# Supplementary material for: Unveiling the Mechanism of Compound Ku-Shen Injection in Liver Cancer Treatment through an Ingredient–Target Network Analysis
Source: Genes (Basel). 2024 Sep 29;15(10):1278. doi: 10.3390/genes15101278 (PMC11507192; doi:10.3390/genes15101278)
Supplement: Supplementary file 1 [file genes-15-01278-s001.zip]

Archive with 175 entries (162 files):
- S1/
- S1/S1.pdf
- S2/
- S2/re-docking/
- S2/re-docking/3DT3/
- S2/re-docking/3DT3/3DT3.png
- S2/re-docking/3DT3/RMSD for 3DT3.pdf
- S2/re-docking/3DT3/The ligand of 3DT3.dsv
- S2/re-docking/3DT3/The structure of 3DT3 .dsv
- S2/re-docking/5I6Z/
- S2/re-docking/5I6Z/5I6Z.png
- S2/re-docking/5I6Z/RMSD for 5I6Z.pdf
- S2/re-docking/5I6Z/The ligand of 5I6Z.dsv
- S2/re-docking/5I6Z/The structure of 5I6Z .dsv
- S3/
- S3/Docking/
- S3/Docking/Isomatrine-EGFR CID_12442899_5I6Z/
- S3/Docking/Isomatrine-EGFR CID_12442899_5I6Z/5i6z-Q.pdb
- S3/Docking/Isomatrine-EGFR CID_12442899_5I6Z/5i6z_Q.C.map
- S3/Docking/Isomatrine-EGFR CID_12442899_5I6Z/5i6z_Q.d.map
- S3/Docking/Isomatrine-EGFR CID_12442899_5I6Z/5i6z_Q.e.map
- S3/Docking/Isomatrine-EGFR CID_12442899_5I6Z/5i6z_Q.maps.fld
- S3/Docking/Isomatrine-EGFR CID_12442899_5I6Z/5i6z_Q.maps.xyz
- S3/Docking/Isomatrine-EGFR CID_12442899_5I6Z/5i6z_Q.N.map
- S3/Docking/Isomatrine-EGFR CID_12442899_5I6Z/5i6z_Q.OA.map
- S3/Docking/Isomatrine-EGFR CID_12442899_5I6Z/5i6z_Q.pdbqt
- S3/Docking/Isomatrine-EGFR CID_12442899_5I6Z/adt.bat
- S3/Docking/Isomatrine-EGFR CID_12442899_5I6Z/autodock4.exe
- S3/Docking/Isomatrine-EGFR CID_12442899_5I6Z/autogrid4.exe
- S3/Docking/Isomatrine-EGFR CID_12442899_5I6Z/CID_12442899.mol2
- S3/Docking/Isomatrine-EGFR CID_12442899_5I6Z/CID_12442899.pdbqt
- S3/Docking/Isomatrine-EGFR CID_12442899_5I6Z/CID_12442899_5i6z(ray 2000).png
- S3/Docking/Isomatrine-EGFR CID_12442899_5I6Z/CID_12442899_5i6z(ray 2000)pse
- S3/Docking/Isomatrine-EGFR CID_12442899_5I6Z/CID_12442899_5i6z.dlg
- S3/Docking/Isomatrine-EGFR CID_12442899_5I6Z/CID_12442899_5i6z.dpf
- S3/Docking/Isomatrine-EGFR CID_12442899_5I6Z/CID_12442899_5i6z.glg
- S3/Docking/Isomatrine-EGFR CID_12442899_5I6Z/CID_12442899_5i6z.gpf
- S3/Docking/Isomatrine-EGFR CID_12442899_5I6Z/CID_12442899_5i6z.pdb
- S3/Docking/Isomatrine-EGFR CID_12442899_5I6Z/CID_12442899_5i6z.pdbqt
- S3/Docking/Isomatrine-EGFR CID_12442899_5I6Z/CID_12442899_5i6z.png
- S3/Docking/Isomatrine-EGFR CID_12442899_5I6Z/CID_12442899_5i6z.pse
- S3/Docking/Isomatrine-EGFR CID_12442899_5I6Z/CID_12442899_5i6z_surface.png
- S3/Docking/Isomatrine-EGFR CID_12442899_5I6Z/CID_12442899_5i6z_surface.pse
- S3/Docking/Isomatrine-ESR1 CID_12442899-3DT3/
- S3/Docking/Isomatrine-ESR1 CID_12442899-3DT3/12442899-3dt3.dlg
- S3/Docking/Isomatrine-ESR1 CID_12442899-3DT3/12442899-3dt3.dpf
- S3/Docking/Isomatrine-ESR1 CID_12442899-3DT3/12442899-3dt3.glg
- S3/Docking/Isomatrine-ESR1 CID_12442899-3DT3/12442899-3dt3.gpf
- S3/Docking/Isomatrine-ESR1 CID_12442899-3DT3/12442899-3dt3.pdb
- S3/Docking/Isomatrine-ESR1 CID_12442899-3DT3/12442899-3dt3.pdbqt
- S3/Docking/Isomatrine-ESR1 CID_12442899-3DT3/12442899.mol2
- S3/Docking/Isomatrine-ESR1 CID_12442899-3DT3/3dt3-Q.pdb
- S3/Docking/Isomatrine-ESR1 CID_12442899-3DT3/3dt3_Q.C.map
- S3/Docking/Isomatrine-ESR1 CID_12442899-3DT3/3dt3_Q.d.map
- S3/Docking/Isomatrine-ESR1 CID_12442899-3DT3/3dt3_Q.e.map
- S3/Docking/Isomatrine-ESR1 CID_12442899-3DT3/3dt3_Q.maps.fld
- S3/Docking/Isomatrine-ESR1 CID_12442899-3DT3/3dt3_Q.maps.xyz
- S3/Docking/Isomatrine-ESR1 CID_12442899-3DT3/3dt3_Q.N.map
- S3/Docking/Isomatrine-ESR1 CID_12442899-3DT3/3dt3_Q.OA.map
- S3/Docking/Isomatrine-ESR1 CID_12442899-3DT3/3dt3_Q.pdbqt
- S3/Docking/Isomatrine-ESR1 CID_12442899-3DT3/adt.bat
- S3/Docking/Isomatrine-ESR1 CID_12442899-3DT3/autodock4.exe
- S3/Docking/Isomatrine-ESR1 CID_12442899-3DT3/autogrid4.exe
- S3/Docking/Isomatrine-ESR1 CID_12442899-3DT3/CID_12442899-3dt3(ray 2000).png
- S3/Docking/Isomatrine-ESR1 CID_12442899-3DT3/CID_12442899-3dt3.png
- S3/Docking/Isomatrine-ESR1 CID_12442899-3DT3/CID_12442899-3dt3.pse
- S3/Docking/Isomatrine-ESR1 CID_12442899-3DT3/CID_12442899-3dt3_surface.png
- S3/Docking/Isomatrine-ESR1 CID_12442899-3DT3/CID_12442899-3dt3_surface.pse
- S3/Docking/Isomatrine-ESR1 CID_12442899-3DT3/CID_12442899.pdbqt
- S3/Docking/Matrine-EGFR CID_114850-5I6Z/
- S3/Docking/Matrine-EGFR CID_114850-5I6Z/114850-5i6z(ray 2000).png
- S3/Docking/Matrine-EGFR CID_114850-5I6Z/114850-5i6z-surface.png
- S3/Docking/Matrine-EGFR CID_114850-5I6Z/114850-5i6z-surface.pse
- S3/Docking/Matrine-EGFR CID_114850-5I6Z/114850-5i6z.dlg
- S3/Docking/Matrine-EGFR CID_114850-5I6Z/114850-5i6z.dpf
- S3/Docking/Matrine-EGFR CID_114850-5I6Z/114850-5i6z.glg
- S3/Docking/Matrine-EGFR CID_114850-5I6Z/114850-5i6z.gpf
- S3/Docking/Matrine-EGFR CID_114850-5I6Z/114850-5i6z.pdb
- S3/Docking/Matrine-EGFR CID_114850-5I6Z/114850-5i6z.pdbqt
- S3/Docking/Matrine-EGFR CID_114850-5I6Z/114850-5i6z.png
- S3/Docking/Matrine-EGFR CID_114850-5I6Z/114850-5i6z.pse
- S3/Docking/Matrine-EGFR CID_114850-5I6Z/5i6z-Q.pdb
- S3/Docking/Matrine-EGFR CID_114850-5I6Z/5i6z.map
- S3/Docking/Matrine-EGFR CID_114850-5I6Z/5i6z_Q.d.map
- S3/Docking/Matrine-EGFR CID_114850-5I6Z/5i6z_Q.e.map
- S3/Docking/Matrine-EGFR CID_114850-5I6Z/5i6z_Q.HD.map
- S3/Docking/Matrine-EGFR CID_114850-5I6Z/5i6z_Q.maps.fld
- S3/Docking/Matrine-EGFR CID_114850-5I6Z/5i6z_Q.maps.xyz
- S3/Docking/Matrine-EGFR CID_114850-5I6Z/5i6z_Q.N.map
- S3/Docking/Matrine-EGFR CID_114850-5I6Z/5i6z_Q.OA.map
- S3/Docking/Matrine-EGFR CID_114850-5I6Z/5i6z_Q.pdb
- S3/Docking/Matrine-EGFR CID_114850-5I6Z/5i6z_Q.pdbqt
- S3/Docking/Matrine-EGFR CID_114850-5I6Z/adt.bat
- S3/Docking/Matrine-EGFR CID_114850-5I6Z/autodock4.exe
- S3/Docking/Matrine-EGFR CID_114850-5I6Z/autogrid4.exe
- S3/Docking/Matrine-EGFR CID_114850-5I6Z/CID_114850.mol2
- S3/Docking/Matrine-EGFR CID_114850-5I6Z/CID_114850.pdbqt
- S3/Docking/Matrine-ESR1 CID_114850_3DT3/
- S3/Docking/Matrine-ESR1 CID_114850_3DT3/3dt3-Q.pdb
- S3/Docking/Matrine-ESR1 CID_114850_3DT3/3dt3_Q.C.map
- S3/Docking/Matrine-ESR1 CID_114850_3DT3/3dt3_Q.d.map
- S3/Docking/Matrine-ESR1 CID_114850_3DT3/3dt3_Q.e.map
- S3/Docking/Matrine-ESR1 CID_114850_3DT3/3dt3_Q.maps.fld
- S3/Docking/Matrine-ESR1 CID_114850_3DT3/3dt3_Q.maps.xyz
- S3/Docking/Matrine-ESR1 CID_114850_3DT3/3dt3_Q.N.map
- S3/Docking/Matrine-ESR1 CID_114850_3DT3/3dt3_Q.OA.map
- S3/Docking/Matrine-ESR1 CID_114850_3DT3/3dt3_Q.pdbqt
- S3/Docking/Matrine-ESR1 CID_114850_3DT3/adt.bat
- S3/Docking/Matrine-ESR1 CID_114850_3DT3/autodock4.exe
- S3/Docking/Matrine-ESR1 CID_114850_3DT3/autogrid4.exe
- S3/Docking/Matrine-ESR1 CID_114850_3DT3/CID_114850.mol2
- S3/Docking/Matrine-ESR1 CID_114850_3DT3/CID_114850.pdbqt
- S3/Docking/Matrine-ESR1 CID_114850_3DT3/CID_114850_3dt3(ray 2000).png
- S3/Docking/Matrine-ESR1 CID_114850_3DT3/CID_114850_3dt3.dlg
- S3/Docking/Matrine-ESR1 CID_114850_3DT3/CID_114850_3dt3.dpf
- S3/Docking/Matrine-ESR1 CID_114850_3DT3/CID_114850_3dt3.glg
- S3/Docking/Matrine-ESR1 CID_114850_3DT3/CID_114850_3dt3.gpf
- S3/Docking/Matrine-ESR1 CID_114850_3DT3/CID_114850_3dt3.pdb
- S3/Docking/Matrine-ESR1 CID_114850_3DT3/CID_114850_3dt3.pdbqt
- S3/Docking/Matrine-ESR1 CID_114850_3DT3/CID_114850_3dt3.png
- S3/Docking/Matrine-ESR1 CID_114850_3DT3/CID_114850_3dt3.pse
- S3/Docking/Matrine-ESR1 CID_114850_3DT3/CID_114850_3dt3_surface.png
- S3/Docking/Matrine-ESR1 CID_114850_3DT3/CID_114850_3dt3_surface.pse
- S3/Docking/Oxymatrin-EGFR CID91466_5I6Z/
- S3/Docking/Oxymatrin-EGFR CID91466_5I6Z/5i6z-Q.pdb
- S3/Docking/Oxymatrin-EGFR CID91466_5I6Z/5i6z_Q.C.map
- S3/Docking/Oxymatrin-EGFR CID91466_5I6Z/5i6z_Q.d.map
- S3/Docking/Oxymatrin-EGFR CID91466_5I6Z/5i6z_Q.e.map
- S3/Docking/Oxymatrin-EGFR CID91466_5I6Z/5i6z_Q.maps.fld
- S3/Docking/Oxymatrin-EGFR CID91466_5I6Z/5i6z_Q.maps.xyz
- S3/Docking/Oxymatrin-EGFR CID91466_5I6Z/5i6z_Q.N.map
- S3/Docking/Oxymatrin-EGFR CID91466_5I6Z/5i6z_Q.OA.map
- S3/Docking/Oxymatrin-EGFR CID91466_5I6Z/5i6z_Q.pdbqt
- S3/Docking/Oxymatrin-EGFR CID91466_5I6Z/adt.bat
- S3/Docking/Oxymatrin-EGFR CID91466_5I6Z/autodock4.exe
- S3/Docking/Oxymatrin-EGFR CID91466_5I6Z/autogrid4.exe
- S3/Docking/Oxymatrin-EGFR CID91466_5I6Z/CID91466_5i6z(ray 2000).png
- S3/Docking/Oxymatrin-EGFR CID91466_5I6Z/CID91466_5i6z.dlg
- S3/Docking/Oxymatrin-EGFR CID91466_5I6Z/CID91466_5i6z.dpf
- S3/Docking/Oxymatrin-EGFR CID91466_5I6Z/CID91466_5i6z.glg
- S3/Docking/Oxymatrin-EGFR CID91466_5I6Z/CID91466_5i6z.gpf
- S3/Docking/Oxymatrin-EGFR CID91466_5I6Z/CID91466_5i6z.png
- S3/Docking/Oxymatrin-EGFR CID91466_5I6Z/CID91466_5i6z.pse
- S3/Docking/Oxymatrin-EGFR CID91466_5I6Z/CID91466_5i6z_surface.png
- S3/Docking/Oxymatrin-EGFR CID91466_5I6Z/CID91466_5i6z_surface.pse
- S3/Docking/Oxymatrin-EGFR CID91466_5I6Z/CID_91466.mol2
- S3/Docking/Oxymatrin-EGFR CID91466_5I6Z/CID_91466.pdbqt
- S3/Docking/Oxymatrin-EGFR CID91466_5I6Z/CID_91466_5i6z.pdb
- S3/Docking/Oxymatrin-EGFR CID91466_5I6Z/CID_91466_5i6z.pdbqt
- S3/Docking/Oxymatrin-ESR1 CID91466_3DT3/
- S3/Docking/Oxymatrin-ESR1 CID91466_3DT3/3dt3-Q.pdb
- S3/Docking/Oxymatrin-ESR1 CID91466_3DT3/3dt3_Q.C.map
- S3/Docking/Oxymatrin-ESR1 CID91466_3DT3/3dt3_Q.d.map
- S3/Docking/Oxymatrin-ESR1 CID91466_3DT3/3dt3_Q.e.map
- S3/Docking/Oxymatrin-ESR1 CID91466_3DT3/3dt3_Q.maps.fld
- S3/Docking/Oxymatrin-ESR1 CID91466_3DT3/3dt3_Q.maps.xyz
- S3/Docking/Oxymatrin-ESR1 CID91466_3DT3/3dt3_Q.N.map
- S3/Docking/Oxymatrin-ESR1 CID91466_3DT3/3dt3_Q.OA.map
- S3/Docking/Oxymatrin-ESR1 CID91466_3DT3/3dt3_Q.pdbqt
- S3/Docking/Oxymatrin-ESR1 CID91466_3DT3/adt.bat
- S3/Docking/Oxymatrin-ESR1 CID91466_3DT3/autodock4.exe
- S3/Docking/Oxymatrin-ESR1 CID91466_3DT3/autogrid4.exe
- S3/Docking/Oxymatrin-ESR1 CID91466_3DT3/CID91466_3dt3(ray2000).png
- S3/Docking/Oxymatrin-ESR1 CID91466_3DT3/CID91466_3dt3.dlg
- S3/Docking/Oxymatrin-ESR1 CID91466_3DT3/CID91466_3dt3.dpf
- S3/Docking/Oxymatrin-ESR1 CID91466_3DT3/CID91466_3dt3.glg
- S3/Docking/Oxymatrin-ESR1 CID91466_3DT3/CID91466_3dt3.gpf
- S3/Docking/Oxymatrin-ESR1 CID91466_3DT3/CID91466_3dt3.pdb
- S3/Docking/Oxymatrin-ESR1 CID91466_3DT3/CID91466_3dt3.PDBQT
- S3/Docking/Oxymatrin-ESR1 CID91466_3DT3/CID91466_3dt3.png
- S3/Docking/Oxymatrin-ESR1 CID91466_3DT3/CID91466_3dt3.pse
- S3/Docking/Oxymatrin-ESR1 CID91466_3DT3/CID91466_3dt3_surface.png
- S3/Docking/Oxymatrin-ESR1 CID91466_3DT3/CID91466_3dt3_surface.pse
- S3/Docking/Oxymatrin-ESR1 CID91466_3DT3/CID_91466.mol2
- S3/Docking/Oxymatrin-ESR1 CID91466_3DT3/CID_91466.pdbqt
