# Supplementary material for: Unveiling the Mechanism of Compound Ku-Shen Injection in Liver Cancer Treatment through an Ingredient–Target Network Analysis
Source: Genes (Basel). 2024 Sep 29;15(10):1278. doi: 10.3390/genes15101278 (PMC11507192; doi:10.3390/genes15101278)
Supplement: Supplementary file 1 [file genes-15-01278-s001.zip › S3/Docking/Isomatrine-EGFR CID_12442899_5I6Z/5i6z-Q.pdb]

ATOM      1  N   ASN A 700     -26.888 -45.658 -47.500  1.00 68.93           N  
ANISOU    1  N   ASN A 700     7827   8713   9649   1931  -1252    106       N  
ATOM      2  CA  ASN A 700     -27.014 -44.247 -47.148  1.00 64.52           C  
ANISOU    2  CA  ASN A 700     7158   8293   9063   1699  -1371     16       C  
ATOM      3  C   ASN A 700     -26.627 -43.304 -48.310  1.00 64.60           C  
ANISOU    3  C   ASN A 700     6937   8365   9242   1469  -1246   -105       C  
ATOM      4  O   ASN A 700     -27.498 -42.816 -49.044  1.00 61.43           O  
ANISOU    4  O   ASN A 700     6659   7859   8822   1258  -1092   -117       O  
ATOM      5  CB  ASN A 700     -26.152 -43.940 -45.914  1.00 67.24           C  
ANISOU    5  CB  ASN A 700     7327   8858   9362   1835  -1657     -9       C  
ATOM      6  CG  ASN A 700     -26.238 -42.485 -45.499  1.00 72.61           C  
ANISOU    6  CG  ASN A 700     7902   9662  10024   1585  -1778   -134       C  
ATOM      7  ND2 ASN A 700     -25.132 -41.759 -45.646  1.00 70.17           N  
ANISOU    7  ND2 ASN A 700     7242   9546   9872   1512  -1868   -270       N  
ATOM      8  OD1 ASN A 700     -27.296 -42.010 -45.065  1.00 68.03           O  
ANISOU    8  OD1 ASN A 700     7550   8995   9302   1451  -1776   -118       O  
ATOM      9  N   GLN A 701     -25.323 -43.075 -48.511  1.00 68.09           N  
ANISOU    9  N   GLN A 701     7041   8983   9847   1518  -1300   -186       N  
ATOM     10  CA  GLN A 701     -24.899 -42.192 -49.596  1.00 66.67           C  
ANISOU   10  CA  GLN A 701     6646   8855   9830   1298  -1151   -284       C  
ATOM     11  C   GLN A 701     -24.978 -42.852 -50.966  1.00 68.96           C  
ANISOU   11  C   GLN A 701     6984   9031  10185   1318   -882   -262       C  
ATOM     12  O   GLN A 701     -24.650 -42.207 -51.970  1.00 71.95           O  
ANISOU   12  O   GLN A 701     7213   9447  10676   1154   -723   -322       O  
ATOM     13  CB  GLN A 701     -23.473 -41.683 -49.367  1.00 64.38           C  
ANISOU   13  CB  GLN A 701     5949   8802   9712   1310  -1276   -395       C  
ATOM     14  CG  GLN A 701     -22.431 -42.773 -49.336  1.00 72.13           C  
ANISOU   14  CG  GLN A 701     6740   9885  10780   1618  -1315   -374       C  
ATOM     15  CD  GLN A 701     -22.152 -43.273 -47.934  1.00 74.64           C  
ANISOU   15  CD  GLN A 701     7062  10317  10982   1870  -1604   -329       C  
ATOM     16  NE2 GLN A 701     -21.026 -43.964 -47.767  1.00 68.07           N  
ANISOU   16  NE2 GLN A 701     6008   9631  10223   2114  -1664   -312       N  
ATOM     17  OE1 GLN A 701     -22.942 -43.049 -47.010  1.00 81.31           O  
ANISOU   17  OE1 GLN A 701     8136  11118  11640   1836  -1742   -289       O  
ATOM     18  N   ALA A 702     -25.358 -44.127 -51.034  1.00 68.37           N  
ANISOU   18  N   ALA A 702     7118   8817  10041   1515   -817   -183       N  
ATOM     19  CA  ALA A 702     -25.779 -44.737 -52.289  1.00 63.82           C  
ANISOU   19  CA  ALA A 702     6676   8099   9473   1493   -562   -184       C  
ATOM     20  C   ALA A 702     -27.200 -44.344 -52.704  1.00 59.47           C  
ANISOU   20  C   ALA A 702     6391   7419   8785   1272   -467   -167       C  
ATOM     21  O   ALA A 702     -27.652 -44.750 -53.775  1.00 58.13           O  
ANISOU   21  O   ALA A 702     6335   7159   8593   1223   -273   -187       O  
ATOM     22  CB  ALA A 702     -25.676 -46.253 -52.192  1.00 67.12           C  
ANISOU   22  CB  ALA A 702     7233   8386   9884   1771   -515   -127       C  
ATOM     23  N   LEU A 703     -27.931 -43.601 -51.881  1.00 53.64           N  
ANISOU   23  N   LEU A 703     5752   6683   7945   1150   -601   -139       N  
ATOM     24  CA  LEU A 703     -29.268 -43.184 -52.270  1.00 46.89           C  
ANISOU   24  CA  LEU A 703     5113   5732   6972    961   -515   -122       C  
ATOM     25  C   LEU A 703     -29.265 -41.917 -53.124  1.00 49.57           C  
ANISOU   25  C   LEU A 703     5338   6141   7355    746   -424   -165       C  
ATOM     26  O   LEU A 703     -30.273 -41.616 -53.776  1.00 45.97           O  
ANISOU   26  O   LEU A 703     5032   5628   6808    616   -321   -149       O  
ATOM     27  CB  LEU A 703     -30.100 -42.967 -51.009  1.00 48.70           C  
ANISOU   27  CB  LEU A 703     5511   5925   7070    947   -672    -68       C  
ATOM     28  CG  LEU A 703     -30.347 -44.244 -50.210  1.00 53.10           C  
ANISOU   28  CG  LEU A 703     6251   6373   7550   1146   -718     10       C  
ATOM     29  CD1 LEU A 703     -30.999 -43.889 -48.890  1.00 50.51           C  
ANISOU   29  CD1 LEU A 703     6060   6048   7083   1135   -872     63       C  
ATOM     30  CD2 LEU A 703     -31.178 -45.266 -51.011  1.00 51.00           C  
ANISOU   30  CD2 LEU A 703     6194   5934   7250   1138   -527     22       C  
ATOM     31  N   LEU A 704     -28.150 -41.185 -53.159  1.00 49.16           N  
ANISOU   31  N   LEU A 704     5020   6213   7443    708   -452   -216       N  
ATOM     32  CA  LEU A 704     -28.032 -39.931 -53.897  1.00 45.65           C  
ANISOU   32  CA  LEU A 704     4471   5811   7063    501   -346   -242       C  
ATOM     33  C   LEU A 704     -26.983 -40.086 -54.986  1.00 43.86           C  
ANISOU   33  C   LEU A 704     4035   5658   6972    518   -171   -280       C  
ATOM     34  O   LEU A 704     -25.809 -40.312 -54.691  1.00 46.51           O  
ANISOU   34  O   LEU A 704     4124   6097   7448    613   -225   -330       O  
ATOM     35  CB  LEU A 704     -27.662 -38.779 -52.959  1.00 39.40           C  
ANISOU   35  CB  LEU A 704     3549   5083   6338    386   -501   -288       C  
ATOM     36  CG  LEU A 704     -27.521 -37.385 -53.597  1.00 39.90           C  
ANISOU   36  CG  LEU A 704     3523   5146   6492    157   -379   -308       C  
ATOM     37  CD1 LEU A 704     -28.838 -36.856 -54.077  1.00 37.54           C  
ANISOU   37  CD1 LEU A 704     3475   4732   6055     56   -282   -233       C  
ATOM     38  CD2 LEU A 704     -26.880 -36.409 -52.636  1.00 38.85           C  
ANISOU   38  CD2 LEU A 704     3217   5074   6469     48   -532   -400       C  
ATOM     39  N   ARG A 705     -27.396 -39.941 -56.234  1.00 41.54           N  
ANISOU   39  N   ARG A 705     3828   5331   6625    434     37   -257       N  
ATOM     40  CA  ARG A 705     -26.467 -40.058 -57.342  1.00 43.60           C  
ANISOU   40  CA  ARG A 705     3915   5664   6986    446    239   -289       C  
ATOM     41  C   ARG A 705     -25.805 -38.708 -57.612  1.00 44.90           C  
ANISOU   41  C   ARG A 705     3881   5895   7285    257    318   -295       C  
ATOM     42  O   ARG A 705     -26.492 -37.693 -57.761  1.00 44.99           O  
ANISOU   42  O   ARG A 705     4010   5849   7236     94    349   -244       O  
ATOM     43  CB  ARG A 705     -27.198 -40.574 -58.581  1.00 47.12           C  
ANISOU   43  CB  ARG A 705     4560   6060   7282    452    429   -270       C  
ATOM     44  CG  ARG A 705     -26.381 -40.489 -59.844  1.00 49.85           C  
ANISOU   44  CG  ARG A 705     4768   6487   7687    437    673   -294       C  
ATOM     45  CD  ARG A 705     -26.414 -41.785 -60.621  1.00 59.31           C  
ANISOU   45  CD  ARG A 705     6064   7662   8808    589    801   -348       C  
ATOM     46  NE  ARG A 705     -25.728 -41.627 -61.897  1.00 61.13           N  
ANISOU   46  NE  ARG A 705     6189   7981   9056    568   1058   -370       N  
ATOM     47  CZ  ARG A 705     -25.566 -42.600 -62.787  1.00 70.48           C  
ANISOU   47  CZ  ARG A 705     7431   9169  10180    686   1223   -440       C  
ATOM     48  NH1 ARG A 705     -26.047 -43.818 -62.541  1.00 74.71           N1+
ANISOU   48  NH1 ARG A 705     8134   9599  10653    823   1160   -499       N1+
ATOM     49  NH2 ARG A 705     -24.907 -42.363 -63.915  1.00 62.80           N  
ANISOU   49  NH2 ARG A 705     6358   8293   9210    664   1470   -455       N  
ATOM     50  N   ILE A 706     -24.478 -38.692 -57.640  1.00 39.53           N  
ANISOU   50  N   ILE A 706     2895   5327   6797    280    355   -359       N  
ATOM     51  CA  ILE A 706     -23.729 -37.498 -58.020  1.00 46.52           C  
ANISOU   51  CA  ILE A 706     3566   6268   7843     79    482   -377       C  
ATOM     52  C   ILE A 706     -23.542 -37.506 -59.531  1.00 47.69           C  
ANISOU   52  C   ILE A 706     3723   6429   7968     48    795   -335       C  
ATOM     53  O   ILE A 706     -22.861 -38.385 -60.078  1.00 45.91           O  
ANISOU   53  O   ILE A 706     3380   6280   7786    192    908   -375       O  
ATOM     54  CB  ILE A 706     -22.385 -37.418 -57.292  1.00 46.79           C  
ANISOU   54  CB  ILE A 706     3225   6445   8107     93    368   -483       C  
ATOM     55  CG1 ILE A 706     -22.578 -37.751 -55.812  1.00 47.55           C  
ANISOU   55  CG1 ILE A 706     3344   6560   8162    203     41   -522       C  
ATOM     56  CG2 ILE A 706     -21.782 -36.049 -57.482  1.00 47.12           C  
ANISOU   56  CG2 ILE A 706     3070   6508   8326   -174    479   -519       C  
ATOM     57  CD1 ILE A 706     -23.495 -36.785 -55.088  1.00 48.66           C  
ANISOU   57  CD1 ILE A 706     3676   6599   8213     39    -89   -507       C  
ATOM     58  N   LEU A 707     -24.091 -36.492 -60.192  1.00 45.06           N  
ANISOU   58  N   LEU A 707     3529   6027   7567   -127    943   -252       N  
ATOM     59  CA  LEU A 707     -24.228 -36.466 -61.636  1.00 45.36           C  
ANISOU   59  CA  LEU A 707     3669   6073   7493   -143   1226   -181       C  
ATOM     60  C   LEU A 707     -23.122 -35.677 -62.309  1.00 49.02           C  
ANISOU   60  C   LEU A 707     3895   6595   8137   -286   1476   -173       C  
ATOM     61  O   LEU A 707     -22.544 -34.754 -61.731  1.00 58.88           O  
ANISOU   61  O   LEU A 707     4956   7830   9585   -451   1445   -202       O  
ATOM     62  CB  LEU A 707     -25.569 -35.855 -62.026  1.00 46.24           C  
ANISOU   62  CB  LEU A 707     4097   6086   7387   -214   1245    -66       C  
ATOM     63  CG  LEU A 707     -26.773 -36.681 -61.578  1.00 47.68           C  
ANISOU   63  CG  LEU A 707     4519   6223   7375    -90   1050    -73       C  
ATOM     64  CD1 LEU A 707     -27.938 -35.812 -61.478  1.00 42.98           C  
ANISOU   64  CD1 LEU A 707     4138   5544   6649   -179    998     22       C  
ATOM     65  CD2 LEU A 707     -27.053 -37.771 -62.576  1.00 49.46           C  
ANISOU   65  CD2 LEU A 707     4864   6496   7433     40   1167    -96       C  
ATOM     66  N   LYS A 708     -22.832 -36.063 -63.544  1.00 46.84           N  
ANISOU   66  N   LYS A 708     3629   6382   7787   -230   1738   -146       N  
ATOM     67  CA  LYS A 708     -22.000 -35.266 -64.422  1.00 56.31           C  
ANISOU   67  CA  LYS A 708     4674   7621   9098   -376   2045    -98       C  
ATOM     68  C   LYS A 708     -22.911 -34.315 -65.179  1.00 55.08           C  
ANISOU   68  C   LYS A 708     4808   7367   8752   -489   2191     66       C  
ATOM     69  O   LYS A 708     -24.056 -34.656 -65.494  1.00 52.74           O  
ANISOU   69  O   LYS A 708     4806   7044   8190   -392   2123    123       O  
ATOM     70  CB  LYS A 708     -21.233 -36.140 -65.424  1.00 58.43           C  
ANISOU   70  CB  LYS A 708     4827   8020   9356   -243   2284   -143       C  
ATOM     71  CG  LYS A 708     -20.305 -37.185 -64.824  1.00 66.31           C  
ANISOU   71  CG  LYS A 708     5541   9120  10532    -73   2172   -291       C  
ATOM     72  CD  LYS A 708     -19.588 -38.018 -65.919  1.00 68.74           C  
ANISOU   72  CD  LYS A 708     5756   9542  10821     74   2451   -337       C  
ATOM     73  CE  LYS A 708     -18.914 -37.144 -66.991  1.00 69.14           C  
ANISOU   73  CE  LYS A 708     5710   9652  10908    -92   2803   -264       C  
ATOM     74  NZ  LYS A 708     -17.986 -37.899 -67.909  1.00 62.70           N1+
ANISOU   74  NZ  LYS A 708     4797   8972  10055     48   3005   -320       N1+
ATOM     75  N   GLU A 709     -22.390 -33.116 -65.472  1.00 55.24           N  
ANISOU   75  N   GLU A 709     4738   7334   8915   -693   2398    143       N  
ATOM     76  CA  GLU A 709     -23.133 -32.164 -66.299  1.00 60.57           C  
ANISOU   76  CA  GLU A 709     5689   7909   9414   -776   2584    332       C  
ATOM     77  C   GLU A 709     -23.594 -32.802 -67.595  1.00 57.68           C  
ANISOU   77  C   GLU A 709     5533   7642   8739   -621   2754    408       C  
ATOM     78  O   GLU A 709     -24.738 -32.613 -68.029  1.00 53.29           O  
ANISOU   78  O   GLU A 709     5280   7056   7913   -563   2723    524       O  
ATOM     79  CB  GLU A 709     -22.252 -30.973 -66.640  1.00 66.65           C  
ANISOU   79  CB  GLU A 709     6312   8610  10404  -1006   2871    405       C  
ATOM     80  CG  GLU A 709     -22.247 -29.880 -65.648  1.00 63.44           C  
ANISOU   80  CG  GLU A 709     5864   8038  10203  -1202   2746    387       C  
ATOM     81  CD  GLU A 709     -21.381 -28.731 -66.113  1.00 79.82           C  
ANISOU   81  CD  GLU A 709     7902  10037  12388  -1395   2943    443       C  
ATOM     82  OE1 GLU A 709     -21.601 -28.241 -67.244  1.00 87.08           O  
ANISOU   82  OE1 GLU A 709     9043  10914  13128  -1388   3181    622       O  
ATOM     83  OE2 GLU A 709     -20.440 -28.361 -65.375  1.00 84.83           O1-
ANISOU   83  OE2 GLU A 709     8281  10673  13278  -1546   2858    303       O1-
ATOM     84  N   THR A 710     -22.728 -33.616 -68.189  1.00 50.47           N  
ANISOU   84  N   THR A 710     4453   6867   7855   -538   2917    324       N  
ATOM     85  CA  THR A 710     -22.925 -34.142 -69.522  1.00 50.08           C  
ANISOU   85  CA  THR A 710     4571   6928   7528   -416   3138    372       C  
ATOM     86  C   THR A 710     -23.985 -35.230 -69.587  1.00 51.70           C  
ANISOU   86  C   THR A 710     5007   7177   7459   -229   2929    299       C  
ATOM     87  O   THR A 710     -24.358 -35.623 -70.694  1.00 60.06           O  
ANISOU   87  O   THR A 710     6251   8332   8238   -135   3074    324       O  
ATOM     88  CB  THR A 710     -21.606 -34.706 -70.010  1.00 57.24           C  
ANISOU   88  CB  THR A 710     5212   7962   8575   -380   3357    272       C  
ATOM     89  CG2 THR A 710     -20.561 -33.612 -70.146  1.00 55.66           C  
ANISOU   89  CG2 THR A 710     4849   7737   8563   -575   3490    336       C  
ATOM     90  OG1 THR A 710     -21.155 -35.659 -69.042  1.00 59.33           O  
ANISOU   90  OG1 THR A 710     5245   8257   9040   -277   3145     90       O  
ATOM     91  N   GLU A 711     -24.459 -35.755 -68.456  1.00 51.46           N  
ANISOU   91  N   GLU A 711     4970   7087   7495   -178   2605    200       N  
ATOM     92  CA  GLU A 711     -25.453 -36.821 -68.478  1.00 51.34           C  
ANISOU   92  CA  GLU A 711     5162   7093   7253    -29   2427    120       C  
ATOM     93  C   GLU A 711     -26.874 -36.312 -68.235  1.00 53.35           C  
ANISOU   93  C   GLU A 711     5671   7283   7317    -60   2242    215       C  
ATOM     94  O   GLU A 711     -27.775 -37.119 -67.973  1.00 53.65           O  
ANISOU   94  O   GLU A 711     5848   7320   7216     26   2050    137       O  
ATOM     95  CB  GLU A 711     -25.125 -37.929 -67.469  1.00 48.95           C  
ANISOU   95  CB  GLU A 711     4720   6764   7116     80   2219    -43       C  
ATOM     96  CG  GLU A 711     -25.172 -37.531 -66.023  1.00 54.24           C  
ANISOU   96  CG  GLU A 711     5288   7337   7984     17   1958    -47       C  
ATOM     97  CD  GLU A 711     -24.801 -38.675 -65.084  1.00 58.02           C  
ANISOU   97  CD  GLU A 711     5646   7804   8594    161   1768   -181       C  
ATOM     98  OE1 GLU A 711     -23.806 -38.534 -64.344  1.00 54.16           O  
ANISOU   98  OE1 GLU A 711     4885   7339   8355    150   1712   -225       O  
ATOM     99  OE2 GLU A 711     -25.528 -39.703 -65.054  1.00 56.55           O1-
ANISOU   99  OE2 GLU A 711     5640   7584   8261    283   1668   -241       O1-
ATOM    100  N   PHE A 712     -27.092 -34.999 -68.267  1.00 48.45           N  
ANISOU  100  N   PHE A 712     5104   6597   6707   -180   2301    377       N  
ATOM    101  CA  PHE A 712     -28.455 -34.486 -68.255  1.00 50.45           C  
ANISOU  101  CA  PHE A 712     5603   6814   6751   -173   2168    485       C  
ATOM    102  C   PHE A 712     -28.492 -33.151 -68.983  1.00 51.85           C  
ANISOU  102  C   PHE A 712     5883   6956   6862   -250   2384    698       C  
ATOM    103  O   PHE A 712     -27.456 -32.520 -69.216  1.00 46.01           O  
ANISOU  103  O   PHE A 712     5007   6175   6299   -356   2612    754       O  
ATOM    104  CB  PHE A 712     -29.040 -34.382 -66.838  1.00 46.42           C  
ANISOU  104  CB  PHE A 712     5084   6186   6367   -202   1873    441       C  
ATOM    105  CG  PHE A 712     -28.339 -33.421 -65.958  1.00 44.80           C  
ANISOU  105  CG  PHE A 712     4719   5855   6449   -342   1866    465       C  
ATOM    106  CD1 PHE A 712     -27.205 -33.811 -65.261  1.00 48.47           C  
ANISOU  106  CD1 PHE A 712     4919   6323   7174   -375   1830    334       C  
ATOM    107  CD2 PHE A 712     -28.804 -32.125 -65.820  1.00 48.31           C  
ANISOU  107  CD2 PHE A 712     5272   6180   6905   -436   1892    607       C  
ATOM    108  CE1 PHE A 712     -26.541 -32.926 -64.438  1.00 48.55           C  
ANISOU  108  CE1 PHE A 712     4759   6241   7445   -524   1805    321       C  
ATOM    109  CE2 PHE A 712     -28.156 -31.225 -65.004  1.00 46.50           C  
ANISOU  109  CE2 PHE A 712     4902   5817   6948   -590   1892    596       C  
ATOM    110  CZ  PHE A 712     -27.019 -31.620 -64.306  1.00 52.73           C  
ANISOU  110  CZ  PHE A 712     5411   6632   7991   -648   1840    442       C  
ATOM    111  N   LYS A 713     -29.703 -32.779 -69.415  1.00 48.50           N  
ANISOU  111  N   LYS A 713     5699   6558   6170   -185   2325    819       N  
ATOM    112  CA  LYS A 713     -29.948 -31.567 -70.193  1.00 47.95           C  
ANISOU  112  CA  LYS A 713     5788   6456   5973   -202   2520   1056       C  
ATOM    113  C   LYS A 713     -31.270 -30.960 -69.739  1.00 53.55           C  
ANISOU  113  C   LYS A 713     6672   7102   6574   -155   2319   1156       C  
ATOM    114  O   LYS A 713     -32.279 -31.665 -69.641  1.00 49.86           O  
ANISOU  114  O   LYS A 713     6284   6740   5921    -53   2102   1076       O  
ATOM    115  CB  LYS A 713     -30.019 -31.860 -71.700  1.00 50.00           C  
ANISOU  115  CB  LYS A 713     6187   6907   5902    -95   2724   1128       C  
ATOM    116  CG  LYS A 713     -28.791 -32.556 -72.320  1.00 59.20           C  
ANISOU  116  CG  LYS A 713     7202   8167   7124   -107   2956   1022       C  
ATOM    117  CD  LYS A 713     -27.559 -31.662 -72.464  1.00 56.91           C  
ANISOU  117  CD  LYS A 713     6771   7772   7082   -251   3262   1133       C  
ATOM    118  CE  LYS A 713     -26.392 -32.463 -73.027  1.00 61.23           C  
ANISOU  118  CE  LYS A 713     7137   8439   7689   -242   3473   1003       C  
ATOM    119  NZ  LYS A 713     -25.851 -33.278 -71.909  1.00 61.01           N1+
ANISOU  119  NZ  LYS A 713     6851   8374   7955   -263   3278    778       N1+
ATOM    120  N   LYS A 714     -31.268 -29.661 -69.462  1.00 51.93           N  
ANISOU  120  N   LYS A 714     6520   6717   6496   -232   2404   1321       N  
ATOM    121  CA  LYS A 714     -32.508 -28.945 -69.207  1.00 48.97           C  
ANISOU  121  CA  LYS A 714     6328   6278   6000   -155   2268   1451       C  
ATOM    122  C   LYS A 714     -33.179 -28.627 -70.537  1.00 48.42           C  
ANISOU  122  C   LYS A 714     6477   6349   5571     -2   2394   1656       C  
ATOM    123  O   LYS A 714     -32.528 -28.131 -71.454  1.00 51.54           O  
ANISOU  123  O   LYS A 714     6928   6741   5915    -18   2680   1807       O  
ATOM    124  CB  LYS A 714     -32.224 -27.665 -68.421  1.00 49.91           C  
ANISOU  124  CB  LYS A 714     6441   6124   6397   -286   2332   1540       C  
ATOM    125  CG  LYS A 714     -31.612 -27.898 -67.042  1.00 48.90           C  
ANISOU  125  CG  LYS A 714     6102   5884   6595   -431   2175   1329       C  
ATOM    126  CD  LYS A 714     -31.336 -26.577 -66.331  1.00 50.49           C  
ANISOU  126  CD  LYS A 714     6311   5816   7057   -579   2249   1391       C  
ATOM    127  CE  LYS A 714     -30.016 -25.974 -66.797  1.00 43.40           C  
ANISOU  127  CE  LYS A 714     5302   4820   6369   -756   2559   1438       C  
ATOM    128  NZ  LYS A 714     -28.837 -26.911 -66.663  1.00 54.69           N1+
ANISOU  128  NZ  LYS A 714     6444   6381   7954   -839   2561   1241       N1+
ATOM    129  N   ILE A 715     -34.471 -28.918 -70.667  1.00 48.55           N  
ANISOU  129  N   ILE A 715     6611   6509   5328    150   2186   1664       N  
ATOM    130  CA  ILE A 715     -35.082 -28.640 -71.964  1.00 54.44           C  
ANISOU  130  CA  ILE A 715     7549   7434   5701    316   2282   1853       C  
ATOM    131  C   ILE A 715     -36.190 -27.591 -71.847  1.00 52.85           C  
ANISOU  131  C   ILE A 715     7511   7168   5402    443   2205   2065       C  
ATOM    132  O   ILE A 715     -36.447 -26.851 -72.802  1.00 54.87           O  
ANISOU  132  O   ILE A 715     7906   7452   5491    544   2258   2216       O  
ATOM    133  CB  ILE A 715     -35.590 -29.929 -72.662  1.00 52.27           C  
ANISOU  133  CB  ILE A 715     7276   7467   5117    415   2148   1686       C  
ATOM    134  CG1 ILE A 715     -36.781 -30.553 -71.934  1.00 54.31           C  
ANISOU  134  CG1 ILE A 715     7498   7805   5332    459   1815   1531       C  
ATOM    135  CG2 ILE A 715     -34.456 -30.948 -72.887  1.00 52.75           C  
ANISOU  135  CG2 ILE A 715     7200   7577   5266    322   2265   1488       C  
ATOM    136  CD1 ILE A 715     -37.210 -31.919 -72.503  1.00 48.49           C  
ANISOU  136  CD1 ILE A 715     6742   7333   4349    504   1687   1311       C  
ATOM    137  N   LYS A 716     -36.807 -27.445 -70.675  1.00 55.24           N  
ANISOU  137  N   LYS A 716     7761   7348   5878    420   1992   1988       N  
ATOM    138  CA  LYS A 716     -37.943 -26.528 -70.607  1.00 52.38           C  
ANISOU  138  CA  LYS A 716     7546   6949   5405    578   1916   2178       C  
ATOM    139  C   LYS A 716     -38.185 -26.043 -69.178  1.00 50.72           C  
ANISOU  139  C   LYS A 716     7281   6494   5495    498   1792   2112       C  
ATOM    140  O   LYS A 716     -38.187 -26.840 -68.239  1.00 47.52           O  
ANISOU  140  O   LYS A 716     6728   6096   5230    402   1606   1878       O  
ATOM    141  CB  LYS A 716     -39.203 -27.217 -71.145  1.00 53.81           C  
ANISOU  141  CB  LYS A 716     7751   7455   5239    758   1687   2131       C  
ATOM    142  CG  LYS A 716     -40.416 -26.323 -71.226  1.00 59.91           C  
ANISOU  142  CG  LYS A 716     8614   8230   5919    933   1549   2256       C  
ATOM    143  CD  LYS A 716     -41.670 -27.179 -71.335  1.00 63.57           C  
ANISOU  143  CD  LYS A 716     9015   9006   6135   1052   1279   2134       C  
ATOM    144  CE  LYS A 716     -42.928 -26.324 -71.477  1.00 69.42           C  
ANISOU  144  CE  LYS A 716     9801   9785   6789   1244   1142   2246       C  
ATOM    145  NZ  LYS A 716     -44.162 -27.174 -71.510  1.00 67.41           N1+
ANISOU  145  NZ  LYS A 716     9436   9840   6338   1326    874   2095       N1+
ATOM    146  N   VAL A 717     -38.446 -24.742 -69.026  1.00 48.08           N  
ANISOU  146  N   VAL A 717     7077   5945   5247    550   1878   2296       N  
ATOM    147  CA  VAL A 717     -38.692 -24.157 -67.710  1.00 43.53           C  
ANISOU  147  CA  VAL A 717     6491   5122   4929    491   1807   2259       C  
ATOM    148  C   VAL A 717     -40.113 -24.483 -67.253  1.00 45.83           C  
ANISOU  148  C   VAL A 717     6772   5566   5076    652   1536   2205       C  
ATOM    149  O   VAL A 717     -41.088 -24.238 -67.971  1.00 48.64           O  
ANISOU  149  O   VAL A 717     7208   6085   5187    857   1471   2323       O  
ATOM    150  CB  VAL A 717     -38.481 -22.637 -67.740  1.00 45.16           C  
ANISOU  150  CB  VAL A 717     6821   5040   5298    479   1958   2384       C  
ATOM    151  CG1 VAL A 717     -38.649 -22.069 -66.347  1.00 50.57           C  
ANISOU  151  CG1 VAL A 717     7498   5465   6251    398   1894   2304       C  
ATOM    152  CG2 VAL A 717     -37.137 -22.280 -68.293  1.00 50.05           C  
ANISOU  152  CG2 VAL A 717     7426   5536   6053    312   2206   2409       C  
ATOM    153  N   LEU A 718     -40.242 -25.014 -66.043  1.00 42.40           N  
ANISOU  153  N   LEU A 718     6207   5091   4810    549   1351   1982       N  
ATOM    154  CA  LEU A 718     -41.560 -25.327 -65.511  1.00 40.96           C  
ANISOU  154  CA  LEU A 718     5997   5042   4525    674   1121   1919       C  
ATOM    155  C   LEU A 718     -42.048 -24.277 -64.525  1.00 48.89           C  
ANISOU  155  C   LEU A 718     7073   5803   5698    714   1116   1970       C  
ATOM    156  O   LEU A 718     -43.252 -24.028 -64.449  1.00 51.67           O  
ANISOU  156  O   LEU A 718     7460   6244   5928    897   1012   2038       O  
ATOM    157  CB  LEU A 718     -41.562 -26.710 -64.848  1.00 40.83           C  
ANISOU  157  CB  LEU A 718     5813   5162   4540    560    927   1648       C  
ATOM    158  CG  LEU A 718     -41.322 -27.924 -65.765  1.00 40.91           C  
ANISOU  158  CG  LEU A 718     5755   5426   4363    543    902   1553       C  
ATOM    159  CD1 LEU A 718     -41.349 -29.202 -64.969  1.00 35.16           C  
ANISOU  159  CD1 LEU A 718     4892   4759   3708    437    734   1301       C  
ATOM    160  CD2 LEU A 718     -42.334 -28.008 -66.898  1.00 40.54           C  
ANISOU  160  CD2 LEU A 718     5767   5656   3982    731    854   1659       C  
ATOM    161  N   GLY A 719     -41.141 -23.652 -63.789  1.00 49.16           N  
ANISOU  161  N   GLY A 719     7122   5544   6011    548   1228   1926       N  
ATOM    162  CA  GLY A 719     -41.495 -22.607 -62.849  1.00 48.61           C  
ANISOU  162  CA  GLY A 719     7143   5213   6115    566   1247   1948       C  
ATOM    163  C   GLY A 719     -40.304 -22.316 -61.959  1.00 49.74           C  
ANISOU  163  C   GLY A 719     7237   5101   6562    315   1317   1796       C  
ATOM    164  O   GLY A 719     -39.259 -22.971 -62.044  1.00 46.82           O  
ANISOU  164  O   GLY A 719     6739   4782   6268    146   1332   1680       O  
ATOM    165  N   SER A 720     -40.482 -21.321 -61.096  1.00 46.07           N  
ANISOU  165  N   SER A 720     6866   4370   6269    298   1356   1784       N  
ATOM    166  CA  SER A 720     -39.441 -20.867 -60.182  1.00 44.30           C  
ANISOU  166  CA  SER A 720     6604   3894   6334     56   1411   1620       C  
ATOM    167  C   SER A 720     -40.063 -20.454 -58.859  1.00 48.72           C  
ANISOU  167  C   SER A 720     7208   4318   6987     72   1296   1485       C  
ATOM    168  O   SER A 720     -41.256 -20.140 -58.792  1.00 49.04           O  
ANISOU  168  O   SER A 720     7350   4375   6909    283   1257   1580       O  
ATOM    169  CB  SER A 720     -38.664 -19.688 -60.744  1.00 45.81           C  
ANISOU  169  CB  SER A 720     6906   3822   6679    -40   1681   1745       C  
ATOM    170  OG  SER A 720     -39.559 -18.638 -61.057  1.00 54.75           O  
ANISOU  170  OG  SER A 720     8204   4877   7721    155   1727   1880       O  
ATOM    171  N   GLY A 721     -39.278 -20.518 -57.794  1.00 43.49           N  
ANISOU  171  N   GLY A 721     6453   3556   6516   -137   1227   1253       N  
ATOM    172  CA  GLY A 721     -39.744 -20.076 -56.500  1.00 44.93           C  
ANISOU  172  CA  GLY A 721     6691   3601   6779   -140   1134   1103       C  
ATOM    173  C   GLY A 721     -38.705 -19.228 -55.782  1.00 45.06           C  
ANISOU  173  C   GLY A 721     6718   3337   7067   -383   1222    942       C  
ATOM    174  O   GLY A 721     -37.900 -18.527 -56.391  1.00 50.00           O  
ANISOU  174  O   GLY A 721     7376   3775   7844   -513   1430   1016       O  
ATOM    175  N   ALA A 722     -38.762 -19.289 -54.457  1.00 42.17           N  
ANISOU  175  N   ALA A 722     6325   2947   6752   -449   1066    713       N  
ATOM    176  CA  ALA A 722     -37.796 -18.608 -53.615  1.00 50.45           C  
ANISOU  176  CA  ALA A 722     7353   3780   8036   -695   1092    496       C  
ATOM    177  C   ALA A 722     -36.358 -18.845 -54.080  1.00 52.35           C  
ANISOU  177  C   ALA A 722     7408   4053   8430   -927   1150    440       C  
ATOM    178  O   ALA A 722     -35.656 -17.894 -54.436  1.00 51.54           O  
ANISOU  178  O   ALA A 722     7336   3749   8499  -1078   1335    453       O  
ATOM    179  CB  ALA A 722     -37.958 -19.035 -52.160  1.00 54.10           C  
ANISOU  179  CB  ALA A 722     7764   4334   8458   -720    857    241       C  
ATOM    180  N   PHE A 723     -35.885 -20.096 -53.997  1.00 49.10           N  
ANISOU  180  N   PHE A 723     6787   3931   7939   -947    972    356       N  
ATOM    181  CA  PHE A 723     -34.471 -20.405 -54.160  1.00 49.50           C  
ANISOU  181  CA  PHE A 723     6615   4044   8148  -1161    985    246       C  
ATOM    182  C   PHE A 723     -34.061 -21.037 -55.490  1.00 52.82           C  
ANISOU  182  C   PHE A 723     6942   4617   8512  -1125   1102    421       C  
ATOM    183  O   PHE A 723     -32.861 -21.237 -55.699  1.00 53.49           O  
ANISOU  183  O   PHE A 723     6829   4750   8745  -1297   1148    340       O  
ATOM    184  CB  PHE A 723     -34.057 -21.327 -53.030  1.00 50.95           C  
ANISOU  184  CB  PHE A 723     6620   4435   8305  -1203    705      8       C  
ATOM    185  CG  PHE A 723     -34.330 -20.765 -51.676  1.00 56.07           C  
ANISOU  185  CG  PHE A 723     7350   4971   8985  -1251    580   -193       C  
ATOM    186  CD1 PHE A 723     -33.914 -19.496 -51.327  1.00 63.01           C  
ANISOU  186  CD1 PHE A 723     8295   5570  10075  -1441    702   -311       C  
ATOM    187  CD2 PHE A 723     -35.112 -21.479 -50.782  1.00 62.61           C  
ANISOU  187  CD2 PHE A 723     8218   5953   9618  -1097    366   -257       C  
ATOM    188  CE1 PHE A 723     -34.195 -18.983 -50.064  1.00 65.88           C  
ANISOU  188  CE1 PHE A 723     8751   5834  10446  -1480    587   -523       C  
ATOM    189  CE2 PHE A 723     -35.400 -20.966 -49.531  1.00 60.58           C  
ANISOU  189  CE2 PHE A 723     8054   5606   9358  -1126    262   -443       C  
ATOM    190  CZ  PHE A 723     -34.948 -19.738 -49.173  1.00 59.46           C  
ANISOU  190  CZ  PHE A 723     7972   5208   9413  -1310    364   -584       C  
ATOM    191  N   GLY A 724     -34.975 -21.310 -56.414  1.00 51.84           N  
ANISOU  191  N   GLY A 724     6941   4576   8181   -914   1161    647       N  
ATOM    192  CA  GLY A 724     -34.494 -21.883 -57.658  1.00 50.67           C  
ANISOU  192  CA  GLY A 724     6710   4576   7968   -896   1280    782       C  
ATOM    193  C   GLY A 724     -35.561 -21.914 -58.726  1.00 49.31           C  
ANISOU  193  C   GLY A 724     6708   4472   7556   -666   1361   1034       C  
ATOM    194  O   GLY A 724     -36.672 -21.401 -58.555  1.00 47.57           O  
ANISOU  194  O   GLY A 724     6660   4174   7240   -514   1342   1124       O  
ATOM    195  N   THR A 725     -35.172 -22.497 -59.856  1.00 44.51           N  
ANISOU  195  N   THR A 725     6039   4024   6849   -638   1459   1140       N  
ATOM    196  CA  THR A 725     -35.999 -22.642 -61.043  1.00 44.13           C  
ANISOU  196  CA  THR A 725     6123   4103   6543   -431   1533   1366       C  
ATOM    197  C   THR A 725     -36.053 -24.114 -61.385  1.00 47.21           C  
ANISOU  197  C   THR A 725     6382   4801   6754   -361   1385   1291       C  
ATOM    198  O   THR A 725     -35.007 -24.783 -61.420  1.00 44.63           O  
ANISOU  198  O   THR A 725     5882   4554   6520   -481   1392   1173       O  
ATOM    199  CB  THR A 725     -35.415 -21.850 -62.216  1.00 46.61           C  
ANISOU  199  CB  THR A 725     6526   4295   6886   -470   1843   1575       C  
ATOM    200  CG2 THR A 725     -36.369 -21.813 -63.395  1.00 48.12           C  
ANISOU  200  CG2 THR A 725     6890   4615   6779   -225   1909   1829       C  
ATOM    201  OG1 THR A 725     -35.150 -20.515 -61.791  1.00 52.63           O  
ANISOU  201  OG1 THR A 725     7393   4729   7873   -588   1995   1599       O  
ATOM    202  N   VAL A 726     -37.248 -24.610 -61.667  1.00 43.12           N  
ANISOU  202  N   VAL A 726     5939   4454   5992   -168   1263   1353       N  
ATOM    203  CA  VAL A 726     -37.447 -26.016 -61.978  1.00 36.24           C  
ANISOU  203  CA  VAL A 726     4969   3851   4949   -108   1125   1265       C  
ATOM    204  C   VAL A 726     -37.608 -26.162 -63.480  1.00 41.51           C  
ANISOU  204  C   VAL A 726     5705   4677   5390      2   1255   1428       C  
ATOM    205  O   VAL A 726     -38.274 -25.342 -64.128  1.00 42.19           O  
ANISOU  205  O   VAL A 726     5945   4737   5346    132   1349   1630       O  
ATOM    206  CB  VAL A 726     -38.650 -26.592 -61.226  1.00 34.73           C  
ANISOU  206  CB  VAL A 726     4786   3763   4646     -4    896   1181       C  
ATOM    207  CG1 VAL A 726     -38.903 -28.021 -61.671  1.00 35.29           C  
ANISOU  207  CG1 VAL A 726     4778   4084   4544     43    786   1095       C  
ATOM    208  CG2 VAL A 726     -38.383 -26.551 -59.725  1.00 35.60           C  
ANISOU  208  CG2 VAL A 726     4835   3741   4950   -110    771   1011       C  
ATOM    209  N   TYR A 727     -36.926 -27.166 -64.041  1.00 38.16           N  
ANISOU  209  N   TYR A 727     5174   4411   4916    -39   1276   1344       N  
ATOM    210  CA  TYR A 727     -36.985 -27.488 -65.451  1.00 38.28           C  
ANISOU  210  CA  TYR A 727     5245   4610   4690     56   1392   1453       C  
ATOM    211  C   TYR A 727     -37.466 -28.920 -65.642  1.00 39.14           C  
ANISOU  211  C   TYR A 727     5289   4963   4618    116   1222   1300       C  
ATOM    212  O   TYR A 727     -37.172 -29.812 -64.835  1.00 37.94           O  
ANISOU  212  O   TYR A 727     5017   4813   4587     43   1093   1109       O  
ATOM    213  CB  TYR A 727     -35.604 -27.343 -66.122  1.00 43.48           C  
ANISOU  213  CB  TYR A 727     5844   5222   5454    -58   1638   1486       C  
ATOM    214  CG  TYR A 727     -34.966 -25.967 -66.049  1.00 43.44           C  
ANISOU  214  CG  TYR A 727     5894   4956   5656   -165   1857   1626       C  
ATOM    215  CD1 TYR A 727     -34.368 -25.502 -64.877  1.00 41.17           C  
ANISOU  215  CD1 TYR A 727     5506   4458   5680   -333   1824   1507       C  
ATOM    216  CD2 TYR A 727     -34.954 -25.138 -67.157  1.00 42.81           C  
ANISOU  216  CD2 TYR A 727     5975   4839   5453   -102   2103   1872       C  
ATOM    217  CE1 TYR A 727     -33.771 -24.239 -64.829  1.00 41.59           C  
ANISOU  217  CE1 TYR A 727     5609   4251   5941   -463   2040   1608       C  
ATOM    218  CE2 TYR A 727     -34.376 -23.888 -67.112  1.00 45.64           C  
ANISOU  218  CE2 TYR A 727     6401   4922   6016   -214   2336   2005       C  
ATOM    219  CZ  TYR A 727     -33.783 -23.440 -65.952  1.00 45.01           C  
ANISOU  219  CZ  TYR A 727     6213   4619   6272   -409   2308   1861       C  
ATOM    220  OH  TYR A 727     -33.212 -22.176 -65.947  1.00 48.69           O  
ANISOU  220  OH  TYR A 727     6737   4828   6935   -533   2489   1921       O  
ATOM    221  N   LYS A 728     -38.199 -29.142 -66.727  1.00 38.51           N  
ANISOU  221  N   LYS A 728     5299   5089   4244    252   1227   1383       N  
ATOM    222  CA  LYS A 728     -38.312 -30.486 -67.259  1.00 42.65           C  
ANISOU  222  CA  LYS A 728     5769   5837   4600    271   1149   1227       C  
ATOM    223  C   LYS A 728     -37.007 -30.775 -68.004  1.00 44.38           C  
ANISOU  223  C   LYS A 728     5944   6067   4851    206   1357   1211       C  
ATOM    224  O   LYS A 728     -36.504 -29.913 -68.732  1.00 45.75           O  
ANISOU  224  O   LYS A 728     6189   6195   4997    215   1573   1389       O  
ATOM    225  CB  LYS A 728     -39.524 -30.610 -68.177  1.00 38.65           C  
ANISOU  225  CB  LYS A 728     5356   5575   3755    426   1070   1291       C  
ATOM    226  CG  LYS A 728     -39.344 -31.632 -69.260  1.00 45.58           C  
ANISOU  226  CG  LYS A 728     6231   6680   4406    446   1103   1186       C  
ATOM    227  CD  LYS A 728     -40.665 -32.263 -69.675  1.00 47.84           C  
ANISOU  227  CD  LYS A 728     6531   7228   4417    538    910   1101       C  
ATOM    228  CE  LYS A 728     -40.404 -33.405 -70.672  1.00 57.00           C  
ANISOU  228  CE  LYS A 728     7691   8595   5372    527    942    934       C  
ATOM    229  NZ  LYS A 728     -41.580 -34.310 -70.828  1.00 61.81           N1+
ANISOU  229  NZ  LYS A 728     8268   9427   5789    543    732    753       N1+
ATOM    230  N   GLY A 729     -36.404 -31.938 -67.738  1.00 42.97           N  
ANISOU  230  N   GLY A 729     5645   5921   4761    140   1314   1006       N  
ATOM    231  CA  GLY A 729     -35.120 -32.294 -68.316  1.00 41.05           C  
ANISOU  231  CA  GLY A 729     5324   5689   4585     87   1510    964       C  
ATOM    232  C   GLY A 729     -35.090 -33.730 -68.814  1.00 40.52           C  
ANISOU  232  C   GLY A 729     5228   5786   4382    124   1472    774       C  
ATOM    233  O   GLY A 729     -36.090 -34.440 -68.783  1.00 41.65           O  
ANISOU  233  O   GLY A 729     5419   6035   4369    172   1300    673       O  
ATOM    234  N   LEU A 730     -33.915 -34.132 -69.289  1.00 46.77           N  
ANISOU  234  N   LEU A 730     5937   6589   5245     95   1654    718       N  
ATOM    235  CA  LEU A 730     -33.693 -35.496 -69.757  1.00 42.13           C  
ANISOU  235  CA  LEU A 730     5324   6118   4565    135   1661    522       C  
ATOM    236  C   LEU A 730     -32.447 -36.039 -69.094  1.00 41.58           C  
ANISOU  236  C   LEU A 730     5070   5937   4793     85   1709    405       C  
ATOM    237  O   LEU A 730     -31.419 -35.360 -69.070  1.00 46.39           O  
ANISOU  237  O   LEU A 730     5567   6477   5583     25   1872    485       O  
ATOM    238  CB  LEU A 730     -33.542 -35.562 -71.272  1.00 44.35           C  
ANISOU  238  CB  LEU A 730     5705   6583   4562    202   1863    562       C  
ATOM    239  CG  LEU A 730     -34.784 -35.259 -72.090  1.00 42.17           C  
ANISOU  239  CG  LEU A 730     5607   6489   3927    289   1791    649       C  
ATOM    240  CD1 LEU A 730     -34.443 -35.079 -73.555  1.00 44.53           C  
ANISOU  240  CD1 LEU A 730     6012   6965   3942    361   2024    734       C  
ATOM    241  CD2 LEU A 730     -35.729 -36.430 -71.931  1.00 45.70           C  
ANISOU  241  CD2 LEU A 730     6075   7035   4253    306   1570    429       C  
ATOM    242  N   TRP A 731     -32.543 -37.241 -68.537  1.00 39.97           N  
ANISOU  242  N   TRP A 731     4828   5712   4648    112   1571    219       N  
ATOM    243  CA  TRP A 731     -31.363 -37.961 -68.085  1.00 45.77           C  
ANISOU  243  CA  TRP A 731     5394   6377   5618    121   1622    101       C  
ATOM    244  C   TRP A 731     -30.924 -38.894 -69.206  1.00 47.09           C  
ANISOU  244  C   TRP A 731     5587   6657   5646    196   1797    -17       C  
ATOM    245  O   TRP A 731     -31.753 -39.609 -69.767  1.00 49.09           O  
ANISOU  245  O   TRP A 731     5987   6995   5670    237   1750   -116       O  
ATOM    246  CB  TRP A 731     -31.663 -38.746 -66.815  1.00 41.94           C  
ANISOU  246  CB  TRP A 731     4878   5782   5277    135   1395    -10       C  
ATOM    247  CG  TRP A 731     -30.548 -39.611 -66.346  1.00 50.34           C  
ANISOU  247  CG  TRP A 731     5786   6788   6555    192   1422   -125       C  
ATOM    248  CD1 TRP A 731     -29.260 -39.228 -66.116  1.00 50.36           C  
ANISOU  248  CD1 TRP A 731     5578   6774   6782    180   1521   -102       C  
ATOM    249  CD2 TRP A 731     -30.612 -41.011 -66.035  1.00 49.15           C  
ANISOU  249  CD2 TRP A 731     5667   6584   6424    282   1352   -279       C  
ATOM    250  CE2 TRP A 731     -29.328 -41.405 -65.619  1.00 50.61           C  
ANISOU  250  CE2 TRP A 731     5660   6729   6840    354   1405   -325       C  
ATOM    251  CE3 TRP A 731     -31.628 -41.964 -66.068  1.00 46.63           C  
ANISOU  251  CE3 TRP A 731     5515   6240   5962    305   1259   -385       C  
ATOM    252  NE1 TRP A 731     -28.521 -40.297 -65.670  1.00 52.54           N  
ANISOU  252  NE1 TRP A 731     5739   7016   7207    283   1498   -225       N  
ATOM    253  CZ2 TRP A 731     -29.035 -42.712 -65.233  1.00 49.78           C  
ANISOU  253  CZ2 TRP A 731     5550   6545   6817    480   1370   -450       C  
ATOM    254  CZ3 TRP A 731     -31.334 -43.259 -65.681  1.00 53.34           C  
ANISOU  254  CZ3 TRP A 731     6373   6987   6908    395   1242   -518       C  
ATOM    255  CH2 TRP A 731     -30.048 -43.621 -65.273  1.00 50.31           C  
ANISOU  255  CH2 TRP A 731     5819   6550   6744    498   1300   -539       C  
ATOM    256  N   ILE A 732     -29.648 -38.844 -69.569  1.00 47.46           N  
ANISOU  256  N   ILE A 732     5489   6718   5826    205   2009    -17       N  
ATOM    257  CA  ILE A 732     -29.067 -39.740 -70.564  1.00 53.68           C  
ANISOU  257  CA  ILE A 732     6280   7602   6513    291   2205   -143       C  
ATOM    258  C   ILE A 732     -28.033 -40.617 -69.875  1.00 54.37           C  
ANISOU  258  C   ILE A 732     6175   7603   6880    357   2207   -274       C  
ATOM    259  O   ILE A 732     -26.909 -40.184 -69.632  1.00 52.12           O  
ANISOU  259  O   ILE A 732     5673   7307   6825    337   2318   -229       O  
ATOM    260  CB  ILE A 732     -28.421 -38.967 -71.731  1.00 57.00           C  
ANISOU  260  CB  ILE A 732     6693   8139   6825    273   2503    -23       C  
ATOM    261  CG1 ILE A 732     -29.431 -38.083 -72.469  1.00 59.45           C  
ANISOU  261  CG1 ILE A 732     7213   8544   6830    249   2507    139       C  
ATOM    262  CG2 ILE A 732     -27.741 -39.930 -72.692  1.00 55.54           C  
ANISOU  262  CG2 ILE A 732     6501   8055   6546    372   2722   -172       C  
ATOM    263  CD1 ILE A 732     -29.554 -36.679 -71.907  1.00 57.64           C  
ANISOU  263  CD1 ILE A 732     6959   8213   6728    151   2474    355       C  
ATOM    264  N   PRO A 733     -28.364 -41.871 -69.572  1.00 53.55           N  
ANISOU  264  N   PRO A 733     6140   7439   6768    443   2096   -439       N  
ATOM    265  CA  PRO A 733     -27.372 -42.757 -68.952  1.00 53.00           C  
ANISOU  265  CA  PRO A 733     5903   7284   6951    552   2106   -546       C  
ATOM    266  C   PRO A 733     -26.123 -42.863 -69.826  1.00 56.93           C  
ANISOU  266  C   PRO A 733     6252   7876   7504    621   2397   -583       C  
ATOM    267  O   PRO A 733     -26.206 -42.807 -71.054  1.00 57.82           O  
ANISOU  267  O   PRO A 733     6473   8105   7390    620   2597   -599       O  
ATOM    268  CB  PRO A 733     -28.104 -44.101 -68.860  1.00 53.15           C  
ANISOU  268  CB  PRO A 733     6104   7214   6878    630   2008   -713       C  
ATOM    269  CG  PRO A 733     -29.532 -43.791 -69.025  1.00 49.88           C  
ANISOU  269  CG  PRO A 733     5894   6832   6227    525   1871   -686       C  
ATOM    270  CD  PRO A 733     -29.620 -42.573 -69.880  1.00 51.86           C  
ANISOU  270  CD  PRO A 733     6157   7237   6311    447   1983   -544       C  
ATOM    271  N   GLU A 734     -24.956 -42.959 -69.174  1.00 59.96           N  
ANISOU  271  N   GLU A 734     6370   8231   8183    684   2419   -592       N  
ATOM    272  CA  GLU A 734     -23.686 -43.192 -69.870  1.00 61.61           C  
ANISOU  272  CA  GLU A 734     6385   8531   8494    772   2696   -646       C  
ATOM    273  C   GLU A 734     -23.741 -44.458 -70.721  1.00 55.09           C  
ANISOU  273  C   GLU A 734     5712   7707   7513    924   2843   -822       C  
ATOM    274  O   GLU A 734     -24.102 -45.526 -70.230  1.00 63.93           O  
ANISOU  274  O   GLU A 734     6935   8698   8656   1032   2709   -938       O  
ATOM    275  CB  GLU A 734     -22.538 -43.327 -68.857  1.00 58.78           C  
ANISOU  275  CB  GLU A 734     5699   8148   8486    851   2630   -660       C  
ATOM    276  CG  GLU A 734     -21.179 -43.639 -69.532  1.00 70.97           C  
ANISOU  276  CG  GLU A 734     6996   9803  10167    963   2922   -729       C  
ATOM    277  CD  GLU A 734     -20.075 -44.195 -68.601  1.00 71.32           C  
ANISOU  277  CD  GLU A 734     6719   9843  10535   1127   2840   -790       C  
ATOM    278  OE1 GLU A 734     -20.344 -44.494 -67.413  1.00 76.77           O  
ANISOU  278  OE1 GLU A 734     7407  10436  11326   1183   2552   -784       O  
ATOM    279  OE2 GLU A 734     -18.933 -44.380 -69.093  1.00 84.53           O1-
ANISOU  279  OE2 GLU A 734     8160  11628  12331   1216   3051   -838       O1-
ATOM    280  N   GLY A 735     -23.343 -44.350 -71.984  1.00 56.62           N  
ANISOU  280  N   GLY A 735     5927   8033   7554    934   3136   -846       N  
ATOM    281  CA  GLY A 735     -23.228 -45.514 -72.844  1.00 63.96           C  
ANISOU  281  CA  GLY A 735     6983   8974   8346   1082   3314  -1040       C  
ATOM    282  C   GLY A 735     -24.535 -46.071 -73.357  1.00 65.92           C  
ANISOU  282  C   GLY A 735     7573   9199   8274   1053   3222  -1151       C  
ATOM    283  O   GLY A 735     -24.526 -47.101 -74.049  1.00 65.92           O  
ANISOU  283  O   GLY A 735     7707   9188   8151   1160   3356  -1349       O  
ATOM    284  N   GLU A 736     -25.649 -45.423 -73.055  1.00 63.94           N  
ANISOU  284  N   GLU A 736     7457   8949   7889    910   3004  -1047       N  
ATOM    285  CA  GLU A 736     -26.962 -45.867 -73.476  1.00 64.93           C  
ANISOU  285  CA  GLU A 736     7865   9085   7721    860   2885  -1154       C  
ATOM    286  C   GLU A 736     -27.492 -44.926 -74.539  1.00 67.74           C  
ANISOU  286  C   GLU A 736     8344   9649   7746    770   2968  -1049       C  
ATOM    287  O   GLU A 736     -26.893 -43.896 -74.849  1.00 70.83           O  
ANISOU  287  O   GLU A 736     8624  10134   8154    736   3118   -870       O  
ATOM    288  CB  GLU A 736     -27.932 -45.936 -72.291  1.00 59.69           C  
ANISOU  288  CB  GLU A 736     7256   8276   7147    788   2565  -1121       C  
ATOM    289  CG  GLU A 736     -27.461 -46.851 -71.175  1.00 60.71           C  
ANISOU  289  CG  GLU A 736     7294   8195   7577    895   2473  -1190       C  
ATOM    290  CD  GLU A 736     -27.453 -48.313 -71.579  1.00 60.85           C  
ANISOU  290  CD  GLU A 736     7454   8104   7561   1011   2574  -1432       C  
ATOM    291  OE1 GLU A 736     -27.914 -48.635 -72.695  1.00 60.55           O  
ANISOU  291  OE1 GLU A 736     7592   8161   7253    981   2688  -1578       O  
ATOM    292  OE2 GLU A 736     -26.998 -49.144 -70.771  1.00 59.74           O1-
ANISOU  292  OE2 GLU A 736     7262   7778   7658   1137   2537  -1481       O1-
ATOM    293  N   LYS A 737     -28.604 -45.315 -75.140  1.00 67.05           N  
ANISOU  293  N   LYS A 737     8488   9638   7351    737   2881  -1168       N  
ATOM    294  CA  LYS A 737     -29.209 -44.492 -76.168  1.00 64.55           C  
ANISOU  294  CA  LYS A 737     8308   9546   6674    686   2928  -1068       C  
ATOM    295  C   LYS A 737     -30.476 -43.797 -75.697  1.00 62.91           C  
ANISOU  295  C   LYS A 737     8175   9360   6368    586   2650   -941       C  
ATOM    296  O   LYS A 737     -31.013 -42.962 -76.434  1.00 71.24           O  
ANISOU  296  O   LYS A 737     9331  10599   7139    566   2663   -808       O  
ATOM    297  CB  LYS A 737     -29.516 -45.339 -77.404  1.00 30.00           C  
ATOM    298  CG  LYS A 737     -28.282 -45.871 -78.116  1.00 30.00           C  
ATOM    299  CD  LYS A 737     -28.660 -46.721 -79.317  1.00 30.00           C  
ATOM    300  CE  LYS A 737     -27.427 -47.233 -80.042  1.00 30.00           C  
ATOM    301  NZ  LYS A 737     -27.782 -48.088 -81.207  1.00 30.00           N1+
ATOM    302  N   VAL A 738     -30.951 -44.096 -74.488  1.00 58.29           N  
ANISOU  302  N   VAL A 738     7545   8597   6004    540   2414   -963       N  
ATOM    303  CA  VAL A 738     -32.241 -43.604 -74.017  1.00 53.47           C  
ANISOU  303  CA  VAL A 738     7004   8009   5302    453   2154   -883       C  
ATOM    304  C   VAL A 738     -32.126 -42.238 -73.334  1.00 59.09           C  
ANISOU  304  C   VAL A 738     7609   8679   6164    410   2099   -603       C  
ATOM    305  O   VAL A 738     -31.102 -41.865 -72.746  1.00 59.28           O  
ANISOU  305  O   VAL A 738     7470   8589   6466    414   2182   -507       O  
ATOM    306  CB  VAL A 738     -32.876 -44.641 -73.075  1.00 51.71           C  
ANISOU  306  CB  VAL A 738     6807   7612   5227    416   1954  -1053       C  
ATOM    307  CG1 VAL A 738     -32.957 -46.009 -73.773  1.00 57.37           C  
ANISOU  307  CG1 VAL A 738     7650   8330   5820    443   2037  -1351       C  
ATOM    308  CG2 VAL A 738     -32.060 -44.736 -71.814  1.00 49.66           C  
ANISOU  308  CG2 VAL A 738     6390   7129   5348    445   1926   -986       C  
ATOM    309  N   LYS A 739     -33.245 -41.516 -73.325  1.00 49.10           N  
ANISOU  309  N   LYS A 739     6426   7499   4729    365   1937   -489       N  
ATOM    310  CA  LYS A 739     -33.360 -40.215 -72.676  1.00 51.44           C  
ANISOU  310  CA  LYS A 739     6663   7737   5144    325   1870   -240       C  
ATOM    311  C   LYS A 739     -34.561 -40.261 -71.746  1.00 49.63           C  
ANISOU  311  C   LYS A 739     6460   7449   4947    277   1592   -256       C  
ATOM    312  O   LYS A 739     -35.696 -40.364 -72.217  1.00 55.60           O  
ANISOU  312  O   LYS A 739     7323   8355   5448    278   1474   -301       O  
ATOM    313  CB  LYS A 739     -33.540 -39.121 -73.729  1.00 55.60           C  
ANISOU  313  CB  LYS A 739     7286   8437   5402    357   1995    -42       C  
ATOM    314  CG  LYS A 739     -32.380 -39.008 -74.662  1.00 53.13           C  
ANISOU  314  CG  LYS A 739     6955   8187   5044    396   2302     -6       C  
ATOM    315  CD  LYS A 739     -32.729 -38.222 -75.932  1.00 71.47           C  
ANISOU  315  CD  LYS A 739     9439  10723   6995    456   2433    160       C  
ATOM    316  CE  LYS A 739     -33.793 -38.949 -76.782  1.00 71.27           C  
ANISOU  316  CE  LYS A 739     9574  10933   6573    516   2308     -6       C  
ATOM    317  NZ  LYS A 739     -34.033 -38.272 -78.110  1.00 76.63           N1+
ANISOU  317  NZ  LYS A 739    10417  11860   6839    609   2442    151       N1+
ATOM    318  N   ILE A 740     -34.322 -40.160 -70.446  1.00 43.70           N  
ANISOU  318  N   ILE A 740     5603   6506   4496    238   1489   -221       N  
ATOM    319  CA  ILE A 740     -35.336 -40.393 -69.426  1.00 43.80           C  
ANISOU  319  CA  ILE A 740     5632   6437   4572    193   1253   -259       C  
ATOM    320  C   ILE A 740     -35.745 -39.041 -68.845  1.00 48.60           C  
ANISOU  320  C   ILE A 740     6221   7014   5231    168   1170    -45       C  
ATOM    321  O   ILE A 740     -34.890 -38.320 -68.308  1.00 45.20           O  
ANISOU  321  O   ILE A 740     5697   6467   5010    149   1233     69       O  
ATOM    322  CB  ILE A 740     -34.812 -41.332 -68.328  1.00 44.88           C  
ANISOU  322  CB  ILE A 740     5694   6379   4981    190   1197   -376       C  
ATOM    323  CG1 ILE A 740     -34.239 -42.622 -68.922  1.00 44.25           C  
ANISOU  323  CG1 ILE A 740     5638   6289   4884    241   1321   -576       C  
ATOM    324  CG2 ILE A 740     -35.911 -41.646 -67.306  1.00 38.50           C  
ANISOU  324  CG2 ILE A 740     4925   5489   4213    140    982   -413       C  
ATOM    325  CD1 ILE A 740     -35.220 -43.451 -69.707  1.00 46.65           C  
ANISOU  325  CD1 ILE A 740     6086   6700   4940    215   1289   -757       C  
ATOM    326  N   PRO A 741     -37.026 -38.667 -68.897  1.00 48.88           N  
ANISOU  326  N   PRO A 741     6332   7145   5095    167   1030      1       N  
ATOM    327  CA  PRO A 741     -37.426 -37.349 -68.383  1.00 43.51           C  
ANISOU  327  CA  PRO A 741     5651   6418   4463    168    973    206       C  
ATOM    328  C   PRO A 741     -37.274 -37.259 -66.876  1.00 41.55           C  
ANISOU  328  C   PRO A 741     5323   5966   4497    115    862    205       C  
ATOM    329  O   PRO A 741     -37.569 -38.204 -66.142  1.00 41.98           O  
ANISOU  329  O   PRO A 741     5362   5959   4631     88    747     66       O  
ATOM    330  CB  PRO A 741     -38.891 -37.222 -68.817  1.00 49.64           C  
ANISOU  330  CB  PRO A 741     6506   7376   4979    207    837    217       C  
ATOM    331  CG  PRO A 741     -39.018 -38.199 -69.995  1.00 45.77           C  
ANISOU  331  CG  PRO A 741     6070   7080   4240    225    879     49       C  
ATOM    332  CD  PRO A 741     -38.116 -39.338 -69.623  1.00 45.28           C  
ANISOU  332  CD  PRO A 741     5962   6875   4370    175    943   -132       C  
ATOM    333  N   VAL A 742     -36.777 -36.108 -66.422  1.00 37.90           N  
ANISOU  333  N   VAL A 742     4823   5393   4183     96    911    359       N  
ATOM    334  CA  VAL A 742     -36.552 -35.824 -65.011  1.00 38.33           C  
ANISOU  334  CA  VAL A 742     4807   5271   4485     46    809    361       C  
ATOM    335  C   VAL A 742     -36.964 -34.380 -64.747  1.00 37.62           C  
ANISOU  335  C   VAL A 742     4762   5118   4415     41    807    535       C  
ATOM    336  O   VAL A 742     -37.129 -33.577 -65.666  1.00 37.74           O  
ANISOU  336  O   VAL A 742     4850   5196   4294     81    921    678       O  
ATOM    337  CB  VAL A 742     -35.074 -36.012 -64.594  1.00 40.43           C  
ANISOU  337  CB  VAL A 742     4937   5434   4992      6    891    312       C  
ATOM    338  CG1 VAL A 742     -34.618 -37.460 -64.770  1.00 43.51           C  
ANISOU  338  CG1 VAL A 742     5288   5855   5388     44    903    145       C  
ATOM    339  CG2 VAL A 742     -34.174 -35.038 -65.343  1.00 34.98           C  
ANISOU  339  CG2 VAL A 742     4207   4742   4341    -24   1101    434       C  
ATOM    340  N   ALA A 743     -37.074 -34.038 -63.469  1.00 33.34           N  
ANISOU  340  N   ALA A 743     4188   4439   4042      1    692    526       N  
ATOM    341  CA  ALA A 743     -37.234 -32.653 -63.053  1.00 35.19           C  
ANISOU  341  CA  ALA A 743     4460   4556   4353    -17    711    661       C  
ATOM    342  C   ALA A 743     -35.901 -32.170 -62.507  1.00 31.11           C  
ANISOU  342  C   ALA A 743     3835   3895   4090   -116    788    645       C  
ATOM    343  O   ALA A 743     -35.265 -32.862 -61.706  1.00 30.89           O  
ANISOU  343  O   ALA A 743     3698   3834   4203   -153    704    516       O  
ATOM    344  CB  ALA A 743     -38.337 -32.505 -61.989  1.00 33.07           C  
ANISOU  344  CB  ALA A 743     4235   4243   4086      5    538    644       C  
ATOM    345  N   ILE A 744     -35.471 -30.998 -62.953  1.00 34.68           N  
ANISOU  345  N   ILE A 744     4314   4264   4601   -158    950    777       N  
ATOM    346  CA  ILE A 744     -34.203 -30.412 -62.526  1.00 34.79           C  
ANISOU  346  CA  ILE A 744     4204   4144   4870   -288   1045    753       C  
ATOM    347  C   ILE A 744     -34.490 -29.050 -61.926  1.00 36.08           C  
ANISOU  347  C   ILE A 744     4446   4122   5142   -344   1059    835       C  
ATOM    348  O   ILE A 744     -35.166 -28.229 -62.550  1.00 39.20           O  
ANISOU  348  O   ILE A 744     4994   4479   5423   -284   1157   1002       O  
ATOM    349  CB  ILE A 744     -33.203 -30.259 -63.689  1.00 36.27           C  
ANISOU  349  CB  ILE A 744     4338   4370   5072   -328   1294    820       C  
ATOM    350  CG1 ILE A 744     -32.891 -31.603 -64.320  1.00 35.22           C  
ANISOU  350  CG1 ILE A 744     4140   4411   4831   -260   1302    721       C  
ATOM    351  CG2 ILE A 744     -31.945 -29.511 -63.225  1.00 36.14           C  
ANISOU  351  CG2 ILE A 744     4169   4212   5349   -493   1403    791       C  
ATOM    352  CD1 ILE A 744     -32.315 -31.427 -65.669  1.00 40.38           C  
ANISOU  352  CD1 ILE A 744     4809   5140   5395   -255   1558    817       C  
ATOM    353  N   LYS A 745     -33.995 -28.821 -60.724  1.00 35.58           N  
ANISOU  353  N   LYS A 745     4289   3947   5285   -445    959    717       N  
ATOM    354  CA  LYS A 745     -34.055 -27.525 -60.071  1.00 37.99           C  
ANISOU  354  CA  LYS A 745     4654   4048   5732   -531    987    746       C  
ATOM    355  C   LYS A 745     -32.644 -26.967 -59.991  1.00 41.21           C  
ANISOU  355  C   LYS A 745     4906   4354   6396   -717   1120    687       C  
ATOM    356  O   LYS A 745     -31.770 -27.595 -59.384  1.00 40.57           O  
ANISOU  356  O   LYS A 745     4630   4343   6444   -783   1019    525       O  
ATOM    357  CB  LYS A 745     -34.673 -27.642 -58.681  1.00 33.81           C  
ANISOU  357  CB  LYS A 745     4146   3482   5219   -512    759    627       C  
ATOM    358  CG  LYS A 745     -34.556 -26.377 -57.870  1.00 38.78           C  
ANISOU  358  CG  LYS A 745     4822   3895   6018   -621    780    597       C  
ATOM    359  CD  LYS A 745     -35.204 -26.562 -56.494  1.00 41.69           C  
ANISOU  359  CD  LYS A 745     5225   4254   6362   -584    559    472       C  
ATOM    360  CE  LYS A 745     -36.701 -26.320 -56.523  1.00 36.89           C  
ANISOU  360  CE  LYS A 745     4801   3637   5580   -432    534    580       C  
ATOM    361  NZ  LYS A 745     -37.331 -26.711 -55.229  1.00 36.13           N1+
ANISOU  361  NZ  LYS A 745     4726   3567   5437   -390    338    458       N1+
ATOM    362  N   GLU A 746     -32.415 -25.832 -60.646  1.00 39.87           N  
ANISOU  362  N   GLU A 746     4817   4032   6300   -795   1355    824       N  
ATOM    363  CA  GLU A 746     -31.180 -25.075 -60.511  1.00 43.91           C  
ANISOU  363  CA  GLU A 746     5191   4404   7088  -1013   1509    766       C  
ATOM    364  C   GLU A 746     -31.385 -23.943 -59.509  1.00 44.68           C  
ANISOU  364  C   GLU A 746     5368   4263   7346  -1125   1472    705       C  
ATOM    365  O   GLU A 746     -32.315 -23.143 -59.659  1.00 41.95           O  
ANISOU  365  O   GLU A 746     5252   3766   6920  -1046   1538    847       O  
ATOM    366  CB  GLU A 746     -30.741 -24.513 -61.860  1.00 44.88           C  
ANISOU  366  CB  GLU A 746     5368   4475   7208  -1053   1835    957       C  
ATOM    367  CG  GLU A 746     -29.405 -23.853 -61.813  1.00 47.15           C  
ANISOU  367  CG  GLU A 746     5478   4639   7797  -1303   2025    888       C  
ATOM    368  CD  GLU A 746     -28.847 -23.644 -63.195  1.00 57.22           C  
ANISOU  368  CD  GLU A 746     6769   5926   9046  -1330   2356   1067       C  
ATOM    369  OE1 GLU A 746     -29.560 -23.028 -64.021  1.00 58.52           O  
ANISOU  369  OE1 GLU A 746     7192   6011   9033  -1219   2505   1295       O  
ATOM    370  OE2 GLU A 746     -27.703 -24.090 -63.460  1.00 59.48           O1-
ANISOU  370  OE2 GLU A 746     6810   6322   9466  -1438   2454    976       O1-
ATOM    371  N   LEU A 747     -30.549 -23.905 -58.475  1.00 45.93           N  
ANISOU  371  N   LEU A 747     5337   4399   7717  -1289   1353    485       N  
ATOM    372  CA  LEU A 747     -30.575 -22.814 -57.513  1.00 47.29           C  
ANISOU  372  CA  LEU A 747     5567   4343   8058  -1432   1329    380       C  
ATOM    373  C   LEU A 747     -30.139 -21.512 -58.186  1.00 49.61           C  
ANISOU  373  C   LEU A 747     5942   4373   8535  -1602   1651    492       C  
ATOM    374  O   LEU A 747     -29.275 -21.498 -59.063  1.00 50.20           O  
ANISOU  374  O   LEU A 747     5904   4483   8688  -1692   1852    555       O  
ATOM    375  CB  LEU A 747     -29.654 -23.113 -56.327  1.00 46.79           C  
ANISOU  375  CB  LEU A 747     5253   4361   8164  -1578   1121     99       C  
ATOM    376  CG  LEU A 747     -29.940 -24.401 -55.550  1.00 49.19           C  
ANISOU  376  CG  LEU A 747     5480   4905   8306  -1415    814     -8       C  
ATOM    377  CD1 LEU A 747     -29.055 -24.480 -54.303  1.00 46.58           C  
ANISOU  377  CD1 LEU A 747     4928   4641   8127  -1546    604   -272       C  
ATOM    378  CD2 LEU A 747     -31.421 -24.537 -55.209  1.00 43.84           C  
ANISOU  378  CD2 LEU A 747     5054   4206   7397  -1220    700     75       C  
ATOM    379  N   ARG A 748     -30.736 -20.403 -57.758  1.00 49.49           N  
ANISOU  379  N   ARG A 748     6138   4112   8555  -1618   1689    510       N  
ATOM    380  CA  ARG A 748     -30.485 -19.127 -58.425  1.00 50.83           C  
ANISOU  380  CA  ARG A 748     6448   4094   8770  -1673   1922    626       C  
ATOM    381  C   ARG A 748     -29.223 -18.421 -57.952  1.00 53.20           C  
ANISOU  381  C   ARG A 748     6582   4318   9315  -1941   1956    421       C  
ATOM    382  O   ARG A 748     -28.712 -17.547 -58.666  1.00 54.23           O  
ANISOU  382  O   ARG A 748     6765   4322   9519  -2025   2182    513       O  
ATOM    383  CB  ARG A 748     -31.704 -18.217 -58.277  1.00 54.84           C  
ANISOU  383  CB  ARG A 748     7261   4403   9173  -1519   1943    746       C  
ATOM    384  CG  ARG A 748     -32.189 -18.075 -56.869  1.00 62.39           C  
ANISOU  384  CG  ARG A 748     8249   5282  10174  -1537   1732    544       C  
ATOM    385  CD  ARG A 748     -33.387 -17.113 -56.762  1.00 63.25           C  
ANISOU  385  CD  ARG A 748     8650   5197  10186  -1363   1777    663       C  
ATOM    386  NE  ARG A 748     -34.657 -17.636 -57.273  1.00 51.61           N  
ANISOU  386  NE  ARG A 748     7315   3822   8473  -1079   1747    877       N  
ATOM    387  CZ  ARG A 748     -35.188 -17.289 -58.442  1.00 55.06           C  
ANISOU  387  CZ  ARG A 748     7899   4263   8758   -898   1900   1142       C  
ATOM    388  NH1 ARG A 748     -36.356 -17.789 -58.835  1.00 51.00           N1+
ANISOU  388  NH1 ARG A 748     7481   3886   8010   -637   1833   1308       N1+
ATOM    389  NH2 ARG A 748     -34.553 -16.420 -59.214  1.00 59.78           N  
ANISOU  389  NH2 ARG A 748     8543   4739   9430   -976   2114   1235       N  
ATOM    390  N   GLU A 749     -28.701 -18.774 -56.791  1.00 51.95           N  
ANISOU  390  N   GLU A 749     6222   4245   9274  -2070   1733    149       N  
ATOM    391  CA  GLU A 749     -27.466 -18.195 -56.298  1.00 55.28           C  
ANISOU  391  CA  GLU A 749     6449   4647   9908  -2320   1730    -65       C  
ATOM    392  C   GLU A 749     -26.351 -19.222 -56.451  1.00 58.12           C  
ANISOU  392  C   GLU A 749     6462   5280  10340  -2390   1665   -166       C  
ATOM    393  O   GLU A 749     -26.568 -20.421 -56.254  1.00 55.74           O  
ANISOU  393  O   GLU A 749     6045   5180   9952  -2269   1497   -192       O  
ATOM    394  CB  GLU A 749     -27.643 -17.784 -54.842  1.00 56.42           C  
ANISOU  394  CB  GLU A 749     6613   4724  10099  -2396   1505   -312       C  
ATOM    395  CG  GLU A 749     -28.493 -16.536 -54.709  1.00 63.31           C  
ANISOU  395  CG  GLU A 749     7803   5300  10952  -2359   1615   -239       C  
ATOM    396  CD  GLU A 749     -28.928 -16.259 -53.289  1.00 67.34           C  
ANISOU  396  CD  GLU A 749     8380   5755  11449  -2378   1393   -464       C  
ATOM    397  OE1 GLU A 749     -28.529 -17.031 -52.390  1.00 67.85           O  
ANISOU  397  OE1 GLU A 749     8245   6027  11509  -2424   1140   -678       O  
ATOM    398  OE2 GLU A 749     -29.625 -15.236 -53.067  1.00 68.97           O1-
ANISOU  398  OE2 GLU A 749     8839   5719  11648  -2339   1474   -431       O1-
ATOM    399  N   ALA A 750     -25.158 -18.754 -56.787  1.00 59.71           N  
ANISOU  399  N   ALA A 750     6490   5488  10708  -2578   1800   -226       N  
ATOM    400  CA  ALA A 750     -24.043 -19.671 -56.940  1.00 64.69           C  
ANISOU  400  CA  ALA A 750     6774   6388  11416  -2628   1748   -324       C  
ATOM    401  C   ALA A 750     -23.506 -20.046 -55.569  1.00 68.24           C  
ANISOU  401  C   ALA A 750     6984   7003  11940  -2703   1428   -619       C  
ATOM    402  O   ALA A 750     -23.557 -19.249 -54.624  1.00 61.43           O  
ANISOU  402  O   ALA A 750     6186   6023  11132  -2817   1319   -778       O  
ATOM    403  CB  ALA A 750     -22.933 -19.038 -57.780  1.00 60.72           C  
ANISOU  403  CB  ALA A 750     6157   5847  11066  -2800   2011   -285       C  
ATOM    404  N   THR A 751     -23.028 -21.281 -55.443  1.00 67.82           N  
ANISOU  404  N   THR A 751     6668   7233  11867  -2614   1268   -690       N  
ATOM    405  CA  THR A 751     -22.447 -21.689 -54.177  1.00 66.70           C  
ANISOU  405  CA  THR A 751     6289   7289  11765  -2647    949   -951       C  
ATOM    406  C   THR A 751     -20.975 -22.013 -54.372  1.00 64.61           C  
ANISOU  406  C   THR A 751     5656   7248  11645  -2739    957  -1054       C  
ATOM    407  O   THR A 751     -20.502 -22.260 -55.483  1.00 66.71           O  
ANISOU  407  O   THR A 751     5834   7556  11955  -2730   1185   -921       O  
ATOM    408  CB  THR A 751     -23.182 -22.884 -53.556  1.00 55.60           C  
ANISOU  408  CB  THR A 751     4889   6041  10198  -2425    682   -974       C  
ATOM    409  CG2 THR A 751     -24.571 -22.468 -53.115  1.00 59.11           C  
ANISOU  409  CG2 THR A 751     5670   6274  10513  -2358    639   -921       C  
ATOM    410  OG1 THR A 751     -23.305 -23.935 -54.514  1.00 61.96           O  
ANISOU  410  OG1 THR A 751     5637   6960  10945  -2262    783   -811       O  
ATOM    411  N   SER A 752     -20.304 -22.126 -53.246  1.00 65.45           N  
ANISOU  411  N   SER A 752     5546   7527  11795  -2794    686  -1288       N  
ATOM    412  CA  SER A 752     -18.885 -22.302 -53.069  1.00 64.45           C  
ANISOU  412  CA  SER A 752     5050   7630  11808  -2891    619  -1436       C  
ATOM    413  C   SER A 752     -18.678 -23.735 -52.642  1.00 62.53           C  
ANISOU  413  C   SER A 752     4597   7697  11463  -2655    360  -1479       C  
ATOM    414  O   SER A 752     -19.611 -24.356 -52.122  1.00 60.30           O  
ANISOU  414  O   SER A 752     4467   7431  11014  -2471    178  -1458       O  
ATOM    415  CB  SER A 752     -18.366 -21.357 -51.983  1.00 67.68           C  
ANISOU  415  CB  SER A 752     5393   8015  12307  -3103    467  -1673       C  
ATOM    416  OG  SER A 752     -18.785 -21.810 -50.707  1.00 66.19           O  
ANISOU  416  OG  SER A 752     5228   7956  11965  -2982    120  -1812       O  
ATOM    417  N   PRO A 753     -17.512 -24.329 -52.906  1.00 64.75           N  
ANISOU  417  N   PRO A 753     4542   8222  11839  -2631    354  -1521       N  
ATOM    418  CA  PRO A 753     -17.363 -25.753 -52.569  1.00 64.94           C  
ANISOU  418  CA  PRO A 753     4395   8523  11758  -2356    125  -1530       C  
ATOM    419  C   PRO A 753     -17.694 -26.067 -51.118  1.00 62.39           C  
ANISOU  419  C   PRO A 753     4101   8316  11291  -2246   -254  -1670       C  
ATOM    420  O   PRO A 753     -18.332 -27.089 -50.850  1.00 59.42           O  
ANISOU  420  O   PRO A 753     3802   8020  10755  -1993   -411  -1610       O  
ATOM    421  CB  PRO A 753     -15.896 -26.053 -52.922  1.00 66.91           C  
ANISOU  421  CB  PRO A 753     4259   9003  12160  -2387    176  -1585       C  
ATOM    422  CG  PRO A 753     -15.212 -24.752 -52.883  1.00 70.87           C  
ANISOU  422  CG  PRO A 753     4688   9402  12839  -2705    293  -1692       C  
ATOM    423  CD  PRO A 753     -16.236 -23.723 -53.321  1.00 69.29           C  
ANISOU  423  CD  PRO A 753     4862   8843  12622  -2845    515  -1587       C  
ATOM    424  N   LYS A 754     -17.423 -25.161 -50.189  1.00 64.90           N  
ANISOU  424  N   LYS A 754     4411   8611  11640  -2430   -388  -1846       N  
ATOM    425  CA  LYS A 754     -17.713 -25.476 -48.799  1.00 64.48           C  
ANISOU  425  CA  LYS A 754     4398   8690  11411  -2311   -744  -1975       C  
ATOM    426  C   LYS A 754     -19.191 -25.259 -48.478  1.00 65.54           C  
ANISOU  426  C   LYS A 754     4917   8604  11383  -2256   -767  -1917       C  
ATOM    427  O   LYS A 754     -19.756 -25.991 -47.652  1.00 62.21           O  
ANISOU  427  O   LYS A 754     4585   8290  10762  -2049  -1016  -1929       O  
ATOM    428  CB  LYS A 754     -16.774 -24.664 -47.910  1.00 69.05           C  
ANISOU  428  CB  LYS A 754     4796   9367  12073  -2518   -890  -2201       C  
ATOM    429  CG  LYS A 754     -16.602 -25.165 -46.498  1.00 71.97           C  
ANISOU  429  CG  LYS A 754     5095   9988  12264  -2373  -1276  -2342       C  
ATOM    430  CD  LYS A 754     -15.590 -24.281 -45.774  1.00 77.15           C  
ANISOU  430  CD  LYS A 754     5544  10739  13029  -2614  -1388  -2575       C  
ATOM    431  CE  LYS A 754     -15.491 -24.607 -44.292  1.00 82.96           C  
ANISOU  431  CE  LYS A 754     6254  11711  13556  -2490  -1771  -2723       C  
ATOM    432  NZ  LYS A 754     -14.631 -23.609 -43.574  1.00 81.74           N1+
ANISOU  432  NZ  LYS A 754     5933  11619  13505  -2758  -1874  -2974       N1+
ATOM    433  N   ALA A 755     -19.848 -24.301 -49.142  1.00 62.07           N  
ANISOU  433  N   ALA A 755     4714   7856  11015  -2418   -502  -1836       N  
ATOM    434  CA  ALA A 755     -21.303 -24.257 -49.057  1.00 60.92           C  
ANISOU  434  CA  ALA A 755     4917   7507  10722  -2324   -490  -1739       C  
ATOM    435  C   ALA A 755     -21.913 -25.497 -49.697  1.00 59.49           C  
ANISOU  435  C   ALA A 755     4767   7387  10448  -2076   -472  -1559       C  
ATOM    436  O   ALA A 755     -22.993 -25.943 -49.288  1.00 51.39           O  
ANISOU  436  O   ALA A 755     3946   6318   9260  -1922   -594  -1513       O  
ATOM    437  CB  ALA A 755     -21.848 -22.991 -49.721  1.00 60.45           C  
ANISOU  437  CB  ALA A 755     5107   7104  10757  -2513   -192  -1655       C  
ATOM    438  N   ASN A 756     -21.244 -26.066 -50.706  1.00 58.41           N  
ANISOU  438  N   ASN A 756     4433   7349  10412  -2035   -313  -1461       N  
ATOM    439  CA  ASN A 756     -21.744 -27.308 -51.295  1.00 56.89           C  
ANISOU  439  CA  ASN A 756     4253   7226  10136  -1794   -300  -1312       C  
ATOM    440  C   ASN A 756     -21.632 -28.492 -50.345  1.00 51.02           C  
ANISOU  440  C   ASN A 756     3401   6728   9255  -1545   -632  -1379       C  
ATOM    441  O   ASN A 756     -22.459 -29.404 -50.409  1.00 48.10           O  
ANISOU  441  O   ASN A 756     3172   6358   8747  -1329   -694  -1269       O  
ATOM    442  CB  ASN A 756     -21.018 -27.597 -52.605  1.00 59.22           C  
ANISOU  442  CB  ASN A 756     4377   7567  10556  -1803    -29  -1202       C  
ATOM    443  CG  ASN A 756     -21.579 -26.794 -53.754  1.00 58.34           C  
ANISOU  443  CG  ASN A 756     4482   7198  10486  -1936    319  -1035       C  
ATOM    444  ND2 ASN A 756     -20.926 -26.850 -54.899  1.00 55.39           N  
ANISOU  444  ND2 ASN A 756     3995   6851  10198  -1969    583   -939       N  
ATOM    445  OD1 ASN A 756     -22.590 -26.110 -53.601  1.00 57.07           O  
ANISOU  445  OD1 ASN A 756     4602   6817  10264  -1991    353   -986       O  
ATOM    446  N   LYS A 757     -20.637 -28.499 -49.455  1.00 53.00           N  
ANISOU  446  N   LYS A 757     3440   7188   9511  -1552   -842  -1534       N  
ATOM    447  CA  LYS A 757     -20.543 -29.592 -48.495  1.00 55.15           C  
ANISOU  447  CA  LYS A 757     3653   7688   9615  -1286  -1154  -1565       C  
ATOM    448  C   LYS A 757     -21.754 -29.617 -47.571  1.00 55.59           C  
ANISOU  448  C   LYS A 757     4007   7657   9458  -1197  -1339  -1569       C  
ATOM    449  O   LYS A 757     -22.282 -30.690 -47.260  1.00 58.98           O  
ANISOU  449  O   LYS A 757     4528   8157   9726   -935  -1486  -1485       O  
ATOM    450  CB  LYS A 757     -19.250 -29.481 -47.696  1.00 56.32           C  
ANISOU  450  CB  LYS A 757     3524   8079   9794  -1320  -1340  -1719       C  
ATOM    451  CG  LYS A 757     -19.028 -30.612 -46.695  1.00 61.85           C  
ANISOU  451  CG  LYS A 757     4167   9029  10305  -1020  -1651  -1720       C  
ATOM    452  CD  LYS A 757     -19.352 -30.159 -45.264  1.00 75.08           C  
ANISOU  452  CD  LYS A 757     5988  10747  11792  -1043  -1912  -1846       C  
ATOM    453  CE  LYS A 757     -18.851 -31.143 -44.199  1.00 76.42           C  
ANISOU  453  CE  LYS A 757     6068  11195  11773   -766  -2214  -1846       C  
ATOM    454  NZ  LYS A 757     -19.465 -32.504 -44.336  1.00 74.03           N1+
ANISOU  454  NZ  LYS A 757     5906  10900  11323   -428  -2250  -1655       N1+
ATOM    455  N   GLU A 758     -22.207 -28.447 -47.123  1.00 58.49           N  
ANISOU  455  N   GLU A 758     4546   7861   9819  -1404  -1320  -1662       N  
ATOM    456  CA  GLU A 758     -23.442 -28.360 -46.344  1.00 53.97           C  
ANISOU  456  CA  GLU A 758     4279   7177   9048  -1333  -1448  -1663       C  
ATOM    457  C   GLU A 758     -24.648 -28.877 -47.145  1.00 48.99           C  
ANISOU  457  C   GLU A 758     3905   6377   8333  -1198  -1291  -1442       C  
ATOM    458  O   GLU A 758     -25.467 -29.633 -46.623  1.00 52.99           O  
ANISOU  458  O   GLU A 758     4630   6908   8596   -978  -1411  -1345       O  
ATOM    459  CB  GLU A 758     -23.646 -26.920 -45.878  1.00 56.96           C  
ANISOU  459  CB  GLU A 758     4802   7381   9461  -1585  -1393  -1796       C  
ATOM    460  CG  GLU A 758     -24.568 -26.737 -44.648  1.00 68.93           C  
ANISOU  460  CG  GLU A 758     6582   8865  10743  -1515  -1586  -1873       C  
ATOM    461  CD  GLU A 758     -24.795 -25.258 -44.237  1.00 83.45           C  
ANISOU  461  CD  GLU A 758     8581  10499  12627  -1758  -1499  -2012       C  
ATOM    462  OE1 GLU A 758     -24.272 -24.344 -44.912  1.00 82.03           O  
ANISOU  462  OE1 GLU A 758     8327  10178  12662  -1983  -1288  -2035       O  
ATOM    463  OE2 GLU A 758     -25.587 -25.017 -43.290  1.00 77.54           O1-
ANISOU  463  OE2 GLU A 758     8064   9705  11692  -1709  -1616  -2081       O1-
ATOM    464  N   ILE A 759     -24.813 -28.416 -48.391  1.00 46.55           N  
ANISOU  464  N   ILE A 759     3645   5890   8152  -1314   -985  -1319       N  
ATOM    465  CA  ILE A 759     -25.904 -28.882 -49.248  1.00 43.88           C  
ANISOU  465  CA  ILE A 759     3585   5424   7665  -1167   -809  -1077       C  
ATOM    466  C   ILE A 759     -25.826 -30.402 -49.444  1.00 48.82           C  
ANISOU  466  C   ILE A 759     4167   6214   8168   -900   -882   -969       C  
ATOM    467  O   ILE A 759     -26.847 -31.101 -49.405  1.00 43.60           O  
ANISOU  467  O   ILE A 759     3753   5513   7300   -723   -900   -837       O  
ATOM    468  CB  ILE A 759     -25.904 -28.117 -50.588  1.00 46.18           C  
ANISOU  468  CB  ILE A 759     3902   5538   8107  -1328   -477   -968       C  
ATOM    469  CG1 ILE A 759     -26.168 -26.621 -50.344  1.00 47.68           C  
ANISOU  469  CG1 ILE A 759     4209   5503   8404  -1565   -384  -1049       C  
ATOM    470  CG2 ILE A 759     -26.960 -28.703 -51.563  1.00 38.47           C  
ANISOU  470  CG2 ILE A 759     3175   4489   6954  -1157   -319   -730       C  
ATOM    471  CD1 ILE A 759     -26.057 -25.728 -51.577  1.00 47.37           C  
ANISOU  471  CD1 ILE A 759     4202   5266   8532  -1736    -44   -936       C  
ATOM    472  N   LEU A 760     -24.623 -30.935 -49.711  1.00 46.71           N  
ANISOU  472  N   LEU A 760     3583   6121   8043   -871   -901  -1023       N  
ATOM    473  CA  LEU A 760     -24.493 -32.385 -49.862  1.00 48.74           C  
ANISOU  473  CA  LEU A 760     3809   6510   8201   -600   -960   -929       C  
ATOM    474  C   LEU A 760     -24.879 -33.119 -48.595  1.00 44.81           C  
ANISOU  474  C   LEU A 760     3427   6099   7498   -396  -1240   -942       C  
ATOM    475  O   LEU A 760     -25.445 -34.213 -48.656  1.00 47.59           O  
ANISOU  475  O   LEU A 760     3947   6440   7694   -178  -1247   -811       O  
ATOM    476  CB  LEU A 760     -23.076 -32.820 -50.244  1.00 50.60           C  
ANISOU  476  CB  LEU A 760     3660   6933   8633   -573   -946   -999       C  
ATOM    477  CG  LEU A 760     -22.809 -32.991 -51.721  1.00 47.64           C  
ANISOU  477  CG  LEU A 760     3224   6512   8365   -598   -640   -897       C  
ATOM    478  CD1 LEU A 760     -21.351 -33.450 -51.919  1.00 53.50           C  
ANISOU  478  CD1 LEU A 760     3550   7469   9307   -549   -645   -988       C  
ATOM    479  CD2 LEU A 760     -23.838 -33.968 -52.270  1.00 39.62           C  
ANISOU  479  CD2 LEU A 760     2510   5405   7138   -395   -558   -723       C  
ATOM    480  N   ASP A 761     -24.497 -32.584 -47.440  1.00 47.49           N  
ANISOU  480  N   ASP A 761     3669   6538   7837   -463  -1467  -1107       N  
ATOM    481  CA  ASP A 761     -24.835 -33.247 -46.192  1.00 49.00           C  
ANISOU  481  CA  ASP A 761     3986   6830   7803   -258  -1730  -1109       C  
ATOM    482  C   ASP A 761     -26.348 -33.345 -46.022  1.00 48.32           C  
ANISOU  482  C   ASP A 761     4301   6562   7498   -201  -1668   -977       C  
ATOM    483  O   ASP A 761     -26.863 -34.391 -45.609  1.00 50.18           O  
ANISOU  483  O   ASP A 761     4703   6816   7547     23  -1742   -862       O  
ATOM    484  CB  ASP A 761     -24.172 -32.515 -45.029  1.00 52.21           C  
ANISOU  484  CB  ASP A 761     4221   7391   8227   -365  -1982  -1337       C  
ATOM    485  CG  ASP A 761     -22.645 -32.659 -45.042  1.00 62.82           C  
ANISOU  485  CG  ASP A 761     5189   8963   9717   -367  -2046  -1430       C  
ATOM    486  OD1 ASP A 761     -22.122 -33.659 -45.597  1.00 58.06           O  
ANISOU  486  OD1 ASP A 761     4440   8452   9167   -180  -2008  -1332       O  
ATOM    487  OD2 ASP A 761     -21.953 -31.752 -44.516  1.00 72.75           O1-
ANISOU  487  OD2 ASP A 761     6323  10295  11023   -558  -2103  -1588       O1-
ATOM    488  N   GLU A 762     -27.083 -32.283 -46.377  1.00 45.60           N  
ANISOU  488  N   GLU A 762     4112   6031   7182   -397  -1513   -981       N  
ATOM    489  CA  GLU A 762     -28.538 -32.324 -46.252  1.00 46.99           C  
ANISOU  489  CA  GLU A 762     4632   6056   7166   -341  -1447   -861       C  
ATOM    490  C   GLU A 762     -29.182 -33.157 -47.361  1.00 44.17           C  
ANISOU  490  C   GLU A 762     4394   5619   6770   -237  -1256   -671       C  
ATOM    491  O   GLU A 762     -30.159 -33.865 -47.110  1.00 43.78           O  
ANISOU  491  O   GLU A 762     4564   5529   6542   -103  -1264   -566       O  
ATOM    492  CB  GLU A 762     -29.127 -30.905 -46.261  1.00 47.92           C  
ANISOU  492  CB  GLU A 762     4875   6003   7331   -550  -1344   -924       C  
ATOM    493  CG  GLU A 762     -28.710 -30.016 -45.089  1.00 55.37           C  
ANISOU  493  CG  GLU A 762     5763   6991   8286   -672  -1524  -1143       C  
ATOM    494  CD  GLU A 762     -29.135 -30.526 -43.709  1.00 59.84           C  
ANISOU  494  CD  GLU A 762     6471   7666   8597   -509  -1756  -1180       C  
ATOM    495  OE1 GLU A 762     -30.284 -30.983 -43.534  1.00 59.69           O  
ANISOU  495  OE1 GLU A 762     6711   7577   8391   -378  -1712  -1044       O  
ATOM    496  OE2 GLU A 762     -28.299 -30.433 -42.778  1.00 71.24           O1-
ANISOU  496  OE2 GLU A 762     7760   9283  10026   -519  -1984  -1354       O1-
ATOM    497  N   ALA A 763     -28.658 -33.081 -48.587  1.00 43.74           N  
ANISOU  497  N   ALA A 763     4199   5546   6876   -308  -1074   -636       N  
ATOM    498  CA  ALA A 763     -29.235 -33.830 -49.698  1.00 41.57           C  
ANISOU  498  CA  ALA A 763     4035   5212   6549   -222   -896   -485       C  
ATOM    499  C   ALA A 763     -29.204 -35.328 -49.454  1.00 42.25           C  
ANISOU  499  C   ALA A 763     4148   5372   6533      4   -980   -428       C  
ATOM    500  O   ALA A 763     -30.154 -36.021 -49.818  1.00 38.37           O  
ANISOU  500  O   ALA A 763     3855   4807   5917     86   -900   -325       O  
ATOM    501  CB  ALA A 763     -28.509 -33.512 -51.002  1.00 40.14           C  
ANISOU  501  CB  ALA A 763     3684   5027   6540   -325   -689   -471       C  
ATOM    502  N   TYR A 764     -28.163 -35.844 -48.789  1.00 42.73           N  
ANISOU  502  N   TYR A 764     4018   5574   6642    113  -1145   -497       N  
ATOM    503  CA  TYR A 764     -28.169 -37.269 -48.473  1.00 39.29           C  
ANISOU  503  CA  TYR A 764     3647   5175   6105    357  -1217   -421       C  
ATOM    504  C   TYR A 764     -29.354 -37.614 -47.593  1.00 38.74           C  
ANISOU  504  C   TYR A 764     3871   5029   5821    433  -1293   -350       C  
ATOM    505  O   TYR A 764     -29.919 -38.699 -47.718  1.00 41.99           O  
ANISOU  505  O   TYR A 764     4446   5370   6138    569  -1238   -248       O  
ATOM    506  CB  TYR A 764     -26.876 -37.704 -47.764  1.00 39.37           C  
ANISOU  506  CB  TYR A 764     3406   5370   6182    499  -1411   -493       C  
ATOM    507  CG  TYR A 764     -25.631 -37.735 -48.627  1.00 47.48           C  
ANISOU  507  CG  TYR A 764     4113   6499   7429    485  -1323   -550       C  
ATOM    508  CD1 TYR A 764     -25.564 -38.527 -49.766  1.00 45.22           C  
ANISOU  508  CD1 TYR A 764     3831   6155   7194    567  -1121   -474       C  
ATOM    509  CD2 TYR A 764     -24.524 -36.974 -48.295  1.00 46.20           C  
ANISOU  509  CD2 TYR A 764     3635   6495   7422    379  -1434   -696       C  
ATOM    510  CE1 TYR A 764     -24.435 -38.548 -50.548  1.00 52.10           C  
ANISOU  510  CE1 TYR A 764     4409   7126   8259    560  -1017   -527       C  
ATOM    511  CE2 TYR A 764     -23.388 -36.988 -49.070  1.00 50.42           C  
ANISOU  511  CE2 TYR A 764     3852   7135   8170    355  -1334   -751       C  
ATOM    512  CZ  TYR A 764     -23.352 -37.772 -50.197  1.00 51.55           C  
ANISOU  512  CZ  TYR A 764     4014   7219   8355    454  -1118   -658       C  
ATOM    513  OH  TYR A 764     -22.226 -37.795 -50.981  1.00 64.35           O  
ANISOU  513  OH  TYR A 764     5319   8950  10182    439   -993   -712       O  
ATOM    514  N   VAL A 765     -29.734 -36.714 -46.680  1.00 41.09           N  
ANISOU  514  N   VAL A 765     4239   5331   6043    340  -1406   -414       N  
ATOM    515  CA  VAL A 765     -30.911 -36.956 -45.840  1.00 36.99           C  
ANISOU  515  CA  VAL A 765     3996   4743   5314    401  -1449   -348       C  
ATOM    516  C   VAL A 765     -32.177 -36.884 -46.678  1.00 38.28           C  
ANISOU  516  C   VAL A 765     4346   4758   5441    321  -1246   -261       C  
ATOM    517  O   VAL A 765     -33.051 -37.748 -46.575  1.00 40.87           O  
ANISOU  517  O   VAL A 765     4861   5021   5646    411  -1197   -165       O  
ATOM    518  CB  VAL A 765     -30.956 -35.978 -44.647  1.00 38.87           C  
ANISOU  518  CB  VAL A 765     4262   5036   5472    330  -1612   -461       C  
ATOM    519  CG1 VAL A 765     -32.239 -36.184 -43.816  1.00 43.40           C  
ANISOU  519  CG1 VAL A 765     5127   5540   5822    391  -1618   -389       C  
ATOM    520  CG2 VAL A 765     -29.703 -36.091 -43.756  1.00 33.47           C  
ANISOU  520  CG2 VAL A 765     3375   4547   4795    419  -1853   -567       C  
ATOM    521  N   MET A 766     -32.283 -35.884 -47.550  1.00 37.57           N  
ANISOU  521  N   MET A 766     4201   4616   5457    154  -1118   -289       N  
ATOM    522  CA  MET A 766     -33.442 -35.806 -48.433  1.00 34.84           C  
ANISOU  522  CA  MET A 766     4005   4168   5064    102   -943   -203       C  
ATOM    523  C   MET A 766     -33.549 -37.003 -49.369  1.00 40.00           C  
ANISOU  523  C   MET A 766     4677   4811   5711    186   -833   -129       C  
ATOM    524  O   MET A 766     -34.654 -37.322 -49.827  1.00 40.06           O  
ANISOU  524  O   MET A 766     4832   4761   5629    180   -735    -67       O  
ATOM    525  CB  MET A 766     -33.384 -34.530 -49.251  1.00 35.96           C  
ANISOU  525  CB  MET A 766     4084   4261   5318    -59   -823   -225       C  
ATOM    526  CG  MET A 766     -33.443 -33.267 -48.408  1.00 42.33           C  
ANISOU  526  CG  MET A 766     4913   5028   6142   -163   -894   -312       C  
ATOM    527  SD  MET A 766     -32.713 -31.937 -49.347  1.00 39.26           S  
ANISOU  527  SD  MET A 766     4382   4572   5963   -352   -750   -352       S  
ATOM    528  CE  MET A 766     -32.763 -30.672 -48.086  1.00 42.81           C  
ANISOU  528  CE  MET A 766     4883   4957   6427   -462   -862   -496       C  
ATOM    529  N   ALA A 767     -32.422 -37.656 -49.692  1.00 36.39           N  
ANISOU  529  N   ALA A 767     4061   4414   5354    262   -842   -150       N  
ATOM    530  CA  ALA A 767     -32.424 -38.825 -50.553  1.00 33.96           C  
ANISOU  530  CA  ALA A 767     3776   4080   5046    352   -729   -105       C  
ATOM    531  C   ALA A 767     -32.758 -40.092 -49.793  1.00 40.34           C  
ANISOU  531  C   ALA A 767     4730   4843   5756    511   -793    -56       C  
ATOM    532  O   ALA A 767     -32.984 -41.128 -50.410  1.00 42.84           O  
ANISOU  532  O   ALA A 767     5120   5095   6061    575   -687    -26       O  
ATOM    533  CB  ALA A 767     -31.062 -38.987 -51.237  1.00 36.24           C  
ANISOU  533  CB  ALA A 767     3833   4445   5493    385   -684   -150       C  
ATOM    534  N   SER A 768     -32.830 -40.028 -48.479  1.00 43.59           N  
ANISOU  534  N   SER A 768     5203   5276   6085    572   -949    -47       N  
ATOM    535  CA  SER A 768     -33.095 -41.193 -47.659  1.00 43.71           C  
ANISOU  535  CA  SER A 768     5375   5238   5994    736   -999     27       C  
ATOM    536  C   SER A 768     -34.561 -41.336 -47.255  1.00 40.65           C  
ANISOU  536  C   SER A 768     5229   4754   5462    684   -941     86       C  
ATOM    537  O   SER A 768     -34.875 -42.254 -46.498  1.00 36.39           O  
ANISOU  537  O   SER A 768     4848   4152   4828    801   -957    162       O  
ATOM    538  CB  SER A 768     -32.246 -41.134 -46.399  1.00 33.99           C  
ANISOU  538  CB  SER A 768     4075   4116   4725    867  -1210     15       C  
ATOM    539  OG  SER A 768     -32.843 -40.207 -45.522  1.00 42.85           O  
ANISOU  539  OG  SER A 768     5279   5266   5736    777  -1298    -15       O  
ATOM    540  N   VAL A 769     -35.451 -40.425 -47.672  1.00 38.74           N  
ANISOU  540  N   VAL A 769     5016   4503   5201    522   -870     62       N  
ATOM    541  CA  VAL A 769     -36.860 -40.583 -47.329  1.00 40.49           C  
ANISOU  541  CA  VAL A 769     5427   4656   5300    476   -805    110       C  
ATOM    542  C   VAL A 769     -37.465 -41.687 -48.194  1.00 44.23           C  
ANISOU  542  C   VAL A 769     5980   5041   5783    464   -655    137       C  
ATOM    543  O   VAL A 769     -37.216 -41.772 -49.406  1.00 42.18           O  
ANISOU  543  O   VAL A 769     5632   4791   5604    419   -571     98       O  
ATOM    544  CB  VAL A 769     -37.626 -39.259 -47.493  1.00 39.00           C  
ANISOU  544  CB  VAL A 769     5231   4495   5093    339   -780     77       C  
ATOM    545  CG1 VAL A 769     -37.083 -38.210 -46.541  1.00 39.07           C  
ANISOU  545  CG1 VAL A 769     5193   4561   5092    335   -918     22       C  
ATOM    546  CG2 VAL A 769     -37.553 -38.773 -48.893  1.00 41.42           C  
ANISOU  546  CG2 VAL A 769     5429   4818   5492    247   -681     53       C  
ATOM    547  N   ASP A 770     -38.312 -42.512 -47.586  1.00 40.11           N  
ANISOU  547  N   ASP A 770     5632   4433   5173    488   -607    194       N  
ATOM    548  CA  ASP A 770     -38.883 -43.676 -48.270  1.00 41.19           C  
ANISOU  548  CA  ASP A 770     5859   4461   5331    459   -462    198       C  
ATOM    549  C   ASP A 770     -40.320 -43.783 -47.759  1.00 36.01           C  
ANISOU  549  C   ASP A 770     5340   3762   4578    368   -389    229       C  
ATOM    550  O   ASP A 770     -40.575 -44.367 -46.709  1.00 36.51           O  
ANISOU  550  O   ASP A 770     5552   3748   4571    432   -382    306       O  
ATOM    551  CB  ASP A 770     -38.057 -44.922 -47.983  1.00 41.57           C  
ANISOU  551  CB  ASP A 770     5973   4402   5417    622   -456    245       C  
ATOM    552  CG  ASP A 770     -38.493 -46.130 -48.799  1.00 51.42           C  
ANISOU  552  CG  ASP A 770     7316   5506   6716    583   -289    217       C  
ATOM    553  OD1 ASP A 770     -39.272 -45.962 -49.758  1.00 49.35           O  
ANISOU  553  OD1 ASP A 770     7022   5269   6459    425   -201    138       O  
ATOM    554  OD2 ASP A 770     -38.053 -47.261 -48.474  1.00 63.12           O1-
ANISOU  554  OD2 ASP A 770     8908   6846   8227    719   -246    271       O1-
ATOM    555  N   ASN A 771     -41.245 -43.140 -48.465  1.00 35.23           N  
ANISOU  555  N   ASN A 771     5184   3731   4469    229   -336    179       N  
ATOM    556  CA  ASN A 771     -42.643 -43.145 -48.047  1.00 32.18           C  
ANISOU  556  CA  ASN A 771     4878   3340   4009    137   -264    194       C  
ATOM    557  C   ASN A 771     -43.493 -42.796 -49.249  1.00 32.72           C  
ANISOU  557  C   ASN A 771     4846   3495   4091      7   -201    121       C  
ATOM    558  O   ASN A 771     -43.124 -41.891 -50.004  1.00 33.05           O  
ANISOU  558  O   ASN A 771     4772   3633   4154      4   -248     95       O  
ATOM    559  CB  ASN A 771     -42.896 -42.154 -46.913  1.00 32.79           C  
ANISOU  559  CB  ASN A 771     4984   3475   4001    170   -339    234       C  
ATOM    560  CG  ASN A 771     -44.345 -42.124 -46.485  1.00 31.86           C  
ANISOU  560  CG  ASN A 771     4927   3366   3812     85   -244    249       C  
ATOM    561  ND2 ASN A 771     -44.712 -42.965 -45.510  1.00 30.25           N  
ANISOU  561  ND2 ASN A 771     4878   3071   3547    108   -176    316       N  
ATOM    562  OD1 ASN A 771     -45.135 -41.391 -47.055  1.00 30.60           O  
ANISOU  562  OD1 ASN A 771     4675   3298   3655      8   -219    208       O  
ATOM    563  N   PRO A 772     -44.631 -43.453 -49.452  1.00 32.14           N  
ANISOU  563  N   PRO A 772     4808   3403   4002   -102    -97     89       N  
ATOM    564  CA  PRO A 772     -45.406 -43.176 -50.666  1.00 32.86           C  
ANISOU  564  CA  PRO A 772     4782   3618   4087   -211    -65      6       C  
ATOM    565  C   PRO A 772     -45.851 -41.743 -50.789  1.00 28.28           C  
ANISOU  565  C   PRO A 772     4099   3185   3459   -199   -126     29       C  
ATOM    566  O   PRO A 772     -46.142 -41.313 -51.907  1.00 30.38           O  
ANISOU  566  O   PRO A 772     4263   3574   3707   -233   -131    -13       O  
ATOM    567  CB  PRO A 772     -46.609 -44.123 -50.550  1.00 36.06           C  
ANISOU  567  CB  PRO A 772     5231   3981   4488   -342     49    -41       C  
ATOM    568  CG  PRO A 772     -46.224 -45.134 -49.546  1.00 38.62           C  
ANISOU  568  CG  PRO A 772     5727   4109   4840   -299    110     23       C  
ATOM    569  CD  PRO A 772     -45.262 -44.478 -48.607  1.00 30.07           C  
ANISOU  569  CD  PRO A 772     4688   3013   3723   -136      2    125       C  
ATOM    570  N   HIS A 773     -45.896 -40.967 -49.703  1.00 29.48           N  
ANISOU  570  N   HIS A 773     4290   3331   3581   -138   -169     93       N  
ATOM    571  CA  HIS A 773     -46.450 -39.617 -49.786  1.00 30.28           C  
ANISOU  571  CA  HIS A 773     4316   3540   3648   -120   -200    110       C  
ATOM    572  C   HIS A 773     -45.399 -38.539 -49.582  1.00 32.20           C  
ANISOU  572  C   HIS A 773     4552   3762   3919    -40   -283    139       C  
ATOM    573  O   HIS A 773     -45.745 -37.381 -49.328  1.00 30.97           O  
ANISOU  573  O   HIS A 773     4382   3640   3747    -10   -298    158       O  
ATOM    574  CB  HIS A 773     -47.596 -39.458 -48.793  1.00 26.91           C  
ANISOU  574  CB  HIS A 773     3926   3131   3167   -133   -151    131       C  
ATOM    575  CG  HIS A 773     -48.695 -40.430 -49.039  1.00 30.37           C  
ANISOU  575  CG  HIS A 773     4337   3602   3601   -244    -54     89       C  
ATOM    576  CD2 HIS A 773     -49.521 -40.580 -50.102  1.00 30.02           C  
ANISOU  576  CD2 HIS A 773     4164   3685   3557   -327    -28     23       C  
ATOM    577  ND1 HIS A 773     -48.954 -41.487 -48.195  1.00 28.34           N  
ANISOU  577  ND1 HIS A 773     4189   3236   3341   -294     32    102       N  
ATOM    578  CE1 HIS A 773     -49.933 -42.220 -48.699  1.00 28.67           C  
ANISOU  578  CE1 HIS A 773     4166   3320   3406   -427    122     36       C  
ATOM    579  NE2 HIS A 773     -50.301 -41.684 -49.851  1.00 33.77           N  
ANISOU  579  NE2 HIS A 773     4655   4126   4049   -450     73    -24       N  
ATOM    580  N   VAL A 774     -44.123 -38.895 -49.736  1.00 33.81           N  
ANISOU  580  N   VAL A 774     4757   3908   4180     -9   -325    131       N  
ATOM    581  CA  VAL A 774     -43.020 -37.953 -49.637  1.00 34.55           C  
ANISOU  581  CA  VAL A 774     4809   3990   4327     34   -398    134       C  
ATOM    582  C   VAL A 774     -42.103 -38.189 -50.831  1.00 34.72           C  
ANISOU  582  C   VAL A 774     4744   4028   4420     25   -379    116       C  
ATOM    583  O   VAL A 774     -41.685 -39.322 -51.080  1.00 34.51           O  
ANISOU  583  O   VAL A 774     4729   3969   4415     37   -358     94       O  
ATOM    584  CB  VAL A 774     -42.238 -38.115 -48.319  1.00 33.06           C  
ANISOU  584  CB  VAL A 774     4685   3742   4133     97   -486    135       C  
ATOM    585  CG1 VAL A 774     -41.094 -37.127 -48.273  1.00 34.06           C  
ANISOU  585  CG1 VAL A 774     4733   3873   4334    108   -566    104       C  
ATOM    586  CG2 VAL A 774     -43.160 -37.942 -47.141  1.00 31.56           C  
ANISOU  586  CG2 VAL A 774     4602   3545   3845    111   -482    153       C  
ATOM    587  N   CYS A 775     -41.805 -37.130 -51.574  1.00 33.12           N  
ANISOU  587  N   CYS A 775     4469   3863   4252     10   -365    128       N  
ATOM    588  CA  CYS A 775     -40.860 -37.253 -52.663  1.00 33.68           C  
ANISOU  588  CA  CYS A 775     4459   3955   4382      4   -326    118       C  
ATOM    589  C   CYS A 775     -39.452 -37.384 -52.113  1.00 35.31           C  
ANISOU  589  C   CYS A 775     4613   4114   4689     36   -385     91       C  
ATOM    590  O   CYS A 775     -39.117 -36.826 -51.057  1.00 34.10           O  
ANISOU  590  O   CYS A 775     4466   3929   4561     48   -470     81       O  
ATOM    591  CB  CYS A 775     -40.936 -36.053 -53.586  1.00 33.93           C  
ANISOU  591  CB  CYS A 775     4446   4030   4417    -17   -270    164       C  
ATOM    592  SG  CYS A 775     -42.479 -35.934 -54.505  1.00 38.51           S  
ANISOU  592  SG  CYS A 775     5046   4724   4862    -17   -218    200       S  
ATOM    593  N   ARG A 776     -38.637 -38.149 -52.838  1.00 33.36           N  
ANISOU  593  N   ARG A 776     4305   3877   4492     58   -344     66       N  
ATOM    594  CA  ARG A 776     -37.240 -38.410 -52.527  1.00 32.34           C  
ANISOU  594  CA  ARG A 776     4082   3736   4469    109   -391     37       C  
ATOM    595  C   ARG A 776     -36.386 -37.625 -53.509  1.00 32.27           C  
ANISOU  595  C   ARG A 776     3942   3769   4549     61   -317     33       C  
ATOM    596  O   ARG A 776     -36.727 -37.528 -54.689  1.00 33.02           O  
ANISOU  596  O   ARG A 776     4044   3901   4601     29   -205     54       O  
ATOM    597  CB  ARG A 776     -36.937 -39.920 -52.636  1.00 37.53           C  
ANISOU  597  CB  ARG A 776     4769   4360   5132    191   -368     15       C  
ATOM    598  CG  ARG A 776     -35.538 -40.342 -52.259  1.00 41.84           C  
ANISOU  598  CG  ARG A 776     5208   4907   5783    291   -425     -6       C  
ATOM    599  CD  ARG A 776     -35.397 -41.869 -52.162  1.00 42.89           C  
ANISOU  599  CD  ARG A 776     5418   4965   5914    407   -398     -7       C  
ATOM    600  NE  ARG A 776     -35.006 -42.463 -53.429  1.00 41.52           N  
ANISOU  600  NE  ARG A 776     5198   4793   5786    418   -267    -53       N  
ATOM    601  CZ  ARG A 776     -33.804 -42.323 -53.983  1.00 47.96           C  
ANISOU  601  CZ  ARG A 776     5848   5668   6708    462   -233    -83       C  
ATOM    602  NH1 ARG A 776     -32.855 -41.599 -53.403  1.00 42.10           N1+
ANISOU  602  NH1 ARG A 776     4947   4994   6054    483   -330    -80       N1+
ATOM    603  NH2 ARG A 776     -33.551 -42.911 -55.137  1.00 59.56           N  
ANISOU  603  NH2 ARG A 776     7301   7137   8193    477    -93   -132       N  
ATOM    604  N   LEU A 777     -35.334 -36.990 -53.001  1.00 30.80           N  
ANISOU  604  N   LEU A 777     3640   3586   4477     47   -376      5       N  
ATOM    605  CA  LEU A 777     -34.324 -36.392 -53.865  1.00 32.37           C  
ANISOU  605  CA  LEU A 777     3690   3816   4794     -8   -283     -4       C  
ATOM    606  C   LEU A 777     -33.485 -37.501 -54.481  1.00 35.39           C  
ANISOU  606  C   LEU A 777     3981   4241   5224     71   -227    -34       C  
ATOM    607  O   LEU A 777     -33.073 -38.424 -53.771  1.00 35.52           O  
ANISOU  607  O   LEU A 777     3980   4256   5260    175   -319    -65       O  
ATOM    608  CB  LEU A 777     -33.451 -35.433 -53.056  1.00 33.96           C  
ANISOU  608  CB  LEU A 777     3770   4010   5122    -72   -367    -56       C  
ATOM    609  CG  LEU A 777     -32.317 -34.712 -53.760  1.00 35.37           C  
ANISOU  609  CG  LEU A 777     3768   4210   5461   -164   -263    -79       C  
ATOM    610  CD1 LEU A 777     -32.903 -33.869 -54.851  1.00 30.85           C  
ANISOU  610  CD1 LEU A 777     3278   3591   4853   -242    -91      9       C  
ATOM    611  CD2 LEU A 777     -31.616 -33.821 -52.751  1.00 36.84           C  
ANISOU  611  CD2 LEU A 777     3843   4386   5769   -251   -377   -167       C  
ATOM    612  N   LEU A 778     -33.262 -37.452 -55.800  1.00 33.21           N  
ANISOU  612  N   LEU A 778     3665   4001   4951     43    -67    -19       N  
ATOM    613  CA  LEU A 778     -32.580 -38.583 -56.445  1.00 36.63           C  
ANISOU  613  CA  LEU A 778     4038   4468   5414    132     11    -61       C  
ATOM    614  C   LEU A 778     -31.115 -38.311 -56.737  1.00 39.43           C  
ANISOU  614  C   LEU A 778     4167   4880   5935    129     74    -94       C  
ATOM    615  O   LEU A 778     -30.287 -39.229 -56.701  1.00 38.95           O  
ANISOU  615  O   LEU A 778     4005   4845   5948    242     75   -143       O  
ATOM    616  CB  LEU A 778     -33.266 -38.963 -57.763  1.00 34.28           C  
ANISOU  616  CB  LEU A 778     3845   4198   4982    122    156    -52       C  
ATOM    617  CG  LEU A 778     -34.756 -39.314 -57.664  1.00 38.36           C  
ANISOU  617  CG  LEU A 778     4546   4689   5339    109    108    -41       C  
ATOM    618  CD1 LEU A 778     -35.255 -39.697 -59.030  1.00 38.16           C  
ANISOU  618  CD1 LEU A 778     4585   4732   5180     97    234    -64       C  
ATOM    619  CD2 LEU A 778     -35.001 -40.430 -56.652  1.00 34.83           C  
ANISOU  619  CD2 LEU A 778     4173   4163   4898    183      6    -79       C  
ATOM    620  N   GLY A 779     -30.784 -37.086 -57.100  1.00 36.16           N  
ANISOU  620  N   GLY A 779     3671   4479   5589      5    152    -66       N  
ATOM    621  CA  GLY A 779     -29.419 -36.823 -57.509  1.00 42.14           C  
ANISOU  621  CA  GLY A 779     4196   5298   6517    -26    253   -101       C  
ATOM    622  C   GLY A 779     -29.115 -35.355 -57.364  1.00 39.00           C  
ANISOU  622  C   GLY A 779     3718   4868   6230   -195    286    -83       C  
ATOM    623  O   GLY A 779     -29.993 -34.537 -57.084  1.00 37.72           O  
ANISOU  623  O   GLY A 779     3704   4627   6000   -267    251    -33       O  
ATOM    624  N   ILE A 780     -27.849 -35.031 -57.582  1.00 41.34           N  
ANISOU  624  N   ILE A 780     3773   5220   6713   -258    371   -131       N  
ATOM    625  CA  ILE A 780     -27.398 -33.660 -57.460  1.00 39.34           C  
ANISOU  625  CA  ILE A 780     3421   4918   6609   -450    430   -136       C  
ATOM    626  C   ILE A 780     -26.199 -33.479 -58.363  1.00 42.96           C  
ANISOU  626  C   ILE A 780     3652   5443   7228   -521    648   -148       C  
ATOM    627  O   ILE A 780     -25.370 -34.383 -58.507  1.00 43.12           O  
ANISOU  627  O   ILE A 780     3489   5578   7315   -415    656   -210       O  
ATOM    628  CB  ILE A 780     -27.070 -33.331 -55.994  1.00 42.01           C  
ANISOU  628  CB  ILE A 780     3652   5258   7051   -494    192   -249       C  
ATOM    629  CG1 ILE A 780     -26.759 -31.850 -55.807  1.00 38.95           C  
ANISOU  629  CG1 ILE A 780     3202   4781   6818   -720    253   -281       C  
ATOM    630  CG2 ILE A 780     -25.904 -34.183 -55.505  1.00 44.64           C  
ANISOU  630  CG2 ILE A 780     3715   5740   7505   -393     76   -357       C  
ATOM    631  CD1 ILE A 780     -26.503 -31.517 -54.374  1.00 35.51           C  
ANISOU  631  CD1 ILE A 780     2679   4360   6452   -771      9   -422       C  
ATOM    632  N   CYS A 781     -26.094 -32.300 -58.962  1.00 43.09           N  
ANISOU  632  N   CYS A 781     3680   5377   7315   -695    843    -82       N  
ATOM    633  CA  CYS A 781     -24.935 -31.957 -59.768  1.00 44.30           C  
ANISOU  633  CA  CYS A 781     3611   5579   7643   -803   1084    -87       C  
ATOM    634  C   CYS A 781     -24.377 -30.666 -59.208  1.00 48.34           C  
ANISOU  634  C   CYS A 781     3987   5999   8381  -1042   1102   -145       C  
ATOM    635  O   CYS A 781     -25.102 -29.680 -59.066  1.00 49.15           O  
ANISOU  635  O   CYS A 781     4288   5937   8449  -1144   1123    -79       O  
ATOM    636  CB  CYS A 781     -25.268 -31.803 -61.252  1.00 43.97           C  
ANISOU  636  CB  CYS A 781     3730   5518   7459   -794   1375     66       C  
ATOM    637  SG  CYS A 781     -23.786 -31.492 -62.214  1.00 46.62           S  
ANISOU  637  SG  CYS A 781     3783   5927   8005   -919   1704     62       S  
ATOM    638  N   LEU A 782     -23.101 -30.690 -58.864  1.00 51.73           N  
ANISOU  638  N   LEU A 782     4072   6534   9047  -1126   1088   -283       N  
ATOM    639  CA  LEU A 782     -22.456 -29.607 -58.136  1.00 52.05           C  
ANISOU  639  CA  LEU A 782     3929   6518   9330  -1370   1053   -404       C  
ATOM    640  C   LEU A 782     -21.731 -28.685 -59.113  1.00 55.22           C  
ANISOU  640  C   LEU A 782     4217   6845   9920  -1595   1406   -351       C  
ATOM    641  O   LEU A 782     -20.554 -28.403 -59.004  1.00 51.45           O  
ANISOU  641  O   LEU A 782     3489   6456   9603  -1710   1426   -457       O  
ATOM    642  CB  LEU A 782     -21.503 -30.183 -57.100  1.00 53.71           C  
ANISOU  642  CB  LEU A 782     3803   6922   9684  -1330    796   -604       C  
ATOM    643  CG  LEU A 782     -22.233 -30.984 -56.013  1.00 53.00           C  
ANISOU  643  CG  LEU A 782     3857   6879   9401  -1118    456   -639       C  
ATOM    644  CD1 LEU A 782     -21.225 -31.651 -55.092  1.00 64.12           C  
ANISOU  644  CD1 LEU A 782     4933   8508  10922  -1026    209   -805       C  
ATOM    645  CD2 LEU A 782     -23.186 -30.121 -55.208  1.00 53.17           C  
ANISOU  645  CD2 LEU A 782     4127   6734   9341  -1215    327   -648       C  
ATOM    646  N   THR A 783     -22.530 -28.155 -60.033  1.00 61.65           N  
ANISOU  646  N   THR A 783     5333   7500  10590  -1605   1632   -154       N  
ATOM    647  CA  THR A 783     -22.116 -27.082 -60.922  1.00 61.83           C  
ANISOU  647  CA  THR A 783     5415   7398  10680  -1780   1943    -46       C  
ATOM    648  C   THR A 783     -21.964 -25.781 -60.137  1.00 65.00           C  
ANISOU  648  C   THR A 783     5856   7623  11217  -1996   1877   -129       C  
ATOM    649  O   THR A 783     -22.254 -25.713 -58.936  1.00 69.73           O  
ANISOU  649  O   THR A 783     6436   8200  11858  -2018   1611   -270       O  
ATOM    650  CB  THR A 783     -23.155 -26.905 -62.027  1.00 59.17           C  
ANISOU  650  CB  THR A 783     5414   6949  10120  -1690   2169    202       C  
ATOM    651  CG2 THR A 783     -22.890 -27.812 -63.161  1.00 63.56           C  
ANISOU  651  CG2 THR A 783     5931   7672  10547  -1545   2349    281       C  
ATOM    652  OG1 THR A 783     -24.472 -27.145 -61.493  1.00 57.38           O  
ANISOU  652  OG1 THR A 783     5446   6671   9685  -1537   1939    239       O  
ATOM    653  N   SER A 784     -21.529 -24.724 -60.837  1.00 62.50           N  
ANISOU  653  N   SER A 784     5616   7174  10958  -2149   2130    -40       N  
ATOM    654  CA  SER A 784     -21.374 -23.424 -60.188  1.00 62.58           C  
ANISOU  654  CA  SER A 784     5685   6989  11104  -2357   2110   -118       C  
ATOM    655  C   SER A 784     -22.655 -23.036 -59.460  1.00 67.51           C  
ANISOU  655  C   SER A 784     6584   7434  11634  -2310   1960    -98       C  
ATOM    656  O   SER A 784     -22.635 -22.710 -58.270  1.00 71.54           O  
ANISOU  656  O   SER A 784     7044   7910  12227  -2395   1736   -282       O  
ATOM    657  CB  SER A 784     -20.989 -22.367 -61.224  1.00 70.07           C  
ANISOU  657  CB  SER A 784     6754   7777  12093  -2487   2444     31       C  
ATOM    658  OG  SER A 784     -20.024 -22.888 -62.135  1.00 79.62           O  
ANISOU  658  OG  SER A 784     7760   9162  13330  -2480   2622     64       O  
ATOM    659  N   THR A 785     -23.787 -23.146 -60.142  1.00 60.87           N  
ANISOU  659  N   THR A 785     6027   6505  10596  -2153   2065    118       N  
ATOM    660  CA  THR A 785     -25.097 -23.172 -59.520  1.00 61.39           C  
ANISOU  660  CA  THR A 785     6320   6466  10539  -2043   1904    151       C  
ATOM    661  C   THR A 785     -25.547 -24.625 -59.407  1.00 61.39           C  
ANISOU  661  C   THR A 785     6245   6675  10406  -1845   1732    140       C  
ATOM    662  O   THR A 785     -25.526 -25.361 -60.400  1.00 60.70           O  
ANISOU  662  O   THR A 785     6162   6726  10177  -1708   1847    259       O  
ATOM    663  CB  THR A 785     -26.096 -22.355 -60.334  1.00 61.28           C  
ANISOU  663  CB  THR A 785     6670   6247  10368  -1963   2106    406       C  
ATOM    664  CG2 THR A 785     -25.874 -20.851 -60.117  1.00 71.35           C  
ANISOU  664  CG2 THR A 785     8067   7273  11769  -2127   2209    390       C  
ATOM    665  OG1 THR A 785     -25.922 -22.688 -61.722  1.00 71.31           O  
ANISOU  665  OG1 THR A 785     7974   7610  11509  -1874   2343    596       O  
ATOM    666  N   VAL A 786     -25.921 -25.031 -58.188  1.00 51.35           N  
ANISOU  666  N   VAL A 786     4961   5464   9088  -1774   1403    -14       N  
ATOM    667  CA  VAL A 786     -26.265 -26.413 -57.886  1.00 53.95           C  
ANISOU  667  CA  VAL A 786     5264   6014   9222  -1539   1161    -50       C  
ATOM    668  C   VAL A 786     -27.570 -26.800 -58.572  1.00 54.99           C  
ANISOU  668  C   VAL A 786     5695   6139   9060  -1328   1189    145       C  
ATOM    669  O   VAL A 786     -28.544 -26.034 -58.584  1.00 52.81           O  
ANISOU  669  O   VAL A 786     5669   5701   8695  -1312   1226    252       O  
ATOM    670  CB  VAL A 786     -26.374 -26.593 -56.359  1.00 53.09           C  
ANISOU  670  CB  VAL A 786     5101   5945   9128  -1529    829   -243       C  
ATOM    671  CG1 VAL A 786     -26.954 -27.958 -56.011  1.00 49.56           C  
ANISOU  671  CG1 VAL A 786     4706   5668   8458  -1275    604   -238       C  
ATOM    672  CG2 VAL A 786     -25.011 -26.405 -55.705  1.00 54.27           C  
ANISOU  672  CG2 VAL A 786     4903   6178   9542  -1713    756   -461       C  
ATOM    673  N   GLN A 787     -27.603 -28.011 -59.114  1.00 44.84           N  
ANISOU  673  N   GLN A 787     4376   5036   7625  -1158   1162    174       N  
ATOM    674  CA  GLN A 787     -28.770 -28.563 -59.772  1.00 43.68           C  
ANISOU  674  CA  GLN A 787     4466   4932   7197   -968   1162    313       C  
ATOM    675  C   GLN A 787     -29.204 -29.824 -59.040  1.00 45.72           C  
ANISOU  675  C   GLN A 787     4718   5318   7334   -808    898    215       C  
ATOM    676  O   GLN A 787     -28.370 -30.641 -58.641  1.00 40.71           O  
ANISOU  676  O   GLN A 787     3880   4797   6790   -781    803     93       O  
ATOM    677  CB  GLN A 787     -28.475 -28.842 -61.246  1.00 47.12           C  
ANISOU  677  CB  GLN A 787     4909   5450   7545   -925   1416    436       C  
ATOM    678  CG  GLN A 787     -28.188 -27.577 -62.038  1.00 48.22           C  
ANISOU  678  CG  GLN A 787     5111   5444   7767  -1065   1711    581       C  
ATOM    679  CD  GLN A 787     -27.813 -27.862 -63.480  1.00 50.74           C  
ANISOU  679  CD  GLN A 787     5436   5865   7979  -1019   1978    703       C  
ATOM    680  NE2 GLN A 787     -26.516 -27.994 -63.760  1.00 46.74           N  
ANISOU  680  NE2 GLN A 787     4679   5419   7663  -1128   2137    633       N  
ATOM    681  OE1 GLN A 787     -28.683 -27.932 -64.337  1.00 54.26           O  
ANISOU  681  OE1 GLN A 787     6103   6348   8164   -884   2044    855       O  
ATOM    682  N   LEU A 788     -30.511 -29.960 -58.832  1.00 40.98           N  
ANISOU  682  N   LEU A 788     4337   4693   6539   -699    788    275       N  
ATOM    683  CA  LEU A 788     -31.082 -31.051 -58.064  1.00 38.53           C  
ANISOU  683  CA  LEU A 788     4061   4464   6114   -569    561    199       C  
ATOM    684  C   LEU A 788     -32.028 -31.814 -58.969  1.00 37.94           C  
ANISOU  684  C   LEU A 788     4138   4470   5809   -436    603    285       C  
ATOM    685  O   LEU A 788     -32.728 -31.214 -59.788  1.00 39.91           O  
ANISOU  685  O   LEU A 788     4531   4695   5939   -424    722    412       O  
ATOM    686  CB  LEU A 788     -31.825 -30.514 -56.827  1.00 39.35           C  
ANISOU  686  CB  LEU A 788     4270   4473   6208   -584    388    159       C  
ATOM    687  CG  LEU A 788     -30.933 -29.587 -55.980  1.00 38.55           C  
ANISOU  687  CG  LEU A 788     4036   4286   6326   -744    353     49       C  
ATOM    688  CD1 LEU A 788     -31.737 -28.516 -55.259  1.00 40.40           C  
ANISOU  688  CD1 LEU A 788     4434   4364   6551   -794    309     51       C  
ATOM    689  CD2 LEU A 788     -30.074 -30.366 -54.999  1.00 40.53           C  
ANISOU  689  CD2 LEU A 788     4090   4651   6658   -724    156   -109       C  
ATOM    690  N   ILE A 789     -32.026 -33.133 -58.850  1.00 38.99           N  
ANISOU  690  N   ILE A 789     4240   4697   5876   -332    508    211       N  
ATOM    691  CA  ILE A 789     -32.773 -33.996 -59.752  1.00 36.12           C  
ANISOU  691  CA  ILE A 789     3993   4419   5312   -232    553    244       C  
ATOM    692  C   ILE A 789     -33.764 -34.825 -58.955  1.00 33.45           C  
ANISOU  692  C   ILE A 789     3757   4081   4870   -157    371    195       C  
ATOM    693  O   ILE A 789     -33.390 -35.489 -57.977  1.00 32.90           O  
ANISOU  693  O   ILE A 789     3626   3996   4879   -122    241    112       O  
ATOM    694  CB  ILE A 789     -31.842 -34.921 -60.561  1.00 38.41           C  
ANISOU  694  CB  ILE A 789     4170   4800   5625   -186    669    190       C  
ATOM    695  CG1 ILE A 789     -31.189 -34.161 -61.716  1.00 40.28           C  
ANISOU  695  CG1 ILE A 789     4359   5061   5885   -250    908    272       C  
ATOM    696  CG2 ILE A 789     -32.623 -36.104 -61.089  1.00 36.26           C  
ANISOU  696  CG2 ILE A 789     4018   4596   5163    -84    649    153       C  
ATOM    697  CD1 ILE A 789     -30.088 -33.221 -61.311  1.00 39.50           C  
ANISOU  697  CD1 ILE A 789     4085   4895   6028   -379    972    267       C  
ATOM    698  N   MET A 790     -35.014 -34.827 -59.413  1.00 33.28           N  
ANISOU  698  N   MET A 790     3885   4093   4666   -124    370    250       N  
ATOM    699  CA  MET A 790     -36.028 -35.721 -58.885  1.00 27.18           C  
ANISOU  699  CA  MET A 790     3203   3336   3789    -71    242    200       C  
ATOM    700  C   MET A 790     -36.888 -36.192 -60.046  1.00 30.94           C  
ANISOU  700  C   MET A 790     3764   3921   4070    -38    304    211       C  
ATOM    701  O   MET A 790     -36.739 -35.754 -61.195  1.00 34.23           O  
ANISOU  701  O   MET A 790     4189   4410   4407    -36    432    273       O  
ATOM    702  CB  MET A 790     -36.887 -35.044 -57.800  1.00 30.28           C  
ANISOU  702  CB  MET A 790     3665   3661   4178    -86    124    230       C  
ATOM    703  CG  MET A 790     -37.884 -33.988 -58.350  1.00 30.63           C  
ANISOU  703  CG  MET A 790     3801   3723   4116    -83    175    339       C  
ATOM    704  SD  MET A 790     -38.791 -33.110 -57.057  1.00 36.67           S  
ANISOU  704  SD  MET A 790     4640   4393   4899    -83     67    362       S  
ATOM    705  CE  MET A 790     -39.830 -34.413 -56.378  1.00 25.79           C  
ANISOU  705  CE  MET A 790     3306   3074   3417    -43    -53    284       C  
ATOM    706  N   GLN A 791     -37.803 -37.086 -59.718  1.00 28.68           N  
ANISOU  706  N   GLN A 791     3543   3654   3699    -18    215    147       N  
ATOM    707  CA  GLN A 791     -38.747 -37.621 -60.676  1.00 33.26           C  
ANISOU  707  CA  GLN A 791     4189   4355   4093     -8    237    114       C  
ATOM    708  C   GLN A 791     -39.628 -36.501 -61.222  1.00 33.00           C  
ANISOU  708  C   GLN A 791     4198   4410   3929      6    246    229       C  
ATOM    709  O   GLN A 791     -40.049 -35.605 -60.485  1.00 33.36           O  
ANISOU  709  O   GLN A 791     4259   4395   4022      9    192    306       O  
ATOM    710  CB  GLN A 791     -39.583 -38.685 -59.962  1.00 36.03           C  
ANISOU  710  CB  GLN A 791     4588   4675   4425    -23    141     19       C  
ATOM    711  CG  GLN A 791     -40.354 -39.619 -60.838  1.00 47.31           C  
ANISOU  711  CG  GLN A 791     6060   6209   5705    -45    160    -84       C  
ATOM    712  CD  GLN A 791     -41.038 -40.704 -60.014  1.00 50.73           C  
ANISOU  712  CD  GLN A 791     6541   6562   6170    -88     98   -179       C  
ATOM    713  NE2 GLN A 791     -40.794 -41.982 -60.355  1.00 49.22           N  
ANISOU  713  NE2 GLN A 791     6389   6325   5989   -104    152   -309       N  
ATOM    714  OE1 GLN A 791     -41.730 -40.397 -59.057  1.00 41.95           O  
ANISOU  714  OE1 GLN A 791     5441   5413   5084   -104     23   -135       O  
ATOM    715  N   LEU A 792     -39.889 -36.535 -62.524  1.00 33.08           N  
ANISOU  715  N   LEU A 792     4235   4568   3765     34    317    243       N  
ATOM    716  CA  LEU A 792     -40.762 -35.546 -63.127  1.00 32.03           C  
ANISOU  716  CA  LEU A 792     4148   4544   3478     88    318    369       C  
ATOM    717  C   LEU A 792     -42.217 -35.951 -62.933  1.00 35.40           C  
ANISOU  717  C   LEU A 792     4583   5084   3786     96    188    310       C  
ATOM    718  O   LEU A 792     -42.619 -37.063 -63.297  1.00 37.30           O  
ANISOU  718  O   LEU A 792     4815   5420   3936     59    153    166       O  
ATOM    719  CB  LEU A 792     -40.447 -35.382 -64.611  1.00 31.99           C  
ANISOU  719  CB  LEU A 792     4174   4680   3299    133    442    421       C  
ATOM    720  CG  LEU A 792     -41.352 -34.399 -65.344  1.00 33.44           C  
ANISOU  720  CG  LEU A 792     4420   5001   3285    229    440    576       C  
ATOM    721  CD1 LEU A 792     -41.008 -32.938 -64.979  1.00 32.66           C  
ANISOU  721  CD1 LEU A 792     4357   4742   3308    258    519    771       C  
ATOM    722  CD2 LEU A 792     -41.311 -34.583 -66.813  1.00 32.14           C  
ANISOU  722  CD2 LEU A 792     4301   5037   2872    287    522    591       C  
ATOM    723  N   MET A 793     -43.016 -35.030 -62.387  1.00 34.34           N  
ANISOU  723  N   MET A 793     4457   4935   3656    141    129    412       N  
ATOM    724  CA  MET A 793     -44.440 -35.261 -62.176  1.00 36.60           C  
ANISOU  724  CA  MET A 793     4716   5347   3843    156     16    369       C  
ATOM    725  C   MET A 793     -45.200 -34.521 -63.260  1.00 38.43           C  
ANISOU  725  C   MET A 793     4955   5783   3865    271     11    481       C  
ATOM    726  O   MET A 793     -45.397 -33.301 -63.143  1.00 40.58           O  
ANISOU  726  O   MET A 793     5262   6009   4147    369     35    647       O  
ATOM    727  CB  MET A 793     -44.866 -34.770 -60.795  1.00 34.59           C  
ANISOU  727  CB  MET A 793     4459   4956   3727    155    -39    402       C  
ATOM    728  CG  MET A 793     -43.996 -35.311 -59.705  1.00 37.23           C  
ANISOU  728  CG  MET A 793     4803   5100   4245     75    -39    328       C  
ATOM    729  SD  MET A 793     -44.256 -37.063 -59.476  1.00 39.95           S  
ANISOU  729  SD  MET A 793     5131   5463   4585    -18    -79    144       S  
ATOM    730  CE  MET A 793     -43.479 -37.381 -57.885  1.00 37.45           C  
ANISOU  730  CE  MET A 793     4846   4922   4460    -48   -103    124       C  
ATOM    731  N   PRO A 794     -45.634 -35.192 -64.331  1.00 38.82           N  
ANISOU  731  N   PRO A 794     4981   6058   3712    275    -19    395       N  
ATOM    732  CA  PRO A 794     -46.312 -34.478 -65.434  1.00 42.66           C  
ANISOU  732  CA  PRO A 794     5476   6778   3956    415    -40    514       C  
ATOM    733  C   PRO A 794     -47.596 -33.767 -65.025  1.00 44.62           C  
ANISOU  733  C   PRO A 794     5666   7119   4167    520   -144    599       C  
ATOM    734  O   PRO A 794     -48.051 -32.889 -65.766  1.00 51.98           O  
ANISOU  734  O   PRO A 794     6621   8197   4931    685   -150    760       O  
ATOM    735  CB  PRO A 794     -46.609 -35.586 -66.456  1.00 46.72           C  
ANISOU  735  CB  PRO A 794     5956   7532   4263    366    -89    333       C  
ATOM    736  CG  PRO A 794     -46.479 -36.877 -65.708  1.00 41.84           C  
ANISOU  736  CG  PRO A 794     5300   6793   3804    195   -110    113       C  
ATOM    737  CD  PRO A 794     -45.517 -36.639 -64.582  1.00 40.83           C  
ANISOU  737  CD  PRO A 794     5212   6362   3942    159    -35    177       C  
ATOM    738  N   PHE A 795     -48.234 -34.171 -63.929  1.00 39.40           N  
ANISOU  738  N   PHE A 795     4931   6399   3642    446   -218    500       N  
ATOM    739  CA  PHE A 795     -49.520 -33.558 -63.519  1.00 48.50           C  
ANISOU  739  CA  PHE A 795     6012   7643   4773    558   -296    579       C  
ATOM    740  C   PHE A 795     -49.253 -32.247 -62.792  1.00 47.39           C  
ANISOU  740  C   PHE A 795     5958   7274   4775    660   -220    765       C  
ATOM    741  O   PHE A 795     -50.188 -31.526 -62.654  1.00 46.28           O  
ANISOU  741  O   PHE A 795     5782   7195   4606    801   -257    864       O  
ATOM    742  CB  PHE A 795     -50.400 -34.508 -62.718  1.00 39.60           C  
ANISOU  742  CB  PHE A 795     4767   6550   3728    437   -377    405       C  
ATOM    743  CG  PHE A 795     -51.153 -35.550 -63.491  1.00 43.47           C  
ANISOU  743  CG  PHE A 795     5140   7311   4066    351   -469    218       C  
ATOM    744  CD1 PHE A 795     -52.350 -35.243 -64.108  1.00 50.56           C  
ANISOU  744  CD1 PHE A 795     5899   8523   4790    453   -582    221       C  
ATOM    745  CD2 PHE A 795     -50.685 -36.847 -63.562  1.00 41.92           C  
ANISOU  745  CD2 PHE A 795     4966   7060   3901    173   -444     29       C  
ATOM    746  CE1 PHE A 795     -53.050 -36.209 -64.806  1.00 46.23           C  
ANISOU  746  CE1 PHE A 795     5223   8240   4100    350   -680     16       C  
ATOM    747  CE2 PHE A 795     -51.388 -37.809 -64.261  1.00 43.62           C  
ANISOU  747  CE2 PHE A 795     5084   7505   3986     71   -519   -172       C  
ATOM    748  CZ  PHE A 795     -52.565 -37.488 -64.883  1.00 46.66           C  
ANISOU  748  CZ  PHE A 795     5319   8214   4196    146   -642   -188       C  
ATOM    749  N   GLY A 796     -48.010 -31.976 -62.403  1.00 46.33           N  
ANISOU  749  N   GLY A 796     5926   6881   4797    591   -114    798       N  
ATOM    750  CA  GLY A 796     -47.618 -30.726 -61.733  1.00 43.54           C  
ANISOU  750  CA  GLY A 796     5660   6294   4589    653    -34    940       C  
ATOM    751  C   GLY A 796     -47.893 -30.695 -60.237  1.00 41.67           C  
ANISOU  751  C   GLY A 796     5401   5914   4516    600    -75    861       C  
ATOM    752  O   GLY A 796     -48.137 -31.751 -59.668  1.00 37.00           O  
ANISOU  752  O   GLY A 796     4741   5364   3954    494   -143    708       O  
ATOM    753  N   CYS A 797     -47.852 -29.499 -59.643  1.00 35.67           N  
ANISOU  753  N   CYS A 797     4720   4975   3859    680    -16    972       N  
ATOM    754  CA  CYS A 797     -48.154 -29.412 -58.238  1.00 35.57           C  
ANISOU  754  CA  CYS A 797     4708   4831   3978    644    -42    896       C  
ATOM    755  C   CYS A 797     -49.667 -29.319 -58.045  1.00 32.61           C  
ANISOU  755  C   CYS A 797     4247   4625   3519    765   -103    904       C  
ATOM    756  O   CYS A 797     -50.414 -28.982 -58.964  1.00 30.77           O  
ANISOU  756  O   CYS A 797     3966   4579   3145    912   -125   1002       O  
ATOM    757  CB  CYS A 797     -47.429 -28.213 -57.623  1.00 42.65           C  
ANISOU  757  CB  CYS A 797     5726   5451   5030    654     52    965       C  
ATOM    758  SG  CYS A 797     -47.957 -26.554 -58.214  1.00 38.51           S  
ANISOU  758  SG  CYS A 797     5306   4850   4477    877    156   1191       S  
ATOM    759  N   LEU A 798     -50.108 -29.645 -56.834  1.00 31.21           N  
ANISOU  759  N   LEU A 798     4041   4399   3419    710   -131    801       N  
ATOM    760  CA  LEU A 798     -51.545 -29.705 -56.531  1.00 36.18           C  
ANISOU  760  CA  LEU A 798     4555   5201   3992    797   -173    781       C  
ATOM    761  C   LEU A 798     -52.222 -28.330 -56.559  1.00 35.82           C  
ANISOU  761  C   LEU A 798     4539   5131   3941   1022   -127    927       C  
ATOM    762  O   LEU A 798     -53.417 -28.235 -56.859  1.00 34.64           O  
ANISOU  762  O   LEU A 798     4260   5200   3703   1157   -170    958       O  
ATOM    763  CB  LEU A 798     -51.752 -30.363 -55.173  1.00 36.04           C  
ANISOU  763  CB  LEU A 798     4525   5110   4058    679   -177    649       C  
ATOM    764  CG  LEU A 798     -53.144 -30.780 -54.745  1.00 33.89           C  
ANISOU  764  CG  LEU A 798     4109   5021   3748    699   -198    588       C  
ATOM    765  CD1 LEU A 798     -53.809 -31.586 -55.815  1.00 34.61           C  
ANISOU  765  CD1 LEU A 798     4034   5392   3723    667   -272    541       C  
ATOM    766  CD2 LEU A 798     -52.985 -31.548 -53.469  1.00 34.27           C  
ANISOU  766  CD2 LEU A 798     4199   4952   3871    553   -173    475       C  
ATOM    767  N   LEU A 799     -51.485 -27.256 -56.275  1.00 37.05           N  
ANISOU  767  N   LEU A 799     4855   5025   4198   1068    -37   1012       N  
ATOM    768  CA  LEU A 799     -52.055 -25.918 -56.418  1.00 35.44           C  
ANISOU  768  CA  LEU A 799     4713   4755   3997   1299     33   1167       C  
ATOM    769  C   LEU A 799     -52.480 -25.672 -57.857  1.00 39.59           C  
ANISOU  769  C   LEU A 799     5192   5489   4361   1470      8   1326       C  
ATOM    770  O   LEU A 799     -53.598 -25.223 -58.113  1.00 41.08           O  
ANISOU  770  O   LEU A 799     5301   5840   4469   1687    -17   1414       O  
ATOM    771  CB  LEU A 799     -51.043 -24.859 -55.974  1.00 34.03           C  
ANISOU  771  CB  LEU A 799     4733   4226   3971   1276    153   1213       C  
ATOM    772  CG  LEU A 799     -51.453 -23.393 -56.097  1.00 37.94           C  
ANISOU  772  CG  LEU A 799     5349   4562   4504   1505    265   1378       C  
ATOM    773  CD1 LEU A 799     -52.676 -23.082 -55.188  1.00 36.74           C  
ANISOU  773  CD1 LEU A 799     5144   4448   4367   1655    265   1336       C  
ATOM    774  CD2 LEU A 799     -50.281 -22.453 -55.810  1.00 37.30           C  
ANISOU  774  CD2 LEU A 799     5466   4116   4589   1419    397   1399       C  
ATOM    775  N   ASP A 800     -51.586 -25.926 -58.818  1.00 38.74           N  
ANISOU  775  N   ASP A 800     5135   5393   4192   1395     19   1372       N  
ATOM    776  CA  ASP A 800     -51.969 -25.749 -60.216  1.00 43.14           C  
ANISOU  776  CA  ASP A 800     5663   6178   4551   1564     -9   1522       C  
ATOM    777  C   ASP A 800     -53.023 -26.764 -60.646  1.00 40.79           C  
ANISOU  777  C   ASP A 800     5146   6265   4086   1573   -168   1416       C  
ATOM    778  O   ASP A 800     -53.888 -26.449 -61.469  1.00 42.57           O  
ANISOU  778  O   ASP A 800     5293   6740   4144   1780   -230   1523       O  
ATOM    779  CB  ASP A 800     -50.735 -25.866 -61.114  1.00 45.16           C  
ANISOU  779  CB  ASP A 800     6025   6365   4768   1465     59   1577       C  
ATOM    780  CG  ASP A 800     -49.777 -24.700 -60.943  1.00 53.48           C  
ANISOU  780  CG  ASP A 800     7279   7063   5976   1472    234   1711       C  
ATOM    781  OD1 ASP A 800     -50.197 -23.672 -60.347  1.00 55.73           O  
ANISOU  781  OD1 ASP A 800     7646   7170   6360   1605    301   1793       O  
ATOM    782  OD2 ASP A 800     -48.600 -24.836 -61.365  1.00 54.34           O1-
ANISOU  782  OD2 ASP A 800     7457   7066   6122   1332    316   1716       O1-
ATOM    783  N   TYR A 801     -52.979 -27.972 -60.094  1.00 39.48           N  
ANISOU  783  N   TYR A 801     4880   6153   3968   1349   -231   1203       N  
ATOM    784  CA  TYR A 801     -53.956 -28.986 -60.464  1.00 42.11           C  
ANISOU  784  CA  TYR A 801     5002   6825   4174   1309   -363   1070       C  
ATOM    785  C   TYR A 801     -55.345 -28.597 -59.952  1.00 42.96           C  
ANISOU  785  C   TYR A 801     4955   7081   4285   1463   -406   1080       C  
ATOM    786  O   TYR A 801     -56.345 -28.704 -60.683  1.00 39.33           O  
ANISOU  786  O   TYR A 801     4317   6955   3670   1586   -514   1087       O  
ATOM    787  CB  TYR A 801     -53.523 -30.350 -59.906  1.00 40.30           C  
ANISOU  787  CB  TYR A 801     4737   6549   4027   1026   -382    851       C  
ATOM    788  CG  TYR A 801     -54.417 -31.471 -60.363  1.00 42.73           C  
ANISOU  788  CG  TYR A 801     4845   7170   4222    934   -495    688       C  
ATOM    789  CD1 TYR A 801     -54.153 -32.161 -61.542  1.00 42.31           C  
ANISOU  789  CD1 TYR A 801     4766   7299   4011    873   -555    622       C  
ATOM    790  CD2 TYR A 801     -55.559 -31.810 -59.636  1.00 40.82           C  
ANISOU  790  CD2 TYR A 801     4432   7048   4029    904   -531    588       C  
ATOM    791  CE1 TYR A 801     -54.990 -33.166 -61.974  1.00 43.27           C  
ANISOU  791  CE1 TYR A 801     4702   7705   4033    768   -662    441       C  
ATOM    792  CE2 TYR A 801     -56.389 -32.806 -60.055  1.00 43.50           C  
ANISOU  792  CE2 TYR A 801     4572   7669   4289    791   -625    421       C  
ATOM    793  CZ  TYR A 801     -56.113 -33.478 -61.229  1.00 44.10           C  
ANISOU  793  CZ  TYR A 801     4627   7917   4212    718   -698    339       C  
ATOM    794  OH  TYR A 801     -56.968 -34.463 -61.649  1.00 42.49           O  
ANISOU  794  OH  TYR A 801     4218   7993   3932    584   -794    140       O  
ATOM    795  N   VAL A 802     -55.428 -28.133 -58.701  1.00 36.65           N  
ANISOU  795  N   VAL A 802     4211   6059   3656   1467   -325   1073       N  
ATOM    796  CA  VAL A 802     -56.740 -27.759 -58.173  1.00 39.62           C  
ANISOU  796  CA  VAL A 802     4434   6574   4046   1623   -339   1077       C  
ATOM    797  C   VAL A 802     -57.277 -26.502 -58.840  1.00 39.32           C  
ANISOU  797  C   VAL A 802     4408   6606   3924   1958   -332   1294       C  
ATOM    798  O   VAL A 802     -58.482 -26.387 -59.043  1.00 41.88           O  
ANISOU  798  O   VAL A 802     4537   7192   4183   2108   -395   1295       O  
ATOM    799  CB  VAL A 802     -56.706 -27.607 -56.640  1.00 40.03           C  
ANISOU  799  CB  VAL A 802     4557   6377   4277   1549   -239   1002       C  
ATOM    800  CG1 VAL A 802     -58.042 -27.264 -56.170  1.00 46.73           C  
ANISOU  800  CG1 VAL A 802     5237   7385   5135   1713   -233   1002       C  
ATOM    801  CG2 VAL A 802     -56.388 -28.928 -55.975  1.00 36.28           C  
ANISOU  801  CG2 VAL A 802     4051   5877   3857   1257   -252    809       C  
ATOM    802  N   ARG A 803     -56.418 -25.566 -59.251  1.00 39.72           N  
ANISOU  802  N   ARG A 803     4688   6417   3987   2055   -240   1463       N  
ATOM    803  CA  ARG A 803     -56.927 -24.389 -59.957  1.00 37.35           C  
ANISOU  803  CA  ARG A 803     4440   6108   3644   2277   -184   1607       C  
ATOM    804  C   ARG A 803     -57.448 -24.744 -61.344  1.00 39.73           C  
ANISOU  804  C   ARG A 803     4611   6746   3738   2326   -296   1612       C  
ATOM    805  O   ARG A 803     -58.446 -24.179 -61.804  1.00 45.06           O  
ANISOU  805  O   ARG A 803     5196   7585   4339   2522   -320   1673       O  
ATOM    806  CB  ARG A 803     -55.846 -23.320 -60.087  1.00 38.05           C  
ANISOU  806  CB  ARG A 803     4809   5827   3823   2301    -27   1750       C  
ATOM    807  CG  ARG A 803     -55.460 -22.690 -58.793  1.00 40.04           C  
ANISOU  807  CG  ARG A 803     5206   5728   4279   2283     94   1738       C  
ATOM    808  CD  ARG A 803     -54.405 -21.643 -58.986  1.00 38.94           C  
ANISOU  808  CD  ARG A 803     5320   5233   4241   2266    251   1849       C  
ATOM    809  NE  ARG A 803     -54.118 -20.992 -57.717  1.00 41.09           N  
ANISOU  809  NE  ARG A 803     5728   5173   4710   2238    361   1798       N  
ATOM    810  CZ  ARG A 803     -53.139 -20.120 -57.528  1.00 44.94           C  
ANISOU  810  CZ  ARG A 803     6429   5306   5341   2163    504   1832       C  
ATOM    811  NH1 ARG A 803     -52.345 -19.789 -58.536  1.00 49.32           N1+
ANISOU  811  NH1 ARG A 803     7080   5790   5868   2117    569   1941       N1+
ATOM    812  NH2 ARG A 803     -52.934 -19.606 -56.323  1.00 44.47           N  
ANISOU  812  NH2 ARG A 803     6481   4968   5450   2118    586   1740       N  
ATOM    813  N   GLU A 804     -56.744 -25.635 -62.050  1.00 43.90           N  
ANISOU  813  N   GLU A 804     5143   7373   4164   2161   -357   1550       N  
ATOM    814  CA  GLU A 804     -57.081 -25.993 -63.419  1.00 42.71           C  
ANISOU  814  CA  GLU A 804     4904   7520   3805   2193   -453   1537       C  
ATOM    815  C   GLU A 804     -58.290 -26.909 -63.507  1.00 41.30           C  
ANISOU  815  C   GLU A 804     4436   7715   3540   2148   -612   1358       C  
ATOM    816  O   GLU A 804     -58.923 -26.958 -64.561  1.00 43.89           O  
ANISOU  816  O   GLU A 804     4662   8311   3701   2235   -698   1351       O  
ATOM    817  CB  GLU A 804     -55.874 -26.702 -64.092  1.00 46.52           C  
ANISOU  817  CB  GLU A 804     5495   7971   4210   2016   -448   1503       C  
ATOM    818  CG  GLU A 804     -54.655 -25.812 -64.407  1.00 50.18           C  
ANISOU  818  CG  GLU A 804     6222   8121   4721   2051   -285   1685       C  
ATOM    819  CD  GLU A 804     -53.401 -26.616 -64.789  1.00 59.17           C  
ANISOU  819  CD  GLU A 804     7448   9214   5820   1854   -260   1632       C  
ATOM    820  OE1 GLU A 804     -53.534 -27.743 -65.313  1.00 62.69           O  
ANISOU  820  OE1 GLU A 804     7774   9916   6127   1741   -373   1479       O  
ATOM    821  OE2 GLU A 804     -52.273 -26.126 -64.545  1.00 63.25           O1-
ANISOU  821  OE2 GLU A 804     8148   9431   6453   1802   -116   1730       O1-
ATOM    822  N   HIS A 805     -58.607 -27.659 -62.445  1.00 43.55           N  
ANISOU  822  N   HIS A 805     4584   8028   3936   2004   -647   1206       N  
ATOM    823  CA  HIS A 805     -59.757 -28.558 -62.446  1.00 44.76           C  
ANISOU  823  CA  HIS A 805     4446   8517   4043   1917   -772   1015       C  
ATOM    824  C   HIS A 805     -60.826 -28.148 -61.437  1.00 51.26           C  
ANISOU  824  C   HIS A 805     5116   9373   4986   2024   -746   1009       C  
ATOM    825  O   HIS A 805     -61.616 -29.000 -61.016  1.00 56.16           O  
ANISOU  825  O   HIS A 805     5497  10201   5641   1888   -809    831       O  
ATOM    826  CB  HIS A 805     -59.338 -29.995 -62.141  1.00 43.53           C  
ANISOU  826  CB  HIS A 805     4217   8413   3908   1613   -827    801       C  
ATOM    827  CG  HIS A 805     -58.381 -30.581 -63.128  1.00 47.26           C  
ANISOU  827  CG  HIS A 805     4811   8889   4257   1490   -853    761       C  
ATOM    828  CD2 HIS A 805     -58.589 -31.368 -64.209  1.00 50.24           C  
ANISOU  828  CD2 HIS A 805     5099   9509   4481   1391   -947    619       C  
ATOM    829  ND1 HIS A 805     -57.023 -30.345 -63.081  1.00 50.79           N  
ANISOU  829  ND1 HIS A 805     5503   9064   4733   1466   -761    870       N  
ATOM    830  CE1 HIS A 805     -56.431 -30.986 -64.073  1.00 48.53           C  
ANISOU  830  CE1 HIS A 805     5265   8861   4312   1362   -792    799       C  
ATOM    831  NE2 HIS A 805     -57.360 -31.611 -64.775  1.00 54.21           N  
ANISOU  831  NE2 HIS A 805     5795   9885   4916   1318   -906    644       N  
ATOM    832  N   LYS A 806     -60.905 -26.869 -61.058  1.00 50.52           N  
ANISOU  832  N   LYS A 806     5151   9078   4966   2256   -640   1189       N  
ATOM    833  CA  LYS A 806     -61.732 -26.529 -59.896  1.00 55.19           C  
ANISOU  833  CA  LYS A 806     5630   9644   5695   2342   -583   1170       C  
ATOM    834  C   LYS A 806     -63.207 -26.845 -60.083  1.00 53.53           C  
ANISOU  834  C   LYS A 806     5105   9800   5434   2384   -675   1063       C  
ATOM    835  O   LYS A 806     -63.939 -26.858 -59.092  1.00 64.10           O  
ANISOU  835  O   LYS A 806     6298  11168   6890   2398   -628   1001       O  
ATOM    836  CB  LYS A 806     -61.615 -25.046 -59.533  1.00 48.83           C  
ANISOU  836  CB  LYS A 806     5033   8548   4973   2589   -441   1363       C  
ATOM    837  CG  LYS A 806     -62.313 -24.121 -60.483  1.00 55.61           C  
ANISOU  837  CG  LYS A 806     5881   9527   5721   2840   -456   1497       C  
ATOM    838  CD  LYS A 806     -62.125 -22.673 -60.064  1.00 61.08           C  
ANISOU  838  CD  LYS A 806     6803   9887   6517   3055   -294   1672       C  
ATOM    839  CE  LYS A 806     -62.842 -21.744 -61.026  1.00 67.71           C  
ANISOU  839  CE  LYS A 806     7635  10853   7240   3325   -305   1821       C  
ATOM    840  NZ  LYS A 806     -62.734 -20.322 -60.593  1.00 78.59           N1+
ANISOU  840  NZ  LYS A 806     9235  11896   8729   3530   -134   1980       N1+
ATOM    841  N   ASP A 807     -63.652 -27.142 -61.299  1.00 61.59           N  
ANISOU  841  N   ASP A 807     6012  11103   6288   2392   -799   1025       N  
ATOM    842  CA  ASP A 807     -65.040 -27.500 -61.570  1.00 60.13           C  
ANISOU  842  CA  ASP A 807     5513  11282   6050   2410   -903    903       C  
ATOM    843  C   ASP A 807     -65.258 -28.999 -61.717  1.00 60.20           C  
ANISOU  843  C   ASP A 807     5315  11519   6039   2092  -1004    644       C  
ATOM    844  O   ASP A 807     -66.308 -29.417 -62.206  1.00 65.51           O  
ANISOU  844  O   ASP A 807     5735  12509   6645   2064  -1108    517       O  
ATOM    845  CB  ASP A 807     -65.550 -26.789 -62.836  1.00 56.98           C  
ANISOU  845  CB  ASP A 807     5104  11076   5470   2652   -982   1022       C  
ATOM    846  CG  ASP A 807     -65.667 -25.266 -62.674  1.00 69.63           C  
ANISOU  846  CG  ASP A 807     6866  12486   7105   2982   -873   1264       C  
ATOM    847  OD1 ASP A 807     -66.093 -24.819 -61.586  1.00 72.47           O  
ANISOU  847  OD1 ASP A 807     7191  12724   7619   3059   -779   1281       O  
ATOM    848  OD2 ASP A 807     -65.440 -24.524 -63.661  1.00 69.02           O1-
ANISOU  848  OD2 ASP A 807     6932  12397   6895   3171   -877   1428       O1-
ATOM    849  N   ASN A 808     -64.288 -29.817 -61.348  1.00 57.58           N  
ANISOU  849  N   ASN A 808     5087  11027   5763   1848   -975    556       N  
ATOM    850  CA  ASN A 808     -64.476 -31.252 -61.490  1.00 60.46           C  
ANISOU  850  CA  ASN A 808     5281  11566   6124   1528  -1047    298       C  
ATOM    851  C   ASN A 808     -63.885 -32.022 -60.328  1.00 57.30           C  
ANISOU  851  C   ASN A 808     4911  10974   5887   1285   -961    199       C  
ATOM    852  O   ASN A 808     -63.782 -33.251 -60.407  1.00 65.04           O  
ANISOU  852  O   ASN A 808     5816  12013   6882    989   -989     -9       O  
ATOM    853  CB  ASN A 808     -63.870 -31.734 -62.809  1.00 64.73           C  
ANISOU  853  CB  ASN A 808     5919  12187   6489   1451  -1139    250       C  
ATOM    854  CG  ASN A 808     -64.715 -31.347 -63.990  1.00 71.06           C  
ANISOU  854  CG  ASN A 808     6603  13280   7116   1626  -1250    271       C  
ATOM    855  ND2 ASN A 808     -65.884 -31.972 -64.117  1.00 73.88           N  
ANISOU  855  ND2 ASN A 808     6673  13928   7469   1523  -1335     80       N  
ATOM    856  OD1 ASN A 808     -64.334 -30.486 -64.778  1.00 78.32           O  
ANISOU  856  OD1 ASN A 808     7685  14165   7908   1850  -1254    457       O  
ATOM    857  N   ILE A 809     -63.517 -31.355 -59.253  1.00 53.27           N  
ANISOU  857  N   ILE A 809     4512  10229   5499   1398   -847    332       N  
ATOM    858  CA  ILE A 809     -62.874 -32.012 -58.130  1.00 49.40           C  
ANISOU  858  CA  ILE A 809     4115   9494   5161   1172   -736    253       C  
ATOM    859  C   ILE A 809     -63.938 -32.227 -57.063  1.00 51.41           C  
ANISOU  859  C   ILE A 809     4155   9821   5557   1109   -641    158       C  
ATOM    860  O   ILE A 809     -64.537 -31.265 -56.573  1.00 41.69           O  
ANISOU  860  O   ILE A 809     2863   8609   4367   1358   -586    272       O  
ATOM    861  CB  ILE A 809     -61.694 -31.193 -57.590  1.00 39.40           C  
ANISOU  861  CB  ILE A 809     3208   7804   3958   1269   -618    425       C  
ATOM    862  CG1 ILE A 809     -60.594 -31.064 -58.652  1.00 48.45           C  
ANISOU  862  CG1 ILE A 809     4553   8875   4980   1295   -680    512       C  
ATOM    863  CG2 ILE A 809     -61.172 -31.857 -56.359  1.00 40.03           C  
ANISOU  863  CG2 ILE A 809     3432   7584   4195   1023   -481    328       C  
ATOM    864  CD1 ILE A 809     -59.386 -30.225 -58.216  1.00 45.43           C  
ANISOU  864  CD1 ILE A 809     4497   8090   4673   1369   -564    669       C  
ATOM    865  N   GLY A 810     -64.187 -33.505 -56.739  1.00 52.58           N  
ANISOU  865  N   GLY A 810     4192  10006   5781    778   -606    -53       N  
ATOM    866  CA  GLY A 810     -65.163 -33.884 -55.749  1.00 51.55           C  
ANISOU  866  CA  GLY A 810     3859   9941   5789    662   -486   -157       C  
ATOM    867  C   GLY A 810     -64.572 -33.977 -54.375  1.00 41.73           C  
ANISOU  867  C   GLY A 810     2876   8304   4674    563   -286   -121       C  
ATOM    868  O   GLY A 810     -63.385 -33.825 -54.173  1.00 43.53           O  
ANISOU  868  O   GLY A 810     3425   8218   4898    562   -257    -38       O  
ATOM    869  N   SER A 811     -65.442 -34.203 -53.397  1.00 47.14           N  
ANISOU  869  N   SER A 811     3409   9032   5471    488   -143   -185       N  
ATOM    870  CA  SER A 811     -64.993 -34.206 -52.006  1.00 46.97           C  
ANISOU  870  CA  SER A 811     3636   8672   5539    431     52   -141       C  
ATOM    871  C   SER A 811     -64.138 -35.417 -51.692  1.00 42.14           C  
ANISOU  871  C   SER A 811     3237   7812   4964    122    111   -223       C  
ATOM    872  O   SER A 811     -63.324 -35.382 -50.765  1.00 37.15           O  
ANISOU  872  O   SER A 811     2895   6865   4356    106    213   -156       O  
ATOM    873  CB  SER A 811     -66.179 -34.151 -51.062  1.00 42.28           C  
ANISOU  873  CB  SER A 811     2826   8204   5036    438    214   -183       C  
ATOM    874  OG  SER A 811     -67.088 -35.188 -51.357  1.00 43.55           O  
ANISOU  874  OG  SER A 811     2672   8626   5251    189    219   -358       O  
ATOM    875  N   GLN A 812     -64.353 -36.515 -52.399  1.00 46.15           N  
ANISOU  875  N   GLN A 812     3599   8458   5477   -121     53   -376       N  
ATOM    876  CA  GLN A 812     -63.562 -37.697 -52.117  1.00 42.40           C  
ANISOU  876  CA  GLN A 812     3337   7724   5050   -395    125   -448       C  
ATOM    877  C   GLN A 812     -62.087 -37.451 -52.439  1.00 42.12           C  
ANISOU  877  C   GLN A 812     3617   7438   4947   -310     44   -349       C  
ATOM    878  O   GLN A 812     -61.207 -37.775 -51.640  1.00 41.17           O  
ANISOU  878  O   GLN A 812     3766   7013   4863   -373    135   -302       O  
ATOM    879  CB  GLN A 812     -64.149 -38.857 -52.904  1.00 46.25           C  
ANISOU  879  CB  GLN A 812     3597   8411   5564   -668     83   -656       C  
ATOM    880  CG  GLN A 812     -63.521 -40.142 -52.592  1.00 57.60           C  
ANISOU  880  CG  GLN A 812     5234   9576   7074   -951    191   -741       C  
ATOM    881  CD  GLN A 812     -63.994 -40.744 -51.316  1.00 54.59           C  
ANISOU  881  CD  GLN A 812     4882   9043   6815  -1119    427   -751       C  
ATOM    882  NE2 GLN A 812     -63.202 -40.593 -50.265  1.00 46.56           N  
ANISOU  882  NE2 GLN A 812     4176   7717   5799  -1043    537   -606       N  
ATOM    883  OE1 GLN A 812     -65.056 -41.355 -51.270  1.00 59.33           O  
ANISOU  883  OE1 GLN A 812     5227   9811   7505  -1323    515   -891       O  
ATOM    884  N   TYR A 813     -61.805 -36.780 -53.549  1.00 44.50           N  
ANISOU  884  N   TYR A 813     3889   7874   5145   -141   -119   -299       N  
ATOM    885  CA  TYR A 813     -60.429 -36.454 -53.918  1.00 39.18           C  
ANISOU  885  CA  TYR A 813     3487   6984   4417    -59   -179   -201       C  
ATOM    886  C   TYR A 813     -59.787 -35.484 -52.927  1.00 38.10           C  
ANISOU  886  C   TYR A 813     3575   6588   4312    110   -103    -47       C  
ATOM    887  O   TYR A 813     -58.630 -35.660 -52.525  1.00 37.35           O  
ANISOU  887  O   TYR A 813     3727   6224   4241     63    -76    -12       O  
ATOM    888  CB  TYR A 813     -60.426 -35.852 -55.309  1.00 38.93           C  
ANISOU  888  CB  TYR A 813     3361   7179   4253    101   -342   -162       C  
ATOM    889  CG  TYR A 813     -60.359 -36.860 -56.395  1.00 46.44           C  
ANISOU  889  CG  TYR A 813     4231   8280   5135    -78   -434   -317       C  
ATOM    890  CD1 TYR A 813     -59.136 -37.384 -56.773  1.00 41.08           C  
ANISOU  890  CD1 TYR A 813     3772   7400   4438   -169   -438   -332       C  
ATOM    891  CD2 TYR A 813     -61.500 -37.297 -57.050  1.00 44.64           C  
ANISOU  891  CD2 TYR A 813     3697   8402   4860   -158   -518   -468       C  
ATOM    892  CE1 TYR A 813     -59.043 -38.296 -57.767  1.00 45.83           C  
ANISOU  892  CE1 TYR A 813     4321   8121   4970   -325   -508   -490       C  
ATOM    893  CE2 TYR A 813     -61.416 -38.228 -58.056  1.00 53.32           C  
ANISOU  893  CE2 TYR A 813     4736   9637   5885   -336   -606   -643       C  
ATOM    894  CZ  TYR A 813     -60.165 -38.719 -58.414  1.00 51.97           C  
ANISOU  894  CZ  TYR A 813     4821   9234   5690   -414   -593   -651       C  
ATOM    895  OH  TYR A 813     -60.004 -39.645 -59.416  1.00 52.05           O  
ANISOU  895  OH  TYR A 813     4804   9351   5621   -583   -662   -837       O  
ATOM    896  N   LEU A 814     -60.503 -34.406 -52.592  1.00 39.63           N  
ANISOU  896  N   LEU A 814     3680   6872   4505    322    -80     36       N  
ATOM    897  CA  LEU A 814     -59.988 -33.401 -51.669  1.00 37.00           C  
ANISOU  897  CA  LEU A 814     3557   6301   4201    483     -5    153       C  
ATOM    898  C   LEU A 814     -59.681 -34.017 -50.316  1.00 33.71           C  
ANISOU  898  C   LEU A 814     3298   5665   3844    333    126    110       C  
ATOM    899  O   LEU A 814     -58.650 -33.734 -49.719  1.00 31.37           O  
ANISOU  899  O   LEU A 814     3248   5119   3554    354    144    160       O  
ATOM    900  CB  LEU A 814     -61.018 -32.264 -51.511  1.00 38.72           C  
ANISOU  900  CB  LEU A 814     3629   6667   4418    734     25    223       C  
ATOM    901  CG  LEU A 814     -61.174 -31.249 -52.650  1.00 40.92           C  
ANISOU  901  CG  LEU A 814     3833   7093   4623    987    -87    336       C  
ATOM    902  CD1 LEU A 814     -62.459 -30.465 -52.522  1.00 40.28           C  
ANISOU  902  CD1 LEU A 814     3532   7224   4549   1219    -56    377       C  
ATOM    903  CD2 LEU A 814     -59.981 -30.297 -52.686  1.00 40.29           C  
ANISOU  903  CD2 LEU A 814     4041   6725   4541   1111    -83    464       C  
ATOM    904  N   LEU A 815     -60.604 -34.817 -49.780  1.00 37.52           N  
ANISOU  904  N   LEU A 815     3637   6251   4367    189    226     23       N  
ATOM    905  CA  LEU A 815     -60.354 -35.393 -48.465  1.00 33.75           C  
ANISOU  905  CA  LEU A 815     3335   5569   3921     69    369     11       C  
ATOM    906  C   LEU A 815     -59.215 -36.403 -48.515  1.00 32.95           C  
ANISOU  906  C   LEU A 815     3430   5266   3822   -103    341    -11       C  
ATOM    907  O   LEU A 815     -58.423 -36.505 -47.573  1.00 34.08           O  
ANISOU  907  O   LEU A 815     3810   5186   3954   -108    390     32       O  
ATOM    908  CB  LEU A 815     -61.637 -36.003 -47.909  1.00 35.08           C  
ANISOU  908  CB  LEU A 815     3302   5888   4137    -52    517    -64       C  
ATOM    909  CG  LEU A 815     -62.727 -34.959 -47.565  1.00 37.91           C  
ANISOU  909  CG  LEU A 815     3481   6423   4502    151    582    -35       C  
ATOM    910  CD1 LEU A 815     -64.035 -35.613 -47.175  1.00 36.57           C  
ANISOU  910  CD1 LEU A 815     3052   6447   4396     11    731   -123       C  
ATOM    911  CD2 LEU A 815     -62.284 -33.992 -46.456  1.00 33.29           C  
ANISOU  911  CD2 LEU A 815     3138   5631   3881    333    663     48       C  
ATOM    912  N   ASN A 816     -59.102 -37.152 -49.604  1.00 37.18           N  
ANISOU  912  N   ASN A 816     3875   5888   4364   -229    257    -83       N  
ATOM    913  CA  ASN A 816     -58.004 -38.104 -49.694  1.00 38.11           C  
ANISOU  913  CA  ASN A 816     4181   5806   4494   -364    242   -105       C  
ATOM    914  C   ASN A 816     -56.673 -37.395 -49.820  1.00 35.88           C  
ANISOU  914  C   ASN A 816     4092   5364   4178   -225    148    -16       C  
ATOM    915  O   ASN A 816     -55.665 -37.851 -49.258  1.00 36.20           O  
ANISOU  915  O   ASN A 816     4334   5190   4230   -265    163      7       O  
ATOM    916  CB  ASN A 816     -58.239 -39.067 -50.847  1.00 39.68           C  
ANISOU  916  CB  ASN A 816     4240   6133   4706   -534    190   -230       C  
ATOM    917  CG  ASN A 816     -59.130 -40.190 -50.437  1.00 49.46           C  
ANISOU  917  CG  ASN A 816     5380   7395   6017   -762    325   -338       C  
ATOM    918  ND2 ASN A 816     -58.669 -40.953 -49.459  1.00 48.84           N  
ANISOU  918  ND2 ASN A 816     5511   7064   5981   -858    454   -307       N  
ATOM    919  OD1 ASN A 816     -60.259 -40.320 -50.900  1.00 58.12           O  
ANISOU  919  OD1 ASN A 816     6213   8738   7133   -843    325   -439       O  
ATOM    920  N   TRP A 817     -56.657 -36.254 -50.504  1.00 35.82           N  
ANISOU  920  N   TRP A 817     4022   5453   4132    -55     60     41       N  
ATOM    921  CA  TRP A 817     -55.446 -35.446 -50.530  1.00 32.51           C  
ANISOU  921  CA  TRP A 817     3779   4869   3705     63      2    125       C  
ATOM    922  C   TRP A 817     -55.048 -35.002 -49.129  1.00 32.10           C  
ANISOU  922  C   TRP A 817     3902   4626   3668    116     65    164       C  
ATOM    923  O   TRP A 817     -53.862 -35.044 -48.770  1.00 30.29           O  
ANISOU  923  O   TRP A 817     3842   4218   3450    105     34    181       O  
ATOM    924  CB  TRP A 817     -55.654 -34.262 -51.448  1.00 35.28           C  
ANISOU  924  CB  TRP A 817     4046   5340   4018    240    -66    197       C  
ATOM    925  CG  TRP A 817     -55.831 -34.693 -52.848  1.00 36.51           C  
ANISOU  925  CG  TRP A 817     4067   5689   4117    201   -149    161       C  
ATOM    926  CD1 TRP A 817     -55.393 -35.866 -53.417  1.00 34.89           C  
ANISOU  926  CD1 TRP A 817     3865   5487   3905     32   -176     68       C  
ATOM    927  CD2 TRP A 817     -56.491 -33.965 -53.883  1.00 37.16           C  
ANISOU  927  CD2 TRP A 817     3998   5997   4122    350   -219    211       C  
ATOM    928  CE2 TRP A 817     -56.413 -34.744 -55.058  1.00 38.83           C  
ANISOU  928  CE2 TRP A 817     4127   6364   4261    252   -298    135       C  
ATOM    929  CE3 TRP A 817     -57.141 -32.731 -53.934  1.00 35.17           C  
ANISOU  929  CE3 TRP A 817     3684   5831   3847    575   -220    317       C  
ATOM    930  NE1 TRP A 817     -55.756 -35.907 -54.743  1.00 36.16           N  
ANISOU  930  NE1 TRP A 817     3885   5875   3978     50   -261     37       N  
ATOM    931  CZ2 TRP A 817     -56.970 -34.322 -56.264  1.00 40.16           C  
ANISOU  931  CZ2 TRP A 817     4149   6800   4311    373   -394    163       C  
ATOM    932  CZ3 TRP A 817     -57.670 -32.313 -55.130  1.00 37.39           C  
ANISOU  932  CZ3 TRP A 817     3824   6357   4027    711   -309    367       C  
ATOM    933  CH2 TRP A 817     -57.602 -33.105 -56.271  1.00 37.98           C  
ANISOU  933  CH2 TRP A 817     3811   6614   4006    610   -403    291       C  
ATOM    934  N   CYS A 818     -56.030 -34.589 -48.314  1.00 29.84           N  
ANISOU  934  N   CYS A 818     3566   4395   3375    176    154    167       N  
ATOM    935  CA  CYS A 818     -55.735 -34.194 -46.945  1.00 30.19           C  
ANISOU  935  CA  CYS A 818     3786   4281   3402    226    221    184       C  
ATOM    936  C   CYS A 818     -55.145 -35.344 -46.129  1.00 28.50           C  
ANISOU  936  C   CYS A 818     3721   3937   3172     90    257    163       C  
ATOM    937  O   CYS A 818     -54.246 -35.127 -45.309  1.00 31.10           O  
ANISOU  937  O   CYS A 818     4236   4112   3468    127    234    179       O  
ATOM    938  CB  CYS A 818     -57.005 -33.652 -46.264  1.00 32.40           C  
ANISOU  938  CB  CYS A 818     3974   4667   3671    316    338    180       C  
ATOM    939  SG  CYS A 818     -57.681 -32.135 -47.069  1.00 40.16           S  
ANISOU  939  SG  CYS A 818     4812   5775   4672    551    305    233       S  
ATOM    940  N   VAL A 819     -55.677 -36.563 -46.291  1.00 29.57           N  
ANISOU  940  N   VAL A 819     3778   4129   3327    -64    320    126       N  
ATOM    941  CA  VAL A 819     -55.109 -37.730 -45.607  1.00 29.22           C  
ANISOU  941  CA  VAL A 819     3896   3934   3272   -177    370    131       C  
ATOM    942  C   VAL A 819     -53.662 -37.965 -46.072  1.00 26.09           C  
ANISOU  942  C   VAL A 819     3616   3410   2889   -170    245    144       C  
ATOM    943  O   VAL A 819     -52.751 -38.162 -45.262  1.00 28.20           O  
ANISOU  943  O   VAL A 819     4062   3533   3120   -138    224    179       O  
ATOM    944  CB  VAL A 819     -55.968 -38.985 -45.870  1.00 30.02           C  
ANISOU  944  CB  VAL A 819     3890   4093   3422   -364    480     78       C  
ATOM    945  CG1 VAL A 819     -55.300 -40.207 -45.265  1.00 28.86           C  
ANISOU  945  CG1 VAL A 819     3942   3749   3274   -461    543    105       C  
ATOM    946  CG2 VAL A 819     -57.415 -38.831 -45.365  1.00 31.94           C  
ANISOU  946  CG2 VAL A 819     3984   4481   3671   -392    625     57       C  
ATOM    947  N   GLN A 820     -53.430 -37.920 -47.381  1.00 26.50           N  
ANISOU  947  N   GLN A 820     3556   3532   2981   -188    159    114       N  
ATOM    948  CA  GLN A 820     -52.104 -38.266 -47.904  1.00 27.03           C  
ANISOU  948  CA  GLN A 820     3707   3491   3071   -193     70    117       C  
ATOM    949  C   GLN A 820     -51.058 -37.237 -47.496  1.00 28.17           C  
ANISOU  949  C   GLN A 820     3952   3546   3205    -69    -13    162       C  
ATOM    950  O   GLN A 820     -49.977 -37.607 -47.031  1.00 28.25           O  
ANISOU  950  O   GLN A 820     4082   3434   3218    -61    -57    174       O  
ATOM    951  CB  GLN A 820     -52.163 -38.417 -49.408  1.00 25.72           C  
ANISOU  951  CB  GLN A 820     3404   3441   2927   -237     17     69       C  
ATOM    952  CG  GLN A 820     -53.000 -39.628 -49.823  1.00 29.94           C  
ANISOU  952  CG  GLN A 820     3849   4044   3483   -399     87    -19       C  
ATOM    953  CD  GLN A 820     -53.136 -39.720 -51.331  1.00 30.97           C  
ANISOU  953  CD  GLN A 820     3839   4330   3600   -437     19    -91       C  
ATOM    954  NE2 GLN A 820     -54.253 -40.236 -51.799  1.00 35.05           N  
ANISOU  954  NE2 GLN A 820     4196   5005   4115   -554     50   -188       N  
ATOM    955  OE1 GLN A 820     -52.250 -39.298 -52.062  1.00 37.08           O  
ANISOU  955  OE1 GLN A 820     4640   5095   4355   -363    -58    -66       O  
ATOM    956  N   ILE A 821     -51.387 -35.939 -47.579  1.00 31.05           N  
ANISOU  956  N   ILE A 821     4270   3966   3563     29    -29    181       N  
ATOM    957  CA  ILE A 821     -50.456 -34.908 -47.115  1.00 29.22           C  
ANISOU  957  CA  ILE A 821     4138   3627   3338    117    -89    198       C  
ATOM    958  C   ILE A 821     -50.125 -35.113 -45.641  1.00 29.01           C  
ANISOU  958  C   ILE A 821     4263   3504   3255    128    -80    187       C  
ATOM    959  O   ILE A 821     -48.958 -35.050 -45.240  1.00 31.45           O  
ANISOU  959  O   ILE A 821     4661   3722   3566    142   -162    175       O  
ATOM    960  CB  ILE A 821     -51.024 -33.502 -47.389  1.00 29.97           C  
ANISOU  960  CB  ILE A 821     4183   3763   3443    225    -72    223       C  
ATOM    961  CG1 ILE A 821     -51.211 -33.290 -48.896  1.00 24.89           C  
ANISOU  961  CG1 ILE A 821     3409   3226   2822    242    -97    258       C  
ATOM    962  CG2 ILE A 821     -50.095 -32.446 -46.855  1.00 26.79           C  
ANISOU  962  CG2 ILE A 821     3894   3218   3065    283   -112    214       C  
ATOM    963  CD1 ILE A 821     -52.085 -32.081 -49.254  1.00 24.94           C  
ANISOU  963  CD1 ILE A 821     3348   3304   2823    381    -64    311       C  
ATOM    964  N   ALA A 822     -51.122 -35.445 -44.829  1.00 28.54           N  
ANISOU  964  N   ALA A 822     4226   3482   3134    121     19    189       N  
ATOM    965  CA  ALA A 822     -50.871 -35.666 -43.406  1.00 28.38           C  
ANISOU  965  CA  ALA A 822     4372   3390   3020    147     40    191       C  
ATOM    966  C   ALA A 822     -50.048 -36.920 -43.170  1.00 25.99           C  
ANISOU  966  C   ALA A 822     4164   3012   2700     99      6    220       C  
ATOM    967  O   ALA A 822     -49.191 -36.947 -42.281  1.00 28.09           O  
ANISOU  967  O   ALA A 822     4564   3214   2894    155    -64    226       O  
ATOM    968  CB  ALA A 822     -52.203 -35.725 -42.635  1.00 27.04           C  
ANISOU  968  CB  ALA A 822     4203   3285   2784    152    192    198       C  
ATOM    969  N   LYS A 823     -50.277 -37.972 -43.951  1.00 27.62           N  
ANISOU  969  N   LYS A 823     4304   3225   2968      5     50    232       N  
ATOM    970  CA  LYS A 823     -49.425 -39.167 -43.836  1.00 29.67           C  
ANISOU  970  CA  LYS A 823     4662   3380   3231    -18     28    264       C  
ATOM    971  C   LYS A 823     -47.958 -38.863 -44.157  1.00 27.10           C  
ANISOU  971  C   LYS A 823     4342   3013   2943     47   -125    251       C  
ATOM    972  O   LYS A 823     -47.041 -39.329 -43.465  1.00 28.26           O  
ANISOU  972  O   LYS A 823     4600   3091   3047    110   -188    283       O  
ATOM    973  CB  LYS A 823     -49.929 -40.272 -44.762  1.00 28.64           C  
ANISOU  973  CB  LYS A 823     4456   3246   3179   -142    112    246       C  
ATOM    974  CG  LYS A 823     -51.164 -41.005 -44.251  1.00 28.81           C  
ANISOU  974  CG  LYS A 823     4496   3269   3182   -241    285    259       C  
ATOM    975  CD  LYS A 823     -51.615 -42.065 -45.239  1.00 31.94           C  
ANISOU  975  CD  LYS A 823     4805   3656   3674   -395    359    202       C  
ATOM    976  CE  LYS A 823     -52.776 -42.894 -44.641  1.00 38.49           C  
ANISOU  976  CE  LYS A 823     5658   4459   4510   -527    557    210       C  
ATOM    977  NZ  LYS A 823     -53.309 -43.932 -45.596  1.00 42.66           N1+
ANISOU  977  NZ  LYS A 823     6088   4975   5145   -718    638    115       N1+
ATOM    978  N   GLY A 824     -47.704 -38.122 -45.221  1.00 28.00           N  
ANISOU  978  N   GLY A 824     4328   3175   3136     38   -182    213       N  
ATOM    979  CA  GLY A 824     -46.328 -37.769 -45.523  1.00 26.54           C  
ANISOU  979  CA  GLY A 824     4126   2956   3003     80   -301    196       C  
ATOM    980  C   GLY A 824     -45.717 -36.891 -44.448  1.00 31.93           C  
ANISOU  980  C   GLY A 824     4881   3618   3633    151   -389    174       C  
ATOM    981  O   GLY A 824     -44.546 -37.062 -44.082  1.00 29.88           O  
ANISOU  981  O   GLY A 824     4646   3329   3377    193   -494    162       O  
ATOM    982  N   MET A 825     -46.505 -35.926 -43.925  1.00 31.12           N  
ANISOU  982  N   MET A 825     4805   3540   3481    170   -350    154       N  
ATOM    983  CA  MET A 825     -45.988 -35.050 -42.879  1.00 27.68           C  
ANISOU  983  CA  MET A 825     4452   3082   2985    224   -428     99       C  
ATOM    984  C   MET A 825     -45.698 -35.825 -41.606  1.00 30.36           C  
ANISOU  984  C   MET A 825     4933   3418   3185    278   -466    118       C  
ATOM    985  O   MET A 825     -44.686 -35.575 -40.944  1.00 32.42           O  
ANISOU  985  O   MET A 825     5235   3681   3401    322   -598     68       O  
ATOM    986  CB  MET A 825     -46.962 -33.902 -42.591  1.00 29.00           C  
ANISOU  986  CB  MET A 825     4637   3258   3126    249   -351     66       C  
ATOM    987  CG  MET A 825     -47.076 -32.870 -43.688  1.00 26.73           C  
ANISOU  987  CG  MET A 825     4243   2954   2959    239   -330     59       C  
ATOM    988  SD  MET A 825     -45.450 -32.197 -44.133  1.00 30.25           S  
ANISOU  988  SD  MET A 825     4648   3324   3522    200   -451      3       S  
ATOM    989  CE  MET A 825     -44.843 -31.565 -42.589  1.00 31.91           C  
ANISOU  989  CE  MET A 825     4984   3492   3650    221   -543   -118       C  
ATOM    990  N   ASN A 826     -46.573 -36.764 -41.232  1.00 30.11           N  
ANISOU  990  N   ASN A 826     4975   3389   3077    275   -350    190       N  
ATOM    991  CA  ASN A 826     -46.281 -37.605 -40.069  1.00 32.61           C  
ANISOU  991  CA  ASN A 826     5455   3691   3246    344   -366    246       C  
ATOM    992  C   ASN A 826     -45.032 -38.464 -40.304  1.00 33.23           C  
ANISOU  992  C   ASN A 826     5528   3734   3365    387   -480    282       C  
ATOM    993  O   ASN A 826     -44.265 -38.726 -39.371  1.00 31.98           O  
ANISOU  993  O   ASN A 826     5471   3591   3089    489   -586    302       O  
ATOM    994  CB  ASN A 826     -47.474 -38.496 -39.740  1.00 31.81           C  
ANISOU  994  CB  ASN A 826     5432   3570   3083    309   -178    330       C  
ATOM    995  CG  ASN A 826     -47.185 -39.428 -38.616  1.00 35.82           C  
ANISOU  995  CG  ASN A 826     6136   4039   3434    391   -165    424       C  
ATOM    996  ND2 ASN A 826     -47.124 -38.897 -37.408  1.00 38.74           N  
ANISOU  996  ND2 ASN A 826     6636   4462   3621    480   -204    409       N  
ATOM    997  OD1 ASN A 826     -47.014 -40.629 -38.822  1.00 40.27           O  
ANISOU  997  OD1 ASN A 826     6749   4521   4031    383   -114    511       O  
ATOM    998  N   TYR A 827     -44.820 -38.937 -41.533  1.00 32.46           N  
ANISOU  998  N   TYR A 827     5312   3602   3420    327   -460    289       N  
ATOM    999  CA  TYR A 827     -43.567 -39.633 -41.813  1.00 33.06           C  
ANISOU  999  CA  TYR A 827     5362   3648   3552    386   -561    308       C  
ATOM   1000  C   TYR A 827     -42.388 -38.691 -41.606  1.00 34.29           C  
ANISOU 1000  C   TYR A 827     5436   3868   3725    431   -741    224       C  
ATOM   1001  O   TYR A 827     -41.409 -39.044 -40.937  1.00 32.10           O  
ANISOU 1001  O   TYR A 827     5190   3619   3388    537   -870    235       O  
ATOM   1002  CB  TYR A 827     -43.556 -40.217 -43.228  1.00 29.18           C  
ANISOU 1002  CB  TYR A 827     4759   3115   3214    311   -493    305       C  
ATOM   1003  CG  TYR A 827     -42.194 -40.795 -43.593  1.00 37.43           C  
ANISOU 1003  CG  TYR A 827     5752   4136   4334    387   -587    308       C  
ATOM   1004  CD1 TYR A 827     -41.816 -42.065 -43.176  1.00 37.82           C  
ANISOU 1004  CD1 TYR A 827     5915   4103   4353    484   -571    391       C  
ATOM   1005  CD2 TYR A 827     -41.271 -40.050 -44.324  1.00 35.95           C  
ANISOU 1005  CD2 TYR A 827     5403   4002   4254    372   -678    237       C  
ATOM   1006  CE1 TYR A 827     -40.556 -42.582 -43.492  1.00 39.68           C  
ANISOU 1006  CE1 TYR A 827     6087   4324   4664    586   -655    395       C  
ATOM   1007  CE2 TYR A 827     -40.009 -40.554 -44.628  1.00 34.74           C  
ANISOU 1007  CE2 TYR A 827     5174   3848   4179    449   -754    233       C  
ATOM   1008  CZ  TYR A 827     -39.659 -41.812 -44.215  1.00 40.28           C  
ANISOU 1008  CZ  TYR A 827     5973   4482   4849    566   -749    309       C  
ATOM   1009  OH  TYR A 827     -38.404 -42.299 -44.537  1.00 39.37           O  
ANISOU 1009  OH  TYR A 827     5764   4373   4820    669   -820    305       O  
ATOM   1010  N   LEU A 828     -42.488 -37.461 -42.125  1.00 31.51           N  
ANISOU 1010  N   LEU A 828     4979   3542   3451    354   -750    139       N  
ATOM   1011  CA  LEU A 828     -41.412 -36.502 -41.893  1.00 33.44           C  
ANISOU 1011  CA  LEU A 828     5146   3827   3733    359   -899     39       C  
ATOM   1012  C   LEU A 828     -41.186 -36.271 -40.407  1.00 33.52           C  
ANISOU 1012  C   LEU A 828     5275   3891   3569    437  -1010     -4       C  
ATOM   1013  O   LEU A 828     -40.041 -36.212 -39.950  1.00 34.57           O  
ANISOU 1013  O   LEU A 828     5359   4089   3687    487  -1177    -63       O  
ATOM   1014  CB  LEU A 828     -41.691 -35.188 -42.619  1.00 31.74           C  
ANISOU 1014  CB  LEU A 828     4844   3588   3628    262   -850    -29       C  
ATOM   1015  CG  LEU A 828     -41.592 -35.199 -44.153  1.00 31.38           C  
ANISOU 1015  CG  LEU A 828     4665   3520   3739    197   -776      1       C  
ATOM   1016  CD1 LEU A 828     -41.887 -33.814 -44.729  1.00 31.35           C  
ANISOU 1016  CD1 LEU A 828     4615   3481   3818    133   -720    -38       C  
ATOM   1017  CD2 LEU A 828     -40.239 -35.703 -44.651  1.00 30.53           C  
ANISOU 1017  CD2 LEU A 828     4440   3430   3731    206   -855    -11       C  
ATOM   1018  N   GLU A 829     -42.255 -36.170 -39.624  1.00 33.17           N  
ANISOU 1018  N   GLU A 829     5380   3843   3380    456   -923     18       N  
ATOM   1019  CA  GLU A 829     -42.078 -35.972 -38.191  1.00 36.17           C  
ANISOU 1019  CA  GLU A 829     5898   4291   3554    541  -1020    -26       C  
ATOM   1020  C   GLU A 829     -41.415 -37.186 -37.529  1.00 37.62           C  
ANISOU 1020  C   GLU A 829     6164   4519   3610    676  -1112     73       C  
ATOM   1021  O   GLU A 829     -40.509 -37.027 -36.704  1.00 38.15           O  
ANISOU 1021  O   GLU A 829     6245   4686   3562    760  -1298     11       O  
ATOM   1022  CB  GLU A 829     -43.422 -35.633 -37.539  1.00 37.62           C  
ANISOU 1022  CB  GLU A 829     6226   4463   3606    539   -870    -15       C  
ATOM   1023  CG  GLU A 829     -43.304 -35.455 -36.056  1.00 40.02           C  
ANISOU 1023  CG  GLU A 829     6698   4846   3662    634   -950    -62       C  
ATOM   1024  CD  GLU A 829     -44.583 -35.006 -35.401  1.00 46.22           C  
ANISOU 1024  CD  GLU A 829     7617   5626   4318    637   -785    -72       C  
ATOM   1025  OE1 GLU A 829     -45.629 -34.936 -36.076  1.00 48.33           O  
ANISOU 1025  OE1 GLU A 829     7831   5836   4695    574   -606    -26       O  
ATOM   1026  OE2 GLU A 829     -44.542 -34.785 -34.184  1.00 48.09           O1-
ANISOU 1026  OE2 GLU A 829     8008   5935   4329    715   -834   -124       O1-
ATOM   1027  N   ASP A 830     -41.856 -38.408 -37.863  1.00 38.71           N  
ANISOU 1027  N   ASP A 830     6362   4583   3763    704   -985    223       N  
ATOM   1028  CA  ASP A 830     -41.158 -39.605 -37.376  1.00 42.47           C  
ANISOU 1028  CA  ASP A 830     6924   5063   4149    854  -1054    340       C  
ATOM   1029  C   ASP A 830     -39.658 -39.590 -37.713  1.00 39.01           C  
ANISOU 1029  C   ASP A 830     6315   4695   3810    918  -1257    281       C  
ATOM   1030  O   ASP A 830     -38.841 -40.082 -36.931  1.00 43.10           O  
ANISOU 1030  O   ASP A 830     6880   5294   4201   1082  -1406    324       O  
ATOM   1031  CB  ASP A 830     -41.840 -40.881 -37.902  1.00 45.53           C  
ANISOU 1031  CB  ASP A 830     7391   5311   4598    840   -856    488       C  
ATOM   1032  CG  ASP A 830     -43.175 -41.162 -37.204  1.00 46.17           C  
ANISOU 1032  CG  ASP A 830     7661   5345   4538    812   -662    572       C  
ATOM   1033  OD1 ASP A 830     -43.343 -40.674 -36.070  1.00 52.13           O  
ANISOU 1033  OD1 ASP A 830     8536   6181   5088    878   -702    559       O  
ATOM   1034  OD2 ASP A 830     -44.057 -41.858 -37.767  1.00 47.28           O1-
ANISOU 1034  OD2 ASP A 830     7821   5376   4767    717   -465    636       O1-
ATOM   1035  N   ARG A 831     -39.277 -39.070 -38.876  1.00 36.63           N  
ANISOU 1035  N   ARG A 831     5811   4378   3731    802  -1259    194       N  
ATOM   1036  CA  ARG A 831     -37.862 -38.897 -39.217  1.00 39.78           C  
ANISOU 1036  CA  ARG A 831     6011   4857   4246    835  -1431    116       C  
ATOM   1037  C   ARG A 831     -37.244 -37.628 -38.621  1.00 45.41           C  
ANISOU 1037  C   ARG A 831     6633   5692   4928    786  -1606    -58       C  
ATOM   1038  O   ARG A 831     -36.062 -37.364 -38.861  1.00 41.65           O  
ANISOU 1038  O   ARG A 831     5961   5302   4564    783  -1749   -149       O  
ATOM   1039  CB  ARG A 831     -37.675 -38.872 -40.747  1.00 38.45           C  
ANISOU 1039  CB  ARG A 831     5669   4620   4322    724  -1333     98       C  
ATOM   1040  CG  ARG A 831     -38.058 -40.161 -41.515  1.00 36.96           C  
ANISOU 1040  CG  ARG A 831     5534   4314   4194    756  -1178    223       C  
ATOM   1041  CD  ARG A 831     -37.112 -41.328 -41.227  1.00 40.53           C  
ANISOU 1041  CD  ARG A 831     5998   4772   4631    946  -1256    306       C  
ATOM   1042  NE  ARG A 831     -35.724 -40.922 -41.466  1.00 41.09           N  
ANISOU 1042  NE  ARG A 831     5840   4961   4812    986  -1418    215       N  
ATOM   1043  CZ  ARG A 831     -35.172 -40.882 -42.670  1.00 37.25           C  
ANISOU 1043  CZ  ARG A 831     5171   4461   4522    922  -1366    167       C  
ATOM   1044  NH1 ARG A 831     -35.881 -41.219 -43.731  1.00 40.17           N1+
ANISOU 1044  NH1 ARG A 831     5575   4714   4975    827  -1178    197       N1+
ATOM   1045  NH2 ARG A 831     -33.936 -40.469 -42.828  1.00 39.45           N  
ANISOU 1045  NH2 ARG A 831     5225   4857   4907    943  -1496     79       N  
ATOM   1046  N   ARG A 832     -38.005 -36.832 -37.866  1.00 44.89           N  
ANISOU 1046  N   ARG A 832     6696   5633   4727    739  -1585   -123       N  
ATOM   1047  CA  ARG A 832     -37.508 -35.586 -37.269  1.00 43.63           C  
ANISOU 1047  CA  ARG A 832     6478   5561   4538    671  -1732   -320       C  
ATOM   1048  C   ARG A 832     -37.044 -34.575 -38.321  1.00 40.28           C  
ANISOU 1048  C   ARG A 832     5848   5082   4374    496  -1711   -443       C  
ATOM   1049  O   ARG A 832     -36.077 -33.851 -38.116  1.00 40.73           O  
ANISOU 1049  O   ARG A 832     5766   5216   4493    433  -1861   -606       O  
ATOM   1050  CB  ARG A 832     -36.380 -35.860 -36.286  1.00 47.35           C  
ANISOU 1050  CB  ARG A 832     6912   6215   4865    804  -1987   -377       C  
ATOM   1051  CG  ARG A 832     -36.759 -36.620 -35.069  1.00 48.62           C  
ANISOU 1051  CG  ARG A 832     7305   6447   4722    988  -2026   -267       C  
ATOM   1052  CD  ARG A 832     -35.533 -36.700 -34.205  1.00 57.95           C  
ANISOU 1052  CD  ARG A 832     8392   7839   5788   1105  -2282   -345       C  
ATOM   1053  NE  ARG A 832     -34.489 -37.515 -34.816  1.00 69.52           N  
ANISOU 1053  NE  ARG A 832     9663   9344   7406   1196  -2356   -269       N  
ATOM   1054  CZ  ARG A 832     -34.451 -38.843 -34.740  1.00 72.78           C  
ANISOU 1054  CZ  ARG A 832    10159   9725   7769   1374  -2289    -56       C  
ATOM   1055  NH1 ARG A 832     -33.463 -39.519 -35.316  1.00 69.32           N1+
ANISOU 1055  NH1 ARG A 832     9538   9319   7482   1465  -2348     -7       N1+
ATOM   1056  NH2 ARG A 832     -35.416 -39.496 -34.094  1.00 72.20           N  
ANISOU 1056  NH2 ARG A 832    10353   9572   7509   1455  -2139    104       N  
ATOM   1057  N   LEU A 833     -37.773 -34.478 -39.427  1.00 40.26           N  
ANISOU 1057  N   LEU A 833     5832   4951   4516    410  -1516   -370       N  
ATOM   1058  CA  LEU A 833     -37.485 -33.531 -40.497  1.00 37.98           C  
ANISOU 1058  CA  LEU A 833     5389   4588   4453    259  -1451   -444       C  
ATOM   1059  C   LEU A 833     -38.577 -32.465 -40.490  1.00 44.11           C  
ANISOU 1059  C   LEU A 833     6278   5260   5221    182  -1319   -481       C  
ATOM   1060  O   LEU A 833     -39.755 -32.788 -40.654  1.00 41.77           O  
ANISOU 1060  O   LEU A 833     6092   4916   4861    218  -1179   -373       O  
ATOM   1061  CB  LEU A 833     -37.470 -34.248 -41.850  1.00 34.24           C  
ANISOU 1061  CB  LEU A 833     4819   4065   4124    251  -1332   -321       C  
ATOM   1062  CG  LEU A 833     -36.267 -35.172 -42.061  1.00 39.93           C  
ANISOU 1062  CG  LEU A 833     5397   4868   4906    329  -1436   -298       C  
ATOM   1063  CD1 LEU A 833     -36.339 -35.982 -43.350  1.00 34.71           C  
ANISOU 1063  CD1 LEU A 833     4677   4151   4360    334  -1299   -190       C  
ATOM   1064  CD2 LEU A 833     -34.985 -34.372 -41.976  1.00 37.83           C  
ANISOU 1064  CD2 LEU A 833     4932   4680   4762    253  -1574   -453       C  
ATOM   1065  N   VAL A 834     -38.195 -31.207 -40.301  1.00 45.86           N  
ANISOU 1065  N   VAL A 834     6465   5442   5519     76  -1356   -640       N  
ATOM   1066  CA  VAL A 834     -39.132 -30.101 -40.431  1.00 36.33           C  
ANISOU 1066  CA  VAL A 834     5357   4103   4344     18  -1212   -674       C  
ATOM   1067  C   VAL A 834     -39.216 -29.744 -41.907  1.00 37.82           C  
ANISOU 1067  C   VAL A 834     5446   4188   4738    -57  -1066   -588       C  
ATOM   1068  O   VAL A 834     -38.226 -29.866 -42.644  1.00 32.99           O  
ANISOU 1068  O   VAL A 834     4673   3590   4272   -121  -1095   -589       O  
ATOM   1069  CB  VAL A 834     -38.691 -28.917 -39.553  1.00 41.46           C  
ANISOU 1069  CB  VAL A 834     6045   4723   4986    -64  -1298   -894       C  
ATOM   1070  CG1 VAL A 834     -39.648 -27.718 -39.694  1.00 39.65           C  
ANISOU 1070  CG1 VAL A 834     5936   4321   4808   -103  -1128   -929       C  
ATOM   1071  CG2 VAL A 834     -38.594 -29.354 -38.084  1.00 39.76           C  
ANISOU 1071  CG2 VAL A 834     5938   4652   4516     32  -1460   -975       C  
ATOM   1072  N   HIS A 835     -40.428 -29.450 -42.380  1.00 32.78           N  
ANISOU 1072  N   HIS A 835     4892   3472   4092    -26   -904   -495       N  
ATOM   1073  CA  HIS A 835     -40.589 -29.056 -43.774  1.00 31.68           C  
ANISOU 1073  CA  HIS A 835     4679   3252   4106    -69   -770   -400       C  
ATOM   1074  C   HIS A 835     -40.094 -27.629 -44.006  1.00 39.20           C  
ANISOU 1074  C   HIS A 835     5621   4057   5217   -177   -720   -494       C  
ATOM   1075  O   HIS A 835     -39.102 -27.414 -44.721  1.00 40.11           O  
ANISOU 1075  O   HIS A 835     5610   4142   5487   -275   -716   -507       O  
ATOM   1076  CB  HIS A 835     -42.041 -29.207 -44.182  1.00 29.18           C  
ANISOU 1076  CB  HIS A 835     4434   2933   3718     16   -637   -274       C  
ATOM   1077  CG  HIS A 835     -42.260 -29.198 -45.658  1.00 32.28           C  
ANISOU 1077  CG  HIS A 835     4745   3313   4205      9   -531   -150       C  
ATOM   1078  CD2 HIS A 835     -42.859 -30.102 -46.476  1.00 30.97           C  
ANISOU 1078  CD2 HIS A 835     4534   3236   3998     50   -484    -36       C  
ATOM   1079  ND1 HIS A 835     -41.852 -28.156 -46.465  1.00 32.22           N  
ANISOU 1079  ND1 HIS A 835     4708   3195   4340    -48   -454   -139       N  
ATOM   1080  CE1 HIS A 835     -42.187 -28.420 -47.718  1.00 33.72           C  
ANISOU 1080  CE1 HIS A 835     4842   3424   4548    -21   -371     -9       C  
ATOM   1081  NE2 HIS A 835     -42.818 -29.587 -47.750  1.00 32.65           N  
ANISOU 1081  NE2 HIS A 835     4689   3416   4300     34   -396     41       N  
ATOM   1082  N   ARG A 836     -40.763 -26.647 -43.370  1.00 36.99           N  
ANISOU 1082  N   ARG A 836     5479   3670   4907   -162   -665   -568       N  
ATOM   1083  CA  ARG A 836     -40.504 -25.208 -43.392  1.00 35.27           C  
ANISOU 1083  CA  ARG A 836     5310   3260   4831   -255   -588   -674       C  
ATOM   1084  C   ARG A 836     -41.255 -24.525 -44.533  1.00 35.34           C  
ANISOU 1084  C   ARG A 836     5359   3134   4936   -209   -393   -518       C  
ATOM   1085  O   ARG A 836     -41.516 -23.319 -44.465  1.00 41.38           O  
ANISOU 1085  O   ARG A 836     6232   3707   5786   -221   -283   -564       O  
ATOM   1086  CB  ARG A 836     -39.002 -24.894 -43.496  1.00 38.11           C  
ANISOU 1086  CB  ARG A 836     5535   3593   5352   -428   -668   -803       C  
ATOM   1087  CG  ARG A 836     -38.675 -23.405 -43.586  1.00 47.91           C  
ANISOU 1087  CG  ARG A 836     6829   4598   6777   -563   -559   -919       C  
ATOM   1088  CD  ARG A 836     -37.256 -23.051 -44.054  1.00 54.94           C  
ANISOU 1088  CD  ARG A 836     7550   5444   7882   -764   -573  -1010       C  
ATOM   1089  NE  ARG A 836     -37.051 -21.588 -44.051  1.00 59.95           N  
ANISOU 1089  NE  ARG A 836     8269   5810   8699   -911   -440  -1131       N  
ATOM   1090  CZ  ARG A 836     -37.328 -20.757 -45.064  1.00 56.26           C  
ANISOU 1090  CZ  ARG A 836     7875   5120   8383   -929   -212   -993       C  
ATOM   1091  NH1 ARG A 836     -37.813 -21.215 -46.225  1.00 49.44           N1+
ANISOU 1091  NH1 ARG A 836     6994   4299   7491   -808   -105   -734       N1+
ATOM   1092  NH2 ARG A 836     -37.104 -19.460 -44.919  1.00 60.38           N  
ANISOU 1092  NH2 ARG A 836     8496   5369   9075  -1067    -87  -1119       N  
ATOM   1093  N   ASP A 837     -41.716 -25.279 -45.529  1.00 35.75           N  
ANISOU 1093  N   ASP A 837     5344   3285   4956   -133   -346   -335       N  
ATOM   1094  CA  ASP A 837     -42.308 -24.630 -46.700  1.00 36.91           C  
ANISOU 1094  CA  ASP A 837     5514   3338   5174    -76   -183   -178       C  
ATOM   1095  C   ASP A 837     -43.448 -25.479 -47.290  1.00 35.56           C  
ANISOU 1095  C   ASP A 837     5312   3327   4871     63   -160    -22       C  
ATOM   1096  O   ASP A 837     -43.632 -25.545 -48.511  1.00 37.67           O  
ANISOU 1096  O   ASP A 837     5529   3628   5157    100    -88    121       O  
ATOM   1097  CB  ASP A 837     -41.234 -24.329 -47.752  1.00 40.13           C  
ANISOU 1097  CB  ASP A 837     5832   3674   5741   -191   -125   -132       C  
ATOM   1098  CG  ASP A 837     -41.689 -23.301 -48.793  1.00 48.42           C  
ANISOU 1098  CG  ASP A 837     6959   4568   6871   -136     62     19       C  
ATOM   1099  OD1 ASP A 837     -42.696 -22.579 -48.532  1.00 45.64           O  
ANISOU 1099  OD1 ASP A 837     6734   4119   6487    -16    140     52       O  
ATOM   1100  OD2 ASP A 837     -41.014 -23.190 -49.854  1.00 43.06           O1-
ANISOU 1100  OD2 ASP A 837     6218   3860   6285   -200    143    112       O1-
ATOM   1101  N   LEU A 838     -44.244 -26.105 -46.428  1.00 32.24           N  
ANISOU 1101  N   LEU A 838     4924   3012   4311    134   -212    -55       N  
ATOM   1102  CA  LEU A 838     -45.429 -26.816 -46.886  1.00 29.98           C  
ANISOU 1102  CA  LEU A 838     4599   2872   3921    241   -176     62       C  
ATOM   1103  C   LEU A 838     -46.465 -25.824 -47.401  1.00 31.52           C  
ANISOU 1103  C   LEU A 838     4835   3009   4133    368    -51    156       C  
ATOM   1104  O   LEU A 838     -46.721 -24.784 -46.783  1.00 30.83           O  
ANISOU 1104  O   LEU A 838     4857   2778   4081    416     12    101       O  
ATOM   1105  CB  LEU A 838     -46.023 -27.663 -45.752  1.00 31.57           C  
ANISOU 1105  CB  LEU A 838     4831   3179   3984    270   -229      4       C  
ATOM   1106  CG  LEU A 838     -47.271 -28.507 -46.072  1.00 28.47           C  
ANISOU 1106  CG  LEU A 838     4377   2943   3497    341   -185     94       C  
ATOM   1107  CD1 LEU A 838     -46.981 -29.530 -47.156  1.00 26.26           C  
ANISOU 1107  CD1 LEU A 838     3984   2767   3226    289   -218    164       C  
ATOM   1108  CD2 LEU A 838     -47.807 -29.210 -44.811  1.00 26.28           C  
ANISOU 1108  CD2 LEU A 838     4158   2731   3095    354   -197     38       C  
ATOM   1109  N   ALA A 839     -47.027 -26.130 -48.557  1.00 32.43           N  
ANISOU 1109  N   ALA A 839     4865   3237   4219    434    -16    293       N  
ATOM   1110  CA  ALA A 839     -48.020 -25.302 -49.228  1.00 30.65           C  
ANISOU 1110  CA  ALA A 839     4651   3005   3989    592     83    415       C  
ATOM   1111  C   ALA A 839     -48.463 -26.143 -50.404  1.00 34.27           C  
ANISOU 1111  C   ALA A 839     4979   3677   4367    624     56    523       C  
ATOM   1112  O   ALA A 839     -47.806 -27.131 -50.739  1.00 33.01           O  
ANISOU 1112  O   ALA A 839     4753   3598   4190    510    -11    496       O  
ATOM   1113  CB  ALA A 839     -47.468 -23.954 -49.684  1.00 32.28           C  
ANISOU 1113  CB  ALA A 839     4960   2985   4321    611    183    470       C  
ATOM   1114  N   ALA A 840     -49.607 -25.797 -50.987  1.00 35.00           N  
ANISOU 1114  N   ALA A 840     5025   3872   4401    786    100    629       N  
ATOM   1115  CA  ALA A 840     -50.121 -26.634 -52.065  1.00 34.27           C  
ANISOU 1115  CA  ALA A 840     4794   4021   4207    809     52    698       C  
ATOM   1116  C   ALA A 840     -49.137 -26.715 -53.229  1.00 35.20           C  
ANISOU 1116  C   ALA A 840     4914   4129   4333    748     52    768       C  
ATOM   1117  O   ALA A 840     -49.135 -27.710 -53.959  1.00 31.60           O  
ANISOU 1117  O   ALA A 840     4360   3849   3796    694     -5    761       O  
ATOM   1118  CB  ALA A 840     -51.483 -26.125 -52.535  1.00 32.67           C  
ANISOU 1118  CB  ALA A 840     4519   3958   3934   1015     83    801       C  
ATOM   1119  N   ARG A 841     -48.283 -25.692 -53.403  1.00 35.03           N  
ANISOU 1119  N   ARG A 841     5006   3892   4413    742    131    822       N  
ATOM   1120  CA  ARG A 841     -47.254 -25.669 -54.444  1.00 30.88           C  
ANISOU 1120  CA  ARG A 841     4490   3334   3910    674    169    892       C  
ATOM   1121  C   ARG A 841     -46.124 -26.679 -54.217  1.00 34.31           C  
ANISOU 1121  C   ARG A 841     4870   3778   4388    483    105    768       C  
ATOM   1122  O   ARG A 841     -45.363 -26.990 -55.156  1.00 36.78           O  
ANISOU 1122  O   ARG A 841     5150   4129   4695    426    130    809       O  
ATOM   1123  CB  ARG A 841     -46.657 -24.273 -54.529  1.00 33.83           C  
ANISOU 1123  CB  ARG A 841     5001   3441   4411    692    300    971       C  
ATOM   1124  CG  ARG A 841     -45.968 -23.813 -53.259  1.00 34.28           C  
ANISOU 1124  CG  ARG A 841     5132   3273   4620    567    307    821       C  
ATOM   1125  CD  ARG A 841     -45.465 -22.362 -53.380  1.00 34.53           C  
ANISOU 1125  CD  ARG A 841     5310   3011   4800    568    461    884       C  
ATOM   1126  NE  ARG A 841     -44.772 -21.962 -52.156  1.00 36.58           N  
ANISOU 1126  NE  ARG A 841     5625   3076   5198    420    449    695       N  
ATOM   1127  CZ  ARG A 841     -45.315 -21.248 -51.162  1.00 42.57           C  
ANISOU 1127  CZ  ARG A 841     6489   3693   5991    479    474    612       C  
ATOM   1128  NH1 ARG A 841     -44.591 -20.971 -50.095  1.00 47.72           N1+
ANISOU 1128  NH1 ARG A 841     7185   4202   6744    326    442    415       N1+
ATOM   1129  NH2 ARG A 841     -46.573 -20.792 -51.219  1.00 39.74           N  
ANISOU 1129  NH2 ARG A 841     6187   3349   5564    698    529    712       N  
ATOM   1130  N   ASN A 842     -45.967 -27.157 -52.993  1.00 31.59           N  
ANISOU 1130  N   ASN A 842     4522   3398   4081    401     33    627       N  
ATOM   1131  CA  ASN A 842     -44.976 -28.146 -52.620  1.00 31.11           C  
ANISOU 1131  CA  ASN A 842     4412   3353   4054    262    -42    517       C  
ATOM   1132  C   ASN A 842     -45.622 -29.473 -52.271  1.00 31.47           C  
ANISOU 1132  C   ASN A 842     4398   3559   4000    255   -122    458       C  
ATOM   1133  O   ASN A 842     -45.121 -30.233 -51.440  1.00 32.77           O  
ANISOU 1133  O   ASN A 842     4562   3710   4180    183   -188    364       O  
ATOM   1134  CB  ASN A 842     -44.118 -27.632 -51.477  1.00 33.66           C  
ANISOU 1134  CB  ASN A 842     4791   3505   4492    176    -65    406       C  
ATOM   1135  CG  ASN A 842     -43.075 -26.657 -51.972  1.00 36.59           C  
ANISOU 1135  CG  ASN A 842     5184   3718   5002    106     19    432       C  
ATOM   1136  ND2 ASN A 842     -42.666 -25.709 -51.135  1.00 36.51           N  
ANISOU 1136  ND2 ASN A 842     5246   3526   5101     50     36    347       N  
ATOM   1137  OD1 ASN A 842     -42.647 -26.764 -53.114  1.00 35.02           O  
ANISOU 1137  OD1 ASN A 842     4940   3558   4810     92     80    521       O  
ATOM   1138  N   VAL A 843     -46.773 -29.719 -52.862  1.00 31.40           N  
ANISOU 1138  N   VAL A 843     4341   3702   3889    335   -113    514       N  
ATOM   1139  CA  VAL A 843     -47.382 -31.029 -52.923  1.00 32.48           C  
ANISOU 1139  CA  VAL A 843     4401   3999   3941    298   -162    461       C  
ATOM   1140  C   VAL A 843     -47.457 -31.351 -54.399  1.00 33.19           C  
ANISOU 1140  C   VAL A 843     4422   4234   3956    312   -153    513       C  
ATOM   1141  O   VAL A 843     -47.953 -30.530 -55.186  1.00 32.47           O  
ANISOU 1141  O   VAL A 843     4322   4203   3811    421   -120    616       O  
ATOM   1142  CB  VAL A 843     -48.783 -31.074 -52.286  1.00 35.48           C  
ANISOU 1142  CB  VAL A 843     4752   4467   4263    358   -159    447       C  
ATOM   1143  CG1 VAL A 843     -49.358 -32.481 -52.386  1.00 28.56           C  
ANISOU 1143  CG1 VAL A 843     3792   3735   3325    278   -188    380       C  
ATOM   1144  CG2 VAL A 843     -48.771 -30.603 -50.833  1.00 33.20           C  
ANISOU 1144  CG2 VAL A 843     4555   4041   4018    367   -148    399       C  
ATOM   1145  N   LEU A 844     -46.874 -32.477 -54.795  1.00 30.56           N  
ANISOU 1145  N   LEU A 844     4055   3944   3611    220   -177    448       N  
ATOM   1146  CA  LEU A 844     -46.892 -32.879 -56.195  1.00 34.34           C  
ANISOU 1146  CA  LEU A 844     4480   4571   3997    224   -167    466       C  
ATOM   1147  C   LEU A 844     -47.952 -33.951 -56.441  1.00 32.46           C  
ANISOU 1147  C   LEU A 844     4160   4512   3663    186   -211    381       C  
ATOM   1148  O   LEU A 844     -48.199 -34.811 -55.592  1.00 30.09           O  
ANISOU 1148  O   LEU A 844     3857   4175   3400    107   -228    293       O  
ATOM   1149  CB  LEU A 844     -45.508 -33.375 -56.652  1.00 29.70           C  
ANISOU 1149  CB  LEU A 844     3907   3917   3462    152   -140    435       C  
ATOM   1150  CG  LEU A 844     -44.424 -32.295 -56.557  1.00 32.25           C  
ANISOU 1150  CG  LEU A 844     4276   4081   3895    159    -83    506       C  
ATOM   1151  CD1 LEU A 844     -43.071 -32.802 -57.063  1.00 34.50           C  
ANISOU 1151  CD1 LEU A 844     4535   4333   4241     92    -43    471       C  
ATOM   1152  CD2 LEU A 844     -44.796 -31.012 -57.291  1.00 35.20           C  
ANISOU 1152  CD2 LEU A 844     4688   4464   4224    259    -14    649       C  
ATOM   1153  N   VAL A 845     -48.563 -33.883 -57.618  1.00 33.81           N  
ANISOU 1153  N   VAL A 845     4265   4878   3703    239   -226    408       N  
ATOM   1154  CA  VAL A 845     -49.551 -34.850 -58.073  1.00 33.88           C  
ANISOU 1154  CA  VAL A 845     4169   5091   3613    184   -276    301       C  
ATOM   1155  C   VAL A 845     -48.811 -35.912 -58.876  1.00 35.33           C  
ANISOU 1155  C   VAL A 845     4367   5295   3762     85   -265    200       C  
ATOM   1156  O   VAL A 845     -48.348 -35.636 -59.982  1.00 35.73           O  
ANISOU 1156  O   VAL A 845     4433   5426   3719    136   -249    244       O  
ATOM   1157  CB  VAL A 845     -50.615 -34.183 -58.947  1.00 36.98           C  
ANISOU 1157  CB  VAL A 845     4467   5726   3859    312   -322    369       C  
ATOM   1158  CG1 VAL A 845     -51.629 -35.218 -59.443  1.00 34.56           C  
ANISOU 1158  CG1 VAL A 845     4017   5662   3453    226   -391    219       C  
ATOM   1159  CG2 VAL A 845     -51.275 -33.010 -58.220  1.00 35.94           C  
ANISOU 1159  CG2 VAL A 845     4332   5551   3771    451   -310    484       C  
ATOM   1160  N   LYS A 846     -48.677 -37.124 -58.327  1.00 36.68           N  
ANISOU 1160  N   LYS A 846     4551   5382   4005    -45   -256     70       N  
ATOM   1161  CA  LYS A 846     -48.114 -38.205 -59.140  1.00 34.73           C  
ANISOU 1161  CA  LYS A 846     4320   5153   3724   -129   -234    -47       C  
ATOM   1162  C   LYS A 846     -49.162 -38.785 -60.072  1.00 36.09           C  
ANISOU 1162  C   LYS A 846     4394   5566   3754   -186   -280   -170       C  
ATOM   1163  O   LYS A 846     -48.900 -39.004 -61.255  1.00 32.03           O  
ANISOU 1163  O   LYS A 846     3877   5179   3116   -181   -283   -221       O  
ATOM   1164  CB  LYS A 846     -47.530 -39.299 -58.269  1.00 35.13           C  
ANISOU 1164  CB  LYS A 846     4442   5000   3907   -224   -194   -130       C  
ATOM   1165  CG  LYS A 846     -46.775 -40.290 -59.093  1.00 41.38           C  
ANISOU 1165  CG  LYS A 846     5269   5769   4685   -276   -149   -239       C  
ATOM   1166  CD  LYS A 846     -45.965 -41.171 -58.224  1.00 45.43           C  
ANISOU 1166  CD  LYS A 846     5868   6055   5339   -309   -103   -271       C  
ATOM   1167  CE  LYS A 846     -44.990 -41.966 -59.045  1.00 42.95           C  
ANISOU 1167  CE  LYS A 846     5594   5696   5031   -313    -42   -357       C  
ATOM   1168  NZ  LYS A 846     -44.592 -43.118 -58.212  1.00 52.90           N1+
ANISOU 1168  NZ  LYS A 846     6939   6745   6416   -346      4   -411       N1+
ATOM   1169  N   THR A 847     -50.351 -39.060 -59.540  1.00 34.76           N  
ANISOU 1169  N   THR A 847     4135   5475   3596   -249   -314   -232       N  
ATOM   1170  CA  THR A 847     -51.551 -39.279 -60.325  1.00 36.60           C  
ANISOU 1170  CA  THR A 847     4219   5991   3695   -287   -386   -336       C  
ATOM   1171  C   THR A 847     -52.612 -38.481 -59.594  1.00 38.05           C  
ANISOU 1171  C   THR A 847     4298   6256   3903   -213   -419   -250       C  
ATOM   1172  O   THR A 847     -52.374 -38.068 -58.456  1.00 34.80           O  
ANISOU 1172  O   THR A 847     3958   5650   3614   -178   -368   -155       O  
ATOM   1173  CB  THR A 847     -51.948 -40.760 -60.428  1.00 40.11           C  
ANISOU 1173  CB  THR A 847     4630   6442   4168   -498   -367   -566       C  
ATOM   1174  CG2 THR A 847     -50.788 -41.653 -60.945  1.00 38.55           C  
ANISOU 1174  CG2 THR A 847     4568   6094   3986   -560   -302   -659       C  
ATOM   1175  OG1 THR A 847     -52.385 -41.213 -59.147  1.00 37.73           O  
ANISOU 1175  OG1 THR A 847     4333   5982   4022   -596   -308   -582       O  
ATOM   1176  N   PRO A 848     -53.767 -38.222 -60.204  1.00 40.49           N  
ANISOU 1176  N   PRO A 848     4433   6860   4091   -173   -505   -284       N  
ATOM   1177  CA  PRO A 848     -54.837 -37.531 -59.468  1.00 43.19           C  
ANISOU 1177  CA  PRO A 848     4651   7287   4471    -91   -521   -214       C  
ATOM   1178  C   PRO A 848     -55.215 -38.212 -58.167  1.00 41.07           C  
ANISOU 1178  C   PRO A 848     4378   6861   4366   -243   -437   -287       C  
ATOM   1179  O   PRO A 848     -55.687 -37.546 -57.237  1.00 40.89           O  
ANISOU 1179  O   PRO A 848     4332   6795   4408   -160   -401   -196       O  
ATOM   1180  CB  PRO A 848     -55.996 -37.532 -60.467  1.00 43.24           C  
ANISOU 1180  CB  PRO A 848     4433   7678   4317    -63   -641   -298       C  
ATOM   1181  CG  PRO A 848     -55.315 -37.561 -61.818  1.00 45.16           C  
ANISOU 1181  CG  PRO A 848     4745   8028   4385    -15   -696   -304       C  
ATOM   1182  CD  PRO A 848     -54.126 -38.454 -61.618  1.00 43.43           C  
ANISOU 1182  CD  PRO A 848     4707   7528   4266   -169   -599   -381       C  
ATOM   1183  N   GLN A 849     -54.969 -39.510 -58.053  1.00 40.49           N  
ANISOU 1183  N   GLN A 849     4351   6676   4358   -451   -385   -441       N  
ATOM   1184  CA  GLN A 849     -55.291 -40.266 -56.852  1.00 42.15           C  
ANISOU 1184  CA  GLN A 849     4588   6716   4711   -600   -280   -495       C  
ATOM   1185  C   GLN A 849     -54.142 -40.361 -55.851  1.00 38.78           C  
ANISOU 1185  C   GLN A 849     4392   5958   4386   -577   -197   -396       C  
ATOM   1186  O   GLN A 849     -54.323 -40.983 -54.804  1.00 41.52           O  
ANISOU 1186  O   GLN A 849     4798   6149   4829   -676   -102   -412       O  
ATOM   1187  CB  GLN A 849     -55.700 -41.692 -57.240  1.00 44.21           C  
ANISOU 1187  CB  GLN A 849     4791   7006   5002   -847   -246   -716       C  
ATOM   1188  CG  GLN A 849     -56.887 -41.808 -58.190  1.00 51.62           C  
ANISOU 1188  CG  GLN A 849     5470   8299   5843   -920   -342   -871       C  
ATOM   1189  CD  GLN A 849     -56.488 -41.578 -59.642  1.00 55.03           C  
ANISOU 1189  CD  GLN A 849     5888   8926   6096   -836   -467   -909       C  
ATOM   1190  NE2 GLN A 849     -57.400 -41.010 -60.423  1.00 48.17           N  
ANISOU 1190  NE2 GLN A 849     4802   8417   5083   -751   -599   -934       N  
ATOM   1191  OE1 GLN A 849     -55.387 -41.958 -60.067  1.00 53.93           O  
ANISOU 1191  OE1 GLN A 849     5924   8628   5938   -842   -440   -921       O  
ATOM   1192  N   HIS A 850     -52.972 -39.774 -56.133  1.00 37.43           N  
ANISOU 1192  N   HIS A 850     4345   5686   4192   -451   -227   -294       N  
ATOM   1193  CA  HIS A 850     -51.763 -40.021 -55.342  1.00 35.64           C  
ANISOU 1193  CA  HIS A 850     4305   5181   4055   -441   -174   -236       C  
ATOM   1194  C   HIS A 850     -50.902 -38.757 -55.353  1.00 37.80           C  
ANISOU 1194  C   HIS A 850     4642   5405   4317   -273   -212    -92       C  
ATOM   1195  O   HIS A 850     -50.318 -38.420 -56.393  1.00 36.13           O  
ANISOU 1195  O   HIS A 850     4428   5255   4047   -218   -244    -71       O  
ATOM   1196  CB  HIS A 850     -50.987 -41.225 -55.914  1.00 33.61           C  
ANISOU 1196  CB  HIS A 850     4126   4823   3820   -545   -143   -345       C  
ATOM   1197  CG  HIS A 850     -49.728 -41.548 -55.167  1.00 37.44           C  
ANISOU 1197  CG  HIS A 850     4777   5052   4395   -508   -102   -285       C  
ATOM   1198  CD2 HIS A 850     -49.208 -41.032 -54.026  1.00 33.30           C  
ANISOU 1198  CD2 HIS A 850     4340   4389   3923   -422   -101   -171       C  
ATOM   1199  ND1 HIS A 850     -48.844 -42.524 -55.580  1.00 44.06           N  
ANISOU 1199  ND1 HIS A 850     5700   5769   5272   -549    -64   -356       N  
ATOM   1200  CE1 HIS A 850     -47.821 -42.578 -54.745  1.00 40.29           C  
ANISOU 1200  CE1 HIS A 850     5338   5103   4870   -473    -51   -273       C  
ATOM   1201  NE2 HIS A 850     -48.025 -41.690 -53.786  1.00 39.67           N  
ANISOU 1201  NE2 HIS A 850     5262   5017   4793   -405    -81   -167       N  
ATOM   1202  N   VAL A 851     -50.793 -38.076 -54.201  1.00 33.62           N  
ANISOU 1202  N   VAL A 851     4178   4756   3841   -202   -194     -2       N  
ATOM   1203  CA  VAL A 851     -50.006 -36.848 -54.075  1.00 31.99           C  
ANISOU 1203  CA  VAL A 851     4036   4470   3650    -73   -217    110       C  
ATOM   1204  C   VAL A 851     -48.845 -37.106 -53.138  1.00 29.25           C  
ANISOU 1204  C   VAL A 851     3818   3911   3385    -87   -207    121       C  
ATOM   1205  O   VAL A 851     -48.886 -38.007 -52.305  1.00 29.89           O  
ANISOU 1205  O   VAL A 851     3956   3906   3495   -152   -180     80       O  
ATOM   1206  CB  VAL A 851     -50.825 -35.629 -53.578  1.00 29.93           C  
ANISOU 1206  CB  VAL A 851     3741   4256   3375     41   -214    189       C  
ATOM   1207  CG1 VAL A 851     -51.949 -35.327 -54.537  1.00 32.03           C  
ANISOU 1207  CG1 VAL A 851     3855   4762   3551     95   -242    194       C  
ATOM   1208  CG2 VAL A 851     -51.356 -35.855 -52.153  1.00 31.37           C  
ANISOU 1208  CG2 VAL A 851     3963   4362   3595     12   -167    168       C  
ATOM   1209  N   LYS A 852     -47.803 -36.278 -53.265  1.00 28.06           N  
ANISOU 1209  N   LYS A 852     3711   3681   3270    -22   -228    180       N  
ATOM   1210  CA  LYS A 852     -46.562 -36.459 -52.520  1.00 29.02           C  
ANISOU 1210  CA  LYS A 852     3915   3643   3467    -27   -246    176       C  
ATOM   1211  C   LYS A 852     -45.981 -35.120 -52.082  1.00 31.41           C  
ANISOU 1211  C   LYS A 852     4251   3866   3818     36   -264    230       C  
ATOM   1212  O   LYS A 852     -45.956 -34.147 -52.843  1.00 31.01           O  
ANISOU 1212  O   LYS A 852     4173   3843   3768     79   -243    286       O  
ATOM   1213  CB  LYS A 852     -45.500 -37.222 -53.357  1.00 30.42           C  
ANISOU 1213  CB  LYS A 852     4082   3801   3677    -59   -241    140       C  
ATOM   1214  CG  LYS A 852     -45.986 -38.533 -53.960  1.00 32.68           C  
ANISOU 1214  CG  LYS A 852     4350   4142   3924   -133   -208     60       C  
ATOM   1215  CD  LYS A 852     -44.861 -39.331 -54.715  1.00 34.12           C  
ANISOU 1215  CD  LYS A 852     4541   4282   4143   -145   -185     11       C  
ATOM   1216  CE  LYS A 852     -43.824 -39.858 -53.753  1.00 32.15           C  
ANISOU 1216  CE  LYS A 852     4356   3876   3983   -113   -200     17       C  
ATOM   1217  NZ  LYS A 852     -43.046 -40.994 -54.275  1.00 44.28           N1+
ANISOU 1217  NZ  LYS A 852     5910   5353   5561   -115   -158    -46       N1+
ATOM   1218  N   ILE A 853     -45.481 -35.085 -50.870  1.00 30.44           N  
ANISOU 1218  N   ILE A 853     4197   3639   3730     40   -299    209       N  
ATOM   1219  CA  ILE A 853     -44.878 -33.871 -50.341  1.00 31.31           C  
ANISOU 1219  CA  ILE A 853     4341   3661   3894     70   -323    218       C  
ATOM   1220  C   ILE A 853     -43.476 -33.691 -50.925  1.00 36.23           C  
ANISOU 1220  C   ILE A 853     4920   4237   4607     40   -338    212       C  
ATOM   1221  O   ILE A 853     -42.738 -34.671 -51.111  1.00 36.86           O  
ANISOU 1221  O   ILE A 853     4969   4325   4710     18   -361    183       O  
ATOM   1222  CB  ILE A 853     -44.855 -33.949 -48.812  1.00 31.59           C  
ANISOU 1222  CB  ILE A 853     4464   3636   3905     82   -369    175       C  
ATOM   1223  CG1 ILE A 853     -46.253 -33.653 -48.300  1.00 34.56           C  
ANISOU 1223  CG1 ILE A 853     4873   4051   4206    120   -317    189       C  
ATOM   1224  CG2 ILE A 853     -43.954 -32.906 -48.235  1.00 35.72           C  
ANISOU 1224  CG2 ILE A 853     5015   4067   4489     83   -417    135       C  
ATOM   1225  CD1 ILE A 853     -46.473 -34.232 -46.967  1.00 36.55           C  
ANISOU 1225  CD1 ILE A 853     5216   4282   4389    125   -329    161       C  
ATOM   1226  N   THR A 854     -43.107 -32.442 -51.248  1.00 34.85           N  
ANISOU 1226  N   THR A 854     4328   4939   3973   1028    579   1191       N  
ATOM   1227  CA  THR A 854     -41.810 -32.142 -51.834  1.00 35.59           C  
ANISOU 1227  CA  THR A 854     4467   4990   4065   1099    685   1185       C  
ATOM   1228  C   THR A 854     -41.206 -30.910 -51.171  1.00 38.45           C  
ANISOU 1228  C   THR A 854     4750   5415   4444   1320    870   1252       C  
ATOM   1229  O   THR A 854     -41.885 -30.148 -50.478  1.00 35.01           O  
ANISOU 1229  O   THR A 854     4287   5007   4009   1375    897   1271       O  
ATOM   1230  CB  THR A 854     -41.929 -31.913 -53.347  1.00 40.59           C  
ANISOU 1230  CB  THR A 854     5217   5450   4755    913    689   1212       C  
ATOM   1231  CG2 THR A 854     -42.624 -30.609 -53.604  1.00 39.39           C  
ANISOU 1231  CG2 THR A 854     5021   5233   4713    858    757   1268       C  
ATOM   1232  OG1 THR A 854     -40.626 -31.898 -53.982  1.00 34.75           O  
ANISOU 1232  OG1 THR A 854     4514   4674   4016   1012    856   1238       O  
ATOM   1233  N   ASP A 855     -39.910 -30.706 -51.431  1.00 38.34           N  
ANISOU 1233  N   ASP A 855     4727   5397   4444   1433   1011   1302       N  
ATOM   1234  CA  ASP A 855     -39.202 -29.452 -51.145  1.00 38.77           C  
ANISOU 1234  CA  ASP A 855     4612   5360   4760   1378   1090   1053       C  
ATOM   1235  C   ASP A 855     -39.119 -29.135 -49.655  1.00 38.66           C  
ANISOU 1235  C   ASP A 855     4510   5448   4729   1526    931    817       C  
ATOM   1236  O   ASP A 855     -39.115 -27.977 -49.269  1.00 38.69           O  
ANISOU 1236  O   ASP A 855     4489   5334   4877   1507    950    671       O  
ATOM   1237  CB  ASP A 855     -39.886 -28.303 -51.896  1.00 38.53           C  
ANISOU 1237  CB  ASP A 855     4644   5136   4859   1252   1256   1206       C  
ATOM   1238  CG  ASP A 855     -39.548 -28.286 -53.356  1.00 41.44           C  
ANISOU 1238  CG  ASP A 855     5058   5378   5310   1092   1426   1342       C  
ATOM   1239  OD1 ASP A 855     -38.888 -29.231 -53.807  1.00 41.58           O  
ANISOU 1239  OD1 ASP A 855     5108   5441   5248   1103   1401   1322       O  
ATOM   1240  OD2 ASP A 855     -40.010 -27.387 -54.083  1.00 41.70           O1-
ANISOU 1240  OD2 ASP A 855     5129   5237   5480    966   1469   1400       O1-
ATOM   1241  N   PHE A 856     -39.006 -30.153 -48.819  1.00 33.98           N  
ANISOU 1241  N   PHE A 856     3911   5051   3951   1652    756    763       N  
ATOM   1242  CA  PHE A 856     -38.844 -30.024 -47.382  1.00 32.57           C  
ANISOU 1242  CA  PHE A 856     3687   4990   3699   1788    579    534       C  
ATOM   1243  C   PHE A 856     -37.370 -30.009 -46.946  1.00 36.31           C  
ANISOU 1243  C   PHE A 856     3935   5528   4334   1808    487    232       C  
ATOM   1244  O   PHE A 856     -36.448 -30.381 -47.684  1.00 35.52           O  
ANISOU 1244  O   PHE A 856     3709   5409   4376   1691    554    237       O  
ATOM   1245  CB  PHE A 856     -39.539 -31.188 -46.686  1.00 35.38           C  
ANISOU 1245  CB  PHE A 856     4175   5508   3761   1798    445    655       C  
ATOM   1246  CG  PHE A 856     -39.050 -32.515 -47.163  1.00 37.64           C  
ANISOU 1246  CG  PHE A 856     4462   5856   3985   1715    420    709       C  
ATOM   1247  CD1 PHE A 856     -37.933 -33.091 -46.612  1.00 38.49           C  
ANISOU 1247  CD1 PHE A 856     4447   6061   4115   1755    309    522       C  
ATOM   1248  CD2 PHE A 856     -39.666 -33.151 -48.222  1.00 42.01           C  
ANISOU 1248  CD2 PHE A 856     5118   6345   4500   1594    536    906       C  
ATOM   1249  CE1 PHE A 856     -37.459 -34.301 -47.084  1.00 41.01           C  
ANISOU 1249  CE1 PHE A 856     4794   6411   4375   1713    318    582       C  
ATOM   1250  CE2 PHE A 856     -39.196 -34.343 -48.705  1.00 35.06           C  
ANISOU 1250  CE2 PHE A 856     4257   5471   3595   1558    532    897       C  
ATOM   1251  CZ  PHE A 856     -38.096 -34.923 -48.130  1.00 41.44           C  
ANISOU 1251  CZ  PHE A 856     5001   6389   4354   1641    434    776       C  
ATOM   1252  N   GLY A 857     -37.162 -29.664 -45.681  1.00 37.11           N  
ANISOU 1252  N   GLY A 857     4015   5705   4380   1929    304     -9       N  
ATOM   1253  CA  GLY A 857     -35.866 -29.863 -45.067  1.00 43.57           C  
ANISOU 1253  CA  GLY A 857     4637   6618   5301   1902    122   -258       C  
ATOM   1254  C   GLY A 857     -34.821 -28.777 -45.249  1.00 43.87           C  
ANISOU 1254  C   GLY A 857     4525   6462   5683   1676     71   -464       C  
ATOM   1255  O   GLY A 857     -33.648 -29.026 -44.950  1.00 47.77           O  
ANISOU 1255  O   GLY A 857     4792   7038   6320   1607    -74   -587       O  
ATOM   1256  N   LEU A 858     -35.197 -27.599 -45.747  1.00 45.43           N  
ANISOU 1256  N   LEU A 858     4817   6403   6043   1549    178   -467       N  
ATOM   1257  CA  LEU A 858     -34.245 -26.517 -45.980  1.00 52.14           C  
ANISOU 1257  CA  LEU A 858     5516   7030   7265   1303    115   -620       C  
ATOM   1258  C   LEU A 858     -34.092 -25.611 -44.775  1.00 55.71           C  
ANISOU 1258  C   LEU A 858     6084   7366   7719   1320   -176   -945       C  
ATOM   1259  O   LEU A 858     -33.947 -24.408 -44.970  1.00 68.06           O  
ANISOU 1259  O   LEU A 858     7688   8642   9531   1150   -203  -1046       O  
ATOM   1260  CB  LEU A 858     -34.694 -25.691 -47.186  1.00 53.17           C  
ANISOU 1260  CB  LEU A 858     5695   6917   7591   1150    379   -442       C  
ATOM   1261  CG  LEU A 858     -35.101 -26.413 -48.458  1.00 48.36           C  
ANISOU 1261  CG  LEU A 858     5092   6367   6918   1146    665   -119       C  
ATOM   1262  CD1 LEU A 858     -35.387 -25.399 -49.570  1.00 47.95           C  
ANISOU 1262  CD1 LEU A 858     5064   6063   7094    974    891     30       C  
ATOM   1263  CD2 LEU A 858     -33.994 -27.372 -48.836  1.00 49.90           C  
ANISOU 1263  CD2 LEU A 858     5056   6718   7186   1122    685    -59       C  
ATOM   1264  N   ALA A 859     -34.125 -26.093 -43.542  1.00 57.28           N  
ANISOU 1264  N   ALA A 859     6371   7751   7642   1523   -407  -1117       N  
ATOM   1265  CA  ALA A 859     -34.032 -25.144 -42.432  1.00 60.86           C  
ANISOU 1265  CA  ALA A 859     7029   8049   8045   1559   -694  -1449       C  
ATOM   1266  C   ALA A 859     -32.585 -24.896 -42.033  1.00 67.13           C  
ANISOU 1266  C   ALA A 859     7590   8797   9119   1317  -1037  -1659       C  
ATOM   1267  O   ALA A 859     -32.111 -23.754 -42.060  1.00 68.78           O  
ANISOU 1267  O   ALA A 859     7822   8699   9613   1088  -1202  -1819       O  
ATOM   1268  CB  ALA A 859     -34.841 -25.615 -41.215  1.00 61.83           C  
ANISOU 1268  CB  ALA A 859     7418   8377   7698   1933   -784  -1535       C  
ATOM   1269  N   LYS A 860     -31.888 -25.968 -41.635  1.00 68.57           N  
ANISOU 1269  N   LYS A 860     7542   9278   9235   1364  -1165  -1634       N  
ATOM   1270  CA  LYS A 860     -30.486 -25.872 -41.229  1.00 64.22           C  
ANISOU 1270  CA  LYS A 860     6706   8738   8955   1139  -1505  -1761       C  
ATOM   1271  C   LYS A 860     -29.601 -25.250 -42.305  1.00 63.59           C  
ANISOU 1271  C   LYS A 860     6306   8450   9405    785  -1432  -1610       C  
ATOM   1272  O   LYS A 860     -28.615 -24.577 -41.984  1.00 68.53           O  
ANISOU 1272  O   LYS A 860     6765   8928  10346    524  -1762  -1729       O  
ATOM   1273  CB  LYS A 860     -29.955 -27.263 -40.875  1.00 68.49           C  
ANISOU 1273  CB  LYS A 860     7002   9662   9360   1271  -1546  -1654       C  
ATOM   1274  CG  LYS A 860     -30.460 -27.827 -39.565  1.00 71.77           C  
ANISOU 1274  CG  LYS A 860     7648  10304   9316   1581  -1737  -1821       C  
ATOM   1275  CD  LYS A 860     -29.663 -29.093 -39.244  1.00 63.61           C  
ANISOU 1275  CD  LYS A 860     6299   9617   8250   1647  -1821  -1710       C  
ATOM   1276  CE  LYS A 860     -28.160 -28.887 -39.546  1.00 69.22           C  
ANISOU 1276  CE  LYS A 860     6586  10291   9422   1324  -2000  -1662       C  
ATOM   1277  NZ  LYS A 860     -27.272 -30.109 -39.519  1.00 61.62           N1+
ANISOU 1277  NZ  LYS A 860     5246   9650   8518   1377  -1989  -1463       N1+
ATOM   1278  N   LEU A 861     -29.957 -25.409 -43.565  1.00 64.91           N  
ANISOU 1278  N   LEU A 861     6382   8605   9677    769  -1020  -1323       N  
ATOM   1279  CA  LEU A 861     -29.159 -24.833 -44.667  1.00 65.85           C  
ANISOU 1279  CA  LEU A 861     6206   8535  10277    479   -894  -1136       C  
ATOM   1280  C   LEU A 861     -29.442 -23.336 -44.761  1.00 67.38           C  
ANISOU 1280  C   LEU A 861     6581   8329  10693    282   -996  -1284       C  
ATOM   1281  O   LEU A 861     -28.598 -22.615 -45.301  1.00 66.70           O  
ANISOU 1281  O   LEU A 861     6245   8032  11067    -22  -1121  -1236       O  
ATOM   1282  CB  LEU A 861     -29.577 -25.537 -45.954  1.00 64.21           C  
ANISOU 1282  CB  LEU A 861     5943   8420  10034    567   -424   -808       C  
ATOM   1283  CG  LEU A 861     -28.529 -26.443 -46.584  1.00 62.28           C  
ANISOU 1283  CG  LEU A 861     5470   8462   9734    689   -243   -578       C  
ATOM   1284  CD1 LEU A 861     -29.154 -27.289 -47.678  1.00 57.93           C  
ANISOU 1284  CD1 LEU A 861     4959   7883   9169    734    171   -304       C  
ATOM   1285  CD2 LEU A 861     -27.389 -25.610 -47.135  1.00 62.90           C  
ANISOU 1285  CD2 LEU A 861     5138   8558  10204    492   -435   -536       C  
ATOM   1286  N   LEU A 862     -30.583 -22.896 -44.235  1.00 69.26           N  
ANISOU 1286  N   LEU A 862     7249   8449  10618    464   -954  -1443       N  
ATOM   1287  CA  LEU A 862     -30.999 -21.473 -44.319  1.00 70.47           C  
ANISOU 1287  CA  LEU A 862     7650   8209  10915    351   -996  -1578       C  
ATOM   1288  C   LEU A 862     -31.015 -20.900 -42.905  1.00 72.17           C  
ANISOU 1288  C   LEU A 862     8174   8259  10987    385  -1447  -1978       C  
ATOM   1289  O   LEU A 862     -31.604 -19.837 -42.727  1.00 78.45           O  
ANISOU 1289  O   LEU A 862     9308   8715  11785    383  -1505  -2153       O  
ATOM   1290  CB  LEU A 862     -32.406 -21.458 -44.923  1.00 65.75           C  
ANISOU 1290  CB  LEU A 862     7326   7584  10074    560   -602  -1427       C  
ATOM   1291  CG  LEU A 862     -32.456 -21.127 -46.401  1.00 64.95           C  
ANISOU 1291  CG  LEU A 862     7042   7438  10197    440   -198  -1076       C  
ATOM   1292  CD1 LEU A 862     -31.073 -20.722 -46.807  1.00 64.73           C  
ANISOU 1292  CD1 LEU A 862     6797   7113  10686    103   -288  -1067       C  
ATOM   1293  CD2 LEU A 862     -32.892 -22.329 -47.213  1.00 65.42           C  
ANISOU 1293  CD2 LEU A 862     6838   7810  10207    483     20   -803       C  
ATOM   1294  N   GLY A 863     -30.343 -21.549 -41.959  1.00 69.23           N  
ANISOU 1294  N   GLY A 863     7712   8113  10478    427  -1773  -2124       N  
ATOM   1295  CA  GLY A 863     -30.452 -21.171 -40.538  1.00 71.32           C  
ANISOU 1295  CA  GLY A 863     8368   8312  10417    584  -2164  -2503       C  
ATOM   1296  C   GLY A 863     -29.634 -19.972 -40.110  1.00 86.47           C  
ANISOU 1296  C   GLY A 863    10394   9837  12625    279  -2650  -2783       C  
ATOM   1297  O   GLY A 863     -30.005 -19.340 -39.107  1.00 81.34           O  
ANISOU 1297  O   GLY A 863    10247   8954  11706    422  -2894  -3119       O  
ATOM   1298  N   ALA A 864     -28.575 -19.633 -40.842  1.00 88.38           N  
ANISOU 1298  N   ALA A 864    10187   9984  13411   -128  -2809  -2631       N  
ATOM   1299  CA  ALA A 864     -27.680 -18.528 -40.440  1.00 85.06           C  
ANISOU 1299  CA  ALA A 864     9808   9160  13353   -493  -3322  -2834       C  
ATOM   1300  C   ALA A 864     -27.957 -17.317 -41.325  1.00 88.63           C  
ANISOU 1300  C   ALA A 864    10316   9167  14194   -715  -3170  -2757       C  
ATOM   1301  O   ALA A 864     -27.454 -16.231 -40.998  1.00 95.75           O  
ANISOU 1301  O   ALA A 864    11304   9656  15419  -1034  -3611  -2927       O  
ATOM   1302  CB  ALA A 864     -26.242 -18.963 -40.572  1.00 86.42           C  
ANISOU 1302  CB  ALA A 864     9401   9481  13956   -838  -3645  -2653       C  
ATOM   1303  N   GLU A 865     -28.715 -17.508 -42.403  1.00 87.65           N  
ANISOU 1303  N   GLU A 865    10144   9092  14066   -580  -2592  -2491       N  
ATOM   1304  CA  GLU A 865     -29.086 -16.384 -43.292  1.00 89.20           C  
ANISOU 1304  CA  GLU A 865    10357   8884  14649   -789  -2421  -2377       C  
ATOM   1305  C   GLU A 865     -30.547 -16.002 -43.041  1.00 88.69           C  
ANISOU 1305  C   GLU A 865    10811   8646  14242   -478  -2096  -2475       C  
ATOM   1306  O   GLU A 865     -30.997 -14.975 -43.565  1.00 91.96           O  
ANISOU 1306  O   GLU A 865    11156   8913  14871   -535  -1729  -2239       O  
ATOM   1307  CB  GLU A 865     -28.847 -16.822 -44.721  1.00 84.12           C  
ANISOU 1307  CB  GLU A 865     9127   8376  14457   -998  -2055  -1902       C  
ATOM   1308  CG  GLU A 865     -29.082 -15.739 -45.740  1.00 84.66           C  
ANISOU 1308  CG  GLU A 865     9038   8827  14302   -747  -1491  -1588       C  
ATOM   1309  CD  GLU A 865     -28.694 -16.172 -47.131  1.00 82.68           C  
ANISOU 1309  CD  GLU A 865     8493   8462  14461   -921  -1088  -1201       C  
ATOM   1310  OE1 GLU A 865     -27.704 -16.900 -47.241  1.00 87.91           O  
ANISOU 1310  OE1 GLU A 865     9085   8752  15566  -1210  -1227  -1182       O  
ATOM   1311  OE2 GLU A 865     -29.348 -15.736 -48.091  1.00 79.46           O1-
ANISOU 1311  OE2 GLU A 865     7960   8331  13898   -751   -641   -918       O1-
ATOM   1312  N   GLU A 866     -31.248 -16.733 -42.177  1.00 92.89           N  
ANISOU 1312  N   GLU A 866    11868   9156  14268   -153  -2251  -2808       N  
ATOM   1313  CA  GLU A 866     -32.699 -16.482 -41.919  1.00 92.23           C  
ANISOU 1313  CA  GLU A 866    12329   8787  13928    118  -2058  -2941       C  
ATOM   1314  C   GLU A 866     -32.887 -15.129 -41.235  1.00 96.50           C  
ANISOU 1314  C   GLU A 866    13199   8734  14732   -112  -2450  -3239       C  
ATOM   1315  O   GLU A 866     -34.033 -14.802 -40.908  1.00 90.50           O  
ANISOU 1315  O   GLU A 866    13054   7697  13634    161  -2539  -3543       O  
ATOM   1316  CB  GLU A 866     -33.314 -17.646 -41.137  1.00 85.74           C  
ANISOU 1316  CB  GLU A 866    11935   8206  12435    629  -1995  -3111       C  
ATOM   1317  CG  GLU A 866     -34.282 -18.468 -41.964  1.00 84.82           C  
ANISOU 1317  CG  GLU A 866    11935   8262  12033    992  -1418  -2829       C  
ATOM   1318  CD  GLU A 866     -35.729 -18.314 -41.556  1.00 86.04           C  
ANISOU 1318  CD  GLU A 866    12491   7982  12218   1098  -1233  -2867       C  
ATOM   1319  OE1 GLU A 866     -36.587 -18.313 -42.445  1.00 96.55           O  
ANISOU 1319  OE1 GLU A 866    14317   8951  13417   1199  -1521  -3232       O  
ATOM   1320  OE2 GLU A 866     -35.983 -18.185 -40.350  1.00 88.73           O1-
ANISOU 1320  OE2 GLU A 866    12684   8338  12694   1100   -801  -2528       O1-
ATOM   1321  N   LYS A 867     -31.803 -14.374 -41.069  1.00102.85           N  
ANISOU 1321  N   LYS A 867    13615   9317  16148   -604  -2691  -3134       N  
ATOM   1322  CA  LYS A 867     -31.820 -13.041 -40.427  1.00102.22           C  
ANISOU 1322  CA  LYS A 867    13811   8629  16399   -900  -3137  -3389       C  
ATOM   1323  C   LYS A 867     -32.838 -12.166 -41.115  1.00106.94           C  
ANISOU 1323  C   LYS A 867    14895   8827  16908   -698  -2848  -3454       C  
ATOM   1324  O   LYS A 867     -33.777 -11.705 -40.459  1.00109.20           O  
ANISOU 1324  O   LYS A 867    15748   8622  17121   -677  -3190  -3821       O  
ATOM   1325  CB  LYS A 867     -30.452 -12.368 -40.594  1.00100.32           C  
ANISOU 1325  CB  LYS A 867    12955   8255  16907  -1459  -3317  -3106       C  
ATOM   1326  CG  LYS A 867     -30.274 -11.061 -39.836  1.00 97.94           C  
ANISOU 1326  CG  LYS A 867    12097   8377  16739  -1638  -3526  -2944       C  
ATOM   1327  CD  LYS A 867     -28.935 -10.432 -40.101  1.00100.67           C  
ANISOU 1327  CD  LYS A 867    12759   8829  16664  -1510  -4040  -3337       C  
ATOM   1328  CE  LYS A 867     -27.781 -11.294 -39.639  1.00100.55           C  
ANISOU 1328  CE  LYS A 867    12990   8304  16911  -1880  -4807  -3657       C  
ATOM   1329  NZ  LYS A 867     -26.825 -10.518 -38.818  1.00103.76           N1+
ANISOU 1329  NZ  LYS A 867    14227   8314  16883  -1634  -4917  -4051       N1+
ATOM   1330  N   GLU A 868     -32.601 -11.910 -42.388  1.00 97.90           N  
ANISOU 1330  N   GLU A 868    13554   7877  15768   -545  -2230  -3091       N  
ATOM   1331  CA  GLU A 868     -33.555 -10.989 -43.011  1.00101.12           C  
ANISOU 1331  CA  GLU A 868    14356   8031  16034   -276  -1839  -3053       C  
ATOM   1332  C   GLU A 868     -34.564 -11.764 -43.833  1.00102.14           C  
ANISOU 1332  C   GLU A 868    14058   8511  16237   -223  -1230  -2559       C  
ATOM   1333  O   GLU A 868     -35.670 -12.005 -43.311  1.00104.17           O  
ANISOU 1333  O   GLU A 868    14121   8555  16903   -429   -993  -2303       O  
ATOM   1334  CB  GLU A 868     -32.877  -9.930 -43.869  1.00109.20           C  
ANISOU 1334  CB  GLU A 868    15620   8381  17489   -549  -2063  -3190       C  
ATOM   1335  CG  GLU A 868     -33.636  -8.614 -43.904  1.00107.98           C  
ANISOU 1335  CG  GLU A 868    16075   7882  17069   -175  -1775  -3289       C  
ATOM   1336  CD  GLU A 868     -34.445  -8.275 -42.661  1.00110.29           C  
ANISOU 1336  CD  GLU A 868    16881   8401  16623    409  -1668  -3501       C  
ATOM   1337  OE1 GLU A 868     -33.831  -7.999 -41.609  1.00107.15           O  
ANISOU 1337  OE1 GLU A 868    16565   8215  15934    797  -1133  -3252       O  
ATOM   1338  OE2 GLU A 868     -35.689  -8.265 -42.751  1.00115.05           O1-
ANISOU 1338  OE2 GLU A 868    17793   8979  16942    480  -2129  -3886       O1-
ATOM   1339  N   TYR A 869     -34.248 -11.996 -45.098  1.00 86.06           N  
ANISOU 1339  N   TYR A 869    11895   7002  13802     50   -993  -2418       N  
ATOM   1340  CA  TYR A 869     -35.235 -12.586 -46.032  1.00 89.76           C  
ANISOU 1340  CA  TYR A 869    12057   7776  14273    119   -462  -1972       C  
ATOM   1341  C   TYR A 869     -36.385 -11.585 -46.208  1.00 94.40           C  
ANISOU 1341  C   TYR A 869    12939   8152  14777    337    -74  -1820       C  
ATOM   1342  O   TYR A 869     -37.267 -11.870 -47.057  1.00 95.60           O  
ANISOU 1342  O   TYR A 869    12843   8484  14998    331    337  -1425       O  
ATOM   1343  CB  TYR A 869     -35.620 -14.006 -45.613  1.00 78.44           C  
ANISOU 1343  CB  TYR A 869    10525   6885  12394    391   -332  -1870       C  
ATOM   1344  CG  TYR A 869     -34.558 -15.021 -45.917  1.00 79.91           C  
ANISOU 1344  CG  TYR A 869    10216   7371  12774    151   -424  -1740       C  
ATOM   1345  CD1 TYR A 869     -33.479 -14.668 -46.701  1.00 85.35           C  
ANISOU 1345  CD1 TYR A 869    10542   7881  14007   -254   -548  -1651       C  
ATOM   1346  CD2 TYR A 869     -34.634 -16.316 -45.438  1.00 76.53           C  
ANISOU 1346  CD2 TYR A 869     9677   7400  12000    349   -368  -1667       C  
ATOM   1347  CE1 TYR A 869     -32.490 -15.578 -47.008  1.00 84.63           C  
ANISOU 1347  CE1 TYR A 869     9988   8072  14097   -428   -586  -1484       C  
ATOM   1348  CE2 TYR A 869     -33.650 -17.241 -45.734  1.00 79.63           C  
ANISOU 1348  CE2 TYR A 869     9645   8053  12557    172   -420  -1537       C  
ATOM   1349  CZ  TYR A 869     -32.579 -16.863 -46.520  1.00 77.42           C  
ANISOU 1349  CZ  TYR A 869     9006   7604  12806   -202   -514  -1440       C  
ATOM   1350  OH  TYR A 869     -31.586 -17.728 -46.831  1.00 73.22           O  
ANISOU 1350  OH  TYR A 869     8038   7346  12435   -332   -526  -1266       O  
ATOM   1351  N   HIS A 870     -36.353 -10.453 -45.501  1.00 82.58           N  
ANISOU 1351  N   HIS A 870    11974   6279  13123    541   -190  -2103       N  
ATOM   1352  CA  HIS A 870     -37.464  -9.470 -45.494  1.00 85.75           C  
ANISOU 1352  CA  HIS A 870    12640   6521  13420    806    226  -1908       C  
ATOM   1353  C   HIS A 870     -38.746 -10.196 -45.105  1.00 93.82           C  
ANISOU 1353  C   HIS A 870    13758   6984  14905    567    222  -1922       C  
ATOM   1354  O   HIS A 870     -38.675 -11.083 -44.259  1.00 99.18           O  
ANISOU 1354  O   HIS A 870    13997   7620  16067    181    279  -1688       O  
ATOM   1355  CB  HIS A 870     -37.523  -8.704 -46.816  1.00 85.68           C  
ANISOU 1355  CB  HIS A 870    13188   6530  12837   1345    277  -2090       C  
ATOM   1356  CG  HIS A 870     -37.946  -7.282 -46.706  1.00 86.95           C  
ANISOU 1356  CG  HIS A 870    13410   6851  12778   1694    809  -1688       C  
ATOM   1357  CD2 HIS A 870     -37.442  -6.252 -45.997  1.00 84.16           C  
ANISOU 1357  CD2 HIS A 870    12677   6745  12554   1610   1192  -1206       C  
ATOM   1358  ND1 HIS A 870     -39.009  -6.783 -47.423  1.00 83.22           N  
ANISOU 1358  ND1 HIS A 870    13444   6266  11909   2198    986  -1732       N  
ATOM   1359  CE1 HIS A 870     -39.153  -5.506 -47.158  1.00 81.66           C  
ANISOU 1359  CE1 HIS A 870    13109   6281  11637   2386   1445  -1255       C  
ATOM   1360  NE2 HIS A 870     -38.203  -5.155 -46.284  1.00 78.92           N  
ANISOU 1360  NE2 HIS A 870    12255   6131  11601   2027   1561   -946       N  
ATOM   1361  N   ALA A 871     -39.881  -9.738 -45.589  1.00 86.77           N  
ANISOU 1361  N   ALA A 871    13447   5663  13858    819    172  -2176       N  
ATOM   1362  CA  ALA A 871     -41.161 -10.436 -45.382  1.00 90.01           C  
ANISOU 1362  CA  ALA A 871    14024   5602  14573    776    379  -2065       C  
ATOM   1363  C   ALA A 871     -41.780 -10.206 -46.734  1.00 93.37           C  
ANISOU 1363  C   ALA A 871    14083   6321  15074    817    942  -1510       C  
ATOM   1364  O   ALA A 871     -42.776 -10.839 -47.071  1.00100.14           O  
ANISOU 1364  O   ALA A 871    14697   6966  16386    538   1096  -1273       O  
ATOM   1365  CB  ALA A 871     -41.948  -9.787 -44.288  1.00 87.94           C  
ANISOU 1365  CB  ALA A 871    13629   4852  14931    251     -3  -2216       C  
ATOM   1366  N   GLU A 872     -41.127  -9.319 -47.474  1.00 98.16           N  
ANISOU 1366  N   GLU A 872    14646   7417  15232   1158   1227  -1281       N  
ATOM   1367  CA  GLU A 872     -41.588  -8.994 -48.837  1.00 90.70           C  
ANISOU 1367  CA  GLU A 872    13335   6835  14291   1173   1677   -743       C  
ATOM   1368  C   GLU A 872     -40.418  -9.267 -49.780  1.00 86.32           C  
ANISOU 1368  C   GLU A 872    12217   6469  14112    717   1640   -554       C  
ATOM   1369  O   GLU A 872     -40.445  -8.761 -50.908  1.00 88.20           O  
ANISOU 1369  O   GLU A 872    12211   6597  14705    497   1864   -256       O  
ATOM   1370  CB  GLU A 872     -42.087  -7.553 -48.899  1.00 82.57           C  
ANISOU 1370  CB  GLU A 872    12409   5681  13282   1287   1985   -448       C  
ATOM   1371  CG  GLU A 872     -43.585  -7.426 -48.726  1.00 79.61           C  
ANISOU 1371  CG  GLU A 872    12353   5527  12369   1780   2129   -377       C  
ATOM   1372  CD  GLU A 872     -43.950  -6.866 -47.368  1.00 85.62           C  
ANISOU 1372  CD  GLU A 872    13576   5901  13056   1989   2024   -639       C  
ATOM   1373  OE1 GLU A 872     -43.047  -6.766 -46.526  1.00 96.71           O  
ANISOU 1373  OE1 GLU A 872    15030   6871  14844   1743   1924   -739       O  
ATOM   1374  OE2 GLU A 872     -45.126  -6.531 -47.161  1.00 83.30           O1-
ANISOU 1374  OE2 GLU A 872    13569   5774  12308   2399   2057   -700       O1-
ATOM   1375  N   GLY A 873     -39.453 -10.068 -49.336  1.00 88.79           N  
ANISOU 1375  N   GLY A 873    12333   7076  14325    614   1378   -707       N  
ATOM   1376  CA  GLY A 873     -38.341 -10.470 -50.220  1.00 87.66           C  
ANISOU 1376  CA  GLY A 873    11696   7074  14536    219   1301   -583       C  
ATOM   1377  C   GLY A 873     -38.651 -11.712 -51.040  1.00 82.61           C  
ANISOU 1377  C   GLY A 873    10742   6941  13704    246   1530   -251       C  
ATOM   1378  O   GLY A 873     -38.023 -11.893 -52.087  1.00 81.69           O  
ANISOU 1378  O   GLY A 873    10241   6937  13861    -24   1571    -72       O  
ATOM   1379  N   GLY A 874     -39.577 -12.550 -50.572  1.00 79.64           N  
ANISOU 1379  N   GLY A 874    10529   6870  12862    576   1672   -144       N  
ATOM   1380  CA  GLY A 874     -39.959 -13.765 -51.310  1.00 80.38           C  
ANISOU 1380  CA  GLY A 874    10373   7386  12783    576   1849    178       C  
ATOM   1381  C   GLY A 874     -39.252 -14.991 -50.781  1.00 74.57           C  
ANISOU 1381  C   GLY A 874     9488   6965  11882    560   1612     17       C  
ATOM   1382  O   GLY A 874     -39.586 -16.086 -51.227  1.00 72.19           O  
ANISOU 1382  O   GLY A 874     9050   7003  11376    601   1731    255       O  
ATOM   1383  N   LYS A 875     -38.360 -14.809 -49.816  1.00 76.88           N  
ANISOU 1383  N   LYS A 875     9825   7143  12243    504   1262   -370       N  
ATOM   1384  CA  LYS A 875     -37.536 -15.921 -49.295  1.00 75.97           C  
ANISOU 1384  CA  LYS A 875     9546   7329  11991    492   1031   -509       C  
ATOM   1385  C   LYS A 875     -38.147 -16.489 -48.009  1.00 75.57           C  
ANISOU 1385  C   LYS A 875     9773   7468  11473    831    879   -709       C  
ATOM   1386  O   LYS A 875     -37.714 -17.579 -47.631  1.00 74.29           O  
ANISOU 1386  O   LYS A 875     9473   7607  11148    861    724   -774       O  
ATOM   1387  CB  LYS A 875     -36.091 -15.424 -49.183  1.00 79.62           C  
ANISOU 1387  CB  LYS A 875     9798   7603  12851    181    708   -743       C  
ATOM   1388  CG  LYS A 875     -35.332 -15.311 -50.495  1.00 79.57           C  
ANISOU 1388  CG  LYS A 875     9379   7573  13280   -129    869   -463       C  
ATOM   1389  CD  LYS A 875     -34.289 -14.222 -50.464  1.00 84.30           C  
ANISOU 1389  CD  LYS A 875     9812   7862  14358   -443    556   -634       C  
ATOM   1390  CE  LYS A 875     -33.049 -14.558 -51.262  1.00 84.83           C  
ANISOU 1390  CE  LYS A 875     9419   7927  14887   -725    731   -300       C  
ATOM   1391  NZ  LYS A 875     -31.944 -13.617 -50.967  1.00 90.02           N1+
ANISOU 1391  NZ  LYS A 875     9873   8285  16047  -1053    358   -432       N1+
ATOM   1392  N   VAL A 876     -39.080 -15.779 -47.350  1.00 70.80           N  
ANISOU 1392  N   VAL A 876     9546   6704  10651   1107    934   -787       N  
ATOM   1393  CA  VAL A 876     -39.783 -16.329 -46.192  1.00 61.83           C  
ANISOU 1393  CA  VAL A 876     8684   5773   9037   1503    876   -886       C  
ATOM   1394  C   VAL A 876     -41.248 -16.512 -46.583  1.00 55.17           C  
ANISOU 1394  C   VAL A 876     7925   5074   7964   1770   1248   -476       C  
ATOM   1395  O   VAL A 876     -41.893 -15.552 -47.039  1.00 50.10           O  
ANISOU 1395  O   VAL A 876     7408   4180   7447   1799   1474   -327       O  
ATOM   1396  CB  VAL A 876     -39.686 -15.418 -44.957  1.00 62.64           C  
ANISOU 1396  CB  VAL A 876     9209   5571   9021   1681    630  -1303       C  
ATOM   1397  CG1 VAL A 876     -38.773 -16.038 -43.933  1.00 68.64           C  
ANISOU 1397  CG1 VAL A 876     9968   6479   9631   1677    229  -1643       C  
ATOM   1398  CG2 VAL A 876     -39.273 -14.019 -45.357  1.00 68.29           C  
ANISOU 1398  CG2 VAL A 876    10016   5785  10145   1430    579  -1438       C  
ATOM   1399  N   PRO A 877     -41.832 -17.726 -46.411  1.00 56.28           N  
ANISOU 1399  N   PRO A 877     7988   5611   7785   1964   1311   -248       N  
ATOM   1400  CA  PRO A 877     -43.231 -17.959 -46.805  1.00 52.54           C  
ANISOU 1400  CA  PRO A 877     7543   5288   7131   2179   1621    216       C  
ATOM   1401  C   PRO A 877     -44.217 -17.502 -45.717  1.00 43.12           C  
ANISOU 1401  C   PRO A 877     6689   4075   5620   2624   1704    220       C  
ATOM   1402  O   PRO A 877     -44.877 -18.327 -45.088  1.00 42.35           O  
ANISOU 1402  O   PRO A 877     6571   4341   5179   2774   1653    399       O  
ATOM   1403  CB  PRO A 877     -43.248 -19.479 -47.044  1.00 47.81           C  
ANISOU 1403  CB  PRO A 877     6708   5087   6369   2141   1570    433       C  
ATOM   1404  CG  PRO A 877     -42.303 -19.985 -46.052  1.00 45.22           C  
ANISOU 1404  CG  PRO A 877     6387   4865   5929   2178   1269     47       C  
ATOM   1405  CD  PRO A 877     -41.197 -18.963 -45.927  1.00 50.64           C  
ANISOU 1405  CD  PRO A 877     7118   5217   6907   1960   1088   -362       C  
ATOM   1406  N   ILE A 878     -44.305 -16.190 -45.514  1.00 49.22           N  
ANISOU 1406  N   ILE A 878     6719   4366   7615   -205    899     80       N  
ATOM   1407  CA  ILE A 878     -45.035 -15.557 -44.404  1.00 49.08           C  
ANISOU 1407  CA  ILE A 878     6870   4207   7572    -82    783    -73       C  
ATOM   1408  C   ILE A 878     -46.479 -16.039 -44.284  1.00 44.52           C  
ANISOU 1408  C   ILE A 878     6435   3827   6655    146    776     43       C  
ATOM   1409  O   ILE A 878     -46.918 -16.428 -43.204  1.00 48.20           O  
ANISOU 1409  O   ILE A 878     6977   4388   6947    248    631   -136       O  
ATOM   1410  CB  ILE A 878     -45.016 -14.022 -44.531  1.00 50.95           C  
ANISOU 1410  CB  ILE A 878     7182   4053   8122   -141    907    -40       C  
ATOM   1411  CG1 ILE A 878     -43.590 -13.490 -44.381  1.00 62.54           C  
ANISOU 1411  CG1 ILE A 878     8488   5290   9984   -389    889   -227       C  
ATOM   1412  CG2 ILE A 878     -45.933 -13.397 -43.494  1.00 47.45           C  
ANISOU 1412  CG2 ILE A 878     6920   3480   7630     26    818   -201       C  
ATOM   1413  CD1 ILE A 878     -42.959 -13.647 -42.981  1.00 60.06           C  
ANISOU 1413  CD1 ILE A 878     8124   4963   9733   -424    600   -645       C  
ATOM   1414  N   LYS A 879     -47.205 -16.071 -45.398  1.00 42.15           N  
ANISOU 1414  N   LYS A 879     6163   3607   6246    221    930    341       N  
ATOM   1415  CA  LYS A 879     -48.631 -16.350 -45.343  1.00 40.84           C  
ANISOU 1415  CA  LYS A 879     6095   3589   5834    433    928    444       C  
ATOM   1416  C   LYS A 879     -48.945 -17.804 -45.074  1.00 37.62           C  
ANISOU 1416  C   LYS A 879     5635   3511   5149    485    824    398       C  
ATOM   1417  O   LYS A 879     -50.130 -18.148 -44.940  1.00 41.28           O  
ANISOU 1417  O   LYS A 879     6146   4111   5426    641    825    459       O  
ATOM   1418  CB  LYS A 879     -49.298 -15.878 -46.640  1.00 41.90           C  
ANISOU 1418  CB  LYS A 879     6270   3699   5952    508   1080    772       C  
ATOM   1419  CG  LYS A 879     -49.188 -14.357 -46.750  1.00 44.89           C  
ANISOU 1419  CG  LYS A 879     6741   3691   6622    490   1178    841       C  
ATOM   1420  CD  LYS A 879     -49.823 -13.779 -47.987  1.00 46.23           C  
ANISOU 1420  CD  LYS A 879     6989   3798   6776    583   1304   1199       C  
ATOM   1421  CE  LYS A 879     -49.780 -12.270 -47.889  1.00 45.75           C  
ANISOU 1421  CE  LYS A 879     7041   3300   7044    584   1381   1250       C  
ATOM   1422  NZ  LYS A 879     -50.355 -11.577 -49.071  1.00 49.00           N1+
ANISOU 1422  NZ  LYS A 879     7563   3595   7461    687   1487   1638       N1+
ATOM   1423  N   TRP A 880     -47.931 -18.666 -45.000  1.00 42.18           N  
ANISOU 1423  N   TRP A 880     6098   4201   5726    362    738    293       N  
ATOM   1424  CA  TRP A 880     -48.084 -20.066 -44.621  1.00 39.02           C  
ANISOU 1424  CA  TRP A 880     5659   4056   5110    401    616    234       C  
ATOM   1425  C   TRP A 880     -47.500 -20.353 -43.247  1.00 40.64           C  
ANISOU 1425  C   TRP A 880     5893   4239   5308    375    424    -20       C  
ATOM   1426  O   TRP A 880     -47.561 -21.502 -42.788  1.00 38.60           O  
ANISOU 1426  O   TRP A 880     5630   4157   4879    408    306    -58       O  
ATOM   1427  CB  TRP A 880     -47.426 -20.986 -45.675  1.00 34.66           C  
ANISOU 1427  CB  TRP A 880     4955   3664   4551    316    648    317       C  
ATOM   1428  CG  TRP A 880     -48.277 -21.190 -46.885  1.00 35.59           C  
ANISOU 1428  CG  TRP A 880     5076   3922   4524    387    774    548       C  
ATOM   1429  CD1 TRP A 880     -49.087 -22.275 -47.160  1.00 32.41           C  
ANISOU 1429  CD1 TRP A 880     4653   3747   3915    473    735    604       C  
ATOM   1430  CD2 TRP A 880     -48.464 -20.269 -47.968  1.00 31.32           C  
ANISOU 1430  CD2 TRP A 880     4573   3297   4028    386    938    756       C  
ATOM   1431  CE2 TRP A 880     -49.384 -20.856 -48.864  1.00 29.70           C  
ANISOU 1431  CE2 TRP A 880     4372   3306   3607    488    963    918       C  
ATOM   1432  CE3 TRP A 880     -47.950 -19.009 -48.261  1.00 34.04           C  
ANISOU 1432  CE3 TRP A 880     4957   3395   4581    307   1059    830       C  
ATOM   1433  NE1 TRP A 880     -49.744 -22.076 -48.353  1.00 30.13           N  
ANISOU 1433  NE1 TRP A 880     4374   3540   3533    529    840    804       N  
ATOM   1434  CZ2 TRP A 880     -49.785 -20.227 -50.036  1.00 30.21           C  
ANISOU 1434  CZ2 TRP A 880     4496   3370   3613    532   1081   1158       C  
ATOM   1435  CZ3 TRP A 880     -48.348 -18.387 -49.434  1.00 36.10           C  
ANISOU 1435  CZ3 TRP A 880     5288   3629   4799    340   1208   1100       C  
ATOM   1436  CH2 TRP A 880     -49.263 -18.998 -50.302  1.00 31.93           C  
ANISOU 1436  CH2 TRP A 880     4780   3343   4009    464   1206   1266       C  
ATOM   1437  N   MET A 881     -46.885 -19.362 -42.601  1.00 39.15           N  
ANISOU 1437  N   MET A 881     5739   3830   5304    313    372   -195       N  
ATOM   1438  CA  MET A 881     -46.071 -19.627 -41.425  1.00 40.96           C  
ANISOU 1438  CA  MET A 881     5976   4049   5539    271    143   -455       C  
ATOM   1439  C   MET A 881     -46.866 -19.422 -40.143  1.00 38.77           C  
ANISOU 1439  C   MET A 881     5906   3781   5043    397     70   -590       C  
ATOM   1440  O   MET A 881     -47.680 -18.505 -40.045  1.00 42.11           O  
ANISOU 1440  O   MET A 881     6436   4086   5476    475    198   -582       O  
ATOM   1441  CB  MET A 881     -44.824 -18.733 -41.422  1.00 42.82           C  
ANISOU 1441  CB  MET A 881     6099   4049   6121    110     96   -622       C  
ATOM   1442  CG  MET A 881     -43.757 -19.145 -42.432  1.00 44.53           C  
ANISOU 1442  CG  MET A 881     6077   4293   6549    -36    147   -556       C  
ATOM   1443  SD  MET A 881     -42.530 -17.856 -42.701  1.00 45.56           S  
ANISOU 1443  SD  MET A 881     6051   4106   7154   -254    212   -682       S  
ATOM   1444  CE  MET A 881     -41.931 -17.634 -41.029  1.00 46.42           C  
ANISOU 1444  CE  MET A 881     6197   4123   7316   -258   -140  -1082       C  
ATOM   1445  N   ALA A 882     -46.585 -20.256 -39.149  1.00 37.52           N  
ANISOU 1445  N   ALA A 882     5809   3756   4690    423   -135   -718       N  
ATOM   1446  CA  ALA A 882     -47.141 -20.050 -37.830  1.00 41.45           C  
ANISOU 1446  CA  ALA A 882     6526   4278   4946    524   -207   -878       C  
ATOM   1447  C   ALA A 882     -46.645 -18.724 -37.267  1.00 47.53           C  
ANISOU 1447  C   ALA A 882     7349   4808   5902    482   -271  -1143       C  
ATOM   1448  O   ALA A 882     -45.535 -18.266 -37.575  1.00 48.45           O  
ANISOU 1448  O   ALA A 882     7319   4765   6326    345   -364  -1251       O  
ATOM   1449  CB  ALA A 882     -46.747 -21.197 -36.895  1.00 38.12           C  
ANISOU 1449  CB  ALA A 882     6181   4032   4271    549   -444   -941       C  
ATOM   1450  N   LEU A 883     -47.472 -18.117 -36.413  1.00 42.10           N  
ANISOU 1450  N   LEU A 883     6859   4091   5044    594   -213  -1273       N  
ATOM   1451  CA  LEU A 883     -47.105 -16.834 -35.820  1.00 44.94           C  
ANISOU 1451  CA  LEU A 883     7290   4204   5580    568   -273  -1567       C  
ATOM   1452  C   LEU A 883     -45.755 -16.913 -35.123  1.00 51.52           C  
ANISOU 1452  C   LEU A 883     8088   5006   6482    459   -597  -1837       C  
ATOM   1453  O   LEU A 883     -44.942 -15.986 -35.228  1.00 52.61           O  
ANISOU 1453  O   LEU A 883     8127   4893   6971    337   -669  -2025       O  
ATOM   1454  CB  LEU A 883     -48.190 -16.369 -34.837  1.00 43.76           C  
ANISOU 1454  CB  LEU A 883     7376   4082   5170    730   -175  -1716       C  
ATOM   1455  CG  LEU A 883     -47.936 -15.071 -34.048  1.00 55.66           C  
ANISOU 1455  CG  LEU A 883     8997   5340   6812    733   -244  -2087       C  
ATOM   1456  CD1 LEU A 883     -47.747 -13.858 -34.965  1.00 51.58           C  
ANISOU 1456  CD1 LEU A 883     8350   4464   6784    656   -118  -2061       C  
ATOM   1457  CD2 LEU A 883     -49.076 -14.797 -33.057  1.00 49.14           C  
ANISOU 1457  CD2 LEU A 883     8405   4600   5665    916   -113  -2242       C  
ATOM   1458  N   GLU A 884     -45.485 -18.017 -34.412  1.00 48.44           N  
ANISOU 1458  N   GLU A 884     7768   4853   5784    498   -810  -1856       N  
ATOM   1459  CA  GLU A 884     -44.206 -18.105 -33.710  1.00 53.45           C  
ANISOU 1459  CA  GLU A 884     8360   5467   6480    422  -1173  -2122       C  
ATOM   1460  C   GLU A 884     -43.028 -18.150 -34.681  1.00 54.91           C  
ANISOU 1460  C   GLU A 884     8218   5534   7111    253  -1235  -2086       C  
ATOM   1461  O   GLU A 884     -41.928 -17.708 -34.333  1.00 59.81           O  
ANISOU 1461  O   GLU A 884     8719   6025   7980    147  -1478  -2356       O  
ATOM   1462  CB  GLU A 884     -44.161 -19.326 -32.780  1.00 59.01           C  
ANISOU 1462  CB  GLU A 884     9225   6441   6755    521  -1408  -2101       C  
ATOM   1463  CG  GLU A 884     -44.005 -20.699 -33.477  1.00 46.21           C  
ANISOU 1463  CG  GLU A 884     7461   4977   5119    516  -1412  -1798       C  
ATOM   1464  CD  GLU A 884     -45.332 -21.386 -33.723  1.00 49.26           C  
ANISOU 1464  CD  GLU A 884     7968   5522   5225    614  -1136  -1502       C  
ATOM   1465  OE1 GLU A 884     -46.385 -20.710 -33.602  1.00 54.62           O  
ANISOU 1465  OE1 GLU A 884     8778   6177   5796    677   -892  -1500       O  
ATOM   1466  OE2 GLU A 884     -45.323 -22.598 -34.049  1.00 48.77           O1-
ANISOU 1466  OE2 GLU A 884     7850   5594   5087    628  -1164  -1285       O1-
ATOM   1467  N   SER A 885     -43.238 -18.655 -35.897  1.00 47.69           N  
ANISOU 1467  N   SER A 885     7146   4666   6309    221  -1013  -1778       N  
ATOM   1468  CA  SER A 885     -42.171 -18.667 -36.897  1.00 51.70           C  
ANISOU 1468  CA  SER A 885     7345   5077   7224     59  -1000  -1738       C  
ATOM   1469  C   SER A 885     -41.914 -17.288 -37.479  1.00 49.08           C  
ANISOU 1469  C   SER A 885     6915   4444   7292    -80   -824  -1797       C  
ATOM   1470  O   SER A 885     -40.764 -16.939 -37.764  1.00 50.40           O  
ANISOU 1470  O   SER A 885     6846   4464   7842   -249   -896  -1929       O  
ATOM   1471  CB  SER A 885     -42.496 -19.649 -38.018  1.00 45.80           C  
ANISOU 1471  CB  SER A 885     6488   4491   6425     77   -809  -1413       C  
ATOM   1472  OG  SER A 885     -42.660 -20.942 -37.484  1.00 48.90           O  
ANISOU 1472  OG  SER A 885     6960   5112   6509    188   -978  -1358       O  
ATOM   1473  N   ILE A 886     -42.968 -16.504 -37.704  1.00 50.27           N  
ANISOU 1473  N   ILE A 886     7225   4483   7394    -13   -582  -1688       N  
ATOM   1474  CA  ILE A 886     -42.766 -15.141 -38.193  1.00 55.16           C  
ANISOU 1474  CA  ILE A 886     7787   4765   8406   -133   -423  -1726       C  
ATOM   1475  C   ILE A 886     -41.977 -14.325 -37.176  1.00 51.60           C  
ANISOU 1475  C   ILE A 886     7337   4104   8165   -221   -667  -2138       C  
ATOM   1476  O   ILE A 886     -41.008 -13.636 -37.516  1.00 52.46           O  
ANISOU 1476  O   ILE A 886     7248   3966   8718   -418   -674  -2250       O  
ATOM   1477  CB  ILE A 886     -44.112 -14.471 -38.507  1.00 48.44           C  
ANISOU 1477  CB  ILE A 886     7121   3822   7460      2   -163  -1547       C  
ATOM   1478  CG1 ILE A 886     -44.905 -15.290 -39.525  1.00 45.35           C  
ANISOU 1478  CG1 ILE A 886     6713   3653   6865     89     36  -1166       C  
ATOM   1479  CG2 ILE A 886     -43.851 -13.068 -39.006  1.00 48.38           C  
ANISOU 1479  CG2 ILE A 886     7072   3421   7888   -118    -16  -1562       C  
ATOM   1480  CD1 ILE A 886     -46.294 -14.776 -39.731  1.00 47.94           C  
ANISOU 1480  CD1 ILE A 886     7200   3939   7078    256    236  -1007       C  
ATOM   1481  N   LEU A 887     -42.373 -14.410 -35.909  1.00 53.50           N  
ANISOU 1481  N   LEU A 887     7797   4447   8083    -84   -868  -2378       N  
ATOM   1482  CA  LEU A 887     -41.818 -13.562 -34.866  1.00 55.06           C  
ANISOU 1482  CA  LEU A 887     8051   4458   8413   -134  -1111  -2809       C  
ATOM   1483  C   LEU A 887     -40.482 -14.067 -34.356  1.00 58.88           C  
ANISOU 1483  C   LEU A 887     8354   5019   8998   -241  -1485  -3054       C  
ATOM   1484  O   LEU A 887     -39.605 -13.259 -34.027  1.00 60.40           O  
ANISOU 1484  O   LEU A 887     8423   4983   9545   -388  -1656  -3368       O  
ATOM   1485  CB  LEU A 887     -42.795 -13.459 -33.701  1.00 58.05           C  
ANISOU 1485  CB  LEU A 887     8761   4949   8347     69  -1162  -2985       C  
ATOM   1486  CG  LEU A 887     -44.178 -12.888 -33.994  1.00 56.52           C  
ANISOU 1486  CG  LEU A 887     8735   4675   8065    211   -823  -2821       C  
ATOM   1487  CD1 LEU A 887     -44.962 -12.891 -32.712  1.00 66.24           C  
ANISOU 1487  CD1 LEU A 887    10261   6057   8850    397   -885  -3055       C  
ATOM   1488  CD2 LEU A 887     -44.069 -11.480 -34.528  1.00 57.23           C  
ANISOU 1488  CD2 LEU A 887     8755   4335   8654    109   -670  -2888       C  
ATOM   1489  N   HIS A 888     -40.301 -15.387 -34.280  1.00 61.25           N  
ANISOU 1489  N   HIS A 888     8622   5628   9024   -168  -1629  -2917       N  
ATOM   1490  CA  HIS A 888     -39.183 -15.931 -33.530  1.00 64.81           C  
ANISOU 1490  CA  HIS A 888     8960   6183   9484   -197  -2057  -3174       C  
ATOM   1491  C   HIS A 888     -38.308 -16.853 -34.361  1.00 63.64           C  
ANISOU 1491  C   HIS A 888     8483   6129   9567   -282  -2089  -3003       C  
ATOM   1492  O   HIS A 888     -37.283 -17.306 -33.850  1.00 70.14           O  
ANISOU 1492  O   HIS A 888     9149   7019  10484   -304  -2455  -3211       O  
ATOM   1493  CB  HIS A 888     -39.692 -16.703 -32.290  1.00 67.43           C  
ANISOU 1493  CB  HIS A 888     9613   6796   9213     13  -2305  -3239       C  
ATOM   1494  CG  HIS A 888     -40.593 -15.902 -31.399  1.00 63.90           C  
ANISOU 1494  CG  HIS A 888     9492   6319   8467    118  -2234  -3407       C  
ATOM   1495  CD2 HIS A 888     -41.933 -15.955 -31.205  1.00 65.28           C  
ANISOU 1495  CD2 HIS A 888     9955   6592   8258    276  -1987  -3271       C  
ATOM   1496  ND1 HIS A 888     -40.134 -14.890 -30.587  1.00 70.50           N  
ANISOU 1496  ND1 HIS A 888    10332   7055   9401     55  -2349  -3692       N  
ATOM   1497  CE1 HIS A 888     -41.149 -14.356 -29.926  1.00 74.55           C  
ANISOU 1497  CE1 HIS A 888    11140   7582   9605    173  -2203  -3778       C  
ATOM   1498  NE2 HIS A 888     -42.254 -14.983 -30.287  1.00 71.40           N  
ANISOU 1498  NE2 HIS A 888    10915   7296   8917    315  -1986  -3543       N  
ATOM   1499  N   ARG A 889     -38.640 -17.077 -35.642  1.00 65.71           N  
ANISOU 1499  N   ARG A 889     8626   6391   9950   -327  -1724  -2659       N  
ATOM   1500  CA  ARG A 889     -37.922 -17.989 -36.560  1.00 67.65           C  
ANISOU 1500  CA  ARG A 889     8571   6743  10389   -393  -1681  -2490       C  
ATOM   1501  C   ARG A 889     -37.877 -19.425 -36.052  1.00 66.32           C  
ANISOU 1501  C   ARG A 889     8455   6856   9886   -230  -1942  -2433       C  
ATOM   1502  O   ARG A 889     -36.944 -20.171 -36.362  1.00 66.16           O  
ANISOU 1502  O   ARG A 889     8163   6903  10074   -265  -2080  -2453       O  
ATOM   1503  CB  ARG A 889     -36.490 -17.533 -36.808  1.00 72.10           C  
ANISOU 1503  CB  ARG A 889     8755   7131  11510   -606  -1794  -2723       C  
ATOM   1504  CG  ARG A 889     -36.394 -16.170 -37.346  1.00 72.43           C  
ANISOU 1504  CG  ARG A 889     8719   6855  11944   -798  -1534  -2759       C  
ATOM   1505  CD  ARG A 889     -34.942 -15.855 -37.558  1.00 82.23           C  
ANISOU 1505  CD  ARG A 889     9550   7955  13737  -1020  -1630  -2973       C  
ATOM   1506  NE  ARG A 889     -34.745 -14.414 -37.598  1.00 83.74           N  
ANISOU 1506  NE  ARG A 889     9721   7862  14232  -1177  -1470  -3044       N  
ATOM   1507  CZ  ARG A 889     -33.557 -13.829 -37.648  1.00 85.91           C  
ANISOU 1507  CZ  ARG A 889     9692   8037  14915  -1346  -1490  -3174       C  
ATOM   1508  NH1 ARG A 889     -32.458 -14.571 -37.682  1.00 83.17           N1+
ANISOU 1508  NH1 ARG A 889     9019   7855  14727  -1363  -1651  -3251       N1+
ATOM   1509  NH2 ARG A 889     -33.473 -12.505 -37.651  1.00 84.65           N  
ANISOU 1509  NH2 ARG A 889     9550   7599  15015  -1482  -1352  -3231       N  
ATOM   1510  N   ILE A 890     -38.880 -19.822 -35.287  1.00 70.23           N  
ANISOU 1510  N   ILE A 890     9294   7503   9887    -52  -1991  -2356       N  
ATOM   1511  CA  ILE A 890     -38.988 -21.177 -34.761  1.00 65.39           C  
ANISOU 1511  CA  ILE A 890     8793   7129   8925    105  -2208  -2249       C  
ATOM   1512  C   ILE A 890     -39.664 -21.990 -35.852  1.00 60.03           C  
ANISOU 1512  C   ILE A 890     8072   6555   8181    135  -1891  -1893       C  
ATOM   1513  O   ILE A 890     -40.783 -21.656 -36.255  1.00 60.05           O  
ANISOU 1513  O   ILE A 890     8228   6559   8030    161  -1578  -1713       O  
ATOM   1514  CB  ILE A 890     -39.825 -21.196 -33.466  1.00 69.31           C  
ANISOU 1514  CB  ILE A 890     9694   7738   8904    261  -2340  -2305       C  
ATOM   1515  CG1 ILE A 890     -39.183 -20.361 -32.353  1.00 70.43           C  
ANISOU 1515  CG1 ILE A 890     9907   7792   9061    241  -2677  -2702       C  
ATOM   1516  CG2 ILE A 890     -40.055 -22.603 -32.970  1.00 67.24           C  
ANISOU 1516  CG2 ILE A 890     9586   7697   8264    412  -2509  -2121       C  
ATOM   1517  CD1 ILE A 890     -40.082 -20.219 -31.112  1.00 74.04           C  
ANISOU 1517  CD1 ILE A 890    10795   8368   8968    392  -2740  -2782       C  
ATOM   1518  N   TYR A 891     -38.974 -23.010 -36.380  1.00 55.94           N  
ANISOU 1518  N   TYR A 891     7324   6114   7815    133  -1975  -1818       N  
ATOM   1519  CA  TYR A 891     -39.586 -23.967 -37.300  1.00 50.09           C  
ANISOU 1519  CA  TYR A 891     6563   5493   6977    180  -1737  -1525       C  
ATOM   1520  C   TYR A 891     -39.582 -25.330 -36.639  1.00 49.38           C  
ANISOU 1520  C   TYR A 891     6578   5546   6640    328  -2003  -1453       C  
ATOM   1521  O   TYR A 891     -38.516 -25.908 -36.381  1.00 52.00           O  
ANISOU 1521  O   TYR A 891     6733   5878   7149    350  -2306  -1578       O  
ATOM   1522  CB  TYR A 891     -38.872 -24.043 -38.645  1.00 49.20           C  
ANISOU 1522  CB  TYR A 891     6101   5338   7255     57  -1540  -1485       C  
ATOM   1523  CG  TYR A 891     -38.982 -22.806 -39.490  1.00 51.31           C  
ANISOU 1523  CG  TYR A 891     6293   5461   7742    -91  -1215  -1459       C  
ATOM   1524  CD1 TYR A 891     -40.152 -22.524 -40.189  1.00 46.40           C  
ANISOU 1524  CD1 TYR A 891     5829   4861   6939    -68   -889  -1218       C  
ATOM   1525  CD2 TYR A 891     -37.921 -21.916 -39.590  1.00 56.82           C  
ANISOU 1525  CD2 TYR A 891     6756   5983   8848   -255  -1243  -1666       C  
ATOM   1526  CE1 TYR A 891     -40.254 -21.395 -40.986  1.00 44.79           C  
ANISOU 1526  CE1 TYR A 891     5582   4506   6930   -187   -607  -1152       C  
ATOM   1527  CE2 TYR A 891     -38.017 -20.784 -40.381  1.00 53.79           C  
ANISOU 1527  CE2 TYR A 891     6324   5432   8681   -401   -928  -1601       C  
ATOM   1528  CZ  TYR A 891     -39.186 -20.528 -41.073  1.00 49.97           C  
ANISOU 1528  CZ  TYR A 891     6034   4969   7983   -356   -617  -1330       C  
ATOM   1529  OH  TYR A 891     -39.268 -19.398 -41.854  1.00 55.45           O  
ANISOU 1529  OH  TYR A 891     6704   5476   8887   -485   -325  -1232       O  
ATOM   1530  N   THR A 892     -40.771 -25.832 -36.364  1.00 45.76           N  
ANISOU 1530  N   THR A 892     6394   5193   5799    428  -1887  -1246       N  
ATOM   1531  CA  THR A 892     -40.952 -27.092 -35.688  1.00 44.47           C  
ANISOU 1531  CA  THR A 892     6392   5138   5367    559  -2092  -1123       C  
ATOM   1532  C   THR A 892     -41.976 -27.907 -36.447  1.00 40.38           C  
ANISOU 1532  C   THR A 892     5913   4696   4735    583  -1810   -847       C  
ATOM   1533  O   THR A 892     -42.601 -27.433 -37.397  1.00 39.48           O  
ANISOU 1533  O   THR A 892     5730   4577   4696    519  -1487   -764       O  
ATOM   1534  CB  THR A 892     -41.433 -26.871 -34.250  1.00 46.38           C  
ANISOU 1534  CB  THR A 892     6994   5436   5191    650  -2260  -1170       C  
ATOM   1535  CG2 THR A 892     -40.560 -25.901 -33.529  1.00 48.44           C  
ANISOU 1535  CG2 THR A 892     7234   5623   5549    617  -2528  -1486       C  
ATOM   1536  OG1 THR A 892     -42.768 -26.367 -34.291  1.00 47.00           O  
ANISOU 1536  OG1 THR A 892     7272   5553   5033    651  -1922  -1052       O  
ATOM   1537  N   HIS A 893     -42.179 -29.135 -35.987  1.00 38.12           N  
ANISOU 1537  N   HIS A 893     5752   4470   4262    681  -1950   -700       N  
ATOM   1538  CA  HIS A 893     -43.270 -29.934 -36.525  1.00 41.80           C  
ANISOU 1538  CA  HIS A 893     6283   4996   4602    696  -1702   -454       C  
ATOM   1539  C   HIS A 893     -44.618 -29.291 -36.262  1.00 39.92           C  
ANISOU 1539  C   HIS A 893     6264   4818   4084    692  -1431   -361       C  
ATOM   1540  O   HIS A 893     -45.554 -29.484 -37.046  1.00 37.89           O  
ANISOU 1540  O   HIS A 893     5967   4602   3827    668  -1158   -214       O  
ATOM   1541  CB  HIS A 893     -43.215 -31.320 -35.921  1.00 36.75           C  
ANISOU 1541  CB  HIS A 893     5767   4366   3831    792  -1917   -311       C  
ATOM   1542  CG  HIS A 893     -41.922 -32.008 -36.188  1.00 38.24           C  
ANISOU 1542  CG  HIS A 893     5717   4480   4331    828  -2194   -409       C  
ATOM   1543  CD2 HIS A 893     -41.367 -32.423 -37.349  1.00 34.37           C  
ANISOU 1543  CD2 HIS A 893     4913   3952   4195    793  -2123   -460       C  
ATOM   1544  ND1 HIS A 893     -41.001 -32.280 -35.197  1.00 41.76           N  
ANISOU 1544  ND1 HIS A 893     6221   4893   4754    921  -2602   -496       N  
ATOM   1545  CE1 HIS A 893     -39.946 -32.864 -35.735  1.00 39.10           C  
ANISOU 1545  CE1 HIS A 893     5588   4484   4782    949  -2775   -593       C  
ATOM   1546  NE2 HIS A 893     -40.141 -32.958 -37.040  1.00 38.10           N  
ANISOU 1546  NE2 HIS A 893     5233   4356   4886    868  -2469   -581       N  
ATOM   1547  N   GLN A 894     -44.726 -28.517 -35.178  1.00 40.24           N  
ANISOU 1547  N   GLN A 894     6522   4869   3899    723  -1511   -472       N  
ATOM   1548  CA  GLN A 894     -45.986 -27.871 -34.820  1.00 42.41           C  
ANISOU 1548  CA  GLN A 894     6997   5198   3917    740  -1248   -422       C  
ATOM   1549  C   GLN A 894     -46.261 -26.604 -35.637  1.00 41.83           C  
ANISOU 1549  C   GLN A 894     6787   5053   4052    680  -1011   -510       C  
ATOM   1550  O   GLN A 894     -47.429 -26.252 -35.844  1.00 43.93           O  
ANISOU 1550  O   GLN A 894     7114   5356   4219    700   -737   -416       O  
ATOM   1551  CB  GLN A 894     -46.000 -27.594 -33.319  1.00 44.12           C  
ANISOU 1551  CB  GLN A 894     7522   5465   3777    812  -1414   -527       C  
ATOM   1552  CG  GLN A 894     -46.187 -28.866 -32.451  1.00 43.95           C  
ANISOU 1552  CG  GLN A 894     7732   5533   3434    886  -1552   -334       C  
ATOM   1553  CD  GLN A 894     -47.283 -29.818 -32.986  1.00 54.14           C  
ANISOU 1553  CD  GLN A 894     9012   6868   4692    868  -1273    -47       C  
ATOM   1554  NE2 GLN A 894     -48.539 -29.405 -32.832  1.00 51.14           N  
ANISOU 1554  NE2 GLN A 894     8741   6560   4128    866   -950     14       N  
ATOM   1555  OE1 GLN A 894     -46.999 -30.885 -33.558  1.00 53.46           O  
ANISOU 1555  OE1 GLN A 894     8794   6739   4780    855  -1347     90       O  
ATOM   1556  N   SER A 895     -45.223 -25.888 -36.088  1.00 41.16           N  
ANISOU 1556  N   SER A 895     6513   4853   4271    607  -1107   -682       N  
ATOM   1557  CA  SER A 895     -45.445 -24.829 -37.068  1.00 35.82           C  
ANISOU 1557  CA  SER A 895     5700   4082   3828    539   -863   -693       C  
ATOM   1558  C   SER A 895     -45.721 -25.404 -38.454  1.00 35.99           C  
ANISOU 1558  C   SER A 895     5532   4149   3993    505   -671   -496       C  
ATOM   1559  O   SER A 895     -46.461 -24.797 -39.236  1.00 36.72           O  
ANISOU 1559  O   SER A 895     5596   4224   4132    497   -426   -400       O  
ATOM   1560  CB  SER A 895     -44.252 -23.871 -37.089  1.00 40.11           C  
ANISOU 1560  CB  SER A 895     6104   4467   4669    446   -997   -925       C  
ATOM   1561  OG  SER A 895     -43.018 -24.530 -37.361  1.00 43.16           O  
ANISOU 1561  OG  SER A 895     6273   4848   5278    394  -1204   -988       O  
ATOM   1562  N   ASP A 896     -45.157 -26.581 -38.775  1.00 37.24           N  
ANISOU 1562  N   ASP A 896     5569   4364   4216    500   -793   -444       N  
ATOM   1563  CA  ASP A 896     -45.571 -27.305 -39.981  1.00 34.42           C  
ANISOU 1563  CA  ASP A 896     5074   4079   3924    486   -622   -282       C  
ATOM   1564  C   ASP A 896     -47.063 -27.628 -39.959  1.00 31.85           C  
ANISOU 1564  C   ASP A 896     4887   3848   3365    546   -445   -107       C  
ATOM   1565  O   ASP A 896     -47.710 -27.672 -41.014  1.00 29.91           O  
ANISOU 1565  O   ASP A 896     4549   3654   3161    536   -257      4       O  
ATOM   1566  CB  ASP A 896     -44.767 -28.594 -40.143  1.00 32.22           C  
ANISOU 1566  CB  ASP A 896     4666   3825   3751    494   -801   -290       C  
ATOM   1567  CG  ASP A 896     -43.428 -28.374 -40.842  1.00 37.33           C  
ANISOU 1567  CG  ASP A 896     5047   4410   4727    418   -851   -435       C  
ATOM   1568  OD1 ASP A 896     -43.269 -27.347 -41.559  1.00 37.52           O  
ANISOU 1568  OD1 ASP A 896     4975   4387   4895    334   -670   -464       O  
ATOM   1569  OD2 ASP A 896     -42.536 -29.247 -40.679  1.00 36.83           O1-
ANISOU 1569  OD2 ASP A 896     4864   4335   4794    444  -1062   -512       O1-
ATOM   1570  N   VAL A 897     -47.613 -27.922 -38.781  1.00 33.71           N  
ANISOU 1570  N   VAL A 897     5335   4121   3351    607   -507    -82       N  
ATOM   1571  CA  VAL A 897     -49.052 -28.181 -38.677  1.00 35.74           C  
ANISOU 1571  CA  VAL A 897     5695   4467   3419    649   -308     68       C  
ATOM   1572  C   VAL A 897     -49.852 -26.946 -39.060  1.00 34.33           C  
ANISOU 1572  C   VAL A 897     5509   4271   3264    669    -89     58       C  
ATOM   1573  O   VAL A 897     -50.884 -27.042 -39.737  1.00 33.82           O  
ANISOU 1573  O   VAL A 897     5377   4272   3202    689     91    180       O  
ATOM   1574  CB  VAL A 897     -49.406 -28.674 -37.264  1.00 38.49           C  
ANISOU 1574  CB  VAL A 897     6290   4860   3476    699   -381    100       C  
ATOM   1575  CG1 VAL A 897     -50.915 -28.650 -37.051  1.00 38.76           C  
ANISOU 1575  CG1 VAL A 897     6408   4979   3338    730   -118    218       C  
ATOM   1576  CG2 VAL A 897     -48.884 -30.101 -37.084  1.00 32.16           C  
ANISOU 1576  CG2 VAL A 897     5492   4057   2669    695   -571    192       C  
ATOM   1577  N   TRP A 898     -49.359 -25.763 -38.675  1.00 36.55           N  
ANISOU 1577  N   TRP A 898     5842   4447   3598    668   -124    -96       N  
ATOM   1578  CA  TRP A 898     -49.988 -24.511 -39.086  1.00 33.62           C  
ANISOU 1578  CA  TRP A 898     5461   4003   3310    697     63   -108       C  
ATOM   1579  C   TRP A 898     -50.024 -24.401 -40.600  1.00 33.25           C  
ANISOU 1579  C   TRP A 898     5225   3948   3459    661    175     18       C  
ATOM   1580  O   TRP A 898     -51.047 -24.022 -41.182  1.00 33.92           O  
ANISOU 1580  O   TRP A 898     5285   4059   3545    720    341    128       O  
ATOM   1581  CB  TRP A 898     -49.227 -23.323 -38.478  1.00 34.02           C  
ANISOU 1581  CB  TRP A 898     5582   3893   3451    677    -26   -321       C  
ATOM   1582  CG  TRP A 898     -49.777 -21.958 -38.847  1.00 36.76           C  
ANISOU 1582  CG  TRP A 898     5933   4101   3933    712    151   -342       C  
ATOM   1583  CD1 TRP A 898     -49.859 -21.403 -40.101  1.00 36.17           C  
ANISOU 1583  CD1 TRP A 898     5727   3945   4073    688    281   -216       C  
ATOM   1584  CD2 TRP A 898     -50.339 -20.996 -37.952  1.00 36.32           C  
ANISOU 1584  CD2 TRP A 898     6036   3962   3801    795    214   -491       C  
ATOM   1585  CE2 TRP A 898     -50.747 -19.886 -38.725  1.00 37.34           C  
ANISOU 1585  CE2 TRP A 898     6106   3931   4152    824    372   -444       C  
ATOM   1586  CE3 TRP A 898     -50.536 -20.963 -36.567  1.00 39.25           C  
ANISOU 1586  CE3 TRP A 898     6609   4381   3923    855    158   -665       C  
ATOM   1587  NE1 TRP A 898     -50.441 -20.154 -40.032  1.00 37.93           N  
ANISOU 1587  NE1 TRP A 898     6015   4012   4383    756    404   -255       N  
ATOM   1588  CZ2 TRP A 898     -51.335 -18.753 -38.154  1.00 38.95           C  
ANISOU 1588  CZ2 TRP A 898     6422   3992   4385    918    467   -585       C  
ATOM   1589  CZ3 TRP A 898     -51.123 -19.836 -36.007  1.00 40.28           C  
ANISOU 1589  CZ3 TRP A 898     6855   4402   4048    942    273   -827       C  
ATOM   1590  CH2 TRP A 898     -51.517 -18.752 -36.802  1.00 37.67           C  
ANISOU 1590  CH2 TRP A 898     6437   3885   3990    976    424   -794       C  
ATOM   1591  N   SER A 899     -48.890 -24.679 -41.254  1.00 33.66           N  
ANISOU 1591  N   SER A 899     5141   3971   3678    572     83     -6       N  
ATOM   1592  CA  SER A 899     -48.844 -24.583 -42.709  1.00 32.45           C  
ANISOU 1592  CA  SER A 899     4836   3835   3659    533    207    110       C  
ATOM   1593  C   SER A 899     -49.742 -25.627 -43.355  1.00 30.58           C  
ANISOU 1593  C   SER A 899     4546   3765   3307    575    265    251       C  
ATOM   1594  O   SER A 899     -50.330 -25.378 -44.413  1.00 33.85           O  
ANISOU 1594  O   SER A 899     4901   4229   3732    598    389    369       O  
ATOM   1595  CB  SER A 899     -47.400 -24.744 -43.208  1.00 33.42           C  
ANISOU 1595  CB  SER A 899     4808   3911   3980    424    129     28       C  
ATOM   1596  OG  SER A 899     -46.524 -23.805 -42.622  1.00 33.96           O  
ANISOU 1596  OG  SER A 899     4886   3814   4205    363     56   -127       O  
ATOM   1597  N   TYR A 900     -49.877 -26.789 -42.730  1.00 31.31           N  
ANISOU 1597  N   TYR A 900     4668   3935   3292    586    165    244       N  
ATOM   1598  CA  TYR A 900     -50.795 -27.800 -43.243  1.00 32.57           C  
ANISOU 1598  CA  TYR A 900     4772   4224   3380    609    217    355       C  
ATOM   1599  C   TYR A 900     -52.218 -27.267 -43.319  1.00 33.58           C  
ANISOU 1599  C   TYR A 900     4927   4401   3429    683    368    445       C  
ATOM   1600  O   TYR A 900     -52.909 -27.453 -44.333  1.00 32.71           O  
ANISOU 1600  O   TYR A 900     4712   4381   3335    704    435    530       O  
ATOM   1601  CB  TYR A 900     -50.753 -29.024 -42.343  1.00 33.01           C  
ANISOU 1601  CB  TYR A 900     4891   4300   3352    603     97    352       C  
ATOM   1602  CG  TYR A 900     -51.747 -30.107 -42.704  1.00 36.46           C  
ANISOU 1602  CG  TYR A 900     5272   4829   3753    603    152    453       C  
ATOM   1603  CD1 TYR A 900     -51.426 -31.107 -43.627  1.00 31.15           C  
ANISOU 1603  CD1 TYR A 900     4461   4190   3186    565     97    445       C  
ATOM   1604  CD2 TYR A 900     -53.006 -30.132 -42.119  1.00 32.58           C  
ANISOU 1604  CD2 TYR A 900     4848   4386   3147    635    270    532       C  
ATOM   1605  CE1 TYR A 900     -52.346 -32.103 -43.938  1.00 32.19           C  
ANISOU 1605  CE1 TYR A 900     4532   4380   3318    551    131    508       C  
ATOM   1606  CE2 TYR A 900     -53.906 -31.101 -42.420  1.00 33.93           C  
ANISOU 1606  CE2 TYR A 900     4937   4622   3332    611    322    610       C  
ATOM   1607  CZ  TYR A 900     -53.581 -32.091 -43.322  1.00 32.32           C  
ANISOU 1607  CZ  TYR A 900     4604   4431   3244    565    240    596       C  
ATOM   1608  OH  TYR A 900     -54.525 -33.045 -43.602  1.00 31.93           O  
ANISOU 1608  OH  TYR A 900     4465   4426   3241    529    282    649       O  
ATOM   1609  N   GLY A 901     -52.682 -26.609 -42.247  1.00 31.26           N  
ANISOU 1609  N   GLY A 901     4767   4059   3052    736    415    408       N  
ATOM   1610  CA  GLY A 901     -54.008 -26.019 -42.282  1.00 31.75           C  
ANISOU 1610  CA  GLY A 901     4824   4155   3085    826    570    466       C  
ATOM   1611  C   GLY A 901     -54.166 -25.029 -43.417  1.00 33.01           C  
ANISOU 1611  C   GLY A 901     4905   4272   3367    871    631    527       C  
ATOM   1612  O   GLY A 901     -55.165 -25.061 -44.143  1.00 33.61           O  
ANISOU 1612  O   GLY A 901     4884   4434   3455    936    693    625       O  
ATOM   1613  N   VAL A 902     -53.161 -24.161 -43.612  1.00 32.36           N  
ANISOU 1613  N   VAL A 902     4860   4049   3386    833    602    480       N  
ATOM   1614  CA  VAL A 902     -53.185 -23.239 -44.743  1.00 32.95           C  
ANISOU 1614  CA  VAL A 902     4891   4059   3571    860    669    584       C  
ATOM   1615  C   VAL A 902     -53.256 -24.018 -46.044  1.00 32.32           C  
ANISOU 1615  C   VAL A 902     4691   4134   3454    836    657    698       C  
ATOM   1616  O   VAL A 902     -54.011 -23.651 -46.953  1.00 32.47           O  
ANISOU 1616  O   VAL A 902     4672   4203   3461    916    703    828       O  
ATOM   1617  CB  VAL A 902     -51.947 -22.305 -44.728  1.00 33.88           C  
ANISOU 1617  CB  VAL A 902     5054   3981   3837    777    658    517       C  
ATOM   1618  CG1 VAL A 902     -52.040 -21.273 -45.849  1.00 31.37           C  
ANISOU 1618  CG1 VAL A 902     4729   3563   3627    802    759    672       C  
ATOM   1619  CG2 VAL A 902     -51.762 -21.605 -43.392  1.00 35.09           C  
ANISOU 1619  CG2 VAL A 902     5330   3984   4020    790    629    344       C  
ATOM   1620  N   THR A 903     -52.486 -25.122 -46.142  1.00 31.60           N  
ANISOU 1620  N   THR A 903     4542   4122   3342    741    578    638       N  
ATOM   1621  CA  THR A 903     -52.481 -25.960 -47.345  1.00 32.78           C  
ANISOU 1621  CA  THR A 903     4583   4424   3449    716    566    691       C  
ATOM   1622  C   THR A 903     -53.859 -26.550 -47.603  1.00 30.58           C  
ANISOU 1622  C   THR A 903     4243   4288   3089    792    559    749       C  
ATOM   1623  O   THR A 903     -54.364 -26.506 -48.732  1.00 28.79           O  
ANISOU 1623  O   THR A 903     3957   4169   2812    838    565    832       O  
ATOM   1624  CB  THR A 903     -51.432 -27.082 -47.221  1.00 35.52           C  
ANISOU 1624  CB  THR A 903     4869   4796   3831    620    477    575       C  
ATOM   1625  CG2 THR A 903     -51.415 -27.940 -48.479  1.00 27.53           C  
ANISOU 1625  CG2 THR A 903     3748   3937   2778    601    476    583       C  
ATOM   1626  OG1 THR A 903     -50.127 -26.509 -47.048  1.00 32.51           O  
ANISOU 1626  OG1 THR A 903     4493   4290   3569    545    474    502       O  
ATOM   1627  N   VAL A 904     -54.483 -27.102 -46.563  1.00 28.86           N  
ANISOU 1627  N   VAL A 904     4037   4076   2852    803    546    707       N  
ATOM   1628  CA  VAL A 904     -55.860 -27.583 -46.666  1.00 32.72           C  
ANISOU 1628  CA  VAL A 904     4435   4680   3319    859    565    750       C  
ATOM   1629  C   VAL A 904     -56.802 -26.448 -47.086  1.00 37.57           C  
ANISOU 1629  C   VAL A 904     5026   5296   3953    990    626    836       C  
ATOM   1630  O   VAL A 904     -57.691 -26.638 -47.928  1.00 37.80           O  
ANISOU 1630  O   VAL A 904     4935   5448   3979   1050    593    890       O  
ATOM   1631  CB  VAL A 904     -56.282 -28.226 -45.329  1.00 36.94           C  
ANISOU 1631  CB  VAL A 904     5010   5195   3830    831    596    711       C  
ATOM   1632  CG1 VAL A 904     -57.734 -28.595 -45.324  1.00 38.45           C  
ANISOU 1632  CG1 VAL A 904     5078   5486   4047    872    662    748       C  
ATOM   1633  CG2 VAL A 904     -55.437 -29.446 -45.043  1.00 31.57           C  
ANISOU 1633  CG2 VAL A 904     4349   4499   3146    726    501    662       C  
ATOM   1634  N   TRP A 905     -56.604 -25.239 -46.543  1.00 36.12           N  
ANISOU 1634  N   TRP A 905     4952   4964   3807   1044    692    839       N  
ATOM   1635  CA  TRP A 905     -57.418 -24.104 -46.985  1.00 36.17           C  
ANISOU 1635  CA  TRP A 905     4944   4928   3872   1189    735    930       C  
ATOM   1636  C   TRP A 905     -57.226 -23.839 -48.470  1.00 34.90           C  
ANISOU 1636  C   TRP A 905     4761   4820   3681   1214    678   1063       C  
ATOM   1637  O   TRP A 905     -58.193 -23.548 -49.181  1.00 37.44           O  
ANISOU 1637  O   TRP A 905     5009   5215   4003   1341    640   1161       O  
ATOM   1638  CB  TRP A 905     -57.073 -22.858 -46.165  1.00 34.69           C  
ANISOU 1638  CB  TRP A 905     4892   4525   3762   1232    810    884       C  
ATOM   1639  CG  TRP A 905     -57.942 -21.650 -46.400  1.00 36.61           C  
ANISOU 1639  CG  TRP A 905     5131   4668   4113   1404    860    960       C  
ATOM   1640  CD1 TRP A 905     -59.093 -21.303 -45.705  1.00 37.19           C  
ANISOU 1640  CD1 TRP A 905     5150   4733   4249   1541    938    904       C  
ATOM   1641  CD2 TRP A 905     -57.707 -20.584 -47.331  1.00 37.84           C  
ANISOU 1641  CD2 TRP A 905     5343   4688   4345   1469    849   1106       C  
ATOM   1642  CE2 TRP A 905     -58.765 -19.653 -47.174  1.00 36.63           C  
ANISOU 1642  CE2 TRP A 905     5166   4436   4317   1663    886   1138       C  
ATOM   1643  CE3 TRP A 905     -56.710 -20.327 -48.289  1.00 36.38           C  
ANISOU 1643  CE3 TRP A 905     5227   4453   4142   1382    829   1224       C  
ATOM   1644  NE1 TRP A 905     -59.589 -20.125 -46.181  1.00 37.26           N  
ANISOU 1644  NE1 TRP A 905     5160   4606   4392   1704    947    993       N  
ATOM   1645  CZ2 TRP A 905     -58.858 -18.491 -47.938  1.00 36.06           C  
ANISOU 1645  CZ2 TRP A 905     5155   4191   4355   1782    873   1304       C  
ATOM   1646  CZ3 TRP A 905     -56.803 -19.177 -49.053  1.00 37.62           C  
ANISOU 1646  CZ3 TRP A 905     5457   4455   4380   1477    848   1405       C  
ATOM   1647  CH2 TRP A 905     -57.873 -18.264 -48.869  1.00 38.83           C  
ANISOU 1647  CH2 TRP A 905     5604   4485   4662   1681    854   1455       C  
ATOM   1648  N   GLU A 906     -55.980 -23.926 -48.960  1.00 33.54           N  
ANISOU 1648  N   GLU A 906     4649   4620   3475   1101    672   1067       N  
ATOM   1649  CA  GLU A 906     -55.746 -23.766 -50.394  1.00 36.28           C  
ANISOU 1649  CA  GLU A 906     4999   5049   3735   1110    653   1197       C  
ATOM   1650  C   GLU A 906     -56.546 -24.783 -51.194  1.00 34.81           C  
ANISOU 1650  C   GLU A 906     4690   5103   3434   1146    550   1193       C  
ATOM   1651  O   GLU A 906     -57.120 -24.447 -52.235  1.00 33.63           O  
ANISOU 1651  O   GLU A 906     4534   5052   3193   1247    494   1318       O  
ATOM   1652  CB  GLU A 906     -54.252 -23.903 -50.742  1.00 37.96           C  
ANISOU 1652  CB  GLU A 906     5257   5226   3940    960    703   1165       C  
ATOM   1653  CG  GLU A 906     -53.355 -22.738 -50.343  1.00 35.61           C  
ANISOU 1653  CG  GLU A 906     5063   4687   3782    906    798   1190       C  
ATOM   1654  CD  GLU A 906     -51.886 -22.984 -50.691  1.00 38.12           C  
ANISOU 1654  CD  GLU A 906     5361   4988   4136    744    856   1132       C  
ATOM   1655  OE1 GLU A 906     -51.187 -23.702 -49.947  1.00 35.19           O  
ANISOU 1655  OE1 GLU A 906     4930   4610   3828    656    806    958       O  
ATOM   1656  OE2 GLU A 906     -51.427 -22.497 -51.746  1.00 40.92           O1-
ANISOU 1656  OE2 GLU A 906     5751   5345   4450    709    956   1268       O1-
ATOM   1657  N   LEU A 907     -56.575 -26.038 -50.742  1.00 32.73           N  
ANISOU 1657  N   LEU A 907     4335   4925   3176   1063    507   1049       N  
ATOM   1658  CA  LEU A 907     -57.292 -27.061 -51.498  1.00 35.43           C  
ANISOU 1658  CA  LEU A 907     4545   5469   3449   1073    399   1005       C  
ATOM   1659  C   LEU A 907     -58.786 -26.771 -51.514  1.00 40.06           C  
ANISOU 1659  C   LEU A 907     5021   6118   4082   1210    344   1056       C  
ATOM   1660  O   LEU A 907     -59.415 -26.733 -52.579  1.00 40.54           O  
ANISOU 1660  O   LEU A 907     5020   6324   4059   1298    231   1110       O  
ATOM   1661  CB  LEU A 907     -57.025 -28.441 -50.903  1.00 33.80           C  
ANISOU 1661  CB  LEU A 907     4267   5279   3296    950    373    850       C  
ATOM   1662  CG  LEU A 907     -55.550 -28.852 -50.752  1.00 39.13           C  
ANISOU 1662  CG  LEU A 907     5009   5881   3978    834    400    770       C  
ATOM   1663  CD1 LEU A 907     -55.439 -30.307 -50.261  1.00 38.79           C  
ANISOU 1663  CD1 LEU A 907     4893   5839   4006    745    338    637       C  
ATOM   1664  CD2 LEU A 907     -54.737 -28.640 -52.050  1.00 37.49           C  
ANISOU 1664  CD2 LEU A 907     4831   5758   3657    820    419    787       C  
ATOM   1665  N   MET A 908     -59.357 -26.518 -50.339  1.00 39.97           N  
ANISOU 1665  N   MET A 908     4983   6006   4199   1238    421   1032       N  
ATOM   1666  CA AMET A 908     -60.798 -26.341 -50.195  0.50 48.47           C  
ANISOU 1666  CA AMET A 908     5902   7139   5374   1361    402   1044       C  
ATOM   1667  CA BMET A 908     -60.801 -26.373 -50.243  0.50 52.97           C  
ANISOU 1667  CA BMET A 908     6468   7716   5941   1359    396   1043       C  
ATOM   1668  C   MET A 908     -61.306 -25.086 -50.878  1.00 41.89           C  
ANISOU 1668  C   MET A 908     5087   6282   4547   1550    352   1185       C  
ATOM   1669  O   MET A 908     -62.480 -25.029 -51.242  1.00 41.51           O  
ANISOU 1669  O   MET A 908     4870   6334   4569   1677    260   1201       O  
ATOM   1670  CB AMET A 908     -61.172 -26.308 -48.717  0.50 40.45           C  
ANISOU 1670  CB AMET A 908     4877   6022   4470   1343    551    976       C  
ATOM   1671  CB BMET A 908     -61.218 -26.479 -48.782  0.50 40.54           C  
ANISOU 1671  CB BMET A 908     4868   6055   4480   1332    539    969       C  
ATOM   1672  CG AMET A 908     -60.858 -27.598 -48.008  0.50 39.51           C  
ANISOU 1672  CG AMET A 908     4747   5921   4343   1174    586    881       C  
ATOM   1673  CG BMET A 908     -60.520 -27.645 -48.119  0.50 39.26           C  
ANISOU 1673  CG BMET A 908     4752   5880   4284   1153    570    881       C  
ATOM   1674  SD AMET A 908     -61.655 -28.990 -48.819  0.50 35.93           S  
ANISOU 1674  SD AMET A 908     4059   5647   3947   1106    460    819       S  
ATOM   1675  SD BMET A 908     -61.530 -28.683 -47.068  0.50 42.86           S  
ANISOU 1675  SD BMET A 908     5067   6375   4844   1075    671    816       S  
ATOM   1676  CE AMET A 908     -60.847 -30.346 -47.981  0.50 36.70           C  
ANISOU 1676  CE AMET A 908     4234   5669   4042    907    502    748       C  
ATOM   1677  CE BMET A 908     -60.630 -30.228 -47.181  0.50 37.81           C  
ANISOU 1677  CE BMET A 908     4461   5736   4171    888    584    759       C  
ATOM   1678  N   THR A 909     -60.452 -24.079 -51.057  1.00 40.86           N  
ANISOU 1678  N   THR A 909     5147   6005   4373   1572    404   1292       N  
ATOM   1679  CA  THR A 909     -60.809 -22.913 -51.857  1.00 41.97           C  
ANISOU 1679  CA  THR A 909     5346   6093   4509   1747    346   1474       C  
ATOM   1680  C   THR A 909     -60.434 -23.077 -53.323  1.00 42.47           C  
ANISOU 1680  C   THR A 909     5474   6305   4356   1745    229   1595       C  
ATOM   1681  O   THR A 909     -60.515 -22.106 -54.084  1.00 41.79           O  
ANISOU 1681  O   THR A 909     5498   6166   4215   1874    186   1795       O  
ATOM   1682  CB  THR A 909     -60.131 -21.659 -51.302  1.00 46.94           C  
ANISOU 1682  CB  THR A 909     6156   6445   5234   1764    478   1542       C  
ATOM   1683  CG2 THR A 909     -60.720 -21.243 -49.923  1.00 36.75           C  
ANISOU 1683  CG2 THR A 909     4818   5015   4132   1829    586   1417       C  
ATOM   1684  OG1 THR A 909     -58.724 -21.915 -51.196  1.00 39.78           O  
ANISOU 1684  OG1 THR A 909     5375   5482   4257   1573    557   1500       O  
ATOM   1685  N   PHE A 910     -60.010 -24.281 -53.727  1.00 41.92           N  
ANISOU 1685  N   PHE A 910     5359   6412   4158   1606    186   1478       N  
ATOM   1686  CA  PHE A 910     -59.591 -24.559 -55.098  1.00 41.96           C  
ANISOU 1686  CA  PHE A 910     5436   6593   3916   1593    101   1542       C  
ATOM   1687  C   PHE A 910     -58.471 -23.625 -55.540  1.00 36.76           C  
ANISOU 1687  C   PHE A 910     4989   5786   3191   1532    235   1681       C  
ATOM   1688  O   PHE A 910     -58.460 -23.118 -56.659  1.00 34.89           O  
ANISOU 1688  O   PHE A 910     4847   5584   2826   1556    189   1791       O  
ATOM   1689  CB  PHE A 910     -60.781 -24.509 -56.056  1.00 45.25           C  
ANISOU 1689  CB  PHE A 910     5762   7190   4243   1760   -117   1603       C  
ATOM   1690  CG  PHE A 910     -61.867 -25.480 -55.696  1.00 45.28           C  
ANISOU 1690  CG  PHE A 910     5503   7327   4374   1774   -244   1421       C  
ATOM   1691  CD1 PHE A 910     -61.737 -26.815 -56.008  1.00 43.57           C  
ANISOU 1691  CD1 PHE A 910     5190   7276   4091   1642   -313   1226       C  
ATOM   1692  CD2 PHE A 910     -63.011 -25.061 -55.035  1.00 48.18           C  
ANISOU 1692  CD2 PHE A 910     5705   7632   4970   1903   -273   1424       C  
ATOM   1693  CE1 PHE A 910     -62.721 -27.719 -55.680  1.00 47.08           C  
ANISOU 1693  CE1 PHE A 910     5382   7803   4702   1616   -412   1055       C  
ATOM   1694  CE2 PHE A 910     -64.006 -25.967 -54.700  1.00 45.83           C  
ANISOU 1694  CE2 PHE A 910     5137   7445   4833   1879   -351   1249       C  
ATOM   1695  CZ  PHE A 910     -63.845 -27.305 -55.025  1.00 46.07           C  
ANISOU 1695  CZ  PHE A 910     5079   7622   4802   1723   -421   1073       C  
ATOM   1696  N   GLY A 911     -57.534 -23.371 -54.634  1.00 36.89           N  
ANISOU 1696  N   GLY A 911     5075   5617   3323   1431    400   1661       N  
ATOM   1697  CA  GLY A 911     -56.335 -22.639 -54.981  1.00 39.40           C  
ANISOU 1697  CA  GLY A 911     5543   5789   3640   1320    542   1743       C  
ATOM   1698  C   GLY A 911     -56.372 -21.137 -54.801  1.00 38.19           C  
ANISOU 1698  C   GLY A 911     5511   5372   3626   1390    611   1920       C  
ATOM   1699  O   GLY A 911     -55.632 -20.433 -55.495  1.00 35.36           O  
ANISOU 1699  O   GLY A 911     5276   4921   3239   1316    701   2045       O  
ATOM   1700  N   SER A 912     -57.212 -20.610 -53.905  1.00 39.78           N  
ANISOU 1700  N   SER A 912     5684   5440   3992   1534    585   1934       N  
ATOM   1701  CA  SER A 912     -57.199 -19.172 -53.636  1.00 38.78           C  
ANISOU 1701  CA  SER A 912     5675   5015   4045   1607    656   2069       C  
ATOM   1702  C   SER A 912     -55.901 -18.760 -52.952  1.00 40.52           C  
ANISOU 1702  C   SER A 912     5995   5003   4398   1448    827   2030       C  
ATOM   1703  O   SER A 912     -55.282 -19.534 -52.224  1.00 41.30           O  
ANISOU 1703  O   SER A 912     6022   5150   4521   1304    854   1813       O  
ATOM   1704  CB  SER A 912     -58.370 -18.756 -52.729  1.00 39.84           C  
ANISOU 1704  CB  SER A 912     5735   5047   4357   1810    610   2035       C  
ATOM   1705  OG  SER A 912     -59.624 -18.987 -53.328  1.00 38.32           O  
ANISOU 1705  OG  SER A 912     5414   5038   4109   1965    442   2066       O  
ATOM   1706  N   LYS A 913     -55.521 -17.514 -53.146  1.00 46.73           N  
ANISOU 1706  N   LYS A 913     6913   5522   5320   1446    912   2183       N  
ATOM   1707  CA  LYS A 913     -54.354 -16.986 -52.449  1.00 45.46           C  
ANISOU 1707  CA  LYS A 913     6815   5099   5359   1281   1056   2106       C  
ATOM   1708  C   LYS A 913     -54.749 -16.605 -51.025  1.00 47.55           C  
ANISOU 1708  C   LYS A 913     7048   5179   5838   1342   1034   1890       C  
ATOM   1709  O   LYS A 913     -55.727 -15.865 -50.835  1.00 46.35           O  
ANISOU 1709  O   LYS A 913     6921   4897   5793   1535    998   1950       O  
ATOM   1710  CB  LYS A 913     -53.801 -15.764 -53.197  1.00 46.20           C  
ANISOU 1710  CB  LYS A 913     7055   4946   5553   1231   1168   2344       C  
ATOM   1711  CG  LYS A 913     -53.441 -16.081 -54.646  1.00 49.18           C  
ANISOU 1711  CG  LYS A 913     7449   5553   5684   1137   1178   2477       C  
ATOM   1712  CD  LYS A 913     -53.357 -14.852 -55.555  1.00 51.81           C  
ANISOU 1712  CD  LYS A 913     7925   5705   6057   1127   1222   2726       C  
ATOM   1713  CE  LYS A 913     -52.073 -14.073 -55.321  1.00 61.46           C  
ANISOU 1713  CE  LYS A 913     9209   6624   7517    922   1435   2766       C  
ATOM   1714  NZ  LYS A 913     -51.769 -13.019 -56.352  1.00 68.06           N1+
ANISOU 1714  NZ  LYS A 913    10189   7314   8359    855   1515   3027       N1+
ATOM   1715  N   PRO A 914     -54.054 -17.111 -50.005  1.00 45.55           N  
ANISOU 1715  N   PRO A 914     6743   4924   5639   1200   1045   1630       N  
ATOM   1716  CA  PRO A 914     -54.416 -16.748 -48.628  1.00 43.29           C  
ANISOU 1716  CA  PRO A 914     6462   4490   5495   1260   1031   1411       C  
ATOM   1717  C   PRO A 914     -54.033 -15.305 -48.343  1.00 46.63           C  
ANISOU 1717  C   PRO A 914     7002   4531   6186   1258   1104   1423       C  
ATOM   1718  O   PRO A 914     -53.025 -14.790 -48.838  1.00 47.94           O  
ANISOU 1718  O   PRO A 914     7222   4528   6466   1111   1178   1516       O  
ATOM   1719  CB  PRO A 914     -53.617 -17.740 -47.770  1.00 42.04           C  
ANISOU 1719  CB  PRO A 914     6247   4453   5273   1100    994   1168       C  
ATOM   1720  CG  PRO A 914     -52.466 -18.157 -48.651  1.00 40.52           C  
ANISOU 1720  CG  PRO A 914     6024   4329   5045    926   1025   1244       C  
ATOM   1721  CD  PRO A 914     -52.983 -18.122 -50.055  1.00 43.62           C  
ANISOU 1721  CD  PRO A 914     6428   4839   5305   1005   1052   1513       C  
ATOM   1722  N   TYR A 915     -54.863 -14.654 -47.531  1.00 51.23           N  
ANISOU 1722  N   TYR A 915     7611   4963   6890   1420   1100   1313       N  
ATOM   1723  CA  TYR A 915     -54.735 -13.229 -47.215  1.00 42.82           C  
ANISOU 1723  CA  TYR A 915     6657   3497   6116   1463   1157   1295       C  
ATOM   1724  C   TYR A 915     -54.521 -12.411 -48.480  1.00 50.97           C  
ANISOU 1724  C   TYR A 915     7776   4335   7255   1466   1209   1637       C  
ATOM   1725  O   TYR A 915     -53.615 -11.575 -48.569  1.00 55.44           O  
ANISOU 1725  O   TYR A 915     8427   4596   8043   1326   1289   1673       O  
ATOM   1726  CB  TYR A 915     -53.607 -12.975 -46.218  1.00 44.11           C  
ANISOU 1726  CB  TYR A 915     6860   3482   6419   1275   1169   1017       C  
ATOM   1727  CG  TYR A 915     -53.525 -13.977 -45.088  1.00 42.88           C  
ANISOU 1727  CG  TYR A 915     6652   3563   6077   1230   1100    728       C  
ATOM   1728  CD1 TYR A 915     -54.391 -13.902 -44.002  1.00 41.61           C  
ANISOU 1728  CD1 TYR A 915     6515   3423   5873   1379   1100    518       C  
ATOM   1729  CD2 TYR A 915     -52.562 -14.985 -45.099  1.00 41.43           C  
ANISOU 1729  CD2 TYR A 915     6404   3574   5762   1043   1044    672       C  
ATOM   1730  CE1 TYR A 915     -54.319 -14.805 -42.965  1.00 42.62           C  
ANISOU 1730  CE1 TYR A 915     6635   3765   5793   1336   1052    294       C  
ATOM   1731  CE2 TYR A 915     -52.485 -15.906 -44.063  1.00 42.55           C  
ANISOU 1731  CE2 TYR A 915     6528   3911   5729   1015    960    447       C  
ATOM   1732  CZ  TYR A 915     -53.367 -15.802 -42.991  1.00 42.41           C  
ANISOU 1732  CZ  TYR A 915     6567   3913   5634   1157    968    274       C  
ATOM   1733  OH  TYR A 915     -53.302 -16.707 -41.947  1.00 43.01           O  
ANISOU 1733  OH  TYR A 915     6664   4182   5498   1127    901     89       O  
ATOM   1734  N   ASP A 916     -55.394 -12.634 -49.463  1.00 53.53           N  
ANISOU 1734  N   ASP A 916     8083   4832   7423   1626   1160   1895       N  
ATOM   1735  CA  ASP A 916     -55.269 -11.961 -50.754  1.00 51.88           C  
ANISOU 1735  CA  ASP A 916     7965   4532   7215   1620   1173   2227       C  
ATOM   1736  C   ASP A 916     -55.361 -10.447 -50.560  1.00 55.79           C  
ANISOU 1736  C   ASP A 916     8552   4615   8031   1666   1190   2253       C  
ATOM   1737  O   ASP A 916     -56.323  -9.949 -49.977  1.00 56.42           O  
ANISOU 1737  O   ASP A 916     8603   4583   8250   1869   1127   2145       O  
ATOM   1738  CB  ASP A 916     -56.389 -12.442 -51.686  1.00 51.50           C  
ANISOU 1738  CB  ASP A 916     7840   4807   6921   1781   1025   2377       C  
ATOM   1739  CG  ASP A 916     -56.131 -12.131 -53.153  1.00 61.95           C  
ANISOU 1739  CG  ASP A 916     9246   6198   8095   1707    999   2654       C  
ATOM   1740  OD1 ASP A 916     -55.020 -11.671 -53.493  1.00 69.77           O  
ANISOU 1740  OD1 ASP A 916    10335   7028   9147   1512   1130   2748       O  
ATOM   1741  OD2 ASP A 916     -57.056 -12.327 -53.974  1.00 64.64           O1-
ANISOU 1741  OD2 ASP A 916     9553   6747   8261   1845    848   2772       O1-
ATOM   1742  N   GLY A 917     -54.361  -9.717 -51.062  1.00 57.10           N  
ANISOU 1742  N   GLY A 917     8814   4555   8328   1473   1282   2386       N  
ATOM   1743  CA  GLY A 917     -54.299  -8.267 -50.983  1.00 55.42           C  
ANISOU 1743  CA  GLY A 917     8698   3926   8434   1477   1297   2430       C  
ATOM   1744  C   GLY A 917     -53.714  -7.709 -49.701  1.00 55.82           C  
ANISOU 1744  C   GLY A 917     8757   3635   8815   1390   1360   2118       C  
ATOM   1745  O   GLY A 917     -53.602  -6.488 -49.572  1.00 59.32           O  
ANISOU 1745  O   GLY A 917     9275   3711   9553   1376   1365   2113       O  
ATOM   1746  N   ILE A 918     -53.313  -8.558 -48.768  1.00 56.86           N  
ANISOU 1746  N   ILE A 918     8829   3872   8904   1328   1390   1844       N  
ATOM   1747  CA  ILE A 918     -52.759  -8.143 -47.482  1.00 56.55           C  
ANISOU 1747  CA  ILE A 918     8803   3552   9130   1246   1412   1478       C  
ATOM   1748  C   ILE A 918     -51.237  -8.207 -47.573  1.00 58.79           C  
ANISOU 1748  C   ILE A 918     9069   3720   9549    925   1500   1442       C  
ATOM   1749  O   ILE A 918     -50.696  -9.287 -47.846  1.00 55.45           O  
ANISOU 1749  O   ILE A 918     8548   3635   8885    793   1497   1446       O  
ATOM   1750  CB  ILE A 918     -53.255  -9.055 -46.349  1.00 53.83           C  
ANISOU 1750  CB  ILE A 918     8385   3481   8586   1347   1337   1143       C  
ATOM   1751  CG1 ILE A 918     -54.787  -9.176 -46.360  1.00 50.08           C  
ANISOU 1751  CG1 ILE A 918     7883   3153   7991   1661   1298   1204       C  
ATOM   1752  CG2 ILE A 918     -52.641  -8.640 -45.025  1.00 56.42           C  
ANISOU 1752  CG2 ILE A 918     8734   3604   9100   1244   1309    720       C  
ATOM   1753  CD1 ILE A 918     -55.507  -7.908 -46.771  1.00 57.11           C  
ANISOU 1753  CD1 ILE A 918     8815   3773   9112   1819   1268   1345       C  
ATOM   1754  N   PRO A 919     -50.518  -7.112 -47.338  1.00 62.73           N  
ANISOU 1754  N   PRO A 919     9592   3853  10390    765   1525   1343       N  
ATOM   1755  CA  PRO A 919     -49.050  -7.191 -47.350  1.00 61.86           C  
ANISOU 1755  CA  PRO A 919     9404   3645  10454    442   1602   1259       C  
ATOM   1756  C   PRO A 919     -48.548  -8.188 -46.316  1.00 59.99           C  
ANISOU 1756  C   PRO A 919     9053   3642  10099    362   1491    872       C  
ATOM   1757  O   PRO A 919     -49.088  -8.285 -45.211  1.00 60.58           O  
ANISOU 1757  O   PRO A 919     9150   3769  10101    502   1361    561       O  
ATOM   1758  CB  PRO A 919     -48.614  -5.765 -47.002  1.00 61.40           C  
ANISOU 1758  CB  PRO A 919     9379   3159  10792    332   1590   1132       C  
ATOM   1759  CG  PRO A 919     -49.776  -4.911 -47.391  1.00 63.65           C  
ANISOU 1759  CG  PRO A 919     9787   3325  11074    576   1555   1337       C  
ATOM   1760  CD  PRO A 919     -51.000  -5.738 -47.122  1.00 60.45           C  
ANISOU 1760  CD  PRO A 919     9383   3220  10365    865   1480   1309       C  
ATOM   1761  N   ALA A 920     -47.515  -8.948 -46.690  1.00 57.51           N  
ANISOU 1761  N   ALA A 920     8600   3536   9714    141   1519    883       N  
ATOM   1762  CA  ALA A 920     -46.961  -9.923 -45.753  1.00 59.61           C  
ANISOU 1762  CA  ALA A 920     8736   4073   9840     67   1353    527       C  
ATOM   1763  C   ALA A 920     -46.429  -9.259 -44.475  1.00 60.30           C  
ANISOU 1763  C   ALA A 920     8819   3885  10206    -15   1221    105       C  
ATOM   1764  O   ALA A 920     -46.516  -9.844 -43.392  1.00 57.41           O  
ANISOU 1764  O   ALA A 920     8446   3713   9653     51   1038   -211       O  
ATOM   1765  CB  ALA A 920     -45.880 -10.762 -46.439  1.00 59.87           C  
ANISOU 1765  CB  ALA A 920     8596   4328   9824   -147   1412    605       C  
ATOM   1766  N   SER A 921     -45.882  -8.046 -44.564  1.00 59.15           N  
ANISOU 1766  N   SER A 921     8690   3285  10498   -160   1305     87       N  
ATOM   1767  CA  SER A 921     -45.386  -7.379 -43.359  1.00 59.73           C  
ANISOU 1767  CA  SER A 921     8759   3084  10851   -239   1156   -358       C  
ATOM   1768  C   SER A 921     -46.501  -7.061 -42.350  1.00 62.45           C  
ANISOU 1768  C   SER A 921     9273   3396  11060     28   1051   -594       C  
ATOM   1769  O   SER A 921     -46.215  -6.627 -41.227  1.00 65.01           O  
ANISOU 1769  O   SER A 921     9625   3563  11514      3    902  -1016       O  
ATOM   1770  CB  SER A 921     -44.668  -6.111 -43.757  1.00 63.08           C  
ANISOU 1770  CB  SER A 921     9149   3100  11719   -444   1251   -297       C  
ATOM   1771  OG  SER A 921     -45.614  -5.231 -44.360  1.00 66.31           O  
ANISOU 1771  OG  SER A 921     9720   3342  12135   -278   1358      3       O  
ATOM   1772  N   GLU A 922     -47.762  -7.265 -42.705  1.00 62.49           N  
ANISOU 1772  N   GLU A 922     9381   3556  10808    285   1123   -358       N  
ATOM   1773  CA  GLU A 922     -48.841  -6.986 -41.778  1.00 57.52           C  
ANISOU 1773  CA  GLU A 922     8878   2913  10065    542   1068   -586       C  
ATOM   1774  C   GLU A 922     -49.566  -8.246 -41.331  1.00 57.47           C  
ANISOU 1774  C   GLU A 922     8863   3411   9563    701    999   -627       C  
ATOM   1775  O   GLU A 922     -50.600  -8.150 -40.661  1.00 58.29           O  
ANISOU 1775  O   GLU A 922     9052   3570   9524    926   1005   -769       O  
ATOM   1776  CB  GLU A 922     -49.802  -5.991 -42.407  1.00 61.85           C  
ANISOU 1776  CB  GLU A 922     9522   3188  10791    728   1190   -329       C  
ATOM   1777  CG  GLU A 922     -49.165  -4.606 -42.536  1.00 66.43           C  
ANISOU 1777  CG  GLU A 922    10114   3369  11758    571   1172   -353       C  
ATOM   1778  CD  GLU A 922     -50.021  -3.627 -43.288  1.00 69.22           C  
ANISOU 1778  CD  GLU A 922    10547   3524  12229    733   1234    -47       C  
ATOM   1779  OE1 GLU A 922     -50.768  -4.061 -44.190  1.00 75.06           O  
ANISOU 1779  OE1 GLU A 922    11291   4453  12775    878   1299    318       O  
ATOM   1780  OE2 GLU A 922     -49.901  -2.411 -43.026  1.00 82.04           O1-
ANISOU 1780  OE2 GLU A 922    12231   4800  14140    708   1200   -165       O1-
ATOM   1781  N   ILE A 923     -49.049  -9.428 -41.696  1.00 55.20           N  
ANISOU 1781  N   ILE A 923     8463   3477   9033    586    953   -509       N  
ATOM   1782  CA  ILE A 923     -49.725 -10.676 -41.370  1.00 49.65           C  
ANISOU 1782  CA  ILE A 923     7750   3218   7895    715    900   -503       C  
ATOM   1783  C   ILE A 923     -49.617 -10.994 -39.885  1.00 49.85           C  
ANISOU 1783  C   ILE A 923     7843   3366   7732    739    747   -909       C  
ATOM   1784  O   ILE A 923     -50.571 -11.498 -39.279  1.00 47.51           O  
ANISOU 1784  O   ILE A 923     7614   3300   7137    913    760   -969       O  
ATOM   1785  CB  ILE A 923     -49.182 -11.826 -42.234  1.00 50.49           C  
ANISOU 1785  CB  ILE A 923     7724   3624   7837    591    894   -269       C  
ATOM   1786  CG1 ILE A 923     -49.603 -11.600 -43.677  1.00 53.57           C  
ANISOU 1786  CG1 ILE A 923     8097   3976   8282    629   1053    143       C  
ATOM   1787  CG2 ILE A 923     -49.713 -13.170 -41.741  1.00 42.40           C  
ANISOU 1787  CG2 ILE A 923     6687   3014   6409    687    813   -311       C  
ATOM   1788  CD1 ILE A 923     -51.081 -11.721 -43.861  1.00 52.04           C  
ANISOU 1788  CD1 ILE A 923     7955   3916   7901    887   1098    294       C  
ATOM   1789  N   SER A 924     -48.437 -10.807 -39.291  1.00 50.35           N  
ANISOU 1789  N   SER A 924     7881   3312   7939    558    596  -1183       N  
ATOM   1790  CA  SER A 924     -48.312 -11.169 -37.883  1.00 51.67           C  
ANISOU 1790  CA  SER A 924     8142   3631   7858    594    414  -1556       C  
ATOM   1791  C   SER A 924     -49.172 -10.264 -37.002  1.00 56.62           C  
ANISOU 1791  C   SER A 924     8942   4091   8481    772    466  -1817       C  
ATOM   1792  O   SER A 924     -49.613 -10.692 -35.925  1.00 55.13           O  
ANISOU 1792  O   SER A 924     8877   4123   7946    886    407  -2040       O  
ATOM   1793  CB  SER A 924     -46.857 -11.117 -37.438  1.00 51.98           C  
ANISOU 1793  CB  SER A 924     8100   3579   8072    376    192  -1820       C  
ATOM   1794  OG  SER A 924     -46.360  -9.805 -37.589  1.00 56.98           O  
ANISOU 1794  OG  SER A 924     8711   3774   9167    262    223  -1950       O  
ATOM   1795  N   SER A 925     -49.416  -9.018 -37.440  1.00 57.45           N  
ANISOU 1795  N   SER A 925     9064   3799   8965    803    590  -1792       N  
ATOM   1796  CA  SER A 925     -50.338  -8.128 -36.739  1.00 57.72           C  
ANISOU 1796  CA  SER A 925     9241   3647   9043   1007    672  -2028       C  
ATOM   1797  C   SER A 925     -51.770  -8.643 -36.771  1.00 55.96           C  
ANISOU 1797  C   SER A 925     9045   3695   8523   1257    831  -1861       C  
ATOM   1798  O   SER A 925     -52.470  -8.592 -35.754  1.00 60.79           O  
ANISOU 1798  O   SER A 925     9768   4407   8920   1418    869  -2134       O  
ATOM   1799  CB  SER A 925     -50.297  -6.722 -37.334  1.00 61.43           C  
ANISOU 1799  CB  SER A 925     9712   3592  10036    995    768  -1981       C  
ATOM   1800  OG  SER A 925     -49.063  -6.073 -37.104  1.00 71.03           O  
ANISOU 1800  OG  SER A 925    10900   4535  11555    759    625  -2201       O  
ATOM   1801  N   ILE A 926     -52.243  -9.126 -37.923  1.00 59.02           N  
ANISOU 1801  N   ILE A 926     9322   4209   8894   1294    932  -1434       N  
ATOM   1802  CA  ILE A 926     -53.645  -9.543 -37.962  1.00 58.17           C  
ANISOU 1802  CA  ILE A 926     9199   4334   8571   1529   1070  -1304       C  
ATOM   1803  C   ILE A 926     -53.822 -10.859 -37.226  1.00 55.16           C  
ANISOU 1803  C   ILE A 926     8830   4400   7727   1523   1033  -1376       C  
ATOM   1804  O   ILE A 926     -54.897 -11.133 -36.680  1.00 58.69           O  
ANISOU 1804  O   ILE A 926     9301   5035   7965   1697   1154  -1442       O  
ATOM   1805  CB  ILE A 926     -54.184  -9.616 -39.404  1.00 56.47           C  
ANISOU 1805  CB  ILE A 926     8866   4117   8472   1591   1155   -851       C  
ATOM   1806  CG1 ILE A 926     -53.829 -10.916 -40.083  1.00 58.50           C  
ANISOU 1806  CG1 ILE A 926     9020   4724   8482   1460   1101   -592       C  
ATOM   1807  CG2 ILE A 926     -53.638  -8.471 -40.249  1.00 60.33           C  
ANISOU 1807  CG2 ILE A 926     9368   4166   9388   1521   1168   -699       C  
ATOM   1808  CD1 ILE A 926     -54.470 -11.034 -41.445  1.00 63.14           C  
ANISOU 1808  CD1 ILE A 926     9513   5362   9115   1546   1168   -186       C  
ATOM   1809  N   LEU A 927     -52.784 -11.689 -37.193  1.00 50.80           N  
ANISOU 1809  N   LEU A 927     8257   4013   7033   1326    878  -1360       N  
ATOM   1810  CA  LEU A 927     -52.851 -12.939 -36.448  1.00 52.26           C  
ANISOU 1810  CA  LEU A 927     8482   4578   6795   1315    818  -1412       C  
ATOM   1811  C   LEU A 927     -52.886 -12.690 -34.945  1.00 57.32           C  
ANISOU 1811  C   LEU A 927     9313   5249   7217   1375    776  -1812       C  
ATOM   1812  O   LEU A 927     -53.588 -13.399 -34.210  1.00 51.75           O  
ANISOU 1812  O   LEU A 927     8689   4826   6148   1468    853  -1849       O  
ATOM   1813  CB  LEU A 927     -51.661 -13.833 -36.820  1.00 48.99           C  
ANISOU 1813  CB  LEU A 927     7988   4289   6336   1109    638  -1303       C  
ATOM   1814  CG  LEU A 927     -51.631 -14.332 -38.262  1.00 51.04           C  
ANISOU 1814  CG  LEU A 927     8077   4609   6708   1050    693   -925       C  
ATOM   1815  CD1 LEU A 927     -50.338 -15.124 -38.552  1.00 41.97           C  
ANISOU 1815  CD1 LEU A 927     6835   3553   5560    852    526   -887       C  
ATOM   1816  CD2 LEU A 927     -52.876 -15.164 -38.545  1.00 45.75           C  
ANISOU 1816  CD2 LEU A 927     7363   4210   5809   1187    820   -714       C  
ATOM   1817  N   GLU A 928     -52.059 -11.748 -34.464  1.00 51.88           N  
ANISOU 1817  N   GLU A 928     8701   4284   6726   1302    647  -2117       N  
ATOM   1818  CA  GLU A 928     -52.063 -11.407 -33.046  1.00 55.26           C  
ANISOU 1818  CA  GLU A 928     9332   4733   6931   1367    587  -2544       C  
ATOM   1819  C   GLU A 928     -53.402 -10.839 -32.622  1.00 62.41           C  
ANISOU 1819  C   GLU A 928    10314   5616   7783   1601    841  -2663       C  
ATOM   1820  O   GLU A 928     -53.775 -10.952 -31.447  1.00 64.74           O  
ANISOU 1820  O   GLU A 928    10785   6085   7728   1695    881  -2942       O  
ATOM   1821  CB  GLU A 928     -50.946 -10.412 -32.696  1.00 62.25           C  
ANISOU 1821  CB  GLU A 928    10257   5287   8108   1240    384  -2883       C  
ATOM   1822  CG  GLU A 928     -49.543 -11.042 -32.588  1.00 67.16           C  
ANISOU 1822  CG  GLU A 928    10826   5998   8695   1025     84  -2924       C  
ATOM   1823  CD  GLU A 928     -48.419 -10.006 -32.457  1.00 75.65           C  
ANISOU 1823  CD  GLU A 928    11861   6704  10177    866   -108  -3235       C  
ATOM   1824  OE1 GLU A 928     -48.611  -8.838 -32.877  1.00 71.93           O  
ANISOU 1824  OE1 GLU A 928    11361   5849  10118    874     19  -3282       O  
ATOM   1825  OE2 GLU A 928     -47.335 -10.371 -31.943  1.00 77.84           O1-
ANISOU 1825  OE2 GLU A 928    12125   7063  10389    731   -397  -3427       O1-
ATOM   1826  N   LYS A 929     -54.102 -10.155 -33.534  1.00 60.37           N  
ANISOU 1826  N   LYS A 929     9932   5132   7874   1705   1010  -2478       N  
ATOM   1827  CA  LYS A 929     -55.435  -9.639 -33.230  1.00 61.14           C  
ANISOU 1827  CA  LYS A 929    10046   5204   7980   1954   1255  -2577       C  
ATOM   1828  C   LYS A 929     -56.507 -10.710 -33.334  1.00 57.16           C  
ANISOU 1828  C   LYS A 929     9454   5085   7179   2053   1431  -2332       C  
ATOM   1829  O   LYS A 929     -57.689 -10.391 -33.203  1.00 59.35           O  
ANISOU 1829  O   LYS A 929     9629   5414   7509   2221   1622  -2351       O  
ATOM   1830  CB  LYS A 929     -55.797  -8.462 -34.145  1.00 62.25           C  
ANISOU 1830  CB  LYS A 929    10060   4951   8642   2043   1321  -2457       C  
ATOM   1831  CG  LYS A 929     -55.013  -7.200 -33.840  1.00 64.42           C  
ANISOU 1831  CG  LYS A 929    10384   4830   9262   1963   1177  -2752       C  
ATOM   1832  CD  LYS A 929     -55.448  -6.585 -32.518  1.00 78.84           C  
ANISOU 1832  CD  LYS A 929    12263   6701  10990   2066   1194  -3213       C  
ATOM   1833  CE  LYS A 929     -54.645  -5.342 -32.206  1.00 71.93           C  
ANISOU 1833  CE  LYS A 929    11551   5435  10346   2032    986  -3458       C  
ATOM   1834  NZ  LYS A 929     -55.216  -4.624 -31.061  1.00 81.99           N1+
ANISOU 1834  NZ  LYS A 929    13065   6682  11408   2159   1142  -3738       N1+
ATOM   1835  N   GLY A 930     -56.135 -11.948 -33.630  1.00 53.40           N  
ANISOU 1835  N   GLY A 930     8930   4895   6464   1911   1339  -2078       N  
ATOM   1836  CA  GLY A 930     -57.075 -13.038 -33.648  1.00 51.58           C  
ANISOU 1836  CA  GLY A 930     8621   5014   5964   1969   1494  -1869       C  
ATOM   1837  C   GLY A 930     -57.697 -13.332 -35.000  1.00 50.71           C  
ANISOU 1837  C   GLY A 930     8274   4922   6072   2005   1553  -1486       C  
ATOM   1838  O   GLY A 930     -58.511 -14.263 -35.102  1.00 47.76           O  
ANISOU 1838  O   GLY A 930     7796   4826   5526   2038   1670  -1315       O  
ATOM   1839  N   GLU A 931     -57.318 -12.614 -36.053  1.00 48.75           N  
ANISOU 1839  N   GLU A 931     7943   4395   6184   1987   1469  -1337       N  
ATOM   1840  CA  GLU A 931     -57.887 -12.903 -37.356  1.00 52.91           C  
ANISOU 1840  CA  GLU A 931     8276   4968   6860   2032   1495   -973       C  
ATOM   1841  C   GLU A 931     -57.274 -14.166 -37.946  1.00 52.35           C  
ANISOU 1841  C   GLU A 931     8143   5140   6607   1846   1373   -733       C  
ATOM   1842  O   GLU A 931     -56.087 -14.453 -37.745  1.00 49.66           O  
ANISOU 1842  O   GLU A 931     7885   4792   6194   1667   1224   -792       O  
ATOM   1843  CB  GLU A 931     -57.670 -11.758 -38.343  1.00 61.70           C  
ANISOU 1843  CB  GLU A 931     9357   5713   8373   2075   1451   -842       C  
ATOM   1844  CG  GLU A 931     -58.454 -12.055 -39.643  1.00 75.23           C  
ANISOU 1844  CG  GLU A 931    10890   7517  10175   2170   1469   -470       C  
ATOM   1845  CD  GLU A 931     -58.356 -10.993 -40.728  1.00 84.96           C  
ANISOU 1845  CD  GLU A 931    12115   8410  11755   2234   1429   -256       C  
ATOM   1846  OE1 GLU A 931     -58.864 -11.247 -41.847  1.00 93.67           O  
ANISOU 1846  OE1 GLU A 931    13102   9603  12885   2303   1400     59       O  
ATOM   1847  OE2 GLU A 931     -57.789  -9.918 -40.478  1.00 75.82           O1-
ANISOU 1847  OE2 GLU A 931    11075   6893  10840   2216   1419   -396       O1-
ATOM   1848  N   ARG A 932     -58.101 -14.928 -38.666  1.00 53.39           N  
ANISOU 1848  N   ARG A 932     8113   5485   6690   1897   1427   -487       N  
ATOM   1849  CA  ARG A 932     -57.661 -16.122 -39.365  1.00 44.45           C  
ANISOU 1849  CA  ARG A 932     6900   4565   5422   1745   1323   -265       C  
ATOM   1850  C   ARG A 932     -58.262 -16.147 -40.765  1.00 47.16           C  
ANISOU 1850  C   ARG A 932     7073   4929   5916   1817   1317     23       C  
ATOM   1851  O   ARG A 932     -59.143 -15.349 -41.108  1.00 49.04           O  
ANISOU 1851  O   ARG A 932     7242   5047   6342   2002   1386     68       O  
ATOM   1852  CB  ARG A 932     -58.039 -17.392 -38.598  1.00 47.50           C  
ANISOU 1852  CB  ARG A 932     7288   5259   5503   1700   1374   -298       C  
ATOM   1853  CG  ARG A 932     -57.323 -17.559 -37.259  1.00 46.60           C  
ANISOU 1853  CG  ARG A 932     7379   5172   5154   1619   1332   -538       C  
ATOM   1854  CD  ARG A 932     -55.810 -17.626 -37.435  1.00 39.72           C  
ANISOU 1854  CD  ARG A 932     6576   4202   4314   1448   1110   -558       C  
ATOM   1855  NE  ARG A 932     -55.144 -17.951 -36.177  1.00 39.13           N  
ANISOU 1855  NE  ARG A 932     6687   4195   3986   1383   1012   -771       N  
ATOM   1856  CZ  ARG A 932     -54.820 -17.067 -35.244  1.00 44.29           C  
ANISOU 1856  CZ  ARG A 932     7502   4709   4619   1416    983  -1062       C  
ATOM   1857  NH1 ARG A 932     -55.093 -15.773 -35.423  1.00 46.35           N1+
ANISOU 1857  NH1 ARG A 932     7752   4715   5142   1510   1064  -1180       N1+
ATOM   1858  NH2 ARG A 932     -54.227 -17.479 -34.125  1.00 42.11           N  
ANISOU 1858  NH2 ARG A 932     7407   4539   4056   1365    857  -1241       N  
ATOM   1859  N   LEU A 933     -57.781 -17.094 -41.573  1.00 46.42           N  
ANISOU 1859  N   LEU A 933     6912   4995   5731   1684   1218    208       N  
ATOM   1860  CA  LEU A 933     -58.341 -17.285 -42.901  1.00 41.76           C  
ANISOU 1860  CA  LEU A 933     6177   4485   5206   1745   1186    464       C  
ATOM   1861  C   LEU A 933     -59.821 -17.640 -42.788  1.00 42.29           C  
ANISOU 1861  C   LEU A 933     6085   4724   5259   1903   1271    474       C  
ATOM   1862  O   LEU A 933     -60.226 -18.315 -41.832  1.00 46.20           O  
ANISOU 1862  O   LEU A 933     6566   5373   5615   1881   1361    341       O  
ATOM   1863  CB  LEU A 933     -57.593 -18.377 -43.648  1.00 39.68           C  
ANISOU 1863  CB  LEU A 933     5871   4394   4810   1574   1081    593       C  
ATOM   1864  CG  LEU A 933     -56.170 -17.984 -44.048  1.00 41.24           C  
ANISOU 1864  CG  LEU A 933     6161   4430   5079   1424   1017    616       C  
ATOM   1865  CD1 LEU A 933     -55.420 -19.240 -44.516  1.00 35.02           C  
ANISOU 1865  CD1 LEU A 933     5314   3842   4149   1262    936    669       C  
ATOM   1866  CD2 LEU A 933     -56.199 -16.877 -45.107  1.00 39.18           C  
ANISOU 1866  CD2 LEU A 933     5918   3965   5003   1496   1035    808       C  
ATOM   1867  N   PRO A 934     -60.659 -17.177 -43.712  1.00 41.89           N  
ANISOU 1867  N   PRO A 934     5910   4647   5358   2066   1247    632       N  
ATOM   1868  CA  PRO A 934     -62.099 -17.397 -43.573  1.00 44.88           C  
ANISOU 1868  CA  PRO A 934     6090   5170   5793   2230   1322    609       C  
ATOM   1869  C   PRO A 934     -62.458 -18.832 -43.927  1.00 41.68           C  
ANISOU 1869  C   PRO A 934     5527   5069   5241   2124   1278    681       C  
ATOM   1870  O   PRO A 934     -61.668 -19.569 -44.522  1.00 39.31           O  
ANISOU 1870  O   PRO A 934     5267   4855   4812   1965   1166    775       O  
ATOM   1871  CB  PRO A 934     -62.699 -16.410 -44.578  1.00 46.45           C  
ANISOU 1871  CB  PRO A 934     6215   5220   6213   2443   1242    775       C  
ATOM   1872  CG  PRO A 934     -61.618 -16.345 -45.668  1.00 40.13           C  
ANISOU 1872  CG  PRO A 934     5544   4354   5351   2319   1102    987       C  
ATOM   1873  CD  PRO A 934     -60.332 -16.416 -44.931  1.00 38.94           C  
ANISOU 1873  CD  PRO A 934     5572   4109   5112   2112   1147    849       C  
ATOM   1874  N   GLN A 935     -63.651 -19.223 -43.506  1.00 40.35           N  
ANISOU 1874  N   GLN A 935     5165   5046   5118   2209   1386    610       N  
ATOM   1875  CA  GLN A 935     -64.164 -20.571 -43.752  1.00 39.80           C  
ANISOU 1875  CA  GLN A 935     4914   5235   4973   2105   1366    654       C  
ATOM   1876  C   GLN A 935     -64.433 -20.712 -45.235  1.00 40.95           C  
ANISOU 1876  C   GLN A 935     4919   5459   5180   2160   1156    831       C  
ATOM   1877  O   GLN A 935     -65.198 -19.922 -45.786  1.00 39.25           O  
ANISOU 1877  O   GLN A 935     4586   5190   5138   2368   1098    891       O  
ATOM   1878  CB  GLN A 935     -65.447 -20.836 -42.952  1.00 47.35           C  
ANISOU 1878  CB  GLN A 935     5664   6309   6017   2178   1567    534       C  
ATOM   1879  CG  GLN A 935     -66.035 -22.265 -43.118  1.00 45.08           C  
ANISOU 1879  CG  GLN A 935     5166   6258   5703   2040   1573    569       C  
ATOM   1880  CD  GLN A 935     -67.255 -22.518 -42.213  1.00 52.10           C  
ANISOU 1880  CD  GLN A 935     5847   7254   6696   2077   1834    451       C  
ATOM   1881  NE2 GLN A 935     -67.927 -23.644 -42.419  1.00 52.84           N  
ANISOU 1881  NE2 GLN A 935     5708   7521   6850   1964   1851    481       N  
ATOM   1882  OE1 GLN A 935     -67.605 -21.687 -41.380  1.00 53.93           O  
ANISOU 1882  OE1 GLN A 935     6113   7406   6973   2206   2029    321       O  
ATOM   1883  N   PRO A 936     -63.809 -21.659 -45.930  1.00 38.82           N  
ANISOU 1883  N   PRO A 936     4670   5311   4769   1999   1026    911       N  
ATOM   1884  CA  PRO A 936     -64.093 -21.809 -47.347  1.00 39.69           C  
ANISOU 1884  CA  PRO A 936     4668   5528   4886   2059    823   1054       C  
ATOM   1885  C   PRO A 936     -65.542 -22.194 -47.557  1.00 40.32           C  
ANISOU 1885  C   PRO A 936     4437   5770   5114   2168    787   1022       C  
ATOM   1886  O   PRO A 936     -66.158 -22.855 -46.701  1.00 40.62           O  
ANISOU 1886  O   PRO A 936     4329   5891   5213   2102    936    899       O  
ATOM   1887  CB  PRO A 936     -63.129 -22.921 -47.783  1.00 38.46           C  
ANISOU 1887  CB  PRO A 936     4588   5481   4544   1843    742   1069       C  
ATOM   1888  CG  PRO A 936     -62.044 -22.931 -46.732  1.00 38.51           C  
ANISOU 1888  CG  PRO A 936     4801   5360   4470   1704    864    983       C  
ATOM   1889  CD  PRO A 936     -62.788 -22.600 -45.460  1.00 38.19           C  
ANISOU 1889  CD  PRO A 936     4726   5270   4513   1774   1044    863       C  
ATOM   1890  N   PRO A 937     -66.155 -21.741 -48.657  1.00 42.55           N  
ANISOU 1890  N   PRO A 937     4601   6095   5469   2345    596   1136       N  
ATOM   1891  CA  PRO A 937     -67.594 -22.004 -48.876  1.00 40.71           C  
ANISOU 1891  CA  PRO A 937     4024   6013   5433   2475    525   1084       C  
ATOM   1892  C   PRO A 937     -67.995 -23.481 -48.826  1.00 41.17           C  
ANISOU 1892  C   PRO A 937     3871   6284   5487   2287    521    975       C  
ATOM   1893  O   PRO A 937     -69.116 -23.795 -48.407  1.00 46.99           O  
ANISOU 1893  O   PRO A 937     4311   7106   6436   2320    599    868       O  
ATOM   1894  CB  PRO A 937     -67.846 -21.420 -50.276  1.00 41.84           C  
ANISOU 1894  CB  PRO A 937     4151   6187   5561   2668    238   1256       C  
ATOM   1895  CG  PRO A 937     -66.761 -20.436 -50.499  1.00 42.66           C  
ANISOU 1895  CG  PRO A 937     4591   6075   5542   2694    252   1411       C  
ATOM   1896  CD  PRO A 937     -65.563 -20.910 -49.727  1.00 39.25           C  
ANISOU 1896  CD  PRO A 937     4366   5582   4964   2440    436   1328       C  
ATOM   1897  N   ILE A 938     -67.139 -24.396 -49.276  1.00 38.48           N  
ANISOU 1897  N   ILE A 938     3655   6019   4948   2091    437    990       N  
ATOM   1898  CA  ILE A 938     -67.497 -25.818 -49.317  1.00 40.73           C  
ANISOU 1898  CA  ILE A 938     3747   6463   5264   1911    410    885       C  
ATOM   1899  C   ILE A 938     -67.293 -26.540 -48.000  1.00 41.66           C  
ANISOU 1899  C   ILE A 938     3904   6528   5395   1719    671    800       C  
ATOM   1900  O   ILE A 938     -67.759 -27.680 -47.850  1.00 42.42           O  
ANISOU 1900  O   ILE A 938     3821   6715   5582   1567    697    725       O  
ATOM   1901  CB  ILE A 938     -66.660 -26.578 -50.368  1.00 40.15           C  
ANISOU 1901  CB  ILE A 938     3788   6483   4985   1790    211    909       C  
ATOM   1902  CG1 ILE A 938     -65.182 -26.598 -49.951  1.00 41.69           C  
ANISOU 1902  CG1 ILE A 938     4303   6550   4989   1655    323    944       C  
ATOM   1903  CG2 ILE A 938     -66.824 -25.951 -51.742  1.00 41.10           C  
ANISOU 1903  CG2 ILE A 938     3913   6690   5013   1970    -51   1014       C  
ATOM   1904  CD1 ILE A 938     -64.259 -27.555 -50.783  1.00 40.13           C  
ANISOU 1904  CD1 ILE A 938     4197   6435   4617   1506    193    918       C  
ATOM   1905  N   CYS A 939     -66.637 -25.909 -47.033  1.00 42.95           N  
ANISOU 1905  N   CYS A 939     4305   6543   5473   1720    856    811       N  
ATOM   1906  CA  CYS A 939     -66.259 -26.580 -45.800  1.00 43.28           C  
ANISOU 1906  CA  CYS A 939     4460   6541   5442   1545   1070    757       C  
ATOM   1907  C   CYS A 939     -67.403 -26.536 -44.815  1.00 47.72           C  
ANISOU 1907  C   CYS A 939     4835   7134   6162   1578   1318    682       C  
ATOM   1908  O   CYS A 939     -67.910 -25.457 -44.497  1.00 46.58           O  
ANISOU 1908  O   CYS A 939     4652   6937   6110   1762   1417    646       O  
ATOM   1909  CB  CYS A 939     -65.023 -25.935 -45.164  1.00 44.82           C  
ANISOU 1909  CB  CYS A 939     4993   6581   5456   1531   1132    772       C  
ATOM   1910  SG  CYS A 939     -63.479 -26.241 -46.059  1.00 42.86           S  
ANISOU 1910  SG  CYS A 939     4956   6298   5032   1423    922    838       S  
ATOM   1911  N   THR A 940     -67.788 -27.707 -44.314  1.00 48.24           N  
ANISOU 1911  N   THR A 940     4789   7269   6272   1397   1441    656       N  
ATOM   1912  CA  THR A 940     -68.653 -27.683 -43.159  1.00 50.86           C  
ANISOU 1912  CA  THR A 940     5012   7620   6690   1390   1759    598       C  
ATOM   1913  C   THR A 940     -67.856 -27.178 -41.964  1.00 50.47           C  
ANISOU 1913  C   THR A 940     5311   7468   6395   1387   1943    588       C  
ATOM   1914  O   THR A 940     -66.621 -27.131 -41.973  1.00 49.95           O  
ANISOU 1914  O   THR A 940     5537   7316   6124   1340   1814    628       O  
ATOM   1915  CB  THR A 940     -69.220 -29.072 -42.847  1.00 49.40           C  
ANISOU 1915  CB  THR A 940     4650   7508   6612   1167   1883    604       C  
ATOM   1916  CG2 THR A 940     -70.104 -29.564 -43.965  1.00 47.43           C  
ANISOU 1916  CG2 THR A 940     4019   7363   6640   1164   1693    563       C  
ATOM   1917  OG1 THR A 940     -68.138 -29.985 -42.652  1.00 44.52           O  
ANISOU 1917  OG1 THR A 940     4298   6824   5795    980   1821    678       O  
ATOM   1918  N   ILE A 941     -68.581 -26.863 -40.898  1.00 51.37           N  
ANISOU 1918  N   ILE A 941     5381   7606   6532   1429   2253    515       N  
ATOM   1919  CA  ILE A 941     -67.937 -26.361 -39.697  1.00 50.14           C  
ANISOU 1919  CA  ILE A 941     5556   7378   6116   1440   2429    467       C  
ATOM   1920  C   ILE A 941     -66.974 -27.405 -39.139  1.00 48.23           C  
ANISOU 1920  C   ILE A 941     5591   7121   5615   1225   2409    559       C  
ATOM   1921  O   ILE A 941     -65.927 -27.051 -38.587  1.00 47.98           O  
ANISOU 1921  O   ILE A 941     5882   7008   5339   1227   2356    541       O  
ATOM   1922  CB  ILE A 941     -69.031 -25.941 -38.685  1.00 46.63           C  
ANISOU 1922  CB  ILE A 941     5015   6962   5739   1455   2692    325       C  
ATOM   1923  CG1 ILE A 941     -68.416 -25.255 -37.470  1.00 55.81           C  
ANISOU 1923  CG1 ILE A 941     6527   8053   6626   1470   2799    221       C  
ATOM   1924  CG2 ILE A 941     -69.886 -27.131 -38.282  1.00 47.66           C  
ANISOU 1924  CG2 ILE A 941     4960   7201   5945   1247   2868    359       C  
ATOM   1925  CD1 ILE A 941     -67.556 -24.065 -37.827  1.00 53.32           C  
ANISOU 1925  CD1 ILE A 941     6389   7594   6275   1654   2641    170       C  
ATOM   1926  N   ASP A 942     -67.281 -28.704 -39.311  1.00 48.27           N  
ANISOU 1926  N   ASP A 942     5463   7183   5695   1041   2420    654       N  
ATOM   1927  CA  ASP A 942     -66.374 -29.748 -38.838  1.00 46.98           C  
ANISOU 1927  CA  ASP A 942     5555   6971   5323    856   2372    762       C  
ATOM   1928  C   ASP A 942     -64.998 -29.597 -39.473  1.00 45.08           C  
ANISOU 1928  C   ASP A 942     5516   6638   4976    874   2046    773       C  
ATOM   1929  O   ASP A 942     -63.975 -29.677 -38.790  1.00 44.12           O  
ANISOU 1929  O   ASP A 942     5696   6450   4617    834   1998    794       O  
ATOM   1930  CB  ASP A 942     -66.916 -31.135 -39.189  1.00 50.13           C  
ANISOU 1930  CB  ASP A 942     5745   7395   5907    664   2385    854       C  
ATOM   1931  CG  ASP A 942     -68.243 -31.411 -38.559  1.00 50.13           C  
ANISOU 1931  CG  ASP A 942     5527   7468   6054    590   2699    840       C  
ATOM   1932  OD1 ASP A 942     -68.861 -30.441 -38.095  1.00 64.43           O  
ANISOU 1932  OD1 ASP A 942     7293   9319   7869    707   2829    716       O  
ATOM   1933  OD2 ASP A 942     -68.665 -32.585 -38.522  1.00 59.00           O1-
ANISOU 1933  OD2 ASP A 942     6527   8581   7310    396   2781    928       O1-
ATOM   1934  N   VAL A 943     -64.957 -29.346 -40.779  1.00 41.64           N  
ANISOU 1934  N   VAL A 943     4909   6205   4707    939   1822    754       N  
ATOM   1935  CA  VAL A 943     -63.672 -29.198 -41.450  1.00 42.04           C  
ANISOU 1935  CA  VAL A 943     5122   6181   4670    944   1559    764       C  
ATOM   1936  C   VAL A 943     -63.016 -27.873 -41.065  1.00 45.96           C  
ANISOU 1936  C   VAL A 943     5825   6592   5047   1074   1557    700       C  
ATOM   1937  O   VAL A 943     -61.810 -27.815 -40.801  1.00 44.75           O  
ANISOU 1937  O   VAL A 943     5900   6356   4747   1034   1446    692       O  
ATOM   1938  CB  VAL A 943     -63.848 -29.345 -42.974  1.00 42.04           C  
ANISOU 1938  CB  VAL A 943     4905   6233   4836    970   1347    769       C  
ATOM   1939  CG1 VAL A 943     -62.517 -29.177 -43.683  1.00 49.19           C  
ANISOU 1939  CG1 VAL A 943     5972   7077   5643    968   1131    779       C  
ATOM   1940  CG2 VAL A 943     -64.437 -30.703 -43.310  1.00 38.41           C  
ANISOU 1940  CG2 VAL A 943     4244   5834   4514    824   1328    787       C  
ATOM   1941  N   TYR A 944     -63.794 -26.794 -40.979  1.00 49.97           N  
ANISOU 1941  N   TYR A 944     6243   7100   5644   1233   1675    637       N  
ATOM   1942  CA  TYR A 944     -63.172 -25.515 -40.652  1.00 42.71           C  
ANISOU 1942  CA  TYR A 944     5516   6057   4656   1351   1665    558       C  
ATOM   1943  C   TYR A 944     -62.606 -25.509 -39.234  1.00 39.65           C  
ANISOU 1943  C   TYR A 944     5402   5633   4028   1300   1780    481       C  
ATOM   1944  O   TYR A 944     -61.598 -24.847 -38.970  1.00 43.29           O  
ANISOU 1944  O   TYR A 944     6072   5981   4396   1318   1679    411       O  
ATOM   1945  CB  TYR A 944     -64.174 -24.392 -40.868  1.00 47.03           C  
ANISOU 1945  CB  TYR A 944     5899   6581   5387   1552   1760    500       C  
ATOM   1946  CG  TYR A 944     -63.596 -23.011 -40.702  1.00 46.67           C  
ANISOU 1946  CG  TYR A 944     6030   6359   5344   1680   1733    418       C  
ATOM   1947  CD1 TYR A 944     -62.431 -22.657 -41.353  1.00 43.50           C  
ANISOU 1947  CD1 TYR A 944     5768   5839   4923   1644   1532    469       C  
ATOM   1948  CD2 TYR A 944     -64.225 -22.061 -39.900  1.00 44.89           C  
ANISOU 1948  CD2 TYR A 944     5816   6073   5167   1831   1928    275       C  
ATOM   1949  CE1 TYR A 944     -61.891 -21.408 -41.214  1.00 41.86           C  
ANISOU 1949  CE1 TYR A 944     5708   5435   4762   1733   1514    397       C  
ATOM   1950  CE2 TYR A 944     -63.695 -20.797 -39.758  1.00 48.72           C  
ANISOU 1950  CE2 TYR A 944     6461   6356   5695   1942   1894    180       C  
ATOM   1951  CZ  TYR A 944     -62.516 -20.476 -40.419  1.00 50.07           C  
ANISOU 1951  CZ  TYR A 944     6771   6390   5865   1882   1681    250       C  
ATOM   1952  OH  TYR A 944     -61.951 -19.220 -40.299  1.00 47.30           O  
ANISOU 1952  OH  TYR A 944     6569   5803   5601   1964   1650    159       O  
ATOM   1953  N   MET A 945     -63.211 -26.253 -38.321  1.00 40.85           N  
ANISOU 1953  N   MET A 945     5565   5884   4073   1227   1982    495       N  
ATOM   1954  CA  MET A 945     -62.691 -26.312 -36.960  1.00 43.59           C  
ANISOU 1954  CA  MET A 945     6208   6225   4131   1180   2069    439       C  
ATOM   1955  C   MET A 945     -61.302 -26.931 -36.921  1.00 48.43           C  
ANISOU 1955  C   MET A 945     7033   6778   4589   1072   1827    497       C  
ATOM   1956  O   MET A 945     -60.449 -26.516 -36.120  1.00 43.48           O  
ANISOU 1956  O   MET A 945     6665   6099   3759   1086   1757    405       O  
ATOM   1957  CB  MET A 945     -63.671 -27.071 -36.080  1.00 42.12           C  
ANISOU 1957  CB  MET A 945     5964   6136   3902   1065   2274    469       C  
ATOM   1958  CG  MET A 945     -64.735 -26.128 -35.478  1.00 57.73           C  
ANISOU 1958  CG  MET A 945     7847   8151   5936   1173   2512    314       C  
ATOM   1959  SD  MET A 945     -66.122 -26.916 -34.634  1.00 67.27           S  
ANISOU 1959  SD  MET A 945     8899   9502   7158   1041   2814    339       S  
ATOM   1960  CE  MET A 945     -65.504 -28.588 -34.345  1.00 57.73           C  
ANISOU 1960  CE  MET A 945     7850   8301   5784    803   2724    559       C  
ATOM   1961  N   ILE A 946     -61.057 -27.943 -37.763  1.00 45.25           N  
ANISOU 1961  N   ILE A 946     6511   6382   4301    965   1676    623       N  
ATOM   1962  CA  ILE A 946     -59.728 -28.537 -37.823  1.00 40.77           C  
ANISOU 1962  CA  ILE A 946     6097   5746   3650    880   1431    660       C  
ATOM   1963  C   ILE A 946     -58.722 -27.521 -38.320  1.00 39.63           C  
ANISOU 1963  C   ILE A 946     5999   5499   3559    944   1250    556       C  
ATOM   1964  O   ILE A 946     -57.636 -27.374 -37.751  1.00 41.03           O  
ANISOU 1964  O   ILE A 946     6371   5610   3609    926   1111    491       O  
ATOM   1965  CB  ILE A 946     -59.724 -29.782 -38.710  1.00 43.19           C  
ANISOU 1965  CB  ILE A 946     6240   6065   4106    770   1323    777       C  
ATOM   1966  CG1 ILE A 946     -60.653 -30.846 -38.133  1.00 42.01           C  
ANISOU 1966  CG1 ILE A 946     6052   5972   3936    672   1510    890       C  
ATOM   1967  CG2 ILE A 946     -58.325 -30.262 -38.851  1.00 35.78           C  
ANISOU 1967  CG2 ILE A 946     5423   5043   3128    715   1074    781       C  
ATOM   1968  CD1 ILE A 946     -60.881 -31.940 -39.113  1.00 44.00           C  
ANISOU 1968  CD1 ILE A 946     6093   6219   4406    571   1419    961       C  
ATOM   1969  N   MET A 947     -59.045 -26.847 -39.426  1.00 35.75           N  
ANISOU 1969  N   MET A 947     5326   4991   3269   1013   1235    551       N  
ATOM   1970  CA  MET A 947     -58.176 -25.794 -39.926  1.00 42.01           C  
ANISOU 1970  CA  MET A 947     6163   5662   4136   1061   1112    482       C  
ATOM   1971  C   MET A 947     -57.905 -24.749 -38.851  1.00 42.67           C  
ANISOU 1971  C   MET A 947     6441   5653   4118   1128   1166    329       C  
ATOM   1972  O   MET A 947     -56.754 -24.376 -38.611  1.00 42.63           O  
ANISOU 1972  O   MET A 947     6567   5546   4085   1092   1022    242       O  
ATOM   1973  CB  MET A 947     -58.800 -25.148 -41.164  1.00 45.05           C  
ANISOU 1973  CB  MET A 947     6357   6043   4716   1150   1124    537       C  
ATOM   1974  CG  MET A 947     -58.975 -26.124 -42.311  1.00 44.48           C  
ANISOU 1974  CG  MET A 947     6107   6074   4719   1088   1033    646       C  
ATOM   1975  SD  MET A 947     -59.949 -25.440 -43.658  1.00 44.84           S  
ANISOU 1975  SD  MET A 947     5944   6164   4930   1222   1025    721       S  
ATOM   1976  CE  MET A 947     -59.243 -23.827 -43.671  1.00 45.69           C  
ANISOU 1976  CE  MET A 947     6203   6073   5082   1314   1019    693       C  
ATOM   1977  N   ARG A 948     -58.955 -24.301 -38.155  1.00 43.81           N  
ANISOU 1977  N   ARG A 948     6593   5837   4215   1223   1376    267       N  
ATOM   1978  CA  ARG A 948     -58.765 -23.308 -37.109  1.00 42.21           C  
ANISOU 1978  CA  ARG A 948     6583   5552   3900   1298   1439     78       C  
ATOM   1979  C   ARG A 948     -57.912 -23.870 -35.987  1.00 42.45           C  
ANISOU 1979  C   ARG A 948     6862   5618   3648   1213   1345     17       C  
ATOM   1980  O   ARG A 948     -57.089 -23.151 -35.403  1.00 41.35           O  
ANISOU 1980  O   ARG A 948     6896   5380   3438   1228   1236   -155       O  
ATOM   1981  CB  ARG A 948     -60.116 -22.822 -36.578  1.00 41.91           C  
ANISOU 1981  CB  ARG A 948     6486   5573   3864   1426   1716      4       C  
ATOM   1982  CG  ARG A 948     -60.889 -22.002 -37.587  1.00 43.22           C  
ANISOU 1982  CG  ARG A 948     6425   5666   4329   1559   1761     31       C  
ATOM   1983  CD  ARG A 948     -60.176 -20.677 -37.859  1.00 44.87           C  
ANISOU 1983  CD  ARG A 948     6723   5646   4681   1632   1649    -74       C  
ATOM   1984  NE  ARG A 948     -60.150 -19.873 -36.650  1.00 40.50           N  
ANISOU 1984  NE  ARG A 948     6357   5016   4017   1707   1759   -318       N  
ATOM   1985  CZ  ARG A 948     -60.950 -18.830 -36.435  1.00 49.50           C  
ANISOU 1985  CZ  ARG A 948     7451   6057   5298   1883   1919   -456       C  
ATOM   1986  NH1 ARG A 948     -60.875 -18.169 -35.285  1.00 43.21           N1+
ANISOU 1986  NH1 ARG A 948     6844   5203   4370   1946   2020   -719       N1+
ATOM   1987  NH2 ARG A 948     -61.812 -18.437 -37.368  1.00 42.75           N  
ANISOU 1987  NH2 ARG A 948     6367   5159   4717   2011   1960   -348       N  
ATOM   1988  N   LYS A 949     -58.084 -25.155 -35.665  1.00 37.66           N  
ANISOU 1988  N   LYS A 949     6281   5140   2889   1125   1366    155       N  
ATOM   1989  CA  LYS A 949     -57.248 -25.713 -34.606  1.00 38.67           C  
ANISOU 1989  CA  LYS A 949     6668   5293   2731   1066   1239    132       C  
ATOM   1990  C   LYS A 949     -55.773 -25.742 -34.990  1.00 42.34           C  
ANISOU 1990  C   LYS A 949     7159   5649   3278   1009    918     94       C  
ATOM   1991  O   LYS A 949     -54.912 -25.681 -34.104  1.00 41.49           O  
ANISOU 1991  O   LYS A 949     7261   5522   2979   1004    752    -14       O  
ATOM   1992  CB  LYS A 949     -57.737 -27.103 -34.206  1.00 44.63           C  
ANISOU 1992  CB  LYS A 949     7424   6158   3375    963   1306    323       C  
ATOM   1993  CG  LYS A 949     -59.076 -27.006 -33.527  1.00 44.36           C  
ANISOU 1993  CG  LYS A 949     7330   6221   3306    963   1590    313       C  
ATOM   1994  CD  LYS A 949     -59.868 -28.284 -33.444  1.00 51.92           C  
ANISOU 1994  CD  LYS A 949     8176   7255   4295    835   1707    505       C  
ATOM   1995  CE  LYS A 949     -59.395 -29.111 -32.299  1.00 52.91           C  
ANISOU 1995  CE  LYS A 949     8530   7413   4162    741   1627    585       C  
ATOM   1996  NZ  LYS A 949     -60.532 -29.915 -31.796  1.00 53.07           N1+
ANISOU 1996  NZ  LYS A 949     8481   7523   4161    636   1873    717       N1+
ATOM   1997  N   CYS A 950     -55.460 -25.827 -36.291  1.00 39.40           N  
ANISOU 1997  N   CYS A 950     6572   5217   3182    971    826    168       N  
ATOM   1998  CA  CYS A 950     -54.071 -25.788 -36.740  1.00 41.38           C  
ANISOU 1998  CA  CYS A 950     6800   5367   3554    913    571    117       C  
ATOM   1999  C   CYS A 950     -53.450 -24.415 -36.598  1.00 45.12           C  
ANISOU 1999  C   CYS A 950     7325   5700   4117    946    512    -79       C  
ATOM   2000  O   CYS A 950     -52.220 -24.302 -36.725  1.00 40.82           O  
ANISOU 2000  O   CYS A 950     6770   5066   3672    885    304   -161       O  
ATOM   2001  CB  CYS A 950     -53.942 -26.247 -38.191  1.00 36.68           C  
ANISOU 2001  CB  CYS A 950     5972   4768   3197    861    536    241       C  
ATOM   2002  SG  CYS A 950     -54.414 -28.003 -38.468  1.00 37.02           S  
ANISOU 2002  SG  CYS A 950     5933   4925   3208    794    541    429       S  
ATOM   2003  N   TRP A 951     -54.275 -23.378 -36.398  1.00 41.26           N  
ANISOU 2003  N   TRP A 951     6863   5171   3645   1038    694   -164       N  
ATOM   2004  CA  TRP A 951     -53.828 -21.994 -36.341  1.00 40.52           C  
ANISOU 2004  CA  TRP A 951     6807   4894   3695   1073    664   -353       C  
ATOM   2005  C   TRP A 951     -53.975 -21.391 -34.952  1.00 43.17           C  
ANISOU 2005  C   TRP A 951     7370   5224   3810   1143    697   -586       C  
ATOM   2006  O   TRP A 951     -54.027 -20.167 -34.819  1.00 45.57           O  
ANISOU 2006  O   TRP A 951     7706   5368   4239   1205    745   -765       O  
ATOM   2007  CB  TRP A 951     -54.602 -21.134 -37.339  1.00 38.44           C  
ANISOU 2007  CB  TRP A 951     6391   4536   3679   1149    826   -281       C  
ATOM   2008  CG  TRP A 951     -54.555 -21.628 -38.734  1.00 40.88           C  
ANISOU 2008  CG  TRP A 951     6505   4876   4152   1098    802    -66       C  
ATOM   2009  CD1 TRP A 951     -53.500 -22.260 -39.352  1.00 36.31           C  
ANISOU 2009  CD1 TRP A 951     5858   4304   3634    979    645     -3       C  
ATOM   2010  CD2 TRP A 951     -55.593 -21.523 -39.717  1.00 37.11           C  
ANISOU 2010  CD2 TRP A 951     5871   4437   3791   1176    930     93       C  
ATOM   2011  CE2 TRP A 951     -55.101 -22.115 -40.899  1.00 36.07           C  
ANISOU 2011  CE2 TRP A 951     5613   4349   3743   1093    840    244       C  
ATOM   2012  CE3 TRP A 951     -56.882 -20.981 -39.715  1.00 35.51           C  
ANISOU 2012  CE3 TRP A 951     5612   4243   3638   1320   1099    106       C  
ATOM   2013  NE1 TRP A 951     -53.825 -22.540 -40.644  1.00 35.62           N  
ANISOU 2013  NE1 TRP A 951     5607   4266   3660    974    689    175       N  
ATOM   2014  CZ2 TRP A 951     -55.857 -22.195 -42.066  1.00 35.72           C  
ANISOU 2014  CZ2 TRP A 951     5417   4371   3785   1146    891    410       C  
ATOM   2015  CZ3 TRP A 951     -57.634 -21.050 -40.873  1.00 37.83           C  
ANISOU 2015  CZ3 TRP A 951     5726   4589   4060   1379   1132    279       C  
ATOM   2016  CH2 TRP A 951     -57.117 -21.652 -42.037  1.00 41.91           C  
ANISOU 2016  CH2 TRP A 951     6148   5161   4614   1291   1017    431       C  
ATOM   2017  N   MET A 952     -54.056 -22.217 -33.919  1.00 41.05           N  
ANISOU 2017  N   MET A 952     7273   5115   3207   1139    678   -587       N  
ATOM   2018  CA  MET A 952     -54.017 -21.705 -32.570  1.00 44.09           C  
ANISOU 2018  CA  MET A 952     7914   5523   3313   1200    675   -827       C  
ATOM   2019  C   MET A 952     -52.636 -21.143 -32.263  1.00 50.25           C  
ANISOU 2019  C   MET A 952     8772   6165   4155   1149    368  -1051       C  
ATOM   2020  O   MET A 952     -51.611 -21.638 -32.765  1.00 44.94           O  
ANISOU 2020  O   MET A 952     7998   5453   3624   1053    134   -981       O  
ATOM   2021  CB  MET A 952     -54.346 -22.820 -31.585  1.00 49.37           C  
ANISOU 2021  CB  MET A 952     8779   6408   3572   1196    716   -723       C  
ATOM   2022  CG  MET A 952     -55.730 -23.381 -31.736  1.00 45.33           C  
ANISOU 2022  CG  MET A 952     8181   6030   3011   1222   1043   -529       C  
ATOM   2023  SD  MET A 952     -55.889 -24.512 -30.395  1.00 51.37           S  
ANISOU 2023  SD  MET A 952     9087   6981   3448   1125   1026   -402       S  
ATOM   2024  CE  MET A 952     -56.998 -25.697 -31.101  1.00 55.56           C  
ANISOU 2024  CE  MET A 952     9378   7594   4137   1043   1243    -87       C  
ATOM   2025  N   ILE A 953     -52.619 -20.112 -31.407  1.00 46.46           N  
ANISOU 2025  N   ILE A 953     8458   5611   3583   1216    371  -1352       N  
ATOM   2026  CA  ILE A 953     -51.363 -19.451 -31.073  1.00 51.25           C  
ANISOU 2026  CA  ILE A 953     9118   6066   4290   1161     74  -1619       C  
ATOM   2027  C   ILE A 953     -50.477 -20.372 -30.233  1.00 54.88           C  
ANISOU 2027  C   ILE A 953     9740   6674   4439   1121   -233  -1640       C  
ATOM   2028  O   ILE A 953     -49.255 -20.430 -30.439  1.00 51.20           O  
ANISOU 2028  O   ILE A 953     9180   6118   4157   1034   -538  -1709       O  
ATOM   2029  CB  ILE A 953     -51.636 -18.090 -30.394  1.00 55.05           C  
ANISOU 2029  CB  ILE A 953     9733   6408   4777   1246    153  -1970       C  
ATOM   2030  CG1 ILE A 953     -50.323 -17.402 -30.028  1.00 55.00           C  
ANISOU 2030  CG1 ILE A 953     9761   6226   4909   1168   -177  -2281       C  
ATOM   2031  CG2 ILE A 953     -52.511 -18.245 -29.181  1.00 58.31           C  
ANISOU 2031  CG2 ILE A 953    10400   7030   4726   1361    324  -2076       C  
ATOM   2032  CD1 ILE A 953     -50.483 -15.993 -29.617  1.00 66.49           C  
ANISOU 2032  CD1 ILE A 953    11296   7466   6503   1227   -116  -2636       C  
ATOM   2033  N   ASP A 954     -51.072 -21.138 -29.308  1.00 51.40           N  
ANISOU 2033  N   ASP A 954     9531   6458   3539   1185   -156  -1559       N  
ATOM   2034  CA  ASP A 954     -50.303 -22.133 -28.561  1.00 51.53           C  
ANISOU 2034  CA  ASP A 954     9656   6614   3310   1142   -446  -1473       C  
ATOM   2035  C   ASP A 954     -50.011 -23.338 -29.457  1.00 53.74           C  
ANISOU 2035  C   ASP A 954     9805   6909   3707   1092   -528  -1171       C  
ATOM   2036  O   ASP A 954     -50.913 -24.108 -29.805  1.00 54.32           O  
ANISOU 2036  O   ASP A 954     9837   7074   3729   1091   -283   -898       O  
ATOM   2037  CB  ASP A 954     -51.050 -22.559 -27.309  1.00 58.30           C  
ANISOU 2037  CB  ASP A 954    10671   7688   3794   1157   -293  -1386       C  
ATOM   2038  CG  ASP A 954     -50.334 -23.662 -26.557  1.00 64.76           C  
ANISOU 2038  CG  ASP A 954    11591   8626   4387   1121   -568  -1233       C  
ATOM   2039  OD1 ASP A 954     -49.136 -23.896 -26.851  1.00 61.76           O  
ANISOU 2039  OD1 ASP A 954    11151   8160   4153   1099   -924  -1274       O  
ATOM   2040  OD2 ASP A 954     -50.956 -24.264 -25.644  1.00 67.42           O1-
ANISOU 2040  OD2 ASP A 954    12059   9138   4421   1117   -428  -1085       O1-
ATOM   2041  N   ALA A 955     -48.737 -23.524 -29.800  1.00 54.00           N  
ANISOU 2041  N   ALA A 955     9701   6848   3969   1028   -866  -1220       N  
ATOM   2042  CA  ALA A 955     -48.357 -24.581 -30.737  1.00 50.52           C  
ANISOU 2042  CA  ALA A 955     9042   6396   3758    965   -935   -962       C  
ATOM   2043  C   ALA A 955     -48.664 -25.977 -30.199  1.00 48.61           C  
ANISOU 2043  C   ALA A 955     8973   6305   3191    999   -966   -700       C  
ATOM   2044  O   ALA A 955     -48.997 -26.883 -30.970  1.00 51.13           O  
ANISOU 2044  O   ALA A 955     9146   6631   3650    961   -854   -446       O  
ATOM   2045  CB  ALA A 955     -46.877 -24.446 -31.080  1.00 50.58           C  
ANISOU 2045  CB  ALA A 955     8860   6278   4079    900  -1283  -1114       C  
ATOM   2046  N   ASP A 956     -48.527 -26.191 -28.898  1.00 53.62           N  
ANISOU 2046  N   ASP A 956     9806   7039   3529   1027  -1083   -723       N  
ATOM   2047  CA  ASP A 956     -48.777 -27.522 -28.364  1.00 51.80           C  
ANISOU 2047  CA  ASP A 956     9641   6907   3135   1012  -1071   -428       C  
ATOM   2048  C   ASP A 956     -50.256 -27.865 -28.260  1.00 52.92           C  
ANISOU 2048  C   ASP A 956     9810   7147   3151    984   -649   -222       C  
ATOM   2049  O   ASP A 956     -50.585 -29.012 -27.945  1.00 54.67           O  
ANISOU 2049  O   ASP A 956    10061   7423   3288    945   -596     36       O  
ATOM   2050  CB  ASP A 956     -48.079 -27.673 -27.017  1.00 52.18           C  
ANISOU 2050  CB  ASP A 956     9867   7029   2929   1044  -1341   -498       C  
ATOM   2051  CG  ASP A 956     -46.591 -27.952 -27.182  1.00 58.48           C  
ANISOU 2051  CG  ASP A 956    10559   7732   3928   1061  -1791   -585       C  
ATOM   2052  OD1 ASP A 956     -46.215 -28.501 -28.251  1.00 61.35           O  
ANISOU 2052  OD1 ASP A 956    10725   7996   4589   1041  -1862   -489       O  
ATOM   2053  OD2 ASP A 956     -45.802 -27.628 -26.270  1.00 61.71           O1-
ANISOU 2053  OD2 ASP A 956    11057   8172   4218   1096  -2070   -761       O1-
ATOM   2054  N   SER A 957     -51.148 -26.907 -28.494  1.00 52.19           N  
ANISOU 2054  N   SER A 957     9689   7065   3077   1001   -355   -341       N  
ATOM   2055  CA  SER A 957     -52.577 -27.163 -28.570  1.00 49.21           C  
ANISOU 2055  CA  SER A 957     9253   6770   2676    972     44   -175       C  
ATOM   2056  C   SER A 957     -53.033 -27.503 -29.980  1.00 46.32           C  
ANISOU 2056  C   SER A 957     8650   6334   2614    943    188    -25       C  
ATOM   2057  O   SER A 957     -54.170 -27.953 -30.154  1.00 42.21           O  
ANISOU 2057  O   SER A 957     8026   5874   2136    900    471    136       O  
ATOM   2058  CB  SER A 957     -53.351 -25.948 -28.038  1.00 51.40           C  
ANISOU 2058  CB  SER A 957     9591   7097   2842   1027    286   -397       C  
ATOM   2059  OG  SER A 957     -52.958 -25.684 -26.699  1.00 54.27           O  
ANISOU 2059  OG  SER A 957    10176   7552   2893   1048    157   -545       O  
ATOM   2060  N   ARG A 958     -52.182 -27.289 -30.984  1.00 46.03           N  
ANISOU 2060  N   ARG A 958     8518   6182   2789    959     -6    -89       N  
ATOM   2061  CA  ARG A 958     -52.516 -27.667 -32.346  1.00 46.90           C  
ANISOU 2061  CA  ARG A 958     8386   6246   3188    923    104     57       C  
ATOM   2062  C   ARG A 958     -52.575 -29.187 -32.466  1.00 42.00           C  
ANISOU 2062  C   ARG A 958     7724   5647   2586    855     61    317       C  
ATOM   2063  O   ARG A 958     -51.979 -29.909 -31.672  1.00 42.17           O  
ANISOU 2063  O   ARG A 958     7867   5673   2482    838   -138    376       O  
ATOM   2064  CB  ARG A 958     -51.502 -27.109 -33.335  1.00 40.51           C  
ANISOU 2064  CB  ARG A 958     7353   5302   2737    891    -88    -69       C  
ATOM   2065  CG  ARG A 958     -51.452 -25.603 -33.338  1.00 46.90           C  
ANISOU 2065  CG  ARG A 958     8150   6028   3644    926    -35   -307       C  
ATOM   2066  CD  ARG A 958     -50.297 -25.066 -34.158  1.00 40.77           C  
ANISOU 2066  CD  ARG A 958     7182   5104   3206    868   -226   -422       C  
ATOM   2067  NE  ARG A 958     -50.014 -23.702 -33.749  1.00 45.63           N  
ANISOU 2067  NE  ARG A 958     7862   5606   3870    890   -251   -680       N  
ATOM   2068  CZ  ARG A 958     -48.860 -23.080 -33.949  1.00 47.11           C  
ANISOU 2068  CZ  ARG A 958     7957   5651   4293    830   -455   -856       C  
ATOM   2069  NH1 ARG A 958     -47.849 -23.713 -34.575  1.00 42.56           N1+
ANISOU 2069  NH1 ARG A 958     7201   5048   3921    752   -641   -800       N1+
ATOM   2070  NH2 ARG A 958     -48.719 -21.826 -33.506  1.00 43.95           N  
ANISOU 2070  NH2 ARG A 958     7628   5123   3949    844   -463  -1107       N  
ATOM   2071  N   PRO A 959     -53.327 -29.696 -33.421  1.00 38.77           N  
ANISOU 2071  N   PRO A 959     7121   5241   2367    812    243    466       N  
ATOM   2072  CA  PRO A 959     -53.380 -31.148 -33.581  1.00 48.21           C  
ANISOU 2072  CA  PRO A 959     8258   6418   3641    735    196    679       C  
ATOM   2073  C   PRO A 959     -52.036 -31.690 -34.049  1.00 43.48           C  
ANISOU 2073  C   PRO A 959     7628   5717   3174    746   -139    671       C  
ATOM   2074  O   PRO A 959     -51.197 -30.962 -34.580  1.00 40.81           O  
ANISOU 2074  O   PRO A 959     7161   5328   3015    760   -284    495       O  
ATOM   2075  CB  PRO A 959     -54.491 -31.357 -34.620  1.00 46.04           C  
ANISOU 2075  CB  PRO A 959     7756   6169   3569    694    450    773       C  
ATOM   2076  CG  PRO A 959     -54.737 -30.050 -35.235  1.00 39.73           C  
ANISOU 2076  CG  PRO A 959     6831   5381   2883    752    551    614       C  
ATOM   2077  CD  PRO A 959     -54.279 -28.992 -34.295  1.00 38.16           C  
ANISOU 2077  CD  PRO A 959     6836   5179   2482    824    496    435       C  
ATOM   2078  N   LYS A 960     -51.798 -32.957 -33.755  1.00 43.07           N  
ANISOU 2078  N   LYS A 960     7624   5617   3122    712   -260    835       N  
ATOM   2079  CA  LYS A 960     -50.640 -33.649 -34.307  1.00 44.73           C  
ANISOU 2079  CA  LYS A 960     7745   5714   3535    731   -561    830       C  
ATOM   2080  C   LYS A 960     -51.020 -34.232 -35.657  1.00 39.77           C  
ANISOU 2080  C   LYS A 960     6832   5046   3233    664   -445    873       C  
ATOM   2081  O   LYS A 960     -52.200 -34.469 -35.935  1.00 40.12           O  
ANISOU 2081  O   LYS A 960     6824   5135   3286    609   -188    978       O  
ATOM   2082  CB  LYS A 960     -50.155 -34.769 -33.387  1.00 44.91           C  
ANISOU 2082  CB  LYS A 960     7916   5677   3471    739   -761    973       C  
ATOM   2083  CG  LYS A 960     -49.879 -34.353 -31.965  1.00 47.64           C  
ANISOU 2083  CG  LYS A 960     8477   6097   3528    774   -851    926       C  
ATOM   2084  CD  LYS A 960     -48.712 -33.396 -31.886  1.00 52.74           C  
ANISOU 2084  CD  LYS A 960     9126   6733   4180    851  -1131    676       C  
ATOM   2085  CE  LYS A 960     -47.456 -34.126 -31.400  1.00 62.40           C  
ANISOU 2085  CE  LYS A 960    10369   7877   5464    910  -1514    680       C  
ATOM   2086  NZ  LYS A 960     -46.791 -34.918 -32.494  1.00 52.48           N1+
ANISOU 2086  NZ  LYS A 960     8889   6487   4564    923  -1676    701       N1+
ATOM   2087  N   PHE A 961     -50.014 -34.456 -36.507  1.00 38.72           N  
ANISOU 2087  N   PHE A 961     6499   4838   3373    670   -635    768       N  
ATOM   2088  CA  PHE A 961     -50.293 -35.063 -37.813  1.00 36.16           C  
ANISOU 2088  CA  PHE A 961     5924   4490   3325    617   -545    775       C  
ATOM   2089  C   PHE A 961     -50.923 -36.443 -37.673  1.00 34.49           C  
ANISOU 2089  C   PHE A 961     5760   4203   3142    573   -507    965       C  
ATOM   2090  O   PHE A 961     -51.789 -36.814 -38.473  1.00 34.22           O  
ANISOU 2090  O   PHE A 961     5573   4187   3240    507   -335    995       O  
ATOM   2091  CB  PHE A 961     -49.017 -35.155 -38.653  1.00 29.61           C  
ANISOU 2091  CB  PHE A 961     4889   3600   2760    637   -738    617       C  
ATOM   2092  CG  PHE A 961     -48.612 -33.839 -39.242  1.00 32.24           C  
ANISOU 2092  CG  PHE A 961     5098   3994   3158    631   -681    449       C  
ATOM   2093  CD1 PHE A 961     -49.457 -33.181 -40.127  1.00 28.13           C  
ANISOU 2093  CD1 PHE A 961     4471   3557   2659    595   -443    445       C  
ATOM   2094  CD2 PHE A 961     -47.423 -33.227 -38.861  1.00 32.00           C  
ANISOU 2094  CD2 PHE A 961     5062   3924   3174    660   -874    304       C  
ATOM   2095  CE1 PHE A 961     -49.109 -31.964 -40.646  1.00 28.65           C  
ANISOU 2095  CE1 PHE A 961     4454   3646   2787    588   -382    334       C  
ATOM   2096  CE2 PHE A 961     -47.076 -32.013 -39.375  1.00 30.77           C  
ANISOU 2096  CE2 PHE A 961     4796   3787   3107    631   -798    168       C  
ATOM   2097  CZ  PHE A 961     -47.922 -31.377 -40.279  1.00 31.49           C  
ANISOU 2097  CZ  PHE A 961     4810   3942   3213    594   -541    199       C  
ATOM   2098  N   ARG A 962     -50.500 -37.229 -36.676  1.00 37.07           N  
ANISOU 2098  N   ARG A 962     6296   4431   3358    608   -681   1098       N  
ATOM   2099  CA  ARG A 962     -51.136 -38.532 -36.494  1.00 41.47           C  
ANISOU 2099  CA  ARG A 962     6920   4874   3964    550   -622   1313       C  
ATOM   2100  C   ARG A 962     -52.627 -38.373 -36.233  1.00 43.53           C  
ANISOU 2100  C   ARG A 962     7232   5227   4079    459   -283   1439       C  
ATOM   2101  O   ARG A 962     -53.433 -39.183 -36.699  1.00 40.71           O  
ANISOU 2101  O   ARG A 962     6763   4808   3896    365   -141   1529       O  
ATOM   2102  CB  ARG A 962     -50.473 -39.320 -35.362  1.00 40.23           C  
ANISOU 2102  CB  ARG A 962     7032   4586   3669    616   -864   1485       C  
ATOM   2103  CG  ARG A 962     -50.420 -38.598 -34.019  1.00 50.55           C  
ANISOU 2103  CG  ARG A 962     8554   6029   4624    646   -861   1499       C  
ATOM   2104  CD  ARG A 962     -49.677 -39.435 -32.966  1.00 57.02           C  
ANISOU 2104  CD  ARG A 962     9522   6766   5378    700  -1097   1622       C  
ATOM   2105  NE  ARG A 962     -48.235 -39.493 -33.210  1.00 63.63           N  
ANISOU 2105  NE  ARG A 962    10265   7516   6396    812  -1462   1467       N  
ATOM   2106  CZ  ARG A 962     -47.374 -38.546 -32.848  1.00 62.18           C  
ANISOU 2106  CZ  ARG A 962    10087   7419   6121    882  -1648   1269       C  
ATOM   2107  NH1 ARG A 962     -47.817 -37.467 -32.209  1.00 69.49           N1+
ANISOU 2107  NH1 ARG A 962    11139   8507   6758    860  -1510   1199       N1+
ATOM   2108  NH2 ARG A 962     -46.074 -38.681 -33.112  1.00 59.00           N  
ANISOU 2108  NH2 ARG A 962     9545   6928   5943    971  -1972   1121       N  
ATOM   2109  N   GLU A 963     -53.015 -37.311 -35.523  1.00 48.36           N  
ANISOU 2109  N   GLU A 963     7983   5984   4407    486   -146   1415       N  
ATOM   2110  CA  GLU A 963     -54.435 -37.046 -35.320  1.00 45.72           C  
ANISOU 2110  CA  GLU A 963     7646   5754   3970    416    202   1494       C  
ATOM   2111  C   GLU A 963     -55.096 -36.569 -36.608  1.00 41.71           C  
ANISOU 2111  C   GLU A 963     6815   5318   3713    383    345   1354       C  
ATOM   2112  O   GLU A 963     -56.254 -36.906 -36.875  1.00 43.75           O  
ANISOU 2112  O   GLU A 963     6948   5606   4070    300    570   1425       O  
ATOM   2113  CB  GLU A 963     -54.598 -36.038 -34.202  1.00 46.69           C  
ANISOU 2113  CB  GLU A 963     7911   6016   3812    445    284   1418       C  
ATOM   2114  CG  GLU A 963     -54.109 -36.576 -32.882  1.00 44.06           C  
ANISOU 2114  CG  GLU A 963     7804   5665   3274    445    146   1527       C  
ATOM   2115  CD  GLU A 963     -53.798 -35.462 -31.936  1.00 49.94           C  
ANISOU 2115  CD  GLU A 963     8691   6530   3754    514    112   1373       C  
ATOM   2116  OE1 GLU A 963     -53.837 -34.301 -32.380  1.00 50.75           O  
ANISOU 2116  OE1 GLU A 963     8716   6689   3878    564    168   1179       O  
ATOM   2117  OE2 GLU A 963     -53.532 -35.731 -30.753  1.00 62.49           O1-
ANISOU 2117  OE2 GLU A 963    10479   8151   5111    525     31   1447       O1-
ATOM   2118  N   LEU A 964     -54.395 -35.757 -37.404  1.00 37.11           N  
ANISOU 2118  N   LEU A 964     6095   4769   3235    446    218   1162       N  
ATOM   2119  CA  LEU A 964     -54.968 -35.324 -38.674  1.00 35.80           C  
ANISOU 2119  CA  LEU A 964     5657   4676   3268    431    323   1058       C  
ATOM   2120  C   LEU A 964     -55.192 -36.499 -39.612  1.00 36.07           C  
ANISOU 2120  C   LEU A 964     5504   4645   3557    355    287   1080       C  
ATOM   2121  O   LEU A 964     -56.149 -36.486 -40.392  1.00 37.62           O  
ANISOU 2121  O   LEU A 964     5505   4912   3878    315    417   1054       O  
ATOM   2122  CB  LEU A 964     -54.076 -34.266 -39.348  1.00 30.93           C  
ANISOU 2122  CB  LEU A 964     4962   4088   2702    500    207    884       C  
ATOM   2123  CG  LEU A 964     -54.058 -32.948 -38.545  1.00 37.68           C  
ANISOU 2123  CG  LEU A 964     5967   4992   3357    568    270    820       C  
ATOM   2124  CD1 LEU A 964     -52.948 -31.990 -38.980  1.00 31.89           C  
ANISOU 2124  CD1 LEU A 964     5192   4229   2697    610    128    663       C  
ATOM   2125  CD2 LEU A 964     -55.392 -32.275 -38.665  1.00 30.54           C  
ANISOU 2125  CD2 LEU A 964     4989   4184   2432    583    526    832       C  
ATOM   2126  N   ILE A 965     -54.321 -37.512 -39.572  1.00 40.58           N  
ANISOU 2126  N   ILE A 965     6119   5074   4226    345     91   1106       N  
ATOM   2127  CA  ILE A 965     -54.555 -38.708 -40.383  1.00 38.01           C  
ANISOU 2127  CA  ILE A 965     5630   4652   4161    272     57   1103       C  
ATOM   2128  C   ILE A 965     -55.893 -39.324 -40.019  1.00 35.39           C  
ANISOU 2128  C   ILE A 965     5288   4298   3859    160    264   1254       C  
ATOM   2129  O   ILE A 965     -56.730 -39.577 -40.884  1.00 38.48           O  
ANISOU 2129  O   ILE A 965     5458   4729   4433     93    351   1189       O  
ATOM   2130  CB  ILE A 965     -53.410 -39.723 -40.208  1.00 37.09           C  
ANISOU 2130  CB  ILE A 965     5584   4346   4162    300   -185   1117       C  
ATOM   2131  CG1 ILE A 965     -52.086 -39.145 -40.718  1.00 33.11           C  
ANISOU 2131  CG1 ILE A 965     5009   3872   3699    397   -369    931       C  
ATOM   2132  CG2 ILE A 965     -53.726 -41.055 -40.960  1.00 33.56           C  
ANISOU 2132  CG2 ILE A 965     4984   3754   4013    221   -210   1100       C  
ATOM   2133  CD1 ILE A 965     -50.904 -39.936 -40.282  1.00 30.84           C  
ANISOU 2133  CD1 ILE A 965     4799   3412   3509    461   -624    942       C  
ATOM   2134  N   ILE A 966     -56.126 -39.531 -38.726  1.00 39.28           N  
ANISOU 2134  N   ILE A 966     6018   4742   4165    135    354   1451       N  
ATOM   2135  CA  ILE A 966     -57.325 -40.233 -38.263  1.00 43.66           C  
ANISOU 2135  CA  ILE A 966     6574   5249   4764      3    587   1627       C  
ATOM   2136  C   ILE A 966     -58.596 -39.434 -38.552  1.00 43.35           C  
ANISOU 2136  C   ILE A 966     6346   5395   4730    -28    848   1562       C  
ATOM   2137  O   ILE A 966     -59.597 -39.986 -39.029  1.00 43.67           O  
ANISOU 2137  O   ILE A 966     6173   5422   4999   -143    978   1568       O  
ATOM   2138  CB  ILE A 966     -57.176 -40.568 -36.770  1.00 45.89           C  
ANISOU 2138  CB  ILE A 966     7202   5455   4779     -5    637   1874       C  
ATOM   2139  CG1 ILE A 966     -56.113 -41.645 -36.588  1.00 40.41           C  
ANISOU 2139  CG1 ILE A 966     6651   4530   4174     19    359   1972       C  
ATOM   2140  CG2 ILE A 966     -58.482 -41.021 -36.176  1.00 44.20           C  
ANISOU 2140  CG2 ILE A 966     7003   5235   4556   -151    966   2068       C  
ATOM   2141  CD1 ILE A 966     -55.775 -41.869 -35.152  1.00 40.00           C  
ANISOU 2141  CD1 ILE A 966     6977   4419   3800     53    332   2219       C  
ATOM   2142  N   GLU A 967     -58.590 -38.131 -38.281  1.00 42.03           N  
ANISOU 2142  N   GLU A 967     6234   5389   4347     77    914   1484       N  
ATOM   2143  CA  GLU A 967     -59.830 -37.380 -38.449  1.00 43.74           C  
ANISOU 2143  CA  GLU A 967     6272   5761   4588     74   1161   1433       C  
ATOM   2144  C   GLU A 967     -60.193 -37.215 -39.922  1.00 44.37           C  
ANISOU 2144  C   GLU A 967     6029   5904   4926     85   1080   1270       C  
ATOM   2145  O   GLU A 967     -61.367 -37.338 -40.292  1.00 44.63           O  
ANISOU 2145  O   GLU A 967     5828   5999   5129     25   1227   1254       O  
ATOM   2146  CB  GLU A 967     -59.743 -36.032 -37.747  1.00 42.45           C  
ANISOU 2146  CB  GLU A 967     6260   5718   4150    197   1252   1378       C  
ATOM   2147  CG  GLU A 967     -61.059 -35.290 -37.878  1.00 59.61           C  
ANISOU 2147  CG  GLU A 967     8233   8030   6387    217   1512   1321       C  
ATOM   2148  CD  GLU A 967     -61.626 -34.854 -36.552  1.00 68.07           C  
ANISOU 2148  CD  GLU A 967     9485   9174   7206    231   1795   1385       C  
ATOM   2149  OE1 GLU A 967     -62.873 -34.750 -36.450  1.00 76.96           O  
ANISOU 2149  OE1 GLU A 967    10418  10380   8444    189   2049   1373       O  
ATOM   2150  OE2 GLU A 967     -60.827 -34.641 -35.612  1.00 80.17           O1-
ANISOU 2150  OE2 GLU A 967    11292  10678   8490    257   1676   1370       O1-
ATOM   2151  N   PHE A 968     -59.211 -36.911 -40.781  1.00 40.19           N  
ANISOU 2151  N   PHE A 968     5476   5374   4420    165    849   1142       N  
ATOM   2152  CA  PHE A 968     -59.525 -36.769 -42.198  1.00 36.64           C  
ANISOU 2152  CA  PHE A 968     4765   5008   4150    183    769   1001       C  
ATOM   2153  C   PHE A 968     -59.854 -38.113 -42.842  1.00 39.09           C  
ANISOU 2153  C   PHE A 968     4909   5232   4710     61    701    975       C  
ATOM   2154  O   PHE A 968     -60.592 -38.157 -43.836  1.00 38.83           O  
ANISOU 2154  O   PHE A 968     4633   5289   4830     46    681    868       O  
ATOM   2155  CB  PHE A 968     -58.385 -36.083 -42.938  1.00 33.34           C  
ANISOU 2155  CB  PHE A 968     4381   4619   3669    285    590    887       C  
ATOM   2156  CG  PHE A 968     -58.443 -34.572 -42.877  1.00 39.44           C  
ANISOU 2156  CG  PHE A 968     5192   5491   4302    402    658    859       C  
ATOM   2157  CD1 PHE A 968     -59.289 -33.871 -43.719  1.00 37.81           C  
ANISOU 2157  CD1 PHE A 968     4804   5405   4156    462    704    813       C  
ATOM   2158  CD2 PHE A 968     -57.650 -33.854 -41.994  1.00 37.44           C  
ANISOU 2158  CD2 PHE A 968     5154   5194   3877    458    652    870       C  
ATOM   2159  CE1 PHE A 968     -59.344 -32.484 -43.698  1.00 33.01           C  
ANISOU 2159  CE1 PHE A 968     4237   4844   3461    581    759    799       C  
ATOM   2160  CE2 PHE A 968     -57.707 -32.461 -41.958  1.00 40.04           C  
ANISOU 2160  CE2 PHE A 968     5515   5573   4124    558    713    824       C  
ATOM   2161  CZ  PHE A 968     -58.558 -31.779 -42.821  1.00 38.26           C  
ANISOU 2161  CZ  PHE A 968     5114   5439   3982    621    775    799       C  
ATOM   2162  N   SER A 969     -59.327 -39.213 -42.302  1.00 35.45           N  
ANISOU 2162  N   SER A 969     4578   4588   4303    -19    645   1064       N  
ATOM   2163  CA  SER A 969     -59.745 -40.522 -42.792  1.00 40.95           C  
ANISOU 2163  CA  SER A 969     5122   5155   5280   -150    605   1039       C  
ATOM   2164  C   SER A 969     -61.180 -40.799 -42.401  1.00 41.46           C  
ANISOU 2164  C   SER A 969     5048   5232   5473   -279    836   1128       C  
ATOM   2165  O   SER A 969     -61.982 -41.228 -43.233  1.00 45.89           O  
ANISOU 2165  O   SER A 969     5341   5817   6280   -358    822   1010       O  
ATOM   2166  CB  SER A 969     -58.831 -41.622 -42.252  1.00 37.03           C  
ANISOU 2166  CB  SER A 969     4812   4415   4843   -189    487   1136       C  
ATOM   2167  OG  SER A 969     -57.509 -41.423 -42.720  1.00 40.85           O  
ANISOU 2167  OG  SER A 969     5355   4891   5274    -71    271   1014       O  
ATOM   2168  N   LYS A 970     -61.542 -40.492 -41.157  1.00 44.85           N  
ANISOU 2168  N   LYS A 970     5641   5668   5732   -298   1058   1314       N  
ATOM   2169  CA  LYS A 970     -62.934 -40.638 -40.747  1.00 44.48           C  
ANISOU 2169  CA  LYS A 970     5434   5658   5808   -422   1337   1392       C  
ATOM   2170  C   LYS A 970     -63.848 -39.879 -41.711  1.00 38.90           C  
ANISOU 2170  C   LYS A 970     4397   5152   5231   -366   1346   1205       C  
ATOM   2171  O   LYS A 970     -64.811 -40.441 -42.247  1.00 38.89           O  
ANISOU 2171  O   LYS A 970     4104   5148   5525   -483   1381   1135       O  
ATOM   2172  CB  LYS A 970     -63.085 -40.141 -39.309  1.00 46.23           C  
ANISOU 2172  CB  LYS A 970     5906   5919   5739   -406   1593   1582       C  
ATOM   2173  CG  LYS A 970     -64.481 -39.665 -38.912  1.00 57.03           C  
ANISOU 2173  CG  LYS A 970     7087   7427   7153   -455   1930   1599       C  
ATOM   2174  CD  LYS A 970     -64.363 -38.490 -37.930  1.00 64.68           C  
ANISOU 2174  CD  LYS A 970     8283   8536   7756   -317   2094   1632       C  
ATOM   2175  CE  LYS A 970     -65.691 -38.113 -37.280  1.00 63.60           C  
ANISOU 2175  CE  LYS A 970     8003   8523   7638   -364   2490   1664       C  
ATOM   2176  NZ  LYS A 970     -65.934 -38.834 -35.983  1.00 72.71           N1+
ANISOU 2176  NZ  LYS A 970     9383   9604   8641   -513   2700   1853       N1+
ATOM   2177  N   MET A 971     -63.479 -38.638 -42.040  1.00 36.87           N  
ANISOU 2177  N   MET A 971     4177   5051   4781   -184   1268   1113       N  
ATOM   2178  CA  MET A 971     -64.293 -37.826 -42.938  1.00 40.66           C  
ANISOU 2178  CA  MET A 971     4380   5711   5356    -94   1246    969       C  
ATOM   2179  C   MET A 971     -64.301 -38.352 -44.369  1.00 44.68           C  
ANISOU 2179  C   MET A 971     4673   6243   6060   -112    993    799       C  
ATOM   2180  O   MET A 971     -65.284 -38.125 -45.088  1.00 43.59           O  
ANISOU 2180  O   MET A 971     4248   6232   6081    -93    966    692       O  
ATOM   2181  CB  MET A 971     -63.817 -36.375 -42.917  1.00 41.78           C  
ANISOU 2181  CB  MET A 971     4655   5966   5255    103   1222    941       C  
ATOM   2182  CG  MET A 971     -64.088 -35.700 -41.614  1.00 41.57           C  
ANISOU 2182  CG  MET A 971     4785   5958   5053    141   1480   1038       C  
ATOM   2183  SD  MET A 971     -63.682 -33.949 -41.708  1.00 44.48           S  
ANISOU 2183  SD  MET A 971     5258   6419   5224    369   1443    961       S  
ATOM   2184  CE  MET A 971     -61.933 -34.058 -41.728  1.00 39.11           C  
ANISOU 2184  CE  MET A 971     4871   5630   4359    381   1212    968       C  
ATOM   2185  N   ALA A 972     -63.204 -38.980 -44.827  1.00 41.82           N  
ANISOU 2185  N   ALA A 972     4438   5778   5673   -126    794    751       N  
ATOM   2186  CA  ALA A 972     -63.149 -39.524 -46.181  1.00 42.94           C  
ANISOU 2186  CA  ALA A 972     4403   5952   5961   -139    567    556       C  
ATOM   2187  C   ALA A 972     -64.067 -40.731 -46.369  1.00 42.66           C  
ANISOU 2187  C   ALA A 972     4130   5819   6260   -322    574    491       C  
ATOM   2188  O   ALA A 972     -64.377 -41.097 -47.507  1.00 42.82           O  
ANISOU 2188  O   ALA A 972     3944   5906   6421   -336    391    288       O  
ATOM   2189  CB  ALA A 972     -61.713 -39.914 -46.541  1.00 41.75           C  
ANISOU 2189  CB  ALA A 972     4437   5707   5718   -103    394    499       C  
ATOM   2190  N   ARG A 973     -64.467 -41.387 -45.292  1.00 45.98           N  
ANISOU 2190  N   ARG A 973     4589   6075   6805   -472    778    652       N  
ATOM   2191  CA  ARG A 973     -65.413 -42.492 -45.404  1.00 46.17           C  
ANISOU 2191  CA  ARG A 973     4368   5977   7199   -676    824    605       C  
ATOM   2192  C   ARG A 973     -66.854 -42.023 -45.545  1.00 49.13           C  
ANISOU 2192  C   ARG A 973     4407   6519   7740   -704    946    548       C  
ATOM   2193  O   ARG A 973     -67.743 -42.867 -45.702  1.00 52.97           O  
ANISOU 2193  O   ARG A 973     4625   6920   8579   -887    982    479       O  
ATOM   2194  CB  ARG A 973     -65.271 -43.422 -44.204  1.00 44.04           C  
ANISOU 2194  CB  ARG A 973     4283   5440   7010   -841   1016    839       C  
ATOM   2195  CG  ARG A 973     -64.001 -44.256 -44.311  1.00 57.03           C  
ANISOU 2195  CG  ARG A 973     6157   6865   8648   -835    820    839       C  
ATOM   2196  CD  ARG A 973     -63.878 -45.260 -43.180  1.00 67.55           C  
ANISOU 2196  CD  ARG A 973     7687   7900  10078   -987    970   1098       C  
ATOM   2197  NE  ARG A 973     -63.415 -44.615 -41.949  1.00 67.83           N  
ANISOU 2197  NE  ARG A 973     8043   7974   9755   -901   1123   1352       N  
ATOM   2198  CZ  ARG A 973     -62.131 -44.439 -41.621  1.00 63.78           C  
ANISOU 2198  CZ  ARG A 973     7823   7415   8995   -761    971   1412       C  
ATOM   2199  NH1 ARG A 973     -61.161 -44.858 -42.433  1.00 61.09           N1+
ANISOU 2199  NH1 ARG A 973     7483   6985   8744   -687    693   1245       N1+
ATOM   2200  NH2 ARG A 973     -61.814 -43.841 -40.473  1.00 57.26           N  
ANISOU 2200  NH2 ARG A 973     7277   6639   7838   -690   1096   1616       N  
ATOM   2201  N   ASP A 974     -67.114 -40.714 -45.423  1.00 46.62           N  
ANISOU 2201  N   ASP A 974     4084   6412   7216   -532   1020    575       N  
ATOM   2202  CA  ASP A 974     -68.435 -40.143 -45.702  1.00 46.11           C  
ANISOU 2202  CA  ASP A 974     3669   6525   7326   -501   1085    489       C  
ATOM   2203  C   ASP A 974     -68.269 -38.727 -46.239  1.00 49.56           C  
ANISOU 2203  C   ASP A 974     4139   7175   7515   -239    964    440       C  
ATOM   2204  O   ASP A 974     -68.710 -37.751 -45.620  1.00 43.79           O  
ANISOU 2204  O   ASP A 974     3403   6532   6702   -131   1153    519       O  
ATOM   2205  CB  ASP A 974     -69.298 -40.149 -44.443  1.00 51.90           C  
ANISOU 2205  CB  ASP A 974     4336   7219   8166   -615   1473    650       C  
ATOM   2206  CG  ASP A 974     -70.744 -39.770 -44.716  1.00 57.94           C  
ANISOU 2206  CG  ASP A 974     4659   8140   9217   -612   1555    534       C  
ATOM   2207  OD1 ASP A 974     -71.123 -39.644 -45.906  1.00 61.89           O  
ANISOU 2207  OD1 ASP A 974     4897   8764   9855   -536   1266    329       O  
ATOM   2208  OD2 ASP A 974     -71.496 -39.586 -43.732  1.00 61.23           O1-
ANISOU 2208  OD2 ASP A 974     4988   8567   9709   -675   1908    641       O1-
ATOM   2209  N   PRO A 975     -67.671 -38.579 -47.422  1.00 46.89           N  
ANISOU 2209  N   PRO A 975     3834   6917   7064   -131    659    308       N  
ATOM   2210  CA  PRO A 975     -67.170 -37.246 -47.815  1.00 50.12           C  
ANISOU 2210  CA  PRO A 975     4392   7467   7183    105    570    332       C  
ATOM   2211  C   PRO A 975     -68.252 -36.184 -48.014  1.00 50.49           C  
ANISOU 2211  C   PRO A 975     4206   7683   7295    262    587    314       C  
ATOM   2212  O   PRO A 975     -67.997 -35.007 -47.727  1.00 49.36           O  
ANISOU 2212  O   PRO A 975     4214   7578   6962    432    657    404       O  
ATOM   2213  CB  PRO A 975     -66.408 -37.533 -49.118  1.00 45.97           C  
ANISOU 2213  CB  PRO A 975     3922   6997   6549    148    268    191       C  
ATOM   2214  CG  PRO A 975     -67.043 -38.747 -49.655  1.00 49.33           C  
ANISOU 2214  CG  PRO A 975     4092   7392   7261    -12    148     21       C  
ATOM   2215  CD  PRO A 975     -67.462 -39.582 -48.475  1.00 46.54           C  
ANISOU 2215  CD  PRO A 975     3693   6841   7148   -218    400    122       C  
ATOM   2216  N   GLN A 976     -69.442 -36.544 -48.499  1.00 47.92           N  
ANISOU 2216  N   GLN A 976     3506   7443   7259    218    512    189       N  
ATOM   2217  CA  GLN A 976     -70.480 -35.543 -48.730  1.00 50.29           C  
ANISOU 2217  CA  GLN A 976     3550   7900   7657    396    491    161       C  
ATOM   2218  C   GLN A 976     -71.100 -35.050 -47.438  1.00 50.08           C  
ANISOU 2218  C   GLN A 976     3469   7834   7727    398    858    265       C  
ATOM   2219  O   GLN A 976     -71.865 -34.078 -47.464  1.00 54.86           O  
ANISOU 2219  O   GLN A 976     3891   8542   8411    580    884    249       O  
ATOM   2220  CB  GLN A 976     -71.556 -36.110 -49.650  1.00 47.96           C  
ANISOU 2220  CB  GLN A 976     2836   7719   7668    352    262    -34       C  
ATOM   2221  CG  GLN A 976     -70.959 -36.642 -50.934  1.00 54.93           C  
ANISOU 2221  CG  GLN A 976     3792   8662   8417    351    -96   -174       C  
ATOM   2222  CD  GLN A 976     -71.969 -36.805 -52.049  1.00 64.13           C  
ANISOU 2222  CD  GLN A 976     4583  10004   9777    401   -419   -384       C  
ATOM   2223  NE2 GLN A 976     -71.482 -37.156 -53.234  1.00 74.64           N  
ANISOU 2223  NE2 GLN A 976     6000  11430  10931    431   -741   -526       N  
ATOM   2224  OE1 GLN A 976     -73.167 -36.613 -51.858  1.00 65.49           O  
ANISOU 2224  OE1 GLN A 976     4389  10241  10253    419   -385   -435       O  
ATOM   2225  N   ARG A 977     -70.788 -35.653 -46.306  1.00 48.92           N  
ANISOU 2225  N   ARG A 977     3468   7542   7580    209   1142    365       N  
ATOM   2226  CA  ARG A 977     -71.281 -35.080 -45.040  1.00 49.79           C  
ANISOU 2226  CA  ARG A 977     3615   7633   7670    225   1518    469       C  
ATOM   2227  C   ARG A 977     -70.345 -33.965 -44.628  1.00 49.68           C  
ANISOU 2227  C   ARG A 977     3962   7610   7306    419   1551    554       C  
ATOM   2228  O   ARG A 977     -70.791 -33.077 -43.914  1.00 47.34           O  
ANISOU 2228  O   ARG A 977     3649   7350   6987    544   1771    568       O  
ATOM   2229  CB  ARG A 977     -71.238 -36.089 -43.895  1.00 52.19           C  
ANISOU 2229  CB  ARG A 977     4012   7790   8028    -38   1807    581       C  
ATOM   2230  CG  ARG A 977     -72.566 -36.276 -43.181  1.00 52.70           C  
ANISOU 2230  CG  ARG A 977     4149   7859   8015    -38   2232    688       C  
ATOM   2231  CD  ARG A 977     -72.460 -36.615 -41.708  1.00 58.84           C  
ANISOU 2231  CD  ARG A 977     5051   8494   8812   -305   2519    843       C  
ATOM   2232  NE  ARG A 977     -73.778 -36.886 -41.139  1.00 59.09           N  
ANISOU 2232  NE  ARG A 977     4702   8477   9271   -530   2549    789       N  
ATOM   2233  CZ  ARG A 977     -74.574 -35.975 -40.583  1.00 70.72           C  
ANISOU 2233  CZ  ARG A 977     5846  10024  11001   -599   2736    709       C  
ATOM   2234  NH1 ARG A 977     -74.191 -34.711 -40.512  1.00 68.28           N1+
ANISOU 2234  NH1 ARG A 977     5534   9847  10563   -448   2922    670       N1+
ATOM   2235  NH2 ARG A 977     -75.750 -36.330 -40.097  1.00 67.06           N  
ANISOU 2235  NH2 ARG A 977     5086   9493  10899   -817   2687    636       N  
ATOM   2236  N   TYR A 978     -69.101 -34.002 -45.093  1.00 45.13           N  
ANISOU 2236  N   TYR A 978     3685   6980   6482    451   1336    583       N  
ATOM   2237  CA  TYR A 978     -68.138 -33.044 -44.571  1.00 44.00           C  
ANISOU 2237  CA  TYR A 978     3891   6788   6038    580   1385    660       C  
ATOM   2238  C   TYR A 978     -67.748 -31.930 -45.536  1.00 47.82           C  
ANISOU 2238  C   TYR A 978     4427   7329   6413    796   1154    633       C  
ATOM   2239  O   TYR A 978     -67.219 -30.911 -45.079  1.00 44.25           O  
ANISOU 2239  O   TYR A 978     4195   6829   5791    920   1224    677       O  
ATOM   2240  CB  TYR A 978     -66.881 -33.785 -44.094  1.00 43.48           C  
ANISOU 2240  CB  TYR A 978     4155   6590   5775    446   1371    739       C  
ATOM   2241  CG  TYR A 978     -67.210 -34.721 -42.961  1.00 45.97           C  
ANISOU 2241  CG  TYR A 978     4500   6822   6142    255   1629    826       C  
ATOM   2242  CD1 TYR A 978     -67.391 -34.236 -41.662  1.00 47.52           C  
ANISOU 2242  CD1 TYR A 978     4848   7014   6193    275   1929    903       C  
ATOM   2243  CD2 TYR A 978     -67.381 -36.080 -43.184  1.00 44.40           C  
ANISOU 2243  CD2 TYR A 978     4188   6545   6139     55   1589    833       C  
ATOM   2244  CE1 TYR A 978     -67.723 -35.095 -40.619  1.00 50.36           C  
ANISOU 2244  CE1 TYR A 978     5264   7312   6560     96   2195   1018       C  
ATOM   2245  CE2 TYR A 978     -67.709 -36.944 -42.144  1.00 43.81           C  
ANISOU 2245  CE2 TYR A 978     4156   6367   6122   -132   1847    957       C  
ATOM   2246  CZ  TYR A 978     -67.878 -36.446 -40.871  1.00 46.26           C  
ANISOU 2246  CZ  TYR A 978     4636   6694   6248   -111   2156   1066       C  
ATOM   2247  OH  TYR A 978     -68.211 -37.294 -39.840  1.00 55.54           O  
ANISOU 2247  OH  TYR A 978     5886   7779   7437   -299   2437   1222       O  
ATOM   2248  N   LEU A 979     -67.969 -32.097 -46.841  1.00 48.33           N  
ANISOU 2248  N   LEU A 979     3527   8111   6727   -643   2317    493       N  
ATOM   2249  CA  LEU A 979     -67.725 -31.048 -47.828  1.00 47.23           C  
ANISOU 2249  CA  LEU A 979     3259   8284   6400   -323   2029    570       C  
ATOM   2250  C   LEU A 979     -68.962 -30.896 -48.691  1.00 50.27           C  
ANISOU 2250  C   LEU A 979     3183   8963   6955   -234   1862    274       C  
ATOM   2251  O   LEU A 979     -69.593 -31.891 -49.060  1.00 52.90           O  
ANISOU 2251  O   LEU A 979     3282   9318   7499   -392   1824    -65       O  
ATOM   2252  CB  LEU A 979     -66.525 -31.357 -48.721  1.00 45.51           C  
ANISOU 2252  CB  LEU A 979     3237   8128   5928   -164   1796    648       C  
ATOM   2253  CG  LEU A 979     -65.160 -31.399 -48.051  1.00 42.67           C  
ANISOU 2253  CG  LEU A 979     3289   7541   5384   -173   1884    890       C  
ATOM   2254  CD1 LEU A 979     -64.095 -31.822 -49.089  1.00 41.55           C  
ANISOU 2254  CD1 LEU A 979     3272   7464   5050    -38   1653    895       C  
ATOM   2255  CD2 LEU A 979     -64.791 -30.089 -47.369  1.00 40.90           C  
ANISOU 2255  CD2 LEU A 979     3243   7207   5089    -51   1939   1058       C  
ATOM   2256  N   VAL A 980     -69.324 -29.664 -49.008  1.00 50.37           N  
ANISOU 2256  N   VAL A 980     3046   9199   6894     35   1770    366       N  
ATOM   2257  CA  VAL A 980     -70.576 -29.412 -49.709  1.00 53.76           C  
ANISOU 2257  CA  VAL A 980     3024   9935   7468    183   1596     70       C  
ATOM   2258  C   VAL A 980     -70.220 -28.772 -51.041  1.00 57.29           C  
ANISOU 2258  C   VAL A 980     3461  10715   7590    645   1273    153       C  
ATOM   2259  O   VAL A 980     -69.932 -27.571 -51.106  1.00 60.10           O  
ANISOU 2259  O   VAL A 980     3988  11071   7774    909   1293    442       O  
ATOM   2260  CB  VAL A 980     -71.531 -28.549 -48.881  1.00 54.83           C  
ANISOU 2260  CB  VAL A 980     3082   9922   7827    131   1764     75       C  
ATOM   2261  CG1 VAL A 980     -72.841 -28.383 -49.607  1.00 58.68           C  
ANISOU 2261  CG1 VAL A 980     3113  10697   8487    296   1549   -271       C  
ATOM   2262  CG2 VAL A 980     -71.731 -29.193 -47.520  1.00 54.51           C  
ANISOU 2262  CG2 VAL A 980     3184   9474   8052   -279   2130     64       C  
ATOM   2263  N   ILE A 981     -70.197 -29.575 -52.103  1.00 55.71           N  
ANISOU 2263  N   ILE A 981     3141  10720   7306    744    996   -103       N  
ATOM   2264  CA  ILE A 981     -69.689 -29.151 -53.403  1.00 56.08           C  
ANISOU 2264  CA  ILE A 981     3275  11055   6979   1200    714     -3       C  
ATOM   2265  C   ILE A 981     -70.783 -29.319 -54.449  1.00 61.89           C  
ANISOU 2265  C   ILE A 981     3575  12232   7709   1485    368   -428       C  
ATOM   2266  O   ILE A 981     -71.436 -30.370 -54.510  1.00 63.12           O  
ANISOU 2266  O   ILE A 981     3408  12441   8134   1244    281   -890       O  
ATOM   2267  CB  ILE A 981     -68.429 -29.947 -53.799  1.00 53.94           C  
ANISOU 2267  CB  ILE A 981     3319  10652   6525   1123    669     88       C  
ATOM   2268  CG1 ILE A 981     -67.345 -29.785 -52.733  1.00 49.92           C  
ANISOU 2268  CG1 ILE A 981     3201   9744   6023    885    969    438       C  
ATOM   2269  CG2 ILE A 981     -67.892 -29.430 -55.116  1.00 54.55           C  
ANISOU 2269  CG2 ILE A 981     3529  10994   6204   1610    445    222       C  
ATOM   2270  CD1 ILE A 981     -66.112 -30.616 -52.974  1.00 47.93           C  
ANISOU 2270  CD1 ILE A 981     3237   9333   5640    783    937    497       C  
ATOM   2271  N   GLN A 982     -70.972 -28.291 -55.278  1.00 68.25           N  
ANISOU 2271  N   GLN A 982     4437  13282   8213   1994    185   -292       N  
ATOM   2272  CA  GLN A 982     -71.946 -28.378 -56.359  1.00 68.30           C  
ANISOU 2272  CA  GLN A 982     4203  13631   8117   2316   -197   -683       C  
ATOM   2273  C   GLN A 982     -71.538 -29.459 -57.346  1.00 68.50           C  
ANISOU 2273  C   GLN A 982     4202  13846   7980   2367   -461   -959       C  
ATOM   2274  O   GLN A 982     -70.410 -29.467 -57.843  1.00 72.66           O  
ANISOU 2274  O   GLN A 982     5039  14379   8191   2533   -457   -677       O  
ATOM   2275  CB  GLN A 982     -72.083 -27.038 -57.087  1.00 68.97           C  
ANISOU 2275  CB  GLN A 982     4506  13880   7818   2885   -294   -408       C  
ATOM   2276  CG  GLN A 982     -73.485 -26.436 -56.984  1.00 82.83           C  
ANISOU 2276  CG  GLN A 982     5987  15751   9733   3007   -400   -640       C  
ATOM   2277  CD  GLN A 982     -73.576 -25.059 -57.615  1.00 87.16           C  
ANISOU 2277  CD  GLN A 982     6800  16419   9897   3566   -427   -317       C  
ATOM   2278  NE2 GLN A 982     -74.789 -24.511 -57.665  1.00 84.37           N  
ANISOU 2278  NE2 GLN A 982     6217  16208   9629   3744   -560   -525       N  
ATOM   2279  OE1 GLN A 982     -72.561 -24.474 -58.008  1.00 93.66           O  
ANISOU 2279  OE1 GLN A 982     8040  17169  10377   3819   -282    120       O  
ATOM   2280  N   GLY A 983     -72.449 -30.392 -57.596  1.00 72.17           N  
ANISOU 2280  N   GLY A 983     4300  14421   8700   2195   -654  -1532       N  
ATOM   2281  CA  GLY A 983     -72.218 -31.471 -58.526  1.00 74.07           C  
ANISOU 2281  CA  GLY A 983     4474  14825   8844   2209   -901  -1887       C  
ATOM   2282  C   GLY A 983     -71.479 -32.658 -57.966  1.00 71.41           C  
ANISOU 2282  C   GLY A 983     4123  14235   8775   1714   -701  -1945       C  
ATOM   2283  O   GLY A 983     -70.978 -33.475 -58.745  1.00 74.60           O  
ANISOU 2283  O   GLY A 983     4556  14743   9046   1742   -874  -2130       O  
ATOM   2284  N   ASP A 984     -71.364 -32.768 -56.643  1.00 68.31           N  
ANISOU 2284  N   ASP A 984     3729  13500   8727   1276   -318  -1779       N  
ATOM   2285  CA  ASP A 984     -70.501 -33.790 -56.067  1.00 65.50           C  
ANISOU 2285  CA  ASP A 984     3593  12765   8529    829    -68  -1696       C  
ATOM   2286  C   ASP A 984     -70.970 -35.207 -56.406  1.00 69.82           C  
ANISOU 2286  C   ASP A 984     3782  13331   9416    548   -131  -2298       C  
ATOM   2287  O   ASP A 984     -70.148 -36.122 -56.517  1.00 78.97           O  
ANISOU 2287  O   ASP A 984     5154  14286  10565    347    -72  -2276       O  
ATOM   2288  CB  ASP A 984     -70.410 -33.583 -54.561  1.00 62.66           C  
ANISOU 2288  CB  ASP A 984     3448  11947   8412    452    371  -1384       C  
ATOM   2289  CG  ASP A 984     -69.090 -34.041 -53.988  1.00 58.62           C  
ANISOU 2289  CG  ASP A 984     3436  11039   7799    223    590  -1013       C  
ATOM   2290  OD1 ASP A 984     -68.125 -34.273 -54.760  1.00 57.31           O  
ANISOU 2290  OD1 ASP A 984     3489  10940   7345    383    416   -905       O  
ATOM   2291  OD2 ASP A 984     -69.014 -34.156 -52.753  1.00 57.03           O1-
ANISOU 2291  OD2 ASP A 984     3413  10467   7790    -88    937   -837       O1-
ATOM   2292  N   GLU A 985     -72.270 -35.413 -56.609  1.00 78.54           N  
ANISOU 2292  N   GLU A 985     4520  14518  10803    519   -237  -2793       N  
ATOM   2293  CA  GLU A 985     -72.765 -36.758 -56.888  1.00 77.87           C  
ANISOU 2293  CA  GLU A 985     4187  14316  11084    220   -229  -3367       C  
ATOM   2294  C   GLU A 985     -72.476 -37.202 -58.312  1.00 82.40           C  
ANISOU 2294  C   GLU A 985     4723  15237  11348    527   -640  -3649       C  
ATOM   2295  O   GLU A 985     -72.719 -38.365 -58.640  1.00 84.54           O  
ANISOU 2295  O   GLU A 985     4813  15417  11892    296   -632  -4127       O  
ATOM   2296  CB  GLU A 985     -74.272 -36.838 -56.665  1.00 82.12           C  
ANISOU 2296  CB  GLU A 985     4379  14798  12025     99   -186  -3842       C  
ATOM   2297  CG  GLU A 985     -75.025 -36.041 -57.704  1.00 85.85           C  
ANISOU 2297  CG  GLU A 985     4679  15747  12193    620   -640  -4067       C  
ATOM   2298  CD  GLU A 985     -75.029 -34.559 -57.392  1.00 83.54           C  
ANISOU 2298  CD  GLU A 985     4547  15576  11619    936   -668  -3574       C  
ATOM   2299  OE1 GLU A 985     -74.485 -34.188 -56.327  1.00 84.85           O  
ANISOU 2299  OE1 GLU A 985     4922  15457  11862    718   -328  -3106       O  
ATOM   2300  OE2 GLU A 985     -75.565 -33.768 -58.202  1.00 86.45           O1-
ANISOU 2300  OE2 GLU A 985     4859  16309  11680   1415  -1001  -3657       O1-
ATOM   2301  N   ARG A 986     -72.028 -36.295 -59.174  1.00 81.42           N  
ANISOU 2301  N   ARG A 986     4796  15478  10664   1058   -959  -3376       N  
ATOM   2302  CA  ARG A 986     -71.645 -36.625 -60.537  1.00 82.08           C  
ANISOU 2302  CA  ARG A 986     4951  15873  10362   1401  -1310  -3561       C  
ATOM   2303  C   ARG A 986     -70.141 -36.735 -60.704  1.00 80.27           C  
ANISOU 2303  C   ARG A 986     5081  15593   9824   1439  -1273  -3125       C  
ATOM   2304  O   ARG A 986     -69.662 -36.816 -61.835  1.00 88.01           O  
ANISOU 2304  O   ARG A 986     6222  16814  10403   1777  -1528  -3155       O  
ATOM   2305  CB  ARG A 986     -72.207 -35.591 -61.506  1.00 85.53           C  
ANISOU 2305  CB  ARG A 986     5437  16719  10343   2017  -1641  -3571       C  
ATOM   2306  CG  ARG A 986     -73.694 -35.657 -61.605  1.00 91.10           C  
ANISOU 2306  CG  ARG A 986     5746  17551  11319   2030  -1760  -4139       C  
ATOM   2307  CD  ARG A 986     -74.249 -34.615 -62.544  1.00102.20           C  
ANISOU 2307  CD  ARG A 986     7220  19367  12243   2672  -2073  -4144       C  
ATOM   2308  NE  ARG A 986     -74.124 -35.000 -63.948  1.00102.15           N  
ANISOU 2308  NE  ARG A 986     7271  19704  11837   3069  -2381  -4451       N  
ATOM   2309  CZ  ARG A 986     -74.391 -34.184 -64.968  1.00105.37           C  
ANISOU 2309  CZ  ARG A 986     7838  20486  11713   3707  -2631  -4426       C  
ATOM   2310  NH1 ARG A 986     -74.818 -32.946 -64.730  1.00111.02           N1+
ANISOU 2310  NH1 ARG A 986     8660  21266  12257   4001  -2617  -4113       N1+
ATOM   2311  NH2 ARG A 986     -74.264 -34.605 -66.223  1.00104.71           N  
ANISOU 2311  NH2 ARG A 986     7809  20703  11274   4067  -2868  -4727       N  
ATOM   2312  N   MET A 987     -69.391 -36.713 -59.604  1.00 78.69           N  
ANISOU 2312  N   MET A 987     5027  15086   9786   1119   -939  -2727       N  
ATOM   2313  CA  MET A 987     -67.952 -36.938 -59.610  1.00 79.00           C  
ANISOU 2313  CA  MET A 987     5567  14862   9587   1049   -823  -2294       C  
ATOM   2314  C   MET A 987     -67.603 -37.863 -58.456  1.00 85.02           C  
ANISOU 2314  C   MET A 987     6468  15075  10761    464   -430  -2232       C  
ATOM   2315  O   MET A 987     -67.891 -37.537 -57.298  1.00 84.67           O  
ANISOU 2315  O   MET A 987     6487  14743  10941    234   -128  -2031       O  
ATOM   2316  CB  MET A 987     -67.169 -35.631 -59.455  1.00 69.70           C  
ANISOU 2316  CB  MET A 987     4847  13620   8015   1349   -736  -1644       C  
ATOM   2317  CG  MET A 987     -67.912 -34.368 -59.792  1.00 71.66           C  
ANISOU 2317  CG  MET A 987     4971  14217   8039   1820   -885  -1564       C  
ATOM   2318  SD  MET A 987     -67.045 -32.977 -59.049  1.00 77.12           S  
ANISOU 2318  SD  MET A 987     6169  14600   8533   1925   -561   -821       S  
ATOM   2319  CE  MET A 987     -68.127 -31.603 -59.458  1.00 64.19           C  
ANISOU 2319  CE  MET A 987     4330  13364   6697   2481   -712   -788       C  
ATOM   2320  N   HIS A 988     -66.970 -38.998 -58.765  1.00 83.22           N  
ANISOU 2320  N   HIS A 988     6317  14697  10605    259   -418  -2386       N  
ATOM   2321  CA  HIS A 988     -66.456 -39.906 -57.748  1.00 76.62           C  
ANISOU 2321  CA  HIS A 988     5715  13321  10075   -210    -38  -2258       C  
ATOM   2322  C   HIS A 988     -65.061 -40.316 -58.160  1.00 68.62           C  
ANISOU 2322  C   HIS A 988     5098  12183   8792   -169    -91  -2008       C  
ATOM   2323  O   HIS A 988     -64.601 -39.977 -59.250  1.00 66.18           O  
ANISOU 2323  O   HIS A 988     4839  12191   8114    175   -390  -1991       O  
ATOM   2324  CB  HIS A 988     -67.333 -41.149 -57.562  1.00 76.25           C  
ANISOU 2324  CB  HIS A 988     5268  13122  10580   -599    140  -2826       C  
ATOM   2325  CG  HIS A 988     -68.674 -40.842 -56.977  1.00 82.03           C  
ANISOU 2325  CG  HIS A 988     5612  13877  11678   -720    288  -3094       C  
ATOM   2326  CD2 HIS A 988     -69.901 -40.791 -57.547  1.00 85.35           C  
ANISOU 2326  CD2 HIS A 988     5452  14660  12315   -624     85  -3677       C  
ATOM   2327  ND1 HIS A 988     -68.852 -40.491 -55.654  1.00 87.07           N  
ANISOU 2327  ND1 HIS A 988     6451  14146  12485   -934    678  -2767       N  
ATOM   2328  CE1 HIS A 988     -70.133 -40.251 -55.431  1.00 84.72           C  
ANISOU 2328  CE1 HIS A 988     5710  13958  12524  -1002    743  -3126       C  
ATOM   2329  NE2 HIS A 988     -70.792 -40.427 -56.564  1.00 86.74           N  
ANISOU 2329  NE2 HIS A 988     5558  14604  12795   -803    373  -3654       N  
ATOM   2330  N   LEU A 989     -64.400 -41.073 -57.275  1.00 68.51           N  
ANISOU 2330  N   LEU A 989     5377  11693   8961   -500    219  -1824       N  
ATOM   2331  CA  LEU A 989     -63.060 -41.621 -57.481  1.00 69.54           C  
ANISOU 2331  CA  LEU A 989     5874  11631   8916   -516    212  -1618       C  
ATOM   2332  C   LEU A 989     -63.056 -42.519 -58.708  1.00 70.44           C  
ANISOU 2332  C   LEU A 989     5751  11963   9050   -495    -21  -2057       C  
ATOM   2333  O   LEU A 989     -64.132 -42.906 -59.186  1.00 77.73           O  
ANISOU 2333  O   LEU A 989     6210  13116  10209   -541   -120  -2568       O  
ATOM   2334  CB  LEU A 989     -62.608 -42.424 -56.257  1.00 71.35           C  
ANISOU 2334  CB  LEU A 989     6400  11326   9385   -850    593  -1432       C  
ATOM   2335  CG  LEU A 989     -61.968 -41.689 -55.090  1.00 63.92           C  
ANISOU 2335  CG  LEU A 989     5864  10136   8286   -811    779   -928       C  
ATOM   2336  CD1 LEU A 989     -61.544 -42.676 -53.995  1.00 64.11           C  
ANISOU 2336  CD1 LEU A 989     6198   9668   8494  -1064   1126   -798       C  
ATOM   2337  CD2 LEU A 989     -60.791 -40.864 -55.590  1.00 59.52           C  
ANISOU 2337  CD2 LEU A 989     5563   9722   7330   -514    561   -631       C  
ATOM   2338  N   PRO A 990     -61.894 -42.895 -59.238  1.00 68.24           N  
ANISOU 2338  N   PRO A 990     5742  11626   8559   -430   -112  -1930       N  
ATOM   2339  CA  PRO A 990     -61.896 -43.821 -60.368  1.00 70.19           C  
ANISOU 2339  CA  PRO A 990     5760  12067   8843   -431   -314  -2375       C  
ATOM   2340  C   PRO A 990     -62.308 -45.209 -59.916  1.00 66.56           C  
ANISOU 2340  C   PRO A 990     5116  11276   8898   -861    -48  -2732       C  
ATOM   2341  O   PRO A 990     -62.173 -45.575 -58.748  1.00 66.57           O  
ANISOU 2341  O   PRO A 990     5339  10817   9137  -1128    319  -2507       O  
ATOM   2342  CB  PRO A 990     -60.442 -43.794 -60.866  1.00 67.35           C  
ANISOU 2342  CB  PRO A 990     5799  11647   8143   -277   -405  -2073       C  
ATOM   2343  CG  PRO A 990     -59.650 -43.471 -59.686  1.00 62.67           C  
ANISOU 2343  CG  PRO A 990     5611  10652   7548   -382   -148  -1587       C  
ATOM   2344  CD  PRO A 990     -60.515 -42.551 -58.834  1.00 65.83           C  
ANISOU 2344  CD  PRO A 990     5928  11073   8010   -365    -31  -1438       C  
ATOM   2345  N   SER A 991     -62.850 -45.963 -60.851  1.00 66.72           N  
ANISOU 2345  N   SER A 991     4726  11533   9089   -899   -212  -3311       N  
ATOM   2346  CA  SER A 991     -63.127 -47.375 -60.649  1.00 71.60           C  
ANISOU 2346  CA  SER A 991     5149  11825  10230  -1303     64  -3717       C  
ATOM   2347  C   SER A 991     -61.828 -48.129 -60.361  1.00 74.58           C  
ANISOU 2347  C   SER A 991     5987  11776  10573  -1443    251  -3394       C  
ATOM   2348  O   SER A 991     -60.731 -47.598 -60.598  1.00 70.14           O  
ANISOU 2348  O   SER A 991     5796  11273   9579  -1208     75  -2987       O  
ATOM   2349  CB  SER A 991     -63.805 -47.949 -61.896  1.00 72.90           C  
ANISOU 2349  CB  SER A 991     4761  12406  10530  -1253   -223  -4455       C  
ATOM   2350  OG  SER A 991     -62.906 -47.921 -62.997  1.00 72.45           O  
ANISOU 2350  OG  SER A 991     4859  12635  10035   -971   -567  -4414       O  
ATOM   2351  N   PRO A 992     -61.895 -49.372 -59.878  1.00 76.85           N  
ANISOU 2351  N   PRO A 992     6261  11614  11326  -1808    627  -3581       N  
ATOM   2352  CA  PRO A 992     -60.656 -50.159 -59.769  1.00 72.31           C  
ANISOU 2352  CA  PRO A 992     6094  10682  10701  -1885    753  -3332       C  
ATOM   2353  C   PRO A 992     -59.913 -50.288 -61.094  1.00 70.85           C  
ANISOU 2353  C   PRO A 992     5868  10831  10223  -1691    361  -3495       C  
ATOM   2354  O   PRO A 992     -58.676 -50.271 -61.100  1.00 68.20           O  
ANISOU 2354  O   PRO A 992     5940  10360   9613  -1584    309  -3125       O  
ATOM   2355  CB  PRO A 992     -61.151 -51.521 -59.260  1.00 77.73           C  
ANISOU 2355  CB  PRO A 992     6653  10882  11999  -2288   1240  -3646       C  
ATOM   2356  CG  PRO A 992     -62.494 -51.239 -58.614  1.00 76.33           C  
ANISOU 2356  CG  PRO A 992     6171  10666  12166  -2441   1489  -3843       C  
ATOM   2357  CD  PRO A 992     -63.082 -50.120 -59.406  1.00 72.22           C  
ANISOU 2357  CD  PRO A 992     5297  10789  11356  -2156   1002  -4033       C  
ATOM   2358  N   THR A 993     -60.637 -50.371 -62.215  1.00 69.17           N  
ANISOU 2358  N   THR A 993     5168  11071  10041  -1610     75  -4061       N  
ATOM   2359  CA  THR A 993     -60.006 -50.495 -63.528  1.00 70.52           C  
ANISOU 2359  CA  THR A 993     5303  11594   9896  -1388   -293  -4247       C  
ATOM   2360  C   THR A 993     -59.123 -49.298 -63.851  1.00 73.95           C  
ANISOU 2360  C   THR A 993     6119  12264   9715   -988   -556  -3732       C  
ATOM   2361  O   THR A 993     -57.994 -49.460 -64.328  1.00 76.04           O  
ANISOU 2361  O   THR A 993     6669  12479   9742   -894   -637  -3553       O  
ATOM   2362  CB  THR A 993     -61.063 -50.676 -64.612  1.00 73.50           C  
ANISOU 2362  CB  THR A 993     5075  12488  10364  -1293   -586  -4978       C  
ATOM   2363  CG2 THR A 993     -60.403 -50.933 -65.960  1.00 74.20           C  
ANISOU 2363  CG2 THR A 993     5182  12902  10109  -1043   -919  -5168       C  
ATOM   2364  OG1 THR A 993     -61.877 -51.801 -64.284  1.00 77.61           O  
ANISOU 2364  OG1 THR A 993     5274  12695  11518  -1664   -250  -5453       O  
ATOM   2365  N   ASP A 994     -59.629 -48.083 -63.627  1.00 75.79           N  
ANISOU 2365  N   ASP A 994     6347  12736   9715   -750   -659  -3513       N  
ATOM   2366  CA  ASP A 994     -58.861 -46.897 -63.998  1.00 71.79           C  
ANISOU 2366  CA  ASP A 994     6176  12432   8669   -360   -845  -3062       C  
ATOM   2367  C   ASP A 994     -57.703 -46.660 -63.040  1.00 70.48           C  
ANISOU 2367  C   ASP A 994     6505  11818   8456   -448   -607  -2491       C  
ATOM   2368  O   ASP A 994     -56.682 -46.080 -63.436  1.00 69.75           O  
ANISOU 2368  O   ASP A 994     6716  11762   8024   -219   -688  -2191       O  
ATOM   2369  CB  ASP A 994     -59.782 -45.679 -64.086  1.00 70.37           C  
ANISOU 2369  CB  ASP A 994     5829  12633   8274    -56  -1004  -3022       C  
ATOM   2370  CG  ASP A 994     -60.924 -45.885 -65.089  1.00 82.30           C  
ANISOU 2370  CG  ASP A 994     6818  14661   9791    115  -1309  -3652       C  
ATOM   2371  OD1 ASP A 994     -60.838 -46.812 -65.943  1.00 79.39           O  
ANISOU 2371  OD1 ASP A 994     6254  14431   9480     75  -1452  -4099       O  
ATOM   2372  OD2 ASP A 994     -61.910 -45.120 -65.028  1.00 82.43           O1-
ANISOU 2372  OD2 ASP A 994     6598  14963   9759    306  -1422  -3738       O1-
ATOM   2373  N   SER A 995     -57.828 -47.109 -61.790  1.00 66.72           N  
ANISOU 2373  N   SER A 995     6117  10916   8317   -752   -296  -2363       N  
ATOM   2374  CA  SER A 995     -56.690 -47.020 -60.885  1.00 64.37           C  
ANISOU 2374  CA  SER A 995     6273  10224   7959   -792   -113  -1898       C  
ATOM   2375  C   SER A 995     -55.593 -48.001 -61.283  1.00 64.57           C  
ANISOU 2375  C   SER A 995     6479  10043   8013   -874   -111  -1947       C  
ATOM   2376  O   SER A 995     -54.409 -47.657 -61.231  1.00 61.23           O  
ANISOU 2376  O   SER A 995     6375   9513   7376   -741   -143  -1651       O  
ATOM   2377  CB  SER A 995     -57.125 -47.263 -59.442  1.00 66.13           C  
ANISOU 2377  CB  SER A 995     6591  10066   8469  -1023    221  -1740       C  
ATOM   2378  OG  SER A 995     -57.914 -46.187 -58.949  1.00 77.56           O  
ANISOU 2378  OG  SER A 995     7948  11670   9851   -926    232  -1604       O  
ATOM   2379  N   ASN A 996     -55.963 -49.225 -61.675  1.00 64.35           N  
ANISOU 2379  N   ASN A 996     6223   9942   8284  -1098    -55  -2353       N  
ATOM   2380  CA  ASN A 996     -54.965 -50.205 -62.097  1.00 64.00           C  
ANISOU 2380  CA  ASN A 996     6326   9698   8292  -1182    -46  -2427       C  
ATOM   2381  C   ASN A 996     -54.214 -49.739 -63.334  1.00 61.44           C  
ANISOU 2381  C   ASN A 996     6045   9707   7591   -914   -349  -2446       C  
ATOM   2382  O   ASN A 996     -52.995 -49.916 -63.438  1.00 60.01           O  
ANISOU 2382  O   ASN A 996     6149   9349   7305   -871   -351  -2266       O  
ATOM   2383  CB  ASN A 996     -55.627 -51.547 -62.385  1.00 65.45           C  
ANISOU 2383  CB  ASN A 996     6196   9766   8906  -1474     93  -2923       C  
ATOM   2384  CG  ASN A 996     -56.124 -52.230 -61.140  1.00 69.20           C  
ANISOU 2384  CG  ASN A 996     6733   9763   9797  -1756    522  -2864       C  
ATOM   2385  ND2 ASN A 996     -57.218 -52.986 -61.272  1.00 69.49           N  
ANISOU 2385  ND2 ASN A 996     6371   9761  10270  -2009    701  -3345       N  
ATOM   2386  OD1 ASN A 996     -55.542 -52.080 -60.067  1.00 71.33           O  
ANISOU 2386  OD1 ASN A 996     7402   9698  10003  -1730    712  -2417       O  
ATOM   2387  N   PHE A 997     -54.933 -49.148 -64.284  1.00 62.78           N  
ANISOU 2387  N   PHE A 997     5946  10357   7550   -703   -594  -2676       N  
ATOM   2388  CA  PHE A 997     -54.311 -48.643 -65.500  1.00 60.16           C  
ANISOU 2388  CA  PHE A 997     5700  10352   6808   -386   -838  -2673       C  
ATOM   2389  C   PHE A 997     -53.362 -47.497 -65.190  1.00 55.70           C  
ANISOU 2389  C   PHE A 997     5521   9693   5951   -166   -785  -2157       C  
ATOM   2390  O   PHE A 997     -52.246 -47.449 -65.720  1.00 52.20           O  
ANISOU 2390  O   PHE A 997     5311   9189   5333    -55   -800  -2042       O  
ATOM   2391  CB  PHE A 997     -55.389 -48.212 -66.486  1.00 64.50           C  
ANISOU 2391  CB  PHE A 997     5905  11455   7148   -127  -1107  -3016       C  
ATOM   2392  CG  PHE A 997     -54.900 -48.054 -67.886  1.00 60.39           C  
ANISOU 2392  CG  PHE A 997     5441  11284   6218    203  -1341  -3136       C  
ATOM   2393  CD1 PHE A 997     -54.534 -49.154 -68.625  1.00 60.92           C  
ANISOU 2393  CD1 PHE A 997     5410  11359   6379     83  -1410  -3501       C  
ATOM   2394  CD2 PHE A 997     -54.839 -46.802 -68.473  1.00 61.01           C  
ANISOU 2394  CD2 PHE A 997     5690  11677   5816    653  -1459  -2885       C  
ATOM   2395  CE1 PHE A 997     -54.104 -49.015 -69.923  1.00 62.41           C  
ANISOU 2395  CE1 PHE A 997     5671  11882   6161    409  -1614  -3620       C  
ATOM   2396  CE2 PHE A 997     -54.408 -46.654 -69.771  1.00 66.60           C  
ANISOU 2396  CE2 PHE A 997     6505  12692   6108   1003  -1625  -2971       C  
ATOM   2397  CZ  PHE A 997     -54.038 -47.765 -70.501  1.00 62.42           C  
ANISOU 2397  CZ  PHE A 997     5879  12190   5648    883  -1714  -3344       C  
ATOM   2398  N   TYR A 998     -53.806 -46.540 -64.367  1.00 58.06           N  
ANISOU 2398  N   TYR A 998     5862   9978   6219   -101   -702  -1883       N  
ATOM   2399  CA  TYR A 998     -52.926 -45.448 -63.955  1.00 57.11           C  
ANISOU 2399  CA  TYR A 998     6065   9729   5905     72   -605  -1444       C  
ATOM   2400  C   TYR A 998     -51.667 -45.967 -63.286  1.00 52.96           C  
ANISOU 2400  C   TYR A 998     5811   8780   5530    -92   -463  -1282       C  
ATOM   2401  O   TYR A 998     -50.563 -45.497 -63.580  1.00 50.28           O  
ANISOU 2401  O   TYR A 998     5692   8367   5043     52   -438  -1120       O  
ATOM   2402  CB  TYR A 998     -53.630 -44.489 -62.997  1.00 58.29           C  
ANISOU 2402  CB  TYR A 998     6192   9879   6076    106   -510  -1214       C  
ATOM   2403  CG  TYR A 998     -54.095 -43.203 -63.624  1.00 57.73           C  
ANISOU 2403  CG  TYR A 998     6087  10159   5690    461   -597  -1102       C  
ATOM   2404  CD1 TYR A 998     -53.176 -42.316 -64.188  1.00 54.76           C  
ANISOU 2404  CD1 TYR A 998     5968   9799   5038    738   -545   -858       C  
ATOM   2405  CD2 TYR A 998     -55.437 -42.843 -63.602  1.00 54.91           C  
ANISOU 2405  CD2 TYR A 998     5452  10079   5333    535   -686  -1233       C  
ATOM   2406  CE1 TYR A 998     -53.596 -41.118 -64.749  1.00 56.99           C  
ANISOU 2406  CE1 TYR A 998     6275  10357   5023   1106   -558   -709       C  
ATOM   2407  CE2 TYR A 998     -55.863 -41.656 -64.158  1.00 54.92           C  
ANISOU 2407  CE2 TYR A 998     5448  10396   5022    914   -761  -1106       C  
ATOM   2408  CZ  TYR A 998     -54.941 -40.793 -64.725  1.00 56.33           C  
ANISOU 2408  CZ  TYR A 998     5931  10570   4901   1211   -683   -819       C  
ATOM   2409  OH  TYR A 998     -55.367 -39.607 -65.286  1.00 53.88           O  
ANISOU 2409  OH  TYR A 998     5667  10534   4271   1631   -697   -655       O  
ATOM   2410  N   ARG A 999     -51.820 -46.905 -62.344  1.00 53.71           N  
ANISOU 2410  N   ARG A 999     5902   8578   5928   -366   -340  -1328       N  
ATOM   2411  CA  ARG A 999     -50.668 -47.367 -61.578  1.00 53.39           C  
ANISOU 2411  CA  ARG A 999     6141   8151   5996   -449   -225  -1161       C  
ATOM   2412  C   ARG A 999     -49.656 -48.070 -62.465  1.00 52.39           C  
ANISOU 2412  C   ARG A 999     6085   7969   5851   -449   -302  -1311       C  
ATOM   2413  O   ARG A 999     -48.444 -47.881 -62.305  1.00 50.20           O  
ANISOU 2413  O   ARG A 999     6028   7516   5528   -367   -283  -1170       O  
ATOM   2414  CB  ARG A 999     -51.114 -48.282 -60.449  1.00 57.71           C  
ANISOU 2414  CB  ARG A 999     6718   8385   6826   -679    -39  -1160       C  
ATOM   2415  CG  ARG A 999     -52.000 -47.573 -59.437  1.00 60.82           C  
ANISOU 2415  CG  ARG A 999     7087   8781   7240   -681     78   -984       C  
ATOM   2416  CD  ARG A 999     -52.278 -48.457 -58.270  1.00 65.45           C  
ANISOU 2416  CD  ARG A 999     7800   9000   8070   -862    331   -927       C  
ATOM   2417  NE  ARG A 999     -51.007 -48.927 -57.739  1.00 70.06           N  
ANISOU 2417  NE  ARG A 999     8713   9285   8620   -794    364   -765       N  
ATOM   2418  CZ  ARG A 999     -50.872 -49.569 -56.587  1.00 78.49           C  
ANISOU 2418  CZ  ARG A 999    10036  10002   9786   -821    578   -612       C  
ATOM   2419  NH1 ARG A 999     -51.939 -49.805 -55.827  1.00 84.95           N1+
ANISOU 2419  NH1 ARG A 999    10832  10682  10764   -951    834   -579       N1+
ATOM   2420  NH2 ARG A 999     -49.665 -49.958 -56.191  1.00 73.55           N  
ANISOU 2420  NH2 ARG A 999     9697   9160   9089   -687    549   -498       N  
ATOM   2421  N   ALA A1000     -50.134 -48.864 -63.420  1.00 53.20           N  
ANISOU 2421  N   ALA A1000     5975   8233   6006   -534   -391  -1641       N  
ATOM   2422  CA  ALA A1000     -49.228 -49.605 -64.291  1.00 52.22           C  
ANISOU 2422  CA  ALA A1000     5904   8059   5878   -551   -454  -1813       C  
ATOM   2423  C   ALA A1000     -48.457 -48.681 -65.224  1.00 53.44           C  
ANISOU 2423  C   ALA A1000     6182   8410   5714   -281   -541  -1718       C  
ATOM   2424  O   ALA A1000     -47.309 -48.972 -65.583  1.00 53.39           O  
ANISOU 2424  O   ALA A1000     6332   8247   5706   -268   -525  -1724       O  
ATOM   2425  CB  ALA A1000     -50.021 -50.631 -65.091  1.00 54.23           C  
ANISOU 2425  CB  ALA A1000     5858   8472   6274   -700   -526  -2244       C  
ATOM   2426  N   LEU A1001     -49.068 -47.577 -65.639  1.00 47.81           N  
ANISOU 2426  N   LEU A1001     5411   8014   4740    -51   -598  -1633       N  
ATOM   2427  CA  LEU A1001     -48.383 -46.677 -66.545  1.00 51.13           C  
ANISOU 2427  CA  LEU A1001     5995   8577   4856    237   -592  -1513       C  
ATOM   2428  C   LEU A1001     -47.530 -45.658 -65.805  1.00 50.86           C  
ANISOU 2428  C   LEU A1001     6189   8304   4833    319   -410  -1181       C  
ATOM   2429  O   LEU A1001     -46.444 -45.313 -66.270  1.00 57.55           O  
ANISOU 2429  O   LEU A1001     7214   9037   5616    429   -306  -1120       O  
ATOM   2430  CB  LEU A1001     -49.394 -45.978 -67.450  1.00 47.32           C  
ANISOU 2430  CB  LEU A1001     5382   8549   4048    523   -716  -1578       C  
ATOM   2431  CG  LEU A1001     -49.915 -46.891 -68.550  1.00 53.53           C  
ANISOU 2431  CG  LEU A1001     5952   9637   4751    541   -925  -1992       C  
ATOM   2432  CD1 LEU A1001     -50.937 -46.176 -69.405  1.00 55.81           C  
ANISOU 2432  CD1 LEU A1001     6108  10426   4670    907  -1097  -2086       C  
ATOM   2433  CD2 LEU A1001     -48.750 -47.432 -69.399  1.00 58.60           C  
ANISOU 2433  CD2 LEU A1001     6764  10177   5325    555   -900  -2082       C  
ATOM   2434  N   MET A1002     -47.996 -45.152 -64.671  1.00 52.73           N  
ANISOU 2434  N   MET A1002     6406   8458   5170    268   -350  -1004       N  
ATOM   2435  CA  MET A1002     -47.341 -44.017 -64.046  1.00 49.51           C  
ANISOU 2435  CA  MET A1002     6157   7895   4761    382   -186   -745       C  
ATOM   2436  C   MET A1002     -46.989 -44.194 -62.589  1.00 46.96           C  
ANISOU 2436  C   MET A1002     5891   7282   4672    227   -133   -656       C  
ATOM   2437  O   MET A1002     -46.369 -43.288 -62.031  1.00 44.73           O  
ANISOU 2437  O   MET A1002     5701   6875   4419    319    -12   -514       O  
ATOM   2438  CB  MET A1002     -48.212 -42.761 -64.141  1.00 51.53           C  
ANISOU 2438  CB  MET A1002     6367   8388   4823    596   -135   -571       C  
ATOM   2439  CG  MET A1002     -48.865 -42.539 -65.472  1.00 54.01           C  
ANISOU 2439  CG  MET A1002     6624   9066   4832    840   -227   -649       C  
ATOM   2440  SD  MET A1002     -49.746 -40.987 -65.369  1.00 53.62           S  
ANISOU 2440  SD  MET A1002     6569   9224   4578   1132   -132   -391       S  
ATOM   2441  CE  MET A1002     -48.474 -39.933 -64.693  1.00 39.69           C  
ANISOU 2441  CE  MET A1002     5035   7081   2964   1154    202   -129       C  
ATOM   2442  N   ASP A1003     -47.415 -45.268 -61.929  1.00 43.87           N  
ANISOU 2442  N   ASP A1003     5449   6779   4439     25   -191   -739       N  
ATOM   2443  CA  ASP A1003     -47.340 -45.170 -60.489  1.00 46.12           C  
ANISOU 2443  CA  ASP A1003     5825   6854   4845    -24   -121   -593       C  
ATOM   2444  C   ASP A1003     -47.287 -46.574 -59.883  1.00 47.56           C  
ANISOU 2444  C   ASP A1003     6071   6796   5205   -199   -120   -676       C  
ATOM   2445  O   ASP A1003     -48.230 -47.072 -59.271  1.00 50.15           O  
ANISOU 2445  O   ASP A1003     6353   7074   5626   -326    -53   -663       O  
ATOM   2446  CB  ASP A1003     -48.516 -44.353 -59.954  1.00 45.20           C  
ANISOU 2446  CB  ASP A1003     5605   6893   4675      1    -72   -455       C  
ATOM   2447  CG  ASP A1003     -48.396 -44.059 -58.497  1.00 42.88           C  
ANISOU 2447  CG  ASP A1003     5426   6413   4452     -1     13   -294       C  
ATOM   2448  OD1 ASP A1003     -47.306 -44.264 -57.951  1.00 42.65           O  
ANISOU 2448  OD1 ASP A1003     5554   6177   4475     44     11   -291       O  
ATOM   2449  OD2 ASP A1003     -49.412 -43.681 -57.885  1.00 43.71           O1-
ANISOU 2449  OD2 ASP A1003     5459   6588   4559    -33     73   -199       O1-
ATOM   2450  N   GLU A1004     -46.128 -47.202 -60.006  1.00 46.24           N  
ANISOU 2450  N   GLU A1004     6028   6439   5103   -190   -154   -757       N  
ATOM   2451  CA  GLU A1004     -45.946 -48.588 -59.616  1.00 51.73           C  
ANISOU 2451  CA  GLU A1004     6816   6882   5957   -314   -132   -833       C  
ATOM   2452  C   GLU A1004     -45.572 -48.757 -58.152  1.00 52.50           C  
ANISOU 2452  C   GLU A1004     7135   6728   6086   -227    -72   -671       C  
ATOM   2453  O   GLU A1004     -45.516 -49.901 -57.683  1.00 54.44           O  
ANISOU 2453  O   GLU A1004     7516   6727   6440   -282      2   -676       O  
ATOM   2454  CB  GLU A1004     -44.860 -49.232 -60.503  1.00 49.21           C  
ANISOU 2454  CB  GLU A1004     6528   6484   5687   -317   -207  -1012       C  
ATOM   2455  CG  GLU A1004     -45.201 -49.237 -61.994  1.00 47.98           C  
ANISOU 2455  CG  GLU A1004     6191   6581   5456   -367   -266  -1196       C  
ATOM   2456  CD  GLU A1004     -44.177 -49.973 -62.861  1.00 56.15           C  
ANISOU 2456  CD  GLU A1004     7263   7523   6549   -391   -315  -1386       C  
ATOM   2457  OE1 GLU A1004     -43.064 -49.422 -63.108  1.00 50.58           O  
ANISOU 2457  OE1 GLU A1004     6646   6767   5804   -264   -318  -1377       O  
ATOM   2458  OE2 GLU A1004     -44.504 -51.118 -63.274  1.00 50.56           O1-
ANISOU 2458  OE2 GLU A1004     6476   6770   5965   -553   -320  -1573       O1-
ATOM   2459  N   GLU A1005     -45.343 -47.666 -57.415  1.00 50.24           N  
ANISOU 2459  N   GLU A1005     6898   6495   5698    -67    -83   -536       N  
ATOM   2460  CA  GLU A1005     -44.843 -47.798 -56.050  1.00 50.63           C  
ANISOU 2460  CA  GLU A1005     7167   6352   5720     92    -74   -427       C  
ATOM   2461  C   GLU A1005     -45.919 -48.298 -55.084  1.00 55.93           C  
ANISOU 2461  C   GLU A1005     7953   6905   6392     31     93   -262       C  
ATOM   2462  O   GLU A1005     -47.126 -48.221 -55.336  1.00 55.83           O  
ANISOU 2462  O   GLU A1005     7793   6991   6429   -143    202   -242       O  
ATOM   2463  CB  GLU A1005     -44.233 -46.485 -55.542  1.00 48.28           C  
ANISOU 2463  CB  GLU A1005     6848   6155   5342    284   -134   -407       C  
ATOM   2464  CG  GLU A1005     -45.213 -45.392 -55.262  1.00 44.65           C  
ANISOU 2464  CG  GLU A1005     6280   5871   4813    263    -49   -271       C  
ATOM   2465  CD  GLU A1005     -44.578 -44.181 -54.602  1.00 44.23           C  
ANISOU 2465  CD  GLU A1005     6207   5870   4728    449    -71   -283       C  
ATOM   2466  OE1 GLU A1005     -43.916 -44.328 -53.550  1.00 47.82           O  
ANISOU 2466  OE1 GLU A1005     6801   6222   5148    629   -142   -317       O  
ATOM   2467  OE2 GLU A1005     -44.761 -43.069 -55.115  1.00 46.72           O1-
ANISOU 2467  OE2 GLU A1005     6367   6333   5053    441     -7   -275       O1-
ATOM   2468  N   ASP A1006     -45.435 -48.787 -53.939  1.00 64.11           N  
ANISOU 2468  N   ASP A1006     9266   7726   7365    216    122   -160       N  
ATOM   2469  CA  ASP A1006     -46.210 -49.640 -53.042  1.00 67.94           C  
ANISOU 2469  CA  ASP A1006     9971   7976   7865    193    358      5       C  
ATOM   2470  C   ASP A1006     -47.613 -49.087 -52.769  1.00 73.76           C  
ANISOU 2470  C   ASP A1006    10584   8813   8626     35    536    107       C  
ATOM   2471  O   ASP A1006     -48.620 -49.769 -52.999  1.00 79.34           O  
ANISOU 2471  O   ASP A1006    11217   9417   9513   -198    752     79       O  
ATOM   2472  CB  ASP A1006     -45.417 -49.846 -51.750  1.00 68.73           C
[truncated: 1,930,763 more chars]
