# Supplementary material for: Unveiling the Mechanism of Compound Ku-Shen Injection in Liver Cancer Treatment through an Ingredient–Target Network Analysis
Source: Genes (Basel). 2024 Sep 29;15(10):1278. doi: 10.3390/genes15101278 (PMC11507192; doi:10.3390/genes15101278)
Supplement: Supplementary file 1 [file genes-15-01278-s001.zip › S3/Docking/Isomatrine-EGFR CID_12442899_5I6Z/5i6z_Q.e.map]

GRID_PARAMETER_FILE D:/autoduck_test/CID114850_7jxp/CID_114850_7jxp.gpf
GRID_DATA_FILE 7jxp_Q.maps.fld
MACROMOLECULE 7jxp_Q.pdbqt
SPACING 1.000
NELEMENTS 90 134 122
CENTER -34.553 -23.088 -52.555
0.079
0.079
0.080
0.080
0.081
0.081
0.082
0.082
0.083
0.083
0.084
0.084
0.085
0.085
0.085
0.086
0.086
0.087
0.087
0.087
0.088
0.088
0.088
0.089
0.089
0.089
0.089
0.089
0.090
0.090
0.090
0.090
0.090
0.090
0.090
0.089
0.089
0.089
0.089
0.089
0.088
0.088
0.088
0.088
0.087
0.087
0.087
0.086
0.086
0.086
0.085
0.085
0.085
0.084
0.084
0.084
0.084
0.083
0.083
0.083
0.082
0.082
0.082
0.082
0.081
0.081
0.081
0.081
0.080
0.080
0.080
0.079
0.079
0.079
0.078
0.078
0.078
0.077
0.077
0.077
0.076
0.076
0.076
0.075
0.075
0.075
0.074
0.074
0.073
0.073
0.073
0.079
0.080
0.080
0.081
0.081
0.082
0.082
0.083
0.083
0.084
0.084
0.085
0.085
0.086
0.086
0.087
0.087
0.088
0.088
0.088
0.089
0.089
0.089
0.090
0.090
0.090
0.090
0.091
0.091
0.091
0.091
0.091
0.091
0.091
0.091
0.091
0.090
0.090
0.090
0.090
0.089
0.089
0.089
0.088
0.088
0.088
0.087
0.087
0.087
0.086
0.086
0.086
0.085
0.085
0.085
0.084
0.084
0.084
0.084
0.083
0.083
0.083
0.082
0.082
0.082
0.082
0.081
0.081
0.081
0.080
0.080
0.080
0.080
0.079
0.079
0.079
0.078
0.078
0.078
0.077
0.077
0.077
0.076
0.076
0.075
0.075
0.075
0.074
0.074
0.074
0.073
0.080
0.080
0.081
0.081
0.082
0.083
0.083
0.084
0.084
0.085
0.085
0.086
0.086
0.087
0.087
0.088
0.088
0.089
0.089
0.089
0.090
0.090
0.090
0.091
0.091
0.091
0.091
0.092
0.092
0.092
0.092
0.092
0.092
0.092
0.092
0.092
0.091
0.091
0.091
0.091
0.090
0.090
0.090
0.089
0.089
0.089
0.088
0.088
0.087
0.087
0.087
0.086
0.086
0.086
0.085
0.085
0.085
0.084
0.084
0.084
0.084
0.083
0.083
0.083
0.082
0.082
0.082
0.082
0.081
0.081
0.081
0.080
0.080
0.080
0.080
0.079
0.079
0.078
0.078
0.078
0.077
0.077
0.077
0.076
0.076
0.076
0.075
0.075
0.074
0.074
0.074
0.080
0.081
0.082
0.082
0.083
0.083
0.084
0.084
0.085
0.085
0.086
0.086
0.087
0.087
0.088
0.088
0.089
0.089
0.090
0.090
0.091
0.091
0.091
0.092
0.092
0.092
0.093
0.093
0.093
0.093
0.093
0.093
0.093
0.093
0.093
0.093
0.093
0.092
0.092
0.092
0.091
0.091
0.091
0.090
0.090
0.089
0.089
0.089
0.088
0.088
0.087
0.087
0.087
0.086
0.086
0.085
0.085
0.085
0.085
0.084
0.084
0.084
0.084
0.083
0.083
0.083
0.082
0.082
0.082
0.082
0.081
0.081
0.081
0.080
0.080
0.080
0.079
0.079
0.079
0.078
0.078
0.078
0.077
0.077
0.076
0.076
0.076
0.075
0.075
0.075
0.074
0.081
0.082
0.082
0.083
0.083
0.084
0.084
0.085
0.086
0.086
0.087
0.087
0.088
0.088
0.089
0.089
0.090
0.090
0.091
0.091
0.092
0.092
0.092
0.093
0.093
0.093
0.094
0.094
0.094
0.094
0.094
0.094
0.094
0.094
0.094
0.094
0.094
0.094
0.093
0.093
0.093
0.092
0.092
0.091
0.091
0.090
0.090
0.089
0.089
0.088
0.088
0.088
0.087
0.087
0.086
0.086
0.086
0.085
0.085
0.085
0.085
0.084
0.084
0.084
0.084
0.083
0.083
0.083
0.083
0.082
0.082
0.082
0.081
0.081
0.081
0.080
0.080
0.080
0.079
0.079
0.079
0.078
0.078
0.077
0.077
0.077
0.076
0.076
0.075
0.075
0.075
0.082
0.082
0.083
0.083
0.084
0.085
0.085
0.086
0.086
0.087
0.087
0.088
0.089
0.089
0.090
0.090
0.091
0.091
0.092
0.092
0.093
0.093
0.093
0.094
0.094
0.095
0.095
0.095
0.095
0.095
0.095
0.096
0.096
0.095
0.095
0.095
0.095
0.095
0.094
0.094
0.094
0.093
0.093
0.092
0.092
0.091
0.091
0.090
0.090
0.089
0.089
0.088
0.088
0.087
0.087
0.087
0.086
0.086
0.086
0.086
0.085
0.085
0.085
0.084
0.084
0.084
0.084
0.083
0.083
0.083
0.083
0.082
0.082
0.082
0.081
0.081
0.081
0.080
0.080
0.079
0.079
0.079
0.078
0.078
0.078
0.077
0.077
0.076
0.076
0.075
0.075
0.082
0.083
0.083
0.084
0.085
0.085
0.086
0.086
0.087
0.088
0.088
0.089
0.089
0.090
0.090
0.091
0.092
0.092
0.093
0.093
0.094
0.094
0.094
0.095
0.095
0.096
0.096
0.096
0.096
0.097
0.097
0.097
0.097
0.097
0.097
0.096
0.096
0.096
0.096
0.095
0.095
0.094
0.094
0.093
0.093
0.092
0.092
0.091
0.091
0.090
0.090
0.089
0.089
0.088
0.088
0.087
0.087
0.087
0.086
0.086
0.086
0.086
0.085
0.085
0.085
0.085
0.084
0.084
0.084
0.083
0.083
0.083
0.083
0.082
0.082
0.082
0.081
0.081
0.080
0.080
0.080
0.079
0.079
0.078
0.078
0.078
0.077
0.077
0.076
0.076
0.076
0.083
0.083
0.084
0.085
0.085
0.086
0.087
0.087
0.088
0.088
0.089
0.090
0.090
0.091
0.091
0.092
0.092
0.093
0.094
0.094
0.095
0.095
0.095
0.096
0.096
0.097
0.097
0.097
0.098
0.098
0.098
0.098
0.098
0.098
0.098
0.098
0.097
0.097
0.097
0.097
0.096
0.096
0.095
0.095
0.094
0.093
0.093
0.092
0.092
0.091
0.090
0.090
0.089
0.089
0.089
0.088
0.088
0.087
0.087
0.087
0.087
0.086
0.086
0.086
0.086
0.085
0.085
0.085
0.084
0.084
0.084
0.084
0.083
0.083
0.083
0.082
0.082
0.081
0.081
0.081
0.080
0.080
0.079
0.079
0.079
0.078
0.078
0.077
0.077
0.077
0.076
0.083
0.084
0.085
0.085
0.086
0.087
0.087
0.088
0.088
0.089
0.090
0.090
0.091
0.091
0.092
0.093
0.093
0.094
0.094
0.095
0.095
0.096
0.096
0.097
0.097
0.098
0.098
0.098
0.099
0.099
0.099
0.099
0.099
0.099
0.099
0.099
0.099
0.099
0.098
0.098
0.097
0.097
0.096
0.096
0.095
0.095
0.094
0.093
0.093
0.092
0.091
0.091
0.090
0.090
0.089
0.089
0.089
0.088
0.088
0.088
0.087
0.087
0.087
0.087
0.086
0.086
0.086
0.085
0.085
0.085
0.085
0.084
0.084
0.084
0.083
0.083
0.082
0.082
0.082
0.081
0.081
0.080
0.080
0.080
0.079
0.079
0.078
0.078
0.077
0.077
0.077
0.084
0.085
0.085
0.086
0.087
0.087
0.088
0.088
0.089
0.090
0.090
0.091
0.092
0.092
0.093
0.093
0.094
0.095
0.095
0.096
0.096
0.097
0.097
0.098
0.098
0.099
0.099
0.100
0.100
0.100
0.100
0.100
0.100
0.100
0.100
0.100
0.100
0.100
0.100
0.099
0.099
0.098
0.098
0.097
0.096
0.096
0.095
0.094
0.094
0.093
0.093
0.092
0.091
0.091
0.090
0.090
0.090
0.089
0.089
0.088
0.088
0.088
0.088
0.087
0.087
0.087
0.086
0.086
0.086
0.086
0.085
0.085
0.085
0.084
0.084
0.083
0.083
0.083
0.082
0.082
0.081
0.081
0.081
0.080
0.080
0.079
0.079
0.078
0.078
0.078
0.077
0.085
0.085
0.086
0.087
0.087
0.088
0.089
0.089
0.090
0.090
0.091
0.092
0.092
0.093
0.094
0.094
0.095
0.095
0.096
0.097
0.097
0.098
0.098
0.099
0.099
0.100
0.100
0.101
0.101
0.101
0.101
0.102
0.102
0.102
0.102
0.102
0.101
0.101
0.101
0.101
0.100
0.100
0.099
0.098
0.098
0.097
0.096
0.096
0.095
0.094
0.094
0.093
0.092
0.092
0.091
0.091
0.090
0.090
0.090
0.089
0.089
0.089
0.088
0.088
0.088
0.088
0.087
0.087
0.087
0.086
0.086
0.086
0.085
0.085
0.085
0.084
0.084
0.083
0.083
0.083
0.082
0.082
0.081
0.081
0.080
0.080
0.079
0.079
0.079
0.078
0.078
0.085
0.086
0.086
0.087
0.088
0.088
0.089
0.090
0.090
0.091
0.092
0.092
0.093
0.094
0.094
0.095
0.096
0.096
0.097
0.098
0.098
0.099
0.099
0.100
0.100
0.101
0.101
0.102
0.102
0.102
0.103
0.103
0.103
0.103
0.103
0.103
0.103
0.103
0.102
0.102
0.102
0.101
0.100
0.100
0.099
0.098
0.098
0.097
0.096
0.096
0.095
0.094
0.094
0.093
0.092
0.092
0.092
0.091
0.091
0.090
0.090
0.090
0.089
0.089
0.089
0.088
0.088
0.088
0.087
0.087
0.087
0.086
0.086
0.086
0.085
0.085
0.084
0.084
0.084
0.083
0.083
0.082
0.082
0.081
0.081
0.080
0.080
0.080
0.079
0.079
0.078
0.086
0.086
0.087
0.088
0.088
0.089
0.090
0.090
0.091
0.092
0.092
0.093
0.094
0.094
0.095
0.096
0.096
0.097
0.098
0.098
0.099
0.100
0.100
0.101
0.101
0.102
0.102
0.103
0.103
0.104
0.104
0.104
0.104
0.104
0.104
0.104
0.104
0.104
0.104
0.103
0.103
0.102
0.102
0.101
0.101
0.100
0.099
0.098
0.098
0.097
0.096
0.096
0.095
0.094
0.094
0.093
0.093
0.092
0.092
0.091
0.091
0.091
0.090
0.090
0.090
0.089
0.089
0.089
0.088
0.088
0.088
0.087
0.087
0.086
0.086
0.086
0.085
0.085
0.084
0.084
0.083
0.083
0.082
0.082
0.082
0.081
0.081
0.080
0.080
0.079
0.079
0.086
0.087
0.088
0.088
0.089
0.090
0.090
0.091
0.092
0.092
0.093
0.094
0.094
0.095
0.096
0.096
0.097
0.098
0.098
0.099
0.100
0.100
0.101
0.102
0.102
0.103
0.103
0.104
0.104
0.105
0.105
0.105
0.106
0.106
0.106
0.106
0.106
0.105
0.105
0.105
0.104
0.104
0.103
0.103
0.102
0.101
0.101
0.100
0.099
0.098
0.098
0.097
0.096
0.096
0.095
0.094
0.094
0.093
0.093
0.093
0.092
0.092
0.091
0.091
0.091
0.090
0.090
0.090
0.089
0.089
0.088
0.088
0.088
0.087
0.087
0.086
0.086
0.085
0.085
0.084
0.084
0.084
0.083
0.083
0.082
0.082
0.081
0.081
0.080
0.080
0.079
0.087
0.087
0.088
0.089
0.089
0.090
0.091
0.092
0.092
0.093
0.094
0.094
0.095
0.096
0.096
0.097
0.098
0.098
0.099
0.100
0.101
0.101
0.102
0.103
0.103
0.104
0.104
0.105
0.105
0.106
0.106
0.107
0.107
0.107
0.107
0.107
0.107
0.107
0.107
0.106
0.106
0.106
0.105
0.104
0.104
0.103
0.102
0.101
0.101
0.100
0.099
0.098
0.098
0.097
0.096
0.096
0.095
0.095
0.094
0.094
0.093
0.093
0.092
0.092
0.092
0.091
0.091
0.090
0.090
0.090
0.089
0.089
0.088
0.088
0.087
0.087
0.087
0.086
0.086
0.085
0.085
0.084
0.084
0.083
0.083
0.082
0.082
0.081
0.081
0.080
0.080
0.087
0.088
0.089
0.089
0.090
0.091
0.091
0.092
0.093
0.094
0.094
0.095
0.096
0.096
0.097
0.098
0.098
0.099
0.100
0.101
0.101
0.102
0.103
0.103
0.104
0.105
0.105
0.106
0.106
0.107
0.107
0.108
0.108
0.108
0.108
0.108
0.108
0.108
0.108
0.108
0.108
0.107
0.107
0.106
0.105
0.105
0.104
0.103
0.102
0.101
0.101
0.100
0.099
0.098
0.098
0.097
0.097
0.096
0.095
0.095
0.094
0.094
0.094
0.093
0.093
0.092
0.092
0.091
0.091
0.091
0.090
0.090
0.089
0.089
0.088
0.088
0.087
0.087
0.086
0.086
0.085
0.085
0.084
0.084
0.083
0.083
0.082
0.082
0.081
0.081
0.080
0.088
0.088
0.089
0.090
0.091
0.091
0.092
0.093
0.093
0.094
0.095
0.095
0.096
0.097
0.098
0.098
0.099
0.100
0.101
0.101
0.102
0.103
0.103
0.104
0.105
0.106
0.106
0.107
0.107
0.108
0.108
0.109
0.109
0.109
0.110
0.110
0.110
0.110
0.110
0.109
0.109
0.109
0.108
0.108
0.107
0.106
0.106
0.105
0.104
0.103
0.102
0.102
0.101
0.100
0.099
0.099
0.098
0.097
0.097
0.096
0.096
0.095
0.095
0.094
0.094
0.093
0.093
0.092
0.092
0.092
0.091
0.091
0.090
0.090
0.089
0.089
0.088
0.088
0.087
0.087
0.086
0.086
0.085
0.085
0.084
0.083
0.083
0.082
0.082
0.081
0.081
0.088
0.089
0.090
0.090
0.091
0.092
0.092
0.093
0.094
0.095
0.095
0.096
0.097
0.097
0.098
0.099
0.100
0.100
0.101
0.102
0.103
0.103
0.104
0.105
0.106
0.106
0.107
0.108
0.108
0.109
0.109
0.110
0.110
0.111
0.111
0.111
0.111
0.111
0.111
0.111
0.111
0.110
0.110
0.109
0.109
0.108
0.107
0.106
0.106
0.105
0.104
0.103
0.102
0.102
0.101
0.100
0.100
0.099
0.098
0.098
0.097
0.097
0.096
0.095
0.095
0.094
0.094
0.093
0.093
0.092
0.092
0.091
0.091
0.090
0.090
0.089
0.089
0.088
0.088
0.087
0.087
0.086
0.086
0.085
0.085
0.084
0.084
0.083
0.082
0.082
0.081
0.089
0.089
0.090
0.091
0.091
0.092
0.093
0.094
0.094
0.095
0.096
0.097
0.097
0.098
0.099
0.099
0.100
0.101
0.102
0.103
0.103
0.104
0.105
0.106
0.106
0.107
0.108
0.109
0.109
0.110
0.111
0.111
0.111
0.112
0.112
0.112
0.113
0.113
0.113
0.112
0.112
0.112
0.111
0.111
0.110
0.110
0.109
0.108
0.107
0.107
0.106
0.105
0.104
0.103
0.103
0.102
0.101
0.100
0.100
0.099
0.098
0.098
0.097
0.097
0.096
0.096
0.095
0.095
0.094
0.093
0.093
0.092
0.092
0.091
0.091
0.090
0.090
0.089
0.089
0.088
0.087
0.087
0.086
0.086
0.085
0.085
0.084
0.084
0.083
0.082
0.082
0.089
0.090
0.090
0.091
0.092
0.093
0.093
0.094
0.095
0.096
0.096
0.097
0.098
0.099
0.099
0.100
0.101
0.102
0.102
0.103
0.104
0.105
0.106
0.106
0.107
0.108
0.109
0.110
0.110
0.111
0.112
0.112
0.113
0.113
0.113
0.114
0.114
0.114
0.114
0.114
0.114
0.113
0.113
0.112
0.112
0.111
0.111
0.110
0.109
0.108
0.107
0.107
0.106
0.105
0.104
0.103
0.103
0.102
0.101
0.101
0.100
0.099
0.099
0.098
0.097
0.097
0.096
0.096
0.095
0.095
0.094
0.093
0.093
0.092
0.092
0.091
0.091
0.090
0.089
0.089
0.088
0.088
0.087
0.086
0.086
0.085
0.085
0.084
0.084
0.083
0.082
0.089
0.090
0.091
0.092
0.092
0.093
0.094
0.095
0.095
0.096
0.097
0.098
0.098
0.099
0.100
0.101
0.101
0.102
0.103
0.104
0.105
0.105
0.106
0.107
0.108
0.109
0.110
0.110
0.111
0.112
0.113
0.113
0.114
0.114
0.115
0.115
0.115
0.115
0.115
0.115
0.115
0.115
0.115
0.114
0.114
0.113
0.112
0.112
0.111
0.110
0.109
0.108
0.108
0.107
0.106
0.105
0.104
0.103
0.103
0.102
0.101
0.101
0.100
0.099
0.099
0.098
0.097
0.097
0.096
0.096
0.095
0.094
0.094
0.093
0.093
0.092
0.091
0.091
0.090
0.090
0.089
0.088
0.088
0.087
0.087
0.086
0.085
0.085
0.084
0.084
0.083
0.090
0.091
0.091
0.092
0.093
0.094
0.094
0.095
0.096
0.096
0.097
0.098
0.099
0.099
0.100
0.101
0.102
0.103
0.103
0.104
0.105
0.106
0.107
0.108
0.109
0.109
0.110
0.111
0.112
0.113
0.113
0.114
0.115
0.115
0.116
0.116
0.116
0.117
0.117
0.117
0.117
0.116
0.116
0.116
0.115
0.115
0.114
0.113
0.113
0.112
0.111
0.110
0.109
0.108
0.108
0.107
0.106
0.105
0.104
0.104
0.103
0.102
0.101
0.101
0.100
0.099
0.099
0.098
0.097
0.097
0.096
0.095
0.095
0.094
0.093
0.093
0.092
0.092
0.091
0.090
0.090
0.089
0.088
0.088
0.087
0.087
0.086
0.085
0.085
0.084
0.084
0.090
0.091
0.092
0.092
0.093
0.094
0.095
0.095
0.096
0.097
0.098
0.098
0.099
0.100
0.101
0.101
0.102
0.103
0.104
0.105
0.106
0.107
0.107
0.108
0.109
0.110
0.111
0.112
0.113
0.114
0.114
0.115
0.116
0.116
0.117
0.117
0.118
0.118
0.118
0.118
0.118
0.118
0.118
0.117
0.117
0.116
0.116
0.115
0.114
0.113
0.113
0.112
0.111
0.110
0.109
0.108
0.107
0.107
0.106
0.105
0.104
0.103
0.103
0.102
0.101
0.100
0.100
0.099
0.098
0.098
0.097
0.096
0.096
0.095
0.094
0.094
0.093
0.092
0.092
0.091
0.090
0.090
0.089
0.089
0.088
0.087
0.087
0.086
0.085
0.085
0.084
0.091
0.091
0.092
0.093
0.094
0.094
0.095
0.096
0.097
0.097
0.098
0.099
0.100
0.100
0.101
0.102
0.103
0.104
0.104
0.105
0.106
0.107
0.108
0.109
0.110
0.111
0.112
0.113
0.114
0.114
0.115
0.116
0.117
0.117
0.118
0.118
0.119
0.119
0.119
0.119
0.119
0.119
0.119
0.119
0.118
0.118
0.117
0.117
0.116
0.115
0.114
0.113
0.113
0.112
0.111
0.110
0.109
0.108
0.107
0.107
0.106
0.105
0.104
0.103
0.103
0.102
0.101
0.100
0.100
0.099
0.098
0.097
0.097
0.096
0.095
0.095
0.094
0.093
0.093
0.092
0.091
0.091
0.090
0.089
0.089
0.088
0.087
0.087
0.086
0.085
0.085
0.091
0.092
0.092
0.093
0.094
0.095
0.095
0.096
0.097
0.098
0.098
0.099
0.100
0.101
0.102
0.102
0.103
0.104
0.105
0.106
0.107
0.108
0.109
0.110
0.110
0.111
0.112
0.113
0.114
0.115
0.116
0.117
0.118
0.118
0.119
0.120
0.120
0.120
0.121
0.121
0.121
0.121
0.121
0.120
0.120
0.119
0.119
0.118
0.118
0.117
0.116
0.115
0.114
0.113
0.112
0.112
0.111
0.110
0.109
0.108
0.107
0.106
0.105
0.105
0.104
0.103
0.102
0.101
0.101
0.100
0.099
0.098
0.098
0.097
0.096
0.095
0.095
0.094
0.093
0.093
0.092
0.091
0.091
0.090
0.089
0.089
0.088
0.087
0.087
0.086
0.085
0.091
0.092
0.093
0.094
0.094
0.095
0.096
0.097
0.097
0.098
0.099
0.100
0.100
0.101
0.102
0.103
0.104
0.104
0.105
0.106
0.107
0.108
0.109
0.110
0.111
0.112
0.113
0.114
0.115
0.116
0.117
0.118
0.119
0.119
0.120
0.121
0.121
0.122
0.122
0.122
0.122
0.122
0.122
0.122
0.121
0.121
0.120
0.120
0.119
0.118
0.118
0.117
0.116
0.115
0.114
0.113
0.112
0.111
0.110
0.109
0.109
0.108
0.107
0.106
0.105
0.104
0.103
0.103
0.102
0.101
0.100
0.099
0.099
0.098
0.097
0.096
0.096
0.095
0.094
0.093
0.093
0.092
0.091
0.091
0.090
0.089
0.089
0.088
0.087
0.086
0.086
0.091
0.092
0.093
0.094
0.095
0.095
0.096
0.097
0.098
0.098
0.099
0.100
0.101
0.102
0.102
0.103
0.104
0.105
0.106
0.107
0.108
0.109
0.110
0.111
0.112
0.113
0.114
0.115
0.116
0.117
0.118
0.119
0.120
0.120
0.121
0.122
0.122
0.123
0.123
0.123
0.123
0.123
0.123
0.123
0.123
0.122
0.122
0.121
0.121
0.120
0.119
0.118
0.117
0.117
0.116
0.115
0.114
0.113
0.112
0.111
0.110
0.109
0.108
0.107
0.106
0.106
0.105
0.104
0.103
0.102
0.101
0.100
0.100
0.099
0.098
0.097
0.097
0.096
0.095
0.094
0.094
0.093
0.092
0.091
0.091
0.090
0.089
0.088
0.088
0.087
0.086
0.092
0.093
0.093
0.094
0.095
0.096
0.096
0.097
0.098
0.099
0.100
0.100
0.101
0.102
0.103
0.104
0.104
0.105
0.106
0.107
0.108
0.109
0.110
0.111
0.112
0.113
0.114
0.116
0.117
0.118
0.119
0.120
0.121
0.121
0.122
0.123
0.123
0.124
0.124
0.124
0.125
0.125
0.125
0.124
0.124
0.124
0.123
0.123
0.122
0.121
0.121
0.120
0.119
0.118
0.117
0.116
0.115
0.114
0.113
0.112
0.111
0.110
0.110
0.109
0.108
0.107
0.106
0.105
0.104
0.103
0.102
0.102
0.101
0.100
0.099
0.098
0.097
0.097
0.096
0.095
0.094
0.094
0.093
0.092
0.091
0.091
0.090
0.089
0.088
0.088
0.087
0.092
0.093
0.094
0.094
0.095
0.096
0.097
0.098
0.098
0.099
0.100
0.101
0.102
0.102
0.103
0.104
0.105
0.106
0.107
0.108
0.109
0.110
0.111
0.112
0.113
0.114
0.115
0.116
0.117
0.118
0.120
0.120
0.121
0.122
0.123
0.124
0.124
0.125
0.125
0.126
0.126
0.126
0.126
0.126
0.125
0.125
0.125
0.124
0.124
0.123
0.122
0.121
0.121
0.120
0.119
0.118
0.117
0.116
0.115
0.114
0.113
0.112
0.111
0.110
0.109
0.108
0.107
0.106
0.105
0.104
0.103
0.103
0.102
0.101
0.100
0.099
0.098
0.097
0.097
0.096
0.095
0.094
0.093
0.093
0.092
0.091
0.090
0.090
0.089
0.088
0.088
0.092
0.093
0.094
0.095
0.096
0.096
0.097
0.098
0.099
0.100
0.100
0.101
0.102
0.103
0.104
0.104
0.105
0.106
0.107
0.108
0.109
0.110
0.111
0.112
0.114
0.115
0.116
0.117
0.118
0.119
0.120
0.121
0.122
0.123
0.124
0.125
0.125
0.126
0.126
0.127
0.127
0.127
0.127
0.127
0.127
0.126
0.126
0.126
0.125
0.124
0.124
0.123
0.122
0.121
0.120
0.119
0.118
0.117
0.116
0.115
0.114
0.113
0.112
0.111
0.110
0.109
0.108
0.107
0.106
0.105
0.104
0.104
0.103
0.102
0.101
0.100
0.099
0.098
0.097
0.097
0.096
0.095
0.094
0.093
0.093
0.092
0.091
0.090
0.090
0.089
0.088
0.093
0.093
0.094
0.095
0.096
0.097
0.097
0.098
0.099
0.100
0.101
0.101
0.102
0.103
0.104
0.105
0.106
0.107
0.108
0.109
0.110
0.111
0.112
0.113
0.114
0.115
0.117
0.118
0.119
0.120
0.121
0.122
0.123
0.124
0.125
0.126
0.126
0.127
0.127
0.128
0.128
0.128
0.128
0.128
0.128
0.128
0.127
0.127
0.126
0.126
0.125
0.124
0.123
0.123
0.122
0.121
0.120
0.119
0.118
0.117
0.116
0.115
0.114
0.112
0.111
0.110
0.109
0.108
0.107
0.106
0.106
0.105
0.104
0.103
0.102
0.101
0.100
0.099
0.098
0.097
0.097
0.096
0.095
0.094
0.093
0.093
0.092
0.091
0.090
0.089
0.089
0.093
0.094
0.094
0.095
0.096
0.097
0.098
0.099
0.099
0.100
0.101
0.102
0.103
0.104
0.104
0.105
0.106
0.107
0.108
0.109
0.110
0.111
0.112
0.114
0.115
0.116
0.117
0.118
0.120
0.121
0.122
0.123
0.124
0.125
0.126
0.127
0.127
0.128
0.129
0.129
0.129
0.129
0.129
0.129
0.129
0.129
0.129
0.128
0.128
0.127
0.126
0.126
0.125
0.124
0.123
0.122
0.121
0.120
0.119
0.118
0.117
0.116
0.115
0.114
0.113
0.112
0.111
0.110
0.109
0.108
0.107
0.106
0.105
0.104
0.103
0.102
0.101
0.100
0.099
0.098
0.097
0.097
0.096
0.095
0.094
0.093
0.092
0.092
0.091
0.090
0.089
0.093
0.094
0.095
0.096
0.096
0.097
0.098
0.099
0.100
0.100
0.101
0.102
0.103
0.104
0.105
0.106
0.107
0.108
0.109
0.110
0.111
0.112
0.113
0.114
0.115
0.117
0.118
0.119
0.120
0.122
0.123
0.124
0.125
0.126
0.127
0.128
0.128
0.129
0.130
0.130
0.130
0.130
0.131
0.131
0.130
0.130
0.130
0.129
0.129
0.128
0.128
0.127
0.126
0.125
0.124
0.123
0.122
0.121
0.120
0.119
0.118
0.117
0.116
0.115
0.114
0.113
0.112
0.111
0.110
0.109
0.108
0.107
0.106
0.105
0.104
0.103
0.102
0.101
0.100
0.099
0.098
0.097
0.096
0.096
0.095
0.094
0.093
0.092
0.091
0.091
0.090
0.093
0.094
0.095
0.096
0.097
0.097
0.098
0.099
0.100
0.101
0.102
0.103
0.103
0.104
0.105
0.106
0.107
0.108
0.109
0.110
0.111
0.112
0.114
0.115
0.116
0.117
0.119
0.120
0.121
0.122
0.124
0.125
0.126
0.127
0.128
0.129
0.129
0.130
0.131
0.131
0.131
0.132
0.132
0.132
0.132
0.131
0.131
0.131
0.130
0.130
0.129
0.128
0.127
0.127
0.126
0.125
0.124
0.123
0.122
0.121
0.119
0.118
0.117
0.116
0.115
0.114
0.113
0.112
0.111
0.110
0.109
0.108
0.107
0.106
0.105
0.104
0.103
0.102
0.101
0.100
0.099
0.098
0.097
0.096
0.095
0.094
0.094
0.093
0.092
0.091
0.090
0.093
0.094
0.095
0.096
0.097
0.098
0.099
0.099
0.100
0.101
0.102
0.103
0.104
0.105
0.106
0.107
0.108
0.109
0.110
0.111
0.112
0.113
0.114
0.116
0.117
0.118
0.119
0.121
0.122
0.123
0.124
0.125
0.127
0.128
0.129
0.129
0.130
0.131
0.132
0.132
0.132
0.133
0.133
0.133
0.133
0.133
0.132
0.132
0.131
0.131
0.130
0.129
0.129
0.128
0.127
0.126
0.125
0.124
0.123
0.122
0.121
0.120
0.118
0.117
0.116
0.115
0.114
0.113
0.112
0.111
0.110
0.109
0.108
0.107
0.105
0.104
0.103
0.103
0.102
0.101
0.100
0.099
0.098
0.097
0.096
0.095
0.094
0.093
0.093
0.092
0.091
0.094
0.094
0.095
0.096
0.097
0.098
0.099
0.100
0.101
0.101
0.102
0.103
0.104
0.105
0.106
0.107
0.108
0.109
0.110
0.111
0.113
0.114
0.115
0.116
0.117
0.119
0.120
0.121
0.123
0.124
0.125
0.126
0.127
0.129
0.129
0.130
0.131
0.132
0.133
0.133
0.133
0.134
0.134
0.134
0.134
0.134
0.133
0.133
0.133
0.132
0.131
0.131
0.130
0.129
0.128
0.127
0.126
0.125
0.124
0.123
0.122
0.121
0.120
0.118
0.117
0.116
0.115
0.114
0.113
0.112
0.111
0.110
0.108
0.107
0.106
0.105
0.104
0.103
0.102
0.101
0.100
0.099
0.099
0.098
0.097
0.096
0.095
0.094
0.093
0.092
0.091
0.094
0.095
0.096
0.096
0.097
0.098
0.099
0.100
0.101
0.102
0.103
0.104
0.105
0.106
0.107
0.108
0.109
0.110
0.111
0.112
0.113
0.114
0.116
0.117
0.118
0.119
0.121
0.122
0.123
0.125
0.126
0.127
0.128
0.129
0.130
0.131
0.132
0.133
0.133
0.134
0.134
0.135
0.135
0.135
0.135
0.135
0.135
0.134
0.134
0.133
0.133
0.132
0.131
0.130
0.129
0.128
0.127
0.126
0.125
0.124
0.123
0.122
0.121
0.120
0.118
0.117
0.116
0.115
0.114
0.113
0.112
0.111
0.109
0.108
0.107
0.106
0.105
0.104
0.103
0.102
0.101
0.100
0.099
0.098
0.097
0.096
0.096
0.095
0.094
0.093
0.092
0.094
0.095
0.096
0.097
0.097
0.098
0.099
0.100
0.101
0.102
0.103
0.104
0.105
0.106
0.107
0.108
0.109
0.110
0.111
0.112
0.114
0.115
0.116
0.118
0.119
0.120
0.122
0.123
0.124
0.125
0.127
0.128
0.129
0.130
0.131
0.132
0.133
0.134
0.134
0.135
0.135
0.136
0.136
0.136
0.136
0.136
0.136
0.135
0.135
0.134
0.134
0.133
0.132
0.131
0.131
0.130
0.129
0.128
0.126
0.125
0.124
0.123
0.122
0.121
0.120
0.118
0.117
0.116
0.115
0.114
0.113
0.111
0.110
0.109
0.108
0.107
0.106
0.105
0.104
0.103
0.102
0.101
0.100
0.099
0.098
0.097
0.096
0.095
0.094
0.093
0.093
0.094
0.095
0.096
0.097
0.098
0.099
0.100
0.100
0.101
0.102
0.103
0.104
0.105
0.106
0.107
0.108
0.110
0.111
0.112
0.113
0.114
0.116
0.117
0.118
0.120
0.121
0.122
0.124
0.125
0.126
0.128
0.129
0.130
0.131
0.132
0.133
0.134
0.135
0.135
0.136
0.136
0.137
0.137
0.137
0.137
0.137
0.137
0.136
0.136
0.135
0.135
0.134
0.133
0.133
0.132
0.131
0.130
0.129
0.128
0.127
0.125
0.124
0.123
0.122
0.121
0.119
0.118
0.117
0.116
0.115
0.114
0.112
0.111
0.110
0.109
0.108
0.107
0.106
0.105
0.104
0.103
0.102
0.101
0.100
0.099
0.098
0.097
0.096
0.095
0.094
0.093
0.094
0.095
0.096
0.097
0.098
0.099
0.100
0.101
0.102
0.103
0.104
0.105
0.106
0.107
0.108
0.109
0.110
0.111
0.112
0.114
0.115
0.116
0.118
0.119
0.120
0.122
0.123
0.124
0.126
0.127
0.128
0.130
0.131
0.132
0.133
0.134
0.135
0.136
0.136
0.137
0.137
0.138
0.138
0.138
0.138
0.138
0.138
0.138
0.137
0.137
0.136
0.135
0.135
0.134
0.133
0.132
0.131
0.130
0.129
0.128
0.126
0.125
0.124
0.123
0.122
0.120
0.119
0.118
0.117
0.116
0.114
0.113
0.112
0.111
0.110
0.109
0.108
0.107
0.105
0.104
0.103
0.102
0.101
0.100
0.099
0.098
0.097
0.096
0.095
0.095
0.094
0.094
0.095
0.096
0.097
0.098
0.099
0.100
0.101
0.102
0.103
0.104
0.105
0.106
0.107
0.108
0.109
0.110
0.112
0.113
0.114
0.115
0.117
0.118
0.120
0.121
0.122
0.124
0.125
0.127
0.128
0.129
0.130
0.132
0.133
0.134
0.135
0.136
0.137
0.137
0.138
0.138
0.139
0.139
0.139
0.139
0.139
0.139
0.139
0.138
0.138
0.137
0.137
0.136
0.135
0.134
0.133
0.132
0.131
0.130
0.129
0.128
0.126
0.125
0.124
0.123
0.122
0.120
0.119
0.118
0.117
0.115
0.114
0.113
0.112
0.111
0.110
0.108
0.107
0.106
0.105
0.104
0.103
0.102
0.101
0.100
0.099
0.098
0.097
0.096
0.095
0.094
0.095
0.095
0.096
0.097
0.098
0.099
0.100
0.101
0.102
0.103
0.104
0.105
0.106
0.107
0.109
0.110
0.111
0.112
0.113
0.115
0.116
0.117
0.119
0.120
0.122
0.123
0.125
0.126
0.127
0.129
0.130
0.131
0.133
0.134
0.135
0.136
0.137
0.138
0.138
0.139
0.139
0.140
0.140
0.140
0.140
0.140
0.140
0.140
0.139
0.139
0.138
0.138
0.137
0.136
0.135
0.134
0.133
0.132
0.131
0.130
0.129
0.127
0.126
0.125
0.124
0.123
0.121
0.120
0.119
0.118
0.116
0.115
0.114
0.113
0.112
0.110
0.109
0.108
0.107
0.106
0.105
0.104
0.103
0.102
0.101
0.100
0.099
0.098
0.097
0.096
0.095
0.095
0.096
0.096
0.097
0.098
0.099
0.100
0.101
0.102
0.103
0.104
0.106
0.107
0.108
0.109
0.110
0.111
0.113
0.114
0.115
0.117
0.118
0.119
0.121
0.122
0.124
0.125
0.127
0.128
0.130
0.131
0.132
0.133
0.135
0.136
0.137
0.138
0.139
0.139
0.140
0.141
0.141
0.141
0.141
0.141
0.141
0.141
0.141
0.141
0.140
0.140
0.139
0.138
0.137
0.136
0.135
0.134
0.133
0.132
0.131
0.130
0.129
0.127
0.126
0.125
0.124
0.122
0.121
0.120
0.118
0.117
0.116
0.115
0.114
0.112
0.111
0.110
0.109
0.108
0.107
0.105
0.104
0.103
0.102
0.101
0.100
0.099
0.098
0.097
0.096
0.095
0.095
0.096
0.097
0.098
0.099
0.100
0.101
0.102
0.103
0.104
0.105
0.106
0.107
0.108
0.109
0.111
0.112
0.113
0.114
0.116
0.117
0.119
0.120
0.122
0.123
0.125
0.126
0.127
0.129
0.130
0.132
0.133
0.134
0.136
0.137
0.138
0.139
0.140
0.140
0.141
0.142
0.142
0.142
0.143
0.143
0.143
0.142
0.142
0.142
0.141
0.141
0.140
0.139
0.138
0.138
0.137
0.135
0.134
0.133
0.132
0.131
0.130
0.128
0.127
0.126
0.124
0.123
0.122
0.121
0.119
0.118
0.117
0.116
0.114
0.113
0.112
0.111
0.110
0.108
0.107
0.106
0.105
0.104
0.103
0.102
0.101
0.100
0.099
0.098
0.097
0.096
0.095
0.096
0.097
0.098
0.099
0.100
0.101
0.102
0.103
0.104
0.105
0.106
0.107
0.108
0.110
0.111
0.112
0.114
0.115
0.116
0.118
0.119
0.121
0.122
0.124
0.125
0.127
0.128
0.130
0.131
0.133
0.134
0.135
0.137
0.138
0.139
0.140
0.141
0.142
0.142
0.143
0.143
0.144
0.144
0.144
0.144
0.144
0.143
0.143
0.143
0.142
0.141
0.141
0.140
0.139
0.138
0.137
0.136
0.134
0.133
0.132
0.131
0.129
0.128
0.127
0.125
0.124
0.123
0.122
0.120
0.119
0.118
0.116
0.115
0.114
0.113
0.111
0.110
0.109
0.108
0.107
0.106
0.105
0.103
0.102
0.101
0.100
0.099
0.098
0.097
0.096
0.095
0.096
0.097
0.098
0.099
0.100
0.101
0.102
0.103
0.104
0.105
0.106
0.108
0.109
0.110
0.111
0.113
0.114
0.115
0.117
0.118
0.120
0.121
0.123
0.124
0.126
0.128
0.129
0.131
0.132
0.134
0.135
0.136
0.138
0.139
0.140
0.141
0.142
0.143
0.143
0.144
0.144
0.145
0.145
0.145
0.145
0.145
0.145
0.144
0.144
0.143
0.143
0.142
0.141
0.140
0.139
0.138
0.137
0.135
0.134
0.133
0.132
0.130
0.129
0.128
0.126
0.125
0.124
0.122
0.121
0.120
0.119
0.117
0.116
0.115
0.113
0.112
0.111
0.110
0.109
0.107
0.106
0.105
0.104
0.103
0.102
0.101
0.100
0.099
0.098
0.097
0.095
0.096
0.097
0.098
0.099
0.100
0.101
0.102
0.103
0.104
0.105
0.107
0.108
0.109
0.110
0.112
0.113
0.115
0.116
0.117
0.119
0.120
0.122
0.124
0.125
0.127
0.128
0.130
0.131
0.133
0.134
0.136
0.137
0.139
0.140
0.141
0.142
0.143
0.144
0.145
0.145
0.146
0.146
0.147
0.147
0.147
0.147
0.146
0.146
0.145
0.145
0.144
0.143
0.142
0.141
0.140
0.139
0.138
0.137
0.135
0.134
0.133
0.131
0.130
0.129
0.127
0.126
0.125
0.123
0.122
0.121
0.119
0.118
0.117
0.115
0.114
0.113
0.112
0.110
0.109
0.108
0.107
0.106
0.105
0.103
0.102
0.101
0.100
0.099
0.098
0.097
0.095
0.096
0.097
0.098
0.099
0.100
0.101
0.102
0.103
0.104
0.106
0.107
0.108
0.109
0.111
0.112
0.113
0.115
0.116
0.118
0.119
0.121
0.123
0.124
0.126
0.127
0.129
0.131
0.132
0.134
0.135
0.137
0.138
0.140
0.141
0.142
0.143
0.144
0.145
0.146
0.147
0.147
0.148
0.148
0.148
0.148
0.148
0.148
0.147
0.147
0.146
0.145
0.145
0.144
0.143
0.141
0.140
0.139
0.138
0.136
0.135
0.134
0.132
0.131
0.130
0.128
0.127
0.126
0.124
0.123
0.121
0.120
0.119
0.117
0.116
0.115
0.114
0.112
0.111
0.110
0.109
0.107
0.106
0.105
0.104
0.103
0.102
0.101
0.100
0.099
0.098
0.095
0.096
0.097
0.098
0.099
0.100
0.101
0.102
0.104
0.105
0.106
0.107
0.108
0.110
0.111
0.112
0.114
0.115
0.117
0.118
0.120
0.122
0.123
0.125
0.127
0.128
0.130
0.132
0.133
0.135
0.136
0.138
0.139
0.141
0.142
0.143
0.145
0.146
0.147
0.147
0.148
0.149
0.149
0.150
0.150
0.150
0.150
0.150
0.149
0.149
0.148
0.147
0.146
0.145
0.144
0.143
0.142
0.140
0.139
0.138
0.136
0.135
0.133
0.132
0.131
0.129
0.128
0.126
0.125
0.124
0.122
0.121
0.120
0.118
0.117
0.116
0.114
0.113
0.112
0.111
0.109
0.108
0.107
0.106
0.105
0.103
0.102
0.101
0.100
0.099
0.098
0.095
0.096
0.097
0.098
0.099
0.100
0.101
0.103
0.104
0.105
0.106
0.107
0.109
0.110
0.111
0.113
0.114
0.116
0.117
0.119
0.121
0.122
0.124
0.126
0.127
0.129
0.131
0.132
0.134
0.136
0.137
0.139
0.140
0.142
0.143
0.145
0.146
0.147
0.148
0.149
0.150
0.151
0.151
0.152
0.152
0.152
0.152
0.152
0.151
0.151
0.150
0.149
0.148
0.147
0.146
0.144
0.143
0.142
0.140
0.139
0.137
0.136
0.135
0.133
0.132
0.130
0.129
0.127
0.126
0.124
0.123
0.122
0.120
0.119
0.118
0.116
0.115
0.114
0.112
0.111
0.110
0.109
0.107
0.106
0.105
0.104
0.103
0.102
0.101
0.100
0.098
0.095
0.096
0.097
0.098
0.099
0.100
0.102
0.103
0.104
0.105
0.106
0.108
0.109
0.110
0.112
0.113
0.115
0.116
0.118
0.119
0.121
0.123
0.125
0.126
0.128
0.130
0.132
0.133
0.135
0.137
0.138
0.140
0.142
0.143
0.145
0.146
0.147
0.149
0.150
0.151
0.152
0.153
0.153
0.154
0.154
0.154
0.154
0.154
0.153
0.153
0.152
0.151
0.150
0.149
0.147
0.146
0.145
0.143
0.142
0.140
0.139
0.137
0.136
0.134
0.133
0.131
0.130
0.128
0.127
0.125
0.124
0.122
0.121
0.120
0.118
0.117
0.116
0.114
0.113
0.112
0.110
0.109
0.108
0.107
0.106
0.104
0.103
0.102
0.101
0.100
0.099
0.095
0.096
0.097
0.098
0.099
0.101
0.102
0.103
0.104
0.105
0.106
0.108
0.109
0.110
0.112
0.113
0.115
0.117
0.118
0.120
0.122
0.123
0.125
0.127
0.129
0.131
0.132
0.134
0.136
0.138
0.140
0.141
0.143
0.145
0.146
0.148
0.149
0.151
0.152
0.153
0.154
0.155
0.156
0.156
0.157
0.157
0.157
0.157
0.156
0.156
0.155
0.154
0.152
0.151
0.149
0.148
0.146
0.145
0.143
0.141
0.140
0.138
0.137
0.135
0.134
0.132
0.130
0.129
0.128
0.126
0.125
0.123
0.122
0.120
0.119
0.118
0.116
0.115
0.114
0.112
0.111
0.110
0.109
0.107
0.106
0.105
0.104
0.103
0.101
0.100
0.099
0.095
0.096
0.097
0.098
0.099
0.101
0.102
0.103
0.104
0.105
0.107
0.108
0.109
0.111
0.112
0.114
0.115
0.117
0.119
0.120
0.122
0.124
0.126
0.128
0.130
0.131
0.133
0.135
0.137
0.139
0.141
0.143
0.144
0.146
0.148
0.149
0.151
0.153
0.154
0.155
0.156
0.158
0.158
0.159
0.160
0.160
0.160
0.160
0.160
0.159
0.158
0.157
0.155
0.154
0.152
0.150
0.148
0.146
0.145
0.143
0.141
0.139
0.138
0.136
0.135
0.133
0.131
0.130
0.128
0.127
0.125
0.124
0.122
0.121
0.120
0.118
0.117
0.116
0.114
0.113
0.112
0.110
0.109
0.108
0.107
0.105
0.104
0.103
0.102
0.101
0.100
0.095
0.096
0.097
0.098
0.100
0.101
0.102
0.103
0.104
0.105
0.107
0.108
0.109
0.111
0.112
0.114
0.116
0.117
0.119
0.121
0.123
0.125
0.126
0.128
0.130
0.132
0.134
0.136
0.138
0.140
0.142
0.144
0.146
0.148
0.150
0.151
0.153
0.155
0.156
0.158
0.159
0.161
0.162
0.163
0.164
0.164
0.165
0.164
0.164
0.163
0.162
0.161
0.159
0.157
0.155
0.153
0.151
0.148
0.146
0.144
0.143
0.141
0.139
0.137
0.135
0.134
0.132
0.131
0.129
0.128
0.126
0.125
0.123
0.122
0.120
0.119
0.118
0.116
0.115
0.113
0.112
0.111
0.110
0.108
0.107
0.106
0.105
0.103
0.102
0.101
0.100
0.095
0.096
0.098
0.099
0.100
0.101
0.102
0.103
0.104
0.106
0.107
0.108
0.110
0.111
0.113
0.114
0.116
0.118
0.119
0.121
0.123
0.125
0.127
0.129
0.131
0.133
0.135
0.137
0.140
0.142
0.144
0.146
0.148
0.150
0.152
0.154
0.155
0.157
0.159
0.161
0.163
0.164
0.166
0.167
0.169
0.170
0.170
0.170
0.170
0.169
0.168
0.166
0.163
0.161
0.158
0.156
0.153
0.151
0.148
0.146
0.144
0.142
0.140
0.138
0.137
0.135
0.133
0.132
0.130
0.128
0.127
0.125
0.124
0.122
0.121
0.120
0.118
0.117
0.115
0.114
0.113
0.111
0.110
0.109
0.108
0.106
0.105
0.104
0.103
0.102
0.100
0.096
0.097
0.098
0.099
0.100
0.101
0.102
0.103
0.104
0.106
0.107
0.108
0.110
0.111
0.113
0.115
0.116
0.118
0.120
0.122
0.124
0.126
0.128
0.130
0.132
0.134
0.137
0.139
0.141
0.143
0.145
0.147
0.150
0.152
0.154
0.156
0.158
0.160
0.162
0.165
0.167
0.169
0.171
0.173
0.175
0.176
0.177
0.178
0.178
0.177
0.175
0.173
0.170
0.167
0.163
0.160
0.157
0.154
0.151
0.148
0.146
0.143
0.141
0.139
0.138
0.136
0.134
0.132
0.131
0.129
0.128
0.126
0.125
0.123
0.122
0.120
0.119
0.117
0.116
0.115
0.113
0.112
0.111
0.109
0.108
0.107
0.106
0.104
0.103
0.102
0.101
0.096
0.097
0.098
0.099
0.100
0.101
0.102
0.103
0.104
0.106
0.107
0.108
0.110
0.111
0.113
0.115
0.117
0.118
0.120
0.122
0.124
0.127
0.129
0.131
0.133
0.135
0.138
0.140
0.142
0.145
0.147
0.149
0.152
0.154
0.156
0.159
0.161
0.164
0.166
0.169
0.171
0.174
0.177
0.180
0.183
0.186
0.188
0.189
0.189
0.188
0.186
0.183
0.179
0.174
0.169
0.165
0.161
0.157
0.153
0.150
0.148
0.145
0.143
0.141
0.139
0.137
0.135
0.133
0.131
0.130
0.128
0.127
0.125
0.124
0.122
0.121
0.119
0.118
0.116
0.115
0.114
0.112
0.111
0.110
0.108
0.107
0.106
0.105
0.103
0.102
0.101
0.096
0.097
0.098
0.099
0.100
0.101
0.102
0.103
0.105
0.106
0.107
0.109
0.110
0.112
0.113
0.115
0.117
0.119
0.121
0.123
0.125
0.127
0.130
0.132
0.134
0.137
0.139
0.141
0.144
0.146
0.149
0.151
0.154
0.156
0.159
0.162
0.164
0.167
0.170
0.174
0.177
0.181
0.185
0.189
0.194
0.198
0.202
0.205
0.206
0.205
0.202
0.197
0.191
0.184
0.178
0.172
0.166
0.161
0.157
0.153
0.150
0.147
0.144
0.142
0.140
0.138
0.136
0.134
0.132
0.131
0.129
0.127
0.126
0.124
0.123
0.121
0.120
0.118
0.117
0.116
0.114
0.113
0.111
0.110
0.109
0.108
0.106
0.105
0.104
0.103
0.101
0.096
0.097
0.098
0.099
0.100
0.101
0.102
0.103
0.105
0.106
0.107
0.109
0.110
0.112
0.114
0.115
0.117
0.119
0.121
0.123
0.126
0.128
0.130
0.133
0.135
0.138
0.140
0.143
0.146
0.148
0.151
0.154
0.156
0.159
0.162
0.165
0.168
0.172
0.175
0.179
0.184
0.189
0.195
0.201
0.209
0.216
0.223
0.228
0.231
0.230
0.226
0.219
0.209
0.199
0.189
0.180
0.173
0.166
0.160
0.156
0.152
0.149
0.146
0.143
0.141
0.139
0.137
0.135
0.133
0.131
0.130
0.128
0.126
0.125
0.123
0.122
0.120
0.119
0.117
0.116
0.115
0.113
0.112
0.111
0.109
0.108
0.107
0.105
0.104
0.103
0.102
0.096
0.097
0.098
0.099
0.100
0.101
0.102
0.103
0.105
0.106
0.107
0.109
0.111
0.112
0.114
0.116
0.118
0.120
0.122
0.124
0.126
0.129
0.131
0.134
0.137
0.139
0.142
0.145
0.147
0.150
0.153
0.156
0.159
0.162
0.165
0.169
0.172
0.176
0.181
0.186
0.192
0.199
0.207
0.217
0.228
0.241
0.254
0.265
0.271
0.271
0.264
0.252
0.237
0.220
0.205
0.192
0.181
0.172
0.165
0.159
0.154
0.151
0.147
0.144
0.142
0.140
0.138
0.136
0.134
0.132
0.130
0.129
0.127
0.126
0.124
0.122
0.121
0.119
0.118
0.117
0.115
0.114
0.112
0.111
0.110
0.108
0.107
0.106
0.104
0.103
0.102
0.096
0.097
0.098
0.099
0.100
0.101
0.102
0.104
0.105
0.106
0.108
0.109
0.111
0.112
0.114
0.116
0.118
0.120
0.122
0.125
0.127
0.130
0.132
0.135
0.138
0.141
0.143
0.146
0.149
0.152
0.156
0.159
0.162
0.165
0.169
0.173
0.177
0.182
0.187
0.193
0.201
0.210
0.222
0.237
0.255
0.277
0.301
0.323
0.337
0.339
0.328
0.306
0.279
0.251
0.227
0.207
0.192
0.179
0.170
0.163
0.157
0.153
0.149
0.146
0.143
0.141
0.138
0.136
0.135
0.133
0.131
0.129
0.128
0.126
0.125
0.123
0.121
0.120
0.118
0.117
0.116
0.114
0.113
0.111
0.110
0.109
0.107
0.106
0.105
0.104
0.102
0.096
0.097
0.098
0.099
0.100
0.101
0.102
0.104
0.105
0.106
0.108
0.109
0.111
0.113
0.115
0.116
0.119
0.121
0.123
0.125
0.128
0.131
0.133
0.136
0.139
0.142
0.145
0.148
0.152
0.155
0.158
0.162
0.165
0.169
0.173
0.177
0.182
0.188
0.194
0.201
0.211
0.223
0.240
0.262
0.291
0.329
0.373
0.418
0.451
0.458
0.436
0.393
0.343
0.296
0.257
0.227
0.204
0.188
0.176
0.167
0.160
0.155
0.151
0.147
0.144
0.142
0.139
0.137
0.135
0.133
0.132
0.130
0.128
0.127
0.125
0.123
0.122
0.120
0.119
0.117
0.116
0.115
0.113
0.112
0.110
0.109
0.108
0.106
0.105
0.104
0.103
0.096
0.097
0.098
0.099
0.100
0.101
0.103
0.104
0.105
0.107
0.108
0.110
0.111
0.113
0.115
0.117
0.119
0.121
0.124
0.126
0.129
0.132
0.134
0.137
0.141
0.144
0.147
0.150
0.154
0.157
0.161
0.165
0.169
0.173
0.177
0.182
0.188
0.194
0.201
0.211
0.222
0.238
0.261
0.292
0.337
0.401
0.485
0.582
0.662
0.684
0.635
0.542
0.443
0.359
0.295
0.251
0.219
0.197
0.182
0.171
0.163
0.157
0.152
0.149
0.145
0.143
0.140
0.138
0.136
0.134
0.132
0.131
0.129
0.127
0.126
0.124
0.122
0.121
0.119
0.118
0.116
0.115
0.113
0.112
0.111
0.109
0.108
0.107
0.105
0.104
0.103
0.096
0.097
0.098
0.099
0.100
0.101
0.103
0.104
0.105
0.107
0.108
0.110
0.111
0.113
0.115
0.117
0.119
0.122
0.124
0.127
0.130
0.133
0.136
0.139
0.142
0.145
0.149
0.153
0.156
0.160
0.164
0.168
0.173
0.177
0.182
0.188
0.194
0.201
0.210
0.220
0.235
0.254
0.283
0.326
0.393
0.496
0.653
0.868
1.079
1.147
1.022
0.801
0.595
0.443
0.342
0.277
0.235
0.207
0.189
0.176
0.166
0.159
0.154
0.150
0.147
0.144
0.141
0.139
0.137
0.135
0.133
0.131
0.130
0.128
0.126
0.125
0.123
0.121
0.120
0.118
0.117
0.115
0.114
0.112
0.111
0.110
0.108
0.107
0.106
0.104
0.103
0.096
0.097
0.098
0.099
0.100
0.102
0.103
0.104
0.105
0.107
0.108
0.110
0.112
0.114
0.116
0.118
0.120
0.122
0.125
0.128
0.131
0.134
0.137
0.140
0.144
0.147
0.151
0.155
0.159
0.163
0.167
0.172
0.177
0.182
0.187
0.194
0.201
0.209
0.218
0.231
0.247
0.271
0.306
0.361
0.451
0.608
0.884
1.345
1.936
2.163
1.849
1.266
0.810
0.543
0.392
0.304
0.250
0.217
0.195
0.180
0.169
0.162
0.156
0.151
0.148
0.145
0.142
0.140
0.138
0.136
0.134
0.132
0.130
0.128
0.127
0.125
0.123
0.122
0.120
0.119
0.117
0.116
0.114
0.113
0.111
0.110
0.108
0.107
0.106
0.105
0.103
0.096
0.097
0.098
0.099
0.101
0.102
0.103
0.104
0.106
0.107
0.109
0.110
0.112
0.114
0.116
0.118
0.121
0.123
0.126
0.129
0.132
0.135
0.138
0.142
0.145
0.149
0.153
0.157
0.162
0.166
0.171
0.176
0.181
0.187
0.193
0.200
0.208
0.217
0.228
0.241
0.260
0.286
0.326
0.390
0.502
0.710
1.128
2.005
3.403
4.199
4.141
2.058
1.051
0.635
0.434
0.325
0.263
0.224
0.200
0.183
0.172
0.164
0.158
0.153
0.149
0.146
0.143
0.141
0.138
0.136
0.134
0.133
0.131
0.129
0.127
0.125
0.124
0.122
0.121
0.119
0.117
0.116
0.114
0.113
0.112
0.110
0.109
0.107
0.106
0.105
0.103
0.096
0.097
0.098
0.099
0.101
0.102
0.103
0.104
0.106
0.107
0.109
0.111
0.112
0.114
0.116
0.119
0.121
0.124
0.127
0.129
0.133
0.136
0.140
0.143
0.147
0.151
0.155
0.160
0.164
0.169
0.174
0.180
0.186
0.192
0.199
0.207
0.216
0.226
0.238
0.252
0.272
0.299
0.341
0.409
0.530
0.762
1.267
2.641
6.499
6.075
6.993
2.491
1.153
0.674
0.453
0.336
0.270
0.229
0.204
0.186
0.174
0.166
0.159
0.154
0.150
0.147
0.144
0.142
0.139
0.137
0.135
0.133
0.131
0.129
0.128
0.126
0.124
0.123
0.121
0.119
0.118
0.116
0.115
0.113
0.112
0.110
0.109
0.108
0.106
0.105
0.104
0.096
0.097
0.098
0.100
0.101
0.102
0.103
0.105
0.106
0.107
0.109
0.111
0.113
0.115
0.117
0.119
0.122
0.124
0.127
0.130
0.134
0.137
0.141
0.145
0.149
0.153
0.158
0.162
0.167
0.173
0.178
0.184
0.191
0.198
0.206
0.214
0.224
0.235
0.249
0.264
0.284
0.312
0.352
0.416
0.528
0.737
1.172
2.243
4.586
3.956
2.991
1.796
1.021
0.641
0.444
0.335
0.271
0.231
0.206
0.188
0.176
0.167
0.161
0.156
0.151
0.148
0.145
0.143
0.140
0.138
0.136
0.134
0.132
0.130
0.128
0.126
0.125
0.123
0.121
0.120
0.118
0.116
0.115
0.113
0.112
0.111
0.109
0.108
0.106
0.105
0.104
0.096
0.097
0.098
0.100
0.101
0.102
0.103
0.105
0.106
0.108
0.109
0.111
0.113
0.115
0.117
0.120
0.122
0.125
0.128
0.131
0.135
0.138
0.142
0.146
0.151
0.155
0.160
0.165
0.170
0.176
0.182
0.189
0.196
0.204
0.212
0.222
0.233
0.246
0.261
0.278
0.298
0.324
0.360
0.414
0.504
0.657
0.927
1.382
1.888
1.946
1.643
1.197
0.812
0.562
0.412
0.322
0.266
0.230
0.206
0.189
0.178
0.169
0.162
0.157
0.153
0.149
0.146
0.143
0.141
0.139
0.137
0.134
0.132
0.131
0.129
0.127
0.125
0.123
0.122
0.120
0.118
0.117
0.115
0.114
0.112
0.111
0.109
0.108
0.107
0.105
0.104
0.096
0.097
0.098
0.100
0.101
0.102
0.103
0.105
0.106
0.108
0.110
0.111
0.113
0.115
0.118
0.120
0.123
0.126
0.129
0.132
0.136
0.140
0.144
0.148
0.152
0.157
0.162
0.168
0.173
0.180
0.186
0.193
0.201
0.210
0.220
0.231
0.244
0.258
0.275
0.293
0.314
0.338
0.369
0.410
0.472
0.568
0.713
0.899
1.066
1.115
1.019
0.826
0.628
0.476
0.372
0.304
0.258
0.227
0.205
0.190
0.179
0.170
0.164
0.158
0.154
0.150
0.147
0.144
0.142
0.139
0.137
0.135
0.133
0.131
0.129
0.127
0.125
0.124
0.122
0.120
0.119
0.117
0.115
0.114
0.112
0.111
0.109
0.108
0.107
0.105
0.104
0.096
0.097
0.099
0.100
0.101
0.102
0.104
0.105
0.106
0.108
0.110
0.112
0.114
0.116
0.118
0.121
0.123
0.126
0.130
0.133
0.137
0.141
0.145
0.149
0.154
0.159
0.165
0.170
0.177
0.183
0.190
0.198
0.207
0.216
0.227
0.240
0.255
0.272
0.291
0.312
0.334
0.357
0.382
0.411
0.449
0.502
0.571
0.650
0.711
0.729
0.685
0.595
0.492
0.403
0.334
0.284
0.248
0.223
0.204
0.190
0.180
0.171
0.165
0.160
0.155
0.152
0.148
0.145
0.143
0.140
0.138
0.136
0.134
0.132
0.130
0.128
0.126
0.124
0.122
0.120
0.119
0.117
0.116
0.114
0.112
0.111
0.110
0.108
0.107
0.105
0.104
0.096
0.097
0.099
0.100
0.101
0.102
0.104
0.105
0.107
0.108
0.110
0.112
0.114
0.116
0.118
0.121
0.124
0.127
0.130
0.134
0.138
0.142
0.146
0.151
0.156
0.161
0.167
0.173
0.180
0.187
0.194
0.203
0.212
0.223
0.235
0.249
0.266
0.286
0.309
0.334
0.359
0.383
0.404
0.422
0.440
0.462
0.489
0.517
0.535
0.534
0.507
0.458
0.401
0.347
0.302
0.266
0.239
0.218
0.202
0.190
0.180
0.173
0.166
0.161
0.157
0.153
0.150
0.146
0.144
0.141
0.139
0.136
0.134
0.132
0.130
0.128
0.126
0.124
0.122
0.121
0.119
0.117
0.116
0.114
0.113
0.111
0.110
0.108
0.107
0.105
0.104
0.096
0.097
0.098
0.100
0.101
0.102
0.104
0.105
0.107
0.108
0.110
0.112
0.114
0.116
0.119
0.121
0.124
0.128
0.131
0.135
0.139
0.143
0.147
0.152
0.158
0.163
0.169
0.176
0.182
0.190
0.198
0.207
0.217
0.228
0.242
0.258
0.278
0.301
0.328
0.358
0.388
0.415
0.433
0.443
0.446
0.446
0.446
0.447
0.444
0.432
0.410
0.379
0.344
0.309
0.278
0.252
0.231
0.215
0.201
0.190
0.181
0.174
0.168
0.163
0.158
0.154
0.151
0.147
0.145
0.142
0.139
0.137
0.135
0.132
0.130
0.128
0.126
0.124
0.123
0.121
0.119
0.117
0.116
0.114
0.113
0.111
0.110
0.108
0.107
0.106
0.104
0.096
0.097
0.098
0.100
0.101
0.102
0.104
0.105
0.107
0.108
0.110
0.112
0.114
0.117
0.119
0.122
0.125
0.128
0.132
0.135
0.139
0.144
0.149
0.154
0.159
0.165
0.171
0.178
0.185
0.193
0.201
0.211
0.221
0.234
0.248
0.266
0.288
0.314
0.346
0.382
0.418
0.449
0.467
0.470
0.461
0.444
0.427
0.411
0.395
0.377
0.357
0.333
0.308
0.284
0.262
0.242
0.226
0.212
0.200
0.190
0.182
0.175
0.169
0.164
0.159
0.155
0.152
0.148
0.145
0.143
0.140
0.137
0.135
0.133
0.131
0.128
0.126
0.125
0.123
0.121
0.119
0.117
0.116
0.114
0.113
0.111
0.110
0.108
0.107
0.106
0.104
0.096
0.097
0.098
0.100
0.101
0.102
0.104
0.105
0.107
0.108
0.110
0.112
0.114
0.117
0.119
0.122
0.125
0.128
0.132
0.136
0.140
0.145
0.150
0.155
0.161
0.167
0.173
0.180
0.187
0.195
0.204
0.214
0.225
0.238
0.253
0.272
0.295
0.324
0.360
0.400
0.442
0.477
0.496
0.495
0.476
0.448
0.419
0.392
0.368
0.347
0.326
0.306
0.286
0.268
0.250
0.235
0.221
0.210
0.199
0.191
0.183
0.176
0.170
0.165
0.161
0.156
0.153
0.149
0.146
0.143
0.140
0.138
0.135
0.133
0.131
0.129
0.127
0.125
0.123
0.121
0.119
0.118
0.116
0.114
0.113
0.111
0.110
0.108
0.107
0.106
0.104
0.096
0.097
0.098
0.100
0.101
0.102
0.104
0.105
0.107
0.108
0.110
0.112
0.115
0.117
0.120
0.122
0.126
0.129
0.133
0.137
0.141
0.146
0.151
0.156
0.162
0.168
0.175
0.182
0.189
0.198
0.207
0.217
0.228
0.241
0.257
0.276
0.300
0.329
0.366
0.408
0.452
0.489
0.508
0.505
0.482
0.448
0.412
0.379
0.352
0.329
0.308
0.290
0.273
0.258
0.243
0.230
0.219
0.208
0.199
0.191
0.184
0.177
0.171
0.166
0.162
0.157
0.154
0.150
0.147
0.144
0.141
0.138
0.136
0.133
0.131
0.129
0.127
0.125
0.123
0.121
0.119
0.118
0.116
0.114
0.113
0.111
0.110
0.108
0.107
0.105
0.104
0.096
0.097
0.098
0.099
0.101
0.102
0.104
0.105
0.107
0.108
0.110
0.112
0.115
0.117
0.120
0.123
0.126
0.129
0.133
0.137
0.141
0.146
0.151
0.157
0.163
0.169
0.176
0.183
0.191
0.200
0.209
0.219
0.230
0.243
0.258
0.277
0.300
0.329
0.364
0.404
0.445
0.480
0.498
0.494
0.472
0.437
0.400
0.367
0.340
0.317
0.297
0.280
0.265
0.251
0.239
0.227
0.217
0.207
0.199
0.191
0.184
0.178
0.172
0.167
0.162
0.158
0.154
0.150
0.147
0.144
0.141
0.138
0.136
0.133
0.131
0.129
0.127
0.125
0.123
0.121
0.119
0.117
0.116
0.114
0.113
0.111
0.110
0.108
0.107
0.105
0.104
0.096
0.097
0.098
0.099
0.101
0.102
0.103
0.105
0.107
0.108
0.110
0.112
0.115
0.117
0.120
0.123
0.126
0.129
0.133
0.137
0.142
0.147
0.152
0.158
0.164
0.170
0.177
0.185
0.193
0.201
0.210
0.220
0.231
0.243
0.258
0.275
0.296
0.322
0.353
0.388
0.423
0.452
0.468
0.465
0.445
0.416
0.383
0.354
0.328
0.307
0.289
0.273
0.259
0.247
0.236
0.225
0.216
0.207
0.199
0.191
0.184
0.178
0.173
0.168
0.163
0.158
0.154
0.151
0.147
0.144
0.141
0.138
0.136
0.133
0.131
0.129
0.127
0.125
0.123
0.121
0.119
0.117
0.116
0.114
0.113
0.111
0.110
0.108
0.107
0.105
0.104
0.095
0.097
0.098
0.099
0.100
0.102
0.103
0.105
0.107
0.108
0.110
0.112
0.115
0.117
0.120
0.123
0.126
0.130
0.133
0.138
0.142
0.147
0.152
0.158
0.164
0.171
0.178
0.185
0.193
0.202
0.211
0.220
0.231
0.242
0.256
0.271
0.290
0.312
0.337
0.365
0.393
0.415
0.427
0.425
0.410
0.387
0.362
0.337
0.316
0.297
0.281
0.267
0.255
0.244
0.233
0.223
0.214
0.206
0.198
0.191
0.184
0.178
0.173
0.168
0.163
0.159
0.155
0.151
0.147
0.144
0.141
0.138
0.136
0.133
0.131
0.129
0.127
0.125
0.123
0.121
0.119
0.117
0.116
0.114
0.112
0.111
0.109
0.108
0.107
0.105
0.104
0.095
0.096
0.098
0.099
0.100
0.102
0.103
0.105
0.106
0.108
0.110
0.112
0.115
0.117
0.120
0.123
0.126
0.130
0.133
0.138
0.142
0.147
0.153
0.158
0.165
0.171
0.178
0.186
0.194
0.202
0.211
0.220
0.230
0.240
0.252
0.266
0.281
0.299
0.319
0.341
0.361
0.377
0.385
0.384
0.374
0.358
0.339
0.320
0.303
0.287
0.274
0.262
0.251
0.240
0.230
0.221
0.212
0.204
0.197
0.190
0.184
0.178
0.172
0.167
0.163
0.158
0.154
0.151
0.147
0.144
0.141
0.138
0.136
0.133
0.131
0.129
0.126
0.124
0.122
0.121
0.119
0.117
0.115
0.114
0.112
0.111
0.109
0.108
0.106
0.105
0.104
0.095
0.096
0.097
0.099
0.100
0.101
0.103
0.105
0.106
0.108
0.110
0.112
0.115
0.117
0.120
0.123
0.126
0.130
0.133
0.138
0.142
0.147
0.153
0.159
0.165
0.171
0.178
0.186
0.194
0.202
0.210
0.219
0.228
0.237
0.248
0.259
0.272
0.286
0.301
0.316
0.331
0.342
0.348
0.347
0.341
0.330
0.316
0.303
0.290
0.278
0.266
0.256
0.246
0.236
0.227
0.218
0.210
0.202
0.195
0.188
0.182
0.177
0.171
0.166
0.162
0.158
0.154
0.150
0.147
0.143
0.141
0.138
0.135
0.133
0.130
0.128
0.126
0.124
0.122
0.120
0.119
0.117
0.115
0.114
0.112
0.111
0.109
0.108
0.106
0.105
0.104
0.095
0.096
0.097
0.099
0.100
0.101
0.103
0.104
0.106
0.108
0.110
0.112
0.114
0.117
0.120
0.123
0.126
0.129
0.133
0.138
0.142
0.147
0.153
0.158
0.165
0.171
0.178
0.185
0.193
0.201
0.209
0.217
0.225
0.234
0.242
0.252
0.262
0.273
0.284
0.295
0.305
0.313
0.317
0.316
0.312
0.305
0.296
0.287
0.277
0.267
0.258
0.249
0.240
0.232
0.223
0.215
0.207
0.200
0.193
0.186
0.180
0.175
0.170
0.165
0.161
0.157
0.153
0.149
0.146
0.143
0.140
0.137
0.135
0.132
0.130
0.128
0.126
0.124
0.122
0.120
0.118
0.117
0.115
0.113
0.112
0.110
0.109
0.107
0.106
0.105
0.103
0.095
0.096
0.097
0.098
0.100
0.101
0.103
0.104
0.106
0.108
0.110
0.112
0.114
0.117
0.120
0.123
0.126
0.129
0.133
0.137
0.142
0.147
0.152
0.158
0.164
0.171
0.177
0.185
0.192
0.199
0.207
0.214
0.222
0.229
0.237
0.244
0.252
0.261
0.269
0.277
0.283
0.289
0.291
0.291
0.289
0.284
0.278
0.272
0.264
0.257
0.250
0.242
0.234
0.226
0.218
0.211
0.203
0.196
0.190
0.184
0.178
0.173
0.168
0.163
0.159
0.155
0.152
0.148
0.145
0.142
0.139
0.137
0.134
0.132
0.130
0.127
0.125
0.123
0.122
0.120
0.118
0.116
0.115
0.113
0.112
0.110
0.109
0.107
0.106
0.104
0.103
0.094
0.096
0.097
0.098
0.100
0.101
0.102
0.104
0.106
0.108
0.110
0.112
0.114
0.117
0.119
0.122
0.126
0.129
0.133
0.137
0.141
0.146
0.152
0.157
0.163
0.170
0.176
0.183
0.190
0.197
0.204
0.211
0.218
0.225
0.231
0.237
0.243
0.249
0.255
0.261
0.266
0.269
0.271
0.271
0.270
0.267
0.263
0.258
0.252
0.247
0.240
0.234
0.227
0.220
0.213
0.206
0.199
0.192
0.186
0.181
0.175
0.170
0.166
0.162
0.158
0.154
0.150
0.147
0.144
0.141
0.138
0.136
0.133
0.131
0.129
0.127
0.125
0.123
0.121
0.119
0.118
0.116
0.114
0.113
0.111
0.110
0.108
0.107
0.106
0.104
0.103
0.094
0.095
0.097
0.098
0.099
0.101
0.102
0.104
0.106
0.107
0.109
0.112
0.114
0.116
0.119
0.122
0.125
0.129
0.132
0.137
0.141
0.146
0.151
0.156
0.162
0.168
0.175
0.182
0.188
0.195
0.202
0.208
0.214
0.220
0.225
0.230
0.235
0.239
0.244
0.248
0.251
0.253
0.254
0.255
0.254
0.252
0.249
0.245
0.241
0.236
0.231
0.226
0.219
0.213
0.207
0.200
0.194
0.188
0.182
0.177
0.172
0.168
0.163
0.159
0.156
0.152
0.149
0.146
0.143
0.140
0.138
0.135
0.133
0.130
0.128
0.126
0.124
0.122
0.121
0.119
0.117
0.116
0.114
0.112
0.111
0.109
0.108
0.107
0.105
0.104
0.103
0.094
0.095
0.096
0.098
0.099
0.101
0.102
0.104
0.105
0.107
0.109
0.111
0.114
0.116
0.119
0.122
0.125
0.128
0.132
0.136
0.140
0.145
0.150
0.155
0.161
0.167
0.173
0.179
0.186
0.192
0.198
0.204
0.209
0.214
0.219
0.223
0.227
0.230
0.233
0.236
0.238
0.240
0.241
0.241
0.240
0.239
0.236
0.234
0.230
0.227
0.222
0.217
0.212
0.206
0.200
0.194
0.189
0.183
0.178
0.173
0.169
0.165
0.161
0.157
0.154
0.150
0.147
0.144
0.142
0.139
0.136
0.134
0.132
0.130
0.128
0.126
0.124
0.122
0.120
0.118
0.117
0.115
0.114
0.112
0.111
0.109
0.108
0.106
0.105
0.104
0.102
0.094
0.095
0.096
0.098
0.099
0.100
0.102
0.104
0.105
0.107
0.109
0.111
0.113
0.116
0.119
0.121
0.124
0.128
0.131
0.135
0.139
0.144
0.149
0.154
0.159
0.165
0.171
0.177
0.183
0.189
0.194
0.200
0.204
0.209
0.213
0.216
0.219
0.222
0.224
0.226
0.227
0.228
0.229
0.229
0.228
0.227
0.226
0.223
0.220
0.217
0.213
0.209
0.204
0.199
0.194
0.189
0.184
0.179
0.174
0.170
0.165
0.162
0.158
0.155
0.151
0.148
0.146
0.143
0.140
0.138
0.135
0.133
0.131
0.129
0.127
0.125
0.123
0.121
0.120
0.118
0.116
0.115
0.113
0.112
0.110
0.109
0.107
0.106
0.105
0.103
0.102
0.094
0.095
0.096
0.097
0.099
0.100
0.102
0.103
0.105
0.107
0.109
0.111
0.113
0.116
0.118
0.121
0.124
0.127
0.131
0.134
0.139
0.143
0.147
0.152
0.157
0.163
0.168
0.174
0.180
0.185
0.190
0.195
0.199
0.203
0.206
0.209
0.212
0.214
0.216
0.217
0.218
0.219
0.219
0.219
0.218
0.217
0.216
0.214
0.211
0.208
0.205
0.201
0.197
0.192
0.188
0.183
0.178
0.174
0.170
0.166
0.162
0.159
0.155
0.152
0.149
0.146
0.144
0.141
0.139
0.136
0.134
0.132
0.130
0.128
0.126
0.124
0.122
0.121
0.119
0.117
0.116
0.114
0.113
0.111
0.110
0.108
0.107
0.106
0.104
0.103
0.102
0.094
0.095
0.096
0.097
0.099
0.100
0.102
0.103
0.105
0.107
0.109
0.111
0.113
0.115
0.118
0.121
0.123
0.127
0.130
0.134
0.137
0.142
0.146
0.151
0.155
0.161
0.166
0.171
0.176
0.181
0.186
0.190
0.194
0.198
0.200
0.203
0.205
0.207
0.208
0.209
0.210
0.210
0.210
0.210
0.209
0.208
0.207
0.205
0.203
0.200
0.197
0.194
0.190
0.186
0.182
0.178
0.173
0.170
0.166
0.162
0.159
0.156
0.153
0.150
0.147
0.144
0.142
0.140
0.137
0.135
0.133
0.131
0.129
0.127
0.125
0.123
0.122
0.120
0.118
0.117
0.115
0.114
0.112
0.111
0.109
0.108
0.107
0.105
0.104
0.103
0.101
0.093
0.095
0.096
0.097
0.098
0.100
0.101
0.103
0.105
0.106
0.108
0.110
0.113
0.115
0.117
0.120
0.123
0.126
0.129
0.133
0.136
0.140
0.144
0.149
0.153
0.158
0.163
0.168
0.172
0.177
0.181
0.185
0.189
0.192
0.195
0.197
0.198
0.200
0.201
0.202
0.202
0.202
0.202
0.202
0.201
0.200
0.199
0.197
0.195
0.193
0.190
0.187
0.183
0.180
0.176
0.172
0.169
0.165
0.162
0.159
0.156
0.153
0.150
0.147
0.145
0.143
0.140
0.138
0.136
0.134
0.132
0.130
0.128
0.126
0.124
0.123
0.121
0.119
0.118
0.116
0.115
0.113
0.112
0.110
0.109
0.107
0.106
0.105
0.104
0.102
0.101
0.093
0.094
0.096
0.097
0.098
0.100
0.101
0.103
0.104
0.106
0.108
0.110
0.112
0.115
0.117
0.120
0.122
0.125
0.128
0.132
0.135
0.139
0.143
0.147
0.151
0.156
0.160
0.164
0.169
0.173
0.177
0.180
0.184
0.186
0.189
0.191
0.192
0.194
0.194
0.195
0.195
0.195
0.195
0.195
0.194
0.193
0.192
0.190
0.188
0.186
0.183
0.181
0.177
0.174
0.171
0.168
0.164
0.161
0.158
0.155
0.153
0.150
0.148
0.145
0.143
0.141
0.138
0.136
0.134
0.132
0.131
0.129
0.127
0.125
0.123
0.122
0.120
0.119
0.117
0.115
0.114
0.113
0.111
0.110
0.108
0.107
0.106
0.104
0.103
0.102
0.101
0.093
0.094
0.095
0.097
0.098
0.099
0.101
0.103
0.104
0.106
0.108
0.110
0.112
0.114
0.117
0.119
0.122
0.125
0.128
0.131
0.134
0.138
0.141
0.145
0.149
0.153
0.157
0.161
0.165
0.169
0.172
0.176
0.179
0.181
0.183
0.185
0.187
0.188
0.188
0.189
0.189
0.189
0.189
0.188
0.188
0.187
0.185
0.184
0.182
0.180
0.177
0.175
0.172
0.169
0.166
0.163
0.161
0.158
0.155
0.152
0.150
0.147
0.145
0.143
0.141
0.139
0.137
0.135
0.133
0.131
0.129
0.128
0.126
0.124
0.122
0.121
0.119
0.118
0.116
0.115
0.113
0.112
0.111
0.109
0.108
0.106
0.105
0.104
0.103
0.101
0.100
0.093
0.094
0.095
0.097
0.098
0.099
0.101
0.102
0.104
0.106
0.108
0.110
0.112
0.114
0.116
0.118
0.121
0.124
0.127
0.130
0.133
0.136
0.140
0.143
0.147
0.150
0.154
0.158
0.161
0.165
0.168
0.171
0.174
0.176
0.178
0.180
0.181
0.182
0.183
0.183
0.183
0.183
0.183
0.182
0.182
0.181
0.179
0.178
0.176
0.174
0.172
0.170
0.167
0.165
0.162
0.159
0.157
0.154
0.152
0.150
0.147
0.145
0.143
0.141
0.139
0.137
0.135
0.133
0.132
0.130
0.128
0.126
0.125
0.123
0.122
0.120
0.118
0.117
0.116
0.114
0.113
0.111
0.110
0.109
0.107
0.106
0.105
0.103
0.102
0.101
0.100
0.093
0.094
0.095
0.096
0.098
0.099
0.101
0.102
0.104
0.105
0.107
0.109
0.111
0.113
0.116
0.118
0.120
0.123
0.126
0.129
0.131
0.135
0.138
0.141
0.144
0.148
0.151
0.155
0.158
0.161
0.164
0.167
0.169
0.171
0.173
0.175
0.176
0.177
0.177
0.178
0.178
0.178
0.178
0.177
0.176
0.175
0.174
0.173
0.171
0.169
0.167
0.165
0.163
0.161
0.158
0.156
0.154
0.151
0.149
0.147
0.145
0.143
0.141
0.139
0.137
0.135
0.134
0.132
0.130
0.128
0.127
0.125
0.124
0.122
0.121
0.119
0.118
0.116
0.115
0.113
0.112
0.111
0.109
0.108
0.107
0.105
0.104
0.103
0.102
0.101
0.099
0.092
0.094
0.095
0.096
0.097
0.099
0.100
0.102
0.103
0.105
0.107
0.109
0.111
0.113
0.115
0.117
0.120
0.122
0.125
0.127
0.130
0.133
0.136
0.139
0.142
0.145
0.149
0.152
0.155
0.158
0.160
0.163
0.165
0.167
0.169
0.170
0.171
0.172
0.173
0.173
0.173
0.173
0.173
0.172
0.171
0.170
0.169
0.168
0.166
0.165
0.163
0.161
0.159
0.157
0.155
0.153
0.150
0.148
0.146
0.144
0.142
0.141
0.139
0.137
0.135
0.134
0.132
0.130
0.129
0.127
0.126
0.124
0.123
0.121
0.120
0.118
0.117
0.115
0.114
0.113
0.111
0.110
0.109
0.107
0.106
0.105
0.104
0.102
0.101
0.100
0.099
0.092
0.093
0.095
0.096
0.097
0.099
0.100
0.102
0.103
0.105
0.107
0.108
0.110
0.112
0.114
0.117
0.119
0.121
0.124
0.126
0.129
0.132
0.134
0.137
0.140
0.143
0.146
0.149
0.152
0.154
0.157
0.159
0.161
0.163
0.164
0.166
0.167
0.167
0.168
0.168
0.168
0.168
0.168
0.167
0.167
0.166
0.165
0.164
0.162
0.161
0.159
0.157
0.155
0.153
0.151
0.150
0.148
0.146
0.144
0.142
0.140
0.139
0.137
0.135
0.134
0.132
0.130
0.129
0.127
0.126
0.124
0.123
0.122
0.120
0.119
0.117
0.116
0.115
0.113
0.112
0.111
0.109
0.108
0.107
0.106
0.104
0.103
0.102
0.101
0.100
0.099
0.092
0.093
0.094
0.096
0.097
0.098
0.100
0.101
0.103
0.104
0.106
0.108
0.110
0.112
0.114
0.116
0.118
0.120
0.123
0.125
0.128
0.130
0.133
0.135
0.138
0.141
0.143
0.146
0.149
0.151
0.153
0.155
0.157
0.159
0.160
0.161
0.162
0.163
0.164
0.164
0.164
0.164
0.164
0.163
0.162
0.162
0.161
0.160
0.158
0.157
0.155
0.154
0.152
0.150
0.148
0.147
0.145
0.143
0.142
0.140
0.138
0.137
0.135
0.133
0.132
0.130
0.129
0.128
0.126
0.125
0.123
0.122
0.120
0.119
0.118
0.116
0.115
0.114
0.112
0.111
0.110
0.109
0.107
0.106
0.105
0.104
0.103
0.101
0.100
0.099
0.098
0.092
0.093
0.094
0.095
0.097
0.098
0.100
0.101
0.103
0.104
0.106
0.108
0.109
0.111
0.113
0.115
0.117
0.119
0.122
0.124
0.126
0.129
0.131
0.134
0.136
0.139
0.141
0.143
0.146
0.148
0.150
0.152
0.154
0.155
0.157
0.158
0.159
0.159
0.160
0.160
0.160
0.160
0.160
0.159
0.159
0.158
0.157
0.156
0.155
0.153
0.152
0.150
0.149
0.147
0.146
0.144
0.142
0.141
0.139
0.138
0.136
0.135
0.133
0.132
0.130
0.129
0.128
0.126
0.125
0.123
0.122
0.121
0.119
0.118
0.117
0.115
0.114
0.113
0.112
0.110
0.109
0.108
0.107
0.106
0.104
0.103
0.102
0.101
0.100
0.099
0.098
0.092
0.093
0.094
0.095
0.097
0.098
0.099
0.101
0.102
0.104
0.105
0.107
0.109
0.111
0.112
0.114
0.116
0.118
0.121
0.123
0.125
0.127
0.130
0.132
0.134
0.136
0.139
0.141
0.143
0.145
0.147
0.149
0.150
0.152
0.153
0.154
0.155
0.156
0.156
0.156
0.156
0.156
0.156
0.156
0.155
0.154
0.153
0.152
0.151
0.150
0.149
0.147
0.146
0.145
0.143
0.142
0.140
0.139
0.137
0.136
0.134
0.133
0.132
0.130
0.129
0.127
0.126
0.125
0.124
0.122
0.121
0.120
0.118
0.117
0.116
0.115
0.113
0.112
0.111
0.110
0.108
0.107
0.106
0.105
0.104
0.103
0.101
0.100
0.099
0.098
0.097
0.091
0.093
0.094
0.095
0.096
0.098
0.099
0.100
0.102
0.103
0.105
0.107
0.108
0.110
0.112
0.114
0.116
0.118
0.120
0.122
0.124
0.126
0.128
0.130
0.132
0.134
0.137
0.139
0.141
0.142
0.144
0.146
0.147
0.149
0.150
0.151
0.151
0.152
0.152
0.153
0.153
0.153
0.152
0.152
0.152
0.151
0.150
0.149
0.148
0.147
0.146
0.145
0.143
0.142
0.141
0.139
0.138
0.137
0.135
0.134
0.133
0.131
0.130
0.129
0.127
0.126
0.125
0.124
0.122
0.121
0.120
0.119
0.117
0.116
0.115
0.114
0.112
0.111
0.110
0.109
0.108
0.107
0.105
0.104
0.103
0.102
0.101
0.100
0.099
0.098
0.097
0.091
0.092
0.093
0.095
0.096
0.097
0.099
0.100
0.101
0.103
0.104
0.106
0.108
0.109
0.111
0.113
0.115
0.117
0.119
0.120
0.122
0.124
0.126
0.129
0.131
0.132
0.134
0.136
0.138
0.140
0.141
0.143
0.144
0.146
0.147
0.147
0.148
0.149
0.149
0.149
0.149
0.149
0.149
0.149
0.148
0.148
0.147
0.146
0.145
0.144
0.143
0.142
0.141
0.140
0.138
0.137
0.136
0.135
0.133
0.132
0.131
0.130
0.128
0.127
0.126
0.125
0.123
0.122
0.121
0.120
0.119
0.117
0.116
0.115
0.114
0.113
0.112
0.110
0.109
0.108
0.107
0.106
0.105
0.104
0.102
0.101
0.100
0.099
0.098
0.097
0.096
0.091
0.092
0.093
0.094
0.096
0.097
0.098
0.100
0.101
0.102
0.104
0.105
0.107
0.109
0.110
0.112
0.114
0.116
0.117
0.119
0.121
0.123
0.125
0.127
0.129
0.131
0.132
0.134
0.136
0.137
0.139
0.140
0.142
0.143
0.144
0.144
0.145
0.146
0.146
0.146
0.146
0.146
0.146
0.146
0.145
0.145
0.144
0.143
0.143
0.142
0.141
0.140
0.139
0.137
0.136
0.135
0.134
0.133
0.132
0.130
0.129
0.128
0.127
0.126
0.124
0.123
0.122
0.121
0.120
0.119
0.118
0.116
0.115
0.114
0.113
0.112
0.111
0.110
0.108
0.107
0.106
0.105
0.104
0.103
0.102
0.101
0.100
0.099
0.098
0.097
0.096
0.091
0.092
0.093
0.094
0.095
0.096
0.098
0.099
0.100
0.102
0.103
0.105
0.106
0.108
0.110
0.111
0.113
0.115
0.116
0.118
0.120
0.122
0.124
0.125
0.127
0.129
0.130
0.132
0.134
0.135
0.136
0.138
0.139
0.140
0.141
0.142
0.142
0.143
0.143
0.143
0.143
0.143
0.143
0.143
0.143
0.142
0.141
0.141
0.140
0.139
0.138
0.137
0.136
0.135
0.134
0.133
0.132
0.131
0.130
0.129
0.128
0.126
0.125
0.124
0.123
0.122
0.121
0.120
0.119
0.118
0.116
0.115
0.114
0.113
0.112
0.111
0.110
0.109
0.108
0.107
0.105
0.104
0.103
0.102
0.101
0.100
0.099
0.098
0.097
0.096
0.095
0.090
0.091
0.093
0.094
0.095
0.096
0.097
0.099
0.100
0.101
0.103
0.104
0.106
0.107
0.109
0.110
0.112
0.114
0.115
0.117
0.119
0.120
0.122
0.124
0.125
0.127
0.129
0.130
0.132
0.133
0.134
0.135
0.136
0.137
0.138
0.139
0.140
0.140
0.140
0.141
0.141
0.141
0.141
0.140
0.140
0.139
0.139
0.138
0.138
0.137
0.136
0.135
0.134
0.133
0.132
0.131
0.130
0.129
0.128
0.127
0.126
0.125
0.124
0.123
0.122
0.121
0.120
0.119
0.118
0.116
0.115
0.114
0.113
0.112
0.111
0.110
0.109
0.108
0.107
0.106
0.105
0.104
0.103
0.102
0.101
0.100
0.099
0.098
0.097
0.096
0.095
0.090
0.091
0.092
0.093
0.094
0.096
0.097
0.098
0.099
0.101
0.102
0.104
0.105
0.106
0.108
0.110
0.111
0.113
0.114
0.116
0.117
0.119
0.121
0.122
0.124
0.125
0.127
0.128
0.130
0.131
0.132
0.133
0.134
0.135
0.136
0.137
0.137
0.138
0.138
0.138
0.138
0.138
0.138
0.138
0.137
0.137
0.137
0.136
0.135
0.135
0.134
0.133
0.132
0.131
0.130
0.129
0.128
0.127
0.127
0.126
0.125
0.124
0.123
0.121
0.120
0.119
0.118
0.117
0.116
0.115
0.114
0.113
0.112
0.111
0.110
0.109
0.108
0.107
0.106
0.105
0.104
0.103
0.102
0.101
0.100
0.099
0.098
0.097
0.096
0.095
0.094
0.090
0.091
0.092
0.093
0.094
0.095
0.096
0.098
0.099
0.100
0.102
0.103
0.104
0.106
0.107
0.109
0.110
0.112
0.113
0.115
0.116
0.118
0.119
0.121
0.122
0.124
0.125
0.126
0.128
0.129
0.130
0.131
0.132
0.133
0.133
0.134
0.135
0.135
0.135
0.136
0.136
0.136
0.136
0.135
0.135
0.135
0.134
0.134
0.133
0.132
0.132
0.131
0.130
0.129
0.129
0.128
0.127
0.126
0.125
0.124
0.123
0.122
0.121
0.120
0.119
0.118
0.117
0.116
0.115
0.114
0.113
0.112
0.111
0.110
0.109
0.108
0.107
0.106
0.105
0.104
0.103
0.102
0.101
0.100
0.099
0.098
0.097
0.096
0.095
0.094
0.094
0.089
0.090
0.091
0.093
0.094
0.095
0.096
0.097
0.098
0.100
0.101
0.102
0.104
0.105
0.106
0.108
0.109
0.111
0.112
0.114
0.115
0.116
0.118
0.119
0.121
0.122
0.123
0.125
0.126
0.127
0.128
0.129
0.130
0.131
0.131
0.132
0.132
0.133
0.133
0.133
0.133
0.133
0.133
0.133
0.133
0.133
0.132
0.132
0.131
0.130
0.130
0.129
0.128
0.128
0.127
0.126
0.125
0.124
0.123
0.123
0.122
0.121
0.120
0.119
0.118
0.117
0.116
0.115
0.114
0.113
0.112
0.111
0.110
0.109
0.108
0.107
0.106
0.105
0.104
0.103
0.102
0.101
0.101
0.100
0.099
0.098
0.097
0.096
0.095
0.094
0.093
0.089
0.090
0.091
0.092
0.093
0.094
0.095
0.097
0.098
0.099
0.100
0.102
0.103
0.104
0.106
0.107
0.108
0.110
0.111
0.112
0.114
0.115
0.116
0.118
0.119
0.120
0.122
0.123
0.124
0.125
0.126
0.127
0.128
0.128
0.129
0.130
0.130
0.131
0.131
0.131
0.131
0.131
0.131
0.131
0.131
0.130
0.130
0.130
0.129
0.129
0.128
0.127
0.127
0.126
0.125
0.124
0.124
0.123
0.122
0.121
0.120
0.119
0.118
0.118
0.117
0.116
0.115
0.114
0.113
0.112
0.111
0.110
0.109
0.108
0.107
0.106
0.106
0.105
0.104
0.103
0.102
0.101
0.100
0.099
0.098
0.097
0.096
0.095
0.094
0.093
0.092
0.089
0.090
0.091
0.092
0.093
0.094
0.095
0.096
0.097
0.098
0.100
0.101
0.102
0.103
0.105
0.106
0.107
0.109
0.110
0.111
0.113
0.114
0.115
0.116
0.118
0.119
0.120
0.121
0.122
0.123
0.124
0.125
0.126
0.126
0.127
0.128
0.128
0.128
0.129
0.129
0.129
0.129
0.129
0.129
0.129
0.128
0.128
0.128
0.127
0.127
0.126
0.126
0.125
0.124
0.123
0.123
0.122
0.121
0.120
0.120
0.119
0.118
0.117
0.116
0.115
0.115
0.114
0.113
0.112
0.111
0.110
0.109
0.108
0.107
0.107
0.106
0.105
0.104
0.103
0.102
0.101
0.100
0.099
0.098
0.097
0.096
0.095
0.095
0.094
0.093
0.092
0.088
0.089
0.090
0.091
0.092
0.093
0.094
0.096
0.097
0.098
0.099
0.100
0.101
0.103
0.104
0.105
0.106
0.108
0.109
0.110
0.111
0.113
0.114
0.115
0.116
0.117
0.118
0.120
0.120
0.121
0.122
0.123
0.124
0.125
0.125
0.126
0.126
0.126
0.127
0.127
0.127
0.127
0.127
0.127
0.127
0.126
0.126
0.126
0.125
0.125
0.124
0.124
0.123
0.123
0.122
0.121
0.121
0.120
0.119
0.118
0.118
0.117
0.116
0.115
0.114
0.113
0.113
0.112
0.111
0.110
0.109
0.108
0.107
0.107
0.106
0.105
0.104
0.103
0.102
0.101
0.100
0.099
0.098
0.097
0.097
0.096
0.095
0.094
0.093
0.092
0.091
0.088
0.089
0.090
0.091
0.092
0.093
0.094
0.095
0.096
0.097
0.098
0.099
0.101
0.102
0.103
0.104
0.105
0.107
0.108
0.109
0.110
0.111
0.113
0.114
0.115
0.116
0.117
0.118
0.119
0.120
0.121
0.121
0.122
0.123
0.123
0.124
0.124
0.125
0.125
0.125
0.125
0.125
0.125
0.125
0.125
0.125
0.124
0.124
0.124
0.123
0.123
0.122
0.122
0.121
0.120
0.120
0.119
0.118
0.118
0.117
0.116
0.115
0.115
0.114
0.113
0.112
0.112
0.111
0.110
0.109
0.108
0.107
0.106
0.106
0.105
0.104
0.103
0.102
0.101
0.100
0.099
0.099
0.098
0.097
0.096
0.095
0.094
0.093
0.092
0.092
0.091
0.088
0.088
0.089
0.090
0.091
0.092
0.093
0.094
0.095
0.097
0.098
0.099
0.100
0.101
0.102
0.103
0.105
0.106
0.107
0.108
0.109
0.110
0.111
0.112
0.113
0.114
0.115
0.116
0.117
0.118
0.119
0.120
0.120
0.121
0.121
0.122
0.122
0.123
0.123
0.123
0.123
0.123
0.123
0.123
0.123
0.123
0.123
0.122
0.122
0.121
0.121
0.121
0.120
0.119
0.119
0.118
0.118
0.117
0.116
0.116
0.115
0.114
0.113
0.113
0.112
0.111
0.110
0.110
0.109
0.108
0.107
0.106
0.106
0.105
0.104
0.103
0.102
0.101
0.100
0.100
0.099
0.098
0.097
0.096
0.095
0.094
0.094
0.093
0.092
0.091
0.090
0.087
0.088
0.089
0.090
0.091
0.092
0.093
0.094
0.095
0.096
0.097
0.098
0.099
0.100
0.101
0.102
0.104
0.105
0.106
0.107
0.108
0.109
0.110
0.111
0.112
0.113
0.114
0.115
0.116
0.117
0.117
0.118
0.119
0.119
0.120
0.120
0.121
0.121
0.121
0.121
0.121
0.121
0.121
0.121
0.121
0.121
0.121
0.121
0.120
0.120
0.119
0.119
0.119
0.118
0.117
0.117
0.116
0.116
0.115
0.114
0.114
0.113
0.112
0.112
0.111
0.110
0.109
0.109
0.108
0.107
0.106
0.105
0.105
0.104
0.103
0.102
0.101
0.100
0.100
0.099
0.098
0.097
0.096
0.095
0.095
0.094
0.093
0.092
0.091
0.090
0.090
0.087
0.088
0.088
0.089
0.090
0.091
0.092
0.093
0.094
0.095
0.096
0.097
0.098
0.099
0.101
0.102
0.103
0.104
0.105
0.106
0.107
0.108
0.109
0.110
0.111
0.112
0.113
0.113
0.114
0.115
0.116
0.116
0.117
0.118
0.118
0.119
0.119
0.119
0.119
0.120
0.120
0.120
0.120
0.120
0.120
0.119
0.119
0.119
0.119
0.118
0.118
0.118
0.117
0.117
0.116
0.116
0.115
0.114
0.114
0.113
0.112
0.112
0.111
0.110
0.110
0.109
0.108
0.108
0.107
0.106
0.105
0.104
0.104
0.103
0.102
0.101
0.100
0.100
0.099
0.098
0.097
0.096
0.096
0.095
0.094
0.093
0.092
0.091
0.091
0.090
0.089
0.086
0.087
0.088
0.089
0.090
0.091
0.092
0.093
0.094
0.095
0.096
0.097
0.098
0.099
0.100
0.101
0.102
0.103
0.104
0.105
0.106
0.107
0.108
0.109
0.110
0.110
0.111
0.112
0.113
0.114
0.114
0.115
0.115
0.116
0.116
0.117
0.117
0.118
0.118
0.118
0.118
0.118
0.118
0.118
0.118
0.118
0.118
0.117
0.117
0.117
0.116
0.116
0.116
0.115
0.115
0.114
0.114
0.113
0.112
0.112
0.111
0.111
0.110
0.109
0.109
0.108
0.107
0.107
0.106
0.105
0.104
0.104
0.103
0.102
0.101
0.100
0.100
0.099
0.098
0.097
0.096
0.096
0.095
0.094
0.093
0.092
0.092
0.091
0.090
0.089
0.089
0.086
0.087
0.088
0.088
0.089
0.090
0.091
0.092
0.093
0.094
0.095
0.096
0.097
0.098
0.099
0.100
0.101
0.102
0.103
0.104
0.105
0.106
0.107
0.107
0.108
0.109
0.110
0.111
0.111
0.112
0.113
0.113
0.114
0.114
0.115
0.115
0.116
0.116
0.116
0.116
0.116
0.117
0.117
0.117
0.116
0.116
0.116
0.116
0.116
0.115
0.115
0.115
0.114
0.114
0.113
0.113
0.112
0.112
0.111
0.111
0.110
0.109
0.109
0.108
0.108
0.107
0.106
0.106
0.105
0.104
0.103
0.103
0.102
0.101
0.100
0.100
0.099
0.098
0.097
0.097
0.096
0.095
0.094
0.093
0.093
0.092
0.091
0.090
0.089
0.089
0.088
0.085
0.086
0.087
0.088
0.089
0.090
0.091
0.091
0.092
0.093
0.094
0.095
0.096
0.097
0.098
0.099
0.100
0.101
0.102
0.103
0.104
0.105
0.105
0.106
0.107
0.108
0.109
0.109
0.110
0.111
0.111
0.112
0.112
0.113
0.113
0.114
0.114
0.114
0.115
0.115
0.115
0.115
0.115
0.115
0.115
0.115
0.115
0.114
0.114
0.114
0.114
0.113
0.113
0.112
0.112
0.112
0.111
0.111
0.110
0.110
0.109
0.108
0.108
0.107
0.107
0.106
0.105
0.105
0.104
0.103
0.102
0.102
0.101
0.100
0.100
0.099
0.098
0.097
0.097
0.096
0.095
0.094
0.093
0.093
0.092
0.091
0.090
0.090
0.089
0.088
0.087
0.085
0.086
0.087
0.087
0.088
0.089
0.090
0.091
0.092
0.093
0.094
0.094
0.095
0.096
0.097
0.098
0.099
0.100
0.101
0.102
0.103
0.103
0.104
0.105
0.106
0.107
0.107
0.108
0.109
0.109
0.110
0.111
0.111
0.112
0.112
0.112
0.113
0.113
0.113
0.113
0.113
0.113
0.114
0.114
0.113
0.113
0.113
0.113
0.113
0.113
0.112
0.112
0.112
0.111
0.111
0.110
0.110
0.109
0.109
0.108
0.108
0.107
0.107
0.106
0.105
0.105
0.104
0.104
0.103
0.102
0.102
0.101
0.100
0.099
0.099
0.098
0.097
0.097
0.096
0.095
0.094
0.094
0.093
0.092
0.091
0.091
0.090
0.089
0.088
0.088
0.087
0.084
0.085
0.086
0.087
0.088
0.089
0.089
0.090
0.091
0.092
0.093
0.094
0.095
0.095
0.096
0.097
0.098
0.099
0.100
0.101
0.102
0.102
0.103
0.104
0.105
0.105
0.106
0.107
0.107
0.108
0.109
0.109
0.110
0.110
0.111
0.111
0.111
0.111
0.112
0.112
0.112
0.112
0.112
0.112
0.112
0.112
0.112
0.112
0.111
0.111
0.111
0.111
0.110
0.110
0.110
0.109
0.109
0.108
0.108
0.107
0.107
0.106
0.106
0.105
0.104
0.104
0.103
0.103
0.102
0.101
0.101
0.100
0.099
0.099
0.098
0.097
0.096
0.096
0.095
0.094
0.094
0.093
0.092
0.091
0.091
0.090
0.089
0.088
0.088
0.087
0.086
0.084
0.085
0.086
0.086
0.087
0.088
0.089
0.090
0.090
0.091
0.092
0.093
0.094
0.095
0.096
0.096
0.097
0.098
0.099
0.100
0.101
0.101
0.102
0.103
0.104
0.104
0.105
0.106
0.106
0.107
0.107
0.108
0.108
0.109
0.109
0.109
0.110
0.110
0.110
0.110
0.111
0.111
0.111
0.111
0.111
0.111
0.110
0.110
0.110
0.110
0.110
0.109
0.109
0.109
0.108
0.108
0.107
0.107
0.107
0.106
0.106
0.105
0.105
0.104
0.103
0.103
0.102
0.102
0.101
0.100
0.100
0.099
0.098
0.098
0.097
0.096
0.096
0.095
0.094
0.094
0.093
0.092
0.091
0.091
0.090
0.089
0.089
0.088
0.087
0.086
0.086
0.084
0.084
0.085
0.086
0.087
0.087
0.088
0.089
0.090
0.091
0.091
0.092
0.093
0.094
0.095
0.096
0.096
0.097
0.098
0.099
0.100
0.100
0.101
0.102
0.102
0.103
0.104
0.104
0.105
0.106
0.106
0.107
0.107
0.107
0.108
0.108
0.108
0.109
0.109
0.109
0.109
0.109
0.109
0.109
0.109
0.109
0.109
0.109
0.109
0.109
0.108
0.108
0.108
0.107
0.107
0.107
0.106
0.106
0.105
0.105
0.105
0.104
0.103
0.103
0.102
0.102
0.101
0.101
0.100
0.099
0.099
0.098
0.098
0.097
0.096
0.096
0.095
0.094
0.094
0.093
0.092
0.091
0.091
0.090
0.089
0.089
0.088
0.087
0.087
0.086
0.085
0.083
0.084
0.085
0.085
0.086
0.087
0.088
0.088
0.089
0.090
0.091
0.092
0.092
0.093
0.094
0.095
0.096
0.096
0.097
0.098
0.099
0.099
0.100
0.101
0.101
0.102
0.103
0.103
0.104
0.104
0.105
0.105
0.106
0.106
0.107
0.107
0.107
0.107
0.108
0.108
0.108
0.108
0.108
0.108
0.108
0.108
0.108
0.108
0.108
0.107
0.107
0.107
0.107
0.106
0.106
0.106
0.105
0.105
0.104
0.104
0.103
0.103
0.102
0.102
0.101
0.101
0.100
0.100
0.099
0.099
0.098
0.097
0.097
0.096
0.095
0.095
0.094
0.093
0.093
0.092
0.091
0.091
0.090
0.089
0.089
0.088
0.087
0.087
0.086
0.085
0.085
0.083
0.083
0.084
0.085
0.086
0.086
0.087
0.088
0.089
0.089
0.090
0.091
0.092
0.092
0.093
0.094
0.095
0.095
0.096
0.097
0.098
0.098
0.099
0.100
0.100
0.101
0.102
0.102
0.103
0.103
0.104
0.104
0.105
0.105
0.105
0.106
0.106
0.106
0.106
0.106
0.107
0.107
0.107
0.107
0.107
0.107
0.107
0.106
0.106
0.106
0.106
0.106
0.105
0.105
0.105
0.104
0.104
0.104
0.103
0.103
0.102
0.102
0.101
0.101
0.100
0.100
0.099
0.099
0.098
0.098
0.097
0.096
0.096
0.095
0.095
0.094
0.093
0.093
0.092
0.091
0.091
0.090
0.089
0.089
0.088
0.087
0.087
0.086
0.085
0.085
0.084
0.082
0.083
0.084
0.084
0.085
0.086
0.086
0.087
0.088
0.089
0.089
0.090
0.091
0.092
0.092
0.093
0.094
0.095
0.095
0.096
0.097
0.097
0.098
0.099
0.099
0.100
0.100
0.101
0.101
0.102
0.102
0.103
0.103
0.104
0.104
0.104
0.105
0.105
0.105
0.105
0.105
0.105
0.105
0.105
0.105
0.105
0.105
0.105
0.105
0.105
0.105
0.104
0.104
0.104
0.104
0.103
0.103
0.103
0.102
0.102
0.101
0.101
0.100
0.100
0.099
0.099
0.098
0.098
0.097
0.097
0.096
0.096
0.095
0.094
0.094
0.093
0.093
0.092
0.091
0.091
0.090
0.089
0.089
0.088
0.087
0.087
0.086
0.085
0.085
0.084
0.083
0.082
0.082
0.083
0.084
0.084
0.085
0.086
0.087
0.087
0.088
0.089
0.089
0.090
0.091
0.092
0.092
0.093
0.094
0.094
0.095
0.096
0.096
0.097
0.098
0.098
0.099
0.099
0.100
0.100
0.101
0.101
0.102
0.102
0.102
0.103
0.103
0.103
0.104
0.104
0.104
0.104
0.104
0.104
0.104
0.104
0.104
0.104
0.104
0.104
0.104
0.104
0.103
0.103
0.103
0.103
0.102
0.102
0.102
0.101
0.101
0.100
0.100
0.099
0.099
0.099
0.098
0.098
0.097
0.096
0.096
0.095
0.095
0.094
0.094
0.093
0.092
0.092
0.091
0.091
0.090
0.089
0.089
0.088
0.087
0.087
0.086
0.085
0.085
0.084
0.084
0.083
0.081
0.082
0.083
0.083
0.084
0.085
0.085
0.086
0.087
0.087
0.088
0.089
0.089
0.090
0.091
0.092
0.092
0.093
0.094
0.094
0.095
0.095
0.096
0.097
0.097
0.098
0.098
0.099
0.099
0.100
0.100
0.101
0.101
0.101
0.102
0.102
0.102
0.102
0.103
0.103
0.103
0.103
0.103
0.103
0.103
0.103
0.103
0.103
0.103
0.103
0.102
0.102
0.102
0.102
0.101
0.101
0.101
0.101
0.100
0.100
0.099
0.099
0.099
0.098
0.098
0.097
0.097
0.096
0.096
0.095
0.095
0.094
0.093
0.093
0.092
0.092
0.091
0.090
0.090
0.089
0.089
0.088
0.087
0.087
0.086
0.085
0.085
0.084
0.084
0.083
0.082
0.081
0.081
0.082
0.083
0.083
0.084
0.085
0.085
0.086
0.087
0.087
0.088
0.089
0.089
0.090
0.091
0.091
0.092
0.093
0.093
0.094
0.095
0.095
0.096
0.096
0.097
0.097
0.098
0.098
0.099
0.099
0.100
0.100
0.100
0.101
0.101
0.101
0.101
0.101
0.102
0.102
0.102
0.102
0.102
0.102
0.102
0.102
0.102
0.102
0.101
0.101
0.101
0.101
0.101
0.100
0.100
0.100
0.099
0.099
0.099
0.098
0.098
0.098
0.097
0.097
0.096
0.096
0.095
0.095
0.094
0.094
0.093
0.093
0.092
0.091
0.091
0.090
0.090
0.089
0.089
0.088
0.087
0.087
0.086
0.085
0.085
0.084
0.084
0.083
0.082
0.082
0.080
0.081
0.082
0.082
0.083
0.083
0.084
0.085
0.085
0.086
0.087
0.087
0.088
0.089
0.089
0.090
0.091
0.091
0.092
0.092
0.093
0.094
0.094
0.095
0.095
0.096
0.096
0.097
0.097
0.098
0.098
0.098
0.099
0.099
0.099
0.100
0.100
0.100
0.100
0.100
0.101
0.101
0.101
0.101
0.101
0.101
0.101
0.101
0.101
0.100
0.100
0.100
0.100
0.100
0.099
0.099
0.099
0.098
0.098
0.098
0.097
0.097
0.097
0.096
0.096
0.095
0.095
0.094
0.094
0.093
0.093
0.092
0.092
0.091
0.091
0.090
0.090
0.089
0.088
0.088
0.087
0.087
0.086
0.085
0.085
0.084
0.084
0.083
0.082
0.082
0.081
0.080
0.080
0.081
0.082
0.082
0.083
0.084
0.084
0.085
0.085
0.086
0.087
0.087
0.088
0.089
0.089
0.090
0.090
0.091
0.092
0.092
0.093
0.093
0.094
0.094
0.095
0.095
0.096
0.096
0.097
0.097
0.097
0.098
0.098
0.098
0.099
0.099
0.099
0.099
0.099
0.099
0.100
0.100
0.100
0.100
0.100
0.100
0.100
0.099
0.099
0.099
0.099
0.099
0.099
0.098
0.098
0.098
0.097
0.097
0.097
0.096
0.096
0.096
0.095
0.095
0.094
0.094
0.093
0.093
0.093
0.092
0.092
0.091
0.090
0.090
0.089
0.089
0.088
0.088
0.087
0.087
0.086
0.085
0.085
0.084
0.084
0.083
0.082
0.082
0.081
0.081
0.079
0.080
0.080
0.081
0.082
0.082
0.083
0.084
0.084
0.085
0.085
0.086
0.087
0.087
0.088
0.088
0.089
0.090
0.090
0.091
0.091
0.092
0.092
0.093
0.093
0.094
0.094
0.095
0.095
0.096
0.096
0.096
0.097
0.097
0.097
0.098
0.098
0.098
0.098
0.098
0.098
0.098
0.099
0.099
0.099
0.099
0.099
0.098
0.098
0.098
0.098
0.098
0.098
0.098
0.097
0.097
0.097
0.097
0.096
0.096
0.096
0.095
0.095
0.094
0.094
0.094
0.093
0.093
0.092
0.092
0.091
0.091
0.090
0.090
0.089
0.089
0.088
0.088
0.087
0.086
0.086
0.085
0.085
0.084
0.084
0.083
0.082
0.082
0.081
0.081
0.080
0.079
0.079
0.080
0.081
0.081
0.082
0.082
0.083
0.084
0.084
0.085
0.085
0.086
0.087
0.087
0.088
0.088
0.089
0.089
0.090
0.091
0.091
0.092
0.092
0.093
0.093
0.093
0.094
0.094
0.095
0.095
0.095
0.096
0.096
0.096
0.096
0.097
0.097
0.097
0.097
0.097
0.097
0.098
0.098
0.098
0.098
0.098
0.097
0.097
0.097
0.097
0.097
0.097
0.097
0.096
0.096
0.096
0.096
0.095
0.095
0.095
0.094
0.094
0.093
0.093
0.093
0.092
0.092
0.091
0.091
0.090
0.090
0.089
0.089
0.088
0.088
0.087
0.087
0.086
0.086
0.085
0.085
0.084
0.084
0.083
0.082
0.082
0.081
0.081
0.080
0.080
0.078
0.079
0.079
0.080
0.081
0.081
0.082
0.082
0.083
0.084
0.084
0.085
0.085
0.086
0.086
0.087
0.088
0.088
0.089
0.089
0.090
0.090
0.091
0.091
0.092
0.092
0.093
0.093
0.093
0.094
0.094
0.094
0.095
0.095
0.095
0.095
0.096
0.096
0.096
0.096
0.096
0.096
0.096
0.097
0.097
0.097
0.096
0.096
0.096
0.096
0.096
0.096
0.096
0.096
0.095
0.095
0.095
0.095
0.094
0.094
0.094
0.093
0.093
0.093
0.092
0.092
0.091
0.091
0.091
0.090
0.090
0.089
0.089
0.088
0.088
0.087
0.087
0.086
0.086
0.085
0.085
0.084
0.083
0.083
0.082
0.082
0.081
0.081
0.080
0.080
0.079
0.078
0.078
0.079
0.080
0.080
0.081
0.081
0.082
0.082
0.083
0.084
0.084
0.085
0.085
0.086
0.086
0.087
0.087
0.088
0.088
0.089
0.089
0.090
0.090
0.091
0.091
0.092
0.092
0.092
0.093
0.093
0.093
0.094
0.094
0.094
0.094
0.095
0.095
0.095
0.095
0.095
0.095
0.095
0.095
0.096
0.096
0.095
0.095
0.095
0.095
0.095
0.095
0.095
0.095
0.094
0.094
0.094
0.094
0.093
0.093
0.093
0.092
0.092
0.092
0.091
0.091
0.091
0.090
0.090
0.089
0.089
0.088
0.088
0.087
0.087
0.086
0.086
0.085
0.085
0.084
0.084
0.083
0.083
0.082
0.082
0.081
0.081
0.080
0.080
0.079
0.079
0.077
0.078
0.078
0.079
0.080
0.080
0.081
0.081
0.082
0.082
0.083
0.083
0.084
0.085
0.085
0.086
0.086
0.087
0.087
0.088
0.088
0.089
0.089
0.089
0.090
0.090
0.091
0.091
0.091
0.092
0.092
0.092
0.093
0.093
0.093
0.094
0.094
0.094
0.094
0.094
0.094
0.094
0.094
0.094
0.095
0.095
0.094
0.094
0.094
0.094
0.094
0.094
0.094
0.094
0.093
0.093
0.093
0.093
0.093
0.092
0.092
0.092
0.091
0.091
0.091
0.090
0.090
0.089
0.089
0.089
0.088
0.088
0.087
0.087
0.086
0.086
0.085
0.085
0.084
0.084
0.083
0.083
0.082
0.082
0.081
0.081
0.080
0.080
0.079
0.079
0.078
0.077
0.077
0.078
0.078
0.079
0.080
0.080
0.081
0.081
0.082
0.082
0.083
0.083
0.084
0.084
0.085
0.085
0.086
0.086
0.087
0.087
0.088
0.088
0.089
0.089
0.089
0.090
0.090
0.091
0.091
0.091
0.092
0.092
0.092
0.092
0.093
0.093
0.093
0.093
0.093
0.093
0.093
0.093
0.094
0.094
0.094
0.094
0.093
0.093
0.093
0.093
0.093
0.093
0.093
0.093
0.092
0.092
0.092
0.092
0.091
0.091
0.091
0.090
0.090
0.090
0.089
0.089
0.089
0.088
0.088
0.087
0.087
0.086
0.086
0.086
0.085
0.085
0.084
0.084
0.083
0.083
0.082
0.082
0.081
0.081
0.080
0.080
0.079
0.078
0.078
0.077
0.079
0.080
0.080
0.081
0.081
0.082
0.082
0.083
0.083
0.084
0.084
0.085
0.085
0.086
0.086
0.087
0.087
0.087
0.088
0.088
0.089
0.089
0.089
0.090
0.090
0.090
0.090
0.090
0.090
0.091
0.091
0.091
0.091
0.090
0.090
0.090
0.090
0.090
0.090
0.089
0.089
0.089
0.088
0.088
0.088
0.087
0.087
0.087
0.086
0.086
0.086
0.085
0.085
0.085
0.084
0.084
0.084
0.084
0.083
0.083
0.083
0.083
0.082
0.082
0.082
0.081
0.081
0.081
0.081
0.080
0.080
0.080
0.079
0.079
0.079
0.078
0.078
0.078
0.077
0.077
0.077
0.076
0.076
0.076
0.075
0.075
0.075
0.074
0.074
0.073
0.073
0.080
0.080
0.081
0.081
0.082
0.082
0.083
0.084
0.084
0.085
0.085
0.086
0.086
0.087
0.087
0.088
0.088
0.088
0.089
0.089
0.090
0.090
0.090
0.091
0.091
0.091
0.091
0.091
0.092
0.092
0.092
0.092
0.092
0.092
0.091
0.091
0.091
0.091
0.091
0.090
0.090
0.090
0.089
0.089
0.089
0.088
0.088
0.087
0.087
0.087
0.086
0.086
0.086
0.085
0.085
0.085
0.084
0.084
0.084
0.084
0.083
0.083
0.083
0.082
0.082
0.082
0.082
0.081
0.081
0.081
0.081
0.080
0.080
0.080
0.079
0.079
0.079
0.078
0.078
0.078
0.077
0.077
0.077
0.076
0.076
0.075
0.075
0.075
0.074
0.074
0.073
0.080
0.081
0.082
0.082
0.083
0.083
0.084
0.084
0.085
0.085
0.086
0.086
0.087
0.087
0.088
0.088
0.089
0.089
0.090
0.090
0.091
0.091
0.091
0.092
0.092
0.092
0.092
0.093
0.093
0.093
0.093
0.093
0.093
0.093
0.093
0.092
0.092
0.092
0.092
0.091
0.091
0.091
0.090
0.090
0.089
0.089
0.089
0.088
0.088
0.087
0.087
0.087
0.086
0.086
0.085
0.085
0.085
0.085
0.084
0.084
0.084
0.084
0.083
0.083
0.083
0.082
0.082
0.082
0.082
0.081
0.081
0.081
0.080
0.080
0.080
0.080
0.079
0.079
0.079
0.078
0.078
0.077
0.077
0.077
0.076
0.076
0.076
0.075
0.075
0.074
0.074
0.081
0.082
0.082
0.083
0.083
0.084
0.084
0.085
0.086
0.086
0.087
0.087
0.088
0.088
0.089
0.089
0.090
0.090
0.091
0.091
0.092
0.092
0.092
0.093
0.093
0.093
0.094
0.094
0.094
0.094
0.094
0.094
0.094
0.094
0.094
0.094
0.093
0.093
0.093
0.093
0.092
0.092
0.091
0.091
0.090
0.090
0.089
0.089
0.088
0.088
0.088
0.087
0.087
0.086
0.086
0.086
0.085
0.085
0.085
0.085
0.084
0.084
0.084
0.084
0.083
0.083
0.083
0.083
0.082
0.082
0.082
0.081
0.081
0.081
0.080
0.080
0.080
0.079
0.079
0.079
0.078
0.078
0.078
0.077
0.077
0.076
0.076
0.076
0.075
0.075
0.074
0.082
0.082
0.083
0.083
0.084
0.085
0.085
0.086
0.086
0.087
0.088
0.088
0.089
0.089
0.090
0.090
0.091
0.091
0.092
0.092
0.093
0.093
0.093
0.094
0.094
0.094
0.095
0.095
0.095
0.095
0.095
0.095
0.095
0.095
0.095
0.095
0.095
0.094
0.094
0.094
0.093
0.093
0.092
0.092
0.091
0.091
0.090
0.090
0.089
0.089
0.088
0.088
0.087
0.087
0.087
0.086
0.086
0.086
0.085
0.085
0.085
0.085
0.084
0.084
0.084
0.084
0.083
0.083
0.083
0.083
0.082
0.082
0.082
0.081
0.081
0.081
0.080
0.080
0.080
0.079
0.079
0.079
0.078
0.078
0.077
0.077
0.077
0.076
0.076
0.075
0.075
0.082
0.083
0.084
0.084
0.085
0.085
0.086
0.087
0.087
0.088
0.088
0.089
0.089
0.090
0.091
0.091
0.092
0.092
0.093
0.093
0.094
0.094
0.095
0.095
0.095
0.096
0.096
0.096
0.096
0.096
0.097
0.097
0.097
0.096
0.096
0.096
0.096
0.096
0.095
0.095
0.094
0.094
0.093
0.093
0.092
0.092
0.091
0.091
0.090
0.089
0.089
0.088
0.088
0.088
0.087
0.087
0.086
0.086
0.086
0.086
0.085
0.085
0.085
0.085
0.084
0.084
0.084
0.084
0.083
0.083
0.083
0.083
0.082
0.082
0.082
0.081
0.081
0.081
0.080
0.080
0.079
0.079
0.079
0.078
0.078
0.077
0.077
0.077
0.076
0.076
0.075
0.083
0.084
0.084
0.085
0.085
0.086
0.087
0.087
0.088
0.088
0.089
0.090
0.090
0.091
0.091
0.092
0.093
0.093
0.094
0.094
0.095
0.095
0.096
0.096
0.096
0.097
0.097
0.097
0.098
0.098
0.098
0.098
0.098
0.098
0.098
0.097
0.097
0.097
0.097
0.096
0.096
0.095
0.095
0.094
0.093
0.093
0.092
0.091
0.091
0.090
0.090
0.089
0.089
0.088
0.088
0.087
0.087
0.087
0.086
0.086
0.086
0.086
0.086
0.085
0.085
0.085
0.085
0.084
0.084
0.084
0.083
0.083
0.083
0.083
0.082
0.082
0.082
0.081
0.081
0.080
0.080
0.080
0.079
0.079
0.078
0.078
0.078
0.077
0.077
0.076
0.076
0.084
0.084
0.085
0.085
0.086
0.087
0.087
0.088
0.089
0.089
0.090
0.090
0.091
0.092
0.092
0.093
0.093
0.094
0.095
0.095
0.096
0.096
0.097
0.097
0.097
0.098
0.098
0.099
0.099
0.099
0.099
0.099
0.099
0.099
0.099
0.099
0.099
0.098
0.098
0.097
0.097
0.096
0.096
0.095
0.094
0.094
0.093
0.092
0.092
0.091
0.091
0.090
0.089
0.089
0.088
0.088
0.088
0.087
0.087
0.087
0.087
0.086
0.086
0.086
0.086
0.085
0.085
0.085
0.085
0.084
0.084
0.084
0.084
0.083
0.083
0.083
0.082
0.082
0.081
0.081
0.081
0.080
0.080
0.079
0.079
0.079
0.078
0.078
0.077
0.077
0.076
0.084
0.085
0.085
0.086
0.087
0.087
0.088
0.089
0.089
0.090
0.091
0.091
0.092
0.092
0.093
0.094
0.094
0.095
0.095
0.096
0.097
0.097
0.098
0.098
0.099
0.099
0.099
0.100
0.100
0.100
0.100
0.100
0.100
0.100
0.100
0.100
0.100
0.100
0.099
0.099
0.098
0.098
0.097
0.096
0.096
0.095
0.094
0.094
0.093
0.092
0.091
0.091
0.090
0.090
0.089
0.089
0.089
0.088
0.088
0.088
0.087
0.087
0.087
0.087
0.086
0.086
0.086
0.086
0.085
0.085
0.085
0.085
0.084
0.084
0.084
0.083
0.083
0.082
0.082
0.082
0.081
0.081
0.080
0.080
0.080
0.079
0.079
0.078
0.078
0.077
0.077
0.085
0.085
0.086
0.087
0.087
0.088
0.089
0.089
0.090
0.091
0.091
0.092
0.093
0.093
0.094
0.094
0.095
0.096
0.096
0.097
0.098
0.098
0.099
0.099
0.100
0.100
0.101
0.101
0.101
0.101
0.102
0.102
0.102
0.102
0.102
0.102
0.101
0.101
0.101
0.100
0.100
0.099
0.098
0.098
0.097
0.096
0.095
0.095
0.094
0.093
0.092
0.092
0.091
0.091
0.090
0.090
0.089
0.089
0.089
0.088
0.088
0.088
0.088
0.087
0.087
0.087
0.087
0.086
0.086
0.086
0.086
0.085
0.085
0.085
0.084
0.084
0.083
0.083
0.083
0.082
0.082
0.081
0.081
0.081
0.080
0.080
0.079
0.079
0.078
0.078
0.077
0.085
0.086
0.087
0.087
0.088
0.089
0.089
0.090
0.091
0.091
0.092
0.093
0.093
0.094
0.095
0.095
0.096
0.097
0.097
0.098
0.098
0.099
0.100
0.100
0.101
0.101
0.102
0.102
0.102
0.103
0.103
0.103
0.103
0.103
0.103
0.103
0.103
0.102
0.102
0.102
0.101
0.101
0.100
0.099
0.098
0.098
0.097
0.096
0.095
0.094
0.094
0.093
0.092
0.092
0.091
0.091
0.090
0.090
0.090
0.089
0.089
0.089
0.089
0.088
0.088
0.088
0.087
0.087
0.087
0.087
0.086
0.086
0.086
0.085
0.085
0.084
0.084
0.084
0.083
0.083
0.082
0.082
0.082
0.081
0.081
0.080
0.080
0.079
0.079
0.078
0.078
0.086
0.087
0.087
0.088
0.089
0.089
0.090
0.091
0.091
0.092
0.093
0.093
0.094
0.095
0.095
0.096
0.097
0.097
0.098
0.099
0.099
0.100
0.101
0.101
0.102
0.102
0.103
0.103
0.104
0.104
0.104
0.104
0.104
0.105
0.105
0.104
0.104
0.104
0.104
0.103
0.103
0.102
0.101
0.101
0.100
0.099
0.098
0.097
0.097
0.096
0.095
0.094
0.094
0.093
0.092
0.092
0.091
0.091
0.091
0.090
0.090
0.090
0.089
0.089
0.089
0.089
0.088
0.088
0.088
0.087
0.087
0.087
0.086
0.086
0.086
0.085
0.085
0.084
0.084
0.084
0.083
0.083
0.082
0.082
0.081
0.081
0.080
0.080
0.079
0.079
0.078
0.086
0.087
0.088
0.088
0.089
0.090
0.091
0.091
0.092
0.093
0.093
0.094
0.095
0.095
0.096
0.097
0.097
0.098
0.099
0.100
0.100
0.101
0.101
0.102
0.103
0.103
0.104
0.104
0.105
0.105
0.105
0.106
0.106
0.106
0.106
0.106
0.106
0.105
0.105
0.105
0.104
0.104
0.103
0.102
0.101
0.101
0.100
0.099
0.098
0.097
0.096
0.096
0.095
0.094
0.094
0.093
0.093
0.092
0.092
0.091
0.091
0.091
0.090
0.090
0.090
0.090
0.089
0.089
0.089
0.088
0.088
0.087
0.087
0.087
0.086
0.086
0.086
0.085
0.085
0.084
0.084
0.083
0.083
0.082
0.082
0.081
0.081
0.080
0.080
0.079
0.079
0.087
0.088
0.088
0.089
0.090
0.090
0.091
0.092
0.093
0.093
0.094
0.095
0.095
0.096
0.097
0.097
0.098
0.099
0.100
0.100
0.101
0.102
0.102
0.103
0.104
0.104
0.105
0.105
0.106
0.106
0.107
0.107
0.107
0.107
0.107
0.107
0.107
0.107
0.107
0.106
0.106
0.105
0.105
0.104
0.103
0.102
0.101
0.100
0.100
0.099
0.098
0.097
0.096
0.096
0.095
0.094
0.094
0.093
0.093
0.093
0.092
0.092
0.091
0.091
0.091
0.090
0.090
0.090
0.089
0.089
0.089
0.088
0.088
0.088
0.087
0.087
0.086
0.086
0.085
0.085
0.084
0.084
0.083
0.083
0.083
0.082
0.082
0.081
0.081
0.080
0.080
0.087
0.088
0.089
0.090
0.090
0.091
0.092
0.092
0.093
0.094
0.095
0.095
0.096
0.097
0.097
0.098
0.099
0.100
0.100
0.101
0.102
0.102
0.103
0.104
0.105
0.105
0.106
0.106
0.107
0.107
0.108
0.108
0.108
0.109
0.109
0.109
0.109
0.108
0.108
0.108
0.107
0.107
0.106
0.106
0.105
0.104
0.103
0.102
0.101
0.100
0.099
0.099
0.098
0.097
0.096
0.096
0.095
0.095
0.094
0.094
0.093
0.093
0.093
0.092
0.092
0.092
0.091
0.091
0.090
0.090
0.090
0.089
0.089
0.088
0.088
0.087
0.087
0.087
0.086
0.086
0.085
0.085
0.084
0.084
0.083
0.083
0.082
0.082
0.081
0.081
0.080
0.088
0.089
0.089
0.090
0.091
0.092
0.092
0.093
0.094
0.094
0.095
0.096
0.097
0.097
0.098
0.099
0.100
0.100
0.101
0.102
0.103
0.103
0.104
0.105
0.105
0.106
0.107
0.107
0.108
0.109
0.109
0.109
0.110
0.110
0.110
0.110
0.110
0.110
0.110
0.109
0.109
0.109
0.108
0.107
0.106
0.106
0.105
0.104
0.103
0.102
0.101
0.100
0.099
0.099
0.098
0.097
0.097
0.096
0.096
0.095
0.095
0.094
0.094
0.093
0.093
0.093
0.092
0.092
0.091
0.091
0.090
0.090
0.090
0.089
0.089
0.088
0.088
0.087
0.087
0.086
0.086
0.085
0.085
0.084
0.084
0.083
0.083
0.082
0.082
0.081
0.081
0.088
0.089
0.090
0.091
0.091
0.092
0.093
0.094
0.094
0.095
0.096
0.096
0.097
0.098
0.099
0.099
0.100
0.101
0.102
0.102
0.103
0.104
0.105
0.106
0.106
0.107
0.108
0.108
0.109
0.110
0.110
0.111
0.111
0.111
0.111
0.112
0.112
0.112
0.111
0.111
0.111
0.110
0.110
0.109
0.108
0.107
0.107
0.106
0.105
0.104
0.103
0.102
0.101
0.100
0.100
0.099
0.098
0.098
0.097
0.097
0.096
0.096
0.095
0.095
0.094
0.094
0.093
0.093
0.092
0.092
0.091
0.091
0.090
0.090
0.090
0.089
0.089
0.088
0.088
0.087
0.086
0.086
0.085
0.085
0.084
0.084
0.083
0.083
0.082
0.082
0.081
0.089
0.090
0.090
0.091
0.092
0.093
0.093
0.094
0.095
0.096
0.096
0.097
0.098
0.098
0.099
0.100
0.101
0.102
0.102
0.103
0.104
0.105
0.106
0.106
0.107
0.108
0.109
0.109
0.110
0.111
0.111
0.112
0.112
0.113
0.113
0.113
0.113
0.113
0.113
0.113
0.112
0.112
0.111
0.111
0.110
0.109
0.108
0.108
0.107
0.106
0.105
0.104
0.103
0.102
0.101
0.101
0.100
0.099
0.099
0.098
0.097
0.097
0.096
0.096
0.095
0.095
0.094
0.094
0.093
0.093
0.092
0.092
0.091
0.091
0.090
0.090
0.089
0.089
0.088
0.088
0.087
0.087
0.086
0.086
0.085
0.084
0.084
0.083
0.083
0.082
0.082
0.089
0.090
0.091
0.092
0.092
0.093
0.094
0.095
0.095
0.096
0.097
0.097
0.098
0.099
0.100
0.101
0.101
0.102
0.103
0.104
0.105
0.105
0.106
0.107
0.108
0.109
0.109
0.110
0.111
0.112
0.112
0.113
0.113
0.114
0.114
0.114
0.114
0.114
0.114
0.114
0.114
0.114
0.113
0.112
0.112
0.111
0.110
0.109
0.108
0.108
0.107
0.106
0.105
0.104
0.103
0.102
0.102
0.101
0.100
0.099
0.099
0.098
0.098
0.097
0.097
0.096
0.096
0.095
0.094
0.094
0.093
0.093
0.092
0.092
0.091
0.091
0.090
0.090
0.089
0.088
0.088
0.087
0.087
0.086
0.086
0.085
0.085
0.084
0.083
0.083
0.082
0.090
0.091
0.091
0.092
0.093
0.094
0.094
0.095
0.096
0.097
0.097
0.098
0.099
0.099
0.100
0.101
0.102
0.103
0.103
0.104
0.105
0.106
0.107
0.108
0.109
0.109
0.110
0.111
0.112
0.113
0.113
0.114
0.114
0.115
0.115
0.116
0.116
0.116
0.116
0.116
0.116
0.115
0.115
0.114
0.114
0.113
0.112
0.111
0.110
0.109
0.108
0.108
0.107
0.106
0.105
0.104
0.103
0.102
0.102
0.101
0.100
0.100
0.099
0.098
0.098
0.097
0.097
0.096
0.096
0.095
0.094
0.094
0.093
0.093
0.092
0.092
0.091
0.090
0.090
0.089
0.089
0.088
0.088
0.087
0.086
0.086
0.085
0.085
0.084
0.083
0.083
0.090
0.091
0.092
0.092
0.093
0.094
0.095
0.095
0.096
0.097
0.098
0.098
0.099
0.100
0.101
0.102
0.102
0.103
0.104
0.105
0.106
0.107
0.107
0.108
0.109
0.110
0.111
0.112
0.113
0.114
0.114
0.115
0.116
0.116
0.117
0.117
0.117
0.117
0.117
0.117
0.117
0.117
0.116
0.116
0.115
0.115
0.114
0.113
0.112
0.111
0.110
0.109
0.109
0.108
0.107
0.106
0.105
0.104
0.103
0.103
0.102
0.101
0.100
0.100
0.099
0.099
0.098
0.097
0.097
0.096
0.095
0.095
0.094
0.094
0.093
0.092
0.092
0.091
0.091
0.090
0.089
0.089
0.088
0.088
0.087
0.086
0.086
0.085
0.085
0.084
0.083
0.091
0.091
0.092
0.093
0.094
0.094
0.095
0.096
0.097
0.097
0.098
0.099
0.100
0.100
0.101
0.102
0.103
0.104
0.104
0.105
0.106
0.107
0.108
0.109
0.110
0.111
0.112
0.113
0.114
0.114
0.115
0.116
0.117
0.117
0.118
0.118
0.119
0.119
0.119
0.119
0.119
0.118
0.118
0.118
0.117
0.116
0.116
0.115
0.114
0.113
0.112
0.111
0.110
0.109
0.108
0.108
0.107
0.106
0.105
0.104
0.103
0.103
0.102
0.101
0.101
0.100
0.099
0.098
0.098
0.097
0.097
0.096
0.095
0.095
0.094
0.093
0.093
0.092
0.091
0.091
0.090
0.090
0.089
0.088
0.088
0.087
0.086
0.086
0.085
0.085
0.084
0.091
0.092
0.093
0.093
0.094
0.095
0.096
0.096
0.097
0.098
0.099
0.099
0.100
0.101
0.102
0.102
0.103
0.104
0.105
0.106
0.107
0.108
0.109
0.110
0.111
0.112
0.113
0.113
0.114
0.115
0.116
0.117
0.118
0.118
0.119
0.119
0.120
0.120
0.120
0.120
0.120
0.120
0.120
0.119
0.119
0.118
0.117
0.117
0.116
0.115
0.114
0.113
0.112
0.111
0.110
0.109
0.108
0.108
0.107
0.106
0.105
0.104
0.103
0.103
0.102
0.101
0.100
0.100
0.099
0.098
0.098
0.097
0.096
0.096
0.095
0.094
0.094
0.093
0.092
0.092
0.091
0.090
0.090
0.089
0.088
0.088
0.087
0.086
0.086
0.085
0.085
0.091
0.092
0.093
0.094
0.094
0.095
0.096
0.097
0.097
0.098
0.099
0.100
0.100
0.101
0.102
0.103
0.104
0.105
0.105
0.106
0.107
0.108
0.109
0.110
0.111
0.112
0.113
0.114
0.115
0.116
0.117
0.118
0.119
0.119
0.120
0.121
0.121
0.121
0.122
0.122
0.122
0.122
0.121
0.121
0.120
0.120
0.119
0.118
0.118
0.117
0.116
0.115
0.114
0.113
0.112
0.111
0.110
0.109
0.108
0.107
0.107
0.106
0.105
0.104
0.103
0.102
0.102
0.101
0.100
0.099
0.099
0.098
0.097
0.097
0.096
0.095
0.094
0.094
0.093
0.092
0.092
0.091
0.090
0.090
0.089
0.088
0.088
0.087
0.086
0.086
0.085
0.092
0.092
0.093
0.094
0.095
0.096
0.096
0.097
0.098
0.099
0.099
0.100
0.101
0.102
0.102
0.103
0.104
0.105
0.106
0.107
0.108
0.109
0.110
0.111
0.112
0.113
0.114
0.115
0.116
0.117
0.118
0.119
0.120
0.120
0.121
0.122
0.122
0.123
0.123
0.123
0.123
0.123
0.123
0.122
0.122
0.122
0.121
0.120
0.119
0.119
0.118
0.117
0.116
0.115
0.114
0.113
0.112
0.111
0.110
0.109
0.108
0.107
0.106
0.105
0.105
0.104
0.103
0.102
0.101
0.101
0.100
0.099
0.098
0.098
0.097
0.096
0.095
0.095
0.094
0.093
0.093
0.092
0.091
0.090
0.090
0.089
0.088
0.088
0.087
0.086
0.086
0.092
0.093
0.094
0.094
0.095
0.096
0.097
0.097
0.098
0.099
0.100
0.100
0.101
0.102
0.103
0.104
0.105
0.105
0.106
0.107
0.108
0.109
0.110
0.111
0.112
0.113
0.115
0.116
0.117
0.118
0.119
0.120
0.121
0.121
0.122
0.123
0.123
0.124
0.124
0.124
0.124
0.124
0.124
0.124
0.124
0.123
0.123
0.122
0.121
0.120
0.119
0.118
0.118
0.117
0.116
0.115
0.114
0.113
0.112
0.111
0.110
0.109
0.108
0.107
0.106
0.105
0.104
0.103
0.103
0.102
0.101
0.100
0.099
0.099
0.098
0.097
0.096
0.096
0.095
0.094
0.093
0.093
0.092
0.091
0.090
0.090
0.089
0.088
0.088
0.087
0.086
0.092
0.093
0.094
0.095
0.095
0.096
0.097
0.098
0.099
0.099
0.100
0.101
0.102
0.102
0.103
0.104
0.105
0.106
0.107
0.108
0.109
0.110
0.111
0.112
0.113
0.114
0.115
0.116
0.117
0.119
0.120
0.121
0.122
0.122
0.123
0.124
0.125
0.125
0.125
0.126
0.126
0.126
0.126
0.125
0.125
0.125
0.124
0.123
0.123
0.122
0.121
0.120
0.119
0.118
0.117
0.116
0.115
0.114
0.113
0.112
0.111
0.110
0.109
0.108
0.107
0.106
0.105
0.105
0.104
0.103
0.102
0.101
0.100
0.100
0.099
0.098
0.097
0.096
0.096
0.095
0.094
0.093
0.093
0.092
0.091
0.090
0.090
0.089
0.088
0.088
0.087
0.093
0.093
0.094
0.095
0.096
0.097
0.097
0.098
0.099
0.100
0.100
0.101
0.102
0.103
0.104
0.104
0.105
0.106
0.107
0.108
0.109
0.110
0.111
0.112
0.113
0.115
0.116
0.117
0.118
0.119
0.120
0.122
0.123
0.123
0.124
0.125
0.126
0.126
0.127
0.127
0.127
0.127
0.127
0.127
0.126
0.126
0.126
0.125
0.124
0.124
0.123
0.122
0.121
0.120
0.119
0.118
0.117
0.116
0.115
0.114
0.113
0.112
0.111
0.110
0.109
0.108
0.107
0.106
0.105
0.104
0.103
0.102
0.101
0.101
0.100
0.099
0.098
0.097
0.096
0.096
0.095
0.094
0.093
0.093
0.092
0.091
0.090
0.090
0.089
0.088
0.087
0.093
0.094
0.094
0.095
0.096
0.097
0.098
0.098
0.099
0.100
0.101
0.102
0.102
0.103
0.104
0.105
0.106
0.107
0.108
0.109
0.110
0.111
0.112
0.113
0.114
0.115
0.116
0.118
0.119
0.120
0.121
0.122
0.123
0.124
0.125
0.126
0.127
0.127
0.128
0.128
0.128
0.128
0.128
0.128
0.128
0.128
0.127
0.126
0.126
0.125
0.124
0.123
0.122
0.121
0.120
0.119
0.118
0.117
0.116
0.115
0.114
0.113
0.112
0.111
0.110
0.109
0.108
0.107
0.106
0.105
0.104
0.103
0.102
0.102
0.101
0.100
0.099
0.098
0.097
0.096
0.096
0.095
0.094
0.093
0.092
0.092
0.091
0.090
0.089
0.089
0.088
0.093
0.094
0.095
0.096
0.096
0.097
0.098
0.099
0.100
0.100
0.101
0.102
0.103
0.104
0.104
0.105
0.106
0.107
0.108
0.109
0.110
0.111
0.112
0.113
0.115
0.116
0.117
0.118
0.120
0.121
0.122
0.123
0.124
0.125
0.126
0.127
0.128
0.128
0.129
0.129
0.129
0.130
0.130
0.129
0.129
0.129
0.128
0.128
0.127
0.127
0.126
0.125
0.124
0.123
0.122
0.121
0.120
0.119
0.118
0.117
0.116
0.114
0.113
0.112
0.111
0.110
0.109
0.108
0.107
0.106
0.105
0.104
0.103
0.103
0.102
0.101
0.100
0.099
0.098
0.097
0.096
0.096
0.095
0.094
0.093
0.092
0.092
0.091
0.090
0.089
0.089
0.093
0.094
0.095
0.096
0.097
0.097
0.098
0.099
0.100
0.101
0.101
0.102
0.103
0.104
0.105
0.106
0.107
0.107
0.108
0.109
0.111
0.112
0.113
0.114
0.115
0.116
0.118
0.119
0.120
0.122
0.123
0.124
0.125
0.126
0.127
0.128
0.129
0.129
0.130
0.130
0.131
0.131
0.131
0.131
0.130
0.130
0.130
0.129
0.129
0.128
0.127
0.126
0.125
0.124
0.123
0.122
0.121
0.120
0.119
0.118
0.117
0.116
0.115
0.114
0.113
0.112
0.110
0.109
0.108
0.107
0.106
0.105
0.104
0.104
0.103
0.102
0.101
0.100
0.099
0.098
0.097
0.096
0.096
0.095
0.094
0.093
0.092
0.091
0.091
0.090
0.089
0.094
0.094
0.095
0.096
0.097
0.098
0.098
0.099
0.100
0.101
0.102
0.103
0.103
0.104
0.105
0.106
0.107
0.108
0.109
0.110
0.111
0.112
0.113
0.115
0.116
0.117
0.118
0.120
0.121
0.122
0.124
0.125
0.126
0.127
0.128
0.129
0.130
0.130
0.131
0.131
0.132
0.132
0.132
0.132
0.132
0.131
0.131
0.131
0.130
0.129
0.129
0.128
0.127
0.126
0.125
0.124
0.123
0.122
0.121
0.119
0.118
0.117
0.116
0.115
0.114
0.113
0.112
0.111
0.110
0.109
0.107
0.106
0.105
0.104
0.104
0.103
0.102
0.101
0.100
0.099
0.098
0.097
0.096
0.095
0.095
0.094
0.093
0.092
0.091
0.091
0.090
0.094
0.095
0.095
0.096
0.097
0.098
0.099
0.100
0.100
0.101
0.102
0.103
0.104
0.105
0.106
0.106
0.107
0.108
0.109
0.110
0.112
0.113
0.114
0.115
0.116
0.118
0.119
0.120
0.122
0.123
0.124
0.126
0.127
0.128
0.129
0.130
0.131
0.131
0.132
0.132
0.133
0.133
0.133
0.133
0.133
0.133
0.132
0.132
0.131
0.131
0.130
0.129
0.128
0.127
0.126
0.125
0.124
0.123
0.122
0.121
0.120
0.118
0.117
0.116
0.115
0.114
0.113
0.112
0.111
0.110
0.109
0.108
0.106
0.105
0.104
0.103
0.103
0.102
0.101
0.100
0.099
0.098
0.097
0.096
0.095
0.094
0.094
0.093
0.092
0.091
0.090
0.094
0.095
0.096
0.096
0.097
0.098
0.099
0.100
0.101
0.102
0.102
0.103
0.104
0.105
0.106
0.107
0.108
0.109
0.110
0.111
0.112
0.113
0.115
0.116
0.117
0.118
0.120
0.121
0.123
0.124
0.125
0.126
0.128
0.129
0.130
0.131
0.132
0.132
0.133
0.133
0.134
0.134
0.134
0.134
0.134
0.134
0.134
0.133
0.133
0.132
0.131
0.130
0.129
0.129
0.128
0.127
0.125
0.124
0.123
0.122
0.121
0.120
0.119
0.117
0.116
0.115
0.114
0.113
0.112
0.111
0.110
0.109
0.107
0.106
0.105
0.104
0.103
0.102
0.101
0.101
0.100
0.099
0.098
0.097
0.096
0.095
0.094
0.093
0.093
0.092
0.091
0.094
0.095
0.096
0.097
0.098
0.098
0.099
0.100
0.101
0.102
0.103
0.104
0.105
0.105
0.106
0.107
0.108
0.109
0.110
0.112
0.113
0.114
0.115
0.116
0.118
0.119
0.121
0.122
0.123
0.125
0.126
0.127
0.129
0.130
0.131
0.132
0.133
0.133
0.134
0.134
0.135
0.135
0.135
0.135
0.135
0.135
0.135
0.134
0.134
0.133
0.132
0.132
0.131
0.130
0.129
0.128
0.127
0.126
0.125
0.123
0.122
0.121
0.120
0.119
0.117
0.116
0.115
0.114
0.113
0.112
0.111
0.110
0.108
0.107
0.106
0.105
0.104
0.103
0.102
0.101
0.100
0.099
0.098
0.098
0.097
0.096
0.095
0.094
0.093
0.092
0.091
0.094
0.095
0.096
0.097
0.098
0.099
0.100
0.100
0.101
0.102
0.103
0.104
0.105
0.106
0.107
0.108
0.109
0.110
0.111
0.112
0.113
0.115
0.116
0.117
0.119
0.120
0.121
0.123
0.124
0.126
0.127
0.128
0.129
0.131
0.132
0.133
0.133
0.134
0.135
0.135
0.136
0.136
0.136
0.136
0.136
0.136
0.136
0.135
0.135
0.134
0.134
0.133
0.132
0.131
0.130
0.129
0.128
0.127
0.126
0.125
0.123
0.122
0.121
0.120
0.119
0.117
0.116
0.115
0.114
0.113
0.112
0.111
0.109
0.108
0.107
0.106
0.105
0.104
0.103
0.102
0.101
0.100
0.099
0.098
0.097
0.096
0.095
0.095
0.094
0.093
0.092
0.094
0.095
0.096
0.097
0.098
0.099
0.100
0.101
0.102
0.102
0.103
0.104
0.105
0.106
0.107
0.108
0.109
0.110
0.112
0.113
0.114
0.115
0.117
0.118
0.119
0.121
0.122
0.123
0.125
0.126
0.128
0.129
0.130
0.131
0.132
0.133
0.134
0.135
0.136
0.136
0.137
0.137
0.137
0.137
0.137
0.137
0.137
0.137
0.136
0.135
0.135
0.134
0.133
0.132
0.131
0.130
0.129
0.128
0.127
0.126
0.125
0.123
0.122
0.121
0.120
0.119
0.117
0.116
0.115
0.114
0.113
0.112
0.110
0.109
0.108
0.107
0.106
0.105
0.104
0.103
0.102
0.101
0.100
0.099
0.098
0.097
0.096
0.095
0.094
0.093
0.093
0.095
0.096
0.096
0.097
0.098
0.099
0.100
0.101
0.102
0.103
0.104
0.105
0.106
0.107
0.108
0.109
0.110
0.111
0.112
0.113
0.115
0.116
0.117
0.119
0.120
0.121
0.123
0.124
0.126
0.127
0.128
0.130
0.131
0.132
0.133
0.134
0.135
0.136
0.137
0.137
0.138
0.138
0.138
0.138
0.138
0.138
0.138
0.138
0.137
0.137
0.136
0.135
0.134
0.133
0.133
0.132
0.130
0.129
0.128
0.127
0.126
0.125
0.123
0.122
0.121
0.120
0.118
0.117
0.116
0.115
0.114
0.112
0.111
0.110
0.109
0.108
0.107
0.106
0.105
0.104
0.103
0.102
0.101
0.100
0.099
0.098
0.097
0.096
0.095
0.094
0.093
0.095
0.096
0.097
0.097
0.098
0.099
0.100
0.101
0.102
0.103
0.104
0.105
0.106
0.107
0.108
0.109
0.110
0.111
0.113
0.114
0.115
0.116
0.118
0.119
0.121
0.122
0.124
0.125
0.126
0.128
0.129
0.131
0.132
0.133
0.134
0.135
0.136
0.137
0.138
0.138
0.139
0.139
0.139
0.139
0.139
0.139
0.139
0.139
0.138
0.138
0.137
0.136
0.136
0.135
0.134
0.133
0.132
0.130
0.129
0.128
0.127
0.126
0.124
0.123
0.122
0.121
0.120
0.118
0.117
0.116
0.115
0.113
0.112
0.111
0.110
0.109
0.108
0.107
0.105
0.104
0.103
0.102
0.101
0.100
0.099
0.098
0.097
0.096
0.095
0.095
0.094
0.095
0.096
0.097
0.098
0.099
0.099
0.100
0.101
0.102
0.103
0.104
0.105
0.106
0.107
0.108
0.110
0.111
0.112
0.113
0.114
0.116
0.117
0.119
0.120
0.121
0.123
0.124
0.126
0.127
0.129
0.130
0.131
0.133
0.134
0.135
0.136
0.137
0.138
0.139
0.139
0.140
0.140
0.140
0.140
0.141
0.140
0.140
0.140
0.139
0.139
0.138
0.137
0.137
0.136
0.135
0.134
0.133
0.132
0.130
0.129
0.128
0.127
0.126
0.124
0.123
0.122
0.121
0.119
0.118
0.117
0.116
0.114
0.113
0.112
0.111
0.110
0.108
0.107
0.106
0.105
0.104
0.103
0.102
0.101
0.100
0.099
0.098
0.097
0.096
0.095
0.094
0.095
0.096
0.097
0.098
0.099
0.100
0.101
0.102
0.103
0.104
0.105
0.106
0.107
0.108
0.109
0.110
0.111
0.112
0.114
0.115
0.116
0.118
0.119
0.121
0.122
0.124
0.125
0.127
0.128
0.129
0.131
0.132
0.134
0.135
0.136
0.137
0.138
0.139
0.140
0.140
0.141
0.141
0.141
0.142
0.142
0.141
0.141
0.141
0.141
0.140
0.139
0.139
0.138
0.137
0.136
0.135
0.134
0.133
0.132
0.130
0.129
0.128
0.127
0.125
0.124
0.123
0.122
0.120
0.119
0.118
0.117
0.115
0.114
0.113
0.112
0.110
0.109
0.108
0.107
0.106
0.105
0.104
0.103
0.102
0.101
0.100
0.099
0.098
0.097
0.096
0.095
0.095
0.096
0.097
0.098
0.099
0.100
0.101
0.102
0.103
0.104
0.105
0.106
0.107
0.108
0.109
0.110
0.112
0.113
0.114
0.116
0.117
0.118
0.120
0.121
0.123
0.124
0.126
0.127
0.129
0.130
0.132
0.133
0.134
0.136
0.137
0.138
0.139
0.140
0.141
0.141
0.142
0.142
0.142
0.143
0.143
0.143
0.142
0.142
0.142
0.141
0.140
0.140
0.139
0.138
0.137
0.136
0.135
0.134
0.133
0.132
0.130
0.129
0.128
0.126
0.125
0.124
0.123
0.121
0.120
0.119
0.117
0.116
0.115
0.114
0.112
0.111
0.110
0.109
0.108
0.107
0.106
0.104
0.103
0.102
0.101
0.100
0.099
0.098
0.097
0.096
0.095
0.095
0.096
0.097
0.098
0.099
0.100
0.101
0.102
0.103
0.104
0.105
0.106
0.107
0.108
0.110
0.111
0.112
0.113
0.115
0.116
0.118
0.119
0.121
0.122
0.124
0.125
0.127
0.128
0.130
0.131
0.133
0.134
0.135
0.137
0.138
0.139
0.140
0.141
0.142
0.142
0.143
0.143
0.143
0.144
0.144
0.144
0.143
0.143
0.143
0.142
0.142
0.141
0.140
0.139
0.138
0.137
0.136
0.135
0.134
0.133
0.131
0.130
0.129
0.127
0.126
0.125
0.124
0.122
0.121
0.120
0.118
0.117
0.116
0.115
0.113
0.112
0.111
0.110
0.109
0.107
0.106
0.105
0.104
0.103
0.102
0.101
0.100
0.099
0.098
0.097
0.096
0.095
0.096
0.097
0.098
0.099
0.100
0.101
0.102
0.103
0.104
0.105
0.107
0.108
0.109
0.110
0.111
0.113
0.114
0.115
0.117
0.118
0.120
0.121
0.123
0.124
0.126
0.127
0.129
0.130
0.132
0.133
0.135
0.136
0.137
0.139
0.140
0.141
0.142
0.143
0.143
0.144
0.144
0.145
0.145
0.145
0.145
0.145
0.144
0.144
0.143
0.143
0.142
0.141
0.140
0.139
0.138
0.137
0.136
0.135
0.134
0.132
0.131
0.130
0.128
0.127
0.126
0.125
0.123
0.122
0.121
0.119
0.118
0.117
0.115
0.114
0.113
0.112
0.110
0.109
0.108
0.107
0.106
0.105
0.104
0.102
0.101
0.100
0.099
0.098
0.097
0.096
0.095
0.096
0.097
0.098
0.099
0.100
0.101
0.102
0.103
0.105
0.106
0.107
0.108
0.109
0.110
0.112
0.113
0.114
0.116
0.117
0.119
0.120
0.122
0.123
0.125
0.127
0.128
0.130
0.131
0.133
0.134
0.136
0.137
0.138
0.140
0.141
0.142
0.143
0.144
0.144
0.145
0.145
0.146
0.146
0.146
0.146
0.146
0.146
0.145
0.145
0.144
0.143
0.142
0.142
0.141
0.139
0.138
0.137
0.136
0.135
0.133
0.132
0.131
0.129
0.128
0.127
0.125
0.124
0.123
0.121
0.120
0.119
0.117
0.116
0.115
0.114
0.112
0.111
0.110
0.109
0.108
0.106
0.105
0.104
0.103
0.102
0.101
0.100
0.099
0.098
0.097
0.095
0.096
0.097
0.098
0.099
0.100
0.101
0.103
0.104
0.105
0.106
0.107
0.108
0.109
0.111
0.112
0.113
0.115
0.116
0.118
0.119
0.121
0.122
0.124
0.126
0.127
0.129
0.130
0.132
0.134
0.135
0.137
0.138
0.139
0.141
0.142
0.143
0.144
0.145
0.145
0.146
0.147
0.147
0.147
0.147
0.147
0.147
0.147
0.146
0.146
0.145
0.144
0.144
0.143
0.142
0.141
0.139
0.138
0.137
0.136
0.134
0.133
0.132
0.130
0.129
0.128
0.126
0.125
0.124
0.122
0.121
0.120
0.118
0.117
0.116
0.114
0.113
0.112
0.111
0.109
0.108
0.107
0.106
0.105
0.104
0.103
0.101
0.100
0.099
0.098
0.097
0.096
0.097
0.097
0.098
0.099
0.101
0.102
0.103
0.104
0.105
0.106
0.107
0.108
0.110
0.111
0.112
0.114
0.115
0.117
0.118
0.120
0.121
0.123
0.125
0.126
0.128
0.130
0.131
0.133
0.134
0.136
0.137
0.139
0.140
0.142
0.143
0.144
0.145
0.146
0.147
0.147
0.148
0.148
0.148
0.149
0.149
0.148
0.148
0.148
0.147
0.147
0.146
0.145
0.144
0.143
0.142
0.141
0.139
0.138
0.137
0.136
0.134
0.133
0.131
0.130
0.129
0.127
0.126
0.125
0.123
0.122
0.120
0.119
0.118
0.116
0.115
0.114
0.113
0.111
0.110
0.109
0.108
0.107
0.105
0.104
0.103
0.102
0.101
0.100
0.099
0.098
0.096
0.097
0.098
0.099
0.100
0.101
0.102
0.103
0.104
0.105
0.106
0.107
0.109
0.110
0.111
0.113
0.114
0.116
0.117
0.119
0.120
0.122
0.124
0.125
0.127
0.129
0.130
0.132
0.134
0.135
0.137
0.138
0.140
0.141
0.143
0.144
0.145
0.146
0.147
0.148
0.149
0.149
0.150
0.150
0.150
0.150
0.150
0.150
0.149
0.149
0.148
0.147
0.146
0.145
0.144
0.143
0.142
0.141
0.139
0.138
0.137
0.135
0.134
0.132
0.131
0.130
0.128
0.127
0.125
0.124
0.123
0.121
0.120
0.119
0.117
0.116
0.115
0.113
0.112
0.111
0.110
0.108
0.107
0.106
0.105
0.104
0.103
0.101
0.100
0.099
0.098
0.096
0.097
0.098
0.099
0.100
0.101
0.102
0.103
0.104
0.105
0.106
0.108
0.109
0.110
0.112
0.113
0.115
0.116
0.118
0.119
0.121
0.123
0.124
0.126
0.128
0.129
0.131
0.133
0.135
0.136
0.138
0.139
0.141
0.142
0.144
0.145
0.146
0.147
0.148
0.149
0.150
0.151
0.151
0.152
0.152
0.152
0.152
0.151
0.151
0.150
0.150
0.149
0.148
0.147
0.146
0.144
0.143
0.142
0.140
0.139
0.138
0.136
0.135
0.133
0.132
0.130
0.129
0.128
0.126
0.125
0.123
0.122
0.121
0.119
0.118
0.117
0.115
0.114
0.113
0.111
0.110
0.109
0.108
0.107
0.105
0.104
0.103
0.102
0.101
0.100
0.099
0.096
0.097
0.098
0.099
0.100
0.101
0.102
0.103
0.104
0.105
0.107
0.108
0.109
0.111
0.112
0.113
0.115
0.116
0.118
0.120
0.121
0.123
0.125
0.127
0.128
0.130
0.132
0.134
0.135
0.137
0.139
0.140
0.142
0.144
0.145
0.146
0.148
0.149
0.150
0.151
0.152
0.152
0.153
0.153
0.154
0.154
0.153
0.153
0.153
0.152
0.151
0.150
0.149
0.148
0.147
0.146
0.144
0.143
0.142
0.140
0.139
0.137
0.136
0.134
0.133
0.131
0.130
0.128
0.127
0.126
0.124
0.123
0.121
0.120
0.119
0.117
0.116
0.115
0.113
0.112
0.111
0.110
0.108
0.107
0.106
0.105
0.104
0.102
0.101
0.100
0.099
0.096
0.097
0.098
0.099
0.100
0.101
0.102
0.103
0.104
0.105
0.107
0.108
0.109
0.111
0.112
0.114
0.115
0.117
0.118
0.120
0.122
0.124
0.125
0.127
0.129
0.131
0.133
0.135
0.136
0.138
0.140
0.142
0.143
0.145
0.146
0.148
0.149
0.150
0.152
0.153
0.153
0.154
0.155
0.155
0.156
0.156
0.156
0.155
0.155
0.154
0.153
0.152
0.151
0.150
0.149
0.147
0.146
0.144
0.143
0.141
0.140
0.138
0.137
0.135
0.134
0.132
0.131
0.129
0.128
0.126
0.125
0.124
0.122
0.121
0.119
0.118
0.117
0.115
0.114
0.113
0.111
0.110
0.109
0.108
0.106
0.105
0.104
0.103
0.102
0.101
0.100
0.096
0.097
0.098
0.099
0.100
0.101
0.102
0.103
0.104
0.106
0.107
0.108
0.110
0.111
0.112
0.114
0.116
0.117
0.119
0.121
0.122
0.124
0.126
0.128
0.130
0.132
0.134
0.135
0.137
0.139
0.141
0.143
0.144
0.146
0.148
0.149
0.151
0.152
0.153
0.154
0.156
0.156
0.157
0.158
0.158
0.158
0.158
0.158
0.157
0.157
0.156
0.155
0.153
0.152
0.150
0.149
0.147
0.146
0.144
0.143
0.141
0.139
0.138
0.136
0.135
0.133
0.132
0.130
0.129
0.127
0.126
0.124
0.123
0.121
0.120
0.119
0.117
0.116
0.115
0.113
0.112
0.111
0.109
0.108
0.107
0.106
0.105
0.103
0.102
0.101
0.100
0.096
0.097
0.098
0.099
0.100
0.101
0.102
0.103
0.104
0.106
0.107
0.108
0.110
0.111
0.113
0.114
0.116
0.117
0.119
0.121
0.123
0.125
0.127
0.129
0.131
0.133
0.135
0.136
0.138
0.140
0.142
0.144
0.146
0.148
0.149
0.151
0.153
0.154
0.155
0.157
0.158
0.159
0.160
0.161
0.161
0.161
0.161
0.161
0.160
0.160
0.159
0.157
0.156
0.154
0.153
0.151
0.149
0.147
0.146
0.144
0.142
0.140
0.139
0.137
0.136
0.134
0.132
0.131
0.129
0.128
0.126
0.125
0.124
0.122
0.121
0.119
0.118
0.117
0.115
0.114
0.113
0.111
0.110
0.109
0.107
0.106
0.105
0.104
0.103
0.101
0.100
0.096
0.097
0.098
0.099
0.100
0.101
0.102
0.103
0.105
0.106
0.107
0.108
0.110
0.111
0.113
0.114
0.116
0.118
0.120
0.121
0.123
0.125
0.127
0.129
0.131
0.133
0.135
0.137
0.140
0.142
0.143
0.145
0.147
0.149
0.151
0.153
0.155
0.156
0.158
0.159
0.161
0.162
0.163
0.164
0.165
0.165
0.165
0.165
0.165
0.164
0.162
0.161
0.159
0.157
0.155
0.153
0.151
0.149
0.147
0.145
0.143
0.142
0.140
0.138
0.137
0.135
0.133
0.132
0.130
0.129
0.127
0.126
0.124
0.123
0.121
0.120
0.119
0.117
0.116
0.114
0.113
0.112
0.110
0.109
0.108
0.107
0.105
0.104
0.103
0.102
0.101
0.096
0.097
0.098
0.099
0.100
0.101
0.102
0.103
0.105
0.106
0.107
0.109
0.110
0.111
0.113
0.115
0.116
0.118
0.120
0.122
0.124
0.126
0.128
0.130
0.132
0.134
0.136
0.139
0.141
0.143
0.145
0.147
0.149
0.151
0.153
0.155
0.157
0.159
0.160
0.162
0.164
0.166
0.167
0.168
0.169
0.170
0.171
0.170
0.170
0.169
0.167
0.165
0.163
0.161
0.158
0.156
0.153
0.151
0.149
0.147
0.145
0.143
0.141
0.139
0.137
0.136
0.134
0.133
0.131
0.129
0.128
0.126
0.125
0.123
0.122
0.121
0.119
0.118
0.116
0.115
0.114
0.112
0.111
0.110
0.108
0.107
0.106
0.105
0.103
0.102
0.101
0.096
0.097
0.098
0.099
0.100
0.101
0.102
0.103
0.105
0.106
0.107
0.109
0.110
0.112
0.113
0.115
0.117
0.118
0.120
0.122
0.124
0.127
0.129
0.131
0.133
0.135
0.138
0.140
0.142
0.144
0.146
0.149
0.151
0.153
0.155
0.157
0.159
0.162
0.164
0.166
0.168
0.170
0.172
0.174
0.175
0.177
0.178
0.178
0.177
0.176
0.174
0.172
0.169
0.166
0.163
0.159
0.156
0.153
0.151
0.148
0.146
0.144
0.142
0.140
0.138
0.137
0.135
0.133
0.132
0.130
0.129
0.127
0.126
0.124
0.123
0.121
0.120
0.118
0.117
0.115
0.114
0.113
0.111
0.110
0.109
0.108
0.106
0.105
0.104
0.103
0.101
0.096
0.097
0.098
0.099
0.100
0.101
0.102
0.103
0.105
0.106
0.107
0.109
0.110
0.112
0.113
0.115
0.117
0.119
0.121
0.123
0.125
0.127
0.129
0.132
0.134
0.136
0.139
0.141
0.143
0.146
0.148
0.151
0.153
0.155
0.158
0.160
0.162
0.165
0.167
0.170
0.172
0.175
0.178
0.181
0.183
0.186
0.187
0.188
0.188
0.187
0.185
0.181
0.177
0.173
0.168
0.164
0.160
0.156
0.153
0.150
0.148
0.145
0.143
0.141
0.139
0.137
0.136
0.134
0.132
0.131
0.129
0.128
0.126
0.125
0.123
0.122
0.120
0.119
0.117
0.116
0.115
0.113
0.112
0.111
0.109
0.108
0.107
0.105
0.104
0.103
0.102
0.096
0.097
0.098
0.099
0.100
0.101
0.102
0.104
0.105
0.106
0.107
0.109
0.110
0.112
0.114
0.115
0.117
0.119
0.121
0.123
0.126
0.128
0.130
0.133
0.135
0.138
0.140
0.143
0.145
0.148
0.150
0.153
0.155
0.158
0.160
0.163
0.166
0.169
0.172
0.175
0.178
0.182
0.186
0.190
0.194
0.198
0.202
0.204
0.205
0.203
0.200
0.195
0.189
0.182
0.176
0.170
0.165
0.160
0.156
0.152
0.149
0.147
0.144
0.142
0.140
0.138
0.137
0.135
0.133
0.132
0.130
0.128
0.127
0.125
0.124
0.122
0.121
0.119
0.118
0.116
0.115
0.114
0.112
0.111
0.110
0.108
0.107
0.106
0.105
0.103
0.102
0.096
0.097
0.098
0.099
0.100
0.101
0.102
0.104
0.105
0.106
0.108
0.109
0.110
0.112
0.114
0.116
0.118
0.120
0.122
0.124
0.126
0.129
0.131
0.134
0.136
0.139
0.141
0.144
0.147
0.149
0.152
0.155
0.158
0.161
0.163
0.166
0.170
0.173
0.177
0.180
0.185
0.190
0.195
0.202
0.209
0.216
0.222
0.227
0.230
0.229
0.224
0.216
0.206
0.196
0.187
0.178
0.171
0.164
0.159
0.155
0.151
0.148
0.146
0.143
0.141
0.139
0.137
0.136
0.134
0.132
0.131
0.129
0.127
0.126
0.124
0.123
0.121
0.120
0.118
0.117
0.116
0.114
0.113
0.111
0.110
0.109
0.107
0.106
0.105
0.104
0.102
0.096
0.097
0.098
0.099
0.100
0.101
0.102
0.104
0.105
0.106
0.108
0.109
0.111
0.112
0.114
0.116
0.118
0.120
0.122
0.124
0.127
0.129
0.132
0.135
0.137
0.140
0.143
0.146
0.149
0.152
0.154
0.157
0.160
0.164
0.167
0.170
0.174
0.178
0.182
0.187
0.193
0.200
0.208
0.218
0.229
0.242
0.254
0.265
0.271
0.270
0.263
0.250
0.234
0.217
0.202
0.189
0.178
0.170
0.163
0.158
0.154
0.150
0.147
0.145
0.142
0.140
0.138
0.136
0.135
0.133
0.131
0.130
0.128
0.126
0.125
0.123
0.122
0.120
0.119
0.117
0.116
0.115
0.113
0.112
0.110
0.109
0.108
0.107
0.105
0.104
0.103
0.096
0.097
0.098
0.099
0.100
0.101
0.103
0.104
0.105
0.106
0.108
0.109
0.111
0.112
0.114
0.116
0.118
0.120
0.123
0.125
0.128
0.130
0.133
0.136
0.139
0.142
0.145
0.148
0.151
0.154
0.157
0.160
0.164
0.167
0.171
0.175
0.179
0.183
0.189
0.195
0.202
0.212
0.223
0.238
0.257
0.279
0.303
0.326
0.341
0.342
0.329
0.305
0.276
0.248
0.223
0.204
0.188
0.177
0.168
0.161
0.156
0.152
0.149
0.146
0.143
0.141
0.139
0.137
0.135
0.134
0.132
0.130
0.129
0.127
0.125
0.124
0.122
0.121
0.119
0.118
0.116
0.115
0.114
0.112
0.111
0.109
0.108
0.107
0.106
0.104
0.103
0.096
0.097
0.098
0.099
0.100
0.101
0.103
0.104
0.105
0.106
0.108
0.109
0.111
0.113
0.115
0.116
0.119
0.121
0.123
0.126
0.128
0.131
0.134
0.137
0.140
0.143
0.146
0.150
0.153
0.156
0.160
0.163
0.167
0.171
0.175
0.179
0.184
0.190
0.196
0.204
0.213
0.226
0.242
0.264
0.295
0.334
0.382
0.431
0.466
0.474
0.447
0.399
0.343
0.293
0.253
0.223
0.201
0.185
0.173
0.165
0.159
0.154
0.150
0.147
0.144
0.142
0.140
0.138
0.136
0.134
0.133
0.131
0.129
0.128
0.126
0.124
0.123
0.121
0.120
0.118
0.117
0.115
0.114
0.113
0.111
0.110
0.108
0.107
0.106
0.105
0.103
0.096
0.097
0.098
0.099
0.100
0.102
0.103
0.104
0.105
0.107
0.108
0.110
0.111
0.113
0.115
0.117
0.119
0.121
0.124
0.126
0.129
0.132
0.135
0.138
0.142
0.145
0.148
0.152
0.155
0.159
0.163
0.167
0.171
0.175
0.180
0.185
0.190
0.197
0.204
0.213
0.225
0.241
0.264
0.297
0.344
0.413
0.507
0.620
0.716
0.738
0.673
0.563
0.451
0.359
0.293
0.247
0.215
0.194
0.179
0.169
0.162
0.156
0.152
0.148
0.145
0.143
0.141
0.139
0.137
0.135
0.133
0.132
0.130
0.128
0.127
0.125
0.123
0.122
0.120
0.119
0.117
0.116
0.114
0.113
0.112
0.110
0.109
0.107
0.106
0.105
0.104
0.096
0.097
0.098
0.099
0.101
0.102
0.103
0.104
0.105
0.107
0.108
0.110
0.111
0.113
0.115
0.117
0.120
0.122
0.124
0.127
0.130
0.133
0.136
0.140
0.143
0.147
0.150
0.154
0.158
0.162
0.166
0.170
0.175
0.180
0.185
0.191
0.197
0.204
0.213
0.224
0.238
0.259
0.288
0.333
0.405
0.520
0.705
0.982
1.283
1.357
1.145
0.860
0.619
0.450
0.342
0.274
0.231
0.204
0.186
0.173
0.164
0.158
0.153
0.149
0.146
0.144
0.141
0.139
0.137
0.136
0.134
0.132
0.130
0.129
0.127
0.125
0.124
0.122
0.121
0.119
0.118
0.116
0.115
0.113
0.112
0.110
0.109
0.108
0.106
0.105
0.104
0.096
0.097
0.098
0.100
0.101
0.102
0.103
0.104
0.106
0.107
0.108
0.110
0.112
0.114
0.116
0.118
0.120
0.123
0.125
0.128
0.131
0.134
0.138
0.141
0.145
0.149
0.152
0.157
0.161
0.165
0.170
0.174
0.179
0.185
0.191
0.197
0.204
0.213
0.223
0.235
0.252
0.276
0.313
0.371
0.470
0.648
0.986
1.675
2.951
3.215
2.232
1.408
0.862
0.561
0.396
0.302
0.247
0.213
0.192
0.177
0.167
0.160
0.155
0.151
0.147
0.145
0.142
0.140
0.138
0.136
0.135
0.133
0.131
0.129
0.128
0.126
0.124
0.123
0.121
0.120
0.118
0.117
0.115
0.114
0.112
0.111
0.109
0.108
0.107
0.105
0.104
0.096
0.097
0.099
0.100
0.101
0.102
0.103
0.104
0.106
0.107
0.109
0.110
0.112
0.114
0.116
0.118
0.121
0.123
0.126
0.129
0.132
0.135
0.139
0.143
0.147
0.151
0.155
0.159
0.164
0.168
0.173
0.179
0.184
0.190
0.197
0.204
0.212
0.222
0.233
0.247
0.266
0.293
0.335
0.404
0.527
0.765
1.284
2.631
7.751
8.601
5.394
2.362
1.145
0.666
0.442
0.325
0.260
0.221
0.197
0.181
0.170
0.162
0.156
0.152
0.149
0.146
0.143
0.141
0.139
0.137
0.135
0.133
0.132
0.130
0.128
0.126
0.125
0.123
0.122
0.120
0.118
0.117
0.115
0.114
0.112
0.111
0.110
0.108
0.107
0.105
0.104
0.096
0.098
0.099
0.100
0.101
0.102
0.103
0.105
0.106
0.107
0.109
0.111
0.112
0.114
0.116
0.119
0.121
0.124
0.127
0.130
0.133
0.137
0.140
0.144
0.148
0.153
0.157
0.162
0.167
0.172
0.177
0.183
0.190
0.196
0.204
0.212
0.221
0.232
0.245
0.261
0.281
0.310
0.353
0.426
0.559
0.824
1.433
3.260
10.673
5.759
11.054
2.939
1.280
0.716
0.465
0.338
0.268
0.227
0.201
0.184
0.172
0.164
0.158
0.153
0.150
0.147
0.144
0.142
0.140
0.138
0.136
0.134
0.132
0.130
0.129
0.127
0.125
0.124
0.122
0.120
0.119
0.117
0.116
0.114
0.113
0.111
0.110
0.108
0.107
0.106
0.104
0.097
0.098
0.099
0.100
0.101
0.102
0.103
0.105
0.106
0.108
0.109
0.111
0.113
0.115
0.117
0.119
0.122
0.125
0.128
0.131
0.134
0.138
0.142
0.146
0.150
0.155
0.160
0.165
0.170
0.176
0.182
0.188
0.195
0.203
0.211
0.221
0.232
0.244
0.258
0.275
0.296
0.325
0.367
0.436
0.559
0.799
1.317
2.651
6.213
4.916
3.830
2.166
1.152
0.685
0.457
0.338
0.270
0.229
0.203
0.186
0.174
0.166
0.160
0.155
0.151
0.148
0.145
0.143
0.141
0.139
0.137
0.135
0.133
0.131
0.129
0.127
0.126
0.124
0.122
0.121
0.119
0.117
0.116
0.114
0.113
0.111
0.110
0.109
0.107
0.106
0.105
0.097
0.098
0.099
0.100
0.101
0.102
0.104
0.105
0.106
0.108
0.109
0.111
0.113
0.115
0.117
0.120
0.122
0.125
0.128
0.132
0.135
0.139
0.143
0.148
0.152
0.157
0.162
0.168
0.174
0.180
0.186
0.193
0.201
0.210
0.219
0.230
0.243
0.257
0.274
0.292
0.315
0.342
0.380
0.437
0.535
0.710
1.035
1.589
2.236
2.508
2.293
1.485
0.915
0.599
0.425
0.326
0.266
0.229
0.205
0.188
0.176
0.168
0.161
0.156
0.152
0.149
0.146
0.144
0.142
0.139
0.137
0.135
0.133
0.132
0.130
0.128
0.126
0.124
0.123
0.121
0.119
0.118
0.116
0.115
0.113
0.112
0.110
0.109
0.107
0.106
0.105
0.097
0.098
0.099
0.100
0.101
0.102
0.104
0.105
0.106
0.108
0.110
0.111
0.113
0.115
0.118
0.120
0.123
0.126
0.129
0.133
0.136
0.140
0.145
0.149
0.154
0.159
0.165
0.171
0.177
0.184
0.191
0.199
0.207
0.217
0.228
0.241
0.256
0.273
0.292
0.314
0.337
0.364
0.395
0.438
0.504
0.612
0.780
1.005
1.218
1.343
1.265
0.968
0.691
0.502
0.382
0.307
0.259
0.227
0.205
0.189
0.178
0.169
0.163
0.158
0.154
0.151
0.148
0.145
0.143
0.140
0.138
0.136
0.134
0.132
0.130
0.128
0.126
0.125
0.123
0.121
0.120
0.118
0.116
0.115
0.113
0.112
0.110
0.109
0.107
0.106
0.105
0.097
0.098
0.099
0.100
0.101
0.102
0.104
0.105
0.107
0.108
0.110
0.112
0.114
0.116
0.118
0.121
0.124
0.127
0.130
0.134
0.138
0.142
0.146
0.151
0.156
0.162
0.168
0.174
0.181
0.188
0.196
0.204
0.214
0.225
0.237
0.252
0.270
0.290
0.314
0.341
0.368
0.395
0.421
0.449
0.486
0.540
0.617
0.707
0.785
0.817
0.770
0.655
0.524
0.418
0.341
0.287
0.250
0.223
0.204
0.190
0.179
0.171
0.165
0.160
0.156
0.152
0.149
0.146
0.144
0.141
0.139
0.137
0.135
0.133
0.131
0.129
0.127
0.125
0.123
0.121
0.120
0.118
0.116
0.115
0.113
0.112
0.110
0.109
0.108
0.106
0.105
0.097
0.098
0.099
0.100
0.101
0.102
0.104
0.105
0.107
0.108
0.110
0.112
0.114
0.116
0.119
0.121
0.124
0.127
0.131
0.134
0.139
0.143
0.148
0.153
0.158
0.164
0.170
0.177
0.184
0.192
0.200
0.210
0.220
0.232
0.247
0.264
0.285
0.310
0.341
0.375
0.409
0.440
0.463
0.478
0.490
0.506
0.529
0.557
0.577
0.576
0.544
0.486
0.419
0.357
0.308
0.270
0.241
0.220
0.203
0.191
0.181
0.173
0.167
0.162
0.157
0.154
0.150
0.147
0.145
0.142
0.140
0.137
0.135
0.133
0.131
0.129
0.127
0.125
0.123
0.122
0.120
0.118
0.117
0.115
0.113
0.112
0.110
0.109
0.108
0.106
0.105
0.097
0.098
0.099
0.100
0.101
0.103
0.104
0.105
0.107
0.108
0.110
0.112
0.114
0.116
0.119
0.122
0.125
0.128
0.131
0.135
0.140
0.144
0.149
0.154
0.160
0.166
0.173
0.180
0.187
0.196
0.205
0.215
0.226
0.240
0.256
0.276
0.300
0.332
0.370
0.414
0.461
0.501
0.524
0.528
0.518
0.503
0.491
0.483
0.475
0.458
0.432
0.395
0.355
0.317
0.284
0.256
0.234
0.217
0.203
0.192
0.182
0.175
0.169
0.164
0.159
0.155
0.152
0.149
0.146
0.143
0.141
0.138
0.136
0.134
0.131
0.129
0.127
0.126
0.124
0.122
0.120
0.118
0.117
0.115
0.114
0.112
0.111
0.109
0.108
0.106
0.105
0.096
0.098
0.099
0.100
0.101
0.103
0.104
0.105
0.107
0.108
0.110
0.112
0.114
0.117
0.119
0.122
0.125
0.128
0.132
0.136
0.140
0.145
0.150
0.156
0.162
0.168
0.175
0.183
0.191
0.199
0.209
0.220
0.232
0.246
0.264
0.286
0.314
0.351
0.399
0.456
0.519
0.572
0.600
0.595
0.563
0.522
0.483
0.451
0.424
0.400
0.374
0.346
0.318
0.291
0.267
0.247
0.230
0.215
0.203
0.193
0.184
0.177
0.171
0.166
0.161
0.157
0.153
0.150
0.147
0.144
0.141
0.139
0.136
0.134
0.132
0.130
0.128
0.126
0.124
0.122
0.120
0.118
0.117
0.115
0.114
0.112
0.111
0.109
0.108
0.106
0.105
0.096
0.098
0.099
0.100
0.101
0.102
0.104
0.105
0.107
0.108
0.110
0.112
0.114
0.117
0.119
0.122
0.125
0.129
0.133
0.137
0.141
0.146
0.152
0.157
0.163
0.170
0.177
0.185
0.193
0.203
0.213
0.224
0.237
0.252
0.271
0.294
0.325
0.367
0.421
0.490
0.568
0.637
0.671
0.659
0.610
0.546
0.486
0.438
0.400
0.370
0.343
0.319
0.297
0.276
0.258
0.241
0.227
0.214
0.204
0.194
0.186
0.179
0.173
0.168
0.163
0.158
0.155
0.151
0.148
0.145
0.142
0.139
0.137
0.134
0.132
0.130
0.128
0.126
0.124
0.122
0.120
0.119
0.117
0.115
0.114
0.112
0.111
0.109
0.108
0.106
0.105
0.096
0.097
0.099
0.100
0.101
0.102
0.104
0.105
0.107
0.108
0.110
0.112
0.115
0.117
0.120
0.123
0.126
0.129
0.133
0.137
0.142
0.147
0.153
0.159
0.165
0.172
0.179
0.187
0.196
0.206
0.216
0.227
0.241
0.256
0.275
0.299
0.331
0.374
0.432
0.506
0.591
0.667
0.706
0.692
0.635
0.558
0.487
0.429
0.386
0.353
0.327
0.305
0.285
0.268
0.252
0.238
0.225
0.214
0.204
0.196
0.188
0.181
0.175
0.169
0.164
0.160
0.156
0.152
0.149
0.145
0.142
0.140
0.137
0.135
0.132
0.130
0.128
0.126
0.124
0.122
0.120
0.119
0.117
0.115
0.114
0.112
0.111
0.109
0.108
0.106
0.105
0.096
0.097
0.098
0.100
0.101
0.102
0.104
0.105
0.107
0.108
0.110
0.112
0.115
0.117
0.120
0.123
0.126
0.130
0.134
0.138
0.143
0.148
0.154
0.160
0.166
0.173
0.181
0.189
0.198
0.208
0.218
0.230
0.243
0.259
0.277
0.301
0.332
0.373
0.428
0.497
0.576
0.647
0.684
0.673
0.619
0.545
0.475
0.418
0.375
0.342
0.317
0.296
0.279
0.263
0.249
0.236
0.225
0.215
0.205
0.197
0.189
0.182
0.176
0.171
0.166
0.161
0.157
0.153
0.149
0.146
0.143
0.140
0.137
0.135
0.132
0.130
0.128
0.126
0.124
0.122
0.120
0.119
0.117
0.115
0.114
0.112
0.110
0.109
0.108
0.106
0.105
0.096
0.097
0.098
0.099
0.101
0.102
0.104
0.105
0.107
0.108
0.110
0.112
0.115
0.117
0.120
0.123
0.126
0.130
0.134
0.138
0.143
0.149
0.154
0.161
0.167
0.175
0.183
0.191
0.200
0.210
0.220
0.232
0.245
0.259
0.277
0.299
0.327
0.363
0.410
0.468
0.532
0.588
0.618
0.610
0.569
0.509
0.450
0.401
0.363
0.333
0.310
0.291
0.275
0.260
0.247
0.236
0.225
0.215
0.206
0.198
0.190
0.183
0.177
0.172
0.166
0.162
0.157
0.153
0.150
0.146
0.143
0.140
0.137
0.135
0.132
0.130
0.128
0.126
0.124
0.122
0.120
0.118
0.117
0.115
0.113
0.112
0.110
0.109
0.107
0.106
0.105
0.096
0.097
0.098
0.099
0.101
0.102
0.103
0.105
0.107
0.108
0.110
0.112
0.115
0.117
0.120
0.123
0.126
0.130
0.134
0.139
0.144
0.149
0.155
0.161
0.168
0.176
0.184
0.192
0.201
0.211
0.221
0.233
0.245
0.259
0.275
0.294
0.318
0.348
0.386
0.430
0.476
0.516
0.537
0.532
0.503
0.462
0.418
0.380
0.348
0.323
0.303
0.286
0.272
0.258
0.246
0.235
0.224
0.215
0.206
0.198
0.190
0.184
0.178
0.172
0.167
0.162
0.157
0.153
0.150
0.146
0.143
0.140
0.137
0.135
0.132
0.130
0.128
0.126
0.124
0.122
0.120
0.118
0.117
0.115
0.113
0.112
0.110
0.109
0.107
0.106
0.105
0.095
0.097
0.098
0.099
0.100
0.102
0.103
0.105
0.106
0.108
0.110
0.112
0.115
0.117
0.120
0.123
0.126
0.130
0.134
0.139
0.144
0.149
0.155
0.162
0.169
0.176
0.184
0.193
0.202
0.212
0.222
0.233
0.244
0.256
0.270
0.287
0.307
0.330
0.359
0.390
0.422
0.448
0.461
0.459
0.441
0.414
0.384
0.356
0.333
0.313
0.296
0.282
0.268
0.256
0.244
0.233
0.223
0.214
0.205
0.197
0.190
0.183
0.177
0.172
0.166
0.162
0.157
0.153
0.149
0.146
0.143
0.140
0.137
0.135
0.132
0.130
0.128
0.126
0.124
0.122
0.120
0.118
0.116
0.115
0.113
0.112
0.110
0.109
0.107
0.106
0.104
0.095
0.096
0.098
0.099
0.100
0.102
0.103
0.105
0.106
0.108
0.110
0.112
0.115
0.117
0.120
0.123
0.126
0.130
0.134
0.139
0.144
0.149
0.155
0.162
0.169
0.177
0.185
0.193
0.202
0.212
0.222
0.232
0.242
0.253
0.265
0.279
0.294
0.312
0.333
0.354
0.375
0.392
0.400
0.399
0.389
0.372
0.353
0.334
0.317
0.302
0.288
0.276
0.264
0.252
0.241
0.231
0.221
0.212
0.203
0.196
0.189
0.182
0.176
0.171
0.166
0.161
0.157
0.153
0.149
0.146
0.142
0.140
0.137
0.134
0.132
0.130
0.127
0.125
0.123
0.121
0.120
0.118
0.116
0.115
0.113
0.111
0.110
0.108
0.107
0.106
0.104
0.095
0.096
0.097
0.099
0.100
0.101
0.103
0.104
0.106
0.108
0.110
0.112
0.114
0.117
0.120
0.123
0.126
0.130
0.134
0.139
0.144
0.149
0.155
0.162
0.169
0.177
0.185
0.193
0.202
0.211
0.220
0.230
0.239
0.249
0.259
0.270
0.282
0.295
0.310
0.324
0.338
0.348
0.354
0.353
0.347
0.337
0.325
0.313
0.301
0.290
0.279
0.269
0.258
0.247
0.237
0.227
0.218
0.209
0.201
0.193
0.187
0.180
0.175
0.169
0.164
0.160
0.156
0.152
0.148
0.145
0.142
0.139
0.136
0.134
0.131
0.129
0.127
0.125
0.123
0.121
0.119
0.118
0.116
0.114
0.113
0.111
0.110
0.108
0.107
0.105
0.104
0.095
0.096
0.097
0.098
0.100
0.101
0.103
0.104
0.106
0.108
0.110
0.112
0.114
0.117
0.120
0.123
0.126
0.130
0.134
0.139
0.144
0.149
0.155
0.161
0.168
0.176
0.184
0.192
0.201
0.210
0.219
0.227
0.236
0.244
0.253
0.261
0.270
0.280
0.290
0.300
0.308
0.315
0.318
0.319
0.315
0.310
0.302
0.294
0.286
0.278
0.269
0.260
0.251
0.241
0.231
0.222
0.213
0.205
0.197
0.190
0.184
0.178
0.172
0.167
0.163
0.158
0.154
0.151
0.147
0.144
0.141
0.138
0.136
0.133
0.131
0.129
0.127
0.125
0.123
0.121
0.119
0.117
0.116
0.114
0.112
0.111
0.109
0.108
0.107
0.105
0.104
0.095
0.096
0.097
0.098
0.100
0.101
0.102
0.104
0.106
0.108
0.110
0.112
0.114
0.117
0.120
0.123
0.126
0.130
0.134
0.138
0.143
0.149
0.154
0.161
0.168
0.175
0.183
0.191
0.199
0.208
0.216
0.224
0.232
0.239
0.246
0.253
0.259
0.266
0.273
0.279
0.285
0.289
0.292
0.292
0.290
0.287
0.282
0.277
0.271
0.265
0.258
0.250
0.242
0.234
0.225
0.216
0.208
0.200
0.193
0.186
0.180
0.175
0.170
0.165
0.161
0.157
0.153
0.149
0.146
0.143
0.140
0.138
0.135
0.133
0.130
0.128
0.126
0.124
0.122
0.120
0.119
0.117
0.115
0.114
0.112
0.111
0.109
0.108
0.106
0.105
0.104
0.094
0.096
0.097
0.098
0.099
0.101
0.102
0.104
0.106
0.107
0.109
0.112
0.114
0.117
0.119
0.122
0.126
0.129
0.133
0.138
0.143
0.148
0.154
0.160
0.167
0.174
0.181
0.189
0.197
0.205
0.213
0.220
0.227
0.233
0.239
0.244
0.249
0.254
0.259
0.263
0.266
0.269
0.271
0.271
0.270
0.268
0.265
0.262
0.257
0.252
0.247
0.240
0.233
0.225
0.217
0.209
0.202
0.195
0.188
0.182
0.177
0.172
0.167
0.163
0.159
0.155
0.151
0.148
0.145
0.142
0.139
0.137
0.134
0.132
0.130
0.128
0.126
0.124
0.122
0.120
0.118
0.117
0.115
0.113
0.112
0.110
0.109
0.107
0.106
0.105
0.103
0.094
0.095
0.097
0.098
0.099
0.101
0.102
0.104
0.105
0.107
0.109
0.111
0.114
0.116
0.119
0.122
0.125
0.129
0.133
0.137
0.142
0.147
0.153
0.159
0.165
0.172
0.179
0.187
0.194
0.202
0.209
0.215
0.222
0.227
0.232
0.236
0.240
0.243
0.246
0.249
0.251
0.253
0.254
0.254
0.253
0.252
0.250
0.247
0.244
0.240
0.235
0.229
0.223
0.216
0.209
0.202
0.196
0.189
0.183
0.178
0.173
0.168
0.164
0.160
0.156
0.153
0.149
0.146
0.143
0.141
0.138
0.136
0.133
0.131
0.129
0.127
0.125
0.123
0.121
0.119
0.118
0.116
0.115
0.113
0.111
0.110
0.109
0.107
0.106
0.104
0.103
0.094
0.095
0.096
0.098
0.099
0.100
0.102
0.104
0.105
0.107
0.109
0.111
0.114
0.116
0.119
0.122
0.125
0.129
0.132
0.137
0.141
0.146
0.151
0.157
0.163
0.170
0.177
0.184
0.191
0.198
0.204
0.210
0.216
0.220
0.224
0.228
0.231
0.233
0.235
0.237
0.238
0.239
0.240
0.240
0.239
0.238
0.237
0.235
0.232
0.228
0.224
0.219
0.214
0.208
0.201
0.195
0.189
0.184
0.178
0.173
0.169
0.165
0.161
0.157
0.154
0.151
0.148
0.145
0.142
0.139
0.137
0.135
0.132
0.130
0.128
0.126
0.124
0.122
0.121
0.119
0.117
0.116
0.114
0.113
0.111
0.110
0.108
0.107
0.105
0.104
0.103
0.094
0.095
0.096
0.097
0.099
0.100
0.102
0.103
0.105
0.107
0.109
0.111
0.113
0.116
0.119
0.121
0.125
0.128
0.132
0.136
0.140
0.145
0.150
0.156
0.161
0.168
0.174
0.181
0.187
0.193
0.199
0.205
0.210
0.214
0.217
0.220
0.222
0.224
0.225
0.226
0.227
0.228
0.228
0.228
0.228
0.227
0.225
0.223
0.221
0.218
0.214
0.209
0.204
0.199
0.194
0.188
0.183
0.178
0.173
0.169
0.165
0.161
0.158
0.154
0.151
0.148
0.146
0.143
0.140
0.138
0.136
0.133
0.131
0.129
0.127
0.125
0.124
0.122
0.120
0.118
0.117
0.115
0.114
0.112
0.111
0.109
0.108
0.106
0.105
0.104
0.102
0.094
0.095
0.096
0.097
0.099
0.100
0.102
0.103
0.105
0.107
0.109
0.111
0.113
0.116
0.118
0.121
0.124
0.127
0.131
0.135
0.139
0.144
0.148
0.154
0.159
0.165
0.171
0.177
0.183
0.189
0.194
0.199
0.203
0.207
0.210
0.212
0.214
0.215
0.216
0.217
0.218
0.218
0.218
0.218
0.217
0.216
0.215
0.213
0.211
0.208
0.204
0.200
0.196
0.191
0.187
0.182
0.177
0.173
0.169
0.165
0.161
0.158
0.155
0.152
0.149
0.146
0.144
0.141
0.139
0.137
0.134
0.132
0.130
0.128
0.126
0.125
0.123
0.121
0.119
0.118
0.116
0.115
0.113
0.112
0.110
0.109
0.107
0.106
0.105
0.103
0.102
0.093
0.095
0.096
0.097
0.098
0.100
0.101
0.103
0.105
0.107
0.109
0.111
0.113
0.115
0.118
0.121
0.124
0.127
0.130
0.134
0.138
0.142
0.147
0.152
0.157
0.162
0.168
0.173
0.179
0.184
0.189
0.193
0.197
0.200
0.203
0.205
0.207
0.208
0.208
0.209
0.209
0.209
0.209
0.209
0.208
0.207
0.206
0.204
0.202
0.199
0.196
0.192
0.188
0.184
0.180
0.176
0.172
0.168
0.164
0.161
0.158
0.155
0.152
0.149
0.147
0.144
0.142
0.139
0.137
0.135
0.133
0.131
0.129
0.127
0.125
0.124
0.122
0.120
0.119
0.117
0.116
0.114
0.113
0.111
0.110
0.108
0.107
0.106
0.104
0.103
0.102
0.093
0.094
0.096
0.097
0.098
0.100
0.101
0.103
0.105
0.106
0.108
0.110
0.113
0.115
0.117
0.120
0.123
0.126
0.129
0.133
0.137
0.141
0.145
0.150
0.154
0.159
0.164
0.169
0.174
0.179
0.183
0.187
0.191
0.194
0.196
0.198
0.199
0.200
0.201
0.201
0.202
0.201
0.201
0.201
0.200
0.199
0.197
0.196
0.194
0.191
0.188
0.185
0.182
0.178
0.174
0.171
0.167
0.164
0.160
0.157
0.154
0.152
0.149
0.147
0.144
0.142
0.140
0.138
0.136
0.134
0.132
0.130
0.128
0.126
0.125
0.123
0.121
0.120
0.118
0.116
0.115
0.113
0.112
0.111
0.109
0.108
0.106
0.105
0.104
0.103
0.101
0.093
0.094
0.096
0.097
0.098
0.100
0.101
0.103
0.104
0.106
0.108
0.110
0.112
0.115
0.117
0.120
0.122
0.125
0.129
0.132
0.135
0.139
0.143
0.147
0.152
0.156
0.161
0.166
0.170
0.174
0.178
0.182
0.185
0.188
0.190
0.192
0.193
0.194
0.194
0.195
0.195
0.194
0.194
0.193
0.193
0.192
0.190
0.188
0.186
0.184
0.181
0.179
0.176
0.172
0.169
0.166
0.163
0.160
0.157
0.154
0.151
0.149
0.147
0.144
0.142
0.140
0.138
0.136
0.134
0.132
0.131
0.129
0.127
0.125
0.124
0.122
0.120
0.119
0.117
0.116
0.114
0.113
0.111
0.110
0.109
0.107
0.106
0.105
0.103
0.102
0.101
0.093
0.094
0.095
0.097
0.098
0.099
0.101
0.103
0.104
0.106
0.108
0.110
0.112
0.114
0.117
0.119
0.122
0.125
0.128
0.131
0.134
0.138
0.141
0.145
0.149
0.154
0.158
0.162
0.166
0.170
0.173
0.177
0.179
0.182
0.184
0.186
0.187
0.188
0.188
0.188
0.188
0.188
0.188
0.187
0.186
0.185
0.184
0.182
0.180
0.178
0.175
0.173
0.170
0.167
0.164
0.161
0.159
0.156
0.153
0.151
0.149
0.146
0.144
0.142
0.140
0.138
0.136
0.135
0.133
0.131
0.129
0.128
0.126
0.124
0.123
0.121
0.120
0.118
0.116
0.115
0.114
0.112
0.111
0.109
0.108
0.107
0.105
0.104
0.103
0.102
0.101
0.093
0.094
0.095
0.097
0.098
0.099
0.101
0.102
0.104
0.106
0.108
0.110
0.112
0.114
0.116
0.119
0.121
0.124
0.127
0.130
0.133
0.136
0.140
0.143
0.147
0.151
0.155
0.158
0.162
0.165
0.169
0.172
0.174
0.176
0.178
0.180
0.181
0.182
0.182
0.182
0.182
0.182
0.182
0.181
0.180
0.179
0.178
0.176
0.174
0.172
0.170
0.168
0.165
0.163
0.160
0.158
0.155
0.153
0.150
0.148
0.146
0.144
0.142
0.140
0.138
0.136
0.135
0.133
0.131
0.130
0.128
0.126
0.125
0.123
0.122
0.120
0.119
0.117
0.116
0.114
0.113
0.112
0.110
0.109
0.108
0.106
0.105
0.104
0.103
0.101
0.100
0.093
0.094
0.095
0.096
0.098
0.099
0.101
0.102
0.104
0.106
0.107
0.109
0.111
0.113
0.116
0.118
0.120
0.123
0.126
0.129
0.132
0.135
0.138
0.141
0.145
0.148
0.151
0.155
0.158
0.161
0.164
0.167
0.169
0.171
0.173
0.175
0.176
0.176
0.177
0.177
0.177
0.177
0.176
0.176
0.175
0.174
0.172
0.171
0.169
0.167
0.165
0.163
0.161
0.159
0.156
0.154
0.152
0.150
0.148
0.146
0.144
0.142
0.140
0.138
0.136
0.135
0.133
0.131
0.130
0.128
0.127
0.125
0.124
0.122
0.121
0.119
0.118
0.116
0.115
0.114
0.112
0.111
0.110
0.108
0.107
0.106
0.104
0.103
0.102
0.101
0.100
0.092
0.094
0.095
0.096
0.098
0.099
0.100
0.102
0.104
0.105
0.107
0.109
0.111
0.113
0.115
0.117
0.120
0.122
0.125
0.127
0.130
0.133
0.136
0.139
0.142
0.145
0.149
0.152
0.155
0.158
0.160
0.163
0.165
0.167
0.168
0.170
0.171
0.171
0.172
0.172
0.172
0.172
0.171
0.171
0.170
0.169
0.168
0.166
0.165
0.163
0.161
0.159
0.157
0.155
0.153
0.151
0.149
0.147
0.145
0.143
0.141
0.140
0.138
0.136
0.135
0.133
0.132
0.130
0.128
0.127
0.125
0.124
0.123
0.121
0.120
0.118
0.117
0.116
0.114
0.113
0.111
0.110
0.109
0.108
0.106
0.105
0.104
0.103
0.102
0.100
0.099
0.092
0.093
0.095
0.096
0.097
0.099
0.100
0.102
0.103
0.105
0.107
0.108
0.110
0.112
0.114
0.117
0.119
0.121
0.124
0.126
0.129
0.132
0.134
0.137
0.140
0.143
0.146
0.149
0.151
0.154
0.156
0.159
0.161
0.162
0.164
0.165
0.166
0.167
0.167
0.167
0.167
0.167
0.167
0.166
0.165
0.164
0.163
0.162
0.161
0.159
0.157
0.156
0.154
0.152
0.150
0.148
0.146
0.144
0.143
0.141
0.139
0.138
0.136
0.135
0.133
0.132
0.130
0.129
0.127
0.126
0.124
0.123
0.121
0.120
0.119
0.117
0.116
0.115
0.113
0.112
0.111
0.109
0.108
0.107
0.106
0.105
0.103
0.102
0.101
0.100
0.099
0.092
0.093
0.094
0.096
0.097
0.098
0.100
0.101
0.103
0.105
0.106
0.108
0.110
0.112
0.114
0.116
0.118
0.120
0.123
0.125
0.128
0.130
0.133
0.135
0.138
0.141
0.143
0.146
0.148
0.151
0.153
0.155
0.157
0.158
0.160
0.161
0.162
0.162
0.163
0.163
0.163
0.163
0.162
0.162
0.161
0.160
0.159
0.158
0.157
0.155
0.154
0.152
0.150
0.149
0.147
0.145
0.144
0.142
0.140
0.139
0.137
0.136
0.134
0.133
0.131
0.130
0.129
0.127
0.126
0.124
0.123
0.122
0.120
0.119
0.118
0.116
0.115
0.114
0.113
0.111
0.110
0.109
0.108
0.106
0.105
0.104
0.103
0.102
0.100
0.099
0.098
0.092
0.093
0.094
0.096
0.097
0.098
0.100
0.101
0.103
0.104
0.106
0.108
0.109
0.111
0.113
0.115
0.117
0.119
0.122
0.124
0.126
0.129
0.131
0.134
0.136
0.138
0.141
0.143
0.145
0.148
0.150
0.151
0.153
0.155
0.156
0.157
0.158
0.158
0.159
0.159
0.159
0.159
0.158
0.158
0.157
0.156
0.156
0.154
0.153
0.152
0.150
0.149
0.148
0.146
0.144
0.143
0.141
0.140
0.138
0.137
0.135
0.134
0.133
0.131
0.130
0.129
0.127
0.126
0.125
0.123
0.122
0.121
0.119
0.118
0.117
0.115
0.114
0.113
0.112
0.110
0.109
0.108
0.107
0.106
0.104
0.103
0.102
0.101
0.100
0.099
0.098
0.092
0.093
0.094
0.095
0.097
0.098
0.099
0.101
0.102
0.104
0.105
0.107
0.109
0.111
0.113
0.114
0.116
0.119
0.121
0.123
0.125
0.127
0.129
0.132
0.134
0.136
0.138
0.141
0.143
0.145
0.147
0.148
0.150
0.151
0.152
0.153
0.154
0.155
0.155
0.155
0.155
0.155
0.155
0.154
0.154
0.153
0.152
0.151
0.150
0.149
0.148
0.146
0.145
0.143
0.142
0.141
0.139
0.138
0.136
0.135
0.134
0.132
0.131
0.130
0.128
0.127
0.126
0.125
0.123
0.122
0.121
0.120
0.118
0.117
0.116
0.115
0.113
0.112
0.111
0.110
0.109
0.107
0.106
0.105
0.104
0.103
0.102
0.101
0.099
0.098
0.097
0.091
0.093
0.094
0.095
0.096
0.098
0.099
0.100
0.102
0.103
0.105
0.107
0.108
0.110
0.112
0.114
0.116
0.118
0.120
0.122
0.124
0.126
0.128
0.130
0.132
0.134
0.136
0.138
0.140
0.142
0.144
0.145
0.147
0.148
0.149
0.150
0.151
0.151
0.152
0.152
0.152
0.152
0.151
0.151
0.150
0.150
0.149
0.148
0.147
0.146
0.145
0.144
0.142
0.141
0.140
0.138
0.137
0.136
0.134
0.133
0.132
0.131
0.129
0.128
0.127
0.126
0.124
0.123
0.122
0.121
0.120
0.118
0.117
0.116
0.115
0.114
0.112
0.111
0.110
0.109
0.108
0.107
0.105
0.104
0.103
0.102
0.101
0.100
0.099
0.098
0.097
0.091
0.092
0.094
0.095
0.096
0.097
0.099
0.100
0.101
0.103
0.104
0.106
0.108
0.109
0.111
0.113
0.115
0.117
0.119
0.120
0.122
0.124
0.126
0.128
0.130
0.132
0.134
0.136
0.138
0.139
0.141
0.142
0.144
0.145
0.146
0.147
0.147
0.148
0.148
0.149
0.149
0.148
0.148
0.148
0.147
0.147
0.146
0.145
0.144
0.143
0.142
0.141
0.140
0.139
0.137
0.136
0.135
0.134
0.133
0.131
0.130
0.129
0.128
0.127
0.126
0.124
0.123
0.122
0.121
0.120
0.119
0.117
0.116
0.115
0.114
0.113
0.112
0.110
0.109
0.108
0.107
0.106
0.105
0.104
0.103
0.101
0.100
0.099
0.098
0.097
0.096
0.091
0.092
0.093
0.094
0.096
0.097
0.098
0.100
0.101
0.102
0.104
0.105
0.107
0.109
0.110
0.112
0.114
0.116
0.117
0.119
0.121
0.123
0.125
0.127
0.129
0.130
0.132
0.134
0.135
0.137
0.138
0.140
0.141
0.142
0.143
0.144
0.144
0.145
0.145
0.145
0.146
0.145
0.145
0.145
0.144
0.144
0.143
0.142
0.142
0.141
0.140
0.139
0.138
0.137
0.135
0.134
0.133
0.132
0.131
0.130
0.129
0.127
0.126
0.125
0.124
0.123
0.122
0.121
0.120
0.119
0.117
0.116
0.115
0.114
0.113
0.112
0.111
0.110
0.108
0.107
0.106
0.105
0.104
0.103
0.102
0.101
0.100
0.099
0.098
0.097
0.096
0.091
0.092
0.093
0.094
0.095
0.097
0.098
0.099
0.101
0.102
0.103
0.105
0.106
0.108
0.110
0.111
0.113
0.115
0.116
0.118
0.120
0.122
0.123
0.125
0.127
0.129
0.130
0.132
0.133
0.135
0.136
0.137
0.138
0.139
0.140
0.141
0.142
0.142
0.142
0.143
0.143
0.143
0.142
0.142
0.142
0.141
0.141
0.140
0.139
0.138
0.137
0.136
0.135
0.134
0.133
0.132
0.131
0.130
0.129
0.128
0.127
0.126
0.125
0.124
0.123
0.122
0.121
0.120
0.118
0.117
0.116
0.115
0.114
0.113
0.112
0.111
0.110
0.109
0.108
0.107
0.105
0.104
0.103
0.102
0.101
0.100
0.099
0.098
0.097
0.096
0.095
0.090
0.091
0.093
0.094
0.095
0.096
0.097
0.099
0.100
0.101
0.103
0.104
0.106
0.107
0.109
0.110
0.112
0.114
0.115
0.117
0.119
0.120
0.122
0.124
0.125
0.127
0.128
0.130
0.131
0.132
0.134
0.135
0.136
0.137
0.138
0.138
0.139
0.139
0.140
0.140
0.140
0.140
0.140
0.139
0.139
0.139
0.138
0.137
0.137
0.136
0.135
0.134
0.133
0.132
0.132
0.131
0.130
0.129
0.128
0.127
0.126
0.125
0.124
0.122
0.121
0.120
0.119
0.118
0.117
0.116
0.115
0.114
0.113
0.112
0.111
0.110
0.109
0.108
0.107
0.106
0.105
0.104
0.103
0.102
0.101
0.100
0.099
0.098
0.097
0.096
0.095
0.090
0.091
0.092
0.093
0.095
0.096
0.097
0.098
0.100
0.101
0.102
0.104
0.105
0.107
0.108
0.110
0.111
0.113
0.114
0.116
0.117
0.119
0.120
0.122
0.124
0.125
0.126
0.128
0.129
0.130
0.132
0.133
0.134
0.134
0.135
0.136
0.136
0.137
0.137
0.137
0.137
0.137
0.137
0.137
0.137
0.136
0.136
0.135
0.135
0.134
0.133
0.132
0.131
0.131
0.130
0.129
0.128
0.127
0.126
0.125
0.124
0.123
0.122
0.121
0.120
0.119
0.118
0.117
0.116
0.115
0.114
0.113
0.112
0.111
0.110
0.109
0.108
0.107
0.106
0.105
0.104
0.103
0.102
0.101
0.100
0.099
0.098
0.097
0.096
0.095
0.094
0.090
0.091
0.092
0.093
0.094
0.095
0.096
0.098
0.099
0.100
0.102
0.103
0.104
0.106
0.107
0.109
0.110
0.112
0.113
0.115
0.116
0.118
0.119
0.121
0.122
0.123
0.125
0.126
0.127
0.128
0.129
0.130
0.131
0.132
0.133
0.134
0.134
0.134
0.135
0.135
0.135
0.135
0.135
0.135
0.134
0.134
0.134
0.133
0.132
0.132
0.131
0.130
0.130
0.129
0.128
0.127
0.126
0.125
0.124
0.124
0.123
0.122
0.121
0.120
0.119
0.118
0.117
0.116
0.115
0.114
0.113
0.112
0.111
0.110
0.109
0.108
0.107
0.106
0.105
0.104
0.103
0.102
0.101
0.100
0.099
0.098
0.097
0.096
0.095
0.094
0.094
0.089
0.090
0.091
0.093
0.094
0.095
0.096
0.097
0.098
0.100
0.101
0.102
0.104
0.105
0.106
0.108
0.109
0.111
0.112
0.113
0.115
0.116
0.118
0.119
0.120
0.122
0.123
0.124
0.125
0.126
0.127
0.128
0.129
0.130
0.131
0.131
0.132
0.132
0.132
0.133
0.133
0.133
0.133
0.132
0.132
0.132
0.131
0.131
0.130
0.130
0.129
0.128
0.128
0.127
0.126
0.125
0.125
0.124
0.123
0.122
0.121
0.120
0.119
0.119
0.118
0.117
0.116
0.115
0.114
0.113
0.112
0.111
0.110
0.109
0.108
0.107
0.106
0.105
0.104
0.103
0.102
0.101
0.100
0.100
0.099
0.098
0.097
0.096
0.095
0.094
0.093
0.089
0.090
0.091
0.092
0.093
0.094
0.095
0.097
0.098
0.099
0.100
0.102
0.103
0.104
0.106
0.107
0.108
0.110
0.111
0.112
0.114
0.115
0.116
0.118
0.119
0.120
0.121
0.122
0.124
0.125
0.126
0.126
0.127
0.128
0.129
0.129
0.130
0.130
0.130
0.130
0.131
0.131
0.130
0.130
0.130
0.130
0.129
0.129
0.128
0.128
0.127
0.127
0.126
0.125
0.125
0.124
0.123
0.122
0.122
0.121
0.120
0.119
0.118
0.117
0.116
0.116
0.115
0.114
0.113
0.112
0.111
0.110
0.109
0.108
0.107
0.106
0.105
0.105
0.104
0.103
0.102
0.101
0.100
0.099
0.098
0.097
0.096
0.095
0.094
0.093
0.092
0.089
0.090
0.091
0.092
0.093
0.094
0.095
0.096
0.097
0.098
0.100
0.101
0.102
0.103
0.105
0.106
0.107
0.109
0.110
0.111
0.112
0.114
0.115
0.116
0.117
0.119
0.120
0.121
0.122
0.123
0.124
0.125
0.125
0.126
0.127
0.127
0.128
0.128
0.128
0.128
0.128
0.128
0.128
0.128
0.128
0.128
0.127
0.127
0.127
0.126
0.126
0.125
0.124
0.124
0.123
0.122
0.122
0.121
0.120
0.119
0.119
0.118
0.117
0.116
0.115
0.114
0.114
0.113
0.112
0.111
0.110
0.109
0.108
0.107
0.106
0.106
0.105
0.104
0.103
0.102
0.101
0.100
0.099
0.098
0.097
0.096
0.095
0.095
0.094
0.093
0.092
0.088
0.089
0.090
0.091
0.092
0.093
0.094
0.096
0.097
0.098
0.099
0.100
0.101
0.103
0.104
0.105
0.106
0.108
0.109
0.110
0.111
0.112
0.114
0.115
0.116
0.117
0.118
0.119
0.120
0.121
0.122
0.123
0.123
0.124
0.125
0.125
0.126
0.126
0.126
0.126
0.126
0.127
0.126
0.126
0.126
0.126
0.126
0.125
0.125
0.124
0.124
0.123
0.123
0.122
0.121
0.121
0.120
0.119
0.119
0.118
0.117
0.116
0.116
0.115
0.114
0.113
0.112
0.112
0.111
0.110
0.109
0.108
0.107
0.106
0.106
0.105
0.104
0.103
0.102
0.101
0.100
0.099
0.098
0.097
0.097
0.096
0.095
0.094
0.093
0.092
0.091
0.088
0.089
0.090
0.091
0.092
0.093
0.094
0.095
0.096
0.097
0.098
0.099
0.101
0.102
0.103
0.104
0.105
0.107
0.108
0.109
0.110
0.111
0.112
0.113
0.115
0.116
0.117
0.118
0.119
0.119
0.120
0.121
0.122
0.122
0.123
0.123
0.124
0.124
0.124
0.124
0.125
0.125
0.125
0.124
0.124
0.124
0.124
0.123
0.123
0.123
0.122
0.122
0.121
0.121
0.120
0.119
0.119
0.118
0.117
0.117
0.116
0.115
0.114
0.114
0.113
0.112
0.111
0.111
0.110
0.109
0.108
0.107
0.106
0.105
0.105
0.104
0.103
0.102
0.101
0.100
0.099
0.099
0.098
0.097
0.096
0.095
0.094
0.093
0.092
0.092
0.091
0.088
0.088
0.089
0.090
0.091
0.092
0.093
0.094
0.095
0.097
0.098
0.099
0.100
0.101
0.102
0.103
0.104
0.106
0.107
0.108
0.109
0.110
0.111
0.112
0.113
0.114
0.115
0.116
0.117
0.118
0.119
0.119
0.120
0.121
0.121
0.121
0.122
0.122
0.122
0.123
0.123
0.123
0.123
0.123
0.123
0.122
0.122
0.122
0.121
0.121
0.121
0.120
0.120
0.119
0.119
0.118
0.117
0.117
0.116
0.115
0.115
0.114
0.113
0.113
0.112
0.111
0.110
0.109
0.109
0.108
0.107
0.106
0.105
0.105
0.104
0.103
0.102
0.101
0.100
0.099
0.099
0.098
0.097
0.096
0.095
0.094
0.094
0.093
0.092
0.091
0.090
0.087
0.088
0.089
0.090
0.091
0.092
0.093
0.094
0.095
0.096
0.097
0.098
0.099
0.100
0.101
0.102
0.103
0.105
0.106
0.107
0.108
0.109
0.110
0.111
0.112
0.113
0.114
0.115
0.115
0.116
0.117
0.118
0.118
0.119
0.119
0.120
0.120
0.120
0.121
0.121
0.121
0.121
0.121
0.121
0.121
0.121
0.120
0.120
0.120
0.119
0.119
0.119
0.118
0.118
0.117
0.117
0.116
0.115
0.115
0.114
0.113
0.113
0.112
0.111
0.111
0.110
0.109
0.108
0.108
0.107
0.106
0.105
0.104
0.104
0.103
0.102
0.101
0.100
0.100
0.099
0.098
0.097
0.096
0.095
0.095
0.094
0.093
0.092
0.091
0.090
0.090
0.087
0.088
0.088
0.089
0.090
0.091
0.092
0.093
0.094
0.095
0.096
0.097
0.098
0.099
0.100
0.101
0.102
0.104
0.105
0.106
0.107
0.108
0.109
0.110
0.111
0.111
0.112
0.113
0.114
0.115
0.115
0.116
0.117
0.117
0.118
0.118
0.118
0.119
0.119
0.119
0.119
0.119
0.119
0.119
0.119
0.119
0.119
0.119
0.118
0.118
0.118
0.117
0.117
0.116
0.116
0.115
0.115
0.114
0.113
0.113
0.112
0.112
0.111
0.110
0.110
0.109
0.108
0.107
0.107
0.106
0.105
0.104
0.104
0.103
0.102
0.101
0.100
0.100
0.099
0.098
0.097
0.096
0.096
0.095
0.094
0.093
0.092
0.091
0.091
0.090
0.089
0.086
0.087
0.088
0.089
0.090
0.091
0.092
0.093
0.094
0.095
0.096
0.097
0.098
0.099
0.100
0.101
0.102
0.103
0.104
0.105
0.106
0.107
0.107
0.108
0.109
0.110
0.111
0.112
0.113
0.113
0.114
0.115
0.115
0.116
0.116
0.116
0.117
0.117
0.117
0.118
0.118
0.118
0.118
0.118
0.118
0.117
0.117
0.117
0.117
0.116
0.116
0.116
0.115
0.115
0.114
0.114
0.113
0.113
0.112
0.112
0.111
0.110
0.110
0.109
0.108
0.108
0.107
0.106
0.106
0.105
0.104
0.103
0.103
0.102
0.101
0.100
0.100
0.099
0.098
0.097
0.096
0.096
0.095
0.094
0.093
0.092
0.092
0.091
0.090
0.089
0.088
0.086
0.087
0.087
0.088
0.089
0.090
0.091
0.092
0.093
0.094
0.095
0.096
0.097
0.098
0.099
0.100
0.101
0.102
0.103
0.104
0.104
0.105
0.106
0.107
0.108
0.109
0.110
0.110
0.111
0.112
0.112
0.113
0.114
0.114
0.115
0.115
0.115
0.116
0.116
0.116
0.116
0.116
0.116
0.116
0.116
0.116
0.116
0.116
0.115
0.115
0.115
0.114
0.114
0.113
0.113
0.113
0.112
0.112
0.111
0.110
0.110
0.109
0.109
0.108
0.107
0.107
0.106
0.105
0.105
0.104
0.103
0.103
0.102
0.101
0.100
0.100
0.099
0.098
0.097
0.096
0.096
0.095
0.094
0.093
0.093
0.092
0.091
0.090
0.089
0.089
0.088
0.085
0.086
0.087
0.088
0.089
0.090
0.090
0.091
0.092
0.093
0.094
0.095
0.096
0.097
0.098
0.099
0.100
0.101
0.102
0.102
0.103
0.104
0.105
0.106
0.107
0.108
0.108
0.109
0.110
0.110
0.111
0.112
0.112
0.113
0.113
0.113
0.114
0.114
0.114
0.114
0.115
0.115
0.115
0.115
0.115
0.114
0.114
0.114
0.114
0.114
0.113
0.113
0.113
0.112
0.112
0.111
0.111
0.110
0.110
0.109
0.109
0.108
0.108
0.107
0.106
0.106
0.105
0.104
0.104
0.103
0.102
0.102
0.101
0.100
0.099
0.099
0.098
0.097
0.096
0.096
0.095
0.094
0.093
0.093
0.092
0.091
0.090
0.090
0.089
0.088
0.087
0.085
0.086
0.087
0.087
0.088
0.089
0.090
0.091
0.092
0.093
0.093
0.094
0.095
0.096
0.097
0.098
0.099
0.100
0.101
0.101
0.102
0.103
0.104
0.105
0.106
0.106
0.107
0.108
0.108
0.109
0.110
0.110
0.111
0.111
0.112
0.112
0.112
0.113
0.113
0.113
0.113
0.113
0.113
0.113
0.113
0.113
0.113
0.113
0.112
0.112
0.112
0.112
0.111
0.111
0.110
0.110
0.110
0.109
0.109
0.108
0.108
0.107
0.106
0.106
0.105
0.105
0.104
0.103
0.103
0.102
0.101
0.101
0.100
0.099
0.099
0.098
0.097
0.096
0.096
0.095
0.094
0.093
0.093
0.092
0.091
0.090
0.090
0.089
0.088
0.087
0.087
0.084
0.085
0.086
0.087
0.088
0.088
0.089
0.090
0.091
0.092
0.093
0.094
0.094
0.095
0.096
0.097
0.098
0.099
0.100
0.100
0.101
0.102
0.103
0.104
0.104
0.105
0.106
0.107
0.107
0.108
0.108
0.109
0.109
0.110
0.110
0.111
0.111
0.111
0.111
0.111
0.112
0.112
0.112
0.112
0.112
0.112
0.111
0.111
0.111
0.111
0.111
0.110
0.110
0.110
0.109
0.109
0.108
0.108
0.107
0.107
0.106
0.106
0.105
0.105
0.104
0.104
0.103
0.102
0.102
0.101
0.100
0.100
0.099
0.098
0.098
0.097
0.096
0.096
0.095
0.094
0.093
0.093
0.092
0.091
0.091
0.090
0.089
0.088
0.088
0.087
0.086
0.084
0.085
0.086
0.086
0.087
0.088
0.089
0.090
0.090
0.091
0.092
0.093
0.094
0.095
0.095
0.096
0.097
0.098
0.099
0.100
0.100
0.101
0.102
0.103
0.103
0.104
0.105
0.105
0.106
0.106
0.107
0.108
0.108
0.108
0.109
0.109
0.109
0.110
0.110
0.110
0.110
0.110
0.110
0.110
0.110
0.110
0.110
0.110
0.110
0.110
0.109
0.109
0.109
0.108
0.108
0.108
0.107
0.107
0.106
0.106
0.105
0.105
0.104
0.104
0.103
0.103
0.102
0.101
0.101
0.100
0.100
0.099
0.098
0.098
0.097
0.096
0.096
0.095
0.094
0.093
0.093
0.092
0.091
0.091
0.090
0.089
0.088
0.088
0.087
0.086
0.086
0.083
0.084
0.085
0.086
0.087
0.087
0.088
0.089
0.090
0.091
0.091
0.092
0.093
0.094
0.095
0.095
0.096
0.097
0.098
0.099
0.099
0.100
0.101
0.101
0.102
0.103
0.103
0.104
0.105
0.105
0.106
0.106
0.107
0.107
0.107
0.108
0.108
0.108
0.109
0.109
0.109
0.109
0.109
0.109
0.109
0.109
0.109
0.109
0.108
0.108
0.108
0.108
0.107
0.107
0.107
0.106
0.106
0.106
0.105
0.105
0.104
0.104
0.103
0.103
0.102
0.102
0.101
0.100
0.100
0.099
0.099
0.098
0.097
0.097
0.096
0.095
0.095
0.094
0.093
0.093
0.092
0.091
0.091
0.090
0.089
0.089
0.088
0.087
0.086
0.086
0.085
0.083
0.084
0.084
0.085
0.086
0.087
0.088
0.088
0.089
0.090
0.091
0.091
0.092
0.093
0.094
0.095
0.095
0.096
0.097
0.098
0.098
0.099
0.100
0.100
0.101
0.102
0.102
0.103
0.103
0.104
0.105
0.105
0.105
0.106
0.106
0.106
0.107
0.107
0.107
0.107
0.108
0.108
0.108
0.108
0.108
0.108
0.108
0.107
0.107
0.107
0.107
0.107
0.106
0.106
0.106
0.105
0.105
0.105
0.104
0.104
0.103
0.103
0.102
0.102
0.101
0.101
0.100
0.100
0.099
0.098
0.098
0.097
0.097
0.096
0.095
0.095
0.094
0.093
0.093
0.092
0.091
0.091
0.090
0.089
0.089
0.088
0.087
0.087
0.086
0.085
0.084
0.083
0.083
0.084
0.085
0.085
0.086
0.087
0.088
0.088
0.089
0.090
0.091
0.091
0.092
0.093
0.094
0.094
0.095
0.096
0.097
0.097
0.098
0.099
0.099
0.100
0.101
0.101
0.102
0.102
0.103
0.103
0.104
0.104
0.105
0.105
0.105
0.106
0.106
0.106
0.106
0.106
0.106
0.106
0.106
0.106
0.106
0.106
0.106
0.106
0.106
0.106
0.105
0.105
0.105
0.105
0.104
0.104
0.103
0.103
0.103
0.102
0.102
0.101
0.101
0.100
0.100
0.099
0.099
0.098
0.097
0.097
0.096
0.096
0.095
0.094
0.094
0.093
0.093
0.092
0.091
0.091
0.090
0.089
0.089
0.088
0.087
0.087
0.086
0.085
0.085
0.084
0.082
0.083
0.083
0.084
0.085
0.086
0.086
0.087
0.088
0.089
0.089
0.090
0.091
0.091
0.092
0.093
0.094
0.094
0.095
0.096
0.096
0.097
0.098
0.098
0.099
0.100
0.100
0.101
0.101
0.102
0.102
0.103
0.103
0.103
0.104
0.104
0.104
0.105
0.105
0.105
0.105
0.105
0.105
0.105
0.105
0.105
0.105
0.105
0.105
0.105
0.104
0.104
0.104
0.104
0.103
0.103
0.103
0.102
0.102
0.102
0.101
0.101
0.100
0.100
0.099
0.099
0.098
0.098
0.097
0.097
0.096
0.095
0.095
0.094
0.094
0.093
0.092
0.092
0.091
0.091
0.090
0.089
0.089
0.088
0.087
0.087
0.086
0.085
0.085
0.084
0.083
0.082
0.082
0.083
0.084
0.084
0.085
0.086
0.086
0.087
0.088
0.089
0.089
0.090
0.091
0.091
0.092
0.093
0.094
0.094
0.095
0.096
0.096
0.097
0.097
0.098
0.099
0.099
0.100
0.100
0.101
0.101
0.101
0.102
0.102
0.103
0.103
0.103
0.103
0.103
0.104
0.104
0.104
0.104
0.104
0.104
0.104
0.104
0.104
0.104
0.103
0.103
0.103
0.103
0.103
0.102
0.102
0.102
0.101
0.101
0.101
0.100
0.100
0.099
0.099
0.098
0.098
0.097
0.097
0.096
0.096
0.095
0.095
0.094
0.093
0.093
0.092
0.092
0.091
0.090
0.090
0.089
0.089
0.088
0.087
0.087
0.086
0.085
0.085
0.084
0.083
0.083
0.081
0.082
0.082
0.083
0.084
0.084
0.085
0.086
0.087
0.087
0.088
0.089
0.089
0.090
0.091
0.091
0.092
0.093
0.093
0.094
0.095
0.095
0.096
0.096
0.097
0.098
0.098
0.099
0.099
0.099
0.100
0.100
0.101
0.101
0.101
0.102
0.102
0.102
0.102
0.102
0.103
0.103
0.103
0.103
0.103
0.103
0.103
0.103
0.102
0.102
0.102
0.102
0.102
0.102
0.101
0.101
0.101
0.100
0.100
0.100
0.099
0.099
0.098
0.098
0.097
0.097
0.096
0.096
0.095
0.095
0.094
0.094
0.093
0.093
0.092
0.091
0.091
0.090
0.090
0.089
0.088
0.088
0.087
0.087
0.086
0.085
0.085
0.084
0.083
0.083
0.082
0.081
0.081
0.082
0.083
0.083
0.084
0.085
0.085
0.086
0.087
0.087
0.088
0.089
0.089
0.090
0.091
0.091
0.092
0.092
0.093
0.094
0.094
0.095
0.095
0.096
0.097
0.097
0.098
0.098
0.098
0.099
0.099
0.100
0.100
0.100
0.101
0.101
0.101
0.101
0.101
0.101
0.102
0.102
0.102
0.102
0.102
0.102
0.101
0.101
0.101
0.101
0.101
0.101
0.100
0.100
0.100
0.100
0.099
0.099
0.099
0.098
0.098
0.097
0.097
0.096
0.096
0.096
0.095
0.095
0.094
0.094
0.093
0.092
0.092
0.091
0.091
0.090
0.090
0.089
0.088
0.088
0.087
0.087
0.086
0.085
0.085
0.084
0.084
0.083
0.082
0.082
0.080
0.081
0.081
0.082
0.083
0.083
0.084
0.085
0.085
0.086
0.087
0.087
0.088
0.089
0.089
0.090
0.090
0.091
0.092
0.092
0.093
0.093
0.094
0.095
0.095
0.096
0.096
0.097
0.097
0.097
0.098
0.098
0.099
0.099
0.099
0.099
0.100
0.100
0.100
0.100
0.100
0.100
0.100
0.101
0.101
0.100
0.100
0.100
0.100
0.100
0.100
0.100
0.100
0.099
0.099
0.099
0.099
0.098
0.098
0.098
0.097
0.097
0.096
0.096
0.096
0.095
0.095
0.094
0.094
0.093
0.093
0.092
0.092
0.091
0.091
0.090
0.089
0.089
0.088
0.088
0.087
0.087
0.086
0.085
0.085
0.084
0.084
0.083
0.082
0.082
0.081
0.080
0.080
0.081
0.082
0.082
0.083
0.083
0.084
0.085
0.085
0.086
0.087
0.087
0.088
0.088
0.089
0.090
0.090
0.091
0.091
0.092
0.093
0.093
0.094
0.094
0.095
0.095
0.096
0.096
0.096
0.097
0.097
0.097
0.098
0.098
0.098
0.099
0.099
0.099
0.099
0.099
0.099
0.099
0.099
0.099
0.099
0.099
0.099
0.099
0.099
0.099
0.099
0.099
0.098
0.098
0.098
0.098
0.097
0.097
0.097
0.096
0.096
0.095
0.095
0.095
0.094
0.094
0.093
0.093
0.092
0.092
0.091
0.091
0.090
0.090
0.089
0.089
0.088
0.088
0.087
0.086
0.086
0.085
0.085
0.084
0.084
0.083
0.082
0.082
0.081
0.081
0.079
0.080
0.080
0.081
0.082
0.082
0.083
0.083
0.084
0.085
0.085
0.086
0.086
0.087
0.088
0.088
0.089
0.089
0.090
0.091
0.091
0.092
0.092
0.093
0.093
0.094
0.094
0.095
0.095
0.095
0.096
0.096
0.096
0.097
0.097
0.097
0.097
0.098
0.098
0.098
0.098
0.098
0.098
0.098
0.098
0.098
0.098
0.098
0.098
0.098
0.098
0.098
0.098
0.097
0.097
0.097
0.097
0.096
0.096
0.096
0.095
0.095
0.095
0.094
0.094
0.093
0.093
0.092
0.092
0.092
0.091
0.091
0.090
0.090
0.089
0.088
0.088
0.087
0.087
0.086
0.086
0.085
0.085
0.084
0.083
0.083
0.082
0.082
0.081
0.081
0.080
0.079
0.079
0.080
0.080
0.081
0.082
0.082
0.083
0.083
0.084
0.085
0.085
0.086
0.086
0.087
0.088
0.088
0.089
0.089
0.090
0.090
0.091
0.091
0.092
0.092
0.093
0.093
0.094
0.094
0.094
0.095
0.095
0.095
0.096
0.096
0.096
0.096
0.097
0.097
0.097
0.097
0.097
0.097
0.097
0.097
0.097
0.097
0.097
0.097
0.097
0.097
0.097
0.097
0.096
0.096
0.096
0.096
0.095
0.095
0.095
0.094
0.094
0.094
0.093
0.093
0.092
0.092
0.092
0.091
0.091
0.090
0.090
0.089
0.089
0.088
0.088
0.087
0.087
0.086
0.086
0.085
0.085
0.084
0.083
0.083
0.082
0.082
0.081
0.081
0.080
0.079
0.078
0.079
0.079
0.080
0.081
0.081
0.082
0.082
0.083
0.083
0.084
0.085
0.085
0.086
0.086
0.087
0.087
0.088
0.088
0.089
0.089
0.090
0.090
0.091
0.091
0.092
0.092
0.093
0.093
0.093
0.094
0.094
0.094
0.095
0.095
0.095
0.095
0.096
0.096
0.096
0.096
0.096
0.096
0.096
0.096
0.096
0.096
0.096
0.096
0.096
0.096
0.096
0.096
0.095
0.095
0.095
0.095
0.094
0.094
0.094
0.093
0.093
0.093
0.092
0.092
0.092
0.091
0.091
0.090
0.090
0.089
0.089
0.089
0.088
0.088
0.087
0.087
0.086
0.085
0.085
0.084
0.084
0.083
0.083
0.082
0.082
0.081
0.081
0.080
0.079
0.079
0.078
0.078
0.079
0.079
0.080
0.081
0.081
0.082
0.082
0.083
0.083
0.084
0.084
0.085
0.086
0.086
0.087
0.087
0.088
0.088
0.089
0.089
0.090
0.090
0.091
0.091
0.091
0.092
0.092
0.092
0.093
0.093
0.093
0.094
0.094
0.094
0.094
0.095
0.095
0.095
0.095
0.095
0.095
0.095
0.095
0.095
0.095
0.095
0.095
0.095
0.095
0.095
0.095
0.094
0.094
0.094
0.094
0.093
0.093
0.093
0.093
0.092
0.092
0.092
0.091
0.091
0.090
0.090
0.090
0.089
0.089
0.088
0.088
0.087
0.087
0.086
0.086
0.085
0.085
0.084
0.084
0.083
0.083
0.082
0.082
0.081
0.081
0.080
0.079
0.079
0.078
0.077
0.078
0.078
0.079
0.079
0.080
0.081
0.081
0.082
0.082
0.083
0.083
0.084
0.084
0.085
0.085
0.086
0.086
0.087
0.087
0.088
0.088
0.089
0.089
0.090
0.090
0.090
0.091
0.091
0.092
0.092
0.092
0.093
0.093
0.093
0.093
0.093
0.094
0.094
0.094
0.094
0.094
0.094
0.094
0.094
0.094
0.094
0.094
0.094
0.094
0.094
0.094
0.094
0.093
0.093
0.093
0.093
0.093
0.092
0.092
0.092
0.091
0.091
0.091
0.090
0.090
0.090
0.089
0.089
0.088
0.088
0.087
0.087
0.087
0.086
0.086
0.085
0.085
0.084
0.084
0.083
0.083
0.082
0.082
0.081
0.080
0.080
0.079
0.079
0.078
0.078
0.080
0.080
0.081
0.081
0.082
0.082
0.083
0.083
0.084
0.084
0.085
0.086
0.086
0.086
0.087
0.087
0.088
0.088
0.089
0.089
0.089
0.090
0.090
0.090
0.091
0.091
0.091
0.091
0.091
0.091
0.091
0.091
0.091
0.091
0.091
0.091
0.091
0.090
0.090
0.090
0.090
0.089
0.089
0.089
0.088
0.088
0.087
0.087
0.087
0.086
0.086
0.086
0.085
0.085
0.085
0.084
0.084
0.084
0.084
0.083
0.083
0.083
0.083
0.082
0.082
0.082
0.081
0.081
0.081
0.081
0.080
0.080
0.080
0.079
0.079
0.079
0.078
0.078
0.078
0.077
0.077
0.077
0.076
0.076
0.076
0.075
0.075
0.074
0.074
0.074
0.073
0.080
0.081
0.081
0.082
0.083
0.083
0.084
0.084
0.085
0.085
0.086
0.086
0.087
0.087
0.088
0.088
0.089
0.089
0.090
0.090
0.091
0.091
0.091
0.092
0.092
0.092
0.092
0.092
0.093
0.093
0.093
0.093
0.093
0.092
0.092
0.092
0.092
0.092
0.091
0.091
0.091
0.090
0.090
0.089
0.089
0.089
0.088
0.088
0.087
0.087
0.087
0.086
0.086
0.086
0.085
0.085
0.085
0.084
0.084
0.084
0.084
0.083
0.083
0.083
0.083
0.082
0.082
0.082
0.081
0.081
0.081
0.081
0.080
0.080
0.080
0.079
0.079
0.079
0.078
0.078
0.078
0.077
0.077
0.076
0.076
0.076
0.075
0.075
0.075
0.074
0.074
0.081
0.082
0.082
0.083
0.083
0.084
0.084
0.085
0.086
0.086
0.087
0.087
0.088
0.088
0.089
0.089
0.090
0.090
0.091
0.091
0.092
0.092
0.092
0.093
0.093
0.093
0.093
0.094
0.094
0.094
0.094
0.094
0.094
0.094
0.094
0.093
0.093
0.093
0.092
0.092
0.092
0.091
0.091
0.090
0.090
0.089
0.089
0.088
0.088
0.088
0.087
0.087
0.086
0.086
0.086
0.085
0.085
0.085
0.084
0.084
0.084
0.084
0.084
0.083
0.083
0.083
0.083
0.082
0.082
0.082
0.081
0.081
0.081
0.081
0.080
0.080
0.080
0.079
0.079
0.079
0.078
0.078
0.077
0.077
0.077
0.076
0.076
0.075
0.075
0.075
0.074
0.082
0.082
0.083
0.083
0.084
0.085
0.085
0.086
0.086
0.087
0.087
0.088
0.089
0.089
0.090
0.090
0.091
0.091
0.092
0.092
0.093
0.093
0.093
0.094
0.094
0.094
0.095
0.095
0.095
0.095
0.095
0.095
0.095
0.095
0.095
0.095
0.094
0.094
0.094
0.093
0.093
0.092
0.092
0.091
0.091
0.090
0.090
0.089
0.089
0.088
0.088
0.087
0.087
0.086
0.086
0.086
0.085
0.085
0.085
0.085
0.084
0.084
0.084
0.084
0.084
0.083
0.083
0.083
0.083
0.082
0.082
0.082
0.081
0.081
0.081
0.080
0.080
0.080
0.079
0.079
0.079
0.078
0.078
0.078
0.077
0.077
0.076
0.076
0.076
0.075
0.075
0.082
0.083
0.084
0.084
0.085
0.085
0.086
0.087
0.087
0.088
0.088
0.089
0.089
0.090
0.091
0.091
0.092
0.092
0.093
0.093
0.094
0.094
0.095
0.095
0.095
0.096
0.096
0.096
0.096
0.096
0.096
0.096
0.096
0.096
0.096
0.096
0.096
0.095
0.095
0.094
0.094
0.093
0.093
0.092
0.092
0.091
0.090
0.090
0.089
0.089
0.088
0.088
0.087
0.087
0.087
0.086
0.086
0.086
0.085
0.085
0.085
0.085
0.084
0.084
0.084
0.084
0.084
0.083
0.083
0.083
0.083
0.082
0.082
0.082
0.081
0.081
0.081
0.080
0.080
0.080
0.079
0.079
0.078
0.078
0.078
0.077
0.077
0.076
0.076
0.076
0.075
0.083
0.084
0.084
0.085
0.085
0.086
0.087
0.087
0.088
0.089
0.089
0.090
0.090
0.091
0.091
0.092
0.093
0.093
0.094
0.094
0.095
0.095
0.096
0.096
0.096
0.097
0.097
0.097
0.097
0.098
0.098
0.098
0.098
0.098
0.097
0.097
0.097
0.097
0.096
0.096
0.095
0.095
0.094
0.093
0.093
0.092
0.091
0.091
0.090
0.089
0.089
0.088
0.088
0.087
0.087
0.087
0.086
0.086
0.086
0.086
0.085
0.085
0.085
0.085
0.085
0.084
0.084
0.084
0.084
0.083
0.083
0.083
0.083
0.082
0.082
0.082
0.081
0.081
0.081
0.080
0.080
0.079
0.079
0.079
0.078
0.078
0.077
0.077
0.077
0.076
0.076
0.084
0.084
0.085
0.086
0.086
0.087
0.087
0.088
0.089
0.089
0.090
0.091
0.091
0.092
0.092
0.093
0.094
0.094
0.095
0.095
0.096
0.096
0.097
0.097
0.098
0.098
0.098
0.099
0.099
0.099
0.099
0.099
0.099
0.099
0.099
0.099
0.098
0.098
0.097
0.097
0.096
0.096
0.095
0.094
0.094
0.093
0.092
0.092
0.091
0.090
0.090
0.089
0.088
0.088
0.088
0.087
0.087
0.087
0.086
0.086
0.086
0.086
0.086
0.085
0.085
0.085
0.085
0.085
0.084
0.084
0.084
0.083
0.083
0.083
0.083
0.082
0.082
0.082
0.081
0.081
0.080
0.080
0.080
0.079
0.079
0.078
0.078
0.078
0.077
0.077
0.076
0.084
0.085
0.086
0.086
0.087
0.087
0.088
0.089
0.089
0.090
0.091
0.091
0.092
0.093
0.093
0.094
0.094
0.095
0.096
0.096
0.097
0.097
0.098
0.098
0.099
0.099
0.099
0.100
0.100
0.100
0.100
0.100
0.100
0.100
0.100
0.100
0.100
0.099
0.099
0.098
0.098
0.097
0.096
0.096
0.095
0.094
0.093
0.092
0.092
0.091
0.090
0.090
0.089
0.089
0.088
0.088
0.088
0.087
0.087
0.087
0.087
0.086
0.086
0.086
0.086
0.086
0.085
0.085
0.085
0.085
0.084
0.084
0.084
0.084
0.083
0.083
0.083
0.082
0.082
0.081
0.081
0.081
0.080
0.080
0.079
0.079
0.078
0.078
0.078
0.077
0.077
0.085
0.085
0.086
0.087
0.087
0.088
0.089
0.089
0.090
0.091
0.091
0.092
0.093
0.093
0.094
0.095
0.095
0.096
0.097
0.097
0.098
0.098
0.099
0.099
0.100
0.100
0.101
0.101
0.101
0.102
0.102
0.102
0.102
0.102
0.102
0.101
0.101
0.101
0.100
0.100
0.099
0.098
0.098
0.097
0.096
0.095
0.094
0.094
0.093
0.092
0.091
0.091
0.090
0.089
0.089
0.089
0.088
0.088
0.088
0.088
0.087
0.087
0.087
0.087
0.087
0.086
0.086
0.086
0.086
0.085
0.085
0.085
0.085
0.084
0.084
0.084
0.083
0.083
0.082
0.082
0.082
0.081
0.081
0.080
0.080
0.079
0.079
0.079
0.078
0.078
0.077
0.085
0.086
0.087
0.087
0.088
0.089
0.089
0.090
0.091
0.092
0.092
0.093
0.094
0.094
0.095
0.096
0.096
0.097
0.097
0.098
0.099
0.099
0.100
0.100
0.101
0.101
0.102
0.102
0.103
0.103
0.103
0.103
0.103
0.103
0.103
0.103
0.103
0.102
0.102
0.101
0.101
0.100
0.099
0.098
0.097
0.097
0.096
0.095
0.094
0.093
0.092
0.092
0.091
0.090
0.090
0.089
0.089
0.089
0.089
0.088
0.088
0.088
0.088
0.087
0.087
0.087
0.087
0.087
0.086
0.086
0.086
0.086
0.085
0.085
0.085
0.084
0.084
0.083
0.083
0.083
0.082
0.082
0.081
0.081
0.080
0.080
0.080
0.079
0.079
0.078
0.078
0.086
0.087
0.087
0.088
0.089
0.089
0.090
0.091
0.092
0.092
0.093
0.094
0.094
0.095
0.096
0.096
0.097
0.098
0.098
0.099
0.100
0.100
0.101
0.102
0.102
0.103
0.103
0.103
0.104
0.104
0.104
0.105
0.105
0.105
0.105
0.104
0.104
0.104
0.103
0.103
0.102
0.101
0.101
0.100
0.099
0.098
0.097
0.096
0.095
0.094
0.093
0.093
0.092
0.091
0.091
0.090
0.090
0.090
0.089
0.089
0.089
0.089
0.089
0.088
0.088
0.088
0.088
0.087
0.087
0.087
0.087
0.086
0.086
0.086
0.085
0.085
0.084
0.084
0.084
0.083
0.083
0.082
0.082
0.082
0.081
0.081
0.080
0.080
0.079
0.079
0.078
0.087
0.087
0.088
0.089
0.089
0.090
0.091
0.092
0.092
0.093
0.094
0.094
0.095
0.096
0.096
0.097
0.098
0.098
0.099
0.100
0.101
0.101
0.102
0.103
0.103
0.104
0.104
0.105
0.105
0.105
0.106
0.106
0.106
0.106
0.106
0.106
0.106
0.105
0.105
0.104
0.104
0.103
0.102
0.101
0.101
0.100
0.099
0.098
0.097
0.096
0.095
0.094
0.093
0.093
0.092
0.092
0.091
0.091
0.090
0.090
0.090
0.090
0.089
0.089
0.089
0.089
0.088
0.088
0.088
0.088
0.087
0.087
0.087
0.086
0.086
0.086
0.085
0.085
0.084
0.084
0.083
0.083
0.083
0.082
0.082
0.081
0.081
0.080
0.080
0.079
0.079
0.087
0.088
0.089
0.089
0.090
0.091
0.091
0.092
0.093
0.094
0.094
0.095
0.096
0.096
0.097
0.098
0.099
0.099
0.100
0.101
0.101
0.102
0.103
0.103
0.104
0.105
0.105
0.106
0.106
0.107
0.107
0.107
0.107
0.108
0.108
0.107
0.107
0.107
0.107
0.106
0.105
0.105
0.104
0.103
0.102
0.101
0.100
0.099
0.098
0.097
0.096
0.095
0.095
0.094
0.093
0.093
0.092
0.092
0.092
0.091
0.091
0.091
0.090
0.090
0.090
0.090
0.089
0.089
0.089
0.088
0.088
0.088
0.087
0.087
0.087
0.086
0.086
0.085
0.085
0.085
0.084
0.084
0.083
0.083
0.082
0.082
0.081
0.081
0.080
0.080
0.079
0.088
0.088
0.089
0.090
0.091
0.091
0.092
0.093
0.093
0.094
0.095
0.096
0.096
0.097
0.098
0.099
0.099
0.100
0.101
0.102
0.102
0.103
0.104
0.104
0.105
0.106
0.106
0.107
0.107
0.108
0.108
0.109
0.109
0.109
0.109
0.109
0.109
0.109
0.108
0.108
0.107
0.106
0.106
0.105
0.104
0.103
0.102
0.101
0.100
0.099
0.098
0.097
0.096
0.095
0.095
0.094
0.094
0.093
0.093
0.092
0.092
0.092
0.092
0.091
0.091
0.091
0.090
0.090
0.090
0.089
0.089
0.089
0.088
0.088
0.087
0.087
0.087
0.086
0.086
0.085
0.085
0.084
0.084
0.083
0.083
0.082
0.082
0.081
0.081
0.080
0.080
0.088
0.089
0.090
0.090
0.091
0.092
0.093
0.093
0.094
0.095
0.096
0.096
0.097
0.098
0.098
0.099
0.100
0.101
0.102
0.102
0.103
0.104
0.105
0.105
0.106
0.107
0.107
0.108
0.109
0.109
0.110
0.110
0.110
0.110
0.111
0.111
0.110
0.110
0.110
0.109
0.109
0.108
0.108
0.107
0.106
0.105
0.104
0.103
0.102
0.101
0.100
0.099
0.098
0.097
0.096
0.096
0.095
0.095
0.094
0.094
0.093
0.093
0.093
0.092
0.092
0.092
0.091
0.091
0.091
0.090
0.090
0.090
0.089
0.089
0.088
0.088
0.087
0.087
0.086
0.086
0.085
0.085
0.085
0.084
0.084
0.083
0.083
0.082
0.081
0.081
0.080
0.089
0.089
0.090
0.091
0.092
0.092
0.093
0.094
0.095
0.095
0.096
0.097
0.098
0.098
0.099
0.100
0.101
0.101
0.102
0.103
0.104
0.105
0.105
0.106
0.107
0.108
0.108
0.109
0.110
0.110
0.111
0.111
0.112
0.112
0.112
0.112
0.112
0.112
0.112
0.111
0.111
0.110
0.109
0.109
0.108
0.107
0.106
0.105
0.104
0.102
0.101
0.100
0.100
0.099
0.098
0.097
0.097
0.096
0.096
0.095
0.095
0.094
0.094
0.094
0.093
0.093
0.092
0.092
0.092
0.091
0.091
0.090
0.090
0.090
0.089
0.089
0.088
0.088
0.087
0.087
0.086
0.086
0.085
0.085
0.084
0.084
0.083
0.083
0.082
0.082
0.081
0.089
0.090
0.091
0.091
0.092
0.093
0.094
0.094
0.095
0.096
0.097
0.097
0.098
0.099
0.100
0.100
0.101
0.102
0.103
0.104
0.104
0.105
0.106
0.107
0.108
0.109
0.109
0.110
0.111
0.111
0.112
0.112
0.113
0.113
0.113
0.114
0.114
0.113
0.113
0.113
0.112
0.112
0.111
0.110
0.110
0.109
0.108
0.107
0.105
0.104
0.103
0.102
0.101
0.101
0.100
0.099
0.098
0.098
0.097
0.097
0.096
0.096
0.095
0.095
0.094
0.094
0.094
0.093
0.093
0.092
0.092
0.091
0.091
0.090
0.090
0.089
0.089
0.088
0.088
0.087
0.087
0.086
0.086
0.085
0.085
0.084
0.084
0.083
0.083
0.082
0.082
0.090
0.090
0.091
0.092
0.093
0.093
0.094
0.095
0.096
0.096
0.097
0.098
0.099
0.099
0.100
0.101
0.102
0.103
0.103
0.104
0.105
0.106
0.107
0.108
0.109
0.109
0.110
0.111
0.112
0.112
0.113
0.114
0.114
0.114
0.115
0.115
0.115
0.115
0.115
0.115
0.114
0.114
0.113
0.112
0.111
0.111
0.110
0.109
0.108
0.106
0.105
0.104
0.103
0.102
0.102
0.101
0.100
0.099
0.099
0.098
0.098
0.097
0.097
0.096
0.096
0.095
0.095
0.094
0.094
0.093
0.093
0.092
0.092
0.091
0.091
0.090
0.090
0.089
0.089
0.088
0.088
0.087
0.087
0.086
0.085
0.085
0.084
0.084
0.083
0.083
0.082
0.090
0.091
0.092
0.092
0.093
0.094
0.095
0.095
0.096
0.097
0.098
0.098
0.099
0.100
0.101
0.102
0.102
0.103
0.104
0.105
0.106
0.107
0.108
0.108
0.109
0.110
0.111
0.112
0.113
0.113
0.114
0.115
0.115
0.116
0.116
0.116
0.117
0.117
0.116
0.116
0.116
0.115
0.115
0.114
0.113
0.113
0.112
0.111
0.110
0.108
0.107
0.106
0.105
0.104
0.104
0.103
0.102
0.101
0.100
0.100
0.099
0.099
0.098
0.097
0.097
0.096
0.096
0.095
0.095
0.094
0.094
0.093
0.093
0.092
0.092
0.091
0.091
0.090
0.089
0.089
0.088
0.088
0.087
0.087
0.086
0.086
0.085
0.084
0.084
0.083
0.083
0.091
0.091
0.092
0.093
0.094
0.094
0.095
0.096
0.097
0.097
0.098
0.099
0.100
0.100
0.101
0.102
0.103
0.104
0.105
0.105
0.106
0.107
0.108
0.109
0.110
0.111
0.112
0.113
0.114
0.114
0.115
0.116
0.117
0.117
0.117
0.118
0.118
0.118
0.118
0.118
0.118
0.117
0.117
0.116
0.115
0.115
0.114
0.113
0.112
0.111
0.110
0.108
0.107
0.106
0.105
0.105
0.104
0.103
0.102
0.101
0.101
0.100
0.099
0.099
0.098
0.098
0.097
0.097
0.096
0.095
0.095
0.094
0.094
0.093
0.093
0.092
0.091
0.091
0.090
0.090
0.089
0.089
0.088
0.087
0.087
0.086
0.086
0.085
0.084
0.084
0.083
0.091
0.092
0.093
0.093
0.094
0.095
0.096
0.096
0.097
0.098
0.099
0.099
0.100
0.101
0.102
0.103
0.103
0.104
0.105
0.106
0.107
0.108
0.109
0.110
0.111
0.112
0.113
0.114
0.114
0.115
0.116
0.117
0.118
0.118
0.119
0.119
0.119
0.120
0.120
0.120
0.119
0.119
0.119
0.118
0.117
0.116
0.116
0.115
0.114
0.113
0.112
0.111
0.109
0.108
0.107
0.107
0.106
0.105
0.104
0.103
0.102
0.102
0.101
0.100
0.100
0.099
0.098
0.098
0.097
0.097
0.096
0.095
0.095
0.094
0.094
0.093
0.092
0.092
0.091
0.091
0.090
0.089
0.089
0.088
0.087
0.087
0.086
0.086
0.085
0.084
0.084
0.091
0.092
0.093
0.094
0.095
0.095
0.096
0.097
0.098
0.098
0.099
0.100
0.101
0.101
0.102
0.103
0.104
0.105
0.105
0.106
0.107
0.108
0.109
0.110
0.111
0.112
0.113
0.114
0.115
0.116
0.117
0.118
0.119
0.119
0.120
0.120
0.121
0.121
0.121
0.121
0.121
0.121
0.120
0.120
0.119
0.118
0.118
0.117
0.116
0.115
0.114
0.113
0.111
0.110
0.109
0.108
0.107
0.107
0.106
0.105
0.104
0.103
0.102
0.102
0.101
0.100
0.100
0.099
0.098
0.098
0.097
0.096
0.096
0.095
0.094
0.094
0.093
0.093
0.092
0.091
0.091
0.090
0.089
0.089
0.088
0.088
0.087
0.086
0.086
0.085
0.084
0.092
0.093
0.093
0.094
0.095
0.096
0.096
0.097
0.098
0.099
0.099
0.100
0.101
0.102
0.103
0.103
0.104
0.105
0.106
0.107
0.108
0.109
0.110
0.111
0.112
0.113
0.114
0.115
0.116
0.117
0.118
0.119
0.120
0.121
0.121
0.122
0.122
0.122
0.123
0.123
0.123
0.122
0.122
0.122
0.121
0.120
0.119
0.119
0.118
0.117
0.116
0.115
0.113
0.112
0.111
0.110
0.109
0.108
0.107
0.107
0.106
0.105
0.104
0.103
0.102
0.102
0.101
0.100
0.100
0.099
0.098
0.097
0.097
0.096
0.095
0.095
0.094
0.093
0.093
0.092
0.091
0.091
0.090
0.089
0.089
0.088
0.088
0.087
0.086
0.086
0.085
0.092
0.093
0.094
0.095
0.095
0.096
0.097
0.098
0.098
0.099
0.100
0.101
0.101
0.102
0.103
0.104
0.105
0.105
0.106
0.107
0.108
0.109
0.110
0.111
0.112
0.114
0.115
0.116
0.117
0.118
0.119
0.120
0.121
0.122
0.122
0.123
0.123
0.124
0.124
0.124
0.124
0.124
0.124
0.123
0.123
0.122
0.121
0.120
0.120
0.119
0.118
0.117
0.115
0.114
0.113
0.112
0.111
0.110
0.109
0.108
0.107
0.106
0.106
0.105
0.104
0.103
0.102
0.102
0.101
0.100
0.099
0.099
0.098
0.097
0.096
0.096
0.095
0.094
0.094
0.093
0.092
0.092
0.091
0.090
0.090
0.089
0.088
0.088
0.087
0.086
0.086
0.092
0.093
0.094
0.095
0.096
0.096
0.097
0.098
0.099
0.099
0.100
0.101
0.102
0.103
0.103
0.104
0.105
0.106
0.107
0.108
0.109
0.110
0.111
0.112
0.113
0.114
0.115
0.116
0.118
0.119
0.120
0.121
0.122
0.123
0.123
0.124
0.125
0.125
0.125
0.126
0.126
0.125
0.125
0.125
0.124
0.124
0.123
0.122
0.121
0.120
0.119
0.118
0.117
0.116
0.115
0.114
0.113
0.112
0.111
0.110
0.109
0.108
0.107
0.106
0.105
0.104
0.104
0.103
0.102
0.101
0.100
0.100
0.099
0.098
0.097
0.097
0.096
0.095
0.094
0.094
0.093
0.092
0.092
0.091
0.090
0.090
0.089
0.088
0.087
0.087
0.086
0.093
0.094
0.094
0.095
0.096
0.097
0.098
0.098
0.099
0.100
0.101
0.101
0.102
0.103
0.104
0.105
0.105
0.106
0.107
0.108
0.109
0.110
0.111
0.112
0.113
0.115
0.116
0.117
0.118
0.119
0.121
0.122
0.123
0.124
0.124
0.125
0.126
0.126
0.127
0.127
0.127
0.127
0.127
0.126
0.126
0.125
0.125
0.124
0.123
0.122
0.121
0.120
0.119
0.118
0.117
0.116
0.115
0.114
0.113
0.112
0.111
0.110
0.109
0.108
0.107
0.106
0.105
0.104
0.103
0.102
0.102
0.101
0.100
0.099
0.098
0.098
0.097
0.096
0.095
0.095
0.094
0.093
0.092
0.092
0.091
0.090
0.089
0.089
0.088
0.087
0.087
0.093
0.094
0.095
0.095
0.096
0.097
0.098
0.099
0.099
0.100
0.101
0.102
0.102
0.103
0.104
0.105
0.106
0.107
0.108
0.108
0.109
0.111
0.112
0.113
0.114
0.115
0.116
0.118
0.119
0.120
0.121
0.123
0.124
0.125
0.126
0.126
0.127
0.127
0.128
0.128
0.128
0.128
0.128
0.128
0.128
0.127
0.126
0.126
0.125
0.124
0.123
0.122
0.121
0.120
0.119
0.118
0.117
0.115
0.114
0.113
0.112
0.111
0.110
0.109
0.108
0.107
0.106
0.105
0.104
0.104
0.103
0.102
0.101
0.100
0.099
0.099
0.098
0.097
0.096
0.095
0.095
0.094
0.093
0.092
0.092
0.091
0.090
0.089
0.089
0.088
0.087
0.093
0.094
0.095
0.096
0.097
0.097
0.098
0.099
0.100
0.100
0.101
0.102
0.103
0.104
0.104
0.105
0.106
0.107
0.108
0.109
0.110
0.111
0.112
0.113
0.115
0.116
0.117
0.118
0.120
0.121
0.122
0.123
0.125
0.126
0.127
0.127
0.128
0.129
0.129
0.129
0.130
0.130
0.130
0.129
0.129
0.129
0.128
0.127
0.127
0.126
0.125
0.124
0.123
0.122
0.121
0.119
0.118
0.117
0.116
0.115
0.114
0.113
0.112
0.111
0.110
0.109
0.108
0.107
0.106
0.105
0.104
0.103
0.102
0.101
0.100
0.100
0.099
0.098
0.097
0.096
0.095
0.095
0.094
0.093
0.092
0.092
0.091
0.090
0.089
0.089
0.088
0.094
0.094
0.095
0.096
0.097
0.098
0.098
0.099
0.100
0.101
0.102
0.102
0.103
0.104
0.105
0.106
0.106
0.107
0.108
0.109
0.110
0.111
0.113
0.114
0.115
0.116
0.118
0.119
0.120
0.122
0.123
0.124
0.125
0.127
0.128
0.128
0.129
0.130
0.130
0.131
0.131
0.131
0.131
0.131
0.130
0.130
0.130
0.129
0.128
0.127
0.126
0.125
0.124
0.123
0.122
0.121
0.120
0.119
0.118
0.116
0.115
0.114
0.113
0.112
0.111
0.110
0.109
0.108
0.107
0.106
0.105
0.104
0.103
0.102
0.101
0.100
0.100
0.099
0.098
0.097
0.096
0.095
0.095
0.094
0.093
0.092
0.091
0.091
0.090
0.089
0.088
0.094
0.095
0.095
0.096
0.097
0.098
0.099
0.100
0.100
0.101
0.102
0.103
0.103
0.104
0.105
0.106
0.107
0.108
0.109
0.110
0.111
0.112
0.113
0.114
0.116
0.117
0.118
0.120
0.121
0.122
0.124
0.125
0.126
0.127
0.128
0.129
0.130
0.131
0.131
0.132
0.132
0.132
0.132
0.132
0.132
0.131
0.131
0.130
0.130
0.129
0.128
0.127
0.126
0.125
0.124
0.123
0.122
0.120
0.119
0.118
0.117
0.116
0.115
0.113
0.112
0.111
0.110
0.109
0.108
0.107
0.106
0.105
0.104
0.103
0.102
0.101
0.101
0.100
0.099
0.098
0.097
0.096
0.095
0.095
0.094
0.093
0.092
0.091
0.091
0.090
0.089
0.094
0.095
0.096
0.097
0.097
0.098
0.099
0.100
0.101
0.101
0.102
0.103
0.104
0.105
0.105
0.106
0.107
0.108
0.109
0.110
0.111
0.112
0.114
0.115
0.116
0.118
0.119
0.120
0.122
0.123
0.125
0.126
0.127
0.128
0.129
0.130
0.131
0.132
0.132
0.133
0.133
0.133
0.133
0.133
0.133
0.133
0.132
0.132
0.131
0.130
0.129
0.129
0.127
0.126
0.125
0.124
0.123
0.122
0.121
0.119
0.118
0.117
0.116
0.115
0.114
0.113
0.111
0.110
0.109
0.108
0.107
0.106
0.105
0.104
0.103
0.102
0.101
0.101
0.100
0.099
0.098
0.097
0.096
0.095
0.094
0.094
0.093
0.092
0.091
0.090
0.090
0.094
0.095
0.096
0.097
0.098
0.098
0.099
0.100
0.101
0.102
0.103
0.103
0.104
0.105
0.106
0.107
0.108
0.109
0.110
0.111
0.112
0.113
0.114
0.115
0.117
0.118
0.120
0.121
0.123
0.124
0.125
0.127
0.128
0.129
0.130
0.131
0.132
0.133
0.133
0.134
0.134
0.135
0.135
0.135
0.134
0.134
0.134
0.133
0.132
0.132
0.131
0.130
0.129
0.128
0.127
0.126
0.125
0.123
0.122
0.121
0.120
0.119
0.117
0.116
0.115
0.114
0.113
0.112
0.111
0.109
0.108
0.107
0.106
0.105
0.104
0.103
0.102
0.101
0.100
0.100
0.099
0.098
0.097
0.096
0.095
0.094
0.093
0.093
0.092
0.091
0.090
0.094
0.095
0.096
0.097
0.098
0.099
0.100
0.100
0.101
0.102
0.103
0.104
0.105
0.105
0.106
0.107
0.108
0.109
0.110
0.111
0.112
0.114
0.115
0.116
0.117
0.119
0.120
0.122
0.123
0.125
0.126
0.128
0.129
0.130
0.131
0.132
0.133
0.134
0.135
0.135
0.135
0.136
0.136
0.136
0.136
0.135
0.135
0.134
0.134
0.133
0.132
0.131
0.130
0.129
0.128
0.127
0.126
0.125
0.124
0.122
0.121
0.120
0.119
0.117
0.116
0.115
0.114
0.113
0.112
0.111
0.109
0.108
0.107
0.106
0.105
0.104
0.103
0.102
0.101
0.100
0.099
0.099
0.098
0.097
0.096
0.095
0.094
0.093
0.092
0.092
0.091
0.095
0.096
0.096
0.097
0.098
0.099
0.100
0.101
0.101
0.102
0.103
0.104
0.105
0.106
0.107
0.108
0.109
0.110
0.111
0.112
0.113
0.114
0.115
0.117
0.118
0.120
0.121
0.123
0.124
0.126
0.127
0.128
0.130
0.131
0.132
0.133
0.134
0.135
0.135
0.136
0.136
0.137
0.137
0.137
0.137
0.136
0.136
0.136
0.135
0.134
0.134
0.133
0.132
0.131
0.130
0.128
0.127
0.126
0.125
0.124
0.122
0.121
0.120
0.119
0.118
0.116
0.115
0.114
0.113
0.112
0.111
0.109
0.108
0.107
0.106
0.105
0.104
0.103
0.102
0.101
0.100
0.099
0.098
0.097
0.097
0.096
0.095
0.094
0.093
0.092
0.091
0.095
0.096
0.097
0.097
0.098
0.099
0.100
0.101
0.102
0.103
0.103
0.104
0.105
0.106
0.107
0.108
0.109
0.110
0.111
0.112
0.113
0.115
0.116
0.117
0.119
0.120
0.122
0.123
0.125
0.126
0.128
0.129
0.131
0.132
0.133
0.134
0.135
0.136
0.136
0.137
0.137
0.138
0.138
0.138
0.138
0.138
0.137
0.137
0.136
0.136
0.135
0.134
0.133
0.132
0.131
0.130
0.129
0.127
0.126
0.125
0.124
0.123
0.121
0.120
0.119
0.118
0.116
0.115
0.114
0.113
0.112
0.110
0.109
0.108
0.107
0.106
0.105
0.104
0.103
0.102
0.101
0.100
0.099
0.098
0.097
0.096
0.095
0.095
0.094
0.093
0.092
0.095
0.096
0.097
0.098
0.098
0.099
0.100
0.101
0.102
0.103
0.104
0.105
0.106
0.107
0.107
0.108
0.109
0.111
0.112
0.113
0.114
0.115
0.117
0.118
0.120
0.121
0.123
0.124
0.126
0.127
0.129
0.130
0.131
0.133
0.134
0.135
0.136
0.137
0.137
0.138
0.138
0.139
0.139
0.139
0.139
0.139
0.138
0.138
0.137
0.137
0.136
0.135
0.134
0.133
0.132
0.131
0.130
0.129
0.128
0.126
0.125
0.124
0.122
0.121
0.120
0.119
0.117
0.116
0.115
0.114
0.113
0.111
0.110
0.109
0.108
0.107
0.106
0.105
0.104
0.103
0.102
0.101
0.100
0.099
0.098
0.097
0.096
0.095
0.094
0.093
0.093
0.095
0.096
0.097
0.098
0.099
0.100
0.100
0.101
0.102
0.103
0.104
0.105
0.106
0.107
0.108
0.109
0.110
0.111
0.112
0.113
0.115
0.116
0.117
0.119
0.120
0.122
0.123
0.125
0.126
0.128
0.129
0.131
0.132
0.133
0.135
0.136
0.137
0.138
0.138
0.139
0.139
0.140
0.140
0.140
0.140
0.140
0.139
0.139
0.139
0.138
0.137
0.136
0.135
0.134
0.133
0.132
0.131
0.130
0.129
0.128
0.126
0.125
0.124
0.122
0.121
0.120
0.119
0.117
0.116
0.115
0.114
0.112
0.111
0.110
0.109
0.108
0.107
0.106
0.105
0.104
0.103
0.102
0.101
0.100
0.099
0.098
0.097
0.096
0.095
0.094
0.093
0.095
0.096
0.097
0.098
0.099
0.100
0.101
0.102
0.102
0.103
0.104
0.105
0.106
0.107
0.108
0.109
0.110
0.112
0.113
0.114
0.115
0.117
0.118
0.120
0.121
0.123
0.124
0.126
0.127
0.129
0.130
0.132
0.133
0.134
0.136
0.137
0.138
0.138
0.139
0.140
0.140
0.141
0.141
0.141
0.141
0.141
0.141
0.140
0.140
0.139
0.138
0.137
0.137
0.136
0.135
0.134
0.132
0.131
0.130
0.129
0.127
0.126
0.125
0.124
0.122
0.121
0.120
0.118
0.117
0.116
0.115
0.113
0.112
0.111
0.110
0.109
0.108
0.107
0.105
0.104
0.103
0.102
0.101
0.100
0.099
0.098
0.097
0.096
0.095
0.095
0.094
0.095
0.096
0.097
0.098
0.099
0.100
0.101
0.102
0.103
0.104
0.105
0.106
0.107
0.108
0.109
0.110
0.111
0.112
0.113
0.115
0.116
0.117
0.119
0.120
0.122
0.123
0.125
0.126
0.128
0.130
0.131
0.132
0.134
0.135
0.136
0.137
0.138
0.139
0.140
0.141
0.141
0.142
0.142
0.142
0.142
0.142
0.142
0.141
0.141
0.140
0.139
0.139
0.138
0.137
0.136
0.135
0.134
0.132
0.131
0.130
0.129
0.127
0.126
0.125
0.123
0.122
0.121
0.119
0.118
0.117
0.116
0.114
0.113
0.112
0.111
0.110
0.109
0.107
0.106
0.105
0.104
0.103
0.102
0.101
0.100
0.099
0.098
0.097
0.096
0.095
0.094
0.096
0.096
0.097
0.098
0.099
0.100
0.101
0.102
0.103
0.104
0.105
0.106
0.107
0.108
0.109
0.110
0.111
0.113
0.114
0.115
0.117
0.118
0.119
0.121
0.122
0.124
0.126
0.127
0.129
0.130
0.132
0.133
0.135
0.136
0.137
0.138
0.139
0.140
0.141
0.142
0.142
0.143
0.143
0.143
0.143
0.143
0.143
0.142
0.142
0.141
0.141
0.140
0.139
0.138
0.137
0.136
0.135
0.133
0.132
0.131
0.130
0.128
0.127
0.126
0.124
0.123
0.122
0.121
0.119
0.118
0.117
0.115
0.114
0.113
0.112
0.111
0.109
0.108
0.107
0.106
0.105
0.104
0.103
0.102
0.101
0.100
0.099
0.098
0.097
0.096
0.095
0.096
0.097
0.097
0.098
0.099
0.100
0.101
0.102
0.103
0.104
0.105
0.106
0.107
0.108
0.110
0.111
0.112
0.113
0.115
0.116
0.117
0.119
0.120
0.122
0.123
0.125
0.126
0.128
0.130
0.131
0.133
0.134
0.136
0.137
0.138
0.139
0.140
0.141
0.142
0.143
0.143
0.144
0.144
0.144
0.144
0.144
0.144
0.143
0.143
0.142
0.142
0.141
0.140
0.139
0.138
0.137
0.136
0.135
0.133
0.132
0.131
0.130
0.128
0.127
0.126
0.124
0.123
0.122
0.120
0.119
0.118
0.116
0.115
0.114
0.113
0.111
0.110
0.109
0.108
0.107
0.106
0.104
0.103
0.102
0.101
0.100
0.099
0.098
0.097
0.096
0.095
0.096
0.097
0.098
0.099
0.099
0.100
0.101
0.102
0.103
0.104
0.106
0.107
0.108
0.109
0.110
0.111
0.112
0.114
0.115
0.116
0.118
0.119
0.121
0.122
0.124
0.126
0.127
0.129
0.130
0.132
0.133
0.135
0.136
0.138
0.139
0.140
0.141
0.142
0.143
0.144
0.144
0.145
0.145
0.145
0.145
0.145
0.145
0.144
0.144
0.143
0.143
0.142
0.141
0.140
0.139
0.138
0.137
0.136
0.134
0.133
0.132
0.131
0.129
0.128
0.127
0.125
0.124
0.123
0.121
0.120
0.119
0.117
0.116
0.115
0.113
0.112
0.111
0.110
0.109
0.107
0.106
0.105
0.104
0.103
0.102
0.101
0.100
0.099
0.098
0.097
0.096
0.096
0.097
0.098
0.099
0.100
0.101
0.102
0.103
0.104
0.105
0.106
0.107
0.108
0.109
0.110
0.112
0.113
0.114
0.116
0.117
0.118
0.120
0.122
0.123
0.125
0.126
0.128
0.130
0.131
0.133
0.134
0.136
0.137
0.139
0.140
0.141
0.142
0.143
0.144
0.144
0.145
0.146
0.146
0.146
0.146
0.146
0.146
0.145
0.145
0.144
0.144
0.143
0.142
0.141
0.140
0.139
0.138
0.137
0.136
0.134
0.133
0.132
0.130
0.129
0.128
0.126
0.125
0.123
0.122
0.121
0.119
0.118
0.117
0.116
0.114
0.113
0.112
0.111
0.109
0.108
0.107
0.106
0.105
0.104
0.103
0.101
0.100
0.099
0.098
0.097
0.096
0.096
0.097
0.098
0.099
0.100
0.101
0.102
0.103
0.104
0.105
0.106
0.107
0.108
0.110
0.111
0.112
0.113
0.115
0.116
0.118
0.119
0.121
0.122
0.124
0.125
0.127
0.129
0.130
0.132
0.134
0.135
0.137
0.138
0.139
0.141
0.142
0.143
0.144
0.145
0.145
0.146
0.147
0.147
0.147
0.147
0.147
0.147
0.147
0.146
0.146
0.145
0.144
0.143
0.142
0.141
0.140
0.139
0.138
0.137
0.135
0.134
0.133
0.131
0.130
0.129
0.127
0.126
0.124
0.123
0.122
0.120
0.119
0.118
0.116
0.115
0.114
0.113
0.111
0.110
0.109
0.108
0.107
0.105
0.104
0.103
0.102
0.101
0.100
0.099
0.098
0.097
0.096
0.097
0.098
0.099
0.100
0.101
0.102
0.103
0.104
0.105
0.106
0.107
0.109
0.110
0.111
0.112
0.114
0.115
0.117
0.118
0.120
0.121
0.123
0.124
0.126
0.128
0.129
0.131
0.133
0.134
0.136
0.137
0.139
0.140
0.142
0.143
0.144
0.145
0.146
0.146
0.147
0.148
0.148
0.148
0.148
0.148
0.148
0.148
0.147
0.147
0.146
0.145
0.144
0.143
0.142
0.141
0.140
0.139
0.138
0.136
0.135
0.134
0.132
0.131
0.130
0.128
0.127
0.125
0.124
0.123
0.121
0.120
0.119
0.117
0.116
0.115
0.113
0.112
0.111
0.110
0.108
0.107
0.106
0.105
0.104
0.103
0.102
0.100
0.099
0.098
0.097
0.096
0.097
0.098
0.099
0.100
0.101
0.102
0.103
0.104
0.105
0.106
0.108
0.109
0.110
0.111
0.113
0.114
0.116
0.117
0.119
0.120
0.122
0.123
0.125
0.127
0.128
0.130
0.132
0.134
0.135
0.137
0.138
0.140
0.141
0.142
0.144
0.145
0.146
0.147
0.148
0.148
0.149
0.149
0.149
0.149
0.149
0.149
0.149
0.148
0.148
0.147
0.146
0.146
0.145
0.144
0.142
0.141
0.140
0.139
0.137
0.136
0.135
0.133
0.132
0.130
0.129
0.128
0.126
0.125
0.123
0.122
0.121
0.119
0.118
0.117
0.115
0.114
0.113
0.112
0.110
0.109
0.108
0.107
0.106
0.104
0.103
0.102
0.101
0.100
0.099
0.098
0.096
0.097
0.098
0.099
0.100
0.101
0.102
0.103
0.104
0.105
0.107
0.108
0.109
0.110
0.112
0.113
0.115
0.116
0.118
0.119
0.121
0.122
0.124
0.126
0.127
0.129
0.131
0.133
0.134
0.136
0.138
0.139
0.141
0.142
0.143
0.145
0.146
0.147
0.148
0.149
0.149
0.150
0.150
0.151
0.151
0.151
0.150
0.150
0.150
0.149
0.148
0.148
0.147
0.146
0.145
0.143
0.142
0.141
0.140
0.138
0.137
0.136
0.134
0.133
0.131
0.130
0.129
0.127
0.126
0.124
0.123
0.122
0.120
0.119
0.117
0.116
0.115
0.114
0.112
0.111
0.110
0.109
0.107
0.106
0.105
0.104
0.103
0.102
0.100
0.099
0.098
0.096
0.097
0.098
0.099
0.100
0.101
0.102
0.103
0.104
0.106
0.107
0.108
0.109
0.111
0.112
0.113
0.115
0.116
0.118
0.120
0.121
0.123
0.125
0.126
0.128
0.130
0.132
0.133
0.135
0.137
0.138
0.140
0.142
0.143
0.144
0.146
0.147
0.148
0.149
0.150
0.151
0.151
0.152
0.152
0.152
0.152
0.152
0.151
0.151
0.150
0.150
0.149
0.148
0.147
0.146
0.145
0.143
0.142
0.141
0.139
0.138
0.137
0.135
0.134
0.132
0.131
0.129
0.128
0.127
0.125
0.124
0.122
0.121
0.120
0.118
0.117
0.116
0.114
0.113
0.112
0.110
0.109
0.108
0.107
0.106
0.104
0.103
0.102
0.101
0.100
0.099
0.096
0.097
0.098
0.099
0.100
0.101
0.102
0.103
0.105
0.106
0.107
0.108
0.110
0.111
0.112
0.114
0.115
0.117
0.118
0.120
0.122
0.123
0.125
0.127
0.129
0.131
0.132
0.134
0.136
0.138
0.139
0.141
0.143
0.144
0.145
0.147
0.148
0.149
0.150
0.151
0.152
0.153
0.153
0.153
0.153
0.153
0.153
0.153
0.152
0.152
0.151
0.150
0.149
0.148
0.147
0.146
0.145
0.143
0.142
0.140
0.139
0.138
0.136
0.135
0.133
0.132
0.130
0.129
0.127
0.126
0.125
0.123
0.122
0.120
0.119
0.118
0.116
0.115
0.114
0.112
0.111
0.110
0.109
0.107
0.106
0.105
0.104
0.103
0.101
0.100
0.099
0.096
0.097
0.098
0.099
0.100
0.101
0.102
0.103
0.105
0.106
0.107
0.108
0.110
0.111
0.112
0.114
0.116
0.117
0.119
0.120
0.122
0.124
0.126
0.128
0.129
0.131
0.133
0.135
0.137
0.139
0.140
0.142
0.144
0.145
0.147
0.148
0.149
0.151
0.152
0.153
0.153
0.154
0.155
0.155
0.155
0.155
0.155
0.155
0.154
0.153
0.153
0.152
0.151
0.150
0.148
0.147
0.146
0.144
0.143
0.141
0.140
0.139
0.137
0.136
0.134
0.133
0.131
0.130
0.128
0.127
0.125
0.124
0.122
0.121
0.120
0.118
0.117
0.116
0.114
0.113
0.112
0.110
0.109
0.108
0.107
0.105
0.104
0.103
0.102
0.101
0.100
0.096
0.097
0.098
0.099
0.100
0.101
0.102
0.104
0.105
0.106
0.107
0.108
0.110
0.111
0.113
0.114
0.116
0.117
0.119
0.121
0.123
0.124
0.126
0.128
0.130
0.132
0.134
0.136
0.138
0.139
0.141
0.143
0.145
0.146
0.148
0.149
0.151
0.152
0.153
0.154
0.155
0.156
0.156
0.157
0.157
0.157
0.157
0.157
0.156
0.155
0.154
0.153
0.152
0.151
0.150
0.148
0.147
0.145
0.144
0.142
0.141
0.139
0.138
0.136
0.135
0.133
0.132
0.130
0.129
0.128
0.126
0.125
0.123
0.122
0.120
0.119
0.118
0.116
0.115
0.114
0.112
0.111
0.110
0.108
0.107
0.106
0.105
0.104
0.102
0.101
0.100
0.096
0.097
0.098
0.099
0.100
0.101
0.102
0.104
0.105
0.106
0.107
0.109
0.110
0.111
0.113
0.114
0.116
0.118
0.119
0.121
0.123
0.125
0.127
0.129
0.131
0.133
0.135
0.137
0.139
0.140
0.142
0.144
0.146
0.148
0.149
0.151
0.152
0.154
0.155
0.156
0.157
0.158
0.158
0.159
0.159
0.159
0.159
0.159
0.158
0.157
0.156
0.155
0.154
0.153
0.151
0.150
0.148
0.147
0.145
0.144
0.142
0.140
0.139
0.137
0.136
0.134
0.133
0.131
0.130
0.128
0.127
0.125
0.124
0.122
0.121
0.120
0.118
0.117
0.115
0.114
0.113
0.112
0.110
0.109
0.108
0.106
0.105
0.104
0.103
0.102
0.101
0.096
0.097
0.098
0.099
0.100
0.101
0.102
0.104
0.105
0.106
0.107
0.109
0.110
0.112
0.113
0.115
0.116
0.118
0.120
0.122
0.124
0.126
0.127
0.129
0.132
0.134
0.136
0.138
0.140
0.142
0.143
0.145
0.147
0.149
0.151
0.152
0.154
0.155
0.157
0.158
0.159
0.160
0.161
0.162
0.162
0.162
0.162
0.162
0.161
0.160
0.159
0.158
0.156
0.155
0.153
0.151
0.150
0.148
0.146
0.145
0.143
0.141
0.140
0.138
0.137
0.135
0.134
0.132
0.131
0.129
0.128
0.126
0.125
0.123
0.122
0.120
0.119
0.117
0.116
0.115
0.113
0.112
0.111
0.109
0.108
0.107
0.106
0.105
0.103
0.102
0.101
0.096
0.097
0.098
0.099
0.100
0.101
0.103
0.104
0.105
0.106
0.107
0.109
0.110
0.112
0.113
0.115
0.117
0.118
0.120
0.122
0.124
0.126
0.128
0.130
0.132
0.134
0.136
0.139
0.141
0.143
0.145
0.147
0.149
0.150
0.152
0.154
0.156
0.157
0.159
0.160
0.162
0.163
0.164
0.165
0.165
0.166
0.165
0.165
0.164
0.163
0.162
0.160
0.159
0.157
0.155
0.153
0.151
0.149
0.148
0.146
0.144
0.142
0.141
0.139
0.137
0.136
0.134
0.133
0.131
0.130
0.128
0.127
0.125
0.124
0.122
0.121
0.119
0.118
0.117
0.115
0.114
0.113
0.111
0.110
0.109
0.107
0.106
0.105
0.104
0.103
0.101
0.096
0.097
0.098
0.099
0.100
0.101
0.103
0.104
0.105
0.106
0.107
0.109
0.110
0.112
0.113
0.115
0.117
0.119
0.120
0.122
0.124
0.127
0.129
0.131
0.133
0.135
0.137
0.140
0.142
0.144
0.146
0.148
0.150
0.152
0.154
0.156
0.158
0.160
0.162
0.163
0.165
0.166
0.168
0.169
0.169
0.170
0.170
0.170
0.169
0.168
0.166
0.164
0.162
0.160
0.158
0.155
0.153
0.151
0.149
0.147
0.145
0.143
0.142
0.140
0.138
0.137
0.135
0.134
0.132
0.130
0.129
0.127
0.126
0.124
0.123
0.122
0.120
0.119
0.117
0.116
0.114
0.113
0.112
0.110
0.109
0.108
0.107
0.105
0.104
0.103
0.102
0.096
0.097
0.098
0.099
0.100
0.101
0.103
0.104
0.105
0.106
0.107
0.109
0.110
0.112
0.113
0.115
0.117
0.119
0.121
0.123
0.125
0.127
0.129
0.132
0.134
0.136
0.138
0.141
0.143
0.145
0.148
0.150
0.152
0.154
0.156
0.158
0.161
0.163
0.165
0.167
0.169
0.170
0.172
0.174
0.175
0.176
0.176
0.176
0.176
0.174
0.172
0.170
0.167
0.164
0.161
0.158
0.155
0.153
0.150
0.148
0.146
0.144
0.143
0.141
0.139
0.137
0.136
0.134
0.133
0.131
0.130
0.128
0.127
0.125
0.124
0.122
0.121
0.119
0.118
0.116
0.115
0.114
0.112
0.111
0.110
0.108
0.107
0.106
0.105
0.103
0.102
0.096
0.097
0.098
0.099
0.100
0.101
0.103
0.104
0.105
0.106
0.107
0.109
0.110
0.112
0.114
0.115
0.117
0.119
0.121
0.123
0.125
0.128
0.130
0.132
0.135
0.137
0.140
0.142
0.144
0.147
0.149
0.152
0.154
0.156
0.159
0.161
0.163
0.166
0.168
0.171
0.173
0.175
0.178
0.180
0.182
0.184
0.185
0.186
0.185
0.183
0.181
0.177
0.174
0.169
0.165
0.162
0.158
0.155
0.152
0.150
0.147
0.145
0.143
0.142
0.140
0.138
0.137
0.135
0.133
0.132
0.130
0.129
0.127
0.126
0.124
0.123
0.121
0.120
0.118
0.117
0.116
0.114
0.113
0.111
0.110
0.109
0.107
0.106
0.105
0.104
0.103
0.096
0.097
0.098
0.099
0.100
0.101
0.103
0.104
0.105
0.106
0.108
0.109
0.110
0.112
0.114
0.115
0.117
0.119
0.121
0.124
0.126
0.128
0.131
0.133
0.136
0.138
0.141
0.143
0.146
0.149
0.151
0.154
0.156
0.159
0.161
0.164
0.167
0.169
0.172
0.175
0.178
0.182
0.185
0.189
0.192
0.196
0.198
0.200
0.200
0.198
0.194
0.189
0.183
0.177
0.172
0.166
0.162
0.158
0.154
0.151
0.149
0.147
0.144
0.143
0.141
0.139
0.137
0.136
0.134
0.132
0.131
0.129
0.128
0.126
0.125
0.123
0.122
0.120
0.119
0.117
0.116
0.115
0.113
0.112
0.110
0.109
0.108
0.107
0.105
0.104
0.103
0.096
0.097
0.098
0.099
0.100
0.101
0.103
0.104
0.105
0.106
0.108
0.109
0.110
0.112
0.114
0.116
0.118
0.120
0.122
0.124
0.127
0.129
0.132
0.134
0.137
0.140
0.142
0.145
0.148
0.150
0.153
0.156
0.159
0.162
0.165
0.167
0.171
0.174
0.177
0.181
0.185
0.190
0.195
0.200
0.206
0.212
0.217
0.221
0.222
0.221
0.215
0.208
0.199
0.189
0.181
0.173
0.167
0.161
0.157
0.153
0.150
0.148
0.145
0.143
0.141
0.140
0.138
0.136
0.135
0.133
0.132
0.130
0.128
0.127
0.125
0.124
0.122
0.121
0.119
0.118
0.116
0.115
0.114
0.112
0.111
0.110
0.108
0.107
0.106
0.104
0.103
0.096
0.097
0.098
0.099
0.100
0.102
0.103
0.104
0.105
0.106
0.108
0.109
0.111
0.112
0.114
0.116
0.118
0.120
0.122
0.125
0.127
0.130
0.132
0.135
0.138
0.141
0.144
0.147
0.150
0.153
0.156
0.159
0.162
0.165
0.168
0.171
0.175
0.179
0.183
0.188
0.193
0.199
0.207
0.215
0.225
0.236
0.247
0.256
0.260
0.259
0.251
0.238
0.222
0.207
0.194
0.182
0.173
0.166
0.160
0.156
0.152
0.149
0.147
0.144
0.142
0.140
0.139
0.137
0.135
0.134
0.132
0.131
0.129
0.127
0.126
0.124
0.123
0.121
0.120
0.118
0.117
0.115
0.114
0.113
0.111
0.110
0.109
0.107
0.106
0.105
0.103
0.096
0.097
0.098
0.099
0.100
0.102
0.103
0.104
0.105
0.106
0.108
0.109
0.111
0.112
0.114
0.116
0.118
0.120
0.123
0.125
0.128
0.131
0.133
0.136
0.139
0.142
0.145
0.149
0.152
0.155
0.158
0.161
0.165
0.168
0.172
0.176
0.180
0.185
0.190
0.195
0.202
0.211
0.222
0.235
0.252
0.272
0.294
0.313
0.325
0.325
0.311
0.288
0.261
0.235
0.212
0.195
0.181
0.171
0.164
0.158
0.154
0.151
0.148
0.145
0.143
0.141
0.139
0.138
0.136
0.134
0.133
0.131
0.130
0.128
0.126
0.125
0.123
0.122
0.120
0.119
0.117
0.116
0.114
0.113
0.112
0.110
0.109
0.108
0.106
0.105
0.104
0.096
0.097
0.098
0.099
0.101
0.102
0.103
0.104
0.105
0.106
0.108
0.109
0.111
0.113
0.114
0.116
0.118
0.121
0.123
0.126
0.129
0.131
0.134
0.138
0.141
0.144
0.147
0.151
0.154
0.158
0.161
0.165
0.168
0.172
0.176
0.181
0.186
0.191
0.197
0.204
0.213
0.225
0.240
0.261
0.289
0.325
0.368
0.413
0.444
0.447
0.420
0.374
0.322
0.276
0.239
0.211
0.192
0.178
0.168
0.161
0.156
0.152
0.149
0.146
0.144
0.142
0.140
0.138
0.137
0.135
0.133
0.132
0.130
0.129
0.127
0.125
0.124
0.122
0.121
0.119
0.118
0.116
0.115
0.113
0.112
0.111
0.109
0.108
0.107
0.105
0.104
0.096
0.098
0.099
0.100
0.101
0.102
0.103
0.104
0.105
0.107
0.108
0.109
0.111
0.113
0.115
0.117
0.119
0.121
0.124
0.127
0.129
0.132
0.136
0.139
0.142
0.146
0.149
0.153
0.157
0.160
0.164
0.168
0.172
0.177
0.182
0.187
0.192
0.198
0.206
0.215
0.226
0.241
0.262
0.293
0.337
0.401
0.488
0.592
0.677
0.693
0.628
0.524
0.420
0.335
0.274
0.233
0.205
0.186
0.173
0.165
0.158
0.154
0.150
0.147
0.145
0.143
0.141
0.139
0.137
0.136
0.134
0.132
0.131
0.129
0.128
0.126
0.124
0.123
0.121
0.120
0.118
0.117
0.115
0.114
0.112
0.111
0.110
0.108
0.107
0.106
0.104
0.097
0.098
0.099
0.100
0.101
0.102
0.103
0.104
0.105
0.107
0.108
0.110
0.111
0.113
0.115
0.117
0.119
0.122
0.124
0.127
0.130
0.134
0.137
0.140
0.144
0.148
0.151
0.155
0.159
0.164
0.168
0.172
0.177
0.182
0.187
0.193
0.199
0.207
0.215
0.226
0.240
0.259
0.287
0.329
0.396
0.504
0.677
0.931
1.202
1.252
1.047
0.788
0.572
0.419
0.320
0.258
0.219
0.195
0.179
0.168
0.161
0.155
0.151
0.148
0.146
0.143
0.141
0.140
0.138
0.136
0.135
0.133
0.131
0.130
0.128
0.126
0.125
0.123
0.122
0.120
0.119
0.117
0.116
0.114
0.113
0.111
0.110
0.108
0.107
0.106
0.105
0.097
0.098
0.099
0.100
0.101
0.102
0.103
0.104
0.106
0.107
0.108
0.110
0.111
0.113
0.115
0.117
0.120
0.122
0.125
0.128
0.131
0.135
0.138
0.142
0.146
0.150
0.154
0.158
0.162
0.167
0.172
0.177
0.182
0.187
0.193
0.200
0.207
0.216
0.226
0.238
0.255
0.278
0.312
0.368
0.461
0.628
0.938
1.561
2.682
2.834
1.901
1.230
0.787
0.521
0.370
0.284
0.234
0.204
0.185
0.172
0.163
0.157
0.153
0.149
0.147
0.144
0.142
0.140
0.139
0.137
0.135
0.134
0.132
0.130
0.129
0.127
0.125
0.124
0.122
0.121
0.119
0.117
0.116
0.114
0.113
0.112
0.110
0.109
0.107
0.106
0.105
0.097
0.098
0.099
0.100
0.101
0.102
0.103
0.104
0.106
0.107
0.109
0.110
0.112
0.114
0.116
0.118
0.120
0.123
0.126
0.129
0.132
0.136
0.140
0.144
0.148
0.152
0.156
0.161
0.166
0.171
0.176
0.181
0.187
0.194
0.200
0.208
0.216
0.226
0.238
0.252
0.271
0.297
0.337
0.402
0.519
0.740
1.201
2.310
6.236
6.630
3.213
1.854
1.030
0.620
0.414
0.307
0.247
0.211
0.190
0.176
0.166
0.159
0.154
0.150
0.147
0.145
0.143
0.141
0.139
0.138
0.136
0.134
0.132
0.131
0.129
0.127
0.126
0.124
0.123
0.121
0.119
0.118
0.116
0.115
0.113
0.112
0.110
0.109
0.108
0.106
0.105
0.097
0.098
0.099
0.100
0.101
0.102
0.103
0.105
0.106
0.107
0.109
0.110
0.112
0.114
0.116
0.118
0.121
0.124
0.127
0.130
0.133
0.137
0.141
0.145
0.150
0.154
0.159
0.164
0.169
0.175
0.180
0.186
0.193
0.200
0.208
0.217
0.227
0.238
0.251
0.267
0.287
0.315
0.357
0.427
0.554
0.801
1.325
2.473
4.490
4.965
4.249
2.340
1.182
0.675
0.439
0.320
0.256
0.218
0.194
0.179
0.168
0.161
0.156
0.152
0.149
0.146
0.144
0.142
0.140
0.138
0.137
0.135
0.133
0.131
0.130
0.128
0.126
0.125
0.123
0.121
0.120
0.118
0.117
0.115
0.113
0.112
0.111
0.109
0.108
0.106
0.105
0.097
0.098
0.099
0.100
0.101
0.102
0.104
0.105
0.106
0.107
0.109
0.111
0.112
0.114
0.117
0.119
0.122
0.124
0.128
0.131
0.135
0.138
0.143
0.147
0.152
0.157
0.162
0.167
0.173
0.179
0.185
0.192
0.199
0.208
0.217
0.227
0.239
0.252
0.267
0.285
0.306
0.334
0.375
0.441
0.559
0.789
1.275
2.308
3.232
5.702
4.590
2.190
1.122
0.658
0.437
0.323
0.259
0.221
0.197
0.182
0.171
0.163
0.157
0.153
0.150
0.147
0.145
0.143
0.141
0.139
0.137
0.136
0.134
0.132
0.130
0.128
0.127
0.125
0.123
0.122
0.120
0.118
0.117
0.115
0.114
0.112
0.111
0.109
0.108
0.107
0.105
0.097
0.098
0.099
0.100
0.101
0.102
0.104
0.105
0.106
0.108
0.109
0.111
0.113
0.115
0.117
0.119
0.122
0.125
0.128
0.132
0.136
0.140
0.144
0.149
0.154
0.159
0.164
0.170
0.177
0.183
0.190
0.198
0.206
0.216
0.226
0.238
0.252
0.268
0.286
0.307
0.330
0.357
0.393
0.447
0.541
0.715
1.060
1.738
2.066
3.087
4.617
1.668
0.919
0.584
0.410
0.314
0.258
0.223
0.200
0.184
0.173
0.165
0.159
0.155
0.151
0.149
0.146
0.144
0.142
0.140
0.138
0.136
0.134
0.133
0.131
0.129
0.127
0.125
0.124
0.122
0.120
0.119
0.117
0.115
0.114
0.112
0.111
0.110
0.108
0.107
0.105
0.097
0.098
0.099
0.100
0.101
0.103
0.104
0.105
0.106
0.108
0.109
0.111
0.113
0.115
0.117
0.120
0.123
0.126
0.129
0.133
0.137
0.141
0.146
0.151
0.156
0.162
0.167
0.174
0.180
0.188
0.196
0.204
0.214
0.224
0.237
0.251
0.268
0.287
0.310
0.335
0.361
0.388
0.418
0.456
0.517
0.624
0.797
1.020
1.221
1.446
1.452
1.027
0.692
0.492
0.372
0.299
0.253
0.222
0.201
0.186
0.175
0.167
0.161
0.157
0.153
0.150
0.148
0.145
0.143
0.141
0.139
0.137
0.135
0.133
0.131
0.129
0.128
0.126
0.124
0.122
0.121
0.119
0.117
0.116
0.114
0.113
0.111
0.110
0.108
0.107
0.105
0.097
0.098
0.099
0.100
0.102
0.103
0.104
0.105
0.107
0.108
0.110
0.111
0.113
0.116
0.118
0.121
0.123
0.127
0.130
0.134
0.138
0.143
0.147
0.153
0.158
0.164
0.170
0.177
0.185
0.192
0.201
0.211
0.221
0.233
0.248
0.265
0.285
0.310
0.340
0.372
0.406
0.437
0.462
0.483
0.510
0.558
0.633
0.721
0.800
0.843
0.798
0.665
0.522
0.412
0.335
0.283
0.246
0.221
0.202
0.188
0.177
0.169
0.163
0.159
0.155
0.152
0.149
0.147
0.144
0.142
0.140
0.138
0.136
0.134
0.132
0.130
0.128
0.126
0.124
0.122
0.121
0.119
0.117
0.116
0.114
0.113
0.111
0.110
0.108
0.107
0.106
0.097
0.098
0.099
0.100
0.102
0.103
0.104
0.105
0.107
0.108
0.110
0.112
0.114
0.116
0.118
0.121
0.124
0.127
0.131
0.135
0.139
0.144
0.149
0.154
0.160
0.167
0.173
0.181
0.189
0.197
0.207
0.217
0.229
0.243
0.259
0.280
0.305
0.337
0.377
0.423
0.471
0.512
0.537
0.543
0.538
0.539
0.552
0.575
0.592
0.589
0.552
0.487
0.416
0.353
0.305
0.268
0.240
0.219
0.202
0.190
0.180
0.172
0.166
0.161
0.157
0.154
0.151
0.148
0.146
0.143
0.141
0.139
0.136
0.134
0.132
0.130
0.128
0.126
0.124
0.123
0.121
0.119
0.118
0.116
0.114
0.113
0.111
0.110
0.108
0.107
0.106
0.097
0.098
0.099
0.100
0.102
0.103
0.104
0.105
0.107
0.108
0.110
0.112
0.114
0.116
0.119
0.122
0.125
0.128
0.132
0.136
0.140
0.145
0.151
0.156
0.162
0.169
0.176
0.184
0.193
0.202
0.212
0.223
0.236
0.252
0.271
0.294
0.325
0.366
0.420
0.487
0.561
0.625
0.657
0.647
0.609
0.564
0.531
0.510
0.493
0.470
0.438
0.397
0.354
0.316
0.283
0.257
0.235
0.218
0.203
0.192
0.183
0.175
0.169
0.164
0.160
0.156
0.153
0.150
0.147
0.144
0.142
0.139
0.137
0.135
0.133
0.131
0.129
0.127
0.125
0.123
0.121
0.119
0.118
0.116
0.114
0.113
0.111
0.110
0.108
0.107
0.106
0.097
0.098
0.099
0.100
0.102
0.103
0.104
0.105
0.107
0.108
0.110
0.112
0.114
0.116
0.119
0.122
0.125
0.129
0.132
0.137
0.141
0.146
0.152
0.158
0.164
0.172
0.179
0.187
0.196
0.206
0.217
0.229
0.243
0.260
0.281
0.308
0.344
0.395
0.465
0.560
0.673
0.778
0.826
0.798
0.717
0.624
0.546
0.489
0.448
0.414
0.382
0.351
0.321
0.294
0.270
0.250
0.232
0.218
0.205
0.195
0.186
0.178
0.172
0.167
0.162
0.158
0.155
0.151
0.148
0.145
0.143
0.140
0.138
0.135
0.133
0.131
0.129
0.127
0.125
0.123
0.121
0.119
0.118
0.116
0.115
0.113
0.111
0.110
0.108
0.107
0.106
0.097
0.098
0.099
0.100
0.101
0.103
0.104
0.105
0.107
0.108
0.110
0.112
0.114
0.117
0.119
0.122
0.126
0.129
0.133
0.137
0.142
0.148
0.153
0.160
0.166
0.174
0.182
0.191
0.200
0.210
0.222
0.235
0.250
0.267
0.290
0.319
0.359
0.417
0.502
0.624
0.782
0.938
1.014
0.968
0.838
0.693
0.573
0.489
0.431
0.389
0.356
0.328
0.303
0.282
0.263
0.246
0.232
0.219
0.207
0.198
0.189
0.182
0.175
0.170
0.165
0.161
0.157
0.153
0.150
0.146
0.143
0.141
0.138
0.136
0.133
0.131
0.129
0.127
0.125
0.123
0.121
0.120
0.118
0.116
0.115
0.113
0.111
0.110
0.108
0.107
0.106
0.097
0.098
0.099
0.100
0.101
0.103
0.104
0.105
0.107
0.108
0.110
0.112
0.114
0.117
0.120
0.123
0.126
0.130
0.134
0.138
0.143
0.149
0.155
0.161
0.168
0.176
0.184
0.193
0.203
0.214
0.226
0.239
0.255
0.273
0.296
0.326
0.368
0.429
0.519
0.653
0.831
1.016
1.115
1.070
0.913
0.734
0.589
0.489
0.423
0.377
0.344
0.317
0.296
0.277
0.260
0.245
0.232
0.221
0.210
0.201
0.192
0.185
0.178
0.173
0.167
0.163
0.158
0.154
0.151
0.147
0.144
0.141
0.139
0.136
0.134
0.131
0.129
0.127
0.125
0.123
0.121
0.120
0.118
0.116
0.115
0.113
0.111
0.110
0.108
0.107
0.106
0.096
0.098
0.099
0.100
0.101
0.102
0.104
0.105
0.107
0.108
0.110
0.112
0.114
0.117
0.120
0.123
0.126
0.130
0.134
0.139
0.144
0.149
0.156
0.162
0.170
0.178
0.187
0.196
0.206
0.217
0.230
0.243
0.258
0.276
0.299
0.328
0.369
0.427
0.512
0.634
0.794
0.958
1.053
1.024
0.886
0.716
0.577
0.480
0.415
0.370
0.338
0.313
0.293
0.275
0.260
0.246
0.234
0.223
0.212
0.203
0.195
0.188
0.181
0.175
0.169
0.164
0.159
0.155
0.151
0.148
0.145
0.142
0.139
0.136
0.134
0.131
0.129
0.127
0.125
0.123
0.121
0.120
0.118
0.116
0.114
0.113
0.111
0.110
0.108
0.107
0.106
0.096
0.097
0.099
0.100
0.101
0.102
0.104
0.105
0.107
0.108
0.110
0.112
0.115
0.117
0.120
0.123
0.126
0.130
0.134
0.139
0.144
0.150
0.157
0.163
0.171
0.179
0.188
0.198
0.209
0.220
0.232
0.246
0.261
0.278
0.299
0.326
0.362
0.413
0.483
0.580
0.700
0.817
0.886
0.867
0.771
0.648
0.540
0.459
0.403
0.363
0.334
0.311
0.292
0.276
0.261
0.248
0.236
0.224
0.214
0.205
0.197
0.189
0.183
0.176
0.170
0.165
0.160
0.156
0.152
0.148
0.145
0.142
0.139
0.136
0.134
0.131
0.129
0.127
0.125
0.123
0.121
0.119
0.118
0.116
0.114
0.113
0.111
0.110
0.108
0.107
0.105
0.096
0.097
0.098
0.099
0.101
0.102
0.103
0.105
0.106
0.108
0.110
0.112
0.114
0.117
0.120
0.123
0.127
0.130
0.135
0.140
0.145
0.151
0.157
0.164
0.172
0.181
0.190
0.200
0.211
0.222
0.234
0.247
0.261
0.277
0.296
0.320
0.350
0.391
0.445
0.514
0.594
0.667
0.708
0.697
0.640
0.563
0.489
0.431
0.387
0.355
0.330
0.309
0.292
0.276
0.262
0.249
0.237
0.226
0.215
0.206
0.198
0.190
0.183
0.177
0.171
0.166
0.161
0.156
0.152
0.148
0.145
0.142
0.139
0.136
0.134
0.131
0.129
0.127
0.125
0.123
0.121
0.119
0.118
0.116
0.114
0.113
0.111
0.110
0.108
0.107
0.105
0.096
0.097
0.098
0.099
0.100
0.102
0.103
0.105
0.106
0.108
0.110
0.112
0.114
0.117
0.120
0.123
0.127
0.131
0.135
0.140
0.145
0.151
0.158
0.165
0.173
0.182
0.191
0.201
0.212
0.223
0.235
0.248
0.261
0.275
0.292
0.312
0.336
0.367
0.405
0.451
0.501
0.543
0.566
0.561
0.529
0.485
0.439
0.400
0.369
0.344
0.324
0.307
0.291
0.276
0.262
0.248
0.236
0.225
0.215
0.206
0.198
0.190
0.183
0.177
0.171
0.166
0.161
0.156
0.152
0.148
0.145
0.142
0.139
0.136
0.134
0.131
0.129
0.127
0.125
0.123
0.121
0.119
0.117
0.116
0.114
0.113
0.111
0.109
0.108
0.107
0.105
0.095
0.097
0.098
0.099
0.100
0.102
0.103
0.104
0.106
0.108
0.110
0.112
0.114
0.117
0.120
0.123
0.127
0.131
0.135
0.140
0.145
0.151
0.158
0.165
0.173
0.182
0.192
0.202
0.213
0.224
0.235
0.247
0.259
0.272
0.286
0.302
0.320
0.343
0.369
0.399
0.428
0.453
0.466
0.464
0.447
0.422
0.396
0.371
0.350
0.332
0.317
0.302
0.287
0.273
0.260
0.247
0.235
0.224
0.214
0.205
0.196
0.189
0.182
0.176
0.170
0.165
0.160
0.156
0.152
0.148
0.145
0.141
0.138
0.136
0.133
0.131
0.129
0.127
0.125
0.123
0.121
0.119
0.117
0.116
0.114
0.112
0.111
0.109
0.108
0.106
0.105
0.095
0.096
0.097
0.099
0.100
0.101
0.103
0.104
0.106
0.108
0.110
0.112
0.114
0.117
0.120
0.123
0.126
0.130
0.135
0.140
0.145
0.151
0.158
0.165
0.174
0.182
0.192
0.202
0.213
0.224
0.235
0.246
0.257
0.268
0.279
0.292
0.305
0.321
0.338
0.357
0.375
0.389
0.397
0.396
0.388
0.375
0.360
0.345
0.331
0.319
0.307
0.294
0.281
0.268
0.255
0.243
0.231
0.220
0.211
0.202
0.194
0.187
0.180
0.174
0.169
0.164
0.159
0.155
0.151
0.147
0.144
0.141
0.138
0.135
0.133
0.131
0.128
0.126
0.124
0.122
0.120
0.119
0.117
0.115
0.114
0.112
0.111
0.109
0.108
0.106
0.105
0.095
0.096
0.097
0.098
0.100
0.101
0.103
0.104
0.106
0.108
0.110
0.112
0.114
0.117
0.120
0.123
0.126
0.130
0.135
0.140
0.145
0.151
0.158
0.165
0.173
0.182
0.192
0.202
0.212
0.223
0.233
0.243
0.253
0.262
0.272
0.281
0.291
0.302
0.313
0.325
0.336
0.344
0.349
0.349
0.345
0.338
0.330
0.321
0.313
0.304
0.295
0.284
0.273
0.261
0.249
0.237
0.226
0.215
0.206
0.198
0.190
0.184
0.177
0.172
0.167
0.162
0.157
0.153
0.150
0.146
0.143
0.140
0.137
0.135
0.132
0.130
0.128
0.126
0.124
0.122
0.120
0.118
0.117
0.115
0.113
0.112
0.110
0.109
0.107
0.106
0.105
0.095
0.096
0.097
0.098
0.100
0.101
0.102
0.104
0.106
0.107
0.109
0.112
0.114
0.117
0.119
0.123
0.126
0.130
0.134
0.139
0.145
0.151
0.157
0.165
0.173
0.181
0.191
0.200
0.210
0.221
0.230
0.240
0.249
0.257
0.264
0.271
0.278
0.285
0.292
0.300
0.306
0.311
0.314
0.315
0.313
0.310
0.305
0.300
0.295
0.288
0.281
0.272
0.262
0.251
0.240
0.229
0.219
0.209
0.201
0.193
0.186
0.180
0.174
0.169
0.164
0.160
0.156
0.152
0.148
0.145
0.142
0.139
0.137
0.134
0.132
0.129
0.127
0.125
0.123
0.122
0.120
0.118
0.116
0.115
0.113
0.112
0.110
0.109
0.107
0.106
0.104
0.094
0.096
0.097
0.098
0.099
0.101
0.102
0.104
0.105
0.107
0.109
0.111
0.114
0.116
0.119
0.122
0.126
0.130
0.134
0.139
0.144
0.150
0.156
0.164
0.171
0.180
0.189
0.198
0.208
0.218
0.227
0.235
0.243
0.250
0.256
0.261
0.266
0.270
0.275
0.279
0.283
0.286
0.288
0.289
0.288
0.286
0.284
0.281
0.277
0.272
0.266
0.259
0.250
0.240
0.230
0.221
0.211
0.203
0.195
0.188
0.182
0.176
0.171
0.166
0.162
0.158
0.154
0.150
0.147
0.144
0.141
0.138
0.136
0.133
0.131
0.129
0.127
0.125
0.123
0.121
0.119
0.118
0.116
0.114
0.113
0.111
0.110
0.108
0.107
0.105
0.104
0.094
0.095
0.097
0.098
0.099
0.100
0.102
0.104
0.105
0.107
0.109
0.111
0.114
0.116
0.119
0.122
0.126
0.129
0.134
0.138
0.143
0.149
0.155
0.162
0.170
0.178
0.187
0.196
0.205
0.214
0.222
0.230
0.237
0.243
0.247
0.251
0.254
0.257
0.260
0.263
0.265
0.267
0.268
0.268
0.268
0.267
0.266
0.264
0.261
0.257
0.251
0.245
0.237
0.229
0.220
0.211
0.203
0.196
0.189
0.182
0.177
0.172
0.167
0.163
0.159
0.155
0.152
0.148
0.145
0.142
0.140
0.137
0.135
0.132
0.130
0.128
0.126
0.124
0.122
0.121
0.119
0.117
0.115
0.114
0.112
0.111
0.109
0.108
0.107
0.105
0.104
0.094
0.095
0.096
0.098
0.099
0.100
0.102
0.103
0.105
0.107
0.109
0.111
0.113
0.116
0.119
0.122
0.125
0.129
0.133
0.138
0.143
0.148
0.154
0.161
0.168
0.176
0.184
0.192
0.201
0.209
0.217
0.224
0.230
0.235
0.239
0.242
0.244
0.246
0.247
0.248
0.250
0.251
0.251
0.252
0.251
0.251
0.250
0.248
0.245
0.242
0.237
0.231
0.225
0.217
0.210
0.202
0.195
0.189
0.183
0.177
0.172
0.168
0.163
0.160
0.156
0.153
0.149
0.147
0.144
0.141
0.138
0.136
0.134
0.132
0.129
0.127
0.125
0.124
0.122
0.120
0.118
0.117
0.115
0.113
0.112
0.110
0.109
0.108
0.106
0.105
0.104
0.094
0.095
0.096
0.097
0.099
0.100
0.102
0.103
0.105
0.107
0.109
0.111
0.113
0.116
0.119
0.122
0.125
0.129
0.132
0.137
0.142
0.147
0.153
0.159
0.166
0.173
0.180
0.188
0.196
0.204
0.211
0.217
0.222
0.227
0.230
0.232
0.234
0.235
0.236
0.236
0.237
0.237
0.238
0.238
0.237
0.237
0.236
0.234
0.231
0.228
0.224
0.219
0.213
0.207
0.200
0.194
0.188
0.182
0.177
0.172
0.167
0.164
0.160
0.156
0.153
0.150
0.147
0.145
0.142
0.140
0.137
0.135
0.133
0.131
0.129
0.127
0.125
0.123
0.121
0.119
0.118
0.116
0.115
0.113
0.111
0.110
0.109
0.107
0.106
0.104
0.103
0.094
0.095
0.096
0.097
0.099
0.100
0.102
0.103
0.105
0.107
0.109
0.111
0.113
0.116
0.118
0.121
0.124
0.128
0.132
0.136
0.141
0.146
0.151
0.157
0.163
0.170
0.177
0.184
0.191
0.198
0.204
0.210
0.215
0.219
0.221
0.223
0.224
0.225
0.226
0.226
0.226
0.226
0.226
0.226
0.225
0.225
0.223
0.222
0.219
0.216
0.212
0.208
0.203
0.197
0.192
0.186
0.181
0.176
0.171
0.167
0.163
0.160
0.156
0.153
0.151
0.148
0.145
0.143
0.140
0.138
0.136
0.134
0.132
0.130
0.128
0.126
0.124
0.122
0.120
0.119
0.117
0.116
0.114
0.112
0.111
0.110
0.108
0.107
0.105
0.104
0.103
0.093
0.095
0.096
0.097
0.098
0.100
0.101
0.103
0.105
0.107
0.109
0.111
0.113
0.115
0.118
0.121
0.124
0.127
0.131
0.135
0.139
0.144
0.149
0.155
0.160
0.167
0.173
0.179
0.186
0.192
0.198
0.203
0.207
0.210
0.213
0.215
0.216
0.216
0.216
0.217
0.216
0.216
0.216
0.216
0.215
0.214
0.213
0.211
0.209
0.206
0.202
0.198
0.194
0.189
0.184
0.179
0.175
0.170
0.166
0.163
0.159
0.156
0.153
0.151
0.148
0.146
0.143
0.141
0.139
0.136
0.134
0.132
0.130
0.129
0.127
0.125
0.123
0.121
0.120
0.118
0.116
0.115
0.113
0.112
0.111
0.109
0.108
0.106
0.105
0.104
0.102
0.093
0.095
0.096
0.097
0.098
0.100
0.101
0.103
0.105
0.106
0.108
0.111
0.113
0.115
0.118
0.121
0.124
0.127
0.130
0.134
0.138
0.143
0.147
0.152
0.158
0.163
0.169
0.175
0.181
0.186
0.191
0.196
0.200
0.203
0.205
0.206
0.207
0.208
0.208
0.208
0.208
0.208
0.207
0.207
0.206
0.205
0.203
0.201
0.199
0.196
0.193
0.190
0.186
0.181
0.177
0.173
0.169
0.165
0.162
0.159
0.156
0.153
0.150
0.148
0.146
0.143
0.141
0.139
0.137
0.135
0.133
0.131
0.129
0.127
0.126
0.124
0.122
0.121
0.119
0.117
0.116
0.114
0.113
0.111
0.110
0.109
0.107
0.106
0.105
0.103
0.102
0.093
0.094
0.096
0.097
0.098
0.100
0.101
0.103
0.105
0.106
0.108
0.110
0.113
0.115
0.117
0.120
0.123
0.126
0.129
0.133
0.137
0.141
0.145
0.150
0.155
0.160
0.165
0.170
0.176
0.180
0.185
0.189
0.192
0.195
0.197
0.199
0.200
0.200
0.201
0.201
0.200
0.200
0.199
0.199
0.198
0.197
0.195
0.193
0.191
0.188
0.185
0.182
0.179
0.175
0.171
0.168
0.164
0.161
0.158
0.155
0.152
0.150
0.148
0.145
0.143
0.141
0.139
0.137
0.135
0.134
0.132
0.130
0.128
0.126
0.125
0.123
0.121
0.120
0.118
0.117
0.115
0.114
0.112
0.111
0.109
0.108
0.107
0.105
0.104
0.103
0.102
0.093
0.094
0.095
0.097
0.098
0.100
0.101
0.103
0.104
0.106
0.108
0.110
0.112
0.115
0.117
0.120
0.122
0.125
0.129
0.132
0.136
0.139
0.143
0.148
0.152
0.157
0.161
0.166
0.171
0.175
0.179
0.183
0.186
0.188
0.190
0.192
0.193
0.193
0.194
0.194
0.193
0.193
0.192
0.192
0.191
0.189
0.188
0.186
0.184
0.181
0.179
0.176
0.173
0.169
0.166
0.163
0.160
0.157
0.154
0.152
0.150
0.147
0.145
0.143
0.141
0.139
0.137
0.136
0.134
0.132
0.130
0.129
0.127
0.125
0.124
0.122
0.121
0.119
0.117
0.116
0.114
0.113
0.112
0.110
0.109
0.108
0.106
0.105
0.104
0.102
0.101
0.093
0.094
0.095
0.097
0.098
0.099
0.101
0.103
0.104
0.106
0.108
0.110
0.112
0.114
0.117
0.119
0.122
0.125
0.128
0.131
0.134
0.138
0.142
0.145
0.149
0.154
0.158
0.162
0.166
0.170
0.174
0.177
0.180
0.182
0.184
0.185
0.186
0.187
0.187
0.187
0.187
0.187
0.186
0.185
0.184
0.183
0.181
0.180
0.178
0.175
0.173
0.170
0.167
0.165
0.162
0.159
0.156
0.154
0.151
0.149
0.147
0.145
0.143
0.141
0.139
0.137
0.136
0.134
0.132
0.131
0.129
0.127
0.126
0.124
0.123
0.121
0.120
0.118
0.117
0.115
0.114
0.112
0.111
0.110
0.108
0.107
0.106
0.104
0.103
0.102
0.101
0.093
0.094
0.095
0.097
0.098
0.099
0.101
0.102
0.104
0.106
0.108
0.110
0.112
0.114
0.116
0.119
0.121
0.124
0.127
0.130
0.133
0.136
0.140
0.143
0.147
0.151
0.154
0.158
0.162
0.165
0.169
0.171
0.174
0.176
0.178
0.179
0.180
0.181
0.181
0.181
0.181
0.181
0.180
0.179
0.178
0.177
0.176
0.174
0.172
0.170
0.168
0.165
0.163
0.160
0.158
0.155
0.153
0.151
0.149
0.146
0.144
0.143
0.141
0.139
0.137
0.136
0.134
0.133
0.131
0.129
0.128
0.126
0.125
0.123
0.122
0.120
0.119
0.117
0.116
0.114
0.113
0.112
0.110
0.109
0.108
0.106
0.105
0.104
0.103
0.102
0.100
0.093
0.094
0.095
0.096
0.098
0.099
0.101
0.102
0.104
0.106
0.107
0.109
0.111
0.113
0.116
0.118
0.120
0.123
0.126
0.129
0.132
0.135
0.138
0.141
0.144
0.148
0.151
0.155
0.158
0.161
0.164
0.167
0.169
0.171
0.172
0.174
0.175
0.175
0.176
0.176
0.176
0.175
0.175
0.174
0.173
0.172
0.170
0.169
0.167
0.165
0.163
0.161
0.159
0.157
0.154
0.152
0.150
0.148
0.146
0.144
0.142
0.141
0.139
0.137
0.136
0.134
0.133
0.131
0.130
0.128
0.127
0.125
0.124
0.122
0.121
0.119
0.118
0.116
0.115
0.114
0.112
0.111
0.110
0.108
0.107
0.106
0.105
0.103
0.102
0.101
0.100
0.093
0.094
0.095
0.096
0.098
0.099
0.100
0.102
0.104
0.105
0.107
0.109
0.111
0.113
0.115
0.117
0.120
0.122
0.125
0.127
0.130
0.133
0.136
0.139
0.142
0.145
0.148
0.151
0.154
0.157
0.160
0.162
0.164
0.166
0.168
0.169
0.170
0.170
0.171
0.171
0.171
0.170
0.170
0.169
0.168
0.167
0.166
0.164
0.163
0.161
0.159
0.157
0.155
0.153
0.151
0.149
0.147
0.145
0.144
0.142
0.140
0.139
0.137
0.135
0.134
0.132
0.131
0.130
0.128
0.127
0.125
0.124
0.122
0.121
0.120
0.118
0.117
0.116
0.114
0.113
0.112
0.110
0.109
0.108
0.107
0.105
0.104
0.103
0.102
0.101
0.099
0.092
0.094
0.095
0.096
0.097
0.099
0.100
0.102
0.103
0.105
0.107
0.109
0.110
0.112
0.115
0.117
0.119
0.121
0.124
0.126
0.129
0.132
0.134
0.137
0.140
0.143
0.146
0.148
0.151
0.153
0.156
0.158
0.160
0.162
0.163
0.164
0.165
0.166
0.166
0.166
0.166
0.166
0.165
0.165
0.164
0.163
0.161
0.160
0.159
0.157
0.155
0.154
0.152
0.150
0.148
0.146
0.145
0.143
0.141
0.140
0.138
0.137
0.135
0.134
0.132
0.131
0.130
0.128
0.127
0.125
0.124
0.123
0.121
0.120
0.119
0.117
0.116
0.115
0.113
0.112
0.111
0.110
0.108
0.107
0.106
0.105
0.103
0.102
0.101
0.100
0.099
0.092
0.093
0.095
0.096
0.097
0.099
0.100
0.101
0.103
0.105
0.106
0.108
0.110
0.112
0.114
0.116
0.118
0.120
0.123
0.125
0.128
0.130
0.133
0.135
0.138
0.140
0.143
0.145
0.148
0.150
0.152
0.154
0.156
0.157
0.159
0.160
0.161
0.161
0.162
0.162
0.162
0.161
0.161
0.160
0.160
0.159
0.158
0.156
0.155
0.154
0.152
0.150
0.149
0.147
0.146
0.144
0.142
0.141
0.139
0.138
0.136
0.135
0.134
0.132
0.131
0.129
0.128
0.127
0.126
0.124
0.123
0.122
0.120
0.119
0.118
0.116
0.115
0.114
0.113
0.111
0.110
0.109
0.108
0.106
0.105
0.104
0.103
0.102
0.101
0.100
0.098
0.092
0.093
0.094
0.096
0.097
0.098
0.100
0.101
0.103
0.104
0.106
0.108
0.109
0.111
0.113
0.115
0.117
0.119
0.122
0.124
0.126
0.129
0.131
0.133
0.136
0.138
0.140
0.143
0.145
0.147
0.149
0.151
0.152
0.154
0.155
0.156
0.157
0.157
0.158
0.158
0.158
0.158
0.157
0.157
0.156
0.155
0.154
0.153
0.152
0.150
0.149
0.148
0.146
0.145
0.143
0.142
0.140
0.139
0.137
0.136
0.135
0.133
0.132
0.131
0.129
0.128
0.127
0.126
0.124
0.123
0.122
0.120
0.119
0.118
0.117
0.115
0.114
0.113
0.112
0.111
0.109
0.108
0.107
0.106
0.105
0.103
0.102
0.101
0.100
0.099
0.098
0.092
0.093
0.094
0.095
0.097
0.098
0.099
0.101
0.102
0.104
0.106
0.107
0.109
0.111
0.113
0.115
0.116
0.119
0.121
0.123
0.125
0.127
0.129
0.132
0.134
0.136
0.138
0.140
0.142
0.144
0.146
0.148
0.149
0.150
0.151
0.152
0.153
0.154
0.154
0.154
0.154
0.154
0.154
0.153
0.152
0.152
0.151
0.150
0.149
0.147
0.146
0.145
0.144
0.142
0.141
0.139
0.138
0.137
0.135
0.134
0.133
0.132
0.130
0.129
0.128
0.127
0.125
0.124
0.123
0.122
0.121
0.119
0.118
0.117
0.116
0.115
0.113
0.112
0.111
0.110
0.109
0.107
0.106
0.105
0.104
0.103
0.102
0.101
0.100
0.098
0.097
0.092
0.093
0.094
0.095
0.096
0.098
0.099
0.100
0.102
0.103
0.105
0.107
0.108
0.110
0.112
0.114
0.116
0.118
0.120
0.122
0.124
0.126
0.128
0.130
0.132
0.134
0.136
0.138
0.140
0.141
0.143
0.145
0.146
0.147
0.148
0.149
0.150
0.150
0.151
0.151
0.151
0.151
0.150
0.150
0.149
0.148
0.148
0.147
0.146
0.145
0.143
0.142
0.141
0.140
0.139
0.137
0.136
0.135
0.134
0.132
0.131
0.130
0.129
0.128
0.126
0.125
0.124
0.123
0.122
0.121
0.119
0.118
0.117
0.116
0.115
0.114
0.112
0.111
0.110
0.109
0.108
0.107
0.106
0.104
0.103
0.102
0.101
0.100
0.099
0.098
0.097
0.091
0.092
0.094
0.095
0.096
0.097
0.099
0.100
0.101
0.103
0.105
0.106
0.108
0.109
0.111
0.113
0.115
0.117
0.118
0.120
0.122
0.124
0.126
0.128
0.130
0.132
0.134
0.136
0.137
0.139
0.140
0.142
0.143
0.144
0.145
0.146
0.147
0.147
0.147
0.148
0.148
0.147
0.147
0.147
0.146
0.146
0.145
0.144
0.143
0.142
0.141
0.140
0.139
0.138
0.137
0.135
0.134
0.133
0.132
0.131
0.130
0.128
0.127
0.126
0.125
0.124
0.123
0.122
0.121
0.119
0.118
0.117
0.116
0.115
0.114
0.113
0.112
0.110
0.109
0.108
0.107
0.106
0.105
0.104
0.103
0.102
0.100
0.099
0.098
0.097
0.096
0.091
0.092
0.093
0.094
0.096
0.097
0.098
0.100
0.101
0.102
0.104
0.106
0.107
0.109
0.110
0.112
0.114
0.116
0.117
0.119
0.121
0.123
0.125
0.126
0.128
0.130
0.132
0.133
0.135
0.136
0.138
0.139
0.140
0.141
0.142
0.143
0.144
0.144
0.144
0.145
0.145
0.144
0.144
0.144
0.143
0.143
0.142
0.141
0.141
0.140
0.139
0.138
0.137
0.136
0.135
0.133
0.132
0.131
0.130
0.129
0.128
0.127
0.126
0.125
0.124
0.123
0.122
0.121
0.119
0.118
0.117
0.116
0.115
0.114
0.113
0.112
0.111
0.110
0.108
0.107
0.106
0.105
0.104
0.103
0.102
0.101
0.100
0.099
0.098
0.097
0.096
0.091
0.092
0.093
0.094
0.095
0.097
0.098
0.099
0.101
0.102
0.103
0.105
0.106
0.108
0.110
0.111
0.113
0.115
0.116
0.118
0.120
0.121
0.123
0.125
0.127
0.128
0.130
0.131
0.133
0.134
0.135
0.137
0.138
0.139
0.140
0.140
0.141
0.141
0.142
0.142
0.142
0.142
0.141
0.141
0.141
0.140
0.140
0.139
0.138
0.137
0.136
0.136
0.135
0.134
0.133
0.132
0.131
0.130
0.129
0.128
0.127
0.126
0.124
0.123
0.122
0.121
0.120
0.119
0.118
0.117
0.116
0.115
0.114
0.113
0.112
0.111
0.110
0.109
0.108
0.107
0.105
0.104
0.103
0.102
0.101
0.100
0.099
0.098
0.097
0.096
0.095
0.090
0.092
0.093
0.094
0.095
0.096
0.097
0.099
0.100
0.101
0.103
0.104
0.106
0.107
0.109
0.110
0.112
0.114
0.115
0.117
0.118
0.120
0.122
0.123
0.125
0.126
0.128
0.129
0.131
0.132
0.133
0.134
0.135
0.136
0.137
0.138
0.138
0.139
0.139
0.139
0.139
0.139
0.139
0.139
0.138
0.138
0.137
0.137
0.136
0.135
0.134
0.133
0.133
0.132
0.131
0.130
0.129
0.128
0.127
0.126
0.125
0.124
0.123
0.122
0.121
0.120
0.119
0.118
0.117
0.116
0.115
0.114
0.113
0.112
0.111
0.110
0.109
0.108
0.107
0.106
0.105
0.104
0.103
0.102
0.101
0.100
0.099
0.098
0.097
0.096
0.095
0.090
0.091
0.092
0.093
0.095
0.096
0.097
0.098
0.100
0.101
0.102
0.104
0.105
0.106
0.108
0.109
0.111
0.113
0.114
0.116
0.117
0.119
0.120
0.122
0.123
0.125
0.126
0.127
0.129
0.130
0.131
0.132
0.133
0.134
0.135
0.135
0.136
0.136
0.136
0.137
0.137
0.137
0.136
0.136
0.136
0.135
0.135
0.134
0.134
0.133
0.132
0.132
0.131
0.130
0.129
0.128
0.127
0.126
0.125
0.125
0.124
0.123
0.122
0.121
0.120
0.119
0.118
0.117
0.116
0.115
0.114
0.113
0.112
0.111
0.110
0.109
0.108
0.107
0.106
0.105
0.104
0.103
0.102
0.101
0.100
0.099
0.098
0.097
0.096
0.095
0.094
0.090
0.091
0.092
0.093
0.094
0.095
0.096
0.098
0.099
0.100
0.102
0.103
0.104
0.106
0.107
0.109
0.110
0.111
0.113
0.114
0.116
0.117
0.119
0.120
0.122
0.123
0.124
0.126
0.127
0.128
0.129
0.130
0.131
0.132
0.132
0.133
0.133
0.134
0.134
0.134
0.134
0.134
0.134
0.134
0.134
0.133
0.133
0.132
0.132
0.131
0.130
0.130
0.129
0.128
0.127
0.127
0.126
0.125
0.124
0.123
0.122
0.121
0.120
0.120
0.119
0.118
0.117
0.116
0.115
0.114
0.113
0.112
0.111
0.110
0.109
0.108
0.107
0.106
0.105
0.104
0.103
0.102
0.101
0.100
0.099
0.098
0.097
0.096
0.095
0.094
0.094
0.089
0.090
0.092
0.093
0.094
0.095
0.096
0.097
0.098
0.100
0.101
0.102
0.104
0.105
0.106
0.108
0.109
0.110
0.112
0.113
0.115
0.116
0.117
0.119
0.120
0.121
0.123
0.124
0.125
0.126
0.127
0.128
0.129
0.130
0.130
0.131
0.131
0.132
0.132
0.132
0.132
0.132
0.132
0.132
0.131
0.131
0.131
0.130
0.130
0.129
0.129
0.128
0.127
0.126
0.126
0.125
0.124
0.123
0.123
0.122
0.121
0.120
0.119
0.118
0.117
0.117
0.116
0.115
0.114
0.113
0.112
0.111
0.110
0.109
0.108
0.107
0.106
0.105
0.104
0.103
0.102
0.101
0.100
0.100
0.099
0.098
0.097
0.096
0.095
0.094
0.093
0.089
0.090
0.091
0.092
0.093
0.094
0.095
0.097
0.098
0.099
0.100
0.102
0.103
0.104
0.105
0.107
0.108
0.109
0.111
0.112
0.113
0.115
0.116
0.117
0.119
0.120
0.121
0.122
0.123
0.124
0.125
0.126
0.127
0.127
0.128
0.129
0.129
0.129
0.130
0.130
0.130
0.130
0.130
0.130
0.129
0.129
0.129
0.128
0.128
0.127
0.127
0.126
0.125
0.125
0.124
0.123
0.123
0.122
0.121
0.120
0.120
0.119
0.118
0.117
0.116
0.115
0.114
0.114
0.113
0.112
0.111
0.110
0.109
0.108
0.107
0.106
0.105
0.104
0.104
0.103
0.102
0.101
0.100
0.099
0.098
0.097
0.096
0.095
0.094
0.093
0.092
0.089
0.090
0.091
0.092
0.093
0.094
0.095
0.096
0.097
0.098
0.100
0.101
0.102
0.103
0.105
0.106
0.107
0.108
0.110
0.111
0.112
0.114
0.115
0.116
0.117
0.118
0.119
0.120
0.121
0.122
0.123
0.124
0.125
0.125
0.126
0.127
0.127
0.127
0.128
0.128
0.128
0.128
0.128
0.128
0.127
0.127
0.127
0.126
0.126
0.126
0.125
0.124
0.124
0.123
0.123
0.122
0.121
0.120
0.120
0.119
0.118
0.117
0.117
0.116
0.115
0.114
0.113
0.112
0.112
0.111
0.110
0.109
0.108
0.107
0.106
0.105
0.105
0.104
0.103
0.102
0.101
0.100
0.099
0.098
0.097
0.096
0.095
0.094
0.094
0.093
0.092
0.088
0.089
0.090
0.091
0.092
0.093
0.094
0.096
0.097
0.098
0.099
0.100
0.101
0.102
0.104
0.105
0.106
0.107
0.109
0.110
0.111
0.112
0.113
0.115
0.116
0.117
0.118
0.119
0.120
0.121
0.122
0.122
0.123
0.124
0.124
0.125
0.125
0.125
0.126
0.126
0.126
0.126
0.126
0.126
0.126
0.125
0.125
0.125
0.124
0.124
0.123
0.123
0.122
0.122
0.121
0.120
0.120
0.119
0.118
0.118
0.117
0.116
0.115
0.115
0.114
0.113
0.112
0.111
0.111
0.110
0.109
0.108
0.107
0.106
0.105
0.105
0.104
0.103
0.102
0.101
0.100
0.099
0.098
0.097
0.097
0.096
0.095
0.094
0.093
0.092
0.091
0.088
0.089
0.090
0.091
0.092
0.093
0.094
0.095
0.096
0.097
0.098
0.099
0.101
0.102
0.103
0.104
0.105
0.106
0.108
0.109
0.110
0.111
0.112
0.113
0.114
0.115
0.116
0.117
0.118
0.119
0.120
0.121
0.121
0.122
0.122
0.123
0.123
0.124
0.124
0.124
0.124
0.124
0.124
0.124
0.124
0.124
0.123
0.123
0.123
0.122
0.122
0.121
0.121
0.120
0.120
0.119
0.118
0.118
0.117
0.116
0.116
0.115
0.114
0.113
0.113
0.112
0.111
0.110
0.110
0.109
0.108
0.107
0.106
0.105
0.105
0.104
0.103
0.102
0.101
0.100
0.099
0.098
0.098
0.097
0.096
0.095
0.094
0.093
0.092
0.092
0.091
0.087
0.088
0.089
0.090
0.091
0.092
0.093
0.094
0.095
0.096
0.098
0.099
0.100
0.101
0.102
0.103
0.104
0.105
0.106
0.108
0.109
0.110
0.111
0.112
0.113
0.114
0.115
0.116
0.117
0.117
0.118
0.119
0.119
0.120
0.121
0.121
0.121
0.122
0.122
0.122
0.122
0.122
0.122
0.122
0.122
0.122
0.122
0.121
0.121
0.121
0.120
0.120
0.119
0.119
0.118
0.118
0.117
0.116
0.116
0.115
0.114
0.114
0.113
0.112
0.112
0.111
0.110
0.109
0.108
0.108
0.107
0.106
0.105
0.104
0.104
0.103
0.102
0.101
0.100
0.099
0.099
0.098
0.097
0.096
0.095
0.094
0.093
0.093
0.092
0.091
0.090
0.087
0.088
0.089
0.090
0.091
0.092
0.093
0.094
0.095
0.096
0.097
0.098
0.099
0.100
0.101
0.102
0.103
0.104
0.105
0.106
0.108
0.109
0.110
0.111
0.112
0.113
0.113
0.114
0.115
0.116
0.117
0.117
0.118
0.118
0.119
0.119
0.120
0.120
0.120
0.120
0.120
0.121
0.121
0.120
0.120
0.120
0.120
0.120
0.119
0.119
0.119
0.118
0.118
0.117
0.117
0.116
0.116
0.115
0.114
0.114
0.113
0.112
0.112
0.111
0.110
0.110
0.109
0.108
0.107
0.107
0.106
0.105
0.104
0.104
0.103
0.102
0.101
0.100
0.099
0.099
0.098
0.097
0.096
0.095
0.094
0.094
0.093
0.092
0.091
0.090
0.090
0.087
0.088
0.088
0.089
0.090
0.091
0.092
0.093
0.094
0.095
0.096
0.097
0.098
0.099
0.100
0.101
0.102
0.103
0.104
0.105
0.106
0.107
0.108
0.109
0.110
0.111
0.112
0.113
0.114
0.114
0.115
0.116
0.116
0.117
0.117
0.118
0.118
0.118
0.119
0.119
0.119
0.119
0.119
0.119
0.119
0.119
0.118
0.118
0.118
0.117
0.117
0.117
0.116
0.116
0.115
0.115
0.114
0.114
0.113
0.113
0.112
0.111
0.111
0.110
0.109
0.109
0.108
0.107
0.106
0.106
0.105
0.104
0.103
0.103
0.102
0.101
0.100
0.099
0.099
0.098
0.097
0.096
0.095
0.095
0.094
0.093
0.092
0.091
0.091
0.090
0.089
0.086
0.087
0.088
0.089
0.090
0.091
0.092
0.093
0.093
0.094
0.095
0.096
0.097
0.098
0.099
0.100
0.101
0.102
0.103
0.104
0.105
0.106
0.107
0.108
0.109
0.110
0.111
0.111
0.112
0.113
0.114
0.114
0.115
0.115
0.116
0.116
0.116
0.117
0.117
0.117
0.117
0.117
0.117
0.117
0.117
0.117
0.117
0.117
0.116
0.116
0.116
0.115
0.115
0.114
0.114
0.114
0.113
0.112
0.112
0.111
0.111
0.110
0.110
0.109
0.108
0.108
0.107
0.106
0.105
0.105
0.104
0.103
0.103
0.102
0.101
0.100
0.099
0.099
0.098
0.097
0.096
0.096
0.095
0.094
0.093
0.092
0.092
0.091
0.090
0.089
0.088
0.086
0.087
0.087
0.088
0.089
0.090
0.091
0.092
0.093
0.094
0.095
0.096
0.097
0.098
0.099
0.099
0.100
0.101
0.102
0.103
0.104
0.105
0.106
0.107
0.108
0.109
0.109
0.110
0.111
0.111
0.112
0.113
0.113
0.114
0.114
0.114
0.115
0.115
0.115
0.115
0.116
0.116
0.116
0.116
0.116
0.115
0.115
0.115
0.115
0.115
0.114
0.114
0.114
0.113
0.113
0.112
0.112
0.111
0.111
0.110
0.110
0.109
0.108
0.108
0.107
0.107
0.106
0.105
0.104
0.104
0.103
0.102
0.102
0.101
0.100
0.099
0.099
0.098
0.097
0.096
0.096
0.095
0.094
0.093
0.092
0.092
0.091
0.090
0.089
0.089
0.088
0.085
0.086
0.087
0.088
0.089
0.090
0.090
0.091
0.092
0.093
0.094
0.095
0.096
0.097
0.098
0.099
0.100
0.100
0.101
0.102
0.103
0.104
0.105
0.106
0.107
0.107
0.108
0.109
0.109
0.110
0.111
0.111
0.112
0.112
0.113
0.113
0.113
0.114
0.114
0.114
0.114
0.114
0.114
0.114
0.114
0.114
0.114
0.114
0.113
0.113
0.113
0.113
0.112
0.112
0.111
0.111
0.111
0.110
0.110
0.109
0.108
0.108
0.107
0.107
0.106
0.105
0.105
0.104
0.104
0.103
0.102
0.101
0.101
0.100
0.099
0.099
0.098
0.097
0.096
0.096
0.095
0.094
0.093
0.093
0.092
0.091
0.090
0.089
0.089
0.088
0.087
0.085
0.086
0.086
0.087
0.088
0.089
0.090
0.091
0.092
0.092
0.093
0.094
0.095
0.096
0.097
0.098
0.099
0.100
0.100
0.101
0.102
0.103
0.104
0.105
0.105
0.106
0.107
0.107
0.108
0.109
0.109
0.110
0.110
0.111
0.111
0.112
0.112
0.112
0.112
0.113
0.113
0.113
0.113
0.113
0.113
0.113
0.112
0.112
0.112
0.112
0.112
0.111
0.111
0.111
0.110
0.110
0.109
0.109
0.108
0.108
0.107
0.107
0.106
0.106
0.105
0.104
0.104
0.103
0.103
0.102
0.101
0.101
0.100
0.099
0.098
0.098
0.097
0.096
0.096
0.095
0.094
0.093
0.093
0.092
0.091
0.090
0.090
0.089
0.088
0.087
0.087
0.084
0.085
0.086
0.087
0.088
0.088
0.089
0.090
0.091
0.092
0.093
0.093
0.094
0.095
0.096
0.097
0.098
0.099
0.099
0.100
0.101
0.102
0.103
0.103
0.104
0.105
0.106
0.106
0.107
0.107
0.108
0.108
0.109
0.109
0.110
0.110
0.110
0.111
0.111
0.111
0.111
0.111
0.111
0.111
0.111
0.111
0.111
0.111
0.111
0.111
0.110
0.110
0.110
0.109
0.109
0.109
0.108
0.108
0.107
0.107
0.106
0.106
0.105
0.105
0.104
0.103
0.103
0.102
0.102
0.101
0.100
0.100
0.099
0.098
0.098
0.097
0.096
0.095
0.095
0.094
0.093
0.093
0.092
0.091
0.090
0.090
0.089
0.088
0.088
0.087
0.086
0.084
0.085
0.085
0.086
0.087
0.088
0.089
0.089
0.090
0.091
0.092
0.093
0.094
0.094
0.095
0.096
0.097
0.098
0.098
0.099
0.100
0.101
0.102
0.102
0.103
0.104
0.104
0.105
0.106
0.106
0.107
0.107
0.108
0.108
0.108
0.109
0.109
0.109
0.110
0.110
0.110
0.110
0.110
0.110
0.110
0.110
0.110
0.110
0.109
0.109
0.109
0.109
0.108
0.108
0.108
0.107
0.107
0.107
0.106
0.106
0.105
0.105
0.104
0.104
0.103
0.102
0.102
0.101
0.101
0.100
0.099
0.099
0.098
0.097
0.097
0.096
0.095
0.095
0.094
0.093
0.093
0.092
0.091
0.090
0.090
0.089
0.088
0.088
0.087
0.086
0.085
0.083
0.084
0.085
0.086
0.086
0.087
0.088
0.089
0.090
0.090
0.091
0.092
0.093
0.094
0.094
0.095
0.096
0.097
0.098
0.098
0.099
0.100
0.101
0.101
0.102
0.103
0.103
0.104
0.104
0.105
0.105
0.106
0.106
0.107
0.107
0.107
0.108
0.108
0.108
0.108
0.108
0.109
0.109
0.109
0.109
0.109
0.108
0.108
0.108
0.108
0.108
0.107
0.107
0.107
0.107
0.106
0.106
0.105
0.105
0.105
0.104
0.104
0.103
0.103
0.102
0.101
0.101
0.100
0.100
0.099
0.098
0.098
0.097
0.097
0.096
0.095
0.095
0.094
0.093
0.093
0.092
0.091
0.090
0.090
0.089
0.088
0.088
0.087
0.086
0.086
0.085
0.083
0.084
0.084
0.085
0.086
0.087
0.087
0.088
0.089
0.090
0.090
0.091
0.092
0.093
0.094
0.094
0.095
0.096
0.097
0.097
0.098
0.099
0.099
0.100
0.101
0.101
0.102
0.103
0.103
0.104
0.104
0.105
0.105
0.105
0.106
0.106
0.106
0.107
0.107
0.107
0.107
0.107
0.107
0.107
0.107
0.107
0.107
0.107
0.107
0.107
0.107
0.106
0.106
0.106
0.105
0.105
0.105
0.104
0.104
0.103
0.103
0.103
0.102
0.102
0.101
0.100
0.100
0.099
0.099
0.098
0.098
0.097
0.096
0.096
0.095
0.094
0.094
0.093
0.092
0.092
0.091
0.090
0.090
0.089
0.088
0.088
0.087
0.086
0.086
0.085
0.084
0.082
0.083
0.084
0.085
0.085
0.086
0.087
0.088
0.088
0.089
0.090
0.091
0.091
0.092
0.093
0.094
0.094
0.095
0.096
0.096
0.097
0.098
0.098
0.099
0.100
0.100
0.101
0.101
0.102
0.103
0.103
0.103
0.104
0.104
0.105
0.105
0.105
0.105
0.106
0.106
0.106
0.106
0.106
0.106
0.106
0.106
0.106
0.106
0.106
0.106
0.105
0.105
0.105
0.105
0.104
0.104
0.104
0.103
0.103
0.102
0.102
0.102
0.101
0.101
0.100
0.100
0.099
0.098
0.098
0.097
0.097
0.096
0.096
0.095
0.094
0.094
0.093
0.092
0.092
0.091
0.090
0.090
0.089
0.088
0.088
0.087
0.086
0.086
0.085
0.084
0.084
0.082
0.083
0.083
0.084
0.085
0.085
0.086
0.087
0.088
0.088
0.089
0.090
0.091
0.091
0.092
0.093
0.093
0.094
0.095
0.096
0.096
0.097
0.097
0.098
0.099
0.099
0.100
0.100
0.101
0.101
0.102
0.102
0.103
0.103
0.103
0.104
0.104
0.104
0.104
0.105
0.105
0.105
0.105
0.105
0.105
0.105
0.105
0.105
0.105
0.104
0.104
0.104
0.104
0.103
0.103
0.103
0.102
0.102
0.102
0.101
0.101
0.100
0.100
0.100
0.099
0.099
0.098
0.098
0.097
0.096
0.096
0.095
0.095
0.094
0.093
0.093
0.092
0.092
0.091
0.090
0.090
0.089
0.088
0.088
0.087
0.086
0.086
0.085
0.085
0.084
0.083
0.082
0.082
0.083
0.084
0.084
0.085
0.086
0.086
0.087
0.088
0.088
0.089
0.090
0.091
0.091
0.092
0.093
0.093
0.094
0.095
0.095
0.096
0.097
0.097
0.098
0.098
0.099
0.099
0.100
0.100
0.101
0.101
0.102
0.102
0.102
0.102
0.103
0.103
0.103
0.103
0.103
0.104
0.104
0.104
0.104
0.104
0.104
0.103
0.103
0.103
0.103
0.103
0.103
0.102
0.102
0.102
0.101
0.101
0.101
0.100
0.100
0.100
0.099
0.099
0.098
0.098
0.097
0.097
0.096
0.096
0.095
0.094
0.094
0.093
0.093
0.092
0.091
0.091
0.090
0.090
0.089
0.088
0.088
0.087
0.086
0.086
0.085
0.085
0.084
0.083
0.083
0.081
0.082
0.082
0.083
0.084
0.084
0.085
0.086
0.086
0.087
0.088
0.088
0.089
0.090
0.090
0.091
0.092
0.092
0.093
0.094
0.094
0.095
0.096
0.096
0.097
0.097
0.098
0.098
0.099
0.099
0.100
0.100
0.100
0.101
0.101
0.101
0.102
0.102
0.102
0.102
0.102
0.102
0.102
0.102
0.102
0.102
0.102
0.102
0.102
0.102
0.102
0.102
0.101
0.101
0.101
0.101
0.100
0.100
0.100
0.099
0.099
0.099
0.098
0.098
0.097
0.097
0.096
0.096
0.095
0.095
0.094
0.094
0.093
0.092
0.092
0.091
0.091
0.090
0.090
0.089
0.088
0.088
0.087
0.086
0.086
0.085
0.085
0.084
0.083
0.083
0.082
0.081
0.081
0.082
0.082
0.083
0.084
0.084
0.085
0.086
0.086
0.087
0.088
0.088
0.089
0.090
0.090
0.091
0.092
0.092
0.093
0.093
0.094
0.095
0.095
0.096
0.096
0.097
0.097
0.098
0.098
0.099
0.099
0.099
0.100
0.100
0.100
0.100
0.101
0.101
0.101
0.101
0.101
0.101
0.101
0.101
0.101
0.101
0.101
0.101
0.101
0.101
0.101
0.100
0.100
0.100
0.100
0.099
0.099
0.099
0.098
0.098
0.098
0.097
0.097
0.096
0.096
0.095
0.095
0.094
0.094
0.093
0.093
0.092
0.092
0.091
0.091
0.090
0.089
0.089
0.088
0.088
0.087
0.086
0.086
0.085
0.085
0.084
0.083
0.083
0.082
0.082
0.080
0.081
0.081
0.082
0.083
0.083
0.084
0.084
0.085
0.086
0.086
0.087
0.088
0.088
0.089
0.090
0.090
0.091
0.091
0.092
0.093
0.093
0.094
0.094
0.095
0.095
0.096
0.096
0.097
0.097
0.097
0.098
0.098
0.099
0.099
0.099
0.099
0.100
0.100
0.100
0.100
0.100
0.100
0.100
0.100
0.100
0.100
0.100
0.100
0.100
0.100
0.100
0.099
0.099
0.099
0.099
0.098
0.098
0.098
0.097
0.097
0.097
0.096
0.096
0.095
0.095
0.094
0.094
0.093
0.093
0.092
0.092
0.091
0.091
0.090
0.090
0.089
0.089
0.088
0.088
0.087
0.086
0.086
0.085
0.085
0.084
0.083
0.083
0.082
0.082
0.081
0.080
0.080
0.081
0.081
0.082
0.083
0.083
0.084
0.085
0.085
0.086
0.086
0.087
0.088
0.088
0.089
0.089
0.090
0.091
0.091
0.092
0.092
0.093
0.093
0.094
0.094
0.095
0.095
0.096
0.096
0.096
0.097
0.097
0.097
0.098
0.098
0.098
0.098
0.099
0.099
0.099
0.099
0.099
0.099
0.099
0.099
0.099
0.099
0.099
0.099
0.099
0.098
0.098
0.098
0.098
0.098
0.097
0.097
0.097
0.096
0.096
0.096
0.095
0.095
0.094
0.094
0.094
0.093
0.093
0.092
0.092
0.091
0.091
0.090
0.090
0.089
0.089
0.088
0.087
0.087
0.086
0.086
0.085
0.085
0.084
0.083
0.083
0.082
0.082
0.081
0.080
0.079
0.080
0.080
0.081
0.081
0.082
0.083
0.083
0.084
0.084
0.085
0.086
0.086
0.087
0.087
0.088
0.089
0.089
0.090
0.090
0.091
0.091
0.092
0.092
0.093
0.093
0.094
0.094
0.095
0.095
0.095
0.096
0.096
0.096
0.097
0.097
0.097
0.097
0.098
0.098
0.098
0.098
0.098
0.098
0.098
0.098
0.098
0.098
0.098
0.098
0.098
0.097
0.097
0.097
0.097
0.097
0.096
0.096
0.096
0.095
0.095
0.095
0.094
0.094
0.094
0.093
0.093
0.092
0.092
0.091
0.091
0.090
0.090
0.089
0.089
0.088
0.088
0.087
0.087
0.086
0.086
0.085
0.084
0.084
0.083
0.083
0.082
0.082
0.081
0.080
0.080
0.079
0.079
0.080
0.080
0.081
0.082
0.082
0.083
0.083
0.084
0.084
0.085
0.086
0.086
0.087
0.087
0.088
0.088
0.089
0.090
0.090
0.091
0.091
0.092
0.092
0.092
0.093
0.093
0.094
0.094
0.094
0.095
0.095
0.095
0.096
0.096
0.096
0.096
0.097
0.097
0.097
0.097
0.097
0.097
0.097
0.097
0.097
0.097
0.097
0.097
0.097
0.096
0.096
0.096
0.096
0.096
0.095
0.095
0.095
0.095
0.094
0.094
0.093
0.093
0.093
0.092
0.092
0.091
0.091
0.091
0.090
0.090
0.089
0.089
0.088
0.088
0.087
0.087
0.086
0.085
0.085
0.084
0.084
0.083
0.083
0.082
0.082
0.081
0.080
0.080
0.079
0.078
0.079
0.079
0.080
0.080
0.081
0.082
0.082
0.083
0.083
0.084
0.084
0.085
0.086
0.086
0.087
0.087
0.088
0.088
0.089
0.089
0.090
0.090
0.091
0.091
0.092
0.092
0.092
0.093
0.093
0.094
0.094
0.094
0.094
0.095
0.095
0.095
0.095
0.096
0.096
0.096
0.096
0.096
0.096
0.096
0.096
0.096
0.096
0.096
0.096
0.096
0.095
0.095
0.095
0.095
0.095
0.094
0.094
0.094
0.094
0.093
0.093
0.093
0.092
0.092
0.091
0.091
0.091
0.090
0.090
0.089
0.089
0.088
0.088
0.087
0.087
0.086
0.086
0.085
0.085
0.084
0.084
0.083
0.083
0.082
0.082
0.081
0.080
0.080
0.079
0.079
0.078
0.078
0.079
0.079
0.080
0.080
0.081
0.082
0.082
0.083
0.083
0.084
0.084
0.085
0.085
0.086
0.086
0.087
0.087
0.088
0.088
0.089
0.089
0.090
0.090
0.091
0.091
0.092
0.092
0.092
0.093
0.093
0.093
0.093
0.094
0.094
0.094
0.094
0.095
0.095
0.095
0.095
0.095
0.095
0.095
0.095
0.095
0.095
0.095
0.095
0.095
0.094
0.094
0.094
0.094
0.094
0.093
0.093
0.093
0.093
0.092
0.092
0.092
0.091
0.091
0.091
0.090
0.090
0.089
0.089
0.088
0.088
0.088
0.087
0.087
0.086
0.086
0.085
0.085
0.084
0.084
0.083
0.083
0.082
0.081
0.081
0.080
0.080
0.079
0.079
0.078
0.080
0.081
0.081
0.082
0.082
0.083
0.084
0.084
0.085
0.085
0.086
0.086
0.087
0.087
0.088
0.088
0.089
0.089
0.090
0.090
0.090
0.091
0.091
0.091
0.092
0.092
0.092
0.092
0.092
0.092
0.092
0.092
0.092
0.092
0.092
0.092
0.091
0.091
0.091
0.090
0.090
0.090
0.089
0.089
0.089
0.088
0.088
0.087
0.087
0.087
0.086
0.086
0.086
0.085
0.085
0.085
0.085
0.084
0.084
0.084
0.083
0.083
0.083
0.083
0.082
0.082
0.082
0.082
0.081
0.081
0.081
0.080
0.080
0.080
0.079
0.079
0.079
0.078
0.078
0.078
0.077
0.077
0.077
0.076
0.076
0.076
0.075
0.075
0.074
0.074
0.074
0.081
0.082
0.082
0.083
0.083
0.084
0.084
0.085
0.085
0.086
0.087
0.087
0.088
0.088
0.089
0.089
0.090
0.090
0.091
0.091
0.091
0.092
0.092
0.092
0.093
0.093
0.093
0.093
0.093
0.094
0.094
0.094
0.093
0.093
0.093
0.093
0.093
0.092
0.092
0.092
0.091
0.091
0.090
0.090
0.089
0.089
0.089
0.088
0.088
0.087
0.087
0.086
0.086
0.086
0.085
0.085
0.085
0.085
0.084
0.084
0.084
0.084
0.083
0.083
0.083
0.083
0.082
0.082
0.082
0.082
0.081
0.081
0.081
0.080
0.080
0.080
0.079
0.079
0.079
0.078
0.078
0.078
0.077
0.077
0.076
0.076
0.076
0.075
0.075
0.074
0.074
0.082
0.082
0.083
0.083
0.084
0.085
0.085
0.086
0.086
0.087
0.087
0.088
0.089
0.089
0.090
0.090
0.091
0.091
0.092
0.092
0.093
0.093
0.093
0.094
0.094
0.094
0.094
0.095
0.095
0.095
0.095
0.095
0.095
0.095
0.094
0.094
0.094
0.093
0.093
0.093
0.092
0.092
0.091
0.091
0.090
0.090
0.089
0.089
0.088
0.088
0.087
0.087
0.086
0.086
0.086
0.085
0.085
0.085
0.085
0.084
0.084
0.084
0.084
0.084
0.083
0.083
0.083
0.083
0.082
0.082
0.082
0.081
0.081
0.081
0.081
0.080
0.080
0.080
0.079
0.079
0.078
0.078
0.078
0.077
0.077
0.077
0.076
0.076
0.075
0.075
0.075
0.082
0.083
0.084
0.084
0.085
0.085
0.086
0.087
0.087
0.088
0.088
0.089
0.089
0.090
0.091
0.091
0.092
0.092
0.093
0.093
0.094
0.094
0.094
0.095
0.095
0.095
0.096
0.096
0.096
0.096
0.096
0.096
0.096
0.096
0.096
0.095
0.095
0.095
0.094
0.094
0.093
0.093
0.092
0.092
0.091
0.090
0.090
0.089
0.089
0.088
0.088
0.087
0.087
0.086
0.086
0.086
0.085
0.085
0.085
0.085
0.085
0.084
0.084
0.084
0.084
0.084
0.083
0.083
0.083
0.083
0.082
0.082
0.082
0.081
0.081
0.081
0.080
0.080
0.080
0.079
0.079
0.079
0.078
0.078
0.078
0.077
0.077
0.076
0.076
0.075
0.075
0.083
0.084
0.084
0.085
0.085
0.086
0.087
0.087
0.088
0.089
0.089
0.090
0.090
0.091
0.091
0.092
0.093
0.093
0.094
0.094
0.095
0.095
0.096
0.096
0.096
0.097
0.097
0.097
0.097
0.097
0.098
0.098
0.097
0.097
0.097
0.097
0.096
0.096
0.096
0.095
0.095
0.094
0.093
0.093
0.092
0.091
0.091
0.090
0.089
0.089
0.088
0.088
0.087
0.087
0.086
0.086
0.086
0.086
0.085
0.085
0.085
0.085
0.085
0.084
0.084
0.084
0.084
0.084
0.083
0.083
0.083
0.083
0.082
0.082
0.082
0.081
0.081
0.081
0.080
0.080
0.080
0.079
0.079
0.078
0.078
0.078
0.077
0.077
0.076
0.076
0.076
0.084
0.084
0.085
0.086
0.086
0.087
0.087
0.088
0.089
0.089
0.090
0.091
0.091
0.092
0.092
0.093
0.094
0.094
0.095
0.095
0.096
0.096
0.097
0.097
0.098
0.098
0.098
0.099
0.099
0.099
0.099
0.099
0.099
0.099
0.098
0.098
0.098
0.097
0.097
0.096
0.096
0.095
0.094
0.094
0.093
0.092
0.091
0.091
0.090
0.089
0.089
0.088
0.088
0.087
0.087
0.086
0.086
0.086
0.086
0.086
0.085
0.085
0.085
0.085
0.085
0.085
0.084
0.084
0.084
0.084
0.083
0.083
0.083
0.083
0.082
0.082
0.082
0.081
0.081
0.081
0.080
0.080
0.079
0.079
0.079
0.078
0.078
0.077
0.077
0.076
0.076
0.084
0.085
0.086
0.086
0.087
0.088
0.088
0.089
0.089
0.090
0.091
0.091
0.092
0.093
0.093
0.094
0.095
0.095
0.096
0.096
0.097
0.097
0.098
0.098
0.099
0.099
0.100
0.100
0.100
0.100
0.100
0.100
0.100
0.100
0.100
0.100
0.099
0.099
0.098
0.098
0.097
0.096
0.096
0.095
0.094
0.093
0.092
0.091
0.091
0.090
0.089
0.089
0.088
0.088
0.087
0.087
0.087
0.086
0.086
0.086
0.086
0.086
0.086
0.085
0.085
0.085
0.085
0.085
0.085
0.084
0.084
0.084
0.084
0.083
0.083
0.083
0.082
0.082
0.082
0.081
0.081
0.080
0.080
0.080
0.079
0.079
0.078
0.078
0.077
0.077
0.077
0.085
0.086
0.086
0.087
0.088
0.088
0.089
0.090
0.090
0.091
0.092
0.092
0.093
0.094
0.094
0.095
0.095
0.096
0.097
0.097
0.098
0.099
0.099
0.100
0.100
0.100
0.101
0.101
0.101
0.102
0.102
0.102
0.102
0.102
0.101
0.101
0.101
0.100
0.100
0.099
0.099
0.098
0.097
0.096
0.095
0.094
0.093
0.092
0.091
0.091
0.090
0.089
0.089
0.088
0.088
0.087
0.087
0.087
0.087
0.087
0.086
0.086
0.086
0.086
0.086
0.086
0.086
0.085
0.085
0.085
0.085
0.084
0.084
0.084
0.084
0.083
0.083
0.082
0.082
0.082
0.081
0.081
0.081
0.080
0.080
0.079
0.079
0.078
0.078
0.078
0.077
0.086
0.086
0.087
0.088
0.088
0.089
0.090
0.090
0.091
0.092
0.092
0.093
0.094
0.094
0.095
0.096
0.096
0.097
0.098
0.098
0.099
0.100
0.100
0.101
0.101
0.102
0.102
0.102
0.103
0.103
0.103
0.103
0.103
0.103
0.103
0.103
0.102
0.102
0.101
0.101
0.100
0.099
0.098
0.097
0.096
0.095
0.094
0.093
0.092
0.092
0.091
0.090
0.089
0.089
0.088
0.088
0.088
0.088
0.087
0.087
0.087
0.087
0.087
0.087
0.087
0.086
0.086
0.086
0.086
0.086
0.085
0.085
0.085
0.084
0.084
0.084
0.083
0.083
0.083
0.082
0.082
0.082
0.081
0.081
0.080
0.080
0.079
0.079
0.079
0.078
0.078
0.086
0.087
0.088
0.088
0.089
0.090
0.090
0.091
0.092
0.092
0.093
0.094
0.094
0.095
0.096
0.097
0.097
0.098
0.099
0.099
0.100
0.101
0.101
0.102
0.102
0.103
0.103
0.104
0.104
0.104
0.105
0.105
0.105
0.105
0.105
0.104
0.104
0.103
0.103
0.102
0.102
0.101
0.100
0.099
0.098
0.097
0.096
0.095
0.094
0.093
0.092
0.091
0.090
0.090
0.089
0.089
0.089
0.088
0.088
0.088
0.088
0.088
0.088
0.087
0.087
0.087
0.087
0.087
0.087
0.086
0.086
0.086
0.085
0.085
0.085
0.085
0.084
0.084
0.083
0.083
0.083
0.082
0.082
0.081
0.081
0.080
0.080
0.080
0.079
0.079
0.078
0.087
0.087
0.088
0.089
0.090
0.090
0.091
0.092
0.092
0.093
0.094
0.095
0.095
0.096
0.097
0.097
0.098
0.099
0.100
0.100
0.101
0.102
0.102
0.103
0.104
0.104
0.105
0.105
0.105
0.106
0.106
0.106
0.106
0.106
0.106
0.106
0.106
0.105
0.105
0.104
0.103
0.102
0.101
0.100
0.099
0.098
0.097
0.096
0.095
0.094
0.093
0.092
0.091
0.091
0.090
0.090
0.089
0.089
0.089
0.089
0.089
0.089
0.088
0.088
0.088
0.088
0.088
0.088
0.087
0.087
0.087
0.087
0.086
0.086
0.086
0.085
0.085
0.084
0.084
0.084
0.083
0.083
0.082
0.082
0.081
0.081
0.081
0.080
0.080
0.079
0.079
0.087
0.088
0.089
0.090
0.090
0.091
0.092
0.092
0.093
0.094
0.095
0.095
0.096
0.097
0.097
0.098
0.099
0.100
0.100
0.101
0.102
0.103
0.103
0.104
0.105
0.105
0.106
0.106
0.107
0.107
0.107
0.108
0.108
0.108
0.108
0.108
0.107
0.107
0.106
0.106
0.105
0.104
0.103
0.102
0.101
0.100
0.099
0.098
0.096
0.095
0.094
0.093
0.093
0.092
0.091
0.091
0.091
0.090
0.090
0.090
0.090
0.089
0.089
0.089
0.089
0.089
0.089
0.088
0.088
0.088
0.088
0.087
0.087
0.087
0.086
0.086
0.086
0.085
0.085
0.084
0.084
0.083
0.083
0.083
0.082
0.082
0.081
0.081
0.080
0.080
0.079
0.088
0.089
0.089
0.090
0.091
0.092
0.092
0.093
0.094
0.095
0.095
0.096
0.097
0.097
0.098
0.099
0.100
0.100
0.101
0.102
0.103
0.104
0.104
0.105
0.106
0.106
0.107
0.107
0.108
0.108
0.109
0.109
0.109
0.109
0.109
0.109
0.109
0.109
0.108
0.107
0.107
0.106
0.105
0.104
0.103
0.102
0.100
0.099
0.098
0.097
0.096
0.095
0.094
0.093
0.093
0.092
0.092
0.091
0.091
0.091
0.091
0.091
0.090
0.090
0.090
0.090
0.090
0.089
0.089
0.089
0.088
0.088
0.088
0.087
0.087
0.087
0.086
0.086
0.085
0.085
0.085
0.084
0.084
0.083
0.083
0.082
0.082
0.081
0.081
0.080
0.080
0.088
0.089
0.090
0.091
0.091
0.092
0.093
0.094
0.094
0.095
0.096
0.097
0.097
0.098
0.099
0.100
0.100
0.101
0.102
0.103
0.104
0.104
0.105
0.106
0.107
0.107
0.108
0.109
0.109
0.110
0.110
0.110
0.111
0.111
0.111
0.111
0.111
0.110
0.110
0.109
0.109
0.108
0.107
0.106
0.105
0.104
0.102
0.101
0.100
0.099
0.098
0.097
0.096
0.095
0.094
0.094
0.093
0.093
0.092
0.092
0.092
0.092
0.091
0.091
0.091
0.091
0.090
0.090
0.090
0.090
0.089
0.089
0.089
0.088
0.088
0.087
0.087
0.087
0.086
0.086
0.085
0.085
0.084
0.084
0.083
0.083
0.082
0.082
0.081
0.081
0.080
0.089
0.090
0.091
0.091
0.092
0.093
0.094
0.094
0.095
0.096
0.097
0.097
0.098
0.099
0.100
0.100
0.101
0.102
0.103
0.104
0.104
0.105
0.106
0.107
0.108
0.108
0.109
0.110
0.110
0.111
0.111
0.112
0.112
0.112
0.112
0.112
0.112
0.112
0.112
0.111
0.111
0.110
0.109
0.108
0.107
0.106
0.104
0.103
0.102
0.101
0.099
0.098
0.097
0.097
0.096
0.095
0.095
0.094
0.094
0.094
0.093
0.093
0.093
0.092
0.092
0.092
0.092
0.091
0.091
0.091
0.090
0.090
0.089
0.089
0.089
0.088
0.088
0.087
0.087
0.086
0.086
0.085
0.085
0.084
0.084
0.083
0.083
0.082
0.082
0.081
0.081
0.090
0.090
0.091
0.092
0.093
0.093
0.094
0.095
0.096
0.096
0.097
0.098
0.099
0.099
0.100
0.101
0.102
0.103
0.103
0.104
0.105
0.106
0.107
0.108
0.108
0.109
0.110
0.111
0.112
0.112
0.113
0.113
0.114
0.114
0.114
0.114
0.114
0.114
0.113
0.113
0.112
0.112
0.111
0.110
0.109
0.108
0.106
0.105
0.104
0.103
0.102
0.100
0.099
0.099
0.098
0.097
0.096
0.096
0.095
0.095
0.095
0.094
0.094
0.094
0.093
0.093
0.093
0.092
0.092
0.092
0.091
0.091
0.090
0.090
0.089
0.089
0.089
0.088
0.088
0.087
0.087
0.086
0.086
0.085
0.085
0.084
0.083
0.083
0.082
0.082
0.081
0.090
0.091
0.092
0.092
0.093
0.094
0.095
0.095
0.096
0.097
0.098
0.098
0.099
0.100
0.101
0.102
0.102
0.103
0.104
0.105
0.106
0.107
0.108
0.108
0.109
0.110
0.111
0.112
0.113
0.113
0.114
0.114
0.115
0.115
0.115
0.116
0.116
0.116
0.115
0.115
0.114
0.114
0.113
0.112
0.111
0.110
0.109
0.107
0.106
0.105
0.104
0.103
0.101
0.101
0.100
0.099
0.098
0.098
0.097
0.097
0.096
0.096
0.095
0.095
0.095
0.094
0.094
0.093
0.093
0.093
0.092
0.092
0.091
0.091
0.090
0.090
0.089
0.089
0.088
0.088
0.087
0.087
0.086
0.086
0.085
0.085
0.084
0.084
0.083
0.082
0.082
0.091
0.091
0.092
0.093
0.094
0.094
0.095
0.096
0.097
0.097
0.098
0.099
0.100
0.101
0.101
0.102
0.103
0.104
0.105
0.106
0.106
0.107
0.108
0.109
0.110
0.111
0.112
0.113
0.114
0.114
0.115
0.116
0.116
0.117
0.117
0.117
0.117
0.117
0.117
0.117
0.116
0.116
0.115
0.114
0.113
0.112
0.111
0.110
0.108
0.107
0.106
0.105
0.104
0.103
0.102
0.101
0.100
0.099
0.099
0.098
0.098
0.097
0.097
0.096
0.096
0.095
0.095
0.095
0.094
0.094
0.093
0.093
0.092
0.092
0.091
0.091
0.090
0.090
0.089
0.089
0.088
0.088
0.087
0.086
0.086
0.085
0.085
0.084
0.084
0.083
0.082
0.091
0.092
0.093
0.093
0.094
0.095
0.096
0.096
0.097
0.098
0.099
0.099
0.100
0.101
0.102
0.103
0.103
0.104
0.105
0.106
0.107
0.108
0.109
0.110
0.111
0.112
0.113
0.114
0.115
0.115
0.116
0.117
0.117
0.118
0.118
0.119
0.119
0.119
0.119
0.119
0.118
0.118
0.117
0.116
0.115
0.114
0.113
0.112
0.111
0.109
0.108
0.107
0.106
0.105
0.104
0.103
0.102
0.101
0.101
0.100
0.099
0.099
0.098
0.098
0.097
0.097
0.096
0.096
0.095
0.095
0.094
0.094
0.093
0.093
0.092
0.092
0.091
0.090
0.090
0.089
0.089
0.088
0.088
0.087
0.087
0.086
0.085
0.085
0.084
0.084
0.083
0.091
0.092
0.093
0.094
0.095
0.095
0.096
0.097
0.098
0.098
0.099
0.100
0.101
0.101
0.102
0.103
0.104
0.105
0.106
0.107
0.108
0.108
0.109
0.110
0.111
0.112
0.114
0.114
0.115
0.116
0.117
0.118
0.119
0.119
0.120
0.120
0.120
0.120
0.120
0.120
0.120
0.119
0.119
0.118
0.117
0.116
0.115
0.114
0.113
0.112
0.110
0.109
0.108
0.107
0.106
0.105
0.104
0.103
0.102
0.102
0.101
0.100
0.100
0.099
0.099
0.098
0.098
0.097
0.096
0.096
0.095
0.095
0.094
0.094
0.093
0.092
0.092
0.091
0.091
0.090
0.090
0.089
0.088
0.088
0.087
0.087
0.086
0.085
0.085
0.084
0.084
0.092
0.093
0.093
0.094
0.095
0.096
0.097
0.097
0.098
0.099
0.100
0.100
0.101
0.102
0.103
0.104
0.104
0.105
0.106
0.107
0.108
0.109
0.110
0.111
0.112
0.113
0.114
0.115
0.116
0.117
0.118
0.119
0.120
0.121
0.121
0.122
0.122
0.122
0.122
0.122
0.122
0.121
0.121
0.120
0.119
0.118
0.117
0.116
0.115
0.114
0.113
0.112
0.110
0.109
0.108
0.107
0.106
0.105
0.104
0.104
0.103
0.102
0.101
0.101
0.100
0.099
0.099
0.098
0.098
0.097
0.096
0.096
0.095
0.095
0.094
0.093
0.093
0.092
0.092
0.091
0.090
0.090
0.089
0.088
0.088
0.087
0.087
0.086
0.085
0.085
0.084
0.092
0.093
0.094
0.095
0.095
0.096
0.097
0.098
0.099
0.099
0.100
0.101
0.102
0.102
0.103
0.104
0.105
0.106
0.107
0.107
0.108
0.109
0.110
0.112
0.113
0.114
0.115
0.116
0.117
0.118
0.119
0.120
0.121
0.122
0.122
0.123
0.123
0.124
0.124
0.124
0.123
0.123
0.123
0.122
0.121
0.120
0.120
0.118
0.117
0.116
0.115
0.114
0.113
0.111
0.110
0.109
0.108
0.107
0.106
0.105
0.105
0.104
0.103
0.102
0.102
0.101
0.100
0.100
0.099
0.098
0.098
0.097
0.096
0.096
0.095
0.094
0.094
0.093
0.092
0.092
0.091
0.090
0.090
0.089
0.089
0.088
0.087
0.087
0.086
0.085
0.085
0.093
0.093
0.094
0.095
0.096
0.097
0.097
0.098
0.099
0.100
0.100
0.101
0.102
0.103
0.103
0.104
0.105
0.106
0.107
0.108
0.109
0.110
0.111
0.112
0.113
0.114
0.116
0.117
0.118
0.119
0.120
0.121
0.122
0.123
0.124
0.124
0.125
0.125
0.125
0.125
0.125
0.125
0.124
0.124
0.123
0.122
0.122
0.121
0.120
0.118
0.117
0.116
0.115
0.114
0.112
0.111
0.110
0.109
0.108
0.107
0.106
0.105
0.105
0.104
0.103
0.102
0.102
0.101
0.100
0.099
0.099
0.098
0.097
0.097
0.096
0.095
0.095
0.094
0.093
0.093
0.092
0.091
0.091
0.090
0.089
0.089
0.088
0.087
0.087
0.086
0.085
0.093
0.094
0.095
0.095
0.096
0.097
0.098
0.099
0.099
0.100
0.101
0.102
0.102
0.103
0.104
0.105
0.105
0.106
0.107
0.108
0.109
0.110
0.111
0.112
0.114
0.115
0.116
0.117
0.119
0.120
0.121
0.122
0.123
0.124
0.125
0.125
0.126
0.126
0.127
0.127
0.127
0.127
0.126
0.126
0.125
0.124
0.124
0.123
0.122
0.120
0.119
0.118
0.117
0.116
0.115
0.113
0.112
0.111
0.110
0.109
0.108
0.107
0.106
0.105
0.105
0.104
0.103
0.102
0.101
0.101
0.100
0.099
0.098
0.098
0.097
0.096
0.096
0.095
0.094
0.093
0.093
0.092
0.091
0.091
0.090
0.089
0.089
0.088
0.087
0.087
0.086
0.093
0.094
0.095
0.096
0.097
0.097
0.098
0.099
0.100
0.100
0.101
0.102
0.103
0.103
0.104
0.105
0.106
0.107
0.108
0.109
0.110
0.111
0.112
0.113
0.114
0.115
0.117
0.118
0.119
0.121
0.122
0.123
0.124
0.125
0.126
0.127
0.127
0.128
0.128
0.128
0.128
0.128
0.128
0.127
0.127
0.126
0.125
0.125
0.124
0.123
0.121
0.120
0.119
0.118
0.117
0.115
0.114
0.113
0.112
0.111
0.110
0.109
0.108
0.107
0.106
0.105
0.104
0.103
0.103
0.102
0.101
0.100
0.099
0.099
0.098
0.097
0.096
0.096
0.095
0.094
0.094
0.093
0.092
0.091
0.091
0.090
0.089
0.089
0.088
0.087
0.087
0.094
0.094
0.095
0.096
0.097
0.098
0.098
0.099
0.100
0.101
0.101
0.102
0.103
0.104
0.105
0.105
0.106
0.107
0.108
0.109
0.110
0.111
0.112
0.113
0.115
0.116
0.117
0.119
0.120
0.121
0.123
0.124
0.125
0.126
0.127
0.128
0.128
0.129
0.129
0.130
0.130
0.130
0.129
0.129
0.129
0.128
0.127
0.126
0.125
0.124
0.123
0.122
0.121
0.120
0.119
0.117
0.116
0.115
0.114
0.113
0.112
0.111
0.110
0.109
0.108
0.107
0.106
0.105
0.104
0.103
0.102
0.101
0.101
0.100
0.099
0.098
0.097
0.097
0.096
0.095
0.094
0.094
0.093
0.092
0.091
0.091
0.090
0.089
0.089
0.088
0.087
0.094
0.095
0.096
0.096
0.097
0.098
0.099
0.099
0.100
0.101
0.102
0.103
0.103
0.104
0.105
0.106
0.106
0.107
0.108
0.109
0.110
0.111
0.113
0.114
0.115
0.116
0.118
0.119
0.121
0.122
0.123
0.125
0.126
0.127
0.128
0.129
0.130
0.130
0.131
0.131
0.131
0.131
0.131
0.131
0.130
0.130
0.129
0.128
0.127
0.126
0.125
0.124
0.123
0.122
0.120
0.119
0.118
0.117
0.116
0.114
0.113
0.112
0.111
0.110
0.109
0.108
0.107
0.106
0.105
0.104
0.103
0.103
0.102
0.101
0.100
0.099
0.098
0.098
0.097
0.096
0.095
0.094
0.094
0.093
0.092
0.091
0.091
0.090
0.089
0.088
0.088
0.094
0.095
0.096
0.097
0.097
0.098
0.099
0.100
0.101
0.101
0.102
0.103
0.104
0.104
0.105
0.106
0.107
0.108
0.109
0.110
0.111
0.112
0.113
0.114
0.116
0.117
0.118
0.120
0.121
0.123
0.124
0.125
0.127
0.128
0.129
0.130
0.131
0.131
0.132
0.132
0.132
0.132
0.132
0.132
0.132
0.131
0.131
0.130
0.129
0.128
0.127
0.126
0.125
0.124
0.122
0.121
0.120
0.119
0.117
0.116
0.115
0.114
0.113
0.112
0.111
0.109
0.108
0.107
0.107
0.106
0.105
0.104
0.103
0.102
0.101
0.100
0.099
0.098
0.098
0.097
0.096
0.095
0.094
0.094
0.093
0.092
0.091
0.091
0.090
0.089
0.088
0.094
0.095
0.096
0.097
0.098
0.098
0.099
0.100
0.101
0.102
0.102
0.103
0.104
0.105
0.105
0.106
0.107
0.108
0.109
0.110
0.111
0.112
0.113
0.115
0.116
0.117
0.119
0.120
0.122
0.123
0.125
0.126
0.128
0.129
0.130
0.131
0.132
0.132
0.133
0.133
0.134
0.134
0.134
0.134
0.133
0.133
0.132
0.132
0.131
0.130
0.129
0.128
0.126
0.125
0.124
0.123
0.122
0.120
0.119
0.118
0.117
0.115
0.114
0.113
0.112
0.111
0.110
0.109
0.108
0.107
0.106
0.105
0.104
0.103
0.102
0.101
0.100
0.099
0.099
0.098
0.097
0.096
0.095
0.094
0.094
0.093
0.092
0.091
0.090
0.090
0.089
0.095
0.095
0.096
0.097
0.098
0.099
0.100
0.100
0.101
0.102
0.103
0.103
0.104
0.105
0.106
0.107
0.107
0.108
0.109
0.110
0.111
0.113
0.114
0.115
0.117
0.118
0.120
0.121
0.123
0.124
0.126
0.127
0.128
0.130
0.131
0.132
0.133
0.134
0.134
0.135
0.135
0.135
0.135
0.135
0.135
0.134
0.134
0.133
0.132
0.131
0.130
0.129
0.128
0.127
0.126
0.124
0.123
0.122
0.121
0.119
0.118
0.117
0.116
0.115
0.113
0.112
0.111
0.110
0.109
0.108
0.107
0.106
0.105
0.104
0.103
0.102
0.101
0.100
0.099
0.099
0.098
0.097
0.096
0.095
0.094
0.093
0.093
0.092
0.091
0.090
0.090
0.095
0.096
0.097
0.097
0.098
0.099
0.100
0.101
0.101
0.102
0.103
0.104
0.105
0.105
0.106
0.107
0.108
0.109
0.110
0.111
0.112
0.113
0.114
0.116
0.117
0.119
0.120
0.122
0.123
0.125
0.126
0.128
0.129
0.131
0.132
0.133
0.134
0.135
0.135
0.136
0.136
0.136
0.136
0.136
0.136
0.136
0.135
0.134
0.134
0.133
0.132
0.131
0.130
0.129
0.127
0.126
0.125
0.124
0.122
0.121
0.120
0.118
0.117
0.116
0.115
0.114
0.112
0.111
0.110
0.109
0.108
0.107
0.106
0.105
0.104
0.103
0.102
0.101
0.100
0.099
0.098
0.098
0.097
0.096
0.095
0.094
0.093
0.093
0.092
0.091
0.090
0.095
0.096
0.097
0.098
0.098
0.099
0.100
0.101
0.102
0.102
0.103
0.104
0.105
0.106
0.107
0.107
0.108
0.109
0.110
0.111
0.112
0.114
0.115
0.116
0.118
0.119
0.121
0.122
0.124
0.126
0.127
0.129
0.130
0.131
0.133
0.134
0.135
0.136
0.136
0.137
0.137
0.137
0.137
0.137
0.137
0.137
0.136
0.136
0.135
0.134
0.133
0.132
0.131
0.130
0.129
0.128
0.126
0.125
0.124
0.122
0.121
0.120
0.119
0.117
0.116
0.115
0.114
0.113
0.111
0.110
0.109
0.108
0.107
0.106
0.105
0.104
0.103
0.102
0.101
0.100
0.099
0.098
0.097
0.097
0.096
0.095
0.094
0.093
0.092
0.092
0.091
0.095
0.096
0.097
0.098
0.099
0.099
0.100
0.101
0.102
0.103
0.104
0.104
0.105
0.106
0.107
0.108
0.109
0.110
0.111
0.112
0.113
0.114
0.115
0.117
0.118
0.120
0.121
0.123
0.125
0.126
0.128
0.130
0.131
0.132
0.134
0.135
0.136
0.137
0.137
0.138
0.138
0.138
0.139
0.139
0.138
0.138
0.138
0.137
0.136
0.136
0.135
0.134
0.133
0.132
0.130
0.129
0.128
0.127
0.125
0.124
0.123
0.121
0.120
0.119
0.118
0.116
0.115
0.114
0.113
0.112
0.110
0.109
0.108
0.107
0.106
0.105
0.104
0.103
0.102
0.101
0.100
0.099
0.098
0.097
0.096
0.096
0.095
0.094
0.093
0.092
0.091
0.095
0.096
0.097
0.098
0.099
0.100
0.101
0.101
0.102
0.103
0.104
0.105
0.106
0.106
0.107
0.108
0.109
0.110
0.111
0.112
0.113
0.115
0.116
0.118
0.119
0.121
0.122
0.124
0.126
0.127
0.129
0.130
0.132
0.133
0.134
0.136
0.137
0.137
0.138
0.139
0.139
0.140
0.140
0.140
0.140
0.139
0.139
0.138
0.138
0.137
0.136
0.135
0.134
0.133
0.132
0.131
0.129
0.128
0.127
0.125
0.124
0.123
0.121
0.120
0.119
0.118
0.116
0.115
0.114
0.113
0.111
0.110
0.109
0.108
0.107
0.106
0.105
0.104
0.103
0.102
0.101
0.100
0.099
0.098
0.097
0.096
0.095
0.094
0.094
0.093
0.092
0.096
0.096
0.097
0.098
0.099
0.100
0.101
0.102
0.102
0.103
0.104
0.105
0.106
0.107
0.108
0.109
0.110
0.111
0.112
0.113
0.114
0.115
0.117
0.118
0.120
0.121
0.123
0.125
0.126
0.128
0.130
0.131
0.133
0.134
0.135
0.136
0.138
0.138
0.139
0.140
0.140
0.141
0.141
0.141
0.141
0.140
0.140
0.139
0.139
0.138
0.137
0.136
0.135
0.134
0.133
0.132
0.131
0.129
0.128
0.127
0.125
0.124
0.123
0.121
0.120
0.119
0.118
0.116
0.115
0.114
0.113
0.111
0.110
0.109
0.108
0.107
0.106
0.105
0.104
0.103
0.102
0.101
0.100
0.099
0.098
0.097
0.096
0.095
0.094
0.093
0.092
0.096
0.097
0.097
0.098
0.099
0.100
0.101
0.102
0.103
0.104
0.104
0.105
0.106
0.107
0.108
0.109
0.110
0.111
0.112
0.113
0.115
0.116
0.117
0.119
0.120
0.122
0.124
0.125
0.127
0.129
0.130
0.132
0.133
0.135
0.136
0.137
0.138
0.139
0.140
0.141
0.141
0.141
0.142
0.142
0.142
0.141
0.141
0.141
0.140
0.139
0.138
0.138
0.137
0.135
0.134
0.133
0.132
0.131
0.129
0.128
0.127
0.125
0.124
0.123
0.121
0.120
0.119
0.117
0.116
0.115
0.114
0.112
0.111
0.110
0.109
0.108
0.107
0.106
0.105
0.104
0.102
0.101
0.100
0.100
0.099
0.098
0.097
0.096
0.095
0.094
0.093
0.096
0.097
0.098
0.099
0.099
0.100
0.101
0.102
0.103
0.104
0.105
0.106
0.107
0.108
0.109
0.110
0.111
0.112
0.113
0.114
0.115
0.117
0.118
0.120
0.121
0.123
0.125
0.126
0.128
0.130
0.131
0.133
0.134
0.136
0.137
0.138
0.139
0.140
0.141
0.142
0.142
0.142
0.143
0.143
0.143
0.142
0.142
0.142
0.141
0.140
0.140
0.139
0.138
0.137
0.136
0.134
0.133
0.132
0.131
0.129
0.128
0.127
0.125
0.124
0.123
0.121
0.120
0.119
0.117
0.116
0.115
0.113
0.112
0.111
0.110
0.109
0.108
0.107
0.105
0.104
0.103
0.102
0.101
0.100
0.099
0.098
0.097
0.096
0.095
0.095
0.094
0.096
0.097
0.098
0.099
0.100
0.100
0.101
0.102
0.103
0.104
0.105
0.106
0.107
0.108
0.109
0.110
0.111
0.112
0.113
0.115
0.116
0.117
0.119
0.120
0.122
0.124
0.125
0.127
0.129
0.130
0.132
0.134
0.135
0.137
0.138
0.139
0.140
0.141
0.142
0.142
0.143
0.143
0.144
0.144
0.144
0.143
0.143
0.143
0.142
0.142
0.141
0.140
0.139
0.138
0.137
0.136
0.134
0.133
0.132
0.130
0.129
0.128
0.126
0.125
0.124
0.122
0.121
0.120
0.118
0.117
0.116
0.114
0.113
0.112
0.111
0.110
0.108
0.107
0.106
0.105
0.104
0.103
0.102
0.101
0.100
0.099
0.098
0.097
0.096
0.095
0.094
0.096
0.097
0.098
0.099
0.100
0.101
0.102
0.102
0.103
0.104
0.105
0.106
0.107
0.108
0.109
0.110
0.112
0.113
0.114
0.115
0.117
0.118
0.120
0.121
0.123
0.124
0.126
0.128
0.130
0.131
0.133
0.134
0.136
0.137
0.139
0.140
0.141
0.142
0.143
0.143
0.144
0.144
0.145
0.145
0.145
0.144
0.144
0.144
0.143
0.143
0.142
0.141
0.140
0.139
0.138
0.137
0.136
0.134
0.133
0.132
0.130
0.129
0.128
0.126
0.125
0.123
0.122
0.121
0.119
0.118
0.117
0.115
0.114
0.113
0.112
0.111
0.109
0.108
0.107
0.106
0.105
0.104
0.103
0.102
0.101
0.100
0.099
0.098
0.097
0.096
0.095
0.096
0.097
0.098
0.099
0.100
0.101
0.102
0.103
0.104
0.105
0.106
0.107
0.108
0.109
0.110
0.111
0.112
0.113
0.115
0.116
0.117
0.119
0.120
0.122
0.124
0.125
0.127
0.129
0.130
0.132
0.134
0.135
0.137
0.138
0.139
0.141
0.142
0.143
0.144
0.144
0.145
0.145
0.145
0.146
0.146
0.145
0.145
0.145
0.144
0.144
0.143
0.142
0.141
0.140
0.139
0.138
0.137
0.135
0.134
0.133
0.131
0.130
0.129
0.127
0.126
0.125
0.123
0.122
0.120
0.119
0.118
0.116
0.115
0.114
0.113
0.111
0.110
0.109
0.108
0.107
0.106
0.104
0.103
0.102
0.101
0.100
0.099
0.098
0.097
0.096
0.095
0.096
0.097
0.098
0.099
0.100
0.101
0.102
0.103
0.104
0.105
0.106
0.107
0.108
0.109
0.110
0.111
0.113
0.114
0.115
0.117
0.118
0.120
0.121
0.123
0.124
0.126
0.128
0.129
0.131
0.133
0.134
0.136
0.138
0.139
0.140
0.141
0.143
0.144
0.144
0.145
0.146
0.146
0.146
0.147
0.147
0.146
0.146
0.146
0.145
0.145
0.144
0.143
0.142
0.141
0.140
0.139
0.138
0.137
0.135
0.134
0.133
0.131
0.130
0.128
0.127
0.126
0.124
0.123
0.121
0.120
0.119
0.117
0.116
0.115
0.114
0.112
0.111
0.110
0.109
0.107
0.106
0.105
0.104
0.103
0.102
0.101
0.100
0.099
0.098
0.097
0.096
0.096
0.097
0.098
0.099
0.100
0.101
0.102
0.103
0.104
0.105
0.106
0.107
0.108
0.109
0.111
0.112
0.113
0.114
0.116
0.117
0.119
0.120
0.122
0.123
0.125
0.127
0.128
0.130
0.132
0.134
0.135
0.137
0.138
0.140
0.141
0.142
0.143
0.144
0.145
0.146
0.147
0.147
0.147
0.147
0.148
0.147
0.147
0.147
0.146
0.146
0.145
0.144
0.143
0.142
0.141
0.140
0.139
0.138
0.136
0.135
0.134
0.132
0.131
0.129
0.128
0.127
0.125
0.124
0.122
0.121
0.120
0.118
0.117
0.116
0.114
0.113
0.112
0.111
0.109
0.108
0.107
0.106
0.105
0.104
0.103
0.102
0.100
0.099
0.098
0.097
0.096
0.096
0.097
0.098
0.099
0.100
0.101
0.102
0.103
0.104
0.105
0.106
0.108
0.109
0.110
0.111
0.112
0.114
0.115
0.116
0.118
0.119
0.121
0.122
0.124
0.126
0.128
0.129
0.131
0.133
0.134
0.136
0.138
0.139
0.141
0.142
0.143
0.144
0.145
0.146
0.147
0.147
0.148
0.148
0.148
0.149
0.148
0.148
0.148
0.147
0.147
0.146
0.145
0.144
0.143
0.142
0.141
0.140
0.139
0.137
0.136
0.135
0.133
0.132
0.130
0.129
0.128
0.126
0.125
0.123
0.122
0.121
0.119
0.118
0.117
0.115
0.114
0.113
0.111
0.110
0.109
0.108
0.107
0.105
0.104
0.103
0.102
0.101
0.100
0.099
0.098
0.097
0.096
0.097
0.098
0.099
0.100
0.101
0.102
0.103
0.104
0.106
0.107
0.108
0.109
0.110
0.111
0.113
0.114
0.115
0.117
0.118
0.120
0.122
0.123
0.125
0.127
0.128
0.130
0.132
0.133
0.135
0.137
0.138
0.140
0.141
0.143
0.144
0.145
0.146
0.147
0.148
0.148
0.149
0.149
0.149
0.150
0.149
0.149
0.149
0.148
0.148
0.147
0.146
0.145
0.144
0.143
0.142
0.141
0.140
0.138
0.137
0.136
0.134
0.133
0.131
0.130
0.129
0.127
0.126
0.124
0.123
0.121
0.120
0.119
0.117
0.116
0.115
0.113
0.112
0.111
0.110
0.109
0.107
0.106
0.105
0.104
0.103
0.102
0.101
0.100
0.098
0.097
0.096
0.097
0.098
0.099
0.100
0.101
0.102
0.104
0.105
0.106
0.107
0.108
0.109
0.110
0.112
0.113
0.114
0.116
0.117
0.119
0.120
0.122
0.124
0.125
0.127
0.129
0.131
0.132
0.134
0.136
0.138
0.139
0.141
0.142
0.144
0.145
0.146
0.147
0.148
0.149
0.149
0.150
0.150
0.150
0.151
0.150
0.150
0.150
0.149
0.149
0.148
0.147
0.146
0.145
0.144
0.143
0.142
0.141
0.139
0.138
0.137
0.135
0.134
0.132
0.131
0.130
0.128
0.127
0.125
0.124
0.122
0.121
0.120
0.118
0.117
0.116
0.114
0.113
0.112
0.110
0.109
0.108
0.107
0.106
0.104
0.103
0.102
0.101
0.100
0.099
0.098
0.097
0.098
0.098
0.099
0.100
0.102
0.103
0.104
0.105
0.106
0.107
0.108
0.109
0.111
0.112
0.113
0.115
0.116
0.118
0.119
0.121
0.123
0.124
0.126
0.128
0.130
0.131
0.133
0.135
0.137
0.138
0.140
0.142
0.143
0.144
0.146
0.147
0.148
0.149
0.150
0.150
0.151
0.151
0.152
0.152
0.152
0.151
0.151
0.151
0.150
0.149
0.148
0.147
0.146
0.145
0.144
0.143
0.142
0.140
0.139
0.138
0.136
0.135
0.133
0.132
0.130
0.129
0.128
0.126
0.125
0.123
0.122
0.120
0.119
0.118
0.116
0.115
0.114
0.112
0.111
0.110
0.109
0.107
0.106
0.105
0.104
0.103
0.102
0.101
0.100
0.098
0.097
0.098
0.099
0.100
0.101
0.102
0.103
0.104
0.105
0.106
0.107
0.108
0.110
0.111
0.112
0.114
0.115
0.117
0.118
0.120
0.122
0.123
0.125
0.127
0.129
0.130
0.132
0.134
0.136
0.137
0.139
0.141
0.142
0.144
0.145
0.147
0.148
0.149
0.150
0.151
0.151
0.152
0.152
0.153
0.153
0.153
0.152
0.152
0.152
0.151
0.150
0.149
0.149
0.147
0.146
0.145
0.144
0.143
0.141
0.140
0.139
0.137
0.136
0.134
0.133
0.131
0.130
0.128
0.127
0.126
0.124
0.123
0.121
0.120
0.118
0.117
0.116
0.114
0.113
0.112
0.111
0.109
0.108
0.107
0.106
0.105
0.103
0.102
0.101
0.100
0.099
0.097
0.098
0.099
0.100
0.101
0.102
0.103
0.104
0.105
0.106
0.107
0.109
0.110
0.111
0.113
0.114
0.116
0.117
0.119
0.120
0.122
0.124
0.126
0.127
0.129
0.131
0.133
0.135
0.137
0.138
0.140
0.142
0.143
0.145
0.146
0.148
0.149
0.150
0.151
0.152
0.153
0.153
0.154
0.154
0.154
0.154
0.154
0.153
0.153
0.152
0.151
0.151
0.150
0.149
0.147
0.146
0.145
0.144
0.142
0.141
0.139
0.138
0.137
0.135
0.134
0.132
0.131
0.129
0.128
0.126
0.125
0.123
0.122
0.121
0.119
0.118
0.116
0.115
0.114
0.113
0.111
0.110
0.109
0.107
0.106
0.105
0.104
0.103
0.102
0.101
0.099
0.097
0.098
0.099
0.100
0.101
0.102
0.103
0.104
0.105
0.106
0.107
0.109
0.110
0.111
0.113
0.114
0.116
0.117
0.119
0.121
0.123
0.124
0.126
0.128
0.130
0.132
0.134
0.135
0.137
0.139
0.141
0.143
0.144
0.146
0.147
0.149
0.150
0.151
0.152
0.153
0.154
0.154
0.155
0.155
0.155
0.155
0.155
0.155
0.154
0.153
0.153
0.152
0.151
0.150
0.148
0.147
0.146
0.145
0.143
0.142
0.140
0.139
0.137
0.136
0.135
0.133
0.132
0.130
0.129
0.127
0.126
0.124
0.123
0.121
0.120
0.119
0.117
0.116
0.114
0.113
0.112
0.111
0.109
0.108
0.107
0.106
0.104
0.103
0.102
0.101
0.100
0.097
0.098
0.099
0.100
0.101
0.102
0.103
0.104
0.105
0.106
0.108
0.109
0.110
0.112
0.113
0.115
0.116
0.118
0.119
0.121
0.123
0.125
0.127
0.129
0.130
0.132
0.134
0.136
0.138
0.140
0.142
0.143
0.145
0.147
0.148
0.150
0.151
0.152
0.153
0.154
0.155
0.156
0.156
0.157
0.157
0.157
0.156
0.156
0.155
0.155
0.154
0.153
0.152
0.151
0.150
0.148
0.147
0.146
0.144
0.143
0.141
0.140
0.138
0.137
0.135
0.134
0.132
0.131
0.129
0.128
0.126
0.125
0.124
0.122
0.121
0.119
0.118
0.117
0.115
0.114
0.112
0.111
0.110
0.109
0.107
0.106
0.105
0.104
0.103
0.102
0.100
0.097
0.098
0.099
0.100
0.101
0.102
0.103
0.104
0.105
0.106
0.108
0.109
0.110
0.112
0.113
0.115
0.116
0.118
0.120
0.122
0.123
0.125
0.127
0.129
0.131
0.133
0.135
0.137
0.139
0.141
0.143
0.144
0.146
0.148
0.149
0.151
0.152
0.153
0.155
0.156
0.157
0.157
0.158
0.158
0.158
0.158
0.158
0.158
0.157
0.156
0.155
0.154
0.153
0.152
0.151
0.149
0.148
0.146
0.145
0.144
0.142
0.141
0.139
0.138
0.136
0.135
0.133
0.132
0.130
0.129
0.127
0.126
0.124
0.123
0.121
0.120
0.119
0.117
0.116
0.114
0.113
0.112
0.110
0.109
0.108
0.107
0.105
0.104
0.103
0.102
0.101
0.097
0.098
0.099
0.100
0.101
0.102
0.103
0.104
0.105
0.106
0.108
0.109
0.110
0.112
0.113
0.115
0.117
0.118
0.120
0.122
0.124
0.126
0.128
0.130
0.132
0.134
0.136
0.138
0.140
0.142
0.144
0.145
0.147
0.149
0.151
0.152
0.154
0.155
0.156
0.157
0.158
0.159
0.160
0.160
0.160
0.160
0.160
0.160
0.159
0.158
0.157
0.156
0.155
0.153
0.152
0.150
0.149
0.147
0.146
0.144
0.143
0.141
0.140
0.138
0.137
0.135
0.134
0.132
0.131
0.129
0.128
0.126
0.125
0.124
0.122
0.121
0.119
0.118
0.116
0.115
0.114
0.112
0.111
0.110
0.108
0.107
0.106
0.105
0.104
0.102
0.101
0.097
0.098
0.099
0.100
0.101
0.102
0.103
0.104
0.105
0.106
0.108
0.109
0.110
0.112
0.113
0.115
0.117
0.118
0.120
0.122
0.124
0.126
0.128
0.130
0.132
0.134
0.137
0.139
0.141
0.143
0.145
0.147
0.148
0.150
0.152
0.154
0.155
0.157
0.158
0.159
0.160
0.161
0.162
0.162
0.163
0.163
0.162
0.162
0.161
0.160
0.159
0.157
0.156
0.155
0.153
0.151
0.150
0.148
0.147
0.145
0.144
0.142
0.141
0.139
0.138
0.136
0.135
0.133
0.132
0.130
0.129
0.127
0.126
0.124
0.123
0.121
0.120
0.118
0.117
0.116
0.114
0.113
0.112
0.110
0.109
0.108
0.106
0.105
0.104
0.103
0.102
0.097
0.098
0.099
0.100
0.101
0.102
0.103
0.104
0.105
0.106
0.108
0.109
0.110
0.112
0.113
0.115
0.117
0.119
0.121
0.123
0.125
0.127
0.129
0.131
0.133
0.135
0.137
0.140
0.142
0.144
0.146
0.148
0.150
0.152
0.153
0.155
0.157
0.158
0.160
0.161
0.163
0.164
0.164
0.165
0.165
0.165
0.165
0.165
0.164
0.163
0.161
0.160
0.158
0.156
0.154
0.153
0.151
0.149
0.148
0.146
0.145
0.143
0.141
0.140
0.138
0.137
0.135
0.134
0.132
0.131
0.129
0.128
0.126
0.125
0.123
0.122
0.120
0.119
0.118
0.116
0.115
0.113
0.112
0.111
0.109
0.108
0.107
0.106
0.104
0.103
0.102
0.097
0.098
0.099
0.100
0.101
0.102
0.103
0.104
0.105
0.106
0.108
0.109
0.110
0.112
0.114
0.115
0.117
0.119
0.121
0.123
0.125
0.127
0.129
0.132
0.134
0.136
0.138
0.141
0.143
0.145
0.147
0.149
0.151
0.153
0.155
0.157
0.159
0.161
0.162
0.164
0.165
0.167
0.168
0.169
0.169
0.169
0.169
0.168
0.167
0.166
0.164
0.162
0.160
0.158
0.156
0.154
0.152
0.150
0.149
0.147
0.145
0.144
0.142
0.141
0.139
0.138
0.136
0.135
0.133
0.131
0.130
0.128
0.127
0.125
0.124
0.123
0.121
0.120
0.118
0.117
0.115
0.114
0.113
0.111
0.110
0.109
0.107
0.106
0.105
0.104
0.102
0.097
0.098
0.099
0.100
0.101
0.102
0.103
0.104
0.105
0.106
0.108
0.109
0.110
0.112
0.114
0.115
0.117
0.119
0.121
0.123
0.125
0.128
0.130
0.132
0.135
0.137
0.139
0.142
0.144
0.146
0.148
0.151
0.153
0.155
0.157
0.159
0.161
0.163
0.165
0.167
0.169
0.170
0.172
0.173
0.174
0.174
0.174
0.173
0.172
0.171
0.168
0.166
0.163
0.161
0.158
0.156
0.154
0.152
0.150
0.148
0.146
0.144
0.143
0.141
0.140
0.138
0.137
0.135
0.134
0.132
0.131
0.129
0.128
0.126
0.125
0.123
0.122
0.120
0.119
0.117
0.116
0.115
0.113
0.112
0.110
0.109
0.108
0.107
0.105
0.104
0.103
0.097
0.098
0.099
0.100
0.101
0.102
0.103
0.104
0.105
0.106
0.108
0.109
0.110
0.112
0.114
0.115
0.117
0.119
0.121
0.123
0.126
0.128
0.131
0.133
0.135
0.138
0.140
0.143
0.145
0.148
0.150
0.152
0.155
0.157
0.159
0.162
0.164
0.166
0.169
0.171
0.173
0.175
0.177
0.179
0.180
0.181
0.181
0.181
0.180
0.178
0.175
0.171
0.168
0.164
0.161
0.158
0.155
0.153
0.151
0.149
0.147
0.145
0.144
0.142
0.140
0.139
0.137
0.136
0.134
0.133
0.131
0.130
0.128
0.127
0.125
0.124
0.122
0.121
0.119
0.118
0.116
0.115
0.114
0.112
0.111
0.110
0.108
0.107
0.106
0.104
0.103
0.097
0.098
0.099
0.100
0.101
0.102
0.103
0.104
0.105
0.106
0.108
0.109
0.110
0.112
0.114
0.115
0.117
0.119
0.122
0.124
0.126
0.129
0.131
0.134
0.136
0.139
0.142
0.144
0.147
0.149
0.152
0.154
0.157
0.160
0.162
0.165
0.167
0.170
0.173
0.175
0.178
0.181
0.184
0.186
0.189
0.191
0.192
0.192
0.191
0.188
0.184
0.180
0.175
0.170
0.165
0.161
0.158
0.155
0.152
0.150
0.148
0.146
0.144
0.143
0.141
0.139
0.138
0.136
0.135
0.133
0.132
0.130
0.129
0.127
0.126
0.124
0.123
0.121
0.120
0.118
0.117
0.115
0.114
0.113
0.111
0.110
0.109
0.107
0.106
0.105
0.104
0.097
0.098
0.099
0.100
0.101
0.102
0.103
0.104
0.105
0.106
0.108
0.109
0.110
0.112
0.114
0.115
0.117
0.120
0.122
0.124
0.127
0.129
0.132
0.135
0.137
0.140
0.143
0.146
0.149
0.151
0.154
0.157
0.160
0.162
0.165
0.168
0.171
0.174
0.177
0.181
0.184
0.188
0.192
0.196
0.201
0.205
0.208
0.209
0.209
0.206
0.200
0.193
0.186
0.178
0.171
0.165
0.161
0.157
0.154
0.151
0.149
0.147
0.145
0.143
0.142
0.140
0.138
0.137
0.135
0.134
0.132
0.131
0.129
0.128
0.126
0.125
0.123
0.122
0.120
0.119
0.117
0.116
0.115
0.113
0.112
0.110
0.109
0.108
0.106
0.105
0.104
0.097
0.098
0.099
0.100
0.101
0.102
0.103
0.104
0.105
0.106
0.108
0.109
0.110
0.112
0.114
0.116
0.118
0.120
0.122
0.125
0.127
0.130
0.133
0.136
0.139
0.142
0.145
0.148
0.150
0.153
0.156
0.159
0.162
0.166
0.169
0.172
0.176
0.179
0.183
0.187
0.192
0.197
0.203
0.210
0.217
0.225
0.232
0.238
0.239
0.236
0.227
0.216
0.203
0.191
0.180
0.171
0.165
0.160
0.156
0.152
0.150
0.148
0.146
0.144
0.142
0.141
0.139
0.137
0.136
0.134
0.133
0.131
0.130
0.128
0.127
0.125
0.124
0.122
0.121
0.119
0.118
0.116
0.115
0.114
0.112
0.111
0.109
0.108
0.107
0.105
0.104
0.097
0.098
0.099
0.100
0.101
0.102
0.103
0.104
0.105
0.106
0.108
0.109
0.110
0.112
0.114
0.116
0.118
0.120
0.123
0.125
0.128
0.131
0.134
0.137
0.140
0.143
0.146
0.149
0.153
0.156
0.159
0.162
0.166
0.169
0.173
0.177
0.181
0.185
0.190
0.195
0.201
0.208
0.217
0.228
0.241
0.256
0.271
0.284
0.291
0.288
0.274
0.254
0.231
0.211
0.193
0.180
0.170
0.163
0.158
0.154
0.151
0.148
0.146
0.144
0.143
0.141
0.139
0.138
0.136
0.135
0.133
0.132
0.130
0.129
0.127
0.126
0.124
0.123
0.121
0.120
0.118
0.117
0.115
0.114
0.112
0.111
0.110
0.108
0.107
0.106
0.104
0.097
0.098
0.099
0.100
0.101
0.102
0.103
0.104
0.105
0.106
0.108
0.109
0.111
0.112
0.114
0.116
0.118
0.120
0.123
0.126
0.129
0.132
0.135
0.138
0.141
0.145
0.148
0.152
0.155
0.159
0.162
0.166
0.169
0.173
0.178
0.182
0.186
0.192
0.197
0.204
0.212
0.222
0.235
0.251
0.273
0.301
0.333
0.364
0.384
0.383
0.359
0.320
0.278
0.241
0.213
0.192
0.178
0.168
0.161
0.156
0.152
0.149
0.147
0.145
0.143
0.142
0.140
0.138
0.137
0.136
0.134
0.133
0.131
0.129
0.128
0.126
0.125
0.123
0.122
0.120
0.119
0.117
0.116
0.114
0.113
0.111
0.110
0.109
0.107
0.106
0.105
0.097
0.098
0.099
0.100
0.101
0.102
0.103
0.104
0.105
0.106
0.108
0.109
0.111
0.112
0.114
0.116
0.118
0.121
0.123
0.126
0.129
0.133
0.136
0.139
0.143
0.147
0.150
0.154
0.158
0.162
0.165
0.170
0.174
0.178
0.183
0.188
0.193
0.199
0.206
0.214
0.225
0.238
0.256
0.281
0.316
0.366
0.431
0.503
0.558
0.563
0.513
0.433
0.353
0.287
0.240
0.208
0.187
0.173
0.165
0.158
0.154
0.150
0.148
0.146
0.144
0.142
0.141
0.139
0.138
0.136
0.135
0.133
0.132
0.130
0.128
0.127
0.125
0.124
0.122
0.121
0.119
0.118
0.116
0.115
0.113
0.112
0.110
0.109
0.108
0.106
0.105
0.097
0.098
0.099
0.100
0.101
0.102
0.103
0.104
0.105
0.107
0.108
0.109
0.111
0.113
0.114
0.117
0.119
0.121
0.124
0.127
0.130
0.134
0.137
0.141
0.145
0.149
0.152
0.157
0.161
0.165
0.169
0.174
0.179
0.184
0.189
0.195
0.201
0.208
0.216
0.226
0.239
0.256
0.280
0.315
0.369
0.453
0.577
0.742
0.893
0.916
0.796
0.623
0.467
0.351
0.274
0.227
0.198
0.180
0.169
0.161
0.156
0.152
0.149
0.146
0.144
0.143
0.141
0.140
0.138
0.137
0.135
0.134
0.132
0.131
0.129
0.127
0.126
0.124
0.123
0.121
0.120
0.118
0.116
0.115
0.114
0.112
0.111
0.109
0.108
0.107
0.105
0.097
0.098
0.099
0.100
0.101
0.102
0.103
0.104
0.105
0.107
0.108
0.109
0.111
0.113
0.115
0.117
0.119
0.122
0.125
0.128
0.131
0.135
0.139
0.142
0.146
0.151
0.155
0.159
0.164
0.169
0.173
0.178
0.184
0.190
0.196
0.202
0.210
0.218
0.228
0.240
0.255
0.275
0.305
0.352
0.428
0.556
0.773
1.116
1.509
1.582
1.280
0.919
0.625
0.429
0.314
0.248
0.210
0.187
0.173
0.164
0.157
0.153
0.149
0.147
0.145
0.143
0.142
0.140
0.139
0.137
0.136
0.134
0.133
0.131
0.130
0.128
0.126
0.125
0.123
0.121
0.120
0.118
0.117
0.115
0.114
0.112
0.111
0.110
0.108
0.107
0.105
0.097
0.098
0.099
0.100
0.101
0.102
0.103
0.104
0.106
0.107
0.108
0.110
0.111
0.113
0.115
0.117
0.120
0.123
0.126
0.129
0.132
0.136
0.140
0.144
0.148
0.153
0.158
0.162
0.167
0.173
0.178
0.184
0.190
0.196
0.203
0.211
0.220
0.230
0.241
0.255
0.272
0.295
0.330
0.386
0.482
0.654
0.976
1.572
2.288
2.459
2.053
1.362
0.811
0.509
0.351
0.267
0.222
0.195
0.178
0.167
0.160
0.154
0.150
0.148
0.146
0.144
0.142
0.141
0.139
0.138
0.136
0.135
0.133
0.132
0.130
0.128
0.127
0.125
0.123
0.122
0.120
0.119
0.117
0.116
0.114
0.113
0.111
0.110
0.108
0.107
0.106
0.097
0.098
0.099
0.100
0.101
0.102
0.103
0.105
0.106
0.107
0.108
0.110
0.112
0.113
0.116
0.118
0.120
0.123
0.126
0.130
0.133
0.137
0.142
0.146
0.151
0.155
0.160
0.166
0.171
0.177
0.183
0.189
0.196
0.204
0.212
0.221
0.231
0.243
0.256
0.272
0.291
0.316
0.353
0.413
0.519
0.715
1.102
2.019
2.634
3.195
4.997
2.059
0.959
0.561
0.375
0.282
0.231
0.202
0.183
0.170
0.162
0.156
0.152
0.149
0.146
0.145
0.143
0.142
0.140
0.139
0.137
0.136
0.134
0.132
0.131
0.129
0.127
0.126
0.124
0.122
0.121
0.119
0.117
0.116
0.114
0.113
0.111
0.110
0.109
0.107
0.106
0.097
0.098
0.099
0.100
0.101
0.103
0.104
0.105
0.106
0.107
0.109
0.110
0.112
0.114
0.116
0.118
0.121
0.124
0.127
0.131
0.135
0.139
0.143
0.148
0.153
0.158
0.163
0.169
0.175
0.182
0.188
0.196
0.204
0.212
0.222
0.233
0.245
0.259
0.275
0.293
0.314
0.340
0.375
0.430
0.532
0.723
1.105
1.897
0.552
3.372
3.974
1.911
0.941
0.559
0.380
0.288
0.238
0.207
0.187
0.174
0.164
0.158
0.153
0.150
0.148
0.146
0.144
0.143
0.141
0.140
0.138
0.136
0.135
0.133
0.131
0.129
0.128
0.126
0.124
0.123
0.121
0.119
0.118
0.116
0.115
0.113
0.112
0.110
0.109
0.107
0.106
0.097
0.098
0.100
0.101
0.102
0.103
0.104
0.105
0.106
0.108
0.109
0.111
0.112
0.114
0.117
0.119
0.122
0.125
0.128
0.132
0.136
0.140
0.145
0.150
0.155
0.161
0.167
0.173
0.179
0.187
0.194
0.202
0.211
0.221
0.233
0.246
0.261
0.278
0.298
0.319
0.343
0.368
0.398
0.442
0.521
0.680
0.985
1.642
1.350
1.972
2.231
1.339
0.786
0.509
0.366
0.288
0.241
0.212
0.191
0.177
0.167
0.160
0.155
0.152
0.149
0.147
0.145
0.144
0.142
0.141
0.139
0.137
0.135
0.133
0.132
0.130
0.128
0.126
0.125
0.123
0.121
0.120
0.118
0.116
0.115
0.113
0.112
0.110
0.109
0.107
0.106
0.097
0.099
0.100
0.101
0.102
0.103
0.104
0.105
0.106
0.108
0.109
0.111
0.113
0.115
0.117
0.120
0.122
0.126
0.129
0.133
0.137
0.142
0.147
0.152
0.157
0.163
0.170
0.177
0.184
0.192
0.200
0.210
0.220
0.231
0.245
0.261
0.279
0.301
0.327
0.355
0.384
0.411
0.434
0.458
0.502
0.603
0.777
0.936
1.060
1.276
1.203
0.882
0.610
0.441
0.341
0.281
0.241
0.214
0.194
0.180
0.170
0.162
0.157
0.154
0.151
0.149
0.147
0.145
0.143
0.142
0.140
0.138
0.136
0.134
0.132
0.130
0.129
0.127
0.125
0.123
0.121
0.120
0.118
0.117
0.115
0.113
0.112
0.110
0.109
0.108
0.106
0.097
0.099
0.100
0.101
0.102
0.103
0.104
0.105
0.107
0.108
0.109
0.111
0.113
0.115
0.117
0.120
0.123
0.126
0.130
0.134
0.138
0.143
0.148
0.154
0.160
0.166
0.173
0.181
0.189
0.197
0.207
0.217
0.229
0.242
0.258
0.277
0.301
0.330
0.365
0.405
0.446
0.480
0.500
0.504
0.506
0.538
0.613
0.696
0.767
0.807
0.737
0.602
0.474
0.379
0.315
0.270
0.239
0.215
0.197
0.183
0.173
0.166
0.160
0.156
0.154
0.151
0.149
0.147
0.145
0.143
0.141
0.139
0.137
0.135
0.133
0.131
0.129
0.127
0.125
0.123
0.122
0.120
0.118
0.117
0.115
0.114
0.112
0.111
0.109
0.108
0.106
0.097
0.099
0.100
0.101
0.102
0.103
0.104
0.105
0.107
0.108
0.110
0.111
0.113
0.116
0.118
0.121
0.124
0.127
0.131
0.135
0.140
0.145
0.150
0.156
0.162
0.169
0.177
0.185
0.193
0.203
0.213
0.225
0.238
0.253
0.272
0.295
0.325
0.364
0.414
0.476
0.542
0.598
0.623
0.609
0.570
0.542
0.545
0.568
0.584
0.571
0.522
0.454
0.388
0.333
0.292
0.260
0.236
0.215
0.199
0.186
0.177
0.169
0.164
0.160
0.156
0.154
0.151
0.149
0.146
0.144
0.142
0.140
0.138
0.135
0.133
0.131
0.129
0.127
0.126
0.124
0.122
0.120
0.119
0.117
0.115
0.114
0.112
0.111
0.109
0.108
0.106
0.097
0.099
0.100
0.101
0.102
0.103
0.104
0.105
0.107
0.108
0.110
0.112
0.114
0.116
0.118
0.121
0.124
0.128
0.132
0.136
0.141
0.146
0.152
0.158
0.165
0.172
0.180
0.189
0.198
0.208
0.220
0.233
0.247
0.264
0.286
0.314
0.351
0.403
0.475
0.573
0.691
0.798
0.844
0.806
0.714
0.620
0.555
0.519
0.494
0.463
0.423
0.380
0.339
0.305
0.277
0.254
0.234
0.217
0.202
0.191
0.181
0.174
0.168
0.164
0.160
0.157
0.154
0.151
0.148
0.145
0.143
0.141
0.138
0.136
0.134
0.132
0.130
0.128
0.126
0.124
0.122
0.120
0.119
0.117
0.115
0.114
0.112
0.111
0.109
0.108
0.106
0.097
0.098
0.100
0.101
0.102
0.103
0.104
0.105
0.107
0.108
0.110
0.112
0.114
0.116
0.119
0.122
0.125
0.128
0.133
0.137
0.142
0.147
0.153
0.160
0.167
0.175
0.183
0.193
0.203
0.214
0.226
0.240
0.256
0.275
0.299
0.331
0.376
0.442
0.541
0.693
0.908
1.131
1.222
1.131
0.943
0.752
0.610
0.521
0.462
0.418
0.379
0.345
0.315
0.290
0.269
0.250
0.234
0.219
0.206
0.196
0.187
0.179
0.173
0.168
0.164
0.160
0.156
0.153
0.150
0.147
0.144
0.141
0.139
0.137
0.134
0.132
0.130
0.128
0.126
0.124
0.122
0.120
0.119
0.117
0.115
0.114
0.112
0.111
0.109
0.108
0.106
0.097
0.098
0.099
0.101
0.102
0.103
0.104
0.105
0.107
0.108
0.110
0.112
0.114
0.116
0.119
0.122
0.125
0.129
0.133
0.138
0.143
0.149
0.155
0.162
0.169
0.178
0.187
0.196
0.207
0.219
0.232
0.247
0.264
0.284
0.310
0.345
0.396
0.473
0.598
0.809
1.158
1.601
1.779
1.591
1.243
0.906
0.678
0.541
0.458
0.403
0.363
0.331
0.306
0.285
0.267
0.251
0.236
0.223
0.211
0.201
0.192
0.185
0.178
0.172
0.167
0.163
0.159
0.155
0.151
0.148
0.145
0.142
0.140
0.137
0.135
0.132
0.130
0.128
0.126
0.124
0.122
0.121
0.119
0.117
0.115
0.114
0.112
0.111
0.109
0.108
0.106
0.097
0.098
0.099
0.100
0.102
0.103
0.104
0.105
0.107
0.108
0.110
0.112
0.114
0.117
0.119
0.122
0.126
0.130
0.134
0.139
0.144
0.150
0.156
0.164
0.171
0.180
0.190
0.200
0.211
0.224
0.238
0.253
0.271
0.292
0.318
0.355
0.408
0.490
0.626
0.864
1.276
1.844
2.137
1.981
1.491
1.015
0.721
0.556
0.460
0.400
0.359
0.329
0.305
0.285
0.268
0.253
0.240
0.228
0.216
0.206
0.198
0.190
0.183
0.176
0.171
0.165
0.161
0.157
0.153
0.149
0.146
0.143
0.140
0.137
0.135
0.133
0.130
0.128
0.126
0.124
0.122
0.121
0.119
0.117
0.115
0.114
0.112
0.111
0.109
0.108
0.106
0.097
0.098
0.099
0.100
0.101
0.103
0.104
0.105
0.107
0.108
0.110
0.112
0.114
0.117
0.119
0.122
0.126
0.130
0.134
0.139
0.145
0.151
0.158
0.165
0.173
0.182
0.192
0.203
0.215
0.228
0.242
0.258
0.276
0.297
0.323
0.358
0.409
0.487
0.613
0.823
1.163
1.594
1.882
1.829
1.418
0.985
0.710
0.551
0.457
0.399
0.360
0.331
0.308
0.289
0.273
0.258
0.245
0.232
0.221
0.211
0.202
0.194
0.186
0.180
0.173
0.168
0.163
0.158
0.154
0.150
0.147
0.143
0.140
0.138
0.135
0.133
0.130
0.128
0.126
0.124
0.122
0.121
0.119
0.117
0.115
0.114
0.112
0.111
0.109
0.108
0.106
0.097
0.098
0.099
0.100
0.101
0.102
0.104
0.105
0.106
0.108
0.110
0.112
0.114
0.117
0.119
0.123
0.126
0.130
0.135
0.140
0.145
0.152
0.159
0.166
0.175
0.185
0.195
0.206
0.219
0.232
0.246
0.262
0.279
0.300
0.324
0.356
0.401
0.467
0.570
0.725
0.951
1.209
1.379
1.341
1.110
0.846
0.650
0.525
0.447
0.396
0.361
0.335
0.313
0.295
0.278
0.263
0.249
0.237
0.225
0.215
0.206
0.197
0.189
0.182
0.175
0.169
0.164
0.159
0.155
0.151
0.147
0.144
0.141
0.138
0.135
0.133
0.130
0.128
0.126
0.124
0.122
0.120
0.119
0.117
0.115
0.114
0.112
0.111
0.109
0.108
0.106
0.096
0.097
0.098
0.100
0.101
0.102
0.103
0.105
0.106
0.108
0.110
0.112
0.114
0.117
0.119
0.123
0.126
0.130
0.135
0.140
0.146
0.152
0.160
0.168
0.176
0.186
0.197
0.209
0.221
0.235
0.249
0.265
0.281
0.300
0.322
0.349
0.386
0.438
0.513
0.616
0.750
0.886
0.968
0.944
0.831
0.691
0.573
0.488
0.431
0.391
0.362
0.338
0.318
0.300
0.282
0.267
0.252
0.239
0.228
0.217
0.208
0.199
0.191
0.183
0.176
0.170
0.165
0.160
0.155
0.151
0.147
0.144
0.141
0.138
0.135
0.133
0.130
0.128
0.126
0.124
0.122
0.120
0.119
0.117
0.115
0.114
0.112
0.110
0.109
0.107
0.106
0.096
0.097
0.098
0.099
0.101
0.102
0.103
0.105
0.106
0.108
0.110
0.112
0.114
0.117
0.119
0.123
0.126
0.131
0.135
0.140
0.146
0.153
0.160
0.168
0.178
0.188
0.199
0.211
0.224
0.237
0.251
0.266
0.282
0.298
0.317
0.340
0.369
0.406
0.457
0.521
0.596
0.664
0.703
0.692
0.638
0.568
0.502
0.450
0.411
0.383
0.360
0.340
0.321
0.302
0.285
0.268
0.254
0.240
0.228
0.217
0.208
0.199
0.191
0.183
0.176
0.170
0.165
0.159
0.155
0.151
0.147
0.144
0.141
0.138
0.135
0.133
0.130
0.128
0.126
0.124
0.122
0.120
0.118
0.117
0.115
0.113
0.112
0.110
0.109
0.107
0.106
0.096
0.097
0.098
0.099
0.100
0.101
0.103
0.104
0.106
0.108
0.109
0.112
0.114
0.116
0.119
0.123
0.126
0.131
0.135
0.140
0.146
0.153
0.161
0.169
0.178
0.189
0.200
0.212
0.225
0.239
0.253
0.267
0.281
0.295
0.311
0.329
0.350
0.376
0.409
0.448
0.489
0.524
0.542
0.538
0.514
0.479
0.444
0.414
0.391
0.372
0.355
0.337
0.320
0.302
0.284
0.268
0.252
0.239
0.227
0.216
0.206
0.197
0.189
0.182
0.175
0.169
0.164
0.159
0.154
0.150
0.147
0.143
0.140
0.137
0.135
0.132
0.130
0.128
0.126
0.124
0.122
0.120
0.118
0.116
0.115
0.113
0.112
0.110
0.109
0.107
0.106
0.095
0.096
0.098
0.099
0.100
0.101
0.103
0.104
0.106
0.107
0.109
0.111
0.114
0.116
0.119
0.123
0.126
0.130
0.135
0.140
0.146
0.153
0.161
0.169
0.179
0.189
0.201
0.213
0.226
0.239
0.253
0.266
0.278
0.291
0.304
0.317
0.332
0.350
0.370
0.393
0.415
0.434
0.444
0.443
0.432
0.416
0.399
0.383
0.370
0.357
0.345
0.330
0.314
0.297
0.280
0.263
0.248
0.235
0.223
0.212
0.203
0.194
0.187
0.180
0.174
0.168
0.163
0.158
0.153
0.150
0.146
0.143
0.140
0.137
0.134
0.132
0.130
0.127
0.125
0.123
0.121
0.120
0.118
0.116
0.115
0.113
0.111
0.110
0.108
0.107
0.106
0.095
0.096
0.097
0.098
0.100
0.101
0.102
0.104
0.105
0.107
0.109
0.111
0.114
0.116
0.119
0.123
0.126
0.130
0.135
0.140
0.146
0.153
0.161
0.169
0.179
0.189
0.201
0.213
0.226
0.239
0.252
0.264
0.275
0.286
0.295
0.305
0.315
0.327
0.339
0.352
0.365
0.375
0.381
0.381
0.377
0.370
0.362
0.355
0.347
0.340
0.330
0.318
0.304
0.288
0.271
0.256
0.241
0.228
0.217
0.207
0.198
0.191
0.183
0.177
0.171
0.166
0.161
0.156
0.152
0.148
0.145
0.142
0.139
0.136
0.134
0.131
0.129
0.127
0.125
0.123
0.121
0.119
0.118
0.116
0.114
0.113
0.111
0.110
0.108
0.107
0.105
0.095
0.096
0.097
0.098
0.099
0.101
0.102
0.104
0.105
0.107
0.109
0.111
0.114
0.116
0.119
0.122
0.126
0.130
0.135
0.140
0.146
0.153
0.160
0.169
0.178
0.188
0.200
0.212
0.224
0.237
0.249
0.260
0.270
0.279
0.287
0.293
0.300
0.307
0.314
0.321
0.328
0.334
0.338
0.339
0.338
0.335
0.332
0.328
0.325
0.320
0.312
0.302
0.289
0.275
0.260
0.246
0.232
0.221
0.210
0.201
0.193
0.186
0.179
0.173
0.168
0.163
0.159
0.155
0.151
0.147
0.144
0.141
0.138
0.136
0.133
0.131
0.129
0.126
0.124
0.123
0.121
0.119
0.117
0.116
0.114
0.112
0.111
0.109
0.108
0.106
0.105
0.094
0.096
0.097
0.098
0.099
0.100
0.102
0.103
0.105
0.107
0.109
0.111
0.113
0.116
0.119
0.122
0.126
0.130
0.134
0.140
0.145
0.152
0.159
0.168
0.177
0.187
0.198
0.210
0.222
0.234
0.245
0.255
0.264
0.271
0.277
0.282
0.285
0.289
0.293
0.297
0.301
0.304
0.306
0.307
0.307
0.307
0.306
0.304
0.302
0.298
0.292
0.283
0.272
0.260
0.247
0.234
0.222
0.212
0.202
0.194
0.187
0.181
0.175
0.170
0.165
0.160
0.156
0.153
0.149
0.146
0.143
0.140
0.137
0.135
0.132
0.130
0.128
0.126
0.124
0.122
0.120
0.119
0.117
0.115
0.114
0.112
0.111
0.109
0.108
0.106
0.105
0.094
0.095
0.096
0.098
0.099
0.100
0.102
0.103
0.105
0.107
0.109
0.111
0.113
0.116
0.119
0.122
0.126
0.130
0.134
0.139
0.145
0.151
0.158
0.166
0.175
0.185
0.195
0.207
0.218
0.229
0.240
0.249
0.257
0.263
0.267
0.270
0.272
0.274
0.275
0.277
0.279
0.281
0.282
0.283
0.284
0.284
0.283
0.283
0.281
0.277
0.272
0.264
0.255
0.244
0.233
0.222
0.212
0.203
0.195
0.187
0.181
0.175
0.170
0.166
0.162
0.158
0.154
0.150
0.147
0.144
0.141
0.139
0.136
0.134
0.132
0.129
0.127
0.125
0.123
0.122
0.120
0.118
0.116
0.115
0.113
0.112
0.110
0.109
0.107
0.106
0.105
0.094
0.095
0.096
0.097
0.099
0.100
0.102
0.103
0.105
0.107
0.109
0.111
0.113
0.116
0.119
0.122
0.125
0.129
0.134
0.138
0.144
0.150
0.157
0.164
0.173
0.182
0.192
0.202
0.213
0.223
0.233
0.241
0.248
0.253
0.256
0.258
0.259
0.260
0.260
0.261
0.261
0.262
0.263
0.264
0.264
0.264
0.264
0.263
0.261
0.258
0.253
0.246
0.238
0.229
0.220
0.210
0.202
0.194
0.187
0.181
0.175
0.170
0.166
0.162
0.158
0.155
0.151
0.148
0.145
0.143
0.140
0.138
0.135
0.133
0.131
0.129
0.127
0.125
0.123
0.121
0.119
0.118
0.116
0.114
0.113
0.111
0.110
0.108
0.107
0.106
0.104
0.094
0.095
0.096
0.097
0.099
0.100
0.101
0.103
0.105
0.107
0.109
0.111
0.113
0.116
0.118
0.122
0.125
0.129
0.133
0.138
0.143
0.149
0.155
0.162
0.170
0.179
0.188
0.198
0.207
0.217
0.225
0.233
0.239
0.243
0.246
0.247
0.248
0.247
0.247
0.247
0.247
0.247
0.247
0.247
0.248
0.248
0.247
0.246
0.244
0.241
0.236
0.230
0.223
0.215
0.207
0.200
0.192
0.186
0.180
0.174
0.170
0.166
0.162
0.158
0.155
0.152
0.149
0.146
0.144
0.141
0.139
0.136
0.134
0.132
0.130
0.128
0.126
0.124
0.122
0.120
0.119
0.117
0.115
0.114
0.112
0.111
0.109
0.108
0.107
0.105
0.104
0.094
0.095
0.096
0.097
0.099
0.100
0.101
0.103
0.105
0.107
0.108
0.111
0.113
0.116
0.118
0.121
0.125
0.128
0.132
0.137
0.142
0.147
0.153
0.160
0.167
0.175
0.184
0.192
0.201
0.209
0.217
0.224
0.229
0.233
0.235
0.236
0.236
0.236
0.235
0.235
0.234
0.234
0.234
0.234
0.234
0.233
0.233
0.231
0.229
0.226
0.221
0.216
0.210
0.203
0.197
0.190
0.184
0.178
0.173
0.169
0.165
0.161
0.158
0.155
0.152
0.149
0.147
0.144
0.142
0.139
0.137
0.135
0.133
0.131
0.129
0.127
0.125
0.123
0.121
0.120
0.118
0.116
0.115
0.113
0.112
0.110
0.109
0.108
0.106
0.105
0.104
0.093
0.095
0.096
0.097
0.098
0.100
0.101
0.103
0.105
0.106
0.108
0.111
0.113
0.115
0.118
0.121
0.124
0.128
0.132
0.136
0.141
0.146
0.151
0.158
0.164
0.171
0.179
0.187
0.194
0.202
0.209
0.215
0.219
0.223
0.225
0.226
0.226
0.226
0.225
0.224
0.224
0.223
0.223
0.223
0.222
0.221
0.220
0.218
0.216
0.213
0.209
0.204
0.199
0.193
0.188
0.182
0.177
0.172
0.168
0.164
0.160
0.157
0.154
0.152
0.149
0.147
0.144
0.142
0.140
0.138
0.136
0.134
0.132
0.130
0.128
0.126
0.124
0.122
0.121
0.119
0.117
0.116
0.114
0.113
0.111
0.110
0.108
0.107
0.106
0.104
0.103
0.093
0.095
0.096
0.097
0.098
0.100
0.101
0.103
0.105
0.106
0.108
0.110
0.113
0.115
0.118
0.121
0.124
0.127
0.131
0.135
0.139
0.144
0.149
0.155
0.161
0.168
0.174
0.181
0.188
0.194
0.200
0.206
0.210
0.213
0.215
0.216
0.216
0.216
0.216
0.215
0.215
0.214
0.213
0.213
0.212
0.211
0.209
0.207
0.205
0.202
0.198
0.194
0.189
0.185
0.180
0.175
0.171
0.167
0.163
0.160
0.157
0.154
0.151
0.149
0.147
0.144
0.142
0.140
0.138
0.136
0.134
0.132
0.130
0.129
0.127
0.125
0.123
0.122
0.120
0.118
0.117
0.115
0.114
0.112
0.111
0.109
0.108
0.107
0.105
0.104
0.103
0.093
0.094
0.096
0.097
0.098
0.100
0.101
0.103
0.104
0.106
0.108
0.110
0.113
0.115
0.118
0.120
0.123
0.127
0.130
0.134
0.138
0.143
0.147
0.153
0.158
0.164
0.170
0.176
0.182
0.187
0.193
0.197
0.201
0.204
0.206
0.207
0.208
0.208
0.207
0.207
0.206
0.206
0.205
0.204
0.203
0.202
0.200
0.198
0.196
0.193
0.189
0.186
0.182
0.177
0.173
0.169
0.165
0.162
0.159
0.156
0.153
0.151
0.148
0.146
0.144
0.142
0.140
0.138
0.137
0.135
0.133
0.131
0.129
0.127
0.126
0.124
0.122
0.121
0.119
0.118
0.116
0.115
0.113
0.112
0.110
0.109
0.108
0.106
0.105
0.104
0.102
0.093
0.094
0.096
0.097
0.098
0.100
0.101
0.103
0.104
0.106
0.108
0.110
0.112
0.115
0.117
0.120
0.123
0.126
0.129
0.133
0.137
0.141
0.145
0.150
0.155
0.160
0.165
0.171
0.176
0.181
0.185
0.189
0.193
0.196
0.197
0.199
0.199
0.200
0.200
0.199
0.199
0.198
0.197
0.196
0.195
0.194
0.192
0.190
0.188
0.185
0.182
0.178
0.175
0.171
0.168
0.164
0.161
0.158
0.155
0.153
0.150
0.148
0.146
0.144
0.142
0.140
0.138
0.137
0.135
0.133
0.131
0.130
0.128
0.126
0.125
0.123
0.122
0.120
0.118
0.117
0.115
0.114
0.113
0.111
0.110
0.108
0.107
0.106
0.104
0.103
0.102
0.093
0.094
0.095
0.097
0.098
0.100
0.101
0.103
0.104
0.106
0.108
0.110
0.112
0.115
0.117
0.120
0.122
0.125
0.128
0.132
0.135
0.139
0.143
0.148
0.152
0.157
0.161
0.166
0.171
0.175
0.179
0.183
0.186
0.188
0.190
0.191
0.192
0.192
0.192
0.192
0.192
0.191
0.190
0.189
0.188
0.187
0.185
0.183
0.181
0.178
0.175
0.172
0.169
0.166
0.163
0.160
0.157
0.154
0.152
0.150
0.147
0.146
0.144
0.142
0.140
0.138
0.137
0.135
0.133
0.132
0.130
0.128
0.127
0.125
0.124
0.122
0.121
0.119
0.118
0.116
0.115
0.113
0.112
0.110
0.109
0.108
0.106
0.105
0.104
0.103
0.101
0.093
0.094
0.095
0.097
0.098
0.099
0.101
0.103
0.104
0.106
0.108
0.110
0.112
0.114
0.117
0.119
0.122
0.125
0.128
0.131
0.134
0.138
0.141
0.145
0.149
0.153
0.158
0.162
0.166
0.170
0.173
0.176
0.179
0.181
0.183
0.184
0.185
0.186
0.186
0.186
0.185
0.185
0.184
0.183
0.182
0.180
0.179
0.177
0.175
0.172
0.170
0.167
0.164
0.162
0.159
0.156
0.154
0.151
0.149
0.147
0.145
0.143
0.142
0.140
0.138
0.137
0.135
0.133
0.132
0.130
0.129
0.127
0.126
0.124
0.123
0.121
0.120
0.118
0.117
0.115
0.114
0.113
0.111
0.110
0.109
0.107
0.106
0.105
0.103
0.102
0.101
0.093
0.094
0.095
0.097
0.098
0.099
0.101
0.102
0.104
0.106
0.108
0.110
0.112
0.114
0.116
0.119
0.121
0.124
0.127
0.130
0.133
0.136
0.139
0.143
0.147
0.150
0.154
0.158
0.161
0.165
0.168
0.171
0.173
0.175
0.177
0.178
0.179
0.180
0.180
0.180
0.179
0.179
0.178
0.177
0.176
0.175
0.173
0.171
0.169
0.167
0.165
0.163
0.160
0.158
0.155
0.153
0.151
0.149
0.147
0.145
0.143
0.141
0.140
0.138
0.136
0.135
0.133
0.132
0.130
0.129
0.128
0.126
0.125
0.123
0.122
0.120
0.119
0.117
0.116
0.115
0.113
0.112
0.111
0.109
0.108
0.107
0.105
0.104
0.103
0.102
0.101
0.093
0.094
0.095
0.096
0.098
0.099
0.101
0.102
0.104
0.106
0.107
0.109
0.111
0.113
0.116
0.118
0.120
0.123
0.126
0.128
0.131
0.134
0.138
0.141
0.144
0.147
0.151
0.154
0.157
0.160
0.163
0.166
0.168
0.170
0.171
0.173
0.173
0.174
0.174
0.174
0.174
0.174
0.173
0.172
0.171
0.170
0.168
0.166
0.165
0.163
0.161
0.159
0.156
0.154
0.152
0.150
0.148
0.146
0.144
0.143
0.141
0.139
0.138
0.136
0.135
0.133
0.132
0.131
0.129
0.128
0.126
0.125
0.123
0.122
0.121
0.119
0.118
0.117
0.115
0.114
0.112
0.111
0.110
0.109
0.107
0.106
0.105
0.104
0.102
0.101
0.100
0.093
0.094
0.095
0.096
0.098
0.099
0.100
0.102
0.104
0.105
0.107
0.109
0.111
0.113
0.115
0.117
0.120
0.122
0.125
0.127
0.130
0.133
0.136
0.139
0.142
0.145
0.148
0.151
0.154
0.156
0.159
0.161
0.163
0.165
0.166
0.168
0.168
0.169
0.169
0.169
0.169
0.169
0.168
0.167
0.166
0.165
0.164
0.162
0.160
0.159
0.157
0.155
0.153
0.151
0.149
0.147
0.146
0.144
0.142
0.140
0.139
0.137
0.136
0.135
0.133
0.132
0.130
0.129
0.128
0.126
0.125
0.124
0.122
0.121
0.120
0.118
0.117
0.116
0.114
0.113
0.112
0.110
0.109
0.108
0.107
0.105
0.104
0.103
0.102
0.101
0.100
0.092
0.094
0.095
0.096
0.097
0.099
0.100
0.102
0.103
0.105
0.107
0.109
0.111
0.113
0.115
0.117
0.119
0.121
0.124
0.126
0.129
0.131
0.134
0.137
0.140
0.142
0.145
0.148
0.150
0.153
0.155
0.157
0.159
0.160
0.162
0.163
0.164
0.164
0.165
0.165
0.165
0.164
0.164
0.163
0.162
0.161
0.160
0.158
0.157
0.155
0.153
0.152
0.150
0.148
0.147
0.145
0.143
0.142
0.140
0.139
0.137
0.136
0.134
0.133
0.132
0.130
0.129
0.128
0.126
0.125
0.124
0.123
0.121
0.120
0.119
0.117
0.116
0.115
0.113
0.112
0.111
0.110
0.108
0.107
0.106
0.105
0.104
0.102
0.101
0.100
0.099
0.092
0.093
0.095
0.096
0.097
0.099
0.100
0.102
0.103
0.105
0.106
0.108
0.110
0.112
0.114
0.116
0.118
0.120
0.123
0.125
0.127
0.130
0.132
0.135
0.137
0.140
0.142
0.145
0.147
0.149
0.151
0.153
0.155
0.156
0.158
0.159
0.159
0.160
0.160
0.160
0.160
0.160
0.159
0.159
0.158
0.157
0.156
0.155
0.153
0.152
0.150
0.149
0.147
0.146
0.144
0.143
0.141
0.140
0.138
0.137
0.135
0.134
0.133
0.131
0.130
0.129
0.128
0.126
0.125
0.124
0.123
0.121
0.120
0.119
0.118
0.116
0.115
0.114
0.113
0.111
0.110
0.109
0.108
0.107
0.105
0.104
0.103
0.102
0.101
0.100
0.099
0.092
0.093
0.094
0.096
0.097
0.098
0.100
0.101
0.103
0.104
0.106
0.108
0.110
0.111
0.113
0.115
0.117
0.119
0.122
0.124
0.126
0.128
0.131
0.133
0.135
0.138
0.140
0.142
0.144
0.146
0.148
0.150
0.151
0.153
0.154
0.155
0.156
0.156
0.156
0.157
0.156
0.156
0.156
0.155
0.154
0.153
0.152
0.151
0.150
0.149
0.147
0.146
0.145
0.143
0.142
0.140
0.139
0.138
0.136
0.135
0.134
0.132
0.131
0.130
0.129
0.128
0.126
0.125
0.124
0.123
0.122
0.120
0.119
0.118
0.117
0.115
0.114
0.113
0.112
0.111
0.109
0.108
0.107
0.106
0.105
0.104
0.102
0.101
0.100
0.099
0.098
0.092
0.093
0.094
0.095
0.097
0.098
0.099
0.101
0.102
0.104
0.106
0.107
0.109
0.111
0.113
0.115
0.117
0.119
0.121
0.123
0.125
0.127
0.129
0.131
0.133
0.136
0.138
0.140
0.142
0.143
0.145
0.147
0.148
0.149
0.150
0.151
0.152
0.153
0.153
0.153
0.153
0.153
0.152
0.152
0.151
0.150
0.149
0.148
0.147
0.146
0.145
0.143
0.142
0.141
0.140
0.138
0.137
0.136
0.135
0.133
0.132
0.131
0.130
0.129
0.127
0.126
0.125
0.124
0.123
0.122
0.120
0.119
0.118
0.117
0.116
0.114
0.113
0.112
0.111
0.110
0.109
0.107
0.106
0.105
0.104
0.103
0.102
0.101
0.100
0.099
0.097
0.092
0.093
0.094
0.095
0.096
0.098
0.099
0.101
0.102
0.104
0.105
0.107
0.108
0.110
0.112
0.114
0.116
0.118
0.119
0.121
0.123
0.125
0.128
0.130
0.132
0.134
0.135
0.137
0.139
0.141
0.142
0.144
0.145
0.146
0.147
0.148
0.149
0.149
0.149
0.150
0.150
0.149
0.149
0.149
0.148
0.147
0.146
0.145
0.144
0.143
0.142
0.141
0.140
0.139
0.138
0.136
0.135
0.134
0.133
0.132
0.131
0.129
0.128
0.127
0.126
0.125
0.124
0.123
0.122
0.120
0.119
0.118
0.117
0.116
0.115
0.114
0.112
0.111
0.110
0.109
0.108
0.107
0.106
0.104
0.103
0.102
0.101
0.100
0.099
0.098
0.097
0.091
0.092
0.094
0.095
0.096
0.097
0.099
0.100
0.102
0.103
0.105
0.106
0.108
0.109
0.111
0.113
0.115
0.117
0.118
0.120
0.122
0.124
0.126
0.128
0.130
0.132
0.133
0.135
0.137
0.138
0.140
0.141
0.142
0.143
0.144
0.145
0.146
0.146
0.146
0.146
0.146
0.146
0.146
0.146
0.145
0.144
0.144
0.143
0.142
0.141
0.140
0.139
0.138
0.137
0.136
0.134
0.133
0.132
0.131
0.130
0.129
0.128
0.127
0.126
0.125
0.124
0.123
0.121
0.120
0.119
0.118
0.117
0.116
0.115
0.114
0.113
0.111
0.110
0.109
0.108
0.107
0.106
0.105
0.104
0.103
0.102
0.101
0.099
0.098
0.097
0.096
0.091
0.092
0.093
0.095
0.096
0.097
0.098
0.100
0.101
0.103
0.104
0.106
0.107
0.109
0.110
0.112
0.114
0.116
0.117
0.119
0.121
0.123
0.124
0.126
0.128
0.130
0.131
0.133
0.134
0.136
0.137
0.138
0.140
0.141
0.141
0.142
0.143
0.143
0.143
0.144
0.144
0.143
0.143
0.143
0.142
0.142
0.141
0.140
0.139
0.139
0.138
0.137
0.136
0.135
0.134
0.133
0.132
0.131
0.130
0.129
0.128
0.126
0.125
0.124
0.123
0.122
0.121
0.120
0.119
0.118
0.117
0.116
0.115
0.114
0.113
0.112
0.111
0.110
0.108
0.107
0.106
0.105
0.104
0.103
0.102
0.101
0.100
0.099
0.098
0.097
0.096
0.091
0.092
0.093
0.094
0.095
0.097
0.098
0.099
0.101
0.102
0.103
0.105
0.106
0.108
0.110
0.111
0.113
0.115
0.116
0.118
0.120
0.121
0.123
0.125
0.126
0.128
0.129
0.131
0.132
0.134
0.135
0.136
0.137
0.138
0.139
0.139
0.140
0.140
0.141
0.141
0.141
0.141
0.141
0.140
0.140
0.139
0.139
0.138
0.137
0.136
0.136
0.135
0.134
0.133
0.132
0.131
0.130
0.129
0.128
0.127
0.126
0.125
0.124
0.123
0.122
0.121
0.120
0.119
0.118
0.117
0.116
0.115
0.114
0.113
0.112
0.111
0.110
0.109
0.108
0.107
0.105
0.104
0.103
0.102
0.101
0.100
0.099
0.098
0.097
0.096
0.095
0.090
0.092
0.093
0.094
0.095
0.096
0.097
0.099
0.100
0.101
0.103
0.104
0.106
0.107
0.109
0.110
0.112
0.113
0.115
0.117
0.118
0.120
0.121
0.123
0.125
0.126
0.128
0.129
0.130
0.131
0.133
0.134
0.135
0.136
0.136
0.137
0.137
0.138
0.138
0.138
0.138
0.138
0.138
0.138
0.137
0.137
0.136
0.136
0.135
0.134
0.134
0.133
0.132
0.131
0.130
0.129
0.128
0.127
0.126
0.126
0.125
0.124
0.123
0.122
0.121
0.120
0.119
0.118
0.117
0.116
0.115
0.114
0.113
0.112
0.111
0.110
0.109
0.108
0.107
0.106
0.105
0.104
0.103
0.102
0.101
0.100
0.099
0.098
0.097
0.096
0.095
0.090
0.091
0.092
0.093
0.095
0.096
0.097
0.098
0.100
0.101
0.102
0.104
0.105
0.106
0.108
0.109
0.111
0.112
0.114
0.115
0.117
0.119
0.120
0.122
0.123
0.124
0.126
0.127
0.128
0.129
0.131
0.132
0.132
0.133
0.134
0.135
0.135
0.135
0.136
0.136
0.136
0.136
0.136
0.135
0.135
0.135
0.134
0.134
0.133
0.132
0.132
0.131
0.130
0.129
0.128
0.128
0.127
0.126
0.125
0.124
0.123
0.122
0.121
0.120
0.120
0.119
0.118
0.117
0.116
0.115
0.114
0.113
0.112
0.111
0.110
0.109
0.108
0.107
0.106
0.105
0.104
0.103
0.102
0.101
0.100
0.099
0.098
0.097
0.096
0.095
0.094
0.090
0.091
0.092
0.093
0.094
0.095
0.096
0.098
0.099
0.100
0.102
0.103
0.104
0.106
0.107
0.108
0.110
0.111
0.113
0.114
0.116
0.117
0.119
0.120
0.121
0.123
0.124
0.125
0.126
0.127
0.128
0.129
0.130
0.131
0.132
0.132
0.133
0.133
0.133
0.133
0.134
0.133
0.133
0.133
0.133
0.132
0.132
0.132
0.131
0.130
0.130
0.129
0.128
0.128
0.127
0.126
0.125
0.124
0.124
0.123
0.122
0.121
0.120
0.119
0.118
0.117
0.117
0.116
0.115
0.114
0.113
0.112
0.111
0.110
0.109
0.108
0.107
0.106
0.105
0.104
0.103
0.102
0.101
0.100
0.099
0.098
0.097
0.096
0.095
0.094
0.094
0.089
0.090
0.092
0.093
0.094
0.095
0.096
0.097
0.098
0.100
0.101
0.102
0.104
0.105
0.106
0.108
0.109
0.110
0.112
0.113
0.114
0.116
0.117
0.119
0.120
0.121
0.122
0.123
0.125
0.126
0.127
0.127
0.128
0.129
0.130
0.130
0.131
0.131
0.131
0.131
0.131
0.131
0.131
0.131
0.131
0.130
0.130
0.130
0.129
0.128
0.128
0.127
0.127
0.126
0.125
0.124
0.124
0.123
0.122
0.121
0.120
0.120
0.119
0.118
0.117
0.116
0.115
0.114
0.114
0.113
0.112
0.111
0.110
0.109
0.108
0.107
0.106
0.105
0.104
0.103
0.102
0.101
0.100
0.099
0.099
0.098
0.097
0.096
0.095
0.094
0.093
0.089
0.090
0.091
0.092
0.093
0.094
0.095
0.097
0.098
0.099
0.100
0.101
0.103
0.104
0.105
0.107
0.108
0.109
0.111
0.112
0.113
0.115
0.116
0.117
0.118
0.119
0.121
0.122
0.123
0.124
0.125
0.125
0.126
0.127
0.127
0.128
0.128
0.129
0.129
0.129
0.129
0.129
0.129
0.129
0.129
0.128
0.128
0.128
0.127
0.127
0.126
0.126
0.125
0.124
0.124
0.123
0.122
0.121
0.121
0.120
0.119
0.118
0.118
0.117
0.116
0.115
0.114
0.113
0.113
0.112
0.111
0.110
0.109
0.108
0.107
0.106
0.105
0.104
0.103
0.102
0.102
0.101
0.100
0.099
0.098
0.097
0.096
0.095
0.094
0.093
0.092
0.089
0.090
0.091
0.092
0.093
0.094
0.095
0.096
0.097
0.098
0.100
0.101
0.102
0.103
0.104
0.106
0.107
0.108
0.110
0.111
0.112
0.113
0.114
0.116
0.117
0.118
0.119
0.120
0.121
0.122
0.123
0.124
0.124
0.125
0.126
0.126
0.126
0.127
0.127
0.127
0.127
0.127
0.127
0.127
0.127
0.127
0.126
0.126
0.125
0.125
0.124
0.124
0.123
0.123
0.122
0.121
0.121
0.120
0.119
0.119
0.118
0.117
0.116
0.116
0.115
0.114
0.113
0.112
0.111
0.111
0.110
0.109
0.108
0.107
0.106
0.105
0.104
0.104
0.103
0.102
0.101
0.100
0.099
0.098
0.097
0.096
0.095
0.094
0.094
0.093
0.092
0.088
0.089
0.090
0.091
0.092
0.093
0.094
0.095
0.097
0.098
0.099
0.100
0.101
0.102
0.104
0.105
0.106
0.107
0.108
0.110
0.111
0.112
0.113
0.114
0.115
0.116
0.117
0.118
0.119
0.120
0.121
0.122
0.122
0.123
0.124
0.124
0.125
0.125
0.125
0.125
0.125
0.125
0.125
0.125
0.125
0.125
0.124
0.124
0.124
0.123
0.123
0.122
0.122
0.121
0.121
0.120
0.119
0.119
0.118
0.117
0.117
0.116
0.115
0.114
0.114
0.113
0.112
0.111
0.110
0.110
0.109
0.108
0.107
0.106
0.105
0.104
0.104
0.103
0.102
0.101
0.100
0.099
0.098
0.097
0.096
0.096
0.095
0.094
0.093
0.092
0.091
0.088
0.089
0.090
0.091
0.092
0.093
0.094
0.095
0.096
0.097
0.098
0.099
0.100
0.102
0.103
0.104
0.105
0.106
0.107
0.108
0.110
0.111
0.112
0.113
0.114
0.115
0.116
0.117
0.118
0.119
0.119
0.120
0.121
0.121
0.122
0.122
0.123
0.123
0.123
0.123
0.123
0.123
0.123
0.123
0.123
0.123
0.123
0.122
0.122
0.122
0.121
0.121
0.120
0.120
0.119
0.119
0.118
0.117
0.117
0.116
0.115
0.115
0.114
0.113
0.112
0.112
0.111
0.110
0.109
0.109
0.108
0.107
0.106
0.105
0.104
0.104
0.103
0.102
0.101
0.100
0.099
0.098
0.097
0.097
0.096
0.095
0.094
0.093
0.092
0.091
0.091
0.087
0.088
0.089
0.090
0.091
0.092
0.093
0.094
0.095
0.096
0.097
0.099
0.100
0.101
0.102
0.103
0.104
0.105
0.106
0.107
0.108
0.110
0.111
0.112
0.113
0.114
0.114
0.115
0.116
0.117
0.118
0.118
0.119
0.120
0.120
0.121
0.121
0.121
0.121
0.122
0.122
0.122
0.122
0.122
0.121
0.121
0.121
0.121
0.120
0.120
0.120
0.119
0.119
0.118
0.118
0.117
0.117
0.116
0.115
0.115
0.114
0.113
0.113
0.112
0.111
0.111
0.110
0.109
0.108
0.108
0.107
0.106
0.105
0.104
0.104
0.103
0.102
0.101
0.100
0.099
0.098
0.098
0.097
0.096
0.095
0.094
0.093
0.093
0.092
0.091
0.090
0.087
0.088
0.089
0.090
0.091
0.092
0.093
0.094
0.095
0.096
0.097
0.098
0.099
0.100
0.101
0.102
0.103
0.104
0.105
0.106
0.107
0.108
0.109
0.110
0.111
0.112
0.113
0.114
0.115
0.115
0.116
0.117
0.117
0.118
0.118
0.119
0.119
0.119
0.120
0.120
0.120
0.120
0.120
0.120
0.120
0.120
0.119
0.119
0.119
0.119
0.118
0.118
0.117
0.117
0.116
0.116
0.115
0.115
0.114
0.113
0.113
0.112
0.112
0.111
0.110
0.109
0.109
0.108
0.107
0.107
0.106
0.105
0.104
0.103
0.103
0.102
0.101
0.100
0.099
0.099
0.098
0.097
0.096
0.095
0.094
0.094
0.093
0.092
0.091
0.090
0.089
0.087
0.087
0.088
0.089
0.090
0.091
0.092
0.093
0.094
0.095
0.096
0.097
0.098
0.099
0.100
0.101
0.102
0.103
0.104
0.105
0.106
0.107
0.108
0.109
0.110
0.111
0.112
0.112
0.113
0.114
0.115
0.115
0.116
0.116
0.117
0.117
0.118
0.118
0.118
0.118
0.118
0.118
0.118
0.118
0.118
0.118
0.118
0.118
0.117
0.117
0.117
0.116
0.116
0.115
0.115
0.114
0.114
0.113
0.113
0.112
0.112
0.111
0.110
0.110
0.109
0.108
0.108
0.107
0.106
0.106
0.105
0.104
0.103
0.103
0.102
0.101
0.100
0.099
0.099
0.098
0.097
0.096
0.095
0.095
0.094
0.093
0.092
0.091
0.090
0.090
0.089
0.086
0.087
0.088
0.089
0.090
0.091
0.091
0.092
0.093
0.094
0.095
0.096
0.097
0.098
0.099
0.100
0.101
0.102
0.103
0.104
0.105
0.106
0.107
0.108
0.109
0.109
0.110
0.111
0.112
0.112
0.113
0.114
0.114
0.115
0.115
0.116
0.116
0.116
0.116
0.117
0.117
0.117
0.117
0.117
0.117
0.117
0.116
0.116
0.116
0.116
0.115
0.115
0.115
0.114
0.114
0.113
0.113
0.112
0.112
0.111
0.110
0.110
0.109
0.109
0.108
0.107
0.107
0.106
0.105
0.105
0.104
0.103
0.102
0.102
0.101
0.100
0.099
0.099
0.098
0.097
0.096
0.095
0.095
0.094
0.093
0.092
0.091
0.091
0.090
0.089
0.088
0.086
0.087
0.087
0.088
0.089
0.090
0.091
0.092
0.093
0.094
0.095
0.095
0.096
0.097
0.098
0.099
0.100
0.101
0.102
0.103
0.104
0.105
0.106
0.107
0.107
0.108
0.109
0.110
0.110
0.111
0.112
0.112
0.113
0.113
0.114
0.114
0.114
0.115
0.115
0.115
0.115
0.115
0.115
0.115
0.115
0.115
0.115
0.115
0.114
0.114
0.114
0.114
0.113
0.113
0.112
0.112
0.111
0.111
0.110
0.110
0.109
0.109
0.108
0.108
0.107
0.106
0.106
0.105
0.104
0.104
0.103
0.102
0.101
0.101
0.100
0.099
0.098
0.098
0.097
0.096
0.095
0.095
0.094
0.093
0.092
0.092
0.091
0.090
0.089
0.088
0.088
0.085
0.086
0.087
0.088
0.089
0.089
0.090
0.091
0.092
0.093
0.094
0.095
0.096
0.097
0.097
0.098
0.099
0.100
0.101
0.102
0.103
0.104
0.105
0.105
0.106
0.107
0.108
0.108
0.109
0.110
0.110
0.111
0.111
0.112
0.112
0.113
0.113
0.113
0.113
0.114
0.114
0.114
0.114
0.114
0.114
0.114
0.113
0.113
0.113
0.113
0.113
0.112
0.112
0.112
0.111
0.111
0.110
0.110
0.109
0.109
0.108
0.108
0.107
0.106
0.106
0.105
0.105
0.104
0.103
0.103
0.102
0.101
0.101
0.100
0.099
0.098
0.098
0.097
0.096
0.095
0.095
0.094
0.093
0.092
0.092
0.091
0.090
0.089
0.089
0.088
0.087
0.085
0.086
0.086
0.087
0.088
0.089
0.090
0.091
0.091
0.092
0.093
0.094
0.095
0.096
0.097
0.098
0.098
0.099
0.100
0.101
0.102
0.103
0.103
0.104
0.105
0.106
0.106
0.107
0.108
0.108
0.109
0.109
0.110
0.110
0.111
0.111
0.111
0.112
0.112
0.112
0.112
0.112
0.112
0.112
0.112
0.112
0.112
0.112
0.112
0.111
0.111
0.111
0.111
0.110
0.110
0.109
0.109
0.109
0.108
0.108
0.107
0.107
0.106
0.105
0.105
0.104
0.104
0.103
0.102
0.102
0.101
0.100
0.100
0.099
0.098
0.098
0.097
0.096
0.095
0.095
0.094
0.093
0.092
0.092
0.091
0.090
0.089
0.089
0.088
0.087
0.087
0.084
0.085
0.086
0.087
0.087
0.088
0.089
0.090
0.091
0.092
0.092
0.093
0.094
0.095
0.096
0.097
0.098
0.098
0.099
0.100
0.101
0.102
0.102
0.103
0.104
0.105
0.105
0.106
0.106
0.107
0.108
0.108
0.109
0.109
0.109
0.110
0.110
0.110
0.111
0.111
0.111
0.111
0.111
0.111
0.111
0.111
0.111
0.111
0.110
0.110
0.110
0.110
0.109
0.109
0.109
0.108
0.108
0.107
0.107
0.106
0.106
0.105
0.105
0.104
0.104
0.103
0.103
0.102
0.101
0.101
0.100
0.099
0.099
0.098
0.097
0.097
0.096
0.095
0.095
0.094
0.093
0.092
0.092
0.091
0.090
0.090
0.089
0.088
0.087
0.087
0.086
0.084
0.085
0.085
0.086
0.087
0.088
0.088
0.089
0.090
0.091
0.092
0.093
0.093
0.094
0.095
0.096
0.097
0.097
0.098
0.099
0.100
0.101
0.101
0.102
0.103
0.103
0.104
0.105
0.105
0.106
0.106
0.107
0.107
0.108
0.108
0.108
0.109
0.109
0.109
0.109
0.109
0.110
0.110
0.110
0.110
0.109
0.109
0.109
0.109
0.109
0.109
0.108
0.108
0.108
0.107
0.107
0.107
0.106
0.106
0.105
0.105
0.104
0.104
0.103
0.103
0.102
0.102
0.101
0.100
0.100
0.099
0.099
0.098
0.097
0.097
0.096
0.095
0.095
0.094
0.093
0.092
0.092
0.091
0.090
0.090
0.089
0.088
0.087
0.087
0.086
0.085
0.083
0.084
0.085
0.086
0.086
0.087
0.088
0.089
0.089
0.090
0.091
0.092
0.093
0.093
0.094
0.095
0.096
0.097
0.097
0.098
0.099
0.100
0.100
0.101
0.102
0.102
0.103
0.103
0.104
0.105
0.105
0.106
0.106
0.106
0.107
0.107
0.107
0.108
0.108
0.108
0.108
0.108
0.108
0.108
0.108
0.108
0.108
0.108
0.108
0.108
0.107
0.107
0.107
0.107
0.106
0.106
0.106
0.105
0.105
0.104
0.104
0.103
0.103
0.102
0.102
0.101
0.101
0.100
0.100
0.099
0.098
0.098
0.097
0.096
0.096
0.095
0.094
0.094
0.093
0.092
0.092
0.091
0.090
0.090
0.089
0.088
0.088
0.087
0.086
0.085
0.085
0.083
0.084
0.084
0.085
0.086
0.087
0.087
0.088
0.089
0.090
0.090
0.091
0.092
0.093
0.093
0.094
0.095
0.096
0.096
0.097
0.098
0.099
0.099
0.100
0.101
0.101
0.102
0.102
0.103
0.103
0.104
0.104
0.105
0.105
0.105
0.106
0.106
0.106
0.107
0.107
0.107
0.107
0.107
0.107
0.107
0.107
0.107
0.107
0.107
0.106
0.106
0.106
0.106
0.105
0.105
0.105
0.104
0.104
0.104
0.103
0.103
0.102
0.102
0.101
0.101
0.100
0.100
0.099
0.099
0.098
0.097
0.097
0.096
0.096
0.095
0.094
0.094
0.093
0.092
0.092
0.091
0.090
0.090
0.089
0.088
0.088
0.087
0.086
0.086
0.085
0.084
0.082
0.083
0.084
0.084
0.085
0.086
0.087
0.087
0.088
0.089
0.090
0.090
0.091
0.092
0.093
0.093
0.094
0.095
0.095
0.096
0.097
0.098
0.098
0.099
0.099
0.100
0.101
0.101
0.102
0.102
0.103
0.103
0.104
0.104
0.104
0.105
0.105
0.105
0.105
0.105
0.106
0.106
0.106
0.106
0.106
0.106
0.106
0.106
0.105
0.105
0.105
0.105
0.105
0.104
0.104
0.104
0.103
0.103
0.103
0.102
0.102
0.101
0.101
0.100
0.100
0.099
0.099
0.098
0.098
0.097
0.097
0.096
0.095
0.095
0.094
0.094
0.093
0.092
0.092
0.091
0.090
0.090
0.089
0.088
0.088
0.087
0.086
0.086
0.085
0.084
0.084
0.082
0.083
0.083
0.084
0.085
0.085
0.086
0.087
0.087
0.088
0.089
0.090
0.090
0.091
0.092
0.093
0.093
0.094
0.095
0.095
0.096
0.097
0.097
0.098
0.098
0.099
0.100
0.100
0.101
0.101
0.102
0.102
0.102
0.103
0.103
0.103
0.104
0.104
0.104
0.104
0.104
0.104
0.104
0.105
0.105
0.104
0.104
0.104
0.104
0.104
0.104
0.104
0.103
0.103
0.103
0.103
0.102
0.102
0.102
0.101
0.101
0.100
0.100
0.099
0.099
0.098
0.098
0.097
0.097
0.096
0.096
0.095
0.095
0.094
0.093
0.093
0.092
0.091
0.091
0.090
0.090
0.089
0.088
0.088
0.087
0.086
0.086
0.085
0.084
0.084
0.083
0.081
0.082
0.083
0.083
0.084
0.085
0.085
0.086
0.087
0.088
0.088
0.089
0.090
0.090
0.091
0.092
0.092
0.093
0.094
0.094
0.095
0.096
0.096
0.097
0.097
0.098
0.098
0.099
0.099
0.100
0.100
0.101
0.101
0.102
0.102
0.102
0.102
0.103
0.103
0.103
0.103
0.103
0.103
0.103
0.103
0.103
0.103
0.103
0.103
0.103
0.103
0.103
0.102
0.102
0.102
0.101
0.101
0.101
0.100
0.100
0.100
0.099
0.099
0.098
0.098
0.097
0.097
0.096
0.096
0.095
0.095
0.094
0.094
0.093
0.093
0.092
0.091
0.091
0.090
0.089
0.089
0.088
0.088
0.087
0.086
0.086
0.085
0.084
0.084
0.083
0.083
0.081
0.082
0.082
0.083
0.084
0.084
0.085
0.086
0.086
0.087
0.088
0.088
0.089
0.090
0.090
0.091
0.092
0.092
0.093
0.093
0.094
0.095
0.095
0.096
0.096
0.097
0.097
0.098
0.098
0.099
0.099
0.100
0.100
0.100
0.101
0.101
0.101
0.101
0.102
0.102
0.102
0.102
0.102
0.102
0.102
0.102
0.102
0.102
0.102
0.102
0.102
0.101
0.101
0.101
0.101
0.100
0.100
0.100
0.099
0.099
0.099
0.098
0.098
0.097
0.097
0.097
0.096
0.096
0.095
0.095
0.094
0.093
0.093
0.092
0.092
0.091
0.091
0.090
0.089
0.089
0.088
0.088
0.087
0.086
0.086
0.085
0.084
0.084
0.083
0.083
0.082
0.080
0.081
0.082
0.082
0.083
0.084
0.084
0.085
0.086
0.086
0.087
0.088
0.088
0.089
0.089
0.090
0.091
0.091
0.092
0.093
0.093
0.094
0.094
0.095
0.095
0.096
0.096
0.097
0.097
0.098
0.098
0.099
0.099
0.099
0.100
0.100
0.100
0.100
0.101
0.101
0.101
0.101
0.101
0.101
0.101
0.101
0.101
0.101
0.101
0.101
0.101
0.100
0.100
0.100
0.100
0.099
0.099
0.099
0.098
0.098
0.098
0.097
0.097
0.096
0.096
0.096
0.095
0.095
0.094
0.094
0.093
0.093
0.092
0.092
0.091
0.090
0.090
0.089
0.089
0.088
0.087
0.087
0.086
0.086
0.085
0.084
0.084
0.083
0.083
0.082
0.081
0.080
0.081
0.081
0.082
0.082
0.083
0.084
0.084
0.085
0.086
0.086
0.087
0.088
0.088
0.089
0.089
0.090
0.091
0.091
0.092
0.092
0.093
0.093
0.094
0.094
0.095
0.095
0.096
0.096
0.097
0.097
0.098
0.098
0.098
0.099
0.099
0.099
0.099
0.099
0.100
0.100
0.100
0.100
0.100
0.100
0.100
0.100
0.100
0.100
0.100
0.099
0.099
0.099
0.099
0.099
0.098
0.098
0.098
0.097
0.097
0.097
0.096
0.096
0.096
0.095
0.095
0.094
0.094
0.093
0.093
0.092
0.092
0.091
0.091
0.090
0.090
0.089
0.088
0.088
0.087
0.087
0.086
0.086
0.085
0.084
0.084
0.083
0.083
0.082
0.081
0.081
0.079
0.080
0.081
0.081
0.082
0.082
0.083
0.084
0.084
0.085
0.086
0.086
0.087
0.087
0.088
0.089
0.089
0.090
0.090
0.091
0.091
0.092
0.093
0.093
0.094
0.094
0.095
0.095
0.095
0.096
0.096
0.097
0.097
0.097
0.097
0.098
0.098
0.098
0.098
0.098
0.099
0.099
0.099
0.099
0.099
0.099
0.099
0.099
0.099
0.099
0.098
0.098
0.098
0.098
0.098
0.097
0.097
0.097
0.096
0.096
0.096
0.095
0.095
0.095
0.094
0.094
0.093
0.093
0.092
0.092
0.091
0.091
0.090
0.090
0.089
0.089
0.088
0.088
0.087
0.087
0.086
0.085
0.085
0.084
0.084
0.083
0.083
0.082
0.081
0.081
0.080
0.079
0.080
0.080
0.081
0.081
0.082
0.083
0.083
0.084
0.084
0.085
0.086
0.086
0.087
0.087
0.088
0.088
0.089
0.090
0.090
0.091
0.091
0.092
0.092
0.093
0.093
0.094
0.094
0.094
0.095
0.095
0.096
0.096
0.096
0.096
0.097
0.097
0.097
0.097
0.097
0.098
0.098
0.098
0.098
0.098
0.098
0.098
0.098
0.098
0.097
0.097
0.097
0.097
0.097
0.097
0.096
0.096
0.096
0.096
0.095
0.095
0.095
0.094
0.094
0.093
0.093
0.093
0.092
0.092
0.091
0.091
0.090
0.090
0.089
0.089
0.088
0.088
0.087
0.086
0.086
0.085
0.085
0.084
0.084
0.083
0.083
0.082
0.081
0.081
0.080
0.080
0.078
0.079
0.080
0.080
0.081
0.081
0.082
0.083
0.083
0.084
0.084
0.085
0.085
0.086
0.087
0.087
0.088
0.088
0.089
0.089
0.090
0.090
0.091
0.091
0.092
0.092
0.093
0.093
0.093
0.094
0.094
0.095
0.095
0.095
0.095
0.096
0.096
0.096
0.096
0.096
0.096
0.097
0.097
0.097
0.097
0.097
0.097
0.097
0.097
0.096
0.096
0.096
0.096
0.096
0.096
0.095
0.095
0.095
0.095
0.094
0.094
0.094
0.093
0.093
0.092
0.092
0.092
0.091
0.091
0.090
0.090
0.089
0.089
0.088
0.088
0.087
0.087
0.086
0.086
0.085
0.085
0.084
0.084
0.083
0.083
0.082
0.081
0.081
0.080
0.080
0.079
0.078
0.079
0.079
0.080
0.080
0.081
0.081
0.082
0.083
0.083
0.084
0.084
0.085
0.085
0.086
0.086
0.087
0.087
0.088
0.089
0.089
0.089
0.090
0.090
0.091
0.091
0.092
0.092
0.093
0.093
0.093
0.094
0.094
0.094
0.094
0.095
0.095
0.095
0.095
0.095
0.095
0.096
0.096
0.096
0.096
0.096
0.096
0.096
0.096
0.095
0.095
0.095
0.095
0.095
0.095
0.094
0.094
0.094
0.094
0.093
0.093
0.093
0.092
0.092
0.092
0.091
0.091
0.090
0.090
0.090
0.089
0.089
0.088
0.088
0.087
0.087
0.086
0.086
0.085
0.085
0.084
0.084
0.083
0.082
0.082
0.081
0.081
0.080
0.080
0.079
0.079
0.081
0.081
0.082
0.083
0.083
0.084
0.084
0.085
0.085
0.086
0.086
0.087
0.087
0.088
0.089
0.089
0.089
0.090
0.090
0.091
0.091
0.092
0.092
0.092
0.093
0.093
0.093
0.093
0.093
0.093
0.093
0.093
0.093
0.093
0.093
0.092
0.092
0.092
0.091
0.091
0.091
0.090
0.090
0.089
0.089
0.089
0.088
0.088
0.087
0.087
0.087
0.086
0.086
0.086
0.085
0.085
0.085
0.085
0.084
0.084
0.084
0.083
0.083
0.083
0.083
0.082
0.082
0.082
0.082
0.081
0.081
0.081
0.080
0.080
0.080
0.080
0.079
0.079
0.078
0.078
0.078
0.077
0.077
0.077
0.076
0.076
0.075
0.075
0.075
0.074
0.074
0.082
0.082
0.083
0.083
0.084
0.084
0.085
0.086
0.086
0.087
0.087
0.088
0.088
0.089
0.089
0.090
0.091
0.091
0.091
0.092
0.092
0.093
0.093
0.093
0.094
0.094
0.094
0.094
0.094
0.094
0.094
0.094
0.094
0.094
0.094
0.094
0.093
0.093
0.093
0.092
0.092
0.091
0.091
0.090
0.090
0.089
0.089
0.088
0.088
0.087
0.087
0.087
0.086
0.086
0.086
0.085
0.085
0.085
0.085
0.084
0.084
0.084
0.084
0.083
0.083
0.083
0.083
0.082
0.082
0.082
0.082
0.081
0.081
0.081
0.080
0.080
0.080
0.079
0.079
0.079
0.078
0.078
0.078
0.077
0.077
0.076
0.076
0.076
0.075
0.075
0.074
0.082
0.083
0.083
0.084
0.085
0.085
0.086
0.086
0.087
0.088
0.088
0.089
0.089
0.090
0.090
0.091
0.092
0.092
0.093
0.093
0.094
0.094
0.094
0.095
0.095
0.095
0.096
0.096
0.096
0.096
0.096
0.096
0.096
0.095
0.095
0.095
0.095
0.094
0.094
0.093
0.093
0.092
0.092
0.091
0.090
0.090
0.089
0.089
0.088
0.088
0.087
0.087
0.086
0.086
0.086
0.085
0.085
0.085
0.085
0.085
0.084
0.084
0.084
0.084
0.084
0.083
0.083
0.083
0.083
0.082
0.082
0.082
0.082
0.081
0.081
0.081
0.080
0.080
0.080
0.079
0.079
0.078
0.078
0.078
0.077
0.077
0.077
0.076
0.076
0.075
0.075
0.083
0.084
0.084
0.085
0.085
0.086
0.087
0.087
0.088
0.088
0.089
0.090
0.090
0.091
0.091
0.092
0.093
0.093
0.094
0.094
0.095
0.095
0.096
0.096
0.096
0.097
0.097
0.097
0.097
0.097
0.097
0.097
0.097
0.097
0.097
0.096
0.096
0.095
0.095
0.094
0.094
0.093
0.093
0.092
0.091
0.091
0.090
0.089
0.089
0.088
0.088
0.087
0.087
0.086
0.086
0.086
0.085
0.085
0.085
0.085
0.085
0.084
0.084
0.084
0.084
0.084
0.084
0.083
0.083
0.083
0.083
0.082
0.082
0.082
0.081
0.081
0.081
0.080
0.080
0.080
0.079
0.079
0.079
0.078
0.078
0.077
0.077
0.077
0.076
0.076
0.075
0.084
0.084
0.085
0.086
0.086
0.087
0.087
0.088
0.089
0.089
0.090
0.091
0.091
0.092
0.092
0.093
0.094
0.094
0.095
0.095
0.096
0.096
0.097
0.097
0.098
0.098
0.098
0.098
0.099
0.099
0.099
0.099
0.099
0.098
0.098
0.098
0.097
0.097
0.096
0.096
0.095
0.094
0.094
0.093
0.092
0.091
0.091
0.090
0.089
0.088
0.088
0.087
0.087
0.086
0.086
0.086
0.086
0.085
0.085
0.085
0.085
0.085
0.085
0.085
0.084
0.084
0.084
0.084
0.084
0.083
0.083
0.083
0.083
0.082
0.082
0.082
0.081
0.081
0.081
0.080
0.080
0.080
0.079
0.079
0.078
0.078
0.078
0.077
0.077
0.076
0.076
0.084
0.085
0.086
0.086
0.087
0.088
0.088
0.089
0.090
0.090
0.091
0.091
0.092
0.093
0.093
0.094
0.095
0.095
0.096
0.096
0.097
0.097
0.098
0.098
0.099
0.099
0.100
0.100
0.100
0.100
0.100
0.100
0.100
0.100
0.100
0.099
0.099
0.098
0.098
0.097
0.096
0.096
0.095
0.094
0.093
0.092
0.091
0.090
0.090
0.089
0.088
0.088
0.087
0.087
0.086
0.086
0.086
0.086
0.085
0.085
0.085
0.085
0.085
0.085
0.085
0.085
0.085
0.084
0.084
0.084
0.084
0.083
0.083
0.083
0.083
0.082
0.082
0.082
0.081
0.081
0.081
0.080
0.080
0.079
0.079
0.079
0.078
0.078
0.077
0.077
0.076
0.085
0.086
0.086
0.087
0.088
0.088
0.089
0.090
0.090
0.091
0.092
0.092
0.093
0.094
0.094
0.095
0.096
0.096
0.097
0.097
0.098
0.099
0.099
0.100
0.100
0.101
0.101
0.101
0.101
0.102
0.102
0.102
0.102
0.101
0.101
0.101
0.100
0.100
0.099
0.099
0.098
0.097
0.096
0.095
0.094
0.093
0.092
0.091
0.090
0.089
0.089
0.088
0.087
0.087
0.086
0.086
0.086
0.086
0.086
0.086
0.086
0.086
0.086
0.085
0.085
0.085
0.085
0.085
0.085
0.085
0.084
0.084
0.084
0.084
0.083
0.083
0.083
0.082
0.082
0.081
0.081
0.081
0.080
0.080
0.079
0.079
0.079
0.078
0.078
0.077
0.077
0.086
0.086
0.087
0.088
0.088
0.089
0.090
0.090
0.091
0.092
0.092
0.093
0.094
0.095
0.095
0.096
0.097
0.097
0.098
0.099
0.099
0.100
0.100
0.101
0.101
0.102
0.102
0.103
0.103
0.103
0.103
0.103
0.103
0.103
0.103
0.102
0.102
0.101
0.101
0.100
0.099
0.098
0.097
0.096
0.095
0.094
0.093
0.092
0.091
0.090
0.089
0.088
0.088
0.087
0.087
0.087
0.086
0.086
0.086
0.086
0.086
0.086
0.086
0.086
0.086
0.086
0.086
0.086
0.085
0.085
0.085
0.085
0.084
0.084
0.084
0.084
0.083
0.083
0.082
0.082
0.082
0.081
0.081
0.080
0.080
0.080
0.079
0.079
0.078
0.078
0.077
0.086
0.087
0.088
0.088
0.089
0.090
0.090
0.091
0.092
0.093
0.093
0.094
0.095
0.095
0.096
0.097
0.097
0.098
0.099
0.100
0.100
0.101
0.102
0.102
0.103
0.103
0.104
0.104
0.104
0.105
0.105
0.105
0.105
0.105
0.104
0.104
0.104
0.103
0.102
0.102
0.101
0.100
0.099
0.098
0.097
0.095
0.094
0.093
0.092
0.091
0.090
0.089
0.088
0.088
0.087
0.087
0.087
0.087
0.087
0.087
0.087
0.087
0.087
0.087
0.087
0.086
0.086
0.086
0.086
0.086
0.086
0.085
0.085
0.085
0.084
0.084
0.084
0.083
0.083
0.083
0.082
0.082
0.081
0.081
0.081
0.080
0.080
0.079
0.079
0.078
0.078
0.087
0.088
0.088
0.089
0.090
0.090
0.091
0.092
0.093
0.093
0.094
0.095
0.095
0.096
0.097
0.098
0.098
0.099
0.100
0.101
0.101
0.102
0.103
0.103
0.104
0.104
0.105
0.105
0.106
0.106
0.106
0.106
0.106
0.106
0.106
0.106
0.105
0.105
0.104
0.103
0.103
0.102
0.100
0.099
0.098
0.097
0.095
0.094
0.093
0.092
0.091
0.090
0.089
0.089
0.088
0.088
0.088
0.087
0.087
0.087
0.087
0.087
0.087
0.087
0.087
0.087
0.087
0.087
0.087
0.087
0.086
0.086
0.086
0.085
0.085
0.085
0.084
0.084
0.084
0.083
0.083
0.083
0.082
0.082
0.081
0.081
0.080
0.080
0.079
0.079
0.078
0.088
0.088
0.089
0.090
0.090
0.091
0.092
0.093
0.093
0.094
0.095
0.096
0.096
0.097
0.098
0.099
0.099
0.100
0.101
0.102
0.102
0.103
0.104
0.104
0.105
0.106
0.106
0.107
0.107
0.107
0.108
0.108
0.108
0.108
0.108
0.107
0.107
0.107
0.106
0.105
0.104
0.103
0.102
0.101
0.100
0.098
0.097
0.096
0.094
0.093
0.092
0.091
0.090
0.090
0.089
0.089
0.088
0.088
0.088
0.088
0.088
0.088
0.088
0.088
0.088
0.088
0.088
0.088
0.087
0.087
0.087
0.087
0.086
0.086
0.086
0.086
0.085
0.085
0.084
0.084
0.084
0.083
0.083
0.082
0.082
0.081
0.081
0.080
0.080
0.079
0.079
0.088
0.089
0.090
0.090
0.091
0.092
0.093
0.093
0.094
0.095
0.096
0.096
0.097
0.098
0.099
0.099
0.100
0.101
0.102
0.102
0.103
0.104
0.105
0.105
0.106
0.107
0.107
0.108
0.108
0.109
0.109
0.109
0.110
0.110
0.109
0.109
0.109
0.108
0.108
0.107
0.106
0.105
0.104
0.103
0.102
0.100
0.099
0.097
0.096
0.094
0.093
0.092
0.091
0.091
0.090
0.090
0.090
0.089
0.089
0.089
0.089
0.089
0.089
0.089
0.089
0.089
0.089
0.088
0.088
0.088
0.088
0.088
0.087
0.087
0.087
0.086
0.086
0.085
0.085
0.085
0.084
0.084
0.083
0.083
0.082
0.082
0.081
0.081
0.080
0.080
0.080
0.089
0.089
0.090
0.091
0.092
0.092
0.093
0.094
0.095
0.095
0.096
0.097
0.098
0.099
0.099
0.100
0.101
0.102
0.103
0.103
0.104
0.105
0.106
0.107
0.107
0.108
0.109
0.109
0.110
0.110
0.111
0.111
0.111
0.111
0.111
0.111
0.111
0.110
0.110
0.109
0.108
0.107
0.106
0.105
0.103
0.102
0.101
0.099
0.098
0.096
0.095
0.094
0.093
0.092
0.092
0.091
0.091
0.091
0.090
0.090
0.090
0.090
0.090
0.090
0.090
0.090
0.090
0.089
0.089
0.089
0.089
0.088
0.088
0.088
0.087
0.087
0.087
0.086
0.086
0.085
0.085
0.084
0.084
0.083
0.083
0.083
0.082
0.082
0.081
0.081
0.080
0.089
0.090
0.091
0.092
0.092
0.093
0.094
0.095
0.095
0.096
0.097
0.098
0.098
0.099
0.100
0.101
0.102
0.102
0.103
0.104
0.105
0.106
0.107
0.107
0.108
0.109
0.110
0.110
0.111
0.112
0.112
0.112
0.113
0.113
0.113
0.113
0.113
0.112
0.112
0.111
0.110
0.109
0.108
0.107
0.106
0.104
0.103
0.101
0.100
0.098
0.097
0.096
0.095
0.094
0.093
0.093
0.092
0.092
0.092
0.092
0.091
0.091
0.091
0.091
0.091
0.091
0.091
0.090
0.090
0.090
0.090
0.089
0.089
0.089
0.088
0.088
0.087
0.087
0.086
0.086
0.086
0.085
0.085
0.084
0.084
0.083
0.083
0.082
0.082
0.081
0.081
0.090
0.091
0.091
0.092
0.093
0.094
0.094
0.095
0.096
0.097
0.098
0.098
0.099
0.100
0.101
0.101
0.102
0.103
0.104
0.105
0.106
0.107
0.108
0.108
0.109
0.110
0.111
0.112
0.112
0.113
0.113
0.114
0.114
0.114
0.115
0.115
0.114
0.114
0.114
0.113
0.112
0.111
0.110
0.109
0.108
0.106
0.105
0.103
0.102
0.100
0.099
0.098
0.097
0.096
0.095
0.094
0.094
0.094
0.093
0.093
0.093
0.093
0.092
0.092
0.092
0.092
0.092
0.091
0.091
0.091
0.090
0.090
0.090
0.089
0.089
0.089
0.088
0.088
0.087
0.087
0.086
0.086
0.085
0.085
0.084
0.084
0.083
0.083
0.082
0.082
0.081
0.090
0.091
0.092
0.093
0.094
0.094
0.095
0.096
0.097
0.097
0.098
0.099
0.100
0.100
0.101
0.102
0.103
0.104
0.105
0.106
0.106
0.107
0.108
0.109
0.110
0.111
0.112
0.113
0.113
0.114
0.115
0.115
0.116
0.116
0.116
0.116
0.116
0.116
0.116
0.115
0.114
0.114
0.113
0.111
0.110
0.109
0.107
0.106
0.104
0.103
0.101
0.100
0.099
0.098
0.097
0.096
0.096
0.095
0.095
0.095
0.094
0.094
0.094
0.094
0.093
0.093
0.093
0.092
0.092
0.092
0.091
0.091
0.091
0.090
0.090
0.089
0.089
0.088
0.088
0.087
0.087
0.086
0.086
0.085
0.085
0.084
0.084
0.083
0.083
0.082
0.082
0.091
0.092
0.092
0.093
0.094
0.095
0.096
0.096
0.097
0.098
0.099
0.099
0.100
0.101
0.102
0.103
0.104
0.104
0.105
0.106
0.107
0.108
0.109
0.110
0.111
0.112
0.113
0.114
0.115
0.115
0.116
0.117
0.117
0.118
0.118
0.118
0.118
0.118
0.118
0.117
0.116
0.116
0.115
0.114
0.112
0.111
0.110
0.108
0.107
0.105
0.104
0.102
0.101
0.100
0.099
0.098
0.098
0.097
0.097
0.096
0.096
0.096
0.095
0.095
0.095
0.094
0.094
0.094
0.093
0.093
0.092
0.092
0.092
0.091
0.091
0.090
0.090
0.089
0.089
0.088
0.088
0.087
0.087
0.086
0.086
0.085
0.084
0.084
0.083
0.083
0.082
0.091
0.092
0.093
0.094
0.095
0.095
0.096
0.097
0.098
0.098
0.099
0.100
0.101
0.102
0.102
0.103
0.104
0.105
0.106
0.107
0.108
0.109
0.110
0.111
0.112
0.113
0.114
0.115
0.116
0.116
0.117
0.118
0.118
0.119
0.119
0.120
0.120
0.120
0.119
0.119
0.118
0.118
0.117
0.116
0.115
0.113
0.112
0.111
0.109
0.108
0.106
0.105
0.104
0.103
0.102
0.101
0.100
0.099
0.099
0.098
0.098
0.097
0.097
0.096
0.096
0.096
0.095
0.095
0.094
0.094
0.093
0.093
0.093
0.092
0.092
0.091
0.091
0.090
0.090
0.089
0.088
0.088
0.087
0.087
0.086
0.086
0.085
0.085
0.084
0.083
0.083
0.092
0.093
0.093
0.094
0.095
0.096
0.097
0.097
0.098
0.099
0.100
0.100
0.101
0.102
0.103
0.104
0.105
0.105
0.106
0.107
0.108
0.109
0.110
0.111
0.112
0.113
0.114
0.116
0.117
0.117
0.118
0.119
0.120
0.120
0.121
0.121
0.121
0.121
0.121
0.121
0.121
0.120
0.119
0.118
0.117
0.116
0.115
0.113
0.112
0.110
0.109
0.107
0.106
0.105
0.104
0.103
0.102
0.101
0.101
0.100
0.099
0.099
0.098
0.098
0.097
0.097
0.096
0.096
0.096
0.095
0.095
0.094
0.094
0.093
0.093
0.092
0.091
0.091
0.090
0.090
0.089
0.089
0.088
0.088
0.087
0.086
0.086
0.085
0.085
0.084
0.083
0.092
0.093
0.094
0.095
0.096
0.096
0.097
0.098
0.099
0.099
0.100
0.101
0.102
0.103
0.103
0.104
0.105
0.106
0.107
0.108
0.109
0.110
0.111
0.112
0.113
0.114
0.115
0.116
0.117
0.118
0.119
0.120
0.121
0.122
0.122
0.123
0.123
0.123
0.123
0.123
0.122
0.122
0.121
0.120
0.119
0.118
0.117
0.116
0.114
0.113
0.111
0.110
0.109
0.108
0.106
0.105
0.104
0.103
0.103
0.102
0.101
0.101
0.100
0.099
0.099
0.098
0.098
0.097
0.097
0.096
0.096
0.095
0.095
0.094
0.093
0.093
0.092
0.092
0.091
0.091
0.090
0.089
0.089
0.088
0.088
0.087
0.086
0.086
0.085
0.085
0.084
0.093
0.094
0.094
0.095
0.096
0.097
0.098
0.098
0.099
0.100
0.101
0.101
0.102
0.103
0.104
0.105
0.105
0.106
0.107
0.108
0.109
0.110
0.111
0.112
0.114
0.115
0.116
0.117
0.118
0.119
0.120
0.121
0.122
0.123
0.124
0.124
0.124
0.125
0.125
0.125
0.124
0.124
0.123
0.123
0.122
0.121
0.119
0.118
0.117
0.115
0.114
0.113
0.111
0.110
0.109
0.108
0.107
0.106
0.105
0.104
0.103
0.102
0.102
0.101
0.100
0.100
0.099
0.099
0.098
0.097
0.097
0.096
0.096
0.095
0.094
0.094
0.093
0.093
0.092
0.091
0.091
0.090
0.090
0.089
0.088
0.088
0.087
0.086
0.086
0.085
0.085
0.093
0.094
0.095
0.096
0.096
0.097
0.098
0.099
0.099
0.100
0.101
0.102
0.103
0.103
0.104
0.105
0.106
0.107
0.108
0.108
0.109
0.111
0.112
0.113
0.114
0.115
0.116
0.118
0.119
0.120
0.121
0.122
0.123
0.124
0.125
0.126
0.126
0.126
0.126
0.126
0.126
0.126
0.125
0.125
0.124
0.123
0.122
0.120
0.119
0.118
0.116
0.115
0.114
0.112
0.111
0.110
0.109
0.108
0.107
0.106
0.105
0.104
0.103
0.103
0.102
0.101
0.101
0.100
0.099
0.099
0.098
0.097
0.097
0.096
0.095
0.095
0.094
0.094
0.093
0.092
0.092
0.091
0.090
0.090
0.089
0.088
0.088
0.087
0.086
0.086
0.085
0.093
0.094
0.095
0.096
0.097
0.098
0.098
0.099
0.100
0.101
0.101
0.102
0.103
0.104
0.104
0.105
0.106
0.107
0.108
0.109
0.110
0.111
0.112
0.113
0.114
0.116
0.117
0.118
0.120
0.121
0.122
0.123
0.124
0.125
0.126
0.127
0.127
0.128
0.128
0.128
0.128
0.128
0.127
0.127
0.126
0.125
0.124
0.123
0.122
0.120
0.119
0.118
0.116
0.115
0.114
0.112
0.111
0.110
0.109
0.108
0.107
0.106
0.105
0.104
0.104
0.103
0.102
0.101
0.101
0.100
0.099
0.099
0.098
0.097
0.096
0.096
0.095
0.094
0.094
0.093
0.092
0.092
0.091
0.090
0.090
0.089
0.088
0.088
0.087
0.086
0.086
0.094
0.095
0.095
0.096
0.097
0.098
0.099
0.099
0.100
0.101
0.102
0.102
0.103
0.104
0.105
0.106
0.106
0.107
0.108
0.109
0.110
0.111
0.112
0.114
0.115
0.116
0.118
0.119
0.120
0.122
0.123
0.124
0.125
0.126
0.127
0.128
0.129
0.129
0.130
0.130
0.130
0.129
0.129
0.129
0.128
0.127
0.126
0.125
0.124
0.123
0.121
0.120
0.119
0.117
0.116
0.115
0.113
0.112
0.111
0.110
0.109
0.108
0.107
0.106
0.105
0.104
0.104
0.103
0.102
0.101
0.100
0.100
0.099
0.098
0.097
0.097
0.096
0.095
0.095
0.094
0.093
0.093
0.092
0.091
0.090
0.090
0.089
0.088
0.088
0.087
0.086
0.094
0.095
0.096
0.097
0.097
0.098
0.099
0.100
0.101
0.101
0.102
0.103
0.103
0.104
0.105
0.106
0.107
0.107
0.108
0.109
0.110
0.111
0.113
0.114
0.115
0.117
0.118
0.120
0.121
0.122
0.124
0.125
0.126
0.127
0.128
0.129
0.130
0.131
0.131
0.131
0.131
0.131
0.131
0.130
0.130
0.129
0.128
0.127
0.126
0.125
0.123
0.122
0.121
0.119
0.118
0.117
0.115
0.114
0.113
0.112
0.111
0.110
0.109
0.108
0.107
0.106
0.105
0.104
0.103
0.102
0.102
0.101
0.100
0.099
0.099
0.098
0.097
0.096
0.096
0.095
0.094
0.093
0.093
0.092
0.091
0.090
0.090
0.089
0.088
0.088
0.087
0.094
0.095
0.096
0.097
0.098
0.099
0.099
0.100
0.101
0.102
0.102
0.103
0.104
0.105
0.105
0.106
0.107
0.108
0.109
0.110
0.111
0.112
0.113
0.114
0.116
0.117
0.119
0.120
0.122
0.123
0.125
0.126
0.127
0.128
0.130
0.130
0.131
0.132
0.132
0.133
0.133
0.133
0.132
0.132
0.132
0.131
0.130
0.129
0.128
0.127
0.126
0.124
0.123
0.122
0.120
0.119
0.118
0.116
0.115
0.114
0.113
0.111
0.110
0.109
0.108
0.107
0.106
0.106
0.105
0.104
0.103
0.102
0.101
0.100
0.100
0.099
0.098
0.097
0.096
0.096
0.095
0.094
0.093
0.093
0.092
0.091
0.090
0.090
0.089
0.088
0.088
0.095
0.096
0.096
0.097
0.098
0.099
0.100
0.100
0.101
0.102
0.103
0.103
0.104
0.105
0.106
0.106
0.107
0.108
0.109
0.110
0.111
0.112
0.113
0.115
0.116
0.117
0.119
0.121
0.122
0.124
0.125
0.127
0.128
0.129
0.131
0.132
0.132
0.133
0.134
0.134
0.134
0.134
0.134
0.134
0.133
0.133
0.132
0.131
0.130
0.129
0.128
0.126
0.125
0.124
0.122
0.121
0.120
0.118
0.117
0.116
0.114
0.113
0.112
0.111
0.110
0.109
0.108
0.107
0.106
0.105
0.104
0.103
0.102
0.101
0.101
0.100
0.099
0.098
0.097
0.096
0.096
0.095
0.094
0.093
0.093
0.092
0.091
0.090
0.090
0.089
0.088
0.095
0.096
0.097
0.098
0.098
0.099
0.100
0.101
0.101
0.102
0.103
0.104
0.104
0.105
0.106
0.107
0.107
0.108
0.109
0.110
0.111
0.112
0.114
0.115
0.116
0.118
0.120
0.121
0.123
0.124
0.126
0.128
0.129
0.130
0.132
0.133
0.134
0.134
0.135
0.135
0.136
0.136
0.135
0.135
0.135
0.134
0.134
0.133
0.132
0.131
0.129
0.128
0.127
0.126
0.124
0.123
0.121
0.120
0.119
0.117
0.116
0.115
0.114
0.113
0.111
0.110
0.109
0.108
0.107
0.106
0.105
0.104
0.103
0.103
0.102
0.101
0.100
0.099
0.098
0.097
0.097
0.096
0.095
0.094
0.093
0.093
0.092
0.091
0.090
0.090
0.089
0.095
0.096
0.097
0.098
0.099
0.099
0.100
0.101
0.102
0.102
0.103
0.104
0.105
0.105
0.106
0.107
0.108
0.109
0.109
0.110
0.112
0.113
0.114
0.115
0.117
0.118
0.120
0.122
0.123
0.125
0.127
0.128
0.130
0.131
0.133
0.134
0.135
0.135
0.136
0.136
0.137
0.137
0.137
0.137
0.136
0.136
0.135
0.134
0.133
0.132
0.131
0.130
0.129
0.127
0.126
0.125
0.123
0.122
0.121
0.119
0.118
0.117
0.115
0.114
0.113
0.112
0.111
0.110
0.109
0.108
0.107
0.106
0.105
0.104
0.103
0.102
0.101
0.100
0.099
0.098
0.097
0.097
0.096
0.095
0.094
0.093
0.092
0.092
0.091
0.090
0.089
0.095
0.096
0.097
0.098
0.099
0.100
0.100
0.101
0.102
0.103
0.103
0.104
0.105
0.106
0.106
0.107
0.108
0.109
0.110
0.111
0.112
0.113
0.114
0.116
0.117
0.119
0.121
0.122
0.124
0.126
0.128
0.129
0.131
0.132
0.133
0.135
0.136
0.136
0.137
0.138
0.138
0.138
0.138
0.138
0.138
0.137
0.137
0.136
0.135
0.134
0.133
0.132
0.130
0.129
0.128
0.126
0.125
0.124
0.122
0.121
0.120
0.118
0.117
0.116
0.114
0.113
0.112
0.111
0.110
0.109
0.108
0.107
0.106
0.105
0.104
0.103
0.102
0.101
0.100
0.099
0.098
0.097
0.096
0.096
0.095
0.094
0.093
0.092
0.092
0.091
0.090
0.096
0.097
0.097
0.098
0.099
0.100
0.101
0.101
0.102
0.103
0.104
0.104
0.105
0.106
0.107
0.108
0.108
0.109
0.110
0.111
0.112
0.114
0.115
0.116
0.118
0.119
0.121
0.123
0.125
0.127
0.128
0.130
0.132
0.133
0.134
0.136
0.137
0.137
0.138
0.139
0.139
0.139
0.139
0.139
0.139
0.139
0.138
0.137
0.137
0.136
0.135
0.133
0.132
0.131
0.129
0.128
0.127
0.125
0.124
0.123
0.121
0.120
0.119
0.117
0.116
0.115
0.114
0.112
0.111
0.110
0.109
0.108
0.107
0.106
0.105
0.104
0.103
0.102
0.101
0.100
0.099
0.098
0.097
0.096
0.096
0.095
0.094
0.093
0.092
0.091
0.091
0.096
0.097
0.098
0.098
0.099
0.100
0.101
0.102
0.102
0.103
0.104
0.105
0.106
0.106
0.107
0.108
0.109
0.110
0.111
0.112
0.113
0.114
0.115
0.117
0.118
0.120
0.122
0.124
0.125
0.127
0.129
0.131
0.132
0.134
0.135
0.136
0.138
0.138
0.139
0.140
0.140
0.140
0.141
0.141
0.140
0.140
0.139
0.139
0.138
0.137
0.136
0.135
0.134
0.132
0.131
0.130
0.128
0.127
0.126
0.124
0.123
0.121
0.120
0.119
0.117
0.116
0.115
0.114
0.112
0.111
0.110
0.109
0.108
0.107
0.106
0.105
0.104
0.103
0.102
0.101
0.100
0.099
0.098
0.097
0.096
0.095
0.095
0.094
0.093
0.092
0.091
0.096
0.097
0.098
0.099
0.099
0.100
0.101
0.102
0.103
0.103
0.104
0.105
0.106
0.107
0.107
0.108
0.109
0.110
0.111
0.112
0.113
0.115
0.116
0.117
0.119
0.121
0.123
0.124
0.126
0.128
0.130
0.132
0.133
0.135
0.136
0.137
0.138
0.139
0.140
0.141
0.141
0.142
0.142
0.142
0.141
0.141
0.141
0.140
0.139
0.138
0.137
0.136
0.135
0.134
0.133
0.131
0.130
0.128
0.127
0.126
0.124
0.123
0.121
0.120
0.119
0.117
0.116
0.115
0.114
0.112
0.111
0.110
0.109
0.108
0.107
0.106
0.105
0.104
0.103
0.102
0.101
0.100
0.099
0.098
0.097
0.096
0.095
0.094
0.093
0.093
0.092
0.096
0.097
0.098
0.099
0.100
0.100
0.101
0.102
0.103
0.104
0.105
0.105
0.106
0.107
0.108
0.109
0.110
0.111
0.112
0.113
0.114
0.115
0.117
0.118
0.120
0.121
0.123
0.125
0.127
0.129
0.131
0.132
0.134
0.136
0.137
0.138
0.139
0.140
0.141
0.142
0.142
0.143
0.143
0.143
0.143
0.142
0.142
0.141
0.141
0.140
0.139
0.138
0.137
0.135
0.134
0.133
0.131
0.130
0.128
0.127
0.126
0.124
0.123
0.121
0.120
0.119
0.117
0.116
0.115
0.114
0.112
0.111
0.110
0.109
0.108
0.107
0.106
0.105
0.104
0.103
0.102
0.101
0.100
0.099
0.098
0.097
0.096
0.095
0.094
0.093
0.092
0.096
0.097
0.098
0.099
0.100
0.101
0.101
0.102
0.103
0.104
0.105
0.106
0.107
0.107
0.108
0.109
0.110
0.111
0.112
0.113
0.115
0.116
0.117
0.119
0.120
0.122
0.124
0.126
0.128
0.130
0.131
0.133
0.135
0.136
0.138
0.139
0.140
0.141
0.142
0.143
0.143
0.144
0.144
0.144
0.144
0.143
0.143
0.142
0.142
0.141
0.140
0.139
0.138
0.137
0.135
0.134
0.133
0.131
0.130
0.128
0.127
0.126
0.124
0.123
0.121
0.120
0.119
0.117
0.116
0.115
0.114
0.112
0.111
0.110
0.109
0.108
0.107
0.105
0.104
0.103
0.102
0.101
0.100
0.099
0.098
0.097
0.097
0.096
0.095
0.094
0.093
0.096
0.097
0.098
0.099
0.100
0.101
0.102
0.103
0.103
0.104
0.105
0.106
0.107
0.108
0.109
0.110
0.111
0.112
0.113
0.114
0.115
0.117
0.118
0.120
0.121
0.123
0.125
0.127
0.129
0.130
0.132
0.134
0.136
0.137
0.139
0.140
0.141
0.142
0.143
0.144
0.144
0.144
0.145
0.145
0.145
0.144
0.144
0.143
0.143
0.142
0.141
0.140
0.139
0.138
0.137
0.135
0.134
0.133
0.131
0.130
0.128
0.127
0.125
0.124
0.123
0.121
0.120
0.119
0.117
0.116
0.115
0.113
0.112
0.111
0.110
0.109
0.108
0.106
0.105
0.104
0.103
0.102
0.101
0.100
0.099
0.098
0.097
0.096
0.095
0.094
0.094
0.097
0.097
0.098
0.099
0.100
0.101
0.102
0.103
0.104
0.105
0.105
0.106
0.107
0.108
0.109
0.110
0.111
0.112
0.113
0.115
0.116
0.117
0.119
0.120
0.122
0.124
0.126
0.128
0.129
0.131
0.133
0.135
0.136
0.138
0.139
0.141
0.142
0.143
0.144
0.144
0.145
0.145
0.146
0.146
0.146
0.145
0.145
0.145
0.144
0.143
0.142
0.141
0.140
0.139
0.138
0.137
0.135
0.134
0.132
0.131
0.130
0.128
0.127
0.125
0.124
0.122
0.121
0.120
0.118
0.117
0.116
0.114
0.113
0.112
0.111
0.110
0.108
0.107
0.106
0.105
0.104
0.103
0.102
0.101
0.100
0.099
0.098
0.097
0.096
0.095
0.094
0.097
0.098
0.098
0.099
0.100
0.101
0.102
0.103
0.104
0.105
0.106
0.107
0.108
0.109
0.110
0.111
0.112
0.113
0.114
0.115
0.117
0.118
0.120
0.121
0.123
0.125
0.126
0.128
0.130
0.132
0.134
0.136
0.137
0.139
0.140
0.142
0.143
0.144
0.145
0.145
0.146
0.146
0.147
0.147
0.147
0.146
0.146
0.146
0.145
0.144
0.143
0.142
0.141
0.140
0.139
0.138
0.136
0.135
0.134
0.132
0.131
0.129
0.128
0.127
0.125
0.124
0.122
0.121
0.119
0.118
0.117
0.115
0.114
0.113
0.112
0.111
0.109
0.108
0.107
0.106
0.105
0.104
0.103
0.102
0.101
0.100
0.099
0.098
0.097
0.096
0.095
0.097
0.098
0.099
0.099
0.100
0.101
0.102
0.103
0.104
0.105
0.106
0.107
0.108
0.109
0.110
0.111
0.112
0.113
0.115
0.116
0.117
0.119
0.120
0.122
0.124
0.126
0.127
0.129
0.131
0.133
0.135
0.136
0.138
0.140
0.141
0.142
0.144
0.145
0.145
0.146
0.147
0.147
0.147
0.148
0.147
0.147
0.147
0.147
0.146
0.145
0.144
0.144
0.142
0.141
0.140
0.139
0.138
0.136
0.135
0.133
0.132
0.131
0.129
0.128
0.126
0.125
0.123
0.122
0.121
0.119
0.118
0.117
0.115
0.114
0.113
0.111
0.110
0.109
0.108
0.107
0.106
0.104
0.103
0.102
0.101
0.100
0.099
0.098
0.097
0.096
0.095
0.097
0.098
0.099
0.100
0.101
0.101
0.102
0.103
0.104
0.105
0.106
0.107
0.108
0.109
0.110
0.112
0.113
0.114
0.115
0.117
0.118
0.120
0.121
0.123
0.125
0.126
0.128
0.130
0.132
0.134
0.135
0.137
0.139
0.140
0.142
0.143
0.144
0.145
0.146
0.147
0.148
0.148
0.148
0.148
0.148
0.148
0.148
0.147
0.147
0.146
0.145
0.145
0.144
0.142
0.141
0.140
0.139
0.137
0.136
0.135
0.133
0.132
0.130
0.129
0.127
0.126
0.124
0.123
0.122
0.120
0.119
0.117
0.116
0.115
0.114
0.112
0.111
0.110
0.109
0.107
0.106
0.105
0.104
0.103
0.102
0.101
0.100
0.099
0.098
0.097
0.096
0.097
0.098
0.099
0.100
0.101
0.102
0.103
0.104
0.105
0.106
0.107
0.108
0.109
0.110
0.111
0.112
0.113
0.115
0.116
0.117
0.119
0.120
0.122
0.124
0.125
0.127
0.129
0.131
0.133
0.134
0.136
0.138
0.140
0.141
0.143
0.144
0.145
0.146
0.147
0.148
0.148
0.149
0.149
0.149
0.149
0.149
0.149
0.148
0.148
0.147
0.146
0.146
0.145
0.144
0.142
0.141
0.140
0.138
0.137
0.136
0.134
0.133
0.131
0.130
0.128
0.127
0.125
0.124
0.123
0.121
0.120
0.118
0.117
0.116
0.114
0.113
0.112
0.111
0.109
0.108
0.107
0.106
0.105
0.104
0.103
0.102
0.100
0.099
0.098
0.097
0.096
0.097
0.098
0.099
0.100
0.101
0.102
0.103
0.104
0.105
0.106
0.107
0.108
0.109
0.110
0.111
0.112
0.114
0.115
0.116
0.118
0.119
0.121
0.123
0.124
0.126
0.128
0.130
0.132
0.133
0.135
0.137
0.139
0.140
0.142
0.143
0.145
0.146
0.147
0.148
0.149
0.149
0.150
0.150
0.150
0.150
0.150
0.150
0.149
0.149
0.148
0.147
0.147
0.146
0.145
0.143
0.142
0.141
0.140
0.138
0.137
0.135
0.134
0.132
0.131
0.129
0.128
0.127
0.125
0.124
0.122
0.121
0.119
0.118
0.117
0.115
0.114
0.113
0.111
0.110
0.109
0.108
0.107
0.106
0.104
0.103
0.102
0.101
0.100
0.099
0.098
0.097
0.097
0.098
0.099
0.100
0.101
0.102
0.103
0.104
0.105
0.106
0.107
0.108
0.109
0.110
0.112
0.113
0.114
0.116
0.117
0.119
0.120
0.122
0.123
0.125
0.127
0.129
0.131
0.132
0.134
0.136
0.138
0.140
0.141
0.143
0.144
0.145
0.147
0.148
0.149
0.149
0.150
0.151
0.151
0.151
0.151
0.151
0.151
0.150
0.150
0.149
0.148
0.148
0.147
0.146
0.144
0.143
0.142
0.141
0.139
0.138
0.136
0.135
0.133
0.132
0.130
0.129
0.128
0.126
0.125
0.123
0.122
0.120
0.119
0.118
0.116
0.115
0.114
0.112
0.111
0.110
0.109
0.107
0.106
0.105
0.104
0.103
0.102
0.101
0.100
0.099
0.098
0.097
0.098
0.099
0.100
0.101
0.102
0.103
0.104
0.105
0.106
0.107
0.108
0.110
0.111
0.112
0.113
0.115
0.116
0.118
0.119
0.121
0.122
0.124
0.126
0.128
0.129
0.131
0.133
0.135
0.137
0.139
0.140
0.142
0.143
0.145
0.146
0.147
0.148
0.149
0.150
0.151
0.151
0.152
0.152
0.152
0.152
0.152
0.151
0.151
0.150
0.149
0.149
0.148
0.147
0.145
0.144
0.143
0.142
0.140
0.139
0.137
0.136
0.134
0.133
0.131
0.130
0.128
0.127
0.126
0.124
0.123
0.121
0.120
0.118
0.117
0.116
0.114
0.113
0.112
0.111
0.109
0.108
0.107
0.106
0.105
0.103
0.102
0.101
0.100
0.099
0.098
0.097
0.098
0.099
0.100
0.101
0.102
0.103
0.104
0.105
0.106
0.107
0.109
0.110
0.111
0.112
0.114
0.115
0.117
0.118
0.120
0.121
0.123
0.125
0.127
0.128
0.130
0.132
0.134
0.136
0.138
0.139
0.141
0.143
0.144
0.146
0.147
0.148
0.149
0.150
0.151
0.152
0.152
0.153
0.153
0.153
0.153
0.153
0.152
0.152
0.151
0.150
0.149
0.149
0.147
0.146
0.145
0.144
0.143
0.141
0.140
0.138
0.137
0.135
0.134
0.132
0.131
0.129
0.128
0.126
0.125
0.124
0.122
0.121
0.119
0.118
0.117
0.115
0.114
0.113
0.111
0.110
0.109
0.108
0.106
0.105
0.104
0.103
0.102
0.101
0.100
0.099
0.097
0.098
0.099
0.100
0.101
0.102
0.103
0.104
0.105
0.106
0.108
0.109
0.110
0.111
0.113
0.114
0.116
0.117
0.119
0.120
0.122
0.124
0.125
0.127
0.129
0.131
0.133
0.135
0.136
0.138
0.140
0.142
0.143
0.145
0.146
0.148
0.149
0.150
0.151
0.152
0.153
0.153
0.154
0.154
0.154
0.154
0.154
0.153
0.153
0.152
0.151
0.150
0.149
0.148
0.147
0.146
0.145
0.143
0.142
0.141
0.139
0.138
0.136
0.135
0.133
0.132
0.130
0.129
0.127
0.126
0.124
0.123
0.121
0.120
0.119
0.117
0.116
0.115
0.113
0.112
0.111
0.109
0.108
0.107
0.106
0.105
0.103
0.102
0.101
0.100
0.099
0.097
0.098
0.099
0.100
0.101
0.102
0.103
0.104
0.105
0.107
0.108
0.109
0.110
0.112
0.113
0.114
0.116
0.117
0.119
0.121
0.122
0.124
0.126
0.128
0.130
0.132
0.133
0.135
0.137
0.139
0.141
0.143
0.144
0.146
0.147
0.149
0.150
0.151
0.152
0.153
0.154
0.154
0.155
0.155
0.155
0.155
0.155
0.154
0.154
0.153
0.152
0.151
0.150
0.149
0.148
0.147
0.146
0.144
0.143
0.142
0.140
0.139
0.137
0.136
0.134
0.133
0.131
0.130
0.128
0.127
0.125
0.124
0.122
0.121
0.119
0.118
0.117
0.115
0.114
0.113
0.111
0.110
0.109
0.108
0.106
0.105
0.104
0.103
0.102
0.101
0.100
0.097
0.098
0.099
0.100
0.101
0.102
0.103
0.104
0.105
0.107
0.108
0.109
0.110
0.112
0.113
0.115
0.116
0.118
0.119
0.121
0.123
0.125
0.127
0.128
0.130
0.132
0.134
0.136
0.138
0.140
0.142
0.143
0.145
0.147
0.148
0.149
0.151
0.152
0.153
0.154
0.155
0.155
0.156
0.156
0.156
0.156
0.156
0.155
0.155
0.154
0.153
0.152
0.151
0.150
0.149
0.148
0.147
0.145
0.144
0.142
0.141
0.140
0.138
0.137
0.135
0.134
0.132
0.131
0.129
0.128
0.126
0.125
0.123
0.122
0.120
0.119
0.117
0.116
0.115
0.113
0.112
0.111
0.110
0.108
0.107
0.106
0.105
0.103
0.102
0.101
0.100
0.097
0.098
0.099
0.100
0.101
0.102
0.103
0.104
0.106
0.107
0.108
0.109
0.111
0.112
0.113
0.115
0.116
0.118
0.120
0.122
0.123
0.125
0.127
0.129
0.131
0.133
0.135
0.137
0.139
0.141
0.142
0.144
0.146
0.147
0.149
0.150
0.152
0.153
0.154
0.155
0.156
0.156
0.157
0.157
0.157
0.157
0.157
0.156
0.156
0.155
0.154
0.153
0.152
0.151
0.150
0.149
0.147
0.146
0.145
0.143
0.142
0.140
0.139
0.137
0.136
0.134
0.133
0.131
0.130
0.128
0.127
0.125
0.124
0.122
0.121
0.120
0.118
0.117
0.115
0.114
0.113
0.111
0.110
0.109
0.108
0.106
0.105
0.104
0.103
0.102
0.101
0.097
0.098
0.099
0.100
0.101
0.102
0.103
0.104
0.106
0.107
0.108
0.109
0.111
0.112
0.114
0.115
0.117
0.118
0.120
0.122
0.124
0.126
0.128
0.130
0.132
0.134
0.135
0.137
0.139
0.141
0.143
0.145
0.147
0.148
0.150
0.151
0.153
0.154
0.155
0.156
0.157
0.157
0.158
0.158
0.158
0.158
0.158
0.157
0.157
0.156
0.155
0.154
0.153
0.152
0.151
0.149
0.148
0.147
0.145
0.144
0.143
0.141
0.140
0.138
0.137
0.135
0.134
0.132
0.131
0.129
0.128
0.126
0.125
0.123
0.122
0.120
0.119
0.117
0.116
0.115
0.113
0.112
0.111
0.109
0.108
0.107
0.106
0.105
0.103
0.102
0.101
0.097
0.098
0.099
0.100
0.101
0.102
0.103
0.104
0.106
0.107
0.108
0.109
0.111
0.112
0.114
0.115
0.117
0.119
0.120
0.122
0.124
0.126
0.128
0.130
0.132
0.134
0.136
0.138
0.140
0.142
0.144
0.146
0.147
0.149
0.151
0.152
0.154
0.155
0.156
0.157
0.158
0.159
0.159
0.160
0.160
0.160
0.159
0.159
0.158
0.157
0.156
0.155
0.154
0.153
0.152
0.150
0.149
0.148
0.146
0.145
0.143
0.142
0.140
0.139
0.137
0.136
0.134
0.133
0.131
0.130
0.128
0.127
0.125
0.124
0.122
0.121
0.120
0.118
0.117
0.115
0.114
0.113
0.111
0.110
0.109
0.107
0.106
0.105
0.104
0.103
0.101
0.097
0.098
0.099
0.100
0.101
0.102
0.103
0.104
0.105
0.107
0.108
0.109
0.111
0.112
0.114
0.115
0.117
0.119
0.121
0.122
0.124
0.126
0.129
0.131
0.133
0.135
0.137
0.139
0.141
0.143
0.145
0.147
0.148
0.150
0.152
0.153
0.155
0.156
0.157
0.159
0.160
0.160
0.161
0.161
0.161
0.161
0.161
0.160
0.159
0.158
0.157
0.156
0.155
0.154
0.152
0.151
0.150
0.148
0.147
0.145
0.144
0.143
0.141
0.140
0.138
0.137
0.135
0.134
0.132
0.131
0.129
0.128
0.126
0.125
0.123
0.122
0.120
0.119
0.117
0.116
0.115
0.113
0.112
0.111
0.109
0.108
0.107
0.105
0.104
0.103
0.102
0.097
0.098
0.099
0.100
0.101
0.102
0.103
0.104
0.105
0.107
0.108
0.109
0.111
0.112
0.114
0.115
0.117
0.119
0.121
0.123
0.125
0.127
0.129
0.131
0.133
0.135
0.138
0.140
0.142
0.144
0.146
0.148
0.149
0.151
0.153
0.155
0.156
0.158
0.159
0.160
0.161
0.162
0.163
0.163
0.163
0.163
0.162
0.162
0.161
0.160
0.158
0.157
0.156
0.154
0.153
0.152
0.150
0.149
0.147
0.146
0.145
0.143
0.142
0.140
0.139
0.137
0.136
0.134
0.133
0.131
0.130
0.128
0.127
0.125
0.124
0.122
0.121
0.119
0.118
0.117
0.115
0.114
0.112
0.111
0.110
0.108
0.107
0.106
0.105
0.104
0.102
0.097
0.098
0.099
0.100
0.101
0.102
0.103
0.104
0.105
0.107
0.108
0.109
0.111
0.112
0.114
0.115
0.117
0.119
0.121
0.123
0.125
0.127
0.129
0.132
0.134
0.136
0.138
0.140
0.143
0.145
0.147
0.149
0.151
0.153
0.154
0.156
0.158
0.159
0.161
0.162
0.163
0.164
0.165
0.165
0.165
0.165
0.164
0.164
0.163
0.161
0.160
0.158
0.157
0.155
0.154
0.152
0.151
0.149
0.148
0.146
0.145
0.144
0.142
0.141
0.139
0.138
0.136
0.135
0.133
0.132
0.130
0.129
0.127
0.126
0.124
0.123
0.121
0.120
0.119
0.117
0.116
0.114
0.113
0.112
0.110
0.109
0.108
0.106
0.105
0.104
0.103
0.097
0.098
0.099
0.100
0.101
0.102
0.103
0.104
0.105
0.107
0.108
0.109
0.111
0.112
0.114
0.115
0.117
0.119
0.121
0.123
0.125
0.128
0.130
0.132
0.135
0.137
0.139
0.141
0.144
0.146
0.148
0.150
0.152
0.154
0.156
0.158
0.160
0.161
0.163
0.164
0.166
0.167
0.167
0.168
0.168
0.168
0.167
0.166
0.165
0.163
0.161
0.159
0.158
0.156
0.154
0.153
0.151
0.150
0.148
0.147
0.146
0.144
0.143
0.141
0.140
0.138
0.137
0.135
0.134
0.132
0.131
0.129
0.128
0.126
0.125
0.124
0.122
0.121
0.119
0.118
0.116
0.115
0.113
0.112
0.111
0.109
0.108
0.107
0.106
0.104
0.103
0.097
0.098
0.099
0.100
0.101
0.102
0.103
0.104
0.105
0.106
0.108
0.109
0.110
0.112
0.114
0.115
0.117
0.119
0.121
0.123
0.126
0.128
0.130
0.133
0.135
0.138
0.140
0.142
0.145
0.147
0.149
0.151
0.154
0.156
0.158
0.160
0.162
0.164
0.166
0.167
0.169
0.170
0.171
0.171
0.172
0.171
0.171
0.169
0.168
0.166
0.163
0.161
0.159
0.157
0.155
0.153
0.151
0.150
0.149
0.147
0.146
0.145
0.143
0.142
0.140
0.139
0.137
0.136
0.135
0.133
0.132
0.130
0.129
0.127
0.126
0.124
0.123
0.121
0.120
0.118
0.117
0.115
0.114
0.113
0.111
0.110
0.109
0.107
0.106
0.105
0.104
0.097
0.098
0.099
0.100
0.101
0.102
0.103
0.104
0.105
0.106
0.108
0.109
0.110
0.112
0.113
0.115
0.117
0.119
0.121
0.124
0.126
0.128
0.131
0.133
0.136
0.139
0.141
0.144
0.146
0.148
0.151
0.153
0.155
0.158
0.160
0.162
0.164
0.167
0.169
0.171
0.172
0.174
0.175
0.176
0.177
0.176
0.176
0.174
0.172
0.169
0.166
0.163
0.160
0.158
0.156
0.154
0.152
0.150
0.149
0.148
0.146
0.145
0.144
0.142
0.141
0.139
0.138
0.137
0.135
0.134
0.132
0.131
0.129
0.128
0.126
0.125
0.123
0.122
0.120
0.119
0.117
0.116
0.114
0.113
0.112
0.110
0.109
0.108
0.106
0.105
0.104
0.097
0.098
0.099
0.100
0.101
0.102
0.103
0.104
0.105
0.106
0.107
0.109
0.110
0.112
0.113
0.115
0.117
0.119
0.121
0.124
0.126
0.129
0.132
0.134
0.137
0.140
0.142
0.145
0.147
0.150
0.153
0.155
0.157
0.160
0.162
0.165
0.167
0.170
0.172
0.175
0.177
0.179
0.181
0.182
0.183
0.184
0.183
0.181
0.179
0.175
0.171
0.167
0.163
0.160
0.157
0.154
0.152
0.151
0.149
0.148
0.146
0.145
0.144
0.142
0.141
0.140
0.138
0.137
0.136
0.134
0.133
0.131
0.130
0.128
0.127
0.125
0.124
0.122
0.121
0.119
0.118
0.116
0.115
0.114
0.112
0.111
0.109
0.108
0.107
0.105
0.104
0.097
0.098
0.099
0.100
0.101
0.102
0.103
0.104
0.105
0.106
0.107
0.109
0.110
0.112
0.113
0.115
0.117
0.119
0.122
0.124
0.127
0.129
0.132
0.135
0.138
0.141
0.144
0.146
0.149
0.152
0.155
0.157
0.160
0.163
0.165
0.168
0.171
0.174
0.177
0.180
0.183
0.185
0.188
0.191
0.193
0.194
0.194
0.193
0.190
0.185
0.180
0.173
0.167
0.162
0.158
0.155
0.153
0.151
0.149
0.148
0.147
0.145
0.144
0.143
0.141
0.140
0.139
0.137
0.136
0.135
0.133
0.132
0.130
0.129
0.127
0.126
0.124
0.123
0.121
0.120
0.118
0.117
0.115
0.114
0.113
0.111
0.110
0.108
0.107
0.106
0.105
0.097
0.098
0.099
0.100
0.101
0.102
0.103
0.104
0.105
0.106
0.107
0.109
0.110
0.112
0.113
0.115
0.117
0.119
0.122
0.124
0.127
0.130
0.133
0.136
0.139
0.142
0.145
0.148
0.151
0.154
0.157
0.160
0.163
0.166
0.169
0.172
0.175
0.179
0.182
0.186
0.190
0.194
0.198
0.202
0.206
0.209
0.211
0.211
0.209
0.203
0.194
0.185
0.175
0.168
0.161
0.157
0.154
0.151
0.150
0.148
0.147
0.145
0.144
0.143
0.142
0.140
0.139
0.138
0.137
0.135
0.134
0.132
0.131
0.129
0.128
0.126
0.125
0.123
0.122
0.120
0.119
0.117
0.116
0.114
0.113
0.112
0.110
0.109
0.107
0.106
0.105
0.097
0.098
0.099
0.100
0.101
0.102
0.103
0.104
0.105
0.106
0.107
0.109
0.110
0.111
0.113
0.115
0.117
0.120
0.122
0.125
0.128
0.131
0.134
0.137
0.140
0.144
0.147
0.150
0.153
0.156
0.160
0.163
0.166
0.170
0.173
0.177
0.181
0.185
0.189
0.193
0.198
0.204
0.210
0.217
0.224
0.232
0.239
0.243
0.242
0.234
0.221
0.205
0.190
0.177
0.167
0.160
0.156
0.152
0.150
0.148
0.147
0.146
0.144
0.143
0.142
0.141
0.140
0.138
0.137
0.136
0.134
0.133
0.131
0.130
0.128
0.127
0.125
0.124
0.122
0.121
0.119
0.118
0.116
0.115
0.113
0.112
0.111
0.109
0.108
0.106
0.105
0.097
0.098
0.099
0.100
0.101
0.102
0.103
0.104
0.105
0.106
0.107
0.109
0.110
0.112
0.113
0.115
0.117
0.120
0.122
0.125
0.128
0.131
0.135
0.138
0.142
0.145
0.149
0.152
0.156
0.159
0.163
0.166
0.170
0.174
0.178
0.182
0.187
0.191
0.197
0.202
0.209
0.216
0.226
0.237
0.250
0.266
0.283
0.296
0.301
0.292
0.271
0.243
0.215
0.192
0.176
0.165
0.158
0.154
0.151
0.149
0.147
0.146
0.144
0.143
0.142
0.141
0.140
0.139
0.137
0.136
0.135
0.133
0.132
0.130
0.129
0.127
0.126
0.124
0.123
0.121
0.120
0.118
0.117
0.115
0.114
0.112
0.111
0.109
0.108
0.107
0.105
0.097
0.098
0.099
0.100
0.101
0.102
0.103
0.104
0.105
0.106
0.107
0.109
0.110
0.112
0.113
0.115
0.118
0.120
0.123
0.126
0.129
0.132
0.136
0.140
0.143
0.147
0.151
0.155
0.159
0.162
0.166
0.170
0.175
0.179
0.184
0.188
0.194
0.199
0.206
0.213
0.221
0.232
0.245
0.262
0.285
0.315
0.351
0.386
0.406
0.398
0.361
0.308
0.257
0.217
0.189
0.172
0.163
0.157
0.153
0.150
0.148
0.146
0.145
0.143
0.142
0.141
0.140
0.139
0.138
0.137
0.135
0.134
0.132
0.131
0.129
0.128
0.126
0.125
0.123
0.122
0.120
0.119
0.117
0.116
0.114
0.113
0.111
0.110
0.108
0.107
0.106
0.097
0.098
0.099
0.100
0.101
0.102
0.103
0.104
0.105
0.106
0.107
0.109
0.110
0.112
0.114
0.116
0.118
0.121
0.123
0.126
0.130
0.133
0.137
0.141
0.145
0.149
0.153
0.157
0.162
0.166
0.170
0.175
0.180
0.185
0.190
0.196
0.202
0.209
0.216
0.225
0.236
0.249
0.267
0.293
0.329
0.381
0.450
0.529
0.585
0.582
0.516
0.417
0.323
0.253
0.208
0.183
0.168
0.160
0.155
0.151
0.148
0.146
0.145
0.143
0.142
0.141
0.140
0.139
0.138
0.137
0.136
0.134
0.133
0.131
0.130
0.128
0.127
0.125
0.124
0.122
0.120
0.119
0.117
0.116
0.114
0.113
0.111
0.110
0.109
0.107
0.106
0.097
0.098
0.099
0.100
0.101
0.102
0.103
0.104
0.105
0.106
0.108
0.109
0.110
0.112
0.114
0.116
0.118
0.121
0.124
0.127
0.131
0.135
0.139
0.143
0.147
0.151
0.156
0.160
0.165
0.170
0.175
0.180
0.185
0.191
0.197
0.204
0.211
0.219
0.229
0.239
0.252
0.269
0.292
0.326
0.379
0.461
0.582
0.737
0.861
0.873
0.761
0.585
0.417
0.299
0.231
0.195
0.176
0.165
0.158
0.153
0.149
0.147
0.145
0.144
0.143
0.142
0.141
0.140
0.139
0.138
0.136
0.135
0.133
0.132
0.130
0.129
0.127
0.126
0.124
0.122
0.121
0.119
0.118
0.116
0.115
0.113
0.112
0.110
0.109
0.108
0.106
0.097
0.098
0.099
0.100
0.101
0.102
0.103
0.104
0.105
0.106
0.108
0.109
0.111
0.112
0.114
0.116
0.119
0.122
0.125
0.128
0.132
0.136
0.140
0.145
0.149
0.154
0.159
0.164
0.169
0.174
0.180
0.186
0.192
0.199
0.206
0.214
0.222
0.232
0.243
0.256
0.271
0.291
0.319
0.360
0.429
0.543
0.735
1.031
1.231
1.240
1.134
0.829
0.530
0.348
0.254
0.208
0.186
0.172
0.162
0.156
0.151
0.148
0.145
0.144
0.143
0.142
0.141
0.140
0.139
0.138
0.137
0.136
0.134
0.133
0.131
0.129
0.128
0.126
0.124
0.123
0.121
0.120
0.118
0.116
0.115
0.113
0.112
0.111
0.109
0.108
0.106
0.098
0.099
0.100
0.101
0.102
0.103
0.104
0.105
0.106
0.107
0.108
0.109
0.111
0.113
0.115
0.117
0.120
0.122
0.126
0.129
0.133
0.137
0.142
0.146
0.151
0.156
0.162
0.167
0.173
0.179
0.185
0.192
0.199
0.207
0.215
0.225
0.235
0.247
0.260
0.275
0.293
0.315
0.344
0.390
0.468
0.610
0.860
1.479
1.666
1.529
1.697
1.121
0.626
0.385
0.274
0.223
0.197
0.180
0.168
0.159
0.153
0.149
0.146
0.144
0.143
0.143
0.142
0.141
0.140
0.139
0.138
0.136
0.135
0.133
0.131
0.130
0.128
0.127
0.125
0.123
0.122
0.120
0.118
0.117
0.115
0.114
0.112
0.111
0.109
0.108
0.107
0.098
0.099
0.100
0.101
0.102
0.103
0.104
0.105
0.106
0.107
0.108
0.110
0.111
0.113
0.115
0.118
0.120
0.123
0.127
0.130
0.134
0.139
0.143
0.148
0.154
0.159
0.165
0.171
0.177
0.184
0.191
0.199
0.207
0.216
0.226
0.238
0.250
0.265
0.281
0.299
0.320
0.342
0.369
0.410
0.487
0.641
0.889
1.024
0.538
1.255
1.626
1.102
0.632
0.397
0.289
0.238
0.209
0.189
0.174
0.163
0.155
0.150
0.147
0.145
0.144
0.143
0.143
0.142
0.141
0.140
0.138
0.137
0.135
0.134
0.132
0.130
0.129
0.127
0.125
0.124
0.122
0.120
0.119
0.117
0.115
0.114
0.112
0.111
0.109
0.108
0.107
0.098
0.099
0.100
0.101
0.102
0.103
0.104
0.105
0.106
0.107
0.109
0.110
0.112
0.114
0.116
0.118
0.121
0.124
0.128
0.131
0.136
0.140
0.145
0.151
0.156
0.162
0.169
0.175
0.182
0.190
0.198
0.207
0.216
0.227
0.239
0.252
0.268
0.287
0.308
0.331
0.354
0.377
0.398
0.422
0.475
0.634
0.983
0.851
-0.261
0.805
1.185
0.856
0.558
0.385
0.297
0.251
0.220
0.197
0.179
0.166
0.158
0.152
0.149
0.147
0.146
0.145
0.144
0.143
0.142
0.141
0.139
0.138
0.136
0.134
0.133
0.131
0.129
0.127
0.126
0.124
0.122
0.120
0.119
0.117
0.116
0.114
0.113
0.111
0.110
0.108
0.107
0.098
0.099
0.100
0.101
0.102
0.103
0.104
0.105
0.106
0.107
0.109
0.110
0.112
0.114
0.116
0.119
0.122
0.125
0.129
0.133
0.137
0.142
0.147
0.153
0.159
0.165
0.172
0.179
0.187
0.196
0.205
0.215
0.226
0.238
0.253
0.269
0.290
0.314
0.342
0.374
0.405
0.430
0.442
0.436
0.435
0.541
0.962
0.907
0.889
1.985
0.923
0.638
0.464
0.356
0.295
0.257
0.228
0.204
0.185
0.171
0.161
0.155
0.151
0.149
0.148
0.147
0.146
0.145
0.143
0.142
0.140
0.139
0.137
0.135
0.133
0.131
0.130
0.128
0.126
0.124
0.122
0.121
0.119
0.117
0.116
0.114
0.113
0.111
0.110
0.108
0.107
0.098
0.099
0.100
0.101
0.102
0.103
0.104
0.105
0.106
0.108
0.109
0.111
0.112
0.114
0.117
0.119
0.122
0.126
0.130
0.134
0.138
0.143
0.149
0.155
0.161
0.168
0.176
0.184
0.193
0.202
0.212
0.224
0.236
0.251
0.268
0.289
0.315
0.347
0.388
0.435
0.484
0.521
0.530
0.496
0.427
0.411
0.544
0.675
0.752
0.786
0.620
0.478
0.384
0.324
0.285
0.255
0.230
0.207
0.189
0.175
0.165
0.159
0.155
0.152
0.151
0.149
0.148
0.147
0.145
0.143
0.142
0.140
0.138
0.136
0.134
0.132
0.130
0.128
0.126
0.124
0.123
0.121
0.119
0.118
0.116
0.114
0.113
0.111
0.110
0.108
0.107
0.098
0.099
0.100
0.101
0.102
0.103
0.104
0.105
0.107
0.108
0.109
0.111
0.113
0.115
0.117
0.120
0.123
0.127
0.131
0.135
0.140
0.145
0.151
0.157
0.164
0.172
0.180
0.189
0.198
0.209
0.220
0.233
0.247
0.264
0.285
0.310
0.344
0.389
0.449
0.525
0.612
0.687
0.712
0.659
0.548
0.454
0.466
0.537
0.571
0.533
0.454
0.383
0.333
0.299
0.273
0.252
0.230
0.211
0.194
0.181
0.171
0.164
0.160
0.157
0.155
0.153
0.151
0.149
0.147
0.145
0.143
0.141
0.139
0.136
0.134
0.132
0.130
0.128
0.127
0.125
0.123
0.121
0.119
0.118
0.116
0.115
0.113
0.111
0.110
0.109
0.107
0.098
0.099
0.100
0.101
0.102
0.103
0.104
0.106
0.107
0.108
0.110
0.111
0.113
0.115
0.118
0.121
0.124
0.127
0.131
0.136
0.141
0.147
0.153
0.160
0.167
0.175
0.184
0.193
0.204
0.215
0.228
0.242
0.259
0.278
0.302
0.333
0.375
0.436
0.526
0.657
0.829
0.999
1.072
0.992
0.810
0.633
0.539
0.507
0.482
0.438
0.384
0.339
0.308
0.285
0.266
0.249
0.231
0.214
0.200
0.187
0.178
0.171
0.166
0.162
0.159
0.156
0.154
0.151
0.149
0.146
0.144
0.142
0.139
0.137
0.135
0.133
0.131
0.129
0.127
0.125
0.123
0.121
0.120
0.118
0.116
0.115
0.113
0.112
0.110
0.109
0.107
0.098
0.099
0.100
0.101
0.102
0.103
0.104
0.106
0.107
0.108
0.110
0.111
0.113
0.116
0.118
0.121
0.124
0.128
0.132
0.137
0.142
0.148
0.155
0.162
0.170
0.178
0.188
0.198
0.210
0.222
0.236
0.252
0.270
0.291
0.318
0.354
0.406
0.485
0.615
0.834
1.198
1.658
1.830
1.598
1.222
0.878
0.658
0.536
0.464
0.408
0.362
0.327
0.301
0.281
0.265
0.250
0.235
0.220
0.207
0.196
0.186
0.179
0.173
0.168
0.164
0.161
0.157
0.154
0.151
0.148
0.145
0.143
0.140
0.138
0.135
0.133
0.131
0.129
0.127
0.125
0.123
0.121
0.120
0.118
0.116
0.115
0.113
0.112
0.110
0.109
0.107
0.098
0.099
0.100
0.101
0.102
0.103
0.104
0.105
0.107
0.108
0.110
0.111
0.113
0.116
0.118
0.121
0.125
0.129
0.133
0.138
0.143
0.149
0.156
0.164
0.172
0.181
0.192
0.203
0.215
0.229
0.244
0.261
0.280
0.303
0.332
0.372
0.431
0.526
0.695
1.021
1.745
3.327
3.697
2.784
1.882
1.164
0.781
0.584
0.476
0.408
0.362
0.329
0.304
0.285
0.269
0.255
0.241
0.228
0.215
0.205
0.195
0.187
0.181
0.175
0.170
0.165
0.161
0.157
0.153
0.150
0.147
0.144
0.141
0.138
0.136
0.134
0.131
0.129
0.127
0.125
0.123
0.122
0.120
0.118
0.116
0.115
0.113
0.112
0.110
0.109
0.107
0.098
0.099
0.100
0.101
0.102
0.103
0.104
0.105
0.107
0.108
0.110
0.111
0.114
0.116
0.119
0.122
0.125
0.129
0.134
0.139
0.144
0.151
0.158
0.166
0.175
0.184
0.195
0.207
0.221
0.235
0.251
0.269
0.289
0.313
0.343
0.385
0.447
0.549
0.733
1.110
2.023
4.625
5.490
5.170
2.804
1.399
0.861
0.618
0.492
0.418
0.371
0.338
0.313
0.294
0.277
0.263
0.249
0.236
0.224
0.214
0.204
0.195
0.188
0.181
0.175
0.169
0.164
0.159
0.155
0.151
0.148
0.145
0.142
0.139
0.136
0.134
0.132
0.129
0.127
0.125
0.123
0.122
0.120
0.118
0.116
0.115
0.113
0.112
0.110
0.109
0.107
0.097
0.098
0.099
0.101
0.102
0.103
0.104
0.105
0.106
0.108
0.110
0.111
0.114
0.116
0.119
0.122
0.125
0.130
0.134
0.139
0.145
0.152
0.159
0.168
0.177
0.187
0.199
0.212
0.226
0.241
0.258
0.276
0.297
0.321
0.350
0.391
0.450
0.546
0.715
1.040
1.706
2.891
3.868
4.232
2.542
1.347
0.852
0.620
0.498
0.428
0.382
0.350
0.326
0.306
0.288
0.272
0.258
0.245
0.233
0.222
0.212
0.202
0.194
0.186
0.179
0.172
0.166
0.161
0.156
0.152
0.149
0.145
0.142
0.139
0.137
0.134
0.132
0.129
0.127
0.125
0.123
0.122
0.120
0.118
0.116
0.115
0.113
0.111
0.110
0.108
0.107
0.097
0.098
0.099
0.100
0.101
0.102
0.104
0.105
0.106
0.108
0.109
0.111
0.113
0.116
0.119
0.122
0.126
0.130
0.135
0.140
0.146
0.153
0.161
0.169
0.179
0.190
0.202
0.215
0.230
0.246
0.263
0.282
0.302
0.325
0.353
0.389
0.441
0.522
0.655
0.885
1.276
1.850
2.295
2.175
1.608
1.079
0.765
0.592
0.493
0.433
0.394
0.364
0.340
0.319
0.299
0.282
0.267
0.253
0.240
0.228
0.217
0.207
0.198
0.189
0.182
0.174
0.168
0.163
0.158
0.153
0.149
0.146
0.142
0.139
0.137
0.134
0.132
0.129
0.127
0.125
0.123
0.121
0.120
0.118
0.116
0.115
0.113
0.111
0.110
0.108
0.107
0.097
0.098
0.099
0.100
0.101
0.102
0.103
0.105
0.106
0.108
0.109
0.111
0.113
0.116
0.119
0.122
0.126
0.130
0.135
0.140
0.147
0.154
0.162
0.171
0.181
0.192
0.205
0.219
0.234
0.250
0.268
0.286
0.306
0.327
0.352
0.383
0.425
0.486
0.580
0.724
0.929
1.173
1.329
1.269
1.055
0.828
0.659
0.548
0.480
0.435
0.404
0.377
0.353
0.331
0.310
0.291
0.273
0.258
0.244
0.232
0.220
0.210
0.200
0.191
0.183
0.176
0.169
0.163
0.158
0.153
0.149
0.146
0.142
0.139
0.137
0.134
0.132
0.129
0.127
0.125
0.123
0.121
0.119
0.118
0.116
0.114
0.113
0.111
0.110
0.108
0.107
0.096
0.097
0.098
0.099
0.101
0.102
0.103
0.104
0.106
0.107
0.109
0.111
0.113
0.116
0.119
0.122
0.126
0.130
0.135
0.141
0.147
0.154
0.162
0.172
0.182
0.194
0.207
0.222
0.238
0.254
0.272
0.289
0.308
0.327
0.348
0.373
0.405
0.448
0.509
0.592
0.695
0.798
0.855
0.834
0.752
0.652
0.567
0.505
0.463
0.434
0.410
0.387
0.364
0.340
0.317
0.296
0.277
0.260
0.246
0.233
0.221
0.210
0.200
0.191
0.183
0.176
0.169
0.163
0.158
0.153
0.149
0.146
0.142
0.139
0.136
0.134
0.131
0.129
0.127
0.125
0.123
0.121
0.119
0.118
0.116
0.114
0.113
0.111
0.110
0.108
0.107
0.096
0.097
0.098
0.099
0.100
0.101
0.103
0.104
0.105
0.107
0.109
0.111
0.113
0.116
0.119
0.122
0.126
0.130
0.135
0.141
0.147
0.155
0.163
0.173
0.184
0.196
0.209
0.224
0.240
0.257
0.274
0.291
0.308
0.325
0.342
0.361
0.383
0.413
0.450
0.497
0.548
0.594
0.619
0.612
0.580
0.537
0.496
0.465
0.443
0.427
0.410
0.391
0.368
0.343
0.319
0.296
0.276
0.259
0.244
0.230
0.219
0.208
0.199
0.190
0.182
0.175
0.168
0.163
0.157
0.153
0.149
0.145
0.142
0.139
0.136
0.134
0.131
0.129
0.127
0.125
0.123
0.121
0.119
0.117
0.116
0.114
0.112
0.111
0.109
0.108
0.106
0.095
0.096
0.098
0.099
0.100
0.101
0.102
0.104
0.105
0.107
0.109
0.111
0.113
0.116
0.119
0.122
0.126
0.130
0.135
0.141
0.147
0.155
0.163
0.173
0.184
0.197
0.211
0.226
0.242
0.259
0.276
0.292
0.307
0.321
0.334
0.348
0.363
0.381
0.404
0.429
0.456
0.478
0.490
0.489
0.477
0.459
0.443
0.430
0.421
0.413
0.401
0.385
0.363
0.339
0.314
0.291
0.271
0.253
0.238
0.225
0.214
0.204
0.195
0.187
0.179
0.173
0.167
0.161
0.156
0.152
0.148
0.145
0.141
0.138
0.136
0.133
0.131
0.129
0.126
0.124
0.122
0.121
0.119
0.117
0.115
0.114
0.112
0.111
0.109
0.108
0.106
0.095
0.096
0.097
0.098
0.099
0.101
0.102
0.103
0.105
0.107
0.108
0.111
0.113
0.116
0.118
0.122
0.126
0.130
0.135
0.141
0.147
0.155
0.163
0.173
0.184
0.197
0.211
0.227
0.243
0.260
0.276
0.291
0.304
0.316
0.325
0.334
0.344
0.354
0.367
0.381
0.394
0.406
0.412
0.413
0.410
0.404
0.399
0.396
0.394
0.391
0.383
0.369
0.349
0.326
0.303
0.281
0.261
0.245
0.231
0.219
0.208
0.199
0.191
0.183
0.176
0.170
0.165
0.159
0.155
0.151
0.147
0.144
0.141
0.138
0.135
0.133
0.130
0.128
0.126
0.124
0.122
0.120
0.119
0.117
0.115
0.114
0.112
0.110
0.109
0.107
0.106
0.095
0.096
0.097
0.098
0.099
0.100
0.102
0.103
0.105
0.106
0.108
0.110
0.113
0.115
0.118
0.122
0.126
0.130
0.135
0.140
0.147
0.154
0.163
0.173
0.184
0.197
0.211
0.226
0.242
0.259
0.274
0.288
0.300
0.309
0.316
0.321
0.326
0.331
0.337
0.344
0.351
0.357
0.361
0.363
0.363
0.363
0.363
0.364
0.365
0.364
0.357
0.345
0.328
0.308
0.287
0.267
0.249
0.234
0.221
0.210
0.201
0.192
0.185
0.178
0.172
0.167
0.162
0.157
0.153
0.149
0.146
0.143
0.140
0.137
0.134
0.132
0.130
0.128
0.126
0.124
0.122
0.120
0.118
0.116
0.115
0.113
0.112
0.110
0.109
0.107
0.106
0.094
0.095
0.097
0.098
0.099
0.100
0.102
0.103
0.105
0.106
0.108
0.110
0.113
0.115
0.118
0.122
0.125
0.130
0.134
0.140
0.146
0.154
0.162
0.172
0.183
0.195
0.209
0.224
0.240
0.255
0.270
0.283
0.293
0.300
0.305
0.307
0.309
0.311
0.313
0.316
0.319
0.322
0.324
0.326
0.328
0.329
0.331
0.334
0.335
0.334
0.328
0.318
0.303
0.286
0.268
0.251
0.235
0.222
0.211
0.201
0.193
0.186
0.179
0.174
0.168
0.164
0.159
0.155
0.151
0.148
0.145
0.142
0.139
0.136
0.134
0.131
0.129
0.127
0.125
0.123
0.121
0.119
0.118
0.116
0.114
0.113
0.111
0.110
0.108
0.107
0.106
0.094
0.095
0.096
0.097
0.099
0.100
0.101
0.103
0.104
0.106
0.108
0.110
0.113
0.115
0.118
0.121
0.125
0.129
0.134
0.139
0.146
0.153
0.161
0.170
0.181
0.193
0.206
0.220
0.235
0.250
0.264
0.275
0.284
0.290
0.293
0.294
0.293
0.292
0.292
0.292
0.293
0.295
0.296
0.298
0.300
0.302
0.304
0.306
0.306
0.304
0.299
0.290
0.278
0.264
0.249
0.234
0.221
0.210
0.200
0.192
0.185
0.179
0.174
0.169
0.164
0.160
0.156
0.153
0.149
0.146
0.143
0.140
0.138
0.135
0.133
0.131
0.128
0.126
0.124
0.123
0.121
0.119
0.117
0.116
0.114
0.112
0.111
0.109
0.108
0.107
0.105
0.094
0.095
0.096
0.097
0.099
0.100
0.101
0.103
0.104
0.106
0.108
0.110
0.113
0.115
0.118
0.121
0.125
0.129
0.134
0.139
0.145
0.152
0.159
0.168
0.178
0.190
0.202
0.215
0.229
0.242
0.255
0.265
0.273
0.278
0.280
0.280
0.278
0.276
0.274
0.273
0.273
0.273
0.274
0.275
0.277
0.278
0.280
0.281
0.280
0.278
0.273
0.265
0.255
0.243
0.231
0.219
0.208
0.199
0.191
0.184
0.178
0.173
0.168
0.164
0.160
0.157
0.153
0.150
0.147
0.144
0.142
0.139
0.136
0.134
0.132
0.130
0.128
0.126
0.124
0.122
0.120
0.119
0.117
0.115
0.114
0.112
0.111
0.109
0.108
0.106
0.105
0.094
0.095
0.096
0.097
0.098
0.100
0.101
0.103
0.104
0.106
0.108
0.110
0.113
0.115
0.118
0.121
0.125
0.129
0.133
0.138
0.144
0.150
0.158
0.166
0.175
0.186
0.197
0.209
0.222
0.234
0.245
0.254
0.261
0.265
0.266
0.266
0.264
0.261
0.259
0.257
0.256
0.256
0.257
0.257
0.258
0.259
0.260
0.259
0.258
0.255
0.250
0.243
0.234
0.225
0.215
0.205
0.196
0.189
0.182
0.176
0.172
0.167
0.163
0.160
0.157
0.154
0.151
0.148
0.145
0.142
0.140
0.138
0.135
0.133
0.131
0.129
0.127
0.125
0.123
0.121
0.120
0.118
0.116
0.115
0.113
0.112
0.110
0.109
0.107
0.106
0.105
0.094
0.095
0.096
0.097
0.098
0.100
0.101
0.103
0.104
0.106
0.108
0.110
0.113
0.115
0.118
0.121
0.125
0.128
0.133
0.137
0.143
0.149
0.156
0.163
0.172
0.181
0.192
0.202
0.213
0.224
0.234
0.242
0.247
0.251
0.253
0.252
0.250
0.248
0.246
0.244
0.243
0.242
0.242
0.242
0.242
0.243
0.242
0.241
0.239
0.236
0.231
0.225
0.218
0.209
0.201
0.193
0.186
0.180
0.174
0.170
0.166
0.162
0.159
0.156
0.153
0.151
0.148
0.145
0.143
0.141
0.138
0.136
0.134
0.132
0.130
0.128
0.126
0.124
0.122
0.121
0.119
0.117
0.116
0.114
0.113
0.111
0.110
0.108
0.107
0.106
0.104
0.093
0.095
0.096
0.097
0.098
0.100
0.101
0.103
0.104
0.106
0.108
0.110
0.113
0.115
0.118
0.121
0.124
0.128
0.132
0.137
0.142
0.147
0.154
0.161
0.168
0.177
0.186
0.195
0.205
0.214
0.222
0.229
0.235
0.238
0.239
0.239
0.238
0.236
0.234
0.233
0.231
0.230
0.230
0.230
0.229
0.229
0.228
0.226
0.224
0.220
0.216
0.210
0.204
0.197
0.190
0.184
0.178
0.173
0.168
0.164
0.161
0.158
0.155
0.153
0.150
0.148
0.146
0.143
0.141
0.139
0.137
0.135
0.133
0.131
0.129
0.127
0.125
0.123
0.122
0.120
0.118
0.117
0.115
0.114
0.112
0.111
0.109
0.108
0.106
0.105
0.104
0.093
0.094
0.096
0.097
0.098
0.100
0.101
0.103
0.104
0.106
0.108
0.110
0.113
0.115
0.118
0.121
0.124
0.127
0.131
0.136
0.140
0.146
0.151
0.158
0.165
0.172
0.180
0.188
0.197
0.204
0.212
0.218
0.222
0.225
0.227
0.227
0.227
0.226
0.224
0.222
0.221
0.220
0.220
0.219
0.218
0.217
0.216
0.214
0.211
0.207
0.203
0.198
0.193
0.187
0.181
0.176
0.171
0.167
0.163
0.160
0.157
0.154
0.152
0.150
0.147
0.145
0.143
0.141
0.139
0.137
0.135
0.133
0.132
0.130
0.128
0.126
0.124
0.123
0.121
0.119
0.118
0.116
0.115
0.113
0.112
0.110
0.109
0.107
0.106
0.105
0.103
0.093
0.094
0.096
0.097
0.098
0.100
0.101
0.103
0.104
0.106
0.108
0.110
0.113
0.115
0.118
0.121
0.124
0.127
0.131
0.135
0.139
0.144
0.149
0.155
0.161
0.168
0.175
0.182
0.189
0.196
0.202
0.207
0.211
0.214
0.216
0.216
0.216
0.216
0.215
0.213
0.212
0.211
0.210
0.209
0.208
0.207
0.205
0.203
0.200
0.197
0.193
0.188
0.184
0.179
0.174
0.170
0.165
0.162
0.159
0.156
0.153
0.151
0.149
0.147
0.145
0.143
0.141
0.139
0.138
0.136
0.134
0.132
0.130
0.129
0.127
0.125
0.123
0.122
0.120
0.119
0.117
0.115
0.114
0.113
0.111
0.110
0.108
0.107
0.106
0.104
0.103
0.093
0.094
0.095
0.097
0.098
0.100
0.101
0.103
0.104
0.106
0.108
0.110
0.112
0.115
0.117
0.120
0.123
0.126
0.130
0.134
0.138
0.142
0.147
0.152
0.158
0.164
0.170
0.176
0.182
0.187
0.193
0.197
0.201
0.204
0.206
0.207
0.207
0.207
0.206
0.205
0.204
0.203
0.202
0.201
0.200
0.198
0.196
0.194
0.191
0.188
0.184
0.181
0.176
0.172
0.168
0.164
0.161
0.158
0.155
0.152
0.150
0.148
0.146
0.145
0.143
0.141
0.139
0.138
0.136
0.134
0.132
0.131
0.129
0.127
0.126
0.124
0.123
0.121
0.119
0.118
0.116
0.115
0.113
0.112
0.110
0.109
0.108
0.106
0.105
0.104
0.103
0.093
0.094
0.095
0.097
0.098
0.100
0.101
0.103
0.104
0.106
0.108
0.110
0.112
0.115
0.117
0.120
0.123
0.126
0.129
0.133
0.137
0.141
0.145
0.150
0.155
0.160
0.165
0.170
0.175
0.180
0.185
0.189
0.192
0.195
0.197
0.198
0.198
0.198
0.198
0.197
0.197
0.196
0.195
0.193
0.192
0.190
0.188
0.186
0.183
0.181
0.177
0.174
0.170
0.167
0.163
0.160
0.157
0.154
0.152
0.150
0.148
0.146
0.144
0.142
0.141
0.139
0.138
0.136
0.134
0.133
0.131
0.130
0.128
0.126
0.125
0.123
0.122
0.120
0.119
0.117
0.116
0.114
0.113
0.111
0.110
0.109
0.107
0.106
0.105
0.103
0.102
0.093
0.094
0.095
0.097
0.098
0.099
0.101
0.103
0.104
0.106
0.108
0.110
0.112
0.115
0.117
0.120
0.122
0.125
0.128
0.132
0.135
0.139
0.143
0.147
0.152
0.156
0.161
0.165
0.170
0.174
0.178
0.181
0.184
0.187
0.189
0.190
0.191
0.191
0.191
0.190
0.190
0.189
0.188
0.187
0.185
0.183
0.182
0.179
0.177
0.174
0.171
0.168
0.165
0.162
0.159
0.156
0.154
0.151
0.149
0.147
0.145
0.144
0.142
0.140
0.139
0.137
0.136
0.134
0.133
0.131
0.130
0.128
0.127
0.125
0.124
0.122
0.121
0.119
0.118
0.116
0.115
0.113
0.112
0.111
0.109
0.108
0.107
0.105
0.104
0.103
0.102
0.093
0.094
0.095
0.097
0.098
0.099
0.101
0.103
0.104
0.106
0.108
0.110
0.112
0.114
0.117
0.119
0.122
0.125
0.127
0.131
0.134
0.137
0.141
0.145
0.149
0.153
0.157
0.161
0.165
0.168
0.172
0.175
0.178
0.180
0.182
0.183
0.184
0.184
0.184
0.184
0.183
0.183
0.182
0.180
0.179
0.177
0.176
0.174
0.171
0.169
0.166
0.164
0.161
0.158
0.156
0.153
0.151
0.149
0.147
0.145
0.143
0.142
0.140
0.139
0.137
0.136
0.134
0.133
0.131
0.130
0.128
0.127
0.126
0.124
0.123
0.121
0.120
0.118
0.117
0.115
0.114
0.113
0.111
0.110
0.109
0.107
0.106
0.105
0.104
0.102
0.101
0.093
0.094
0.095
0.097
0.098
0.099
0.101
0.102
0.104
0.106
0.108
0.110
0.112
0.114
0.116
0.119
0.121
0.124
0.127
0.129
0.133
0.136
0.139
0.143
0.146
0.150
0.153
0.157
0.160
0.164
0.167
0.169
0.172
0.174
0.175
0.177
0.177
0.178
0.178
0.178
0.177
0.177
0.176
0.175
0.173
0.172
0.170
0.168
0.166
0.164
0.162
0.160
0.157
0.155
0.153
0.150
0.148
0.146
0.145
0.143
0.141
0.140
0.138
0.137
0.136
0.134
0.133
0.131
0.130
0.129
0.127
0.126
0.124
0.123
0.122
0.120
0.119
0.117
0.116
0.115
0.113
0.112
0.111
0.109
0.108
0.107
0.106
0.104
0.103
0.102
0.101
0.093
0.094
0.095
0.096
0.098
0.099
0.101
0.102
0.104
0.106
0.107
0.109
0.111
0.114
0.116
0.118
0.120
0.123
0.126
0.128
0.131
0.134
0.137
0.140
0.144
0.147
0.150
0.153
0.156
0.159
0.162
0.164
0.166
0.168
0.170
0.171
0.172
0.172
0.173
0.172
0.172
0.172
0.171
0.170
0.168
0.167
0.166
0.164
0.162
0.160
0.158
0.156
0.154
0.152
0.150
0.148
0.146
0.144
0.143
0.141
0.140
0.138
0.137
0.135
0.134
0.133
0.131
0.130
0.129
0.127
0.126
0.125
0.123
0.122
0.121
0.119
0.118
0.117
0.115
0.114
0.113
0.111
0.110
0.109
0.107
0.106
0.105
0.104
0.102
0.101
0.100
0.093
0.094
0.095
0.096
0.098
0.099
0.101
0.102
0.104
0.105
0.107
0.109
0.111
0.113
0.115
0.117
0.120
0.122
0.125
0.127
0.130
0.133
0.135
0.138
0.141
0.144
0.147
0.150
0.153
0.155
0.158
0.160
0.162
0.163
0.165
0.166
0.167
0.167
0.168
0.168
0.167
0.167
0.166
0.165
0.164
0.163
0.161
0.160
0.158
0.156
0.155
0.153
0.151
0.149
0.147
0.145
0.144
0.142
0.141
0.139
0.138
0.136
0.135
0.134
0.133
0.131
0.130
0.129
0.127
0.126
0.125
0.124
0.122
0.121
0.120
0.118
0.117
0.116
0.114
0.113
0.112
0.110
0.109
0.108
0.107
0.106
0.104
0.103
0.102
0.101
0.100
0.092
0.094
0.095
0.096
0.097
0.099
0.100
0.102
0.103
0.105
0.107
0.109
0.111
0.113
0.115
0.117
0.119
0.121
0.124
0.126
0.129
0.131
0.134
0.136
0.139
0.142
0.144
0.147
0.149
0.152
0.154
0.156
0.158
0.159
0.160
0.161
0.162
0.163
0.163
0.163
0.163
0.162
0.162
0.161
0.160
0.159
0.157
0.156
0.155
0.153
0.151
0.150
0.148
0.146
0.145
0.143
0.142
0.140
0.139
0.137
0.136
0.135
0.134
0.132
0.131
0.130
0.129
0.127
0.126
0.125
0.124
0.122
0.121
0.120
0.119
0.117
0.116
0.115
0.113
0.112
0.111
0.110
0.109
0.107
0.106
0.105
0.104
0.103
0.101
0.100
0.099
0.092
0.093
0.095
0.096
0.097
0.099
0.100
0.102
0.103
0.105
0.107
0.108
0.110
0.112
0.114
0.116
0.118
0.120
0.123
0.125
0.127
0.130
0.132
0.135
0.137
0.139
0.142
0.144
0.146
0.148
0.150
0.152
0.154
0.155
0.156
0.157
0.158
0.159
0.159
0.159
0.159
0.158
0.158
0.157
0.156
0.155
0.154
0.153
0.151
0.150
0.149
0.147
0.146
0.144
0.143
0.141
0.140
0.138
0.137
0.136
0.134
0.133
0.132
0.131
0.130
0.128
0.127
0.126
0.125
0.124
0.122
0.121
0.120
0.119
0.118
0.116
0.115
0.114
0.113
0.111
0.110
0.109
0.108
0.107
0.105
0.104
0.103
0.102
0.101
0.100
0.099
0.092
0.093
0.094
0.096
0.097
0.098
0.100
0.101
0.103
0.104
0.106
0.108
0.110
0.111
0.113
0.115
0.117
0.119
0.122
0.124
0.126
0.128
0.130
0.133
0.135
0.137
0.139
0.142
0.144
0.145
0.147
0.149
0.150
0.152
0.153
0.154
0.154
0.155
0.155
0.155
0.155
0.155
0.154
0.154
0.153
0.152
0.151
0.150
0.148
0.147
0.146
0.145
0.143
0.142
0.140
0.139
0.138
0.137
0.135
0.134
0.133
0.132
0.131
0.129
0.128
0.127
0.126
0.125
0.124
0.122
0.121
0.120
0.119
0.118
0.117
0.115
0.114
0.113
0.112
0.111
0.109
0.108
0.107
0.106
0.105
0.104
0.102
0.101
0.100
0.099
0.098
0.092
0.093
0.094
0.095
0.097
0.098
0.099
0.101
0.102
0.104
0.106
0.107
0.109
0.111
0.113
0.115
0.117
0.118
0.121
0.123
0.125
0.127
0.129
0.131
0.133
0.135
0.137
0.139
0.141
0.143
0.144
0.146
0.147
0.148
0.149
0.150
0.151
0.151
0.152
0.152
0.152
0.151
0.151
0.150
0.150
0.149
0.148
0.147
0.146
0.145
0.143
0.142
0.141
0.140
0.138
0.137
0.136
0.135
0.134
0.133
0.131
0.130
0.129
0.128
0.127
0.126
0.125
0.124
0.122
0.121
0.120
0.119
0.118
0.117
0.116
0.114
0.113
0.112
0.111
0.110
0.109
0.107
0.106
0.105
0.104
0.103
0.102
0.101
0.100
0.099
0.097
0.092
0.093
0.094
0.095
0.096
0.098
0.099
0.101
0.102
0.104
0.105
0.107
0.108
0.110
0.112
0.114
0.116
0.117
0.119
0.121
0.123
0.125
0.127
0.129
0.131
0.133
0.135
0.137
0.138
0.140
0.142
0.143
0.144
0.145
0.146
0.147
0.148
0.148
0.148
0.148
0.148
0.148
0.148
0.147
0.147
0.146
0.145
0.144
0.143
0.142
0.141
0.140
0.139
0.138
0.137
0.135
0.134
0.133
0.132
0.131
0.130
0.129
0.128
0.127
0.126
0.125
0.123
0.122
0.121
0.120
0.119
0.118
0.117
0.116
0.115
0.113
0.112
0.111
0.110
0.109
0.108
0.107
0.106
0.104
0.103
0.102
0.101
0.100
0.099
0.098
0.097
0.091
0.092
0.094
0.095
0.096
0.097
0.099
0.100
0.102
0.103
0.105
0.106
0.108
0.109
0.111
0.113
0.115
0.116
0.118
0.120
0.122
0.124
0.126
0.128
0.129
0.131
0.133
0.135
0.136
0.138
0.139
0.140
0.141
0.142
0.143
0.144
0.145
0.145
0.145
0.145
0.145
0.145
0.145
0.144
0.144
0.143
0.142
0.142
0.141
0.140
0.139
0.138
0.137
0.136
0.135
0.134
0.133
0.132
0.130
0.129
0.128
0.127
0.126
0.125
0.124
0.123
0.122
0.121
0.120
0.119
0.118
0.117
0.116
0.115
0.114
0.113
0.111
0.110
0.109
0.108
0.107
0.106
0.105
0.104
0.103
0.102
0.101
0.099
0.098
0.097
0.096
0.091
0.092
0.093
0.095
0.096
0.097
0.098
0.100
0.101
0.103
0.104
0.106
0.107
0.109
0.110
0.112
0.114
0.115
0.117
0.119
0.121
0.122
0.124
0.126
0.128
0.129
0.131
0.132
0.134
0.135
0.137
0.138
0.139
0.140
0.141
0.141
0.142
0.142
0.142
0.143
0.143
0.142
0.142
0.142
0.141
0.141
0.140
0.139
0.138
0.138
0.137
0.136
0.135
0.134
0.133
0.132
0.131
0.130
0.129
0.128
0.127
0.126
0.125
0.124
0.123
0.122
0.121
0.120
0.119
0.118
0.117
0.116
0.115
0.114
0.113
0.112
0.111
0.109
0.108
0.107
0.106
0.105
0.104
0.103
0.102
0.101
0.100
0.099
0.098
0.097
0.096
0.091
0.092
0.093
0.094
0.095
0.097
0.098
0.099
0.101
0.102
0.103
0.105
0.106
0.108
0.110
0.111
0.113
0.114
0.116
0.118
0.119
0.121
0.123
0.124
0.126
0.127
0.129
0.130
0.132
0.133
0.134
0.135
0.136
0.137
0.138
0.139
0.139
0.140
0.140
0.140
0.140
0.140
0.140
0.139
0.139
0.138
0.138
0.137
0.136
0.135
0.135
0.134
0.133
0.132
0.131
0.130
0.129
0.128
0.127
0.126
0.126
0.125
0.124
0.123
0.122
0.121
0.120
0.119
0.118
0.117
0.116
0.115
0.114
0.113
0.112
0.111
0.110
0.109
0.108
0.106
0.105
0.104
0.103
0.102
0.101
0.100
0.099
0.098
0.097
0.096
0.095
0.090
0.092
0.093
0.094
0.095
0.096
0.097
0.099
0.100
0.101
0.103
0.104
0.106
0.107
0.109
0.110
0.112
0.113
0.115
0.117
0.118
0.120
0.121
0.123
0.124
0.126
0.127
0.128
0.130
0.131
0.132
0.133
0.134
0.135
0.136
0.136
0.137
0.137
0.137
0.137
0.137
0.137
0.137
0.137
0.136
0.136
0.135
0.135
0.134
0.133
0.133
0.132
0.131
0.130
0.129
0.129
0.128
0.127
0.126
0.125
0.124
0.123
0.122
0.121
0.120
0.120
0.119
0.118
0.117
0.116
0.115
0.114
0.113
0.112
0.111
0.110
0.109
0.108
0.107
0.106
0.105
0.104
0.103
0.102
0.101
0.100
0.099
0.098
0.097
0.096
0.095
0.090
0.091
0.092
0.093
0.095
0.096
0.097
0.098
0.099
0.101
0.102
0.104
0.105
0.106
0.108
0.109
0.111
0.112
0.114
0.115
0.117
0.118
0.120
0.121
0.123
0.124
0.125
0.127
0.128
0.129
0.130
0.131
0.132
0.133
0.133
0.134
0.134
0.135
0.135
0.135
0.135
0.135
0.135
0.135
0.134
0.134
0.133
0.133
0.132
0.131
0.131
0.130
0.129
0.129
0.128
0.127
0.126
0.125
0.124
0.124
0.123
0.122
0.121
0.120
0.119
0.118
0.117
0.117
0.116
0.115
0.114
0.113
0.112
0.111
0.110
0.109
0.108
0.107
0.106
0.105
0.104
0.103
0.102
0.101
0.100
0.099
0.098
0.097
0.096
0.095
0.094
0.090
0.091
0.092
0.093
0.094
0.095
0.096
0.098
0.099
0.100
0.101
0.103
0.104
0.106
0.107
0.108
0.110
0.111
0.113
0.114
0.116
0.117
0.118
0.120
0.121
0.122
0.124
0.125
0.126
0.127
0.128
0.129
0.130
0.130
0.131
0.132
0.132
0.132
0.133
0.133
0.133
0.133
0.133
0.132
0.132
0.132
0.131
0.131
0.130
0.130
0.129
0.128
0.128
0.127
0.126
0.125
0.125
0.124
0.123
0.122
0.121
0.121
0.120
0.119
0.118
0.117
0.116
0.115
0.114
0.114
0.113
0.112
0.111
0.110
0.109
0.108
0.107
0.106
0.105
0.104
0.103
0.102
0.101
0.100
0.099
0.098
0.097
0.096
0.095
0.094
0.093
0.089
0.090
0.091
0.093
0.094
0.095
0.096
0.097
0.098
0.100
0.101
0.102
0.103
0.105
0.106
0.107
0.109
0.110
0.112
0.113
0.114
0.116
0.117
0.118
0.119
0.121
0.122
0.123
0.124
0.125
0.126
0.127
0.128
0.128
0.129
0.129
0.130
0.130
0.130
0.131
0.131
0.131
0.130
0.130
0.130
0.130
0.129
0.129
0.128
0.128
0.127
0.127
0.126
0.125
0.125
0.124
0.123
0.122
0.122
0.121
0.120
0.119
0.118
0.118
0.117
0.116
0.115
0.114
0.113
0.112
0.112
0.111
0.110
0.109
0.108
0.107
0.106
0.105
0.104
0.103
0.102
0.101
0.100
0.099
0.098
0.098
0.097
0.096
0.095
0.094
0.093
0.089
0.090
0.091
0.092
0.093
0.094
0.095
0.097
0.098
0.099
0.100
0.101
0.103
0.104
0.105
0.106
0.108
0.109
0.110
0.112
0.113
0.114
0.116
0.117
0.118
0.119
0.120
0.121
0.122
0.123
0.124
0.125
0.126
0.126
0.127
0.127
0.128
0.128
0.128
0.129
0.129
0.129
0.128
0.128
0.128
0.128
0.127
0.127
0.127
0.126
0.126
0.125
0.124
0.124
0.123
0.122
0.122
0.121
0.120
0.120
0.119
0.118
0.117
0.116
0.116
0.115
0.114
0.113
0.112
0.111
0.111
0.110
0.109
0.108
0.107
0.106
0.105
0.104
0.103
0.102
0.101
0.101
0.100
0.099
0.098
0.097
0.096
0.095
0.094
0.093
0.092
0.089
0.090
0.091
0.092
0.093
0.094
0.095
0.096
0.097
0.098
0.099
0.101
0.102
0.103
0.104
0.106
0.107
0.108
0.109
0.111
0.112
0.113
0.114
0.115
0.116
0.118
0.119
0.120
0.121
0.121
0.122
0.123
0.124
0.124
0.125
0.125
0.126
0.126
0.126
0.127
0.127
0.127
0.127
0.126
0.126
0.126
0.126
0.125
0.125
0.124
0.124
0.123
0.123
0.122
0.122
0.121
0.120
0.120
0.119
0.118
0.118
0.117
0.116
0.115
0.114
0.114
0.113
0.112
0.111
0.110
0.110
0.109
0.108
0.107
0.106
0.105
0.104
0.103
0.102
0.102
0.101
0.100
0.099
0.098
0.097
0.096
0.095
0.094
0.093
0.093
0.092
0.088
0.089
0.090
0.091
0.092
0.093
0.094
0.095
0.096
0.098
0.099
0.100
0.101
0.102
0.103
0.105
0.106
0.107
0.108
0.109
0.111
0.112
0.113
0.114
0.115
0.116
0.117
0.118
0.119
0.120
0.121
0.121
0.122
0.123
0.123
0.124
0.124
0.124
0.124
0.125
0.125
0.125
0.125
0.125
0.124
0.124
0.124
0.124
0.123
0.123
0.122
0.122
0.121
0.121
0.120
0.120
0.119
0.118
0.118
0.117
0.116
0.116
0.115
0.114
0.113
0.113
0.112
0.111
0.110
0.109
0.109
0.108
0.107
0.106
0.105
0.104
0.103
0.103
0.102
0.101
0.100
0.099
0.098
0.097
0.096
0.095
0.095
0.094
0.093
0.092
0.091
0.088
0.089
0.090
0.091
0.092
0.093
0.094
0.095
0.096
0.097
0.098
0.099
0.100
0.101
0.103
0.104
0.105
0.106
0.107
0.108
0.109
0.110
0.112
0.113
0.114
0.115
0.116
0.116
0.117
0.118
0.119
0.120
0.120
0.121
0.121
0.122
0.122
0.122
0.123
0.123
0.123
0.123
0.123
0.123
0.123
0.122
0.122
0.122
0.122
0.121
0.121
0.120
0.120
0.119
0.119
0.118
0.118
0.117
0.116
0.116
0.115
0.114
0.114
0.113
0.112
0.111
0.111
0.110
0.109
0.108
0.108
0.107
0.106
0.105
0.104
0.103
0.103
0.102
0.101
0.100
0.099
0.098
0.097
0.097
0.096
0.095
0.094
0.093
0.092
0.091
0.091
0.087
0.088
0.089
0.090
0.091
0.092
0.093
0.094
0.095
0.096
0.097
0.098
0.099
0.101
0.102
0.103
0.104
0.105
0.106
0.107
0.108
0.109
0.110
0.111
0.112
0.113
0.114
0.115
0.116
0.117
0.117
0.118
0.119
0.119
0.120
0.120
0.120
0.121
0.121
0.121
0.121
0.121
0.121
0.121
0.121
0.121
0.121
0.120
0.120
0.120
0.119
0.119
0.118
0.118
0.117
0.117
0.116
0.116
0.115
0.114
0.114
0.113
0.112
0.112
0.111
0.110
0.110
0.109
0.108
0.107
0.107
0.106
0.105
0.104
0.103
0.103
0.102
0.101
0.100
0.099
0.098
0.098
0.097
0.096
0.095
0.094
0.093
0.092
0.092
0.091
0.090
0.087
0.088
0.089
0.090
0.091
0.092
0.093
0.094
0.095
0.096
0.097
0.098
0.099
0.100
0.101
0.102
0.103
0.104
0.105
0.106
0.107
0.108
0.109
0.110
0.111
0.112
0.113
0.113
0.114
0.115
0.116
0.116
0.117
0.117
0.118
0.118
0.119
0.119
0.119
0.119
0.119
0.120
0.120
0.119
0.119
0.119
0.119
0.119
0.118
0.118
0.118
0.117
0.117
0.116
0.116
0.115
0.115
0.114
0.114
0.113
0.113
0.112
0.111
0.111
0.110
0.109
0.109
0.108
0.107
0.106
0.106
0.105
0.104
0.103
0.102
0.102
0.101
0.100
0.099
0.098
0.098
0.097
0.096
0.095
0.094
0.093
0.093
0.092
0.091
0.090
0.089
0.087
0.087
0.088
0.089
0.090
0.091
0.092
0.093
0.094
0.095
0.096
0.097
0.098
0.099
0.100
0.101
0.102
0.103
0.104
0.105
0.106
0.107
0.108
0.109
0.110
0.110
0.111
0.112
0.113
0.114
0.114
0.115
0.115
0.116
0.116
0.117
0.117
0.117
0.118
0.118
0.118
0.118
0.118
0.118
0.118
0.118
0.117
0.117
0.117
0.117
0.116
0.116
0.116
0.115
0.115
0.114
0.114
0.113
0.113
0.112
0.111
0.111
0.110
0.110
0.109
0.108
0.107
0.107
0.106
0.105
0.105
0.104
0.103
0.102
0.102
0.101
0.100
0.099
0.098
0.098
0.097
0.096
0.095
0.094
0.094
0.093
0.092
0.091
0.090
0.090
0.089
0.086
0.087
0.088
0.089
0.090
0.090
0.091
0.092
0.093
0.094
0.095
0.096
0.097
0.098
0.099
0.100
0.101
0.102
0.103
0.104
0.105
0.106
0.107
0.107
0.108
0.109
0.110
0.111
0.111
0.112
0.113
0.113
0.114
0.114
0.115
0.115
0.115
0.116
0.116
0.116
0.116
0.116
0.116
0.116
0.116
0.116
0.116
0.116
0.115
0.115
0.115
0.115
0.114
0.114
0.113
0.113
0.112
0.112
0.111
0.111
0.110
0.110
0.109
0.108
0.108
0.107
0.106
0.106
0.105
0.104
0.104
0.103
0.102
0.101
0.101
0.100
0.099
0.098
0.098
0.097
0.096
0.095
0.094
0.094
0.093
0.092
0.091
0.091
0.090
0.089
0.088
0.086
0.086
0.087
0.088
0.089
0.090
0.091
0.092
0.093
0.093
0.094
0.095
0.096
0.097
0.098
0.099
0.100
0.101
0.102
0.103
0.104
0.105
0.105
0.106
0.107
0.108
0.109
0.109
0.110
0.111
0.111
0.112
0.112
0.113
0.113
0.114
0.114
0.114
0.114
0.115
0.115
0.115
0.115
0.115
0.115
0.115
0.114
0.114
0.114
0.114
0.114
0.113
0.113
0.112
0.112
0.112
0.111
0.111
0.110
0.110
0.109
0.109
0.108
0.107
0.107
0.106
0.105
0.105
0.104
0.103
0.103
0.102
0.101
0.101
0.100
0.099
0.098
0.098
0.097
0.096
0.095
0.095
0.094
0.093
0.092
0.091
0.091
0.090
0.089
0.088
0.088
0.085
0.086
0.087
0.088
0.088
0.089
0.090
0.091
0.092
0.093
0.094
0.095
0.095
0.096
0.097
0.098
0.099
0.100
0.101
0.102
0.103
0.103
0.104
0.105
0.106
0.107
0.107
0.108
0.109
0.109
0.110
0.110
0.111
0.111
0.112
0.112
0.112
0.113
0.113
0.113
0.113
0.113
0.113
0.113
0.113
0.113
0.113
0.113
0.113
0.112
0.112
0.112
0.112
0.111
0.111
0.110
0.110
0.109
0.109
0.108
0.108
0.107
0.107
0.106
0.106
0.105
0.104
0.104
0.103
0.102
0.102
0.101
0.100
0.100
0.099
0.098
0.098
0.097
0.096
0.095
0.095
0.094
0.093
0.092
0.092
0.091
0.090
0.089
0.088
0.088
0.087
0.085
0.085
0.086
0.087
0.088
0.089
0.090
0.090
0.091
0.092
0.093
0.094
0.095
0.096
0.096
0.097
0.098
0.099
0.100
0.101
0.102
0.102
0.103
0.104
0.105
0.105
0.106
0.107
0.107
0.108
0.109
0.109
0.110
0.110
0.110
0.111
0.111
0.111
0.111
0.112
0.112
0.112
0.112
0.112
0.112
0.112
0.112
0.112
0.111
0.111
0.111
0.111
0.110
0.110
0.110
0.109
0.109
0.108
0.108
0.107
0.107
0.106
0.106
0.105
0.105
0.104
0.103
0.103
0.102
0.102
0.101
0.100
0.100
0.099
0.098
0.097
0.097
0.096
0.095
0.095
0.094
0.093
0.092
0.092
0.091
0.090
0.089
0.089
0.088
0.087
0.086
0.084
0.085
0.086
0.087
0.087
0.088
0.089
0.090
0.091
0.091
0.092
0.093
0.094
0.095
0.096
0.096
0.097
0.098
0.099
0.100
0.101
0.101
0.102
0.103
0.103
0.104
0.105
0.105
0.106
0.107
0.107
0.108
0.108
0.109
0.109
0.109
0.110
0.110
0.110
0.110
0.110
0.110
0.111
0.111
0.111
0.110
0.110
0.110
0.110
0.110
0.110
0.109
0.109
0.109
0.108
0.108
0.108
0.107
0.107
0.106
0.106
0.105
0.105
0.104
0.104
0.103
0.102
0.102
0.101
0.101
0.100
0.099
0.099
0.098
0.097
0.097
0.096
0.095
0.094
0.094
0.093
0.092
0.092
0.091
0.090
0.089
0.089
0.088
0.087
0.087
0.086
0.084
0.084
0.085
0.086
0.087
0.088
0.088
0.089
0.090
0.091
0.092
0.092
0.093
0.094
0.095
0.096
0.096
0.097
0.098
0.099
0.099
0.100
0.101
0.102
0.102
0.103
0.104
0.104
0.105
0.105
0.106
0.106
0.107
0.107
0.108
0.108
0.108
0.109
0.109
0.109
0.109
0.109
0.109
0.109
0.109
0.109
0.109
0.109
0.109
0.109
0.108
0.108
0.108
0.107
0.107
0.107
0.106
0.106
0.106
0.105
0.105
0.104
0.104
0.103
0.103
0.102
0.101
0.101
0.100
0.100
0.099
0.098
0.098
0.097
0.096
0.096
0.095
0.094
0.094
0.093
0.092
0.092
0.091
0.090
0.089
0.089
0.088
0.087
0.087
0.086
0.085
0.083
0.084
0.085
0.085
0.086
0.087
0.088
0.088
0.089
0.090
0.091
0.092
0.092
0.093
0.094
0.095
0.096
0.096
0.097
0.098
0.099
0.099
0.100
0.101
0.101
0.102
0.103
0.103
0.104
0.104
0.105
0.105
0.106
0.106
0.106
0.107
0.107
0.107
0.107
0.108
0.108
0.108
0.108
0.108
0.108
0.108
0.108
0.108
0.107
0.107
0.107
0.107
0.107
0.106
0.106
0.106
0.105
0.105
0.104
0.104
0.104
0.103
0.103
0.102
0.102
0.101
0.100
0.100
0.099
0.099
0.098
0.098
0.097
0.096
0.096
0.095
0.094
0.094
0.093
0.092
0.092
0.091
0.090
0.089
0.089
0.088
0.087
0.087
0.086
0.085
0.085
0.083
0.083
0.084
0.085
0.086
0.086
0.087
0.088
0.089
0.089
0.090
0.091
0.092
0.092
0.093
0.094
0.095
0.095
0.096
0.097
0.098
0.098
0.099
0.100
0.100
0.101
0.101
0.102
0.102
0.103
0.103
0.104
0.104
0.105
0.105
0.105
0.106
0.106
0.106
0.106
0.106
0.107
0.107
0.107
0.107
0.107
0.107
0.106
0.106
0.106
0.106
0.106
0.105
0.105
0.105
0.105
0.104
0.104
0.103
0.103
0.103
0.102
0.102
0.101
0.101
0.100
0.100
0.099
0.098
0.098
0.097
0.097
0.096
0.095
0.095
0.094
0.093
0.093
0.092
0.092
0.091
0.090
0.089
0.089
0.088
0.087
0.087
0.086
0.085
0.085
0.084
0.082
0.083
0.084
0.084
0.085
0.086
0.087
0.087
0.088
0.089
0.089
0.090
0.091
0.092
0.092
0.093
0.094
0.095
0.095
0.096
0.097
0.097
0.098
0.099
0.099
0.100
0.100
0.101
0.101
0.102
0.102
0.103
0.103
0.104
0.104
0.104
0.104
0.105
0.105
0.105
0.105
0.105
0.105
0.105
0.105
0.105
0.105
0.105
0.105
0.105
0.105
0.105
0.104
0.104
0.104
0.103
0.103
0.103
0.102
0.102
0.101
0.101
0.101
0.100
0.100
0.099
0.099
0.098
0.097
0.097
0.096
0.096
0.095
0.095
0.094
0.093
0.093
0.092
0.091
0.091
0.090
0.089
0.089
0.088
0.087
0.087
0.086
0.085
0.085
0.084
0.083
0.082
0.082
0.083
0.084
0.085
0.085
0.086
0.087
0.087
0.088
0.089
0.089
0.090
0.091
0.092
0.092
0.093
0.094
0.094
0.095
0.096
0.096
0.097
0.098
0.098
0.099
0.099
0.100
0.100
0.101
0.101
0.102
0.102
0.102
0.103
0.103
0.103
0.103
0.104
0.104
0.104
0.104
0.104
0.104
0.104
0.104
0.104
0.104
0.104
0.104
0.104
0.103
0.103
0.103
0.103
0.102
0.102
0.102
0.101
0.101
0.100
0.100
0.100
0.099
0.099
0.098
0.098
0.097
0.097
0.096
0.095
0.095
0.094
0.094
0.093
0.093
0.092
0.091
0.091
0.090
0.089
0.089
0.088
0.087
0.087
0.086
0.086
0.085
0.084
0.084
0.083
0.081
0.082
0.083
0.083
0.084
0.085
0.085
0.086
0.087
0.087
0.088
0.089
0.089
0.090
0.091
0.091
0.092
0.093
0.093
0.094
0.095
0.095
0.096
0.097
0.097
0.098
0.098
0.099
0.099
0.100
0.100
0.100
0.101
0.101
0.102
0.102
0.102
0.102
0.102
0.103
0.103
0.103
0.103
0.103
0.103
0.103
0.103
0.103
0.103
0.103
0.102
0.102
0.102
0.102
0.102
0.101
0.101
0.101
0.100
0.100
0.099
0.099
0.099
0.098
0.098
0.097
0.097
0.096
0.096
0.095
0.095
0.094
0.093
0.093
0.092
0.092
0.091
0.091
0.090
0.089
0.089
0.088
0.087
0.087
0.086
0.086
0.085
0.084
0.084
0.083
0.082
0.081
0.081
0.082
0.083
0.083
0.084
0.085
0.085
0.086
0.087
0.087
0.088
0.089
0.089
0.090
0.091
0.091
0.092
0.093
0.093
0.094
0.094
0.095
0.096
0.096
0.097
0.097
0.098
0.098
0.099
0.099
0.099
0.100
0.100
0.100
0.101
0.101
0.101
0.101
0.101
0.102
0.102
0.102
0.102
0.102
0.102
0.102
0.102
0.102
0.101
0.101
0.101
0.101
0.101
0.100
0.100
0.100
0.100
0.099
0.099
0.098
0.098
0.098
0.097
0.097
0.096
0.096
0.095
0.095
0.094
0.094
0.093
0.093
0.092
0.092
0.091
0.090
0.090
0.089
0.089
0.088
0.087
0.087
0.086
0.086
0.085
0.084
0.084
0.083
0.082
0.082
0.080
0.081
0.082
0.082
0.083
0.083
0.084
0.085
0.085
0.086
0.087
0.087
0.088
0.089
0.089
0.090
0.091
0.091
0.092
0.092
0.093
0.094
0.094
0.095
0.095
0.096
0.096
0.097
0.097
0.098
0.098
0.098
0.099
0.099
0.099
0.100
0.100
0.100
0.100
0.100
0.100
0.101
0.101
0.101
0.101
0.101
0.101
0.101
0.101
0.100
0.100
0.100
0.100
0.100
0.099
0.099
0.099
0.099
0.098
0.098
0.097
0.097
0.097
0.096
0.096
0.095
0.095
0.094
0.094
0.093
0.093
0.092
0.092
0.091
0.091
0.090
0.090
0.089
0.088
0.088
0.087
0.087
0.086
0.085
0.085
0.084
0.084
0.083
0.082
0.082
0.081
0.080
0.080
0.081
0.082
0.082
0.083
0.084
0.084
0.085
0.085
0.086
0.087
0.087
0.088
0.089
0.089
0.090
0.090
0.091
0.092
0.092
0.093
0.093
0.094
0.094
0.095
0.095
0.096
0.096
0.096
0.097
0.097
0.098
0.098
0.098
0.098
0.099
0.099
0.099
0.099
0.099
0.099
0.100
0.100
0.100
0.100
0.100
0.100
0.099
0.099
0.099
0.099
0.099
0.099
0.098
0.098
0.098
0.098
0.097
0.097
0.097
0.096
0.096
0.095
0.095
0.094
0.094
0.094
0.093
0.093
0.092
0.092
0.091
0.091
0.090
0.089
0.089
0.088
0.088
0.087
0.087
0.086
0.085
0.085
0.084
0.084
0.083
0.082
0.082
0.081
0.081
0.079
0.080
0.081
0.081
0.082
0.082
0.083
0.084
0.084
0.085
0.085
0.086
0.087
0.087
0.088
0.088
0.089
0.090
0.090
0.091
0.091
0.092
0.092
0.093
0.093
0.094
0.094
0.095
0.095
0.095
0.096
0.096
0.097
0.097
0.097
0.097
0.098
0.098
0.098
0.098
0.098
0.098
0.098
0.099
0.099
0.099
0.098
0.098
0.098
0.098
0.098
0.098
0.098
0.098
0.097
0.097
0.097
0.097
0.096
0.096
0.096
0.095
0.095
0.094
0.094
0.094
0.093
0.093
0.092
0.092
0.091
0.091
0.090
0.090
0.089
0.089
0.088
0.088
0.087
0.086
0.086
0.085
0.085
0.084
0.084
0.083
0.082
0.082
0.081
0.081
0.080
0.079
0.079
0.080
0.081
0.081
0.082
0.082
0.083
0.084
0.084
0.085
0.085
0.086
0.086
0.087
0.088
0.088
0.089
0.089
0.090
0.090
0.091
0.091
0.092
0.092
0.093
0.093
0.094
0.094
0.095
0.095
0.095
0.096
0.096
0.096
0.096
0.097
0.097
0.097
0.097
0.097
0.097
0.097
0.097
0.097
0.097
0.097
0.097
0.097
0.097
0.097
0.097
0.097
0.097
0.096
0.096
0.096
0.096
0.095
0.095
0.095
0.094
0.094
0.094
0.093
0.093
0.092
0.092
0.091
0.091
0.090
0.090
0.089
0.089
0.088
0.088
0.087
0.087
0.086
0.086
0.085
0.085
0.084
0.084
0.083
0.082
0.082
0.081
0.081
0.080
0.080
0.078
0.079
0.079
0.080
0.081
0.081
0.082
0.082
0.083
0.084
0.084
0.085
0.085
0.086
0.086
0.087
0.087
0.088
0.089
0.089
0.090
0.090
0.091
0.091
0.091
0.092
0.092
0.093
0.093
0.094
0.094
0.094
0.095
0.095
0.095
0.095
0.096
0.096
0.096
0.096
0.096
0.096
0.096
0.096
0.096
0.096
0.096
0.096
0.096
0.096
0.096
0.096
0.096
0.096
0.095
0.095
0.095
0.095
0.094
0.094
0.094
0.093
0.093
0.093
0.092
0.092
0.091
0.091
0.091
0.090
0.090
0.089
0.089
0.088
0.088
0.087
0.087
0.086
0.086
0.085
0.085
0.084
0.083
0.083
0.082
0.082
0.081
0.081
0.080
0.080
0.079
0.081
0.082
0.083
0.083
0.084
0.084
0.085
0.085
0.086
0.087
0.087
0.088
0.088
0.089
0.089
0.090
0.090
0.091
0.091
0.092
0.092
0.093
0.093
0.093
0.093
0.094
0.094
0.094
0.094
0.094
0.094
0.094
0.094
0.094
0.093
0.093
0.093
0.092
0.092
0.092
0.091
0.091
0.090
0.090
0.089
0.089
0.089
0.088
0.088
0.087
0.087
0.087
0.086
0.086
0.086
0.085
0.085
0.085
0.085
0.084
0.084
0.084
0.084
0.083
0.083
0.083
0.083
0.082
0.082
0.082
0.081
0.081
0.081
0.081
0.080
0.080
0.080
0.079
0.079
0.078
0.078
0.078
0.077
0.077
0.077
0.076
0.076
0.075
0.075
0.075
0.074
0.082
0.083
0.083
0.084
0.085
0.085
0.086
0.086
0.087
0.087
0.088
0.089
0.089
0.090
0.090
0.091
0.091
0.092
0.092
0.093
0.093
0.094
0.094
0.094
0.095
0.095
0.095
0.095
0.095
0.095
0.095
0.095
0.095
0.095
0.095
0.094
0.094
0.094
0.093
0.093
0.092
0.092
0.091
0.091
0.090
0.090
0.089
0.089
0.088
0.088
0.087
0.087
0.086
0.086
0.086
0.085
0.085
0.085
0.085
0.085
0.084
0.084
0.084
0.084
0.083
0.083
0.083
0.083
0.082
0.082
0.082
0.082
0.081
0.081
0.081
0.080
0.080
0.080
0.079
0.079
0.079
0.078
0.078
0.078
0.077
0.077
0.076
0.076
0.076
0.075
0.075
0.083
0.083
0.084
0.085
0.085
0.086
0.087
0.087
0.088
0.088
0.089
0.090
0.090
0.091
0.091
0.092
0.092
0.093
0.094
0.094
0.095
0.095
0.095
0.096
0.096
0.096
0.097
0.097
0.097
0.097
0.097
0.097
0.097
0.096
0.096
0.096
0.095
0.095
0.094
0.094
0.093
0.093
0.092
0.091
0.091
0.090
0.089
0.089
0.088
0.088
0.087
0.087
0.086
0.086
0.086
0.085
0.085
0.085
0.085
0.085
0.084
0.084
0.084
0.084
0.084
0.084
0.083
0.083
0.083
0.083
0.082
0.082
0.082
0.082
0.081
0.081
0.081
0.080
0.080
0.080
0.079
0.079
0.078
0.078
0.078
0.077
0.077
0.076
0.076
0.076
0.075
0.084
0.084
0.085
0.085
0.086
0.087
0.087
0.088
0.089
0.089
0.090
0.091
0.091
0.092
0.092
0.093
0.094
0.094
0.095
0.095
0.096
0.096
0.097
0.097
0.097
0.098
0.098
0.098
0.098
0.098
0.098
0.098
0.098
0.098
0.098
0.097
0.097
0.096
0.096
0.095
0.094
0.094
0.093
0.092
0.091
0.091
0.090
0.089
0.088
0.088
0.087
0.087
0.086
0.086
0.086
0.085
0.085
0.085
0.085
0.085
0.085
0.085
0.084
0.084
0.084
0.084
0.084
0.084
0.083
0.083
0.083
0.083
0.082
0.082
0.082
0.081
0.081
0.081
0.080
0.080
0.080
0.079
0.079
0.079
0.078
0.078
0.077
0.077
0.077
0.076
0.076
0.084
0.085
0.086
0.086
0.087
0.088
0.088
0.089
0.089
0.090
0.091
0.091
0.092
0.093
0.093
0.094
0.095
0.095
0.096
0.096
0.097
0.097
0.098
0.098
0.099
0.099
0.099
0.100
0.100
0.100
0.100
0.100
0.100
0.099
0.099
0.099
0.098
0.098
0.097
0.096
0.096
0.095
0.094
0.093
0.092
0.091
0.090
0.090
0.089
0.088
0.087
0.087
0.086
0.086
0.086
0.085
0.085
0.085
0.085
0.085
0.085
0.085
0.085
0.085
0.084
0.084
0.084
0.084
0.084
0.084
0.083
0.083
0.083
0.083
0.082
0.082
0.082
0.081
0.081
0.081
0.080
0.080
0.080
0.079
0.079
0.078
0.078
0.077
0.077
0.077
0.076
0.085
0.086
0.086
0.087
0.088
0.088
0.089
0.090
0.090
0.091
0.092
0.092
0.093
0.094
0.094
0.095
0.096
0.096
0.097
0.098
0.098
0.099
0.099
0.100
0.100
0.101
0.101
0.101
0.101
0.101
0.101
0.101
0.101
0.101
0.101
0.100
0.100
0.099
0.099
0.098
0.097
0.096
0.095
0.094
0.093
0.092
0.091
0.090
0.089
0.088
0.087
0.087
0.086
0.086
0.085
0.085
0.085
0.085
0.085
0.085
0.085
0.085
0.085
0.085
0.085
0.085
0.085
0.085
0.084
0.084
0.084
0.084
0.084
0.083
0.083
0.083
0.082
0.082
0.082
0.081
0.081
0.080
0.080
0.080
0.079
0.079
0.078
0.078
0.078
0.077
0.077
0.086
0.086
0.087
0.088
0.088
0.089
0.090
0.090
0.091
0.092
0.093
0.093
0.094
0.095
0.095
0.096
0.097
0.097
0.098
0.099
0.099
0.100
0.100
0.101
0.102
0.102
0.102
0.103
0.103
0.103
0.103
0.103
0.103
0.103
0.102
0.102
0.101
0.101
0.100
0.099
0.098
0.097
0.096
0.095
0.094
0.093
0.092
0.091
0.089
0.088
0.088
0.087
0.086
0.086
0.085
0.085
0.085
0.085
0.085
0.085
0.085
0.085
0.085
0.085
0.085
0.085
0.085
0.085
0.085
0.085
0.085
0.084
0.084
0.084
0.084
0.083
0.083
0.083
0.082
0.082
0.081
0.081
0.081
0.080
0.080
0.079
0.079
0.079
0.078
0.078
0.077
0.086
0.087
0.088
0.088
0.089
0.090
0.091
0.091
0.092
0.093
0.093
0.094
0.095
0.096
0.096
0.097
0.098
0.098
0.099
0.100
0.100
0.101
0.102
0.102
0.103
0.103
0.104
0.104
0.104
0.105
0.105
0.105
0.105
0.104
0.104
0.104
0.103
0.103
0.102
0.101
0.100
0.099
0.098
0.097
0.095
0.094
0.093
0.091
0.090
0.089
0.088
0.087
0.086
0.086
0.086
0.085
0.085
0.085
0.085
0.086
0.086
0.086
0.086
0.086
0.086
0.086
0.086
0.086
0.086
0.085
0.085
0.085
0.085
0.084
0.084
0.084
0.084
0.083
0.083
0.082
0.082
0.082
0.081
0.081
0.080
0.080
0.080
0.079
0.079
0.078
0.078
0.087
0.088
0.088
0.089
0.090
0.091
0.091
0.092
0.093
0.094
0.094
0.095
0.096
0.096
0.097
0.098
0.099
0.099
0.100
0.101
0.102
0.102
0.103
0.104
0.104
0.105
0.105
0.106
0.106
0.106
0.106
0.106
0.106
0.106
0.106
0.105
0.105
0.104
0.104
0.103
0.102
0.101
0.099
0.098
0.097
0.095
0.094
0.092
0.091
0.089
0.088
0.088
0.087
0.086
0.086
0.086
0.086
0.086
0.086
0.086
0.086
0.086
0.086
0.086
0.086
0.086
0.086
0.086
0.086
0.086
0.086
0.086
0.085
0.085
0.085
0.084
0.084
0.084
0.083
0.083
0.083
0.082
0.082
0.081
0.081
0.081
0.080
0.080
0.079
0.079
0.078
0.088
0.088
0.089
0.090
0.091
0.091
0.092
0.093
0.094
0.094
0.095
0.096
0.097
0.097
0.098
0.099
0.100
0.100
0.101
0.102
0.103
0.103
0.104
0.105
0.105
0.106
0.107
0.107
0.107
0.108
0.108
0.108
0.108
0.108
0.108
0.107
0.107
0.106
0.105
0.105
0.103
0.102
0.101
0.100
0.098
0.097
0.095
0.093
0.092
0.090
0.089
0.088
0.087
0.087
0.086
0.086
0.086
0.086
0.086
0.087
0.087
0.087
0.087
0.087
0.087
0.087
0.087
0.087
0.087
0.087
0.087
0.086
0.086
0.086
0.085
0.085
0.085
0.084
0.084
0.084
0.083
0.083
0.082
0.082
0.082
0.081
0.081
0.080
0.080
0.079
0.079
0.088
0.089
0.090
0.091
0.091
0.092
0.093
0.094
0.094
0.095
0.096
0.097
0.097
0.098
0.099
0.100
0.100
0.101
0.102
0.103
0.104
0.104
0.105
0.106
0.107
0.107
0.108
0.108
0.109
0.109
0.110
0.110
0.110
0.110
0.110
0.109
0.109
0.108
0.107
0.107
0.105
0.104
0.103
0.101
0.100
0.098
0.096
0.095
0.093
0.092
0.090
0.089
0.088
0.088
0.087
0.087
0.087
0.087
0.087
0.087
0.087
0.088
0.088
0.088
0.088
0.088
0.088
0.088
0.088
0.087
0.087
0.087
0.087
0.086
0.086
0.086
0.085
0.085
0.085
0.084
0.084
0.083
0.083
0.083
0.082
0.082
0.081
0.081
0.080
0.080
0.079
0.089
0.090
0.090
0.091
0.092
0.093
0.094
0.094
0.095
0.096
0.097
0.097
0.098
0.099
0.100
0.101
0.101
0.102
0.103
0.104
0.105
0.106
0.106
0.107
0.108
0.109
0.109
0.110
0.110
0.111
0.111
0.111
0.112
0.111
0.111
0.111
0.111
0.110
0.109
0.109
0.108
0.106
0.105
0.103
0.102
0.100
0.098
0.096
0.095
0.093
0.092
0.091
0.090
0.089
0.088
0.088
0.088
0.088
0.088
0.088
0.088
0.088
0.089
0.089
0.089
0.089
0.089
0.089
0.088
0.088
0.088
0.088
0.088
0.087
0.087
0.087
0.086
0.086
0.085
0.085
0.085
0.084
0.084
0.083
0.083
0.082
0.082
0.081
0.081
0.080
0.080
0.090
0.090
0.091
0.092
0.093
0.093
0.094
0.095
0.096
0.096
0.097
0.098
0.099
0.100
0.100
0.101
0.102
0.103
0.104
0.105
0.106
0.106
0.107
0.108
0.109
0.110
0.111
0.111
0.112
0.112
0.113
0.113
0.113
0.113
0.113
0.113
0.113
0.112
0.112
0.111
0.110
0.109
0.107
0.106
0.104
0.102
0.100
0.098
0.097
0.095
0.094
0.092
0.091
0.090
0.090
0.090
0.089
0.089
0.089
0.089
0.089
0.090
0.090
0.090
0.090
0.090
0.090
0.089
0.089
0.089
0.089
0.089
0.088
0.088
0.088
0.087
0.087
0.087
0.086
0.086
0.085
0.085
0.084
0.084
0.083
0.083
0.082
0.082
0.081
0.081
0.080
0.090
0.091
0.092
0.092
0.093
0.094
0.095
0.096
0.096
0.097
0.098
0.099
0.100
0.100
0.101
0.102
0.103
0.104
0.105
0.106
0.106
0.107
0.108
0.109
0.110
0.111
0.112
0.112
0.113
0.114
0.114
0.115
0.115
0.115
0.115
0.115
0.115
0.114
0.114
0.113
0.112
0.111
0.109
0.108
0.106
0.105
0.103
0.101
0.099
0.097
0.096
0.094
0.093
0.092
0.092
0.091
0.091
0.091
0.091
0.091
0.091
0.091
0.091
0.091
0.091
0.091
0.091
0.090
0.090
0.090
0.090
0.089
0.089
0.089
0.088
0.088
0.088
0.087
0.087
0.086
0.086
0.085
0.085
0.085
0.084
0.084
0.083
0.083
0.082
0.081
0.081
0.091
0.091
0.092
0.093
0.094
0.095
0.095
0.096
0.097
0.098
0.099
0.099
0.100
0.101
0.102
0.103
0.104
0.104
0.105
0.106
0.107
0.108
0.109
0.110
0.111
0.112
0.113
0.114
0.114
0.115
0.116
0.116
0.116
0.117
0.117
0.117
0.117
0.116
0.116
0.115
0.114
0.113
0.112
0.110
0.109
0.107
0.105
0.103
0.101
0.100
0.098
0.097
0.095
0.094
0.094
0.093
0.093
0.093
0.092
0.092
0.092
0.092
0.092
0.092
0.092
0.092
0.092
0.091
0.091
0.091
0.091
0.090
0.090
0.090
0.089
0.089
0.088
0.088
0.088
0.087
0.087
0.086
0.086
0.085
0.085
0.084
0.084
0.083
0.083
0.082
0.082
0.091
0.092
0.093
0.094
0.094
0.095
0.096
0.097
0.098
0.098
0.099
0.100
0.101
0.102
0.102
0.103
0.104
0.105
0.106
0.107
0.108
0.109
0.110
0.111
0.112
0.113
0.114
0.115
0.116
0.116
0.117
0.118
0.118
0.118
0.119
0.119
0.119
0.118
0.118
0.117
0.116
0.115
0.114
0.113
0.111
0.110
0.108
0.106
0.104
0.102
0.101
0.099
0.098
0.097
0.096
0.095
0.095
0.094
0.094
0.094
0.094
0.094
0.094
0.093
0.093
0.093
0.093
0.093
0.092
0.092
0.092
0.091
0.091
0.091
0.090
0.090
0.089
0.089
0.088
0.088
0.087
0.087
0.086
0.086
0.085
0.085
0.084
0.084
0.083
0.083
0.082
0.092
0.093
0.093
0.094
0.095
0.096
0.097
0.097
0.098
0.099
0.100
0.101
0.101
0.102
0.103
0.104
0.105
0.106
0.107
0.108
0.109
0.110
0.111
0.112
0.113
0.114
0.115
0.116
0.117
0.118
0.118
0.119
0.120
0.120
0.120
0.120
0.120
0.120
0.120
0.119
0.119
0.118
0.117
0.115
0.114
0.112
0.111
0.109
0.107
0.105
0.103
0.102
0.101
0.099
0.098
0.098
0.097
0.097
0.096
0.096
0.096
0.095
0.095
0.095
0.095
0.094
0.094
0.094
0.093
0.093
0.093
0.092
0.092
0.091
0.091
0.091
0.090
0.090
0.089
0.089
0.088
0.088
0.087
0.087
0.086
0.085
0.085
0.084
0.084
0.083
0.083
0.092
0.093
0.094
0.095
0.096
0.096
0.097
0.098
0.099
0.099
0.100
0.101
0.102
0.103
0.104
0.104
0.105
0.106
0.107
0.108
0.109
0.110
0.111
0.112
0.113
0.115
0.116
0.117
0.118
0.119
0.120
0.120
0.121
0.122
0.122
0.122
0.122
0.122
0.122
0.122
0.121
0.120
0.119
0.118
0.117
0.115
0.113
0.112
0.110
0.108
0.106
0.105
0.103
0.102
0.101
0.100
0.099
0.099
0.098
0.098
0.097
0.097
0.097
0.096
0.096
0.096
0.095
0.095
0.095
0.094
0.094
0.093
0.093
0.092
0.092
0.091
0.091
0.090
0.090
0.089
0.089
0.088
0.088
0.087
0.087
0.086
0.086
0.085
0.084
0.084
0.083
0.093
0.094
0.094
0.095
0.096
0.097
0.098
0.098
0.099
0.100
0.101
0.102
0.102
0.103
0.104
0.105
0.106
0.107
0.108
0.109
0.110
0.111
0.112
0.113
0.114
0.115
0.116
0.118
0.119
0.120
0.121
0.122
0.122
0.123
0.124
0.124
0.124
0.124
0.124
0.124
0.123
0.122
0.122
0.120
0.119
0.118
0.116
0.114
0.113
0.111
0.109
0.108
0.106
0.105
0.104
0.103
0.102
0.101
0.100
0.100
0.099
0.099
0.098
0.098
0.098
0.097
0.097
0.096
0.096
0.095
0.095
0.094
0.094
0.093
0.093
0.092
0.092
0.091
0.091
0.090
0.090
0.089
0.088
0.088
0.087
0.087
0.086
0.086
0.085
0.084
0.084
0.093
0.094
0.095
0.096
0.096
0.097
0.098
0.099
0.100
0.100
0.101
0.102
0.103
0.104
0.104
0.105
0.106
0.107
0.108
0.109
0.110
0.111
0.112
0.113
0.115
0.116
0.117
0.118
0.119
0.121
0.122
0.123
0.124
0.124
0.125
0.125
0.126
0.126
0.126
0.126
0.125
0.125
0.124
0.123
0.122
0.120
0.119
0.117
0.116
0.114
0.112
0.111
0.109
0.108
0.107
0.105
0.104
0.103
0.103
0.102
0.101
0.101
0.100
0.100
0.099
0.099
0.098
0.098
0.097
0.097
0.096
0.096
0.095
0.094
0.094
0.093
0.093
0.092
0.092
0.091
0.090
0.090
0.089
0.089
0.088
0.087
0.087
0.086
0.086
0.085
0.084
0.094
0.094
0.095
0.096
0.097
0.098
0.099
0.099
0.100
0.101
0.102
0.102
0.103
0.104
0.105
0.106
0.106
0.107
0.108
0.109
0.110
0.111
0.113
0.114
0.115
0.116
0.118
0.119
0.120
0.121
0.123
0.124
0.125
0.126
0.126
0.127
0.127
0.128
0.128
0.128
0.127
0.127
0.126
0.125
0.124
0.123
0.122
0.120
0.118
0.117
0.115
0.114
0.112
0.111
0.109
0.108
0.107
0.106
0.105
0.104
0.103
0.103
0.102
0.101
0.101
0.100
0.100
0.099
0.098
0.098
0.097
0.097
0.096
0.095
0.095
0.094
0.094
0.093
0.092
0.092
0.091
0.091
0.090
0.089
0.089
0.088
0.087
0.087
0.086
0.086
0.085
0.094
0.095
0.096
0.097
0.097
0.098
0.099
0.100
0.100
0.101
0.102
0.103
0.103
0.104
0.105
0.106
0.107
0.108
0.108
0.109
0.111
0.112
0.113
0.114
0.115
0.117
0.118
0.120
0.121
0.122
0.124
0.125
0.126
0.127
0.128
0.128
0.129
0.129
0.130
0.130
0.129
0.129
0.128
0.128
0.127
0.125
0.124
0.123
0.121
0.120
0.118
0.116
0.115
0.113
0.112
0.111
0.109
0.108
0.107
0.106
0.105
0.105
0.104
0.103
0.102
0.102
0.101
0.100
0.100
0.099
0.098
0.098
0.097
0.097
0.096
0.095
0.095
0.094
0.093
0.093
0.092
0.091
0.091
0.090
0.089
0.089
0.088
0.088
0.087
0.086
0.086
0.094
0.095
0.096
0.097
0.098
0.099
0.099
0.100
0.101
0.102
0.102
0.103
0.104
0.105
0.105
0.106
0.107
0.108
0.109
0.110
0.111
0.112
0.113
0.114
0.116
0.117
0.119
0.120
0.122
0.123
0.124
0.126
0.127
0.128
0.129
0.130
0.130
0.131
0.131
0.131
0.131
0.131
0.130
0.130
0.129
0.128
0.127
0.125
0.124
0.122
0.121
0.119
0.118
0.116
0.115
0.113
0.112
0.111
0.110
0.108
0.107
0.107
0.106
0.105
0.104
0.103
0.103
0.102
0.101
0.100
0.100
0.099
0.098
0.098
0.097
0.096
0.096
0.095
0.094
0.094
0.093
0.092
0.092
0.091
0.090
0.089
0.089
0.088
0.087
0.087
0.086
0.095
0.096
0.096
0.097
0.098
0.099
0.100
0.100
0.101
0.102
0.103
0.103
0.104
0.105
0.106
0.106
0.107
0.108
0.109
0.110
0.111
0.112
0.113
0.115
0.116
0.117
0.119
0.121
0.122
0.124
0.125
0.127
0.128
0.129
0.130
0.131
0.132
0.132
0.133
0.133
0.133
0.133
0.132
0.132
0.131
0.130
0.129
0.128
0.126
0.125
0.123
0.122
0.120
0.119
0.117
0.116
0.114
0.113
0.112
0.111
0.110
0.109
0.108
0.107
0.106
0.105
0.104
0.103
0.102
0.102
0.101
0.100
0.099
0.099
0.098
0.097
0.097
0.096
0.095
0.094
0.094
0.093
0.092
0.092
0.091
0.090
0.090
0.089
0.088
0.087
0.087
0.095
0.096
0.097
0.098
0.098
0.099
0.100
0.101
0.101
0.102
0.103
0.104
0.104
0.105
0.106
0.107
0.107
0.108
0.109
0.110
0.111
0.112
0.113
0.115
0.116
0.118
0.119
0.121
0.123
0.124
0.126
0.127
0.129
0.130
0.131
0.132
0.133
0.134
0.134
0.134
0.135
0.134
0.134
0.134
0.133
0.132
0.131
0.130
0.129
0.127
0.126
0.124
0.123
0.121
0.120
0.118
0.117
0.115
0.114
0.113
0.112
0.110
0.109
0.108
0.107
0.107
0.106
0.105
0.104
0.103
0.102
0.101
0.101
0.100
0.099
0.098
0.098
0.097
0.096
0.095
0.095
0.094
0.093
0.092
0.092
0.091
0.090
0.089
0.089
0.088
0.087
0.095
0.096
0.097
0.098
0.099
0.099
0.100
0.101
0.102
0.102
0.103
0.104
0.105
0.105
0.106
0.107
0.108
0.108
0.109
0.110
0.111
0.112
0.114
0.115
0.117
0.118
0.120
0.121
0.123
0.125
0.127
0.128
0.130
0.131
0.132
0.133
0.134
0.135
0.136
0.136
0.136
0.136
0.136
0.135
0.135
0.134
0.133
0.132
0.131
0.129
0.128
0.127
0.125
0.123
0.122
0.120
0.119
0.117
0.116
0.115
0.114
0.112
0.111
0.110
0.109
0.108
0.107
0.106
0.105
0.104
0.104
0.103
0.102
0.101
0.100
0.099
0.099
0.098
0.097
0.096
0.095
0.095
0.094
0.093
0.092
0.092
0.091
0.090
0.089
0.089
0.088
0.096
0.096
0.097
0.098
0.099
0.100
0.101
0.101
0.102
0.103
0.103
0.104
0.105
0.106
0.106
0.107
0.108
0.109
0.109
0.110
0.111
0.113
0.114
0.115
0.117
0.118
0.120
0.122
0.124
0.126
0.127
0.129
0.131
0.132
0.133
0.135
0.136
0.136
0.137
0.137
0.138
0.138
0.137
0.137
0.137
0.136
0.135
0.134
0.133
0.132
0.130
0.129
0.127
0.126
0.124
0.123
0.121
0.120
0.118
0.117
0.116
0.114
0.113
0.112
0.111
0.110
0.109
0.108
0.107
0.106
0.105
0.104
0.103
0.102
0.101
0.100
0.099
0.099
0.098
0.097
0.096
0.095
0.095
0.094
0.093
0.092
0.092
0.091
0.090
0.089
0.089
0.096
0.097
0.098
0.098
0.099
0.100
0.101
0.102
0.102
0.103
0.104
0.104
0.105
0.106
0.106
0.107
0.108
0.109
0.110
0.111
0.112
0.113
0.114
0.115
0.117
0.119
0.121
0.122
0.124
0.126
0.128
0.130
0.131
0.133
0.134
0.136
0.137
0.137
0.138
0.139
0.139
0.139
0.139
0.139
0.138
0.138
0.137
0.136
0.135
0.133
0.132
0.131
0.129
0.128
0.126
0.125
0.123
0.122
0.120
0.119
0.117
0.116
0.115
0.114
0.112
0.111
0.110
0.109
0.108
0.107
0.106
0.105
0.104
0.103
0.102
0.101
0.100
0.100
0.099
0.098
0.097
0.096
0.095
0.095
0.094
0.093
0.092
0.091
0.091
0.090
0.089
0.096
0.097
0.098
0.099
0.099
0.100
0.101
0.102
0.103
0.103
0.104
0.105
0.105
0.106
0.107
0.107
0.108
0.109
0.110
0.111
0.112
0.113
0.114
0.116
0.117
0.119
0.121
0.123
0.125
0.127
0.129
0.131
0.132
0.134
0.135
0.137
0.138
0.139
0.139
0.140
0.140
0.140
0.140
0.140
0.140
0.139
0.138
0.138
0.136
0.135
0.134
0.133
0.131
0.130
0.128
0.127
0.125
0.124
0.122
0.121
0.119
0.118
0.117
0.115
0.114
0.113
0.112
0.111
0.109
0.108
0.107
0.106
0.105
0.104
0.103
0.102
0.101
0.101
0.100
0.099
0.098
0.097
0.096
0.095
0.095
0.094
0.093
0.092
0.091
0.091
0.090
0.096
0.097
0.098
0.099
0.100
0.100
0.101
0.102
0.103
0.103
0.104
0.105
0.106
0.106
0.107
0.108
0.108
0.109
0.110
0.111
0.112
0.113
0.115
0.116
0.118
0.120
0.121
0.123
0.125
0.127
0.129
0.131
0.133
0.135
0.136
0.138
0.139
0.140
0.140
0.141
0.141
0.142
0.142
0.141
0.141
0.141
0.140
0.139
0.138
0.137
0.136
0.134
0.133
0.132
0.130
0.129
0.127
0.125
0.124
0.122
0.121
0.120
0.118
0.117
0.116
0.114
0.113
0.112
0.111
0.110
0.109
0.107
0.106
0.105
0.104
0.103
0.102
0.102
0.101
0.100
0.099
0.098
0.097
0.096
0.095
0.094
0.094
0.093
0.092
0.091
0.090
0.096
0.097
0.098
0.099
0.100
0.101
0.101
0.102
0.103
0.104
0.104
0.105
0.106
0.107
0.107
0.108
0.109
0.110
0.110
0.111
0.112
0.114
0.115
0.117
0.118
0.120
0.122
0.124
0.126
0.128
0.130
0.132
0.134
0.136
0.137
0.138
0.140
0.141
0.141
0.142
0.142
0.143
0.143
0.143
0.142
0.142
0.141
0.141
0.140
0.139
0.137
0.136
0.135
0.133
0.132
0.130
0.129
0.127
0.126
0.124
0.123
0.121
0.120
0.118
0.117
0.116
0.115
0.113
0.112
0.111
0.110
0.109
0.108
0.107
0.105
0.104
0.103
0.102
0.102
0.101
0.100
0.099
0.098
0.097
0.096
0.095
0.094
0.094
0.093
0.092
0.091
0.097
0.098
0.098
0.099
0.100
0.101
0.102
0.102
0.103
0.104
0.105
0.105
0.106
0.107
0.108
0.108
0.109
0.110
0.111
0.112
0.113
0.114
0.116
0.117
0.119
0.121
0.123
0.125
0.127
0.129
0.131
0.133
0.135
0.136
0.138
0.139
0.141
0.142
0.142
0.143
0.144
0.144
0.144
0.144
0.144
0.143
0.143
0.142
0.141
0.140
0.139
0.138
0.136
0.135
0.133
0.132
0.130
0.129
0.127
0.126
0.124
0.123
0.121
0.120
0.119
0.117
0.116
0.115
0.113
0.112
0.111
0.110
0.109
0.108
0.107
0.105
0.104
0.103
0.102
0.101
0.100
0.100
0.099
0.098
0.097
0.096
0.095
0.094
0.093
0.092
0.092
0.097
0.098
0.099
0.099
0.100
0.101
0.102
0.103
0.103
0.104
0.105
0.106
0.106
0.107
0.108
0.109
0.110
0.110
0.111
0.112
0.113
0.115
0.116
0.118
0.120
0.121
0.123
0.125
0.128
0.130
0.132
0.134
0.136
0.137
0.139
0.140
0.141
0.143
0.143
0.144
0.145
0.145
0.145
0.145
0.145
0.144
0.144
0.143
0.142
0.141
0.140
0.139
0.138
0.136
0.135
0.133
0.132
0.130
0.129
0.127
0.126
0.124
0.123
0.121
0.120
0.119
0.117
0.116
0.115
0.113
0.112
0.111
0.110
0.109
0.108
0.106
0.105
0.104
0.103
0.102
0.101
0.100
0.099
0.098
0.098
0.097
0.096
0.095
0.094
0.093
0.092
0.097
0.098
0.099
0.100
0.100
0.101
0.102
0.103
0.104
0.104
0.105
0.106
0.107
0.108
0.108
0.109
0.110
0.111
0.112
0.113
0.114
0.115
0.117
0.118
0.120
0.122
0.124
0.126
0.128
0.130
0.132
0.134
0.136
0.138
0.140
0.141
0.142
0.143
0.144
0.145
0.146
0.146
0.146
0.146
0.146
0.146
0.145
0.144
0.144
0.143
0.142
0.140
0.139
0.138
0.136
0.135
0.133
0.132
0.130
0.129
0.127
0.126
0.124
0.123
0.121
0.120
0.119
0.117
0.116
0.115
0.113
0.112
0.111
0.110
0.109
0.107
0.106
0.105
0.104
0.103
0.102
0.101
0.100
0.099
0.098
0.097
0.096
0.096
0.095
0.094
0.093
0.097
0.098
0.099
0.100
0.101
0.101
0.102
0.103
0.104
0.105
0.106
0.106
0.107
0.108
0.109
0.110
0.110
0.111
0.112
0.114
0.115
0.116
0.118
0.119
0.121
0.123
0.125
0.127
0.129
0.131
0.133
0.135
0.137
0.139
0.141
0.142
0.143
0.144
0.145
0.146
0.146
0.147
0.147
0.147
0.147
0.147
0.146
0.146
0.145
0.144
0.143
0.142
0.141
0.139
0.138
0.136
0.135
0.133
0.132
0.130
0.129
0.127
0.126
0.124
0.123
0.121
0.120
0.119
0.117
0.116
0.115
0.113
0.112
0.111
0.110
0.108
0.107
0.106
0.105
0.104
0.103
0.102
0.101
0.100
0.099
0.098
0.097
0.096
0.095
0.094
0.093
0.097
0.098
0.099
0.100
0.101
0.102
0.102
0.103
0.104
0.105
0.106
0.107
0.107
0.108
0.109
0.110
0.111
0.112
0.113
0.114
0.116
0.117
0.118
0.120
0.122
0.124
0.126
0.128
0.130
0.132
0.134
0.136
0.138
0.140
0.141
0.143
0.144
0.145
0.146
0.147
0.147
0.148
0.148
0.148
0.148
0.148
0.147
0.147
0.146
0.145
0.144
0.143
0.142
0.140
0.139
0.138
0.136
0.135
0.133
0.132
0.130
0.129
0.127
0.126
0.124
0.123
0.121
0.120
0.118
0.117
0.116
0.114
0.113
0.112
0.111
0.109
0.108
0.107
0.106
0.105
0.104
0.103
0.102
0.101
0.100
0.099
0.098
0.097
0.096
0.095
0.094
0.097
0.098
0.099
0.100
0.101
0.102
0.103
0.103
0.104
0.105
0.106
0.107
0.108
0.109
0.110
0.111
0.112
0.113
0.114
0.115
0.116
0.118
0.119
0.121
0.123
0.125
0.127
0.129
0.131
0.133
0.135
0.137
0.139
0.140
0.142
0.144
0.145
0.146
0.147
0.148
0.148
0.149
0.149
0.149
0.149
0.149
0.148
0.148
0.147
0.146
0.145
0.144
0.143
0.142
0.140
0.139
0.137
0.136
0.134
0.133
0.131
0.130
0.128
0.127
0.125
0.124
0.122
0.121
0.120
0.118
0.117
0.115
0.114
0.113
0.112
0.110
0.109
0.108
0.107
0.106
0.105
0.104
0.103
0.101
0.100
0.099
0.098
0.097
0.097
0.096
0.095
0.097
0.098
0.099
0.100
0.101
0.102
0.103
0.104
0.105
0.105
0.106
0.107
0.108
0.109
0.110
0.111
0.112
0.113
0.114
0.116
0.117
0.119
0.120
0.122
0.124
0.126
0.128
0.130
0.132
0.134
0.136
0.138
0.140
0.141
0.143
0.144
0.146
0.147
0.148
0.148
0.149
0.149
0.150
0.150
0.150
0.149
0.149
0.149
0.148
0.147
0.146
0.145
0.144
0.143
0.141
0.140
0.139
0.137
0.136
0.134
0.133
0.131
0.130
0.128
0.127
0.125
0.124
0.122
0.121
0.119
0.118
0.117
0.115
0.114
0.113
0.111
0.110
0.109
0.108
0.107
0.105
0.104
0.103
0.102
0.101
0.100
0.099
0.098
0.097
0.096
0.095
0.097
0.098
0.099
0.100
0.101
0.102
0.103
0.104
0.105
0.106
0.107
0.108
0.109
0.110
0.111
0.112
0.113
0.114
0.115
0.116
0.118
0.119
0.121
0.123
0.125
0.126
0.128
0.131
0.133
0.135
0.137
0.139
0.140
0.142
0.144
0.145
0.146
0.147
0.148
0.149
0.150
0.150
0.150
0.151
0.150
0.150
0.150
0.149
0.149
0.148
0.147
0.146
0.145
0.144
0.143
0.141
0.140
0.138
0.137
0.135
0.134
0.132
0.131
0.129
0.128
0.126
0.125
0.123
0.122
0.120
0.119
0.118
0.116
0.115
0.114
0.112
0.111
0.110
0.109
0.107
0.106
0.105
0.104
0.103
0.102
0.101
0.100
0.099
0.098
0.097
0.096
0.097
0.098
0.099
0.100
0.101
0.102
0.103
0.104
0.105
0.106
0.107
0.108
0.109
0.110
0.111
0.112
0.113
0.114
0.116
0.117
0.119
0.120
0.122
0.124
0.125
0.127
0.129
0.131
0.133
0.135
0.137
0.139
0.141
0.143
0.144
0.146
0.147
0.148
0.149
0.150
0.150
0.151
0.151
0.151
0.151
0.151
0.151
0.150
0.150
0.149
0.148
0.147
0.146
0.145
0.144
0.142
0.141
0.139
0.138
0.137
0.135
0.133
0.132
0.130
0.129
0.127
0.126
0.124
0.123
0.121
0.120
0.119
0.117
0.116
0.114
0.113
0.112
0.111
0.109
0.108
0.107
0.106
0.105
0.104
0.103
0.101
0.100
0.099
0.098
0.097
0.096
0.098
0.098
0.099
0.100
0.101
0.102
0.103
0.104
0.105
0.106
0.107
0.108
0.109
0.110
0.111
0.113
0.114
0.115
0.116
0.118
0.119
0.121
0.123
0.124
0.126
0.128
0.130
0.132
0.134
0.136
0.138
0.140
0.142
0.144
0.145
0.146
0.148
0.149
0.150
0.151
0.151
0.152
0.152
0.152
0.152
0.152
0.152
0.151
0.151
0.150
0.149
0.148
0.147
0.146
0.145
0.143
0.142
0.141
0.139
0.138
0.136
0.135
0.133
0.131
0.130
0.128
0.127
0.125
0.124
0.122
0.121
0.120
0.118
0.117
0.115
0.114
0.113
0.112
0.110
0.109
0.108
0.107
0.106
0.104
0.103
0.102
0.101
0.100
0.099
0.098
0.097
0.098
0.098
0.099
0.100
0.101
0.102
0.103
0.104
0.105
0.106
0.107
0.108
0.110
0.111
0.112
0.113
0.114
0.116
0.117
0.119
0.120
0.122
0.123
0.125
0.127
0.129
0.131
0.133
0.135
0.137
0.139
0.141
0.143
0.144
0.146
0.147
0.148
0.150
0.151
0.151
0.152
0.152
0.153
0.153
0.153
0.153
0.153
0.152
0.152
0.151
0.150
0.149
0.148
0.147
0.146
0.144
0.143
0.142
0.140
0.139
0.137
0.136
0.134
0.133
0.131
0.129
0.128
0.126
0.125
0.123
0.122
0.120
0.119
0.118
0.116
0.115
0.114
0.112
0.111
0.110
0.109
0.107
0.106
0.105
0.104
0.103
0.102
0.101
0.100
0.099
0.098
0.098
0.099
0.099
0.100
0.101
0.102
0.103
0.104
0.105
0.107
0.108
0.109
0.110
0.111
0.112
0.114
0.115
0.116
0.118
0.119
0.121
0.123
0.124
0.126
0.128
0.130
0.132
0.134
0.136
0.138
0.140
0.142
0.143
0.145
0.146
0.148
0.149
0.150
0.151
0.152
0.153
0.153
0.154
0.154
0.154
0.154
0.153
0.153
0.152
0.152
0.151
0.150
0.149
0.148
0.147
0.145
0.144
0.143
0.141
0.140
0.138
0.137
0.135
0.134
0.132
0.130
0.129
0.127
0.126
0.124
0.123
0.121
0.120
0.119
0.117
0.116
0.114
0.113
0.112
0.111
0.109
0.108
0.107
0.106
0.105
0.103
0.102
0.101
0.100
0.099
0.098
0.098
0.099
0.100
0.101
0.102
0.103
0.104
0.105
0.106
0.107
0.108
0.109
0.110
0.111
0.113
0.114
0.115
0.117
0.118
0.120
0.121
0.123
0.125
0.127
0.129
0.131
0.133
0.135
0.137
0.139
0.140
0.142
0.144
0.146
0.147
0.149
0.150
0.151
0.152
0.153
0.153
0.154
0.154
0.155
0.155
0.155
0.154
0.154
0.153
0.153
0.152
0.151
0.150
0.149
0.148
0.146
0.145
0.144
0.142
0.141
0.139
0.138
0.136
0.134
0.133
0.131
0.130
0.128
0.127
0.125
0.124
0.122
0.121
0.119
0.118
0.117
0.115
0.114
0.113
0.111
0.110
0.109
0.108
0.106
0.105
0.104
0.103
0.102
0.101
0.100
0.099
0.098
0.099
0.100
0.101
0.102
0.103
0.104
0.105
0.106
0.107
0.108
0.109
0.110
0.112
0.113
0.114
0.116
0.117
0.119
0.120
0.122
0.124
0.126
0.128
0.129
0.131
0.133
0.135
0.137
0.139
0.141
0.143
0.145
0.146
0.148
0.149
0.151
0.152
0.153
0.154
0.154
0.155
0.155
0.155
0.155
0.155
0.155
0.155
0.154
0.153
0.153
0.152
0.151
0.150
0.148
0.147
0.146
0.144
0.143
0.142
0.140
0.139
0.137
0.135
0.134
0.132
0.131
0.129
0.128
0.126
0.125
0.123
0.122
0.120
0.119
0.117
0.116
0.115
0.113
0.112
0.111
0.110
0.108
0.107
0.106
0.105
0.104
0.102
0.101
0.100
0.099
0.098
0.099
0.100
0.101
0.102
0.103
0.104
0.105
0.106
0.107
0.108
0.109
0.111
0.112
0.113
0.115
0.116
0.118
0.119
0.121
0.123
0.124
0.126
0.128
0.130
0.132
0.134
0.136
0.138
0.140
0.142
0.144
0.145
0.147
0.149
0.150
0.151
0.152
0.153
0.154
0.155
0.156
0.156
0.156
0.156
0.156
0.156
0.156
0.155
0.154
0.154
0.153
0.152
0.150
0.149
0.148
0.147
0.145
0.144
0.142
0.141
0.139
0.138
0.136
0.135
0.133
0.132
0.130
0.129
0.127
0.126
0.124
0.123
0.121
0.120
0.118
0.117
0.116
0.114
0.113
0.112
0.110
0.109
0.108
0.107
0.105
0.104
0.103
0.102
0.101
0.100
0.098
0.099
0.100
0.101
0.102
0.103
0.104
0.105
0.106
0.107
0.108
0.109
0.111
0.112
0.113
0.115
0.116
0.118
0.120
0.121
0.123
0.125
0.127
0.129
0.131
0.133
0.135
0.137
0.139
0.141
0.143
0.144
0.146
0.148
0.149
0.151
0.152
0.153
0.154
0.155
0.156
0.156
0.157
0.157
0.157
0.157
0.157
0.156
0.156
0.155
0.154
0.153
0.152
0.151
0.150
0.149
0.147
0.146
0.145
0.143
0.142
0.140
0.139
0.137
0.136
0.134
0.133
0.131
0.129
0.128
0.126
0.125
0.123
0.122
0.120
0.119
0.118
0.116
0.115
0.114
0.112
0.111
0.110
0.108
0.107
0.106
0.105
0.104
0.102
0.101
0.100
0.098
0.099
0.100
0.101
0.102
0.103
0.104
0.105
0.106
0.107
0.108
0.110
0.111
0.112
0.114
0.115
0.117
0.118
0.120
0.122
0.124
0.126
0.127
0.129
0.131
0.133
0.135
0.137
0.139
0.141
0.143
0.145
0.147
0.148
0.150
0.151
0.153
0.154
0.155
0.156
0.157
0.157
0.158
0.158
0.158
0.158
0.158
0.157
0.157
0.156
0.155
0.154
0.153
0.152
0.151
0.150
0.148
0.147
0.145
0.144
0.143
0.141
0.140
0.138
0.136
0.135
0.133
0.132
0.130
0.129
0.127
0.126
0.124
0.123
0.121
0.120
0.118
0.117
0.116
0.114
0.113
0.112
0.110
0.109
0.108
0.107
0.105
0.104
0.103
0.102
0.101
0.097
0.098
0.099
0.101
0.102
0.103
0.104
0.105
0.106
0.107
0.108
0.110
0.111
0.112
0.114
0.115
0.117
0.119
0.120
0.122
0.124
0.126
0.128
0.130
0.132
0.134
0.136
0.138
0.140
0.142
0.144
0.146
0.147
0.149
0.151
0.152
0.153
0.155
0.156
0.157
0.158
0.158
0.159
0.159
0.159
0.159
0.159
0.158
0.157
0.157
0.156
0.155
0.154
0.153
0.151
0.150
0.149
0.148
0.146
0.145
0.143
0.142
0.140
0.139
0.137
0.136
0.134
0.133
0.131
0.130
0.128
0.126
0.125
0.123
0.122
0.121
0.119
0.118
0.116
0.115
0.114
0.112
0.111
0.110
0.108
0.107
0.106
0.105
0.103
0.102
0.101
0.097
0.098
0.099
0.100
0.102
0.103
0.104
0.105
0.106
0.107
0.108
0.110
0.111
0.112
0.114
0.116
0.117
0.119
0.121
0.123
0.124
0.126
0.128
0.130
0.133
0.135
0.137
0.139
0.141
0.143
0.145
0.146
0.148
0.150
0.151
0.153
0.154
0.156
0.157
0.158
0.158
0.159
0.160
0.160
0.160
0.160
0.159
0.159
0.158
0.157
0.157
0.156
0.154
0.153
0.152
0.151
0.149
0.148
0.147
0.145
0.144
0.142
0.141
0.139
0.138
0.136
0.135
0.133
0.132
0.130
0.129
0.127
0.126
0.124
0.123
0.121
0.120
0.118
0.117
0.116
0.114
0.113
0.112
0.110
0.109
0.108
0.106
0.105
0.104
0.103
0.102
0.097
0.098
0.099
0.100
0.101
0.103
0.104
0.105
0.106
0.107
0.108
0.110
0.111
0.112
0.114
0.116
0.117
0.119
0.121
0.123
0.125
0.127
0.129
0.131
0.133
0.135
0.137
0.139
0.141
0.143
0.145
0.147
0.149
0.151
0.152
0.154
0.155
0.156
0.158
0.159
0.159
0.160
0.161
0.161
0.161
0.161
0.160
0.160
0.159
0.158
0.157
0.156
0.155
0.154
0.152
0.151
0.150
0.149
0.147
0.146
0.145
0.143
0.142
0.140
0.139
0.137
0.136
0.134
0.133
0.131
0.129
0.128
0.126
0.125
0.123
0.122
0.120
0.119
0.118
0.116
0.115
0.113
0.112
0.111
0.109
0.108
0.107
0.106
0.104
0.103
0.102
0.097
0.098
0.099
0.100
0.101
0.102
0.104
0.105
0.106
0.107
0.108
0.110
0.111
0.112
0.114
0.116
0.117
0.119
0.121
0.123
0.125
0.127
0.129
0.131
0.134
0.136
0.138
0.140
0.142
0.144
0.146
0.148
0.150
0.151
0.153
0.155
0.156
0.157
0.159
0.160
0.161
0.161
0.162
0.162
0.162
0.162
0.161
0.161
0.160
0.159
0.158
0.156
0.155
0.154
0.153
0.152
0.150
0.149
0.148
0.146
0.145
0.144
0.142
0.141
0.139
0.138
0.136
0.135
0.133
0.132
0.130
0.129
0.127
0.126
0.124
0.123
0.121
0.120
0.118
0.117
0.115
0.114
0.113
0.111
0.110
0.109
0.107
0.106
0.105
0.104
0.103
0.097
0.098
0.099
0.100
0.101
0.102
0.103
0.105
0.106
0.107
0.108
0.109
0.111
0.112
0.114
0.116
0.117
0.119
0.121
0.123
0.125
0.127
0.130
0.132
0.134
0.136
0.138
0.141
0.143
0.145
0.147
0.149
0.150
0.152
0.154
0.156
0.157
0.159
0.160
0.161
0.162
0.163
0.163
0.163
0.163
0.163
0.162
0.161
0.160
0.159
0.158
0.157
0.155
0.154
0.153
0.152
0.150
0.149
0.148
0.147
0.145
0.144
0.143
0.141
0.140
0.138
0.137
0.135
0.134
0.132
0.131
0.129
0.128
0.126
0.125
0.123
0.122
0.120
0.119
0.117
0.116
0.115
0.113
0.112
0.111
0.109
0.108
0.107
0.105
0.104
0.103
0.097
0.098
0.099
0.100
0.101
0.102
0.103
0.104
0.106
0.107
0.108
0.109
0.111
0.112
0.114
0.115
0.117
0.119
0.121
0.123
0.125
0.128
0.130
0.132
0.135
0.137
0.139
0.141
0.143
0.146
0.148
0.150
0.151
0.153
0.155
0.157
0.158
0.160
0.161
0.163
0.164
0.164
0.165
0.165
0.165
0.164
0.164
0.162
0.161
0.160
0.158
0.157
0.155
0.154
0.153
0.151
0.150
0.149
0.148
0.147
0.146
0.144
0.143
0.142
0.140
0.139
0.137
0.136
0.134
0.133
0.131
0.130
0.128
0.127
0.125
0.124
0.122
0.121
0.119
0.118
0.117
0.115
0.114
0.112
0.111
0.110
0.108
0.107
0.106
0.105
0.103
0.097
0.098
0.099
0.100
0.101
0.102
0.103
0.104
0.105
0.107
0.108
0.109
0.111
0.112
0.114
0.115
0.117
0.119
0.121
0.123
0.126
0.128
0.130
0.133
0.135
0.138
0.140
0.142
0.144
0.147
0.149
0.151
0.153
0.155
0.156
0.158
0.160
0.162
0.163
0.165
0.166
0.166
0.167
0.167
0.167
0.166
0.165
0.163
0.162
0.160
0.158
0.156
0.155
0.153
0.152
0.151
0.150
0.149
0.148
0.147
0.146
0.144
0.143
0.142
0.141
0.139
0.138
0.136
0.135
0.134
0.132
0.131
0.129
0.128
0.126
0.125
0.123
0.122
0.120
0.119
0.117
0.116
0.114
0.113
0.112
0.110
0.109
0.108
0.106
0.105
0.104
0.097
0.098
0.099
0.100
0.101
0.102
0.103
0.104
0.105
0.106
0.108
0.109
0.110
0.112
0.113
0.115
0.117
0.119
0.121
0.123
0.126
0.128
0.131
0.133
0.136
0.138
0.141
0.143
0.145
0.148
0.150
0.152
0.154
0.156
0.158
0.160
0.162
0.164
0.165
0.167
0.168
0.169
0.170
0.170
0.169
0.168
0.167
0.165
0.162
0.160
0.157
0.155
0.153
0.152
0.151
0.150
0.149
0.148
0.147
0.146
0.146
0.145
0.143
0.142
0.141
0.140
0.138
0.137
0.136
0.134
0.133
0.131
0.130
0.128
0.127
0.125
0.124
0.122
0.121
0.119
0.118
0.116
0.115
0.113
0.112
0.111
0.109
0.108
0.107
0.105
0.104
0.097
0.098
0.099
0.100
0.101
0.102
0.103
0.104
0.105
0.106
0.107
0.109
0.110
0.112
0.113
0.115
0.117
0.119
0.121
0.123
0.126
0.129
0.131
0.134
0.137
0.139
0.142
0.144
0.147
0.149
0.151
0.153
0.156
0.158
0.160
0.162
0.164
0.166
0.168
0.170
0.171
0.172
0.173
0.173
0.172
0.171
0.169
0.166
0.163
0.160
0.157
0.154
0.152
0.150
0.149
0.148
0.148
0.147
0.147
0.146
0.145
0.144
0.143
0.142
0.141
0.140
0.139
0.137
0.136
0.135
0.133
0.132
0.130
0.129
0.127
0.126
0.124
0.123
0.121
0.120
0.118
0.117
0.115
0.114
0.113
0.111
0.110
0.108
0.107
0.106
0.105
0.097
0.098
0.099
0.100
0.101
0.102
0.103
0.104
0.105
0.106
0.107
0.108
0.110
0.111
0.113
0.115
0.117
0.119
0.121
0.124
0.126
[truncated: 8,847,573 more chars]
