# Supplementary material for: Unveiling the Mechanism of Compound Ku-Shen Injection in Liver Cancer Treatment through an Ingredient–Target Network Analysis
Source: Genes (Basel). 2024 Sep 29;15(10):1278. doi: 10.3390/genes15101278 (PMC11507192; doi:10.3390/genes15101278)
Supplement: Supplementary file 1 [file genes-15-01278-s001.zip › S3/Docking/Isomatrine-EGFR CID_12442899_5I6Z/CID_12442899.mol2]

@<TRIPOS>MOLECULE
114850
 43 46 0 0 0
SMALL
GASTEIGER

@<TRIPOS>ATOM
      1 O           1.4767    0.1238    1.6041 O.co2   1  UNL1       -0.7750
      2 O          -3.1390   -2.2410    0.3379 O.2     1  UNL1       -0.2756
      3 N           2.1402    0.2701    0.4163 N.3     1  UNL1        0.2198
      4 N          -1.4963   -0.6337   -0.0431 N.am    1  UNL1       -0.2975
      5 C           1.2503    0.0443   -0.8233 C.3     1  UNL1       -0.0127
      6 C           0.1072    1.0718   -0.9530 C.3     1  UNL1        0.0210
      7 C           0.7117   -1.3881   -0.9300 C.3     1  UNL1        0.0182
      8 C          -1.0727    0.7906    0.0222 C.3     1  UNL1        0.0339
      9 C           0.6881    2.4968   -0.8899 C.3     1  UNL1       -0.0386
     10 C          -0.4372   -1.6463    0.0453 C.3     1  UNL1        0.0229
     11 C           2.7018    1.6746    0.3647 C.3     1  UNL1       -0.0324
     12 C           1.8389   -2.4217   -0.8028 C.3     1  UNL1       -0.0389
     13 C           3.2769   -0.7304    0.3853 C.3     1  UNL1       -0.0324
     14 C           1.5915    2.7172    0.3176 C.3     1  UNL1       -0.0121
     15 C           2.7590   -2.1636    0.3857 C.3     1  UNL1       -0.0121
     16 C          -2.2309    1.7661   -0.2312 C.3     1  UNL1       -0.0334
     17 C          -3.4559    1.3470    0.5553 C.3     1  UNL1       -0.0431
     18 C          -2.8125   -1.0629    0.1655 C.2     1  UNL1        0.2158
     19 C          -3.8977   -0.0147    0.0736 C.3     1  UNL1        0.0242
     20 H           1.9433    0.2041   -1.6631 H       1  UNL1        0.0857
     21 H          -0.3031    0.9521   -1.9675 H       1  UNL1        0.0374
     22 H           0.2902   -1.5015   -1.9397 H       1  UNL1        0.0371
     23 H          -0.7498    0.9450    1.0578 H       1  UNL1        0.0505
     24 H          -0.0968    3.2579   -0.9128 H       1  UNL1        0.0272
     25 H           1.2837    2.6646   -1.7977 H       1  UNL1        0.0272
     26 H          -0.8589   -2.6367   -0.1630 H       1  UNL1        0.0469
     27 H          -0.1056   -1.6752    1.0877 H       1  UNL1        0.0469
     28 H           3.3417    1.7318   -0.5232 H       1  UNL1        0.0813
     29 H           3.3175    1.7989    1.2626 H       1  UNL1        0.0813
     30 H           2.4430   -2.3915   -1.7193 H       1  UNL1        0.0272
     31 H           1.4253   -3.4350   -0.7397 H       1  UNL1        0.0272
     32 H           3.8882   -0.5360    1.2737 H       1  UNL1        0.0813
     33 H           3.8669   -0.5183   -0.5136 H       1  UNL1        0.0813
     34 H           2.0361    3.7173    0.2631 H       1  UNL1        0.0317
     35 H           0.9955    2.6844    1.2367 H       1  UNL1        0.0317
     36 H           2.2230   -2.3729    1.3185 H       1  UNL1        0.0317
     37 H           3.6068   -2.8570    0.3475 H       1  UNL1        0.0317
     38 H          -2.4751    1.8029   -1.3004 H       1  UNL1        0.0283
     39 H          -1.9524    2.7801    0.0742 H       1  UNL1        0.0283
     40 H          -4.2627    2.0737    0.4104 H       1  UNL1        0.0270
     41 H          -3.2263    1.3195    1.6273 H       1  UNL1        0.0270
     42 H          -4.2245    0.0327   -0.9720 H       1  UNL1        0.0358
     43 H          -4.7517   -0.3494    0.6735 H       1  UNL1        0.0358
@<TRIPOS>UNITY_ATOM_ATTR
1 1
charge -1
3 1
charge 1
@<TRIPOS>BOND
     1     1     3    1
     2     2    18    2
     3     3     5    1
     4     3    11    1
     5     3    13    1
     6     4     8    1
     7     4    10    1
     8     4    18   am
     9     5     6    1
    10     5     7    1
    11     5    20    1
    12     6     8    1
    13     6     9    1
    14     6    21    1
    15     7    10    1
    16     7    12    1
    17     7    22    1
    18     8    16    1
    19     8    23    1
    20     9    14    1
    21     9    24    1
    22     9    25    1
    23    10    26    1
    24    10    27    1
    25    11    14    1
    26    11    28    1
    27    11    29    1
    28    12    15    1
    29    12    30    1
    30    12    31    1
    31    13    15    1
    32    13    32    1
    33    13    33    1
    34    14    34    1
    35    14    35    1
    36    15    36    1
    37    15    37    1
    38    16    17    1
    39    16    38    1
    40    16    39    1
    41    17    19    1
    42    17    40    1
    43    17    41    1
    44    18    19    1
    45    19    42    1
    46    19    43    1
