# Supplementary material for: Unveiling the Mechanism of Compound Ku-Shen Injection in Liver Cancer Treatment through an Ingredient–Target Network Analysis
Source: Genes (Basel). 2024 Sep 29;15(10):1278. doi: 10.3390/genes15101278 (PMC11507192; doi:10.3390/genes15101278)
Supplement: Supplementary file 1 [file genes-15-01278-s001.zip › S3/Docking/Isomatrine-EGFR CID_12442899_5I6Z/CID_12442899.pdbqt]

REMARK  0 active torsions:
REMARK  status: ('A' for Active; 'I' for Inactive)
ROOT
ATOM      1  O   UNL d   1       1.477   0.124   1.604  0.00  0.00    -0.775 OA
ATOM      2  O   UNL d   1      -3.139  -2.241   0.338  0.00  0.00    -0.276 OA
ATOM      3  N   UNL d   1       2.140   0.270   0.416  0.00  0.00     0.220 N 
ATOM      4  N   UNL d   1      -1.496  -0.634  -0.043  0.00  0.00    -0.297 N 
ATOM      5  C   UNL d   1       1.250   0.044  -0.823  0.00  0.00     0.073 C 
ATOM      6  C   UNL d   1       0.107   1.072  -0.953  0.00  0.00     0.058 C 
ATOM      7  C   UNL d   1       0.712  -1.388  -0.930  0.00  0.00     0.055 C 
ATOM      8  C   UNL d   1      -1.073   0.791   0.022  0.00  0.00     0.084 C 
ATOM      9  C   UNL d   1       0.688   2.497  -0.890  0.00  0.00     0.016 C 
ATOM     10  C   UNL d   1      -0.437  -1.646   0.045  0.00  0.00     0.117 C 
ATOM     11  C   UNL d   1       2.702   1.675   0.365  0.00  0.00     0.130 C 
ATOM     12  C   UNL d   1       1.839  -2.422  -0.803  0.00  0.00     0.015 C 
ATOM     13  C   UNL d   1       3.277  -0.730   0.385  0.00  0.00     0.130 C 
ATOM     14  C   UNL d   1       1.591   2.717   0.318  0.00  0.00     0.051 C 
ATOM     15  C   UNL d   1       2.759  -2.164   0.386  0.00  0.00     0.051 C 
ATOM     16  C   UNL d   1      -2.231   1.766  -0.231  0.00  0.00     0.023 C 
ATOM     17  C   UNL d   1      -3.456   1.347   0.555  0.00  0.00     0.011 C 
ATOM     18  C   UNL d   1      -2.812  -1.063   0.166  0.00  0.00     0.216 C 
ATOM     19  C   UNL d   1      -3.898  -0.015   0.074  0.00  0.00     0.096 C 
ENDROOT
TORSDOF 0
