# Supplementary material for: Unveiling the Mechanism of Compound Ku-Shen Injection in Liver Cancer Treatment through an Ingredient–Target Network Analysis
Source: Genes (Basel). 2024 Sep 29;15(10):1278. doi: 10.3390/genes15101278 (PMC11507192; doi:10.3390/genes15101278)
Supplement: Supplementary file 1 [file genes-15-01278-s001.zip › S3/Docking/Isomatrine-EGFR CID_12442899_5I6Z/CID_12442899_5i6z.dlg]

          AutoDock 4.2 Release 4.2.6   
         (C) 1989-2012 The Scripps Research Institute
        AutoDock comes with ABSOLUTELY NO WARRANTY.
        AutoDock is free software, and you are welcome
        to redistribute it under certain conditions;
        for details type 'autodock4 -C'

                     main.cc  $Revision: 1.213 $

                   Compiled on Jul 18 2014 at 15:34:58


This file was created at:			11:55 15" p.m., 10/02/2023
                   on host:		"LAPTOP-F2B0E7TD"
Current Working Directory = "D:\autoduck_test\CID114850_7jxp"

      ________________________________________________________________

                   SETTING UP DEFAULT PARAMETER LIBRARY
      ________________________________________________________________


Random number generator was seeded with values 4140, 1696262115.
Docking parameter file (DPF) used for this docking:		D:/autoduck_test/CID114850_7jxp/CID_114850_7jxp.dpf
DPF> autodock_parameter_version 4.2       # used by autodock to validate parameter set

	Autodock parameter version 4.2.
DPF> outlev 1                             # diagnostic output level

Output Level = 1  ADT-COMPATIBLE OUTPUT DURING DOCKING.
DPF> intelec                              # calculate internal electrostatics

Electrostatic energies will be calculated for all non-bonds between moving atoms.
DPF> seed pid time                        # seeds for random generator

Random number generator was seeded with values 4140, 1696262115.
DPF> ligand_types C OA N                  # atoms types in ligand

DPF> fld 7jxp_Q.maps.fld                  # grid_data_file

Opening Grid Map Dimensions file:		7jxp_Q.maps.fld
Grid Point Spacing =				1.000 Angstroms

Even Number of User-specified Grid Points =	90 x-points
						134 y-points
						122 z-points

Coordinates of Central Grid Point of Maps =	(-34.553, -23.088, -52.555)
Macromolecule file used to create Grid Maps =	7jxp_Q.pdbqt
Grid Parameter file used to create Grid Maps =	D:/autoduck_test/CID114850_7jxp/CID_114850_7jxp.gpf
Minimum coordinates in grid = (-79.553, -90.088, -113.555)
Maximum coordinates in grid = (10.447, 43.912, 8.445)

DPF> map 7jxp_Q.C.map                     # atom-specific affinity map

DPF> map 7jxp_Q.OA.map                    # atom-specific affinity map

DPF> map 7jxp_Q.N.map                     # atom-specific affinity map

DPF> elecmap 7jxp_Q.e.map                 # electrostatics map

DPF> desolvmap 7jxp_Q.d.map               # desolvation map

DPF> move CID_114850.pdbqt                # small molecule

1,4-interactions will be _ignored_ in the non-bonded internal energy calculation.

Ligand PDBQT file = "CID_114850.pdbqt"

INPUT LIGAND PDBQT FILE:
________________________

INPUT-LIGAND-PDBQT: REMARK  0 active torsions:
INPUT-LIGAND-PDBQT: REMARK  status: ('A' for Active; 'I' for Inactive)
INPUT-LIGAND-PDBQT: ROOT
INPUT-LIGAND-PDBQT: ATOM      1  O   UNL d   1       1.477   0.124   1.604  0.00  0.00    -0.775 OA
INPUT-LIGAND-PDBQT: ATOM      2  O   UNL d   1      -3.139  -2.241   0.338  0.00  0.00    -0.276 OA
INPUT-LIGAND-PDBQT: ATOM      3  N   UNL d   1       2.140   0.270   0.416  0.00  0.00     0.220 N 
INPUT-LIGAND-PDBQT: ATOM      4  N   UNL d   1      -1.496  -0.634  -0.043  0.00  0.00    -0.297 N 
INPUT-LIGAND-PDBQT: ATOM      5  C   UNL d   1       1.250   0.044  -0.823  0.00  0.00     0.073 C 
INPUT-LIGAND-PDBQT: ATOM      6  C   UNL d   1       0.107   1.072  -0.953  0.00  0.00     0.058 C 
INPUT-LIGAND-PDBQT: ATOM      7  C   UNL d   1       0.712  -1.388  -0.930  0.00  0.00     0.055 C 
INPUT-LIGAND-PDBQT: ATOM      8  C   UNL d   1      -1.073   0.791   0.022  0.00  0.00     0.084 C 
INPUT-LIGAND-PDBQT: ATOM      9  C   UNL d   1       0.688   2.497  -0.890  0.00  0.00     0.016 C 
INPUT-LIGAND-PDBQT: ATOM     10  C   UNL d   1      -0.437  -1.646   0.045  0.00  0.00     0.117 C 
INPUT-LIGAND-PDBQT: ATOM     11  C   UNL d   1       2.702   1.675   0.365  0.00  0.00     0.130 C 
INPUT-LIGAND-PDBQT: ATOM     12  C   UNL d   1       1.839  -2.422  -0.803  0.00  0.00     0.015 C 
INPUT-LIGAND-PDBQT: ATOM     13  C   UNL d   1       3.277  -0.730   0.385  0.00  0.00     0.130 C 
INPUT-LIGAND-PDBQT: ATOM     14  C   UNL d   1       1.591   2.717   0.318  0.00  0.00     0.051 C 
INPUT-LIGAND-PDBQT: ATOM     15  C   UNL d   1       2.759  -2.164   0.386  0.00  0.00     0.051 C 
INPUT-LIGAND-PDBQT: ATOM     16  C   UNL d   1      -2.231   1.766  -0.231  0.00  0.00     0.023 C 
INPUT-LIGAND-PDBQT: ATOM     17  C   UNL d   1      -3.456   1.347   0.555  0.00  0.00     0.011 C 
INPUT-LIGAND-PDBQT: ATOM     18  C   UNL d   1      -2.812  -1.063   0.166  0.00  0.00     0.216 C 
INPUT-LIGAND-PDBQT: ATOM     19  C   UNL d   1      -3.898  -0.015   0.074  0.00  0.00     0.096 C 
INPUT-LIGAND-PDBQT: ENDROOT
INPUT-LIGAND-PDBQT: TORSDOF 0
________________________________________________________________________________

Total charge on ligand                               =	-0.002 e
REMARK  0 active torsions:
REMARK  status: ('A' for Active; 'I' for Inactive)

*** No Rotatable Bonds detected in Small Molecule. ***

Number of atoms in ligand:  19

Number of non-hydrogen atoms in ligand:  19

Number of vibrational degrees of freedom of ligand:  51


Number of torsional degrees of freedom = 0
Estimated loss of torsional free energy upon binding = +0.0000 kcal/mol


DPF> about 0.000 -0.000 0.000            # small molecule center

Small molecule center of rotation =	(+0.000, -0.000, +0.000)

DPF> tran0 random                         # initial coordinates/A or random

Initial translation =			(-67.857, 43.206, 6.535) Angstroms
DPF> quaternion0 random                   # initial orientation

Each run will begin with a new, random initial orientation.
Initial quaternion,  (x,y,z,w) =	( 0.156, -0.485, -0.759, 0.406 ),
DPF> dihe0 random                         # initial dihedrals (relative) or random

DPF> torsdof 0                            # torsional degrees of freedom

Number of torsional degrees of freedom = 0
Free energy coefficient for torsional degrees of freedom = 0.2983, the factory default value.

Estimated loss of torsional free energy upon binding = +0.0000 kcal/mol

DPF> rmstol 2.0                           # cluster_tolerance/A

Maximum RMS tolerance for conformational cluster analysis = 2.00 Angstroms
DPF> extnrg 1000.0                        # external grid energy

External grid energy (beyond grid map walls) = 1000.00

DPF> e0max 0.0 10000                      # max initial energy; max number of retries

Using user-specified maximum number of retries for simanneal initialization, 10000 retries.
If the simanneal initial energy is greater than e0max, 0.000,
then a new, random initial state will be created.

DPF> ga_pop_size 150                      # number of individuals in population

A population of 150 individuals will be used
DPF> ga_num_evals 2500000                 # maximum number of energy evaluations

There will be at most 2500000 function evaluations used.
DPF> ga_num_generations 27000             # maximum number of generations

The GA will run for at most 27000 generations.
DPF> ga_elitism 1                         # number of top individuals to survive to next generation

The 1 best will be preserved each GA generation.
DPF> ga_mutation_rate 0.02                # rate of gene mutation

The mutation rate is 0.020000.
DPF> ga_crossover_rate 0.8                # rate of crossover

The crossover rate is 0.800000.
DPF> ga_window_size 10                    # 

The GA's selection window is 10 generations.
DPF> ga_cauchy_alpha 0.0                  # Alpha parameter of Cauchy distribution

The alpha parameter (for the Cauchy distribution) is being set to 0.000000.
DPF> ga_cauchy_beta 1.0                   # Beta parameter Cauchy distribution

The beta parameter (for the Cauchy distribution) is being set to 1.000000.
DPF> set_ga                               # set the above parameters for GA or LGA

DPF> unbound_model bound                  # state of unbound ligand

DPF> do_global_only 50                    # do this many GA runs

centering ligand on specified point: 0.000 -0.000 0.000
Furthest true ligand atom from "about" center is 3.899 Angstroms (maxrad).
Number of requested GA dockings = 50 runs
Unbound model to be used is 'same as bound' [AutoDock 4.2 default].

	BEGINNING GENETIC ALGORITHM DOCKING 1 of 50
Run: 1 Seed: 1301440557 1670511649 [ Run 1 of 50 GA/GALS ]
Beginning GENETIC ALGORITHM (GA), with a maximum of 2500000 energy evaluations.

Final-Value: -3.848


	FINAL GENETIC ALGORITHM DOCKED STATE
	_______________________________________________


Detailed state:  trans -41.477 3.080 -79.377 quatxyzw -0.378834 0.235063 0.829554 -0.336258 center 0.000 -0.000 0.000 ntor 0
State:	-41.477   3.080 -79.377  -0.402  0.250  0.881 -140.702  

DOCKED: MODEL        1
DOCKED: USER    Run = 1
DOCKED: USER    DPF = D:/autoduck_test/CID114850_7jxp/CID_114850_7jxp.dpf
DOCKED: USER  
DOCKED: USER    Estimated Free Energy of Binding    =   -3.85 kcal/mol  [=(1)+(2)+(3)-(4)]
DOCKED: USER    Estimated Inhibition Constant, Ki   =    1.51 mM (millimolar)  [Temperature = 298.15 K]
DOCKED: USER    
DOCKED: USER    (1) Final Intermolecular Energy     =   -3.85 kcal/mol
DOCKED: USER        vdW + Hbond + desolv Energy     =   -3.06 kcal/mol
DOCKED: USER        Electrostatic Energy            =   -0.79 kcal/mol
DOCKED: USER    (2) Final Total Internal Energy     =   +0.00 kcal/mol
DOCKED: USER    (3) Torsional Free Energy           =   +0.00 kcal/mol
DOCKED: USER    (4) Unbound System's Energy  [=(2)] =   +0.00 kcal/mol
DOCKED: USER    
DOCKED: USER    
DOCKED: USER    NEWDPF move CID_114850.pdbqt
DOCKED: USER    NEWDPF about 0.000000 -0.000000 0.000000
DOCKED: USER    NEWDPF tran0 -41.476745 3.079615 -79.377288
DOCKED: USER    NEWDPF quaternion0 -0.378834 0.235063 0.829554 -0.336258
DOCKED: USER    NEWDPF axisangle0 -0.402258 0.249597 0.880846 -140.701833
DOCKED: USER    NEWDPF quat0 -0.402258 0.249597 0.880846 -140.701833
DOCKED: USER  keepresnum = 1 
DOCKED: USER  
DOCKED: REMARK  0 active torsions:
DOCKED: REMARK  status: ('A' for Active; 'I' for Inactive)
DOCKED: USER                              x       y       z     vdW  Elec       q    Type
DOCKED: USER                           _______ _______ _______ _____ _____    ______ ____
DOCKED: ROOT
DOCKED: ATOM      1  O   UNL d   1     -43.042   4.593 -79.556 -0.36 -1.27    -0.775 OA
DOCKED: ATOM      2  O   UNL d   1     -38.458   3.592 -77.008 -0.05 -0.14    -0.276 OA
DOCKED: ATOM      3  N   UNL d   1     -42.913   3.981 -80.774 -0.05 +0.17    +0.220 N 
DOCKED: ATOM      4  N   UNL d   1     -40.262   2.904 -78.312 -0.06 -0.20    -0.297 N 
DOCKED: ATOM      5  C   UNL d   1     -41.730   2.995 -80.850 -0.14 +0.04    +0.073 C 
DOCKED: ATOM      6  C   UNL d   1     -41.869   1.795 -79.891 -0.21 +0.02    +0.058 C 
DOCKED: ATOM      7  C   UNL d   1     -40.364   3.671 -80.685 -0.14 +0.03    +0.055 C 
DOCKED: ATOM      8  C   UNL d   1     -41.547   2.162 -78.413 -0.22 +0.05    +0.084 C 
DOCKED: ATOM      9  C   UNL d   1     -43.231   1.111 -80.117 -0.28 +0.00    +0.016 C 
DOCKED: ATOM     10  C   UNL d   1     -40.074   4.035 -79.229 -0.11 +0.09    +0.117 C 
DOCKED: ATOM     11  C   UNL d   1     -44.197   3.230 -81.056 -0.10 +0.08    +0.130 C 
DOCKED: ATOM     12  C   UNL d   1     -40.212   4.867 -81.635 -0.10 +0.01    +0.015 C 
DOCKED: ATOM     13  C   UNL d   1     -42.716   5.057 -81.822 -0.03 +0.09    +0.130 C 
DOCKED: ATOM     14  C   UNL d   1     -44.401   2.087 -80.070 -0.30 +0.03    +0.051 C 
DOCKED: ATOM     15  C   UNL d   1     -41.409   5.812 -81.608 -0.03 +0.03    +0.051 C 
DOCKED: ATOM     16  C   UNL d   1     -41.582   0.912 -77.523 -0.31 +0.01    +0.023 C 
DOCKED: ATOM     17  C   UNL d   1     -41.047   1.231 -76.142 -0.28 +0.00    +0.011 C 
DOCKED: ATOM     18  C   UNL d   1     -39.404   2.824 -77.209 -0.10 +0.12    +0.216 C 
DOCKED: ATOM     19  C   UNL d   1     -39.603   1.657 -76.269 -0.17 +0.04    +0.096 C 
DOCKED: ENDROOT
DOCKED: TORSDOF 0
DOCKED: TER
DOCKED: ENDMDL
________________________________________________________________________________


	BEGINNING GENETIC ALGORITHM DOCKING 2 of 50
Run: 2 Seed: 279085201 2136169710 [ Run 2 of 50 GA/GALS ]
Beginning GENETIC ALGORITHM (GA), with a maximum of 2500000 energy evaluations.

Final-Value: -4.901


	FINAL GENETIC ALGORITHM DOCKED STATE
	_______________________________________________


Detailed state:  trans -22.407 18.044 -49.914 quatxyzw 0.387031 -0.749028 -0.432639 -0.319354 center 0.000 -0.000 0.000 ntor 0
State:	-22.407  18.044 -49.914   0.408 -0.790 -0.457 -142.752  

DOCKED: MODEL        2
DOCKED: USER    Run = 2
DOCKED: USER    DPF = D:/autoduck_test/CID114850_7jxp/CID_114850_7jxp.dpf
DOCKED: USER  
DOCKED: USER    Estimated Free Energy of Binding    =   -4.90 kcal/mol  [=(1)+(2)+(3)-(4)]
DOCKED: USER    Estimated Inhibition Constant, Ki   =  255.58 uM (micromolar)  [Temperature = 298.15 K]
DOCKED: USER    
DOCKED: USER    (1) Final Intermolecular Energy     =   -4.90 kcal/mol
DOCKED: USER        vdW + Hbond + desolv Energy     =   -4.88 kcal/mol
DOCKED: USER        Electrostatic Energy            =   -0.02 kcal/mol
DOCKED: USER    (2) Final Total Internal Energy     =   +0.00 kcal/mol
DOCKED: USER    (3) Torsional Free Energy           =   +0.00 kcal/mol
DOCKED: USER    (4) Unbound System's Energy  [=(2)] =   +0.00 kcal/mol
DOCKED: USER    
DOCKED: USER    
DOCKED: USER    NEWDPF move CID_114850.pdbqt
DOCKED: USER    NEWDPF about 0.000000 -0.000000 0.000000
DOCKED: USER    NEWDPF tran0 -22.407213 18.044086 -49.913662
DOCKED: USER    NEWDPF quaternion0 0.387031 -0.749028 -0.432639 -0.319354
DOCKED: USER    NEWDPF axisangle0 0.408418 -0.790418 -0.456546 -142.752262
DOCKED: USER    NEWDPF quat0 0.408418 -0.790418 -0.456546 -142.752262
DOCKED: USER  keepresnum = 1 
DOCKED: USER  
DOCKED: REMARK  0 active torsions:
DOCKED: REMARK  status: ('A' for Active; 'I' for Inactive)
DOCKED: USER                              x       y       z     vdW  Elec       q    Type
DOCKED: USER                           _______ _______ _______ _____ _____    ______ ____
DOCKED: ROOT
DOCKED: ATOM      1  O   UNL d   1     -24.483  17.463 -50.267 +0.04 -0.22    -0.775 OA
DOCKED: ATOM      2  O   UNL d   1     -20.444  20.136 -52.513 -0.17 +0.04    -0.276 OA
DOCKED: ATOM      3  N   UNL d   1     -23.890  16.467 -49.540 -0.15 +0.04    +0.220 N 
DOCKED: ATOM      4  N   UNL d   1     -21.437  19.101 -50.678 -0.17 -0.02    -0.297 N 
DOCKED: ATOM      5  C   UNL d   1     -22.372  16.658 -49.348 -0.31 +0.01    +0.073 C 
DOCKED: ATOM      6  C   UNL d   1     -22.011  17.920 -48.537 -0.31 +0.02    +0.058 C 
DOCKED: ATOM      7  C   UNL d   1     -21.583  16.609 -50.662 -0.29 -0.00    +0.055 C 
DOCKED: ATOM      8  C   UNL d   1     -22.132  19.229 -49.369 -0.22 +0.02    +0.084 C 
DOCKED: ATOM      9  C   UNL d   1     -22.783  17.912 -47.204 -0.52 +0.00    +0.016 C 
DOCKED: ATOM     10  C   UNL d   1     -21.727  17.900 -51.469 -0.27 -0.01    +0.117 C 
DOCKED: ATOM     11  C   UNL d   1     -24.554  16.423 -48.180 -0.28 +0.03    +0.130 C 
DOCKED: ATOM     12  C   UNL d   1     -21.932  15.358 -51.480 -0.26 -0.00    +0.015 C 
DOCKED: ATOM     13  C   UNL d   1     -24.126  15.155 -50.259 -0.22 +0.02    +0.130 C 
DOCKED: ATOM     14  C   UNL d   1     -24.280  17.695 -47.387 -0.42 +0.01    +0.051 C 
DOCKED: ATOM     15  C   UNL d   1     -23.434  15.131 -51.618 -0.26 +0.01    +0.051 C 
DOCKED: ATOM     16  C   UNL d   1     -21.648  20.437 -48.555 -0.32 +0.01    +0.023 C 
DOCKED: ATOM     17  C   UNL d   1     -21.552  21.665 -49.438 -0.36 +0.00    +0.011 C 
DOCKED: ATOM     18  C   UNL d   1     -20.824  20.171 -51.339 -0.15 +0.01    +0.216 C 
DOCKED: ATOM     19  C   UNL d   1     -20.528  21.406 -50.518 -0.23 +0.02    +0.096 C 
DOCKED: ENDROOT
DOCKED: TORSDOF 0
DOCKED: TER
DOCKED: ENDMDL
________________________________________________________________________________


	BEGINNING GENETIC ALGORITHM DOCKING 3 of 50
Run: 3 Seed: 2113863169 967631109 [ Run 3 of 50 GA/GALS ]
Beginning GENETIC ALGORITHM (GA), with a maximum of 2500000 energy evaluations.

Final-Value: -3.845


	FINAL GENETIC ALGORITHM DOCKED STATE
	_______________________________________________


Detailed state:  trans -22.950 -15.071 -31.252 quatxyzw 0.804987 -0.074855 -0.479170 -0.341744 center 0.000 -0.000 0.000 ntor 0
State:	-22.950 -15.071 -31.252   0.857 -0.080 -0.510 -140.034  

DOCKED: MODEL        3
DOCKED: USER    Run = 3
DOCKED: USER    DPF = D:/autoduck_test/CID114850_7jxp/CID_114850_7jxp.dpf
DOCKED: USER  
DOCKED: USER    Estimated Free Energy of Binding    =   -3.85 kcal/mol  [=(1)+(2)+(3)-(4)]
DOCKED: USER    Estimated Inhibition Constant, Ki   =    1.52 mM (millimolar)  [Temperature = 298.15 K]
DOCKED: USER    
DOCKED: USER    (1) Final Intermolecular Energy     =   -3.85 kcal/mol
DOCKED: USER        vdW + Hbond + desolv Energy     =   -3.70 kcal/mol
DOCKED: USER        Electrostatic Energy            =   -0.14 kcal/mol
DOCKED: USER    (2) Final Total Internal Energy     =   +0.00 kcal/mol
DOCKED: USER    (3) Torsional Free Energy           =   +0.00 kcal/mol
DOCKED: USER    (4) Unbound System's Energy  [=(2)] =   +0.00 kcal/mol
DOCKED: USER    
DOCKED: USER    
DOCKED: USER    NEWDPF move CID_114850.pdbqt
DOCKED: USER    NEWDPF about 0.000000 -0.000000 0.000000
DOCKED: USER    NEWDPF tran0 -22.950377 -15.071306 -31.251979
DOCKED: USER    NEWDPF quaternion0 0.804987 -0.074855 -0.479170 -0.341744
DOCKED: USER    NEWDPF axisangle0 0.856558 -0.079650 -0.509868 -140.033684
DOCKED: USER    NEWDPF quat0 0.856558 -0.079650 -0.509868 -140.033684
DOCKED: USER  keepresnum = 1 
DOCKED: USER  
DOCKED: REMARK  0 active torsions:
DOCKED: REMARK  status: ('A' for Active; 'I' for Inactive)
DOCKED: USER                              x       y       z     vdW  Elec       q    Type
DOCKED: USER                           _______ _______ _______ _____ _____    ______ ____
DOCKED: ROOT
DOCKED: ATOM      1  O   UNL d   1     -23.462 -16.594 -32.731 +0.01 -0.35    -0.775 OA
DOCKED: ATOM      2  O   UNL d   1     -25.355 -12.134 -30.489 -0.15 -0.12    -0.276 OA
DOCKED: ATOM      3  N   UNL d   1     -22.103 -16.433 -32.753 -0.12 +0.07    +0.220 N 
DOCKED: ATOM      4  N   UNL d   1     -23.838 -13.902 -30.556 -0.03 -0.15    -0.297 N 
DOCKED: ATOM      5  C   UNL d   1     -21.602 -15.271 -31.872 -0.09 +0.03    +0.073 C 
DOCKED: ATOM      6  C   UNL d   1     -21.888 -15.473 -30.370 -0.19 +0.03    +0.058 C 
DOCKED: ATOM      7  C   UNL d   1     -22.096 -13.897 -32.342 -0.06 +0.02    +0.055 C 
DOCKED: ATOM      8  C   UNL d   1     -23.373 -15.198 -29.994 -0.25 +0.04    +0.084 C 
DOCKED: ATOM      9  C   UNL d   1     -21.337 -16.839 -29.921 -0.44 +0.01    +0.016 C 
DOCKED: ATOM     10  C   UNL d   1     -23.560 -13.654 -31.975 -0.09 +0.05    +0.117 C 
DOCKED: ATOM     11  C   UNL d   1     -21.473 -17.721 -32.269 -0.23 +0.06    +0.130 C 
DOCKED: ATOM     12  C   UNL d   1     -21.817 -13.682 -33.836 -0.11 +0.00    +0.015 C 
DOCKED: ATOM     13  C   UNL d   1     -21.683 -16.172 -34.185 -0.21 +0.00    +0.130 C 
DOCKED: ATOM     14  C   UNL d   1     -21.807 -17.988 -30.806 -0.49 +0.02    +0.051 C 
DOCKED: ATOM     15  C   UNL d   1     -22.255 -14.858 -34.704 -0.19 -0.01    +0.051 C 
DOCKED: ATOM     16  C   UNL d   1     -23.576 -15.295 -28.476 -0.29 +0.01    +0.023 C 
DOCKED: ATOM     17  C   UNL d   1     -24.958 -14.806 -28.095 -0.43 +0.00    +0.011 C 
DOCKED: ATOM     18  C   UNL d   1     -24.796 -13.088 -29.939 -0.09 +0.09    +0.216 C 
DOCKED: ATOM     19  C   UNL d   1     -25.079 -13.349 -28.476 -0.26 +0.04    +0.096 C 
DOCKED: ENDROOT
DOCKED: TORSDOF 0
DOCKED: TER
DOCKED: ENDMDL
________________________________________________________________________________


	BEGINNING GENETIC ALGORITHM DOCKING 4 of 50
Run: 4 Seed: 1590432149 1778412470 [ Run 4 of 50 GA/GALS ]
Beginning GENETIC ALGORITHM (GA), with a maximum of 2500000 energy evaluations.

Final-Value: -3.954


	FINAL GENETIC ALGORITHM DOCKED STATE
	_______________________________________________


Detailed state:  trans -34.062 -22.181 -10.790 quatxyzw 0.276321 -0.501463 -0.076179 0.816320 center 0.000 -0.000 0.000 ntor 0
State:	-34.062 -22.181 -10.790   0.478 -0.868 -0.132 70.564  

DOCKED: MODEL        4
DOCKED: USER    Run = 4
DOCKED: USER    DPF = D:/autoduck_test/CID114850_7jxp/CID_114850_7jxp.dpf
DOCKED: USER  
DOCKED: USER    Estimated Free Energy of Binding    =   -3.95 kcal/mol  [=(1)+(2)+(3)-(4)]
DOCKED: USER    Estimated Inhibition Constant, Ki   =    1.26 mM (millimolar)  [Temperature = 298.15 K]
DOCKED: USER    
DOCKED: USER    (1) Final Intermolecular Energy     =   -3.95 kcal/mol
DOCKED: USER        vdW + Hbond + desolv Energy     =   -3.73 kcal/mol
DOCKED: USER        Electrostatic Energy            =   -0.22 kcal/mol
DOCKED: USER    (2) Final Total Internal Energy     =   +0.00 kcal/mol
DOCKED: USER    (3) Torsional Free Energy           =   +0.00 kcal/mol
DOCKED: USER    (4) Unbound System's Energy  [=(2)] =   +0.00 kcal/mol
DOCKED: USER    
DOCKED: USER    
DOCKED: USER    NEWDPF move CID_114850.pdbqt
DOCKED: USER    NEWDPF about 0.000000 -0.000000 0.000000
DOCKED: USER    NEWDPF tran0 -34.061678 -22.180792 -10.789633
DOCKED: USER    NEWDPF quaternion0 0.276321 -0.501463 -0.076179 0.816320
DOCKED: USER    NEWDPF axisangle0 0.478395 -0.868184 -0.131889 70.563813
DOCKED: USER    NEWDPF quat0 0.478395 -0.868184 -0.131889 70.563813
DOCKED: USER  keepresnum = 1 
DOCKED: USER  
DOCKED: REMARK  0 active torsions:
DOCKED: REMARK  status: ('A' for Active; 'I' for Inactive)
DOCKED: USER                              x       y       z     vdW  Elec       q    Type
DOCKED: USER                           _______ _______ _______ _____ _____    ______ ____
DOCKED: ROOT
DOCKED: ATOM      1  O   UNL d   1     -32.149 -21.457 -11.555 -0.15 -0.21    -0.775 OA
DOCKED: ATOM      2  O   UNL d   1     -34.423 -23.396  -7.131 -0.21 -0.13    -0.276 OA
DOCKED: ATOM      3  N   UNL d   1     -32.808 -22.063 -12.590 -0.18 +0.03    +0.220 N 
DOCKED: ATOM      4  N   UNL d   1     -34.567 -22.505  -9.279 -0.08 -0.05    -0.297 N 
DOCKED: ATOM      5  C   UNL d   1     -34.112 -22.769 -12.166 -0.16 +0.01    +0.073 C 
DOCKED: ATOM      6  C   UNL d   1     -35.180 -21.804 -11.612 -0.17 -0.00    +0.058 C 
DOCKED: ATOM      7  C   UNL d   1     -33.881 -23.940 -11.203 -0.13 +0.01    +0.055 C 
DOCKED: ATOM      8  C   UNL d   1     -34.883 -21.344 -10.155 -0.18 +0.01    +0.084 C 
DOCKED: ATOM      9  C   UNL d   1     -35.421 -20.669 -12.624 -0.27 -0.01    +0.016 C 
DOCKED: ATOM     10  C   UNL d   1     -33.578 -23.466  -9.781 -0.06 +0.01    +0.117 C 
DOCKED: ATOM     11  C   UNL d   1     -33.139 -21.001 -13.618 -0.38 -0.00    +0.130 C 
DOCKED: ATOM     12  C   UNL d   1     -32.820 -24.909 -11.742 -0.15 +0.00    +0.015 C 
DOCKED: ATOM     13  C   UNL d   1     -31.879 -23.088 -13.204 -0.28 +0.03    +0.130 C 
DOCKED: ATOM     14  C   UNL d   1     -34.133 -19.986 -13.068 -0.36 -0.02    +0.051 C 
DOCKED: ATOM     15  C   UNL d   1     -31.554 -24.207 -12.221 -0.29 +0.01    +0.051 C 
DOCKED: ATOM     16  C   UNL d   1     -36.033 -20.486  -9.610 -0.21 +0.00    +0.023 C 
DOCKED: ATOM     17  C   UNL d   1     -35.849 -20.234  -8.128 -0.21 +0.00    +0.011 C 
DOCKED: ATOM     18  C   UNL d   1     -34.871 -22.552  -7.914 -0.14 +0.06    +0.216 C 
DOCKED: ATOM     19  C   UNL d   1     -35.891 -21.559  -7.403 -0.11 +0.03    +0.096 C 
DOCKED: ENDROOT
DOCKED: TORSDOF 0
DOCKED: TER
DOCKED: ENDMDL
________________________________________________________________________________


	BEGINNING GENETIC ALGORITHM DOCKING 5 of 50
Run: 5 Seed: 1493019449 1962102661 [ Run 5 of 50 GA/GALS ]
Beginning GENETIC ALGORITHM (GA), with a maximum of 2500000 energy evaluations.

Final-Value: -3.953


	FINAL GENETIC ALGORITHM DOCKED STATE
	_______________________________________________


Detailed state:  trans -71.641 -23.697 -45.022 quatxyzw 0.558252 0.012565 -0.709376 0.430096 center 0.000 -0.000 0.000 ntor 0
State:	-71.641 -23.697 -45.022   0.618  0.014 -0.786 129.053  

DOCKED: MODEL        5
DOCKED: USER    Run = 5
DOCKED: USER    DPF = D:/autoduck_test/CID114850_7jxp/CID_114850_7jxp.dpf
DOCKED: USER  
DOCKED: USER    Estimated Free Energy of Binding    =   -3.95 kcal/mol  [=(1)+(2)+(3)-(4)]
DOCKED: USER    Estimated Inhibition Constant, Ki   =    1.27 mM (millimolar)  [Temperature = 298.15 K]
DOCKED: USER    
DOCKED: USER    (1) Final Intermolecular Energy     =   -3.95 kcal/mol
DOCKED: USER        vdW + Hbond + desolv Energy     =   -3.88 kcal/mol
DOCKED: USER        Electrostatic Energy            =   -0.07 kcal/mol
DOCKED: USER    (2) Final Total Internal Energy     =   +0.00 kcal/mol
DOCKED: USER    (3) Torsional Free Energy           =   +0.00 kcal/mol
DOCKED: USER    (4) Unbound System's Energy  [=(2)] =   +0.00 kcal/mol
DOCKED: USER    
DOCKED: USER    
DOCKED: USER    NEWDPF move CID_114850.pdbqt
DOCKED: USER    NEWDPF about 0.000000 -0.000000 0.000000
DOCKED: USER    NEWDPF tran0 -71.640507 -23.696538 -45.022392
DOCKED: USER    NEWDPF quaternion0 0.558252 0.012565 -0.709376 0.430096
DOCKED: USER    NEWDPF axisangle0 0.618368 0.013918 -0.785766 129.052646
DOCKED: USER    NEWDPF quat0 0.618368 0.013918 -0.785766 129.052646
DOCKED: USER  keepresnum = 1 
DOCKED: USER  
DOCKED: REMARK  0 active torsions:
DOCKED: REMARK  status: ('A' for Active; 'I' for Inactive)
DOCKED: USER                              x       y       z     vdW  Elec       q    Type
DOCKED: USER                           _______ _______ _______ _____ _____    ______ ____
DOCKED: ROOT
DOCKED: ATOM      1  O   UNL d   1     -73.012 -22.111 -45.634 +0.06 -0.03    -0.775 OA
DOCKED: ATOM      2  O   UNL d   1     -70.555 -24.089 -41.327 -0.77 -0.09    -0.276 OA
DOCKED: ATOM      3  N   UNL d   1     -72.150 -22.338 -46.672 -0.06 -0.00    +0.220 N 
DOCKED: ATOM      4  N   UNL d   1     -71.218 -24.251 -43.554 -0.14 -0.02    -0.297 N 
DOCKED: ATOM      5  C   UNL d   1     -71.014 -23.324 -46.331 +0.03 -0.01    +0.073 C 
DOCKED: ATOM      6  C   UNL d   1     -71.515 -24.745 -45.999 -0.30 -0.00    +0.058 C 
DOCKED: ATOM      7  C   UNL d   1     -70.071 -22.808 -45.237 -0.35 -0.01    +0.055 C 
DOCKED: ATOM      8  C   UNL d   1     -72.123 -24.854 -44.570 -0.19 +0.00    +0.084 C 
DOCKED: ATOM      9  C   UNL d   1     -72.419 -25.251 -47.138 -0.24 -0.00    +0.016 C 
DOCKED: ATOM     10  C   UNL d   1     -70.692 -22.912 -43.844 -0.20 -0.00    +0.117 C 
DOCKED: ATOM     11  C   UNL d   1     -72.950 -22.896 -47.830 -0.08 -0.00    +0.130 C 
DOCKED: ATOM     12  C   UNL d   1     -69.564 -21.395 -45.555 -0.41 -0.00    +0.015 C 
DOCKED: ATOM     13  C   UNL d   1     -71.536 -21.013 -47.074 -0.12 +0.00    +0.130 C 
DOCKED: ATOM     14  C   UNL d   1     -73.526 -24.267 -47.499 -0.11 +0.00    +0.051 C 
DOCKED: ATOM     15  C   UNL d   1     -70.679 -20.433 -45.955 -0.16 +0.00    +0.051 C 
DOCKED: ATOM     16  C   UNL d   1     -72.493 -26.308 -44.246 -0.24 +0.00    +0.023 C 
DOCKED: ATOM     17  C   UNL d   1     -72.866 -26.445 -42.784 -0.20 +0.00    +0.011 C 
DOCKED: ATOM     18  C   UNL d   1     -71.121 -24.706 -42.234 -0.12 +0.05    +0.216 C 
DOCKED: ATOM     19  C   UNL d   1     -71.665 -26.086 -41.942 -0.28 +0.03    +0.096 C 
DOCKED: ENDROOT
DOCKED: TORSDOF 0
DOCKED: TER
DOCKED: ENDMDL
________________________________________________________________________________


	BEGINNING GENETIC ALGORITHM DOCKING 6 of 50
Run: 6 Seed: 503612234 2062742880 [ Run 6 of 50 GA/GALS ]
Beginning GENETIC ALGORITHM (GA), with a maximum of 2500000 energy evaluations.

Final-Value: -3.210


	FINAL GENETIC ALGORITHM DOCKED STATE
	_______________________________________________


Detailed state:  trans -14.992 -39.198 -26.452 quatxyzw 0.624265 0.536009 -0.488597 -0.290277 center 0.000 -0.000 0.000 ntor 0
State:	-14.992 -39.198 -26.452   0.652  0.560 -0.511 -146.251  

DOCKED: MODEL        6
DOCKED: USER    Run = 6
DOCKED: USER    DPF = D:/autoduck_test/CID114850_7jxp/CID_114850_7jxp.dpf
DOCKED: USER  
DOCKED: USER    Estimated Free Energy of Binding    =   -3.21 kcal/mol  [=(1)+(2)+(3)-(4)]
DOCKED: USER    Estimated Inhibition Constant, Ki   =    4.43 mM (millimolar)  [Temperature = 298.15 K]
DOCKED: USER    
DOCKED: USER    (1) Final Intermolecular Energy     =   -3.21 kcal/mol
DOCKED: USER        vdW + Hbond + desolv Energy     =   -3.02 kcal/mol
DOCKED: USER        Electrostatic Energy            =   -0.19 kcal/mol
DOCKED: USER    (2) Final Total Internal Energy     =   +0.00 kcal/mol
DOCKED: USER    (3) Torsional Free Energy           =   +0.00 kcal/mol
DOCKED: USER    (4) Unbound System's Energy  [=(2)] =   +0.00 kcal/mol
DOCKED: USER    
DOCKED: USER    
DOCKED: USER    NEWDPF move CID_114850.pdbqt
DOCKED: USER    NEWDPF about 0.000000 -0.000000 0.000000
DOCKED: USER    NEWDPF tran0 -14.991770 -39.198326 -26.452322
DOCKED: USER    NEWDPF quaternion0 0.624265 0.536009 -0.488597 -0.290277
DOCKED: USER    NEWDPF axisangle0 0.652354 0.560126 -0.510582 -146.250900
DOCKED: USER    NEWDPF quat0 0.652354 0.560126 -0.510582 -146.250900
DOCKED: USER  keepresnum = 1 
DOCKED: USER  
DOCKED: REMARK  0 active torsions:
DOCKED: REMARK  status: ('A' for Active; 'I' for Inactive)
DOCKED: USER                              x       y       z     vdW  Elec       q    Type
DOCKED: USER                           _______ _______ _______ _____ _____    ______ ____
DOCKED: ROOT
DOCKED: ATOM      1  O   UNL d   1     -15.430 -40.082 -28.401 +0.03 -0.26    -0.775 OA
DOCKED: ATOM      2  O   UNL d   1     -17.065 -40.133 -23.319 -0.29 -0.16    -0.276 OA
DOCKED: ATOM      3  N   UNL d   1     -14.970 -38.811 -28.615 -0.09 +0.04    +0.220 N 
DOCKED: ATOM      4  N   UNL d   1     -15.505 -39.574 -24.957 -0.11 -0.12    -0.297 N 
DOCKED: ATOM      5  C   UNL d   1     -14.769 -37.998 -27.320 -0.20 +0.01    +0.073 C 
DOCKED: ATOM      6  C   UNL d   1     -13.691 -38.588 -26.386 -0.13 +0.01    +0.058 C 
DOCKED: ATOM      7  C   UNL d   1     -16.074 -37.743 -26.555 -0.26 +0.01    +0.055 C 
DOCKED: ATOM      8  C   UNL d   1     -14.189 -39.835 -25.599 -0.12 +0.03    +0.084 C 
DOCKED: ATOM      9  C   UNL d   1     -12.382 -38.786 -27.174 -0.10 +0.00    +0.016 C 
DOCKED: ATOM     10  C   UNL d   1     -16.551 -38.984 -25.800 -0.18 +0.05    +0.117 C 
DOCKED: ATOM     11  C   UNL d   1     -13.645 -38.910 -29.341 -0.11 +0.03    +0.130 C 
DOCKED: ATOM     12  C   UNL d   1     -17.155 -37.156 -27.471 -0.32 -0.00    +0.015 C 
DOCKED: ATOM     13  C   UNL d   1     -15.973 -38.089 -29.490 -0.20 -0.00    +0.130 C 
DOCKED: ATOM     14  C   UNL d   1     -12.581 -39.565 -28.469 -0.08 +0.01    +0.051 C 
DOCKED: ATOM     15  C   UNL d   1     -17.313 -37.921 -28.781 -0.21 -0.01    +0.051 C 
DOCKED: ATOM     16  C   UNL d   1     -13.124 -40.307 -24.600 -0.08 +0.01    +0.023 C 
DOCKED: ATOM     17  C   UNL d   1     -13.694 -41.369 -23.682 -0.14 +0.00    +0.011 C 
DOCKED: ATOM     18  C   UNL d   1     -15.908 -40.157 -23.749 -0.22 +0.10    +0.216 C 
DOCKED: ATOM     19  C   UNL d   1     -14.825 -40.763 -22.885 -0.19 +0.05    +0.096 C 
DOCKED: ENDROOT
DOCKED: TORSDOF 0
DOCKED: TER
DOCKED: ENDMDL
________________________________________________________________________________


	BEGINNING GENETIC ALGORITHM DOCKING 7 of 50
Run: 7 Seed: 1156810054 903130318 [ Run 7 of 50 GA/GALS ]
Beginning GENETIC ALGORITHM (GA), with a maximum of 2500000 energy evaluations.

Final-Value: -4.279


	FINAL GENETIC ALGORITHM DOCKED STATE
	_______________________________________________


Detailed state:  trans -63.596 -20.305 -90.678 quatxyzw 0.157518 -0.976989 -0.143468 -0.009854 center 0.000 -0.000 0.000 ntor 0
State:	-63.596 -20.305 -90.678   0.158 -0.977 -0.143 -178.871  

DOCKED: MODEL        7
DOCKED: USER    Run = 7
DOCKED: USER    DPF = D:/autoduck_test/CID114850_7jxp/CID_114850_7jxp.dpf
DOCKED: USER  
DOCKED: USER    Estimated Free Energy of Binding    =   -4.28 kcal/mol  [=(1)+(2)+(3)-(4)]
DOCKED: USER    Estimated Inhibition Constant, Ki   =  730.50 uM (micromolar)  [Temperature = 298.15 K]
DOCKED: USER    
DOCKED: USER    (1) Final Intermolecular Energy     =   -4.28 kcal/mol
DOCKED: USER        vdW + Hbond + desolv Energy     =   -4.20 kcal/mol
DOCKED: USER        Electrostatic Energy            =   -0.07 kcal/mol
DOCKED: USER    (2) Final Total Internal Energy     =   +0.00 kcal/mol
DOCKED: USER    (3) Torsional Free Energy           =   +0.00 kcal/mol
DOCKED: USER    (4) Unbound System's Energy  [=(2)] =   +0.00 kcal/mol
DOCKED: USER    
DOCKED: USER    
DOCKED: USER    NEWDPF move CID_114850.pdbqt
DOCKED: USER    NEWDPF about 0.000000 -0.000000 0.000000
DOCKED: USER    NEWDPF tran0 -63.595841 -20.304961 -90.677862
DOCKED: USER    NEWDPF quaternion0 0.157518 -0.976989 -0.143468 -0.009854
DOCKED: USER    NEWDPF axisangle0 0.157525 -0.977037 -0.143475 -178.870747
DOCKED: USER    NEWDPF quat0 0.157525 -0.977037 -0.143475 -178.870747
DOCKED: USER  keepresnum = 1 
DOCKED: USER  
DOCKED: REMARK  0 active torsions:
DOCKED: REMARK  status: ('A' for Active; 'I' for Inactive)
DOCKED: USER                              x       y       z     vdW  Elec       q    Type
DOCKED: USER                           _______ _______ _______ _____ _____    ______ ____
DOCKED: ROOT
DOCKED: ATOM      1  O   UNL d   1     -65.140 -20.206 -92.219 +0.09 +0.06    -0.775 OA
DOCKED: ATOM      2  O   UNL d   1     -59.952 -21.274 -91.556 -0.24 -0.04    -0.276 OA
DOCKED: ATOM      3  N   UNL d   1     -65.738 -20.609 -91.056 -0.06 -0.02    +0.220 N 
DOCKED: ATOM      4  N   UNL d   1     -61.978 -20.429 -90.778 -0.14 +0.03    -0.297 N 
DOCKED: ATOM      5  C   UNL d   1     -64.744 -20.881 -89.909 -0.23 -0.02    +0.073 C 
DOCKED: ATOM      6  C   UNL d   1     -63.963 -19.628 -89.463 -0.21 -0.01    +0.058 C 
DOCKED: ATOM      7  C   UNL d   1     -63.789 -22.046 -90.198 -0.34 -0.02    +0.055 C 
DOCKED: ATOM      8  C   UNL d   1     -62.819 -19.246 -90.447 -0.19 -0.01    +0.084 C 
DOCKED: ATOM      9  C   UNL d   1     -64.954 -18.495 -89.135 -0.36 -0.00    +0.016 C 
DOCKED: ATOM     10  C   UNL d   1     -62.682 -21.653 -91.176 -0.27 -0.03    +0.117 C 
DOCKED: ATOM     11  C   UNL d   1     -66.698 -19.520 -90.623 -0.18 -0.00    +0.130 C 
DOCKED: ATOM     12  C   UNL d   1     -64.553 -23.301 -90.642 -0.31 -0.01    +0.015 C 
DOCKED: ATOM     13  C   UNL d   1     -66.512 -21.880 -91.339 -0.09 -0.02    +0.130 C 
DOCKED: ATOM     14  C   UNL d   1     -65.957 -18.241 -90.254 -0.23 +0.00    +0.051 C 
DOCKED: ATOM     15  C   UNL d   1     -65.582 -23.022 -91.733 -0.14 -0.02    +0.051 C 
DOCKED: ATOM     16  C   UNL d   1     -62.000 -18.070 -89.898 -0.31 -0.00    +0.023 C 
DOCKED: ATOM     17  C   UNL d   1     -60.759 -17.853 -90.738 -0.36 +0.00    +0.011 C 
DOCKED: ATOM     18  C   UNL d   1     -60.610 -20.352 -91.065 -0.29 +0.01    +0.216 C 
DOCKED: ATOM     19  C   UNL d   1     -59.892 -19.087 -90.652 -0.32 +0.01    +0.096 C 
DOCKED: ENDROOT
DOCKED: TORSDOF 0
DOCKED: TER
DOCKED: ENDMDL
________________________________________________________________________________


	BEGINNING GENETIC ALGORITHM DOCKING 8 of 50
Run: 8 Seed: 324314708 376365304 [ Run 8 of 50 GA/GALS ]
Beginning GENETIC ALGORITHM (GA), with a maximum of 2500000 energy evaluations.

Final-Value: -3.907


	FINAL GENETIC ALGORITHM DOCKED STATE
	_______________________________________________


Detailed state:  trans -25.368 25.752 -39.101 quatxyzw -0.012554 0.040345 -0.972086 0.230791 center 0.000 -0.000 0.000 ntor 0
State:	-25.368  25.752 -39.101  -0.013  0.041 -0.999 153.313  

DOCKED: MODEL        8
DOCKED: USER    Run = 8
DOCKED: USER    DPF = D:/autoduck_test/CID114850_7jxp/CID_114850_7jxp.dpf
DOCKED: USER  
DOCKED: USER    Estimated Free Energy of Binding    =   -3.91 kcal/mol  [=(1)+(2)+(3)-(4)]
DOCKED: USER    Estimated Inhibition Constant, Ki   =    1.37 mM (millimolar)  [Temperature = 298.15 K]
DOCKED: USER    
DOCKED: USER    (1) Final Intermolecular Energy     =   -3.91 kcal/mol
DOCKED: USER        vdW + Hbond + desolv Energy     =   -3.96 kcal/mol
DOCKED: USER        Electrostatic Energy            =   +0.06 kcal/mol
DOCKED: USER    (2) Final Total Internal Energy     =   +0.00 kcal/mol
DOCKED: USER    (3) Torsional Free Energy           =   +0.00 kcal/mol
DOCKED: USER    (4) Unbound System's Energy  [=(2)] =   +0.00 kcal/mol
DOCKED: USER    
DOCKED: USER    
DOCKED: USER    NEWDPF move CID_114850.pdbqt
DOCKED: USER    NEWDPF about 0.000000 -0.000000 0.000000
DOCKED: USER    NEWDPF tran0 -25.367695 25.752039 -39.100513
DOCKED: USER    NEWDPF quaternion0 -0.012554 0.040345 -0.972086 0.230791
DOCKED: USER    NEWDPF axisangle0 -0.012902 0.041464 -0.999057 153.312753
DOCKED: USER    NEWDPF quat0 -0.012902 0.041464 -0.999057 153.312753
DOCKED: USER  keepresnum = 1 
DOCKED: USER  
DOCKED: REMARK  0 active torsions:
DOCKED: REMARK  status: ('A' for Active; 'I' for Inactive)
DOCKED: USER                              x       y       z     vdW  Elec       q    Type
DOCKED: USER                           _______ _______ _______ _____ _____    ______ ____
DOCKED: ROOT
DOCKED: ATOM      1  O   UNL d   1     -26.733  26.168 -37.448 +0.09 -0.22    -0.775 OA
DOCKED: ATOM      2  O   UNL d   1     -21.554  26.313 -38.736 -0.29 -0.10    -0.276 OA
DOCKED: ATOM      3  N   UNL d   1     -27.398  26.435 -38.614 -0.11 +0.07    +0.220 N 
DOCKED: ATOM      4  N   UNL d   1     -23.747  25.650 -39.162 -0.09 -0.10    -0.297 N 
DOCKED: ATOM      5  C   UNL d   1     -26.509  26.342 -39.870 -0.29 +0.03    +0.073 C 
DOCKED: ATOM      6  C   UNL d   1     -25.951  24.926 -40.123 -0.41 +0.02    +0.058 C 
DOCKED: ATOM      7  C   UNL d   1     -25.385  27.385 -39.896 -0.19 +0.02    +0.055 C 
DOCKED: ATOM      8  C   UNL d   1     -24.765  24.566 -39.182 -0.30 +0.03    +0.084 C 
DOCKED: ATOM      9  C   UNL d   1     -27.110  23.912 -40.139 -0.37 +0.01    +0.016 C 
DOCKED: ATOM     10  C   UNL d   1     -24.237  27.018 -38.955 -0.11 +0.03    +0.117 C 
DOCKED: ATOM     11  C   UNL d   1     -28.532  25.440 -38.742 -0.24 +0.04    +0.130 C 
DOCKED: ATOM     12  C   UNL d   1     -25.926  28.799 -39.646 -0.14 +0.01    +0.015 C 
DOCKED: ATOM     13  C   UNL d   1     -27.964  27.837 -38.523 -0.05 +0.04    +0.130 C 
DOCKED: ATOM     14  C   UNL d   1     -28.009  24.019 -38.913 -0.24 +0.03    +0.051 C 
DOCKED: ATOM     15  C   UNL d   1     -26.857  28.881 -38.440 -0.15 +0.02    +0.051 C 
DOCKED: ATOM     16  C   UNL d   1     -24.171  23.201 -39.555 +0.01 +0.01    +0.023 C 
DOCKED: ATOM     17  C   UNL d   1     -22.883  22.959 -38.794 -0.60 +0.00    +0.011 C 
DOCKED: ATOM     18  C   UNL d   1     -22.377  25.425 -38.979 -0.24 +0.08    +0.216 C 
DOCKED: ATOM     19  C   UNL d   1     -21.879  24.014 -39.193 -0.23 +0.04    +0.096 C 
DOCKED: ENDROOT
DOCKED: TORSDOF 0
DOCKED: TER
DOCKED: ENDMDL
________________________________________________________________________________


	BEGINNING GENETIC ALGORITHM DOCKING 9 of 50
Run: 9 Seed: 585604139 1910368856 [ Run 9 of 50 GA/GALS ]
Beginning GENETIC ALGORITHM (GA), with a maximum of 2500000 energy evaluations.

Final-Value: -4.475


	FINAL GENETIC ALGORITHM DOCKED STATE
	_______________________________________________


Detailed state:  trans -61.105 -36.822 -64.482 quatxyzw 0.293430 -0.359271 0.040852 -0.884960 center 0.000 -0.000 0.000 ntor 0
State:	-61.105 -36.822 -64.482   0.630 -0.772  0.088 -55.507  

DOCKED: MODEL        9
DOCKED: USER    Run = 9
DOCKED: USER    DPF = D:/autoduck_test/CID114850_7jxp/CID_114850_7jxp.dpf
DOCKED: USER  
DOCKED: USER    Estimated Free Energy of Binding    =   -4.48 kcal/mol  [=(1)+(2)+(3)-(4)]
DOCKED: USER    Estimated Inhibition Constant, Ki   =  524.13 uM (micromolar)  [Temperature = 298.15 K]
DOCKED: USER    
DOCKED: USER    (1) Final Intermolecular Energy     =   -4.48 kcal/mol
DOCKED: USER        vdW + Hbond + desolv Energy     =   -4.42 kcal/mol
DOCKED: USER        Electrostatic Energy            =   -0.05 kcal/mol
DOCKED: USER    (2) Final Total Internal Energy     =   +0.00 kcal/mol
DOCKED: USER    (3) Torsional Free Energy           =   +0.00 kcal/mol
DOCKED: USER    (4) Unbound System's Energy  [=(2)] =   +0.00 kcal/mol
DOCKED: USER    
DOCKED: USER    
DOCKED: USER    NEWDPF move CID_114850.pdbqt
DOCKED: USER    NEWDPF about 0.000000 -0.000000 0.000000
DOCKED: USER    NEWDPF tran0 -61.104766 -36.821817 -64.481798
DOCKED: USER    NEWDPF quaternion0 0.293430 -0.359271 0.040852 -0.884960
DOCKED: USER    NEWDPF axisangle0 0.630128 -0.771519 0.087728 -55.506764
DOCKED: USER    NEWDPF quat0 0.630128 -0.771519 0.087728 -55.506764
DOCKED: USER  keepresnum = 1 
DOCKED: USER  
DOCKED: REMARK  0 active torsions:
DOCKED: REMARK  status: ('A' for Active; 'I' for Inactive)
DOCKED: USER                              x       y       z     vdW  Elec       q    Type
DOCKED: USER                           _______ _______ _______ _____ _____    ______ ____
DOCKED: ROOT
DOCKED: ATOM      1  O   UNL d   1     -61.031 -37.804 -62.533 +0.16 +0.16    -0.775 OA
DOCKED: ATOM      2  O   UNL d   1     -62.995 -38.420 -67.459 -0.21 +0.23    -0.276 OA
DOCKED: ATOM      3  N   UNL d   1     -59.855 -37.124 -62.700 -0.18 -0.10    +0.220 N 
DOCKED: ATOM      4  N   UNL d   1     -62.004 -37.114 -65.804 -0.06 +0.11    -0.297 N 
DOCKED: ATOM      5  C   UNL d   1     -59.690 -36.507 -64.104 -0.12 -0.06    +0.073 C 
DOCKED: ATOM      6  C   UNL d   1     -60.746 -35.430 -64.429 -0.30 -0.03    +0.058 C 
DOCKED: ATOM      7  C   UNL d   1     -59.617 -37.555 -65.222 -0.31 -0.03    +0.055 C 
DOCKED: ATOM      8  C   UNL d   1     -62.135 -36.033 -64.790 -0.16 -0.02    +0.084 C 
DOCKED: ATOM      9  C   UNL d   1     -60.759 -34.370 -63.311 -0.42 -0.01    +0.016 C 
DOCKED: ATOM     10  C   UNL d   1     -60.989 -38.143 -65.551 -0.17 -0.05    +0.117 C 
DOCKED: ATOM     11  C   UNL d   1     -59.807 -36.015 -61.670 -0.33 -0.04    +0.130 C 
DOCKED: ATOM     12  C   UNL d   1     -58.570 -38.633 -64.913 -0.45 -0.01    +0.015 C 
DOCKED: ATOM     13  C   UNL d   1     -58.714 -38.089 -62.458 -0.37 -0.05    +0.130 C 
DOCKED: ATOM     14  C   UNL d   1     -60.894 -34.977 -61.920 -0.40 -0.01    +0.051 C 
DOCKED: ATOM     15  C   UNL d   1     -58.691 -39.200 -63.502 -0.42 -0.01    +0.051 C 
DOCKED: ATOM     16  C   UNL d   1     -63.111 -34.930 -65.220 -0.21 -0.00    +0.023 C 
DOCKED: ATOM     17  C   UNL d   1     -64.378 -35.537 -65.786 -0.15 -0.00    +0.011 C 
DOCKED: ATOM     18  C   UNL d   1     -62.982 -37.400 -66.764 -0.15 -0.10    +0.216 C 
DOCKED: ATOM     19  C   UNL d   1     -64.025 -36.335 -67.019 -0.17 -0.03    +0.096 C 
DOCKED: ENDROOT
DOCKED: TORSDOF 0
DOCKED: TER
DOCKED: ENDMDL
________________________________________________________________________________


	BEGINNING GENETIC ALGORITHM DOCKING 10 of 50
Run: 10 Seed: 1458793597 877264237 [ Run 10 of 50 GA/GALS ]
Beginning GENETIC ALGORITHM (GA), with a maximum of 2500000 energy evaluations.

Final-Value: -3.966


	FINAL GENETIC ALGORITHM DOCKED STATE
	_______________________________________________


Detailed state:  trans -11.544 -3.647 -1.141 quatxyzw -0.216308 -0.365291 0.743445 0.516782 center 0.000 -0.000 0.000 ntor 0
State:	-11.544  -3.647  -1.141  -0.253 -0.427  0.868 117.767  

DOCKED: MODEL       10
DOCKED: USER    Run = 10
DOCKED: USER    DPF = D:/autoduck_test/CID114850_7jxp/CID_114850_7jxp.dpf
DOCKED: USER  
DOCKED: USER    Estimated Free Energy of Binding    =   -3.97 kcal/mol  [=(1)+(2)+(3)-(4)]
DOCKED: USER    Estimated Inhibition Constant, Ki   =    1.24 mM (millimolar)  [Temperature = 298.15 K]
DOCKED: USER    
DOCKED: USER    (1) Final Intermolecular Energy     =   -3.97 kcal/mol
DOCKED: USER        vdW + Hbond + desolv Energy     =   -3.72 kcal/mol
DOCKED: USER        Electrostatic Energy            =   -0.24 kcal/mol
DOCKED: USER    (2) Final Total Internal Energy     =   +0.00 kcal/mol
DOCKED: USER    (3) Torsional Free Energy           =   +0.00 kcal/mol
DOCKED: USER    (4) Unbound System's Energy  [=(2)] =   +0.00 kcal/mol
DOCKED: USER    
DOCKED: USER    
DOCKED: USER    NEWDPF move CID_114850.pdbqt
DOCKED: USER    NEWDPF about 0.000000 -0.000000 0.000000
DOCKED: USER    NEWDPF tran0 -11.543752 -3.647149 -1.141074
DOCKED: USER    NEWDPF quaternion0 -0.216308 -0.365291 0.743445 0.516782
DOCKED: USER    NEWDPF axisangle0 -0.252661 -0.426684 0.868391 117.766746
DOCKED: USER    NEWDPF quat0 -0.252661 -0.426684 0.868391 117.766746
DOCKED: USER  keepresnum = 1 
DOCKED: USER  
DOCKED: REMARK  0 active torsions:
DOCKED: REMARK  status: ('A' for Active; 'I' for Inactive)
DOCKED: USER                              x       y       z     vdW  Elec       q    Type
DOCKED: USER                           _______ _______ _______ _____ _____    ______ ____
DOCKED: ROOT
DOCKED: ATOM      1  O   UNL d   1     -11.889  -5.803  -1.188 +0.12 -0.20    -0.775 OA
DOCKED: ATOM      2  O   UNL d   1     -12.432  -1.544   1.986 -0.39 -0.28    -0.276 OA
DOCKED: ATOM      3  N   UNL d   1     -12.067  -5.326  -2.458 -0.10 +0.04    +0.220 N 
DOCKED: ATOM      4  N   UNL d   1     -11.577  -2.575   0.080 -0.08 -0.13    -0.297 N 
DOCKED: ATOM      5  C   UNL d   1     -12.014  -3.788  -2.555 -0.23 +0.01    +0.073 C 
DOCKED: ATOM      6  C   UNL d   1     -10.644  -3.195  -2.168 -0.24 +0.01    +0.058 C 
DOCKED: ATOM      7  C   UNL d   1     -13.147  -3.092  -1.790 -0.27 +0.01    +0.055 C 
DOCKED: ATOM      8  C   UNL d   1     -10.410  -3.167  -0.630 -0.13 +0.02    +0.084 C 
DOCKED: ATOM      9  C   UNL d   1      -9.536  -3.882  -2.989 -0.32 +0.00    +0.016 C 
DOCKED: ATOM     10  C   UNL d   1     -12.903  -3.087  -0.281 -0.15 +0.05    +0.117 C 
DOCKED: ATOM     11  C   UNL d   1     -10.978  -5.910  -3.332 -0.22 +0.03    +0.130 C 
DOCKED: ATOM     12  C   UNL d   1     -14.517  -3.672  -2.166 -0.41 -0.00    +0.015 C 
DOCKED: ATOM     13  C   UNL d   1     -13.419  -5.797  -2.953 -0.14 +0.00    +0.130 C 
DOCKED: ATOM     14  C   UNL d   1      -9.601  -5.403  -2.918 -0.25 +0.01    +0.051 C 
DOCKED: ATOM     15  C   UNL d   1     -14.554  -5.196  -2.132 -0.30 -0.01    +0.051 C 
DOCKED: ATOM     16  C   UNL d   1      -9.090  -2.460  -0.293 -0.11 +0.01    +0.023 C 
DOCKED: ATOM     17  C   UNL d   1      -8.978  -2.231   1.200 -0.18 +0.00    +0.011 C 
DOCKED: ATOM     18  C   UNL d   1     -11.472  -1.847   1.271 -0.14 +0.12    +0.216 C 
DOCKED: ATOM     19  C   UNL d   1     -10.102  -1.322   1.636 -0.20 +0.04    +0.096 C 
DOCKED: ENDROOT
DOCKED: TORSDOF 0
DOCKED: TER
DOCKED: ENDMDL
________________________________________________________________________________


	BEGINNING GENETIC ALGORITHM DOCKING 11 of 50
Run: 11 Seed: 1385270499 247692549 [ Run 11 of 50 GA/GALS ]
Beginning GENETIC ALGORITHM (GA), with a maximum of 2500000 energy evaluations.

Final-Value: -4.340


	FINAL GENETIC ALGORITHM DOCKED STATE
	_______________________________________________


Detailed state:  trans -63.383 -19.792 -90.622 quatxyzw -0.041388 -0.994804 -0.055448 -0.074683 center 0.000 -0.000 0.000 ntor 0
State:	-63.383 -19.792 -90.622  -0.042 -0.998 -0.056 -171.434  

DOCKED: MODEL       11
DOCKED: USER    Run = 11
DOCKED: USER    DPF = D:/autoduck_test/CID114850_7jxp/CID_114850_7jxp.dpf
DOCKED: USER  
DOCKED: USER    Estimated Free Energy of Binding    =   -4.34 kcal/mol  [=(1)+(2)+(3)-(4)]
DOCKED: USER    Estimated Inhibition Constant, Ki   =  658.60 uM (micromolar)  [Temperature = 298.15 K]
DOCKED: USER    
DOCKED: USER    (1) Final Intermolecular Energy     =   -4.34 kcal/mol
DOCKED: USER        vdW + Hbond + desolv Energy     =   -4.35 kcal/mol
DOCKED: USER        Electrostatic Energy            =   +0.01 kcal/mol
DOCKED: USER    (2) Final Total Internal Energy     =   +0.00 kcal/mol
DOCKED: USER    (3) Torsional Free Energy           =   +0.00 kcal/mol
DOCKED: USER    (4) Unbound System's Energy  [=(2)] =   +0.00 kcal/mol
DOCKED: USER    
DOCKED: USER    
DOCKED: USER    NEWDPF move CID_114850.pdbqt
DOCKED: USER    NEWDPF about 0.000000 -0.000000 0.000000
DOCKED: USER    NEWDPF tran0 -63.383263 -19.792449 -90.621739
DOCKED: USER    NEWDPF quaternion0 -0.041388 -0.994804 -0.055448 -0.074683
DOCKED: USER    NEWDPF axisangle0 -0.041504 -0.997590 -0.055603 -171.433986
DOCKED: USER    NEWDPF quat0 -0.041504 -0.997590 -0.055603 -171.433986
DOCKED: USER  keepresnum = 1 
DOCKED: USER  
DOCKED: REMARK  0 active torsions:
DOCKED: REMARK  status: ('A' for Active; 'I' for Inactive)
DOCKED: USER                              x       y       z     vdW  Elec       q    Type
DOCKED: USER                           _______ _______ _______ _____ _____    ______ ____
DOCKED: ROOT
DOCKED: ATOM      1  O   UNL d   1     -65.058 -19.373 -91.959 +0.10 +0.03    -0.775 OA
DOCKED: ATOM      2  O   UNL d   1     -60.542 -22.205 -91.668 -0.31 +0.02    -0.276 OA
DOCKED: ATOM      3  N   UNL d   1     -65.527 -19.318 -90.675 -0.07 -0.01    +0.220 N 
DOCKED: ATOM      4  N   UNL d   1     -61.960 -20.536 -90.875 -0.14 +0.03    -0.297 N 
DOCKED: ATOM      5  C   UNL d   1     -64.493 -19.752 -89.617 -0.30 -0.01    +0.073 C 
DOCKED: ATOM      6  C   UNL d   1     -63.254 -18.834 -89.557 -0.26 -0.01    +0.058 C 
DOCKED: ATOM      7  C   UNL d   1     -64.077 -21.223 -89.743 -0.34 -0.02    +0.055 C 
DOCKED: ATOM      8  C   UNL d   1     -62.257 -19.086 -90.725 -0.20 -0.00    +0.084 C 
DOCKED: ATOM      9  C   UNL d   1     -63.707 -17.372 -89.382 -0.32 -0.00    +0.016 C 
DOCKED: ATOM     10  C   UNL d   1     -63.108 -21.450 -90.904 -0.28 -0.03    +0.117 C 
DOCKED: ATOM     11  C   UNL d   1     -65.947 -17.891 -90.392 -0.20 +0.00    +0.130 C 
DOCKED: ATOM     12  C   UNL d   1     -65.299 -22.149 -89.803 -0.25 -0.01    +0.015 C 
DOCKED: ATOM     13  C   UNL d   1     -66.734 -20.228 -90.574 -0.18 -0.00    +0.130 C 
DOCKED: ATOM     14  C   UNL d   1     -64.751 -16.947 -90.408 -0.21 +0.00    +0.051 C 
DOCKED: ATOM     15  C   UNL d   1     -66.354 -21.686 -90.804 -0.18 -0.01    +0.051 C 
DOCKED: ATOM     16  C   UNL d   1     -60.991 -18.236 -90.553 -0.36 +0.00    +0.023 C 
DOCKED: ATOM     17  C   UNL d   1     -59.935 -18.650 -91.556 -0.32 +0.00    +0.011 C 
DOCKED: ATOM     18  C   UNL d   1     -60.733 -21.034 -91.326 -0.29 +0.00    +0.216 C 
DOCKED: ATOM     19  C   UNL d   1     -59.554 -20.087 -91.293 -0.22 +0.02    +0.096 C 
DOCKED: ENDROOT
DOCKED: TORSDOF 0
DOCKED: TER
DOCKED: ENDMDL
________________________________________________________________________________


	BEGINNING GENETIC ALGORITHM DOCKING 12 of 50
Run: 12 Seed: 63879455 1367010340 [ Run 12 of 50 GA/GALS ]
Beginning GENETIC ALGORITHM (GA), with a maximum of 2500000 energy evaluations.

Final-Value: -4.230


	FINAL GENETIC ALGORITHM DOCKED STATE
	_______________________________________________


Detailed state:  trans -61.209 -38.354 -63.503 quatxyzw -0.425937 -0.801801 -0.301408 -0.291283 center 0.000 -0.000 0.000 ntor 0
State:	-61.209 -38.354 -63.503  -0.445 -0.838 -0.315 -146.130  

DOCKED: MODEL       12
DOCKED: USER    Run = 12
DOCKED: USER    DPF = D:/autoduck_test/CID114850_7jxp/CID_114850_7jxp.dpf
DOCKED: USER  
DOCKED: USER    Estimated Free Energy of Binding    =   -4.23 kcal/mol  [=(1)+(2)+(3)-(4)]
DOCKED: USER    Estimated Inhibition Constant, Ki   =  793.55 uM (micromolar)  [Temperature = 298.15 K]
DOCKED: USER    
DOCKED: USER    (1) Final Intermolecular Energy     =   -4.23 kcal/mol
DOCKED: USER        vdW + Hbond + desolv Energy     =   -4.32 kcal/mol
DOCKED: USER        Electrostatic Energy            =   +0.09 kcal/mol
DOCKED: USER    (2) Final Total Internal Energy     =   +0.00 kcal/mol
DOCKED: USER    (3) Torsional Free Energy           =   +0.00 kcal/mol
DOCKED: USER    (4) Unbound System's Energy  [=(2)] =   +0.00 kcal/mol
DOCKED: USER    
DOCKED: USER    
DOCKED: USER    NEWDPF move CID_114850.pdbqt
DOCKED: USER    NEWDPF about 0.000000 -0.000000 0.000000
DOCKED: USER    NEWDPF tran0 -61.208639 -38.353596 -63.502895
DOCKED: USER    NEWDPF quaternion0 -0.425937 -0.801801 -0.301408 -0.291283
DOCKED: USER    NEWDPF axisangle0 -0.445244 -0.838146 -0.315071 -146.130409
DOCKED: USER    NEWDPF quat0 -0.445244 -0.838146 -0.315071 -146.130409
DOCKED: USER  keepresnum = 1 
DOCKED: USER  
DOCKED: REMARK  0 active torsions:
DOCKED: REMARK  status: ('A' for Active; 'I' for Inactive)
DOCKED: USER                              x       y       z     vdW  Elec       q    Type
DOCKED: USER                           _______ _______ _______ _____ _____    ______ ____
DOCKED: ROOT
DOCKED: ATOM      1  O   UNL d   1     -62.130 -36.374 -63.445 +0.17 +0.16    -0.775 OA
DOCKED: ATOM      2  O   UNL d   1     -61.737 -40.720 -66.521 -0.11 +0.12    -0.276 OA
DOCKED: ATOM      3  N   UNL d   1     -62.065 -36.840 -62.160 -0.12 -0.03    +0.220 N 
DOCKED: ATOM      4  N   UNL d   1     -61.045 -39.433 -64.707 -0.01 +0.07    -0.297 N 
DOCKED: ATOM      5  C   UNL d   1     -61.582 -38.301 -62.054 -0.22 -0.01    +0.073 C 
DOCKED: ATOM      6  C   UNL d   1     -60.138 -38.508 -62.555 -0.32 -0.01    +0.058 C 
DOCKED: ATOM      7  C   UNL d   1     -62.538 -39.305 -62.711 -0.22 -0.01    +0.055 C 
DOCKED: ATOM      8  C   UNL d   1     -60.033 -38.522 -64.108 -0.23 -0.03    +0.084 C 
DOCKED: ATOM      9  C   UNL d   1     -59.199 -37.518 -61.840 -0.33 -0.01    +0.016 C 
DOCKED: ATOM     10  C   UNL d   1     -62.427 -39.292 -64.236 -0.07 -0.03    +0.117 C 
DOCKED: ATOM     11  C   UNL d   1     -61.110 -35.953 -61.390 -0.32 -0.02    +0.130 C 
DOCKED: ATOM     12  C   UNL d   1     -63.979 -39.111 -62.221 -0.17 -0.00    +0.015 C 
DOCKED: ATOM     13  C   UNL d   1     -63.448 -36.742 -61.552 -0.29 -0.01    +0.130 C 
DOCKED: ATOM     14  C   UNL d   1     -59.686 -36.076 -61.918 -0.40 -0.02    +0.051 C 
DOCKED: ATOM     15  C   UNL d   1     -64.438 -37.657 -62.265 -0.26 -0.00    +0.051 C 
DOCKED: ATOM     16  C   UNL d   1     -58.601 -38.850 -64.553 -0.44 -0.01    +0.023 C 
DOCKED: ATOM     17  C   UNL d   1     -58.553 -39.088 -66.048 -0.52 -0.00    +0.011 C 
DOCKED: ATOM     18  C   UNL d   1     -60.842 -40.143 -65.896 -0.12 -0.06    +0.216 C 
DOCKED: ATOM     19  C   UNL d   1     -59.415 -40.284 -66.376 -0.36 -0.01    +0.096 C 
DOCKED: ENDROOT
DOCKED: TORSDOF 0
DOCKED: TER
DOCKED: ENDMDL
________________________________________________________________________________


	BEGINNING GENETIC ALGORITHM DOCKING 13 of 50
Run: 13 Seed: 1126244167 2003503362 [ Run 13 of 50 GA/GALS ]
Beginning GENETIC ALGORITHM (GA), with a maximum of 2500000 energy evaluations.

Final-Value: -3.820


	FINAL GENETIC ALGORITHM DOCKED STATE
	_______________________________________________


Detailed state:  trans -0.575 10.742 -52.317 quatxyzw -0.919716 -0.261022 -0.218665 0.195388 center 0.000 -0.000 0.000 ntor 0
State:	 -0.575  10.742 -52.317  -0.938 -0.266 -0.223 157.465  

DOCKED: MODEL       13
DOCKED: USER    Run = 13
DOCKED: USER    DPF = D:/autoduck_test/CID114850_7jxp/CID_114850_7jxp.dpf
DOCKED: USER  
DOCKED: USER    Estimated Free Energy of Binding    =   -3.82 kcal/mol  [=(1)+(2)+(3)-(4)]
DOCKED: USER    Estimated Inhibition Constant, Ki   =    1.59 mM (millimolar)  [Temperature = 298.15 K]
DOCKED: USER    
DOCKED: USER    (1) Final Intermolecular Energy     =   -3.82 kcal/mol
DOCKED: USER        vdW + Hbond + desolv Energy     =   -3.63 kcal/mol
DOCKED: USER        Electrostatic Energy            =   -0.19 kcal/mol
DOCKED: USER    (2) Final Total Internal Energy     =   +0.00 kcal/mol
DOCKED: USER    (3) Torsional Free Energy           =   +0.00 kcal/mol
DOCKED: USER    (4) Unbound System's Energy  [=(2)] =   +0.00 kcal/mol
DOCKED: USER    
DOCKED: USER    
DOCKED: USER    NEWDPF move CID_114850.pdbqt
DOCKED: USER    NEWDPF about 0.000000 -0.000000 0.000000
DOCKED: USER    NEWDPF tran0 -0.575465 10.742134 -52.316699
DOCKED: USER    NEWDPF quaternion0 -0.919716 -0.261022 -0.218665 0.195388
DOCKED: USER    NEWDPF axisangle0 -0.937791 -0.266151 -0.222962 157.465212
DOCKED: USER    NEWDPF quat0 -0.937791 -0.266151 -0.222962 157.465212
DOCKED: USER  keepresnum = 1 
DOCKED: USER  
DOCKED: REMARK  0 active torsions:
DOCKED: REMARK  status: ('A' for Active; 'I' for Inactive)
DOCKED: USER                              x       y       z     vdW  Elec       q    Type
DOCKED: USER                           _______ _______ _______ _____ _____    ______ ____
DOCKED: ROOT
DOCKED: ATOM      1  O   UNL d   1       1.417  11.086 -53.143 +0.07 -0.02    -0.775 OA
DOCKED: ATOM      2  O   UNL d   1      -3.701  10.648 -54.600 -0.17 -0.12    -0.276 OA
DOCKED: ATOM      3  N   UNL d   1       1.385  11.638 -51.891 -0.03 -0.02    +0.220 N 
DOCKED: ATOM      4  N   UNL d   1      -1.996  10.406 -53.030 -0.11 -0.06    -0.297 N 
DOCKED: ATOM      5  C   UNL d   1      -0.013  11.616 -51.239 -0.20 -0.01    +0.073 C 
DOCKED: ATOM      6  C   UNL d   1      -0.551  10.192 -50.988 -0.22 +0.00    +0.058 C 
DOCKED: ATOM      7  C   UNL d   1      -1.045  12.466 -51.990 -0.32 -0.01    +0.055 C 
DOCKED: ATOM      8  C   UNL d   1      -1.076   9.507 -52.282 -0.22 +0.01    +0.084 C 
DOCKED: ATOM      9  C   UNL d   1       0.490   9.383 -50.191 -0.24 +0.00    +0.016 C 
DOCKED: ATOM     10  C   UNL d   1      -1.538  11.780 -53.265 -0.22 +0.03    +0.117 C 
DOCKED: ATOM     11  C   UNL d   1       2.345  10.862 -51.015 -0.08 -0.00    +0.130 C 
DOCKED: ATOM     12  C   UNL d   1      -0.524  13.886 -52.247 -0.29 -0.01    +0.015 C 
DOCKED: ATOM     13  C   UNL d   1       1.848  13.076 -51.997 -0.08 -0.04    +0.130 C 
DOCKED: ATOM     14  C   UNL d   1       1.879   9.425 -50.816 -0.20 +0.00    +0.051 C 
DOCKED: ATOM     15  C   UNL d   1       0.884  13.912 -52.833 -0.14 -0.03    +0.051 C 
DOCKED: ATOM     16  C   UNL d   1      -1.709   8.146 -51.959 -0.41 +0.01    +0.023 C 
DOCKED: ATOM     17  C   UNL d   1      -2.419   7.591 -53.176 -0.36 +0.00    +0.011 C 
DOCKED: ATOM     18  C   UNL d   1      -3.071   9.948 -53.802 -0.18 +0.04    +0.216 C 
DOCKED: ATOM     19  C   UNL d   1      -3.538   8.531 -53.555 -0.23 +0.01    +0.096 C 
DOCKED: ENDROOT
DOCKED: TORSDOF 0
DOCKED: TER
DOCKED: ENDMDL
________________________________________________________________________________


	BEGINNING GENETIC ALGORITHM DOCKING 14 of 50
Run: 14 Seed: 1999696455 1527523071 [ Run 14 of 50 GA/GALS ]
Beginning GENETIC ALGORITHM (GA), with a maximum of 2500000 energy evaluations.

Final-Value: -3.743


	FINAL GENETIC ALGORITHM DOCKED STATE
	_______________________________________________


Detailed state:  trans -19.764 -78.258 -80.752 quatxyzw 0.350900 0.345262 0.169783 0.853720 center 0.000 -0.000 0.000 ntor 0
State:	-19.764 -78.258 -80.752   0.674  0.663  0.326 62.763  

DOCKED: MODEL       14
DOCKED: USER    Run = 14
DOCKED: USER    DPF = D:/autoduck_test/CID114850_7jxp/CID_114850_7jxp.dpf
DOCKED: USER  
DOCKED: USER    Estimated Free Energy of Binding    =   -3.74 kcal/mol  [=(1)+(2)+(3)-(4)]
DOCKED: USER    Estimated Inhibition Constant, Ki   =    1.81 mM (millimolar)  [Temperature = 298.15 K]
DOCKED: USER    
DOCKED: USER    (1) Final Intermolecular Energy     =   -3.74 kcal/mol
DOCKED: USER        vdW + Hbond + desolv Energy     =   -3.55 kcal/mol
DOCKED: USER        Electrostatic Energy            =   -0.19 kcal/mol
DOCKED: USER    (2) Final Total Internal Energy     =   +0.00 kcal/mol
DOCKED: USER    (3) Torsional Free Energy           =   +0.00 kcal/mol
DOCKED: USER    (4) Unbound System's Energy  [=(2)] =   +0.00 kcal/mol
DOCKED: USER    
DOCKED: USER    
DOCKED: USER    NEWDPF move CID_114850.pdbqt
DOCKED: USER    NEWDPF about 0.000000 -0.000000 0.000000
DOCKED: USER    NEWDPF tran0 -19.763594 -78.257831 -80.752014
DOCKED: USER    NEWDPF quaternion0 0.350900 0.345262 0.169783 0.853720
DOCKED: USER    NEWDPF axisangle0 0.673857 0.663031 0.326046 62.762825
DOCKED: USER    NEWDPF quat0 0.673857 0.663031 0.326046 62.762825
DOCKED: USER  keepresnum = 1 
DOCKED: USER  
DOCKED: REMARK  0 active torsions:
DOCKED: REMARK  status: ('A' for Active; 'I' for Inactive)
DOCKED: USER                              x       y       z     vdW  Elec       q    Type
DOCKED: USER                           _______ _______ _______ _____ _____    ______ ____
DOCKED: ROOT
DOCKED: ATOM      1  O   UNL d   1     -19.412 -77.093 -78.938 -0.34 -0.30    -0.775 OA
DOCKED: ATOM      2  O   UNL d   1     -23.325 -79.426 -81.722 -0.63 -0.12    -0.276 OA
DOCKED: ATOM      3  N   UNL d   1     -18.309 -77.874 -79.151 -0.12 +0.06    +0.220 N 
DOCKED: ATOM      4  N   UNL d   1     -21.134 -78.659 -81.529 -0.11 -0.08    -0.297 N 
DOCKED: ATOM      5  C   UNL d   1     -18.473 -78.876 -80.311 -0.07 +0.02    +0.073 C 
DOCKED: ATOM      6  C   UNL d   1     -18.670 -78.199 -81.684 -0.08 +0.01    +0.058 C 
DOCKED: ATOM      7  C   UNL d   1     -19.564 -79.924 -80.058 -0.10 +0.02    +0.055 C 
DOCKED: ATOM      8  C   UNL d   1     -20.108 -77.640 -81.882 -0.18 +0.02    +0.084 C 
DOCKED: ATOM      9  C   UNL d   1     -17.532 -77.190 -81.926 -0.07 +0.00    +0.016 C 
DOCKED: ATOM     10  C   UNL d   1     -20.968 -79.351 -80.245 -0.15 +0.06    +0.117 C 
DOCKED: ATOM     11  C   UNL d   1     -17.142 -76.959 -79.456 -0.13 +0.02    +0.130 C 
DOCKED: ATOM     12  C   UNL d   1     -19.380 -80.607 -78.695 -0.12 +0.01    +0.015 C 
DOCKED: ATOM     13  C   UNL d   1     -18.026 -78.646 -77.880 -0.16 +0.03    +0.130 C 
DOCKED: ATOM     14  C   UNL d   1     -17.347 -76.214 -80.770 -0.15 +0.01    +0.051 C 
DOCKED: ATOM     15  C   UNL d   1     -19.155 -79.619 -77.555 -0.18 +0.02    +0.051 C 
DOCKED: ATOM     16  C   UNL d   1     -20.286 -77.088 -83.303 -0.19 +0.00    +0.023 C 
DOCKED: ATOM     17  C   UNL d   1     -21.741 -76.758 -83.564 -0.23 -0.00    +0.011 C 
DOCKED: ATOM     18  C   UNL d   1     -22.387 -78.745 -82.147 -0.24 +0.04    +0.216 C 
DOCKED: ATOM     19  C   UNL d   1     -22.550 -78.030 -83.469 -0.30 -0.02    +0.096 C 
DOCKED: ENDROOT
DOCKED: TORSDOF 0
DOCKED: TER
DOCKED: ENDMDL
________________________________________________________________________________


	BEGINNING GENETIC ALGORITHM DOCKING 15 of 50
Run: 15 Seed: 1601581558 1396840729 [ Run 15 of 50 GA/GALS ]
Beginning GENETIC ALGORITHM (GA), with a maximum of 2500000 energy evaluations.

Final-Value: -3.558


	FINAL GENETIC ALGORITHM DOCKED STATE
	_______________________________________________


Detailed state:  trans -1.241 -2.075 -1.057 quatxyzw 0.625319 0.301138 0.548337 -0.466496 center 0.000 -0.000 0.000 ntor 0
State:	 -1.241  -2.075  -1.057   0.707  0.340  0.620 -124.386  

DOCKED: MODEL       15
DOCKED: USER    Run = 15
DOCKED: USER    DPF = D:/autoduck_test/CID114850_7jxp/CID_114850_7jxp.dpf
DOCKED: USER  
DOCKED: USER    Estimated Free Energy of Binding    =   -3.56 kcal/mol  [=(1)+(2)+(3)-(4)]
DOCKED: USER    Estimated Inhibition Constant, Ki   =    2.46 mM (millimolar)  [Temperature = 298.15 K]
DOCKED: USER    
DOCKED: USER    (1) Final Intermolecular Energy     =   -3.56 kcal/mol
DOCKED: USER        vdW + Hbond + desolv Energy     =   -3.51 kcal/mol
DOCKED: USER        Electrostatic Energy            =   -0.05 kcal/mol
DOCKED: USER    (2) Final Total Internal Energy     =   +0.00 kcal/mol
DOCKED: USER    (3) Torsional Free Energy           =   +0.00 kcal/mol
DOCKED: USER    (4) Unbound System's Energy  [=(2)] =   +0.00 kcal/mol
DOCKED: USER    
DOCKED: USER    
DOCKED: USER    NEWDPF move CID_114850.pdbqt
DOCKED: USER    NEWDPF about 0.000000 -0.000000 0.000000
DOCKED: USER    NEWDPF tran0 -1.240660 -2.074504 -1.056806
DOCKED: USER    NEWDPF quaternion0 0.625319 0.301138 0.548337 -0.466496
DOCKED: USER    NEWDPF axisangle0 0.706957 0.340452 0.619923 -124.385804
DOCKED: USER    NEWDPF quat0 0.706957 0.340452 0.619923 -124.385804
DOCKED: USER  keepresnum = 1 
DOCKED: USER  
DOCKED: REMARK  0 active torsions:
DOCKED: REMARK  status: ('A' for Active; 'I' for Inactive)
DOCKED: USER                              x       y       z     vdW  Elec       q    Type
DOCKED: USER                           _______ _______ _______ _____ _____    ______ ____
DOCKED: ROOT
DOCKED: ATOM      1  O   UNL d   1       0.614  -1.216  -0.287 +0.07 -0.03    -0.775 OA
DOCKED: ATOM      2  O   UNL d   1      -1.293  -4.089  -4.363 -0.74 -0.09    -0.276 OA
DOCKED: ATOM      3  N   UNL d   1      -0.410  -0.383   0.071 -0.06 +0.02    +0.220 N 
DOCKED: ATOM      4  N   UNL d   1      -1.522  -3.149  -2.243 -0.14 -0.01    -0.297 N 
DOCKED: ATOM      5  C   UNL d   1      -1.771  -0.773  -0.541 -0.22 +0.01    +0.073 C 
DOCKED: ATOM      6  C   UNL d   1      -2.283  -2.149  -0.069 -0.17 +0.00    +0.058 C 
DOCKED: ATOM      7  C   UNL d   1      -1.798  -0.675  -2.071 -0.28 -0.01    +0.055 C 
DOCKED: ATOM      8  C   UNL d   1      -1.559  -3.336  -0.768 -0.11 +0.00    +0.084 C 
DOCKED: ATOM      9  C   UNL d   1      -2.289  -2.195   1.471 -0.11 +0.00    +0.016 C 
DOCKED: ATOM     10  C   UNL d   1      -1.070  -1.843  -2.736 -0.24 -0.00    +0.117 C 
DOCKED: ATOM     11  C   UNL d   1      -0.527  -0.409   1.581 -0.08 +0.02    +0.130 C 
DOCKED: ATOM     12  C   UNL d   1      -1.290   0.691  -2.555 -0.34 -0.00    +0.015 C 
DOCKED: ATOM     13  C   UNL d   1      -0.058   1.019  -0.383 -0.12 +0.02    +0.130 C 
DOCKED: ATOM     14  C   UNL d   1      -0.954  -1.784   2.081 -0.06 +0.01    +0.051 C 
DOCKED: ATOM     15  C   UNL d   1       0.024   1.108  -1.903 -0.17 +0.00    +0.051 C 
DOCKED: ATOM     16  C   UNL d   1      -2.187  -4.675  -0.355 -0.09 +0.00    +0.023 C 
DOCKED: ATOM     17  C   UNL d   1      -1.637  -5.801  -1.205 -0.14 +0.00    +0.011 C 
DOCKED: ATOM     18  C   UNL d   1      -1.548  -4.207  -3.160 -0.31 +0.02    +0.216 C 
DOCKED: ATOM     19  C   UNL d   1      -2.014  -5.550  -2.646 -0.20 -0.00    +0.096 C 
DOCKED: ENDROOT
DOCKED: TORSDOF 0
DOCKED: TER
DOCKED: ENDMDL
________________________________________________________________________________


	BEGINNING GENETIC ALGORITHM DOCKING 16 of 50
Run: 16 Seed: 240699055 1849689517 [ Run 16 of 50 GA/GALS ]
Beginning GENETIC ALGORITHM (GA), with a maximum of 2500000 energy evaluations.

Final-Value: -5.441


	FINAL GENETIC ALGORITHM DOCKED STATE
	_______________________________________________


Detailed state:  trans -41.223 -53.936 -78.527 quatxyzw 0.830463 -0.342726 -0.364137 0.245507 center 0.000 -0.000 0.000 ntor 0
State:	-41.223 -53.936 -78.527   0.857 -0.354 -0.376 151.576  

DOCKED: MODEL       16
DOCKED: USER    Run = 16
DOCKED: USER    DPF = D:/autoduck_test/CID114850_7jxp/CID_114850_7jxp.dpf
DOCKED: USER  
DOCKED: USER    Estimated Free Energy of Binding    =   -5.44 kcal/mol  [=(1)+(2)+(3)-(4)]
DOCKED: USER    Estimated Inhibition Constant, Ki   =  102.72 uM (micromolar)  [Temperature = 298.15 K]
DOCKED: USER    
DOCKED: USER    (1) Final Intermolecular Energy     =   -5.44 kcal/mol
DOCKED: USER        vdW + Hbond + desolv Energy     =   -5.31 kcal/mol
DOCKED: USER        Electrostatic Energy            =   -0.13 kcal/mol
DOCKED: USER    (2) Final Total Internal Energy     =   +0.00 kcal/mol
DOCKED: USER    (3) Torsional Free Energy           =   +0.00 kcal/mol
DOCKED: USER    (4) Unbound System's Energy  [=(2)] =   +0.00 kcal/mol
DOCKED: USER    
DOCKED: USER    
DOCKED: USER    NEWDPF move CID_114850.pdbqt
DOCKED: USER    NEWDPF about 0.000000 -0.000000 0.000000
DOCKED: USER    NEWDPF tran0 -41.223457 -53.936201 -78.526503
DOCKED: USER    NEWDPF quaternion0 0.830463 -0.342726 -0.364137 0.245507
DOCKED: USER    NEWDPF axisangle0 0.856682 -0.353546 -0.375634 151.576406
DOCKED: USER    NEWDPF quat0 0.856682 -0.353546 -0.375634 151.576406
DOCKED: USER  keepresnum = 1 
DOCKED: USER  
DOCKED: REMARK  0 active torsions:
DOCKED: REMARK  status: ('A' for Active; 'I' for Inactive)
DOCKED: USER                              x       y       z     vdW  Elec       q    Type
DOCKED: USER                           _______ _______ _______ _____ _____    ______ ____
DOCKED: ROOT
DOCKED: ATOM      1  O   UNL d   1     -41.278 -53.538 -80.673 +0.04 -0.21    -0.775 OA
DOCKED: ATOM      2  O   UNL d   1     -41.264 -51.044 -75.953 -0.71 -0.14    -0.276 OA
DOCKED: ATOM      3  N   UNL d   1     -40.537 -54.672 -80.479 -0.10 +0.04    +0.220 N 
DOCKED: ATOM      4  N   UNL d   1     -41.478 -52.972 -77.243 -0.16 -0.10    -0.297 N 
DOCKED: ATOM      5  C   UNL d   1     -40.272 -54.994 -78.994 -0.25 +0.01    +0.073 C 
DOCKED: ATOM      6  C   UNL d   1     -41.556 -55.295 -78.193 -0.17 +0.01    +0.058 C 
DOCKED: ATOM      7  C   UNL d   1     -39.423 -53.931 -78.286 -0.23 +0.01    +0.055 C 
DOCKED: ATOM      8  C   UNL d   1     -42.361 -54.013 -77.836 -0.29 +0.02    +0.084 C 
DOCKED: ATOM      9  C   UNL d   1     -42.359 -56.399 -78.907 -0.32 +0.00    +0.016 C 
DOCKED: ATOM     10  C   UNL d   1     -40.230 -52.675 -77.956 -0.31 +0.04    +0.117 C 
DOCKED: ATOM     11  C   UNL d   1     -41.285 -55.831 -81.105 -0.23 +0.02    +0.130 C 
DOCKED: ATOM     12  C   UNL d   1     -38.142 -53.621 -79.072 -0.23 +0.00    +0.015 C 
DOCKED: ATOM     13  C   UNL d   1     -39.207 -54.492 -81.181 -0.18 +0.01    +0.130 C 
DOCKED: ATOM     14  C   UNL d   1     -42.599 -56.100 -80.382 -0.26 +0.01    +0.051 C 
DOCKED: ATOM     15  C   UNL d   1     -38.394 -53.365 -80.554 -0.23 +0.00    +0.051 C 
DOCKED: ATOM     16  C   UNL d   1     -43.559 -54.355 -76.939 -0.41 +0.00    +0.023 C 
DOCKED: ATOM     17  C   UNL d   1     -44.201 -53.090 -76.409 -0.40 +0.00    +0.011 C 
DOCKED: ATOM     18  C   UNL d   1     -41.906 -52.044 -76.286 -0.41 +0.09    +0.216 C 
DOCKED: ATOM     19  C   UNL d   1     -43.193 -52.356 -75.556 -0.48 +0.04    +0.096 C 
DOCKED: ENDROOT
DOCKED: TORSDOF 0
DOCKED: TER
DOCKED: ENDMDL
________________________________________________________________________________


	BEGINNING GENETIC ALGORITHM DOCKING 17 of 50
Run: 17 Seed: 673993837 315775163 [ Run 17 of 50 GA/GALS ]
Beginning GENETIC ALGORITHM (GA), with a maximum of 2500000 energy evaluations.

Final-Value: -3.487


	FINAL GENETIC ALGORITHM DOCKED STATE
	_______________________________________________


Detailed state:  trans 4.897 -20.857 -18.883 quatxyzw 0.372779 -0.488717 -0.484542 -0.622423 center 0.000 -0.000 0.000 ntor 0
State:	  4.897 -20.857 -18.883   0.476 -0.624 -0.619 -103.013  

DOCKED: MODEL       17
DOCKED: USER    Run = 17
DOCKED: USER    DPF = D:/autoduck_test/CID114850_7jxp/CID_114850_7jxp.dpf
DOCKED: USER  
DOCKED: USER    Estimated Free Energy of Binding    =   -3.49 kcal/mol  [=(1)+(2)+(3)-(4)]
DOCKED: USER    Estimated Inhibition Constant, Ki   =    2.78 mM (millimolar)  [Temperature = 298.15 K]
DOCKED: USER    
DOCKED: USER    (1) Final Intermolecular Energy     =   -3.49 kcal/mol
DOCKED: USER        vdW + Hbond + desolv Energy     =   -3.32 kcal/mol
DOCKED: USER        Electrostatic Energy            =   -0.16 kcal/mol
DOCKED: USER    (2) Final Total Internal Energy     =   +0.00 kcal/mol
DOCKED: USER    (3) Torsional Free Energy           =   +0.00 kcal/mol
DOCKED: USER    (4) Unbound System's Energy  [=(2)] =   +0.00 kcal/mol
DOCKED: USER    
DOCKED: USER    
DOCKED: USER    NEWDPF move CID_114850.pdbqt
DOCKED: USER    NEWDPF about 0.000000 -0.000000 0.000000
DOCKED: USER    NEWDPF tran0 4.897018 -20.856637 -18.882524
DOCKED: USER    NEWDPF quaternion0 0.372779 -0.488717 -0.484542 -0.622423
DOCKED: USER    NEWDPF axisangle0 0.476285 -0.624414 -0.619080 -103.013427
DOCKED: USER    NEWDPF quat0 0.476285 -0.624414 -0.619080 -103.013427
DOCKED: USER  keepresnum = 1 
DOCKED: USER  
DOCKED: REMARK  0 active torsions:
DOCKED: REMARK  status: ('A' for Active; 'I' for Inactive)
DOCKED: USER                              x       y       z     vdW  Elec       q    Type
DOCKED: USER                           _______ _______ _______ _____ _____    ______ ____
DOCKED: ROOT
DOCKED: ATOM      1  O   UNL d   1       3.449 -22.239 -18.009 -0.37 -0.28    -0.775 OA
DOCKED: ATOM      2  O   UNL d   1       3.869 -18.382 -21.677 -0.17 +0.03    -0.276 OA
DOCKED: ATOM      3  N   UNL d   1       4.671 -22.855 -17.999 -0.19 +0.04    +0.220 N 
DOCKED: ATOM      4  N   UNL d   1       4.708 -19.570 -19.857 -0.08 +0.01    -0.297 N 
DOCKED: ATOM      5  C   UNL d   1       5.771 -22.063 -18.733 -0.11 +0.01    +0.073 C 
DOCKED: ATOM      6  C   UNL d   1       6.083 -20.699 -18.084 -0.11 +0.01    +0.058 C 
DOCKED: ATOM      7  C   UNL d   1       5.505 -21.905 -20.235 -0.08 +0.00    +0.055 C 
DOCKED: ATOM      8  C   UNL d   1       5.008 -19.619 -18.401 -0.22 +0.00    +0.084 C 
DOCKED: ATOM      9  C   UNL d   1       6.393 -20.900 -16.589 -0.13 +0.00    +0.016 C 
DOCKED: ATOM     10  C   UNL d   1       4.437 -20.849 -20.523 -0.16 -0.00    +0.117 C 
DOCKED: ATOM     11  C   UNL d   1       5.086 -23.045 -16.555 +0.02 +0.03    +0.130 C 
DOCKED: ATOM     12  C   UNL d   1       5.194 -23.255 -20.895 -0.08 +0.00    +0.015 C 
DOCKED: ATOM     13  C   UNL d   1       4.522 -24.208 -18.663 -0.21 +0.02    +0.130 C 
DOCKED: ATOM     14  C   UNL d   1       5.321 -21.707 -15.864 -0.16 +0.01    +0.051 C 
DOCKED: ATOM     15  C   UNL d   1       4.151 -24.069 -20.135 -0.18 +0.00    +0.051 C 
DOCKED: ATOM     16  C   UNL d   1       5.425 -18.254 -17.834 -0.27 +0.00    +0.023 C 
DOCKED: ATOM     17  C   UNL d   1       4.498 -17.167 -18.338 -0.46 -0.00    +0.011 C 
DOCKED: ATOM     18  C   UNL d   1       4.334 -18.403 -20.534 -0.18 -0.03    +0.216 C 
DOCKED: ATOM     19  C   UNL d   1       4.616 -17.088 -19.842 -0.17 -0.02    +0.096 C 
DOCKED: ENDROOT
DOCKED: TORSDOF 0
DOCKED: TER
DOCKED: ENDMDL
________________________________________________________________________________


	BEGINNING GENETIC ALGORITHM DOCKING 18 of 50
Run: 18 Seed: 1929679562 814325533 [ Run 18 of 50 GA/GALS ]
Beginning GENETIC ALGORITHM (GA), with a maximum of 2500000 energy evaluations.

Final-Value: -3.948


	FINAL GENETIC ALGORITHM DOCKED STATE
	_______________________________________________


Detailed state:  trans -42.501 -63.389 -36.668 quatxyzw -0.927504 0.227597 -0.240495 0.173489 center 0.000 -0.000 0.000 ntor 0
State:	-42.501 -63.389 -36.668  -0.942  0.231 -0.244 160.018  

DOCKED: MODEL       18
DOCKED: USER    Run = 18
DOCKED: USER    DPF = D:/autoduck_test/CID114850_7jxp/CID_114850_7jxp.dpf
DOCKED: USER  
DOCKED: USER    Estimated Free Energy of Binding    =   -3.95 kcal/mol  [=(1)+(2)+(3)-(4)]
DOCKED: USER    Estimated Inhibition Constant, Ki   =    1.28 mM (millimolar)  [Temperature = 298.15 K]
DOCKED: USER    
DOCKED: USER    (1) Final Intermolecular Energy     =   -3.95 kcal/mol
DOCKED: USER        vdW + Hbond + desolv Energy     =   -3.90 kcal/mol
DOCKED: USER        Electrostatic Energy            =   -0.05 kcal/mol
DOCKED: USER    (2) Final Total Internal Energy     =   +0.00 kcal/mol
DOCKED: USER    (3) Torsional Free Energy           =   +0.00 kcal/mol
DOCKED: USER    (4) Unbound System's Energy  [=(2)] =   +0.00 kcal/mol
DOCKED: USER    
DOCKED: USER    
DOCKED: USER    NEWDPF move CID_114850.pdbqt
DOCKED: USER    NEWDPF about 0.000000 -0.000000 0.000000
DOCKED: USER    NEWDPF tran0 -42.501039 -63.389054 -36.668416
DOCKED: USER    NEWDPF quaternion0 -0.927504 0.227597 -0.240495 0.173489
DOCKED: USER    NEWDPF axisangle0 -0.941785 0.231102 -0.244198 160.018497
DOCKED: USER    NEWDPF quat0 -0.941785 0.231102 -0.244198 160.018497
DOCKED: USER  keepresnum = 1 
DOCKED: USER  
DOCKED: REMARK  0 active torsions:
DOCKED: REMARK  status: ('A' for Active; 'I' for Inactive)
DOCKED: USER                              x       y       z     vdW  Elec       q    Type
DOCKED: USER                           _______ _______ _______ _____ _____    ______ ____
DOCKED: ROOT
DOCKED: ATOM      1  O   UNL d   1     -40.822 -64.685 -37.188 +0.08 -0.20    -0.775 OA
DOCKED: ATOM      2  O   UNL d   1     -43.694 -60.598 -39.071 -0.23 -0.18    -0.276 OA
DOCKED: ATOM      3  N   UNL d   1     -40.814 -64.519 -35.830 -0.06 +0.06    +0.220 N 
DOCKED: ATOM      4  N   UNL d   1     -43.364 -62.334 -37.553 -0.08 -0.11    -0.297 N 
DOCKED: ATOM      5  C   UNL d   1     -41.850 -63.494 -35.324 -0.20 +0.02    +0.073 C 
DOCKED: ATOM      6  C   UNL d   1     -43.309 -63.911 -35.599 -0.25 +0.02    +0.058 C 
DOCKED: ATOM      7  C   UNL d   1     -41.585 -62.068 -35.823 -0.38 +0.02    +0.055 C 
DOCKED: ATOM      8  C   UNL d   1     -43.731 -63.697 -37.082 -0.17 +0.02    +0.084 C 
DOCKED: ATOM      9  C   UNL d   1     -43.553 -65.326 -35.043 -0.30 +0.00    +0.016 C 
DOCKED: ATOM     10  C   UNL d   1     -41.993 -61.884 -37.284 -0.31 +0.05    +0.117 C 
DOCKED: ATOM     11  C   UNL d   1     -41.104 -65.862 -35.195 -0.07 +0.02    +0.130 C 
DOCKED: ATOM     12  C   UNL d   1     -40.135 -61.640 -35.555 -0.49 +0.01    +0.015 C 
DOCKED: ATOM     13  C   UNL d   1     -39.432 -64.055 -35.420 -0.14 +0.05    +0.130 C 
DOCKED: ATOM     14  C   UNL d   1     -42.516 -66.337 -35.518 -0.16 +0.00    +0.051 C 
DOCKED: ATOM     15  C   UNL d   1     -39.111 -62.681 -35.997 -0.28 +0.02    +0.051 C 
DOCKED: ATOM     16  C   UNL d   1     -45.221 -64.010 -37.275 -0.30 +0.01    +0.023 C 
DOCKED: ATOM     17  C   UNL d   1     -45.677 -63.584 -38.654 -0.22 +0.00    +0.011 C 
DOCKED: ATOM     18  C   UNL d   1     -44.098 -61.619 -38.508 -0.18 +0.10    +0.216 C 
DOCKED: ATOM     19  C   UNL d   1     -45.510 -62.088 -38.779 -0.17 +0.04    +0.096 C 
DOCKED: ENDROOT
DOCKED: TORSDOF 0
DOCKED: TER
DOCKED: ENDMDL
________________________________________________________________________________


	BEGINNING GENETIC ALGORITHM DOCKING 19 of 50
Run: 19 Seed: 917487342 1370990767 [ Run 19 of 50 GA/GALS ]
Beginning GENETIC ALGORITHM (GA), with a maximum of 2500000 energy evaluations.

Final-Value: -4.233


	FINAL GENETIC ALGORITHM DOCKED STATE
	_______________________________________________


Detailed state:  trans -9.469 -33.865 -20.657 quatxyzw 0.437068 -0.320998 -0.795431 -0.270595 center 0.000 -0.000 0.000 ntor 0
State:	 -9.469 -33.865 -20.657   0.454 -0.333 -0.826 -148.601  

DOCKED: MODEL       19
DOCKED: USER    Run = 19
DOCKED: USER    DPF = D:/autoduck_test/CID114850_7jxp/CID_114850_7jxp.dpf
DOCKED: USER  
DOCKED: USER    Estimated Free Energy of Binding    =   -4.23 kcal/mol  [=(1)+(2)+(3)-(4)]
DOCKED: USER    Estimated Inhibition Constant, Ki   =  788.64 uM (micromolar)  [Temperature = 298.15 K]
DOCKED: USER    
DOCKED: USER    (1) Final Intermolecular Energy     =   -4.23 kcal/mol
DOCKED: USER        vdW + Hbond + desolv Energy     =   -3.85 kcal/mol
DOCKED: USER        Electrostatic Energy            =   -0.39 kcal/mol
DOCKED: USER    (2) Final Total Internal Energy     =   +0.00 kcal/mol
DOCKED: USER    (3) Torsional Free Energy           =   +0.00 kcal/mol
DOCKED: USER    (4) Unbound System's Energy  [=(2)] =   +0.00 kcal/mol
DOCKED: USER    
DOCKED: USER    
DOCKED: USER    NEWDPF move CID_114850.pdbqt
DOCKED: USER    NEWDPF about 0.000000 -0.000000 0.000000
DOCKED: USER    NEWDPF tran0 -9.468590 -33.864696 -20.657455
DOCKED: USER    NEWDPF quaternion0 0.437068 -0.320998 -0.795431 -0.270595
DOCKED: USER    NEWDPF axisangle0 0.454005 -0.333437 -0.826256 -148.600663
DOCKED: USER    NEWDPF quat0 0.454005 -0.333437 -0.826256 -148.600663
DOCKED: USER  keepresnum = 1 
DOCKED: USER  
DOCKED: REMARK  0 active torsions:
DOCKED: REMARK  status: ('A' for Active; 'I' for Inactive)
DOCKED: USER                              x       y       z     vdW  Elec       q    Type
DOCKED: USER                           _______ _______ _______ _____ _____    ______ ____
DOCKED: ROOT
DOCKED: ATOM      1  O   UNL d   1     -11.540 -34.556 -20.675 -0.37 -0.64    -0.775 OA
DOCKED: ATOM      2  O   UNL d   1      -8.618 -30.089 -20.555 -0.95 -0.38    -0.276 OA
DOCKED: ATOM      3  N   UNL d   1     -10.799 -35.447 -21.401 -0.08 +0.12    +0.220 N 
DOCKED: ATOM      4  N   UNL d   1      -8.821 -32.402 -20.369 -0.10 -0.24    -0.297 N 
DOCKED: ATOM      5  C   UNL d   1      -9.336 -35.008 -21.616 -0.07 +0.04    +0.073 C 
DOCKED: ATOM      6  C   UNL d   1      -8.530 -34.896 -20.305 -0.05 +0.03    +0.058 C 
DOCKED: ATOM      7  C   UNL d   1      -9.204 -33.727 -22.449 -0.16 +0.04    +0.055 C 
DOCKED: ATOM      8  C   UNL d   1      -8.863 -33.608 -19.498 -0.16 +0.05    +0.084 C 
DOCKED: ATOM      9  C   UNL d   1      -8.645 -36.215 -19.517 -0.04 +0.01    +0.016 C 
DOCKED: ATOM     10  C   UNL d   1      -9.548 -32.476 -21.641 -0.28 +0.11    +0.117 C 
DOCKED: ATOM     11  C   UNL d   1     -10.809 -36.770 -20.665 -0.05 +0.06    +0.130 C 
DOCKED: ATOM     12  C   UNL d   1     -10.001 -33.824 -23.757 -0.21 +0.01    +0.015 C 
DOCKED: ATOM     13  C   UNL d   1     -11.458 -35.617 -22.754 -0.16 +0.07    +0.130 C 
DOCKED: ATOM     14  C   UNL d   1     -10.088 -36.668 -19.326 -0.09 +0.02    +0.051 C 
DOCKED: ATOM     15  C   UNL d   1     -11.429 -34.320 -23.554 -0.33 +0.04    +0.051 C 
DOCKED: ATOM     16  C   UNL d   1      -7.951 -33.485 -18.269 -0.15 +0.01    +0.023 C 
DOCKED: ATOM     17  C   UNL d   1      -8.120 -32.127 -17.620 +0.10 +0.01    +0.011 C 
DOCKED: ATOM     18  C   UNL d   1      -8.446 -31.131 -19.917 -0.33 +0.20    +0.216 C 
DOCKED: ATOM     19  C   UNL d   1      -7.697 -31.063 -18.605 -0.36 +0.07    +0.096 C 
DOCKED: ENDROOT
DOCKED: TORSDOF 0
DOCKED: TER
DOCKED: ENDMDL
________________________________________________________________________________


	BEGINNING GENETIC ALGORITHM DOCKING 20 of 50
Run: 20 Seed: 1246788222 1592405532 [ Run 20 of 50 GA/GALS ]
Beginning GENETIC ALGORITHM (GA), with a maximum of 2500000 energy evaluations.

Final-Value: -4.446


	FINAL GENETIC ALGORITHM DOCKED STATE
	_______________________________________________


Detailed state:  trans -27.866 -42.207 -20.810 quatxyzw 0.063260 -0.711014 -0.195781 -0.672404 center 0.000 -0.000 0.000 ntor 0
State:	-27.866 -42.207 -20.810   0.085 -0.961 -0.265 -95.494  

DOCKED: MODEL       20
DOCKED: USER    Run = 20
DOCKED: USER    DPF = D:/autoduck_test/CID114850_7jxp/CID_114850_7jxp.dpf
DOCKED: USER  
DOCKED: USER    Estimated Free Energy of Binding    =   -4.45 kcal/mol  [=(1)+(2)+(3)-(4)]
DOCKED: USER    Estimated Inhibition Constant, Ki   =  550.48 uM (micromolar)  [Temperature = 298.15 K]
DOCKED: USER    
DOCKED: USER    (1) Final Intermolecular Energy     =   -4.45 kcal/mol
DOCKED: USER        vdW + Hbond + desolv Energy     =   -4.12 kcal/mol
DOCKED: USER        Electrostatic Energy            =   -0.33 kcal/mol
DOCKED: USER    (2) Final Total Internal Energy     =   +0.00 kcal/mol
DOCKED: USER    (3) Torsional Free Energy           =   +0.00 kcal/mol
DOCKED: USER    (4) Unbound System's Energy  [=(2)] =   +0.00 kcal/mol
DOCKED: USER    
DOCKED: USER    
DOCKED: USER    NEWDPF move CID_114850.pdbqt
DOCKED: USER    NEWDPF about 0.000000 -0.000000 0.000000
DOCKED: USER    NEWDPF tran0 -27.866112 -42.207379 -20.809653
DOCKED: USER    NEWDPF quaternion0 0.063260 -0.711014 -0.195781 -0.672404
DOCKED: USER    NEWDPF axisangle0 0.085466 -0.960590 -0.264503 -95.494189
DOCKED: USER    NEWDPF quat0 0.085466 -0.960590 -0.264503 -95.494189
DOCKED: USER  keepresnum = 1 
DOCKED: USER  
DOCKED: REMARK  0 active torsions:
DOCKED: REMARK  status: ('A' for Active; 'I' for Inactive)
DOCKED: USER                              x       y       z     vdW  Elec       q    Type
DOCKED: USER                           _______ _______ _______ _____ _____    ______ ____
DOCKED: ROOT
DOCKED: ATOM      1  O   UNL d   1     -29.548 -42.306 -19.420 +0.11 +0.08    -0.775 OA
DOCKED: ATOM      2  O   UNL d   1     -28.311 -43.084 -24.554 -0.25 -0.01    -0.276 OA
DOCKED: ATOM      3  N   UNL d   1     -28.415 -42.636 -18.726 -0.20 -0.09    +0.220 N 
DOCKED: ATOM      4  N   UNL d   1     -27.803 -42.268 -22.433 -0.11 +0.05    -0.297 N 
DOCKED: ATOM      5  C   UNL d   1     -27.161 -42.768 -19.614 -0.15 -0.06    +0.073 C 
DOCKED: ATOM      6  C   UNL d   1     -26.755 -41.448 -20.302 -0.17 -0.03    +0.058 C 
DOCKED: ATOM      7  C   UNL d   1     -27.257 -43.909 -20.633 -0.36 -0.03    +0.055 C 
DOCKED: ATOM      8  C   UNL d   1     -27.656 -41.100 -21.522 -0.16 -0.02    +0.084 C 
DOCKED: ATOM      9  C   UNL d   1     -26.621 -40.337 -19.244 -0.13 -0.01    +0.016 C 
DOCKED: ATOM     10  C   UNL d   1     -28.157 -43.551 -21.816 -0.27 -0.02    +0.117 C 
DOCKED: ATOM     11  C   UNL d   1     -28.171 -41.558 -17.691 -0.25 -0.03    +0.130 C 
DOCKED: ATOM     12  C   UNL d   1     -27.660 -45.229 -19.962 -0.47 -0.01    +0.015 C 
DOCKED: ATOM     13  C   UNL d   1     -28.658 -43.959 -18.030 -0.34 -0.07    +0.130 C 
DOCKED: ATOM     14  C   UNL d   1     -27.847 -40.221 -18.346 -0.18 -0.00    +0.051 C 
DOCKED: ATOM     15  C   UNL d   1     -28.862 -45.088 -19.034 -0.40 -0.04    +0.051 C 
DOCKED: ATOM     16  C   UNL d   1     -27.138 -39.847 -22.241 -0.14 -0.00    +0.023 C 
DOCKED: ATOM     17  C   UNL d   1     -27.874 -39.646 -23.550 -0.23 -0.00    +0.011 C 
DOCKED: ATOM     18  C   UNL d   1     -27.966 -42.155 -23.818 -0.19 -0.01    +0.216 C 
DOCKED: ATOM     19  C   UNL d   1     -27.599 -40.830 -24.447 -0.23 -0.02    +0.096 C 
DOCKED: ENDROOT
DOCKED: TORSDOF 0
DOCKED: TER
DOCKED: ENDMDL
________________________________________________________________________________


	BEGINNING GENETIC ALGORITHM DOCKING 21 of 50
Run: 21 Seed: 1979258990 1393465618 [ Run 21 of 50 GA/GALS ]
Beginning GENETIC ALGORITHM (GA), with a maximum of 2500000 energy evaluations.

Final-Value: -2.725


	FINAL GENETIC ALGORITHM DOCKED STATE
	_______________________________________________


Detailed state:  trans -15.128 -3.213 -80.229 quatxyzw -0.015130 0.670993 -0.384349 -0.633889 center 0.000 -0.000 0.000 ntor 0
State:	-15.128  -3.213 -80.229  -0.020  0.868 -0.497 -101.325  

DOCKED: MODEL       21
DOCKED: USER    Run = 21
DOCKED: USER    DPF = D:/autoduck_test/CID114850_7jxp/CID_114850_7jxp.dpf
DOCKED: USER  
DOCKED: USER    Estimated Free Energy of Binding    =   -2.72 kcal/mol  [=(1)+(2)+(3)-(4)]
DOCKED: USER    Estimated Inhibition Constant, Ki   =   10.07 mM (millimolar)  [Temperature = 298.15 K]
DOCKED: USER    
DOCKED: USER    (1) Final Intermolecular Energy     =   -2.72 kcal/mol
DOCKED: USER        vdW + Hbond + desolv Energy     =   -2.75 kcal/mol
DOCKED: USER        Electrostatic Energy            =   +0.03 kcal/mol
DOCKED: USER    (2) Final Total Internal Energy     =   +0.00 kcal/mol
DOCKED: USER    (3) Torsional Free Energy           =   +0.00 kcal/mol
DOCKED: USER    (4) Unbound System's Energy  [=(2)] =   +0.00 kcal/mol
DOCKED: USER    
DOCKED: USER    
DOCKED: USER    NEWDPF move CID_114850.pdbqt
DOCKED: USER    NEWDPF about 0.000000 -0.000000 0.000000
DOCKED: USER    NEWDPF tran0 -15.127534 -3.212612 -80.228827
DOCKED: USER    NEWDPF quaternion0 -0.015130 0.670993 -0.384349 -0.633889
DOCKED: USER    NEWDPF axisangle0 -0.019562 0.867562 -0.496944 -101.324766
DOCKED: USER    NEWDPF quat0 -0.019562 0.867562 -0.496944 -101.324766
DOCKED: USER  keepresnum = 1 
DOCKED: USER  
DOCKED: REMARK  0 active torsions:
DOCKED: REMARK  status: ('A' for Active; 'I' for Inactive)
DOCKED: USER                              x       y       z     vdW  Elec       q    Type
DOCKED: USER                           _______ _______ _______ _____ _____    ______ ____
DOCKED: ROOT
DOCKED: ATOM      1  O   UNL d   1     -13.976  -4.672 -81.376 +0.04 -0.22    -0.775 OA
DOCKED: ATOM      2  O   UNL d   1     -15.268  -3.365 -76.363 -0.08 -0.16    -0.276 OA
DOCKED: ATOM      3  N   UNL d   1     -15.062  -4.315 -82.128 -0.09 +0.06    +0.220 N 
DOCKED: ATOM      4  N   UNL d   1     -15.168  -2.878 -78.639 -0.10 -0.15    -0.297 N 
DOCKED: ATOM      5  C   UNL d   1     -16.062  -3.407 -81.383 -0.19 +0.02    +0.073 C 
DOCKED: ATOM      6  C   UNL d   1     -15.470  -2.039 -80.987 -0.28 +0.02    +0.058 C 
DOCKED: ATOM      7  C   UNL d   1     -16.717  -4.089 -80.176 -0.29 +0.02    +0.055 C 
DOCKED: ATOM      8  C   UNL d   1     -14.529  -2.122 -79.750 -0.15 +0.04    +0.084 C 
DOCKED: ATOM      9  C   UNL d   1     -14.864  -1.362 -82.230 -0.20 +0.01    +0.016 C 
DOCKED: ATOM     10  C   UNL d   1     -15.772  -4.172 -78.977 -0.18 +0.05    +0.117 C 
DOCKED: ATOM     11  C   UNL d   1     -14.560  -3.586 -83.356 -0.12 +0.04    +0.130 C 
DOCKED: ATOM     12  C   UNL d   1     -17.311  -5.453 -80.556 -0.28 +0.01    +0.015 C 
DOCKED: ATOM     13  C   UNL d   1     -15.778  -5.581 -82.550 -0.12 +0.03    +0.130 C 
DOCKED: ATOM     14  C   UNL d   1     -13.896  -2.265 -82.986 -0.12 +0.02    +0.051 C 
DOCKED: ATOM     15  C   UNL d   1     -16.346  -6.328 -81.348 -0.15 +0.01    +0.051 C 
DOCKED: ATOM     16  C   UNL d   1     -14.065  -0.722 -79.325 -0.13 +0.01    +0.023 C 
DOCKED: ATOM     17  C   UNL d   1     -13.343  -0.786 -77.995 -0.09 +0.01    +0.011 C 
DOCKED: ATOM     18  C   UNL d   1     -14.930  -2.616 -77.284 -0.10 +0.13    +0.216 C 
DOCKED: ATOM     19  C   UNL d   1     -14.307  -1.281 -76.943 -0.12 +0.07    +0.096 C 
DOCKED: ENDROOT
DOCKED: TORSDOF 0
DOCKED: TER
DOCKED: ENDMDL
________________________________________________________________________________


	BEGINNING GENETIC ALGORITHM DOCKING 22 of 50
Run: 22 Seed: 1666529653 1199783987 [ Run 22 of 50 GA/GALS ]
Beginning GENETIC ALGORITHM (GA), with a maximum of 2500000 energy evaluations.

Final-Value: -4.108


	FINAL GENETIC ALGORITHM DOCKED STATE
	_______________________________________________


Detailed state:  trans -24.216 4.543 -6.079 quatxyzw -0.036846 0.861810 -0.113554 0.492983 center 0.000 -0.000 0.000 ntor 0
State:	-24.216   4.543  -6.079  -0.042  0.991 -0.131 120.926  

DOCKED: MODEL       22
DOCKED: USER    Run = 22
DOCKED: USER    DPF = D:/autoduck_test/CID114850_7jxp/CID_114850_7jxp.dpf
DOCKED: USER  
DOCKED: USER    Estimated Free Energy of Binding    =   -4.11 kcal/mol  [=(1)+(2)+(3)-(4)]
DOCKED: USER    Estimated Inhibition Constant, Ki   =  975.29 uM (micromolar)  [Temperature = 298.15 K]
DOCKED: USER    
DOCKED: USER    (1) Final Intermolecular Energy     =   -4.11 kcal/mol
DOCKED: USER        vdW + Hbond + desolv Energy     =   -3.92 kcal/mol
DOCKED: USER        Electrostatic Energy            =   -0.19 kcal/mol
DOCKED: USER    (2) Final Total Internal Energy     =   +0.00 kcal/mol
DOCKED: USER    (3) Torsional Free Energy           =   +0.00 kcal/mol
DOCKED: USER    (4) Unbound System's Energy  [=(2)] =   +0.00 kcal/mol
DOCKED: USER    
DOCKED: USER    
DOCKED: USER    NEWDPF move CID_114850.pdbqt
DOCKED: USER    NEWDPF about 0.000000 -0.000000 0.000000
DOCKED: USER    NEWDPF tran0 -24.215740 4.542720 -6.078677
DOCKED: USER    NEWDPF quaternion0 -0.036846 0.861810 -0.113554 0.492983
DOCKED: USER    NEWDPF axisangle0 -0.042349 0.990541 -0.130516 120.926357
DOCKED: USER    NEWDPF quat0 -0.042349 0.990541 -0.130516 120.926357
DOCKED: USER  keepresnum = 1 
DOCKED: USER  
DOCKED: REMARK  0 active torsions:
DOCKED: REMARK  status: ('A' for Active; 'I' for Inactive)
DOCKED: USER                              x       y       z     vdW  Elec       q    Type
DOCKED: USER                           _______ _______ _______ _____ _____    ______ ____
DOCKED: ROOT
DOCKED: ATOM      1  O   UNL d   1     -26.342   4.363  -5.614 +0.03 -0.15    -0.775 OA
DOCKED: ATOM      2  O   UNL d   1     -22.502   2.135  -8.580 -0.39 -0.09    -0.276 OA
DOCKED: ATOM      3  N   UNL d   1     -25.707   4.812  -4.488 -0.03 -0.01    +0.220 N 
DOCKED: ATOM      4  N   UNL d   1     -23.304   3.864  -7.240 -0.14 -0.07    -0.297 N 
DOCKED: ATOM      5  C   UNL d   1     -24.170   4.837  -4.611 -0.23 -0.01    +0.073 C 
DOCKED: ATOM      6  C   UNL d   1     -23.657   5.810  -5.693 -0.22 -0.00    +0.058 C 
DOCKED: ATOM      7  C   UNL d   1     -23.554   3.445  -4.793 -0.39 +0.01    +0.055 C 
DOCKED: ATOM      8  C   UNL d   1     -23.825   5.254  -7.136 -0.19 +0.01    +0.084 C 
DOCKED: ATOM      9  C   UNL d   1     -24.257   7.208  -5.452 -0.12 -0.00    +0.016 C 
DOCKED: ATOM     10  C   UNL d   1     -23.741   2.912  -6.213 -0.29 +0.04    +0.117 C 
DOCKED: ATOM     11  C   UNL d   1     -26.198   6.216  -4.205 -0.03 -0.02    +0.130 C 
DOCKED: ATOM     12  C   UNL d   1     -24.055   2.465  -3.723 -0.41 +0.01    +0.015 C 
DOCKED: ATOM     13  C   UNL d   1     -26.087   3.903  -3.338 -0.09 -0.02    +0.130 C 
DOCKED: ATOM     14  C   UNL d   1     -25.773   7.186  -5.302 -0.04 -0.00    +0.051 C 
DOCKED: ATOM     15  C   UNL d   1     -25.571   2.485  -3.555 -0.19 +0.01    +0.051 C 
DOCKED: ATOM     16  C   UNL d   1     -23.191   6.204  -8.162 -0.21 +0.00    +0.023 C 
DOCKED: ATOM     17  C   UNL d   1     -23.152   5.555  -9.530 -0.28 +0.00    +0.011 C 
DOCKED: ATOM     18  C   UNL d   1     -22.731   3.335  -8.403 -0.33 +0.06    +0.216 C 
DOCKED: ATOM     19  C   UNL d   1     -22.283   4.322  -9.457 -0.36 +0.03    +0.096 C 
DOCKED: ENDROOT
DOCKED: TORSDOF 0
DOCKED: TER
DOCKED: ENDMDL
________________________________________________________________________________


	BEGINNING GENETIC ALGORITHM DOCKING 23 of 50
Run: 23 Seed: 1048205657 272725786 [ Run 23 of 50 GA/GALS ]
Beginning GENETIC ALGORITHM (GA), with a maximum of 2500000 energy evaluations.

Final-Value: -3.726


	FINAL GENETIC ALGORITHM DOCKED STATE
	_______________________________________________


Detailed state:  trans -68.434 -66.161 -30.975 quatxyzw -0.672317 0.456646 0.054113 0.580118 center 0.000 -0.000 0.000 ntor 0
State:	-68.434 -66.161 -30.975  -0.825  0.561  0.066 109.082  

DOCKED: MODEL       23
DOCKED: USER    Run = 23
DOCKED: USER    DPF = D:/autoduck_test/CID114850_7jxp/CID_114850_7jxp.dpf
DOCKED: USER  
DOCKED: USER    Estimated Free Energy of Binding    =   -3.73 kcal/mol  [=(1)+(2)+(3)-(4)]
DOCKED: USER    Estimated Inhibition Constant, Ki   =    1.86 mM (millimolar)  [Temperature = 298.15 K]
DOCKED: USER    
DOCKED: USER    (1) Final Intermolecular Energy     =   -3.73 kcal/mol
DOCKED: USER        vdW + Hbond + desolv Energy     =   -3.69 kcal/mol
DOCKED: USER        Electrostatic Energy            =   -0.04 kcal/mol
DOCKED: USER    (2) Final Total Internal Energy     =   +0.00 kcal/mol
DOCKED: USER    (3) Torsional Free Energy           =   +0.00 kcal/mol
DOCKED: USER    (4) Unbound System's Energy  [=(2)] =   +0.00 kcal/mol
DOCKED: USER    
DOCKED: USER    
DOCKED: USER    NEWDPF move CID_114850.pdbqt
DOCKED: USER    NEWDPF about 0.000000 -0.000000 0.000000
DOCKED: USER    NEWDPF tran0 -68.433821 -66.160728 -30.975484
DOCKED: USER    NEWDPF quaternion0 -0.672317 0.456646 0.054113 0.580118
DOCKED: USER    NEWDPF axisangle0 -0.825402 0.560623 0.066434 109.082332
DOCKED: USER    NEWDPF quat0 -0.825402 0.560623 0.066434 109.082332
DOCKED: USER  keepresnum = 1 
DOCKED: USER  
DOCKED: REMARK  0 active torsions:
DOCKED: REMARK  status: ('A' for Active; 'I' for Inactive)
DOCKED: USER                              x       y       z     vdW  Elec       q    Type
DOCKED: USER                           _______ _______ _______ _____ _____    ______ ____
DOCKED: ROOT
DOCKED: ATOM      1  O   UNL d   1     -68.616 -68.321 -30.713 +0.07 -0.01    -0.775 OA
DOCKED: ATOM      2  O   UNL d   1     -69.214 -64.485 -34.378 -0.09 -0.05    -0.276 OA
DOCKED: ATOM      3  N   UNL d   1     -67.598 -67.889 -29.907 -0.07 +0.00    +0.220 N 
DOCKED: ATOM      4  N   UNL d   1     -68.922 -65.174 -32.171 -0.12 -0.03    -0.297 N 
DOCKED: ATOM      5  C   UNL d   1     -67.241 -66.401 -30.103 -0.15 +0.00    +0.073 C 
DOCKED: ATOM      6  C   UNL d   1     -68.389 -65.440 -29.731 -0.31 -0.00    +0.058 C 
DOCKED: ATOM      7  C   UNL d   1     -66.697 -66.088 -31.503 -0.34 +0.00    +0.055 C 
DOCKED: ATOM      8  C   UNL d   1     -69.502 -65.379 -30.817 -0.22 -0.00    +0.084 C 
DOCKED: ATOM      9  C   UNL d   1     -68.877 -65.751 -28.304 -0.28 -0.00    +0.016 C 
DOCKED: ATOM     10  C   UNL d   1     -67.806 -66.046 -32.555 -0.16 +0.01    +0.117 C 
DOCKED: ATOM     11  C   UNL d   1     -68.018 -68.105 -28.468 -0.11 +0.00    +0.130 C 
DOCKED: ATOM     12  C   UNL d   1     -65.554 -67.037 -31.886 -0.34 -0.00    +0.015 C 
DOCKED: ATOM     13  C   UNL d   1     -66.372 -68.726 -30.207 -0.19 +0.00    +0.130 C 
DOCKED: ATOM     14  C   UNL d   1     -69.205 -67.225 -28.097 -0.11 -0.00    +0.051 C 
DOCKED: ATOM     15  C   UNL d   1     -65.881 -68.505 -31.633 -0.22 -0.00    +0.051 C 
DOCKED: ATOM     16  C   UNL d   1     -70.556 -64.323 -30.456 -0.35 -0.00    +0.023 C 
DOCKED: ATOM     17  C   UNL d   1     -71.505 -64.106 -31.616 -0.31 +0.00    +0.011 C 
DOCKED: ATOM     18  C   UNL d   1     -69.571 -64.475 -33.196 -0.16 +0.03    +0.216 C 
DOCKED: ATOM     19  C   UNL d   1     -70.720 -63.578 -32.793 -0.24 +0.02    +0.096 C 
DOCKED: ENDROOT
DOCKED: TORSDOF 0
DOCKED: TER
DOCKED: ENDMDL
________________________________________________________________________________


	BEGINNING GENETIC ALGORITHM DOCKING 24 of 50
Run: 24 Seed: 1165643782 1258879003 [ Run 24 of 50 GA/GALS ]
Beginning GENETIC ALGORITHM (GA), with a maximum of 2500000 energy evaluations.

Final-Value: -4.097


	FINAL GENETIC ALGORITHM DOCKED STATE
	_______________________________________________


Detailed state:  trans -70.206 -49.392 -28.340 quatxyzw -0.681157 -0.083270 0.629018 0.365276 center 0.000 -0.000 0.000 ntor 0
State:	-70.206 -49.392 -28.340  -0.732 -0.089  0.676 137.151  

DOCKED: MODEL       24
DOCKED: USER    Run = 24
DOCKED: USER    DPF = D:/autoduck_test/CID114850_7jxp/CID_114850_7jxp.dpf
DOCKED: USER  
DOCKED: USER    Estimated Free Energy of Binding    =   -4.10 kcal/mol  [=(1)+(2)+(3)-(4)]
DOCKED: USER    Estimated Inhibition Constant, Ki   =  992.52 uM (micromolar)  [Temperature = 298.15 K]
DOCKED: USER    
DOCKED: USER    (1) Final Intermolecular Energy     =   -4.10 kcal/mol
DOCKED: USER        vdW + Hbond + desolv Energy     =   -4.00 kcal/mol
DOCKED: USER        Electrostatic Energy            =   -0.10 kcal/mol
DOCKED: USER    (2) Final Total Internal Energy     =   +0.00 kcal/mol
DOCKED: USER    (3) Torsional Free Energy           =   +0.00 kcal/mol
DOCKED: USER    (4) Unbound System's Energy  [=(2)] =   +0.00 kcal/mol
DOCKED: USER    
DOCKED: USER    
DOCKED: USER    NEWDPF move CID_114850.pdbqt
DOCKED: USER    NEWDPF about 0.000000 -0.000000 0.000000
DOCKED: USER    NEWDPF tran0 -70.206492 -49.391519 -28.340019
DOCKED: USER    NEWDPF quaternion0 -0.681157 -0.083270 0.629018 0.365276
DOCKED: USER    NEWDPF axisangle0 -0.731720 -0.089452 0.675710 137.150855
DOCKED: USER    NEWDPF quat0 -0.731720 -0.089452 0.675710 137.150855
DOCKED: USER  keepresnum = 1 
DOCKED: USER  
DOCKED: REMARK  0 active torsions:
DOCKED: REMARK  status: ('A' for Active; 'I' for Inactive)
DOCKED: USER                              x       y       z     vdW  Elec       q    Type
DOCKED: USER                           _______ _______ _______ _____ _____    ______ ____
DOCKED: ROOT
DOCKED: ATOM      1  O   UNL d   1     -71.125 -50.958 -29.554 +0.01 +0.17    -0.775 OA
DOCKED: ATOM      2  O   UNL d   1     -72.371 -46.897 -26.320 -0.08 +0.02    -0.276 OA
DOCKED: ATOM      3  N   UNL d   1     -69.966 -50.577 -30.174 -0.19 -0.08    +0.220 N 
DOCKED: ATOM      4  N   UNL d   1     -70.827 -48.392 -27.219 -0.09 +0.01    -0.297 N 
DOCKED: ATOM      5  C   UNL d   1     -69.283 -49.360 -29.518 -0.24 -0.03    +0.073 C 
DOCKED: ATOM      6  C   UNL d   1     -68.813 -49.626 -28.073 -0.33 -0.01    +0.058 C 
DOCKED: ATOM      7  C   UNL d   1     -70.123 -48.079 -29.593 -0.12 -0.02    +0.055 C 
DOCKED: ATOM      8  C   UNL d   1     -69.980 -49.602 -27.043 -0.29 -0.00    +0.084 C 
DOCKED: ATOM      9  C   UNL d   1     -67.933 -50.890 -28.042 -0.50 -0.00    +0.016 C 
DOCKED: ATOM     10  C   UNL d   1     -71.271 -48.083 -28.583 -0.14 -0.01    +0.117 C 
DOCKED: ATOM     11  C   UNL d   1     -69.011 -51.751 -30.141 -0.24 -0.05    +0.130 C 
DOCKED: ATOM     12  C   UNL d   1     -70.597 -47.802 -31.026 -0.10 -0.00    +0.015 C 
DOCKED: ATOM     13  C   UNL d   1     -70.293 -50.232 -31.612 -0.17 -0.06    +0.130 C 
DOCKED: ATOM     14  C   UNL d   1     -68.593 -52.088 -28.714 -0.50 -0.02    +0.051 C 
DOCKED: ATOM     15  C   UNL d   1     -71.216 -49.022 -31.700 -0.11 -0.02    +0.051 C 
DOCKED: ATOM     16  C   UNL d   1     -69.445 -49.750 -25.612 -0.46 +0.00    +0.023 C 
DOCKED: ATOM     17  C   UNL d   1     -70.550 -49.499 -24.607 -0.06 +0.00    +0.011 C 
DOCKED: ATOM     18  C   UNL d   1     -71.495 -47.754 -26.167 -0.14 -0.00    +0.216 C 
DOCKED: ATOM     19  C   UNL d   1     -71.033 -48.076 -24.764 -0.26 +0.00    +0.096 C 
DOCKED: ENDROOT
DOCKED: TORSDOF 0
DOCKED: TER
DOCKED: ENDMDL
________________________________________________________________________________


	BEGINNING GENETIC ALGORITHM DOCKING 25 of 50
Run: 25 Seed: 977502848 125717924 [ Run 25 of 50 GA/GALS ]
Beginning GENETIC ALGORITHM (GA), with a maximum of 2500000 energy evaluations.

Final-Value: -3.205


	FINAL GENETIC ALGORITHM DOCKED STATE
	_______________________________________________


Detailed state:  trans -25.512 -63.154 -48.413 quatxyzw 0.940055 0.057239 0.218966 0.255095 center 0.000 -0.000 0.000 ntor 0
State:	-25.512 -63.154 -48.413   0.972  0.059  0.226 150.442  

DOCKED: MODEL       25
DOCKED: USER    Run = 25
DOCKED: USER    DPF = D:/autoduck_test/CID114850_7jxp/CID_114850_7jxp.dpf
DOCKED: USER  
DOCKED: USER    Estimated Free Energy of Binding    =   -3.20 kcal/mol  [=(1)+(2)+(3)-(4)]
DOCKED: USER    Estimated Inhibition Constant, Ki   =    4.48 mM (millimolar)  [Temperature = 298.15 K]
DOCKED: USER    
DOCKED: USER    (1) Final Intermolecular Energy     =   -3.20 kcal/mol
DOCKED: USER        vdW + Hbond + desolv Energy     =   -3.19 kcal/mol
DOCKED: USER        Electrostatic Energy            =   -0.02 kcal/mol
DOCKED: USER    (2) Final Total Internal Energy     =   +0.00 kcal/mol
DOCKED: USER    (3) Torsional Free Energy           =   +0.00 kcal/mol
DOCKED: USER    (4) Unbound System's Energy  [=(2)] =   +0.00 kcal/mol
DOCKED: USER    
DOCKED: USER    
DOCKED: USER    NEWDPF move CID_114850.pdbqt
DOCKED: USER    NEWDPF about 0.000000 -0.000000 0.000000
DOCKED: USER    NEWDPF tran0 -25.511964 -63.154130 -48.412534
DOCKED: USER    NEWDPF quaternion0 0.940055 0.057239 0.218966 0.255095
DOCKED: USER    NEWDPF axisangle0 0.972220 0.059197 0.226458 150.441568
DOCKED: USER    NEWDPF quat0 0.972220 0.059197 0.226458 150.441568
DOCKED: USER  keepresnum = 1 
DOCKED: USER  
DOCKED: REMARK  0 active torsions:
DOCKED: REMARK  status: ('A' for Active; 'I' for Inactive)
DOCKED: USER                              x       y       z     vdW  Elec       q    Type
DOCKED: USER                           _______ _______ _______ _____ _____    ______ ____
DOCKED: ROOT
DOCKED: ATOM      1  O   UNL d   1     -23.546 -62.458 -49.059 +0.06 -0.27    -0.775 OA
DOCKED: ATOM      2  O   UNL d   1     -28.692 -61.036 -49.039 -0.11 -0.15    -0.276 OA
DOCKED: ATOM      3  N   UNL d   1     -23.373 -63.186 -47.914 -0.07 +0.07    +0.220 N 
DOCKED: ATOM      4  N   UNL d   1     -27.010 -62.622 -48.751 -0.10 -0.10    -0.297 N 
DOCKED: ATOM      5  C   UNL d   1     -24.695 -63.613 -47.244 -0.21 +0.02    +0.073 C 
DOCKED: ATOM      6  C   UNL d   1     -25.545 -64.561 -48.115 -0.14 +0.01    +0.058 C 
DOCKED: ATOM      7  C   UNL d   1     -25.533 -62.428 -46.748 -0.33 +0.01    +0.055 C 
DOCKED: ATOM      8  C   UNL d   1     -26.293 -63.822 -49.262 -0.17 +0.03    +0.084 C 
DOCKED: ATOM      9  C   UNL d   1     -24.687 -65.762 -48.555 -0.26 +0.00    +0.016 C 
DOCKED: ATOM     10  C   UNL d   1     -26.248 -61.709 -47.892 -0.15 +0.04    +0.117 C 
DOCKED: ATOM     11  C   UNL d   1     -22.580 -64.427 -48.265 -0.09 +0.04    +0.130 C 
DOCKED: ATOM     12  C   UNL d   1     -24.700 -61.476 -45.879 -0.30 +0.00    +0.015 C 
DOCKED: ATOM     13  C   UNL d   1     -22.584 -62.343 -46.934 -0.10 +0.04    +0.130 C 
DOCKED: ATOM     14  C   UNL d   1     -23.366 -65.346 -49.192 -0.15 +0.02    +0.051 C 
DOCKED: ATOM     15  C   UNL d   1     -23.363 -61.102 -46.511 -0.11 +0.02    +0.051 C 
DOCKED: ATOM     16  C   UNL d   1     -27.215 -64.786 -50.020 -0.29 +0.01    +0.023 C 
DOCKED: ATOM     17  C   UNL d   1     -28.106 -64.023 -50.978 -0.27 +0.01    +0.011 C 
DOCKED: ATOM     18  C   UNL d   1     -28.206 -62.141 -49.298 -0.16 +0.11    +0.216 C 
DOCKED: ATOM     19  C   UNL d   1     -28.986 -63.088 -50.182 -0.25 +0.07    +0.096 C 
DOCKED: ENDROOT
DOCKED: TORSDOF 0
DOCKED: TER
DOCKED: ENDMDL
________________________________________________________________________________


	BEGINNING GENETIC ALGORITHM DOCKING 26 of 50
Run: 26 Seed: 1940213705 810196536 [ Run 26 of 50 GA/GALS ]
Beginning GENETIC ALGORITHM (GA), with a maximum of 2500000 energy evaluations.

Final-Value: -3.845


	FINAL GENETIC ALGORITHM DOCKED STATE
	_______________________________________________


Detailed state:  trans -69.850 -5.061 -83.029 quatxyzw -0.250067 0.735375 0.622099 0.098402 center 0.000 -0.000 0.000 ntor 0
State:	-69.850  -5.061 -83.029  -0.251  0.739  0.625 168.706  

DOCKED: MODEL       26
DOCKED: USER    Run = 26
DOCKED: USER    DPF = D:/autoduck_test/CID114850_7jxp/CID_114850_7jxp.dpf
DOCKED: USER  
DOCKED: USER    Estimated Free Energy of Binding    =   -3.85 kcal/mol  [=(1)+(2)+(3)-(4)]
DOCKED: USER    Estimated Inhibition Constant, Ki   =    1.52 mM (millimolar)  [Temperature = 298.15 K]
DOCKED: USER    
DOCKED: USER    (1) Final Intermolecular Energy     =   -3.85 kcal/mol
DOCKED: USER        vdW + Hbond + desolv Energy     =   -3.72 kcal/mol
DOCKED: USER        Electrostatic Energy            =   -0.13 kcal/mol
DOCKED: USER    (2) Final Total Internal Energy     =   +0.00 kcal/mol
DOCKED: USER    (3) Torsional Free Energy           =   +0.00 kcal/mol
DOCKED: USER    (4) Unbound System's Energy  [=(2)] =   +0.00 kcal/mol
DOCKED: USER    
DOCKED: USER    
DOCKED: USER    NEWDPF move CID_114850.pdbqt
DOCKED: USER    NEWDPF about 0.000000 -0.000000 0.000000
DOCKED: USER    NEWDPF tran0 -69.849824 -5.061132 -83.029396
DOCKED: USER    NEWDPF quaternion0 -0.250067 0.735375 0.622099 0.098402
DOCKED: USER    NEWDPF axisangle0 -0.251287 0.738961 0.625133 168.705628
DOCKED: USER    NEWDPF quat0 -0.251287 0.738961 0.625133 168.705628
DOCKED: USER  keepresnum = 1 
DOCKED: USER  
DOCKED: REMARK  0 active torsions:
DOCKED: REMARK  status: ('A' for Active; 'I' for Inactive)
DOCKED: USER                              x       y       z     vdW  Elec       q    Type
DOCKED: USER                           _______ _______ _______ _____ _____    ______ ____
DOCKED: ROOT
DOCKED: ATOM      1  O   UNL d   1     -71.875  -4.384 -83.487 +0.07 +0.04    -0.775 OA
DOCKED: ATOM      2  O   UNL d   1     -66.768  -3.456 -84.738 -0.11 -0.12    -0.276 OA
DOCKED: ATOM      3  N   UNL d   1     -71.937  -5.723 -83.211 -0.06 -0.02    +0.220 N 
DOCKED: ATOM      4  N   UNL d   1     -68.395  -4.429 -83.383 -0.08 -0.02    -0.297 N 
DOCKED: ATOM      5  C   UNL d   1     -70.555  -6.382 -83.025 -0.21 -0.00    +0.073 C 
DOCKED: ATOM      6  C   UNL d   1     -69.770  -5.830 -81.817 -0.28 +0.00    +0.058 C 
DOCKED: ATOM      7  C   UNL d   1     -69.694  -6.355 -84.294 -0.27 -0.02    +0.055 C 
DOCKED: ATOM      8  C   UNL d   1     -69.136  -4.436 -82.093 -0.21 +0.01    +0.084 C 
DOCKED: ATOM      9  C   UNL d   1     -70.645  -5.917 -80.552 -0.27 +0.00    +0.016 C 
DOCKED: ATOM     10  C   UNL d   1     -69.093  -4.974 -84.553 -0.21 -0.02    +0.117 C 
DOCKED: ATOM     11  C   UNL d   1     -72.739  -5.901 -81.939 -0.15 -0.00    +0.130 C 
DOCKED: ATOM     12  C   UNL d   1     -70.463  -6.902 -85.505 -0.28 -0.01    +0.015 C 
DOCKED: ATOM     13  C   UNL d   1     -72.650  -6.408 -84.358 -0.12 -0.03    +0.130 C 
DOCKED: ATOM     14  C   UNL d   1     -72.023  -5.292 -80.740 -0.21 +0.00    +0.051 C 
DOCKED: ATOM     15  C   UNL d   1     -71.855  -6.298 -85.655 -0.16 -0.02    +0.051 C 
DOCKED: ATOM     16  C   UNL d   1     -68.269  -3.989 -80.908 -0.38 +0.00    +0.023 C 
DOCKED: ATOM     17  C   UNL d   1     -67.476  -2.751 -81.270 -0.32 +0.00    +0.011 C 
DOCKED: ATOM     18  C   UNL d   1     -67.259  -3.646 -83.621 -0.14 +0.05    +0.216 C 
DOCKED: ATOM     19  C   UNL d   1     -66.545  -3.088 -82.410 -0.33 +0.02    +0.096 C 
DOCKED: ENDROOT
DOCKED: TORSDOF 0
DOCKED: TER
DOCKED: ENDMDL
________________________________________________________________________________


	BEGINNING GENETIC ALGORITHM DOCKING 27 of 50
Run: 27 Seed: 467937928 1892303382 [ Run 27 of 50 GA/GALS ]
Beginning GENETIC ALGORITHM (GA), with a maximum of 2500000 energy evaluations.

Final-Value: -3.796


	FINAL GENETIC ALGORITHM DOCKED STATE
	_______________________________________________


Detailed state:  trans -45.415 2.581 -57.391 quatxyzw 0.031767 0.168606 -0.606855 0.776073 center 0.000 -0.000 0.000 ntor 0
State:	-45.415   2.581 -57.391   0.050  0.267 -0.962 78.195  

DOCKED: MODEL       27
DOCKED: USER    Run = 27
DOCKED: USER    DPF = D:/autoduck_test/CID114850_7jxp/CID_114850_7jxp.dpf
DOCKED: USER  
DOCKED: USER    Estimated Free Energy of Binding    =   -3.80 kcal/mol  [=(1)+(2)+(3)-(4)]
DOCKED: USER    Estimated Inhibition Constant, Ki   =    1.65 mM (millimolar)  [Temperature = 298.15 K]
DOCKED: USER    
DOCKED: USER    (1) Final Intermolecular Energy     =   -3.80 kcal/mol
DOCKED: USER        vdW + Hbond + desolv Energy     =   -3.80 kcal/mol
DOCKED: USER        Electrostatic Energy            =   +0.01 kcal/mol
DOCKED: USER    (2) Final Total Internal Energy     =   +0.00 kcal/mol
DOCKED: USER    (3) Torsional Free Energy           =   +0.00 kcal/mol
DOCKED: USER    (4) Unbound System's Energy  [=(2)] =   +0.00 kcal/mol
DOCKED: USER    
DOCKED: USER    
DOCKED: USER    NEWDPF move CID_114850.pdbqt
DOCKED: USER    NEWDPF about 0.000000 -0.000000 0.000000
DOCKED: USER    NEWDPF tran0 -45.415134 2.581084 -57.390939
DOCKED: USER    NEWDPF quaternion0 0.031767 0.168606 -0.606855 0.776073
DOCKED: USER    NEWDPF axisangle0 0.050372 0.267355 -0.962281 78.195133
DOCKED: USER    NEWDPF quat0 0.050372 0.267355 -0.962281 78.195133
DOCKED: USER  keepresnum = 1 
DOCKED: USER  
DOCKED: REMARK  0 active torsions:
DOCKED: REMARK  status: ('A' for Active; 'I' for Inactive)
DOCKED: USER                              x       y       z     vdW  Elec       q    Type
DOCKED: USER                           _______ _______ _______ _____ _____    ______ ____
DOCKED: ROOT
DOCKED: ATOM      1  O   UNL d   1     -45.707   3.771 -55.583 +0.10 -0.00    -0.775 OA
DOCKED: ATOM      2  O   UNL d   1     -44.078  -1.048 -57.204 -0.04 +0.05    -0.276 OA
DOCKED: ATOM      3  N   UNL d   1     -45.349   4.626 -56.590 -0.16 +0.01    +0.220 N 
DOCKED: ATOM      4  N   UNL d   1     -45.121   0.997 -57.604 -0.04 +0.03    -0.297 N 
DOCKED: ATOM      5  C   UNL d   1     -44.951   3.911 -57.898 -0.02 -0.00    +0.073 C 
DOCKED: ATOM      6  C   UNL d   1     -46.105   3.111 -58.536 -0.30 +0.00    +0.058 C 
DOCKED: ATOM      7  C   UNL d   1     -43.696   3.041 -57.755 -0.21 -0.01    +0.055 C 
DOCKED: ATOM      8  C   UNL d   1     -46.380   1.762 -57.811 -0.18 -0.01    +0.084 C 
DOCKED: ATOM      9  C   UNL d   1     -47.331   4.028 -58.709 -0.40 +0.00    +0.016 C 
DOCKED: ATOM     10  C   UNL d   1     -43.986   1.727 -57.028 -0.11 -0.02    +0.117 C 
DOCKED: ATOM     11  C   UNL d   1     -46.526   5.536 -56.870 -0.19 +0.03    +0.130 C 
DOCKED: ATOM     12  C   UNL d   1     -42.539   3.825 -57.121 -0.29 -0.00    +0.015 C 
DOCKED: ATOM     13  C   UNL d   1     -44.174   5.452 -56.112 -0.31 -0.00    +0.130 C 
DOCKED: ATOM     14  C   UNL d   1     -47.712   4.758 -57.427 -0.30 +0.01    +0.051 C 
DOCKED: ATOM     15  C   UNL d   1     -42.946   4.584 -55.862 -0.28 -0.01    +0.051 C 
DOCKED: ATOM     16  C   UNL d   1     -47.451   0.953 -58.555 -0.38 -0.00    +0.023 C 
DOCKED: ATOM     17  C   UNL d   1     -47.550  -0.445 -57.982 -0.34 -0.00    +0.011 C 
DOCKED: ATOM     18  C   UNL d   1     -45.056  -0.401 -57.592 -0.09 -0.04    +0.216 C 
DOCKED: ATOM     19  C   UNL d   1     -46.229  -1.148 -58.187 -0.27 -0.02    +0.096 C 
DOCKED: ENDROOT
DOCKED: TORSDOF 0
DOCKED: TER
DOCKED: ENDMDL
________________________________________________________________________________


	BEGINNING GENETIC ALGORITHM DOCKING 28 of 50
Run: 28 Seed: 26617735 451451114 [ Run 28 of 50 GA/GALS ]
Beginning GENETIC ALGORITHM (GA), with a maximum of 2500000 energy evaluations.

Final-Value: -4.084


	FINAL GENETIC ALGORITHM DOCKED STATE
	_______________________________________________


Detailed state:  trans -30.859 -57.444 -59.809 quatxyzw -0.218864 0.003871 -0.373991 0.901229 center 0.000 -0.000 0.000 ntor 0
State:	-30.859 -57.444 -59.809  -0.505  0.009 -0.863 51.360  

DOCKED: MODEL       28
DOCKED: USER    Run = 28
DOCKED: USER    DPF = D:/autoduck_test/CID114850_7jxp/CID_114850_7jxp.dpf
DOCKED: USER  
DOCKED: USER    Estimated Free Energy of Binding    =   -4.08 kcal/mol  [=(1)+(2)+(3)-(4)]
DOCKED: USER    Estimated Inhibition Constant, Ki   =    1.01 mM (millimolar)  [Temperature = 298.15 K]
DOCKED: USER    
DOCKED: USER    (1) Final Intermolecular Energy     =   -4.08 kcal/mol
DOCKED: USER        vdW + Hbond + desolv Energy     =   -4.02 kcal/mol
DOCKED: USER        Electrostatic Energy            =   -0.07 kcal/mol
DOCKED: USER    (2) Final Total Internal Energy     =   +0.00 kcal/mol
DOCKED: USER    (3) Torsional Free Energy           =   +0.00 kcal/mol
DOCKED: USER    (4) Unbound System's Energy  [=(2)] =   +0.00 kcal/mol
DOCKED: USER    
DOCKED: USER    
DOCKED: USER    NEWDPF move CID_114850.pdbqt
DOCKED: USER    NEWDPF about 0.000000 -0.000000 0.000000
DOCKED: USER    NEWDPF tran0 -30.859022 -57.443791 -59.808656
DOCKED: USER    NEWDPF quaternion0 -0.218864 0.003871 -0.373991 0.901229
DOCKED: USER    NEWDPF axisangle0 -0.505061 0.008933 -0.863038 51.359707
DOCKED: USER    NEWDPF quat0 -0.505061 0.008933 -0.863038 51.359707
DOCKED: USER  keepresnum = 1 
DOCKED: USER  
DOCKED: REMARK  0 active torsions:
DOCKED: REMARK  status: ('A' for Active; 'I' for Inactive)
DOCKED: USER                              x       y       z     vdW  Elec       q    Type
DOCKED: USER                           _______ _______ _______ _____ _____    ______ ____
DOCKED: ROOT
DOCKED: ATOM      1  O   UNL d   1     -29.628 -57.011 -58.058 +0.08 -0.40    -0.775 OA
DOCKED: ATOM      2  O   UNL d   1     -31.552 -61.088 -60.916 -0.99 -0.33    -0.276 OA
DOCKED: ATOM      3  N   UNL d   1     -29.435 -56.002 -58.962 -0.05 +0.12    +0.220 N 
DOCKED: ATOM      4  N   UNL d   1     -31.515 -58.829 -60.351 -0.07 -0.20    -0.297 N 
DOCKED: ATOM      5  C   UNL d   1     -30.117 -56.249 -60.322 -0.21 +0.04    +0.073 C 
DOCKED: ATOM      6  C   UNL d   1     -31.656 -56.324 -60.232 -0.22 +0.02    +0.058 C 
DOCKED: ATOM      7  C   UNL d   1     -29.554 -57.462 -61.072 -0.32 +0.03    +0.055 C 
DOCKED: ATOM      8  C   UNL d   1     -32.163 -57.680 -59.662 -0.16 +0.04    +0.084 C 
DOCKED: ATOM      9  C   UNL d   1     -32.190 -55.068 -59.518 -0.24 +0.01    +0.016 C 
DOCKED: ATOM     10  C   UNL d   1     -30.054 -58.783 -60.487 -0.08 +0.07    +0.117 C 
DOCKED: ATOM     11  C   UNL d   1     -29.988 -54.726 -58.362 -0.12 +0.08    +0.130 C 
DOCKED: ATOM     12  C   UNL d   1     -28.024 -57.401 -61.169 -0.33 +0.01    +0.015 C 
DOCKED: ATOM     13  C   UNL d   1     -27.945 -55.849 -59.187 -0.13 +0.08    +0.130 C 
DOCKED: ATOM     14  C   UNL d   1     -31.499 -54.804 -58.186 -0.14 +0.03    +0.051 C 
DOCKED: ATOM     15  C   UNL d   1     -27.349 -57.093 -59.836 -0.20 +0.03    +0.051 C 
DOCKED: ATOM     16  C   UNL d   1     -33.696 -57.749 -59.707 -0.28 +0.01    +0.023 C 
DOCKED: ATOM     17  C   UNL d   1     -34.171 -59.147 -59.369 -0.33 +0.01    +0.011 C 
DOCKED: ATOM     18  C   UNL d   1     -32.140 -60.064 -60.555 -0.06 +0.21    +0.216 C 
DOCKED: ATOM     19  C   UNL d   1     -33.645 -60.104 -60.413 -0.15 +0.09    +0.096 C 
DOCKED: ENDROOT
DOCKED: TORSDOF 0
DOCKED: TER
DOCKED: ENDMDL
________________________________________________________________________________


	BEGINNING GENETIC ALGORITHM DOCKING 29 of 50
Run: 29 Seed: 1235495939 753173340 [ Run 29 of 50 GA/GALS ]
Beginning GENETIC ALGORITHM (GA), with a maximum of 2500000 energy evaluations.

Final-Value: -3.461


	FINAL GENETIC ALGORITHM DOCKED STATE
	_______________________________________________


Detailed state:  trans -22.114 9.416 -20.509 quatxyzw 0.592166 0.759043 -0.256691 -0.085463 center 0.000 -0.000 0.000 ntor 0
State:	-22.114   9.416 -20.509   0.594  0.762 -0.258 -170.195  

DOCKED: MODEL       29
DOCKED: USER    Run = 29
DOCKED: USER    DPF = D:/autoduck_test/CID114850_7jxp/CID_114850_7jxp.dpf
DOCKED: USER  
DOCKED: USER    Estimated Free Energy of Binding    =   -3.46 kcal/mol  [=(1)+(2)+(3)-(4)]
DOCKED: USER    Estimated Inhibition Constant, Ki   =    2.90 mM (millimolar)  [Temperature = 298.15 K]
DOCKED: USER    
DOCKED: USER    (1) Final Intermolecular Energy     =   -3.46 kcal/mol
DOCKED: USER        vdW + Hbond + desolv Energy     =   -2.43 kcal/mol
DOCKED: USER        Electrostatic Energy            =   -1.03 kcal/mol
DOCKED: USER    (2) Final Total Internal Energy     =   +0.00 kcal/mol
DOCKED: USER    (3) Torsional Free Energy           =   +0.00 kcal/mol
DOCKED: USER    (4) Unbound System's Energy  [=(2)] =   +0.00 kcal/mol
DOCKED: USER    
DOCKED: USER    
DOCKED: USER    NEWDPF move CID_114850.pdbqt
DOCKED: USER    NEWDPF about 0.000000 -0.000000 0.000000
DOCKED: USER    NEWDPF tran0 -22.114058 9.415689 -20.508563
DOCKED: USER    NEWDPF quaternion0 0.592166 0.759043 -0.256691 -0.085463
DOCKED: USER    NEWDPF axisangle0 0.594340 0.761830 -0.257633 -170.194742
DOCKED: USER    NEWDPF quat0 0.594340 0.761830 -0.257633 -170.194742
DOCKED: USER  keepresnum = 1 
DOCKED: USER  
DOCKED: REMARK  0 active torsions:
DOCKED: REMARK  status: ('A' for Active; 'I' for Inactive)
DOCKED: USER                              x       y       z     vdW  Elec       q    Type
DOCKED: USER                           _______ _______ _______ _____ _____    ______ ____
DOCKED: ROOT
DOCKED: ATOM      1  O   UNL d   1     -22.696   9.912 -22.554 -0.43 -1.40    -0.775 OA
DOCKED: ATOM      2  O   UNL d   1     -23.394   6.192 -18.789 -0.20 -0.31    -0.276 OA
DOCKED: ATOM      3  N   UNL d   1     -22.540  11.086 -21.870 -0.07 +0.16    +0.220 N 
DOCKED: ATOM      4  N   UNL d   1     -22.279   8.052 -19.640 -0.08 -0.31    -0.297 N 
DOCKED: ATOM      5  C   UNL d   1     -22.284  10.896 -20.361 -0.05 +0.05    +0.073 C 
DOCKED: ATOM      6  C   UNL d   1     -20.968  10.154 -20.051 -0.03 +0.04    +0.058 C 
DOCKED: ATOM      7  C   UNL d   1     -23.463  10.249 -19.623 -0.14 +0.06    +0.055 C 
DOCKED: ATOM      8  C   UNL d   1     -21.067   8.619 -20.290 -0.08 +0.07    +0.084 C 
DOCKED: ATOM      9  C   UNL d   1     -19.800  10.858 -20.768 -0.04 +0.01    +0.016 C 
DOCKED: ATOM     10  C   UNL d   1     -23.550   8.745 -19.883 -0.14 +0.16    +0.117 C 
DOCKED: ATOM     11  C   UNL d   1     -21.366  11.827 -22.475 -0.11 +0.06    +0.130 C 
DOCKED: ATOM     12  C   UNL d   1     -24.780  10.978 -19.922 -0.18 +0.01    +0.015 C 
DOCKED: ATOM     13  C   UNL d   1     -23.800  11.907 -22.048 -0.10 +0.04    +0.130 C 
DOCKED: ATOM     14  C   UNL d   1     -20.060  11.073 -22.254 -0.10 +0.03    +0.051 C 
DOCKED: ATOM     15  C   UNL d   1     -25.005  11.224 -21.411 -0.18 +0.03    +0.051 C 
DOCKED: ATOM     16  C   UNL d   1     -19.775   7.916 -19.853 -0.04 +0.01    +0.023 C 
DOCKED: ATOM     17  C   UNL d   1     -19.959   6.413 -19.872 -0.10 +0.01    +0.011 C 
DOCKED: ATOM     18  C   UNL d   1     -22.346   6.752 -19.124 -0.19 +0.21    +0.216 C 
DOCKED: ATOM     19  C   UNL d   1     -21.034   6.044 -18.877 -0.18 +0.05    +0.096 C 
DOCKED: ENDROOT
DOCKED: TORSDOF 0
DOCKED: TER
DOCKED: ENDMDL
________________________________________________________________________________


	BEGINNING GENETIC ALGORITHM DOCKING 30 of 50
Run: 30 Seed: 194872393 537037024 [ Run 30 of 50 GA/GALS ]
Beginning GENETIC ALGORITHM (GA), with a maximum of 2500000 energy evaluations.

Final-Value: -4.013


	FINAL GENETIC ALGORITHM DOCKED STATE
	_______________________________________________


Detailed state:  trans -54.212 -45.341 -54.019 quatxyzw -0.643431 0.357588 0.627238 -0.254362 center 0.000 -0.000 0.000 ntor 0
State:	-54.212 -45.341 -54.019  -0.665  0.370  0.649 -150.528  

DOCKED: MODEL       30
DOCKED: USER    Run = 30
DOCKED: USER    DPF = D:/autoduck_test/CID114850_7jxp/CID_114850_7jxp.dpf
DOCKED: USER  
DOCKED: USER    Estimated Free Energy of Binding    =   -4.01 kcal/mol  [=(1)+(2)+(3)-(4)]
DOCKED: USER    Estimated Inhibition Constant, Ki   =    1.14 mM (millimolar)  [Temperature = 298.15 K]
DOCKED: USER    
DOCKED: USER    (1) Final Intermolecular Energy     =   -4.01 kcal/mol
DOCKED: USER        vdW + Hbond + desolv Energy     =   -4.05 kcal/mol
DOCKED: USER        Electrostatic Energy            =   +0.04 kcal/mol
DOCKED: USER    (2) Final Total Internal Energy     =   +0.00 kcal/mol
DOCKED: USER    (3) Torsional Free Energy           =   +0.00 kcal/mol
DOCKED: USER    (4) Unbound System's Energy  [=(2)] =   +0.00 kcal/mol
DOCKED: USER    
DOCKED: USER    
DOCKED: USER    NEWDPF move CID_114850.pdbqt
DOCKED: USER    NEWDPF about 0.000000 -0.000000 0.000000
DOCKED: USER    NEWDPF tran0 -54.211877 -45.341056 -54.018891
DOCKED: USER    NEWDPF quaternion0 -0.643431 0.357588 0.627238 -0.254362
DOCKED: USER    NEWDPF axisangle0 -0.665313 0.369750 0.648570 -150.528390
DOCKED: USER    NEWDPF quat0 -0.665313 0.369750 0.648570 -150.528390
DOCKED: USER  keepresnum = 1 
DOCKED: USER  
DOCKED: REMARK  0 active torsions:
DOCKED: REMARK  status: ('A' for Active; 'I' for Inactive)
DOCKED: USER                              x       y       z     vdW  Elec       q    Type
DOCKED: USER                           _______ _______ _______ _____ _____    ______ ____
DOCKED: ROOT
DOCKED: ATOM      1  O   UNL d   1     -55.374 -44.381 -55.599 +0.13 -0.20    -0.775 OA
DOCKED: ATOM      2  O   UNL d   1     -52.543 -43.258 -51.214 -0.69 -0.10    -0.276 OA
DOCKED: ATOM      3  N   UNL d   1     -54.774 -45.486 -56.138 -0.17 +0.07    +0.220 N 
DOCKED: ATOM      4  N   UNL d   1     -53.627 -44.774 -52.612 -0.07 -0.05    -0.297 N 
DOCKED: ATOM      5  C   UNL d   1     -53.785 -46.183 -55.181 -0.22 +0.03    +0.073 C 
DOCKED: ATOM      6  C   UNL d   1     -54.456 -46.755 -53.915 -0.11 +0.02    +0.058 C 
DOCKED: ATOM      7  C   UNL d   1     -52.579 -45.310 -54.814 -0.35 +0.00    +0.055 C 
DOCKED: ATOM      8  C   UNL d   1     -54.796 -45.659 -52.864 -0.08 +0.02    +0.084 C 
DOCKED: ATOM      9  C   UNL d   1     -55.631 -47.664 -54.322 -0.09 +0.01    +0.016 C 
DOCKED: ATOM     10  C   UNL d   1     -52.939 -44.232 -53.790 -0.30 -0.01    +0.117 C 
DOCKED: ATOM     11  C   UNL d   1     -55.860 -46.469 -56.519 -0.16 +0.06    +0.130 C 
DOCKED: ATOM     12  C   UNL d   1     -51.901 -44.734 -56.064 -0.40 -0.00    +0.015 C 
DOCKED: ATOM     13  C   UNL d   1     -54.023 -45.056 -57.381 -0.40 +0.03    +0.130 C 
DOCKED: ATOM     14  C   UNL d   1     -56.596 -46.989 -55.290 -0.14 +0.02    +0.051 C 
DOCKED: ATOM     15  C   UNL d   1     -52.884 -44.100 -57.042 -0.54 -0.01    +0.051 C 
DOCKED: ATOM     16  C   UNL d   1     -55.349 -46.291 -51.579 -0.04 +0.01    +0.023 C 
DOCKED: ATOM     17  C   UNL d   1     -55.461 -45.251 -50.484 -0.07 +0.01    +0.011 C 
DOCKED: ATOM     18  C   UNL d   1     -53.368 -44.162 -51.380 -0.20 +0.07    +0.216 C 
DOCKED: ATOM     19  C   UNL d   1     -54.080 -44.725 -50.171 -0.17 +0.06    +0.096 C 
DOCKED: ENDROOT
DOCKED: TORSDOF 0
DOCKED: TER
DOCKED: ENDMDL
________________________________________________________________________________


	BEGINNING GENETIC ALGORITHM DOCKING 31 of 50
Run: 31 Seed: 1992122923 1707321978 [ Run 31 of 50 GA/GALS ]
Beginning GENETIC ALGORITHM (GA), with a maximum of 2500000 energy evaluations.

Final-Value: -4.025


	FINAL GENETIC ALGORITHM DOCKED STATE
	_______________________________________________


Detailed state:  trans -24.096 6.588 -10.429 quatxyzw 0.115698 0.664918 0.549084 0.492955 center 0.000 -0.000 0.000 ntor 0
State:	-24.096   6.588 -10.429   0.133  0.764  0.631 120.930  

DOCKED: MODEL       31
DOCKED: USER    Run = 31
DOCKED: USER    DPF = D:/autoduck_test/CID114850_7jxp/CID_114850_7jxp.dpf
DOCKED: USER  
DOCKED: USER    Estimated Free Energy of Binding    =   -4.02 kcal/mol  [=(1)+(2)+(3)-(4)]
DOCKED: USER    Estimated Inhibition Constant, Ki   =    1.12 mM (millimolar)  [Temperature = 298.15 K]
DOCKED: USER    
DOCKED: USER    (1) Final Intermolecular Energy     =   -4.02 kcal/mol
DOCKED: USER        vdW + Hbond + desolv Energy     =   -3.75 kcal/mol
DOCKED: USER        Electrostatic Energy            =   -0.28 kcal/mol
DOCKED: USER    (2) Final Total Internal Energy     =   +0.00 kcal/mol
DOCKED: USER    (3) Torsional Free Energy           =   +0.00 kcal/mol
DOCKED: USER    (4) Unbound System's Energy  [=(2)] =   +0.00 kcal/mol
DOCKED: USER    
DOCKED: USER    
DOCKED: USER    NEWDPF move CID_114850.pdbqt
DOCKED: USER    NEWDPF about 0.000000 -0.000000 0.000000
DOCKED: USER    NEWDPF tran0 -24.096042 6.588062 -10.428753
DOCKED: USER    NEWDPF quaternion0 0.115698 0.664918 0.549084 0.492955
DOCKED: USER    NEWDPF axisangle0 0.132978 0.764225 0.631091 120.929955
DOCKED: USER    NEWDPF quat0 0.132978 0.764225 0.631091 120.929955
DOCKED: USER  keepresnum = 1 
DOCKED: USER  
DOCKED: REMARK  0 active torsions:
DOCKED: REMARK  status: ('A' for Active; 'I' for Inactive)
DOCKED: USER                              x       y       z     vdW  Elec       q    Type
DOCKED: USER                           _______ _______ _______ _____ _____    ______ ____
DOCKED: ROOT
DOCKED: ATOM      1  O   UNL d   1     -25.577   7.416  -9.054 +0.06 -0.23    -0.775 OA
DOCKED: ATOM      2  O   UNL d   1     -24.303   7.260 -14.236 -0.20 -0.43    -0.276 OA
DOCKED: ATOM      3  N   UNL d   1     -25.171   6.210  -8.551 -0.05 +0.05    +0.220 N 
DOCKED: ATOM      4  N   UNL d   1     -23.785   6.897 -11.994 -0.16 -0.17    -0.297 N 
DOCKED: ATOM      5  C   UNL d   1     -24.240   5.425  -9.497 -0.22 +0.02    +0.073 C 
DOCKED: ATOM      6  C   UNL d   1     -22.899   6.139  -9.769 -0.23 +0.02    +0.058 C 
DOCKED: ATOM      7  C   UNL d   1     -24.916   5.013 -10.809 -0.40 +0.02    +0.055 C 
DOCKED: ATOM      8  C   UNL d   1     -23.035   7.315 -10.779 -0.17 +0.03    +0.084 C 
DOCKED: ATOM      9  C   UNL d   1     -22.225   6.495  -8.431 -0.22 +0.00    +0.016 C 
DOCKED: ATOM     10  C   UNL d   1     -25.051   6.186 -11.781 -0.23 +0.06    +0.117 C 
DOCKED: ATOM     11  C   UNL d   1     -24.441   6.469  -7.250 -0.08 +0.02    +0.130 C 
DOCKED: ATOM     12  C   UNL d   1     -26.251   4.301 -10.553 -0.48 +0.00    +0.015 C 
DOCKED: ATOM     13  C   UNL d   1     -26.404   5.373  -8.280 -0.14 +0.03    +0.130 C 
DOCKED: ATOM     14  C   UNL d   1     -23.150   7.246  -7.481 -0.16 +0.00    +0.051 C 
DOCKED: ATOM     15  C   UNL d   1     -27.149   5.044  -9.568 -0.36 +0.01    +0.051 C 
DOCKED: ATOM     16  C   UNL d   1     -21.659   7.911 -11.107 -0.17 +0.01    +0.023 C 
DOCKED: ATOM     17  C   UNL d   1     -21.769   8.895 -12.254 -0.12 +0.00    +0.011 C 
DOCKED: ATOM     18  C   UNL d   1     -23.553   7.424 -13.270 -0.26 +0.19    +0.216 C 
DOCKED: ATOM     19  C   UNL d   1     -22.246   8.155 -13.482 -0.18 +0.07    +0.096 C 
DOCKED: ENDROOT
DOCKED: TORSDOF 0
DOCKED: TER
DOCKED: ENDMDL
________________________________________________________________________________


	BEGINNING GENETIC ALGORITHM DOCKING 32 of 50
Run: 32 Seed: 1565406120 1163130708 [ Run 32 of 50 GA/GALS ]
Beginning GENETIC ALGORITHM (GA), with a maximum of 2500000 energy evaluations.

Final-Value: -3.745


	FINAL GENETIC ALGORITHM DOCKED STATE
	_______________________________________________


Detailed state:  trans -59.363 -40.765 -3.656 quatxyzw 0.387559 -0.921536 -0.000421 0.023844 center 0.000 -0.000 0.000 ntor 0
State:	-59.363 -40.765  -3.656   0.388 -0.922 -0.000 177.267  

DOCKED: MODEL       32
DOCKED: USER    Run = 32
DOCKED: USER    DPF = D:/autoduck_test/CID114850_7jxp/CID_114850_7jxp.dpf
DOCKED: USER  
DOCKED: USER    Estimated Free Energy of Binding    =   -3.75 kcal/mol  [=(1)+(2)+(3)-(4)]
DOCKED: USER    Estimated Inhibition Constant, Ki   =    1.80 mM (millimolar)  [Temperature = 298.15 K]
DOCKED: USER    
DOCKED: USER    (1) Final Intermolecular Energy     =   -3.75 kcal/mol
DOCKED: USER        vdW + Hbond + desolv Energy     =   -3.11 kcal/mol
DOCKED: USER        Electrostatic Energy            =   -0.63 kcal/mol
DOCKED: USER    (2) Final Total Internal Energy     =   +0.00 kcal/mol
DOCKED: USER    (3) Torsional Free Energy           =   +0.00 kcal/mol
DOCKED: USER    (4) Unbound System's Energy  [=(2)] =   +0.00 kcal/mol
DOCKED: USER    
DOCKED: USER    
DOCKED: USER    NEWDPF move CID_114850.pdbqt
DOCKED: USER    NEWDPF about 0.000000 -0.000000 0.000000
DOCKED: USER    NEWDPF tran0 -59.363338 -40.765209 -3.656194
DOCKED: USER    NEWDPF quaternion0 0.387559 -0.921536 -0.000421 0.023844
DOCKED: USER    NEWDPF axisangle0 0.387669 -0.921798 -0.000421 177.267380
DOCKED: USER    NEWDPF quat0 0.387669 -0.921798 -0.000421 177.267380
DOCKED: USER  keepresnum = 1 
DOCKED: USER  
DOCKED: REMARK  0 active torsions:
DOCKED: REMARK  status: ('A' for Active; 'I' for Inactive)
DOCKED: USER                              x       y       z     vdW  Elec       q    Type
DOCKED: USER                           _______ _______ _______ _____ _____    ______ ____
DOCKED: ROOT
DOCKED: ATOM      1  O   UNL d   1     -60.414 -41.703  -5.326 +0.05 -1.06    -0.775 OA
DOCKED: ATOM      2  O   UNL d   1     -55.555 -40.084  -3.815 -0.54 -0.28    -0.276 OA
DOCKED: ATOM      3  N   UNL d   1     -61.033 -42.097  -4.171 -0.11 +0.16    +0.220 N 
DOCKED: ATOM      4  N   UNL d   1     -57.867 -40.141  -3.536 -0.07 -0.20    -0.297 N 
DOCKED: ATOM      5  C   UNL d   1     -60.304 -41.643  -2.890 -0.08 +0.04    +0.073 C 
DOCKED: ATOM      6  C   UNL d   1     -60.245 -40.110  -2.728 -0.05 +0.03    +0.058 C 
DOCKED: ATOM      7  C   UNL d   1     -58.910 -42.263  -2.734 -0.18 +0.03    +0.055 C 
DOCKED: ATOM      8  C   UNL d   1     -59.178 -39.445  -3.645 -0.12 +0.06    +0.084 C 
DOCKED: ATOM      9  C   UNL d   1     -61.666 -39.527  -2.842 -0.04 +0.01    +0.016 C 
DOCKED: ATOM     10  C   UNL d   1     -57.880 -41.604  -3.653 -0.25 +0.08    +0.117 C 
DOCKED: ATOM     11  C   UNL d   1     -62.431 -41.516  -4.170 -0.09 +0.09    +0.130 C 
DOCKED: ATOM     12  C   UNL d   1     -58.953 -43.789  -2.893 -0.26 +0.01    +0.015 C 
DOCKED: ATOM     13  C   UNL d   1     -61.114 -43.609  -4.173 -0.22 +0.08    +0.130 C 
DOCKED: ATOM     14  C   UNL d   1     -62.402 -39.995  -4.092 -0.01 +0.04    +0.051 C 
DOCKED: ATOM     15  C   UNL d   1     -59.728 -44.242  -4.126 -0.41 +0.03    +0.051 C 
DOCKED: ATOM     16  C   UNL d   1     -59.077 -37.941  -3.358 -0.14 +0.01    +0.023 C 
DOCKED: ATOM     17  C   UNL d   1     -57.887 -37.344  -4.081 -0.13 +0.01    +0.011 C 
DOCKED: ATOM     18  C   UNL d   1     -56.633 -39.497  -3.679 -0.22 +0.18    +0.216 C 
DOCKED: ATOM     19  C   UNL d   1     -56.627 -37.990  -3.557 -0.27 +0.08    +0.096 C 
DOCKED: ENDROOT
DOCKED: TORSDOF 0
DOCKED: TER
DOCKED: ENDMDL
________________________________________________________________________________


	BEGINNING GENETIC ALGORITHM DOCKING 33 of 50
Run: 33 Seed: 145576566 1157488837 [ Run 33 of 50 GA/GALS ]
Beginning GENETIC ALGORITHM (GA), with a maximum of 2500000 energy evaluations.

Final-Value: -3.771


	FINAL GENETIC ALGORITHM DOCKED STATE
	_______________________________________________


Detailed state:  trans -22.081 -70.565 -85.929 quatxyzw -0.845887 -0.481089 0.105027 -0.204931 center 0.000 -0.000 0.000 ntor 0
State:	-22.081 -70.565 -85.929  -0.864 -0.492  0.107 -156.349  

DOCKED: MODEL       33
DOCKED: USER    Run = 33
DOCKED: USER    DPF = D:/autoduck_test/CID114850_7jxp/CID_114850_7jxp.dpf
DOCKED: USER  
DOCKED: USER    Estimated Free Energy of Binding    =   -3.77 kcal/mol  [=(1)+(2)+(3)-(4)]
DOCKED: USER    Estimated Inhibition Constant, Ki   =    1.72 mM (millimolar)  [Temperature = 298.15 K]
DOCKED: USER    
DOCKED: USER    (1) Final Intermolecular Energy     =   -3.77 kcal/mol
DOCKED: USER        vdW + Hbond + desolv Energy     =   -3.74 kcal/mol
DOCKED: USER        Electrostatic Energy            =   -0.03 kcal/mol
DOCKED: USER    (2) Final Total Internal Energy     =   +0.00 kcal/mol
DOCKED: USER    (3) Torsional Free Energy           =   +0.00 kcal/mol
DOCKED: USER    (4) Unbound System's Energy  [=(2)] =   +0.00 kcal/mol
DOCKED: USER    
DOCKED: USER    
DOCKED: USER    NEWDPF move CID_114850.pdbqt
DOCKED: USER    NEWDPF about 0.000000 -0.000000 0.000000
DOCKED: USER    NEWDPF tran0 -22.080981 -70.565041 -85.929115
DOCKED: USER    NEWDPF quaternion0 -0.845887 -0.481089 0.105027 -0.204931
DOCKED: USER    NEWDPF axisangle0 -0.864230 -0.491521 0.107305 -156.349041
DOCKED: USER    NEWDPF quat0 -0.864230 -0.491521 0.107305 -156.349041
DOCKED: USER  keepresnum = 1 
DOCKED: USER  
DOCKED: REMARK  0 active torsions:
DOCKED: REMARK  status: ('A' for Active; 'I' for Inactive)
DOCKED: USER                              x       y       z     vdW  Elec       q    Type
DOCKED: USER                           _______ _______ _______ _____ _____    ______ ____
DOCKED: ROOT
DOCKED: ATOM      1  O   UNL d   1     -21.826 -68.962 -87.390 +0.06 +0.07    -0.775 OA
DOCKED: ATOM      2  O   UNL d   1     -25.552 -72.157 -85.289 -0.66 -0.16    -0.276 OA
DOCKED: ATOM      3  N   UNL d   1     -20.927 -68.751 -86.380 -0.04 -0.00    +0.220 N 
DOCKED: ATOM      4  N   UNL d   1     -23.324 -71.570 -85.636 -0.18 -0.06    -0.297 N 
DOCKED: ATOM      5  C   UNL d   1     -21.095 -69.716 -85.189 -0.13 +0.01    +0.073 C 
DOCKED: ATOM      6  C   UNL d   1     -20.842 -71.193 -85.555 -0.12 +0.01    +0.058 C 
DOCKED: ATOM      7  C   UNL d   1     -22.436 -69.554 -84.462 -0.29 +0.01    +0.055 C 
DOCKED: ATOM      8  C   UNL d   1     -22.032 -71.838 -86.324 -0.17 +0.01    +0.084 C 
DOCKED: ATOM      9  C   UNL d   1     -19.468 -71.326 -86.238 -0.05 +0.00    +0.016 C 
DOCKED: ATOM     10  C   UNL d   1     -23.592 -70.183 -85.241 -0.39 +0.03    +0.117 C 
DOCKED: ATOM     11  C   UNL d   1     -19.535 -68.919 -86.953 -0.01 +0.00    +0.130 C 
DOCKED: ATOM     12  C   UNL d   1     -22.700 -68.089 -84.091 -0.23 +0.00    +0.015 C 
DOCKED: ATOM     13  C   UNL d   1     -21.100 -67.331 -85.883 -0.08 -0.01    +0.130 C 
DOCKED: ATOM     14  C   UNL d   1     -19.286 -70.355 -87.399 -0.02 +0.00    +0.051 C 
DOCKED: ATOM     15  C   UNL d   1     -22.473 -67.125 -85.251 -0.27 -0.00    +0.051 C 
DOCKED: ATOM     16  C   UNL d   1     -21.782 -73.334 -86.557 -0.16 -0.00    +0.023 C 
DOCKED: ATOM     17  C   UNL d   1     -23.031 -74.001 -87.096 -0.24 -0.00    +0.011 C 
DOCKED: ATOM     18  C   UNL d   1     -24.411 -72.452 -85.656 -0.39 +0.06    +0.216 C 
DOCKED: ATOM     19  C   UNL d   1     -24.128 -73.880 -86.065 -0.38 +0.00    +0.096 C 
DOCKED: ENDROOT
DOCKED: TORSDOF 0
DOCKED: TER
DOCKED: ENDMDL
________________________________________________________________________________


	BEGINNING GENETIC ALGORITHM DOCKING 34 of 50
Run: 34 Seed: 281228601 1834600073 [ Run 34 of 50 GA/GALS ]
Beginning GENETIC ALGORITHM (GA), with a maximum of 2500000 energy evaluations.

Final-Value: -2.952


	FINAL GENETIC ALGORITHM DOCKED STATE
	_______________________________________________


Detailed state:  trans -33.373 24.724 -58.532 quatxyzw 0.280182 0.892288 0.278222 0.218889 center 0.000 -0.000 0.000 ntor 0
State:	-33.373  24.724 -58.532   0.287  0.914  0.285 154.712  

DOCKED: MODEL       34
DOCKED: USER    Run = 34
DOCKED: USER    DPF = D:/autoduck_test/CID114850_7jxp/CID_114850_7jxp.dpf
DOCKED: USER  
DOCKED: USER    Estimated Free Energy of Binding    =   -2.95 kcal/mol  [=(1)+(2)+(3)-(4)]
DOCKED: USER    Estimated Inhibition Constant, Ki   =    6.86 mM (millimolar)  [Temperature = 298.15 K]
DOCKED: USER    
DOCKED: USER    (1) Final Intermolecular Energy     =   -2.95 kcal/mol
DOCKED: USER        vdW + Hbond + desolv Energy     =   -3.04 kcal/mol
DOCKED: USER        Electrostatic Energy            =   +0.09 kcal/mol
DOCKED: USER    (2) Final Total Internal Energy     =   +0.00 kcal/mol
DOCKED: USER    (3) Torsional Free Energy           =   +0.00 kcal/mol
DOCKED: USER    (4) Unbound System's Energy  [=(2)] =   +0.00 kcal/mol
DOCKED: USER    
DOCKED: USER    
DOCKED: USER    NEWDPF move CID_114850.pdbqt
DOCKED: USER    NEWDPF about 0.000000 -0.000000 0.000000
DOCKED: USER    NEWDPF tran0 -33.373182 24.724156 -58.531631
DOCKED: USER    NEWDPF quaternion0 0.280182 0.892288 0.278222 0.218889
DOCKED: USER    NEWDPF axisangle0 0.287146 0.914464 0.285137 154.712455
DOCKED: USER    NEWDPF quat0 0.287146 0.914464 0.285137 154.712455
DOCKED: USER  keepresnum = 1 
DOCKED: USER  
DOCKED: REMARK  0 active torsions:
DOCKED: REMARK  status: ('A' for Active; 'I' for Inactive)
DOCKED: USER                              x       y       z     vdW  Elec       q    Type
DOCKED: USER                           _______ _______ _______ _____ _____    ______ ____
DOCKED: ROOT
DOCKED: ATOM      1  O   UNL d   1     -34.776  26.361 -58.880 +0.06 -0.22    -0.775 OA
DOCKED: ATOM      2  O   UNL d   1     -32.501  22.204 -61.338 -0.04 -0.05    -0.276 OA
DOCKED: ATOM      3  N   UNL d   1     -34.902  25.977 -57.573 -0.08 +0.08    +0.220 N 
DOCKED: ATOM      4  N   UNL d   1     -32.640  23.695 -59.554 -0.08 -0.08    -0.297 N 
DOCKED: ATOM      5  C   UNL d   1     -34.087  24.718 -57.215 -0.27 +0.03    +0.073 C 
DOCKED: ATOM      6  C   UNL d   1     -32.563  24.912 -57.358 -0.37 +0.02    +0.058 C 
DOCKED: ATOM      7  C   UNL d   1     -34.550  23.462 -57.965 -0.26 +0.02    +0.055 C 
DOCKED: ATOM      8  C   UNL d   1     -32.085  24.876 -58.839 -0.19 +0.03    +0.084 C 
DOCKED: ATOM      9  C   UNL d   1     -32.126  26.152 -56.555 -0.46 +0.01    +0.016 C 
DOCKED: ATOM     10  C   UNL d   1     -34.081  23.454 -59.420 -0.11 +0.03    +0.117 C 
DOCKED: ATOM     11  C   UNL d   1     -34.436  27.125 -56.702 -0.15 +0.03    +0.130 C 
DOCKED: ATOM     12  C   UNL d   1     -36.065  23.256 -57.830 -0.14 +0.01    +0.015 C 
DOCKED: ATOM     13  C   UNL d   1     -36.366  25.700 -57.302 -0.11 +0.06    +0.130 C 
DOCKED: ATOM     14  C   UNL d   1     -32.947  27.393 -56.885 -0.22 +0.01    +0.051 C 
DOCKED: ATOM     15  C   UNL d   1     -36.871  24.517 -58.122 -0.08 +0.02    +0.051 C 
DOCKED: ATOM     16  C   UNL d   1     -30.554  24.953 -58.918 -0.25 +0.01    +0.023 C 
DOCKED: ATOM     17  C   UNL d   1     -30.084  24.688 -60.333 -0.09 +0.00    +0.011 C 
DOCKED: ATOM     18  C   UNL d   1     -31.972  23.032 -60.590 -0.10 +0.05    +0.216 C 
DOCKED: ATOM     19  C   UNL d   1     -30.487  23.285 -60.723 -0.11 +0.03    +0.096 C 
DOCKED: ENDROOT
DOCKED: TORSDOF 0
DOCKED: TER
DOCKED: ENDMDL
________________________________________________________________________________


	BEGINNING GENETIC ALGORITHM DOCKING 35 of 50
Run: 35 Seed: 668235379 1154613275 [ Run 35 of 50 GA/GALS ]
Beginning GENETIC ALGORITHM (GA), with a maximum of 2500000 energy evaluations.

Final-Value: -4.239


	FINAL GENETIC ALGORITHM DOCKED STATE
	_______________________________________________


Detailed state:  trans 0.979 -8.979 -22.685 quatxyzw -0.206629 -0.880715 -0.329030 0.270896 center 0.000 -0.000 0.000 ntor 0
State:	  0.979  -8.979 -22.685  -0.215 -0.915 -0.342 148.565  

DOCKED: MODEL       35
DOCKED: USER    Run = 35
DOCKED: USER    DPF = D:/autoduck_test/CID114850_7jxp/CID_114850_7jxp.dpf
DOCKED: USER  
DOCKED: USER    Estimated Free Energy of Binding    =   -4.24 kcal/mol  [=(1)+(2)+(3)-(4)]
DOCKED: USER    Estimated Inhibition Constant, Ki   =  781.68 uM (micromolar)  [Temperature = 298.15 K]
DOCKED: USER    
DOCKED: USER    (1) Final Intermolecular Energy     =   -4.24 kcal/mol
DOCKED: USER        vdW + Hbond + desolv Energy     =   -4.21 kcal/mol
DOCKED: USER        Electrostatic Energy            =   -0.03 kcal/mol
DOCKED: USER    (2) Final Total Internal Energy     =   +0.00 kcal/mol
DOCKED: USER    (3) Torsional Free Energy           =   +0.00 kcal/mol
DOCKED: USER    (4) Unbound System's Energy  [=(2)] =   +0.00 kcal/mol
DOCKED: USER    
DOCKED: USER    
DOCKED: USER    NEWDPF move CID_114850.pdbqt
DOCKED: USER    NEWDPF about 0.000000 -0.000000 0.000000
DOCKED: USER    NEWDPF tran0 0.979312 -8.979420 -22.684833
DOCKED: USER    NEWDPF quaternion0 -0.206629 -0.880715 -0.329030 0.270896
DOCKED: USER    NEWDPF axisangle0 -0.214655 -0.914925 -0.341811 148.564797
DOCKED: USER    NEWDPF quat0 -0.214655 -0.914925 -0.341811 148.564797
DOCKED: USER  keepresnum = 1 
DOCKED: USER  
DOCKED: REMARK  0 active torsions:
DOCKED: REMARK  status: ('A' for Active; 'I' for Inactive)
DOCKED: USER                              x       y       z     vdW  Elec       q    Type
DOCKED: USER                           _______ _______ _______ _____ _____    ______ ____
DOCKED: ROOT
DOCKED: ATOM      1  O   UNL d   1       0.852  -7.342 -24.124 +0.11 +0.01    -0.775 OA
DOCKED: ATOM      2  O   UNL d   1       3.181 -12.088 -23.379 -0.07 -0.04    -0.276 OA
DOCKED: ATOM      3  N   UNL d   1      -0.359  -7.436 -23.493 -0.10 -0.01    +0.220 N 
DOCKED: ATOM      4  N   UNL d   1       1.984 -10.253 -22.585 -0.11 -0.03    -0.297 N 
DOCKED: ATOM      5  C   UNL d   1      -0.477  -8.656 -22.557 -0.26 +0.00    +0.073 C 
DOCKED: ATOM      6  C   UNL d   1       0.512  -8.619 -21.373 -0.32 +0.00    +0.058 C 
DOCKED: ATOM      7  C   UNL d   1      -0.395  -9.997 -23.295 -0.29 +0.01    +0.055 C 
DOCKED: ATOM      8  C   UNL d   1       1.964  -8.999 -21.786 -0.28 +0.01    +0.084 C 
DOCKED: ATOM      9  C   UNL d   1       0.369  -7.279 -20.626 -0.42 -0.00    +0.016 C 
DOCKED: ATOM     10  C   UNL d   1       1.037 -10.344 -23.703 -0.18 +0.02    +0.117 C 
DOCKED: ATOM     11  C   UNL d   1      -0.561  -6.174 -22.681 -0.30 -0.06    +0.130 C 
DOCKED: ATOM     12  C   UNL d   1      -1.375 -10.049 -24.476 -0.25 +0.00    +0.015 C 
DOCKED: ATOM     13  C   UNL d   1      -1.436  -7.532 -24.553 -0.19 +0.03    +0.130 C 
DOCKED: ATOM     14  C   UNL d   1       0.457  -6.071 -21.551 -0.35 -0.02    +0.051 C 
DOCKED: ATOM     15  C   UNL d   1      -1.304  -8.814 -25.368 -0.12 +0.02    +0.051 C 
DOCKED: ATOM     16  C   UNL d   1       2.879  -9.064 -20.555 -0.34 +0.00    +0.023 C 
DOCKED: ATOM     17  C   UNL d   1       4.223  -9.654 -20.928 -0.31 +0.00    +0.011 C 
DOCKED: ATOM     18  C   UNL d   1       3.043 -11.169 -22.566 -0.15 +0.02    +0.216 C 
DOCKED: ATOM     19  C   UNL d   1       4.015 -11.069 -21.412 -0.28 +0.00    +0.096 C 
DOCKED: ENDROOT
DOCKED: TORSDOF 0
DOCKED: TER
DOCKED: ENDMDL
________________________________________________________________________________


	BEGINNING GENETIC ALGORITHM DOCKING 36 of 50
Run: 36 Seed: 1809208460 1176667780 [ Run 36 of 50 GA/GALS ]
Beginning GENETIC ALGORITHM (GA), with a maximum of 2500000 energy evaluations.

Final-Value: -3.126


	FINAL GENETIC ALGORITHM DOCKED STATE
	_______________________________________________


Detailed state:  trans -60.556 -68.584 -22.972 quatxyzw 0.329633 -0.226112 0.757207 -0.516579 center 0.000 -0.000 0.000 ntor 0
State:	-60.556 -68.584 -22.972   0.385 -0.264  0.884 -117.794  

DOCKED: MODEL       36
DOCKED: USER    Run = 36
DOCKED: USER    DPF = D:/autoduck_test/CID114850_7jxp/CID_114850_7jxp.dpf
DOCKED: USER  
DOCKED: USER    Estimated Free Energy of Binding    =   -3.13 kcal/mol  [=(1)+(2)+(3)-(4)]
DOCKED: USER    Estimated Inhibition Constant, Ki   =    5.11 mM (millimolar)  [Temperature = 298.15 K]
DOCKED: USER    
DOCKED: USER    (1) Final Intermolecular Energy     =   -3.13 kcal/mol
DOCKED: USER        vdW + Hbond + desolv Energy     =   -3.04 kcal/mol
DOCKED: USER        Electrostatic Energy            =   -0.08 kcal/mol
DOCKED: USER    (2) Final Total Internal Energy     =   +0.00 kcal/mol
DOCKED: USER    (3) Torsional Free Energy           =   +0.00 kcal/mol
DOCKED: USER    (4) Unbound System's Energy  [=(2)] =   +0.00 kcal/mol
DOCKED: USER    
DOCKED: USER    
DOCKED: USER    NEWDPF move CID_114850.pdbqt
DOCKED: USER    NEWDPF about 0.000000 -0.000000 0.000000
DOCKED: USER    NEWDPF tran0 -60.556156 -68.583512 -22.972444
DOCKED: USER    NEWDPF quaternion0 0.329633 -0.226112 0.757207 -0.516579
DOCKED: USER    NEWDPF axisangle0 0.384977 -0.264076 0.884339 -117.793936
DOCKED: USER    NEWDPF quat0 0.384977 -0.264076 0.884339 -117.793936
DOCKED: USER  keepresnum = 1 
DOCKED: USER  
DOCKED: REMARK  0 active torsions:
DOCKED: REMARK  status: ('A' for Active; 'I' for Inactive)
DOCKED: USER                              x       y       z     vdW  Elec       q    Type
DOCKED: USER                           _______ _______ _______ _____ _____    ______ ____
DOCKED: ROOT
DOCKED: ATOM      1  O   UNL d   1     -60.613 -68.789 -20.799 +0.06 -0.12    -0.775 OA
DOCKED: ATOM      2  O   UNL d   1     -57.598 -69.986 -25.039 -0.28 -0.08    -0.276 OA
DOCKED: ATOM      3  N   UNL d   1     -61.230 -67.611 -21.122 -0.09 +0.02    +0.220 N 
DOCKED: ATOM      4  N   UNL d   1     -59.605 -69.271 -24.097 -0.10 -0.03    -0.297 N 
DOCKED: ATOM      5  C   UNL d   1     -61.127 -67.246 -22.617 -0.23 +0.01    +0.073 C 
DOCKED: ATOM      6  C   UNL d   1     -61.834 -68.255 -23.544 -0.24 +0.00    +0.058 C 
DOCKED: ATOM      7  C   UNL d   1     -59.688 -66.992 -23.081 -0.15 +0.01    +0.055 C 
DOCKED: ATOM      8  C   UNL d   1     -61.020 -69.566 -23.745 -0.16 +0.00    +0.084 C 
DOCKED: ATOM      9  C   UNL d   1     -63.289 -68.449 -23.079 -0.20 +0.00    +0.016 C 
DOCKED: ATOM     10  C   UNL d   1     -58.902 -68.292 -23.259 -0.11 +0.02    +0.117 C 
DOCKED: ATOM     11  C   UNL d   1     -62.692 -67.732 -20.747 -0.12 +0.00    +0.130 C 
DOCKED: ATOM     12  C   UNL d   1     -58.971 -65.989 -22.167 -0.19 +0.00    +0.015 C 
DOCKED: ATOM     13  C   UNL d   1     -60.590 -66.506 -20.308 -0.20 +0.02    +0.130 C 
DOCKED: ATOM     14  C   UNL d   1     -63.398 -68.782 -21.595 -0.09 +0.00    +0.051 C 
DOCKED: ATOM     15  C   UNL d   1     -59.125 -66.312 -20.684 -0.14 +0.01    +0.051 C 
DOCKED: ATOM     16  C   UNL d   1     -61.707 -70.481 -24.768 -0.03 -0.00    +0.023 C 
DOCKED: ATOM     17  C   UNL d   1     -60.803 -71.641 -25.130 -0.24 +0.00    +0.011 C 
DOCKED: ATOM     18  C   UNL d   1     -58.822 -70.091 -24.918 -0.19 +0.03    +0.216 C 
DOCKED: ATOM     19  C   UNL d   1     -59.552 -71.097 -25.779 -0.34 +0.00    +0.096 C 
DOCKED: ENDROOT
DOCKED: TORSDOF 0
DOCKED: TER
DOCKED: ENDMDL
________________________________________________________________________________


	BEGINNING GENETIC ALGORITHM DOCKING 37 of 50
Run: 37 Seed: 436505937 219494518 [ Run 37 of 50 GA/GALS ]
Beginning GENETIC ALGORITHM (GA), with a maximum of 2500000 energy evaluations.

Final-Value: -3.561


	FINAL GENETIC ALGORITHM DOCKED STATE
	_______________________________________________


Detailed state:  trans -20.325 -10.537 -94.316 quatxyzw 0.689175 -0.301622 -0.269226 -0.601315 center 0.000 -0.000 0.000 ntor 0
State:	-20.325 -10.537 -94.316   0.863 -0.377 -0.337 -106.072  

DOCKED: MODEL       37
DOCKED: USER    Run = 37
DOCKED: USER    DPF = D:/autoduck_test/CID114850_7jxp/CID_114850_7jxp.dpf
DOCKED: USER  
DOCKED: USER    Estimated Free Energy of Binding    =   -3.56 kcal/mol  [=(1)+(2)+(3)-(4)]
DOCKED: USER    Estimated Inhibition Constant, Ki   =    2.45 mM (millimolar)  [Temperature = 298.15 K]
DOCKED: USER    
DOCKED: USER    (1) Final Intermolecular Energy     =   -3.56 kcal/mol
DOCKED: USER        vdW + Hbond + desolv Energy     =   -3.51 kcal/mol
DOCKED: USER        Electrostatic Energy            =   -0.05 kcal/mol
DOCKED: USER    (2) Final Total Internal Energy     =   +0.00 kcal/mol
DOCKED: USER    (3) Torsional Free Energy           =   +0.00 kcal/mol
DOCKED: USER    (4) Unbound System's Energy  [=(2)] =   +0.00 kcal/mol
DOCKED: USER    
DOCKED: USER    
DOCKED: USER    NEWDPF move CID_114850.pdbqt
DOCKED: USER    NEWDPF about 0.000000 -0.000000 0.000000
DOCKED: USER    NEWDPF tran0 -20.324904 -10.536663 -94.315579
DOCKED: USER    NEWDPF quaternion0 0.689175 -0.301622 -0.269226 -0.601315
DOCKED: USER    NEWDPF axisangle0 0.862534 -0.377494 -0.336948 -106.071799
DOCKED: USER    NEWDPF quat0 0.862534 -0.377494 -0.336948 -106.071799
DOCKED: USER  keepresnum = 1 
DOCKED: USER  
DOCKED: REMARK  0 active torsions:
DOCKED: REMARK  status: ('A' for Active; 'I' for Inactive)
DOCKED: USER                              x       y       z     vdW  Elec       q    Type
DOCKED: USER                           _______ _______ _______ _____ _____    ______ ____
DOCKED: ROOT
DOCKED: ATOM      1  O   UNL d   1     -20.519 -12.710 -94.417 +0.08 -0.30    -0.775 OA
DOCKED: ATOM      2  O   UNL d   1     -22.480  -8.228 -96.555 -0.82 -0.10    -0.276 OA
DOCKED: ATOM      3  N   UNL d   1     -19.215 -12.422 -94.121 -0.07 +0.08    +0.220 N 
DOCKED: ATOM      4  N   UNL d   1     -21.242  -9.342 -94.926 -0.12 -0.09    -0.297 N 
DOCKED: ATOM      5  C   UNL d   1     -18.884 -10.917 -94.174 -0.07 +0.02    +0.073 C 
DOCKED: ATOM      6  C   UNL d   1     -19.652 -10.082 -93.128 -0.08 +0.01    +0.058 C 
DOCKED: ATOM      7  C   UNL d   1     -19.036 -10.312 -95.575 -0.10 +0.02    +0.055 C 
DOCKED: ATOM      8  C   UNL d   1     -21.136  -9.833 -93.525 -0.22 +0.02    +0.084 C 
DOCKED: ATOM      9  C   UNL d   1     -19.438 -10.689 -91.729 -0.09 +0.00    +0.016 C 
DOCKED: ATOM     10  C   UNL d   1     -20.501 -10.087 -95.949 -0.20 +0.06    +0.117 C 
DOCKED: ATOM     11  C   UNL d   1     -18.928 -12.937 -92.726 -0.05 +0.03    +0.130 C 
DOCKED: ATOM     12  C   UNL d   1     -18.275 -11.132 -96.626 -0.12 +0.01    +0.015 C 
DOCKED: ATOM     13  C   UNL d   1     -18.335 -13.147 -95.117 -0.09 +0.06    +0.130 C 
DOCKED: ATOM     14  C   UNL d   1     -19.737 -12.183 -91.678 -0.11 +0.01    +0.051 C 
DOCKED: ATOM     15  C   UNL d   1     -18.552 -12.629 -96.535 -0.13 +0.04    +0.051 C 
DOCKED: ATOM     16  C   UNL d   1     -21.819  -8.900 -92.516 -0.35 +0.00    +0.023 C 
DOCKED: ATOM     17  C   UNL d   1     -23.182  -8.479 -93.025 -0.34 +0.00    +0.011 C 
DOCKED: ATOM     18  C   UNL d   1     -22.242  -8.467 -95.368 -0.25 +0.06    +0.216 C 
DOCKED: ATOM     19  C   UNL d   1     -23.002  -7.702 -94.308 -0.38 +0.00    +0.096 C 
DOCKED: ENDROOT
DOCKED: TORSDOF 0
DOCKED: TER
DOCKED: ENDMDL
________________________________________________________________________________


	BEGINNING GENETIC ALGORITHM DOCKING 38 of 50
Run: 38 Seed: 2083590447 1018163711 [ Run 38 of 50 GA/GALS ]
Beginning GENETIC ALGORITHM (GA), with a maximum of 2500000 energy evaluations.

Final-Value: -4.099


	FINAL GENETIC ALGORITHM DOCKED STATE
	_______________________________________________


Detailed state:  trans -54.731 -66.395 -22.624 quatxyzw 0.279199 0.391332 -0.793068 -0.374101 center 0.000 -0.000 0.000 ntor 0
State:	-54.731 -66.395 -22.624   0.301  0.422 -0.855 -136.063  

DOCKED: MODEL       38
DOCKED: USER    Run = 38
DOCKED: USER    DPF = D:/autoduck_test/CID114850_7jxp/CID_114850_7jxp.dpf
DOCKED: USER  
DOCKED: USER    Estimated Free Energy of Binding    =   -4.10 kcal/mol  [=(1)+(2)+(3)-(4)]
DOCKED: USER    Estimated Inhibition Constant, Ki   =  990.21 uM (micromolar)  [Temperature = 298.15 K]
DOCKED: USER    
DOCKED: USER    (1) Final Intermolecular Energy     =   -4.10 kcal/mol
DOCKED: USER        vdW + Hbond + desolv Energy     =   -4.05 kcal/mol
DOCKED: USER        Electrostatic Energy            =   -0.04 kcal/mol
DOCKED: USER    (2) Final Total Internal Energy     =   +0.00 kcal/mol
DOCKED: USER    (3) Torsional Free Energy           =   +0.00 kcal/mol
DOCKED: USER    (4) Unbound System's Energy  [=(2)] =   +0.00 kcal/mol
DOCKED: USER    
DOCKED: USER    
DOCKED: USER    NEWDPF move CID_114850.pdbqt
DOCKED: USER    NEWDPF about 0.000000 -0.000000 0.000000
DOCKED: USER    NEWDPF tran0 -54.731126 -66.395164 -22.624194
DOCKED: USER    NEWDPF quaternion0 0.279199 0.391332 -0.793068 -0.374101
DOCKED: USER    NEWDPF axisangle0 0.301059 0.421972 -0.855163 -136.062511
DOCKED: USER    NEWDPF quat0 0.301059 0.421972 -0.855163 -136.062511
DOCKED: USER  keepresnum = 1 
DOCKED: USER  
DOCKED: REMARK  0 active torsions:
DOCKED: REMARK  status: ('A' for Active; 'I' for Inactive)
DOCKED: USER                              x       y       z     vdW  Elec       q    Type
DOCKED: USER                           _______ _______ _______ _____ _____    ______ ____
DOCKED: ROOT
DOCKED: ATOM      1  O   UNL d   1     -55.704 -68.331 -22.899 +0.09 -0.21    -0.775 OA
DOCKED: ATOM      2  O   UNL d   1     -54.830 -64.572 -19.210 -0.38 -0.25    -0.276 OA
DOCKED: ATOM      3  N   UNL d   1     -55.782 -67.654 -24.086 -0.07 +0.06    +0.220 N 
DOCKED: ATOM      4  N   UNL d   1     -54.395 -65.536 -21.286 -0.09 -0.13    -0.297 N 
DOCKED: ATOM      5  C   UNL d   1     -55.277 -66.199 -24.004 -0.17 +0.02    +0.073 C 
DOCKED: ATOM      6  C   UNL d   1     -53.778 -66.088 -23.657 -0.25 +0.01    +0.058 C 
DOCKED: ATOM      7  C   UNL d   1     -56.120 -65.316 -23.077 -0.28 +0.01    +0.055 C 
DOCKED: ATOM      8  C   UNL d   1     -53.487 -66.339 -22.149 -0.18 +0.02    +0.084 C 
DOCKED: ATOM      9  C   UNL d   1     -52.958 -66.948 -24.637 -0.31 +0.00    +0.016 C 
DOCKED: ATOM     10  C   UNL d   1     -55.828 -65.588 -21.601 -0.16 +0.04    +0.117 C 
DOCKED: ATOM     11  C   UNL d   1     -54.950 -68.404 -25.105 -0.17 +0.04    +0.130 C 
DOCKED: ATOM     12  C   UNL d   1     -57.615 -65.416 -23.412 -0.33 +0.00    +0.015 C 
DOCKED: ATOM     13  C   UNL d   1     -57.230 -67.641 -24.527 -0.19 +0.03    +0.130 C 
DOCKED: ATOM     14  C   UNL d   1     -53.471 -68.380 -24.742 -0.19 +0.02    +0.051 C 
DOCKED: ATOM     15  C   UNL d   1     -58.103 -66.854 -23.555 -0.20 +0.01    +0.051 C 
DOCKED: ATOM     16  C   UNL d   1     -52.004 -66.098 -21.834 -0.35 +0.01    +0.023 C 
DOCKED: ATOM     17  C   UNL d   1     -51.771 -66.118 -20.338 -0.36 +0.01    +0.011 C 
DOCKED: ATOM     18  C   UNL d   1     -54.033 -65.039 -20.029 -0.21 +0.16    +0.216 C 
DOCKED: ATOM     19  C   UNL d   1     -52.555 -64.989 -19.711 -0.26 +0.10    +0.096 C 
DOCKED: ENDROOT
DOCKED: TORSDOF 0
DOCKED: TER
DOCKED: ENDMDL
________________________________________________________________________________


	BEGINNING GENETIC ALGORITHM DOCKING 39 of 50
Run: 39 Seed: 906106189 1930755843 [ Run 39 of 50 GA/GALS ]
Beginning GENETIC ALGORITHM (GA), with a maximum of 2500000 energy evaluations.

Final-Value: -5.112


	FINAL GENETIC ALGORITHM DOCKED STATE
	_______________________________________________


Detailed state:  trans -40.863 -53.997 -78.695 quatxyzw 0.167895 0.341002 -0.235755 -0.894398 center 0.000 -0.000 0.000 ntor 0
State:	-40.863 -53.997 -78.695   0.375  0.762 -0.527 -53.137  

DOCKED: MODEL       39
DOCKED: USER    Run = 39
DOCKED: USER    DPF = D:/autoduck_test/CID114850_7jxp/CID_114850_7jxp.dpf
DOCKED: USER  
DOCKED: USER    Estimated Free Energy of Binding    =   -5.11 kcal/mol  [=(1)+(2)+(3)-(4)]
DOCKED: USER    Estimated Inhibition Constant, Ki   =  179.03 uM (micromolar)  [Temperature = 298.15 K]
DOCKED: USER    
DOCKED: USER    (1) Final Intermolecular Energy     =   -5.11 kcal/mol
DOCKED: USER        vdW + Hbond + desolv Energy     =   -5.08 kcal/mol
DOCKED: USER        Electrostatic Energy            =   -0.03 kcal/mol
DOCKED: USER    (2) Final Total Internal Energy     =   +0.00 kcal/mol
DOCKED: USER    (3) Torsional Free Energy           =   +0.00 kcal/mol
DOCKED: USER    (4) Unbound System's Energy  [=(2)] =   +0.00 kcal/mol
DOCKED: USER    
DOCKED: USER    
DOCKED: USER    NEWDPF move CID_114850.pdbqt
DOCKED: USER    NEWDPF about 0.000000 -0.000000 0.000000
DOCKED: USER    NEWDPF tran0 -40.863097 -53.997485 -78.694792
DOCKED: USER    NEWDPF quaternion0 0.167895 0.341002 -0.235755 -0.894398
DOCKED: USER    NEWDPF axisangle0 0.375377 0.762405 -0.527096 -53.137479
DOCKED: USER    NEWDPF quat0 0.375377 0.762405 -0.527096 -53.137479
DOCKED: USER  keepresnum = 1 
DOCKED: USER  
DOCKED: REMARK  0 active torsions:
DOCKED: REMARK  status: ('A' for Active; 'I' for Inactive)
DOCKED: USER                              x       y       z     vdW  Elec       q    Type
DOCKED: USER                           _______ _______ _______ _____ _____    ______ ____
DOCKED: ROOT
DOCKED: ATOM      1  O   UNL d   1     -38.976 -55.088 -78.555 +0.09 -0.17    -0.775 OA
DOCKED: ATOM      2  O   UNL d   1     -43.945 -55.055 -76.604 -0.26 -0.03    -0.276 OA
DOCKED: ATOM      3  N   UNL d   1     -39.093 -54.622 -79.836 -0.13 +0.02    +0.220 N 
DOCKED: ATOM      4  N   UNL d   1     -42.208 -54.046 -77.783 -0.13 -0.08    -0.297 N 
DOCKED: ATOM      5  C   UNL d   1     -40.456 -53.965 -80.135 -0.24 +0.02    +0.073 C 
DOCKED: ATOM      6  C   UNL d   1     -40.724 -52.699 -79.297 -0.30 +0.02    +0.058 C 
DOCKED: ATOM      7  C   UNL d   1     -41.634 -54.943 -80.040 -0.24 +0.01    +0.055 C 
DOCKED: ATOM      8  C   UNL d   1     -41.131 -53.020 -77.829 -0.32 +0.03    +0.084 C 
DOCKED: ATOM      9  C   UNL d   1     -39.545 -51.720 -79.453 -0.32 +0.00    +0.016 C 
DOCKED: ATOM     10  C   UNL d   1     -42.009 -55.254 -78.591 -0.24 +0.02    +0.117 C 
DOCKED: ATOM     11  C   UNL d   1     -37.998 -53.602 -80.064 -0.22 +0.00    +0.130 C 
DOCKED: ATOM     12  C   UNL d   1     -41.381 -56.208 -80.871 -0.27 +0.00    +0.015 C 
DOCKED: ATOM     13  C   UNL d   1     -38.900 -55.789 -80.781 -0.19 +0.00    +0.130 C 
DOCKED: ATOM     14  C   UNL d   1     -38.193 -52.371 -79.186 -0.24 +0.01    +0.051 C 
DOCKED: ATOM     15  C   UNL d   1     -40.008 -56.825 -80.624 -0.26 +0.00    +0.051 C 
DOCKED: ATOM     16  C   UNL d   1     -41.503 -51.735 -77.075 -0.48 +0.01    +0.023 C 
DOCKED: ATOM     17  C   UNL d   1     -42.114 -52.070 -75.730 -0.63 +0.00    +0.011 C 
DOCKED: ATOM     18  C   UNL d   1     -43.190 -54.095 -76.787 -0.26 +0.05    +0.216 C 
DOCKED: ATOM     19  C   UNL d   1     -43.390 -52.847 -75.958 -0.43 +0.03    +0.096 C 
DOCKED: ENDROOT
DOCKED: TORSDOF 0
DOCKED: TER
DOCKED: ENDMDL
________________________________________________________________________________


	BEGINNING GENETIC ALGORITHM DOCKING 40 of 50
Run: 40 Seed: 1287371837 496193752 [ Run 40 of 50 GA/GALS ]
Beginning GENETIC ALGORITHM (GA), with a maximum of 2500000 energy evaluations.

Final-Value: -4.100


	FINAL GENETIC ALGORITHM DOCKED STATE
	_______________________________________________


Detailed state:  trans -73.373 -7.143 -71.265 quatxyzw -0.533095 -0.063523 0.767217 -0.350932 center 0.000 -0.000 0.000 ntor 0
State:	-73.373  -7.143 -71.265  -0.569 -0.068  0.819 -138.911  

DOCKED: MODEL       40
DOCKED: USER    Run = 40
DOCKED: USER    DPF = D:/autoduck_test/CID114850_7jxp/CID_114850_7jxp.dpf
DOCKED: USER  
DOCKED: USER    Estimated Free Energy of Binding    =   -4.10 kcal/mol  [=(1)+(2)+(3)-(4)]
DOCKED: USER    Estimated Inhibition Constant, Ki   =  987.89 uM (micromolar)  [Temperature = 298.15 K]
DOCKED: USER    
DOCKED: USER    (1) Final Intermolecular Energy     =   -4.10 kcal/mol
DOCKED: USER        vdW + Hbond + desolv Energy     =   -4.03 kcal/mol
DOCKED: USER        Electrostatic Energy            =   -0.07 kcal/mol
DOCKED: USER    (2) Final Total Internal Energy     =   +0.00 kcal/mol
DOCKED: USER    (3) Torsional Free Energy           =   +0.00 kcal/mol
DOCKED: USER    (4) Unbound System's Energy  [=(2)] =   +0.00 kcal/mol
DOCKED: USER    
DOCKED: USER    
DOCKED: USER    NEWDPF move CID_114850.pdbqt
DOCKED: USER    NEWDPF about 0.000000 -0.000000 0.000000
DOCKED: USER    NEWDPF tran0 -73.372964 -7.142570 -71.264924
DOCKED: USER    NEWDPF quaternion0 -0.533095 -0.063523 0.767217 -0.350932
DOCKED: USER    NEWDPF axisangle0 -0.569302 -0.067837 0.819325 -138.911347
DOCKED: USER    NEWDPF quat0 -0.569302 -0.067837 0.819325 -138.911347
DOCKED: USER  keepresnum = 1 
DOCKED: USER  
DOCKED: REMARK  0 active torsions:
DOCKED: REMARK  status: ('A' for Active; 'I' for Inactive)
DOCKED: USER                              x       y       z     vdW  Elec       q    Type
DOCKED: USER                           _______ _______ _______ _____ _____    ______ ____
DOCKED: ROOT
DOCKED: ATOM      1  O   UNL d   1     -75.089  -5.896 -71.786 +0.06 -0.02    -0.775 OA
DOCKED: ATOM      2  O   UNL d   1     -72.028  -7.281 -67.637 -0.54 -0.07    -0.276 OA
DOCKED: ATOM      3  N   UNL d   1     -74.255  -5.931 -72.871 -0.06 -0.01    +0.220 N 
DOCKED: ATOM      4  N   UNL d   1     -72.760  -7.589 -69.827 -0.16 -0.03    -0.297 N 
DOCKED: ATOM      5  C   UNL d   1     -72.915  -6.645 -72.601 -0.25 -0.01    +0.073 C 
DOCKED: ATOM      6  C   UNL d   1     -73.075  -8.141 -72.257 -0.33 -0.00    +0.058 C 
DOCKED: ATOM      7  C   UNL d   1     -72.049  -5.933 -71.555 -0.27 -0.01    +0.055 C 
DOCKED: ATOM      8  C   UNL d   1     -73.565  -8.377 -70.799 -0.21 +0.01    +0.084 C 
DOCKED: ATOM      9  C   UNL d   1     -73.908  -8.834 -73.352 -0.23 -0.00    +0.016 C 
DOCKED: ATOM     10  C   UNL d   1     -72.556  -6.168 -70.132 -0.21 +0.00    +0.117 C 
DOCKED: ATOM     11  C   UNL d   1     -74.977  -6.653 -73.990 -0.10 -0.00    +0.130 C 
DOCKED: ATOM     12  C   UNL d   1     -71.881  -4.444 -71.885 -0.36 -0.00    +0.015 C 
DOCKED: ATOM     13  C   UNL d   1     -73.969  -4.505 -73.292 -0.11 +0.00    +0.130 C 
DOCKED: ATOM     14  C   UNL d   1     -75.221  -8.116 -73.642 -0.15 +0.00    +0.051 C 
DOCKED: ATOM     15  C   UNL d   1     -73.198  -3.750 -72.215 -0.15 +0.00    +0.051 C 
DOCKED: ATOM     16  C   UNL d   1     -73.592  -9.876 -70.470 -0.26 +0.00    +0.023 C 
DOCKED: ATOM     17  C   UNL d   1     -73.845 -10.088 -68.992 -0.21 +0.00    +0.011 C 
DOCKED: ATOM     18  C   UNL d   1     -72.495  -8.009 -68.518 -0.23 +0.05    +0.216 C 
DOCKED: ATOM     19  C   UNL d   1     -72.707  -9.474 -68.212 -0.26 +0.03    +0.096 C 
DOCKED: ENDROOT
DOCKED: TORSDOF 0
DOCKED: TER
DOCKED: ENDMDL
________________________________________________________________________________


	BEGINNING GENETIC ALGORITHM DOCKING 41 of 50
Run: 41 Seed: 1364122790 1975834457 [ Run 41 of 50 GA/GALS ]
Beginning GENETIC ALGORITHM (GA), with a maximum of 2500000 energy evaluations.

Final-Value: -3.732


	FINAL GENETIC ALGORITHM DOCKED STATE
	_______________________________________________


Detailed state:  trans -0.064 10.021 -51.628 quatxyzw -0.008487 0.955450 -0.157103 -0.249722 center 0.000 -0.000 0.000 ntor 0
State:	 -0.064  10.021 -51.628  -0.009  0.987 -0.162 -151.078  

DOCKED: MODEL       41
DOCKED: USER    Run = 41
DOCKED: USER    DPF = D:/autoduck_test/CID114850_7jxp/CID_114850_7jxp.dpf
DOCKED: USER  
DOCKED: USER    Estimated Free Energy of Binding    =   -3.73 kcal/mol  [=(1)+(2)+(3)-(4)]
DOCKED: USER    Estimated Inhibition Constant, Ki   =    1.84 mM (millimolar)  [Temperature = 298.15 K]
DOCKED: USER    
DOCKED: USER    (1) Final Intermolecular Energy     =   -3.73 kcal/mol
DOCKED: USER        vdW + Hbond + desolv Energy     =   -3.73 kcal/mol
DOCKED: USER        Electrostatic Energy            =   -0.00 kcal/mol
DOCKED: USER    (2) Final Total Internal Energy     =   +0.00 kcal/mol
DOCKED: USER    (3) Torsional Free Energy           =   +0.00 kcal/mol
DOCKED: USER    (4) Unbound System's Energy  [=(2)] =   +0.00 kcal/mol
DOCKED: USER    
DOCKED: USER    
DOCKED: USER    NEWDPF move CID_114850.pdbqt
DOCKED: USER    NEWDPF about 0.000000 -0.000000 0.000000
DOCKED: USER    NEWDPF tran0 -0.063641 10.021161 -51.628178
DOCKED: USER    NEWDPF quaternion0 -0.008487 0.955450 -0.157103 -0.249722
DOCKED: USER    NEWDPF axisangle0 -0.008765 0.986712 -0.162244 -151.077897
DOCKED: USER    NEWDPF quat0 -0.008765 0.986712 -0.162244 -151.077897
DOCKED: USER  keepresnum = 1 
DOCKED: USER  
DOCKED: REMARK  0 active torsions:
DOCKED: REMARK  status: ('A' for Active; 'I' for Inactive)
DOCKED: USER                              x       y       z     vdW  Elec       q    Type
DOCKED: USER                           _______ _______ _______ _____ _____    ______ ____
DOCKED: ROOT
DOCKED: ATOM      1  O   UNL d   1      -0.579   9.524 -53.692 +0.10 -0.13    -0.775 OA
DOCKED: ATOM      2  O   UNL d   1       2.706   8.088 -49.736 -0.23 -0.03    -0.276 OA
DOCKED: ATOM      3  N   UNL d   1      -1.720   9.952 -53.069 -0.11 +0.04    +0.220 N 
DOCKED: ATOM      4  N   UNL d   1       1.185   9.573 -50.690 -0.10 -0.02    -0.297 N 
DOCKED: ATOM      5  C   UNL d   1      -1.550  10.188 -51.555 -0.19 +0.01    +0.073 C 
DOCKED: ATOM      6  C   UNL d   1      -0.548  11.312 -51.218 -0.22 -0.00    +0.058 C 
DOCKED: ATOM      7  C   UNL d   1      -1.219   8.910 -50.775 -0.32 +0.01    +0.055 C 
DOCKED: ATOM      8  C   UNL d   1       0.935  10.868 -51.378 -0.13 -0.00    +0.084 C 
DOCKED: ATOM      9  C   UNL d   1      -0.937  12.593 -51.980 -0.34 -0.00    +0.016 C 
DOCKED: ATOM     10  C   UNL d   1       0.238   8.485 -50.957 -0.24 +0.02    +0.117 C 
DOCKED: ATOM     11  C   UNL d   1      -2.149  11.249 -53.722 -0.19 +0.05    +0.130 C 
DOCKED: ATOM     12  C   UNL d   1      -2.209   7.783 -51.100 -0.41 +0.00    +0.015 C 
DOCKED: ATOM     13  C   UNL d   1      -2.792   8.903 -53.279 -0.10 +0.02    +0.130 C 
DOCKED: ATOM     14  C   UNL d   1      -1.134  12.359 -53.473 -0.21 +0.01    +0.051 C 
DOCKED: ATOM     15  C   UNL d   1      -2.428   7.589 -52.597 -0.40 +0.01    +0.051 C 
DOCKED: ATOM     16  C   UNL d   1       1.888  11.979 -50.916 -0.13 -0.00    +0.023 C 
DOCKED: ATOM     17  C   UNL d   1       3.311  11.464 -50.857 -0.12 -0.00    +0.011 C 
DOCKED: ATOM     18  C   UNL d   1       2.411   9.228 -50.107 -0.17 +0.01    +0.216 C 
DOCKED: ATOM     19  C   UNL d   1       3.382  10.354 -49.835 -0.19 -0.00    +0.096 C 
DOCKED: ENDROOT
DOCKED: TORSDOF 0
DOCKED: TER
DOCKED: ENDMDL
________________________________________________________________________________


	BEGINNING GENETIC ALGORITHM DOCKING 42 of 50
Run: 42 Seed: 1550327304 1639073652 [ Run 42 of 50 GA/GALS ]
Beginning GENETIC ALGORITHM (GA), with a maximum of 2500000 energy evaluations.

Final-Value: -3.567


	FINAL GENETIC ALGORITHM DOCKED STATE
	_______________________________________________


Detailed state:  trans -16.435 -18.584 0.549 quatxyzw -0.061550 -0.032513 0.993659 0.088301 center 0.000 -0.000 0.000 ntor 0
State:	-16.435 -18.584   0.549  -0.062 -0.033  0.998 169.868  

DOCKED: MODEL       42
DOCKED: USER    Run = 42
DOCKED: USER    DPF = D:/autoduck_test/CID114850_7jxp/CID_114850_7jxp.dpf
DOCKED: USER  
DOCKED: USER    Estimated Free Energy of Binding    =   -3.57 kcal/mol  [=(1)+(2)+(3)-(4)]
DOCKED: USER    Estimated Inhibition Constant, Ki   =    2.43 mM (millimolar)  [Temperature = 298.15 K]
DOCKED: USER    
DOCKED: USER    (1) Final Intermolecular Energy     =   -3.57 kcal/mol
DOCKED: USER        vdW + Hbond + desolv Energy     =   -3.39 kcal/mol
DOCKED: USER        Electrostatic Energy            =   -0.18 kcal/mol
DOCKED: USER    (2) Final Total Internal Energy     =   +0.00 kcal/mol
DOCKED: USER    (3) Torsional Free Energy           =   +0.00 kcal/mol
DOCKED: USER    (4) Unbound System's Energy  [=(2)] =   +0.00 kcal/mol
DOCKED: USER    
DOCKED: USER    
DOCKED: USER    NEWDPF move CID_114850.pdbqt
DOCKED: USER    NEWDPF about 0.000000 -0.000000 0.000000
DOCKED: USER    NEWDPF tran0 -16.435260 -18.584223 0.548802
DOCKED: USER    NEWDPF quaternion0 -0.061550 -0.032513 0.993659 0.088301
DOCKED: USER    NEWDPF axisangle0 -0.061791 -0.032640 0.997555 169.868201
DOCKED: USER    NEWDPF quat0 -0.061791 -0.032640 0.997555 169.868201
DOCKED: USER  keepresnum = 1 
DOCKED: USER  
DOCKED: REMARK  0 active torsions:
DOCKED: REMARK  status: ('A' for Active; 'I' for Inactive)
DOCKED: USER                              x       y       z     vdW  Elec       q    Type
DOCKED: USER                           _______ _______ _______ _____ _____    ______ ____
DOCKED: ROOT
DOCKED: ATOM      1  O   UNL d   1     -18.043 -19.080   1.941 +0.06 -0.06    -0.775 OA
DOCKED: ATOM      2  O   UNL d   1     -13.811 -15.870   1.406 -0.09 -0.24    -0.276 OA
DOCKED: ATOM      3  N   UNL d   1     -18.526 -19.248   0.672 -0.08 -0.02    +0.220 N 
DOCKED: ATOM      4  N   UNL d   1     -15.083 -17.702   0.732 -0.10 -0.15    -0.297 N 
DOCKED: ATOM      5  C   UNL d   1     -17.552 -18.780  -0.429 -0.23 +0.01    +0.073 C 
DOCKED: ATOM      6  C   UNL d   1     -16.236 -19.584  -0.466 -0.13 +0.01    +0.058 C 
DOCKED: ATOM      7  C   UNL d   1     -17.271 -17.273  -0.389 -0.29 +0.02    +0.055 C 
DOCKED: ATOM      8  C   UNL d   1     -15.248 -19.179   0.665 -0.21 +0.03    +0.084 C 
DOCKED: ATOM      9  C   UNL d   1     -16.555 -21.088  -0.555 -0.44 +0.00    +0.016 C 
DOCKED: ATOM     10  C   UNL d   1     -16.309 -16.896   0.738 -0.17 +0.06    +0.117 C 
DOCKED: ATOM     11  C   UNL d   1     -18.817 -20.720   0.474 -0.14 -0.02    +0.130 C 
DOCKED: ATOM     12  C   UNL d   1     -18.573 -16.460  -0.352 -0.30 +0.00    +0.015 C 
DOCKED: ATOM     13  C   UNL d   1     -19.812 -18.458   0.550 -0.13 -0.03    +0.130 C 
DOCKED: ATOM     14  C   UNL d   1     -17.539 -21.550   0.514 -0.24 +0.01    +0.051 C 
DOCKED: ATOM     15  C   UNL d   1     -19.564 -16.961   0.694 -0.13 +0.00    +0.051 C 
DOCKED: ATOM     16  C   UNL d   1     -13.912 -19.919   0.511 -0.32 +0.01    +0.023 C 
DOCKED: ATOM     17  C   UNL d   1     -12.882 -19.357   1.469 -0.22 +0.00    +0.011 C 
DOCKED: ATOM     18  C   UNL d   1     -13.899 -17.070   1.130 -0.10 +0.13    +0.216 C 
DOCKED: ATOM     19  C   UNL d   1     -12.639 -17.907   1.122 -0.13 +0.05    +0.096 C 
DOCKED: ENDROOT
DOCKED: TORSDOF 0
DOCKED: TER
DOCKED: ENDMDL
________________________________________________________________________________


	BEGINNING GENETIC ALGORITHM DOCKING 43 of 50
Run: 43 Seed: 1822511372 112820046 [ Run 43 of 50 GA/GALS ]
Beginning GENETIC ALGORITHM (GA), with a maximum of 2500000 energy evaluations.

Final-Value: -4.227


	FINAL GENETIC ALGORITHM DOCKED STATE
	_______________________________________________


Detailed state:  trans -45.901 -66.913 -84.178 quatxyzw -0.420853 0.814919 -0.393105 -0.065255 center 0.000 -0.000 0.000 ntor 0
State:	-45.901 -66.913 -84.178  -0.422  0.817 -0.394 -172.517  

DOCKED: MODEL       43
DOCKED: USER    Run = 43
DOCKED: USER    DPF = D:/autoduck_test/CID114850_7jxp/CID_114850_7jxp.dpf
DOCKED: USER  
DOCKED: USER    Estimated Free Energy of Binding    =   -4.23 kcal/mol  [=(1)+(2)+(3)-(4)]
DOCKED: USER    Estimated Inhibition Constant, Ki   =  797.49 uM (micromolar)  [Temperature = 298.15 K]
DOCKED: USER    
DOCKED: USER    (1) Final Intermolecular Energy     =   -4.23 kcal/mol
DOCKED: USER        vdW + Hbond + desolv Energy     =   -3.96 kcal/mol
DOCKED: USER        Electrostatic Energy            =   -0.27 kcal/mol
DOCKED: USER    (2) Final Total Internal Energy     =   +0.00 kcal/mol
DOCKED: USER    (3) Torsional Free Energy           =   +0.00 kcal/mol
DOCKED: USER    (4) Unbound System's Energy  [=(2)] =   +0.00 kcal/mol
DOCKED: USER    
DOCKED: USER    
DOCKED: USER    NEWDPF move CID_114850.pdbqt
DOCKED: USER    NEWDPF about 0.000000 -0.000000 0.000000
DOCKED: USER    NEWDPF tran0 -45.901235 -66.912810 -84.178461
DOCKED: USER    NEWDPF quaternion0 -0.420853 0.814919 -0.393105 -0.065255
DOCKED: USER    NEWDPF axisangle0 -0.421752 0.816660 -0.393945 -172.517012
DOCKED: USER    NEWDPF quat0 -0.421752 0.816660 -0.393945 -172.517012
DOCKED: USER  keepresnum = 1 
DOCKED: USER  
DOCKED: REMARK  0 active torsions:
DOCKED: REMARK  status: ('A' for Active; 'I' for Inactive)
DOCKED: USER                              x       y       z     vdW  Elec       q    Type
DOCKED: USER                           _______ _______ _______ _____ _____    ______ ____
DOCKED: ROOT
DOCKED: ATOM      1  O   UNL d   1     -46.220 -68.900 -85.028 +0.04 -0.72    -0.775 OA
DOCKED: ATOM      2  O   UNL d   1     -42.331 -65.551 -83.555 -0.28 +0.04    -0.276 OA
DOCKED: ATOM      3  N   UNL d   1     -47.254 -68.643 -84.170 -0.11 +0.12    +0.220 N 
DOCKED: ATOM      4  N   UNL d   1     -44.564 -65.998 -84.044 -0.10 -0.07    -0.297 N 
DOCKED: ATOM      5  C   UNL d   1     -47.086 -67.337 -83.367 -0.24 +0.03    +0.073 C 
DOCKED: ATOM      6  C   UNL d   1     -47.066 -66.073 -84.250 -0.21 +0.02    +0.058 C 
DOCKED: ATOM      7  C   UNL d   1     -45.881 -67.360 -82.418 -0.32 +0.01    +0.055 C 
DOCKED: ATOM      8  C   UNL d   1     -45.710 -65.868 -84.985 -0.16 +0.04    +0.084 C 
DOCKED: ATOM      9  C   UNL d   1     -48.313 -66.058 -85.154 -0.23 +0.01    +0.016 C 
DOCKED: ATOM     10  C   UNL d   1     -44.559 -67.171 -83.162 -0.24 +0.02    +0.117 C 
DOCKED: ATOM     11  C   UNL d   1     -48.526 -68.555 -84.986 -0.14 +0.06    +0.130 C 
DOCKED: ATOM     12  C   UNL d   1     -45.887 -68.614 -81.533 -0.46 +0.00    +0.015 C 
DOCKED: ATOM     13  C   UNL d   1     -47.358 -69.800 -83.198 -0.20 +0.07    +0.130 C 
DOCKED: ATOM     14  C   UNL d   1     -48.500 -67.357 -85.928 -0.12 +0.02    +0.051 C 
DOCKED: ATOM     15  C   UNL d   1     -46.117 -69.902 -82.317 -0.41 +0.02    +0.051 C 
DOCKED: ATOM     16  C   UNL d   1     -45.701 -64.538 -85.750 -0.21 +0.01    +0.023 C 
DOCKED: ATOM     17  C   UNL d   1     -44.311 -64.237 -86.270 -0.18 +0.00    +0.011 C 
DOCKED: ATOM     18  C   UNL d   1     -43.362 -65.295 -84.184 -0.18 +0.02    +0.216 C 
DOCKED: ATOM     19  C   UNL d   1     -43.375 -64.088 -85.094 -0.20 +0.02    +0.096 C 
DOCKED: ENDROOT
DOCKED: TORSDOF 0
DOCKED: TER
DOCKED: ENDMDL
________________________________________________________________________________


	BEGINNING GENETIC ALGORITHM DOCKING 44 of 50
Run: 44 Seed: 2132247453 889019051 [ Run 44 of 50 GA/GALS ]
Beginning GENETIC ALGORITHM (GA), with a maximum of 2500000 energy evaluations.

Final-Value: -3.772


	FINAL GENETIC ALGORITHM DOCKED STATE
	_______________________________________________


Detailed state:  trans -63.066 -4.704 -59.901 quatxyzw -0.138873 0.486999 0.843980 0.176761 center 0.000 -0.000 0.000 ntor 0
State:	-63.066  -4.704 -59.901  -0.141  0.495  0.857 159.638  

DOCKED: MODEL       44
DOCKED: USER    Run = 44
DOCKED: USER    DPF = D:/autoduck_test/CID114850_7jxp/CID_114850_7jxp.dpf
DOCKED: USER  
DOCKED: USER    Estimated Free Energy of Binding    =   -3.77 kcal/mol  [=(1)+(2)+(3)-(4)]
DOCKED: USER    Estimated Inhibition Constant, Ki   =    1.72 mM (millimolar)  [Temperature = 298.15 K]
DOCKED: USER    
DOCKED: USER    (1) Final Intermolecular Energy     =   -3.77 kcal/mol
DOCKED: USER        vdW + Hbond + desolv Energy     =   -3.66 kcal/mol
DOCKED: USER        Electrostatic Energy            =   -0.11 kcal/mol
DOCKED: USER    (2) Final Total Internal Energy     =   +0.00 kcal/mol
DOCKED: USER    (3) Torsional Free Energy           =   +0.00 kcal/mol
DOCKED: USER    (4) Unbound System's Energy  [=(2)] =   +0.00 kcal/mol
DOCKED: USER    
DOCKED: USER    
DOCKED: USER    NEWDPF move CID_114850.pdbqt
DOCKED: USER    NEWDPF about 0.000000 -0.000000 0.000000
DOCKED: USER    NEWDPF tran0 -63.066016 -4.703708 -59.901108
DOCKED: USER    NEWDPF quaternion0 -0.138873 0.486999 0.843980 0.176761
DOCKED: USER    NEWDPF axisangle0 -0.141094 0.494791 0.857482 159.637676
DOCKED: USER    NEWDPF quat0 -0.141094 0.494791 0.857482 159.637676
DOCKED: USER  keepresnum = 1 
DOCKED: USER  
DOCKED: REMARK  0 active torsions:
DOCKED: REMARK  status: ('A' for Active; 'I' for Inactive)
DOCKED: USER                              x       y       z     vdW  Elec       q    Type
DOCKED: USER                           _______ _______ _______ _____ _____    ______ ____
DOCKED: ROOT
DOCKED: ATOM      1  O   UNL d   1     -65.026  -4.162 -59.104 +0.07 -0.29    -0.775 OA
DOCKED: ATOM      2  O   UNL d   1     -60.747  -2.043 -61.493 -0.54 -0.32    -0.276 OA
DOCKED: ATOM      3  N   UNL d   1     -65.115  -5.435 -59.596 -0.06 +0.08    +0.220 N 
DOCKED: ATOM      4  N   UNL d   1     -61.807  -3.795 -60.381 -0.13 -0.19    -0.297 N 
DOCKED: ATOM      5  C   UNL d   1     -63.848  -5.902 -60.341 -0.21 +0.04    +0.073 C 
DOCKED: ATOM      6  C   UNL d   1     -62.600  -5.983 -59.438 -0.23 +0.03    +0.058 C 
DOCKED: ATOM      7  C   UNL d   1     -63.554  -5.088 -61.608 -0.37 +0.04    +0.055 C 
DOCKED: ATOM      8  C   UNL d   1     -61.981  -4.588 -59.135 -0.16 +0.04    +0.084 C 
DOCKED: ATOM      9  C   UNL d   1     -62.915  -6.847 -58.202 -0.15 +0.01    +0.016 C 
DOCKED: ATOM     10  C   UNL d   1     -62.960  -3.717 -61.286 -0.13 +0.09    +0.117 C 
DOCKED: ATOM     11  C   UNL d   1     -65.370  -6.369 -58.432 -0.07 +0.04    +0.130 C 
DOCKED: ATOM     12  C   UNL d   1     -64.788  -5.000 -62.517 -0.41 +0.01    +0.015 C 
DOCKED: ATOM     13  C   UNL d   1     -66.287  -5.489 -60.553 -0.12 +0.04    +0.130 C 
DOCKED: ATOM     14  C   UNL d   1     -64.182  -6.406 -57.478 -0.05 +0.02    +0.051 C 
DOCKED: ATOM     15  C   UNL d   1     -66.056  -4.599 -61.770 -0.24 +0.02    +0.051 C 
DOCKED: ATOM     16  C   UNL d   1     -60.679  -4.733 -58.336 -0.21 +0.01    +0.023 C 
DOCKED: ATOM     17  C   UNL d   1     -59.965  -3.400 -58.242 -0.18 +0.00    +0.011 C 
DOCKED: ATOM     18  C   UNL d   1     -60.779  -2.864 -60.571 -0.25 +0.16    +0.216 C 
DOCKED: ATOM     19  C   UNL d   1     -59.594  -2.949 -59.635 -0.23 +0.06    +0.096 C 
DOCKED: ENDROOT
DOCKED: TORSDOF 0
DOCKED: TER
DOCKED: ENDMDL
________________________________________________________________________________


	BEGINNING GENETIC ALGORITHM DOCKING 45 of 50
Run: 45 Seed: 907536516 714232557 [ Run 45 of 50 GA/GALS ]
Beginning GENETIC ALGORITHM (GA), with a maximum of 2500000 energy evaluations.

Final-Value: -4.037


	FINAL GENETIC ALGORITHM DOCKED STATE
	_______________________________________________


Detailed state:  trans -54.826 -68.596 -24.999 quatxyzw 0.256058 0.001428 0.546061 -0.797653 center 0.000 -0.000 0.000 ntor 0
State:	-54.826 -68.596 -24.999   0.425  0.002  0.905 -74.187  

DOCKED: MODEL       45
DOCKED: USER    Run = 45
DOCKED: USER    DPF = D:/autoduck_test/CID114850_7jxp/CID_114850_7jxp.dpf
DOCKED: USER  
DOCKED: USER    Estimated Free Energy of Binding    =   -4.04 kcal/mol  [=(1)+(2)+(3)-(4)]
DOCKED: USER    Estimated Inhibition Constant, Ki   =    1.10 mM (millimolar)  [Temperature = 298.15 K]
DOCKED: USER    
DOCKED: USER    (1) Final Intermolecular Energy     =   -4.04 kcal/mol
DOCKED: USER        vdW + Hbond + desolv Energy     =   -3.83 kcal/mol
DOCKED: USER        Electrostatic Energy            =   -0.21 kcal/mol
DOCKED: USER    (2) Final Total Internal Energy     =   +0.00 kcal/mol
DOCKED: USER    (3) Torsional Free Energy           =   +0.00 kcal/mol
DOCKED: USER    (4) Unbound System's Energy  [=(2)] =   +0.00 kcal/mol
DOCKED: USER    
DOCKED: USER    
DOCKED: USER    NEWDPF move CID_114850.pdbqt
DOCKED: USER    NEWDPF about 0.000000 -0.000000 0.000000
DOCKED: USER    NEWDPF tran0 -54.826284 -68.595890 -24.998681
DOCKED: USER    NEWDPF quaternion0 0.256058 0.001428 0.546061 -0.797653
DOCKED: USER    NEWDPF axisangle0 0.424557 0.002368 0.905398 -74.186916
DOCKED: USER    NEWDPF quat0 0.424557 0.002368 0.905398 -74.186916
DOCKED: USER  keepresnum = 1 
DOCKED: USER  
DOCKED: REMARK  0 active torsions:
DOCKED: REMARK  status: ('A' for Active; 'I' for Inactive)
DOCKED: USER                              x       y       z     vdW  Elec       q    Type
DOCKED: USER                           _______ _______ _______ _____ _____    ______ ____
DOCKED: ROOT
DOCKED: ATOM      1  O   UNL d   1     -53.886 -67.927 -23.145 +0.13 -0.21    -0.775 OA
DOCKED: ATOM      2  O   UNL d   1     -54.047 -72.081 -26.495 -0.44 -0.25    -0.276 OA
DOCKED: ATOM      3  N   UNL d   1     -54.080 -66.826 -23.933 -0.10 +0.04    +0.220 N 
DOCKED: ATOM      4  N   UNL d   1     -54.890 -70.055 -25.711 -0.08 -0.16    -0.297 N 
DOCKED: ATOM      5  C   UNL d   1     -54.592 -67.159 -25.349 -0.23 +0.02    +0.073 C 
DOCKED: ATOM      6  C   UNL d   1     -55.985 -67.823 -25.357 -0.25 +0.02    +0.058 C 
DOCKED: ATOM      7  C   UNL d   1     -53.593 -67.975 -26.178 -0.34 +0.02    +0.055 C 
DOCKED: ATOM      8  C   UNL d   1     -55.942 -69.325 -24.953 -0.15 +0.03    +0.084 C 
DOCKED: ATOM      9  C   UNL d   1     -56.973 -66.953 -24.557 -0.27 +0.00    +0.016 C 
DOCKED: ATOM     10  C   UNL d   1     -53.557 -69.444 -25.756 +0.01 +0.08    +0.117 C 
DOCKED: ATOM     11  C   UNL d   1     -55.091 -65.932 -23.245 -0.14 +0.03    +0.130 C 
DOCKED: ATOM     12  C   UNL d   1     -52.202 -67.326 -26.179 -0.45 +0.00    +0.015 C 
DOCKED: ATOM     13  C   UNL d   1     -52.760 -66.094 -24.055 -0.29 -0.00    +0.130 C 
DOCKED: ATOM     14  C   UNL d   1     -56.459 -66.598 -23.167 -0.16 +0.01    +0.051 C 
DOCKED: ATOM     15  C   UNL d   1     -51.720 -66.937 -24.785 -0.37 -0.01    +0.051 C 
DOCKED: ATOM     16  C   UNL d   1     -57.329 -69.966 -25.094 -0.21 +0.01    +0.023 C 
DOCKED: ATOM     17  C   UNL d   1     -57.237 -71.468 -24.923 -0.18 +0.00    +0.011 C 
DOCKED: ATOM     18  C   UNL d   1     -54.989 -71.405 -26.070 -0.10 +0.13    +0.216 C 
DOCKED: ATOM     19  C   UNL d   1     -56.366 -72.029 -26.022 -0.22 +0.04    +0.096 C 
DOCKED: ENDROOT
DOCKED: TORSDOF 0
DOCKED: TER
DOCKED: ENDMDL
________________________________________________________________________________


	BEGINNING GENETIC ALGORITHM DOCKING 46 of 50
Run: 46 Seed: 290030498 491954099 [ Run 46 of 50 GA/GALS ]
Beginning GENETIC ALGORITHM (GA), with a maximum of 2500000 energy evaluations.

Final-Value: -4.326


	FINAL GENETIC ALGORITHM DOCKED STATE
	_______________________________________________


Detailed state:  trans -32.729 -19.796 -90.126 quatxyzw -0.787265 0.475392 -0.392522 0.011927 center 0.000 -0.000 0.000 ntor 0
State:	-32.729 -19.796 -90.126  -0.787  0.475 -0.393 178.633  

DOCKED: MODEL       46
DOCKED: USER    Run = 46
DOCKED: USER    DPF = D:/autoduck_test/CID114850_7jxp/CID_114850_7jxp.dpf
DOCKED: USER  
DOCKED: USER    Estimated Free Energy of Binding    =   -4.33 kcal/mol  [=(1)+(2)+(3)-(4)]
DOCKED: USER    Estimated Inhibition Constant, Ki   =  674.03 uM (micromolar)  [Temperature = 298.15 K]
DOCKED: USER    
DOCKED: USER    (1) Final Intermolecular Energy     =   -4.33 kcal/mol
DOCKED: USER        vdW + Hbond + desolv Energy     =   -4.36 kcal/mol
DOCKED: USER        Electrostatic Energy            =   +0.03 kcal/mol
DOCKED: USER    (2) Final Total Internal Energy     =   +0.00 kcal/mol
DOCKED: USER    (3) Torsional Free Energy           =   +0.00 kcal/mol
DOCKED: USER    (4) Unbound System's Energy  [=(2)] =   +0.00 kcal/mol
DOCKED: USER    
DOCKED: USER    
DOCKED: USER    NEWDPF move CID_114850.pdbqt
DOCKED: USER    NEWDPF about 0.000000 -0.000000 0.000000
DOCKED: USER    NEWDPF tran0 -32.729452 -19.796007 -90.126197
DOCKED: USER    NEWDPF quaternion0 -0.787265 0.475392 -0.392522 0.011927
DOCKED: USER    NEWDPF axisangle0 -0.787321 0.475426 -0.392550 178.633204
DOCKED: USER    NEWDPF quat0 -0.787321 0.475426 -0.392550 178.633204
DOCKED: USER  keepresnum = 1 
DOCKED: USER  
DOCKED: REMARK  0 active torsions:
DOCKED: REMARK  status: ('A' for Active; 'I' for Inactive)
DOCKED: USER                              x       y       z     vdW  Elec       q    Type
DOCKED: USER                           _______ _______ _______ _____ _____    ______ ____
DOCKED: ROOT
DOCKED: ATOM      1  O   UNL d   1     -31.496 -21.584 -90.350 +0.11 -0.41    -0.775 OA
DOCKED: ATOM      2  O   UNL d   1     -31.579 -16.381 -91.541 -0.44 -0.14    -0.276 OA
DOCKED: ATOM      3  N   UNL d   1     -32.168 -21.689 -89.163 -0.05 +0.13    +0.220 N 
DOCKED: ATOM      4  N   UNL d   1     -32.634 -18.326 -90.813 -0.17 -0.16    -0.297 N 
DOCKED: ATOM      5  C   UNL d   1     -32.962 -20.421 -88.786 -0.27 +0.05    +0.073 C 
DOCKED: ATOM      6  C   UNL d   1     -34.094 -20.089 -89.780 -0.23 +0.04    +0.058 C 
DOCKED: ATOM      7  C   UNL d   1     -32.071 -19.198 -88.543 -0.38 +0.03    +0.055 C 
DOCKED: ATOM      8  C   UNL d   1     -33.573 -19.445 -91.097 -0.22 +0.04    +0.084 C 
DOCKED: ATOM      9  C   UNL d   1     -34.997 -21.323 -89.963 -0.14 +0.01    +0.016 C 
DOCKED: ATOM     10  C   UNL d   1     -31.559 -18.589 -89.849 -0.19 +0.06    +0.117 C 
DOCKED: ATOM     11  C   UNL d   1     -33.129 -22.854 -89.272 -0.04 +0.07    +0.130 C 
DOCKED: ATOM     12  C   UNL d   1     -30.940 -19.514 -87.555 -0.43 +0.01    +0.015 C 
DOCKED: ATOM     13  C   UNL d   1     -31.157 -21.969 -88.071 -0.15 +0.08    +0.130 C 
DOCKED: ATOM     14  C   UNL d   1     -34.214 -22.585 -90.308 -0.04 +0.02    +0.051 C 
DOCKED: ATOM     15  C   UNL d   1     -30.193 -20.801 -87.890 -0.35 +0.03    +0.051 C 
DOCKED: ATOM     16  C   UNL d   1     -34.743 -19.024 -91.996 -0.22 +0.01    +0.023 C 
DOCKED: ATOM     17  C   UNL d   1     -34.243 -18.197 -93.163 -0.40 +0.00    +0.011 C 
DOCKED: ATOM     18  C   UNL d   1     -32.498 -17.200 -91.634 -0.37 +0.10    +0.216 C 
DOCKED: ATOM     19  C   UNL d   1     -33.608 -16.936 -92.625 -0.41 +0.04    +0.096 C 
DOCKED: ENDROOT
DOCKED: TORSDOF 0
DOCKED: TER
DOCKED: ENDMDL
________________________________________________________________________________


	BEGINNING GENETIC ALGORITHM DOCKING 47 of 50
Run: 47 Seed: 352995121 579277897 [ Run 47 of 50 GA/GALS ]
Beginning GENETIC ALGORITHM (GA), with a maximum of 2500000 energy evaluations.

Final-Value: -3.299


	FINAL GENETIC ALGORITHM DOCKED STATE
	_______________________________________________


Detailed state:  trans -16.686 8.221 -11.096 quatxyzw -0.787547 0.219430 0.287331 -0.499061 center 0.000 -0.000 0.000 ntor 0
State:	-16.686   8.221 -11.096  -0.909  0.253  0.332 -120.124  

DOCKED: MODEL       47
DOCKED: USER    Run = 47
DOCKED: USER    DPF = D:/autoduck_test/CID114850_7jxp/CID_114850_7jxp.dpf
DOCKED: USER  
DOCKED: USER    Estimated Free Energy of Binding    =   -3.30 kcal/mol  [=(1)+(2)+(3)-(4)]
DOCKED: USER    Estimated Inhibition Constant, Ki   =    3.82 mM (millimolar)  [Temperature = 298.15 K]
DOCKED: USER    
DOCKED: USER    (1) Final Intermolecular Energy     =   -3.30 kcal/mol
DOCKED: USER        vdW + Hbond + desolv Energy     =   -3.28 kcal/mol
DOCKED: USER        Electrostatic Energy            =   -0.01 kcal/mol
DOCKED: USER    (2) Final Total Internal Energy     =   +0.00 kcal/mol
DOCKED: USER    (3) Torsional Free Energy           =   +0.00 kcal/mol
DOCKED: USER    (4) Unbound System's Energy  [=(2)] =   +0.00 kcal/mol
DOCKED: USER    
DOCKED: USER    
DOCKED: USER    NEWDPF move CID_114850.pdbqt
DOCKED: USER    NEWDPF about 0.000000 -0.000000 0.000000
DOCKED: USER    NEWDPF tran0 -16.686422 8.220534 -11.096494
DOCKED: USER    NEWDPF quaternion0 -0.787547 0.219430 0.287331 -0.499061
DOCKED: USER    NEWDPF axisangle0 -0.908812 0.253217 0.331574 -120.124202
DOCKED: USER    NEWDPF quat0 -0.908812 0.253217 0.331574 -120.124202
DOCKED: USER  keepresnum = 1 
DOCKED: USER  
DOCKED: REMARK  0 active torsions:
DOCKED: REMARK  status: ('A' for Active; 'I' for Inactive)
DOCKED: USER                              x       y       z     vdW  Elec       q    Type
DOCKED: USER                           _______ _______ _______ _____ _____    ______ ____
DOCKED: ROOT
DOCKED: ATOM      1  O   UNL d   1     -16.049   9.546 -12.710 +0.05 -0.10    -0.775 OA
DOCKED: ATOM      2  O   UNL d   1     -17.667   9.622  -7.623 -0.22 -0.03    -0.276 OA
DOCKED: ATOM      3  N   UNL d   1     -15.374   8.365 -12.852 -0.05 +0.02    +0.220 N 
DOCKED: ATOM      4  N   UNL d   1     -17.380   8.526  -9.659 -0.05 -0.02    -0.297 N 
DOCKED: ATOM      5  C   UNL d   1     -15.599   7.378 -11.688 -0.24 +0.01    +0.073 C 
DOCKED: ATOM      6  C   UNL d   1     -17.063   6.910 -11.555 -0.31 +0.01    +0.058 C 
DOCKED: ATOM      7  C   UNL d   1     -15.066   7.893 -10.345 -0.24 +0.00    +0.055 C 
DOCKED: ATOM      8  C   UNL d   1     -17.984   7.983 -10.905 -0.20 +0.01    +0.084 C 
DOCKED: ATOM      9  C   UNL d   1     -17.550   6.356 -12.907 -0.37 +0.00    +0.016 C 
DOCKED: ATOM     10  C   UNL d   1     -15.979   8.955  -9.732 -0.15 +0.01    +0.117 C 
DOCKED: ATOM     11  C   UNL d   1     -15.835   7.715 -14.139 -0.12 +0.02    +0.130 C 
DOCKED: ATOM     12  C   UNL d   1     -13.609   8.362 -10.463 -0.19 +0.00    +0.015 C 
DOCKED: ATOM     13  C   UNL d   1     -13.894   8.675 -12.945 -0.05 +0.01    +0.130 C 
DOCKED: ATOM     14  C   UNL d   1     -17.304   7.315 -14.065 -0.22 +0.01    +0.051 C 
DOCKED: ATOM     15  C   UNL d   1     -13.370   9.288 -11.651 -0.06 +0.00    +0.051 C 
DOCKED: ATOM     16  C   UNL d   1     -19.397   7.425 -10.686 -0.16 +0.01    +0.023 C 
DOCKED: ATOM     17  C   UNL d   1     -20.220   8.384  -9.851 -0.20 +0.00    +0.011 C 
DOCKED: ATOM     18  C   UNL d   1     -18.130   8.969  -8.562 -0.23 +0.02    +0.216 C 
DOCKED: ATOM     19  C   UNL d   1     -19.573   8.523  -8.494 -0.28 +0.01    +0.096 C 
DOCKED: ENDROOT
DOCKED: TORSDOF 0
DOCKED: TER
DOCKED: ENDMDL
________________________________________________________________________________


	BEGINNING GENETIC ALGORITHM DOCKING 48 of 50
Run: 48 Seed: 1207648238 1757939047 [ Run 48 of 50 GA/GALS ]
Beginning GENETIC ALGORITHM (GA), with a maximum of 2500000 energy evaluations.

Final-Value: -3.264


	FINAL GENETIC ALGORITHM DOCKED STATE
	_______________________________________________


Detailed state:  trans -41.584 14.682 -13.769 quatxyzw -0.689467 -0.342954 0.493852 -0.403892 center 0.000 -0.000 0.000 ntor 0
State:	-41.584  14.682 -13.769  -0.754 -0.375  0.540 -132.357  

DOCKED: MODEL       48
DOCKED: USER    Run = 48
DOCKED: USER    DPF = D:/autoduck_test/CID114850_7jxp/CID_114850_7jxp.dpf
DOCKED: USER  
DOCKED: USER    Estimated Free Energy of Binding    =   -3.26 kcal/mol  [=(1)+(2)+(3)-(4)]
DOCKED: USER    Estimated Inhibition Constant, Ki   =    4.05 mM (millimolar)  [Temperature = 298.15 K]
DOCKED: USER    
DOCKED: USER    (1) Final Intermolecular Energy     =   -3.26 kcal/mol
DOCKED: USER        vdW + Hbond + desolv Energy     =   -3.29 kcal/mol
DOCKED: USER        Electrostatic Energy            =   +0.03 kcal/mol
DOCKED: USER    (2) Final Total Internal Energy     =   +0.00 kcal/mol
DOCKED: USER    (3) Torsional Free Energy           =   +0.00 kcal/mol
DOCKED: USER    (4) Unbound System's Energy  [=(2)] =   +0.00 kcal/mol
DOCKED: USER    
DOCKED: USER    
DOCKED: USER    NEWDPF move CID_114850.pdbqt
DOCKED: USER    NEWDPF about 0.000000 -0.000000 0.000000
DOCKED: USER    NEWDPF tran0 -41.584275 14.681780 -13.768996
DOCKED: USER    NEWDPF quaternion0 -0.689467 -0.342954 0.493852 -0.403892
DOCKED: USER    NEWDPF axisangle0 -0.753675 -0.374892 0.539843 -132.356578
DOCKED: USER    NEWDPF quat0 -0.753675 -0.374892 0.539843 -132.356578
DOCKED: USER  keepresnum = 1 
DOCKED: USER  
DOCKED: REMARK  0 active torsions:
DOCKED: REMARK  status: ('A' for Active; 'I' for Inactive)
DOCKED: USER                              x       y       z     vdW  Elec       q    Type
DOCKED: USER                           _______ _______ _______ _____ _____    ______ ____
DOCKED: ROOT
DOCKED: ATOM      1  O   UNL d   1     -42.703  16.265 -14.775 +0.03 -0.24    -0.775 OA
DOCKED: ATOM      2  O   UNL d   1     -42.943  13.002 -10.557 -0.61 -0.07    -0.276 OA
DOCKED: ATOM      3  N   UNL d   1     -41.370  16.520 -14.953 -0.01 +0.07    +0.220 N 
DOCKED: ATOM      4  N   UNL d   1     -42.004  13.646 -12.589 -0.04 -0.06    -0.297 N 
DOCKED: ATOM      5  C   UNL d   1     -40.446  15.573 -14.160 -0.12 +0.02    +0.073 C 
DOCKED: ATOM      6  C   UNL d   1     -40.562  14.097 -14.595 -0.05 +0.02    +0.058 C 
DOCKED: ATOM      7  C   UNL d   1     -40.599  15.708 -12.640 -0.20 +0.01    +0.055 C 
DOCKED: ATOM      8  C   UNL d   1     -41.844  13.404 -14.048 -0.13 +0.03    +0.084 C 
DOCKED: ATOM      9  C   UNL d   1     -40.356  13.992 -16.118 -0.19 +0.01    +0.016 C 
DOCKED: ATOM     10  C   UNL d   1     -41.870  15.032 -12.127 -0.20 +0.01    +0.117 C 
DOCKED: ATOM     11  C   UNL d   1     -41.062  16.383 -16.429 -0.01 +0.05    +0.130 C 
DOCKED: ATOM     12  C   UNL d   1     -40.485  17.172 -12.193 -0.21 +0.00    +0.015 C 
DOCKED: ATOM     13  C   UNL d   1     -41.099  17.943 -14.511 -0.02 +0.04    +0.130 C 
DOCKED: ATOM     14  C   UNL d   1     -41.247  14.947 -16.904 -0.05 +0.03    +0.051 C 
DOCKED: ATOM     15  C   UNL d   1     -41.350  18.120 -13.017 -0.07 +0.02    +0.051 C 
DOCKED: ATOM     16  C   UNL d   1     -41.850  11.912 -14.407 -0.34 +0.01    +0.023 C 
DOCKED: ATOM     17  C   UNL d   1     -42.974  11.199 -13.683 -0.35 +0.00    +0.011 C 
DOCKED: ATOM     18  C   UNL d   1     -42.601  12.733 -11.712 -0.34 +0.03    +0.216 C 
DOCKED: ATOM     19  C   UNL d   1     -42.736  11.306 -12.195 -0.39 +0.02    +0.096 C 
DOCKED: ENDROOT
DOCKED: TORSDOF 0
DOCKED: TER
DOCKED: ENDMDL
________________________________________________________________________________


	BEGINNING GENETIC ALGORITHM DOCKING 49 of 50
Run: 49 Seed: 874149784 389607320 [ Run 49 of 50 GA/GALS ]
Beginning GENETIC ALGORITHM (GA), with a maximum of 2500000 energy evaluations.

Final-Value: -3.379


	FINAL GENETIC ALGORITHM DOCKED STATE
	_______________________________________________


Detailed state:  trans -65.197 -46.525 -56.166 quatxyzw 0.283359 -0.405307 0.173378 -0.851689 center 0.000 -0.000 0.000 ntor 0
State:	-65.197 -46.525 -56.166   0.541 -0.773  0.331 -63.208  

DOCKED: MODEL       49
DOCKED: USER    Run = 49
DOCKED: USER    DPF = D:/autoduck_test/CID114850_7jxp/CID_114850_7jxp.dpf
DOCKED: USER  
DOCKED: USER    Estimated Free Energy of Binding    =   -3.38 kcal/mol  [=(1)+(2)+(3)-(4)]
DOCKED: USER    Estimated Inhibition Constant, Ki   =    3.33 mM (millimolar)  [Temperature = 298.15 K]
DOCKED: USER    
DOCKED: USER    (1) Final Intermolecular Energy     =   -3.38 kcal/mol
DOCKED: USER        vdW + Hbond + desolv Energy     =   -3.30 kcal/mol
DOCKED: USER        Electrostatic Energy            =   -0.08 kcal/mol
DOCKED: USER    (2) Final Total Internal Energy     =   +0.00 kcal/mol
DOCKED: USER    (3) Torsional Free Energy           =   +0.00 kcal/mol
DOCKED: USER    (4) Unbound System's Energy  [=(2)] =   +0.00 kcal/mol
DOCKED: USER    
DOCKED: USER    
DOCKED: USER    NEWDPF move CID_114850.pdbqt
DOCKED: USER    NEWDPF about 0.000000 -0.000000 0.000000
DOCKED: USER    NEWDPF tran0 -65.196933 -46.524593 -56.166316
DOCKED: USER    NEWDPF quaternion0 0.283359 -0.405307 0.173378 -0.851689
DOCKED: USER    NEWDPF axisangle0 0.540712 -0.773416 0.330844 -63.208346
DOCKED: USER    NEWDPF quat0 0.540712 -0.773416 0.330844 -63.208346
DOCKED: USER  keepresnum = 1 
DOCKED: USER  
DOCKED: REMARK  0 active torsions:
DOCKED: REMARK  status: ('A' for Active; 'I' for Inactive)
DOCKED: USER                              x       y       z     vdW  Elec       q    Type
DOCKED: USER                           _______ _______ _______ _____ _____    ______ ____
DOCKED: ROOT
DOCKED: ATOM      1  O   UNL d   1     -65.309 -47.331 -54.140 +0.07 -0.10    -0.775 OA
DOCKED: ATOM      2  O   UNL d   1     -66.139 -48.688 -59.236 -0.11 -0.13    -0.276 OA
DOCKED: ATOM      3  N   UNL d   1     -64.277 -46.433 -54.174 -0.06 +0.03    +0.220 N 
DOCKED: ATOM      4  N   UNL d   1     -65.753 -47.090 -57.585 -0.13 -0.05    -0.297 N 
DOCKED: ATOM      5  C   UNL d   1     -63.969 -45.895 -55.586 -0.25 +0.00    +0.073 C 
DOCKED: ATOM      6  C   UNL d   1     -65.130 -45.088 -56.202 -0.35 +0.00    +0.058 C 
DOCKED: ATOM      7  C   UNL d   1     -63.482 -46.980 -56.555 -0.30 +0.00    +0.055 C 
DOCKED: ATOM      8  C   UNL d   1     -66.281 -45.992 -56.731 -0.19 +0.01    +0.084 C 
DOCKED: ATOM      9  C   UNL d   1     -65.560 -43.979 -55.224 -0.37 +0.00    +0.016 C 
DOCKED: ATOM     10  C   UNL d   1     -64.627 -47.864 -57.051 -0.17 +0.03    +0.117 C 
DOCKED: ATOM     11  C   UNL d   1     -64.641 -45.269 -53.276 -0.16 +0.01    +0.130 C 
DOCKED: ATOM     12  C   UNL d   1     -62.326 -47.791 -55.955 -0.29 +0.00    +0.015 C 
DOCKED: ATOM     13  C   UNL d   1     -63.038 -47.118 -53.635 -0.07 +0.02    +0.130 C 
DOCKED: ATOM     14  C   UNL d   1     -65.839 -44.501 -53.820 -0.23 +0.00    +0.051 C 
DOCKED: ATOM     15  C   UNL d   1     -62.603 -48.270 -54.534 -0.11 +0.01    +0.051 C 
DOCKED: ATOM     16  C   UNL d   1     -67.351 -45.151 -57.440 -0.23 +0.00    +0.023 C 
DOCKED: ATOM     17  C   UNL d   1     -68.346 -46.048 -58.148 -0.10 +0.00    +0.011 C 
DOCKED: ATOM     18  C   UNL d   1     -66.456 -47.641 -58.663 -0.14 +0.06    +0.216 C 
DOCKED: ATOM     19  C   UNL d   1     -67.616 -46.838 -59.208 -0.11 +0.01    +0.096 C 
DOCKED: ENDROOT
DOCKED: TORSDOF 0
DOCKED: TER
DOCKED: ENDMDL
________________________________________________________________________________


	BEGINNING GENETIC ALGORITHM DOCKING 50 of 50
Run: 50 Seed: 734375439 969626325 [ Run 50 of 50 GA/GALS ]
Beginning GENETIC ALGORITHM (GA), with a maximum of 2500000 energy evaluations.

Final-Value: -4.038


	FINAL GENETIC ALGORITHM DOCKED STATE
	_______________________________________________


Detailed state:  trans -5.044 21.670 -39.240 quatxyzw 0.180548 -0.267077 0.577671 -0.749912 center 0.000 -0.000 0.000 ntor 0
State:	 -5.044  21.670 -39.240   0.273 -0.404  0.873 -82.834  

DOCKED: MODEL       50
DOCKED: USER    Run = 50
DOCKED: USER    DPF = D:/autoduck_test/CID114850_7jxp/CID_114850_7jxp.dpf
DOCKED: USER  
DOCKED: USER    Estimated Free Energy of Binding    =   -4.04 kcal/mol  [=(1)+(2)+(3)-(4)]
DOCKED: USER    Estimated Inhibition Constant, Ki   =    1.10 mM (millimolar)  [Temperature = 298.15 K]
DOCKED: USER    
DOCKED: USER    (1) Final Intermolecular Energy     =   -4.04 kcal/mol
DOCKED: USER        vdW + Hbond + desolv Energy     =   -4.16 kcal/mol
DOCKED: USER        Electrostatic Energy            =   +0.13 kcal/mol
DOCKED: USER    (2) Final Total Internal Energy     =   +0.00 kcal/mol
DOCKED: USER    (3) Torsional Free Energy           =   +0.00 kcal/mol
DOCKED: USER    (4) Unbound System's Energy  [=(2)] =   +0.00 kcal/mol
DOCKED: USER    
DOCKED: USER    
DOCKED: USER    NEWDPF move CID_114850.pdbqt
DOCKED: USER    NEWDPF about 0.000000 -0.000000 0.000000
DOCKED: USER    NEWDPF tran0 -5.044139 21.669789 -39.239548
DOCKED: USER    NEWDPF quaternion0 0.180548 -0.267077 0.577671 -0.749912
DOCKED: USER    NEWDPF axisangle0 0.272922 -0.403722 0.873225 -82.834429
DOCKED: USER    NEWDPF quat0 0.272922 -0.403722 0.873225 -82.834429
DOCKED: USER  keepresnum = 1 
DOCKED: USER  
DOCKED: REMARK  0 active torsions:
DOCKED: REMARK  status: ('A' for Active; 'I' for Inactive)
DOCKED: USER                              x       y       z     vdW  Elec       q    Type
DOCKED: USER                           _______ _______ _______ _____ _____    ______ ____
DOCKED: ROOT
DOCKED: ATOM      1  O   UNL d   1      -5.191  21.911 -37.074 -0.03 +0.24    -0.775 OA
DOCKED: ATOM      2  O   UNL d   1      -3.547  18.458 -40.799 -0.41 -0.00    -0.276 OA
DOCKED: ATOM      3  N   UNL d   1      -4.978  23.149 -37.617 -0.17 -0.04    +0.220 N 
DOCKED: ATOM      4  N   UNL d   1      -4.710  20.373 -40.161 -0.05 +0.02    -0.297 N 
DOCKED: ATOM      5  C   UNL d   1      -4.691  23.121 -39.132 -0.12 -0.01    +0.073 C 
DOCKED: ATOM      6  C   UNL d   1      -5.873  22.591 -39.970 -0.16 -0.00    +0.058 C 
DOCKED: ATOM      7  C   UNL d   1      -3.394  22.386 -39.490 -0.17 -0.00    +0.055 C 
DOCKED: ATOM      8  C   UNL d   1      -6.014  21.042 -39.906 -0.19 -0.01    +0.084 C 
DOCKED: ATOM      9  C   UNL d   1      -7.147  23.383 -39.620 -0.22 +0.00    +0.016 C 
DOCKED: ATOM     10  C   UNL d   1      -3.551  20.867 -39.408 -0.24 -0.02    +0.117 C 
DOCKED: ATOM     11  C   UNL d   1      -6.214  23.987 -37.368 -0.25 -0.02    +0.130 C 
DOCKED: ATOM     12  C   UNL d   1      -2.209  22.903 -38.664 -0.19 -0.00    +0.015 C 
DOCKED: ATOM     13  C   UNL d   1      -3.793  23.775 -36.911 -0.20 -0.04    +0.130 C 
DOCKED: ATOM     14  C   UNL d   1      -7.419  23.437 -38.121 -0.36 +0.00    +0.051 C 
DOCKED: ATOM     15  C   UNL d   1      -2.511  22.992 -37.171 -0.24 -0.01    +0.051 C 
DOCKED: ATOM     16  C   UNL d   1      -7.124  20.558 -40.848 -0.35 +0.00    +0.023 C 
DOCKED: ATOM     17  C   UNL d   1      -7.104  19.047 -40.956 -0.17 +0.00    +0.011 C 
DOCKED: ATOM     18  C   UNL d   1      -4.587  19.124 -40.781 -0.11 -0.00    +0.216 C 
DOCKED: ATOM     19  C   UNL d   1      -5.784  18.622 -41.555 -0.53 +0.01    +0.096 C 
DOCKED: ENDROOT
DOCKED: TORSDOF 0
DOCKED: TER
DOCKED: ENDMDL
________________________________________________________________________________

DPF> analysis                             # perform a ranked cluster analysis


		CLUSTER ANALYSIS OF CONFORMATIONS
		_________________________________

Number of conformations = 50

RMSD cluster analysis will be performed using the ligand atoms only (19 / 19 total atoms).

Outputting structurally similar clusters, ranked in order of increasing energy.


________________________________________________________________________________

Number of distinct conformational clusters found = 47,  out of 50 runs,
Using an rmsd-tolerance of 2.0 A


	CLUSTERING HISTOGRAM
	____________________

________________________________________________________________________________
     |           |     |           |     |                                    
Clus | Lowest    | Run | Mean      | Num | Histogram                          
-ter | Binding   |     | Binding   | in  |                                    
Rank | Energy    |     | Energy    | Clus|    5    10   15   20   25   30   35
_____|___________|_____|___________|_____|____:____|____:____|____:____|____:___
   1 |     -5.44 |  16 |     -5.28 |   2 |##
   2 |     -4.90 |   2 |     -4.90 |   1 |#
   3 |     -4.48 |   9 |     -4.48 |   1 |#
   4 |     -4.45 |  20 |     -4.45 |   1 |#
   5 |     -4.34 |  11 |     -4.31 |   2 |##
   6 |     -4.33 |  46 |     -4.33 |   1 |#
   7 |     -4.24 |  35 |     -4.24 |   1 |#
   8 |     -4.23 |  19 |     -4.23 |   1 |#
   9 |     -4.23 |  12 |     -4.23 |   1 |#
  10 |     -4.23 |  43 |     -4.23 |   1 |#
  11 |     -4.11 |  22 |     -4.11 |   1 |#
  12 |     -4.10 |  40 |     -4.10 |   1 |#
  13 |     -4.10 |  38 |     -4.10 |   1 |#
  14 |     -4.10 |  24 |     -4.10 |   1 |#
  15 |     -4.08 |  28 |     -4.08 |   1 |#
  16 |     -4.04 |  50 |     -4.04 |   1 |#
  17 |     -4.04 |  45 |     -4.04 |   1 |#
  18 |     -4.02 |  31 |     -4.02 |   1 |#
  19 |     -4.01 |  30 |     -4.01 |   1 |#
  20 |     -3.97 |  10 |     -3.97 |   1 |#
  21 |     -3.95 |   4 |     -3.95 |   1 |#
  22 |     -3.95 |   5 |     -3.95 |   1 |#
  23 |     -3.95 |  18 |     -3.95 |   1 |#
  24 |     -3.91 |   8 |     -3.91 |   1 |#
  25 |     -3.85 |   1 |     -3.85 |   1 |#
  26 |     -3.85 |  26 |     -3.85 |   1 |#
  27 |     -3.85 |   3 |     -3.85 |   1 |#
  28 |     -3.82 |  13 |     -3.78 |   2 |##
  29 |     -3.80 |  27 |     -3.80 |   1 |#
  30 |     -3.77 |  44 |     -3.77 |   1 |#
  31 |     -3.77 |  33 |     -3.77 |   1 |#
  32 |     -3.75 |  32 |     -3.75 |   1 |#
  33 |     -3.74 |  14 |     -3.74 |   1 |#
  34 |     -3.73 |  23 |     -3.73 |   1 |#
  35 |     -3.57 |  42 |     -3.57 |   1 |#
  36 |     -3.56 |  37 |     -3.56 |   1 |#
  37 |     -3.56 |  15 |     -3.56 |   1 |#
  38 |     -3.49 |  17 |     -3.49 |   1 |#
  39 |     -3.46 |  29 |     -3.46 |   1 |#
  40 |     -3.38 |  49 |     -3.38 |   1 |#
  41 |     -3.30 |  47 |     -3.30 |   1 |#
  42 |     -3.26 |  48 |     -3.26 |   1 |#
  43 |     -3.21 |   6 |     -3.21 |   1 |#
  44 |     -3.20 |  25 |     -3.20 |   1 |#
  45 |     -3.13 |  36 |     -3.13 |   1 |#
  46 |     -2.95 |  34 |     -2.95 |   1 |#
  47 |     -2.72 |  21 |     -2.72 |   1 |#
_____|___________|_____|___________|_____|______________________________________


Number of multi-member conformational clusters found = 3, out of 50 runs.

	RMSD TABLE
	__________

_____________________________________________________________________
     |      |      |           |         |                 |
Rank | Sub- | Run  | Binding   | Cluster | Reference       | Grep
     | Rank |      | Energy    | RMSD    | RMSD            | Pattern
_____|______|______|___________|_________|_________________|___________
   1      1     16       -5.44      0.00    102.33           RANKING
   1      2     39       -5.11      1.79    102.35           RANKING
   2      1      2       -4.90      0.00     56.40           RANKING
   3      1      9       -4.48      0.00     93.92           RANKING
   4      1     20       -4.45      0.00     52.60           RANKING
   5      1     11       -4.34      0.00    110.43           RANKING
   5      2      7       -4.28      0.99    110.68           RANKING
   6      1     46       -4.33      0.00     96.84           RANKING
   7      1     35       -4.24      0.00     23.36           RANKING
   8      1     19       -4.23      0.00     39.03           RANKING
   9      1     12       -4.23      0.00     93.93           RANKING
  10      1     43       -4.23      0.00    115.38           RANKING
  11      1     22       -4.11      0.00     22.28           RANKING
  12      1     40       -4.10      0.00    100.10           RANKING
  13      1     38       -4.10      0.00     86.55           RANKING
  14      1     24       -4.10      0.00     87.56           RANKING
  15      1     28       -4.08      0.00     86.98           RANKING
  16      1     50       -4.04      0.00     43.87           RANKING
  17      1     45       -4.04      0.00     88.92           RANKING
  18      1     31       -4.02      0.00     24.28           RANKING
  19      1     30       -4.01      0.00     86.77           RANKING
  20      1     10       -3.97      0.00      9.23           RANKING
  21      1      4       -3.95      0.00     39.18           RANKING
  22      1      5       -3.95      0.00     85.00           RANKING
  23      1     18       -3.95      0.00     82.60           RANKING
  24      1      8       -3.91      0.00     51.67           RANKING
  25      1      1       -3.85      0.00     88.16           RANKING
  26      1     26       -3.85      0.00    106.46           RANKING
  27      1      3       -3.85      0.00     39.81           RANKING
  28      1     13       -3.82      0.00     52.56           RANKING
  28      2     41       -3.73      1.65     51.75           RANKING
  29      1     27       -3.80      0.00     71.22           RANKING
  30      1     44       -3.77      0.00     84.67           RANKING
  31      1     33       -3.77      0.00    111.77           RANKING
  32      1     32       -3.75      0.00     69.08           RANKING
  33      1     14       -3.74      0.00    112.45           RANKING
  34      1     23       -3.73      0.00     97.56           RANKING
  35      1     42       -3.57      0.00     22.39           RANKING
  36      1     37       -3.56      0.00     96.29           RANKING
  37      1     15       -3.56      0.00      2.91           RANKING
  38      1     17       -3.49      0.00     26.59           RANKING
  39      1     29       -3.46      0.00     29.52           RANKING
  40      1     49       -3.38      0.00     95.43           RANKING
  41      1     47       -3.30      0.00     19.47           RANKING
  42      1     48       -3.26      0.00     43.26           RANKING
  43      1      6       -3.21      0.00     47.96           RANKING
  44      1     25       -3.20      0.00     81.92           RANKING
  45      1     36       -3.13      0.00     91.86           RANKING
  46      1     34       -2.95      0.00     70.32           RANKING
  47      1     21       -2.72      0.00     81.00           RANKING
_______________________________________________________________________


	INFORMATION ENTROPY ANALYSIS FOR THIS CLUSTERING
	________________________________________________


Information entropy for this clustering = 0.98  (rmstol = 2.00 Angstrom)

_______________________________________________________________________


	STATISTICAL MECHANICAL ANALYSIS
	_______________________________


Partition function, Q =    50.33            at Temperature, T = 298.15 K
Free energy,        A ~ -2321.70 kcal/mol   at Temperature, T = 298.15 K
Internal energy,    U =    -3.90 kcal/mol   at Temperature, T = 298.15 K
Entropy,            S =     7.77 kcal/mol/K at Temperature, T = 298.15 K

_______________________________________________________________________


	LOWEST ENERGY DOCKED CONFORMATION from EACH CLUSTER
	___________________________________________________


Keeping original residue number (specified in the input PDBQ file) for outputting.

MODEL       16
USER    Run = 16
USER    Cluster Rank = 1
USER    Number of conformations in this cluster = 2
USER  
USER    RMSD from reference structure       = 102.328 A
USER  
USER    Estimated Free Energy of Binding    =   -5.44 kcal/mol  [=(1)+(2)+(3)-(4)]
USER    Estimated Inhibition Constant, Ki   =  102.72 uM (micromolar)  [Temperature = 298.15 K]
USER    
USER    (1) Final Intermolecular Energy     =   -5.44 kcal/mol
USER        vdW + Hbond + desolv Energy     =   -5.31 kcal/mol
USER        Electrostatic Energy            =   -0.13 kcal/mol
USER    (2) Final Total Internal Energy     =   +0.00 kcal/mol
USER    (3) Torsional Free Energy           =   +0.00 kcal/mol
USER    (4) Unbound System's Energy  [=(2)] =   +0.00 kcal/mol
USER    
USER    
USER  
USER    DPF = D:/autoduck_test/CID114850_7jxp/CID_114850_7jxp.dpf
USER    NEWDPF move	CID_114850.pdbqt
USER    NEWDPF about	0.000000 -0.000000 0.000000
USER    NEWDPF tran0	-41.223457 -53.936201 -78.526503
USER    NEWDPF axisangle0	0.856682 -0.353546 -0.375634 151.576406
USER    NEWDPF quaternion0	0.830463 -0.342726 -0.364137 0.245507
USER  
USER                              x       y       z    vdW   Elec        q     RMS 
ATOM      1  O   UNL d   1     -41.278 -53.538 -80.673 +0.04 -0.21    -0.775    102.328
ATOM      2  O   UNL d   1     -41.264 -51.044 -75.953 -0.71 -0.14    -0.276    102.328
ATOM      3  N   UNL d   1     -40.537 -54.672 -80.479 -0.10 +0.04    +0.220    102.328
ATOM      4  N   UNL d   1     -41.478 -52.972 -77.243 -0.16 -0.10    -0.297    102.328
ATOM      5  C   UNL d   1     -40.272 -54.994 -78.994 -0.25 +0.01    +0.073    102.328
ATOM      6  C   UNL d   1     -41.556 -55.295 -78.193 -0.17 +0.01    +0.058    102.328
ATOM      7  C   UNL d   1     -39.423 -53.931 -78.286 -0.23 +0.01    +0.055    102.328
ATOM      8  C   UNL d   1     -42.361 -54.013 -77.836 -0.29 +0.02    +0.084    102.328
ATOM      9  C   UNL d   1     -42.359 -56.399 -78.907 -0.32 +0.00    +0.016    102.328
ATOM     10  C   UNL d   1     -40.230 -52.675 -77.956 -0.31 +0.04    +0.117    102.328
ATOM     11  C   UNL d   1     -41.285 -55.831 -81.105 -0.23 +0.02    +0.130    102.328
ATOM     12  C   UNL d   1     -38.142 -53.621 -79.072 -0.23 +0.00    +0.015    102.328
ATOM     13  C   UNL d   1     -39.207 -54.492 -81.181 -0.18 +0.01    +0.130    102.328
ATOM     14  C   UNL d   1     -42.599 -56.100 -80.382 -0.26 +0.01    +0.051    102.328
ATOM     15  C   UNL d   1     -38.394 -53.365 -80.554 -0.23 +0.00    +0.051    102.328
ATOM     16  C   UNL d   1     -43.559 -54.355 -76.939 -0.41 +0.00    +0.023    102.328
ATOM     17  C   UNL d   1     -44.201 -53.090 -76.409 -0.40 +0.00    +0.011    102.328
ATOM     18  C   UNL d   1     -41.906 -52.044 -76.286 -0.41 +0.09    +0.216    102.328
ATOM     19  C   UNL d   1     -43.193 -52.356 -75.556 -0.48 +0.04    +0.096    102.328
TER
ENDMDL
MODEL        2
USER    Run = 2
USER    Cluster Rank = 2
USER    Number of conformations in this cluster = 1
USER  
USER    RMSD from reference structure       = 56.396 A
USER  
USER    Estimated Free Energy of Binding    =   -4.90 kcal/mol  [=(1)+(2)+(3)-(4)]
USER    Estimated Inhibition Constant, Ki   =  255.58 uM (micromolar)  [Temperature = 298.15 K]
USER    
USER    (1) Final Intermolecular Energy     =   -4.90 kcal/mol
USER        vdW + Hbond + desolv Energy     =   -4.88 kcal/mol
USER        Electrostatic Energy            =   -0.02 kcal/mol
USER    (2) Final Total Internal Energy     =   +0.00 kcal/mol
USER    (3) Torsional Free Energy           =   +0.00 kcal/mol
USER    (4) Unbound System's Energy  [=(2)] =   +0.00 kcal/mol
USER    
USER    
USER  
USER    DPF = D:/autoduck_test/CID114850_7jxp/CID_114850_7jxp.dpf
USER    NEWDPF move	CID_114850.pdbqt
USER    NEWDPF about	0.000000 -0.000000 0.000000
USER    NEWDPF tran0	-22.407213 18.044086 -49.913662
USER    NEWDPF axisangle0	0.408418 -0.790418 -0.456546 -142.752262
USER    NEWDPF quaternion0	0.387031 -0.749028 -0.432639 -0.319354
USER  
USER                              x       y       z    vdW   Elec        q     RMS 
ATOM      1  O   UNL d   1     -24.483  17.463 -50.267 +0.04 -0.22    -0.775    56.396
ATOM      2  O   UNL d   1     -20.444  20.136 -52.513 -0.17 +0.04    -0.276    56.396
ATOM      3  N   UNL d   1     -23.890  16.467 -49.540 -0.15 +0.04    +0.220    56.396
ATOM      4  N   UNL d   1     -21.437  19.101 -50.678 -0.17 -0.02    -0.297    56.396
ATOM      5  C   UNL d   1     -22.372  16.658 -49.348 -0.31 +0.01    +0.073    56.396
ATOM      6  C   UNL d   1     -22.011  17.920 -48.537 -0.31 +0.02    +0.058    56.396
ATOM      7  C   UNL d   1     -21.583  16.609 -50.662 -0.29 -0.00    +0.055    56.396
ATOM      8  C   UNL d   1     -22.132  19.229 -49.369 -0.22 +0.02    +0.084    56.396
ATOM      9  C   UNL d   1     -22.783  17.912 -47.204 -0.52 +0.00    +0.016    56.396
ATOM     10  C   UNL d   1     -21.727  17.900 -51.469 -0.27 -0.01    +0.117    56.396
ATOM     11  C   UNL d   1     -24.554  16.423 -48.180 -0.28 +0.03    +0.130    56.396
ATOM     12  C   UNL d   1     -21.932  15.358 -51.480 -0.26 -0.00    +0.015    56.396
ATOM     13  C   UNL d   1     -24.126  15.155 -50.259 -0.22 +0.02    +0.130    56.396
ATOM     14  C   UNL d   1     -24.280  17.695 -47.387 -0.42 +0.01    +0.051    56.396
ATOM     15  C   UNL d   1     -23.434  15.131 -51.618 -0.26 +0.01    +0.051    56.396
ATOM     16  C   UNL d   1     -21.648  20.437 -48.555 -0.32 +0.01    +0.023    56.396
ATOM     17  C   UNL d   1     -21.552  21.665 -49.438 -0.36 +0.00    +0.011    56.396
ATOM     18  C   UNL d   1     -20.824  20.171 -51.339 -0.15 +0.01    +0.216    56.396
ATOM     19  C   UNL d   1     -20.528  21.406 -50.518 -0.23 +0.02    +0.096    56.396
TER
ENDMDL
MODEL        9
USER    Run = 9
USER    Cluster Rank = 3
USER    Number of conformations in this cluster = 1
USER  
USER    RMSD from reference structure       = 93.922 A
USER  
USER    Estimated Free Energy of Binding    =   -4.48 kcal/mol  [=(1)+(2)+(3)-(4)]
USER    Estimated Inhibition Constant, Ki   =  524.13 uM (micromolar)  [Temperature = 298.15 K]
USER    
USER    (1) Final Intermolecular Energy     =   -4.48 kcal/mol
USER        vdW + Hbond + desolv Energy     =   -4.42 kcal/mol
USER        Electrostatic Energy            =   -0.05 kcal/mol
USER    (2) Final Total Internal Energy     =   +0.00 kcal/mol
USER    (3) Torsional Free Energy           =   +0.00 kcal/mol
USER    (4) Unbound System's Energy  [=(2)] =   +0.00 kcal/mol
USER    
USER    
USER  
USER    DPF = D:/autoduck_test/CID114850_7jxp/CID_114850_7jxp.dpf
USER    NEWDPF move	CID_114850.pdbqt
USER    NEWDPF about	0.000000 -0.000000 0.000000
USER    NEWDPF tran0	-61.104766 -36.821817 -64.481798
USER    NEWDPF axisangle0	0.630128 -0.771519 0.087728 -55.506764
USER    NEWDPF quaternion0	0.293430 -0.359271 0.040852 -0.884960
USER  
USER                              x       y       z    vdW   Elec        q     RMS 
ATOM      1  O   UNL d   1     -61.031 -37.804 -62.533 +0.16 +0.16    -0.775    93.922
ATOM      2  O   UNL d   1     -62.995 -38.420 -67.459 -0.21 +0.23    -0.276    93.922
ATOM      3  N   UNL d   1     -59.855 -37.124 -62.700 -0.18 -0.10    +0.220    93.922
ATOM      4  N   UNL d   1     -62.004 -37.114 -65.804 -0.06 +0.11    -0.297    93.922
ATOM      5  C   UNL d   1     -59.690 -36.507 -64.104 -0.12 -0.06    +0.073    93.922
ATOM      6  C   UNL d   1     -60.746 -35.430 -64.429 -0.30 -0.03    +0.058    93.922
ATOM      7  C   UNL d   1     -59.617 -37.555 -65.222 -0.31 -0.03    +0.055    93.922
ATOM      8  C   UNL d   1     -62.135 -36.033 -64.790 -0.16 -0.02    +0.084    93.922
ATOM      9  C   UNL d   1     -60.759 -34.370 -63.311 -0.42 -0.01    +0.016    93.922
ATOM     10  C   UNL d   1     -60.989 -38.143 -65.551 -0.17 -0.05    +0.117    93.922
ATOM     11  C   UNL d   1     -59.807 -36.015 -61.670 -0.33 -0.04    +0.130    93.922
ATOM     12  C   UNL d   1     -58.570 -38.633 -64.913 -0.45 -0.01    +0.015    93.922
ATOM     13  C   UNL d   1     -58.714 -38.089 -62.458 -0.37 -0.05    +0.130    93.922
ATOM     14  C   UNL d   1     -60.894 -34.977 -61.920 -0.40 -0.01    +0.051    93.922
ATOM     15  C   UNL d   1     -58.691 -39.200 -63.502 -0.42 -0.01    +0.051    93.922
ATOM     16  C   UNL d   1     -63.111 -34.930 -65.220 -0.21 -0.00    +0.023    93.922
ATOM     17  C   UNL d   1     -64.378 -35.537 -65.786 -0.15 -0.00    +0.011    93.922
ATOM     18  C   UNL d   1     -62.982 -37.400 -66.764 -0.15 -0.10    +0.216    93.922
ATOM     19  C   UNL d   1     -64.025 -36.335 -67.019 -0.17 -0.03    +0.096    93.922
TER
ENDMDL
MODEL       20
USER    Run = 20
USER    Cluster Rank = 4
USER    Number of conformations in this cluster = 1
USER  
USER    RMSD from reference structure       = 52.604 A
USER  
USER    Estimated Free Energy of Binding    =   -4.45 kcal/mol  [=(1)+(2)+(3)-(4)]
USER    Estimated Inhibition Constant, Ki   =  550.48 uM (micromolar)  [Temperature = 298.15 K]
USER    
USER    (1) Final Intermolecular Energy     =   -4.45 kcal/mol
USER        vdW + Hbond + desolv Energy     =   -4.12 kcal/mol
USER        Electrostatic Energy            =   -0.33 kcal/mol
USER    (2) Final Total Internal Energy     =   +0.00 kcal/mol
USER    (3) Torsional Free Energy           =   +0.00 kcal/mol
USER    (4) Unbound System's Energy  [=(2)] =   +0.00 kcal/mol
USER    
USER    
USER  
USER    DPF = D:/autoduck_test/CID114850_7jxp/CID_114850_7jxp.dpf
USER    NEWDPF move	CID_114850.pdbqt
USER    NEWDPF about	0.000000 -0.000000 0.000000
USER    NEWDPF tran0	-27.866112 -42.207379 -20.809653
USER    NEWDPF axisangle0	0.085466 -0.960590 -0.264503 -95.494189
USER    NEWDPF quaternion0	0.063260 -0.711014 -0.195781 -0.672404
USER  
USER                              x       y       z    vdW   Elec        q     RMS 
ATOM      1  O   UNL d   1     -29.548 -42.306 -19.420 +0.11 +0.08    -0.775    52.604
ATOM      2  O   UNL d   1     -28.311 -43.084 -24.554 -0.25 -0.01    -0.276    52.604
ATOM      3  N   UNL d   1     -28.415 -42.636 -18.726 -0.20 -0.09    +0.220    52.604
ATOM      4  N   UNL d   1     -27.803 -42.268 -22.433 -0.11 +0.05    -0.297    52.604
ATOM      5  C   UNL d   1     -27.161 -42.768 -19.614 -0.15 -0.06    +0.073    52.604
ATOM      6  C   UNL d   1     -26.755 -41.448 -20.302 -0.17 -0.03    +0.058    52.604
ATOM      7  C   UNL d   1     -27.257 -43.909 -20.633 -0.36 -0.03    +0.055    52.604
ATOM      8  C   UNL d   1     -27.656 -41.100 -21.522 -0.16 -0.02    +0.084    52.604
ATOM      9  C   UNL d   1     -26.621 -40.337 -19.244 -0.13 -0.01    +0.016    52.604
ATOM     10  C   UNL d   1     -28.157 -43.551 -21.816 -0.27 -0.02    +0.117    52.604
ATOM     11  C   UNL d   1     -28.171 -41.558 -17.691 -0.25 -0.03    +0.130    52.604
ATOM     12  C   UNL d   1     -27.660 -45.229 -19.962 -0.47 -0.01    +0.015    52.604
ATOM     13  C   UNL d   1     -28.658 -43.959 -18.030 -0.34 -0.07    +0.130    52.604
ATOM     14  C   UNL d   1     -27.847 -40.221 -18.346 -0.18 -0.00    +0.051    52.604
ATOM     15  C   UNL d   1     -28.862 -45.088 -19.034 -0.40 -0.04    +0.051    52.604
ATOM     16  C   UNL d   1     -27.138 -39.847 -22.241 -0.14 -0.00    +0.023    52.604
ATOM     17  C   UNL d   1     -27.874 -39.646 -23.550 -0.23 -0.00    +0.011    52.604
ATOM     18  C   UNL d   1     -27.966 -42.155 -23.818 -0.19 -0.01    +0.216    52.604
ATOM     19  C   UNL d   1     -27.599 -40.830 -24.447 -0.23 -0.02    +0.096    52.604
TER
ENDMDL
MODEL       11
USER    Run = 11
USER    Cluster Rank = 5
USER    Number of conformations in this cluster = 2
USER  
USER    RMSD from reference structure       = 110.429 A
USER  
USER    Estimated Free Energy of Binding    =   -4.34 kcal/mol  [=(1)+(2)+(3)-(4)]
USER    Estimated Inhibition Constant, Ki   =  658.60 uM (micromolar)  [Temperature = 298.15 K]
USER    
USER    (1) Final Intermolecular Energy     =   -4.34 kcal/mol
USER        vdW + Hbond + desolv Energy     =   -4.35 kcal/mol
USER        Electrostatic Energy            =   +0.01 kcal/mol
USER    (2) Final Total Internal Energy     =   +0.00 kcal/mol
USER    (3) Torsional Free Energy           =   +0.00 kcal/mol
USER    (4) Unbound System's Energy  [=(2)] =   +0.00 kcal/mol
USER    
USER    
USER  
USER    DPF = D:/autoduck_test/CID114850_7jxp/CID_114850_7jxp.dpf
USER    NEWDPF move	CID_114850.pdbqt
USER    NEWDPF about	0.000000 -0.000000 0.000000
USER    NEWDPF tran0	-63.383263 -19.792449 -90.621739
USER    NEWDPF axisangle0	-0.041504 -0.997590 -0.055603 -171.433986
USER    NEWDPF quaternion0	-0.041388 -0.994804 -0.055448 -0.074683
USER  
USER                              x       y       z    vdW   Elec        q     RMS 
ATOM      1  O   UNL d   1     -65.058 -19.373 -91.959 +0.10 +0.03    -0.775    110.429
ATOM      2  O   UNL d   1     -60.542 -22.205 -91.668 -0.31 +0.02    -0.276    110.429
ATOM      3  N   UNL d   1     -65.527 -19.318 -90.675 -0.07 -0.01    +0.220    110.429
ATOM      4  N   UNL d   1     -61.960 -20.536 -90.875 -0.14 +0.03    -0.297    110.429
ATOM      5  C   UNL d   1     -64.493 -19.752 -89.617 -0.30 -0.01    +0.073    110.429
ATOM      6  C   UNL d   1     -63.254 -18.834 -89.557 -0.26 -0.01    +0.058    110.429
ATOM      7  C   UNL d   1     -64.077 -21.223 -89.743 -0.34 -0.02    +0.055    110.429
ATOM      8  C   UNL d   1     -62.257 -19.086 -90.725 -0.20 -0.00    +0.084    110.429
ATOM      9  C   UNL d   1     -63.707 -17.372 -89.382 -0.32 -0.00    +0.016    110.429
ATOM     10  C   UNL d   1     -63.108 -21.450 -90.904 -0.28 -0.03    +0.117    110.429
ATOM     11  C   UNL d   1     -65.947 -17.891 -90.392 -0.20 +0.00    +0.130    110.429
ATOM     12  C   UNL d   1     -65.299 -22.149 -89.803 -0.25 -0.01    +0.015    110.429
ATOM     13  C   UNL d   1     -66.734 -20.228 -90.574 -0.18 -0.00    +0.130    110.429
ATOM     14  C   UNL d   1     -64.751 -16.947 -90.408 -0.21 +0.00    +0.051    110.429
ATOM     15  C   UNL d   1     -66.354 -21.686 -90.804 -0.18 -0.01    +0.051    110.429
ATOM     16  C   UNL d   1     -60.991 -18.236 -90.553 -0.36 +0.00    +0.023    110.429
ATOM     17  C   UNL d   1     -59.935 -18.650 -91.556 -0.32 +0.00    +0.011    110.429
ATOM     18  C   UNL d   1     -60.733 -21.034 -91.326 -0.29 +0.00    +0.216    110.429
ATOM     19  C   UNL d   1     -59.554 -20.087 -91.293 -0.22 +0.02    +0.096    110.429
TER
ENDMDL
MODEL       46
USER    Run = 46
USER    Cluster Rank = 6
USER    Number of conformations in this cluster = 1
USER  
USER    RMSD from reference structure       = 96.839 A
USER  
USER    Estimated Free Energy of Binding    =   -4.33 kcal/mol  [=(1)+(2)+(3)-(4)]
USER    Estimated Inhibition Constant, Ki   =  674.03 uM (micromolar)  [Temperature = 298.15 K]
USER    
USER    (1) Final Intermolecular Energy     =   -4.33 kcal/mol
USER        vdW + Hbond + desolv Energy     =   -4.36 kcal/mol
USER        Electrostatic Energy            =   +0.03 kcal/mol
USER    (2) Final Total Internal Energy     =   +0.00 kcal/mol
USER    (3) Torsional Free Energy           =   +0.00 kcal/mol
USER    (4) Unbound System's Energy  [=(2)] =   +0.00 kcal/mol
USER    
USER    
USER  
USER    DPF = D:/autoduck_test/CID114850_7jxp/CID_114850_7jxp.dpf
USER    NEWDPF move	CID_114850.pdbqt
USER    NEWDPF about	0.000000 -0.000000 0.000000
USER    NEWDPF tran0	-32.729452 -19.796007 -90.126197
USER    NEWDPF axisangle0	-0.787321 0.475426 -0.392550 178.633204
USER    NEWDPF quaternion0	-0.787265 0.475392 -0.392522 0.011927
USER  
USER                              x       y       z    vdW   Elec        q     RMS 
ATOM      1  O   UNL d   1     -31.496 -21.584 -90.350 +0.11 -0.41    -0.775    96.839
ATOM      2  O   UNL d   1     -31.579 -16.381 -91.541 -0.44 -0.14    -0.276    96.839
ATOM      3  N   UNL d   1     -32.168 -21.689 -89.163 -0.05 +0.13    +0.220    96.839
ATOM      4  N   UNL d   1     -32.634 -18.326 -90.813 -0.17 -0.16    -0.297    96.839
ATOM      5  C   UNL d   1     -32.962 -20.421 -88.786 -0.27 +0.05    +0.073    96.839
ATOM      6  C   UNL d   1     -34.094 -20.089 -89.780 -0.23 +0.04    +0.058    96.839
ATOM      7  C   UNL d   1     -32.071 -19.198 -88.543 -0.38 +0.03    +0.055    96.839
ATOM      8  C   UNL d   1     -33.573 -19.445 -91.097 -0.22 +0.04    +0.084    96.839
ATOM      9  C   UNL d   1     -34.997 -21.323 -89.963 -0.14 +0.01    +0.016    96.839
ATOM     10  C   UNL d   1     -31.559 -18.589 -89.849 -0.19 +0.06    +0.117    96.839
ATOM     11  C   UNL d   1     -33.129 -22.854 -89.272 -0.04 +0.07    +0.130    96.839
ATOM     12  C   UNL d   1     -30.940 -19.514 -87.555 -0.43 +0.01    +0.015    96.839
ATOM     13  C   UNL d   1     -31.157 -21.969 -88.071 -0.15 +0.08    +0.130    96.839
ATOM     14  C   UNL d   1     -34.214 -22.585 -90.308 -0.04 +0.02    +0.051    96.839
ATOM     15  C   UNL d   1     -30.193 -20.801 -87.890 -0.35 +0.03    +0.051    96.839
ATOM     16  C   UNL d   1     -34.743 -19.024 -91.996 -0.22 +0.01    +0.023    96.839
ATOM     17  C   UNL d   1     -34.243 -18.197 -93.163 -0.40 +0.00    +0.011    96.839
ATOM     18  C   UNL d   1     -32.498 -17.200 -91.634 -0.37 +0.10    +0.216    96.839
ATOM     19  C   UNL d   1     -33.608 -16.936 -92.625 -0.41 +0.04    +0.096    96.839
TER
ENDMDL
MODEL       35
USER    Run = 35
USER    Cluster Rank = 7
USER    Number of conformations in this cluster = 1
USER  
USER    RMSD from reference structure       = 23.362 A
USER  
USER    Estimated Free Energy of Binding    =   -4.24 kcal/mol  [=(1)+(2)+(3)-(4)]
USER    Estimated Inhibition Constant, Ki   =  781.68 uM (micromolar)  [Temperature = 298.15 K]
USER    
USER    (1) Final Intermolecular Energy     =   -4.24 kcal/mol
USER        vdW + Hbond + desolv Energy     =   -4.21 kcal/mol
USER        Electrostatic Energy            =   -0.03 kcal/mol
USER    (2) Final Total Internal Energy     =   +0.00 kcal/mol
USER    (3) Torsional Free Energy           =   +0.00 kcal/mol
USER    (4) Unbound System's Energy  [=(2)] =   +0.00 kcal/mol
USER    
USER    
USER  
USER    DPF = D:/autoduck_test/CID114850_7jxp/CID_114850_7jxp.dpf
USER    NEWDPF move	CID_114850.pdbqt
USER    NEWDPF about	0.000000 -0.000000 0.000000
USER    NEWDPF tran0	0.979312 -8.979420 -22.684833
USER    NEWDPF axisangle0	-0.214655 -0.914925 -0.341811 148.564797
USER    NEWDPF quaternion0	-0.206629 -0.880715 -0.329030 0.270896
USER  
USER                              x       y       z    vdW   Elec        q     RMS 
ATOM      1  O   UNL d   1       0.852  -7.342 -24.124 +0.11 +0.01    -0.775    23.362
ATOM      2  O   UNL d   1       3.181 -12.088 -23.379 -0.07 -0.04    -0.276    23.362
ATOM      3  N   UNL d   1      -0.359  -7.436 -23.493 -0.10 -0.01    +0.220    23.362
ATOM      4  N   UNL d   1       1.984 -10.253 -22.585 -0.11 -0.03    -0.297    23.362
ATOM      5  C   UNL d   1      -0.477  -8.656 -22.557 -0.26 +0.00    +0.073    23.362
ATOM      6  C   UNL d   1       0.512  -8.619 -21.373 -0.32 +0.00    +0.058    23.362
ATOM      7  C   UNL d   1      -0.395  -9.997 -23.295 -0.29 +0.01    +0.055    23.362
ATOM      8  C   UNL d   1       1.964  -8.999 -21.786 -0.28 +0.01    +0.084    23.362
ATOM      9  C   UNL d   1       0.369  -7.279 -20.626 -0.42 -0.00    +0.016    23.362
ATOM     10  C   UNL d   1       1.037 -10.344 -23.703 -0.18 +0.02    +0.117    23.362
ATOM     11  C   UNL d   1      -0.561  -6.174 -22.681 -0.30 -0.06    +0.130    23.362
ATOM     12  C   UNL d   1      -1.375 -10.049 -24.476 -0.25 +0.00    +0.015    23.362
ATOM     13  C   UNL d   1      -1.436  -7.532 -24.553 -0.19 +0.03    +0.130    23.362
ATOM     14  C   UNL d   1       0.457  -6.071 -21.551 -0.35 -0.02    +0.051    23.362
ATOM     15  C   UNL d   1      -1.304  -8.814 -25.368 -0.12 +0.02    +0.051    23.362
ATOM     16  C   UNL d   1       2.879  -9.064 -20.555 -0.34 +0.00    +0.023    23.362
ATOM     17  C   UNL d   1       4.223  -9.654 -20.928 -0.31 +0.00    +0.011    23.362
ATOM     18  C   UNL d   1       3.043 -11.169 -22.566 -0.15 +0.02    +0.216    23.362
ATOM     19  C   UNL d   1       4.015 -11.069 -21.412 -0.28 +0.00    +0.096    23.362
TER
ENDMDL
MODEL       19
USER    Run = 19
USER    Cluster Rank = 8
USER    Number of conformations in this cluster = 1
USER  
USER    RMSD from reference structure       = 39.027 A
USER  
USER    Estimated Free Energy of Binding    =   -4.23 kcal/mol  [=(1)+(2)+(3)-(4)]
USER    Estimated Inhibition Constant, Ki   =  788.64 uM (micromolar)  [Temperature = 298.15 K]
USER    
USER    (1) Final Intermolecular Energy     =   -4.23 kcal/mol
USER        vdW + Hbond + desolv Energy     =   -3.85 kcal/mol
USER        Electrostatic Energy            =   -0.39 kcal/mol
USER    (2) Final Total Internal Energy     =   +0.00 kcal/mol
USER    (3) Torsional Free Energy           =   +0.00 kcal/mol
USER    (4) Unbound System's Energy  [=(2)] =   +0.00 kcal/mol
USER    
USER    
USER  
USER    DPF = D:/autoduck_test/CID114850_7jxp/CID_114850_7jxp.dpf
USER    NEWDPF move	CID_114850.pdbqt
USER    NEWDPF about	0.000000 -0.000000 0.000000
USER    NEWDPF tran0	-9.468590 -33.864696 -20.657455
USER    NEWDPF axisangle0	0.454005 -0.333437 -0.826256 -148.600663
USER    NEWDPF quaternion0	0.437068 -0.320998 -0.795431 -0.270595
USER  
USER                              x       y       z    vdW   Elec        q     RMS 
ATOM      1  O   UNL d   1     -11.540 -34.556 -20.675 -0.37 -0.64    -0.775    39.027
ATOM      2  O   UNL d   1      -8.618 -30.089 -20.555 -0.95 -0.38    -0.276    39.027
ATOM      3  N   UNL d   1     -10.799 -35.447 -21.401 -0.08 +0.12    +0.220    39.027
ATOM      4  N   UNL d   1      -8.821 -32.402 -20.369 -0.10 -0.24    -0.297    39.027
ATOM      5  C   UNL d   1      -9.336 -35.008 -21.616 -0.07 +0.04    +0.073    39.027
ATOM      6  C   UNL d   1      -8.530 -34.896 -20.305 -0.05 +0.03    +0.058    39.027
ATOM      7  C   UNL d   1      -9.204 -33.727 -22.449 -0.16 +0.04    +0.055    39.027
ATOM      8  C   UNL d   1      -8.863 -33.608 -19.498 -0.16 +0.05    +0.084    39.027
ATOM      9  C   UNL d   1      -8.645 -36.215 -19.517 -0.04 +0.01    +0.016    39.027
ATOM     10  C   UNL d   1      -9.548 -32.476 -21.641 -0.28 +0.11    +0.117    39.027
ATOM     11  C   UNL d   1     -10.809 -36.770 -20.665 -0.05 +0.06    +0.130    39.027
ATOM     12  C   UNL d   1     -10.001 -33.824 -23.757 -0.21 +0.01    +0.015    39.027
ATOM     13  C   UNL d   1     -11.458 -35.617 -22.754 -0.16 +0.07    +0.130    39.027
ATOM     14  C   UNL d   1     -10.088 -36.668 -19.326 -0.09 +0.02    +0.051    39.027
ATOM     15  C   UNL d   1     -11.429 -34.320 -23.554 -0.33 +0.04    +0.051    39.027
ATOM     16  C   UNL d   1      -7.951 -33.485 -18.269 -0.15 +0.01    +0.023    39.027
ATOM     17  C   UNL d   1      -8.120 -32.127 -17.620 +0.10 +0.01    +0.011    39.027
ATOM     18  C   UNL d   1      -8.446 -31.131 -19.917 -0.33 +0.20    +0.216    39.027
ATOM     19  C   UNL d   1      -7.697 -31.063 -18.605 -0.36 +0.07    +0.096    39.027
TER
ENDMDL
MODEL       12
USER    Run = 12
USER    Cluster Rank = 9
USER    Number of conformations in this cluster = 1
USER  
USER    RMSD from reference structure       = 93.930 A
USER  
USER    Estimated Free Energy of Binding    =   -4.23 kcal/mol  [=(1)+(2)+(3)-(4)]
USER    Estimated Inhibition Constant, Ki   =  793.55 uM (micromolar)  [Temperature = 298.15 K]
USER    
USER    (1) Final Intermolecular Energy     =   -4.23 kcal/mol
USER        vdW + Hbond + desolv Energy     =   -4.32 kcal/mol
USER        Electrostatic Energy            =   +0.09 kcal/mol
USER    (2) Final Total Internal Energy     =   +0.00 kcal/mol
USER    (3) Torsional Free Energy           =   +0.00 kcal/mol
USER    (4) Unbound System's Energy  [=(2)] =   +0.00 kcal/mol
USER    
USER    
USER  
USER    DPF = D:/autoduck_test/CID114850_7jxp/CID_114850_7jxp.dpf
USER    NEWDPF move	CID_114850.pdbqt
USER    NEWDPF about	0.000000 -0.000000 0.000000
USER    NEWDPF tran0	-61.208639 -38.353596 -63.502895
USER    NEWDPF axisangle0	-0.445244 -0.838146 -0.315071 -146.130409
USER    NEWDPF quaternion0	-0.425937 -0.801801 -0.301408 -0.291283
USER  
USER                              x       y       z    vdW   Elec        q     RMS 
ATOM      1  O   UNL d   1     -62.130 -36.374 -63.445 +0.17 +0.16    -0.775    93.930
ATOM      2  O   UNL d   1     -61.737 -40.720 -66.521 -0.11 +0.12    -0.276    93.930
ATOM      3  N   UNL d   1     -62.065 -36.840 -62.160 -0.12 -0.03    +0.220    93.930
ATOM      4  N   UNL d   1     -61.045 -39.433 -64.707 -0.01 +0.07    -0.297    93.930
ATOM      5  C   UNL d   1     -61.582 -38.301 -62.054 -0.22 -0.01    +0.073    93.930
ATOM      6  C   UNL d   1     -60.138 -38.508 -62.555 -0.32 -0.01    +0.058    93.930
ATOM      7  C   UNL d   1     -62.538 -39.305 -62.711 -0.22 -0.01    +0.055    93.930
ATOM      8  C   UNL d   1     -60.033 -38.522 -64.108 -0.23 -0.03    +0.084    93.930
ATOM      9  C   UNL d   1     -59.199 -37.518 -61.840 -0.33 -0.01    +0.016    93.930
ATOM     10  C   UNL d   1     -62.427 -39.292 -64.236 -0.07 -0.03    +0.117    93.930
ATOM     11  C   UNL d   1     -61.110 -35.953 -61.390 -0.32 -0.02    +0.130    93.930
ATOM     12  C   UNL d   1     -63.979 -39.111 -62.221 -0.17 -0.00    +0.015    93.930
ATOM     13  C   UNL d   1     -63.448 -36.742 -61.552 -0.29 -0.01    +0.130    93.930
ATOM     14  C   UNL d   1     -59.686 -36.076 -61.918 -0.40 -0.02    +0.051    93.930
ATOM     15  C   UNL d   1     -64.438 -37.657 -62.265 -0.26 -0.00    +0.051    93.930
ATOM     16  C   UNL d   1     -58.601 -38.850 -64.553 -0.44 -0.01    +0.023    93.930
ATOM     17  C   UNL d   1     -58.553 -39.088 -66.048 -0.52 -0.00    +0.011    93.930
ATOM     18  C   UNL d   1     -60.842 -40.143 -65.896 -0.12 -0.06    +0.216    93.930
ATOM     19  C   UNL d   1     -59.415 -40.284 -66.376 -0.36 -0.01    +0.096    93.930
TER
ENDMDL
MODEL       43
USER    Run = 43
USER    Cluster Rank = 10
USER    Number of conformations in this cluster = 1
USER  
USER    RMSD from reference structure       = 115.382 A
USER  
USER    Estimated Free Energy of Binding    =   -4.23 kcal/mol  [=(1)+(2)+(3)-(4)]
USER    Estimated Inhibition Constant, Ki   =  797.49 uM (micromolar)  [Temperature = 298.15 K]
USER    
USER    (1) Final Intermolecular Energy     =   -4.23 kcal/mol
USER        vdW + Hbond + desolv Energy     =   -3.96 kcal/mol
USER        Electrostatic Energy            =   -0.27 kcal/mol
USER    (2) Final Total Internal Energy     =   +0.00 kcal/mol
USER    (3) Torsional Free Energy           =   +0.00 kcal/mol
USER    (4) Unbound System's Energy  [=(2)] =   +0.00 kcal/mol
USER    
USER    
USER  
USER    DPF = D:/autoduck_test/CID114850_7jxp/CID_114850_7jxp.dpf
USER    NEWDPF move	CID_114850.pdbqt
USER    NEWDPF about	0.000000 -0.000000 0.000000
USER    NEWDPF tran0	-45.901235 -66.912810 -84.178461
USER    NEWDPF axisangle0	-0.421752 0.816660 -0.393945 -172.517012
USER    NEWDPF quaternion0	-0.420853 0.814919 -0.393105 -0.065255
USER  
USER                              x       y       z    vdW   Elec        q     RMS 
ATOM      1  O   UNL d   1     -46.220 -68.900 -85.028 +0.04 -0.72    -0.775    115.382
ATOM      2  O   UNL d   1     -42.331 -65.551 -83.555 -0.28 +0.04    -0.276    115.382
ATOM      3  N   UNL d   1     -47.254 -68.643 -84.170 -0.11 +0.12    +0.220    115.382
ATOM      4  N   UNL d   1     -44.564 -65.998 -84.044 -0.10 -0.07    -0.297    115.382
ATOM      5  C   UNL d   1     -47.086 -67.337 -83.367 -0.24 +0.03    +0.073    115.382
ATOM      6  C   UNL d   1     -47.066 -66.073 -84.250 -0.21 +0.02    +0.058    115.382
ATOM      7  C   UNL d   1     -45.881 -67.360 -82.418 -0.32 +0.01    +0.055    115.382
ATOM      8  C   UNL d   1     -45.710 -65.868 -84.985 -0.16 +0.04    +0.084    115.382
ATOM      9  C   UNL d   1     -48.313 -66.058 -85.154 -0.23 +0.01    +0.016    115.382
ATOM     10  C   UNL d   1     -44.559 -67.171 -83.162 -0.24 +0.02    +0.117    115.382
ATOM     11  C   UNL d   1     -48.526 -68.555 -84.986 -0.14 +0.06    +0.130    115.382
ATOM     12  C   UNL d   1     -45.887 -68.614 -81.533 -0.46 +0.00    +0.015    115.382
ATOM     13  C   UNL d   1     -47.358 -69.800 -83.198 -0.20 +0.07    +0.130    115.382
ATOM     14  C   UNL d   1     -48.500 -67.357 -85.928 -0.12 +0.02    +0.051    115.382
ATOM     15  C   UNL d   1     -46.117 -69.902 -82.317 -0.41 +0.02    +0.051    115.382
ATOM     16  C   UNL d   1     -45.701 -64.538 -85.750 -0.21 +0.01    +0.023    115.382
ATOM     17  C   UNL d   1     -44.311 -64.237 -86.270 -0.18 +0.00    +0.011    115.382
ATOM     18  C   UNL d   1     -43.362 -65.295 -84.184 -0.18 +0.02    +0.216    115.382
ATOM     19  C   UNL d   1     -43.375 -64.088 -85.094 -0.20 +0.02    +0.096    115.382
TER
ENDMDL
MODEL       22
USER    Run = 22
USER    Cluster Rank = 11
USER    Number of conformations in this cluster = 1
USER  
USER    RMSD from reference structure       = 22.282 A
USER  
USER    Estimated Free Energy of Binding    =   -4.11 kcal/mol  [=(1)+(2)+(3)-(4)]
USER    Estimated Inhibition Constant, Ki   =  975.29 uM (micromolar)  [Temperature = 298.15 K]
USER    
USER    (1) Final Intermolecular Energy     =   -4.11 kcal/mol
USER        vdW + Hbond + desolv Energy     =   -3.92 kcal/mol
USER        Electrostatic Energy            =   -0.19 kcal/mol
USER    (2) Final Total Internal Energy     =   +0.00 kcal/mol
USER    (3) Torsional Free Energy           =   +0.00 kcal/mol
USER    (4) Unbound System's Energy  [=(2)] =   +0.00 kcal/mol
USER    
USER    
USER  
USER    DPF = D:/autoduck_test/CID114850_7jxp/CID_114850_7jxp.dpf
USER    NEWDPF move	CID_114850.pdbqt
USER    NEWDPF about	0.000000 -0.000000 0.000000
USER    NEWDPF tran0	-24.215740 4.542720 -6.078677
USER    NEWDPF axisangle0	-0.042349 0.990541 -0.130516 120.926357
USER    NEWDPF quaternion0	-0.036846 0.861810 -0.113554 0.492983
USER  
USER                              x       y       z    vdW   Elec        q     RMS 
ATOM      1  O   UNL d   1     -26.342   4.363  -5.614 +0.03 -0.15    -0.775    22.282
ATOM      2  O   UNL d   1     -22.502   2.135  -8.580 -0.39 -0.09    -0.276    22.282
ATOM      3  N   UNL d   1     -25.707   4.812  -4.488 -0.03 -0.01    +0.220    22.282
ATOM      4  N   UNL d   1     -23.304   3.864  -7.240 -0.14 -0.07    -0.297    22.282
ATOM      5  C   UNL d   1     -24.170   4.837  -4.611 -0.23 -0.01    +0.073    22.282
ATOM      6  C   UNL d   1     -23.657   5.810  -5.693 -0.22 -0.00    +0.058    22.282
ATOM      7  C   UNL d   1     -23.554   3.445  -4.793 -0.39 +0.01    +0.055    22.282
ATOM      8  C   UNL d   1     -23.825   5.254  -7.136 -0.19 +0.01    +0.084    22.282
ATOM      9  C   UNL d   1     -24.257   7.208  -5.452 -0.12 -0.00    +0.016    22.282
ATOM     10  C   UNL d   1     -23.741   2.912  -6.213 -0.29 +0.04    +0.117    22.282
ATOM     11  C   UNL d   1     -26.198   6.216  -4.205 -0.03 -0.02    +0.130    22.282
ATOM     12  C   UNL d   1     -24.055   2.465  -3.723 -0.41 +0.01    +0.015    22.282
ATOM     13  C   UNL d   1     -26.087   3.903  -3.338 -0.09 -0.02    +0.130    22.282
ATOM     14  C   UNL d   1     -25.773   7.186  -5.302 -0.04 -0.00    +0.051    22.282
ATOM     15  C   UNL d   1     -25.571   2.485  -3.555 -0.19 +0.01    +0.051    22.282
ATOM     16  C   UNL d   1     -23.191   6.204  -8.162 -0.21 +0.00    +0.023    22.282
ATOM     17  C   UNL d   1     -23.152   5.555  -9.530 -0.28 +0.00    +0.011    22.282
ATOM     18  C   UNL d   1     -22.731   3.335  -8.403 -0.33 +0.06    +0.216    22.282
ATOM     19  C   UNL d   1     -22.283   4.322  -9.457 -0.36 +0.03    +0.096    22.282
TER
ENDMDL
MODEL       40
USER    Run = 40
USER    Cluster Rank = 12
USER    Number of conformations in this cluster = 1
USER  
USER    RMSD from reference structure       = 100.102 A
USER  
USER    Estimated Free Energy of Binding    =   -4.10 kcal/mol  [=(1)+(2)+(3)-(4)]
USER    Estimated Inhibition Constant, Ki   =  987.89 uM (micromolar)  [Temperature = 298.15 K]
USER    
USER    (1) Final Intermolecular Energy     =   -4.10 kcal/mol
USER        vdW + Hbond + desolv Energy     =   -4.03 kcal/mol
USER        Electrostatic Energy            =   -0.07 kcal/mol
USER    (2) Final Total Internal Energy     =   +0.00 kcal/mol
USER    (3) Torsional Free Energy           =   +0.00 kcal/mol
USER    (4) Unbound System's Energy  [=(2)] =   +0.00 kcal/mol
USER    
USER    
USER  
USER    DPF = D:/autoduck_test/CID114850_7jxp/CID_114850_7jxp.dpf
USER    NEWDPF move	CID_114850.pdbqt
USER    NEWDPF about	0.000000 -0.000000 0.000000
USER    NEWDPF tran0	-73.372964 -7.142570 -71.264924
USER    NEWDPF axisangle0	-0.569302 -0.067837 0.819325 -138.911347
USER    NEWDPF quaternion0	-0.533095 -0.063523 0.767217 -0.350932
USER  
USER                              x       y       z    vdW   Elec        q     RMS 
ATOM      1  O   UNL d   1     -75.089  -5.896 -71.786 +0.06 -0.02    -0.775    100.102
ATOM      2  O   UNL d   1     -72.028  -7.281 -67.637 -0.54 -0.07    -0.276    100.102
ATOM      3  N   UNL d   1     -74.255  -5.931 -72.871 -0.06 -0.01    +0.220    100.102
ATOM      4  N   UNL d   1     -72.760  -7.589 -69.827 -0.16 -0.03    -0.297    100.102
ATOM      5  C   UNL d   1     -72.915  -6.645 -72.601 -0.25 -0.01    +0.073    100.102
ATOM      6  C   UNL d   1     -73.075  -8.141 -72.257 -0.33 -0.00    +0.058    100.102
ATOM      7  C   UNL d   1     -72.049  -5.933 -71.555 -0.27 -0.01    +0.055    100.102
ATOM      8  C   UNL d   1     -73.565  -8.377 -70.799 -0.21 +0.01    +0.084    100.102
ATOM      9  C   UNL d   1     -73.908  -8.834 -73.352 -0.23 -0.00    +0.016    100.102
ATOM     10  C   UNL d   1     -72.556  -6.168 -70.132 -0.21 +0.00    +0.117    100.102
ATOM     11  C   UNL d   1     -74.977  -6.653 -73.990 -0.10 -0.00    +0.130    100.102
ATOM     12  C   UNL d   1     -71.881  -4.444 -71.885 -0.36 -0.00    +0.015    100.102
ATOM     13  C   UNL d   1     -73.969  -4.505 -73.292 -0.11 +0.00    +0.130    100.102
ATOM     14  C   UNL d   1     -75.221  -8.116 -73.642 -0.15 +0.00    +0.051    100.102
ATOM     15  C   UNL d   1     -73.198  -3.750 -72.215 -0.15 +0.00    +0.051    100.102
ATOM     16  C   UNL d   1     -73.592  -9.876 -70.470 -0.26 +0.00    +0.023    100.102
ATOM     17  C   UNL d   1     -73.845 -10.088 -68.992 -0.21 +0.00    +0.011    100.102
ATOM     18  C   UNL d   1     -72.495  -8.009 -68.518 -0.23 +0.05    +0.216    100.102
ATOM     19  C   UNL d   1     -72.707  -9.474 -68.212 -0.26 +0.03    +0.096    100.102
TER
ENDMDL
MODEL       38
USER    Run = 38
USER    Cluster Rank = 13
USER    Number of conformations in this cluster = 1
USER  
USER    RMSD from reference structure       = 86.555 A
USER  
USER    Estimated Free Energy of Binding    =   -4.10 kcal/mol  [=(1)+(2)+(3)-(4)]
USER    Estimated Inhibition Constant, Ki   =  990.21 uM (micromolar)  [Temperature = 298.15 K]
USER    
USER    (1) Final Intermolecular Energy     =   -4.10 kcal/mol
USER        vdW + Hbond + desolv Energy     =   -4.05 kcal/mol
USER        Electrostatic Energy            =   -0.04 kcal/mol
USER    (2) Final Total Internal Energy     =   +0.00 kcal/mol
USER    (3) Torsional Free Energy           =   +0.00 kcal/mol
USER    (4) Unbound System's Energy  [=(2)] =   +0.00 kcal/mol
USER    
USER    
USER  
USER    DPF = D:/autoduck_test/CID114850_7jxp/CID_114850_7jxp.dpf
USER    NEWDPF move	CID_114850.pdbqt
USER    NEWDPF about	0.000000 -0.000000 0.000000
USER    NEWDPF tran0	-54.731126 -66.395164 -22.624194
USER    NEWDPF axisangle0	0.301059 0.421972 -0.855163 -136.062511
USER    NEWDPF quaternion0	0.279199 0.391332 -0.793068 -0.374101
USER  
USER                              x       y       z    vdW   Elec        q     RMS 
ATOM      1  O   UNL d   1     -55.704 -68.331 -22.899 +0.09 -0.21    -0.775    86.555
ATOM      2  O   UNL d   1     -54.830 -64.572 -19.210 -0.38 -0.25    -0.276    86.555
ATOM      3  N   UNL d   1     -55.782 -67.654 -24.086 -0.07 +0.06    +0.220    86.555
ATOM      4  N   UNL d   1     -54.395 -65.536 -21.286 -0.09 -0.13    -0.297    86.555
ATOM      5  C   UNL d   1     -55.277 -66.199 -24.004 -0.17 +0.02    +0.073    86.555
ATOM      6  C   UNL d   1     -53.778 -66.088 -23.657 -0.25 +0.01    +0.058    86.555
ATOM      7  C   UNL d   1     -56.120 -65.316 -23.077 -0.28 +0.01    +0.055    86.555
ATOM      8  C   UNL d   1     -53.487 -66.339 -22.149 -0.18 +0.02    +0.084    86.555
ATOM      9  C   UNL d   1     -52.958 -66.948 -24.637 -0.31 +0.00    +0.016    86.555
ATOM     10  C   UNL d   1     -55.828 -65.588 -21.601 -0.16 +0.04    +0.117    86.555
ATOM     11  C   UNL d   1     -54.950 -68.404 -25.105 -0.17 +0.04    +0.130    86.555
ATOM     12  C   UNL d   1     -57.615 -65.416 -23.412 -0.33 +0.00    +0.015    86.555
ATOM     13  C   UNL d   1     -57.230 -67.641 -24.527 -0.19 +0.03    +0.130    86.555
ATOM     14  C   UNL d   1     -53.471 -68.380 -24.742 -0.19 +0.02    +0.051    86.555
ATOM     15  C   UNL d   1     -58.103 -66.854 -23.555 -0.20 +0.01    +0.051    86.555
ATOM     16  C   UNL d   1     -52.004 -66.098 -21.834 -0.35 +0.01    +0.023    86.555
ATOM     17  C   UNL d   1     -51.771 -66.118 -20.338 -0.36 +0.01    +0.011    86.555
ATOM     18  C   UNL d   1     -54.033 -65.039 -20.029 -0.21 +0.16    +0.216    86.555
ATOM     19  C   UNL d   1     -52.555 -64.989 -19.711 -0.26 +0.10    +0.096    86.555
TER
ENDMDL
MODEL       24
USER    Run = 24
USER    Cluster Rank = 14
USER    Number of conformations in this cluster = 1
USER  
USER    RMSD from reference structure       = 87.562 A
USER  
USER    Estimated Free Energy of Binding    =   -4.10 kcal/mol  [=(1)+(2)+(3)-(4)]
USER    Estimated Inhibition Constant, Ki   =  992.52 uM (micromolar)  [Temperature = 298.15 K]
USER    
USER    (1) Final Intermolecular Energy     =   -4.10 kcal/mol
USER        vdW + Hbond + desolv Energy     =   -4.00 kcal/mol
USER        Electrostatic Energy            =   -0.10 kcal/mol
USER    (2) Final Total Internal Energy     =   +0.00 kcal/mol
USER    (3) Torsional Free Energy           =   +0.00 kcal/mol
USER    (4) Unbound System's Energy  [=(2)] =   +0.00 kcal/mol
USER    
USER    
USER  
USER    DPF = D:/autoduck_test/CID114850_7jxp/CID_114850_7jxp.dpf
USER    NEWDPF move	CID_114850.pdbqt
USER    NEWDPF about	0.000000 -0.000000 0.000000
USER    NEWDPF tran0	-70.206492 -49.391519 -28.340019
USER    NEWDPF axisangle0	-0.731720 -0.089452 0.675710 137.150855
USER    NEWDPF quaternion0	-0.681157 -0.083270 0.629018 0.365276
USER  
USER                              x       y       z    vdW   Elec        q     RMS 
ATOM      1  O   UNL d   1     -71.125 -50.958 -29.554 +0.01 +0.17    -0.775    87.562
ATOM      2  O   UNL d   1     -72.371 -46.897 -26.320 -0.08 +0.02    -0.276    87.562
ATOM      3  N   UNL d   1     -69.966 -50.577 -30.174 -0.19 -0.08    +0.220    87.562
ATOM      4  N   UNL d   1     -70.827 -48.392 -27.219 -0.09 +0.01    -0.297    87.562
ATOM      5  C   UNL d   1     -69.283 -49.360 -29.518 -0.24 -0.03    +0.073    87.562
ATOM      6  C   UNL d   1     -68.813 -49.626 -28.073 -0.33 -0.01    +0.058    87.562
ATOM      7  C   UNL d   1     -70.123 -48.079 -29.593 -0.12 -0.02    +0.055    87.562
ATOM      8  C   UNL d   1     -69.980 -49.602 -27.043 -0.29 -0.00    +0.084    87.562
ATOM      9  C   UNL d   1     -67.933 -50.890 -28.042 -0.50 -0.00    +0.016    87.562
ATOM     10  C   UNL d   1     -71.271 -48.083 -28.583 -0.14 -0.01    +0.117    87.562
ATOM     11  C   UNL d   1     -69.011 -51.751 -30.141 -0.24 -0.05    +0.130    87.562
ATOM     12  C   UNL d   1     -70.597 -47.802 -31.026 -0.10 -0.00    +0.015    87.562
ATOM     13  C   UNL d   1     -70.293 -50.232 -31.612 -0.17 -0.06    +0.130    87.562
ATOM     14  C   UNL d   1     -68.593 -52.088 -28.714 -0.50 -0.02    +0.051    87.562
ATOM     15  C   UNL d   1     -71.216 -49.022 -31.700 -0.11 -0.02    +0.051    87.562
ATOM     16  C   UNL d   1     -69.445 -49.750 -25.612 -0.46 +0.00    +0.023    87.562
ATOM     17  C   UNL d   1     -70.550 -49.499 -24.607 -0.06 +0.00    +0.011    87.562
ATOM     18  C   UNL d   1     -71.495 -47.754 -26.167 -0.14 -0.00    +0.216    87.562
ATOM     19  C   UNL d   1     -71.033 -48.076 -24.764 -0.26 +0.00    +0.096    87.562
TER
ENDMDL
MODEL       28
USER    Run = 28
USER    Cluster Rank = 15
USER    Number of conformations in this cluster = 1
USER  
USER    RMSD from reference structure       = 86.975 A
USER  
USER    Estimated Free Energy of Binding    =   -4.08 kcal/mol  [=(1)+(2)+(3)-(4)]
USER    Estimated Inhibition Constant, Ki   =    1.01 mM (millimolar)  [Temperature = 298.15 K]
USER    
USER    (1) Final Intermolecular Energy     =   -4.08 kcal/mol
USER        vdW + Hbond + desolv Energy     =   -4.02 kcal/mol
USER        Electrostatic Energy            =   -0.07 kcal/mol
USER    (2) Final Total Internal Energy     =   +0.00 kcal/mol
USER    (3) Torsional Free Energy           =   +0.00 kcal/mol
USER    (4) Unbound System's Energy  [=(2)] =   +0.00 kcal/mol
USER    
USER    
USER  
USER    DPF = D:/autoduck_test/CID114850_7jxp/CID_114850_7jxp.dpf
USER    NEWDPF move	CID_114850.pdbqt
USER    NEWDPF about	0.000000 -0.000000 0.000000
USER    NEWDPF tran0	-30.859022 -57.443791 -59.808656
USER    NEWDPF axisangle0	-0.505061 0.008933 -0.863038 51.359707
USER    NEWDPF quaternion0	-0.218864 0.003871 -0.373991 0.901229
USER  
USER                              x       y       z    vdW   Elec        q     RMS 
ATOM      1  O   UNL d   1     -29.628 -57.011 -58.058 +0.08 -0.40    -0.775    86.975
ATOM      2  O   UNL d   1     -31.552 -61.088 -60.916 -0.99 -0.33    -0.276    86.975
ATOM      3  N   UNL d   1     -29.435 -56.002 -58.962 -0.05 +0.12    +0.220    86.975
ATOM      4  N   UNL d   1     -31.515 -58.829 -60.351 -0.07 -0.20    -0.297    86.975
ATOM      5  C   UNL d   1     -30.117 -56.249 -60.322 -0.21 +0.04    +0.073    86.975
ATOM      6  C   UNL d   1     -31.656 -56.324 -60.232 -0.22 +0.02    +0.058    86.975
ATOM      7  C   UNL d   1     -29.554 -57.462 -61.072 -0.32 +0.03    +0.055    86.975
ATOM      8  C   UNL d   1     -32.163 -57.680 -59.662 -0.16 +0.04    +0.084    86.975
ATOM      9  C   UNL d   1     -32.190 -55.068 -59.518 -0.24 +0.01    +0.016    86.975
ATOM     10  C   UNL d   1     -30.054 -58.783 -60.487 -0.08 +0.07    +0.117    86.975
ATOM     11  C   UNL d   1     -29.988 -54.726 -58.362 -0.12 +0.08    +0.130    86.975
ATOM     12  C   UNL d   1     -28.024 -57.401 -61.169 -0.33 +0.01    +0.015    86.975
ATOM     13  C   UNL d   1     -27.945 -55.849 -59.187 -0.13 +0.08    +0.130    86.975
ATOM     14  C   UNL d   1     -31.499 -54.804 -58.186 -0.14 +0.03    +0.051    86.975
ATOM     15  C   UNL d   1     -27.349 -57.093 -59.836 -0.20 +0.03    +0.051    86.975
ATOM     16  C   UNL d   1     -33.696 -57.749 -59.707 -0.28 +0.01    +0.023    86.975
ATOM     17  C   UNL d   1     -34.171 -59.147 -59.369 -0.33 +0.01    +0.011    86.975
ATOM     18  C   UNL d   1     -32.140 -60.064 -60.555 -0.06 +0.21    +0.216    86.975
ATOM     19  C   UNL d   1     -33.645 -60.104 -60.413 -0.15 +0.09    +0.096    86.975
TER
ENDMDL
MODEL       50
USER    Run = 50
USER    Cluster Rank = 16
USER    Number of conformations in this cluster = 1
USER  
USER    RMSD from reference structure       = 43.874 A
USER  
USER    Estimated Free Energy of Binding    =   -4.04 kcal/mol  [=(1)+(2)+(3)-(4)]
USER    Estimated Inhibition Constant, Ki   =    1.10 mM (millimolar)  [Temperature = 298.15 K]
USER    
USER    (1) Final Intermolecular Energy     =   -4.04 kcal/mol
USER        vdW + Hbond + desolv Energy     =   -4.16 kcal/mol
USER        Electrostatic Energy            =   +0.13 kcal/mol
USER    (2) Final Total Internal Energy     =   +0.00 kcal/mol
USER    (3) Torsional Free Energy           =   +0.00 kcal/mol
USER    (4) Unbound System's Energy  [=(2)] =   +0.00 kcal/mol
USER    
USER    
USER  
USER    DPF = D:/autoduck_test/CID114850_7jxp/CID_114850_7jxp.dpf
USER    NEWDPF move	CID_114850.pdbqt
USER    NEWDPF about	0.000000 -0.000000 0.000000
USER    NEWDPF tran0	-5.044139 21.669789 -39.239548
USER    NEWDPF axisangle0	0.272922 -0.403722 0.873225 -82.834429
USER    NEWDPF quaternion0	0.180548 -0.267077 0.577671 -0.749912
USER  
USER                              x       y       z    vdW   Elec        q     RMS 
ATOM      1  O   UNL d   1      -5.191  21.911 -37.074 -0.03 +0.24    -0.775    43.874
ATOM      2  O   UNL d   1      -3.547  18.458 -40.799 -0.41 -0.00    -0.276    43.874
ATOM      3  N   UNL d   1      -4.978  23.149 -37.617 -0.17 -0.04    +0.220    43.874
ATOM      4  N   UNL d   1      -4.710  20.373 -40.161 -0.05 +0.02    -0.297    43.874
ATOM      5  C   UNL d   1      -4.691  23.121 -39.132 -0.12 -0.01    +0.073    43.874
ATOM      6  C   UNL d   1      -5.873  22.591 -39.970 -0.16 -0.00    +0.058    43.874
ATOM      7  C   UNL d   1      -3.394  22.386 -39.490 -0.17 -0.00    +0.055    43.874
ATOM      8  C   UNL d   1      -6.014  21.042 -39.906 -0.19 -0.01    +0.084    43.874
ATOM      9  C   UNL d   1      -7.147  23.383 -39.620 -0.22 +0.00    +0.016    43.874
ATOM     10  C   UNL d   1      -3.551  20.867 -39.408 -0.24 -0.02    +0.117    43.874
ATOM     11  C   UNL d   1      -6.214  23.987 -37.368 -0.25 -0.02    +0.130    43.874
ATOM     12  C   UNL d   1      -2.209  22.903 -38.664 -0.19 -0.00    +0.015    43.874
ATOM     13  C   UNL d   1      -3.793  23.775 -36.911 -0.20 -0.04    +0.130    43.874
ATOM     14  C   UNL d   1      -7.419  23.437 -38.121 -0.36 +0.00    +0.051    43.874
ATOM     15  C   UNL d   1      -2.511  22.992 -37.171 -0.24 -0.01    +0.051    43.874
ATOM     16  C   UNL d   1      -7.124  20.558 -40.848 -0.35 +0.00    +0.023    43.874
ATOM     17  C   UNL d   1      -7.104  19.047 -40.956 -0.17 +0.00    +0.011    43.874
ATOM     18  C   UNL d   1      -4.587  19.124 -40.781 -0.11 -0.00    +0.216    43.874
ATOM     19  C   UNL d   1      -5.784  18.622 -41.555 -0.53 +0.01    +0.096    43.874
TER
ENDMDL
MODEL       45
USER    Run = 45
USER    Cluster Rank = 17
USER    Number of conformations in this cluster = 1
USER  
USER    RMSD from reference structure       = 88.922 A
USER  
USER    Estimated Free Energy of Binding    =   -4.04 kcal/mol  [=(1)+(2)+(3)-(4)]
USER    Estimated Inhibition Constant, Ki   =    1.10 mM (millimolar)  [Temperature = 298.15 K]
USER    
USER    (1) Final Intermolecular Energy     =   -4.04 kcal/mol
USER        vdW + Hbond + desolv Energy     =   -3.83 kcal/mol
USER        Electrostatic Energy            =   -0.21 kcal/mol
USER    (2) Final Total Internal Energy     =   +0.00 kcal/mol
USER    (3) Torsional Free Energy           =   +0.00 kcal/mol
USER    (4) Unbound System's Energy  [=(2)] =   +0.00 kcal/mol
USER    
USER    
USER  
USER    DPF = D:/autoduck_test/CID114850_7jxp/CID_114850_7jxp.dpf
USER    NEWDPF move	CID_114850.pdbqt
USER    NEWDPF about	0.000000 -0.000000 0.000000
USER    NEWDPF tran0	-54.826284 -68.595890 -24.998681
USER    NEWDPF axisangle0	0.424557 0.002368 0.905398 -74.186916
USER    NEWDPF quaternion0	0.256058 0.001428 0.546061 -0.797653
USER  
USER                              x       y       z    vdW   Elec        q     RMS 
ATOM      1  O   UNL d   1     -53.886 -67.927 -23.145 +0.13 -0.21    -0.775    88.922
ATOM      2  O   UNL d   1     -54.047 -72.081 -26.495 -0.44 -0.25    -0.276    88.922
ATOM      3  N   UNL d   1     -54.080 -66.826 -23.933 -0.10 +0.04    +0.220    88.922
ATOM      4  N   UNL d   1     -54.890 -70.055 -25.711 -0.08 -0.16    -0.297    88.922
ATOM      5  C   UNL d   1     -54.592 -67.159 -25.349 -0.23 +0.02    +0.073    88.922
ATOM      6  C   UNL d   1     -55.985 -67.823 -25.357 -0.25 +0.02    +0.058    88.922
ATOM      7  C   UNL d   1     -53.593 -67.975 -26.178 -0.34 +0.02    +0.055    88.922
ATOM      8  C   UNL d   1     -55.942 -69.325 -24.953 -0.15 +0.03    +0.084    88.922
ATOM      9  C   UNL d   1     -56.973 -66.953 -24.557 -0.27 +0.00    +0.016    88.922
ATOM     10  C   UNL d   1     -53.557 -69.444 -25.756 +0.01 +0.08    +0.117    88.922
ATOM     11  C   UNL d   1     -55.091 -65.932 -23.245 -0.14 +0.03    +0.130    88.922
ATOM     12  C   UNL d   1     -52.202 -67.326 -26.179 -0.45 +0.00    +0.015    88.922
ATOM     13  C   UNL d   1     -52.760 -66.094 -24.055 -0.29 -0.00    +0.130    88.922
ATOM     14  C   UNL d   1     -56.459 -66.598 -23.167 -0.16 +0.01    +0.051    88.922
ATOM     15  C   UNL d   1     -51.720 -66.937 -24.785 -0.37 -0.01    +0.051    88.922
ATOM     16  C   UNL d   1     -57.329 -69.966 -25.094 -0.21 +0.01    +0.023    88.922
ATOM     17  C   UNL d   1     -57.237 -71.468 -24.923 -0.18 +0.00    +0.011    88.922
ATOM     18  C   UNL d   1     -54.989 -71.405 -26.070 -0.10 +0.13    +0.216    88.922
ATOM     19  C   UNL d   1     -56.366 -72.029 -26.022 -0.22 +0.04    +0.096    88.922
TER
ENDMDL
MODEL       31
USER    Run = 31
USER    Cluster Rank = 18
USER    Number of conformations in this cluster = 1
USER  
USER    RMSD from reference structure       = 24.276 A
USER  
USER    Estimated Free Energy of Binding    =   -4.02 kcal/mol  [=(1)+(2)+(3)-(4)]
USER    Estimated Inhibition Constant, Ki   =    1.12 mM (millimolar)  [Temperature = 298.15 K]
USER    
USER    (1) Final Intermolecular Energy     =   -4.02 kcal/mol
USER        vdW + Hbond + desolv Energy     =   -3.75 kcal/mol
USER        Electrostatic Energy            =   -0.28 kcal/mol
USER    (2) Final Total Internal Energy     =   +0.00 kcal/mol
USER    (3) Torsional Free Energy           =   +0.00 kcal/mol
USER    (4) Unbound System's Energy  [=(2)] =   +0.00 kcal/mol
USER    
USER    
USER  
USER    DPF = D:/autoduck_test/CID114850_7jxp/CID_114850_7jxp.dpf
USER    NEWDPF move	CID_114850.pdbqt
USER    NEWDPF about	0.000000 -0.000000 0.000000
USER    NEWDPF tran0	-24.096042 6.588062 -10.428753
USER    NEWDPF axisangle0	0.132978 0.764225 0.631091 120.929955
USER    NEWDPF quaternion0	0.115698 0.664918 0.549084 0.492955
USER  
USER                              x       y       z    vdW   Elec        q     RMS 
ATOM      1  O   UNL d   1     -25.577   7.416  -9.054 +0.06 -0.23    -0.775    24.276
ATOM      2  O   UNL d   1     -24.303   7.260 -14.236 -0.20 -0.43    -0.276    24.276
ATOM      3  N   UNL d   1     -25.171   6.210  -8.551 -0.05 +0.05    +0.220    24.276
ATOM      4  N   UNL d   1     -23.785   6.897 -11.994 -0.16 -0.17    -0.297    24.276
ATOM      5  C   UNL d   1     -24.240   5.425  -9.497 -0.22 +0.02    +0.073    24.276
ATOM      6  C   UNL d   1     -22.899   6.139  -9.769 -0.23 +0.02    +0.058    24.276
ATOM      7  C   UNL d   1     -24.916   5.013 -10.809 -0.40 +0.02    +0.055    24.276
ATOM      8  C   UNL d   1     -23.035   7.315 -10.779 -0.17 +0.03    +0.084    24.276
ATOM      9  C   UNL d   1     -22.225   6.495  -8.431 -0.22 +0.00    +0.016    24.276
ATOM     10  C   UNL d   1     -25.051   6.186 -11.781 -0.23 +0.06    +0.117    24.276
ATOM     11  C   UNL d   1     -24.441   6.469  -7.250 -0.08 +0.02    +0.130    24.276
ATOM     12  C   UNL d   1     -26.251   4.301 -10.553 -0.48 +0.00    +0.015    24.276
ATOM     13  C   UNL d   1     -26.404   5.373  -8.280 -0.14 +0.03    +0.130    24.276
ATOM     14  C   UNL d   1     -23.150   7.246  -7.481 -0.16 +0.00    +0.051    24.276
ATOM     15  C   UNL d   1     -27.149   5.044  -9.568 -0.36 +0.01    +0.051    24.276
ATOM     16  C   UNL d   1     -21.659   7.911 -11.107 -0.17 +0.01    +0.023    24.276
ATOM     17  C   UNL d   1     -21.769   8.895 -12.254 -0.12 +0.00    +0.011    24.276
ATOM     18  C   UNL d   1     -23.553   7.424 -13.270 -0.26 +0.19    +0.216    24.276
ATOM     19  C   UNL d   1     -22.246   8.155 -13.482 -0.18 +0.07    +0.096    24.276
TER
ENDMDL
MODEL       30
USER    Run = 30
USER    Cluster Rank = 19
USER    Number of conformations in this cluster = 1
USER  
USER    RMSD from reference structure       = 86.774 A
USER  
USER    Estimated Free Energy of Binding    =   -4.01 kcal/mol  [=(1)+(2)+(3)-(4)]
USER    Estimated Inhibition Constant, Ki   =    1.14 mM (millimolar)  [Temperature = 298.15 K]
USER    
USER    (1) Final Intermolecular Energy     =   -4.01 kcal/mol
USER        vdW + Hbond + desolv Energy     =   -4.05 kcal/mol
USER        Electrostatic Energy            =   +0.04 kcal/mol
USER    (2) Final Total Internal Energy     =   +0.00 kcal/mol
USER    (3) Torsional Free Energy           =   +0.00 kcal/mol
USER    (4) Unbound System's Energy  [=(2)] =   +0.00 kcal/mol
USER    
USER    
USER  
USER    DPF = D:/autoduck_test/CID114850_7jxp/CID_114850_7jxp.dpf
USER    NEWDPF move	CID_114850.pdbqt
USER    NEWDPF about	0.000000 -0.000000 0.000000
USER    NEWDPF tran0	-54.211877 -45.341056 -54.018891
USER    NEWDPF axisangle0	-0.665313 0.369750 0.648570 -150.528390
USER    NEWDPF quaternion0	-0.643431 0.357588 0.627238 -0.254362
USER  
USER                              x       y       z    vdW   Elec        q     RMS 
ATOM      1  O   UNL d   1     -55.374 -44.381 -55.599 +0.13 -0.20    -0.775    86.774
ATOM      2  O   UNL d   1     -52.543 -43.258 -51.214 -0.69 -0.10    -0.276    86.774
ATOM      3  N   UNL d   1     -54.774 -45.486 -56.138 -0.17 +0.07    +0.220    86.774
ATOM      4  N   UNL d   1     -53.627 -44.774 -52.612 -0.07 -0.05    -0.297    86.774
ATOM      5  C   UNL d   1     -53.785 -46.183 -55.181 -0.22 +0.03    +0.073    86.774
ATOM      6  C   UNL d   1     -54.456 -46.755 -53.915 -0.11 +0.02    +0.058    86.774
ATOM      7  C   UNL d   1     -52.579 -45.310 -54.814 -0.35 +0.00    +0.055    86.774
ATOM      8  C   UNL d   1     -54.796 -45.659 -52.864 -0.08 +0.02    +0.084    86.774
ATOM      9  C   UNL d   1     -55.631 -47.664 -54.322 -0.09 +0.01    +0.016    86.774
ATOM     10  C   UNL d   1     -52.939 -44.232 -53.790 -0.30 -0.01    +0.117    86.774
ATOM     11  C   UNL d   1     -55.860 -46.469 -56.519 -0.16 +0.06    +0.130    86.774
ATOM     12  C   UNL d   1     -51.901 -44.734 -56.064 -0.40 -0.00    +0.015    86.774
ATOM     13  C   UNL d   1     -54.023 -45.056 -57.381 -0.40 +0.03    +0.130    86.774
ATOM     14  C   UNL d   1     -56.596 -46.989 -55.290 -0.14 +0.02    +0.051    86.774
ATOM     15  C   UNL d   1     -52.884 -44.100 -57.042 -0.54 -0.01    +0.051    86.774
ATOM     16  C   UNL d   1     -55.349 -46.291 -51.579 -0.04 +0.01    +0.023    86.774
ATOM     17  C   UNL d   1     -55.461 -45.251 -50.484 -0.07 +0.01    +0.011    86.774
ATOM     18  C   UNL d   1     -53.368 -44.162 -51.380 -0.20 +0.07    +0.216    86.774
ATOM     19  C   UNL d   1     -54.080 -44.725 -50.171 -0.17 +0.06    +0.096    86.774
TER
ENDMDL
MODEL       10
USER    Run = 10
USER    Cluster Rank = 20
USER    Number of conformations in this cluster = 1
USER  
USER    RMSD from reference structure       = 9.229 A
USER  
USER    Estimated Free Energy of Binding    =   -3.97 kcal/mol  [=(1)+(2)+(3)-(4)]
USER    Estimated Inhibition Constant, Ki   =    1.24 mM (millimolar)  [Temperature = 298.15 K]
USER    
USER    (1) Final Intermolecular Energy     =   -3.97 kcal/mol
USER        vdW + Hbond + desolv Energy     =   -3.72 kcal/mol
USER        Electrostatic Energy            =   -0.24 kcal/mol
USER    (2) Final Total Internal Energy     =   +0.00 kcal/mol
USER    (3) Torsional Free Energy           =   +0.00 kcal/mol
USER    (4) Unbound System's Energy  [=(2)] =   +0.00 kcal/mol
USER    
USER    
USER  
USER    DPF = D:/autoduck_test/CID114850_7jxp/CID_114850_7jxp.dpf
USER    NEWDPF move	CID_114850.pdbqt
USER    NEWDPF about	0.000000 -0.000000 0.000000
USER    NEWDPF tran0	-11.543752 -3.647149 -1.141074
USER    NEWDPF axisangle0	-0.252661 -0.426684 0.868391 117.766746
USER    NEWDPF quaternion0	-0.216308 -0.365291 0.743445 0.516782
USER  
USER                              x       y       z    vdW   Elec        q     RMS 
ATOM      1  O   UNL d   1     -11.889  -5.803  -1.188 +0.12 -0.20    -0.775     9.229
ATOM      2  O   UNL d   1     -12.432  -1.544   1.986 -0.39 -0.28    -0.276     9.229
ATOM      3  N   UNL d   1     -12.067  -5.326  -2.458 -0.10 +0.04    +0.220     9.229
ATOM      4  N   UNL d   1     -11.577  -2.575   0.080 -0.08 -0.13    -0.297     9.229
ATOM      5  C   UNL d   1     -12.014  -3.788  -2.555 -0.23 +0.01    +0.073     9.229
ATOM      6  C   UNL d   1     -10.644  -3.195  -2.168 -0.24 +0.01    +0.058     9.229
ATOM      7  C   UNL d   1     -13.147  -3.092  -1.790 -0.27 +0.01    +0.055     9.229
ATOM      8  C   UNL d   1     -10.410  -3.167  -0.630 -0.13 +0.02    +0.084     9.229
ATOM      9  C   UNL d   1      -9.536  -3.882  -2.989 -0.32 +0.00    +0.016     9.229
ATOM     10  C   UNL d   1     -12.903  -3.087  -0.281 -0.15 +0.05    +0.117     9.229
ATOM     11  C   UNL d   1     -10.978  -5.910  -3.332 -0.22 +0.03    +0.130     9.229
ATOM     12  C   UNL d   1     -14.517  -3.672  -2.166 -0.41 -0.00    +0.015     9.229
ATOM     13  C   UNL d   1     -13.419  -5.797  -2.953 -0.14 +0.00    +0.130     9.229
ATOM     14  C   UNL d   1      -9.601  -5.403  -2.918 -0.25 +0.01    +0.051     9.229
ATOM     15  C   UNL d   1     -14.554  -5.196  -2.132 -0.30 -0.01    +0.051     9.229
ATOM     16  C   UNL d   1      -9.090  -2.460  -0.293 -0.11 +0.01    +0.023     9.229
ATOM     17  C   UNL d   1      -8.978  -2.231   1.200 -0.18 +0.00    +0.011     9.229
ATOM     18  C   UNL d   1     -11.472  -1.847   1.271 -0.14 +0.12    +0.216     9.229
ATOM     19  C   UNL d   1     -10.102  -1.322   1.636 -0.20 +0.04    +0.096     9.229
TER
ENDMDL
MODEL        4
USER    Run = 4
USER    Cluster Rank = 21
USER    Number of conformations in this cluster = 1
USER  
USER    RMSD from reference structure       = 39.176 A
USER  
USER    Estimated Free Energy of Binding    =   -3.95 kcal/mol  [=(1)+(2)+(3)-(4)]
USER    Estimated Inhibition Constant, Ki   =    1.26 mM (millimolar)  [Temperature = 298.15 K]
USER    
USER    (1) Final Intermolecular Energy     =   -3.95 kcal/mol
USER        vdW + Hbond + desolv Energy     =   -3.73 kcal/mol
USER        Electrostatic Energy            =   -0.22 kcal/mol
USER    (2) Final Total Internal Energy     =   +0.00 kcal/mol
USER    (3) Torsional Free Energy           =   +0.00 kcal/mol
USER    (4) Unbound System's Energy  [=(2)] =   +0.00 kcal/mol
USER    
USER    
USER  
USER    DPF = D:/autoduck_test/CID114850_7jxp/CID_114850_7jxp.dpf
USER    NEWDPF move	CID_114850.pdbqt
USER    NEWDPF about	0.000000 -0.000000 0.000000
USER    NEWDPF tran0	-34.061678 -22.180792 -10.789633
USER    NEWDPF axisangle0	0.478395 -0.868184 -0.131889 70.563813
USER    NEWDPF quaternion0	0.276321 -0.501463 -0.076179 0.816320
USER  
USER                              x       y       z    vdW   Elec        q     RMS 
ATOM      1  O   UNL d   1     -32.149 -21.457 -11.555 -0.15 -0.21    -0.775    39.176
ATOM      2  O   UNL d   1     -34.423 -23.396  -7.131 -0.21 -0.13    -0.276    39.176
ATOM      3  N   UNL d   1     -32.808 -22.063 -12.590 -0.18 +0.03    +0.220    39.176
ATOM      4  N   UNL d   1     -34.567 -22.505  -9.279 -0.08 -0.05    -0.297    39.176
ATOM      5  C   UNL d   1     -34.112 -22.769 -12.166 -0.16 +0.01    +0.073    39.176
ATOM      6  C   UNL d   1     -35.180 -21.804 -11.612 -0.17 -0.00    +0.058    39.176
ATOM      7  C   UNL d   1     -33.881 -23.940 -11.203 -0.13 +0.01    +0.055    39.176
ATOM      8  C   UNL d   1     -34.883 -21.344 -10.155 -0.18 +0.01    +0.084    39.176
ATOM      9  C   UNL d   1     -35.421 -20.669 -12.624 -0.27 -0.01    +0.016    39.176
ATOM     10  C   UNL d   1     -33.578 -23.466  -9.781 -0.06 +0.01    +0.117    39.176
ATOM     11  C   UNL d   1     -33.139 -21.001 -13.618 -0.38 -0.00    +0.130    39.176
ATOM     12  C   UNL d   1     -32.820 -24.909 -11.742 -0.15 +0.00    +0.015    39.176
ATOM     13  C   UNL d   1     -31.879 -23.088 -13.204 -0.28 +0.03    +0.130    39.176
ATOM     14  C   UNL d   1     -34.133 -19.986 -13.068 -0.36 -0.02    +0.051    39.176
ATOM     15  C   UNL d   1     -31.554 -24.207 -12.221 -0.29 +0.01    +0.051    39.176
ATOM     16  C   UNL d   1     -36.033 -20.486  -9.610 -0.21 +0.00    +0.023    39.176
ATOM     17  C   UNL d   1     -35.849 -20.234  -8.128 -0.21 +0.00    +0.011    39.176
ATOM     18  C   UNL d   1     -34.871 -22.552  -7.914 -0.14 +0.06    +0.216    39.176
ATOM     19  C   UNL d   1     -35.891 -21.559  -7.403 -0.11 +0.03    +0.096    39.176
TER
ENDMDL
MODEL        5
USER    Run = 5
USER    Cluster Rank = 22
USER    Number of conformations in this cluster = 1
USER  
USER    RMSD from reference structure       = 85.001 A
USER  
USER    Estimated Free Energy of Binding    =   -3.95 kcal/mol  [=(1)+(2)+(3)-(4)]
USER    Estimated Inhibition Constant, Ki   =    1.27 mM (millimolar)  [Temperature = 298.15 K]
USER    
USER    (1) Final Intermolecular Energy     =   -3.95 kcal/mol
USER        vdW + Hbond + desolv Energy     =   -3.88 kcal/mol
USER        Electrostatic Energy            =   -0.07 kcal/mol
USER    (2) Final Total Internal Energy     =   +0.00 kcal/mol
USER    (3) Torsional Free Energy           =   +0.00 kcal/mol
USER    (4) Unbound System's Energy  [=(2)] =   +0.00 kcal/mol
USER    
USER    
USER  
USER    DPF = D:/autoduck_test/CID114850_7jxp/CID_114850_7jxp.dpf
USER    NEWDPF move	CID_114850.pdbqt
USER    NEWDPF about	0.000000 -0.000000 0.000000
USER    NEWDPF tran0	-71.640507 -23.696538 -45.022392
USER    NEWDPF axisangle0	0.618368 0.013918 -0.785766 129.052646
USER    NEWDPF quaternion0	0.558252 0.012565 -0.709376 0.430096
USER  
USER                              x       y       z    vdW   Elec        q     RMS 
ATOM      1  O   UNL d   1     -73.012 -22.111 -45.634 +0.06 -0.03    -0.775    85.001
ATOM      2  O   UNL d   1     -70.555 -24.089 -41.327 -0.77 -0.09    -0.276    85.001
ATOM      3  N   UNL d   1     -72.150 -22.338 -46.672 -0.06 -0.00    +0.220    85.001
ATOM      4  N   UNL d   1     -71.218 -24.251 -43.554 -0.14 -0.02    -0.297    85.001
ATOM      5  C   UNL d   1     -71.014 -23.324 -46.331 +0.03 -0.01    +0.073    85.001
ATOM      6  C   UNL d   1     -71.515 -24.745 -45.999 -0.30 -0.00    +0.058    85.001
ATOM      7  C   UNL d   1     -70.071 -22.808 -45.237 -0.35 -0.01    +0.055    85.001
ATOM      8  C   UNL d   1     -72.123 -24.854 -44.570 -0.19 +0.00    +0.084    85.001
ATOM      9  C   UNL d   1     -72.419 -25.251 -47.138 -0.24 -0.00    +0.016    85.001
ATOM     10  C   UNL d   1     -70.692 -22.912 -43.844 -0.20 -0.00    +0.117    85.001
ATOM     11  C   UNL d   1     -72.950 -22.896 -47.830 -0.08 -0.00    +0.130    85.001
ATOM     12  C   UNL d   1     -69.564 -21.395 -45.555 -0.41 -0.00    +0.015    85.001
ATOM     13  C   UNL d   1     -71.536 -21.013 -47.074 -0.12 +0.00    +0.130    85.001
ATOM     14  C   UNL d   1     -73.526 -24.267 -47.499 -0.11 +0.00    +0.051    85.001
ATOM     15  C   UNL d   1     -70.679 -20.433 -45.955 -0.16 +0.00    +0.051    85.001
ATOM     16  C   UNL d   1     -72.493 -26.308 -44.246 -0.24 +0.00    +0.023    85.001
ATOM     17  C   UNL d   1     -72.866 -26.445 -42.784 -0.20 +0.00    +0.011    85.001
ATOM     18  C   UNL d   1     -71.121 -24.706 -42.234 -0.12 +0.05    +0.216    85.001
ATOM     19  C   UNL d   1     -71.665 -26.086 -41.942 -0.28 +0.03    +0.096    85.001
TER
ENDMDL
MODEL       18
USER    Run = 18
USER    Cluster Rank = 23
USER    Number of conformations in this cluster = 1
USER  
USER    RMSD from reference structure       = 82.601 A
USER  
USER    Estimated Free Energy of Binding    =   -3.95 kcal/mol  [=(1)+(2)+(3)-(4)]
USER    Estimated Inhibition Constant, Ki   =    1.28 mM (millimolar)  [Temperature = 298.15 K]
USER    
USER    (1) Final Intermolecular Energy     =   -3.95 kcal/mol
USER        vdW + Hbond + desolv Energy     =   -3.90 kcal/mol
USER        Electrostatic Energy            =   -0.05 kcal/mol
USER    (2) Final Total Internal Energy     =   +0.00 kcal/mol
USER    (3) Torsional Free Energy           =   +0.00 kcal/mol
USER    (4) Unbound System's Energy  [=(2)] =   +0.00 kcal/mol
USER    
USER    
USER  
USER    DPF = D:/autoduck_test/CID114850_7jxp/CID_114850_7jxp.dpf
USER    NEWDPF move	CID_114850.pdbqt
USER    NEWDPF about	0.000000 -0.000000 0.000000
USER    NEWDPF tran0	-42.501039 -63.389054 -36.668416
USER    NEWDPF axisangle0	-0.941785 0.231102 -0.244198 160.018497
USER    NEWDPF quaternion0	-0.927504 0.227597 -0.240495 0.173489
USER  
USER                              x       y       z    vdW   Elec        q     RMS 
ATOM      1  O   UNL d   1     -40.822 -64.685 -37.188 +0.08 -0.20    -0.775    82.601
ATOM      2  O   UNL d   1     -43.694 -60.598 -39.071 -0.23 -0.18    -0.276    82.601
ATOM      3  N   UNL d   1     -40.814 -64.519 -35.830 -0.06 +0.06    +0.220    82.601
ATOM      4  N   UNL d   1     -43.364 -62.334 -37.553 -0.08 -0.11    -0.297    82.601
ATOM      5  C   UNL d   1     -41.850 -63.494 -35.324 -0.20 +0.02    +0.073    82.601
ATOM      6  C   UNL d   1     -43.309 -63.911 -35.599 -0.25 +0.02    +0.058    82.601
ATOM      7  C   UNL d   1     -41.585 -62.068 -35.823 -0.38 +0.02    +0.055    82.601
ATOM      8  C   UNL d   1     -43.731 -63.697 -37.082 -0.17 +0.02    +0.084    82.601
ATOM      9  C   UNL d   1     -43.553 -65.326 -35.043 -0.30 +0.00    +0.016    82.601
ATOM     10  C   UNL d   1     -41.993 -61.884 -37.284 -0.31 +0.05    +0.117    82.601
ATOM     11  C   UNL d   1     -41.104 -65.862 -35.195 -0.07 +0.02    +0.130    82.601
ATOM     12  C   UNL d   1     -40.135 -61.640 -35.555 -0.49 +0.01    +0.015    82.601
ATOM     13  C   UNL d   1     -39.432 -64.055 -35.420 -0.14 +0.05    +0.130    82.601
ATOM     14  C   UNL d   1     -42.516 -66.337 -35.518 -0.16 +0.00    +0.051    82.601
ATOM     15  C   UNL d   1     -39.111 -62.681 -35.997 -0.28 +0.02    +0.051    82.601
ATOM     16  C   UNL d   1     -45.221 -64.010 -37.275 -0.30 +0.01    +0.023    82.601
ATOM     17  C   UNL d   1     -45.677 -63.584 -38.654 -0.22 +0.00    +0.011    82.601
ATOM     18  C   UNL d   1     -44.098 -61.619 -38.508 -0.18 +0.10    +0.216    82.601
ATOM     19  C   UNL d   1     -45.510 -62.088 -38.779 -0.17 +0.04    +0.096    82.601
TER
ENDMDL
MODEL        8
USER    Run = 8
USER    Cluster Rank = 24
USER    Number of conformations in this cluster = 1
USER  
USER    RMSD from reference structure       = 51.673 A
USER  
USER    Estimated Free Energy of Binding    =   -3.91 kcal/mol  [=(1)+(2)+(3)-(4)]
USER    Estimated Inhibition Constant, Ki   =    1.37 mM (millimolar)  [Temperature = 298.15 K]
USER    
USER    (1) Final Intermolecular Energy     =   -3.91 kcal/mol
USER        vdW + Hbond + desolv Energy     =   -3.96 kcal/mol
USER        Electrostatic Energy            =   +0.06 kcal/mol
USER    (2) Final Total Internal Energy     =   +0.00 kcal/mol
USER    (3) Torsional Free Energy           =   +0.00 kcal/mol
USER    (4) Unbound System's Energy  [=(2)] =   +0.00 kcal/mol
USER    
USER    
USER  
USER    DPF = D:/autoduck_test/CID114850_7jxp/CID_114850_7jxp.dpf
USER    NEWDPF move	CID_114850.pdbqt
USER    NEWDPF about	0.000000 -0.000000 0.000000
USER    NEWDPF tran0	-25.367695 25.752039 -39.100513
USER    NEWDPF axisangle0	-0.012902 0.041464 -0.999057 153.312753
USER    NEWDPF quaternion0	-0.012554 0.040345 -0.972086 0.230791
USER  
USER                              x       y       z    vdW   Elec        q     RMS 
ATOM      1  O   UNL d   1     -26.733  26.168 -37.448 +0.09 -0.22    -0.775    51.673
ATOM      2  O   UNL d   1     -21.554  26.313 -38.736 -0.29 -0.10    -0.276    51.673
ATOM      3  N   UNL d   1     -27.398  26.435 -38.614 -0.11 +0.07    +0.220    51.673
ATOM      4  N   UNL d   1     -23.747  25.650 -39.162 -0.09 -0.10    -0.297    51.673
ATOM      5  C   UNL d   1     -26.509  26.342 -39.870 -0.29 +0.03    +0.073    51.673
ATOM      6  C   UNL d   1     -25.951  24.926 -40.123 -0.41 +0.02    +0.058    51.673
ATOM      7  C   UNL d   1     -25.385  27.385 -39.896 -0.19 +0.02    +0.055    51.673
ATOM      8  C   UNL d   1     -24.765  24.566 -39.182 -0.30 +0.03    +0.084    51.673
ATOM      9  C   UNL d   1     -27.110  23.912 -40.139 -0.37 +0.01    +0.016    51.673
ATOM     10  C   UNL d   1     -24.237  27.018 -38.955 -0.11 +0.03    +0.117    51.673
ATOM     11  C   UNL d   1     -28.532  25.440 -38.742 -0.24 +0.04    +0.130    51.673
ATOM     12  C   UNL d   1     -25.926  28.799 -39.646 -0.14 +0.01    +0.015    51.673
ATOM     13  C   UNL d   1     -27.964  27.837 -38.523 -0.05 +0.04    +0.130    51.673
ATOM     14  C   UNL d   1     -28.009  24.019 -38.913 -0.24 +0.03    +0.051    51.673
ATOM     15  C   UNL d   1     -26.857  28.881 -38.440 -0.15 +0.02    +0.051    51.673
ATOM     16  C   UNL d   1     -24.171  23.201 -39.555 +0.01 +0.01    +0.023    51.673
ATOM     17  C   UNL d   1     -22.883  22.959 -38.794 -0.60 +0.00    +0.011    51.673
ATOM     18  C   UNL d   1     -22.377  25.425 -38.979 -0.24 +0.08    +0.216    51.673
ATOM     19  C   UNL d   1     -21.879  24.014 -39.193 -0.23 +0.04    +0.096    51.673
TER
ENDMDL
MODEL        1
USER    Run = 1
USER    Cluster Rank = 25
USER    Number of conformations in this cluster = 1
USER  
USER    RMSD from reference structure       = 88.164 A
USER  
USER    Estimated Free Energy of Binding    =   -3.85 kcal/mol  [=(1)+(2)+(3)-(4)]
USER    Estimated Inhibition Constant, Ki   =    1.51 mM (millimolar)  [Temperature = 298.15 K]
USER    
USER    (1) Final Intermolecular Energy     =   -3.85 kcal/mol
USER        vdW + Hbond + desolv Energy     =   -3.06 kcal/mol
USER        Electrostatic Energy            =   -0.79 kcal/mol
USER    (2) Final Total Internal Energy     =   +0.00 kcal/mol
USER    (3) Torsional Free Energy           =   +0.00 kcal/mol
USER    (4) Unbound System's Energy  [=(2)] =   +0.00 kcal/mol
USER    
USER    
USER  
USER    DPF = D:/autoduck_test/CID114850_7jxp/CID_114850_7jxp.dpf
USER    NEWDPF move	CID_114850.pdbqt
USER    NEWDPF about	0.000000 -0.000000 0.000000
USER    NEWDPF tran0	-41.476745 3.079615 -79.377288
USER    NEWDPF axisangle0	-0.402258 0.249597 0.880846 -140.701833
USER    NEWDPF quaternion0	-0.378834 0.235063 0.829554 -0.336258
USER  
USER                              x       y       z    vdW   Elec        q     RMS 
ATOM      1  O   UNL d   1     -43.042   4.593 -79.556 -0.36 -1.27    -0.775    88.164
ATOM      2  O   UNL d   1     -38.458   3.592 -77.008 -0.05 -0.14    -0.276    88.164
ATOM      3  N   UNL d   1     -42.913   3.981 -80.774 -0.05 +0.17    +0.220    88.164
ATOM      4  N   UNL d   1     -40.262   2.904 -78.312 -0.06 -0.20    -0.297    88.164
ATOM      5  C   UNL d   1     -41.730   2.995 -80.850 -0.14 +0.04    +0.073    88.164
ATOM      6  C   UNL d   1     -41.869   1.795 -79.891 -0.21 +0.02    +0.058    88.164
ATOM      7  C   UNL d   1     -40.364   3.671 -80.685 -0.14 +0.03    +0.055    88.164
ATOM      8  C   UNL d   1     -41.547   2.162 -78.413 -0.22 +0.05    +0.084    88.164
ATOM      9  C   UNL d   1     -43.231   1.111 -80.117 -0.28 +0.00    +0.016    88.164
ATOM     10  C   UNL d   1     -40.074   4.035 -79.229 -0.11 +0.09    +0.117    88.164
ATOM     11  C   UNL d   1     -44.197   3.230 -81.056 -0.10 +0.08    +0.130    88.164
ATOM     12  C   UNL d   1     -40.212   4.867 -81.635 -0.10 +0.01    +0.015    88.164
ATOM     13  C   UNL d   1     -42.716   5.057 -81.822 -0.03 +0.09    +0.130    88.164
ATOM     14  C   UNL d   1     -44.401   2.087 -80.070 -0.30 +0.03    +0.051    88.164
ATOM     15  C   UNL d   1     -41.409   5.812 -81.608 -0.03 +0.03    +0.051    88.164
ATOM     16  C   UNL d   1     -41.582   0.912 -77.523 -0.31 +0.01    +0.023    88.164
ATOM     17  C   UNL d   1     -41.047   1.231 -76.142 -0.28 +0.00    +0.011    88.164
ATOM     18  C   UNL d   1     -39.404   2.824 -77.209 -0.10 +0.12    +0.216    88.164
ATOM     19  C   UNL d   1     -39.603   1.657 -76.269 -0.17 +0.04    +0.096    88.164
TER
ENDMDL
MODEL       26
USER    Run = 26
USER    Cluster Rank = 26
USER    Number of conformations in this cluster = 1
USER  
USER    RMSD from reference structure       = 106.463 A
USER  
USER    Estimated Free Energy of Binding    =   -3.85 kcal/mol  [=(1)+(2)+(3)-(4)]
USER    Estimated Inhibition Constant, Ki   =    1.52 mM (millimolar)  [Temperature = 298.15 K]
USER    
USER    (1) Final Intermolecular Energy     =   -3.85 kcal/mol
USER        vdW + Hbond + desolv Energy     =   -3.72 kcal/mol
USER        Electrostatic Energy            =   -0.13 kcal/mol
USER    (2) Final Total Internal Energy     =   +0.00 kcal/mol
USER    (3) Torsional Free Energy           =   +0.00 kcal/mol
USER    (4) Unbound System's Energy  [=(2)] =   +0.00 kcal/mol
USER    
USER    
USER  
USER    DPF = D:/autoduck_test/CID114850_7jxp/CID_114850_7jxp.dpf
USER    NEWDPF move	CID_114850.pdbqt
USER    NEWDPF about	0.000000 -0.000000 0.000000
USER    NEWDPF tran0	-69.849824 -5.061132 -83.029396
USER    NEWDPF axisangle0	-0.251287 0.738961 0.625133 168.705628
USER    NEWDPF quaternion0	-0.250067 0.735375 0.622099 0.098402
USER  
USER                              x       y       z    vdW   Elec        q     RMS 
ATOM      1  O   UNL d   1     -71.875  -4.384 -83.487 +0.07 +0.04    -0.775    106.463
ATOM      2  O   UNL d   1     -66.768  -3.456 -84.738 -0.11 -0.12    -0.276    106.463
ATOM      3  N   UNL d   1     -71.937  -5.723 -83.211 -0.06 -0.02    +0.220    106.463
ATOM      4  N   UNL d   1     -68.395  -4.429 -83.383 -0.08 -0.02    -0.297    106.463
ATOM      5  C   UNL d   1     -70.555  -6.382 -83.025 -0.21 -0.00    +0.073    106.463
ATOM      6  C   UNL d   1     -69.770  -5.830 -81.817 -0.28 +0.00    +0.058    106.463
ATOM      7  C   UNL d   1     -69.694  -6.355 -84.294 -0.27 -0.02    +0.055    106.463
ATOM      8  C   UNL d   1     -69.136  -4.436 -82.093 -0.21 +0.01    +0.084    106.463
ATOM      9  C   UNL d   1     -70.645  -5.917 -80.552 -0.27 +0.00    +0.016    106.463
ATOM     10  C   UNL d   1     -69.093  -4.974 -84.553 -0.21 -0.02    +0.117    106.463
ATOM     11  C   UNL d   1     -72.739  -5.901 -81.939 -0.15 -0.00    +0.130    106.463
ATOM     12  C   UNL d   1     -70.463  -6.902 -85.505 -0.28 -0.01    +0.015    106.463
ATOM     13  C   UNL d   1     -72.650  -6.408 -84.358 -0.12 -0.03    +0.130    106.463
ATOM     14  C   UNL d   1     -72.023  -5.292 -80.740 -0.21 +0.00    +0.051    106.463
ATOM     15  C   UNL d   1     -71.855  -6.298 -85.655 -0.16 -0.02    +0.051    106.463
ATOM     16  C   UNL d   1     -68.269  -3.989 -80.908 -0.38 +0.00    +0.023    106.463
ATOM     17  C   UNL d   1     -67.476  -2.751 -81.270 -0.32 +0.00    +0.011    106.463
ATOM     18  C   UNL d   1     -67.259  -3.646 -83.621 -0.14 +0.05    +0.216    106.463
ATOM     19  C   UNL d   1     -66.545  -3.088 -82.410 -0.33 +0.02    +0.096    106.463
TER
ENDMDL
MODEL        3
USER    Run = 3
USER    Cluster Rank = 27
USER    Number of conformations in this cluster = 1
USER  
USER    RMSD from reference structure       = 39.815 A
USER  
USER    Estimated Free Energy of Binding    =   -3.85 kcal/mol  [=(1)+(2)+(3)-(4)]
USER    Estimated Inhibition Constant, Ki   =    1.52 mM (millimolar)  [Temperature = 298.15 K]
USER    
USER    (1) Final Intermolecular Energy     =   -3.85 kcal/mol
USER        vdW + Hbond + desolv Energy     =   -3.70 kcal/mol
USER        Electrostatic Energy            =   -0.14 kcal/mol
USER    (2) Final Total Internal Energy     =   +0.00 kcal/mol
USER    (3) Torsional Free Energy           =   +0.00 kcal/mol
USER    (4) Unbound System's Energy  [=(2)] =   +0.00 kcal/mol
USER    
USER    
USER  
USER    DPF = D:/autoduck_test/CID114850_7jxp/CID_114850_7jxp.dpf
USER    NEWDPF move	CID_114850.pdbqt
USER    NEWDPF about	0.000000 -0.000000 0.000000
USER    NEWDPF tran0	-22.950377 -15.071306 -31.251979
USER    NEWDPF axisangle0	0.856558 -0.079650 -0.509868 -140.033684
USER    NEWDPF quaternion0	0.804987 -0.074855 -0.479170 -0.341744
USER  
USER                              x       y       z    vdW   Elec        q     RMS 
ATOM      1  O   UNL d   1     -23.462 -16.594 -32.731 +0.01 -0.35    -0.775    39.815
ATOM      2  O   UNL d   1     -25.355 -12.134 -30.489 -0.15 -0.12    -0.276    39.815
ATOM      3  N   UNL d   1     -22.103 -16.433 -32.753 -0.12 +0.07    +0.220    39.815
ATOM      4  N   UNL d   1     -23.838 -13.902 -30.556 -0.03 -0.15    -0.297    39.815
ATOM      5  C   UNL d   1     -21.602 -15.271 -31.872 -0.09 +0.03    +0.073    39.815
ATOM      6  C   UNL d   1     -21.888 -15.473 -30.370 -0.19 +0.03    +0.058    39.815
ATOM      7  C   UNL d   1     -22.096 -13.897 -32.342 -0.06 +0.02    +0.055    39.815
ATOM      8  C   UNL d   1     -23.373 -15.198 -29.994 -0.25 +0.04    +0.084    39.815
ATOM      9  C   UNL d   1     -21.337 -16.839 -29.921 -0.44 +0.01    +0.016    39.815
ATOM     10  C   UNL d   1     -23.560 -13.654 -31.975 -0.09 +0.05    +0.117    39.815
ATOM     11  C   UNL d   1     -21.473 -17.721 -32.269 -0.23 +0.06    +0.130    39.815
ATOM     12  C   UNL d   1     -21.817 -13.682 -33.836 -0.11 +0.00    +0.015    39.815
ATOM     13  C   UNL d   1     -21.683 -16.172 -34.185 -0.21 +0.00    +0.130    39.815
ATOM     14  C   UNL d   1     -21.807 -17.988 -30.806 -0.49 +0.02    +0.051    39.815
ATOM     15  C   UNL d   1     -22.255 -14.858 -34.704 -0.19 -0.01    +0.051    39.815
ATOM     16  C   UNL d   1     -23.576 -15.295 -28.476 -0.29 +0.01    +0.023    39.815
ATOM     17  C   UNL d   1     -24.958 -14.806 -28.095 -0.43 +0.00    +0.011    39.815
ATOM     18  C   UNL d   1     -24.796 -13.088 -29.939 -0.09 +0.09    +0.216    39.815
ATOM     19  C   UNL d   1     -25.079 -13.349 -28.476 -0.26 +0.04    +0.096    39.815
TER
ENDMDL
MODEL       13
USER    Run = 13
USER    Cluster Rank = 28
USER    Number of conformations in this cluster = 2
USER  
USER    RMSD from reference structure       = 52.561 A
USER  
USER    Estimated Free Energy of Binding    =   -3.82 kcal/mol  [=(1)+(2)+(3)-(4)]
USER    Estimated Inhibition Constant, Ki   =    1.59 mM (millimolar)  [Temperature = 298.15 K]
USER    
USER    (1) Final Intermolecular Energy     =   -3.82 kcal/mol
USER        vdW + Hbond + desolv Energy     =   -3.63 kcal/mol
USER        Electrostatic Energy            =   -0.19 kcal/mol
USER    (2) Final Total Internal Energy     =   +0.00 kcal/mol
USER    (3) Torsional Free Energy           =   +0.00 kcal/mol
USER    (4) Unbound System's Energy  [=(2)] =   +0.00 kcal/mol
USER    
USER    
USER  
USER    DPF = D:/autoduck_test/CID114850_7jxp/CID_114850_7jxp.dpf
USER    NEWDPF move	CID_114850.pdbqt
USER    NEWDPF about	0.000000 -0.000000 0.000000
USER    NEWDPF tran0	-0.575465 10.742134 -52.316699
USER    NEWDPF axisangle0	-0.937791 -0.266151 -0.222962 157.465212
USER    NEWDPF quaternion0	-0.919716 -0.261022 -0.218665 0.195388
USER  
USER                              x       y       z    vdW   Elec        q     RMS 
ATOM      1  O   UNL d   1       1.417  11.086 -53.143 +0.07 -0.02    -0.775    52.561
ATOM      2  O   UNL d   1      -3.701  10.648 -54.600 -0.17 -0.12    -0.276    52.561
ATOM      3  N   UNL d   1       1.385  11.638 -51.891 -0.03 -0.02    +0.220    52.561
ATOM      4  N   UNL d   1      -1.996  10.406 -53.030 -0.11 -0.06    -0.297    52.561
ATOM      5  C   UNL d   1      -0.013  11.616 -51.239 -0.20 -0.01    +0.073    52.561
ATOM      6  C   UNL d   1      -0.551  10.192 -50.988 -0.22 +0.00    +0.058    52.561
ATOM      7  C   UNL d   1      -1.045  12.466 -51.990 -0.32 -0.01    +0.055    52.561
ATOM      8  C   UNL d   1      -1.076   9.507 -52.282 -0.22 +0.01    +0.084    52.561
ATOM      9  C   UNL d   1       0.490   9.383 -50.191 -0.24 +0.00    +0.016    52.561
ATOM     10  C   UNL d   1      -1.538  11.780 -53.265 -0.22 +0.03    +0.117    52.561
ATOM     11  C   UNL d   1       2.345  10.862 -51.015 -0.08 -0.00    +0.130    52.561
ATOM     12  C   UNL d   1      -0.524  13.886 -52.247 -0.29 -0.01    +0.015    52.561
ATOM     13  C   UNL d   1       1.848  13.076 -51.997 -0.08 -0.04    +0.130    52.561
ATOM     14  C   UNL d   1       1.879   9.425 -50.816 -0.20 +0.00    +0.051    52.561
ATOM     15  C   UNL d   1       0.884  13.912 -52.833 -0.14 -0.03    +0.051    52.561
ATOM     16  C   UNL d   1      -1.709   8.146 -51.959 -0.41 +0.01    +0.023    52.561
ATOM     17  C   UNL d   1      -2.419   7.591 -53.176 -0.36 +0.00    +0.011    52.561
ATOM     18  C   UNL d   1      -3.071   9.948 -53.802 -0.18 +0.04    +0.216    52.561
ATOM     19  C   UNL d   1      -3.538   8.531 -53.555 -0.23 +0.01    +0.096    52.561
TER
ENDMDL
MODEL       27
USER    Run = 27
USER    Cluster Rank = 29
USER    Number of conformations in this cluster = 1
USER  
USER    RMSD from reference structure       = 71.217 A
USER  
USER    Estimated Free Energy of Binding    =   -3.80 kcal/mol  [=(1)+(2)+(3)-(4)]
USER    Estimated Inhibition Constant, Ki   =    1.65 mM (millimolar)  [Temperature = 298.15 K]
USER    
USER    (1) Final Intermolecular Energy     =   -3.80 kcal/mol
USER        vdW + Hbond + desolv Energy     =   -3.80 kcal/mol
USER        Electrostatic Energy            =   +0.01 kcal/mol
USER    (2) Final Total Internal Energy     =   +0.00 kcal/mol
USER    (3) Torsional Free Energy           =   +0.00 kcal/mol
USER    (4) Unbound System's Energy  [=(2)] =   +0.00 kcal/mol
USER    
USER    
USER  
USER    DPF = D:/autoduck_test/CID114850_7jxp/CID_114850_7jxp.dpf
USER    NEWDPF move	CID_114850.pdbqt
USER    NEWDPF about	0.000000 -0.000000 0.000000
USER    NEWDPF tran0	-45.415134 2.581084 -57.390939
USER    NEWDPF axisangle0	0.050372 0.267355 -0.962281 78.195133
USER    NEWDPF quaternion0	0.031767 0.168606 -0.606855 0.776073
USER  
USER                              x       y       z    vdW   Elec        q     RMS 
ATOM      1  O   UNL d   1     -45.707   3.771 -55.583 +0.10 -0.00    -0.775    71.217
ATOM      2  O   UNL d   1     -44.078  -1.048 -57.204 -0.04 +0.05    -0.276    71.217
ATOM      3  N   UNL d   1     -45.349   4.626 -56.590 -0.16 +0.01    +0.220    71.217
ATOM      4  N   UNL d   1     -45.121   0.997 -57.604 -0.04 +0.03    -0.297    71.217
ATOM      5  C   UNL d   1     -44.951   3.911 -57.898 -0.02 -0.00    +0.073    71.217
ATOM      6  C   UNL d   1     -46.105   3.111 -58.536 -0.30 +0.00    +0.058    71.217
ATOM      7  C   UNL d   1     -43.696   3.041 -57.755 -0.21 -0.01    +0.055    71.217
ATOM      8  C   UNL d   1     -46.380   1.762 -57.811 -0.18 -0.01    +0.084    71.217
ATOM      9  C   UNL d   1     -47.331   4.028 -58.709 -0.40 +0.00    +0.016    71.217
ATOM     10  C   UNL d   1     -43.986   1.727 -57.028 -0.11 -0.02    +0.117    71.217
ATOM     11  C   UNL d   1     -46.526   5.536 -56.870 -0.19 +0.03    +0.130    71.217
ATOM     12  C   UNL d   1     -42.539   3.825 -57.121 -0.29 -0.00    +0.015    71.217
ATOM     13  C   UNL d   1     -44.174   5.452 -56.112 -0.31 -0.00    +0.130    71.217
ATOM     14  C   UNL d   1     -47.712   4.758 -57.427 -0.30 +0.01    +0.051    71.217
ATOM     15  C   UNL d   1     -42.946   4.584 -55.862 -0.28 -0.01    +0.051    71.217
ATOM     16  C   UNL d   1     -47.451   0.953 -58.555 -0.38 -0.00    +0.023    71.217
ATOM     17  C   UNL d   1     -47.550  -0.445 -57.982 -0.34 -0.00    +0.011    71.217
ATOM     18  C   UNL d   1     -45.056  -0.401 -57.592 -0.09 -0.04    +0.216    71.217
ATOM     19  C   UNL d   1     -46.229  -1.148 -58.187 -0.27 -0.02    +0.096    71.217
TER
ENDMDL
MODEL       44
USER    Run = 44
USER    Cluster Rank = 30
USER    Number of conformations in this cluster = 1
USER  
USER    RMSD from reference structure       = 84.665 A
USER  
USER    Estimated Free Energy of Binding    =   -3.77 kcal/mol  [=(1)+(2)+(3)-(4)]
USER    Estimated Inhibition Constant, Ki   =    1.72 mM (millimolar)  [Temperature = 298.15 K]
USER    
USER    (1) Final Intermolecular Energy     =   -3.77 kcal/mol
USER        vdW + Hbond + desolv Energy     =   -3.66 kcal/mol
USER        Electrostatic Energy            =   -0.11 kcal/mol
USER    (2) Final Total Internal Energy     =   +0.00 kcal/mol
USER    (3) Torsional Free Energy           =   +0.00 kcal/mol
USER    (4) Unbound System's Energy  [=(2)] =   +0.00 kcal/mol
USER    
USER    
USER  
USER    DPF = D:/autoduck_test/CID114850_7jxp/CID_114850_7jxp.dpf
USER    NEWDPF move	CID_114850.pdbqt
USER    NEWDPF about	0.000000 -0.000000 0.000000
USER    NEWDPF tran0	-63.066016 -4.703708 -59.901108
USER    NEWDPF axisangle0	-0.141094 0.494791 0.857482 159.637676
USER    NEWDPF quaternion0	-0.138873 0.486999 0.843980 0.176761
USER  
USER                              x       y       z    vdW   Elec        q     RMS 
ATOM      1  O   UNL d   1     -65.026  -4.162 -59.104 +0.07 -0.29    -0.775    84.665
ATOM      2  O   UNL d   1     -60.747  -2.043 -61.493 -0.54 -0.32    -0.276    84.665
ATOM      3  N   UNL d   1     -65.115  -5.435 -59.596 -0.06 +0.08    +0.220    84.665
ATOM      4  N   UNL d   1     -61.807  -3.795 -60.381 -0.13 -0.19    -0.297    84.665
ATOM      5  C   UNL d   1     -63.848  -5.902 -60.341 -0.21 +0.04    +0.073    84.665
ATOM      6  C   UNL d   1     -62.600  -5.983 -59.438 -0.23 +0.03    +0.058    84.665
ATOM      7  C   UNL d   1     -63.554  -5.088 -61.608 -0.37 +0.04    +0.055    84.665
ATOM      8  C   UNL d   1     -61.981  -4.588 -59.135 -0.16 +0.04    +0.084    84.665
ATOM      9  C   UNL d   1     -62.915  -6.847 -58.202 -0.15 +0.01    +0.016    84.665
ATOM     10  C   UNL d   1     -62.960  -3.717 -61.286 -0.13 +0.09    +0.117    84.665
ATOM     11  C   UNL d   1     -65.370  -6.369 -58.432 -0.07 +0.04    +0.130    84.665
ATOM     12  C   UNL d   1     -64.788  -5.000 -62.517 -0.41 +0.01    +0.015    84.665
ATOM     13  C   UNL d   1     -66.287  -5.489 -60.553 -0.12 +0.04    +0.130    84.665
ATOM     14  C   UNL d   1     -64.182  -6.406 -57.478 -0.05 +0.02    +0.051    84.665
ATOM     15  C   UNL d   1     -66.056  -4.599 -61.770 -0.24 +0.02    +0.051    84.665
ATOM     16  C   UNL d   1     -60.679  -4.733 -58.336 -0.21 +0.01    +0.023    84.665
ATOM     17  C   UNL d   1     -59.965  -3.400 -58.242 -0.18 +0.00    +0.011    84.665
ATOM     18  C   UNL d   1     -60.779  -2.864 -60.571 -0.25 +0.16    +0.216    84.665
ATOM     19  C   UNL d   1     -59.594  -2.949 -59.635 -0.23 +0.06    +0.096    84.665
TER
ENDMDL
MODEL       33
USER    Run = 33
USER    Cluster Rank = 31
USER    Number of conformations in this cluster = 1
USER  
USER    RMSD from reference structure       = 111.772 A
USER  
USER    Estimated Free Energy of Binding    =   -3.77 kcal/mol  [=(1)+(2)+(3)-(4)]
USER    Estimated Inhibition Constant, Ki   =    1.72 mM (millimolar)  [Temperature = 298.15 K]
USER    
USER    (1) Final Intermolecular Energy     =   -3.77 kcal/mol
USER        vdW + Hbond + desolv Energy     =   -3.74 kcal/mol
USER        Electrostatic Energy            =   -0.03 kcal/mol
USER    (2) Final Total Internal Energy     =   +0.00 kcal/mol
USER    (3) Torsional Free Energy           =   +0.00 kcal/mol
USER    (4) Unbound System's Energy  [=(2)] =   +0.00 kcal/mol
USER    
USER    
USER  
USER    DPF = D:/autoduck_test/CID114850_7jxp/CID_114850_7jxp.dpf
USER    NEWDPF move	CID_114850.pdbqt
USER    NEWDPF about	0.000000 -0.000000 0.000000
USER    NEWDPF tran0	-22.080981 -70.565041 -85.929115
USER    NEWDPF axisangle0	-0.864230 -0.491521 0.107305 -156.349041
USER    NEWDPF quaternion0	-0.845887 -0.481089 0.105027 -0.204931
USER  
USER                              x       y       z    vdW   Elec        q     RMS 
ATOM      1  O   UNL d   1     -21.826 -68.962 -87.390 +0.06 +0.07    -0.775    111.772
ATOM      2  O   UNL d   1     -25.552 -72.157 -85.289 -0.66 -0.16    -0.276    111.772
ATOM      3  N   UNL d   1     -20.927 -68.751 -86.380 -0.04 -0.00    +0.220    111.772
ATOM      4  N   UNL d   1     -23.324 -71.570 -85.636 -0.18 -0.06    -0.297    111.772
ATOM      5  C   UNL d   1     -21.095 -69.716 -85.189 -0.13 +0.01    +0.073    111.772
ATOM      6  C   UNL d   1     -20.842 -71.193 -85.555 -0.12 +0.01    +0.058    111.772
ATOM      7  C   UNL d   1     -22.436 -69.554 -84.462 -0.29 +0.01    +0.055    111.772
ATOM      8  C   UNL d   1     -22.032 -71.838 -86.324 -0.17 +0.01    +0.084    111.772
ATOM      9  C   UNL d   1     -19.468 -71.326 -86.238 -0.05 +0.00    +0.016    111.772
ATOM     10  C   UNL d   1     -23.592 -70.183 -85.241 -0.39 +0.03    +0.117    111.772
ATOM     11  C   UNL d   1     -19.535 -68.919 -86.953 -0.01 +0.00    +0.130    111.772
ATOM     12  C   UNL d   1     -22.700 -68.089 -84.091 -0.23 +0.00    +0.015    111.772
ATOM     13  C   UNL d   1     -21.100 -67.331 -85.883 -0.08 -0.01    +0.130    111.772
ATOM     14  C   UNL d   1     -19.286 -70.355 -87.399 -0.02 +0.00    +0.051    111.772
ATOM     15  C   UNL d   1     -22.473 -67.125 -85.251 -0.27 -0.00    +0.051    111.772
ATOM     16  C   UNL d   1     -21.782 -73.334 -86.557 -0.16 -0.00    +0.023    111.772
ATOM     17  C   UNL d   1     -23.031 -74.001 -87.096 -0.24 -0.00    +0.011    111.772
ATOM     18  C   UNL d   1     -24.411 -72.452 -85.656 -0.39 +0.06    +0.216    111.772
ATOM     19  C   UNL d   1     -24.128 -73.880 -86.065 -0.38 +0.00    +0.096    111.772
TER
ENDMDL
MODEL       32
USER    Run = 32
USER    Cluster Rank = 32
USER    Number of conformations in this cluster = 1
USER  
USER    RMSD from reference structure       = 69.082 A
USER  
USER    Estimated Free Energy of Binding    =   -3.75 kcal/mol  [=(1)+(2)+(3)-(4)]
USER    Estimated Inhibition Constant, Ki   =    1.80 mM (millimolar)  [Temperature = 298.15 K]
USER    
USER    (1) Final Intermolecular Energy     =   -3.75 kcal/mol
USER        vdW + Hbond + desolv Energy     =   -3.11 kcal/mol
USER        Electrostatic Energy            =   -0.63 kcal/mol
USER    (2) Final Total Internal Energy     =   +0.00 kcal/mol
USER    (3) Torsional Free Energy           =   +0.00 kcal/mol
USER    (4) Unbound System's Energy  [=(2)] =   +0.00 kcal/mol
USER    
USER    
USER  
USER    DPF = D:/autoduck_test/CID114850_7jxp/CID_114850_7jxp.dpf
USER    NEWDPF move	CID_114850.pdbqt
USER    NEWDPF about	0.000000 -0.000000 0.000000
USER    NEWDPF tran0	-59.363338 -40.765209 -3.656194
USER    NEWDPF axisangle0	0.387669 -0.921798 -0.000421 177.267380
USER    NEWDPF quaternion0	0.387559 -0.921536 -0.000421 0.023844
USER  
USER                              x       y       z    vdW   Elec        q     RMS 
ATOM      1  O   UNL d   1     -60.414 -41.703  -5.326 +0.05 -1.06    -0.775    69.082
ATOM      2  O   UNL d   1     -55.555 -40.084  -3.815 -0.54 -0.28    -0.276    69.082
ATOM      3  N   UNL d   1     -61.033 -42.097  -4.171 -0.11 +0.16    +0.220    69.082
ATOM      4  N   UNL d   1     -57.867 -40.141  -3.536 -0.07 -0.20    -0.297    69.082
ATOM      5  C   UNL d   1     -60.304 -41.643  -2.890 -0.08 +0.04    +0.073    69.082
ATOM      6  C   UNL d   1     -60.245 -40.110  -2.728 -0.05 +0.03    +0.058    69.082
ATOM      7  C   UNL d   1     -58.910 -42.263  -2.734 -0.18 +0.03    +0.055    69.082
ATOM      8  C   UNL d   1     -59.178 -39.445  -3.645 -0.12 +0.06    +0.084    69.082
ATOM      9  C   UNL d   1     -61.666 -39.527  -2.842 -0.04 +0.01    +0.016    69.082
ATOM     10  C   UNL d   1     -57.880 -41.604  -3.653 -0.25 +0.08    +0.117    69.082
ATOM     11  C   UNL d   1     -62.431 -41.516  -4.170 -0.09 +0.09    +0.130    69.082
ATOM     12  C   UNL d   1     -58.953 -43.789  -2.893 -0.26 +0.01    +0.015    69.082
ATOM     13  C   UNL d   1     -61.114 -43.609  -4.173 -0.22 +0.08    +0.130    69.082
ATOM     14  C   UNL d   1     -62.402 -39.995  -4.092 -0.01 +0.04    +0.051    69.082
ATOM     15  C   UNL d   1     -59.728 -44.242  -4.126 -0.41 +0.03    +0.051    69.082
ATOM     16  C   UNL d   1     -59.077 -37.941  -3.358 -0.14 +0.01    +0.023    69.082
ATOM     17  C   UNL d   1     -57.887 -37.344  -4.081 -0.13 +0.01    +0.011    69.082
ATOM     18  C   UNL d   1     -56.633 -39.497  -3.679 -0.22 +0.18    +0.216    69.082
ATOM     19  C   UNL d   1     -56.627 -37.990  -3.557 -0.27 +0.08    +0.096    69.082
TER
ENDMDL
MODEL       14
USER    Run = 14
USER    Cluster Rank = 33
USER    Number of conformations in this cluster = 1
USER  
USER    RMSD from reference structure       = 112.452 A
USER  
USER    Estimated Free Energy of Binding    =   -3.74 kcal/mol  [=(1)+(2)+(3)-(4)]
USER    Estimated Inhibition Constant, Ki   =    1.81 mM (millimolar)  [Temperature = 298.15 K]
USER    
USER    (1) Final Intermolecular Energy     =   -3.74 kcal/mol
USER        vdW + Hbond + desolv Energy     =   -3.55 kcal/mol
USER        Electrostatic Energy            =   -0.19 kcal/mol
USER    (2) Final Total Internal Energy     =   +0.00 kcal/mol
USER    (3) Torsional Free Energy           =   +0.00 kcal/mol
USER    (4) Unbound System's Energy  [=(2)] =   +0.00 kcal/mol
USER    
USER    
USER  
USER    DPF = D:/autoduck_test/CID114850_7jxp/CID_114850_7jxp.dpf
USER    NEWDPF move	CID_114850.pdbqt
USER    NEWDPF about	0.000000 -0.000000 0.000000
USER    NEWDPF tran0	-19.763594 -78.257831 -80.752014
USER    NEWDPF axisangle0	0.673857 0.663031 0.326046 62.762825
USER    NEWDPF quaternion0	0.350900 0.345262 0.169783 0.853720
USER  
USER                              x       y       z    vdW   Elec        q     RMS 
ATOM      1  O   UNL d   1     -19.412 -77.093 -78.938 -0.34 -0.30    -0.775    112.452
ATOM      2  O   UNL d   1     -23.325 -79.426 -81.722 -0.63 -0.12    -0.276    112.452
ATOM      3  N   UNL d   1     -18.309 -77.874 -79.151 -0.12 +0.06    +0.220    112.452
ATOM      4  N   UNL d   1     -21.134 -78.659 -81.529 -0.11 -0.08    -0.297    112.452
ATOM      5  C   UNL d   1     -18.473 -78.876 -80.311 -0.07 +0.02    +0.073    112.452
ATOM      6  C   UNL d   1     -18.670 -78.199 -81.684 -0.08 +0.01    +0.058    112.452
ATOM      7  C   UNL d   1     -19.564 -79.924 -80.058 -0.10 +0.02    +0.055    112.452
ATOM      8  C   UNL d   1     -20.108 -77.640 -81.882 -0.18 +0.02    +0.084    112.452
ATOM      9  C   UNL d   1     -17.532 -77.190 -81.926 -0.07 +0.00    +0.016    112.452
ATOM     10  C   UNL d   1     -20.968 -79.351 -80.245 -0.15 +0.06    +0.117    112.452
ATOM     11  C   UNL d   1     -17.142 -76.959 -79.456 -0.13 +0.02    +0.130    112.452
ATOM     12  C   UNL d   1     -19.380 -80.607 -78.695 -0.12 +0.01    +0.015    112.452
ATOM     13  C   UNL d   1     -18.026 -78.646 -77.880 -0.16 +0.03    +0.130    112.452
ATOM     14  C   UNL d   1     -17.347 -76.214 -80.770 -0.15 +0.01    +0.051    112.452
ATOM     15  C   UNL d   1     -19.155 -79.619 -77.555 -0.18 +0.02    +0.051    112.452
ATOM     16  C   UNL d   1     -20.286 -77.088 -83.303 -0.19 +0.00    +0.023    112.452
ATOM     17  C   UNL d   1     -21.741 -76.758 -83.564 -0.23 -0.00    +0.011    112.452
ATOM     18  C   UNL d   1     -22.387 -78.745 -82.147 -0.24 +0.04    +0.216    112.452
ATOM     19  C   UNL d   1     -22.550 -78.030 -83.469 -0.30 -0.02    +0.096    112.452
TER
ENDMDL
MODEL       23
USER    Run = 23
USER    Cluster Rank = 34
USER    Number of conformations in this cluster = 1
USER  
USER    RMSD from reference structure       = 97.557 A
USER  
USER    Estimated Free Energy of Binding    =   -3.73 kcal/mol  [=(1)+(2)+(3)-(4)]
USER    Estimated Inhibition Constant, Ki   =    1.86 mM (millimolar)  [Temperature = 298.15 K]
USER    
USER    (1) Final Intermolecular Energy     =   -3.73 kcal/mol
USER        vdW + Hbond + desolv Energy     =   -3.69 kcal/mol
USER        Electrostatic Energy            =   -0.04 kcal/mol
USER    (2) Final Total Internal Energy     =   +0.00 kcal/mol
USER    (3) Torsional Free Energy           =   +0.00 kcal/mol
USER    (4) Unbound System's Energy  [=(2)] =   +0.00 kcal/mol
USER    
USER    
USER  
USER    DPF = D:/autoduck_test/CID114850_7jxp/CID_114850_7jxp.dpf
USER    NEWDPF move	CID_114850.pdbqt
USER    NEWDPF about	0.000000 -0.000000 0.000000
USER    NEWDPF tran0	-68.433821 -66.160728 -30.975484
USER    NEWDPF axisangle0	-0.825402 0.560623 0.066434 109.082332
USER    NEWDPF quaternion0	-0.672317 0.456646 0.054113 0.580118
USER  
USER                              x       y       z    vdW   Elec        q     RMS 
ATOM      1  O   UNL d   1     -68.616 -68.321 -30.713 +0.07 -0.01    -0.775    97.557
ATOM      2  O   UNL d   1     -69.214 -64.485 -34.378 -0.09 -0.05    -0.276    97.557
ATOM      3  N   UNL d   1     -67.598 -67.889 -29.907 -0.07 +0.00    +0.220    97.557
ATOM      4  N   UNL d   1     -68.922 -65.174 -32.171 -0.12 -0.03    -0.297    97.557
ATOM      5  C   UNL d   1     -67.241 -66.401 -30.103 -0.15 +0.00    +0.073    97.557
ATOM      6  C   UNL d   1     -68.389 -65.440 -29.731 -0.31 -0.00    +0.058    97.557
ATOM      7  C   UNL d   1     -66.697 -66.088 -31.503 -0.34 +0.00    +0.055    97.557
ATOM      8  C   UNL d   1     -69.502 -65.379 -30.817 -0.22 -0.00    +0.084    97.557
ATOM      9  C   UNL d   1     -68.877 -65.751 -28.304 -0.28 -0.00    +0.016    97.557
ATOM     10  C   UNL d   1     -67.806 -66.046 -32.555 -0.16 +0.01    +0.117    97.557
ATOM     11  C   UNL d   1     -68.018 -68.105 -28.468 -0.11 +0.00    +0.130    97.557
ATOM     12  C   UNL d   1     -65.554 -67.037 -31.886 -0.34 -0.00    +0.015    97.557
ATOM     13  C   UNL d   1     -66.372 -68.726 -30.207 -0.19 +0.00    +0.130    97.557
ATOM     14  C   UNL d   1     -69.205 -67.225 -28.097 -0.11 -0.00    +0.051    97.557
ATOM     15  C   UNL d   1     -65.881 -68.505 -31.633 -0.22 -0.00    +0.051    97.557
ATOM     16  C   UNL d   1     -70.556 -64.323 -30.456 -0.35 -0.00    +0.023    97.557
ATOM     17  C   UNL d   1     -71.505 -64.106 -31.616 -0.31 +0.00    +0.011    97.557
ATOM     18  C   UNL d   1     -69.571 -64.475 -33.196 -0.16 +0.03    +0.216    97.557
ATOM     19  C   UNL d   1     -70.720 -63.578 -32.793 -0.24 +0.02    +0.096    97.557
TER
ENDMDL
MODEL       42
USER    Run = 42
USER    Cluster Rank = 35
USER    Number of conformations in this cluster = 1
USER  
USER    RMSD from reference structure       = 22.389 A
USER  
USER    Estimated Free Energy of Binding    =   -3.57 kcal/mol  [=(1)+(2)+(3)-(4)]
USER    Estimated Inhibition Constant, Ki   =    2.43 mM (millimolar)  [Temperature = 298.15 K]
USER    
USER    (1) Final Intermolecular Energy     =   -3.57 kcal/mol
USER        vdW + Hbond + desolv Energy     =   -3.39 kcal/mol
USER        Electrostatic Energy            =   -0.18 kcal/mol
USER    (2) Final Total Internal Energy     =   +0.00 kcal/mol
USER    (3) Torsional Free Energy           =   +0.00 kcal/mol
USER    (4) Unbound System's Energy  [=(2)] =   +0.00 kcal/mol
USER    
USER    
USER  
USER    DPF = D:/autoduck_test/CID114850_7jxp/CID_114850_7jxp.dpf
USER    NEWDPF move	CID_114850.pdbqt
USER    NEWDPF about	0.000000 -0.000000 0.000000
USER    NEWDPF tran0	-16.435260 -18.584223 0.548802
USER    NEWDPF axisangle0	-0.061791 -0.032640 0.997555 169.868201
USER    NEWDPF quaternion0	-0.061550 -0.032513 0.993659 0.088301
USER  
USER                              x       y       z    vdW   Elec        q     RMS 
ATOM      1  O   UNL d   1     -18.043 -19.080   1.941 +0.06 -0.06    -0.775    22.389
ATOM      2  O   UNL d   1     -13.811 -15.870   1.406 -0.09 -0.24    -0.276    22.389
ATOM      3  N   UNL d   1     -18.526 -19.248   0.672 -0.08 -0.02    +0.220    22.389
ATOM      4  N   UNL d   1     -15.083 -17.702   0.732 -0.10 -0.15    -0.297    22.389
ATOM      5  C   UNL d   1     -17.552 -18.780  -0.429 -0.23 +0.01    +0.073    22.389
ATOM      6  C   UNL d   1     -16.236 -19.584  -0.466 -0.13 +0.01    +0.058    22.389
ATOM      7  C   UNL d   1     -17.271 -17.273  -0.389 -0.29 +0.02    +0.055    22.389
ATOM      8  C   UNL d   1     -15.248 -19.179   0.665 -0.21 +0.03    +0.084    22.389
ATOM      9  C   UNL d   1     -16.555 -21.088  -0.555 -0.44 +0.00    +0.016    22.389
ATOM     10  C   UNL d   1     -16.309 -16.896   0.738 -0.17 +0.06    +0.117    22.389
ATOM     11  C   UNL d   1     -18.817 -20.720   0.474 -0.14 -0.02    +0.130    22.389
ATOM     12  C   UNL d   1     -18.573 -16.460  -0.352 -0.30 +0.00    +0.015    22.389
ATOM     13  C   UNL d   1     -19.812 -18.458   0.550 -0.13 -0.03    +0.130    22.389
ATOM     14  C   UNL d   1     -17.539 -21.550   0.514 -0.24 +0.01    +0.051    22.389
ATOM     15  C   UNL d   1     -19.564 -16.961   0.694 -0.13 +0.00    +0.051    22.389
ATOM     16  C   UNL d   1     -13.912 -19.919   0.511 -0.32 +0.01    +0.023    22.389
ATOM     17  C   UNL d   1     -12.882 -19.357   1.469 -0.22 +0.00    +0.011    22.389
ATOM     18  C   UNL d   1     -13.899 -17.070   1.130 -0.10 +0.13    +0.216    22.389
ATOM     19  C   UNL d   1     -12.639 -17.907   1.122 -0.13 +0.05    +0.096    22.389
TER
ENDMDL
MODEL       37
USER    Run = 37
USER    Cluster Rank = 36
USER    Number of conformations in this cluster = 1
USER  
USER    RMSD from reference structure       = 96.292 A
USER  
USER    Estimated Free Energy of Binding    =   -3.56 kcal/mol  [=(1)+(2)+(3)-(4)]
USER    Estimated Inhibition Constant, Ki   =    2.45 mM (millimolar)  [Temperature = 298.15 K]
USER    
USER    (1) Final Intermolecular Energy     =   -3.56 kcal/mol
USER        vdW + Hbond + desolv Energy     =   -3.51 kcal/mol
USER        Electrostatic Energy            =   -0.05 kcal/mol
USER    (2) Final Total Internal Energy     =   +0.00 kcal/mol
USER    (3) Torsional Free Energy           =   +0.00 kcal/mol
USER    (4) Unbound System's Energy  [=(2)] =   +0.00 kcal/mol
USER    
USER    
USER  
USER    DPF = D:/autoduck_test/CID114850_7jxp/CID_114850_7jxp.dpf
USER    NEWDPF move	CID_114850.pdbqt
USER    NEWDPF about	0.000000 -0.000000 0.000000
USER    NEWDPF tran0	-20.324904 -10.536663 -94.315579
USER    NEWDPF axisangle0	0.862534 -0.377494 -0.336948 -106.071799
USER    NEWDPF quaternion0	0.689175 -0.301622 -0.269226 -0.601315
USER  
USER                              x       y       z    vdW   Elec        q     RMS 
ATOM      1  O   UNL d   1     -20.519 -12.710 -94.417 +0.08 -0.30    -0.775    96.292
ATOM      2  O   UNL d   1     -22.480  -8.228 -96.555 -0.82 -0.10    -0.276    96.292
ATOM      3  N   UNL d   1     -19.215 -12.422 -94.121 -0.07 +0.08    +0.220    96.292
ATOM      4  N   UNL d   1     -21.242  -9.342 -94.926 -0.12 -0.09    -0.297    96.292
ATOM      5  C   UNL d   1     -18.884 -10.917 -94.174 -0.07 +0.02    +0.073    96.292
ATOM      6  C   UNL d   1     -19.652 -10.082 -93.128 -0.08 +0.01    +0.058    96.292
ATOM      7  C   UNL d   1     -19.036 -10.312 -95.575 -0.10 +0.02    +0.055    96.292
ATOM      8  C   UNL d   1     -21.136  -9.833 -93.525 -0.22 +0.02    +0.084    96.292
ATOM      9  C   UNL d   1     -19.438 -10.689 -91.729 -0.09 +0.00    +0.016    96.292
ATOM     10  C   UNL d   1     -20.501 -10.087 -95.949 -0.20 +0.06    +0.117    96.292
ATOM     11  C   UNL d   1     -18.928 -12.937 -92.726 -0.05 +0.03    +0.130    96.292
ATOM     12  C   UNL d   1     -18.275 -11.132 -96.626 -0.12 +0.01    +0.015    96.292
ATOM     13  C   UNL d   1     -18.335 -13.147 -95.117 -0.09 +0.06    +0.130    96.292
ATOM     14  C   UNL d   1     -19.737 -12.183 -91.678 -0.11 +0.01    +0.051    96.292
ATOM     15  C   UNL d   1     -18.552 -12.629 -96.535 -0.13 +0.04    +0.051    96.292
ATOM     16  C   UNL d   1     -21.819  -8.900 -92.516 -0.35 +0.00    +0.023    96.292
ATOM     17  C   UNL d   1     -23.182  -8.479 -93.025 -0.34 +0.00    +0.011    96.292
ATOM     18  C   UNL d   1     -22.242  -8.467 -95.368 -0.25 +0.06    +0.216    96.292
ATOM     19  C   UNL d   1     -23.002  -7.702 -94.308 -0.38 +0.00    +0.096    96.292
TER
ENDMDL
MODEL       15
USER    Run = 15
USER    Cluster Rank = 37
USER    Number of conformations in this cluster = 1
USER  
USER    RMSD from reference structure       = 2.915 A
USER  
USER    Estimated Free Energy of Binding    =   -3.56 kcal/mol  [=(1)+(2)+(3)-(4)]
USER    Estimated Inhibition Constant, Ki   =    2.46 mM (millimolar)  [Temperature = 298.15 K]
USER    
USER    (1) Final Intermolecular Energy     =   -3.56 kcal/mol
USER        vdW + Hbond + desolv Energy     =   -3.51 kcal/mol
USER        Electrostatic Energy            =   -0.05 kcal/mol
USER    (2) Final Total Internal Energy     =   +0.00 kcal/mol
USER    (3) Torsional Free Energy           =   +0.00 kcal/mol
USER    (4) Unbound System's Energy  [=(2)] =   +0.00 kcal/mol
USER    
USER    
USER  
USER    DPF = D:/autoduck_test/CID114850_7jxp/CID_114850_7jxp.dpf
USER    NEWDPF move	CID_114850.pdbqt
USER    NEWDPF about	0.000000 -0.000000 0.000000
USER    NEWDPF tran0	-1.240660 -2.074504 -1.056806
USER    NEWDPF axisangle0	0.706957 0.340452 0.619923 -124.385804
USER    NEWDPF quaternion0	0.625319 0.301138 0.548337 -0.466496
USER  
USER                              x       y       z    vdW   Elec        q     RMS 
ATOM      1  O   UNL d   1       0.614  -1.216  -0.287 +0.07 -0.03    -0.775     2.915
ATOM      2  O   UNL d   1      -1.293  -4.089  -4.363 -0.74 -0.09    -0.276     2.915
ATOM      3  N   UNL d   1      -0.410  -0.383   0.071 -0.06 +0.02    +0.220     2.915
ATOM      4  N   UNL d   1      -1.522  -3.149  -2.243 -0.14 -0.01    -0.297     2.915
ATOM      5  C   UNL d   1      -1.771  -0.773  -0.541 -0.22 +0.01    +0.073     2.915
ATOM      6  C   UNL d   1      -2.283  -2.149  -0.069 -0.17 +0.00    +0.058     2.915
ATOM      7  C   UNL d   1      -1.798  -0.675  -2.071 -0.28 -0.01    +0.055     2.915
ATOM      8  C   UNL d   1      -1.559  -3.336  -0.768 -0.11 +0.00    +0.084     2.915
ATOM      9  C   UNL d   1      -2.289  -2.195   1.471 -0.11 +0.00    +0.016     2.915
ATOM     10  C   UNL d   1      -1.070  -1.843  -2.736 -0.24 -0.00    +0.117     2.915
ATOM     11  C   UNL d   1      -0.527  -0.409   1.581 -0.08 +0.02    +0.130     2.915
ATOM     12  C   UNL d   1      -1.290   0.691  -2.555 -0.34 -0.00    +0.015     2.915
ATOM     13  C   UNL d   1      -0.058   1.019  -0.383 -0.12 +0.02    +0.130     2.915
ATOM     14  C   UNL d   1      -0.954  -1.784   2.081 -0.06 +0.01    +0.051     2.915
ATOM     15  C   UNL d   1       0.024   1.108  -1.903 -0.17 +0.00    +0.051     2.915
ATOM     16  C   UNL d   1      -2.187  -4.675  -0.355 -0.09 +0.00    +0.023     2.915
ATOM     17  C   UNL d   1      -1.637  -5.801  -1.205 -0.14 +0.00    +0.011     2.915
ATOM     18  C   UNL d   1      -1.548  -4.207  -3.160 -0.31 +0.02    +0.216     2.915
ATOM     19  C   UNL d   1      -2.014  -5.550  -2.646 -0.20 -0.00    +0.096     2.915
TER
ENDMDL
MODEL       17
USER    Run = 17
USER    Cluster Rank = 38
USER    Number of conformations in this cluster = 1
USER  
USER    RMSD from reference structure       = 26.595 A
USER  
USER    Estimated Free Energy of Binding    =   -3.49 kcal/mol  [=(1)+(2)+(3)-(4)]
USER    Estimated Inhibition Constant, Ki   =    2.78 mM (millimolar)  [Temperature = 298.15 K]
USER    
USER    (1) Final Intermolecular Energy     =   -3.49 kcal/mol
USER        vdW + Hbond + desolv Energy     =   -3.32 kcal/mol
USER        Electrostatic Energy            =   -0.16 kcal/mol
USER    (2) Final Total Internal Energy     =   +0.00 kcal/mol
USER    (3) Torsional Free Energy           =   +0.00 kcal/mol
USER    (4) Unbound System's Energy  [=(2)] =   +0.00 kcal/mol
USER    
USER    
USER  
USER    DPF = D:/autoduck_test/CID114850_7jxp/CID_114850_7jxp.dpf
USER    NEWDPF move	CID_114850.pdbqt
USER    NEWDPF about	0.000000 -0.000000 0.000000
USER    NEWDPF tran0	4.897018 -20.856637 -18.882524
USER    NEWDPF axisangle0	0.476285 -0.624414 -0.619080 -103.013427
USER    NEWDPF quaternion0	0.372779 -0.488717 -0.484542 -0.622423
USER  
USER                              x       y       z    vdW   Elec        q     RMS 
ATOM      1  O   UNL d   1       3.449 -22.239 -18.009 -0.37 -0.28    -0.775    26.595
ATOM      2  O   UNL d   1       3.869 -18.382 -21.677 -0.17 +0.03    -0.276    26.595
ATOM      3  N   UNL d   1       4.671 -22.855 -17.999 -0.19 +0.04    +0.220    26.595
ATOM      4  N   UNL d   1       4.708 -19.570 -19.857 -0.08 +0.01    -0.297    26.595
ATOM      5  C   UNL d   1       5.771 -22.063 -18.733 -0.11 +0.01    +0.073    26.595
ATOM      6  C   UNL d   1       6.083 -20.699 -18.084 -0.11 +0.01    +0.058    26.595
ATOM      7  C   UNL d   1       5.505 -21.905 -20.235 -0.08 +0.00    +0.055    26.595
ATOM      8  C   UNL d   1       5.008 -19.619 -18.401 -0.22 +0.00    +0.084    26.595
ATOM      9  C   UNL d   1       6.393 -20.900 -16.589 -0.13 +0.00    +0.016    26.595
ATOM     10  C   UNL d   1       4.437 -20.849 -20.523 -0.16 -0.00    +0.117    26.595
ATOM     11  C   UNL d   1       5.086 -23.045 -16.555 +0.02 +0.03    +0.130    26.595
ATOM     12  C   UNL d   1       5.194 -23.255 -20.895 -0.08 +0.00    +0.015    26.595
ATOM     13  C   UNL d   1       4.522 -24.208 -18.663 -0.21 +0.02    +0.130    26.595
ATOM     14  C   UNL d   1       5.321 -21.707 -15.864 -0.16 +0.01    +0.051    26.595
ATOM     15  C   UNL d   1       4.151 -24.069 -20.135 -0.18 +0.00    +0.051    26.595
ATOM     16  C   UNL d   1       5.425 -18.254 -17.834 -0.27 +0.00    +0.023    26.595
ATOM     17  C   UNL d   1       4.498 -17.167 -18.338 -0.46 -0.00    +0.011    26.595
ATOM     18  C   UNL d   1       4.334 -18.403 -20.534 -0.18 -0.03    +0.216    26.595
ATOM     19  C   UNL d   1       4.616 -17.088 -19.842 -0.17 -0.02    +0.096    26.595
TER
ENDMDL
MODEL       29
USER    Run = 29
USER    Cluster Rank = 39
USER    Number of conformations in this cluster = 1
USER  
USER    RMSD from reference structure       = 29.521 A
USER  
USER    Estimated Free Energy of Binding    =   -3.46 kcal/mol  [=(1)+(2)+(3)-(4)]
USER    Estimated Inhibition Constant, Ki   =    2.90 mM (millimolar)  [Temperature = 298.15 K]
USER    
USER    (1) Final Intermolecular Energy     =   -3.46 kcal/mol
USER        vdW + Hbond + desolv Energy     =   -2.43 kcal/mol
USER        Electrostatic Energy            =   -1.03 kcal/mol
USER    (2) Final Total Internal Energy     =   +0.00 kcal/mol
USER    (3) Torsional Free Energy           =   +0.00 kcal/mol
USER    (4) Unbound System's Energy  [=(2)] =   +0.00 kcal/mol
USER    
USER    
USER  
USER    DPF = D:/autoduck_test/CID114850_7jxp/CID_114850_7jxp.dpf
USER    NEWDPF move	CID_114850.pdbqt
USER    NEWDPF about	0.000000 -0.000000 0.000000
USER    NEWDPF tran0	-22.114058 9.415689 -20.508563
USER    NEWDPF axisangle0	0.594340 0.761830 -0.257633 -170.194742
USER    NEWDPF quaternion0	0.592166 0.759043 -0.256691 -0.085463
USER  
USER                              x       y       z    vdW   Elec        q     RMS 
ATOM      1  O   UNL d   1     -22.696   9.912 -22.554 -0.43 -1.40    -0.775    29.521
ATOM      2  O   UNL d   1     -23.394   6.192 -18.789 -0.20 -0.31    -0.276    29.521
ATOM      3  N   UNL d   1     -22.540  11.086 -21.870 -0.07 +0.16    +0.220    29.521
ATOM      4  N   UNL d   1     -22.279   8.052 -19.640 -0.08 -0.31    -0.297    29.521
ATOM      5  C   UNL d   1     -22.284  10.896 -20.361 -0.05 +0.05    +0.073    29.521
ATOM      6  C   UNL d   1     -20.968  10.154 -20.051 -0.03 +0.04    +0.058    29.521
ATOM      7  C   UNL d   1     -23.463  10.249 -19.623 -0.14 +0.06    +0.055    29.521
ATOM      8  C   UNL d   1     -21.067   8.619 -20.290 -0.08 +0.07    +0.084    29.521
ATOM      9  C   UNL d   1     -19.800  10.858 -20.768 -0.04 +0.01    +0.016    29.521
ATOM     10  C   UNL d   1     -23.550   8.745 -19.883 -0.14 +0.16    +0.117    29.521
ATOM     11  C   UNL d   1     -21.366  11.827 -22.475 -0.11 +0.06    +0.130    29.521
ATOM     12  C   UNL d   1     -24.780  10.978 -19.922 -0.18 +0.01    +0.015    29.521
ATOM     13  C   UNL d   1     -23.800  11.907 -22.048 -0.10 +0.04    +0.130    29.521
ATOM     14  C   UNL d   1     -20.060  11.073 -22.254 -0.10 +0.03    +0.051    29.521
ATOM     15  C   UNL d   1     -25.005  11.224 -21.411 -0.18 +0.03    +0.051    29.521
ATOM     16  C   UNL d   1     -19.775   7.916 -19.853 -0.04 +0.01    +0.023    29.521
ATOM     17  C   UNL d   1     -19.959   6.413 -19.872 -0.10 +0.01    +0.011    29.521
ATOM     18  C   UNL d   1     -22.346   6.752 -19.124 -0.19 +0.21    +0.216    29.521
ATOM     19  C   UNL d   1     -21.034   6.044 -18.877 -0.18 +0.05    +0.096    29.521
TER
ENDMDL
MODEL       49
USER    Run = 49
USER    Cluster Rank = 40
USER    Number of conformations in this cluster = 1
USER  
USER    RMSD from reference structure       = 95.429 A
USER  
USER    Estimated Free Energy of Binding    =   -3.38 kcal/mol  [=(1)+(2)+(3)-(4)]
USER    Estimated Inhibition Constant, Ki   =    3.33 mM (millimolar)  [Temperature = 298.15 K]
USER    
USER    (1) Final Intermolecular Energy     =   -3.38 kcal/mol
USER        vdW + Hbond + desolv Energy     =   -3.30 kcal/mol
USER        Electrostatic Energy            =   -0.08 kcal/mol
USER    (2) Final Total Internal Energy     =   +0.00 kcal/mol
USER    (3) Torsional Free Energy           =   +0.00 kcal/mol
USER    (4) Unbound System's Energy  [=(2)] =   +0.00 kcal/mol
USER    
USER    
USER  
USER    DPF = D:/autoduck_test/CID114850_7jxp/CID_114850_7jxp.dpf
USER    NEWDPF move	CID_114850.pdbqt
USER    NEWDPF about	0.000000 -0.000000 0.000000
USER    NEWDPF tran0	-65.196933 -46.524593 -56.166316
USER    NEWDPF axisangle0	0.540712 -0.773416 0.330844 -63.208346
USER    NEWDPF quaternion0	0.283359 -0.405307 0.173378 -0.851689
USER  
USER                              x       y       z    vdW   Elec        q     RMS 
ATOM      1  O   UNL d   1     -65.309 -47.331 -54.140 +0.07 -0.10    -0.775    95.429
ATOM      2  O   UNL d   1     -66.139 -48.688 -59.236 -0.11 -0.13    -0.276    95.429
ATOM      3  N   UNL d   1     -64.277 -46.433 -54.174 -0.06 +0.03    +0.220    95.429
ATOM      4  N   UNL d   1     -65.753 -47.090 -57.585 -0.13 -0.05    -0.297    95.429
ATOM      5  C   UNL d   1     -63.969 -45.895 -55.586 -0.25 +0.00    +0.073    95.429
ATOM      6  C   UNL d   1     -65.130 -45.088 -56.202 -0.35 +0.00    +0.058    95.429
ATOM      7  C   UNL d   1     -63.482 -46.980 -56.555 -0.30 +0.00    +0.055    95.429
ATOM      8  C   UNL d   1     -66.281 -45.992 -56.731 -0.19 +0.01    +0.084    95.429
ATOM      9  C   UNL d   1     -65.560 -43.979 -55.224 -0.37 +0.00    +0.016    95.429
ATOM     10  C   UNL d   1     -64.627 -47.864 -57.051 -0.17 +0.03    +0.117    95.429
ATOM     11  C   UNL d   1     -64.641 -45.269 -53.276 -0.16 +0.01    +0.130    95.429
ATOM     12  C   UNL d   1     -62.326 -47.791 -55.955 -0.29 +0.00    +0.015    95.429
ATOM     13  C   UNL d   1     -63.038 -47.118 -53.635 -0.07 +0.02    +0.130    95.429
ATOM     14  C   UNL d   1     -65.839 -44.501 -53.820 -0.23 +0.00    +0.051    95.429
ATOM     15  C   UNL d   1     -62.603 -48.270 -54.534 -0.11 +0.01    +0.051    95.429
ATOM     16  C   UNL d   1     -67.351 -45.151 -57.440 -0.23 +0.00    +0.023    95.429
ATOM     17  C   UNL d   1     -68.346 -46.048 -58.148 -0.10 +0.00    +0.011    95.429
ATOM     18  C   UNL d   1     -66.456 -47.641 -58.663 -0.14 +0.06    +0.216    95.429
ATOM     19  C   UNL d   1     -67.616 -46.838 -59.208 -0.11 +0.01    +0.096    95.429
TER
ENDMDL
MODEL       47
USER    Run = 47
USER    Cluster Rank = 41
USER    Number of conformations in this cluster = 1
USER  
USER    RMSD from reference structure       = 19.467 A
USER  
USER    Estimated Free Energy of Binding    =   -3.30 kcal/mol  [=(1)+(2)+(3)-(4)]
USER    Estimated Inhibition Constant, Ki   =    3.82 mM (millimolar)  [Temperature = 298.15 K]
USER    
USER    (1) Final Intermolecular Energy     =   -3.30 kcal/mol
USER        vdW + Hbond + desolv Energy     =   -3.28 kcal/mol
USER        Electrostatic Energy            =   -0.01 kcal/mol
USER    (2) Final Total Internal Energy     =   +0.00 kcal/mol
USER    (3) Torsional Free Energy           =   +0.00 kcal/mol
USER    (4) Unbound System's Energy  [=(2)] =   +0.00 kcal/mol
USER    
USER    
USER  
USER    DPF = D:/autoduck_test/CID114850_7jxp/CID_114850_7jxp.dpf
USER    NEWDPF move	CID_114850.pdbqt
USER    NEWDPF about	0.000000 -0.000000 0.000000
USER    NEWDPF tran0	-16.686422 8.220534 -11.096494
USER    NEWDPF axisangle0	-0.908812 0.253217 0.331574 -120.124202
USER    NEWDPF quaternion0	-0.787547 0.219430 0.287331 -0.499061
USER  
USER                              x       y       z    vdW   Elec        q     RMS 
ATOM      1  O   UNL d   1     -16.049   9.546 -12.710 +0.05 -0.10    -0.775    19.467
ATOM      2  O   UNL d   1     -17.667   9.622  -7.623 -0.22 -0.03    -0.276    19.467
ATOM      3  N   UNL d   1     -15.374   8.365 -12.852 -0.05 +0.02    +0.220    19.467
ATOM      4  N   UNL d   1     -17.380   8.526  -9.659 -0.05 -0.02    -0.297    19.467
ATOM      5  C   UNL d   1     -15.599   7.378 -11.688 -0.24 +0.01    +0.073    19.467
ATOM      6  C   UNL d   1     -17.063   6.910 -11.555 -0.31 +0.01    +0.058    19.467
ATOM      7  C   UNL d   1     -15.066   7.893 -10.345 -0.24 +0.00    +0.055    19.467
ATOM      8  C   UNL d   1     -17.984   7.983 -10.905 -0.20 +0.01    +0.084    19.467
ATOM      9  C   UNL d   1     -17.550   6.356 -12.907 -0.37 +0.00    +0.016    19.467
ATOM     10  C   UNL d   1     -15.979   8.955  -9.732 -0.15 +0.01    +0.117    19.467
ATOM     11  C   UNL d   1     -15.835   7.715 -14.139 -0.12 +0.02    +0.130    19.467
ATOM     12  C   UNL d   1     -13.609   8.362 -10.463 -0.19 +0.00    +0.015    19.467
ATOM     13  C   UNL d   1     -13.894   8.675 -12.945 -0.05 +0.01    +0.130    19.467
ATOM     14  C   UNL d   1     -17.304   7.315 -14.065 -0.22 +0.01    +0.051    19.467
ATOM     15  C   UNL d   1     -13.370   9.288 -11.651 -0.06 +0.00    +0.051    19.467
ATOM     16  C   UNL d   1     -19.397   7.425 -10.686 -0.16 +0.01    +0.023    19.467
ATOM     17  C   UNL d   1     -20.220   8.384  -9.851 -0.20 +0.00    +0.011    19.467
ATOM     18  C   UNL d   1     -18.130   8.969  -8.562 -0.23 +0.02    +0.216    19.467
ATOM     19  C   UNL d   1     -19.573   8.523  -8.494 -0.28 +0.01    +0.096    19.467
TER
ENDMDL
MODEL       48
USER    Run = 48
USER    Cluster Rank = 42
USER    Number of conformations in this cluster = 1
USER  
USER    RMSD from reference structure       = 43.259 A
USER  
USER    Estimated Free Energy of Binding    =   -3.26 kcal/mol  [=(1)+(2)+(3)-(4)]
USER    Estimated Inhibition Constant, Ki   =    4.05 mM (millimolar)  [Temperature = 298.15 K]
USER    
USER    (1) Final Intermolecular Energy     =   -3.26 kcal/mol
USER        vdW + Hbond + desolv Energy     =   -3.29 kcal/mol
USER        Electrostatic Energy            =   +0.03 kcal/mol
USER    (2) Final Total Internal Energy     =   +0.00 kcal/mol
USER    (3) Torsional Free Energy           =   +0.00 kcal/mol
USER    (4) Unbound System's Energy  [=(2)] =   +0.00 kcal/mol
USER    
USER    
USER  
USER    DPF = D:/autoduck_test/CID114850_7jxp/CID_114850_7jxp.dpf
USER    NEWDPF move	CID_114850.pdbqt
USER    NEWDPF about	0.000000 -0.000000 0.000000
USER    NEWDPF tran0	-41.584275 14.681780 -13.768996
USER    NEWDPF axisangle0	-0.753675 -0.374892 0.539843 -132.356578
USER    NEWDPF quaternion0	-0.689467 -0.342954 0.493852 -0.403892
USER  
USER                              x       y       z    vdW   Elec        q     RMS 
ATOM      1  O   UNL d   1     -42.703  16.265 -14.775 +0.03 -0.24    -0.775    43.259
ATOM      2  O   UNL d   1     -42.943  13.002 -10.557 -0.61 -0.07    -0.276    43.259
ATOM      3  N   UNL d   1     -41.370  16.520 -14.953 -0.01 +0.07    +0.220    43.259
ATOM      4  N   UNL d   1     -42.004  13.646 -12.589 -0.04 -0.06    -0.297    43.259
ATOM      5  C   UNL d   1     -40.446  15.573 -14.160 -0.12 +0.02    +0.073    43.259
ATOM      6  C   UNL d   1     -40.562  14.097 -14.595 -0.05 +0.02    +0.058    43.259
ATOM      7  C   UNL d   1     -40.599  15.708 -12.640 -0.20 +0.01    +0.055    43.259
ATOM      8  C   UNL d   1     -41.844  13.404 -14.048 -0.13 +0.03    +0.084    43.259
ATOM      9  C   UNL d   1     -40.356  13.992 -16.118 -0.19 +0.01    +0.016    43.259
ATOM     10  C   UNL d   1     -41.870  15.032 -12.127 -0.20 +0.01    +0.117    43.259
ATOM     11  C   UNL d   1     -41.062  16.383 -16.429 -0.01 +0.05    +0.130    43.259
ATOM     12  C   UNL d   1     -40.485  17.172 -12.193 -0.21 +0.00    +0.015    43.259
ATOM     13  C   UNL d   1     -41.099  17.943 -14.511 -0.02 +0.04    +0.130    43.259
ATOM     14  C   UNL d   1     -41.247  14.947 -16.904 -0.05 +0.03    +0.051    43.259
ATOM     15  C   UNL d   1     -41.350  18.120 -13.017 -0.07 +0.02    +0.051    43.259
ATOM     16  C   UNL d   1     -41.850  11.912 -14.407 -0.34 +0.01    +0.023    43.259
ATOM     17  C   UNL d   1     -42.974  11.199 -13.683 -0.35 +0.00    +0.011    43.259
ATOM     18  C   UNL d   1     -42.601  12.733 -11.712 -0.34 +0.03    +0.216    43.259
ATOM     19  C   UNL d   1     -42.736  11.306 -12.195 -0.39 +0.02    +0.096    43.259
TER
ENDMDL
MODEL        6
USER    Run = 6
USER    Cluster Rank = 43
USER    Number of conformations in this cluster = 1
USER  
USER    RMSD from reference structure       = 47.956 A
USER  
USER    Estimated Free Energy of Binding    =   -3.21 kcal/mol  [=(1)+(2)+(3)-(4)]
USER    Estimated Inhibition Constant, Ki   =    4.43 mM (millimolar)  [Temperature = 298.15 K]
USER    
USER    (1) Final Intermolecular Energy     =   -3.21 kcal/mol
USER        vdW + Hbond + desolv Energy     =   -3.02 kcal/mol
USER        Electrostatic Energy            =   -0.19 kcal/mol
USER    (2) Final Total Internal Energy     =   +0.00 kcal/mol
USER    (3) Torsional Free Energy           =   +0.00 kcal/mol
USER    (4) Unbound System's Energy  [=(2)] =   +0.00 kcal/mol
USER    
USER    
USER  
USER    DPF = D:/autoduck_test/CID114850_7jxp/CID_114850_7jxp.dpf
USER    NEWDPF move	CID_114850.pdbqt
USER    NEWDPF about	0.000000 -0.000000 0.000000
USER    NEWDPF tran0	-14.991770 -39.198326 -26.452322
USER    NEWDPF axisangle0	0.652354 0.560126 -0.510582 -146.250900
USER    NEWDPF quaternion0	0.624265 0.536009 -0.488597 -0.290277
USER  
USER                              x       y       z    vdW   Elec        q     RMS 
ATOM      1  O   UNL d   1     -15.430 -40.082 -28.401 +0.03 -0.26    -0.775    47.956
ATOM      2  O   UNL d   1     -17.065 -40.133 -23.319 -0.29 -0.16    -0.276    47.956
ATOM      3  N   UNL d   1     -14.970 -38.811 -28.615 -0.09 +0.04    +0.220    47.956
ATOM      4  N   UNL d   1     -15.505 -39.574 -24.957 -0.11 -0.12    -0.297    47.956
ATOM      5  C   UNL d   1     -14.769 -37.998 -27.320 -0.20 +0.01    +0.073    47.956
ATOM      6  C   UNL d   1     -13.691 -38.588 -26.386 -0.13 +0.01    +0.058    47.956
ATOM      7  C   UNL d   1     -16.074 -37.743 -26.555 -0.26 +0.01    +0.055    47.956
ATOM      8  C   UNL d   1     -14.189 -39.835 -25.599 -0.12 +0.03    +0.084    47.956
ATOM      9  C   UNL d   1     -12.382 -38.786 -27.174 -0.10 +0.00    +0.016    47.956
ATOM     10  C   UNL d   1     -16.551 -38.984 -25.800 -0.18 +0.05    +0.117    47.956
ATOM     11  C   UNL d   1     -13.645 -38.910 -29.341 -0.11 +0.03    +0.130    47.956
ATOM     12  C   UNL d   1     -17.155 -37.156 -27.471 -0.32 -0.00    +0.015    47.956
ATOM     13  C   UNL d   1     -15.973 -38.089 -29.490 -0.20 -0.00    +0.130    47.956
ATOM     14  C   UNL d   1     -12.581 -39.565 -28.469 -0.08 +0.01    +0.051    47.956
ATOM     15  C   UNL d   1     -17.313 -37.921 -28.781 -0.21 -0.01    +0.051    47.956
ATOM     16  C   UNL d   1     -13.124 -40.307 -24.600 -0.08 +0.01    +0.023    47.956
ATOM     17  C   UNL d   1     -13.694 -41.369 -23.682 -0.14 +0.00    +0.011    47.956
ATOM     18  C   UNL d   1     -15.908 -40.157 -23.749 -0.22 +0.10    +0.216    47.956
ATOM     19  C   UNL d   1     -14.825 -40.763 -22.885 -0.19 +0.05    +0.096    47.956
TER
ENDMDL
MODEL       25
USER    Run = 25
USER    Cluster Rank = 44
USER    Number of conformations in this cluster = 1
USER  
USER    RMSD from reference structure       = 81.921 A
USER  
USER    Estimated Free Energy of Binding    =   -3.20 kcal/mol  [=(1)+(2)+(3)-(4)]
USER    Estimated Inhibition Constant, Ki   =    4.48 mM (millimolar)  [Temperature = 298.15 K]
USER    
USER    (1) Final Intermolecular Energy     =   -3.20 kcal/mol
USER        vdW + Hbond + desolv Energy     =   -3.19 kcal/mol
USER        Electrostatic Energy            =   -0.02 kcal/mol
USER    (2) Final Total Internal Energy     =   +0.00 kcal/mol
USER    (3) Torsional Free Energy           =   +0.00 kcal/mol
USER    (4) Unbound System's Energy  [=(2)] =   +0.00 kcal/mol
USER    
USER    
USER  
USER    DPF = D:/autoduck_test/CID114850_7jxp/CID_114850_7jxp.dpf
USER    NEWDPF move	CID_114850.pdbqt
USER    NEWDPF about	0.000000 -0.000000 0.000000
USER    NEWDPF tran0	-25.511964 -63.154130 -48.412534
USER    NEWDPF axisangle0	0.972220 0.059197 0.226458 150.441568
USER    NEWDPF quaternion0	0.940055 0.057239 0.218966 0.255095
USER  
USER                              x       y       z    vdW   Elec        q     RMS 
ATOM      1  O   UNL d   1     -23.546 -62.458 -49.059 +0.06 -0.27    -0.775    81.921
ATOM      2  O   UNL d   1     -28.692 -61.036 -49.039 -0.11 -0.15    -0.276    81.921
ATOM      3  N   UNL d   1     -23.373 -63.186 -47.914 -0.07 +0.07    +0.220    81.921
ATOM      4  N   UNL d   1     -27.010 -62.622 -48.751 -0.10 -0.10    -0.297    81.921
ATOM      5  C   UNL d   1     -24.695 -63.613 -47.244 -0.21 +0.02    +0.073    81.921
ATOM      6  C   UNL d   1     -25.545 -64.561 -48.115 -0.14 +0.01    +0.058    81.921
ATOM      7  C   UNL d   1     -25.533 -62.428 -46.748 -0.33 +0.01    +0.055    81.921
ATOM      8  C   UNL d   1     -26.293 -63.822 -49.262 -0.17 +0.03    +0.084    81.921
ATOM      9  C   UNL d   1     -24.687 -65.762 -48.555 -0.26 +0.00    +0.016    81.921
ATOM     10  C   UNL d   1     -26.248 -61.709 -47.892 -0.15 +0.04    +0.117    81.921
ATOM     11  C   UNL d   1     -22.580 -64.427 -48.265 -0.09 +0.04    +0.130    81.921
ATOM     12  C   UNL d   1     -24.700 -61.476 -45.879 -0.30 +0.00    +0.015    81.921
ATOM     13  C   UNL d   1     -22.584 -62.343 -46.934 -0.10 +0.04    +0.130    81.921
ATOM     14  C   UNL d   1     -23.366 -65.346 -49.192 -0.15 +0.02    +0.051    81.921
ATOM     15  C   UNL d   1     -23.363 -61.102 -46.511 -0.11 +0.02    +0.051    81.921
ATOM     16  C   UNL d   1     -27.215 -64.786 -50.020 -0.29 +0.01    +0.023    81.921
ATOM     17  C   UNL d   1     -28.106 -64.023 -50.978 -0.27 +0.01    +0.011    81.921
ATOM     18  C   UNL d   1     -28.206 -62.141 -49.298 -0.16 +0.11    +0.216    81.921
ATOM     19  C   UNL d   1     -28.986 -63.088 -50.182 -0.25 +0.07    +0.096    81.921
TER
ENDMDL
MODEL       36
USER    Run = 36
USER    Cluster Rank = 45
USER    Number of conformations in this cluster = 1
USER  
USER    RMSD from reference structure       = 91.859 A
USER  
USER    Estimated Free Energy of Binding    =   -3.13 kcal/mol  [=(1)+(2)+(3)-(4)]
USER    Estimated Inhibition Constant, Ki   =    5.11 mM (millimolar)  [Temperature = 298.15 K]
USER    
USER    (1) Final Intermolecular Energy     =   -3.13 kcal/mol
USER        vdW + Hbond + desolv Energy     =   -3.04 kcal/mol
USER        Electrostatic Energy            =   -0.08 kcal/mol
USER    (2) Final Total Internal Energy     =   +0.00 kcal/mol
USER    (3) Torsional Free Energy           =   +0.00 kcal/mol
USER    (4) Unbound System's Energy  [=(2)] =   +0.00 kcal/mol
USER    
USER    
USER  
USER    DPF = D:/autoduck_test/CID114850_7jxp/CID_114850_7jxp.dpf
USER    NEWDPF move	CID_114850.pdbqt
USER    NEWDPF about	0.000000 -0.000000 0.000000
USER    NEWDPF tran0	-60.556156 -68.583512 -22.972444
USER    NEWDPF axisangle0	0.384977 -0.264076 0.884339 -117.793936
USER    NEWDPF quaternion0	0.329633 -0.226112 0.757207 -0.516579
USER  
USER                              x       y       z    vdW   Elec        q     RMS 
ATOM      1  O   UNL d   1     -60.613 -68.789 -20.799 +0.06 -0.12    -0.775    91.859
ATOM      2  O   UNL d   1     -57.598 -69.986 -25.039 -0.28 -0.08    -0.276    91.859
ATOM      3  N   UNL d   1     -61.230 -67.611 -21.122 -0.09 +0.02    +0.220    91.859
ATOM      4  N   UNL d   1     -59.605 -69.271 -24.097 -0.10 -0.03    -0.297    91.859
ATOM      5  C   UNL d   1     -61.127 -67.246 -22.617 -0.23 +0.01    +0.073    91.859
ATOM      6  C   UNL d   1     -61.834 -68.255 -23.544 -0.24 +0.00    +0.058    91.859
ATOM      7  C   UNL d   1     -59.688 -66.992 -23.081 -0.15 +0.01    +0.055    91.859
ATOM      8  C   UNL d   1     -61.020 -69.566 -23.745 -0.16 +0.00    +0.084    91.859
ATOM      9  C   UNL d   1     -63.289 -68.449 -23.079 -0.20 +0.00    +0.016    91.859
ATOM     10  C   UNL d   1     -58.902 -68.292 -23.259 -0.11 +0.02    +0.117    91.859
ATOM     11  C   UNL d   1     -62.692 -67.732 -20.747 -0.12 +0.00    +0.130    91.859
ATOM     12  C   UNL d   1     -58.971 -65.989 -22.167 -0.19 +0.00    +0.015    91.859
ATOM     13  C   UNL d   1     -60.590 -66.506 -20.308 -0.20 +0.02    +0.130    91.859
ATOM     14  C   UNL d   1     -63.398 -68.782 -21.595 -0.09 +0.00    +0.051    91.859
ATOM     15  C   UNL d   1     -59.125 -66.312 -20.684 -0.14 +0.01    +0.051    91.859
ATOM     16  C   UNL d   1     -61.707 -70.481 -24.768 -0.03 -0.00    +0.023    91.859
ATOM     17  C   UNL d   1     -60.803 -71.641 -25.130 -0.24 +0.00    +0.011    91.859
ATOM     18  C   UNL d   1     -58.822 -70.091 -24.918 -0.19 +0.03    +0.216    91.859
ATOM     19  C   UNL d   1     -59.552 -71.097 -25.779 -0.34 +0.00    +0.096    91.859
TER
ENDMDL
MODEL       34
USER    Run = 34
USER    Cluster Rank = 46
USER    Number of conformations in this cluster = 1
USER  
USER    RMSD from reference structure       = 70.322 A
USER  
USER    Estimated Free Energy of Binding    =   -2.95 kcal/mol  [=(1)+(2)+(3)-(4)]
USER    Estimated Inhibition Constant, Ki   =    6.86 mM (millimolar)  [Temperature = 298.15 K]
USER    
USER    (1) Final Intermolecular Energy     =   -2.95 kcal/mol
USER        vdW + Hbond + desolv Energy     =   -3.04 kcal/mol
USER        Electrostatic Energy            =   +0.09 kcal/mol
USER    (2) Final Total Internal Energy     =   +0.00 kcal/mol
USER    (3) Torsional Free Energy           =   +0.00 kcal/mol
USER    (4) Unbound System's Energy  [=(2)] =   +0.00 kcal/mol
USER    
USER    
USER  
USER    DPF = D:/autoduck_test/CID114850_7jxp/CID_114850_7jxp.dpf
USER    NEWDPF move	CID_114850.pdbqt
USER    NEWDPF about	0.000000 -0.000000 0.000000
USER    NEWDPF tran0	-33.373182 24.724156 -58.531631
USER    NEWDPF axisangle0	0.287146 0.914464 0.285137 154.712455
USER    NEWDPF quaternion0	0.280182 0.892288 0.278222 0.218889
USER  
USER                              x       y       z    vdW   Elec        q     RMS 
ATOM      1  O   UNL d   1     -34.776  26.361 -58.880 +0.06 -0.22    -0.775    70.322
ATOM      2  O   UNL d   1     -32.501  22.204 -61.338 -0.04 -0.05    -0.276    70.322
ATOM      3  N   UNL d   1     -34.902  25.977 -57.573 -0.08 +0.08    +0.220    70.322
ATOM      4  N   UNL d   1     -32.640  23.695 -59.554 -0.08 -0.08    -0.297    70.322
ATOM      5  C   UNL d   1     -34.087  24.718 -57.215 -0.27 +0.03    +0.073    70.322
ATOM      6  C   UNL d   1     -32.563  24.912 -57.358 -0.37 +0.02    +0.058    70.322
ATOM      7  C   UNL d   1     -34.550  23.462 -57.965 -0.26 +0.02    +0.055    70.322
ATOM      8  C   UNL d   1     -32.085  24.876 -58.839 -0.19 +0.03    +0.084    70.322
ATOM      9  C   UNL d   1     -32.126  26.152 -56.555 -0.46 +0.01    +0.016    70.322
ATOM     10  C   UNL d   1     -34.081  23.454 -59.420 -0.11 +0.03    +0.117    70.322
ATOM     11  C   UNL d   1     -34.436  27.125 -56.702 -0.15 +0.03    +0.130    70.322
ATOM     12  C   UNL d   1     -36.065  23.256 -57.830 -0.14 +0.01    +0.015    70.322
ATOM     13  C   UNL d   1     -36.366  25.700 -57.302 -0.11 +0.06    +0.130    70.322
ATOM     14  C   UNL d   1     -32.947  27.393 -56.885 -0.22 +0.01    +0.051    70.322
ATOM     15  C   UNL d   1     -36.871  24.517 -58.122 -0.08 +0.02    +0.051    70.322
ATOM     16  C   UNL d   1     -30.554  24.953 -58.918 -0.25 +0.01    +0.023    70.322
ATOM     17  C   UNL d   1     -30.084  24.688 -60.333 -0.09 +0.00    +0.011    70.322
ATOM     18  C   UNL d   1     -31.972  23.032 -60.590 -0.10 +0.05    +0.216    70.322
ATOM     19  C   UNL d   1     -30.487  23.285 -60.723 -0.11 +0.03    +0.096    70.322
TER
ENDMDL
MODEL       21
USER    Run = 21
USER    Cluster Rank = 47
USER    Number of conformations in this cluster = 1
USER  
USER    RMSD from reference structure       = 81.002 A
USER  
USER    Estimated Free Energy of Binding    =   -2.72 kcal/mol  [=(1)+(2)+(3)-(4)]
USER    Estimated Inhibition Constant, Ki   =   10.07 mM (millimolar)  [Temperature = 298.15 K]
USER    
USER    (1) Final Intermolecular Energy     =   -2.72 kcal/mol
USER        vdW + Hbond + desolv Energy     =   -2.75 kcal/mol
USER        Electrostatic Energy            =   +0.03 kcal/mol
USER    (2) Final Total Internal Energy     =   +0.00 kcal/mol
USER    (3) Torsional Free Energy           =   +0.00 kcal/mol
USER    (4) Unbound System's Energy  [=(2)] =   +0.00 kcal/mol
USER    
USER    
USER  
USER    DPF = D:/autoduck_test/CID114850_7jxp/CID_114850_7jxp.dpf
USER    NEWDPF move	CID_114850.pdbqt
USER    NEWDPF about	0.000000 -0.000000 0.000000
USER    NEWDPF tran0	-15.127534 -3.212612 -80.228827
USER    NEWDPF axisangle0	-0.019562 0.867562 -0.496944 -101.324766
USER    NEWDPF quaternion0	-0.015130 0.670993 -0.384349 -0.633889
USER  
USER                              x       y       z    vdW   Elec        q     RMS 
ATOM      1  O   UNL d   1     -13.976  -4.672 -81.376 +0.04 -0.22    -0.775    81.002
ATOM      2  O   UNL d   1     -15.268  -3.365 -76.363 -0.08 -0.16    -0.276    81.002
ATOM      3  N   UNL d   1     -15.062  -4.315 -82.128 -0.09 +0.06    +0.220    81.002
ATOM      4  N   UNL d   1     -15.168  -2.878 -78.639 -0.10 -0.15    -0.297    81.002
ATOM      5  C   UNL d   1     -16.062  -3.407 -81.383 -0.19 +0.02    +0.073    81.002
ATOM      6  C   UNL d   1     -15.470  -2.039 -80.987 -0.28 +0.02    +0.058    81.002
ATOM      7  C   UNL d   1     -16.717  -4.089 -80.176 -0.29 +0.02    +0.055    81.002
ATOM      8  C   UNL d   1     -14.529  -2.122 -79.750 -0.15 +0.04    +0.084    81.002
ATOM      9  C   UNL d   1     -14.864  -1.362 -82.230 -0.20 +0.01    +0.016    81.002
ATOM     10  C   UNL d   1     -15.772  -4.172 -78.977 -0.18 +0.05    +0.117    81.002
ATOM     11  C   UNL d   1     -14.560  -3.586 -83.356 -0.12 +0.04    +0.130    81.002
ATOM     12  C   UNL d   1     -17.311  -5.453 -80.556 -0.28 +0.01    +0.015    81.002
ATOM     13  C   UNL d   1     -15.778  -5.581 -82.550 -0.12 +0.03    +0.130    81.002
ATOM     14  C   UNL d   1     -13.896  -2.265 -82.986 -0.12 +0.02    +0.051    81.002
ATOM     15  C   UNL d   1     -16.346  -6.328 -81.348 -0.15 +0.01    +0.051    81.002
ATOM     16  C   UNL d   1     -14.065  -0.722 -79.325 -0.13 +0.01    +0.023    81.002
ATOM     17  C   UNL d   1     -13.343  -0.786 -77.995 -0.09 +0.01    +0.011    81.002
ATOM     18  C   UNL d   1     -14.930  -2.616 -77.284 -0.10 +0.13    +0.216    81.002
ATOM     19  C   UNL d   1     -14.307  -1.281 -76.943 -0.12 +0.07    +0.096    81.002
TER
ENDMDL


AVSFLD: # AVS field file
AVSFLD: #
AVSFLD: # Created by AutoDock
AVSFLD: #
AVSFLD: ndim=2           # number of dimensions in the field
AVSFLD: nspace=1         # number of physical coordinates
AVSFLD: veclen=7         # vector size
AVSFLD: dim1=19          # atoms
AVSFLD: dim2=47          # conformations
AVSFLD: data=Real       # data type (byte,integer,Real,double)
AVSFLD: field=uniform    # field coordinate layout
AVSFLD: label= x y z vdW Elec q RMS
AVSFLD: variable 1 file = D:/autoduck_test/CID114850_7jxp/CID_114850_7jxp.dlg.pdb filetype = ascii offset = 5 stride = 12
AVSFLD: variable 2 file = D:/autoduck_test/CID114850_7jxp/CID_114850_7jxp.dlg.pdb filetype = ascii offset = 6 stride = 12
AVSFLD: variable 3 file = D:/autoduck_test/CID114850_7jxp/CID_114850_7jxp.dlg.pdb filetype = ascii offset = 7 stride = 12
AVSFLD: variable 4 file = D:/autoduck_test/CID114850_7jxp/CID_114850_7jxp.dlg.pdb filetype = ascii offset = 8 stride = 12
AVSFLD: variable 5 file = D:/autoduck_test/CID114850_7jxp/CID_114850_7jxp.dlg.pdb filetype = ascii offset = 9 stride = 12
AVSFLD: variable 6 file = D:/autoduck_test/CID114850_7jxp/CID_114850_7jxp.dlg.pdb filetype = ascii offset = 10 stride = 12
AVSFLD: variable 7 file = D:/autoduck_test/CID114850_7jxp/CID_114850_7jxp.dlg.pdb filetype = ascii offset = 11 stride = 12
AVSFLD: # end of file

>>> Closing the docking parameter file (DPF)...
This docking finished at:			0:18 49" a.m., 10/03/2023


________________________________________________________________________________

autodock4: Successful Completion on "LAPTOP-F2B0E7TD"

Real= 23m 33.79s,  CPU= 19.69s,  System= 0.83s
________________________________________________________________________________
