# Supplementary material for: Unveiling the Mechanism of Compound Ku-Shen Injection in Liver Cancer Treatment through an Ingredient–Target Network Analysis
Source: Genes (Basel). 2024 Sep 29;15(10):1278. doi: 10.3390/genes15101278 (PMC11507192; doi:10.3390/genes15101278)
Supplement: Supplementary file 1 [file genes-15-01278-s001.zip › S3/Docking/Isomatrine-EGFR CID_12442899_5I6Z/CID_12442899_5i6z.glg]

       _______________________________________________________

__________//____________________________/////_________________/________
_________/__/____________/_____________/______________/_______/________
________/____/___________/_____________/______________________/________
________/____/__/_____/_/////___/////__/__////_/_///__/__////_/________
_______/______/_/_____/__/_____/_____/_/_____/_//___/_/_/____//________
_______////////_/_____/__/_____/_____/_/_____/_/______/_/_____/________
_______/______/_/____//__/___/_/_____/_/_____/_/______/_/____//________
_______/______/__////_/___///___/////___/////__/______/__////_/________

       _______________________________________________________

                                ______
                               /      \
                              /        \
                             /          \
                             \    /\    /
                              \  /  \  /
                               \/ /\ \/
                                 /  \
                                /____\


                ______________________________________ 
               |                                      |
               |            AutoGrid 4.2.6            |
               |                                      |
               |        Garrett M. Morris, TSRI       |
               |            Ruth Huey, TSRI           |
               |        David S. Goodsell, TSRI       |
               |         Arthur J. Olson, TSRI        |
               |                                      |
               |        (C) 1989-2009, TSRI           |
               |   The Scripps Research Institute     |
               |______________________________________|

                ______________________________________ 
               |                                      |
               | Calculation of van der Waals, H-Bond,|
               |   Electrostatic Potential Energy, &  |
               |   Desolvation Free Energy Grid Maps  |
               |             for AutoDock             |
               | For help, email autodock@scripps.edu |
               |______________________________________|


                           $Revision: 1.109 $
Compilation parameters:  NUM_RECEPTOR_TYPES=20 NEINT=2048
   MAX_MAPS=16 NDIEL=16384 MAX_ATOM_TYPES=14
 energy_lookup table has   655360 entries of size 8
        e_vdW_Hb table has   401408 entries of size 8
Maximum number of maps that can be computed = 16 (defined by MAX_MAPS in "autocomm.h").
This file was created at:			3:14 07" p.m., 10/02/2023
                   using:			"LAPTOP-F2B0E7TD"


GPF> npts 90 134 122                      # num.grid points in xyz

Number of grid points in x-direction:	91
Number of grid points in y-direction:	135
Number of grid points in z-direction:	123

GPF> gridfld 7jxp_Q.maps.fld              # grid_data_file

Creating (AVS-readable) grid maps file : 7jxp_Q.maps.fld

Creating (AVS-readable) grid-coordinates extrema file : 7jxp_Q.maps.xyz

GPF> spacing 1.0                          # spacing(A)
Grid Spacing :			1.000 Angstrom

GPF> receptor_types A C H HD N NA OA SA   # receptor atom types
GPF> ligand_types C OA N                  # ligand atom types

Atom type names for ligand atom types 1-3 used for ligand-atom affinity grid maps:

			Atom type number 0 corresponds to atom type name "C".
			Atom type number 1 corresponds to atom type name "OA".
			Atom type number 2 corresponds to atom type name "N".


GPF> receptor 7jxp_Q.pdbqt                # macromolecule

Receptor Input File :	7jxp_Q.pdbqt

Receptor Atom Type Assignments:

Atom no.  1, " N  " at (-26.888, -45.658, -47.500),  was assigned atom type "N" (rec_index= 4, atom_type= 4).
Atom no.  2, " HN1" at (-27.143, -46.280, -46.733),  was assigned atom type "HD" (rec_index= 3, atom_type= 3).
Atom no.  3, " HN2" at (-25.951, -45.867, -47.844),  was assigned atom type "HD" (rec_index= 3, atom_type= 3).
Atom no.  4, " HN3" at (-27.424, -45.874, -48.340),  was assigned atom type "HD" (rec_index= 3, atom_type= 3).
Atom no.  5, " CA " at (-27.014, -44.247, -47.148),  was assigned atom type "C" (rec_index= 1, atom_type= 1).
Atom no.  6, " HA " at (-28.079, -44.050, -46.883),  was assigned atom type "H" (rec_index= 2, atom_type= 2).
Atom no.  7, " C  " at (-26.627, -43.304, -48.310),  was assigned atom type "C" (rec_index= 1, atom_type= 1).
Atom no.  8, " O  " at (-27.498, -42.816, -49.044),  was assigned atom type "OA" (rec_index= 6, atom_type= 6).
Atom no.  9, " CB " at (-26.152, -43.940, -45.914),  was assigned atom type "C" (rec_index= 1, atom_type= 1).
Atom no. 10, " HB1" at (-25.093, -44.251, -46.075),  was assigned atom type "H" (rec_index= 2, atom_type= 2).
Atom no. 11, " HB2" at (-26.409, -44.616, -45.065),  was assigned atom type "H" (rec_index= 2, atom_type= 2).
Atom no. 12, " CG " at (-26.238, -42.485, -45.499),  was assigned atom type "C" (rec_index= 1, atom_type= 1).
Atom no. 13, " ND2" at (-25.132, -41.759, -45.646),  was assigned atom type "N" (rec_index= 4, atom_type= 4).
Atom no. 14, "1HD2" at (-25.190, -40.780, -45.367),  was assigned atom type "HD" (rec_index= 3, atom_type= 3).
Atom no. 15, "2HD2" at (-24.261, -42.150, -46.003),  was assigned atom type "HD" (rec_index= 3, atom_type= 3).
Atom no. 16, " OD1" at (-27.296, -42.010, -45.065),  was assigned atom type "OA" (rec_index= 6, atom_type= 6).
Atom no. 17, " N  " at (-25.323, -43.075, -48.511),  was assigned atom type "N" (rec_index= 4, atom_type= 4).
Atom no. 18, " HN " at (-24.628, -43.515, -47.909),  was assigned atom type "HD" (rec_index= 3, atom_type= 3).
Atom no. 19, " CA " at (-24.899, -42.192, -49.596),  was assigned atom type "C" (rec_index= 1, atom_type= 1).
Atom no. 20, " HA " at (-25.580, -41.309, -49.603),  was assigned atom type "H" (rec_index= 2, atom_type= 2).
Atom no. 21, " C  " at (-24.978, -42.852, -50.966),  was assigned atom type "C" (rec_index= 1, atom_type= 1).
Atom no. 22, " O  " at (-24.650, -42.207, -51.970),  was assigned atom type "OA" (rec_index= 6, atom_type= 6).
Atom no. 23, " CB " at (-23.473, -41.683, -49.367),  was assigned atom type "C" (rec_index= 1, atom_type= 1).
Atom no. 24, " HB1" at (-23.422, -41.066, -48.440),  was assigned atom type "H" (rec_index= 2, atom_type= 2).
Atom no. 25, " HB2" at (-23.207, -40.909, -50.124),  was assigned atom type "H" (rec_index= 2, atom_type= 2).
Atom no. 26, " CG " at (-22.431, -42.773, -49.336),  was assigned atom type "C" (rec_index= 1, atom_type= 1).
Atom no. 27, " HG1" at (-22.711, -43.614, -50.013),  was assigned atom type "H" (rec_index= 2, atom_type= 2).
Atom no. 28, " HG2" at (-21.492, -42.443, -49.838),  was assigned atom type "H" (rec_index= 2, atom_type= 2).
Atom no. 29, " CD " at (-22.152, -43.273, -47.934),  was assigned atom type "C" (rec_index= 1, atom_type= 1).
Atom no. 30, " NE2" at (-21.026, -43.964, -47.767),  was assigned atom type "N" (rec_index= 4, atom_type= 4).
Atom no. 31, "1HE2" at (-20.838, -44.301, -46.823),  was assigned atom type "HD" (rec_index= 3, atom_type= 3).
Atom no. 32, "2HE2" at (-20.374, -44.149, -48.529),  was assigned atom type "HD" (rec_index= 3, atom_type= 3).
Atom no. 33, " OE1" at (-22.942, -43.049, -47.010),  was assigned atom type "OA" (rec_index= 6, atom_type= 6).
Atom no. 34, " N  " at (-25.358, -44.127, -51.034),  was assigned atom type "N" (rec_index= 4, atom_type= 4).
Atom no. 35, " HN " at (-25.354, -44.692, -50.185),  was assigned atom type "HD" (rec_index= 3, atom_type= 3).
Atom no. 36, " CA " at (-25.779, -44.737, -52.289),  was assigned atom type "C" (rec_index= 1, atom_type= 1).
Atom no. 37, " HA " at (-25.081, -44.396, -53.088),  was assigned atom type "H" (rec_index= 2, atom_type= 2).
Atom no. 38, " C  " at (-27.200, -44.344, -52.704),  was assigned atom type "C" (rec_index= 1, atom_type= 1).
Atom no. 39, " O  " at (-27.652, -44.750, -53.775),  was assigned atom type "OA" (rec_index= 6, atom_type= 6).
Atom no. 40, " CB " at (-25.676, -46.253, -52.192),  was assigned atom type "C" (rec_index= 1, atom_type= 1).
Atom no. 41, " HB1" at (-24.642, -46.539, -51.890),  was assigned atom type "H" (rec_index= 2, atom_type= 2).
Atom no. 42, " HB2" at (-25.994, -46.757, -53.134),  was assigned atom type "H" (rec_index= 2, atom_type= 2).
Atom no. 43, " HB3" at (-26.447, -46.684, -51.512),  was assigned atom type "H" (rec_index= 2, atom_type= 2).
Atom no. 44, " N  " at (-27.931, -43.601, -51.881),  was assigned atom type "N" (rec_index= 4, atom_type= 4).
Atom no. 45, " HN " at (-27.554, -43.323, -50.975),  was assigned atom type "HD" (rec_index= 3, atom_type= 3).
Atom no. 46, " CA " at (-29.268, -43.184, -52.270),  was assigned atom type "C" (rec_index= 1, atom_type= 1).
Atom no. 47, " HA " at (-29.734, -44.006, -52.862),  was assigned atom type "H" (rec_index= 2, atom_type= 2).
Atom no. 48, " C  " at (-29.265, -41.917, -53.124),  was assigned atom type "C" (rec_index= 1, atom_type= 1).
Atom no. 49, " O  " at (-30.273, -41.616, -53.776),  was assigned atom type "OA" (rec_index= 6, atom_type= 6).
Atom no. 50, " CB " at (-30.100, -42.967, -51.009),  was assigned atom type "C" (rec_index= 1, atom_type= 1).
Atom no. 51, " HB1" at (-31.064, -42.464, -51.255),  was assigned atom type "H" (rec_index= 2, atom_type= 2).
Atom no. 52, " HB2" at (-29.640, -42.182, -50.364),  was assigned atom type "H" (rec_index= 2, atom_type= 2).
Atom no. 53, " CG " at (-30.347, -44.244, -50.210),  was assigned atom type "C" (rec_index= 1, atom_type= 1).
Atom no. 54, " HG " at (-29.357, -44.706, -49.989),  was assigned atom type "H" (rec_index= 2, atom_type= 2).
Atom no. 55, " CD1" at (-30.999, -43.889, -48.890),  was assigned atom type "C" (rec_index= 1, atom_type= 1).
Atom no. 56, "1HD1" at (-31.179, -44.822, -48.306),  was assigned atom type "H" (rec_index= 2, atom_type= 2).
Atom no. 57, "2HD1" at (-31.929, -43.288, -49.026),  was assigned atom type "H" (rec_index= 2, atom_type= 2).
Atom no. 58, "3HD1" at (-30.408, -43.138, -48.315),  was assigned atom type "H" (rec_index= 2, atom_type= 2).
Atom no. 59, " CD2" at (-31.178, -45.266, -51.011),  was assigned atom type "C" (rec_index= 1, atom_type= 1).
Atom no. 60, "1HD2" at (-31.358, -46.199, -50.427),  was assigned atom type "H" (rec_index= 2, atom_type= 2).
Atom no. 61, "2HD2" at (-30.708, -45.488, -51.997),  was assigned atom type "H" (rec_index= 2, atom_type= 2).
Atom no. 62, "3HD2" at (-32.135, -44.820, -51.370),  was assigned atom type "H" (rec_index= 2, atom_type= 2).
Atom no. 63, " N  " at (-28.150, -41.185, -53.159),  was assigned atom type "N" (rec_index= 4, atom_type= 4).
Atom no. 64, " HN " at (-27.337, -41.519, -52.642),  was assigned atom type "HD" (rec_index= 3, atom_type= 3).
Atom no. 65, " CA " at (-28.032, -39.931, -53.897),  was assigned atom type "C" (rec_index= 1, atom_type= 1).
Atom no. 66, " HA " at (-29.013, -39.703, -54.375),  was assigned atom type "H" (rec_index= 2, atom_type= 2).
Atom no. 67, " C  " at (-26.983, -40.086, -54.986),  was assigned atom type "C" (rec_index= 1, atom_type= 1).
Atom no. 68, " O  " at (-25.809, -40.312, -54.691),  was assigned atom type "OA" (rec_index= 6, atom_type= 6).
Atom no. 69, " CB " at (-27.662, -38.779, -52.959),  was assigned atom type "C" (rec_index= 1, atom_type= 1).
Atom no. 70, " HB1" at (-26.728, -39.033, -52.406),  was assigned atom type "H" (rec_index= 2, atom_type= 2).
Atom no. 71, " HB2" at (-28.392, -38.733, -52.118),  was assigned atom type "H" (rec_index= 2, atom_type= 2).
Atom no. 72, " CG " at (-27.521, -37.385, -53.597),  was assigned atom type "C" (rec_index= 1, atom_type= 1).
Atom no. 73, " HG " at (-26.850, -37.482, -54.482),  was assigned atom type "H" (rec_index= 2, atom_type= 2).
Atom no. 74, " CD1" at (-28.838, -36.856, -54.077),  was assigned atom type "C" (rec_index= 1, atom_type= 1).
Atom no. 75, "1HD1" at (-28.736, -35.846, -54.539),  was assigned atom type "H" (rec_index= 2, atom_type= 2).
Atom no. 76, "2HD1" at (-29.596, -36.853, -53.260),  was assigned atom type "H" (rec_index= 2, atom_type= 2).
Atom no. 77, "3HD1" at (-29.334, -37.572, -54.773),  was assigned atom type "H" (rec_index= 2, atom_type= 2).
Atom no. 78, " CD2" at (-26.880, -36.409, -52.636),  was assigned atom type "C" (rec_index= 1, atom_type= 1).
Atom no. 79, "1HD2" at (-26.778, -35.399, -53.098),  was assigned atom type "H" (rec_index= 2, atom_type= 2).
Atom no. 80, "2HD2" at (-25.902, -36.788, -52.257),  was assigned atom type "H" (rec_index= 2, atom_type= 2).
Atom no. 81, "3HD2" at (-27.431, -36.364, -51.668),  was assigned atom type "H" (rec_index= 2, atom_type= 2).
Atom no. 82, " N  " at (-27.396, -39.941, -56.234),  was assigned atom type "N" (rec_index= 4, atom_type= 4).
Atom no. 83, " HN " at (-28.380, -39.745, -56.420),  was assigned atom type "HD" (rec_index= 3, atom_type= 3).
Atom no. 84, " CA " at (-26.467, -40.058, -57.342),  was assigned atom type "C" (rec_index= 1, atom_type= 1).
Atom no. 85, " HA " at (-25.675, -40.793, -57.065),  was assigned atom type "H" (rec_index= 2, atom_type= 2).
Atom no. 86, " C  " at (-25.805, -38.708, -57.612),  was assigned atom type "C" (rec_index= 1, atom_type= 1).
Atom no. 87, " O  " at (-26.492, -37.693, -57.761),  was assigned atom type "OA" (rec_index= 6, atom_type= 6).
Atom no. 88, " CB " at (-27.198, -40.574, -58.581),  was assigned atom type "C" (rec_index= 1, atom_type= 1).
Atom no. 89, " HB1" at (-27.563, -41.615, -58.418),  was assigned atom type "H" (rec_index= 2, atom_type= 2).
Atom no. 90, " HB2" at (-28.175, -40.051, -58.708),  was assigned atom type "H" (rec_index= 2, atom_type= 2).
Atom no. 91, " CG " at (-26.381, -40.489, -59.844),  was assigned atom type "C" (rec_index= 1, atom_type= 1).
Atom no. 92, " HG1" at (-25.334, -40.170, -59.630),  was assigned atom type "H" (rec_index= 2, atom_type= 2).
Atom no. 93, " HG2" at (-26.700, -39.628, -60.477),  was assigned atom type "H" (rec_index= 2, atom_type= 2).
Atom no. 94, " CD " at (-26.414, -41.785, -60.621),  was assigned atom type "C" (rec_index= 1, atom_type= 1).
Atom no. 95, " HD1" at (-26.001, -42.635, -60.029),  was assigned atom type "H" (rec_index= 2, atom_type= 2).
Atom no. 96, " HD2" at (-27.454, -42.165, -60.752),  was assigned atom type "H" (rec_index= 2, atom_type= 2).
Atom no. 97, " NE " at (-25.728, -41.627, -61.897),  was assigned atom type "N" (rec_index= 4, atom_type= 4).
Atom no. 98, " HE " at (-25.347, -40.708, -62.122),  was assigned atom type "HD" (rec_index= 3, atom_type= 3).
Atom no. 99, " CZ " at (-25.566, -42.600, -62.787),  was assigned atom type "C" (rec_index= 1, atom_type= 1).
Atom no. 100, " NH1" at (-26.047, -43.818, -62.541),  was assigned atom type "N" (rec_index= 4, atom_type= 4).
Atom no. 101, "1HH1" at (-26.553, -44.000, -61.674),  was assigned atom type "HD" (rec_index= 3, atom_type= 3).
Atom no. 102, "2HH1" at (-25.923, -44.565, -63.224),  was assigned atom type "HD" (rec_index= 3, atom_type= 3).
Atom no. 103, " NH2" at (-24.907, -42.363, -63.915),  was assigned atom type "N" (rec_index= 4, atom_type= 4).
Atom no. 104, "1HH2" at (-24.539, -41.431, -64.103),  was assigned atom type "HD" (rec_index= 3, atom_type= 3).
Atom no. 105, "2HH2" at (-24.783, -43.110, -64.598),  was assigned atom type "HD" (rec_index= 3, atom_type= 3).
Atom no. 106, " N  " at (-24.478, -38.692, -57.640),  was assigned atom type "N" (rec_index= 4, atom_type= 4).
Atom no. 107, " HN " at (-23.967, -39.538, -57.389),  was assigned atom type "HD" (rec_index= 3, atom_type= 3).
Atom no. 108, " CA " at (-23.729, -37.498, -58.020),  was assigned atom type "C" (rec_index= 1, atom_type= 1).
Atom no. 109, " HA " at (-24.332, -36.602, -57.745),  was assigned atom type "H" (rec_index= 2, atom_type= 2).
Atom no. 110, " C  " at (-23.542, -37.506, -59.531),  was assigned atom type "C" (rec_index= 1, atom_type= 1).
Atom no. 111, " O  " at (-22.861, -38.385, -60.078),  was assigned atom type "OA" (rec_index= 6, atom_type= 6).
Atom no. 112, " CB " at (-22.385, -37.418, -57.292),  was assigned atom type "C" (rec_index= 1, atom_type= 1).
Atom no. 113, " HB " at (-21.696, -38.173, -57.737),  was assigned atom type "H" (rec_index= 2, atom_type= 2).
Atom no. 114, " CG1" at (-22.578, -37.751, -55.812),  was assigned atom type "C" (rec_index= 1, atom_type= 1).
Atom no. 115, "1HG1" at (-22.933, -38.801, -55.687),  was assigned atom type "H" (rec_index= 2, atom_type= 2).
Atom no. 116, "2HG1" at (-21.594, -37.825, -55.293),  was assigned atom type "H" (rec_index= 2, atom_type= 2).
Atom no. 117, " CG2" at (-21.782, -36.049, -57.482),  was assigned atom type "C" (rec_index= 1, atom_type= 1).
Atom no. 118, "1HG2" at (-21.641, -35.806, -58.561),  was assigned atom type "H" (rec_index= 2, atom_type= 2).
Atom no. 119, "2HG2" at (-20.829, -35.942, -56.914),  was assigned atom type "H" (rec_index= 2, atom_type= 2).
Atom no. 120, "3HG2" at (-22.382, -35.265, -56.964),  was assigned atom type "H" (rec_index= 2, atom_type= 2).
Atom no. 121, " CD1" at (-23.495, -36.785, -55.088),  was assigned atom type "C" (rec_index= 1, atom_type= 1).
Atom no. 122, "1HD1" at (-23.636, -37.028, -54.009),  was assigned atom type "H" (rec_index= 2, atom_type= 2).
Atom no. 123, "2HD1" at (-24.479, -36.711, -55.607),  was assigned atom type "H" (rec_index= 2, atom_type= 2).
Atom no. 124, "3HD1" at (-23.140, -35.735, -55.213),  was assigned atom type "H" (rec_index= 2, atom_type= 2).
Atom no. 125, " N  " at (-24.091, -36.492, -60.192),  was assigned atom type "N" (rec_index= 4, atom_type= 4).
Atom no. 126, " HN " at (-24.433, -35.693, -59.658),  was assigned atom type "HD" (rec_index= 3, atom_type= 3).
Atom no. 127, " CA " at (-24.228, -36.466, -61.636),  was assigned atom type "C" (rec_index= 1, atom_type= 1).
Atom no. 128, " HA " at (-24.194, -37.515, -62.013),  was assigned atom type "H" (rec_index= 2, atom_type= 2).
Atom no. 129, " C  " at (-23.122, -35.677, -62.309),  was assigned atom type "C" (rec_index= 1, atom_type= 1).
Atom no. 130, " O  " at (-22.544, -34.754, -61.731),  was assigned atom type "OA" (rec_index= 6, atom_type= 6).
Atom no. 131, " CB " at (-25.569, -35.855, -62.026),  was assigned atom type "C" (rec_index= 1, atom_type= 1).
Atom no. 132, " HB1" at (-25.648, -34.808, -61.651),  was assigned atom type "H" (rec_index= 2, atom_type= 2).
Atom no. 133, " HB2" at (-25.610, -35.663, -63.124),  was assigned atom type "H" (rec_index= 2, atom_type= 2).
Atom no. 134, " CG " at (-26.773, -36.681, -61.578),  was assigned atom type "C" (rec_index= 1, atom_type= 1).
Atom no. 135, " HG " at (-26.562, -37.135, -60.582),  was assigned atom type "H" (rec_index= 2, atom_type= 2).
Atom no. 136, " CD1" at (-27.938, -35.812, -61.478),  was assigned atom type "C" (rec_index= 1, atom_type= 1).
Atom no. 137, "1HD1" at (-27.730, -35.004, -60.738),  was assigned atom type "H" (rec_index= 2, atom_type= 2).
Atom no. 138, "2HD1" at (-28.868, -36.377, -61.237),  was assigned atom type "H" (rec_index= 2, atom_type= 2).
Atom no. 139, "3HD1" at (-28.251, -35.408, -62.469),  was assigned atom type "H" (rec_index= 2, atom_type= 2).
Atom no. 140, " CD2" at (-27.053, -37.771, -62.576),  was assigned atom type "C" (rec_index= 1, atom_type= 1).
Atom no. 141, "1HD2" at (-26.161, -38.436, -62.653),  was assigned atom type "H" (rec_index= 2, atom_type= 2).
Atom no. 142, "2HD2" at (-27.366, -37.367, -63.567),  was assigned atom type "H" (rec_index= 2, atom_type= 2).
Atom no. 143, "3HD2" at (-27.983, -38.336, -62.335),  was assigned atom type "H" (rec_index= 2, atom_type= 2).
Atom no. 144, " N  " at (-22.832, -36.063, -63.544),  was assigned atom type "N" (rec_index= 4, atom_type= 4).
Atom no. 145, " HN " at (-23.206, -36.948, -63.886),  was assigned atom type "HD" (rec_index= 3, atom_type= 3).
Atom no. 146, " CA " at (-22.000, -35.266, -64.422),  was assigned atom type "C" (rec_index= 1, atom_type= 1).
Atom no. 147, " HA " at (-21.275, -34.678, -63.812),  was assigned atom type "H" (rec_index= 2, atom_type= 2).
Atom no. 148, " C  " at (-22.911, -34.315, -65.179),  was assigned atom type "C" (rec_index= 1, atom_type= 1).
Atom no. 149, " O  " at (-24.056, -34.656, -65.494),  was assigned atom type "OA" (rec_index= 6, atom_type= 6).
Atom no. 150, " CB " at (-21.233, -36.140, -65.424),  was assigned atom type "C" (rec_index= 1, atom_type= 1).
Atom no. 151, " HB1" at (-21.949, -36.628, -66.126),  was assigned atom type "H" (rec_index= 2, atom_type= 2).
Atom no. 152, " HB2" at (-20.666, -35.493, -66.134),  was assigned atom type "H" (rec_index= 2, atom_type= 2).
Atom no. 153, " CG " at (-20.305, -37.185, -64.824),  was assigned atom type "C" (rec_index= 1, atom_type= 1).
Atom no. 154, " HG1" at (-19.573, -36.722, -64.122),  was assigned atom type "H" (rec_index= 2, atom_type= 2).
Atom no. 155, " HG2" at (-20.846, -37.842, -64.104),  was assigned atom type "H" (rec_index= 2, atom_type= 2).
Atom no. 156, " CD " at (-19.588, -38.018, -65.919),  was assigned atom type "C" (rec_index= 1, atom_type= 1).
Atom no. 157, " HD1" at (-18.857, -38.727, -65.466),  was assigned atom type "H" (rec_index= 2, atom_type= 2).
Atom no. 158, " HD2" at (-20.288, -38.751, -66.384),  was assigned atom type "H" (rec_index= 2, atom_type= 2).
Atom no. 159, " CE " at (-18.914, -37.144, -66.991),  was assigned atom type "C" (rec_index= 1, atom_type= 1).
Atom no. 160, " HE1" at (-19.680, -36.589, -67.581),  was assigned atom type "H" (rec_index= 2, atom_type= 2).
Atom no. 161, " HE2" at (-18.382, -36.286, -66.517),  was assigned atom type "H" (rec_index= 2, atom_type= 2).
Atom no. 162, " NZ " at (-17.986, -37.899, -67.909),  was assigned atom type "N" (rec_index= 4, atom_type= 4).
Atom no. 163, " HZ1" at (-17.539, -37.320, -68.620),  was assigned atom type "HD" (rec_index= 3, atom_type= 3).
Atom no. 164, " HZ2" at (-18.473, -38.684, -68.342),  was assigned atom type "HD" (rec_index= 3, atom_type= 3).
Atom no. 165, " HZ3" at (-17.285, -38.407, -67.369),  was assigned atom type "HD" (rec_index= 3, atom_type= 3).
Atom no. 166, " N  " at (-22.390, -33.116, -65.472),  was assigned atom type "N" (rec_index= 4, atom_type= 4).
Atom no. 167, " HN " at (-21.468, -32.864, -65.116),  was assigned atom type "HD" (rec_index= 3, atom_type= 3).
Atom no. 168, " CA " at (-23.133, -32.164, -66.299),  was assigned atom type "C" (rec_index= 1, atom_type= 1).
Atom no. 169, " HA " at (-24.024, -31.807, -65.732),  was assigned atom type "H" (rec_index= 2, atom_type= 2).
Atom no. 170, " C  " at (-23.594, -32.802, -67.595),  was assigned atom type "C" (rec_index= 1, atom_type= 1).
Atom no. 171, " O  " at (-24.738, -32.613, -68.029),  was assigned atom type "OA" (rec_index= 6, atom_type= 6).
Atom no. 172, " CB " at (-22.252, -30.973, -66.640),  was assigned atom type "C" (rec_index= 1, atom_type= 1).
Atom no. 173, " HB1" at (-22.522, -30.574, -67.645),  was assigned atom type "H" (rec_index= 2, atom_type= 2).
Atom no. 174, " HB2" at (-21.209, -31.314, -66.837),  was assigned atom type "H" (rec_index= 2, atom_type= 2).
Atom no. 175, " CG " at (-22.247, -29.880, -65.648),  was assigned atom type "C" (rec_index= 1, atom_type= 1).
Atom no. 176, " HG1" at (-23.281, -29.543, -65.402),  was assigned atom type "H" (rec_index= 2, atom_type= 2).
Atom no. 177, " HG2" at (-21.943, -30.242, -64.638),  was assigned atom type "H" (rec_index= 2, atom_type= 2).
Atom no. 178, " CD " at (-21.381, -28.731, -66.113),  was assigned atom type "C" (rec_index= 1, atom_type= 1).
Atom no. 179, " OE1" at (-21.601, -28.241, -67.244),  was assigned atom type "OA" (rec_index= 6, atom_type= 6).
Atom no. 180, " OE2" at (-20.440, -28.361, -65.375),  was assigned atom type "OA" (rec_index= 6, atom_type= 6).
Atom no. 181, " N  " at (-22.728, -33.616, -68.189),  was assigned atom type "N" (rec_index= 4, atom_type= 4).
Atom no. 182, " HN " at (-21.885, -33.883, -67.681),  was assigned atom type "HD" (rec_index= 3, atom_type= 3).
Atom no. 183, " CA " at (-22.925, -34.142, -69.522),  was assigned atom type "C" (rec_index= 1, atom_type= 1).
Atom no. 184, " HA " at (-23.228, -33.306, -70.195),  was assigned atom type "H" (rec_index= 2, atom_type= 2).
Atom no. 185, " C  " at (-23.985, -35.230, -69.587),  was assigned atom type "C" (rec_index= 1, atom_type= 1).
Atom no. 186, " O  " at (-24.358, -35.623, -70.694),  was assigned atom type "OA" (rec_index= 6, atom_type= 6).
Atom no. 187, " CB " at (-21.606, -34.706, -70.010),  was assigned atom type "C" (rec_index= 1, atom_type= 1).
Atom no. 188, " HB " at (-21.753, -35.210, -70.994),  was assigned atom type "H" (rec_index= 2, atom_type= 2).
Atom no. 189, " CG2" at (-20.561, -33.612, -70.146),  was assigned atom type "C" (rec_index= 1, atom_type= 1).
Atom no. 190, "1HG2" at (-19.590, -34.027, -70.505),  was assigned atom type "H" (rec_index= 2, atom_type= 2).
Atom no. 191, "2HG2" at (-20.437, -33.042, -69.196),  was assigned atom type "H" (rec_index= 2, atom_type= 2).
Atom no. 192, "3HG2" at (-20.919, -32.781, -70.798),  was assigned atom type "H" (rec_index= 2, atom_type= 2).
Atom no. 193, " OG1" at (-21.155, -35.659, -69.042),  was assigned atom type "OA" (rec_index= 6, atom_type= 6).
Atom no. 194, " HG1" at (-20.328, -36.013, -69.348),  was assigned atom type "HD" (rec_index= 3, atom_type= 3).
Atom no. 195, " N  " at (-24.459, -35.755, -68.456),  was assigned atom type "N" (rec_index= 4, atom_type= 4).
Atom no. 196, " HN " at (-24.120, -35.404, -67.560),  was assigned atom type "HD" (rec_index= 3, atom_type= 3).
Atom no. 197, " CA " at (-25.453, -36.821, -68.478),  was assigned atom type "C" (rec_index= 1, atom_type= 1).
Atom no. 198, " HA " at (-25.431, -37.278, -69.495),  was assigned atom type "H" (rec_index= 2, atom_type= 2).
Atom no. 199, " C  " at (-26.874, -36.312, -68.235),  was assigned atom type "C" (rec_index= 1, atom_type= 1).
Atom no. 200, " O  " at (-27.775, -37.119, -67.973),  was assigned atom type "OA" (rec_index= 6, atom_type= 6).
Atom no. 201, " CB " at (-25.125, -37.929, -67.469),  was assigned atom type "C" (rec_index= 1, atom_type= 1).
Atom no. 202, " HB1" at (-25.788, -38.809, -67.642),  was assigned atom type "H" (rec_index= 2, atom_type= 2).
Atom no. 203, " HB2" at (-24.132, -38.378, -67.707),  was assigned atom type "H" (rec_index= 2, atom_type= 2).
Atom no. 204, " CG " at (-25.172, -37.531, -66.023),  was assigned atom type "C" (rec_index= 1, atom_type= 1).
Atom no. 205, " HG1" at (-26.167, -37.103, -65.758),  was assigned atom type "H" (rec_index= 2, atom_type= 2).
Atom no. 206, " HG2" at (-24.535, -36.636, -65.834),  was assigned atom type "H" (rec_index= 2, atom_type= 2).
Atom no. 207, " CD " at (-24.801, -38.675, -65.084),  was assigned atom type "C" (rec_index= 1, atom_type= 1).
Atom no. 208, " OE1" at (-23.806, -38.534, -64.344),  was assigned atom type "OA" (rec_index= 6, atom_type= 6).
Atom no. 209, " OE2" at (-25.528, -39.703, -65.054),  was assigned atom type "OA" (rec_index= 6, atom_type= 6).
Atom no. 210, " N  " at (-27.092, -34.999, -68.267),  was assigned atom type "N" (rec_index= 4, atom_type= 4).
Atom no. 211, " HN " at (-26.304, -34.352, -68.300),  was assigned atom type "HD" (rec_index= 3, atom_type= 3).
Atom no. 212, " CA " at (-28.455, -34.486, -68.255),  was assigned atom type "C" (rec_index= 1, atom_type= 1).
Atom no. 213, " HA " at (-29.089, -35.201, -68.830),  was assigned atom type "H" (rec_index= 2, atom_type= 2).
Atom no. 214, " C  " at (-28.492, -33.151, -68.983),  was assigned atom type "C" (rec_index= 1, atom_type= 1).
Atom no. 215, " O  " at (-27.456, -32.520, -69.216),  was assigned atom type "OA" (rec_index= 6, atom_type= 6).
Atom no. 216, " CB " at (-29.040, -34.382, -66.838),  was assigned atom type "C" (rec_index= 1, atom_type= 1).
Atom no. 217, " HB1" at (-30.129, -34.146, -66.883),  was assigned atom type "H" (rec_index= 2, atom_type= 2).
Atom no. 218, " HB2" at (-29.083, -35.388, -66.360),  was assigned atom type "H" (rec_index= 2, atom_type= 2).
Atom no. 219, " CG " at (-28.339, -33.421, -65.958),  was assigned atom type "A" (rec_index= 0, atom_type= 0).
Atom no. 220, " CD1" at (-27.205, -33.811, -65.261),  was assigned atom type "A" (rec_index= 0, atom_type= 0).
Atom no. 221, " HD1" at (-26.829, -34.843, -65.366),  was assigned atom type "H" (rec_index= 2, atom_type= 2).
Atom no. 222, " CD2" at (-28.804, -32.125, -65.820),  was assigned atom type "A" (rec_index= 0, atom_type= 0).
Atom no. 223, " HD2" at (-29.706, -31.809, -66.371),  was assigned atom type "H" (rec_index= 2, atom_type= 2).
Atom no. 224, " CE1" at (-26.541, -32.926, -64.438),  was assigned atom type "A" (rec_index= 0, atom_type= 0).
Atom no. 225, " HE1" at (-25.640, -33.247, -63.888),  was assigned atom type "H" (rec_index= 2, atom_type= 2).
Atom no. 226, " CE2" at (-28.156, -31.225, -65.004),  was assigned atom type "A" (rec_index= 0, atom_type= 0).
Atom no. 227, " HE2" at (-28.537, -30.195, -64.904),  was assigned atom type "H" (rec_index= 2, atom_type= 2).
Atom no. 228, " CZ " at (-27.019, -31.620, -64.306),  was assigned atom type "A" (rec_index= 0, atom_type= 0).
Atom no. 229, " HZ " at (-26.496, -30.904, -63.650),  was assigned atom type "H" (rec_index= 2, atom_type= 2).
Atom no. 230, " N  " at (-29.703, -32.779, -69.415),  was assigned atom type "N" (rec_index= 4, atom_type= 4).
Atom no. 231, " HN " at (-30.499, -33.375, -69.188),  was assigned atom type "HD" (rec_index= 3, atom_type= 3).
Atom no. 232, " CA " at (-29.948, -31.567, -70.193),  was assigned atom type "C" (rec_index= 1, atom_type= 1).
Atom no. 233, " HA " at (-29.127, -30.838, -70.001),  was assigned atom type "H" (rec_index= 2, atom_type= 2).
Atom no. 234, " C  " at (-31.270, -30.960, -69.739),  was assigned atom type "C" (rec_index= 1, atom_type= 1).
Atom no. 235, " O  " at (-32.279, -31.665, -69.641),  was assigned atom type "OA" (rec_index= 6, atom_type= 6).
Atom no. 236, " CB " at (-30.019, -31.860, -71.700),  was assigned atom type "C" (rec_index= 1, atom_type= 1).
Atom no. 237, " HB1" at (-30.239, -30.919, -72.256),  was assigned atom type "H" (rec_index= 2, atom_type= 2).
Atom no. 238, " HB2" at (-30.939, -32.448, -71.926),  was assigned atom type "H" (rec_index= 2, atom_type= 2).
Atom no. 239, " CG " at (-28.791, -32.556, -72.320),  was assigned atom type "C" (rec_index= 1, atom_type= 1).
Atom no. 240, " HG1" at (-29.058, -33.010, -73.303),  was assigned atom type "H" (rec_index= 2, atom_type= 2).
Atom no. 241, " HG2" at (-28.537, -33.477, -71.746),  was assigned atom type "H" (rec_index= 2, atom_type= 2).
Atom no. 242, " CD " at (-27.559, -31.662, -72.464),  was assigned atom type "C" (rec_index= 1, atom_type= 1).
Atom no. 243, " HD1" at (-27.295, -31.159, -71.505),  was assigned atom type "H" (rec_index= 2, atom_type= 2).
Atom no. 244, " HD2" at (-27.773, -30.753, -73.073),  was assigned atom type "H" (rec_index= 2, atom_type= 2).
Atom no. 245, " CE " at (-26.392, -32.463, -73.027),  was assigned atom type "C" (rec_index= 1, atom_type= 1).
Atom no. 246, " HE1" at (-26.667, -33.071, -73.921),  was assigned atom type "H" (rec_index= 2, atom_type= 2).
Atom no. 247, " HE2" at (-25.620, -31.827, -73.521),  was assigned atom type "H" (rec_index= 2, atom_type= 2).
Atom no. 248, " NZ " at (-25.851, -33.278, -71.909),  was assigned atom type "N" (rec_index= 4, atom_type= 4).
Atom no. 249, " HZ1" at (-25.070, -33.814, -72.286),  was assigned atom type "HD" (rec_index= 3, atom_type= 3).
Atom no. 250, " HZ2" at (-26.557, -33.860, -71.457),  was assigned atom type "HD" (rec_index= 3, atom_type= 3).
Atom no. 251, " HZ3" at (-25.600, -32.722, -71.091),  was assigned atom type "HD" (rec_index= 3, atom_type= 3).
Atom no. 252, " N  " at (-31.268, -29.661, -69.462),  was assigned atom type "N" (rec_index= 4, atom_type= 4).
Atom no. 253, " HN " at (-30.382, -29.157, -69.428),  was assigned atom type "HD" (rec_index= 3, atom_type= 3).
Atom no. 254, " CA " at (-32.508, -28.945, -69.207),  was assigned atom type "C" (rec_index= 1, atom_type= 1).
Atom no. 255, " HA " at (-33.185, -29.596, -68.606),  was assigned atom type "H" (rec_index= 2, atom_type= 2).
Atom no. 256, " C  " at (-33.179, -28.627, -70.537),  was assigned atom type "C" (rec_index= 1, atom_type= 1).
Atom no. 257, " O  " at (-32.528, -28.131, -71.454),  was assigned atom type "OA" (rec_index= 6, atom_type= 6).
Atom no. 258, " CB " at (-32.224, -27.665, -68.421),  was assigned atom type "C" (rec_index= 1, atom_type= 1).
Atom no. 259, " HB1" at (-31.585, -26.974, -69.019),  was assigned atom type "H" (rec_index= 2, atom_type= 2).
Atom no. 260, " HB2" at (-33.148, -27.046, -68.338),  was assigned atom type "H" (rec_index= 2, atom_type= 2).
Atom no. 261, " CG " at (-31.612, -27.898, -67.042),  was assigned atom type "C" (rec_index= 1, atom_type= 1).
Atom no. 262, " HG1" at (-30.696, -28.531, -67.102),  was assigned atom type "H" (rec_index= 2, atom_type= 2).
Atom no. 263, " HG2" at (-32.246, -28.573, -66.421),  was assigned atom type "H" (rec_index= 2, atom_type= 2).
Atom no. 264, " CD " at (-31.336, -26.577, -66.331),  was assigned atom type "C" (rec_index= 1, atom_type= 1).
Atom no. 265, " HD1" at (-31.368, -26.691, -65.222),  was assigned atom type "H" (rec_index= 2, atom_type= 2).
Atom no. 266, " HD2" at (-32.181, -25.860, -66.451),  was assigned atom type "H" (rec_index= 2, atom_type= 2).
Atom no. 267, " CE " at (-30.016, -25.974, -66.797),  was assigned atom type "C" (rec_index= 1, atom_type= 1).
Atom no. 268, " HE1" at (-29.815, -25.012, -66.270),  was assigned atom type "H" (rec_index= 2, atom_type= 2).
Atom no. 269, " HE2" at (-30.103, -25.599, -67.843),  was assigned atom type "H" (rec_index= 2, atom_type= 2).
Atom no. 270, " NZ " at (-28.837, -26.911, -66.663),  was assigned atom type "N" (rec_index= 4, atom_type= 4).
Atom no. 271, " HZ1" at (-27.954, -26.507, -66.975),  was assigned atom type "HD" (rec_index= 3, atom_type= 3).
Atom no. 272, " HZ2" at (-29.020, -27.791, -67.145),  was assigned atom type "HD" (rec_index= 3, atom_type= 3).
Atom no. 273, " HZ3" at (-28.757, -27.254, -65.706),  was assigned atom type "HD" (rec_index= 3, atom_type= 3).
Atom no. 274, " N  " at (-34.471, -28.918, -70.667),  was assigned atom type "N" (rec_index= 4, atom_type= 4).
Atom no. 275, " HN " at (-35.009, -29.316, -69.897),  was assigned atom type "HD" (rec_index= 3, atom_type= 3).
Atom no. 276, " CA " at (-35.082, -28.640, -71.964),  was assigned atom type "C" (rec_index= 1, atom_type= 1).
Atom no. 277, " HA " at (-34.287, -28.206, -72.615),  was assigned atom type "H" (rec_index= 2, atom_type= 2).
Atom no. 278, " C  " at (-36.190, -27.591, -71.847),  was assigned atom type "C" (rec_index= 1, atom_type= 1).
Atom no. 279, " O  " at (-36.447, -26.851, -72.802),  was assigned atom type "OA" (rec_index= 6, atom_type= 6).
Atom no. 280, " CB " at (-35.590, -29.929, -72.662),  was assigned atom type "C" (rec_index= 1, atom_type= 1).
Atom no. 281, " HB " at (-35.954, -29.625, -73.671),  was assigned atom type "H" (rec_index= 2, atom_type= 2).
Atom no. 282, " CG1" at (-36.781, -30.553, -71.934),  was assigned atom type "C" (rec_index= 1, atom_type= 1).
Atom no. 283, "1HG1" at (-36.577, -30.629, -70.840),  was assigned atom type "H" (rec_index= 2, atom_type= 2).
Atom no. 284, "2HG1" at (-37.644, -29.847, -71.915),  was assigned atom type "H" (rec_index= 2, atom_type= 2).
Atom no. 285, " CG2" at (-34.456, -30.948, -72.887),  was assigned atom type "C" (rec_index= 1, atom_type= 1).
Atom no. 286, "1HG2" at (-34.821, -31.874, -73.389),  was assigned atom type "H" (rec_index= 2, atom_type= 2).
Atom no. 287, "2HG2" at (-33.929, -31.185, -71.933),  was assigned atom type "H" (rec_index= 2, atom_type= 2).
Atom no. 288, "3HG2" at (-33.607, -30.492, -73.448),  was assigned atom type "H" (rec_index= 2, atom_type= 2).
Atom no. 289, " CD1" at (-37.210, -31.919, -72.503),  was assigned atom type "C" (rec_index= 1, atom_type= 1).
Atom no. 290, "1HD1" at (-38.079, -32.374, -71.972),  was assigned atom type "H" (rec_index= 2, atom_type= 2).
Atom no. 291, "2HD1" at (-36.347, -32.625, -72.522),  was assigned atom type "H" (rec_index= 2, atom_type= 2).
Atom no. 292, "3HD1" at (-37.414, -31.843, -73.597),  was assigned atom type "H" (rec_index= 2, atom_type= 2).
Atom no. 293, " N  " at (-36.807, -27.445, -70.675),  was assigned atom type "N" (rec_index= 4, atom_type= 4).
Atom no. 294, " HN " at (-36.496, -27.958, -69.850),  was assigned atom type "HD" (rec_index= 3, atom_type= 3).
Atom no. 295, " CA " at (-37.943, -26.528, -70.607),  was assigned atom type "C" (rec_index= 1, atom_type= 1).
Atom no. 296, " HA " at (-37.722, -25.643, -71.248),  was assigned atom type "H" (rec_index= 2, atom_type= 2).
Atom no. 297, " C  " at (-38.185, -26.043, -69.178),  was assigned atom type "C" (rec_index= 1, atom_type= 1).
Atom no. 298, " O  " at (-38.187, -26.840, -68.239),  was assigned atom type "OA" (rec_index= 6, atom_type= 6).
Atom no. 299, " CB " at (-39.203, -27.217, -71.145),  was assigned atom type "C" (rec_index= 1, atom_type= 1).
Atom no. 300, " HB1" at (-38.997, -27.684, -72.136),  was assigned atom type "H" (rec_index= 2, atom_type= 2).
Atom no. 301, " HB2" at (-39.432, -28.130, -70.547),  was assigned atom type "H" (rec_index= 2, atom_type= 2).
Atom no. 302, " CG " at (-40.416, -26.323, -71.226),  was assigned atom type "C" (rec_index= 1, atom_type= 1).
Atom no. 303, " HG1" at (-40.338, -25.581, -72.055),  was assigned atom type "H" (rec_index= 2, atom_type= 2).
Atom no. 304, " HG2" at (-40.468, -25.605, -70.374),  was assigned atom type "H" (rec_index= 2, atom_type= 2).
Atom no. 305, " CD " at (-41.670, -27.179, -71.335),  was assigned atom type "C" (rec_index= 1, atom_type= 1).
Atom no. 306, " HD1" at (-41.586, -27.919, -72.165),  was assigned atom type "H" (rec_index= 2, atom_type= 2).
Atom no. 307, " HD2" at (-41.754, -27.887, -70.478),  was assigned atom type "H" (rec_index= 2, atom_type= 2).
Atom no. 308, " CE " at (-42.928, -26.324, -71.477),  was assigned atom type "C" (rec_index= 1, atom_type= 1).
Atom no. 309, " HE1" at (-42.869, -25.653, -72.366),  was assigned atom type "H" (rec_index= 2, atom_type= 2).
Atom no. 310, " HE2" at (-42.987, -25.547, -70.680),  was assigned atom type "H" (rec_index= 2, atom_type= 2).
Atom no. 311, " NZ " at (-44.162, -27.174, -71.510),  was assigned atom type "N" (rec_index= 4, atom_type= 4).
Atom no. 312, " HZ1" at (-45.002, -26.603, -71.605),  was assigned atom type "HD" (rec_index= 3, atom_type= 3).
Atom no. 313, " HZ2" at (-44.216, -27.788, -70.697),  was assigned atom type "HD" (rec_index= 3, atom_type= 3).
Atom no. 314, " HZ3" at (-44.108, -27.885, -72.240),  was assigned atom type "HD" (rec_index= 3, atom_type= 3).
Atom no. 315, " N  " at (-38.446, -24.742, -69.026),  was assigned atom type "N" (rec_index= 4, atom_type= 4).
Atom no. 316, " HN " at (-38.474, -24.141, -69.850),  was assigned atom type "HD" (rec_index= 3, atom_type= 3).
Atom no. 317, " CA " at (-38.692, -24.157, -67.710),  was assigned atom type "C" (rec_index= 1, atom_type= 1).
Atom no. 318, " HA " at (-37.973, -24.602, -66.983),  was assigned atom type "H" (rec_index= 2, atom_type= 2).
Atom no. 319, " C  " at (-40.113, -24.483, -67.253),  was assigned atom type "C" (rec_index= 1, atom_type= 1).
Atom no. 320, " O  " at (-41.088, -24.238, -67.971),  was assigned atom type "OA" (rec_index= 6, atom_type= 6).
Atom no. 321, " CB " at (-38.481, -22.637, -67.740),  was assigned atom type "C" (rec_index= 1, atom_type= 1).
Atom no. 322, " HB " at (-39.261, -22.188, -68.398),  was assigned atom type "H" (rec_index= 2, atom_type= 2).
Atom no. 323, " CG1" at (-38.649, -22.069, -66.347),  was assigned atom type "C" (rec_index= 1, atom_type= 1).
Atom no. 324, "1HG1" at (-38.496, -20.965, -66.369),  was assigned atom type "H" (rec_index= 2, atom_type= 2).
Atom no. 325, "2HG1" at (-37.983, -22.570, -65.607),  was assigned atom type "H" (rec_index= 2, atom_type= 2).
Atom no. 326, "3HG1" at (-39.630, -22.347, -65.896),  was assigned atom type "H" (rec_index= 2, atom_type= 2).
Atom no. 327, " CG2" at (-37.137, -22.280, -68.293),  was assigned atom type "C" (rec_index= 1, atom_type= 1).
Atom no. 328, "1HG2" at (-36.984, -21.176, -68.315),  was assigned atom type "H" (rec_index= 2, atom_type= 2).
Atom no. 329, "2HG2" at (-36.976, -22.734, -69.299),  was assigned atom type "H" (rec_index= 2, atom_type= 2).
Atom no. 330, "3HG2" at (-36.318, -22.794, -67.738),  was assigned atom type "H" (rec_index= 2, atom_type= 2).
Atom no. 331, " N  " at (-40.242, -25.014, -66.043),  was assigned atom type "N" (rec_index= 4, atom_type= 4).
Atom no. 332, " HN " at (-39.411, -25.204, -65.482),  was assigned atom type "HD" (rec_index= 3, atom_type= 3).
Atom no. 333, " CA " at (-41.560, -25.327, -65.511),  was assigned atom type "C" (rec_index= 1, atom_type= 1).
Atom no. 334, " HA " at (-42.277, -25.355, -66.365),  was assigned atom type "H" (rec_index= 2, atom_type= 2).
Atom no. 335, " C  " at (-42.048, -24.277, -64.525),  was assigned atom type "C" (rec_index= 1, atom_type= 1).
Atom no. 336, " O  " at (-43.252, -24.028, -64.449),  was assigned atom type "OA" (rec_index= 6, atom_type= 6).
Atom no. 337, " CB " at (-41.562, -26.710, -64.848),  was assigned atom type "C" (rec_index= 1, atom_type= 1).
Atom no. 338, " HB1" at (-40.824, -26.723, -64.012),  was assigned atom type "H" (rec_index= 2, atom_type= 2).
Atom no. 339, " HB2" at (-42.514, -26.851, -64.285),  was assigned atom type "H" (rec_index= 2, atom_type= 2).
Atom no. 340, " CG " at (-41.322, -27.924, -65.765),  was assigned atom type "C" (rec_index= 1, atom_type= 1).
Atom no. 341, " HG " at (-40.308, -27.820, -66.216),  was assigned atom type "H" (rec_index= 2, atom_type= 2).
Atom no. 342, " CD1" at (-41.349, -29.202, -64.969),  was assigned atom type "C" (rec_index= 1, atom_type= 1).
Atom no. 343, "1HD1" at (-40.607, -29.140, -64.139),  was assigned atom type "H" (rec_index= 2, atom_type= 2).
Atom no. 344, "2HD1" at (-41.190, -30.100, -65.610),  was assigned atom type "H" (rec_index= 2, atom_type= 2).
Atom no. 345, "3HD1" at (-42.373, -29.447, -64.602),  was assigned atom type "H" (rec_index= 2, atom_type= 2).
Atom no. 346, " CD2" at (-42.334, -28.008, -66.898),  was assigned atom type "C" (rec_index= 1, atom_type= 1).
Atom no. 347, "1HD2" at (-42.314, -27.062, -67.487),  was assigned atom type "H" (rec_index= 2, atom_type= 2).
Atom no. 348, "2HD2" at (-43.358, -28.253, -66.531),  was assigned atom type "H" (rec_index= 2, atom_type= 2).
Atom no. 349, "3HD2" at (-42.175, -28.906, -67.539),  was assigned atom type "H" (rec_index= 2, atom_type= 2).
Atom no. 350, " N  " at (-41.141, -23.652, -63.789),  was assigned atom type "N" (rec_index= 4, atom_type= 4).
Atom no. 351, " HN " at (-40.160, -23.915, -63.887),  was assigned atom type "HD" (rec_index= 3, atom_type= 3).
Atom no. 352, " CA " at (-41.495, -22.607, -62.849),  was assigned atom type "C" (rec_index= 1, atom_type= 1).
Atom no. 353, " HA1" at (-42.411, -22.856, -62.264),  was assigned atom type "H" (rec_index= 2, atom_type= 2).
Atom no. 354, " HA2" at (-41.878, -21.692, -63.357),  was assigned atom type "H" (rec_index= 2, atom_type= 2).
Atom no. 355, " C  " at (-40.304, -22.316, -61.959),  was assigned atom type "C" (rec_index= 1, atom_type= 1).
Atom no. 356, " O  " at (-39.259, -22.971, -62.044),  was assigned atom type "OA" (rec_index= 6, atom_type= 6).
Atom no. 357, " N  " at (-40.482, -21.321, -61.096),  was assigned atom type "N" (rec_index= 4, atom_type= 4).
Atom no. 358, " HN " at (-41.388, -20.854, -61.072),  was assigned atom type "HD" (rec_index= 3, atom_type= 3).
Atom no. 359, " CA " at (-39.441, -20.867, -60.182),  was assigned atom type "C" (rec_index= 1, atom_type= 1).
Atom no. 360, " HA " at (-38.733, -21.708, -59.998),  was assigned atom type "H" (rec_index= 2, atom_type= 2).
Atom no. 361, " C  " at (-40.063, -20.454, -58.859),  was assigned atom type "C" (rec_index= 1, atom_type= 1).
Atom no. 362, " O  " at (-41.256, -20.140, -58.792),  was assigned atom type "OA" (rec_index= 6, atom_type= 6).
Atom no. 363, " CB " at (-38.664, -19.688, -60.744),  was assigned atom type "C" (rec_index= 1, atom_type= 1).
Atom no. 364, " HB1" at (-38.033, -19.977, -61.616),  was assigned atom type "H" (rec_index= 2, atom_type= 2).
Atom no. 365, " HB2" at (-37.849, -19.356, -60.060),  was assigned atom type "H" (rec_index= 2, atom_type= 2).
Atom no. 366, " OG " at (-39.559, -18.638, -61.057),  was assigned atom type "OA" (rec_index= 6, atom_type= 6).
Atom no. 367, " HG " at (-39.073, -17.901, -61.408),  was assigned atom type "HD" (rec_index= 3, atom_type= 3).
Atom no. 368, " N  " at (-39.278, -20.518, -57.794),  was assigned atom type "N" (rec_index= 4, atom_type= 4).
Atom no. 369, " HN " at (-38.331, -20.885, -57.889),  was assigned atom type "HD" (rec_index= 3, atom_type= 3).
Atom no. 370, " CA " at (-39.744, -20.076, -56.500),  was assigned atom type "C" (rec_index= 1, atom_type= 1).
Atom no. 371, " HA1" at (-40.070, -20.937, -55.871),  was assigned atom type "H" (rec_index= 2, atom_type= 2).
Atom no. 372, " HA2" at (-40.718, -19.540, -56.581),  was assigned atom type "H" (rec_index= 2, atom_type= 2).
Atom no. 373, " C  " at (-38.705, -19.228, -55.782),  was assigned atom type "C" (rec_index= 1, atom_type= 1).
Atom no. 374, " O  " at (-37.900, -18.527, -56.391),  was assigned atom type "OA" (rec_index= 6, atom_type= 6).
Atom no. 375, " N  " at (-38.762, -19.289, -54.457),  was assigned atom type "N" (rec_index= 4, atom_type= 4).
Atom no. 376, " HN " at (-39.507, -19.830, -54.018),  was assigned atom type "HD" (rec_index= 3, atom_type= 3).
Atom no. 377, " CA " at (-37.796, -18.608, -53.615),  was assigned atom type "C" (rec_index= 1, atom_type= 1).
Atom no. 378, " HA " at (-38.000, -17.513, -53.676),  was assigned atom type "H" (rec_index= 2, atom_type= 2).
Atom no. 379, " C  " at (-36.358, -18.845, -54.080),  was assigned atom type "C" (rec_index= 1, atom_type= 1).
Atom no. 380, " O  " at (-35.656, -17.894, -54.436),  was assigned atom type "OA" (rec_index= 6, atom_type= 6).
Atom no. 381, " CB " at (-37.958, -19.035, -52.160),  was assigned atom type "C" (rec_index= 1, atom_type= 1).
Atom no. 382, " HB1" at (-37.216, -18.512, -51.513),  was assigned atom type "H" (rec_index= 2, atom_type= 2).
Atom no. 383, " HB2" at (-37.900, -20.142, -52.045),  was assigned atom type "H" (rec_index= 2, atom_type= 2).
Atom no. 384, " HB3" at (-39.002, -18.884, -51.798),  was assigned atom type "H" (rec_index= 2, atom_type= 2).
Atom no. 385, " N  " at (-35.885, -20.096, -53.997),  was assigned atom type "N" (rec_index= 4, atom_type= 4).
Atom no. 386, " HN " at (-36.538, -20.858, -53.813),  was assigned atom type "HD" (rec_index= 3, atom_type= 3).
Atom no. 387, " CA " at (-34.471, -20.405, -54.160),  was assigned atom type "C" (rec_index= 1, atom_type= 1).
Atom no. 388, " HA " at (-33.901, -19.453, -54.047),  was assigned atom type "H" (rec_index= 2, atom_type= 2).
Atom no. 389, " C  " at (-34.061, -21.037, -55.490),  was assigned atom type "C" (rec_index= 1, atom_type= 1).
Atom no. 390, " O  " at (-32.861, -21.237, -55.699),  was assigned atom type "OA" (rec_index= 6, atom_type= 6).
Atom no. 391, " CB " at (-34.057, -21.327, -53.030),  was assigned atom type "C" (rec_index= 1, atom_type= 1).
Atom no. 392, " HB1" at (-34.531, -22.330, -53.145),  was assigned atom type "H" (rec_index= 2, atom_type= 2).
Atom no. 393, " HB2" at (-32.985, -21.617, -53.129),  was assigned atom type "H" (rec_index= 2, atom_type= 2).
Atom no. 394, " CG " at (-34.330, -20.765, -51.676),  was assigned atom type "A" (rec_index= 0, atom_type= 0).
Atom no. 395, " CD1" at (-33.914, -19.496, -51.327),  was assigned atom type "A" (rec_index= 0, atom_type= 0).
Atom no. 396, " HD1" at (-33.355, -18.884, -52.054),  was assigned atom type "H" (rec_index= 2, atom_type= 2).
Atom no. 397, " CD2" at (-35.112, -21.479, -50.782),  was assigned atom type "A" (rec_index= 0, atom_type= 0).
Atom no. 398, " HD2" at (-35.509, -22.467, -51.072),  was assigned atom type "H" (rec_index= 2, atom_type= 2).
Atom no. 399, " CE1" at (-34.195, -18.983, -50.064),  was assigned atom type "A" (rec_index= 0, atom_type= 0).
Atom no. 400, " HE1" at (-33.823, -17.986, -49.773),  was assigned atom type "H" (rec_index= 2, atom_type= 2).
Atom no. 401, " CE2" at (-35.400, -20.966, -49.531),  was assigned atom type "A" (rec_index= 0, atom_type= 0).
Atom no. 402, " HE2" at (-36.000, -21.558, -48.820),  was assigned atom type "H" (rec_index= 2, atom_type= 2).
Atom no. 403, " CZ " at (-34.948, -19.738, -49.173),  was assigned atom type "A" (rec_index= 0, atom_type= 0).
Atom no. 404, " HZ " at (-35.179, -19.338, -48.172),  was assigned atom type "H" (rec_index= 2, atom_type= 2).
Atom no. 405, " N  " at (-34.975, -21.310, -56.414),  was assigned atom type "N" (rec_index= 4, atom_type= 4).
Atom no. 406, " HN " at (-35.966, -21.126, -56.257),  was assigned atom type "HD" (rec_index= 3, atom_type= 3).
Atom no. 407, " CA " at (-34.494, -21.883, -57.658),  was assigned atom type "C" (rec_index= 1, atom_type= 1).
Atom no. 408, " HA1" at (-33.580, -21.355, -58.017),  was assigned atom type "H" (rec_index= 2, atom_type= 2).
Atom no. 409, " HA2" at (-34.060, -22.897, -57.493),  was assigned atom type "H" (rec_index= 2, atom_type= 2).
Atom no. 410, " C  " at (-35.561, -21.914, -58.726),  was assigned atom type "C" (rec_index= 1, atom_type= 1).
Atom no. 411, " O  " at (-36.672, -21.401, -58.555),  was assigned atom type "OA" (rec_index= 6, atom_type= 6).
Atom no. 412, " N  " at (-35.172, -22.497, -59.856),  was assigned atom type "N" (rec_index= 4, atom_type= 4).
Atom no. 413, " HN " at (-34.223, -22.870, -59.893),  was assigned atom type "HD" (rec_index= 3, atom_type= 3).
Atom no. 414, " CA " at (-35.999, -22.642, -61.043),  was assigned atom type "C" (rec_index= 1, atom_type= 1).
Atom no. 415, " HA " at (-37.029, -22.275, -60.824),  was assigned atom type "H" (rec_index= 2, atom_type= 2).
Atom no. 416, " C  " at (-36.053, -24.114, -61.385),  was assigned atom type "C" (rec_index= 1, atom_type= 1).
Atom no. 417, " O  " at (-35.007, -24.783, -61.420),  was assigned atom type "OA" (rec_index= 6, atom_type= 6).
Atom no. 418, " CB " at (-35.415, -21.850, -62.216),  was assigned atom type "C" (rec_index= 1, atom_type= 1).
Atom no. 419, " HB " at (-34.459, -22.326, -62.536),  was assigned atom type "H" (rec_index= 2, atom_type= 2).
Atom no. 420, " CG2" at (-36.369, -21.813, -63.395),  was assigned atom type "C" (rec_index= 1, atom_type= 1).
Atom no. 421, "1HG2" at (-36.576, -22.857, -63.727),  was assigned atom type "H" (rec_index= 2, atom_type= 2).
Atom no. 422, "2HG2" at (-35.994, -21.170, -64.225),  was assigned atom type "H" (rec_index= 2, atom_type= 2).
Atom no. 423, "3HG2" at (-37.302, -21.246, -63.168),  was assigned atom type "H" (rec_index= 2, atom_type= 2).
Atom no. 424, " OG1" at (-35.150, -20.515, -61.791),  was assigned atom type "OA" (rec_index= 6, atom_type= 6).
Atom no. 425, " HG1" at (-34.553, -20.538, -61.053),  was assigned atom type "HD" (rec_index= 3, atom_type= 3).
Atom no. 426, " N  " at (-37.248, -24.610, -61.667),  was assigned atom type "N" (rec_index= 4, atom_type= 4).
Atom no. 427, " HN " at (-38.055, -23.986, -61.666),  was assigned atom type "HD" (rec_index= 3, atom_type= 3).
Atom no. 428, " CA " at (-37.447, -26.016, -61.978),  was assigned atom type "C" (rec_index= 1, atom_type= 1).
Atom no. 429, " HA " at (-36.536, -26.577, -61.666),  was assigned atom type "H" (rec_index= 2, atom_type= 2).
Atom no. 430, " C  " at (-37.608, -26.162, -63.480),  was assigned atom type "C" (rec_index= 1, atom_type= 1).
Atom no. 431, " O  " at (-38.274, -25.342, -64.128),  was assigned atom type "OA" (rec_index= 6, atom_type= 6).
Atom no. 432, " CB " at (-38.650, -26.592, -61.226),  was assigned atom type "C" (rec_index= 1, atom_type= 1).
Atom no. 433, " HB " at (-39.551, -25.975, -61.453),  was assigned atom type "H" (rec_index= 2, atom_type= 2).
Atom no. 434, " CG1" at (-38.903, -28.021, -61.671),  was assigned atom type "C" (rec_index= 1, atom_type= 1).
Atom no. 435, "1HG1" at (-39.779, -28.440, -61.123),  was assigned atom type "H" (rec_index= 2, atom_type= 2).
Atom no. 436, "2HG1" at (-37.996, -28.660, -61.561),  was assigned atom type "H" (rec_index= 2, atom_type= 2).
Atom no. 437, "3HG1" at (-39.024, -28.100, -62.777),  was assigned atom type "H" (rec_index= 2, atom_type= 2).
Atom no. 438, " CG2" at (-38.383, -26.551, -59.725),  was assigned atom type "C" (rec_index= 1, atom_type= 1).
Atom no. 439, "1HG2" at (-39.259, -26.970, -59.177),  was assigned atom type "H" (rec_index= 2, atom_type= 2).
Atom no. 440, "2HG2" at (-38.118, -25.527, -59.373),  was assigned atom type "H" (rec_index= 2, atom_type= 2).
Atom no. 441, "3HG2" at (-37.432, -27.065, -59.453),  was assigned atom type "H" (rec_index= 2, atom_type= 2).
Atom no. 442, " N  " at (-36.926, -27.166, -64.041),  was assigned atom type "N" (rec_index= 4, atom_type= 4).
Atom no. 443, " HN " at (-36.331, -27.737, -63.441),  was assigned atom type "HD" (rec_index= 3, atom_type= 3).
Atom no. 444, " CA " at (-36.985, -27.488, -65.451),  was assigned atom type "C" (rec_index= 1, atom_type= 1).
Atom no. 445, " HA " at (-37.703, -26.796, -65.950),  was assigned atom type "H" (rec_index= 2, atom_type= 2).
Atom no. 446, " C  " at (-37.466, -28.920, -65.642),  was assigned atom type "C" (rec_index= 1, atom_type= 1).
Atom no. 447, " O  " at (-37.172, -29.812, -64.835),  was assigned atom type "OA" (rec_index= 6, atom_type= 6).
Atom no. 448, " CB " at (-35.604, -27.343, -66.122),  was assigned atom type "C" (rec_index= 1, atom_type= 1).
Atom no. 449, " HB1" at (-35.664, -27.675, -67.185),  was assigned atom type "H" (rec_index= 2, atom_type= 2).
Atom no. 450, " HB2" at (-34.903, -28.106, -65.711),  was assigned atom type "H" (rec_index= 2, atom_type= 2).
Atom no. 451, " CG " at (-34.966, -25.967, -66.049),  was assigned atom type "A" (rec_index= 0, atom_type= 0).
Atom no. 452, " CD1" at (-34.368, -25.502, -64.877),  was assigned atom type "A" (rec_index= 0, atom_type= 0).
Atom no. 453, " HD1" at (-34.366, -26.139, -63.977),  was assigned atom type "H" (rec_index= 2, atom_type= 2).
Atom no. 454, " CD2" at (-34.954, -25.138, -67.157),  was assigned atom type "A" (rec_index= 0, atom_type= 0).
Atom no. 455, " HD2" at (-35.417, -25.485, -68.096),  was assigned atom type "H" (rec_index= 2, atom_type= 2).
Atom no. 456, " CE1" at (-33.771, -24.239, -64.829),  was assigned atom type "A" (rec_index= 0, atom_type= 0).
Atom no. 457, " HE1" at (-33.294, -23.885, -63.900),  was assigned atom type "H" (rec_index= 2, atom_type= 2).
Atom no. 458, " CE2" at (-34.376, -23.888, -67.112),  was assigned atom type "A" (rec_index= 0, atom_type= 0).
Atom no. 459, " HE2" at (-34.388, -23.244, -68.007),  was assigned atom type "H" (rec_index= 2, atom_type= 2).
Atom no. 460, " CZ " at (-33.783, -23.440, -65.952),  was assigned atom type "A" (rec_index= 0, atom_type= 0).
Atom no. 461, " OH " at (-33.212, -22.176, -65.947),  was assigned atom type "OA" (rec_index= 6, atom_type= 6).
Atom no. 462, " HH " at (-32.803, -21.867, -65.147),  was assigned atom type "HD" (rec_index= 3, atom_type= 3).
Atom no. 463, " N  " at (-38.199, -29.142, -66.727),  was assigned atom type "N" (rec_index= 4, atom_type= 4).
Atom no. 464, " HN " at (-38.681, -28.369, -67.185),  was assigned atom type "HD" (rec_index= 3, atom_type= 3).
Atom no. 465, " CA " at (-38.312, -30.486, -67.259),  was assigned atom type "C" (rec_index= 1, atom_type= 1).
Atom no. 466, " HA " at (-38.418, -31.206, -66.414),  was assigned atom type "H" (rec_index= 2, atom_type= 2).
Atom no. 467, " C  " at (-37.007, -30.775, -68.004),  was assigned atom type "C" (rec_index= 1, atom_type= 1).
Atom no. 468, " O  " at (-36.504, -29.913, -68.732),  was assigned atom type "OA" (rec_index= 6, atom_type= 6).
Atom no. 469, " CB " at (-39.524, -30.610, -68.177),  was assigned atom type "C" (rec_index= 1, atom_type= 1).
Atom no. 470, " HB1" at (-40.448, -30.815, -67.588),  was assigned atom type "H" (rec_index= 2, atom_type= 2).
Atom no. 471, " HB2" at (-39.797, -29.619, -68.609),  was assigned atom type "H" (rec_index= 2, atom_type= 2).
Atom no. 472, " CG " at (-39.344, -31.632, -69.260),  was assigned atom type "C" (rec_index= 1, atom_type= 1).
Atom no. 473, " HG1" at (-38.808, -31.201, -70.138),  was assigned atom type "H" (rec_index= 2, atom_type= 2).
Atom no. 474, " HG2" at (-38.600, -32.408, -68.964),  was assigned atom type "H" (rec_index= 2, atom_type= 2).
Atom no. 475, " CD " at (-40.665, -32.263, -69.675),  was assigned atom type "C" (rec_index= 1, atom_type= 1).
Atom no. 476, " HD1" at (-41.263, -32.601, -68.797),  was assigned atom type "H" (rec_index= 2, atom_type= 2).
Atom no. 477, " HD2" at (-41.382, -31.510, -70.078),  was assigned atom type "H" (rec_index= 2, atom_type= 2).
Atom no. 478, " CE " at (-40.404, -33.405, -70.672),  was assigned atom type "C" (rec_index= 1, atom_type= 1).
Atom no. 479, " HE1" at (-40.071, -33.007, -71.659),  was assigned atom type "H" (rec_index= 2, atom_type= 2).
Atom no. 480, " HE2" at (-39.490, -33.980, -70.393),  was assigned atom type "H" (rec_index= 2, atom_type= 2).
Atom no. 481, " NZ " at (-41.580, -34.310, -70.828),  was assigned atom type "N" (rec_index= 4, atom_type= 4).
Atom no. 482, " HZ1" at (-41.407, -35.067, -71.489),  was assigned atom type "HD" (rec_index= 3, atom_type= 3).
Atom no. 483, " HZ2" at (-42.416, -33.784, -71.084),  was assigned atom type "HD" (rec_index= 3, atom_type= 3).
Atom no. 484, " HZ3" at (-41.885, -34.674, -69.925),  was assigned atom type "HD" (rec_index= 3, atom_type= 3).
Atom no. 485, " N  " at (-36.404, -31.938, -67.738),  was assigned atom type "N" (rec_index= 4, atom_type= 4).
Atom no. 486, " HN " at (-36.861, -32.597, -67.108),  was assigned atom type "HD" (rec_index= 3, atom_type= 3).
Atom no. 487, " CA " at (-35.120, -32.294, -68.316),  was assigned atom type "C" (rec_index= 1, atom_type= 1).
Atom no. 488, " HA1" at (-34.288, -32.099, -67.600),  was assigned atom type "H" (rec_index= 2, atom_type= 2).
Atom no. 489, " HA2" at (-34.830, -31.582, -69.123),  was assigned atom type "H" (rec_index= 2, atom_type= 2).
Atom no. 490, " C  " at (-35.090, -33.730, -68.814),  was assigned atom type "C" (rec_index= 1, atom_type= 1).
Atom no. 491, " O  " at (-36.090, -34.440, -68.783),  was assigned atom type "OA" (rec_index= 6, atom_type= 6).
Atom no. 492, " N  " at (-33.915, -34.132, -69.289),  was assigned atom type "N" (rec_index= 4, atom_type= 4).
Atom no. 493, " HN " at (-33.144, -33.465, -69.327),  was assigned atom type "HD" (rec_index= 3, atom_type= 3).
Atom no. 494, " CA " at (-33.693, -35.496, -69.757),  was assigned atom type "C" (rec_index= 1, atom_type= 1).
Atom no. 495, " HA " at (-34.563, -36.125, -69.455),  was assigned atom type "H" (rec_index= 2, atom_type= 2).
Atom no. 496, " C  " at (-32.447, -36.039, -69.094),  was assigned atom type "C" (rec_index= 1, atom_type= 1).
Atom no. 497, " O  " at (-31.419, -35.360, -69.070),  was assigned atom type "OA" (rec_index= 6, atom_type= 6).
Atom no. 498, " CB " at (-33.542, -35.562, -71.272),  was assigned atom type "C" (rec_index= 1, atom_type= 1).
Atom no. 499, " HB1" at (-32.708, -34.896, -71.595),  was assigned atom type "H" (rec_index= 2, atom_type= 2).
Atom no. 500, " HB2" at (-33.133, -36.557, -71.565),  was assigned atom type "H" (rec_index= 2, atom_type= 2).
Atom no. 501, " CG " at (-34.784, -35.259, -72.090),  was assigned atom type "C" (rec_index= 1, atom_type= 1).
Atom no. 502, " HG " at (-35.269, -34.333, -71.703),  was assigned atom type "H" (rec_index= 2, atom_type= 2).
Atom no. 503, " CD1" at (-34.443, -35.079, -73.555),  was assigned atom type "C" (rec_index= 1, atom_type= 1).
Atom no. 504, "1HD1" at (-33.747, -34.216, -73.672),  was assigned atom type "H" (rec_index= 2, atom_type= 2).
Atom no. 505, "2HD1" at (-35.354, -34.974, -74.190),  was assigned atom type "H" (rec_index= 2, atom_type= 2).
Atom no. 506, "3HD1" at (-34.037, -36.012, -74.011),  was assigned atom type "H" (rec_index= 2, atom_type= 2).
Atom no. 507, " CD2" at (-35.729, -36.430, -71.931),  was assigned atom type "C" (rec_index= 1, atom_type= 1).
Atom no. 508, "1HD2" at (-35.980, -36.562, -70.853),  was assigned atom type "H" (rec_index= 2, atom_type= 2).
Atom no. 509, "2HD2" at (-35.323, -37.363, -72.387),  was assigned atom type "H" (rec_index= 2, atom_type= 2).
Atom no. 510, "3HD2" at (-36.640, -36.325, -72.566),  was assigned atom type "H" (rec_index= 2, atom_type= 2).
Atom no. 511, " N  " at (-32.543, -37.241, -68.537),  was assigned atom type "N" (rec_index= 4, atom_type= 4).
Atom no. 512, " HN " at (-33.463, -37.668, -68.424),  was assigned atom type "HD" (rec_index= 3, atom_type= 3).
Atom no. 513, " CA " at (-31.363, -37.961, -68.085),  was assigned atom type "C" (rec_index= 1, atom_type= 1).
Atom no. 514, " HA " at (-30.547, -37.230, -67.878),  was assigned atom type "H" (rec_index= 2, atom_type= 2).
Atom no. 515, " C  " at (-30.924, -38.894, -69.206),  was assigned atom type "C" (rec_index= 1, atom_type= 1).
Atom no. 516, " O  " at (-31.753, -39.609, -69.767),  was assigned atom type "OA" (rec_index= 6, atom_type= 6).
Atom no. 517, " CB " at (-31.663, -38.746, -66.815),  was assigned atom type "C" (rec_index= 1, atom_type= 1).
Atom no. 518, " HB1" at (-31.989, -38.057, -66.001),  was assigned atom type "H" (rec_index= 2, atom_type= 2).
Atom no. 519, " HB2" at (-32.594, -39.347, -66.941),  was assigned atom type "H" (rec_index= 2, atom_type= 2).
Atom no. 520, " CG " at (-30.548, -39.611, -66.346),  was assigned atom type "A" (rec_index= 0, atom_type= 0).
Atom no. 521, " CD1" at (-29.260, -39.228, -66.116),  was assigned atom type "A" (rec_index= 0, atom_type= 0).
Atom no. 522, " HD1" at (-28.868, -38.208, -66.266),  was assigned atom type "H" (rec_index= 2, atom_type= 2).
Atom no. 523, " CD2" at (-30.612, -41.011, -66.035),  was assigned atom type "A" (rec_index= 0, atom_type= 0).
Atom no. 524, " CE2" at (-29.328, -41.405, -65.619),  was assigned atom type "A" (rec_index= 0, atom_type= 0).
Atom no. 525, " CE3" at (-31.628, -41.964, -66.068),  was assigned atom type "A" (rec_index= 0, atom_type= 0).
Atom no. 526, " HE3" at (-32.645, -41.691, -66.396),  was assigned atom type "H" (rec_index= 2, atom_type= 2).
Atom no. 527, " NE1" at (-28.521, -40.297, -65.670),  was assigned atom type "N" (rec_index= 4, atom_type= 4).
Atom no. 528, " HE1" at (-27.533, -40.271, -65.418),  was assigned atom type "HD" (rec_index= 3, atom_type= 3).
Atom no. 529, " CZ2" at (-29.035, -42.712, -65.233),  was assigned atom type "A" (rec_index= 0, atom_type= 0).
Atom no. 530, " HZ2" at (-28.021, -42.999, -64.907),  was assigned atom type "H" (rec_index= 2, atom_type= 2).
Atom no. 531, " CZ3" at (-31.334, -43.259, -65.681),  was assigned atom type "A" (rec_index= 0, atom_type= 0).
Atom no. 532, " HZ3" at (-32.131, -44.021, -65.695),  was assigned atom type "H" (rec_index= 2, atom_type= 2).
Atom no. 533, " CH2" at (-30.048, -43.621, -65.273),  was assigned atom type "A" (rec_index= 0, atom_type= 0).
Atom no. 534, " HH2" at (-29.849, -44.665, -64.977),  was assigned atom type "H" (rec_index= 2, atom_type= 2).
Atom no. 535, " N  " at (-29.648, -38.844, -69.569),  was assigned atom type "N" (rec_index= 4, atom_type= 4).
Atom no. 536, " HN " at (-29.045, -38.147, -69.132),  was assigned atom type "HD" (rec_index= 3, atom_type= 3).
Atom no. 537, " CA " at (-29.067, -39.740, -70.564),  was assigned atom type "C" (rec_index= 1, atom_type= 1).
Atom no. 538, " HA " at (-29.874, -40.393, -70.971),  was assigned atom type "H" (rec_index= 2, atom_type= 2).
Atom no. 539, " C  " at (-28.033, -40.617, -69.875),  was assigned atom type "C" (rec_index= 1, atom_type= 1).
Atom no. 540, " O  " at (-26.909, -40.184, -69.632),  was assigned atom type "OA" (rec_index= 6, atom_type= 6).
Atom no. 541, " CB " at (-28.421, -38.967, -71.731),  was assigned atom type "C" (rec_index= 1, atom_type= 1).
Atom no. 542, " HB " at (-27.635, -38.301, -71.304),  was assigned atom type "H" (rec_index= 2, atom_type= 2).
Atom no. 543, " CG1" at (-29.431, -38.083, -72.469),  was assigned atom type "C" (rec_index= 1, atom_type= 1).
Atom no. 544, "1HG1" at (-29.197, -38.048, -73.559),  was assigned atom type "H" (rec_index= 2, atom_type= 2).
Atom no. 545, "2HG1" at (-30.430, -38.578, -72.506),  was assigned atom type "H" (rec_index= 2, atom_type= 2).
Atom no. 546, " CG2" at (-27.741, -39.930, -72.692),  was assigned atom type "C" (rec_index= 1, atom_type= 1).
Atom no. 547, "1HG2" at (-27.274, -39.371, -73.536),  was assigned atom type "H" (rec_index= 2, atom_type= 2).
Atom no. 548, "2HG2" at (-28.441, -40.719, -73.053),  was assigned atom type "H" (rec_index= 2, atom_type= 2).
Atom no. 549, "3HG2" at (-27.006, -40.587, -72.171),  was assigned atom type "H" (rec_index= 2, atom_type= 2).
Atom no. 550, " CD1" at (-29.554, -36.679, -71.907),  was assigned atom type "C" (rec_index= 1, atom_type= 1).
Atom no. 551, "1HD1" at (-30.289, -36.036, -72.444),  was assigned atom type "H" (rec_index= 2, atom_type= 2).
Atom no. 552, "2HD1" at (-28.555, -36.184, -71.870),  was assigned atom type "H" (rec_index= 2, atom_type= 2).
Atom no. 553, "3HD1" at (-29.788, -36.714, -70.817),  was assigned atom type "H" (rec_index= 2, atom_type= 2).
Atom no. 554, " N  " at (-28.364, -41.871, -69.572),  was assigned atom type "N" (rec_index= 4, atom_type= 4).
Atom no. 555, " CA " at (-27.372, -42.757, -68.952),  was assigned atom type "C" (rec_index= 1, atom_type= 1).
Atom no. 556, " HA " at (-27.104, -42.389, -67.934),  was assigned atom type "H" (rec_index= 2, atom_type= 2).
Atom no. 557, " C  " at (-26.123, -42.863, -69.826),  was assigned atom type "C" (rec_index= 1, atom_type= 1).
Atom no. 558, " O  " at (-26.206, -42.807, -71.054),  was assigned atom type "OA" (rec_index= 6, atom_type= 6).
Atom no. 559, " CB " at (-28.104, -44.101, -68.860),  was assigned atom type "C" (rec_index= 1, atom_type= 1).
Atom no. 560, " HB1" at (-27.727, -44.865, -69.580),  was assigned atom type "H" (rec_index= 2, atom_type= 2).
Atom no. 561, " HB2" at (-27.876, -44.671, -67.929),  was assigned atom type "H" (rec_index= 2, atom_type= 2).
Atom no. 562, " CG " at (-29.532, -43.791, -69.025),  was assigned atom type "C" (rec_index= 1, atom_type= 1).
Atom no. 563, " HG1" at (-30.123, -44.649, -69.423),  was assigned atom type "H" (rec_index= 2, atom_type= 2).
Atom no. 564, " HG2" at (-30.071, -43.684, -68.055),  was assigned atom type "H" (rec_index= 2, atom_type= 2).
Atom no. 565, " CD " at (-29.620, -42.573, -69.880),  was assigned atom type "C" (rec_index= 1, atom_type= 1).
Atom no. 566, " HD1" at (-30.543, -41.965, -69.734),  was assigned atom type "H" (rec_index= 2, atom_type= 2).
Atom no. 567, " HD2" at (-29.790, -42.774, -70.964),  was assigned atom type "H" (rec_index= 2, atom_type= 2).
Atom no. 568, " N  " at (-24.956, -42.959, -69.174),  was assigned atom type "N" (rec_index= 4, atom_type= 4).
Atom no. 569, " HN " at (-24.951, -42.867, -68.158),  was assigned atom type "HD" (rec_index= 3, atom_type= 3).
Atom no. 570, " CA " at (-23.686, -43.192, -69.870),  was assigned atom type "C" (rec_index= 1, atom_type= 1).
Atom no. 571, " HA " at (-23.477, -42.322, -70.535),  was assigned atom type "H" (rec_index= 2, atom_type= 2).
Atom no. 572, " C  " at (-23.741, -44.458, -70.721),  was assigned atom type "C" (rec_index= 1, atom_type= 1).
Atom no. 573, " O  " at (-24.102, -45.526, -70.230),  was assigned atom type "OA" (rec_index= 6, atom_type= 6).
Atom no. 574, " CB " at (-22.538, -43.327, -68.857),  was assigned atom type "C" (rec_index= 1, atom_type= 1).
Atom no. 575, " HB1" at (-22.465, -42.421, -68.212),  was assigned atom type "H" (rec_index= 2, atom_type= 2).
Atom no. 576, " HB2" at (-22.780, -44.085, -68.076),  was assigned atom type "H" (rec_index= 2, atom_type= 2).
Atom no. 577, " CG " at (-21.179, -43.639, -69.532),  was assigned atom type "C" (rec_index= 1, atom_type= 1).
Atom no. 578, " HG1" at (-20.805, -42.735, -70.067),  was assigned atom type "H" (rec_index= 2, atom_type= 2).
Atom no. 579, " HG2" at (-21.333, -44.331, -70.393),  was assigned atom type "H" (rec_index= 2, atom_type= 2).
Atom no. 580, " CD " at (-20.075, -44.195, -68.601),  was assigned atom type "C" (rec_index= 1, atom_type= 1).
Atom no. 581, " OE1" at (-20.344, -44.494, -67.413),  was assigned atom type "OA" (rec_index= 6, atom_type= 6).
Atom no. 582, " OE2" at (-18.933, -44.380, -69.093),  was assigned atom type "OA" (rec_index= 6, atom_type= 6).
Atom no. 583, " N  " at (-23.343, -44.350, -71.984),  was assigned atom type "N" (rec_index= 4, atom_type= 4).
Atom no. 584, " HN " at (-23.113, -43.429, -72.358),  was assigned atom type "HD" (rec_index= 3, atom_type= 3).
Atom no. 585, " CA " at (-23.228, -45.514, -72.844),  was assigned atom type "C" (rec_index= 1, atom_type= 1).
Atom no. 586, " HA1" at (-22.545, -45.293, -73.697),  was assigned atom type "H" (rec_index= 2, atom_type= 2).
Atom no. 587, " HA2" at (-22.647, -46.314, -72.329),  was assigned atom type "H" (rec_index= 2, atom_type= 2).
Atom no. 588, " C  " at (-24.535, -46.071, -73.357),  was assigned atom type "C" (rec_index= 1, atom_type= 1).
Atom no. 589, " O  " at (-24.526, -47.101, -74.049),  was assigned atom type "OA" (rec_index= 6, atom_type= 6).
Atom no. 590, " N  " at (-25.649, -45.423, -73.055),  was assigned atom type "N" (rec_index= 4, atom_type= 4).
Atom no. 591, " HN " at (-25.580, -44.570, -72.499),  was assigned atom type "HD" (rec_index= 3, atom_type= 3).
Atom no. 592, " CA " at (-26.962, -45.867, -73.476),  was assigned atom type "C" (rec_index= 1, atom_type= 1).
Atom no. 593, " HA " at (-26.868, -46.886, -73.918),  was assigned atom type "H" (rec_index= 2, atom_type= 2).
Atom no. 594, " C  " at (-27.492, -44.926, -74.539),  was assigned atom type "C" (rec_index= 1, atom_type= 1).
Atom no. 595, " O  " at (-26.893, -43.896, -74.849),  was assigned atom type "OA" (rec_index= 6, atom_type= 6).
Atom no. 596, " CB " at (-27.932, -45.936, -72.291),  was assigned atom type "C" (rec_index= 1, atom_type= 1).
Atom no. 597, " HB1" at (-28.149, -44.915, -71.899),  was assigned atom type "H" (rec_index= 2, atom_type= 2).
Atom no. 598, " HB2" at (-28.953, -46.224, -72.633),  was assigned atom type "H" (rec_index= 2, atom_type= 2).
Atom no. 599, " CG " at (-27.461, -46.851, -71.175),  was assigned atom type "C" (rec_index= 1, atom_type= 1).
Atom no. 600, " HG1" at (-28.063, -46.695, -70.250),  was assigned atom type "H" (rec_index= 2, atom_type= 2).
Atom no. 601, " HG2" at (-26.461, -46.536, -70.795),  was assigned atom type "H" (rec_index= 2, atom_type= 2).
Atom no. 602, " CD " at (-27.453, -48.313, -71.579),  was assigned atom type "C" (rec_index= 1, atom_type= 1).
Atom no. 603, " OE1" at (-27.914, -48.635, -72.695),  was assigned atom type "OA" (rec_index= 6, atom_type= 6).
Atom no. 604, " OE2" at (-26.998, -49.144, -70.771),  was assigned atom type "OA" (rec_index= 6, atom_type= 6).
Atom no. 605, " N  " at (-28.604, -45.315, -75.140),  was assigned atom type "N" (rec_index= 4, atom_type= 4).
Atom no. 606, " HN " at (-29.039, -46.200, -74.878),  was assigned atom type "HD" (rec_index= 3, atom_type= 3).
Atom no. 607, " CA " at (-29.209, -44.492, -76.168),  was assigned atom type "C" (rec_index= 1, atom_type= 1).
Atom no. 608, " HA " at (-28.473, -43.707, -76.461),  was assigned atom type "H" (rec_index= 2, atom_type= 2).
Atom no. 609, " C  " at (-30.476, -43.797, -75.697),  was assigned atom type "C" (rec_index= 1, atom_type= 1).
Atom no. 610, " O  " at (-31.013, -42.962, -76.434),  was assigned atom type "OA" (rec_index= 6, atom_type= 6).
Atom no. 611, " CB " at (-29.516, -45.339, -77.404),  was assigned atom type "C" (rec_index= 1, atom_type= 1).
Atom no. 612, " HB1" at (-30.207, -46.174, -77.143),  was assigned atom type "H" (rec_index= 2, atom_type= 2).
Atom no. 613, " HB2" at (-30.163, -44.773, -78.114),  was assigned atom type "H" (rec_index= 2, atom_type= 2).
Atom no. 614, " CG " at (-28.282, -45.871, -78.116),  was assigned atom type "C" (rec_index= 1, atom_type= 1).
Atom no. 615, " HG1" at (-27.587, -45.047, -78.401),  was assigned atom type "H" (rec_index= 2, atom_type= 2).
Atom no. 616, " HG2" at (-27.614, -46.425, -77.417),  was assigned atom type "H" (rec_index= 2, atom_type= 2).
Atom no. 617, " CD " at (-28.660, -46.721, -79.317),  was assigned atom type "C" (rec_index= 1, atom_type= 1).
Atom no. 618, " HD1" at (-29.341, -47.555, -79.029),  was assigned atom type "H" (rec_index= 2, atom_type= 2).
Atom no. 619, " HD2" at (-29.342, -46.173, -80.008),  was assigned atom type "H" (rec_index= 2, atom_type= 2).
Atom no. 620, " CE " at (-27.427, -47.233, -80.042),  was assigned atom type "C" (rec_index= 1, atom_type= 1).
Atom no. 621, " HE1" at (-26.738, -47.765, -79.344),  was assigned atom type "H" (rec_index= 2, atom_type= 2).
Atom no. 622, " HE2" at (-26.757, -46.394, -80.344),  was assigned atom type "H" (rec_index= 2, atom_type= 2).
Atom no. 623, " NZ " at (-27.782, -48.088, -81.207),  was assigned atom type "N" (rec_index= 4, atom_type= 4).
Atom no. 624, " HZ1" at (-26.954, -48.432, -81.694),  was assigned atom type "HD" (rec_index= 3, atom_type= 3).
Atom no. 625, " HZ2" at (-28.412, -47.602, -81.845),  was assigned atom type "HD" (rec_index= 3, atom_type= 3).
Atom no. 626, " HZ3" at (-28.395, -48.855, -80.930),  was assigned atom type "HD" (rec_index= 3, atom_type= 3).
Atom no. 627, " N  " at (-30.951, -44.096, -74.488),  was assigned atom type "N" (rec_index= 4, atom_type= 4).
Atom no. 628, " HN " at (-30.394, -44.688, -73.872),  was assigned atom type "HD" (rec_index= 3, atom_type= 3).
Atom no. 629, " CA " at (-32.241, -43.604, -74.017),  was assigned atom type "C" (rec_index= 1, atom_type= 1).
Atom no. 630, " HA " at (-32.909, -43.490, -74.902),  was assigned atom type "H" (rec_index= 2, atom_type= 2).
Atom no. 631, " C  " at (-32.126, -42.238, -73.334),  was assigned atom type "C" (rec_index= 1, atom_type= 1).
Atom no. 632, " O  " at (-31.102, -41.865, -72.746),  was assigned atom type "OA" (rec_index= 6, atom_type= 6).
Atom no. 633, " CB " at (-32.876, -44.641, -73.075),  was assigned atom type "C" (rec_index= 1, atom_type= 1).
Atom no. 634, " HB " at (-33.907, -44.307, -72.813),  was assigned atom type "H" (rec_index= 2, atom_type= 2).
Atom no. 635, " CG1" at (-32.957, -46.009, -73.773),  was assigned atom type "C" (rec_index= 1, atom_type= 1).
Atom no. 636, "1HG1" at (-33.562, -45.939, -74.707),  was assigned atom type "H" (rec_index= 2, atom_type= 2).
Atom no. 637, "2HG1" at (-33.344, -46.800, -73.089),  was assigned atom type "H" (rec_index= 2, atom_type= 2).
Atom no. 638, "3HG1" at (-31.945, -46.435, -73.966),  was assigned atom type "H" (rec_index= 2, atom_type= 2).
Atom no. 639, " CG2" at (-32.060, -44.736, -71.814),  was assigned atom type "C" (rec_index= 1, atom_type= 1).
Atom no. 640, "1HG2" at (-32.001, -43.744, -71.308),  was assigned atom type "H" (rec_index= 2, atom_type= 2).
Atom no. 641, "2HG2" at (-31.048, -45.162, -72.007),  was assigned atom type "H" (rec_index= 2, atom_type= 2).
Atom no. 642, "3HG2" at (-32.447, -45.527, -71.130),  was assigned atom type "H" (rec_index= 2, atom_type= 2).
Atom no. 643, " N  " at (-33.245, -41.516, -73.325),  was assigned atom type "N" (rec_index= 4, atom_type= 4).
Atom no. 644, " HN " at (-34.066, -41.893, -73.798),  was assigned atom type "HD" (rec_index= 3, atom_type= 3).
Atom no. 645, " CA " at (-33.360, -40.215, -72.676),  was assigned atom type "C" (rec_index= 1, atom_type= 1).
Atom no. 646, " HA " at (-32.438, -40.012, -72.083),  was assigned atom type "H" (rec_index= 2, atom_type= 2).
Atom no. 647, " C  " at (-34.561, -40.261, -71.746),  was assigned atom type "C" (rec_index= 1, atom_type= 1).
Atom no. 648, " O  " at (-35.696, -40.364, -72.217),  was assigned atom type "OA" (rec_index= 6, atom_type= 6).
Atom no. 649, " CB " at (-33.540, -39.121, -73.729),  was assigned atom type "C" (rec_index= 1, atom_type= 1).
Atom no. 650, " HB1" at (-33.760, -38.139, -73.248),  was assigned atom type "H" (rec_index= 2, atom_type= 2).
Atom no. 651, " HB2" at (-34.491, -39.266, -74.293),  was assigned atom type "H" (rec_index= 2, atom_type= 2).
Atom no. 652, " CG " at (-32.380, -39.008, -74.662),  was assigned atom type "C" (rec_index= 1, atom_type= 1).
Atom no. 653, " HG1" at (-31.965, -40.012, -74.911),  was assigned atom type "H" (rec_index= 2, atom_type= 2).
Atom no. 654, " HG2" at (-31.492, -38.571, -74.149),  was assigned atom type "H" (rec_index= 2, atom_type= 2).
Atom no. 655, " CD " at (-32.729, -38.222, -75.932),  was assigned atom type "C" (rec_index= 1, atom_type= 1).
Atom no. 656, " HD1" at (-31.817, -37.994, -76.532),  was assigned atom type "H" (rec_index= 2, atom_type= 2).
Atom no. 657, " HD2" at (-33.045, -37.180, -75.691),  was assigned atom type "H" (rec_index= 2, atom_type= 2).
Atom no. 658, " CE " at (-33.793, -38.949, -76.782),  was assigned atom type "C" (rec_index= 1, atom_type= 1).
Atom no. 659, " HE1" at (-33.530, -40.024, -76.921),  was assigned atom type "H" (rec_index= 2, atom_type= 2).
Atom no. 660, " HE2" at (-34.746, -39.070, -76.215),  was assigned atom type "H" (rec_index= 2, atom_type= 2).
Atom no. 661, " NZ " at (-34.033, -38.272, -78.110),  was assigned atom type "N" (rec_index= 4, atom_type= 4).
Atom no. 662, " HZ1" at (-34.736, -38.752, -78.672),  was assigned atom type "HD" (rec_index= 3, atom_type= 3).
Atom no. 663, " HZ2" at (-33.162, -38.162, -78.629),  was assigned atom type "HD" (rec_index= 3, atom_type= 3).
Atom no. 664, " HZ3" at (-34.274, -37.289, -77.983),  was assigned atom type "HD" (rec_index= 3, atom_type= 3).
Atom no. 665, " N  " at (-34.322, -40.160, -70.446),  was assigned atom type "N" (rec_index= 4, atom_type= 4).
Atom no. 666, " HN " at (-33.381, -39.906, -70.145),  was assigned atom type "HD" (rec_index= 3, atom_type= 3).
Atom no. 667, " CA " at (-35.336, -40.393, -69.426),  was assigned atom type "C" (rec_index= 1, atom_type= 1).
Atom no. 668, " HA " at (-36.227, -40.862, -69.905),  was assigned atom type "H" (rec_index= 2, atom_type= 2).
Atom no. 669, " C  " at (-35.745, -39.041, -68.845),  was assigned atom type "C" (rec_index= 1, atom_type= 1).
Atom no. 670, " O  " at (-34.890, -38.320, -68.308),  was assigned atom type "OA" (rec_index= 6, atom_type= 6).
Atom no. 671, " CB " at (-34.812, -41.332, -68.328),  was assigned atom type "C" (rec_index= 1, atom_type= 1).
Atom no. 672, " HB " at (-33.987, -40.806, -67.793),  was assigned atom type "H" (rec_index= 2, atom_type= 2).
Atom no. 673, " CG1" at (-34.239, -42.622, -68.922),  was assigned atom type "C" (rec_index= 1, atom_type= 1).
Atom no. 674, "1HG1" at (-33.768, -43.239, -68.121),  was assigned atom type "H" (rec_index= 2, atom_type= 2).
Atom no. 675, "2HG1" at (-33.343, -42.394, -69.545),  was assigned atom type "H" (rec_index= 2, atom_type= 2).
Atom no. 676, " CG2" at (-35.911, -41.646, -67.306),  was assigned atom type "C" (rec_index= 1, atom_type= 1).
Atom no. 677, "1HG2" at (-35.531, -42.327, -66.509),  was assigned atom type "H" (rec_index= 2, atom_type= 2).
Atom no. 678, "2HG2" at (-36.825, -42.055, -67.797),  was assigned atom type "H" (rec_index= 2, atom_type= 2).
Atom no. 679, "3HG2" at (-36.352, -40.716, -66.877),  was assigned atom type "H" (rec_index= 2, atom_type= 2).
Atom no. 680, " CD1" at (-35.220, -43.451, -69.707),  was assigned atom type "C" (rec_index= 1, atom_type= 1).
Atom no. 681, "1HD1" at (-34.803, -44.390, -70.139),  was assigned atom type "H" (rec_index= 2, atom_type= 2).
Atom no. 682, "2HD1" at (-35.691, -42.834, -70.508),  was assigned atom type "H" (rec_index= 2, atom_type= 2).
Atom no. 683, "3HD1" at (-36.116, -43.679, -69.084),  was assigned atom type "H" (rec_index= 2, atom_type= 2).
Atom no. 684, " N  " at (-37.026, -38.667, -68.897),  was assigned atom type "N" (rec_index= 4, atom_type= 4).
Atom no. 685, " CA " at (-37.426, -37.349, -68.383),  was assigned atom type "C" (rec_index= 1, atom_type= 1).
Atom no. 686, " HA " at (-36.817, -36.553, -68.872),  was assigned atom type "H" (rec_index= 2, atom_type= 2).
Atom no. 687, " C  " at (-37.274, -37.259, -66.876),  was assigned atom type "C" (rec_index= 1, atom_type= 1).
Atom no. 688, " O  " at (-37.569, -38.204, -66.142),  was assigned atom type "OA" (rec_index= 6, atom_type= 6).
Atom no. 689, " CB " at (-38.891, -37.222, -68.817),  was assigned atom type "C" (rec_index= 1, atom_type= 1).
Atom no. 690, " HB1" at (-39.211, -36.180, -69.050),  was assigned atom type "H" (rec_index= 2, atom_type= 2).
Atom no. 691, " HB2" at (-39.628, -37.394, -67.998),  was assigned atom type "H" (rec_index= 2, atom_type= 2).
Atom no. 692, " CG " at (-39.018, -38.199, -69.995),  was assigned atom type "C" (rec_index= 1, atom_type= 1).
Atom no. 693, " HG1" at (-38.798, -37.747, -70.990),  was assigned atom type "H" (rec_index= 2, atom_type= 2).
Atom no. 694, " HG2" at (-40.066, -38.502, -70.228),  was assigned atom type "H" (rec_index= 2, atom_type= 2).
Atom no. 695, " CD " at (-38.116, -39.338, -69.623),  was assigned atom type "C" (rec_index= 1, atom_type= 1).
Atom no. 696, " HD1" at (-38.613, -40.163, -69.061),  was assigned atom type "H" (rec_index= 2, atom_type= 2).
Atom no. 697, " HD2" at (-37.786, -39.971, -70.480),  was assigned atom type "H" (rec_index= 2, atom_type= 2).
Atom no. 698, " N  " at (-36.777, -36.108, -66.422),  was assigned atom type "N" (rec_index= 4, atom_type= 4).
Atom no. 699, " HN " at (-36.541, -35.385, -67.102),  was assigned atom type "HD" (rec_index= 3, atom_type= 3).
Atom no. 700, " CA " at (-36.552, -35.824, -65.011),  was assigned atom type "C" (rec_index= 1, atom_type= 1).
Atom no. 701, " HA " at (-37.191, -36.502, -64.398),  was assigned atom type "H" (rec_index= 2, atom_type= 2).
Atom no. 702, " C  " at (-36.964, -34.380, -64.747),  was assigned atom type "C" (rec_index= 1, atom_type= 1).
Atom no. 703, " O  " at (-37.129, -33.577, -65.666),  was assigned atom type "OA" (rec_index= 6, atom_type= 6).
Atom no. 704, " CB " at (-35.074, -36.012, -64.594),  was assigned atom type "C" (rec_index= 1, atom_type= 1).
Atom no. 705, " HB " at (-35.000, -35.768, -63.509),  was assigned atom type "H" (rec_index= 2, atom_type= 2).
Atom no. 706, " CG1" at (-34.618, -37.460, -64.770),  was assigned atom type "C" (rec_index= 1, atom_type= 1).
Atom no. 707, "1HG1" at (-35.277, -38.173, -64.222),  was assigned atom type "H" (rec_index= 2, atom_type= 2).
Atom no. 708, "2HG1" at (-33.550, -37.587, -64.476),  was assigned atom type "H" (rec_index= 2, atom_type= 2).
Atom no. 709, "3HG1" at (-34.536, -37.731, -65.848),  was assigned atom type "H" (rec_index= 2, atom_type= 2).
Atom no. 710, " CG2" at (-34.174, -35.038, -65.343),  was assigned atom type "C" (rec_index= 1, atom_type= 1).
Atom no. 711, "1HG2" at (-34.507, -33.982, -65.215),  was assigned atom type "H" (rec_index= 2, atom_type= 2).
Atom no. 712, "2HG2" at (-34.092, -35.309, -66.421),  was assigned atom type "H" (rec_index= 2, atom_type= 2).
Atom no. 713, "3HG2" at (-33.106, -35.165, -65.049),  was assigned atom type "H" (rec_index= 2, atom_type= 2).
Atom no. 714, " N  " at (-37.074, -34.038, -63.469),  was assigned atom type "N" (rec_index= 4, atom_type= 4).
Atom no. 715, " HN " at (-37.045, -34.768, -62.757),  was assigned atom type "HD" (rec_index= 3, atom_type= 3).
Atom no. 716, " CA " at (-37.234, -32.653, -63.053),  was assigned atom type "C" (rec_index= 1, atom_type= 1).
Atom no. 717, " HA " at (-37.505, -32.037, -63.942),  was assigned atom type "H" (rec_index= 2, atom_type= 2).
Atom no. 718, " C  " at (-35.901, -32.170, -62.507),  was assigned atom type "C" (rec_index= 1, atom_type= 1).
Atom no. 719, " O  " at (-35.265, -32.862, -61.706),  was assigned atom type "OA" (rec_index= 6, atom_type= 6).
Atom no. 720, " CB " at (-38.337, -32.505, -61.989),  was assigned atom type "C" (rec_index= 1, atom_type= 1).
Atom no. 721, " HB1" at (-38.460, -31.444, -61.670),  was assigned atom type "H" (rec_index= 2, atom_type= 2).
Atom no. 722, " HB2" at (-38.153, -33.174, -61.116),  was assigned atom type "H" (rec_index= 2, atom_type= 2).
Atom no. 723, " HB3" at (-39.302, -32.939, -62.340),  was assigned atom type "H" (rec_index= 2, atom_type= 2).
Atom no. 724, " N  " at (-35.471, -30.998, -62.953),  was assigned atom type "N" (rec_index= 4, atom_type= 4).
Atom no. 725, " HN " at (-36.048, -30.486, -63.620),  was assigned atom type "HD" (rec_index= 3, atom_type= 3).
Atom no. 726, " CA " at (-34.203, -30.412, -62.526),  was assigned atom type "C" (rec_index= 1, atom_type= 1).
Atom no. 727, " HA " at (-33.749, -31.063, -61.743),  was assigned atom type "H" (rec_index= 2, atom_type= 2).
Atom no. 728, " C  " at (-34.490, -29.050, -61.926),  was assigned atom type "C" (rec_index= 1, atom_type= 1).
Atom no. 729, " O  " at (-35.166, -28.229, -62.550),  was assigned atom type "OA" (rec_index= 6, atom_type= 6).
Atom no. 730, " CB " at (-33.203, -30.259, -63.689),  was assigned atom type "C" (rec_index= 1, atom_type= 1).
Atom no. 731, " HB " at (-33.694, -29.632, -64.469),  was assigned atom type "H" (rec_index= 2, atom_type= 2).
Atom no. 732, " CG1" at (-32.891, -31.603, -64.320),  was assigned atom type "C" (rec_index= 1, atom_type= 1).
Atom no. 733, "1HG1" at (-32.232, -32.223, -63.668),  was assigned atom type "H" (rec_index= 2, atom_type= 2).
Atom no. 734, "2HG1" at (-33.785, -32.269, -64.337),  was assigned atom type "H" (rec_index= 2, atom_type= 2).
Atom no. 735, " CG2" at (-31.945, -29.511, -63.225),  was assigned atom type "C" (rec_index= 1, atom_type= 1).
Atom no. 736, "1HG2" at (-32.174, -28.523, -62.761),  was assigned atom type "H" (rec_index= 2, atom_type= 2).
Atom no. 737, "2HG2" at (-31.216, -29.399, -64.061),  was assigned atom type "H" (rec_index= 2, atom_type= 2).
Atom no. 738, "3HG2" at (-31.336, -30.143, -62.537),  was assigned atom type "H" (rec_index= 2, atom_type= 2).
Atom no. 739, " CD1" at (-32.315, -31.427, -65.669),  was assigned atom type "C" (rec_index= 1, atom_type= 1).
Atom no. 740, "1HD1" at (-32.086, -32.415, -66.133),  was assigned atom type "H" (rec_index= 2, atom_type= 2).
Atom no. 741, "2HD1" at (-31.421, -30.761, -65.652),  was assigned atom type "H" (rec_index= 2, atom_type= 2).
Atom no. 742, "3HD1" at (-32.974, -30.807, -66.321),  was assigned atom type "H" (rec_index= 2, atom_type= 2).
Atom no. 743, " N  " at (-33.995, -28.821, -60.724),  was assigned atom type "N" (rec_index= 4, atom_type= 4).
Atom no. 744, " HN " at (-33.548, -29.593, -60.229),  was assigned atom type "HD" (rec_index= 3, atom_type= 3).
Atom no. 745, " CA " at (-34.055, -27.525, -60.071),  was assigned atom type "C" (rec_index= 1, atom_type= 1).
Atom no. 746, " HA " at (-34.681, -26.838, -60.688),  was assigned atom type "H" (rec_index= 2, atom_type= 2).
Atom no. 747, " C  " at (-32.644, -26.967, -59.991),  was assigned atom type "C" (rec_index= 1, atom_type= 1).
Atom no. 748, " O  " at (-31.770, -27.595, -59.384),  was assigned atom type "OA" (rec_index= 6, atom_type= 6).
Atom no. 749, " CB " at (-34.673, -27.642, -58.681),  was assigned atom type "C" (rec_index= 1, atom_type= 1).
Atom no. 750, " HB1" at (-34.243, -28.509, -58.128),  was assigned atom type "H" (rec_index= 2, atom_type= 2).
Atom no. 751, " HB2" at (-35.735, -27.974, -58.746),  was assigned atom type "H" (rec_index= 2, atom_type= 2).
Atom no. 752, " CG " at (-34.556, -26.377, -57.870),  was assigned atom type "C" (rec_index= 1, atom_type= 1).
Atom no. 753, " HG1" at (-34.975, -25.497, -58.411),  was assigned atom type "H" (rec_index= 2, atom_type= 2).
Atom no. 754, " HG2" at (-33.499, -26.033, -57.788),  was assigned atom type "H" (rec_index= 2, atom_type= 2).
Atom no. 755, " CD " at (-35.204, -26.562, -56.494),  was assigned atom type "C" (rec_index= 1, atom_type= 1).
Atom no. 756, " HD1" at (-34.708, -25.922, -55.727),  was assigned atom type "H" (rec_index= 2, atom_type= 2).
Atom no. 757, " HD2" at (-34.967, -27.566, -56.070),  was assigned atom type "H" (rec_index= 2, atom_type= 2).
Atom no. 758, " CE " at (-36.701, -26.320, -56.523),  was assigned atom type "C" (rec_index= 1, atom_type= 1).
Atom no. 759, " HE1" at (-36.942, -25.266, -56.796),  was assigned atom type "H" (rec_index= 2, atom_type= 2).
Atom no. 760, " HE2" at (-37.184, -26.833, -57.387),  was assigned atom type "H" (rec_index= 2, atom_type= 2).
Atom no. 761, " NZ " at (-37.331, -26.711, -55.229),  was assigned atom type "N" (rec_index= 4, atom_type= 4).
Atom no. 762, " HZ1" at (-38.338, -26.548, -55.249),  was assigned atom type "HD" (rec_index= 3, atom_type= 3).
Atom no. 763, " HZ2" at (-36.889, -26.241, -54.439),  was assigned atom type "HD" (rec_index= 3, atom_type= 3).
Atom no. 764, " HZ3" at (-37.111, -27.675, -54.979),  was assigned atom type "HD" (rec_index= 3, atom_type= 3).
Atom no. 765, " N  " at (-32.415, -25.832, -60.646),  was assigned atom type "N" (rec_index= 4, atom_type= 4).
Atom no. 766, " HN " at (-33.138, -25.476, -61.271),  was assigned atom type "HD" (rec_index= 3, atom_type= 3).
Atom no. 767, " CA " at (-31.180, -25.075, -60.511),  was assigned atom type "C" (rec_index= 1, atom_type= 1).
Atom no. 768, " HA " at (-30.383, -25.754, -60.128),  was assigned atom type "H" (rec_index= 2, atom_type= 2).
Atom no. 769, " C  " at (-31.385, -23.943, -59.509),  was assigned atom type "C" (rec_index= 1, atom_type= 1).
Atom no. 770, " O  " at (-32.315, -23.143, -59.659),  was assigned atom type "OA" (rec_index= 6, atom_type= 6).
Atom no. 771, " CB " at (-30.741, -24.513, -61.860),  was assigned atom type "C" (rec_index= 1, atom_type= 1).
Atom no. 772, " HB1" at (-30.766, -25.303, -62.646),  was assigned atom type "H" (rec_index= 2, atom_type= 2).
Atom no. 773, " HB2" at (-31.512, -23.820, -62.271),  was assigned atom type "H" (rec_index= 2, atom_type= 2).
Atom no. 774, " CG " at (-29.405, -23.853, -61.813),  was assigned atom type "C" (rec_index= 1, atom_type= 1).
Atom no. 775, " HG1" at (-29.441, -22.898, -61.238),  was assigned atom type "H" (rec_index= 2, atom_type= 2).
Atom no. 776, " HG2" at (-28.693, -24.417, -61.166),  was assigned atom type "H" (rec_index= 2, atom_type= 2).
Atom no. 777, " CD " at (-28.847, -23.644, -63.195),  was assigned atom type "C" (rec_index= 1, atom_type= 1).
Atom no. 778, " OE1" at (-29.560, -23.028, -64.021),  was assigned atom type "OA" (rec_index= 6, atom_type= 6).
Atom no. 779, " OE2" at (-27.703, -24.090, -63.460),  was assigned atom type "OA" (rec_index= 6, atom_type= 6).
Atom no. 780, " N  " at (-30.549, -23.905, -58.475),  was assigned atom type "N" (rec_index= 4, atom_type= 4).
Atom no. 781, " HN " at (-29.873, -24.659, -58.354),  was assigned atom type "HD" (rec_index= 3, atom_type= 3).
Atom no. 782, " CA " at (-30.575, -22.814, -57.513),  was assigned atom type "C" (rec_index= 1, atom_type= 1).
Atom no. 783, " HA " at (-31.617, -22.692, -57.136),  was assigned atom type "H" (rec_index= 2, atom_type= 2).
Atom no. 784, " C  " at (-30.139, -21.512, -58.186),  was assigned atom type "C" (rec_index= 1, atom_type= 1).
Atom no. 785, " O  " at (-29.275, -21.498, -59.063),  was assigned atom type "OA" (rec_index= 6, atom_type= 6).
Atom no. 786, " CB " at (-29.654, -23.113, -56.327),  was assigned atom type "C" (rec_index= 1, atom_type= 1).
Atom no. 787, " HB1" at (-29.649, -22.245, -55.627),  was assigned atom type "H" (rec_index= 2, atom_type= 2).
Atom no. 788, " HB2" at (-28.592, -23.107, -56.665),  was assigned atom type "H" (rec_index= 2, atom_type= 2).
Atom no. 789, " CG " at (-29.940, -24.401, -55.550),  was assigned atom type "C" (rec_index= 1, atom_type= 1).
Atom no. 790, " HG " at (-29.668, -25.258, -56.209),  was assigned atom type "H" (rec_index= 2, atom_type= 2).
Atom no. 791, " CD1" at (-29.055, -24.480, -54.303),  was assigned atom type "C" (rec_index= 1, atom_type= 1).
Atom no. 792, "1HD1" at (-29.263, -25.418, -53.737),  was assigned atom type "H" (rec_index= 2, atom_type= 2).
Atom no. 793, "2HD1" at (-29.161, -23.575, -53.660),  was assigned atom type "H" (rec_index= 2, atom_type= 2).
Atom no. 794, "3HD1" at (-27.973, -24.378, -54.554),  was assigned atom type "H" (rec_index= 2, atom_type= 2).
Atom no. 795, " CD2" at (-31.421, -24.537, -55.209),  was assigned atom type "C" (rec_index= 1, atom_type= 1).
Atom no. 796, "1HD2" at (-31.629, -25.475, -54.643),  was assigned atom type "H" (rec_index= 2, atom_type= 2).
Atom no. 797, "2HD2" at (-32.057, -24.463, -56.122),  was assigned atom type "H" (rec_index= 2, atom_type= 2).
Atom no. 798, "3HD2" at (-31.796, -23.641, -54.662),  was assigned atom type "H" (rec_index= 2, atom_type= 2).
Atom no. 799, " N  " at (-30.736, -20.403, -57.758),  was assigned atom type "N" (rec_index= 4, atom_type= 4).
Atom no. 800, " HN " at (-31.371, -20.443, -56.961),  was assigned atom type "HD" (rec_index= 3, atom_type= 3).
Atom no. 801, " CA " at (-30.485, -19.127, -58.425),  was assigned atom type "C" (rec_index= 1, atom_type= 1).
Atom no. 802, " HA " at (-30.359, -19.340, -59.512),  was assigned atom type "H" (rec_index= 2, atom_type= 2).
Atom no. 803, " C  " at (-29.223, -18.421, -57.952),  was assigned atom type "C" (rec_index= 1, atom_type= 1).
Atom no. 804, " O  " at (-28.712, -17.547, -58.666),  was assigned atom type "OA" (rec_index= 6, atom_type= 6).
Atom no. 805, " CB " at (-31.704, -18.217, -58.277),  was assigned atom type "C" (rec_index= 1, atom_type= 1).
Atom no. 806, " HB1" at (-32.530, -18.558, -58.943),  was assigned atom type "H" (rec_index= 2, atom_type= 2).
Atom no. 807, " HB2" at (-31.502, -17.216, -58.725),  was assigned atom type "H" (rec_index= 2, atom_type= 2).
Atom no. 808, " CG " at (-32.189, -18.075, -56.869),  was assigned atom type "C" (rec_index= 1, atom_type= 1).
Atom no. 809, " HG1" at (-31.363, -17.768, -56.186),  was assigned atom type "H" (rec_index= 2, atom_type= 2).
Atom no. 810, " HG2" at (-32.428, -19.068, -56.422),  was assigned atom type "H" (rec_index= 2, atom_type= 2).
Atom no. 811, " CD " at (-33.387, -17.113, -56.762),  was assigned atom type "C" (rec_index= 1, atom_type= 1).
Atom no. 812, " HD1" at (-33.510, -16.770, -55.708),  was assigned atom type "H" (rec_index= 2, atom_type= 2).
Atom no. 813, " HD2" at (-33.145, -16.143, -57.257),  was assigned atom type "H" (rec_index= 2, atom_type= 2).
Atom no. 814, " NE " at (-34.657, -17.636, -57.273),  was assigned atom type "N" (rec_index= 4, atom_type= 4).
Atom no. 815, " HE " at (-35.165, -18.307, -56.697),  was assigned atom type "HD" (rec_index= 3, atom_type= 3).
Atom no. 816, " CZ " at (-35.188, -17.289, -58.442),  was assigned atom type "C" (rec_index= 1, atom_type= 1).
Atom no. 817, " NH1" at (-36.356, -17.789, -58.835),  was assigned atom type "N" (rec_index= 4, atom_type= 4).
Atom no. 818, "1HH1" at (-36.763, -17.523, -59.732),  was assigned atom type "HD" (rec_index= 3, atom_type= 3).
Atom no. 819, "2HH1" at (-36.845, -18.458, -58.240),  was assigned atom type "HD" (rec_index= 3, atom_type= 3).
Atom no. 820, " NH2" at (-34.553, -16.420, -59.214),  was assigned atom type "N" (rec_index= 4, atom_type= 4).
Atom no. 821, "1HH2" at (-34.960, -16.154, -60.111),  was assigned atom type "HD" (rec_index= 3, atom_type= 3).
Atom no. 822, "2HH2" at (-33.657, -16.037, -58.913),  was assigned atom type "HD" (rec_index= 3, atom_type= 3).
Atom no. 823, " N  " at (-28.701, -18.774, -56.791),  was assigned atom type "N" (rec_index= 4, atom_type= 4).
Atom no. 824, " HN " at (-29.180, -19.474, -56.225),  was assigned atom type "HD" (rec_index= 3, atom_type= 3).
Atom no. 825, " CA " at (-27.466, -18.195, -56.298),  was assigned atom type "C" (rec_index= 1, atom_type= 1).
Atom no. 826, " HA " at (-27.218, -17.293, -56.905),  was assigned atom type "H" (rec_index= 2, atom_type= 2).
Atom no. 827, " C  " at (-26.351, -19.222, -56.451),  was assigned atom type "C" (rec_index= 1, atom_type= 1).
Atom no. 828, " O  " at (-26.568, -20.421, -56.254),  was assigned atom type "OA" (rec_index= 6, atom_type= 6).
Atom no. 829, " CB " at (-27.643, -17.784, -54.842),  was assigned atom type "C" (rec_index= 1, atom_type= 1).
Atom no. 830, " HB1" at (-28.053, -18.622, -54.231),  was assigned atom type "H" (rec_index= 2, atom_type= 2).
Atom no. 831, " HB2" at (-26.659, -17.661, -54.332),  was assigned atom type "H" (rec_index= 2, atom_type= 2).
Atom no. 832, " CG " at (-28.493, -16.536, -54.709),  was assigned atom type "C" (rec_index= 1, atom_type= 1).
Atom no. 833, " HG1" at (-27.970, -15.652, -55.143),  was assigned atom type "H" (rec_index= 2, atom_type= 2).
Atom no. 834, " HG2" at (-29.374, -16.582, -55.391),  was assigned atom type "H" (rec_index= 2, atom_type= 2).
Atom no. 835, " CD " at (-28.928, -16.259, -53.289),  was assigned atom type "C" (rec_index= 1, atom_type= 1).
Atom no. 836, " OE1" at (-28.529, -17.031, -52.390),  was assigned atom type "OA" (rec_index= 6, atom_type= 6).
Atom no. 837, " OE2" at (-29.625, -15.236, -53.067),  was assigned atom type "OA" (rec_index= 6, atom_type= 6).
Atom no. 838, " N  " at (-25.158, -18.754, -56.787),  was assigned atom type "N" (rec_index= 4, atom_type= 4).
Atom no. 839, " HN " at (-25.024, -17.754, -56.937),  was assigned atom type "HD" (rec_index= 3, atom_type= 3).
Atom no. 840, " CA " at (-24.043, -19.671, -56.940),  was assigned atom type "C" (rec_index= 1, atom_type= 1).
Atom no. 841, " HA " at (-24.402, -20.594, -57.452),  was assigned atom type "H" (rec_index= 2, atom_type= 2).
Atom no. 842, " C  " at (-23.506, -20.046, -55.569),  was assigned atom type "C" (rec_index= 1, atom_type= 1).
Atom no. 843, " O  " at (-23.557, -19.249, -54.624),  was assigned atom type "OA" (rec_index= 6, atom_type= 6).
Atom no. 844, " CB " at (-22.933, -19.038, -57.780),  was assigned atom type "C" (rec_index= 1, atom_type= 1).
Atom no. 845, " HB1" at (-23.327, -18.763, -58.786),  was assigned atom type "H" (rec_index= 2, atom_type= 2).
Atom no. 846, " HB2" at (-22.034, -19.694, -57.848),  was assigned atom type "H" (rec_index= 2, atom_type= 2).
Atom no. 847, " HB3" at (-22.461, -18.170, -57.264),  was assigned atom type "H" (rec_index= 2, atom_type= 2).
Atom no. 848, " N  " at (-23.028, -21.281, -55.443),  was assigned atom type "N" (rec_index= 4, atom_type= 4).
Atom no. 849, " HN " at (-23.069, -21.933, -56.226),  was assigned atom type "HD" (rec_index= 3, atom_type= 3).
Atom no. 850, " CA " at (-22.447, -21.689, -54.177),  was assigned atom type "C" (rec_index= 1, atom_type= 1).
Atom no. 851, " HA " at (-22.522, -20.831, -53.469),  was assigned atom type "H" (rec_index= 2, atom_type= 2).
Atom no. 852, " C  " at (-20.975, -22.013, -54.372),  was assigned atom type "C" (rec_index= 1, atom_type= 1).
Atom no. 853, " O  " at (-20.502, -22.260, -55.483),  was assigned atom type "OA" (rec_index= 6, atom_type= 6).
Atom no. 854, " CB " at (-23.182, -22.884, -53.556),  was assigned atom type "C" (rec_index= 1, atom_type= 1).
Atom no. 855, " HB " at (-22.609, -23.253, -52.674),  was assigned atom type "H" (rec_index= 2, atom_type= 2).
Atom no. 856, " CG2" at (-24.571, -22.468, -53.115),  was assigned atom type "C" (rec_index= 1, atom_type= 1).
Atom no. 857, "1HG2" at (-24.475, -21.647, -52.367),  was assigned atom type "H" (rec_index= 2, atom_type= 2).
Atom no. 858, "2HG2" at (-25.173, -23.325, -52.734),  was assigned atom type "H" (rec_index= 2, atom_type= 2).
Atom no. 859, "3HG2" at (-25.227, -22.190, -53.973),  was assigned atom type "H" (rec_index= 2, atom_type= 2).
Atom no. 860, " OG1" at (-23.305, -23.935, -54.514),  was assigned atom type "OA" (rec_index= 6, atom_type= 6).
Atom no. 861, " HG1" at (-22.434, -24.196, -54.790),  was assigned atom type "HD" (rec_index= 3, atom_type= 3).
Atom no. 862, " N  " at (-20.304, -22.126, -53.246),  was assigned atom type "N" (rec_index= 4, atom_type= 4).
Atom no. 863, " HN " at (-20.858, -22.084, -52.391),  was assigned atom type "HD" (rec_index= 3, atom_type= 3).
Atom no. 864, " CA " at (-18.885, -22.302, -53.069),  was assigned atom type "C" (rec_index= 1, atom_type= 1).
Atom no. 865, " HA " at (-18.353, -22.109, -54.030),  was assigned atom type "H" (rec_index= 2, atom_type= 2).
Atom no. 866, " C  " at (-18.678, -23.735, -52.642),  was assigned atom type "C" (rec_index= 1, atom_type= 1).
Atom no. 867, " O  " at (-19.611, -24.356, -52.122),  was assigned atom type "OA" (rec_index= 6, atom_type= 6).
Atom no. 868, " CB " at (-18.366, -21.357, -51.983),  was assigned atom type "C" (rec_index= 1, atom_type= 1).
Atom no. 869, " HB1" at (-18.666, -20.300, -52.171),  was assigned atom type "H" (rec_index= 2, atom_type= 2).
Atom no. 870, " HB2" at (-17.260, -21.225, -52.037),  was assigned atom type "H" (rec_index= 2, atom_type= 2).
Atom no. 871, " OG " at (-18.785, -21.810, -50.707),  was assigned atom type "OA" (rec_index= 6, atom_type= 6).
Atom no. 872, " HG " at (-18.463, -21.223, -50.033),  was assigned atom type "HD" (rec_index= 3, atom_type= 3).
Atom no. 873, " N  " at (-17.512, -24.329, -52.906),  was assigned atom type "N" (rec_index= 4, atom_type= 4).
Atom no. 874, " CA " at (-17.363, -25.753, -52.569),  was assigned atom type "C" (rec_index= 1, atom_type= 1).
Atom no. 875, " HA " at (-18.027, -26.355, -53.232),  was assigned atom type "H" (rec_index= 2, atom_type= 2).
Atom no. 876, " C  " at (-17.694, -26.067, -51.118),  was assigned atom type "C" (rec_index= 1, atom_type= 1).
Atom no. 877, " O  " at (-18.332, -27.089, -50.850),  was assigned atom type "OA" (rec_index= 6, atom_type= 6).
Atom no. 878, " CB " at (-15.896, -26.053, -52.922),  was assigned atom type "C" (rec_index= 1, atom_type= 1).
Atom no. 879, " HB1" at (-15.769, -26.599, -53.886),  was assigned atom type "H" (rec_index= 2, atom_type= 2).
Atom no. 880, " HB2" at (-15.427, -26.827, -52.271),  was assigned atom type "H" (rec_index= 2, atom_type= 2).
Atom no. 881, " CG " at (-15.212, -24.752, -52.883),  was assigned atom type "C" (rec_index= 1, atom_type= 1).
Atom no. 882, " HG1" at (-14.273, -24.726, -53.483),  was assigned atom type "H" (rec_index= 2, atom_type= 2).
Atom no. 883, " HG2" at (-14.749, -24.524, -51.895),  was assigned atom type "H" (rec_index= 2, atom_type= 2).
Atom no. 884, " CD " at (-16.236, -23.723, -53.321),  was assigned atom type "C" (rec_index= 1, atom_type= 1).
Atom no. 885, " HD1" at (-16.060, -22.694, -52.928),  was assigned atom type "H" (rec_index= 2, atom_type= 2).
Atom no. 886, " HD2" at (-16.183, -23.443, -54.399),  was assigned atom type "H" (rec_index= 2, atom_type= 2).
Atom no. 887, " N  " at (-17.423, -25.161, -50.189),  was assigned atom type "N" (rec_index= 4, atom_type= 4).
Atom no. 888, " HN " at (-17.019, -24.260, -50.444),  was assigned atom type "HD" (rec_index= 3, atom_type= 3).
Atom no. 889, " CA " at (-17.713, -25.476, -48.799),  was assigned atom type "C" (rec_index= 1, atom_type= 1).
Atom no. 890, " HA " at (-17.485, -26.556, -48.639),  was assigned atom type "H" (rec_index= 2, atom_type= 2).
Atom no. 891, " C  " at (-19.191, -25.259, -48.478),  was assigned atom type "C" (rec_index= 1, atom_type= 1).
Atom no. 892, " O  " at (-19.756, -25.991, -47.652),  was assigned atom type "OA" (rec_index= 6, atom_type= 6).
Atom no. 893, " CB " at (-16.774, -24.664, -47.910),  was assigned atom type "C" (rec_index= 1, atom_type= 1).
Atom no. 894, " HB1" at (-15.778, -24.567, -48.401),  was assigned atom type "H" (rec_index= 2, atom_type= 2).
Atom no. 895, " HB2" at (-17.095, -23.596, -47.896),  was assigned atom type "H" (rec_index= 2, atom_type= 2).
Atom no. 896, " CG " at (-16.602, -25.165, -46.498),  was assigned atom type "C" (rec_index= 1, atom_type= 1).
Atom no. 897, " HG1" at (-17.572, -25.234, -45.952),  was assigned atom type "H" (rec_index= 2, atom_type= 2).
Atom no. 898, " HG2" at (-16.324, -26.244, -46.462),  was assigned atom type "H" (rec_index= 2, atom_type= 2).
Atom no. 899, " CD " at (-15.590, -24.281, -45.774),  was assigned atom type "C" (rec_index= 1, atom_type= 1).
Atom no. 900, " HD1" at (-15.814, -23.200, -45.934),  was assigned atom type "H" (rec_index= 2, atom_type= 2).
Atom no. 901, " HD2" at (-14.590, -24.331, -46.264),  was assigned atom type "H" (rec_index= 2, atom_type= 2).
Atom no. 902, " CE " at (-15.491, -24.607, -44.292),  was assigned atom type "C" (rec_index= 1, atom_type= 1).
Atom no. 903, " HE1" at (-15.136, -25.650, -44.124),  was assigned atom type "H" (rec_index= 2, atom_type= 2).
Atom no. 904, " HE2" at (-16.499, -24.693, -43.823),  was assigned atom type "H" (rec_index= 2, atom_type= 2).
Atom no. 905, " NZ " at (-14.631, -23.609, -43.574),  was assigned atom type "N" (rec_index= 4, atom_type= 4).
Atom no. 906, " HZ1" at (-14.565, -23.828, -42.580),  was assigned atom type "HD" (rec_index= 3, atom_type= 3).
Atom no. 907, " HZ2" at (-14.956, -22.654, -43.727),  was assigned atom type "HD" (rec_index= 3, atom_type= 3).
Atom no. 908, " HZ3" at (-13.709, -23.531, -44.003),  was assigned atom type "HD" (rec_index= 3, atom_type= 3).
Atom no. 909, " N  " at (-19.848, -24.301, -49.142),  was assigned atom type "N" (rec_index= 4, atom_type= 4).
Atom no. 910, " HN " at (-19.340, -23.613, -49.698),  was assigned atom type "HD" (rec_index= 3, atom_type= 3).
Atom no. 911, " CA " at (-21.303, -24.257, -49.057),  was assigned atom type "C" (rec_index= 1, atom_type= 1).
Atom no. 912, " HA " at (-21.591, -24.240, -47.980),  was assigned atom type "H" (rec_index= 2, atom_type= 2).
Atom no. 913, " C  " at (-21.913, -25.497, -49.697),  was assigned atom type "C" (rec_index= 1, atom_type= 1).
Atom no. 914, " O  " at (-22.993, -25.943, -49.288),  was assigned atom type "OA" (rec_index= 6, atom_type= 6).
Atom no. 915, " CB " at (-21.848, -22.991, -49.721),  was assigned atom type "C" (rec_index= 1, atom_type= 1).
Atom no. 916, " HB1" at (-21.401, -22.083, -49.252),  was assigned atom type "H" (rec_index= 2, atom_type= 2).
Atom no. 917, " HB2" at (-22.962, -22.961, -49.705),  was assigned atom type "H" (rec_index= 2, atom_type= 2).
Atom no. 918, " HB3" at (-21.698, -23.004, -50.826),  was assigned atom type "H" (rec_index= 2, atom_type= 2).
Atom no. 919, " N  " at (-21.244, -26.066, -50.706),  was assigned atom type "N" (rec_index= 4, atom_type= 4).
Atom no. 920, " HN " at (-20.390, -25.636, -51.062),  was assigned atom type "HD" (rec_index= 3, atom_type= 3).
Atom no. 921, " CA " at (-21.744, -27.308, -51.295),  was assigned atom type "C" (rec_index= 1, atom_type= 1).
Atom no. 922, " HA " at (-22.824, -27.162, -51.530),  was assigned atom type "H" (rec_index= 2, atom_type= 2).
Atom no. 923, " C  " at (-21.632, -28.492, -50.345),  was assigned atom type "C" (rec_index= 1, atom_type= 1).
Atom no. 924, " O  " at (-22.459, -29.404, -50.409),  was assigned atom type "OA" (rec_index= 6, atom_type= 6).
Atom no. 925, " CB " at (-21.018, -27.597, -52.605),  was assigned atom type "C" (rec_index= 1, atom_type= 1).
Atom no. 926, " HB1" at (-21.020, -28.688, -52.836),  was assigned atom type "H" (rec_index= 2, atom_type= 2).
Atom no. 927, " HB2" at (-19.919, -27.440, -52.501),  was assigned atom type "H" (rec_index= 2, atom_type= 2).
Atom no. 928, " CG " at (-21.579, -26.794, -53.754),  was assigned atom type "C" (rec_index= 1, atom_type= 1).
Atom no. 929, " ND2" at (-20.926, -26.850, -54.899),  was assigned atom type "N" (rec_index= 4, atom_type= 4).
Atom no. 930, "1HD2" at (-21.305, -26.308, -55.675),  was assigned atom type "HD" (rec_index= 3, atom_type= 3).
Atom no. 931, "2HD2" at (-20.088, -27.417, -55.026),  was assigned atom type "HD" (rec_index= 3, atom_type= 3).
Atom no. 932, " OD1" at (-22.590, -26.110, -53.601),  was assigned atom type "OA" (rec_index= 6, atom_type= 6).
Atom no. 933, " N  " at (-20.637, -28.499, -49.455),  was assigned atom type "N" (rec_index= 4, atom_type= 4).
Atom no. 934, " HN " at (-19.949, -27.746, -49.447),  was assigned atom type "HD" (rec_index= 3, atom_type= 3).
Atom no. 935, " CA " at (-20.543, -29.592, -48.495),  was assigned atom type "C" (rec_index= 1, atom_type= 1).
Atom no. 936, " HA " at (-20.519, -30.552, -49.062),  was assigned atom type "H" (rec_index= 2, atom_type= 2).
Atom no. 937, " C  " at (-21.754, -29.617, -47.571),  was assigned atom type "C" (rec_index= 1, atom_type= 1).
Atom no. 938, " O  " at (-22.282, -30.690, -47.260),  was assigned atom type "OA" (rec_index= 6, atom_type= 6).
Atom no. 939, " CB " at (-19.250, -29.481, -47.696),  was assigned atom type "C" (rec_index= 1, atom_type= 1).
Atom no. 940, " HB1" at (-19.193, -28.492, -47.184),  was assigned atom type "H" (rec_index= 2, atom_type= 2).
Atom no. 941, " HB2" at (-18.376, -29.392, -48.382),  was assigned atom type "H" (rec_index= 2, atom_type= 2).
Atom no. 942, " CG " at (-19.028, -30.612, -46.695),  was assigned atom type "C" (rec_index= 1, atom_type= 1).
Atom no. 943, " HG1" at (-17.996, -31.028, -46.769),  was assigned atom type "H" (rec_index= 2, atom_type= 2).
Atom no. 944, " HG2" at (-19.602, -31.526, -46.975),  was assigned atom type "H" (rec_index= 2, atom_type= 2).
Atom no. 945, " CD " at (-19.352, -30.159, -45.264),  was assigned atom type "C" (rec_index= 1, atom_type= 1).
Atom no. 946, " HD1" at (-20.443, -29.964, -45.145),  was assigned atom type "H" (rec_index= 2, atom_type= 2).
Atom no. 947, " HD2" at (-18.962, -29.132, -45.073),  was assigned atom type "H" (rec_index= 2, atom_type= 2).
Atom no. 948, " CE " at (-18.851, -31.143, -44.199),  was assigned atom type "C" (rec_index= 1, atom_type= 1).
Atom no. 949, " HE1" at (-19.006, -30.735, -43.173),  was assigned atom type "H" (rec_index= 2, atom_type= 2).
Atom no. 950, " HE2" at (-17.738, -31.204, -44.202),  was assigned atom type "H" (rec_index= 2, atom_type= 2).
Atom no. 951, " NZ " at (-19.465, -32.504, -44.336),  was assigned atom type "N" (rec_index= 4, atom_type= 4).
Atom no. 952, " HZ1" at (-19.132, -33.158, -43.628),  was assigned atom type "HD" (rec_index= 3, atom_type= 3).
Atom no. 953, " HZ2" at (-19.323, -32.877, -45.275),  was assigned atom type "HD" (rec_index= 3, atom_type= 3).
Atom no. 954, " HZ3" at (-20.483, -32.448, -44.333),  was assigned atom type "HD" (rec_index= 3, atom_type= 3).
Atom no. 955, " N  " at (-22.207, -28.447, -47.123),  was assigned atom type "N" (rec_index= 4, atom_type= 4).
Atom no. 956, " HN " at (-21.683, -27.596, -47.327),  was assigned atom type "HD" (rec_index= 3, atom_type= 3).
Atom no. 957, " CA " at (-23.442, -28.360, -46.344),  was assigned atom type "C" (rec_index= 1, atom_type= 1).
Atom no. 958, " HA " at (-23.326, -29.003, -45.440),  was assigned atom type "H" (rec_index= 2, atom_type= 2).
Atom no. 959, " C  " at (-24.648, -28.877, -47.145),  was assigned atom type "C" (rec_index= 1, atom_type= 1).
Atom no. 960, " O  " at (-25.467, -29.633, -46.623),  was assigned atom type "OA" (rec_index= 6, atom_type= 6).
Atom no. 961, " CB " at (-23.646, -26.920, -45.878),  was assigned atom type "C" (rec_index= 1, atom_type= 1).
Atom no. 962, " HB1" at (-24.013, -26.294, -46.725),  was assigned atom type "H" (rec_index= 2, atom_type= 2).
Atom no. 963, " HB2" at (-22.659, -26.438, -45.688),  was assigned atom type "H" (rec_index= 2, atom_type= 2).
Atom no. 964, " CG " at (-24.568, -26.737, -44.648),  was assigned atom type "C" (rec_index= 1, atom_type= 1).
Atom no. 965, " HG1" at (-24.186, -27.328, -43.783),  was assigned atom type "H" (rec_index= 2, atom_type= 2).
Atom no. 966, " HG2" at (-25.544, -27.250, -44.812),  was assigned atom type "H" (rec_index= 2, atom_type= 2).
Atom no. 967, " CD " at (-24.795, -25.258, -44.237),  was assigned atom type "C" (rec_index= 1, atom_type= 1).
Atom no. 968, " OE1" at (-24.272, -24.344, -44.912),  was assigned atom type "OA" (rec_index= 6, atom_type= 6).
Atom no. 969, " OE2" at (-25.587, -25.017, -43.290),  was assigned atom type "OA" (rec_index= 6, atom_type= 6).
Atom no. 970, " N  " at (-24.813, -28.416, -48.391),  was assigned atom type "N" (rec_index= 4, atom_type= 4).
Atom no. 971, " HN " at (-24.160, -27.721, -48.753),  was assigned atom type "HD" (rec_index= 3, atom_type= 3).
Atom no. 972, " CA " at (-25.904, -28.882, -49.248),  was assigned atom type "C" (rec_index= 1, atom_type= 1).
Atom no. 973, " HA " at (-26.864, -28.656, -48.728),  was assigned atom type "H" (rec_index= 2, atom_type= 2).
Atom no. 974, " C  " at (-25.826, -30.402, -49.444),  was assigned atom type "C" (rec_index= 1, atom_type= 1).
Atom no. 975, " O  " at (-26.847, -31.101, -49.405),  was assigned atom type "OA" (rec_index= 6, atom_type= 6).
Atom no. 976, " CB " at (-25.904, -28.117, -50.588),  was assigned atom type "C" (rec_index= 1, atom_type= 1).
Atom no. 977, " HB " at (-24.897, -28.225, -51.054),  was assigned atom type "H" (rec_index= 2, atom_type= 2).
Atom no. 978, " CG1" at (-26.168, -26.621, -50.344),  was assigned atom type "C" (rec_index= 1, atom_type= 1).
Atom no. 979, "1HG1" at (-25.500, -26.242, -49.535),  was assigned atom type "H" (rec_index= 2, atom_type= 2).
Atom no. 980, "2HG1" at (-27.162, -26.482, -49.859),  was assigned atom type "H" (rec_index= 2, atom_type= 2).
Atom no. 981, " CG2" at (-26.960, -28.703, -51.563),  was assigned atom type "C" (rec_index= 1, atom_type= 1).
Atom no. 982, "1HG2" at (-26.960, -28.150, -52.531),  was assigned atom type "H" (rec_index= 2, atom_type= 2).
Atom no. 983, "2HG2" at (-27.976, -28.727, -51.103),  was assigned atom type "H" (rec_index= 2, atom_type= 2).
Atom no. 984, "3HG2" at (-26.817, -29.798, -51.715),  was assigned atom type "H" (rec_index= 2, atom_type= 2).
Atom no. 985, " CD1" at (-26.057, -25.728, -51.577),  was assigned atom type "C" (rec_index= 1, atom_type= 1).
Atom no. 986, "1HD1" at (-26.248, -24.644, -51.400),  was assigned atom type "H" (rec_index= 2, atom_type= 2).
Atom no. 987, "2HD1" at (-26.725, -26.107, -52.386),  was assigned atom type "H" (rec_index= 2, atom_type= 2).
Atom no. 988, "3HD1" at (-25.063, -25.867, -52.062),  was assigned atom type "H" (rec_index= 2, atom_type= 2).
Atom no. 989, " N  " at (-24.623, -30.935, -49.711),  was assigned atom type "N" (rec_index= 4, atom_type= 4).
Atom no. 990, " HN " at (-23.805, -30.333, -49.808),  was assigned atom type "HD" (rec_index= 3, atom_type= 3).
Atom no. 991, " CA " at (-24.493, -32.385, -49.862),  was assigned atom type "C" (rec_index= 1, atom_type= 1).
Atom no. 992, " HA " at (-25.185, -32.711, -50.674),  was assigned atom type "H" (rec_index= 2, atom_type= 2).
Atom no. 993, " C  " at (-24.879, -33.119, -48.595),  was assigned atom type "C" (rec_index= 1, atom_type= 1).
Atom no. 994, " O  " at (-25.445, -34.213, -48.656),  was assigned atom type "OA" (rec_index= 6, atom_type= 6).
Atom no. 995, " CB " at (-23.076, -32.820, -50.244),  was assigned atom type "C" (rec_index= 1, atom_type= 1).
Atom no. 996, " HB1" at (-22.809, -33.756, -49.701),  was assigned atom type "H" (rec_index= 2, atom_type= 2).
Atom no. 997, " HB2" at (-22.333, -32.114, -49.805),  was assigned atom type "H" (rec_index= 2, atom_type= 2).
Atom no. 998, " CG " at (-22.809, -32.991, -51.721),  was assigned atom type "C" (rec_index= 1, atom_type= 1).
Atom no. 999, " HG " at (-22.946, -32.006, -52.226),  was assigned atom type "H" (rec_index= 2, atom_type= 2).
Atom no. 1000, " CD1" at (-21.351, -33.450, -51.919),  was assigned atom type "C" (rec_index= 1, atom_type= 1).
Atom no. 1001, "1HD1" at (-20.597, -32.734, -51.517),  was assigned atom type "H" (rec_index= 2, atom_type= 2).
Atom no. 1002, "2HD1" at (-21.150, -33.670, -52.994),  was assigned atom type "H" (rec_index= 2, atom_type= 2).
Atom no. 1003, "3HD1" at (-21.197, -34.467, -51.488),  was assigned atom type "H" (rec_index= 2, atom_type= 2).
Atom no. 1004, " CD2" at (-23.838, -33.968, -52.270),  was assigned atom type "C" (rec_index= 1, atom_type= 1).
Atom no. 1005, "1HD2" at (-24.893, -33.636, -52.127),  was assigned atom type "H" (rec_index= 2, atom_type= 2).
Atom no. 1006, "2HD2" at (-23.684, -34.985, -51.839),  was assigned atom type "H" (rec_index= 2, atom_type= 2).
Atom no. 1007, "3HD2" at (-23.637, -34.188, -53.345),  was assigned atom type "H" (rec_index= 2, atom_type= 2).
Atom no. 1008, " N  " at (-24.497, -32.584, -47.440),  was assigned atom type "N" (rec_index= 4, atom_type= 4).
Atom no. 1009, " HN " at (-23.969, -31.712, -47.430),  was assigned atom type "HD" (rec_index= 3, atom_type= 3).
Atom no. 1010, " CA " at (-24.835, -33.247, -46.192),  was assigned atom type "C" (rec_index= 1, atom_type= 1).
Atom no. 1011, " HA " at (-24.423, -34.283, -46.228),  was assigned atom type "H" (rec_index= 2, atom_type= 2).
Atom no. 1012, " C  " at (-26.348, -33.345, -46.022),  was assigned atom type "C" (rec_index= 1, atom_type= 1).
Atom no. 1013, " O  " at (-26.863, -34.391, -45.609),  was assigned atom type "OA" (rec_index= 6, atom_type= 6).
Atom no. 1014, " CB " at (-24.172, -32.515, -45.029),  was assigned atom type "C" (rec_index= 1, atom_type= 1).
Atom no. 1015, " HB1" at (-24.598, -32.843, -44.052),  was assigned atom type "H" (rec_index= 2, atom_type= 2).
Atom no. 1016, " HB2" at (-24.474, -31.442, -45.005),  was assigned atom type "H" (rec_index= 2, atom_type= 2).
Atom no. 1017, " CG " at (-22.645, -32.659, -45.042),  was assigned atom type "C" (rec_index= 1, atom_type= 1).
Atom no. 1018, " OD1" at (-22.122, -33.659, -45.597),  was assigned atom type "OA" (rec_index= 6, atom_type= 6).
Atom no. 1019, " OD2" at (-21.953, -31.752, -44.516),  was assigned atom type "OA" (rec_index= 6, atom_type= 6).
Atom no. 1020, " N  " at (-27.083, -32.283, -46.377),  was assigned atom type "N" (rec_index= 4, atom_type= 4).
Atom no. 1021, " HN " at (-26.626, -31.444, -46.735),  was assigned atom type "HD" (rec_index= 3, atom_type= 3).
Atom no. 1022, " CA " at (-28.538, -32.324, -46.252),  was assigned atom type "C" (rec_index= 1, atom_type= 1).
Atom no. 1023, " HA " at (-28.788, -32.797, -45.274),  was assigned atom type "H" (rec_index= 2, atom_type= 2).
Atom no. 1024, " C  " at (-29.182, -33.157, -47.361),  was assigned atom type "C" (rec_index= 1, atom_type= 1).
Atom no. 1025, " O  " at (-30.159, -33.865, -47.110),  was assigned atom type "OA" (rec_index= 6, atom_type= 6).
Atom no. 1026, " CB " at (-29.127, -30.905, -46.261),  was assigned atom type "C" (rec_index= 1, atom_type= 1).
Atom no. 1027, " HB1" at (-28.893, -30.400, -47.227),  was assigned atom type "H" (rec_index= 2, atom_type= 2).
Atom no. 1028, " HB2" at (-30.239, -30.953, -46.329),  was assigned atom type "H" (rec_index= 2, atom_type= 2).
Atom no. 1029, " CG " at (-28.710, -30.016, -45.089),  was assigned atom type "C" (rec_index= 1, atom_type= 1).
Atom no. 1030, " HG1" at (-29.078, -28.975, -45.245),  was assigned atom type "H" (rec_index= 2, atom_type= 2).
Atom no. 1031, " HG2" at (-27.609, -29.839, -45.112),  was assigned atom type "H" (rec_index= 2, atom_type= 2).
Atom no. 1032, " CD " at (-29.135, -30.526, -43.709),  was assigned atom type "C" (rec_index= 1, atom_type= 1).
Atom no. 1033, " OE1" at (-30.284, -30.983, -43.534),  was assigned atom type "OA" (rec_index= 6, atom_type= 6).
Atom no. 1034, " OE2" at (-28.299, -30.433, -42.778),  was assigned atom type "OA" (rec_index= 6, atom_type= 6).
Atom no. 1035, " N  " at (-28.658, -33.081, -48.587),  was assigned atom type "N" (rec_index= 4, atom_type= 4).
Atom no. 1036, " HN " at (-27.842, -32.491, -48.749),  was assigned atom type "HD" (rec_index= 3, atom_type= 3).
Atom no. 1037, " CA " at (-29.235, -33.830, -49.698),  was assigned atom type "C" (rec_index= 1, atom_type= 1).
Atom no. 1038, " HA " at (-30.300, -33.519, -49.810),  was assigned atom type "H" (rec_index= 2, atom_type= 2).
Atom no. 1039, " C  " at (-29.204, -35.328, -49.454),  was assigned atom type "C" (rec_index= 1, atom_type= 1).
Atom no. 1040, " O  " at (-30.154, -36.021, -49.818),  was assigned atom type "OA" (rec_index= 6, atom_type= 6).
Atom no. 1041, " CB " at (-28.509, -33.512, -51.002),  was assigned atom type "C" (rec_index= 1, atom_type= 1).
Atom no. 1042, " HB1" at (-28.950, -34.084, -51.851),  was assigned atom type "H" (rec_index= 2, atom_type= 2).
Atom no. 1043, " HB2" at (-27.411, -33.684, -50.915),  was assigned atom type "H" (rec_index= 2, atom_type= 2).
Atom no. 1044, " HB3" at (-28.492, -32.416, -51.208),  was assigned atom type "H" (rec_index= 2, atom_type= 2).
Atom no. 1045, " N  " at (-28.163, -35.844, -48.789),  was assigned atom type "N" (rec_index= 4, atom_type= 4).
Atom no. 1046, " HN " at (-27.381, -35.253, -48.509),  was assigned atom type "HD" (rec_index= 3, atom_type= 3).
Atom no. 1047, " CA " at (-28.169, -37.269, -48.473),  was assigned atom type "C" (rec_index= 1, atom_type= 1).
Atom no. 1048, " HA " at (-28.259, -37.841, -49.426),  was assigned atom type "H" (rec_index= 2, atom_type= 2).
Atom no. 1049, " C  " at (-29.354, -37.614, -47.593),  was assigned atom type "C" (rec_index= 1, atom_type= 1).
Atom no. 1050, " O  " at (-29.919, -38.699, -47.718),  was assigned atom type "OA" (rec_index= 6, atom_type= 6).
Atom no. 1051, " CB " at (-26.876, -37.704, -47.764),  was assigned atom type "C" (rec_index= 1, atom_type= 1).
Atom no. 1052, " HB1" at (-27.025, -38.695, -47.276),  was assigned atom type "H" (rec_index= 2, atom_type= 2).
Atom no. 1053, " HB2" at (-26.701, -37.065, -46.867),  was assigned atom type "H" (rec_index= 2, atom_type= 2).
Atom no. 1054, " CG " at (-25.631, -37.735, -48.627),  was assigned atom type "A" (rec_index= 0, atom_type= 0).
Atom no. 1055, " CD1" at (-25.564, -38.527, -49.766),  was assigned atom type "A" (rec_index= 0, atom_type= 0).
Atom no. 1056, " HD1" at (-26.431, -39.149, -50.047),  was assigned atom type "H" (rec_index= 2, atom_type= 2).
Atom no. 1057, " CD2" at (-24.524, -36.974, -48.295),  was assigned atom type "A" (rec_index= 0, atom_type= 0).
Atom no. 1058, " HD2" at (-24.553, -36.343, -47.390),  was assigned atom type "H" (rec_index= 2, atom_type= 2).
Atom no. 1059, " CE1" at (-24.435, -38.548, -50.548),  was assigned atom type "A" (rec_index= 0, atom_type= 0).
Atom no. 1060, " HE1" at (-24.396, -39.181, -51.450),  was assigned atom type "H" (rec_index= 2, atom_type= 2).
Atom no. 1061, " CE2" at (-23.388, -36.988, -49.070),  was assigned atom type "A" (rec_index= 0, atom_type= 0).
Atom no. 1062, " HE2" at (-22.515, -36.376, -48.789),  was assigned atom type "H" (rec_index= 2, atom_type= 2).
Atom no. 1063, " CZ " at (-23.352, -37.772, -50.197),  was assigned atom type "A" (rec_index= 0, atom_type= 0).
Atom no. 1064, " OH " at (-22.226, -37.795, -50.981),  was assigned atom type "OA" (rec_index= 6, atom_type= 6).
Atom no. 1065, " HH " at (-22.201, -38.337, -51.761),  was assigned atom type "HD" (rec_index= 3, atom_type= 3).
Atom no. 1066, " N  " at (-29.734, -36.714, -46.680),  was assigned atom type "N" (rec_index= 4, atom_type= 4).
Atom no. 1067, " HN " at (-29.201, -35.852, -46.567),  was assigned atom type "HD" (rec_index= 3, atom_type= 3).
Atom no. 1068, " CA " at (-30.911, -36.956, -45.840),  was assigned atom type "C" (rec_index= 1, atom_type= 1).
Atom no. 1069, " HA " at (-30.831, -37.990, -45.431),  was assigned atom type "H" (rec_index= 2, atom_type= 2).
Atom no. 1070, " C  " at (-32.177, -36.884, -46.678),  was assigned atom type "C" (rec_index= 1, atom_type= 1).
Atom no. 1071, " O  " at (-33.051, -37.748, -46.575),  was assigned atom type "OA" (rec_index= 6, atom_type= 6).
Atom no. 1072, " CB " at (-30.956, -35.978, -44.647),  was assigned atom type "C" (rec_index= 1, atom_type= 1).
Atom no. 1073, " HB " at (-30.984, -34.943, -45.060),  was assigned atom type "H" (rec_index= 2, atom_type= 2).
Atom no. 1074, " CG1" at (-32.239, -36.184, -43.816),  was assigned atom type "C" (rec_index= 1, atom_type= 1).
Atom no. 1075, "1HG1" at (-32.272, -35.477, -42.954),  was assigned atom type "H" (rec_index= 2, atom_type= 2).
Atom no. 1076, "2HG1" at (-32.350, -37.243, -43.485),  was assigned atom type "H" (rec_index= 2, atom_type= 2).
Atom no. 1077, "3HG1" at (-33.155, -36.107, -44.447),  was assigned atom type "H" (rec_index= 2, atom_type= 2).
Atom no. 1078, " CG2" at (-29.703, -36.091, -43.756),  was assigned atom type "C" (rec_index= 1, atom_type= 1).
Atom no. 1079, "1HG2" at (-29.736, -35.384, -42.894),  was assigned atom type "H" (rec_index= 2, atom_type= 2).
Atom no. 1080, "2HG2" at (-28.770, -35.958, -44.352),  was assigned atom type "H" (rec_index= 2, atom_type= 2).
Atom no. 1081, "3HG2" at (-29.545, -37.140, -43.412),  was assigned atom type "H" (rec_index= 2, atom_type= 2).
Atom no. 1082, " N  " at (-32.283, -35.884, -47.550),  was assigned atom type "N" (rec_index= 4, atom_type= 4).
Atom no. 1083, " HN " at (-31.554, -35.172, -47.601),  was assigned atom type "HD" (rec_index= 3, atom_type= 3).
Atom no. 1084, " CA " at (-33.442, -35.806, -48.433),  was assigned atom type "C" (rec_index= 1, atom_type= 1).
Atom no. 1085, " HA " at (-34.360, -35.774, -47.801),  was assigned atom type "H" (rec_index= 2, atom_type= 2).
Atom no. 1086, " C  " at (-33.549, -37.003, -49.369),  was assigned atom type "C" (rec_index= 1, atom_type= 1).
Atom no. 1087, " O  " at (-34.654, -37.322, -49.827),  was assigned atom type "OA" (rec_index= 6, atom_type= 6).
Atom no. 1088, " CB " at (-33.384, -34.530, -49.251),  was assigned atom type "C" (rec_index= 1, atom_type= 1).
Atom no. 1089, " HB1" at (-34.183, -34.523, -50.029),  was assigned atom type "H" (rec_index= 2, atom_type= 2).
Atom no. 1090, " HB2" at (-32.484, -34.524, -49.909),  was assigned atom type "H" (rec_index= 2, atom_type= 2).
Atom no. 1091, " CG " at (-33.443, -33.267, -48.408),  was assigned atom type "C" (rec_index= 1, atom_type= 1).
Atom no. 1092, " HG1" at (-34.475, -33.031, -48.058),  was assigned atom type "H" (rec_index= 2, atom_type= 2).
Atom no. 1093, " HG2" at (-32.971, -33.396, -47.406),  was assigned atom type "H" (rec_index= 2, atom_type= 2).
Atom no. 1094, " SD " at (-32.713, -31.937, -49.347),  was assigned atom type "SA" (rec_index= 7, atom_type= 7).
Atom no. 1095, " CE " at (-32.763, -30.672, -48.086),  was assigned atom type "C" (rec_index= 1, atom_type= 1).
Atom no. 1096, " HE1" at (-32.307, -29.841, -48.673),  was assigned atom type "H" (rec_index= 2, atom_type= 2).
Atom no. 1097, " HE2" at (-32.278, -30.919, -47.113),  was assigned atom type "H" (rec_index= 2, atom_type= 2).
Atom no. 1098, " HE3" at (-33.757, -30.468, -47.624),  was assigned atom type "H" (rec_index= 2, atom_type= 2).
Atom no. 1099, " N  " at (-32.422, -37.656, -49.692),  was assigned atom type "N" (rec_index= 4, atom_type= 4).
Atom no. 1100, " HN " at (-31.534, -37.320, -49.320),  was assigned atom type "HD" (rec_index= 3, atom_type= 3).
Atom no. 1101, " CA " at (-32.424, -38.825, -50.553),  was assigned atom type "C" (rec_index= 1, atom_type= 1).
Atom no. 1102, " HA " at (-33.197, -38.677, -51.343),  was assigned atom type "H" (rec_index= 2, atom_type= 2).
Atom no. 1103, " C  " at (-32.758, -40.092, -49.793),  was assigned atom type "C" (rec_index= 1, atom_type= 1).
Atom no. 1104, " O  " at (-32.984, -41.128, -50.410),  was assigned atom type "OA" (rec_index= 6, atom_type= 6).
Atom no. 1105, " CB " at (-31.062, -38.987, -51.237),  was assigned atom type "C" (rec_index= 1, atom_type= 1).
Atom no. 1106, " HB1" at (-30.816, -38.054, -51.796),  was assigned atom type "H" (rec_index= 2, atom_type= 2).
Atom no. 1107, " HB2" at (-31.021, -39.892, -51.887),  was assigned atom type "H" (rec_index= 2, atom_type= 2).
Atom no. 1108, " HB3" at (-30.259, -39.272, -50.517),  was assigned atom type "H" (rec_index= 2, atom_type= 2).
Atom no. 1109, " N  " at (-32.830, -40.028, -48.479),  was assigned atom type "N" (rec_index= 4, atom_type= 4).
Atom no. 1110, " HN " at (-32.694, -39.126, -48.023),  was assigned atom type "HD" (rec_index= 3, atom_type= 3).
Atom no. 1111, " CA " at (-33.095, -41.193, -47.659),  was assigned atom type "C" (rec_index= 1, atom_type= 1).
Atom no. 1112, " HA " at (-32.801, -42.101, -48.236),  was assigned atom type "H" (rec_index= 2, atom_type= 2).
Atom no. 1113, " C  " at (-34.561, -41.336, -47.255),  was assigned atom type "C" (rec_index= 1, atom_type= 1).
Atom no. 1114, " O  " at (-34.875, -42.254, -46.498),  was assigned atom type "OA" (rec_index= 6, atom_type= 6).
Atom no. 1115, " CB " at (-32.246, -41.134, -46.399),  was assigned atom type "C" (rec_index= 1, atom_type= 1).
Atom no. 1116, " HB1" at (-31.175, -40.904, -46.609),  was assigned atom type "H" (rec_index= 2, atom_type= 2).
Atom no. 1117, " HB2" at (-32.093, -42.135, -45.932),  was assigned atom type "H" (rec_index= 2, atom_type= 2).
Atom no. 1118, " OG " at (-32.843, -40.207, -45.522),  was assigned atom type "OA" (rec_index= 6, atom_type= 6).
Atom no. 1119, " HG " at (-32.313, -40.170, -44.735),  was assigned atom type "HD" (rec_index= 3, atom_type= 3).
Atom no. 1120, " N  " at (-35.451, -40.425, -47.672),  was assigned atom type "N" (rec_index= 4, atom_type= 4).
Atom no. 1121, " HN " at (-35.145, -39.625, -48.226),  was assigned atom type "HD" (rec_index= 3, atom_type= 3).
Atom no. 1122, " CA " at (-36.860, -40.583, -47.329),  was assigned atom type "C" (rec_index= 1, atom_type= 1).
Atom no. 1123, " HA " at (-36.928, -40.897, -46.261),  was assigned atom type "H" (rec_index= 2, atom_type= 2).
Atom no. 1124, " C  " at (-37.465, -41.687, -48.194),  was assigned atom type "C" (rec_index= 1, atom_type= 1).
Atom no. 1125, " O  " at (-37.216, -41.772, -49.406),  was assigned atom type "OA" (rec_index= 6, atom_type= 6).
Atom no. 1126, " CB " at (-37.626, -39.259, -47.493),  was assigned atom type "C" (rec_index= 1, atom_type= 1).
Atom no. 1127, " HB " at (-38.697, -39.440, -47.241),  was assigned atom type "H" (rec_index= 2, atom_type= 2).
Atom no. 1128, " CG1" at (-37.083, -38.210, -46.541),  was assigned atom type "C" (rec_index= 1, atom_type= 1).
Atom no. 1129, "1HG1" at (-37.138, -38.575, -45.489),  was assigned atom type "H" (rec_index= 2, atom_type= 2).
Atom no. 1130, "2HG1" at (-37.597, -37.229, -46.667),  was assigned atom type "H" (rec_index= 2, atom_type= 2).
Atom no. 1131, "3HG1" at (-36.050, -37.893, -46.817),  was assigned atom type "H" (rec_index= 2, atom_type= 2).
Atom no. 1132, " CG2" at (-37.553, -38.773, -48.893),  was assigned atom type "C" (rec_index= 1, atom_type= 1).
Atom no. 1133, "1HG2" at (-37.952, -39.544, -49.593),  was assigned atom type "H" (rec_index= 2, atom_type= 2).
Atom no. 1134, "2HG2" at (-36.520, -38.456, -49.169),  was assigned atom type "H" (rec_index= 2, atom_type= 2).
Atom no. 1135, "3HG2" at (-38.067, -37.792, -49.019),  was assigned atom type "H" (rec_index= 2, atom_type= 2).
Atom no. 1136, " N  " at (-38.312, -42.512, -47.586),  was assigned atom type "N" (rec_index= 4, atom_type= 4).
Atom no. 1137, " HN " at (-38.572, -42.330, -46.617),  was assigned atom type "HD" (rec_index= 3, atom_type= 3).
Atom no. 1138, " CA " at (-38.883, -43.676, -48.270),  was assigned atom type "C" (rec_index= 1, atom_type= 1).
Atom no. 1139, " HA " at (-38.896, -43.488, -49.369),  was assigned atom type "H" (rec_index= 2, atom_type= 2).
Atom no. 1140, " C  " at (-40.320, -43.783, -47.759),  was assigned atom type "C" (rec_index= 1, atom_type= 1).
Atom no. 1141, " O  " at (-40.575, -44.367, -46.709),  was assigned atom type "OA" (rec_index= 6, atom_type= 6).
Atom no. 1142, " CB " at (-38.057, -44.922, -47.983),  was assigned atom type "C" (rec_index= 1, atom_type= 1).
Atom no. 1143, " HB1" at (-38.059, -45.157, -46.893),  was assigned atom type "H" (rec_index= 2, atom_type= 2).
Atom no. 1144, " HB2" at (-36.970, -44.719, -48.124),  was assigned atom type "H" (rec_index= 2, atom_type= 2).
Atom no. 1145, " CG " at (-38.493, -46.130, -48.799),  was assigned atom type "C" (rec_index= 1, atom_type= 1).
Atom no. 1146, " OD1" at (-39.272, -45.962, -49.758),  was assigned atom type "OA" (rec_index= 6, atom_type= 6).
Atom no. 1147, " OD2" at (-38.053, -47.261, -48.474),  was assigned atom type "OA" (rec_index= 6, atom_type= 6).
Atom no. 1148, " N  " at (-41.245, -43.140, -48.465),  was assigned atom type "N" (rec_index= 4, atom_type= 4).
Atom no. 1149, " HN " at (-40.974, -42.637, -49.310),  was assigned atom type "HD" (rec_index= 3, atom_type= 3).
Atom no. 1150, " CA " at (-42.643, -43.145, -48.047),  was assigned atom type "C" (rec_index= 1, atom_type= 1).
Atom no. 1151, " HA " at (-42.913, -44.169, -47.699),  was assigned atom type "H" (rec_index= 2, atom_type= 2).
Atom no. 1152, " C  " at (-43.493, -42.796, -49.249),  was assigned atom type "C" (rec_index= 1, atom_type= 1).
Atom no. 1153, " O  " at (-43.124, -41.891, -50.004),  was assigned atom type "OA" (rec_index= 6, atom_type= 6).
Atom no. 1154, " CB " at (-42.896, -42.154, -46.913),  was assigned atom type "C" (rec_index= 1, atom_type= 1).
Atom no. 1155, " HB1" at (-42.536, -41.134, -47.183),  was assigned atom type "H" (rec_index= 2, atom_type= 2).
Atom no. 1156, " HB2" at (-42.225, -42.356, -46.046),  was assigned atom type "H" (rec_index= 2, atom_type= 2).
Atom no. 1157, " CG " at (-44.345, -42.124, -46.485),  was assigned atom type "C" (rec_index= 1, atom_type= 1).
Atom no. 1158, " ND2" at (-44.712, -42.965, -45.510),  was assigned atom type "N" (rec_index= 4, atom_type= 4).
Atom no. 1159, "1HD2" at (-44.051, -43.578, -45.033),  was assigned atom type "HD" (rec_index= 3, atom_type= 3).
Atom no. 1160, "2HD2" at (-45.690, -42.945, -45.221),  was assigned atom type "HD" (rec_index= 3, atom_type= 3).
Atom no. 1161, " OD1" at (-45.135, -41.391, -47.055),  was assigned atom type "OA" (rec_index= 6, atom_type= 6).
Atom no. 1162, " N  " at (-44.631, -43.453, -49.452),  was assigned atom type "N" (rec_index= 4, atom_type= 4).
Atom no. 1163, " CA " at (-45.406, -43.176, -50.666),  was assigned atom type "C" (rec_index= 1, atom_type= 1).
Atom no. 1164, " HA " at (-44.802, -43.454, -51.561),  was assigned atom type "H" (rec_index= 2, atom_type= 2).
Atom no. 1165, " C  " at (-45.851, -41.743, -50.789),  was assigned atom type "C" (rec_index= 1, atom_type= 1).
Atom no. 1166, " O  " at (-46.142, -41.313, -51.907),  was assigned atom type "OA" (rec_index= 6, atom_type= 6).
Atom no. 1167, " CB " at (-46.609, -44.123, -50.550),  was assigned atom type "C" (rec_index= 1, atom_type= 1).
Atom no. 1168, " HB1" at (-47.567, -43.603, -50.316),  was assigned atom type "H" (rec_index= 2, atom_type= 2).
Atom no. 1169, " HB2" at (-46.930, -44.560, -51.524),  was assigned atom type "H" (rec_index= 2, atom_type= 2).
Atom no. 1170, " CG " at (-46.224, -45.134, -49.546),  was assigned atom type "C" (rec_index= 1, atom_type= 1).
Atom no. 1171, " HG1" at (-47.099, -45.590, -49.027),  was assigned atom type "H" (rec_index= 2, atom_type= 2).
Atom no. 1172, " HG2" at (-45.823, -46.070, -50.000),  was assigned atom type "H" (rec_index= 2, atom_type= 2).
Atom no. 1173, " CD " at (-45.262, -44.478, -48.607),  was assigned atom type "C" (rec_index= 1, atom_type= 1).
Atom no. 1174, " HD1" at (-44.549, -45.174, -48.107),  was assigned atom type "H" (rec_index= 2, atom_type= 2).
Atom no. 1175, " HD2" at (-45.718, -44.091, -47.666),  was assigned atom type "H" (rec_index= 2, atom_type= 2).
Atom no. 1176, " N  " at (-45.896, -40.967, -49.703),  was assigned atom type "N" (rec_index= 4, atom_type= 4).
Atom no. 1177, " HN " at (-45.543, -41.318, -48.813),  was assigned atom type "HD" (rec_index= 3, atom_type= 3).
Atom no. 1178, " CA " at (-46.450, -39.617, -49.786),  was assigned atom type "C" (rec_index= 1, atom_type= 1).
Atom no. 1179, " HA " at (-46.871, -39.488, -50.810),  was assigned atom type "H" (rec_index= 2, atom_type= 2).
Atom no. 1180, " C  " at (-45.399, -38.539, -49.582),  was assigned atom type "C" (rec_index= 1, atom_type= 1).
Atom no. 1181, " O  " at (-45.745, -37.381, -49.328),  was assigned atom type "OA" (rec_index= 6, atom_type= 6).
Atom no. 1182, " CB " at (-47.596, -39.458, -48.793),  was assigned atom type "C" (rec_index= 1, atom_type= 1).
Atom no. 1183, " HB1" at (-47.230, -39.522, -47.742),  was assigned atom type "H" (rec_index= 2, atom_type= 2).
Atom no. 1184, " HB2" at (-47.979, -38.411, -48.784),  was assigned atom type "H" (rec_index= 2, atom_type= 2).
Atom no. 1185, " CG " at (-48.695, -40.430, -49.039),  was assigned atom type "A" (rec_index= 0, atom_type= 0).
Atom no. 1186, " CD2" at (-49.521, -40.580, -50.102),  was assigned atom type "A" (rec_index= 0, atom_type= 0).
Atom no. 1187, " HD2" at (-49.560, -39.939, -50.998),  was assigned atom type "H" (rec_index= 2, atom_type= 2).
Atom no. 1188, " ND1" at (-48.954, -41.487, -48.195),  was assigned atom type "N" (rec_index= 4, atom_type= 4).
Atom no. 1189, " HD1" at (-48.467, -41.675, -47.319),  was assigned atom type "HD" (rec_index= 3, atom_type= 3).
Atom no. 1190, " CE1" at (-49.933, -42.220, -48.699),  was assigned atom type "A" (rec_index= 0, atom_type= 0).
Atom no. 1191, " HE1" at (-50.368, -43.123, -48.238),  was assigned atom type "H" (rec_index= 2, atom_type= 2).
Atom no. 1192, " NE2" at (-50.301, -41.684, -49.851),  was assigned atom type "N" (rec_index= 4, atom_type= 4).
Atom no. 1193, " HE2" at (-51.044, -42.034, -50.456),  was assigned atom type "HD" (rec_index= 3, atom_type= 3).
Atom no. 1194, " N  " at (-44.123, -38.895, -49.736),  was assigned atom type "N" (rec_index= 4, atom_type= 4).
Atom no. 1195, " HN " at (-43.911, -39.873, -49.932),  was assigned atom type "HD" (rec_index= 3, atom_type= 3).
Atom no. 1196, " CA " at (-43.020, -37.953, -49.637),  was assigned atom type "C" (rec_index= 1, atom_type= 1).
Atom no. 1197, " HA " at (-43.425, -36.916, -49.692),  was assigned atom type "H" (rec_index= 2, atom_type= 2).
Atom no. 1198, " C  " at (-42.103, -38.189, -50.831),  was assigned atom type "C" (rec_index= 1, atom_type= 1).
Atom no. 1199, " O  " at (-41.685, -39.322, -51.080),  was assigned atom type "OA" (rec_index= 6, atom_type= 6).
Atom no. 1200, " CB " at (-42.238, -38.115, -48.319),  was assigned atom type "C" (rec_index= 1, atom_type= 1).
Atom no. 1201, " HB " at (-41.814, -39.146, -48.286),  was assigned atom type "H" (rec_index= 2, atom_type= 2).
Atom no. 1202, " CG1" at (-41.094, -37.127, -48.273),  was assigned atom type "C" (rec_index= 1, atom_type= 1).
Atom no. 1203, "1HG1" at (-40.528, -37.244, -47.319),  was assigned atom type "H" (rec_index= 2, atom_type= 2).
Atom no. 1204, "2HG1" at (-41.440, -36.079, -48.428),  was assigned atom type "H" (rec_index= 2, atom_type= 2).
Atom no. 1205, "3HG1" at (-40.431, -37.213, -49.166),  was assigned atom type "H" (rec_index= 2, atom_type= 2).
Atom no. 1206, " CG2" at (-43.160, -37.942, -47.141),  was assigned atom type "C" (rec_index= 1, atom_type= 1).
Atom no. 1207, "1HG2" at (-42.594, -38.059, -46.187),  was assigned atom type "H" (rec_index= 2, atom_type= 2).
Atom no. 1208, "2HG2" at (-44.035, -38.631, -47.193),  was assigned atom type "H" (rec_index= 2, atom_type= 2).
Atom no. 1209, "3HG2" at (-43.710, -36.973, -47.182),  was assigned atom type "H" (rec_index= 2, atom_type= 2).
Atom no. 1210, " N  " at (-41.805, -37.130, -51.574),  was assigned atom type "N" (rec_index= 4, atom_type= 4).
Atom no. 1211, " HN " at (-42.242, -36.230, -51.377),  was assigned atom type "HD" (rec_index= 3, atom_type= 3).
Atom no. 1212, " CA " at (-40.860, -37.253, -52.663),  was assigned atom type "C" (rec_index= 1, atom_type= 1).
Atom no. 1213, " HA " at (-41.104, -38.171, -53.247),  was assigned atom type "H" (rec_index= 2, atom_type= 2).
Atom no. 1214, " C  " at (-39.452, -37.384, -52.113),  was assigned atom type "C" (rec_index= 1, atom_type= 1).
Atom no. 1215, " O  " at (-39.117, -36.826, -51.057),  was assigned atom type "OA" (rec_index= 6, atom_type= 6).
Atom no. 1216, " CB " at (-40.936, -36.053, -53.586),  was assigned atom type "C" (rec_index= 1, atom_type= 1).
Atom no. 1217, " HB1" at (-40.743, -35.111, -53.021),  was assigned atom type "H" (rec_index= 2, atom_type= 2).
Atom no. 1218, " HB2" at (-40.064, -36.037, -54.281),  was assigned atom type "H" (rec_index= 2, atom_type= 2).
Atom no. 1219, " SG " at (-42.479, -35.934, -54.505),  was assigned atom type "SA" (rec_index= 7, atom_type= 7).
Atom no. 1220, " N  " at (-38.637, -38.149, -52.838),  was assigned atom type "N" (rec_index= 4, atom_type= 4).
Atom no. 1221, " HN " at (-39.022, -38.585, -53.676),  was assigned atom type "HD" (rec_index= 3, atom_type= 3).
Atom no. 1222, " CA " at (-37.240, -38.410, -52.527),  was assigned atom type "C" (rec_index= 1, atom_type= 1).
Atom no. 1223, " HA " at (-37.022, -38.064, -51.490),  was assigned atom type "H" (rec_index= 2, atom_type= 2).
Atom no. 1224, " C  " at (-36.386, -37.625, -53.509),  was assigned atom type "C" (rec_index= 1, atom_type= 1).
Atom no. 1225, " O  " at (-36.727, -37.528, -54.689),  was assigned atom type "OA" (rec_index= 6, atom_type= 6).
Atom no. 1226, " CB " at (-36.937, -39.920, -52.636),  was assigned atom type "C" (rec_index= 1, atom_type= 1).
Atom no. 1227, " HB1" at (-37.681, -40.499, -52.041),  was assigned atom type "H" (rec_index= 2, atom_type= 2).
Atom no. 1228, " HB2" at (-37.178, -40.281, -53.663),  was assigned atom type "H" (rec_index= 2, atom_type= 2).
Atom no. 1229, " CG " at (-35.538, -40.342, -52.259),  was assigned atom type "C" (rec_index= 1, atom_type= 1).
Atom no. 1230, " HG1" at (-34.785, -39.911, -52.959),  was assigned atom type "H" (rec_index= 2, atom_type= 2).
Atom no. 1231, " HG2" at (-35.208, -39.846, -51.316),  was assigned atom type "H" (rec_index= 2, atom_type= 2).
Atom no. 1232, " CD " at (-35.397, -41.869, -52.162),  was assigned atom type "C" (rec_index= 1, atom_type= 1).
Atom no. 1233, " HD1" at (-34.695, -42.159, -51.346),  was assigned atom type "H" (rec_index= 2, atom_type= 2).
Atom no. 1234, " HD2" at (-36.329, -42.337, -51.767),  was assigned atom type "H" (rec_index= 2, atom_type= 2).
Atom no. 1235, " NE " at (-35.006, -42.463, -53.429),  was assigned atom type "N" (rec_index= 4, atom_type= 4).
Atom no. 1236, " HE " at (-35.698, -43.024, -53.926),  was assigned atom type "HD" (rec_index= 3, atom_type= 3).
Atom no. 1237, " CZ " at (-33.804, -42.323, -53.983),  was assigned atom type "C" (rec_index= 1, atom_type= 1).
Atom no. 1238, " NH1" at (-32.855, -41.599, -53.403),  was assigned atom type "N" (rec_index= 4, atom_type= 4).
Atom no. 1239, "1HH1" at (-31.934, -41.492, -53.828),  was assigned atom type "HD" (rec_index= 3, atom_type= 3).
Atom no. 1240, "2HH1" at (-33.051, -41.145, -52.511),  was assigned atom type "HD" (rec_index= 3, atom_type= 3).
Atom no. 1241, " NH2" at (-33.551, -42.911, -55.137),  was assigned atom type "N" (rec_index= 4, atom_type= 4).
Atom no. 1242, "1HH2" at (-32.630, -42.804, -55.562),  was assigned atom type "HD" (rec_index= 3, atom_type= 3).
Atom no. 1243, "2HH2" at (-34.280, -43.467, -55.583),  was assigned atom type "HD" (rec_index= 3, atom_type= 3).
Atom no. 1244, " N  " at (-35.334, -36.990, -53.001),  was assigned atom type "N" (rec_index= 4, atom_type= 4).
Atom no. 1245, " HN " at (-35.232, -36.920, -51.989),  was assigned atom type "HD" (rec_index= 3, atom_type= 3).
Atom no. 1246, " CA " at (-34.324, -36.392, -53.865),  was assigned atom type "C" (rec_index= 1, atom_type= 1).
Atom no. 1247, " HA " at (-34.831, -35.824, -54.679),  was assigned atom type "H" (rec_index= 2, atom_type= 2).
Atom no. 1248, " C  " at (-33.485, -37.501, -54.481),  was assigned atom type "C" (rec_index= 1, atom_type= 1).
Atom no. 1249, " O  " at (-33.073, -38.424, -53.771),  was assigned atom type "OA" (rec_index= 6, atom_type= 6).
Atom no. 1250, " CB " at (-33.451, -35.433, -53.056),  was assigned atom type "C" (rec_index= 1, atom_type= 1).
Atom no. 1251, " HB1" at (-34.106, -34.679, -52.560),  was assigned atom type "H" (rec_index= 2, atom_type= 2).
Atom no. 1252, " HB2" at (-33.041, -35.976, -52.173),  was assigned atom type "H" (rec_index= 2, atom_type= 2).
Atom no. 1253, " CG " at (-32.317, -34.712, -53.760),  was assigned atom type "C" (rec_index= 1, atom_type= 1).
Atom no. 1254, " HG " at (-31.598, -35.450, -54.187),  was assigned atom type "H" (rec_index= 2, atom_type= 2).
Atom no. 1255, " CD1" at (-32.903, -33.869, -54.851),  was assigned atom type "C" (rec_index= 1, atom_type= 1).
Atom no. 1256, "1HD1" at (-32.070, -33.339, -55.368),  was assigned atom type "H" (rec_index= 2, atom_type= 2).
Atom no. 1257, "2HD1" at (-33.690, -33.172, -54.480),  was assigned atom type "H" (rec_index= 2, atom_type= 2).
Atom no. 1258, "3HD1" at (-33.540, -34.456, -55.553),  was assigned atom type "H" (rec_index= 2, atom_type= 2).
Atom no. 1259, " CD2" at (-31.616, -33.821, -52.751),  was assigned atom type "C" (rec_index= 1, atom_type= 1).
Atom no. 1260, "1HD2" at (-30.783, -33.291, -53.268),  was assigned atom type "H" (rec_index= 2, atom_type= 2).
Atom no. 1261, "2HD2" at (-31.274, -34.381, -51.850),  was assigned atom type "H" (rec_index= 2, atom_type= 2).
Atom no. 1262, "3HD2" at (-32.316, -33.121, -52.238),  was assigned atom type "H" (rec_index= 2, atom_type= 2).
Atom no. 1263, " N  " at (-33.262, -37.452, -55.800),  was assigned atom type "N" (rec_index= 4, atom_type= 4).
Atom no. 1264, " HN " at (-33.560, -36.645, -56.347),  was assigned atom type "HD" (rec_index= 3, atom_type= 3).
Atom no. 1265, " CA " at (-32.580, -38.583, -56.445),  was assigned atom type "C" (rec_index= 1, atom_type= 1).
Atom no. 1266, " HA " at (-32.639, -39.460, -55.759),  was assigned atom type "H" (rec_index= 2, atom_type= 2).
Atom no. 1267, " C  " at (-31.115, -38.311, -56.737),  was assigned atom type "C" (rec_index= 1, atom_type= 1).
Atom no. 1268, " O  " at (-30.287, -39.229, -56.701),  was assigned atom type "OA" (rec_index= 6, atom_type= 6).
Atom no. 1269, " CB " at (-33.266, -38.963, -57.763),  was assigned atom type "C" (rec_index= 1, atom_type= 1).
Atom no. 1270, " HB1" at (-32.711, -39.797, -58.253),  was assigned atom type "H" (rec_index= 2, atom_type= 2).
Atom no. 1271, " HB2" at (-33.116, -38.154, -58.516),  was assigned atom type "H" (rec_index= 2, atom_type= 2).
Atom no. 1272, " CG " at (-34.756, -39.314, -57.664),  was assigned atom type "C" (rec_index= 1, atom_type= 1).
Atom no. 1273, " HG " at (-35.310, -38.406, -57.328),  was assigned atom type "H" (rec_index= 2, atom_type= 2).
Atom no. 1274, " CD1" at (-35.255, -39.697, -59.030),  was assigned atom type "C" (rec_index= 1, atom_type= 1).
Atom no. 1275, "1HD1" at (-35.076, -38.882, -59.769),  was assigned atom type "H" (rec_index= 2, atom_type= 2).
Atom no. 1276, "2HD1" at (-36.328, -39.998, -59.004),  was assigned atom type "H" (rec_index= 2, atom_type= 2).
Atom no. 1277, "3HD1" at (-34.814, -40.663, -59.371),  was assigned atom type "H" (rec_index= 2, atom_type= 2).
Atom no. 1278, " CD2" at (-35.001, -40.430, -56.652),  was assigned atom type "C" (rec_index= 1, atom_type= 1).
Atom no. 1279, "1HD2" at (-34.631, -40.146, -55.639),  was assigned atom type "H" (rec_index= 2, atom_type= 2).
Atom no. 1280, "2HD2" at (-34.560, -41.396, -56.993),  was assigned atom type "H" (rec_index= 2, atom_type= 2).
Atom no. 1281, "3HD2" at (-36.074, -40.731, -56.626),  was assigned atom type "H" (rec_index= 2, atom_type= 2).
Atom no. 1282, " N  " at (-30.784, -37.086, -57.100),  was assigned atom type "N" (rec_index= 4, atom_type= 4).
Atom no. 1283, " HN " at (-31.477, -36.338, -57.093),  was assigned atom type "HD" (rec_index= 3, atom_type= 3).
Atom no. 1284, " CA " at (-29.419, -36.823, -57.509),  was assigned atom type "C" (rec_index= 1, atom_type= 1).
Atom no. 1285, " HA1" at (-29.212, -37.194, -58.540),  was assigned atom type "H" (rec_index= 2, atom_type= 2).
Atom no. 1286, " HA2" at (-28.687, -37.459, -56.958),  was assigned atom type "H" (rec_index= 2, atom_type= 2).
Atom no. 1287, " C  " at (-29.115, -35.355, -57.364),  was assigned atom type "C" (rec_index= 1, atom_type= 1).
Atom no. 1288, " O  " at (-29.993, -34.537, -57.084),  was assigned atom type "OA" (rec_index= 6, atom_type= 6).
Atom no. 1289, " N  " at (-27.849, -35.031, -57.582),  was assigned atom type "N" (rec_index= 4, atom_type= 4).
Atom no. 1290, " HN " at (-27.182, -35.758, -57.840),  was assigned atom type "HD" (rec_index= 3, atom_type= 3).
Atom no. 1291, " CA " at (-27.398, -33.660, -57.460),  was assigned atom type "C" (rec_index= 1, atom_type= 1).
Atom no. 1292, " HA " at (-28.213, -32.982, -57.806),  was assigned atom type "H" (rec_index= 2, atom_type= 2).
Atom no. 1293, " C  " at (-26.199, -33.479, -58.363),  was assigned atom type "C" (rec_index= 1, atom_type= 1).
Atom no. 1294, " O  " at (-25.370, -34.383, -58.507),  was assigned atom type "OA" (rec_index= 6, atom_type= 6).
Atom no. 1295, " CB " at (-27.070, -33.331, -55.994),  was assigned atom type "C" (rec_index= 1, atom_type= 1).
Atom no. 1296, " HB " at (-27.964, -33.578, -55.375),  was assigned atom type "H" (rec_index= 2, atom_type= 2).
Atom no. 1297, " CG1" at (-26.759, -31.850, -55.807),  was assigned atom type "C" (rec_index= 1, atom_type= 1).
Atom no. 1298, "1HG1" at (-27.563, -31.208, -56.236),  was assigned atom type "H" (rec_index= 2, atom_type= 2).
Atom no. 1299, "2HG1" at (-25.913, -31.527, -56.457),  was assigned atom type "H" (rec_index= 2, atom_type= 2).
Atom no. 1300, " CG2" at (-25.904, -34.183, -55.505),  was assigned atom type "C" (rec_index= 1, atom_type= 1).
Atom no. 1301, "1HG2" at (-25.666, -33.944, -54.442),  was assigned atom type "H" (rec_index= 2, atom_type= 2).
Atom no. 1302, "2HG2" at (-25.010, -34.080, -56.163),  was assigned atom type "H" (rec_index= 2, atom_type= 2).
Atom no. 1303, "3HG2" at (-26.095, -35.272, -55.653),  was assigned atom type "H" (rec_index= 2, atom_type= 2).
Atom no. 1304, " CD1" at (-26.503, -31.517, -54.374),  was assigned atom type "C" (rec_index= 1, atom_type= 1).
Atom no. 1305, "1HD1" at (-26.276, -30.434, -54.237),  was assigned atom type "H" (rec_index= 2, atom_type= 2).
Atom no. 1306, "2HD1" at (-25.699, -32.159, -53.945),  was assigned atom type "H" (rec_index= 2, atom_type= 2).
Atom no. 1307, "3HD1" at (-27.349, -31.840, -53.724),  was assigned atom type "H" (rec_index= 2, atom_type= 2).
Atom no. 1308, " N  " at (-26.094, -32.300, -58.962),  was assigned atom type "N" (rec_index= 4, atom_type= 4).
Atom no. 1309, " HN " at (-26.845, -31.618, -58.854),  was assigned atom type "HD" (rec_index= 3, atom_type= 3).
Atom no. 1310, " CA " at (-24.935, -31.957, -59.768),  was assigned atom type "C" (rec_index= 1, atom_type= 1).
Atom no. 1311, " HA " at (-24.168, -32.759, -59.654),  was assigned atom type "H" (rec_index= 2, atom_type= 2).
Atom no. 1312, " C  " at (-24.377, -30.666, -59.208),  was assigned atom type "C" (rec_index= 1, atom_type= 1).
Atom no. 1313, " O  " at (-25.102, -29.680, -59.066),  was assigned atom type "OA" (rec_index= 6, atom_type= 6).
Atom no. 1314, " CB " at (-25.268, -31.803, -61.252),  was assigned atom type "C" (rec_index= 1, atom_type= 1).
Atom no. 1315, " HB1" at (-25.833, -32.682, -61.640),  was assigned atom type "H" (rec_index= 2, atom_type= 2).
Atom no. 1316, " HB2" at (-26.041, -31.017, -61.421),  was assigned atom type "H" (rec_index= 2, atom_type= 2).
Atom no. 1317, " SG " at (-23.786, -31.492, -62.214),  was assigned atom type "SA" (rec_index= 7, atom_type= 7).
Atom no. 1318, " N  " at (-23.101, -30.690, -58.864),  was assigned atom type "N" (rec_index= 4, atom_type= 4).
Atom no. 1319, " HN " at (-22.543, -31.504, -59.120),  was assigned atom type "HD" (rec_index= 3, atom_type= 3).
Atom no. 1320, " CA " at (-22.456, -29.607, -58.136),  was assigned atom type "C" (rec_index= 1, atom_type= 1).
Atom no. 1321, " HA " at (-23.241, -29.017, -57.607),  was assigned atom type "H" (rec_index= 2, atom_type= 2).
Atom no. 1322, " C  " at (-21.731, -28.685, -59.113),  was assigned atom type "C" (rec_index= 1, atom_type= 1).
Atom no. 1323, " O  " at (-20.554, -28.403, -59.004),  was assigned atom type "OA" (rec_index= 6, atom_type= 6).
Atom no. 1324, " CB " at (-21.503, -30.183, -57.100),  was assigned atom type "C" (rec_index= 1, atom_type= 1).
Atom no. 1325, " HB1" at (-20.707, -30.795, -57.584),  was assigned atom type "H" (rec_index= 2, atom_type= 2).
Atom no. 1326, " HB2" at (-20.867, -29.385, -56.652),  was assigned atom type "H" (rec_index= 2, atom_type= 2).
Atom no. 1327, " CG " at (-22.233, -30.984, -56.013),  was assigned atom type "C" (rec_index= 1, atom_type= 1).
Atom no. 1328, " HG " at (-22.828, -31.784, -56.513),  was assigned atom type "H" (rec_index= 2, atom_type= 2).
Atom no. 1329, " CD1" at (-21.225, -31.651, -55.092),  was assigned atom type "C" (rec_index= 1, atom_type= 1).
Atom no. 1330, "1HD1" at (-20.524, -32.285, -55.684),  was assigned atom type "H" (rec_index= 2, atom_type= 2).
Atom no. 1331, "2HD1" at (-21.722, -32.228, -54.277),  was assigned atom type "H" (rec_index= 2, atom_type= 2).
Atom no. 1332, "3HD1" at (-20.683, -30.909, -54.460),  was assigned atom type "H" (rec_index= 2, atom_type= 2).
Atom no. 1333, " CD2" at (-23.186, -30.121, -55.208),  was assigned atom type "C" (rec_index= 1, atom_type= 1).
Atom no. 1334, "1HD2" at (-23.926, -29.632, -55.884),  was assigned atom type "H" (rec_index= 2, atom_type= 2).
Atom no. 1335, "2HD2" at (-22.644, -29.379, -54.576),  was assigned atom type "H" (rec_index= 2, atom_type= 2).
Atom no. 1336, "3HD2" at (-23.683, -30.698, -54.393),  was assigned atom type "H" (rec_index= 2, atom_type= 2).
Atom no. 1337, " N  " at (-22.530, -28.155, -60.033),  was assigned atom type "N" (rec_index= 4, atom_type= 4).
Atom no. 1338, " HN " at (-23.479, -28.518, -60.120),  was assigned atom type "HD" (rec_index= 3, atom_type= 3).
Atom no. 1339, " CA " at (-22.116, -27.082, -60.922),  was assigned atom type "C" (rec_index= 1, atom_type= 1).
Atom no. 1340, " HA " at (-21.136, -27.347, -61.382),  was assigned atom type "H" (rec_index= 2, atom_type= 2).
Atom no. 1341, " C  " at (-21.964, -25.781, -60.137),  was assigned atom type "C" (rec_index= 1, atom_type= 1).
Atom no. 1342, " O  " at (-22.254, -25.713, -58.936),  was assigned atom type "OA" (rec_index= 6, atom_type= 6).
Atom no. 1343, " CB " at (-23.155, -26.905, -62.027),  was assigned atom type "C" (rec_index= 1, atom_type= 1).
Atom no. 1344, " HB " at (-23.107, -25.853, -62.395),  was assigned atom type "H" (rec_index= 2, atom_type= 2).
Atom no. 1345, " CG2" at (-22.890, -27.812, -63.161),  was assigned atom type "C" (rec_index= 1, atom_type= 1).
Atom no. 1346, "1HG2" at (-23.649, -27.683, -63.968),  was assigned atom type "H" (rec_index= 2, atom_type= 2).
Atom no. 1347, "2HG2" at (-22.822, -28.874, -62.829),  was assigned atom type "H" (rec_index= 2, atom_type= 2).
Atom no. 1348, "3HG2" at (-21.853, -27.688, -63.551),  was assigned atom type "H" (rec_index= 2, atom_type= 2).
Atom no. 1349, " OG1" at (-24.472, -27.145, -61.493),  was assigned atom type "OA" (rec_index= 6, atom_type= 6).
Atom no. 1350, " HG1" at (-25.118, -27.035, -62.180),  was assigned atom type "HD" (rec_index= 3, atom_type= 3).
Atom no. 1351, " N  " at (-21.529, -24.724, -60.837),  was assigned atom type "N" (rec_index= 4, atom_type= 4).
Atom no. 1352, " HN " at (-21.305, -24.827, -61.827),  was assigned atom type "HD" (rec_index= 3, atom_type= 3).
Atom no. 1353, " CA " at (-21.374, -23.424, -60.188),  was assigned atom type "C" (rec_index= 1, atom_type= 1).
Atom no. 1354, " HA " at (-20.552, -23.500, -59.439),  was assigned atom type "H" (rec_index= 2, atom_type= 2).
Atom no. 1355, " C  " at (-22.655, -23.036, -59.460),  was assigned atom type "C" (rec_index= 1, atom_type= 1).
Atom no. 1356, " O  " at (-22.635, -22.710, -58.270),  was assigned atom type "OA" (rec_index= 6, atom_type= 6).
Atom no. 1357, " CB " at (-20.989, -22.367, -61.224),  was assigned atom type "C" (rec_index= 1, atom_type= 1).
Atom no. 1358, " HB1" at (-20.638, -21.424, -60.743),  was assigned atom type "H" (rec_index= 2, atom_type= 2).
Atom no. 1359, " HB2" at (-21.882, -21.961, -61.754),  was assigned atom type "H" (rec_index= 2, atom_type= 2).
Atom no. 1360, " OG " at (-20.024, -22.888, -62.135),  was assigned atom type "OA" (rec_index= 6, atom_type= 6).
Atom no. 1361, " HG " at (-19.785, -22.231, -62.779),  was assigned atom type "HD" (rec_index= 3, atom_type= 3).
Atom no. 1362, " N  " at (-23.787, -23.146, -60.142),  was assigned atom type "N" (rec_index= 4, atom_type= 4).
Atom no. 1363, " HN " at (-23.734, -23.216, -61.158),  was assigned atom type "HD" (rec_index= 3, atom_type= 3).
Atom no. 1364, " CA " at (-25.097, -23.172, -59.520),  was assigned atom type "C" (rec_index= 1, atom_type= 1).
Atom no. 1365, " HA " at (-25.021, -22.736, -58.497),  was assigned atom type "H" (rec_index= 2, atom_type= 2).
Atom no. 1366, " C  " at (-25.547, -24.625, -59.407),  was assigned atom type "C" (rec_index= 1, atom_type= 1).
Atom no. 1367, " O  " at (-25.526, -25.361, -60.400),  was assigned atom type "OA" (rec_index= 6, atom_type= 6).
Atom no. 1368, " CB " at (-26.096, -22.355, -60.334),  was assigned atom type "C" (rec_index= 1, atom_type= 1).
Atom no. 1369, " HB " at (-27.132, -22.622, -60.019),  was assigned atom type "H" (rec_index= 2, atom_type= 2).
Atom no. 1370, " CG2" at (-25.874, -20.851, -60.117),  was assigned atom type "C" (rec_index= 1, atom_type= 1).
Atom no. 1371, "1HG2" at (-26.009, -20.593, -59.041),  was assigned atom type "H" (rec_index= 2, atom_type= 2).
Atom no. 1372, "2HG2" at (-26.526, -20.234, -60.778),  was assigned atom type "H" (rec_index= 2, atom_type= 2).
Atom no. 1373, "3HG2" at (-24.884, -20.516, -60.505),  was assigned atom type "H" (rec_index= 2, atom_type= 2).
Atom no. 1374, " OG1" at (-25.922, -22.688, -61.722),  was assigned atom type "OA" (rec_index= 6, atom_type= 6).
Atom no. 1375, " HG1" at (-26.059, -23.618, -61.856),  was assigned atom type "HD" (rec_index= 3, atom_type= 3).
Atom no. 1376, " N  " at (-25.921, -25.031, -58.188),  was assigned atom type "N" (rec_index= 4, atom_type= 4).
Atom no. 1377, " HN " at (-25.967, -24.342, -57.437),  was assigned atom type "HD" (rec_index= 3, atom_type= 3).
Atom no. 1378, " CA " at (-26.265, -26.413, -57.886),  was assigned atom type "C" (rec_index= 1, atom_type= 1).
Atom no. 1379, " HA " at (-25.452, -27.075, -58.266),  was assigned atom type "H" (rec_index= 2, atom_type= 2).
Atom no. 1380, " C  " at (-27.570, -26.800, -58.572),  was assigned atom type "C" (rec_index= 1, atom_type= 1).
Atom no. 1381, " O  " at (-28.544, -26.034, -58.584),  was assigned atom type "OA" (rec_index= 6, atom_type= 6).
Atom no. 1382, " CB " at (-26.374, -26.593, -56.359),  was assigned atom type "C" (rec_index= 1, atom_type= 1).
Atom no. 1383, " HB " at (-27.062, -25.810, -55.963),  was assigned atom type "H" (rec_index= 2, atom_type= 2).
Atom no. 1384, " CG1" at (-26.954, -27.958, -56.011),  was assigned atom type "C" (rec_index= 1, atom_type= 1).
Atom no. 1385, "1HG1" at (-27.033, -28.088, -54.906),  was assigned atom type "H" (rec_index= 2, atom_type= 2).
Atom no. 1386, "2HG1" at (-26.372, -28.784, -56.482),  was assigned atom type "H" (rec_index= 2, atom_type= 2).
Atom no. 1387, "3HG1" at (-27.933, -28.130, -56.517),  was assigned atom type "H" (rec_index= 2, atom_type= 2).
Atom no. 1388, " CG2" at (-25.011, -26.405, -55.705),  was assigned atom type "C" (rec_index= 1, atom_type= 1).
Atom no. 1389, "1HG2" at (-25.090, -26.535, -54.600),  was assigned atom type "H" (rec_index= 2, atom_type= 2).
Atom no. 1390, "2HG2" at (-24.551, -25.426, -55.976),  was assigned atom type "H" (rec_index= 2, atom_type= 2).
Atom no. 1391, "3HG2" at (-24.241, -27.078, -56.149),  was assigned atom type "H" (rec_index= 2, atom_type= 2).
Atom no. 1392, " N  " at (-27.603, -28.011, -59.114),  was assigned atom type "N" (rec_index= 4, atom_type= 4).
Atom no. 1393, " HN " at (-26.761, -28.584, -59.065),  was assigned atom type "HD" (rec_index= 3, atom_type= 3).
Atom no. 1394, " CA " at (-28.770, -28.563, -59.772),  was assigned atom type "C" (rec_index= 1, atom_type= 1).
Atom no. 1395, " HA " at (-29.596, -27.817, -59.712),  was assigned atom type "H" (rec_index= 2, atom_type= 2).
Atom no. 1396, " C  " at (-29.204, -29.824, -59.040),  was assigned atom type "C" (rec_index= 1, atom_type= 1).
Atom no. 1397, " O  " at (-28.370, -30.641, -58.641),  was assigned atom type "OA" (rec_index= 6, atom_type= 6).
Atom no. 1398, " CB " at (-28.475, -28.842, -61.246),  was assigned atom type "C" (rec_index= 1, atom_type= 1).
Atom no. 1399, " HB1" at (-27.645, -29.579, -61.355),  was assigned atom type "H" (rec_index= 2, atom_type= 2).
Atom no. 1400, " HB2" at (-29.300, -29.428, -61.715),  was assigned atom type "H" (rec_index= 2, atom_type= 2).
Atom no. 1401, " CG " at (-28.188, -27.577, -62.038),  was assigned atom type "C" (rec_index= 1, atom_type= 1).
Atom no. 1402, " HG1" at (-29.045, -26.866, -61.980),  was assigned atom type "H" (rec_index= 2, atom_type= 2).
Atom no. 1403, " HG2" at (-27.407, -26.959, -61.536),  was assigned atom type "H" (rec_index= 2, atom_type= 2).
Atom no. 1404, " CD " at (-27.813, -27.862, -63.480),  was assigned atom type "C" (rec_index= 1, atom_type= 1).
Atom no. 1405, " NE2" at (-26.516, -27.994, -63.760),  was assigned atom type "N" (rec_index= 4, atom_type= 4).
Atom no. 1406, "1HE2" at (-26.264, -28.186, -64.730),  was assigned atom type "HD" (rec_index= 3, atom_type= 3).
Atom no. 1407, "2HE2" at (-25.791, -27.936, -63.045),  was assigned atom type "HD" (rec_index= 3, atom_type= 3).
Atom no. 1408, " OE1" at (-28.683, -27.932, -64.337),  was assigned atom type "OA" (rec_index= 6, atom_type= 6).
Atom no. 1409, " N  " at (-30.511, -29.960, -58.832),  was assigned atom type "N" (rec_index= 4, atom_type= 4).
Atom no. 1410, " HN " at (-31.142, -29.265, -59.231),  was assigned atom type "HD" (rec_index= 3, atom_type= 3).
Atom no. 1411, " CA " at (-31.082, -31.051, -58.064),  was assigned atom type "C" (rec_index= 1, atom_type= 1).
Atom no. 1412, " HA " at (-30.264, -31.732, -57.732),  was assigned atom type "H" (rec_index= 2, atom_type= 2).
Atom no. 1413, " C  " at (-32.028, -31.814, -58.969),  was assigned atom type "C" (rec_index= 1, atom_type= 1).
Atom no. 1414, " O  " at (-32.728, -31.214, -59.788),  was assigned atom type "OA" (rec_index= 6, atom_type= 6).
Atom no. 1415, " CB " at (-31.825, -30.514, -56.827),  was assigned atom type "C" (rec_index= 1, atom_type= 1).
Atom no. 1416, " HB1" at (-32.777, -30.010, -57.113),  was assigned atom type "H" (rec_index= 2, atom_type= 2).
Atom no. 1417, " HB2" at (-32.244, -31.345, -56.213),  was assigned atom type "H" (rec_index= 2, atom_type= 2).
Atom no. 1418, " CG " at (-30.933, -29.587, -55.980),  was assigned atom type "C" (rec_index= 1, atom_type= 1).
Atom no. 1419, " HG " at (-30.241, -29.064, -56.681),  was assigned atom type "H" (rec_index= 2, atom_type= 2).
Atom no. 1420, " CD1" at (-31.737, -28.516, -55.259),  was assigned atom type "C" (rec_index= 1, atom_type= 1).
Atom no. 1421, "1HD1" at (-32.368, -27.944, -55.979),  was assigned atom type "H" (rec_index= 2, atom_type= 2).
Atom no. 1422, "2HD1" at (-31.082, -27.843, -54.658),  was assigned atom type "H" (rec_index= 2, atom_type= 2).
Atom no. 1423, "3HD1" at (-32.344, -28.945, -54.428),  was assigned atom type "H" (rec_index= 2, atom_type= 2).
Atom no. 1424, " CD2" at (-30.074, -30.366, -54.999),  was assigned atom type "C" (rec_index= 1, atom_type= 1).
Atom no. 1425, "1HD2" at (-29.485, -31.151, -55.528),  was assigned atom type "H" (rec_index= 2, atom_type= 2).
Atom no. 1426, "2HD2" at (-30.681, -30.795, -54.168),  was assigned atom type "H" (rec_index= 2, atom_type= 2).
Atom no. 1427, "3HD2" at (-29.419, -29.693, -54.398),  was assigned atom type "H" (rec_index= 2, atom_type= 2).
Atom no. 1428, " N  " at (-32.026, -33.133, -58.850),  was assigned atom type "N" (rec_index= 4, atom_type= 4).
Atom no. 1429, " HN " at (-31.482, -33.559, -58.100),  was assigned atom type "HD" (rec_index= 3, atom_type= 3).
Atom no. 1430, " CA " at (-32.773, -33.996, -59.752),  was assigned atom type "C" (rec_index= 1, atom_type= 1).
Atom no. 1431, " HA " at (-33.341, -33.355, -60.465),  was assigned atom type "H" (rec_index= 2, atom_type= 2).
Atom no. 1432, " C  " at (-33.764, -34.825, -58.955),  was assigned atom type "C" (rec_index= 1, atom_type= 1).
Atom no. 1433, " O  " at (-33.390, -35.489, -57.977),  was assigned atom type "OA" (rec_index= 6, atom_type= 6).
Atom no. 1434, " CB " at (-31.842, -34.921, -60.561),  was assigned atom type "C" (rec_index= 1, atom_type= 1).
Atom no. 1435, " HB " at (-31.040, -35.298, -59.885),  was assigned atom type "H" (rec_index= 2, atom_type= 2).
Atom no. 1436, " CG1" at (-31.189, -34.161, -61.716),  was assigned atom type "C" (rec_index= 1, atom_type= 1).
Atom no. 1437, "1HG1" at (-30.822, -34.875, -62.489),  was assigned atom type "H" (rec_index= 2, atom_type= 2).
Atom no. 1438, "2HG1" at (-31.963, -33.617, -62.307),  was assigned atom type "H" (rec_index= 2, atom_type= 2).
Atom no. 1439, " CG2" at (-32.623, -36.104, -61.089),  was assigned atom type "C" (rec_index= 1, atom_type= 1).
Atom no. 1440, "1HG2" at (-31.950, -36.773, -61.674),  was assigned atom type "H" (rec_index= 2, atom_type= 2).
Atom no. 1441, "2HG2" at (-33.514, -35.787, -61.679),  was assigned atom type "H" (rec_index= 2, atom_type= 2).
Atom no. 1442, "3HG2" at (-33.154, -36.652, -60.276),  was assigned atom type "H" (rec_index= 2, atom_type= 2).
Atom no. 1443, " CD1" at (-30.088, -33.221, -61.311),  was assigned atom type "C" (rec_index= 1, atom_type= 1).
Atom no. 1444, "1HD1" at (-29.612, -32.667, -62.153),  was assigned atom type "H" (rec_index= 2, atom_type= 2).
Atom no. 1445, "2HD1" at (-29.314, -33.765, -60.720),  was assigned atom type "H" (rec_index= 2, atom_type= 2).
Atom no. 1446, "3HD1" at (-30.455, -32.507, -60.538),  was assigned atom type "H" (rec_index= 2, atom_type= 2).
Atom no. 1447, " N  " at (-35.014, -34.827, -59.413),  was assigned atom type "N" (rec_index= 4, atom_type= 4).
Atom no. 1448, " HN " at (-35.267, -34.179, -60.159),  was assigned atom type "HD" (rec_index= 3, atom_type= 3).
Atom no. 1449, " CA " at (-36.028, -35.721, -58.885),  was assigned atom type "C" (rec_index= 1, atom_type= 1).
Atom no. 1450, " HA " at (-35.522, -36.607, -58.436),  was assigned atom type "H" (rec_index= 2, atom_type= 2).
Atom no. 1451, " C  " at (-36.888, -36.192, -60.046),  was assigned atom type "C" (rec_index= 1, atom_type= 1).
Atom no. 1452, " O  " at (-36.739, -35.754, -61.195),  was assigned atom type "OA" (rec_index= 6, atom_type= 6).
Atom no. 1453, " CB " at (-36.887, -35.044, -57.800),  was assigned atom type "C" (rec_index= 1, atom_type= 1).
Atom no. 1454, " HB1" at (-37.424, -35.809, -57.192),  was assigned atom type "H" (rec_index= 2, atom_type= 2).
Atom no. 1455, " HB2" at (-36.239, -34.596, -57.011),  was assigned atom type "H" (rec_index= 2, atom_type= 2).
Atom no. 1456, " CG " at (-37.884, -33.988, -58.350),  was assigned atom type "C" (rec_index= 1, atom_type= 1).
Atom no. 1457, " HG1" at (-37.364, -33.269, -59.025),  was assigned atom type "H" (rec_index= 2, atom_type= 2).
Atom no. 1458, " HG2" at (-38.588, -34.452, -59.080),  was assigned atom type "H" (rec_index= 2, atom_type= 2).
Atom no. 1459, " SD " at (-38.791, -33.110, -57.057),  was assigned atom type "SA" (rec_index= 7, atom_type= 7).
Atom no. 1460, " CE " at (-39.830, -34.413, -56.378),  was assigned atom type "C" (rec_index= 1, atom_type= 1).
Atom no. 1461, " HE1" at (-40.390, -33.871, -55.580),  was assigned atom type "H" (rec_index= 2, atom_type= 2).
Atom no. 1462, " HE2" at (-39.284, -35.323, -56.037),  was assigned atom type "H" (rec_index= 2, atom_type= 2).
Atom no. 1463, " HE3" at (-40.466, -34.946, -57.123),  was assigned atom type "H" (rec_index= 2, atom_type= 2).
Atom no. 1464, " N  " at (-37.803, -37.086, -59.718),  was assigned atom type "N" (rec_index= 4, atom_type= 4).
Atom no. 1465, " HN " at (-37.846, -37.412, -58.752),  was assigned atom type "HD" (rec_index= 3, atom_type= 3).
Atom no. 1466, " CA " at (-38.747, -37.621, -60.676),  was assigned atom type "C" (rec_index= 1, atom_type= 1).
Atom no. 1467, " HA " at (-38.189, -38.094, -61.518),  was assigned atom type "H" (rec_index= 2, atom_type= 2).
Atom no. 1468, " C  " at (-39.628, -36.501, -61.222),  was assigned atom type "C" (rec_index= 1, atom_type= 1).
Atom no. 1469, " O  " at (-40.049, -35.605, -60.485),  was assigned atom type "OA" (rec_index= 6, atom_type= 6).
Atom no. 1470, " CB " at (-39.583, -38.685, -59.962),  was assigned atom type "C" (rec_index= 1, atom_type= 1).
Atom no. 1471, " HB1" at (-40.272, -38.197, -59.234),  was assigned atom type "H" (rec_index= 2, atom_type= 2).
Atom no. 1472, " HB2" at (-38.935, -39.269, -59.267),  was assigned atom type "H" (rec_index= 2, atom_type= 2).
Atom no. 1473, " CG " at (-40.354, -39.619, -60.838),  was assigned atom type "C" (rec_index= 1, atom_type= 1).
Atom no. 1474, " HG1" at (-41.082, -39.072, -61.482),  was assigned atom type "H" (rec_index= 2, atom_type= 2).
Atom no. 1475, " HG2" at (-39.712, -40.055, -61.639),  was assigned atom type "H" (rec_index= 2, atom_type= 2).
Atom no. 1476, " CD " at (-41.038, -40.704, -60.014),  was assigned atom type "C" (rec_index= 1, atom_type= 1).
Atom no. 1477, " NE2" at (-40.794, -41.982, -60.355),  was assigned atom type "N" (rec_index= 4, atom_type= 4).
Atom no. 1478, "1HE2" at (-41.252, -42.708, -59.804),  was assigned atom type "HD" (rec_index= 3, atom_type= 3).
Atom no. 1479, "2HE2" at (-40.216, -42.239, -61.155),  was assigned atom type "HD" (rec_index= 3, atom_type= 3).
Atom no. 1480, " OE1" at (-41.730, -40.397, -59.057),  was assigned atom type "OA" (rec_index= 6, atom_type= 6).
Atom no. 1481, " N  " at (-39.889, -36.535, -62.524),  was assigned atom type "N" (rec_index= 4, atom_type= 4).
Atom no. 1482, " HN " at (-39.472, -37.263, -63.105),  was assigned atom type "HD" (rec_index= 3, atom_type= 3).
Atom no. 1483, " CA " at (-40.762, -35.546, -63.127),  was assigned atom type "C" (rec_index= 1, atom_type= 1).
Atom no. 1484, " HA " at (-40.595, -34.568, -62.618),  was assigned atom type "H" (rec_index= 2, atom_type= 2).
Atom no. 1485, " C  " at (-42.217, -35.951, -62.933),  was assigned atom type "C" (rec_index= 1, atom_type= 1).
Atom no. 1486, " O  " at (-42.619, -37.063, -63.297),  was assigned atom type "OA" (rec_index= 6, atom_type= 6).
Atom no. 1487, " CB " at (-40.447, -35.382, -64.611),  was assigned atom type "C" (rec_index= 1, atom_type= 1).
Atom no. 1488, " HB1" at (-40.456, -36.373, -65.122),  was assigned atom type "H" (rec_index= 2, atom_type= 2).
Atom no. 1489, " HB2" at (-39.377, -35.104, -64.752),  was assigned atom type "H" (rec_index= 2, atom_type= 2).
Atom no. 1490, " CG " at (-41.352, -34.399, -65.344),  was assigned atom type "C" (rec_index= 1, atom_type= 1).
Atom no. 1491, " HG " at (-42.398, -34.592, -65.010),  was assigned atom type "H" (rec_index= 2, atom_type= 2).
Atom no. 1492, " CD1" at (-41.008, -32.938, -64.979),  was assigned atom type "C" (rec_index= 1, atom_type= 1).
Atom no. 1493, "1HD1" at (-41.039, -32.799, -63.873),  was assigned atom type "H" (rec_index= 2, atom_type= 2).
Atom no. 1494, "2HD1" at (-41.667, -32.210, -65.508),  was assigned atom type "H" (rec_index= 2, atom_type= 2).
Atom no. 1495, "3HD1" at (-40.031, -32.620, -65.411),  was assigned atom type "H" (rec_index= 2, atom_type= 2).
Atom no. 1496, " CD2" at (-41.311, -34.583, -66.813),  was assigned atom type "C" (rec_index= 1, atom_type= 1).
Atom no. 1497, "1HD2" at (-41.559, -35.638, -67.076),  was assigned atom type "H" (rec_index= 2, atom_type= 2).
Atom no. 1498, "2HD2" at (-40.334, -34.265, -67.245),  was assigned atom type "H" (rec_index= 2, atom_type= 2).
Atom no. 1499, "3HD2" at (-41.970, -33.855, -67.342),  was assigned atom type "H" (rec_index= 2, atom_type= 2).
Atom no. 1500, " N  " at (-43.016, -35.030, -62.387),  was assigned atom type "N" (rec_index= 4, atom_type= 4).
Atom no. 1501, " HN " at (-42.616, -34.134, -62.108),  was assigned atom type "HD" (rec_index= 3, atom_type= 3).
Atom no. 1502, " CA " at (-44.440, -35.261, -62.176),  was assigned atom type "C" (rec_index= 1, atom_type= 1).
Atom no. 1503, " HA " at (-44.651, -36.353, -62.259),  was assigned atom type "H" (rec_index= 2, atom_type= 2).
Atom no. 1504, " C  " at (-45.200, -34.521, -63.260),  was assigned atom type "C" (rec_index= 1, atom_type= 1).
Atom no. 1505, " O  " at (-45.397, -33.301, -63.143),  was assigned atom type "OA" (rec_index= 6, atom_type= 6).
Atom no. 1506, " CB " at (-44.866, -34.770, -60.795),  was assigned atom type "C" (rec_index= 1, atom_type= 1).
Atom no. 1507, " HB1" at (-45.941, -34.996, -60.602),  was assigned atom type "H" (rec_index= 2, atom_type= 2).
Atom no. 1508, " HB2" at (-44.909, -33.656, -60.760),  was assigned atom type "H" (rec_index= 2, atom_type= 2).
Atom no. 1509, " CG " at (-43.996, -35.311, -59.705),  was assigned atom type "C" (rec_index= 1, atom_type= 1).
Atom no. 1510, " HG1" at (-44.136, -34.749, -58.752),  was assigned atom type "H" (rec_index= 2, atom_type= 2).
Atom no. 1511, " HG2" at (-42.921, -35.077, -59.886),  was assigned atom type "H" (rec_index= 2, atom_type= 2).
Atom no. 1512, " SD " at (-44.256, -37.063, -59.476),  was assigned atom type "SA" (rec_index= 7, atom_type= 7).
Atom no. 1513, " CE " at (-43.479, -37.381, -57.885),  was assigned atom type "C" (rec_index= 1, atom_type= 1).
Atom no. 1514, " HE1" at (-43.641, -38.475, -57.742),  was assigned atom type "H" (rec_index= 2, atom_type= 2).
Atom no. 1515, " HE2" at (-43.850, -36.742, -57.050),  was assigned atom type "H" (rec_index= 2, atom_type= 2).
Atom no. 1516, " HE3" at (-42.415, -37.055, -57.813),  was assigned atom type "H" (rec_index= 2, atom_type= 2).
Atom no. 1517, " N  " at (-45.634, -35.192, -64.331),  was assigned atom type "N" (rec_index= 4, atom_type= 4).
Atom no. 1518, " CA " at (-46.312, -34.478, -65.434),  was assigned atom type "C" (rec_index= 1, atom_type= 1).
Atom no. 1519, " HA " at (-45.608, -33.740, -65.884),  was assigned atom type "H" (rec_index= 2, atom_type= 2).
Atom no. 1520, " C  " at (-47.596, -33.767, -65.025),  was assigned atom type "C" (rec_index= 1, atom_type= 1).
Atom no. 1521, " O  " at (-48.051, -32.889, -65.766),  was assigned atom type "OA" (rec_index= 6, atom_type= 6).
Atom no. 1522, " CB " at (-46.609, -35.586, -66.456),  was assigned atom type "C" (rec_index= 1, atom_type= 1).
Atom no. 1523, " HB1" at (-47.590, -35.466, -66.971),  was assigned atom type "H" (rec_index= 2, atom_type= 2).
Atom no. 1524, " HB2" at (-45.971, -35.533, -67.369),  was assigned atom type "H" (rec_index= 2, atom_type= 2).
Atom no. 1525, " CG " at (-46.479, -36.877, -65.708),  was assigned atom type "C" (rec_index= 1, atom_type= 1).
Atom no. 1526, " HG1" at (-47.459, -37.286, -65.367),  was assigned atom type "H" (rec_index= 2, atom_type= 2).
Atom no. 1527, " HG2" at (-46.186, -37.733, -66.360),  was assigned atom type "H" (rec_index= 2, atom_type= 2).
Atom no. 1528, " CD " at (-45.517, -36.639, -64.582),  was assigned atom type "C" (rec_index= 1, atom_type= 1).
Atom no. 1529, " HD1" at (-44.478, -36.991, -64.780),  was assigned atom type "H" (rec_index= 2, atom_type= 2).
Atom no. 1530, " HD2" at (-45.688, -37.279, -63.685),  was assigned atom type "H" (rec_index= 2, atom_type= 2).
Atom no. 1531, " N  " at (-48.234, -34.171, -63.929),  was assigned atom type "N" (rec_index= 4, atom_type= 4).
Atom no. 1532, " HN " at (-47.831, -34.916, -63.361),  was assigned atom type "HD" (rec_index= 3, atom_type= 3).
Atom no. 1533, " CA " at (-49.520, -33.558, -63.519),  was assigned atom type "C" (rec_index= 1, atom_type= 1).
Atom no. 1534, " HA " at (-50.075, -33.307, -64.453),  was assigned atom type "H" (rec_index= 2, atom_type= 2).
Atom no. 1535, " C  " at (-49.253, -32.247, -62.792),  was assigned atom type "C" (rec_index= 1, atom_type= 1).
Atom no. 1536, " O  " at (-50.188, -31.526, -62.654),  was assigned atom type "OA" (rec_index= 6, atom_type= 6).
Atom no. 1537, " CB " at (-50.400, -34.508, -62.718),  was assigned atom type "C" (rec_index= 1, atom_type= 1).
Atom no. 1538, " HB1" at (-49.791, -35.001, -61.925),  was assigned atom type "H" (rec_index= 2, atom_type= 2).
Atom no. 1539, " HB2" at (-51.113, -33.919, -62.094),  was assigned atom type "H" (rec_index= 2, atom_type= 2).
Atom no. 1540, " CG " at (-51.153, -35.550, -63.491),  was assigned atom type "A" (rec_index= 0, atom_type= 0).
Atom no. 1541, " CD1" at (-52.350, -35.243, -64.108),  was assigned atom type "A" (rec_index= 0, atom_type= 0).
Atom no. 1542, " HD1" at (-52.751, -34.218, -64.043),  was assigned atom type "H" (rec_index= 2, atom_type= 2).
Atom no. 1543, " CD2" at (-50.685, -36.847, -63.562),  was assigned atom type "A" (rec_index= 0, atom_type= 0).
Atom no. 1544, " HD2" at (-49.743, -37.117, -63.057),  was assigned atom type "H" (rec_index= 2, atom_type= 2).
Atom no. 1545, " CE1" at (-53.050, -36.209, -64.806),  was assigned atom type "A" (rec_index= 0, atom_type= 0).
Atom no. 1546, " HE1" at (-54.001, -35.950, -65.302),  was assigned atom type "H" (rec_index= 2, atom_type= 2).
Atom no. 1547, " CE2" at (-51.388, -37.809, -64.261),  was assigned atom type "A" (rec_index= 0, atom_type= 0).
Atom no. 1548, " HE2" at (-51.000, -38.840, -64.318),  was assigned atom type "H" (rec_index= 2, atom_type= 2).
Atom no. 1549, " CZ " at (-52.565, -37.488, -64.883),  was assigned atom type "A" (rec_index= 0, atom_type= 0).
Atom no. 1550, " HZ " at (-53.121, -38.257, -65.445),  was assigned atom type "H" (rec_index= 2, atom_type= 2).
Atom no. 1551, " N  " at (-48.010, -31.976, -62.403),  was assigned atom type "N" (rec_index= 4, atom_type= 4).
Atom no. 1552, " HN " at (-47.288, -32.674, -62.579),  was assigned atom type "HD" (rec_index= 3, atom_type= 3).
Atom no. 1553, " CA " at (-47.618, -30.726, -61.733),  was assigned atom type "C" (rec_index= 1, atom_type= 1).
Atom no. 1554, " HA1" at (-46.545, -30.499, -61.934),  was assigned atom type "H" (rec_index= 2, atom_type= 2).
Atom no. 1555, " HA2" at (-48.097, -29.852, -62.233),  was assigned atom type "H" (rec_index= 2, atom_type= 2).
Atom no. 1556, " C  " at (-47.893, -30.695, -60.237),  was assigned atom type "C" (rec_index= 1, atom_type= 1).
Atom no. 1557, " O  " at (-48.137, -31.751, -59.668),  was assigned atom type "OA" (rec_index= 6, atom_type= 6).
Atom no. 1558, " N  " at (-47.852, -29.499, -59.643),  was assigned atom type "N" (rec_index= 4, atom_type= 4).
Atom no. 1559, " HN " at (-47.611, -28.663, -60.175),  was assigned atom type "HD" (rec_index= 3, atom_type= 3).
Atom no. 1560, " CA " at (-48.154, -29.412, -58.238),  was assigned atom type "C" (rec_index= 1, atom_type= 1).
Atom no. 1561, " HA " at (-47.790, -30.340, -57.739),  was assigned atom type "H" (rec_index= 2, atom_type= 2).
Atom no. 1562, " C  " at (-49.667, -29.319, -58.045),  was assigned atom type "C" (rec_index= 1, atom_type= 1).
Atom no. 1563, " O  " at (-50.414, -28.982, -58.964),  was assigned atom type "OA" (rec_index= 6, atom_type= 6).
Atom no. 1564, " CB " at (-47.429, -28.213, -57.623),  was assigned atom type "C" (rec_index= 1, atom_type= 1).
Atom no. 1565, " HB1" at (-46.328, -28.328, -57.758),  was assigned atom type "H" (rec_index= 2, atom_type= 2).
Atom no. 1566, " HB2" at (-47.502, -28.258, -56.511),  was assigned atom type "H" (rec_index= 2, atom_type= 2).
Atom no. 1567, " SG " at (-47.957, -26.554, -58.214),  was assigned atom type "SA" (rec_index= 7, atom_type= 7).
Atom no. 1568, " N  " at (-50.108, -29.645, -56.834),  was assigned atom type "N" (rec_index= 4, atom_type= 4).
Atom no. 1569, " HN " at (-49.434, -29.858, -56.099),  was assigned atom type "HD" (rec_index= 3, atom_type= 3).
Atom no. 1570, " CA " at (-51.545, -29.705, -56.531),  was assigned atom type "C" (rec_index= 1, atom_type= 1).
Atom no. 1571, " HA " at (-52.033, -30.345, -57.302),  was assigned atom type "H" (rec_index= 2, atom_type= 2).
Atom no. 1572, " C  " at (-52.222, -28.330, -56.559),  was assigned atom type "C" (rec_index= 1, atom_type= 1).
Atom no. 1573, " O  " at (-53.417, -28.235, -56.859),  was assigned atom type "OA" (rec_index= 6, atom_type= 6).
Atom no. 1574, " CB " at (-51.752, -30.363, -55.173),  was assigned atom type "C" (rec_index= 1, atom_type= 1).
Atom no. 1575, " HB1" at (-51.324, -29.697, -54.388),  was assigned atom type "H" (rec_index= 2, atom_type= 2).
Atom no. 1576, " HB2" at (-51.079, -31.249, -55.102),  was assigned atom type "H" (rec_index= 2, atom_type= 2).
Atom no. 1577, " CG " at (-53.144, -30.780, -54.745),  was assigned atom type "C" (rec_index= 1, atom_type= 1).
Atom no. 1578, " HG " at (-53.752, -29.867, -54.546),  was assigned atom type "H" (rec_index= 2, atom_type= 2).
Atom no. 1579, " CD1" at (-53.809, -31.586, -55.815),  was assigned atom type "C" (rec_index= 1, atom_type= 1).
Atom no. 1580, "1HD1" at (-53.927, -31.014, -56.765),  was assigned atom type "H" (rec_index= 2, atom_type= 2).
Atom no. 1581, "2HD1" at (-54.787, -31.991, -55.465),  was assigned atom type "H" (rec_index= 2, atom_type= 2).
Atom no. 1582, "3HD1" at (-53.270, -32.547, -55.988),  was assigned atom type "H" (rec_index= 2, atom_type= 2).
Atom no. 1583, " CD2" at (-52.985, -31.548, -53.469),  was assigned atom type "C" (rec_index= 1, atom_type= 1).
Atom no. 1584, "1HD2" at (-52.489, -30.947, -52.671),  was assigned atom type "H" (rec_index= 2, atom_type= 2).
Atom no. 1585, "2HD2" at (-52.446, -32.509, -53.642),  was assigned atom type "H" (rec_index= 2, atom_type= 2).
Atom no. 1586, "3HD2" at (-53.963, -31.953, -53.119),  was assigned atom type "H" (rec_index= 2, atom_type= 2).
Atom no. 1587, " N  " at (-51.485, -27.256, -56.275),  was assigned atom type "N" (rec_index= 4, atom_type= 4).
Atom no. 1588, " HN " at (-50.522, -27.368, -55.958),  was assigned atom type "HD" (rec_index= 3, atom_type= 3).
Atom no. 1589, " CA " at (-52.055, -25.918, -56.418),  was assigned atom type "C" (rec_index= 1, atom_type= 1).
Atom no. 1590, " HA " at (-52.955, -25.844, -55.765),  was assigned atom type "H" (rec_index= 2, atom_type= 2).
Atom no. 1591, " C  " at (-52.480, -25.672, -57.857),  was assigned atom type "C" (rec_index= 1, atom_type= 1).
Atom no. 1592, " O  " at (-53.598, -25.223, -58.113),  was assigned atom type "OA" (rec_index= 6, atom_type= 6).
Atom no. 1593, " CB " at (-51.043, -24.859, -55.974),  was assigned atom type "C" (rec_index= 1, atom_type= 1).
Atom no. 1594, " HB1" at (-50.081, -25.019, -56.515),  was assigned atom type "H" (rec_index= 2, atom_type= 2).
Atom no. 1595, " HB2" at (-50.730, -25.067, -54.924),  was assigned atom type "H" (rec_index= 2, atom_type= 2).
Atom no. 1596, " CG " at (-51.453, -23.393, -56.097),  was assigned atom type "C" (rec_index= 1, atom_type= 1).
Atom no. 1597, " HG " at (-51.769, -23.221, -57.153),  was assigned atom type "H" (rec_index= 2, atom_type= 2).
Atom no. 1598, " CD1" at (-52.676, -23.082, -55.188),  was assigned atom type "C" (rec_index= 1, atom_type= 1).
Atom no. 1599, "1HD1" at (-53.530, -23.767, -55.397),  was assigned atom type "H" (rec_index= 2, atom_type= 2).
Atom no. 1600, "2HD1" at (-52.983, -22.013, -55.271),  was assigned atom type "H" (rec_index= 2, atom_type= 2).
Atom no. 1601, "3HD1" at (-52.395, -23.100, -54.109),  was assigned atom type "H" (rec_index= 2, atom_type= 2).
Atom no. 1602, " CD2" at (-50.281, -22.453, -55.810),  was assigned atom type "C" (rec_index= 1, atom_type= 1).
Atom no. 1603, "1HD2" at (-49.404, -22.676, -56.462),  was assigned atom type "H" (rec_index= 2, atom_type= 2).
Atom no. 1604, "2HD2" at (-50.000, -22.471, -54.731),  was assigned atom type "H" (rec_index= 2, atom_type= 2).
Atom no. 1605, "3HD2" at (-50.588, -21.384, -55.893),  was assigned atom type "H" (rec_index= 2, atom_type= 2).
Atom no. 1606, " N  " at (-51.586, -25.926, -58.818),  was assigned atom type "N" (rec_index= 4, atom_type= 4).
Atom no. 1607, " HN " at (-50.646, -26.240, -58.577),  was assigned atom type "HD" (rec_index= 3, atom_type= 3).
Atom no. 1608, " CA " at (-51.969, -25.749, -60.216),  was assigned atom type "C" (rec_index= 1, atom_type= 1).
Atom no. 1609, " HA " at (-52.396, -24.726, -60.337),  was assigned atom type "H" (rec_index= 2, atom_type= 2).
Atom no. 1610, " C  " at (-53.023, -26.764, -60.646),  was assigned atom type "C" (rec_index= 1, atom_type= 1).
Atom no. 1611, " O  " at (-53.888, -26.449, -61.469),  was assigned atom type "OA" (rec_index= 6, atom_type= 6).
Atom no. 1612, " CB " at (-50.735, -25.866, -61.114),  was assigned atom type "C" (rec_index= 1, atom_type= 1).
Atom no. 1613, " HB1" at (-50.214, -26.839, -60.955),  was assigned atom type "H" (rec_index= 2, atom_type= 2).
Atom no. 1614, " HB2" at (-51.027, -25.991, -62.183),  was assigned atom type "H" (rec_index= 2, atom_type= 2).
Atom no. 1615, " CG " at (-49.777, -24.700, -60.943),  was assigned atom type "C" (rec_index= 1, atom_type= 1).
Atom no. 1616, " OD1" at (-50.197, -23.672, -60.347),  was assigned atom type "OA" (rec_index= 6, atom_type= 6).
Atom no. 1617, " OD2" at (-48.600, -24.836, -61.365),  was assigned atom type "OA" (rec_index= 6, atom_type= 6).
Atom no. 1618, " N  " at (-52.979, -27.972, -60.094),  was assigned atom type "N" (rec_index= 4, atom_type= 4).
Atom no. 1619, " HN " at (-52.257, -28.190, -59.407),  was assigned atom type "HD" (rec_index= 3, atom_type= 3).
Atom no. 1620, " CA " at (-53.956, -28.986, -60.464),  was assigned atom type "C" (rec_index= 1, atom_type= 1).
Atom no. 1621, " HA " at (-53.994, -29.053, -61.576),  was assigned atom type "H" (rec_index= 2, atom_type= 2).
Atom no. 1622, " C  " at (-55.345, -28.597, -59.952),  was assigned atom type "C" (rec_index= 1, atom_type= 1).
Atom no. 1623, " O  " at (-56.345, -28.704, -60.683),  was assigned atom type "OA" (rec_index= 6, atom_type= 6).
Atom no. 1624, " CB " at (-53.523, -30.350, -59.906),  was assigned atom type "C" (rec_index= 1, atom_type= 1).
Atom no. 1625, " HB1" at (-53.450, -30.323, -58.794),  was assigned atom type "H" (rec_index= 2, atom_type= 2).
Atom no. 1626, " HB2" at (-52.456, -30.563, -60.151),  was assigned atom type "H" (rec_index= 2, atom_type= 2).
Atom no. 1627, " CG " at (-54.417, -31.471, -60.363),  was assigned atom type "A" (rec_index= 0, atom_type= 0).
Atom no. 1628, " CD1" at (-54.153, -32.161, -61.542),  was assigned atom type "A" (rec_index= 0, atom_type= 0).
Atom no. 1629, " HD1" at (-53.262, -31.900, -62.138),  was assigned atom type "H" (rec_index= 2, atom_type= 2).
Atom no. 1630, " CD2" at (-55.559, -31.810, -59.636),  was assigned atom type "A" (rec_index= 0, atom_type= 0).
Atom no. 1631, " HD2" at (-55.793, -31.263, -58.707),  was assigned atom type "H" (rec_index= 2, atom_type= 2).
Atom no. 1632, " CE1" at (-54.990, -33.166, -61.974),  was assigned atom type "A" (rec_index= 0, atom_type= 0).
Atom no. 1633, " HE1" at (-54.767, -33.716, -62.904),  was assigned atom type "H" (rec_index= 2, atom_type= 2).
Atom no. 1634, " CE2" at (-56.389, -32.806, -60.055),  was assigned atom type "A" (rec_index= 0, atom_type= 0).
Atom no. 1635, " HE2" at (-57.277, -33.074, -59.459),  was assigned atom type "H" (rec_index= 2, atom_type= 2).
Atom no. 1636, " CZ " at (-56.113, -33.478, -61.229),  was assigned atom type "A" (rec_index= 0, atom_type= 0).
Atom no. 1637, " OH " at (-56.968, -34.463, -61.649),  was assigned atom type "OA" (rec_index= 6, atom_type= 6).
Atom no. 1638, " HH " at (-57.739, -34.677, -61.137),  was assigned atom type "HD" (rec_index= 3, atom_type= 3).
Atom no. 1639, " N  " at (-55.428, -28.133, -58.701),  was assigned atom type "N" (rec_index= 4, atom_type= 4).
Atom no. 1640, " HN " at (-54.591, -28.041, -58.125),  was assigned atom type "HD" (rec_index= 3, atom_type= 3).
Atom no. 1641, " CA " at (-56.740, -27.759, -58.173),  was assigned atom type "C" (rec_index= 1, atom_type= 1).
Atom no. 1642, " HA " at (-57.445, -28.590, -58.410),  was assigned atom type "H" (rec_index= 2, atom_type= 2).
Atom no. 1643, " C  " at (-57.277, -26.502, -58.840),  was assigned atom type "C" (rec_index= 1, atom_type= 1).
Atom no. 1644, " O  " at (-58.482, -26.387, -59.043),  was assigned atom type "OA" (rec_index= 6, atom_type= 6).
Atom no. 1645, " CB " at (-56.706, -27.607, -56.640),  was assigned atom type "C" (rec_index= 1, atom_type= 1).
Atom no. 1646, " HB " at (-55.969, -26.826, -56.338),  was assigned atom type "H" (rec_index= 2, atom_type= 2).
Atom no. 1647, " CG1" at (-58.042, -27.264, -56.170),  was assigned atom type "C" (rec_index= 1, atom_type= 1).
Atom no. 1648, "1HG1" at (-58.276, -26.290, -56.660),  was assigned atom type "H" (rec_index= 2, atom_type= 2).
Atom no. 1649, "2HG1" at (-58.141, -27.247, -55.059),  was assigned atom type "H" (rec_index= 2, atom_type= 2).
Atom no. 1650, "3HG1" at (-58.804, -28.058, -56.353),  was assigned atom type "H" (rec_index= 2, atom_type= 2).
Atom no. 1651, " CG2" at (-56.388, -28.928, -55.975),  was assigned atom type "C" (rec_index= 1, atom_type= 1).
Atom no. 1652, "1HG2" at (-55.366, -29.190, -56.335),  was assigned atom type "H" (rec_index= 2, atom_type= 2).
Atom no. 1653, "2HG2" at (-57.150, -29.722, -56.158),  was assigned atom type "H" (rec_index= 2, atom_type= 2).
Atom no. 1654, "3HG2" at (-56.487, -28.911, -54.864),  was assigned atom type "H" (rec_index= 2, atom_type= 2).
Atom no. 1655, " N  " at (-56.418, -25.566, -59.251),  was assigned atom type "N" (rec_index= 4, atom_type= 4).
Atom no. 1656, " HN " at (-55.419, -25.670, -59.075),  was assigned atom type "HD" (rec_index= 3, atom_type= 3).
Atom no. 1657, " CA " at (-56.927, -24.389, -59.957),  was assigned atom type "C" (rec_index= 1, atom_type= 1).
Atom no. 1658, " HA " at (-57.770, -23.963, -59.365),  was assigned atom type "H" (rec_index= 2, atom_type= 2).
Atom no. 1659, " C  " at (-57.448, -24.744, -61.344),  was assigned atom type "C" (rec_index= 1, atom_type= 1).
Atom no. 1660, " O  " at (-58.446, -24.179, -61.804),  was assigned atom type "OA" (rec_index= 6, atom_type= 6).
Atom no. 1661, " CB " at (-55.846, -23.320, -60.087),  was assigned atom type "C" (rec_index= 1, atom_type= 1).
Atom no. 1662, " HB1" at (-54.949, -23.731, -60.606),  was assigned atom type "H" (rec_index= 2, atom_type= 2).
Atom no. 1663, " HB2" at (-56.151, -22.543, -60.826),  was assigned atom type "H" (rec_index= 2, atom_type= 2).
Atom no. 1664, " CG " at (-55.460, -22.690, -58.793),  was assigned atom type "C" (rec_index= 1, atom_type= 1).
Atom no. 1665, " HG1" at (-56.348, -22.281, -58.257),  was assigned atom type "H" (rec_index= 2, atom_type= 2).
Atom no. 1666, " HG2" at (-55.145, -23.454, -58.045),  was assigned atom type "H" (rec_index= 2, atom_type= 2).
Atom no. 1667, " CD " at (-54.405, -21.643, -58.986),  was assigned atom type "C" (rec_index= 1, atom_type= 1).
Atom no. 1668, " HD1" at (-53.486, -22.057, -59.462),  was assigned atom type "H" (rec_index= 2, atom_type= 2).
Atom no. 1669, " HD2" at (-54.682, -20.910, -59.780),  was assigned atom type "H" (rec_index= 2, atom_type= 2).
Atom no. 1670, " NE " at (-54.118, -20.992, -57.717),  was assigned atom type "N" (rec_index= 4, atom_type= 4).
Atom no. 1671, " HE " at (-54.710, -21.223, -56.919),  was assigned atom type "HD" (rec_index= 3, atom_type= 3).
Atom no. 1672, " CZ " at (-53.139, -20.120, -57.528),  was assigned atom type "C" (rec_index= 1, atom_type= 1).
Atom no. 1673, " NH1" at (-52.345, -19.789, -58.536),  was assigned atom type "N" (rec_index= 4, atom_type= 4).
Atom no. 1674, "1HH1" at (-51.591, -19.118, -58.390),  was assigned atom type "HD" (rec_index= 3, atom_type= 3).
Atom no. 1675, "2HH1" at (-52.503, -20.184, -59.463),  was assigned atom type "HD" (rec_index= 3, atom_type= 3).
Atom no. 1676, " NH2" at (-52.934, -19.606, -56.323),  was assigned atom type "N" (rec_index= 4, atom_type= 4).
Atom no. 1677, "1HH2" at (-52.180, -18.935, -56.177),  was assigned atom type "HD" (rec_index= 3, atom_type= 3).
Atom no. 1678, "2HH2" at (-53.545, -19.861, -55.547),  was assigned atom type "HD" (rec_index= 3, atom_type= 3).
Atom no. 1679, " N  " at (-56.744, -25.635, -62.050),  was assigned atom type "N" (rec_index= 4, atom_type= 4).
Atom no. 1680, " HN " at (-55.939, -26.081, -61.611),  was assigned atom type "HD" (rec_index= 3, atom_type= 3).
Atom no. 1681, " CA " at (-57.081, -25.993, -63.419),  was assigned atom type "C" (rec_index= 1, atom_type= 1).
Atom no. 1682, " HA " at (-57.303, -25.058, -63.985),  was assigned atom type "H" (rec_index= 2, atom_type= 2).
Atom no. 1683, " C  " at (-58.290, -26.909, -63.507),  was assigned atom type "C" (rec_index= 1, atom_type= 1).
Atom no. 1684, " O  " at (-58.923, -26.958, -64.561),  was assigned atom type "OA" (rec_index= 6, atom_type= 6).
Atom no. 1685, " CB " at (-55.874, -26.702, -64.092),  was assigned atom type "C" (rec_index= 1, atom_type= 1).
Atom no. 1686, " HB1" at (-56.211, -27.224, -65.018),  was assigned atom type "H" (rec_index= 2, atom_type= 2).
Atom no. 1687, " HB2" at (-55.556, -27.574, -63.475),  was assigned atom type "H" (rec_index= 2, atom_type= 2).
Atom no. 1688, " CG " at (-54.655, -25.812, -64.407),  was assigned atom type "C" (rec_index= 1, atom_type= 1).
Atom no. 1689, " HG1" at (-54.440, -25.120, -63.560),  was assigned atom type "H" (rec_index= 2, atom_type= 2).
Atom no. 1690, " HG2" at (-54.903, -25.065, -65.196),  was assigned atom type "H" (rec_index= 2, atom_type= 2).
Atom no. 1691, " CD " at (-53.401, -26.616, -64.789),  was assigned atom type "C" (rec_index= 1, atom_type= 1).
Atom no. 1692, " OE1" at (-53.534, -27.743, -65.313),  was assigned atom type "OA" (rec_index= 6, atom_type= 6).
Atom no. 1693, " OE2" at (-52.273, -26.126, -64.545),  was assigned atom type "OA" (rec_index= 6, atom_type= 6).
Atom no. 1694, " N  " at (-58.607, -27.659, -62.445),  was assigned atom type "N" (rec_index= 4, atom_type= 4).
Atom no. 1695, " HN " at (-58.027, -27.601, -61.608),  was assigned atom type "HD" (rec_index= 3, atom_type= 3).
Atom no. 1696, " CA " at (-59.757, -28.558, -62.446),  was assigned atom type "C" (rec_index= 1, atom_type= 1).
Atom no. 1697, " HA " at (-60.213, -28.538, -63.463),  was assigned atom type "H" (rec_index= 2, atom_type= 2).
Atom no. 1698, " C  " at (-60.826, -28.148, -61.437),  was assigned atom type "C" (rec_index= 1, atom_type= 1).
Atom no. 1699, " O  " at (-61.616, -29.000, -61.016),  was assigned atom type "OA" (rec_index= 6, atom_type= 6).
Atom no. 1700, " CB " at (-59.338, -29.995, -62.141),  was assigned atom type "C" (rec_index= 1, atom_type= 1).
Atom no. 1701, " HB1" at (-60.236, -30.648, -62.035),  was assigned atom type "H" (rec_index= 2, atom_type= 2).
Atom no. 1702, " HB2" at (-58.925, -30.069, -61.108),  was assigned atom type "H" (rec_index= 2, atom_type= 2).
Atom no. 1703, " CG " at (-58.381, -30.581, -63.128),  was assigned atom type "A" (rec_index= 0, atom_type= 0).
Atom no. 1704, " CD2" at (-58.589, -31.368, -64.209),  was assigned atom type "A" (rec_index= 0, atom_type= 0).
Atom no. 1705, " HD2" at (-59.562, -31.744, -64.568),  was assigned atom type "H" (rec_index= 2, atom_type= 2).
Atom no. 1706, " ND1" at (-57.023, -30.345, -63.081),  was assigned atom type "N" (rec_index= 4, atom_type= 4).
Atom no. 1707, " HD1" at (-56.549, -29.766, -62.388),  was assigned atom type "HD" (rec_index= 3, atom_type= 3).
Atom no. 1708, " CE1" at (-56.431, -30.986, -64.073),  was assigned atom type "A" (rec_index= 0, atom_type= 0).
Atom no. 1709, " HE1" at (-55.348, -30.998, -64.280),  was assigned atom type "H" (rec_index= 2, atom_type= 2).
Atom no. 1710, " NE2" at (-57.360, -31.611, -64.775),  was assigned atom type "N" (rec_index= 4, atom_type= 4).
Atom no. 1711, " HE2" at (-57.192, -32.182, -65.603),  was assigned atom type "HD" (rec_index= 3, atom_type= 3).
Atom no. 1712, " N  " at (-60.905, -26.869, -61.058),  was assigned atom type "N" (rec_index= 4, atom_type= 4).
Atom no. 1713, " HN " at (-60.400, -26.144, -61.567),  was assigned atom type "HD" (rec_index= 3, atom_type= 3).
Atom no. 1714, " CA " at (-61.732, -26.529, -59.896),  was assigned atom type "C" (rec_index= 1, atom_type= 1).
Atom no. 1715, " HA " at (-61.363, -27.123, -59.028),  was assigned atom type "H" (rec_index= 2, atom_type= 2).
Atom no. 1716, " C  " at (-63.207, -26.845, -60.083),  was assigned atom type "C" (rec_index= 1, atom_type= 1).
Atom no. 1717, " O  " at (-63.939, -26.858, -59.092),  was assigned atom type "OA" (rec_index= 6, atom_type= 6).
Atom no. 1718, " CB " at (-61.615, -25.046, -59.533),  was assigned atom type "C" (rec_index= 1, atom_type= 1).
Atom no. 1719, " HB1" at (-60.544, -24.755, -59.423),  was assigned atom type "H" (rec_index= 2, atom_type= 2).
Atom no. 1720, " HB2" at (-61.968, -24.872, -58.490),  was assigned atom type "H" (rec_index= 2, atom_type= 2).
Atom no. 1721, " CG " at (-62.313, -24.121, -60.483),  was assigned atom type "C" (rec_index= 1, atom_type= 1).
Atom no. 1722, " HG1" at (-61.989, -24.291, -61.536),  was assigned atom type "H" (rec_index= 2, atom_type= 2).
Atom no. 1723, " HG2" at (-63.391, -24.381, -60.594),  was assigned atom type "H" (rec_index= 2, atom_type= 2).
Atom no. 1724, " CD " at (-62.125, -22.673, -60.064),  was assigned atom type "C" (rec_index= 1, atom_type= 1).
Atom no. 1725, " HD1" at (-61.047, -22.409, -59.958),  was assigned atom type "H" (rec_index= 2, atom_type= 2).
Atom no. 1726, " HD2" at (-62.442, -22.502, -59.009),  was assigned atom type "H" (rec_index= 2, atom_type= 2).
Atom no. 1727, " CE " at (-62.842, -21.744, -61.026),  was assigned atom type "C" (rec_index= 1, atom_type= 1).
Atom no. 1728, " HE1" at (-62.480, -21.881, -62.072),  was assigned atom type "H" (rec_index= 2, atom_type= 2).
Atom no. 1729, " HE2" at (-63.905, -22.047, -61.170),  was assigned atom type "H" (rec_index= 2, atom_type= 2).
Atom no. 1730, " NZ " at (-62.734, -20.322, -60.593),  was assigned atom type "N" (rec_index= 4, atom_type= 4).
Atom no. 1731, " HZ1" at (-63.216, -19.698, -61.240),  was assigned atom type "HD" (rec_index= 3, atom_type= 3).
Atom no. 1732, " HZ2" at (-61.761, -20.045, -60.461),  was assigned atom type "HD" (rec_index= 3, atom_type= 3).
Atom no. 1733, " HZ3" at (-63.065, -20.197, -59.636),  was assigned atom type "HD" (rec_index= 3, atom_type= 3).
Atom no. 1734, " N  " at (-63.652, -27.142, -61.299),  was assigned atom type "N" (rec_index= 4, atom_type= 4).
Atom no. 1735, " HN " at (-62.994, -27.119, -62.078),  was assigned atom type "HD" (rec_index= 3, atom_type= 3).
Atom no. 1736, " CA " at (-65.040, -27.500, -61.570),  was assigned atom type "C" (rec_index= 1, atom_type= 1).
Atom no. 1737, " HA " at (-65.657, -27.149, -60.710),  was assigned atom type "H" (rec_index= 2, atom_type= 2).
Atom no. 1738, " C  " at (-65.258, -28.999, -61.717),  was assigned atom type "C" (rec_index= 1, atom_type= 1).
Atom no. 1739, " O  " at (-66.308, -29.417, -62.206),  was assigned atom type "OA" (rec_index= 6, atom_type= 6).
Atom no. 1740, " CB " at (-65.550, -26.789, -62.836),  was assigned atom type "C" (rec_index= 1, atom_type= 1).
Atom no. 1741, " HB1" at (-64.916, -27.046, -63.716),  was assigned atom type "H" (rec_index= 2, atom_type= 2).
Atom no. 1742, " HB2" at (-66.519, -27.227, -63.172),  was assigned atom type "H" (rec_index= 2, atom_type= 2).
Atom no. 1743, " CG " at (-65.667, -25.266, -62.674),  was assigned atom type "C" (rec_index= 1, atom_type= 1).
Atom no. 1744, " OD1" at (-66.093, -24.819, -61.586),  was assigned atom type "OA" (rec_index= 6, atom_type= 6).
Atom no. 1745, " OD2" at (-65.440, -24.524, -63.661),  was assigned atom type "OA" (rec_index= 6, atom_type= 6).
Atom no. 1746, " N  " at (-64.288, -29.817, -61.348),  was assigned atom type "N" (rec_index= 4, atom_type= 4).
Atom no. 1747, " HN " at (-63.417, -29.446, -60.968),  was assigned atom type "HD" (rec_index= 3, atom_type= 3).
Atom no. 1748, " CA " at (-64.476, -31.252, -61.490),  was assigned atom type "C" (rec_index= 1, atom_type= 1).
Atom no. 1749, " HA " at (-65.572, -31.456, -61.518),  was assigned atom type "H" (rec_index= 2, atom_type= 2).
Atom no. 1750, " C  " at (-63.885, -32.022, -60.328),  was assigned atom type "C" (rec_index= 1, atom_type= 1).
Atom no. 1751, " O  " at (-63.782, -33.251, -60.407),  was assigned atom type "OA" (rec_index= 6, atom_type= 6).
Atom no. 1752, " CB " at (-63.870, -31.734, -62.809),  was assigned atom type "C" (rec_index= 1, atom_type= 1).
Atom no. 1753, " HB1" at (-62.821, -31.376, -62.927),  was assigned atom type "H" (rec_index= 2, atom_type= 2).
Atom no. 1754, " HB2" at (-63.680, -32.832, -62.790),  was assigned atom type "H" (rec_index= 2, atom_type= 2).
Atom no. 1755, " CG " at (-64.715, -31.347, -63.990),  was assigned atom type "C" (rec_index= 1, atom_type= 1).
Atom no. 1756, " ND2" at (-65.884, -31.972, -64.117),  was assigned atom type "N" (rec_index= 4, atom_type= 4).
Atom no. 1757, "1HD2" at (-66.458, -31.709, -64.919),  was assigned atom type "HD" (rec_index= 3, atom_type= 3).
Atom no. 1758, "2HD2" at (-66.201, -32.687, -63.462),  was assigned atom type "HD" (rec_index= 3, atom_type= 3).
Atom no. 1759, " OD1" at (-64.334, -30.486, -64.778),  was assigned atom type "OA" (rec_index= 6, atom_type= 6).
Atom no. 1760, " N  " at (-63.517, -31.355, -59.253),  was assigned atom type "N" (rec_index= 4, atom_type= 4).
Atom no. 1761, " HN " at (-63.689, -30.350, -59.209),  was assigned atom type "HD" (rec_index= 3, atom_type= 3).
Atom no. 1762, " CA " at (-62.874, -32.012, -58.130),  was assigned atom type "C" (rec_index= 1, atom_type= 1).
Atom no. 1763, " HA " at (-62.496, -33.006, -58.465),  was assigned atom type "H" (rec_index= 2, atom_type= 2).
Atom no. 1764, " C  " at (-63.938, -32.227, -57.063),  was assigned atom type "C" (rec_index= 1, atom_type= 1).
Atom no. 1765, " O  " at (-64.537, -31.265, -56.573),  was assigned atom type "OA" (rec_index= 6, atom_type= 6).
Atom no. 1766, " CB " at (-61.694, -31.193, -57.590),  was assigned atom type "C" (rec_index= 1, atom_type= 1).
Atom no. 1767, " HB " at (-62.057, -30.173, -57.322),  was assigned atom type "H" (rec_index= 2, atom_type= 2).
Atom no. 1768, " CG1" at (-60.594, -31.064, -58.652),  was assigned atom type "C" (rec_index= 1, atom_type= 1).
Atom no. 1769, "1HG1" at (-60.264, -32.073, -58.994),  was assigned atom type "H" (rec_index= 2, atom_type= 2).
Atom no. 1770, "2HG1" at (-61.018, -30.669, -59.605),  was assigned atom type "H" (rec_index= 2, atom_type= 2).
Atom no. 1771, " CG2" at (-61.172, -31.857, -56.359),  was assigned atom type "C" (rec_index= 1, atom_type= 1).
Atom no. 1772, "1HG2" at (-61.971, -31.951, -55.587),  was assigned atom type "H" (rec_index= 2, atom_type= 2).
Atom no. 1773, "2HG2" at (-60.273, -31.333, -55.959),  was assigned atom type "H" (rec_index= 2, atom_type= 2).
Atom no. 1774, "3HG2" at (-60.705, -32.843, -56.590),  was assigned atom type "H" (rec_index= 2, atom_type= 2).
Atom no. 1775, " CD1" at (-59.386, -30.225, -58.216),  was assigned atom type "C" (rec_index= 1, atom_type= 1).
Atom no. 1776, "1HD1" at (-58.587, -30.131, -58.988),  was assigned atom type "H" (rec_index= 2, atom_type= 2).
Atom no. 1777, "2HD1" at (-58.962, -30.620, -57.263),  was assigned atom type "H" (rec_index= 2, atom_type= 2).
Atom no. 1778, "3HD1" at (-59.716, -29.216, -57.874),  was assigned atom type "H" (rec_index= 2, atom_type= 2).
Atom no. 1779, " N  " at (-64.187, -33.505, -56.739),  was assigned atom type "N" (rec_index= 4, atom_type= 4).
Atom no. 1780, " HN " at (-63.663, -34.240, -57.214),  was assigned atom type "HD" (rec_index= 3, atom_type= 3).
Atom no. 1781, " CA " at (-65.163, -33.884, -55.749),  was assigned atom type "C" (rec_index= 1, atom_type= 1).
Atom no. 1782, " HA1" at (-65.676, -34.833, -56.032),  was assigned atom type "H" (rec_index= 2, atom_type= 2).
Atom no. 1783, " HA2" at (-66.040, -33.196, -55.764),  was assigned atom type "H" (rec_index= 2, atom_type= 2).
Atom no. 1784, " C  " at (-64.572, -33.977, -54.375),  was assigned atom type "C" (rec_index= 1, atom_type= 1).
Atom no. 1785, " O  " at (-63.385, -33.825, -54.173),  was assigned atom type "OA" (rec_index= 6, atom_type= 6).
Atom no. 1786, " N  " at (-65.442, -34.203, -53.397),  was assigned atom type "N" (rec_index= 4, atom_type= 4).
Atom no. 1787, " HN " at (-66.423, -34.374, -53.617),  was assigned atom type "HD" (rec_index= 3, atom_type= 3).
Atom no. 1788, " CA " at (-64.993, -34.206, -52.006),  was assigned atom type "C" (rec_index= 1, atom_type= 1).
Atom no. 1789, " HA " at (-64.375, -33.293, -51.839),  was assigned atom type "H" (rec_index= 2, atom_type= 2).
Atom no. 1790, " C  " at (-64.138, -35.417, -51.692),  was assigned atom type "C" (rec_index= 1, atom_type= 1).
Atom no. 1791, " O  " at (-63.324, -35.382, -50.765),  was assigned atom type "OA" (rec_index= 6, atom_type= 6).
Atom no. 1792, " CB " at (-66.179, -34.151, -51.062),  was assigned atom type "C" (rec_index= 1, atom_type= 1).
Atom no. 1793, " HB1" at (-66.672, -33.151, -51.071),  was assigned atom type "H" (rec_index= 2, atom_type= 2).
Atom no. 1794, " HB2" at (-65.861, -34.168, -49.993),  was assigned atom type "H" (rec_index= 2, atom_type= 2).
Atom no. 1795, " OG " at (-67.088, -35.188, -51.357),  was assigned atom type "OA" (rec_index= 6, atom_type= 6).
Atom no. 1796, " HG " at (-67.831, -35.154, -50.766),  was assigned atom type "HD" (rec_index= 3, atom_type= 3).
Atom no. 1797, " N  " at (-64.353, -36.515, -52.399),  was assigned atom type "N" (rec_index= 4, atom_type= 4).
Atom no. 1798, " HN " at (-65.064, -36.529, -53.130),  was assigned atom type "HD" (rec_index= 3, atom_type= 3).
Atom no. 1799, " CA " at (-63.562, -37.697, -52.117),  was assigned atom type "C" (rec_index= 1, atom_type= 1).
Atom no. 1800, " HA " at (-63.651, -37.929, -51.030),  was assigned atom type "H" (rec_index= 2, atom_type= 2).
Atom no. 1801, " C  " at (-62.087, -37.451, -52.439),  was assigned atom type "C" (rec_index= 1, atom_type= 1).
Atom no. 1802, " O  " at (-61.207, -37.775, -51.640),  was assigned atom type "OA" (rec_index= 6, atom_type= 6).
Atom no. 1803, " CB " at (-64.149, -38.857, -52.904),  was assigned atom type "C" (rec_index= 1, atom_type= 1).
Atom no. 1804, " HB1" at (-65.254, -38.911, -52.765),  was assigned atom type "H" (rec_index= 2, atom_type= 2).
Atom no. 1805, " HB2" at (-64.111, -38.653, -53.999),  was assigned atom type "H" (rec_index= 2, atom_type= 2).
Atom no. 1806, " CG " at (-63.521, -40.142, -52.592),  was assigned atom type "C" (rec_index= 1, atom_type= 1).
Atom no. 1807, " HG1" at (-62.410, -40.048, -52.595),  was assigned atom type "H" (rec_index= 2, atom_type= 2).
Atom no. 1808, " HG2" at (-63.650, -40.858, -53.437),  was assigned atom type "H" (rec_index= 2, atom_type= 2).
Atom no. 1809, " CD " at (-63.994, -40.744, -51.316),  was assigned atom type "C" (rec_index= 1, atom_type= 1).
Atom no. 1810, " NE2" at (-63.202, -40.593, -50.265),  was assigned atom type "N" (rec_index= 4, atom_type= 4).
Atom no. 1811, "1HE2" at (-62.319, -40.085, -50.303),  was assigned atom type "HD" (rec_index= 3, atom_type= 3).
Atom no. 1812, "2HE2" at (-63.526, -41.006, -49.390),  was assigned atom type "HD" (rec_index= 3, atom_type= 3).
Atom no. 1813, " OE1" at (-65.056, -41.355, -51.270),  was assigned atom type "OA" (rec_index= 6, atom_type= 6).
Atom no. 1814, " N  " at (-61.805, -36.780, -53.549),  was assigned atom type "N" (rec_index= 4, atom_type= 4).
Atom no. 1815, " HN " at (-62.567, -36.485, -54.159),  was assigned atom type "HD" (rec_index= 3, atom_type= 3).
Atom no. 1816, " CA " at (-60.429, -36.454, -53.918),  was assigned atom type "C" (rec_index= 1, atom_type= 1).
Atom no. 1817, " HA " at (-59.831, -37.395, -53.935),  was assigned atom type "H" (rec_index= 2, atom_type= 2).
Atom no. 1818, " C  " at (-59.787, -35.484, -52.927),  was assigned atom type "C" (rec_index= 1, atom_type= 1).
Atom no. 1819, " O  " at (-58.630, -35.660, -52.525),  was assigned atom type "OA" (rec_index= 6, atom_type= 6).
Atom no. 1820, " CB " at (-60.426, -35.852, -55.309),  was assigned atom type "C" (rec_index= 1, atom_type= 1).
Atom no. 1821, " HB1" at (-61.305, -35.181, -55.449),  was assigned atom type "H" (rec_index= 2, atom_type= 2).
Atom no. 1822, " HB2" at (-59.604, -35.106, -55.413),  was assigned atom type "H" (rec_index= 2, atom_type= 2).
Atom no. 1823, " CG " at (-60.359, -36.860, -56.395),  was assigned atom type "A" (rec_index= 0, atom_type= 0).
Atom no. 1824, " CD1" at (-59.136, -37.384, -56.773),  was assigned atom type "A" (rec_index= 0, atom_type= 0).
Atom no. 1825, " HD1" at (-58.221, -37.052, -56.255),  was assigned atom type "H" (rec_index= 2, atom_type= 2).
Atom no. 1826, " CD2" at (-61.500, -37.297, -57.050),  was assigned atom type "A" (rec_index= 0, atom_type= 0).
Atom no. 1827, " HD2" at (-62.485, -36.893, -56.760),  was assigned atom type "H" (rec_index= 2, atom_type= 2).
Atom no. 1828, " CE1" at (-59.043, -38.296, -57.767),  was assigned atom type "A" (rec_index= 0, atom_type= 0).
Atom no. 1829, " HE1" at (-58.057, -38.698, -58.055),  was assigned atom type "H" (rec_index= 2, atom_type= 2).
Atom no. 1830, " CE2" at (-61.416, -38.228, -58.056),  was assigned atom type "A" (rec_index= 0, atom_type= 0).
Atom no. 1831, " HE2" at (-62.325, -38.580, -58.571),  was assigned atom type "H" (rec_index= 2, atom_type= 2).
Atom no. 1832, " CZ " at (-60.165, -38.719, -58.414),  was assigned atom type "A" (rec_index= 0, atom_type= 0).
Atom no. 1833, " OH " at (-60.004, -39.645, -59.416),  was assigned atom type "OA" (rec_index= 6, atom_type= 6).
Atom no. 1834, " HH " at (-60.786, -39.940, -59.867),  was assigned atom type "HD" (rec_index= 3, atom_type= 3).
Atom no. 1835, " N  " at (-60.503, -34.406, -52.592),  was assigned atom type "N" (rec_index= 4, atom_type= 4).
Atom no. 1836, " HN " at (-61.433, -34.283, -52.992),  was assigned atom type "HD" (rec_index= 3, atom_type= 3).
Atom no. 1837, " CA " at (-59.988, -33.401, -51.669),  was assigned atom type "C" (rec_index= 1, atom_type= 1).
Atom no. 1838, " HA " at (-59.047, -32.976, -52.091),  was assigned atom type "H" (rec_index= 2, atom_type= 2).
Atom no. 1839, " C  " at (-59.681, -34.017, -50.316),  was assigned atom type "C" (rec_index= 1, atom_type= 1).
Atom no. 1840, " O  " at (-58.650, -33.734, -49.719),  was assigned atom type "OA" (rec_index= 6, atom_type= 6).
Atom no. 1841, " CB " at (-61.018, -32.264, -51.511),  was assigned atom type "C" (rec_index= 1, atom_type= 1).
Atom no. 1842, " HB1" at (-62.015, -32.709, -51.285),  was assigned atom type "H" (rec_index= 2, atom_type= 2).
Atom no. 1843, " HB2" at (-60.807, -31.715, -50.564),  was assigned atom type "H" (rec_index= 2, atom_type= 2).
Atom no. 1844, " CG " at (-61.174, -31.249, -52.650),  was assigned atom type "C" (rec_index= 1, atom_type= 1).
Atom no. 1845, " HG " at (-61.202, -31.809, -53.614),  was assigned atom type "H" (rec_index= 2, atom_type= 2).
Atom no. 1846, " CD1" at (-62.459, -30.465, -52.522),  was assigned atom type "C" (rec_index= 1, atom_type= 1).
Atom no. 1847, "1HD1" at (-63.330, -31.160, -52.496),  was assigned atom type "H" (rec_index= 2, atom_type= 2).
Atom no. 1848, "2HD1" at (-62.561, -29.697, -53.324),  was assigned atom type "H" (rec_index= 2, atom_type= 2).
Atom no. 1849, "3HD1" at (-62.444, -29.780, -51.642),  was assigned atom type "H" (rec_index= 2, atom_type= 2).
Atom no. 1850, " CD2" at (-59.981, -30.297, -52.686),  was assigned atom type "C" (rec_index= 1, atom_type= 1).
Atom no. 1851, "1HD2" at (-59.033, -30.876, -52.780),  was assigned atom type "H" (rec_index= 2, atom_type= 2).
Atom no. 1852, "2HD2" at (-59.966, -29.612, -51.806),  was assigned atom type "H" (rec_index= 2, atom_type= 2).
Atom no. 1853, "3HD2" at (-60.083, -29.529, -53.488),  was assigned atom type "H" (rec_index= 2, atom_type= 2).
Atom no. 1854, " N  " at (-60.604, -34.817, -49.780),  was assigned atom type "N" (rec_index= 4, atom_type= 4).
Atom no. 1855, " HN " at (-61.469, -35.022, -50.281),  was assigned atom type "HD" (rec_index= 3, atom_type= 3).
Atom no. 1856, " CA " at (-60.354, -35.393, -48.465),  was assigned atom type "C" (rec_index= 1, atom_type= 1).
Atom no. 1857, " HA " at (-60.047, -34.566, -47.783),  was assigned atom type "H" (rec_index= 2, atom_type= 2).
Atom no. 1858, " C  " at (-59.215, -36.403, -48.515),  was assigned atom type "C" (rec_index= 1, atom_type= 1).
Atom no. 1859, " O  " at (-58.423, -36.505, -47.573),  was assigned atom type "OA" (rec_index= 6, atom_type= 6).
Atom no. 1860, " CB " at (-61.637, -36.003, -47.909),  was assigned atom type "C" (rec_index= 1, atom_type= 1).
Atom no. 1861, " HB1" at (-61.416, -36.645, -47.025),  was assigned atom type "H" (rec_index= 2, atom_type= 2).
Atom no. 1862, " HB2" at (-62.039, -36.775, -48.606),  was assigned atom type "H" (rec_index= 2, atom_type= 2).
Atom no. 1863, " CG " at (-62.727, -34.959, -47.565),  was assigned atom type "C" (rec_index= 1, atom_type= 1).
Atom no. 1864, " HG " at (-62.914, -34.354, -48.483),  was assigned atom type "H" (rec_index= 2, atom_type= 2).
Atom no. 1865, " CD1" at (-64.035, -35.613, -47.175),  was assigned atom type "C" (rec_index= 1, atom_type= 1).
Atom no. 1866, "1HD1" at (-64.820, -34.861, -46.927),  was assigned atom type "H" (rec_index= 2, atom_type= 2).
Atom no. 1867, "2HD1" at (-63.892, -36.338, -46.341),  was assigned atom type "H" (rec_index= 2, atom_type= 2).
Atom no. 1868, "3HD1" at (-64.385, -36.319, -47.964),  was assigned atom type "H" (rec_index= 2, atom_type= 2).
Atom no. 1869, " CD2" at (-62.284, -33.992, -46.456),  was assigned atom type "C" (rec_index= 1, atom_type= 1).
Atom no. 1870, "1HD2" at (-63.069, -33.240, -46.208),  was assigned atom type "H" (rec_index= 2, atom_type= 2).
Atom no. 1871, "2HD2" at (-61.320, -33.495, -46.717),  was assigned atom type "H" (rec_index= 2, atom_type= 2).
Atom no. 1872, "3HD2" at (-61.958, -34.547, -45.546),  was assigned atom type "H" (rec_index= 2, atom_type= 2).
Atom no. 1873, " N  " at (-59.102, -37.152, -49.604),  was assigned atom type "N" (rec_index= 4, atom_type= 4).
Atom no. 1874, " HN " at (-59.774, -37.062, -50.366),  was assigned atom type "HD" (rec_index= 3, atom_type= 3).
Atom no. 1875, " CA " at (-58.004, -38.104, -49.694),  was assigned atom type "C" (rec_index= 1, atom_type= 1).
Atom no. 1876, " HA " at (-57.988, -38.698, -48.750),  was assigned atom type "H" (rec_index= 2, atom_type= 2).
Atom no. 1877, " C  " at (-56.673, -37.395, -49.820),  was assigned atom type "C" (rec_index= 1, atom_type= 1).
Atom no. 1878, " O  " at (-55.665, -37.851, -49.258),  was assigned atom type "OA" (rec_index= 6, atom_type= 6).
Atom no. 1879, " CB " at (-58.239, -39.067, -50.847),  was assigned atom type "C" (rec_index= 1, atom_type= 1).
Atom no. 1880, " HB1" at (-57.278, -39.440, -51.272),  was assigned atom type "H" (rec_index= 2, atom_type= 2).
Atom no. 1881, " HB2" at (-58.631, -38.540, -51.748),  was assigned atom type "H" (rec_index= 2, atom_type= 2).
Atom no. 1882, " CG " at (-59.130, -40.190, -50.437),  was assigned atom type "C" (rec_index= 1, atom_type= 1).
Atom no. 1883, " ND2" at (-58.669, -40.953, -49.459),  was assigned atom type "N" (rec_index= 4, atom_type= 4).
Atom no. 1884, "1HD2" at (-57.731, -40.845, -49.074),  was assigned atom type "HD" (rec_index= 3, atom_type= 3).
Atom no. 1885, "2HD2" at (-59.279, -41.721, -49.179),  was assigned atom type "HD" (rec_index= 3, atom_type= 3).
Atom no. 1886, " OD1" at (-60.259, -40.320, -50.900),  was assigned atom type "OA" (rec_index= 6, atom_type= 6).
Atom no. 1887, " N  " at (-56.657, -36.254, -50.504),  was assigned atom type "N" (rec_index= 4, atom_type= 4).
Atom no. 1888, " HN " at (-57.489, -35.947, -51.008),  was assigned atom type "HD" (rec_index= 3, atom_type= 3).
Atom no. 1889, " CA " at (-55.446, -35.446, -50.530),  was assigned atom type "C" (rec_index= 1, atom_type= 1).
Atom no. 1890, " HA " at (-54.620, -36.069, -50.946),  was assigned atom type "H" (rec_index= 2, atom_type= 2).
Atom no. 1891, " C  " at (-55.048, -35.002, -49.129),  was assigned atom type "C" (rec_index= 1, atom_type= 1).
Atom no. 1892, " O  " at (-53.862, -35.044, -48.770),  was assigned atom type "OA" (rec_index= 6, atom_type= 6).
Atom no. 1893, " CB " at (-55.654, -34.262, -51.448),  was assigned atom type "C" (rec_index= 1, atom_type= 1).
Atom no. 1894, " HB1" at (-56.502, -33.623, -51.106),  was assigned atom type "H" (rec_index= 2, atom_type= 2).
Atom no. 1895, " HB2" at (-54.829, -33.519, -51.350),  was assigned atom type "H" (rec_index= 2, atom_type= 2).
Atom no. 1896, " CG " at (-55.831, -34.693, -52.848),  was assigned atom type "A" (rec_index= 0, atom_type= 0).
Atom no. 1897, " CD1" at (-55.393, -35.866, -53.417),  was assigned atom type "A" (rec_index= 0, atom_type= 0).
Atom no. 1898, " HD1" at (-54.834, -36.656, -52.889),  was assigned atom type "H" (rec_index= 2, atom_type= 2).
Atom no. 1899, " CD2" at (-56.491, -33.965, -53.883),  was assigned atom type "A" (rec_index= 0, atom_type= 0).
Atom no. 1900, " CE2" at (-56.413, -34.744, -55.058),  was assigned atom type "A" (rec_index= 0, atom_type= 0).
Atom no. 1901, " CE3" at (-57.141, -32.731, -53.934),  was assigned atom type "A" (rec_index= 0, atom_type= 0).
Atom no. 1902, " HE3" at (-57.228, -32.104, -53.031),  was assigned atom type "H" (rec_index= 2, atom_type= 2).
Atom no. 1903, " NE1" at (-55.756, -35.907, -54.743),  was assigned atom type "N" (rec_index= 4, atom_type= 4).
Atom no. 1904, " HE1" at (-55.568, -36.676, -55.387),  was assigned atom type "HD" (rec_index= 3, atom_type= 3).
Atom no. 1905, " CZ2" at (-56.970, -34.322, -56.264),  was assigned atom type "A" (rec_index= 0, atom_type= 0).
Atom no. 1906, " HZ2" at (-56.905, -34.941, -57.175),  was assigned atom type "H" (rec_index= 2, atom_type= 2).
Atom no. 1907, " CZ3" at (-57.670, -32.313, -55.130),  was assigned atom type "A" (rec_index= 0, atom_type= 0).
Atom no. 1908, " HZ3" at (-58.160, -31.327, -55.187),  was assigned atom type "H" (rec_index= 2, atom_type= 2).
Atom no. 1909, " CH2" at (-57.602, -33.105, -56.271),  was assigned atom type "A" (rec_index= 0, atom_type= 0).
Atom no. 1910, " HH2" at (-58.068, -32.746, -57.204),  was assigned atom type "H" (rec_index= 2, atom_type= 2).
Atom no. 1911, " N  " at (-56.030, -34.589, -48.314),  was assigned atom type "N" (rec_index= 4, atom_type= 4).
Atom no. 1912, " HN " at (-56.990, -34.552, -48.656),  was assigned atom type "HD" (rec_index= 3, atom_type= 3).
Atom no. 1913, " CA " at (-55.735, -34.194, -46.945),  was assigned atom type "C" (rec_index= 1, atom_type= 1).
Atom no. 1914, " HA " at (-54.983, -33.372, -46.977),  was assigned atom type "H" (rec_index= 2, atom_type= 2).
Atom no. 1915, " C  " at (-55.145, -35.344, -46.129),  was assigned atom type "C" (rec_index= 1, atom_type= 1).
Atom no. 1916, " O  " at (-54.246, -35.127, -45.309),  was assigned atom type "OA" (rec_index= 6, atom_type= 6).
Atom no. 1917, " CB " at (-57.005, -33.652, -46.264),  was assigned atom type "C" (rec_index= 1, atom_type= 1).
Atom no. 1918, " HB1" at (-57.786, -34.445, -46.197),  was assigned atom type "H" (rec_index= 2, atom_type= 2).
Atom no. 1919, " HB2" at (-56.826, -33.476, -45.178),  was assigned atom type "H" (rec_index= 2, atom_type= 2).
Atom no. 1920, " SG " at (-57.681, -32.135, -47.069),  was assigned atom type "SA" (rec_index= 7, atom_type= 7).
Atom no. 1921, " N  " at (-55.677, -36.563, -46.291),  was assigned atom type "N" (rec_index= 4, atom_type= 4).
Atom no. 1922, " HN " at (-56.488, -36.681, -46.898),  was assigned atom type "HD" (rec_index= 3, atom_type= 3).
Atom no. 1923, " CA " at (-55.109, -37.730, -45.607),  was assigned atom type "C" (rec_index= 1, atom_type= 1).
Atom no. 1924, " HA " at (-55.101, -37.529, -44.510),  was assigned atom type "H" (rec_index= 2, atom_type= 2).
Atom no. 1925, " C  " at (-53.662, -37.965, -46.072),  was assigned atom type "C" (rec_index= 1, atom_type= 1).
Atom no. 1926, " O  " at (-52.751, -38.162, -45.262),  was assigned atom type "OA" (rec_index= 6, atom_type= 6).
Atom no. 1927, " CB " at (-55.968, -38.985, -45.870),  was assigned atom type "C" (rec_index= 1, atom_type= 1).
Atom no. 1928, " HB " at (-56.011, -39.137, -46.974),  was assigned atom type "H" (rec_index= 2, atom_type= 2).
Atom no. 1929, " CG1" at (-55.300, -40.207, -45.265),  was assigned atom type "C" (rec_index= 1, atom_type= 1).
Atom no. 1930, "1HG1" at (-54.253, -40.318, -45.631),  was assigned atom type "H" (rec_index= 2, atom_type= 2).
Atom no. 1931, "2HG1" at (-55.897, -41.131, -45.445),  was assigned atom type "H" (rec_index= 2, atom_type= 2).
Atom no. 1932, "3HG1" at (-55.345, -40.189, -44.151),  was assigned atom type "H" (rec_index= 2, atom_type= 2).
Atom no. 1933, " CG2" at (-57.415, -38.831, -45.365),  was assigned atom type "C" (rec_index= 1, atom_type= 1).
Atom no. 1934, "1HG2" at (-57.906, -37.934, -45.809),  was assigned atom type "H" (rec_index= 2, atom_type= 2).
Atom no. 1935, "2HG2" at (-57.460, -38.813, -44.251),  was assigned atom type "H" (rec_index= 2, atom_type= 2).
Atom no. 1936, "3HG2" at (-58.012, -39.755, -45.545),  was assigned atom type "H" (rec_index= 2, atom_type= 2).
Atom no. 1937, " N  " at (-53.430, -37.920, -47.381),  was assigned atom type "N" (rec_index= 4, atom_type= 4).
Atom no. 1938, " HN " at (-54.175, -37.645, -48.021),  was assigned atom type "HD" (rec_index= 3, atom_type= 3).
Atom no. 1939, " CA " at (-52.104, -38.266, -47.904),  was assigned atom type "C" (rec_index= 1, atom_type= 1).
Atom no. 1940, " HA " at (-51.808, -39.249, -47.470),  was assigned atom type "H" (rec_index= 2, atom_type= 2).
Atom no. 1941, " C  " at (-51.058, -37.237, -47.496),  was assigned atom type "C" (rec_index= 1, atom_type= 1).
Atom no. 1942, " O  " at (-49.977, -37.607, -47.031),  was assigned atom type "OA" (rec_index= 6, atom_type= 6).
Atom no. 1943, " CB " at (-52.163, -38.417, -49.408),  was assigned atom type "C" (rec_index= 1, atom_type= 1).
Atom no. 1944, " HB1" at (-52.529, -37.484, -49.896),  was assigned atom type "H" (rec_index= 2, atom_type= 2).
Atom no. 1945, " HB2" at (-51.141, -38.457, -49.853),  was assigned atom type "H" (rec_index= 2, atom_type= 2).
Atom no. 1946, " CG " at (-53.000, -39.628, -49.823),  was assigned atom type "C" (rec_index= 1, atom_type= 1).
Atom no. 1947, " HG1" at (-53.997, -39.626, -49.323),  was assigned atom type "H" (rec_index= 2, atom_type= 2).
Atom no. 1948, " HG2" at (-52.593, -40.572, -49.392),  was assigned atom type "H" (rec_index= 2, atom_type= 2).
Atom no. 1949, " CD " at (-53.136, -39.720, -51.331),  was assigned atom type "C" (rec_index= 1, atom_type= 1).
Atom no. 1950, " NE2" at (-54.253, -40.236, -51.799),  was assigned atom type "N" (rec_index= 4, atom_type= 4).
Atom no. 1951, "1HE2" at (-54.992, -40.588, -51.190),  was assigned atom type "HD" (rec_index= 3, atom_type= 3).
Atom no. 1952, "2HE2" at (-54.344, -40.298, -52.813),  was assigned atom type "HD" (rec_index= 3, atom_type= 3).
Atom no. 1953, " OE1" at (-52.250, -39.298, -52.062),  was assigned atom type "OA" (rec_index= 6, atom_type= 6).
Atom no. 1954, " N  " at (-51.387, -35.939, -47.579),  was assigned atom type "N" (rec_index= 4, atom_type= 4).
Atom no. 1955, " HN " at (-52.291, -35.669, -47.967),  was assigned atom type "HD" (rec_index= 3, atom_type= 3).
Atom no. 1956, " CA " at (-50.456, -34.908, -47.115),  was assigned atom type "C" (rec_index= 1, atom_type= 1).
Atom no. 1957, " HA " at (-49.510, -35.014, -47.696),  was assigned atom type "H" (rec_index= 2, atom_type= 2).
Atom no. 1958, " C  " at (-50.125, -35.113, -45.641),  was assigned atom type "C" (rec_index= 1, atom_type= 1).
Atom no. 1959, " O  " at (-48.958, -35.050, -45.240),  was assigned atom type "OA" (rec_index= 6, atom_type= 6).
Atom no. 1960, " CB " at (-51.024, -33.502, -47.389),  was assigned atom type "C" (rec_index= 1, atom_type= 1).
Atom no. 1961, " HB " at (-52.013, -33.405, -46.883),  was assigned atom type "H" (rec_index= 2, atom_type= 2).
Atom no. 1962, " CG1" at (-51.211, -33.290, -48.896),  was assigned atom type "C" (rec_index= 1, atom_type= 1).
Atom no. 1963, "1HG1" at (-50.222, -33.223, -49.407),  was assigned atom type "H" (rec_index= 2, atom_type= 2).
Atom no. 1964, "2HG1" at (-51.608, -34.215, -49.375),  was assigned atom type "H" (rec_index= 2, atom_type= 2).
Atom no. 1965, " CG2" at (-50.095, -32.446, -46.855),  was assigned atom type "C" (rec_index= 1, atom_type= 1).
Atom no. 1966, "1HG2" at (-50.506, -31.429, -47.053),  was assigned atom type "H" (rec_index= 2, atom_type= 2).
Atom no. 1967, "2HG2" at (-49.061, -32.561, -47.257),  was assigned atom type "H" (rec_index= 2, atom_type= 2).
Atom no. 1968, "3HG2" at (-49.871, -32.599, -45.774),  was assigned atom type "H" (rec_index= 2, atom_type= 2).
Atom no. 1969, " CD1" at (-52.085, -32.081, -49.254),  was assigned atom type "C" (rec_index= 1, atom_type= 1).
Atom no. 1970, "1HD1" at (-52.221, -31.927, -50.350),  was assigned atom type "H" (rec_index= 2, atom_type= 2).
Atom no. 1971, "2HD1" at (-51.688, -31.156, -48.775),  was assigned atom type "H" (rec_index= 2, atom_type= 2).
Atom no. 1972, "3HD1" at (-53.074, -32.148, -48.743),  was assigned atom type "H" (rec_index= 2, atom_type= 2).
Atom no. 1973, " N  " at (-51.122, -35.445, -44.829),  was assigned atom type "N" (rec_index= 4, atom_type= 4).
Atom no. 1974, " HN " at (-52.067, -35.546, -45.200),  was assigned atom type "HD" (rec_index= 3, atom_type= 3).
Atom no. 1975, " CA " at (-50.871, -35.666, -43.406),  was assigned atom type "C" (rec_index= 1, atom_type= 1).
Atom no. 1976, " HA " at (-50.290, -34.796, -43.021),  was assigned atom type "H" (rec_index= 2, atom_type= 2).
Atom no. 1977, " C  " at (-50.048, -36.920, -43.170),  was assigned atom type "C" (rec_index= 1, atom_type= 1).
Atom no. 1978, " O  " at (-49.191, -36.947, -42.281),  was assigned atom type "OA" (rec_index= 6, atom_type= 6).
Atom no. 1979, " CB " at (-52.203, -35.725, -42.635),  was assigned atom type "C" (rec_index= 1, atom_type= 1).
Atom no. 1980, " HB1" at (-52.012, -35.894, -41.550),  was assigned atom type "H" (rec_index= 2, atom_type= 2).
Atom no. 1981, " HB2" at (-52.897, -36.488, -43.059),  was assigned atom type "H" (rec_index= 2, atom_type= 2).
Atom no. 1982, " HB3" at (-52.828, -34.819, -42.812),  was assigned atom type "H" (rec_index= 2, atom_type= 2).
Atom no. 1983, " N  " at (-50.277, -37.972, -43.951),  was assigned atom type "N" (rec_index= 4, atom_type= 4).
Atom no. 1984, " HN " at (-51.040, -37.951, -44.627),  was assigned atom type "HD" (rec_index= 3, atom_type= 3).
Atom no. 1985, " CA " at (-49.425, -39.167, -43.836),  was assigned atom type "C" (rec_index= 1, atom_type= 1).
Atom no. 1986, " HA " at (-49.483, -39.538, -42.786),  was assigned atom type "H" (rec_index= 2, atom_type= 2).
Atom no. 1987, " C  " at (-47.958, -38.863, -44.157),  was assigned atom type "C" (rec_index= 1, atom_type= 1).
Atom no. 1988, " O  " at (-47.041, -39.329, -43.465),  was assigned atom type "OA" (rec_index= 6, atom_type= 6).
Atom no. 1989, " CB " at (-49.929, -40.272, -44.762),  was assigned atom type "C" (rec_index= 1, atom_type= 1).
Atom no. 1990, " HB1" at (-50.111, -39.869, -45.786),  was assigned atom type "H" (rec_index= 2, atom_type= 2).
Atom no. 1991, " HB2" at (-49.111, -40.996, -44.985),  was assigned atom type "H" (rec_index= 2, atom_type= 2).
Atom no. 1992, " CG " at (-51.164, -41.005, -44.251),  was assigned atom type "C" (rec_index= 1, atom_type= 1).
Atom no. 1993, " HG1" at (-50.997, -41.434, -43.235),  was assigned atom type "H" (rec_index= 2, atom_type= 2).
Atom no. 1994, " HG2" at (-51.989, -40.297, -44.002),  was assigned atom type "H" (rec_index= 2, atom_type= 2).
Atom no. 1995, " CD " at (-51.615, -42.065, -45.239),  was assigned atom type "C" (rec_index= 1, atom_type= 1).
Atom no. 1996, " HD1" at (-51.884, -41.625, -46.228),  was assigned atom type "H" (rec_index= 2, atom_type= 2).
Atom no. 1997, " HD2" at (-50.769, -42.712, -45.571),  was assigned atom type "H" (rec_index= 2, atom_type= 2).
Atom no. 1998, " CE " at (-52.776, -42.894, -44.641),  was assigned atom type "C" (rec_index= 1, atom_type= 1).
Atom no. 1999, " HE1" at (-52.476, -43.359, -43.673),  was assigned atom type "H" (rec_index= 2, atom_type= 2).
Atom no. 2000, " HE2" at (-53.594, -42.230, -44.277),  was assigned atom type "H" (rec_index= 2, atom_type= 2).
Atom no. 2001, " NZ " at (-53.309, -43.932, -45.596),  was assigned atom type "N" (rec_index= 4, atom_type= 4).
Atom no. 2002, " HZ1" at (-54.075, -44.479, -45.202),  was assigned atom type "HD" (rec_index= 3, atom_type= 3).
Atom no. 2003, " HZ2" at (-52.561, -44.540, -45.929),  was assigned atom type "HD" (rec_index= 3, atom_type= 3).
Atom no. 2004, " HZ3" at (-53.583, -43.506, -46.481),  was assigned atom type "HD" (rec_index= 3, atom_type= 3).
Atom no. 2005, " N  " at (-47.704, -38.122, -45.221),  was assigned atom type "N" (rec_index= 4, atom_type= 4).
Atom no. 2006, " HN " at (-48.464, -37.802, -45.822),  was assigned atom type "HD" (rec_index= 3, atom_type= 3).
Atom no. 2007, " CA " at (-46.328, -37.769, -45.523),  was assigned atom type "C" (rec_index= 1, atom_type= 1).
Atom no. 2008, " HA1" at (-46.243, -37.295, -46.529),  was assigned atom type "H" (rec_index= 2, atom_type= 2).
Atom no. 2009, " HA2" at (-45.708, -38.678, -45.704),  was assigned atom type "H" (rec_index= 2, atom_type= 2).
Atom no. 2010, " C  " at (-45.717, -36.891, -44.448),  was assigned atom type "C" (rec_index= 1, atom_type= 1).
Atom no. 2011, " O  " at (-44.546, -37.062, -44.082),  was assigned atom type "OA" (rec_index= 6, atom_type= 6).
Atom no. 2012, " N  " at (-46.505, -35.926, -43.925),  was assigned atom type "N" (rec_index= 4, atom_type= 4).
Atom no. 2013, " HN " at (-47.461, -35.810, -44.261),  was assigned atom type "HD" (rec_index= 3, atom_type= 3).
Atom no. 2014, " CA " at (-45.988, -35.050, -42.879),  was assigned atom type "C" (rec_index= 1, atom_type= 1).
Atom no. 2015, " HA " at (-45.030, -34.608, -43.240),  was assigned atom type "H" (rec_index= 2, atom_type= 2).
Atom no. 2016, " C  " at (-45.698, -35.825, -41.606),  was assigned atom type "C" (rec_index= 1, atom_type= 1).
Atom no. 2017, " O  " at (-44.686, -35.575, -40.944),  was assigned atom type "OA" (rec_index= 6, atom_type= 6).
Atom no. 2018, " CB " at (-46.962, -33.902, -42.591),  was assigned atom type "C" (rec_index= 1, atom_type= 1).
Atom no. 2019, " HB1" at (-46.701, -33.410, -41.625),  was assigned atom type "H" (rec_index= 2, atom_type= 2).
Atom no. 2020, " HB2" at (-47.970, -34.307, -42.338),  was assigned atom type "H" (rec_index= 2, atom_type= 2).
Atom no. 2021, " CG " at (-47.076, -32.870, -43.688),  was assigned atom type "C" (rec_index= 1, atom_type= 1).
Atom no. 2022, " HG1" at (-47.608, -33.277, -44.579),  was assigned atom type "H" (rec_index= 2, atom_type= 2).
Atom no. 2023, " HG2" at (-47.793, -32.061, -43.415),  was assigned atom type "H" (rec_index= 2, atom_type= 2).
Atom no. 2024, " SD " at (-45.450, -32.197, -44.133),  was assigned atom type "SA" (rec_index= 7, atom_type= 7).
Atom no. 2025, " CE " at (-44.843, -31.565, -42.589),  was assigned atom type "C" (rec_index= 1, atom_type= 1).
Atom no. 2026, " HE1" at (-43.844, -31.152, -42.862),  was assigned atom type "H" (rec_index= 2, atom_type= 2).
Atom no. 2027, " HE2" at (-44.828, -32.307, -41.756),  was assigned atom type "H" (rec_index= 2, atom_type= 2).
Atom no. 2028, " HE3" at (-45.523, -30.841, -42.083),  was assigned atom type "H" (rec_index= 2, atom_type= 2).
Atom no. 2029, " N  " at (-46.573, -36.764, -41.232),  was assigned atom type "N" (rec_index= 4, atom_type= 4).
Atom no. 2030, " HN " at (-47.440, -36.894, -41.754),  was assigned atom type "HD" (rec_index= 3, atom_type= 3).
Atom no. 2031, " CA " at (-46.281, -37.605, -40.069),  was assigned atom type "C" (rec_index= 1, atom_type= 1).
Atom no. 2032, " HA " at (-46.089, -36.940, -39.195),  was assigned atom type "H" (rec_index= 2, atom_type= 2).
Atom no. 2033, " C  " at (-45.032, -38.464, -40.304),  was assigned atom type "C" (rec_index= 1, atom_type= 1).
Atom no. 2034, " O  " at (-44.265, -38.726, -39.371),  was assigned atom type "OA" (rec_index= 6, atom_type= 6).
Atom no. 2035, " CB " at (-47.474, -38.496, -39.740),  was assigned atom type "C" (rec_index= 1, atom_type= 1).
Atom no. 2036, " HB1" at (-48.387, -37.889, -39.537),  was assigned atom type "H" (rec_index= 2, atom_type= 2).
Atom no. 2037, " HB2" at (-47.826, -39.049, -40.642),  was assigned atom type "H" (rec_index= 2, atom_type= 2).
Atom no. 2038, " CG " at (-47.185, -39.428, -38.616),  was assigned atom type "C" (rec_index= 1, atom_type= 1).
Atom no. 2039, " ND2" at (-47.124, -38.897, -37.408),  was assigned atom type "N" (rec_index= 4, atom_type= 4).
Atom no. 2040, "1HD2" at (-47.266, -37.901, -37.237),  was assigned atom type "HD" (rec_index= 3, atom_type= 3).
Atom no. 2041, "2HD2" at (-46.926, -39.536, -36.638),  was assigned atom type "HD" (rec_index= 3, atom_type= 3).
Atom no. 2042, " OD1" at (-47.014, -40.629, -38.822),  was assigned atom type "OA" (rec_index= 6, atom_type= 6).
Atom no. 2043, " N  " at (-44.820, -38.937, -41.533),  was assigned atom type "N" (rec_index= 4, atom_type= 4).
Atom no. 2044, " HN " at (-45.521, -38.815, -42.264),  was assigned atom type "HD" (rec_index= 3, atom_type= 3).
Atom no. 2045, " CA " at (-43.567, -39.633, -41.813),  was assigned atom type "C" (rec_index= 1, atom_type= 1).
Atom no. 2046, " HA " at (-43.469, -40.476, -41.089),  was assigned atom type "H" (rec_index= 2, atom_type= 2).
Atom no. 2047, " C  " at (-42.388, -38.691, -41.606),  was assigned atom type "C" (rec_index= 1, atom_type= 1).
Atom no. 2048, " O  " at (-41.409, -39.044, -40.937),  was assigned atom type "OA" (rec_index= 6, atom_type= 6).
Atom no. 2049, " CB " at (-43.556, -40.217, -43.228),  was assigned atom type "C" (rec_index= 1, atom_type= 1).
Atom no. 2050, " HB1" at (-43.892, -39.465, -43.980),  was assigned atom type "H" (rec_index= 2, atom_type= 2).
Atom no. 2051, " HB2" at (-44.366, -40.972, -43.361),  was assigned atom type "H" (rec_index= 2, atom_type= 2).
Atom no. 2052, " CG " at (-42.194, -40.795, -43.593),  was assigned atom type "A" (rec_index= 0, atom_type= 0).
Atom no. 2053, " CD1" at (-41.816, -42.065, -43.176),  was assigned atom type "A" (rec_index= 0, atom_type= 0).
Atom no. 2054, " HD1" at (-42.521, -42.675, -42.586),  was assigned atom type "H" (rec_index= 2, atom_type= 2).
Atom no. 2055, " CD2" at (-41.271, -40.050, -44.324),  was assigned atom type "A" (rec_index= 0, atom_type= 0).
Atom no. 2056, " HD2" at (-41.546, -39.039, -44.669),  was assigned atom type "H" (rec_index= 2, atom_type= 2).
Atom no. 2057, " CE1" at (-40.556, -42.582, -43.492),  was assigned atom type "A" (rec_index= 0, atom_type= 0).
Atom no. 2058, " HE1" at (-40.277, -43.599, -43.167),  was assigned atom type "H" (rec_index= 2, atom_type= 2).
Atom no. 2059, " CE2" at (-40.009, -40.554, -44.628),  was assigned atom type "A" (rec_index= 0, atom_type= 0).
Atom no. 2060, " HE2" at (-39.293, -39.941, -45.200),  was assigned atom type "H" (rec_index= 2, atom_type= 2).
Atom no. 2061, " CZ " at (-39.659, -41.812, -44.215),  was assigned atom type "A" (rec_index= 0, atom_type= 0).
Atom no. 2062, " OH " at (-38.404, -42.299, -44.537),  was assigned atom type "OA" (rec_index= 6, atom_type= 6).
Atom no. 2063, " HH " at (-38.161, -43.172, -44.251),  was assigned atom type "HD" (rec_index= 3, atom_type= 3).
Atom no. 2064, " N  " at (-42.488, -37.461, -42.125),  was assigned atom type "N" (rec_index= 4, atom_type= 4).
Atom no. 2065, " HN " at (-43.305, -37.197, -42.675),  was assigned atom type "HD" (rec_index= 3, atom_type= 3).
Atom no. 2066, " CA " at (-41.412, -36.502, -41.893),  was assigned atom type "C" (rec_index= 1, atom_type= 1).
Atom no. 2067, " HA " at (-40.475, -36.933, -42.317),  was assigned atom type "H" (rec_index= 2, atom_type= 2).
Atom no. 2068, " C  " at (-41.186, -36.271, -40.407),  was assigned atom type "C" (rec_index= 1, atom_type= 1).
Atom no. 2069, " O  " at (-40.041, -36.212, -39.950),  was assigned atom type "OA" (rec_index= 6, atom_type= 6).
Atom no. 2070, " CB " at (-41.691, -35.188, -42.619),  was assigned atom type "C" (rec_index= 1, atom_type= 1).
Atom no. 2071, " HB1" at (-41.028, -34.390, -42.210),  was assigned atom type "H" (rec_index= 2, atom_type= 2).
Atom no. 2072, " HB2" at (-42.692, -34.801, -42.315),  was assigned atom type "H" (rec_index= 2, atom_type= 2).
Atom no. 2073, " CG " at (-41.592, -35.199, -44.153),  was assigned atom type "C" (rec_index= 1, atom_type= 1).
Atom no. 2074, " HG " at (-42.373, -35.896, -44.536),  was assigned atom type "H" (rec_index= 2, atom_type= 2).
Atom no. 2075, " CD1" at (-41.887, -33.814, -44.729),  was assigned atom type "C" (rec_index= 1, atom_type= 1).
Atom no. 2076, "1HD1" at (-42.875, -33.446, -44.365),  was assigned atom type "H" (rec_index= 2, atom_type= 2).
Atom no. 2077, "2HD1" at (-41.824, -33.804, -45.842),  was assigned atom type "H" (rec_index= 2, atom_type= 2).
Atom no. 2078, "3HD1" at (-41.068, -33.090, -44.511),  was assigned atom type "H" (rec_index= 2, atom_type= 2).
Atom no. 2079, " CD2" at (-40.239, -35.703, -44.651),  was assigned atom type "C" (rec_index= 1, atom_type= 1).
Atom no. 2080, "1HD2" at (-40.024, -36.713, -44.231),  was assigned atom type "H" (rec_index= 2, atom_type= 2).
Atom no. 2081, "2HD2" at (-39.420, -34.979, -44.433),  was assigned atom type "H" (rec_index= 2, atom_type= 2).
Atom no. 2082, "3HD2" at (-40.176, -35.693, -45.764),  was assigned atom type "H" (rec_index= 2, atom_type= 2).
Atom no. 2083, " N  " at (-42.255, -36.170, -39.624),  was assigned atom type "N" (rec_index= 4, atom_type= 4).
Atom no. 2084, " HN " at (-43.192, -36.231, -40.023),  was assigned atom type "HD" (rec_index= 3, atom_type= 3).
Atom no. 2085, " CA " at (-42.078, -35.972, -38.191),  was assigned atom type "C" (rec_index= 1, atom_type= 1).
Atom no. 2086, " HA " at (-41.402, -35.097, -38.050),  was assigned atom type "H" (rec_index= 2, atom_type= 2).
Atom no. 2087, " C  " at (-41.415, -37.186, -37.529),  was assigned atom type "C" (rec_index= 1, atom_type= 1).
Atom no. 2088, " O  " at (-40.509, -37.027, -36.704),  was assigned atom type "OA" (rec_index= 6, atom_type= 6).
Atom no. 2089, " CB " at (-43.422, -35.633, -37.539),  was assigned atom type "C" (rec_index= 1, atom_type= 1).
Atom no. 2090, " HB1" at (-44.197, -36.394, -37.793),  was assigned atom type "H" (rec_index= 2, atom_type= 2).
Atom no. 2091, " HB2" at (-43.888, -34.739, -38.016),  was assigned atom type "H" (rec_index= 2, atom_type= 2).
Atom no. 2092, " CG " at (-43.304, -35.455, -36.056),  was assigned atom type "C" (rec_index= 1, atom_type= 1).
Atom no. 2093, " HG1" at (-42.468, -34.760, -35.807),  was assigned atom type "H" (rec_index= 2, atom_type= 2).
Atom no. 2094, " HG2" at (-42.921, -36.386, -35.576),  was assigned atom type "H" (rec_index= 2, atom_type= 2).
Atom no. 2095, " CD " at (-44.583, -35.006, -35.401),  was assigned atom type "C" (rec_index= 1, atom_type= 1).
Atom no. 2096, " OE1" at (-45.629, -34.936, -36.076),  was assigned atom type "OA" (rec_index= 6, atom_type= 6).
Atom no. 2097, " OE2" at (-44.542, -34.785, -34.184),  was assigned atom type "OA" (rec_index= 6, atom_type= 6).
Atom no. 2098, " N  " at (-41.856, -38.408, -37.863),  was assigned atom type "N" (rec_index= 4, atom_type= 4).
Atom no. 2099, " HN " at (-42.679, -38.506, -38.457),  was assigned atom type "HD" (rec_index= 3, atom_type= 3).
Atom no. 2100, " CA " at (-41.158, -39.605, -37.376),  was assigned atom type "C" (rec_index= 1, atom_type= 1).
Atom no. 2101, " HA " at (-41.249, -39.614, -36.265),  was assigned atom type "H" (rec_index= 2, atom_type= 2).
Atom no. 2102, " C  " at (-39.658, -39.590, -37.713),  was assigned atom type "C" (rec_index= 1, atom_type= 1).
Atom no. 2103, " O  " at (-38.841, -40.082, -36.931),  was assigned atom type "OA" (rec_index= 6, atom_type= 6).
Atom no. 2104, " CB " at (-41.840, -40.881, -37.902),  was assigned atom type "C" (rec_index= 1, atom_type= 1).
Atom no. 2105, " HB1" at (-41.966, -40.841, -39.009),  was assigned atom type "H" (rec_index= 2, atom_type= 2).
Atom no. 2106, " HB2" at (-41.157, -41.760, -37.831),  was assigned atom type "H" (rec_index= 2, atom_type= 2).
Atom no. 2107, " CG " at (-43.175, -41.162, -37.204),  was assigned atom type "C" (rec_index= 1, atom_type= 1).
Atom no. 2108, " OD1" at (-43.343, -40.674, -36.070),  was assigned atom type "OA" (rec_index= 6, atom_type= 6).
Atom no. 2109, " OD2" at (-44.057, -41.858, -37.767),  was assigned atom type "OA" (rec_index= 6, atom_type= 6).
Atom no. 2110, " N  " at (-39.277, -39.070, -38.876),  was assigned atom type "N" (rec_index= 4, atom_type= 4).
Atom no. 2111, " HN " at (-39.988, -38.784, -39.549),  was assigned atom type "HD" (rec_index= 3, atom_type= 3).
Atom no. 2112, " CA " at (-37.862, -38.897, -39.217),  was assigned atom type "C" (rec_index= 1, atom_type= 1).
Atom no. 2113, " HA " at (-37.302, -39.774, -38.816),  was assigned atom type "H" (rec_index= 2, atom_type= 2).
Atom no. 2114, " C  " at (-37.244, -37.628, -38.621),  was assigned atom type "C" (rec_index= 1, atom_type= 1).
Atom no. 2115, " O  " at (-36.062, -37.364, -38.861),  was assigned atom type "OA" (rec_index= 6, atom_type= 6).
Atom no. 2116, " CB " at (-37.675, -38.872, -40.747),  was assigned atom type "C" (rec_index= 1, atom_type= 1).
Atom no. 2117, " HB1" at (-38.225, -38.003, -41.177),  was assigned atom type "H" (rec_index= 2, atom_type= 2).
Atom no. 2118, " HB2" at (-36.624, -38.589, -40.991),  was assigned atom type "H" (rec_index= 2, atom_type= 2).
Atom no. 2119, " CG " at (-38.058, -40.161, -41.515),  was assigned atom type "C" (rec_index= 1, atom_type= 1).
Atom no. 2120, " HG1" at (-39.117, -40.446, -41.312),  was assigned atom type "H" (rec_index= 2, atom_type= 2).
Atom no. 2121, " HG2" at (-38.129, -39.966, -42.611),  was assigned atom type "H" (rec_index= 2, atom_type= 2).
Atom no. 2122, " CD " at (-37.112, -41.328, -41.227),  was assigned atom type "C" (rec_index= 1, atom_type= 1).
Atom no. 2123, " HD1" at (-37.386, -42.240, -41.807),  was assigned atom type "H" (rec_index= 2, atom_type= 2).
Atom no. 2124, " HD2" at (-37.256, -41.738, -40.200),  was assigned atom type "H" (rec_index= 2, atom_type= 2).
Atom no. 2125, " NE " at (-35.724, -40.922, -41.466),  was assigned atom type "N" (rec_index= 4, atom_type= 4).
Atom no. 2126, " HE " at (-35.153, -40.656, -40.664),  was assigned atom type "HD" (rec_index= 3, atom_type= 3).
Atom no. 2127, " CZ " at (-35.172, -40.882, -42.670),  was assigned atom type "C" (rec_index= 1, atom_type= 1).
Atom no. 2128, " NH1" at (-35.881, -41.219, -43.731),  was assigned atom type "N" (rec_index= 4, atom_type= 4).
Atom no. 2129, "1HH1" at (-36.841, -41.540, -43.608),  was assigned atom type "HD" (rec_index= 3, atom_type= 3).
Atom no. 2130, "2HH1" at (-35.456, -41.188, -44.658),  was assigned atom type "HD" (rec_index= 3, atom_type= 3).
Atom no. 2131, " NH2" at (-33.936, -40.469, -42.828),  was assigned atom type "N" (rec_index= 4, atom_type= 4).
Atom no. 2132, "1HH2" at (-33.388, -40.209, -42.008),  was assigned atom type "HD" (rec_index= 3, atom_type= 3).
Atom no. 2133, "2HH2" at (-33.511, -40.438, -43.755),  was assigned atom type "HD" (rec_index= 3, atom_type= 3).
Atom no. 2134, " N  " at (-38.005, -36.832, -37.866),  was assigned atom type "N" (rec_index= 4, atom_type= 4).
Atom no. 2135, " HN " at (-38.974, -37.101, -37.697),  was assigned atom type "HD" (rec_index= 3, atom_type= 3).
Atom no. 2136, " CA " at (-37.508, -35.586, -37.269),  was assigned atom type "C" (rec_index= 1, atom_type= 1).
Atom no. 2137, " HA " at (-38.348, -35.123, -36.701),  was assigned atom type "H" (rec_index= 2, atom_type= 2).
Atom no. 2138, " C  " at (-37.044, -34.575, -38.321),  was assigned atom type "C" (rec_index= 1, atom_type= 1).
Atom no. 2139, " O  " at (-36.077, -33.851, -38.116),  was assigned atom type "OA" (rec_index= 6, atom_type= 6).
Atom no. 2140, " CB " at (-36.380, -35.860, -36.286),  was assigned atom type "C" (rec_index= 1, atom_type= 1).
Atom no. 2141, " HB1" at (-35.885, -34.903, -35.999),  was assigned atom type "H" (rec_index= 2, atom_type= 2).
Atom no. 2142, " HB2" at (-35.537, -36.371, -36.807),  was assigned atom type "H" (rec_index= 2, atom_type= 2).
Atom no. 2143, " CG " at (-36.759, -36.620, -35.069),  was assigned atom type "C" (rec_index= 1, atom_type= 1).
Atom no. 2144, " HG1" at (-37.641, -36.190, -34.540),  was assigned atom type "H" (rec_index= 2, atom_type= 2).
Atom no. 2145, " HG2" at (-37.202, -37.618, -35.295),  was assigned atom type "H" (rec_index= 2, atom_type= 2).
Atom no. 2146, " CD " at (-35.533, -36.700, -34.205),  was assigned atom type "C" (rec_index= 1, atom_type= 1).
Atom no. 2147, " HD1" at (-35.782, -37.062, -33.180),  was assigned atom type "H" (rec_index= 2, atom_type= 2).
Atom no. 2148, " HD2" at (-35.154, -35.684, -33.944),  was assigned atom type "H" (rec_index= 2, atom_type= 2).
Atom no. 2149, " NE " at (-34.489, -37.515, -34.816),  was assigned atom type "N" (rec_index= 4, atom_type= 4).
Atom no. 2150, " HE " at (-33.747, -37.041, -35.330),  was assigned atom type "HD" (rec_index= 3, atom_type= 3).
Atom no. 2151, " CZ " at (-34.451, -38.843, -34.740),  was assigned atom type "C" (rec_index= 1, atom_type= 1).
Atom no. 2152, " NH1" at (-33.463, -39.519, -35.316),  was assigned atom type "N" (rec_index= 4, atom_type= 4).
Atom no. 2153, "1HH1" at (-32.724, -39.019, -35.811),  was assigned atom type "HD" (rec_index= 3, atom_type= 3).
Atom no. 2154, "2HH1" at (-33.434, -40.537, -35.258),  was assigned atom type "HD" (rec_index= 3, atom_type= 3).
Atom no. 2155, " NH2" at (-35.416, -39.496, -34.094),  was assigned atom type "N" (rec_index= 4, atom_type= 4).
Atom no. 2156, "1HH2" at (-36.175, -38.977, -33.652),  was assigned atom type "HD" (rec_index= 3, atom_type= 3).
Atom no. 2157, "2HH2" at (-35.387, -40.514, -34.036),  was assigned atom type "HD" (rec_index= 3, atom_type= 3).
Atom no. 2158, " N  " at (-37.773, -34.478, -39.427),  was assigned atom type "N" (rec_index= 4, atom_type= 4).
Atom no. 2159, " HN " at (-38.576, -35.098, -39.533),  was assigned atom type "HD" (rec_index= 3, atom_type= 3).
Atom no. 2160, " CA " at (-37.485, -33.531, -40.497),  was assigned atom type "C" (rec_index= 1, atom_type= 1).
Atom no. 2161, " HA " at (-36.494, -33.053, -40.316),  was assigned atom type "H" (rec_index= 2, atom_type= 2).
Atom no. 2162, " C  " at (-38.577, -32.465, -40.490),  was assigned atom type "C" (rec_index= 1, atom_type= 1).
Atom no. 2163, " O  " at (-39.755, -32.788, -40.654),  was assigned atom type "OA" (rec_index= 6, atom_type= 6).
Atom no. 2164, " CB " at (-37.470, -34.248, -41.850),  was assigned atom type "C" (rec_index= 1, atom_type= 1).
Atom no. 2165, " HB1" at (-38.422, -34.807, -42.005),  was assigned atom type "H" (rec_index= 2, atom_type= 2).
Atom no. 2166, " HB2" at (-37.545, -33.510, -42.683),  was assigned atom type "H" (rec_index= 2, atom_type= 2).
Atom no. 2167, " CG " at (-36.267, -35.172, -42.061),  was assigned atom type "C" (rec_index= 1, atom_type= 1).
Atom no. 2168, " HG " at (-36.258, -35.899, -41.216),  was assigned atom type "H" (rec_index= 2, atom_type= 2).
Atom no. 2169, " CD1" at (-36.339, -35.982, -43.350),  was assigned atom type "C" (rec_index= 1, atom_type= 1).
Atom no. 2170, "1HD1" at (-37.283, -36.571, -43.413),  was assigned atom type "H" (rec_index= 2, atom_type= 2).
Atom no. 2171, "2HD1" at (-35.443, -36.635, -43.471),  was assigned atom type "H" (rec_index= 2, atom_type= 2).
Atom no. 2172, "3HD1" at (-36.204, -35.333, -44.247),  was assigned atom type "H" (rec_index= 2, atom_type= 2).
Atom no. 2173, " CD2" at (-34.985, -34.372, -41.976),  was assigned atom type "C" (rec_index= 1, atom_type= 1).
Atom no. 2174, "1HD2" at (-34.932, -33.779, -41.033),  was assigned atom type "H" (rec_index= 2, atom_type= 2).
Atom no. 2175, "2HD2" at (-34.850, -33.723, -42.873),  was assigned atom type "H" (rec_index= 2, atom_type= 2).
Atom no. 2176, "3HD2" at (-34.089, -35.025, -42.097),  was assigned atom type "H" (rec_index= 2, atom_type= 2).
Atom no. 2177, " N  " at (-38.195, -31.207, -40.301),  was assigned atom type "N" (rec_index= 4, atom_type= 4).
Atom no. 2178, " HN " at (-37.223, -31.012, -40.059),  was assigned atom type "HD" (rec_index= 3, atom_type= 3).
Atom no. 2179, " CA " at (-39.132, -30.101, -40.431),  was assigned atom type "C" (rec_index= 1, atom_type= 1).
Atom no. 2180, " HA " at (-40.137, -30.443, -40.089),  was assigned atom type "H" (rec_index= 2, atom_type= 2).
Atom no. 2181, " C  " at (-39.216, -29.744, -41.907),  was assigned atom type "C" (rec_index= 1, atom_type= 1).
Atom no. 2182, " O  " at (-38.226, -29.866, -42.644),  was assigned atom type "OA" (rec_index= 6, atom_type= 6).
Atom no. 2183, " CB " at (-38.691, -28.917, -39.553),  was assigned atom type "C" (rec_index= 1, atom_type= 1).
Atom no. 2184, " HB " at (-37.678, -28.594, -39.888),  was assigned atom type "H" (rec_index= 2, atom_type= 2).
Atom no. 2185, " CG1" at (-39.648, -27.718, -39.694),  was assigned atom type "C" (rec_index= 1, atom_type= 1).
Atom no. 2186, "1HG1" at (-39.328, -26.860, -39.058),  was assigned atom type "H" (rec_index= 2, atom_type= 2).
Atom no. 2187, "2HG1" at (-40.702, -28.012, -39.482),  was assigned atom type "H" (rec_index= 2, atom_type= 2).
Atom no. 2188, "3HG1" at (-39.764, -27.413, -40.760),  was assigned atom type "H" (rec_index= 2, atom_type= 2).
Atom no. 2189, " CG2" at (-38.594, -29.354, -38.084),  was assigned atom type "C" (rec_index= 1, atom_type= 1).
Atom no. 2190, "1HG2" at (-38.274, -28.496, -37.448),  was assigned atom type "H" (rec_index= 2, atom_type= 2).
Atom no. 2191, "2HG2" at (-37.928, -30.239, -37.956),  was assigned atom type "H" (rec_index= 2, atom_type= 2).
Atom no. 2192, "3HG2" at (-39.545, -29.810, -37.721),  was assigned atom type "H" (rec_index= 2, atom_type= 2).
Atom no. 2193, " N  " at (-40.428, -29.450, -42.380),  was assigned atom type "N" (rec_index= 4, atom_type= 4).
Atom no. 2194, " HN " at (-41.241, -29.501, -41.767),  was assigned atom type "HD" (rec_index= 3, atom_type= 3).
Atom no. 2195, " CA " at (-40.589, -29.056, -43.774),  was assigned atom type "C" (rec_index= 1, atom_type= 1).
Atom no. 2196, " HA " at (-39.977, -29.744, -44.403),  was assigned atom type "H" (rec_index= 2, atom_type= 2).
Atom no. 2197, " C  " at (-40.094, -27.629, -44.006),  was assigned atom type "C" (rec_index= 1, atom_type= 1).
Atom no. 2198, " O  " at (-39.102, -27.414, -44.721),  was assigned atom type "OA" (rec_index= 6, atom_type= 6).
Atom no. 2199, " CB " at (-42.041, -29.207, -44.182),  was assigned atom type "C" (rec_index= 1, atom_type= 1).
Atom no. 2200, " HB1" at (-42.669, -28.430, -43.688),  was assigned atom type "H" (rec_index= 2, atom_type= 2).
Atom no. 2201, " HB2" at (-42.483, -30.124, -43.726),  was assigned atom type "H" (rec_index= 2, atom_type= 2).
Atom no. 2202, " CG " at (-42.260, -29.198, -45.658),  was assigned atom type "A" (rec_index= 0, atom_type= 0).
Atom no. 2203, " CD2" at (-42.859, -30.102, -46.476),  was assigned atom type "A" (rec_index= 0, atom_type= 0).
Atom no. 2204, " HD2" at (-43.297, -31.069, -46.174),  was assigned atom type "H" (rec_index= 2, atom_type= 2).
Atom no. 2205, " ND1" at (-41.852, -28.156, -46.465),  was assigned atom type "N" (rec_index= 4, atom_type= 4).
Atom no. 2206, " HD1" at (-41.369, -27.316, -46.147),  was assigned atom type "HD" (rec_index= 3, atom_type= 3).
Atom no. 2207, " CE1" at (-42.187, -28.420, -47.718),  was assigned atom type "A" (rec_index= 0, atom_type= 0).
Atom no. 2208, " HE1" at (-41.977, -27.778, -48.590),  was assigned atom type "H" (rec_index= 2, atom_type= 2).
Atom no. 2209, " NE2" at (-42.818, -29.587, -47.750),  was assigned atom type "N" (rec_index= 4, atom_type= 4).
Atom no. 2210, " HE2" at (-43.208, -30.029, -48.582),  was assigned atom type "HD" (rec_index= 3, atom_type= 3).
Atom no. 2211, " N  " at (-40.763, -26.647, -43.370),  was assigned atom type "N" (rec_index= 4, atom_type= 4).
Atom no. 2212, " HN " at (-41.553, -26.947, -42.799),  was assigned atom type "HD" (rec_index= 3, atom_type= 3).
Atom no. 2213, " CA " at (-40.504, -25.208, -43.392),  was assigned atom type "C" (rec_index= 1, atom_type= 1).
Atom no. 2214, " HA " at (-40.877, -24.779, -42.433),  was assigned atom type "H" (rec_index= 2, atom_type= 2).
Atom no. 2215, " C  " at (-41.255, -24.525, -44.533),  was assigned atom type "C" (rec_index= 1, atom_type= 1).
Atom no. 2216, " O  " at (-41.516, -23.319, -44.465),  was assigned atom type "OA" (rec_index= 6, atom_type= 6).
Atom no. 2217, " CB " at (-39.002, -24.894, -43.496),  was assigned atom type "C" (rec_index= 1, atom_type= 1).
Atom no. 2218, " HB1" at (-38.447, -25.364, -42.651),  was assigned atom type "H" (rec_index= 2, atom_type= 2).
Atom no. 2219, " HB2" at (-38.548, -25.445, -44.352),  was assigned atom type "H" (rec_index= 2, atom_type= 2).
Atom no. 2220, " CG " at (-38.675, -23.405, -43.586),  was assigned atom type "C" (rec_index= 1, atom_type= 1).
Atom no. 2221, " HG1" at (-38.883, -22.913, -42.607),  was assigned atom type "H" (rec_index= 2, atom_type= 2).
Atom no. 2222, " HG2" at (-39.425, -22.892, -44.233),  was assigned atom type "H" (rec_index= 2, atom_type= 2).
Atom no. 2223, " CD " at (-37.256, -23.051, -44.054),  was assigned atom type "C" (rec_index= 1, atom_type= 1).
Atom no. 2224, " HD1" at (-36.480, -23.577, -43.451),  was assigned atom type "H" (rec_index= 2, atom_type= 2).
Atom no. 2225, " HD2" at (-37.027, -23.497, -45.050),  was assigned atom type "H" (rec_index= 2, atom_type= 2).
Atom no. 2226, " NE " at (-37.051, -21.588, -44.051),  was assigned atom type "N" (rec_index= 4, atom_type= 4).
Atom no. 2227, " HE " at (-36.664, -21.174, -43.203),  was assigned atom type "HD" (rec_index= 3, atom_type= 3).
Atom no. 2228, " CZ " at (-37.328, -20.757, -45.064),  was assigned atom type "C" (rec_index= 1, atom_type= 1).
Atom no. 2229, " NH1" at (-37.813, -21.215, -46.225),  was assigned atom type "N" (rec_index= 4, atom_type= 4).
Atom no. 2230, "1HH1" at (-37.986, -22.214, -46.337),  was assigned atom type "HD" (rec_index= 3, atom_type= 3).
Atom no. 2231, "2HH1" at (-38.024, -20.582, -46.997),  was assigned atom type "HD" (rec_index= 3, atom_type= 3).
Atom no. 2232, " NH2" at (-37.104, -19.460, -44.919),  was assigned atom type "N" (rec_index= 4, atom_type= 4).
Atom no. 2233, "1HH2" at (-36.735, -19.111, -44.035),  was assigned atom type "HD" (rec_index= 3, atom_type= 3).
Atom no. 2234, "2HH2" at (-37.315, -18.827, -45.691),  was assigned atom type "HD" (rec_index= 3, atom_type= 3).
Atom no. 2235, " N  " at (-41.716, -25.279, -45.529),  was assigned atom type "N" (rec_index= 4, atom_type= 4).
Atom no. 2236, " HN " at (-41.657, -26.296, -45.477),  was assigned atom type "HD" (rec_index= 3, atom_type= 3).
Atom no. 2237, " CA " at (-42.308, -24.630, -46.700),  was assigned atom type "C" (rec_index= 1, atom_type= 1).
Atom no. 2238, " HA " at (-42.743, -23.658, -46.368),  was assigned atom type "H" (rec_index= 2, atom_type= 2).
Atom no. 2239, " C  " at (-43.448, -25.479, -47.290),  was assigned atom type "C" (rec_index= 1, atom_type= 1).
Atom no. 2240, " O  " at (-43.632, -25.545, -48.511),  was assigned atom type "OA" (rec_index= 6, atom_type= 6).
Atom no. 2241, " CB " at (-41.234, -24.329, -47.752),  was assigned atom type "C" (rec_index= 1, atom_type= 1).
Atom no. 2242, " HB1" at (-40.281, -24.011, -47.269),  was assigned atom type "H" (rec_index= 2, atom_type= 2).
Atom no. 2243, " HB2" at (-40.885, -25.267, -48.244),  was assigned atom type "H" (rec_index= 2, atom_type= 2).
Atom no. 2244, " CG " at (-41.689, -23.301, -48.793),  was assigned atom type "C" (rec_index= 1, atom_type= 1).
Atom no. 2245, " OD1" at (-42.696, -22.579, -48.532),  was assigned atom type "OA" (rec_index= 6, atom_type= 6).
Atom no. 2246, " OD2" at (-41.014, -23.190, -49.854),  was assigned atom type "OA" (rec_index= 6, atom_type= 6).
Atom no. 2247, " N  " at (-44.244, -26.105, -46.428),  was assigned atom type "N" (rec_index= 4, atom_type= 4).
Atom no. 2248, " HN " at (-44.021, -26.087, -45.433),  was assigned atom type "HD" (rec_index= 3, atom_type= 3).
Atom no. 2249, " CA " at (-45.429, -26.816, -46.886),  was assigned atom type "C" (rec_index= 1, atom_type= 1).
Atom no. 2250, " HA " at (-45.137, -27.494, -47.722),  was assigned atom type "H" (rec_index= 2, atom_type= 2).
Atom no. 2251, " C  " at (-46.465, -25.824, -47.401),  was assigned atom type "C" (rec_index= 1, atom_type= 1).
Atom no. 2252, " O  " at (-46.721, -24.784, -46.783),  was assigned atom type "OA" (rec_index= 6, atom_type= 6).
Atom no. 2253, " CB " at (-46.023, -27.663, -45.752),  was assigned atom type "C" (rec_index= 1, atom_type= 1).
Atom no. 2254, " HB1" at (-45.229, -28.324, -45.331),  was assigned atom type "H" (rec_index= 2, atom_type= 2).
Atom no. 2255, " HB2" at (-46.236, -27.008, -44.876),  was assigned atom type "H" (rec_index= 2, atom_type= 2).
Atom no. 2256, " CG " at (-47.271, -28.507, -46.072),  was assigned atom type "C" (rec_index= 1, atom_type= 1).
Atom no. 2257, " HG " at (-48.065, -27.821, -46.448),  was assigned atom type "H" (rec_index= 2, atom_type= 2).
Atom no. 2258, " CD1" at (-46.981, -29.530, -47.156),  was assigned atom type "C" (rec_index= 1, atom_type= 1).
Atom no. 2259, "1HD1" at (-46.593, -29.021, -48.069),  was assigned atom type "H" (rec_index= 2, atom_type= 2).
Atom no. 2260, "2HD1" at (-47.870, -30.166, -47.378),  was assigned atom type "H" (rec_index= 2, atom_type= 2).
Atom no. 2261, "3HD1" at (-46.292, -30.331, -46.800),  was assigned atom type "H" (rec_index= 2, atom_type= 2).
Atom no. 2262, " CD2" at (-47.807, -29.210, -44.811),  was assigned atom type "C" (rec_index= 1, atom_type= 1).
Atom no. 2263, "1HD2" at (-48.020, -28.459, -44.015),  was assigned atom type "H" (rec_index= 2, atom_type= 2).
Atom no. 2264, "2HD2" at (-47.118, -30.011, -44.455),  was assigned atom type "H" (rec_index= 2, atom_type= 2).
Atom no. 2265, "3HD2" at (-48.696, -29.846, -45.033),  was assigned atom type "H" (rec_index= 2, atom_type= 2).
Atom no. 2266, " N  " at (-47.027, -26.130, -48.557),  was assigned atom type "N" (rec_index= 4, atom_type= 4).
Atom no. 2267, " HN " at (-46.748, -27.001, -49.008),  was assigned atom type "HD" (rec_index= 3, atom_type= 3).
Atom no. 2268, " CA " at (-48.020, -25.302, -49.228),  was assigned atom type "C" (rec_index= 1, atom_type= 1).
Atom no. 2269, " HA " at (-48.886, -25.136, -48.545),  was assigned atom type "H" (rec_index= 2, atom_type= 2).
Atom no. 2270, " C  " at (-48.463, -26.143, -50.404),  was assigned atom type "C" (rec_index= 1, atom_type= 1).
Atom no. 2271, " O  " at (-47.806, -27.131, -50.739),  was assigned atom type "OA" (rec_index= 6, atom_type= 6).
Atom no. 2272, " CB " at (-47.468, -23.954, -49.684),  was assigned atom type "C" (rec_index= 1, atom_type= 1).
Atom no. 2273, " HB1" at (-47.141, -23.334, -48.817),  was assigned atom type "H" (rec_index= 2, atom_type= 2).
Atom no. 2274, " HB2" at (-48.200, -23.408, -50.324),  was assigned atom type "H" (rec_index= 2, atom_type= 2).
Atom no. 2275, " HB3" at (-46.648, -24.079, -50.429),  was assigned atom type "H" (rec_index= 2, atom_type= 2).
Atom no. 2276, " N  " at (-49.607, -25.797, -50.987),  was assigned atom type "N" (rec_index= 4, atom_type= 4).
Atom no. 2277, " HN " at (-50.114, -24.964, -50.687),  was assigned atom type "HD" (rec_index= 3, atom_type= 3).
Atom no. 2278, " CA " at (-50.121, -26.634, -52.065),  was assigned atom type "C" (rec_index= 1, atom_type= 1).
Atom no. 2279, " HA " at (-50.261, -27.664, -51.662),  was assigned atom type "H" (rec_index= 2, atom_type= 2).
Atom no. 2280, " C  " at (-49.137, -26.715, -53.229),  was assigned atom type "C" (rec_index= 1, atom_type= 1).
Atom no. 2281, " O  " at (-49.135, -27.710, -53.959),  was assigned atom type "OA" (rec_index= 6, atom_type= 6).
Atom no. 2282, " CB " at (-51.483, -26.125, -52.535),  was assigned atom type "C" (rec_index= 1, atom_type= 1).
Atom no. 2283, " HB1" at (-52.202, -26.066, -51.685),  was assigned atom type "H" (rec_index= 2, atom_type= 2).
Atom no. 2284, " HB2" at (-51.886, -26.741, -53.372),  was assigned atom type "H" (rec_index= 2, atom_type= 2).
Atom no. 2285, " HB3" at (-51.396, -25.150, -53.069),  was assigned atom type "H" (rec_index= 2, atom_type= 2).
Atom no. 2286, " N  " at (-48.283, -25.692, -53.403),  was assigned atom type "N" (rec_index= 4, atom_type= 4).
Atom no. 2287, " HN " at (-48.356, -24.890, -52.777),  was assigned atom type "HD" (rec_index= 3, atom_type= 3).
Atom no. 2288, " CA " at (-47.254, -25.669, -54.444),  was assigned atom type "C" (rec_index= 1, atom_type= 1).
Atom no. 2289, " HA " at (-47.740, -25.901, -55.420),  was assigned atom type "H" (rec_index= 2, atom_type= 2).
Atom no. 2290, " C  " at (-46.124, -26.679, -54.217),  was assigned atom type "C" (rec_index= 1, atom_type= 1).
Atom no. 2291, " O  " at (-45.363, -26.990, -55.156),  was assigned atom type "OA" (rec_index= 6, atom_type= 6).
Atom no. 2292, " CB " at (-46.657, -24.273, -54.529),  was assigned atom type "C" (rec_index= 1, atom_type= 1).
Atom no. 2293, " HB1" at (-47.433, -23.535, -54.841),  was assigned atom type "H" (rec_index= 2, atom_type= 2).
Atom no. 2294, " HB2" at (-45.963, -24.198, -55.398),  was assigned atom type "H" (rec_index= 2, atom_type= 2).
Atom no. 2295, " CG " at (-45.968, -23.813, -53.259),  was assigned atom type "C" (rec_index= 1, atom_type= 1).
Atom no. 2296, " HG1" at (-45.145, -24.506, -52.968),  was assigned atom type "H" (rec_index= 2, atom_type= 2).
Atom no. 2297, " HG2" at (-46.626, -23.943, -52.369),  was assigned atom type "H" (rec_index= 2, atom_type= 2).
Atom no. 2298, " CD " at (-45.465, -22.362, -53.380),  was assigned atom type "C" (rec_index= 1, atom_type= 1).
Atom no. 2299, " HD1" at (-46.288, -21.657, -53.641),  was assigned atom type "H" (rec_index= 2, atom_type= 2).
Atom no. 2300, " HD2" at (-44.830, -22.216, -54.285),  was assigned atom type "H" (rec_index= 2, atom_type= 2).
Atom no. 2301, " NE " at (-44.772, -21.962, -52.156),  was assigned atom type "N" (rec_index= 4, atom_type= 4).
Atom no. 2302, " HE " at (-43.799, -22.249, -52.051),  was assigned atom type "HD" (rec_index= 3, atom_type= 3).
Atom no. 2303, " CZ " at (-45.315, -21.248, -51.162),  was assigned atom type "C" (rec_index= 1, atom_type= 1).
Atom no. 2304, " NH1" at (-44.591, -20.971, -50.095),  was assigned atom type "N" (rec_index= 4, atom_type= 4).
Atom no. 2305, "1HH1" at (-45.005, -20.427, -49.338),  was assigned atom type "HD" (rec_index= 3, atom_type= 3).
Atom no. 2306, "2HH1" at (-43.633, -21.318, -50.052),  was assigned atom type "HD" (rec_index= 3, atom_type= 3).
Atom no. 2307, " NH2" at (-46.573, -20.792, -51.219),  was assigned atom type "N" (rec_index= 4, atom_type= 4).
Atom no. 2308, "1HH2" at (-46.987, -20.248, -50.462),  was assigned atom type "HD" (rec_index= 3, atom_type= 3).
Atom no. 2309, "2HH2" at (-47.133, -21.006, -52.044),  was assigned atom type "HD" (rec_index= 3, atom_type= 3).
Atom no. 2310, " N  " at (-45.967, -27.157, -52.993),  was assigned atom type "N" (rec_index= 4, atom_type= 4).
Atom no. 2311, " HN " at (-46.586, -26.805, -52.262),  was assigned atom type "HD" (rec_index= 3, atom_type= 3).
Atom no. 2312, " CA " at (-44.976, -28.146, -52.620),  was assigned atom type "C" (rec_index= 1, atom_type= 1).
Atom no. 2313, " HA " at (-44.310, -28.311, -53.499),  was assigned atom type "H" (rec_index= 2, atom_type= 2).
Atom no. 2314, " C  " at (-45.622, -29.473, -52.271),  was assigned atom type "C" (rec_index= 1, atom_type= 1).
Atom no. 2315, " O  " at (-45.121, -30.233, -51.440),  was assigned atom type "OA" (rec_index= 6, atom_type= 6).
Atom no. 2316, " CB " at (-44.118, -27.632, -51.477),  was assigned atom type "C" (rec_index= 1, atom_type= 1).
Atom no. 2317, " HB1" at (-44.740, -27.189, -50.664),  was assigned atom type "H" (rec_index= 2, atom_type= 2).
Atom no. 2318, " HB2" at (-43.657, -28.469, -50.902),  was assigned atom type "H" (rec_index= 2, atom_type= 2).
Atom no. 2319, " CG " at (-43.075, -26.657, -51.972),  was assigned atom type "C" (rec_index= 1, atom_type= 1).
Atom no. 2320, " ND2" at (-42.666, -25.709, -51.135),  was assigned atom type "N" (rec_index= 4, atom_type= 4).
Atom no. 2321, "1HD2" at (-41.962, -25.051, -51.469),  was assigned atom type "HD" (rec_index= 3, atom_type= 3).
Atom no. 2322, "2HD2" at (-43.023, -25.620, -50.184),  was assigned atom type "HD" (rec_index= 3, atom_type= 3).
Atom no. 2323, " OD1" at (-42.647, -26.764, -53.114),  was assigned atom type "OA" (rec_index= 6, atom_type= 6).
Atom no. 2324, " N  " at (-46.773, -29.719, -52.862),  was assigned atom type "N" (rec_index= 4, atom_type= 4).
Atom no. 2325, " HN " at (-47.263, -28.940, -53.302),  was assigned atom type "HD" (rec_index= 3, atom_type= 3).
Atom no. 2326, " CA " at (-47.382, -31.029, -52.923),  was assigned atom type "C" (rec_index= 1, atom_type= 1).
Atom no. 2327, " HA " at (-46.720, -31.769, -52.415),  was assigned atom type "H" (rec_index= 2, atom_type= 2).
Atom no. 2328, " C  " at (-47.457, -31.351, -54.399),  was assigned atom type "C" (rec_index= 1, atom_type= 1).
Atom no. 2329, " O  " at (-47.953, -30.530, -55.186),  was assigned atom type "OA" (rec_index= 6, atom_type= 6).
Atom no. 2330, " CB " at (-48.783, -31.074, -52.286),  was assigned atom type "C" (rec_index= 1, atom_type= 1).
Atom no. 2331, " HB " at (-49.446, -30.389, -52.864),  was assigned atom type "H" (rec_index= 2, atom_type= 2).
Atom no. 2332, " CG1" at (-49.358, -32.481, -52.386),  was assigned atom type "C" (rec_index= 1, atom_type= 1).
Atom no. 2333, "1HG1" at (-49.367, -32.825, -53.447),  was assigned atom type "H" (rec_index= 2, atom_type= 2).
Atom no. 2334, "2HG1" at (-50.368, -32.550, -51.919),  was assigned atom type "H" (rec_index= 2, atom_type= 2).
Atom no. 2335, "3HG1" at (-48.819, -33.197, -51.723),  was assigned atom type "H" (rec_index= 2, atom_type= 2).
Atom no. 2336, " CG2" at (-48.771, -30.603, -50.833),  was assigned atom type "C" (rec_index= 1, atom_type= 1).
Atom no. 2337, "1HG2" at (-48.350, -29.573, -50.760),  was assigned atom type "H" (rec_index= 2, atom_type= 2).
Atom no. 2338, "2HG2" at (-48.232, -31.319, -50.170),  was assigned atom type "H" (rec_index= 2, atom_type= 2).
Atom no. 2339, "3HG2" at (-49.781, -30.672, -50.366),  was assigned atom type "H" (rec_index= 2, atom_type= 2).
Atom no. 2340, " N  " at (-46.874, -32.477, -54.795),  was assigned atom type "N" (rec_index= 4, atom_type= 4).
Atom no. 2341, " HN " at (-46.407, -33.069, -54.108),  was assigned atom type "HD" (rec_index= 3, atom_type= 3).
Atom no. 2342, " CA " at (-46.892, -32.879, -56.195),  was assigned atom type "C" (rec_index= 1, atom_type= 1).
Atom no. 2343, " HA " at (-47.157, -31.985, -56.807),  was assigned atom type "H" (rec_index= 2, atom_type= 2).
Atom no. 2344, " C  " at (-47.952, -33.951, -56.441),  was assigned atom type "C" (rec_index= 1, atom_type= 1).
Atom no. 2345, " O  " at (-48.199, -34.811, -55.592),  was assigned atom type "OA" (rec_index= 6, atom_type= 6).
Atom no. 2346, " CB " at (-45.508, -33.375, -56.652),  was assigned atom type "C" (rec_index= 1, atom_type= 1).
Atom no. 2347, " HB1" at (-45.208, -34.291, -56.091),  was assigned atom type "H" (rec_index= 2, atom_type= 2).
Atom no. 2348, " HB2" at (-45.557, -33.800, -57.682),  was assigned atom type "H" (rec_index= 2, atom_type= 2).
Atom no. 2349, " CG " at (-44.424, -32.295, -56.557),  was assigned atom type "C" (rec_index= 1, atom_type= 1).
Atom no. 2350, " HG " at (-44.302, -32.039, -55.479),  was assigned atom type "H" (rec_index= 2, atom_type= 2).
Atom no. 2351, " CD1" at (-43.071, -32.802, -57.063),  was assigned atom type "C" (rec_index= 1, atom_type= 1).
Atom no. 2352, "1HD1" at (-42.283, -32.017, -56.994),  was assigned atom type "H" (rec_index= 2, atom_type= 2).
Atom no. 2353, "2HD1" at (-43.151, -33.207, -58.099),  was assigned atom type "H" (rec_index= 2, atom_type= 2).
Atom no. 2354, "3HD1" at (-42.763, -33.734, -56.534),  was assigned atom type "H" (rec_index= 2, atom_type= 2).
Atom no. 2355, " CD2" at (-44.796, -31.012, -57.291),  was assigned atom type "C" (rec_index= 1, atom_type= 1).
Atom no. 2356, "1HD2" at (-44.008, -30.227, -57.222),  was assigned atom type "H" (rec_index= 2, atom_type= 2).
Atom no. 2357, "2HD2" at (-45.779, -30.622, -56.937),  was assigned atom type "H" (rec_index= 2, atom_type= 2).
Atom no. 2358, "3HD2" at (-45.056, -31.223, -58.355),  was assigned atom type "H" (rec_index= 2, atom_type= 2).
Atom no. 2359, " N  " at (-48.563, -33.883, -57.618),  was assigned atom type "N" (rec_index= 4, atom_type= 4).
Atom no. 2360, " HN " at (-48.326, -33.109, -58.239),  was assigned atom type "HD" (rec_index= 3, atom_type= 3).
Atom no. 2361, " CA " at (-49.551, -34.850, -58.073),  was assigned atom type "C" (rec_index= 1, atom_type= 1).
Atom no. 2362, " HA " at (-50.040, -35.325, -57.190),  was assigned atom type "H" (rec_index= 2, atom_type= 2).
Atom no. 2363, " C  " at (-48.811, -35.912, -58.876),  was assigned atom type "C" (rec_index= 1, atom_type= 1).
Atom no. 2364, " O  " at (-48.348, -35.636, -59.982),  was assigned atom type "OA" (rec_index= 6, atom_type= 6).
Atom no. 2365, " CB " at (-50.615, -34.183, -58.947),  was assigned atom type "C" (rec_index= 1, atom_type= 1).
Atom no. 2366, " HB " at (-50.097, -33.769, -59.843),  was assigned atom type "H" (rec_index= 2, atom_type= 2).
Atom no. 2367, " CG1" at (-51.629, -35.218, -59.443),  was assigned atom type "C" (rec_index= 1, atom_type= 1).
Atom no. 2368, "1HG1" at (-51.148, -36.073, -59.973),  was assigned atom type "H" (rec_index= 2, atom_type= 2).
Atom no. 2369, "2HG1" at (-52.409, -34.740, -60.081),  was assigned atom type "H" (rec_index= 2, atom_type= 2).
Atom no. 2370, "3HG1" at (-52.274, -35.577, -58.608),  was assigned atom type "H" (rec_index= 2, atom_type= 2).
Atom no. 2371, " CG2" at (-51.275, -33.010, -58.220),  was assigned atom type "C" (rec_index= 1, atom_type= 1).
Atom no. 2372, "1HG2" at (-50.537, -32.256, -57.859),  was assigned atom type "H" (rec_index= 2, atom_type= 2).
Atom no. 2373, "2HG2" at (-51.920, -33.369, -57.385),  was assigned atom type "H" (rec_index= 2, atom_type= 2).
Atom no. 2374, "3HG2" at (-52.055, -32.532, -58.858),  was assigned atom type "H" (rec_index= 2, atom_type= 2).
Atom no. 2375, " N  " at (-48.677, -37.124, -58.327),  was assigned atom type "N" (rec_index= 4, atom_type= 4).
Atom no. 2376, " HN " at (-48.961, -37.292, -57.362),  was assigned atom type "HD" (rec_index= 3, atom_type= 3).
Atom no. 2377, " CA " at (-48.114, -38.205, -59.140),  was assigned atom type "C" (rec_index= 1, atom_type= 1).
Atom no. 2378, " HA " at (-47.292, -37.780, -59.762),  was assigned atom type "H" (rec_index= 2, atom_type= 2).
Atom no. 2379, " C  " at (-49.162, -38.785, -60.072),  was assigned atom type "C" (rec_index= 1, atom_type= 1).
Atom no. 2380, " O  " at (-48.900, -39.004, -61.255),  was assigned atom type "OA" (rec_index= 6, atom_type= 6).
Atom no. 2381, " CB " at (-47.530, -39.299, -58.269),  was assigned atom type "C" (rec_index= 1, atom_type= 1).
Atom no. 2382, " HB1" at (-48.313, -39.792, -57.647),  was assigned atom type "H" (rec_index= 2, atom_type= 2).
Atom no. 2383, " HB2" at (-46.901, -38.881, -57.449),  was assigned atom type "H" (rec_index= 2, atom_type= 2).
Atom no. 2384, " CG " at (-46.775, -40.290, -59.093),  was assigned atom type "C" (rec_index= 1, atom_type= 1).
Atom no. 2385, " HG1" at (-46.155, -39.793, -59.875),  was assigned atom type "H" (rec_index= 2, atom_type= 2).
Atom no. 2386, " HG2" at (-47.449, -40.873, -59.763),  was assigned atom type "H" (rec_index= 2, atom_type= 2).
Atom no. 2387, " CD " at (-45.965, -41.171, -58.224),  was assigned atom type "C" (rec_index= 1, atom_type= 1).
Atom no. 2388, " HD1" at (-45.456, -40.599, -57.413),  was assigned atom type "H" (rec_index= 2, atom_type= 2).
Atom no. 2389, " HD2" at (-46.604, -41.827, -57.588),  was assigned atom type "H" (rec_index= 2, atom_type= 2).
Atom no. 2390, " CE " at (-44.990, -41.966, -59.045),  was assigned atom type "C" (rec_index= 1, atom_type= 1).
Atom no. 2391, " HE1" at (-45.387, -42.258, -60.045),  was assigned atom type "H" (rec_index= 2, atom_type= 2).
Atom no. 2392, " HE2" at (-44.126, -41.365, -59.412),  was assigned atom type "H" (rec_index= 2, atom_type= 2).
Atom no. 2393, " NZ " at (-44.592, -43.118, -58.212),  was assigned atom type "N" (rec_index= 4, atom_type= 4).
Atom no. 2394, " HZ1" at (-43.930, -43.658, -58.769),  was assigned atom type "HD" (rec_index= 3, atom_type= 3).
Atom no. 2395, " HZ2" at (-45.383, -43.668, -57.876),  was assigned atom type "HD" (rec_index= 3, atom_type= 3).
Atom no. 2396, " HZ3" at (-44.228, -42.851, -57.297),  was assigned atom type "HD" (rec_index= 3, atom_type= 3).
Atom no. 2397, " N  " at (-50.351, -39.060, -59.540),  was assigned atom type "N" (rec_index= 4, atom_type= 4).
Atom no. 2398, " HN " at (-50.422, -39.120, -58.524),  was assigned atom type "HD" (rec_index= 3, atom_type= 3).
Atom no. 2399, " CA " at (-51.551, -39.279, -60.325),  was assigned atom type "C" (rec_index= 1, atom_type= 1).
Atom no. 2400, " HA " at (-51.408, -38.860, -61.348),  was assigned atom type "H" (rec_index= 2, atom_type= 2).
Atom no. 2401, " C  " at (-52.612, -38.481, -59.594),  was assigned atom type "C" (rec_index= 1, atom_type= 1).
Atom no. 2402, " O  " at (-52.374, -38.068, -58.456),  was assigned atom type "OA" (rec_index= 6, atom_type= 6).
Atom no. 2403, " CB " at (-51.948, -40.760, -60.428),  was assigned atom type "C" (rec_index= 1, atom_type= 1).
Atom no. 2404, " HB " at (-52.801, -40.846, -61.140),  was assigned atom type "H" (rec_index= 2, atom_type= 2).
Atom no. 2405, " CG2" at (-50.788, -41.653, -60.945),  was assigned atom type "C" (rec_index= 1, atom_type= 1).
Atom no. 2406, "1HG2" at (-51.076, -42.728, -61.020),  was assigned atom type "H" (rec_index= 2, atom_type= 2).
Atom no. 2407, "2HG2" at (-49.874, -41.525, -60.319),  was assigned atom type "H" (rec_index= 2, atom_type= 2).
Atom no. 2408, "3HG2" at (-50.394, -41.275, -61.917),  was assigned atom type "H" (rec_index= 2, atom_type= 2).
Atom no. 2409, " OG1" at (-52.385, -41.213, -59.147),  was assigned atom type "OA" (rec_index= 6, atom_type= 6).
Atom no. 2410, " HG1" at (-52.630, -42.129, -59.211),  was assigned atom type "HD" (rec_index= 3, atom_type= 3).
Atom no. 2411, " N  " at (-53.767, -38.222, -60.204),  was assigned atom type "N" (rec_index= 4, atom_type= 4).
Atom no. 2412, " CA " at (-54.837, -37.531, -59.468),  was assigned atom type "C" (rec_index= 1, atom_type= 1).
Atom no. 2413, " HA " at (-54.526, -36.480, -59.261),  was assigned atom type "H" (rec_index= 2, atom_type= 2).
Atom no. 2414, " C  " at (-55.215, -38.212, -58.167),  was assigned atom type "C" (rec_index= 1, atom_type= 1).
Atom no. 2415, " O  " at (-55.687, -37.546, -57.237),  was assigned atom type "OA" (rec_index= 6, atom_type= 6).
Atom no. 2416, " CB " at (-55.996, -37.532, -60.467),  was assigned atom type "C" (rec_index= 1, atom_type= 1).
Atom no. 2417, " HB1" at (-56.736, -38.351, -60.309),  was assigned atom type "H" (rec_index= 2, atom_type= 2).
Atom no. 2418, " HB2" at (-56.716, -36.691, -60.335),  was assigned atom type "H" (rec_index= 2, atom_type= 2).
Atom no. 2419, " CG " at (-55.315, -37.561, -61.818),  was assigned atom type "C" (rec_index= 1, atom_type= 1).
Atom no. 2420, " HG1" at (-55.981, -37.870, -62.657),  was assigned atom type "H" (rec_index= 2, atom_type= 2).
Atom no. 2421, " HG2" at (-55.065, -36.553, -62.224),  was assigned atom type "H" (rec_index= 2, atom_type= 2).
Atom no. 2422, " CD " at (-54.126, -38.454, -61.618),  was assigned atom type "C" (rec_index= 1, atom_type= 1).
Atom no. 2423, " HD1" at (-53.294, -38.289, -62.342),  was assigned atom type "H" (rec_index= 2, atom_type= 2).
Atom no. 2424, " HD2" at (-54.298, -39.523, -61.884),  was assigned atom type "H" (rec_index= 2, atom_type= 2).
Atom no. 2425, " N  " at (-54.969, -39.510, -58.053),  was assigned atom type "N" (rec_index= 4, atom_type= 4).
Atom no. 2426, " HN " at (-54.537, -39.998, -58.838),  was assigned atom type "HD" (rec_index= 3, atom_type= 3).
Atom no. 2427, " CA " at (-55.291, -40.266, -56.852),  was assigned atom type "C" (rec_index= 1, atom_type= 1).
Atom no. 2428, " HA " at (-56.157, -39.776, -56.349),  was assigned atom type "H" (rec_index= 2, atom_type= 2).
Atom no. 2429, " C  " at (-54.142, -40.361, -55.851),  was assigned atom type "C" (rec_index= 1, atom_type= 1).
Atom no. 2430, " O  " at (-54.323, -40.983, -54.804),  was assigned atom type "OA" (rec_index= 6, atom_type= 6).
Atom no. 2431, " CB " at (-55.700, -41.692, -57.240),  was assigned atom type "C" (rec_index= 1, atom_type= 1).
Atom no. 2432, " HB1" at (-54.823, -42.237, -57.660),  was assigned atom type "H" (rec_index= 2, atom_type= 2).
Atom no. 2433, " HB2" at (-55.889, -42.296, -56.322),  was assigned atom type "H" (rec_index= 2, atom_type= 2).
Atom no. 2434, " CG " at (-56.887, -41.808, -58.190),  was assigned atom type "C" (rec_index= 1, atom_type= 1).
Atom no. 2435, " HG1" at (-57.409, -42.785, -58.065),  was assigned atom type "H" (rec_index= 2, atom_type= 2).
Atom no. 2436, " HG2" at (-57.714, -41.125, -57.886),  was assigned atom type "H" (rec_index= 2, atom_type= 2).
Atom no. 2437, " CD " at (-56.488, -41.578, -59.642),  was assigned atom type "C" (rec_index= 1, atom_type= 1).
Atom no. 2438, " NE2" at (-57.400, -41.010, -60.423),  was assigned atom type "N" (rec_index= 4, atom_type= 4).
Atom no. 2439, "1HE2" at (-58.306, -40.697, -60.073),  was assigned atom type "HD" (rec_index= 3, atom_type= 3).
Atom no. 2440, "2HE2" at (-57.133, -40.856, -61.395),  was assigned atom type "HD" (rec_index= 3, atom_type= 3).
Atom no. 2441, " OE1" at (-55.387, -41.958, -60.067),  was assigned atom type "OA" (rec_index= 6, atom_type= 6).
Atom no. 2442, " N  " at (-52.972, -39.774, -56.133),  was assigned atom type "N" (rec_index= 4, atom_type= 4).
Atom no. 2443, " HN " at (-52.920, -39.133, -56.925),  was assigned atom type "HD" (rec_index= 3, atom_type= 3).
Atom no. 2444, " CA " at (-51.763, -40.021, -55.342),  was assigned atom type "C" (rec_index= 1, atom_type= 1).
Atom no. 2445, " HA " at (-52.059, -40.248, -54.291),  was assigned atom type "H" (rec_index= 2, atom_type= 2).
Atom no. 2446, " C  " at (-50.902, -38.757, -55.353),  was assigned atom type "C" (rec_index= 1, atom_type= 1).
Atom no. 2447, " O  " at (-50.318, -38.420, -56.393),  was assigned atom type "OA" (rec_index= 6, atom_type= 6).
Atom no. 2448, " CB " at (-50.987, -41.225, -55.914),  was assigned atom type "C" (rec_index= 1, atom_type= 1).
Atom no. 2449, " HB1" at (-51.646, -42.122, -55.977),  was assigned atom type "H" (rec_index= 2, atom_type= 2).
Atom no. 2450, " HB2" at (-50.772, -41.073, -56.997),  was assigned atom type "H" (rec_index= 2, atom_type= 2).
Atom no. 2451, " CG " at (-49.728, -41.548, -55.167),  was assigned atom type "A" (rec_index= 0, atom_type= 0).
Atom no. 2452, " CD2" at (-49.208, -41.032, -54.026),  was assigned atom type "A" (rec_index= 0, atom_type= 0).
Atom no. 2453, " HD2" at (-49.651, -40.234, -53.407),  was assigned atom type "H" (rec_index= 2, atom_type= 2).
Atom no. 2454, " ND1" at (-48.844, -42.524, -55.580),  was assigned atom type "N" (rec_index= 4, atom_type= 4).
Atom no. 2455, " HD1" at (-48.962, -43.114, -56.404),  was assigned atom type "HD" (rec_index= 3, atom_type= 3).
Atom no. 2456, " CE1" at (-47.821, -42.578, -54.745),  was assigned atom type "A" (rec_index= 0, atom_type= 0).
Atom no. 2457, " HE1" at (-46.949, -43.247, -54.833),  was assigned atom type "H" (rec_index= 2, atom_type= 2).
Atom no. 2458, " NE2" at (-48.025, -41.690, -53.786),  was assigned atom type "N" (rec_index= 4, atom_type= 4).
Atom no. 2459, " HE2" at (-47.404, -41.521, -52.995),  was assigned atom type "HD" (rec_index= 3, atom_type= 3).
Atom no. 2460, " N  " at (-50.793, -38.076, -54.201),  was assigned atom type "N" (rec_index= 4, atom_type= 4).
Atom no. 2461, " HN " at (-51.280, -38.430, -53.377),  was assigned atom type "HD" (rec_index= 3, atom_type= 3).
Atom no. 2462, " CA " at (-50.006, -36.848, -54.075),  was assigned atom type "C" (rec_index= 1, atom_type= 1).
Atom no. 2463, " HA " at (-49.591, -36.599, -55.079),  was assigned atom type "H" (rec_index= 2, atom_type= 2).
Atom no. 2464, " C  " at (-48.845, -37.106, -53.138),  was assigned atom type "C" (rec_index= 1, atom_type= 1).
Atom no. 2465, " O  " at (-48.886, -38.007, -52.305),  was assigned atom type "OA" (rec_index= 6, atom_type= 6).
Atom no. 2466, " CB " at (-50.825, -35.629, -53.578),  was assigned atom type "C" (rec_index= 1, atom_type= 1).
Atom no. 2467, " HB " at (-50.146, -34.745, -53.555),  was assigned atom type "H" (rec_index= 2, atom_type= 2).
Atom no. 2468, " CG1" at (-51.949, -35.327, -54.537),  was assigned atom type "C" (rec_index= 1, atom_type= 1).
Atom no. 2469, "1HG1" at (-51.564, -35.163, -55.570),  was assigned atom type "H" (rec_index= 2, atom_type= 2).
Atom no. 2470, "2HG1" at (-52.566, -34.466, -54.188),  was assigned atom type "H" (rec_index= 2, atom_type= 2).
Atom no. 2471, "3HG1" at (-52.733, -36.119, -54.512),  was assigned atom type "H" (rec_index= 2, atom_type= 2).
Atom no. 2472, " CG2" at (-51.356, -35.855, -52.153),  was assigned atom type "C" (rec_index= 1, atom_type= 1).
Atom no. 2473, "1HG2" at (-50.525, -36.078, -51.444),  was assigned atom type "H" (rec_index= 2, atom_type= 2).
Atom no. 2474, "2HG2" at (-52.140, -36.647, -52.128),  was assigned atom type "H" (rec_index= 2, atom_type= 2).
Atom no. 2475, "3HG2" at (-51.973, -34.994, -51.804),  was assigned atom type "H" (rec_index= 2, atom_type= 2).
Atom no. 2476, " N  " at (-47.803, -36.278, -53.265),  was assigned atom type "N" (rec_index= 4, atom_type= 4).
Atom no. 2477, " HN " at (-47.879, -35.489, -53.908),  was assigned atom type "HD" (rec_index= 3, atom_type= 3).
Atom no. 2478, " CA " at (-46.562, -36.459, -52.520),  was assigned atom type "C" (rec_index= 1, atom_type= 1).
Atom no. 2479, " HA " at (-46.786, -37.059, -51.607),  was assigned atom type "H" (rec_index= 2, atom_type= 2).
Atom no. 2480, " C  " at (-45.981, -35.120, -52.082),  was assigned atom type "C" (rec_index= 1, atom_type= 1).
Atom no. 2481, " O  " at (-45.956, -34.147, -52.843),  was assigned atom type "OA" (rec_index= 6, atom_type= 6).
Atom no. 2482, " CB " at (-45.500, -37.222, -53.357),  was assigned atom type "C" (rec_index= 1, atom_type= 1).
Atom no. 2483, " HB1" at (-45.087, -36.560, -54.153),  was assigned atom type "H" (rec_index= 2, atom_type= 2).
Atom no. 2484, " HB2" at (-44.580, -37.393, -52.751),  was assigned atom type "H" (rec_index= 2, atom_type= 2).
Atom no. 2485, " CG " at (-45.986, -38.533, -53.960),  was assigned atom type "C" (rec_index= 1, atom_type= 1).
Atom no. 2486, " HG1" at (-46.862, -38.360, -54.627),  was assigned atom type "H" (rec_index= 2, atom_type= 2).
Atom no. 2487, " HG2" at (-46.468, -39.170, -53.182),  was assigned atom type "H" (rec_index= 2, atom_type= 2).
Atom no. 2488, " CD " at (-44.861, -39.331, -54.715),  was assigned atom type "C" (rec_index= 1, atom_type= 1).
Atom no. 2489, " HD1" at (-45.289, -40.147, -55.343),  was assigned atom type "H" (rec_index= 2, atom_type= 2).
Atom no. 2490, " HD2" at (-44.396, -38.719, -55.523),  was assigned atom type "H" (rec_index= 2, atom_type= 2).
Atom no. 2491, " CE " at (-43.824, -39.858, -53.753),  was assigned atom type "C" (rec_index= 1, atom_type= 1).
Atom no. 2492, " HE1" at (-44.293, -40.121, -52.776),  was assigned atom type "H" (rec_index= 2, atom_type= 2).
Atom no. 2493, " HE2" at (-43.145, -39.038, -53.421),  was assigned atom type "H" (rec_index= 2, atom_type= 2).
Atom no. 2494, " NZ " at (-43.046, -40.994, -54.275),  was assigned atom type "N" (rec_index= 4, atom_type= 4).
Atom no. 2495, " HZ1" at (-42.345, -41.350, -53.625),  was assigned atom type "HD" (rec_index= 3, atom_type= 3).
Atom no. 2496, " HZ2" at (-42.617, -40.754, -55.168),  was assigned atom type "HD" (rec_index= 3, atom_type= 3).
Atom no. 2497, " HZ3" at (-43.667, -41.744, -54.579),  was assigned atom type "HD" (rec_index= 3, atom_type= 3).
Atom no. 2498, " N  " at (-45.481, -35.085, -50.870),  was assigned atom type "N" (rec_index= 4, atom_type= 4).
Atom no. 2499, " HN " at (-45.515, -35.922, -50.289),  was assigned atom type "HD" (rec_index= 3, atom_type= 3).
Atom no. 2500, " CA " at (-44.878, -33.871, -50.341),  was assigned atom type "C" (rec_index= 1, atom_type= 1).
Atom no. 2501, " HA " at (-45.505, -33.000, -50.644),  was assigned atom type "H" (rec_index= 2, atom_type= 2).
Atom no. 2502, " C  " at (-43.476, -33.691, -50.925),  was assigned atom type "C" (rec_index= 1, atom_type= 1).
Atom no. 2503, " O  " at (-42.738, -34.671, -51.111),  was assigned atom type "OA" (rec_index= 6, atom_type= 6).
Atom no. 2504, " CB " at (-44.855, -33.949, -48.812),  was assigned atom type "C" (rec_index= 1, atom_type= 1).
Atom no. 2505, " HB " at (-44.531, -34.964, -48.483),  was assigned atom type "H" (rec_index= 2, atom_type= 2).
Atom no. 2506, " CG1" at (-46.253, -33.653, -48.300),  was assigned atom type "C" (rec_index= 1, atom_type= 1).
Atom no. 2507, "1HG1" at (-46.468, -32.559, -48.310),  was assigned atom type "H" (rec_index= 2, atom_type= 2).
Atom no. 2508, "2HG1" at (-47.032, -33.988, -49.024),  was assigned atom type "H" (rec_index= 2, atom_type= 2).
Atom no. 2509, " CG2" at (-43.954, -32.906, -48.235),  was assigned atom type "C" (rec_index= 1, atom_type= 1).
Atom no. 2510, "1HG2" at (-42.927, -33.123, -48.611),  was assigned atom type "H" (rec_index= 2, atom_type= 2).
Atom no. 2511, "2HG2" at (-44.011, -32.843, -47.123),  was assigned atom type "H" (rec_index= 2, atom_type= 2).
Atom no. 2512, "3HG2" at (-44.290, -31.865, -48.453),  was assigned atom type "H" (rec_index= 2, atom_type= 2).
Atom no. 2513, " CD1" at (-46.473, -34.232, -46.967),  was assigned atom type "C" (rec_index= 1, atom_type= 1).
Atom no. 2514, "1HD1" at (-47.500, -34.015, -46.591),  was assigned atom type "H" (rec_index= 2, atom_type= 2).
Atom no. 2515, "2HD1" at (-45.694, -33.897, -46.243),  was assigned atom type "H" (rec_index= 2, atom_type= 2).
Atom no. 2516, "3HD1" at (-46.258, -35.326, -46.957),  was assigned atom type "H" (rec_index= 2, atom_type= 2).
Atom no. 2517, " N  " at (-43.107, -32.442, -51.248),  was assigned atom type "N" (rec_index= 4, atom_type= 4).
Atom no. 2518, " HN " at (-43.759, -31.676, -51.077),  was assigned atom type "HD" (rec_index= 3, atom_type= 3).
Atom no. 2519, " CA " at (-41.810, -32.142, -51.834),  was assigned atom type "C" (rec_index= 1, atom_type= 1).
Atom no. 2520, " HA " at (-41.131, -33.009, -51.658),  was assigned atom type "H" (rec_index= 2, atom_type= 2).
Atom no. 2521, " C  " at (-41.206, -30.910, -51.171),  was assigned atom type "C" (rec_index= 1, atom_type= 1).
Atom no. 2522, " O  " at (-41.885, -30.148, -50.478),  was assigned atom type "OA" (rec_index= 6, atom_type= 6).
Atom no. 2523, " CB " at (-41.929, -31.913, -53.347),  was assigned atom type "C" (rec_index= 1, atom_type= 1).
Atom no. 2524, " HB " at (-42.536, -32.737, -53.789),  was assigned atom type "H" (rec_index= 2, atom_type= 2).
Atom no. 2525, " CG2" at (-42.624, -30.609, -53.604),  was assigned atom type "C" (rec_index= 1, atom_type= 1).
Atom no. 2526, "1HG2" at (-43.626, -30.621, -53.116),  was assigned atom type "H" (rec_index= 2, atom_type= 2).
Atom no. 2527, "2HG2" at (-42.688, -30.372, -54.692),  was assigned atom type "H" (rec_index= 2, atom_type= 2).
Atom no. 2528, "3HG2" at (-42.010, -29.734, -53.286),  was assigned atom type "H" (rec_index= 2, atom_type= 2).
Atom no. 2529, " OG1" at (-40.626, -31.898, -53.982),  was assigned atom type "OA" (rec_index= 6, atom_type= 6).
Atom no. 2530, " HG1" at (-40.186, -32.724, -53.819),  was assigned atom type "HD" (rec_index= 3, atom_type= 3).
Atom no. 2531, " N  " at (-39.910, -30.706, -51.431),  was assigned atom type "N" (rec_index= 4, atom_type= 4).
Atom no. 2532, " HN " at (-39.381, -31.469, -51.854),  was assigned atom type "HD" (rec_index= 3, atom_type= 3).
Atom no. 2533, " CA " at (-39.202, -29.452, -51.145),  was assigned atom type "C" (rec_index= 1, atom_type= 1).
Atom no. 2534, " HA " at (-38.162, -29.547, -51.535),  was assigned atom type "H" (rec_index= 2, atom_type= 2).
Atom no. 2535, " C  " at (-39.119, -29.135, -49.655),  was assigned atom type "C" (rec_index= 1, atom_type= 1).
Atom no. 2536, " O  " at (-39.115, -27.977, -49.269),  was assigned atom type "OA" (rec_index= 6, atom_type= 6).
Atom no. 2537, " CB " at (-39.886, -28.303, -51.896),  was assigned atom type "C" (rec_index= 1, atom_type= 1).
Atom no. 2538, " HB1" at (-40.990, -28.324, -51.741),  was assigned atom type "H" (rec_index= 2, atom_type= 2).
Atom no. 2539, " HB2" at (-39.656, -27.321, -51.420),  was assigned atom type "H" (rec_index= 2, atom_type= 2).
Atom no. 2540, " CG " at (-39.548, -28.286, -53.356),  was assigned atom type "C" (rec_index= 1, atom_type= 1).
Atom no. 2541, " OD1" at (-38.888, -29.231, -53.807),  was assigned atom type "OA" (rec_index= 6, atom_type= 6).
Atom no. 2542, " OD2" at (-40.010, -27.387, -54.083),  was assigned atom type "OA" (rec_index= 6, atom_type= 6).
Atom no. 2543, " N  " at (-39.006, -30.153, -48.819),  was assigned atom type "N" (rec_index= 4, atom_type= 4).
Atom no. 2544, " HN " at (-39.035, -31.094, -49.211),  was assigned atom type "HD" (rec_index= 3, atom_type= 3).
Atom no. 2545, " CA " at (-38.844, -30.024, -47.382),  was assigned atom type "C" (rec_index= 1, atom_type= 1).
Atom no. 2546, " HA " at (-39.324, -29.073, -47.052),  was assigned atom type "H" (rec_index= 2, atom_type= 2).
Atom no. 2547, " C  " at (-37.370, -30.009, -46.946),  was assigned atom type "C" (rec_index= 1, atom_type= 1).
Atom no. 2548, " O  " at (-36.448, -30.381, -47.684),  was assigned atom type "OA" (rec_index= 6, atom_type= 6).
Atom no. 2549, " CB " at (-39.539, -31.188, -46.686),  was assigned atom type "C" (rec_index= 1, atom_type= 1).
Atom no. 2550, " HB1" at (-40.647, -31.110, -46.784),  was assigned atom type "H" (rec_index= 2, atom_type= 2).
Atom no. 2551, " HB2" at (-39.451, -31.103, -45.578),  was assigned atom type "H" (rec_index= 2, atom_type= 2).
Atom no. 2552, " CG " at (-39.050, -32.515, -47.163),  was assigned atom type "A" (rec_index= 0, atom_type= 0).
Atom no. 2553, " CD1" at (-37.933, -33.091, -46.612),  was assigned atom type "A" (rec_index= 0, atom_type= 0).
Atom no. 2554, " HD1" at (-37.408, -32.584, -45.785),  was assigned atom type "H" (rec_index= 2, atom_type= 2).
Atom no. 2555, " CD2" at (-39.666, -33.151, -48.222),  was assigned atom type "A" (rec_index= 0, atom_type= 0).
Atom no. 2556, " HD2" at (-40.553, -32.690, -48.688),  was assigned atom type "H" (rec_index= 2, atom_type= 2).
Atom no. 2557, " CE1" at (-37.459, -34.301, -47.084),  was assigned atom type "A" (rec_index= 0, atom_type= 0).
Atom no. 2558, " HE1" at (-36.572, -34.766, -46.622),  was assigned atom type "H" (rec_index= 2, atom_type= 2).
Atom no. 2559, " CE2" at (-39.196, -34.343, -48.705),  was assigned atom type "A" (rec_index= 0, atom_type= 0).
Atom no. 2560, " HE2" at (-39.701, -34.834, -49.554),  was assigned atom type "H" (rec_index= 2, atom_type= 2).
Atom no. 2561, " CZ " at (-38.096, -34.923, -48.130),  was assigned atom type "A" (rec_index= 0, atom_type= 0).
Atom no. 2562, " HZ " at (-37.722, -35.890, -48.507),  was assigned atom type "H" (rec_index= 2, atom_type= 2).
Atom no. 2563, " N  " at (-37.162, -29.664, -45.681),  was assigned atom type "N" (rec_index= 4, atom_type= 4).
Atom no. 2564, " HN " at (-37.922, -29.255, -45.137),  was assigned atom type "HD" (rec_index= 3, atom_type= 3).
Atom no. 2565, " CA " at (-35.866, -29.863, -45.067),  was assigned atom type "C" (rec_index= 1, atom_type= 1).
Atom no. 2566, " HA1" at (-36.003, -30.061, -43.978),  was assigned atom type "H" (rec_index= 2, atom_type= 2).
Atom no. 2567, " HA2" at (-35.445, -30.838, -45.408),  was assigned atom type "H" (rec_index= 2, atom_type= 2).
Atom no. 2568, " C  " at (-34.821, -28.777, -45.249),  was assigned atom type "C" (rec_index= 1, atom_type= 1).
Atom no. 2569, " O  " at (-33.648, -29.026, -44.950),  was assigned atom type "OA" (rec_index= 6, atom_type= 6).
Atom no. 2570, " N  " at (-35.197, -27.599, -45.747),  was assigned atom type "N" (rec_index= 4, atom_type= 4).
Atom no. 2571, " HN " at (-36.180, -27.449, -45.972),  was assigned atom type "HD" (rec_index= 3, atom_type= 3).
Atom no. 2572, " CA " at (-34.245, -26.517, -45.980),  was assigned atom type "C" (rec_index= 1, atom_type= 1).
Atom no. 2573, " HA " at (-33.251, -26.966, -46.211),  was assigned atom type "H" (rec_index= 2, atom_type= 2).
Atom no. 2574, " C  " at (-34.092, -25.611, -44.775),  was assigned atom type "C" (rec_index= 1, atom_type= 1).
Atom no. 2575, " O  " at (-33.947, -24.408, -44.970),  was assigned atom type "OA" (rec_index= 6, atom_type= 6).
Atom no. 2576, " CB " at (-34.694, -25.691, -47.186),  was assigned atom type "C" (rec_index= 1, atom_type= 1).
Atom no. 2577, " HB1" at (-33.898, -24.950, -47.432),  was assigned atom type "H" (rec_index= 2, atom_type= 2).
Atom no. 2578, " HB2" at (-35.526, -25.018, -46.872),  was assigned atom type "H" (rec_index= 2, atom_type= 2).
Atom no. 2579, " CG " at (-35.101, -26.413, -48.458),  was assigned atom type "C" (rec_index= 1, atom_type= 1).
Atom no. 2580, " HG " at (-36.029, -26.997, -48.258),  was assigned atom type "H" (rec_index= 2, atom_type= 2).
Atom no. 2581, " CD1" at (-35.387, -25.399, -49.570),  was assigned atom type "C" (rec_index= 1, atom_type= 1).
Atom no. 2582, "1HD1" at (-35.686, -25.929, -50.504),  was assigned atom type "H" (rec_index= 2, atom_type= 2).
Atom no. 2583, "2HD1" at (-34.526, -24.710, -49.738),  was assigned atom type "H" (rec_index= 2, atom_type= 2).
Atom no. 2584, "3HD1" at (-36.144, -24.642, -49.260),  was assigned atom type "H" (rec_index= 2, atom_type= 2).
Atom no. 2585, " CD2" at (-33.994, -27.372, -48.836),  was assigned atom type "C" (rec_index= 1, atom_type= 1).
Atom no. 2586, "1HD2" at (-34.293, -27.902, -49.770),  was assigned atom type "H" (rec_index= 2, atom_type= 2).
Atom no. 2587, "2HD2" at (-33.733, -28.073, -48.009),  was assigned atom type "H" (rec_index= 2, atom_type= 2).
Atom no. 2588, "3HD2" at (-33.003, -26.869, -48.927),  was assigned atom type "H" (rec_index= 2, atom_type= 2).
Atom no. 2589, " N  " at (-34.125, -26.093, -43.542),  was assigned atom type "N" (rec_index= 4, atom_type= 4).
Atom no. 2590, " HN " at (-34.213, -27.095, -43.371),  was assigned atom type "HD" (rec_index= 3, atom_type= 3).
Atom no. 2591, " CA " at (-34.032, -25.144, -42.432),  was assigned atom type "C" (rec_index= 1, atom_type= 1).
Atom no. 2592, " HA " at (-34.463, -24.174, -42.774),  was assigned atom type "H" (rec_index= 2, atom_type= 2).
Atom no. 2593, " C  " at (-32.585, -24.896, -42.033),  was assigned atom type "C" (rec_index= 1, atom_type= 1).
Atom no. 2594, " O  " at (-32.111, -23.754, -42.060),  was assigned atom type "OA" (rec_index= 6, atom_type= 6).
Atom no. 2595, " CB " at (-34.841, -25.615, -41.215),  was assigned atom type "C" (rec_index= 1, atom_type= 1).
Atom no. 2596, " HB1" at (-34.770, -24.892, -40.369),  was assigned atom type "H" (rec_index= 2, atom_type= 2).
Atom no. 2597, " HB2" at (-34.541, -26.641, -40.899),  was assigned atom type "H" (rec_index= 2, atom_type= 2).
Atom no. 2598, " HB3" at (-35.903, -25.821, -41.487),  was assigned atom type "H" (rec_index= 2, atom_type= 2).
Atom no. 2599, " N  " at (-31.888, -25.968, -41.635),  was assigned atom type "N" (rec_index= 4, atom_type= 4).
Atom no. 2600, " HN " at (-32.348, -26.878, -41.614),  was assigned atom type "HD" (rec_index= 3, atom_type= 3).
Atom no. 2601, " CA " at (-30.486, -25.872, -41.229),  was assigned atom type "C" (rec_index= 1, atom_type= 1).
Atom no. 2602, " HA " at (-30.429, -25.233, -40.317),  was assigned atom type "H" (rec_index= 2, atom_type= 2).
Atom no. 2603, " C  " at (-29.601, -25.250, -42.305),  was assigned atom type "C" (rec_index= 1, atom_type= 1).
Atom no. 2604, " O  " at (-28.615, -24.577, -41.984),  was assigned atom type "OA" (rec_index= 6, atom_type= 6).
Atom no. 2605, " CB " at (-29.955, -27.263, -40.875),  was assigned atom type "C" (rec_index= 1, atom_type= 1).
Atom no. 2606, " HB1" at (-28.840, -27.264, -40.890),  was assigned atom type "H" (rec_index= 2, atom_type= 2).
Atom no. 2607, " HB2" at (-30.162, -27.977, -41.706),  was assigned atom type "H" (rec_index= 2, atom_type= 2).
Atom no. 2608, " CG " at (-30.460, -27.827, -39.565),  was assigned atom type "C" (rec_index= 1, atom_type= 1).
Atom no. 2609, " HG1" at (-30.430, -27.081, -38.737),  was assigned atom type "H" (rec_index= 2, atom_type= 2).
Atom no. 2610, " HG2" at (-31.561, -28.004, -39.571),  was assigned atom type "H" (rec_index= 2, atom_type= 2).
Atom no. 2611, " CD " at (-29.663, -29.093, -39.244),  was assigned atom type "C" (rec_index= 1, atom_type= 1).
Atom no. 2612, " HD1" at (-30.072, -29.984, -39.775),  was assigned atom type "H" (rec_index= 2, atom_type= 2).
Atom no. 2613, " HD2" at (-29.830, -29.431, -38.195),  was assigned atom type "H" (rec_index= 2, atom_type= 2).
Atom no. 2614, " CE " at (-28.160, -28.887, -39.546),  was assigned atom type "C" (rec_index= 1, atom_type= 1).
Atom no. 2615, " HE1" at (-28.048, -28.370, -40.528),  was assigned atom type "H" (rec_index= 2, atom_type= 2).
Atom no. 2616, " HE2" at (-27.747, -28.115, -38.856),  was assigned atom type "H" (rec_index= 2, atom_type= 2).
Atom no. 2617, " NZ " at (-27.272, -30.109, -39.519),  was assigned atom type "N" (rec_index= 4, atom_type= 4).
Atom no. 2618, " HZ1" at (-26.281, -29.973, -39.718),  was assigned atom type "HD" (rec_index= 3, atom_type= 3).
Atom no. 2619, " HZ2" at (-27.650, -30.815, -40.150),  was assigned atom type "HD" (rec_index= 3, atom_type= 3).
Atom no. 2620, " HZ3" at (-27.375, -30.582, -38.621),  was assigned atom type "HD" (rec_index= 3, atom_type= 3).
Atom no. 2621, " N  " at (-29.957, -25.409, -43.565),  was assigned atom type "N" (rec_index= 4, atom_type= 4).
Atom no. 2622, " HN " at (-30.800, -25.940, -43.783),  was assigned atom type "HD" (rec_index= 3, atom_type= 3).
Atom no. 2623, " CA " at (-29.159, -24.833, -44.667),  was assigned atom type "C" (rec_index= 1, atom_type= 1).
Atom no. 2624, " HA " at (-28.073, -25.002, -44.478),  was assigned atom type "H" (rec_index= 2, atom_type= 2).
Atom no. 2625, " C  " at (-29.442, -23.336, -44.761),  was assigned atom type "C" (rec_index= 1, atom_type= 1).
Atom no. 2626, " O  " at (-28.598, -22.615, -45.301),  was assigned atom type "OA" (rec_index= 6, atom_type= 6).
Atom no. 2627, " CB " at (-29.577, -25.537, -45.954),  was assigned atom type "C" (rec_index= 1, atom_type= 1).
Atom no. 2628, " HB1" at (-29.928, -24.787, -46.700),  was assigned atom type "H" (rec_index= 2, atom_type= 2).
Atom no. 2629, " HB2" at (-30.520, -26.107, -45.786),  was assigned atom type "H" (rec_index= 2, atom_type= 2).
Atom no. 2630, " CG " at (-28.529, -26.443, -46.584),  was assigned atom type "C" (rec_index= 1, atom_type= 1).
Atom no. 2631, " HG " at (-28.126, -27.121, -45.796),  was assigned atom type "H" (rec_index= 2, atom_type= 2).
Atom no. 2632, " CD1" at (-29.154, -27.289, -47.678),  was assigned atom type "C" (rec_index= 1, atom_type= 1).
Atom no. 2633, "1HD1" at (-28.386, -27.953, -48.140),  was assigned atom type "H" (rec_index= 2, atom_type= 2).
Atom no. 2634, "2HD1" at (-29.676, -26.664, -48.440),  was assigned atom type "H" (rec_index= 2, atom_type= 2).
Atom no. 2635, "3HD1" at (-30.033, -27.865, -47.307),  was assigned atom type "H" (rec_index= 2, atom_type= 2).
Atom no. 2636, " CD2" at (-27.389, -25.610, -47.135),  was assigned atom type "C" (rec_index= 1, atom_type= 1).
Atom no. 2637, "1HD2" at (-26.621, -26.274, -47.597),  was assigned atom type "H" (rec_index= 2, atom_type= 2).
Atom no. 2638, "2HD2" at (-26.950, -24.938, -46.361),  was assigned atom type "H" (rec_index= 2, atom_type= 2).
Atom no. 2639, "3HD2" at (-27.747, -24.828, -47.845),  was assigned atom type "H" (rec_index= 2, atom_type= 2).
Atom no. 2640, " N  " at (-30.583, -22.896, -44.235),  was assigned atom type "N" (rec_index= 4, atom_type= 4).
Atom no. 2641, " HN " at (-31.193, -23.560, -43.758),  was assigned atom type "HD" (rec_index= 3, atom_type= 3).
Atom no. 2642, " CA " at (-30.999, -21.473, -44.319),  was assigned atom type "C" (rec_index= 1, atom_type= 1).
Atom no. 2643, " HA " at (-30.293, -20.899, -44.963),  was assigned atom type "H" (rec_index= 2, atom_type= 2).
Atom no. 2644, " C  " at (-31.015, -20.900, -42.905),  was assigned atom type "C" (rec_index= 1, atom_type= 1).
Atom no. 2645, " O  " at (-31.604, -19.837, -42.727),  was assigned atom type "OA" (rec_index= 6, atom_type= 6).
Atom no. 2646, " CB " at (-32.406, -21.458, -44.923),  was assigned atom type "C" (rec_index= 1, atom_type= 1).
Atom no. 2647, " HB1" at (-33.066, -20.767, -44.349),  was assigned atom type "H" (rec_index= 2, atom_type= 2).
Atom no. 2648, " HB2" at (-32.922, -22.426, -44.725),  was assigned atom type "H" (rec_index= 2, atom_type= 2).
Atom no. 2649, " CG " at (-32.456, -21.127, -46.401),  was assigned atom type "C" (rec_index= 1, atom_type= 1).
Atom no. 2650, " HG " at (-33.161, -20.281, -46.573),  was assigned atom type "H" (rec_index= 2, atom_type= 2).
Atom no. 2651, " CD1" at (-31.073, -20.722, -46.807),  was assigned atom type "C" (rec_index= 1, atom_type= 1).
Atom no. 2652, "1HD1" at (-30.752, -19.837, -46.209),  was assigned atom type "H" (rec_index= 2, atom_type= 2).
Atom no. 2653, "2HD1" at (-30.993, -20.540, -47.904),  was assigned atom type "H" (rec_index= 2, atom_type= 2).
Atom no. 2654, "3HD1" at (-30.348, -21.566, -46.732),  was assigned atom type "H" (rec_index= 2, atom_type= 2).
Atom no. 2655, " CD2" at (-32.892, -22.329, -47.213),  was assigned atom type "C" (rec_index= 1, atom_type= 1).
Atom no. 2656, "1HD2" at (-33.922, -22.631, -46.911),  was assigned atom type "H" (rec_index= 2, atom_type= 2).
Atom no. 2657, "2HD2" at (-32.167, -23.173, -47.138),  was assigned atom type "H" (rec_index= 2, atom_type= 2).
Atom no. 2658, "3HD2" at (-32.812, -22.147, -48.310),  was assigned atom type "H" (rec_index= 2, atom_type= 2).
Atom no. 2659, " N  " at (-30.343, -21.549, -41.959),  was assigned atom type "N" (rec_index= 4, atom_type= 4).
Atom no. 2660, " HN " at (-29.738, -22.327, -42.222),  was assigned atom type "HD" (rec_index= 3, atom_type= 3).
Atom no. 2661, " CA " at (-30.452, -21.171, -40.538),  was assigned atom type "C" (rec_index= 1, atom_type= 1).
Atom no. 2662, " HA1" at (-31.523, -21.016, -40.268),  was assigned atom type "H" (rec_index= 2, atom_type= 2).
Atom no. 2663, " HA2" at (-30.208, -22.047, -39.893),  was assigned atom type "H" (rec_index= 2, atom_type= 2).
Atom no. 2664, " C  " at (-29.634, -19.972, -40.110),  was assigned atom type "C" (rec_index= 1, atom_type= 1).
Atom no. 2665, " O  " at (-30.005, -19.340, -39.107),  was assigned atom type "OA" (rec_index= 6, atom_type= 6).
Atom no. 2666, " N  " at (-28.575, -19.633, -40.842),  was assigned atom type "N" (rec_index= 4, atom_type= 4).
Atom no. 2667, " HN " at (-28.377, -20.148, -41.700),  was assigned atom type "HD" (rec_index= 3, atom_type= 3).
Atom no. 2668, " CA " at (-27.680, -18.528, -40.440),  was assigned atom type "C" (rec_index= 1, atom_type= 1).
Atom no. 2669, " HA " at (-27.885, -18.259, -39.377),  was assigned atom type "H" (rec_index= 2, atom_type= 2).
Atom no. 2670, " C  " at (-27.957, -17.317, -41.325),  was assigned atom type "C" (rec_index= 1, atom_type= 1).
Atom no. 2671, " O  " at (-27.454, -16.231, -40.998),  was assigned atom type "OA" (rec_index= 6, atom_type= 6).
Atom no. 2672, " CB " at (-26.242, -18.963, -40.572),  was assigned atom type "C" (rec_index= 1, atom_type= 1).
Atom no. 2673, " HB1" at (-26.040, -19.848, -39.925),  was assigned atom type "H" (rec_index= 2, atom_type= 2).
Atom no. 2674, " HB2" at (-25.535, -18.126, -40.362),  was assigned atom type "H" (rec_index= 2, atom_type= 2).
Atom no. 2675, " HB3" at (-25.963, -19.154, -41.634),  was assigned atom type "H" (rec_index= 2, atom_type= 2).
Atom no. 2676, " N  " at (-28.715, -17.508, -42.403),  was assigned atom type "N" (rec_index= 4, atom_type= 4).
Atom no. 2677, " HN " at (-29.047, -18.448, -42.621),  was assigned atom type "HD" (rec_index= 3, atom_type= 3).
Atom no. 2678, " CA " at (-29.086, -16.384, -43.292),  was assigned atom type "C" (rec_index= 1, atom_type= 1).
Atom no. 2679, " HA " at (-28.435, -15.508, -43.065),  was assigned atom type "H" (rec_index= 2, atom_type= 2).
Atom no. 2680, " C  " at (-30.547, -16.002, -43.041),  was assigned atom type "C" (rec_index= 1, atom_type= 1).
Atom no. 2681, " O  " at (-30.997, -14.975, -43.565),  was assigned atom type "OA" (rec_index= 6, atom_type= 6).
Atom no. 2682, " CB " at (-28.847, -16.822, -44.721),  was assigned atom type "C" (rec_index= 1, atom_type= 1).
Atom no. 2683, " HB1" at (-27.824, -17.250, -44.833),  was assigned atom type "H" (rec_index= 2, atom_type= 2).
Atom no. 2684, " HB2" at (-29.456, -17.725, -44.961),  was assigned atom type "H" (rec_index= 2, atom_type= 2).
Atom no. 2685, " CG " at (-29.082, -15.739, -45.740),  was assigned atom type "C" (rec_index= 1, atom_type= 1).
Atom no. 2686, " HG1" at (-30.137, -15.378, -45.709),  was assigned atom type "H" (rec_index= 2, atom_type= 2).
Atom no. 2687, " HG2" at (-28.563, -14.795, -45.452),  was assigned atom type "H" (rec_index= 2, atom_type= 2).
Atom no. 2688, " CD " at (-28.694, -16.172, -47.131),  was assigned atom type "C" (rec_index= 1, atom_type= 1).
Atom no. 2689, " OE1" at (-27.704, -16.900, -47.241),  was assigned atom type "OA" (rec_index= 6, atom_type= 6).
Atom no. 2690, " OE2" at (-29.348, -15.736, -48.091),  was assigned atom type "OA" (rec_index= 6, atom_type= 6).
Atom no. 2691, " N  " at (-31.248, -16.733, -42.177),  was assigned atom type "N" (rec_index= 4, atom_type= 4).
Atom no. 2692, " HN " at (-30.780, -17.488, -41.675),  was assigned atom type "HD" (rec_index= 3, atom_type= 3).
Atom no. 2693, " CA " at (-32.699, -16.482, -41.919),  was assigned atom type "C" (rec_index= 1, atom_type= 1).
Atom no. 2694, " HA " at (-33.212, -16.433, -42.908),  was assigned atom type "H" (rec_index= 2, atom_type= 2).
Atom no. 2695, " C  " at (-32.887, -15.129, -41.235),  was assigned atom type "C" (rec_index= 1, atom_type= 1).
Atom no. 2696, " O  " at (-34.033, -14.802, -40.908),  was assigned atom type "OA" (rec_index= 6, atom_type= 6).
Atom no. 2697, " CB " at (-33.314, -17.646, -41.137),  was assigned atom type "C" (rec_index= 1, atom_type= 1).
Atom no. 2698, " HB1" at (-32.520, -18.292, -40.694),  was assigned atom type "H" (rec_index= 2, atom_type= 2).
Atom no. 2699, " HB2" at (-33.798, -17.285, -40.200),  was assigned atom type "H" (rec_index= 2, atom_type= 2).
Atom no. 2700, " CG " at (-34.282, -18.468, -41.964),  was assigned atom type "C" (rec_index= 1, atom_type= 1).
Atom no. 2701, " HG1" at (-34.156, -18.244, -43.049),  was assigned atom type "H" (rec_index= 2, atom_type= 2).
Atom no. 2702, " HG2" at (-33.987, -19.543, -41.957),  was assigned atom type "H" (rec_index= 2, atom_type= 2).
Atom no. 2703, " CD " at (-35.729, -18.314, -41.556),  was assigned atom type "C" (rec_index= 1, atom_type= 1).
Atom no. 2704, " OE1" at (-36.587, -18.313, -42.445),  was assigned atom type "OA" (rec_index= 6, atom_type= 6).
Atom no. 2705, " OE2" at (-35.983, -18.185, -40.350),  was assigned atom type "OA" (rec_index= 6, atom_type= 6).
Atom no. 2706, " N  " at (-31.803, -14.374, -41.069),  was assigned atom type "N" (rec_index= 4, atom_type= 4).
Atom no. 2707, " HN " at (-30.910, -14.735, -41.404),  was assigned atom type "HD" (rec_index= 3, atom_type= 3).
Atom no. 2708, " CA " at (-31.820, -13.041, -40.427),  was assigned atom type "C" (rec_index= 1, atom_type= 1).
Atom no. 2709, " HA " at (-32.069, -13.140, -39.345),  was assigned atom type "H" (rec_index= 2, atom_type= 2).
Atom no. 2710, " C  " at (-32.838, -12.166, -41.115),  was assigned atom type "C" (rec_index= 1, atom_type= 1).
Atom no. 2711, " O  " at (-33.777, -11.705, -40.459),  was assigned atom type "OA" (rec_index= 6, atom_type= 6).
Atom no. 2712, " CB " at (-30.452, -12.368, -40.594),  was assigned atom type "C" (rec_index= 1, atom_type= 1).
Atom no. 2713, " HB1" at (-30.229, -12.217, -41.676),  was assigned atom type "H" (rec_index= 2, atom_type= 2).
Atom no. 2714, " HB2" at (-29.639, -13.081, -40.324),  was assigned atom type "H" (rec_index= 2, atom_type= 2).
Atom no. 2715, " CG " at (-30.274, -11.061, -39.836),  was assigned atom type "C" (rec_index= 1, atom_type= 1).
Atom no. 2716, " HG1" at (-31.105, -10.350, -40.055),  was assigned atom type "H" (rec_index= 2, atom_type= 2).
Atom no. 2717, " HG2" at (-30.445, -11.201, -38.743),  was assigned atom type "H" (rec_index= 2, atom_type= 2).
Atom no. 2718, " CD " at (-28.935, -10.432, -40.101),  was assigned atom type "C" (rec_index= 1, atom_type= 1).
Atom no. 2719, " HD1" at (-28.826, -10.163, -41.177),  was assigned atom type "H" (rec_index= 2, atom_type= 2).
Atom no. 2720, " HD2" at (-28.877, -9.413, -39.653),  was assigned atom type "H" (rec_index= 2, atom_type= 2).
Atom no. 2721, " CE " at (-27.781, -11.294, -39.639),  was assigned atom type "C" (rec_index= 1, atom_type= 1).
Atom no. 2722, " HE1" at (-28.139, -12.203, -39.101),  was assigned atom type "H" (rec_index= 2, atom_type= 2).
Atom no. 2723, " HE2" at (-27.273, -11.792, -40.498),  was assigned atom type "H" (rec_index= 2, atom_type= 2).
Atom no. 2724, " NZ " at (-26.825, -10.518, -38.818),  was assigned atom type "N" (rec_index= 4, atom_type= 4).
Atom no. 2725, " HZ1" at (-26.047, -11.099, -38.506),  was assigned atom type "HD" (rec_index= 3, atom_type= 3).
Atom no. 2726, " HZ2" at (-27.290, -10.062, -38.033),  was assigned atom type "HD" (rec_index= 3, atom_type= 3).
Atom no. 2727, " HZ3" at (-26.498, -9.687, -39.310),  was assigned atom type "HD" (rec_index= 3, atom_type= 3).
Atom no. 2728, " N  " at (-32.601, -11.910, -42.388),  was assigned atom type "N" (rec_index= 4, atom_type= 4).
Atom no. 2729, " HN " at (-31.818, -12.320, -42.897),  was assigned atom type "HD" (rec_index= 3, atom_type= 3).
Atom no. 2730, " CA " at (-33.555, -10.989, -43.011),  was assigned atom type "C" (rec_index= 1, atom_type= 1).
Atom no. 2731, " HA " at (-34.108, -10.466, -42.196),  was assigned atom type "H" (rec_index= 2, atom_type= 2).
Atom no. 2732, " C  " at (-34.564, -11.764, -43.833),  was assigned atom type "C" (rec_index= 1, atom_type= 1).
Atom no. 2733, " O  " at (-35.670, -12.005, -43.311),  was assigned atom type "OA" (rec_index= 6, atom_type= 6).
Atom no. 2734, " CB " at (-32.877, -9.930, -43.869),  was assigned atom type "C" (rec_index= 1, atom_type= 1).
Atom no. 2735, " HB1" at (-32.696, -10.311, -44.901),  was assigned atom type "H" (rec_index= 2, atom_type= 2).
Atom no. 2736, " HB2" at (-31.822, -9.772, -43.544),  was assigned atom type "H" (rec_index= 2, atom_type= 2).
Atom no. 2737, " CG " at (-33.636, -8.614, -43.904),  was assigned atom type "C" (rec_index= 1, atom_type= 1).
Atom no. 2738, " HG1" at (-32.935, -7.779, -44.137),  was assigned atom type "H" (rec_index= 2, atom_type= 2).
Atom no. 2739, " HG2" at (-34.294, -8.581, -44.804),  was assigned atom type "H" (rec_index= 2, atom_type= 2).
Atom no. 2740, " CD " at (-34.445, -8.275, -42.661),  was assigned atom type "C" (rec_index= 1, atom_type= 1).
Atom no. 2741, " OE1" at (-33.831, -7.999, -41.609),  was assigned atom type "OA" (rec_index= 6, atom_type= 6).
Atom no. 2742, " OE2" at (-35.689, -8.265, -42.751),  was assigned atom type "OA" (rec_index= 6, atom_type= 6).
Atom no. 2743, " N  " at (-34.248, -11.996, -45.098),  was assigned atom type "N" (rec_index= 4, atom_type= 4).
Atom no. 2744, " HN " at (-33.313, -11.765, -45.434),  was assigned atom type "HD" (rec_index= 3, atom_type= 3).
Atom no. 2745, " CA " at (-35.235, -12.586, -46.032),  was assigned atom type "C" (rec_index= 1, atom_type= 1).
Atom no. 2746, " HA " at (-34.729, -12.670, -47.022),  was assigned atom type "H" (rec_index= 2, atom_type= 2).
Atom no. 2747, " C  " at (-36.385, -11.585, -46.208),  was assigned atom type "C" (rec_index= 1, atom_type= 1).
Atom no. 2748, " O  " at (-37.267, -11.870, -47.057),  was assigned atom type "OA" (rec_index= 6, atom_type= 6).
Atom no. 2749, " CB " at (-35.620, -14.006, -45.613),  was assigned atom type "C" (rec_index= 1, atom_type= 1).
Atom no. 2750, " HB1" at (-35.903, -14.038, -44.535),  was assigned atom type "H" (rec_index= 2, atom_type= 2).
Atom no. 2751, " HB2" at (-36.594, -14.303, -46.067),  was assigned atom type "H" (rec_index= 2, atom_type= 2).
Atom no. 2752, " CG " at (-34.558, -15.021, -45.917),  was assigned atom type "A" (rec_index= 0, atom_type= 0).
Atom no. 2753, " CD1" at (-33.479, -14.668, -46.701),  was assigned atom type "A" (rec_index= 0, atom_type= 0).
Atom no. 2754, " HD1" at (-33.406, -13.638, -47.089),  was assigned atom type "H" (rec_index= 2, atom_type= 2).
Atom no. 2755, " CD2" at (-34.634, -16.316, -45.438),  was assigned atom type "A" (rec_index= 0, atom_type= 0).
Atom no. 2756, " HD2" at (-35.491, -16.615, -44.811),  was assigned atom type "H" (rec_index= 2, atom_type= 2).
Atom no. 2757, " CE1" at (-32.490, -15.578, -47.008),  was assigned atom type "A" (rec_index= 0, atom_type= 0).
Atom no. 2758, " HE1" at (-31.635, -15.280, -47.638),  was assigned atom type "H" (rec_index= 2, atom_type= 2).
Atom no. 2759, " CE2" at (-33.650, -17.241, -45.734),  was assigned atom type "A" (rec_index= 0, atom_type= 0).
Atom no. 2760, " HE2" at (-33.720, -18.271, -45.346),  was assigned atom type "H" (rec_index= 2, atom_type= 2).
Atom no. 2761, " CZ " at (-32.579, -16.863, -46.520),  was assigned atom type "A" (rec_index= 0, atom_type= 0).
Atom no. 2762, " OH " at (-31.586, -17.728, -46.831),  was assigned atom type "OA" (rec_index= 6, atom_type= 6).
Atom no. 2763, " HH " at (-30.849, -17.468, -47.372),  was assigned atom type "HD" (rec_index= 3, atom_type= 3).
Atom no. 2764, " N  " at (-36.353, -10.453, -45.501),  was assigned atom type "N" (rec_index= 4, atom_type= 4).
Atom no. 2765, " HN " at (-35.525, -10.255, -44.939),  was assigned atom type "HD" (rec_index= 3, atom_type= 3).
Atom no. 2766, " CA " at (-37.464, -9.470, -45.494),  was assigned atom type "C" (rec_index= 1, atom_type= 1).
Atom no. 2767, " HA " at (-37.246, -8.728, -44.690),  was assigned atom type "H" (rec_index= 2, atom_type= 2).
Atom no. 2768, " C  " at (-38.746, -10.196, -45.105),  was assigned atom type "C" (rec_index= 1, atom_type= 1).
Atom no. 2769, " O  " at (-38.675, -11.083, -44.259),  was assigned atom type "OA" (rec_index= 6, atom_type= 6).
Atom no. 2770, " CB " at (-37.523, -8.704, -46.816),  was assigned atom type "C" (rec_index= 1, atom_type= 1).
Atom no. 2771, " HB1" at (-38.175, -9.243, -47.543),  was assigned atom type "H" (rec_index= 2, atom_type= 2).
Atom no. 2772, " HB2" at (-36.543, -8.773, -47.343),  was assigned atom type "H" (rec_index= 2, atom_type= 2).
Atom no. 2773, " CG " at (-37.946, -7.282, -46.706),  was assigned atom type "A" (rec_index= 0, atom_type= 0).
Atom no. 2774, " CD2" at (-37.442, -6.252, -45.997),  was assigned atom type "A" (rec_index= 0, atom_type= 0).
Atom no. 2775, " HD2" at (-36.577, -6.289, -45.313),  was assigned atom type "H" (rec_index= 2, atom_type= 2).
Atom no. 2776, " ND1" at (-39.009, -6.783, -47.423),  was assigned atom type "N" (rec_index= 4, atom_type= 4).
Atom no. 2777, " HD1" at (-39.594, -7.322, -48.061),  was assigned atom type "HD" (rec_index= 3, atom_type= 3).
Atom no. 2778, " CE1" at (-39.153, -5.506, -47.158),  was assigned atom type "A" (rec_index= 0, atom_type= 0).
Atom no. 2779, " HE1" at (-39.922, -4.839, -47.582),  was assigned atom type "H" (rec_index= 2, atom_type= 2).
Atom no. 2780, " NE2" at (-38.203, -5.155, -46.284),  was assigned atom type "N" (rec_index= 4, atom_type= 4).
Atom no. 2781, " HE2" at (-38.069, -4.221, -45.896),  was assigned atom type "HD" (rec_index= 3, atom_type= 3).
Atom no. 2782, " N  " at (-39.881, -9.738, -45.589),  was assigned atom type "N" (rec_index= 4, atom_type= 4).
Atom no. 2783, " HN " at (-39.874, -8.870, -46.125),  was assigned atom type "HD" (rec_index= 3, atom_type= 3).
Atom no. 2784, " CA " at (-41.161, -10.436, -45.382),  was assigned atom type "C" (rec_index= 1, atom_type= 1).
Atom no. 2785, " HA " at (-41.006, -11.522, -45.184),  was assigned atom type "H" (rec_index= 2, atom_type= 2).
Atom no. 2786, " C  " at (-41.780, -10.206, -46.734),  was assigned atom type "C" (rec_index= 1, atom_type= 1).
Atom no. 2787, " O  " at (-42.776, -10.839, -47.071),  was assigned atom type "OA" (rec_index= 6, atom_type= 6).
Atom no. 2788, " CB " at (-41.948, -9.787, -44.288),  was assigned atom type "C" (rec_index= 1, atom_type= 1).
Atom no. 2789, " HB1" at (-41.489, -9.957, -43.286),  was assigned atom type "H" (rec_index= 2, atom_type= 2).
Atom no. 2790, " HB2" at (-43.013, -10.115, -44.306),  was assigned atom type "H" (rec_index= 2, atom_type= 2).
Atom no. 2791, " HB3" at (-42.096, -8.700, -44.486),  was assigned atom type "H" (rec_index= 2, atom_type= 2).
Atom no. 2792, " N  " at (-41.127, -9.319, -47.474),  was assigned atom type "N" (rec_index= 4, atom_type= 4).
Atom no. 2793, " HN " at (-40.299, -8.858, -47.097),  was assigned atom type "HD" (rec_index= 3, atom_type= 3).
Atom no. 2794, " CA " at (-41.588, -8.994, -48.837),  was assigned atom type "C" (rec_index= 1, atom_type= 1).
Atom no. 2795, " HA " at (-42.429, -9.676, -49.103),  was assigned atom type "H" (rec_index= 2, atom_type= 2).
Atom no. 2796, " C  " at (-40.418, -9.267, -49.780),  was assigned atom type "C" (rec_index= 1, atom_type= 1).
Atom no. 2797, " O  " at (-40.445, -8.761, -50.908),  was assigned atom type "OA" (rec_index= 6, atom_type= 6).
Atom no. 2798, " CB " at (-42.087, -7.553, -48.899),  was assigned atom type "C" (rec_index= 1, atom_type= 1).
Atom no. 2799, " HB1" at (-41.755, -7.060, -49.843),  was assigned atom type "H" (rec_index= 2, atom_type= 2).
Atom no. 2800, " HB2" at (-41.549, -6.916, -48.159),  was assigned atom type "H" (rec_index= 2, atom_type= 2).
Atom no. 2801, " CG " at (-43.585, -7.426, -48.726),  was assigned atom type "C" (rec_index= 1, atom_type= 1).
Atom no. 2802, " HG1" at (-44.099, -8.397, -48.916),  was assigned atom type "H" (rec_index= 2, atom_type= 2).
Atom no. 2803, " HG2" at (-44.039, -6.824, -49.548),  was assigned atom type "H" (rec_index= 2, atom_type= 2).
Atom no. 2804, " CD " at (-43.950, -6.866, -47.368),  was assigned atom type "C" (rec_index= 1, atom_type= 1).
Atom no. 2805, " OE1" at (-43.047, -6.766, -46.526),  was assigned atom type "OA" (rec_index= 6, atom_type= 6).
Atom no. 2806, " OE2" at (-45.126, -6.531, -47.161),  was assigned atom type "OA" (rec_index= 6, atom_type= 6).
Atom no. 2807, " N  " at (-39.453, -10.068, -49.336),  was assigned atom type "N" (rec_index= 4, atom_type= 4).
Atom no. 2808, " HN " at (-39.482, -10.408, -48.375),  was assigned atom type "HD" (rec_index= 3, atom_type= 3).
Atom no. 2809, " CA " at (-38.341, -10.470, -50.220),  was assigned atom type "C" (rec_index= 1, atom_type= 1).
Atom no. 2810, " HA1" at (-37.399, -10.602, -49.639),  was assigned atom type "H" (rec_index= 2, atom_type= 2).
Atom no. 2811, " HA2" at (-38.032, -9.625, -50.879),  was assigned atom type "H" (rec_index= 2, atom_type= 2).
Atom no. 2812, " C  " at (-38.651, -11.712, -51.040),  was assigned atom type "C" (rec_index= 1, atom_type= 1).
Atom no. 2813, " O  " at (-38.023, -11.893, -52.087),  was assigned atom type "OA" (rec_index= 6, atom_type= 6).
Atom no. 2814, " N  " at (-39.577, -12.550, -50.572),  was assigned atom type "N" (rec_index= 4, atom_type= 4).
Atom no. 2815, " HN " at (-40.031, -12.344, -49.682),  was assigned atom type "HD" (rec_index= 3, atom_type= 3).
Atom no. 2816, " CA " at (-39.959, -13.765, -51.310),  was assigned atom type "C" (rec_index= 1, atom_type= 1).
Atom no. 2817, " HA1" at (-41.065, -13.905, -51.315),  was assigned atom type "H" (rec_index= 2, atom_type= 2).
Atom no. 2818, " HA2" at (-39.793, -13.643, -52.406),  was assigned atom type "H" (rec_index= 2, atom_type= 2).
Atom no. 2819, " C  " at (-39.252, -14.991, -50.781),  was assigned atom type "C" (rec_index= 1, atom_type= 1).
Atom no. 2820, " O  " at (-39.586, -16.086, -51.227),  was assigned atom type "OA" (rec_index= 6, atom_type= 6).
Atom no. 2821, " N  " at (-38.360, -14.809, -49.816),  was assigned atom type "N" (rec_index= 4, atom_type= 4).
Atom no. 2822, " HN " at (-38.239, -13.876, -49.422),  was assigned atom type "HD" (rec_index= 3, atom_type= 3).
Atom no. 2823, " CA " at (-37.536, -15.921, -49.295),  was assigned atom type "C" (rec_index= 1, atom_type= 1).
Atom no. 2824, " HA " at (-37.551, -16.733, -50.059),  was assigned atom type "H" (rec_index= 2, atom_type= 2).
Atom no. 2825, " C  " at (-38.147, -16.489, -48.009),  was assigned atom type "C" (rec_index= 1, atom_type= 1).
Atom no. 2826, " O  " at (-37.714, -17.579, -47.631),  was assigned atom type "OA" (rec_index= 6, atom_type= 6).
Atom no. 2827, " CB " at (-36.091, -15.424, -49.183),  was assigned atom type "C" (rec_index= 1, atom_type= 1).
Atom no. 2828, " HB1" at (-35.523, -16.063, -48.468),  was assigned atom type "H" (rec_index= 2, atom_type= 2).
Atom no. 2829, " HB2" at (-36.064, -14.449, -48.642),  was assigned atom type "H" (rec_index= 2, atom_type= 2).
Atom no. 2830, " CG " at (-35.332, -15.311, -50.495),  was assigned atom type "C" (rec_index= 1, atom_type= 1).
Atom no. 2831, " HG1" at (-36.031, -15.174, -51.353),  was assigned atom type "H" (rec_index= 2, atom_type= 2).
Atom no. 2832, " HG2" at (-34.883, -16.289, -50.785),  was assigned atom type "H" (rec_index= 2, atom_type= 2).
Atom no. 2833, " CD " at (-34.289, -14.222, -50.464),  was assigned atom type "C" (rec_index= 1, atom_type= 1).
Atom no. 2834, " HD1" at (-34.024, -13.957, -49.414),  was assigned atom type "H" (rec_index= 2, atom_type= 2).
Atom no. 2835, " HD2" at (-34.722, -13.250, -50.796),  was assigned atom type "H" (rec_index= 2, atom_type= 2).
Atom no. 2836, " CE " at (-33.049, -14.558, -51.262),  was assigned atom type "C" (rec_index= 1, atom_type= 1).
Atom no. 2837, " HE1" at (-32.737, -15.617, -51.105),  was assigned atom type "H" (rec_index= 2, atom_type= 2).
Atom no. 2838, " HE2" at (-33.266, -14.603, -52.355),  was assigned atom type "H" (rec_index= 2, atom_type= 2).
Atom no. 2839, " NZ " at (-31.944, -13.617, -50.967),  was assigned atom type "N" (rec_index= 4, atom_type= 4).
Atom no. 2840, " HZ1" at (-31.108, -13.844, -51.505),  was assigned atom type "HD" (rec_index= 3, atom_type= 3).
Atom no. 2841, " HZ2" at (-31.745, -13.576, -49.967),  was assigned atom type "HD" (rec_index= 3, atom_type= 3).
Atom no. 2842, " HZ3" at (-32.230, -12.648, -51.111),  was assigned atom type "HD" (rec_index= 3, atom_type= 3).
Atom no. 2843, " N  " at (-39.080, -15.779, -47.350),  was assigned atom type "N" (rec_index= 4, atom_type= 4).
Atom no. 2844, " HN " at (-39.302, -14.835, -47.665),  was assigned atom type "HD" (rec_index= 3, atom_type= 3).
Atom no. 2845, " CA " at (-39.783, -16.329, -46.192),  was assigned atom type "C" (rec_index= 1, atom_type= 1).
Atom no. 2846, " HA " at (-39.347, -17.325, -45.943),  was assigned atom type "H" (rec_index= 2, atom_type= 2).
Atom no. 2847, " C  " at (-41.248, -16.512, -46.583),  was assigned atom type "C" (rec_index= 1, atom_type= 1).
Atom no. 2848, " O  " at (-41.893, -15.552, -47.039),  was assigned atom type "OA" (rec_index= 6, atom_type= 6).
Atom no. 2849, " CB " at (-39.686, -15.418, -44.957),  was assigned atom type "C" (rec_index= 1, atom_type= 1).
Atom no. 2850, " HB " at (-40.703, -15.353, -44.506),  was assigned atom type "H" (rec_index= 2, atom_type= 2).
Atom no. 2851, " CG1" at (-38.773, -16.038, -43.933),  was assigned atom type "C" (rec_index= 1, atom_type= 1).
Atom no. 2852, "1HG1" at (-38.703, -15.377, -43.037),  was assigned atom type "H" (rec_index= 2, atom_type= 2).
Atom no. 2853, "2HG1" at (-37.770, -16.277, -44.357),  was assigned atom type "H" (rec_index= 2, atom_type= 2).
Atom no. 2854, "3HG1" at (-39.087, -17.074, -43.665),  was assigned atom type "H" (rec_index= 2, atom_type= 2).
Atom no. 2855, " CG2" at (-39.273, -14.019, -45.357),  was assigned atom type "C" (rec_index= 1, atom_type= 1).
Atom no. 2856, "1HG2" at (-39.203, -13.358, -44.461),  was assigned atom type "H" (rec_index= 2, atom_type= 2).
Atom no. 2857, "2HG2" at (-39.952, -13.593, -46.133),  was assigned atom type "H" (rec_index= 2, atom_type= 2).
Atom no. 2858, "3HG2" at (-38.326, -14.020, -45.946),  was assigned atom type "H" (rec_index= 2, atom_type= 2).
Atom no. 2859, " N  " at (-41.832, -17.726, -46.411),  was assigned atom type "N" (rec_index= 4, atom_type= 4).
Atom no. 2860, " CA " at (-43.231, -17.959, -46.805),  was assigned atom type "C" (rec_index= 1, atom_type= 1).
Atom no. 2861, " HA " at (-43.448, -17.425, -47.759),  was assigned atom type "H" (rec_index= 2, atom_type= 2).
Atom no. 2862, " C  " at (-44.217, -17.502, -45.717),  was assigned atom type "C" (rec_index= 1, atom_type= 1).
Atom no. 2863, " O  " at (-44.877, -18.327, -45.088),  was assigned atom type "OA" (rec_index= 6, atom_type= 6).
Atom no. 2864, " CB " at (-43.248, -19.479, -47.044),  was assigned atom type "C" (rec_index= 1, atom_type= 1).
Atom no. 2865, " HB1" at (-44.260, -19.944, -46.999),  was assigned atom type "H" (rec_index= 2, atom_type= 2).
Atom no. 2866, " HB2" at (-43.027, -19.786, -48.093),  was assigned atom type "H" (rec_index= 2, atom_type= 2).
Atom no. 2867, " CG " at (-42.303, -19.985, -46.052),  was assigned atom type "C" (rec_index= 1, atom_type= 1).
Atom no. 2868, " HG1" at (-41.928, -21.008, -46.288),  was assigned atom type "H" (rec_index= 2, atom_type= 2).
Atom no. 2869, " HG2" at (-42.784, -20.230, -45.076),  was assigned atom type "H" (rec_index= 2, atom_type= 2).
Atom no. 2870, " CD " at (-41.197, -18.963, -45.927),  was assigned atom type "C" (rec_index= 1, atom_type= 1).
Atom no. 2871, " HD1" at (-40.746, -18.887, -44.910),  was assigned atom type "H" (rec_index= 2, atom_type= 2).
Atom no. 2872, " HD2" at (-40.251, -19.235, -46.450),  was assigned atom type "H" (rec_index= 2, atom_type= 2).
Atom no. 2873, " N  " at (-44.305, -16.190, -45.514),  was assigned atom type "N" (rec_index= 4, atom_type= 4).
Atom no. 2874, " HN " at (-43.831, -15.577, -46.177),  was assigned atom type "HD" (rec_index= 3, atom_type= 3).
Atom no. 2875, " CA " at (-45.035, -15.557, -44.404),  was assigned atom type "C" (rec_index= 1, atom_type= 1).
Atom no. 2876, " HA " at (-44.510, -15.824, -43.458),  was assigned atom type "H" (rec_index= 2, atom_type= 2).
Atom no. 2877, " C  " at (-46.479, -16.039, -44.284),  was assigned atom type "C" (rec_index= 1, atom_type= 1).
Atom no. 2878, " O  " at (-46.918, -16.428, -43.204),  was assigned atom type "OA" (rec_index= 6, atom_type= 6).
Atom no. 2879, " CB " at (-45.016, -14.022, -44.531),  was assigned atom type "C" (rec_index= 1, atom_type= 1).
Atom no. 2880, " HB " at (-45.390, -13.747, -45.545),  was assigned atom type "H" (rec_index= 2, atom_type= 2).
Atom no. 2881, " CG1" at (-43.590, -13.490, -44.381),  was assigned atom type "C" (rec_index= 1, atom_type= 1).
Atom no. 2882, "1HG1" at (-43.547, -12.422, -44.699),  was assigned atom type "H" (rec_index= 2, atom_type= 2).
Atom no. 2883, "2HG1" at (-42.929, -13.953, -45.150),  was assigned atom type "H" (rec_index= 2, atom_type= 2).
Atom no. 2884, " CG2" at (-45.933, -13.397, -43.494),  was assigned atom type "C" (rec_index= 1, atom_type= 1).
Atom no. 2885, "1HG2" at (-45.919, -12.286, -43.586),  was assigned atom type "H" (rec_index= 2, atom_type= 2).
Atom no. 2886, "2HG2" at (-45.682, -13.732, -42.461),  was assigned atom type "H" (rec_index= 2, atom_type= 2).
Atom no. 2887, "3HG2" at (-46.968, -13.807, -43.553),  was assigned atom type "H" (rec_index= 2, atom_type= 2).
Atom no. 2888, " CD1" at (-42.959, -13.647, -42.981),  was assigned atom type "C" (rec_index= 1, atom_type= 1).
Atom no. 2889, "1HD1" at (-41.919, -13.259, -42.872),  was assigned atom type "H" (rec_index= 2, atom_type= 2).
Atom no. 2890, "2HD1" at (-43.002, -14.715, -42.663),  was assigned atom type "H" (rec_index= 2, atom_type= 2).
Atom no. 2891, "3HD1" at (-43.620, -13.184, -42.212),  was assigned atom type "H" (rec_index= 2, atom_type= 2).
Atom no. 2892, " N  " at (-47.205, -16.071, -45.398),  was assigned atom type "N" (rec_index= 4, atom_type= 4).
Atom no. 2893, " HN " at (-46.758, -15.898, -46.298),  was assigned atom type "HD" (rec_index= 3, atom_type= 3).
Atom no. 2894, " CA " at (-48.631, -16.350, -45.343),  was assigned atom type "C" (rec_index= 1, atom_type= 1).
Atom no. 2895, " HA " at (-49.060, -15.752, -44.506),  was assigned atom type "H" (rec_index= 2, atom_type= 2).
Atom no. 2896, " C  " at (-48.945, -17.804, -45.074),  was assigned atom type "C" (rec_index= 1, atom_type= 1).
Atom no. 2897, " O  " at (-50.130, -18.148, -44.940),  was assigned atom type "OA" (rec_index= 6, atom_type= 6).
Atom no. 2898, " CB " at (-49.298, -15.878, -46.640),  was assigned atom type "C" (rec_index= 1, atom_type= 1).
Atom no. 2899, " HB1" at (-50.353, -16.230, -46.723),  was assigned atom type "H" (rec_index= 2, atom_type= 2).
Atom no. 2900, " HB2" at (-48.885, -16.395, -47.537),  was assigned atom type "H" (rec_index= 2, atom_type= 2).
Atom no. 2901, " CG " at (-49.188, -14.357, -46.750),  was assigned atom type "C" (rec_index= 1, atom_type= 1).
Atom no. 2902, " HG1" at (-48.123, -14.037, -46.672),  was assigned atom type "H" (rec_index= 2, atom_type= 2).
Atom no. 2903, " HG2" at (-49.600, -13.869, -45.836),  was assigned atom type "H" (rec_index= 2, atom_type= 2).
Atom no. 2904, " CD " at (-49.823, -13.779, -47.987),  was assigned atom type "C" (rec_index= 1, atom_type= 1).
Atom no. 2905, " HD1" at (-50.854, -14.167, -48.160),  was assigned atom type "H" (rec_index= 2, atom_type= 2).
Atom no. 2906, " HD2" at (-49.357, -14.160, -48.925),  was assigned atom type "H" (rec_index= 2, atom_type= 2).
Atom no. 2907, " CE " at (-49.780, -12.270, -47.889),  was assigned atom type "C" (rec_index= 1, atom_type= 1).
Atom no. 2908, " HE1" at (-50.273, -11.923, -46.951),  was assigned atom type "H" (rec_index= 2, atom_type= 2).
Atom no. 2909, " HE2" at (-48.740, -11.918, -47.694),  was assigned atom type "H" (rec_index= 2, atom_type= 2).
Atom no. 2910, " NZ " at (-50.355, -11.577, -49.071),  was assigned atom type "N" (rec_index= 4, atom_type= 4).
Atom no. 2911, " HZ1" at (-50.326, -10.560, -49.005),  was assigned atom type "HD" (rec_index= 3, atom_type= 3).
Atom no. 2912, " HZ2" at (-51.306, -11.899, -49.249),  was assigned atom type "HD" (rec_index= 3, atom_type= 3).
Atom no. 2913, " HZ3" at (-49.904, -11.895, -49.929),  was assigned atom type "HD" (rec_index= 3, atom_type= 3).
Atom no. 2914, " N  " at (-47.931, -18.666, -45.000),  was assigned atom type "N" (rec_index= 4, atom_type= 4).
Atom no. 2915, " HN " at (-46.995, -18.327, -45.221),  was assigned atom type "HD" (rec_index= 3, atom_type= 3).
Atom no. 2916, " CA " at (-48.084, -20.066, -44.621),  was assigned atom type "C" (rec_index= 1, atom_type= 1).
Atom no. 2917, " HA " at (-49.174, -20.299, -44.590),  was assigned atom type "H" (rec_index= 2, atom_type= 2).
Atom no. 2918, " C  " at (-47.500, -20.353, -43.247),  was assigned atom type "C" (rec_index= 1, atom_type= 1).
Atom no. 2919, " O  " at (-47.561, -21.502, -42.788),  was assigned atom type "OA" (rec_index= 6, atom_type= 6).
Atom no. 2920, " CB " at (-47.426, -20.986, -45.675),  was assigned atom type "C" (rec_index= 1, atom_type= 1).
Atom no. 2921, " HB1" at (-47.135, -21.963, -45.224),  was assigned atom type "H" (rec_index= 2, atom_type= 2).
Atom no. 2922, " HB2" at (-46.416, -20.608, -45.958),  was assigned atom type "H" (rec_index= 2, atom_type= 2).
Atom no. 2923, " CG " at (-48.277, -21.190, -46.885),  was assigned atom type "A" (rec_index= 0, atom_type= 0).
Atom no. 2924, " CD1" at (-49.087, -22.275, -47.160),  was assigned atom type "A" (rec_index= 0, atom_type= 0).
Atom no. 2925, " HD1" at (-49.191, -23.167, -46.520),  was assigned atom type "H" (rec_index= 2, atom_type= 2).
Atom no. 2926, " CD2" at (-48.464, -20.269, -47.968),  was assigned atom type "A" (rec_index= 0, atom_type= 0).
Atom no. 2927, " CE2" at (-49.384, -20.856, -48.864),  was assigned atom type "A" (rec_index= 0, atom_type= 0).
Atom no. 2928, " CE3" at (-47.950, -19.009, -48.261),  was assigned atom type "A" (rec_index= 0, atom_type= 0).
Atom no. 2929, " HE3" at (-47.241, -18.516, -47.574),  was assigned atom type "H" (rec_index= 2, atom_type= 2).
Atom no. 2930, " NE1" at (-49.744, -22.076, -48.353),  was assigned atom type "N" (rec_index= 4, atom_type= 4).
Atom no. 2931, " HE1" at (-50.394, -22.731, -48.787),  was assigned atom type "HD" (rec_index= 3, atom_type= 3).
Atom no. 2932, " CZ2" at (-49.785, -20.227, -50.036),  was assigned atom type "A" (rec_index= 0, atom_type= 0).
Atom no. 2933, " HZ2" at (-50.500, -20.706, -50.726),  was assigned atom type "H" (rec_index= 2, atom_type= 2).
Atom no. 2934, " CZ3" at (-48.348, -18.387, -49.434),  was assigned atom type "A" (rec_index= 0, atom_type= 0).
Atom no. 2935, " HZ3" at (-47.938, -17.395, -49.688),  was assigned atom type "H" (rec_index= 2, atom_type= 2).
Atom no. 2936, " CH2" at (-49.263, -18.998, -50.302),  was assigned atom type "A" (rec_index= 0, atom_type= 0).
Atom no. 2937, " HH2" at (-49.567, -18.471, -51.222),  was assigned atom type "H" (rec_index= 2, atom_type= 2).
Atom no. 2938, " N  " at (-46.885, -19.362, -42.601),  was assigned atom type "N" (rec_index= 4, atom_type= 4).
Atom no. 2939, " HN " at (-46.987, -18.404, -42.936),  was assigned atom type "HD" (rec_index= 3, atom_type= 3).
Atom no. 2940, " CA " at (-46.071, -19.627, -41.425),  was assigned atom type "C" (rec_index= 1, atom_type= 1).
Atom no. 2941, " HA " at (-45.738, -20.690, -41.463),  was assigned atom type "H" (rec_index= 2, atom_type= 2).
Atom no. 2942, " C  " at (-46.866, -19.422, -40.143),  was assigned atom type "C" (rec_index= 1, atom_type= 1).
Atom no. 2943, " O  " at (-47.680, -18.505, -40.045),  was assigned atom type "OA" (rec_index= 6, atom_type= 6).
Atom no. 2944, " CB " at (-44.824, -18.733, -41.422),  was assigned atom type "C" (rec_index= 1, atom_type= 1).
Atom no. 2945, " HB1" at (-44.389, -18.674, -40.397),  was assigned atom type "H" (rec_index= 2, atom_type= 2).
Atom no. 2946, " HB2" at (-45.109, -17.665, -41.569),  was assigned atom type "H" (rec_index= 2, atom_type= 2).
Atom no. 2947, " CG " at (-43.757, -19.145, -42.432),  was assigned atom type "C" (rec_index= 1, atom_type= 1).
Atom no. 2948, " HG1" at (-43.273, -20.105, -42.136),  was assigned atom type "H" (rec_index= 2, atom_type= 2).
Atom no. 2949, " HG2" at (-44.218, -19.467, -43.395),  was assigned atom type "H" (rec_index= 2, atom_type= 2).
Atom no. 2950, " SD " at (-42.530, -17.856, -42.701),  was assigned atom type "SA" (rec_index= 7, atom_type= 7).
Atom no. 2951, " CE " at (-41.931, -17.634, -41.029),  was assigned atom type "C" (rec_index= 1, atom_type= 1).
Atom no. 2952, " HE1" at (-41.171, -16.835, -41.196),  was assigned atom type "H" (rec_index= 2, atom_type= 2).
Atom no. 2953, " HE2" at (-41.563, -18.555, -40.520),  was assigned atom type "H" (rec_index= 2, atom_type= 2).
Atom no. 2954, " HE3" at (-42.708, -17.411, -40.261),  was assigned atom type "H" (rec_index= 2, atom_type= 2).
Atom no. 2955, " N  " at (-46.585, -20.256, -39.149),  was assigned atom type "N" (rec_index= 4, atom_type= 4).
Atom no. 2956, " HN " at (-45.970, -21.052, -39.318),  was assigned atom type "HD" (rec_index= 3, atom_type= 3).
Atom no. 2957, " CA " at (-47.141, -20.050, -37.830),  was assigned atom type "C" (rec_index= 1, atom_type= 1).
Atom no. 2958, " HA " at (-48.253, -20.015, -37.909),  was assigned atom type "H" (rec_index= 2, atom_type= 2).
Atom no. 2959, " C  " at (-46.645, -18.724, -37.267),  was assigned atom type "C" (rec_index= 1, atom_type= 1).
Atom no. 2960, " O  " at (-45.535, -18.266, -37.575),  was assigned atom type "OA" (rec_index= 6, atom_type= 6).
Atom no. 2961, " CB " at (-46.747, -21.197, -36.895),  was assigned atom type "C" (rec_index= 1, atom_type= 1).
Atom no. 2962, " HB1" at (-47.110, -22.167, -37.307),  was assigned atom type "H" (rec_index= 2, atom_type= 2).
Atom no. 2963, " HB2" at (-47.103, -21.027, -35.852),  was assigned atom type "H" (rec_index= 2, atom_type= 2).
Atom no. 2964, " HB3" at (-45.651, -21.213, -36.693),  was assigned atom type "H" (rec_index= 2, atom_type= 2).
Atom no. 2965, " N  " at (-47.472, -18.117, -36.413),  was assigned atom type "N" (rec_index= 4, atom_type= 4).
Atom no. 2966, " HN " at (-48.364, -18.551, -36.174),  was assigned atom type "HD" (rec_index= 3, atom_type= 3).
Atom no. 2967, " CA " at (-47.105, -16.834, -35.820),  was assigned atom type "C" (rec_index= 1, atom_type= 1).
Atom no. 2968, " HA " at (-47.031, -16.081, -36.639),  was assigned atom type "H" (rec_index= 2, atom_type= 2).
Atom no. 2969, " C  " at (-45.755, -16.913, -35.123),  was assigned atom type "C" (rec_index= 1, atom_type= 1).
Atom no. 2970, " O  " at (-44.942, -15.986, -35.228),  was assigned atom type "OA" (rec_index= 6, atom_type= 6).
Atom no. 2971, " CB " at (-48.190, -16.369, -34.837),  was assigned atom type "C" (rec_index= 1, atom_type= 1).
Atom no. 2972, " HB1" at (-48.415, -17.195, -34.122),  was assigned atom type "H" (rec_index= 2, atom_type= 2).
Atom no. 2973, " HB2" at (-49.162, -16.286, -35.376),  was assigned atom type "H" (rec_index= 2, atom_type= 2).
Atom no. 2974, " CG " at (-47.936, -15.071, -34.048),  was assigned atom type "C" (rec_index= 1, atom_type= 1).
Atom no. 2975, " HG " at (-46.998, -15.206, -33.461),  was assigned atom type "H" (rec_index= 2, atom_type= 2).
Atom no. 2976, " CD1" at (-47.747, -13.858, -34.965),  was assigned atom type "C" (rec_index= 1, atom_type= 1).
Atom no. 2977, "1HD1" at (-47.563, -12.918, -34.394),  was assigned atom type "H" (rec_index= 2, atom_type= 2).
Atom no. 2978, "2HD1" at (-48.610, -13.743, -35.662),  was assigned atom type "H" (rec_index= 2, atom_type= 2).
Atom no. 2979, "3HD1" at (-46.938, -14.040, -35.711),  was assigned atom type "H" (rec_index= 2, atom_type= 2).
Atom no. 2980, " CD2" at (-49.076, -14.797, -33.057),  was assigned atom type "C" (rec_index= 1, atom_type= 1).
Atom no. 2981, "1HD2" at (-48.892, -13.857, -32.486),  was assigned atom type "H" (rec_index= 2, atom_type= 2).
Atom no. 2982, "2HD2" at (-49.247, -15.664, -32.378),  was assigned atom type "H" (rec_index= 2, atom_type= 2).
Atom no. 2983, "3HD2" at (-50.068, -14.781, -33.566),  was assigned atom type "H" (rec_index= 2, atom_type= 2).
Atom no. 2984, " N  " at (-45.485, -18.017, -34.412),  was assigned atom type "N" (rec_index= 4, atom_type= 4).
Atom no. 2985, " HN " at (-46.159, -18.781, -34.362),  was assigned atom type "HD" (rec_index= 3, atom_type= 3).
Atom no. 2986, " CA " at (-44.206, -18.105, -33.710),  was assigned atom type "C" (rec_index= 1, atom_type= 1).
Atom no. 2987, " HA " at (-44.097, -17.191, -33.081),  was assigned atom type "H" (rec_index= 2, atom_type= 2).
Atom no. 2988, " C  " at (-43.028, -18.150, -34.681),  was assigned atom type "C" (rec_index= 1, atom_type= 1).
Atom no. 2989, " O  " at (-41.928, -17.708, -34.333),  was assigned atom type "OA" (rec_index= 6, atom_type= 6).
Atom no. 2990, " CB " at (-44.161, -19.326, -32.780),  was assigned atom type "C" (rec_index= 1, atom_type= 1).
Atom no. 2991, " HB1" at (-43.358, -19.194, -32.018),  was assigned atom type "H" (rec_index= 2, atom_type= 2).
Atom no. 2992, " HB2" at (-45.061, -19.335, -32.121),  was assigned atom type "H" (rec_index= 2, atom_type= 2).
Atom no. 2993, " CG " at (-44.005, -20.699, -33.477),  was assigned atom type "C" (rec_index= 1, atom_type= 1).
Atom no. 2994, " HG1" at (-43.424, -20.603, -34.424),  was assigned atom type "H" (rec_index= 2, atom_type= 2).
Atom no. 2995, " HG2" at (-43.313, -21.361, -32.906),  was assigned atom type "H" (rec_index= 2, atom_type= 2).
Atom no. 2996, " CD " at (-45.332, -21.386, -33.723),  was assigned atom type "C" (rec_index= 1, atom_type= 1).
Atom no. 2997, " OE1" at (-46.385, -20.710, -33.602),  was assigned atom type "OA" (rec_index= 6, atom_type= 6).
Atom no. 2998, " OE2" at (-45.323, -22.598, -34.049),  was assigned atom type "OA" (rec_index= 6, atom_type= 6).
Atom no. 2999, " N  " at (-43.238, -18.655, -35.897),  was assigned atom type "N" (rec_index= 4, atom_type= 4).
Atom no. 3000, " HN " at (-44.154, -19.038, -36.133),  was assigned atom type "HD" (rec_index= 3, atom_type= 3).
Atom no. 3001, " CA " at (-42.171, -18.667, -36.897),  was assigned atom type "C" (rec_index= 1, atom_type= 1).
Atom no. 3002, " HA " at (-41.235, -19.011, -36.398),  was assigned atom type "H" (rec_index= 2, atom_type= 2).
Atom no. 3003, " C  " at (-41.914, -17.288, -37.479),  was assigned atom type "C" (rec_index= 1, atom_type= 1).
Atom no. 3004, " O  " at (-40.764, -16.939, -37.764),  was assigned atom type "OA" (rec_index= 6, atom_type= 6).
Atom no. 3005, " CB " at (-42.496, -19.649, -38.018),  was assigned atom type "C" (rec_index= 1, atom_type= 1).
Atom no. 3006, " HB1" at (-43.380, -19.326, -38.616),  was assigned atom type "H" (rec_index= 2, atom_type= 2).
Atom no. 3007, " HB2" at (-41.734, -19.624, -38.832),  was assigned atom type "H" (rec_index= 2, atom_type= 2).
Atom no. 3008, " OG " at (-42.660, -20.942, -37.484),  was assigned atom type "OA" (rec_index= 6, atom_type= 6).
Atom no. 3009, " HG " at (-42.862, -21.554, -38.182),  was assigned atom type "HD" (rec_index= 3, atom_type= 3).
Atom no. 3010, " N  " at (-42.968, -16.504, -37.704),  was assigned atom type "N" (rec_index= 4, atom_type= 4).
Atom no. 3011, " HN " at (-43.911, -16.853, -37.536),  was assigned atom type "HD" (rec_index= 3, atom_type= 3).
Atom no. 3012, " CA " at (-42.766, -15.141, -38.193),  was assigned atom type "C" (rec_index= 1, atom_type= 1).
Atom no. 3013, " HA " at (-42.173, -15.192, -39.136),  was assigned atom type "H" (rec_index= 2, atom_type= 2).
Atom no. 3014, " C  " at (-41.977, -14.325, -37.176),  was assigned atom type "C" (rec_index= 1, atom_type= 1).
Atom no. 3015, " O  " at (-41.008, -13.636, -37.516),  was assigned atom type "OA" (rec_index= 6, atom_type= 6).
Atom no. 3016, " CB " at (-44.112, -14.471, -38.507),  was assigned atom type "C" (rec_index= 1, atom_type= 1).
Atom no. 3017, " HB " at (-44.705, -14.407, -37.565),  was assigned atom type "H" (rec_index= 2, atom_type= 2).
Atom no. 3018, " CG1" at (-44.905, -15.290, -39.525),  was assigned atom type "C" (rec_index= 1, atom_type= 1).
Atom no. 3019, "1HG1" at (-44.917, -16.369, -39.246),  was assigned atom type "H" (rec_index= 2, atom_type= 2).
Atom no. 3020, "2HG1" at (-44.358, -15.359, -40.494),  was assigned atom type "H" (rec_index= 2, atom_type= 2).
Atom no. 3021, " CG2" at (-43.851, -13.068, -39.006),  was assigned atom type "C" (rec_index= 1, atom_type= 1).
Atom no. 3022, "1HG2" at (-43.272, -12.471, -38.263),  was assigned atom type "H" (rec_index= 2, atom_type= 2).
Atom no. 3023, "2HG2" at (-44.798, -12.555, -39.293),  was assigned atom type "H" (rec_index= 2, atom_type= 2).
Atom no. 3024, "3HG2" at (-43.350, -13.076, -40.002),  was assigned atom type "H" (rec_index= 2, atom_type= 2).
Atom no. 3025, " CD1" at (-46.294, -14.776, -39.731),  was assigned atom type "C" (rec_index= 1, atom_type= 1).
Atom no. 3026, "1HD1" at (-46.873, -15.373, -40.474),  was assigned atom type "H" (rec_index= 2, atom_type= 2).
Atom no. 3027, "2HD1" at (-46.282, -13.697, -40.010),  was assigned atom type "H" (rec_index= 2, atom_type= 2).
Atom no. 3028, "3HD1" at (-46.841, -14.707, -38.762),  was assigned atom type "H" (rec_index= 2, atom_type= 2).
Atom no. 3029, " N  " at (-42.373, -14.410, -35.909),  was assigned atom type "N" (rec_index= 4, atom_type= 4).
Atom no. 3030, " HN " at (-43.089, -15.092, -35.661),  was assigned atom type "HD" (rec_index= 3, atom_type= 3).
Atom no. 3031, " CA " at (-41.818, -13.562, -34.866),  was assigned atom type "C" (rec_index= 1, atom_type= 1).
Atom no. 3032, " HA " at (-41.668, -12.541, -35.288),  was assigned atom type "H" (rec_index= 2, atom_type= 2).
Atom no. 3033, " C  " at (-40.482, -14.067, -34.356),  was assigned atom type "C" (rec_index= 1, atom_type= 1).
Atom no. 3034, " O  " at (-39.605, -13.259, -34.027),  was assigned atom type "OA" (rec_index= 6, atom_type= 6).
Atom no. 3035, " CB " at (-42.795, -13.459, -33.701),  was assigned atom type "C" (rec_index= 1, atom_type= 1).
Atom no. 3036, " HB1" at (-42.903, -14.459, -33.220),  was assigned atom type "H" (rec_index= 2, atom_type= 2).
Atom no. 3037, " HB2" at (-42.324, -12.879, -32.874),  was assigned atom type "H" (rec_index= 2, atom_type= 2).
Atom no. 3038, " CG " at (-44.178, -12.888, -33.994),  was assigned atom type "C" (rec_index= 1, atom_type= 1).
Atom no. 3039, " HG " at (-44.693, -13.531, -34.745),  was assigned atom type "H" (rec_index= 2, atom_type= 2).
Atom no. 3040, " CD1" at (-44.962, -12.891, -32.712),  was assigned atom type "C" (rec_index= 1, atom_type= 1).
Atom no. 3041, "1HD1" at (-45.042, -13.931, -32.318),  was assigned atom type "H" (rec_index= 2, atom_type= 2).
Atom no. 3042, "2HD1" at (-45.961, -12.411, -32.832),  was assigned atom type "H" (rec_index= 2, atom_type= 2).
Atom no. 3043, "3HD1" at (-44.534, -12.190, -31.958),  was assigned atom type "H" (rec_index= 2, atom_type= 2).
Atom no. 3044, " CD2" at (-44.069, -11.480, -34.528),  was assigned atom type "C" (rec_index= 1, atom_type= 1).
Atom no. 3045, "1HD2" at (-43.487, -11.478, -35.479),  was assigned atom type "H" (rec_index= 2, atom_type= 2).
Atom no. 3046, "2HD2" at (-43.641, -10.779, -33.774),  was assigned atom type "H" (rec_index= 2, atom_type= 2).
Atom no. 3047, "3HD2" at (-45.068, -11.000, -34.648),  was assigned atom type "H" (rec_index= 2, atom_type= 2).
Atom no. 3048, " N  " at (-40.301, -15.387, -34.280),  was assigned atom type "N" (rec_index= 4, atom_type= 4).
Atom no. 3049, " HN " at (-40.951, -16.017, -34.751),  was assigned atom type "HD" (rec_index= 3, atom_type= 3).
Atom no. 3050, " CA " at (-39.183, -15.931, -33.530),  was assigned atom type "C" (rec_index= 1, atom_type= 1).
Atom no. 3051, " HA " at (-38.555, -15.080, -33.176),  was assigned atom type "H" (rec_index= 2, atom_type= 2).
Atom no. 3052, " C  " at (-38.308, -16.853, -34.361),  was assigned atom type "C" (rec_index= 1, atom_type= 1).
Atom no. 3053, " O  " at (-37.283, -17.306, -33.850),  was assigned atom type "OA" (rec_index= 6, atom_type= 6).
Atom no. 3054, " CB " at (-39.692, -16.703, -32.290),  was assigned atom type "C" (rec_index= 1, atom_type= 1).
Atom no. 3055, " HB1" at (-40.189, -17.652, -32.597),  was assigned atom type "H" (rec_index= 2, atom_type= 2).
Atom no. 3056, " HB2" at (-38.836, -17.118, -31.709),  was assigned atom type "H" (rec_index= 2, atom_type= 2).
Atom no. 3057, " CG " at (-40.593, -15.902, -31.399),  was assigned atom type "A" (rec_index= 0, atom_type= 0).
Atom no. 3058, " CD2" at (-41.933, -15.955, -31.205),  was assigned atom type "A" (rec_index= 0, atom_type= 0).
Atom no. 3059, " HD2" at (-42.637, -16.650, -31.694),  was assigned atom type "H" (rec_index= 2, atom_type= 2).
Atom no. 3060, " ND1" at (-40.134, -14.890, -30.587),  was assigned atom type "N" (rec_index= 4, atom_type= 4).
Atom no. 3061, " HD1" at (-39.160, -14.596, -30.507),  was assigned atom type "HD" (rec_index= 3, atom_type= 3).
Atom no. 3062, " CE1" at (-41.149, -14.356, -29.926),  was assigned atom type "A" (rec_index= 0, atom_type= 0).
Atom no. 3063, " HE1" at (-41.083, -13.529, -29.199),  was assigned atom type "H" (rec_index= 2, atom_type= 2).
Atom no. 3064, " NE2" at (-42.254, -14.983, -30.287),  was assigned atom type "N" (rec_index= 4, atom_type= 4).
Atom no. 3065, " HE2" at (-43.192, -14.779, -29.941),  was assigned atom type "HD" (rec_index= 3, atom_type= 3).
Atom no. 3066, " N  " at (-38.640, -17.077, -35.642),  was assigned atom type "N" (rec_index= 4, atom_type= 4).
Atom no. 3067, " HN " at (-39.450, -16.580, -36.012),  was assigned atom type "HD" (rec_index= 3, atom_type= 3).
Atom no. 3068, " CA " at (-37.922, -17.989, -36.560),  was assigned atom type "C" (rec_index= 1, atom_type= 1).
Atom no. 3069, " HA " at (-38.458, -17.986, -37.537),  was assigned atom type "H" (rec_index= 2, atom_type= 2).
Atom no. 3070, " C  " at (-37.877, -19.425, -36.052),  was assigned atom type "C" (rec_index= 1, atom_type= 1).
Atom no. 3071, " O  " at (-36.944, -20.171, -36.362),  was assigned atom type "OA" (rec_index= 6, atom_type= 6).
Atom no. 3072, " CB " at (-36.490, -17.533, -36.808),  was assigned atom type "C" (rec_index= 1, atom_type= 1).
Atom no. 3073, " HB1" at (-35.954, -18.256, -37.466),  was assigned atom type "H" (rec_index= 2, atom_type= 2).
Atom no. 3074, " HB2" at (-35.877, -17.636, -35.882),  was assigned atom type "H" (rec_index= 2, atom_type= 2).
Atom no. 3075, " CG " at (-36.394, -16.170, -37.346),  was assigned atom type "C" (rec_index= 1, atom_type= 1).
Atom no. 3076, " HG1" at (-37.005, -16.026, -38.267),  was assigned atom type "H" (rec_index= 2, atom_type= 2).
Atom no. 3077, " HG2" at (-36.909, -15.417, -36.706),  was assigned atom type "H" (rec_index= 2, atom_type= 2).
Atom no. 3078, " CD " at (-34.942, -15.855, -37.558),  was assigned atom type "C" (rec_index= 1, atom_type= 1).
Atom no. 3079, " HD1" at (-34.293, -16.344, -36.795),  was assigned atom type "H" (rec_index= 2, atom_type= 2).
Atom no. 3080, " HD2" at (-34.534, -16.358, -38.466),  was assigned atom type "H" (rec_index= 2, atom_type= 2).
Atom no. 3081, " NE " at (-34.745, -14.414, -37.598),  was assigned atom type "N" (rec_index= 4, atom_type= 4).
Atom no. 3082, " HE " at (-35.572, -13.817, -37.587),  was assigned atom type "HD" (rec_index= 3, atom_type= 3).
Atom no. 3083, " CZ " at (-33.557, -13.829, -37.648),  was assigned atom type "C" (rec_index= 1, atom_type= 1).
Atom no. 3084, " NH1" at (-32.458, -14.571, -37.682),  was assigned atom type "N" (rec_index= 4, atom_type= 4).
Atom no. 3085, "1HH1" at (-31.544, -14.121, -37.720),  was assigned atom type "HD" (rec_index= 3, atom_type= 3).
Atom no. 3086, "2HH1" at (-32.523, -15.589, -37.680),  was assigned atom type "HD" (rec_index= 3, atom_type= 3).
Atom no. 3087, " NH2" at (-33.473, -12.505, -37.651),  was assigned atom type "N" (rec_index= 4, atom_type= 4).
Atom no. 3088, "1HH2" at (-32.559, -12.055, -37.689),  was assigned atom type "HD" (rec_index= 3, atom_type= 3).
Atom no. 3089, "2HH2" at (-34.318, -11.934, -37.625),  was assigned atom type "HD" (rec_index= 3, atom_type= 3).
Atom no. 3090, " N  " at (-38.880, -19.822, -35.287),  was assigned atom type "N" (rec_index= 4, atom_type= 4).
Atom no. 3091, " HN " at (-39.611, -19.150, -35.055),  was assigned atom type "HD" (rec_index= 3, atom_type= 3).
Atom no. 3092, " CA " at (-38.988, -21.177, -34.761),  was assigned atom type "C" (rec_index= 1, atom_type= 1).
Atom no. 3093, " HA " at (-37.971, -21.587, -34.560),  was assigned atom type "H" (rec_index= 2, atom_type= 2).
Atom no. 3094, " C  " at (-39.664, -21.990, -35.852),  was assigned atom type "C" (rec_index= 1, atom_type= 1).
Atom no. 3095, " O  " at (-40.783, -21.656, -36.255),  was assigned atom type "OA" (rec_index= 6, atom_type= 6).
Atom no. 3096, " CB " at (-39.825, -21.196, -33.466),  was assigned atom type "C" (rec_index= 1, atom_type= 1).
Atom no. 3097, " HB " at (-40.820, -20.749, -33.697),  was assigned atom type "H" (rec_index= 2, atom_type= 2).
Atom no. 3098, " CG1" at (-39.183, -20.361, -32.353),  was assigned atom type "C" (rec_index= 1, atom_type= 1).
Atom no. 3099, "1HG1" at (-38.183, -20.770, -32.075),  was assigned atom type "H" (rec_index= 2, atom_type= 2).
Atom no. 3100, "2HG1" at (-38.872, -19.361, -32.735),  was assigned atom type "H" (rec_index= 2, atom_type= 2).
Atom no. 3101, " CG2" at (-40.055, -22.603, -32.970),  was assigned atom type "C" (rec_index= 1, atom_type= 1).
Atom no. 3102, "1HG2" at (-40.660, -22.617, -32.034),  was assigned atom type "H" (rec_index= 2, atom_type= 2).
Atom no. 3103, "2HG2" at (-39.092, -23.151, -32.840),  was assigned atom type "H" (rec_index= 2, atom_type= 2).
Atom no. 3104, "3HG2" at (-40.514, -23.243, -33.760),  was assigned atom type "H" (rec_index= 2, atom_type= 2).
Atom no. 3105, " CD1" at (-40.082, -20.219, -31.112),  was assigned atom type "C" (rec_index= 1, atom_type= 1).
Atom no. 3106, "1HD1" at (-39.615, -19.611, -30.302),  was assigned atom type "H" (rec_index= 2, atom_type= 2).
Atom no. 3107, "2HD1" at (-40.393, -21.219, -30.730),  was assigned atom type "H" (rec_index= 2, atom_type= 2).
Atom no. 3108, "3HD1" at (-41.082, -19.810, -31.390),  was assigned atom type "H" (rec_index= 2, atom_type= 2).
Atom no. 3109, " N  " at (-38.974, -23.010, -36.380),  was assigned atom type "N" (rec_index= 4, atom_type= 4).
Atom no. 3110, " HN " at (-37.991, -23.122, -36.132),  was assigned atom type "HD" (rec_index= 3, atom_type= 3).
Atom no. 3111, " CA " at (-39.586, -23.967, -37.300),  was assigned atom type "C" (rec_index= 1, atom_type= 1).
Atom no. 3112, " HA " at (-40.644, -23.662, -37.477),  was assigned atom type "H" (rec_index= 2, atom_type= 2).
Atom no. 3113, " C  " at (-39.582, -25.330, -36.639),  was assigned atom type "C" (rec_index= 1, atom_type= 1).
Atom no. 3114, " O  " at (-38.516, -25.908, -36.381),  was assigned atom type "OA" (rec_index= 6, atom_type= 6).
Atom no. 3115, " CB " at (-38.872, -24.043, -38.645),  was assigned atom type "C" (rec_index= 1, atom_type= 1).
Atom no. 3116, " HB1" at (-39.222, -24.933, -39.218),  was assigned atom type "H" (rec_index= 2, atom_type= 2).
Atom no. 3117, " HB2" at (-37.801, -24.316, -38.498),  was assigned atom type "H" (rec_index= 2, atom_type= 2).
Atom no. 3118, " CG " at (-38.982, -22.806, -39.490),  was assigned atom type "A" (rec_index= 0, atom_type= 0).
Atom no. 3119, " CD1" at (-40.152, -22.524, -40.189),  was assigned atom type "A" (rec_index= 0, atom_type= 0).
Atom no. 3120, " HD1" at (-41.012, -23.210, -40.107),  was assigned atom type "H" (rec_index= 2, atom_type= 2).
Atom no. 3121, " CD2" at (-37.921, -21.916, -39.590),  was assigned atom type "A" (rec_index= 0, atom_type= 0).
Atom no. 3122, " HD2" at (-36.990, -22.113, -39.032),  was assigned atom type "H" (rec_index= 2, atom_type= 2).
Atom no. 3123, " CE1" at (-40.254, -21.395, -40.986),  was assigned atom type "A" (rec_index= 0, atom_type= 0).
Atom no. 3124, " HE1" at (-41.182, -21.192, -41.546),  was assigned atom type "H" (rec_index= 2, atom_type= 2).
Atom no. 3125, " CE2" at (-38.017, -20.784, -40.381),  was assigned atom type "A" (rec_index= 0, atom_type= 0).
Atom no. 3126, " HE2" at (-37.164, -20.089, -40.459),  was assigned atom type "H" (rec_index= 2, atom_type= 2).
Atom no. 3127, " CZ " at (-39.186, -20.528, -41.073),  was assigned atom type "A" (rec_index= 0, atom_type= 0).
Atom no. 3128, " OH " at (-39.268, -19.398, -41.854),  was assigned atom type "OA" (rec_index= 6, atom_type= 6).
Atom no. 3129, " HH " at (-38.532, -18.800, -41.914),  was assigned atom type "HD" (rec_index= 3, atom_type= 3).
Atom no. 3130, " N  " at (-40.771, -25.832, -36.364),  was assigned atom type "N" (rec_index= 4, atom_type= 4).
Atom no. 3131, " HN " at (-41.599, -25.305, -36.642),  was assigned atom type "HD" (rec_index= 3, atom_type= 3).
Atom no. 3132, " CA " at (-40.952, -27.092, -35.688),  was assigned atom type "C" (rec_index= 1, atom_type= 1).
Atom no. 3133, " HA " at (-39.983, -27.643, -35.671),  was assigned atom type "H" (rec_index= 2, atom_type= 2).
Atom no. 3134, " C  " at (-41.976, -27.907, -36.447),  was assigned atom type "C" (rec_index= 1, atom_type= 1).
Atom no. 3135, " O  " at (-42.601, -27.433, -37.397),  was assigned atom type "OA" (rec_index= 6, atom_type= 6).
Atom no. 3136, " CB " at (-41.433, -26.871, -34.250),  was assigned atom type "C" (rec_index= 1, atom_type= 1).
Atom no. 3137, " HB " at (-41.425, -27.845, -33.707),  was assigned atom type "H" (rec_index= 2, atom_type= 2).
Atom no. 3138, " CG2" at (-40.560, -25.901, -33.529),  was assigned atom type "C" (rec_index= 1, atom_type= 1).
Atom no. 3139, "1HG2" at (-40.910, -25.740, -32.483),  was assigned atom type "H" (rec_index= 2, atom_type= 2).
Atom no. 3140, "2HG2" at (-40.473, -24.938, -34.084),  was assigned atom type "H" (rec_index= 2, atom_type= 2).
Atom no. 3141, "3HG2" at (-39.490, -26.213, -33.559),  was assigned atom type "H" (rec_index= 2, atom_type= 2).
Atom no. 3142, " OG1" at (-42.768, -26.367, -34.291),  was assigned atom type "OA" (rec_index= 6, atom_type= 6).
Atom no. 3143, " HG1" at (-43.066, -26.230, -33.399),  was assigned atom type "HD" (rec_index= 3, atom_type= 3).
Atom no. 3144, " N  " at (-42.179, -29.135, -35.987),  was assigned atom type "N" (rec_index= 4, atom_type= 4).
Atom no. 3145, " HN " at (-41.574, -29.517, -35.260),  was assigned atom type "HD" (rec_index= 3, atom_type= 3).
Atom no. 3146, " CA " at (-43.270, -29.934, -36.525),  was assigned atom type "C" (rec_index= 1, atom_type= 1).
Atom no. 3147, " HA " at (-43.131, -30.024, -37.628),  was assigned atom type "H" (rec_index= 2, atom_type= 2).
Atom no. 3148, " C  " at (-44.618, -29.291, -36.262),  was assigned atom type "C" (rec_index= 1, atom_type= 1).
Atom no. 3149, " O  " at (-45.554, -29.484, -37.046),  was assigned atom type "OA" (rec_index= 6, atom_type= 6).
Atom no. 3150, " CB " at (-43.215, -31.320, -35.921),  was assigned atom type "C" (rec_index= 1, atom_type= 1).
Atom no. 3151, " HB1" at (-44.077, -31.940, -36.261),  was assigned atom type "H" (rec_index= 2, atom_type= 2).
Atom no. 3152, " HB2" at (-43.435, -31.290, -34.828),  was assigned atom type "H" (rec_index= 2, atom_type= 2).
Atom no. 3153, " CG " at (-41.922, -32.008, -36.188),  was assigned atom type "A" (rec_index= 0, atom_type= 0).
Atom no. 3154, " CD2" at (-41.367, -32.423, -37.349),  was assigned atom type "A" (rec_index= 0, atom_type= 0).
Atom no. 3155, " HD2" at (-41.815, -32.346, -38.354),  was assigned atom type "H" (rec_index= 2, atom_type= 2).
Atom no. 3156, " ND1" at (-41.001, -32.280, -35.197),  was assigned atom type "N" (rec_index= 4, atom_type= 4).
Atom no. 3157, " HD1" at (-41.117, -32.064, -34.207),  was assigned atom type "HD" (rec_index= 3, atom_type= 3).
Atom no. 3158, " CE1" at (-39.946, -32.864, -35.735),  was assigned atom type "A" (rec_index= 0, atom_type= 0).
Atom no. 3159, " HE1" at (-39.054, -33.214, -35.189),  was assigned atom type "H" (rec_index= 2, atom_type= 2).
Atom no. 3160, " NE2" at (-40.141, -32.958, -37.040),  was assigned atom type "N" (rec_index= 4, atom_type= 4).
Atom no. 3161, " HE2" at (-39.486, -33.363, -37.709),  was assigned atom type "HD" (rec_index= 3, atom_type= 3).
Atom no. 3162, " N  " at (-44.726, -28.517, -35.178),  was assigned atom type "N" (rec_index= 4, atom_type= 4).
Atom no. 3163, " HN " at (-43.908, -28.374, -34.586),  was assigned atom type "HD" (rec_index= 3, atom_type= 3).
Atom no. 3164, " CA " at (-45.986, -27.871, -34.820),  was assigned atom type "C" (rec_index= 1, atom_type= 1).
Atom no. 3165, " HA " at (-46.807, -28.594, -35.036),  was assigned atom type "H" (rec_index= 2, atom_type= 2).
Atom no. 3166, " C  " at (-46.261, -26.604, -35.637),  was assigned atom type "C" (rec_index= 1, atom_type= 1).
Atom no. 3167, " O  " at (-47.429, -26.252, -35.844),  was assigned atom type "OA" (rec_index= 6, atom_type= 6).
Atom no. 3168, " CB " at (-46.000, -27.594, -33.319),  was assigned atom type "C" (rec_index= 1, atom_type= 1).
Atom no. 3169, " HB1" at (-46.772, -26.829, -33.067),  was assigned atom type "H" (rec_index= 2, atom_type= 2).
Atom no. 3170, " HB2" at (-45.082, -27.041, -33.013),  was assigned atom type "H" (rec_index= 2, atom_type= 2).
Atom no. 3171, " CG " at (-46.187, -28.866, -32.451),  was assigned atom type "C" (rec_index= 1, atom_type= 1).
Atom no. 3172, " HG1" at (-46.384, -28.594, -31.388),  was assigned atom type "H" (rec_index= 2, atom_type= 2).
Atom no. 3173, " HG2" at (-45.220, -29.406, -32.327),  was assigned atom type "H" (rec_index= 2, atom_type= 2).
Atom no. 3174, " CD " at (-47.283, -29.818, -32.986),  was assigned atom type "C" (rec_index= 1, atom_type= 1).
Atom no. 3175, " NE2" at (-48.539, -29.405, -32.832),  was assigned atom type "N" (rec_index= 4, atom_type= 4).
Atom no. 3176, "1HE2" at (-48.772, -28.530, -32.363),  was assigned atom type "HD" (rec_index= 3, atom_type= 3).
Atom no. 3177, "2HE2" at (-49.262, -30.033, -33.185),  was assigned atom type "HD" (rec_index= 3, atom_type= 3).
Atom no. 3178, " OE1" at (-46.999, -30.885, -33.558),  was assigned atom type "OA" (rec_index= 6, atom_type= 6).
Atom no. 3179, " N  " at (-45.223, -25.888, -36.088),  was assigned atom type "N" (rec_index= 4, atom_type= 4).
Atom no. 3180, " HN " at (-44.281, -26.082, -35.748),  was assigned atom type "HD" (rec_index= 3, atom_type= 3).
Atom no. 3181, " CA " at (-45.445, -24.829, -37.068),  was assigned atom type "C" (rec_index= 1, atom_type= 1).
Atom no. 3182, " HA " at (-46.344, -24.251, -36.751),  was assigned atom type "H" (rec_index= 2, atom_type= 2).
Atom no. 3183, " C  " at (-45.721, -25.404, -38.454),  was assigned atom type "C" (rec_index= 1, atom_type= 1).
Atom no. 3184, " O  " at (-46.461, -24.797, -39.236),  was assigned atom type "OA" (rec_index= 6, atom_type= 6).
Atom no. 3185, " CB " at (-44.252, -23.871, -37.089),  was assigned atom type "C" (rec_index= 1, atom_type= 1).
Atom no. 3186, " HB1" at (-44.192, -23.287, -36.141),  was assigned atom type "H" (rec_index= 2, atom_type= 2).
Atom no. 3187, " HB2" at (-44.424, -23.035, -37.806),  was assigned atom type "H" (rec_index= 2, atom_type= 2).
Atom no. 3188, " OG " at (-43.018, -24.530, -37.361),  was assigned atom type "OA" (rec_index= 6, atom_type= 6).
Atom no. 3189, " HG " at (-42.277, -23.935, -37.374),  was assigned atom type "HD" (rec_index= 3, atom_type= 3).
Atom no. 3190, " N  " at (-45.157, -26.581, -38.775),  was assigned atom type "N" (rec_index= 4, atom_type= 4).
Atom no. 3191, " HN " at (-44.433, -26.975, -38.173),  was assigned atom type "HD" (rec_index= 3, atom_type= 3).
Atom no. 3192, " CA " at (-45.571, -27.305, -39.981),  was assigned atom type "C" (rec_index= 1, atom_type= 1).
Atom no. 3193, " HA " at (-45.368, -26.655, -40.864),  was assigned atom type "H" (rec_index= 2, atom_type= 2).
Atom no. 3194, " C  " at (-47.063, -27.628, -39.959),  was assigned atom type "C" (rec_index= 1, atom_type= 1).
Atom no. 3195, " O  " at (-47.710, -27.672, -41.014),  was assigned atom type "OA" (rec_index= 6, atom_type= 6).
Atom no. 3196, " CB " at (-44.767, -28.594, -40.143),  was assigned atom type "C" (rec_index= 1, atom_type= 1).
Atom no. 3197, " HB1" at (-44.625, -29.102, -39.161),  was assigned atom type "H" (rec_index= 2, atom_type= 2).
Atom no. 3198, " HB2" at (-45.367, -29.375, -40.666),  was assigned atom type "H" (rec_index= 2, atom_type= 2).
Atom no. 3199, " CG " at (-43.428, -28.374, -40.842),  was assigned atom type "C" (rec_index= 1, atom_type= 1).
Atom no. 3200, " OD1" at (-43.269, -27.347, -41.559),  was assigned atom type "OA" (rec_index= 6, atom_type= 6).
Atom no. 3201, " OD2" at (-42.536, -29.247, -40.679),  was assigned atom type "OA" (rec_index= 6, atom_type= 6).
Atom no. 3202, " N  " at (-47.613, -27.922, -38.781),  was assigned atom type "N" (rec_index= 4, atom_type= 4).
Atom no. 3203, " HN " at (-47.029, -27.967, -37.946),  was assigned atom type "HD" (rec_index= 3, atom_type= 3).
Atom no. 3204, " CA " at (-49.052, -28.181, -38.677),  was assigned atom type "C" (rec_index= 1, atom_type= 1).
Atom no. 3205, " HA " at (-49.308, -28.993, -39.398),  was assigned atom type "H" (rec_index= 2, atom_type= 2).
Atom no. 3206, " C  " at (-49.852, -26.946, -39.060),  was assigned atom type "C" (rec_index= 1, atom_type= 1).
Atom no. 3207, " O  " at (-50.884, -27.042, -39.737),  was assigned atom type "OA" (rec_index= 6, atom_type= 6).
Atom no. 3208, " CB " at (-49.406, -28.674, -37.264),  was assigned atom type "C" (rec_index= 1, atom_type= 1).
Atom no. 3209, " HB " at (-48.920, -28.009, -36.512),  was assigned atom type "H" (rec_index= 2, atom_type= 2).
Atom no. 3210, " CG1" at (-50.915, -28.650, -37.051),  was assigned atom type "C" (rec_index= 1, atom_type= 1).
Atom no. 3211, "1HG1" at (-51.295, -27.610, -37.182),  was assigned atom type "H" (rec_index= 2, atom_type= 2).
Atom no. 3212, "2HG1" at (-51.207, -29.083, -36.066),  was assigned atom type "H" (rec_index= 2, atom_type= 2).
Atom no. 3213, "3HG1" at (-51.444, -29.377, -37.710),  was assigned atom type "H" (rec_index= 2, atom_type= 2).
Atom no. 3214, " CG2" at (-48.884, -30.101, -37.084),  was assigned atom type "C" (rec_index= 1, atom_type= 1).
Atom no. 3215, "1HG2" at (-47.780, -30.119, -37.240),  was assigned atom type "H" (rec_index= 2, atom_type= 2).
Atom no. 3216, "2HG2" at (-49.413, -30.828, -37.743),  was assigned atom type "H" (rec_index= 2, atom_type= 2).
Atom no. 3217, "3HG2" at (-49.176, -30.534, -36.099),  was assigned atom type "H" (rec_index= 2, atom_type= 2).
Atom no. 3218, " N  " at (-49.359, -25.763, -38.675),  was assigned atom type "N" (rec_index= 4, atom_type= 4).
Atom no. 3219, " HN " at (-48.528, -25.735, -38.084),  was assigned atom type "HD" (rec_index= 3, atom_type= 3).
Atom no. 3220, " CA " at (-49.988, -24.511, -39.086),  was assigned atom type "C" (rec_index= 1, atom_type= 1).
Atom no. 3221, " HA " at (-51.035, -24.496, -38.703),  was assigned atom type "H" (rec_index= 2, atom_type= 2).
Atom no. 3222, " C  " at (-50.024, -24.401, -40.600),  was assigned atom type "C" (rec_index= 1, atom_type= 1).
Atom no. 3223, " O  " at (-51.047, -24.022, -41.182),  was assigned atom type "OA" (rec_index= 6, atom_type= 6).
Atom no. 3224, " CB " at (-49.227, -23.323, -38.478),  was assigned atom type "C" (rec_index= 1, atom_type= 1).
Atom no. 3225, " HB1" at (-48.144, -23.385, -38.736),  was assigned atom type "H" (rec_index= 2, atom_type= 2).
Atom no. 3226, " HB2" at (-49.168, -23.429, -37.370),  was assigned atom type "H" (rec_index= 2, atom_type= 2).
Atom no. 3227, " CG " at (-49.777, -21.958, -38.847),  was assigned atom type "A" (rec_index= 0, atom_type= 0).
Atom no. 3228, " CD1" at (-49.859, -21.403, -40.101),  was assigned atom type "A" (rec_index= 0, atom_type= 0).
Atom no. 3229, " HD1" at (-49.510, -21.886, -41.029),  was assigned atom type "H" (rec_index= 2, atom_type= 2).
Atom no. 3230, " CD2" at (-50.339, -20.996, -37.952),  was assigned atom type "A" (rec_index= 0, atom_type= 0).
Atom no. 3231, " CE2" at (-50.747, -19.886, -38.725),  was assigned atom type "A" (rec_index= 0, atom_type= 0).
Atom no. 3232, " CE3" at (-50.536, -20.963, -36.567),  was assigned atom type "A" (rec_index= 0, atom_type= 0).
Atom no. 3233, " HE3" at (-50.232, -21.813, -35.934),  was assigned atom type "H" (rec_index= 2, atom_type= 2).
Atom no. 3234, " NE1" at (-50.441, -20.154, -40.032),  was assigned atom type "N" (rec_index= 4, atom_type= 4).
Atom no. 3235, " HE1" at (-50.614, -19.534, -40.823),  was assigned atom type "HD" (rec_index= 3, atom_type= 3).
Atom no. 3236, " CZ2" at (-51.335, -18.753, -38.154),  was assigned atom type "A" (rec_index= 0, atom_type= 0).
Atom no. 3237, " HZ2" at (-51.640, -17.893, -38.773),  was assigned atom type "H" (rec_index= 2, atom_type= 2).
Atom no. 3238, " CZ3" at (-51.123, -19.836, -36.007),  was assigned atom type "A" (rec_index= 0, atom_type= 0).
Atom no. 3239, " HZ3" at (-51.282, -19.794, -34.916),  was assigned atom type "H" (rec_index= 2, atom_type= 2).
Atom no. 3240, " CH2" at (-51.517, -18.752, -36.802),  was assigned atom type "A" (rec_index= 0, atom_type= 0).
Atom no. 3241, " HH2" at (-51.986, -17.876, -36.323),  was assigned atom type "H" (rec_index= 2, atom_type= 2).
Atom no. 3242, " N  " at (-48.890, -24.679, -41.254),  was assigned atom type "N" (rec_index= 4, atom_type= 4).
Atom no. 3243, " HN " at (-48.057, -24.958, -40.735),  was assigned atom type "HD" (rec_index= 3, atom_type= 3).
Atom no. 3244, " CA " at (-48.844, -24.583, -42.709),  was assigned atom type "C" (rec_index= 1, atom_type= 1).
Atom no. 3245, " HA " at (-49.209, -23.572, -43.007),  was assigned atom type "H" (rec_index= 2, atom_type= 2).
Atom no. 3246, " C  " at (-49.742, -25.627, -43.355),  was assigned atom type "C" (rec_index= 1, atom_type= 1).
Atom no. 3247, " O  " at (-50.330, -25.378, -44.413),  was assigned atom type "OA" (rec_index= 6, atom_type= 6).
Atom no. 3248, " CB " at (-47.400, -24.744, -43.208),  was assigned atom type "C" (rec_index= 1, atom_type= 1).
Atom no. 3249, " HB1" at (-47.351, -24.701, -44.321),  was assigned atom type "H" (rec_index= 2, atom_type= 2).
Atom no. 3250, " HB2" at (-47.035, -25.786, -43.055),  was assigned atom type "H" (rec_index= 2, atom_type= 2).
Atom no. 3251, " OG " at (-46.524, -23.805, -42.622),  was assigned atom type "OA" (rec_index= 6, atom_type= 6).
Atom no. 3252, " HG " at (-45.631, -23.905, -42.931),  was assigned atom type "HD" (rec_index= 3, atom_type= 3).
Atom no. 3253, " N  " at (-49.877, -26.789, -42.730),  was assigned atom type "N" (rec_index= 4, atom_type= 4).
Atom no. 3254, " HN " at (-49.336, -26.977, -41.886),  was assigned atom type "HD" (rec_index= 3, atom_type= 3).
Atom no. 3255, " CA " at (-50.795, -27.800, -43.243),  was assigned atom type "C" (rec_index= 1, atom_type= 1).
Atom no. 3256, " HA " at (-50.467, -28.096, -44.267),  was assigned atom type "H" (rec_index= 2, atom_type= 2).
Atom no. 3257, " C  " at (-52.218, -27.267, -43.319),  was assigned atom type "C" (rec_index= 1, atom_type= 1).
Atom no. 3258, " O  " at (-52.909, -27.453, -44.333),  was assigned atom type "OA" (rec_index= 6, atom_type= 6).
Atom no. 3259, " CB " at (-50.753, -29.024, -42.343),  was assigned atom type "C" (rec_index= 1, atom_type= 1).
Atom no. 3260, " HB1" at (-50.877, -28.725, -41.276),  was assigned atom type "H" (rec_index= 2, atom_type= 2).
Atom no. 3261, " HB2" at (-49.720, -29.443, -42.307),  was assigned atom type "H" (rec_index= 2, atom_type= 2).
Atom no. 3262, " CG " at (-51.747, -30.107, -42.704),  was assigned atom type "A" (rec_index= 0, atom_type= 0).
Atom no. 3263, " CD1" at (-51.426, -31.107, -43.627),  was assigned atom type "A" (rec_index= 0, atom_type= 0).
Atom no. 3264, " HD1" at (-50.436, -31.106, -44.112),  was assigned atom type "H" (rec_index= 2, atom_type= 2).
Atom no. 3265, " CD2" at (-53.006, -30.132, -42.119),  was assigned atom type "A" (rec_index= 0, atom_type= 0).
Atom no. 3266, " HD2" at (-53.280, -29.347, -41.394),  was assigned atom type "H" (rec_index= 2, atom_type= 2).
Atom no. 3267, " CE1" at (-52.346, -32.103, -43.938),  was assigned atom type "A" (rec_index= 0, atom_type= 0).
Atom no. 3268, " HE1" at (-52.092, -32.891, -44.667),  was assigned atom type "H" (rec_index= 2, atom_type= 2).
Atom no. 3269, " CE2" at (-53.906, -31.101, -42.420),  was assigned atom type "A" (rec_index= 0, atom_type= 0).
Atom no. 3270, " HE2" at (-54.900, -31.097, -41.942),  was assigned atom type "H" (rec_index= 2, atom_type= 2).
Atom no. 3271, " CZ " at (-53.581, -32.091, -43.322),  was assigned atom type "A" (rec_index= 0, atom_type= 0).
Atom no. 3272, " OH " at (-54.525, -33.045, -43.602),  was assigned atom type "OA" (rec_index= 6, atom_type= 6).
Atom no. 3273, " HH " at (-54.301, -33.727, -44.224),  was assigned atom type "HD" (rec_index= 3, atom_type= 3).
Atom no. 3274, " N  " at (-52.682, -26.609, -42.247),  was assigned atom type "N" (rec_index= 4, atom_type= 4).
Atom no. 3275, " HN " at (-52.106, -26.523, -41.410),  was assigned atom type "HD" (rec_index= 3, atom_type= 3).
Atom no. 3276, " CA " at (-54.008, -26.019, -42.282),  was assigned atom type "C" (rec_index= 1, atom_type= 1).
Atom no. 3277, " HA1" at (-54.268, -25.554, -41.303),  was assigned atom type "H" (rec_index= 2, atom_type= 2).
Atom no. 3278, " HA2" at (-54.798, -26.805, -42.320),  was assigned atom type "H" (rec_index= 2, atom_type= 2).
Atom no. 3279, " C  " at (-54.166, -25.029, -43.417),  was assigned atom type "C" (rec_index= 1, atom_type= 1).
Atom no. 3280, " O  " at (-55.165, -25.061, -44.143),  was assigned atom type "OA" (rec_index= 6, atom_type= 6).
Atom no. 3281, " N  " at (-53.161, -24.161, -43.612),  was assigned atom type "N" (rec_index= 4, atom_type= 4).
Atom no. 3282, " HN " at (-52.373, -24.146, -42.964),  was assigned atom type "HD" (rec_index= 3, atom_type= 3).
Atom no. 3283, " CA " at (-53.185, -23.239, -44.743),  was assigned atom type "C" (rec_index= 1, atom_type= 1).
Atom no. 3284, " HA " at (-54.101, -22.608, -44.662),  was assigned atom type "H" (rec_index= 2, atom_type= 2).
Atom no. 3285, " C  " at (-53.256, -24.018, -46.044),  was assigned atom type "C" (rec_index= 1, atom_type= 1).
Atom no. 3286, " O  " at (-54.011, -23.651, -46.953),  was assigned atom type "OA" (rec_index= 6, atom_type= 6).
Atom no. 3287, " CB " at (-51.947, -22.305, -44.728),  was assigned atom type "C" (rec_index= 1, atom_type= 1).
Atom no. 3288, " HB " at (-51.044, -22.931, -44.914),  was assigned atom type "H" (rec_index= 2, atom_type= 2).
Atom no. 3289, " CG1" at (-52.040, -21.273, -45.849),  was assigned atom type "C" (rec_index= 1, atom_type= 1).
Atom no. 3290, "1HG1" at (-51.150, -20.602, -45.838),  was assigned atom type "H" (rec_index= 2, atom_type= 2).
Atom no. 3291, "2HG1" at (-52.994, -20.697, -45.804),  was assigned atom type "H" (rec_index= 2, atom_type= 2).
Atom no. 3292, "3HG1" at (-52.183, -21.755, -46.844),  was assigned atom type "H" (rec_index= 2, atom_type= 2).
Atom no. 3293, " CG2" at (-51.762, -21.605, -43.392),  was assigned atom type "C" (rec_index= 1, atom_type= 1).
Atom no. 3294, "1HG2" at (-50.872, -20.934, -43.381),  was assigned atom type "H" (rec_index= 2, atom_type= 2).
Atom no. 3295, "2HG2" at (-51.719, -22.341, -42.556),  was assigned atom type "H" (rec_index= 2, atom_type= 2).
Atom no. 3296, "3HG2" at (-52.685, -21.053, -43.097),  was assigned atom type "H" (rec_index= 2, atom_type= 2).
Atom no. 3297, " N  " at (-52.486, -25.122, -46.142),  was assigned atom type "N" (rec_index= 4, atom_type= 4).
Atom no. 3298, " HN " at (-51.890, -25.381, -45.356),  was assigned atom type "HD" (rec_index= 3, atom_type= 3).
Atom no. 3299, " CA " at (-52.481, -25.960, -47.345),  was assigned atom type "C" (rec_index= 1, atom_type= 1).
Atom no. 3300, " HA " at (-52.207, -25.320, -48.216),  was assigned atom type "H" (rec_index= 2, atom_type= 2).
Atom no. 3301, " C  " at (-53.859, -26.550, -47.603),  was assigned atom type "C" (rec_index= 1, atom_type= 1).
Atom no. 3302, " O  " at (-54.364, -26.506, -48.732),  was assigned atom type "OA" (rec_index= 6, atom_type= 6).
Atom no. 3303, " CB " at (-51.432, -27.082, -47.221),  was assigned atom type "C" (rec_index= 1, atom_type= 1).
Atom no. 3304, " HB " at (-51.676, -27.721, -46.340),  was assigned atom type "H" (rec_index= 2, atom_type= 2).
Atom no. 3305, " CG2" at (-51.415, -27.940, -48.479),  was assigned atom type "C" (rec_index= 1, atom_type= 1).
Atom no. 3306, "1HG2" at (-52.428, -28.385, -48.613),  was assigned atom type "H" (rec_index= 2, atom_type= 2).
Atom no. 3307, "2HG2" at (-50.607, -28.709, -48.463),  was assigned atom type "H" (rec_index= 2, atom_type= 2).
Atom no. 3308, "3HG2" at (-51.071, -27.377, -49.378),  was assigned atom type "H" (rec_index= 2, atom_type= 2).
Atom no. 3309, " OG1" at (-50.127, -26.509, -47.048),  was assigned atom type "OA" (rec_index= 6, atom_type= 6).
Atom no. 3310, " HG1" at (-50.138, -25.974, -46.263),  was assigned atom type "HD" (rec_index= 3, atom_type= 3).
Atom no. 3311, " N  " at (-54.483, -27.102, -46.563),  was assigned atom type "N" (rec_index= 4, atom_type= 4).
Atom no. 3312, " HN " at (-53.989, -27.191, -45.675),  was assigned atom type "HD" (rec_index= 3, atom_type= 3).
Atom no. 3313, " CA " at (-55.860, -27.583, -46.666),  was assigned atom type "C" (rec_index= 1, atom_type= 1).
Atom no. 3314, " HA " at (-55.894, -28.370, -47.455),  was assigned atom type "H" (rec_index= 2, atom_type= 2).
Atom no. 3315, " C  " at (-56.802, -26.448, -47.086),  was assigned atom type "C" (rec_index= 1, atom_type= 1).
Atom no. 3316, " O  " at (-57.691, -26.638, -47.928),  was assigned atom type "OA" (rec_index= 6, atom_type= 6).
Atom no. 3317, " CB " at (-56.282, -28.226, -45.329),  was assigned atom type "C" (rec_index= 1, atom_type= 1).
Atom no. 3318, " HB " at (-56.108, -27.484, -44.515),  was assigned atom type "H" (rec_index= 2, atom_type= 2).
Atom no. 3319, " CG1" at (-57.734, -28.595, -45.324),  was assigned atom type "C" (rec_index= 1, atom_type= 1).
Atom no. 3320, "1HG1" at (-58.039, -29.060, -44.358),  was assigned atom type "H" (rec_index= 2, atom_type= 2).
Atom no. 3321, "2HG1" at (-57.989, -29.251, -46.189),  was assigned atom type "H" (rec_index= 2, atom_type= 2).
Atom no. 3322, "3HG1" at (-58.377, -27.719, -45.574),  was assigned atom type "H" (rec_index= 2, atom_type= 2).
Atom no. 3323, " CG2" at (-55.437, -29.446, -45.043),  was assigned atom type "C" (rec_index= 1, atom_type= 1).
Atom no. 3324, "1HG2" at (-55.742, -29.911, -44.077),  was assigned atom type "H" (rec_index= 2, atom_type= 2).
Atom no. 3325, "2HG2" at (-54.347, -29.211, -45.066),  was assigned atom type "H" (rec_index= 2, atom_type= 2).
Atom no. 3326, "3HG2" at (-55.466, -30.178, -45.884),  was assigned atom type "H" (rec_index= 2, atom_type= 2).
Atom no. 3327, " N  " at (-56.604, -25.239, -46.543),  was assigned atom type "N" (rec_index= 4, atom_type= 4).
Atom no. 3328, " HN " at (-55.890, -25.110, -45.826),  was assigned atom type "HD" (rec_index= 3, atom_type= 3).
Atom no. 3329, " CA " at (-57.418, -24.104, -46.985),  was assigned atom type "C" (rec_index= 1, atom_type= 1).
Atom no. 3330, " HA " at (-58.491, -24.353, -46.809),  was assigned atom type "H" (rec_index= 2, atom_type= 2).
Atom no. 3331, " C  " at (-57.226, -23.839, -48.470),  was assigned atom type "C" (rec_index= 1, atom_type= 1).
Atom no. 3332, " O  " at (-58.193, -23.548, -49.181),  was assigned atom type "OA" (rec_index= 6, atom_type= 6).
Atom no. 3333, " CB " at (-57.073, -22.858, -46.165),  was assigned atom type "C" (rec_index= 1, atom_type= 1).
Atom no. 3334, " HB1" at (-56.002, -22.589, -46.319),  was assigned atom type "H" (rec_index= 2, atom_type= 2).
Atom no. 3335, " HB2" at (-57.063, -23.111, -45.079),  was assigned atom type "H" (rec_index= 2, atom_type= 2).
Atom no. 3336, " CG " at (-57.942, -21.650, -46.400),  was assigned atom type "A" (rec_index= 0, atom_type= 0).
Atom no. 3337, " CD1" at (-59.093, -21.303, -45.705),  was assigned atom type "A" (rec_index= 0, atom_type= 0).
Atom no. 3338, " HD1" at (-59.541, -21.893, -44.888),  was assigned atom type "H" (rec_index= 2, atom_type= 2).
Atom no. 3339, " CD2" at (-57.707, -20.584, -47.331),  was assigned atom type "A" (rec_index= 0, atom_type= 0).
Atom no. 3340, " CE2" at (-58.765, -19.653, -47.174),  was assigned atom type "A" (rec_index= 0, atom_type= 0).
Atom no. 3341, " CE3" at (-56.710, -20.327, -48.289),  was assigned atom type "A" (rec_index= 0, atom_type= 0).
Atom no. 3342, " HE3" at (-55.870, -21.028, -48.429),  was assigned atom type "H" (rec_index= 2, atom_type= 2).
Atom no. 3343, " NE1" at (-59.589, -20.125, -46.181),  was assigned atom type "N" (rec_index= 4, atom_type= 4).
Atom no. 3344, " HE1" at (-60.438, -19.666, -45.851),  was assigned atom type "HD" (rec_index= 3, atom_type= 3).
Atom no. 3345, " CZ2" at (-58.858, -18.491, -47.938),  was assigned atom type "A" (rec_index= 0, atom_type= 0).
Atom no. 3346, " HZ2" at (-59.691, -17.781, -47.801),  was assigned atom type "H" (rec_index= 2, atom_type= 2).
Atom no. 3347, " CZ3" at (-56.803, -19.177, -49.053),  was assigned atom type "A" (rec_index= 0, atom_type= 0).
Atom no. 3348, " HZ3" at (-56.034, -18.967, -49.816),  was assigned atom type "H" (rec_index= 2, atom_type= 2).
Atom no. 3349, " CH2" at (-57.873, -18.264, -48.869),  was assigned atom type "A" (rec_index= 0, atom_type= 0).
Atom no. 3350, " HH2" at (-57.915, -17.351, -49.487),  was assigned atom type "H" (rec_index= 2, atom_type= 2).
Atom no. 3351, " N  " at (-55.980, -23.926, -48.960),  was assigned atom type "N" (rec_index= 4, atom_type= 4).
Atom no. 3352, " HN " at (-55.196, -24.104, -48.332),  was assigned atom type "HD" (rec_index= 3, atom_type= 3).
Atom no. 3353, " CA " at (-55.746, -23.766, -50.394),  was assigned atom type "C" (rec_index= 1, atom_type= 1).
Atom no. 3354, " HA " at (-56.082, -22.745, -50.691),  was assigned atom type "H" (rec_index= 2, atom_type= 2).
Atom no. 3355, " C  " at (-56.546, -24.783, -51.194),  was assigned atom type "C" (rec_index= 1, atom_type= 1).
Atom no. 3356, " O  " at (-57.120, -24.447, -52.235),  was assigned atom type "OA" (rec_index= 6, atom_type= 6).
Atom no. 3357, " CB " at (-54.252, -23.903, -50.742),  was assigned atom type "C" (rec_index= 1, atom_type= 1).
Atom no. 3358, " HB1" at (-54.137, -24.110, -51.832),  was assigned atom type "H" (rec_index= 2, atom_type= 2).
Atom no. 3359, " HB2" at (-53.851, -24.851, -50.312),  was assigned atom type "H" (rec_index= 2, atom_type= 2).
Atom no. 3360, " CG " at (-53.355, -22.738, -50.343),  was assigned atom type "C" (rec_index= 1, atom_type= 1).
Atom no. 3361, " HG1" at (-53.718, -21.782, -50.787),  was assigned atom type "H" (rec_index= 2, atom_type= 2).
Atom no. 3362, " HG2" at (-53.475, -22.491, -49.262),  was assigned atom type "H" (rec_index= 2, atom_type= 2).
Atom no. 3363, " CD " at (-51.886, -22.984, -50.691),  was assigned atom type "C" (rec_index= 1, atom_type= 1).
Atom no. 3364, " OE1" at (-51.187, -23.702, -49.947),  was assigned atom type "OA" (rec_index= 6, atom_type= 6).
Atom no. 3365, " OE2" at (-51.427, -22.497, -51.746),  was assigned atom type "OA" (rec_index= 6, atom_type= 6).
Atom no. 3366, " N  " at (-56.575, -26.038, -50.742),  was assigned atom type "N" (rec_index= 4, atom_type= 4).
Atom no. 3367, " HN " at (-56.099, -26.281, -49.873),  was assigned atom type "HD" (rec_index= 3, atom_type= 3).
Atom no. 3368, " CA " at (-57.292, -27.061, -51.498),  was assigned atom type "C" (rec_index= 1, atom_type= 1).
Atom no. 3369, " HA " at (-56.919, -27.051, -52.549),  was assigned atom type "H" (rec_index= 2, atom_type= 2).
Atom no. 3370, " C  " at (-58.786, -26.771, -51.514),  was assigned atom type "C" (rec_index= 1, atom_type= 1).
Atom no. 3371, " O  " at (-59.415, -26.733, -52.579),  was assigned atom type "OA" (rec_index= 6, atom_type= 6).
Atom no. 3372, " CB " at (-57.025, -28.441, -50.903),  was assigned atom type "C" (rec_index= 1, atom_type= 1).
Atom no. 3373, " HB1" at (-57.571, -29.215, -51.491),  was assigned atom type "H" (rec_index= 2, atom_type= 2).
Atom no. 3374, " HB2" at (-57.542, -28.531, -49.919),  was assigned atom type "H" (rec_index= 2, atom_type= 2).
Atom no. 3375, " CG " at (-55.550, -28.852, -50.752),  was assigned atom type "C" (rec_index= 1, atom_type= 1).
Atom no. 3376, " HG " at (-55.101, -28.200, -49.967),  was assigned atom type "H" (rec_index= 2, atom_type= 2).
Atom no. 3377, " CD1" at (-55.439, -30.307, -50.261),  was assigned atom type "C" (rec_index= 1, atom_type= 1).
Atom no. 3378, "1HD1" at (-56.025, -30.460, -49.325),  was assigned atom type "H" (rec_index= 2, atom_type= 2).
Atom no. 3379, "2HD1" at (-54.376, -30.618, -50.135),  was assigned atom type "H" (rec_index= 2, atom_type= 2).
Atom no. 3380, "3HD1" at (-55.735, -31.032, -51.054),  was assigned atom type "H" (rec_index= 2, atom_type= 2).
Atom no. 3381, " CD2" at (-54.737, -28.640, -52.050),  was assigned atom type "C" (rec_index= 1, atom_type= 1).
Atom no. 3382, "1HD2" at (-54.817, -27.586, -52.406),  was assigned atom type "H" (rec_index= 2, atom_type= 2).
Atom no. 3383, "2HD2" at (-55.033, -29.365, -52.843),  was assigned atom type "H" (rec_index= 2, atom_type= 2).
Atom no. 3384, "3HD2" at (-53.674, -28.951, -51.924),  was assigned atom type "H" (rec_index= 2, atom_type= 2).
Atom no. 3385, " N  " at (-59.357, -26.518, -50.339),  was assigned atom type "NA" (rec_index= 5, atom_type= 5).
Atom no. 3386, " CA " at (-60.798, -26.341, -50.195),  was assigned atom type "C" (rec_index= 1, atom_type= 1).
Atom no. 3387, " HA " at (-61.304, -27.219, -50.661),  was assigned atom type "H" (rec_index= 2, atom_type= 2).
Atom no. 3388, " CA " at (-60.801, -26.373, -50.243),  was assigned atom type "C" (rec_index= 1, atom_type= 1).
Atom no. 3389, " HA " at (-61.265, -27.226, -50.791),  was assigned atom type "H" (rec_index= 2, atom_type= 2).
Atom no. 3390, " C  " at (-61.306, -25.086, -50.878),  was assigned atom type "C" (rec_index= 1, atom_type= 1).
Atom no. 3391, " O  " at (-62.480, -25.029, -51.242),  was assigned atom type "OA" (rec_index= 6, atom_type= 6).
Atom no. 3392, " CB " at (-61.172, -26.308, -48.717),  was assigned atom type "C" (rec_index= 1, atom_type= 1).
Atom no. 3393, " HB1" at (-60.693, -25.442, -48.203),  was assigned atom type "H" (rec_index= 2, atom_type= 2).
Atom no. 3394, " HB2" at (-62.243, -26.028, -48.582),  was assigned atom type "H" (rec_index= 2, atom_type= 2).
Atom no. 3395, " CB " at (-61.218, -26.479, -48.782),  was assigned atom type "C" (rec_index= 1, atom_type= 1).
Atom no. 3396, " HB1" at (-61.048, -25.525, -48.231),  was assigned atom type "H" (rec_index= 2, atom_type= 2).
Atom no. 3397, " HB2" at (-62.326, -26.539, -48.669),  was assigned atom type "H" (rec_index= 2, atom_type= 2).
Atom no. 3398, " CG " at (-60.858, -27.598, -48.008),  was assigned atom type "C" (rec_index= 1, atom_type= 1).
Atom no. 3399, " HG1" at (-61.121, -27.547, -46.926),  was assigned atom type "H" (rec_index= 2, atom_type= 2).
Atom no. 3400, " HG2" at (-59.759, -27.755, -47.908),  was assigned atom type "H" (rec_index= 2, atom_type= 2).
Atom no. 3401, " CG " at (-60.520, -27.645, -48.119),  was assigned atom type "C" (rec_index= 1, atom_type= 1).
Atom no. 3402, " HG1" at (-59.636, -27.278, -47.547),  was assigned atom type "H" (rec_index= 2, atom_type= 2).
Atom no. 3403, " HG2" at (-60.016, -28.270, -48.892),  was assigned atom type "H" (rec_index= 2, atom_type= 2).
Atom no. 3404, " SD " at (-61.655, -28.990, -48.819),  was assigned atom type "SA" (rec_index= 7, atom_type= 7).
Atom no. 3405, " SD " at (-61.530, -28.683, -47.068),  was assigned atom type "SA" (rec_index= 7, atom_type= 7).
Atom no. 3406, " CE " at (-60.847, -30.346, -47.981),  was assigned atom type "C" (rec_index= 1, atom_type= 1).
Atom no. 3407, " HE1" at (-61.341, -31.210, -48.484),  was assigned atom type "H" (rec_index= 2, atom_type= 2).
Atom no. 3408, " HE2" at (-60.907, -30.333, -46.868),  was assigned atom type "H" (rec_index= 2, atom_type= 2).
Atom no. 3409, " HE3" at (-59.732, -30.340, -48.011),  was assigned atom type "H" (rec_index= 2, atom_type= 2).
Atom no. 3410, " CE " at (-60.630, -30.228, -47.181),  was assigned atom type "C" (rec_index= 1, atom_type= 1).
Atom no. 3411, " HE1" at (-61.259, -30.875, -46.526),  was assigned atom type "H" (rec_index= 2, atom_type= 2).
Atom no. 3412, " HE2" at (-59.548, -30.178, -46.916),  was assigned atom type "H" (rec_index= 2, atom_type= 2).
Atom no. 3413, " HE3" at (-60.454, -30.611, -48.213),  was assigned atom type "H" (rec_index= 2, atom_type= 2).
Atom no. 3414, " N  " at (-60.452, -24.079, -51.057),  was assigned atom type "N" (rec_index= 4, atom_type= 4).
Atom no. 3415, " HN " at (-59.529, -24.125, -50.625),  was assigned atom type "HD" (rec_index= 3, atom_type= 3).
Atom no. 3416, " CA " at (-60.809, -22.913, -51.857),  was assigned atom type "C" (rec_index= 1, atom_type= 1).
Atom no. 3417, " HA " at (-61.913, -22.770, -51.793),  was assigned atom type "H" (rec_index= 2, atom_type= 2).
Atom no. 3418, " C  " at (-60.434, -23.077, -53.323),  was assigned atom type "C" (rec_index= 1, atom_type= 1).
Atom no. 3419, " O  " at (-60.515, -22.106, -54.084),  was assigned atom type "OA" (rec_index= 6, atom_type= 6).
Atom no. 3420, " CB " at (-60.131, -21.659, -51.302),  was assigned atom type "C" (rec_index= 1, atom_type= 1).
Atom no. 3421, " HB " at (-60.287, -20.822, -52.022),  was assigned atom type "H" (rec_index= 2, atom_type= 2).
Atom no. 3422, " CG2" at (-60.720, -21.243, -49.923),  was assigned atom type "C" (rec_index= 1, atom_type= 1).
Atom no. 3423, "1HG2" at (-60.226, -20.329, -49.518),  was assigned atom type "H" (rec_index= 2, atom_type= 2).
Atom no. 3424, "2HG2" at (-60.676, -22.085, -49.193),  was assigned atom type "H" (rec_index= 2, atom_type= 2).
Atom no. 3425, "3HG2" at (-61.826, -21.116, -49.977),  was assigned atom type "H" (rec_index= 2, atom_type= 2).
Atom no. 3426, " OG1" at (-58.724, -21.915, -51.196),  was assigned atom type "OA" (rec_index= 6, atom_type= 6).
Atom no. 3427, " HG1" at (-58.303, -21.136, -50.851),  was assigned atom type "HD" (rec_index= 3, atom_type= 3).
Atom no. 3428, " N  " at (-60.010, -24.281, -53.727),  was assigned atom type "N" (rec_index= 4, atom_type= 4).
Atom no. 3429, " HN " at (-59.978, -25.039, -53.046),  was assigned atom type "HD" (rec_index= 3, atom_type= 3).
Atom no. 3430, " CA " at (-59.591, -24.559, -55.098),  was assigned atom type "C" (rec_index= 1, atom_type= 1).
Atom no. 3431, " HA " at (-59.188, -25.598, -55.120),  was assigned atom type "H" (rec_index= 2, atom_type= 2).
Atom no. 3432, " C  " at (-58.471, -23.625, -55.540),  was assigned atom type "C" (rec_index= 1, atom_type= 1).
Atom no. 3433, " O  " at (-58.460, -23.118, -56.659),  was assigned atom type "OA" (rec_index= 6, atom_type= 6).
Atom no. 3434, " CB " at (-60.781, -24.509, -56.056),  was assigned atom type "C" (rec_index= 1, atom_type= 1).
Atom no. 3435, " HB1" at (-61.185, -23.473, -56.135),  was assigned atom type "H" (rec_index= 2, atom_type= 2).
Atom no. 3436, " HB2" at (-60.449, -24.657, -57.110),  was assigned atom type "H" (rec_index= 2, atom_type= 2).
Atom no. 3437, " CG " at (-61.867, -25.480, -55.696),  was assigned atom type "A" (rec_index= 0, atom_type= 0).
Atom no. 3438, " CD1" at (-61.737, -26.815, -56.008),  was assigned atom type "A" (rec_index= 0, atom_type= 0).
Atom no. 3439, " HD1" at (-60.830, -27.165, -56.529),  was assigned atom type "H" (rec_index= 2, atom_type= 2).
Atom no. 3440, " CD2" at (-63.011, -25.061, -55.035),  was assigned atom type "A" (rec_index= 0, atom_type= 0).
Atom no. 3441, " HD2" at (-63.131, -23.996, -54.773),  was assigned atom type "H" (rec_index= 2, atom_type= 2).
Atom no. 3442, " CE1" at (-62.721, -27.719, -55.680),  was assigned atom type "A" (rec_index= 0, atom_type= 0).
Atom no. 3443, " HE1" at (-62.601, -28.782, -55.947),  was assigned atom type "H" (rec_index= 2, atom_type= 2).
Atom no. 3444, " CE2" at (-64.006, -25.967, -54.700),  was assigned atom type "A" (rec_index= 0, atom_type= 0).
Atom no. 3445, " HE2" at (-64.917, -25.626, -54.180),  was assigned atom type "H" (rec_index= 2, atom_type= 2).
Atom no. 3446, " CZ " at (-63.845, -27.305, -55.025),  was assigned atom type "A" (rec_index= 0, atom_type= 0).
Atom no. 3447, " HZ " at (-64.626, -28.036, -54.754),  was assigned atom type "H" (rec_index= 2, atom_type= 2).
Atom no. 3448, " N  " at (-57.534, -23.371, -54.634),  was assigned atom type "N" (rec_index= 4, atom_type= 4).
Atom no. 3449, " HN " at (-57.662, -23.698, -53.676),  was assigned atom type "HD" (rec_index= 3, atom_type= 3).
Atom no. 3450, " CA " at (-56.335, -22.639, -54.981),  was assigned atom type "C" (rec_index= 1, atom_type= 1).
Atom no. 3451, " HA1" at (-55.467, -23.060, -54.421),  was assigned atom type "H" (rec_index= 2, atom_type= 2).
Atom no. 3452, " HA2" at (-56.041, -22.881, -56.029),  was assigned atom type "H" (rec_index= 2, atom_type= 2).
Atom no. 3453, " C  " at (-56.372, -21.137, -54.801),  was assigned atom type "C" (rec_index= 1, atom_type= 1).
Atom no. 3454, " O  " at (-55.632, -20.433, -55.495),  was assigned atom type "OA" (rec_index= 6, atom_type= 6).
Atom no. 3455, " N  " at (-57.212, -20.610, -53.905),  was assigned atom type "N" (rec_index= 4, atom_type= 4).
Atom no. 3456, " HN " at (-57.866, -21.214, -53.406),  was assigned atom type "HD" (rec_index= 3, atom_type= 3).
Atom no. 3457, " CA " at (-57.199, -19.172, -53.636),  was assigned atom type "C" (rec_index= 1, atom_type= 1).
Atom no. 3458, " HA " at (-57.283, -18.625, -54.604),  was assigned atom type "H" (rec_index= 2, atom_type= 2).
Atom no. 3459, " C  " at (-55.901, -18.760, -52.952),  was assigned atom type "C" (rec_index= 1, atom_type= 1).
Atom no. 3460, " O  " at (-55.282, -19.534, -52.224),  was assigned atom type "OA" (rec_index= 6, atom_type= 6).
Atom no. 3461, " CB " at (-58.370, -18.756, -52.729),  was assigned atom type "C" (rec_index= 1, atom_type= 1).
Atom no. 3462, " HB1" at (-58.303, -19.254, -51.733),  was assigned atom type "H" (rec_index= 2, atom_type= 2).
Atom no. 3463, " HB2" at (-58.269, -17.694, -52.405),  was assigned atom type "H" (rec_index= 2, atom_type= 2).
Atom no. 3464, " OG " at (-59.624, -18.987, -53.328),  was assigned atom type "OA" (rec_index= 6, atom_type= 6).
Atom no. 3465, " HG " at (-60.347, -18.730, -52.768),  was assigned atom type "HD" (rec_index= 3, atom_type= 3).
Atom no. 3466, " N  " at (-55.521, -17.514, -53.146),  was assigned atom type "N" (rec_index= 4, atom_type= 4).
Atom no. 3467, " HN " at (-56.045, -16.917, -53.786),  was assigned atom type "HD" (rec_index= 3, atom_type= 3).
Atom no. 3468, " CA " at (-54.354, -16.986, -52.449),  was assigned atom type "C" (rec_index= 1, atom_type= 1).
Atom no. 3469, " HA " at (-53.567, -17.775, -52.409),  was assigned atom type "H" (rec_index= 2, atom_type= 2).
Atom no. 3470, " C  " at (-54.749, -16.605, -51.025),  was assigned atom type "C" (rec_index= 1, atom_type= 1).
Atom no. 3471, " O  " at (-55.727, -15.865, -50.835),  was assigned atom type "OA" (rec_index= 6, atom_type= 6).
Atom no. 3472, " CB " at (-53.801, -15.764, -53.197),  was assigned atom type "C" (rec_index= 1, atom_type= 1).
Atom no. 3473, " HB1" at (-52.933, -15.321, -52.655),  was assigned atom type "H" (rec_index= 2, atom_type= 2).
Atom no. 3474, " HB2" at (-54.507, -14.903, -53.138),  was assigned atom type "H" (rec_index= 2, atom_type= 2).
Atom no. 3475, " CG " at (-53.441, -16.081, -54.646),  was assigned atom type "C" (rec_index= 1, atom_type= 1).
Atom no. 3476, " HG1" at (-54.149, -16.831, -55.069),  was assigned atom type "H" (rec_index= 2, atom_type= 2).
Atom no. 3477, " HG2" at (-52.493, -16.667, -54.693),  was assigned atom type "H" (rec_index= 2, atom_type= 2).
Atom no. 3478, " CD " at (-53.357, -14.852, -55.555),  was assigned atom type "C" (rec_index= 1, atom_type= 1).
Atom no. 3479, " HD1" at (-53.476, -15.130, -56.628),  was assigned atom type "H" (rec_index= 2, atom_type= 2).
Atom no. 3480, " HD2" at (-54.255, -14.201, -55.445),  was assigned atom type "H" (rec_index= 2, atom_type= 2).
Atom no. 3481, " CE " at (-52.073, -14.073, -55.321),  was assigned atom type "C" (rec_index= 1, atom_type= 1).
Atom no. 3482, " HE1" at (-51.211, -14.773, -55.222),  was assigned atom type "H" (rec_index= 2, atom_type= 2).
Atom no. 3483, " HE2" at (-52.077, -13.623, -54.301),  was assigned atom type "H" (rec_index= 2, atom_type= 2).
Atom no. 3484, " NZ " at (-51.769, -13.019, -56.352),  was assigned atom type "N" (rec_index= 4, atom_type= 4).
Atom no. 3485, " HZ1" at (-50.907, -12.496, -56.195),  was assigned atom type "HD" (rec_index= 3, atom_type= 3).
Atom no. 3486, " HZ2" at (-52.557, -12.378, -56.443),  was assigned atom type "HD" (rec_index= 3, atom_type= 3).
Atom no. 3487, " HZ3" at (-51.765, -13.431, -57.285),  was assigned atom type "HD" (rec_index= 3, atom_type= 3).
Atom no. 3488, " N  " at (-54.054, -17.111, -50.005),  was assigned atom type "N" (rec_index= 4, atom_type= 4).
Atom no. 3489, " CA " at (-54.416, -16.748, -48.628),  was assigned atom type "C" (rec_index= 1, atom_type= 1).
Atom no. 3490, " HA " at (-55.510, -16.894, -48.467),  was assigned atom type "H" (rec_index= 2, atom_type= 2).
Atom no. 3491, " C  " at (-54.033, -15.305, -48.343),  was assigned atom type "C" (rec_index= 1, atom_type= 1).
Atom no. 3492, " O  " at (-53.025, -14.790, -48.838),  was assigned atom type "OA" (rec_index= 6, atom_type= 6).
Atom no. 3493, " CB " at (-53.617, -17.740, -47.770),  was assigned atom type "C" (rec_index= 1, atom_type= 1).
Atom no. 3494, " HB1" at (-54.221, -18.591, -47.376),  was assigned atom type "H" (rec_index= 2, atom_type= 2).
Atom no. 3495, " HB2" at (-53.308, -17.338, -46.777),  was assigned atom type "H" (rec_index= 2, atom_type= 2).
Atom no. 3496, " CG " at (-52.466, -18.157, -48.651),  was assigned atom type "C" (rec_index= 1, atom_type= 1).
Atom no. 3497, " HG1" at (-51.547, -17.544, -48.501),  was assigned atom type "H" (rec_index= 2, atom_type= 2).
Atom no. 3498, " HG2" at (-52.022, -19.139, -48.366),  was assigned atom type "H" (rec_index= 2, atom_type= 2).
Atom no. 3499, " CD " at (-52.983, -18.122, -50.055),  was assigned atom type "C" (rec_index= 1, atom_type= 1).
Atom no. 3500, " HD1" at (-52.203, -17.930, -50.829),  was assigned atom type "H" (rec_index= 2, atom_type= 2).
Atom no. 3501, " HD2" at (-53.303, -19.113, -50.454),  was assigned atom type "H" (rec_index= 2, atom_type= 2).
Atom no. 3502, " N  " at (-54.863, -14.654, -47.531),  was assigned atom type "N" (rec_index= 4, atom_type= 4).
Atom no. 3503, " HN " at (-55.630, -15.175, -47.106),  was assigned atom type "HD" (rec_index= 3, atom_type= 3).
Atom no. 3504, " CA " at (-54.735, -13.229, -47.215),  was assigned atom type "C" (rec_index= 1, atom_type= 1).
Atom no. 3505, " HA " at (-55.690, -12.894, -46.746),  was assigned atom type "H" (rec_index= 2, atom_type= 2).
Atom no. 3506, " C  " at (-54.521, -12.411, -48.480),  was assigned atom type "C" (rec_index= 1, atom_type= 1).
Atom no. 3507, " O  " at (-53.615, -11.575, -48.569),  was assigned atom type "OA" (rec_index= 6, atom_type= 6).
Atom no. 3508, " CB " at (-53.607, -12.975, -46.218),  was assigned atom type "C" (rec_index= 1, atom_type= 1).
Atom no. 3509, " HB1" at (-53.675, -11.939, -45.812),  was assigned atom type "H" (rec_index= 2, atom_type= 2).
Atom no. 3510, " HB2" at (-52.629, -12.910, -46.749),  was assigned atom type "H" (rec_index= 2, atom_type= 2).
Atom no. 3511, " CG " at (-53.525, -13.977, -45.088),  was assigned atom type "A" (rec_index= 0, atom_type= 0).
Atom no. 3512, " CD1" at (-54.391, -13.902, -44.002),  was assigned atom type "A" (rec_index= 0, atom_type= 0).
Atom no. 3513, " HD1" at (-55.151, -13.103, -43.971),  was assigned atom type "H" (rec_index= 2, atom_type= 2).
Atom no. 3514, " CD2" at (-52.562, -14.985, -45.099),  was assigned atom type "A" (rec_index= 0, atom_type= 0).
Atom no. 3515, " HD2" at (-51.853, -15.052, -45.941),  was assigned atom type "H" (rec_index= 2, atom_type= 2).
Atom no. 3516, " CE1" at (-54.319, -14.805, -42.965),  was assigned atom type "A" (rec_index= 0, atom_type= 0).
Atom no. 3517, " HE1" at (-55.020, -14.731, -42.117),  was assigned atom type "H" (rec_index= 2, atom_type= 2).
Atom no. 3518, " CE2" at (-52.485, -15.906, -44.063),  was assigned atom type "A" (rec_index= 0, atom_type= 0).
Atom no. 3519, " HE2" at (-51.733, -16.712, -44.089),  was assigned atom type "H" (rec_index= 2, atom_type= 2).
Atom no. 3520, " CZ " at (-53.367, -15.802, -42.991),  was assigned atom type "A" (rec_index= 0, atom_type= 0).
Atom no. 3521, " OH " at (-53.302, -16.707, -41.947),  was assigned atom type "OA" (rec_index= 6, atom_type= 6).
Atom no. 3522, " HH " at (-52.646, -17.394, -41.965),  was assigned atom type "HD" (rec_index= 3, atom_type= 3).
Atom no. 3523, " N  " at (-55.394, -12.634, -49.463),  was assigned atom type "N" (rec_index= 4, atom_type= 4).
Atom no. 3524, " HN " at (-56.163, -13.286, -49.311),  was assigned atom type "HD" (rec_index= 3, atom_type= 3).
Atom no. 3525, " CA " at (-55.269, -11.961, -50.754),  was assigned atom type "C" (rec_index= 1, atom_type= 1).
Atom no. 3526, " HA " at (-54.281, -12.214, -51.206),  was assigned atom type "H" (rec_index= 2, atom_type= 2).
Atom no. 3527, " C  " at (-55.361, -10.447, -50.560),  was assigned atom type "C" (rec_index= 1, atom_type= 1).
Atom no. 3528, " O  " at (-56.323, -9.949, -49.977),  was assigned atom type "OA" (rec_index= 6, atom_type= 6).
Atom no. 3529, " CB " at (-56.389, -12.442, -51.686),  was assigned atom type "C" (rec_index= 1, atom_type= 1).
Atom no. 3530, " HB1" at (-56.584, -13.530, -51.541),  was assigned atom type "H" (rec_index= 2, atom_type= 2).
Atom no. 3531, " HB2" at (-57.375, -12.033, -51.363),  was assigned atom type "H" (rec_index= 2, atom_type= 2).
Atom no. 3532, " CG " at (-56.131, -12.131, -53.153),  was assigned atom type "C" (rec_index= 1, atom_type= 1).
Atom no. 3533, " OD1" at (-55.020, -11.671, -53.493),  was assigned atom type "OA" (rec_index= 6, atom_type= 6).
Atom no. 3534, " OD2" at (-57.056, -12.327, -53.974),  was assigned atom type "OA" (rec_index= 6, atom_type= 6).
Atom no. 3535, " N  " at (-54.361, -9.717, -51.062),  was assigned atom type "N" (rec_index= 4, atom_type= 4).
Atom no. 3536, " HN " at (-53.596, -10.206, -51.528),  was assigned atom type "HD" (rec_index= 3, atom_type= 3).
Atom no. 3537, " CA " at (-54.299, -8.267, -50.983),  was assigned atom type "C" (rec_index= 1, atom_type= 1).
Atom no. 3538, " HA1" at (-55.309, -7.831, -51.163),  was assigned atom type "H" (rec_index= 2, atom_type= 2).
Atom no. 3539, " HA2" at (-53.749, -7.860, -51.863),  was assigned atom type "H" (rec_index= 2, atom_type= 2).
Atom no. 3540, " C  " at (-53.714, -7.709, -49.701),  was assigned atom type "C" (rec_index= 1, atom_type= 1).
Atom no. 3541, " O  " at (-53.602, -6.488, -49.572),  was assigned atom type "OA" (rec_index= 6, atom_type= 6).
Atom no. 3542, " N  " at (-53.313, -8.558, -48.768),  was assigned atom type "N" (rec_index= 4, atom_type= 4).
Atom no. 3543, " HN " at (-53.395, -9.557, -48.958),  was assigned atom type "HD" (rec_index= 3, atom_type= 3).
[truncated: 2,920,460 more chars]
