# Supplementary material for: Unveiling the Mechanism of Compound Ku-Shen Injection in Liver Cancer Treatment through an Ingredient–Target Network Analysis
Source: Genes (Basel). 2024 Sep 29;15(10):1278. doi: 10.3390/genes15101278 (PMC11507192; doi:10.3390/genes15101278)
Supplement: Supplementary file 1 [file genes-15-01278-s001.zip › S3/Docking/Isomatrine-EGFR CID_12442899_5I6Z/CID_12442899_5i6z.gpf]

npts 90 134 122                      # num.grid points in xyz
gridfld 7jxp_Q.maps.fld              # grid_data_file
spacing 1.0                          # spacing(A)
receptor_types A C H HD N NA OA SA   # receptor atom types
ligand_types C OA N                  # ligand atom types
receptor 7jxp_Q.pdbqt                # macromolecule
gridcenter -34.553 -23.088 -52.555   # xyz-coordinates or auto
smooth 0.5                           # store minimum energy w/in rad(A)
map 7jxp_Q.C.map                     # atom-specific affinity map
map 7jxp_Q.OA.map                    # atom-specific affinity map
map 7jxp_Q.N.map                     # atom-specific affinity map
elecmap 7jxp_Q.e.map                 # electrostatic potential map
dsolvmap 7jxp_Q.d.map              # desolvation potential map
dielectric -0.1465                   # <0, AD4 distance-dep.diel;>0, constant
