# Supplementary material for: Unveiling the Mechanism of Compound Ku-Shen Injection in Liver Cancer Treatment through an Ingredient–Target Network Analysis
Source: Genes (Basel). 2024 Sep 29;15(10):1278. doi: 10.3390/genes15101278 (PMC11507192; doi:10.3390/genes15101278)
Supplement: Supplementary file 1 [file genes-15-01278-s001.zip › S3/Docking/Isomatrine-EGFR CID_12442899_5I6Z/CID_12442899_5i6z.pdb]

REMARK   4 XXXX COMPLIES WITH FORMAT V. 2.0
COMPND    D:\autoduck_test\CID114850_7jxp\CID_114850_7jxp.pdbqt 
AUTHOR    GENERATED BY OPEN BABEL 3.1.1
ATOM      1  N   ASN A 700     -26.888 -45.658 -47.500  1.00  0.00           N  
ATOM      2  HN1 ASN A 700     -27.143 -46.280 -46.733  1.00  0.00           H  
ATOM      3  HN2 ASN A 700     -25.951 -45.867 -47.844  1.00  0.00           H  
ATOM      4  HN3 ASN A 700     -27.424 -45.874 -48.340  1.00  0.00           H  
ATOM      5  CA  ASN A 700     -27.014 -44.247 -47.148  1.00  0.00           C  
ATOM      6  HA  ASN A 700     -28.079 -44.050 -46.883  1.00  0.00           H  
ATOM      7  C   ASN A 700     -26.627 -43.304 -48.310  1.00  0.00           C  
ATOM      8  O   ASN A 700     -27.498 -42.816 -49.044  1.00  0.00           O  
ATOM      9  CB  ASN A 700     -26.152 -43.940 -45.914  1.00  0.00           C  
ATOM     10  HB1 ASN A 700     -25.093 -44.251 -46.075  1.00  0.00           H  
ATOM     11  HB2 ASN A 700     -26.409 -44.616 -45.065  1.00  0.00           H  
ATOM     12  CG  ASN A 700     -26.238 -42.485 -45.499  1.00  0.00           C  
ATOM     13  ND2 ASN A 700     -25.132 -41.759 -45.646  1.00  0.00           N  
ATOM     14 1HD2 ASN A 700     -25.190 -40.780 -45.367  1.00  0.00           H  
ATOM     15 2HD2 ASN A 700     -24.261 -42.150 -46.003  1.00  0.00           H  
ATOM     16  OD1 ASN A 700     -27.296 -42.010 -45.065  1.00  0.00           O  
ATOM     17  N   GLN A 701     -25.323 -43.075 -48.511  1.00  0.00           N  
ATOM     18  HN  GLN A 701     -24.628 -43.515 -47.909  1.00  0.00           H  
ATOM     19  CA  GLN A 701     -24.899 -42.192 -49.596  1.00  0.00           C  
ATOM     20  HA  GLN A 701     -25.580 -41.309 -49.603  1.00  0.00           H  
ATOM     21  C   GLN A 701     -24.978 -42.852 -50.966  1.00  0.00           C  
ATOM     22  O   GLN A 701     -24.650 -42.207 -51.970  1.00  0.00           O  
ATOM     23  CB  GLN A 701     -23.473 -41.683 -49.367  1.00  0.00           C  
ATOM     24  HB1 GLN A 701     -23.422 -41.066 -48.440  1.00  0.00           H  
ATOM     25  HB2 GLN A 701     -23.207 -40.909 -50.124  1.00  0.00           H  
ATOM     26  CG  GLN A 701     -22.431 -42.773 -49.336  1.00  0.00           C  
ATOM     27  HG1 GLN A 701     -22.711 -43.614 -50.013  1.00  0.00           H  
ATOM     28  HG2 GLN A 701     -21.492 -42.443 -49.838  1.00  0.00           H  
ATOM     29  CD  GLN A 701     -22.152 -43.273 -47.934  1.00  0.00           C  
ATOM     30  NE2 GLN A 701     -21.026 -43.964 -47.767  1.00  0.00           N  
ATOM     31 1HE2 GLN A 701     -20.838 -44.301 -46.823  1.00  0.00           H  
ATOM     32 2HE2 GLN A 701     -20.374 -44.149 -48.529  1.00  0.00           H  
ATOM     33  OE1 GLN A 701     -22.942 -43.049 -47.010  1.00  0.00           O  
ATOM     34  N   ALA A 702     -25.358 -44.127 -51.034  1.00  0.00           N  
ATOM     35  HN  ALA A 702     -25.354 -44.692 -50.185  1.00  0.00           H  
ATOM     36  CA  ALA A 702     -25.779 -44.737 -52.289  1.00  0.00           C  
ATOM     37  HA  ALA A 702     -25.081 -44.396 -53.088  1.00  0.00           H  
ATOM     38  C   ALA A 702     -27.200 -44.344 -52.704  1.00  0.00           C  
ATOM     39  O   ALA A 702     -27.652 -44.750 -53.775  1.00  0.00           O  
ATOM     40  CB  ALA A 702     -25.676 -46.253 -52.192  1.00  0.00           C  
ATOM     41  HB1 ALA A 702     -24.642 -46.539 -51.890  1.00  0.00           H  
ATOM     42  HB2 ALA A 702     -25.994 -46.757 -53.134  1.00  0.00           H  
ATOM     43  HB3 ALA A 702     -26.447 -46.684 -51.512  1.00  0.00           H  
ATOM     44  N   LEU A 703     -27.931 -43.601 -51.881  1.00  0.00           N  
ATOM     45  HN  LEU A 703     -27.554 -43.323 -50.975  1.00  0.00           H  
ATOM     46  CA  LEU A 703     -29.268 -43.184 -52.270  1.00  0.00           C  
ATOM     47  HA  LEU A 703     -29.734 -44.006 -52.862  1.00  0.00           H  
ATOM     48  C   LEU A 703     -29.265 -41.917 -53.124  1.00  0.00           C  
ATOM     49  O   LEU A 703     -30.273 -41.616 -53.776  1.00  0.00           O  
ATOM     50  CB  LEU A 703     -30.100 -42.967 -51.009  1.00  0.00           C  
ATOM     51  HB1 LEU A 703     -31.064 -42.464 -51.255  1.00  0.00           H  
ATOM     52  HB2 LEU A 703     -29.640 -42.182 -50.364  1.00  0.00           H  
ATOM     53  CG  LEU A 703     -30.347 -44.244 -50.210  1.00  0.00           C  
ATOM     54  HG  LEU A 703     -29.357 -44.706 -49.989  1.00  0.00           H  
ATOM     55  CD1 LEU A 703     -30.999 -43.889 -48.890  1.00  0.00           C  
ATOM     56 1HD1 LEU A 703     -31.179 -44.822 -48.306  1.00  0.00           H  
ATOM     57 2HD1 LEU A 703     -31.929 -43.288 -49.026  1.00  0.00           H  
ATOM     58 3HD1 LEU A 703     -30.408 -43.138 -48.315  1.00  0.00           H  
ATOM     59  CD2 LEU A 703     -31.178 -45.266 -51.011  1.00  0.00           C  
ATOM     60 1HD2 LEU A 703     -31.358 -46.199 -50.427  1.00  0.00           H  
ATOM     61 2HD2 LEU A 703     -30.708 -45.488 -51.997  1.00  0.00           H  
ATOM     62 3HD2 LEU A 703     -32.135 -44.820 -51.370  1.00  0.00           H  
ATOM     63  N   LEU A 704     -28.150 -41.185 -53.159  1.00  0.00           N  
ATOM     64  HN  LEU A 704     -27.337 -41.519 -52.642  1.00  0.00           H  
ATOM     65  CA  LEU A 704     -28.032 -39.931 -53.897  1.00  0.00           C  
ATOM     66  HA  LEU A 704     -29.013 -39.703 -54.375  1.00  0.00           H  
ATOM     67  C   LEU A 704     -26.983 -40.086 -54.986  1.00  0.00           C  
ATOM     68  O   LEU A 704     -25.809 -40.312 -54.691  1.00  0.00           O  
ATOM     69  CB  LEU A 704     -27.662 -38.779 -52.959  1.00  0.00           C  
ATOM     70  HB1 LEU A 704     -26.728 -39.033 -52.406  1.00  0.00           H  
ATOM     71  HB2 LEU A 704     -28.392 -38.733 -52.118  1.00  0.00           H  
ATOM     72  CG  LEU A 704     -27.521 -37.385 -53.597  1.00  0.00           C  
ATOM     73  HG  LEU A 704     -26.850 -37.482 -54.482  1.00  0.00           H  
ATOM     74  CD1 LEU A 704     -28.838 -36.856 -54.077  1.00  0.00           C  
ATOM     75 1HD1 LEU A 704     -28.736 -35.846 -54.539  1.00  0.00           H  
ATOM     76 2HD1 LEU A 704     -29.596 -36.853 -53.260  1.00  0.00           H  
ATOM     77 3HD1 LEU A 704     -29.334 -37.572 -54.773  1.00  0.00           H  
ATOM     78  CD2 LEU A 704     -26.880 -36.409 -52.636  1.00  0.00           C  
ATOM     79 1HD2 LEU A 704     -26.778 -35.399 -53.098  1.00  0.00           H  
ATOM     80 2HD2 LEU A 704     -25.902 -36.788 -52.257  1.00  0.00           H  
ATOM     81 3HD2 LEU A 704     -27.431 -36.364 -51.668  1.00  0.00           H  
ATOM     82  N   ARG A 705     -27.396 -39.941 -56.234  1.00  0.00           N  
ATOM     83  HN  ARG A 705     -28.380 -39.745 -56.420  1.00  0.00           H  
ATOM     84  CA  ARG A 705     -26.467 -40.058 -57.342  1.00  0.00           C  
ATOM     85  HA  ARG A 705     -25.675 -40.793 -57.065  1.00  0.00           H  
ATOM     86  C   ARG A 705     -25.805 -38.708 -57.612  1.00  0.00           C  
ATOM     87  O   ARG A 705     -26.492 -37.693 -57.761  1.00  0.00           O  
ATOM     88  CB  ARG A 705     -27.198 -40.574 -58.581  1.00  0.00           C  
ATOM     89  HB1 ARG A 705     -27.563 -41.615 -58.418  1.00  0.00           H  
ATOM     90  HB2 ARG A 705     -28.175 -40.051 -58.708  1.00  0.00           H  
ATOM     91  CG  ARG A 705     -26.381 -40.489 -59.844  1.00  0.00           C  
ATOM     92  HG1 ARG A 705     -25.334 -40.170 -59.630  1.00  0.00           H  
ATOM     93  HG2 ARG A 705     -26.700 -39.628 -60.477  1.00  0.00           H  
ATOM     94  CD  ARG A 705     -26.414 -41.785 -60.621  1.00  0.00           C  
ATOM     95  HD1 ARG A 705     -26.001 -42.635 -60.029  1.00  0.00           H  
ATOM     96  HD2 ARG A 705     -27.454 -42.165 -60.752  1.00  0.00           H  
ATOM     97  NE  ARG A 705     -25.728 -41.627 -61.897  1.00  0.00           N  
ATOM     98  HE  ARG A 705     -25.347 -40.708 -62.122  1.00  0.00           H  
ATOM     99  CZ  ARG A 705     -25.566 -42.600 -62.787  1.00  0.00           C  
ATOM    100  NH1 ARG A 705     -26.047 -43.818 -62.541  1.00  0.00           N  
ATOM    101 1HH1 ARG A 705     -26.553 -44.000 -61.674  1.00  0.00           H  
ATOM    102 2HH1 ARG A 705     -25.923 -44.565 -63.224  1.00  0.00           H  
ATOM    103  NH2 ARG A 705     -24.907 -42.363 -63.915  1.00  0.00           N  
ATOM    104 1HH2 ARG A 705     -24.539 -41.431 -64.103  1.00  0.00           H  
ATOM    105 2HH2 ARG A 705     -24.783 -43.110 -64.598  1.00  0.00           H  
ATOM    106  N   ILE A 706     -24.478 -38.692 -57.640  1.00  0.00           N  
ATOM    107  HN  ILE A 706     -23.967 -39.538 -57.389  1.00  0.00           H  
ATOM    108  CA  ILE A 706     -23.729 -37.498 -58.020  1.00  0.00           C  
ATOM    109  HA  ILE A 706     -24.332 -36.602 -57.745  1.00  0.00           H  
ATOM    110  C   ILE A 706     -23.542 -37.506 -59.531  1.00  0.00           C  
ATOM    111  O   ILE A 706     -22.861 -38.385 -60.078  1.00  0.00           O  
ATOM    112  CB  ILE A 706     -22.385 -37.418 -57.292  1.00  0.00           C  
ATOM    113  HB  ILE A 706     -21.696 -38.173 -57.737  1.00  0.00           H  
ATOM    114  CG1 ILE A 706     -22.578 -37.751 -55.812  1.00  0.00           C  
ATOM    115 1HG1 ILE A 706     -22.933 -38.801 -55.687  1.00  0.00           H  
ATOM    116 2HG1 ILE A 706     -21.594 -37.825 -55.293  1.00  0.00           H  
ATOM    117  CG2 ILE A 706     -21.782 -36.049 -57.482  1.00  0.00           C  
ATOM    118 1HG2 ILE A 706     -21.641 -35.806 -58.561  1.00  0.00           H  
ATOM    119 2HG2 ILE A 706     -20.829 -35.942 -56.914  1.00  0.00           H  
ATOM    120 3HG2 ILE A 706     -22.382 -35.265 -56.964  1.00  0.00           H  
ATOM    121  CD1 ILE A 706     -23.495 -36.785 -55.088  1.00  0.00           C  
ATOM    122 1HD1 ILE A 706     -23.636 -37.028 -54.009  1.00  0.00           H  
ATOM    123 2HD1 ILE A 706     -24.479 -36.711 -55.607  1.00  0.00           H  
ATOM    124 3HD1 ILE A 706     -23.140 -35.735 -55.213  1.00  0.00           H  
ATOM    125  N   LEU A 707     -24.091 -36.492 -60.192  1.00  0.00           N  
ATOM    126  HN  LEU A 707     -24.433 -35.693 -59.658  1.00  0.00           H  
ATOM    127  CA  LEU A 707     -24.228 -36.466 -61.636  1.00  0.00           C  
ATOM    128  HA  LEU A 707     -24.194 -37.515 -62.013  1.00  0.00           H  
ATOM    129  C   LEU A 707     -23.122 -35.677 -62.309  1.00  0.00           C  
ATOM    130  O   LEU A 707     -22.544 -34.754 -61.731  1.00  0.00           O  
ATOM    131  CB  LEU A 707     -25.569 -35.855 -62.026  1.00  0.00           C  
ATOM    132  HB1 LEU A 707     -25.648 -34.808 -61.651  1.00  0.00           H  
ATOM    133  HB2 LEU A 707     -25.610 -35.663 -63.124  1.00  0.00           H  
ATOM    134  CG  LEU A 707     -26.773 -36.681 -61.578  1.00  0.00           C  
ATOM    135  HG  LEU A 707     -26.562 -37.135 -60.582  1.00  0.00           H  
ATOM    136  CD1 LEU A 707     -27.938 -35.812 -61.478  1.00  0.00           C  
ATOM    137 1HD1 LEU A 707     -27.730 -35.004 -60.738  1.00  0.00           H  
ATOM    138 2HD1 LEU A 707     -28.868 -36.377 -61.237  1.00  0.00           H  
ATOM    139 3HD1 LEU A 707     -28.251 -35.408 -62.469  1.00  0.00           H  
ATOM    140  CD2 LEU A 707     -27.053 -37.771 -62.576  1.00  0.00           C  
ATOM    141 1HD2 LEU A 707     -26.161 -38.436 -62.653  1.00  0.00           H  
ATOM    142 2HD2 LEU A 707     -27.366 -37.367 -63.567  1.00  0.00           H  
ATOM    143 3HD2 LEU A 707     -27.983 -38.336 -62.335  1.00  0.00           H  
ATOM    144  N   LYS A 708     -22.832 -36.063 -63.544  1.00  0.00           N  
ATOM    145  HN  LYS A 708     -23.206 -36.948 -63.886  1.00  0.00           H  
ATOM    146  CA  LYS A 708     -22.000 -35.266 -64.422  1.00  0.00           C  
ATOM    147  HA  LYS A 708     -21.275 -34.678 -63.812  1.00  0.00           H  
ATOM    148  C   LYS A 708     -22.911 -34.315 -65.179  1.00  0.00           C  
ATOM    149  O   LYS A 708     -24.056 -34.656 -65.494  1.00  0.00           O  
ATOM    150  CB  LYS A 708     -21.233 -36.140 -65.424  1.00  0.00           C  
ATOM    151  HB1 LYS A 708     -21.949 -36.628 -66.126  1.00  0.00           H  
ATOM    152  HB2 LYS A 708     -20.666 -35.493 -66.134  1.00  0.00           H  
ATOM    153  CG  LYS A 708     -20.305 -37.185 -64.824  1.00  0.00           C  
ATOM    154  HG1 LYS A 708     -19.573 -36.722 -64.122  1.00  0.00           H  
ATOM    155  HG2 LYS A 708     -20.846 -37.842 -64.104  1.00  0.00           H  
ATOM    156  CD  LYS A 708     -19.588 -38.018 -65.919  1.00  0.00           C  
ATOM    157  HD1 LYS A 708     -18.857 -38.727 -65.466  1.00  0.00           H  
ATOM    158  HD2 LYS A 708     -20.288 -38.751 -66.384  1.00  0.00           H  
ATOM    159  CE  LYS A 708     -18.914 -37.144 -66.991  1.00  0.00           C  
ATOM    160  HE1 LYS A 708     -19.680 -36.589 -67.581  1.00  0.00           H  
ATOM    161  HE2 LYS A 708     -18.382 -36.286 -66.517  1.00  0.00           H  
ATOM    162  NZ  LYS A 708     -17.986 -37.899 -67.909  1.00  0.00           N  
ATOM    163  HZ1 LYS A 708     -17.539 -37.320 -68.620  1.00  0.00           H  
ATOM    164  HZ2 LYS A 708     -18.473 -38.684 -68.342  1.00  0.00           H  
ATOM    165  HZ3 LYS A 708     -17.285 -38.407 -67.369  1.00  0.00           H  
ATOM    166  N   GLU A 709     -22.390 -33.116 -65.472  1.00  0.00           N  
ATOM    167  HN  GLU A 709     -21.468 -32.864 -65.116  1.00  0.00           H  
ATOM    168  CA  GLU A 709     -23.133 -32.164 -66.299  1.00  0.00           C  
ATOM    169  HA  GLU A 709     -24.024 -31.807 -65.732  1.00  0.00           H  
ATOM    170  C   GLU A 709     -23.594 -32.802 -67.595  1.00  0.00           C  
ATOM    171  O   GLU A 709     -24.738 -32.613 -68.029  1.00  0.00           O  
ATOM    172  CB  GLU A 709     -22.252 -30.973 -66.640  1.00  0.00           C  
ATOM    173  HB1 GLU A 709     -22.522 -30.574 -67.645  1.00  0.00           H  
ATOM    174  HB2 GLU A 709     -21.209 -31.314 -66.837  1.00  0.00           H  
ATOM    175  CG  GLU A 709     -22.247 -29.880 -65.648  1.00  0.00           C  
ATOM    176  HG1 GLU A 709     -23.281 -29.543 -65.402  1.00  0.00           H  
ATOM    177  HG2 GLU A 709     -21.943 -30.242 -64.638  1.00  0.00           H  
ATOM    178  CD  GLU A 709     -21.381 -28.731 -66.113  1.00  0.00           C  
ATOM    179  OE1 GLU A 709     -21.601 -28.241 -67.244  1.00  0.00           O  
ATOM    180  OE2 GLU A 709     -20.440 -28.361 -65.375  1.00  0.00           O  
ATOM    181  N   THR A 710     -22.728 -33.616 -68.189  1.00  0.00           N  
ATOM    182  HN  THR A 710     -21.885 -33.883 -67.681  1.00  0.00           H  
ATOM    183  CA  THR A 710     -22.925 -34.142 -69.522  1.00  0.00           C  
ATOM    184  HA  THR A 710     -23.228 -33.306 -70.195  1.00  0.00           H  
ATOM    185  C   THR A 710     -23.985 -35.230 -69.587  1.00  0.00           C  
ATOM    186  O   THR A 710     -24.358 -35.623 -70.694  1.00  0.00           O  
ATOM    187  CB  THR A 710     -21.606 -34.706 -70.010  1.00  0.00           C  
ATOM    188  HB  THR A 710     -21.753 -35.210 -70.994  1.00  0.00           H  
ATOM    189  CG2 THR A 710     -20.561 -33.612 -70.146  1.00  0.00           C  
ATOM    190 1HG2 THR A 710     -19.590 -34.027 -70.505  1.00  0.00           H  
ATOM    191 2HG2 THR A 710     -20.437 -33.042 -69.196  1.00  0.00           H  
ATOM    192 3HG2 THR A 710     -20.919 -32.781 -70.798  1.00  0.00           H  
ATOM    193  OG1 THR A 710     -21.155 -35.659 -69.042  1.00  0.00           O  
ATOM    194  HG1 THR A 710     -20.328 -36.013 -69.348  1.00  0.00           H  
ATOM    195  N   GLU A 711     -24.459 -35.755 -68.456  1.00  0.00           N  
ATOM    196  HN  GLU A 711     -24.120 -35.404 -67.560  1.00  0.00           H  
ATOM    197  CA  GLU A 711     -25.453 -36.821 -68.478  1.00  0.00           C  
ATOM    198  HA  GLU A 711     -25.431 -37.278 -69.495  1.00  0.00           H  
ATOM    199  C   GLU A 711     -26.874 -36.312 -68.235  1.00  0.00           C  
ATOM    200  O   GLU A 711     -27.775 -37.119 -67.973  1.00  0.00           O  
ATOM    201  CB  GLU A 711     -25.125 -37.929 -67.469  1.00  0.00           C  
ATOM    202  HB1 GLU A 711     -25.788 -38.809 -67.642  1.00  0.00           H  
ATOM    203  HB2 GLU A 711     -24.132 -38.378 -67.707  1.00  0.00           H  
ATOM    204  CG  GLU A 711     -25.172 -37.531 -66.023  1.00  0.00           C  
ATOM    205  HG1 GLU A 711     -26.167 -37.103 -65.758  1.00  0.00           H  
ATOM    206  HG2 GLU A 711     -24.535 -36.636 -65.834  1.00  0.00           H  
ATOM    207  CD  GLU A 711     -24.801 -38.675 -65.084  1.00  0.00           C  
ATOM    208  OE1 GLU A 711     -23.806 -38.534 -64.344  1.00  0.00           O  
ATOM    209  OE2 GLU A 711     -25.528 -39.703 -65.054  1.00  0.00           O  
ATOM    210  N   PHE A 712     -27.092 -34.999 -68.267  1.00  0.00           N  
ATOM    211  HN  PHE A 712     -26.304 -34.352 -68.300  1.00  0.00           H  
ATOM    212  CA  PHE A 712     -28.455 -34.486 -68.255  1.00  0.00           C  
ATOM    213  HA  PHE A 712     -29.089 -35.201 -68.830  1.00  0.00           H  
ATOM    214  C   PHE A 712     -28.492 -33.151 -68.983  1.00  0.00           C  
ATOM    215  O   PHE A 712     -27.456 -32.520 -69.216  1.00  0.00           O  
ATOM    216  CB  PHE A 712     -29.040 -34.382 -66.838  1.00  0.00           C  
ATOM    217  HB1 PHE A 712     -30.129 -34.146 -66.883  1.00  0.00           H  
ATOM    218  HB2 PHE A 712     -29.083 -35.388 -66.360  1.00  0.00           H  
ATOM    219  CG  PHE A 712     -28.339 -33.421 -65.958  1.00  0.00           C  
ATOM    220  CD1 PHE A 712     -27.205 -33.811 -65.261  1.00  0.00           C  
ATOM    221  HD1 PHE A 712     -26.829 -34.843 -65.366  1.00  0.00           H  
ATOM    222  CD2 PHE A 712     -28.804 -32.125 -65.820  1.00  0.00           C  
ATOM    223  HD2 PHE A 712     -29.706 -31.809 -66.371  1.00  0.00           H  
ATOM    224  CE1 PHE A 712     -26.541 -32.926 -64.438  1.00  0.00           C  
ATOM    225  HE1 PHE A 712     -25.640 -33.247 -63.888  1.00  0.00           H  
ATOM    226  CE2 PHE A 712     -28.156 -31.225 -65.004  1.00  0.00           C  
ATOM    227  HE2 PHE A 712     -28.537 -30.195 -64.904  1.00  0.00           H  
ATOM    228  CZ  PHE A 712     -27.019 -31.620 -64.306  1.00  0.00           C  
ATOM    229  HZ  PHE A 712     -26.496 -30.904 -63.650  1.00  0.00           H  
ATOM    230  N   LYS A 713     -29.703 -32.779 -69.415  1.00  0.00           N  
ATOM    231  HN  LYS A 713     -30.499 -33.375 -69.188  1.00  0.00           H  
ATOM    232  CA  LYS A 713     -29.948 -31.567 -70.193  1.00  0.00           C  
ATOM    233  HA  LYS A 713     -29.127 -30.838 -70.001  1.00  0.00           H  
ATOM    234  C   LYS A 713     -31.270 -30.960 -69.739  1.00  0.00           C  
ATOM    235  O   LYS A 713     -32.279 -31.665 -69.641  1.00  0.00           O  
ATOM    236  CB  LYS A 713     -30.019 -31.860 -71.700  1.00  0.00           C  
ATOM    237  HB1 LYS A 713     -30.239 -30.919 -72.256  1.00  0.00           H  
ATOM    238  HB2 LYS A 713     -30.939 -32.448 -71.926  1.00  0.00           H  
ATOM    239  CG  LYS A 713     -28.791 -32.556 -72.320  1.00  0.00           C  
ATOM    240  HG1 LYS A 713     -29.058 -33.010 -73.303  1.00  0.00           H  
ATOM    241  HG2 LYS A 713     -28.537 -33.477 -71.746  1.00  0.00           H  
ATOM    242  CD  LYS A 713     -27.559 -31.662 -72.464  1.00  0.00           C  
ATOM    243  HD1 LYS A 713     -27.295 -31.159 -71.505  1.00  0.00           H  
ATOM    244  HD2 LYS A 713     -27.773 -30.753 -73.073  1.00  0.00           H  
ATOM    245  CE  LYS A 713     -26.392 -32.463 -73.027  1.00  0.00           C  
ATOM    246  HE1 LYS A 713     -26.667 -33.071 -73.921  1.00  0.00           H  
ATOM    247  HE2 LYS A 713     -25.620 -31.827 -73.521  1.00  0.00           H  
ATOM    248  NZ  LYS A 713     -25.851 -33.278 -71.909  1.00  0.00           N  
ATOM    249  HZ1 LYS A 713     -25.070 -33.814 -72.286  1.00  0.00           H  
ATOM    250  HZ2 LYS A 713     -26.557 -33.860 -71.457  1.00  0.00           H  
ATOM    251  HZ3 LYS A 713     -25.600 -32.722 -71.091  1.00  0.00           H  
ATOM    252  N   LYS A 714     -31.268 -29.661 -69.462  1.00  0.00           N  
ATOM    253  HN  LYS A 714     -30.382 -29.157 -69.428  1.00  0.00           H  
ATOM    254  CA  LYS A 714     -32.508 -28.945 -69.207  1.00  0.00           C  
ATOM    255  HA  LYS A 714     -33.185 -29.596 -68.606  1.00  0.00           H  
ATOM    256  C   LYS A 714     -33.179 -28.627 -70.537  1.00  0.00           C  
ATOM    257  O   LYS A 714     -32.528 -28.131 -71.454  1.00  0.00           O  
ATOM    258  CB  LYS A 714     -32.224 -27.665 -68.421  1.00  0.00           C  
ATOM    259  HB1 LYS A 714     -31.585 -26.974 -69.019  1.00  0.00           H  
ATOM    260  HB2 LYS A 714     -33.148 -27.046 -68.338  1.00  0.00           H  
ATOM    261  CG  LYS A 714     -31.612 -27.898 -67.042  1.00  0.00           C  
ATOM    262  HG1 LYS A 714     -30.696 -28.531 -67.102  1.00  0.00           H  
ATOM    263  HG2 LYS A 714     -32.246 -28.573 -66.421  1.00  0.00           H  
ATOM    264  CD  LYS A 714     -31.336 -26.577 -66.331  1.00  0.00           C  
ATOM    265  HD1 LYS A 714     -31.368 -26.691 -65.222  1.00  0.00           H  
ATOM    266  HD2 LYS A 714     -32.181 -25.860 -66.451  1.00  0.00           H  
ATOM    267  CE  LYS A 714     -30.016 -25.974 -66.797  1.00  0.00           C  
ATOM    268  HE1 LYS A 714     -29.815 -25.012 -66.270  1.00  0.00           H  
ATOM    269  HE2 LYS A 714     -30.103 -25.599 -67.843  1.00  0.00           H  
ATOM    270  NZ  LYS A 714     -28.837 -26.911 -66.663  1.00  0.00           N  
ATOM    271  HZ1 LYS A 714     -27.954 -26.507 -66.975  1.00  0.00           H  
ATOM    272  HZ2 LYS A 714     -29.020 -27.791 -67.145  1.00  0.00           H  
ATOM    273  HZ3 LYS A 714     -28.757 -27.254 -65.706  1.00  0.00           H  
ATOM    274  N   ILE A 715     -34.471 -28.918 -70.667  1.00  0.00           N  
ATOM    275  HN  ILE A 715     -35.009 -29.316 -69.897  1.00  0.00           H  
ATOM    276  CA  ILE A 715     -35.082 -28.640 -71.964  1.00  0.00           C  
ATOM    277  HA  ILE A 715     -34.287 -28.206 -72.615  1.00  0.00           H  
ATOM    278  C   ILE A 715     -36.190 -27.591 -71.847  1.00  0.00           C  
ATOM    279  O   ILE A 715     -36.447 -26.851 -72.802  1.00  0.00           O  
ATOM    280  CB  ILE A 715     -35.590 -29.929 -72.662  1.00  0.00           C  
ATOM    281  HB  ILE A 715     -35.954 -29.625 -73.671  1.00  0.00           H  
ATOM    282  CG1 ILE A 715     -36.781 -30.553 -71.934  1.00  0.00           C  
ATOM    283 1HG1 ILE A 715     -36.577 -30.629 -70.840  1.00  0.00           H  
ATOM    284 2HG1 ILE A 715     -37.644 -29.847 -71.915  1.00  0.00           H  
ATOM    285  CG2 ILE A 715     -34.456 -30.948 -72.887  1.00  0.00           C  
ATOM    286 1HG2 ILE A 715     -34.821 -31.874 -73.389  1.00  0.00           H  
ATOM    287 2HG2 ILE A 715     -33.929 -31.185 -71.933  1.00  0.00           H  
ATOM    288 3HG2 ILE A 715     -33.607 -30.492 -73.448  1.00  0.00           H  
ATOM    289  CD1 ILE A 715     -37.210 -31.919 -72.503  1.00  0.00           C  
ATOM    290 1HD1 ILE A 715     -38.079 -32.374 -71.972  1.00  0.00           H  
ATOM    291 2HD1 ILE A 715     -36.347 -32.625 -72.522  1.00  0.00           H  
ATOM    292 3HD1 ILE A 715     -37.414 -31.843 -73.597  1.00  0.00           H  
ATOM    293  N   LYS A 716     -36.807 -27.445 -70.675  1.00  0.00           N  
ATOM    294  HN  LYS A 716     -36.496 -27.958 -69.850  1.00  0.00           H  
ATOM    295  CA  LYS A 716     -37.943 -26.528 -70.607  1.00  0.00           C  
ATOM    296  HA  LYS A 716     -37.722 -25.643 -71.248  1.00  0.00           H  
ATOM    297  C   LYS A 716     -38.185 -26.043 -69.178  1.00  0.00           C  
ATOM    298  O   LYS A 716     -38.187 -26.840 -68.239  1.00  0.00           O  
ATOM    299  CB  LYS A 716     -39.203 -27.217 -71.145  1.00  0.00           C  
ATOM    300  HB1 LYS A 716     -38.997 -27.684 -72.136  1.00  0.00           H  
ATOM    301  HB2 LYS A 716     -39.432 -28.130 -70.547  1.00  0.00           H  
ATOM    302  CG  LYS A 716     -40.416 -26.323 -71.226  1.00  0.00           C  
ATOM    303  HG1 LYS A 716     -40.338 -25.581 -72.055  1.00  0.00           H  
ATOM    304  HG2 LYS A 716     -40.468 -25.605 -70.374  1.00  0.00           H  
ATOM    305  CD  LYS A 716     -41.670 -27.179 -71.335  1.00  0.00           C  
ATOM    306  HD1 LYS A 716     -41.586 -27.919 -72.165  1.00  0.00           H  
ATOM    307  HD2 LYS A 716     -41.754 -27.887 -70.478  1.00  0.00           H  
ATOM    308  CE  LYS A 716     -42.928 -26.324 -71.477  1.00  0.00           C  
ATOM    309  HE1 LYS A 716     -42.869 -25.653 -72.366  1.00  0.00           H  
ATOM    310  HE2 LYS A 716     -42.987 -25.547 -70.680  1.00  0.00           H  
ATOM    311  NZ  LYS A 716     -44.162 -27.174 -71.510  1.00  0.00           N  
ATOM    312  HZ1 LYS A 716     -45.002 -26.603 -71.605  1.00  0.00           H  
ATOM    313  HZ2 LYS A 716     -44.216 -27.788 -70.697  1.00  0.00           H  
ATOM    314  HZ3 LYS A 716     -44.108 -27.885 -72.240  1.00  0.00           H  
ATOM    315  N   VAL A 717     -38.446 -24.742 -69.026  1.00  0.00           N  
ATOM    316  HN  VAL A 717     -38.474 -24.141 -69.850  1.00  0.00           H  
ATOM    317  CA  VAL A 717     -38.692 -24.157 -67.710  1.00  0.00           C  
ATOM    318  HA  VAL A 717     -37.973 -24.602 -66.983  1.00  0.00           H  
ATOM    319  C   VAL A 717     -40.113 -24.483 -67.253  1.00  0.00           C  
ATOM    320  O   VAL A 717     -41.088 -24.238 -67.971  1.00  0.00           O  
ATOM    321  CB  VAL A 717     -38.481 -22.637 -67.740  1.00  0.00           C  
ATOM    322  HB  VAL A 717     -39.261 -22.188 -68.398  1.00  0.00           H  
ATOM    323  CG1 VAL A 717     -38.649 -22.069 -66.347  1.00  0.00           C  
ATOM    324 1HG1 VAL A 717     -38.496 -20.965 -66.369  1.00  0.00           H  
ATOM    325 2HG1 VAL A 717     -37.983 -22.570 -65.607  1.00  0.00           H  
ATOM    326 3HG1 VAL A 717     -39.630 -22.347 -65.896  1.00  0.00           H  
ATOM    327  CG2 VAL A 717     -37.137 -22.280 -68.293  1.00  0.00           C  
ATOM    328 1HG2 VAL A 717     -36.984 -21.176 -68.315  1.00  0.00           H  
ATOM    329 2HG2 VAL A 717     -36.976 -22.734 -69.299  1.00  0.00           H  
ATOM    330 3HG2 VAL A 717     -36.318 -22.794 -67.738  1.00  0.00           H  
ATOM    331  N   LEU A 718     -40.242 -25.014 -66.043  1.00  0.00           N  
ATOM    332  HN  LEU A 718     -39.411 -25.204 -65.482  1.00  0.00           H  
ATOM    333  CA  LEU A 718     -41.560 -25.327 -65.511  1.00  0.00           C  
ATOM    334  HA  LEU A 718     -42.277 -25.355 -66.365  1.00  0.00           H  
ATOM    335  C   LEU A 718     -42.048 -24.277 -64.525  1.00  0.00           C  
ATOM    336  O   LEU A 718     -43.252 -24.028 -64.449  1.00  0.00           O  
ATOM    337  CB  LEU A 718     -41.562 -26.710 -64.848  1.00  0.00           C  
ATOM    338  HB1 LEU A 718     -40.824 -26.723 -64.012  1.00  0.00           H  
ATOM    339  HB2 LEU A 718     -42.514 -26.851 -64.285  1.00  0.00           H  
ATOM    340  CG  LEU A 718     -41.322 -27.924 -65.765  1.00  0.00           C  
ATOM    341  HG  LEU A 718     -40.308 -27.820 -66.216  1.00  0.00           H  
ATOM    342  CD1 LEU A 718     -41.349 -29.202 -64.969  1.00  0.00           C  
ATOM    343 1HD1 LEU A 718     -40.607 -29.140 -64.139  1.00  0.00           H  
ATOM    344 2HD1 LEU A 718     -41.190 -30.100 -65.610  1.00  0.00           H  
ATOM    345 3HD1 LEU A 718     -42.373 -29.447 -64.602  1.00  0.00           H  
ATOM    346  CD2 LEU A 718     -42.334 -28.008 -66.898  1.00  0.00           C  
ATOM    347 1HD2 LEU A 718     -42.314 -27.062 -67.487  1.00  0.00           H  
ATOM    348 2HD2 LEU A 718     -43.358 -28.253 -66.531  1.00  0.00           H  
ATOM    349 3HD2 LEU A 718     -42.175 -28.906 -67.539  1.00  0.00           H  
ATOM    350  N   GLY A 719     -41.141 -23.652 -63.789  1.00  0.00           N  
ATOM    351  HN  GLY A 719     -40.160 -23.915 -63.887  1.00  0.00           H  
ATOM    352  CA  GLY A 719     -41.495 -22.607 -62.849  1.00  0.00           C  
ATOM    353  HA1 GLY A 719     -42.411 -22.856 -62.264  1.00  0.00           H  
ATOM    354  HA2 GLY A 719     -41.878 -21.692 -63.357  1.00  0.00           H  
ATOM    355  C   GLY A 719     -40.304 -22.316 -61.959  1.00  0.00           C  
ATOM    356  O   GLY A 719     -39.259 -22.971 -62.044  1.00  0.00           O  
ATOM    357  N   SER A 720     -40.482 -21.321 -61.096  1.00  0.00           N  
ATOM    358  HN  SER A 720     -41.388 -20.854 -61.072  1.00  0.00           H  
ATOM    359  CA  SER A 720     -39.441 -20.867 -60.182  1.00  0.00           C  
ATOM    360  HA  SER A 720     -38.733 -21.708 -59.998  1.00  0.00           H  
ATOM    361  C   SER A 720     -40.063 -20.454 -58.859  1.00  0.00           C  
ATOM    362  O   SER A 720     -41.256 -20.140 -58.792  1.00  0.00           O  
ATOM    363  CB  SER A 720     -38.664 -19.688 -60.744  1.00  0.00           C  
ATOM    364  HB1 SER A 720     -38.033 -19.977 -61.616  1.00  0.00           H  
ATOM    365  HB2 SER A 720     -37.849 -19.356 -60.060  1.00  0.00           H  
ATOM    366  OG  SER A 720     -39.559 -18.638 -61.057  1.00  0.00           O  
ATOM    367  HG  SER A 720     -39.073 -17.901 -61.408  1.00  0.00           H  
ATOM    368  N   GLY A 721     -39.278 -20.518 -57.794  1.00  0.00           N  
ATOM    369  HN  GLY A 721     -38.331 -20.885 -57.889  1.00  0.00           H  
ATOM    370  CA  GLY A 721     -39.744 -20.076 -56.500  1.00  0.00           C  
ATOM    371  HA1 GLY A 721     -40.070 -20.937 -55.871  1.00  0.00           H  
ATOM    372  HA2 GLY A 721     -40.718 -19.540 -56.581  1.00  0.00           H  
ATOM    373  C   GLY A 721     -38.705 -19.228 -55.782  1.00  0.00           C  
ATOM    374  O   GLY A 721     -37.900 -18.527 -56.391  1.00  0.00           O  
ATOM    375  N   ALA A 722     -38.762 -19.289 -54.457  1.00  0.00           N  
ATOM    376  HN  ALA A 722     -39.507 -19.830 -54.018  1.00  0.00           H  
ATOM    377  CA  ALA A 722     -37.796 -18.608 -53.615  1.00  0.00           C  
ATOM    378  HA  ALA A 722     -38.000 -17.513 -53.676  1.00  0.00           H  
ATOM    379  C   ALA A 722     -36.358 -18.845 -54.080  1.00  0.00           C  
ATOM    380  O   ALA A 722     -35.656 -17.894 -54.436  1.00  0.00           O  
ATOM    381  CB  ALA A 722     -37.958 -19.035 -52.160  1.00  0.00           C  
ATOM    382  HB1 ALA A 722     -37.216 -18.512 -51.513  1.00  0.00           H  
ATOM    383  HB2 ALA A 722     -37.900 -20.142 -52.045  1.00  0.00           H  
ATOM    384  HB3 ALA A 722     -39.002 -18.884 -51.798  1.00  0.00           H  
ATOM    385  N   PHE A 723     -35.885 -20.096 -53.997  1.00  0.00           N  
ATOM    386  HN  PHE A 723     -36.538 -20.858 -53.813  1.00  0.00           H  
ATOM    387  CA  PHE A 723     -34.471 -20.405 -54.160  1.00  0.00           C  
ATOM    388  HA  PHE A 723     -33.901 -19.453 -54.047  1.00  0.00           H  
ATOM    389  C   PHE A 723     -34.061 -21.037 -55.490  1.00  0.00           C  
ATOM    390  O   PHE A 723     -32.861 -21.237 -55.699  1.00  0.00           O  
ATOM    391  CB  PHE A 723     -34.057 -21.327 -53.030  1.00  0.00           C  
ATOM    392  HB1 PHE A 723     -34.531 -22.330 -53.145  1.00  0.00           H  
ATOM    393  HB2 PHE A 723     -32.985 -21.617 -53.129  1.00  0.00           H  
ATOM    394  CG  PHE A 723     -34.330 -20.765 -51.676  1.00  0.00           C  
ATOM    395  CD1 PHE A 723     -33.914 -19.496 -51.327  1.00  0.00           C  
ATOM    396  HD1 PHE A 723     -33.355 -18.884 -52.054  1.00  0.00           H  
ATOM    397  CD2 PHE A 723     -35.112 -21.479 -50.782  1.00  0.00           C  
ATOM    398  HD2 PHE A 723     -35.509 -22.467 -51.072  1.00  0.00           H  
ATOM    399  CE1 PHE A 723     -34.195 -18.983 -50.064  1.00  0.00           C  
ATOM    400  HE1 PHE A 723     -33.823 -17.986 -49.773  1.00  0.00           H  
ATOM    401  CE2 PHE A 723     -35.400 -20.966 -49.531  1.00  0.00           C  
ATOM    402  HE2 PHE A 723     -36.000 -21.558 -48.820  1.00  0.00           H  
ATOM    403  CZ  PHE A 723     -34.948 -19.738 -49.173  1.00  0.00           C  
ATOM    404  HZ  PHE A 723     -35.179 -19.338 -48.172  1.00  0.00           H  
ATOM    405  N   GLY A 724     -34.975 -21.310 -56.414  1.00  0.00           N  
ATOM    406  HN  GLY A 724     -35.966 -21.126 -56.257  1.00  0.00           H  
ATOM    407  CA  GLY A 724     -34.494 -21.883 -57.658  1.00  0.00           C  
ATOM    408  HA1 GLY A 724     -33.580 -21.355 -58.017  1.00  0.00           H  
ATOM    409  HA2 GLY A 724     -34.060 -22.897 -57.493  1.00  0.00           H  
ATOM    410  C   GLY A 724     -35.561 -21.914 -58.726  1.00  0.00           C  
ATOM    411  O   GLY A 724     -36.672 -21.401 -58.555  1.00  0.00           O  
ATOM    412  N   THR A 725     -35.172 -22.497 -59.856  1.00  0.00           N  
ATOM    413  HN  THR A 725     -34.223 -22.870 -59.893  1.00  0.00           H  
ATOM    414  CA  THR A 725     -35.999 -22.642 -61.043  1.00  0.00           C  
ATOM    415  HA  THR A 725     -37.029 -22.275 -60.824  1.00  0.00           H  
ATOM    416  C   THR A 725     -36.053 -24.114 -61.385  1.00  0.00           C  
ATOM    417  O   THR A 725     -35.007 -24.783 -61.420  1.00  0.00           O  
ATOM    418  CB  THR A 725     -35.415 -21.850 -62.216  1.00  0.00           C  
ATOM    419  HB  THR A 725     -34.459 -22.326 -62.536  1.00  0.00           H  
ATOM    420  CG2 THR A 725     -36.369 -21.813 -63.395  1.00  0.00           C  
ATOM    421 1HG2 THR A 725     -36.576 -22.857 -63.727  1.00  0.00           H  
ATOM    422 2HG2 THR A 725     -35.994 -21.170 -64.225  1.00  0.00           H  
ATOM    423 3HG2 THR A 725     -37.302 -21.246 -63.168  1.00  0.00           H  
ATOM    424  OG1 THR A 725     -35.150 -20.515 -61.791  1.00  0.00           O  
ATOM    425  HG1 THR A 725     -34.553 -20.538 -61.053  1.00  0.00           H  
ATOM    426  N   VAL A 726     -37.248 -24.610 -61.667  1.00  0.00           N  
ATOM    427  HN  VAL A 726     -38.055 -23.986 -61.666  1.00  0.00           H  
ATOM    428  CA  VAL A 726     -37.447 -26.016 -61.978  1.00  0.00           C  
ATOM    429  HA  VAL A 726     -36.536 -26.577 -61.666  1.00  0.00           H  
ATOM    430  C   VAL A 726     -37.608 -26.162 -63.480  1.00  0.00           C  
ATOM    431  O   VAL A 726     -38.274 -25.342 -64.128  1.00  0.00           O  
ATOM    432  CB  VAL A 726     -38.650 -26.592 -61.226  1.00  0.00           C  
ATOM    433  HB  VAL A 726     -39.551 -25.975 -61.453  1.00  0.00           H  
ATOM    434  CG1 VAL A 726     -38.903 -28.021 -61.671  1.00  0.00           C  
ATOM    435 1HG1 VAL A 726     -39.779 -28.440 -61.123  1.00  0.00           H  
ATOM    436 2HG1 VAL A 726     -37.996 -28.660 -61.561  1.00  0.00           H  
ATOM    437 3HG1 VAL A 726     -39.024 -28.100 -62.777  1.00  0.00           H  
ATOM    438  CG2 VAL A 726     -38.383 -26.551 -59.725  1.00  0.00           C  
ATOM    439 1HG2 VAL A 726     -39.259 -26.970 -59.177  1.00  0.00           H  
ATOM    440 2HG2 VAL A 726     -38.118 -25.527 -59.373  1.00  0.00           H  
ATOM    441 3HG2 VAL A 726     -37.432 -27.065 -59.453  1.00  0.00           H  
ATOM    442  N   TYR A 727     -36.926 -27.166 -64.041  1.00  0.00           N  
ATOM    443  HN  TYR A 727     -36.331 -27.737 -63.441  1.00  0.00           H  
ATOM    444  CA  TYR A 727     -36.985 -27.488 -65.451  1.00  0.00           C  
ATOM    445  HA  TYR A 727     -37.703 -26.796 -65.950  1.00  0.00           H  
ATOM    446  C   TYR A 727     -37.466 -28.920 -65.642  1.00  0.00           C  
ATOM    447  O   TYR A 727     -37.172 -29.812 -64.835  1.00  0.00           O  
ATOM    448  CB  TYR A 727     -35.604 -27.343 -66.122  1.00  0.00           C  
ATOM    449  HB1 TYR A 727     -35.664 -27.675 -67.185  1.00  0.00           H  
ATOM    450  HB2 TYR A 727     -34.903 -28.106 -65.711  1.00  0.00           H  
ATOM    451  CG  TYR A 727     -34.966 -25.967 -66.049  1.00  0.00           C  
ATOM    452  CD1 TYR A 727     -34.368 -25.502 -64.877  1.00  0.00           C  
ATOM    453  HD1 TYR A 727     -34.366 -26.139 -63.977  1.00  0.00           H  
ATOM    454  CD2 TYR A 727     -34.954 -25.138 -67.157  1.00  0.00           C  
ATOM    455  HD2 TYR A 727     -35.417 -25.485 -68.096  1.00  0.00           H  
ATOM    456  CE1 TYR A 727     -33.771 -24.239 -64.829  1.00  0.00           C  
ATOM    457  HE1 TYR A 727     -33.294 -23.885 -63.900  1.00  0.00           H  
ATOM    458  CE2 TYR A 727     -34.376 -23.888 -67.112  1.00  0.00           C  
ATOM    459  HE2 TYR A 727     -34.388 -23.244 -68.007  1.00  0.00           H  
ATOM    460  CZ  TYR A 727     -33.783 -23.440 -65.952  1.00  0.00           C  
ATOM    461  OH  TYR A 727     -33.212 -22.176 -65.947  1.00  0.00           O  
ATOM    462  HH  TYR A 727     -32.803 -21.867 -65.147  1.00  0.00           H  
ATOM    463  N   LYS A 728     -38.199 -29.142 -66.727  1.00  0.00           N  
ATOM    464  HN  LYS A 728     -38.681 -28.369 -67.185  1.00  0.00           H  
ATOM    465  CA  LYS A 728     -38.312 -30.486 -67.259  1.00  0.00           C  
ATOM    466  HA  LYS A 728     -38.418 -31.206 -66.414  1.00  0.00           H  
ATOM    467  C   LYS A 728     -37.007 -30.775 -68.004  1.00  0.00           C  
ATOM    468  O   LYS A 728     -36.504 -29.913 -68.732  1.00  0.00           O  
ATOM    469  CB  LYS A 728     -39.524 -30.610 -68.177  1.00  0.00           C  
ATOM    470  HB1 LYS A 728     -40.448 -30.815 -67.588  1.00  0.00           H  
ATOM    471  HB2 LYS A 728     -39.797 -29.619 -68.609  1.00  0.00           H  
ATOM    472  CG  LYS A 728     -39.344 -31.632 -69.260  1.00  0.00           C  
ATOM    473  HG1 LYS A 728     -38.808 -31.201 -70.138  1.00  0.00           H  
ATOM    474  HG2 LYS A 728     -38.600 -32.408 -68.964  1.00  0.00           H  
ATOM    475  CD  LYS A 728     -40.665 -32.263 -69.675  1.00  0.00           C  
ATOM    476  HD1 LYS A 728     -41.263 -32.601 -68.797  1.00  0.00           H  
ATOM    477  HD2 LYS A 728     -41.382 -31.510 -70.078  1.00  0.00           H  
ATOM    478  CE  LYS A 728     -40.404 -33.405 -70.672  1.00  0.00           C  
ATOM    479  HE1 LYS A 728     -40.071 -33.007 -71.659  1.00  0.00           H  
ATOM    480  HE2 LYS A 728     -39.490 -33.980 -70.393  1.00  0.00           H  
ATOM    481  NZ  LYS A 728     -41.580 -34.310 -70.828  1.00  0.00           N  
ATOM    482  HZ1 LYS A 728     -41.407 -35.067 -71.489  1.00  0.00           H  
ATOM    483  HZ2 LYS A 728     -42.416 -33.784 -71.084  1.00  0.00           H  
ATOM    484  HZ3 LYS A 728     -41.885 -34.674 -69.925  1.00  0.00           H  
ATOM    485  N   GLY A 729     -36.404 -31.938 -67.738  1.00  0.00           N  
ATOM    486  HN  GLY A 729     -36.861 -32.597 -67.108  1.00  0.00           H  
ATOM    487  CA  GLY A 729     -35.120 -32.294 -68.316  1.00  0.00           C  
ATOM    488  HA1 GLY A 729     -34.288 -32.099 -67.600  1.00  0.00           H  
ATOM    489  HA2 GLY A 729     -34.830 -31.582 -69.123  1.00  0.00           H  
ATOM    490  C   GLY A 729     -35.090 -33.730 -68.814  1.00  0.00           C  
ATOM    491  O   GLY A 729     -36.090 -34.440 -68.783  1.00  0.00           O  
ATOM    492  N   LEU A 730     -33.915 -34.132 -69.289  1.00  0.00           N  
ATOM    493  HN  LEU A 730     -33.144 -33.465 -69.327  1.00  0.00           H  
ATOM    494  CA  LEU A 730     -33.693 -35.496 -69.757  1.00  0.00           C  
ATOM    495  HA  LEU A 730     -34.563 -36.125 -69.455  1.00  0.00           H  
ATOM    496  C   LEU A 730     -32.447 -36.039 -69.094  1.00  0.00           C  
ATOM    497  O   LEU A 730     -31.419 -35.360 -69.070  1.00  0.00           O  
ATOM    498  CB  LEU A 730     -33.542 -35.562 -71.272  1.00  0.00           C  
ATOM    499  HB1 LEU A 730     -32.708 -34.896 -71.595  1.00  0.00           H  
ATOM    500  HB2 LEU A 730     -33.133 -36.557 -71.565  1.00  0.00           H  
ATOM    501  CG  LEU A 730     -34.784 -35.259 -72.090  1.00  0.00           C  
ATOM    502  HG  LEU A 730     -35.269 -34.333 -71.703  1.00  0.00           H  
ATOM    503  CD1 LEU A 730     -34.443 -35.079 -73.555  1.00  0.00           C  
ATOM    504 1HD1 LEU A 730     -33.747 -34.216 -73.672  1.00  0.00           H  
ATOM    505 2HD1 LEU A 730     -35.354 -34.974 -74.190  1.00  0.00           H  
ATOM    506 3HD1 LEU A 730     -34.037 -36.012 -74.011  1.00  0.00           H  
ATOM    507  CD2 LEU A 730     -35.729 -36.430 -71.931  1.00  0.00           C  
ATOM    508 1HD2 LEU A 730     -35.980 -36.562 -70.853  1.00  0.00           H  
ATOM    509 2HD2 LEU A 730     -35.323 -37.363 -72.387  1.00  0.00           H  
ATOM    510 3HD2 LEU A 730     -36.640 -36.325 -72.566  1.00  0.00           H  
ATOM    511  N   TRP A 731     -32.543 -37.241 -68.537  1.00  0.00           N  
ATOM    512  HN  TRP A 731     -33.463 -37.668 -68.424  1.00  0.00           H  
ATOM    513  CA  TRP A 731     -31.363 -37.961 -68.085  1.00  0.00           C  
ATOM    514  HA  TRP A 731     -30.547 -37.230 -67.878  1.00  0.00           H  
ATOM    515  C   TRP A 731     -30.924 -38.894 -69.206  1.00  0.00           C  
ATOM    516  O   TRP A 731     -31.753 -39.609 -69.767  1.00  0.00           O  
ATOM    517  CB  TRP A 731     -31.663 -38.746 -66.815  1.00  0.00           C  
ATOM    518  HB1 TRP A 731     -31.989 -38.057 -66.001  1.00  0.00           H  
ATOM    519  HB2 TRP A 731     -32.594 -39.347 -66.941  1.00  0.00           H  
ATOM    520  CG  TRP A 731     -30.548 -39.611 -66.346  1.00  0.00           C  
ATOM    521  CD1 TRP A 731     -29.260 -39.228 -66.116  1.00  0.00           C  
ATOM    522  HD1 TRP A 731     -28.868 -38.208 -66.266  1.00  0.00           H  
ATOM    523  CD2 TRP A 731     -30.612 -41.011 -66.035  1.00  0.00           C  
ATOM    524  CE2 TRP A 731     -29.328 -41.405 -65.619  1.00  0.00           C  
ATOM    525  CE3 TRP A 731     -31.628 -41.964 -66.068  1.00  0.00           C  
ATOM    526  HE3 TRP A 731     -32.645 -41.691 -66.396  1.00  0.00           H  
ATOM    527  NE1 TRP A 731     -28.521 -40.297 -65.670  1.00  0.00           N  
ATOM    528  HE1 TRP A 731     -27.533 -40.271 -65.418  1.00  0.00           H  
ATOM    529  CZ2 TRP A 731     -29.035 -42.712 -65.233  1.00  0.00           C  
ATOM    530  HZ2 TRP A 731     -28.021 -42.999 -64.907  1.00  0.00           H  
ATOM    531  CZ3 TRP A 731     -31.334 -43.259 -65.681  1.00  0.00           C  
ATOM    532  HZ3 TRP A 731     -32.131 -44.021 -65.695  1.00  0.00           H  
ATOM    533  CH2 TRP A 731     -30.048 -43.621 -65.273  1.00  0.00           C  
ATOM    534  HH2 TRP A 731     -29.849 -44.665 -64.977  1.00  0.00           H  
ATOM    535  N   ILE A 732     -29.648 -38.844 -69.569  1.00  0.00           N  
ATOM    536  HN  ILE A 732     -29.045 -38.147 -69.132  1.00  0.00           H  
ATOM    537  CA  ILE A 732     -29.067 -39.740 -70.564  1.00  0.00           C  
ATOM    538  HA  ILE A 732     -29.874 -40.393 -70.971  1.00  0.00           H  
ATOM    539  C   ILE A 732     -28.033 -40.617 -69.875  1.00  0.00           C  
ATOM    540  O   ILE A 732     -26.909 -40.184 -69.632  1.00  0.00           O  
ATOM    541  CB  ILE A 732     -28.421 -38.967 -71.731  1.00  0.00           C  
ATOM    542  HB  ILE A 732     -27.635 -38.301 -71.304  1.00  0.00           H  
ATOM    543  CG1 ILE A 732     -29.431 -38.083 -72.469  1.00  0.00           C  
ATOM    544 1HG1 ILE A 732     -29.197 -38.048 -73.559  1.00  0.00           H  
ATOM    545 2HG1 ILE A 732     -30.430 -38.578 -72.506  1.00  0.00           H  
ATOM    546  CG2 ILE A 732     -27.741 -39.930 -72.692  1.00  0.00           C  
ATOM    547 1HG2 ILE A 732     -27.274 -39.371 -73.536  1.00  0.00           H  
ATOM    548 2HG2 ILE A 732     -28.441 -40.719 -73.053  1.00  0.00           H  
ATOM    549 3HG2 ILE A 732     -27.006 -40.587 -72.171  1.00  0.00           H  
ATOM    550  CD1 ILE A 732     -29.554 -36.679 -71.907  1.00  0.00           C  
ATOM    551 1HD1 ILE A 732     -30.289 -36.036 -72.444  1.00  0.00           H  
ATOM    552 2HD1 ILE A 732     -28.555 -36.184 -71.870  1.00  0.00           H  
ATOM    553 3HD1 ILE A 732     -29.788 -36.714 -70.817  1.00  0.00           H  
ATOM    554  N   PRO A 733     -28.364 -41.871 -69.572  1.00  0.00           N  
ATOM    555  CA  PRO A 733     -27.372 -42.757 -68.952  1.00  0.00           C  
ATOM    556  HA  PRO A 733     -27.104 -42.389 -67.934  1.00  0.00           H  
ATOM    557  C   PRO A 733     -26.123 -42.863 -69.826  1.00  0.00           C  
ATOM    558  O   PRO A 733     -26.206 -42.807 -71.054  1.00  0.00           O  
ATOM    559  CB  PRO A 733     -28.104 -44.101 -68.860  1.00  0.00           C  
ATOM    560  HB1 PRO A 733     -27.727 -44.865 -69.580  1.00  0.00           H  
ATOM    561  HB2 PRO A 733     -27.876 -44.671 -67.929  1.00  0.00           H  
ATOM    562  CG  PRO A 733     -29.532 -43.791 -69.025  1.00  0.00           C  
ATOM    563  HG1 PRO A 733     -30.123 -44.649 -69.423  1.00  0.00           H  
ATOM    564  HG2 PRO A 733     -30.071 -43.684 -68.055  1.00  0.00           H  
ATOM    565  CD  PRO A 733     -29.620 -42.573 -69.880  1.00  0.00           C  
ATOM    566  HD1 PRO A 733     -30.543 -41.965 -69.734  1.00  0.00           H  
ATOM    567  HD2 PRO A 733     -29.790 -42.774 -70.964  1.00  0.00           H  
ATOM    568  N   GLU A 734     -24.956 -42.959 -69.174  1.00  0.00           N  
ATOM    569  HN  GLU A 734     -24.951 -42.867 -68.158  1.00  0.00           H  
ATOM    570  CA  GLU A 734     -23.686 -43.192 -69.870  1.00  0.00           C  
ATOM    571  HA  GLU A 734     -23.477 -42.322 -70.535  1.00  0.00           H  
ATOM    572  C   GLU A 734     -23.741 -44.458 -70.721  1.00  0.00           C  
ATOM    573  O   GLU A 734     -24.102 -45.526 -70.230  1.00  0.00           O  
ATOM    574  CB  GLU A 734     -22.538 -43.327 -68.857  1.00  0.00           C  
ATOM    575  HB1 GLU A 734     -22.465 -42.421 -68.212  1.00  0.00           H  
ATOM    576  HB2 GLU A 734     -22.780 -44.085 -68.076  1.00  0.00           H  
ATOM    577  CG  GLU A 734     -21.179 -43.639 -69.532  1.00  0.00           C  
ATOM    578  HG1 GLU A 734     -20.805 -42.735 -70.067  1.00  0.00           H  
ATOM    579  HG2 GLU A 734     -21.333 -44.331 -70.393  1.00  0.00           H  
ATOM    580  CD  GLU A 734     -20.075 -44.195 -68.601  1.00  0.00           C  
ATOM    581  OE1 GLU A 734     -20.344 -44.494 -67.413  1.00  0.00           O  
ATOM    582  OE2 GLU A 734     -18.933 -44.380 -69.093  1.00  0.00           O  
ATOM    583  N   GLY A 735     -23.343 -44.350 -71.984  1.00  0.00           N  
ATOM    584  HN  GLY A 735     -23.113 -43.429 -72.358  1.00  0.00           H  
ATOM    585  CA  GLY A 735     -23.228 -45.514 -72.844  1.00  0.00           C  
ATOM    586  HA1 GLY A 735     -22.545 -45.293 -73.697  1.00  0.00           H  
ATOM    587  HA2 GLY A 735     -22.647 -46.314 -72.329  1.00  0.00           H  
ATOM    588  C   GLY A 735     -24.535 -46.071 -73.357  1.00  0.00           C  
ATOM    589  O   GLY A 735     -24.526 -47.101 -74.049  1.00  0.00           O  
ATOM    590  N   GLU A 736     -25.649 -45.423 -73.055  1.00  0.00           N  
ATOM    591  HN  GLU A 736     -25.580 -44.570 -72.499  1.00  0.00           H  
ATOM    592  CA  GLU A 736     -26.962 -45.867 -73.476  1.00  0.00           C  
ATOM    593  HA  GLU A 736     -26.868 -46.886 -73.918  1.00  0.00           H  
ATOM    594  C   GLU A 736     -27.492 -44.926 -74.539  1.00  0.00           C  
ATOM    595  O   GLU A 736     -26.893 -43.896 -74.849  1.00  0.00           O  
ATOM    596  CB  GLU A 736     -27.932 -45.936 -72.291  1.00  0.00           C  
ATOM    597  HB1 GLU A 736     -28.149 -44.915 -71.899  1.00  0.00           H  
ATOM    598  HB2 GLU A 736     -28.953 -46.224 -72.633  1.00  0.00           H  
ATOM    599  CG  GLU A 736     -27.461 -46.851 -71.175  1.00  0.00           C  
ATOM    600  HG1 GLU A 736     -28.063 -46.695 -70.250  1.00  0.00           H  
ATOM    601  HG2 GLU A 736     -26.461 -46.536 -70.795  1.00  0.00           H  
ATOM    602  CD  GLU A 736     -27.453 -48.313 -71.579  1.00  0.00           C  
ATOM    603  OE1 GLU A 736     -27.914 -48.635 -72.695  1.00  0.00           O  
ATOM    604  OE2 GLU A 736     -26.998 -49.144 -70.771  1.00  0.00           O  
ATOM    605  N   LYS A 737     -28.604 -45.315 -75.140  1.00  0.00           N  
ATOM    606  HN  LYS A 737     -29.039 -46.200 -74.878  1.00  0.00           H  
ATOM    607  CA  LYS A 737     -29.209 -44.492 -76.168  1.00  0.00           C  
ATOM    608  HA  LYS A 737     -28.473 -43.707 -76.461  1.00  0.00           H  
ATOM    609  C   LYS A 737     -30.476 -43.797 -75.697  1.00  0.00           C  
ATOM    610  O   LYS A 737     -31.013 -42.962 -76.434  1.00  0.00           O  
ATOM    611  CB  LYS A 737     -29.516 -45.339 -77.404  1.00  0.00           C  
ATOM    612  HB1 LYS A 737     -30.207 -46.174 -77.143  1.00  0.00           H  
ATOM    613  HB2 LYS A 737     -30.163 -44.773 -78.114  1.00  0.00           H  
ATOM    614  CG  LYS A 737     -28.282 -45.871 -78.116  1.00  0.00           C  
ATOM    615  HG1 LYS A 737     -27.587 -45.047 -78.401  1.00  0.00           H  
ATOM    616  HG2 LYS A 737     -27.614 -46.425 -77.417  1.00  0.00           H  
ATOM    617  CD  LYS A 737     -28.660 -46.721 -79.317  1.00  0.00           C  
ATOM    618  HD1 LYS A 737     -29.341 -47.555 -79.029  1.00  0.00           H  
ATOM    619  HD2 LYS A 737     -29.342 -46.173 -80.008  1.00  0.00           H  
ATOM    620  CE  LYS A 737     -27.427 -47.233 -80.042  1.00  0.00           C  
ATOM    621  HE1 LYS A 737     -26.738 -47.765 -79.344  1.00  0.00           H  
ATOM    622  HE2 LYS A 737     -26.757 -46.394 -80.344  1.00  0.00           H  
ATOM    623  NZ  LYS A 737     -27.782 -48.088 -81.207  1.00  0.00           N  
ATOM    624  HZ1 LYS A 737     -26.954 -48.432 -81.694  1.00  0.00           H  
ATOM    625  HZ2 LYS A 737     -28.412 -47.602 -81.845  1.00  0.00           H  
ATOM    626  HZ3 LYS A 737     -28.395 -48.855 -80.930  1.00  0.00           H  
ATOM    627  N   VAL A 738     -30.951 -44.096 -74.488  1.00  0.00           N  
ATOM    628  HN  VAL A 738     -30.394 -44.688 -73.872  1.00  0.00           H  
ATOM    629  CA  VAL A 738     -32.241 -43.604 -74.017  1.00  0.00           C  
ATOM    630  HA  VAL A 738     -32.909 -43.490 -74.902  1.00  0.00           H  
ATOM    631  C   VAL A 738     -32.126 -42.238 -73.334  1.00  0.00           C  
ATOM    632  O   VAL A 738     -31.102 -41.865 -72.746  1.00  0.00           O  
ATOM    633  CB  VAL A 738     -32.876 -44.641 -73.075  1.00  0.00           C  
ATOM    634  HB  VAL A 738     -33.907 -44.307 -72.813  1.00  0.00           H  
ATOM    635  CG1 VAL A 738     -32.957 -46.009 -73.773  1.00  0.00           C  
ATOM    636 1HG1 VAL A 738     -33.562 -45.939 -74.707  1.00  0.00           H  
ATOM    637 2HG1 VAL A 738     -33.344 -46.800 -73.089  1.00  0.00           H  
ATOM    638 3HG1 VAL A 738     -31.945 -46.435 -73.966  1.00  0.00           H  
ATOM    639  CG2 VAL A 738     -32.060 -44.736 -71.814  1.00  0.00           C  
ATOM    640 1HG2 VAL A 738     -32.001 -43.744 -71.308  1.00  0.00           H  
ATOM    641 2HG2 VAL A 738     -31.048 -45.162 -72.007  1.00  0.00           H  
ATOM    642 3HG2 VAL A 738     -32.447 -45.527 -71.130  1.00  0.00           H  
ATOM    643  N   LYS A 739     -33.245 -41.516 -73.325  1.00  0.00           N  
ATOM    644  HN  LYS A 739     -34.066 -41.893 -73.798  1.00  0.00           H  
ATOM    645  CA  LYS A 739     -33.360 -40.215 -72.676  1.00  0.00           C  
ATOM    646  HA  LYS A 739     -32.438 -40.012 -72.083  1.00  0.00           H  
ATOM    647  C   LYS A 739     -34.561 -40.261 -71.746  1.00  0.00           C  
ATOM    648  O   LYS A 739     -35.696 -40.364 -72.217  1.00  0.00           O  
ATOM    649  CB  LYS A 739     -33.540 -39.121 -73.729  1.00  0.00           C  
ATOM    650  HB1 LYS A 739     -33.760 -38.139 -73.248  1.00  0.00           H  
ATOM    651  HB2 LYS A 739     -34.491 -39.266 -74.293  1.00  0.00           H  
ATOM    652  CG  LYS A 739     -32.380 -39.008 -74.662  1.00  0.00           C  
ATOM    653  HG1 LYS A 739     -31.965 -40.012 -74.911  1.00  0.00           H  
ATOM    654  HG2 LYS A 739     -31.492 -38.571 -74.149  1.00  0.00           H  
ATOM    655  CD  LYS A 739     -32.729 -38.222 -75.932  1.00  0.00           C  
ATOM    656  HD1 LYS A 739     -31.817 -37.994 -76.532  1.00  0.00           H  
ATOM    657  HD2 LYS A 739     -33.045 -37.180 -75.691  1.00  0.00           H  
ATOM    658  CE  LYS A 739     -33.793 -38.949 -76.782  1.00  0.00           C  
ATOM    659  HE1 LYS A 739     -33.530 -40.024 -76.921  1.00  0.00           H  
ATOM    660  HE2 LYS A 739     -34.746 -39.070 -76.215  1.00  0.00           H  
ATOM    661  NZ  LYS A 739     -34.033 -38.272 -78.110  1.00  0.00           N  
ATOM    662  HZ1 LYS A 739     -34.736 -38.752 -78.672  1.00  0.00           H  
ATOM    663  HZ2 LYS A 739     -33.162 -38.162 -78.629  1.00  0.00           H  
ATOM    664  HZ3 LYS A 739     -34.274 -37.289 -77.983  1.00  0.00           H  
ATOM    665  N   ILE A 740     -34.322 -40.160 -70.446  1.00  0.00           N  
ATOM    666  HN  ILE A 740     -33.381 -39.906 -70.145  1.00  0.00           H  
ATOM    667  CA  ILE A 740     -35.336 -40.393 -69.426  1.00  0.00           C  
ATOM    668  HA  ILE A 740     -36.227 -40.862 -69.905  1.00  0.00           H  
ATOM    669  C   ILE A 740     -35.745 -39.041 -68.845  1.00  0.00           C  
ATOM    670  O   ILE A 740     -34.890 -38.320 -68.308  1.00  0.00           O  
ATOM    671  CB  ILE A 740     -34.812 -41.332 -68.328  1.00  0.00           C  
ATOM    672  HB  ILE A 740     -33.987 -40.806 -67.793  1.00  0.00           H  
ATOM    673  CG1 ILE A 740     -34.239 -42.622 -68.922  1.00  0.00           C  
ATOM    674 1HG1 ILE A 740     -33.768 -43.239 -68.121  1.00  0.00           H  
ATOM    675 2HG1 ILE A 740     -33.343 -42.394 -69.545  1.00  0.00           H  
ATOM    676  CG2 ILE A 740     -35.911 -41.646 -67.306  1.00  0.00           C  
ATOM    677 1HG2 ILE A 740     -35.531 -42.327 -66.509  1.00  0.00           H  
ATOM    678 2HG2 ILE A 740     -36.825 -42.055 -67.797  1.00  0.00           H  
ATOM    679 3HG2 ILE A 740     -36.352 -40.716 -66.877  1.00  0.00           H  
ATOM    680  CD1 ILE A 740     -35.220 -43.451 -69.707  1.00  0.00           C  
ATOM    681 1HD1 ILE A 740     -34.803 -44.390 -70.139  1.00  0.00           H  
ATOM    682 2HD1 ILE A 740     -35.691 -42.834 -70.508  1.00  0.00           H  
ATOM    683 3HD1 ILE A 740     -36.116 -43.679 -69.084  1.00  0.00           H  
ATOM    684  N   PRO A 741     -37.026 -38.667 -68.897  1.00  0.00           N  
ATOM    685  CA  PRO A 741     -37.426 -37.349 -68.383  1.00  0.00           C  
ATOM    686  HA  PRO A 741     -36.817 -36.553 -68.872  1.00  0.00           H  
ATOM    687  C   PRO A 741     -37.274 -37.259 -66.876  1.00  0.00           C  
ATOM    688  O   PRO A 741     -37.569 -38.204 -66.142  1.00  0.00           O  
ATOM    689  CB  PRO A 741     -38.891 -37.222 -68.817  1.00  0.00           C  
ATOM    690  HB1 PRO A 741     -39.211 -36.180 -69.050  1.00  0.00           H  
ATOM    691  HB2 PRO A 741     -39.628 -37.394 -67.998  1.00  0.00           H  
ATOM    692  CG  PRO A 741     -39.018 -38.199 -69.995  1.00  0.00           C  
ATOM    693  HG1 PRO A 741     -38.798 -37.747 -70.990  1.00  0.00           H  
ATOM    694  HG2 PRO A 741     -40.066 -38.502 -70.228  1.00  0.00           H  
ATOM    695  CD  PRO A 741     -38.116 -39.338 -69.623  1.00  0.00           C  
ATOM    696  HD1 PRO A 741     -38.613 -40.163 -69.061  1.00  0.00           H  
ATOM    697  HD2 PRO A 741     -37.786 -39.971 -70.480  1.00  0.00           H  
ATOM    698  N   VAL A 742     -36.777 -36.108 -66.422  1.00  0.00           N  
ATOM    699  HN  VAL A 742     -36.541 -35.385 -67.102  1.00  0.00           H  
ATOM    700  CA  VAL A 742     -36.552 -35.824 -65.011  1.00  0.00           C  
ATOM    701  HA  VAL A 742     -37.191 -36.502 -64.398  1.00  0.00           H  
ATOM    702  C   VAL A 742     -36.964 -34.380 -64.747  1.00  0.00           C  
ATOM    703  O   VAL A 742     -37.129 -33.577 -65.666  1.00  0.00           O  
ATOM    704  CB  VAL A 742     -35.074 -36.012 -64.594  1.00  0.00           C  
ATOM    705  HB  VAL A 742     -35.000 -35.768 -63.509  1.00  0.00           H  
ATOM    706  CG1 VAL A 742     -34.618 -37.460 -64.770  1.00  0.00           C  
ATOM    707 1HG1 VAL A 742     -35.277 -38.173 -64.222  1.00  0.00           H  
ATOM    708 2HG1 VAL A 742     -33.550 -37.587 -64.476  1.00  0.00           H  
ATOM    709 3HG1 VAL A 742     -34.536 -37.731 -65.848  1.00  0.00           H  
ATOM    710  CG2 VAL A 742     -34.174 -35.038 -65.343  1.00  0.00           C  
ATOM    711 1HG2 VAL A 742     -34.507 -33.982 -65.215  1.00  0.00           H  
ATOM    712 2HG2 VAL A 742     -34.092 -35.309 -66.421  1.00  0.00           H  
ATOM    713 3HG2 VAL A 742     -33.106 -35.165 -65.049  1.00  0.00           H  
ATOM    714  N   ALA A 743     -37.074 -34.038 -63.469  1.00  0.00           N  
ATOM    715  HN  ALA A 743     -37.045 -34.768 -62.757  1.00  0.00           H  
ATOM    716  CA  ALA A 743     -37.234 -32.653 -63.053  1.00  0.00           C  
ATOM    717  HA  ALA A 743     -37.505 -32.037 -63.942  1.00  0.00           H  
ATOM    718  C   ALA A 743     -35.901 -32.170 -62.507  1.00  0.00           C  
ATOM    719  O   ALA A 743     -35.265 -32.862 -61.706  1.00  0.00           O  
ATOM    720  CB  ALA A 743     -38.337 -32.505 -61.989  1.00  0.00           C  
ATOM    721  HB1 ALA A 743     -38.460 -31.444 -61.670  1.00  0.00           H  
ATOM    722  HB2 ALA A 743     -38.153 -33.174 -61.116  1.00  0.00           H  
ATOM    723  HB3 ALA A 743     -39.302 -32.939 -62.340  1.00  0.00           H  
ATOM    724  N   ILE A 744     -35.471 -30.998 -62.953  1.00  0.00           N  
ATOM    725  HN  ILE A 744     -36.048 -30.486 -63.620  1.00  0.00           H  
ATOM    726  CA  ILE A 744     -34.203 -30.412 -62.526  1.00  0.00           C  
ATOM    727  HA  ILE A 744     -33.749 -31.063 -61.743  1.00  0.00           H  
ATOM    728  C   ILE A 744     -34.490 -29.050 -61.926  1.00  0.00           C  
ATOM    729  O   ILE A 744     -35.166 -28.229 -62.550  1.00  0.00           O  
ATOM    730  CB  ILE A 744     -33.203 -30.259 -63.689  1.00  0.00           C  
ATOM    731  HB  ILE A 744     -33.694 -29.632 -64.469  1.00  0.00           H  
ATOM    732  CG1 ILE A 744     -32.891 -31.603 -64.320  1.00  0.00           C  
ATOM    733 1HG1 ILE A 744     -32.232 -32.223 -63.668  1.00  0.00           H  
ATOM    734 2HG1 ILE A 744     -33.785 -32.269 -64.337  1.00  0.00           H  
ATOM    735  CG2 ILE A 744     -31.945 -29.511 -63.225  1.00  0.00           C  
ATOM    736 1HG2 ILE A 744     -32.174 -28.523 -62.761  1.00  0.00           H  
ATOM    737 2HG2 ILE A 744     -31.216 -29.399 -64.061  1.00  0.00           H  
ATOM    738 3HG2 ILE A 744     -31.336 -30.143 -62.537  1.00  0.00           H  
ATOM    739  CD1 ILE A 744     -32.315 -31.427 -65.669  1.00  0.00           C  
ATOM    740 1HD1 ILE A 744     -32.086 -32.415 -66.133  1.00  0.00           H  
ATOM    741 2HD1 ILE A 744     -31.421 -30.761 -65.652  1.00  0.00           H  
ATOM    742 3HD1 ILE A 744     -32.974 -30.807 -66.321  1.00  0.00           H  
ATOM    743  N   LYS A 745     -33.995 -28.821 -60.724  1.00  0.00           N  
ATOM    744  HN  LYS A 745     -33.548 -29.593 -60.229  1.00  0.00           H  
ATOM    745  CA  LYS A 745     -34.055 -27.525 -60.071  1.00  0.00           C  
ATOM    746  HA  LYS A 745     -34.681 -26.838 -60.688  1.00  0.00           H  
ATOM    747  C   LYS A 745     -32.644 -26.967 -59.991  1.00  0.00           C  
ATOM    748  O   LYS A 745     -31.770 -27.595 -59.384  1.00  0.00           O  
ATOM    749  CB  LYS A 745     -34.673 -27.642 -58.681  1.00  0.00           C  
ATOM    750  HB1 LYS A 745     -34.243 -28.509 -58.128  1.00  0.00           H  
ATOM    751  HB2 LYS A 745     -35.735 -27.974 -58.746  1.00  0.00           H  
ATOM    752  CG  LYS A 745     -34.556 -26.377 -57.870  1.00  0.00           C  
ATOM    753  HG1 LYS A 745     -34.975 -25.497 -58.411  1.00  0.00           H  
ATOM    754  HG2 LYS A 745     -33.499 -26.033 -57.788  1.00  0.00           H  
ATOM    755  CD  LYS A 745     -35.204 -26.562 -56.494  1.00  0.00           C  
ATOM    756  HD1 LYS A 745     -34.708 -25.922 -55.727  1.00  0.00           H  
ATOM    757  HD2 LYS A 745     -34.967 -27.566 -56.070  1.00  0.00           H  
ATOM    758  CE  LYS A 745     -36.701 -26.320 -56.523  1.00  0.00           C  
ATOM    759  HE1 LYS A 745     -36.942 -25.266 -56.796  1.00  0.00           H  
ATOM    760  HE2 LYS A 745     -37.184 -26.833 -57.387  1.00  0.00           H  
ATOM    761  NZ  LYS A 745     -37.331 -26.711 -55.229  1.00  0.00           N  
ATOM    762  HZ1 LYS A 745     -38.338 -26.548 -55.249  1.00  0.00           H  
ATOM    763  HZ2 LYS A 745     -36.889 -26.241 -54.439  1.00  0.00           H  
ATOM    764  HZ3 LYS A 745     -37.111 -27.675 -54.979  1.00  0.00           H  
ATOM    765  N   GLU A 746     -32.415 -25.832 -60.646  1.00  0.00           N  
ATOM    766  HN  GLU A 746     -33.138 -25.476 -61.271  1.00  0.00           H  
ATOM    767  CA  GLU A 746     -31.180 -25.075 -60.511  1.00  0.00           C  
ATOM    768  HA  GLU A 746     -30.383 -25.754 -60.128  1.00  0.00           H  
ATOM    769  C   GLU A 746     -31.385 -23.943 -59.509  1.00  0.00           C  
ATOM    770  O   GLU A 746     -32.315 -23.143 -59.659  1.00  0.00           O  
ATOM    771  CB  GLU A 746     -30.741 -24.513 -61.860  1.00  0.00           C  
ATOM    772  HB1 GLU A 746     -30.766 -25.303 -62.646  1.00  0.00           H  
ATOM    773  HB2 GLU A 746     -31.512 -23.820 -62.271  1.00  0.00           H  
ATOM    774  CG  GLU A 746     -29.405 -23.853 -61.813  1.00  0.00           C  
ATOM    775  HG1 GLU A 746     -29.441 -22.898 -61.238  1.00  0.00           H  
ATOM    776  HG2 GLU A 746     -28.693 -24.417 -61.166  1.00  0.00           H  
ATOM    777  CD  GLU A 746     -28.847 -23.644 -63.195  1.00  0.00           C  
ATOM    778  OE1 GLU A 746     -29.560 -23.028 -64.021  1.00  0.00           O  
ATOM    779  OE2 GLU A 746     -27.703 -24.090 -63.460  1.00  0.00           O  
ATOM    780  N   LEU A 747     -30.549 -23.905 -58.475  1.00  0.00           N  
ATOM    781  HN  LEU A 747     -29.873 -24.659 -58.354  1.00  0.00           H  
ATOM    782  CA  LEU A 747     -30.575 -22.814 -57.513  1.00  0.00           C  
ATOM    783  HA  LEU A 747     -31.617 -22.692 -57.136  1.00  0.00           H  
ATOM    784  C   LEU A 747     -30.139 -21.512 -58.186  1.00  0.00           C  
ATOM    785  O   LEU A 747     -29.275 -21.498 -59.063  1.00  0.00           O  
ATOM    786  CB  LEU A 747     -29.654 -23.113 -56.327  1.00  0.00           C  
ATOM    787  HB1 LEU A 747     -29.649 -22.245 -55.627  1.00  0.00           H  
ATOM    788  HB2 LEU A 747     -28.592 -23.107 -56.665  1.00  0.00           H  
ATOM    789  CG  LEU A 747     -29.940 -24.401 -55.550  1.00  0.00           C  
ATOM    790  HG  LEU A 747     -29.668 -25.258 -56.209  1.00  0.00           H  
ATOM    791  CD1 LEU A 747     -29.055 -24.480 -54.303  1.00  0.00           C  
ATOM    792 1HD1 LEU A 747     -29.263 -25.418 -53.737  1.00  0.00           H  
ATOM    793 2HD1 LEU A 747     -29.161 -23.575 -53.660  1.00  0.00           H  
ATOM    794 3HD1 LEU A 747     -27.973 -24.378 -54.554  1.00  0.00           H  
ATOM    795  CD2 LEU A 747     -31.421 -24.537 -55.209  1.00  0.00           C  
ATOM    796 1HD2 LEU A 747     -31.629 -25.475 -54.643  1.00  0.00           H  
ATOM    797 2HD2 LEU A 747     -32.057 -24.463 -56.122  1.00  0.00           H  
ATOM    798 3HD2 LEU A 747     -31.796 -23.641 -54.662  1.00  0.00           H  
ATOM    799  N   ARG A 748     -30.736 -20.403 -57.758  1.00  0.00           N  
ATOM    800  HN  ARG A 748     -31.371 -20.443 -56.961  1.00  0.00           H  
ATOM    801  CA  ARG A 748     -30.485 -19.127 -58.425  1.00  0.00           C  
ATOM    802  HA  ARG A 748     -30.359 -19.340 -59.512  1.00  0.00           H  
ATOM    803  C   ARG A 748     -29.223 -18.421 -57.952  1.00  0.00           C  
ATOM    804  O   ARG A 748     -28.712 -17.547 -58.666  1.00  0.00           O  
ATOM    805  CB  ARG A 748     -31.704 -18.217 -58.277  1.00  0.00           C  
ATOM    806  HB1 ARG A 748     -32.530 -18.558 -58.943  1.00  0.00           H  
ATOM    807  HB2 ARG A 748     -31.502 -17.216 -58.725  1.00  0.00           H  
ATOM    808  CG  ARG A 748     -32.189 -18.075 -56.869  1.00  0.00           C  
ATOM    809  HG1 ARG A 748     -31.363 -17.768 -56.186  1.00  0.00           H  
ATOM    810  HG2 ARG A 748     -32.428 -19.068 -56.422  1.00  0.00           H  
ATOM    811  CD  ARG A 748     -33.387 -17.113 -56.762  1.00  0.00           C  
ATOM    812  HD1 ARG A 748     -33.510 -16.770 -55.708  1.00  0.00           H  
ATOM    813  HD2 ARG A 748     -33.145 -16.143 -57.257  1.00  0.00           H  
ATOM    814  NE  ARG A 748     -34.657 -17.636 -57.273  1.00  0.00           N  
ATOM    815  HE  ARG A 748     -35.165 -18.307 -56.697  1.00  0.00           H  
ATOM    816  CZ  ARG A 748     -35.188 -17.289 -58.442  1.00  0.00           C  
ATOM    817  NH1 ARG A 748     -36.356 -17.789 -58.835  1.00  0.00           N  
ATOM    818 1HH1 ARG A 748     -36.763 -17.523 -59.732  1.00  0.00           H  
ATOM    819 2HH1 ARG A 748     -36.845 -18.458 -58.240  1.00  0.00           H  
ATOM    820  NH2 ARG A 748     -34.553 -16.420 -59.214  1.00  0.00           N  
ATOM    821 1HH2 ARG A 748     -34.960 -16.154 -60.111  1.00  0.00           H  
ATOM    822 2HH2 ARG A 748     -33.657 -16.037 -58.913  1.00  0.00           H  
ATOM    823  N   GLU A 749     -28.701 -18.774 -56.791  1.00  0.00           N  
ATOM    824  HN  GLU A 749     -29.180 -19.474 -56.225  1.00  0.00           H  
ATOM    825  CA  GLU A 749     -27.466 -18.195 -56.298  1.00  0.00           C  
ATOM    826  HA  GLU A 749     -27.218 -17.293 -56.905  1.00  0.00           H  
ATOM    827  C   GLU A 749     -26.351 -19.222 -56.451  1.00  0.00           C  
ATOM    828  O   GLU A 749     -26.568 -20.421 -56.254  1.00  0.00           O  
ATOM    829  CB  GLU A 749     -27.643 -17.784 -54.842  1.00  0.00           C  
ATOM    830  HB1 GLU A 749     -28.053 -18.622 -54.231  1.00  0.00           H  
ATOM    831  HB2 GLU A 749     -26.659 -17.661 -54.332  1.00  0.00           H  
ATOM    832  CG  GLU A 749     -28.493 -16.536 -54.709  1.00  0.00           C  
ATOM    833  HG1 GLU A 749     -27.970 -15.652 -55.143  1.00  0.00           H  
ATOM    834  HG2 GLU A 749     -29.374 -16.582 -55.391  1.00  0.00           H  
ATOM    835  CD  GLU A 749     -28.928 -16.259 -53.289  1.00  0.00           C  
ATOM    836  OE1 GLU A 749     -28.529 -17.031 -52.390  1.00  0.00           O  
ATOM    837  OE2 GLU A 749     -29.625 -15.236 -53.067  1.00  0.00           O  
ATOM    838  N   ALA A 750     -25.158 -18.754 -56.787  1.00  0.00           N  
ATOM    839  HN  ALA A 750     -25.024 -17.754 -56.937  1.00  0.00           H  
ATOM    840  CA  ALA A 750     -24.043 -19.671 -56.940  1.00  0.00           C  
ATOM    841  HA  ALA A 750     -24.402 -20.594 -57.452  1.00  0.00           H  
ATOM    842  C   ALA A 750     -23.506 -20.046 -55.569  1.00  0.00           C  
ATOM    843  O   ALA A 750     -23.557 -19.249 -54.624  1.00  0.00           O  
ATOM    844  CB  ALA A 750     -22.933 -19.038 -57.780  1.00  0.00           C  
ATOM    845  HB1 ALA A 750     -23.327 -18.763 -58.786  1.00  0.00           H  
ATOM    846  HB2 ALA A 750     -22.034 -19.694 -57.848  1.00  0.00           H  
ATOM    847  HB3 ALA A 750     -22.461 -18.170 -57.264  1.00  0.00           H  
ATOM    848  N   THR A 751     -23.028 -21.281 -55.443  1.00  0.00           N  
ATOM    849  HN  THR A 751     -23.069 -21.933 -56.226  1.00  0.00           H  
ATOM    850  CA  THR A 751     -22.447 -21.689 -54.177  1.00  0.00           C  
ATOM    851  HA  THR A 751     -22.522 -20.831 -53.469  1.00  0.00           H  
ATOM    852  C   THR A 751     -20.975 -22.013 -54.372  1.00  0.00           C  
ATOM    853  O   THR A 751     -20.502 -22.260 -55.483  1.00  0.00           O  
ATOM    854  CB  THR A 751     -23.182 -22.884 -53.556  1.00  0.00           C  
ATOM    855  HB  THR A 751     -22.609 -23.253 -52.674  1.00  0.00           H  
ATOM    856  CG2 THR A 751     -24.571 -22.468 -53.115  1.00  0.00           C  
ATOM    857 1HG2 THR A 751     -24.475 -21.647 -52.367  1.00  0.00           H  
ATOM    858 2HG2 THR A 751     -25.173 -23.325 -52.734  1.00  0.00           H  
ATOM    859 3HG2 THR A 751     -25.227 -22.190 -53.973  1.00  0.00           H  
ATOM    860  OG1 THR A 751     -23.305 -23.935 -54.514  1.00  0.00           O  
ATOM    861  HG1 THR A 751     -22.434 -24.196 -54.790  1.00  0.00           H  
ATOM    862  N   SER A 752     -20.304 -22.126 -53.246  1.00  0.00           N  
ATOM    863  HN  SER A 752     -20.858 -22.084 -52.391  1.00  0.00           H  
ATOM    864  CA  SER A 752     -18.885 -22.302 -53.069  1.00  0.00           C  
ATOM    865  HA  SER A 752     -18.353 -22.109 -54.030  1.00  0.00           H  
ATOM    866  C   SER A 752     -18.678 -23.735 -52.642  1.00  0.00           C  
ATOM    867  O   SER A 752     -19.611 -24.356 -52.122  1.00  0.00           O  
ATOM    868  CB  SER A 752     -18.366 -21.357 -51.983  1.00  0.00           C  
ATOM    869  HB1 SER A 752     -18.666 -20.300 -52.171  1.00  0.00           H  
ATOM    870  HB2 SER A 752     -17.260 -21.225 -52.037  1.00  0.00           H  
ATOM    871  OG  SER A 752     -18.785 -21.810 -50.707  1.00  0.00           O  
ATOM    872  HG  SER A 752     -18.463 -21.223 -50.033  1.00  0.00           H  
ATOM    873  N   PRO A 753     -17.512 -24.329 -52.906  1.00  0.00           N  
ATOM    874  CA  PRO A 753     -17.363 -25.753 -52.569  1.00  0.00           C  
ATOM    875  HA  PRO A 753     -18.027 -26.355 -53.232  1.00  0.00           H  
ATOM    876  C   PRO A 753     -17.694 -26.067 -51.118  1.00  0.00           C  
ATOM    877  O   PRO A 753     -18.332 -27.089 -50.850  1.00  0.00           O  
ATOM    878  CB  PRO A 753     -15.896 -26.053 -52.922  1.00  0.00           C  
ATOM    879  HB1 PRO A 753     -15.769 -26.599 -53.886  1.00  0.00           H  
ATOM    880  HB2 PRO A 753     -15.427 -26.827 -52.271  1.00  0.00           H  
ATOM    881  CG  PRO A 753     -15.212 -24.752 -52.883  1.00  0.00           C  
ATOM    882  HG1 PRO A 753     -14.273 -24.726 -53.483  1.00  0.00           H  
ATOM    883  HG2 PRO A 753     -14.749 -24.524 -51.895  1.00  0.00           H  
ATOM    884  CD  PRO A 753     -16.236 -23.723 -53.321  1.00  0.00           C  
ATOM    885  HD1 PRO A 753     -16.060 -22.694 -52.928  1.00  0.00           H  
ATOM    886  HD2 PRO A 753     -16.183 -23.443 -54.399  1.00  0.00           H  
ATOM    887  N   LYS A 754     -17.423 -25.161 -50.189  1.00  0.00           N  
ATOM    888  HN  LYS A 754     -17.019 -24.260 -50.444  1.00  0.00           H  
ATOM    889  CA  LYS A 754     -17.713 -25.476 -48.799  1.00  0.00           C  
ATOM    890  HA  LYS A 754     -17.485 -26.556 -48.639  1.00  0.00           H  
ATOM    891  C   LYS A 754     -19.191 -25.259 -48.478  1.00  0.00           C  
ATOM    892  O   LYS A 754     -19.756 -25.991 -47.652  1.00  0.00           O  
ATOM    893  CB  LYS A 754     -16.774 -24.664 -47.910  1.00  0.00           C  
ATOM    894  HB1 LYS A 754     -15.778 -24.567 -48.401  1.00  0.00           H  
ATOM    895  HB2 LYS A 754     -17.095 -23.596 -47.896  1.00  0.00           H  
ATOM    896  CG  LYS A 754     -16.602 -25.165 -46.498  1.00  0.00           C  
ATOM    897  HG1 LYS A 754     -17.572 -25.234 -45.952  1.00  0.00           H  
ATOM    898  HG2 LYS A 754     -16.324 -26.244 -46.462  1.00  0.00           H  
ATOM    899  CD  LYS A 754     -15.590 -24.281 -45.774  1.00  0.00           C  
ATOM    900  HD1 LYS A 754     -15.814 -23.200 -45.934  1.00  0.00           H  
ATOM    901  HD2 LYS A 754     -14.590 -24.331 -46.264  1.00  0.00           H  
ATOM    902  CE  LYS A 754     -15.491 -24.607 -44.292  1.00  0.00           C  
ATOM    903  HE1 LYS A 754     -15.136 -25.650 -44.124  1.00  0.00           H  
ATOM    904  HE2 LYS A 754     -16.499 -24.693 -43.823  1.00  0.00           H  
ATOM    905  NZ  LYS A 754     -14.631 -23.609 -43.574  1.00  0.00           N  
ATOM    906  HZ1 LYS A 754     -14.565 -23.828 -42.580  1.00  0.00           H  
ATOM    907  HZ2 LYS A 754     -14.956 -22.654 -43.727  1.00  0.00           H  
ATOM    908  HZ3 LYS A 754     -13.709 -23.531 -44.003  1.00  0.00           H  
ATOM    909  N   ALA A 755     -19.848 -24.301 -49.142  1.00  0.00           N  
ATOM    910  HN  ALA A 755     -19.340 -23.613 -49.698  1.00  0.00           H  
ATOM    911  CA  ALA A 755     -21.303 -24.257 -49.057  1.00  0.00           C  
ATOM    912  HA  ALA A 755     -21.591 -24.240 -47.980  1.00  0.00           H  
ATOM    913  C   ALA A 755     -21.913 -25.497 -49.697  1.00  0.00           C  
ATOM    914  O   ALA A 755     -22.993 -25.943 -49.288  1.00  0.00           O  
ATOM    915  CB  ALA A 755     -21.848 -22.991 -49.721  1.00  0.00           C  
ATOM    916  HB1 ALA A 755     -21.401 -22.083 -49.252  1.00  0.00           H  
ATOM    917  HB2 ALA A 755     -22.962 -22.961 -49.705  1.00  0.00           H  
ATOM    918  HB3 ALA A 755     -21.698 -23.004 -50.826  1.00  0.00           H  
ATOM    919  N   ASN A 756     -21.244 -26.066 -50.706  1.00  0.00           N  
ATOM    920  HN  ASN A 756     -20.390 -25.636 -51.062  1.00  0.00           H  
ATOM    921  CA  ASN A 756     -21.744 -27.308 -51.295  1.00  0.00           C  
ATOM    922  HA  ASN A 756     -22.824 -27.162 -51.530  1.00  0.00           H  
ATOM    923  C   ASN A 756     -21.632 -28.492 -50.345  1.00  0.00           C  
ATOM    924  O   ASN A 756     -22.459 -29.404 -50.409  1.00  0.00           O  
ATOM    925  CB  ASN A 756     -21.018 -27.597 -52.605  1.00  0.00           C  
ATOM    926  HB1 ASN A 756     -21.020 -28.688 -52.836  1.00  0.00           H  
ATOM    927  HB2 ASN A 756     -19.919 -27.440 -52.501  1.00  0.00           H  
ATOM    928  CG  ASN A 756     -21.579 -26.794 -53.754  1.00  0.00           C  
ATOM    929  ND2 ASN A 756     -20.926 -26.850 -54.899  1.00  0.00           N  
ATOM    930 1HD2 ASN A 756     -21.305 -26.308 -55.675  1.00  0.00           H  
ATOM    931 2HD2 ASN A 756     -20.088 -27.417 -55.026  1.00  0.00           H  
ATOM    932  OD1 ASN A 756     -22.590 -26.110 -53.601  1.00  0.00           O  
ATOM    933  N   LYS A 757     -20.637 -28.499 -49.455  1.00  0.00           N  
ATOM    934  HN  LYS A 757     -19.949 -27.746 -49.447  1.00  0.00           H  
ATOM    935  CA  LYS A 757     -20.543 -29.592 -48.495  1.00  0.00           C  
ATOM    936  HA  LYS A 757     -20.519 -30.552 -49.062  1.00  0.00           H  
ATOM    937  C   LYS A 757     -21.754 -29.617 -47.571  1.00  0.00           C  
ATOM    938  O   LYS A 757     -22.282 -30.690 -47.260  1.00  0.00           O  
ATOM    939  CB  LYS A 757     -19.250 -29.481 -47.696  1.00  0.00           C  
ATOM    940  HB1 LYS A 757     -19.193 -28.492 -47.184  1.00  0.00           H  
ATOM    941  HB2 LYS A 757     -18.376 -29.392 -48.382  1.00  0.00           H  
ATOM    942  CG  LYS A 757     -19.028 -30.612 -46.695  1.00  0.00           C  
ATOM    943  HG1 LYS A 757     -17.996 -31.028 -46.769  1.00  0.00           H  
ATOM    944  HG2 LYS A 757     -19.602 -31.526 -46.975  1.00  0.00           H  
ATOM    945  CD  LYS A 757     -19.352 -30.159 -45.264  1.00  0.00           C  
ATOM    946  HD1 LYS A 757     -20.443 -29.964 -45.145  1.00  0.00           H  
ATOM    947  HD2 LYS A 757     -18.962 -29.132 -45.073  1.00  0.00           H  
ATOM    948  CE  LYS A 757     -18.851 -31.143 -44.199  1.00  0.00           C  
ATOM    949  HE1 LYS A 757     -19.006 -30.735 -43.173  1.00  0.00           H  
ATOM    950  HE2 LYS A 757     -17.738 -31.204 -44.202  1.00  0.00           H  
ATOM    951  NZ  LYS A 757     -19.465 -32.504 -44.336  1.00  0.00           N  
ATOM    952  HZ1 LYS A 757     -19.132 -33.158 -43.628  1.00  0.00           H  
ATOM    953  HZ2 LYS A 757     -19.323 -32.877 -45.275  1.00  0.00           H  
ATOM    954  HZ3 LYS A 757     -20.483 -32.448 -44.333  1.00  0.00           H  
ATOM    955  N   GLU A 758     -22.207 -28.447 -47.123  1.00  0.00           N  
ATOM    956  HN  GLU A 758     -21.683 -27.596 -47.327  1.00  0.00           H  
ATOM    957  CA  GLU A 758     -23.442 -28.360 -46.344  1.00  0.00           C  
ATOM    958  HA  GLU A 758     -23.326 -29.003 -45.440  1.00  0.00           H  
ATOM    959  C   GLU A 758     -24.648 -28.877 -47.145  1.00  0.00           C  
ATOM    960  O   GLU A 758     -25.467 -29.633 -46.623  1.00  0.00           O  
ATOM    961  CB  GLU A 758     -23.646 -26.920 -45.878  1.00  0.00           C  
ATOM    962  HB1 GLU A 758     -24.013 -26.294 -46.725  1.00  0.00           H  
ATOM    963  HB2 GLU A 758     -22.659 -26.438 -45.688  1.00  0.00           H  
ATOM    964  CG  GLU A 758     -24.568 -26.737 -44.648  1.00  0.00           C  
ATOM    965  HG1 GLU A 758     -24.186 -27.328 -43.783  1.00  0.00           H  
ATOM    966  HG2 GLU A 758     -25.544 -27.250 -44.812  1.00  0.00           H  
ATOM    967  CD  GLU A 758     -24.795 -25.258 -44.237  1.00  0.00           C  
ATOM    968  OE1 GLU A 758     -24.272 -24.344 -44.912  1.00  0.00           O  
ATOM    969  OE2 GLU A 758     -25.587 -25.017 -43.290  1.00  0.00           O  
ATOM    970  N   ILE A 759     -24.813 -28.416 -48.391  1.00  0.00           N  
ATOM    971  HN  ILE A 759     -24.160 -27.721 -48.753  1.00  0.00           H  
ATOM    972  CA  ILE A 759     -25.904 -28.882 -49.248  1.00  0.00           C  
ATOM    973  HA  ILE A 759     -26.864 -28.656 -48.728  1.00  0.00           H  
ATOM    974  C   ILE A 759     -25.826 -30.402 -49.444  1.00  0.00           C  
ATOM    975  O   ILE A 759     -26.847 -31.101 -49.405  1.00  0.00           O  
ATOM    976  CB  ILE A 759     -25.904 -28.117 -50.588  1.00  0.00           C  
ATOM    977  HB  ILE A 759     -24.897 -28.225 -51.054  1.00  0.00           H  
ATOM    978  CG1 ILE A 759     -26.168 -26.621 -50.344  1.00  0.00           C  
ATOM    979 1HG1 ILE A 759     -25.500 -26.242 -49.535  1.00  0.00           H  
ATOM    980 2HG1 ILE A 759     -27.162 -26.482 -49.859  1.00  0.00           H  
ATOM    981  CG2 ILE A 759     -26.960 -28.703 -51.563  1.00  0.00           C  
ATOM    982 1HG2 ILE A 759     -26.960 -28.150 -52.531  1.00  0.00           H  
ATOM    983 2HG2 ILE A 759     -27.976 -28.727 -51.103  1.00  0.00           H  
ATOM    984 3HG2 ILE A 759     -26.817 -29.798 -51.715  1.00  0.00           H  
ATOM    985  CD1 ILE A 759     -26.057 -25.728 -51.577  1.00  0.00           C  
ATOM    986 1HD1 ILE A 759     -26.248 -24.644 -51.400  1.00  0.00           H  
ATOM    987 2HD1 ILE A 759     -26.725 -26.107 -52.386  1.00  0.00           H  
ATOM    988 3HD1 ILE A 759     -25.063 -25.867 -52.062  1.00  0.00           H  
ATOM    989  N   LEU A 760     -24.623 -30.935 -49.711  1.00  0.00           N  
ATOM    990  HN  LEU A 760     -23.805 -30.333 -49.808  1.00  0.00           H  
ATOM    991  CA  LEU A 760     -24.493 -32.385 -49.862  1.00  0.00           C  
ATOM    992  HA  LEU A 760     -25.185 -32.711 -50.674  1.00  0.00           H  
ATOM    993  C   LEU A 760     -24.879 -33.119 -48.595  1.00  0.00           C  
ATOM    994  O   LEU A 760     -25.445 -34.213 -48.656  1.00  0.00           O  
ATOM    995  CB  LEU A 760     -23.076 -32.820 -50.244  1.00  0.00           C  
ATOM    996  HB1 LEU A 760     -22.809 -33.756 -49.701  1.00  0.00           H  
ATOM    997  HB2 LEU A 760     -22.333 -32.114 -49.805  1.00  0.00           H  
ATOM    998  CG  LEU A 760     -22.809 -32.991 -51.721  1.00  0.00           C  
ATOM    999  HG  LEU A 760     -22.946 -32.006 -52.226  1.00  0.00           H  
ATOM   1000  CD1 LEU A 760     -21.351 -33.450 -51.919  1.00  0.00           C  
ATOM   1001 1HD1 LEU A 760     -20.597 -32.734 -51.517  1.00  0.00           H  
ATOM   1002 2HD1 LEU A 760     -21.150 -33.670 -52.994  1.00  0.00           H  
ATOM   1003 3HD1 LEU A 760     -21.197 -34.467 -51.488  1.00  0.00           H  
ATOM   1004  CD2 LEU A 760     -23.838 -33.968 -52.270  1.00  0.00           C  
ATOM   1005 1HD2 LEU A 760     -24.893 -33.636 -52.127  1.00  0.00           H  
ATOM   1006 2HD2 LEU A 760     -23.684 -34.985 -51.839  1.00  0.00           H  
ATOM   1007 3HD2 LEU A 760     -23.637 -34.188 -53.345  1.00  0.00           H  
ATOM   1008  N   ASP A 761     -24.497 -32.584 -47.440  1.00  0.00           N  
ATOM   1009  HN  ASP A 761     -23.969 -31.712 -47.430  1.00  0.00           H  
ATOM   1010  CA  ASP A 761     -24.835 -33.247 -46.192  1.00  0.00           C  
ATOM   1011  HA  ASP A 761     -24.423 -34.283 -46.228  1.00  0.00           H  
ATOM   1012  C   ASP A 761     -26.348 -33.345 -46.022  1.00  0.00           C  
ATOM   1013  O   ASP A 761     -26.863 -34.391 -45.609  1.00  0.00           O  
ATOM   1014  CB  ASP A 761     -24.172 -32.515 -45.029  1.00  0.00           C  
ATOM   1015  HB1 ASP A 761     -24.598 -32.843 -44.052  1.00  0.00           H  
ATOM   1016  HB2 ASP A 761     -24.474 -31.442 -45.005  1.00  0.00           H  
ATOM   1017  CG  ASP A 761     -22.645 -32.659 -45.042  1.00  0.00           C  
ATOM   1018  OD1 ASP A 761     -22.122 -33.659 -45.597  1.00  0.00           O  
ATOM   1019  OD2 ASP A 761     -21.953 -31.752 -44.516  1.00  0.00           O  
ATOM   1020  N   GLU A 762     -27.083 -32.283 -46.377  1.00  0.00           N  
ATOM   1021  HN  GLU A 762     -26.626 -31.444 -46.735  1.00  0.00           H  
ATOM   1022  CA  GLU A 762     -28.538 -32.324 -46.252  1.00  0.00           C  
ATOM   1023  HA  GLU A 762     -28.788 -32.797 -45.274  1.00  0.00           H  
ATOM   1024  C   GLU A 762     -29.182 -33.157 -47.361  1.00  0.00           C  
ATOM   1025  O   GLU A 762     -30.159 -33.865 -47.110  1.00  0.00           O  
ATOM   1026  CB  GLU A 762     -29.127 -30.905 -46.261  1.00  0.00           C  
ATOM   1027  HB1 GLU A 762     -28.893 -30.400 -47.227  1.00  0.00           H  
ATOM   1028  HB2 GLU A 762     -30.239 -30.953 -46.329  1.00  0.00           H  
ATOM   1029  CG  GLU A 762     -28.710 -30.016 -45.089  1.00  0.00           C  
ATOM   1030  HG1 GLU A 762     -29.078 -28.975 -45.245  1.00  0.00           H  
ATOM   1031  HG2 GLU A 762     -27.609 -29.839 -45.112  1.00  0.00           H  
ATOM   1032  CD  GLU A 762     -29.135 -30.526 -43.709  1.00  0.00           C  
ATOM   1033  OE1 GLU A 762     -30.284 -30.983 -43.534  1.00  0.00           O  
ATOM   1034  OE2 GLU A 762     -28.299 -30.433 -42.778  1.00  0.00           O  
ATOM   1035  N   ALA A 763     -28.658 -33.081 -48.587  1.00  0.00           N  
ATOM   1036  HN  ALA A 763     -27.842 -32.491 -48.749  1.00  0.00           H  
ATOM   1037  CA  ALA A 763     -29.235 -33.830 -49.698  1.00  0.00           C  
ATOM   1038  HA  ALA A 763     -30.300 -33.519 -49.810  1.00  0.00           H  
ATOM   1039  C   ALA A 763     -29.204 -35.328 -49.454  1.00  0.00           C  
ATOM   1040  O   ALA A 763     -30.154 -36.021 -49.818  1.00  0.00           O  
ATOM   1041  CB  ALA A 763     -28.509 -33.512 -51.002  1.00  0.00           C  
ATOM   1042  HB1 ALA A 763     -28.950 -34.084 -51.851  1.00  0.00           H  
ATOM   1043  HB2 ALA A 763     -27.411 -33.684 -50.915  1.00  0.00           H  
ATOM   1044  HB3 ALA A 763     -28.492 -32.416 -51.208  1.00  0.00           H  
ATOM   1045  N   TYR A 764     -28.163 -35.844 -48.789  1.00  0.00           N  
ATOM   1046  HN  TYR A 764     -27.381 -35.253 -48.509  1.00  0.00           H  
ATOM   1047  CA  TYR A 764     -28.169 -37.269 -48.473  1.00  0.00           C  
ATOM   1048  HA  TYR A 764     -28.259 -37.841 -49.426  1.00  0.00           H  
ATOM   1049  C   TYR A 764     -29.354 -37.614 -47.593  1.00  0.00           C  
ATOM   1050  O   TYR A 764     -29.919 -38.699 -47.718  1.00  0.00           O  
ATOM   1051  CB  TYR A 764     -26.876 -37.704 -47.764  1.00  0.00           C  
ATOM   1052  HB1 TYR A 764     -27.025 -38.695 -47.276  1.00  0.00           H  
ATOM   1053  HB2 TYR A 764     -26.701 -37.065 -46.867  1.00  0.00           H  
ATOM   1054  CG  TYR A 764     -25.631 -37.735 -48.627  1.00  0.00           C  
ATOM   1055  CD1 TYR A 764     -25.564 -38.527 -49.766  1.00  0.00           C  
ATOM   1056  HD1 TYR A 764     -26.431 -39.149 -50.047  1.00  0.00           H  
ATOM   1057  CD2 TYR A 764     -24.524 -36.974 -48.295  1.00  0.00           C  
ATOM   1058  HD2 TYR A 764     -24.553 -36.343 -47.390  1.00  0.00           H  
ATOM   1059  CE1 TYR A 764     -24.435 -38.548 -50.548  1.00  0.00           C  
ATOM   1060  HE1 TYR A 764     -24.396 -39.181 -51.450  1.00  0.00           H  
ATOM   1061  CE2 TYR A 764     -23.388 -36.988 -49.070  1.00  0.00           C  
ATOM   1062  HE2 TYR A 764     -22.515 -36.376 -48.789  1.00  0.00           H  
ATOM   1063  CZ  TYR A 764     -23.352 -37.772 -50.197  1.00  0.00           C  
ATOM   1064  OH  TYR A 764     -22.226 -37.795 -50.981  1.00  0.00           O  
ATOM   1065  HH  TYR A 764     -22.201 -38.337 -51.761  1.00  0.00           H  
ATOM   1066  N   VAL A 765     -29.734 -36.714 -46.680  1.00  0.00           N  
ATOM   1067  HN  VAL A 765     -29.201 -35.852 -46.567  1.00  0.00           H  
ATOM   1068  CA  VAL A 765     -30.911 -36.956 -45.840  1.00  0.00           C  
ATOM   1069  HA  VAL A 765     -30.831 -37.990 -45.431  1.00  0.00           H  
ATOM   1070  C   VAL A 765     -32.177 -36.884 -46.678  1.00  0.00           C  
ATOM   1071  O   VAL A 765     -33.051 -37.748 -46.575  1.00  0.00           O  
ATOM   1072  CB  VAL A 765     -30.956 -35.978 -44.647  1.00  0.00           C  
ATOM   1073  HB  VAL A 765     -30.984 -34.943 -45.060  1.00  0.00           H  
ATOM   1074  CG1 VAL A 765     -32.239 -36.184 -43.816  1.00  0.00           C  
ATOM   1075 1HG1 VAL A 765     -32.272 -35.477 -42.954  1.00  0.00           H  
ATOM   1076 2HG1 VAL A 765     -32.350 -37.243 -43.485  1.00  0.00           H  
ATOM   1077 3HG1 VAL A 765     -33.155 -36.107 -44.447  1.00  0.00           H  
ATOM   1078  CG2 VAL A 765     -29.703 -36.091 -43.756  1.00  0.00           C  
ATOM   1079 1HG2 VAL A 765     -29.736 -35.384 -42.894  1.00  0.00           H  
ATOM   1080 2HG2 VAL A 765     -28.770 -35.958 -44.352  1.00  0.00           H  
ATOM   1081 3HG2 VAL A 765     -29.545 -37.140 -43.412  1.00  0.00           H  
ATOM   1082  N   MET A 766     -32.283 -35.884 -47.550  1.00  0.00           N  
ATOM   1083  HN  MET A 766     -31.554 -35.172 -47.601  1.00  0.00           H  
ATOM   1084  CA  MET A 766     -33.442 -35.806 -48.433  1.00  0.00           C  
ATOM   1085  HA  MET A 766     -34.360 -35.774 -47.801  1.00  0.00           H  
ATOM   1086  C   MET A 766     -33.549 -37.003 -49.369  1.00  0.00           C  
ATOM   1087  O   MET A 766     -34.654 -37.322 -49.827  1.00  0.00           O  
ATOM   1088  CB  MET A 766     -33.384 -34.530 -49.251  1.00  0.00           C  
ATOM   1089  HB1 MET A 766     -34.183 -34.523 -50.029  1.00  0.00           H  
ATOM   1090  HB2 MET A 766     -32.484 -34.524 -49.909  1.00  0.00           H  
ATOM   1091  CG  MET A 766     -33.443 -33.267 -48.408  1.00  0.00           C  
ATOM   1092  HG1 MET A 766     -34.475 -33.031 -48.058  1.00  0.00           H  
ATOM   1093  HG2 MET A 766     -32.971 -33.396 -47.406  1.00  0.00           H  
ATOM   1094  SD  MET A 766     -32.713 -31.937 -49.347  1.00  0.00           S  
ATOM   1095  CE  MET A 766     -32.763 -30.672 -48.086  1.00  0.00           C  
ATOM   1096  HE1 MET A 766     -32.307 -29.841 -48.673  1.00  0.00           H  
ATOM   1097  HE2 MET A 766     -32.278 -30.919 -47.113  1.00  0.00           H  
ATOM   1098  HE3 MET A 766     -33.757 -30.468 -47.624  1.00  0.00           H  
ATOM   1099  N   ALA A 767     -32.422 -37.656 -49.692  1.00  0.00           N  
ATOM   1100  HN  ALA A 767     -31.534 -37.320 -49.320  1.00  0.00           H  
ATOM   1101  CA  ALA A 767     -32.424 -38.825 -50.553  1.00  0.00           C  
ATOM   1102  HA  ALA A 767     -33.197 -38.677 -51.343  1.00  0.00           H  
ATOM   1103  C   ALA A 767     -32.758 -40.092 -49.793  1.00  0.00           C  
ATOM   1104  O   ALA A 767     -32.984 -41.128 -50.410  1.00  0.00           O  
ATOM   1105  CB  ALA A 767     -31.062 -38.987 -51.237  1.00  0.00           C  
ATOM   1106  HB1 ALA A 767     -30.816 -38.054 -51.796  1.00  0.00           H  
ATOM   1107  HB2 ALA A 767     -31.021 -39.892 -51.887  1.00  0.00           H  
ATOM   1108  HB3 ALA A 767     -30.259 -39.272 -50.517  1.00  0.00           H  
ATOM   1109  N   SER A 768     -32.830 -40.028 -48.479  1.00  0.00           N  
ATOM   1110  HN  SER A 768     -32.694 -39.126 -48.023  1.00  0.00           H  
ATOM   1111  CA  SER A 768     -33.095 -41.193 -47.659  1.00  0.00           C  
ATOM   1112  HA  SER A 768     -32.801 -42.101 -48.236  1.00  0.00           H  
ATOM   1113  C   SER A 768     -34.561 -41.336 -47.255  1.00  0.00           C  
ATOM   1114  O   SER A 768     -34.875 -42.254 -46.498  1.00  0.00           O  
ATOM   1115  CB  SER A 768     -32.246 -41.134 -46.399  1.00  0.00           C  
ATOM   1116  HB1 SER A 768     -31.175 -40.904 -46.609  1.00  0.00           H  
ATOM   1117  HB2 SER A 768     -32.093 -42.135 -45.932  1.00  0.00           H  
ATOM   1118  OG  SER A 768     -32.843 -40.207 -45.522  1.00  0.00           O  
ATOM   1119  HG  SER A 768     -32.313 -40.170 -44.735  1.00  0.00           H  
ATOM   1120  N   VAL A 769     -35.451 -40.425 -47.672  1.00  0.00           N  
ATOM   1121  HN  VAL A 769     -35.145 -39.625 -48.226  1.00  0.00           H  
ATOM   1122  CA  VAL A 769     -36.860 -40.583 -47.329  1.00  0.00           C  
ATOM   1123  HA  VAL A 769     -36.928 -40.897 -46.261  1.00  0.00           H  
ATOM   1124  C   VAL A 769     -37.465 -41.687 -48.194  1.00  0.00           C  
ATOM   1125  O   VAL A 769     -37.216 -41.772 -49.406  1.00  0.00           O  
ATOM   1126  CB  VAL A 769     -37.626 -39.259 -47.493  1.00  0.00           C  
ATOM   1127  HB  VAL A 769     -38.697 -39.440 -47.241  1.00  0.00           H  
ATOM   1128  CG1 VAL A 769     -37.083 -38.210 -46.541  1.00  0.00           C  
ATOM   1129 1HG1 VAL A 769     -37.138 -38.575 -45.489  1.00  0.00           H  
ATOM   1130 2HG1 VAL A 769     -37.597 -37.229 -46.667  1.00  0.00           H  
ATOM   1131 3HG1 VAL A 769     -36.050 -37.893 -46.817  1.00  0.00           H  
ATOM   1132  CG2 VAL A 769     -37.553 -38.773 -48.893  1.00  0.00           C  
ATOM   1133 1HG2 VAL A 769     -37.952 -39.544 -49.593  1.00  0.00           H  
ATOM   1134 2HG2 VAL A 769     -36.520 -38.456 -49.169  1.00  0.00           H  
ATOM   1135 3HG2 VAL A 769     -38.067 -37.792 -49.019  1.00  0.00           H  
ATOM   1136  N   ASP A 770     -38.312 -42.512 -47.586  1.00  0.00           N  
ATOM   1137  HN  ASP A 770     -38.572 -42.330 -46.617  1.00  0.00           H  
ATOM   1138  CA  ASP A 770     -38.883 -43.676 -48.270  1.00  0.00           C  
ATOM   1139  HA  ASP A 770     -38.896 -43.488 -49.369  1.00  0.00           H  
ATOM   1140  C   ASP A 770     -40.320 -43.783 -47.759  1.00  0.00           C  
ATOM   1141  O   ASP A 770     -40.575 -44.367 -46.709  1.00  0.00           O  
ATOM   1142  CB  ASP A 770     -38.057 -44.922 -47.983  1.00  0.00           C  
ATOM   1143  HB1 ASP A 770     -38.059 -45.157 -46.893  1.00  0.00           H  
ATOM   1144  HB2 ASP A 770     -36.970 -44.719 -48.124  1.00  0.00           H  
ATOM   1145  CG  ASP A 770     -38.493 -46.130 -48.799  1.00  0.00           C  
ATOM   1146  OD1 ASP A 770     -39.272 -45.962 -49.758  1.00  0.00           O  
ATOM   1147  OD2 ASP A 770     -38.053 -47.261 -48.474  1.00  0.00           O  
ATOM   1148  N   ASN A 771     -41.245 -43.140 -48.465  1.00  0.00           N  
ATOM   1149  HN  ASN A 771     -40.974 -42.637 -49.310  1.00  0.00           H  
ATOM   1150  CA  ASN A 771     -42.643 -43.145 -48.047  1.00  0.00           C  
ATOM   1151  HA  ASN A 771     -42.913 -44.169 -47.699  1.00  0.00           H  
ATOM   1152  C   ASN A 771     -43.493 -42.796 -49.249  1.00  0.00           C  
ATOM   1153  O   ASN A 771     -43.124 -41.891 -50.004  1.00  0.00           O  
ATOM   1154  CB  ASN A 771     -42.896 -42.154 -46.913  1.00  0.00           C  
ATOM   1155  HB1 ASN A 771     -42.536 -41.134 -47.183  1.00  0.00           H  
ATOM   1156  HB2 ASN A 771     -42.225 -42.356 -46.046  1.00  0.00           H  
ATOM   1157  CG  ASN A 771     -44.345 -42.124 -46.485  1.00  0.00           C  
ATOM   1158  ND2 ASN A 771     -44.712 -42.965 -45.510  1.00  0.00           N  
ATOM   1159 1HD2 ASN A 771     -44.051 -43.578 -45.033  1.00  0.00           H  
ATOM   1160 2HD2 ASN A 771     -45.690 -42.945 -45.221  1.00  0.00           H  
ATOM   1161  OD1 ASN A 771     -45.135 -41.391 -47.055  1.00  0.00           O  
ATOM   1162  N   PRO A 772     -44.631 -43.453 -49.452  1.00  0.00           N  
ATOM   1163  CA  PRO A 772     -45.406 -43.176 -50.666  1.00  0.00           C  
ATOM   1164  HA  PRO A 772     -44.802 -43.454 -51.561  1.00  0.00           H  
ATOM   1165  C   PRO A 772     -45.851 -41.743 -50.789  1.00  0.00           C  
ATOM   1166  O   PRO A 772     -46.142 -41.313 -51.907  1.00  0.00           O  
ATOM   1167  CB  PRO A 772     -46.609 -44.123 -50.550  1.00  0.00           C  
ATOM   1168  HB1 PRO A 772     -47.567 -43.603 -50.316  1.00  0.00           H  
ATOM   1169  HB2 PRO A 772     -46.930 -44.560 -51.524  1.00  0.00           H  
ATOM   1170  CG  PRO A 772     -46.224 -45.134 -49.546  1.00  0.00           C  
ATOM   1171  HG1 PRO A 772     -47.099 -45.590 -49.027  1.00  0.00           H  
ATOM   1172  HG2 PRO A 772     -45.823 -46.070 -50.000  1.00  0.00           H  
ATOM   1173  CD  PRO A 772     -45.262 -44.478 -48.607  1.00  0.00           C  
ATOM   1174  HD1 PRO A 772     -44.549 -45.174 -48.107  1.00  0.00           H  
ATOM   1175  HD2 PRO A 772     -45.718 -44.091 -47.666  1.00  0.00           H  
ATOM   1176  N   HIS A 773     -45.896 -40.967 -49.703  1.00  0.00           N  
ATOM   1177  HN  HIS A 773     -45.543 -41.318 -48.813  1.00  0.00           H  
ATOM   1178  CA  HIS A 773     -46.450 -39.617 -49.786  1.00  0.00           C  
ATOM   1179  HA  HIS A 773     -46.871 -39.488 -50.810  1.00  0.00           H  
ATOM   1180  C   HIS A 773     -45.399 -38.539 -49.582  1.00  0.00           C  
ATOM   1181  O   HIS A 773     -45.745 -37.381 -49.328  1.00  0.00           O  
ATOM   1182  CB  HIS A 773     -47.596 -39.458 -48.793  1.00  0.00           C  
ATOM   1183  HB1 HIS A 773     -47.230 -39.522 -47.742  1.00  0.00           H  
ATOM   1184  HB2 HIS A 773     -47.979 -38.411 -48.784  1.00  0.00           H  
ATOM   1185  CG  HIS A 773     -48.695 -40.430 -49.039  1.00  0.00           C  
ATOM   1186  CD2 HIS A 773     -49.521 -40.580 -50.102  1.00  0.00           C  
ATOM   1187  HD2 HIS A 773     -49.560 -39.939 -50.998  1.00  0.00           H  
ATOM   1188  ND1 HIS A 773     -48.954 -41.487 -48.195  1.00  0.00           N  
ATOM   1189  HD1 HIS A 773     -48.467 -41.675 -47.319  1.00  0.00           H  
ATOM   1190  CE1 HIS A 773     -49.933 -42.220 -48.699  1.00  0.00           C  
ATOM   1191  HE1 HIS A 773     -50.368 -43.123 -48.238  1.00  0.00           H  
ATOM   1192  NE2 HIS A 773     -50.301 -41.684 -49.851  1.00  0.00           N  
ATOM   1193  HE2 HIS A 773     -51.044 -42.034 -50.456  1.00  0.00           H  
ATOM   1194  N   VAL A 774     -44.123 -38.895 -49.736  1.00  0.00           N  
ATOM   1195  HN  VAL A 774     -43.911 -39.873 -49.932  1.00  0.00           H  
ATOM   1196  CA  VAL A 774     -43.020 -37.953 -49.637  1.00  0.00           C  
ATOM   1197  HA  VAL A 774     -43.425 -36.916 -49.692  1.00  0.00           H  
ATOM   1198  C   VAL A 774     -42.103 -38.189 -50.831  1.00  0.00           C  
ATOM   1199  O   VAL A 774     -41.685 -39.322 -51.080  1.00  0.00           O  
ATOM   1200  CB  VAL A 774     -42.238 -38.115 -48.319  1.00  0.00           C  
ATOM   1201  HB  VAL A 774     -41.814 -39.146 -48.286  1.00  0.00           H  
ATOM   1202  CG1 VAL A 774     -41.094 -37.127 -48.273  1.00  0.00           C  
ATOM   1203 1HG1 VAL A 774     -40.528 -37.244 -47.319  1.00  0.00           H  
ATOM   1204 2HG1 VAL A 774     -41.440 -36.079 -48.428  1.00  0.00           H  
ATOM   1205 3HG1 VAL A 774     -40.431 -37.213 -49.166  1.00  0.00           H  
ATOM   1206  CG2 VAL A 774     -43.160 -37.942 -47.141  1.00  0.00           C  
ATOM   1207 1HG2 VAL A 774     -42.594 -38.059 -46.187  1.00  0.00           H  
ATOM   1208 2HG2 VAL A 774     -44.035 -38.631 -47.193  1.00  0.00           H  
ATOM   1209 3HG2 VAL A 774     -43.710 -36.973 -47.182  1.00  0.00           H  
ATOM   1210  N   CYS A 775     -41.805 -37.130 -51.574  1.00  0.00           N  
ATOM   1211  HN  CYS A 775     -42.242 -36.230 -51.377  1.00  0.00           H  
ATOM   1212  CA  CYS A 775     -40.860 -37.253 -52.663  1.00  0.00           C  
ATOM   1213  HA  CYS A 775     -41.104 -38.171 -53.247  1.00  0.00           H  
ATOM   1214  C   CYS A 775     -39.452 -37.384 -52.113  1.00  0.00           C  
ATOM   1215  O   CYS A 775     -39.117 -36.826 -51.057  1.00  0.00           O  
ATOM   1216  CB  CYS A 775     -40.936 -36.053 -53.586  1.00  0.00           C  
ATOM   1217  HB1 CYS A 775     -40.743 -35.111 -53.021  1.00  0.00           H  
ATOM   1218  HB2 CYS A 775     -40.064 -36.037 -54.281  1.00  0.00           H  
ATOM   1219  SG  CYS A 775     -42.479 -35.934 -54.505  1.00  0.00           S  
ATOM   1220  N   ARG A 776     -38.637 -38.149 -52.838  1.00  0.00           N  
ATOM   1221  HN  ARG A 776     -39.022 -38.585 -53.676  1.00  0.00           H  
ATOM   1222  CA  ARG A 776     -37.240 -38.410 -52.527  1.00  0.00           C  
ATOM   1223  HA  ARG A 776     -37.022 -38.064 -51.490  1.00  0.00           H  
ATOM   1224  C   ARG A 776     -36.386 -37.625 -53.509  1.00  0.00           C  
ATOM   1225  O   ARG A 776     -36.727 -37.528 -54.689  1.00  0.00           O  
ATOM   1226  CB  ARG A 776     -36.937 -39.920 -52.636  1.00  0.00           C  
ATOM   1227  HB1 ARG A 776     -37.681 -40.499 -52.041  1.00  0.00           H  
ATOM   1228  HB2 ARG A 776     -37.178 -40.281 -53.663  1.00  0.00           H  
ATOM   1229  CG  ARG A 776     -35.538 -40.342 -52.259  1.00  0.00           C  
ATOM   1230  HG1 ARG A 776     -34.785 -39.911 -52.959  1.00  0.00           H  
ATOM   1231  HG2 ARG A 776     -35.208 -39.846 -51.316  1.00  0.00           H  
ATOM   1232  CD  ARG A 776     -35.397 -41.869 -52.162  1.00  0.00           C  
ATOM   1233  HD1 ARG A 776     -34.695 -42.159 -51.346  1.00  0.00           H  
ATOM   1234  HD2 ARG A 776     -36.329 -42.337 -51.767  1.00  0.00           H  
ATOM   1235  NE  ARG A 776     -35.006 -42.463 -53.429  1.00  0.00           N  
ATOM   1236  HE  ARG A 776     -35.698 -43.024 -53.926  1.00  0.00           H  
ATOM   1237  CZ  ARG A 776     -33.804 -42.323 -53.983  1.00  0.00           C  
ATOM   1238  NH1 ARG A 776     -32.855 -41.599 -53.403  1.00  0.00           N  
ATOM   1239 1HH1 ARG A 776     -31.934 -41.492 -53.828  1.00  0.00           H  
ATOM   1240 2HH1 ARG A 776     -33.051 -41.145 -52.511  1.00  0.00           H  
ATOM   1241  NH2 ARG A 776     -33.551 -42.911 -55.137  1.00  0.00           N  
ATOM   1242 1HH2 ARG A 776     -32.630 -42.804 -55.562  1.00  0.00           H  
ATOM   1243 2HH2 ARG A 776     -34.280 -43.467 -55.583  1.00  0.00           H  
ATOM   1244  N   LEU A 777     -35.334 -36.990 -53.001  1.00  0.00           N  
ATOM   1245  HN  LEU A 777     -35.232 -36.920 -51.989  1.00  0.00           H  
ATOM   1246  CA  LEU A 777     -34.324 -36.392 -53.865  1.00  0.00           C  
ATOM   1247  HA  LEU A 777     -34.831 -35.824 -54.679  1.00  0.00           H  
ATOM   1248  C   LEU A 777     -33.485 -37.501 -54.481  1.00  0.00           C  
ATOM   1249  O   LEU A 777     -33.073 -38.424 -53.771  1.00  0.00           O  
ATOM   1250  CB  LEU A 777     -33.451 -35.433 -53.056  1.00  0.00           C  
ATOM   1251  HB1 LEU A 777     -34.106 -34.679 -52.560  1.00  0.00           H  
ATOM   1252  HB2 LEU A 777     -33.041 -35.976 -52.173  1.00  0.00           H  
ATOM   1253  CG  LEU A 777     -32.317 -34.712 -53.760  1.00  0.00           C  
ATOM   1254  HG  LEU A 777     -31.598 -35.450 -54.187  1.00  0.00           H  
ATOM   1255  CD1 LEU A 777     -32.903 -33.869 -54.851  1.00  0.00           C  
ATOM   1256 1HD1 LEU A 777     -32.070 -33.339 -55.368  1.00  0.00           H  
ATOM   1257 2HD1 LEU A 777     -33.690 -33.172 -54.480  1.00  0.00           H  
ATOM   1258 3HD1 LEU A 777     -33.540 -34.456 -55.553  1.00  0.00           H  
ATOM   1259  CD2 LEU A 777     -31.616 -33.821 -52.751  1.00  0.00           C  
ATOM   1260 1HD2 LEU A 777     -30.783 -33.291 -53.268  1.00  0.00           H  
ATOM   1261 2HD2 LEU A 777     -31.274 -34.381 -51.850  1.00  0.00           H  
ATOM   1262 3HD2 LEU A 777     -32.316 -33.121 -52.238  1.00  0.00           H  
ATOM   1263  N   LEU A 778     -33.262 -37.452 -55.800  1.00  0.00           N  
ATOM   1264  HN  LEU A 778     -33.560 -36.645 -56.347  1.00  0.00           H  
ATOM   1265  CA  LEU A 778     -32.580 -38.583 -56.445  1.00  0.00           C  
ATOM   1266  HA  LEU A 778     -32.639 -39.460 -55.759  1.00  0.00           H  
ATOM   1267  C   LEU A 778     -31.115 -38.311 -56.737  1.00  0.00           C  
ATOM   1268  O   LEU A 778     -30.287 -39.229 -56.701  1.00  0.00           O  
ATOM   1269  CB  LEU A 778     -33.266 -38.963 -57.763  1.00  0.00           C  
ATOM   1270  HB1 LEU A 778     -32.711 -39.797 -58.253  1.00  0.00           H  
ATOM   1271  HB2 LEU A 778     -33.116 -38.154 -58.516  1.00  0.00           H  
ATOM   1272  CG  LEU A 778     -34.756 -39.314 -57.664  1.00  0.00           C  
ATOM   1273  HG  LEU A 778     -35.310 -38.406 -57.328  1.00  0.00           H  
ATOM   1274  CD1 LEU A 778     -35.255 -39.697 -59.030  1.00  0.00           C  
ATOM   1275 1HD1 LEU A 778     -35.076 -38.882 -59.769  1.00  0.00           H  
ATOM   1276 2HD1 LEU A 778     -36.328 -39.998 -59.004  1.00  0.00           H  
ATOM   1277 3HD1 LEU A 778     -34.814 -40.663 -59.371  1.00  0.00           H  
ATOM   1278  CD2 LEU A 778     -35.001 -40.430 -56.652  1.00  0.00           C  
ATOM   1279 1HD2 LEU A 778     -34.631 -40.146 -55.639  1.00  0.00           H  
ATOM   1280 2HD2 LEU A 778     -34.560 -41.396 -56.993  1.00  0.00           H  
ATOM   1281 3HD2 LEU A 778     -36.074 -40.731 -56.626  1.00  0.00           H  
ATOM   1282  N   GLY A 779     -30.784 -37.086 -57.100  1.00  0.00           N  
ATOM   1283  HN  GLY A 779     -31.477 -36.338 -57.093  1.00  0.00           H  
ATOM   1284  CA  GLY A 779     -29.419 -36.823 -57.509  1.00  0.00           C  
ATOM   1285  HA1 GLY A 779     -29.212 -37.194 -58.540  1.00  0.00           H  
ATOM   1286  HA2 GLY A 779     -28.687 -37.459 -56.958  1.00  0.00           H  
ATOM   1287  C   GLY A 779     -29.115 -35.355 -57.364  1.00  0.00           C  
ATOM   1288  O   GLY A 779     -29.993 -34.537 -57.084  1.00  0.00           O  
ATOM   1289  N   ILE A 780     -27.849 -35.031 -57.582  1.00  0.00           N  
ATOM   1290  HN  ILE A 780     -27.182 -35.758 -57.840  1.00  0.00           H  
ATOM   1291  CA  ILE A 780     -27.398 -33.660 -57.460  1.00  0.00           C  
ATOM   1292  HA  ILE A 780     -28.213 -32.982 -57.806  1.00  0.00           H  
ATOM   1293  C   ILE A 780     -26.199 -33.479 -58.363  1.00  0.00           C  
ATOM   1294  O   ILE A 780     -25.370 -34.383 -58.507  1.00  0.00           O  
ATOM   1295  CB  ILE A 780     -27.070 -33.331 -55.994  1.00  0.00           C  
ATOM   1296  HB  ILE A 780     -27.964 -33.578 -55.375  1.00  0.00           H  
ATOM   1297  CG1 ILE A 780     -26.759 -31.850 -55.807  1.00  0.00           C  
ATOM   1298 1HG1 ILE A 780     -27.563 -31.208 -56.236  1.00  0.00           H  
ATOM   1299 2HG1 ILE A 780     -25.913 -31.527 -56.457  1.00  0.00           H  
ATOM   1300  CG2 ILE A 780     -25.904 -34.183 -55.505  1.00  0.00           C  
ATOM   1301 1HG2 ILE A 780     -25.666 -33.944 -54.442  1.00  0.00           H  
ATOM   1302 2HG2 ILE A 780     -25.010 -34.080 -56.163  1.00  0.00           H  
ATOM   1303 3HG2 ILE A 780     -26.095 -35.272 -55.653  1.00  0.00           H  
ATOM   1304  CD1 ILE A 780     -26.503 -31.517 -54.374  1.00  0.00           C  
ATOM   1305 1HD1 ILE A 780     -26.276 -30.434 -54.237  1.00  0.00           H  
ATOM   1306 2HD1 ILE A 780     -25.699 -32.159 -53.945  1.00  0.00           H  
ATOM   1307 3HD1 ILE A 780     -27.349 -31.840 -53.724  1.00  0.00           H  
ATOM   1308  N   CYS A 781     -26.094 -32.300 -58.962  1.00  0.00           N  
ATOM   1309  HN  CYS A 781     -26.845 -31.618 -58.854  1.00  0.00           H  
ATOM   1310  CA  CYS A 781     -24.935 -31.957 -59.768  1.00  0.00           C  
ATOM   1311  HA  CYS A 781     -24.168 -32.759 -59.654  1.00  0.00           H  
ATOM   1312  C   CYS A 781     -24.377 -30.666 -59.208  1.00  0.00           C  
ATOM   1313  O   CYS A 781     -25.102 -29.680 -59.066  1.00  0.00           O  
ATOM   1314  CB  CYS A 781     -25.268 -31.803 -61.252  1.00  0.00           C  
ATOM   1315  HB1 CYS A 781     -25.833 -32.682 -61.640  1.00  0.00           H  
ATOM   1316  HB2 CYS A 781     -26.041 -31.017 -61.421  1.00  0.00           H  
ATOM   1317  SG  CYS A 781     -23.786 -31.492 -62.214  1.00  0.00           S  
ATOM   1318  N   LEU A 782     -23.101 -30.690 -58.864  1.00  0.00           N  
ATOM   1319  HN  LEU A 782     -22.543 -31.504 -59.120  1.00  0.00           H  
ATOM   1320  CA  LEU A 782     -22.456 -29.607 -58.136  1.00  0.00           C  
ATOM   1321  HA  LEU A 782     -23.241 -29.017 -57.607  1.00  0.00           H  
ATOM   1322  C   LEU A 782     -21.731 -28.685 -59.113  1.00  0.00           C  
ATOM   1323  O   LEU A 782     -20.554 -28.403 -59.004  1.00  0.00           O  
ATOM   1324  CB  LEU A 782     -21.503 -30.183 -57.100  1.00  0.00           C  
ATOM   1325  HB1 LEU A 782     -20.707 -30.795 -57.584  1.00  0.00           H  
ATOM   1326  HB2 LEU A 782     -20.867 -29.385 -56.652  1.00  0.00           H  
ATOM   1327  CG  LEU A 782     -22.233 -30.984 -56.013  1.00  0.00           C  
ATOM   1328  HG  LEU A 782     -22.828 -31.784 -56.513  1.00  0.00           H  
ATOM   1329  CD1 LEU A 782     -21.225 -31.651 -55.092  1.00  0.00           C  
ATOM   1330 1HD1 LEU A 782     -20.524 -32.285 -55.684  1.00  0.00           H  
ATOM   1331 2HD1 LEU A 782     -21.722 -32.228 -54.277  1.00  0.00           H  
ATOM   1332 3HD1 LEU A 782     -20.683 -30.909 -54.460  1.00  0.00           H  
ATOM   1333  CD2 LEU A 782     -23.186 -30.121 -55.208  1.00  0.00           C  
ATOM   1334 1HD2 LEU A 782     -23.926 -29.632 -55.884  1.00  0.00           H  
ATOM   1335 2HD2 LEU A 782     -22.644 -29.379 -54.576  1.00  0.00           H  
ATOM   1336 3HD2 LEU A 782     -23.683 -30.698 -54.393  1.00  0.00           H  
ATOM   1337  N   THR A 783     -22.530 -28.155 -60.033  1.00  0.00           N  
ATOM   1338  HN  THR A 783     -23.479 -28.518 -60.120  1.00  0.00           H  
ATOM   1339  CA  THR A 783     -22.116 -27.082 -60.922  1.00  0.00           C  
ATOM   1340  HA  THR A 783     -21.136 -27.347 -61.382  1.00  0.00           H  
ATOM   1341  C   THR A 783     -21.964 -25.781 -60.137  1.00  0.00           C  
ATOM   1342  O   THR A 783     -22.254 -25.713 -58.936  1.00  0.00           O  
ATOM   1343  CB  THR A 783     -23.155 -26.905 -62.027  1.00  0.00           C  
ATOM   1344  HB  THR A 783     -23.107 -25.853 -62.395  1.00  0.00           H  
ATOM   1345  CG2 THR A 783     -22.890 -27.812 -63.161  1.00  0.00           C  
ATOM   1346 1HG2 THR A 783     -23.649 -27.683 -63.968  1.00  0.00           H  
ATOM   1347 2HG2 THR A 783     -22.822 -28.874 -62.829  1.00  0.00           H  
ATOM   1348 3HG2 THR A 783     -21.853 -27.688 -63.551  1.00  0.00           H  
ATOM   1349  OG1 THR A 783     -24.472 -27.145 -61.493  1.00  0.00           O  
ATOM   1350  HG1 THR A 783     -25.118 -27.035 -62.180  1.00  0.00           H  
ATOM   1351  N   SER A 784     -21.529 -24.724 -60.837  1.00  0.00           N  
ATOM   1352  HN  SER A 784     -21.305 -24.827 -61.827  1.00  0.00           H  
ATOM   1353  CA  SER A 784     -21.374 -23.424 -60.188  1.00  0.00           C  
ATOM   1354  HA  SER A 784     -20.552 -23.500 -59.439  1.00  0.00           H  
ATOM   1355  C   SER A 784     -22.655 -23.036 -59.460  1.00  0.00           C  
ATOM   1356  O   SER A 784     -22.635 -22.710 -58.270  1.00  0.00           O  
ATOM   1357  CB  SER A 784     -20.989 -22.367 -61.224  1.00  0.00           C  
ATOM   1358  HB1 SER A 784     -20.638 -21.424 -60.743  1.00  0.00           H  
ATOM   1359  HB2 SER A 784     -21.882 -21.961 -61.754  1.00  0.00           H  
ATOM   1360  OG  SER A 784     -20.024 -22.888 -62.135  1.00  0.00           O  
ATOM   1361  HG  SER A 784     -19.785 -22.231 -62.779  1.00  0.00           H  
ATOM   1362  N   THR A 785     -23.787 -23.146 -60.142  1.00  0.00           N  
ATOM   1363  HN  THR A 785     -23.734 -23.216 -61.158  1.00  0.00           H  
ATOM   1364  CA  THR A 785     -25.097 -23.172 -59.520  1.00  0.00           C  
ATOM   1365  HA  THR A 785     -25.021 -22.736 -58.497  1.00  0.00           H  
ATOM   1366  C   THR A 785     -25.547 -24.625 -59.407  1.00  0.00           C  
ATOM   1367  O   THR A 785     -25.526 -25.361 -60.400  1.00  0.00           O  
ATOM   1368  CB  THR A 785     -26.096 -22.355 -60.334  1.00  0.00           C  
ATOM   1369  HB  THR A 785     -27.132 -22.622 -60.019  1.00  0.00           H  
ATOM   1370  CG2 THR A 785     -25.874 -20.851 -60.117  1.00  0.00           C  
ATOM   1371 1HG2 THR A 785     -26.009 -20.593 -59.041  1.00  0.00           H  
ATOM   1372 2HG2 THR A 785     -26.526 -20.234 -60.778  1.00  0.00           H  
ATOM   1373 3HG2 THR A 785     -24.884 -20.516 -60.505  1.00  0.00           H  
ATOM   1374  OG1 THR A 785     -25.922 -22.688 -61.722  1.00  0.00           O  
ATOM   1375  HG1 THR A 785     -26.059 -23.618 -61.856  1.00  0.00           H  
ATOM   1376  N   VAL A 786     -25.921 -25.031 -58.188  1.00  0.00           N  
ATOM   1377  HN  VAL A 786     -25.967 -24.342 -57.437  1.00  0.00           H  
ATOM   1378  CA  VAL A 786     -26.265 -26.413 -57.886  1.00  0.00           C  
ATOM   1379  HA  VAL A 786     -25.452 -27.075 -58.266  1.00  0.00           H  
ATOM   1380  C   VAL A 786     -27.570 -26.800 -58.572  1.00  0.00           C  
ATOM   1381  O   VAL A 786     -28.544 -26.034 -58.584  1.00  0.00           O  
ATOM   1382  CB  VAL A 786     -26.374 -26.593 -56.359  1.00  0.00           C  
ATOM   1383  HB  VAL A 786     -27.062 -25.810 -55.963  1.00  0.00           H  
ATOM   1384  CG1 VAL A 786     -26.954 -27.958 -56.011  1.00  0.00           C  
ATOM   1385 1HG1 VAL A 786     -27.033 -28.088 -54.906  1.00  0.00           H  
ATOM   1386 2HG1 VAL A 786     -26.372 -28.784 -56.482  1.00  0.00           H  
ATOM   1387 3HG1 VAL A 786     -27.933 -28.130 -56.517  1.00  0.00           H  
ATOM   1388  CG2 VAL A 786     -25.011 -26.405 -55.705  1.00  0.00           C  
ATOM   1389 1HG2 VAL A 786     -25.090 -26.535 -54.600  1.00  0.00           H  
ATOM   1390 2HG2 VAL A 786     -24.551 -25.426 -55.976  1.00  0.00           H  
ATOM   1391 3HG2 VAL A 786     -24.241 -27.078 -56.149  1.00  0.00           H  
ATOM   1392  N   GLN A 787     -27.603 -28.011 -59.114  1.00  0.00           N  
ATOM   1393  HN  GLN A 787     -26.761 -28.584 -59.065  1.00  0.00           H  
ATOM   1394  CA  GLN A 787     -28.770 -28.563 -59.772  1.00  0.00           C  
ATOM   1395  HA  GLN A 787     -29.596 -27.817 -59.712  1.00  0.00           H  
ATOM   1396  C   GLN A 787     -29.204 -29.824 -59.040  1.00  0.00           C  
ATOM   1397  O   GLN A 787     -28.370 -30.641 -58.641  1.00  0.00           O  
ATOM   1398  CB  GLN A 787     -28.475 -28.842 -61.246  1.00  0.00           C  
ATOM   1399  HB1 GLN A 787     -27.645 -29.579 -61.355  1.00  0.00           H  
ATOM   1400  HB2 GLN A 787     -29.300 -29.428 -61.715  1.00  0.00           H  
ATOM   1401  CG  GLN A 787     -28.188 -27.577 -62.038  1.00  0.00           C  
ATOM   1402  HG1 GLN A 787     -29.045 -26.866 -61.980  1.00  0.00           H  
ATOM   1403  HG2 GLN A 787     -27.407 -26.959 -61.536  1.00  0.00           H  
ATOM   1404  CD  GLN A 787     -27.813 -27.862 -63.480  1.00  0.00           C  
ATOM   1405  NE2 GLN A 787     -26.516 -27.994 -63.760  1.00  0.00           N  
ATOM   1406 1HE2 GLN A 787     -26.264 -28.186 -64.730  1.00  0.00           H  
ATOM   1407 2HE2 GLN A 787     -25.791 -27.936 -63.045  1.00  0.00           H  
ATOM   1408  OE1 GLN A 787     -28.683 -27.932 -64.337  1.00  0.00           O  
ATOM   1409  N   LEU A 788     -30.511 -29.960 -58.832  1.00  0.00           N  
ATOM   1410  HN  LEU A 788     -31.142 -29.265 -59.231  1.00  0.00           H  
ATOM   1411  CA  LEU A 788     -31.082 -31.051 -58.064  1.00  0.00           C  
ATOM   1412  HA  LEU A 788     -30.264 -31.732 -57.732  1.00  0.00           H  
ATOM   1413  C   LEU A 788     -32.028 -31.814 -58.969  1.00  0.00           C  
ATOM   1414  O   LEU A 788     -32.728 -31.214 -59.788  1.00  0.00           O  
ATOM   1415  CB  LEU A 788     -31.825 -30.514 -56.827  1.00  0.00           C  
ATOM   1416  HB1 LEU A 788     -32.777 -30.010 -57.113  1.00  0.00           H  
ATOM   1417  HB2 LEU A 788     -32.244 -31.345 -56.213  1.00  0.00           H  
ATOM   1418  CG  LEU A 788     -30.933 -29.587 -55.980  1.00  0.00           C  
ATOM   1419  HG  LEU A 788     -30.241 -29.064 -56.681  1.00  0.00           H  
ATOM   1420  CD1 LEU A 788     -31.737 -28.516 -55.259  1.00  0.00           C  
ATOM   1421 1HD1 LEU A 788     -32.368 -27.944 -55.979  1.00  0.00           H  
ATOM   1422 2HD1 LEU A 788     -31.082 -27.843 -54.658  1.00  0.00           H  
ATOM   1423 3HD1 LEU A 788     -32.344 -28.945 -54.428  1.00  0.00           H  
ATOM   1424  CD2 LEU A 788     -30.074 -30.366 -54.999  1.00  0.00           C  
ATOM   1425 1HD2 LEU A 788     -29.485 -31.151 -55.528  1.00  0.00           H  
ATOM   1426 2HD2 LEU A 788     -30.681 -30.795 -54.168  1.00  0.00           H  
ATOM   1427 3HD2 LEU A 788     -29.419 -29.693 -54.398  1.00  0.00           H  
ATOM   1428  N   ILE A 789     -32.026 -33.133 -58.850  1.00  0.00           N  
ATOM   1429  HN  ILE A 789     -31.482 -33.559 -58.100  1.00  0.00           H  
ATOM   1430  CA  ILE A 789     -32.773 -33.996 -59.752  1.00  0.00           C  
ATOM   1431  HA  ILE A 789     -33.341 -33.355 -60.465  1.00  0.00           H  
ATOM   1432  C   ILE A 789     -33.764 -34.825 -58.955  1.00  0.00           C  
ATOM   1433  O   ILE A 789     -33.390 -35.489 -57.977  1.00  0.00           O  
ATOM   1434  CB  ILE A 789     -31.842 -34.921 -60.561  1.00  0.00           C  
ATOM   1435  HB  ILE A 789     -31.040 -35.298 -59.885  1.00  0.00           H  
ATOM   1436  CG1 ILE A 789     -31.189 -34.161 -61.716  1.00  0.00           C  
ATOM   1437 1HG1 ILE A 789     -30.822 -34.875 -62.489  1.00  0.00           H  
ATOM   1438 2HG1 ILE A 789     -31.963 -33.617 -62.307  1.00  0.00           H  
ATOM   1439  CG2 ILE A 789     -32.623 -36.104 -61.089  1.00  0.00           C  
ATOM   1440 1HG2 ILE A 789     -31.950 -36.773 -61.674  1.00  0.00           H  
ATOM   1441 2HG2 ILE A 789     -33.514 -35.787 -61.679  1.00  0.00           H  
ATOM   1442 3HG2 ILE A 789     -33.154 -36.652 -60.276  1.00  0.00           H  
ATOM   1443  CD1 ILE A 789     -30.088 -33.221 -61.311  1.00  0.00           C  
ATOM   1444 1HD1 ILE A 789     -29.612 -32.667 -62.153  1.00  0.00           H  
ATOM   1445 2HD1 ILE A 789     -29.314 -33.765 -60.720  1.00  0.00           H  
ATOM   1446 3HD1 ILE A 789     -30.455 -32.507 -60.538  1.00  0.00           H  
ATOM   1447  N   MET A 790     -35.014 -34.827 -59.413  1.00  0.00           N  
ATOM   1448  HN  MET A 790     -35.267 -34.179 -60.159  1.00  0.00           H  
ATOM   1449  CA  MET A 790     -36.028 -35.721 -58.885  1.00  0.00           C  
ATOM   1450  HA  MET A 790     -35.522 -36.607 -58.436  1.00  0.00           H  
ATOM   1451  C   MET A 790     -36.888 -36.192 -60.046  1.00  0.00           C  
ATOM   1452  O   MET A 790     -36.739 -35.754 -61.195  1.00  0.00           O  
ATOM   1453  CB  MET A 790     -36.887 -35.044 -57.800  1.00  0.00           C  
ATOM   1454  HB1 MET A 790     -37.424 -35.809 -57.192  1.00  0.00           H  
ATOM   1455  HB2 MET A 790     -36.239 -34.596 -57.011  1.00  0.00           H  
ATOM   1456  CG  MET A 790     -37.884 -33.988 -58.350  1.00  0.00           C  
ATOM   1457  HG1 MET A 790     -37.364 -33.269 -59.025  1.00  0.00           H  
ATOM   1458  HG2 MET A 790     -38.588 -34.452 -59.080  1.00  0.00           H  
ATOM   1459  SD  MET A 790     -38.791 -33.110 -57.057  1.00  0.00           S  
ATOM   1460  CE  MET A 790     -39.830 -34.413 -56.378  1.00  0.00           C  
ATOM   1461  HE1 MET A 790     -40.390 -33.871 -55.580  1.00  0.00           H  
ATOM   1462  HE2 MET A 790     -39.284 -35.323 -56.037  1.00  0.00           H  
ATOM   1463  HE3 MET A 790     -40.466 -34.946 -57.123  1.00  0.00           H  
ATOM   1464  N   GLN A 791     -37.803 -37.086 -59.718  1.00  0.00           N  
ATOM   1465  HN  GLN A 791     -37.846 -37.412 -58.752  1.00  0.00           H  
ATOM   1466  CA  GLN A 791     -38.747 -37.621 -60.676  1.00  0.00           C  
ATOM   1467  HA  GLN A 791     -38.189 -38.094 -61.518  1.00  0.00           H  
ATOM   1468  C   GLN A 791     -39.628 -36.501 -61.222  1.00  0.00           C  
ATOM   1469  O   GLN A 791     -40.049 -35.605 -60.485  1.00  0.00           O  
ATOM   1470  CB  GLN A 791     -39.583 -38.685 -59.962  1.00  0.00           C  
ATOM   1471  HB1 GLN A 791     -40.272 -38.197 -59.234  1.00  0.00           H  
ATOM   1472  HB2 GLN A 791     -38.935 -39.269 -59.267  1.00  0.00           H  
ATOM   1473  CG  GLN A 791     -40.354 -39.619 -60.838  1.00  0.00           C  
ATOM   1474  HG1 GLN A 791     -41.082 -39.072 -61.482  1.00  0.00           H  
ATOM   1475  HG2 GLN A 791     -39.712 -40.055 -61.639  1.00  0.00           H  
ATOM   1476  CD  GLN A 791     -41.038 -40.704 -60.014  1.00  0.00           C  
ATOM   1477  NE2 GLN A 791     -40.794 -41.982 -60.355  1.00  0.00           N  
ATOM   1478 1HE2 GLN A 791     -41.252 -42.708 -59.804  1.00  0.00           H  
ATOM   1479 2HE2 GLN A 791     -40.216 -42.239 -61.155  1.00  0.00           H  
ATOM   1480  OE1 GLN A 791     -41.730 -40.397 -59.057  1.00  0.00           O  
ATOM   1481  N   LEU A 792     -39.889 -36.535 -62.524  1.00  0.00           N  
ATOM   1482  HN  LEU A 792     -39.472 -37.263 -63.105  1.00  0.00           H  
ATOM   1483  CA  LEU A 792     -40.762 -35.546 -63.127  1.00  0.00           C  
ATOM   1484  HA  LEU A 792     -40.595 -34.568 -62.618  1.00  0.00           H  
ATOM   1485  C   LEU A 792     -42.217 -35.951 -62.933  1.00  0.00           C  
ATOM   1486  O   LEU A 792     -42.619 -37.063 -63.297  1.00  0.00           O  
ATOM   1487  CB  LEU A 792     -40.447 -35.382 -64.611  1.00  0.00           C  
ATOM   1488  HB1 LEU A 792     -40.456 -36.373 -65.122  1.00  0.00           H  
ATOM   1489  HB2 LEU A 792     -39.377 -35.104 -64.752  1.00  0.00           H  
ATOM   1490  CG  LEU A 792     -41.352 -34.399 -65.344  1.00  0.00           C  
ATOM   1491  HG  LEU A 792     -42.398 -34.592 -65.010  1.00  0.00           H  
ATOM   1492  CD1 LEU A 792     -41.008 -32.938 -64.979  1.00  0.00           C  
ATOM   1493 1HD1 LEU A 792     -41.039 -32.799 -63.873  1.00  0.00           H  
ATOM   1494 2HD1 LEU A 792     -41.667 -32.210 -65.508  1.00  0.00           H  
ATOM   1495 3HD1 LEU A 792     -40.031 -32.620 -65.411  1.00  0.00           H  
ATOM   1496  CD2 LEU A 792     -41.311 -34.583 -66.813  1.00  0.00           C  
ATOM   1497 1HD2 LEU A 792     -41.559 -35.638 -67.076  1.00  0.00           H  
ATOM   1498 2HD2 LEU A 792     -40.334 -34.265 -67.245  1.00  0.00           H  
ATOM   1499 3HD2 LEU A 792     -41.970 -33.855 -67.342  1.00  0.00           H  
ATOM   1500  N   MET A 793     -43.016 -35.030 -62.387  1.00  0.00           N  
ATOM   1501  HN  MET A 793     -42.616 -34.134 -62.108  1.00  0.00           H  
ATOM   1502  CA  MET A 793     -44.440 -35.261 -62.176  1.00  0.00           C  
ATOM   1503  HA  MET A 793     -44.651 -36.353 -62.259  1.00  0.00           H  
ATOM   1504  C   MET A 793     -45.200 -34.521 -63.260  1.00  0.00           C  
ATOM   1505  O   MET A 793     -45.397 -33.301 -63.143  1.00  0.00           O  
ATOM   1506  CB  MET A 793     -44.866 -34.770 -60.795  1.00  0.00           C  
ATOM   1507  HB1 MET A 793     -45.941 -34.996 -60.602  1.00  0.00           H  
ATOM   1508  HB2 MET A 793     -44.909 -33.656 -60.760  1.00  0.00           H  
ATOM   1509  CG  MET A 793     -43.996 -35.311 -59.705  1.00  0.00           C  
ATOM   1510  HG1 MET A 793     -44.136 -34.749 -58.752  1.00  0.00           H  
ATOM   1511  HG2 MET A 793     -42.921 -35.077 -59.886  1.00  0.00           H  
ATOM   1512  SD  MET A 793     -44.256 -37.063 -59.476  1.00  0.00           S  
ATOM   1513  CE  MET A 793     -43.479 -37.381 -57.885  1.00  0.00           C  
ATOM   1514  HE1 MET A 793     -43.641 -38.475 -57.742  1.00  0.00           H  
ATOM   1515  HE2 MET A 793     -43.850 -36.742 -57.050  1.00  0.00           H  
ATOM   1516  HE3 MET A 793     -42.415 -37.055 -57.813  1.00  0.00           H  
ATOM   1517  N   PRO A 794     -45.634 -35.192 -64.331  1.00  0.00           N  
ATOM   1518  CA  PRO A 794     -46.312 -34.478 -65.434  1.00  0.00           C  
ATOM   1519  HA  PRO A 794     -45.608 -33.740 -65.884  1.00  0.00           H  
ATOM   1520  C   PRO A 794     -47.596 -33.767 -65.025  1.00  0.00           C  
ATOM   1521  O   PRO A 794     -48.051 -32.889 -65.766  1.00  0.00           O  
ATOM   1522  CB  PRO A 794     -46.609 -35.586 -66.456  1.00  0.00           C  
ATOM   1523  HB1 PRO A 794     -47.590 -35.466 -66.971  1.00  0.00           H  
ATOM   1524  HB2 PRO A 794     -45.971 -35.533 -67.369  1.00  0.00           H  
ATOM   1525  CG  PRO A 794     -46.479 -36.877 -65.708  1.00  0.00           C  
ATOM   1526  HG1 PRO A 794     -47.459 -37.286 -65.367  1.00  0.00           H  
ATOM   1527  HG2 PRO A 794     -46.186 -37.733 -66.360  1.00  0.00           H  
ATOM   1528  CD  PRO A 794     -45.517 -36.639 -64.582  1.00  0.00           C  
ATOM   1529  HD1 PRO A 794     -44.478 -36.991 -64.780  1.00  0.00           H  
ATOM   1530  HD2 PRO A 794     -45.688 -37.279 -63.685  1.00  0.00           H  
ATOM   1531  N   PHE A 795     -48.234 -34.171 -63.929  1.00  0.00           N  
ATOM   1532  HN  PHE A 795     -47.831 -34.916 -63.361  1.00  0.00           H  
ATOM   1533  CA  PHE A 795     -49.520 -33.558 -63.519  1.00  0.00           C  
ATOM   1534  HA  PHE A 795     -50.075 -33.307 -64.453  1.00  0.00           H  
ATOM   1535  C   PHE A 795     -49.253 -32.247 -62.792  1.00  0.00           C  
ATOM   1536  O   PHE A 795     -50.188 -31.526 -62.654  1.00  0.00           O  
ATOM   1537  CB  PHE A 795     -50.400 -34.508 -62.718  1.00  0.00           C  
ATOM   1538  HB1 PHE A 795     -49.791 -35.001 -61.925  1.00  0.00           H  
ATOM   1539  HB2 PHE A 795     -51.113 -33.919 -62.094  1.00  0.00           H  
ATOM   1540  CG  PHE A 795     -51.153 -35.550 -63.491  1.00  0.00           C  
ATOM   1541  CD1 PHE A 795     -52.350 -35.243 -64.108  1.00  0.00           C  
ATOM   1542  HD1 PHE A 795     -52.751 -34.218 -64.043  1.00  0.00           H  
ATOM   1543  CD2 PHE A 795     -50.685 -36.847 -63.562  1.00  0.00           C  
ATOM   1544  HD2 PHE A 795     -49.743 -37.117 -63.057  1.00  0.00           H  
ATOM   1545  CE1 PHE A 795     -53.050 -36.209 -64.806  1.00  0.00           C  
ATOM   1546  HE1 PHE A 795     -54.001 -35.950 -65.302  1.00  0.00           H  
ATOM   1547  CE2 PHE A 795     -51.388 -37.809 -64.261  1.00  0.00           C  
ATOM   1548  HE2 PHE A 795     -51.000 -38.840 -64.318  1.00  0.00           H  
ATOM   1549  CZ  PHE A 795     -52.565 -37.488 -64.883  1.00  0.00           C  
ATOM   1550  HZ  PHE A 795     -53.121 -38.257 -65.445  1.00  0.00           H  
ATOM   1551  N   GLY A 796     -48.010 -31.976 -62.403  1.00  0.00           N  
ATOM   1552  HN  GLY A 796     -47.288 -32.674 -62.579  1.00  0.00           H  
ATOM   1553  CA  GLY A 796     -47.618 -30.726 -61.733  1.00  0.00           C  
ATOM   1554  HA1 GLY A 796     -46.545 -30.499 -61.934  1.00  0.00           H  
ATOM   1555  HA2 GLY A 796     -48.097 -29.852 -62.233  1.00  0.00           H  
ATOM   1556  C   GLY A 796     -47.893 -30.695 -60.237  1.00  0.00           C  
ATOM   1557  O   GLY A 796     -48.137 -31.751 -59.668  1.00  0.00           O  
ATOM   1558  N   CYS A 797     -47.852 -29.499 -59.643  1.00  0.00           N  
ATOM   1559  HN  CYS A 797     -47.611 -28.663 -60.175  1.00  0.00           H  
ATOM   1560  CA  CYS A 797     -48.154 -29.412 -58.238  1.00  0.00           C  
ATOM   1561  HA  CYS A 797     -47.790 -30.340 -57.739  1.00  0.00           H  
ATOM   1562  C   CYS A 797     -49.667 -29.319 -58.045  1.00  0.00           C  
ATOM   1563  O   CYS A 797     -50.414 -28.982 -58.964  1.00  0.00           O  
ATOM   1564  CB  CYS A 797     -47.429 -28.213 -57.623  1.00  0.00           C  
ATOM   1565  HB1 CYS A 797     -46.328 -28.328 -57.758  1.00  0.00           H  
ATOM   1566  HB2 CYS A 797     -47.502 -28.258 -56.511  1.00  0.00           H  
ATOM   1567  SG  CYS A 797     -47.957 -26.554 -58.214  1.00  0.00           S  
ATOM   1568  N   LEU A 798     -50.108 -29.645 -56.834  1.00  0.00           N  
ATOM   1569  HN  LEU A 798     -49.434 -29.858 -56.099  1.00  0.00           H  
ATOM   1570  CA  LEU A 798     -51.545 -29.705 -56.531  1.00  0.00           C  
ATOM   1571  HA  LEU A 798     -52.033 -30.345 -57.302  1.00  0.00           H  
ATOM   1572  C   LEU A 798     -52.222 -28.330 -56.559  1.00  0.00           C  
ATOM   1573  O   LEU A 798     -53.417 -28.235 -56.859  1.00  0.00           O  
ATOM   1574  CB  LEU A 798     -51.752 -30.363 -55.173  1.00  0.00           C  
ATOM   1575  HB1 LEU A 798     -51.324 -29.697 -54.388  1.00  0.00           H  
ATOM   1576  HB2 LEU A 798     -51.079 -31.249 -55.102  1.00  0.00           H  
ATOM   1577  CG  LEU A 798     -53.144 -30.780 -54.745  1.00  0.00           C  
ATOM   1578  HG  LEU A 798     -53.752 -29.867 -54.546  1.00  0.00           H  
ATOM   1579  CD1 LEU A 798     -53.809 -31.586 -55.815  1.00  0.00           C  
ATOM   1580 1HD1 LEU A 798     -53.927 -31.014 -56.765  1.00  0.00           H  
ATOM   1581 2HD1 LEU A 798     -54.787 -31.991 -55.465  1.00  0.00           H  
ATOM   1582 3HD1 LEU A 798     -53.270 -32.547 -55.988  1.00  0.00           H  
ATOM   1583  CD2 LEU A 798     -52.985 -31.548 -53.469  1.00  0.00           C  
ATOM   1584 1HD2 LEU A 798     -52.489 -30.947 -52.671  1.00  0.00           H  
ATOM   1585 2HD2 LEU A 798     -52.446 -32.509 -53.642  1.00  0.00           H  
ATOM   1586 3HD2 LEU A 798     -53.963 -31.953 -53.119  1.00  0.00           H  
ATOM   1587  N   LEU A 799     -51.485 -27.256 -56.275  1.00  0.00           N  
ATOM   1588  HN  LEU A 799     -50.522 -27.368 -55.958  1.00  0.00           H  
ATOM   1589  CA  LEU A 799     -52.055 -25.918 -56.418  1.00  0.00           C  
ATOM   1590  HA  LEU A 799     -52.955 -25.844 -55.765  1.00  0.00           H  
ATOM   1591  C   LEU A 799     -52.480 -25.672 -57.857  1.00  0.00           C  
ATOM   1592  O   LEU A 799     -53.598 -25.223 -58.113  1.00  0.00           O  
ATOM   1593  CB  LEU A 799     -51.043 -24.859 -55.974  1.00  0.00           C  
ATOM   1594  HB1 LEU A 799     -50.081 -25.019 -56.515  1.00  0.00           H  
ATOM   1595  HB2 LEU A 799     -50.730 -25.067 -54.924  1.00  0.00           H  
ATOM   1596  CG  LEU A 799     -51.453 -23.393 -56.097  1.00  0.00           C  
ATOM   1597  HG  LEU A 799     -51.769 -23.221 -57.153  1.00  0.00           H  
ATOM   1598  CD1 LEU A 799     -52.676 -23.082 -55.188  1.00  0.00           C  
ATOM   1599 1HD1 LEU A 799     -53.530 -23.767 -55.397  1.00  0.00           H  
ATOM   1600 2HD1 LEU A 799     -52.983 -22.013 -55.271  1.00  0.00           H  
ATOM   1601 3HD1 LEU A 799     -52.395 -23.100 -54.109  1.00  0.00           H  
ATOM   1602  CD2 LEU A 799     -50.281 -22.453 -55.810  1.00  0.00           C  
ATOM   1603 1HD2 LEU A 799     -49.404 -22.676 -56.462  1.00  0.00           H  
ATOM   1604 2HD2 LEU A 799     -50.000 -22.471 -54.731  1.00  0.00           H  
ATOM   1605 3HD2 LEU A 799     -50.588 -21.384 -55.893  1.00  0.00           H  
ATOM   1606  N   ASP A 800     -51.586 -25.926 -58.818  1.00  0.00           N  
ATOM   1607  HN  ASP A 800     -50.646 -26.240 -58.577  1.00  0.00           H  
ATOM   1608  CA  ASP A 800     -51.969 -25.749 -60.216  1.00  0.00           C  
ATOM   1609  HA  ASP A 800     -52.396 -24.726 -60.337  1.00  0.00           H  
ATOM   1610  C   ASP A 800     -53.023 -26.764 -60.646  1.00  0.00           C  
ATOM   1611  O   ASP A 800     -53.888 -26.449 -61.469  1.00  0.00           O  
ATOM   1612  CB  ASP A 800     -50.735 -25.866 -61.114  1.00  0.00           C  
ATOM   1613  HB1 ASP A 800     -50.214 -26.839 -60.955  1.00  0.00           H  
ATOM   1614  HB2 ASP A 800     -51.027 -25.991 -62.183  1.00  0.00           H  
ATOM   1615  CG  ASP A 800     -49.777 -24.700 -60.943  1.00  0.00           C  
ATOM   1616  OD1 ASP A 800     -50.197 -23.672 -60.347  1.00  0.00           O  
ATOM   1617  OD2 ASP A 800     -48.600 -24.836 -61.365  1.00  0.00           O  
ATOM   1618  N   TYR A 801     -52.979 -27.972 -60.094  1.00  0.00           N  
ATOM   1619  HN  TYR A 801     -52.257 -28.190 -59.407  1.00  0.00           H  
ATOM   1620  CA  TYR A 801     -53.956 -28.986 -60.464  1.00  0.00           C  
ATOM   1621  HA  TYR A 801     -53.994 -29.053 -61.576  1.00  0.00           H  
ATOM   1622  C   TYR A 801     -55.345 -28.597 -59.952  1.00  0.00           C  
ATOM   1623  O   TYR A 801     -56.345 -28.704 -60.683  1.00  0.00           O  
ATOM   1624  CB  TYR A 801     -53.523 -30.350 -59.906  1.00  0.00           C  
ATOM   1625  HB1 TYR A 801     -53.450 -30.323 -58.794  1.00  0.00           H  
ATOM   1626  HB2 TYR A 801     -52.456 -30.563 -60.151  1.00  0.00           H  
ATOM   1627  CG  TYR A 801     -54.417 -31.471 -60.363  1.00  0.00           C  
ATOM   1628  CD1 TYR A 801     -54.153 -32.161 -61.542  1.00  0.00           C  
ATOM   1629  HD1 TYR A 801     -53.262 -31.900 -62.138  1.00  0.00           H  
ATOM   1630  CD2 TYR A 801     -55.559 -31.810 -59.636  1.00  0.00           C  
ATOM   1631  HD2 TYR A 801     -55.793 -31.263 -58.707  1.00  0.00           H  
ATOM   1632  CE1 TYR A 801     -54.990 -33.166 -61.974  1.00  0.00           C  
ATOM   1633  HE1 TYR A 801     -54.767 -33.716 -62.904  1.00  0.00           H  
ATOM   1634  CE2 TYR A 801     -56.389 -32.806 -60.055  1.00  0.00           C  
ATOM   1635  HE2 TYR A 801     -57.277 -33.074 -59.459  1.00  0.00           H  
ATOM   1636  CZ  TYR A 801     -56.113 -33.478 -61.229  1.00  0.00           C  
ATOM   1637  OH  TYR A 801     -56.968 -34.463 -61.649  1.00  0.00           O  
ATOM   1638  HH  TYR A 801     -57.739 -34.677 -61.137  1.00  0.00           H  
ATOM   1639  N   VAL A 802     -55.428 -28.133 -58.701  1.00  0.00           N  
ATOM   1640  HN  VAL A 802     -54.591 -28.041 -58.125  1.00  0.00           H  
ATOM   1641  CA  VAL A 802     -56.740 -27.759 -58.173  1.00  0.00           C  
ATOM   1642  HA  VAL A 802     -57.445 -28.590 -58.410  1.00  0.00           H  
ATOM   1643  C   VAL A 802     -57.277 -26.502 -58.840  1.00  0.00           C  
ATOM   1644  O   VAL A 802     -58.482 -26.387 -59.043  1.00  0.00           O  
ATOM   1645  CB  VAL A 802     -56.706 -27.607 -56.640  1.00  0.00           C  
ATOM   1646  HB  VAL A 802     -55.969 -26.826 -56.338  1.00  0.00           H  
ATOM   1647  CG1 VAL A 802     -58.042 -27.264 -56.170  1.00  0.00           C  
ATOM   1648 1HG1 VAL A 802     -58.276 -26.290 -56.660  1.00  0.00           H  
ATOM   1649 2HG1 VAL A 802     -58.141 -27.247 -55.059  1.00  0.00           H  
ATOM   1650 3HG1 VAL A 802     -58.804 -28.058 -56.353  1.00  0.00           H  
ATOM   1651  CG2 VAL A 802     -56.388 -28.928 -55.975  1.00  0.00           C  
ATOM   1652 1HG2 VAL A 802     -55.366 -29.190 -56.335  1.00  0.00           H  
ATOM   1653 2HG2 VAL A 802     -57.150 -29.722 -56.158  1.00  0.00           H  
ATOM   1654 3HG2 VAL A 802     -56.487 -28.911 -54.864  1.00  0.00           H  
ATOM   1655  N   ARG A 803     -56.418 -25.566 -59.251  1.00  0.00           N  
ATOM   1656  HN  ARG A 803     -55.419 -25.670 -59.075  1.00  0.00           H  
ATOM   1657  CA  ARG A 803     -56.927 -24.389 -59.957  1.00  0.00           C  
ATOM   1658  HA  ARG A 803     -57.770 -23.963 -59.365  1.00  0.00           H  
ATOM   1659  C   ARG A 803     -57.448 -24.744 -61.344  1.00  0.00           C  
ATOM   1660  O   ARG A 803     -58.446 -24.179 -61.804  1.00  0.00           O  
ATOM   1661  CB  ARG A 803     -55.846 -23.320 -60.087  1.00  0.00           C  
ATOM   1662  HB1 ARG A 803     -54.949 -23.731 -60.606  1.00  0.00           H  
ATOM   1663  HB2 ARG A 803     -56.151 -22.543 -60.826  1.00  0.00           H  
ATOM   1664  CG  ARG A 803     -55.460 -22.690 -58.793  1.00  0.00           C  
ATOM   1665  HG1 ARG A 803     -56.348 -22.281 -58.257  1.00  0.00           H  
ATOM   1666  HG2 ARG A 803     -55.145 -23.454 -58.045  1.00  0.00           H  
ATOM   1667  CD  ARG A 803     -54.405 -21.643 -58.986  1.00  0.00           C  
ATOM   1668  HD1 ARG A 803     -53.486 -22.057 -59.462  1.00  0.00           H  
ATOM   1669  HD2 ARG A 803     -54.682 -20.910 -59.780  1.00  0.00           H  
ATOM   1670  NE  ARG A 803     -54.118 -20.992 -57.717  1.00  0.00           N  
ATOM   1671  HE  ARG A 803     -54.710 -21.223 -56.919  1.00  0.00           H  
ATOM   1672  CZ  ARG A 803     -53.139 -20.120 -57.528  1.00  0.00           C  
ATOM   1673  NH1 ARG A 803     -52.345 -19.789 -58.536  1.00  0.00           N  
ATOM   1674 1HH1 ARG A 803     -51.591 -19.118 -58.390  1.00  0.00           H  
ATOM   1675 2HH1 ARG A 803     -52.503 -20.184 -59.463  1.00  0.00           H  
ATOM   1676  NH2 ARG A 803     -52.934 -19.606 -56.323  1.00  0.00           N  
ATOM   1677 1HH2 ARG A 803     -52.180 -18.935 -56.177  1.00  0.00           H  
ATOM   1678 2HH2 ARG A 803     -53.545 -19.861 -55.547  1.00  0.00           H  
ATOM   1679  N   GLU A 804     -56.744 -25.635 -62.050  1.00  0.00           N  
ATOM   1680  HN  GLU A 804     -55.939 -26.081 -61.611  1.00  0.00           H  
ATOM   1681  CA  GLU A 804     -57.081 -25.993 -63.419  1.00  0.00           C  
ATOM   1682  HA  GLU A 804     -57.303 -25.058 -63.985  1.00  0.00           H  
ATOM   1683  C   GLU A 804     -58.290 -26.909 -63.507  1.00  0.00           C  
ATOM   1684  O   GLU A 804     -58.923 -26.958 -64.561  1.00  0.00           O  
ATOM   1685  CB  GLU A 804     -55.874 -26.702 -64.092  1.00  0.00           C  
ATOM   1686  HB1 GLU A 804     -56.211 -27.224 -65.018  1.00  0.00           H  
ATOM   1687  HB2 GLU A 804     -55.556 -27.574 -63.475  1.00  0.00           H  
ATOM   1688  CG  GLU A 804     -54.655 -25.812 -64.407  1.00  0.00           C  
ATOM   1689  HG1 GLU A 804     -54.440 -25.120 -63.560  1.00  0.00           H  
ATOM   1690  HG2 GLU A 804     -54.903 -25.065 -65.196  1.00  0.00           H  
ATOM   1691  CD  GLU A 804     -53.401 -26.616 -64.789  1.00  0.00           C  
ATOM   1692  OE1 GLU A 804     -53.534 -27.743 -65.313  1.00  0.00           O  
ATOM   1693  OE2 GLU A 804     -52.273 -26.126 -64.545  1.00  0.00           O  
ATOM   1694  N   HIS A 805     -58.607 -27.659 -62.445  1.00  0.00           N  
ATOM   1695  HN  HIS A 805     -58.027 -27.601 -61.608  1.00  0.00           H  
ATOM   1696  CA  HIS A 805     -59.757 -28.558 -62.446  1.00  0.00           C  
ATOM   1697  HA  HIS A 805     -60.213 -28.538 -63.463  1.00  0.00           H  
ATOM   1698  C   HIS A 805     -60.826 -28.148 -61.437  1.00  0.00           C  
ATOM   1699  O   HIS A 805     -61.616 -29.000 -61.016  1.00  0.00           O  
ATOM   1700  CB  HIS A 805     -59.338 -29.995 -62.141  1.00  0.00           C  
ATOM   1701  HB1 HIS A 805     -60.236 -30.648 -62.035  1.00  0.00           H  
ATOM   1702  HB2 HIS A 805     -58.925 -30.069 -61.108  1.00  0.00           H  
ATOM   1703  CG  HIS A 805     -58.381 -30.581 -63.128  1.00  0.00           C  
ATOM   1704  CD2 HIS A 805     -58.589 -31.368 -64.209  1.00  0.00           C  
ATOM   1705  HD2 HIS A 805     -59.562 -31.744 -64.568  1.00  0.00           H  
ATOM   1706  ND1 HIS A 805     -57.023 -30.345 -63.081  1.00  0.00           N  
ATOM   1707  HD1 HIS A 805     -56.549 -29.766 -62.388  1.00  0.00           H  
ATOM   1708  CE1 HIS A 805     -56.431 -30.986 -64.073  1.00  0.00           C  
ATOM   1709  HE1 HIS A 805     -55.348 -30.998 -64.280  1.00  0.00           H  
ATOM   1710  NE2 HIS A 805     -57.360 -31.611 -64.775  1.00  0.00           N  
ATOM   1711  HE2 HIS A 805     -57.192 -32.182 -65.603  1.00  0.00           H  
ATOM   1712  N   LYS A 806     -60.905 -26.869 -61.058  1.00  0.00           N  
ATOM   1713  HN  LYS A 806     -60.400 -26.144 -61.567  1.00  0.00           H  
ATOM   1714  CA  LYS A 806     -61.732 -26.529 -59.896  1.00  0.00           C  
ATOM   1715  HA  LYS A 806     -61.363 -27.123 -59.028  1.00  0.00           H  
ATOM   1716  C   LYS A 806     -63.207 -26.845 -60.083  1.00  0.00           C  
ATOM   1717  O   LYS A 806     -63.939 -26.858 -59.092  1.00  0.00           O  
ATOM   1718  CB  LYS A 806     -61.615 -25.046 -59.533  1.00  0.00           C  
ATOM   1719  HB1 LYS A 806     -60.544 -24.755 -59.423  1.00  0.00           H  
ATOM   1720  HB2 LYS A 806     -61.968 -24.872 -58.490  1.00  0.00           H  
ATOM   1721  CG  LYS A 806     -62.313 -24.121 -60.483  1.00  0.00           C  
ATOM   1722  HG1 LYS A 806     -61.989 -24.291 -61.536  1.00  0.00           H  
ATOM   1723  HG2 LYS A 806     -63.391 -24.381 -60.594  1.00  0.00           H  
ATOM   1724  CD  LYS A 806     -62.125 -22.673 -60.064  1.00  0.00           C  
ATOM   1725  HD1 LYS A 806     -61.047 -22.409 -59.958  1.00  0.00           H  
ATOM   1726  HD2 LYS A 806     -62.442 -22.502 -59.009  1.00  0.00           H  
ATOM   1727  CE  LYS A 806     -62.842 -21.744 -61.026  1.00  0.00           C  
ATOM   1728  HE1 LYS A 806     -62.480 -21.881 -62.072  1.00  0.00           H  
ATOM   1729  HE2 LYS A 806     -63.905 -22.047 -61.170  1.00  0.00           H  
ATOM   1730  NZ  LYS A 806     -62.734 -20.322 -60.593  1.00  0.00           N  
ATOM   1731  HZ1 LYS A 806     -63.216 -19.698 -61.240  1.00  0.00           H  
ATOM   1732  HZ2 LYS A 806     -61.761 -20.045 -60.461  1.00  0.00           H  
ATOM   1733  HZ3 LYS A 806     -63.065 -20.197 -59.636  1.00  0.00           H  
ATOM   1734  N   ASP A 807     -63.652 -27.142 -61.299  1.00  0.00           N  
ATOM   1735  HN  ASP A 807     -62.994 -27.119 -62.078  1.00  0.00           H  
ATOM   1736  CA  ASP A 807     -65.040 -27.500 -61.570  1.00  0.00           C  
ATOM   1737  HA  ASP A 807     -65.657 -27.149 -60.710  1.00  0.00           H  
ATOM   1738  C   ASP A 807     -65.258 -28.999 -61.717  1.00  0.00           C  
ATOM   1739  O   ASP A 807     -66.308 -29.417 -62.206  1.00  0.00           O  
ATOM   1740  CB  ASP A 807     -65.550 -26.789 -62.836  1.00  0.00           C  
ATOM   1741  HB1 ASP A 807     -64.916 -27.046 -63.716  1.00  0.00           H  
ATOM   1742  HB2 ASP A 807     -66.519 -27.227 -63.172  1.00  0.00           H  
ATOM   1743  CG  ASP A 807     -65.667 -25.266 -62.674  1.00  0.00           C  
ATOM   1744  OD1 ASP A 807     -66.093 -24.819 -61.586  1.00  0.00           O  
ATOM   1745  OD2 ASP A 807     -65.440 -24.524 -63.661  1.00  0.00           O  
ATOM   1746  N   ASN A 808     -64.288 -29.817 -61.348  1.00  0.00           N  
ATOM   1747  HN  ASN A 808     -63.417 -29.446 -60.968  1.00  0.00           H  
ATOM   1748  CA  ASN A 808     -64.476 -31.252 -61.490  1.00  0.00           C  
ATOM   1749  HA  ASN A 808     -65.572 -31.456 -61.518  1.00  0.00           H  
ATOM   1750  C   ASN A 808     -63.885 -32.022 -60.328  1.00  0.00           C  
ATOM   1751  O   ASN A 808     -63.782 -33.251 -60.407  1.00  0.00           O  
ATOM   1752  CB  ASN A 808     -63.870 -31.734 -62.809  1.00  0.00           C  
ATOM   1753  HB1 ASN A 808     -62.821 -31.376 -62.927  1.00  0.00           H  
ATOM   1754  HB2 ASN A 808     -63.680 -32.832 -62.790  1.00  0.00           H  
ATOM   1755  CG  ASN A 808     -64.715 -31.347 -63.990  1.00  0.00           C  
ATOM   1756  ND2 ASN A 808     -65.884 -31.972 -64.117  1.00  0.00           N  
ATOM   1757 1HD2 ASN A 808     -66.458 -31.709 -64.919  1.00  0.00           H  
ATOM   1758 2HD2 ASN A 808     -66.201 -32.687 -63.462  1.00  0.00           H  
ATOM   1759  OD1 ASN A 808     -64.334 -30.486 -64.778  1.00  0.00           O  
ATOM   1760  N   ILE A 809     -63.517 -31.355 -59.253  1.00  0.00           N  
ATOM   1761  HN  ILE A 809     -63.689 -30.350 -59.209  1.00  0.00           H  
ATOM   1762  CA  ILE A 809     -62.874 -32.012 -58.130  1.00  0.00           C  
ATOM   1763  HA  ILE A 809     -62.496 -33.006 -58.465  1.00  0.00           H  
ATOM   1764  C   ILE A 809     -63.938 -32.227 -57.063  1.00  0.00           C  
ATOM   1765  O   ILE A 809     -64.537 -31.265 -56.573  1.00  0.00           O  
ATOM   1766  CB  ILE A 809     -61.694 -31.193 -57.590  1.00  0.00           C  
ATOM   1767  HB  ILE A 809     -62.057 -30.173 -57.322  1.00  0.00           H  
ATOM   1768  CG1 ILE A 809     -60.594 -31.064 -58.652  1.00  0.00           C  
ATOM   1769 1HG1 ILE A 809     -60.264 -32.073 -58.994  1.00  0.00           H  
ATOM   1770 2HG1 ILE A 809     -61.018 -30.669 -59.605  1.00  0.00           H  
ATOM   1771  CG2 ILE A 809     -61.172 -31.857 -56.359  1.00  0.00           C  
ATOM   1772 1HG2 ILE A 809     -61.971 -31.951 -55.587  1.00  0.00           H  
ATOM   1773 2HG2 ILE A 809     -60.273 -31.333 -55.959  1.00  0.00           H  
ATOM   1774 3HG2 ILE A 809     -60.705 -32.843 -56.590  1.00  0.00           H  
ATOM   1775  CD1 ILE A 809     -59.386 -30.225 -58.216  1.00  0.00           C  
ATOM   1776 1HD1 ILE A 809     -58.587 -30.131 -58.988  1.00  0.00           H  
ATOM   1777 2HD1 ILE A 809     -58.962 -30.620 -57.263  1.00  0.00           H  
ATOM   1778 3HD1 ILE A 809     -59.716 -29.216 -57.874  1.00  0.00           H  
ATOM   1779  N   GLY A 810     -64.187 -33.505 -56.739  1.00  0.00           N  
ATOM   1780  HN  GLY A 810     -63.663 -34.240 -57.214  1.00  0.00           H  
ATOM   1781  CA  GLY A 810     -65.163 -33.884 -55.749  1.00  0.00           C  
ATOM   1782  HA1 GLY A 810     -65.676 -34.833 -56.032  1.00  0.00           H  
ATOM   1783  HA2 GLY A 810     -66.040 -33.196 -55.764  1.00  0.00           H  
ATOM   1784  C   GLY A 810     -64.572 -33.977 -54.375  1.00  0.00           C  
ATOM   1785  O   GLY A 810     -63.385 -33.825 -54.173  1.00  0.00           O  
ATOM   1786  N   SER A 811     -65.442 -34.203 -53.397  1.00  0.00           N  
ATOM   1787  HN  SER A 811     -66.423 -34.374 -53.617  1.00  0.00           H  
ATOM   1788  CA  SER A 811     -64.993 -34.206 -52.006  1.00  0.00           C  
ATOM   1789  HA  SER A 811     -64.375 -33.293 -51.839  1.00  0.00           H  
ATOM   1790  C   SER A 811     -64.138 -35.417 -51.692  1.00  0.00           C  
ATOM   1791  O   SER A 811     -63.324 -35.382 -50.765  1.00  0.00           O  
ATOM   1792  CB  SER A 811     -66.179 -34.151 -51.062  1.00  0.00           C  
ATOM   1793  HB1 SER A 811     -66.672 -33.151 -51.071  1.00  0.00           H  
ATOM   1794  HB2 SER A 811     -65.861 -34.168 -49.993  1.00  0.00           H  
ATOM   1795  OG  SER A 811     -67.088 -35.188 -51.357  1.00  0.00           O  
ATOM   1796  HG  SER A 811     -67.831 -35.154 -50.766  1.00  0.00           H  
ATOM   1797  N   GLN A 812     -64.353 -36.515 -52.399  1.00  0.00           N  
ATOM   1798  HN  GLN A 812     -65.064 -36.529 -53.130  1.00  0.00           H  
ATOM   1799  CA  GLN A 812     -63.562 -37.697 -52.117  1.00  0.00           C  
ATOM   1800  HA  GLN A 812     -63.651 -37.929 -51.030  1.00  0.00           H  
ATOM   1801  C   GLN A 812     -62.087 -37.451 -52.439  1.00  0.00           C  
ATOM   1802  O   GLN A 812     -61.207 -37.775 -51.640  1.00  0.00           O  
ATOM   1803  CB  GLN A 812     -64.149 -38.857 -52.904  1.00  0.00           C  
ATOM   1804  HB1 GLN A 812     -65.254 -38.911 -52.765  1.00  0.00           H  
ATOM   1805  HB2 GLN A 812     -64.111 -38.653 -53.999  1.00  0.00           H  
ATOM   1806  CG  GLN A 812     -63.521 -40.142 -52.592  1.00  0.00           C  
ATOM   1807  HG1 GLN A 812     -62.410 -40.048 -52.595  1.00  0.00           H  
ATOM   1808  HG2 GLN A 812     -63.650 -40.858 -53.437  1.00  0.00           H  
ATOM   1809  CD  GLN A 812     -63.994 -40.744 -51.316  1.00  0.00           C  
ATOM   1810  NE2 GLN A 812     -63.202 -40.593 -50.265  1.00  0.00           N  
ATOM   1811 1HE2 GLN A 812     -62.319 -40.085 -50.303  1.00  0.00           H  
ATOM   1812 2HE2 GLN A 812     -63.526 -41.006 -49.390  1.00  0.00           H  
ATOM   1813  OE1 GLN A 812     -65.056 -41.355 -51.270  1.00  0.00           O  
ATOM   1814  N   TYR A 813     -61.805 -36.780 -53.549  1.00  0.00           N  
ATOM   1815  HN  TYR A 813     -62.567 -36.485 -54.159  1.00  0.00           H  
ATOM   1816  CA  TYR A 813     -60.429 -36.454 -53.918  1.00  0.00           C  
ATOM   1817  HA  TYR A 813     -59.831 -37.395 -53.935  1.00  0.00           H  
ATOM   1818  C   TYR A 813     -59.787 -35.484 -52.927  1.00  0.00           C  
ATOM   1819  O   TYR A 813     -58.630 -35.660 -52.525  1.00  0.00           O  
ATOM   1820  CB  TYR A 813     -60.426 -35.852 -55.309  1.00  0.00           C  
ATOM   1821  HB1 TYR A 813     -61.305 -35.181 -55.449  1.00  0.00           H  
ATOM   1822  HB2 TYR A 813     -59.604 -35.106 -55.413  1.00  0.00           H  
ATOM   1823  CG  TYR A 813     -60.359 -36.860 -56.395  1.00  0.00           C  
ATOM   1824  CD1 TYR A 813     -59.136 -37.384 -56.773  1.00  0.00           C  
ATOM   1825  HD1 TYR A 813     -58.221 -37.052 -56.255  1.00  0.00           H  
ATOM   1826  CD2 TYR A 813     -61.500 -37.297 -57.050  1.00  0.00           C  
ATOM   1827  HD2 TYR A 813     -62.485 -36.893 -56.760  1.00  0.00           H  
ATOM   1828  CE1 TYR A 813     -59.043 -38.296 -57.767  1.00  0.00           C  
ATOM   1829  HE1 TYR A 813     -58.057 -38.698 -58.055  1.00  0.00           H  
ATOM   1830  CE2 TYR A 813     -61.416 -38.228 -58.056  1.00  0.00           C  
ATOM   1831  HE2 TYR A 813     -62.325 -38.580 -58.571  1.00  0.00           H  
ATOM   1832  CZ  TYR A 813     -60.165 -38.719 -58.414  1.00  0.00           C  
ATOM   1833  OH  TYR A 813     -60.004 -39.645 -59.416  1.00  0.00           O  
ATOM   1834  HH  TYR A 813     -60.786 -39.940 -59.867  1.00  0.00           H  
ATOM   1835  N   LEU A 814     -60.503 -34.406 -52.592  1.00  0.00           N  
ATOM   1836  HN  LEU A 814     -61.433 -34.283 -52.992  1.00  0.00           H  
ATOM   1837  CA  LEU A 814     -59.988 -33.401 -51.669  1.00  0.00           C  
ATOM   1838  HA  LEU A 814     -59.047 -32.976 -52.091  1.00  0.00           H  
ATOM   1839  C   LEU A 814     -59.681 -34.017 -50.316  1.00  0.00           C  
ATOM   1840  O   LEU A 814     -58.650 -33.734 -49.719  1.00  0.00           O  
ATOM   1841  CB  LEU A 814     -61.018 -32.264 -51.511  1.00  0.00           C  
ATOM   1842  HB1 LEU A 814     -62.015 -32.709 -51.285  1.00  0.00           H  
ATOM   1843  HB2 LEU A 814     -60.807 -31.715 -50.564  1.00  0.00           H  
ATOM   1844  CG  LEU A 814     -61.174 -31.249 -52.650  1.00  0.00           C  
ATOM   1845  HG  LEU A 814     -61.202 -31.809 -53.614  1.00  0.00           H  
ATOM   1846  CD1 LEU A 814     -62.459 -30.465 -52.522  1.00  0.00           C  
ATOM   1847 1HD1 LEU A 814     -63.330 -31.160 -52.496  1.00  0.00           H  
ATOM   1848 2HD1 LEU A 814     -62.561 -29.697 -53.324  1.00  0.00           H  
ATOM   1849 3HD1 LEU A 814     -62.444 -29.780 -51.642  1.00  0.00           H  
ATOM   1850  CD2 LEU A 814     -59.981 -30.297 -52.686  1.00  0.00           C  
ATOM   1851 1HD2 LEU A 814     -59.033 -30.876 -52.780  1.00  0.00           H  
ATOM   1852 2HD2 LEU A 814     -59.966 -29.612 -51.806  1.00  0.00           H  
ATOM   1853 3HD2 LEU A 814     -60.083 -29.529 -53.488  1.00  0.00           H  
ATOM   1854  N   LEU A 815     -60.604 -34.817 -49.780  1.00  0.00           N  
ATOM   1855  HN  LEU A 815     -61.469 -35.022 -50.281  1.00  0.00           H  
ATOM   1856  CA  LEU A 815     -60.354 -35.393 -48.465  1.00  0.00           C  
ATOM   1857  HA  LEU A 815     -60.047 -34.566 -47.783  1.00  0.00           H  
ATOM   1858  C   LEU A 815     -59.215 -36.403 -48.515  1.00  0.00           C  
ATOM   1859  O   LEU A 815     -58.423 -36.505 -47.573  1.00  0.00           O  
ATOM   1860  CB  LEU A 815     -61.637 -36.003 -47.909  1.00  0.00           C  
ATOM   1861  HB1 LEU A 815     -61.416 -36.645 -47.025  1.00  0.00           H  
ATOM   1862  HB2 LEU A 815     -62.039 -36.775 -48.606  1.00  0.00           H  
ATOM   1863  CG  LEU A 815     -62.727 -34.959 -47.565  1.00  0.00           C  
ATOM   1864  HG  LEU A 815     -62.914 -34.354 -48.483  1.00  0.00           H  
ATOM   1865  CD1 LEU A 815     -64.035 -35.613 -47.175  1.00  0.00           C  
ATOM   1866 1HD1 LEU A 815     -64.820 -34.861 -46.927  1.00  0.00           H  
ATOM   1867 2HD1 LEU A 815     -63.892 -36.338 -46.341  1.00  0.00           H  
ATOM   1868 3HD1 LEU A 815     -64.385 -36.319 -47.964  1.00  0.00           H  
ATOM   1869  CD2 LEU A 815     -62.284 -33.992 -46.456  1.00  0.00           C  
ATOM   1870 1HD2 LEU A 815     -63.069 -33.240 -46.208  1.00  0.00           H  
ATOM   1871 2HD2 LEU A 815     -61.320 -33.495 -46.717  1.00  0.00           H  
ATOM   1872 3HD2 LEU A 815     -61.958 -34.547 -45.546  1.00  0.00           H  
ATOM   1873  N   ASN A 816     -59.102 -37.152 -49.604  1.00  0.00           N  
ATOM   1874  HN  ASN A 816     -59.774 -37.062 -50.366  1.00  0.00           H  
ATOM   1875  CA  ASN A 816     -58.004 -38.104 -49.694  1.00  0.00           C  
ATOM   1876  HA  ASN A 816     -57.988 -38.698 -48.750  1.00  0.00           H  
ATOM   1877  C   ASN A 816     -56.673 -37.395 -49.820  1.00  0.00           C  
ATOM   1878  O   ASN A 816     -55.665 -37.851 -49.258  1.00  0.00           O  
ATOM   1879  CB  ASN A 816     -58.239 -39.067 -50.847  1.00  0.00           C  
ATOM   1880  HB1 ASN A 816     -57.278 -39.440 -51.272  1.00  0.00           H  
ATOM   1881  HB2 ASN A 816     -58.631 -38.540 -51.748  1.00  0.00           H  
ATOM   1882  CG  ASN A 816     -59.130 -40.190 -50.437  1.00  0.00           C  
ATOM   1883  ND2 ASN A 816     -58.669 -40.953 -49.459  1.00  0.00           N  
ATOM   1884 1HD2 ASN A 816     -57.731 -40.845 -49.074  1.00  0.00           H  
ATOM   1885 2HD2 ASN A 816     -59.279 -41.721 -49.179  1.00  0.00           H  
ATOM   1886  OD1 ASN A 816     -60.259 -40.320 -50.900  1.00  0.00           O  
ATOM   1887  N   TRP A 817     -56.657 -36.254 -50.504  1.00  0.00           N  
ATOM   1888  HN  TRP A 817     -57.489 -35.947 -51.008  1.00  0.00           H  
ATOM   1889  CA  TRP A 817     -55.446 -35.446 -50.530  1.00  0.00           C  
ATOM   1890  HA  TRP A 817     -54.620 -36.069 -50.946  1.00  0.00           H  
ATOM   1891  C   TRP A 817     -55.048 -35.002 -49.129  1.00  0.00           C  
ATOM   1892  O   TRP A 817     -53.862 -35.044 -48.770  1.00  0.00           O  
ATOM   1893  CB  TRP A 817     -55.654 -34.262 -51.448  1.00  0.00           C  
ATOM   1894  HB1 TRP A 817     -56.502 -33.623 -51.106  1.00  0.00           H  
ATOM   1895  HB2 TRP A 817     -54.829 -33.519 -51.350  1.00  0.00           H  
ATOM   1896  CG  TRP A 817     -55.831 -34.693 -52.848  1.00  0.00           C  
ATOM   1897  CD1 TRP A 817     -55.393 -35.866 -53.417  1.00  0.00           C  
ATOM   1898  HD1 TRP A 817     -54.834 -36.656 -52.889  1.00  0.00           H  
ATOM   1899  CD2 TRP A 817     -56.491 -33.965 -53.883  1.00  0.00           C  
ATOM   1900  CE2 TRP A 817     -56.413 -34.744 -55.058  1.00  0.00           C  
ATOM   1901  CE3 TRP A 817     -57.141 -32.731 -53.934  1.00  0.00           C  
ATOM   1902  HE3 TRP A 817     -57.228 -32.104 -53.031  1.00  0.00           H  
ATOM   1903  NE1 TRP A 817     -55.756 -35.907 -54.743  1.00  0.00           N  
ATOM   1904  HE1 TRP A 817     -55.568 -36.676 -55.387  1.00  0.00           H  
ATOM   1905  CZ2 TRP A 817     -56.970 -34.322 -56.264  1.00  0.00           C  
ATOM   1906  HZ2 TRP A 817     -56.905 -34.941 -57.175  1.00  0.00           H  
ATOM   1907  CZ3 TRP A 817     -57.670 -32.313 -55.130  1.00  0.00           C  
ATOM   1908  HZ3 TRP A 817     -58.160 -31.327 -55.187  1.00  0.00           H  
ATOM   1909  CH2 TRP A 817     -57.602 -33.105 -56.271  1.00  0.00           C  
ATOM   1910  HH2 TRP A 817     -58.068 -32.746 -57.204  1.00  0.00           H  
ATOM   1911  N   CYS A 818     -56.030 -34.589 -48.314  1.00  0.00           N  
ATOM   1912  HN  CYS A 818     -56.990 -34.552 -48.656  1.00  0.00           H  
ATOM   1913  CA  CYS A 818     -55.735 -34.194 -46.945  1.00  0.00           C  
ATOM   1914  HA  CYS A 818     -54.983 -33.372 -46.977  1.00  0.00           H  
ATOM   1915  C   CYS A 818     -55.145 -35.344 -46.129  1.00  0.00           C  
ATOM   1916  O   CYS A 818     -54.246 -35.127 -45.309  1.00  0.00           O  
ATOM   1917  CB  CYS A 818     -57.005 -33.652 -46.264  1.00  0.00           C  
ATOM   1918  HB1 CYS A 818     -57.786 -34.445 -46.197  1.00  0.00           H  
ATOM   1919  HB2 CYS A 818     -56.826 -33.476 -45.178  1.00  0.00           H  
ATOM   1920  SG  CYS A 818     -57.681 -32.135 -47.069  1.00  0.00           S  
ATOM   1921  N   VAL A 819     -55.677 -36.563 -46.291  1.00  0.00           N  
ATOM   1922  HN  VAL A 819     -56.488 -36.681 -46.898  1.00  0.00           H  
ATOM   1923  CA  VAL A 819     -55.109 -37.730 -45.607  1.00  0.00           C  
ATOM   1924  HA  VAL A 819     -55.101 -37.529 -44.510  1.00  0.00           H  
ATOM   1925  C   VAL A 819     -53.662 -37.965 -46.072  1.00  0.00           C  
ATOM   1926  O   VAL A 819     -52.751 -38.162 -45.262  1.00  0.00           O  
ATOM   1927  CB  VAL A 819     -55.968 -38.985 -45.870  1.00  0.00           C  
ATOM   1928  HB  VAL A 819     -56.011 -39.137 -46.974  1.00  0.00           H  
ATOM   1929  CG1 VAL A 819     -55.300 -40.207 -45.265  1.00  0.00           C  
ATOM   1930 1HG1 VAL A 819     -54.253 -40.318 -45.631  1.00  0.00           H  
ATOM   1931 2HG1 VAL A 819     -55.897 -41.131 -45.445  1.00  0.00           H  
ATOM   1932 3HG1 VAL A 819     -55.345 -40.189 -44.151  1.00  0.00           H  
ATOM   1933  CG2 VAL A 819     -57.415 -38.831 -45.365  1.00  0.00           C  
ATOM   1934 1HG2 VAL A 819     -57.906 -37.934 -45.809  1.00  0.00           H  
ATOM   1935 2HG2 VAL A 819     -57.460 -38.813 -44.251  1.00  0.00           H  
ATOM   1936 3HG2 VAL A 819     -58.012 -39.755 -45.545  1.00  0.00           H  
ATOM   1937  N   GLN A 820     -53.430 -37.920 -47.381  1.00  0.00           N  
ATOM   1938  HN  GLN A 820     -54.175 -37.645 -48.021  1.00  0.00           H  
ATOM   1939  CA  GLN A 820     -52.104 -38.266 -47.904  1.00  0.00           C  
ATOM   1940  HA  GLN A 820     -51.808 -39.249 -47.470  1.00  0.00           H  
ATOM   1941  C   GLN A 820     -51.058 -37.237 -47.496  1.00  0.00           C  
ATOM   1942  O   GLN A 820     -49.977 -37.607 -47.031  1.00  0.00           O  
ATOM   1943  CB  GLN A 820     -52.163 -38.417 -49.408  1.00  0.00           C  
ATOM   1944  HB1 GLN A 820     -52.529 -37.484 -49.896  1.00  0.00           H  
ATOM   1945  HB2 GLN A 820     -51.141 -38.457 -49.853  1.00  0.00           H  
ATOM   1946  CG  GLN A 820     -53.000 -39.628 -49.823  1.00  0.00           C  
ATOM   1947  HG1 GLN A 820     -53.997 -39.626 -49.323  1.00  0.00           H  
ATOM   1948  HG2 GLN A 820     -52.593 -40.572 -49.392  1.00  0.00           H  
ATOM   1949  CD  GLN A 820     -53.136 -39.720 -51.331  1.00  0.00           C  
ATOM   1950  NE2 GLN A 820     -54.253 -40.236 -51.799  1.00  0.00           N  
ATOM   1951 1HE2 GLN A 820     -54.992 -40.588 -51.190  1.00  0.00           H  
ATOM   1952 2HE2 GLN A 820     -54.344 -40.298 -52.813  1.00  0.00           H  
ATOM   1953  OE1 GLN A 820     -52.250 -39.298 -52.062  1.00  0.00           O  
ATOM   1954  N   ILE A 821     -51.387 -35.939 -47.579  1.00  0.00           N  
ATOM   1955  HN  ILE A 821     -52.291 -35.669 -47.967  1.00  0.00           H  
ATOM   1956  CA  ILE A 821     -50.456 -34.908 -47.115  1.00  0.00           C  
ATOM   1957  HA  ILE A 821     -49.510 -35.014 -47.696  1.00  0.00           H  
ATOM   1958  C   ILE A 821     -50.125 -35.113 -45.641  1.00  0.00           C  
ATOM   1959  O   ILE A 821     -48.958 -35.050 -45.240  1.00  0.00           O  
ATOM   1960  CB  ILE A 821     -51.024 -33.502 -47.389  1.00  0.00           C  
ATOM   1961  HB  ILE A 821     -52.013 -33.405 -46.883  1.00  0.00           H  
ATOM   1962  CG1 ILE A 821     -51.211 -33.290 -48.896  1.00  0.00           C  
ATOM   1963 1HG1 ILE A 821     -50.222 -33.223 -49.407  1.00  0.00           H  
ATOM   1964 2HG1 ILE A 821     -51.608 -34.215 -49.375  1.00  0.00           H  
ATOM   1965  CG2 ILE A 821     -50.095 -32.446 -46.855  1.00  0.00           C  
ATOM   1966 1HG2 ILE A 821     -50.506 -31.429 -47.053  1.00  0.00           H  
ATOM   1967 2HG2 ILE A 821     -49.061 -32.561 -47.257  1.00  0.00           H  
ATOM   1968 3HG2 ILE A 821     -49.871 -32.599 -45.774  1.00  0.00           H  
ATOM   1969  CD1 ILE A 821     -52.085 -32.081 -49.254  1.00  0.00           C  
ATOM   1970 1HD1 ILE A 821     -52.221 -31.927 -50.350  1.00  0.00           H  
ATOM   1971 2HD1 ILE A 821     -51.688 -31.156 -48.775  1.00  0.00           H  
ATOM   1972 3HD1 ILE A 821     -53.074 -32.148 -48.743  1.00  0.00           H  
ATOM   1973  N   ALA A 822     -51.122 -35.445 -44.829  1.00  0.00           N  
ATOM   1974  HN  ALA A 822     -52.067 -35.546 -45.200  1.00  0.00           H  
ATOM   1975  CA  ALA A 822     -50.871 -35.666 -43.406  1.00  0.00           C  
ATOM   1976  HA  ALA A 822     -50.290 -34.796 -43.021  1.00  0.00           H  
ATOM   1977  C   ALA A 822     -50.048 -36.920 -43.170  1.00  0.00           C  
ATOM   1978  O   ALA A 822     -49.191 -36.947 -42.281  1.00  0.00           O  
ATOM   1979  CB  ALA A 822     -52.203 -35.725 -42.635  1.00  0.00           C  
ATOM   1980  HB1 ALA A 822     -52.012 -35.894 -41.550  1.00  0.00           H  
ATOM   1981  HB2 ALA A 822     -52.897 -36.488 -43.059  1.00  0.00           H  
ATOM   1982  HB3 ALA A 822     -52.828 -34.819 -42.812  1.00  0.00           H  
ATOM   1983  N   LYS A 823     -50.277 -37.972 -43.951  1.00  0.00           N  
ATOM   1984  HN  LYS A 823     -51.040 -37.951 -44.627  1.00  0.00           H  
ATOM   1985  CA  LYS A 823     -49.425 -39.167 -43.836  1.00  0.00           C  
ATOM   1986  HA  LYS A 823     -49.483 -39.538 -42.786  1.00  0.00           H  
ATOM   1987  C   LYS A 823     -47.958 -38.863 -44.157  1.00  0.00           C  
ATOM   1988  O   LYS A 823     -47.041 -39.329 -43.465  1.00  0.00           O  
ATOM   1989  CB  LYS A 823     -49.929 -40.272 -44.762  1.00  0.00           C  
ATOM   1990  HB1 LYS A 823     -50.111 -39.869 -45.786  1.00  0.00           H  
ATOM   1991  HB2 LYS A 823     -49.111 -40.996 -44.985  1.00  0.00           H  
ATOM   1992  CG  LYS A 823     -51.164 -41.005 -44.251  1.00  0.00           C  
ATOM   1993  HG1 LYS A 823     -50.997 -41.434 -43.235  1.00  0.00           H  
ATOM   1994  HG2 LYS A 823     -51.989 -40.297 -44.002  1.00  0.00           H  
ATOM   1995  CD  LYS A 823     -51.615 -42.065 -45.239  1.00  0.00           C  
ATOM   1996  HD1 LYS A 823     -51.884 -41.625 -46.228  1.00  0.00           H  
ATOM   1997  HD2 LYS A 823     -50.769 -42.712 -45.571  1.00  0.00           H  
ATOM   1998  CE  LYS A 823     -52.776 -42.894 -44.641  1.00  0.00           C  
ATOM   1999  HE1 LYS A 823     -52.476 -43.359 -43.673  1.00  0.00           H  
ATOM   2000  HE2 LYS A 823     -53.594 -42.230 -44.277  1.00  0.00           H  
ATOM   2001  NZ  LYS A 823     -53.309 -43.932 -45.596  1.00  0.00           N  
ATOM   2002  HZ1 LYS A 823     -54.075 -44.479 -45.202  1.00  0.00           H  
ATOM   2003  HZ2 LYS A 823     -52.561 -44.540 -45.929  1.00  0.00           H  
ATOM   2004  HZ3 LYS A 823     -53.583 -43.506 -46.481  1.00  0.00           H  
ATOM   2005  N   GLY A 824     -47.704 -38.122 -45.221  1.00  0.00           N  
ATOM   2006  HN  GLY A 824     -48.464 -37.802 -45.822  1.00  0.00           H  
ATOM   2007  CA  GLY A 824     -46.328 -37.769 -45.523  1.00  0.00           C  
ATOM   2008  HA1 GLY A 824     -46.243 -37.295 -46.529  1.00  0.00           H  
ATOM   2009  HA2 GLY A 824     -45.708 -38.678 -45.704  1.00  0.00           H  
ATOM   2010  C   GLY A 824     -45.717 -36.891 -44.448  1.00  0.00           C  
ATOM   2011  O   GLY A 824     -44.546 -37.062 -44.082  1.00  0.00           O  
ATOM   2012  N   MET A 825     -46.505 -35.926 -43.925  1.00  0.00           N  
ATOM   2013  HN  MET A 825     -47.461 -35.810 -44.261  1.00  0.00           H  
ATOM   2014  CA  MET A 825     -45.988 -35.050 -42.879  1.00  0.00           C  
ATOM   2015  HA  MET A 825     -45.030 -34.608 -43.240  1.00  0.00           H  
ATOM   2016  C   MET A 825     -45.698 -35.825 -41.606  1.00  0.00           C  
ATOM   2017  O   MET A 825     -44.686 -35.575 -40.944  1.00  0.00           O  
ATOM   2018  CB  MET A 825     -46.962 -33.902 -42.591  1.00  0.00           C  
ATOM   2019  HB1 MET A 825     -46.701 -33.410 -41.625  1.00  0.00           H  
ATOM   2020  HB2 MET A 825     -47.970 -34.307 -42.338  1.00  0.00           H  
ATOM   2021  CG  MET A 825     -47.076 -32.870 -43.688  1.00  0.00           C  
ATOM   2022  HG1 MET A 825     -47.608 -33.277 -44.579  1.00  0.00           H  
ATOM   2023  HG2 MET A 825     -47.793 -32.061 -43.415  1.00  0.00           H  
ATOM   2024  SD  MET A 825     -45.450 -32.197 -44.133  1.00  0.00           S  
ATOM   2025  CE  MET A 825     -44.843 -31.565 -42.589  1.00  0.00           C  
ATOM   2026  HE1 MET A 825     -43.844 -31.152 -42.862  1.00  0.00           H  
ATOM   2027  HE2 MET A 825     -44.828 -32.307 -41.756  1.00  0.00           H  
ATOM   2028  HE3 MET A 825     -45.523 -30.841 -42.083  1.00  0.00           H  
ATOM   2029  N   ASN A 826     -46.573 -36.764 -41.232  1.00  0.00           N  
ATOM   2030  HN  ASN A 826     -47.440 -36.894 -41.754  1.00  0.00           H  
ATOM   2031  CA  ASN A 826     -46.281 -37.605 -40.069  1.00  0.00           C  
ATOM   2032  HA  ASN A 826     -46.089 -36.940 -39.195  1.00  0.00           H  
ATOM   2033  C   ASN A 826     -45.032 -38.464 -40.304  1.00  0.00           C  
ATOM   2034  O   ASN A 826     -44.265 -38.726 -39.371  1.00  0.00           O  
ATOM   2035  CB  ASN A 826     -47.474 -38.496 -39.740  1.00  0.00           C  
ATOM   2036  HB1 ASN A 826     -48.387 -37.889 -39.537  1.00  0.00           H  
ATOM   2037  HB2 ASN A 826     -47.826 -39.049 -40.642  1.00  0.00           H  
ATOM   2038  CG  ASN A 826     -47.185 -39.428 -38.616  1.00  0.00           C  
ATOM   2039  ND2 ASN A 826     -47.124 -38.897 -37.408  1.00  0.00           N  
ATOM   2040 1HD2 ASN A 826     -47.266 -37.901 -37.237  1.00  0.00           H  
ATOM   2041 2HD2 ASN A 826     -46.926 -39.536 -36.638  1.00  0.00           H  
ATOM   2042  OD1 ASN A 826     -47.014 -40.629 -38.822  1.00  0.00           O  
ATOM   2043  N   TYR A 827     -44.820 -38.937 -41.533  1.00  0.00           N  
ATOM   2044  HN  TYR A 827     -45.521 -38.815 -42.264  1.00  0.00           H  
ATOM   2045  CA  TYR A 827     -43.567 -39.633 -41.813  1.00  0.00           C  
ATOM   2046  HA  TYR A 827     -43.469 -40.476 -41.089  1.00  0.00           H  
ATOM   2047  C   TYR A 827     -42.388 -38.691 -41.606  1.00  0.00           C  
ATOM   2048  O   TYR A 827     -41.409 -39.044 -40.937  1.00  0.00           O  
ATOM   2049  CB  TYR A 827     -43.556 -40.217 -43.228  1.00  0.00           C  
ATOM   2050  HB1 TYR A 827     -43.892 -39.465 -43.980  1.00  0.00           H  
ATOM   2051  HB2 TYR A 827     -44.366 -40.972 -43.361  1.00  0.00           H  
ATOM   2052  CG  TYR A 827     -42.194 -40.795 -43.593  1.00  0.00           C  
ATOM   2053  CD1 TYR A 827     -41.816 -42.065 -43.176  1.00  0.00           C  
ATOM   2054  HD1 TYR A 827     -42.521 -42.675 -42.586  1.00  0.00           H  
ATOM   2055  CD2 TYR A 827     -41.271 -40.050 -44.324  1.00  0.00           C  
ATOM   2056  HD2 TYR A 827     -41.546 -39.039 -44.669  1.00  0.00           H  
ATOM   2057  CE1 TYR A 827     -40.556 -42.582 -43.492  1.00  0.00           C  
ATOM   2058  HE1 TYR A 827     -40.277 -43.599 -43.167  1.00  0.00           H  
ATOM   2059  CE2 TYR A 827     -40.009 -40.554 -44.628  1.00  0.00           C  
ATOM   2060  HE2 TYR A 827     -39.293 -39.941 -45.200  1.00  0.00           H  
ATOM   2061  CZ  TYR A 827     -39.659 -41.812 -44.215  1.00  0.00           C  
ATOM   2062  OH  TYR A 827     -38.404 -42.299 -44.537  1.00  0.00           O  
ATOM   2063  HH  TYR A 827     -38.161 -43.172 -44.251  1.00  0.00           H  
ATOM   2064  N   LEU A 828     -42.488 -37.461 -42.125  1.00  0.00           N  
ATOM   2065  HN  LEU A 828     -43.305 -37.197 -42.675  1.00  0.00           H  
ATOM   2066  CA  LEU A 828     -41.412 -36.502 -41.893  1.00  0.00           C  
ATOM   2067  HA  LEU A 828     -40.475 -36.933 -42.317  1.00  0.00           H  
ATOM   2068  C   LEU A 828     -41.186 -36.271 -40.407  1.00  0.00           C  
ATOM   2069  O   LEU A 828     -40.041 -36.212 -39.950  1.00  0.00           O  
ATOM   2070  CB  LEU A 828     -41.691 -35.188 -42.619  1.00  0.00           C  
ATOM   2071  HB1 LEU A 828     -41.028 -34.390 -42.210  1.00  0.00           H  
ATOM   2072  HB2 LEU A 828     -42.692 -34.801 -42.315  1.00  0.00           H  
ATOM   2073  CG  LEU A 828     -41.592 -35.199 -44.153  1.00  0.00           C  
ATOM   2074  HG  LEU A 828     -42.373 -35.896 -44.536  1.00  0.00           H  
ATOM   2075  CD1 LEU A 828     -41.887 -33.814 -44.729  1.00  0.00           C  
ATOM   2076 1HD1 LEU A 828     -42.875 -33.446 -44.365  1.00  0.00           H  
ATOM   2077 2HD1 LEU A 828     -41.824 -33.804 -45.842  1.00  0.00           H  
ATOM   2078 3HD1 LEU A 828     -41.068 -33.090 -44.511  1.00  0.00           H  
ATOM   2079  CD2 LEU A 828     -40.239 -35.703 -44.651  1.00  0.00           C  
ATOM   2080 1HD2 LEU A 828     -40.024 -36.713 -44.231  1.00  0.00           H  
ATOM   2081 2HD2 LEU A 828     -39.420 -34.979 -44.433  1.00  0.00           H  
ATOM   2082 3HD2 LEU A 828     -40.176 -35.693 -45.764  1.00  0.00           H  
ATOM   2083  N   GLU A 829     -42.255 -36.170 -39.624  1.00  0.00           N  
ATOM   2084  HN  GLU A 829     -43.192 -36.231 -40.023  1.00  0.00           H  
ATOM   2085  CA  GLU A 829     -42.078 -35.972 -38.191  1.00  0.00           C  
ATOM   2086  HA  GLU A 829     -41.402 -35.097 -38.050  1.00  0.00           H  
ATOM   2087  C   GLU A 829     -41.415 -37.186 -37.529  1.00  0.00           C  
ATOM   2088  O   GLU A 829     -40.509 -37.027 -36.704  1.00  0.00           O  
ATOM   2089  CB  GLU A 829     -43.422 -35.633 -37.539  1.00  0.00           C  
ATOM   2090  HB1 GLU A 829     -44.197 -36.394 -37.793  1.00  0.00           H  
ATOM   2091  HB2 GLU A 829     -43.888 -34.739 -38.016  1.00  0.00           H  
ATOM   2092  CG  GLU A 829     -43.304 -35.455 -36.056  1.00  0.00           C  
ATOM   2093  HG1 GLU A 829     -42.468 -34.760 -35.807  1.00  0.00           H  
ATOM   2094  HG2 GLU A 829     -42.921 -36.386 -35.576  1.00  0.00           H  
ATOM   2095  CD  GLU A 829     -44.583 -35.006 -35.401  1.00  0.00           C  
ATOM   2096  OE1 GLU A 829     -45.629 -34.936 -36.076  1.00  0.00           O  
ATOM   2097  OE2 GLU A 829     -44.542 -34.785 -34.184  1.00  0.00           O  
ATOM   2098  N   ASP A 830     -41.856 -38.408 -37.863  1.00  0.00           N  
ATOM   2099  HN  ASP A 830     -42.679 -38.506 -38.457  1.00  0.00           H  
ATOM   2100  CA  ASP A 830     -41.158 -39.605 -37.376  1.00  0.00           C  
ATOM   2101  HA  ASP A 830     -41.249 -39.614 -36.265  1.00  0.00           H  
ATOM   2102  C   ASP A 830     -39.658 -39.590 -37.713  1.00  0.00           C  
ATOM   2103  O   ASP A 830     -38.841 -40.082 -36.931  1.00  0.00           O  
ATOM   2104  CB  ASP A 830     -41.840 -40.881 -37.902  1.00  0.00           C  
ATOM   2105  HB1 ASP A 830     -41.966 -40.841 -39.009  1.00  0.00           H  
ATOM   2106  HB2 ASP A 830     -41.157 -41.760 -37.831  1.00  0.00           H  
ATOM   2107  CG  ASP A 830     -43.175 -41.162 -37.204  1.00  0.00           C  
ATOM   2108  OD1 ASP A 830     -43.343 -40.674 -36.070  1.00  0.00           O  
ATOM   2109  OD2 ASP A 830     -44.057 -41.858 -37.767  1.00  0.00           O  
ATOM   2110  N   ARG A 831     -39.277 -39.070 -38.876  1.00  0.00           N  
ATOM   2111  HN  ARG A 831     -39.988 -38.784 -39.549  1.00  0.00           H  
ATOM   2112  CA  ARG A 831     -37.862 -38.897 -39.217  1.00  0.00           C  
ATOM   2113  HA  ARG A 831     -37.302 -39.774 -38.816  1.00  0.00           H  
ATOM   2114  C   ARG A 831     -37.244 -37.628 -38.621  1.00  0.00           C  
ATOM   2115  O   ARG A 831     -36.062 -37.364 -38.861  1.00  0.00           O  
ATOM   2116  CB  ARG A 831     -37.675 -38.872 -40.747  1.00  0.00           C  
ATOM   2117  HB1 ARG A 831     -38.225 -38.003 -41.177  1.00  0.00           H  
ATOM   2118  HB2 ARG A 831     -36.624 -38.589 -40.991  1.00  0.00           H  
ATOM   2119  CG  ARG A 831     -38.058 -40.161 -41.515  1.00  0.00           C  
ATOM   2120  HG1 ARG A 831     -39.117 -40.446 -41.312  1.00  0.00           H  
ATOM   2121  HG2 ARG A 831     -38.129 -39.966 -42.611  1.00  0.00           H  
ATOM   2122  CD  ARG A 831     -37.112 -41.328 -41.227  1.00  0.00           C  
ATOM   2123  HD1 ARG A 831     -37.386 -42.240 -41.807  1.00  0.00           H  
ATOM   2124  HD2 ARG A 831     -37.256 -41.738 -40.200  1.00  0.00           H  
ATOM   2125  NE  ARG A 831     -35.724 -40.922 -41.466  1.00  0.00           N  
ATOM   2126  HE  ARG A 831     -35.153 -40.656 -40.664  1.00  0.00           H  
ATOM   2127  CZ  ARG A 831     -35.172 -40.882 -42.670  1.00  0.00           C  
ATOM   2128  NH1 ARG A 831     -35.881 -41.219 -43.731  1.00  0.00           N  
ATOM   2129 1HH1 ARG A 831     -36.841 -41.540 -43.608  1.00  0.00           H  
ATOM   2130 2HH1 ARG A 831     -35.456 -41.188 -44.658  1.00  0.00           H  
ATOM   2131  NH2 ARG A 831     -33.936 -40.469 -42.828  1.00  0.00           N  
ATOM   2132 1HH2 ARG A 831     -33.388 -40.209 -42.008  1.00  0.00           H  
ATOM   2133 2HH2 ARG A 831     -33.511 -40.438 -43.755  1.00  0.00           H  
ATOM   2134  N   ARG A 832     -38.005 -36.832 -37.866  1.00  0.00           N  
ATOM   2135  HN  ARG A 832     -38.974 -37.101 -37.697  1.00  0.00           H  
ATOM   2136  CA  ARG A 832     -37.508 -35.586 -37.269  1.00  0.00           C  
ATOM   2137  HA  ARG A 832     -38.348 -35.123 -36.701  1.00  0.00           H  
ATOM   2138  C   ARG A 832     -37.044 -34.575 -38.321  1.00  0.00           C  
ATOM   2139  O   ARG A 832     -36.077 -33.851 -38.116  1.00  0.00           O  
ATOM   2140  CB  ARG A 832     -36.380 -35.860 -36.286  1.00  0.00           C  
ATOM   2141  HB1 ARG A 832     -35.885 -34.903 -35.999  1.00  0.00           H  
ATOM   2142  HB2 ARG A 832     -35.537 -36.371 -36.807  1.00  0.00           H  
ATOM   2143  CG  ARG A 832     -36.759 -36.620 -35.069  1.00  0.00           C  
ATOM   2144  HG1 ARG A 832     -37.641 -36.190 -34.540  1.00  0.00           H  
ATOM   2145  HG2 ARG A 832     -37.202 -37.618 -35.295  1.00  0.00           H  
ATOM   2146  CD  ARG A 832     -35.533 -36.700 -34.205  1.00  0.00           C  
ATOM   2147  HD1 ARG A 832     -35.782 -37.062 -33.180  1.00  0.00           H  
ATOM   2148  HD2 ARG A 832     -35.154 -35.684 -33.944  1.00  0.00           H  
ATOM   2149  NE  ARG A 832     -34.489 -37.515 -34.816  1.00  0.00           N  
ATOM   2150  HE  ARG A 832     -33.747 -37.041 -35.330  1.00  0.00           H  
ATOM   2151  CZ  ARG A 832     -34.451 -38.843 -34.740  1.00  0.00           C  
ATOM   2152  NH1 ARG A 832     -33.463 -39.519 -35.316  1.00  0.00           N  
ATOM   2153 1HH1 ARG A 832     -32.724 -39.019 -35.811  1.00  0.00           H  
ATOM   2154 2HH1 ARG A 832     -33.434 -40.537 -35.258  1.00  0.00           H  
ATOM   2155  NH2 ARG A 832     -35.416 -39.496 -34.094  1.00  0.00           N  
ATOM   2156 1HH2 ARG A 832     -36.175 -38.977 -33.652  1.00  0.00           H  
ATOM   2157 2HH2 ARG A 832     -35.387 -40.514 -34.036  1.00  0.00           H  
ATOM   2158  N   LEU A 833     -37.773 -34.478 -39.427  1.00  0.00           N  
ATOM   2159  HN  LEU A 833     -38.576 -35.098 -39.533  1.00  0.00           H  
ATOM   2160  CA  LEU A 833     -37.485 -33.531 -40.497  1.00  0.00           C  
ATOM   2161  HA  LEU A 833     -36.494 -33.053 -40.316  1.00  0.00           H  
ATOM   2162  C   LEU A 833     -38.577 -32.465 -40.490  1.00  0.00           C  
ATOM   2163  O   LEU A 833     -39.755 -32.788 -40.654  1.00  0.00           O  
ATOM   2164  CB  LEU A 833     -37.470 -34.248 -41.850  1.00  0.00           C  
ATOM   2165  HB1 LEU A 833     -38.422 -34.807 -42.005  1.00  0.00           H  
ATOM   2166  HB2 LEU A 833     -37.545 -33.510 -42.683  1.00  0.00           H  
ATOM   2167  CG  LEU A 833     -36.267 -35.172 -42.061  1.00  0.00           C  
ATOM   2168  HG  LEU A 833     -36.258 -35.899 -41.216  1.00  0.00           H  
ATOM   2169  CD1 LEU A 833     -36.339 -35.982 -43.350  1.00  0.00           C  
ATOM   2170 1HD1 LEU A 833     -37.283 -36.571 -43.413  1.00  0.00           H  
ATOM   2171 2HD1 LEU A 833     -35.443 -36.635 -43.471  1.00  0.00           H  
ATOM   2172 3HD1 LEU A 833     -36.204 -35.333 -44.247  1.00  0.00           H  
ATOM   2173  CD2 LEU A 833     -34.985 -34.372 -41.976  1.00  0.00           C  
ATOM   2174 1HD2 LEU A 833     -34.932 -33.779 -41.033  1.00  0.00           H  
ATOM   2175 2HD2 LEU A 833     -34.850 -33.723 -42.873  1.00  0.00           H  
ATOM   2176 3HD2 LEU A 833     -34.089 -35.025 -42.097  1.00  0.00           H  
ATOM   2177  N   VAL A 834     -38.195 -31.207 -40.301  1.00  0.00           N  
ATOM   2178  HN  VAL A 834     -37.223 -31.012 -40.059  1.00  0.00           H  
ATOM   2179  CA  VAL A 834     -39.132 -30.101 -40.431  1.00  0.00           C  
ATOM   2180  HA  VAL A 834     -40.137 -30.443 -40.089  1.00  0.00           H  
ATOM   2181  C   VAL A 834     -39.216 -29.744 -41.907  1.00  0.00           C  
ATOM   2182  O   VAL A 834     -38.226 -29.866 -42.644  1.00  0.00           O  
ATOM   2183  CB  VAL A 834     -38.691 -28.917 -39.553  1.00  0.00           C  
ATOM   2184  HB  VAL A 834     -37.678 -28.594 -39.888  1.00  0.00           H  
ATOM   2185  CG1 VAL A 834     -39.648 -27.718 -39.694  1.00  0.00           C  
ATOM   2186 1HG1 VAL A 834     -39.328 -26.860 -39.058  1.00  0.00           H  
ATOM   2187 2HG1 VAL A 834     -40.702 -28.012 -39.482  1.00  0.00           H  
ATOM   2188 3HG1 VAL A 834     -39.764 -27.413 -40.760  1.00  0.00           H  
ATOM   2189  CG2 VAL A 834     -38.594 -29.354 -38.084  1.00  0.00           C  
ATOM   2190 1HG2 VAL A 834     -38.274 -28.496 -37.448  1.00  0.00           H  
ATOM   2191 2HG2 VAL A 834     -37.928 -30.239 -37.956  1.00  0.00           H  
ATOM   2192 3HG2 VAL A 834     -39.545 -29.810 -37.721  1.00  0.00           H  
ATOM   2193  N   HIS A 835     -40.428 -29.450 -42.380  1.00  0.00           N  
ATOM   2194  HN  HIS A 835     -41.241 -29.501 -41.767  1.00  0.00           H  
ATOM   2195  CA  HIS A 835     -40.589 -29.056 -43.774  1.00  0.00           C  
ATOM   2196  HA  HIS A 835     -39.977 -29.744 -44.403  1.00  0.00           H  
ATOM   2197  C   HIS A 835     -40.094 -27.629 -44.006  1.00  0.00           C  
ATOM   2198  O   HIS A 835     -39.102 -27.414 -44.721  1.00  0.00           O  
ATOM   2199  CB  HIS A 835     -42.041 -29.207 -44.182  1.00  0.00           C  
ATOM   2200  HB1 HIS A 835     -42.669 -28.430 -43.688  1.00  0.00           H  
ATOM   2201  HB2 HIS A 835     -42.483 -30.124 -43.726  1.00  0.00           H  
ATOM   2202  CG  HIS A 835     -42.260 -29.198 -45.658  1.00  0.00           C  
ATOM   2203  CD2 HIS A 835     -42.859 -30.102 -46.476  1.00  0.00           C  
ATOM   2204  HD2 HIS A 835     -43.297 -31.069 -46.174  1.00  0.00           H  
ATOM   2205  ND1 HIS A 835     -41.852 -28.156 -46.465  1.00  0.00           N  
ATOM   2206  HD1 HIS A 835     -41.369 -27.316 -46.147  1.00  0.00           H  
ATOM   2207  CE1 HIS A 835     -42.187 -28.420 -47.718  1.00  0.00           C  
ATOM   2208  HE1 HIS A 835     -41.977 -27.778 -48.590  1.00  0.00           H  
ATOM   2209  NE2 HIS A 835     -42.818 -29.587 -47.750  1.00  0.00           N  
ATOM   2210  HE2 HIS A 835     -43.208 -30.029 -48.582  1.00  0.00           H  
ATOM   2211  N   ARG A 836     -40.763 -26.647 -43.370  1.00  0.00           N  
ATOM   2212  HN  ARG A 836     -41.553 -26.947 -42.799  1.00  0.00           H  
ATOM   2213  CA  ARG A 836     -40.504 -25.208 -43.392  1.00  0.00           C  
ATOM   2214  HA  ARG A 836     -40.877 -24.779 -42.433  1.00  0.00           H  
ATOM   2215  C   ARG A 836     -41.255 -24.525 -44.533  1.00  0.00           C  
ATOM   2216  O   ARG A 836     -41.516 -23.319 -44.465  1.00  0.00           O  
ATOM   2217  CB  ARG A 836     -39.002 -24.894 -43.496  1.00  0.00           C  
ATOM   2218  HB1 ARG A 836     -38.447 -25.364 -42.651  1.00  0.00           H  
ATOM   2219  HB2 ARG A 836     -38.548 -25.445 -44.352  1.00  0.00           H  
ATOM   2220  CG  ARG A 836     -38.675 -23.405 -43.586  1.00  0.00           C  
ATOM   2221  HG1 ARG A 836     -38.883 -22.913 -42.607  1.00  0.00           H  
ATOM   2222  HG2 ARG A 836     -39.425 -22.892 -44.233  1.00  0.00           H  
ATOM   2223  CD  ARG A 836     -37.256 -23.051 -44.054  1.00  0.00           C  
ATOM   2224  HD1 ARG A 836     -36.480 -23.577 -43.451  1.00  0.00           H  
ATOM   2225  HD2 ARG A 836     -37.027 -23.497 -45.050  1.00  0.00           H  
ATOM   2226  NE  ARG A 836     -37.051 -21.588 -44.051  1.00  0.00           N  
ATOM   2227  HE  ARG A 836     -36.664 -21.174 -43.203  1.00  0.00           H  
ATOM   2228  CZ  ARG A 836     -37.328 -20.757 -45.064  1.00  0.00           C  
ATOM   2229  NH1 ARG A 836     -37.813 -21.215 -46.225  1.00  0.00           N  
ATOM   2230 1HH1 ARG A 836     -37.986 -22.214 -46.337  1.00  0.00           H  
ATOM   2231 2HH1 ARG A 836     -38.024 -20.582 -46.997  1.00  0.00           H  
ATOM   2232  NH2 ARG A 836     -37.104 -19.460 -44.919  1.00  0.00           N  
ATOM   2233 1HH2 ARG A 836     -36.735 -19.111 -44.035  1.00  0.00           H  
ATOM   2234 2HH2 ARG A 836     -37.315 -18.827 -45.691  1.00  0.00           H  
ATOM   2235  N   ASP A 837     -41.716 -25.279 -45.529  1.00  0.00           N  
ATOM   2236  HN  ASP A 837     -41.657 -26.296 -45.477  1.00  0.00           H  
ATOM   2237  CA  ASP A 837     -42.308 -24.630 -46.700  1.00  0.00           C  
ATOM   2238  HA  ASP A 837     -42.743 -23.658 -46.368  1.00  0.00           H  
ATOM   2239  C   ASP A 837     -43.448 -25.479 -47.290  1.00  0.00           C  
ATOM   2240  O   ASP A 837     -43.632 -25.545 -48.511  1.00  0.00           O  
ATOM   2241  CB  ASP A 837     -41.234 -24.329 -47.752  1.00  0.00           C  
ATOM   2242  HB1 ASP A 837     -40.281 -24.011 -47.269  1.00  0.00           H  
ATOM   2243  HB2 ASP A 837     -40.885 -25.267 -48.244  1.00  0.00           H  
ATOM   2244  CG  ASP A 837     -41.689 -23.301 -48.793  1.00  0.00           C  
ATOM   2245  OD1 ASP A 837     -42.696 -22.579 -48.532  1.00  0.00           O  
ATOM   2246  OD2 ASP A 837     -41.014 -23.190 -49.854  1.00  0.00           O  
ATOM   2247  N   LEU A 838     -44.244 -26.105 -46.428  1.00  0.00           N  
ATOM   2248  HN  LEU A 838     -44.021 -26.087 -45.433  1.00  0.00           H  
ATOM   2249  CA  LEU A 838     -45.429 -26.816 -46.886  1.00  0.00           C  
ATOM   2250  HA  LEU A 838     -45.137 -27.494 -47.722  1.00  0.00           H  
ATOM   2251  C   LEU A 838     -46.465 -25.824 -47.401  1.00  0.00           C  
ATOM   2252  O   LEU A 838     -46.721 -24.784 -46.783  1.00  0.00           O  
ATOM   2253  CB  LEU A 838     -46.023 -27.663 -45.752  1.00  0.00           C  
ATOM   2254  HB1 LEU A 838     -45.229 -28.324 -45.331  1.00  0.00           H  
ATOM   2255  HB2 LEU A 838     -46.236 -27.008 -44.876  1.00  0.00           H  
ATOM   2256  CG  LEU A 838     -47.271 -28.507 -46.072  1.00  0.00           C  
ATOM   2257  HG  LEU A 838     -48.065 -27.821 -46.448  1.00  0.00           H  
ATOM   2258  CD1 LEU A 838     -46.981 -29.530 -47.156  1.00  0.00           C  
ATOM   2259 1HD1 LEU A 838     -46.593 -29.021 -48.069  1.00  0.00           H  
ATOM   2260 2HD1 LEU A 838     -47.870 -30.166 -47.378  1.00  0.00           H  
ATOM   2261 3HD1 LEU A 838     -46.292 -30.331 -46.800  1.00  0.00           H  
ATOM   2262  CD2 LEU A 838     -47.807 -29.210 -44.811  1.00  0.00           C  
ATOM   2263 1HD2 LEU A 838     -48.020 -28.459 -44.015  1.00  0.00           H  
ATOM   2264 2HD2 LEU A 838     -47.118 -30.011 -44.455  1.00  0.00           H  
ATOM   2265 3HD2 LEU A 838     -48.696 -29.846 -45.033  1.00  0.00           H  
ATOM   2266  N   ALA A 839     -47.027 -26.130 -48.557  1.00  0.00           N  
ATOM   2267  HN  ALA A 839     -46.748 -27.001 -49.008  1.00  0.00           H  
ATOM   2268  CA  ALA A 839     -48.020 -25.302 -49.228  1.00  0.00           C  
ATOM   2269  HA  ALA A 839     -48.886 -25.136 -48.545  1.00  0.00           H  
ATOM   2270  C   ALA A 839     -48.463 -26.143 -50.404  1.00  0.00           C  
ATOM   2271  O   ALA A 839     -47.806 -27.131 -50.739  1.00  0.00           O  
ATOM   2272  CB  ALA A 839     -47.468 -23.954 -49.684  1.00  0.00           C  
ATOM   2273  HB1 ALA A 839     -47.141 -23.334 -48.817  1.00  0.00           H  
ATOM   2274  HB2 ALA A 839     -48.200 -23.408 -50.324  1.00  0.00           H  
ATOM   2275  HB3 ALA A 839     -46.648 -24.079 -50.429  1.00  0.00           H  
ATOM   2276  N   ALA A 840     -49.607 -25.797 -50.987  1.00  0.00           N  
ATOM   2277  HN  ALA A 840     -50.114 -24.964 -50.687  1.00  0.00           H  
ATOM   2278  CA  ALA A 840     -50.121 -26.634 -52.065  1.00  0.00           C  
ATOM   2279  HA  ALA A 840     -50.261 -27.664 -51.662  1.00  0.00           H  
ATOM   2280  C   ALA A 840     -49.137 -26.715 -53.229  1.00  0.00           C  
ATOM   2281  O   ALA A 840     -49.135 -27.710 -53.959  1.00  0.00           O  
ATOM   2282  CB  ALA A 840     -51.483 -26.125 -52.535  1.00  0.00           C  
ATOM   2283  HB1 ALA A 840     -52.202 -26.066 -51.685  1.00  0.00           H  
ATOM   2284  HB2 ALA A 840     -51.886 -26.741 -53.372  1.00  0.00           H  
ATOM   2285  HB3 ALA A 840     -51.396 -25.150 -53.069  1.00  0.00           H  
ATOM   2286  N   ARG A 841     -48.283 -25.692 -53.403  1.00  0.00           N  
ATOM   2287  HN  ARG A 841     -48.356 -24.890 -52.777  1.00  0.00           H  
ATOM   2288  CA  ARG A 841     -47.254 -25.669 -54.444  1.00  0.00           C  
ATOM   2289  HA  ARG A 841     -47.740 -25.901 -55.420  1.00  0.00           H  
ATOM   2290  C   ARG A 841     -46.124 -26.679 -54.217  1.00  0.00           C  
ATOM   2291  O   ARG A 841     -45.363 -26.990 -55.156  1.00  0.00           O  
ATOM   2292  CB  ARG A 841     -46.657 -24.273 -54.529  1.00  0.00           C  
ATOM   2293  HB1 ARG A 841     -47.433 -23.535 -54.841  1.00  0.00           H  
ATOM   2294  HB2 ARG A 841     -45.963 -24.198 -55.398  1.00  0.00           H  
ATOM   2295  CG  ARG A 841     -45.968 -23.813 -53.259  1.00  0.00           C  
ATOM   2296  HG1 ARG A 841     -45.145 -24.506 -52.968  1.00  0.00           H  
ATOM   2297  HG2 ARG A 841     -46.626 -23.943 -52.369  1.00  0.00           H  
ATOM   2298  CD  ARG A 841     -45.465 -22.362 -53.380  1.00  0.00           C  
ATOM   2299  HD1 ARG A 841     -46.288 -21.657 -53.641  1.00  0.00           H  
ATOM   2300  HD2 ARG A 841     -44.830 -22.216 -54.285  1.00  0.00           H  
ATOM   2301  NE  ARG A 841     -44.772 -21.962 -52.156  1.00  0.00           N  
ATOM   2302  HE  ARG A 841     -43.799 -22.249 -52.051  1.00  0.00           H  
ATOM   2303  CZ  ARG A 841     -45.315 -21.248 -51.162  1.00  0.00           C  
ATOM   2304  NH1 ARG A 841     -44.591 -20.971 -50.095  1.00  0.00           N  
ATOM   2305 1HH1 ARG A 841     -45.005 -20.427 -49.338  1.00  0.00           H  
ATOM   2306 2HH1 ARG A 841     -43.633 -21.318 -50.052  1.00  0.00           H  
ATOM   2307  NH2 ARG A 841     -46.573 -20.792 -51.219  1.00  0.00           N  
ATOM   2308 1HH2 ARG A 841     -46.987 -20.248 -50.462  1.00  0.00           H  
ATOM   2309 2HH2 ARG A 841     -47.133 -21.006 -52.044  1.00  0.00           H  
ATOM   2310  N   ASN A 842     -45.967 -27.157 -52.993  1.00  0.00           N  
ATOM   2311  HN  ASN A 842     -46.586 -26.805 -52.262  1.00  0.00           H  
ATOM   2312  CA  ASN A 842     -44.976 -28.146 -52.620  1.00  0.00           C  
ATOM   2313  HA  ASN A 842     -44.310 -28.311 -53.499  1.00  0.00           H  
ATOM   2314  C   ASN A 842     -45.622 -29.473 -52.271  1.00  0.00           C  
ATOM   2315  O   ASN A 842     -45.121 -30.233 -51.440  1.00  0.00           O  
ATOM   2316  CB  ASN A 842     -44.118 -27.632 -51.477  1.00  0.00           C  
ATOM   2317  HB1 ASN A 842     -44.740 -27.189 -50.664  1.00  0.00           H  
ATOM   2318  HB2 ASN A 842     -43.657 -28.469 -50.902  1.00  0.00           H  
ATOM   2319  CG  ASN A 842     -43.075 -26.657 -51.972  1.00  0.00           C  
ATOM   2320  ND2 ASN A 842     -42.666 -25.709 -51.135  1.00  0.00           N  
ATOM   2321 1HD2 ASN A 842     -41.962 -25.051 -51.469  1.00  0.00           H  
ATOM   2322 2HD2 ASN A 842     -43.023 -25.620 -50.184  1.00  0.00           H  
ATOM   2323  OD1 ASN A 842     -42.647 -26.764 -53.114  1.00  0.00           O  
ATOM   2324  N   VAL A 843     -46.773 -29.719 -52.862  1.00  0.00           N  
ATOM   2325  HN  VAL A 843     -47.263 -28.940 -53.302  1.00  0.00           H  
ATOM   2326  CA  VAL A 843     -47.382 -31.029 -52.923  1.00  0.00           C  
ATOM   2327  HA  VAL A 843     -46.720 -31.769 -52.415  1.00  0.00           H  
ATOM   2328  C   VAL A 843     -47.457 -31.351 -54.399  1.00  0.00           C  
ATOM   2329  O   VAL A 843     -47.953 -30.530 -55.186  1.00  0.00           O  
ATOM   2330  CB  VAL A 843     -48.783 -31.074 -52.286  1.00  0.00           C  
ATOM   2331  HB  VAL A 843     -49.446 -30.389 -52.864  1.00  0.00           H  
ATOM   2332  CG1 VAL A 843     -49.358 -32.481 -52.386  1.00  0.00           C  
ATOM   2333 1HG1 VAL A 843     -49.367 -32.825 -53.447  1.00  0.00           H  
ATOM   2334 2HG1 VAL A 843     -50.368 -32.550 -51.919  1.00  0.00           H  
ATOM   2335 3HG1 VAL A 843     -48.819 -33.197 -51.723  1.00  0.00           H  
ATOM   2336  CG2 VAL A 843     -48.771 -30.603 -50.833  1.00  0.00           C  
ATOM   2337 1HG2 VAL A 843     -48.350 -29.573 -50.760  1.00  0.00           H  
ATOM   2338 2HG2 VAL A 843     -48.232 -31.319 -50.170  1.00  0.00           H  
ATOM   2339 3HG2 VAL A 843     -49.781 -30.672 -50.366  1.00  0.00           H  
ATOM   2340  N   LEU A 844     -46.874 -32.477 -54.795  1.00  0.00           N  
ATOM   2341  HN  LEU A 844     -46.407 -33.069 -54.108  1.00  0.00           H  
ATOM   2342  CA  LEU A 844     -46.892 -32.879 -56.195  1.00  0.00           C  
ATOM   2343  HA  LEU A 844     -47.157 -31.985 -56.807  1.00  0.00           H  
ATOM   2344  C   LEU A 844     -47.952 -33.951 -56.441  1.00  0.00           C  
ATOM   2345  O   LEU A 844     -48.199 -34.811 -55.592  1.00  0.00           O  
ATOM   2346  CB  LEU A 844     -45.508 -33.375 -56.652  1.00  0.00           C  
ATOM   2347  HB1 LEU A 844     -45.208 -34.291 -56.091  1.00  0.00           H  
ATOM   2348  HB2 LEU A 844     -45.557 -33.800 -57.682  1.00  0.00           H  
ATOM   2349  CG  LEU A 844     -44.424 -32.295 -56.557  1.00  0.00           C  
ATOM   2350  HG  LEU A 844     -44.302 -32.039 -55.479  1.00  0.00           H  
ATOM   2351  CD1 LEU A 844     -43.071 -32.802 -57.063  1.00  0.00           C  
ATOM   2352 1HD1 LEU A 844     -42.283 -32.017 -56.994  1.00  0.00           H  
ATOM   2353 2HD1 LEU A 844     -43.151 -33.207 -58.099  1.00  0.00           H  
ATOM   2354 3HD1 LEU A 844     -42.763 -33.734 -56.534  1.00  0.00           H  
ATOM   2355  CD2 LEU A 844     -44.796 -31.012 -57.291  1.00  0.00           C  
ATOM   2356 1HD2 LEU A 844     -44.008 -30.227 -57.222  1.00  0.00           H  
ATOM   2357 2HD2 LEU A 844     -45.779 -30.622 -56.937  1.00  0.00           H  
ATOM   2358 3HD2 LEU A 844     -45.056 -31.223 -58.355  1.00  0.00           H  
ATOM   2359  N   VAL A 845     -48.563 -33.883 -57.618  1.00  0.00           N  
ATOM   2360  HN  VAL A 845     -48.326 -33.109 -58.239  1.00  0.00           H  
ATOM   2361  CA  VAL A 845     -49.551 -34.850 -58.073  1.00  0.00           C  
ATOM   2362  HA  VAL A 845     -50.040 -35.325 -57.190  1.00  0.00           H  
ATOM   2363  C   VAL A 845     -48.811 -35.912 -58.876  1.00  0.00           C  
ATOM   2364  O   VAL A 845     -48.348 -35.636 -59.982  1.00  0.00           O  
ATOM   2365  CB  VAL A 845     -50.615 -34.183 -58.947  1.00  0.00           C  
ATOM   2366  HB  VAL A 845     -50.097 -33.769 -59.843  1.00  0.00           H  
ATOM   2367  CG1 VAL A 845     -51.629 -35.218 -59.443  1.00  0.00           C  
ATOM   2368 1HG1 VAL A 845     -51.148 -36.073 -59.973  1.00  0.00           H  
ATOM   2369 2HG1 VAL A 845     -52.409 -34.740 -60.081  1.00  0.00           H  
ATOM   2370 3HG1 VAL A 845     -52.274 -35.577 -58.608  1.00  0.00           H  
ATOM   2371  CG2 VAL A 845     -51.275 -33.010 -58.220  1.00  0.00           C  
ATOM   2372 1HG2 VAL A 845     -50.537 -32.256 -57.859  1.00  0.00           H  
ATOM   2373 2HG2 VAL A 845     -51.920 -33.369 -57.385  1.00  0.00           H  
ATOM   2374 3HG2 VAL A 845     -52.055 -32.532 -58.858  1.00  0.00           H  
ATOM   2375  N   LYS A 846     -48.677 -37.124 -58.327  1.00  0.00           N  
ATOM   2376  HN  LYS A 846     -48.961 -37.292 -57.362  1.00  0.00           H  
ATOM   2377  CA  LYS A 846     -48.114 -38.205 -59.140  1.00  0.00           C  
ATOM   2378  HA  LYS A 846     -47.292 -37.780 -59.762  1.00  0.00           H  
ATOM   2379  C   LYS A 846     -49.162 -38.785 -60.072  1.00  0.00           C  
ATOM   2380  O   LYS A 846     -48.900 -39.004 -61.255  1.00  0.00           O  
ATOM   2381  CB  LYS A 846     -47.530 -39.299 -58.269  1.00  0.00           C  
ATOM   2382  HB1 LYS A 846     -48.313 -39.792 -57.647  1.00  0.00           H  
ATOM   2383  HB2 LYS A 846     -46.901 -38.881 -57.449  1.00  0.00           H  
ATOM   2384  CG  LYS A 846     -46.775 -40.290 -59.093  1.00  0.00           C  
ATOM   2385  HG1 LYS A 846     -46.155 -39.793 -59.875  1.00  0.00           H  
ATOM   2386  HG2 LYS A 846     -47.449 -40.873 -59.763  1.00  0.00           H  
ATOM   2387  CD  LYS A 846     -45.965 -41.171 -58.224  1.00  0.00           C  
ATOM   2388  HD1 LYS A 846     -45.456 -40.599 -57.413  1.00  0.00           H  
ATOM   2389  HD2 LYS A 846     -46.604 -41.827 -57.588  1.00  0.00           H  
ATOM   2390  CE  LYS A 846     -44.990 -41.966 -59.045  1.00  0.00           C  
ATOM   2391  HE1 LYS A 846     -45.387 -42.258 -60.045  1.00  0.00           H  
ATOM   2392  HE2 LYS A 846     -44.126 -41.365 -59.412  1.00  0.00           H  
ATOM   2393  NZ  LYS A 846     -44.592 -43.118 -58.212  1.00  0.00           N  
ATOM   2394  HZ1 LYS A 846     -43.930 -43.658 -58.769  1.00  0.00           H  
ATOM   2395  HZ2 LYS A 846     -45.383 -43.668 -57.876  1.00  0.00           H  
ATOM   2396  HZ3 LYS A 846     -44.228 -42.851 -57.297  1.00  0.00           H  
ATOM   2397  N   THR A 847     -50.351 -39.060 -59.540  1.00  0.00           N  
ATOM   2398  HN  THR A 847     -50.422 -39.120 -58.524  1.00  0.00           H  
ATOM   2399  CA  THR A 847     -51.551 -39.279 -60.325  1.00  0.00           C  
ATOM   2400  HA  THR A 847     -51.408 -38.860 -61.348  1.00  0.00           H  
ATOM   2401  C   THR A 847     -52.612 -38.481 -59.594  1.00  0.00           C  
ATOM   2402  O   THR A 847     -52.374 -38.068 -58.456  1.00  0.00           O  
ATOM   2403  CB  THR A 847     -51.948 -40.760 -60.428  1.00  0.00           C  
ATOM   2404  HB  THR A 847     -52.801 -40.846 -61.140  1.00  0.00           H  
ATOM   2405  CG2 THR A 847     -50.788 -41.653 -60.945  1.00  0.00           C  
ATOM   2406 1HG2 THR A 847     -51.076 -42.728 -61.020  1.00  0.00           H  
ATOM   2407 2HG2 THR A 847     -49.874 -41.525 -60.319  1.00  0.00           H  
ATOM   2408 3HG2 THR A 847     -50.394 -41.275 -61.917  1.00  0.00           H  
ATOM   2409  OG1 THR A 847     -52.385 -41.213 -59.147  1.00  0.00           O  
ATOM   2410  HG1 THR A 847     -52.630 -42.129 -59.211  1.00  0.00           H  
ATOM   2411  N   PRO A 848     -53.767 -38.222 -60.204  1.00  0.00           N  
ATOM   2412  CA  PRO A 848     -54.837 -37.531 -59.468  1.00  0.00           C  
ATOM   2413  HA  PRO A 848     -54.526 -36.480 -59.261  1.00  0.00           H  
ATOM   2414  C   PRO A 848     -55.215 -38.212 -58.167  1.00  0.00           C  
ATOM   2415  O   PRO A 848     -55.687 -37.546 -57.237  1.00  0.00           O  
ATOM   2416  CB  PRO A 848     -55.996 -37.532 -60.467  1.00  0.00           C  
ATOM   2417  HB1 PRO A 848     -56.736 -38.351 -60.309  1.00  0.00           H  
ATOM   2418  HB2 PRO A 848     -56.716 -36.691 -60.335  1.00  0.00           H  
ATOM   2419  CG  PRO A 848     -55.315 -37.561 -61.818  1.00  0.00           C  
ATOM   2420  HG1 PRO A 848     -55.981 -37.870 -62.657  1.00  0.00           H  
ATOM   2421  HG2 PRO A 848     -55.065 -36.553 -62.224  1.00  0.00           H  
ATOM   2422  CD  PRO A 848     -54.126 -38.454 -61.618  1.00  0.00           C  
ATOM   2423  HD1 PRO A 848     -53.294 -38.289 -62.342  1.00  0.00           H  
ATOM   2424  HD2 PRO A 848     -54.298 -39.523 -61.884  1.00  0.00           H  
ATOM   2425  N   GLN A 849     -54.969 -39.510 -58.053  1.00  0.00           N  
ATOM   2426  HN  GLN A 849     -54.537 -39.998 -58.838  1.00  0.00           H  
ATOM   2427  CA  GLN A 849     -55.291 -40.266 -56.852  1.00  0.00           C  
ATOM   2428  HA  GLN A 849     -56.157 -39.776 -56.349  1.00  0.00           H  
ATOM   2429  C   GLN A 849     -54.142 -40.361 -55.851  1.00  0.00           C  
ATOM   2430  O   GLN A 849     -54.323 -40.983 -54.804  1.00  0.00           O  
ATOM   2431  CB  GLN A 849     -55.700 -41.692 -57.240  1.00  0.00           C  
ATOM   2432  HB1 GLN A 849     -54.823 -42.237 -57.660  1.00  0.00           H  
ATOM   2433  HB2 GLN A 849     -55.889 -42.296 -56.322  1.00  0.00           H  
ATOM   2434  CG  GLN A 849     -56.887 -41.808 -58.190  1.00  0.00           C  
ATOM   2435  HG1 GLN A 849     -57.409 -42.785 -58.065  1.00  0.00           H  
ATOM   2436  HG2 GLN A 849     -57.714 -41.125 -57.886  1.00  0.00           H  
ATOM   2437  CD  GLN A 849     -56.488 -41.578 -59.642  1.00  0.00           C  
ATOM   2438  NE2 GLN A 849     -57.400 -41.010 -60.423  1.00  0.00           N  
ATOM   2439 1HE2 GLN A 849     -58.306 -40.697 -60.073  1.00  0.00           H  
ATOM   2440 2HE2 GLN A 849     -57.133 -40.856 -61.395  1.00  0.00           H  
ATOM   2441  OE1 GLN A 849     -55.387 -41.958 -60.067  1.00  0.00           O  
ATOM   2442  N   HIS A 850     -52.972 -39.774 -56.133  1.00  0.00           N  
ATOM   2443  HN  HIS A 850     -52.920 -39.133 -56.925  1.00  0.00           H  
ATOM   2444  CA  HIS A 850     -51.763 -40.021 -55.342  1.00  0.00           C  
ATOM   2445  HA  HIS A 850     -52.059 -40.248 -54.291  1.00  0.00           H  
ATOM   2446  C   HIS A 850     -50.902 -38.757 -55.353  1.00  0.00           C  
ATOM   2447  O   HIS A 850     -50.318 -38.420 -56.393  1.00  0.00           O  
ATOM   2448  CB  HIS A 850     -50.987 -41.225 -55.914  1.00  0.00           C  
ATOM   2449  HB1 HIS A 850     -51.646 -42.122 -55.977  1.00  0.00           H  
ATOM   2450  HB2 HIS A 850     -50.772 -41.073 -56.997  1.00  0.00           H  
ATOM   2451  CG  HIS A 850     -49.728 -41.548 -55.167  1.00  0.00           C  
ATOM   2452  CD2 HIS A 850     -49.208 -41.032 -54.026  1.00  0.00           C  
ATOM   2453  HD2 HIS A 850     -49.651 -40.234 -53.407  1.00  0.00           H  
ATOM   2454  ND1 HIS A 850     -48.844 -42.524 -55.580  1.00  0.00           N  
ATOM   2455  HD1 HIS A 850     -48.962 -43.114 -56.404  1.00  0.00           H  
ATOM   2456  CE1 HIS A 850     -47.821 -42.578 -54.745  1.00  0.00           C  
ATOM   2457  HE1 HIS A 850     -46.949 -43.247 -54.833  1.00  0.00           H  
ATOM   2458  NE2 HIS A 850     -48.025 -41.690 -53.786  1.00  0.00           N  
ATOM   2459  HE2 HIS A 850     -47.404 -41.521 -52.995  1.00  0.00           H  
ATOM   2460  N   VAL A 851     -50.793 -38.076 -54.201  1.00  0.00           N  
ATOM   2461  HN  VAL A 851     -51.280 -38.430 -53.377  1.00  0.00           H  
ATOM   2462  CA  VAL A 851     -50.006 -36.848 -54.075  1.00  0.00           C  
ATOM   2463  HA  VAL A 851     -49.591 -36.599 -55.079  1.00  0.00           H  
ATOM   2464  C   VAL A 851     -48.845 -37.106 -53.138  1.00  0.00           C  
ATOM   2465  O   VAL A 851     -48.886 -38.007 -52.305  1.00  0.00           O  
ATOM   2466  CB  VAL A 851     -50.825 -35.629 -53.578  1.00  0.00           C  
ATOM   2467  HB  VAL A 851     -50.146 -34.745 -53.555  1.00  0.00           H  
ATOM   2468  CG1 VAL A 851     -51.949 -35.327 -54.537  1.00  0.00           C  
ATOM   2469 1HG1 VAL A 851     -51.564 -35.163 -55.570  1.00  0.00           H  
ATOM   2470 2HG1 VAL A 851     -52.566 -34.466 -54.188  1.00  0.00           H  
ATOM   2471 3HG1 VAL A 851     -52.733 -36.119 -54.512  1.00  0.00           H  
ATOM   2472  CG2 VAL A 851     -51.356 -35.855 -52.153  1.00  0.00           C  
ATOM   2473 1HG2 VAL A 851     -50.525 -36.078 -51.444  1.00  0.00           H  
ATOM   2474 2HG2 VAL A 851     -52.140 -36.647 -52.128  1.00  0.00           H  
ATOM   2475 3HG2 VAL A 851     -51.973 -34.994 -51.804  1.00  0.00           H  
ATOM   2476  N   LYS A 852     -47.803 -36.278 -53.265  1.00  0.00           N  
ATOM   2477  HN  LYS A 852     -47.879 -35.489 -53.908  1.00  0.00           H  
ATOM   2478  CA  LYS A 852     -46.562 -36.459 -52.520  1.00  0.00           C  
ATOM   2479  HA  LYS A 852     -46.786 -37.059 -51.607  1.00  0.00           H  
ATOM   2480  C   LYS A 852     -45.981 -35.120 -52.082  1.00  0.00           C  
ATOM   2481  O   LYS A 852     -45.956 -34.147 -52.843  1.00  0.00           O  
ATOM   2482  CB  LYS A 852     -45.500 -37.222 -53.357  1.00  0.00           C  
ATOM   2483  HB1 LYS A 852     -45.087 -36.560 -54.153  1.00  0.00           H  
ATOM   2484  HB2 LYS A 852     -44.580 -37.393 -52.751  1.00  0.00           H  
ATOM   2485  CG  LYS A 852     -45.986 -38.533 -53.960  1.00  0.00           C  
ATOM   2486  HG1 LYS A 852     -46.862 -38.360 -54.627  1.00  0.00           H  
ATOM   2487  HG2 LYS A 852     -46.468 -39.170 -53.182  1.00  0.00           H  
ATOM   2488  CD  LYS A 852     -44.861 -39.331 -54.715  1.00  0.00           C  
ATOM   2489  HD1 LYS A 852     -45.289 -40.147 -55.343  1.00  0.00           H  
ATOM   2490  HD2 LYS A 852     -44.396 -38.719 -55.523  1.00  0.00           H  
ATOM   2491  CE  LYS A 852     -43.824 -39.858 -53.753  1.00  0.00           C  
ATOM   2492  HE1 LYS A 852     -44.293 -40.121 -52.776  1.00  0.00           H  
ATOM   2493  HE2 LYS A 852     -43.145 -39.038 -53.421  1.00  0.00           H  
ATOM   2494  NZ  LYS A 852     -43.046 -40.994 -54.275  1.00  0.00           N  
ATOM   2495  HZ1 LYS A 852     -42.345 -41.350 -53.625  1.00  0.00           H  
ATOM   2496  HZ2 LYS A 852     -42.617 -40.754 -55.168  1.00  0.00           H  
ATOM   2497  HZ3 LYS A 852     -43.667 -41.744 -54.579  1.00  0.00           H  
ATOM   2498  N   ILE A 853     -45.481 -35.085 -50.870  1.00  0.00           N  
ATOM   2499  HN  ILE A 853     -45.515 -35.922 -50.289  1.00  0.00           H  
ATOM   2500  CA  ILE A 853     -44.878 -33.871 -50.341  1.00  0.00           C  
ATOM   2501  HA  ILE A 853     -45.505 -33.000 -50.644  1.00  0.00           H  
ATOM   2502  C   ILE A 853     -43.476 -33.691 -50.925  1.00  0.00           C  
ATOM   2503  O   ILE A 853     -42.738 -34.671 -51.111  1.00  0.00           O  
ATOM   2504  CB  ILE A 853     -44.855 -33.949 -48.812  1.00  0.00           C  
ATOM   2505  HB  ILE A 853     -44.531 -34.964 -48.483  1.00  0.00           H  
ATOM   2506  CG1 ILE A 853     -46.253 -33.653 -48.300  1.00  0.00           C  
ATOM   2507 1HG1 ILE A 853     -46.468 -32.559 -48.310  1.00  0.00           H  
ATOM   2508 2HG1 ILE A 853     -47.032 -33.988 -49.024  1.00  0.00           H  
ATOM   2509  CG2 ILE A 853     -43.954 -32.906 -48.235  1.00  0.00           C  
ATOM   2510 1HG2 ILE A 853     -42.927 -33.123 -48.611  1.00  0.00           H  
ATOM   2511 2HG2 ILE A 853     -44.011 -32.843 -47.123  1.00  0.00           H  
ATOM   2512 3HG2 ILE A 853     -44.290 -31.865 -48.453  1.00  0.00           H  
ATOM   2513  CD1 ILE A 853     -46.473 -34.232 -46.967  1.00  0.00           C  
ATOM   2514 1HD1 ILE A 853     -47.500 -34.015 -46.591  1.00  0.00           H  
ATOM   2515 2HD1 ILE A 853     -45.694 -33.897 -46.243  1.00  0.00           H  
ATOM   2516 3HD1 ILE A 853     -46.258 -35.326 -46.957  1.00  0.00           H  
ATOM   2517  N   THR A 854     -43.107 -32.442 -51.248  1.00  0.00           N  
ATOM   2518  HN  THR A 854     -43.759 -31.676 -51.077  1.00  0.00           H  
ATOM   2519  CA  THR A 854     -41.810 -32.142 -51.834  1.00  0.00           C  
ATOM   2520  HA  THR A 854     -41.131 -33.009 -51.658  1.00  0.00           H  
ATOM   2521  C   THR A 854     -41.206 -30.910 -51.171  1.00  0.00           C  
ATOM   2522  O   THR A 854     -41.885 -30.148 -50.478  1.00  0.00           O  
ATOM   2523  CB  THR A 854     -41.929 -31.913 -53.347  1.00  0.00           C  
ATOM   2524  HB  THR A 854     -42.536 -32.737 -53.789  1.00  0.00           H  
ATOM   2525  CG2 THR A 854     -42.624 -30.609 -53.604  1.00  0.00           C  
ATOM   2526 1HG2 THR A 854     -43.626 -30.621 -53.116  1.00  0.00           H  
ATOM   2527 2HG2 THR A 854     -42.688 -30.372 -54.692  1.00  0.00           H  
ATOM   2528 3HG2 THR A 854     -42.010 -29.734 -53.286  1.00  0.00           H  
ATOM   2529  OG1 THR A 854     -40.626 -31.898 -53.982  1.00  0.00           O  
ATOM   2530  HG1 THR A 854     -40.186 -32.724 -53.819  1.00  0.00           H  
ATOM   2531  N   ASP A 855     -39.910 -30.706 -51.431  1.00  0.00           N  
ATOM   2532  HN  ASP A 855     -39.381 -31.469 -51.854  1.00  0.00           H  
ATOM   2533  CA  ASP A 855     -39.202 -29.452 -51.145  1.00  0.00           C  
ATOM   2534  HA  ASP A 855     -38.162 -29.547 -51.535  1.00  0.00           H  
ATOM   2535  C   ASP A 855     -39.119 -29.135 -49.655  1.00  0.00           C  
ATOM   2536  O   ASP A 855     -39.115 -27.977 -49.269  1.00  0.00           O  
ATOM   2537  CB  ASP A 855     -39.886 -28.303 -51.896  1.00  0.00           C  
ATOM   2538  HB1 ASP A 855     -40.990 -28.324 -51.741  1.00  0.00           H  
ATOM   2539  HB2 ASP A 855     -39.656 -27.321 -51.420  1.00  0.00           H  
ATOM   2540  CG  ASP A 855     -39.548 -28.286 -53.356  1.00  0.00           C  
ATOM   2541  OD1 ASP A 855     -38.888 -29.231 -53.807  1.00  0.00           O  
ATOM   2542  OD2 ASP A 855     -40.010 -27.387 -54.083  1.00  0.00           O  
ATOM   2543  N   PHE A 856     -39.006 -30.153 -48.819  1.00  0.00           N  
ATOM   2544  HN  PHE A 856     -39.035 -31.094 -49.211  1.00  0.00           H  
ATOM   2545  CA  PHE A 856     -38.844 -30.024 -47.382  1.00  0.00           C  
ATOM   2546  HA  PHE A 856     -39.324 -29.073 -47.052  1.00  0.00           H  
ATOM   2547  C   PHE A 856     -37.370 -30.009 -46.946  1.00  0.00           C  
ATOM   2548  O   PHE A 856     -36.448 -30.381 -47.684  1.00  0.00           O  
ATOM   2549  CB  PHE A 856     -39.539 -31.188 -46.686  1.00  0.00           C  
ATOM   2550  HB1 PHE A 856     -40.647 -31.110 -46.784  1.00  0.00           H  
ATOM   2551  HB2 PHE A 856     -39.451 -31.103 -45.578  1.00  0.00           H  
ATOM   2552  CG  PHE A 856     -39.050 -32.515 -47.163  1.00  0.00           C  
ATOM   2553  CD1 PHE A 856     -37.933 -33.091 -46.612  1.00  0.00           C  
ATOM   2554  HD1 PHE A 856     -37.408 -32.584 -45.785  1.00  0.00           H  
ATOM   2555  CD2 PHE A 856     -39.666 -33.151 -48.222  1.00  0.00           C  
ATOM   2556  HD2 PHE A 856     -40.553 -32.690 -48.688  1.00  0.00           H  
ATOM   2557  CE1 PHE A 856     -37.459 -34.301 -47.084  1.00  0.00           C  
ATOM   2558  HE1 PHE A 856     -36.572 -34.766 -46.622  1.00  0.00           H  
ATOM   2559  CE2 PHE A 856     -39.196 -34.343 -48.705  1.00  0.00           C  
ATOM   2560  HE2 PHE A 856     -39.701 -34.834 -49.554  1.00  0.00           H  
ATOM   2561  CZ  PHE A 856     -38.096 -34.923 -48.130  1.00  0.00           C  
ATOM   2562  HZ  PHE A 856     -37.722 -35.890 -48.507  1.00  0.00           H  
ATOM   2563  N   GLY A 857     -37.162 -29.664 -45.681  1.00  0.00           N  
ATOM   2564  HN  GLY A 857     -37.922 -29.255 -45.137  1.00  0.00           H  
ATOM   2565  CA  GLY A 857     -35.866 -29.863 -45.067  1.00  0.00           C  
ATOM   2566  HA1 GLY A 857     -36.003 -30.061 -43.978  1.00  0.00           H  
ATOM   2567  HA2 GLY A 857     -35.445 -30.838 -45.408  1.00  0.00           H  
ATOM   2568  C   GLY A 857     -34.821 -28.777 -45.249  1.00  0.00           C  
ATOM   2569  O   GLY A 857     -33.648 -29.026 -44.950  1.00  0.00           O  
ATOM   2570  N   LEU A 858     -35.197 -27.599 -45.747  1.00  0.00           N  
ATOM   2571  HN  LEU A 858     -36.180 -27.449 -45.972  1.00  0.00           H  
ATOM   2572  CA  LEU A 858     -34.245 -26.517 -45.980  1.00  0.00           C  
ATOM   2573  HA  LEU A 858     -33.251 -26.966 -46.211  1.00  0.00           H  
ATOM   2574  C   LEU A 858     -34.092 -25.611 -44.775  1.00  0.00           C  
ATOM   2575  O   LEU A 858     -33.947 -24.408 -44.970  1.00  0.00           O  
ATOM   2576  CB  LEU A 858     -34.694 -25.691 -47.186  1.00  0.00           C  
ATOM   2577  HB1 LEU A 858     -33.898 -24.950 -47.432  1.00  0.00           H  
ATOM   2578  HB2 LEU A 858     -35.526 -25.018 -46.872  1.00  0.00           H  
ATOM   2579  CG  LEU A 858     -35.101 -26.413 -48.458  1.00  0.00           C  
ATOM   2580  HG  LEU A 858     -36.029 -26.997 -48.258  1.00  0.00           H  
ATOM   2581  CD1 LEU A 858     -35.387 -25.399 -49.570  1.00  0.00           C  
ATOM   2582 1HD1 LEU A 858     -35.686 -25.929 -50.504  1.00  0.00           H  
ATOM   2583 2HD1 LEU A 858     -34.526 -24.710 -49.738  1.00  0.00           H  
ATOM   2584 3HD1 LEU A 858     -36.144 -24.642 -49.260  1.00  0.00           H  
ATOM   2585  CD2 LEU A 858     -33.994 -27.372 -48.836  1.00  0.00           C  
ATOM   2586 1HD2 LEU A 858     -34.293 -27.902 -49.770  1.00  0.00           H  
ATOM   2587 2HD2 LEU A 858     -33.733 -28.073 -48.009  1.00  0.00           H  
ATOM   2588 3HD2 LEU A 858     -33.003 -26.869 -48.927  1.00  0.00           H  
ATOM   2589  N   ALA A 859     -34.125 -26.093 -43.542  1.00  0.00           N  
ATOM   2590  HN  ALA A 859     -34.213 -27.095 -43.371  1.00  0.00           H  
ATOM   2591  CA  ALA A 859     -34.032 -25.144 -42.432  1.00  0.00           C  
ATOM   2592  HA  ALA A 859     -34.463 -24.174 -42.774  1.00  0.00           H  
ATOM   2593  C   ALA A 859     -32.585 -24.896 -42.033  1.00  0.00           C  
ATOM   2594  O   ALA A 859     -32.111 -23.754 -42.060  1.00  0.00           O  
ATOM   2595  CB  ALA A 859     -34.841 -25.615 -41.215  1.00  0.00           C  
ATOM   2596  HB1 ALA A 859     -34.770 -24.892 -40.369  1.00  0.00           H  
ATOM   2597  HB2 ALA A 859     -34.541 -26.641 -40.899  1.00  0.00           H  
ATOM   2598  HB3 ALA A 859     -35.903 -25.821 -41.487  1.00  0.00           H  
ATOM   2599  N   LYS A 860     -31.888 -25.968 -41.635  1.00  0.00           N  
ATOM   2600  HN  LYS A 860     -32.348 -26.878 -41.614  1.00  0.00           H  
ATOM   2601  CA  LYS A 860     -30.486 -25.872 -41.229  1.00  0.00           C  
ATOM   2602  HA  LYS A 860     -30.429 -25.233 -40.317  1.00  0.00           H  
ATOM   2603  C   LYS A 860     -29.601 -25.250 -42.305  1.00  0.00           C  
ATOM   2604  O   LYS A 860     -28.615 -24.577 -41.984  1.00  0.00           O  
ATOM   2605  CB  LYS A 860     -29.955 -27.263 -40.875  1.00  0.00           C  
ATOM   2606  HB1 LYS A 860     -28.840 -27.264 -40.890  1.00  0.00           H  
ATOM   2607  HB2 LYS A 860     -30.162 -27.977 -41.706  1.00  0.00           H  
ATOM   2608  CG  LYS A 860     -30.460 -27.827 -39.565  1.00  0.00           C  
ATOM   2609  HG1 LYS A 860     -30.430 -27.081 -38.737  1.00  0.00           H  
ATOM   2610  HG2 LYS A 860     -31.561 -28.004 -39.571  1.00  0.00           H  
ATOM   2611  CD  LYS A 860     -29.663 -29.093 -39.244  1.00  0.00           C  
ATOM   2612  HD1 LYS A 860     -30.072 -29.984 -39.775  1.00  0.00           H  
ATOM   2613  HD2 LYS A 860     -29.830 -29.431 -38.195  1.00  0.00           H  
ATOM   2614  CE  LYS A 860     -28.160 -28.887 -39.546  1.00  0.00           C  
ATOM   2615  HE1 LYS A 860     -28.048 -28.370 -40.528  1.00  0.00           H  
ATOM   2616  HE2 LYS A 860     -27.747 -28.115 -38.856  1.00  0.00           H  
ATOM   2617  NZ  LYS A 860     -27.272 -30.109 -39.519  1.00  0.00           N  
ATOM   2618  HZ1 LYS A 860     -26.281 -29.973 -39.718  1.00  0.00           H  
ATOM   2619  HZ2 LYS A 860     -27.650 -30.815 -40.150  1.00  0.00           H  
ATOM   2620  HZ3 LYS A 860     -27.375 -30.582 -38.621  1.00  0.00           H  
ATOM   2621  N   LEU A 861     -29.957 -25.409 -43.565  1.00  0.00           N  
ATOM   2622  HN  LEU A 861     -30.800 -25.940 -43.783  1.00  0.00           H  
ATOM   2623  CA  LEU A 861     -29.159 -24.833 -44.667  1.00  0.00           C  
ATOM   2624  HA  LEU A 861     -28.073 -25.002 -44.478  1.00  0.00           H  
ATOM   2625  C   LEU A 861     -29.442 -23.336 -44.761  1.00  0.00           C  
ATOM   2626  O   LEU A 861     -28.598 -22.615 -45.301  1.00  0.00           O  
ATOM   2627  CB  LEU A 861     -29.577 -25.537 -45.954  1.00  0.00           C  
ATOM   2628  HB1 LEU A 861     -29.928 -24.787 -46.700  1.00  0.00           H  
ATOM   2629  HB2 LEU A 861     -30.520 -26.107 -45.786  1.00  0.00           H  
ATOM   2630  CG  LEU A 861     -28.529 -26.443 -46.584  1.00  0.00           C  
ATOM   2631  HG  LEU A 861     -28.126 -27.121 -45.796  1.00  0.00           H  
ATOM   2632  CD1 LEU A 861     -29.154 -27.289 -47.678  1.00  0.00           C  
ATOM   2633 1HD1 LEU A 861     -28.386 -27.953 -48.140  1.00  0.00           H  
ATOM   2634 2HD1 LEU A 861     -29.676 -26.664 -48.440  1.00  0.00           H  
ATOM   2635 3HD1 LEU A 861     -30.033 -27.865 -47.307  1.00  0.00           H  
ATOM   2636  CD2 LEU A 861     -27.389 -25.610 -47.135  1.00  0.00           C  
ATOM   2637 1HD2 LEU A 861     -26.621 -26.274 -47.597  1.00  0.00           H  
ATOM   2638 2HD2 LEU A 861     -26.950 -24.938 -46.361  1.00  0.00           H  
ATOM   2639 3HD2 LEU A 861     -27.747 -24.828 -47.845  1.00  0.00           H  
ATOM   2640  N   LEU A 862     -30.583 -22.896 -44.235  1.00  0.00           N  
ATOM   2641  HN  LEU A 862     -31.193 -23.560 -43.758  1.00  0.00           H  
ATOM   2642  CA  LEU A 862     -30.999 -21.473 -44.319  1.00  0.00           C  
ATOM   2643  HA  LEU A 862     -30.293 -20.899 -44.963  1.00  0.00           H  
ATOM   2644  C   LEU A 862     -31.015 -20.900 -42.905  1.00  0.00           C  
ATOM   2645  O   LEU A 862     -31.604 -19.837 -42.727  1.00  0.00           O  
ATOM   2646  CB  LEU A 862     -32.406 -21.458 -44.923  1.00  0.00           C  
ATOM   2647  HB1 LEU A 862     -33.066 -20.767 -44.349  1.00  0.00           H  
ATOM   2648  HB2 LEU A 862     -32.922 -22.426 -44.725  1.00  0.00           H  
ATOM   2649  CG  LEU A 862     -32.456 -21.127 -46.401  1.00  0.00           C  
ATOM   2650  HG  LEU A 862     -33.161 -20.281 -46.573  1.00  0.00           H  
ATOM   2651  CD1 LEU A 862     -31.073 -20.722 -46.807  1.00  0.00           C  
ATOM   2652 1HD1 LEU A 862     -30.752 -19.837 -46.209  1.00  0.00           H  
ATOM   2653 2HD1 LEU A 862     -30.993 -20.540 -47.904  1.00  0.00           H  
ATOM   2654 3HD1 LEU A 862     -30.348 -21.566 -46.732  1.00  0.00           H  
ATOM   2655  CD2 LEU A 862     -32.892 -22.329 -47.213  1.00  0.00           C  
ATOM   2656 1HD2 LEU A 862     -33.922 -22.631 -46.911  1.00  0.00           H  
ATOM   2657 2HD2 LEU A 862     -32.167 -23.173 -47.138  1.00  0.00           H  
ATOM   2658 3HD2 LEU A 862     -32.812 -22.147 -48.310  1.00  0.00           H  
ATOM   2659  N   GLY A 863     -30.343 -21.549 -41.959  1.00  0.00           N  
ATOM   2660  HN  GLY A 863     -29.738 -22.327 -42.222  1.00  0.00           H  
ATOM   2661  CA  GLY A 863     -30.452 -21.171 -40.538  1.00  0.00           C  
ATOM   2662  HA1 GLY A 863     -31.523 -21.016 -40.268  1.00  0.00           H  
ATOM   2663  HA2 GLY A 863     -30.208 -22.047 -39.893  1.00  0.00           H  
ATOM   2664  C   GLY A 863     -29.634 -19.972 -40.110  1.00  0.00           C  
ATOM   2665  O   GLY A 863     -30.005 -19.340 -39.107  1.00  0.00           O  
ATOM   2666  N   ALA A 864     -28.575 -19.633 -40.842  1.00  0.00           N  
ATOM   2667  HN  ALA A 864     -28.377 -20.148 -41.700  1.00  0.00           H  
ATOM   2668  CA  ALA A 864     -27.680 -18.528 -40.440  1.00  0.00           C  
ATOM   2669  HA  ALA A 864     -27.885 -18.259 -39.377  1.00  0.00           H  
ATOM   2670  C   ALA A 864     -27.957 -17.317 -41.325  1.00  0.00           C  
ATOM   2671  O   ALA A 864     -27.454 -16.231 -40.998  1.00  0.00           O  
ATOM   2672  CB  ALA A 864     -26.242 -18.963 -40.572  1.00  0.00           C  
ATOM   2673  HB1 ALA A 864     -26.040 -19.848 -39.925  1.00  0.00           H  
ATOM   2674  HB2 ALA A 864     -25.535 -18.126 -40.362  1.00  0.00           H  
ATOM   2675  HB3 ALA A 864     -25.963 -19.154 -41.634  1.00  0.00           H  
ATOM   2676  N   GLU A 865     -28.715 -17.508 -42.403  1.00  0.00           N  
ATOM   2677  HN  GLU A 865     -29.047 -18.448 -42.621  1.00  0.00           H  
ATOM   2678  CA  GLU A 865     -29.086 -16.384 -43.292  1.00  0.00           C  
ATOM   2679  HA  GLU A 865     -28.435 -15.508 -43.065  1.00  0.00           H  
ATOM   2680  C   GLU A 865     -30.547 -16.002 -43.041  1.00  0.00           C  
ATOM   2681  O   GLU A 865     -30.997 -14.975 -43.565  1.00  0.00           O  
ATOM   2682  CB  GLU A 865     -28.847 -16.822 -44.721  1.00  0.00           C  
ATOM   2683  HB1 GLU A 865     -27.824 -17.250 -44.833  1.00  0.00           H  
ATOM   2684  HB2 GLU A 865     -29.456 -17.725 -44.961  1.00  0.00           H  
ATOM   2685  CG  GLU A 865     -29.082 -15.739 -45.740  1.00  0.00           C  
ATOM   2686  HG1 GLU A 865     -30.137 -15.378 -45.709  1.00  0.00           H  
ATOM   2687  HG2 GLU A 865     -28.563 -14.795 -45.452  1.00  0.00           H  
ATOM   2688  CD  GLU A 865     -28.694 -16.172 -47.131  1.00  0.00           C  
ATOM   2689  OE1 GLU A 865     -27.704 -16.900 -47.241  1.00  0.00           O  
ATOM   2690  OE2 GLU A 865     -29.348 -15.736 -48.091  1.00  0.00           O  
ATOM   2691  N   GLU A 866     -31.248 -16.733 -42.177  1.00  0.00           N  
ATOM   2692  HN  GLU A 866     -30.780 -17.488 -41.675  1.00  0.00           H  
ATOM   2693  CA  GLU A 866     -32.699 -16.482 -41.919  1.00  0.00           C  
ATOM   2694  HA  GLU A 866     -33.212 -16.433 -42.908  1.00  0.00           H  
ATOM   2695  C   GLU A 866     -32.887 -15.129 -41.235  1.00  0.00           C  
ATOM   2696  O   GLU A 866     -34.033 -14.802 -40.908  1.00  0.00           O  
ATOM   2697  CB  GLU A 866     -33.314 -17.646 -41.137  1.00  0.00           C  
ATOM   2698  HB1 GLU A 866     -32.520 -18.292 -40.694  1.00  0.00           H  
ATOM   2699  HB2 GLU A 866     -33.798 -17.285 -40.200  1.00  0.00           H  
ATOM   2700  CG  GLU A 866     -34.282 -18.468 -41.964  1.00  0.00           C  
ATOM   2701  HG1 GLU A 866     -34.156 -18.244 -43.049  1.00  0.00           H  
ATOM   2702  HG2 GLU A 866     -33.987 -19.543 -41.957  1.00  0.00           H  
ATOM   2703  CD  GLU A 866     -35.729 -18.314 -41.556  1.00  0.00           C  
ATOM   2704  OE1 GLU A 866     -36.587 -18.313 -42.445  1.00  0.00           O  
ATOM   2705  OE2 GLU A 866     -35.983 -18.185 -40.350  1.00  0.00           O  
ATOM   2706  N   LYS A 867     -31.803 -14.374 -41.069  1.00  0.00           N  
ATOM   2707  HN  LYS A 867     -30.910 -14.735 -41.404  1.00  0.00           H  
ATOM   2708  CA  LYS A 867     -31.820 -13.041 -40.427  1.00  0.00           C  
ATOM   2709  HA  LYS A 867     -32.069 -13.140 -39.345  1.00  0.00           H  
ATOM   2710  C   LYS A 867     -32.838 -12.166 -41.115  1.00  0.00           C  
ATOM   2711  O   LYS A 867     -33.777 -11.705 -40.459  1.00  0.00           O  
ATOM   2712  CB  LYS A 867     -30.452 -12.368 -40.594  1.00  0.00           C  
ATOM   2713  HB1 LYS A 867     -30.229 -12.217 -41.676  1.00  0.00           H  
ATOM   2714  HB2 LYS A 867     -29.639 -13.081 -40.324  1.00  0.00           H  
ATOM   2715  CG  LYS A 867     -30.274 -11.061 -39.836  1.00  0.00           C  
ATOM   2716  HG1 LYS A 867     -31.105 -10.350 -40.055  1.00  0.00           H  
ATOM   2717  HG2 LYS A 867     -30.445 -11.201 -38.743  1.00  0.00           H  
ATOM   2718  CD  LYS A 867     -28.935 -10.432 -40.101  1.00  0.00           C  
ATOM   2719  HD1 LYS A 867     -28.826 -10.163 -41.177  1.00  0.00           H  
ATOM   2720  HD2 LYS A 867     -28.877  -9.413 -39.653  1.00  0.00           H  
ATOM   2721  CE  LYS A 867     -27.781 -11.294 -39.639  1.00  0.00           C  
ATOM   2722  HE1 LYS A 867     -28.139 -12.203 -39.101  1.00  0.00           H  
ATOM   2723  HE2 LYS A 867     -27.273 -11.792 -40.498  1.00  0.00           H  
ATOM   2724  NZ  LYS A 867     -26.825 -10.518 -38.818  1.00  0.00           N  
ATOM   2725  HZ1 LYS A 867     -26.047 -11.099 -38.506  1.00  0.00           H  
ATOM   2726  HZ2 LYS A 867     -27.290 -10.062 -38.033  1.00  0.00           H  
ATOM   2727  HZ3 LYS A 867     -26.498  -9.687 -39.310  1.00  0.00           H  
ATOM   2728  N   GLU A 868     -32.601 -11.910 -42.388  1.00  0.00           N  
ATOM   2729  HN  GLU A 868     -31.818 -12.320 -42.897  1.00  0.00           H  
ATOM   2730  CA  GLU A 868     -33.555 -10.989 -43.011  1.00  0.00           C  
ATOM   2731  HA  GLU A 868     -34.108 -10.466 -42.196  1.00  0.00           H  
ATOM   2732  C   GLU A 868     -34.564 -11.764 -43.833  1.00  0.00           C  
ATOM   2733  O   GLU A 868     -35.670 -12.005 -43.311  1.00  0.00           O  
ATOM   2734  CB  GLU A 868     -32.877  -9.930 -43.869  1.00  0.00           C  
ATOM   2735  HB1 GLU A 868     -32.696 -10.311 -44.901  1.00  0.00           H  
ATOM   2736  HB2 GLU A 868     -31.822  -9.772 -43.544  1.00  0.00           H  
ATOM   2737  CG  GLU A 868     -33.636  -8.614 -43.904  1.00  0.00           C  
ATOM   2738  HG1 GLU A 868     -32.935  -7.779 -44.137  1.00  0.00           H  
ATOM   2739  HG2 GLU A 868     -34.294  -8.581 -44.804  1.00  0.00           H  
ATOM   2740  CD  GLU A 868     -34.445  -8.275 -42.661  1.00  0.00           C  
ATOM   2741  OE1 GLU A 868     -33.831  -7.999 -41.609  1.00  0.00           O  
ATOM   2742  OE2 GLU A 868     -35.689  -8.265 -42.751  1.00  0.00           O  
ATOM   2743  N   TYR A 869     -34.248 -11.996 -45.098  1.00  0.00           N  
ATOM   2744  HN  TYR A 869     -33.313 -11.765 -45.434  1.00  0.00           H  
ATOM   2745  CA  TYR A 869     -35.235 -12.586 -46.032  1.00  0.00           C  
ATOM   2746  HA  TYR A 869     -34.729 -12.670 -47.022  1.00  0.00           H  
ATOM   2747  C   TYR A 869     -36.385 -11.585 -46.208  1.00  0.00           C  
ATOM   2748  O   TYR A 869     -37.267 -11.870 -47.057  1.00  0.00           O  
ATOM   2749  CB  TYR A 869     -35.620 -14.006 -45.613  1.00  0.00           C  
ATOM   2750  HB1 TYR A 869     -35.903 -14.038 -44.535  1.00  0.00           H  
ATOM   2751  HB2 TYR A 869     -36.594 -14.303 -46.067  1.00  0.00           H  
ATOM   2752  CG  TYR A 869     -34.558 -15.021 -45.917  1.00  0.00           C  
ATOM   2753  CD1 TYR A 869     -33.479 -14.668 -46.701  1.00  0.00           C  
ATOM   2754  HD1 TYR A 869     -33.406 -13.638 -47.089  1.00  0.00           H  
ATOM   2755  CD2 TYR A 869     -34.634 -16.316 -45.438  1.00  0.00           C  
ATOM   2756  HD2 TYR A 869     -35.491 -16.615 -44.811  1.00  0.00           H  
ATOM   2757  CE1 TYR A 869     -32.490 -15.578 -47.008  1.00  0.00           C  
ATOM   2758  HE1 TYR A 869     -31.635 -15.280 -47.638  1.00  0.00           H  
ATOM   2759  CE2 TYR A 869     -33.650 -17.241 -45.734  1.00  0.00           C  
ATOM   2760  HE2 TYR A 869     -33.720 -18.271 -45.346  1.00  0.00           H  
ATOM   2761  CZ  TYR A 869     -32.579 -16.863 -46.520  1.00  0.00           C  
ATOM   2762  OH  TYR A 869     -31.586 -17.728 -46.831  1.00  0.00           O  
ATOM   2763  HH  TYR A 869     -30.849 -17.468 -47.372  1.00  0.00           H  
ATOM   2764  N   HIS A 870     -36.353 -10.453 -45.501  1.00  0.00           N  
ATOM   2765  HN  HIS A 870     -35.525 -10.255 -44.939  1.00  0.00           H  
ATOM   2766  CA  HIS A 870     -37.464  -9.470 -45.494  1.00  0.00           C  
ATOM   2767  HA  HIS A 870     -37.246  -8.728 -44.690  1.00  0.00           H  
ATOM   2768  C   HIS A 870     -38.746 -10.196 -45.105  1.00  0.00           C  
ATOM   2769  O   HIS A 870     -38.675 -11.083 -44.259  1.00  0.00           O  
ATOM   2770  CB  HIS A 870     -37.523  -8.704 -46.816  1.00  0.00           C  
ATOM   2771  HB1 HIS A 870     -38.175  -9.243 -47.543  1.00  0.00           H  
ATOM   2772  HB2 HIS A 870     -36.543  -8.773 -47.343  1.00  0.00           H  
ATOM   2773  CG  HIS A 870     -37.946  -7.282 -46.706  1.00  0.00           C  
ATOM   2774  CD2 HIS A 870     -37.442  -6.252 -45.997  1.00  0.00           C  
ATOM   2775  HD2 HIS A 870     -36.577  -6.289 -45.313  1.00  0.00           H  
ATOM   2776  ND1 HIS A 870     -39.009  -6.783 -47.423  1.00  0.00           N  
ATOM   2777  HD1 HIS A 870     -39.594  -7.322 -48.061  1.00  0.00           H  
ATOM   2778  CE1 HIS A 870     -39.153  -5.506 -47.158  1.00  0.00           C  
ATOM   2779  HE1 HIS A 870     -39.922  -4.839 -47.582  1.00  0.00           H  
ATOM   2780  NE2 HIS A 870     -38.203  -5.155 -46.284  1.00  0.00           N  
ATOM   2781  HE2 HIS A 870     -38.069  -4.221 -45.896  1.00  0.00           H  
ATOM   2782  N   ALA A 871     -39.881  -9.738 -45.589  1.00  0.00           N  
ATOM   2783  HN  ALA A 871     -39.874  -8.870 -46.125  1.00  0.00           H  
ATOM   2784  CA  ALA A 871     -41.161 -10.436 -45.382  1.00  0.00           C  
ATOM   2785  HA  ALA A 871     -41.006 -11.522 -45.184  1.00  0.00           H  
ATOM   2786  C   ALA A 871     -41.780 -10.206 -46.734  1.00  0.00           C  
ATOM   2787  O   ALA A 871     -42.776 -10.839 -47.071  1.00  0.00           O  
ATOM   2788  CB  ALA A 871     -41.948  -9.787 -44.288  1.00  0.00           C  
ATOM   2789  HB1 ALA A 871     -41.489  -9.957 -43.286  1.00  0.00           H  
ATOM   2790  HB2 ALA A 871     -43.013 -10.115 -44.306  1.00  0.00           H  
ATOM   2791  HB3 ALA A 871     -42.096  -8.700 -44.486  1.00  0.00           H  
ATOM   2792  N   GLU A 872     -41.127  -9.319 -47.474  1.00  0.00           N  
ATOM   2793  HN  GLU A 872     -40.299  -8.858 -47.097  1.00  0.00           H  
ATOM   2794  CA  GLU A 872     -41.588  -8.994 -48.837  1.00  0.00           C  
ATOM   2795  HA  GLU A 872     -42.429  -9.676 -49.103  1.00  0.00           H  
ATOM   2796  C   GLU A 872     -40.418  -9.267 -49.780  1.00  0.00           C  
ATOM   2797  O   GLU A 872     -40.445  -8.761 -50.908  1.00  0.00           O  
ATOM   2798  CB  GLU A 872     -42.087  -7.553 -48.899  1.00  0.00           C  
ATOM   2799  HB1 GLU A 872     -41.755  -7.060 -49.843  1.00  0.00           H  
ATOM   2800  HB2 GLU A 872     -41.549  -6.916 -48.159  1.00  0.00           H  
ATOM   2801  CG  GLU A 872     -43.585  -7.426 -48.726  1.00  0.00           C  
ATOM   2802  HG1 GLU A 872     -44.099  -8.397 -48.916  1.00  0.00           H  
ATOM   2803  HG2 GLU A 872     -44.039  -6.824 -49.548  1.00  0.00           H  
ATOM   2804  CD  GLU A 872     -43.950  -6.866 -47.368  1.00  0.00           C  
ATOM   2805  OE1 GLU A 872     -43.047  -6.766 -46.526  1.00  0.00           O  
ATOM   2806  OE2 GLU A 872     -45.126  -6.531 -47.161  1.00  0.00           O  
ATOM   2807  N   GLY A 873     -39.453 -10.068 -49.336  1.00  0.00           N  
ATOM   2808  HN  GLY A 873     -39.482 -10.408 -48.375  1.00  0.00           H  
ATOM   2809  CA  GLY A 873     -38.341 -10.470 -50.220  1.00  0.00           C  
ATOM   2810  HA1 GLY A 873     -37.399 -10.602 -49.639  1.00  0.00           H  
ATOM   2811  HA2 GLY A 873     -38.032  -9.625 -50.879  1.00  0.00           H  
ATOM   2812  C   GLY A 873     -38.651 -11.712 -51.040  1.00  0.00           C  
ATOM   2813  O   GLY A 873     -38.023 -11.893 -52.087  1.00  0.00           O  
ATOM   2814  N   GLY A 874     -39.577 -12.550 -50.572  1.00  0.00           N  
ATOM   2815  HN  GLY A 874     -40.031 -12.344 -49.682  1.00  0.00           H  
ATOM   2816  CA  GLY A 874     -39.959 -13.765 -51.310  1.00  0.00           C  
ATOM   2817  HA1 GLY A 874     -41.065 -13.905 -51.315  1.00  0.00           H  
ATOM   2818  HA2 GLY A 874     -39.793 -13.643 -52.406  1.00  0.00           H  
ATOM   2819  C   GLY A 874     -39.252 -14.991 -50.781  1.00  0.00           C  
ATOM   2820  O   GLY A 874     -39.586 -16.086 -51.227  1.00  0.00           O  
ATOM   2821  N   LYS A 875     -38.360 -14.809 -49.816  1.00  0.00           N  
ATOM   2822  HN  LYS A 875     -38.239 -13.876 -49.422  1.00  0.00           H  
ATOM   2823  CA  LYS A 875     -37.536 -15.921 -49.295  1.00  0.00           C  
ATOM   2824  HA  LYS A 875     -37.551 -16.733 -50.059  1.00  0.00           H  
ATOM   2825  C   LYS A 875     -38.147 -16.489 -48.009  1.00  0.00           C  
ATOM   2826  O   LYS A 875     -37.714 -17.579 -47.631  1.00  0.00           O  
ATOM   2827  CB  LYS A 875     -36.091 -15.424 -49.183  1.00  0.00           C  
ATOM   2828  HB1 LYS A 875     -35.523 -16.063 -48.468  1.00  0.00           H  
ATOM   2829  HB2 LYS A 875     -36.064 -14.449 -48.642  1.00  0.00           H  
ATOM   2830  CG  LYS A 875     -35.332 -15.311 -50.495  1.00  0.00           C  
ATOM   2831  HG1 LYS A 875     -36.031 -15.174 -51.353  1.00  0.00           H  
ATOM   2832  HG2 LYS A 875     -34.883 -16.289 -50.785  1.00  0.00           H  
ATOM   2833  CD  LYS A 875     -34.289 -14.222 -50.464  1.00  0.00           C  
ATOM   2834  HD1 LYS A 875     -34.024 -13.957 -49.414  1.00  0.00           H  
ATOM   2835  HD2 LYS A 875     -34.722 -13.250 -50.796  1.00  0.00           H  
ATOM   2836  CE  LYS A 875     -33.049 -14.558 -51.262  1.00  0.00           C  
ATOM   2837  HE1 LYS A 875     -32.737 -15.617 -51.105  1.00  0.00           H  
ATOM   2838  HE2 LYS A 875     -33.266 -14.603 -52.355  1.00  0.00           H  
ATOM   2839  NZ  LYS A 875     -31.944 -13.617 -50.967  1.00  0.00           N  
ATOM   2840  HZ1 LYS A 875     -31.108 -13.844 -51.505  1.00  0.00           H  
ATOM   2841  HZ2 LYS A 875     -31.745 -13.576 -49.967  1.00  0.00           H  
ATOM   2842  HZ3 LYS A 875     -32.230 -12.648 -51.111  1.00  0.00           H  
ATOM   2843  N   VAL A 876     -39.080 -15.779 -47.350  1.00  0.00           N  
ATOM   2844  HN  VAL A 876     -39.302 -14.835 -47.665  1.00  0.00           H  
ATOM   2845  CA  VAL A 876     -39.783 -16.329 -46.192  1.00  0.00           C  
ATOM   2846  HA  VAL A 876     -39.347 -17.325 -45.943  1.00  0.00           H  
ATOM   2847  C   VAL A 876     -41.248 -16.512 -46.583  1.00  0.00           C  
ATOM   2848  O   VAL A 876     -41.893 -15.552 -47.039  1.00  0.00           O  
ATOM   2849  CB  VAL A 876     -39.686 -15.418 -44.957  1.00  0.00           C  
ATOM   2850  HB  VAL A 876     -40.703 -15.353 -44.506  1.00  0.00           H  
ATOM   2851  CG1 VAL A 876     -38.773 -16.038 -43.933  1.00  0.00           C  
ATOM   2852 1HG1 VAL A 876     -38.703 -15.377 -43.037  1.00  0.00           H  
ATOM   2853 2HG1 VAL A 876     -37.770 -16.277 -44.357  1.00  0.00           H  
ATOM   2854 3HG1 VAL A 876     -39.087 -17.074 -43.665  1.00  0.00           H  
ATOM   2855  CG2 VAL A 876     -39.273 -14.019 -45.357  1.00  0.00           C  
ATOM   2856 1HG2 VAL A 876     -39.203 -13.358 -44.461  1.00  0.00           H  
ATOM   2857 2HG2 VAL A 876     -39.952 -13.593 -46.133  1.00  0.00           H  
ATOM   2858 3HG2 VAL A 876     -38.326 -14.020 -45.946  1.00  0.00           H  
ATOM   2859  N   PRO A 877     -41.832 -17.726 -46.411  1.00  0.00           N  
ATOM   2860  CA  PRO A 877     -43.231 -17.959 -46.805  1.00  0.00           C  
ATOM   2861  HA  PRO A 877     -43.448 -17.425 -47.759  1.00  0.00           H  
ATOM   2862  C   PRO A 877     -44.217 -17.502 -45.717  1.00  0.00           C  
ATOM   2863  O   PRO A 877     -44.877 -18.327 -45.088  1.00  0.00           O  
ATOM   2864  CB  PRO A 877     -43.248 -19.479 -47.044  1.00  0.00           C  
ATOM   2865  HB1 PRO A 877     -44.260 -19.944 -46.999  1.00  0.00           H  
ATOM   2866  HB2 PRO A 877     -43.027 -19.786 -48.093  1.00  0.00           H  
ATOM   2867  CG  PRO A 877     -42.303 -19.985 -46.052  1.00  0.00           C  
ATOM   2868  HG1 PRO A 877     -41.928 -21.008 -46.288  1.00  0.00           H  
ATOM   2869  HG2 PRO A 877     -42.784 -20.230 -45.076  1.00  0.00           H  
ATOM   2870  CD  PRO A 877     -41.197 -18.963 -45.927  1.00  0.00           C  
ATOM   2871  HD1 PRO A 877     -40.746 -18.887 -44.910  1.00  0.00           H  
ATOM   2872  HD2 PRO A 877     -40.251 -19.235 -46.450  1.00  0.00           H  
ATOM   2873  N   ILE A 878     -44.305 -16.190 -45.514  1.00  0.00           N  
ATOM   2874  HN  ILE A 878     -43.831 -15.577 -46.177  1.00  0.00           H  
ATOM   2875  CA  ILE A 878     -45.035 -15.557 -44.404  1.00  0.00           C  
ATOM   2876  HA  ILE A 878     -44.510 -15.824 -43.458  1.00  0.00           H  
ATOM   2877  C   ILE A 878     -46.479 -16.039 -44.284  1.00  0.00           C  
ATOM   2878  O   ILE A 878     -46.918 -16.428 -43.204  1.00  0.00           O  
ATOM   2879  CB  ILE A 878     -45.016 -14.022 -44.531  1.00  0.00           C  
ATOM   2880  HB  ILE A 878     -45.390 -13.747 -45.545  1.00  0.00           H  
ATOM   2881  CG1 ILE A 878     -43.590 -13.490 -44.381  1.00  0.00           C  
ATOM   2882 1HG1 ILE A 878     -43.547 -12.422 -44.699  1.00  0.00           H  
ATOM   2883 2HG1 ILE A 878     -42.929 -13.953 -45.150  1.00  0.00           H  
ATOM   2884  CG2 ILE A 878     -45.933 -13.397 -43.494  1.00  0.00           C  
ATOM   2885 1HG2 ILE A 878     -45.919 -12.286 -43.586  1.00  0.00           H  
ATOM   2886 2HG2 ILE A 878     -45.682 -13.732 -42.461  1.00  0.00           H  
ATOM   2887 3HG2 ILE A 878     -46.968 -13.807 -43.553  1.00  0.00           H  
ATOM   2888  CD1 ILE A 878     -42.959 -13.647 -42.981  1.00  0.00           C  
ATOM   2889 1HD1 ILE A 878     -41.919 -13.259 -42.872  1.00  0.00           H  
ATOM   2890 2HD1 ILE A 878     -43.002 -14.715 -42.663  1.00  0.00           H  
ATOM   2891 3HD1 ILE A 878     -43.620 -13.184 -42.212  1.00  0.00           H  
ATOM   2892  N   LYS A 879     -47.205 -16.071 -45.398  1.00  0.00           N  
ATOM   2893  HN  LYS A 879     -46.758 -15.898 -46.298  1.00  0.00           H  
ATOM   2894  CA  LYS A 879     -48.631 -16.350 -45.343  1.00  0.00           C  
ATOM   2895  HA  LYS A 879     -49.060 -15.752 -44.506  1.00  0.00           H  
ATOM   2896  C   LYS A 879     -48.945 -17.804 -45.074  1.00  0.00           C  
ATOM   2897  O   LYS A 879     -50.130 -18.148 -44.940  1.00  0.00           O  
ATOM   2898  CB  LYS A 879     -49.298 -15.878 -46.640  1.00  0.00           C  
ATOM   2899  HB1 LYS A 879     -50.353 -16.230 -46.723  1.00  0.00           H  
ATOM   2900  HB2 LYS A 879     -48.885 -16.395 -47.537  1.00  0.00           H  
ATOM   2901  CG  LYS A 879     -49.188 -14.357 -46.750  1.00  0.00           C  
ATOM   2902  HG1 LYS A 879     -48.123 -14.037 -46.672  1.00  0.00           H  
ATOM   2903  HG2 LYS A 879     -49.600 -13.869 -45.836  1.00  0.00           H  
ATOM   2904  CD  LYS A 879     -49.823 -13.779 -47.987  1.00  0.00           C  
ATOM   2905  HD1 LYS A 879     -50.854 -14.167 -48.160  1.00  0.00           H  
ATOM   2906  HD2 LYS A 879     -49.357 -14.160 -48.925  1.00  0.00           H  
ATOM   2907  CE  LYS A 879     -49.780 -12.270 -47.889  1.00  0.00           C  
ATOM   2908  HE1 LYS A 879     -50.273 -11.923 -46.951  1.00  0.00           H  
ATOM   2909  HE2 LYS A 879     -48.740 -11.918 -47.694  1.00  0.00           H  
ATOM   2910  NZ  LYS A 879     -50.355 -11.577 -49.071  1.00  0.00           N  
ATOM   2911  HZ1 LYS A 879     -50.326 -10.560 -49.005  1.00  0.00           H  
ATOM   2912  HZ2 LYS A 879     -51.306 -11.899 -49.249  1.00  0.00           H  
ATOM   2913  HZ3 LYS A 879     -49.904 -11.895 -49.929  1.00  0.00           H  
ATOM   2914  N   TRP A 880     -47.931 -18.666 -45.000  1.00  0.00           N  
ATOM   2915  HN  TRP A 880     -46.995 -18.327 -45.221  1.00  0.00           H  
ATOM   2916  CA  TRP A 880     -48.084 -20.066 -44.621  1.00  0.00           C  
ATOM   2917  HA  TRP A 880     -49.174 -20.299 -44.590  1.00  0.00           H  
ATOM   2918  C   TRP A 880     -47.500 -20.353 -43.247  1.00  0.00           C  
ATOM   2919  O   TRP A 880     -47.561 -21.502 -42.788  1.00  0.00           O  
ATOM   2920  CB  TRP A 880     -47.426 -20.986 -45.675  1.00  0.00           C  
ATOM   2921  HB1 TRP A 880     -47.135 -21.963 -45.224  1.00  0.00           H  
ATOM   2922  HB2 TRP A 880     -46.416 -20.608 -45.958  1.00  0.00           H  
ATOM   2923  CG  TRP A 880     -48.277 -21.190 -46.885  1.00  0.00           C  
ATOM   2924  CD1 TRP A 880     -49.087 -22.275 -47.160  1.00  0.00           C  
ATOM   2925  HD1 TRP A 880     -49.191 -23.167 -46.520  1.00  0.00           H  
ATOM   2926  CD2 TRP A 880     -48.464 -20.269 -47.968  1.00  0.00           C  
ATOM   2927  CE2 TRP A 880     -49.384 -20.856 -48.864  1.00  0.00           C  
ATOM   2928  CE3 TRP A 880     -47.950 -19.009 -48.261  1.00  0.00           C  
ATOM   2929  HE3 TRP A 880     -47.241 -18.516 -47.574  1.00  0.00           H  
ATOM   2930  NE1 TRP A 880     -49.744 -22.076 -48.353  1.00  0.00           N  
ATOM   2931  HE1 TRP A 880     -50.394 -22.731 -48.787  1.00  0.00           H  
ATOM   2932  CZ2 TRP A 880     -49.785 -20.227 -50.036  1.00  0.00           C  
ATOM   2933  HZ2 TRP A 880     -50.500 -20.706 -50.726  1.00  0.00           H  
ATOM   2934  CZ3 TRP A 880     -48.348 -18.387 -49.434  1.00  0.00           C  
ATOM   2935  HZ3 TRP A 880     -47.938 -17.395 -49.688  1.00  0.00           H  
ATOM   2936  CH2 TRP A 880     -49.263 -18.998 -50.302  1.00  0.00           C  
ATOM   2937  HH2 TRP A 880     -49.567 -18.471 -51.222  1.00  0.00           H  
ATOM   2938  N   MET A 881     -46.885 -19.362 -42.601  1.00  0.00           N  
ATOM   2939  HN  MET A 881     -46.987 -18.404 -42.936  1.00  0.00           H  
ATOM   2940  CA  MET A 881     -46.071 -19.627 -41.425  1.00  0.00           C  
ATOM   2941  HA  MET A 881     -45.738 -20.690 -41.463  1.00  0.00           H  
ATOM   2942  C   MET A 881     -46.866 -19.422 -40.143  1.00  0.00           C  
ATOM   2943  O   MET A 881     -47.680 -18.505 -40.045  1.00  0.00           O  
ATOM   2944  CB  MET A 881     -44.824 -18.733 -41.422  1.00  0.00           C  
ATOM   2945  HB1 MET A 881     -44.389 -18.674 -40.397  1.00  0.00           H  
ATOM   2946  HB2 MET A 881     -45.109 -17.665 -41.569  1.00  0.00           H  
ATOM   2947  CG  MET A 881     -43.757 -19.145 -42.432  1.00  0.00           C  
ATOM   2948  HG1 MET A 881     -43.273 -20.105 -42.136  1.00  0.00           H  
ATOM   2949  HG2 MET A 881     -44.218 -19.467 -43.395  1.00  0.00           H  
ATOM   2950  SD  MET A 881     -42.530 -17.856 -42.701  1.00  0.00           S  
ATOM   2951  CE  MET A 881     -41.931 -17.634 -41.029  1.00  0.00           C  
ATOM   2952  HE1 MET A 881     -41.171 -16.835 -41.196  1.00  0.00           H  
ATOM   2953  HE2 MET A 881     -41.563 -18.555 -40.520  1.00  0.00           H  
ATOM   2954  HE3 MET A 881     -42.708 -17.411 -40.261  1.00  0.00           H  
ATOM   2955  N   ALA A 882     -46.585 -20.256 -39.149  1.00  0.00           N  
ATOM   2956  HN  ALA A 882     -45.970 -21.052 -39.318  1.00  0.00           H  
ATOM   2957  CA  ALA A 882     -47.141 -20.050 -37.830  1.00  0.00           C  
ATOM   2958  HA  ALA A 882     -48.253 -20.015 -37.909  1.00  0.00           H  
ATOM   2959  C   ALA A 882     -46.645 -18.724 -37.267  1.00  0.00           C  
ATOM   2960  O   ALA A 882     -45.535 -18.266 -37.575  1.00  0.00           O  
ATOM   2961  CB  ALA A 882     -46.747 -21.197 -36.895  1.00  0.00           C  
ATOM   2962  HB1 ALA A 882     -47.110 -22.167 -37.307  1.00  0.00           H  
ATOM   2963  HB2 ALA A 882     -47.103 -21.027 -35.852  1.00  0.00           H  
ATOM   2964  HB3 ALA A 882     -45.651 -21.213 -36.693  1.00  0.00           H  
ATOM   2965  N   LEU A 883     -47.472 -18.117 -36.413  1.00  0.00           N  
ATOM   2966  HN  LEU A 883     -48.364 -18.551 -36.174  1.00  0.00           H  
ATOM   2967  CA  LEU A 883     -47.105 -16.834 -35.820  1.00  0.00           C  
ATOM   2968  HA  LEU A 883     -47.031 -16.081 -36.639  1.00  0.00           H  
ATOM   2969  C   LEU A 883     -45.755 -16.913 -35.123  1.00  0.00           C  
ATOM   2970  O   LEU A 883     -44.942 -15.986 -35.228  1.00  0.00           O  
ATOM   2971  CB  LEU A 883     -48.190 -16.369 -34.837  1.00  0.00           C  
ATOM   2972  HB1 LEU A 883     -48.415 -17.195 -34.122  1.00  0.00           H  
ATOM   2973  HB2 LEU A 883     -49.162 -16.286 -35.376  1.00  0.00           H  
ATOM   2974  CG  LEU A 883     -47.936 -15.071 -34.048  1.00  0.00           C  
ATOM   2975  HG  LEU A 883     -46.998 -15.206 -33.461  1.00  0.00           H  
ATOM   2976  CD1 LEU A 883     -47.747 -13.858 -34.965  1.00  0.00           C  
ATOM   2977 1HD1 LEU A 883     -47.563 -12.918 -34.394  1.00  0.00           H  
ATOM   2978 2HD1 LEU A 883     -48.610 -13.743 -35.662  1.00  0.00           H  
ATOM   2979 3HD1 LEU A 883     -46.938 -14.040 -35.711  1.00  0.00           H  
ATOM   2980  CD2 LEU A 883     -49.076 -14.797 -33.057  1.00  0.00           C  
ATOM   2981 1HD2 LEU A 883     -48.892 -13.857 -32.486  1.00  0.00           H  
ATOM   2982 2HD2 LEU A 883     -49.247 -15.664 -32.378  1.00  0.00           H  
ATOM   2983 3HD2 LEU A 883     -50.068 -14.781 -33.566  1.00  0.00           H  
ATOM   2984  N   GLU A 884     -45.485 -18.017 -34.412  1.00  0.00           N  
ATOM   2985  HN  GLU A 884     -46.159 -18.781 -34.362  1.00  0.00           H  
ATOM   2986  CA  GLU A 884     -44.206 -18.105 -33.710  1.00  0.00           C  
ATOM   2987  HA  GLU A 884     -44.097 -17.191 -33.081  1.00  0.00           H  
ATOM   2988  C   GLU A 884     -43.028 -18.150 -34.681  1.00  0.00           C  
ATOM   2989  O   GLU A 884     -41.928 -17.708 -34.333  1.00  0.00           O  
ATOM   2990  CB  GLU A 884     -44.161 -19.326 -32.780  1.00  0.00           C  
ATOM   2991  HB1 GLU A 884     -43.358 -19.194 -32.018  1.00  0.00           H  
ATOM   2992  HB2 GLU A 884     -45.061 -19.335 -32.121  1.00  0.00           H  
ATOM   2993  CG  GLU A 884     -44.005 -20.699 -33.477  1.00  0.00           C  
ATOM   2994  HG1 GLU A 884     -43.424 -20.603 -34.424  1.00  0.00           H  
ATOM   2995  HG2 GLU A 884     -43.313 -21.361 -32.906  1.00  0.00           H  
ATOM   2996  CD  GLU A 884     -45.332 -21.386 -33.723  1.00  0.00           C  
ATOM   2997  OE1 GLU A 884     -46.385 -20.710 -33.602  1.00  0.00           O  
ATOM   2998  OE2 GLU A 884     -45.323 -22.598 -34.049  1.00  0.00           O  
ATOM   2999  N   SER A 885     -43.238 -18.655 -35.897  1.00  0.00           N  
ATOM   3000  HN  SER A 885     -44.154 -19.038 -36.133  1.00  0.00           H  
ATOM   3001  CA  SER A 885     -42.171 -18.667 -36.897  1.00  0.00           C  
ATOM   3002  HA  SER A 885     -41.235 -19.011 -36.398  1.00  0.00           H  
ATOM   3003  C   SER A 885     -41.914 -17.288 -37.479  1.00  0.00           C  
ATOM   3004  O   SER A 885     -40.764 -16.939 -37.764  1.00  0.00           O  
ATOM   3005  CB  SER A 885     -42.496 -19.649 -38.018  1.00  0.00           C  
ATOM   3006  HB1 SER A 885     -43.380 -19.326 -38.616  1.00  0.00           H  
ATOM   3007  HB2 SER A 885     -41.734 -19.624 -38.832  1.00  0.00           H  
ATOM   3008  OG  SER A 885     -42.660 -20.942 -37.484  1.00  0.00           O  
ATOM   3009  HG  SER A 885     -42.862 -21.554 -38.182  1.00  0.00           H  
ATOM   3010  N   ILE A 886     -42.968 -16.504 -37.704  1.00  0.00           N  
ATOM   3011  HN  ILE A 886     -43.911 -16.853 -37.536  1.00  0.00           H  
ATOM   3012  CA  ILE A 886     -42.766 -15.141 -38.193  1.00  0.00           C  
ATOM   3013  HA  ILE A 886     -42.173 -15.192 -39.136  1.00  0.00           H  
ATOM   3014  C   ILE A 886     -41.977 -14.325 -37.176  1.00  0.00           C  
ATOM   3015  O   ILE A 886     -41.008 -13.636 -37.516  1.00  0.00           O  
ATOM   3016  CB  ILE A 886     -44.112 -14.471 -38.507  1.00  0.00           C  
ATOM   3017  HB  ILE A 886     -44.705 -14.407 -37.565  1.00  0.00           H  
ATOM   3018  CG1 ILE A 886     -44.905 -15.290 -39.525  1.00  0.00           C  
ATOM   3019 1HG1 ILE A 886     -44.917 -16.369 -39.246  1.00  0.00           H  
ATOM   3020 2HG1 ILE A 886     -44.358 -15.359 -40.494  1.00  0.00           H  
ATOM   3021  CG2 ILE A 886     -43.851 -13.068 -39.006  1.00  0.00           C  
ATOM   3022 1HG2 ILE A 886     -43.272 -12.471 -38.263  1.00  0.00           H  
ATOM   3023 2HG2 ILE A 886     -44.798 -12.555 -39.293  1.00  0.00           H  
ATOM   3024 3HG2 ILE A 886     -43.350 -13.076 -40.002  1.00  0.00           H  
ATOM   3025  CD1 ILE A 886     -46.294 -14.776 -39.731  1.00  0.00           C  
ATOM   3026 1HD1 ILE A 886     -46.873 -15.373 -40.474  1.00  0.00           H  
ATOM   3027 2HD1 ILE A 886     -46.282 -13.697 -40.010  1.00  0.00           H  
ATOM   3028 3HD1 ILE A 886     -46.841 -14.707 -38.762  1.00  0.00           H  
ATOM   3029  N   LEU A 887     -42.373 -14.410 -35.909  1.00  0.00           N  
ATOM   3030  HN  LEU A 887     -43.089 -15.092 -35.661  1.00  0.00           H  
ATOM   3031  CA  LEU A 887     -41.818 -13.562 -34.866  1.00  0.00           C  
ATOM   3032  HA  LEU A 887     -41.668 -12.541 -35.288  1.00  0.00           H  
ATOM   3033  C   LEU A 887     -40.482 -14.067 -34.356  1.00  0.00           C  
ATOM   3034  O   LEU A 887     -39.605 -13.259 -34.027  1.00  0.00           O  
ATOM   3035  CB  LEU A 887     -42.795 -13.459 -33.701  1.00  0.00           C  
ATOM   3036  HB1 LEU A 887     -42.903 -14.459 -33.220  1.00  0.00           H  
ATOM   3037  HB2 LEU A 887     -42.324 -12.879 -32.874  1.00  0.00           H  
ATOM   3038  CG  LEU A 887     -44.178 -12.888 -33.994  1.00  0.00           C  
ATOM   3039  HG  LEU A 887     -44.693 -13.531 -34.745  1.00  0.00           H  
ATOM   3040  CD1 LEU A 887     -44.962 -12.891 -32.712  1.00  0.00           C  
ATOM   3041 1HD1 LEU A 887     -45.042 -13.931 -32.318  1.00  0.00           H  
ATOM   3042 2HD1 LEU A 887     -45.961 -12.411 -32.832  1.00  0.00           H  
ATOM   3043 3HD1 LEU A 887     -44.534 -12.190 -31.958  1.00  0.00           H  
ATOM   3044  CD2 LEU A 887     -44.069 -11.480 -34.528  1.00  0.00           C  
ATOM   3045 1HD2 LEU A 887     -43.487 -11.478 -35.479  1.00  0.00           H  
ATOM   3046 2HD2 LEU A 887     -43.641 -10.779 -33.774  1.00  0.00           H  
ATOM   3047 3HD2 LEU A 887     -45.068 -11.000 -34.648  1.00  0.00           H  
ATOM   3048  N   HIS A 888     -40.301 -15.387 -34.280  1.00  0.00           N  
ATOM   3049  HN  HIS A 888     -40.951 -16.017 -34.751  1.00  0.00           H  
ATOM   3050  CA  HIS A 888     -39.183 -15.931 -33.530  1.00  0.00           C  
ATOM   3051  HA  HIS A 888     -38.555 -15.080 -33.176  1.00  0.00           H  
ATOM   3052  C   HIS A 888     -38.308 -16.853 -34.361  1.00  0.00           C  
ATOM   3053  O   HIS A 888     -37.283 -17.306 -33.850  1.00  0.00           O  
ATOM   3054  CB  HIS A 888     -39.692 -16.703 -32.290  1.00  0.00           C  
ATOM   3055  HB1 HIS A 888     -40.189 -17.652 -32.597  1.00  0.00           H  
ATOM   3056  HB2 HIS A 888     -38.836 -17.118 -31.709  1.00  0.00           H  
ATOM   3057  CG  HIS A 888     -40.593 -15.902 -31.399  1.00  0.00           C  
ATOM   3058  CD2 HIS A 888     -41.933 -15.955 -31.205  1.00  0.00           C  
ATOM   3059  HD2 HIS A 888     -42.637 -16.650 -31.694  1.00  0.00           H  
ATOM   3060  ND1 HIS A 888     -40.134 -14.890 -30.587  1.00  0.00           N  
ATOM   3061  HD1 HIS A 888     -39.160 -14.596 -30.507  1.00  0.00           H  
ATOM   3062  CE1 HIS A 888     -41.149 -14.356 -29.926  1.00  0.00           C  
ATOM   3063  HE1 HIS A 888     -41.083 -13.529 -29.199  1.00  0.00           H  
ATOM   3064  NE2 HIS A 888     -42.254 -14.983 -30.287  1.00  0.00           N  
ATOM   3065  HE2 HIS A 888     -43.192 -14.779 -29.941  1.00  0.00           H  
ATOM   3066  N   ARG A 889     -38.640 -17.077 -35.642  1.00  0.00           N  
ATOM   3067  HN  ARG A 889     -39.450 -16.580 -36.012  1.00  0.00           H  
ATOM   3068  CA  ARG A 889     -37.922 -17.989 -36.560  1.00  0.00           C  
ATOM   3069  HA  ARG A 889     -38.458 -17.986 -37.537  1.00  0.00           H  
ATOM   3070  C   ARG A 889     -37.877 -19.425 -36.052  1.00  0.00           C  
ATOM   3071  O   ARG A 889     -36.944 -20.171 -36.362  1.00  0.00           O  
ATOM   3072  CB  ARG A 889     -36.490 -17.533 -36.808  1.00  0.00           C  
ATOM   3073  HB1 ARG A 889     -35.954 -18.256 -37.466  1.00  0.00           H  
ATOM   3074  HB2 ARG A 889     -35.877 -17.636 -35.882  1.00  0.00           H  
ATOM   3075  CG  ARG A 889     -36.394 -16.170 -37.346  1.00  0.00           C  
ATOM   3076  HG1 ARG A 889     -37.005 -16.026 -38.267  1.00  0.00           H  
ATOM   3077  HG2 ARG A 889     -36.909 -15.417 -36.706  1.00  0.00           H  
ATOM   3078  CD  ARG A 889     -34.942 -15.855 -37.558  1.00  0.00           C  
ATOM   3079  HD1 ARG A 889     -34.293 -16.344 -36.795  1.00  0.00           H  
ATOM   3080  HD2 ARG A 889     -34.534 -16.358 -38.466  1.00  0.00           H  
ATOM   3081  NE  ARG A 889     -34.745 -14.414 -37.598  1.00  0.00           N  
ATOM   3082  HE  ARG A 889     -35.572 -13.817 -37.587  1.00  0.00           H  
ATOM   3083  CZ  ARG A 889     -33.557 -13.829 -37.648  1.00  0.00           C  
ATOM   3084  NH1 ARG A 889     -32.458 -14.571 -37.682  1.00  0.00           N  
ATOM   3085 1HH1 ARG A 889     -31.544 -14.121 -37.720  1.00  0.00           H  
ATOM   3086 2HH1 ARG A 889     -32.523 -15.589 -37.680  1.00  0.00           H  
ATOM   3087  NH2 ARG A 889     -33.473 -12.505 -37.651  1.00  0.00           N  
ATOM   3088 1HH2 ARG A 889     -32.559 -12.055 -37.689  1.00  0.00           H  
ATOM   3089 2HH2 ARG A 889     -34.318 -11.934 -37.625  1.00  0.00           H  
ATOM   3090  N   ILE A 890     -38.880 -19.822 -35.287  1.00  0.00           N  
ATOM   3091  HN  ILE A 890     -39.611 -19.150 -35.055  1.00  0.00           H  
ATOM   3092  CA  ILE A 890     -38.988 -21.177 -34.761  1.00  0.00           C  
ATOM   3093  HA  ILE A 890     -37.971 -21.587 -34.560  1.00  0.00           H  
ATOM   3094  C   ILE A 890     -39.664 -21.990 -35.852  1.00  0.00           C  
ATOM   3095  O   ILE A 890     -40.783 -21.656 -36.255  1.00  0.00           O  
ATOM   3096  CB  ILE A 890     -39.825 -21.196 -33.466  1.00  0.00           C  
ATOM   3097  HB  ILE A 890     -40.820 -20.749 -33.697  1.00  0.00           H  
ATOM   3098  CG1 ILE A 890     -39.183 -20.361 -32.353  1.00  0.00           C  
ATOM   3099 1HG1 ILE A 890     -38.183 -20.770 -32.075  1.00  0.00           H  
ATOM   3100 2HG1 ILE A 890     -38.872 -19.361 -32.735  1.00  0.00           H  
ATOM   3101  CG2 ILE A 890     -40.055 -22.603 -32.970  1.00  0.00           C  
ATOM   3102 1HG2 ILE A 890     -40.660 -22.617 -32.034  1.00  0.00           H  
ATOM   3103 2HG2 ILE A 890     -39.092 -23.151 -32.840  1.00  0.00           H  
ATOM   3104 3HG2 ILE A 890     -40.514 -23.243 -33.760  1.00  0.00           H  
ATOM   3105  CD1 ILE A 890     -40.082 -20.219 -31.112  1.00  0.00           C  
ATOM   3106 1HD1 ILE A 890     -39.615 -19.611 -30.302  1.00  0.00           H  
ATOM   3107 2HD1 ILE A 890     -40.393 -21.219 -30.730  1.00  0.00           H  
ATOM   3108 3HD1 ILE A 890     -41.082 -19.810 -31.390  1.00  0.00           H  
ATOM   3109  N   TYR A 891     -38.974 -23.010 -36.380  1.00  0.00           N  
ATOM   3110  HN  TYR A 891     -37.991 -23.122 -36.132  1.00  0.00           H  
ATOM   3111  CA  TYR A 891     -39.586 -23.967 -37.300  1.00  0.00           C  
ATOM   3112  HA  TYR A 891     -40.644 -23.662 -37.477  1.00  0.00           H  
ATOM   3113  C   TYR A 891     -39.582 -25.330 -36.639  1.00  0.00           C  
ATOM   3114  O   TYR A 891     -38.516 -25.908 -36.381  1.00  0.00           O  
ATOM   3115  CB  TYR A 891     -38.872 -24.043 -38.645  1.00  0.00           C  
ATOM   3116  HB1 TYR A 891     -39.222 -24.933 -39.218  1.00  0.00           H  
ATOM   3117  HB2 TYR A 891     -37.801 -24.316 -38.498  1.00  0.00           H  
ATOM   3118  CG  TYR A 891     -38.982 -22.806 -39.490  1.00  0.00           C  
ATOM   3119  CD1 TYR A 891     -40.152 -22.524 -40.189  1.00  0.00           C  
ATOM   3120  HD1 TYR A 891     -41.012 -23.210 -40.107  1.00  0.00           H  
ATOM   3121  CD2 TYR A 891     -37.921 -21.916 -39.590  1.00  0.00           C  
ATOM   3122  HD2 TYR A 891     -36.990 -22.113 -39.032  1.00  0.00           H  
ATOM   3123  CE1 TYR A 891     -40.254 -21.395 -40.986  1.00  0.00           C  
ATOM   3124  HE1 TYR A 891     -41.182 -21.192 -41.546  1.00  0.00           H  
ATOM   3125  CE2 TYR A 891     -38.017 -20.784 -40.381  1.00  0.00           C  
ATOM   3126  HE2 TYR A 891     -37.164 -20.089 -40.459  1.00  0.00           H  
ATOM   3127  CZ  TYR A 891     -39.186 -20.528 -41.073  1.00  0.00           C  
ATOM   3128  OH  TYR A 891     -39.268 -19.398 -41.854  1.00  0.00           O  
ATOM   3129  HH  TYR A 891     -38.532 -18.800 -41.914  1.00  0.00           H  
ATOM   3130  N   THR A 892     -40.771 -25.832 -36.364  1.00  0.00           N  
ATOM   3131  HN  THR A 892     -41.599 -25.305 -36.642  1.00  0.00           H  
ATOM   3132  CA  THR A 892     -40.952 -27.092 -35.688  1.00  0.00           C  
ATOM   3133  HA  THR A 892     -39.983 -27.643 -35.671  1.00  0.00           H  
ATOM   3134  C   THR A 892     -41.976 -27.907 -36.447  1.00  0.00           C  
ATOM   3135  O   THR A 892     -42.601 -27.433 -37.397  1.00  0.00           O  
ATOM   3136  CB  THR A 892     -41.433 -26.871 -34.250  1.00  0.00           C  
ATOM   3137  HB  THR A 892     -41.425 -27.845 -33.707  1.00  0.00           H  
ATOM   3138  CG2 THR A 892     -40.560 -25.901 -33.529  1.00  0.00           C  
ATOM   3139 1HG2 THR A 892     -40.910 -25.740 -32.483  1.00  0.00           H  
ATOM   3140 2HG2 THR A 892     -40.473 -24.938 -34.084  1.00  0.00           H  
ATOM   3141 3HG2 THR A 892     -39.490 -26.213 -33.559  1.00  0.00           H  
ATOM   3142  OG1 THR A 892     -42.768 -26.367 -34.291  1.00  0.00           O  
ATOM   3143  HG1 THR A 892     -43.066 -26.230 -33.399  1.00  0.00           H  
ATOM   3144  N   HIS A 893     -42.179 -29.135 -35.987  1.00  0.00           N  
ATOM   3145  HN  HIS A 893     -41.574 -29.517 -35.260  1.00  0.00           H  
ATOM   3146  CA  HIS A 893     -43.270 -29.934 -36.525  1.00  0.00           C  
ATOM   3147  HA  HIS A 893     -43.131 -30.024 -37.628  1.00  0.00           H  
ATOM   3148  C   HIS A 893     -44.618 -29.291 -36.262  1.00  0.00           C  
ATOM   3149  O   HIS A 893     -45.554 -29.484 -37.046  1.00  0.00           O  
ATOM   3150  CB  HIS A 893     -43.215 -31.320 -35.921  1.00  0.00           C  
ATOM   3151  HB1 HIS A 893     -44.077 -31.940 -36.261  1.00  0.00           H  
ATOM   3152  HB2 HIS A 893     -43.435 -31.290 -34.828  1.00  0.00           H  
ATOM   3153  CG  HIS A 893     -41.922 -32.008 -36.188  1.00  0.00           C  
ATOM   3154  CD2 HIS A 893     -41.367 -32.423 -37.349  1.00  0.00           C  
ATOM   3155  HD2 HIS A 893     -41.815 -32.346 -38.354  1.00  0.00           H  
ATOM   3156  ND1 HIS A 893     -41.001 -32.280 -35.197  1.00  0.00           N  
ATOM   3157  HD1 HIS A 893     -41.117 -32.064 -34.207  1.00  0.00           H  
ATOM   3158  CE1 HIS A 893     -39.946 -32.864 -35.735  1.00  0.00           C  
ATOM   3159  HE1 HIS A 893     -39.054 -33.214 -35.189  1.00  0.00           H  
ATOM   3160  NE2 HIS A 893     -40.141 -32.958 -37.040  1.00  0.00           N  
ATOM   3161  HE2 HIS A 893     -39.486 -33.363 -37.709  1.00  0.00           H  
ATOM   3162  N   GLN A 894     -44.726 -28.517 -35.178  1.00  0.00           N  
ATOM   3163  HN  GLN A 894     -43.908 -28.374 -34.586  1.00  0.00           H  
ATOM   3164  CA  GLN A 894     -45.986 -27.871 -34.820  1.00  0.00           C  
ATOM   3165  HA  GLN A 894     -46.807 -28.594 -35.036  1.00  0.00           H  
ATOM   3166  C   GLN A 894     -46.261 -26.604 -35.637  1.00  0.00           C  
ATOM   3167  O   GLN A 894     -47.429 -26.252 -35.844  1.00  0.00           O  
ATOM   3168  CB  GLN A 894     -46.000 -27.594 -33.319  1.00  0.00           C  
ATOM   3169  HB1 GLN A 894     -46.772 -26.829 -33.067  1.00  0.00           H  
ATOM   3170  HB2 GLN A 894     -45.082 -27.041 -33.013  1.00  0.00           H  
ATOM   3171  CG  GLN A 894     -46.187 -28.866 -32.451  1.00  0.00           C  
ATOM   3172  HG1 GLN A 894     -46.384 -28.594 -31.388  1.00  0.00           H  
ATOM   3173  HG2 GLN A 894     -45.220 -29.406 -32.327  1.00  0.00           H  
ATOM   3174  CD  GLN A 894     -47.283 -29.818 -32.986  1.00  0.00           C  
ATOM   3175  NE2 GLN A 894     -48.539 -29.405 -32.832  1.00  0.00           N  
ATOM   3176 1HE2 GLN A 894     -48.772 -28.530 -32.363  1.00  0.00           H  
ATOM   3177 2HE2 GLN A 894     -49.262 -30.033 -33.185  1.00  0.00           H  
ATOM   3178  OE1 GLN A 894     -46.999 -30.885 -33.558  1.00  0.00           O  
ATOM   3179  N   SER A 895     -45.223 -25.888 -36.088  1.00  0.00           N  
ATOM   3180  HN  SER A 895     -44.281 -26.082 -35.748  1.00  0.00           H  
ATOM   3181  CA  SER A 895     -45.445 -24.829 -37.068  1.00  0.00           C  
ATOM   3182  HA  SER A 895     -46.344 -24.251 -36.751  1.00  0.00           H  
ATOM   3183  C   SER A 895     -45.721 -25.404 -38.454  1.00  0.00           C  
ATOM   3184  O   SER A 895     -46.461 -24.797 -39.236  1.00  0.00           O  
ATOM   3185  CB  SER A 895     -44.252 -23.871 -37.089  1.00  0.00           C  
ATOM   3186  HB1 SER A 895     -44.192 -23.287 -36.141  1.00  0.00           H  
ATOM   3187  HB2 SER A 895     -44.424 -23.035 -37.806  1.00  0.00           H  
ATOM   3188  OG  SER A 895     -43.018 -24.530 -37.361  1.00  0.00           O  
ATOM   3189  HG  SER A 895     -42.277 -23.935 -37.374  1.00  0.00           H  
ATOM   3190  N   ASP A 896     -45.157 -26.581 -38.775  1.00  0.00           N  
ATOM   3191  HN  ASP A 896     -44.433 -26.975 -38.173  1.00  0.00           H  
ATOM   3192  CA  ASP A 896     -45.571 -27.305 -39.981  1.00  0.00           C  
ATOM   3193  HA  ASP A 896     -45.368 -26.655 -40.864  1.00  0.00           H  
ATOM   3194  C   ASP A 896     -47.063 -27.628 -39.959  1.00  0.00           C  
ATOM   3195  O   ASP A 896     -47.710 -27.672 -41.014  1.00  0.00           O  
ATOM   3196  CB  ASP A 896     -44.767 -28.594 -40.143  1.00  0.00           C  
ATOM   3197  HB1 ASP A 896     -44.625 -29.102 -39.161  1.00  0.00           H  
ATOM   3198  HB2 ASP A 896     -45.367 -29.375 -40.666  1.00  0.00           H  
ATOM   3199  CG  ASP A 896     -43.428 -28.374 -40.842  1.00  0.00           C  
ATOM   3200  OD1 ASP A 896     -43.269 -27.347 -41.559  1.00  0.00           O  
ATOM   3201  OD2 ASP A 896     -42.536 -29.247 -40.679  1.00  0.00           O  
ATOM   3202  N   VAL A 897     -47.613 -27.922 -38.781  1.00  0.00           N  
ATOM   3203  HN  VAL A 897     -47.029 -27.967 -37.946  1.00  0.00           H  
ATOM   3204  CA  VAL A 897     -49.052 -28.181 -38.677  1.00  0.00           C  
ATOM   3205  HA  VAL A 897     -49.308 -28.993 -39.398  1.00  0.00           H  
ATOM   3206  C   VAL A 897     -49.852 -26.946 -39.060  1.00  0.00           C  
ATOM   3207  O   VAL A 897     -50.884 -27.042 -39.737  1.00  0.00           O  
ATOM   3208  CB  VAL A 897     -49.406 -28.674 -37.264  1.00  0.00           C  
ATOM   3209  HB  VAL A 897     -48.920 -28.009 -36.512  1.00  0.00           H  
ATOM   3210  CG1 VAL A 897     -50.915 -28.650 -37.051  1.00  0.00           C  
ATOM   3211 1HG1 VAL A 897     -51.295 -27.610 -37.182  1.00  0.00           H  
ATOM   3212 2HG1 VAL A 897     -51.207 -29.083 -36.066  1.00  0.00           H  
ATOM   3213 3HG1 VAL A 897     -51.444 -29.377 -37.710  1.00  0.00           H  
ATOM   3214  CG2 VAL A 897     -48.884 -30.101 -37.084  1.00  0.00           C  
ATOM   3215 1HG2 VAL A 897     -47.780 -30.119 -37.240  1.00  0.00           H  
ATOM   3216 2HG2 VAL A 897     -49.413 -30.828 -37.743  1.00  0.00           H  
ATOM   3217 3HG2 VAL A 897     -49.176 -30.534 -36.099  1.00  0.00           H  
ATOM   3218  N   TRP A 898     -49.359 -25.763 -38.675  1.00  0.00           N  
ATOM   3219  HN  TRP A 898     -48.528 -25.735 -38.084  1.00  0.00           H  
ATOM   3220  CA  TRP A 898     -49.988 -24.511 -39.086  1.00  0.00           C  
ATOM   3221  HA  TRP A 898     -51.035 -24.496 -38.703  1.00  0.00           H  
ATOM   3222  C   TRP A 898     -50.024 -24.401 -40.600  1.00  0.00           C  
ATOM   3223  O   TRP A 898     -51.047 -24.022 -41.182  1.00  0.00           O  
ATOM   3224  CB  TRP A 898     -49.227 -23.323 -38.478  1.00  0.00           C  
ATOM   3225  HB1 TRP A 898     -48.144 -23.385 -38.736  1.00  0.00           H  
ATOM   3226  HB2 TRP A 898     -49.168 -23.429 -37.370  1.00  0.00           H  
ATOM   3227  CG  TRP A 898     -49.777 -21.958 -38.847  1.00  0.00           C  
ATOM   3228  CD1 TRP A 898     -49.859 -21.403 -40.101  1.00  0.00           C  
ATOM   3229  HD1 TRP A 898     -49.510 -21.886 -41.029  1.00  0.00           H  
ATOM   3230  CD2 TRP A 898     -50.339 -20.996 -37.952  1.00  0.00           C  
ATOM   3231  CE2 TRP A 898     -50.747 -19.886 -38.725  1.00  0.00           C  
ATOM   3232  CE3 TRP A 898     -50.536 -20.963 -36.567  1.00  0.00           C  
ATOM   3233  HE3 TRP A 898     -50.232 -21.813 -35.934  1.00  0.00           H  
ATOM   3234  NE1 TRP A 898     -50.441 -20.154 -40.032  1.00  0.00           N  
ATOM   3235  HE1 TRP A 898     -50.614 -19.534 -40.823  1.00  0.00           H  
ATOM   3236  CZ2 TRP A 898     -51.335 -18.753 -38.154  1.00  0.00           C  
ATOM   3237  HZ2 TRP A 898     -51.640 -17.893 -38.773  1.00  0.00           H  
ATOM   3238  CZ3 TRP A 898     -51.123 -19.836 -36.007  1.00  0.00           C  
ATOM   3239  HZ3 TRP A 898     -51.282 -19.794 -34.916  1.00  0.00           H  
ATOM   3240  CH2 TRP A 898     -51.517 -18.752 -36.802  1.00  0.00           C  
ATOM   3241  HH2 TRP A 898     -51.986 -17.876 -36.323  1.00  0.00           H  
ATOM   3242  N   SER A 899     -48.890 -24.679 -41.254  1.00  0.00           N  
ATOM   3243  HN  SER A 899     -48.057 -24.958 -40.735  1.00  0.00           H  
ATOM   3244  CA  SER A 899     -48.844 -24.583 -42.709  1.00  0.00           C  
ATOM   3245  HA  SER A 899     -49.209 -23.572 -43.007  1.00  0.00           H  
ATOM   3246  C   SER A 899     -49.742 -25.627 -43.355  1.00  0.00           C  
ATOM   3247  O   SER A 899     -50.330 -25.378 -44.413  1.00  0.00           O  
ATOM   3248  CB  SER A 899     -47.400 -24.744 -43.208  1.00  0.00           C  
ATOM   3249  HB1 SER A 899     -47.351 -24.701 -44.321  1.00  0.00           H  
ATOM   3250  HB2 SER A 899     -47.035 -25.786 -43.055  1.00  0.00           H  
ATOM   3251  OG  SER A 899     -46.524 -23.805 -42.622  1.00  0.00           O  
ATOM   3252  HG  SER A 899     -45.631 -23.905 -42.931  1.00  0.00           H  
ATOM   3253  N   TYR A 900     -49.877 -26.789 -42.730  1.00  0.00           N  
ATOM   3254  HN  TYR A 900     -49.336 -26.977 -41.886  1.00  0.00           H  
ATOM   3255  CA  TYR A 900     -50.795 -27.800 -43.243  1.00  0.00           C  
ATOM   3256  HA  TYR A 900     -50.467 -28.096 -44.267  1.00  0.00           H  
ATOM   3257  C   TYR A 900     -52.218 -27.267 -43.319  1.00  0.00           C  
ATOM   3258  O   TYR A 900     -52.909 -27.453 -44.333  1.00  0.00           O  
ATOM   3259  CB  TYR A 900     -50.753 -29.024 -42.343  1.00  0.00           C  
ATOM   3260  HB1 TYR A 900     -50.877 -28.725 -41.276  1.00  0.00           H  
ATOM   3261  HB2 TYR A 900     -49.720 -29.443 -42.307  1.00  0.00           H  
ATOM   3262  CG  TYR A 900     -51.747 -30.107 -42.704  1.00  0.00           C  
ATOM   3263  CD1 TYR A 900     -51.426 -31.107 -43.627  1.00  0.00           C  
ATOM   3264  HD1 TYR A 900     -50.436 -31.106 -44.112  1.00  0.00           H  
ATOM   3265  CD2 TYR A 900     -53.006 -30.132 -42.119  1.00  0.00           C  
ATOM   3266  HD2 TYR A 900     -53.280 -29.347 -41.394  1.00  0.00           H  
ATOM   3267  CE1 TYR A 900     -52.346 -32.103 -43.938  1.00  0.00           C  
ATOM   3268  HE1 TYR A 900     -52.092 -32.891 -44.667  1.00  0.00           H  
ATOM   3269  CE2 TYR A 900     -53.906 -31.101 -42.420  1.00  0.00           C  
ATOM   3270  HE2 TYR A 900     -54.900 -31.097 -41.942  1.00  0.00           H  
ATOM   3271  CZ  TYR A 900     -53.581 -32.091 -43.322  1.00  0.00           C  
ATOM   3272  OH  TYR A 900     -54.525 -33.045 -43.602  1.00  0.00           O  
ATOM   3273  HH  TYR A 900     -54.301 -33.727 -44.224  1.00  0.00           H  
ATOM   3274  N   GLY A 901     -52.682 -26.609 -42.247  1.00  0.00           N  
ATOM   3275  HN  GLY A 901     -52.106 -26.523 -41.410  1.00  0.00           H  
ATOM   3276  CA  GLY A 901     -54.008 -26.019 -42.282  1.00  0.00           C  
ATOM   3277  HA1 GLY A 901     -54.268 -25.554 -41.303  1.00  0.00           H  
ATOM   3278  HA2 GLY A 901     -54.798 -26.805 -42.320  1.00  0.00           H  
ATOM   3279  C   GLY A 901     -54.166 -25.029 -43.417  1.00  0.00           C  
ATOM   3280  O   GLY A 901     -55.165 -25.061 -44.143  1.00  0.00           O  
ATOM   3281  N   VAL A 902     -53.161 -24.161 -43.612  1.00  0.00           N  
ATOM   3282  HN  VAL A 902     -52.373 -24.146 -42.964  1.00  0.00           H  
ATOM   3283  CA  VAL A 902     -53.185 -23.239 -44.743  1.00  0.00           C  
ATOM   3284  HA  VAL A 902     -54.101 -22.608 -44.662  1.00  0.00           H  
ATOM   3285  C   VAL A 902     -53.256 -24.018 -46.044  1.00  0.00           C  
ATOM   3286  O   VAL A 902     -54.011 -23.651 -46.953  1.00  0.00           O  
ATOM   3287  CB  VAL A 902     -51.947 -22.305 -44.728  1.00  0.00           C  
ATOM   3288  HB  VAL A 902     -51.044 -22.931 -44.914  1.00  0.00           H  
ATOM   3289  CG1 VAL A 902     -52.040 -21.273 -45.849  1.00  0.00           C  
ATOM   3290 1HG1 VAL A 902     -51.150 -20.602 -45.838  1.00  0.00           H  
ATOM   3291 2HG1 VAL A 902     -52.994 -20.697 -45.804  1.00  0.00           H  
ATOM   3292 3HG1 VAL A 902     -52.183 -21.755 -46.844  1.00  0.00           H  
ATOM   3293  CG2 VAL A 902     -51.762 -21.605 -43.392  1.00  0.00           C  
ATOM   3294 1HG2 VAL A 902     -50.872 -20.934 -43.381  1.00  0.00           H  
ATOM   3295 2HG2 VAL A 902     -51.719 -22.341 -42.556  1.00  0.00           H  
ATOM   3296 3HG2 VAL A 902     -52.685 -21.053 -43.097  1.00  0.00           H  
ATOM   3297  N   THR A 903     -52.486 -25.122 -46.142  1.00  0.00           N  
ATOM   3298  HN  THR A 903     -51.890 -25.381 -45.356  1.00  0.00           H  
ATOM   3299  CA  THR A 903     -52.481 -25.960 -47.345  1.00  0.00           C  
ATOM   3300  HA  THR A 903     -52.207 -25.320 -48.216  1.00  0.00           H  
ATOM   3301  C   THR A 903     -53.859 -26.550 -47.603  1.00  0.00           C  
ATOM   3302  O   THR A 903     -54.364 -26.506 -48.732  1.00  0.00           O  
ATOM   3303  CB  THR A 903     -51.432 -27.082 -47.221  1.00  0.00           C  
ATOM   3304  HB  THR A 903     -51.676 -27.721 -46.340  1.00  0.00           H  
ATOM   3305  CG2 THR A 903     -51.415 -27.940 -48.479  1.00  0.00           C  
ATOM   3306 1HG2 THR A 903     -52.428 -28.385 -48.613  1.00  0.00           H  
ATOM   3307 2HG2 THR A 903     -50.607 -28.709 -48.463  1.00  0.00           H  
ATOM   3308 3HG2 THR A 903     -51.071 -27.377 -49.378  1.00  0.00           H  
ATOM   3309  OG1 THR A 903     -50.127 -26.509 -47.048  1.00  0.00           O  
ATOM   3310  HG1 THR A 903     -50.138 -25.974 -46.263  1.00  0.00           H  
ATOM   3311  N   VAL A 904     -54.483 -27.102 -46.563  1.00  0.00           N  
ATOM   3312  HN  VAL A 904     -53.989 -27.191 -45.675  1.00  0.00           H  
ATOM   3313  CA  VAL A 904     -55.860 -27.583 -46.666  1.00  0.00           C  
ATOM   3314  HA  VAL A 904     -55.894 -28.370 -47.455  1.00  0.00           H  
ATOM   3315  C   VAL A 904     -56.802 -26.448 -47.086  1.00  0.00           C  
ATOM   3316  O   VAL A 904     -57.691 -26.638 -47.928  1.00  0.00           O  
ATOM   3317  CB  VAL A 904     -56.282 -28.226 -45.329  1.00  0.00           C  
ATOM   3318  HB  VAL A 904     -56.108 -27.484 -44.515  1.00  0.00           H  
ATOM   3319  CG1 VAL A 904     -57.734 -28.595 -45.324  1.00  0.00           C  
ATOM   3320 1HG1 VAL A 904     -58.039 -29.060 -44.358  1.00  0.00           H  
ATOM   3321 2HG1 VAL A 904     -57.989 -29.251 -46.189  1.00  0.00           H  
ATOM   3322 3HG1 VAL A 904     -58.377 -27.719 -45.574  1.00  0.00           H  
ATOM   3323  CG2 VAL A 904     -55.437 -29.446 -45.043  1.00  0.00           C  
ATOM   3324 1HG2 VAL A 904     -55.742 -29.911 -44.077  1.00  0.00           H  
ATOM   3325 2HG2 VAL A 904     -54.347 -29.211 -45.066  1.00  0.00           H  
ATOM   3326 3HG2 VAL A 904     -55.466 -30.178 -45.884  1.00  0.00           H  
ATOM   3327  N   TRP A 905     -56.604 -25.239 -46.543  1.00  0.00           N  
ATOM   3328  HN  TRP A 905     -55.890 -25.110 -45.826  1.00  0.00           H  
ATOM   3329  CA  TRP A 905     -57.418 -24.104 -46.985  1.00  0.00           C  
ATOM   3330  HA  TRP A 905     -58.491 -24.353 -46.809  1.00  0.00           H  
ATOM   3331  C   TRP A 905     -57.226 -23.839 -48.470  1.00  0.00           C  
ATOM   3332  O   TRP A 905     -58.193 -23.548 -49.181  1.00  0.00           O  
ATOM   3333  CB  TRP A 905     -57.073 -22.858 -46.165  1.00  0.00           C  
ATOM   3334  HB1 TRP A 905     -56.002 -22.589 -46.319  1.00  0.00           H  
ATOM   3335  HB2 TRP A 905     -57.063 -23.111 -45.079  1.00  0.00           H  
ATOM   3336  CG  TRP A 905     -57.942 -21.650 -46.400  1.00  0.00           C  
ATOM   3337  CD1 TRP A 905     -59.093 -21.303 -45.705  1.00  0.00           C  
ATOM   3338  HD1 TRP A 905     -59.541 -21.893 -44.888  1.00  0.00           H  
ATOM   3339  CD2 TRP A 905     -57.707 -20.584 -47.331  1.00  0.00           C  
ATOM   3340  CE2 TRP A 905     -58.765 -19.653 -47.174  1.00  0.00           C  
ATOM   3341  CE3 TRP A 905     -56.710 -20.327 -48.289  1.00  0.00           C  
ATOM   3342  HE3 TRP A 905     -55.870 -21.028 -48.429  1.00  0.00           H  
ATOM   3343  NE1 TRP A 905     -59.589 -20.125 -46.181  1.00  0.00           N  
ATOM   3344  HE1 TRP A 905     -60.438 -19.666 -45.851  1.00  0.00           H  
ATOM   3345  CZ2 TRP A 905     -58.858 -18.491 -47.938  1.00  0.00           C  
ATOM   3346  HZ2 TRP A 905     -59.691 -17.781 -47.801  1.00  0.00           H  
ATOM   3347  CZ3 TRP A 905     -56.803 -19.177 -49.053  1.00  0.00           C  
ATOM   3348  HZ3 TRP A 905     -56.034 -18.967 -49.816  1.00  0.00           H  
ATOM   3349  CH2 TRP A 905     -57.873 -18.264 -48.869  1.00  0.00           C  
ATOM   3350  HH2 TRP A 905     -57.915 -17.351 -49.487  1.00  0.00           H  
ATOM   3351  N   GLU A 906     -55.980 -23.926 -48.960  1.00  0.00           N  
ATOM   3352  HN  GLU A 906     -55.196 -24.104 -48.332  1.00  0.00           H  
ATOM   3353  CA  GLU A 906     -55.746 -23.766 -50.394  1.00  0.00           C  
ATOM   3354  HA  GLU A 906     -56.082 -22.745 -50.691  1.00  0.00           H  
ATOM   3355  C   GLU A 906     -56.546 -24.783 -51.194  1.00  0.00           C  
ATOM   3356  O   GLU A 906     -57.120 -24.447 -52.235  1.00  0.00           O  
ATOM   3357  CB  GLU A 906     -54.252 -23.903 -50.742  1.00  0.00           C  
ATOM   3358  HB1 GLU A 906     -54.137 -24.110 -51.832  1.00  0.00           H  
ATOM   3359  HB2 GLU A 906     -53.851 -24.851 -50.312  1.00  0.00           H  
ATOM   3360  CG  GLU A 906     -53.355 -22.738 -50.343  1.00  0.00           C  
ATOM   3361  HG1 GLU A 906     -53.718 -21.782 -50.787  1.00  0.00           H  
ATOM   3362  HG2 GLU A 906     -53.475 -22.491 -49.262  1.00  0.00           H  
ATOM   3363  CD  GLU A 906     -51.886 -22.984 -50.691  1.00  0.00           C  
ATOM   3364  OE1 GLU A 906     -51.187 -23.702 -49.947  1.00  0.00           O  
ATOM   3365  OE2 GLU A 906     -51.427 -22.497 -51.746  1.00  0.00           O  
ATOM   3366  N   LEU A 907     -56.575 -26.038 -50.742  1.00  0.00           N  
ATOM   3367  HN  LEU A 907     -56.099 -26.281 -49.873  1.00  0.00           H  
ATOM   3368  CA  LEU A 907     -57.292 -27.061 -51.498  1.00  0.00           C  
ATOM   3369  HA  LEU A 907     -56.919 -27.051 -52.549  1.00  0.00           H  
ATOM   3370  C   LEU A 907     -58.786 -26.771 -51.514  1.00  0.00           C  
ATOM   3371  O   LEU A 907     -59.415 -26.733 -52.579  1.00  0.00           O  
ATOM   3372  CB  LEU A 907     -57.025 -28.441 -50.903  1.00  0.00           C  
ATOM   3373  HB1 LEU A 907     -57.571 -29.215 -51.491  1.00  0.00           H  
ATOM   3374  HB2 LEU A 907     -57.542 -28.531 -49.919  1.00  0.00           H  
ATOM   3375  CG  LEU A 907     -55.550 -28.852 -50.752  1.00  0.00           C  
ATOM   3376  HG  LEU A 907     -55.101 -28.200 -49.967  1.00  0.00           H  
ATOM   3377  CD1 LEU A 907     -55.439 -30.307 -50.261  1.00  0.00           C  
ATOM   3378 1HD1 LEU A 907     -56.025 -30.460 -49.325  1.00  0.00           H  
ATOM   3379 2HD1 LEU A 907     -54.376 -30.618 -50.135  1.00  0.00           H  
ATOM   3380 3HD1 LEU A 907     -55.735 -31.032 -51.054  1.00  0.00           H  
ATOM   3381  CD2 LEU A 907     -54.737 -28.640 -52.050  1.00  0.00           C  
ATOM   3382 1HD2 LEU A 907     -54.817 -27.586 -52.406  1.00  0.00           H  
ATOM   3383 2HD2 LEU A 907     -55.033 -29.365 -52.843  1.00  0.00           H  
ATOM   3384 3HD2 LEU A 907     -53.674 -28.951 -51.924  1.00  0.00           H  
ATOM   3385  N   MET A 908     -59.357 -26.518 -50.339  1.00  0.00           N  
ATOM   3386  CA  MET A 908     -60.798 -26.341 -50.195  1.00  0.00           C  
ATOM   3387  HA  MET A 908     -61.304 -27.219 -50.661  1.00  0.00           H  
ATOM   3388  CA  MET A 908     -60.801 -26.373 -50.243  1.00  0.00           C  
ATOM   3389  HA  MET A 908     -61.265 -27.226 -50.791  1.00  0.00           H  
ATOM   3390  C   MET A 908     -61.306 -25.086 -50.878  1.00  0.00           C  
ATOM   3391  O   MET A 908     -62.480 -25.029 -51.242  1.00  0.00           O  
ATOM   3392  CB  MET A 908     -61.172 -26.308 -48.717  1.00  0.00           C  
ATOM   3393  HB1 MET A 908     -60.693 -25.442 -48.203  1.00  0.00           H  
ATOM   3394  HB2 MET A 908     -62.243 -26.028 -48.582  1.00  0.00           H  
ATOM   3395  CB  MET A 908     -61.218 -26.479 -48.782  1.00  0.00           C  
ATOM   3396  HB1 MET A 908     -61.048 -25.525 -48.231  1.00  0.00           H  
ATOM   3397  HB2 MET A 908     -62.326 -26.539 -48.669  1.00  0.00           H  
ATOM   3398  CG  MET A 908     -60.858 -27.598 -48.008  1.00  0.00           C  
ATOM   3399  HG1 MET A 908     -61.121 -27.547 -46.926  1.00  0.00           H  
ATOM   3400  HG2 MET A 908     -59.759 -27.755 -47.908  1.00  0.00           H  
ATOM   3401  CG  MET A 908     -60.520 -27.645 -48.119  1.00  0.00           C  
ATOM   3402  HG1 MET A 908     -59.636 -27.278 -47.547  1.00  0.00           H  
ATOM   3403  HG2 MET A 908     -60.016 -28.270 -48.892  1.00  0.00           H  
ATOM   3404  SD  MET A 908     -61.655 -28.990 -48.819  1.00  0.00           S  
ATOM   3405  SD  MET A 908     -61.530 -28.683 -47.068  1.00  0.00           S  
ATOM   3406  CE  MET A 908     -60.847 -30.346 -47.981  1.00  0.00           C  
ATOM   3407  HE1 MET A 908     -61.341 -31.210 -48.484  1.00  0.00           H  
ATOM   3408  HE2 MET A 908     -60.907 -30.333 -46.868  1.00  0.00           H  
ATOM   3409  HE3 MET A 908     -59.732 -30.340 -48.011  1.00  0.00           H  
ATOM   3410  CE  MET A 908     -60.630 -30.228 -47.181  1.00  0.00           C  
ATOM   3411  HE1 MET A 908     -61.259 -30.875 -46.526  1.00  0.00           H  
ATOM   3412  HE2 MET A 908     -59.548 -30.178 -46.916  1.00  0.00           H  
ATOM   3413  HE3 MET A 908     -60.454 -30.611 -48.213  1.00  0.00           H  
ATOM   3414  N   THR A 909     -60.452 -24.079 -51.057  1.00  0.00           N  
ATOM   3415  HN  THR A 909     -59.529 -24.125 -50.625  1.00  0.00           H  
ATOM   3416  CA  THR A 909     -60.809 -22.913 -51.857  1.00  0.00           C  
ATOM   3417  HA  THR A 909     -61.913 -22.770 -51.793  1.00  0.00           H  
ATOM   3418  C   THR A 909     -60.434 -23.077 -53.323  1.00  0.00           C  
ATOM   3419  O   THR A 909     -60.515 -22.106 -54.084  1.00  0.00           O  
ATOM   3420  CB  THR A 909     -60.131 -21.659 -51.302  1.00  0.00           C  
ATOM   3421  HB  THR A 909     -60.287 -20.822 -52.022  1.00  0.00           H  
ATOM   3422  CG2 THR A 909     -60.720 -21.243 -49.923  1.00  0.00           C  
ATOM   3423 1HG2 THR A 909     -60.226 -20.329 -49.518  1.00  0.00           H  
ATOM   3424 2HG2 THR A 909     -60.676 -22.085 -49.193  1.00  0.00           H  
ATOM   3425 3HG2 THR A 909     -61.826 -21.116 -49.977  1.00  0.00           H  
ATOM   3426  OG1 THR A 909     -58.724 -21.915 -51.196  1.00  0.00           O  
ATOM   3427  HG1 THR A 909     -58.303 -21.136 -50.851  1.00  0.00           H  
ATOM   3428  N   PHE A 910     -60.010 -24.281 -53.727  1.00  0.00           N  
ATOM   3429  HN  PHE A 910     -59.978 -25.039 -53.046  1.00  0.00           H  
ATOM   3430  CA  PHE A 910     -59.591 -24.559 -55.098  1.00  0.00           C  
ATOM   3431  HA  PHE A 910     -59.188 -25.598 -55.120  1.00  0.00           H  
ATOM   3432  C   PHE A 910     -58.471 -23.625 -55.540  1.00  0.00           C  
ATOM   3433  O   PHE A 910     -58.460 -23.118 -56.659  1.00  0.00           O  
ATOM   3434  CB  PHE A 910     -60.781 -24.509 -56.056  1.00  0.00           C  
ATOM   3435  HB1 PHE A 910     -61.185 -23.473 -56.135  1.00  0.00           H  
ATOM   3436  HB2 PHE A 910     -60.449 -24.657 -57.110  1.00  0.00           H  
ATOM   3437  CG  PHE A 910     -61.867 -25.480 -55.696  1.00  0.00           C  
ATOM   3438  CD1 PHE A 910     -61.737 -26.815 -56.008  1.00  0.00           C  
ATOM   3439  HD1 PHE A 910     -60.830 -27.165 -56.529  1.00  0.00           H  
ATOM   3440  CD2 PHE A 910     -63.011 -25.061 -55.035  1.00  0.00           C  
ATOM   3441  HD2 PHE A 910     -63.131 -23.996 -54.773  1.00  0.00           H  
ATOM   3442  CE1 PHE A 910     -62.721 -27.719 -55.680  1.00  0.00           C  
ATOM   3443  HE1 PHE A 910     -62.601 -28.782 -55.947  1.00  0.00           H  
ATOM   3444  CE2 PHE A 910     -64.006 -25.967 -54.700  1.00  0.00           C  
ATOM   3445  HE2 PHE A 910     -64.917 -25.626 -54.180  1.00  0.00           H  
ATOM   3446  CZ  PHE A 910     -63.845 -27.305 -55.025  1.00  0.00           C  
ATOM   3447  HZ  PHE A 910     -64.626 -28.036 -54.754  1.00  0.00           H  
ATOM   3448  N   GLY A 911     -57.534 -23.371 -54.634  1.00  0.00           N  
ATOM   3449  HN  GLY A 911     -57.662 -23.698 -53.676  1.00  0.00           H  
ATOM   3450  CA  GLY A 911     -56.335 -22.639 -54.981  1.00  0.00           C  
ATOM   3451  HA1 GLY A 911     -55.467 -23.060 -54.421  1.00  0.00           H  
ATOM   3452  HA2 GLY A 911     -56.041 -22.881 -56.029  1.00  0.00           H  
ATOM   3453  C   GLY A 911     -56.372 -21.137 -54.801  1.00  0.00           C  
ATOM   3454  O   GLY A 911     -55.632 -20.433 -55.495  1.00  0.00           O  
ATOM   3455  N   SER A 912     -57.212 -20.610 -53.905  1.00  0.00           N  
ATOM   3456  HN  SER A 912     -57.866 -21.214 -53.406  1.00  0.00           H  
ATOM   3457  CA  SER A 912     -57.199 -19.172 -53.636  1.00  0.00           C  
ATOM   3458  HA  SER A 912     -57.283 -18.625 -54.604  1.00  0.00           H  
ATOM   3459  C   SER A 912     -55.901 -18.760 -52.952  1.00  0.00           C  
ATOM   3460  O   SER A 912     -55.282 -19.534 -52.224  1.00  0.00           O  
ATOM   3461  CB  SER A 912     -58.370 -18.756 -52.729  1.00  0.00           C  
ATOM   3462  HB1 SER A 912     -58.303 -19.254 -51.733  1.00  0.00           H  
ATOM   3463  HB2 SER A 912     -58.269 -17.694 -52.405  1.00  0.00           H  
ATOM   3464  OG  SER A 912     -59.624 -18.987 -53.328  1.00  0.00           O  
ATOM   3465  HG  SER A 912     -60.347 -18.730 -52.768  1.00  0.00           H  
ATOM   3466  N   LYS A 913     -55.521 -17.514 -53.146  1.00  0.00           N  
ATOM   3467  HN  LYS A 913     -56.045 -16.917 -53.786  1.00  0.00           H  
ATOM   3468  CA  LYS A 913     -54.354 -16.986 -52.449  1.00  0.00           C  
ATOM   3469  HA  LYS A 913     -53.567 -17.775 -52.409  1.00  0.00           H  
ATOM   3470  C   LYS A 913     -54.749 -16.605 -51.025  1.00  0.00           C  
ATOM   3471  O   LYS A 913     -55.727 -15.865 -50.835  1.00  0.00           O  
ATOM   3472  CB  LYS A 913     -53.801 -15.764 -53.197  1.00  0.00           C  
ATOM   3473  HB1 LYS A 913     -52.933 -15.321 -52.655  1.00  0.00           H  
ATOM   3474  HB2 LYS A 913     -54.507 -14.903 -53.138  1.00  0.00           H  
ATOM   3475  CG  LYS A 913     -53.441 -16.081 -54.646  1.00  0.00           C  
ATOM   3476  HG1 LYS A 913     -54.149 -16.831 -55.069  1.00  0.00           H  
ATOM   3477  HG2 LYS A 913     -52.493 -16.667 -54.693  1.00  0.00           H  
ATOM   3478  CD  LYS A 913     -53.357 -14.852 -55.555  1.00  0.00           C  
ATOM   3479  HD1 LYS A 913     -53.476 -15.130 -56.628  1.00  0.00           H  
ATOM   3480  HD2 LYS A 913     -54.255 -14.201 -55.445  1.00  0.00           H  
ATOM   3481  CE  LYS A 913     -52.073 -14.073 -55.321  1.00  0.00           C  
ATOM   3482  HE1 LYS A 913     -51.211 -14.773 -55.222  1.00  0.00           H  
ATOM   3483  HE2 LYS A 913     -52.077 -13.623 -54.301  1.00  0.00           H  
ATOM   3484  NZ  LYS A 913     -51.769 -13.019 -56.352  1.00  0.00           N  
ATOM   3485  HZ1 LYS A 913     -50.907 -12.496 -56.195  1.00  0.00           H  
ATOM   3486  HZ2 LYS A 913     -52.557 -12.378 -56.443  1.00  0.00           H  
ATOM   3487  HZ3 LYS A 913     -51.765 -13.431 -57.285  1.00  0.00           H  
ATOM   3488  N   PRO A 914     -54.054 -17.111 -50.005  1.00  0.00           N  
ATOM   3489  CA  PRO A 914     -54.416 -16.748 -48.628  1.00  0.00           C  
ATOM   3490  HA  PRO A 914     -55.510 -16.894 -48.467  1.00  0.00           H  
ATOM   3491  C   PRO A 914     -54.033 -15.305 -48.343  1.00  0.00           C  
ATOM   3492  O   PRO A 914     -53.025 -14.790 -48.838  1.00  0.00           O  
ATOM   3493  CB  PRO A 914     -53.617 -17.740 -47.770  1.00  0.00           C  
ATOM   3494  HB1 PRO A 914     -54.221 -18.591 -47.376  1.00  0.00           H  
ATOM   3495  HB2 PRO A 914     -53.308 -17.338 -46.777  1.00  0.00           H  
ATOM   3496  CG  PRO A 914     -52.466 -18.157 -48.651  1.00  0.00           C  
ATOM   3497  HG1 PRO A 914     -51.547 -17.544 -48.501  1.00  0.00           H  
ATOM   3498  HG2 PRO A 914     -52.022 -19.139 -48.366  1.00  0.00           H  
ATOM   3499  CD  PRO A 914     -52.983 -18.122 -50.055  1.00  0.00           C  
ATOM   3500  HD1 PRO A 914     -52.203 -17.930 -50.829  1.00  0.00           H  
ATOM   3501  HD2 PRO A 914     -53.303 -19.113 -50.454  1.00  0.00           H  
ATOM   3502  N   TYR A 915     -54.863 -14.654 -47.531  1.00  0.00           N  
ATOM   3503  HN  TYR A 915     -55.630 -15.175 -47.106  1.00  0.00           H  
ATOM   3504  CA  TYR A 915     -54.735 -13.229 -47.215  1.00  0.00           C  
ATOM   3505  HA  TYR A 915     -55.690 -12.894 -46.746  1.00  0.00           H  
ATOM   3506  C   TYR A 915     -54.521 -12.411 -48.480  1.00  0.00           C  
ATOM   3507  O   TYR A 915     -53.615 -11.575 -48.569  1.00  0.00           O  
ATOM   3508  CB  TYR A 915     -53.607 -12.975 -46.218  1.00  0.00           C  
ATOM   3509  HB1 TYR A 915     -53.675 -11.939 -45.812  1.00  0.00           H  
ATOM   3510  HB2 TYR A 915     -52.629 -12.910 -46.749  1.00  0.00           H  
ATOM   3511  CG  TYR A 915     -53.525 -13.977 -45.088  1.00  0.00           C  
ATOM   3512  CD1 TYR A 915     -54.391 -13.902 -44.002  1.00  0.00           C  
ATOM   3513  HD1 TYR A 915     -55.151 -13.103 -43.971  1.00  0.00           H  
ATOM   3514  CD2 TYR A 915     -52.562 -14.985 -45.099  1.00  0.00           C  
ATOM   3515  HD2 TYR A 915     -51.853 -15.052 -45.941  1.00  0.00           H  
ATOM   3516  CE1 TYR A 915     -54.319 -14.805 -42.965  1.00  0.00           C  
ATOM   3517  HE1 TYR A 915     -55.020 -14.731 -42.117  1.00  0.00           H  
ATOM   3518  CE2 TYR A 915     -52.485 -15.906 -44.063  1.00  0.00           C  
ATOM   3519  HE2 TYR A 915     -51.733 -16.712 -44.089  1.00  0.00           H  
ATOM   3520  CZ  TYR A 915     -53.367 -15.802 -42.991  1.00  0.00           C  
ATOM   3521  OH  TYR A 915     -53.302 -16.707 -41.947  1.00  0.00           O  
ATOM   3522  HH  TYR A 915     -52.646 -17.394 -41.965  1.00  0.00           H  
ATOM   3523  N   ASP A 916     -55.394 -12.634 -49.463  1.00  0.00           N  
ATOM   3524  HN  ASP A 916     -56.163 -13.286 -49.311  1.00  0.00           H  
ATOM   3525  CA  ASP A 916     -55.269 -11.961 -50.754  1.00  0.00           C  
ATOM   3526  HA  ASP A 916     -54.281 -12.214 -51.206  1.00  0.00           H  
ATOM   3527  C   ASP A 916     -55.361 -10.447 -50.560  1.00  0.00           C  
ATOM   3528  O   ASP A 916     -56.323  -9.949 -49.977  1.00  0.00           O  
ATOM   3529  CB  ASP A 916     -56.389 -12.442 -51.686  1.00  0.00           C  
ATOM   3530  HB1 ASP A 916     -56.584 -13.530 -51.541  1.00  0.00           H  
ATOM   3531  HB2 ASP A 916     -57.375 -12.033 -51.363  1.00  0.00           H  
ATOM   3532  CG  ASP A 916     -56.131 -12.131 -53.153  1.00  0.00           C  
ATOM   3533  OD1 ASP A 916     -55.020 -11.671 -53.493  1.00  0.00           O  
ATOM   3534  OD2 ASP A 916     -57.056 -12.327 -53.974  1.00  0.00           O  
ATOM   3535  N   GLY A 917     -54.361  -9.717 -51.062  1.00  0.00           N  
ATOM   3536  HN  GLY A 917     -53.596 -10.206 -51.528  1.00  0.00           H  
ATOM   3537  CA  GLY A 917     -54.299  -8.267 -50.983  1.00  0.00           C  
ATOM   3538  HA1 GLY A 917     -55.309  -7.831 -51.163  1.00  0.00           H  
ATOM   3539  HA2 GLY A 917     -53.749  -7.860 -51.863  1.00  0.00           H  
ATOM   3540  C   GLY A 917     -53.714  -7.709 -49.701  1.00  0.00           C  
ATOM   3541  O   GLY A 917     -53.602  -6.488 -49.572  1.00  0.00           O  
ATOM   3542  N   ILE A 918     -53.313  -8.558 -48.768  1.00  0.00           N  
ATOM   3543  HN  ILE A 918     -53.395  -9.557 -48.958  1.00  0.00           H  
ATOM   3544  CA  ILE A 918     -52.759  -8.143 -47.482  1.00  0.00           C  
ATOM   3545  HA  ILE A 918     -53.070  -7.093 -47.270  1.00  0.00           H  
ATOM   3546  C   ILE A 918     -51.237  -8.207 -47.573  1.00  0.00           C  
ATOM   3547  O   ILE A 918     -50.696  -9.287 -47.846  1.00  0.00           O  
ATOM   3548  CB  ILE A 918     -53.255  -9.055 -46.349  1.00  0.00           C  
ATOM   3549  HB  ILE A 918     -52.859 -10.073 -46.572  1.00  0.00           H  
ATOM   3550  CG1 ILE A 918     -54.787  -9.176 -46.360  1.00  0.00           C  
ATOM   3551 1HG1 ILE A 918     -55.106 -10.031 -47.000  1.00  0.00           H  
ATOM   3552 2HG1 ILE A 918     -55.157  -9.532 -45.370  1.00  0.00           H  
ATOM   3553  CG2 ILE A 918     -52.641  -8.640 -45.025  1.00  0.00           C  
ATOM   3554 1HG2 ILE A 918     -51.529  -8.552 -45.017  1.00  0.00           H  
ATOM   3555 2HG2 ILE A 918     -52.975  -9.331 -44.216  1.00  0.00           H  
ATOM   3556 3HG2 ILE A 918     -53.101  -7.687 -44.673  1.00  0.00           H  
ATOM   3557  CD1 ILE A 918     -55.507  -7.908 -46.771  1.00  0.00           C  
ATOM   3558 1HD1 ILE A 918     -56.619  -7.996 -46.779  1.00  0.00           H  
ATOM   3559 2HD1 ILE A 918     -55.137  -7.552 -47.761  1.00  0.00           H  
ATOM   3560 3HD1 ILE A 918     -55.188  -7.053 -46.131  1.00  0.00           H  
ATOM   3561  N   PRO A 919     -50.518  -7.112 -47.338  1.00  0.00           N  
ATOM   3562  CA  PRO A 919     -49.050  -7.191 -47.350  1.00  0.00           C  
ATOM   3563  HA  PRO A 919     -48.686  -7.470 -48.366  1.00  0.00           H  
ATOM   3564  C   PRO A 919     -48.548  -8.188 -46.316  1.00  0.00           C  
ATOM   3565  O   PRO A 919     -49.088  -8.285 -45.211  1.00  0.00           O  
ATOM   3566  CB  PRO A 919     -48.614  -5.765 -47.002  1.00  0.00           C  
ATOM   3567  HB1 PRO A 919     -47.649  -5.458 -47.468  1.00  0.00           H  
ATOM   3568  HB2 PRO A 919     -48.288  -5.635 -45.944  1.00  0.00           H  
ATOM   3569  CG  PRO A 919     -49.776  -4.911 -47.391  1.00  0.00           C  
ATOM   3570  HG1 PRO A 919     -49.718  -4.528 -48.436  1.00  0.00           H  
ATOM   3571  HG2 PRO A 919     -49.789  -3.918 -46.885  1.00  0.00           H  
ATOM   3572  CD  PRO A 919     -51.000  -5.738 -47.122  1.00  0.00           C  
ATOM   3573  HD1 PRO A 919     -51.475  -5.560 -46.129  1.00  0.00           H  
ATOM   3574  HD2 PRO A 919     -51.895  -5.457 -47.725  1.00  0.00           H  
ATOM   3575  N   ALA A 920     -47.515  -8.948 -46.690  1.00  0.00           N  
ATOM   3576  HN  ALA A 920     -47.116  -8.848 -47.623  1.00  0.00           H  
ATOM   3577  CA  ALA A 920     -46.961  -9.923 -45.753  1.00  0.00           C  
ATOM   3578  HA  ALA A 920     -47.786 -10.612 -45.457  1.00  0.00           H  
ATOM   3579  C   ALA A 920     -46.429  -9.259 -44.475  1.00  0.00           C  
ATOM   3580  O   ALA A 920     -46.516  -9.844 -43.392  1.00  0.00           O  
ATOM   3581  CB  ALA A 920     -45.880 -10.762 -46.439  1.00  0.00           C  
ATOM   3582  HB1 ALA A 920     -45.457 -11.506 -45.724  1.00  0.00           H  
ATOM   3583  HB2 ALA A 920     -45.086 -10.126 -46.895  1.00  0.00           H  
ATOM   3584  HB3 ALA A 920     -46.257 -11.247 -47.370  1.00  0.00           H  
ATOM   3585  N   SER A 921     -45.882  -8.046 -44.564  1.00  0.00           N  
ATOM   3586  HN  SER A 921     -45.809  -7.584 -45.470  1.00  0.00           H  
ATOM   3587  CA  SER A 921     -45.386  -7.379 -43.359  1.00  0.00           C  
ATOM   3588  HA  SER A 921     -44.651  -8.055 -42.864  1.00  0.00           H  
ATOM   3589  C   SER A 921     -46.501  -7.061 -42.350  1.00  0.00           C  
ATOM   3590  O   SER A 921     -46.215  -6.627 -41.227  1.00  0.00           O  
ATOM   3591  CB  SER A 921     -44.668  -6.111 -43.757  1.00  0.00           C  
ATOM   3592  HB1 SER A 921     -44.126  -5.639 -42.905  1.00  0.00           H  
ATOM   3593  HB2 SER A 921     -43.785  -6.305 -44.410  1.00  0.00           H  
ATOM   3594  OG  SER A 921     -45.614  -5.231 -44.360  1.00  0.00           O  
ATOM   3595  HG  SER A 921     -45.162  -4.434 -44.610  1.00  0.00           H  
ATOM   3596  N   GLU A 922     -47.762  -7.265 -42.705  1.00  0.00           N  
ATOM   3597  HN  GLU A 922     -47.974  -7.621 -43.637  1.00  0.00           H  
ATOM   3598  CA  GLU A 922     -48.841  -6.986 -41.778  1.00  0.00           C  
ATOM   3599  HA  GLU A 922     -48.398  -6.508 -40.873  1.00  0.00           H  
ATOM   3600  C   GLU A 922     -49.566  -8.246 -41.331  1.00  0.00           C  
ATOM   3601  O   GLU A 922     -50.600  -8.150 -40.661  1.00  0.00           O  
ATOM   3602  CB  GLU A 922     -49.802  -5.991 -42.407  1.00  0.00           C  
ATOM   3603  HB1 GLU A 922     -50.186  -6.357 -43.388  1.00  0.00           H  
ATOM   3604  HB2 GLU A 922     -50.767  -5.947 -41.850  1.00  0.00           H  
ATOM   3605  CG  GLU A 922     -49.165  -4.606 -42.536  1.00  0.00           C  
ATOM   3606  HG1 GLU A 922     -48.888  -4.202 -41.534  1.00  0.00           H  
ATOM   3607  HG2 GLU A 922     -48.150  -4.677 -42.992  1.00  0.00           H  
ATOM   3608  CD  GLU A 922     -50.021  -3.627 -43.288  1.00  0.00           C  
ATOM   3609  OE1 GLU A 922     -50.768  -4.061 -44.190  1.00  0.00           O  
ATOM   3610  OE2 GLU A 922     -49.901  -2.411 -43.026  1.00  0.00           O  
ATOM   3611  N   ILE A 923     -49.049  -9.428 -41.696  1.00  0.00           N  
ATOM   3612  HN  ILE A 923     -48.168  -9.454 -42.210  1.00  0.00           H  
ATOM   3613  CA  ILE A 923     -49.725 -10.676 -41.370  1.00  0.00           C  
ATOM   3614  HA  ILE A 923     -50.806 -10.550 -41.613  1.00  0.00           H  
ATOM   3615  C   ILE A 923     -49.617 -10.994 -39.885  1.00  0.00           C  
ATOM   3616  O   ILE A 923     -50.571 -11.498 -39.279  1.00  0.00           O  
ATOM   3617  CB  ILE A 923     -49.182 -11.826 -42.234  1.00  0.00           C  
ATOM   3618  HB  ILE A 923     -48.069 -11.831 -42.176  1.00  0.00           H  
ATOM   3619  CG1 ILE A 923     -49.603 -11.600 -43.677  1.00  0.00           C  
ATOM   3620 1HG1 ILE A 923     -49.228 -10.621 -44.057  1.00  0.00           H  
ATOM   3621 2HG1 ILE A 923     -49.054 -12.281 -44.368  1.00  0.00           H  
ATOM   3622  CG2 ILE A 923     -49.713 -13.170 -41.741  1.00  0.00           C  
ATOM   3623 1HG2 ILE A 923     -49.319 -14.004 -42.368  1.00  0.00           H  
ATOM   3624 2HG2 ILE A 923     -50.827 -13.181 -41.692  1.00  0.00           H  
ATOM   3625 3HG2 ILE A 923     -49.496 -13.328 -40.659  1.00  0.00           H  
ATOM   3626  CD1 ILE A 923     -51.081 -11.721 -43.861  1.00  0.00           C  
ATOM   3627 1HD1 ILE A 923     -51.390 -11.555 -44.919  1.00  0.00           H  
ATOM   3628 2HD1 ILE A 923     -51.630 -11.040 -43.170  1.00  0.00           H  
ATOM   3629 3HD1 ILE A 923     -51.456 -12.700 -43.481  1.00  0.00           H  
ATOM   3630  N   SER A 924     -48.437 -10.807 -39.291  1.00  0.00           N  
ATOM   3631  HN  SER A 924     -47.645 -10.422 -39.806  1.00  0.00           H  
ATOM   3632  CA  SER A 924     -48.312 -11.169 -37.883  1.00  0.00           C  
ATOM   3633  HA  SER A 924     -48.674 -12.216 -37.761  1.00  0.00           H  
ATOM   3634  C   SER A 924     -49.172 -10.264 -37.002  1.00  0.00           C  
ATOM   3635  O   SER A 924     -49.613 -10.692 -35.925  1.00  0.00           O  
ATOM   3636  CB  SER A 924     -46.857 -11.117 -37.438  1.00  0.00           C  
ATOM   3637  HB1 SER A 924     -46.228 -11.868 -37.970  1.00  0.00           H  
ATOM   3638  HB2 SER A 924     -46.721 -11.500 -36.400  1.00  0.00           H  
ATOM   3639  OG  SER A 924     -46.360  -9.805 -37.589  1.00  0.00           O  
ATOM   3640  HG  SER A 924     -45.452  -9.773 -37.311  1.00  0.00           H  
ATOM   3641  N   SER A 925     -49.416  -9.018 -37.440  1.00  0.00           N  
ATOM   3642  HN  SER A 925     -48.946  -8.685 -38.282  1.00  0.00           H  
ATOM   3643  CA  SER A 925     -50.338  -8.128 -36.739  1.00  0.00           C  
ATOM   3644  HA  SER A 925     -50.016  -8.064 -35.673  1.00  0.00           H  
ATOM   3645  C   SER A 925     -51.770  -8.643 -36.771  1.00  0.00           C  
ATOM   3646  O   SER A 925     -52.470  -8.592 -35.754  1.00  0.00           O  
ATOM   3647  CB  SER A 925     -50.297  -6.722 -37.334  1.00  0.00           C  
ATOM   3648  HB1 SER A 925     -50.545  -6.739 -38.421  1.00  0.00           H  
ATOM   3649  HB2 SER A 925     -51.150  -6.105 -36.965  1.00  0.00           H  
ATOM   3650  OG  SER A 925     -49.063  -6.073 -37.104  1.00  0.00           O  
ATOM   3651  HG  SER A 925     -49.037  -5.198 -37.474  1.00  0.00           H  
ATOM   3652  N   ILE A 926     -52.243  -9.126 -37.923  1.00  0.00           N  
ATOM   3653  HN  ILE A 926     -51.647  -9.202 -38.747  1.00  0.00           H  
ATOM   3654  CA  ILE A 926     -53.645  -9.543 -37.962  1.00  0.00           C  
ATOM   3655  HA  ILE A 926     -54.240  -8.772 -37.419  1.00  0.00           H  
ATOM   3656  C   ILE A 926     -53.822 -10.859 -37.226  1.00  0.00           C  
ATOM   3657  O   ILE A 926     -54.897 -11.133 -36.680  1.00  0.00           O  
ATOM   3658  CB  ILE A 926     -54.184  -9.616 -39.404  1.00  0.00           C  
ATOM   3659  HB  ILE A 926     -55.295  -9.529 -39.369  1.00  0.00           H  
ATOM   3660  CG1 ILE A 926     -53.829 -10.916 -40.083  1.00  0.00           C  
ATOM   3661 1HG1 ILE A 926     -54.081 -11.791 -39.440  1.00  0.00           H  
ATOM   3662 2HG1 ILE A 926     -52.724 -11.054 -40.142  1.00  0.00           H  
ATOM   3663  CG2 ILE A 926     -53.638  -8.471 -40.249  1.00  0.00           C  
ATOM   3664 1HG2 ILE A 926     -53.900  -7.510 -39.747  1.00  0.00           H  
ATOM   3665 2HG2 ILE A 926     -53.988  -8.513 -41.307  1.00  0.00           H  
ATOM   3666 3HG2 ILE A 926     -52.545  -8.567 -40.448  1.00  0.00           H  
ATOM   3667  CD1 ILE A 926     -54.470 -11.034 -41.445  1.00  0.00           C  
ATOM   3668 1HD1 ILE A 926     -54.208 -11.995 -41.947  1.00  0.00           H  
ATOM   3669 2HD1 ILE A 926     -54.218 -10.159 -42.088  1.00  0.00           H  
ATOM   3670 3HD1 ILE A 926     -55.575 -10.896 -41.386  1.00  0.00           H  
ATOM   3671  N   LEU A 927     -52.784 -11.689 -37.193  1.00  0.00           N  
ATOM   3672  HN  LEU A 927     -51.930 -11.448 -37.696  1.00  0.00           H  
ATOM   3673  CA  LEU A 927     -52.851 -12.939 -36.448  1.00  0.00           C  
ATOM   3674  HA  LEU A 927     -53.789 -13.468 -36.737  1.00  0.00           H  
ATOM   3675  C   LEU A 927     -52.886 -12.690 -34.945  1.00  0.00           C  
ATOM   3676  O   LEU A 927     -53.588 -13.399 -34.210  1.00  0.00           O  
ATOM   3677  CB  LEU A 927     -51.661 -13.833 -36.820  1.00  0.00           C  
ATOM   3678  HB1 LEU A 927     -50.705 -13.313 -36.578  1.00  0.00           H  
ATOM   3679  HB2 LEU A 927     -51.601 -14.697 -36.118  1.00  0.00           H  
ATOM   3680  CG  LEU A 927     -51.631 -14.332 -38.262  1.00  0.00           C  
ATOM   3681  HG  LEU A 927     -51.650 -13.443 -38.935  1.00  0.00           H  
ATOM   3682  CD1 LEU A 927     -50.338 -15.124 -38.552  1.00  0.00           C  
ATOM   3683 1HD1 LEU A 927     -50.316 -15.489 -39.605  1.00  0.00           H  
ATOM   3684 2HD1 LEU A 927     -50.197 -15.959 -37.826  1.00  0.00           H  
ATOM   3685 3HD1 LEU A 927     -49.428 -14.528 -38.305  1.00  0.00           H  
ATOM   3686  CD2 LEU A 927     -52.876 -15.164 -38.545  1.00  0.00           C  
ATOM   3687 1HD2 LEU A 927     -52.854 -15.529 -39.598  1.00  0.00           H  
ATOM   3688 2HD2 LEU A 927     -53.814 -14.608 -38.313  1.00  0.00           H  
ATOM   3689 3HD2 LEU A 927     -52.998 -15.998 -37.815  1.00  0.00           H  
ATOM   3690  N   GLU A 928     -52.059 -11.748 -34.464  1.00  0.00           N  
ATOM   3691  HN  GLU A 928     -51.421 -11.266 -35.097  1.00  0.00           H  
ATOM   3692  CA  GLU A 928     -52.063 -11.407 -33.046  1.00  0.00           C  
ATOM   3693  HA  GLU A 928     -51.886 -12.343 -32.466  1.00  0.00           H  
ATOM   3694  C   GLU A 928     -53.402 -10.839 -32.622  1.00  0.00           C  
ATOM   3695  O   GLU A 928     -53.775 -10.952 -31.447  1.00  0.00           O  
ATOM   3696  CB  GLU A 928     -50.946 -10.412 -32.696  1.00  0.00           C  
ATOM   3697  HB1 GLU A 928     -51.197  -9.859 -31.761  1.00  0.00           H  
ATOM   3698  HB2 GLU A 928     -50.937  -9.566 -33.422  1.00  0.00           H  
ATOM   3699  CG  GLU A 928     -49.543 -11.042 -32.588  1.00  0.00           C  
ATOM   3700  HG1 GLU A 928     -49.350 -11.728 -33.445  1.00  0.00           H  
ATOM   3701  HG2 GLU A 928     -49.503 -11.777 -31.751  1.00  0.00           H  
ATOM   3702  CD  GLU A 928     -48.419 -10.006 -32.457  1.00  0.00           C  
ATOM   3703  OE1 GLU A 928     -48.611  -8.838 -32.877  1.00  0.00           O  
ATOM   3704  OE2 GLU A 928     -47.335 -10.371 -31.943  1.00  0.00           O  
ATOM   3705  N   LYS A 929     -54.102 -10.155 -33.534  1.00  0.00           N  
ATOM   3706  HN  LYS A 929     -53.699  -9.991 -34.456  1.00  0.00           H  
ATOM   3707  CA  LYS A 929     -55.435  -9.639 -33.230  1.00  0.00           C  
ATOM   3708  HA  LYS A 929     -55.426  -9.265 -32.180  1.00  0.00           H  
ATOM   3709  C   LYS A 929     -56.507 -10.710 -33.334  1.00  0.00           C  
ATOM   3710  O   LYS A 929     -57.689 -10.391 -33.203  1.00  0.00           O  
ATOM   3711  CB  LYS A 929     -55.797  -8.462 -34.145  1.00  0.00           C  
ATOM   3712  HB1 LYS A 929     -55.687  -8.746 -35.218  1.00  0.00           H  
ATOM   3713  HB2 LYS A 929     -56.894  -8.263 -34.118  1.00  0.00           H  
ATOM   3714  CG  LYS A 929     -55.013  -7.200 -33.840  1.00  0.00           C  
ATOM   3715  HG1 LYS A 929     -55.080  -6.465 -34.675  1.00  0.00           H  
ATOM   3716  HG2 LYS A 929     -53.914  -7.385 -33.863  1.00  0.00           H  
ATOM   3717  CD  LYS A 929     -55.448  -6.585 -32.518  1.00  0.00           C  
ATOM   3718  HD1 LYS A 929     -55.400  -7.325 -31.685  1.00  0.00           H  
ATOM   3719  HD2 LYS A 929     -56.544  -6.381 -32.501  1.00  0.00           H  
ATOM   3720  CE  LYS A 929     -54.645  -5.342 -32.206  1.00  0.00           C  
ATOM   3721  HE1 LYS A 929     -54.545  -4.681 -33.099  1.00  0.00           H  
ATOM   3722  HE2 LYS A 929     -53.566  -5.577 -32.049  1.00  0.00           H  
ATOM   3723  NZ  LYS A 929     -55.216  -4.624 -31.061  1.00  0.00           N  
ATOM   3724  HZ1 LYS A 929     -54.674  -3.786 -30.851  1.00  0.00           H  
ATOM   3725  HZ2 LYS A 929     -55.307  -5.229 -30.245  1.00  0.00           H  
ATOM   3726  HZ3 LYS A 929     -56.203  -4.409 -31.205  1.00  0.00           H  
ATOM   3727  N   GLY A 930     -56.135 -11.948 -33.630  1.00  0.00           N  
ATOM   3728  HN  GLY A 930     -55.156 -12.133 -33.851  1.00  0.00           H  
ATOM   3729  CA  GLY A 930     -57.075 -13.038 -33.648  1.00  0.00           C  
ATOM   3730  HA1 GLY A 930     -56.602 -13.959 -33.235  1.00  0.00           H  
ATOM   3731  HA2 GLY A 930     -57.873 -12.869 -32.887  1.00  0.00           H  
ATOM   3732  C   GLY A 930     -57.697 -13.332 -35.000  1.00  0.00           C  
ATOM   3733  O   GLY A 930     -58.511 -14.263 -35.102  1.00  0.00           O  
ATOM   3734  N   GLU A 931     -57.318 -12.614 -36.053  1.00  0.00           N  
ATOM   3735  HN  GLU A 931     -56.633 -11.866 -35.946  1.00  0.00           H  
ATOM   3736  CA  GLU A 931     -57.887 -12.903 -37.356  1.00  0.00           C  
ATOM   3737  HA  GLU A 931     -58.984 -13.064 -37.236  1.00  0.00           H  
ATOM   3738  C   GLU A 931     -57.274 -14.166 -37.946  1.00  0.00           C  
ATOM   3739  O   GLU A 931     -56.087 -14.453 -37.745  1.00  0.00           O  
ATOM   3740  CB  GLU A 931     -57.670 -11.758 -38.343  1.00  0.00           C  
ATOM   3741  HB1 GLU A 931     -56.589 -11.563 -38.535  1.00  0.00           H  
ATOM   3742  HB2 GLU A 931     -57.933 -10.766 -37.906  1.00  0.00           H  
ATOM   3743  CG  GLU A 931     -58.454 -12.055 -39.643  1.00  0.00           C  
ATOM   3744  HG1 GLU A 931     -58.151 -13.047 -40.052  1.00  0.00           H  
ATOM   3745  HG2 GLU A 931     -59.524 -12.258 -39.404  1.00  0.00           H  
ATOM   3746  CD  GLU A 931     -58.356 -10.993 -40.728  1.00  0.00           C  
ATOM   3747  OE1 GLU A 931     -58.864 -11.247 -41.847  1.00  0.00           O  
ATOM   3748  OE2 GLU A 931     -57.789  -9.918 -40.478  1.00  0.00           O  
ATOM   3749  N   ARG A 932     -58.101 -14.928 -38.666  1.00  0.00           N  
ATOM   3750  HN  ARG A 932     -59.083 -14.660 -38.727  1.00  0.00           H  
ATOM   3751  CA  ARG A 932     -57.661 -16.122 -39.365  1.00  0.00           C  
ATOM   3752  HA  ARG A 932     -56.551 -16.085 -39.459  1.00  0.00           H  
ATOM   3753  C   ARG A 932     -58.262 -16.147 -40.765  1.00  0.00           C  
ATOM   3754  O   ARG A 932     -59.143 -15.349 -41.108  1.00  0.00           O  
ATOM   3755  CB  ARG A 932     -58.039 -17.392 -38.598  1.00  0.00           C  
ATOM   3756  HB1 ARG A 932     -59.144 -17.446 -38.457  1.00  0.00           H  
ATOM   3757  HB2 ARG A 932     -57.883 -18.292 -39.237  1.00  0.00           H  
ATOM   3758  CG  ARG A 932     -57.323 -17.559 -37.259  1.00  0.00           C  
ATOM   3759  HG1 ARG A 932     -57.707 -18.444 -36.700  1.00  0.00           H  
ATOM   3760  HG2 ARG A 932     -57.614 -16.759 -36.539  1.00  0.00           H  
ATOM   3761  CD  ARG A 932     -55.810 -17.626 -37.435  1.00  0.00           C  
ATOM   3762  HD1 ARG A 932     -55.408 -16.686 -37.880  1.00  0.00           H  
ATOM   3763  HD2 ARG A 932     -55.523 -18.336 -38.245  1.00  0.00           H  
ATOM   3764  NE  ARG A 932     -55.144 -17.951 -36.177  1.00  0.00           N  
ATOM   3765  HE  ARG A 932     -54.911 -18.929 -36.004  1.00  0.00           H  
ATOM   3766  CZ  ARG A 932     -54.820 -17.067 -35.244  1.00  0.00           C  
ATOM   3767  NH1 ARG A 932     -55.093 -15.773 -35.423  1.00  0.00           N  
ATOM   3768 1HH1 ARG A 932     -54.844 -15.093 -34.705  1.00  0.00           H  
ATOM   3769 2HH1 ARG A 932     -55.547 -15.457 -36.280  1.00  0.00           H  
ATOM   3770  NH2 ARG A 932     -54.227 -17.479 -34.125  1.00  0.00           N  
ATOM   3771 1HH2 ARG A 932     -53.978 -16.799 -33.407  1.00  0.00           H  
ATOM   3772 2HH2 ARG A 932     -54.018 -18.468 -33.988  1.00  0.00           H  
ATOM   3773  N   LEU A 933     -57.781 -17.094 -41.573  1.00  0.00           N  
ATOM   3774  HN  LEU A 933     -57.015 -17.688 -41.256  1.00  0.00           H  
ATOM   3775  CA  LEU A 933     -58.341 -17.285 -42.901  1.00  0.00           C  
ATOM   3776  HA  LEU A 933     -58.244 -16.331 -43.471  1.00  0.00           H  
ATOM   3777  C   LEU A 933     -59.821 -17.640 -42.788  1.00  0.00           C  
ATOM   3778  O   LEU A 933     -60.226 -18.315 -41.832  1.00  0.00           O  
ATOM   3779  CB  LEU A 933     -57.593 -18.377 -43.648  1.00  0.00           C  
ATOM   3780  HB1 LEU A 933     -58.174 -18.713 -44.539  1.00  0.00           H  
ATOM   3781  HB2 LEU A 933     -57.589 -19.324 -43.060  1.00  0.00           H  
ATOM   3782  CG  LEU A 933     -56.170 -17.984 -44.048  1.00  0.00           C  
ATOM   3783  HG  LEU A 933     -55.652 -17.587 -43.144  1.00  0.00           H  
ATOM   3784  CD1 LEU A 933     -55.420 -19.240 -44.516  1.00  0.00           C  
ATOM   3785 1HD1 LEU A 933     -55.399 -20.046 -43.745  1.00  0.00           H  
ATOM   3786 2HD1 LEU A 933     -54.389 -18.985 -44.855  1.00  0.00           H  
ATOM   3787 3HD1 LEU A 933     -55.839 -19.619 -45.477  1.00  0.00           H  
ATOM   3788  CD2 LEU A 933     -56.199 -16.877 -45.107  1.00  0.00           C  
ATOM   3789 1HD2 LEU A 933     -56.743 -15.965 -44.767  1.00  0.00           H  
ATOM   3790 2HD2 LEU A 933     -56.618 -17.256 -46.068  1.00  0.00           H  
ATOM   3791 3HD2 LEU A 933     -55.168 -16.622 -45.446  1.00  0.00           H  
ATOM   3792  N   PRO A 934     -60.659 -17.177 -43.712  1.00  0.00           N  
ATOM   3793  CA  PRO A 934     -62.099 -17.397 -43.573  1.00  0.00           C  
ATOM   3794  HA  PRO A 934     -62.434 -17.154 -42.538  1.00  0.00           H  
ATOM   3795  C   PRO A 934     -62.458 -18.832 -43.927  1.00  0.00           C  
ATOM   3796  O   PRO A 934     -61.668 -19.569 -44.522  1.00  0.00           O  
ATOM   3797  CB  PRO A 934     -62.699 -16.410 -44.578  1.00  0.00           C  
ATOM   3798  HB1 PRO A 934     -63.718 -16.676 -44.944  1.00  0.00           H  
ATOM   3799  HB2 PRO A 934     -62.991 -15.423 -44.148  1.00  0.00           H  
ATOM   3800  CG  PRO A 934     -61.618 -16.345 -45.668  1.00  0.00           C  
ATOM   3801  HG1 PRO A 934     -61.728 -17.120 -46.462  1.00  0.00           H  
ATOM   3802  HG2 PRO A 934     -61.706 -15.461 -46.341  1.00  0.00           H  
ATOM   3803  CD  PRO A 934     -60.332 -16.416 -44.931  1.00  0.00           C  
ATOM   3804  HD1 PRO A 934     -59.859 -15.425 -44.739  1.00  0.00           H  
ATOM   3805  HD2 PRO A 934     -59.488 -16.840 -45.523  1.00  0.00           H  
ATOM   3806  N   GLN A 935     -63.651 -19.223 -43.506  1.00  0.00           N  
ATOM   3807  HN  GLN A 935     -64.233 -18.561 -42.992  1.00  0.00           H  
ATOM   3808  CA  GLN A 935     -64.164 -20.571 -43.752  1.00  0.00           C  
ATOM   3809  HA  GLN A 935     -63.389 -21.314 -43.452  1.00  0.00           H  
ATOM   3810  C   GLN A 935     -64.433 -20.712 -45.235  1.00  0.00           C  
ATOM   3811  O   GLN A 935     -65.198 -19.922 -45.786  1.00  0.00           O  
ATOM   3812  CB  GLN A 935     -65.447 -20.836 -42.952  1.00  0.00           C  
ATOM   3813  HB1 GLN A 935     -65.283 -20.609 -41.873  1.00  0.00           H  
ATOM   3814  HB2 GLN A 935     -66.219 -20.070 -43.196  1.00  0.00           H  
ATOM   3815  CG  GLN A 935     -66.035 -22.265 -43.118  1.00  0.00           C  
ATOM   3816  HG1 GLN A 935     -66.280 -22.474 -44.185  1.00  0.00           H  
ATOM   3817  HG2 GLN A 935     -65.250 -23.041 -42.956  1.00  0.00           H  
ATOM   3818  CD  GLN A 935     -67.255 -22.518 -42.213  1.00  0.00           C  
ATOM   3819  NE2 GLN A 935     -67.927 -23.644 -42.419  1.00  0.00           N  
ATOM   3820 1HE2 GLN A 935     -67.636 -24.334 -43.111  1.00  0.00           H  
ATOM   3821 2HE2 GLN A 935     -68.735 -23.812 -41.820  1.00  0.00           H  
ATOM   3822  OE1 GLN A 935     -67.605 -21.687 -41.380  1.00  0.00           O  
ATOM   3823  N   PRO A 936     -63.809 -21.659 -45.930  1.00  0.00           N  
ATOM   3824  CA  PRO A 936     -64.093 -21.809 -47.347  1.00  0.00           C  
ATOM   3825  HA  PRO A 936     -63.862 -20.863 -47.890  1.00  0.00           H  
ATOM   3826  C   PRO A 936     -65.542 -22.194 -47.557  1.00  0.00           C  
ATOM   3827  O   PRO A 936     -66.158 -22.855 -46.701  1.00  0.00           O  
ATOM   3828  CB  PRO A 936     -63.129 -22.921 -47.783  1.00  0.00           C  
ATOM   3829  HB1 PRO A 936     -62.748 -22.806 -48.825  1.00  0.00           H  
ATOM   3830  HB2 PRO A 936     -63.620 -23.911 -47.935  1.00  0.00           H  
ATOM   3831  CG  PRO A 936     -62.044 -22.931 -46.732  1.00  0.00           C  
ATOM   3832  HG1 PRO A 936     -61.181 -22.260 -46.951  1.00  0.00           H  
ATOM   3833  HG2 PRO A 936     -61.450 -23.873 -46.689  1.00  0.00           H  
ATOM   3834  CD  PRO A 936     -62.788 -22.600 -45.460  1.00  0.00           C  
ATOM   3835  HD1 PRO A 936     -63.182 -23.482 -44.903  1.00  0.00           H  
ATOM   3836  HD2 PRO A 936     -62.150 -22.223 -44.627  1.00  0.00           H  
ATOM   3837  N   PRO A 937     -66.155 -21.741 -48.657  1.00  0.00           N  
ATOM   3838  CA  PRO A 937     -67.594 -22.004 -48.876  1.00  0.00           C  
ATOM   3839  HA  PRO A 937     -68.191 -21.434 -48.126  1.00  0.00           H  
ATOM   3840  C   PRO A 937     -67.995 -23.481 -48.826  1.00  0.00           C  
ATOM   3841  O   PRO A 937     -69.116 -23.795 -48.407  1.00  0.00           O  
ATOM   3842  CB  PRO A 937     -67.846 -21.420 -50.276  1.00  0.00           C  
ATOM   3843  HB1 PRO A 937     -68.869 -20.995 -50.406  1.00  0.00           H  
ATOM   3844  HB2 PRO A 937     -67.921 -22.193 -51.076  1.00  0.00           H  
ATOM   3845  CG  PRO A 937     -66.761 -20.436 -50.499  1.00  0.00           C  
ATOM   3846  HG1 PRO A 937     -67.059 -19.392 -50.244  1.00  0.00           H  
ATOM   3847  HG2 PRO A 937     -66.544 -20.264 -51.579  1.00  0.00           H  
ATOM   3848  CD  PRO A 937     -65.563 -20.910 -49.727  1.00  0.00           C  
ATOM   3849  HD1 PRO A 937     -64.791 -21.428 -50.342  1.00  0.00           H  
ATOM   3850  HD2 PRO A 937     -64.894 -20.095 -49.364  1.00  0.00           H  
ATOM   3851  N   ILE A 938     -67.139 -24.396 -49.276  1.00  0.00           N  
ATOM   3852  HN  ILE A 938     -66.217 -24.103 -49.598  1.00  0.00           H  
ATOM   3853  CA  ILE A 938     -67.497 -25.818 -49.317  1.00  0.00           C  
ATOM   3854  HA  ILE A 938     -68.573 -25.901 -49.599  1.00  0.00           H  
ATOM   3855  C   ILE A 938     -67.293 -26.540 -48.000  1.00  0.00           C  
ATOM   3856  O   ILE A 938     -67.759 -27.680 -47.850  1.00  0.00           O  
ATOM   3857  CB  ILE A 938     -66.660 -26.578 -50.368  1.00  0.00           C  
ATOM   3858  HB  ILE A 938     -67.026 -27.630 -50.416  1.00  0.00           H  
ATOM   3859  CG1 ILE A 938     -65.182 -26.598 -49.951  1.00  0.00           C  
ATOM   3860 1HG1 ILE A 938     -64.768 -25.563 -49.963  1.00  0.00           H  
ATOM   3861 2HG1 ILE A 938     -65.095 -26.833 -48.865  1.00  0.00           H  
ATOM   3862  CG2 ILE A 938     -66.824 -25.951 -51.742  1.00  0.00           C  
ATOM   3863 1HG2 ILE A 938     -66.219 -26.500 -52.501  1.00  0.00           H  
ATOM   3864 2HG2 ILE A 938     -66.583 -24.862 -51.731  1.00  0.00           H  
ATOM   3865 3HG2 ILE A 938     -67.896 -25.882 -52.039  1.00  0.00           H  
ATOM   3866  CD1 ILE A 938     -64.259 -27.555 -50.783  1.00  0.00           C  
ATOM   3867 1HD1 ILE A 938     -63.186 -27.570 -50.480  1.00  0.00           H  
ATOM   3868 2HD1 ILE A 938     -64.346 -27.320 -51.869  1.00  0.00           H  
ATOM   3869 3HD1 ILE A 938     -64.673 -28.590 -50.771  1.00  0.00           H  
ATOM   3870  N   CYS A 939     -66.637 -25.909 -47.033  1.00  0.00           N  
ATOM   3871  HN  CYS A 939     -66.392 -24.927 -47.159  1.00  0.00           H  
ATOM   3872  CA  CYS A 939     -66.259 -26.580 -45.800  1.00  0.00           C  
ATOM   3873  HA  CYS A 939     -66.027 -27.646 -46.030  1.00  0.00           H  
ATOM   3874  C   CYS A 939     -67.403 -26.536 -44.815  1.00  0.00           C  
ATOM   3875  O   CYS A 939     -67.910 -25.457 -44.497  1.00  0.00           O  
ATOM   3876  CB  CYS A 939     -65.023 -25.935 -45.164  1.00  0.00           C  
ATOM   3877  HB1 CYS A 939     -64.924 -26.249 -44.099  1.00  0.00           H  
ATOM   3878  HB2 CYS A 939     -65.183 -24.840 -45.026  1.00  0.00           H  
ATOM   3879  SG  CYS A 939     -63.479 -26.241 -46.059  1.00  0.00           S  
ATOM   3880  N   THR A 940     -67.788 -27.707 -44.314  1.00  0.00           N  
ATOM   3881  HN  THR A 940     -67.484 -28.587 -44.730  1.00  0.00           H  
ATOM   3882  CA  THR A 940     -68.653 -27.683 -43.159  1.00  0.00           C  
ATOM   3883  HA  THR A 940     -69.498 -26.982 -43.354  1.00  0.00           H  
ATOM   3884  C   THR A 940     -67.856 -27.178 -41.964  1.00  0.00           C  
ATOM   3885  O   THR A 940     -66.621 -27.131 -41.973  1.00  0.00           O  
ATOM   3886  CB  THR A 940     -69.220 -29.072 -42.847  1.00  0.00           C  
ATOM   3887  HB  THR A 940     -69.820 -29.016 -41.909  1.00  0.00           H  
ATOM   3888  CG2 THR A 940     -70.104 -29.564 -43.965  1.00  0.00           C  
ATOM   3889 1HG2 THR A 940     -70.948 -28.852 -44.117  1.00  0.00           H  
ATOM   3890 2HG2 THR A 940     -70.460 -30.606 -43.791  1.00  0.00           H  
ATOM   3891 3HG2 THR A 940     -69.532 -29.744 -44.905  1.00  0.00           H  
ATOM   3892  OG1 THR A 940     -68.138 -29.985 -42.652  1.00  0.00           O  
ATOM   3893  HG1 THR A 940     -67.581 -29.675 -41.948  1.00  0.00           H  
ATOM   3894  N   ILE A 941     -68.581 -26.863 -40.898  1.00  0.00           N  
ATOM   3895  HN  ILE A 941     -69.595 -26.974 -40.922  1.00  0.00           H  
ATOM   3896  CA  ILE A 941     -67.937 -26.361 -39.697  1.00  0.00           C  
ATOM   3897  HA  ILE A 941     -67.348 -25.454 -39.970  1.00  0.00           H  
ATOM   3898  C   ILE A 941     -66.974 -27.405 -39.139  1.00  0.00           C  
ATOM   3899  O   ILE A 941     -65.927 -27.051 -38.587  1.00  0.00           O  
ATOM   3900  CB  ILE A 941     -69.031 -25.941 -38.685  1.00  0.00           C  
ATOM   3901  HB  ILE A 941     -69.695 -25.202 -39.191  1.00  0.00           H  
ATOM   3902  CG1 ILE A 941     -68.416 -25.255 -37.470  1.00  0.00           C  
ATOM   3903 1HG1 ILE A 941     -67.845 -25.985 -36.850  1.00  0.00           H  
ATOM   3904 2HG1 ILE A 941     -69.205 -24.968 -36.736  1.00  0.00           H  
ATOM   3905  CG2 ILE A 941     -69.886 -27.131 -38.282  1.00  0.00           C  
ATOM   3906 1HG2 ILE A 941     -70.674 -26.829 -37.553  1.00  0.00           H  
ATOM   3907 2HG2 ILE A 941     -69.265 -27.970 -37.891  1.00  0.00           H  
ATOM   3908 3HG2 ILE A 941     -70.323 -27.643 -39.171  1.00  0.00           H  
ATOM   3909  CD1 ILE A 941     -67.556 -24.065 -37.827  1.00  0.00           C  
ATOM   3910 1HD1 ILE A 941     -67.106 -23.563 -36.939  1.00  0.00           H  
ATOM   3911 2HD1 ILE A 941     -68.127 -23.335 -38.447  1.00  0.00           H  
ATOM   3912 3HD1 ILE A 941     -66.767 -24.352 -38.561  1.00  0.00           H  
ATOM   3913  N   ASP A 942     -67.281 -28.704 -39.311  1.00  0.00           N  
ATOM   3914  HN  ASP A 942     -68.152 -28.962 -39.774  1.00  0.00           H  
ATOM   3915  CA  ASP A 942     -66.374 -29.748 -38.838  1.00  0.00           C  
ATOM   3916  HA  ASP A 942     -66.274 -29.667 -37.730  1.00  0.00           H  
ATOM   3917  C   ASP A 942     -64.998 -29.597 -39.473  1.00  0.00           C  
ATOM   3918  O   ASP A 942     -63.975 -29.677 -38.790  1.00  0.00           O  
ATOM   3919  CB  ASP A 942     -66.916 -31.135 -39.189  1.00  0.00           C  
ATOM   3920  HB1 ASP A 942     -66.178 -31.930 -38.932  1.00  0.00           H  
ATOM   3921  HB2 ASP A 942     -66.959 -31.280 -40.294  1.00  0.00           H  
ATOM   3922  CG  ASP A 942     -68.243 -31.411 -38.559  1.00  0.00           C  
ATOM   3923  OD1 ASP A 942     -68.861 -30.441 -38.095  1.00  0.00           O  
ATOM   3924  OD2 ASP A 942     -68.665 -32.585 -38.522  1.00  0.00           O  
ATOM   3925  N   VAL A 943     -64.957 -29.346 -40.779  1.00  0.00           N  
ATOM   3926  HN  VAL A 943     -65.824 -29.257 -41.310  1.00  0.00           H  
ATOM   3927  CA  VAL A 943     -63.672 -29.198 -41.450  1.00  0.00           C  
ATOM   3928  HA  VAL A 943     -63.007 -30.023 -41.101  1.00  0.00           H  
ATOM   3929  C   VAL A 943     -63.016 -27.873 -41.065  1.00  0.00           C  
ATOM   3930  O   VAL A 943     -61.810 -27.815 -40.801  1.00  0.00           O  
ATOM   3931  CB  VAL A 943     -63.848 -29.345 -42.974  1.00  0.00           C  
ATOM   3932  HB  VAL A 943     -64.547 -28.553 -43.332  1.00  0.00           H  
ATOM   3933  CG1 VAL A 943     -62.517 -29.177 -43.683  1.00  0.00           C  
ATOM   3934 1HG1 VAL A 943     -62.084 -28.179 -43.436  1.00  0.00           H  
ATOM   3935 2HG1 VAL A 943     -62.604 -29.337 -44.783  1.00  0.00           H  
ATOM   3936 3HG1 VAL A 943     -61.811 -30.009 -43.455  1.00  0.00           H  
ATOM   3937  CG2 VAL A 943     -64.437 -30.703 -43.310  1.00  0.00           C  
ATOM   3938 1HG2 VAL A 943     -65.415 -30.826 -42.789  1.00  0.00           H  
ATOM   3939 2HG2 VAL A 943     -63.731 -31.535 -43.082  1.00  0.00           H  
ATOM   3940 3HG2 VAL A 943     -64.524 -30.863 -44.410  1.00  0.00           H  
ATOM   3941  N   TYR A 944     -63.794 -26.794 -40.979  1.00  0.00           N  
ATOM   3942  HN  TYR A 944     -64.799 -26.861 -41.138  1.00  0.00           H  
ATOM   3943  CA  TYR A 944     -63.172 -25.515 -40.652  1.00  0.00           C  
ATOM   3944  HA  TYR A 944     -62.324 -25.357 -41.359  1.00  0.00           H  
ATOM   3945  C   TYR A 944     -62.606 -25.509 -39.234  1.00  0.00           C  
ATOM   3946  O   TYR A 944     -61.598 -24.847 -38.970  1.00  0.00           O  
ATOM   3947  CB  TYR A 944     -64.174 -24.392 -40.868  1.00  0.00           C  
ATOM   3948  HB1 TYR A 944     -64.665 -24.493 -41.864  1.00  0.00           H  
ATOM   3949  HB2 TYR A 944     -65.061 -24.527 -40.205  1.00  0.00           H  
ATOM   3950  CG  TYR A 944     -63.596 -23.011 -40.702  1.00  0.00           C  
ATOM   3951  CD1 TYR A 944     -62.431 -22.657 -41.353  1.00  0.00           C  
ATOM   3952  HD1 TYR A 944     -61.926 -23.396 -41.998  1.00  0.00           H  
ATOM   3953  CD2 TYR A 944     -64.225 -22.061 -39.900  1.00  0.00           C  
ATOM   3954  HD2 TYR A 944     -65.158 -22.324 -39.373  1.00  0.00           H  
ATOM   3955  CE1 TYR A 944     -61.891 -21.408 -41.214  1.00  0.00           C  
ATOM   3956  HE1 TYR A 944     -60.956 -21.149 -41.739  1.00  0.00           H  
ATOM   3957  CE2 TYR A 944     -63.695 -20.797 -39.758  1.00  0.00           C  
ATOM   3958  HE2 TYR A 944     -64.201 -20.048 -39.126  1.00  0.00           H  
ATOM   3959  CZ  TYR A 944     -62.516 -20.476 -40.419  1.00  0.00           C  
ATOM   3960  OH  TYR A 944     -61.951 -19.220 -40.299  1.00  0.00           O  
ATOM   3961  HH  TYR A 944     -62.383 -18.576 -39.750  1.00  0.00           H  
ATOM   3962  N   MET A 945     -63.211 -26.253 -38.321  1.00  0.00           N  
ATOM   3963  HN  MET A 945     -64.044 -26.787 -38.571  1.00  0.00           H  
ATOM   3964  CA  MET A 945     -62.691 -26.312 -36.960  1.00  0.00           C  
ATOM   3965  HA  MET A 945     -62.616 -25.269 -36.573  1.00  0.00           H  
ATOM   3966  C   MET A 945     -61.302 -26.931 -36.921  1.00  0.00           C  
ATOM   3967  O   MET A 945     -60.449 -26.516 -36.120  1.00  0.00           O  
ATOM   3968  CB  MET A 945     -63.671 -27.071 -36.080  1.00  0.00           C  
ATOM   3969  HB1 MET A 945     -64.141 -27.919 -36.630  1.00  0.00           H  
ATOM   3970  HB2 MET A 945     -63.144 -27.651 -35.287  1.00  0.00           H  
ATOM   3971  CG  MET A 945     -64.735 -26.128 -35.478  1.00  0.00           C  
ATOM   3972  HG1 MET A 945     -65.118 -25.441 -36.268  1.00  0.00           H  
ATOM   3973  HG2 MET A 945     -64.245 -25.397 -34.793  1.00  0.00           H  
ATOM   3974  SD  MET A 945     -66.122 -26.916 -34.634  1.00  0.00           S  
ATOM   3975  CE  MET A 945     -65.504 -28.588 -34.345  1.00  0.00           C  
ATOM   3976  HE1 MET A 945     -66.361 -29.075 -33.824  1.00  0.00           H  
ATOM   3977  HE2 MET A 945     -64.532 -28.641 -33.801  1.00  0.00           H  
ATOM   3978  HE3 MET A 945     -65.147 -29.120 -35.257  1.00  0.00           H  
ATOM   3979  N   ILE A 946     -61.057 -27.943 -37.763  1.00  0.00           N  
ATOM   3980  HN  ILE A 946     -61.801 -28.298 -38.363  1.00  0.00           H  
ATOM   3981  CA  ILE A 946     -59.728 -28.537 -37.823  1.00  0.00           C  
ATOM   3982  HA  ILE A 946     -59.435 -28.842 -36.791  1.00  0.00           H  
ATOM   3983  C   ILE A 946     -58.722 -27.521 -38.320  1.00  0.00           C  
ATOM   3984  O   ILE A 946     -57.636 -27.374 -37.751  1.00  0.00           O  
ATOM   3985  CB  ILE A 946     -59.724 -29.782 -38.710  1.00  0.00           C  
ATOM   3986  HB  ILE A 946     -60.101 -29.496 -39.720  1.00  0.00           H  
ATOM   3987  CG1 ILE A 946     -60.653 -30.846 -38.133  1.00  0.00           C  
ATOM   3988 1HG1 ILE A 946     -60.276 -31.237 -37.159  1.00  0.00           H  
ATOM   3989 2HG1 ILE A 946     -61.613 -30.405 -37.777  1.00  0.00           H  
ATOM   3990  CG2 ILE A 946     -58.325 -30.262 -38.851  1.00  0.00           C  
ATOM   3991 1HG2 ILE A 946     -57.646 -29.484 -39.273  1.00  0.00           H  
ATOM   3992 2HG2 ILE A 946     -58.282 -31.200 -39.452  1.00  0.00           H  
ATOM   3993 3HG2 ILE A 946     -57.935 -30.651 -37.882  1.00  0.00           H  
ATOM   3994  CD1 ILE A 946     -60.881 -31.940 -39.113  1.00  0.00           C  
ATOM   3995 1HD1 ILE A 946     -61.560 -32.718 -38.691  1.00  0.00           H  
ATOM   3996 2HD1 ILE A 946     -59.921 -32.381 -39.469  1.00  0.00           H  
ATOM   3997 3HD1 ILE A 946     -61.258 -31.549 -40.087  1.00  0.00           H  
ATOM   3998  N   MET A 947     -59.045 -26.847 -39.426  1.00  0.00           N  
ATOM   3999  HN  MET A 947     -59.907 -27.072 -39.923  1.00  0.00           H  
ATOM   4000  CA  MET A 947     -58.176 -25.794 -39.926  1.00  0.00           C  
ATOM   4001  HA  MET A 947     -57.204 -26.253 -40.222  1.00  0.00           H  
ATOM   4002  C   MET A 947     -57.905 -24.749 -38.851  1.00  0.00           C  
ATOM   4003  O   MET A 947     -56.754 -24.376 -38.611  1.00  0.00           O  
ATOM   4004  CB  MET A 947     -58.800 -25.148 -41.164  1.00  0.00           C  
ATOM   4005  HB1 MET A 947     -59.766 -24.651 -40.911  1.00  0.00           H  
ATOM   4006  HB2 MET A 947     -58.216 -24.254 -41.486  1.00  0.00           H  
ATOM   4007  CG  MET A 947     -58.975 -26.124 -42.311  1.00  0.00           C  
ATOM   4008  HG1 MET A 947     -57.989 -26.493 -42.677  1.00  0.00           H  
ATOM   4009  HG2 MET A 947     -59.406 -27.088 -41.954  1.00  0.00           H  
ATOM   4010  SD  MET A 947     -59.949 -25.440 -43.658  1.00  0.00           S  
ATOM   4011  CE  MET A 947     -59.243 -23.827 -43.671  1.00  0.00           C  
ATOM   4012  HE1 MET A 947     -59.847 -23.403 -44.507  1.00  0.00           H  
ATOM   4013  HE2 MET A 947     -58.134 -23.766 -43.773  1.00  0.00           H  
ATOM   4014  HE3 MET A 947     -59.257 -23.266 -42.707  1.00  0.00           H  
ATOM   4015  N   ARG A 948     -58.955 -24.301 -38.155  1.00  0.00           N  
ATOM   4016  HN  ARG A 948     -59.890 -24.656 -38.358  1.00  0.00           H  
ATOM   4017  CA  ARG A 948     -58.765 -23.308 -37.109  1.00  0.00           C  
ATOM   4018  HA  ARG A 948     -58.230 -22.435 -37.550  1.00  0.00           H  
ATOM   4019  C   ARG A 948     -57.912 -23.870 -35.987  1.00  0.00           C  
ATOM   4020  O   ARG A 948     -57.089 -23.151 -35.403  1.00  0.00           O  
ATOM   4021  CB  ARG A 948     -60.116 -22.822 -36.578  1.00  0.00           C  
ATOM   4022  HB1 ARG A 948     -60.728 -23.677 -36.208  1.00  0.00           H  
ATOM   4023  HB2 ARG A 948     -59.989 -22.261 -35.623  1.00  0.00           H  
ATOM   4024  CG  ARG A 948     -60.889 -22.002 -37.587  1.00  0.00           C  
ATOM   4025  HG1 ARG A 948     -61.947 -21.846 -37.271  1.00  0.00           H  
ATOM   4026  HG2 ARG A 948     -61.078 -22.572 -38.527  1.00  0.00           H  
ATOM   4027  CD  ARG A 948     -60.176 -20.677 -37.859  1.00  0.00           C  
ATOM   4028  HD1 ARG A 948     -60.627 -20.127 -38.718  1.00  0.00           H  
ATOM   4029  HD2 ARG A 948     -59.156 -20.830 -38.282  1.00  0.00           H  
ATOM   4030  NE  ARG A 948     -60.150 -19.873 -36.650  1.00  0.00           N  
ATOM   4031  HE  ARG A 948     -59.480 -20.122 -35.923  1.00  0.00           H  
ATOM   4032  CZ  ARG A 948     -60.950 -18.830 -36.435  1.00  0.00           C  
ATOM   4033  NH1 ARG A 948     -60.875 -18.169 -35.285  1.00  0.00           N  
ATOM   4034 1HH1 ARG A 948     -60.214 -18.470 -34.569  1.00  0.00           H  
ATOM   4035 2HH1 ARG A 948     -61.488 -17.370 -35.120  1.00  0.00           H  
ATOM   4036  NH2 ARG A 948     -61.812 -18.437 -37.368  1.00  0.00           N  
ATOM   4037 1HH2 ARG A 948     -61.870 -18.944 -38.251  1.00  0.00           H  
ATOM   4038 2HH2 ARG A 948     -62.425 -17.638 -37.203  1.00  0.00           H  
ATOM   4039  N   LYS A 949     -58.084 -25.155 -35.665  1.00  0.00           N  
ATOM   4040  HN  LYS A 949     -58.778 -25.729 -36.144  1.00  0.00           H  
ATOM   4041  CA  LYS A 949     -57.248 -25.713 -34.606  1.00  0.00           C  
ATOM   4042  HA  LYS A 949     -57.350 -25.052 -33.714  1.00  0.00           H  
ATOM   4043  C   LYS A 949     -55.773 -25.742 -34.990  1.00  0.00           C  
ATOM   4044  O   LYS A 949     -54.912 -25.681 -34.104  1.00  0.00           O  
ATOM   4045  CB  LYS A 949     -57.737 -27.103 -34.206  1.00  0.00           C  
ATOM   4046  HB1 LYS A 949     -57.759 -27.803 -35.074  1.00  0.00           H  
ATOM   4047  HB2 LYS A 949     -56.990 -27.643 -33.579  1.00  0.00           H  
ATOM   4048  CG  LYS A 949     -59.076 -27.006 -33.527  1.00  0.00           C  
ATOM   4049  HG1 LYS A 949     -58.953 -26.570 -32.508  1.00  0.00           H  
ATOM   4050  HG2 LYS A 949     -59.690 -26.211 -34.012  1.00  0.00           H  
ATOM   4051  CD  LYS A 949     -59.868 -28.284 -33.444  1.00  0.00           C  
ATOM   4052  HD1 LYS A 949     -60.965 -28.091 -33.393  1.00  0.00           H  
ATOM   4053  HD2 LYS A 949     -59.845 -28.851 -34.404  1.00  0.00           H  
ATOM   4054  CE  LYS A 949     -59.395 -29.111 -32.299  1.00  0.00           C  
ATOM   4055  HE1 LYS A 949     -58.917 -28.499 -31.499  1.00  0.00           H  
ATOM   4056  HE2 LYS A 949     -58.511 -29.738 -32.561  1.00  0.00           H  
ATOM   4057  NZ  LYS A 949     -60.532 -29.915 -31.796  1.00  0.00           N  
ATOM   4058  HZ1 LYS A 949     -60.208 -30.481 -31.012  1.00  0.00           H  
ATOM   4059  HZ2 LYS A 949     -60.969 -30.475 -32.528  1.00  0.00           H  
ATOM   4060  HZ3 LYS A 949     -61.341 -29.341 -31.556  1.00  0.00           H  
ATOM   4061  N   CYS A 950     -55.460 -25.827 -36.291  1.00  0.00           N  
ATOM   4062  HN  CYS A 950     -56.206 -25.921 -36.980  1.00  0.00           H  
ATOM   4063  CA  CYS A 950     -54.071 -25.788 -36.740  1.00  0.00           C  
ATOM   4064  HA  CYS A 950     -53.487 -26.494 -36.105  1.00  0.00           H  
ATOM   4065  C   CYS A 950     -53.450 -24.415 -36.598  1.00  0.00           C  
ATOM   4066  O   CYS A 950     -52.220 -24.302 -36.725  1.00  0.00           O  
ATOM   4067  CB  CYS A 950     -53.942 -26.247 -38.191  1.00  0.00           C  
ATOM   4068  HB1 CYS A 950     -52.912 -26.055 -38.572  1.00  0.00           H  
ATOM   4069  HB2 CYS A 950     -54.522 -25.575 -38.866  1.00  0.00           H  
ATOM   4070  SG  CYS A 950     -54.414 -28.003 -38.468  1.00  0.00           S  
ATOM   4071  N   TRP A 951     -54.275 -23.378 -36.398  1.00  0.00           N  
ATOM   4072  HN  TRP A 951     -55.270 -23.569 -36.279  1.00  0.00           H  
ATOM   4073  CA  TRP A 951     -53.828 -21.994 -36.341  1.00  0.00           C  
ATOM   4074  HA  TRP A 951     -52.749 -21.965 -36.620  1.00  0.00           H  
ATOM   4075  C   TRP A 951     -53.975 -21.391 -34.952  1.00  0.00           C  
ATOM   4076  O   TRP A 951     -54.027 -20.167 -34.819  1.00  0.00           O  
ATOM   4077  CB  TRP A 951     -54.602 -21.134 -37.339  1.00  0.00           C  
ATOM   4078  HB1 TRP A 951     -55.659 -21.007 -37.006  1.00  0.00           H  
ATOM   4079  HB2 TRP A 951     -54.258 -20.075 -37.289  1.00  0.00           H  
ATOM   4080  CG  TRP A 951     -54.555 -21.628 -38.734  1.00  0.00           C  
ATOM   4081  CD1 TRP A 951     -53.500 -22.260 -39.352  1.00  0.00           C  
ATOM   4082  HD1 TRP A 951     -52.537 -22.503 -38.873  1.00  0.00           H  
ATOM   4083  CD2 TRP A 951     -55.593 -21.523 -39.717  1.00  0.00           C  
ATOM   4084  CE2 TRP A 951     -55.101 -22.115 -40.899  1.00  0.00           C  
ATOM   4085  CE3 TRP A 951     -56.882 -20.981 -39.715  1.00  0.00           C  
ATOM   4086  HE3 TRP A 951     -57.291 -20.507 -38.807  1.00  0.00           H  
ATOM   4087  NE1 TRP A 951     -53.825 -22.540 -40.644  1.00  0.00           N  
ATOM   4088  HE1 TRP A 951     -53.211 -22.997 -41.319  1.00  0.00           H  
ATOM   4089  CZ2 TRP A 951     -55.857 -22.195 -42.066  1.00  0.00           C  
ATOM   4090  HZ2 TRP A 951     -55.459 -22.675 -42.976  1.00  0.00           H  
ATOM   4091  CZ3 TRP A 951     -57.634 -21.050 -40.873  1.00  0.00           C  
ATOM   4092  HZ3 TRP A 951     -58.653 -20.628 -40.886  1.00  0.00           H  
ATOM   4093  CH2 TRP A 951     -57.117 -21.652 -42.037  1.00  0.00           C  
ATOM   4094  HH2 TRP A 951     -57.740 -21.688 -42.947  1.00  0.00           H  
ATOM   4095  N   MET A 952     -54.056 -22.217 -33.919  1.00  0.00           N  
ATOM   4096  HN  MET A 952     -54.146 -23.220 -34.078  1.00  0.00           H  
ATOM   4097  CA  MET A 952     -54.017 -21.705 -32.570  1.00  0.00           C  
ATOM   4098  HA  MET A 952     -54.773 -20.892 -32.466  1.00  0.00           H  
ATOM   4099  C   MET A 952     -52.636 -21.143 -32.263  1.00  0.00           C  
ATOM   4100  O   MET A 952     -51.611 -21.638 -32.765  1.00  0.00           O  
ATOM   4101  CB  MET A 952     -54.346 -22.820 -31.585  1.00  0.00           C  
ATOM   4102  HB1 MET A 952     -53.586 -23.633 -31.646  1.00  0.00           H  
ATOM   4103  HB2 MET A 952     -54.174 -22.480 -30.537  1.00  0.00           H  
ATOM   4104  CG  MET A 952     -55.730 -23.381 -31.736  1.00  0.00           C  
ATOM   4105  HG1 MET A 952     -56.533 -22.609 -31.780  1.00  0.00           H  
ATOM   4106  HG2 MET A 952     -55.935 -23.828 -32.737  1.00  0.00           H  
ATOM   4107  SD  MET A 952     -55.889 -24.512 -30.395  1.00  0.00           S  
ATOM   4108  CE  MET A 952     -56.998 -25.697 -31.101  1.00  0.00           C  
ATOM   4109  HE1 MET A 952     -57.099 -26.413 -30.252  1.00  0.00           H  
ATOM   4110  HE2 MET A 952     -56.675 -26.141 -32.071  1.00  0.00           H  
ATOM   4111  HE3 MET A 952     -57.954 -25.285 -31.500  1.00  0.00           H  
ATOM   4112  N   ILE A 953     -52.619 -20.112 -31.407  1.00  0.00           N  
ATOM   4113  HN  ILE A 953     -53.490 -19.788 -30.987  1.00  0.00           H  
ATOM   4114  CA  ILE A 953     -51.363 -19.451 -31.073  1.00  0.00           C  
ATOM   4115  HA  ILE A 953     -50.826 -19.248 -32.029  1.00  0.00           H  
ATOM   4116  C   ILE A 953     -50.477 -20.372 -30.233  1.00  0.00           C  
ATOM   4117  O   ILE A 953     -49.255 -20.430 -30.439  1.00  0.00           O  
ATOM   4118  CB  ILE A 953     -51.636 -18.090 -30.394  1.00  0.00           C  
ATOM   4119  HB  ILE A 953     -52.173 -17.442 -31.125  1.00  0.00           H  
ATOM   4120  CG1 ILE A 953     -50.323 -17.402 -30.028  1.00  0.00           C  
ATOM   4121 1HG1 ILE A 953     -49.782 -17.981 -29.244  1.00  0.00           H  
ATOM   4122 2HG1 ILE A 953     -49.589 -17.487 -30.863  1.00  0.00           H  
ATOM   4123  CG2 ILE A 953     -52.511 -18.245 -29.181  1.00  0.00           C  
ATOM   4124 1HG2 ILE A 953     -52.708 -17.263 -28.691  1.00  0.00           H  
ATOM   4125 2HG2 ILE A 953     -52.084 -18.982 -28.461  1.00  0.00           H  
ATOM   4126 3HG2 ILE A 953     -53.460 -18.775 -29.428  1.00  0.00           H  
ATOM   4127  CD1 ILE A 953     -50.483 -15.993 -29.617  1.00  0.00           C  
ATOM   4128 1HD1 ILE A 953     -49.524 -15.491 -29.350  1.00  0.00           H  
ATOM   4129 2HD1 ILE A 953     -51.217 -15.908 -28.782  1.00  0.00           H  
ATOM   4130 3HD1 ILE A 953     -51.024 -15.414 -30.401  1.00  0.00           H  
ATOM   4131  N   ASP A 954     -51.072 -21.138 -29.308  1.00  0.00           N  
ATOM   4132  HN  ASP A 954     -52.069 -21.026 -29.124  1.00  0.00           H  
ATOM   4133  CA  ASP A 954     -50.303 -22.133 -28.561  1.00  0.00           C  
ATOM   4134  HA  ASP A 954     -49.333 -21.675 -28.256  1.00  0.00           H  
ATOM   4135  C   ASP A 954     -50.011 -23.338 -29.457  1.00  0.00           C  
ATOM   4136  O   ASP A 954     -50.913 -24.108 -29.805  1.00  0.00           O  
ATOM   4137  CB  ASP A 954     -51.050 -22.559 -27.309  1.00  0.00           C  
ATOM   4138  HB1 ASP A 954     -51.253 -21.686 -26.645  1.00  0.00           H  
ATOM   4139  HB2 ASP A 954     -52.100 -22.850 -27.547  1.00  0.00           H  
ATOM   4140  CG  ASP A 954     -50.334 -23.662 -26.557  1.00  0.00           C  
ATOM   4141  OD1 ASP A 954     -49.136 -23.896 -26.851  1.00  0.00           O  
ATOM   4142  OD2 ASP A 954     -50.956 -24.264 -25.644  1.00  0.00           O  
ATOM   4143  N   ALA A 955     -48.737 -23.524 -29.800  1.00  0.00           N  
ATOM   4144  HN  ALA A 955     -48.016 -22.921 -29.404  1.00  0.00           H  
ATOM   4145  CA  ALA A 955     -48.357 -24.581 -30.737  1.00  0.00           C  
ATOM   4146  HA  ALA A 955     -48.943 -24.437 -31.675  1.00  0.00           H  
ATOM   4147  C   ALA A 955     -48.664 -25.977 -30.199  1.00  0.00           C  
ATOM   4148  O   ALA A 955     -48.997 -26.883 -30.970  1.00  0.00           O  
ATOM   4149  CB  ALA A 955     -46.877 -24.446 -31.080  1.00  0.00           C  
ATOM   4150  HB1 ALA A 955     -46.653 -23.427 -31.473  1.00  0.00           H  
ATOM   4151  HB2 ALA A 955     -46.543 -25.243 -31.785  1.00  0.00           H  
ATOM   4152  HB3 ALA A 955     -46.227 -24.706 -30.212  1.00  0.00           H  
ATOM   4153  N   ASP A 956     -48.527 -26.191 -28.898  1.00  0.00           N  
ATOM   4154  HN  ASP A 956     -48.249 -25.431 -28.277  1.00  0.00           H  
ATOM   4155  CA  ASP A 956     -48.777 -27.522 -28.364  1.00  0.00           C  
ATOM   4156  HA  ASP A 956     -48.313 -28.255 -29.064  1.00  0.00           H  
ATOM   4157  C   ASP A 956     -50.256 -27.865 -28.260  1.00  0.00           C  
ATOM   4158  O   ASP A 956     -50.585 -29.012 -27.945  1.00  0.00           O  
ATOM   4159  CB  ASP A 956     -48.079 -27.673 -27.017  1.00  0.00           C  
ATOM   4160  HB1 ASP A 956     -48.257 -26.786 -26.365  1.00  0.00           H  
ATOM   4161  HB2 ASP A 956     -48.571 -28.452 -26.389  1.00  0.00           H  
ATOM   4162  CG  ASP A 956     -46.591 -27.952 -27.182  1.00  0.00           C  
ATOM   4163  OD1 ASP A 956     -46.215 -28.501 -28.251  1.00  0.00           O  
ATOM   4164  OD2 ASP A 956     -45.802 -27.628 -26.270  1.00  0.00           O  
ATOM   4165  N   SER A 957     -51.148 -26.907 -28.494  1.00  0.00           N  
ATOM   4166  HN  SER A 957     -50.815 -25.952 -28.626  1.00  0.00           H  
ATOM   4167  CA  SER A 957     -52.577 -27.163 -28.570  1.00  0.00           C  
ATOM   4168  HA  SER A 957     -52.807 -28.034 -27.913  1.00  0.00           H  
ATOM   4169  C   SER A 957     -53.033 -27.503 -29.980  1.00  0.00           C  
ATOM   4170  O   SER A 957     -54.170 -27.953 -30.154  1.00  0.00           O  
ATOM   4171  CB  SER A 957     -53.351 -25.948 -28.038  1.00  0.00           C  
ATOM   4172  HB1 SER A 957     -54.454 -26.076 -28.136  1.00  0.00           H  
ATOM   4173  HB2 SER A 957     -53.235 -25.054 -28.695  1.00  0.00           H  
ATOM   4174  OG  SER A 957     -52.958 -25.684 -26.699  1.00  0.00           O  
ATOM   4175  HG  SER A 957     -53.437 -24.932 -26.370  1.00  0.00           H  
ATOM   4176  N   ARG A 958     -52.182 -27.289 -30.984  1.00  0.00           N  
ATOM   4177  HN  ARG A 958     -51.281 -26.852 -30.792  1.00  0.00           H  
ATOM   4178  CA  ARG A 958     -52.516 -27.667 -32.346  1.00  0.00           C  
ATOM   4179  HA  ARG A 958     -53.520 -27.251 -32.594  1.00  0.00           H  
ATOM   4180  C   ARG A 958     -52.575 -29.187 -32.466  1.00  0.00           C  
ATOM   4181  O   ARG A 958     -51.979 -29.909 -31.672  1.00  0.00           O  
ATOM   4182  CB  ARG A 958     -51.502 -27.109 -33.335  1.00  0.00           C  
ATOM   4183  HB1 ARG A 958     -50.490 -27.541 -33.154  1.00  0.00           H  
ATOM   4184  HB2 ARG A 958     -51.688 -27.504 -34.361  1.00  0.00           H  
ATOM   4185  CG  ARG A 958     -51.452 -25.603 -33.338  1.00  0.00           C  
ATOM   4186  HG1 ARG A 958     -51.429 -25.199 -32.299  1.00  0.00           H  
ATOM   4187  HG2 ARG A 958     -52.422 -25.169 -33.677  1.00  0.00           H  
ATOM   4188  CD  ARG A 958     -50.297 -25.066 -34.158  1.00  0.00           C  
ATOM   4189  HD1 ARG A 958     -50.482 -25.149 -35.254  1.00  0.00           H  
ATOM   4190  HD2 ARG A 958     -49.396 -25.721 -34.100  1.00  0.00           H  
ATOM   4191  NE  ARG A 958     -50.014 -23.702 -33.749  1.00  0.00           N  
ATOM   4192  HE  ARG A 958     -50.755 -23.186 -33.274  1.00  0.00           H  
ATOM   4193  CZ  ARG A 958     -48.860 -23.080 -33.949  1.00  0.00           C  
ATOM   4194  NH1 ARG A 958     -47.849 -23.713 -34.575  1.00  0.00           N  
ATOM   4195 1HH1 ARG A 958     -46.961 -23.235 -34.729  1.00  0.00           H  
ATOM   4196 2HH1 ARG A 958     -47.957 -24.669 -34.913  1.00  0.00           H  
ATOM   4197  NH2 ARG A 958     -48.719 -21.826 -33.506  1.00  0.00           N  
ATOM   4198 1HH2 ARG A 958     -47.831 -21.348 -33.660  1.00  0.00           H  
ATOM   4199 2HH2 ARG A 958     -49.485 -21.347 -33.032  1.00  0.00           H  
ATOM   4200  N   PRO A 959     -53.327 -29.696 -33.421  1.00  0.00           N  
ATOM   4201  CA  PRO A 959     -53.380 -31.148 -33.581  1.00  0.00           C  
ATOM   4202  HA  PRO A 959     -53.667 -31.626 -32.616  1.00  0.00           H  
ATOM   4203  C   PRO A 959     -52.036 -31.690 -34.049  1.00  0.00           C  
ATOM   4204  O   PRO A 959     -51.197 -30.962 -34.580  1.00  0.00           O  
ATOM   4205  CB  PRO A 959     -54.491 -31.357 -34.620  1.00  0.00           C  
ATOM   4206  HB1 PRO A 959     -54.257 -32.157 -35.361  1.00  0.00           H  
ATOM   4207  HB2 PRO A 959     -55.410 -31.825 -34.196  1.00  0.00           H  
ATOM   4208  CG  PRO A 959     -54.737 -30.050 -35.235  1.00  0.00           C  
ATOM   4209  HG1 PRO A 959     -55.800 -29.916 -35.545  1.00  0.00           H  
ATOM   4210  HG2 PRO A 959     -54.271 -29.957 -36.244  1.00  0.00           H  
ATOM   4211  CD  PRO A 959     -54.279 -28.992 -34.295  1.00  0.00           C  
ATOM   4212  HD1 PRO A 959     -55.101 -28.468 -33.754  1.00  0.00           H  
ATOM   4213  HD2 PRO A 959     -53.866 -28.082 -34.790  1.00  0.00           H  
ATOM   4214  N   LYS A 960     -51.798 -32.957 -33.755  1.00  0.00           N  
ATOM   4215  HN  LYS A 960     -52.434 -33.457 -33.133  1.00  0.00           H  
ATOM   4216  CA  LYS A 960     -50.640 -33.649 -34.307  1.00  0.00           C  
ATOM   4217  HA  LYS A 960     -49.813 -32.914 -34.450  1.00  0.00           H  
ATOM   4218  C   LYS A 960     -51.020 -34.232 -35.657  1.00  0.00           C  
ATOM   4219  O   LYS A 960     -52.200 -34.469 -35.935  1.00  0.00           O  
ATOM   4220  CB  LYS A 960     -50.155 -34.769 -33.387  1.00  0.00           C  
ATOM   4221  HB1 LYS A 960     -49.256 -35.264 -33.824  1.00  0.00           H  
ATOM   4222  HB2 LYS A 960     -50.875 -35.621 -33.406  1.00  0.00           H  
ATOM   4223  CG  LYS A 960     -49.879 -34.353 -31.965  1.00  0.00           C  
ATOM   4224  HG1 LYS A 960     -50.789 -33.928 -31.480  1.00  0.00           H  
ATOM   4225  HG2 LYS A 960     -49.727 -35.237 -31.303  1.00  0.00           H  
ATOM   4226  CD  LYS A 960     -48.712 -33.396 -31.886  1.00  0.00           C  
ATOM   4227  HD1 LYS A 960     -48.539 -32.871 -32.854  1.00  0.00           H  
ATOM   4228  HD2 LYS A 960     -48.946 -32.507 -31.255  1.00  0.00           H  
ATOM   4229  CE  LYS A 960     -47.456 -34.126 -31.400  1.00  0.00           C  
ATOM   4230  HE1 LYS A 960     -47.682 -34.770 -30.518  1.00  0.00           H  
ATOM   4231  HE2 LYS A 960     -46.738 -33.417 -30.924  1.00  0.00           H  
ATOM   4232  NZ  LYS A 960     -46.791 -34.918 -32.494  1.00  0.00           N  
ATOM   4233  HZ1 LYS A 960     -45.955 -35.404 -32.170  1.00  0.00           H  
ATOM   4234  HZ2 LYS A 960     -46.584 -34.329 -33.300  1.00  0.00           H  
ATOM   4235  HZ3 LYS A 960     -47.447 -35.566 -32.929  1.00  0.00           H  
ATOM   4236  N   PHE A 961     -50.014 -34.456 -36.507  1.00  0.00           N  
ATOM   4237  HN  PHE A 961     -49.059 -34.207 -36.250  1.00  0.00           H  
ATOM   4238  CA  PHE A 961     -50.293 -35.063 -37.813  1.00  0.00           C  
ATOM   4239  HA  PHE A 961     -51.015 -34.406 -38.352  1.00  0.00           H  
ATOM   4240  C   PHE A 961     -50.923 -36.443 -37.673  1.00  0.00           C  
ATOM   4241  O   PHE A 961     -51.789 -36.814 -38.473  1.00  0.00           O  
ATOM   4242  CB  PHE A 961     -49.017 -35.155 -38.653  1.00  0.00           C  
ATOM   4243  HB1 PHE A 961     -49.116 -35.933 -39.445  1.00  0.00           H  
ATOM   4244  HB2 PHE A 961     -48.183 -35.602 -38.064  1.00  0.00           H  
ATOM   4245  CG  PHE A 961     -48.612 -33.839 -39.242  1.00  0.00           C  
ATOM   4246  CD1 PHE A 961     -49.457 -33.181 -40.127  1.00  0.00           C  
ATOM   4247  HD1 PHE A 961     -50.416 -33.644 -40.414  1.00  0.00           H  
ATOM   4248  CD2 PHE A 961     -47.423 -33.227 -38.861  1.00  0.00           C  
ATOM   4249  HD2 PHE A 961     -46.756 -33.727 -38.138  1.00  0.00           H  
ATOM   4250  CE1 PHE A 961     -49.109 -31.964 -40.646  1.00  0.00           C  
ATOM   4251  HE1 PHE A 961     -49.780 -31.455 -41.358  1.00  0.00           H  
ATOM   4252  CE2 PHE A 961     -47.076 -32.013 -39.375  1.00  0.00           C  
ATOM   4253  HE2 PHE A 961     -46.128 -31.536 -39.075  1.00  0.00           H  
ATOM   4254  CZ  PHE A 961     -47.922 -31.377 -40.279  1.00  0.00           C  
ATOM   4255  HZ  PHE A 961     -47.639 -30.399 -40.702  1.00  0.00           H  
ATOM   4256  N   ARG A 962     -50.500 -37.229 -36.676  1.00  0.00           N  
ATOM   4257  HN  ARG A 962     -49.749 -36.925 -36.056  1.00  0.00           H  
ATOM   4258  CA  ARG A 962     -51.136 -38.532 -36.494  1.00  0.00           C  
ATOM   4259  HA  ARG A 962     -51.011 -39.112 -37.438  1.00  0.00           H  
ATOM   4260  C   ARG A 962     -52.627 -38.373 -36.233  1.00  0.00           C  
ATOM   4261  O   ARG A 962     -53.433 -39.183 -36.699  1.00  0.00           O  
ATOM   4262  CB  ARG A 962     -50.473 -39.320 -35.362  1.00  0.00           C  
ATOM   4263  HB1 ARG A 962     -50.965 -40.314 -35.246  1.00  0.00           H  
ATOM   4264  HB2 ARG A 962     -49.450 -39.643 -35.666  1.00  0.00           H  
ATOM   4265  CG  ARG A 962     -50.420 -38.598 -34.019  1.00  0.00           C  
ATOM   4266  HG1 ARG A 962     -51.438 -38.309 -33.669  1.00  0.00           H  
ATOM   4267  HG2 ARG A 962     -49.978 -37.579 -34.119  1.00  0.00           H  
ATOM   4268  CD  ARG A 962     -49.677 -39.435 -32.966  1.00  0.00           C  
ATOM   4269  HD1 ARG A 962     -50.112 -40.459 -32.888  1.00  0.00           H  
ATOM   4270  HD2 ARG A 962     -49.895 -39.068 -31.936  1.00  0.00           H  
ATOM   4271  NE  ARG A 962     -48.235 -39.493 -33.210  1.00  0.00           N  
ATOM   4272  HE  ARG A 962     -47.866 -40.314 -33.689  1.00  0.00           H  
ATOM   4273  CZ  ARG A 962     -47.374 -38.546 -32.848  1.00  0.00           C  
ATOM   4274  NH1 ARG A 962     -47.817 -37.467 -32.209  1.00  0.00           N  
ATOM   4275 1HH1 ARG A 962     -47.157 -36.741 -31.931  1.00  0.00           H  
ATOM   4276 2HH1 ARG A 962     -48.811 -37.364 -32.007  1.00  0.00           H  
ATOM   4277  NH2 ARG A 962     -46.074 -38.681 -33.112  1.00  0.00           N  
ATOM   4278 1HH2 ARG A 962     -45.414 -37.955 -32.834  1.00  0.00           H  
ATOM   4279 2HH2 ARG A 962     -45.734 -39.509 -33.602  1.00  0.00           H  
ATOM   4280  N   GLU A 963     -53.015 -37.311 -35.523  1.00  0.00           N  
ATOM   4281  HN  GLU A 963     -52.318 -36.684 -35.122  1.00  0.00           H  
ATOM   4282  CA  GLU A 963     -54.435 -37.046 -35.320  1.00  0.00           C  
ATOM   4283  HA  GLU A 963     -54.926 -37.997 -35.007  1.00  0.00           H  
ATOM   4284  C   GLU A 963     -55.096 -36.569 -36.608  1.00  0.00           C  
ATOM   4285  O   GLU A 963     -56.254 -36.906 -36.875  1.00  0.00           O  
ATOM   4286  CB  GLU A 963     -54.598 -36.038 -34.202  1.00  0.00           C  
ATOM   4287  HB1 GLU A 963     -55.652 -35.682 -34.129  1.00  0.00           H  
ATOM   4288  HB2 GLU A 963     -54.103 -35.071 -34.453  1.00  0.00           H  
ATOM   4289  CG  GLU A 963     -54.109 -36.576 -32.882  1.00  0.00           C  
ATOM   4290  HG1 GLU A 963     -53.239 -37.261 -33.013  1.00  0.00           H  
ATOM   4291  HG2 GLU A 963     -54.830 -37.303 -32.440  1.00  0.00           H  
ATOM   4292  CD  GLU A 963     -53.798 -35.462 -31.936  1.00  0.00           C  
ATOM   4293  OE1 GLU A 963     -53.837 -34.301 -32.380  1.00  0.00           O  
ATOM   4294  OE2 GLU A 963     -53.532 -35.731 -30.753  1.00  0.00           O  
ATOM   4295  N   LEU A 964     -54.395 -35.757 -37.404  1.00  0.00           N  
ATOM   4296  HN  LEU A 964     -53.466 -35.442 -37.126  1.00  0.00           H  
ATOM   4297  CA  LEU A 964     -54.968 -35.324 -38.674  1.00  0.00           C  
ATOM   4298  HA  LEU A 964     -55.958 -34.857 -38.464  1.00  0.00           H  
ATOM   4299  C   LEU A 964     -55.192 -36.499 -39.612  1.00  0.00           C  
ATOM   4300  O   LEU A 964     -56.149 -36.486 -40.392  1.00  0.00           O  
ATOM   4301  CB  LEU A 964     -54.076 -34.266 -39.348  1.00  0.00           C  
ATOM   4302  HB1 LEU A 964     -54.376 -34.094 -40.408  1.00  0.00           H  
ATOM   4303  HB2 LEU A 964     -53.045 -34.652 -39.522  1.00  0.00           H  
ATOM   4304  CG  LEU A 964     -54.058 -32.948 -38.545  1.00  0.00           C  
ATOM   4305  HG  LEU A 964     -53.894 -33.201 -37.471  1.00  0.00           H  
ATOM   4306  CD1 LEU A 964     -52.948 -31.990 -38.980  1.00  0.00           C  
ATOM   4307 1HD1 LEU A 964     -52.935 -31.038 -38.400  1.00  0.00           H  
ATOM   4308 2HD1 LEU A 964     -53.007 -31.786 -40.075  1.00  0.00           H  
ATOM   4309 3HD1 LEU A 964     -51.953 -32.492 -38.940  1.00  0.00           H  
ATOM   4310  CD2 LEU A 964     -55.392 -32.275 -38.665  1.00  0.00           C  
ATOM   4311 1HD2 LEU A 964     -55.379 -31.323 -38.085  1.00  0.00           H  
ATOM   4312 2HD2 LEU A 964     -56.231 -32.943 -38.361  1.00  0.00           H  
ATOM   4313 3HD2 LEU A 964     -55.692 -32.118 -39.727  1.00  0.00           H  
ATOM   4314  N   ILE A 965     -54.321 -37.512 -39.572  1.00  0.00           N  
ATOM   4315  HN  ILE A 965     -53.495 -37.452 -38.977  1.00  0.00           H  
ATOM   4316  CA  ILE A 965     -54.555 -38.708 -40.383  1.00  0.00           C  
ATOM   4317  HA  ILE A 965     -54.591 -38.402 -41.455  1.00  0.00           H  
ATOM   4318  C   ILE A 965     -55.893 -39.324 -40.019  1.00  0.00           C  
ATOM   4319  O   ILE A 965     -56.730 -39.577 -40.884  1.00  0.00           O  
ATOM   4320  CB  ILE A 965     -53.410 -39.723 -40.208  1.00  0.00           C  
ATOM   4321  HB  ILE A 965     -53.301 -39.948 -39.121  1.00  0.00           H  
ATOM   4322  CG1 ILE A 965     -52.086 -39.145 -40.718  1.00  0.00           C  
ATOM   4323 1HG1 ILE A 965     -52.102 -39.030 -41.827  1.00  0.00           H  
ATOM   4324 2HG1 ILE A 965     -51.979 -38.074 -40.426  1.00  0.00           H  
ATOM   4325  CG2 ILE A 965     -53.726 -41.055 -40.960  1.00  0.00           C  
ATOM   4326 1HG2 ILE A 965     -54.690 -41.476 -40.589  1.00  0.00           H  
ATOM   4327 2HG2 ILE A 965     -52.890 -41.789 -40.884  1.00  0.00           H  
ATOM   4328 3HG2 ILE A 965     -53.724 -40.923 -42.067  1.00  0.00           H  
ATOM   4329  CD1 ILE A 965     -50.904 -39.936 -40.282  1.00  0.00           C  
ATOM   4330 1HD1 ILE A 965     -49.940 -39.515 -40.653  1.00  0.00           H  
ATOM   4331 2HD1 ILE A 965     -51.011 -41.007 -40.574  1.00  0.00           H  
ATOM   4332 3HD1 ILE A 965     -50.888 -40.051 -39.173  1.00  0.00           H  
ATOM   4333  N   ILE A 966     -56.126 -39.531 -38.726  1.00  0.00           N  
ATOM   4334  HN  ILE A 966     -55.452 -39.192 -38.039  1.00  0.00           H  
ATOM   4335  CA  ILE A 966     -57.325 -40.233 -38.263  1.00  0.00           C  
ATOM   4336  HA  ILE A 966     -57.393 -41.195 -38.822  1.00  0.00           H  
ATOM   4337  C   ILE A 966     -58.596 -39.434 -38.552  1.00  0.00           C  
ATOM   4338  O   ILE A 966     -59.597 -39.986 -39.029  1.00  0.00           O  
ATOM   4339  CB  ILE A 966     -57.176 -40.568 -36.770  1.00  0.00           C  
ATOM   4340  HB  ILE A 966     -56.844 -39.649 -36.233  1.00  0.00           H  
ATOM   4341  CG1 ILE A 966     -56.113 -41.645 -36.588  1.00  0.00           C  
ATOM   4342 1HG1 ILE A 966     -55.200 -41.415 -37.186  1.00  0.00           H  
ATOM   4343 2HG1 ILE A 966     -56.415 -42.597 -37.084  1.00  0.00           H  
ATOM   4344  CG2 ILE A 966     -58.482 -41.021 -36.176  1.00  0.00           C  
ATOM   4345 1HG2 ILE A 966     -58.374 -41.264 -35.093  1.00  0.00           H  
ATOM   4346 2HG2 ILE A 966     -58.915 -41.876 -36.745  1.00  0.00           H  
ATOM   4347 3HG2 ILE A 966     -59.291 -40.273 -36.348  1.00  0.00           H  
ATOM   4348  CD1 ILE A 966     -55.775 -41.869 -35.152  1.00  0.00           C  
ATOM   4349 1HD1 ILE A 966     -54.997 -42.657 -35.019  1.00  0.00           H  
ATOM   4350 2HD1 ILE A 966     -56.688 -42.099 -34.554  1.00  0.00           H  
ATOM   4351 3HD1 ILE A 966     -55.473 -40.917 -34.656  1.00  0.00           H  
ATOM   4352  N   GLU A 967     -58.590 -38.131 -38.281  1.00  0.00           N  
ATOM   4353  HN  GLU A 967     -57.738 -37.668 -37.963  1.00  0.00           H  
ATOM   4354  CA  GLU A 967     -59.830 -37.380 -38.449  1.00  0.00           C  
ATOM   4355  HA  GLU A 967     -60.647 -37.963 -37.963  1.00  0.00           H  
ATOM   4356  C   GLU A 967     -60.193 -37.215 -39.922  1.00  0.00           C  
ATOM   4357  O   GLU A 967     -61.367 -37.338 -40.292  1.00  0.00           O  
ATOM   4358  CB  GLU A 967     -59.743 -36.032 -37.747  1.00  0.00           C  
ATOM   4359  HB1 GLU A 967     -58.883 -35.425 -38.115  1.00  0.00           H  
ATOM   4360  HB2 GLU A 967     -59.427 -36.135 -36.683  1.00  0.00           H  
ATOM   4361  CG  GLU A 967     -61.059 -35.290 -37.878  1.00  0.00           C  
ATOM   4362  HG1 GLU A 967     -60.959 -34.423 -38.572  1.00  0.00           H  
ATOM   4363  HG2 GLU A 967     -61.802 -35.896 -38.448  1.00  0.00           H  
ATOM   4364  CD  GLU A 967     -61.626 -34.854 -36.552  1.00  0.00           C  
ATOM   4365  OE1 GLU A 967     -62.873 -34.750 -36.450  1.00  0.00           O  
ATOM   4366  OE2 GLU A 967     -60.827 -34.641 -35.612  1.00  0.00           O  
ATOM   4367  N   PHE A 968     -59.211 -36.911 -40.781  1.00  0.00           N  
ATOM   4368  HN  PHE A 968     -58.256 -36.780 -40.448  1.00  0.00           H  
ATOM   4369  CA  PHE A 968     -59.525 -36.769 -42.198  1.00  0.00           C  
ATOM   4370  HA  PHE A 968     -60.427 -36.120 -42.284  1.00  0.00           H  
ATOM   4371  C   PHE A 968     -59.854 -38.113 -42.842  1.00  0.00           C  
ATOM   4372  O   PHE A 968     -60.592 -38.157 -43.836  1.00  0.00           O  
ATOM   4373  CB  PHE A 968     -58.385 -36.083 -42.938  1.00  0.00           C  
ATOM   4374  HB1 PHE A 968     -57.399 -36.454 -42.573  1.00  0.00           H  
ATOM   4375  HB2 PHE A 968     -58.336 -36.433 -43.996  1.00  0.00           H  
ATOM   4376  CG  PHE A 968     -58.443 -34.572 -42.877  1.00  0.00           C  
ATOM   4377  CD1 PHE A 968     -59.289 -33.871 -43.719  1.00  0.00           C  
ATOM   4378  HD1 PHE A 968     -59.933 -34.426 -44.422  1.00  0.00           H  
ATOM   4379  CD2 PHE A 968     -57.650 -33.854 -41.994  1.00  0.00           C  
ATOM   4380  HD2 PHE A 968     -56.967 -34.390 -41.313  1.00  0.00           H  
ATOM   4381  CE1 PHE A 968     -59.344 -32.484 -43.698  1.00  0.00           C  
ATOM   4382  HE1 PHE A 968     -60.019 -31.948 -44.386  1.00  0.00           H  
ATOM   4383  CE2 PHE A 968     -57.707 -32.461 -41.958  1.00  0.00           C  
ATOM   4384  HE2 PHE A 968     -57.078 -31.901 -41.246  1.00  0.00           H  
ATOM   4385  CZ  PHE A 968     -58.558 -31.779 -42.821  1.00  0.00           C  
ATOM   4386  HZ  PHE A 968     -58.601 -30.677 -42.801  1.00  0.00           H  
ATOM   4387  N   SER A 969     -59.327 -39.213 -42.302  1.00  0.00           N  
ATOM   4388  HN  SER A 969     -58.638 -39.140 -41.553  1.00  0.00           H  
ATOM   4389  CA  SER A 969     -59.745 -40.522 -42.792  1.00  0.00           C  
ATOM   4390  HA  SER A 969     -59.676 -40.521 -43.905  1.00  0.00           H  
ATOM   4391  C   SER A 969     -61.180 -40.799 -42.401  1.00  0.00           C  
ATOM   4392  O   SER A 969     -61.982 -41.228 -43.233  1.00  0.00           O  
ATOM   4393  CB  SER A 969     -58.831 -41.622 -42.252  1.00  0.00           C  
ATOM   4394  HB1 SER A 969     -58.875 -41.695 -41.140  1.00  0.00           H  
ATOM   4395  HB2 SER A 969     -59.213 -42.641 -42.496  1.00  0.00           H  
ATOM   4396  OG  SER A 969     -57.509 -41.423 -42.720  1.00  0.00           O  
ATOM   4397  HG  SER A 969     -56.941 -42.107 -42.384  1.00  0.00           H  
ATOM   4398  N   LYS A 970     -61.542 -40.492 -41.157  1.00  0.00           N  
ATOM   4399  HN  LYS A 970     -60.846 -40.155 -40.491  1.00  0.00           H  
ATOM   4400  CA  LYS A 970     -62.934 -40.638 -40.747  1.00  0.00           C  
ATOM   4401  HA  LYS A 970     -63.203 -41.720 -40.779  1.00  0.00           H  
ATOM   4402  C   LYS A 970     -63.848 -39.879 -41.711  1.00  0.00           C  
ATOM   4403  O   LYS A 970     -64.811 -40.441 -42.247  1.00  0.00           O  
ATOM   4404  CB  LYS A 970     -63.085 -40.141 -39.309  1.00  0.00           C  
ATOM   4405  HB1 LYS A 970     -62.338 -39.339 -39.105  1.00  0.00           H  
ATOM   4406  HB2 LYS A 970     -62.735 -40.925 -38.598  1.00  0.00           H  
ATOM   4407  CG  LYS A 970     -64.481 -39.665 -38.912  1.00  0.00           C  
ATOM   4408  HG1 LYS A 970     -65.107 -39.411 -39.799  1.00  0.00           H  
ATOM   4409  HG2 LYS A 970     -65.108 -40.492 -38.505  1.00  0.00           H  
ATOM   4410  CD  LYS A 970     -64.363 -38.490 -37.930  1.00  0.00           C  
ATOM   4411  HD1 LYS A 970     -63.587 -38.696 -37.156  1.00  0.00           H  
ATOM   4412  HD2 LYS A 970     -63.898 -37.605 -38.424  1.00  0.00           H  
ATOM   4413  CE  LYS A 970     -65.691 -38.113 -37.280  1.00  0.00           C  
ATOM   4414  HE1 LYS A 970     -66.539 -38.268 -37.987  1.00  0.00           H  
ATOM   4415  HE2 LYS A 970     -65.768 -37.009 -37.143  1.00  0.00           H  
ATOM   4416  NZ  LYS A 970     -65.934 -38.834 -35.983  1.00  0.00           N  
ATOM   4417  HZ1 LYS A 970     -66.822 -38.582 -35.548  1.00  0.00           H  
ATOM   4418  HZ2 LYS A 970     -65.158 -38.692 -35.336  1.00  0.00           H  
ATOM   4419  HZ3 LYS A 970     -65.863 -39.844 -36.108  1.00  0.00           H  
ATOM   4420  N   MET A 971     -63.479 -38.638 -42.040  1.00  0.00           N  
ATOM   4421  HN  MET A 971     -62.615 -38.252 -41.658  1.00  0.00           H  
ATOM   4422  CA  MET A 971     -64.293 -37.826 -42.938  1.00  0.00           C  
ATOM   4423  HA  MET A 971     -65.342 -37.847 -42.561  1.00  0.00           H  
ATOM   4424  C   MET A 971     -64.301 -38.352 -44.369  1.00  0.00           C  
ATOM   4425  O   MET A 971     -65.284 -38.125 -45.088  1.00  0.00           O  
ATOM   4426  CB  MET A 971     -63.817 -36.375 -42.917  1.00  0.00           C  
ATOM   4427  HB1 MET A 971     -64.254 -35.798 -43.765  1.00  0.00           H  
ATOM   4428  HB2 MET A 971     -62.738 -36.304 -43.188  1.00  0.00           H  
ATOM   4429  CG  MET A 971     -64.088 -35.700 -41.614  1.00  0.00           C  
ATOM   4430  HG1 MET A 971     -63.559 -36.202 -40.771  1.00  0.00           H  
ATOM   4431  HG2 MET A 971     -65.137 -35.863 -41.274  1.00  0.00           H  
ATOM   4432  SD  MET A 971     -63.682 -33.949 -41.708  1.00  0.00           S  
ATOM   4433  CE  MET A 971     -61.933 -34.058 -41.728  1.00  0.00           C  
ATOM   4434  HE1 MET A 971     -61.681 -32.973 -41.786  1.00  0.00           H  
ATOM   4435  HE2 MET A 971     -61.492 -34.706 -42.521  1.00  0.00           H  
ATOM   4436  HE3 MET A 971     -61.468 -34.624 -40.887  1.00  0.00           H  
ATOM   4437  N   ALA A 972     -63.204 -38.980 -44.827  1.00  0.00           N  
ATOM   4438  HN  ALA A 972     -62.393 -39.079 -44.216  1.00  0.00           H  
ATOM   4439  CA  ALA A 972     -63.149 -39.524 -46.181  1.00  0.00           C  
ATOM   4440  HA  ALA A 972     -63.478 -38.726 -46.887  1.00  0.00           H  
ATOM   4441  C   ALA A 972     -64.067 -40.731 -46.369  1.00  0.00           C  
ATOM   4442  O   ALA A 972     -64.377 -41.097 -47.507  1.00  0.00           O  
ATOM   4443  CB  ALA A 972     -61.713 -39.914 -46.541  1.00  0.00           C  
ATOM   4444  HB1 ALA A 972     -61.043 -39.033 -46.404  1.00  0.00           H  
ATOM   4445  HB2 ALA A 972     -61.638 -40.345 -47.567  1.00  0.00           H  
ATOM   4446  HB3 ALA A 972     -61.362 -40.804 -45.968  1.00  0.00           H  
ATOM   4447  N   ARG A 973     -64.467 -41.387 -45.292  1.00  0.00           N  
ATOM   4448  HN  ARG A 973     -64.111 -41.118 -44.375  1.00  0.00           H  
ATOM   4449  CA  ARG A 973     -65.413 -42.492 -45.404  1.00  0.00           C  
ATOM   4450  HA  ARG A 973     -65.152 -43.073 -46.319  1.00  0.00           H  
ATOM   4451  C   ARG A 973     -66.854 -42.023 -45.545  1.00  0.00           C  
ATOM   4452  O   ARG A 973     -67.743 -42.867 -45.702  1.00  0.00           O  
ATOM   4453  CB  ARG A 973     -65.271 -43.422 -44.204  1.00  0.00           C  
ATOM   4454  HB1 ARG A 973     -66.174 -44.062 -44.069  1.00  0.00           H  
ATOM   4455  HB2 ARG A 973     -65.316 -42.862 -43.241  1.00  0.00           H  
ATOM   4456  CG  ARG A 973     -64.001 -44.256 -44.311  1.00  0.00           C  
ATOM   4457  HG1 ARG A 973     -63.930 -44.757 -45.305  1.00  0.00           H  
ATOM   4458  HG2 ARG A 973     -63.096 -43.607 -44.375  1.00  0.00           H  
ATOM   4459  CD  ARG A 973     -63.878 -45.260 -43.180  1.00  0.00           C  
ATOM   4460  HD1 ARG A 973     -63.226 -46.119 -43.463  1.00  0.00           H  
ATOM   4461  HD2 ARG A 973     -64.831 -45.815 -43.019  1.00  0.00           H  
ATOM   4462  NE  ARG A 973     -63.415 -44.615 -41.949  1.00  0.00           N  
ATOM   4463  HE  ARG A 973     -64.122 -44.276 -41.296  1.00  0.00           H  
ATOM   4464  CZ  ARG A 973     -62.131 -44.439 -41.621  1.00  0.00           C  
ATOM   4465  NH1 ARG A 973     -61.161 -44.858 -42.433  1.00  0.00           N  
ATOM   4466 1HH1 ARG A 973     -60.181 -44.724 -42.183  1.00  0.00           H  
ATOM   4467 2HH1 ARG A 973     -61.404 -45.316 -43.312  1.00  0.00           H  
ATOM   4468  NH2 ARG A 973     -61.814 -43.841 -40.473  1.00  0.00           N  
ATOM   4469 1HH2 ARG A 973     -60.834 -43.707 -40.223  1.00  0.00           H  
ATOM   4470 2HH2 ARG A 973     -62.556 -43.520 -39.851  1.00  0.00           H  
ATOM   4471  N   ASP A 974     -67.114 -40.714 -45.423  1.00  0.00           N  
ATOM   4472  HN  ASP A 974     -66.364 -40.091 -45.124  1.00  0.00           H  
ATOM   4473  CA  ASP A 974     -68.435 -40.143 -45.702  1.00  0.00           C  
ATOM   4474  HA  ASP A 974     -68.935 -40.764 -46.481  1.00  0.00           H  
ATOM   4475  C   ASP A 974     -68.269 -38.727 -46.239  1.00  0.00           C  
ATOM   4476  O   ASP A 974     -68.710 -37.751 -45.620  1.00  0.00           O  
ATOM   4477  CB  ASP A 974     -69.298 -40.149 -44.443  1.00  0.00           C  
ATOM   4478  HB1 ASP A 974     -68.857 -39.496 -43.654  1.00  0.00           H  
ATOM   4479  HB2 ASP A 974     -69.235 -41.132 -43.921  1.00  0.00           H  
ATOM   4480  CG  ASP A 974     -70.744 -39.770 -44.716  1.00  0.00           C  
ATOM   4481  OD1 ASP A 974     -71.123 -39.644 -45.906  1.00  0.00           O  
ATOM   4482  OD2 ASP A 974     -71.496 -39.586 -43.732  1.00  0.00           O  
ATOM   4483  N   PRO A 975     -67.671 -38.579 -47.422  1.00  0.00           N  
ATOM   4484  CA  PRO A 975     -67.170 -37.246 -47.815  1.00  0.00           C  
ATOM   4485  HA  PRO A 975     -66.448 -36.888 -47.044  1.00  0.00           H  
ATOM   4486  C   PRO A 975     -68.252 -36.184 -48.014  1.00  0.00           C  
ATOM   4487  O   PRO A 975     -67.997 -35.007 -47.727  1.00  0.00           O  
ATOM   4488  CB  PRO A 975     -66.408 -37.533 -49.118  1.00  0.00           C  
ATOM   4489  HB1 PRO A 975     -66.387 -36.676 -49.831  1.00  0.00           H  
ATOM   4490  HB2 PRO A 975     -65.303 -37.615 -48.991  1.00  0.00           H  
ATOM   4491  CG  PRO A 975     -67.043 -38.747 -49.655  1.00  0.00           C  
ATOM   4492  HG1 PRO A 975     -67.881 -38.529 -50.357  1.00  0.00           H  
ATOM   4493  HG2 PRO A 975     -66.394 -39.299 -50.375  1.00  0.00           H  
ATOM   4494  CD  PRO A 975     -67.462 -39.582 -48.475  1.00  0.00           C  
ATOM   4495  HD1 PRO A 975     -66.752 -40.399 -48.206  1.00  0.00           H  
ATOM   4496  HD2 PRO A 975     -68.335 -40.250 -48.663  1.00  0.00           H  
ATOM   4497  N   GLN A 976     -69.442 -36.544 -48.499  1.00  0.00           N  
ATOM   4498  HN  GLN A 976     -69.628 -37.525 -48.710  1.00  0.00           H  
ATOM   4499  CA  GLN A 976     -70.480 -35.543 -48.730  1.00  0.00           C  
ATOM   4500  HA  GLN A 976     -70.011 -34.671 -49.243  1.00  0.00           H  
ATOM   4501  C   GLN A 976     -71.100 -35.050 -47.438  1.00  0.00           C  
ATOM   4502  O   GLN A 976     -71.865 -34.078 -47.464  1.00  0.00           O  
ATOM   4503  CB  GLN A 976     -71.556 -36.110 -49.650  1.00  0.00           C  
ATOM   4504  HB1 GLN A 976     -72.358 -35.362 -49.851  1.00  0.00           H  
ATOM   4505  HB2 GLN A 976     -72.170 -36.884 -49.133  1.00  0.00           H  
ATOM   4506  CG  GLN A 976     -70.959 -36.642 -50.934  1.00  0.00           C  
ATOM   4507  HG1 GLN A 976     -70.417 -37.599 -50.750  1.00  0.00           H  
ATOM   4508  HG2 GLN A 976     -70.105 -36.006 -51.265  1.00  0.00           H  
ATOM   4509  CD  GLN A 976     -71.969 -36.805 -52.049  1.00  0.00           C  
ATOM   4510  NE2 GLN A 976     -71.482 -37.156 -53.234  1.00  0.00           N  
ATOM   4511 1HE2 GLN A 976     -72.163 -37.266 -53.986  1.00  0.00           H  
ATOM   4512 2HE2 GLN A 976     -70.487 -37.315 -53.393  1.00  0.00           H  
ATOM   4513  OE1 GLN A 976     -73.167 -36.613 -51.858  1.00  0.00           O  
ATOM   4514  N   ARG A 977     -70.788 -35.653 -46.306  1.00  0.00           N  
ATOM   4515  HN  ARG A 977     -70.217 -36.498 -46.307  1.00  0.00           H  
ATOM   4516  CA  ARG A 977     -71.281 -35.080 -45.040  1.00  0.00           C  
ATOM   4517  HA  ARG A 977     -72.316 -34.687 -45.171  1.00  0.00           H  
ATOM   4518  C   ARG A 977     -70.345 -33.965 -44.628  1.00  0.00           C  
ATOM   4519  O   ARG A 977     -70.791 -33.077 -43.914  1.00  0.00           O  
ATOM   4520  CB  ARG A 977     -71.238 -36.089 -43.895  1.00  0.00           C  
ATOM   4521  HB1 ARG A 977     -70.846 -37.069 -44.253  1.00  0.00           H  
ATOM   4522  HB2 ARG A 977     -70.438 -35.819 -43.167  1.00  0.00           H  
ATOM   4523  CG  ARG A 977     -72.566 -36.276 -43.181  1.00  0.00           C  
ATOM   4524  HG1 ARG A 977     -73.182 -37.041 -43.708  1.00  0.00           H  
ATOM   4525  HG2 ARG A 977     -73.209 -35.376 -43.323  1.00  0.00           H  
ATOM   4526  CD  ARG A 977     -72.460 -36.615 -41.708  1.00  0.00           C  
ATOM   4527  HD1 ARG A 977     -71.922 -35.820 -41.140  1.00  0.00           H  
ATOM   4528  HD2 ARG A 977     -71.753 -37.459 -41.529  1.00  0.00           H  
ATOM   4529  NE  ARG A 977     -73.778 -36.886 -41.139  1.00  0.00           N  
ATOM   4530  HE  ARG A 977     -74.115 -37.848 -41.170  1.00  0.00           H  
ATOM   4531  CZ  ARG A 977     -74.574 -35.975 -40.583  1.00  0.00           C  
ATOM   4532  NH1 ARG A 977     -74.191 -34.711 -40.512  1.00  0.00           N  
ATOM   4533 1HH1 ARG A 977     -74.801 -34.013 -40.086  1.00  0.00           H  
ATOM   4534 2HH1 ARG A 977     -73.283 -34.437 -40.887  1.00  0.00           H  
ATOM   4535  NH2 ARG A 977     -75.750 -36.330 -40.097  1.00  0.00           N  
ATOM   4536 1HH2 ARG A 977     -76.360 -35.632 -39.671  1.00  0.00           H  
ATOM   4537 2HH2 ARG A 977     -76.045 -37.305 -40.152  1.00  0.00           H  
ATOM   4538  N   TYR A 978     -69.101 -34.002 -45.093  1.00  0.00           N  
ATOM   4539  HN  TYR A 978     -68.827 -34.686 -45.799  1.00  0.00           H  
ATOM   4540  CA  TYR A 978     -68.138 -33.044 -44.571  1.00  0.00           C  
ATOM   4541  HA  TYR A 978     -68.599 -32.563 -43.677  1.00  0.00           H  
ATOM   4542  C   TYR A 978     -67.748 -31.930 -45.536  1.00  0.00           C  
ATOM   4543  O   TYR A 978     -67.219 -30.911 -45.079  1.00  0.00           O  
ATOM   4544  CB  TYR A 978     -66.881 -33.785 -44.094  1.00  0.00           C  
ATOM   4545  HB1 TYR A 978     -66.064 -33.078 -43.821  1.00  0.00           H  
ATOM   4546  HB2 TYR A 978     -66.371 -34.315 -44.932  1.00  0.00           H  
ATOM   4547  CG  TYR A 978     -67.210 -34.721 -42.961  1.00  0.00           C  
ATOM   4548  CD1 TYR A 978     -67.391 -34.236 -41.662  1.00  0.00           C  
ATOM   4549  HD1 TYR A 978     -67.269 -33.158 -41.462  1.00  0.00           H  
ATOM   4550  CD2 TYR A 978     -67.381 -36.080 -43.184  1.00  0.00           C  
ATOM   4551  HD2 TYR A 978     -67.255 -36.482 -44.203  1.00  0.00           H  
ATOM   4552  CE1 TYR A 978     -67.723 -35.095 -40.619  1.00  0.00           C  
ATOM   4553  HE1 TYR A 978     -67.862 -34.701 -39.598  1.00  0.00           H  
ATOM   4554  CE2 TYR A 978     -67.709 -36.944 -42.144  1.00  0.00           C  
ATOM   4555  HE2 TYR A 978     -67.833 -38.023 -42.338  1.00  0.00           H  
ATOM   4556  CZ  TYR A 978     -67.878 -36.446 -40.871  1.00  0.00           C  
ATOM   4557  OH  TYR A 978     -68.211 -37.294 -39.840  1.00  0.00           O  
ATOM   4558  HH  TYR A 978     -68.328 -36.951 -38.962  1.00  0.00           H  
ATOM   4559  N   LEU A 979     -67.969 -32.097 -46.841  1.00  0.00           N  
ATOM   4560  HN  LEU A 979     -68.324 -32.997 -47.164  1.00  0.00           H  
ATOM   4561  CA  LEU A 979     -67.725 -31.048 -47.828  1.00  0.00           C  
ATOM   4562  HA  LEU A 979     -67.538 -30.087 -47.294  1.00  0.00           H  
ATOM   4563  C   LEU A 979     -68.962 -30.896 -48.691  1.00  0.00           C  
ATOM   4564  O   LEU A 979     -69.593 -31.891 -49.060  1.00  0.00           O  
ATOM   4565  CB  LEU A 979     -66.525 -31.357 -48.721  1.00  0.00           C  
ATOM   4566  HB1 LEU A 979     -66.702 -32.314 -49.265  1.00  0.00           H  
ATOM   4567  HB2 LEU A 979     -66.500 -30.638 -49.573  1.00  0.00           H  
ATOM   4568  CG  LEU A 979     -65.160 -31.399 -48.051  1.00  0.00           C  
ATOM   4569  HG  LEU A 979     -65.196 -32.189 -47.265  1.00  0.00           H  
ATOM   4570  CD1 LEU A 979     -64.095 -31.822 -49.089  1.00  0.00           C  
ATOM   4571 1HD1 LEU A 979     -63.094 -31.853 -48.598  1.00  0.00           H  
ATOM   4572 2HD1 LEU A 979     -64.103 -31.169 -49.993  1.00  0.00           H  
ATOM   4573 3HD1 LEU A 979     -64.351 -32.786 -49.588  1.00  0.00           H  
ATOM   4574  CD2 LEU A 979     -64.791 -30.089 -47.369  1.00  0.00           C  
ATOM   4575 1HD2 LEU A 979     -63.790 -30.120 -46.878  1.00  0.00           H  
ATOM   4576 2HD2 LEU A 979     -65.581 -29.782 -46.644  1.00  0.00           H  
ATOM   4577 3HD2 LEU A 979     -64.857 -29.236 -48.084  1.00  0.00           H  
ATOM   4578  N   VAL A 980     -69.324 -29.664 -49.008  1.00  0.00           N  
ATOM   4579  HN  VAL A 980     -68.720 -28.881 -48.759  1.00  0.00           H  
ATOM   4580  CA  VAL A 980     -70.576 -29.412 -49.709  1.00  0.00           C  
ATOM   4581  HA  VAL A 980     -71.070 -30.391 -49.910  1.00  0.00           H  
ATOM   4582  C   VAL A 980     -70.220 -28.772 -51.041  1.00  0.00           C  
ATOM   4583  O   VAL A 980     -69.932 -27.571 -51.106  1.00  0.00           O  
ATOM   4584  CB  VAL A 980     -71.531 -28.549 -48.881  1.00  0.00           C  
ATOM   4585  HB  VAL A 980     -71.071 -27.543 -48.737  1.00  0.00           H  
ATOM   4586  CG1 VAL A 980     -72.841 -28.383 -49.607  1.00  0.00           C  
ATOM   4587 1HG1 VAL A 980     -72.694 -27.910 -50.606  1.00  0.00           H  
ATOM   4588 2HG1 VAL A 980     -73.581 -27.819 -48.992  1.00  0.00           H  
ATOM   4589 3HG1 VAL A 980     -73.389 -29.351 -49.689  1.00  0.00           H  
ATOM   4590  CG2 VAL A 980     -71.731 -29.193 -47.520  1.00  0.00           C  
ATOM   4591 1HG2 VAL A 980     -70.762 -29.316 -46.983  1.00  0.00           H  
ATOM   4592 2HG2 VAL A 980     -72.279 -30.161 -47.602  1.00  0.00           H  
ATOM   4593 3HG2 VAL A 980     -72.471 -28.629 -46.905  1.00  0.00           H  
ATOM   4594  N   ILE A 981     -70.197 -29.575 -52.103  1.00  0.00           N  
ATOM   4595  HN  ILE A 981     -70.550 -30.527 -52.003  1.00  0.00           H  
ATOM   4596  CA  ILE A 981     -69.689 -29.151 -53.403  1.00  0.00           C  
ATOM   4597  HA  ILE A 981     -69.420 -28.071 -53.343  1.00  0.00           H  
ATOM   4598  C   ILE A 981     -70.783 -29.319 -54.449  1.00  0.00           C  
ATOM   4599  O   ILE A 981     -71.436 -30.370 -54.510  1.00  0.00           O  
ATOM   4600  CB  ILE A 981     -68.429 -29.947 -53.799  1.00  0.00           C  
ATOM   4601  HB  ILE A 981     -68.689 -31.026 -53.902  1.00  0.00           H  
ATOM   4602  CG1 ILE A 981     -67.345 -29.785 -52.733  1.00  0.00           C  
ATOM   4603 1HG1 ILE A 981     -67.074 -28.710 -52.613  1.00  0.00           H  
ATOM   4604 2HG1 ILE A 981     -67.761 -29.990 -51.719  1.00  0.00           H  
ATOM   4605  CG2 ILE A 981     -67.892 -29.430 -55.116  1.00  0.00           C  
ATOM   4606 1HG2 ILE A 981     -68.683 -29.548 -55.893  1.00  0.00           H  
ATOM   4607 2HG2 ILE A 981     -66.931 -29.916 -55.406  1.00  0.00           H  
ATOM   4608 3HG2 ILE A 981     -67.518 -28.382 -55.043  1.00  0.00           H  
ATOM   4609  CD1 ILE A 981     -66.112 -30.616 -52.974  1.00  0.00           C  
ATOM   4610 1HD1 ILE A 981     -65.321 -30.498 -52.197  1.00  0.00           H  
ATOM   4611 2HD1 ILE A 981     -65.696 -30.411 -53.988  1.00  0.00           H  
ATOM   4612 3HD1 ILE A 981     -66.383 -31.691 -53.094  1.00  0.00           H  
ATOM   4613  N   GLN A 982     -70.972 -28.291 -55.278  1.00  0.00           N  
ATOM   4614  HN  GLN A 982     -70.430 -27.436 -55.154  1.00  0.00           H  
ATOM   4615  CA  GLN A 982     -71.946 -28.378 -56.359  1.00  0.00           C  
ATOM   4616  HA  GLN A 982     -72.936 -28.649 -55.924  1.00  0.00           H  
ATOM   4617  C   GLN A 982     -71.538 -29.459 -57.346  1.00  0.00           C  
ATOM   4618  O   GLN A 982     -70.410 -29.467 -57.843  1.00  0.00           O  
ATOM   4619  CB  GLN A 982     -72.083 -27.038 -57.087  1.00  0.00           C  
ATOM   4620  HB1 GLN A 982     -71.769 -27.132 -58.153  1.00  0.00           H  
ATOM   4621  HB2 GLN A 982     -71.313 -26.313 -56.732  1.00  0.00           H  
ATOM   4622  CG  GLN A 982     -73.485 -26.436 -56.984  1.00  0.00           C  
ATOM   4623  HG1 GLN A 982     -74.249 -27.125 -57.413  1.00  0.00           H  
ATOM   4624  HG2 GLN A 982     -73.836 -26.416 -55.926  1.00  0.00           H  
ATOM   4625  CD  GLN A 982     -73.576 -25.059 -57.615  1.00  0.00           C  
ATOM   4626  NE2 GLN A 982     -74.789 -24.511 -57.665  1.00  0.00           N  
ATOM   4627 1HE2 GLN A 982     -74.850 -23.585 -58.089  1.00  0.00           H  
ATOM   4628 2HE2 GLN A 982     -75.627 -24.994 -57.341  1.00  0.00           H  
ATOM   4629  OE1 GLN A 982     -72.561 -24.474 -58.008  1.00  0.00           O  
ATOM   4630  N   GLY A 983     -72.449 -30.392 -57.596  1.00  0.00           N  
ATOM   4631  HN  GLY A 983     -73.346 -30.344 -57.113  1.00  0.00           H  
ATOM   4632  CA  GLY A 983     -72.218 -31.471 -58.526  1.00  0.00           C  
ATOM   4633  HA1 GLY A 983     -73.183 -31.799 -58.978  1.00  0.00           H  
ATOM   4634  HA2 GLY A 983     -71.696 -31.088 -59.434  1.00  0.00           H  
ATOM   4635  C   GLY A 983     -71.479 -32.658 -57.966  1.00  0.00           C  
ATOM   4636  O   GLY A 983     -70.978 -33.475 -58.745  1.00  0.00           O  
ATOM   4637  N   ASP A 984     -71.364 -32.768 -56.643  1.00  0.00           N  
ATOM   4638  HN  ASP A 984     -71.881 -32.135 -56.033  1.00  0.00           H  
ATOM   4639  CA  ASP A 984     -70.501 -33.790 -56.067  1.00  0.00           C  
ATOM   4640  HA  ASP A 984     -69.480 -33.656 -56.494  1.00  0.00           H  
ATOM   4641  C   ASP A 984     -70.970 -35.207 -56.406  1.00  0.00           C  
ATOM   4642  O   ASP A 984     -70.148 -36.122 -56.517  1.00  0.00           O  
ATOM   4643  CB  ASP A 984     -70.410 -33.583 -54.561  1.00  0.00           C  
ATOM   4644  HB1 ASP A 984     -71.264 -34.072 -54.038  1.00  0.00           H  
ATOM   4645  HB2 ASP A 984     -70.617 -32.521 -54.290  1.00  0.00           H  
ATOM   4646  CG  ASP A 984     -69.090 -34.041 -53.988  1.00  0.00           C  
ATOM   4647  OD1 ASP A 984     -68.125 -34.273 -54.760  1.00  0.00           O  
ATOM   4648  OD2 ASP A 984     -69.014 -34.156 -52.753  1.00  0.00           O  
ATOM   4649  N   GLU A 985     -72.270 -35.413 -56.609  1.00  0.00           N  
ATOM   4650  HN  GLU A 985     -72.922 -34.629 -56.569  1.00  0.00           H  
ATOM   4651  CA  GLU A 985     -72.765 -36.758 -56.888  1.00  0.00           C  
ATOM   4652  HA  GLU A 985     -72.267 -37.469 -56.189  1.00  0.00           H  
ATOM   4653  C   GLU A 985     -72.476 -37.202 -58.312  1.00  0.00           C  
ATOM   4654  O   GLU A 985     -72.719 -38.365 -58.640  1.00  0.00           O  
ATOM   4655  CB  GLU A 985     -74.272 -36.838 -56.665  1.00  0.00           C  
ATOM   4656  HB1 GLU A 985     -74.549 -36.527 -55.631  1.00  0.00           H  
ATOM   4657  HB2 GLU A 985     -74.624 -37.895 -56.626  1.00  0.00           H  
ATOM   4658  CG  GLU A 985     -75.025 -36.041 -57.704  1.00  0.00           C  
ATOM   4659  HG1 GLU A 985     -76.062 -36.429 -57.837  1.00  0.00           H  
ATOM   4660  HG2 GLU A 985     -74.630 -36.237 -58.728  1.00  0.00           H  
ATOM   4661  CD  GLU A 985     -75.029 -34.559 -57.392  1.00  0.00           C  
ATOM   4662  OE1 GLU A 985     -74.485 -34.188 -56.327  1.00  0.00           O  
ATOM   4663  OE2 GLU A 985     -75.565 -33.768 -58.202  1.00  0.00           O  
ATOM   4664  N   ARG A 986     -72.028 -36.295 -59.174  1.00  0.00           N  
ATOM   4665  HN  ARG A 986     -71.950 -35.326 -58.866  1.00  0.00           H  
ATOM   4666  CA  ARG A 986     -71.645 -36.625 -60.537  1.00  0.00           C  
ATOM   4667  HA  ARG A 986     -72.093 -37.614 -60.791  1.00  0.00           H  
ATOM   4668  C   ARG A 986     -70.141 -36.735 -60.704  1.00  0.00           C  
ATOM   4669  O   ARG A 986     -69.662 -36.816 -61.835  1.00  0.00           O  
ATOM   4670  CB  ARG A 986     -72.207 -35.591 -61.506  1.00  0.00           C  
ATOM   4671  HB1 ARG A 986     -71.866 -34.563 -61.240  1.00  0.00           H  
ATOM   4672  HB2 ARG A 986     -71.732 -35.681 -62.511  1.00  0.00           H  
ATOM   4673  CG  ARG A 986     -73.694 -35.657 -61.605  1.00  0.00           C  
ATOM   4674  HG1 ARG A 986     -74.034 -36.680 -61.891  1.00  0.00           H  
ATOM   4675  HG2 ARG A 986     -74.169 -35.587 -60.599  1.00  0.00           H  
ATOM   4676  CD  ARG A 986     -74.249 -34.615 -62.544  1.00  0.00           C  
ATOM   4677  HD1 ARG A 986     -73.782 -33.620 -62.359  1.00  0.00           H  
ATOM   4678  HD2 ARG A 986     -75.306 -34.368 -62.289  1.00  0.00           H  
ATOM   4679  NE  ARG A 986     -74.124 -35.000 -63.948  1.00  0.00           N  
ATOM   4680  HE  ARG A 986     -73.814 -35.948 -64.160  1.00  0.00           H  
ATOM   4681  CZ  ARG A 986     -74.391 -34.184 -64.968  1.00  0.00           C  
ATOM   4682  NH1 ARG A 986     -74.818 -32.946 -64.730  1.00  0.00           N  
ATOM   4683 1HH1 ARG A 986     -74.915 -32.623 -63.767  1.00  0.00           H  
ATOM   4684 2HH1 ARG A 986     -75.022 -32.322 -65.510  1.00  0.00           H  
ATOM   4685  NH2 ARG A 986     -74.264 -34.605 -66.223  1.00  0.00           N  
ATOM   4686 1HH2 ARG A 986     -73.937 -35.554 -66.405  1.00  0.00           H  
ATOM   4687 2HH2 ARG A 986     -74.468 -33.981 -67.003  1.00  0.00           H  
ATOM   4688  N   MET A 987     -69.391 -36.713 -59.604  1.00  0.00           N  
ATOM   4689  HN  MET A 987     -69.848 -36.529 -58.711  1.00  0.00           H  
ATOM   4690  CA  MET A 987     -67.952 -36.938 -59.610  1.00  0.00           C  
ATOM   4691  HA  MET A 987     -67.662 -37.426 -60.570  1.00  0.00           H  
ATOM   4692  C   MET A 987     -67.603 -37.863 -58.456  1.00  0.00           C  
ATOM   4693  O   MET A 987     -67.891 -37.537 -57.298  1.00  0.00           O  
ATOM   4694  CB  MET A 987     -67.169 -35.631 -59.455  1.00  0.00           C  
ATOM   4695  HB1 MET A 987     -66.754 -35.560 -58.423  1.00  0.00           H  
ATOM   4696  HB2 MET A 987     -66.226 -35.684 -60.048  1.00  0.00           H  
ATOM   4697  CG  MET A 987     -67.912 -34.368 -59.792  1.00  0.00           C  
ATOM   4698  HG1 MET A 987     -68.063 -34.241 -60.889  1.00  0.00           H  
ATOM   4699  HG2 MET A 987     -68.986 -34.411 -59.494  1.00  0.00           H  
ATOM   4700  SD  MET A 987     -67.045 -32.977 -59.049  1.00  0.00           S  
ATOM   4701  CE  MET A 987     -68.127 -31.603 -59.458  1.00  0.00           C  
ATOM   4702  HE1 MET A 987     -67.590 -30.741 -58.998  1.00  0.00           H  
ATOM   4703  HE2 MET A 987     -69.188 -31.725 -59.137  1.00  0.00           H  
ATOM   4704  HE3 MET A 987     -68.359 -31.491 -60.543  1.00  0.00           H  
ATOM   4705  N   HIS A 988     -66.970 -38.998 -58.765  1.00  0.00           N  
ATOM   4706  HN  HIS A 988     -66.842 -39.238 -59.748  1.00  0.00           H  
ATOM   4707  CA  HIS A 988     -66.456 -39.906 -57.748  1.00  0.00           C  
ATOM   4708  HA  HIS A 988     -66.397 -39.360 -56.777  1.00  0.00           H  
ATOM   4709  C   HIS A 988     -65.061 -40.316 -58.160  1.00  0.00           C  
ATOM   4710  O   HIS A 988     -64.601 -39.977 -59.250  1.00  0.00           O  
ATOM   4711  CB  HIS A 988     -67.333 -41.149 -57.562  1.00  0.00           C  
ATOM   4712  HB1 HIS A 988     -67.437 -41.708 -58.521  1.00  0.00           H  
ATOM   4713  HB2 HIS A 988     -66.803 -41.921 -56.956  1.00  0.00           H  
ATOM   4714  CG  HIS A 988     -68.674 -40.842 -56.977  1.00  0.00           C  
ATOM   4715  CD2 HIS A 988     -69.901 -40.791 -57.547  1.00  0.00           C  
ATOM   4716  HD2 HIS A 988     -70.141 -41.002 -58.603  1.00  0.00           H  
ATOM   4717  ND1 HIS A 988     -68.852 -40.491 -55.654  1.00  0.00           N  
ATOM   4718  HD1 HIS A 988     -68.110 -40.427 -54.957  1.00  0.00           H  
ATOM   4719  CE1 HIS A 988     -70.133 -40.251 -55.431  1.00  0.00           C  
ATOM   4720  HE1 HIS A 988     -70.576 -39.955 -54.465  1.00  0.00           H  
ATOM   4721  NE2 HIS A 988     -70.792 -40.427 -56.564  1.00  0.00           N  
ATOM   4722  HE2 HIS A 988     -71.798 -40.312 -56.689  1.00  0.00           H  
ATOM   4723  N   LEU A 989     -64.400 -41.073 -57.275  1.00  0.00           N  
ATOM   4724  HN  LEU A 989     -64.866 -41.283 -56.392  1.00  0.00           H  
ATOM   4725  CA  LEU A 989     -63.060 -41.621 -57.481  1.00  0.00           C  
ATOM   4726  HA  LEU A 989     -62.347 -40.780 -57.646  1.00  0.00           H  
ATOM   4727  C   LEU A 989     -63.056 -42.519 -58.708  1.00  0.00           C  
ATOM   4728  O   LEU A 989     -64.132 -42.906 -59.186  1.00  0.00           O  
ATOM   4729  CB  LEU A 989     -62.608 -42.424 -56.257  1.00  0.00           C  
ATOM   4730  HB1 LEU A 989     -63.472 -43.017 -55.877  1.00  0.00           H  
ATOM   4731  HB2 LEU A 989     -61.919 -43.234 -56.593  1.00  0.00           H  
ATOM   4732  CG  LEU A 989     -61.968 -41.689 -55.090  1.00  0.00           C  
ATOM   4733  HG  LEU A 989     -62.724 -40.993 -54.659  1.00  0.00           H  
ATOM   4734  CD1 LEU A 989     -61.544 -42.676 -53.995  1.00  0.00           C  
ATOM   4735 1HD1 LEU A 989     -62.406 -43.280 -53.629  1.00  0.00           H  
ATOM   4736 2HD1 LEU A 989     -61.027 -42.155 -53.156  1.00  0.00           H  
ATOM   4737 3HD1 LEU A 989     -60.707 -43.328 -54.337  1.00  0.00           H  
ATOM   4738  CD2 LEU A 989     -60.791 -40.864 -55.590  1.00  0.00           C  
ATOM   4739 1HD2 LEU A 989     -61.099 -40.147 -56.386  1.00  0.00           H  
ATOM   4740 2HD2 LEU A 989     -59.954 -41.516 -55.932  1.00  0.00           H  
ATOM   4741 3HD2 LEU A 989     -60.274 -40.343 -54.751  1.00  0.00           H  
ATOM   4742  N   PRO A 990     -61.894 -42.895 -59.238  1.00  0.00           N  
ATOM   4743  CA  PRO A 990     -61.896 -43.821 -60.368  1.00  0.00           C  
ATOM   4744  HA  PRO A 990     -62.584 -43.455 -61.166  1.00  0.00           H  
ATOM   4745  C   PRO A 990     -62.308 -45.209 -59.916  1.00  0.00           C  
ATOM   4746  O   PRO A 990     -62.173 -45.575 -58.748  1.00  0.00           O  
ATOM   4747  CB  PRO A 990     -60.442 -43.794 -60.866  1.00  0.00           C  
ATOM   4748  HB1 PRO A 990     -60.271 -43.108 -61.728  1.00  0.00           H  
ATOM   4749  HB2 PRO A 990     -60.123 -44.729 -61.384  1.00  0.00           H  
ATOM   4750  CG  PRO A 990     -59.650 -43.471 -59.686  1.00  0.00           C  
ATOM   4751  HG1 PRO A 990     -59.284 -44.370 -59.137  1.00  0.00           H  
ATOM   4752  HG2 PRO A 990     -58.649 -43.042 -59.927  1.00  0.00           H  
ATOM   4753  CD  PRO A 990     -60.515 -42.551 -58.834  1.00  0.00           C  
ATOM   4754  HD1 PRO A 990     -60.324 -42.624 -57.738  1.00  0.00           H  
ATOM   4755  HD2 PRO A 990     -60.265 -41.468 -58.925  1.00  0.00           H  
ATOM   4756  N   SER A 991     -62.850 -45.963 -60.851  1.00  0.00           N  
ATOM   4757  HN  SER A 991     -63.084 -45.540 -61.749  1.00  0.00           H  
ATOM   4758  CA  SER A 991     -63.127 -47.375 -60.649  1.00  0.00           C  
ATOM   4759  HA  SER A 991     -63.813 -47.489 -59.778  1.00  0.00           H  
ATOM   4760  C   SER A 991     -61.828 -48.129 -60.361  1.00  0.00           C  
ATOM   4761  O   SER A 991     -60.731 -47.598 -60.598  1.00  0.00           O  
ATOM   4762  CB  SER A 991     -63.805 -47.949 -61.896  1.00  0.00           C  
ATOM   4763  HB1 SER A 991     -64.213 -48.971 -61.716  1.00  0.00           H  
ATOM   4764  HB2 SER A 991     -64.764 -47.429 -62.127  1.00  0.00           H  
ATOM   4765  OG  SER A 991     -62.906 -47.921 -62.997  1.00  0.00           O  
ATOM   4766  HG  SER A 991     -63.327 -48.277 -63.771  1.00  0.00           H  
ATOM   4767  N   PRO A 992     -61.895 -49.372 -59.878  1.00  0.00           N  
ATOM   4768  CA  PRO A 992     -60.656 -50.159 -59.769  1.00  0.00           C  
ATOM   4769  HA  PRO A 992     -59.985 -49.697 -59.008  1.00  0.00           H  
ATOM   4770  C   PRO A 992     -59.913 -50.288 -61.094  1.00  0.00           C  
ATOM   4771  O   PRO A 992     -58.676 -50.271 -61.100  1.00  0.00           O  
ATOM   4772  CB  PRO A 992     -61.151 -51.521 -59.260  1.00  0.00           C  
ATOM   4773  HB1 PRO A 992     -61.186 -52.310 -60.047  1.00  0.00           H  
ATOM   4774  HB2 PRO A 992     -60.428 -52.041 -58.588  1.00  0.00           H  
ATOM   4775  CG  PRO A 992     -62.494 -51.239 -58.614  1.00  0.00           C  
ATOM   4776  HG1 PRO A 992     -62.433 -51.033 -57.520  1.00  0.00           H  
ATOM   4777  HG2 PRO A 992     -63.155 -52.134 -58.540  1.00  0.00           H  
ATOM   4778  CD  PRO A 992     -63.082 -50.120 -59.406  1.00  0.00           C  
ATOM   4779  HD1 PRO A 992     -63.778 -50.442 -60.216  1.00  0.00           H  
ATOM   4780  HD2 PRO A 992     -63.827 -49.503 -58.852  1.00  0.00           H  
ATOM   4781  N   THR A 993     -60.637 -50.371 -62.215  1.00  0.00           N  
ATOM   4782  HN  THR A 993     -61.655 -50.347 -62.153  1.00  0.00           H  
ATOM   4783  CA  THR A 993     -60.006 -50.495 -63.528  1.00  0.00           C  
ATOM   4784  HA  THR A 993     -59.363 -51.406 -63.517  1.00  0.00           H  
ATOM   4785  C   THR A 993     -59.123 -49.298 -63.851  1.00  0.00           C  
ATOM   4786  O   THR A 993     -57.994 -49.460 -64.328  1.00  0.00           O  
ATOM   4787  CB  THR A 993     -61.063 -50.676 -64.612  1.00  0.00           C  
ATOM   4788  HB  THR A 993     -61.697 -49.761 -64.674  1.00  0.00           H  
ATOM   4789  CG2 THR A 993     -60.403 -50.933 -65.960  1.00  0.00           C  
ATOM   4790 1HG2 THR A 993     -59.767 -50.054 -66.216  1.00  0.00           H  
ATOM   4791 2HG2 THR A 993     -61.142 -51.174 -66.759  1.00  0.00           H  
ATOM   4792 3HG2 THR A 993     -59.836 -51.893 -65.983  1.00  0.00           H  
ATOM   4793  OG1 THR A 993     -61.877 -51.801 -64.284  1.00  0.00           O  
ATOM   4794  HG1 THR A 993     -62.289 -51.641 -63.443  1.00  0.00           H  
ATOM   4795  N   ASP A 994     -59.629 -48.083 -63.627  1.00  0.00           N  
ATOM   4796  HN  ASP A 994     -60.549 -47.983 -63.198  1.00  0.00           H  
ATOM   4797  CA  ASP A 994     -58.861 -46.897 -63.998  1.00  0.00           C  
ATOM   4798  HA  ASP A 994     -58.432 -47.073 -65.012  1.00  0.00           H  
ATOM   4799  C   ASP A 994     -57.703 -46.660 -63.040  1.00  0.00           C  
ATOM   4800  O   ASP A 994     -56.682 -46.080 -63.436  1.00  0.00           O  
ATOM   4801  CB  ASP A 994     -59.782 -45.679 -64.086  1.00  0.00           C  
ATOM   4802  HB1 ASP A 994     -59.205 -44.753 -64.317  1.00  0.00           H  
ATOM   4803  HB2 ASP A 994     -60.174 -45.397 -63.081  1.00  0.00           H  
ATOM   4804  CG  ASP A 994     -60.924 -45.885 -65.089  1.00  0.00           C  
ATOM   4805  OD1 ASP A 994     -60.838 -46.812 -65.943  1.00  0.00           O  
ATOM   4806  OD2 ASP A 994     -61.910 -45.120 -65.028  1.00  0.00           O  
ATOM   4807  N   SER A 995     -57.828 -47.109 -61.790  1.00  0.00           N  
ATOM   4808  HN  SER A 995     -58.710 -47.510 -61.472  1.00  0.00           H  
ATOM   4809  CA  SER A 995     -56.690 -47.020 -60.885  1.00  0.00           C  
ATOM   4810  HA  SER A 995     -56.273 -45.988 -60.952  1.00  0.00           H  
ATOM   4811  C   SER A 995     -55.593 -48.001 -61.283  1.00  0.00           C  
ATOM   4812  O   SER A 995     -54.409 -47.657 -61.231  1.00  0.00           O  
ATOM   4813  CB  SER A 995     -57.125 -47.263 -59.442  1.00  0.00           C  
ATOM   4814  HB1 SER A 995     -57.652 -48.239 -59.333  1.00  0.00           H  
ATOM   4815  HB2 SER A 995     -56.251 -47.465 -58.780  1.00  0.00           H  
ATOM   4816  OG  SER A 995     -57.914 -46.187 -58.949  1.00  0.00           O  
ATOM   4817  HG  SER A 995     -58.185 -46.338 -58.051  1.00  0.00           H  
ATOM   4818  N   ASN A 996     -55.963 -49.225 -61.675  1.00  0.00           N  
ATOM   4819  HN  ASN A 996     -56.951 -49.477 -61.679  1.00  0.00           H  
ATOM   4820  CA  ASN A 996     -54.965 -50.205 -62.097  1.00  0.00           C  
ATOM   4821  HA  ASN A 996     -54.232 -50.343 -61.269  1.00  0.00           H  
ATOM   4822  C   ASN A 996     -54.214 -49.739 -63.334  1.00  0.00           C  
ATOM   4823  O   ASN A 996     -52.995 -49.916 -63.438  1.00  0.00           O  
ATOM   4824  CB  ASN A 996     -55.627 -51.547 -62.385  1.00  0.00           C  
ATOM   4825  HB1 ASN A 996     -54.944 -52.214 -62.961  1.00  0.00           H  
ATOM   4826  HB2 ASN A 996     -56.446 -51.436 -63.134  1.00  0.00           H  
ATOM   4827  CG  ASN A 996     -56.124 -52.230 -61.140  1.00  0.00           C  
ATOM   4828  ND2 ASN A 996     -57.218 -52.986 -61.272  1.00  0.00           N  
ATOM   4829 1HD2 ASN A 996     -57.555 -53.449 -60.428  1.00  0.00           H  
ATOM   4830 2HD2 ASN A 996     -57.701 -53.110 -62.162  1.00  0.00           H  
ATOM   4831  OD1 ASN A 996     -55.542 -52.080 -60.067  1.00  0.00           O  
ATOM   4832  N   PHE A 997     -54.933 -49.148 -64.284  1.00  0.00           N  
ATOM   4833  HN  PHE A 997     -55.940 -49.046 -64.158  1.00  0.00           H  
ATOM   4834  CA  PHE A 997     -54.311 -48.643 -65.500  1.00  0.00           C  
ATOM   4835  HA  PHE A 997     -53.723 -49.470 -65.963  1.00  0.00           H  
ATOM   4836  C   PHE A 997     -53.362 -47.497 -65.190  1.00  0.00           C  
ATOM   4837  O   PHE A 997     -52.246 -47.449 -65.720  1.00  0.00           O  
ATOM   4838  CB  PHE A 997     -55.389 -48.212 -66.486  1.00  0.00           C  
ATOM   4839  HB1 PHE A 997     -56.256 -48.913 -66.450  1.00  0.00           H  
ATOM   4840  HB2 PHE A 997     -55.888 -47.278 -66.137  1.00  0.00           H  
ATOM   4841  CG  PHE A 997     -54.900 -48.054 -67.886  1.00  0.00           C  
ATOM   4842  CD1 PHE A 997     -54.534 -49.154 -68.625  1.00  0.00           C  
ATOM   4843  HD1 PHE A 997     -54.586 -50.158 -68.172  1.00  0.00           H  
ATOM   4844  CD2 PHE A 997     -54.839 -46.802 -68.473  1.00  0.00           C  
ATOM   4845  HD2 PHE A 997     -55.139 -45.913 -67.893  1.00  0.00           H  
ATOM   4846  CE1 PHE A 997     -54.104 -49.015 -69.923  1.00  0.00           C  
ATOM   4847  HE1 PHE A 997     -53.811 -49.906 -70.504  1.00  0.00           H  
ATOM   4848  CE2 PHE A 997     -54.408 -46.654 -69.771  1.00  0.00           C  
ATOM   4849  HE2 PHE A 997     -54.358 -45.651 -70.227  1.00  0.00           H  
ATOM   4850  CZ  PHE A 997     -54.038 -47.765 -70.501  1.00  0.00           C  
ATOM   4851  HZ  PHE A 997     -53.691 -47.654 -71.542  1.00  0.00           H  
ATOM   4852  N   TYR A 998     -53.806 -46.540 -64.367  1.00  0.00           N  
ATOM   4853  HN  TYR A 998     -54.766 -46.573 -64.024  1.00  0.00           H  
ATOM   4854  CA  TYR A 998     -52.926 -45.448 -63.955  1.00  0.00           C  
ATOM   4855  HA  TYR A 998     -52.628 -44.877 -64.865  1.00  0.00           H  
ATOM   4856  C   TYR A 998     -51.667 -45.967 -63.286  1.00  0.00           C  
ATOM   4857  O   TYR A 998     -50.563 -45.497 -63.580  1.00  0.00           O  
ATOM   4858  CB  TYR A 998     -53.630 -44.489 -62.997  1.00  0.00           C  
ATOM   4859  HB1 TYR A 998     -52.981 -44.277 -62.115  1.00  0.00           H  
ATOM   4860  HB2 TYR A 998     -54.481 -45.003 -62.491  1.00  0.00           H  
ATOM   4861  CG  TYR A 998     -54.095 -43.203 -63.624  1.00  0.00           C  
ATOM   4862  CD1 TYR A 998     -53.176 -42.316 -64.188  1.00  0.00           C  
ATOM   4863  HD1 TYR A 998     -52.103 -42.571 -64.188  1.00  0.00           H  
ATOM   4864  CD2 TYR A 998     -55.437 -42.843 -63.602  1.00  0.00           C  
ATOM   4865  HD2 TYR A 998     -56.173 -43.518 -63.132  1.00  0.00           H  
ATOM   4866  CE1 TYR A 998     -53.596 -41.118 -64.749  1.00  0.00           C  
ATOM   4867  HE1 TYR A 998     -52.865 -40.432 -65.209  1.00  0.00           H  
ATOM   4868  CE2 TYR A 998     -55.863 -41.656 -64.158  1.00  0.00           C  
ATOM   4869  HE2 TYR A 998     -56.935 -41.395 -64.151  1.00  0.00           H  
ATOM   4870  CZ  TYR A 998     -54.941 -40.793 -64.725  1.00  0.00           C  
ATOM   4871  OH  TYR A 998     -55.367 -39.607 -65.286  1.00  0.00           O  
ATOM   4872  HH  TYR A 998     -54.734 -39.015 -65.675  1.00  0.00           H  
ATOM   4873  N   ARG A 999     -51.820 -46.905 -62.344  1.00  0.00           N  
ATOM   4874  HN  ARG A 999     -52.744 -47.297 -62.161  1.00  0.00           H  
ATOM   4875  CA  ARG A 999     -50.668 -47.367 -61.578  1.00  0.00           C  
ATOM   4876  HA  ARG A 999     -50.173 -46.476 -61.126  1.00  0.00           H  
ATOM   4877  C   ARG A 999     -49.656 -48.070 -62.465  1.00  0.00           C  
ATOM   4878  O   ARG A 999     -48.444 -47.881 -62.305  1.00  0.00           O  
ATOM   4879  CB  ARG A 999     -51.114 -48.282 -60.449  1.00  0.00           C  
ATOM   4880  HB1 ARG A 999     -51.613 -49.196 -60.848  1.00  0.00           H  
ATOM   4881  HB2 ARG A 999     -50.238 -48.759 -59.950  1.00  0.00           H  
ATOM   4882  CG  ARG A 999     -52.000 -47.573 -59.437  1.00  0.00           C  
ATOM   4883  HG1 ARG A 999     -51.566 -46.596 -59.121  1.00  0.00           H  
ATOM   4884  HG2 ARG A 999     -52.940 -47.196 -59.903  1.00  0.00           H  
ATOM   4885  CD  ARG A 999     -52.278 -48.457 -58.270  1.00  0.00           C  
ATOM   4886  HD1 ARG A 999     -52.974 -49.292 -58.520  1.00  0.00           H  
ATOM   4887  HD2 ARG A 999     -52.909 -47.961 -57.496  1.00  0.00           H  
ATOM   4888  NE  ARG A 999     -51.007 -48.927 -57.739  1.00  0.00           N  
ATOM   4889  HE  ARG A 999     -50.166 -48.751 -58.289  1.00  0.00           H  
ATOM   4890  CZ  ARG A 999     -50.872 -49.569 -56.587  1.00  0.00           C  
ATOM   4891  NH1 ARG A 999     -51.939 -49.805 -55.827  1.00  0.00           N  
ATOM   4892 1HH1 ARG A 999     -51.835 -50.299 -54.941  1.00  0.00           H  
ATOM   4893 2HH1 ARG A 999     -52.866 -49.506 -56.131  1.00  0.00           H  
ATOM   4894  NH2 ARG A 999     -49.665 -49.958 -56.191  1.00  0.00           N  
ATOM   4895 1HH2 ARG A 999     -49.561 -50.452 -55.305  1.00  0.00           H  
ATOM   4896 2HH2 ARG A 999     -48.847 -49.777 -56.773  1.00  0.00           H  
ATOM   4897  N   ALA A1000     -50.134 -48.864 -63.420  1.00  0.00           N  
ATOM   4898  HN  ALA A1000     -51.142 -48.955 -63.544  1.00  0.00           H  
ATOM   4899  CA  ALA A1000     -49.228 -49.605 -64.291  1.00  0.00           C  
ATOM   4900  HA  ALA A1000     -48.494 -50.150 -63.652  1.00  0.00           H  
ATOM   4901  C   ALA A1000     -48.457 -48.681 -65.224  1.00  0.00           C  
ATOM   4902  O   ALA A1000     -47.309 -48.972 -65.583  1.00  0.00           O  
ATOM   4903  CB  ALA A1000     -50.021 -50.631 -65.091  1.00  0.00           C  
ATOM   4904  HB1 ALA A1000     -50.586 -51.308 -64.408  1.00  0.00           H  
ATOM   4905  HB2 ALA A1000     -49.370 -51.201 -65.794  1.00  0.00           H  
ATOM   4906  HB3 ALA A1000     -50.690 -50.146 -65.840  1.00  0.00           H  
ATOM   4907  N   LEU A1001     -49.068 -47.577 -65.639  1.00  0.00           N  
ATOM   4908  HN  LEU A1001     -50.014 -47.364 -65.322  1.00  0.00           H  
ATOM   4909  CA  LEU A1001     -48.383 -46.677 -66.545  1.00  0.00           C  
ATOM   4910  HA  LEU A1001     -47.708 -47.287 -67.190  1.00  0.00           H  
ATOM   4911  C   LEU A1001     -47.530 -45.658 -65.805  1.00  0.00           C  
ATOM   4912  O   LEU A1001     -46.444 -45.313 -66.270  1.00  0.00           O  
ATOM   4913  CB  LEU A1001     -49.394 -45.978 -67.450  1.00  0.00           C  
ATOM   4914  HB1 LEU A1001     -48.971 -45.038 -67.875  1.00  0.00           H  
ATOM   4915  HB2 LEU A1001     -50.232 -45.544 -66.857  1.00  0.00           H  
ATOM   4916  CG  LEU A1001     -49.915 -46.891 -68.550  1.00  0.00           C  
ATOM   4917  HG  LEU A1001     -50.419 -47.759 -68.066  1.00  0.00           H  
ATOM   4918  CD1 LEU A1001     -50.937 -46.176 -69.405  1.00  0.00           C  
ATOM   4919 1HD1 LEU A1001     -51.781 -45.784 -68.790  1.00  0.00           H  
ATOM   4920 2HD1 LEU A1001     -51.303 -46.826 -70.233  1.00  0.00           H  
ATOM   4921 3HD1 LEU A1001     -50.467 -45.369 -70.014  1.00  0.00           H  
ATOM   4922  CD2 LEU A1001     -48.750 -47.432 -69.399  1.00  0.00           C  
ATOM   4923 1HD2 LEU A1001     -47.996 -47.959 -68.769  1.00  0.00           H  
ATOM   4924 2HD2 LEU A1001     -48.280 -46.625 -70.008  1.00  0.00           H  
ATOM   4925 3HD2 LEU A1001     -49.116 -48.082 -70.227  1.00  0.00           H  
ATOM   4926  N   MET A1002     -47.996 -45.152 -64.671  1.00  0.00           N  
ATOM   4927  HN  MET A1002     -48.821 -45.563 -64.235  1.00  0.00           H  
ATOM   4928  CA  MET A1002     -47.341 -44.017 -64.046  1.00  0.00           C  
ATOM   4929  HA  MET A1002     -46.396 -43.819 -64.603  1.00  0.00           H  
ATOM   4930  C   MET A1002     -46.989 -44.194 -62.589  1.00  0.00           C  
ATOM   4931  O   MET A1002     -46.369 -43.288 -62.031  1.00  0.00           O  
ATOM   4932  CB  MET A1002     -48.212 -42.761 -64.141  1.00  0.00           C  
ATOM   4933  HB1 MET A1002     -47.622 -41.861 -63.848  1.00  0.00           H  
ATOM   4934  HB2 MET A1002     -48.979 -42.764 -63.332  1.00  0.00           H  
ATOM   4935  CG  MET A1002     -48.865 -42.539 -65.472  1.00  0.00           C  
ATOM   4936  HG1 MET A1002     -48.147 -42.580 -66.324  1.00  0.00           H
[truncated: 4,026,174 more chars]
