# Supplementary material for: Unveiling the Mechanism of Compound Ku-Shen Injection in Liver Cancer Treatment through an Ingredient–Target Network Analysis
Source: Genes (Basel). 2024 Sep 29;15(10):1278. doi: 10.3390/genes15101278 (PMC11507192; doi:10.3390/genes15101278)
Supplement: Supplementary file 1 [file genes-15-01278-s001.zip › S3/Docking/Isomatrine-ESR1 CID_12442899-3DT3/12442899-3dt3.dlg]

          AutoDock 4.2 Release 4.2.6   
         (C) 1989-2012 The Scripps Research Institute
        AutoDock comes with ABSOLUTELY NO WARRANTY.
        AutoDock is free software, and you are welcome
        to redistribute it under certain conditions;
        for details type 'autodock4 -C'

                     main.cc  $Revision: 1.213 $

                   Compiled on Jul 18 2014 at 15:34:58


This file was created at:			10:09 59" p.m., 10/04/2023
                   on host:		"DESKTOP-5G8QEPA"
Current Working Directory = "E:\autodock-test\CID_5271984-5I6Z"

      ________________________________________________________________

                   SETTING UP DEFAULT PARAMETER LIBRARY
      ________________________________________________________________


Random number generator was seeded with values 13056, 1696428599.
Docking parameter file (DPF) used for this docking:		E:/autodock-test/CID_5271984-5I6Z/5271984-5I6Z.dpf
DPF> autodock_parameter_version 4.2       # used by autodock to validate parameter set

	Autodock parameter version 4.2.
DPF> outlev 1                             # diagnostic output level

Output Level = 1  ADT-COMPATIBLE OUTPUT DURING DOCKING.
DPF> intelec                              # calculate internal electrostatics

Electrostatic energies will be calculated for all non-bonds between moving atoms.
DPF> seed pid time                        # seeds for random generator

Random number generator was seeded with values 13056, 1696428599.
DPF> ligand_types C OA N                  # atoms types in ligand

DPF> fld 5i6z_Q.maps.fld                  # grid_data_file

Opening Grid Map Dimensions file:		5i6z_Q.maps.fld
Grid Point Spacing =				0.736 Angstroms

Even Number of User-specified Grid Points =	150 x-points
						150 y-points
						150 z-points

Coordinates of Central Grid Point of Maps =	(36.020, 178.105, 157.837)
Macromolecule file used to create Grid Maps =	5i6z_Q.pdbqt
Grid Parameter file used to create Grid Maps =	E:/autodock-test/CID_5271984-5I6Z/5271984-5I6Z.gpf
Minimum coordinates in grid = (-19.180, 122.905, 102.637)
Maximum coordinates in grid = (91.220, 233.305, 213.037)

DPF> map 5i6z_Q.C.map                     # atom-specific affinity map

DPF> map 5i6z_Q.OA.map                    # atom-specific affinity map

DPF> map 5i6z_Q.N.map                     # atom-specific affinity map

DPF> elecmap 5i6z_Q.e.map                 # electrostatics map

DPF> desolvmap 5i6z_Q.d.map               # desolvation map

DPF> move CID_5271984.pdbqt               # small molecule

1,4-interactions will be _ignored_ in the non-bonded internal energy calculation.

Ligand PDBQT file = "CID_5271984.pdbqt"

INPUT LIGAND PDBQT FILE:
________________________

INPUT-LIGAND-PDBQT: REMARK  0 active torsions:
INPUT-LIGAND-PDBQT: REMARK  status: ('A' for Active; 'I' for Inactive)
INPUT-LIGAND-PDBQT: ROOT
INPUT-LIGAND-PDBQT: ATOM      1  O   UNL d   1       3.282  -1.984   0.135  0.00  0.00    -0.276 OA
INPUT-LIGAND-PDBQT: ATOM      2  N   UNL d   1      -1.974   0.233   0.578  0.00  0.00    -0.299 N 
INPUT-LIGAND-PDBQT: ATOM      3  N   UNL d   1       1.467  -0.587  -0.367  0.00  0.00    -0.298 N 
INPUT-LIGAND-PDBQT: ATOM      4  C   UNL d   1      -1.418  -0.045  -0.762  0.00  0.00     0.066 C 
INPUT-LIGAND-PDBQT: ATOM      5  C   UNL d   1      -0.355   0.992  -1.187  0.00  0.00     0.027 C 
INPUT-LIGAND-PDBQT: ATOM      6  C   UNL d   1      -0.818  -1.460  -0.880  0.00  0.00     0.024 C 
INPUT-LIGAND-PDBQT: ATOM      7  C   UNL d   1       1.061   0.811  -0.572  0.00  0.00     0.081 C 
INPUT-LIGAND-PDBQT: ATOM      8  C   UNL d   1       0.467  -1.600  -0.068  0.00  0.00     0.113 C 
INPUT-LIGAND-PDBQT: ATOM      9  C   UNL d   1      -0.924   2.417  -1.083  0.00  0.00     0.008 C 
INPUT-LIGAND-PDBQT: ATOM     10  C   UNL d   1      -1.848  -2.517  -0.464  0.00  0.00     0.008 C 
INPUT-LIGAND-PDBQT: ATOM     11  C   UNL d   1      -2.606   1.565   0.605  0.00  0.00     0.085 C 
INPUT-LIGAND-PDBQT: ATOM     12  C   UNL d   1      -2.987  -0.773   0.951  0.00  0.00     0.085 C 
INPUT-LIGAND-PDBQT: ATOM     13  C   UNL d   1       1.421   1.595   0.695  0.00  0.00     0.023 C 
INPUT-LIGAND-PDBQT: ATOM     14  C   UNL d   1      -1.633   2.682   0.242  0.00  0.00     0.016 C 
INPUT-LIGAND-PDBQT: ATOM     15  C   UNL d   1      -2.452  -2.202   0.900  0.00  0.00     0.016 C 
INPUT-LIGAND-PDBQT: ATOM     16  C   UNL d   1       2.884   1.349   1.113  0.00  0.00     0.011 C 
INPUT-LIGAND-PDBQT: ATOM     17  C   UNL d   1       2.802  -0.863  -0.025  0.00  0.00     0.216 C 
INPUT-LIGAND-PDBQT: ATOM     18  C   UNL d   1       3.632   0.386   0.189  0.00  0.00     0.096 C 
INPUT-LIGAND-PDBQT: ENDROOT
INPUT-LIGAND-PDBQT: TORSDOF 0
________________________________________________________________________________

Total charge on ligand                               =	+0.002 e
REMARK  0 active torsions:
REMARK  status: ('A' for Active; 'I' for Inactive)

*** No Rotatable Bonds detected in Small Molecule. ***

Number of atoms in ligand:  18

Number of non-hydrogen atoms in ligand:  18

Number of vibrational degrees of freedom of ligand:  48


Number of torsional degrees of freedom = 0
Estimated loss of torsional free energy upon binding = +0.0000 kcal/mol


DPF> about 0.000 -0.000 -0.000            # small molecule center

Small molecule center of rotation =	(+0.000, -0.000, -0.000)

DPF> tran0 random                         # initial coordinates/A or random

Initial translation =			(-3.565, 167.740, 184.648) Angstroms
DPF> quaternion0 random                   # initial orientation

Each run will begin with a new, random initial orientation.
Initial quaternion,  (x,y,z,w) =	( 0.322, 0.296, -0.156, -0.886 ),
DPF> dihe0 random                         # initial dihedrals (relative) or random

DPF> torsdof 0                            # torsional degrees of freedom

Number of torsional degrees of freedom = 0
Free energy coefficient for torsional degrees of freedom = 0.2983, the factory default value.

Estimated loss of torsional free energy upon binding = +0.0000 kcal/mol

DPF> rmstol 2.0                           # cluster_tolerance/A

Maximum RMS tolerance for conformational cluster analysis = 2.00 Angstroms
DPF> extnrg 1000.0                        # external grid energy

External grid energy (beyond grid map walls) = 1000.00

DPF> e0max 0.0 10000                      # max initial energy; max number of retries

Using user-specified maximum number of retries for simanneal initialization, 10000 retries.
If the simanneal initial energy is greater than e0max, 0.000,
then a new, random initial state will be created.

DPF> ga_pop_size 150                      # number of individuals in population

A population of 150 individuals will be used
DPF> ga_num_evals 2500000                 # maximum number of energy evaluations

There will be at most 2500000 function evaluations used.
DPF> ga_num_generations 27000             # maximum number of generations

The GA will run for at most 27000 generations.
DPF> ga_elitism 1                         # number of top individuals to survive to next generation

The 1 best will be preserved each GA generation.
DPF> ga_mutation_rate 0.02                # rate of gene mutation

The mutation rate is 0.020000.
DPF> ga_crossover_rate 0.8                # rate of crossover

The crossover rate is 0.800000.
DPF> ga_window_size 10                    # 

The GA's selection window is 10 generations.
DPF> ga_cauchy_alpha 0.0                  # Alpha parameter of Cauchy distribution

The alpha parameter (for the Cauchy distribution) is being set to 0.000000.
DPF> ga_cauchy_beta 1.0                   # Beta parameter Cauchy distribution

The beta parameter (for the Cauchy distribution) is being set to 1.000000.
DPF> set_ga                               # set the above parameters for GA or LGA

DPF> unbound_model bound                  # state of unbound ligand

DPF> do_global_only 50                    # do this many GA runs

centering ligand on specified point: 0.000 -0.000 -0.000
Furthest true ligand atom from "about" center is 3.837 Angstroms (maxrad).
Number of requested GA dockings = 50 runs
Unbound model to be used is 'same as bound' [AutoDock 4.2 default].

	BEGINNING GENETIC ALGORITHM DOCKING 1 of 50
Run: 1 Seed: 1975443326 842135327 [ Run 1 of 50 GA/GALS ]
Beginning GENETIC ALGORITHM (GA), with a maximum of 2500000 energy evaluations.

Final-Value: -5.649


	FINAL GENETIC ALGORITHM DOCKED STATE
	_______________________________________________


Detailed state:  trans 9.035 151.631 185.355 quatxyzw 0.307609 -0.042977 0.941802 0.128601 center 0.000 -0.000 -0.000 ntor 0
State:	  9.035 151.631 185.355   0.310 -0.043  0.950 165.223  

DOCKED: MODEL        1
DOCKED: USER    Run = 1
DOCKED: USER    DPF = E:/autodock-test/CID_5271984-5I6Z/5271984-5I6Z.dpf
DOCKED: USER  
DOCKED: USER    Estimated Free Energy of Binding    =   -5.65 kcal/mol  [=(1)+(2)+(3)-(4)]
DOCKED: USER    Estimated Inhibition Constant, Ki   =   72.28 uM (micromolar)  [Temperature = 298.15 K]
DOCKED: USER    
DOCKED: USER    (1) Final Intermolecular Energy     =   -5.65 kcal/mol
DOCKED: USER        vdW + Hbond + desolv Energy     =   -5.57 kcal/mol
DOCKED: USER        Electrostatic Energy            =   -0.08 kcal/mol
DOCKED: USER    (2) Final Total Internal Energy     =   +0.00 kcal/mol
DOCKED: USER    (3) Torsional Free Energy           =   +0.00 kcal/mol
DOCKED: USER    (4) Unbound System's Energy  [=(2)] =   +0.00 kcal/mol
DOCKED: USER    
DOCKED: USER    
DOCKED: USER    NEWDPF move CID_5271984.pdbqt
DOCKED: USER    NEWDPF about 0.000000 -0.000000 -0.000000
DOCKED: USER    NEWDPF tran0 9.034724 151.631495 185.354821
DOCKED: USER    NEWDPF quaternion0 0.307609 -0.042977 0.941802 0.128601
DOCKED: USER    NEWDPF axisangle0 0.310184 -0.043337 0.949688 165.222514
DOCKED: USER    NEWDPF quat0 0.310184 -0.043337 0.949688 165.222514
DOCKED: USER  keepresnum = 1 
DOCKED: USER  
DOCKED: REMARK  0 active torsions:
DOCKED: REMARK  status: ('A' for Active; 'I' for Inactive)
DOCKED: USER                              x       y       z     vdW  Elec       q    Type
DOCKED: USER                           _______ _______ _______ _____ _____    ______ ____
DOCKED: ROOT
DOCKED: ATOM      1  O   UNL d   1       6.134 152.661 187.647 -0.68 +0.05    -0.276 OA
DOCKED: ATOM      2  N   UNL d   1      10.961 151.936 184.662 -0.09 +0.07    -0.299 N 
DOCKED: ATOM      3  N   UNL d   1       7.550 151.803 185.986 -0.17 +0.13    -0.298 N 
DOCKED: ATOM      4  C   UNL d   1       9.678 152.057 183.941 -0.23 -0.03    +0.066 C 
DOCKED: ATOM      5  C   UNL d   1       8.824 150.774 184.036 -0.19 -0.02    +0.027 C 
DOCKED: ATOM      6  C   UNL d   1       8.836 153.259 184.413 -0.42 -0.01    +0.024 C 
DOCKED: ATOM      7  C   UNL d   1       8.047 150.566 185.366 -0.21 -0.06    +0.081 C 
DOCKED: ATOM      8  C   UNL d   1       8.286 153.047 185.821 -0.35 -0.03    +0.113 C 
DOCKED: ATOM      9  C   UNL d   1       9.635 149.554 183.569 -0.13 -0.00    +0.008 C 
DOCKED: ATOM     10  C   UNL d   1       9.655 154.553 184.333 -0.56 -0.00    +0.008 C 
DOCKED: ATOM     11  C   UNL d   1      11.756 150.823 184.111 -0.25 -0.01    +0.085 C 
DOCKED: ATOM     12  C   UNL d   1      11.752 153.177 184.548 -0.42 -0.02    +0.085 C 
DOCKED: ATOM     13  C   UNL d   1       8.684 149.712 186.468 -0.22 -0.01    +0.023 C 
DOCKED: ATOM     14  C   UNL d   1      11.026 149.486 184.193 -0.21 -0.00    +0.016 C 
DOCKED: ATOM     15  C   UNL d   1      10.998 154.410 185.040 -0.44 -0.01    +0.016 C 
DOCKED: ATOM     16  C   UNL d   1       7.740 149.555 187.676 -0.30 -0.01    +0.011 C 
DOCKED: ATOM     17  C   UNL d   1       6.655 151.710 187.065 -0.38 -0.08    +0.216 C 
DOCKED: ATOM     18  C   UNL d   1       6.405 150.284 187.510 -0.31 -0.06    +0.096 C 
DOCKED: ENDROOT
DOCKED: TORSDOF 0
DOCKED: TER
DOCKED: ENDMDL
________________________________________________________________________________


	BEGINNING GENETIC ALGORITHM DOCKING 2 of 50
Run: 2 Seed: 303733131 872122477 [ Run 2 of 50 GA/GALS ]
Beginning GENETIC ALGORITHM (GA), with a maximum of 2500000 energy evaluations.

Final-Value: -4.013


	FINAL GENETIC ALGORITHM DOCKED STATE
	_______________________________________________


Detailed state:  trans 52.732 154.335 189.455 quatxyzw -0.552643 0.564449 -0.564339 0.239802 center 0.000 -0.000 -0.000 ntor 0
State:	 52.732 154.335 189.455  -0.569  0.581 -0.581 152.250  

DOCKED: MODEL        2
DOCKED: USER    Run = 2
DOCKED: USER    DPF = E:/autodock-test/CID_5271984-5I6Z/5271984-5I6Z.dpf
DOCKED: USER  
DOCKED: USER    Estimated Free Energy of Binding    =   -4.01 kcal/mol  [=(1)+(2)+(3)-(4)]
DOCKED: USER    Estimated Inhibition Constant, Ki   =    1.14 mM (millimolar)  [Temperature = 298.15 K]
DOCKED: USER    
DOCKED: USER    (1) Final Intermolecular Energy     =   -4.01 kcal/mol
DOCKED: USER        vdW + Hbond + desolv Energy     =   -3.91 kcal/mol
DOCKED: USER        Electrostatic Energy            =   -0.10 kcal/mol
DOCKED: USER    (2) Final Total Internal Energy     =   +0.00 kcal/mol
DOCKED: USER    (3) Torsional Free Energy           =   +0.00 kcal/mol
DOCKED: USER    (4) Unbound System's Energy  [=(2)] =   +0.00 kcal/mol
DOCKED: USER    
DOCKED: USER    
DOCKED: USER    NEWDPF move CID_5271984.pdbqt
DOCKED: USER    NEWDPF about 0.000000 -0.000000 -0.000000
DOCKED: USER    NEWDPF tran0 52.731832 154.335225 189.455281
DOCKED: USER    NEWDPF quaternion0 -0.552643 0.564449 -0.564339 0.239802
DOCKED: USER    NEWDPF axisangle0 -0.569253 0.581413 -0.581300 152.250308
DOCKED: USER    NEWDPF quat0 -0.569253 0.581413 -0.581300 152.250308
DOCKED: USER  keepresnum = 1 
DOCKED: USER  
DOCKED: REMARK  0 active torsions:
DOCKED: REMARK  status: ('A' for Active; 'I' for Inactive)
DOCKED: USER                              x       y       z     vdW  Elec       q    Type
DOCKED: USER                           _______ _______ _______ _____ _____    ______ ____
DOCKED: ROOT
DOCKED: ATOM      1  O   UNL d   1      53.654 153.546 193.096 -0.39 -0.06    -0.276 OA
DOCKED: ATOM      2  N   UNL d   1      53.269 154.453 187.460 -0.02 -0.05    -0.299 N 
DOCKED: ATOM      3  N   UNL d   1      52.725 154.294 191.077 -0.10 +0.06    -0.298 N 
DOCKED: ATOM      4  C   UNL d   1      52.892 155.535 188.393 -0.30 +0.01    +0.066 C 
DOCKED: ATOM      5  C   UNL d   1      51.523 155.286 189.063 -0.33 -0.01    +0.027 C 
DOCKED: ATOM      6  C   UNL d   1      53.951 155.780 189.485 -0.47 +0.01    +0.024 C 
DOCKED: ATOM      7  C   UNL d   1      51.514 154.276 190.244 -0.23 -0.05    +0.081 C 
DOCKED: ATOM      8  C   UNL d   1      54.011 154.628 190.485 -0.16 +0.02    +0.113 C 
DOCKED: ATOM      9  C   UNL d   1      50.441 155.040 187.998 -0.18 -0.00    +0.008 C 
DOCKED: ATOM     10  C   UNL d   1      55.326 156.030 188.854 -0.47 +0.00    +0.008 C 
DOCKED: ATOM     11  C   UNL d   1      52.260 154.322 186.392 -0.07 +0.01    +0.085 C 
DOCKED: ATOM     12  C   UNL d   1      54.578 154.724 186.835 -0.13 +0.03    +0.085 C 
DOCKED: ATOM     13  C   UNL d   1      51.161 152.811 189.961 -0.11 -0.01    +0.023 C 
DOCKED: ATOM     14  C   UNL d   1      50.866 154.029 186.937 -0.09 -0.00    +0.016 C 
DOCKED: ATOM     15  C   UNL d   1      55.692 154.935 187.858 -0.26 +0.01    +0.016 C 
DOCKED: ATOM     16  C   UNL d   1      51.127 151.978 191.257 -0.13 -0.01    +0.011 C 
DOCKED: ATOM     17  C   UNL d   1      52.727 153.582 192.289 -0.23 -0.02    +0.216 C 
DOCKED: ATOM     18  C   UNL d   1      51.458 152.786 192.514 -0.24 -0.05    +0.096 C 
DOCKED: ENDROOT
DOCKED: TORSDOF 0
DOCKED: TER
DOCKED: ENDMDL
________________________________________________________________________________


	BEGINNING GENETIC ALGORITHM DOCKING 3 of 50
Run: 3 Seed: 1595258180 283021572 [ Run 3 of 50 GA/GALS ]
Beginning GENETIC ALGORITHM (GA), with a maximum of 2500000 energy evaluations.

Final-Value: -5.177


	FINAL GENETIC ALGORITHM DOCKED STATE
	_______________________________________________


Detailed state:  trans 46.383 175.887 124.095 quatxyzw 0.701110 -0.709077 -0.009698 -0.074573 center 0.000 -0.000 -0.000 ntor 0
State:	 46.383 175.887 124.095   0.703 -0.711 -0.010 -171.447  

DOCKED: MODEL        3
DOCKED: USER    Run = 3
DOCKED: USER    DPF = E:/autodock-test/CID_5271984-5I6Z/5271984-5I6Z.dpf
DOCKED: USER  
DOCKED: USER    Estimated Free Energy of Binding    =   -5.18 kcal/mol  [=(1)+(2)+(3)-(4)]
DOCKED: USER    Estimated Inhibition Constant, Ki   =  160.34 uM (micromolar)  [Temperature = 298.15 K]
DOCKED: USER    
DOCKED: USER    (1) Final Intermolecular Energy     =   -5.18 kcal/mol
DOCKED: USER        vdW + Hbond + desolv Energy     =   -5.19 kcal/mol
DOCKED: USER        Electrostatic Energy            =   +0.01 kcal/mol
DOCKED: USER    (2) Final Total Internal Energy     =   +0.00 kcal/mol
DOCKED: USER    (3) Torsional Free Energy           =   +0.00 kcal/mol
DOCKED: USER    (4) Unbound System's Energy  [=(2)] =   +0.00 kcal/mol
DOCKED: USER    
DOCKED: USER    
DOCKED: USER    NEWDPF move CID_5271984.pdbqt
DOCKED: USER    NEWDPF about 0.000000 -0.000000 -0.000000
DOCKED: USER    NEWDPF tran0 46.382782 175.887001 124.094668
DOCKED: USER    NEWDPF quaternion0 0.701110 -0.709077 -0.009698 -0.074573
DOCKED: USER    NEWDPF axisangle0 0.703067 -0.711057 -0.009725 -171.446586
DOCKED: USER    NEWDPF quat0 0.703067 -0.711057 -0.009725 -171.446586
DOCKED: USER  keepresnum = 1 
DOCKED: USER  
DOCKED: REMARK  0 active torsions:
DOCKED: REMARK  status: ('A' for Active; 'I' for Inactive)
DOCKED: USER                              x       y       z     vdW  Elec       q    Type
DOCKED: USER                           _______ _______ _______ _____ _____    ______ ____
DOCKED: ROOT
DOCKED: ATOM      1  O   UNL d   1      48.318 172.574 124.029 -0.07 -0.00    -0.276 OA
DOCKED: ATOM      2  N   UNL d   1      46.094 177.804 123.369 -0.13 -0.04    -0.299 N 
DOCKED: ATOM      3  N   UNL d   1      47.001 174.450 124.523 -0.11 -0.01    -0.298 N 
DOCKED: ATOM      4  C   UNL d   1      46.527 177.367 124.712 -0.24 +0.01    +0.066 C 
DOCKED: ATOM      5  C   UNL d   1      45.542 176.365 125.353 -0.38 +0.00    +0.027 C 
DOCKED: ATOM      6  C   UNL d   1      47.942 176.757 124.717 -0.28 +0.00    +0.024 C 
DOCKED: ATOM      7  C   UNL d   1      45.640 174.896 124.854 -0.30 +0.01    +0.081 C 
DOCKED: ATOM      8  C   UNL d   1      47.977 175.401 124.016 -0.16 +0.01    +0.113 C 
DOCKED: ATOM      9  C   UNL d   1      44.118 176.946 125.366 -0.54 +0.00    +0.008 C 
DOCKED: ATOM     10  C   UNL d   1      48.948 177.727 124.085 -0.29 +0.00    +0.008 C 
DOCKED: ATOM     11  C   UNL d   1      44.772 178.453 123.442 -0.45 +0.01    +0.085 C 
DOCKED: ATOM     12  C   UNL d   1      47.054 178.762 122.788 -0.25 +0.02    +0.085 C 
DOCKED: ATOM     13  C   UNL d   1      44.708 174.436 123.727 -0.38 +0.00    +0.023 C 
DOCKED: ATOM     14  C   UNL d   1      43.701 177.536 124.022 -0.63 +0.00    +0.016 C 
DOCKED: ATOM     15  C   UNL d   1      48.476 178.210 122.718 -0.28 +0.00    +0.016 C 
DOCKED: ATOM     16  C   UNL d   1      44.894 172.937 123.420 -0.32 +0.00    +0.011 C 
DOCKED: ATOM     17  C   UNL d   1      47.226 173.085 124.275 -0.14 +0.00    +0.216 C 
DOCKED: ATOM     18  C   UNL d   1      45.956 172.260 124.288 -0.23 +0.00    +0.096 C 
DOCKED: ENDROOT
DOCKED: TORSDOF 0
DOCKED: TER
DOCKED: ENDMDL
________________________________________________________________________________


	BEGINNING GENETIC ALGORITHM DOCKING 4 of 50
Run: 4 Seed: 1736443989 1133307999 [ Run 4 of 50 GA/GALS ]
Beginning GENETIC ALGORITHM (GA), with a maximum of 2500000 energy evaluations.

Final-Value: -3.568


	FINAL GENETIC ALGORITHM DOCKED STATE
	_______________________________________________


Detailed state:  trans 32.887 155.303 177.607 quatxyzw -0.320750 -0.301287 0.897441 -0.030742 center 0.000 -0.000 -0.000 ntor 0
State:	 32.887 155.303 177.607  -0.321 -0.301  0.898 -176.477  

DOCKED: MODEL        4
DOCKED: USER    Run = 4
DOCKED: USER    DPF = E:/autodock-test/CID_5271984-5I6Z/5271984-5I6Z.dpf
DOCKED: USER  
DOCKED: USER    Estimated Free Energy of Binding    =   -3.57 kcal/mol  [=(1)+(2)+(3)-(4)]
DOCKED: USER    Estimated Inhibition Constant, Ki   =    2.42 mM (millimolar)  [Temperature = 298.15 K]
DOCKED: USER    
DOCKED: USER    (1) Final Intermolecular Energy     =   -3.57 kcal/mol
DOCKED: USER        vdW + Hbond + desolv Energy     =   -3.45 kcal/mol
DOCKED: USER        Electrostatic Energy            =   -0.11 kcal/mol
DOCKED: USER    (2) Final Total Internal Energy     =   +0.00 kcal/mol
DOCKED: USER    (3) Torsional Free Energy           =   +0.00 kcal/mol
DOCKED: USER    (4) Unbound System's Energy  [=(2)] =   +0.00 kcal/mol
DOCKED: USER    
DOCKED: USER    
DOCKED: USER    NEWDPF move CID_5271984.pdbqt
DOCKED: USER    NEWDPF about 0.000000 -0.000000 -0.000000
DOCKED: USER    NEWDPF tran0 32.886739 155.302753 177.607466
DOCKED: USER    NEWDPF quaternion0 -0.320750 -0.301287 0.897441 -0.030742
DOCKED: USER    NEWDPF axisangle0 -0.320902 -0.301429 0.897865 -176.476710
DOCKED: USER    NEWDPF quat0 -0.320902 -0.301429 0.897865 -176.476710
DOCKED: USER  keepresnum = 1 
DOCKED: USER  
DOCKED: REMARK  0 active torsions:
DOCKED: REMARK  status: ('A' for Active; 'I' for Inactive)
DOCKED: USER                              x       y       z     vdW  Elec       q    Type
DOCKED: USER                           _______ _______ _______ _____ _____    ______ ____
DOCKED: ROOT
DOCKED: ATOM      1  O   UNL d   1      29.932 157.668 176.974 -0.93 -0.13    -0.276 OA
DOCKED: ATOM      2  N   UNL d   1      34.140 154.321 178.931 -0.09 +0.06    -0.299 N 
DOCKED: ATOM      3  N   UNL d   1      31.861 156.338 176.894 -0.13 -0.01    -0.298 N 
DOCKED: ATOM      4  C   UNL d   1      34.457 155.384 177.956 -0.09 -0.00    +0.066 C 
DOCKED: ATOM      5  C   UNL d   1      34.010 155.023 176.522 -0.05 -0.00    +0.027 C 
DOCKED: ATOM      6  C   UNL d   1      33.856 156.750 178.342 -0.19 -0.00    +0.024 C 
DOCKED: ATOM      7  C   UNL d   1      32.498 155.202 176.211 -0.11 -0.01    +0.081 C 
DOCKED: ATOM      8  C   UNL d   1      32.336 156.761 178.202 +0.05 -0.01    +0.113 C 
DOCKED: ATOM      9  C   UNL d   1      34.596 153.664 176.104 -0.02 -0.00    +0.008 C 
DOCKED: ATOM     10  C   UNL d   1      34.279 157.141 179.764 -0.25 -0.00    +0.008 C 
DOCKED: ATOM     11  C   UNL d   1      34.808 153.062 178.553 -0.08 -0.02    +0.085 C 
DOCKED: ATOM     12  C   UNL d   1      34.582 154.696 180.288 -0.23 -0.01    +0.085 C 
DOCKED: ATOM     13  C   UNL d   1      31.568 153.991 176.348 -0.17 -0.01    +0.023 C 
DOCKED: ATOM     14  C   UNL d   1      34.407 152.581 177.162 -0.08 -0.00    +0.016 C 
DOCKED: ATOM     15  C   UNL d   1      33.991 156.023 180.759 -0.34 -0.00    +0.016 C 
DOCKED: ATOM     16  C   UNL d   1      30.127 154.338 175.926 -0.22 -0.00    +0.011 C 
DOCKED: ATOM     17  C   UNL d   1      30.562 156.717 176.515 -0.27 +0.04    +0.216 C 
DOCKED: ATOM     18  C   UNL d   1      29.950 155.791 175.483 -0.24 +0.01    +0.096 C 
DOCKED: ENDROOT
DOCKED: TORSDOF 0
DOCKED: TER
DOCKED: ENDMDL
________________________________________________________________________________


	BEGINNING GENETIC ALGORITHM DOCKING 5 of 50
Run: 5 Seed: 36131219 1205614650 [ Run 5 of 50 GA/GALS ]
Beginning GENETIC ALGORITHM (GA), with a maximum of 2500000 energy evaluations.

Final-Value: -5.519


	FINAL GENETIC ALGORITHM DOCKED STATE
	_______________________________________________


Detailed state:  trans 46.541 163.854 149.047 quatxyzw 0.380019 -0.733250 -0.221815 0.518390 center 0.000 -0.000 -0.000 ntor 0
State:	 46.541 163.854 149.047   0.444 -0.857 -0.259 117.551  

DOCKED: MODEL        5
DOCKED: USER    Run = 5
DOCKED: USER    DPF = E:/autodock-test/CID_5271984-5I6Z/5271984-5I6Z.dpf
DOCKED: USER  
DOCKED: USER    Estimated Free Energy of Binding    =   -5.52 kcal/mol  [=(1)+(2)+(3)-(4)]
DOCKED: USER    Estimated Inhibition Constant, Ki   =   90.12 uM (micromolar)  [Temperature = 298.15 K]
DOCKED: USER    
DOCKED: USER    (1) Final Intermolecular Energy     =   -5.52 kcal/mol
DOCKED: USER        vdW + Hbond + desolv Energy     =   -5.51 kcal/mol
DOCKED: USER        Electrostatic Energy            =   -0.01 kcal/mol
DOCKED: USER    (2) Final Total Internal Energy     =   +0.00 kcal/mol
DOCKED: USER    (3) Torsional Free Energy           =   +0.00 kcal/mol
DOCKED: USER    (4) Unbound System's Energy  [=(2)] =   +0.00 kcal/mol
DOCKED: USER    
DOCKED: USER    
DOCKED: USER    NEWDPF move CID_5271984.pdbqt
DOCKED: USER    NEWDPF about 0.000000 -0.000000 -0.000000
DOCKED: USER    NEWDPF tran0 46.541480 163.853868 149.047008
DOCKED: USER    NEWDPF quaternion0 0.380019 -0.733250 -0.221815 0.518390
DOCKED: USER    NEWDPF axisangle0 0.444391 -0.857458 -0.259389 117.551331
DOCKED: USER    NEWDPF quat0 0.444391 -0.857458 -0.259389 117.551331
DOCKED: USER  keepresnum = 1 
DOCKED: USER  
DOCKED: REMARK  0 active torsions:
DOCKED: REMARK  status: ('A' for Active; 'I' for Inactive)
DOCKED: USER                              x       y       z     vdW  Elec       q    Type
DOCKED: USER                           _______ _______ _______ _____ _____    ______ ____
DOCKED: ROOT
DOCKED: ATOM      1  O   UNL d   1      47.613 161.661 146.086 -0.02 -0.01    -0.276 OA
DOCKED: ATOM      2  N   UNL d   1      47.043 165.059 150.654 -0.18 -0.02    -0.299 N 
DOCKED: ATOM      3  N   UNL d   1      46.532 162.750 147.858 -0.05 -0.02    -0.298 N 
DOCKED: ATOM      4  C   UNL d   1      46.372 163.742 150.645 -0.29 +0.01    +0.066 C 
DOCKED: ATOM      5  C   UNL d   1      45.120 163.724 149.741 -0.47 +0.00    +0.027 C 
DOCKED: ATOM      6  C   UNL d   1      47.312 162.594 150.228 -0.21 +0.00    +0.024 C 
DOCKED: ATOM      7  C   UNL d   1      45.380 163.592 148.214 -0.35 +0.00    +0.081 C 
DOCKED: ATOM      8  C   UNL d   1      47.680 162.672 148.748 -0.09 +0.01    +0.113 C 
DOCKED: ATOM      9  C   UNL d   1      44.158 164.858 150.134 -0.62 -0.00    +0.008 C 
DOCKED: ATOM     10  C   UNL d   1      48.570 162.583 151.105 -0.14 +0.00    +0.008 C 
DOCKED: ATOM     11  C   UNL d   1      46.120 166.101 151.140 -0.63 +0.00    +0.085 C 
DOCKED: ATOM     12  C   UNL d   1      48.232 165.042 151.528 -0.29 +0.00    +0.085 C 
DOCKED: ATOM     13  C   UNL d   1      45.450 164.866 147.365 -0.53 +0.00    +0.023 C 
DOCKED: ATOM     14  C   UNL d   1      44.857 166.206 150.291 -0.64 -0.00    +0.016 C 
DOCKED: ATOM     15  C   UNL d   1      49.233 163.955 151.148 -0.14 +0.00    +0.016 C 
DOCKED: ATOM     16  C   UNL d   1      45.637 164.537 145.870 -0.48 -0.00    +0.011 C 
DOCKED: ATOM     17  C   UNL d   1      46.719 162.390 146.513 -0.08 +0.01    +0.216 C 
DOCKED: ATOM     18  C   UNL d   1      45.718 163.038 145.578 -0.28 +0.00    +0.096 C 
DOCKED: ENDROOT
DOCKED: TORSDOF 0
DOCKED: TER
DOCKED: ENDMDL
________________________________________________________________________________


	BEGINNING GENETIC ALGORITHM DOCKING 6 of 50
Run: 6 Seed: 1269569799 70444269 [ Run 6 of 50 GA/GALS ]
Beginning GENETIC ALGORITHM (GA), with a maximum of 2500000 energy evaluations.

Final-Value: -4.139


	FINAL GENETIC ALGORITHM DOCKED STATE
	_______________________________________________


Detailed state:  trans 66.173 186.798 143.980 quatxyzw 0.408893 -0.051869 -0.793424 -0.447877 center 0.000 -0.000 -0.000 ntor 0
State:	 66.173 186.798 143.980   0.457 -0.058 -0.887 -126.785  

DOCKED: MODEL        6
DOCKED: USER    Run = 6
DOCKED: USER    DPF = E:/autodock-test/CID_5271984-5I6Z/5271984-5I6Z.dpf
DOCKED: USER  
DOCKED: USER    Estimated Free Energy of Binding    =   -4.14 kcal/mol  [=(1)+(2)+(3)-(4)]
DOCKED: USER    Estimated Inhibition Constant, Ki   =  925.35 uM (micromolar)  [Temperature = 298.15 K]
DOCKED: USER    
DOCKED: USER    (1) Final Intermolecular Energy     =   -4.14 kcal/mol
DOCKED: USER        vdW + Hbond + desolv Energy     =   -4.05 kcal/mol
DOCKED: USER        Electrostatic Energy            =   -0.09 kcal/mol
DOCKED: USER    (2) Final Total Internal Energy     =   +0.00 kcal/mol
DOCKED: USER    (3) Torsional Free Energy           =   +0.00 kcal/mol
DOCKED: USER    (4) Unbound System's Energy  [=(2)] =   +0.00 kcal/mol
DOCKED: USER    
DOCKED: USER    
DOCKED: USER    NEWDPF move CID_5271984.pdbqt
DOCKED: USER    NEWDPF about 0.000000 -0.000000 -0.000000
DOCKED: USER    NEWDPF tran0 66.173206 186.798057 143.979880
DOCKED: USER    NEWDPF quaternion0 0.408893 -0.051869 -0.793424 -0.447877
DOCKED: USER    NEWDPF axisangle0 0.457326 -0.058013 -0.887405 -126.784834
DOCKED: USER    NEWDPF quat0 0.457326 -0.058013 -0.887405 -126.784834
DOCKED: USER  keepresnum = 1 
DOCKED: USER  
DOCKED: REMARK  0 active torsions:
DOCKED: REMARK  status: ('A' for Active; 'I' for Inactive)
DOCKED: USER                              x       y       z     vdW  Elec       q    Type
DOCKED: USER                           _______ _______ _______ _____ _____    ______ ____
DOCKED: ROOT
DOCKED: ATOM      1  O   UNL d   1      63.886 185.465 141.202 -0.18 -0.12    -0.276 OA
DOCKED: ATOM      2  N   UNL d   1      66.449 187.982 145.655 -0.20 +0.13    -0.299 N 
DOCKED: ATOM      3  N   UNL d   1      65.648 186.146 142.591 -0.12 -0.11    -0.298 N 
DOCKED: ATOM      4  C   UNL d   1      67.048 188.109 144.311 -0.22 -0.02    +0.066 C 
DOCKED: ATOM      5  C   UNL d   1      67.755 186.814 143.855 -0.11 -0.00    +0.027 C 
DOCKED: ATOM      6  C   UNL d   1      66.026 188.530 143.237 -0.37 +0.00    +0.024 C 
DOCKED: ATOM      7  C   UNL d   1      66.832 185.680 143.327 -0.12 +0.01    +0.081 C 
DOCKED: ATOM      8  C   UNL d   1      65.028 187.415 142.936 -0.31 +0.03    +0.113 C 
DOCKED: ATOM      9  C   UNL d   1      68.786 186.367 144.906 -0.10 -0.00    +0.008 C 
DOCKED: ATOM     10  C   UNL d   1      65.302 189.815 143.658 -0.29 +0.00    +0.008 C 
DOCKED: ATOM     11  C   UNL d   1      67.488 187.660 146.651 -0.02 -0.07    +0.085 C 
DOCKED: ATOM     12  C   UNL d   1      65.785 189.236 146.060 -0.49 -0.02    +0.085 C 
DOCKED: ATOM     13  C   UNL d   1      66.380 184.584 144.298 -0.14 -0.01    +0.023 C 
DOCKED: ATOM     14  C   UNL d   1      68.229 186.368 146.326 -0.25 -0.01    +0.016 C 
DOCKED: ATOM     15  C   UNL d   1      64.724 189.696 145.063 -0.70 +0.00    +0.016 C 
DOCKED: ATOM     16  C   UNL d   1      65.538 183.509 143.583 -0.14 -0.00    +0.011 C 
DOCKED: ATOM     17  C   UNL d   1      64.873 185.207 141.888 -0.17 +0.09    +0.216 C 
DOCKED: ATOM     18  C   UNL d   1      65.339 183.780 142.090 -0.12 +0.02    +0.096 C 
DOCKED: ENDROOT
DOCKED: TORSDOF 0
DOCKED: TER
DOCKED: ENDMDL
________________________________________________________________________________


	BEGINNING GENETIC ALGORITHM DOCKING 7 of 50
Run: 7 Seed: 547248942 1666131707 [ Run 7 of 50 GA/GALS ]
Beginning GENETIC ALGORITHM (GA), with a maximum of 2500000 energy evaluations.

Final-Value: -4.272


	FINAL GENETIC ALGORITHM DOCKED STATE
	_______________________________________________


Detailed state:  trans 63.152 196.734 138.843 quatxyzw -0.371423 0.848243 0.104550 -0.362765 center 0.000 -0.000 -0.000 ntor 0
State:	 63.152 196.734 138.843  -0.399  0.910  0.112 -137.460  

DOCKED: MODEL        7
DOCKED: USER    Run = 7
DOCKED: USER    DPF = E:/autodock-test/CID_5271984-5I6Z/5271984-5I6Z.dpf
DOCKED: USER  
DOCKED: USER    Estimated Free Energy of Binding    =   -4.27 kcal/mol  [=(1)+(2)+(3)-(4)]
DOCKED: USER    Estimated Inhibition Constant, Ki   =  738.77 uM (micromolar)  [Temperature = 298.15 K]
DOCKED: USER    
DOCKED: USER    (1) Final Intermolecular Energy     =   -4.27 kcal/mol
DOCKED: USER        vdW + Hbond + desolv Energy     =   -4.27 kcal/mol
DOCKED: USER        Electrostatic Energy            =   +0.00 kcal/mol
DOCKED: USER    (2) Final Total Internal Energy     =   +0.00 kcal/mol
DOCKED: USER    (3) Torsional Free Energy           =   +0.00 kcal/mol
DOCKED: USER    (4) Unbound System's Energy  [=(2)] =   +0.00 kcal/mol
DOCKED: USER    
DOCKED: USER    
DOCKED: USER    NEWDPF move CID_5271984.pdbqt
DOCKED: USER    NEWDPF about 0.000000 -0.000000 -0.000000
DOCKED: USER    NEWDPF tran0 63.151813 196.734020 138.842728
DOCKED: USER    NEWDPF quaternion0 -0.371423 0.848243 0.104550 -0.362765
DOCKED: USER    NEWDPF axisangle0 -0.398574 0.910248 0.112193 -137.459848
DOCKED: USER    NEWDPF quat0 -0.398574 0.910248 0.112193 -137.459848
DOCKED: USER  keepresnum = 1 
DOCKED: USER  
DOCKED: REMARK  0 active torsions:
DOCKED: REMARK  status: ('A' for Active; 'I' for Inactive)
DOCKED: USER                              x       y       z     vdW  Elec       q    Type
DOCKED: USER                           _______ _______ _______ _____ _____    ______ ____
DOCKED: ROOT
DOCKED: ATOM      1  O   UNL d   1      63.112 193.582 136.654 -0.28 -0.04    -0.276 OA
DOCKED: ATOM      2  N   UNL d   1      64.208 198.250 139.776 -0.08 -0.04    -0.299 N 
DOCKED: ATOM      3  N   UNL d   1      62.693 195.345 138.142 -0.21 -0.04    -0.298 N 
DOCKED: ATOM      4  C   UNL d   1      63.427 197.148 140.374 -0.33 +0.01    +0.066 C 
DOCKED: ATOM      5  C   UNL d   1      61.977 197.097 139.846 -0.18 +0.00    +0.027 C 
DOCKED: ATOM      6  C   UNL d   1      64.086 195.769 140.173 -0.51 +0.00    +0.024 C 
DOCKED: ATOM      7  C   UNL d   1      61.783 196.460 138.442 -0.28 +0.01    +0.081 C 
DOCKED: ATOM      8  C   UNL d   1      64.030 195.321 138.715 -0.30 +0.02    +0.113 C 
DOCKED: ATOM      9  C   UNL d   1      61.289 198.460 140.035 -0.14 +0.00    +0.008 C 
DOCKED: ATOM     10  C   UNL d   1      65.531 195.783 140.687 -0.39 +0.00    +0.008 C 
DOCKED: ATOM     11  C   UNL d   1      63.573 199.548 140.072 -0.13 +0.01    +0.085 C 
DOCKED: ATOM     12  C   UNL d   1      65.586 198.272 140.304 -0.20 +0.01    +0.085 C 
DOCKED: ATOM     13  C   UNL d   1      61.745 197.377 137.214 -0.15 +0.00    +0.023 C 
DOCKED: ATOM     14  C   UNL d   1      62.141 199.631 139.554 -0.12 +0.00    +0.016 C 
DOCKED: ATOM     15  C   UNL d   1      66.320 196.949 140.102 -0.29 +0.00    +0.016 C 
DOCKED: ATOM     16  C   UNL d   1      61.469 196.580 135.924 -0.16 +0.00    +0.011 C 
DOCKED: ATOM     17  C   UNL d   1      62.456 194.564 136.998 -0.31 +0.02    +0.216 C 
DOCKED: ATOM     18  C   UNL d   1      61.307 195.076 136.155 -0.21 +0.01    +0.096 C 
DOCKED: ENDROOT
DOCKED: TORSDOF 0
DOCKED: TER
DOCKED: ENDMDL
________________________________________________________________________________


	BEGINNING GENETIC ALGORITHM DOCKING 8 of 50
Run: 8 Seed: 880074176 1778981367 [ Run 8 of 50 GA/GALS ]
Beginning GENETIC ALGORITHM (GA), with a maximum of 2500000 energy evaluations.

Final-Value: -4.743


	FINAL GENETIC ALGORITHM DOCKED STATE
	_______________________________________________


Detailed state:  trans 18.425 174.886 143.183 quatxyzw -0.063097 0.368347 -0.320115 0.870555 center 0.000 -0.000 -0.000 ntor 0
State:	 18.425 174.886 143.183  -0.128  0.749 -0.651 58.954  

DOCKED: MODEL        8
DOCKED: USER    Run = 8
DOCKED: USER    DPF = E:/autodock-test/CID_5271984-5I6Z/5271984-5I6Z.dpf
DOCKED: USER  
DOCKED: USER    Estimated Free Energy of Binding    =   -4.74 kcal/mol  [=(1)+(2)+(3)-(4)]
DOCKED: USER    Estimated Inhibition Constant, Ki   =  333.82 uM (micromolar)  [Temperature = 298.15 K]
DOCKED: USER    
DOCKED: USER    (1) Final Intermolecular Energy     =   -4.74 kcal/mol
DOCKED: USER        vdW + Hbond + desolv Energy     =   -4.75 kcal/mol
DOCKED: USER        Electrostatic Energy            =   +0.00 kcal/mol
DOCKED: USER    (2) Final Total Internal Energy     =   +0.00 kcal/mol
DOCKED: USER    (3) Torsional Free Energy           =   +0.00 kcal/mol
DOCKED: USER    (4) Unbound System's Energy  [=(2)] =   +0.00 kcal/mol
DOCKED: USER    
DOCKED: USER    
DOCKED: USER    NEWDPF move CID_5271984.pdbqt
DOCKED: USER    NEWDPF about 0.000000 -0.000000 -0.000000
DOCKED: USER    NEWDPF tran0 18.424744 174.885761 143.182584
DOCKED: USER    NEWDPF quaternion0 -0.063097 0.368347 -0.320115 0.870555
DOCKED: USER    NEWDPF axisangle0 -0.128228 0.748564 -0.650546 58.953693
DOCKED: USER    NEWDPF quat0 -0.128228 0.748564 -0.650546 58.953693
DOCKED: USER  keepresnum = 1 
DOCKED: USER  
DOCKED: REMARK  0 active torsions:
DOCKED: REMARK  status: ('A' for Active; 'I' for Inactive)
DOCKED: USER                              x       y       z     vdW  Elec       q    Type
DOCKED: USER                           _______ _______ _______ _____ _____    ______ ____
DOCKED: ROOT
DOCKED: ATOM      1  O   UNL d   1      21.260 174.954 145.767 -0.26 -0.04    -0.276 OA
DOCKED: ATOM      2  N   UNL d   1      16.903 173.861 142.224 -0.12 -0.04    -0.299 N 
DOCKED: ATOM      3  N   UNL d   1      19.768 175.300 143.992 -0.18 -0.05    -0.298 N 
DOCKED: ATOM      4  C   UNL d   1      18.167 174.389 141.672 -0.34 +0.01    +0.066 C 
DOCKED: ATOM      5  C   UNL d   1      18.353 175.896 141.960 -0.42 +0.01    +0.027 C 
DOCKED: ATOM      6  C   UNL d   1      19.407 173.623 142.175 -0.46 +0.00    +0.024 C 
DOCKED: ATOM      7  C   UNL d   1      18.834 176.264 143.392 -0.13 +0.02    +0.081 C 
DOCKED: ATOM      8  C   UNL d   1      19.676 173.889 143.653 -0.28 +0.02    +0.113 C 
DOCKED: ATOM      9  C   UNL d   1      17.132 176.690 141.468 -0.43 +0.00    +0.008 C 
DOCKED: ATOM     10  C   UNL d   1      19.256 172.121 141.905 -0.37 +0.00    +0.008 C 
DOCKED: ATOM     11  C   UNL d   1      15.751 174.577 141.645 -0.24 +0.01    +0.085 C 
DOCKED: ATOM     12  C   UNL d   1      16.756 172.423 141.929 -0.21 +0.01    +0.085 C 
DOCKED: ATOM     13  C   UNL d   1      17.788 176.627 144.451 -0.16 +0.00    +0.023 C 
DOCKED: ATOM     14  C   UNL d   1      15.805 176.079 141.906 -0.33 +0.00    +0.016 C 
DOCKED: ATOM     15  C   UNL d   1      17.929 171.589 142.437 -0.23 +0.00    +0.016 C 
DOCKED: ATOM     16  C   UNL d   1      18.452 177.036 145.781 -0.13 +0.00    +0.011 C 
DOCKED: ATOM     17  C   UNL d   1      20.428 175.647 145.183 -0.24 +0.03    +0.216 C 
DOCKED: ATOM     18  C   UNL d   1      19.980 176.980 145.746 -0.22 +0.01    +0.096 C 
DOCKED: ENDROOT
DOCKED: TORSDOF 0
DOCKED: TER
DOCKED: ENDMDL
________________________________________________________________________________


	BEGINNING GENETIC ALGORITHM DOCKING 9 of 50
Run: 9 Seed: 1327266886 1389535578 [ Run 9 of 50 GA/GALS ]
Beginning GENETIC ALGORITHM (GA), with a maximum of 2500000 energy evaluations.

Final-Value: -4.034


	FINAL GENETIC ALGORITHM DOCKED STATE
	_______________________________________________


Detailed state:  trans 36.386 202.986 136.075 quatxyzw -0.370465 -0.700336 -0.560266 0.241635 center 0.000 -0.000 -0.000 ntor 0
State:	 36.386 202.986 136.075  -0.382 -0.722 -0.577 152.034  

DOCKED: MODEL        9
DOCKED: USER    Run = 9
DOCKED: USER    DPF = E:/autodock-test/CID_5271984-5I6Z/5271984-5I6Z.dpf
DOCKED: USER  
DOCKED: USER    Estimated Free Energy of Binding    =   -4.03 kcal/mol  [=(1)+(2)+(3)-(4)]
DOCKED: USER    Estimated Inhibition Constant, Ki   =    1.10 mM (millimolar)  [Temperature = 298.15 K]
DOCKED: USER    
DOCKED: USER    (1) Final Intermolecular Energy     =   -4.03 kcal/mol
DOCKED: USER        vdW + Hbond + desolv Energy     =   -4.02 kcal/mol
DOCKED: USER        Electrostatic Energy            =   -0.01 kcal/mol
DOCKED: USER    (2) Final Total Internal Energy     =   +0.00 kcal/mol
DOCKED: USER    (3) Torsional Free Energy           =   +0.00 kcal/mol
DOCKED: USER    (4) Unbound System's Energy  [=(2)] =   +0.00 kcal/mol
DOCKED: USER    
DOCKED: USER    
DOCKED: USER    NEWDPF move CID_5271984.pdbqt
DOCKED: USER    NEWDPF about 0.000000 -0.000000 -0.000000
DOCKED: USER    NEWDPF tran0 36.385968 202.986271 136.075463
DOCKED: USER    NEWDPF quaternion0 -0.370465 -0.700336 -0.560266 0.241635
DOCKED: USER    NEWDPF axisangle0 -0.381778 -0.721722 -0.577375 152.033938
DOCKED: USER    NEWDPF quat0 -0.381778 -0.721722 -0.577375 152.033938
DOCKED: USER  keepresnum = 1 
DOCKED: USER  
DOCKED: REMARK  0 active torsions:
DOCKED: REMARK  status: ('A' for Active; 'I' for Inactive)
DOCKED: USER                              x       y       z     vdW  Elec       q    Type
DOCKED: USER                           _______ _______ _______ _____ _____    ______ ____
DOCKED: ROOT
DOCKED: ATOM      1  O   UNL d   1      33.998 205.466 134.380 -0.12 -0.04    -0.276 OA
DOCKED: ATOM      2  N   UNL d   1      38.081 201.800 136.001 -0.10 -0.01    -0.299 N 
DOCKED: ATOM      3  N   UNL d   1      35.071 203.865 135.716 -0.05 -0.03    -0.298 N 
DOCKED: ATOM      4  C   UNL d   1      36.664 201.401 136.118 -0.33 +0.00    +0.066 C 
DOCKED: ATOM      5  C   UNL d   1      35.954 202.084 137.308 -0.37 +0.00    +0.027 C 
DOCKED: ATOM      6  C   UNL d   1      35.858 201.665 134.830 -0.29 +0.00    +0.024 C 
DOCKED: ATOM      7  C   UNL d   1      35.510 203.557 137.085 -0.24 +0.01    +0.081 C 
DOCKED: ATOM      8  C   UNL d   1      35.653 203.158 134.587 -0.14 +0.01    +0.113 C 
DOCKED: ATOM      9  C   UNL d   1      36.732 201.837 138.611 -0.49 +0.00    +0.008 C 
DOCKED: ATOM     10  C   UNL d   1      36.537 201.000 133.626 -0.24 +0.00    +0.008 C 
DOCKED: ATOM     11  C   UNL d   1      38.817 201.448 137.229 -0.26 -0.00    +0.085 C 
DOCKED: ATOM     12  C   UNL d   1      38.729 201.128 134.859 -0.25 +0.00    +0.085 C 
DOCKED: ATOM     13  C   UNL d   1      36.440 204.685 137.544 -0.16 +0.00    +0.023 C 
DOCKED: ATOM     14  C   UNL d   1      38.228 202.105 138.473 -0.33 +0.00    +0.016 C 
DOCKED: ATOM     15  C   UNL d   1      38.010 201.380 133.535 -0.22 +0.00    +0.016 C 
DOCKED: ATOM     16  C   UNL d   1      35.804 206.070 137.312 -0.13 +0.00    +0.011 C 
DOCKED: ATOM     17  C   UNL d   1      34.447 205.099 135.465 -0.12 +0.03    +0.216 C 
DOCKED: ATOM     18  C   UNL d   1      34.413 206.007 136.678 -0.19 +0.01    +0.096 C 
DOCKED: ENDROOT
DOCKED: TORSDOF 0
DOCKED: TER
DOCKED: ENDMDL
________________________________________________________________________________


	BEGINNING GENETIC ALGORITHM DOCKING 10 of 50
Run: 10 Seed: 1408587244 1396122606 [ Run 10 of 50 GA/GALS ]
Beginning GENETIC ALGORITHM (GA), with a maximum of 2500000 energy evaluations.

Final-Value: -3.750


	FINAL GENETIC ALGORITHM DOCKED STATE
	_______________________________________________


Detailed state:  trans 39.743 160.249 142.863 quatxyzw 0.720510 -0.132776 -0.344451 0.587017 center 0.000 -0.000 -0.000 ntor 0
State:	 39.743 160.249 142.863   0.890 -0.164 -0.425 108.109  

DOCKED: MODEL       10
DOCKED: USER    Run = 10
DOCKED: USER    DPF = E:/autodock-test/CID_5271984-5I6Z/5271984-5I6Z.dpf
DOCKED: USER  
DOCKED: USER    Estimated Free Energy of Binding    =   -3.75 kcal/mol  [=(1)+(2)+(3)-(4)]
DOCKED: USER    Estimated Inhibition Constant, Ki   =    1.78 mM (millimolar)  [Temperature = 298.15 K]
DOCKED: USER    
DOCKED: USER    (1) Final Intermolecular Energy     =   -3.75 kcal/mol
DOCKED: USER        vdW + Hbond + desolv Energy     =   -3.74 kcal/mol
DOCKED: USER        Electrostatic Energy            =   -0.01 kcal/mol
DOCKED: USER    (2) Final Total Internal Energy     =   +0.00 kcal/mol
DOCKED: USER    (3) Torsional Free Energy           =   +0.00 kcal/mol
DOCKED: USER    (4) Unbound System's Energy  [=(2)] =   +0.00 kcal/mol
DOCKED: USER    
DOCKED: USER    
DOCKED: USER    NEWDPF move CID_5271984.pdbqt
DOCKED: USER    NEWDPF about 0.000000 -0.000000 -0.000000
DOCKED: USER    NEWDPF tran0 39.742537 160.249086 142.863486
DOCKED: USER    NEWDPF quaternion0 0.720510 -0.132776 -0.344451 0.587017
DOCKED: USER    NEWDPF axisangle0 0.889986 -0.164008 -0.425471 108.108799
DOCKED: USER    NEWDPF quat0 0.889986 -0.164008 -0.425471 108.108799
DOCKED: USER  keepresnum = 1 
DOCKED: USER  
DOCKED: REMARK  0 active torsions:
DOCKED: REMARK  status: ('A' for Active; 'I' for Inactive)
DOCKED: USER                              x       y       z     vdW  Elec       q    Type
DOCKED: USER                           _______ _______ _______ _____ _____    ______ ____
DOCKED: ROOT
DOCKED: ATOM      1  O   UNL d   1      43.266 161.622 142.210 -0.09 -0.03    -0.276 OA
DOCKED: ATOM      2  N   UNL d   1      37.971 160.306 143.933 -0.17 -0.02    -0.299 N 
DOCKED: ATOM      3  N   UNL d   1      41.284 160.379 142.376 -0.09 -0.01    -0.298 N 
DOCKED: ATOM      4  C   UNL d   1      38.997 159.245 143.878 -0.15 +0.00    +0.066 C 
DOCKED: ATOM      5  C   UNL d   1      39.297 158.787 142.434 -0.08 +0.00    +0.027 C 
DOCKED: ATOM      6  C   UNL d   1      40.317 159.652 144.563 -0.22 +0.00    +0.024 C 
DOCKED: ATOM      7  C   UNL d   1      40.226 159.715 141.602 -0.11 +0.00    +0.081 C 
DOCKED: ATOM      8  C   UNL d   1      41.059 160.726 143.771 -0.16 +0.01    +0.113 C 
DOCKED: ATOM      9  C   UNL d   1      37.999 158.371 141.722 -0.05 +0.00    +0.008 C 
DOCKED: ATOM     10  C   UNL d   1      40.056 160.114 146.002 -0.39 +0.00    +0.008 C 
DOCKED: ATOM     11  C   UNL d   1      36.709 159.830 143.338 -0.21 +0.00    +0.085 C 
DOCKED: ATOM     12  C   UNL d   1      37.706 160.717 145.325 -0.46 +0.01    +0.085 C 
DOCKED: ATOM     13  C   UNL d   1      39.589 160.764 140.682 -0.20 -0.00    +0.023 C 
DOCKED: ATOM     14  C   UNL d   1      36.874 159.389 141.887 -0.13 +0.00    +0.016 C 
DOCKED: ATOM     15  C   UNL d   1      38.964 161.177 146.058 -0.56 +0.00    +0.016 C 
DOCKED: ATOM     16  C   UNL d   1      40.658 161.535 139.883 -0.21 -0.00    +0.011 C 
DOCKED: ATOM     17  C   UNL d   1      42.303 161.060 141.689 -0.20 +0.01    +0.216 C 
DOCKED: ATOM     18  C   UNL d   1      42.090 161.094 140.189 -0.24 -0.00    +0.096 C 
DOCKED: ENDROOT
DOCKED: TORSDOF 0
DOCKED: TER
DOCKED: ENDMDL
________________________________________________________________________________


	BEGINNING GENETIC ALGORITHM DOCKING 11 of 50
Run: 11 Seed: 1601581168 360038919 [ Run 11 of 50 GA/GALS ]
Beginning GENETIC ALGORITHM (GA), with a maximum of 2500000 energy evaluations.

Final-Value: -4.591


	FINAL GENETIC ALGORITHM DOCKED STATE
	_______________________________________________


Detailed state:  trans 30.893 193.800 165.089 quatxyzw 0.699502 -0.286273 0.551224 0.353407 center 0.000 -0.000 -0.000 ntor 0
State:	 30.893 193.800 165.089   0.748 -0.306  0.589 138.608  

DOCKED: MODEL       11
DOCKED: USER    Run = 11
DOCKED: USER    DPF = E:/autodock-test/CID_5271984-5I6Z/5271984-5I6Z.dpf
DOCKED: USER  
DOCKED: USER    Estimated Free Energy of Binding    =   -4.59 kcal/mol  [=(1)+(2)+(3)-(4)]
DOCKED: USER    Estimated Inhibition Constant, Ki   =  431.19 uM (micromolar)  [Temperature = 298.15 K]
DOCKED: USER    
DOCKED: USER    (1) Final Intermolecular Energy     =   -4.59 kcal/mol
DOCKED: USER        vdW + Hbond + desolv Energy     =   -4.61 kcal/mol
DOCKED: USER        Electrostatic Energy            =   +0.02 kcal/mol
DOCKED: USER    (2) Final Total Internal Energy     =   +0.00 kcal/mol
DOCKED: USER    (3) Torsional Free Energy           =   +0.00 kcal/mol
DOCKED: USER    (4) Unbound System's Energy  [=(2)] =   +0.00 kcal/mol
DOCKED: USER    
DOCKED: USER    
DOCKED: USER    NEWDPF move CID_5271984.pdbqt
DOCKED: USER    NEWDPF about 0.000000 -0.000000 -0.000000
DOCKED: USER    NEWDPF tran0 30.893490 193.800334 165.089422
DOCKED: USER    NEWDPF quaternion0 0.699502 -0.286273 0.551224 0.353407
DOCKED: USER    NEWDPF axisangle0 0.747755 -0.306021 0.589248 138.608317
DOCKED: USER    NEWDPF quat0 0.747755 -0.306021 0.589248 138.608317
DOCKED: USER  keepresnum = 1 
DOCKED: USER  
DOCKED: REMARK  0 active torsions:
DOCKED: REMARK  status: ('A' for Active; 'I' for Inactive)
DOCKED: USER                              x       y       z     vdW  Elec       q    Type
DOCKED: USER                           _______ _______ _______ _____ _____    ______ ____
DOCKED: ROOT
DOCKED: ATOM      1  O   UNL d   1      31.796 192.395 168.544 -0.11 -0.05    -0.276 OA
DOCKED: ATOM      2  N   UNL d   1      31.003 195.327 163.695 -0.12 -0.03    -0.299 N 
DOCKED: ATOM      3  N   UNL d   1      30.878 192.920 166.452 -0.10 -0.04    -0.298 N 
DOCKED: ATOM      4  C   UNL d   1      29.828 194.811 164.428 -0.17 +0.01    +0.066 C 
DOCKED: ATOM      5  C   UNL d   1      29.646 193.287 164.253 -0.35 +0.00    +0.027 C 
DOCKED: ATOM      6  C   UNL d   1      29.866 195.145 165.932 -0.09 +0.00    +0.024 C 
DOCKED: ATOM      7  C   UNL d   1      30.570 192.384 165.118 -0.32 +0.01    +0.081 C 
DOCKED: ATOM      8  C   UNL d   1      30.951 194.357 166.661 -0.10 +0.01    +0.113 C 
DOCKED: ATOM      9  C   UNL d   1      29.602 192.920 162.760 -0.51 +0.00    +0.008 C 
DOCKED: ATOM     10  C   UNL d   1      30.047 196.653 166.143 -0.04 +0.00    +0.008 C 
DOCKED: ATOM     11  C   UNL d   1      30.870 195.050 162.253 -0.38 +0.01    +0.085 C 
DOCKED: ATOM     12  C   UNL d   1      31.145 196.784 163.881 -0.16 +0.01    +0.085 C 
DOCKED: ATOM     13  C   UNL d   1      31.877 191.867 164.507 -0.34 +0.00    +0.023 C 
DOCKED: ATOM     14  C   UNL d   1      30.727 193.561 161.954 -0.57 +0.00    +0.016 C 
DOCKED: ATOM     15  C   UNL d   1      31.234 197.190 165.350 -0.12 +0.00    +0.016 C 
DOCKED: ATOM     16  C   UNL d   1      32.621 190.930 165.479 -0.44 +0.00    +0.011 C 
DOCKED: ATOM     17  C   UNL d   1      31.519 192.088 167.386 -0.23 +0.04    +0.216 C 
DOCKED: ATOM     18  C   UNL d   1      31.903 190.738 166.816 -0.46 +0.03    +0.096 C 
DOCKED: ENDROOT
DOCKED: TORSDOF 0
DOCKED: TER
DOCKED: ENDMDL
________________________________________________________________________________


	BEGINNING GENETIC ALGORITHM DOCKING 12 of 50
Run: 12 Seed: 122584227 1466004146 [ Run 12 of 50 GA/GALS ]
Beginning GENETIC ALGORITHM (GA), with a maximum of 2500000 energy evaluations.

Final-Value: -3.843


	FINAL GENETIC ALGORITHM DOCKED STATE
	_______________________________________________


Detailed state:  trans 49.056 166.581 132.745 quatxyzw 0.010689 0.936346 0.161410 -0.311591 center 0.000 -0.000 -0.000 ntor 0
State:	 49.056 166.581 132.745   0.011  0.985  0.170 -143.690  

DOCKED: MODEL       12
DOCKED: USER    Run = 12
DOCKED: USER    DPF = E:/autodock-test/CID_5271984-5I6Z/5271984-5I6Z.dpf
DOCKED: USER  
DOCKED: USER    Estimated Free Energy of Binding    =   -3.84 kcal/mol  [=(1)+(2)+(3)-(4)]
DOCKED: USER    Estimated Inhibition Constant, Ki   =    1.52 mM (millimolar)  [Temperature = 298.15 K]
DOCKED: USER    
DOCKED: USER    (1) Final Intermolecular Energy     =   -3.84 kcal/mol
DOCKED: USER        vdW + Hbond + desolv Energy     =   -3.85 kcal/mol
DOCKED: USER        Electrostatic Energy            =   +0.00 kcal/mol
DOCKED: USER    (2) Final Total Internal Energy     =   +0.00 kcal/mol
DOCKED: USER    (3) Torsional Free Energy           =   +0.00 kcal/mol
DOCKED: USER    (4) Unbound System's Energy  [=(2)] =   +0.00 kcal/mol
DOCKED: USER    
DOCKED: USER    
DOCKED: USER    NEWDPF move CID_5271984.pdbqt
DOCKED: USER    NEWDPF about 0.000000 -0.000000 -0.000000
DOCKED: USER    NEWDPF tran0 49.055597 166.580541 132.745098
DOCKED: USER    NEWDPF quaternion0 0.010689 0.936346 0.161410 -0.311591
DOCKED: USER    NEWDPF axisangle0 0.011249 0.985403 0.169866 -143.689751
DOCKED: USER    NEWDPF quat0 0.011249 0.985403 0.169866 -143.689751
DOCKED: USER  keepresnum = 1 
DOCKED: USER  
DOCKED: REMARK  0 active torsions:
DOCKED: REMARK  status: ('A' for Active; 'I' for Inactive)
DOCKED: USER                              x       y       z     vdW  Elec       q    Type
DOCKED: USER                           _______ _______ _______ _____ _____    ______ ____
DOCKED: ROOT
DOCKED: ATOM      1  O   UNL d   1      46.651 165.136 130.127 -0.13 -0.02    -0.276 OA
DOCKED: ATOM      2  N   UNL d   1      50.966 166.734 133.526 -0.02 +0.00    -0.299 N 
DOCKED: ATOM      3  N   UNL d   1      47.706 166.093 131.989 -0.15 -0.03    -0.298 N 
DOCKED: ATOM      4  C   UNL d   1      49.754 166.142 134.128 -0.21 -0.00    +0.066 C 
DOCKED: ATOM      5  C   UNL d   1      48.565 167.127 134.152 -0.42 +0.00    +0.027 C 
DOCKED: ATOM      6  C   UNL d   1      49.316 164.838 133.432 -0.20 +0.00    +0.024 C 
DOCKED: ATOM      7  C   UNL d   1      47.800 167.308 132.811 -0.28 +0.02    +0.081 C 
DOCKED: ATOM      8  C   UNL d   1      48.768 165.100 132.031 -0.15 +0.01    +0.113 C 
DOCKED: ATOM      9  C   UNL d   1      48.970 168.439 134.844 -0.40 +0.00    +0.008 C 
DOCKED: ATOM     10  C   UNL d   1      50.475 163.835 133.389 -0.10 -0.00    +0.008 C 
DOCKED: ATOM     11  C   UNL d   1      51.384 167.928 134.284 -0.14 +0.00    +0.085 C 
DOCKED: ATOM     12  C   UNL d   1      52.082 165.769 133.522 -0.04 -0.00    +0.085 C 
DOCKED: ATOM     13  C   UNL d   1      48.190 168.469 131.890 -0.33 +0.00    +0.023 C 
DOCKED: ATOM     14  C   UNL d   1      50.297 168.997 134.338 -0.26 +0.00    +0.016 C 
DOCKED: ATOM     15  C   UNL d   1      51.737 164.464 132.809 -0.03 -0.00    +0.016 C 
DOCKED: ATOM     16  C   UNL d   1      47.277 168.536 130.650 -0.42 +0.00    +0.011 C 
DOCKED: ATOM     17  C   UNL d   1      46.853 166.093 130.872 -0.22 +0.02    +0.216 C 
DOCKED: ATOM     18  C   UNL d   1      46.210 167.440 130.615 -0.34 +0.01    +0.096 C 
DOCKED: ENDROOT
DOCKED: TORSDOF 0
DOCKED: TER
DOCKED: ENDMDL
________________________________________________________________________________


	BEGINNING GENETIC ALGORITHM DOCKING 13 of 50
Run: 13 Seed: 1196946050 202065453 [ Run 13 of 50 GA/GALS ]
Beginning GENETIC ALGORITHM (GA), with a maximum of 2500000 energy evaluations.

Final-Value: -4.999


	FINAL GENETIC ALGORITHM DOCKED STATE
	_______________________________________________


Detailed state:  trans 13.229 194.370 138.501 quatxyzw 0.566600 -0.637169 -0.512166 0.103278 center 0.000 -0.000 -0.000 ntor 0
State:	 13.229 194.370 138.501   0.570 -0.641 -0.515 168.144  

DOCKED: MODEL       13
DOCKED: USER    Run = 13
DOCKED: USER    DPF = E:/autodock-test/CID_5271984-5I6Z/5271984-5I6Z.dpf
DOCKED: USER  
DOCKED: USER    Estimated Free Energy of Binding    =   -5.00 kcal/mol  [=(1)+(2)+(3)-(4)]
DOCKED: USER    Estimated Inhibition Constant, Ki   =  216.53 uM (micromolar)  [Temperature = 298.15 K]
DOCKED: USER    
DOCKED: USER    (1) Final Intermolecular Energy     =   -5.00 kcal/mol
DOCKED: USER        vdW + Hbond + desolv Energy     =   -4.96 kcal/mol
DOCKED: USER        Electrostatic Energy            =   -0.04 kcal/mol
DOCKED: USER    (2) Final Total Internal Energy     =   +0.00 kcal/mol
DOCKED: USER    (3) Torsional Free Energy           =   +0.00 kcal/mol
DOCKED: USER    (4) Unbound System's Energy  [=(2)] =   +0.00 kcal/mol
DOCKED: USER    
DOCKED: USER    
DOCKED: USER    NEWDPF move CID_5271984.pdbqt
DOCKED: USER    NEWDPF about 0.000000 -0.000000 -0.000000
DOCKED: USER    NEWDPF tran0 13.228579 194.370426 138.500919
DOCKED: USER    NEWDPF quaternion0 0.566600 -0.637169 -0.512166 0.103278
DOCKED: USER    NEWDPF axisangle0 0.569646 -0.640595 -0.514919 168.144094
DOCKED: USER    NEWDPF quat0 0.569646 -0.640595 -0.514919 168.144094
DOCKED: USER  keepresnum = 1 
DOCKED: USER  
DOCKED: REMARK  0 active torsions:
DOCKED: REMARK  status: ('A' for Active; 'I' for Inactive)
DOCKED: USER                              x       y       z     vdW  Elec       q    Type
DOCKED: USER                           _______ _______ _______ _____ _____    ______ ____
DOCKED: ROOT
DOCKED: ATOM      1  O   UNL d   1      13.706 192.783 135.040 -0.79 -0.12    -0.276 OA
DOCKED: ATOM      2  N   UNL d   1      13.441 195.993 139.769 -0.10 -0.06    -0.299 N 
DOCKED: ATOM      3  N   UNL d   1      13.385 193.282 137.309 -0.14 -0.06    -0.298 N 
DOCKED: ATOM      4  C   UNL d   1      14.085 194.665 139.832 -0.27 +0.03    +0.066 C 
DOCKED: ATOM      5  C   UNL d   1      13.060 193.510 139.824 -0.27 +0.01    +0.027 C 
DOCKED: ATOM      6  C   UNL d   1      15.107 194.441 138.701 -0.45 +0.01    +0.024 C 
DOCKED: ATOM      7  C   UNL d   1      12.457 193.141 138.440 -0.16 +0.02    +0.081 C 
DOCKED: ATOM      8  C   UNL d   1      14.426 194.297 137.342 -0.17 +0.03    +0.113 C 
DOCKED: ATOM      9  C   UNL d   1      12.025 193.703 140.945 -0.25 +0.00    +0.008 C 
DOCKED: ATOM     10  C   UNL d   1      16.142 195.572 138.679 -0.45 +0.00    +0.008 C 
DOCKED: ATOM     11  C   UNL d   1      12.539 196.181 140.920 -0.16 +0.02    +0.085 C 
DOCKED: ATOM     12  C   UNL d   1      14.447 197.072 139.782 -0.32 +0.02    +0.085 C 
DOCKED: ATOM     13  C   UNL d   1      11.118 193.764 138.028 -0.14 +0.00    +0.023 C 
DOCKED: ATOM     14  C   UNL d   1      11.449 195.116 140.990 -0.13 +0.00    +0.016 C 
DOCKED: ATOM     15  C   UNL d   1      15.473 196.941 138.659 -0.46 +0.00    +0.016 C 
DOCKED: ATOM     16  C   UNL d   1      10.642 193.225 136.665 -0.20 -0.00    +0.011 C 
DOCKED: ATOM     17  C   UNL d   1      13.011 192.768 136.055 -0.25 +0.04    +0.216 C 
DOCKED: ATOM     18  C   UNL d   1      11.602 192.213 136.036 -0.24 +0.00    +0.096 C 
DOCKED: ENDROOT
DOCKED: TORSDOF 0
DOCKED: TER
DOCKED: ENDMDL
________________________________________________________________________________


	BEGINNING GENETIC ALGORITHM DOCKING 14 of 50
Run: 14 Seed: 1351376866 721801880 [ Run 14 of 50 GA/GALS ]
Beginning GENETIC ALGORITHM (GA), with a maximum of 2500000 energy evaluations.

Final-Value: -4.311


	FINAL GENETIC ALGORITHM DOCKED STATE
	_______________________________________________


Detailed state:  trans 23.790 145.478 188.341 quatxyzw 0.043475 0.838212 -0.497886 -0.218222 center 0.000 -0.000 -0.000 ntor 0
State:	 23.790 145.478 188.341   0.045  0.859 -0.510 -154.791  

DOCKED: MODEL       14
DOCKED: USER    Run = 14
DOCKED: USER    DPF = E:/autodock-test/CID_5271984-5I6Z/5271984-5I6Z.dpf
DOCKED: USER  
DOCKED: USER    Estimated Free Energy of Binding    =   -4.31 kcal/mol  [=(1)+(2)+(3)-(4)]
DOCKED: USER    Estimated Inhibition Constant, Ki   =  691.46 uM (micromolar)  [Temperature = 298.15 K]
DOCKED: USER    
DOCKED: USER    (1) Final Intermolecular Energy     =   -4.31 kcal/mol
DOCKED: USER        vdW + Hbond + desolv Energy     =   -4.36 kcal/mol
DOCKED: USER        Electrostatic Energy            =   +0.05 kcal/mol
DOCKED: USER    (2) Final Total Internal Energy     =   +0.00 kcal/mol
DOCKED: USER    (3) Torsional Free Energy           =   +0.00 kcal/mol
DOCKED: USER    (4) Unbound System's Energy  [=(2)] =   +0.00 kcal/mol
DOCKED: USER    
DOCKED: USER    
DOCKED: USER    NEWDPF move CID_5271984.pdbqt
DOCKED: USER    NEWDPF about 0.000000 -0.000000 -0.000000
DOCKED: USER    NEWDPF tran0 23.790465 145.477629 188.341320
DOCKED: USER    NEWDPF quaternion0 0.043475 0.838212 -0.497886 -0.218222
DOCKED: USER    NEWDPF axisangle0 0.044549 0.858912 -0.510181 -154.790773
DOCKED: USER    NEWDPF quat0 0.044549 0.858912 -0.510181 -154.790773
DOCKED: USER  keepresnum = 1 
DOCKED: USER  
DOCKED: REMARK  0 active torsions:
DOCKED: REMARK  status: ('A' for Active; 'I' for Inactive)
DOCKED: USER                              x       y       z     vdW  Elec       q    Type
DOCKED: USER                           _______ _______ _______ _____ _____    ______ ____
DOCKED: ROOT
DOCKED: ATOM      1  O   UNL d   1      20.301 143.896 188.562 -0.27 +0.01    -0.276 OA
DOCKED: ATOM      2  N   UNL d   1      25.823 145.386 188.722 -0.04 -0.05    -0.299 N 
DOCKED: ATOM      3  N   UNL d   1      22.180 145.285 188.370 -0.11 -0.04    -0.298 N 
DOCKED: ATOM      4  C   UNL d   1      24.809 146.310 189.270 -0.34 +0.01    +0.066 C 
DOCKED: ATOM      5  C   UNL d   1      24.015 147.039 188.163 -0.44 +0.01    +0.027 C 
DOCKED: ATOM      6  C   UNL d   1      23.820 145.616 190.227 -0.27 +0.00    +0.024 C 
DOCKED: ATOM      7  C   UNL d   1      22.885 146.219 187.480 -0.36 +0.01    +0.081 C 
DOCKED: ATOM      8  C   UNL d   1      22.883 144.668 189.483 -0.21 +0.01    +0.113 C 
DOCKED: ATOM      9  C   UNL d   1      24.975 147.745 187.191 -0.45 +0.00    +0.008 C 
DOCKED: ATOM     10  C   UNL d   1      24.575 144.881 191.340 -0.23 +0.00    +0.008 C 
DOCKED: ATOM     11  C   UNL d   1      26.788 146.121 187.884 -0.24 +0.02    +0.085 C 
DOCKED: ATOM     12  C   UNL d   1      26.564 144.710 189.805 -0.10 +0.01    +0.085 C 
DOCKED: ATOM     13  C   UNL d   1      23.197 145.477 186.175 -0.18 +0.01    +0.023 C 
DOCKED: ATOM     14  C   UNL d   1      26.118 146.849 186.723 -0.26 +0.01    +0.016 C 
DOCKED: ATOM     15  C   UNL d   1      25.651 143.961 190.773 -0.08 +0.00    +0.016 C 
DOCKED: ATOM     16  C   UNL d   1      21.942 144.786 185.606 -0.22 +0.01    +0.011 C 
DOCKED: ATOM     17  C   UNL d   1      21.007 144.662 187.909 -0.25 +0.01    +0.216 C 
DOCKED: ATOM     18  C   UNL d   1      20.691 144.985 186.463 -0.29 +0.01    +0.096 C 
DOCKED: ENDROOT
DOCKED: TORSDOF 0
DOCKED: TER
DOCKED: ENDMDL
________________________________________________________________________________


	BEGINNING GENETIC ALGORITHM DOCKING 15 of 50
Run: 15 Seed: 1635735546 1500825981 [ Run 15 of 50 GA/GALS ]
Beginning GENETIC ALGORITHM (GA), with a maximum of 2500000 energy evaluations.

Final-Value: -5.437


	FINAL GENETIC ALGORITHM DOCKED STATE
	_______________________________________________


Detailed state:  trans 46.599 163.937 148.922 quatxyzw -0.368718 0.721448 0.268847 -0.520847 center 0.000 -0.000 -0.000 ntor 0
State:	 46.599 163.937 148.922  -0.432  0.845  0.315 -117.222  

DOCKED: MODEL       15
DOCKED: USER    Run = 15
DOCKED: USER    DPF = E:/autodock-test/CID_5271984-5I6Z/5271984-5I6Z.dpf
DOCKED: USER  
DOCKED: USER    Estimated Free Energy of Binding    =   -5.44 kcal/mol  [=(1)+(2)+(3)-(4)]
DOCKED: USER    Estimated Inhibition Constant, Ki   =  103.45 uM (micromolar)  [Temperature = 298.15 K]
DOCKED: USER    
DOCKED: USER    (1) Final Intermolecular Energy     =   -5.44 kcal/mol
DOCKED: USER        vdW + Hbond + desolv Energy     =   -5.42 kcal/mol
DOCKED: USER        Electrostatic Energy            =   -0.01 kcal/mol
DOCKED: USER    (2) Final Total Internal Energy     =   +0.00 kcal/mol
DOCKED: USER    (3) Torsional Free Energy           =   +0.00 kcal/mol
DOCKED: USER    (4) Unbound System's Energy  [=(2)] =   +0.00 kcal/mol
DOCKED: USER    
DOCKED: USER    
DOCKED: USER    NEWDPF move CID_5271984.pdbqt
DOCKED: USER    NEWDPF about 0.000000 -0.000000 -0.000000
DOCKED: USER    NEWDPF tran0 46.598870 163.937034 148.922168
DOCKED: USER    NEWDPF quaternion0 -0.368718 0.721448 0.268847 -0.520847
DOCKED: USER    NEWDPF axisangle0 -0.431931 0.845133 0.314938 -117.221834
DOCKED: USER    NEWDPF quat0 -0.431931 0.845133 0.314938 -117.221834
DOCKED: USER  keepresnum = 1 
DOCKED: USER  
DOCKED: REMARK  0 active torsions:
DOCKED: REMARK  status: ('A' for Active; 'I' for Inactive)
DOCKED: USER                              x       y       z     vdW  Elec       q    Type
DOCKED: USER                           _______ _______ _______ _____ _____    ______ ____
DOCKED: ROOT
DOCKED: ATOM      1  O   UNL d   1      47.676 162.057 145.755 -0.03 -0.01    -0.276 OA
DOCKED: ATOM      2  N   UNL d   1      47.096 165.017 150.617 -0.17 -0.02    -0.299 N 
DOCKED: ATOM      3  N   UNL d   1      46.600 162.942 147.641 -0.05 -0.02    -0.298 N 
DOCKED: ATOM      4  C   UNL d   1      46.477 163.680 150.507 -0.31 +0.01    +0.066 C 
DOCKED: ATOM      5  C   UNL d   1      45.202 163.689 149.635 -0.46 +0.00    +0.027 C 
DOCKED: ATOM      6  C   UNL d   1      47.449 162.612 149.969 -0.18 +0.00    +0.024 C 
DOCKED: ATOM      7  C   UNL d   1      45.427 163.701 148.097 -0.36 +0.00    +0.081 C 
DOCKED: ATOM      8  C   UNL d   1      47.774 162.833 148.494 -0.09 +0.01    +0.113 C 
DOCKED: ATOM      9  C   UNL d   1      44.208 164.744 150.148 -0.60 -0.00    +0.008 C 
DOCKED: ATOM     10  C   UNL d   1      48.729 162.576 150.813 -0.12 +0.00    +0.008 C 
DOCKED: ATOM     11  C   UNL d   1      46.146 165.974 151.214 -0.62 -0.00    +0.085 C 
DOCKED: ATOM     12  C   UNL d   1      48.307 164.973 151.459 -0.27 +0.00    +0.085 C 
DOCKED: ATOM     13  C   UNL d   1      45.424 165.046 147.361 -0.41 +0.00    +0.023 C 
DOCKED: ATOM     14  C   UNL d   1      44.858 166.100 150.408 -0.69 -0.00    +0.016 C 
DOCKED: ATOM     15  C   UNL d   1      49.340 163.965 150.961 -0.13 +0.00    +0.016 C 
DOCKED: ATOM     16  C   UNL d   1      45.584 164.857 145.840 -0.48 -0.00    +0.011 C 
DOCKED: ATOM     17  C   UNL d   1      46.766 162.708 146.265 -0.10 +0.01    +0.216 C 
DOCKED: ATOM     18  C   UNL d   1      45.716 163.393 145.415 -0.33 +0.00    +0.096 C 
DOCKED: ENDROOT
DOCKED: TORSDOF 0
DOCKED: TER
DOCKED: ENDMDL
________________________________________________________________________________


	BEGINNING GENETIC ALGORITHM DOCKING 16 of 50
Run: 16 Seed: 411118842 670391098 [ Run 16 of 50 GA/GALS ]
Beginning GENETIC ALGORITHM (GA), with a maximum of 2500000 energy evaluations.

Final-Value: -4.765


	FINAL GENETIC ALGORITHM DOCKED STATE
	_______________________________________________


Detailed state:  trans 46.450 172.941 182.465 quatxyzw 0.876966 -0.416022 -0.053516 0.234504 center 0.000 -0.000 -0.000 ntor 0
State:	 46.450 172.941 182.465   0.902 -0.428 -0.055 152.875  

DOCKED: MODEL       16
DOCKED: USER    Run = 16
DOCKED: USER    DPF = E:/autodock-test/CID_5271984-5I6Z/5271984-5I6Z.dpf
DOCKED: USER  
DOCKED: USER    Estimated Free Energy of Binding    =   -4.76 kcal/mol  [=(1)+(2)+(3)-(4)]
DOCKED: USER    Estimated Inhibition Constant, Ki   =  321.72 uM (micromolar)  [Temperature = 298.15 K]
DOCKED: USER    
DOCKED: USER    (1) Final Intermolecular Energy     =   -4.76 kcal/mol
DOCKED: USER        vdW + Hbond + desolv Energy     =   -4.79 kcal/mol
DOCKED: USER        Electrostatic Energy            =   +0.02 kcal/mol
DOCKED: USER    (2) Final Total Internal Energy     =   +0.00 kcal/mol
DOCKED: USER    (3) Torsional Free Energy           =   +0.00 kcal/mol
DOCKED: USER    (4) Unbound System's Energy  [=(2)] =   +0.00 kcal/mol
DOCKED: USER    
DOCKED: USER    
DOCKED: USER    NEWDPF move CID_5271984.pdbqt
DOCKED: USER    NEWDPF about 0.000000 -0.000000 -0.000000
DOCKED: USER    NEWDPF tran0 46.450272 172.941299 182.465081
DOCKED: USER    NEWDPF quaternion0 0.876966 -0.416022 -0.053516 0.234504
DOCKED: USER    NEWDPF axisangle0 0.902121 -0.427956 -0.055052 152.875214
DOCKED: USER    NEWDPF quat0 0.902121 -0.427956 -0.055052 152.875214
DOCKED: USER  keepresnum = 1 
DOCKED: USER  
DOCKED: REMARK  0 active torsions:
DOCKED: REMARK  status: ('A' for Active; 'I' for Inactive)
DOCKED: USER                              x       y       z     vdW  Elec       q    Type
DOCKED: USER                           _______ _______ _______ _____ _____    ______ ____
DOCKED: ROOT
DOCKED: ATOM      1  O   UNL d   1      50.089 171.769 182.125 -0.77 -0.07    -0.276 OA
DOCKED: ATOM      2  N   UNL d   1      45.054 174.469 182.439 -0.03 -0.09    -0.299 N 
DOCKED: ATOM      3  N   UNL d   1      47.807 172.060 182.581 -0.10 -0.03    -0.298 N 
DOCKED: ATOM      4  C   UNL d   1      45.488 173.618 183.565 -0.21 +0.01    +0.066 C 
DOCKED: ATOM      5  C   UNL d   1      45.351 172.111 183.253 -0.18 +0.00    +0.027 C 
DOCKED: ATOM      6  C   UNL d   1      46.933 173.911 184.015 -0.38 +0.01    +0.024 C 
DOCKED: ATOM      7  C   UNL d   1      46.468 171.492 182.367 -0.21 +0.01    +0.081 C 
DOCKED: ATOM      8  C   UNL d   1      47.954 173.451 182.977 -0.31 +0.03    +0.113 C 
DOCKED: ATOM      9  C   UNL d   1      43.917 171.784 182.803 -0.17 +0.00    +0.008 C 
DOCKED: ATOM     10  C   UNL d   1      47.105 175.401 184.333 -0.59 +0.00    +0.008 C 
DOCKED: ATOM     11  C   UNL d   1      43.641 174.202 182.109 -0.09 +0.03    +0.085 C 
DOCKED: ATOM     12  C   UNL d   1      45.194 175.900 182.771 -0.22 +0.04    +0.085 C 
DOCKED: ATOM     13  C   UNL d   1      46.238 171.389 180.855 -0.11 +0.01    +0.023 C 
DOCKED: ATOM     14  C   UNL d   1      43.392 172.744 181.739 -0.08 +0.00    +0.016 C 
DOCKED: ATOM     15  C   UNL d   1      46.614 176.277 183.185 -0.35 +0.01    +0.016 C 
DOCKED: ATOM     16  C   UNL d   1      47.414 170.683 180.153 -0.28 +0.00    +0.011 C 
DOCKED: ATOM     17  C   UNL d   1      48.915 171.425 181.994 -0.30 +0.04    +0.216 C 
DOCKED: ATOM     18  C   UNL d   1      48.532 170.259 181.107 -0.42 +0.03    +0.096 C 
DOCKED: ENDROOT
DOCKED: TORSDOF 0
DOCKED: TER
DOCKED: ENDMDL
________________________________________________________________________________


	BEGINNING GENETIC ALGORITHM DOCKING 17 of 50
Run: 17 Seed: 97784262 155884263 [ Run 17 of 50 GA/GALS ]
Beginning GENETIC ALGORITHM (GA), with a maximum of 2500000 energy evaluations.

Final-Value: -5.187


	FINAL GENETIC ALGORITHM DOCKED STATE
	_______________________________________________


Detailed state:  trans 46.220 175.443 124.068 quatxyzw 0.595636 -0.801128 0.058097 -0.006044 center 0.000 -0.000 -0.000 ntor 0
State:	 46.220 175.443 124.068   0.596 -0.801  0.058 -179.307  

DOCKED: MODEL       17
DOCKED: USER    Run = 17
DOCKED: USER    DPF = E:/autodock-test/CID_5271984-5I6Z/5271984-5I6Z.dpf
DOCKED: USER  
DOCKED: USER    Estimated Free Energy of Binding    =   -5.19 kcal/mol  [=(1)+(2)+(3)-(4)]
DOCKED: USER    Estimated Inhibition Constant, Ki   =  157.83 uM (micromolar)  [Temperature = 298.15 K]
DOCKED: USER    
DOCKED: USER    (1) Final Intermolecular Energy     =   -5.19 kcal/mol
DOCKED: USER        vdW + Hbond + desolv Energy     =   -5.21 kcal/mol
DOCKED: USER        Electrostatic Energy            =   +0.02 kcal/mol
DOCKED: USER    (2) Final Total Internal Energy     =   +0.00 kcal/mol
DOCKED: USER    (3) Torsional Free Energy           =   +0.00 kcal/mol
DOCKED: USER    (4) Unbound System's Energy  [=(2)] =   +0.00 kcal/mol
DOCKED: USER    
DOCKED: USER    
DOCKED: USER    NEWDPF move CID_5271984.pdbqt
DOCKED: USER    NEWDPF about 0.000000 -0.000000 -0.000000
DOCKED: USER    NEWDPF tran0 46.220369 175.442679 124.068010
DOCKED: USER    NEWDPF quaternion0 0.595636 -0.801128 0.058097 -0.006044
DOCKED: USER    NEWDPF axisangle0 0.595647 -0.801143 0.058098 -179.307348
DOCKED: USER    NEWDPF quat0 0.595647 -0.801143 0.058098 -179.307348
DOCKED: USER  keepresnum = 1 
DOCKED: USER  
DOCKED: REMARK  0 active torsions:
DOCKED: REMARK  status: ('A' for Active; 'I' for Inactive)
DOCKED: USER                              x       y       z     vdW  Elec       q    Type
DOCKED: USER                           _______ _______ _______ _____ _____    ______ ____
DOCKED: ROOT
DOCKED: ATOM      1  O   UNL d   1      47.170 171.736 124.363 -0.12 +0.00    -0.276 OA
DOCKED: ATOM      2  N   UNL d   1      46.605 177.333 123.318 -0.08 -0.03    -0.299 N 
DOCKED: ATOM      3  N   UNL d   1      46.333 173.914 124.599 -0.13 -0.01    -0.298 N 
DOCKED: ATOM      4  C   UNL d   1      46.630 176.859 124.717 -0.26 +0.01    +0.066 C 
DOCKED: ATOM      5  C   UNL d   1      45.305 176.182 125.134 -0.44 +0.00    +0.027 C 
DOCKED: ATOM      6  C   UNL d   1      47.800 175.897 125.003 -0.22 +0.00    +0.024 C 
DOCKED: ATOM      7  C   UNL d   1      45.104 174.718 124.650 -0.39 +0.01    +0.081 C 
DOCKED: ATOM      8  C   UNL d   1      47.609 174.550 124.310 -0.18 +0.01    +0.113 C 
DOCKED: ATOM      9  C   UNL d   1      44.116 177.118 124.863 -0.59 +0.00    +0.008 C 
DOCKED: ATOM     10  C   UNL d   1      49.133 176.538 124.599 -0.33 +0.00    +0.008 C 
DOCKED: ATOM     11  C   UNL d   1      45.518 178.311 123.127 -0.35 +0.01    +0.085 C 
DOCKED: ATOM     12  C   UNL d   1      47.883 177.977 122.954 -0.26 +0.01    +0.085 C 
DOCKED: ATOM     13  C   UNL d   1      44.326 174.470 123.353 -0.39 +0.00    +0.023 C 
DOCKED: ATOM     14  C   UNL d   1      44.147 177.737 123.468 -0.54 +0.00    +0.016 C 
DOCKED: ATOM     15  C   UNL d   1      49.089 177.066 123.170 -0.21 +0.00    +0.016 C 
DOCKED: ATOM     16  C   UNL d   1      44.161 172.963 123.074 -0.20 +0.00    +0.011 C 
DOCKED: ATOM     17  C   UNL d   1      46.230 172.528 124.388 -0.18 -0.00    +0.216 C 
DOCKED: ATOM     18  C   UNL d   1      44.808 172.070 124.134 -0.33 +0.00    +0.096 C 
DOCKED: ENDROOT
DOCKED: TORSDOF 0
DOCKED: TER
DOCKED: ENDMDL
________________________________________________________________________________


	BEGINNING GENETIC ALGORITHM DOCKING 18 of 50
Run: 18 Seed: 710782031 1044135933 [ Run 18 of 50 GA/GALS ]
Beginning GENETIC ALGORITHM (GA), with a maximum of 2500000 energy evaluations.

Final-Value: -4.658


	FINAL GENETIC ALGORITHM DOCKED STATE
	_______________________________________________


Detailed state:  trans 19.899 177.838 146.492 quatxyzw -0.321771 -0.192372 0.578282 0.724601 center 0.000 -0.000 -0.000 ntor 0
State:	 19.899 177.838 146.492  -0.467 -0.279  0.839 87.129  

DOCKED: MODEL       18
DOCKED: USER    Run = 18
DOCKED: USER    DPF = E:/autodock-test/CID_5271984-5I6Z/5271984-5I6Z.dpf
DOCKED: USER  
DOCKED: USER    Estimated Free Energy of Binding    =   -4.66 kcal/mol  [=(1)+(2)+(3)-(4)]
DOCKED: USER    Estimated Inhibition Constant, Ki   =  385.37 uM (micromolar)  [Temperature = 298.15 K]
DOCKED: USER    
DOCKED: USER    (1) Final Intermolecular Energy     =   -4.66 kcal/mol
DOCKED: USER        vdW + Hbond + desolv Energy     =   -4.65 kcal/mol
DOCKED: USER        Electrostatic Energy            =   -0.00 kcal/mol
DOCKED: USER    (2) Final Total Internal Energy     =   +0.00 kcal/mol
DOCKED: USER    (3) Torsional Free Energy           =   +0.00 kcal/mol
DOCKED: USER    (4) Unbound System's Energy  [=(2)] =   +0.00 kcal/mol
DOCKED: USER    
DOCKED: USER    
DOCKED: USER    NEWDPF move CID_5271984.pdbqt
DOCKED: USER    NEWDPF about 0.000000 -0.000000 -0.000000
DOCKED: USER    NEWDPF tran0 19.898684 177.837500 146.491906
DOCKED: USER    NEWDPF quaternion0 -0.321771 -0.192372 0.578282 0.724601
DOCKED: USER    NEWDPF axisangle0 -0.466897 -0.279136 0.839101 87.128746
DOCKED: USER    NEWDPF quat0 -0.466897 -0.279136 0.839101 87.128746
DOCKED: USER  keepresnum = 1 
DOCKED: USER  
DOCKED: REMARK  0 active torsions:
DOCKED: REMARK  status: ('A' for Active; 'I' for Inactive)
DOCKED: USER                              x       y       z     vdW  Elec       q    Type
DOCKED: USER                           _______ _______ _______ _____ _____    ______ ____
DOCKED: ROOT
DOCKED: ATOM      1  O   UNL d   1      18.822 175.154 143.969 -0.12 -0.04    -0.276 OA
DOCKED: ATOM      2  N   UNL d   1      19.561 178.878 148.249 -0.18 -0.04    -0.299 N 
DOCKED: ATOM      3  N   UNL d   1      19.746 176.970 145.130 -0.11 -0.05    -0.298 N 
DOCKED: ATOM      4  C   UNL d   1      19.562 179.370 146.856 -0.11 +0.01    +0.066 C 
DOCKED: ATOM      5  C   UNL d   1      20.872 179.032 146.112 -0.38 +0.00    +0.027 C 
DOCKED: ATOM      6  C   UNL d   1      18.366 178.847 146.036 -0.26 +0.00    +0.024 C 
DOCKED: ATOM      7  C   UNL d   1      21.005 177.574 145.588 -0.32 +0.01    +0.081 C 
DOCKED: ATOM      8  C   UNL d   1      18.486 177.352 145.749 -0.12 +0.01    +0.113 C 
DOCKED: ATOM      9  C   UNL d   1      22.087 179.543 146.904 -0.49 +0.00    +0.008 C 
DOCKED: ATOM     10  C   UNL d   1      17.046 179.165 146.748 -0.27 +0.00    +0.008 C 
DOCKED: ATOM     11  C   UNL d   1      20.677 179.476 149.005 -0.17 +0.02    +0.085 C 
DOCKED: ATOM     12  C   UNL d   1      18.298 179.220 148.931 -0.35 +0.01    +0.085 C 
DOCKED: ATOM     13  C   UNL d   1      21.733 176.542 146.455 -0.35 +0.00    +0.023 C 
DOCKED: ATOM     14  C   UNL d   1      22.036 179.170 148.383 -0.54 +0.00    +0.016 C 
DOCKED: ATOM     15  C   UNL d   1      17.066 178.696 148.198 -0.24 +0.00    +0.016 C 
DOCKED: ATOM     16  C   UNL d   1      21.834 175.178 145.744 -0.36 +0.00    +0.011 C 
DOCKED: ATOM     17  C   UNL d   1      19.792 175.746 144.440 -0.20 +0.04    +0.216 C 
DOCKED: ATOM     18  C   UNL d   1      21.186 175.161 144.358 -0.08 +0.02    +0.096 C 
DOCKED: ENDROOT
DOCKED: TORSDOF 0
DOCKED: TER
DOCKED: ENDMDL
________________________________________________________________________________


	BEGINNING GENETIC ALGORITHM DOCKING 19 of 50
Run: 19 Seed: 1155839206 1805234908 [ Run 19 of 50 GA/GALS ]
Beginning GENETIC ALGORITHM (GA), with a maximum of 2500000 energy evaluations.

Final-Value: -4.990


	FINAL GENETIC ALGORITHM DOCKED STATE
	_______________________________________________


Detailed state:  trans 15.552 182.575 119.767 quatxyzw 0.389800 0.724749 -0.132184 0.552560 center 0.000 -0.000 -0.000 ntor 0
State:	 15.552 182.575 119.767   0.468  0.870 -0.159 112.914  

DOCKED: MODEL       19
DOCKED: USER    Run = 19
DOCKED: USER    DPF = E:/autodock-test/CID_5271984-5I6Z/5271984-5I6Z.dpf
DOCKED: USER  
DOCKED: USER    Estimated Free Energy of Binding    =   -4.99 kcal/mol  [=(1)+(2)+(3)-(4)]
DOCKED: USER    Estimated Inhibition Constant, Ki   =  220.10 uM (micromolar)  [Temperature = 298.15 K]
DOCKED: USER    
DOCKED: USER    (1) Final Intermolecular Energy     =   -4.99 kcal/mol
DOCKED: USER        vdW + Hbond + desolv Energy     =   -4.73 kcal/mol
DOCKED: USER        Electrostatic Energy            =   -0.26 kcal/mol
DOCKED: USER    (2) Final Total Internal Energy     =   +0.00 kcal/mol
DOCKED: USER    (3) Torsional Free Energy           =   +0.00 kcal/mol
DOCKED: USER    (4) Unbound System's Energy  [=(2)] =   +0.00 kcal/mol
DOCKED: USER    
DOCKED: USER    
DOCKED: USER    NEWDPF move CID_5271984.pdbqt
DOCKED: USER    NEWDPF about 0.000000 -0.000000 -0.000000
DOCKED: USER    NEWDPF tran0 15.552345 182.575315 119.767065
DOCKED: USER    NEWDPF quaternion0 0.389800 0.724749 -0.132184 0.552560
DOCKED: USER    NEWDPF axisangle0 0.467681 0.869553 -0.158594 112.914310
DOCKED: USER    NEWDPF quat0 0.467681 0.869553 -0.158594 112.914310
DOCKED: USER  keepresnum = 1 
DOCKED: USER  
DOCKED: REMARK  0 active torsions:
DOCKED: REMARK  status: ('A' for Active; 'I' for Inactive)
DOCKED: USER                              x       y       z     vdW  Elec       q    Type
DOCKED: USER                           _______ _______ _______ _____ _____    ______ ____
DOCKED: ROOT
DOCKED: ATOM      1  O   UNL d   1      14.319 183.630 123.244 -0.37 -0.35    -0.276 OA
DOCKED: ATOM      2  N   UNL d   1      15.296 181.464 118.040 -0.01 +0.02    -0.299 N 
DOCKED: ATOM      3  N   UNL d   1      15.513 183.143 121.286 -0.14 -0.08    -0.298 N 
DOCKED: ATOM      4  C   UNL d   1      16.344 181.355 119.076 -0.28 -0.00    +0.066 C 
DOCKED: ATOM      5  C   UNL d   1      17.071 182.695 119.323 -0.36 -0.00    +0.027 C 
DOCKED: ATOM      6  C   UNL d   1      15.806 180.818 120.417 -0.40 -0.00    +0.024 C 
DOCKED: ATOM      7  C   UNL d   1      16.319 183.729 120.205 -0.27 -0.00    +0.081 C 
DOCKED: ATOM      8  C   UNL d   1      14.904 181.833 121.113 -0.29 +0.02    +0.113 C 
DOCKED: ATOM      9  C   UNL d   1      17.623 183.257 118.002 -0.38 -0.00    +0.008 C 
DOCKED: ATOM     10  C   UNL d   1      15.075 179.486 120.208 -0.42 -0.00    +0.008 C 
DOCKED: ATOM     11  C   UNL d   1      15.884 181.902 116.760 -0.11 -0.01    +0.085 C 
DOCKED: ATOM     12  C   UNL d   1      14.624 180.168 117.827 -0.18 -0.01    +0.085 C 
DOCKED: ATOM     13  C   UNL d   1      15.471 184.807 119.520 -0.20 -0.00    +0.023 C 
DOCKED: ATOM     14  C   UNL d   1      16.597 183.245 116.872 -0.24 -0.01    +0.016 C 
DOCKED: ATOM     15  C   UNL d   1      14.026 179.591 119.107 -0.36 -0.00    +0.016 C 
DOCKED: ATOM     16  C   UNL d   1      14.865 185.784 120.546 -0.18 +0.00    +0.011 C 
DOCKED: ATOM     17  C   UNL d   1      14.974 183.991 122.269 -0.23 +0.14    +0.216 C 
DOCKED: ATOM     18  C   UNL d   1      15.233 185.458 121.995 -0.31 +0.04    +0.096 C 
DOCKED: ENDROOT
DOCKED: TORSDOF 0
DOCKED: TER
DOCKED: ENDMDL
________________________________________________________________________________


	BEGINNING GENETIC ALGORITHM DOCKING 20 of 50
Run: 20 Seed: 119106093 752429443 [ Run 20 of 50 GA/GALS ]
Beginning GENETIC ALGORITHM (GA), with a maximum of 2500000 energy evaluations.

Final-Value: -3.945


	FINAL GENETIC ALGORITHM DOCKED STATE
	_______________________________________________


Detailed state:  trans 57.063 177.937 175.864 quatxyzw -0.333080 0.818483 0.435056 -0.172827 center 0.000 -0.000 -0.000 ntor 0
State:	 57.063 177.937 175.864  -0.338  0.831  0.442 -160.096  

DOCKED: MODEL       20
DOCKED: USER    Run = 20
DOCKED: USER    DPF = E:/autodock-test/CID_5271984-5I6Z/5271984-5I6Z.dpf
DOCKED: USER  
DOCKED: USER    Estimated Free Energy of Binding    =   -3.95 kcal/mol  [=(1)+(2)+(3)-(4)]
DOCKED: USER    Estimated Inhibition Constant, Ki   =    1.28 mM (millimolar)  [Temperature = 298.15 K]
DOCKED: USER    
DOCKED: USER    (1) Final Intermolecular Energy     =   -3.95 kcal/mol
DOCKED: USER        vdW + Hbond + desolv Energy     =   -4.00 kcal/mol
DOCKED: USER        Electrostatic Energy            =   +0.06 kcal/mol
DOCKED: USER    (2) Final Total Internal Energy     =   +0.00 kcal/mol
DOCKED: USER    (3) Torsional Free Energy           =   +0.00 kcal/mol
DOCKED: USER    (4) Unbound System's Energy  [=(2)] =   +0.00 kcal/mol
DOCKED: USER    
DOCKED: USER    
DOCKED: USER    NEWDPF move CID_5271984.pdbqt
DOCKED: USER    NEWDPF about 0.000000 -0.000000 -0.000000
DOCKED: USER    NEWDPF tran0 57.062965 177.937489 175.864312
DOCKED: USER    NEWDPF quaternion0 -0.333080 0.818483 0.435056 -0.172827
DOCKED: USER    NEWDPF axisangle0 -0.338169 0.830988 0.441703 -160.095599
DOCKED: USER    NEWDPF quat0 -0.338169 0.830988 0.441703 -160.095599
DOCKED: USER  keepresnum = 1 
DOCKED: USER  
DOCKED: REMARK  0 active torsions:
DOCKED: REMARK  status: ('A' for Active; 'I' for Inactive)
DOCKED: USER                              x       y       z     vdW  Elec       q    Type
DOCKED: USER                           _______ _______ _______ _____ _____    ______ ____
DOCKED: ROOT
DOCKED: ATOM      1  O   UNL d   1      56.084 175.960 172.724 -0.37 -0.10    -0.276 OA
DOCKED: ATOM      2  N   UNL d   1      58.315 179.288 176.809 -0.02 -0.08    -0.299 N 
DOCKED: ATOM      3  N   UNL d   1      56.420 176.820 174.880 -0.11 -0.10    -0.298 N 
DOCKED: ATOM      4  C   UNL d   1      58.118 177.849 177.078 -0.26 +0.03    +0.066 C 
DOCKED: ATOM      5  C   UNL d   1      56.636 177.492 177.327 -0.35 +0.02    +0.027 C 
DOCKED: ATOM      6  C   UNL d   1      58.672 176.949 175.955 -0.27 +0.01    +0.024 C 
DOCKED: ATOM      7  C   UNL d   1      55.741 177.369 176.062 -0.25 +0.04    +0.081 C 
DOCKED: ATOM      8  C   UNL d   1      57.841 177.058 174.680 -0.19 +0.03    +0.113 C 
DOCKED: ATOM      9  C   UNL d   1      56.053 178.372 178.445 -0.36 +0.01    +0.008 C 
DOCKED: ATOM     10  C   UNL d   1      60.145 177.278 175.681 -0.20 +0.00    +0.008 C 
DOCKED: ATOM     11  C   UNL d   1      57.842 180.092 177.951 -0.16 +0.03    +0.085 C 
DOCKED: ATOM     12  C   UNL d   1      59.740 179.595 176.579 -0.08 +0.01    +0.085 C 
DOCKED: ATOM     13  C   UNL d   1      54.928 178.589 175.612 -0.31 +0.01    +0.023 C 
DOCKED: ATOM     14  C   UNL d   1      56.369 179.854 178.265 -0.29 +0.01    +0.016 C 
DOCKED: ATOM     15  C   UNL d   1      60.350 178.770 175.448 -0.08 +0.00    +0.016 C 
DOCKED: ATOM     16  C   UNL d   1      54.045 178.259 174.393 -0.34 +0.01    +0.011 C 
DOCKED: ATOM     17  C   UNL d   1      55.651 176.466 173.758 -0.19 +0.09    +0.216 C 
DOCKED: ATOM     18  C   UNL d   1      54.184 176.814 173.908 -0.17 +0.06    +0.096 C 
DOCKED: ENDROOT
DOCKED: TORSDOF 0
DOCKED: TER
DOCKED: ENDMDL
________________________________________________________________________________


	BEGINNING GENETIC ALGORITHM DOCKING 21 of 50
Run: 21 Seed: 1049766655 123636407 [ Run 21 of 50 GA/GALS ]
Beginning GENETIC ALGORITHM (GA), with a maximum of 2500000 energy evaluations.

Final-Value: -3.898


	FINAL GENETIC ALGORITHM DOCKED STATE
	_______________________________________________


Detailed state:  trans 8.897 187.175 133.673 quatxyzw 0.421017 0.248745 -0.477199 -0.730173 center 0.000 -0.000 -0.000 ntor 0
State:	  8.897 187.175 133.673   0.616  0.364 -0.698 -86.198  

DOCKED: MODEL       21
DOCKED: USER    Run = 21
DOCKED: USER    DPF = E:/autodock-test/CID_5271984-5I6Z/5271984-5I6Z.dpf
DOCKED: USER  
DOCKED: USER    Estimated Free Energy of Binding    =   -3.90 kcal/mol  [=(1)+(2)+(3)-(4)]
DOCKED: USER    Estimated Inhibition Constant, Ki   =    1.39 mM (millimolar)  [Temperature = 298.15 K]
DOCKED: USER    
DOCKED: USER    (1) Final Intermolecular Energy     =   -3.90 kcal/mol
DOCKED: USER        vdW + Hbond + desolv Energy     =   -3.85 kcal/mol
DOCKED: USER        Electrostatic Energy            =   -0.04 kcal/mol
DOCKED: USER    (2) Final Total Internal Energy     =   +0.00 kcal/mol
DOCKED: USER    (3) Torsional Free Energy           =   +0.00 kcal/mol
DOCKED: USER    (4) Unbound System's Energy  [=(2)] =   +0.00 kcal/mol
DOCKED: USER    
DOCKED: USER    
DOCKED: USER    NEWDPF move CID_5271984.pdbqt
DOCKED: USER    NEWDPF about 0.000000 -0.000000 -0.000000
DOCKED: USER    NEWDPF tran0 8.897470 187.174980 133.672739
DOCKED: USER    NEWDPF quaternion0 0.421017 0.248745 -0.477199 -0.730173
DOCKED: USER    NEWDPF axisangle0 0.616186 0.364054 -0.698412 -86.198259
DOCKED: USER    NEWDPF quat0 0.616186 0.364054 -0.698412 -86.198259
DOCKED: USER  keepresnum = 1 
DOCKED: USER  
DOCKED: REMARK  0 active torsions:
DOCKED: REMARK  status: ('A' for Active; 'I' for Inactive)
DOCKED: USER                              x       y       z     vdW  Elec       q    Type
DOCKED: USER                           _______ _______ _______ _____ _____    ______ ____
DOCKED: ROOT
DOCKED: ATOM      1  O   UNL d   1       8.475 185.083 130.483 -0.04 -0.06    -0.276 OA
DOCKED: ATOM      2  N   UNL d   1       8.256 187.689 135.572 -0.13 -0.05    -0.299 N 
DOCKED: ATOM      3  N   UNL d   1       8.997 186.661 132.137 -0.06 -0.02    -0.298 N 
DOCKED: ATOM      4  C   UNL d   1       8.289 188.507 134.343 -0.21 +0.00    +0.066 C 
DOCKED: ATOM      5  C   UNL d   1       9.693 188.548 133.699 -0.22 -0.00    +0.027 C 
DOCKED: ATOM      6  C   UNL d   1       7.264 188.046 133.288 -0.25 +0.00    +0.024 C 
DOCKED: ATOM      7  C   UNL d   1      10.101 187.299 132.869 -0.19 -0.01    +0.081 C 
DOCKED: ATOM      8  C   UNL d   1       7.646 186.701 132.676 -0.15 +0.02    +0.113 C 
DOCKED: ATOM      9  C   UNL d   1      10.741 189.008 134.727 -0.23 -0.00    +0.008 C 
DOCKED: ATOM     10  C   UNL d   1       5.856 187.993 133.895 -0.28 +0.00    +0.008 C 
DOCKED: ATOM     11  C   UNL d   1       9.196 188.227 136.573 -0.26 +0.01    +0.085 C 
DOCKED: ATOM     12  C   UNL d   1       6.903 187.674 136.162 -0.34 +0.02    +0.085 C 
DOCKED: ATOM     13  C   UNL d   1      10.914 186.193 133.550 -0.38 -0.00    +0.023 C 
DOCKED: ATOM     14  C   UNL d   1      10.632 188.274 136.061 -0.30 -0.00    +0.016 C 
DOCKED: ATOM     15  C   UNL d   1       5.835 187.185 135.187 -0.33 +0.00    +0.016 C 
DOCKED: ATOM     16  C   UNL d   1      11.291 185.077 132.556 -0.25 -0.00    +0.011 C 
DOCKED: ATOM     17  C   UNL d   1       9.295 185.667 131.190 -0.08 +0.03    +0.216 C 
DOCKED: ATOM     18  C   UNL d   1      10.768 185.317 131.138 -0.16 +0.01    +0.096 C 
DOCKED: ENDROOT
DOCKED: TORSDOF 0
DOCKED: TER
DOCKED: ENDMDL
________________________________________________________________________________


	BEGINNING GENETIC ALGORITHM DOCKING 22 of 50
Run: 22 Seed: 1417946059 791726955 [ Run 22 of 50 GA/GALS ]
Beginning GENETIC ALGORITHM (GA), with a maximum of 2500000 energy evaluations.

Final-Value: -4.740


	FINAL GENETIC ALGORITHM DOCKED STATE
	_______________________________________________


Detailed state:  trans 62.924 186.479 195.741 quatxyzw -0.474491 0.002694 0.815156 0.332222 center 0.000 -0.000 -0.000 ntor 0
State:	 62.924 186.479 195.741  -0.503  0.003  0.864 141.193  

DOCKED: MODEL       22
DOCKED: USER    Run = 22
DOCKED: USER    DPF = E:/autodock-test/CID_5271984-5I6Z/5271984-5I6Z.dpf
DOCKED: USER  
DOCKED: USER    Estimated Free Energy of Binding    =   -4.74 kcal/mol  [=(1)+(2)+(3)-(4)]
DOCKED: USER    Estimated Inhibition Constant, Ki   =  335.18 uM (micromolar)  [Temperature = 298.15 K]
DOCKED: USER    
DOCKED: USER    (1) Final Intermolecular Energy     =   -4.74 kcal/mol
DOCKED: USER        vdW + Hbond + desolv Energy     =   -4.69 kcal/mol
DOCKED: USER        Electrostatic Energy            =   -0.05 kcal/mol
DOCKED: USER    (2) Final Total Internal Energy     =   +0.00 kcal/mol
DOCKED: USER    (3) Torsional Free Energy           =   +0.00 kcal/mol
DOCKED: USER    (4) Unbound System's Energy  [=(2)] =   +0.00 kcal/mol
DOCKED: USER    
DOCKED: USER    
DOCKED: USER    NEWDPF move CID_5271984.pdbqt
DOCKED: USER    NEWDPF about 0.000000 -0.000000 -0.000000
DOCKED: USER    NEWDPF tran0 62.924225 186.479313 195.740788
DOCKED: USER    NEWDPF quaternion0 -0.474491 0.002694 0.815156 0.332222
DOCKED: USER    NEWDPF axisangle0 -0.503065 0.002856 0.864244 141.192602
DOCKED: USER    NEWDPF quat0 -0.503065 0.002856 0.864244 141.192602
DOCKED: USER  keepresnum = 1 
DOCKED: USER  
DOCKED: REMARK  0 active torsions:
DOCKED: REMARK  status: ('A' for Active; 'I' for Inactive)
DOCKED: USER                              x       y       z     vdW  Elec       q    Type
DOCKED: USER                           _______ _______ _______ _____ _____    ______ ____
DOCKED: ROOT
DOCKED: ATOM      1  O   UNL d   1      60.670 186.197 192.648 -0.71 -0.26    -0.276 OA
DOCKED: ATOM      2  N   UNL d   1      63.251 187.192 197.656 -0.11 -0.14    -0.299 N 
DOCKED: ATOM      3  N   UNL d   1      62.410 186.253 194.219 -0.16 -0.20    -0.298 N 
DOCKED: ATOM      4  C   UNL d   1      63.957 187.523 196.402 -0.12 +0.03    +0.066 C 
DOCKED: ATOM      5  C   UNL d   1      64.496 186.269 195.679 -0.16 +0.02    +0.027 C 
DOCKED: ATOM      6  C   UNL d   1      63.089 188.336 195.422 -0.13 +0.01    +0.024 C 
DOCKED: ATOM      7  C   UNL d   1      63.456 185.448 194.867 -0.27 +0.06    +0.081 C 
DOCKED: ATOM      8  C   UNL d   1      61.961 187.493 194.832 -0.25 +0.05    +0.113 C 
DOCKED: ATOM      9  C   UNL d   1      65.371 185.435 196.631 -0.10 +0.00    +0.008 C 
DOCKED: ATOM     10  C   UNL d   1      62.535 189.591 196.107 -0.13 +0.00    +0.008 C 
DOCKED: ATOM     11  C   UNL d   1      64.156 186.490 198.585 -0.18 +0.03    +0.085 C 
DOCKED: ATOM     12  C   UNL d   1      62.753 188.411 198.322 +0.02 +0.03    +0.085 C 
DOCKED: ATOM     13  C   UNL d   1      62.778 184.247 195.536 -0.37 +0.02    +0.023 C 
DOCKED: ATOM     14  C   UNL d   1      64.720 185.203 197.991 -0.16 +0.01    +0.016 C 
DOCKED: ATOM     15  C   UNL d   1      61.846 189.250 197.424 -0.24 +0.00    +0.016 C 
DOCKED: ATOM     16  C   UNL d   1      61.840 183.513 194.558 -0.59 +0.01    +0.011 C 
DOCKED: ATOM     17  C   UNL d   1      61.557 185.635 193.289 -0.41 +0.18    +0.216 C 
DOCKED: ATOM     18  C   UNL d   1      61.791 184.143 193.165 -0.61 +0.09    +0.096 C 
DOCKED: ENDROOT
DOCKED: TORSDOF 0
DOCKED: TER
DOCKED: ENDMDL
________________________________________________________________________________


	BEGINNING GENETIC ALGORITHM DOCKING 23 of 50
Run: 23 Seed: 2130336708 118842215 [ Run 23 of 50 GA/GALS ]
Beginning GENETIC ALGORITHM (GA), with a maximum of 2500000 energy evaluations.

Final-Value: -3.765


	FINAL GENETIC ALGORITHM DOCKED STATE
	_______________________________________________


Detailed state:  trans 26.666 165.387 128.478 quatxyzw -0.655807 0.158472 -0.727735 0.123313 center 0.000 -0.000 -0.000 ntor 0
State:	 26.666 165.387 128.478  -0.661  0.160 -0.733 165.833  

DOCKED: MODEL       23
DOCKED: USER    Run = 23
DOCKED: USER    DPF = E:/autodock-test/CID_5271984-5I6Z/5271984-5I6Z.dpf
DOCKED: USER  
DOCKED: USER    Estimated Free Energy of Binding    =   -3.77 kcal/mol  [=(1)+(2)+(3)-(4)]
DOCKED: USER    Estimated Inhibition Constant, Ki   =    1.74 mM (millimolar)  [Temperature = 298.15 K]
DOCKED: USER    
DOCKED: USER    (1) Final Intermolecular Energy     =   -3.77 kcal/mol
DOCKED: USER        vdW + Hbond + desolv Energy     =   -3.77 kcal/mol
DOCKED: USER        Electrostatic Energy            =   +0.00 kcal/mol
DOCKED: USER    (2) Final Total Internal Energy     =   +0.00 kcal/mol
DOCKED: USER    (3) Torsional Free Energy           =   +0.00 kcal/mol
DOCKED: USER    (4) Unbound System's Energy  [=(2)] =   +0.00 kcal/mol
DOCKED: USER    
DOCKED: USER    
DOCKED: USER    NEWDPF move CID_5271984.pdbqt
DOCKED: USER    NEWDPF about 0.000000 -0.000000 -0.000000
DOCKED: USER    NEWDPF tran0 26.666395 165.386739 128.477767
DOCKED: USER    NEWDPF quaternion0 -0.655807 0.158472 -0.727735 0.123313
DOCKED: USER    NEWDPF axisangle0 -0.660851 0.159691 -0.733332 165.833271
DOCKED: USER    NEWDPF quat0 -0.660851 0.159691 -0.733332 165.833271
DOCKED: USER  keepresnum = 1 
DOCKED: USER  
DOCKED: REMARK  0 active torsions:
DOCKED: REMARK  status: ('A' for Active; 'I' for Inactive)
DOCKED: USER                              x       y       z     vdW  Elec       q    Type
DOCKED: USER                           _______ _______ _______ _____ _____    ______ ____
DOCKED: ROOT
DOCKED: ATOM      1  O   UNL d   1      27.199 167.065 131.888 -0.33 -0.04    -0.276 OA
DOCKED: ATOM      2  N   UNL d   1      27.321 165.002 126.552 -0.02 -0.03    -0.299 N 
DOCKED: ATOM      3  N   UNL d   1      26.397 166.029 129.943 -0.18 -0.04    -0.298 N 
DOCKED: ATOM      4  C   UNL d   1      26.141 165.767 127.004 -0.19 +0.01    +0.066 C 
DOCKED: ATOM      5  C   UNL d   1      25.234 164.951 127.950 -0.16 +0.00    +0.027 C 
DOCKED: ATOM      6  C   UNL d   1      26.516 167.098 127.687 -0.30 +0.00    +0.024 C 
DOCKED: ATOM      7  C   UNL d   1      25.713 164.835 129.425 -0.23 +0.01    +0.081 C 
DOCKED: ATOM      8  C   UNL d   1      27.173 166.871 129.046 -0.31 +0.01    +0.113 C 
DOCKED: ATOM      9  C   UNL d   1      24.840 163.616 127.296 -0.16 +0.00    +0.008 C 
DOCKED: ATOM     10  C   UNL d   1      27.419 167.935 126.773 -0.35 +0.00    +0.008 C 
DOCKED: ATOM     11  C   UNL d   1      26.899 163.784 125.835 -0.03 +0.01    +0.085 C 
DOCKED: ATOM     12  C   UNL d   1      28.163 165.809 125.648 -0.09 +0.01    +0.085 C 
DOCKED: ATOM     13  C   UNL d   1      26.529 163.607 129.842 -0.15 +0.00    +0.023 C 
DOCKED: ATOM     14  C   UNL d   1      26.028 162.872 126.692 -0.04 +0.00    +0.016 C 
DOCKED: ATOM     15  C   UNL d   1      28.611 167.128 126.274 -0.21 +0.00    +0.016 C 
DOCKED: ATOM     16  C   UNL d   1      26.847 163.628 131.350 -0.26 +0.00    +0.011 C 
DOCKED: ATOM     17  C   UNL d   1      26.671 166.110 131.319 -0.38 +0.03    +0.216 C 
DOCKED: ATOM     18  C   UNL d   1      26.292 164.855 132.077 -0.38 +0.02    +0.096 C 
DOCKED: ENDROOT
DOCKED: TORSDOF 0
DOCKED: TER
DOCKED: ENDMDL
________________________________________________________________________________


	BEGINNING GENETIC ALGORITHM DOCKING 24 of 50
Run: 24 Seed: 1886629251 952186100 [ Run 24 of 50 GA/GALS ]
Beginning GENETIC ALGORITHM (GA), with a maximum of 2500000 energy evaluations.

Final-Value: -4.515


	FINAL GENETIC ALGORITHM DOCKED STATE
	_______________________________________________


Detailed state:  trans 16.890 176.047 142.859 quatxyzw 0.374407 -0.054503 -0.335888 -0.862571 center 0.000 -0.000 -0.000 ntor 0
State:	 16.890 176.047 142.859   0.740 -0.108 -0.664 -60.787  

DOCKED: MODEL       24
DOCKED: USER    Run = 24
DOCKED: USER    DPF = E:/autodock-test/CID_5271984-5I6Z/5271984-5I6Z.dpf
DOCKED: USER  
DOCKED: USER    Estimated Free Energy of Binding    =   -4.52 kcal/mol  [=(1)+(2)+(3)-(4)]
DOCKED: USER    Estimated Inhibition Constant, Ki   =  490.21 uM (micromolar)  [Temperature = 298.15 K]
DOCKED: USER    
DOCKED: USER    (1) Final Intermolecular Energy     =   -4.52 kcal/mol
DOCKED: USER        vdW + Hbond + desolv Energy     =   -4.52 kcal/mol
DOCKED: USER        Electrostatic Energy            =   +0.01 kcal/mol
DOCKED: USER    (2) Final Total Internal Energy     =   +0.00 kcal/mol
DOCKED: USER    (3) Torsional Free Energy           =   +0.00 kcal/mol
DOCKED: USER    (4) Unbound System's Energy  [=(2)] =   +0.00 kcal/mol
DOCKED: USER    
DOCKED: USER    
DOCKED: USER    NEWDPF move CID_5271984.pdbqt
DOCKED: USER    NEWDPF about 0.000000 -0.000000 -0.000000
DOCKED: USER    NEWDPF tran0 16.890343 176.047265 142.859180
DOCKED: USER    NEWDPF quaternion0 0.374407 -0.054503 -0.335888 -0.862571
DOCKED: USER    NEWDPF axisangle0 0.740027 -0.107726 -0.663894 -60.787103
DOCKED: USER    NEWDPF quat0 0.740027 -0.107726 -0.663894 -60.787103
DOCKED: USER  keepresnum = 1 
DOCKED: USER  
DOCKED: REMARK  0 active torsions:
DOCKED: REMARK  status: ('A' for Active; 'I' for Inactive)
DOCKED: USER                              x       y       z     vdW  Elec       q    Type
DOCKED: USER                           _______ _______ _______ _____ _____    ______ ____
DOCKED: ROOT
DOCKED: ATOM      1  O   UNL d   1      18.297 172.949 141.085 -0.03 -0.04    -0.276 OA
DOCKED: ATOM      2  N   UNL d   1      15.299 177.035 143.742 -0.07 -0.05    -0.299 N 
DOCKED: ATOM      3  N   UNL d   1      17.828 175.071 141.966 -0.19 -0.05    -0.298 N 
DOCKED: ATOM      4  C   UNL d   1      16.040 177.369 142.508 -0.29 +0.01    +0.066 C 
DOCKED: ATOM      5  C   UNL d   1      17.562 177.481 142.745 -0.26 +0.01    +0.027 C 
DOCKED: ATOM      6  C   UNL d   1      15.779 176.370 141.363 -0.33 +0.01    +0.024 C 
DOCKED: ATOM      7  C   UNL d   1      18.340 176.138 142.837 -0.29 +0.02    +0.081 C 
DOCKED: ATOM      8  C   UNL d   1      16.411 175.009 141.645 -0.23 +0.02    +0.113 C 
DOCKED: ATOM      9  C   UNL d   1      17.856 178.474 143.881 -0.33 +0.00    +0.008 C 
DOCKED: ATOM     10  C   UNL d   1      14.275 176.233 141.101 -0.42 +0.00    +0.008 C 
DOCKED: ATOM     11  C   UNL d   1      15.522 178.068 144.770 -0.21 +0.02    +0.085 C 
DOCKED: ATOM     12  C   UNL d   1      13.850 176.939 143.481 -0.19 +0.01    +0.085 C 
DOCKED: ATOM     13  C   UNL d   1      18.601 175.530 144.220 -0.20 +0.00    +0.023 C 
DOCKED: ATOM     14  C   UNL d   1      16.997 178.238 145.120 -0.23 +0.00    +0.016 C 
DOCKED: ATOM     15  C   UNL d   1      13.509 175.932 142.385 -0.26 +0.00    +0.016 C 
DOCKED: ATOM     16  C   UNL d   1      19.448 174.247 144.120 -0.28 +0.00    +0.011 C 
DOCKED: ATOM     17  C   UNL d   1      18.587 173.898 141.811 -0.30 +0.04    +0.216 C 
DOCKED: ATOM     18  C   UNL d   1      19.824 173.870 142.686 -0.41 +0.01    +0.096 C 
DOCKED: ENDROOT
DOCKED: TORSDOF 0
DOCKED: TER
DOCKED: ENDMDL
________________________________________________________________________________


	BEGINNING GENETIC ALGORITHM DOCKING 25 of 50
Run: 25 Seed: 1127038874 210159201 [ Run 25 of 50 GA/GALS ]
Beginning GENETIC ALGORITHM (GA), with a maximum of 2500000 energy evaluations.

Final-Value: -4.338


	FINAL GENETIC ALGORITHM DOCKED STATE
	_______________________________________________


Detailed state:  trans 13.695 178.391 203.037 quatxyzw -0.331976 0.014178 -0.476564 -0.813928 center 0.000 -0.000 -0.000 ntor 0
State:	 13.695 178.391 203.037  -0.571  0.024 -0.820 -71.037  

DOCKED: MODEL       25
DOCKED: USER    Run = 25
DOCKED: USER    DPF = E:/autodock-test/CID_5271984-5I6Z/5271984-5I6Z.dpf
DOCKED: USER  
DOCKED: USER    Estimated Free Energy of Binding    =   -4.34 kcal/mol  [=(1)+(2)+(3)-(4)]
DOCKED: USER    Estimated Inhibition Constant, Ki   =  660.98 uM (micromolar)  [Temperature = 298.15 K]
DOCKED: USER    
DOCKED: USER    (1) Final Intermolecular Energy     =   -4.34 kcal/mol
DOCKED: USER        vdW + Hbond + desolv Energy     =   -4.29 kcal/mol
DOCKED: USER        Electrostatic Energy            =   -0.05 kcal/mol
DOCKED: USER    (2) Final Total Internal Energy     =   +0.00 kcal/mol
DOCKED: USER    (3) Torsional Free Energy           =   +0.00 kcal/mol
DOCKED: USER    (4) Unbound System's Energy  [=(2)] =   +0.00 kcal/mol
DOCKED: USER    
DOCKED: USER    
DOCKED: USER    NEWDPF move CID_5271984.pdbqt
DOCKED: USER    NEWDPF about 0.000000 -0.000000 -0.000000
DOCKED: USER    NEWDPF tran0 13.695000 178.390804 203.037025
DOCKED: USER    NEWDPF quaternion0 -0.331976 0.014178 -0.476564 -0.813928
DOCKED: USER    NEWDPF axisangle0 -0.571420 0.024405 -0.820295 -71.037050
DOCKED: USER    NEWDPF quat0 -0.571420 0.024405 -0.820295 -71.037050
DOCKED: USER  keepresnum = 1 
DOCKED: USER  
DOCKED: REMARK  0 active torsions:
DOCKED: REMARK  status: ('A' for Active; 'I' for Inactive)
DOCKED: USER                              x       y       z     vdW  Elec       q    Type
DOCKED: USER                           _______ _______ _______ _____ _____    ______ ____
DOCKED: ROOT
DOCKED: ATOM      1  O   UNL d   1      14.010 175.239 205.204 -0.21 -0.10    -0.276 OA
DOCKED: ATOM      2  N   UNL d   1      12.993 180.321 202.779 -0.04 -0.05    -0.299 N 
DOCKED: ATOM      3  N   UNL d   1      13.921 176.855 203.507 -0.16 -0.07    -0.298 N 
DOCKED: ATOM      4  C   UNL d   1      12.628 179.088 202.052 -0.33 +0.01    +0.066 C 
DOCKED: ATOM      5  C   UNL d   1      13.859 178.367 201.459 -0.54 +0.01    +0.027 C 
DOCKED: ATOM      6  C   UNL d   1      11.831 178.094 202.920 -0.30 +0.00    +0.024 C 
DOCKED: ATOM      7  C   UNL d   1      14.701 177.520 202.453 -0.38 +0.01    +0.081 C 
DOCKED: ATOM      8  C   UNL d   1      12.700 177.468 204.007 -0.18 +0.02    +0.113 C 
DOCKED: ATOM      9  C   UNL d   1      14.676 179.332 200.583 -0.57 +0.00    +0.008 C 
DOCKED: ATOM     10  C   UNL d   1      10.601 178.778 203.528 -0.16 +0.00    +0.008 C 
DOCKED: ATOM     11  C   UNL d   1      13.679 181.265 201.877 -0.08 +0.02    +0.085 C 
DOCKED: ATOM     12  C   UNL d   1      11.796 180.986 203.330 -0.08 +0.01    +0.085 C 
DOCKED: ATOM     13  C   UNL d   1      15.928 178.160 203.112 -0.22 +0.00    +0.023 C 
DOCKED: ATOM     14  C   UNL d   1      14.942 180.673 201.261 -0.38 +0.00    +0.016 C 
DOCKED: ATOM     15  C   UNL d   1      10.976 180.074 204.239 -0.05 +0.00    +0.016 C 
DOCKED: ATOM     16  C   UNL d   1      16.680 177.152 204.003 -0.25 -0.00    +0.011 C 
DOCKED: ATOM     17  C   UNL d   1      14.553 175.897 204.318 -0.09 +0.06    +0.216 C 
DOCKED: ATOM     18  C   UNL d   1      16.036 175.764 204.036 -0.26 +0.01    +0.096 C 
DOCKED: ENDROOT
DOCKED: TORSDOF 0
DOCKED: TER
DOCKED: ENDMDL
________________________________________________________________________________


	BEGINNING GENETIC ALGORITHM DOCKING 26 of 50
Run: 26 Seed: 240351847 185314820 [ Run 26 of 50 GA/GALS ]
Beginning GENETIC ALGORITHM (GA), with a maximum of 2500000 energy evaluations.

Final-Value: -5.716


	FINAL GENETIC ALGORITHM DOCKED STATE
	_______________________________________________


Detailed state:  trans 9.047 151.617 185.575 quatxyzw -0.320441 -0.089212 -0.926714 -0.174817 center 0.000 -0.000 -0.000 ntor 0
State:	  9.047 151.617 185.575  -0.325 -0.091 -0.941 -159.864  

DOCKED: MODEL       26
DOCKED: USER    Run = 26
DOCKED: USER    DPF = E:/autodock-test/CID_5271984-5I6Z/5271984-5I6Z.dpf
DOCKED: USER  
DOCKED: USER    Estimated Free Energy of Binding    =   -5.72 kcal/mol  [=(1)+(2)+(3)-(4)]
DOCKED: USER    Estimated Inhibition Constant, Ki   =   64.56 uM (micromolar)  [Temperature = 298.15 K]
DOCKED: USER    
DOCKED: USER    (1) Final Intermolecular Energy     =   -5.72 kcal/mol
DOCKED: USER        vdW + Hbond + desolv Energy     =   -5.66 kcal/mol
DOCKED: USER        Electrostatic Energy            =   -0.06 kcal/mol
DOCKED: USER    (2) Final Total Internal Energy     =   +0.00 kcal/mol
DOCKED: USER    (3) Torsional Free Energy           =   +0.00 kcal/mol
DOCKED: USER    (4) Unbound System's Energy  [=(2)] =   +0.00 kcal/mol
DOCKED: USER    
DOCKED: USER    
DOCKED: USER    NEWDPF move CID_5271984.pdbqt
DOCKED: USER    NEWDPF about 0.000000 -0.000000 -0.000000
DOCKED: USER    NEWDPF tran0 9.047152 151.616867 185.575230
DOCKED: USER    NEWDPF quaternion0 -0.320441 -0.089212 -0.926714 -0.174817
DOCKED: USER    NEWDPF axisangle0 -0.325452 -0.090607 -0.941207 -159.864018
DOCKED: USER    NEWDPF quat0 -0.325452 -0.090607 -0.941207 -159.864018
DOCKED: USER  keepresnum = 1 
DOCKED: USER  
DOCKED: REMARK  0 active torsions:
DOCKED: REMARK  status: ('A' for Active; 'I' for Inactive)
DOCKED: USER                              x       y       z     vdW  Elec       q    Type
DOCKED: USER                           _______ _______ _______ _____ _____    ______ ____
DOCKED: ROOT
DOCKED: ATOM      1  O   UNL d   1       5.959 152.610 187.626 -0.75 +0.05    -0.276 OA
DOCKED: ATOM      2  N   UNL d   1      10.909 152.089 184.804 -0.10 +0.07    -0.299 N 
DOCKED: ATOM      3  N   UNL d   1       7.541 151.665 186.175 -0.16 +0.13    -0.298 N 
DOCKED: ATOM      4  C   UNL d   1       9.641 151.825 184.093 -0.21 -0.03    +0.066 C 
DOCKED: ATOM      5  C   UNL d   1       9.018 150.467 184.482 -0.17 -0.01    +0.027 C 
DOCKED: ATOM      6  C   UNL d   1       8.595 152.939 184.301 -0.33 -0.01    +0.024 C 
DOCKED: ATOM      7  C   UNL d   1       8.256 150.427 185.836 -0.21 -0.05    +0.081 C 
DOCKED: ATOM      8  C   UNL d   1       8.056 152.950 185.729 -0.35 -0.03    +0.113 C 
DOCKED: ATOM      9  C   UNL d   1      10.037 149.332 184.283 -0.16 -0.00    +0.008 C 
DOCKED: ATOM     10  C   UNL d   1       9.182 154.304 183.925 -0.44 -0.00    +0.008 C 
DOCKED: ATOM     11  C   UNL d   1      11.896 151.036 184.501 -0.28 -0.01    +0.085 C 
DOCKED: ATOM     12  C   UNL d   1      11.479 153.391 184.407 -0.43 -0.02    +0.085 C 
DOCKED: ATOM     13  C   UNL d   1       9.004 149.958 187.090 -0.28 -0.01    +0.023 C 
DOCKED: ATOM     14  C   UNL d   1      11.403 149.644 184.886 -0.21 -0.00    +0.016 C 
DOCKED: ATOM     15  C   UNL d   1      10.513 154.553 184.626 -0.46 -0.01    +0.016 C 
DOCKED: ATOM     16  C   UNL d   1       8.072 149.911 188.317 -0.36 -0.00    +0.011 C 
DOCKED: ATOM     17  C   UNL d   1       6.649 151.659 187.261 -0.39 -0.08    +0.216 C 
DOCKED: ATOM     18  C   UNL d   1       6.637 150.344 188.013 -0.36 -0.05    +0.096 C 
DOCKED: ENDROOT
DOCKED: TORSDOF 0
DOCKED: TER
DOCKED: ENDMDL
________________________________________________________________________________


	BEGINNING GENETIC ALGORITHM DOCKING 27 of 50
Run: 27 Seed: 1520164168 748320877 [ Run 27 of 50 GA/GALS ]
Beginning GENETIC ALGORITHM (GA), with a maximum of 2500000 energy evaluations.

Final-Value: -5.204


	FINAL GENETIC ALGORITHM DOCKED STATE
	_______________________________________________


Detailed state:  trans 50.365 176.628 204.822 quatxyzw 0.570699 0.044289 -0.243795 -0.782883 center 0.000 -0.000 -0.000 ntor 0
State:	 50.365 176.628 204.822   0.917  0.071 -0.392 -76.949  

DOCKED: MODEL       27
DOCKED: USER    Run = 27
DOCKED: USER    DPF = E:/autodock-test/CID_5271984-5I6Z/5271984-5I6Z.dpf
DOCKED: USER  
DOCKED: USER    Estimated Free Energy of Binding    =   -5.20 kcal/mol  [=(1)+(2)+(3)-(4)]
DOCKED: USER    Estimated Inhibition Constant, Ki   =  153.29 uM (micromolar)  [Temperature = 298.15 K]
DOCKED: USER    
DOCKED: USER    (1) Final Intermolecular Energy     =   -5.20 kcal/mol
DOCKED: USER        vdW + Hbond + desolv Energy     =   -5.11 kcal/mol
DOCKED: USER        Electrostatic Energy            =   -0.09 kcal/mol
DOCKED: USER    (2) Final Total Internal Energy     =   +0.00 kcal/mol
DOCKED: USER    (3) Torsional Free Energy           =   +0.00 kcal/mol
DOCKED: USER    (4) Unbound System's Energy  [=(2)] =   +0.00 kcal/mol
DOCKED: USER    
DOCKED: USER    
DOCKED: USER    NEWDPF move CID_5271984.pdbqt
DOCKED: USER    NEWDPF about 0.000000 -0.000000 -0.000000
DOCKED: USER    NEWDPF tran0 50.364546 176.628414 204.822353
DOCKED: USER    NEWDPF quaternion0 0.570699 0.044289 -0.243795 -0.782883
DOCKED: USER    NEWDPF axisangle0 0.917272 0.071184 -0.391847 -76.949427
DOCKED: USER    NEWDPF quat0 0.917272 0.071184 -0.391847 -76.949427
DOCKED: USER  keepresnum = 1 
DOCKED: USER  
DOCKED: REMARK  0 active torsions:
DOCKED: REMARK  status: ('A' for Active; 'I' for Inactive)
DOCKED: USER                              x       y       z     vdW  Elec       q    Type
DOCKED: USER                           _______ _______ _______ _____ _____    ______ ____
DOCKED: ROOT
DOCKED: ATOM      1  O   UNL d   1      52.358 174.962 201.998 -0.82 -0.21    -0.276 OA
DOCKED: ATOM      2  N   UNL d   1      48.613 176.807 205.911 +0.00 -0.11    -0.299 N 
DOCKED: ATOM      3  N   UNL d   1      51.474 176.344 203.674 -0.20 -0.15    -0.298 N 
DOCKED: ATOM      4  C   UNL d   1      49.260 177.785 205.013 -0.24 +0.02    +0.066 C 
DOCKED: ATOM      5  C   UNL d   1      50.730 178.060 205.402 -0.30 +0.01    +0.027 C 
DOCKED: ATOM      6  C   UNL d   1      49.200 177.369 203.530 -0.44 +0.01    +0.024 C 
DOCKED: ATOM      7  C   UNL d   1      51.765 176.987 204.964 -0.07 +0.04    +0.081 C 
DOCKED: ATOM      8  C   UNL d   1      50.097 176.168 203.241 -0.42 +0.04    +0.113 C 
DOCKED: ATOM      9  C   UNL d   1      50.825 178.481 206.878 -0.27 +0.00    +0.008 C 
DOCKED: ATOM     10  C   UNL d   1      47.752 177.087 203.110 -0.44 +0.00    +0.008 C 
DOCKED: ATOM     11  C   UNL d   1      48.629 177.297 207.301 -0.04 +0.03    +0.085 C 
DOCKED: ATOM     12  C   UNL d   1      47.212 176.570 205.514 -0.11 +0.04    +0.085 C 
DOCKED: ATOM     13  C   UNL d   1      52.155 175.888 205.959 -0.22 +0.01    +0.023 C 
DOCKED: ATOM     14  C   UNL d   1      50.041 177.564 207.812 -0.10 +0.01    +0.016 C 
DOCKED: ATOM     15  C   UNL d   1      47.074 176.111 204.065 -0.30 +0.01    +0.016 C 
DOCKED: ATOM     16  C   UNL d   1      53.245 174.965 205.380 -0.38 +0.00    +0.011 C 
DOCKED: ATOM     17  C   UNL d   1      52.455 175.525 203.087 -0.37 +0.11    +0.216 C 
DOCKED: ATOM     18  C   UNL d   1      53.678 175.341 203.962 -0.39 +0.04    +0.096 C 
DOCKED: ENDROOT
DOCKED: TORSDOF 0
DOCKED: TER
DOCKED: ENDMDL
________________________________________________________________________________


	BEGINNING GENETIC ALGORITHM DOCKING 28 of 50
Run: 28 Seed: 285050072 1231579200 [ Run 28 of 50 GA/GALS ]
Beginning GENETIC ALGORITHM (GA), with a maximum of 2500000 energy evaluations.

Final-Value: -3.870


	FINAL GENETIC ALGORITHM DOCKED STATE
	_______________________________________________


Detailed state:  trans 9.472 169.733 122.083 quatxyzw 0.751229 -0.488089 0.388348 -0.215893 center 0.000 -0.000 -0.000 ntor 0
State:	  9.472 169.733 122.083   0.769 -0.500  0.398 -155.064  

DOCKED: MODEL       28
DOCKED: USER    Run = 28
DOCKED: USER    DPF = E:/autodock-test/CID_5271984-5I6Z/5271984-5I6Z.dpf
DOCKED: USER  
DOCKED: USER    Estimated Free Energy of Binding    =   -3.87 kcal/mol  [=(1)+(2)+(3)-(4)]
DOCKED: USER    Estimated Inhibition Constant, Ki   =    1.46 mM (millimolar)  [Temperature = 298.15 K]
DOCKED: USER    
DOCKED: USER    (1) Final Intermolecular Energy     =   -3.87 kcal/mol
DOCKED: USER        vdW + Hbond + desolv Energy     =   -3.69 kcal/mol
DOCKED: USER        Electrostatic Energy            =   -0.18 kcal/mol
DOCKED: USER    (2) Final Total Internal Energy     =   +0.00 kcal/mol
DOCKED: USER    (3) Torsional Free Energy           =   +0.00 kcal/mol
DOCKED: USER    (4) Unbound System's Energy  [=(2)] =   +0.00 kcal/mol
DOCKED: USER    
DOCKED: USER    
DOCKED: USER    NEWDPF move CID_5271984.pdbqt
DOCKED: USER    NEWDPF about 0.000000 -0.000000 -0.000000
DOCKED: USER    NEWDPF tran0 9.472436 169.732961 122.083440
DOCKED: USER    NEWDPF quaternion0 0.751229 -0.488089 0.388348 -0.215893
DOCKED: USER    NEWDPF axisangle0 0.769373 -0.499878 0.397727 -155.064120
DOCKED: USER    NEWDPF quat0 0.769373 -0.499878 0.397727 -155.064120
DOCKED: USER  keepresnum = 1 
DOCKED: USER  
DOCKED: REMARK  0 active torsions:
DOCKED: REMARK  status: ('A' for Active; 'I' for Inactive)
DOCKED: USER                              x       y       z     vdW  Elec       q    Type
DOCKED: USER                           _______ _______ _______ _____ _____    ______ ____
DOCKED: ROOT
DOCKED: ATOM      1  O   UNL d   1      12.039 168.635 124.717 -0.73 -0.25    -0.276 OA
DOCKED: ATOM      2  N   UNL d   1       9.040 170.343 120.153 -0.04 +0.01    -0.299 N 
DOCKED: ATOM      3  N   UNL d   1      10.190 169.414 123.503 -0.10 -0.04    -0.298 N 
DOCKED: ATOM      4  C   UNL d   1       8.914 171.090 121.421 -0.13 -0.01    +0.066 C 
DOCKED: ATOM      5  C   UNL d   1       8.057 170.342 122.466 -0.06 -0.00    +0.027 C 
DOCKED: ATOM      6  C   UNL d   1      10.278 171.443 122.046 -0.30 -0.01    +0.024 C 
DOCKED: ATOM      7  C   UNL d   1       8.764 169.186 123.228 -0.08 +0.01    +0.081 C 
DOCKED: ATOM      8  C   UNL d   1      10.992 170.205 122.583 -0.26 -0.02    +0.113 C 
DOCKED: ATOM      9  C   UNL d   1       6.686 169.977 121.873 -0.01 +0.00    +0.008 C 
DOCKED: ATOM     10  C   UNL d   1      11.157 172.188 121.034 -0.40 -0.01    +0.008 C 
DOCKED: ATOM     11  C   UNL d   1       7.710 170.108 119.562 -0.04 +0.00    +0.085 C 
DOCKED: ATOM     12  C   UNL d   1       9.861 171.086 119.178 -0.22 -0.01    +0.085 C 
DOCKED: ATOM     13  C   UNL d   1       8.610 167.754 122.704 -0.13 +0.00    +0.023 C 
DOCKED: ATOM     14  C   UNL d   1       6.784 169.332 120.493 -0.02 +0.00    +0.016 C 
DOCKED: ATOM     15  C   UNL d   1      11.248 171.434 119.712 -0.45 -0.01    +0.016 C 
DOCKED: ATOM     16  C   UNL d   1       9.312 166.738 123.627 -0.26 +0.00    +0.011 C 
DOCKED: ATOM     17  C   UNL d   1      10.862 168.537 124.371 -0.22 +0.11    +0.216 C 
DOCKED: ATOM     18  C   UNL d   1      10.001 167.379 124.833 -0.25 +0.04    +0.096 C 
DOCKED: ENDROOT
DOCKED: TORSDOF 0
DOCKED: TER
DOCKED: ENDMDL
________________________________________________________________________________


	BEGINNING GENETIC ALGORITHM DOCKING 29 of 50
Run: 29 Seed: 1507418823 1291667847 [ Run 29 of 50 GA/GALS ]
Beginning GENETIC ALGORITHM (GA), with a maximum of 2500000 energy evaluations.

Final-Value: -4.847


	FINAL GENETIC ALGORITHM DOCKED STATE
	_______________________________________________


Detailed state:  trans 17.060 166.439 139.457 quatxyzw 0.072474 0.280982 0.057633 0.955235 center 0.000 -0.000 -0.000 ntor 0
State:	 17.060 166.439 139.457   0.245  0.950  0.195 34.417  

DOCKED: MODEL       29
DOCKED: USER    Run = 29
DOCKED: USER    DPF = E:/autodock-test/CID_5271984-5I6Z/5271984-5I6Z.dpf
DOCKED: USER  
DOCKED: USER    Estimated Free Energy of Binding    =   -4.85 kcal/mol  [=(1)+(2)+(3)-(4)]
DOCKED: USER    Estimated Inhibition Constant, Ki   =  279.95 uM (micromolar)  [Temperature = 298.15 K]
DOCKED: USER    
DOCKED: USER    (1) Final Intermolecular Energy     =   -4.85 kcal/mol
DOCKED: USER        vdW + Hbond + desolv Energy     =   -4.90 kcal/mol
DOCKED: USER        Electrostatic Energy            =   +0.05 kcal/mol
DOCKED: USER    (2) Final Total Internal Energy     =   +0.00 kcal/mol
DOCKED: USER    (3) Torsional Free Energy           =   +0.00 kcal/mol
DOCKED: USER    (4) Unbound System's Energy  [=(2)] =   +0.00 kcal/mol
DOCKED: USER    
DOCKED: USER    
DOCKED: USER    NEWDPF move CID_5271984.pdbqt
DOCKED: USER    NEWDPF about 0.000000 -0.000000 -0.000000
DOCKED: USER    NEWDPF tran0 17.060253 166.439108 139.456540
DOCKED: USER    NEWDPF quaternion0 0.072474 0.280982 0.057633 0.955235
DOCKED: USER    NEWDPF axisangle0 0.244971 0.949757 0.194809 34.416624
DOCKED: USER    NEWDPF quat0 0.244971 0.949757 0.194809 34.416624
DOCKED: USER  keepresnum = 1 
DOCKED: USER  
DOCKED: REMARK  0 active torsions:
DOCKED: REMARK  status: ('A' for Active; 'I' for Inactive)
DOCKED: USER                              x       y       z     vdW  Elec       q    Type
DOCKED: USER                           _______ _______ _______ _____ _____    ______ ____
DOCKED: ROOT
DOCKED: ATOM      1  O   UNL d   1      19.432 164.284 141.568 -0.17 -0.01    -0.276 OA
DOCKED: ATOM      2  N   UNL d   1      15.141 166.904 138.836 -0.07 -0.06    -0.299 N 
DOCKED: ATOM      3  N   UNL d   1      18.391 165.698 140.013 -0.13 -0.03    -0.298 N 
DOCKED: ATOM      4  C   UNL d   1      16.271 166.363 138.055 -0.43 +0.02    +0.066 C 
DOCKED: ATOM      5  C   UNL d   1      17.541 167.236 138.171 -0.53 +0.01    +0.027 C 
DOCKED: ATOM      6  C   UNL d   1      16.622 164.911 138.434 -0.39 +0.01    +0.024 C 
DOCKED: ATOM      7  C   UNL d   1      18.371 167.065 139.473 -0.35 +0.02    +0.081 C 
DOCKED: ATOM      8  C   UNL d   1      17.245 164.823 139.824 -0.19 +0.02    +0.113 C 
DOCKED: ATOM      9  C   UNL d   1      17.225 168.694 137.796 -0.42 +0.00    +0.008 C 
DOCKED: ATOM     10  C   UNL d   1      15.382 164.014 138.330 -0.31 +0.00    +0.008 C 
DOCKED: ATOM     11  C   UNL d   1      14.799 168.261 138.373 -0.24 +0.02    +0.085 C 
DOCKED: ATOM     12  C   UNL d   1      13.946 166.049 138.701 -0.21 +0.01    +0.085 C 
DOCKED: ATOM     13  C   UNL d   1      18.121 168.027 140.640 -0.25 +0.01    +0.023 C 
DOCKED: ATOM     14  C   UNL d   1      15.973 169.230 138.483 -0.29 +0.01    +0.016 C 
DOCKED: ATOM     15  C   UNL d   1      14.204 164.599 139.102 -0.13 +0.00    +0.016 C 
DOCKED: ATOM     16  C   UNL d   1      19.085 167.755 141.811 -0.23 +0.00    +0.011 C 
DOCKED: ATOM     17  C   UNL d   1      19.284 165.392 141.055 -0.25 +0.01    +0.216 C 
DOCKED: ATOM     18  C   UNL d   1      20.053 166.599 141.553 -0.29 +0.02    +0.096 C 
DOCKED: ENDROOT
DOCKED: TORSDOF 0
DOCKED: TER
DOCKED: ENDMDL
________________________________________________________________________________


	BEGINNING GENETIC ALGORITHM DOCKING 30 of 50
Run: 30 Seed: 3128514 2112432949 [ Run 30 of 50 GA/GALS ]
Beginning GENETIC ALGORITHM (GA), with a maximum of 2500000 energy evaluations.

Final-Value: -4.874


	FINAL GENETIC ALGORITHM DOCKED STATE
	_______________________________________________


Detailed state:  trans 48.538 173.490 164.064 quatxyzw -0.037790 -0.061728 0.174830 0.981935 center 0.000 -0.000 -0.000 ntor 0
State:	 48.538 173.490 164.064  -0.200 -0.326  0.924 21.815  

DOCKED: MODEL       30
DOCKED: USER    Run = 30
DOCKED: USER    DPF = E:/autodock-test/CID_5271984-5I6Z/5271984-5I6Z.dpf
DOCKED: USER  
DOCKED: USER    Estimated Free Energy of Binding    =   -4.87 kcal/mol  [=(1)+(2)+(3)-(4)]
DOCKED: USER    Estimated Inhibition Constant, Ki   =  267.48 uM (micromolar)  [Temperature = 298.15 K]
DOCKED: USER    
DOCKED: USER    (1) Final Intermolecular Energy     =   -4.87 kcal/mol
DOCKED: USER        vdW + Hbond + desolv Energy     =   -4.86 kcal/mol
DOCKED: USER        Electrostatic Energy            =   -0.01 kcal/mol
DOCKED: USER    (2) Final Total Internal Energy     =   +0.00 kcal/mol
DOCKED: USER    (3) Torsional Free Energy           =   +0.00 kcal/mol
DOCKED: USER    (4) Unbound System's Energy  [=(2)] =   +0.00 kcal/mol
DOCKED: USER    
DOCKED: USER    
DOCKED: USER    NEWDPF move CID_5271984.pdbqt
DOCKED: USER    NEWDPF about 0.000000 -0.000000 -0.000000
DOCKED: USER    NEWDPF tran0 48.538347 173.490291 164.063843
DOCKED: USER    NEWDPF quaternion0 -0.037790 -0.061728 0.174830 0.981935
DOCKED: USER    NEWDPF axisangle0 -0.199715 -0.326225 0.923954 21.814512
DOCKED: USER    NEWDPF quat0 -0.199715 -0.326225 0.923954 21.814512
DOCKED: USER  keepresnum = 1 
DOCKED: USER  
DOCKED: REMARK  0 active torsions:
DOCKED: REMARK  status: ('A' for Active; 'I' for Inactive)
DOCKED: USER                              x       y       z     vdW  Elec       q    Type
DOCKED: USER                           _______ _______ _______ _____ _____    ______ ____
DOCKED: ROOT
DOCKED: ATOM      1  O   UNL d   1      50.919 170.509 163.652 -0.09 -0.02    -0.276 OA
DOCKED: ATOM      2  N   UNL d   1      46.844 174.322 164.913 -0.15 -0.03    -0.299 N 
DOCKED: ATOM      3  N   UNL d   1      49.661 172.479 163.473 -0.16 -0.00    -0.298 N 
DOCKED: ATOM      4  C   UNL d   1      47.120 174.001 163.498 -0.36 -0.00    +0.066 C 
DOCKED: ATOM      5  C   UNL d   1      48.425 174.653 162.989 -0.33 -0.00    +0.027 C 
DOCKED: ATOM      6  C   UNL d   1      47.173 172.485 163.226 -0.40 +0.00    +0.024 C 
DOCKED: ATOM      7  C   UNL d   1      49.747 173.945 163.398 -0.23 -0.00    +0.081 C 
DOCKED: ATOM      8  C   UNL d   1      48.409 171.841 163.850 -0.22 +0.01    +0.113 C 
DOCKED: ATOM      9  C   UNL d   1      48.402 176.169 163.244 -0.42 -0.00    +0.008 C 
DOCKED: ATOM     10  C   UNL d   1      45.891 171.805 163.721 -0.48 +0.00    +0.008 C 
DOCKED: ATOM     11  C   UNL d   1      46.721 175.780 165.095 -0.26 +0.02    +0.085 C 
DOCKED: ATOM     12  C   UNL d   1      45.590 173.687 165.366 -0.43 -0.00    +0.085 C 
DOCKED: ATOM     13  C   UNL d   1      50.492 174.435 164.644 -0.15 +0.00    +0.023 C 
DOCKED: ATOM     14  C   UNL d   1      47.977 176.531 164.664 -0.38 +0.00    +0.016 C 
DOCKED: ATOM     15  C   UNL d   1      45.586 172.173 165.168 -0.39 -0.00    +0.016 C 
DOCKED: ATOM     16  C   UNL d   1      51.814 173.670 164.848 -0.12 +0.00    +0.011 C 
DOCKED: ATOM     17  C   UNL d   1      50.845 171.736 163.617 -0.12 +0.01    +0.216 C 
DOCKED: ATOM     18  C   UNL d   1      52.075 172.603 163.783 -0.17 +0.01    +0.096 C 
DOCKED: ENDROOT
DOCKED: TORSDOF 0
DOCKED: TER
DOCKED: ENDMDL
________________________________________________________________________________


	BEGINNING GENETIC ALGORITHM DOCKING 31 of 50
Run: 31 Seed: 1923638686 1170329271 [ Run 31 of 50 GA/GALS ]
Beginning GENETIC ALGORITHM (GA), with a maximum of 2500000 energy evaluations.

Final-Value: -4.150


	FINAL GENETIC ALGORITHM DOCKED STATE
	_______________________________________________


Detailed state:  trans 58.122 200.597 140.927 quatxyzw -0.746339 -0.129969 -0.348094 -0.552192 center 0.000 -0.000 -0.000 ntor 0
State:	 58.122 200.597 140.927  -0.895 -0.156 -0.418 -112.965  

DOCKED: MODEL       31
DOCKED: USER    Run = 31
DOCKED: USER    DPF = E:/autodock-test/CID_5271984-5I6Z/5271984-5I6Z.dpf
DOCKED: USER  
DOCKED: USER    Estimated Free Energy of Binding    =   -4.15 kcal/mol  [=(1)+(2)+(3)-(4)]
DOCKED: USER    Estimated Inhibition Constant, Ki   =  907.11 uM (micromolar)  [Temperature = 298.15 K]
DOCKED: USER    
DOCKED: USER    (1) Final Intermolecular Energy     =   -4.15 kcal/mol
DOCKED: USER        vdW + Hbond + desolv Energy     =   -4.16 kcal/mol
DOCKED: USER        Electrostatic Energy            =   +0.01 kcal/mol
DOCKED: USER    (2) Final Total Internal Energy     =   +0.00 kcal/mol
DOCKED: USER    (3) Torsional Free Energy           =   +0.00 kcal/mol
DOCKED: USER    (4) Unbound System's Energy  [=(2)] =   +0.00 kcal/mol
DOCKED: USER    
DOCKED: USER    
DOCKED: USER    NEWDPF move CID_5271984.pdbqt
DOCKED: USER    NEWDPF about 0.000000 -0.000000 -0.000000
DOCKED: USER    NEWDPF tran0 58.122193 200.596689 140.927406
DOCKED: USER    NEWDPF quaternion0 -0.746339 -0.129969 -0.348094 -0.552192
DOCKED: USER    NEWDPF axisangle0 -0.895195 -0.155891 -0.417521 -112.964897
DOCKED: USER    NEWDPF quat0 -0.895195 -0.155891 -0.417521 -112.964897
DOCKED: USER  keepresnum = 1 
DOCKED: USER  
DOCKED: REMARK  0 active torsions:
DOCKED: REMARK  status: ('A' for Active; 'I' for Inactive)
DOCKED: USER                              x       y       z     vdW  Elec       q    Type
DOCKED: USER                           _______ _______ _______ _____ _____    ______ ____
DOCKED: ROOT
DOCKED: ATOM      1  O   UNL d   1      59.401 200.802 144.540 -0.38 -0.03    -0.276 OA
DOCKED: ATOM      2  N   UNL d   1      57.045 201.418 139.362 -0.04 -0.02    -0.299 N 
DOCKED: ATOM      3  N   UNL d   1      58.707 200.191 142.385 -0.16 -0.05    -0.298 N 
DOCKED: ATOM      4  C   UNL d   1      56.783 200.186 140.133 -0.29 +0.01    +0.066 C 
DOCKED: ATOM      5  C   UNL d   1      57.993 199.225 140.140 -0.13 +0.00    +0.027 C 
DOCKED: ATOM      6  C   UNL d   1      56.355 200.468 141.586 -0.42 +0.00    +0.024 C 
DOCKED: ATOM      7  C   UNL d   1      59.144 199.582 141.120 -0.22 +0.01    +0.081 C 
DOCKED: ATOM      8  C   UNL d   1      57.509 201.016 142.421 -0.28 +0.02    +0.113 C 
DOCKED: ATOM      9  C   UNL d   1      58.444 198.921 138.701 -0.18 +0.00    +0.008 C 
DOCKED: ATOM     10  C   UNL d   1      55.154 201.421 141.617 -0.44 +0.00    +0.008 C 
DOCKED: ATOM     11  C   UNL d   1      57.369 201.089 137.962 -0.10 +0.00    +0.085 C 
DOCKED: ATOM     12  C   UNL d   1      55.870 202.311 139.373 -0.11 +0.00    +0.085 C 
DOCKED: ATOM     13  C   UNL d   1      60.335 200.393 140.597 -0.16 +0.00    +0.023 C 
DOCKED: ATOM     14  C   UNL d   1      58.582 200.173 137.841 -0.13 +0.00    +0.016 C 
DOCKED: ATOM     15  C   UNL d   1      55.412 202.672 140.784 -0.25 +0.00    +0.016 C 
DOCKED: ATOM     16  C   UNL d   1      61.409 200.585 141.685 -0.21 +0.00    +0.011 C 
DOCKED: ATOM     17  C   UNL d   1      59.642 200.348 143.422 -0.34 +0.03    +0.216 C 
DOCKED: ATOM     18  C   UNL d   1      61.046 199.940 143.025 -0.33 +0.02    +0.096 C 
DOCKED: ENDROOT
DOCKED: TORSDOF 0
DOCKED: TER
DOCKED: ENDMDL
________________________________________________________________________________


	BEGINNING GENETIC ALGORITHM DOCKING 32 of 50
Run: 32 Seed: 917682516 1503483710 [ Run 32 of 50 GA/GALS ]
Beginning GENETIC ALGORITHM (GA), with a maximum of 2500000 energy evaluations.

Final-Value: -4.525


	FINAL GENETIC ALGORITHM DOCKED STATE
	_______________________________________________


Detailed state:  trans 30.737 193.863 165.047 quatxyzw -0.633591 0.313913 -0.604481 -0.366912 center 0.000 -0.000 -0.000 ntor 0
State:	 30.737 193.863 165.047  -0.681  0.337 -0.650 -136.949  

DOCKED: MODEL       32
DOCKED: USER    Run = 32
DOCKED: USER    DPF = E:/autodock-test/CID_5271984-5I6Z/5271984-5I6Z.dpf
DOCKED: USER  
DOCKED: USER    Estimated Free Energy of Binding    =   -4.53 kcal/mol  [=(1)+(2)+(3)-(4)]
DOCKED: USER    Estimated Inhibition Constant, Ki   =  481.95 uM (micromolar)  [Temperature = 298.15 K]
DOCKED: USER    
DOCKED: USER    (1) Final Intermolecular Energy     =   -4.53 kcal/mol
DOCKED: USER        vdW + Hbond + desolv Energy     =   -4.53 kcal/mol
DOCKED: USER        Electrostatic Energy            =   +0.01 kcal/mol
DOCKED: USER    (2) Final Total Internal Energy     =   +0.00 kcal/mol
DOCKED: USER    (3) Torsional Free Energy           =   +0.00 kcal/mol
DOCKED: USER    (4) Unbound System's Energy  [=(2)] =   +0.00 kcal/mol
DOCKED: USER    
DOCKED: USER    
DOCKED: USER    NEWDPF move CID_5271984.pdbqt
DOCKED: USER    NEWDPF about 0.000000 -0.000000 -0.000000
DOCKED: USER    NEWDPF tran0 30.737324 193.862916 165.046871
DOCKED: USER    NEWDPF quaternion0 -0.633591 0.313913 -0.604481 -0.366912
DOCKED: USER    NEWDPF axisangle0 -0.681093 0.337448 -0.649801 -136.949419
DOCKED: USER    NEWDPF quat0 -0.681093 0.337448 -0.649801 -136.949419
DOCKED: USER  keepresnum = 1 
DOCKED: USER  
DOCKED: REMARK  0 active torsions:
DOCKED: REMARK  status: ('A' for Active; 'I' for Inactive)
DOCKED: USER                              x       y       z     vdW  Elec       q    Type
DOCKED: USER                           _______ _______ _______ _____ _____    ______ ____
DOCKED: ROOT
DOCKED: ATOM      1  O   UNL d   1      31.018 192.172 168.480 -0.13 -0.05    -0.276 OA
DOCKED: ATOM      2  N   UNL d   1      31.182 195.449 163.793 -0.12 -0.03    -0.299 N 
DOCKED: ATOM      3  N   UNL d   1      30.451 192.911 166.328 -0.11 -0.04    -0.298 N 
DOCKED: ATOM      4  C   UNL d   1      29.874 195.015 164.325 -0.16 +0.01    +0.066 C 
DOCKED: ATOM      5  C   UNL d   1      29.574 193.531 164.019 -0.35 +0.00    +0.027 C 
DOCKED: ATOM      6  C   UNL d   1      29.735 195.255 165.842 -0.08 +0.00    +0.024 C 
DOCKED: ATOM      7  C   UNL d   1      30.281 192.489 164.930 -0.26 +0.01    +0.081 C 
DOCKED: ATOM      8  C   UNL d   1      30.630 194.318 166.648 -0.10 +0.01    +0.113 C 
DOCKED: ATOM      9  C   UNL d   1      29.702 193.258 162.511 -0.51 +0.00    +0.008 C 
DOCKED: ATOM     10  C   UNL d   1      30.026 196.721 166.182 -0.04 +0.00    +0.008 C 
DOCKED: ATOM     11  C   UNL d   1      31.224 195.272 162.329 -0.24 +0.01    +0.085 C 
DOCKED: ATOM     12  C   UNL d   1      31.434 196.870 164.100 -0.16 +0.01    +0.085 C 
DOCKED: ATOM     13  C   UNL d   1      31.605 191.876 164.461 -0.50 +0.00    +0.023 C 
DOCKED: ATOM     14  C   UNL d   1      30.983 193.826 161.907 -0.52 +0.00    +0.016 C 
DOCKED: ATOM     15  C   UNL d   1      31.356 197.178 165.593 -0.11 +0.00    +0.016 C 
DOCKED: ATOM     16  C   UNL d   1      32.116 190.812 165.453 -0.47 +0.00    +0.011 C 
DOCKED: ATOM     17  C   UNL d   1      30.875 191.964 167.276 -0.23 +0.04    +0.216 C 
DOCKED: ATOM     18  C   UNL d   1      31.205 190.617 166.666 -0.42 +0.03    +0.096 C 
DOCKED: ENDROOT
DOCKED: TORSDOF 0
DOCKED: TER
DOCKED: ENDMDL
________________________________________________________________________________


	BEGINNING GENETIC ALGORITHM DOCKING 33 of 50
Run: 33 Seed: 1107552832 327211232 [ Run 33 of 50 GA/GALS ]
Beginning GENETIC ALGORITHM (GA), with a maximum of 2500000 energy evaluations.

Final-Value: -4.732


	FINAL GENETIC ALGORITHM DOCKED STATE
	_______________________________________________


Detailed state:  trans 30.949 171.072 153.992 quatxyzw -0.247111 -0.085749 0.819005 -0.510700 center 0.000 -0.000 -0.000 ntor 0
State:	 30.949 171.072 153.992  -0.287 -0.100  0.953 -118.579  

DOCKED: MODEL       33
DOCKED: USER    Run = 33
DOCKED: USER    DPF = E:/autodock-test/CID_5271984-5I6Z/5271984-5I6Z.dpf
DOCKED: USER  
DOCKED: USER    Estimated Free Energy of Binding    =   -4.73 kcal/mol  [=(1)+(2)+(3)-(4)]
DOCKED: USER    Estimated Inhibition Constant, Ki   =  340.08 uM (micromolar)  [Temperature = 298.15 K]
DOCKED: USER    
DOCKED: USER    (1) Final Intermolecular Energy     =   -4.73 kcal/mol
DOCKED: USER        vdW + Hbond + desolv Energy     =   -4.75 kcal/mol
DOCKED: USER        Electrostatic Energy            =   +0.02 kcal/mol
DOCKED: USER    (2) Final Total Internal Energy     =   +0.00 kcal/mol
DOCKED: USER    (3) Torsional Free Energy           =   +0.00 kcal/mol
DOCKED: USER    (4) Unbound System's Energy  [=(2)] =   +0.00 kcal/mol
DOCKED: USER    
DOCKED: USER    
DOCKED: USER    NEWDPF move CID_5271984.pdbqt
DOCKED: USER    NEWDPF about 0.000000 -0.000000 -0.000000
DOCKED: USER    NEWDPF tran0 30.949363 171.072296 153.992271
DOCKED: USER    NEWDPF quaternion0 -0.247111 -0.085749 0.819005 -0.510700
DOCKED: USER    NEWDPF axisangle0 -0.287419 -0.099736 0.952598 -118.579114
DOCKED: USER    NEWDPF quat0 -0.287419 -0.099736 0.952598 -118.579114
DOCKED: USER  keepresnum = 1 
DOCKED: USER  
DOCKED: REMARK  0 active torsions:
DOCKED: REMARK  status: ('A' for Active; 'I' for Inactive)
DOCKED: USER                              x       y       z     vdW  Elec       q    Type
DOCKED: USER                           _______ _______ _______ _____ _____    ______ ____
DOCKED: ROOT
DOCKED: ATOM      1  O   UNL d   1      31.289 174.892 153.847 -0.35 -0.02    -0.276 OA
DOCKED: ATOM      2  N   UNL d   1      31.183 169.294 155.026 -0.07 -0.04    -0.299 N 
DOCKED: ATOM      3  N   UNL d   1      31.074 172.593 153.441 -0.18 -0.04    -0.298 N 
DOCKED: ATOM      4  C   UNL d   1      31.865 169.762 153.802 -0.30 +0.01    +0.066 C 
DOCKED: ATOM      5  C   UNL d   1      30.872 170.167 152.691 -0.30 +0.00    +0.027 C 
DOCKED: ATOM      6  C   UNL d   1      32.834 170.932 154.066 -0.40 +0.00    +0.024 C 
DOCKED: ATOM      7  C   UNL d   1      30.209 171.565 152.843 -0.28 +0.01    +0.081 C 
DOCKED: ATOM      8  C   UNL d   1      32.087 172.217 154.414 -0.16 +0.02    +0.113 C 
DOCKED: ATOM      9  C   UNL d   1      29.892 169.018 152.401 -0.25 +0.00    +0.008 C 
DOCKED: ATOM     10  C   UNL d   1      33.835 170.563 155.167 -0.46 +0.00    +0.008 C 
DOCKED: ATOM     11  C   UNL d   1      30.337 168.124 154.726 -0.11 +0.01    +0.085 C 
DOCKED: ATOM     12  C   UNL d   1      32.159 168.912 156.064 -0.19 +0.01    +0.085 C 
DOCKED: ATOM     13  C   UNL d   1      28.834 171.659 153.515 -0.19 +0.00    +0.023 C 
DOCKED: ATOM     14  C   UNL d   1      29.282 168.421 153.665 -0.11 +0.00    +0.016 C 
DOCKED: ATOM     15  C   UNL d   1      33.128 170.039 156.412 -0.34 +0.00    +0.016 C 
DOCKED: ATOM     16  C   UNL d   1      28.303 173.106 153.508 -0.32 +0.00    +0.011 C 
DOCKED: ATOM     17  C   UNL d   1      30.649 173.932 153.421 -0.29 +0.03    +0.216 C 
DOCKED: ATOM     18  C   UNL d   1      29.256 174.107 152.852 -0.42 +0.02    +0.096 C 
DOCKED: ENDROOT
DOCKED: TORSDOF 0
DOCKED: TER
DOCKED: ENDMDL
________________________________________________________________________________


	BEGINNING GENETIC ALGORITHM DOCKING 34 of 50
Run: 34 Seed: 1925343134 1660963095 [ Run 34 of 50 GA/GALS ]
Beginning GENETIC ALGORITHM (GA), with a maximum of 2500000 energy evaluations.

Final-Value: -4.207


	FINAL GENETIC ALGORITHM DOCKED STATE
	_______________________________________________


Detailed state:  trans 10.143 191.398 135.443 quatxyzw -0.279559 0.107557 0.778407 0.551689 center 0.000 -0.000 -0.000 ntor 0
State:	 10.143 191.398 135.443  -0.335  0.129  0.933 113.034  

DOCKED: MODEL       34
DOCKED: USER    Run = 34
DOCKED: USER    DPF = E:/autodock-test/CID_5271984-5I6Z/5271984-5I6Z.dpf
DOCKED: USER  
DOCKED: USER    Estimated Free Energy of Binding    =   -4.21 kcal/mol  [=(1)+(2)+(3)-(4)]
DOCKED: USER    Estimated Inhibition Constant, Ki   =  824.60 uM (micromolar)  [Temperature = 298.15 K]
DOCKED: USER    
DOCKED: USER    (1) Final Intermolecular Energy     =   -4.21 kcal/mol
DOCKED: USER        vdW + Hbond + desolv Energy     =   -4.19 kcal/mol
DOCKED: USER        Electrostatic Energy            =   -0.02 kcal/mol
DOCKED: USER    (2) Final Total Internal Energy     =   +0.00 kcal/mol
DOCKED: USER    (3) Torsional Free Energy           =   +0.00 kcal/mol
DOCKED: USER    (4) Unbound System's Energy  [=(2)] =   +0.00 kcal/mol
DOCKED: USER    
DOCKED: USER    
DOCKED: USER    NEWDPF move CID_5271984.pdbqt
DOCKED: USER    NEWDPF about 0.000000 -0.000000 -0.000000
DOCKED: USER    NEWDPF tran0 10.142949 191.397690 135.443280
DOCKED: USER    NEWDPF quaternion0 -0.279559 0.107557 0.778407 0.551689
DOCKED: USER    NEWDPF axisangle0 -0.335183 0.128957 0.933286 113.034114
DOCKED: USER    NEWDPF quat0 -0.335183 0.128957 0.933286 113.034114
DOCKED: USER  keepresnum = 1 
DOCKED: USER  
DOCKED: REMARK  0 active torsions:
DOCKED: REMARK  status: ('A' for Active; 'I' for Inactive)
DOCKED: USER                              x       y       z     vdW  Elec       q    Type
DOCKED: USER                           _______ _______ _______ _____ _____    ______ ____
DOCKED: ROOT
DOCKED: ATOM      1  O   UNL d   1       7.712 189.093 133.571 -0.18 +0.00    -0.276 OA
DOCKED: ATOM      2  N   UNL d   1      10.473 193.045 136.653 -0.07 +0.01    -0.299 N 
DOCKED: ATOM      3  N   UNL d   1       9.533 190.317 134.398 -0.13 +0.02    -0.298 N 
DOCKED: ATOM      4  C   UNL d   1      10.862 192.825 135.245 -0.32 -0.00    +0.066 C 
DOCKED: ATOM      5  C   UNL d   1      11.676 191.526 135.054 -0.29 +0.00    +0.027 C 
DOCKED: ATOM      6  C   UNL d   1       9.656 192.811 134.285 -0.35 -0.01    +0.024 C 
DOCKED: ATOM      7  C   UNL d   1      10.858 190.205 135.024 -0.19 -0.01    +0.081 C 
DOCKED: ATOM      8  C   UNL d   1       8.793 191.567 134.478 -0.26 -0.01    +0.113 C 
DOCKED: ATOM      9  C   UNL d   1      12.890 191.510 135.997 -0.33 +0.00    +0.008 C 
DOCKED: ATOM     10  C   UNL d   1       8.824 194.088 134.450 -0.41 -0.00    +0.008 C 
DOCKED: ATOM     11  C   UNL d   1      11.670 193.131 137.509 -0.15 +0.01    +0.085 C 
DOCKED: ATOM     12  C   UNL d   1       9.701 194.293 136.801 -0.16 -0.02    +0.085 C 
DOCKED: ATOM     13  C   UNL d   1      10.698 189.407 136.323 -0.20 -0.00    +0.023 C 
DOCKED: ATOM     14  C   UNL d   1      12.535 191.877 137.435 -0.22 +0.00    +0.016 C 
DOCKED: ATOM     15  C   UNL d   1       8.462 194.335 135.910 -0.24 -0.00    +0.016 C 
DOCKED: ATOM     16  C   UNL d   1       9.926 188.094 136.086 -0.31 -0.00    +0.011 C 
DOCKED: ATOM     17  C   UNL d   1       8.809 189.144 134.125 -0.16 -0.01    +0.216 C 
DOCKED: ATOM     18  C   UNL d   1       9.493 187.891 134.632 -0.21 -0.00    +0.096 C 
DOCKED: ENDROOT
DOCKED: TORSDOF 0
DOCKED: TER
DOCKED: ENDMDL
________________________________________________________________________________


	BEGINNING GENETIC ALGORITHM DOCKING 35 of 50
Run: 35 Seed: 1775115515 1609902004 [ Run 35 of 50 GA/GALS ]
Beginning GENETIC ALGORITHM (GA), with a maximum of 2500000 energy evaluations.

Final-Value: -3.566


	FINAL GENETIC ALGORITHM DOCKED STATE
	_______________________________________________


Detailed state:  trans 10.895 156.721 126.229 quatxyzw -0.899288 -0.204992 0.303112 0.239546 center 0.000 -0.000 -0.000 ntor 0
State:	 10.895 156.721 126.229  -0.926 -0.211  0.312 152.280  

DOCKED: MODEL       35
DOCKED: USER    Run = 35
DOCKED: USER    DPF = E:/autodock-test/CID_5271984-5I6Z/5271984-5I6Z.dpf
DOCKED: USER  
DOCKED: USER    Estimated Free Energy of Binding    =   -3.57 kcal/mol  [=(1)+(2)+(3)-(4)]
DOCKED: USER    Estimated Inhibition Constant, Ki   =    2.43 mM (millimolar)  [Temperature = 298.15 K]
DOCKED: USER    
DOCKED: USER    (1) Final Intermolecular Energy     =   -3.57 kcal/mol
DOCKED: USER        vdW + Hbond + desolv Energy     =   -3.65 kcal/mol
DOCKED: USER        Electrostatic Energy            =   +0.08 kcal/mol
DOCKED: USER    (2) Final Total Internal Energy     =   +0.00 kcal/mol
DOCKED: USER    (3) Torsional Free Energy           =   +0.00 kcal/mol
DOCKED: USER    (4) Unbound System's Energy  [=(2)] =   +0.00 kcal/mol
DOCKED: USER    
DOCKED: USER    
DOCKED: USER    NEWDPF move CID_5271984.pdbqt
DOCKED: USER    NEWDPF about 0.000000 -0.000000 -0.000000
DOCKED: USER    NEWDPF tran0 10.895155 156.721125 126.228896
DOCKED: USER    NEWDPF quaternion0 -0.899288 -0.204992 0.303112 0.239546
DOCKED: USER    NEWDPF axisangle0 -0.926256 -0.211140 0.312201 152.280493
DOCKED: USER    NEWDPF quat0 -0.926256 -0.211140 0.312201 152.280493
DOCKED: USER  keepresnum = 1 
DOCKED: USER  
DOCKED: REMARK  0 active torsions:
DOCKED: REMARK  status: ('A' for Active; 'I' for Inactive)
DOCKED: USER                              x       y       z     vdW  Elec       q    Type
DOCKED: USER                           _______ _______ _______ _____ _____    ______ ____
DOCKED: ROOT
DOCKED: ATOM      1  O   UNL d   1      12.218 158.969 123.414 -0.45 +0.12    -0.276 OA
DOCKED: ATOM      2  N   UNL d   1       9.311 155.772 127.165 -0.02 +0.02    -0.299 N 
DOCKED: ATOM      3  N   UNL d   1      11.832 157.723 125.363 -0.19 +0.10    -0.298 N 
DOCKED: ATOM      4  C   UNL d   1      10.174 156.863 127.662 -0.21 -0.01    +0.066 C 
DOCKED: ATOM      5  C   UNL d   1      11.676 156.506 127.594 -0.22 -0.00    +0.027 C 
DOCKED: ATOM      6  C   UNL d   1       9.939 158.197 126.925 -0.41 -0.01    +0.024 C 
DOCKED: ATOM      7  C   UNL d   1      12.344 156.626 126.196 -0.18 -0.01    +0.081 C 
DOCKED: ATOM      8  C   UNL d   1      10.445 158.145 125.486 -0.11 -0.05    +0.113 C 
DOCKED: ATOM      9  C   UNL d   1      11.945 155.179 128.324 -0.09 +0.00    +0.008 C 
DOCKED: ATOM     10  C   UNL d   1       8.456 158.582 126.972 -0.38 -0.00    +0.008 C 
DOCKED: ATOM     11  C   UNL d   1       9.521 154.549 127.961 -0.03 +0.00    +0.085 C 
DOCKED: ATOM     12  C   UNL d   1       7.886 156.145 127.247 -0.09 -0.00    +0.085 C 
DOCKED: ATOM     13  C   UNL d   1      12.445 155.375 125.316 -0.11 -0.00    +0.023 C 
DOCKED: ATOM     14  C   UNL d   1      10.970 154.073 127.932 -0.03 +0.00    +0.016 C 
DOCKED: ATOM     15  C   UNL d   1       7.566 157.438 126.500 -0.27 -0.00    +0.016 C 
DOCKED: ATOM     16  C   UNL d   1      13.203 155.667 124.006 -0.23 +0.00    +0.011 C 
DOCKED: ATOM     17  C   UNL d   1      12.514 158.053 124.179 -0.38 -0.06    +0.216 C 
DOCKED: ATOM     18  C   UNL d   1      13.668 157.119 123.878 -0.26 -0.00    +0.096 C 
DOCKED: ENDROOT
DOCKED: TORSDOF 0
DOCKED: TER
DOCKED: ENDMDL
________________________________________________________________________________


	BEGINNING GENETIC ALGORITHM DOCKING 36 of 50
Run: 36 Seed: 1988909730 516956730 [ Run 36 of 50 GA/GALS ]
Beginning GENETIC ALGORITHM (GA), with a maximum of 2500000 energy evaluations.

Final-Value: -4.055


	FINAL GENETIC ALGORITHM DOCKED STATE
	_______________________________________________


Detailed state:  trans 39.660 154.833 184.363 quatxyzw 0.004522 0.056542 -0.791472 -0.608568 center 0.000 -0.000 -0.000 ntor 0
State:	 39.660 154.833 184.363   0.006  0.071 -0.997 -105.028  

DOCKED: MODEL       36
DOCKED: USER    Run = 36
DOCKED: USER    DPF = E:/autodock-test/CID_5271984-5I6Z/5271984-5I6Z.dpf
DOCKED: USER  
DOCKED: USER    Estimated Free Energy of Binding    =   -4.05 kcal/mol  [=(1)+(2)+(3)-(4)]
DOCKED: USER    Estimated Inhibition Constant, Ki   =    1.07 mM (millimolar)  [Temperature = 298.15 K]
DOCKED: USER    
DOCKED: USER    (1) Final Intermolecular Energy     =   -4.05 kcal/mol
DOCKED: USER        vdW + Hbond + desolv Energy     =   -4.08 kcal/mol
DOCKED: USER        Electrostatic Energy            =   +0.03 kcal/mol
DOCKED: USER    (2) Final Total Internal Energy     =   +0.00 kcal/mol
DOCKED: USER    (3) Torsional Free Energy           =   +0.00 kcal/mol
DOCKED: USER    (4) Unbound System's Energy  [=(2)] =   +0.00 kcal/mol
DOCKED: USER    
DOCKED: USER    
DOCKED: USER    NEWDPF move CID_5271984.pdbqt
DOCKED: USER    NEWDPF about 0.000000 -0.000000 -0.000000
DOCKED: USER    NEWDPF tran0 39.660349 154.832697 184.363002
DOCKED: USER    NEWDPF quaternion0 0.004522 0.056542 -0.791472 -0.608568
DOCKED: USER    NEWDPF axisangle0 0.005699 0.071257 -0.997442 -105.027988
DOCKED: USER    NEWDPF quat0 0.005699 0.071257 -0.997442 -105.027988
DOCKED: USER  keepresnum = 1 
DOCKED: USER  
DOCKED: REMARK  0 active torsions:
DOCKED: REMARK  status: ('A' for Active; 'I' for Inactive)
DOCKED: USER                              x       y       z     vdW  Elec       q    Type
DOCKED: USER                           _______ _______ _______ _____ _____    ______ ____
DOCKED: ROOT
DOCKED: ATOM      1  O   UNL d   1      36.906 152.162 184.414 -0.51 +0.01    -0.276 OA
DOCKED: ATOM      2  N   UNL d   1      40.432 156.619 185.068 -0.05 -0.07    -0.299 N 
DOCKED: ATOM      3  N   UNL d   1      38.692 153.604 183.936 -0.16 -0.03    -0.298 N 
DOCKED: ATOM      4  C   UNL d   1      39.938 156.282 183.717 -0.12 +0.01    +0.066 C 
DOCKED: ATOM      5  C   UNL d   1      40.635 155.036 183.127 -0.09 +0.00    +0.027 C 
DOCKED: ATOM      6  C   UNL d   1      38.411 156.073 183.673 -0.24 +0.00    +0.024 C 
DOCKED: ATOM      7  C   UNL d   1      40.132 153.660 183.646 -0.16 +0.01    +0.081 C 
DOCKED: ATOM      8  C   UNL d   1      37.993 154.794 184.394 -0.30 +0.01    +0.113 C 
DOCKED: ATOM      9  C   UNL d   1      42.163 155.214 183.154 -0.05 +0.00    +0.008 C 
DOCKED: ATOM     10  C   UNL d   1      37.685 157.293 184.254 -0.34 +0.00    +0.008 C 
DOCKED: ATOM     11  C   UNL d   1      41.882 156.889 185.031 -0.18 +0.02    +0.085 C 
DOCKED: ATOM     12  C   UNL d   1      39.748 157.814 185.600 -0.20 +0.02    +0.085 C 
DOCKED: ATOM     13  C   UNL d   1      40.872 152.995 184.812 -0.23 +0.00    +0.023 C 
DOCKED: ATOM     14  C   UNL d   1      42.684 155.704 184.502 -0.14 +0.00    +0.016 C 
DOCKED: ATOM     15  C   UNL d   1      38.229 157.665 185.628 -0.37 +0.00    +0.016 C 
DOCKED: ATOM     16  C   UNL d   1      40.282 151.609 185.136 -0.29 +0.00    +0.011 C 
DOCKED: ATOM     17  C   UNL d   1      38.101 152.356 184.198 -0.40 +0.02    +0.216 C 
DOCKED: ATOM     18  C   UNL d   1      39.102 151.220 184.242 -0.26 +0.02    +0.096 C 
DOCKED: ENDROOT
DOCKED: TORSDOF 0
DOCKED: TER
DOCKED: ENDMDL
________________________________________________________________________________


	BEGINNING GENETIC ALGORITHM DOCKING 37 of 50
Run: 37 Seed: 832927235 357406142 [ Run 37 of 50 GA/GALS ]
Beginning GENETIC ALGORITHM (GA), with a maximum of 2500000 energy evaluations.

Final-Value: -3.645


	FINAL GENETIC ALGORITHM DOCKED STATE
	_______________________________________________


Detailed state:  trans 64.833 202.663 145.856 quatxyzw -0.661310 0.484097 0.277417 -0.501357 center 0.000 -0.000 -0.000 ntor 0
State:	 64.833 202.663 145.856  -0.764  0.559  0.321 -119.820  

DOCKED: MODEL       37
DOCKED: USER    Run = 37
DOCKED: USER    DPF = E:/autodock-test/CID_5271984-5I6Z/5271984-5I6Z.dpf
DOCKED: USER  
DOCKED: USER    Estimated Free Energy of Binding    =   -3.64 kcal/mol  [=(1)+(2)+(3)-(4)]
DOCKED: USER    Estimated Inhibition Constant, Ki   =    2.13 mM (millimolar)  [Temperature = 298.15 K]
DOCKED: USER    
DOCKED: USER    (1) Final Intermolecular Energy     =   -3.64 kcal/mol
DOCKED: USER        vdW + Hbond + desolv Energy     =   -3.65 kcal/mol
DOCKED: USER        Electrostatic Energy            =   +0.01 kcal/mol
DOCKED: USER    (2) Final Total Internal Energy     =   +0.00 kcal/mol
DOCKED: USER    (3) Torsional Free Energy           =   +0.00 kcal/mol
DOCKED: USER    (4) Unbound System's Energy  [=(2)] =   +0.00 kcal/mol
DOCKED: USER    
DOCKED: USER    
DOCKED: USER    NEWDPF move CID_5271984.pdbqt
DOCKED: USER    NEWDPF about 0.000000 -0.000000 -0.000000
DOCKED: USER    NEWDPF tran0 64.832569 202.662723 145.855640
DOCKED: USER    NEWDPF quaternion0 -0.661310 0.484097 0.277417 -0.501357
DOCKED: USER    NEWDPF axisangle0 -0.764307 0.559495 0.320624 -119.820386
DOCKED: USER    NEWDPF quat0 -0.764307 0.559495 0.320624 -119.820386
DOCKED: USER  keepresnum = 1 
DOCKED: USER  
DOCKED: REMARK  0 active torsions:
DOCKED: REMARK  status: ('A' for Active; 'I' for Inactive)
DOCKED: USER                              x       y       z     vdW  Elec       q    Type
DOCKED: USER                           _______ _______ _______ _____ _____    ______ ____
DOCKED: ROOT
DOCKED: ATOM      1  O   UNL d   1      67.909 201.657 143.795 -0.08 -0.00    -0.276 OA
DOCKED: ATOM      2  N   UNL d   1      63.942 203.909 147.248 -0.11 -0.01    -0.299 N 
DOCKED: ATOM      3  N   UNL d   1      65.882 201.806 144.963 -0.08 -0.04    -0.298 N 
DOCKED: ATOM      4  C   UNL d   1      64.248 202.468 147.344 -0.34 +0.01    +0.066 C 
DOCKED: ATOM      5  C   UNL d   1      63.647 201.657 146.174 -0.46 +0.00    +0.027 C 
DOCKED: ATOM      6  C   UNL d   1      65.761 202.181 147.431 -0.25 +0.01    +0.024 C 
DOCKED: ATOM      7  C   UNL d   1      64.420 201.722 144.828 -0.20 +0.01    +0.081 C 
DOCKED: ATOM      8  C   UNL d   1      66.470 202.476 146.112 -0.14 +0.01    +0.113 C 
DOCKED: ATOM      9  C   UNL d   1      62.136 201.919 146.062 -0.52 -0.00    +0.008 C 
DOCKED: ATOM     10  C   UNL d   1      66.392 202.972 148.583 -0.22 +0.00    +0.008 C 
DOCKED: ATOM     11  C   UNL d   1      62.483 204.125 147.252 -0.32 -0.01    +0.085 C 
DOCKED: ATOM     12  C   UNL d   1      64.528 204.652 148.380 -0.20 +0.01    +0.085 C 
DOCKED: ATOM     13  C   UNL d   1      63.986 202.750 143.777 -0.13 +0.00    +0.023 C 
DOCKED: ATOM     14  C   UNL d   1      61.782 203.403 146.106 -0.15 -0.00    +0.016 C 
DOCKED: ATOM     15  C   UNL d   1      66.036 204.452 148.505 -0.12 +0.00    +0.016 C 
DOCKED: ATOM     16  C   UNL d   1      64.814 202.617 142.483 -0.08 +0.00    +0.011 C 
DOCKED: ATOM     17  C   UNL d   1      66.680 201.649 143.816 -0.13 +0.01    +0.216 C 
DOCKED: ATOM     18  C   UNL d   1      65.871 201.513 142.543 -0.14 +0.01    +0.096 C 
DOCKED: ENDROOT
DOCKED: TORSDOF 0
DOCKED: TER
DOCKED: ENDMDL
________________________________________________________________________________


	BEGINNING GENETIC ALGORITHM DOCKING 38 of 50
Run: 38 Seed: 369723521 595024290 [ Run 38 of 50 GA/GALS ]
Beginning GENETIC ALGORITHM (GA), with a maximum of 2500000 energy evaluations.

Final-Value: -4.328


	FINAL GENETIC ALGORITHM DOCKED STATE
	_______________________________________________


Detailed state:  trans 50.717 177.106 164.268 quatxyzw 0.195758 0.386083 0.038935 0.900613 center 0.000 -0.000 -0.000 ntor 0
State:	 50.717 177.106 164.268   0.450  0.888  0.090 51.523  

DOCKED: MODEL       38
DOCKED: USER    Run = 38
DOCKED: USER    DPF = E:/autodock-test/CID_5271984-5I6Z/5271984-5I6Z.dpf
DOCKED: USER  
DOCKED: USER    Estimated Free Energy of Binding    =   -4.33 kcal/mol  [=(1)+(2)+(3)-(4)]
DOCKED: USER    Estimated Inhibition Constant, Ki   =  672.45 uM (micromolar)  [Temperature = 298.15 K]
DOCKED: USER    
DOCKED: USER    (1) Final Intermolecular Energy     =   -4.33 kcal/mol
DOCKED: USER        vdW + Hbond + desolv Energy     =   -4.21 kcal/mol
DOCKED: USER        Electrostatic Energy            =   -0.11 kcal/mol
DOCKED: USER    (2) Final Total Internal Energy     =   +0.00 kcal/mol
DOCKED: USER    (3) Torsional Free Energy           =   +0.00 kcal/mol
DOCKED: USER    (4) Unbound System's Energy  [=(2)] =   +0.00 kcal/mol
DOCKED: USER    
DOCKED: USER    
DOCKED: USER    NEWDPF move CID_5271984.pdbqt
DOCKED: USER    NEWDPF about 0.000000 -0.000000 -0.000000
DOCKED: USER    NEWDPF tran0 50.716734 177.105849 164.267847
DOCKED: USER    NEWDPF quaternion0 0.195758 0.386083 0.038935 0.900613
DOCKED: USER    NEWDPF axisangle0 0.450410 0.888316 0.089583 51.522595
DOCKED: USER    NEWDPF quat0 0.450410 0.888316 0.089583 51.522595
DOCKED: USER  keepresnum = 1 
DOCKED: USER  
DOCKED: REMARK  0 active torsions:
DOCKED: REMARK  status: ('A' for Active; 'I' for Inactive)
DOCKED: USER                              x       y       z     vdW  Elec       q    Type
DOCKED: USER                           _______ _______ _______ _____ _____    ______ ____
DOCKED: ROOT
DOCKED: ATOM      1  O   UNL d   1      52.479 175.598 167.325 -0.01 -0.03    -0.276 OA
DOCKED: ATOM      2  N   UNL d   1      48.996 177.382 163.151 -0.21 +0.01    -0.299 N 
DOCKED: ATOM      3  N   UNL d   1      51.862 176.544 165.270 -0.01 +0.01    -0.298 N 
DOCKED: ATOM      4  C   UNL d   1      50.234 176.658 162.798 -0.31 -0.00    +0.066 C 
DOCKED: ATOM      5  C   UNL d   1      51.496 177.536 162.953 -0.32 -0.01    +0.027 C 
DOCKED: ATOM      6  C   UNL d   1      50.421 175.359 163.607 -0.26 +0.00    +0.024 C 
DOCKED: ATOM      7  C   UNL d   1      52.027 177.719 164.403 -0.17 -0.02    +0.081 C 
DOCKED: ATOM      8  C   UNL d   1      50.735 175.645 165.073 -0.09 +0.01    +0.113 C 
DOCKED: ATOM      9  C   UNL d   1      51.342 178.841 162.154 -0.39 -0.01    +0.008 C 
DOCKED: ATOM     10  C   UNL d   1      49.184 174.462 163.476 -0.25 -0.00    +0.008 C 
DOCKED: ATOM     11  C   UNL d   1      48.830 178.567 162.289 -0.22 -0.02    +0.085 C 
DOCKED: ATOM     12  C   UNL d   1      47.811 176.516 162.989 -0.46 +0.00    +0.085 C 
DOCKED: ATOM     13  C   UNL d   1      51.590 178.955 165.198 -0.28 -0.01    +0.023 C 
DOCKED: ATOM     14  C   UNL d   1      50.004 179.534 162.394 -0.46 -0.01    +0.016 C 
DOCKED: ATOM     15  C   UNL d   1      47.904 175.225 163.798 -0.38 +0.00    +0.016 C 
DOCKED: ATOM     16  C   UNL d   1      52.274 179.007 166.578 -0.21 -0.01    +0.011 C 
DOCKED: ATOM     17  C   UNL d   1      52.501 176.529 166.522 -0.02 -0.00    +0.216 C 
DOCKED: ATOM     18  C   UNL d   1      53.212 177.828 166.843 -0.17 -0.03    +0.096 C 
DOCKED: ENDROOT
DOCKED: TORSDOF 0
DOCKED: TER
DOCKED: ENDMDL
________________________________________________________________________________


	BEGINNING GENETIC ALGORITHM DOCKING 39 of 50
Run: 39 Seed: 63052798 164608846 [ Run 39 of 50 GA/GALS ]
Beginning GENETIC ALGORITHM (GA), with a maximum of 2500000 energy evaluations.

Final-Value: -4.143


	FINAL GENETIC ALGORITHM DOCKED STATE
	_______________________________________________


Detailed state:  trans 40.914 184.586 174.508 quatxyzw -0.085258 -0.663601 0.667339 -0.327145 center 0.000 -0.000 -0.000 ntor 0
State:	 40.914 184.586 174.508  -0.090 -0.702  0.706 -141.809  

DOCKED: MODEL       39
DOCKED: USER    Run = 39
DOCKED: USER    DPF = E:/autodock-test/CID_5271984-5I6Z/5271984-5I6Z.dpf
DOCKED: USER  
DOCKED: USER    Estimated Free Energy of Binding    =   -4.14 kcal/mol  [=(1)+(2)+(3)-(4)]
DOCKED: USER    Estimated Inhibition Constant, Ki   =  919.23 uM (micromolar)  [Temperature = 298.15 K]
DOCKED: USER    
DOCKED: USER    (1) Final Intermolecular Energy     =   -4.14 kcal/mol
DOCKED: USER        vdW + Hbond + desolv Energy     =   -4.04 kcal/mol
DOCKED: USER        Electrostatic Energy            =   -0.10 kcal/mol
DOCKED: USER    (2) Final Total Internal Energy     =   +0.00 kcal/mol
DOCKED: USER    (3) Torsional Free Energy           =   +0.00 kcal/mol
DOCKED: USER    (4) Unbound System's Energy  [=(2)] =   +0.00 kcal/mol
DOCKED: USER    
DOCKED: USER    
DOCKED: USER    NEWDPF move CID_5271984.pdbqt
DOCKED: USER    NEWDPF about 0.000000 -0.000000 -0.000000
DOCKED: USER    NEWDPF tran0 40.914379 184.586430 174.508099
DOCKED: USER    NEWDPF quaternion0 -0.085258 -0.663601 0.667339 -0.327145
DOCKED: USER    NEWDPF axisangle0 -0.090222 -0.702242 0.706198 -141.808884
DOCKED: USER    NEWDPF quat0 -0.090222 -0.702242 0.706198 -141.808884
DOCKED: USER  keepresnum = 1 
DOCKED: USER  
DOCKED: REMARK  0 active torsions:
DOCKED: REMARK  status: ('A' for Active; 'I' for Inactive)
DOCKED: USER                              x       y       z     vdW  Elec       q    Type
DOCKED: USER                           _______ _______ _______ _____ _____    ______ ____
DOCKED: ROOT
DOCKED: ATOM      1  O   UNL d   1      38.950 186.091 177.442 -0.40 -0.21    -0.276 OA
DOCKED: ATOM      2  N   UNL d   1      42.045 183.044 173.717 -0.05 -0.13    -0.299 N 
DOCKED: ATOM      3  N   UNL d   1      40.174 185.642 175.492 -0.05 -0.11    -0.298 N 
DOCKED: ATOM      4  C   UNL d   1      42.440 184.435 174.016 -0.32 +0.02    +0.066 C 
DOCKED: ATOM      5  C   UNL d   1      41.518 185.470 173.336 -0.36 +0.01    +0.027 C 
DOCKED: ATOM      6  C   UNL d   1      42.500 184.729 175.528 -0.34 +0.01    +0.024 C 
DOCKED: ATOM      7  C   UNL d   1      40.147 185.721 174.025 -0.14 +0.02    +0.081 C 
DOCKED: ATOM      8  C   UNL d   1      41.109 184.748 176.157 -0.19 +0.05    +0.113 C 
DOCKED: ATOM      9  C   UNL d   1      41.439 185.206 171.823 -0.43 +0.00    +0.008 C 
DOCKED: ATOM     10  C   UNL d   1      43.408 183.717 176.237 -0.32 +0.00    +0.008 C 
DOCKED: ATOM     11  C   UNL d   1      42.087 182.800 172.263 -0.37 +0.04    +0.085 C 
DOCKED: ATOM     12  C   UNL d   1      42.948 182.082 174.378 -0.18 +0.04    +0.085 C 
DOCKED: ATOM     13  C   UNL d   1      38.921 184.942 173.535 -0.08 +0.01    +0.023 C 
DOCKED: ATOM     14  C   UNL d   1      41.174 183.742 171.485 -0.44 +0.01    +0.016 C 
DOCKED: ATOM     15  C   UNL d   1      43.025 182.283 175.890 -0.18 +0.01    +0.016 C 
DOCKED: ATOM     16  C   UNL d   1      37.643 185.376 174.279 -0.03 +0.00    +0.011 C 
DOCKED: ATOM     17  C   UNL d   1      39.046 186.066 176.216 -0.09 +0.10    +0.216 C 
DOCKED: ATOM     18  C   UNL d   1      37.884 186.463 175.328 -0.04 +0.03    +0.096 C 
DOCKED: ENDROOT
DOCKED: TORSDOF 0
DOCKED: TER
DOCKED: ENDMDL
________________________________________________________________________________


	BEGINNING GENETIC ALGORITHM DOCKING 40 of 50
Run: 40 Seed: 985552795 934783390 [ Run 40 of 50 GA/GALS ]
Beginning GENETIC ALGORITHM (GA), with a maximum of 2500000 energy evaluations.

Final-Value: -4.463


	FINAL GENETIC ALGORITHM DOCKED STATE
	_______________________________________________


Detailed state:  trans 29.220 172.896 114.211 quatxyzw -0.148768 -0.978781 0.133990 0.043613 center 0.000 -0.000 -0.000 ntor 0
State:	 29.220 172.896 114.211  -0.149 -0.980  0.134 175.001  

DOCKED: MODEL       40
DOCKED: USER    Run = 40
DOCKED: USER    DPF = E:/autodock-test/CID_5271984-5I6Z/5271984-5I6Z.dpf
DOCKED: USER  
DOCKED: USER    Estimated Free Energy of Binding    =   -4.46 kcal/mol  [=(1)+(2)+(3)-(4)]
DOCKED: USER    Estimated Inhibition Constant, Ki   =  535.51 uM (micromolar)  [Temperature = 298.15 K]
DOCKED: USER    
DOCKED: USER    (1) Final Intermolecular Energy     =   -4.46 kcal/mol
DOCKED: USER        vdW + Hbond + desolv Energy     =   -4.52 kcal/mol
DOCKED: USER        Electrostatic Energy            =   +0.06 kcal/mol
DOCKED: USER    (2) Final Total Internal Energy     =   +0.00 kcal/mol
DOCKED: USER    (3) Torsional Free Energy           =   +0.00 kcal/mol
DOCKED: USER    (4) Unbound System's Energy  [=(2)] =   +0.00 kcal/mol
DOCKED: USER    
DOCKED: USER    
DOCKED: USER    NEWDPF move CID_5271984.pdbqt
DOCKED: USER    NEWDPF about 0.000000 -0.000000 -0.000000
DOCKED: USER    NEWDPF tran0 29.219993 172.896240 114.211259
DOCKED: USER    NEWDPF quaternion0 -0.148768 -0.978781 0.133990 0.043613
DOCKED: USER    NEWDPF axisangle0 -0.148909 -0.979713 0.134117 175.000778
DOCKED: USER    NEWDPF quat0 -0.148909 -0.979713 0.134117 175.000778
DOCKED: USER  keepresnum = 1 
DOCKED: USER  
DOCKED: REMARK  0 active torsions:
DOCKED: REMARK  status: ('A' for Active; 'I' for Inactive)
DOCKED: USER                              x       y       z     vdW  Elec       q    Type
DOCKED: USER                           _______ _______ _______ _____ _____    ______ ____
DOCKED: ROOT
DOCKED: ATOM      1  O   UNL d   1      25.501 171.952 114.165 -0.11 +0.01    -0.276 OA
DOCKED: ATOM      2  N   UNL d   1      31.196 172.400 113.845 -0.06 -0.04    -0.299 N 
DOCKED: ATOM      3  N   UNL d   1      27.629 172.867 114.526 -0.16 -0.03    -0.298 N 
DOCKED: ATOM      4  C   UNL d   1      30.522 172.668 115.132 -0.37 +0.01    +0.066 C 
DOCKED: ATOM      5  C   UNL d   1      29.804 174.036 115.148 -0.49 +0.00    +0.027 C 
DOCKED: ATOM      6  C   UNL d   1      29.516 171.567 115.523 -0.30 +0.00    +0.024 C 
DOCKED: ATOM      7  C   UNL d   1      28.430 174.096 114.425 -0.40 +0.02    +0.081 C 
DOCKED: ATOM      8  C   UNL d   1      28.288 171.574 114.617 -0.21 +0.01    +0.113 C 
DOCKED: ATOM      9  C   UNL d   1      30.782 175.159 114.764 -0.46 +0.00    +0.008 C 
DOCKED: ATOM     10  C   UNL d   1      30.196 170.192 115.516 -0.28 +0.00    +0.008 C 
DOCKED: ATOM     11  C   UNL d   1      32.202 173.441 113.566 -0.17 +0.02    +0.085 C 
DOCKED: ATOM     12  C   UNL d   1      31.873 171.088 113.865 -0.12 +0.01    +0.085 C 
DOCKED: ATOM     13  C   UNL d   1      28.382 174.569 112.968 -0.31 +0.01    +0.023 C 
DOCKED: ATOM     14  C   UNL d   1      31.598 174.840 113.515 -0.30 +0.01    +0.016 C 
DOCKED: ATOM     15  C   UNL d   1      30.928 169.938 114.203 -0.11 +0.00    +0.016 C 
DOCKED: ATOM     16  C   UNL d   1      26.934 174.637 112.445 -0.28 +0.00    +0.011 C 
DOCKED: ATOM     17  C   UNL d   1      26.290 172.893 114.100 -0.16 +0.01    +0.216 C 
DOCKED: ATOM     18  C   UNL d   1      25.888 174.215 113.479 -0.23 +0.02    +0.096 C 
DOCKED: ENDROOT
DOCKED: TORSDOF 0
DOCKED: TER
DOCKED: ENDMDL
________________________________________________________________________________


	BEGINNING GENETIC ALGORITHM DOCKING 41 of 50
Run: 41 Seed: 1751925023 1282298204 [ Run 41 of 50 GA/GALS ]
Beginning GENETIC ALGORITHM (GA), with a maximum of 2500000 energy evaluations.

Final-Value: -4.644


	FINAL GENETIC ALGORITHM DOCKED STATE
	_______________________________________________


Detailed state:  trans 37.328 175.657 198.152 quatxyzw 0.732997 -0.522974 -0.374662 0.221002 center 0.000 -0.000 -0.000 ntor 0
State:	 37.328 175.657 198.152   0.752 -0.536 -0.384 154.464  

DOCKED: MODEL       41
DOCKED: USER    Run = 41
DOCKED: USER    DPF = E:/autodock-test/CID_5271984-5I6Z/5271984-5I6Z.dpf
DOCKED: USER  
DOCKED: USER    Estimated Free Energy of Binding    =   -4.64 kcal/mol  [=(1)+(2)+(3)-(4)]
DOCKED: USER    Estimated Inhibition Constant, Ki   =  394.70 uM (micromolar)  [Temperature = 298.15 K]
DOCKED: USER    
DOCKED: USER    (1) Final Intermolecular Energy     =   -4.64 kcal/mol
DOCKED: USER        vdW + Hbond + desolv Energy     =   -4.72 kcal/mol
DOCKED: USER        Electrostatic Energy            =   +0.08 kcal/mol
DOCKED: USER    (2) Final Total Internal Energy     =   +0.00 kcal/mol
DOCKED: USER    (3) Torsional Free Energy           =   +0.00 kcal/mol
DOCKED: USER    (4) Unbound System's Energy  [=(2)] =   +0.00 kcal/mol
DOCKED: USER    
DOCKED: USER    
DOCKED: USER    NEWDPF move CID_5271984.pdbqt
DOCKED: USER    NEWDPF about 0.000000 -0.000000 -0.000000
DOCKED: USER    NEWDPF tran0 37.327857 175.657406 198.151536
DOCKED: USER    NEWDPF quaternion0 0.732997 -0.522974 -0.374662 0.221002
DOCKED: USER    NEWDPF axisangle0 0.751581 -0.536233 -0.384161 154.464158
DOCKED: USER    NEWDPF quat0 0.751581 -0.536233 -0.384161 154.464158
DOCKED: USER  keepresnum = 1 
DOCKED: USER  
DOCKED: REMARK  0 active torsions:
DOCKED: REMARK  status: ('A' for Active; 'I' for Inactive)
DOCKED: USER                              x       y       z     vdW  Elec       q    Type
DOCKED: USER                           _______ _______ _______ _____ _____    ______ ____
DOCKED: ROOT
DOCKED: ATOM      1  O   UNL d   1      39.700 174.486 195.372 -0.34 +0.04    -0.276 OA
DOCKED: ATOM      2  N   UNL d   1      36.587 177.175 199.349 -0.16 -0.14    -0.299 N 
DOCKED: ATOM      3  N   UNL d   1      38.245 174.721 197.195 -0.12 -0.05    -0.298 N 
DOCKED: ATOM      4  C   UNL d   1      37.368 175.980 199.729 -0.26 +0.03    +0.066 C 
DOCKED: ATOM      5  C   UNL d   1      36.719 174.669 199.234 -0.20 +0.01    +0.027 C 
DOCKED: ATOM      6  C   UNL d   1      38.828 176.038 199.238 -0.42 +0.01    +0.024 C 
DOCKED: ATOM      7  C   UNL d   1      36.936 174.322 197.734 -0.17 +0.02    +0.081 C 
DOCKED: ATOM      8  C   UNL d   1      38.922 175.897 197.721 -0.02 +0.02    +0.113 C 
DOCKED: ATOM      9  C   UNL d   1      35.260 174.579 199.710 -0.15 +0.00    +0.008 C 
DOCKED: ATOM     10  C   UNL d   1      39.504 177.330 199.711 -0.49 +0.00    +0.008 C 
DOCKED: ATOM     11  C   UNL d   1      35.227 177.101 199.915 -0.29 +0.05    +0.085 C 
DOCKED: ATOM     12  C   UNL d   1      37.231 178.408 199.839 -0.53 +0.04    +0.085 C 
DOCKED: ATOM     13  C   UNL d   1      35.865 174.734 196.719 -0.20 +0.01    +0.023 C 
DOCKED: ATOM     14  C   UNL d   1      34.469 175.859 199.458 -0.25 +0.01    +0.016 C 
DOCKED: ATOM     15  C   UNL d   1      38.672 178.558 199.356 -0.44 +0.01    +0.016 C 
DOCKED: ATOM     16  C   UNL d   1      36.213 174.241 195.301 -0.25 +0.00    +0.011 C 
DOCKED: ATOM     17  C   UNL d   1      38.623 174.262 195.922 -0.24 +0.01    +0.216 C 
DOCKED: ATOM     18  C   UNL d   1      37.534 173.472 195.226 -0.19 +0.01    +0.096 C 
DOCKED: ENDROOT
DOCKED: TORSDOF 0
DOCKED: TER
DOCKED: ENDMDL
________________________________________________________________________________


	BEGINNING GENETIC ALGORITHM DOCKING 42 of 50
Run: 42 Seed: 1413070000 887124080 [ Run 42 of 50 GA/GALS ]
Beginning GENETIC ALGORITHM (GA), with a maximum of 2500000 energy evaluations.

Final-Value: -3.958


	FINAL GENETIC ALGORITHM DOCKED STATE
	_______________________________________________


Detailed state:  trans 23.566 191.760 162.954 quatxyzw -0.124941 -0.464551 -0.475725 -0.736388 center 0.000 -0.000 -0.000 ntor 0
State:	 23.566 191.760 162.954  -0.185 -0.687 -0.703 -85.151  

DOCKED: MODEL       42
DOCKED: USER    Run = 42
DOCKED: USER    DPF = E:/autodock-test/CID_5271984-5I6Z/5271984-5I6Z.dpf
DOCKED: USER  
DOCKED: USER    Estimated Free Energy of Binding    =   -3.96 kcal/mol  [=(1)+(2)+(3)-(4)]
DOCKED: USER    Estimated Inhibition Constant, Ki   =    1.26 mM (millimolar)  [Temperature = 298.15 K]
DOCKED: USER    
DOCKED: USER    (1) Final Intermolecular Energy     =   -3.96 kcal/mol
DOCKED: USER        vdW + Hbond + desolv Energy     =   -3.98 kcal/mol
DOCKED: USER        Electrostatic Energy            =   +0.02 kcal/mol
DOCKED: USER    (2) Final Total Internal Energy     =   +0.00 kcal/mol
DOCKED: USER    (3) Torsional Free Energy           =   +0.00 kcal/mol
DOCKED: USER    (4) Unbound System's Energy  [=(2)] =   +0.00 kcal/mol
DOCKED: USER    
DOCKED: USER    
DOCKED: USER    NEWDPF move CID_5271984.pdbqt
DOCKED: USER    NEWDPF about 0.000000 -0.000000 -0.000000
DOCKED: USER    NEWDPF tran0 23.565791 191.760340 162.953693
DOCKED: USER    NEWDPF quaternion0 -0.124941 -0.464551 -0.475725 -0.736388
DOCKED: USER    NEWDPF axisangle0 -0.184672 -0.686637 -0.703154 -85.150676
DOCKED: USER    NEWDPF quat0 -0.184672 -0.686637 -0.703154 -85.150676
DOCKED: USER  keepresnum = 1 
DOCKED: USER  
DOCKED: REMARK  0 active torsions:
DOCKED: REMARK  status: ('A' for Active; 'I' for Inactive)
DOCKED: USER                              x       y       z     vdW  Elec       q    Type
DOCKED: USER                           _______ _______ _______ _____ _____    ______ ____
DOCKED: ROOT
DOCKED: ATOM      1  O   UNL d   1      22.249 188.902 165.150 -0.10 -0.01    -0.276 OA
DOCKED: ATOM      2  N   UNL d   1      23.201 193.396 161.739 -0.10 -0.05    -0.299 N 
DOCKED: ATOM      3  N   UNL d   1      23.464 190.370 163.783 -0.12 -0.01    -0.298 N 
DOCKED: ATOM      4  C   UNL d   1      23.796 192.089 161.394 -0.39 +0.01    +0.066 C 
DOCKED: ATOM      5  C   UNL d   1      25.006 191.737 162.287 -0.42 +0.00    +0.027 C 
DOCKED: ATOM      6  C   UNL d   1      22.776 190.934 161.447 -0.31 +0.00    +0.024 C 
DOCKED: ATOM      7  C   UNL d   1      24.674 191.201 163.708 -0.32 +0.01    +0.081 C 
DOCKED: ATOM      8  C   UNL d   1      22.352 190.619 162.879 -0.18 +0.01    +0.113 C 
DOCKED: ATOM      9  C   UNL d   1      26.045 192.870 162.253 -0.43 +0.00    +0.008 C 
DOCKED: ATOM     10  C   UNL d   1      21.558 191.251 160.571 -0.20 +0.00    +0.008 C 
DOCKED: ATOM     11  C   UNL d   1      24.200 194.470 161.590 -0.24 +0.01    +0.085 C 
DOCKED: ATOM     12  C   UNL d   1      22.051 193.703 160.866 -0.16 +0.02    +0.085 C 
DOCKED: ATOM     13  C   UNL d   1      24.640 192.188 164.880 -0.19 +0.00    +0.023 C 
DOCKED: ATOM     14  C   UNL d   1      25.430 194.251 162.464 -0.25 +0.00    +0.016 C 
DOCKED: ATOM     15  C   UNL d   1      20.975 192.621 160.900 -0.16 +0.00    +0.016 C 
DOCKED: ATOM     16  C   UNL d   1      24.372 191.468 166.216 -0.14 +0.00    +0.011 C 
DOCKED: ATOM     17  C   UNL d   1      23.199 189.661 164.968 -0.12 +0.01    +0.216 C 
DOCKED: ATOM     18  C   UNL d   1      24.195 189.955 166.071 -0.15 +0.01    +0.096 C 
DOCKED: ENDROOT
DOCKED: TORSDOF 0
DOCKED: TER
DOCKED: ENDMDL
________________________________________________________________________________


	BEGINNING GENETIC ALGORITHM DOCKING 43 of 50
Run: 43 Seed: 316953983 258510362 [ Run 43 of 50 GA/GALS ]
Beginning GENETIC ALGORITHM (GA), with a maximum of 2500000 energy evaluations.

Final-Value: -5.147


	FINAL GENETIC ALGORITHM DOCKED STATE
	_______________________________________________


Detailed state:  trans 49.868 178.250 165.287 quatxyzw 0.436032 0.556727 0.041695 0.705828 center 0.000 -0.000 -0.000 ntor 0
State:	 49.868 178.250 165.287   0.616  0.786  0.059 90.207  

DOCKED: MODEL       43
DOCKED: USER    Run = 43
DOCKED: USER    DPF = E:/autodock-test/CID_5271984-5I6Z/5271984-5I6Z.dpf
DOCKED: USER  
DOCKED: USER    Estimated Free Energy of Binding    =   -5.15 kcal/mol  [=(1)+(2)+(3)-(4)]
DOCKED: USER    Estimated Inhibition Constant, Ki   =  168.78 uM (micromolar)  [Temperature = 298.15 K]
DOCKED: USER    
DOCKED: USER    (1) Final Intermolecular Energy     =   -5.15 kcal/mol
DOCKED: USER        vdW + Hbond + desolv Energy     =   -4.94 kcal/mol
DOCKED: USER        Electrostatic Energy            =   -0.21 kcal/mol
DOCKED: USER    (2) Final Total Internal Energy     =   +0.00 kcal/mol
DOCKED: USER    (3) Torsional Free Energy           =   +0.00 kcal/mol
DOCKED: USER    (4) Unbound System's Energy  [=(2)] =   +0.00 kcal/mol
DOCKED: USER    
DOCKED: USER    
DOCKED: USER    NEWDPF move CID_5271984.pdbqt
DOCKED: USER    NEWDPF about 0.000000 -0.000000 -0.000000
DOCKED: USER    NEWDPF tran0 49.868027 178.250313 165.286632
DOCKED: USER    NEWDPF quaternion0 0.436032 0.556727 0.041695 0.705828
DOCKED: USER    NEWDPF axisangle0 0.615531 0.785911 0.058859 90.207095
DOCKED: USER    NEWDPF quat0 0.615531 0.785911 0.058859 90.207095
DOCKED: USER  keepresnum = 1 
DOCKED: USER  
DOCKED: REMARK  0 active torsions:
DOCKED: REMARK  status: ('A' for Active; 'I' for Inactive)
DOCKED: USER                              x       y       z     vdW  Elec       q    Type
DOCKED: USER                           _______ _______ _______ _____ _____    ______ ____
DOCKED: ROOT
DOCKED: ATOM      1  O   UNL d   1      49.923 178.517 169.114 -0.20 -0.12    -0.276 OA
DOCKED: ATOM      2  N   UNL d   1      48.818 177.934 163.531 -0.13 +0.01    -0.299 N 
DOCKED: ATOM      3  N   UNL d   1      50.376 178.272 166.827 -0.06 -0.02    -0.298 N 
DOCKED: ATOM      4  C   UNL d   1      49.881 177.113 164.146 -0.24 -0.00    +0.066 C 
DOCKED: ATOM      5  C   UNL d   1      51.164 177.924 164.430 -0.21 -0.01    +0.027 C 
DOCKED: ATOM      6  C   UNL d   1      49.425 176.419 165.445 -0.17 +0.00    +0.024 C 
DOCKED: ATOM      7  C   UNL d   1      51.138 178.824 165.698 -0.23 -0.02    +0.081 C 
DOCKED: ATOM      8  C   UNL d   1      49.224 177.419 166.581 -0.20 +0.03    +0.113 C 
DOCKED: ATOM      9  C   UNL d   1      51.647 178.629 163.151 -0.33 -0.00    +0.008 C 
DOCKED: ATOM     10  C   UNL d   1      48.150 175.604 165.200 -0.27 +0.00    +0.008 C 
DOCKED: ATOM     11  C   UNL d   1      49.285 178.503 162.253 -0.36 -0.02    +0.085 C 
DOCKED: ATOM     12  C   UNL d   1      47.609 177.129 163.270 -0.18 +0.00    +0.085 C 
DOCKED: ATOM     13  C   UNL d   1      50.751 180.300 165.547 -0.48 -0.01    +0.023 C 
DOCKED: ATOM     14  C   UNL d   1      50.532 179.367 162.418 -0.45 -0.01    +0.016 C 
DOCKED: ATOM     15  C   UNL d   1      47.071 176.443 164.523 -0.42 +0.00    +0.016 C 
DOCKED: ATOM     16  C   UNL d   1      50.854 181.049 166.890 -0.48 -0.01    +0.011 C 
DOCKED: ATOM     17  C   UNL d   1      50.472 178.897 168.082 -0.17 +0.02    +0.216 C 
DOCKED: ATOM     18  C   UNL d   1      51.304 180.163 168.053 -0.36 -0.06    +0.096 C 
DOCKED: ENDROOT
DOCKED: TORSDOF 0
DOCKED: TER
DOCKED: ENDMDL
________________________________________________________________________________


	BEGINNING GENETIC ALGORITHM DOCKING 44 of 50
Run: 44 Seed: 1535660783 1795936177 [ Run 44 of 50 GA/GALS ]
Beginning GENETIC ALGORITHM (GA), with a maximum of 2500000 energy evaluations.

Final-Value: -4.973


	FINAL GENETIC ALGORITHM DOCKED STATE
	_______________________________________________


Detailed state:  trans 21.107 203.386 128.490 quatxyzw 0.082570 -0.056127 0.573236 -0.813285 center 0.000 -0.000 -0.000 ntor 0
State:	 21.107 203.386 128.490   0.142 -0.096  0.985 -71.164  

DOCKED: MODEL       44
DOCKED: USER    Run = 44
DOCKED: USER    DPF = E:/autodock-test/CID_5271984-5I6Z/5271984-5I6Z.dpf
DOCKED: USER  
DOCKED: USER    Estimated Free Energy of Binding    =   -4.97 kcal/mol  [=(1)+(2)+(3)-(4)]
DOCKED: USER    Estimated Inhibition Constant, Ki   =  226.31 uM (micromolar)  [Temperature = 298.15 K]
DOCKED: USER    
DOCKED: USER    (1) Final Intermolecular Energy     =   -4.97 kcal/mol
DOCKED: USER        vdW + Hbond + desolv Energy     =   -4.91 kcal/mol
DOCKED: USER        Electrostatic Energy            =   -0.06 kcal/mol
DOCKED: USER    (2) Final Total Internal Energy     =   +0.00 kcal/mol
DOCKED: USER    (3) Torsional Free Energy           =   +0.00 kcal/mol
DOCKED: USER    (4) Unbound System's Energy  [=(2)] =   +0.00 kcal/mol
DOCKED: USER    
DOCKED: USER    
DOCKED: USER    NEWDPF move CID_5271984.pdbqt
DOCKED: USER    NEWDPF about 0.000000 -0.000000 -0.000000
DOCKED: USER    NEWDPF tran0 21.107006 203.385842 128.489510
DOCKED: USER    NEWDPF quaternion0 0.082570 -0.056127 0.573236 -0.813285
DOCKED: USER    NEWDPF axisangle0 0.141906 -0.096460 0.985169 -71.163761
DOCKED: USER    NEWDPF quat0 0.141906 -0.096460 0.985169 -71.163761
DOCKED: USER  keepresnum = 1 
DOCKED: USER  
DOCKED: REMARK  0 active torsions:
DOCKED: REMARK  status: ('A' for Active; 'I' for Inactive)
DOCKED: USER                              x       y       z     vdW  Elec       q    Type
DOCKED: USER                           _______ _______ _______ _____ _____    ______ ____
DOCKED: ROOT
DOCKED: ATOM      1  O   UNL d   1      24.080 205.736 129.093 -0.76 -0.24    -0.276 OA
DOCKED: ATOM      2  N   UNL d   1      20.225 201.525 128.705 -0.19 -0.09    -0.299 N 
DOCKED: ATOM      3  N   UNL d   1      22.152 204.620 128.362 -0.14 -0.17    -0.298 N 
DOCKED: ATOM      4  C   UNL d   1      20.670 202.213 127.476 -0.28 +0.05    +0.066 C 
DOCKED: ATOM      5  C   UNL d   1      20.049 203.620 127.330 -0.16 +0.02    +0.027 C 
DOCKED: ATOM      6  C   UNL d   1      22.204 202.325 127.373 -0.38 +0.02    +0.024 C 
DOCKED: ATOM      7  C   UNL d   1      20.698 204.746 128.183 -0.13 +0.04    +0.081 C 
DOCKED: ATOM      8  C   UNL d   1      22.771 203.304 128.398 -0.25 +0.07    +0.113 C 
DOCKED: ATOM      9  C   UNL d   1      18.516 203.544 127.425 -0.12 +0.00    +0.008 C 
DOCKED: ATOM     10  C   UNL d   1      22.854 200.944 127.515 -0.55 +0.01    +0.008 C 
DOCKED: ATOM     11  C   UNL d   1      18.758 201.375 128.707 -0.22 +0.02    +0.085 C 
DOCKED: ATOM     12  C   UNL d   1      20.833 200.185 128.812 -0.54 +0.02    +0.085 C 
DOCKED: ATOM     13  C   UNL d   1      20.086 205.085 129.546 -0.19 +0.00    +0.023 C 
DOCKED: ATOM     14  C   UNL d   1      18.033 202.713 128.611 -0.22 +0.00    +0.016 C 
DOCKED: ATOM     15  C   UNL d   1      22.359 200.219 128.762 -0.24 +0.00    +0.016 C 
DOCKED: ATOM     16  C   UNL d   1      20.811 206.271 130.211 -0.16 +0.00    +0.011 C 
DOCKED: ATOM     17  C   UNL d   1      22.862 205.693 128.926 -0.20 +0.14    +0.216 C 
DOCKED: ATOM     18  C   UNL d   1      21.966 206.828 129.377 -0.19 +0.05    +0.096 C 
DOCKED: ENDROOT
DOCKED: TORSDOF 0
DOCKED: TER
DOCKED: ENDMDL
________________________________________________________________________________


	BEGINNING GENETIC ALGORITHM DOCKING 45 of 50
Run: 45 Seed: 585043730 27874313 [ Run 45 of 50 GA/GALS ]
Beginning GENETIC ALGORITHM (GA), with a maximum of 2500000 energy evaluations.

Final-Value: -4.655


	FINAL GENETIC ALGORITHM DOCKED STATE
	_______________________________________________


Detailed state:  trans 16.565 175.904 142.759 quatxyzw 0.256043 -0.040375 -0.491625 -0.831334 center 0.000 -0.000 -0.000 ntor 0
State:	 16.565 175.904 142.759   0.461 -0.073 -0.885 -67.528  

DOCKED: MODEL       45
DOCKED: USER    Run = 45
DOCKED: USER    DPF = E:/autodock-test/CID_5271984-5I6Z/5271984-5I6Z.dpf
DOCKED: USER  
DOCKED: USER    Estimated Free Energy of Binding    =   -4.65 kcal/mol  [=(1)+(2)+(3)-(4)]
DOCKED: USER    Estimated Inhibition Constant, Ki   =  387.15 uM (micromolar)  [Temperature = 298.15 K]
DOCKED: USER    
DOCKED: USER    (1) Final Intermolecular Energy     =   -4.65 kcal/mol
DOCKED: USER        vdW + Hbond + desolv Energy     =   -4.67 kcal/mol
DOCKED: USER        Electrostatic Energy            =   +0.02 kcal/mol
DOCKED: USER    (2) Final Total Internal Energy     =   +0.00 kcal/mol
DOCKED: USER    (3) Torsional Free Energy           =   +0.00 kcal/mol
DOCKED: USER    (4) Unbound System's Energy  [=(2)] =   +0.00 kcal/mol
DOCKED: USER    
DOCKED: USER    
DOCKED: USER    NEWDPF move CID_5271984.pdbqt
DOCKED: USER    NEWDPF about 0.000000 -0.000000 -0.000000
DOCKED: USER    NEWDPF tran0 16.564814 175.904085 142.759175
DOCKED: USER    NEWDPF quaternion0 0.256043 -0.040375 -0.491625 -0.831334
DOCKED: USER    NEWDPF axisangle0 0.460697 -0.072646 -0.884579 -67.527967
DOCKED: USER    NEWDPF quat0 0.460697 -0.072646 -0.884579 -67.527967
DOCKED: USER  keepresnum = 1 
DOCKED: USER  
DOCKED: REMARK  0 active torsions:
DOCKED: REMARK  status: ('A' for Active; 'I' for Inactive)
DOCKED: USER                              x       y       z     vdW  Elec       q    Type
DOCKED: USER                           _______ _______ _______ _____ _____    ______ ____
DOCKED: ROOT
DOCKED: ATOM      1  O   UNL d   1      16.626 172.337 141.347 -0.19 -0.03    -0.276 OA
DOCKED: ATOM      2  N   UNL d   1      15.553 177.425 143.732 -0.10 -0.05    -0.299 N 
DOCKED: ATOM      3  N   UNL d   1      16.967 174.590 141.897 -0.15 -0.04    -0.298 N 
DOCKED: ATOM      4  C   UNL d   1      16.044 177.369 142.340 -0.30 +0.01    +0.066 C 
DOCKED: ATOM      5  C   UNL d   1      17.551 177.042 142.259 -0.37 +0.01    +0.027 C 
DOCKED: ATOM      6  C   UNL d   1      15.262 176.367 141.469 -0.37 +0.01    +0.024 C 
DOCKED: ATOM      7  C   UNL d   1      17.938 175.548 142.446 -0.31 +0.01    +0.081 C 
DOCKED: ATOM      8  C   UNL d   1      15.551 174.922 141.869 -0.22 +0.02    +0.113 C 
DOCKED: ATOM      9  C   UNL d   1      18.362 178.028 143.117 -0.35 +0.00    +0.008 C 
DOCKED: ATOM     10  C   UNL d   1      13.759 176.662 141.527 -0.37 +0.00    +0.008 C 
DOCKED: ATOM     11  C   UNL d   1      16.281 178.458 144.492 -0.23 +0.02    +0.085 C 
DOCKED: ATOM     12  C   UNL d   1      14.112 177.742 143.774 -0.23 +0.02    +0.085 C 
DOCKED: ATOM     13  C   UNL d   1      18.343 175.060 143.841 -0.19 +0.00    +0.023 C 
DOCKED: ATOM     14  C   UNL d   1      17.786 178.213 144.518 -0.28 +0.00    +0.016 C 
DOCKED: ATOM     15  C   UNL d   1      13.265 176.763 142.966 -0.27 +0.00    +0.016 C 
DOCKED: ATOM     16  C   UNL d   1      18.765 173.577 143.818 -0.21 +0.00    +0.011 C 
DOCKED: ATOM     17  C   UNL d   1      17.324 173.233 141.819 -0.20 +0.03    +0.216 C 
DOCKED: ATOM     18  C   UNL d   1      18.677 172.936 142.432 -0.32 +0.01    +0.096 C 
DOCKED: ENDROOT
DOCKED: TORSDOF 0
DOCKED: TER
DOCKED: ENDMDL
________________________________________________________________________________


	BEGINNING GENETIC ALGORITHM DOCKING 46 of 50
Run: 46 Seed: 559376388 1602869848 [ Run 46 of 50 GA/GALS ]
Beginning GENETIC ALGORITHM (GA), with a maximum of 2500000 energy evaluations.

Final-Value: -5.355


	FINAL GENETIC ALGORITHM DOCKED STATE
	_______________________________________________


Detailed state:  trans 28.709 172.213 187.889 quatxyzw 0.781965 0.436493 -0.204096 -0.395411 center 0.000 -0.000 -0.000 ntor 0
State:	 28.709 172.213 187.889   0.851  0.475 -0.222 -133.417  

DOCKED: MODEL       46
DOCKED: USER    Run = 46
DOCKED: USER    DPF = E:/autodock-test/CID_5271984-5I6Z/5271984-5I6Z.dpf
DOCKED: USER  
DOCKED: USER    Estimated Free Energy of Binding    =   -5.35 kcal/mol  [=(1)+(2)+(3)-(4)]
DOCKED: USER    Estimated Inhibition Constant, Ki   =  118.82 uM (micromolar)  [Temperature = 298.15 K]
DOCKED: USER    
DOCKED: USER    (1) Final Intermolecular Energy     =   -5.35 kcal/mol
DOCKED: USER        vdW + Hbond + desolv Energy     =   -5.39 kcal/mol
DOCKED: USER        Electrostatic Energy            =   +0.03 kcal/mol
DOCKED: USER    (2) Final Total Internal Energy     =   +0.00 kcal/mol
DOCKED: USER    (3) Torsional Free Energy           =   +0.00 kcal/mol
DOCKED: USER    (4) Unbound System's Energy  [=(2)] =   +0.00 kcal/mol
DOCKED: USER    
DOCKED: USER    
DOCKED: USER    NEWDPF move CID_5271984.pdbqt
DOCKED: USER    NEWDPF about 0.000000 -0.000000 -0.000000
DOCKED: USER    NEWDPF tran0 28.708575 172.212954 187.888948
DOCKED: USER    NEWDPF quaternion0 0.781965 0.436493 -0.204096 -0.395411
DOCKED: USER    NEWDPF axisangle0 0.851346 0.475221 -0.222205 -133.416818
DOCKED: USER    NEWDPF quat0 0.851346 0.475221 -0.222205 -133.416818
DOCKED: USER  keepresnum = 1 
DOCKED: USER  
DOCKED: REMARK  0 active torsions:
DOCKED: REMARK  status: ('A' for Active; 'I' for Inactive)
DOCKED: USER                              x       y       z     vdW  Elec       q    Type
DOCKED: USER                           _______ _______ _______ _____ _____    ______ ____
DOCKED: ROOT
DOCKED: ATOM      1  O   UNL d   1      28.795 174.424 184.754 -0.74 +0.08    -0.276 OA
DOCKED: ATOM      2  N   UNL d   1      27.863 170.652 188.954 -0.16 +0.00    -0.299 N 
DOCKED: ATOM      3  N   UNL d   1      28.989 173.450 186.878 -0.14 +0.06    -0.298 N 
DOCKED: ATOM      4  C   UNL d   1      27.891 172.095 189.271 -0.41 -0.01    +0.066 C 
DOCKED: ATOM      5  C   UNL d   1      29.325 172.670 189.278 -0.37 -0.00    +0.027 C 
DOCKED: ATOM      6  C   UNL d   1      27.015 172.935 188.321 -0.47 -0.01    +0.024 C 
DOCKED: ATOM      7  C   UNL d   1      29.947 172.973 187.887 -0.21 -0.01    +0.081 C 
DOCKED: ATOM      8  C   UNL d   1      27.606 173.001 186.915 -0.26 -0.05    +0.113 C 
DOCKED: ATOM      9  C   UNL d   1      30.226 171.854 190.221 -0.25 -0.00    +0.008 C 
DOCKED: ATOM     10  C   UNL d   1      25.582 172.390 188.289 -0.57 -0.00    +0.008 C 
DOCKED: ATOM     11  C   UNL d   1      28.649 169.893 189.944 -0.34 +0.00    +0.085 C 
DOCKED: ATOM     12  C   UNL d   1      26.481 170.135 188.959 -0.21 +0.00    +0.085 C 
DOCKED: ATOM     13  C   UNL d   1      30.834 171.912 187.227 -0.10 -0.00    +0.023 C 
DOCKED: ATOM     14  C   UNL d   1      30.104 170.348 190.008 -0.27 -0.00    +0.016 C 
DOCKED: ATOM     15  C   UNL d   1      25.560 170.892 188.005 -0.52 -0.00    +0.016 C 
DOCKED: ATOM     16  C   UNL d   1      31.421 172.417 185.894 -0.09 +0.00    +0.011 C 
DOCKED: ATOM     17  C   UNL d   1      29.480 173.958 185.663 -0.17 -0.03    +0.216 C 
DOCKED: ATOM     18  C   UNL d   1      30.985 173.837 185.532 -0.11 +0.00    +0.096 C 
DOCKED: ENDROOT
DOCKED: TORSDOF 0
DOCKED: TER
DOCKED: ENDMDL
________________________________________________________________________________


	BEGINNING GENETIC ALGORITHM DOCKING 47 of 50
Run: 47 Seed: 1709509751 1901070026 [ Run 47 of 50 GA/GALS ]
Beginning GENETIC ALGORITHM (GA), with a maximum of 2500000 energy evaluations.

Final-Value: -3.471


	FINAL GENETIC ALGORITHM DOCKED STATE
	_______________________________________________


Detailed state:  trans 52.514 171.437 136.485 quatxyzw -0.053192 0.939925 0.337160 0.005804 center 0.000 -0.000 -0.000 ntor 0
State:	 52.514 171.437 136.485  -0.053  0.940  0.337 179.335  

DOCKED: MODEL       47
DOCKED: USER    Run = 47
DOCKED: USER    DPF = E:/autodock-test/CID_5271984-5I6Z/5271984-5I6Z.dpf
DOCKED: USER  
DOCKED: USER    Estimated Free Energy of Binding    =   -3.47 kcal/mol  [=(1)+(2)+(3)-(4)]
DOCKED: USER    Estimated Inhibition Constant, Ki   =    2.86 mM (millimolar)  [Temperature = 298.15 K]
DOCKED: USER    
DOCKED: USER    (1) Final Intermolecular Energy     =   -3.47 kcal/mol
DOCKED: USER        vdW + Hbond + desolv Energy     =   -3.38 kcal/mol
DOCKED: USER        Electrostatic Energy            =   -0.09 kcal/mol
DOCKED: USER    (2) Final Total Internal Energy     =   +0.00 kcal/mol
DOCKED: USER    (3) Torsional Free Energy           =   +0.00 kcal/mol
DOCKED: USER    (4) Unbound System's Energy  [=(2)] =   +0.00 kcal/mol
DOCKED: USER    
DOCKED: USER    
DOCKED: USER    NEWDPF move CID_5271984.pdbqt
DOCKED: USER    NEWDPF about 0.000000 -0.000000 -0.000000
DOCKED: USER    NEWDPF tran0 52.514392 171.437246 136.484957
DOCKED: USER    NEWDPF quaternion0 -0.053192 0.939925 0.337160 0.005804
DOCKED: USER    NEWDPF axisangle0 -0.053193 0.939941 0.337166 179.334876
DOCKED: USER    NEWDPF quat0 -0.053193 0.939941 0.337166 179.334876
DOCKED: USER  keepresnum = 1 
DOCKED: USER  
DOCKED: REMARK  0 active torsions:
DOCKED: REMARK  status: ('A' for Active; 'I' for Inactive)
DOCKED: USER                              x       y       z     vdW  Elec       q    Type
DOCKED: USER                           _______ _______ _______ _____ _____    ______ ____
DOCKED: ROOT
DOCKED: ATOM      1  O   UNL d   1      49.435 169.660 135.040 -0.22 -0.02    -0.276 OA
DOCKED: ATOM      2  N   UNL d   1      54.428 172.187 136.235 -0.08 -0.02    -0.299 N 
DOCKED: ATOM      3  N   UNL d   1      51.129 170.602 136.359 -0.08 +0.01    -0.298 N 
DOCKED: ATOM      4  C   UNL d   1      53.964 171.068 137.081 -0.09 -0.00    +0.066 C 
DOCKED: ATOM      5  C   UNL d   1      52.828 171.483 138.040 -0.08 -0.00    +0.027 C 
DOCKED: ATOM      6  C   UNL d   1      53.509 169.845 136.259 -0.12 -0.00    +0.024 C 
DOCKED: ATOM      7  C   UNL d   1      51.408 171.587 137.415 -0.14 -0.01    +0.081 C 
DOCKED: ATOM      8  C   UNL d   1      52.207 170.118 135.511 -0.18 +0.00    +0.113 C 
DOCKED: ATOM      9  C   UNL d   1      53.252 172.701 138.878 -0.07 -0.00    +0.008 C 
DOCKED: ATOM     10  C   UNL d   1      54.615 169.405 135.293 -0.15 -0.00    +0.008 C 
DOCKED: ATOM     11  C   UNL d   1      54.927 173.291 137.075 -0.22 +0.01    +0.085 C 
DOCKED: ATOM     12  C   UNL d   1      55.514 171.757 135.334 -0.27 -0.01    +0.085 C 
DOCKED: ATOM     13  C   UNL d   1      50.916 172.953 136.924 -0.26 -0.01    +0.023 C 
DOCKED: ATOM     14  C   UNL d   1      53.869 173.817 138.040 -0.21 -0.00    +0.016 C 
DOCKED: ATOM     15  C   UNL d   1      55.122 170.573 134.454 -0.24 -0.00    +0.016 C 
DOCKED: ATOM     16  C   UNL d   1      49.465 172.877 136.409 -0.37 -0.01    +0.011 C 
DOCKED: ATOM     17  C   UNL d   1      49.813 170.468 135.887 -0.23 -0.00    +0.216 C 
DOCKED: ATOM     18  C   UNL d   1      48.857 171.476 136.493 -0.36 -0.01    +0.096 C 
DOCKED: ENDROOT
DOCKED: TORSDOF 0
DOCKED: TER
DOCKED: ENDMDL
________________________________________________________________________________


	BEGINNING GENETIC ALGORITHM DOCKING 48 of 50
Run: 48 Seed: 975026006 1122324570 [ Run 48 of 50 GA/GALS ]
Beginning GENETIC ALGORITHM (GA), with a maximum of 2500000 energy evaluations.

Final-Value: -4.382


	FINAL GENETIC ALGORITHM DOCKED STATE
	_______________________________________________


Detailed state:  trans 64.220 196.321 138.762 quatxyzw 0.484787 -0.788586 -0.327553 0.189269 center 0.000 -0.000 -0.000 ntor 0
State:	 64.220 196.321 138.762   0.494 -0.803 -0.334 158.180  

DOCKED: MODEL       48
DOCKED: USER    Run = 48
DOCKED: USER    DPF = E:/autodock-test/CID_5271984-5I6Z/5271984-5I6Z.dpf
DOCKED: USER  
DOCKED: USER    Estimated Free Energy of Binding    =   -4.38 kcal/mol  [=(1)+(2)+(3)-(4)]
DOCKED: USER    Estimated Inhibition Constant, Ki   =  613.91 uM (micromolar)  [Temperature = 298.15 K]
DOCKED: USER    
DOCKED: USER    (1) Final Intermolecular Energy     =   -4.38 kcal/mol
DOCKED: USER        vdW + Hbond + desolv Energy     =   -4.38 kcal/mol
DOCKED: USER        Electrostatic Energy            =   -0.01 kcal/mol
DOCKED: USER    (2) Final Total Internal Energy     =   +0.00 kcal/mol
DOCKED: USER    (3) Torsional Free Energy           =   +0.00 kcal/mol
DOCKED: USER    (4) Unbound System's Energy  [=(2)] =   +0.00 kcal/mol
DOCKED: USER    
DOCKED: USER    
DOCKED: USER    NEWDPF move CID_5271984.pdbqt
DOCKED: USER    NEWDPF about 0.000000 -0.000000 -0.000000
DOCKED: USER    NEWDPF tran0 64.219699 196.321151 138.761667
DOCKED: USER    NEWDPF quaternion0 0.484787 -0.788586 -0.327553 0.189269
DOCKED: USER    NEWDPF axisangle0 0.493711 -0.803102 -0.333583 158.179721
DOCKED: USER    NEWDPF quat0 0.493711 -0.803102 -0.333583 158.179721
DOCKED: USER  keepresnum = 1 
DOCKED: USER  
DOCKED: REMARK  0 active torsions:
DOCKED: REMARK  status: ('A' for Active; 'I' for Inactive)
DOCKED: USER                              x       y       z     vdW  Elec       q    Type
DOCKED: USER                           _______ _______ _______ _____ _____    ______ ____
DOCKED: ROOT
DOCKED: ATOM      1  O   UNL d   1      64.476 193.687 135.982 -0.12 -0.04    -0.276 OA
DOCKED: ATOM      2  N   UNL d   1      64.906 198.064 139.643 -0.07 -0.03    -0.299 N 
DOCKED: ATOM      3  N   UNL d   1      64.076 194.939 137.924 -0.14 -0.04    -0.298 N 
DOCKED: ATOM      4  C   UNL d   1      64.924 196.682 140.164 -0.38 +0.01    +0.066 C 
DOCKED: ATOM      5  C   UNL d   1      63.524 196.030 140.158 -0.51 +0.00    +0.027 C 
DOCKED: ATOM      6  C   UNL d   1      65.909 195.769 139.407 -0.30 +0.00    +0.024 C 
DOCKED: ATOM      7  C   UNL d   1      63.024 195.497 138.786 -0.37 +0.01    +0.081 C 
DOCKED: ATOM      8  C   UNL d   1      65.429 195.470 137.990 -0.15 +0.01    +0.113 C 
DOCKED: ATOM      9  C   UNL d   1      62.516 196.917 140.909 -0.43 +0.00    +0.008 C 
DOCKED: ATOM     10  C   UNL d   1      67.312 196.386 139.393 -0.18 +0.00    +0.008 C 
DOCKED: ATOM     11  C   UNL d   1      64.012 198.908 140.457 -0.12 +0.01    +0.085 C 
DOCKED: ATOM     12  C   UNL d   1      66.257 198.657 139.666 -0.11 +0.01    +0.085 C 
DOCKED: ATOM     13  C   UNL d   1      62.138 196.400 137.921 -0.29 +0.00    +0.023 C 
DOCKED: ATOM     14  C   UNL d   1      62.580 198.383 140.488 -0.31 +0.00    +0.016 C 
DOCKED: ATOM     15  C   UNL d   1      67.283 197.828 138.896 -0.07 +0.00    +0.016 C 
DOCKED: ATOM     16  C   UNL d   1      61.678 195.678 136.640 -0.28 +0.00    +0.011 C 
DOCKED: ATOM     17  C   UNL d   1      63.703 194.237 136.766 -0.21 +0.03    +0.216 C 
DOCKED: ATOM     18  C   UNL d   1      62.208 194.249 136.518 -0.32 +0.01    +0.096 C 
DOCKED: ENDROOT
DOCKED: TORSDOF 0
DOCKED: TER
DOCKED: ENDMDL
________________________________________________________________________________


	BEGINNING GENETIC ALGORITHM DOCKING 49 of 50
Run: 49 Seed: 671431304 1615142239 [ Run 49 of 50 GA/GALS ]
Beginning GENETIC ALGORITHM (GA), with a maximum of 2500000 energy evaluations.

Final-Value: -5.101


	FINAL GENETIC ALGORITHM DOCKED STATE
	_______________________________________________


Detailed state:  trans 36.494 175.957 199.446 quatxyzw -0.165462 -0.295624 0.868444 0.361987 center 0.000 -0.000 -0.000 ntor 0
State:	 36.494 175.957 199.446  -0.177 -0.317  0.932 137.555  

DOCKED: MODEL       49
DOCKED: USER    Run = 49
DOCKED: USER    DPF = E:/autodock-test/CID_5271984-5I6Z/5271984-5I6Z.dpf
DOCKED: USER  
DOCKED: USER    Estimated Free Energy of Binding    =   -5.10 kcal/mol  [=(1)+(2)+(3)-(4)]
DOCKED: USER    Estimated Inhibition Constant, Ki   =  182.26 uM (micromolar)  [Temperature = 298.15 K]
DOCKED: USER    
DOCKED: USER    (1) Final Intermolecular Energy     =   -5.10 kcal/mol
DOCKED: USER        vdW + Hbond + desolv Energy     =   -4.90 kcal/mol
DOCKED: USER        Electrostatic Energy            =   -0.20 kcal/mol
DOCKED: USER    (2) Final Total Internal Energy     =   +0.00 kcal/mol
DOCKED: USER    (3) Torsional Free Energy           =   +0.00 kcal/mol
DOCKED: USER    (4) Unbound System's Energy  [=(2)] =   +0.00 kcal/mol
DOCKED: USER    
DOCKED: USER    
DOCKED: USER    NEWDPF move CID_5271984.pdbqt
DOCKED: USER    NEWDPF about 0.000000 -0.000000 -0.000000
DOCKED: USER    NEWDPF tran0 36.494436 175.957212 199.445695
DOCKED: USER    NEWDPF quaternion0 -0.165462 -0.295624 0.868444 0.361987
DOCKED: USER    NEWDPF axisangle0 -0.177500 -0.317130 0.931623 137.555457
DOCKED: USER    NEWDPF quat0 -0.177500 -0.317130 0.931623 137.555457
DOCKED: USER  keepresnum = 1 
DOCKED: USER  
DOCKED: REMARK  0 active torsions:
DOCKED: REMARK  status: ('A' for Active; 'I' for Inactive)
DOCKED: USER                              x       y       z     vdW  Elec       q    Type
DOCKED: USER                           _______ _______ _______ _____ _____    ______ ____
DOCKED: ROOT
DOCKED: ATOM      1  O   UNL d   1      32.801 175.247 198.685 -0.37 -0.37    -0.276 OA
DOCKED: ATOM      2  N   UNL d   1      37.970 176.508 200.789 -0.12 -0.14    -0.299 N 
DOCKED: ATOM      3  N   UNL d   1      35.093 175.741 198.658 -0.11 -0.17    -0.298 N 
DOCKED: ATOM      4  C   UNL d   1      37.486 177.218 199.587 -0.36 +0.03    +0.066 C 
DOCKED: ATOM      5  C   UNL d   1      37.545 176.339 198.319 -0.33 +0.01    +0.027 C 
DOCKED: ATOM      6  C   UNL d   1      36.057 177.771 199.753 -0.43 +0.01    +0.024 C 
DOCKED: ATOM      7  C   UNL d   1      36.401 175.299 198.154 -0.20 +0.03    +0.081 C 
DOCKED: ATOM      8  C   UNL d   1      35.018 176.653 199.789 -0.27 +0.06    +0.113 C 
DOCKED: ATOM      9  C   UNL d   1      38.961 175.772 198.123 -0.26 +0.00    +0.008 C 
DOCKED: ATOM     10  C   UNL d   1      35.962 178.650 201.006 -0.47 +0.00    +0.008 C 
DOCKED: ATOM     11  C   UNL d   1      39.367 176.076 200.602 -0.40 +0.03    +0.085 C 
DOCKED: ATOM     12  C   UNL d   1      37.904 177.376 201.980 -0.32 +0.07    +0.085 C 
DOCKED: ATOM     13  C   UNL d   1      36.632 173.864 198.641 -0.17 +0.01    +0.023 C 
DOCKED: ATOM     14  C   UNL d   1      39.541 175.161 199.395 -0.34 +0.00    +0.016 C 
DOCKED: ATOM     15  C   UNL d   1      36.504 177.929 202.235 -0.37 +0.01    +0.016 C 
DOCKED: ATOM     16  C   UNL d   1      35.423 172.962 198.326 -0.13 +0.00    +0.011 C 
DOCKED: ATOM     17  C   UNL d   1      33.955 174.971 198.361 -0.13 +0.17    +0.216 C 
DOCKED: ATOM     18  C   UNL d   1      34.280 173.692 197.618 -0.11 +0.03    +0.096 C 
DOCKED: ENDROOT
DOCKED: TORSDOF 0
DOCKED: TER
DOCKED: ENDMDL
________________________________________________________________________________


	BEGINNING GENETIC ALGORITHM DOCKING 50 of 50
Run: 50 Seed: 838882223 1938422572 [ Run 50 of 50 GA/GALS ]
Beginning GENETIC ALGORITHM (GA), with a maximum of 2500000 energy evaluations.

Final-Value: -3.845


	FINAL GENETIC ALGORITHM DOCKED STATE
	_______________________________________________


Detailed state:  trans 66.232 198.263 171.304 quatxyzw -0.558808 0.411845 0.028918 0.719223 center 0.000 -0.000 -0.000 ntor 0
State:	 66.232 198.263 171.304  -0.804  0.593  0.042 88.019  

DOCKED: MODEL       50
DOCKED: USER    Run = 50
DOCKED: USER    DPF = E:/autodock-test/CID_5271984-5I6Z/5271984-5I6Z.dpf
DOCKED: USER  
DOCKED: USER    Estimated Free Energy of Binding    =   -3.84 kcal/mol  [=(1)+(2)+(3)-(4)]
DOCKED: USER    Estimated Inhibition Constant, Ki   =    1.52 mM (millimolar)  [Temperature = 298.15 K]
DOCKED: USER    
DOCKED: USER    (1) Final Intermolecular Energy     =   -3.84 kcal/mol
DOCKED: USER        vdW + Hbond + desolv Energy     =   -3.82 kcal/mol
DOCKED: USER        Electrostatic Energy            =   -0.03 kcal/mol
DOCKED: USER    (2) Final Total Internal Energy     =   +0.00 kcal/mol
DOCKED: USER    (3) Torsional Free Energy           =   +0.00 kcal/mol
DOCKED: USER    (4) Unbound System's Energy  [=(2)] =   +0.00 kcal/mol
DOCKED: USER    
DOCKED: USER    
DOCKED: USER    NEWDPF move CID_5271984.pdbqt
DOCKED: USER    NEWDPF about 0.000000 -0.000000 -0.000000
DOCKED: USER    NEWDPF tran0 66.232147 198.263011 171.303956
DOCKED: USER    NEWDPF quaternion0 -0.558808 0.411845 0.028918 0.719223
DOCKED: USER    NEWDPF axisangle0 -0.804296 0.592770 0.041621 88.019346
DOCKED: USER    NEWDPF quat0 -0.804296 0.592770 0.041621 88.019346
DOCKED: USER  keepresnum = 1 
DOCKED: USER  
DOCKED: REMARK  0 active torsions:
DOCKED: REMARK  status: ('A' for Active; 'I' for Inactive)
DOCKED: USER                              x       y       z     vdW  Elec       q    Type
DOCKED: USER                           _______ _______ _______ _____ _____    ______ ____
DOCKED: ROOT
DOCKED: ATOM      1  O   UNL d   1      69.142 195.769 171.505 -0.71 -0.01    -0.276 OA
DOCKED: ATOM      2  N   UNL d   1      64.472 198.890 170.412 -0.19 +0.08    -0.299 N 
DOCKED: ATOM      3  N   UNL d   1      67.674 197.594 171.626 -0.12 +0.04    -0.298 N 
DOCKED: ATOM      4  C   UNL d   1      65.792 199.552 170.445 -0.13 -0.01    +0.066 C 
DOCKED: ATOM      5  C   UNL d   1      66.324 199.738 171.883 -0.08 -0.00    +0.027 C 
DOCKED: ATOM      6  C   UNL d   1      66.854 198.814 169.606 -0.15 -0.01    +0.024 C 
DOCKED: ATOM      7  C   UNL d   1      66.949 198.480 172.549 -0.11 -0.01    +0.081 C 
DOCKED: ATOM      8  C   UNL d   1      67.252 197.484 170.239 -0.23 -0.03    +0.113 C 
DOCKED: ATOM      9  C   UNL d   1      65.288 200.475 172.748 -0.08 -0.00    +0.008 C 
DOCKED: ATOM     10  C   UNL d   1      66.358 198.612 168.169 -0.17 -0.00    +0.008 C 
DOCKED: ATOM     11  C   UNL d   1      63.481 199.684 171.162 -0.30 -0.02    +0.085 C 
DOCKED: ATOM     12  C   UNL d   1      63.993 198.731 169.026 -0.33 -0.01    +0.085 C 
DOCKED: ATOM     13  C   UNL d   1      66.067 197.604 173.445 -0.19 -0.00    +0.023 C 
DOCKED: ATOM     14  C   UNL d   1      63.882 199.896 172.618 -0.22 -0.00    +0.016 C 
DOCKED: ATOM     15  C   UNL d   1      64.976 197.969 168.141 -0.32 -0.00    +0.016 C 
DOCKED: ATOM     16  C   UNL d   1      66.873 196.452 174.076 -0.19 -0.00    +0.011 C 
DOCKED: ATOM     17  C   UNL d   1      68.456 196.554 172.158 -0.16 -0.01    +0.216 C 
DOCKED: ATOM     18  C   UNL d   1      68.346 196.437 173.665 -0.15 -0.01    +0.096 C 
DOCKED: ENDROOT
DOCKED: TORSDOF 0
DOCKED: TER
DOCKED: ENDMDL
________________________________________________________________________________

DPF> analysis                             # perform a ranked cluster analysis


		CLUSTER ANALYSIS OF CONFORMATIONS
		_________________________________

Number of conformations = 50

RMSD cluster analysis will be performed using the ligand atoms only (18 / 18 total atoms).

Outputting structurally similar clusters, ranked in order of increasing energy.


________________________________________________________________________________

Number of distinct conformational clusters found = 43,  out of 50 runs,
Using an rmsd-tolerance of 2.0 A


	CLUSTERING HISTOGRAM
	____________________

________________________________________________________________________________
     |           |     |           |     |                                    
Clus | Lowest    | Run | Mean      | Num | Histogram                          
-ter | Binding   |     | Binding   | in  |                                    
Rank | Energy    |     | Energy    | Clus|    5    10   15   20   25   30   35
_____|___________|_____|___________|_____|____:____|____:____|____:____|____:___
   1 |     -5.72 |  26 |     -5.68 |   2 |##
   2 |     -5.52 |   5 |     -5.48 |   2 |##
   3 |     -5.35 |  46 |     -5.35 |   1 |#
   4 |     -5.20 |  27 |     -5.20 |   1 |#
   5 |     -5.19 |  17 |     -5.18 |   2 |##
   6 |     -5.15 |  43 |     -4.74 |   2 |##
   7 |     -5.10 |  49 |     -5.10 |   1 |#
   8 |     -5.00 |  13 |     -5.00 |   1 |#
   9 |     -4.99 |  19 |     -4.99 |   1 |#
  10 |     -4.97 |  44 |     -4.97 |   1 |#
  11 |     -4.87 |  30 |     -4.87 |   1 |#
  12 |     -4.85 |  29 |     -4.85 |   1 |#
  13 |     -4.76 |  16 |     -4.76 |   1 |#
  14 |     -4.74 |   8 |     -4.74 |   1 |#
  15 |     -4.74 |  22 |     -4.74 |   1 |#
  16 |     -4.73 |  33 |     -4.73 |   1 |#
  17 |     -4.66 |  18 |     -4.66 |   1 |#
  18 |     -4.65 |  45 |     -4.59 |   2 |##
  19 |     -4.64 |  41 |     -4.64 |   1 |#
  20 |     -4.59 |  11 |     -4.56 |   2 |##
  21 |     -4.46 |  40 |     -4.46 |   1 |#
  22 |     -4.38 |  48 |     -4.33 |   2 |##
  23 |     -4.34 |  25 |     -4.34 |   1 |#
  24 |     -4.31 |  14 |     -4.31 |   1 |#
  25 |     -4.21 |  34 |     -4.21 |   1 |#
  26 |     -4.15 |  31 |     -4.15 |   1 |#
  27 |     -4.14 |  39 |     -4.14 |   1 |#
  28 |     -4.14 |   6 |     -4.14 |   1 |#
  29 |     -4.05 |  36 |     -4.05 |   1 |#
  30 |     -4.03 |   9 |     -4.03 |   1 |#
  31 |     -4.01 |   2 |     -4.01 |   1 |#
  32 |     -3.96 |  42 |     -3.96 |   1 |#
  33 |     -3.95 |  20 |     -3.95 |   1 |#
  34 |     -3.90 |  21 |     -3.90 |   1 |#
  35 |     -3.87 |  28 |     -3.87 |   1 |#
  36 |     -3.84 |  50 |     -3.84 |   1 |#
  37 |     -3.84 |  12 |     -3.84 |   1 |#
  38 |     -3.77 |  23 |     -3.77 |   1 |#
  39 |     -3.75 |  10 |     -3.75 |   1 |#
  40 |     -3.64 |  37 |     -3.64 |   1 |#
  41 |     -3.57 |   4 |     -3.57 |   1 |#
  42 |     -3.57 |  35 |     -3.57 |   1 |#
  43 |     -3.47 |  47 |     -3.47 |   1 |#
_____|___________|_____|___________|_____|______________________________________


Number of multi-member conformational clusters found = 7, out of 50 runs.

	RMSD TABLE
	__________

_____________________________________________________________________
     |      |      |           |         |                 |
Rank | Sub- | Run  | Binding   | Cluster | Reference       | Grep
     | Rank |      | Energy    | RMSD    | RMSD            | Pattern
_____|______|______|___________|_________|_________________|___________
   1      1     26       -5.72      0.00    238.31           RANKING
   1      2      1       -5.65      0.54    238.15           RANKING
   2      1      5       -5.52      0.00    224.47           RANKING
   2      2     15       -5.44      0.27    224.46           RANKING
   3      1     46       -5.35      0.00    254.82           RANKING
   4      1     27       -5.20      0.00    273.29           RANKING
   5      1     17       -5.19      0.00    217.93           RANKING
   5      2      3       -5.18      0.85    218.34           RANKING
   6      1     43       -5.15      0.00    246.29           RANKING
   6      2     38       -4.33      1.87    244.96           RANKING
   7      1     49       -5.10      0.00    266.74           RANKING
   8      1     13       -5.00      0.00    237.23           RANKING
   9      1     19       -4.99      0.00    217.10           RANKING
  10      1     44       -4.97      0.00    239.69           RANKING
  11      1     30       -4.87      0.00    241.81           RANKING
  12      1     29       -4.85      0.00    216.13           RANKING
  13      1     16       -4.76      0.00    253.84           RANKING
  14      1      8       -4.74      0.00    225.08           RANKING
  15      1     22       -4.74      0.00    275.66           RANKING
  16      1     33       -4.73      0.00    230.54           RANKING
  17      1     18       -4.66      0.00    229.58           RANKING
  18      1     45       -4.65      0.00    225.44           RANKING
  18      2     24       -4.52      0.95    225.64           RANKING
  19      1     41       -4.64      0.00    265.69           RANKING
  20      1     11       -4.59      0.00    254.77           RANKING
  20      2     32       -4.53      0.43    254.77           RANKING
  21      1     40       -4.46      0.00    207.55           RANKING
  22      1     48       -4.38      0.00    246.88           RANKING
  22      2      7       -4.27      1.13    246.98           RANKING
  23      1     25       -4.34      0.00    269.08           RANKING
  24      1     14       -4.31      0.00    237.55           RANKING
  25      1     34       -4.21      0.00    232.87           RANKING
  26      1     31       -4.15      0.00    250.04           RANKING
  27      1     39       -4.14      0.00    255.52           RANKING
  28      1      6       -4.14      0.00    242.96           RANKING
  29      1     36       -4.05      0.00    242.23           RANKING
  30      1      9       -4.03      0.00    245.35           RANKING
  31      1      2       -4.01      0.00    248.12           RANKING
  32      1     42       -3.96      0.00    251.10           RANKING
  33      1     20       -3.95      0.00    254.70           RANKING
  34      1     21       -3.90      0.00    228.35           RANKING
  35      1     28       -3.87      0.00    207.48           RANKING
  36      1     50       -3.84      0.00    268.31           RANKING
  37      1     12       -3.84      0.00    216.68           RANKING
  38      1     23       -3.77      0.00    209.43           RANKING
  39      1     10       -3.75      0.00    216.52           RANKING
  40      1     37       -3.64      0.00    256.02           RANKING
  41      1      4       -3.57      0.00    236.50           RANKING
  42      1     35       -3.57      0.00    199.80           RANKING
  43      1     47       -3.47      0.00    223.42           RANKING
_______________________________________________________________________


	INFORMATION ENTROPY ANALYSIS FOR THIS CLUSTERING
	________________________________________________


Information entropy for this clustering = 0.95  (rmstol = 2.00 Angstrom)

_______________________________________________________________________


	STATISTICAL MECHANICAL ANALYSIS
	_______________________________


Partition function, Q =    50.38            at Temperature, T = 298.15 K
Free energy,        A ~ -2322.29 kcal/mol   at Temperature, T = 298.15 K
Internal energy,    U =    -4.49 kcal/mol   at Temperature, T = 298.15 K
Entropy,            S =     7.77 kcal/mol/K at Temperature, T = 298.15 K

_______________________________________________________________________


	LOWEST ENERGY DOCKED CONFORMATION from EACH CLUSTER
	___________________________________________________


Keeping original residue number (specified in the input PDBQ file) for outputting.

MODEL       26
USER    Run = 26
USER    Cluster Rank = 1
USER    Number of conformations in this cluster = 2
USER  
USER    RMSD from reference structure       = 238.315 A
USER  
USER    Estimated Free Energy of Binding    =   -5.72 kcal/mol  [=(1)+(2)+(3)-(4)]
USER    Estimated Inhibition Constant, Ki   =   64.56 uM (micromolar)  [Temperature = 298.15 K]
USER    
USER    (1) Final Intermolecular Energy     =   -5.72 kcal/mol
USER        vdW + Hbond + desolv Energy     =   -5.66 kcal/mol
USER        Electrostatic Energy            =   -0.06 kcal/mol
USER    (2) Final Total Internal Energy     =   +0.00 kcal/mol
USER    (3) Torsional Free Energy           =   +0.00 kcal/mol
USER    (4) Unbound System's Energy  [=(2)] =   +0.00 kcal/mol
USER    
USER    
USER  
USER    DPF = E:/autodock-test/CID_5271984-5I6Z/5271984-5I6Z.dpf
USER    NEWDPF move	CID_5271984.pdbqt
USER    NEWDPF about	0.000000 -0.000000 -0.000000
USER    NEWDPF tran0	9.047152 151.616867 185.575230
USER    NEWDPF axisangle0	-0.325452 -0.090607 -0.941207 -159.864018
USER    NEWDPF quaternion0	-0.320441 -0.089212 -0.926714 -0.174817
USER  
USER                              x       y       z    vdW   Elec        q     RMS 
ATOM      1  O   UNL d   1       5.959 152.610 187.626 -0.75 +0.05    -0.276    238.315
ATOM      2  N   UNL d   1      10.909 152.089 184.804 -0.10 +0.07    -0.299    238.315
ATOM      3  N   UNL d   1       7.541 151.665 186.175 -0.16 +0.13    -0.298    238.315
ATOM      4  C   UNL d   1       9.641 151.825 184.093 -0.21 -0.03    +0.066    238.315
ATOM      5  C   UNL d   1       9.018 150.467 184.482 -0.17 -0.01    +0.027    238.315
ATOM      6  C   UNL d   1       8.595 152.939 184.301 -0.33 -0.01    +0.024    238.315
ATOM      7  C   UNL d   1       8.256 150.427 185.836 -0.21 -0.05    +0.081    238.315
ATOM      8  C   UNL d   1       8.056 152.950 185.729 -0.35 -0.03    +0.113    238.315
ATOM      9  C   UNL d   1      10.037 149.332 184.283 -0.16 -0.00    +0.008    238.315
ATOM     10  C   UNL d   1       9.182 154.304 183.925 -0.44 -0.00    +0.008    238.315
ATOM     11  C   UNL d   1      11.896 151.036 184.501 -0.28 -0.01    +0.085    238.315
ATOM     12  C   UNL d   1      11.479 153.391 184.407 -0.43 -0.02    +0.085    238.315
ATOM     13  C   UNL d   1       9.004 149.958 187.090 -0.28 -0.01    +0.023    238.315
ATOM     14  C   UNL d   1      11.403 149.644 184.886 -0.21 -0.00    +0.016    238.315
ATOM     15  C   UNL d   1      10.513 154.553 184.626 -0.46 -0.01    +0.016    238.315
ATOM     16  C   UNL d   1       8.072 149.911 188.317 -0.36 -0.00    +0.011    238.315
ATOM     17  C   UNL d   1       6.649 151.659 187.261 -0.39 -0.08    +0.216    238.315
ATOM     18  C   UNL d   1       6.637 150.344 188.013 -0.36 -0.05    +0.096    238.315
TER
ENDMDL
MODEL        5
USER    Run = 5
USER    Cluster Rank = 2
USER    Number of conformations in this cluster = 2
USER  
USER    RMSD from reference structure       = 224.472 A
USER  
USER    Estimated Free Energy of Binding    =   -5.52 kcal/mol  [=(1)+(2)+(3)-(4)]
USER    Estimated Inhibition Constant, Ki   =   90.12 uM (micromolar)  [Temperature = 298.15 K]
USER    
USER    (1) Final Intermolecular Energy     =   -5.52 kcal/mol
USER        vdW + Hbond + desolv Energy     =   -5.51 kcal/mol
USER        Electrostatic Energy            =   -0.01 kcal/mol
USER    (2) Final Total Internal Energy     =   +0.00 kcal/mol
USER    (3) Torsional Free Energy           =   +0.00 kcal/mol
USER    (4) Unbound System's Energy  [=(2)] =   +0.00 kcal/mol
USER    
USER    
USER  
USER    DPF = E:/autodock-test/CID_5271984-5I6Z/5271984-5I6Z.dpf
USER    NEWDPF move	CID_5271984.pdbqt
USER    NEWDPF about	0.000000 -0.000000 -0.000000
USER    NEWDPF tran0	46.541480 163.853868 149.047008
USER    NEWDPF axisangle0	0.444391 -0.857458 -0.259389 117.551331
USER    NEWDPF quaternion0	0.380019 -0.733250 -0.221815 0.518390
USER  
USER                              x       y       z    vdW   Elec        q     RMS 
ATOM      1  O   UNL d   1      47.613 161.661 146.086 -0.02 -0.01    -0.276    224.472
ATOM      2  N   UNL d   1      47.043 165.059 150.654 -0.18 -0.02    -0.299    224.472
ATOM      3  N   UNL d   1      46.532 162.750 147.858 -0.05 -0.02    -0.298    224.472
ATOM      4  C   UNL d   1      46.372 163.742 150.645 -0.29 +0.01    +0.066    224.472
ATOM      5  C   UNL d   1      45.120 163.724 149.741 -0.47 +0.00    +0.027    224.472
ATOM      6  C   UNL d   1      47.312 162.594 150.228 -0.21 +0.00    +0.024    224.472
ATOM      7  C   UNL d   1      45.380 163.592 148.214 -0.35 +0.00    +0.081    224.472
ATOM      8  C   UNL d   1      47.680 162.672 148.748 -0.09 +0.01    +0.113    224.472
ATOM      9  C   UNL d   1      44.158 164.858 150.134 -0.62 -0.00    +0.008    224.472
ATOM     10  C   UNL d   1      48.570 162.583 151.105 -0.14 +0.00    +0.008    224.472
ATOM     11  C   UNL d   1      46.120 166.101 151.140 -0.63 +0.00    +0.085    224.472
ATOM     12  C   UNL d   1      48.232 165.042 151.528 -0.29 +0.00    +0.085    224.472
ATOM     13  C   UNL d   1      45.450 164.866 147.365 -0.53 +0.00    +0.023    224.472
ATOM     14  C   UNL d   1      44.857 166.206 150.291 -0.64 -0.00    +0.016    224.472
ATOM     15  C   UNL d   1      49.233 163.955 151.148 -0.14 +0.00    +0.016    224.472
ATOM     16  C   UNL d   1      45.637 164.537 145.870 -0.48 -0.00    +0.011    224.472
ATOM     17  C   UNL d   1      46.719 162.390 146.513 -0.08 +0.01    +0.216    224.472
ATOM     18  C   UNL d   1      45.718 163.038 145.578 -0.28 +0.00    +0.096    224.472
TER
ENDMDL
MODEL       46
USER    Run = 46
USER    Cluster Rank = 3
USER    Number of conformations in this cluster = 1
USER  
USER    RMSD from reference structure       = 254.819 A
USER  
USER    Estimated Free Energy of Binding    =   -5.35 kcal/mol  [=(1)+(2)+(3)-(4)]
USER    Estimated Inhibition Constant, Ki   =  118.82 uM (micromolar)  [Temperature = 298.15 K]
USER    
USER    (1) Final Intermolecular Energy     =   -5.35 kcal/mol
USER        vdW + Hbond + desolv Energy     =   -5.39 kcal/mol
USER        Electrostatic Energy            =   +0.03 kcal/mol
USER    (2) Final Total Internal Energy     =   +0.00 kcal/mol
USER    (3) Torsional Free Energy           =   +0.00 kcal/mol
USER    (4) Unbound System's Energy  [=(2)] =   +0.00 kcal/mol
USER    
USER    
USER  
USER    DPF = E:/autodock-test/CID_5271984-5I6Z/5271984-5I6Z.dpf
USER    NEWDPF move	CID_5271984.pdbqt
USER    NEWDPF about	0.000000 -0.000000 -0.000000
USER    NEWDPF tran0	28.708575 172.212954 187.888948
USER    NEWDPF axisangle0	0.851346 0.475221 -0.222205 -133.416818
USER    NEWDPF quaternion0	0.781965 0.436493 -0.204096 -0.395411
USER  
USER                              x       y       z    vdW   Elec        q     RMS 
ATOM      1  O   UNL d   1      28.795 174.424 184.754 -0.74 +0.08    -0.276    254.819
ATOM      2  N   UNL d   1      27.863 170.652 188.954 -0.16 +0.00    -0.299    254.819
ATOM      3  N   UNL d   1      28.989 173.450 186.878 -0.14 +0.06    -0.298    254.819
ATOM      4  C   UNL d   1      27.891 172.095 189.271 -0.41 -0.01    +0.066    254.819
ATOM      5  C   UNL d   1      29.325 172.670 189.278 -0.37 -0.00    +0.027    254.819
ATOM      6  C   UNL d   1      27.015 172.935 188.321 -0.47 -0.01    +0.024    254.819
ATOM      7  C   UNL d   1      29.947 172.973 187.887 -0.21 -0.01    +0.081    254.819
ATOM      8  C   UNL d   1      27.606 173.001 186.915 -0.26 -0.05    +0.113    254.819
ATOM      9  C   UNL d   1      30.226 171.854 190.221 -0.25 -0.00    +0.008    254.819
ATOM     10  C   UNL d   1      25.582 172.390 188.289 -0.57 -0.00    +0.008    254.819
ATOM     11  C   UNL d   1      28.649 169.893 189.944 -0.34 +0.00    +0.085    254.819
ATOM     12  C   UNL d   1      26.481 170.135 188.959 -0.21 +0.00    +0.085    254.819
ATOM     13  C   UNL d   1      30.834 171.912 187.227 -0.10 -0.00    +0.023    254.819
ATOM     14  C   UNL d   1      30.104 170.348 190.008 -0.27 -0.00    +0.016    254.819
ATOM     15  C   UNL d   1      25.560 170.892 188.005 -0.52 -0.00    +0.016    254.819
ATOM     16  C   UNL d   1      31.421 172.417 185.894 -0.09 +0.00    +0.011    254.819
ATOM     17  C   UNL d   1      29.480 173.958 185.663 -0.17 -0.03    +0.216    254.819
ATOM     18  C   UNL d   1      30.985 173.837 185.532 -0.11 +0.00    +0.096    254.819
TER
ENDMDL
MODEL       27
USER    Run = 27
USER    Cluster Rank = 4
USER    Number of conformations in this cluster = 1
USER  
USER    RMSD from reference structure       = 273.291 A
USER  
USER    Estimated Free Energy of Binding    =   -5.20 kcal/mol  [=(1)+(2)+(3)-(4)]
USER    Estimated Inhibition Constant, Ki   =  153.29 uM (micromolar)  [Temperature = 298.15 K]
USER    
USER    (1) Final Intermolecular Energy     =   -5.20 kcal/mol
USER        vdW + Hbond + desolv Energy     =   -5.11 kcal/mol
USER        Electrostatic Energy            =   -0.09 kcal/mol
USER    (2) Final Total Internal Energy     =   +0.00 kcal/mol
USER    (3) Torsional Free Energy           =   +0.00 kcal/mol
USER    (4) Unbound System's Energy  [=(2)] =   +0.00 kcal/mol
USER    
USER    
USER  
USER    DPF = E:/autodock-test/CID_5271984-5I6Z/5271984-5I6Z.dpf
USER    NEWDPF move	CID_5271984.pdbqt
USER    NEWDPF about	0.000000 -0.000000 -0.000000
USER    NEWDPF tran0	50.364546 176.628414 204.822353
USER    NEWDPF axisangle0	0.917272 0.071184 -0.391847 -76.949427
USER    NEWDPF quaternion0	0.570699 0.044289 -0.243795 -0.782883
USER  
USER                              x       y       z    vdW   Elec        q     RMS 
ATOM      1  O   UNL d   1      52.358 174.962 201.998 -0.82 -0.21    -0.276    273.291
ATOM      2  N   UNL d   1      48.613 176.807 205.911 +0.00 -0.11    -0.299    273.291
ATOM      3  N   UNL d   1      51.474 176.344 203.674 -0.20 -0.15    -0.298    273.291
ATOM      4  C   UNL d   1      49.260 177.785 205.013 -0.24 +0.02    +0.066    273.291
ATOM      5  C   UNL d   1      50.730 178.060 205.402 -0.30 +0.01    +0.027    273.291
ATOM      6  C   UNL d   1      49.200 177.369 203.530 -0.44 +0.01    +0.024    273.291
ATOM      7  C   UNL d   1      51.765 176.987 204.964 -0.07 +0.04    +0.081    273.291
ATOM      8  C   UNL d   1      50.097 176.168 203.241 -0.42 +0.04    +0.113    273.291
ATOM      9  C   UNL d   1      50.825 178.481 206.878 -0.27 +0.00    +0.008    273.291
ATOM     10  C   UNL d   1      47.752 177.087 203.110 -0.44 +0.00    +0.008    273.291
ATOM     11  C   UNL d   1      48.629 177.297 207.301 -0.04 +0.03    +0.085    273.291
ATOM     12  C   UNL d   1      47.212 176.570 205.514 -0.11 +0.04    +0.085    273.291
ATOM     13  C   UNL d   1      52.155 175.888 205.959 -0.22 +0.01    +0.023    273.291
ATOM     14  C   UNL d   1      50.041 177.564 207.812 -0.10 +0.01    +0.016    273.291
ATOM     15  C   UNL d   1      47.074 176.111 204.065 -0.30 +0.01    +0.016    273.291
ATOM     16  C   UNL d   1      53.245 174.965 205.380 -0.38 +0.00    +0.011    273.291
ATOM     17  C   UNL d   1      52.455 175.525 203.087 -0.37 +0.11    +0.216    273.291
ATOM     18  C   UNL d   1      53.678 175.341 203.962 -0.39 +0.04    +0.096    273.291
TER
ENDMDL
MODEL       17
USER    Run = 17
USER    Cluster Rank = 5
USER    Number of conformations in this cluster = 2
USER  
USER    RMSD from reference structure       = 217.933 A
USER  
USER    Estimated Free Energy of Binding    =   -5.19 kcal/mol  [=(1)+(2)+(3)-(4)]
USER    Estimated Inhibition Constant, Ki   =  157.83 uM (micromolar)  [Temperature = 298.15 K]
USER    
USER    (1) Final Intermolecular Energy     =   -5.19 kcal/mol
USER        vdW + Hbond + desolv Energy     =   -5.21 kcal/mol
USER        Electrostatic Energy            =   +0.02 kcal/mol
USER    (2) Final Total Internal Energy     =   +0.00 kcal/mol
USER    (3) Torsional Free Energy           =   +0.00 kcal/mol
USER    (4) Unbound System's Energy  [=(2)] =   +0.00 kcal/mol
USER    
USER    
USER  
USER    DPF = E:/autodock-test/CID_5271984-5I6Z/5271984-5I6Z.dpf
USER    NEWDPF move	CID_5271984.pdbqt
USER    NEWDPF about	0.000000 -0.000000 -0.000000
USER    NEWDPF tran0	46.220369 175.442679 124.068010
USER    NEWDPF axisangle0	0.595647 -0.801143 0.058098 -179.307348
USER    NEWDPF quaternion0	0.595636 -0.801128 0.058097 -0.006044
USER  
USER                              x       y       z    vdW   Elec        q     RMS 
ATOM      1  O   UNL d   1      47.170 171.736 124.363 -0.12 +0.00    -0.276    217.933
ATOM      2  N   UNL d   1      46.605 177.333 123.318 -0.08 -0.03    -0.299    217.933
ATOM      3  N   UNL d   1      46.333 173.914 124.599 -0.13 -0.01    -0.298    217.933
ATOM      4  C   UNL d   1      46.630 176.859 124.717 -0.26 +0.01    +0.066    217.933
ATOM      5  C   UNL d   1      45.305 176.182 125.134 -0.44 +0.00    +0.027    217.933
ATOM      6  C   UNL d   1      47.800 175.897 125.003 -0.22 +0.00    +0.024    217.933
ATOM      7  C   UNL d   1      45.104 174.718 124.650 -0.39 +0.01    +0.081    217.933
ATOM      8  C   UNL d   1      47.609 174.550 124.310 -0.18 +0.01    +0.113    217.933
ATOM      9  C   UNL d   1      44.116 177.118 124.863 -0.59 +0.00    +0.008    217.933
ATOM     10  C   UNL d   1      49.133 176.538 124.599 -0.33 +0.00    +0.008    217.933
ATOM     11  C   UNL d   1      45.518 178.311 123.127 -0.35 +0.01    +0.085    217.933
ATOM     12  C   UNL d   1      47.883 177.977 122.954 -0.26 +0.01    +0.085    217.933
ATOM     13  C   UNL d   1      44.326 174.470 123.353 -0.39 +0.00    +0.023    217.933
ATOM     14  C   UNL d   1      44.147 177.737 123.468 -0.54 +0.00    +0.016    217.933
ATOM     15  C   UNL d   1      49.089 177.066 123.170 -0.21 +0.00    +0.016    217.933
ATOM     16  C   UNL d   1      44.161 172.963 123.074 -0.20 +0.00    +0.011    217.933
ATOM     17  C   UNL d   1      46.230 172.528 124.388 -0.18 -0.00    +0.216    217.933
ATOM     18  C   UNL d   1      44.808 172.070 124.134 -0.33 +0.00    +0.096    217.933
TER
ENDMDL
MODEL       43
USER    Run = 43
USER    Cluster Rank = 6
USER    Number of conformations in this cluster = 2
USER  
USER    RMSD from reference structure       = 246.295 A
USER  
USER    Estimated Free Energy of Binding    =   -5.15 kcal/mol  [=(1)+(2)+(3)-(4)]
USER    Estimated Inhibition Constant, Ki   =  168.78 uM (micromolar)  [Temperature = 298.15 K]
USER    
USER    (1) Final Intermolecular Energy     =   -5.15 kcal/mol
USER        vdW + Hbond + desolv Energy     =   -4.94 kcal/mol
USER        Electrostatic Energy            =   -0.21 kcal/mol
USER    (2) Final Total Internal Energy     =   +0.00 kcal/mol
USER    (3) Torsional Free Energy           =   +0.00 kcal/mol
USER    (4) Unbound System's Energy  [=(2)] =   +0.00 kcal/mol
USER    
USER    
USER  
USER    DPF = E:/autodock-test/CID_5271984-5I6Z/5271984-5I6Z.dpf
USER    NEWDPF move	CID_5271984.pdbqt
USER    NEWDPF about	0.000000 -0.000000 -0.000000
USER    NEWDPF tran0	49.868027 178.250313 165.286632
USER    NEWDPF axisangle0	0.615531 0.785911 0.058859 90.207095
USER    NEWDPF quaternion0	0.436032 0.556727 0.041695 0.705828
USER  
USER                              x       y       z    vdW   Elec        q     RMS 
ATOM      1  O   UNL d   1      49.923 178.517 169.114 -0.20 -0.12    -0.276    246.295
ATOM      2  N   UNL d   1      48.818 177.934 163.531 -0.13 +0.01    -0.299    246.295
ATOM      3  N   UNL d   1      50.376 178.272 166.827 -0.06 -0.02    -0.298    246.295
ATOM      4  C   UNL d   1      49.881 177.113 164.146 -0.24 -0.00    +0.066    246.295
ATOM      5  C   UNL d   1      51.164 177.924 164.430 -0.21 -0.01    +0.027    246.295
ATOM      6  C   UNL d   1      49.425 176.419 165.445 -0.17 +0.00    +0.024    246.295
ATOM      7  C   UNL d   1      51.138 178.824 165.698 -0.23 -0.02    +0.081    246.295
ATOM      8  C   UNL d   1      49.224 177.419 166.581 -0.20 +0.03    +0.113    246.295
ATOM      9  C   UNL d   1      51.647 178.629 163.151 -0.33 -0.00    +0.008    246.295
ATOM     10  C   UNL d   1      48.150 175.604 165.200 -0.27 +0.00    +0.008    246.295
ATOM     11  C   UNL d   1      49.285 178.503 162.253 -0.36 -0.02    +0.085    246.295
ATOM     12  C   UNL d   1      47.609 177.129 163.270 -0.18 +0.00    +0.085    246.295
ATOM     13  C   UNL d   1      50.751 180.300 165.547 -0.48 -0.01    +0.023    246.295
ATOM     14  C   UNL d   1      50.532 179.367 162.418 -0.45 -0.01    +0.016    246.295
ATOM     15  C   UNL d   1      47.071 176.443 164.523 -0.42 +0.00    +0.016    246.295
ATOM     16  C   UNL d   1      50.854 181.049 166.890 -0.48 -0.01    +0.011    246.295
ATOM     17  C   UNL d   1      50.472 178.897 168.082 -0.17 +0.02    +0.216    246.295
ATOM     18  C   UNL d   1      51.304 180.163 168.053 -0.36 -0.06    +0.096    246.295
TER
ENDMDL
MODEL       49
USER    Run = 49
USER    Cluster Rank = 7
USER    Number of conformations in this cluster = 1
USER  
USER    RMSD from reference structure       = 266.744 A
USER  
USER    Estimated Free Energy of Binding    =   -5.10 kcal/mol  [=(1)+(2)+(3)-(4)]
USER    Estimated Inhibition Constant, Ki   =  182.26 uM (micromolar)  [Temperature = 298.15 K]
USER    
USER    (1) Final Intermolecular Energy     =   -5.10 kcal/mol
USER        vdW + Hbond + desolv Energy     =   -4.90 kcal/mol
USER        Electrostatic Energy            =   -0.20 kcal/mol
USER    (2) Final Total Internal Energy     =   +0.00 kcal/mol
USER    (3) Torsional Free Energy           =   +0.00 kcal/mol
USER    (4) Unbound System's Energy  [=(2)] =   +0.00 kcal/mol
USER    
USER    
USER  
USER    DPF = E:/autodock-test/CID_5271984-5I6Z/5271984-5I6Z.dpf
USER    NEWDPF move	CID_5271984.pdbqt
USER    NEWDPF about	0.000000 -0.000000 -0.000000
USER    NEWDPF tran0	36.494436 175.957212 199.445695
USER    NEWDPF axisangle0	-0.177500 -0.317130 0.931623 137.555457
USER    NEWDPF quaternion0	-0.165462 -0.295624 0.868444 0.361987
USER  
USER                              x       y       z    vdW   Elec        q     RMS 
ATOM      1  O   UNL d   1      32.801 175.247 198.685 -0.37 -0.37    -0.276    266.744
ATOM      2  N   UNL d   1      37.970 176.508 200.789 -0.12 -0.14    -0.299    266.744
ATOM      3  N   UNL d   1      35.093 175.741 198.658 -0.11 -0.17    -0.298    266.744
ATOM      4  C   UNL d   1      37.486 177.218 199.587 -0.36 +0.03    +0.066    266.744
ATOM      5  C   UNL d   1      37.545 176.339 198.319 -0.33 +0.01    +0.027    266.744
ATOM      6  C   UNL d   1      36.057 177.771 199.753 -0.43 +0.01    +0.024    266.744
ATOM      7  C   UNL d   1      36.401 175.299 198.154 -0.20 +0.03    +0.081    266.744
ATOM      8  C   UNL d   1      35.018 176.653 199.789 -0.27 +0.06    +0.113    266.744
ATOM      9  C   UNL d   1      38.961 175.772 198.123 -0.26 +0.00    +0.008    266.744
ATOM     10  C   UNL d   1      35.962 178.650 201.006 -0.47 +0.00    +0.008    266.744
ATOM     11  C   UNL d   1      39.367 176.076 200.602 -0.40 +0.03    +0.085    266.744
ATOM     12  C   UNL d   1      37.904 177.376 201.980 -0.32 +0.07    +0.085    266.744
ATOM     13  C   UNL d   1      36.632 173.864 198.641 -0.17 +0.01    +0.023    266.744
ATOM     14  C   UNL d   1      39.541 175.161 199.395 -0.34 +0.00    +0.016    266.744
ATOM     15  C   UNL d   1      36.504 177.929 202.235 -0.37 +0.01    +0.016    266.744
ATOM     16  C   UNL d   1      35.423 172.962 198.326 -0.13 +0.00    +0.011    266.744
ATOM     17  C   UNL d   1      33.955 174.971 198.361 -0.13 +0.17    +0.216    266.744
ATOM     18  C   UNL d   1      34.280 173.692 197.618 -0.11 +0.03    +0.096    266.744
TER
ENDMDL
MODEL       13
USER    Run = 13
USER    Cluster Rank = 8
USER    Number of conformations in this cluster = 1
USER  
USER    RMSD from reference structure       = 237.231 A
USER  
USER    Estimated Free Energy of Binding    =   -5.00 kcal/mol  [=(1)+(2)+(3)-(4)]
USER    Estimated Inhibition Constant, Ki   =  216.53 uM (micromolar)  [Temperature = 298.15 K]
USER    
USER    (1) Final Intermolecular Energy     =   -5.00 kcal/mol
USER        vdW + Hbond + desolv Energy     =   -4.96 kcal/mol
USER        Electrostatic Energy            =   -0.04 kcal/mol
USER    (2) Final Total Internal Energy     =   +0.00 kcal/mol
USER    (3) Torsional Free Energy           =   +0.00 kcal/mol
USER    (4) Unbound System's Energy  [=(2)] =   +0.00 kcal/mol
USER    
USER    
USER  
USER    DPF = E:/autodock-test/CID_5271984-5I6Z/5271984-5I6Z.dpf
USER    NEWDPF move	CID_5271984.pdbqt
USER    NEWDPF about	0.000000 -0.000000 -0.000000
USER    NEWDPF tran0	13.228579 194.370426 138.500919
USER    NEWDPF axisangle0	0.569646 -0.640595 -0.514919 168.144094
USER    NEWDPF quaternion0	0.566600 -0.637169 -0.512166 0.103278
USER  
USER                              x       y       z    vdW   Elec        q     RMS 
ATOM      1  O   UNL d   1      13.706 192.783 135.040 -0.79 -0.12    -0.276    237.231
ATOM      2  N   UNL d   1      13.441 195.993 139.769 -0.10 -0.06    -0.299    237.231
ATOM      3  N   UNL d   1      13.385 193.282 137.309 -0.14 -0.06    -0.298    237.231
ATOM      4  C   UNL d   1      14.085 194.665 139.832 -0.27 +0.03    +0.066    237.231
ATOM      5  C   UNL d   1      13.060 193.510 139.824 -0.27 +0.01    +0.027    237.231
ATOM      6  C   UNL d   1      15.107 194.441 138.701 -0.45 +0.01    +0.024    237.231
ATOM      7  C   UNL d   1      12.457 193.141 138.440 -0.16 +0.02    +0.081    237.231
ATOM      8  C   UNL d   1      14.426 194.297 137.342 -0.17 +0.03    +0.113    237.231
ATOM      9  C   UNL d   1      12.025 193.703 140.945 -0.25 +0.00    +0.008    237.231
ATOM     10  C   UNL d   1      16.142 195.572 138.679 -0.45 +0.00    +0.008    237.231
ATOM     11  C   UNL d   1      12.539 196.181 140.920 -0.16 +0.02    +0.085    237.231
ATOM     12  C   UNL d   1      14.447 197.072 139.782 -0.32 +0.02    +0.085    237.231
ATOM     13  C   UNL d   1      11.118 193.764 138.028 -0.14 +0.00    +0.023    237.231
ATOM     14  C   UNL d   1      11.449 195.116 140.990 -0.13 +0.00    +0.016    237.231
ATOM     15  C   UNL d   1      15.473 196.941 138.659 -0.46 +0.00    +0.016    237.231
ATOM     16  C   UNL d   1      10.642 193.225 136.665 -0.20 -0.00    +0.011    237.231
ATOM     17  C   UNL d   1      13.011 192.768 136.055 -0.25 +0.04    +0.216    237.231
ATOM     18  C   UNL d   1      11.602 192.213 136.036 -0.24 +0.00    +0.096    237.231
TER
ENDMDL
MODEL       19
USER    Run = 19
USER    Cluster Rank = 9
USER    Number of conformations in this cluster = 1
USER  
USER    RMSD from reference structure       = 217.096 A
USER  
USER    Estimated Free Energy of Binding    =   -4.99 kcal/mol  [=(1)+(2)+(3)-(4)]
USER    Estimated Inhibition Constant, Ki   =  220.10 uM (micromolar)  [Temperature = 298.15 K]
USER    
USER    (1) Final Intermolecular Energy     =   -4.99 kcal/mol
USER        vdW + Hbond + desolv Energy     =   -4.73 kcal/mol
USER        Electrostatic Energy            =   -0.26 kcal/mol
USER    (2) Final Total Internal Energy     =   +0.00 kcal/mol
USER    (3) Torsional Free Energy           =   +0.00 kcal/mol
USER    (4) Unbound System's Energy  [=(2)] =   +0.00 kcal/mol
USER    
USER    
USER  
USER    DPF = E:/autodock-test/CID_5271984-5I6Z/5271984-5I6Z.dpf
USER    NEWDPF move	CID_5271984.pdbqt
USER    NEWDPF about	0.000000 -0.000000 -0.000000
USER    NEWDPF tran0	15.552345 182.575315 119.767065
USER    NEWDPF axisangle0	0.467681 0.869553 -0.158594 112.914310
USER    NEWDPF quaternion0	0.389800 0.724749 -0.132184 0.552560
USER  
USER                              x       y       z    vdW   Elec        q     RMS 
ATOM      1  O   UNL d   1      14.319 183.630 123.244 -0.37 -0.35    -0.276    217.096
ATOM      2  N   UNL d   1      15.296 181.464 118.040 -0.01 +0.02    -0.299    217.096
ATOM      3  N   UNL d   1      15.513 183.143 121.286 -0.14 -0.08    -0.298    217.096
ATOM      4  C   UNL d   1      16.344 181.355 119.076 -0.28 -0.00    +0.066    217.096
ATOM      5  C   UNL d   1      17.071 182.695 119.323 -0.36 -0.00    +0.027    217.096
ATOM      6  C   UNL d   1      15.806 180.818 120.417 -0.40 -0.00    +0.024    217.096
ATOM      7  C   UNL d   1      16.319 183.729 120.205 -0.27 -0.00    +0.081    217.096
ATOM      8  C   UNL d   1      14.904 181.833 121.113 -0.29 +0.02    +0.113    217.096
ATOM      9  C   UNL d   1      17.623 183.257 118.002 -0.38 -0.00    +0.008    217.096
ATOM     10  C   UNL d   1      15.075 179.486 120.208 -0.42 -0.00    +0.008    217.096
ATOM     11  C   UNL d   1      15.884 181.902 116.760 -0.11 -0.01    +0.085    217.096
ATOM     12  C   UNL d   1      14.624 180.168 117.827 -0.18 -0.01    +0.085    217.096
ATOM     13  C   UNL d   1      15.471 184.807 119.520 -0.20 -0.00    +0.023    217.096
ATOM     14  C   UNL d   1      16.597 183.245 116.872 -0.24 -0.01    +0.016    217.096
ATOM     15  C   UNL d   1      14.026 179.591 119.107 -0.36 -0.00    +0.016    217.096
ATOM     16  C   UNL d   1      14.865 185.784 120.546 -0.18 +0.00    +0.011    217.096
ATOM     17  C   UNL d   1      14.974 183.991 122.269 -0.23 +0.14    +0.216    217.096
ATOM     18  C   UNL d   1      15.233 185.458 121.995 -0.31 +0.04    +0.096    217.096
TER
ENDMDL
MODEL       44
USER    Run = 44
USER    Cluster Rank = 10
USER    Number of conformations in this cluster = 1
USER  
USER    RMSD from reference structure       = 239.690 A
USER  
USER    Estimated Free Energy of Binding    =   -4.97 kcal/mol  [=(1)+(2)+(3)-(4)]
USER    Estimated Inhibition Constant, Ki   =  226.31 uM (micromolar)  [Temperature = 298.15 K]
USER    
USER    (1) Final Intermolecular Energy     =   -4.97 kcal/mol
USER        vdW + Hbond + desolv Energy     =   -4.91 kcal/mol
USER        Electrostatic Energy            =   -0.06 kcal/mol
USER    (2) Final Total Internal Energy     =   +0.00 kcal/mol
USER    (3) Torsional Free Energy           =   +0.00 kcal/mol
USER    (4) Unbound System's Energy  [=(2)] =   +0.00 kcal/mol
USER    
USER    
USER  
USER    DPF = E:/autodock-test/CID_5271984-5I6Z/5271984-5I6Z.dpf
USER    NEWDPF move	CID_5271984.pdbqt
USER    NEWDPF about	0.000000 -0.000000 -0.000000
USER    NEWDPF tran0	21.107006 203.385842 128.489510
USER    NEWDPF axisangle0	0.141906 -0.096460 0.985169 -71.163761
USER    NEWDPF quaternion0	0.082570 -0.056127 0.573236 -0.813285
USER  
USER                              x       y       z    vdW   Elec        q     RMS 
ATOM      1  O   UNL d   1      24.080 205.736 129.093 -0.76 -0.24    -0.276    239.690
ATOM      2  N   UNL d   1      20.225 201.525 128.705 -0.19 -0.09    -0.299    239.690
ATOM      3  N   UNL d   1      22.152 204.620 128.362 -0.14 -0.17    -0.298    239.690
ATOM      4  C   UNL d   1      20.670 202.213 127.476 -0.28 +0.05    +0.066    239.690
ATOM      5  C   UNL d   1      20.049 203.620 127.330 -0.16 +0.02    +0.027    239.690
ATOM      6  C   UNL d   1      22.204 202.325 127.373 -0.38 +0.02    +0.024    239.690
ATOM      7  C   UNL d   1      20.698 204.746 128.183 -0.13 +0.04    +0.081    239.690
ATOM      8  C   UNL d   1      22.771 203.304 128.398 -0.25 +0.07    +0.113    239.690
ATOM      9  C   UNL d   1      18.516 203.544 127.425 -0.12 +0.00    +0.008    239.690
ATOM     10  C   UNL d   1      22.854 200.944 127.515 -0.55 +0.01    +0.008    239.690
ATOM     11  C   UNL d   1      18.758 201.375 128.707 -0.22 +0.02    +0.085    239.690
ATOM     12  C   UNL d   1      20.833 200.185 128.812 -0.54 +0.02    +0.085    239.690
ATOM     13  C   UNL d   1      20.086 205.085 129.546 -0.19 +0.00    +0.023    239.690
ATOM     14  C   UNL d   1      18.033 202.713 128.611 -0.22 +0.00    +0.016    239.690
ATOM     15  C   UNL d   1      22.359 200.219 128.762 -0.24 +0.00    +0.016    239.690
ATOM     16  C   UNL d   1      20.811 206.271 130.211 -0.16 +0.00    +0.011    239.690
ATOM     17  C   UNL d   1      22.862 205.693 128.926 -0.20 +0.14    +0.216    239.690
ATOM     18  C   UNL d   1      21.966 206.828 129.377 -0.19 +0.05    +0.096    239.690
TER
ENDMDL
MODEL       30
USER    Run = 30
USER    Cluster Rank = 11
USER    Number of conformations in this cluster = 1
USER  
USER    RMSD from reference structure       = 241.806 A
USER  
USER    Estimated Free Energy of Binding    =   -4.87 kcal/mol  [=(1)+(2)+(3)-(4)]
USER    Estimated Inhibition Constant, Ki   =  267.48 uM (micromolar)  [Temperature = 298.15 K]
USER    
USER    (1) Final Intermolecular Energy     =   -4.87 kcal/mol
USER        vdW + Hbond + desolv Energy     =   -4.86 kcal/mol
USER        Electrostatic Energy            =   -0.01 kcal/mol
USER    (2) Final Total Internal Energy     =   +0.00 kcal/mol
USER    (3) Torsional Free Energy           =   +0.00 kcal/mol
USER    (4) Unbound System's Energy  [=(2)] =   +0.00 kcal/mol
USER    
USER    
USER  
USER    DPF = E:/autodock-test/CID_5271984-5I6Z/5271984-5I6Z.dpf
USER    NEWDPF move	CID_5271984.pdbqt
USER    NEWDPF about	0.000000 -0.000000 -0.000000
USER    NEWDPF tran0	48.538347 173.490291 164.063843
USER    NEWDPF axisangle0	-0.199715 -0.326225 0.923954 21.814512
USER    NEWDPF quaternion0	-0.037790 -0.061728 0.174830 0.981935
USER  
USER                              x       y       z    vdW   Elec        q     RMS 
ATOM      1  O   UNL d   1      50.919 170.509 163.652 -0.09 -0.02    -0.276    241.806
ATOM      2  N   UNL d   1      46.844 174.322 164.913 -0.15 -0.03    -0.299    241.806
ATOM      3  N   UNL d   1      49.661 172.479 163.473 -0.16 -0.00    -0.298    241.806
ATOM      4  C   UNL d   1      47.120 174.001 163.498 -0.36 -0.00    +0.066    241.806
ATOM      5  C   UNL d   1      48.425 174.653 162.989 -0.33 -0.00    +0.027    241.806
ATOM      6  C   UNL d   1      47.173 172.485 163.226 -0.40 +0.00    +0.024    241.806
ATOM      7  C   UNL d   1      49.747 173.945 163.398 -0.23 -0.00    +0.081    241.806
ATOM      8  C   UNL d   1      48.409 171.841 163.850 -0.22 +0.01    +0.113    241.806
ATOM      9  C   UNL d   1      48.402 176.169 163.244 -0.42 -0.00    +0.008    241.806
ATOM     10  C   UNL d   1      45.891 171.805 163.721 -0.48 +0.00    +0.008    241.806
ATOM     11  C   UNL d   1      46.721 175.780 165.095 -0.26 +0.02    +0.085    241.806
ATOM     12  C   UNL d   1      45.590 173.687 165.366 -0.43 -0.00    +0.085    241.806
ATOM     13  C   UNL d   1      50.492 174.435 164.644 -0.15 +0.00    +0.023    241.806
ATOM     14  C   UNL d   1      47.977 176.531 164.664 -0.38 +0.00    +0.016    241.806
ATOM     15  C   UNL d   1      45.586 172.173 165.168 -0.39 -0.00    +0.016    241.806
ATOM     16  C   UNL d   1      51.814 173.670 164.848 -0.12 +0.00    +0.011    241.806
ATOM     17  C   UNL d   1      50.845 171.736 163.617 -0.12 +0.01    +0.216    241.806
ATOM     18  C   UNL d   1      52.075 172.603 163.783 -0.17 +0.01    +0.096    241.806
TER
ENDMDL
MODEL       29
USER    Run = 29
USER    Cluster Rank = 12
USER    Number of conformations in this cluster = 1
USER  
USER    RMSD from reference structure       = 216.128 A
USER  
USER    Estimated Free Energy of Binding    =   -4.85 kcal/mol  [=(1)+(2)+(3)-(4)]
USER    Estimated Inhibition Constant, Ki   =  279.95 uM (micromolar)  [Temperature = 298.15 K]
USER    
USER    (1) Final Intermolecular Energy     =   -4.85 kcal/mol
USER        vdW + Hbond + desolv Energy     =   -4.90 kcal/mol
USER        Electrostatic Energy            =   +0.05 kcal/mol
USER    (2) Final Total Internal Energy     =   +0.00 kcal/mol
USER    (3) Torsional Free Energy           =   +0.00 kcal/mol
USER    (4) Unbound System's Energy  [=(2)] =   +0.00 kcal/mol
USER    
USER    
USER  
USER    DPF = E:/autodock-test/CID_5271984-5I6Z/5271984-5I6Z.dpf
USER    NEWDPF move	CID_5271984.pdbqt
USER    NEWDPF about	0.000000 -0.000000 -0.000000
USER    NEWDPF tran0	17.060253 166.439108 139.456540
USER    NEWDPF axisangle0	0.244971 0.949757 0.194809 34.416624
USER    NEWDPF quaternion0	0.072474 0.280982 0.057633 0.955235
USER  
USER                              x       y       z    vdW   Elec        q     RMS 
ATOM      1  O   UNL d   1      19.432 164.284 141.568 -0.17 -0.01    -0.276    216.128
ATOM      2  N   UNL d   1      15.141 166.904 138.836 -0.07 -0.06    -0.299    216.128
ATOM      3  N   UNL d   1      18.391 165.698 140.013 -0.13 -0.03    -0.298    216.128
ATOM      4  C   UNL d   1      16.271 166.363 138.055 -0.43 +0.02    +0.066    216.128
ATOM      5  C   UNL d   1      17.541 167.236 138.171 -0.53 +0.01    +0.027    216.128
ATOM      6  C   UNL d   1      16.622 164.911 138.434 -0.39 +0.01    +0.024    216.128
ATOM      7  C   UNL d   1      18.371 167.065 139.473 -0.35 +0.02    +0.081    216.128
ATOM      8  C   UNL d   1      17.245 164.823 139.824 -0.19 +0.02    +0.113    216.128
ATOM      9  C   UNL d   1      17.225 168.694 137.796 -0.42 +0.00    +0.008    216.128
ATOM     10  C   UNL d   1      15.382 164.014 138.330 -0.31 +0.00    +0.008    216.128
ATOM     11  C   UNL d   1      14.799 168.261 138.373 -0.24 +0.02    +0.085    216.128
ATOM     12  C   UNL d   1      13.946 166.049 138.701 -0.21 +0.01    +0.085    216.128
ATOM     13  C   UNL d   1      18.121 168.027 140.640 -0.25 +0.01    +0.023    216.128
ATOM     14  C   UNL d   1      15.973 169.230 138.483 -0.29 +0.01    +0.016    216.128
ATOM     15  C   UNL d   1      14.204 164.599 139.102 -0.13 +0.00    +0.016    216.128
ATOM     16  C   UNL d   1      19.085 167.755 141.811 -0.23 +0.00    +0.011    216.128
ATOM     17  C   UNL d   1      19.284 165.392 141.055 -0.25 +0.01    +0.216    216.128
ATOM     18  C   UNL d   1      20.053 166.599 141.553 -0.29 +0.02    +0.096    216.128
TER
ENDMDL
MODEL       16
USER    Run = 16
USER    Cluster Rank = 13
USER    Number of conformations in this cluster = 1
USER  
USER    RMSD from reference structure       = 253.837 A
USER  
USER    Estimated Free Energy of Binding    =   -4.76 kcal/mol  [=(1)+(2)+(3)-(4)]
USER    Estimated Inhibition Constant, Ki   =  321.72 uM (micromolar)  [Temperature = 298.15 K]
USER    
USER    (1) Final Intermolecular Energy     =   -4.76 kcal/mol
USER        vdW + Hbond + desolv Energy     =   -4.79 kcal/mol
USER        Electrostatic Energy            =   +0.02 kcal/mol
USER    (2) Final Total Internal Energy     =   +0.00 kcal/mol
USER    (3) Torsional Free Energy           =   +0.00 kcal/mol
USER    (4) Unbound System's Energy  [=(2)] =   +0.00 kcal/mol
USER    
USER    
USER  
USER    DPF = E:/autodock-test/CID_5271984-5I6Z/5271984-5I6Z.dpf
USER    NEWDPF move	CID_5271984.pdbqt
USER    NEWDPF about	0.000000 -0.000000 -0.000000
USER    NEWDPF tran0	46.450272 172.941299 182.465081
USER    NEWDPF axisangle0	0.902121 -0.427956 -0.055052 152.875214
USER    NEWDPF quaternion0	0.876966 -0.416022 -0.053516 0.234504
USER  
USER                              x       y       z    vdW   Elec        q     RMS 
ATOM      1  O   UNL d   1      50.089 171.769 182.125 -0.77 -0.07    -0.276    253.837
ATOM      2  N   UNL d   1      45.054 174.469 182.439 -0.03 -0.09    -0.299    253.837
ATOM      3  N   UNL d   1      47.807 172.060 182.581 -0.10 -0.03    -0.298    253.837
ATOM      4  C   UNL d   1      45.488 173.618 183.565 -0.21 +0.01    +0.066    253.837
ATOM      5  C   UNL d   1      45.351 172.111 183.253 -0.18 +0.00    +0.027    253.837
ATOM      6  C   UNL d   1      46.933 173.911 184.015 -0.38 +0.01    +0.024    253.837
ATOM      7  C   UNL d   1      46.468 171.492 182.367 -0.21 +0.01    +0.081    253.837
ATOM      8  C   UNL d   1      47.954 173.451 182.977 -0.31 +0.03    +0.113    253.837
ATOM      9  C   UNL d   1      43.917 171.784 182.803 -0.17 +0.00    +0.008    253.837
ATOM     10  C   UNL d   1      47.105 175.401 184.333 -0.59 +0.00    +0.008    253.837
ATOM     11  C   UNL d   1      43.641 174.202 182.109 -0.09 +0.03    +0.085    253.837
ATOM     12  C   UNL d   1      45.194 175.900 182.771 -0.22 +0.04    +0.085    253.837
ATOM     13  C   UNL d   1      46.238 171.389 180.855 -0.11 +0.01    +0.023    253.837
ATOM     14  C   UNL d   1      43.392 172.744 181.739 -0.08 +0.00    +0.016    253.837
ATOM     15  C   UNL d   1      46.614 176.277 183.185 -0.35 +0.01    +0.016    253.837
ATOM     16  C   UNL d   1      47.414 170.683 180.153 -0.28 +0.00    +0.011    253.837
ATOM     17  C   UNL d   1      48.915 171.425 181.994 -0.30 +0.04    +0.216    253.837
ATOM     18  C   UNL d   1      48.532 170.259 181.107 -0.42 +0.03    +0.096    253.837
TER
ENDMDL
MODEL        8
USER    Run = 8
USER    Cluster Rank = 14
USER    Number of conformations in this cluster = 1
USER  
USER    RMSD from reference structure       = 225.082 A
USER  
USER    Estimated Free Energy of Binding    =   -4.74 kcal/mol  [=(1)+(2)+(3)-(4)]
USER    Estimated Inhibition Constant, Ki   =  333.82 uM (micromolar)  [Temperature = 298.15 K]
USER    
USER    (1) Final Intermolecular Energy     =   -4.74 kcal/mol
USER        vdW + Hbond + desolv Energy     =   -4.75 kcal/mol
USER        Electrostatic Energy            =   +0.00 kcal/mol
USER    (2) Final Total Internal Energy     =   +0.00 kcal/mol
USER    (3) Torsional Free Energy           =   +0.00 kcal/mol
USER    (4) Unbound System's Energy  [=(2)] =   +0.00 kcal/mol
USER    
USER    
USER  
USER    DPF = E:/autodock-test/CID_5271984-5I6Z/5271984-5I6Z.dpf
USER    NEWDPF move	CID_5271984.pdbqt
USER    NEWDPF about	0.000000 -0.000000 -0.000000
USER    NEWDPF tran0	18.424744 174.885761 143.182584
USER    NEWDPF axisangle0	-0.128228 0.748564 -0.650546 58.953693
USER    NEWDPF quaternion0	-0.063097 0.368347 -0.320115 0.870555
USER  
USER                              x       y       z    vdW   Elec        q     RMS 
ATOM      1  O   UNL d   1      21.260 174.954 145.767 -0.26 -0.04    -0.276    225.082
ATOM      2  N   UNL d   1      16.903 173.861 142.224 -0.12 -0.04    -0.299    225.082
ATOM      3  N   UNL d   1      19.768 175.300 143.992 -0.18 -0.05    -0.298    225.082
ATOM      4  C   UNL d   1      18.167 174.389 141.672 -0.34 +0.01    +0.066    225.082
ATOM      5  C   UNL d   1      18.353 175.896 141.960 -0.42 +0.01    +0.027    225.082
ATOM      6  C   UNL d   1      19.407 173.623 142.175 -0.46 +0.00    +0.024    225.082
ATOM      7  C   UNL d   1      18.834 176.264 143.392 -0.13 +0.02    +0.081    225.082
ATOM      8  C   UNL d   1      19.676 173.889 143.653 -0.28 +0.02    +0.113    225.082
ATOM      9  C   UNL d   1      17.132 176.690 141.468 -0.43 +0.00    +0.008    225.082
ATOM     10  C   UNL d   1      19.256 172.121 141.905 -0.37 +0.00    +0.008    225.082
ATOM     11  C   UNL d   1      15.751 174.577 141.645 -0.24 +0.01    +0.085    225.082
ATOM     12  C   UNL d   1      16.756 172.423 141.929 -0.21 +0.01    +0.085    225.082
ATOM     13  C   UNL d   1      17.788 176.627 144.451 -0.16 +0.00    +0.023    225.082
ATOM     14  C   UNL d   1      15.805 176.079 141.906 -0.33 +0.00    +0.016    225.082
ATOM     15  C   UNL d   1      17.929 171.589 142.437 -0.23 +0.00    +0.016    225.082
ATOM     16  C   UNL d   1      18.452 177.036 145.781 -0.13 +0.00    +0.011    225.082
ATOM     17  C   UNL d   1      20.428 175.647 145.183 -0.24 +0.03    +0.216    225.082
ATOM     18  C   UNL d   1      19.980 176.980 145.746 -0.22 +0.01    +0.096    225.082
TER
ENDMDL
MODEL       22
USER    Run = 22
USER    Cluster Rank = 15
USER    Number of conformations in this cluster = 1
USER  
USER    RMSD from reference structure       = 275.662 A
USER  
USER    Estimated Free Energy of Binding    =   -4.74 kcal/mol  [=(1)+(2)+(3)-(4)]
USER    Estimated Inhibition Constant, Ki   =  335.18 uM (micromolar)  [Temperature = 298.15 K]
USER    
USER    (1) Final Intermolecular Energy     =   -4.74 kcal/mol
USER        vdW + Hbond + desolv Energy     =   -4.69 kcal/mol
USER        Electrostatic Energy            =   -0.05 kcal/mol
USER    (2) Final Total Internal Energy     =   +0.00 kcal/mol
USER    (3) Torsional Free Energy           =   +0.00 kcal/mol
USER    (4) Unbound System's Energy  [=(2)] =   +0.00 kcal/mol
USER    
USER    
USER  
USER    DPF = E:/autodock-test/CID_5271984-5I6Z/5271984-5I6Z.dpf
USER    NEWDPF move	CID_5271984.pdbqt
USER    NEWDPF about	0.000000 -0.000000 -0.000000
USER    NEWDPF tran0	62.924225 186.479313 195.740788
USER    NEWDPF axisangle0	-0.503065 0.002856 0.864244 141.192602
USER    NEWDPF quaternion0	-0.474491 0.002694 0.815156 0.332222
USER  
USER                              x       y       z    vdW   Elec        q     RMS 
ATOM      1  O   UNL d   1      60.670 186.197 192.648 -0.71 -0.26    -0.276    275.662
ATOM      2  N   UNL d   1      63.251 187.192 197.656 -0.11 -0.14    -0.299    275.662
ATOM      3  N   UNL d   1      62.410 186.253 194.219 -0.16 -0.20    -0.298    275.662
ATOM      4  C   UNL d   1      63.957 187.523 196.402 -0.12 +0.03    +0.066    275.662
ATOM      5  C   UNL d   1      64.496 186.269 195.679 -0.16 +0.02    +0.027    275.662
ATOM      6  C   UNL d   1      63.089 188.336 195.422 -0.13 +0.01    +0.024    275.662
ATOM      7  C   UNL d   1      63.456 185.448 194.867 -0.27 +0.06    +0.081    275.662
ATOM      8  C   UNL d   1      61.961 187.493 194.832 -0.25 +0.05    +0.113    275.662
ATOM      9  C   UNL d   1      65.371 185.435 196.631 -0.10 +0.00    +0.008    275.662
ATOM     10  C   UNL d   1      62.535 189.591 196.107 -0.13 +0.00    +0.008    275.662
ATOM     11  C   UNL d   1      64.156 186.490 198.585 -0.18 +0.03    +0.085    275.662
ATOM     12  C   UNL d   1      62.753 188.411 198.322 +0.02 +0.03    +0.085    275.662
ATOM     13  C   UNL d   1      62.778 184.247 195.536 -0.37 +0.02    +0.023    275.662
ATOM     14  C   UNL d   1      64.720 185.203 197.991 -0.16 +0.01    +0.016    275.662
ATOM     15  C   UNL d   1      61.846 189.250 197.424 -0.24 +0.00    +0.016    275.662
ATOM     16  C   UNL d   1      61.840 183.513 194.558 -0.59 +0.01    +0.011    275.662
ATOM     17  C   UNL d   1      61.557 185.635 193.289 -0.41 +0.18    +0.216    275.662
ATOM     18  C   UNL d   1      61.791 184.143 193.165 -0.61 +0.09    +0.096    275.662
TER
ENDMDL
MODEL       33
USER    Run = 33
USER    Cluster Rank = 16
USER    Number of conformations in this cluster = 1
USER  
USER    RMSD from reference structure       = 230.536 A
USER  
USER    Estimated Free Energy of Binding    =   -4.73 kcal/mol  [=(1)+(2)+(3)-(4)]
USER    Estimated Inhibition Constant, Ki   =  340.08 uM (micromolar)  [Temperature = 298.15 K]
USER    
USER    (1) Final Intermolecular Energy     =   -4.73 kcal/mol
USER        vdW + Hbond + desolv Energy     =   -4.75 kcal/mol
USER        Electrostatic Energy            =   +0.02 kcal/mol
USER    (2) Final Total Internal Energy     =   +0.00 kcal/mol
USER    (3) Torsional Free Energy           =   +0.00 kcal/mol
USER    (4) Unbound System's Energy  [=(2)] =   +0.00 kcal/mol
USER    
USER    
USER  
USER    DPF = E:/autodock-test/CID_5271984-5I6Z/5271984-5I6Z.dpf
USER    NEWDPF move	CID_5271984.pdbqt
USER    NEWDPF about	0.000000 -0.000000 -0.000000
USER    NEWDPF tran0	30.949363 171.072296 153.992271
USER    NEWDPF axisangle0	-0.287419 -0.099736 0.952598 -118.579114
USER    NEWDPF quaternion0	-0.247111 -0.085749 0.819005 -0.510700
USER  
USER                              x       y       z    vdW   Elec        q     RMS 
ATOM      1  O   UNL d   1      31.289 174.892 153.847 -0.35 -0.02    -0.276    230.536
ATOM      2  N   UNL d   1      31.183 169.294 155.026 -0.07 -0.04    -0.299    230.536
ATOM      3  N   UNL d   1      31.074 172.593 153.441 -0.18 -0.04    -0.298    230.536
ATOM      4  C   UNL d   1      31.865 169.762 153.802 -0.30 +0.01    +0.066    230.536
ATOM      5  C   UNL d   1      30.872 170.167 152.691 -0.30 +0.00    +0.027    230.536
ATOM      6  C   UNL d   1      32.834 170.932 154.066 -0.40 +0.00    +0.024    230.536
ATOM      7  C   UNL d   1      30.209 171.565 152.843 -0.28 +0.01    +0.081    230.536
ATOM      8  C   UNL d   1      32.087 172.217 154.414 -0.16 +0.02    +0.113    230.536
ATOM      9  C   UNL d   1      29.892 169.018 152.401 -0.25 +0.00    +0.008    230.536
ATOM     10  C   UNL d   1      33.835 170.563 155.167 -0.46 +0.00    +0.008    230.536
ATOM     11  C   UNL d   1      30.337 168.124 154.726 -0.11 +0.01    +0.085    230.536
ATOM     12  C   UNL d   1      32.159 168.912 156.064 -0.19 +0.01    +0.085    230.536
ATOM     13  C   UNL d   1      28.834 171.659 153.515 -0.19 +0.00    +0.023    230.536
ATOM     14  C   UNL d   1      29.282 168.421 153.665 -0.11 +0.00    +0.016    230.536
ATOM     15  C   UNL d   1      33.128 170.039 156.412 -0.34 +0.00    +0.016    230.536
ATOM     16  C   UNL d   1      28.303 173.106 153.508 -0.32 +0.00    +0.011    230.536
ATOM     17  C   UNL d   1      30.649 173.932 153.421 -0.29 +0.03    +0.216    230.536
ATOM     18  C   UNL d   1      29.256 174.107 152.852 -0.42 +0.02    +0.096    230.536
TER
ENDMDL
MODEL       18
USER    Run = 18
USER    Cluster Rank = 17
USER    Number of conformations in this cluster = 1
USER  
USER    RMSD from reference structure       = 229.584 A
USER  
USER    Estimated Free Energy of Binding    =   -4.66 kcal/mol  [=(1)+(2)+(3)-(4)]
USER    Estimated Inhibition Constant, Ki   =  385.37 uM (micromolar)  [Temperature = 298.15 K]
USER    
USER    (1) Final Intermolecular Energy     =   -4.66 kcal/mol
USER        vdW + Hbond + desolv Energy     =   -4.65 kcal/mol
USER        Electrostatic Energy            =   -0.00 kcal/mol
USER    (2) Final Total Internal Energy     =   +0.00 kcal/mol
USER    (3) Torsional Free Energy           =   +0.00 kcal/mol
USER    (4) Unbound System's Energy  [=(2)] =   +0.00 kcal/mol
USER    
USER    
USER  
USER    DPF = E:/autodock-test/CID_5271984-5I6Z/5271984-5I6Z.dpf
USER    NEWDPF move	CID_5271984.pdbqt
USER    NEWDPF about	0.000000 -0.000000 -0.000000
USER    NEWDPF tran0	19.898684 177.837500 146.491906
USER    NEWDPF axisangle0	-0.466897 -0.279136 0.839101 87.128746
USER    NEWDPF quaternion0	-0.321771 -0.192372 0.578282 0.724601
USER  
USER                              x       y       z    vdW   Elec        q     RMS 
ATOM      1  O   UNL d   1      18.822 175.154 143.969 -0.12 -0.04    -0.276    229.584
ATOM      2  N   UNL d   1      19.561 178.878 148.249 -0.18 -0.04    -0.299    229.584
ATOM      3  N   UNL d   1      19.746 176.970 145.130 -0.11 -0.05    -0.298    229.584
ATOM      4  C   UNL d   1      19.562 179.370 146.856 -0.11 +0.01    +0.066    229.584
ATOM      5  C   UNL d   1      20.872 179.032 146.112 -0.38 +0.00    +0.027    229.584
ATOM      6  C   UNL d   1      18.366 178.847 146.036 -0.26 +0.00    +0.024    229.584
ATOM      7  C   UNL d   1      21.005 177.574 145.588 -0.32 +0.01    +0.081    229.584
ATOM      8  C   UNL d   1      18.486 177.352 145.749 -0.12 +0.01    +0.113    229.584
ATOM      9  C   UNL d   1      22.087 179.543 146.904 -0.49 +0.00    +0.008    229.584
ATOM     10  C   UNL d   1      17.046 179.165 146.748 -0.27 +0.00    +0.008    229.584
ATOM     11  C   UNL d   1      20.677 179.476 149.005 -0.17 +0.02    +0.085    229.584
ATOM     12  C   UNL d   1      18.298 179.220 148.931 -0.35 +0.01    +0.085    229.584
ATOM     13  C   UNL d   1      21.733 176.542 146.455 -0.35 +0.00    +0.023    229.584
ATOM     14  C   UNL d   1      22.036 179.170 148.383 -0.54 +0.00    +0.016    229.584
ATOM     15  C   UNL d   1      17.066 178.696 148.198 -0.24 +0.00    +0.016    229.584
ATOM     16  C   UNL d   1      21.834 175.178 145.744 -0.36 +0.00    +0.011    229.584
ATOM     17  C   UNL d   1      19.792 175.746 144.440 -0.20 +0.04    +0.216    229.584
ATOM     18  C   UNL d   1      21.186 175.161 144.358 -0.08 +0.02    +0.096    229.584
TER
ENDMDL
MODEL       45
USER    Run = 45
USER    Cluster Rank = 18
USER    Number of conformations in this cluster = 2
USER  
USER    RMSD from reference structure       = 225.441 A
USER  
USER    Estimated Free Energy of Binding    =   -4.65 kcal/mol  [=(1)+(2)+(3)-(4)]
USER    Estimated Inhibition Constant, Ki   =  387.15 uM (micromolar)  [Temperature = 298.15 K]
USER    
USER    (1) Final Intermolecular Energy     =   -4.65 kcal/mol
USER        vdW + Hbond + desolv Energy     =   -4.67 kcal/mol
USER        Electrostatic Energy            =   +0.02 kcal/mol
USER    (2) Final Total Internal Energy     =   +0.00 kcal/mol
USER    (3) Torsional Free Energy           =   +0.00 kcal/mol
USER    (4) Unbound System's Energy  [=(2)] =   +0.00 kcal/mol
USER    
USER    
USER  
USER    DPF = E:/autodock-test/CID_5271984-5I6Z/5271984-5I6Z.dpf
USER    NEWDPF move	CID_5271984.pdbqt
USER    NEWDPF about	0.000000 -0.000000 -0.000000
USER    NEWDPF tran0	16.564814 175.904085 142.759175
USER    NEWDPF axisangle0	0.460697 -0.072646 -0.884579 -67.527967
USER    NEWDPF quaternion0	0.256043 -0.040375 -0.491625 -0.831334
USER  
USER                              x       y       z    vdW   Elec        q     RMS 
ATOM      1  O   UNL d   1      16.626 172.337 141.347 -0.19 -0.03    -0.276    225.441
ATOM      2  N   UNL d   1      15.553 177.425 143.732 -0.10 -0.05    -0.299    225.441
ATOM      3  N   UNL d   1      16.967 174.590 141.897 -0.15 -0.04    -0.298    225.441
ATOM      4  C   UNL d   1      16.044 177.369 142.340 -0.30 +0.01    +0.066    225.441
ATOM      5  C   UNL d   1      17.551 177.042 142.259 -0.37 +0.01    +0.027    225.441
ATOM      6  C   UNL d   1      15.262 176.367 141.469 -0.37 +0.01    +0.024    225.441
ATOM      7  C   UNL d   1      17.938 175.548 142.446 -0.31 +0.01    +0.081    225.441
ATOM      8  C   UNL d   1      15.551 174.922 141.869 -0.22 +0.02    +0.113    225.441
ATOM      9  C   UNL d   1      18.362 178.028 143.117 -0.35 +0.00    +0.008    225.441
ATOM     10  C   UNL d   1      13.759 176.662 141.527 -0.37 +0.00    +0.008    225.441
ATOM     11  C   UNL d   1      16.281 178.458 144.492 -0.23 +0.02    +0.085    225.441
ATOM     12  C   UNL d   1      14.112 177.742 143.774 -0.23 +0.02    +0.085    225.441
ATOM     13  C   UNL d   1      18.343 175.060 143.841 -0.19 +0.00    +0.023    225.441
ATOM     14  C   UNL d   1      17.786 178.213 144.518 -0.28 +0.00    +0.016    225.441
ATOM     15  C   UNL d   1      13.265 176.763 142.966 -0.27 +0.00    +0.016    225.441
ATOM     16  C   UNL d   1      18.765 173.577 143.818 -0.21 +0.00    +0.011    225.441
ATOM     17  C   UNL d   1      17.324 173.233 141.819 -0.20 +0.03    +0.216    225.441
ATOM     18  C   UNL d   1      18.677 172.936 142.432 -0.32 +0.01    +0.096    225.441
TER
ENDMDL
MODEL       41
USER    Run = 41
USER    Cluster Rank = 19
USER    Number of conformations in this cluster = 1
USER  
USER    RMSD from reference structure       = 265.692 A
USER  
USER    Estimated Free Energy of Binding    =   -4.64 kcal/mol  [=(1)+(2)+(3)-(4)]
USER    Estimated Inhibition Constant, Ki   =  394.70 uM (micromolar)  [Temperature = 298.15 K]
USER    
USER    (1) Final Intermolecular Energy     =   -4.64 kcal/mol
USER        vdW + Hbond + desolv Energy     =   -4.72 kcal/mol
USER        Electrostatic Energy            =   +0.08 kcal/mol
USER    (2) Final Total Internal Energy     =   +0.00 kcal/mol
USER    (3) Torsional Free Energy           =   +0.00 kcal/mol
USER    (4) Unbound System's Energy  [=(2)] =   +0.00 kcal/mol
USER    
USER    
USER  
USER    DPF = E:/autodock-test/CID_5271984-5I6Z/5271984-5I6Z.dpf
USER    NEWDPF move	CID_5271984.pdbqt
USER    NEWDPF about	0.000000 -0.000000 -0.000000
USER    NEWDPF tran0	37.327857 175.657406 198.151536
USER    NEWDPF axisangle0	0.751581 -0.536233 -0.384161 154.464158
USER    NEWDPF quaternion0	0.732997 -0.522974 -0.374662 0.221002
USER  
USER                              x       y       z    vdW   Elec        q     RMS 
ATOM      1  O   UNL d   1      39.700 174.486 195.372 -0.34 +0.04    -0.276    265.692
ATOM      2  N   UNL d   1      36.587 177.175 199.349 -0.16 -0.14    -0.299    265.692
ATOM      3  N   UNL d   1      38.245 174.721 197.195 -0.12 -0.05    -0.298    265.692
ATOM      4  C   UNL d   1      37.368 175.980 199.729 -0.26 +0.03    +0.066    265.692
ATOM      5  C   UNL d   1      36.719 174.669 199.234 -0.20 +0.01    +0.027    265.692
ATOM      6  C   UNL d   1      38.828 176.038 199.238 -0.42 +0.01    +0.024    265.692
ATOM      7  C   UNL d   1      36.936 174.322 197.734 -0.17 +0.02    +0.081    265.692
ATOM      8  C   UNL d   1      38.922 175.897 197.721 -0.02 +0.02    +0.113    265.692
ATOM      9  C   UNL d   1      35.260 174.579 199.710 -0.15 +0.00    +0.008    265.692
ATOM     10  C   UNL d   1      39.504 177.330 199.711 -0.49 +0.00    +0.008    265.692
ATOM     11  C   UNL d   1      35.227 177.101 199.915 -0.29 +0.05    +0.085    265.692
ATOM     12  C   UNL d   1      37.231 178.408 199.839 -0.53 +0.04    +0.085    265.692
ATOM     13  C   UNL d   1      35.865 174.734 196.719 -0.20 +0.01    +0.023    265.692
ATOM     14  C   UNL d   1      34.469 175.859 199.458 -0.25 +0.01    +0.016    265.692
ATOM     15  C   UNL d   1      38.672 178.558 199.356 -0.44 +0.01    +0.016    265.692
ATOM     16  C   UNL d   1      36.213 174.241 195.301 -0.25 +0.00    +0.011    265.692
ATOM     17  C   UNL d   1      38.623 174.262 195.922 -0.24 +0.01    +0.216    265.692
ATOM     18  C   UNL d   1      37.534 173.472 195.226 -0.19 +0.01    +0.096    265.692
TER
ENDMDL
MODEL       11
USER    Run = 11
USER    Cluster Rank = 20
USER    Number of conformations in this cluster = 2
USER  
USER    RMSD from reference structure       = 254.767 A
USER  
USER    Estimated Free Energy of Binding    =   -4.59 kcal/mol  [=(1)+(2)+(3)-(4)]
USER    Estimated Inhibition Constant, Ki   =  431.19 uM (micromolar)  [Temperature = 298.15 K]
USER    
USER    (1) Final Intermolecular Energy     =   -4.59 kcal/mol
USER        vdW + Hbond + desolv Energy     =   -4.61 kcal/mol
USER        Electrostatic Energy            =   +0.02 kcal/mol
USER    (2) Final Total Internal Energy     =   +0.00 kcal/mol
USER    (3) Torsional Free Energy           =   +0.00 kcal/mol
USER    (4) Unbound System's Energy  [=(2)] =   +0.00 kcal/mol
USER    
USER    
USER  
USER    DPF = E:/autodock-test/CID_5271984-5I6Z/5271984-5I6Z.dpf
USER    NEWDPF move	CID_5271984.pdbqt
USER    NEWDPF about	0.000000 -0.000000 -0.000000
USER    NEWDPF tran0	30.893490 193.800334 165.089422
USER    NEWDPF axisangle0	0.747755 -0.306021 0.589248 138.608317
USER    NEWDPF quaternion0	0.699502 -0.286273 0.551224 0.353407
USER  
USER                              x       y       z    vdW   Elec        q     RMS 
ATOM      1  O   UNL d   1      31.796 192.395 168.544 -0.11 -0.05    -0.276    254.767
ATOM      2  N   UNL d   1      31.003 195.327 163.695 -0.12 -0.03    -0.299    254.767
ATOM      3  N   UNL d   1      30.878 192.920 166.452 -0.10 -0.04    -0.298    254.767
ATOM      4  C   UNL d   1      29.828 194.811 164.428 -0.17 +0.01    +0.066    254.767
ATOM      5  C   UNL d   1      29.646 193.287 164.253 -0.35 +0.00    +0.027    254.767
ATOM      6  C   UNL d   1      29.866 195.145 165.932 -0.09 +0.00    +0.024    254.767
ATOM      7  C   UNL d   1      30.570 192.384 165.118 -0.32 +0.01    +0.081    254.767
ATOM      8  C   UNL d   1      30.951 194.357 166.661 -0.10 +0.01    +0.113    254.767
ATOM      9  C   UNL d   1      29.602 192.920 162.760 -0.51 +0.00    +0.008    254.767
ATOM     10  C   UNL d   1      30.047 196.653 166.143 -0.04 +0.00    +0.008    254.767
ATOM     11  C   UNL d   1      30.870 195.050 162.253 -0.38 +0.01    +0.085    254.767
ATOM     12  C   UNL d   1      31.145 196.784 163.881 -0.16 +0.01    +0.085    254.767
ATOM     13  C   UNL d   1      31.877 191.867 164.507 -0.34 +0.00    +0.023    254.767
ATOM     14  C   UNL d   1      30.727 193.561 161.954 -0.57 +0.00    +0.016    254.767
ATOM     15  C   UNL d   1      31.234 197.190 165.350 -0.12 +0.00    +0.016    254.767
ATOM     16  C   UNL d   1      32.621 190.930 165.479 -0.44 +0.00    +0.011    254.767
ATOM     17  C   UNL d   1      31.519 192.088 167.386 -0.23 +0.04    +0.216    254.767
ATOM     18  C   UNL d   1      31.903 190.738 166.816 -0.46 +0.03    +0.096    254.767
TER
ENDMDL
MODEL       40
USER    Run = 40
USER    Cluster Rank = 21
USER    Number of conformations in this cluster = 1
USER  
USER    RMSD from reference structure       = 207.549 A
USER  
USER    Estimated Free Energy of Binding    =   -4.46 kcal/mol  [=(1)+(2)+(3)-(4)]
USER    Estimated Inhibition Constant, Ki   =  535.51 uM (micromolar)  [Temperature = 298.15 K]
USER    
USER    (1) Final Intermolecular Energy     =   -4.46 kcal/mol
USER        vdW + Hbond + desolv Energy     =   -4.52 kcal/mol
USER        Electrostatic Energy            =   +0.06 kcal/mol
USER    (2) Final Total Internal Energy     =   +0.00 kcal/mol
USER    (3) Torsional Free Energy           =   +0.00 kcal/mol
USER    (4) Unbound System's Energy  [=(2)] =   +0.00 kcal/mol
USER    
USER    
USER  
USER    DPF = E:/autodock-test/CID_5271984-5I6Z/5271984-5I6Z.dpf
USER    NEWDPF move	CID_5271984.pdbqt
USER    NEWDPF about	0.000000 -0.000000 -0.000000
USER    NEWDPF tran0	29.219993 172.896240 114.211259
USER    NEWDPF axisangle0	-0.148909 -0.979713 0.134117 175.000778
USER    NEWDPF quaternion0	-0.148768 -0.978781 0.133990 0.043613
USER  
USER                              x       y       z    vdW   Elec        q     RMS 
ATOM      1  O   UNL d   1      25.501 171.952 114.165 -0.11 +0.01    -0.276    207.549
ATOM      2  N   UNL d   1      31.196 172.400 113.845 -0.06 -0.04    -0.299    207.549
ATOM      3  N   UNL d   1      27.629 172.867 114.526 -0.16 -0.03    -0.298    207.549
ATOM      4  C   UNL d   1      30.522 172.668 115.132 -0.37 +0.01    +0.066    207.549
ATOM      5  C   UNL d   1      29.804 174.036 115.148 -0.49 +0.00    +0.027    207.549
ATOM      6  C   UNL d   1      29.516 171.567 115.523 -0.30 +0.00    +0.024    207.549
ATOM      7  C   UNL d   1      28.430 174.096 114.425 -0.40 +0.02    +0.081    207.549
ATOM      8  C   UNL d   1      28.288 171.574 114.617 -0.21 +0.01    +0.113    207.549
ATOM      9  C   UNL d   1      30.782 175.159 114.764 -0.46 +0.00    +0.008    207.549
ATOM     10  C   UNL d   1      30.196 170.192 115.516 -0.28 +0.00    +0.008    207.549
ATOM     11  C   UNL d   1      32.202 173.441 113.566 -0.17 +0.02    +0.085    207.549
ATOM     12  C   UNL d   1      31.873 171.088 113.865 -0.12 +0.01    +0.085    207.549
ATOM     13  C   UNL d   1      28.382 174.569 112.968 -0.31 +0.01    +0.023    207.549
ATOM     14  C   UNL d   1      31.598 174.840 113.515 -0.30 +0.01    +0.016    207.549
ATOM     15  C   UNL d   1      30.928 169.938 114.203 -0.11 +0.00    +0.016    207.549
ATOM     16  C   UNL d   1      26.934 174.637 112.445 -0.28 +0.00    +0.011    207.549
ATOM     17  C   UNL d   1      26.290 172.893 114.100 -0.16 +0.01    +0.216    207.549
ATOM     18  C   UNL d   1      25.888 174.215 113.479 -0.23 +0.02    +0.096    207.549
TER
ENDMDL
MODEL       48
USER    Run = 48
USER    Cluster Rank = 22
USER    Number of conformations in this cluster = 2
USER  
USER    RMSD from reference structure       = 246.878 A
USER  
USER    Estimated Free Energy of Binding    =   -4.38 kcal/mol  [=(1)+(2)+(3)-(4)]
USER    Estimated Inhibition Constant, Ki   =  613.91 uM (micromolar)  [Temperature = 298.15 K]
USER    
USER    (1) Final Intermolecular Energy     =   -4.38 kcal/mol
USER        vdW + Hbond + desolv Energy     =   -4.38 kcal/mol
USER        Electrostatic Energy            =   -0.01 kcal/mol
USER    (2) Final Total Internal Energy     =   +0.00 kcal/mol
USER    (3) Torsional Free Energy           =   +0.00 kcal/mol
USER    (4) Unbound System's Energy  [=(2)] =   +0.00 kcal/mol
USER    
USER    
USER  
USER    DPF = E:/autodock-test/CID_5271984-5I6Z/5271984-5I6Z.dpf
USER    NEWDPF move	CID_5271984.pdbqt
USER    NEWDPF about	0.000000 -0.000000 -0.000000
USER    NEWDPF tran0	64.219699 196.321151 138.761667
USER    NEWDPF axisangle0	0.493711 -0.803102 -0.333583 158.179721
USER    NEWDPF quaternion0	0.484787 -0.788586 -0.327553 0.189269
USER  
USER                              x       y       z    vdW   Elec        q     RMS 
ATOM      1  O   UNL d   1      64.476 193.687 135.982 -0.12 -0.04    -0.276    246.878
ATOM      2  N   UNL d   1      64.906 198.064 139.643 -0.07 -0.03    -0.299    246.878
ATOM      3  N   UNL d   1      64.076 194.939 137.924 -0.14 -0.04    -0.298    246.878
ATOM      4  C   UNL d   1      64.924 196.682 140.164 -0.38 +0.01    +0.066    246.878
ATOM      5  C   UNL d   1      63.524 196.030 140.158 -0.51 +0.00    +0.027    246.878
ATOM      6  C   UNL d   1      65.909 195.769 139.407 -0.30 +0.00    +0.024    246.878
ATOM      7  C   UNL d   1      63.024 195.497 138.786 -0.37 +0.01    +0.081    246.878
ATOM      8  C   UNL d   1      65.429 195.470 137.990 -0.15 +0.01    +0.113    246.878
ATOM      9  C   UNL d   1      62.516 196.917 140.909 -0.43 +0.00    +0.008    246.878
ATOM     10  C   UNL d   1      67.312 196.386 139.393 -0.18 +0.00    +0.008    246.878
ATOM     11  C   UNL d   1      64.012 198.908 140.457 -0.12 +0.01    +0.085    246.878
ATOM     12  C   UNL d   1      66.257 198.657 139.666 -0.11 +0.01    +0.085    246.878
ATOM     13  C   UNL d   1      62.138 196.400 137.921 -0.29 +0.00    +0.023    246.878
ATOM     14  C   UNL d   1      62.580 198.383 140.488 -0.31 +0.00    +0.016    246.878
ATOM     15  C   UNL d   1      67.283 197.828 138.896 -0.07 +0.00    +0.016    246.878
ATOM     16  C   UNL d   1      61.678 195.678 136.640 -0.28 +0.00    +0.011    246.878
ATOM     17  C   UNL d   1      63.703 194.237 136.766 -0.21 +0.03    +0.216    246.878
ATOM     18  C   UNL d   1      62.208 194.249 136.518 -0.32 +0.01    +0.096    246.878
TER
ENDMDL
MODEL       25
USER    Run = 25
USER    Cluster Rank = 23
USER    Number of conformations in this cluster = 1
USER  
USER    RMSD from reference structure       = 269.079 A
USER  
USER    Estimated Free Energy of Binding    =   -4.34 kcal/mol  [=(1)+(2)+(3)-(4)]
USER    Estimated Inhibition Constant, Ki   =  660.98 uM (micromolar)  [Temperature = 298.15 K]
USER    
USER    (1) Final Intermolecular Energy     =   -4.34 kcal/mol
USER        vdW + Hbond + desolv Energy     =   -4.29 kcal/mol
USER        Electrostatic Energy            =   -0.05 kcal/mol
USER    (2) Final Total Internal Energy     =   +0.00 kcal/mol
USER    (3) Torsional Free Energy           =   +0.00 kcal/mol
USER    (4) Unbound System's Energy  [=(2)] =   +0.00 kcal/mol
USER    
USER    
USER  
USER    DPF = E:/autodock-test/CID_5271984-5I6Z/5271984-5I6Z.dpf
USER    NEWDPF move	CID_5271984.pdbqt
USER    NEWDPF about	0.000000 -0.000000 -0.000000
USER    NEWDPF tran0	13.695000 178.390804 203.037025
USER    NEWDPF axisangle0	-0.571420 0.024405 -0.820295 -71.037050
USER    NEWDPF quaternion0	-0.331976 0.014178 -0.476564 -0.813928
USER  
USER                              x       y       z    vdW   Elec        q     RMS 
ATOM      1  O   UNL d   1      14.010 175.239 205.204 -0.21 -0.10    -0.276    269.079
ATOM      2  N   UNL d   1      12.993 180.321 202.779 -0.04 -0.05    -0.299    269.079
ATOM      3  N   UNL d   1      13.921 176.855 203.507 -0.16 -0.07    -0.298    269.079
ATOM      4  C   UNL d   1      12.628 179.088 202.052 -0.33 +0.01    +0.066    269.079
ATOM      5  C   UNL d   1      13.859 178.367 201.459 -0.54 +0.01    +0.027    269.079
ATOM      6  C   UNL d   1      11.831 178.094 202.920 -0.30 +0.00    +0.024    269.079
ATOM      7  C   UNL d   1      14.701 177.520 202.453 -0.38 +0.01    +0.081    269.079
ATOM      8  C   UNL d   1      12.700 177.468 204.007 -0.18 +0.02    +0.113    269.079
ATOM      9  C   UNL d   1      14.676 179.332 200.583 -0.57 +0.00    +0.008    269.079
ATOM     10  C   UNL d   1      10.601 178.778 203.528 -0.16 +0.00    +0.008    269.079
ATOM     11  C   UNL d   1      13.679 181.265 201.877 -0.08 +0.02    +0.085    269.079
ATOM     12  C   UNL d   1      11.796 180.986 203.330 -0.08 +0.01    +0.085    269.079
ATOM     13  C   UNL d   1      15.928 178.160 203.112 -0.22 +0.00    +0.023    269.079
ATOM     14  C   UNL d   1      14.942 180.673 201.261 -0.38 +0.00    +0.016    269.079
ATOM     15  C   UNL d   1      10.976 180.074 204.239 -0.05 +0.00    +0.016    269.079
ATOM     16  C   UNL d   1      16.680 177.152 204.003 -0.25 -0.00    +0.011    269.079
ATOM     17  C   UNL d   1      14.553 175.897 204.318 -0.09 +0.06    +0.216    269.079
ATOM     18  C   UNL d   1      16.036 175.764 204.036 -0.26 +0.01    +0.096    269.079
TER
ENDMDL
MODEL       14
USER    Run = 14
USER    Cluster Rank = 24
USER    Number of conformations in this cluster = 1
USER  
USER    RMSD from reference structure       = 237.547 A
USER  
USER    Estimated Free Energy of Binding    =   -4.31 kcal/mol  [=(1)+(2)+(3)-(4)]
USER    Estimated Inhibition Constant, Ki   =  691.46 uM (micromolar)  [Temperature = 298.15 K]
USER    
USER    (1) Final Intermolecular Energy     =   -4.31 kcal/mol
USER        vdW + Hbond + desolv Energy     =   -4.36 kcal/mol
USER        Electrostatic Energy            =   +0.05 kcal/mol
USER    (2) Final Total Internal Energy     =   +0.00 kcal/mol
USER    (3) Torsional Free Energy           =   +0.00 kcal/mol
USER    (4) Unbound System's Energy  [=(2)] =   +0.00 kcal/mol
USER    
USER    
USER  
USER    DPF = E:/autodock-test/CID_5271984-5I6Z/5271984-5I6Z.dpf
USER    NEWDPF move	CID_5271984.pdbqt
USER    NEWDPF about	0.000000 -0.000000 -0.000000
USER    NEWDPF tran0	23.790465 145.477629 188.341320
USER    NEWDPF axisangle0	0.044549 0.858912 -0.510181 -154.790773
USER    NEWDPF quaternion0	0.043475 0.838212 -0.497886 -0.218222
USER  
USER                              x       y       z    vdW   Elec        q     RMS 
ATOM      1  O   UNL d   1      20.301 143.896 188.562 -0.27 +0.01    -0.276    237.547
ATOM      2  N   UNL d   1      25.823 145.386 188.722 -0.04 -0.05    -0.299    237.547
ATOM      3  N   UNL d   1      22.180 145.285 188.370 -0.11 -0.04    -0.298    237.547
ATOM      4  C   UNL d   1      24.809 146.310 189.270 -0.34 +0.01    +0.066    237.547
ATOM      5  C   UNL d   1      24.015 147.039 188.163 -0.44 +0.01    +0.027    237.547
ATOM      6  C   UNL d   1      23.820 145.616 190.227 -0.27 +0.00    +0.024    237.547
ATOM      7  C   UNL d   1      22.885 146.219 187.480 -0.36 +0.01    +0.081    237.547
ATOM      8  C   UNL d   1      22.883 144.668 189.483 -0.21 +0.01    +0.113    237.547
ATOM      9  C   UNL d   1      24.975 147.745 187.191 -0.45 +0.00    +0.008    237.547
ATOM     10  C   UNL d   1      24.575 144.881 191.340 -0.23 +0.00    +0.008    237.547
ATOM     11  C   UNL d   1      26.788 146.121 187.884 -0.24 +0.02    +0.085    237.547
ATOM     12  C   UNL d   1      26.564 144.710 189.805 -0.10 +0.01    +0.085    237.547
ATOM     13  C   UNL d   1      23.197 145.477 186.175 -0.18 +0.01    +0.023    237.547
ATOM     14  C   UNL d   1      26.118 146.849 186.723 -0.26 +0.01    +0.016    237.547
ATOM     15  C   UNL d   1      25.651 143.961 190.773 -0.08 +0.00    +0.016    237.547
ATOM     16  C   UNL d   1      21.942 144.786 185.606 -0.22 +0.01    +0.011    237.547
ATOM     17  C   UNL d   1      21.007 144.662 187.909 -0.25 +0.01    +0.216    237.547
ATOM     18  C   UNL d   1      20.691 144.985 186.463 -0.29 +0.01    +0.096    237.547
TER
ENDMDL
MODEL       34
USER    Run = 34
USER    Cluster Rank = 25
USER    Number of conformations in this cluster = 1
USER  
USER    RMSD from reference structure       = 232.871 A
USER  
USER    Estimated Free Energy of Binding    =   -4.21 kcal/mol  [=(1)+(2)+(3)-(4)]
USER    Estimated Inhibition Constant, Ki   =  824.60 uM (micromolar)  [Temperature = 298.15 K]
USER    
USER    (1) Final Intermolecular Energy     =   -4.21 kcal/mol
USER        vdW + Hbond + desolv Energy     =   -4.19 kcal/mol
USER        Electrostatic Energy            =   -0.02 kcal/mol
USER    (2) Final Total Internal Energy     =   +0.00 kcal/mol
USER    (3) Torsional Free Energy           =   +0.00 kcal/mol
USER    (4) Unbound System's Energy  [=(2)] =   +0.00 kcal/mol
USER    
USER    
USER  
USER    DPF = E:/autodock-test/CID_5271984-5I6Z/5271984-5I6Z.dpf
USER    NEWDPF move	CID_5271984.pdbqt
USER    NEWDPF about	0.000000 -0.000000 -0.000000
USER    NEWDPF tran0	10.142949 191.397690 135.443280
USER    NEWDPF axisangle0	-0.335183 0.128957 0.933286 113.034114
USER    NEWDPF quaternion0	-0.279559 0.107557 0.778407 0.551689
USER  
USER                              x       y       z    vdW   Elec        q     RMS 
ATOM      1  O   UNL d   1       7.712 189.093 133.571 -0.18 +0.00    -0.276    232.871
ATOM      2  N   UNL d   1      10.473 193.045 136.653 -0.07 +0.01    -0.299    232.871
ATOM      3  N   UNL d   1       9.533 190.317 134.398 -0.13 +0.02    -0.298    232.871
ATOM      4  C   UNL d   1      10.862 192.825 135.245 -0.32 -0.00    +0.066    232.871
ATOM      5  C   UNL d   1      11.676 191.526 135.054 -0.29 +0.00    +0.027    232.871
ATOM      6  C   UNL d   1       9.656 192.811 134.285 -0.35 -0.01    +0.024    232.871
ATOM      7  C   UNL d   1      10.858 190.205 135.024 -0.19 -0.01    +0.081    232.871
ATOM      8  C   UNL d   1       8.793 191.567 134.478 -0.26 -0.01    +0.113    232.871
ATOM      9  C   UNL d   1      12.890 191.510 135.997 -0.33 +0.00    +0.008    232.871
ATOM     10  C   UNL d   1       8.824 194.088 134.450 -0.41 -0.00    +0.008    232.871
ATOM     11  C   UNL d   1      11.670 193.131 137.509 -0.15 +0.01    +0.085    232.871
ATOM     12  C   UNL d   1       9.701 194.293 136.801 -0.16 -0.02    +0.085    232.871
ATOM     13  C   UNL d   1      10.698 189.407 136.323 -0.20 -0.00    +0.023    232.871
ATOM     14  C   UNL d   1      12.535 191.877 137.435 -0.22 +0.00    +0.016    232.871
ATOM     15  C   UNL d   1       8.462 194.335 135.910 -0.24 -0.00    +0.016    232.871
ATOM     16  C   UNL d   1       9.926 188.094 136.086 -0.31 -0.00    +0.011    232.871
ATOM     17  C   UNL d   1       8.809 189.144 134.125 -0.16 -0.01    +0.216    232.871
ATOM     18  C   UNL d   1       9.493 187.891 134.632 -0.21 -0.00    +0.096    232.871
TER
ENDMDL
MODEL       31
USER    Run = 31
USER    Cluster Rank = 26
USER    Number of conformations in this cluster = 1
USER  
USER    RMSD from reference structure       = 250.045 A
USER  
USER    Estimated Free Energy of Binding    =   -4.15 kcal/mol  [=(1)+(2)+(3)-(4)]
USER    Estimated Inhibition Constant, Ki   =  907.11 uM (micromolar)  [Temperature = 298.15 K]
USER    
USER    (1) Final Intermolecular Energy     =   -4.15 kcal/mol
USER        vdW + Hbond + desolv Energy     =   -4.16 kcal/mol
USER        Electrostatic Energy            =   +0.01 kcal/mol
USER    (2) Final Total Internal Energy     =   +0.00 kcal/mol
USER    (3) Torsional Free Energy           =   +0.00 kcal/mol
USER    (4) Unbound System's Energy  [=(2)] =   +0.00 kcal/mol
USER    
USER    
USER  
USER    DPF = E:/autodock-test/CID_5271984-5I6Z/5271984-5I6Z.dpf
USER    NEWDPF move	CID_5271984.pdbqt
USER    NEWDPF about	0.000000 -0.000000 -0.000000
USER    NEWDPF tran0	58.122193 200.596689 140.927406
USER    NEWDPF axisangle0	-0.895195 -0.155891 -0.417521 -112.964897
USER    NEWDPF quaternion0	-0.746339 -0.129969 -0.348094 -0.552192
USER  
USER                              x       y       z    vdW   Elec        q     RMS 
ATOM      1  O   UNL d   1      59.401 200.802 144.540 -0.38 -0.03    -0.276    250.045
ATOM      2  N   UNL d   1      57.045 201.418 139.362 -0.04 -0.02    -0.299    250.045
ATOM      3  N   UNL d   1      58.707 200.191 142.385 -0.16 -0.05    -0.298    250.045
ATOM      4  C   UNL d   1      56.783 200.186 140.133 -0.29 +0.01    +0.066    250.045
ATOM      5  C   UNL d   1      57.993 199.225 140.140 -0.13 +0.00    +0.027    250.045
ATOM      6  C   UNL d   1      56.355 200.468 141.586 -0.42 +0.00    +0.024    250.045
ATOM      7  C   UNL d   1      59.144 199.582 141.120 -0.22 +0.01    +0.081    250.045
ATOM      8  C   UNL d   1      57.509 201.016 142.421 -0.28 +0.02    +0.113    250.045
ATOM      9  C   UNL d   1      58.444 198.921 138.701 -0.18 +0.00    +0.008    250.045
ATOM     10  C   UNL d   1      55.154 201.421 141.617 -0.44 +0.00    +0.008    250.045
ATOM     11  C   UNL d   1      57.369 201.089 137.962 -0.10 +0.00    +0.085    250.045
ATOM     12  C   UNL d   1      55.870 202.311 139.373 -0.11 +0.00    +0.085    250.045
ATOM     13  C   UNL d   1      60.335 200.393 140.597 -0.16 +0.00    +0.023    250.045
ATOM     14  C   UNL d   1      58.582 200.173 137.841 -0.13 +0.00    +0.016    250.045
ATOM     15  C   UNL d   1      55.412 202.672 140.784 -0.25 +0.00    +0.016    250.045
ATOM     16  C   UNL d   1      61.409 200.585 141.685 -0.21 +0.00    +0.011    250.045
ATOM     17  C   UNL d   1      59.642 200.348 143.422 -0.34 +0.03    +0.216    250.045
ATOM     18  C   UNL d   1      61.046 199.940 143.025 -0.33 +0.02    +0.096    250.045
TER
ENDMDL
MODEL       39
USER    Run = 39
USER    Cluster Rank = 27
USER    Number of conformations in this cluster = 1
USER  
USER    RMSD from reference structure       = 255.524 A
USER  
USER    Estimated Free Energy of Binding    =   -4.14 kcal/mol  [=(1)+(2)+(3)-(4)]
USER    Estimated Inhibition Constant, Ki   =  919.23 uM (micromolar)  [Temperature = 298.15 K]
USER    
USER    (1) Final Intermolecular Energy     =   -4.14 kcal/mol
USER        vdW + Hbond + desolv Energy     =   -4.04 kcal/mol
USER        Electrostatic Energy            =   -0.10 kcal/mol
USER    (2) Final Total Internal Energy     =   +0.00 kcal/mol
USER    (3) Torsional Free Energy           =   +0.00 kcal/mol
USER    (4) Unbound System's Energy  [=(2)] =   +0.00 kcal/mol
USER    
USER    
USER  
USER    DPF = E:/autodock-test/CID_5271984-5I6Z/5271984-5I6Z.dpf
USER    NEWDPF move	CID_5271984.pdbqt
USER    NEWDPF about	0.000000 -0.000000 -0.000000
USER    NEWDPF tran0	40.914379 184.586430 174.508099
USER    NEWDPF axisangle0	-0.090222 -0.702242 0.706198 -141.808884
USER    NEWDPF quaternion0	-0.085258 -0.663601 0.667339 -0.327145
USER  
USER                              x       y       z    vdW   Elec        q     RMS 
ATOM      1  O   UNL d   1      38.950 186.091 177.442 -0.40 -0.21    -0.276    255.524
ATOM      2  N   UNL d   1      42.045 183.044 173.717 -0.05 -0.13    -0.299    255.524
ATOM      3  N   UNL d   1      40.174 185.642 175.492 -0.05 -0.11    -0.298    255.524
ATOM      4  C   UNL d   1      42.440 184.435 174.016 -0.32 +0.02    +0.066    255.524
ATOM      5  C   UNL d   1      41.518 185.470 173.336 -0.36 +0.01    +0.027    255.524
ATOM      6  C   UNL d   1      42.500 184.729 175.528 -0.34 +0.01    +0.024    255.524
ATOM      7  C   UNL d   1      40.147 185.721 174.025 -0.14 +0.02    +0.081    255.524
ATOM      8  C   UNL d   1      41.109 184.748 176.157 -0.19 +0.05    +0.113    255.524
ATOM      9  C   UNL d   1      41.439 185.206 171.823 -0.43 +0.00    +0.008    255.524
ATOM     10  C   UNL d   1      43.408 183.717 176.237 -0.32 +0.00    +0.008    255.524
ATOM     11  C   UNL d   1      42.087 182.800 172.263 -0.37 +0.04    +0.085    255.524
ATOM     12  C   UNL d   1      42.948 182.082 174.378 -0.18 +0.04    +0.085    255.524
ATOM     13  C   UNL d   1      38.921 184.942 173.535 -0.08 +0.01    +0.023    255.524
ATOM     14  C   UNL d   1      41.174 183.742 171.485 -0.44 +0.01    +0.016    255.524
ATOM     15  C   UNL d   1      43.025 182.283 175.890 -0.18 +0.01    +0.016    255.524
ATOM     16  C   UNL d   1      37.643 185.376 174.279 -0.03 +0.00    +0.011    255.524
ATOM     17  C   UNL d   1      39.046 186.066 176.216 -0.09 +0.10    +0.216    255.524
ATOM     18  C   UNL d   1      37.884 186.463 175.328 -0.04 +0.03    +0.096    255.524
TER
ENDMDL
MODEL        6
USER    Run = 6
USER    Cluster Rank = 28
USER    Number of conformations in this cluster = 1
USER  
USER    RMSD from reference structure       = 242.962 A
USER  
USER    Estimated Free Energy of Binding    =   -4.14 kcal/mol  [=(1)+(2)+(3)-(4)]
USER    Estimated Inhibition Constant, Ki   =  925.35 uM (micromolar)  [Temperature = 298.15 K]
USER    
USER    (1) Final Intermolecular Energy     =   -4.14 kcal/mol
USER        vdW + Hbond + desolv Energy     =   -4.05 kcal/mol
USER        Electrostatic Energy            =   -0.09 kcal/mol
USER    (2) Final Total Internal Energy     =   +0.00 kcal/mol
USER    (3) Torsional Free Energy           =   +0.00 kcal/mol
USER    (4) Unbound System's Energy  [=(2)] =   +0.00 kcal/mol
USER    
USER    
USER  
USER    DPF = E:/autodock-test/CID_5271984-5I6Z/5271984-5I6Z.dpf
USER    NEWDPF move	CID_5271984.pdbqt
USER    NEWDPF about	0.000000 -0.000000 -0.000000
USER    NEWDPF tran0	66.173206 186.798057 143.979880
USER    NEWDPF axisangle0	0.457326 -0.058013 -0.887405 -126.784834
USER    NEWDPF quaternion0	0.408893 -0.051869 -0.793424 -0.447877
USER  
USER                              x       y       z    vdW   Elec        q     RMS 
ATOM      1  O   UNL d   1      63.886 185.465 141.202 -0.18 -0.12    -0.276    242.962
ATOM      2  N   UNL d   1      66.449 187.982 145.655 -0.20 +0.13    -0.299    242.962
ATOM      3  N   UNL d   1      65.648 186.146 142.591 -0.12 -0.11    -0.298    242.962
ATOM      4  C   UNL d   1      67.048 188.109 144.311 -0.22 -0.02    +0.066    242.962
ATOM      5  C   UNL d   1      67.755 186.814 143.855 -0.11 -0.00    +0.027    242.962
ATOM      6  C   UNL d   1      66.026 188.530 143.237 -0.37 +0.00    +0.024    242.962
ATOM      7  C   UNL d   1      66.832 185.680 143.327 -0.12 +0.01    +0.081    242.962
ATOM      8  C   UNL d   1      65.028 187.415 142.936 -0.31 +0.03    +0.113    242.962
ATOM      9  C   UNL d   1      68.786 186.367 144.906 -0.10 -0.00    +0.008    242.962
ATOM     10  C   UNL d   1      65.302 189.815 143.658 -0.29 +0.00    +0.008    242.962
ATOM     11  C   UNL d   1      67.488 187.660 146.651 -0.02 -0.07    +0.085    242.962
ATOM     12  C   UNL d   1      65.785 189.236 146.060 -0.49 -0.02    +0.085    242.962
ATOM     13  C   UNL d   1      66.380 184.584 144.298 -0.14 -0.01    +0.023    242.962
ATOM     14  C   UNL d   1      68.229 186.368 146.326 -0.25 -0.01    +0.016    242.962
ATOM     15  C   UNL d   1      64.724 189.696 145.063 -0.70 +0.00    +0.016    242.962
ATOM     16  C   UNL d   1      65.538 183.509 143.583 -0.14 -0.00    +0.011    242.962
ATOM     17  C   UNL d   1      64.873 185.207 141.888 -0.17 +0.09    +0.216    242.962
ATOM     18  C   UNL d   1      65.339 183.780 142.090 -0.12 +0.02    +0.096    242.962
TER
ENDMDL
MODEL       36
USER    Run = 36
USER    Cluster Rank = 29
USER    Number of conformations in this cluster = 1
USER  
USER    RMSD from reference structure       = 242.229 A
USER  
USER    Estimated Free Energy of Binding    =   -4.05 kcal/mol  [=(1)+(2)+(3)-(4)]
USER    Estimated Inhibition Constant, Ki   =    1.07 mM (millimolar)  [Temperature = 298.15 K]
USER    
USER    (1) Final Intermolecular Energy     =   -4.05 kcal/mol
USER        vdW + Hbond + desolv Energy     =   -4.08 kcal/mol
USER        Electrostatic Energy            =   +0.03 kcal/mol
USER    (2) Final Total Internal Energy     =   +0.00 kcal/mol
USER    (3) Torsional Free Energy           =   +0.00 kcal/mol
USER    (4) Unbound System's Energy  [=(2)] =   +0.00 kcal/mol
USER    
USER    
USER  
USER    DPF = E:/autodock-test/CID_5271984-5I6Z/5271984-5I6Z.dpf
USER    NEWDPF move	CID_5271984.pdbqt
USER    NEWDPF about	0.000000 -0.000000 -0.000000
USER    NEWDPF tran0	39.660349 154.832697 184.363002
USER    NEWDPF axisangle0	0.005699 0.071257 -0.997442 -105.027988
USER    NEWDPF quaternion0	0.004522 0.056542 -0.791472 -0.608568
USER  
USER                              x       y       z    vdW   Elec        q     RMS 
ATOM      1  O   UNL d   1      36.906 152.162 184.414 -0.51 +0.01    -0.276    242.229
ATOM      2  N   UNL d   1      40.432 156.619 185.068 -0.05 -0.07    -0.299    242.229
ATOM      3  N   UNL d   1      38.692 153.604 183.936 -0.16 -0.03    -0.298    242.229
ATOM      4  C   UNL d   1      39.938 156.282 183.717 -0.12 +0.01    +0.066    242.229
ATOM      5  C   UNL d   1      40.635 155.036 183.127 -0.09 +0.00    +0.027    242.229
ATOM      6  C   UNL d   1      38.411 156.073 183.673 -0.24 +0.00    +0.024    242.229
ATOM      7  C   UNL d   1      40.132 153.660 183.646 -0.16 +0.01    +0.081    242.229
ATOM      8  C   UNL d   1      37.993 154.794 184.394 -0.30 +0.01    +0.113    242.229
ATOM      9  C   UNL d   1      42.163 155.214 183.154 -0.05 +0.00    +0.008    242.229
ATOM     10  C   UNL d   1      37.685 157.293 184.254 -0.34 +0.00    +0.008    242.229
ATOM     11  C   UNL d   1      41.882 156.889 185.031 -0.18 +0.02    +0.085    242.229
ATOM     12  C   UNL d   1      39.748 157.814 185.600 -0.20 +0.02    +0.085    242.229
ATOM     13  C   UNL d   1      40.872 152.995 184.812 -0.23 +0.00    +0.023    242.229
ATOM     14  C   UNL d   1      42.684 155.704 184.502 -0.14 +0.00    +0.016    242.229
ATOM     15  C   UNL d   1      38.229 157.665 185.628 -0.37 +0.00    +0.016    242.229
ATOM     16  C   UNL d   1      40.282 151.609 185.136 -0.29 +0.00    +0.011    242.229
ATOM     17  C   UNL d   1      38.101 152.356 184.198 -0.40 +0.02    +0.216    242.229
ATOM     18  C   UNL d   1      39.102 151.220 184.242 -0.26 +0.02    +0.096    242.229
TER
ENDMDL
MODEL        9
USER    Run = 9
USER    Cluster Rank = 30
USER    Number of conformations in this cluster = 1
USER  
USER    RMSD from reference structure       = 245.350 A
USER  
USER    Estimated Free Energy of Binding    =   -4.03 kcal/mol  [=(1)+(2)+(3)-(4)]
USER    Estimated Inhibition Constant, Ki   =    1.10 mM (millimolar)  [Temperature = 298.15 K]
USER    
USER    (1) Final Intermolecular Energy     =   -4.03 kcal/mol
USER        vdW + Hbond + desolv Energy     =   -4.02 kcal/mol
USER        Electrostatic Energy            =   -0.01 kcal/mol
USER    (2) Final Total Internal Energy     =   +0.00 kcal/mol
USER    (3) Torsional Free Energy           =   +0.00 kcal/mol
USER    (4) Unbound System's Energy  [=(2)] =   +0.00 kcal/mol
USER    
USER    
USER  
USER    DPF = E:/autodock-test/CID_5271984-5I6Z/5271984-5I6Z.dpf
USER    NEWDPF move	CID_5271984.pdbqt
USER    NEWDPF about	0.000000 -0.000000 -0.000000
USER    NEWDPF tran0	36.385968 202.986271 136.075463
USER    NEWDPF axisangle0	-0.381778 -0.721722 -0.577375 152.033938
USER    NEWDPF quaternion0	-0.370465 -0.700336 -0.560266 0.241635
USER  
USER                              x       y       z    vdW   Elec        q     RMS 
ATOM      1  O   UNL d   1      33.998 205.466 134.380 -0.12 -0.04    -0.276    245.350
ATOM      2  N   UNL d   1      38.081 201.800 136.001 -0.10 -0.01    -0.299    245.350
ATOM      3  N   UNL d   1      35.071 203.865 135.716 -0.05 -0.03    -0.298    245.350
ATOM      4  C   UNL d   1      36.664 201.401 136.118 -0.33 +0.00    +0.066    245.350
ATOM      5  C   UNL d   1      35.954 202.084 137.308 -0.37 +0.00    +0.027    245.350
ATOM      6  C   UNL d   1      35.858 201.665 134.830 -0.29 +0.00    +0.024    245.350
ATOM      7  C   UNL d   1      35.510 203.557 137.085 -0.24 +0.01    +0.081    245.350
ATOM      8  C   UNL d   1      35.653 203.158 134.587 -0.14 +0.01    +0.113    245.350
ATOM      9  C   UNL d   1      36.732 201.837 138.611 -0.49 +0.00    +0.008    245.350
ATOM     10  C   UNL d   1      36.537 201.000 133.626 -0.24 +0.00    +0.008    245.350
ATOM     11  C   UNL d   1      38.817 201.448 137.229 -0.26 -0.00    +0.085    245.350
ATOM     12  C   UNL d   1      38.729 201.128 134.859 -0.25 +0.00    +0.085    245.350
ATOM     13  C   UNL d   1      36.440 204.685 137.544 -0.16 +0.00    +0.023    245.350
ATOM     14  C   UNL d   1      38.228 202.105 138.473 -0.33 +0.00    +0.016    245.350
ATOM     15  C   UNL d   1      38.010 201.380 133.535 -0.22 +0.00    +0.016    245.350
ATOM     16  C   UNL d   1      35.804 206.070 137.312 -0.13 +0.00    +0.011    245.350
ATOM     17  C   UNL d   1      34.447 205.099 135.465 -0.12 +0.03    +0.216    245.350
ATOM     18  C   UNL d   1      34.413 206.007 136.678 -0.19 +0.01    +0.096    245.350
TER
ENDMDL
MODEL        2
USER    Run = 2
USER    Cluster Rank = 31
USER    Number of conformations in this cluster = 1
USER  
USER    RMSD from reference structure       = 248.118 A
USER  
USER    Estimated Free Energy of Binding    =   -4.01 kcal/mol  [=(1)+(2)+(3)-(4)]
USER    Estimated Inhibition Constant, Ki   =    1.14 mM (millimolar)  [Temperature = 298.15 K]
USER    
USER    (1) Final Intermolecular Energy     =   -4.01 kcal/mol
USER        vdW + Hbond + desolv Energy     =   -3.91 kcal/mol
USER        Electrostatic Energy            =   -0.10 kcal/mol
USER    (2) Final Total Internal Energy     =   +0.00 kcal/mol
USER    (3) Torsional Free Energy           =   +0.00 kcal/mol
USER    (4) Unbound System's Energy  [=(2)] =   +0.00 kcal/mol
USER    
USER    
USER  
USER    DPF = E:/autodock-test/CID_5271984-5I6Z/5271984-5I6Z.dpf
USER    NEWDPF move	CID_5271984.pdbqt
USER    NEWDPF about	0.000000 -0.000000 -0.000000
USER    NEWDPF tran0	52.731832 154.335225 189.455281
USER    NEWDPF axisangle0	-0.569253 0.581413 -0.581300 152.250308
USER    NEWDPF quaternion0	-0.552643 0.564449 -0.564339 0.239802
USER  
USER                              x       y       z    vdW   Elec        q     RMS 
ATOM      1  O   UNL d   1      53.654 153.546 193.096 -0.39 -0.06    -0.276    248.118
ATOM      2  N   UNL d   1      53.269 154.453 187.460 -0.02 -0.05    -0.299    248.118
ATOM      3  N   UNL d   1      52.725 154.294 191.077 -0.10 +0.06    -0.298    248.118
ATOM      4  C   UNL d   1      52.892 155.535 188.393 -0.30 +0.01    +0.066    248.118
ATOM      5  C   UNL d   1      51.523 155.286 189.063 -0.33 -0.01    +0.027    248.118
ATOM      6  C   UNL d   1      53.951 155.780 189.485 -0.47 +0.01    +0.024    248.118
ATOM      7  C   UNL d   1      51.514 154.276 190.244 -0.23 -0.05    +0.081    248.118
ATOM      8  C   UNL d   1      54.011 154.628 190.485 -0.16 +0.02    +0.113    248.118
ATOM      9  C   UNL d   1      50.441 155.040 187.998 -0.18 -0.00    +0.008    248.118
ATOM     10  C   UNL d   1      55.326 156.030 188.854 -0.47 +0.00    +0.008    248.118
ATOM     11  C   UNL d   1      52.260 154.322 186.392 -0.07 +0.01    +0.085    248.118
ATOM     12  C   UNL d   1      54.578 154.724 186.835 -0.13 +0.03    +0.085    248.118
ATOM     13  C   UNL d   1      51.161 152.811 189.961 -0.11 -0.01    +0.023    248.118
ATOM     14  C   UNL d   1      50.866 154.029 186.937 -0.09 -0.00    +0.016    248.118
ATOM     15  C   UNL d   1      55.692 154.935 187.858 -0.26 +0.01    +0.016    248.118
ATOM     16  C   UNL d   1      51.127 151.978 191.257 -0.13 -0.01    +0.011    248.118
ATOM     17  C   UNL d   1      52.727 153.582 192.289 -0.23 -0.02    +0.216    248.118
ATOM     18  C   UNL d   1      51.458 152.786 192.514 -0.24 -0.05    +0.096    248.118
TER
ENDMDL
MODEL       42
USER    Run = 42
USER    Cluster Rank = 32
USER    Number of conformations in this cluster = 1
USER  
USER    RMSD from reference structure       = 251.096 A
USER  
USER    Estimated Free Energy of Binding    =   -3.96 kcal/mol  [=(1)+(2)+(3)-(4)]
USER    Estimated Inhibition Constant, Ki   =    1.26 mM (millimolar)  [Temperature = 298.15 K]
USER    
USER    (1) Final Intermolecular Energy     =   -3.96 kcal/mol
USER        vdW + Hbond + desolv Energy     =   -3.98 kcal/mol
USER        Electrostatic Energy            =   +0.02 kcal/mol
USER    (2) Final Total Internal Energy     =   +0.00 kcal/mol
USER    (3) Torsional Free Energy           =   +0.00 kcal/mol
USER    (4) Unbound System's Energy  [=(2)] =   +0.00 kcal/mol
USER    
USER    
USER  
USER    DPF = E:/autodock-test/CID_5271984-5I6Z/5271984-5I6Z.dpf
USER    NEWDPF move	CID_5271984.pdbqt
USER    NEWDPF about	0.000000 -0.000000 -0.000000
USER    NEWDPF tran0	23.565791 191.760340 162.953693
USER    NEWDPF axisangle0	-0.184672 -0.686637 -0.703154 -85.150676
USER    NEWDPF quaternion0	-0.124941 -0.464551 -0.475725 -0.736388
USER  
USER                              x       y       z    vdW   Elec        q     RMS 
ATOM      1  O   UNL d   1      22.249 188.902 165.150 -0.10 -0.01    -0.276    251.096
ATOM      2  N   UNL d   1      23.201 193.396 161.739 -0.10 -0.05    -0.299    251.096
ATOM      3  N   UNL d   1      23.464 190.370 163.783 -0.12 -0.01    -0.298    251.096
ATOM      4  C   UNL d   1      23.796 192.089 161.394 -0.39 +0.01    +0.066    251.096
ATOM      5  C   UNL d   1      25.006 191.737 162.287 -0.42 +0.00    +0.027    251.096
ATOM      6  C   UNL d   1      22.776 190.934 161.447 -0.31 +0.00    +0.024    251.096
ATOM      7  C   UNL d   1      24.674 191.201 163.708 -0.32 +0.01    +0.081    251.096
ATOM      8  C   UNL d   1      22.352 190.619 162.879 -0.18 +0.01    +0.113    251.096
ATOM      9  C   UNL d   1      26.045 192.870 162.253 -0.43 +0.00    +0.008    251.096
ATOM     10  C   UNL d   1      21.558 191.251 160.571 -0.20 +0.00    +0.008    251.096
ATOM     11  C   UNL d   1      24.200 194.470 161.590 -0.24 +0.01    +0.085    251.096
ATOM     12  C   UNL d   1      22.051 193.703 160.866 -0.16 +0.02    +0.085    251.096
ATOM     13  C   UNL d   1      24.640 192.188 164.880 -0.19 +0.00    +0.023    251.096
ATOM     14  C   UNL d   1      25.430 194.251 162.464 -0.25 +0.00    +0.016    251.096
ATOM     15  C   UNL d   1      20.975 192.621 160.900 -0.16 +0.00    +0.016    251.096
ATOM     16  C   UNL d   1      24.372 191.468 166.216 -0.14 +0.00    +0.011    251.096
ATOM     17  C   UNL d   1      23.199 189.661 164.968 -0.12 +0.01    +0.216    251.096
ATOM     18  C   UNL d   1      24.195 189.955 166.071 -0.15 +0.01    +0.096    251.096
TER
ENDMDL
MODEL       20
USER    Run = 20
USER    Cluster Rank = 33
USER    Number of conformations in this cluster = 1
USER  
USER    RMSD from reference structure       = 254.700 A
USER  
USER    Estimated Free Energy of Binding    =   -3.95 kcal/mol  [=(1)+(2)+(3)-(4)]
USER    Estimated Inhibition Constant, Ki   =    1.28 mM (millimolar)  [Temperature = 298.15 K]
USER    
USER    (1) Final Intermolecular Energy     =   -3.95 kcal/mol
USER        vdW + Hbond + desolv Energy     =   -4.00 kcal/mol
USER        Electrostatic Energy            =   +0.06 kcal/mol
USER    (2) Final Total Internal Energy     =   +0.00 kcal/mol
USER    (3) Torsional Free Energy           =   +0.00 kcal/mol
USER    (4) Unbound System's Energy  [=(2)] =   +0.00 kcal/mol
USER    
USER    
USER  
USER    DPF = E:/autodock-test/CID_5271984-5I6Z/5271984-5I6Z.dpf
USER    NEWDPF move	CID_5271984.pdbqt
USER    NEWDPF about	0.000000 -0.000000 -0.000000
USER    NEWDPF tran0	57.062965 177.937489 175.864312
USER    NEWDPF axisangle0	-0.338169 0.830988 0.441703 -160.095599
USER    NEWDPF quaternion0	-0.333080 0.818483 0.435056 -0.172827
USER  
USER                              x       y       z    vdW   Elec        q     RMS 
ATOM      1  O   UNL d   1      56.084 175.960 172.724 -0.37 -0.10    -0.276    254.700
ATOM      2  N   UNL d   1      58.315 179.288 176.809 -0.02 -0.08    -0.299    254.700
ATOM      3  N   UNL d   1      56.420 176.820 174.880 -0.11 -0.10    -0.298    254.700
ATOM      4  C   UNL d   1      58.118 177.849 177.078 -0.26 +0.03    +0.066    254.700
ATOM      5  C   UNL d   1      56.636 177.492 177.327 -0.35 +0.02    +0.027    254.700
ATOM      6  C   UNL d   1      58.672 176.949 175.955 -0.27 +0.01    +0.024    254.700
ATOM      7  C   UNL d   1      55.741 177.369 176.062 -0.25 +0.04    +0.081    254.700
ATOM      8  C   UNL d   1      57.841 177.058 174.680 -0.19 +0.03    +0.113    254.700
ATOM      9  C   UNL d   1      56.053 178.372 178.445 -0.36 +0.01    +0.008    254.700
ATOM     10  C   UNL d   1      60.145 177.278 175.681 -0.20 +0.00    +0.008    254.700
ATOM     11  C   UNL d   1      57.842 180.092 177.951 -0.16 +0.03    +0.085    254.700
ATOM     12  C   UNL d   1      59.740 179.595 176.579 -0.08 +0.01    +0.085    254.700
ATOM     13  C   UNL d   1      54.928 178.589 175.612 -0.31 +0.01    +0.023    254.700
ATOM     14  C   UNL d   1      56.369 179.854 178.265 -0.29 +0.01    +0.016    254.700
ATOM     15  C   UNL d   1      60.350 178.770 175.448 -0.08 +0.00    +0.016    254.700
ATOM     16  C   UNL d   1      54.045 178.259 174.393 -0.34 +0.01    +0.011    254.700
ATOM     17  C   UNL d   1      55.651 176.466 173.758 -0.19 +0.09    +0.216    254.700
ATOM     18  C   UNL d   1      54.184 176.814 173.908 -0.17 +0.06    +0.096    254.700
TER
ENDMDL
MODEL       21
USER    Run = 21
USER    Cluster Rank = 34
USER    Number of conformations in this cluster = 1
USER  
USER    RMSD from reference structure       = 228.352 A
USER  
USER    Estimated Free Energy of Binding    =   -3.90 kcal/mol  [=(1)+(2)+(3)-(4)]
USER    Estimated Inhibition Constant, Ki   =    1.39 mM (millimolar)  [Temperature = 298.15 K]
USER    
USER    (1) Final Intermolecular Energy     =   -3.90 kcal/mol
USER        vdW + Hbond + desolv Energy     =   -3.85 kcal/mol
USER        Electrostatic Energy            =   -0.04 kcal/mol
USER    (2) Final Total Internal Energy     =   +0.00 kcal/mol
USER    (3) Torsional Free Energy           =   +0.00 kcal/mol
USER    (4) Unbound System's Energy  [=(2)] =   +0.00 kcal/mol
USER    
USER    
USER  
USER    DPF = E:/autodock-test/CID_5271984-5I6Z/5271984-5I6Z.dpf
USER    NEWDPF move	CID_5271984.pdbqt
USER    NEWDPF about	0.000000 -0.000000 -0.000000
USER    NEWDPF tran0	8.897470 187.174980 133.672739
USER    NEWDPF axisangle0	0.616186 0.364054 -0.698412 -86.198259
USER    NEWDPF quaternion0	0.421017 0.248745 -0.477199 -0.730173
USER  
USER                              x       y       z    vdW   Elec        q     RMS 
ATOM      1  O   UNL d   1       8.475 185.083 130.483 -0.04 -0.06    -0.276    228.352
ATOM      2  N   UNL d   1       8.256 187.689 135.572 -0.13 -0.05    -0.299    228.352
ATOM      3  N   UNL d   1       8.997 186.661 132.137 -0.06 -0.02    -0.298    228.352
ATOM      4  C   UNL d   1       8.289 188.507 134.343 -0.21 +0.00    +0.066    228.352
ATOM      5  C   UNL d   1       9.693 188.548 133.699 -0.22 -0.00    +0.027    228.352
ATOM      6  C   UNL d   1       7.264 188.046 133.288 -0.25 +0.00    +0.024    228.352
ATOM      7  C   UNL d   1      10.101 187.299 132.869 -0.19 -0.01    +0.081    228.352
ATOM      8  C   UNL d   1       7.646 186.701 132.676 -0.15 +0.02    +0.113    228.352
ATOM      9  C   UNL d   1      10.741 189.008 134.727 -0.23 -0.00    +0.008    228.352
ATOM     10  C   UNL d   1       5.856 187.993 133.895 -0.28 +0.00    +0.008    228.352
ATOM     11  C   UNL d   1       9.196 188.227 136.573 -0.26 +0.01    +0.085    228.352
ATOM     12  C   UNL d   1       6.903 187.674 136.162 -0.34 +0.02    +0.085    228.352
ATOM     13  C   UNL d   1      10.914 186.193 133.550 -0.38 -0.00    +0.023    228.352
ATOM     14  C   UNL d   1      10.632 188.274 136.061 -0.30 -0.00    +0.016    228.352
ATOM     15  C   UNL d   1       5.835 187.185 135.187 -0.33 +0.00    +0.016    228.352
ATOM     16  C   UNL d   1      11.291 185.077 132.556 -0.25 -0.00    +0.011    228.352
ATOM     17  C   UNL d   1       9.295 185.667 131.190 -0.08 +0.03    +0.216    228.352
ATOM     18  C   UNL d   1      10.768 185.317 131.138 -0.16 +0.01    +0.096    228.352
TER
ENDMDL
MODEL       28
USER    Run = 28
USER    Cluster Rank = 35
USER    Number of conformations in this cluster = 1
USER  
USER    RMSD from reference structure       = 207.480 A
USER  
USER    Estimated Free Energy of Binding    =   -3.87 kcal/mol  [=(1)+(2)+(3)-(4)]
USER    Estimated Inhibition Constant, Ki   =    1.46 mM (millimolar)  [Temperature = 298.15 K]
USER    
USER    (1) Final Intermolecular Energy     =   -3.87 kcal/mol
USER        vdW + Hbond + desolv Energy     =   -3.69 kcal/mol
USER        Electrostatic Energy            =   -0.18 kcal/mol
USER    (2) Final Total Internal Energy     =   +0.00 kcal/mol
USER    (3) Torsional Free Energy           =   +0.00 kcal/mol
USER    (4) Unbound System's Energy  [=(2)] =   +0.00 kcal/mol
USER    
USER    
USER  
USER    DPF = E:/autodock-test/CID_5271984-5I6Z/5271984-5I6Z.dpf
USER    NEWDPF move	CID_5271984.pdbqt
USER    NEWDPF about	0.000000 -0.000000 -0.000000
USER    NEWDPF tran0	9.472436 169.732961 122.083440
USER    NEWDPF axisangle0	0.769373 -0.499878 0.397727 -155.064120
USER    NEWDPF quaternion0	0.751229 -0.488089 0.388348 -0.215893
USER  
USER                              x       y       z    vdW   Elec        q     RMS 
ATOM      1  O   UNL d   1      12.039 168.635 124.717 -0.73 -0.25    -0.276    207.480
ATOM      2  N   UNL d   1       9.040 170.343 120.153 -0.04 +0.01    -0.299    207.480
ATOM      3  N   UNL d   1      10.190 169.414 123.503 -0.10 -0.04    -0.298    207.480
ATOM      4  C   UNL d   1       8.914 171.090 121.421 -0.13 -0.01    +0.066    207.480
ATOM      5  C   UNL d   1       8.057 170.342 122.466 -0.06 -0.00    +0.027    207.480
ATOM      6  C   UNL d   1      10.278 171.443 122.046 -0.30 -0.01    +0.024    207.480
ATOM      7  C   UNL d   1       8.764 169.186 123.228 -0.08 +0.01    +0.081    207.480
ATOM      8  C   UNL d   1      10.992 170.205 122.583 -0.26 -0.02    +0.113    207.480
ATOM      9  C   UNL d   1       6.686 169.977 121.873 -0.01 +0.00    +0.008    207.480
ATOM     10  C   UNL d   1      11.157 172.188 121.034 -0.40 -0.01    +0.008    207.480
ATOM     11  C   UNL d   1       7.710 170.108 119.562 -0.04 +0.00    +0.085    207.480
ATOM     12  C   UNL d   1       9.861 171.086 119.178 -0.22 -0.01    +0.085    207.480
ATOM     13  C   UNL d   1       8.610 167.754 122.704 -0.13 +0.00    +0.023    207.480
ATOM     14  C   UNL d   1       6.784 169.332 120.493 -0.02 +0.00    +0.016    207.480
ATOM     15  C   UNL d   1      11.248 171.434 119.712 -0.45 -0.01    +0.016    207.480
ATOM     16  C   UNL d   1       9.312 166.738 123.627 -0.26 +0.00    +0.011    207.480
ATOM     17  C   UNL d   1      10.862 168.537 124.371 -0.22 +0.11    +0.216    207.480
ATOM     18  C   UNL d   1      10.001 167.379 124.833 -0.25 +0.04    +0.096    207.480
TER
ENDMDL
MODEL       50
USER    Run = 50
USER    Cluster Rank = 36
USER    Number of conformations in this cluster = 1
USER  
USER    RMSD from reference structure       = 268.307 A
USER  
USER    Estimated Free Energy of Binding    =   -3.84 kcal/mol  [=(1)+(2)+(3)-(4)]
USER    Estimated Inhibition Constant, Ki   =    1.52 mM (millimolar)  [Temperature = 298.15 K]
USER    
USER    (1) Final Intermolecular Energy     =   -3.84 kcal/mol
USER        vdW + Hbond + desolv Energy     =   -3.82 kcal/mol
USER        Electrostatic Energy            =   -0.03 kcal/mol
USER    (2) Final Total Internal Energy     =   +0.00 kcal/mol
USER    (3) Torsional Free Energy           =   +0.00 kcal/mol
USER    (4) Unbound System's Energy  [=(2)] =   +0.00 kcal/mol
USER    
USER    
USER  
USER    DPF = E:/autodock-test/CID_5271984-5I6Z/5271984-5I6Z.dpf
USER    NEWDPF move	CID_5271984.pdbqt
USER    NEWDPF about	0.000000 -0.000000 -0.000000
USER    NEWDPF tran0	66.232147 198.263011 171.303956
USER    NEWDPF axisangle0	-0.804296 0.592770 0.041621 88.019346
USER    NEWDPF quaternion0	-0.558808 0.411845 0.028918 0.719223
USER  
USER                              x       y       z    vdW   Elec        q     RMS 
ATOM      1  O   UNL d   1      69.142 195.769 171.505 -0.71 -0.01    -0.276    268.307
ATOM      2  N   UNL d   1      64.472 198.890 170.412 -0.19 +0.08    -0.299    268.307
ATOM      3  N   UNL d   1      67.674 197.594 171.626 -0.12 +0.04    -0.298    268.307
ATOM      4  C   UNL d   1      65.792 199.552 170.445 -0.13 -0.01    +0.066    268.307
ATOM      5  C   UNL d   1      66.324 199.738 171.883 -0.08 -0.00    +0.027    268.307
ATOM      6  C   UNL d   1      66.854 198.814 169.606 -0.15 -0.01    +0.024    268.307
ATOM      7  C   UNL d   1      66.949 198.480 172.549 -0.11 -0.01    +0.081    268.307
ATOM      8  C   UNL d   1      67.252 197.484 170.239 -0.23 -0.03    +0.113    268.307
ATOM      9  C   UNL d   1      65.288 200.475 172.748 -0.08 -0.00    +0.008    268.307
ATOM     10  C   UNL d   1      66.358 198.612 168.169 -0.17 -0.00    +0.008    268.307
ATOM     11  C   UNL d   1      63.481 199.684 171.162 -0.30 -0.02    +0.085    268.307
ATOM     12  C   UNL d   1      63.993 198.731 169.026 -0.33 -0.01    +0.085    268.307
ATOM     13  C   UNL d   1      66.067 197.604 173.445 -0.19 -0.00    +0.023    268.307
ATOM     14  C   UNL d   1      63.882 199.896 172.618 -0.22 -0.00    +0.016    268.307
ATOM     15  C   UNL d   1      64.976 197.969 168.141 -0.32 -0.00    +0.016    268.307
ATOM     16  C   UNL d   1      66.873 196.452 174.076 -0.19 -0.00    +0.011    268.307
ATOM     17  C   UNL d   1      68.456 196.554 172.158 -0.16 -0.01    +0.216    268.307
ATOM     18  C   UNL d   1      68.346 196.437 173.665 -0.15 -0.01    +0.096    268.307
TER
ENDMDL
MODEL       12
USER    Run = 12
USER    Cluster Rank = 37
USER    Number of conformations in this cluster = 1
USER  
USER    RMSD from reference structure       = 216.681 A
USER  
USER    Estimated Free Energy of Binding    =   -3.84 kcal/mol  [=(1)+(2)+(3)-(4)]
USER    Estimated Inhibition Constant, Ki   =    1.52 mM (millimolar)  [Temperature = 298.15 K]
USER    
USER    (1) Final Intermolecular Energy     =   -3.84 kcal/mol
USER        vdW + Hbond + desolv Energy     =   -3.85 kcal/mol
USER        Electrostatic Energy            =   +0.00 kcal/mol
USER    (2) Final Total Internal Energy     =   +0.00 kcal/mol
USER    (3) Torsional Free Energy           =   +0.00 kcal/mol
USER    (4) Unbound System's Energy  [=(2)] =   +0.00 kcal/mol
USER    
USER    
USER  
USER    DPF = E:/autodock-test/CID_5271984-5I6Z/5271984-5I6Z.dpf
USER    NEWDPF move	CID_5271984.pdbqt
USER    NEWDPF about	0.000000 -0.000000 -0.000000
USER    NEWDPF tran0	49.055597 166.580541 132.745098
USER    NEWDPF axisangle0	0.011249 0.985403 0.169866 -143.689751
USER    NEWDPF quaternion0	0.010689 0.936346 0.161410 -0.311591
USER  
USER                              x       y       z    vdW   Elec        q     RMS 
ATOM      1  O   UNL d   1      46.651 165.136 130.127 -0.13 -0.02    -0.276    216.681
ATOM      2  N   UNL d   1      50.966 166.734 133.526 -0.02 +0.00    -0.299    216.681
ATOM      3  N   UNL d   1      47.706 166.093 131.989 -0.15 -0.03    -0.298    216.681
ATOM      4  C   UNL d   1      49.754 166.142 134.128 -0.21 -0.00    +0.066    216.681
ATOM      5  C   UNL d   1      48.565 167.127 134.152 -0.42 +0.00    +0.027    216.681
ATOM      6  C   UNL d   1      49.316 164.838 133.432 -0.20 +0.00    +0.024    216.681
ATOM      7  C   UNL d   1      47.800 167.308 132.811 -0.28 +0.02    +0.081    216.681
ATOM      8  C   UNL d   1      48.768 165.100 132.031 -0.15 +0.01    +0.113    216.681
ATOM      9  C   UNL d   1      48.970 168.439 134.844 -0.40 +0.00    +0.008    216.681
ATOM     10  C   UNL d   1      50.475 163.835 133.389 -0.10 -0.00    +0.008    216.681
ATOM     11  C   UNL d   1      51.384 167.928 134.284 -0.14 +0.00    +0.085    216.681
ATOM     12  C   UNL d   1      52.082 165.769 133.522 -0.04 -0.00    +0.085    216.681
ATOM     13  C   UNL d   1      48.190 168.469 131.890 -0.33 +0.00    +0.023    216.681
ATOM     14  C   UNL d   1      50.297 168.997 134.338 -0.26 +0.00    +0.016    216.681
ATOM     15  C   UNL d   1      51.737 164.464 132.809 -0.03 -0.00    +0.016    216.681
ATOM     16  C   UNL d   1      47.277 168.536 130.650 -0.42 +0.00    +0.011    216.681
ATOM     17  C   UNL d   1      46.853 166.093 130.872 -0.22 +0.02    +0.216    216.681
ATOM     18  C   UNL d   1      46.210 167.440 130.615 -0.34 +0.01    +0.096    216.681
TER
ENDMDL
MODEL       23
USER    Run = 23
USER    Cluster Rank = 38
USER    Number of conformations in this cluster = 1
USER  
USER    RMSD from reference structure       = 209.435 A
USER  
USER    Estimated Free Energy of Binding    =   -3.77 kcal/mol  [=(1)+(2)+(3)-(4)]
USER    Estimated Inhibition Constant, Ki   =    1.74 mM (millimolar)  [Temperature = 298.15 K]
USER    
USER    (1) Final Intermolecular Energy     =   -3.77 kcal/mol
USER        vdW + Hbond + desolv Energy     =   -3.77 kcal/mol
USER        Electrostatic Energy            =   +0.00 kcal/mol
USER    (2) Final Total Internal Energy     =   +0.00 kcal/mol
USER    (3) Torsional Free Energy           =   +0.00 kcal/mol
USER    (4) Unbound System's Energy  [=(2)] =   +0.00 kcal/mol
USER    
USER    
USER  
USER    DPF = E:/autodock-test/CID_5271984-5I6Z/5271984-5I6Z.dpf
USER    NEWDPF move	CID_5271984.pdbqt
USER    NEWDPF about	0.000000 -0.000000 -0.000000
USER    NEWDPF tran0	26.666395 165.386739 128.477767
USER    NEWDPF axisangle0	-0.660851 0.159691 -0.733332 165.833271
USER    NEWDPF quaternion0	-0.655807 0.158472 -0.727735 0.123313
USER  
USER                              x       y       z    vdW   Elec        q     RMS 
ATOM      1  O   UNL d   1      27.199 167.065 131.888 -0.33 -0.04    -0.276    209.435
ATOM      2  N   UNL d   1      27.321 165.002 126.552 -0.02 -0.03    -0.299    209.435
ATOM      3  N   UNL d   1      26.397 166.029 129.943 -0.18 -0.04    -0.298    209.435
ATOM      4  C   UNL d   1      26.141 165.767 127.004 -0.19 +0.01    +0.066    209.435
ATOM      5  C   UNL d   1      25.234 164.951 127.950 -0.16 +0.00    +0.027    209.435
ATOM      6  C   UNL d   1      26.516 167.098 127.687 -0.30 +0.00    +0.024    209.435
ATOM      7  C   UNL d   1      25.713 164.835 129.425 -0.23 +0.01    +0.081    209.435
ATOM      8  C   UNL d   1      27.173 166.871 129.046 -0.31 +0.01    +0.113    209.435
ATOM      9  C   UNL d   1      24.840 163.616 127.296 -0.16 +0.00    +0.008    209.435
ATOM     10  C   UNL d   1      27.419 167.935 126.773 -0.35 +0.00    +0.008    209.435
ATOM     11  C   UNL d   1      26.899 163.784 125.835 -0.03 +0.01    +0.085    209.435
ATOM     12  C   UNL d   1      28.163 165.809 125.648 -0.09 +0.01    +0.085    209.435
ATOM     13  C   UNL d   1      26.529 163.607 129.842 -0.15 +0.00    +0.023    209.435
ATOM     14  C   UNL d   1      26.028 162.872 126.692 -0.04 +0.00    +0.016    209.435
ATOM     15  C   UNL d   1      28.611 167.128 126.274 -0.21 +0.00    +0.016    209.435
ATOM     16  C   UNL d   1      26.847 163.628 131.350 -0.26 +0.00    +0.011    209.435
ATOM     17  C   UNL d   1      26.671 166.110 131.319 -0.38 +0.03    +0.216    209.435
ATOM     18  C   UNL d   1      26.292 164.855 132.077 -0.38 +0.02    +0.096    209.435
TER
ENDMDL
MODEL       10
USER    Run = 10
USER    Cluster Rank = 39
USER    Number of conformations in this cluster = 1
USER  
USER    RMSD from reference structure       = 216.520 A
USER  
USER    Estimated Free Energy of Binding    =   -3.75 kcal/mol  [=(1)+(2)+(3)-(4)]
USER    Estimated Inhibition Constant, Ki   =    1.78 mM (millimolar)  [Temperature = 298.15 K]
USER    
USER    (1) Final Intermolecular Energy     =   -3.75 kcal/mol
USER        vdW + Hbond + desolv Energy     =   -3.74 kcal/mol
USER        Electrostatic Energy            =   -0.01 kcal/mol
USER    (2) Final Total Internal Energy     =   +0.00 kcal/mol
USER    (3) Torsional Free Energy           =   +0.00 kcal/mol
USER    (4) Unbound System's Energy  [=(2)] =   +0.00 kcal/mol
USER    
USER    
USER  
USER    DPF = E:/autodock-test/CID_5271984-5I6Z/5271984-5I6Z.dpf
USER    NEWDPF move	CID_5271984.pdbqt
USER    NEWDPF about	0.000000 -0.000000 -0.000000
USER    NEWDPF tran0	39.742537 160.249086 142.863486
USER    NEWDPF axisangle0	0.889986 -0.164008 -0.425471 108.108799
USER    NEWDPF quaternion0	0.720510 -0.132776 -0.344451 0.587017
USER  
USER                              x       y       z    vdW   Elec        q     RMS 
ATOM      1  O   UNL d   1      43.266 161.622 142.210 -0.09 -0.03    -0.276    216.520
ATOM      2  N   UNL d   1      37.971 160.306 143.933 -0.17 -0.02    -0.299    216.520
ATOM      3  N   UNL d   1      41.284 160.379 142.376 -0.09 -0.01    -0.298    216.520
ATOM      4  C   UNL d   1      38.997 159.245 143.878 -0.15 +0.00    +0.066    216.520
ATOM      5  C   UNL d   1      39.297 158.787 142.434 -0.08 +0.00    +0.027    216.520
ATOM      6  C   UNL d   1      40.317 159.652 144.563 -0.22 +0.00    +0.024    216.520
ATOM      7  C   UNL d   1      40.226 159.715 141.602 -0.11 +0.00    +0.081    216.520
ATOM      8  C   UNL d   1      41.059 160.726 143.771 -0.16 +0.01    +0.113    216.520
ATOM      9  C   UNL d   1      37.999 158.371 141.722 -0.05 +0.00    +0.008    216.520
ATOM     10  C   UNL d   1      40.056 160.114 146.002 -0.39 +0.00    +0.008    216.520
ATOM     11  C   UNL d   1      36.709 159.830 143.338 -0.21 +0.00    +0.085    216.520
ATOM     12  C   UNL d   1      37.706 160.717 145.325 -0.46 +0.01    +0.085    216.520
ATOM     13  C   UNL d   1      39.589 160.764 140.682 -0.20 -0.00    +0.023    216.520
ATOM     14  C   UNL d   1      36.874 159.389 141.887 -0.13 +0.00    +0.016    216.520
ATOM     15  C   UNL d   1      38.964 161.177 146.058 -0.56 +0.00    +0.016    216.520
ATOM     16  C   UNL d   1      40.658 161.535 139.883 -0.21 -0.00    +0.011    216.520
ATOM     17  C   UNL d   1      42.303 161.060 141.689 -0.20 +0.01    +0.216    216.520
ATOM     18  C   UNL d   1      42.090 161.094 140.189 -0.24 -0.00    +0.096    216.520
TER
ENDMDL
MODEL       37
USER    Run = 37
USER    Cluster Rank = 40
USER    Number of conformations in this cluster = 1
USER  
USER    RMSD from reference structure       = 256.022 A
USER  
USER    Estimated Free Energy of Binding    =   -3.64 kcal/mol  [=(1)+(2)+(3)-(4)]
USER    Estimated Inhibition Constant, Ki   =    2.13 mM (millimolar)  [Temperature = 298.15 K]
USER    
USER    (1) Final Intermolecular Energy     =   -3.64 kcal/mol
USER        vdW + Hbond + desolv Energy     =   -3.65 kcal/mol
USER        Electrostatic Energy            =   +0.01 kcal/mol
USER    (2) Final Total Internal Energy     =   +0.00 kcal/mol
USER    (3) Torsional Free Energy           =   +0.00 kcal/mol
USER    (4) Unbound System's Energy  [=(2)] =   +0.00 kcal/mol
USER    
USER    
USER  
USER    DPF = E:/autodock-test/CID_5271984-5I6Z/5271984-5I6Z.dpf
USER    NEWDPF move	CID_5271984.pdbqt
USER    NEWDPF about	0.000000 -0.000000 -0.000000
USER    NEWDPF tran0	64.832569 202.662723 145.855640
USER    NEWDPF axisangle0	-0.764307 0.559495 0.320624 -119.820386
USER    NEWDPF quaternion0	-0.661310 0.484097 0.277417 -0.501357
USER  
USER                              x       y       z    vdW   Elec        q     RMS 
ATOM      1  O   UNL d   1      67.909 201.657 143.795 -0.08 -0.00    -0.276    256.022
ATOM      2  N   UNL d   1      63.942 203.909 147.248 -0.11 -0.01    -0.299    256.022
ATOM      3  N   UNL d   1      65.882 201.806 144.963 -0.08 -0.04    -0.298    256.022
ATOM      4  C   UNL d   1      64.248 202.468 147.344 -0.34 +0.01    +0.066    256.022
ATOM      5  C   UNL d   1      63.647 201.657 146.174 -0.46 +0.00    +0.027    256.022
ATOM      6  C   UNL d   1      65.761 202.181 147.431 -0.25 +0.01    +0.024    256.022
ATOM      7  C   UNL d   1      64.420 201.722 144.828 -0.20 +0.01    +0.081    256.022
ATOM      8  C   UNL d   1      66.470 202.476 146.112 -0.14 +0.01    +0.113    256.022
ATOM      9  C   UNL d   1      62.136 201.919 146.062 -0.52 -0.00    +0.008    256.022
ATOM     10  C   UNL d   1      66.392 202.972 148.583 -0.22 +0.00    +0.008    256.022
ATOM     11  C   UNL d   1      62.483 204.125 147.252 -0.32 -0.01    +0.085    256.022
ATOM     12  C   UNL d   1      64.528 204.652 148.380 -0.20 +0.01    +0.085    256.022
ATOM     13  C   UNL d   1      63.986 202.750 143.777 -0.13 +0.00    +0.023    256.022
ATOM     14  C   UNL d   1      61.782 203.403 146.106 -0.15 -0.00    +0.016    256.022
ATOM     15  C   UNL d   1      66.036 204.452 148.505 -0.12 +0.00    +0.016    256.022
ATOM     16  C   UNL d   1      64.814 202.617 142.483 -0.08 +0.00    +0.011    256.022
ATOM     17  C   UNL d   1      66.680 201.649 143.816 -0.13 +0.01    +0.216    256.022
ATOM     18  C   UNL d   1      65.871 201.513 142.543 -0.14 +0.01    +0.096    256.022
TER
ENDMDL
MODEL        4
USER    Run = 4
USER    Cluster Rank = 41
USER    Number of conformations in this cluster = 1
USER  
USER    RMSD from reference structure       = 236.497 A
USER  
USER    Estimated Free Energy of Binding    =   -3.57 kcal/mol  [=(1)+(2)+(3)-(4)]
USER    Estimated Inhibition Constant, Ki   =    2.42 mM (millimolar)  [Temperature = 298.15 K]
USER    
USER    (1) Final Intermolecular Energy     =   -3.57 kcal/mol
USER        vdW + Hbond + desolv Energy     =   -3.45 kcal/mol
USER        Electrostatic Energy            =   -0.11 kcal/mol
USER    (2) Final Total Internal Energy     =   +0.00 kcal/mol
USER    (3) Torsional Free Energy           =   +0.00 kcal/mol
USER    (4) Unbound System's Energy  [=(2)] =   +0.00 kcal/mol
USER    
USER    
USER  
USER    DPF = E:/autodock-test/CID_5271984-5I6Z/5271984-5I6Z.dpf
USER    NEWDPF move	CID_5271984.pdbqt
USER    NEWDPF about	0.000000 -0.000000 -0.000000
USER    NEWDPF tran0	32.886739 155.302753 177.607466
USER    NEWDPF axisangle0	-0.320902 -0.301429 0.897865 -176.476710
USER    NEWDPF quaternion0	-0.320750 -0.301287 0.897441 -0.030742
USER  
USER                              x       y       z    vdW   Elec        q     RMS 
ATOM      1  O   UNL d   1      29.932 157.668 176.974 -0.93 -0.13    -0.276    236.497
ATOM      2  N   UNL d   1      34.140 154.321 178.931 -0.09 +0.06    -0.299    236.497
ATOM      3  N   UNL d   1      31.861 156.338 176.894 -0.13 -0.01    -0.298    236.497
ATOM      4  C   UNL d   1      34.457 155.384 177.956 -0.09 -0.00    +0.066    236.497
ATOM      5  C   UNL d   1      34.010 155.023 176.522 -0.05 -0.00    +0.027    236.497
ATOM      6  C   UNL d   1      33.856 156.750 178.342 -0.19 -0.00    +0.024    236.497
ATOM      7  C   UNL d   1      32.498 155.202 176.211 -0.11 -0.01    +0.081    236.497
ATOM      8  C   UNL d   1      32.336 156.761 178.202 +0.05 -0.01    +0.113    236.497
ATOM      9  C   UNL d   1      34.596 153.664 176.104 -0.02 -0.00    +0.008    236.497
ATOM     10  C   UNL d   1      34.279 157.141 179.764 -0.25 -0.00    +0.008    236.497
ATOM     11  C   UNL d   1      34.808 153.062 178.553 -0.08 -0.02    +0.085    236.497
ATOM     12  C   UNL d   1      34.582 154.696 180.288 -0.23 -0.01    +0.085    236.497
ATOM     13  C   UNL d   1      31.568 153.991 176.348 -0.17 -0.01    +0.023    236.497
ATOM     14  C   UNL d   1      34.407 152.581 177.162 -0.08 -0.00    +0.016    236.497
ATOM     15  C   UNL d   1      33.991 156.023 180.759 -0.34 -0.00    +0.016    236.497
ATOM     16  C   UNL d   1      30.127 154.338 175.926 -0.22 -0.00    +0.011    236.497
ATOM     17  C   UNL d   1      30.562 156.717 176.515 -0.27 +0.04    +0.216    236.497
ATOM     18  C   UNL d   1      29.950 155.791 175.483 -0.24 +0.01    +0.096    236.497
TER
ENDMDL
MODEL       35
USER    Run = 35
USER    Cluster Rank = 42
USER    Number of conformations in this cluster = 1
USER  
USER    RMSD from reference structure       = 199.796 A
USER  
USER    Estimated Free Energy of Binding    =   -3.57 kcal/mol  [=(1)+(2)+(3)-(4)]
USER    Estimated Inhibition Constant, Ki   =    2.43 mM (millimolar)  [Temperature = 298.15 K]
USER    
USER    (1) Final Intermolecular Energy     =   -3.57 kcal/mol
USER        vdW + Hbond + desolv Energy     =   -3.65 kcal/mol
USER        Electrostatic Energy            =   +0.08 kcal/mol
USER    (2) Final Total Internal Energy     =   +0.00 kcal/mol
USER    (3) Torsional Free Energy           =   +0.00 kcal/mol
USER    (4) Unbound System's Energy  [=(2)] =   +0.00 kcal/mol
USER    
USER    
USER  
USER    DPF = E:/autodock-test/CID_5271984-5I6Z/5271984-5I6Z.dpf
USER    NEWDPF move	CID_5271984.pdbqt
USER    NEWDPF about	0.000000 -0.000000 -0.000000
USER    NEWDPF tran0	10.895155 156.721125 126.228896
USER    NEWDPF axisangle0	-0.926256 -0.211140 0.312201 152.280493
USER    NEWDPF quaternion0	-0.899288 -0.204992 0.303112 0.239546
USER  
USER                              x       y       z    vdW   Elec        q     RMS 
ATOM      1  O   UNL d   1      12.218 158.969 123.414 -0.45 +0.12    -0.276    199.796
ATOM      2  N   UNL d   1       9.311 155.772 127.165 -0.02 +0.02    -0.299    199.796
ATOM      3  N   UNL d   1      11.832 157.723 125.363 -0.19 +0.10    -0.298    199.796
ATOM      4  C   UNL d   1      10.174 156.863 127.662 -0.21 -0.01    +0.066    199.796
ATOM      5  C   UNL d   1      11.676 156.506 127.594 -0.22 -0.00    +0.027    199.796
ATOM      6  C   UNL d   1       9.939 158.197 126.925 -0.41 -0.01    +0.024    199.796
ATOM      7  C   UNL d   1      12.344 156.626 126.196 -0.18 -0.01    +0.081    199.796
ATOM      8  C   UNL d   1      10.445 158.145 125.486 -0.11 -0.05    +0.113    199.796
ATOM      9  C   UNL d   1      11.945 155.179 128.324 -0.09 +0.00    +0.008    199.796
ATOM     10  C   UNL d   1       8.456 158.582 126.972 -0.38 -0.00    +0.008    199.796
ATOM     11  C   UNL d   1       9.521 154.549 127.961 -0.03 +0.00    +0.085    199.796
ATOM     12  C   UNL d   1       7.886 156.145 127.247 -0.09 -0.00    +0.085    199.796
ATOM     13  C   UNL d   1      12.445 155.375 125.316 -0.11 -0.00    +0.023    199.796
ATOM     14  C   UNL d   1      10.970 154.073 127.932 -0.03 +0.00    +0.016    199.796
ATOM     15  C   UNL d   1       7.566 157.438 126.500 -0.27 -0.00    +0.016    199.796
ATOM     16  C   UNL d   1      13.203 155.667 124.006 -0.23 +0.00    +0.011    199.796
ATOM     17  C   UNL d   1      12.514 158.053 124.179 -0.38 -0.06    +0.216    199.796
ATOM     18  C   UNL d   1      13.668 157.119 123.878 -0.26 -0.00    +0.096    199.796
TER
ENDMDL
MODEL       47
USER    Run = 47
USER    Cluster Rank = 43
USER    Number of conformations in this cluster = 1
USER  
USER    RMSD from reference structure       = 223.420 A
USER  
USER    Estimated Free Energy of Binding    =   -3.47 kcal/mol  [=(1)+(2)+(3)-(4)]
USER    Estimated Inhibition Constant, Ki   =    2.86 mM (millimolar)  [Temperature = 298.15 K]
USER    
USER    (1) Final Intermolecular Energy     =   -3.47 kcal/mol
USER        vdW + Hbond + desolv Energy     =   -3.38 kcal/mol
USER        Electrostatic Energy            =   -0.09 kcal/mol
USER    (2) Final Total Internal Energy     =   +0.00 kcal/mol
USER    (3) Torsional Free Energy           =   +0.00 kcal/mol
USER    (4) Unbound System's Energy  [=(2)] =   +0.00 kcal/mol
USER    
USER    
USER  
USER    DPF = E:/autodock-test/CID_5271984-5I6Z/5271984-5I6Z.dpf
USER    NEWDPF move	CID_5271984.pdbqt
USER    NEWDPF about	0.000000 -0.000000 -0.000000
USER    NEWDPF tran0	52.514392 171.437246 136.484957
USER    NEWDPF axisangle0	-0.053193 0.939941 0.337166 179.334876
USER    NEWDPF quaternion0	-0.053192 0.939925 0.337160 0.005804
USER  
USER                              x       y       z    vdW   Elec        q     RMS 
ATOM      1  O   UNL d   1      49.435 169.660 135.040 -0.22 -0.02    -0.276    223.420
ATOM      2  N   UNL d   1      54.428 172.187 136.235 -0.08 -0.02    -0.299    223.420
ATOM      3  N   UNL d   1      51.129 170.602 136.359 -0.08 +0.01    -0.298    223.420
ATOM      4  C   UNL d   1      53.964 171.068 137.081 -0.09 -0.00    +0.066    223.420
ATOM      5  C   UNL d   1      52.828 171.483 138.040 -0.08 -0.00    +0.027    223.420
ATOM      6  C   UNL d   1      53.509 169.845 136.259 -0.12 -0.00    +0.024    223.420
ATOM      7  C   UNL d   1      51.408 171.587 137.415 -0.14 -0.01    +0.081    223.420
ATOM      8  C   UNL d   1      52.207 170.118 135.511 -0.18 +0.00    +0.113    223.420
ATOM      9  C   UNL d   1      53.252 172.701 138.878 -0.07 -0.00    +0.008    223.420
ATOM     10  C   UNL d   1      54.615 169.405 135.293 -0.15 -0.00    +0.008    223.420
ATOM     11  C   UNL d   1      54.927 173.291 137.075 -0.22 +0.01    +0.085    223.420
ATOM     12  C   UNL d   1      55.514 171.757 135.334 -0.27 -0.01    +0.085    223.420
ATOM     13  C   UNL d   1      50.916 172.953 136.924 -0.26 -0.01    +0.023    223.420
ATOM     14  C   UNL d   1      53.869 173.817 138.040 -0.21 -0.00    +0.016    223.420
ATOM     15  C   UNL d   1      55.122 170.573 134.454 -0.24 -0.00    +0.016    223.420
ATOM     16  C   UNL d   1      49.465 172.877 136.409 -0.37 -0.01    +0.011    223.420
ATOM     17  C   UNL d   1      49.813 170.468 135.887 -0.23 -0.00    +0.216    223.420
ATOM     18  C   UNL d   1      48.857 171.476 136.493 -0.36 -0.01    +0.096    223.420
TER
ENDMDL


AVSFLD: # AVS field file
AVSFLD: #
AVSFLD: # Created by AutoDock
AVSFLD: #
AVSFLD: ndim=2           # number of dimensions in the field
AVSFLD: nspace=1         # number of physical coordinates
AVSFLD: veclen=7         # vector size
AVSFLD: dim1=18          # atoms
AVSFLD: dim2=43          # conformations
AVSFLD: data=Real       # data type (byte,integer,Real,double)
AVSFLD: field=uniform    # field coordinate layout
AVSFLD: label= x y z vdW Elec q RMS
AVSFLD: variable 1 file = E:/autodock-test/CID_5271984-5I6Z/5271984-5I6Z.dlg.pdb filetype = ascii offset = 5 stride = 12
AVSFLD: variable 2 file = E:/autodock-test/CID_5271984-5I6Z/5271984-5I6Z.dlg.pdb filetype = ascii offset = 6 stride = 12
AVSFLD: variable 3 file = E:/autodock-test/CID_5271984-5I6Z/5271984-5I6Z.dlg.pdb filetype = ascii offset = 7 stride = 12
AVSFLD: variable 4 file = E:/autodock-test/CID_5271984-5I6Z/5271984-5I6Z.dlg.pdb filetype = ascii offset = 8 stride = 12
AVSFLD: variable 5 file = E:/autodock-test/CID_5271984-5I6Z/5271984-5I6Z.dlg.pdb filetype = ascii offset = 9 stride = 12
AVSFLD: variable 6 file = E:/autodock-test/CID_5271984-5I6Z/5271984-5I6Z.dlg.pdb filetype = ascii offset = 10 stride = 12
AVSFLD: variable 7 file = E:/autodock-test/CID_5271984-5I6Z/5271984-5I6Z.dlg.pdb filetype = ascii offset = 11 stride = 12
AVSFLD: # end of file

>>> Closing the docking parameter file (DPF)...
This docking finished at:			10:45 40" p.m., 10/04/2023


________________________________________________________________________________

autodock4: Successful Completion on "DESKTOP-5G8QEPA"

Real= 35m 40.77s,  CPU= 6m 58.97s,  System= 1.33s
________________________________________________________________________________
