# Supplementary material for: Unveiling the Mechanism of Compound Ku-Shen Injection in Liver Cancer Treatment through an Ingredient–Target Network Analysis
Source: Genes (Basel). 2024 Sep 29;15(10):1278. doi: 10.3390/genes15101278 (PMC11507192; doi:10.3390/genes15101278)
Supplement: Supplementary file 1 [file genes-15-01278-s001.zip › S3/Docking/Isomatrine-ESR1 CID_12442899-3DT3/12442899-3dt3.glg]

       _______________________________________________________

__________//____________________________/////_________________/________
_________/__/____________/_____________/______________/_______/________
________/____/___________/_____________/______________________/________
________/____/__/_____/_/////___/////__/__////_/_///__/__////_/________
_______/______/_/_____/__/_____/_____/_/_____/_//___/_/_/____//________
_______////////_/_____/__/_____/_____/_/_____/_/______/_/_____/________
_______/______/_/____//__/___/_/_____/_/_____/_/______/_/____//________
_______/______/__////_/___///___/////___/////__/______/__////_/________

       _______________________________________________________

                                ______
                               /      \
                              /        \
                             /          \
                             \    /\    /
                              \  /  \  /
                               \/ /\ \/
                                 /  \
                                /____\


                ______________________________________ 
               |                                      |
               |            AutoGrid 4.2.6            |
               |                                      |
               |        Garrett M. Morris, TSRI       |
               |            Ruth Huey, TSRI           |
               |        David S. Goodsell, TSRI       |
               |         Arthur J. Olson, TSRI        |
               |                                      |
               |        (C) 1989-2009, TSRI           |
               |   The Scripps Research Institute     |
               |______________________________________|

                ______________________________________ 
               |                                      |
               | Calculation of van der Waals, H-Bond,|
               |   Electrostatic Potential Energy, &  |
               |   Desolvation Free Energy Grid Maps  |
               |             for AutoDock             |
               | For help, email autodock@scripps.edu |
               |______________________________________|


                           $Revision: 1.109 $
Compilation parameters:  NUM_RECEPTOR_TYPES=20 NEINT=2048
   MAX_MAPS=16 NDIEL=16384 MAX_ATOM_TYPES=14
 energy_lookup table has   655360 entries of size 8
        e_vdW_Hb table has   401408 entries of size 8
Maximum number of maps that can be computed = 16 (defined by MAX_MAPS in "autocomm.h").
This file was created at:			9:38 22" p.m., 10/04/2023
                   using:			"DESKTOP-5G8QEPA"


GPF> npts 150 150 150                     # num.grid points in xyz

Number of grid points in x-direction:	151
Number of grid points in y-direction:	151
Number of grid points in z-direction:	151

GPF> gridfld 5i6z_Q.maps.fld              # grid_data_file

Creating (AVS-readable) grid maps file : 5i6z_Q.maps.fld

Creating (AVS-readable) grid-coordinates extrema file : 5i6z_Q.maps.xyz

GPF> spacing 0.736111111111               # spacing(A)
Grid Spacing :			0.736 Angstrom

GPF> receptor_types A C H HD N OA SA      # receptor atom types
GPF> ligand_types C OA N                  # ligand atom types

Atom type names for ligand atom types 1-3 used for ligand-atom affinity grid maps:

			Atom type number 0 corresponds to atom type name "C".
			Atom type number 1 corresponds to atom type name "OA".
			Atom type number 2 corresponds to atom type name "N".


GPF> receptor 5i6z_Q.pdbqt                # macromolecule

Receptor Input File :	5i6z_Q.pdbqt

Receptor Atom Type Assignments:

Atom no.  1, " N  " at (0.738, 191.359, 128.442),  was assigned atom type "N" (rec_index= 4, atom_type= 4).
Atom no.  2, " HN1" at (0.312, 191.471, 127.522),  was assigned atom type "HD" (rec_index= 3, atom_type= 3).
Atom no.  3, " HN2" at (0.472, 190.467, 128.858),  was assigned atom type "HD" (rec_index= 3, atom_type= 3).
Atom no.  4, " HN3" at (1.744, 191.213, 128.360),  was assigned atom type "HD" (rec_index= 3, atom_type= 3).
Atom no.  5, " CA " at (0.448, 192.456, 129.346),  was assigned atom type "C" (rec_index= 1, atom_type= 1).
Atom no.  6, " HA1" at (-0.652, 192.615, 129.436),  was assigned atom type "H" (rec_index= 2, atom_type= 2).
Atom no.  7, " HA2" at (0.739, 193.432, 128.891),  was assigned atom type "H" (rec_index= 2, atom_type= 2).
Atom no.  8, " C  " at (1.081, 192.289, 130.713),  was assigned atom type "C" (rec_index= 1, atom_type= 1).
Atom no.  9, " O  " at (2.014, 191.502, 130.879),  was assigned atom type "OA" (rec_index= 5, atom_type= 5).
Atom no. 10, " N  " at (0.564, 193.032, 131.690),  was assigned atom type "N" (rec_index= 4, atom_type= 4).
Atom no. 11, " HN " at (-0.214, 193.650, 131.460),  was assigned atom type "HD" (rec_index= 3, atom_type= 3).
Atom no. 12, " CA " at (1.045, 193.017, 133.081),  was assigned atom type "C" (rec_index= 1, atom_type= 1).
Atom no. 13, " HA " at (0.493, 193.806, 133.642),  was assigned atom type "H" (rec_index= 2, atom_type= 2).
Atom no. 14, " C  " at (2.523, 193.404, 133.060),  was assigned atom type "C" (rec_index= 1, atom_type= 1).
Atom no. 15, " O  " at (2.863, 194.458, 132.498),  was assigned atom type "OA" (rec_index= 5, atom_type= 5).
Atom no. 16, " CB " at (0.722, 191.672, 133.725),  was assigned atom type "C" (rec_index= 1, atom_type= 1).
Atom no. 17, " HB1" at (0.830, 191.714, 134.834),  was assigned atom type "H" (rec_index= 2, atom_type= 2).
Atom no. 18, " HB2" at (-0.367, 191.442, 133.666),  was assigned atom type "H" (rec_index= 2, atom_type= 2).
Atom no. 19, " OG " at (1.503, 190.630, 133.167),  was assigned atom type "OA" (rec_index= 5, atom_type= 5).
Atom no. 20, " HG " at (1.302, 189.793, 133.568),  was assigned atom type "HD" (rec_index= 3, atom_type= 3).
Atom no. 21, " N  " at (3.422, 192.610, 133.647),  was assigned atom type "N" (rec_index= 4, atom_type= 4).
Atom no. 22, " HN " at (3.118, 191.740, 134.085),  was assigned atom type "HD" (rec_index= 3, atom_type= 3).
Atom no. 23, " CA " at (4.835, 192.975, 133.668),  was assigned atom type "C" (rec_index= 1, atom_type= 1).
Atom no. 24, " HA " at (4.918, 194.032, 134.013),  was assigned atom type "H" (rec_index= 2, atom_type= 2).
Atom no. 25, " C  " at (5.448, 192.878, 132.276),  was assigned atom type "C" (rec_index= 1, atom_type= 1).
Atom no. 26, " O  " at (6.053, 193.838, 131.785),  was assigned atom type "OA" (rec_index= 5, atom_type= 5).
Atom no. 27, " CB " at (5.591, 192.087, 134.657),  was assigned atom type "C" (rec_index= 1, atom_type= 1).
Atom no. 28, " HB1" at (6.670, 192.366, 134.673),  was assigned atom type "H" (rec_index= 2, atom_type= 2).
Atom no. 29, " HB2" at (5.443, 191.003, 134.443),  was assigned atom type "H" (rec_index= 2, atom_type= 2).
Atom no. 30, " HB3" at (5.137, 192.115, 135.675),  was assigned atom type "H" (rec_index= 2, atom_type= 2).
Atom no. 31, " N  " at (5.296, 191.728, 131.624),  was assigned atom type "N" (rec_index= 4, atom_type= 4).
Atom no. 32, " HN " at (4.812, 190.954, 132.079),  was assigned atom type "HD" (rec_index= 3, atom_type= 3).
Atom no. 33, " CA " at (5.806, 191.556, 130.278),  was assigned atom type "C" (rec_index= 1, atom_type= 1).
Atom no. 34, " HA1" at (5.350, 192.303, 129.587),  was assigned atom type "H" (rec_index= 2, atom_type= 2).
Atom no. 35, " HA2" at (5.411, 190.617, 129.825),  was assigned atom type "H" (rec_index= 2, atom_type= 2).
Atom no. 36, " C  " at (7.317, 191.598, 130.187),  was assigned atom type "C" (rec_index= 1, atom_type= 1).
Atom no. 37, " O  " at (8.012, 190.807, 130.833),  was assigned atom type "OA" (rec_index= 5, atom_type= 5).
Atom no. 38, " N  " at (7.831, 192.514, 129.369),  was assigned atom type "N" (rec_index= 4, atom_type= 4).
Atom no. 39, " HN " at (7.202, 193.144, 128.871),  was assigned atom type "HD" (rec_index= 3, atom_type= 3).
Atom no. 40, " CA " at (9.267, 192.640, 129.167),  was assigned atom type "C" (rec_index= 1, atom_type= 1).
Atom no. 41, " HA " at (9.656, 191.675, 128.767),  was assigned atom type "H" (rec_index= 2, atom_type= 2).
Atom no. 42, " C  " at (9.979, 192.943, 130.482),  was assigned atom type "C" (rec_index= 1, atom_type= 1).
Atom no. 43, " O  " at (9.430, 193.587, 131.381),  was assigned atom type "OA" (rec_index= 5, atom_type= 5).
Atom no. 44, " CB " at (9.558, 193.742, 128.148),  was assigned atom type "C" (rec_index= 1, atom_type= 1).
Atom no. 45, " HB1" at (9.245, 193.425, 127.126),  was assigned atom type "H" (rec_index= 2, atom_type= 2).
Atom no. 46, " HB2" at (10.656, 193.846, 127.984),  was assigned atom type "H" (rec_index= 2, atom_type= 2).
Atom no. 47, " CG " at (8.940, 195.084, 128.506),  was assigned atom type "C" (rec_index= 1, atom_type= 1).
Atom no. 48, " HG1" at (7.861, 194.971, 128.762),  was assigned atom type "H" (rec_index= 2, atom_type= 2).
Atom no. 49, " HG2" at (9.321, 195.450, 129.488),  was assigned atom type "H" (rec_index= 2, atom_type= 2).
Atom no. 50, " CD " at (9.135, 196.128, 127.425),  was assigned atom type "C" (rec_index= 1, atom_type= 1).
Atom no. 51, " OE1" at (8.715, 197.285, 127.636),  was assigned atom type "OA" (rec_index= 5, atom_type= 5).
Atom no. 52, " OE2" at (9.707, 195.794, 126.366),  was assigned atom type "OA" (rec_index= 5, atom_type= 5).
Atom no. 53, " N  " at (11.217, 192.468, 130.587),  was assigned atom type "N" (rec_index= 4, atom_type= 4).
Atom no. 54, " HN " at (11.623, 191.953, 129.805),  was assigned atom type "HD" (rec_index= 3, atom_type= 3).
Atom no. 55, " CA " at (12.004, 192.668, 131.794),  was assigned atom type "C" (rec_index= 1, atom_type= 1).
Atom no. 56, " HA " at (11.350, 192.475, 132.676),  was assigned atom type "H" (rec_index= 2, atom_type= 2).
Atom no. 57, " C  " at (12.501, 194.112, 131.868),  was assigned atom type "C" (rec_index= 1, atom_type= 1).
Atom no. 58, " O  " at (12.257, 194.936, 130.982),  was assigned atom type "OA" (rec_index= 5, atom_type= 5).
Atom no. 59, " CB " at (13.170, 191.683, 131.834),  was assigned atom type "C" (rec_index= 1, atom_type= 1).
Atom no. 60, " HB1" at (13.773, 191.836, 132.759),  was assigned atom type "H" (rec_index= 2, atom_type= 2).
Atom no. 61, " HB2" at (13.797, 191.742, 130.914),  was assigned atom type "H" (rec_index= 2, atom_type= 2).
Atom no. 62, " HB3" at (12.827, 190.627, 131.731),  was assigned atom type "H" (rec_index= 2, atom_type= 2).
Atom no. 63, " N  " at (13.217, 194.420, 132.947),  was assigned atom type "N" (rec_index= 4, atom_type= 4).
Atom no. 64, " HN " at (13.412, 193.696, 133.638),  was assigned atom type "HD" (rec_index= 3, atom_type= 3).
Atom no. 65, " CA " at (13.728, 195.763, 133.164),  was assigned atom type "C" (rec_index= 1, atom_type= 1).
Atom no. 66, " HA " at (12.957, 196.491, 132.820),  was assigned atom type "H" (rec_index= 2, atom_type= 2).
Atom no. 67, " C  " at (14.999, 195.989, 132.348),  was assigned atom type "C" (rec_index= 1, atom_type= 1).
Atom no. 68, " O  " at (15.489, 195.103, 131.643),  was assigned atom type "OA" (rec_index= 5, atom_type= 5).
Atom no. 69, " CB " at (13.983, 196.000, 134.651),  was assigned atom type "C" (rec_index= 1, atom_type= 1).
Atom no. 70, " HB1" at (14.563, 195.154, 135.088),  was assigned atom type "H" (rec_index= 2, atom_type= 2).
Atom no. 71, " HB2" at (14.717, 196.827, 134.794),  was assigned atom type "H" (rec_index= 2, atom_type= 2).
Atom no. 72, " CG " at (12.728, 196.258, 135.462),  was assigned atom type "C" (rec_index= 1, atom_type= 1).
Atom no. 73, " HG1" at (12.962, 196.344, 136.549),  was assigned atom type "H" (rec_index= 2, atom_type= 2).
Atom no. 74, " HG2" at (12.075, 195.355, 135.491),  was assigned atom type "H" (rec_index= 2, atom_type= 2).
Atom no. 75, " CD " at (11.963, 197.470, 134.970),  was assigned atom type "C" (rec_index= 1, atom_type= 1).
Atom no. 76, " OE1" at (10.799, 197.311, 134.546),  was assigned atom type "OA" (rec_index= 5, atom_type= 5).
Atom no. 77, " OE2" at (12.531, 198.582, 134.997),  was assigned atom type "OA" (rec_index= 5, atom_type= 5).
Atom no. 78, " N  " at (15.544, 197.199, 132.450),  was assigned atom type "N" (rec_index= 4, atom_type= 4).
Atom no. 79, " HN " at (15.095, 197.888, 133.053),  was assigned atom type "HD" (rec_index= 3, atom_type= 3).
Atom no. 80, " CA " at (16.753, 197.578, 131.737),  was assigned atom type "C" (rec_index= 1, atom_type= 1).
Atom no. 81, " HA " at (17.262, 196.648, 131.391),  was assigned atom type "H" (rec_index= 2, atom_type= 2).
Atom no. 82, " C  " at (17.694, 198.318, 132.679),  was assigned atom type "C" (rec_index= 1, atom_type= 1).
Atom no. 83, " O  " at (17.311, 198.748, 133.770),  was assigned atom type "OA" (rec_index= 5, atom_type= 5).
Atom no. 84, " CB " at (16.442, 198.443, 130.509),  was assigned atom type "C" (rec_index= 1, atom_type= 1).
Atom no. 85, " HB " at (15.729, 197.898, 129.848),  was assigned atom type "H" (rec_index= 2, atom_type= 2).
Atom no. 86, " CG2" at (15.822, 199.765, 130.931),  was assigned atom type "C" (rec_index= 1, atom_type= 1).
Atom no. 87, "1HG2" at (15.596, 200.394, 130.038),  was assigned atom type "H" (rec_index= 2, atom_type= 2).
Atom no. 88, "2HG2" at (16.461, 200.306, 131.668),  was assigned atom type "H" (rec_index= 2, atom_type= 2).
Atom no. 89, "3HG2" at (14.921, 199.615, 131.571),  was assigned atom type "H" (rec_index= 2, atom_type= 2).
Atom no. 90, " OG1" at (17.652, 198.701, 129.786),  was assigned atom type "OA" (rec_index= 5, atom_type= 5).
Atom no. 91, " HG1" at (17.459, 199.237, 129.025),  was assigned atom type "HD" (rec_index= 3, atom_type= 3).
Atom no. 92, " N  " at (18.943, 198.461, 132.243),  was assigned atom type "N" (rec_index= 4, atom_type= 4).
Atom no. 93, " HN " at (19.203, 198.084, 131.331),  was assigned atom type "HD" (rec_index= 3, atom_type= 3).
Atom no. 94, " CA " at (19.944, 199.146, 133.046),  was assigned atom type "C" (rec_index= 1, atom_type= 1).
Atom no. 95, " HA " at (19.877, 198.770, 134.093),  was assigned atom type "H" (rec_index= 2, atom_type= 2).
Atom no. 96, " C  " at (19.692, 200.650, 133.054),  was assigned atom type "C" (rec_index= 1, atom_type= 1).
Atom no. 97, " O  " at (19.123, 201.215, 132.116),  was assigned atom type "OA" (rec_index= 5, atom_type= 5).
Atom no. 98, " CB " at (21.347, 198.856, 132.514),  was assigned atom type "C" (rec_index= 1, atom_type= 1).
Atom no. 99, " HB1" at (22.114, 199.381, 133.130),  was assigned atom type "H" (rec_index= 2, atom_type= 2).
Atom no. 100, " HB2" at (21.440, 199.108, 131.432),  was assigned atom type "H" (rec_index= 2, atom_type= 2).
Atom no. 101, " HB3" at (21.547, 197.761, 132.448),  was assigned atom type "H" (rec_index= 2, atom_type= 2).
Atom no. 102, " N  " at (20.131, 201.299, 134.133),  was assigned atom type "N" (rec_index= 4, atom_type= 4).
Atom no. 103, " HN " at (20.606, 200.788, 134.877),  was assigned atom type "HD" (rec_index= 3, atom_type= 3).
Atom no. 104, " CA " at (19.933, 202.734, 134.250),  was assigned atom type "C" (rec_index= 1, atom_type= 1).
Atom no. 105, " HA1" at (20.055, 203.069, 135.307),  was assigned atom type "H" (rec_index= 2, atom_type= 2).
Atom no. 106, " HA2" at (18.862, 203.003, 134.097),  was assigned atom type "H" (rec_index= 2, atom_type= 2).
Atom no. 107, " C  " at (20.830, 203.530, 133.322),  was assigned atom type "C" (rec_index= 1, atom_type= 1).
Atom no. 108, " O  " at (20.387, 204.495, 132.692),  was assigned atom type "OA" (rec_index= 5, atom_type= 5).
Atom no. 109, " N  " at (22.099, 203.141, 133.221),  was assigned atom type "N" (rec_index= 4, atom_type= 4).
Atom no. 110, " HN " at (22.417, 202.334, 133.758),  was assigned atom type "HD" (rec_index= 3, atom_type= 3).
Atom no. 111, " CA " at (23.043, 203.840, 132.363),  was assigned atom type "C" (rec_index= 1, atom_type= 1).
Atom no. 112, " HA " at (22.485, 204.270, 131.498),  was assigned atom type "H" (rec_index= 2, atom_type= 2).
Atom no. 113, " C  " at (24.062, 202.842, 131.833),  was assigned atom type "C" (rec_index= 1, atom_type= 1).
Atom no. 114, " O  " at (24.283, 201.777, 132.416),  was assigned atom type "OA" (rec_index= 5, atom_type= 5).
Atom no. 115, " CB " at (23.742, 204.985, 133.110),  was assigned atom type "C" (rec_index= 1, atom_type= 1).
Atom no. 116, " HB1" at (23.019, 205.517, 133.772),  was assigned atom type "H" (rec_index= 2, atom_type= 2).
Atom no. 117, " HB2" at (24.441, 204.579, 133.878),  was assigned atom type "H" (rec_index= 2, atom_type= 2).
Atom no. 118, " CG " at (24.463, 205.976, 132.205),  was assigned atom type "C" (rec_index= 1, atom_type= 1).
Atom no. 119, " HG1" at (25.177, 205.458, 131.523),  was assigned atom type "H" (rec_index= 2, atom_type= 2).
Atom no. 120, " HG2" at (23.773, 206.405, 131.442),  was assigned atom type "H" (rec_index= 2, atom_type= 2).
Atom no. 121, " CD " at (25.154, 207.069, 133.002),  was assigned atom type "C" (rec_index= 1, atom_type= 1).
Atom no. 122, " HD1" at (25.843, 206.645, 133.769),  was assigned atom type "H" (rec_index= 2, atom_type= 2).
Atom no. 123, " HD2" at (24.443, 207.592, 133.683),  was assigned atom type "H" (rec_index= 2, atom_type= 2).
Atom no. 124, " CE " at (25.872, 208.046, 132.084),  was assigned atom type "C" (rec_index= 1, atom_type= 1).
Atom no. 125, " HE1" at (25.182, 208.454, 131.309),  was assigned atom type "H" (rec_index= 2, atom_type= 2).
Atom no. 126, " HE2" at (26.593, 207.518, 131.417),  was assigned atom type "H" (rec_index= 2, atom_type= 2).
Atom no. 127, " NZ " at (26.539, 209.140, 132.842),  was assigned atom type "N" (rec_index= 4, atom_type= 4).
Atom no. 128, " HZ1" at (27.021, 209.795, 132.226),  was assigned atom type "HD" (rec_index= 3, atom_type= 3).
Atom no. 129, " HZ2" at (27.170, 208.767, 133.551),  was assigned atom type "HD" (rec_index= 3, atom_type= 3).
Atom no. 130, " HZ3" at (25.879, 209.623, 133.452),  was assigned atom type "HD" (rec_index= 3, atom_type= 3).
Atom no. 131, " N  " at (24.678, 203.203, 130.704),  was assigned atom type "N" (rec_index= 4, atom_type= 4).
Atom no. 132, " HN " at (24.427, 204.082, 130.252),  was assigned atom type "HD" (rec_index= 3, atom_type= 3).
Atom no. 133, " CA " at (25.705, 202.356, 130.109),  was assigned atom type "C" (rec_index= 1, atom_type= 1).
Atom no. 134, " HA " at (25.268, 201.345, 129.935),  was assigned atom type "H" (rec_index= 2, atom_type= 2).
Atom no. 135, " C  " at (26.912, 202.205, 131.027),  was assigned atom type "C" (rec_index= 1, atom_type= 1).
Atom no. 136, " O  " at (27.562, 201.152, 131.032),  was assigned atom type "OA" (rec_index= 5, atom_type= 5).
Atom no. 137, " CB " at (26.131, 202.934, 128.760),  was assigned atom type "C" (rec_index= 1, atom_type= 1).
Atom no. 138, " HB1" at (25.237, 203.154, 128.132),  was assigned atom type "H" (rec_index= 2, atom_type= 2).
Atom no. 139, " HB2" at (26.533, 203.966, 128.889),  was assigned atom type "H" (rec_index= 2, atom_type= 2).
Atom no. 140, " CG " at (27.115, 202.076, 127.995),  was assigned atom type "C" (rec_index= 1, atom_type= 1).
Atom no. 141, " HG1" at (27.427, 202.559, 127.040),  was assigned atom type "H" (rec_index= 2, atom_type= 2).
Atom no. 142, " HG2" at (28.109, 202.040, 128.498),  was assigned atom type "H" (rec_index= 2, atom_type= 2).
Atom no. 143, " CD " at (26.554, 200.688, 127.764),  was assigned atom type "C" (rec_index= 1, atom_type= 1).
Atom no. 144, " HD1" at (26.317, 200.175, 128.725),  was assigned atom type "H" (rec_index= 2, atom_type= 2).
Atom no. 145, " HD2" at (25.526, 200.726, 127.334),  was assigned atom type "H" (rec_index= 2, atom_type= 2).
Atom no. 146, " CE " at (27.488, 199.860, 126.905),  was assigned atom type "C" (rec_index= 1, atom_type= 1).
Atom no. 147, " HE1" at (27.609, 200.303, 125.889),  was assigned atom type "H" (rec_index= 2, atom_type= 2).
Atom no. 148, " HE2" at (28.544, 199.940, 127.254),  was assigned atom type "H" (rec_index= 2, atom_type= 2).
Atom no. 149, " NZ " at (27.043, 198.442, 126.833),  was assigned atom type "N" (rec_index= 4, atom_type= 4).
Atom no. 150, " HZ1" at (27.672, 197.885, 126.255),  was assigned atom type "HD" (rec_index= 3, atom_type= 3).
Atom no. 151, " HZ2" at (26.077, 198.369, 126.513),  was assigned atom type "HD" (rec_index= 3, atom_type= 3).
Atom no. 152, " HZ3" at (26.932, 198.037, 127.763),  was assigned atom type "HD" (rec_index= 3, atom_type= 3).
Atom no. 153, " N  " at (27.222, 203.238, 131.812),  was assigned atom type "N" (rec_index= 4, atom_type= 4).
Atom no. 154, " HN " at (26.635, 204.072, 131.803),  was assigned atom type "HD" (rec_index= 3, atom_type= 3).
Atom no. 155, " CA " at (28.392, 203.189, 132.683),  was assigned atom type "C" (rec_index= 1, atom_type= 1).
Atom no. 156, " HA " at (29.225, 202.712, 132.116),  was assigned atom type "H" (rec_index= 2, atom_type= 2).
Atom no. 157, " C  " at (28.123, 202.346, 133.925),  was assigned atom type "C" (rec_index= 1, atom_type= 1).
Atom no. 158, " O  " at (29.059, 201.794, 134.517),  was assigned atom type "OA" (rec_index= 5, atom_type= 5).
Atom no. 159, " CB " at (28.828, 204.616, 133.059),  was assigned atom type "C" (rec_index= 1, atom_type= 1).
Atom no. 160, " HB " at (28.109, 205.013, 133.813),  was assigned atom type "H" (rec_index= 2, atom_type= 2).
Atom no. 161, " CG1" at (30.218, 204.610, 133.683),  was assigned atom type "C" (rec_index= 1, atom_type= 1).
Atom no. 162, "1HG1" at (30.534, 205.644, 133.955),  was assigned atom type "H" (rec_index= 2, atom_type= 2).
Atom no. 163, "2HG1" at (30.965, 204.111, 133.022),  was assigned atom type "H" (rec_index= 2, atom_type= 2).
Atom no. 164, "3HG1" at (30.276, 203.918, 134.555),  was assigned atom type "H" (rec_index= 2, atom_type= 2).
Atom no. 165, " CG2" at (28.787, 205.523, 131.837),  was assigned atom type "C" (rec_index= 1, atom_type= 1).
Atom no. 166, "1HG2" at (29.103, 206.557, 132.109),  was assigned atom type "H" (rec_index= 2, atom_type= 2).
Atom no. 167, "2HG2" at (27.787, 205.511, 131.344),  was assigned atom type "H" (rec_index= 2, atom_type= 2).
Atom no. 168, "3HG2" at (29.392, 205.113, 130.995),  was assigned atom type "H" (rec_index= 2, atom_type= 2).
Atom no. 169, " N  " at (26.859, 202.226, 134.340),  was assigned atom type "N" (rec_index= 4, atom_type= 4).
Atom no. 170, " HN " at (26.107, 202.654, 133.800),  was assigned atom type "HD" (rec_index= 3, atom_type= 3).
Atom no. 171, " CA " at (26.545, 201.487, 135.560),  was assigned atom type "C" (rec_index= 1, atom_type= 1).
Atom no. 172, " HA " at (27.199, 201.871, 136.377),  was assigned atom type "H" (rec_index= 2, atom_type= 2).
Atom no. 173, " C  " at (26.818, 199.997, 135.394),  was assigned atom type "C" (rec_index= 1, atom_type= 1).
Atom no. 174, " O  " at (27.514, 199.389, 136.215),  was assigned atom type "OA" (rec_index= 5, atom_type= 5).
Atom no. 175, " CB " at (25.090, 201.731, 135.961),  was assigned atom type "C" (rec_index= 1, atom_type= 1).
Atom no. 176, " HB1" at (24.393, 201.424, 135.147),  was assigned atom type "H" (rec_index= 2, atom_type= 2).
Atom no. 177, " HB2" at (24.767, 201.015, 136.753),  was assigned atom type "H" (rec_index= 2, atom_type= 2).
Atom no. 178, " CG " at (24.836, 203.163, 136.385),  was assigned atom type "C" (rec_index= 1, atom_type= 1).
Atom no. 179, " OD1" at (25.772, 203.805, 136.909),  was assigned atom type "OA" (rec_index= 5, atom_type= 5).
Atom no. 180, " OD2" at (23.701, 203.646, 136.196),  was assigned atom type "OA" (rec_index= 5, atom_type= 5).
Atom no. 181, " N  " at (26.277, 199.387, 134.336),  was assigned atom type "N" (rec_index= 4, atom_type= 4).
Atom no. 182, " HN " at (25.683, 199.910, 133.692),  was assigned atom type "HD" (rec_index= 3, atom_type= 3).
Atom no. 183, " CA " at (26.537, 197.971, 134.103),  was assigned atom type "C" (rec_index= 1, atom_type= 1).
Atom no. 184, " HA " at (26.391, 197.429, 135.067),  was assigned atom type "H" (rec_index= 2, atom_type= 2).
Atom no. 185, " C  " at (27.966, 197.730, 133.638),  was assigned atom type "C" (rec_index= 1, atom_type= 1).
Atom no. 186, " O  " at (28.500, 196.631, 133.830),  was assigned atom type "OA" (rec_index= 5, atom_type= 5).
Atom no. 187, " CB " at (25.549, 197.403, 133.086),  was assigned atom type "C" (rec_index= 1, atom_type= 1).
Atom no. 188, " HB1" at (25.234, 198.190, 132.362),  was assigned atom type "H" (rec_index= 2, atom_type= 2).
Atom no. 189, " HB2" at (26.063, 196.702, 132.388),  was assigned atom type "H" (rec_index= 2, atom_type= 2).
Atom no. 190, " CG " at (24.351, 196.746, 133.708),  was assigned atom type "A" (rec_index= 0, atom_type= 0).
Atom no. 191, " CD1" at (24.179, 196.748, 135.083),  was assigned atom type "A" (rec_index= 0, atom_type= 0).
Atom no. 192, " HD1" at (24.928, 197.241, 135.725),  was assigned atom type "H" (rec_index= 2, atom_type= 2).
Atom no. 193, " CD2" at (23.407, 196.113, 132.920),  was assigned atom type "A" (rec_index= 0, atom_type= 0).
Atom no. 194, " HD2" at (23.535, 196.093, 131.825),  was assigned atom type "H" (rec_index= 2, atom_type= 2).
Atom no. 195, " CE1" at (23.080, 196.140, 135.659),  was assigned atom type "A" (rec_index= 0, atom_type= 0).
Atom no. 196, " HE1" at (22.952, 196.152, 136.755),  was assigned atom type "H" (rec_index= 2, atom_type= 2).
Atom no. 197, " CE2" at (22.306, 195.506, 133.490),  was assigned atom type "A" (rec_index= 0, atom_type= 0).
Atom no. 198, " HE2" at (21.556, 195.012, 132.849),  was assigned atom type "H" (rec_index= 2, atom_type= 2).
Atom no. 199, " CZ " at (22.142, 195.517, 134.860),  was assigned atom type "A" (rec_index= 0, atom_type= 0).
Atom no. 200, " HZ " at (21.264, 195.029, 135.316),  was assigned atom type "H" (rec_index= 2, atom_type= 2).
Atom no. 201, " N  " at (28.597, 198.732, 133.023),  was assigned atom type "N" (rec_index= 4, atom_type= 4).
Atom no. 202, " HN " at (28.097, 199.597, 132.817),  was assigned atom type "HD" (rec_index= 3, atom_type= 3).
Atom no. 203, " CA " at (29.998, 198.596, 132.644),  was assigned atom type "C" (rec_index= 1, atom_type= 1).
Atom no. 204, " HA " at (30.108, 197.670, 132.033),  was assigned atom type "H" (rec_index= 2, atom_type= 2).
Atom no. 205, " C  " at (30.879, 198.463, 133.879),  was assigned atom type "C" (rec_index= 1, atom_type= 1).
Atom no. 206, " O  " at (31.763, 197.601, 133.938),  was assigned atom type "OA" (rec_index= 5, atom_type= 5).
Atom no. 207, " CB " at (30.431, 199.789, 131.793),  was assigned atom type "C" (rec_index= 1, atom_type= 1).
Atom no. 208, " HB1" at (30.324, 200.731, 132.379),  was assigned atom type "H" (rec_index= 2, atom_type= 2).
Atom no. 209, " HB2" at (29.684, 199.970, 130.985),  was assigned atom type "H" (rec_index= 2, atom_type= 2).
Atom no. 210, " CG " at (31.835, 199.707, 131.193),  was assigned atom type "C" (rec_index= 1, atom_type= 1).
Atom no. 211, " HG " at (32.562, 199.561, 132.026),  was assigned atom type "H" (rec_index= 2, atom_type= 2).
Atom no. 212, " CD1" at (31.946, 198.518, 130.250),  was assigned atom type "C" (rec_index= 1, atom_type= 1).
Atom no. 213, "1HD1" at (31.687, 197.570, 130.776),  was assigned atom type "H" (rec_index= 2, atom_type= 2).
Atom no. 214, "2HD1" at (32.952, 198.463, 129.772),  was assigned atom type "H" (rec_index= 2, atom_type= 2).
Atom no. 215, "3HD1" at (31.331, 198.661, 129.331),  was assigned atom type "H" (rec_index= 2, atom_type= 2).
Atom no. 216, " CD2" at (32.188, 201.000, 130.476),  was assigned atom type "C" (rec_index= 1, atom_type= 1).
Atom no. 217, "1HD2" at (32.107, 201.871, 131.167),  was assigned atom type "H" (rec_index= 2, atom_type= 2).
Atom no. 218, "2HD2" at (31.573, 201.143, 129.557),  was assigned atom type "H" (rec_index= 2, atom_type= 2).
Atom no. 219, "3HD2" at (33.194, 200.945, 129.998),  was assigned atom type "H" (rec_index= 2, atom_type= 2).
Atom no. 220, " N  " at (30.647, 199.311, 134.883),  was assigned atom type "N" (rec_index= 4, atom_type= 4).
Atom no. 221, " HN " at (29.966, 200.061, 134.764),  was assigned atom type "HD" (rec_index= 3, atom_type= 3).
Atom no. 222, " CA " at (31.358, 199.176, 136.148),  was assigned atom type "C" (rec_index= 1, atom_type= 1).
Atom no. 223, " HA " at (32.437, 199.005, 135.924),  was assigned atom type "H" (rec_index= 2, atom_type= 2).
Atom no. 224, " C  " at (30.850, 197.997, 136.967),  was assigned atom type "C" (rec_index= 1, atom_type= 1).
Atom no. 225, " O  " at (31.589, 197.484, 137.815),  was assigned atom type "OA" (rec_index= 5, atom_type= 5).
Atom no. 226, " CB " at (31.239, 200.466, 136.964),  was assigned atom type "C" (rec_index= 1, atom_type= 1).
Atom no. 227, " HB1" at (31.196, 200.208, 138.048),  was assigned atom type "H" (rec_index= 2, atom_type= 2).
Atom no. 228, " HB2" at (30.225, 200.903, 136.808),  was assigned atom type "H" (rec_index= 2, atom_type= 2).
Atom no. 229, " CG " at (32.293, 201.558, 136.751),  was assigned atom type "C" (rec_index= 1, atom_type= 1).
Atom no. 230, " HG " at (33.291, 201.123, 136.992),  was assigned atom type "H" (rec_index= 2, atom_type= 2).
Atom no. 231, " CD1" at (32.327, 202.040, 135.308),  was assigned atom type "C" (rec_index= 1, atom_type= 1).
Atom no. 232, "1HD1" at (32.507, 201.186, 134.613),  was assigned atom type "H" (rec_index= 2, atom_type= 2).
Atom no. 233, "2HD1" at (33.072, 202.856, 135.162),  was assigned atom type "H" (rec_index= 2, atom_type= 2).
Atom no. 234, "3HD1" at (31.405, 202.606, 135.039),  was assigned atom type "H" (rec_index= 2, atom_type= 2).
Atom no. 235, " CD2" at (32.048, 202.723, 137.699),  was assigned atom type "C" (rec_index= 1, atom_type= 1).
Atom no. 236, "1HD2" at (32.023, 202.370, 138.756),  was assigned atom type "H" (rec_index= 2, atom_type= 2).
Atom no. 237, "2HD2" at (31.126, 203.289, 137.430),  was assigned atom type "H" (rec_index= 2, atom_type= 2).
Atom no. 238, "3HD2" at (32.793, 203.539, 137.553),  was assigned atom type "H" (rec_index= 2, atom_type= 2).
Atom no. 239, " N  " at (29.611, 197.557, 136.732),  was assigned atom type "N" (rec_index= 4, atom_type= 4).
Atom no. 240, " HN " at (29.039, 198.013, 136.021),  was assigned atom type "HD" (rec_index= 3, atom_type= 3).
Atom no. 241, " CA " at (29.070, 196.430, 137.484),  was assigned atom type "C" (rec_index= 1, atom_type= 1).
Atom no. 242, " HA " at (29.264, 196.608, 138.568),  was assigned atom type "H" (rec_index= 2, atom_type= 2).
Atom no. 243, " C  " at (29.746, 195.125, 137.086),  was assigned atom type "C" (rec_index= 1, atom_type= 1).
Atom no. 244, " O  " at (30.067, 194.297, 137.947),  was assigned atom type "OA" (rec_index= 5, atom_type= 5).
Atom no. 245, " CB " at (27.558, 196.339, 137.276),  was assigned atom type "C" (rec_index= 1, atom_type= 1).
Atom no. 246, " HB1" at (27.303, 196.118, 136.213),  was assigned atom type "H" (rec_index= 2, atom_type= 2).
Atom no. 247, " HB2" at (27.071, 197.338, 137.364),  was assigned atom type "H" (rec_index= 2, atom_type= 2).
Atom no. 248, " OG " at (26.977, 195.397, 138.158),  was assigned atom type "OA" (rec_index= 5, atom_type= 5).
Atom no. 249, " HG " at (26.038, 195.340, 138.029),  was assigned atom type "HD" (rec_index= 3, atom_type= 3).
Atom no. 250, " N  " at (29.969, 194.921, 135.785),  was assigned atom type "N" (rec_index= 4, atom_type= 4).
Atom no. 251, " HN " at (29.649, 195.606, 135.100),  was assigned atom type "HD" (rec_index= 3, atom_type= 3).
Atom no. 252, " CA " at (30.669, 193.721, 135.341),  was assigned atom type "C" (rec_index= 1, atom_type= 1).
Atom no. 253, " HA " at (30.249, 192.852, 135.899),  was assigned atom type "H" (rec_index= 2, atom_type= 2).
Atom no. 254, " C  " at (32.154, 193.818, 135.669),  was assigned atom type "C" (rec_index= 1, atom_type= 1).
Atom no. 255, " O  " at (32.826, 192.796, 135.854),  was assigned atom type "OA" (rec_index= 5, atom_type= 5).
Atom no. 256, " CB " at (30.422, 193.485, 133.837),  was assigned atom type "C" (rec_index= 1, atom_type= 1).
Atom no. 257, " HB " at (29.321, 193.486, 133.664),  was assigned atom type "H" (rec_index= 2, atom_type= 2).
Atom no. 258, " CG1" at (31.030, 194.604, 133.006),  was assigned atom type "C" (rec_index= 1, atom_type= 1).
Atom no. 259, "1HG1" at (30.632, 195.596, 133.322),  was assigned atom type "H" (rec_index= 2, atom_type= 2).
Atom no. 260, "2HG1" at (30.885, 194.431, 131.914),  was assigned atom type "H" (rec_index= 2, atom_type= 2).
Atom no. 261, "3HG1" at (32.144, 194.579, 133.035),  was assigned atom type "H" (rec_index= 2, atom_type= 2).
Atom no. 262, " CG2" at (30.965, 192.131, 133.406),  was assigned atom type "C" (rec_index= 1, atom_type= 1).
Atom no. 263, "1HG2" at (30.519, 191.311, 134.015),  was assigned atom type "H" (rec_index= 2, atom_type= 2).
Atom no. 264, "2HG2" at (32.079, 192.106, 133.435),  was assigned atom type "H" (rec_index= 2, atom_type= 2).
Atom no. 265, "3HG2" at (30.820, 191.958, 132.314),  was assigned atom type "H" (rec_index= 2, atom_type= 2).
Atom no. 266, " N  " at (32.690, 195.037, 135.760),  was assigned atom type "N" (rec_index= 4, atom_type= 4).
Atom no. 267, " HN " at (32.128, 195.856, 135.529),  was assigned atom type "HD" (rec_index= 3, atom_type= 3).
Atom no. 268, " CA " at (34.074, 195.207, 136.188),  was assigned atom type "C" (rec_index= 1, atom_type= 1).
Atom no. 269, " HA " at (34.702, 194.479, 135.623),  was assigned atom type "H" (rec_index= 2, atom_type= 2).
Atom no. 270, " C  " at (34.211, 194.896, 137.674),  was assigned atom type "C" (rec_index= 1, atom_type= 1).
Atom no. 271, " O  " at (35.212, 194.315, 138.113),  was assigned atom type "OA" (rec_index= 5, atom_type= 5).
Atom no. 272, " CB " at (34.566, 196.626, 135.847),  was assigned atom type "C" (rec_index= 1, atom_type= 1).
Atom no. 273, " HB " at (33.785, 197.355, 136.167),  was assigned atom type "H" (rec_index= 2, atom_type= 2).
Atom no. 274, " CG1" at (34.768, 196.768, 134.337),  was assigned atom type "C" (rec_index= 1, atom_type= 1).
Atom no. 275, "1HG1" at (35.467, 195.986, 133.960),  was assigned atom type "H" (rec_index= 2, atom_type= 2).
Atom no. 276, "2HG1" at (33.843, 196.473, 133.788),  was assigned atom type "H" (rec_index= 2, atom_type= 2).
Atom no. 277, " CG2" at (35.857, 196.952, 136.587),  was assigned atom type "C" (rec_index= 1, atom_type= 1).
Atom no. 278, "1HG2" at (35.710, 196.849, 137.687),  was assigned atom type "H" (rec_index= 2, atom_type= 2).
Atom no. 279, "2HG2" at (36.250, 197.959, 136.313),  was assigned atom type "H" (rec_index= 2, atom_type= 2).
Atom no. 280, "3HG2" at (36.712, 196.336, 136.222),  was assigned atom type "H" (rec_index= 2, atom_type= 2).
Atom no. 281, " CD1" at (35.226, 198.143, 133.907),  was assigned atom type "C" (rec_index= 1, atom_type= 1).
Atom no. 282, "1HD1" at (35.373, 198.246, 132.807),  was assigned atom type "H" (rec_index= 2, atom_type= 2).
Atom no. 283, "2HD1" at (36.151, 198.438, 134.456),  was assigned atom type "H" (rec_index= 2, atom_type= 2).
Atom no. 284, "3HD1" at (34.527, 198.925, 134.284),  was assigned atom type "H" (rec_index= 2, atom_type= 2).
Atom no. 285, " N  " at (33.203, 195.261, 138.469),  was assigned atom type "N" (rec_index= 4, atom_type= 4).
Atom no. 286, " HN " at (32.405, 195.764, 138.081),  was assigned atom type "HD" (rec_index= 3, atom_type= 3).
Atom no. 287, " CA " at (33.241, 194.942, 139.887),  was assigned atom type "C" (rec_index= 1, atom_type= 1).
Atom no. 288, " HA1" at (34.132, 195.401, 140.376),  was assigned atom type "H" (rec_index= 2, atom_type= 2).
Atom no. 289, " HA2" at (32.435, 195.479, 140.439),  was assigned atom type "H" (rec_index= 2, atom_type= 2).
Atom no. 290, " C  " at (33.182, 193.450, 140.155),  was assigned atom type "C" (rec_index= 1, atom_type= 1).
Atom no. 291, " O  " at (33.820, 192.952, 141.086),  was assigned atom type "OA" (rec_index= 5, atom_type= 5).
Atom no. 292, " N  " at (32.416, 192.717, 139.345),  was assigned atom type "N" (rec_index= 4, atom_type= 4).
Atom no. 293, " HN " at (31.872, 193.172, 138.612),  was assigned atom type "HD" (rec_index= 3, atom_type= 3).
Atom no. 294, " CA " at (32.353, 191.267, 139.502),  was assigned atom type "C" (rec_index= 1, atom_type= 1).
Atom no. 295, " HA " at (32.144, 191.040, 140.574),  was assigned atom type "H" (rec_index= 2, atom_type= 2).
Atom no. 296, " C  " at (33.675, 190.611, 139.124),  was assigned atom type "C" (rec_index= 1, atom_type= 1).
Atom no. 297, " O  " at (34.093, 189.635, 139.758),  was assigned atom type "OA" (rec_index= 5, atom_type= 5).
Atom no. 298, " CB " at (31.211, 190.698, 138.661),  was assigned atom type "C" (rec_index= 1, atom_type= 1).
Atom no. 299, " HB1" at (30.227, 190.926, 139.132),  was assigned atom type "H" (rec_index= 2, atom_type= 2).
Atom no. 300, " HB2" at (31.102, 191.270, 137.710),  was assigned atom type "H" (rec_index= 2, atom_type= 2).
Atom no. 301, " CG " at (31.334, 189.217, 138.378),  was assigned atom type "A" (rec_index= 0, atom_type= 0).
Atom no. 302, " CD1" at (31.050, 188.275, 139.358),  was assigned atom type "A" (rec_index= 0, atom_type= 0).
Atom no. 303, " HD1" at (30.731, 188.613, 140.358),  was assigned atom type "H" (rec_index= 2, atom_type= 2).
Atom no. 304, " CD2" at (31.729, 188.761, 137.127),  was assigned atom type "A" (rec_index= 0, atom_type= 0).
Atom no. 305, " HD2" at (31.956, 189.490, 136.331),  was assigned atom type "H" (rec_index= 2, atom_type= 2).
Atom no. 306, " CE1" at (31.161, 186.920, 139.101),  was assigned atom type "A" (rec_index= 0, atom_type= 0).
Atom no. 307, " HE1" at (30.934, 186.185, 139.891),  was assigned atom type "H" (rec_index= 2, atom_type= 2).
Atom no. 308, " CE2" at (31.842, 187.410, 136.862),  was assigned atom type "A" (rec_index= 0, atom_type= 0).
Atom no. 309, " HE2" at (32.159, 187.066, 135.863),  was assigned atom type "H" (rec_index= 2, atom_type= 2).
Atom no. 310, " CZ " at (31.557, 186.494, 137.851),  was assigned atom type "A" (rec_index= 0, atom_type= 0).
Atom no. 311, " OH " at (31.669, 185.148, 137.587),  was assigned atom type "OA" (rec_index= 5, atom_type= 5).
Atom no. 312, " HH " at (31.942, 184.854, 136.726),  was assigned atom type "HD" (rec_index= 3, atom_type= 3).
Atom no. 313, " N  " at (34.346, 191.132, 138.096),  was assigned atom type "N" (rec_index= 4, atom_type= 4).
Atom no. 314, " HN " at (33.980, 191.955, 137.617),  was assigned atom type "HD" (rec_index= 3, atom_type= 3).
Atom no. 315, " CA " at (35.600, 190.533, 137.651),  was assigned atom type "C" (rec_index= 1, atom_type= 1).
Atom no. 316, " HA " at (35.457, 189.429, 137.590),  was assigned atom type "H" (rec_index= 2, atom_type= 2).
Atom no. 317, " C  " at (36.727, 190.814, 138.637),  was assigned atom type "C" (rec_index= 1, atom_type= 1).
Atom no. 318, " O  " at (37.500, 189.914, 138.984),  was assigned atom type "OA" (rec_index= 5, atom_type= 5).
Atom no. 319, " CB " at (35.961, 191.047, 136.257),  was assigned atom type "C" (rec_index= 1, atom_type= 1).
Atom no. 320, " HB1" at (35.136, 190.841, 135.535),  was assigned atom type "H" (rec_index= 2, atom_type= 2).
Atom no. 321, " HB2" at (36.933, 190.632, 135.903),  was assigned atom type "H" (rec_index= 2, atom_type= 2).
Atom no. 322, " HB3" at (36.236, 192.127, 136.273),  was assigned atom type "H" (rec_index= 2, atom_type= 2).
Atom no. 323, " N  " at (36.836, 192.056, 139.099),  was assigned atom type "N" (rec_index= 4, atom_type= 4).
Atom no. 324, " HN " at (36.162, 192.759, 138.796),  was assigned atom type "HD" (rec_index= 3, atom_type= 3).
Atom no. 325, " CA " at (37.893, 192.440, 140.027),  was assigned atom type "C" (rec_index= 1, atom_type= 1).
Atom no. 326, " HA " at (38.831, 191.913, 139.733),  was assigned atom type "H" (rec_index= 2, atom_type= 2).
Atom no. 327, " C  " at (37.503, 191.989, 141.429),  was assigned atom type "C" (rec_index= 1, atom_type= 1).
Atom no. 328, " O  " at (36.445, 192.367, 141.944),  was assigned atom type "OA" (rec_index= 5, atom_type= 5).
Atom no. 329, " CB " at (38.148, 193.953, 139.980),  was assigned atom type "C" (rec_index= 1, atom_type= 1).
Atom no. 330, " HB " at (37.197, 194.480, 140.226),  was assigned atom type "H" (rec_index= 2, atom_type= 2).
Atom no. 331, " CG1" at (39.196, 194.344, 141.008),  was assigned atom type "C" (rec_index= 1, atom_type= 1).
Atom no. 332, "1HG1" at (39.381, 195.443, 140.974),  was assigned atom type "H" (rec_index= 2, atom_type= 2).
Atom no. 333, "2HG1" at (40.138, 193.760, 140.885),  was assigned atom type "H" (rec_index= 2, atom_type= 2).
Atom no. 334, "3HG1" at (38.922, 194.000, 142.033),  was assigned atom type "H" (rec_index= 2, atom_type= 2).
Atom no. 335, " CG2" at (38.585, 194.371, 138.585),  was assigned atom type "C" (rec_index= 1, atom_type= 1).
Atom no. 336, "1HG2" at (38.770, 195.470, 138.551),  was assigned atom type "H" (rec_index= 2, atom_type= 2).
Atom no. 337, "2HG2" at (37.855, 194.048, 137.806),  was assigned atom type "H" (rec_index= 2, atom_type= 2).
Atom no. 338, "3HG2" at (39.469, 193.789, 138.234),  was assigned atom type "H" (rec_index= 2, atom_type= 2).
Atom no. 339, " N  " at (38.359, 191.183, 142.050),  was assigned atom type "N" (rec_index= 4, atom_type= 4).
Atom no. 340, " HN " at (39.230, 190.935, 141.580),  was assigned atom type "HD" (rec_index= 3, atom_type= 3).
Atom no. 341, " CA " at (38.100, 190.641, 143.376),  was assigned atom type "C" (rec_index= 1, atom_type= 1).
Atom no. 342, " HA " at (37.456, 191.363, 143.931),  was assigned atom type "H" (rec_index= 2, atom_type= 2).
Atom no. 343, " C  " at (39.429, 190.515, 144.114),  was assigned atom type "C" (rec_index= 1, atom_type= 1).
Atom no. 344, " O  " at (40.453, 191.052, 143.681),  was assigned atom type "OA" (rec_index= 5, atom_type= 5).
Atom no. 345, " CB " at (37.358, 189.300, 143.286),  was assigned atom type "C" (rec_index= 1, atom_type= 1).
Atom no. 346, " HB1" at (37.213, 188.855, 144.298),  was assigned atom type "H" (rec_index= 2, atom_type= 2).
Atom no. 347, " HB2" at (36.291, 189.452, 143.001),  was assigned atom type "H" (rec_index= 2, atom_type= 2).
Atom no. 348, " CG " at (38.036, 188.314, 142.350),  was assigned atom type "C" (rec_index= 1, atom_type= 1).
Atom no. 349, " OD1" at (39.199, 188.549, 141.960),  was assigned atom type "OA" (rec_index= 5, atom_type= 5).
Atom no. 350, " OD2" at (37.401, 187.295, 142.006),  was assigned atom type "OA" (rec_index= 5, atom_type= 5).
Atom no. 351, " N  " at (39.400, 189.810, 145.248),  was assigned atom type "N" (rec_index= 4, atom_type= 4).
Atom no. 352, " HN " at (38.515, 189.424, 145.578),  was assigned atom type "HD" (rec_index= 3, atom_type= 3).
Atom no. 353, " CA " at (40.617, 189.584, 146.021),  was assigned atom type "C" (rec_index= 1, atom_type= 1).
Atom no. 354, " HA " at (41.026, 190.575, 146.329),  was assigned atom type "H" (rec_index= 2, atom_type= 2).
Atom no. 355, " C  " at (41.681, 188.859, 145.206),  was assigned atom type "C" (rec_index= 1, atom_type= 1).
Atom no. 356, " O  " at (42.878, 189.107, 145.392),  was assigned atom type "OA" (rec_index= 5, atom_type= 5).
Atom no. 357, " CB " at (40.287, 188.787, 147.283),  was assigned atom type "C" (rec_index= 1, atom_type= 1).
Atom no. 358, " HB1" at (41.220, 188.595, 147.863),  was assigned atom type "H" (rec_index= 2, atom_type= 2).
Atom no. 359, " HB2" at (40.003, 187.745, 147.008),  was assigned atom type "H" (rec_index= 2, atom_type= 2).
Atom no. 360, " CG " at (39.223, 189.389, 148.199),  was assigned atom type "C" (rec_index= 1, atom_type= 1).
Atom no. 361, " HG " at (38.316, 189.607, 147.588),  was assigned atom type "H" (rec_index= 2, atom_type= 2).
Atom no. 362, " CD1" at (38.838, 188.409, 149.295),  was assigned atom type "C" (rec_index= 1, atom_type= 1).
Atom no. 363, "1HD1" at (38.061, 188.848, 149.964),  was assigned atom type "H" (rec_index= 2, atom_type= 2).
Atom no. 364, "2HD1" at (39.728, 188.061, 149.869),  was assigned atom type "H" (rec_index= 2, atom_type= 2).
Atom no. 365, "3HD1" at (38.515, 187.428, 148.876),  was assigned atom type "H" (rec_index= 2, atom_type= 2).
Atom no. 366, " CD2" at (39.723, 190.691, 148.795),  was assigned atom type "C" (rec_index= 1, atom_type= 1).
Atom no. 367, "1HD2" at (38.946, 191.130, 149.464),  was assigned atom type "H" (rec_index= 2, atom_type= 2).
Atom no. 368, "2HD2" at (40.052, 191.410, 148.009),  was assigned atom type "H" (rec_index= 2, atom_type= 2).
Atom no. 369, "3HD2" at (40.699, 190.562, 149.318),  was assigned atom type "H" (rec_index= 2, atom_type= 2).
Atom no. 370, " N  " at (41.268, 187.971, 144.298),  was assigned atom type "N" (rec_index= 4, atom_type= 4).
Atom no. 371, " HN " at (40.270, 187.827, 144.145),  was assigned atom type "HD" (rec_index= 3, atom_type= 3).
Atom no. 372, " CA " at (42.237, 187.208, 143.527),  was assigned atom type "C" (rec_index= 1, atom_type= 1).
Atom no. 373, " HA1" at (42.861, 186.568, 144.194),  was assigned atom type "H" (rec_index= 2, atom_type= 2).
Atom no. 374, " HA2" at (41.733, 186.412, 142.930),  was assigned atom type "H" (rec_index= 2, atom_type= 2).
Atom no. 375, " C  " at (43.109, 188.078, 142.641),  was assigned atom type "C" (rec_index= 1, atom_type= 1).
Atom no. 376, " O  " at (44.293, 187.795, 142.449),  was assigned atom type "OA" (rec_index= 5, atom_type= 5).
Atom no. 377, " N  " at (42.539, 189.152, 142.093),  was assigned atom type "N" (rec_index= 4, atom_type= 4).
Atom no. 378, " HN " at (41.550, 189.339, 142.261),  was assigned atom type "HD" (rec_index= 3, atom_type= 3).
Atom no. 379, " CA " at (43.312, 190.062, 141.257),  was assigned atom type "C" (rec_index= 1, atom_type= 1).
Atom no. 380, " HA " at (43.791, 189.464, 140.446),  was assigned atom type "H" (rec_index= 2, atom_type= 2).
Atom no. 381, " C  " at (44.412, 190.783, 142.024),  was assigned atom type "C" (rec_index= 1, atom_type= 1).
Atom no. 382, " O  " at (45.269, 191.413, 141.397),  was assigned atom type "OA" (rec_index= 5, atom_type= 5).
Atom no. 383, " CB " at (42.386, 191.089, 140.605),  was assigned atom type "C" (rec_index= 1, atom_type= 1).
Atom no. 384, " HB1" at (41.705, 191.550, 141.358),  was assigned atom type "H" (rec_index= 2, atom_type= 2).
Atom no. 385, " HB2" at (42.952, 191.998, 140.294),  was assigned atom type "H" (rec_index= 2, atom_type= 2).
Atom no. 386, " CG " at (41.605, 190.513, 139.447),  was assigned atom type "C" (rec_index= 1, atom_type= 1).
Atom no. 387, " ND2" at (42.108, 190.720, 138.237),  was assigned atom type "N" (rec_index= 4, atom_type= 4).
Atom no. 388, "1HD2" at (41.581, 190.331, 137.455),  was assigned atom type "HD" (rec_index= 3, atom_type= 3).
Atom no. 389, "2HD2" at (42.973, 191.238, 138.082),  was assigned atom type "HD" (rec_index= 3, atom_type= 3).
Atom no. 390, " OD1" at (40.562, 189.888, 139.634),  was assigned atom type "OA" (rec_index= 5, atom_type= 5).
Atom no. 391, " N  " at (44.416, 190.700, 143.352),  was assigned atom type "N" (rec_index= 4, atom_type= 4).
Atom no. 392, " HN " at (43.744, 190.087, 143.813),  was assigned atom type "HD" (rec_index= 3, atom_type= 3).
Atom no. 393, " CA " at (45.355, 191.461, 144.165),  was assigned atom type "C" (rec_index= 1, atom_type= 1).
Atom no. 394, " HA " at (45.741, 192.306, 143.548),  was assigned atom type "H" (rec_index= 2, atom_type= 2).
Atom no. 395, " C  " at (46.538, 190.594, 144.571),  was assigned atom type "C" (rec_index= 1, atom_type= 1).
Atom no. 396, " O  " at (47.676, 190.869, 144.183),  was assigned atom type "OA" (rec_index= 5, atom_type= 5).
Atom no. 397, " CB " at (44.657, 192.052, 145.401),  was assigned atom type "C" (rec_index= 1, atom_type= 1).
Atom no. 398, " HB " at (44.275, 191.213, 146.028),  was assigned atom type "H" (rec_index= 2, atom_type= 2).
Atom no. 399, " CG1" at (45.639, 192.864, 146.227),  was assigned atom type "C" (rec_index= 1, atom_type= 1).
Atom no. 400, "1HG1" at (45.133, 193.293, 147.123),  was assigned atom type "H" (rec_index= 2, atom_type= 2).
Atom no. 401, "2HG1" at (46.142, 193.651, 145.618),  was assigned atom type "H" (rec_index= 2, atom_type= 2).
Atom no. 402, "3HG1" at (46.540, 192.268, 146.504),  was assigned atom type "H" (rec_index= 2, atom_type= 2).
Atom no. 403, " CG2" at (43.483, 192.906, 144.970),  was assigned atom type "C" (rec_index= 1, atom_type= 1).
Atom no. 404, "1HG2" at (42.977, 193.335, 145.866),  was assigned atom type "H" (rec_index= 2, atom_type= 2).
Atom no. 405, "2HG2" at (42.774, 192.345, 144.317),  was assigned atom type "H" (rec_index= 2, atom_type= 2).
Atom no. 406, "3HG2" at (43.784, 193.695, 144.242),  was assigned atom type "H" (rec_index= 2, atom_type= 2).
Atom no. 407, " N  " at (46.292, 189.580, 145.402),  was assigned atom type "N" (rec_index= 4, atom_type= 4).
Atom no. 408, " HN " at (45.338, 189.403, 145.717),  was assigned atom type "HD" (rec_index= 3, atom_type= 3).
Atom no. 409, " CA " at (47.381, 188.722, 145.863),  was assigned atom type "C" (rec_index= 1, atom_type= 1).
Atom no. 410, " HA " at (48.293, 189.355, 145.962),  was assigned atom type "H" (rec_index= 2, atom_type= 2).
Atom no. 411, " C  " at (47.702, 187.594, 144.885),  was assigned atom type "C" (rec_index= 1, atom_type= 1).
Atom no. 412, " O  " at (48.875, 187.254, 144.697),  was assigned atom type "OA" (rec_index= 5, atom_type= 5).
Atom no. 413, " CB " at (47.055, 188.156, 147.246),  was assigned atom type "C" (rec_index= 1, atom_type= 1).
Atom no. 414, " HB1" at (46.975, 188.978, 147.995),  was assigned atom type "H" (rec_index= 2, atom_type= 2).
Atom no. 415, " HB2" at (47.933, 187.607, 147.660),  was assigned atom type "H" (rec_index= 2, atom_type= 2).
Atom no. 416, " CG " at (45.839, 187.297, 147.283),  was assigned atom type "A" (rec_index= 0, atom_type= 0).
Atom no. 417, " CD1" at (44.548, 187.710, 147.420),  was assigned atom type "A" (rec_index= 0, atom_type= 0).
Atom no. 418, " HD1" at (44.228, 188.761, 147.518),  was assigned atom type "H" (rec_index= 2, atom_type= 2).
Atom no. 419, " CD2" at (45.798, 185.869, 147.198),  was assigned atom type "A" (rec_index= 0, atom_type= 0).
Atom no. 420, " CE2" at (44.446, 185.485, 147.285),  was assigned atom type "A" (rec_index= 0, atom_type= 0).
Atom no. 421, " CE3" at (46.773, 184.877, 147.056),  was assigned atom type "A" (rec_index= 0, atom_type= 0).
Atom no. 422, " HE3" at (47.841, 185.144, 146.987),  was assigned atom type "H" (rec_index= 2, atom_type= 2).
Atom no. 423, " NE1" at (43.702, 186.628, 147.419),  was assigned atom type "N" (rec_index= 4, atom_type= 4).
Atom no. 424, " HE1" at (42.686, 186.669, 147.504),  was assigned atom type "HD" (rec_index= 3, atom_type= 3).
Atom no. 425, " CZ2" at (44.044, 184.153, 147.233),  was assigned atom type "A" (rec_index= 0, atom_type= 0).
Atom no. 426, " HZ2" at (42.979, 183.873, 147.302),  was assigned atom type "H" (rec_index= 2, atom_type= 2).
Atom no. 427, " CZ3" at (46.373, 183.556, 147.004),  was assigned atom type "A" (rec_index= 0, atom_type= 0).
Atom no. 428, " HZ3" at (47.132, 182.764, 146.890),  was assigned atom type "H" (rec_index= 2, atom_type= 2).
Atom no. 429, " CH2" at (45.020, 183.205, 147.093),  was assigned atom type "A" (rec_index= 0, atom_type= 0).
Atom no. 430, " HH2" at (44.735, 182.140, 147.049),  was assigned atom type "H" (rec_index= 2, atom_type= 2).
Atom no. 431, " N  " at (46.682, 186.994, 144.266),  was assigned atom type "N" (rec_index= 4, atom_type= 4).
Atom no. 432, " HN " at (45.758, 187.426, 144.281),  was assigned atom type "HD" (rec_index= 3, atom_type= 3).
Atom no. 433, " CA " at (46.877, 185.723, 143.567),  was assigned atom type "C" (rec_index= 1, atom_type= 1).
Atom no. 434, " HA " at (47.410, 185.027, 144.256),  was assigned atom type "H" (rec_index= 2, atom_type= 2).
Atom no. 435, " C  " at (47.728, 185.891, 142.312),  was assigned atom type "C" (rec_index= 1, atom_type= 1).
Atom no. 436, " O  " at (48.722, 185.178, 142.127),  was assigned atom type "OA" (rec_index= 5, atom_type= 5).
Atom no. 437, " CB " at (45.522, 185.103, 143.220),  was assigned atom type "C" (rec_index= 1, atom_type= 1).
Atom no. 438, " HB1" at (44.878, 185.051, 144.129),  was assigned atom type "H" (rec_index= 2, atom_type= 2).
Atom no. 439, " HB2" at (44.923, 185.808, 142.598),  was assigned atom type "H" (rec_index= 2, atom_type= 2).
Atom no. 440, " CG " at (45.594, 183.740, 142.548),  was assigned atom type "C" (rec_index= 1, atom_type= 1).
Atom no. 441, " HG1" at (44.795, 183.621, 141.779),  was assigned atom type "H" (rec_index= 2, atom_type= 2).
Atom no. 442, " HG2" at (46.486, 183.659, 141.884),  was assigned atom type "H" (rec_index= 2, atom_type= 2).
Atom no. 443, " CD " at (45.556, 182.613, 143.569),  was assigned atom type "C" (rec_index= 1, atom_type= 1).
Atom no. 444, " HD1" at (46.471, 182.613, 144.206),  was assigned atom type "H" (rec_index= 2, atom_type= 2).
Atom no. 445, " HD2" at (44.793, 182.808, 144.358),  was assigned atom type "H" (rec_index= 2, atom_type= 2).
Atom no. 446, " NE " at (45.348, 181.310, 142.940),  was assigned atom type "N" (rec_index= 4, atom_type= 4).
Atom no. 447, " HE " at (45.359, 181.265, 141.921),  was assigned atom type "HD" (rec_index= 3, atom_type= 3).
Atom no. 448, " CZ " at (45.146, 180.180, 143.610),  was assigned atom type "C" (rec_index= 1, atom_type= 1).
Atom no. 449, " NH1" at (44.965, 179.041, 142.955),  was assigned atom type "N" (rec_index= 4, atom_type= 4).
Atom no. 450, "1HH1" at (44.983, 179.035, 141.935),  was assigned atom type "HD" (rec_index= 3, atom_type= 3).
Atom no. 451, "2HH1" at (44.810, 178.174, 143.469),  was assigned atom type "HD" (rec_index= 3, atom_type= 3).
Atom no. 452, " NH2" at (45.122, 180.188, 144.936),  was assigned atom type "N" (rec_index= 4, atom_type= 4).
Atom no. 453, "1HH2" at (45.261, 181.064, 145.440),  was assigned atom type "HD" (rec_index= 3, atom_type= 3).
Atom no. 454, "2HH2" at (44.967, 179.321, 145.450),  was assigned atom type "HD" (rec_index= 3, atom_type= 3).
Atom no. 455, " N  " at (47.348, 186.818, 141.434),  was assigned atom type "N" (rec_index= 4, atom_type= 4).
Atom no. 456, " HN " at (46.535, 187.401, 141.632),  was assigned atom type "HD" (rec_index= 3, atom_type= 3).
Atom no. 457, " CA " at (48.089, 187.005, 140.189),  was assigned atom type "C" (rec_index= 1, atom_type= 1).
Atom no. 458, " HA " at (48.044, 186.044, 139.625),  was assigned atom type "H" (rec_index= 2, atom_type= 2).
Atom no. 459, " C  " at (49.563, 187.347, 140.396),  was assigned atom type "C" (rec_index= 1, atom_type= 1).
Atom no. 460, " O  " at (50.401, 186.780, 139.673),  was assigned atom type "OA" (rec_index= 5, atom_type= 5).
Atom no. 461, " CB " at (47.396, 188.075, 139.333),  was assigned atom type "C" (rec_index= 1, atom_type= 1).
Atom no. 462, " HB1" at (46.361, 187.756, 139.069),  was assigned atom type "H" (rec_index= 2, atom_type= 2).
Atom no. 463, " HB2" at (47.164, 188.977, 139.945),  was assigned atom type "H" (rec_index= 2, atom_type= 2).
Atom no. 464, " CG " at (48.164, 188.457, 138.097),  was assigned atom type "A" (rec_index= 0, atom_type= 0).
Atom no. 465, " CD1" at (48.114, 187.664, 136.962),  was assigned atom type "A" (rec_index= 0, atom_type= 0).
Atom no. 466, " HD1" at (47.507, 186.743, 136.966),  was assigned atom type "H" (rec_index= 2, atom_type= 2).
Atom no. 467, " CD2" at (48.928, 189.612, 138.069),  was assigned atom type "A" (rec_index= 0, atom_type= 0).
Atom no. 468, " HD2" at (48.975, 190.256, 138.963),  was assigned atom type "H" (rec_index= 2, atom_type= 2).
Atom no. 469, " CE1" at (48.817, 188.014, 135.824),  was assigned atom type "A" (rec_index= 0, atom_type= 0).
Atom no. 470, " HE1" at (48.771, 187.373, 134.928),  was assigned atom type "H" (rec_index= 2, atom_type= 2).
Atom no. 471, " CE2" at (49.632, 189.967, 136.934),  was assigned atom type "A" (rec_index= 0, atom_type= 0).
Atom no. 472, " HE2" at (50.237, 190.889, 136.926),  was assigned atom type "H" (rec_index= 2, atom_type= 2).
Atom no. 473, " CZ " at (49.577, 189.167, 135.811),  was assigned atom type "A" (rec_index= 0, atom_type= 0).
Atom no. 474, " HZ " at (50.139, 189.448, 134.905),  was assigned atom type "H" (rec_index= 2, atom_type= 2).
Atom no. 475, " N  " at (49.951, 188.236, 141.317),  was assigned atom type "N" (rec_index= 4, atom_type= 4).
Atom no. 476, " CA " at (51.388, 188.512, 141.490),  was assigned atom type "C" (rec_index= 1, atom_type= 1).
Atom no. 477, " HA " at (51.817, 188.868, 140.524),  was assigned atom type "H" (rec_index= 2, atom_type= 2).
Atom no. 478, " C  " at (52.184, 187.321, 141.987),  was assigned atom type "C" (rec_index= 1, atom_type= 1).
Atom no. 479, " O  " at (53.361, 187.186, 141.631),  was assigned atom type "OA" (rec_index= 5, atom_type= 5).
Atom no. 480, " CB " at (51.405, 189.659, 142.510),  was assigned atom type "C" (rec_index= 1, atom_type= 1).
Atom no. 481, " HB1" at (52.245, 190.378, 142.368),  was assigned atom type "H" (rec_index= 2, atom_type= 2).
Atom no. 482, " HB2" at (51.682, 189.342, 143.543),  was assigned atom type "H" (rec_index= 2, atom_type= 2).
Atom no. 483, " CG " at (50.074, 190.270, 142.411),  was assigned atom type "C" (rec_index= 1, atom_type= 1).
Atom no. 484, " HG1" at (49.790, 190.861, 143.313),  was assigned atom type "H" (rec_index= 2, atom_type= 2).
Atom no. 485, " HG2" at (50.025, 191.108, 141.677),  was assigned atom type "H" (rec_index= 2, atom_type= 2).
Atom no. 486, " CD " at (49.129, 189.165, 142.109),  was assigned atom type "C" (rec_index= 1, atom_type= 1).
Atom no. 487, " HD1" at (48.181, 189.484, 141.616),  was assigned atom type "H" (rec_index= 2, atom_type= 2).
Atom no. 488, " HD2" at (48.643, 188.710, 143.003),  was assigned atom type "H" (rec_index= 2, atom_type= 2).
Atom no. 489, " N  " at (51.586, 186.457, 142.809),  was assigned atom type "N" (rec_index= 4, atom_type= 4).
Atom no. 490, " HN " at (50.617, 186.607, 143.089),  was assigned atom type "HD" (rec_index= 3, atom_type= 3).
Atom no. 491, " CA " at (52.318, 185.298, 143.308),  was assigned atom type "C" (rec_index= 1, atom_type= 1).
Atom no. 492, " HA " at (53.289, 185.652, 143.726),  was assigned atom type "H" (rec_index= 2, atom_type= 2).
Atom no. 493, " C  " at (52.613, 184.311, 142.186),  was assigned atom type "C" (rec_index= 1, atom_type= 1).
Atom no. 494, " O  " at (53.762, 183.893, 141.999),  was assigned atom type "OA" (rec_index= 5, atom_type= 5).
Atom no. 495, " CB " at (51.536, 184.614, 144.429),  was assigned atom type "C" (rec_index= 1, atom_type= 1).
Atom no. 496, " HB1" at (51.392, 185.305, 145.293),  was assigned atom type "H" (rec_index= 2, atom_type= 2).
Atom no. 497, " HB2" at (50.471, 184.464, 144.137),  was assigned atom type "H" (rec_index= 2, atom_type= 2).
Atom no. 498, " CG " at (52.161, 183.313, 144.877),  was assigned atom type "A" (rec_index= 0, atom_type= 0).
Atom no. 499, " CD1" at (53.239, 183.304, 145.752),  was assigned atom type "A" (rec_index= 0, atom_type= 0).
Atom no. 500, " HD1" at (53.640, 184.260, 146.128),  was assigned atom type "H" (rec_index= 2, atom_type= 2).
Atom no. 501, " CD2" at (51.681, 182.093, 144.415),  was assigned atom type "A" (rec_index= 0, atom_type= 0).
Atom no. 502, " HD2" at (50.828, 182.075, 143.716),  was assigned atom type "H" (rec_index= 2, atom_type= 2).
Atom no. 503, " CE1" at (53.818, 182.117, 146.160),  was assigned atom type "A" (rec_index= 0, atom_type= 0).
Atom no. 504, " HE1" at (54.672, 182.128, 146.858),  was assigned atom type "H" (rec_index= 2, atom_type= 2).
Atom no. 505, " CE2" at (52.255, 180.901, 144.817),  was assigned atom type "A" (rec_index= 0, atom_type= 0).
Atom no. 506, " HE2" at (51.862, 179.941, 144.442),  was assigned atom type "H" (rec_index= 2, atom_type= 2).
Atom no. 507, " CZ " at (53.322, 180.920, 145.690),  was assigned atom type "A" (rec_index= 0, atom_type= 0).
Atom no. 508, " OH " at (53.895, 179.736, 146.094),  was assigned atom type "OA" (rec_index= 5, atom_type= 5).
Atom no. 509, " HH " at (53.553, 178.911, 145.770),  was assigned atom type "HD" (rec_index= 3, atom_type= 3).
Atom no. 510, " N  " at (51.584, 183.925, 141.427),  was assigned atom type "N" (rec_index= 4, atom_type= 4).
Atom no. 511, " HN " at (50.652, 184.298, 141.607),  was assigned atom type "HD" (rec_index= 3, atom_type= 3).
Atom no. 512, " CA " at (51.787, 182.972, 140.342),  was assigned atom type "C" (rec_index= 1, atom_type= 1).
Atom no. 513, " HA " at (52.323, 182.087, 140.757),  was assigned atom type "H" (rec_index= 2, atom_type= 2).
Atom no. 514, " C  " at (52.659, 183.580, 139.250),  was assigned atom type "C" (rec_index= 1, atom_type= 1).
Atom no. 515, " O  " at (53.354, 182.858, 138.526),  was assigned atom type "OA" (rec_index= 5, atom_type= 5).
Atom no. 516, " CB " at (50.428, 182.492, 139.793),  was assigned atom type "C" (rec_index= 1, atom_type= 1).
Atom no. 517, " HB " at (49.812, 182.140, 140.654),  was assigned atom type "H" (rec_index= 2, atom_type= 2).
Atom no. 518, " CG1" at (50.618, 181.315, 138.833),  was assigned atom type "C" (rec_index= 1, atom_type= 1).
Atom no. 519, "1HG1" at (51.189, 181.632, 137.929),  was assigned atom type "H" (rec_index= 2, atom_type= 2).
Atom no. 520, "2HG1" at (49.650, 181.037, 138.354),  was assigned atom type "H" (rec_index= 2, atom_type= 2).
Atom no. 521, " CG2" at (49.681, 183.631, 139.113),  was assigned atom type "C" (rec_index= 1, atom_type= 1).
Atom no. 522, "1HG2" at (49.543, 184.488, 139.812),  was assigned atom type "H" (rec_index= 2, atom_type= 2).
Atom no. 523, "2HG2" at (48.711, 183.289, 138.683),  was assigned atom type "H" (rec_index= 2, atom_type= 2).
Atom no. 524, "3HG2" at (50.182, 183.946, 138.168),  was assigned atom type "H" (rec_index= 2, atom_type= 2).
Atom no. 525, " CD1" at (51.263, 180.106, 139.475),  was assigned atom type "C" (rec_index= 1, atom_type= 1).
Atom no. 526, "1HD1" at (51.401, 179.249, 138.776),  was assigned atom type "H" (rec_index= 2, atom_type= 2).
Atom no. 527, "2HD1" at (50.692, 179.789, 140.379),  was assigned atom type "H" (rec_index= 2, atom_type= 2).
Atom no. 528, "3HD1" at (52.231, 180.384, 139.954),  was assigned atom type "H" (rec_index= 2, atom_type= 2).
Atom no. 529, " N  " at (52.651, 184.908, 139.120),  was assigned atom type "N" (rec_index= 4, atom_type= 4).
Atom no. 530, " HN " at (52.035, 185.471, 139.706),  was assigned atom type "HD" (rec_index= 3, atom_type= 3).
Atom no. 531, " CA " at (53.518, 185.558, 138.144),  was assigned atom type "C" (rec_index= 1, atom_type= 1).
Atom no. 532, " HA " at (53.412, 185.025, 137.170),  was assigned atom type "H" (rec_index= 2, atom_type= 2).
Atom no. 533, " C  " at (54.978, 185.484, 138.574),  was assigned atom type "C" (rec_index= 1, atom_type= 1).
Atom no. 534, " O  " at (55.839, 185.036, 137.808),  was assigned atom type "OA" (rec_index= 5, atom_type= 5).
Atom no. 535, " CB " at (53.083, 187.010, 137.947),  was assigned atom type "C" (rec_index= 1, atom_type= 1).
Atom no. 536, " HB1" at (52.010, 187.057, 137.647),  was assigned atom type "H" (rec_index= 2, atom_type= 2).
Atom no. 537, " HB2" at (53.030, 187.536, 138.929),  was assigned atom type "H" (rec_index= 2, atom_type= 2).
Atom no. 538, " SG " at (54.102, 187.945, 136.787),  was assigned atom type "SA" (rec_index= 6, atom_type= 6).
Atom no. 539, " N  " at (55.274, 185.908, 139.805),  was assigned atom type "N" (rec_index= 4, atom_type= 4).
Atom no. 540, " HN " at (54.529, 186.255, 140.409),  was assigned atom type "HD" (rec_index= 3, atom_type= 3).
Atom no. 541, " CA " at (56.646, 185.882, 140.298),  was assigned atom type "C" (rec_index= 1, atom_type= 1).
Atom no. 542, " HA " at (57.296, 186.380, 139.541),  was assigned atom type "H" (rec_index= 2, atom_type= 2).
Atom no. 543, " C  " at (57.167, 184.467, 140.512),  was assigned atom type "C" (rec_index= 1, atom_type= 1).
Atom no. 544, " O  " at (58.383, 184.256, 140.459),  was assigned atom type "OA" (rec_index= 5, atom_type= 5).
Atom no. 545, " CB " at (56.749, 186.670, 141.603),  was assigned atom type "C" (rec_index= 1, atom_type= 1).
Atom no. 546, " HB1" at (56.368, 187.706, 141.446),  was assigned atom type "H" (rec_index= 2, atom_type= 2).
Atom no. 547, " HB2" at (57.784, 186.661, 142.019),  was assigned atom type "H" (rec_index= 2, atom_type= 2).
Atom no. 548, " HB3" at (56.233, 186.155, 142.447),  was assigned atom type "H" (rec_index= 2, atom_type= 2).
Atom no. 549, " N  " at (56.282, 183.497, 140.748),  was assigned atom type "N" (rec_index= 4, atom_type= 4).
Atom no. 550, " HN " at (55.287, 183.716, 140.793),  was assigned atom type "HD" (rec_index= 3, atom_type= 3).
Atom no. 551, " CA " at (56.734, 182.124, 140.942),  was assigned atom type "C" (rec_index= 1, atom_type= 1).
Atom no. 552, " HA " at (57.668, 182.149, 141.550),  was assigned atom type "H" (rec_index= 2, atom_type= 2).
Atom no. 553, " C  " at (57.050, 181.441, 139.618),  was assigned atom type "C" (rec_index= 1, atom_type= 1).
Atom no. 554, " O  " at (58.046, 180.718, 139.515),  was assigned atom type "OA" (rec_index= 5, atom_type= 5).
Atom no. 555, " CB " at (55.685, 181.325, 141.715),  was assigned atom type "C" (rec_index= 1, atom_type= 1).
Atom no. 556, " HB1" at (54.668, 181.756, 141.563),  was assigned atom type "H" (rec_index= 2, atom_type= 2).
Atom no. 557, " HB2" at (55.532, 180.322, 141.252),  was assigned atom type "H" (rec_index= 2, atom_type= 2).
Atom no. 558, " CG " at (55.997, 181.193, 143.192),  was assigned atom type "C" (rec_index= 1, atom_type= 1).
Atom no. 559, " HG1" at (55.926, 182.179, 143.709),  was assigned atom type "H" (rec_index= 2, atom_type= 2).
Atom no. 560, " HG2" at (55.183, 180.652, 143.729),  was assigned atom type "H" (rec_index= 2, atom_type= 2).
Atom no. 561, " CD " at (57.344, 180.541, 143.438),  was assigned atom type "C" (rec_index= 1, atom_type= 1).
Atom no. 562, " NE2" at (57.542, 179.358, 142.868),  was assigned atom type "N" (rec_index= 4, atom_type= 4).
Atom no. 563, "1HE2" at (56.834, 178.900, 142.294),  was assigned atom type "HD" (rec_index= 3, atom_type= 3).
Atom no. 564, "2HE2" at (58.448, 178.919, 143.033),  was assigned atom type "HD" (rec_index= 3, atom_type= 3).
Atom no. 565, " OE1" at (58.198, 181.094, 144.131),  was assigned atom type "OA" (rec_index= 5, atom_type= 5).
Atom no. 566, " N  " at (56.222, 181.656, 138.599),  was assigned atom type "N" (rec_index= 4, atom_type= 4).
Atom no. 567, " HN " at (55.424, 182.276, 138.737),  was assigned atom type "HD" (rec_index= 3, atom_type= 3).
Atom no. 568, " CA " at (56.414, 181.038, 137.292),  was assigned atom type "C" (rec_index= 1, atom_type= 1).
Atom no. 569, " HA " at (57.137, 180.196, 137.396),  was assigned atom type "H" (rec_index= 2, atom_type= 2).
Atom no. 570, " C  " at (57.002, 182.076, 136.343),  was assigned atom type "C" (rec_index= 1, atom_type= 1).
Atom no. 571, " O  " at (56.303, 182.996, 135.908),  was assigned atom type "OA" (rec_index= 5, atom_type= 5).
Atom no. 572, " CB " at (55.096, 180.490, 136.752),  was assigned atom type "C" (rec_index= 1, atom_type= 1).
Atom no. 573, " HB1" at (54.365, 181.312, 136.572),  was assigned atom type "H" (rec_index= 2, atom_type= 2).
Atom no. 574, " HB2" at (55.215, 180.122, 135.706),  was assigned atom type "H" (rec_index= 2, atom_type= 2).
Atom no. 575, " CG " at (54.500, 179.418, 137.641),  was assigned atom type "C" (rec_index= 1, atom_type= 1).
Atom no. 576, " ND2" at (53.514, 178.697, 137.119),  was assigned atom type "N" (rec_index= 4, atom_type= 4).
Atom no. 577, "1HD2" at (53.167, 178.844, 136.171),  was assigned atom type "HD" (rec_index= 3, atom_type= 3).
Atom no. 578, "2HD2" at (53.113, 177.975, 137.718),  was assigned atom type "HD" (rec_index= 3, atom_type= 3).
Atom no. 579, " OD1" at (54.919, 179.240, 138.785),  was assigned atom type "OA" (rec_index= 5, atom_type= 5).
Atom no. 580, " N  " at (58.284, 181.920, 136.021),  was assigned atom type "N" (rec_index= 4, atom_type= 4).
Atom no. 581, " HN " at (58.826, 181.196, 136.494),  was assigned atom type "HD" (rec_index= 3, atom_type= 3).
Atom no. 582, " CA " at (58.936, 182.742, 135.023),  was assigned atom type "C" (rec_index= 1, atom_type= 1).
Atom no. 583, " HA1" at (58.401, 182.649, 134.049),  was assigned atom type "H" (rec_index= 2, atom_type= 2).
Atom no. 584, " HA2" at (59.923, 182.298, 134.754),  was assigned atom type "H" (rec_index= 2, atom_type= 2).
Atom no. 585, " C  " at (59.110, 184.202, 135.374),  was assigned atom type "C" (rec_index= 1, atom_type= 1).
Atom no. 586, " O  " at (59.705, 184.940, 134.579),  was assigned atom type "OA" (rec_index= 5, atom_type= 5).
Atom no. 587, " N  " at (58.632, 184.645, 136.533),  was assigned atom type "N" (rec_index= 4, atom_type= 4).
Atom no. 588, " HN " at (58.217, 183.992, 137.197),  was assigned atom type "HD" (rec_index= 3, atom_type= 3).
Atom no. 589, " CA " at (58.701, 186.061, 136.852),  was assigned atom type "C" (rec_index= 1, atom_type= 1).
Atom no. 590, " HA1" at (59.755, 186.422, 136.898),  was assigned atom type "H" (rec_index= 2, atom_type= 2).
Atom no. 591, " HA2" at (58.408, 186.260, 137.909),  was assigned atom type "H" (rec_index= 2, atom_type= 2).
Atom no. 592, " C  " at (57.872, 186.875, 135.878),  was assigned atom type "C" (rec_index= 1, atom_type= 1).
Atom no. 593, " O  " at (56.704, 186.569, 135.612),  was assigned atom type "OA" (rec_index= 5, atom_type= 5).
Atom no. 594, " N  " at (58.484, 187.924, 135.324),  was assigned atom type "N" (rec_index= 4, atom_type= 4).
Atom no. 595, " HN " at (59.449, 188.135, 135.578),  was assigned atom type "HD" (rec_index= 3, atom_type= 3).
Atom no. 596, " CA " at (57.795, 188.770, 134.364),  was assigned atom type "C" (rec_index= 1, atom_type= 1).
Atom no. 597, " HA1" at (58.387, 189.693, 134.162),  was assigned atom type "H" (rec_index= 2, atom_type= 2).
Atom no. 598, " HA2" at (56.887, 189.224, 134.826),  was assigned atom type "H" (rec_index= 2, atom_type= 2).
Atom no. 599, " C  " at (57.438, 188.075, 133.067),  was assigned atom type "C" (rec_index= 1, atom_type= 1).
Atom no. 600, " O  " at (56.536, 188.535, 132.359),  was assigned atom type "OA" (rec_index= 5, atom_type= 5).
Atom no. 601, " N  " at (58.122, 186.976, 132.740),  was assigned atom type "N" (rec_index= 4, atom_type= 4).
Atom no. 602, " HN " at (58.869, 186.653, 133.354),  was assigned atom type "HD" (rec_index= 3, atom_type= 3).
Atom no. 603, " CA " at (57.825, 186.227, 131.525),  was assigned atom type "C" (rec_index= 1, atom_type= 1).
Atom no. 604, " HA " at (57.822, 186.943, 130.671),  was assigned atom type "H" (rec_index= 2, atom_type= 2).
Atom no. 605, " C  " at (56.467, 185.542, 131.569),  was assigned atom type "C" (rec_index= 1, atom_type= 1).
Atom no. 606, " O  " at (56.018, 185.029, 130.538),  was assigned atom type "OA" (rec_index= 5, atom_type= 5).
Atom no. 607, " CB " at (58.919, 185.190, 131.268),  was assigned atom type "C" (rec_index= 1, atom_type= 1).
Atom no. 608, " HB1" at (59.914, 185.692, 131.236),  was assigned atom type "H" (rec_index= 2, atom_type= 2).
Atom no. 609, " HB2" at (58.721, 184.591, 130.349),  was assigned atom type "H" (rec_index= 2, atom_type= 2).
Atom no. 610, " HB3" at (58.892, 184.359, 132.011),  was assigned atom type "H" (rec_index= 2, atom_type= 2).
Atom no. 611, " N  " at (55.807, 185.518, 132.729),  was assigned atom type "N" (rec_index= 4, atom_type= 4).
Atom no. 612, " HN " at (56.237, 185.932, 133.557),  was assigned atom type "HD" (rec_index= 3, atom_type= 3).
Atom no. 613, " CA " at (54.485, 184.913, 132.838),  was assigned atom type "C" (rec_index= 1, atom_type= 1).
Atom no. 614, " HA " at (54.541, 183.879, 132.426),  was assigned atom type "H" (rec_index= 2, atom_type= 2).
Atom no. 615, " C  " at (53.430, 185.681, 132.052),  was assigned atom type "C" (rec_index= 1, atom_type= 1).
Atom no. 616, " O  " at (52.354, 185.136, 131.786),  was assigned atom type "OA" (rec_index= 5, atom_type= 5).
Atom no. 617, " CB " at (54.086, 184.818, 134.313),  was assigned atom type "C" (rec_index= 1, atom_type= 1).
Atom no. 618, " HB1" at (54.079, 185.830, 134.782),  was assigned atom type "H" (rec_index= 2, atom_type= 2).
Atom no. 619, " HB2" at (54.899, 184.340, 134.908),  was assigned atom type "H" (rec_index= 2, atom_type= 2).
Atom no. 620, " CG " at (52.779, 184.119, 134.550),  was assigned atom type "A" (rec_index= 0, atom_type= 0).
Atom no. 621, " CD1" at (52.695, 182.738, 134.486),  was assigned atom type "A" (rec_index= 0, atom_type= 0).
Atom no. 622, " HD1" at (53.597, 182.146, 134.255),  was assigned atom type "H" (rec_index= 2, atom_type= 2).
Atom no. 623, " CD2" at (51.638, 184.843, 134.852),  was assigned atom type "A" (rec_index= 0, atom_type= 0).
Atom no. 624, " HD2" at (51.691, 185.943, 134.914),  was assigned atom type "H" (rec_index= 2, atom_type= 2).
Atom no. 625, " CE1" at (51.494, 182.094, 134.709),  was assigned atom type "A" (rec_index= 0, atom_type= 0).
Atom no. 626, " HE1" at (51.438, 180.994, 134.650),  was assigned atom type "H" (rec_index= 2, atom_type= 2).
Atom no. 627, " CE2" at (50.435, 184.204, 135.076),  was assigned atom type "A" (rec_index= 0, atom_type= 0).
Atom no. 628, " HE2" at (49.532, 184.793, 135.311),  was assigned atom type "H" (rec_index= 2, atom_type= 2).
Atom no. 629, " CZ " at (50.363, 182.829, 135.006),  was assigned atom type "A" (rec_index= 0, atom_type= 0).
Atom no. 630, " HZ " at (49.403, 182.316, 135.187),  was assigned atom type "H" (rec_index= 2, atom_type= 2).
Atom no. 631, " N  " at (53.717, 186.928, 131.667),  was assigned atom type "N" (rec_index= 4, atom_type= 4).
Atom no. 632, " HN " at (54.620, 187.336, 131.910),  was assigned atom type "HD" (rec_index= 3, atom_type= 3).
Atom no. 633, " CA " at (52.752, 187.712, 130.903),  was assigned atom type "C" (rec_index= 1, atom_type= 1).
Atom no. 634, " HA " at (51.780, 187.698, 131.450),  was assigned atom type "H" (rec_index= 2, atom_type= 2).
Atom no. 635, " C  " at (52.524, 187.134, 129.512),  was assigned atom type "C" (rec_index= 1, atom_type= 1).
Atom no. 636, " O  " at (51.440, 187.307, 128.943),  was assigned atom type "OA" (rec_index= 5, atom_type= 5).
Atom no. 637, " CB " at (53.221, 189.163, 130.797),  was assigned atom type "C" (rec_index= 1, atom_type= 1).
Atom no. 638, " HB1" at (52.566, 189.714, 130.082),  was assigned atom type "H" (rec_index= 2, atom_type= 2).
Atom no. 639, " HB2" at (54.195, 189.200, 130.256),  was assigned atom type "H" (rec_index= 2, atom_type= 2).
Atom no. 640, " CG " at (53.332, 189.955, 132.100),  was assigned atom type "C" (rec_index= 1, atom_type= 1).
Atom no. 641, " HG " at (53.994, 189.391, 132.798),  was assigned atom type "H" (rec_index= 2, atom_type= 2).
Atom no. 642, " CD1" at (53.957, 191.318, 131.844),  was assigned atom type "C" (rec_index= 1, atom_type= 1).
Atom no. 643, "1HD1" at (54.038, 191.896, 132.794),  was assigned atom type "H" (rec_index= 2, atom_type= 2).
Atom no. 644, "2HD1" at (53.405, 191.886, 131.059),  was assigned atom type "H" (rec_index= 2, atom_type= 2).
Atom no. 645, "3HD1" at (54.941, 191.232, 131.326),  was assigned atom type "H" (rec_index= 2, atom_type= 2).
Atom no. 646, " CD2" at (51.966, 190.103, 132.751),  was assigned atom type "C" (rec_index= 1, atom_type= 1).
Atom no. 647, "1HD2" at (52.047, 190.681, 133.701),  was assigned atom type "H" (rec_index= 2, atom_type= 2).
Atom no. 648, "2HD2" at (51.472, 189.116, 132.907),  was assigned atom type "H" (rec_index= 2, atom_type= 2).
Atom no. 649, "3HD2" at (51.221, 190.554, 132.054),  was assigned atom type "H" (rec_index= 2, atom_type= 2).
Atom no. 650, " N  " at (53.531, 186.453, 128.944),  was assigned atom type "N" (rec_index= 4, atom_type= 4).
Atom no. 651, " HN " at (54.399, 186.302, 129.458),  was assigned atom type "HD" (rec_index= 3, atom_type= 3).
Atom no. 652, " CA " at (53.381, 185.928, 127.586),  was assigned atom type "C" (rec_index= 1, atom_type= 1).
Atom no. 653, " HA " at (53.057, 186.775, 126.938),  was assigned atom type "H" (rec_index= 2, atom_type= 2).
Atom no. 654, " C  " at (52.297, 184.857, 127.507),  was assigned atom type "C" (rec_index= 1, atom_type= 1).
Atom no. 655, " O  " at (51.365, 185.005, 126.699),  was assigned atom type "OA" (rec_index= 5, atom_type= 5).
Atom no. 656, " CB " at (54.736, 185.444, 127.059),  was assigned atom type "C" (rec_index= 1, atom_type= 1).
Atom no. 657, " HB1" at (55.492, 186.247, 127.221),  was assigned atom type "H" (rec_index= 2, atom_type= 2).
Atom no. 658, " HB2" at (55.119, 184.645, 127.735),  was assigned atom type "H" (rec_index= 2, atom_type= 2).
Atom no. 659, " CG " at (54.838, 184.956, 125.611),  was assigned atom type "C" (rec_index= 1, atom_type= 1).
Atom no. 660, " HG " at (54.058, 185.476, 125.008),  was assigned atom type "H" (rec_index= 2, atom_type= 2).
Atom no. 661, " CD1" at (56.202, 185.307, 125.039),  was assigned atom type "C" (rec_index= 1, atom_type= 1).
Atom no. 662, "1HD1" at (56.376, 186.406, 125.109),  was assigned atom type "H" (rec_index= 2, atom_type= 2).
Atom no. 663, "2HD1" at (56.327, 184.931, 123.997),  was assigned atom type "H" (rec_index= 2, atom_type= 2).
Atom no. 664, "3HD1" at (57.020, 184.723, 125.523),  was assigned atom type "H" (rec_index= 2, atom_type= 2).
Atom no. 665, " CD2" at (54.600, 183.455, 125.515),  was assigned atom type "C" (rec_index= 1, atom_type= 1).
Atom no. 666, "1HD2" at (53.600, 183.198, 125.935),  was assigned atom type "H" (rec_index= 2, atom_type= 2).
Atom no. 667, "2HD2" at (55.418, 182.871, 125.999),  was assigned atom type "H" (rec_index= 2, atom_type= 2).
Atom no. 668, "3HD2" at (54.725, 183.079, 124.473),  was assigned atom type "H" (rec_index= 2, atom_type= 2).
Atom no. 669, " N  " at (52.341, 183.772, 128.295),  was assigned atom type "N" (rec_index= 4, atom_type= 4).
Atom no. 670, " CA " at (51.237, 182.801, 128.218),  was assigned atom type "C" (rec_index= 1, atom_type= 1).
Atom no. 671, " HA " at (51.072, 182.506, 127.156),  was assigned atom type "H" (rec_index= 2, atom_type= 2).
Atom no. 672, " C  " at (49.941, 183.325, 128.807),  was assigned atom type "C" (rec_index= 1, atom_type= 1).
Atom no. 673, " O  " at (48.862, 182.908, 128.369),  was assigned atom type "OA" (rec_index= 5, atom_type= 5).
Atom no. 674, " CB " at (51.773, 181.601, 129.008),  was assigned atom type "C" (rec_index= 1, atom_type= 1).
Atom no. 675, " HB1" at (52.235, 180.806, 128.377),  was assigned atom type "H" (rec_index= 2, atom_type= 2).
Atom no. 676, " HB2" at (50.981, 180.955, 129.454),  was assigned atom type "H" (rec_index= 2, atom_type= 2).
Atom no. 677, " CG " at (52.693, 182.204, 129.996),  was assigned atom type "C" (rec_index= 1, atom_type= 1).
Atom no. 678, " HG1" at (52.196, 182.493, 130.952),  was assigned atom type "H" (rec_index= 2, atom_type= 2).
Atom no. 679, " HG2" at (53.415, 181.478, 130.436),  was assigned atom type "H" (rec_index= 2, atom_type= 2).
Atom no. 680, " CD " at (53.352, 183.356, 129.286),  was assigned atom type "C" (rec_index= 1, atom_type= 1).
Atom no. 681, " HD1" at (53.704, 184.173, 129.958),  was assigned atom type "H" (rec_index= 2, atom_type= 2).
Atom no. 682, " HD2" at (54.353, 183.121, 128.855),  was assigned atom type "H" (rec_index= 2, atom_type= 2).
Atom no. 683, " N  " at (50.017, 184.230, 129.786),  was assigned atom type "N" (rec_index= 4, atom_type= 4).
Atom no. 684, " HN " at (50.931, 184.562, 130.095),  was assigned atom type "HD" (rec_index= 3, atom_type= 3).
Atom no. 685, " CA " at (48.809, 184.750, 130.420),  was assigned atom type "C" (rec_index= 1, atom_type= 1).
Atom no. 686, " HA " at (48.209, 183.887, 130.792),  was assigned atom type "H" (rec_index= 2, atom_type= 2).
Atom no. 687, " C  " at (47.957, 185.533, 129.428),  was assigned atom type "C" (rec_index= 1, atom_type= 1).
Atom no. 688, " O  " at (46.726, 185.413, 129.423),  was assigned atom type "OA" (rec_index= 5, atom_type= 5).
Atom no. 689, " CB " at (49.191, 185.621, 131.618),  was assigned atom type "C" (rec_index= 1, atom_type= 1).
Atom no. 690, " HB1" at (49.976, 186.357, 131.325),  was assigned atom type "H" (rec_index= 2, atom_type= 2).
Atom no. 691, " HB2" at (49.758, 185.020, 132.367),  was assigned atom type "H" (rec_index= 2, atom_type= 2).
Atom no. 692, " CG " at (48.034, 186.328, 132.284),  was assigned atom type "A" (rec_index= 0, atom_type= 0).
Atom no. 693, " CD1" at (47.170, 185.646, 133.130),  was assigned atom type "A" (rec_index= 0, atom_type= 0).
Atom no. 694, " HD1" at (47.329, 184.570, 133.314),  was assigned atom type "H" (rec_index= 2, atom_type= 2).
Atom no. 695, " CD2" at (47.817, 187.685, 132.081),  was assigned atom type "A" (rec_index= 0, atom_type= 0).
Atom no. 696, " HD2" at (48.496, 188.250, 131.420),  was assigned atom type "H" (rec_index= 2, atom_type= 2).
Atom no. 697, " CE1" at (46.114, 186.292, 133.746),  was assigned atom type "A" (rec_index= 0, atom_type= 0).
Atom no. 698, " HE1" at (45.434, 185.733, 134.411),  was assigned atom type "H" (rec_index= 2, atom_type= 2).
Atom no. 699, " CE2" at (46.764, 188.340, 132.693),  was assigned atom type "A" (rec_index= 0, atom_type= 0).
Atom no. 700, " HE2" at (46.603, 189.417, 132.517),  was assigned atom type "H" (rec_index= 2, atom_type= 2).
Atom no. 701, " CZ " at (45.916, 187.638, 133.525),  was assigned atom type "A" (rec_index= 0, atom_type= 0).
Atom no. 702, " OH " at (44.867, 188.285, 134.137),  was assigned atom type "OA" (rec_index= 5, atom_type= 5).
Atom no. 703, " HH " at (44.731, 189.213, 133.985),  was assigned atom type "HD" (rec_index= 3, atom_type= 3).
Atom no. 704, " N  " at (48.596, 186.336, 128.575),  was assigned atom type "N" (rec_index= 4, atom_type= 4).
Atom no. 705, " HN " at (49.609, 186.435, 128.634),  was assigned atom type "HD" (rec_index= 3, atom_type= 3).
Atom no. 706, " CA " at (47.854, 187.073, 127.558),  was assigned atom type "C" (rec_index= 1, atom_type= 1).
Atom no. 707, " HA " at (46.959, 187.530, 128.042),  was assigned atom type "H" (rec_index= 2, atom_type= 2).
Atom no. 708, " C  " at (47.374, 186.155, 126.442),  was assigned atom type "C" (rec_index= 1, atom_type= 1).
Atom no. 709, " O  " at (46.292, 186.375, 125.883),  was assigned atom type "OA" (rec_index= 5, atom_type= 5).
Atom no. 710, " CB " at (48.715, 188.199, 126.987),  was assigned atom type "C" (rec_index= 1, atom_type= 1).
Atom no. 711, " HB " at (48.183, 188.667, 126.126),  was assigned atom type "H" (rec_index= 2, atom_type= 2).
Atom no. 712, " CG2" at (48.977, 189.259, 128.049),  was assigned atom type "C" (rec_index= 1, atom_type= 1).
Atom no. 713, "1HG2" at (49.605, 190.081, 127.632),  was assigned atom type "H" (rec_index= 2, atom_type= 2).
Atom no. 714, "2HG2" at (49.425, 188.821, 128.971),  was assigned atom type "H" (rec_index= 2, atom_type= 2).
Atom no. 715, "3HG2" at (48.030, 189.645, 128.493),  was assigned atom type "H" (rec_index= 2, atom_type= 2).
Atom no. 716, " OG1" at (49.965, 187.664, 126.533),  was assigned atom type "OA" (rec_index= 5, atom_type= 5).
Atom no. 717, " HG1" at (50.500, 188.364, 126.178),  was assigned atom type "HD" (rec_index= 3, atom_type= 3).
Atom no. 718, " N  " at (48.158, 185.130, 126.101),  was assigned atom type "N" (rec_index= 4, atom_type= 4).
Atom no. 719, " HN " at (49.061, 185.010, 126.560),  was assigned atom type "HD" (rec_index= 3, atom_type= 3).
Atom no. 720, " CA " at (47.735, 184.179, 125.078),  was assigned atom type "C" (rec_index= 1, atom_type= 1).
Atom no. 721, " HA " at (47.451, 184.754, 124.166),  was assigned atom type "H" (rec_index= 2, atom_type= 2).
Atom no. 722, " C  " at (46.511, 183.404, 125.549),  was assigned atom type "C" (rec_index= 1, atom_type= 1).
Atom no. 723, " O  " at (45.533, 183.245, 124.809),  was assigned atom type "OA" (rec_index= 5, atom_type= 5).
Atom no. 724, " CB " at (48.895, 183.235, 124.708),  was assigned atom type "C" (rec_index= 1, atom_type= 1).
Atom no. 725, " HB " at (49.314, 182.808, 125.649),  was assigned atom type "H" (rec_index= 2, atom_type= 2).
Atom no. 726, " CG1" at (50.004, 184.009, 123.994),  was assigned atom type "C" (rec_index= 1, atom_type= 1).
Atom no. 727, "1HG1" at (49.603, 184.529, 123.093),  was assigned atom type "H" (rec_index= 2, atom_type= 2).
Atom no. 728, "2HG1" at (50.317, 184.894, 124.596),  was assigned atom type "H" (rec_index= 2, atom_type= 2).
Atom no. 729, " CG2" at (48.397, 182.087, 123.841),  was assigned atom type "C" (rec_index= 1, atom_type= 1).
Atom no. 730, "1HG2" at (47.588, 181.523, 124.362),  was assigned atom type "H" (rec_index= 2, atom_type= 2).
Atom no. 731, "2HG2" at (49.230, 181.417, 123.523),  was assigned atom type "H" (rec_index= 2, atom_type= 2).
Atom no. 732, "3HG2" at (48.073, 182.440, 122.834),  was assigned atom type "H" (rec_index= 2, atom_type= 2).
Atom no. 733, " CD1" at (51.204, 183.159, 123.631),  was assigned atom type "C" (rec_index= 1, atom_type= 1).
Atom no. 734, "1HD1" at (52.013, 183.723, 123.110),  was assigned atom type "H" (rec_index= 2, atom_type= 2).
Atom no. 735, "2HD1" at (50.891, 182.274, 123.029),  was assigned atom type "H" (rec_index= 2, atom_type= 2).
Atom no. 736, "3HD1" at (51.605, 182.639, 124.532),  was assigned atom type "H" (rec_index= 2, atom_type= 2).
Atom no. 737, " N  " at (46.545, 182.914, 126.792),  was assigned atom type "N" (rec_index= 4, atom_type= 4).
Atom no. 738, " HN " at (47.384, 183.030, 127.360),  was assigned atom type "HD" (rec_index= 3, atom_type= 3).
Atom no. 739, " CA " at (45.388, 182.214, 127.340),  was assigned atom type "C" (rec_index= 1, atom_type= 1).
Atom no. 740, " HA " at (45.109, 181.397, 126.635),  was assigned atom type "H" (rec_index= 2, atom_type= 2).
Atom no. 741, " C  " at (44.192, 183.144, 127.488),  was assigned atom type "C" (rec_index= 1, atom_type= 1).
Atom no. 742, " O  " at (43.044, 182.688, 127.455),  was assigned atom type "OA" (rec_index= 5, atom_type= 5).
Atom no. 743, " CB " at (45.742, 181.583, 128.686),  was assigned atom type "C" (rec_index= 1, atom_type= 1).
Atom no. 744, " HB1" at (44.820, 181.255, 129.220),  was assigned atom type "H" (rec_index= 2, atom_type= 2).
Atom no. 745, " HB2" at (46.106, 182.359, 129.399),  was assigned atom type "H" (rec_index= 2, atom_type= 2).
Atom no. 746, " CG " at (46.737, 180.439, 128.587),  was assigned atom type "C" (rec_index= 1, atom_type= 1).
Atom no. 747, " HG1" at (47.010, 180.053, 129.597),  was assigned atom type "H" (rec_index= 2, atom_type= 2).
Atom no. 748, " HG2" at (47.739, 180.803, 128.259),  was assigned atom type "H" (rec_index= 2, atom_type= 2).
Atom no. 749, " SD " at (46.144, 179.111, 127.520),  was assigned atom type "SA" (rec_index= 6, atom_type= 6).
Atom no. 750, " CE " at (47.482, 177.931, 127.673),  was assigned atom type "C" (rec_index= 1, atom_type= 1).
Atom no. 751, " HE1" at (47.115, 177.110, 127.013),  was assigned atom type "H" (rec_index= 2, atom_type= 2).
Atom no. 752, " HE2" at (47.740, 177.630, 128.715),  was assigned atom type "H" (rec_index= 2, atom_type= 2).
Atom no. 753, " HE3" at (48.498, 178.323, 127.432),  was assigned atom type "H" (rec_index= 2, atom_type= 2).
Atom no. 754, " N  " at (44.439, 184.443, 127.659),  was assigned atom type "N" (rec_index= 4, atom_type= 4).
Atom no. 755, " HN " at (45.400, 184.766, 127.770),  was assigned atom type "HD" (rec_index= 3, atom_type= 3).
Atom no. 756, " CA " at (43.344, 185.404, 127.688),  was assigned atom type "C" (rec_index= 1, atom_type= 1).
Atom no. 757, " HA " at (42.554, 185.015, 128.372),  was assigned atom type "H" (rec_index= 2, atom_type= 2).
Atom no. 758, " C  " at (42.735, 185.580, 126.304),  was assigned atom type "C" (rec_index= 1, atom_type= 1).
Atom no. 759, " O  " at (41.522, 185.422, 126.124),  was assigned atom type "OA" (rec_index= 5, atom_type= 5).
Atom no. 760, " CB " at (43.836, 186.745, 128.234),  was assigned atom type "C" (rec_index= 1, atom_type= 1).
Atom no. 761, " HB1" at (42.998, 187.480, 128.256),  was assigned atom type "H" (rec_index= 2, atom_type= 2).
Atom no. 762, " HB2" at (44.714, 187.130, 127.665),  was assigned atom type "H" (rec_index= 2, atom_type= 2).
Atom no. 763, " HB3" at (44.322, 186.636, 129.231),  was assigned atom type "H" (rec_index= 2, atom_type= 2).
Atom no. 764, " N  " at (43.569, 185.889, 125.308),  was assigned atom type "N" (rec_index= 4, atom_type= 4).
Atom no. 765, " HN " at (44.573, 185.918, 125.486),  was assigned atom type "HD" (rec_index= 3, atom_type= 3).
Atom no. 766, " CA " at (43.068, 186.186, 123.966),  was assigned atom type "C" (rec_index= 1, atom_type= 1).
Atom no. 767, " HA " at (42.328, 187.016, 124.047),  was assigned atom type "H" (rec_index= 2, atom_type= 2).
Atom no. 768, " C  " at (42.357, 184.972, 123.382),  was assigned atom type "C" (rec_index= 1, atom_type= 1).
Atom no. 769, " O  " at (41.191, 185.045, 122.977),  was assigned atom type "OA" (rec_index= 5, atom_type= 5).
Atom no. 770, " CB " at (44.216, 186.654, 123.054),  was assigned atom type "C" (rec_index= 1, atom_type= 1).
Atom no. 771, " HB " at (45.043, 185.909, 123.119),  was assigned atom type "H" (rec_index= 2, atom_type= 2).
Atom no. 772, " CG1" at (44.751, 188.009, 123.521),  was assigned atom type "C" (rec_index= 1, atom_type= 1).
Atom no. 773, "1HG1" at (45.064, 187.962, 124.590),  was assigned atom type "H" (rec_index= 2, atom_type= 2).
Atom no. 774, "2HG1" at (43.924, 188.752, 123.602),  was assigned atom type "H" (rec_index= 2, atom_type= 2).
Atom no. 775, " CG2" at (43.751, 186.729, 121.607),  was assigned atom type "C" (rec_index= 1, atom_type= 1).
Atom no. 776, "1HG2" at (43.361, 185.741, 121.267),  was assigned atom type "H" (rec_index= 2, atom_type= 2).
Atom no. 777, "2HG2" at (44.554, 187.110, 120.934),  was assigned atom type "H" (rec_index= 2, atom_type= 2).
Atom no. 778, "3HG2" at (43.004, 187.543, 121.455),  was assigned atom type "H" (rec_index= 2, atom_type= 2).
Atom no. 779, " CD1" at (45.871, 188.548, 122.661),  was assigned atom type "C" (rec_index= 1, atom_type= 1).
Atom no. 780, "1HD1" at (46.261, 189.536, 123.001),  was assigned atom type "H" (rec_index= 2, atom_type= 2).
Atom no. 781, "2HD1" at (45.558, 188.595, 121.592),  was assigned atom type "H" (rec_index= 2, atom_type= 2).
Atom no. 782, "3HD1" at (46.698, 187.805, 122.580),  was assigned atom type "H" (rec_index= 2, atom_type= 2).
Atom no. 783, " N  " at (43.055, 183.838, 123.320),  was assigned atom type "N" (rec_index= 4, atom_type= 4).
Atom no. 784, " HN " at (44.002, 183.804, 123.698),  was assigned atom type "HD" (rec_index= 3, atom_type= 3).
Atom no. 785, " CA " at (42.472, 182.646, 122.715),  was assigned atom type "C" (rec_index= 1, atom_type= 1).
Atom no. 786, " HA " at (42.017, 182.935, 121.739),  was assigned atom type "H" (rec_index= 2, atom_type= 2).
Atom no. 787, " C  " at (41.378, 182.055, 123.597),  was assigned atom type "C" (rec_index= 1, atom_type= 1).
Atom no. 788, " O  " at (40.239, 181.867, 123.155),  was assigned atom type "OA" (rec_index= 5, atom_type= 5).
Atom no. 789, " CB " at (43.569, 181.613, 122.447),  was assigned atom type "C" (rec_index= 1, atom_type= 1).
Atom no. 790, " HB1" at (43.124, 180.609, 122.257),  was assigned atom type "H" (rec_index= 2, atom_type= 2).
Atom no. 791, " HB2" at (44.137, 181.393, 123.381),  was assigned atom type "H" (rec_index= 2, atom_type= 2).
Atom no. 792, " CG " at (44.505, 181.995, 121.337),  was assigned atom type "A" (rec_index= 0, atom_type= 0).
Atom no. 793, " CD1" at (44.132, 182.933, 120.388),  was assigned atom type "A" (rec_index= 0, atom_type= 0).
Atom no. 794, " HD1" at (43.137, 183.404, 120.450),  was assigned atom type "H" (rec_index= 2, atom_type= 2).
Atom no. 795, " CD2" at (45.758, 181.413, 121.240),  was assigned atom type "A" (rec_index= 0, atom_type= 0).
Atom no. 796, " HD2" at (46.070, 180.663, 121.986),  was assigned atom type "H" (rec_index= 2, atom_type= 2).
Atom no. 797, " CE1" at (44.991, 183.285, 119.366),  was assigned atom type "A" (rec_index= 0, atom_type= 0).
Atom no. 798, " HE1" at (44.681, 184.034, 118.618),  was assigned atom type "H" (rec_index= 2, atom_type= 2).
Atom no. 799, " CE2" at (46.622, 181.761, 120.219),  was assigned atom type "A" (rec_index= 0, atom_type= 0).
Atom no. 800, " HE2" at (47.617, 181.290, 120.154),  was assigned atom type "H" (rec_index= 2, atom_type= 2).
Atom no. 801, " CZ " at (46.238, 182.698, 119.281),  was assigned atom type "A" (rec_index= 0, atom_type= 0).
Atom no. 802, " HZ " at (46.926, 182.977, 118.465),  was assigned atom type "H" (rec_index= 2, atom_type= 2).
Atom no. 803, " N  " at (41.713, 181.729, 124.843),  was assigned atom type "N" (rec_index= 4, atom_type= 4).
Atom no. 804, " HN " at (42.663, 181.909, 125.169),  was assigned atom type "HD" (rec_index= 3, atom_type= 3).
Atom no. 805, " CA " at (40.755, 181.123, 125.746),  was assigned atom type "C" (rec_index= 1, atom_type= 1).
Atom no. 806, " HA1" at (41.301, 180.517, 126.506),  was assigned atom type "H" (rec_index= 2, atom_type= 2).
Atom no. 807, " HA2" at (40.194, 180.326, 125.204),  was assigned atom type "H" (rec_index= 2, atom_type= 2).
Atom no. 808, " C  " at (39.769, 182.034, 126.450),  was assigned atom type "C" (rec_index= 1, atom_type= 1).
Atom no. 809, " O  " at (38.562, 181.775, 126.442),  was assigned atom type "OA" (rec_index= 5, atom_type= 5).
Atom no. 810, " N  " at (40.270, 183.106, 127.061),  was assigned atom type "N" (rec_index= 4, atom_type= 4).
Atom no. 811, " HN " at (41.227, 183.394, 126.859),  was assigned atom type "HD" (rec_index= 3, atom_type= 3).
Atom no. 812, " CA " at (39.482, 183.872, 128.008),  was assigned atom type "C" (rec_index= 1, atom_type= 1).
Atom no. 813, " HA1" at (40.161, 184.416, 128.706),  was assigned atom type "H" (rec_index= 2, atom_type= 2).
Atom no. 814, " HA2" at (38.972, 183.179, 128.717),  was assigned atom type "H" (rec_index= 2, atom_type= 2).
Atom no. 815, " C  " at (38.471, 184.838, 127.426),  was assigned atom type "C" (rec_index= 1, atom_type= 1).
Atom no. 816, " O  " at (37.331, 184.906, 127.897),  was assigned atom type "OA" (rec_index= 5, atom_type= 5).
Atom no. 817, " N  " at (38.874, 185.594, 126.410),  was assigned atom type "N" (rec_index= 4, atom_type= 4).
Atom no. 818, " HN " at (39.810, 185.455, 126.030),  was assigned atom type "HD" (rec_index= 3, atom_type= 3).
Atom no. 819, " CA " at (38.014, 186.619, 125.821),  was assigned atom type "C" (rec_index= 1, atom_type= 1).
Atom no. 820, " HA " at (37.619, 187.248, 126.653),  was assigned atom type "H" (rec_index= 2, atom_type= 2).
Atom no. 821, " C  " at (36.818, 185.997, 125.101),  was assigned atom type "C" (rec_index= 1, atom_type= 1).
Atom no. 822, " O  " at (35.686, 186.456, 125.314),  was assigned atom type "OA" (rec_index= 5, atom_type= 5).
Atom no. 823, " CB " at (38.805, 187.539, 124.875),  was assigned atom type "C" (rec_index= 1, atom_type= 1).
Atom no. 824, " HB " at (39.112, 186.952, 123.978),  was assigned atom type "H" (rec_index= 2, atom_type= 2).
Atom no. 825, " CG1" at (40.060, 188.073, 125.565),  was assigned atom type "C" (rec_index= 1, atom_type= 1).
Atom no. 826, "1HG1" at (40.634, 188.736, 124.876),  was assigned atom type "H" (rec_index= 2, atom_type= 2).
Atom no. 827, "2HG1" at (40.807, 187.257, 125.707),  was assigned atom type "H" (rec_index= 2, atom_type= 2).
Atom no. 828, " CG2" at (37.937, 188.699, 124.424),  was assigned atom type "C" (rec_index= 1, atom_type= 1).
Atom no. 829, "1HG2" at (38.510, 189.366, 123.738),  was assigned atom type "H" (rec_index= 2, atom_type= 2).
Atom no. 830, "2HG2" at (37.509, 189.259, 125.288),  was assigned atom type "H" (rec_index= 2, atom_type= 2).
Atom no. 831, "3HG2" at (36.983, 188.351, 123.965),  was assigned atom type "H" (rec_index= 2, atom_type= 2).
Atom no. 832, " CD1" at (39.788, 188.774, 126.869),  was assigned atom type "C" (rec_index= 1, atom_type= 1).
Atom no. 833, "1HD1" at (40.703, 189.164, 127.372),  was assigned atom type "H" (rec_index= 2, atom_type= 2).
Atom no. 834, "2HD1" at (39.214, 188.111, 127.558),  was assigned atom type "H" (rec_index= 2, atom_type= 2).
Atom no. 835, "3HD1" at (39.041, 189.590, 126.727),  was assigned atom type "H" (rec_index= 2, atom_type= 2).
Atom no. 836, " N  " at (36.994, 184.979, 124.242),  was assigned atom type "N" (rec_index= 4, atom_type= 4).
Atom no. 837, " CA " at (35.821, 184.448, 123.524),  was assigned atom type "C" (rec_index= 1, atom_type= 1).
Atom no. 838, " HA " at (35.379, 185.253, 122.891),  was assigned atom type "H" (rec_index= 2, atom_type= 2).
Atom no. 839, " C  " at (34.751, 183.884, 124.440),  was assigned atom type "C" (rec_index= 1, atom_type= 1).
Atom no. 840, " O  " at (33.559, 184.115, 124.202),  was assigned atom type "OA" (rec_index= 5, atom_type= 5).
Atom no. 841, " CB " at (36.428, 183.365, 122.621),  was assigned atom type "C" (rec_index= 1, atom_type= 1).
Atom no. 842, " HB1" at (36.294, 182.326, 123.004),  was assigned atom type "H" (rec_index= 2, atom_type= 2).
Atom no. 843, " HB2" at (35.882, 183.215, 121.661),  was assigned atom type "H" (rec_index= 2, atom_type= 2).
Atom no. 844, " CG " at (37.838, 183.768, 122.455),  was assigned atom type "C" (rec_index= 1, atom_type= 1).
Atom no. 845, " HG1" at (38.013, 184.462, 121.600),  was assigned atom type "H" (rec_index= 2, atom_type= 2).
Atom no. 846, " HG2" at (38.503, 182.950, 122.092),  was assigned atom type "H" (rec_index= 2, atom_type= 2).
Atom no. 847, " CD " at (38.232, 184.326, 123.779),  was assigned atom type "C" (rec_index= 1, atom_type= 1).
Atom no. 848, " HD1" at (38.660, 183.581, 124.490),  was assigned atom type "H" (rec_index= 2, atom_type= 2).
Atom no. 849, " HD2" at (39.129, 184.989, 123.758),  was assigned atom type "H" (rec_index= 2, atom_type= 2).
Atom no. 850, " N  " at (35.139, 183.147, 125.484),  was assigned atom type "N" (rec_index= 4, atom_type= 4).
Atom no. 851, " HN " at (36.125, 182.916, 125.605),  was assigned atom type "HD" (rec_index= 3, atom_type= 3).
Atom no. 852, " CA " at (34.157, 182.671, 126.453),  was assigned atom type "C" (rec_index= 1, atom_type= 1).
Atom no. 853, " HA " at (33.377, 182.090, 125.908),  was assigned atom type "H" (rec_index= 2, atom_type= 2).
Atom no. 854, " C  " at (33.481, 183.835, 127.163),  was assigned atom type "C" (rec_index= 1, atom_type= 1).
Atom no. 855, " O  " at (32.269, 183.809, 127.404),  was assigned atom type "OA" (rec_index= 5, atom_type= 5).
Atom no. 856, " CB " at (34.827, 181.747, 127.467),  was assigned atom type "C" (rec_index= 1, atom_type= 1).
Atom no. 857, " HB1" at (35.542, 182.334, 128.089),  was assigned atom type "H" (rec_index= 2, atom_type= 2).
Atom no. 858, " HB2" at (34.084, 181.441, 128.240),  was assigned atom type "H" (rec_index= 2, atom_type= 2).
Atom no. 859, " CG " at (35.528, 180.508, 126.916),  was assigned atom type "C" (rec_index= 1, atom_type= 1).
Atom no. 860, " HG " at (36.171, 180.815, 126.058),  was assigned atom type "H" (rec_index= 2, atom_type= 2).
Atom no. 861, " CD1" at (36.409, 179.900, 127.988),  was assigned atom type "C" (rec_index= 1, atom_type= 1).
Atom no. 862, "1HD1" at (36.921, 178.995, 127.586),  was assigned atom type "H" (rec_index= 2, atom_type= 2).
Atom no. 863, "2HD1" at (35.842, 179.681, 128.923),  was assigned atom type "H" (rec_index= 2, atom_type= 2).
Atom no. 864, "3HD1" at (37.131, 180.639, 128.407),  was assigned atom type "H" (rec_index= 2, atom_type= 2).
Atom no. 865, " CD2" at (34.509, 179.498, 126.421),  was assigned atom type "C" (rec_index= 1, atom_type= 1).
Atom no. 866, "1HD2" at (35.021, 178.593, 126.019),  was assigned atom type "H" (rec_index= 2, atom_type= 2).
Atom no. 867, "2HD2" at (33.810, 179.945, 125.676),  was assigned atom type "H" (rec_index= 2, atom_type= 2).
Atom no. 868, "3HD2" at (33.766, 179.238, 127.210),  was assigned atom type "H" (rec_index= 2, atom_type= 2).
Atom no. 869, " N  " at (34.255, 184.868, 127.505),  was assigned atom type "N" (rec_index= 4, atom_type= 4).
Atom no. 870, " HN " at (35.254, 184.837, 127.303),  was assigned atom type "HD" (rec_index= 3, atom_type= 3).
Atom no. 871, " CA " at (33.690, 186.040, 128.163),  was assigned atom type "C" (rec_index= 1, atom_type= 1).
Atom no. 872, " HA " at (33.117, 185.699, 129.057),  was assigned atom type "H" (rec_index= 2, atom_type= 2).
Atom no. 873, " C  " at (32.736, 186.786, 127.237),  was assigned atom type "C" (rec_index= 1, atom_type= 1).
Atom no. 874, " O  " at (31.668, 187.236, 127.668),  was assigned atom type "OA" (rec_index= 5, atom_type= 5).
Atom no. 875, " CB " at (34.818, 186.958, 128.635),  was assigned atom type "C" (rec_index= 1, atom_type= 1).
Atom no. 876, " HB1" at (35.406, 187.335, 127.766),  was assigned atom type "H" (rec_index= 2, atom_type= 2).
Atom no. 877, " HB2" at (35.609, 186.370, 129.156),  was assigned atom type "H" (rec_index= 2, atom_type= 2).
Atom no. 878, " CG " at (34.356, 188.098, 129.494),  was assigned atom type "A" (rec_index= 0, atom_type= 0).
Atom no. 879, " CD1" at (34.199, 187.933, 130.859),  was assigned atom type "A" (rec_index= 0, atom_type= 0).
Atom no. 880, " HD1" at (34.413, 186.953, 131.317),  was assigned atom type "H" (rec_index= 2, atom_type= 2).
Atom no. 881, " CD2" at (34.093, 189.340, 128.940),  was assigned atom type "A" (rec_index= 0, atom_type= 0).
Atom no. 882, " HD2" at (34.221, 189.491, 127.855),  was assigned atom type "H" (rec_index= 2, atom_type= 2).
Atom no. 883, " CE1" at (33.778, 188.981, 131.655),  was assigned atom type "A" (rec_index= 0, atom_type= 0).
Atom no. 884, " HE1" at (33.652, 188.833, 132.741),  was assigned atom type "H" (rec_index= 2, atom_type= 2).
Atom no. 885, " CE2" at (33.672, 190.392, 129.730),  was assigned atom type "A" (rec_index= 0, atom_type= 0).
Atom no. 886, " HE2" at (33.461, 191.374, 129.275),  was assigned atom type "H" (rec_index= 2, atom_type= 2).
Atom no. 887, " CZ " at (33.515, 190.213, 131.090),  was assigned atom type "A" (rec_index= 0, atom_type= 0).
Atom no. 888, " HZ " at (33.180, 191.052, 131.723),  was assigned atom type "H" (rec_index= 2, atom_type= 2).
Atom no. 889, " N  " at (33.102, 186.919, 125.961),  was assigned atom type "N" (rec_index= 4, atom_type= 4).
Atom no. 890, " HN " at (33.991, 186.527, 125.649),  was assigned atom type "HD" (rec_index= 3, atom_type= 3).
Atom no. 891, " CA " at (32.249, 187.617, 125.006),  was assigned atom type "C" (rec_index= 1, atom_type= 1).
Atom no. 892, " HA " at (31.844, 188.528, 125.505),  was assigned atom type "H" (rec_index= 2, atom_type= 2).
Atom no. 893, " C  " at (31.071, 186.762, 124.556),  was assigned atom type "C" (rec_index= 1, atom_type= 1).
Atom no. 894, " O  " at (29.989, 187.300, 124.294),  was assigned atom type "OA" (rec_index= 5, atom_type= 5).
Atom no. 895, " CB " at (33.075, 188.065, 123.798),  was assigned atom type "C" (rec_index= 1, atom_type= 1).
Atom no. 896, " HB1" at (33.848, 188.806, 124.109),  was assigned atom type "H" (rec_index= 2, atom_type= 2).
Atom no. 897, " HB2" at (33.734, 187.236, 123.448),  was assigned atom type "H" (rec_index= 2, atom_type= 2).
Atom no. 898, " CG " at (32.256, 188.608, 122.649),  was assigned atom type "A" (rec_index= 0, atom_type= 0).
Atom no. 899, " CD1" at (31.526, 189.782, 122.781),  was assigned atom type "A" (rec_index= 0, atom_type= 0).
Atom no. 900, " HD1" at (31.542, 190.326, 123.741),  was assigned atom type "H" (rec_index= 2, atom_type= 2).
Atom no. 901, " CD2" at (32.224, 187.952, 121.427),  was assigned atom type "A" (rec_index= 0, atom_type= 0).
Atom no. 902, " HD2" at (32.802, 187.021, 121.297),  was assigned atom type "H" (rec_index= 2, atom_type= 2).
Atom no. 903, " CE1" at (30.779, 190.281, 121.729),  was assigned atom type "A" (rec_index= 0, atom_type= 0).
Atom no. 904, " HE1" at (30.201, 191.212, 121.852),  was assigned atom type "H" (rec_index= 2, atom_type= 2).
Atom no. 905, " CE2" at (31.482, 188.443, 120.370),  was assigned atom type "A" (rec_index= 0, atom_type= 0).
Atom no. 906, " HE2" at (31.467, 187.906, 119.407),  was assigned atom type "H" (rec_index= 2, atom_type= 2).
Atom no. 907, " CZ " at (30.761, 189.607, 120.526),  was assigned atom type "A" (rec_index= 0, atom_type= 0).
Atom no. 908, " OH " at (30.021, 190.097, 119.475),  was assigned atom type "OA" (rec_index= 5, atom_type= 5).
Atom no. 909, " HH " at (29.524, 190.899, 119.583),  was assigned atom type "HD" (rec_index= 3, atom_type= 3).
Atom no. 910, " N  " at (31.253, 185.442, 124.459),  was assigned atom type "N" (rec_index= 4, atom_type= 4).
Atom no. 911, " HN " at (32.178, 185.043, 124.621),  was assigned atom type "HD" (rec_index= 3, atom_type= 3).
Atom no. 912, " CA " at (30.133, 184.568, 124.122),  was assigned atom type "C" (rec_index= 1, atom_type= 1).
Atom no. 913, " HA " at (29.643, 184.965, 123.203),  was assigned atom type "H" (rec_index= 2, atom_type= 2).
Atom no. 914, " C  " at (29.101, 184.543, 125.242),  was assigned atom type "C" (rec_index= 1, atom_type= 1).
Atom no. 915, " O  " at (27.895, 184.618, 124.985),  was assigned atom type "OA" (rec_index= 5, atom_type= 5).
Atom no. 916, " CB " at (30.635, 183.156, 123.826),  was assigned atom type "C" (rec_index= 1, atom_type= 1).
Atom no. 917, " HB1" at (31.213, 182.758, 124.693),  was assigned atom type "H" (rec_index= 2, atom_type= 2).
Atom no. 918, " HB2" at (31.441, 183.183, 123.056),  was assigned atom type "H" (rec_index= 2, atom_type= 2).
Atom no. 919, " CG " at (29.547, 182.179, 123.421),  was assigned atom type "C" (rec_index= 1, atom_type= 1).
Atom no. 920, " HG1" at (28.642, 182.292, 124.063),  was assigned atom type "H" (rec_index= 2, atom_type= 2).
Atom no. 921, " HG2" at (29.100, 182.455, 122.437),  was assigned atom type "H" (rec_index= 2, atom_type= 2).
Atom no. 922, " SD " at (30.137, 180.476, 123.416),  was assigned atom type "SA" (rec_index= 6, atom_type= 6).
Atom no. 923, " CE " at (30.537, 180.262, 125.149),  was assigned atom type "C" (rec_index= 1, atom_type= 1).
Atom no. 924, " HE1" at (30.902, 179.208, 125.146),  was assigned atom type "H" (rec_index= 2, atom_type= 2).
Atom no. 925, " HE2" at (29.712, 180.484, 125.865),  was assigned atom type "H" (rec_index= 2, atom_type= 2).
Atom no. 926, " HE3" at (31.239, 181.014, 125.578),  was assigned atom type "H" (rec_index= 2, atom_type= 2).
Atom no. 927, " N  " at (29.561, 184.433, 126.490),  was assigned atom type "N" (rec_index= 4, atom_type= 4).
Atom no. 928, " HN " at (30.562, 184.320, 126.650),  was assigned atom type "HD" (rec_index= 3, atom_type= 3).
Atom no. 929, " CA " at (28.649, 184.472, 127.630),  was assigned atom type "C" (rec_index= 1, atom_type= 1).
Atom no. 930, " HA " at (27.888, 183.668, 127.499),  was assigned atom type "H" (rec_index= 2, atom_type= 2).
Atom no. 931, " C  " at (27.925, 185.811, 127.712),  was assigned atom type "C" (rec_index= 1, atom_type= 1).
Atom no. 932, " O  " at (26.734, 185.863, 128.041),  was assigned atom type "OA" (rec_index= 5, atom_type= 5).
Atom no. 933, " CB " at (29.427, 184.195, 128.917),  was assigned atom type "C" (rec_index= 1, atom_type= 1).
Atom no. 934, " HB1" at (30.461, 184.604, 128.837),  was assigned atom type "H" (rec_index= 2, atom_type= 2).
Atom no. 935, " HB2" at (29.654, 183.107, 129.002),  was assigned atom type "H" (rec_index= 2, atom_type= 2).
Atom no. 936, " CG " at (28.764, 184.693, 130.189),  was assigned atom type "C" (rec_index= 1, atom_type= 1).
Atom no. 937, " HG1" at (29.516, 185.141, 130.880),  was assigned atom type "H" (rec_index= 2, atom_type= 2).
Atom no. 938, " HG2" at (28.142, 185.596, 129.985),  was assigned atom type "H" (rec_index= 2, atom_type= 2).
Atom no. 939, " CD " at (27.953, 183.627, 130.893),  was assigned atom type "C" (rec_index= 1, atom_type= 1).
Atom no. 940, " OE1" at (27.348, 182.781, 130.204),  was assigned atom type "OA" (rec_index= 5, atom_type= 5).
Atom no. 941, " OE2" at (27.927, 183.633, 132.142),  was assigned atom type "OA" (rec_index= 5, atom_type= 5).
Atom no. 942, " N  " at (28.626, 186.905, 127.405),  was assigned atom type "N" (rec_index= 4, atom_type= 4).
Atom no. 943, " HN " at (29.599, 186.817, 127.112),  was assigned atom type "HD" (rec_index= 3, atom_type= 3).
Atom no. 944, " CA " at (28.010, 188.225, 127.485),  was assigned atom type "C" (rec_index= 1, atom_type= 1).
Atom no. 945, " HA " at (27.445, 188.290, 128.444),  was assigned atom type "H" (rec_index= 2, atom_type= 2).
Atom no. 946, " C  " at (27.033, 188.454, 126.338),  was assigned atom type "C" (rec_index= 1, atom_type= 1).
Atom no. 947, " O  " at (25.974, 189.064, 126.530),  was assigned atom type "OA" (rec_index= 5, atom_type= 5).
Atom no. 948, " CB " at (29.089, 189.306, 127.490),  was assigned atom type "C" (rec_index= 1, atom_type= 1).
Atom no. 949, " HB1" at (29.645, 189.290, 126.524),  was assigned atom type "H" (rec_index= 2, atom_type= 2).
Atom no. 950, " HB2" at (29.905, 189.023, 128.195),  was assigned atom type "H" (rec_index= 2, atom_type= 2).
Atom no. 951, " CG " at (28.611, 190.726, 127.791),  was assigned atom type "C" (rec_index= 1, atom_type= 1).
Atom no. 952, " HG " at (27.729, 190.941, 127.143),  was assigned atom type "H" (rec_index= 2, atom_type= 2).
Atom no. 953, " CD1" at (28.173, 190.839, 129.243),  was assigned atom type "C" (rec_index= 1, atom_type= 1).
Atom no. 954, "1HD1" at (27.824, 191.875, 129.463),  was assigned atom type "H" (rec_index= 2, atom_type= 2).
Atom no. 955, "2HD1" at (28.975, 190.512, 129.946),  was assigned atom type "H" (rec_index= 2, atom_type= 2).
Atom no. 956, "3HD1" at (27.403, 190.077, 129.506),  was assigned atom type "H" (rec_index= 2, atom_type= 2).
Atom no. 957, " CD2" at (29.695, 191.744, 127.472),  was assigned atom type "C" (rec_index= 1, atom_type= 1).
Atom no. 958, "1HD2" at (29.346, 192.780, 127.692),  was assigned atom type "H" (rec_index= 2, atom_type= 2).
Atom no. 959, "2HD2" at (30.056, 191.645, 126.422),  was assigned atom type "H" (rec_index= 2, atom_type= 2).
Atom no. 960, "3HD2" at (30.648, 191.510, 128.001),  was assigned atom type "H" (rec_index= 2, atom_type= 2).
Atom no. 961, " N  " at (27.372, 187.978, 125.136),  was assigned atom type "N" (rec_index= 4, atom_type= 4).
Atom no. 962, " HN " at (28.253, 187.477, 125.019),  was assigned atom type "HD" (rec_index= 3, atom_type= 3).
Atom no. 963, " CA " at (26.488, 188.171, 123.990),  was assigned atom type "C" (rec_index= 1, atom_type= 1).
Atom no. 964, " HA " at (26.231, 189.254, 123.926),  was assigned atom type "H" (rec_index= 2, atom_type= 2).
Atom no. 965, " C  " at (25.194, 187.384, 124.150),  was assigned atom type "C" (rec_index= 1, atom_type= 1).
Atom no. 966, " O  " at (24.120, 187.859, 123.762),  was assigned atom type "OA" (rec_index= 5, atom_type= 5).
Atom no. 967, " CB " at (27.204, 187.773, 122.700),  was assigned atom type "C" (rec_index= 1, atom_type= 1).
Atom no. 968, " HB1" at (28.151, 188.349, 122.583),  was assigned atom type "H" (rec_index= 2, atom_type= 2).
Atom no. 969, " HB2" at (26.542, 187.880, 121.809),  was assigned atom type "H" (rec_index= 2, atom_type= 2).
Atom no. 970, " HB3" at (27.379, 186.673, 122.647),  was assigned atom type "H" (rec_index= 2, atom_type= 2).
Atom no. 971, " N  " at (25.275, 186.178, 124.717),  was assigned atom type "N" (rec_index= 4, atom_type= 4).
Atom no. 972, " HN " at (26.185, 185.809, 124.994),  was assigned atom type "HD" (rec_index= 3, atom_type= 3).
Atom no. 973, " CA " at (24.072, 185.384, 124.943),  was assigned atom type "C" (rec_index= 1, atom_type= 1).
Atom no. 974, " HA " at (23.525, 185.296, 123.976),  was assigned atom type "H" (rec_index= 2, atom_type= 2).
Atom no. 975, " C  " at (23.146, 186.041, 125.957),  was assigned atom type "C" (rec_index= 1, atom_type= 1).
Atom no. 976, " O  " at (21.925, 185.860, 125.888),  was assigned atom type "OA" (rec_index= 5, atom_type= 5).
Atom no. 977, " CB " at (24.451, 183.979, 125.408),  was assigned atom type "C" (rec_index= 1, atom_type= 1).
Atom no. 978, " HB1" at (23.544, 183.457, 125.794),  was assigned atom type "H" (rec_index= 2, atom_type= 2).
Atom no. 979, " HB2" at (25.061, 184.047, 126.339),  was assigned atom type "H" (rec_index= 2, atom_type= 2).
Atom no. 980, " CG " at (25.163, 183.083, 124.395),  was assigned atom type "C" (rec_index= 1, atom_type= 1).
Atom no. 981, " HG " at (25.926, 183.694, 123.859),  was assigned atom type "H" (rec_index= 2, atom_type= 2).
Atom no. 982, " CD1" at (25.874, 181.948, 125.109),  was assigned atom type "C" (rec_index= 1, atom_type= 1).
Atom no. 983, "1HD1" at (26.393, 181.294, 124.370),  was assigned atom type "H" (rec_index= 2, atom_type= 2).
Atom no. 984, "2HD1" at (25.182, 181.369, 125.764),  was assigned atom type "H" (rec_index= 2, atom_type= 2).
Atom no. 985, "3HD1" at (26.570, 182.322, 125.896),  was assigned atom type "H" (rec_index= 2, atom_type= 2).
Atom no. 986, " CD2" at (24.177, 182.541, 123.373),  was assigned atom type "C" (rec_index= 1, atom_type= 1).
Atom no. 987, "1HD2" at (24.696, 181.887, 122.634),  was assigned atom type "H" (rec_index= 2, atom_type= 2).
Atom no. 988, "2HD2" at (23.608, 183.359, 122.873),  was assigned atom type "H" (rec_index= 2, atom_type= 2).
Atom no. 989, "3HD2" at (23.322, 182.016, 123.861),  was assigned atom type "H" (rec_index= 2, atom_type= 2).
Atom no. 990, " N  " at (23.702, 186.801, 126.902),  was assigned atom type "N" (rec_index= 4, atom_type= 4).
Atom no. 991, " HN " at (24.713, 186.932, 126.922),  was assigned atom type "HD" (rec_index= 3, atom_type= 3).
Atom no. 992, " CA " at (22.866, 187.443, 127.903),  was assigned atom type "C" (rec_index= 1, atom_type= 1).
Atom no. 993, " HA1" at (23.471, 187.770, 128.780),  was assigned atom type "H" (rec_index= 2, atom_type= 2).
Atom no. 994, " HA2" at (22.204, 186.701, 128.408),  was assigned atom type "H" (rec_index= 2, atom_type= 2).
Atom no. 995, " C  " at (22.060, 188.596, 127.336),  was assigned atom type "C" (rec_index= 1, atom_type= 1).
Atom no. 996, " O  " at (20.847, 188.683, 127.546),  was assigned atom type "OA" (rec_index= 5, atom_type= 5).
Atom no. 997, " N  " at (22.721, 189.492, 126.601),  was assigned atom type "N" (rec_index= 4, atom_type= 4).
Atom no. 998, " HN " at (23.715, 189.361, 126.413),  was assigned atom type "HD" (rec_index= 3, atom_type= 3).
Atom no. 999, " CA " at (22.027, 190.658, 126.065),  was assigned atom type "C" (rec_index= 1, atom_type= 1).
Atom no. 1000, " HA " at (21.445, 191.127, 126.892),  was assigned atom type "H" (rec_index= 2, atom_type= 2).
Atom no. 1001, " C  " at (21.055, 190.273, 124.958),  was assigned atom type "C" (rec_index= 1, atom_type= 1).
Atom no. 1002, " O  " at (20.010, 190.914, 124.802),  was assigned atom type "OA" (rec_index= 5, atom_type= 5).
Atom no. 1003, " CB " at (23.040, 191.682, 125.554),  was assigned atom type "C" (rec_index= 1, atom_type= 1).
Atom no. 1004, " HB1" at (23.507, 191.329, 124.605),  was assigned atom type "H" (rec_index= 2, atom_type= 2).
Atom no. 1005, " HB2" at (23.940, 191.702, 126.212),  was assigned atom type "H" (rec_index= 2, atom_type= 2).
Atom no. 1006, " CG " at (22.475, 193.083, 125.381),  was assigned atom type "C" (rec_index= 1, atom_type= 1).
Atom no. 1007, " HG1" at (21.530, 193.063, 124.789),  was assigned atom type "H" (rec_index= 2, atom_type= 2).
Atom no. 1008, " HG2" at (22.075, 193.475, 126.345),  was assigned atom type "H" (rec_index= 2, atom_type= 2).
Atom no. 1009, " CD " at (23.477, 194.047, 124.775),  was assigned atom type "C" (rec_index= 1, atom_type= 1).
Atom no. 1010, " NE2" at (24.046, 193.672, 123.635),  was assigned atom type "N" (rec_index= 4, atom_type= 4).
Atom no. 1011, "1HE2" at (23.835, 192.782, 123.183),  was assigned atom type "HD" (rec_index= 3, atom_type= 3).
Atom no. 1012, "2HE2" at (24.720, 194.320, 123.227),  was assigned atom type "HD" (rec_index= 3, atom_type= 3).
Atom no. 1013, " OE1" at (23.732, 195.121, 125.321),  was assigned atom type "OA" (rec_index= 5, atom_type= 5).
Atom no. 1014, " N  " at (21.382, 189.239, 124.181),  was assigned atom type "N" (rec_index= 4, atom_type= 4).
Atom no. 1015, " HN " at (22.242, 188.721, 124.363),  was assigned atom type "HD" (rec_index= 3, atom_type= 3).
Atom no. 1016, " CA " at (20.520, 188.842, 123.072),  was assigned atom type "C" (rec_index= 1, atom_type= 1).
Atom no. 1017, " HA " at (20.208, 189.762, 122.525),  was assigned atom type "H" (rec_index= 2, atom_type= 2).
Atom no. 1018, " C  " at (19.265, 188.131, 123.567),  was assigned atom type "C" (rec_index= 1, atom_type= 1).
Atom no. 1019, " O  " at (18.143, 188.514, 123.214),  was assigned atom type "OA" (rec_index= 5, atom_type= 5).
Atom no. 1020, " CB " at (21.303, 187.953, 122.106),  was assigned atom type "C" (rec_index= 1, atom_type= 1).
Atom no. 1021, " HB1" at (21.740, 187.081, 122.646),  was assigned atom type "H" (rec_index= 2, atom_type= 2).
Atom no. 1022, " HB2" at (22.239, 188.462, 121.779),  was assigned atom type "H" (rec_index= 2, atom_type= 2).
Atom no. 1023, " CG " at (20.508, 187.489, 120.908),  was assigned atom type "A" (rec_index= 0, atom_type= 0).
Atom no. 1024, " CD1" at (20.293, 188.331, 119.826),  was assigned atom type "A" (rec_index= 0, atom_type= 0).
Atom no. 1025, " HD1" at (20.707, 189.353, 119.844),  was assigned atom type "H" (rec_index= 2, atom_type= 2).
Atom no. 1026, " CD2" at (19.982, 186.205, 120.855),  was assigned atom type "A" (rec_index= 0, atom_type= 0).
Atom no. 1027, " HD2" at (20.145, 185.517, 121.701),  was assigned atom type "H" (rec_index= 2, atom_type= 2).
Atom no. 1028, " CE1" at (19.569, 187.910, 118.727),  was assigned atom type "A" (rec_index= 0, atom_type= 0).
Atom no. 1029, " HE1" at (19.404, 188.593, 117.876),  was assigned atom type "H" (rec_index= 2, atom_type= 2).
Atom no. 1030, " CE2" at (19.258, 185.775, 119.761),  was assigned atom type "A" (rec_index= 0, atom_type= 0).
Atom no. 1031, " HE2" at (18.845, 184.752, 119.736),  was assigned atom type "H" (rec_index= 2, atom_type= 2).
Atom no. 1032, " CZ " at (19.054, 186.632, 118.700),  was assigned atom type "A" (rec_index= 0, atom_type= 0).
Atom no. 1033, " OH " at (18.334, 186.207, 117.607),  was assigned atom type "OA" (rec_index= 5, atom_type= 5).
Atom no. 1034, " HH " at (18.193, 186.797, 116.876),  was assigned atom type "HD" (rec_index= 3, atom_type= 3).
Atom no. 1035, " N  " at (19.432, 187.093, 124.389),  was assigned atom type "N" (rec_index= 4, atom_type= 4).
Atom no. 1036, " HN " at (20.368, 186.852, 124.713),  was assigned atom type "HD" (rec_index= 3, atom_type= 3).
Atom no. 1037, " CA " at (18.288, 186.299, 124.829),  was assigned atom type "C" (rec_index= 1, atom_type= 1).
Atom no. 1038, " HA " at (17.584, 186.206, 123.969),  was assigned atom type "H" (rec_index= 2, atom_type= 2).
Atom no. 1039, " C  " at (17.534, 186.945, 125.984),  was assigned atom type "C" (rec_index= 1, atom_type= 1).
Atom no. 1040, " O  " at (16.319, 186.751, 126.104),  was assigned atom type "OA" (rec_index= 5, atom_type= 5).
Atom no. 1041, " CB " at (18.742, 184.893, 125.219),  was assigned atom type "C" (rec_index= 1, atom_type= 1).
Atom no. 1042, " HB1" at (17.969, 184.389, 125.845),  was assigned atom type "H" (rec_index= 2, atom_type= 2).
Atom no. 1043, " HB2" at (19.577, 184.939, 125.956),  was assigned atom type "H" (rec_index= 2, atom_type= 2).
Atom no. 1044, " CG " at (19.116, 184.037, 124.049),  was assigned atom type "A" (rec_index= 0, atom_type= 0).
Atom no. 1045, " CD2" at (18.398, 183.131, 123.344),  was assigned atom type "A" (rec_index= 0, atom_type= 0).
Atom no. 1046, " HD2" at (17.348, 182.844, 123.524),  was assigned atom type "H" (rec_index= 2, atom_type= 2).
Atom no. 1047, " ND1" at (20.365, 184.072, 123.468),  was assigned atom type "N" (rec_index= 4, atom_type= 4).
Atom no. 1048, " HD1" at (21.139, 184.664, 123.770),  was assigned atom type "HD" (rec_index= 3, atom_type= 3).
Atom no. 1049, " CE1" at (20.403, 183.220, 122.460),  was assigned atom type "A" (rec_index= 0, atom_type= 0).
Atom no. 1050, " HE1" at (21.273, 183.028, 121.810),  was assigned atom type "H" (rec_index= 2, atom_type= 2).
Atom no. 1051, " NE2" at (19.222, 182.637, 122.362),  was assigned atom type "N" (rec_index= 4, atom_type= 4).
Atom no. 1052, " HE2" at (18.964, 181.934, 121.670),  was assigned atom type "HD" (rec_index= 3, atom_type= 3).
Atom no. 1053, " N  " at (18.230, 187.696, 126.839),  was assigned atom type "N" (rec_index= 4, atom_type= 4).
Atom no. 1054, " HN " at (19.226, 187.835, 126.666),  was assigned atom type "HD" (rec_index= 3, atom_type= 3).
Atom no. 1055, " CA " at (17.629, 188.331, 128.015),  was assigned atom type "C" (rec_index= 1, atom_type= 1).
Atom no. 1056, " HA " at (18.450, 188.807, 128.600),  was assigned atom type "H" (rec_index= 2, atom_type= 2).
Atom no. 1057, " C  " at (16.951, 187.302, 128.919),  was assigned atom type "C" (rec_index= 1, atom_type= 1).
Atom no. 1058, " O  " at (15.840, 187.517, 129.409),  was assigned atom type "OA" (rec_index= 5, atom_type= 5).
Atom no. 1059, " CB " at (16.643, 189.433, 127.617),  was assigned atom type "C" (rec_index= 1, atom_type= 1).
Atom no. 1060, " HB1" at (16.280, 189.971, 128.523),  was assigned atom type "H" (rec_index= 2, atom_type= 2).
Atom no. 1061, " HB2" at (15.686, 188.985, 127.262),  was assigned atom type "H" (rec_index= 2, atom_type= 2).
Atom no. 1062, " CG " at (17.172, 190.424, 126.593),  was assigned atom type "C" (rec_index= 1, atom_type= 1).
Atom no. 1063, " HG1" at (18.278, 190.545, 126.671),  was assigned atom type "H" (rec_index= 2, atom_type= 2).
Atom no. 1064, " HG2" at (17.119, 190.013, 125.558),  was assigned atom type "H" (rec_index= 2, atom_type= 2).
Atom no. 1065, " CD " at (16.452, 191.761, 126.704),  was assigned atom type "C" (rec_index= 1, atom_type= 1).
Atom no. 1066, " HD1" at (16.708, 192.428, 125.848),  was assigned atom type "H" (rec_index= 2, atom_type= 2).
Atom no. 1067, " HD2" at (16.868, 192.374, 127.538),  was assigned atom type "H" (rec_index= 2, atom_type= 2).
Atom no. 1068, " NE " at (15.005, 191.604, 126.836),  was assigned atom type "N" (rec_index= 4, atom_type= 4).
Atom no. 1069, " HE " at (14.631, 191.402, 127.763),  was assigned atom type "HD" (rec_index= 3, atom_type= 3).
Atom no. 1070, " CZ " at (14.144, 191.707, 125.829),  was assigned atom type "C" (rec_index= 1, atom_type= 1).
Atom no. 1071, " NH1" at (12.845, 191.550, 126.046),  was assigned atom type "N" (rec_index= 4, atom_type= 4).
Atom no. 1072, "1HH1" at (12.184, 191.629, 125.273),  was assigned atom type "HD" (rec_index= 3, atom_type= 3).
Atom no. 1073, "2HH1" at (12.510, 191.347, 126.988),  was assigned atom type "HD" (rec_index= 3, atom_type= 3).
Atom no. 1074, " NH2" at (14.580, 191.971, 124.604),  was assigned atom type "N" (rec_index= 4, atom_type= 4).
Atom no. 1075, "1HH2" at (13.919, 192.050, 123.831),  was assigned atom type "HD" (rec_index= 3, atom_type= 3).
Atom no. 1076, "2HH2" at (15.579, 192.092, 124.437),  was assigned atom type "HD" (rec_index= 3, atom_type= 3).
Atom no. 1077, " N  " at (17.625, 186.177, 129.149),  was assigned atom type "N" (rec_index= 4, atom_type= 4).
Atom no. 1078, " HN " at (18.544, 186.060, 128.722),  was assigned atom type "HD" (rec_index= 3, atom_type= 3).
Atom no. 1079, " CA " at (17.101, 185.107, 129.986),  was assigned atom type "C" (rec_index= 1, atom_type= 1).
Atom no. 1080, " HA " at (16.181, 185.476, 130.496),  was assigned atom type "H" (rec_index= 2, atom_type= 2).
Atom no. 1081, " C  " at (18.127, 184.734, 131.050),  was assigned atom type "C" (rec_index= 1, atom_type= 1).
Atom no. 1082, " O  " at (19.324, 184.990, 130.905),  was assigned atom type "OA" (rec_index= 5, atom_type= 5).
Atom no. 1083, " CB " at (16.732, 183.873, 129.151),  was assigned atom type "C" (rec_index= 1, atom_type= 1).
Atom no. 1084, " HB1" at (16.331, 183.054, 129.792),  was assigned atom type "H" (rec_index= 2, atom_type= 2).
Atom no. 1085, " HB2" at (17.593, 183.525, 128.534),  was assigned atom type "H" (rec_index= 2, atom_type= 2).
Atom no. 1086, " HB3" at (16.025, 184.132, 128.329),  was assigned atom type "H" (rec_index= 2, atom_type= 2).
Atom no. 1087, " N  " at (17.640, 184.117, 132.128),  was assigned atom type "N" (rec_index= 4, atom_type= 4).
Atom no. 1088, " HN " at (16.639, 183.930, 132.182),  was assigned atom type "HD" (rec_index= 3, atom_type= 3).
Atom no. 1089, " CA " at (18.492, 183.706, 133.223),  was assigned atom type "C" (rec_index= 1, atom_type= 1).
Atom no. 1090, " HA1" at (17.894, 183.528, 134.147),  was assigned atom type "H" (rec_index= 2, atom_type= 2).
Atom no. 1091, " HA2" at (19.124, 184.554, 133.575),  was assigned atom type "H" (rec_index= 2, atom_type= 2).
Atom no. 1092, " C  " at (19.347, 182.496, 132.889),  was assigned atom type "C" (rec_index= 1, atom_type= 1).
Atom no. 1093, " O  " at (19.311, 181.946, 131.790),  was assigned atom type "OA" (rec_index= 5, atom_type= 5).
Atom no. 1094, " N  " at (20.138, 182.071, 133.882),  was assigned atom type "N" (rec_index= 4, atom_type= 4).
Atom no. 1095, " HN " at (20.112, 182.559, 134.777),  was assigned atom type "HD" (rec_index= 3, atom_type= 3).
Atom no. 1096, " CA " at (21.036, 180.932, 133.725),  was assigned atom type "C" (rec_index= 1, atom_type= 1).
Atom no. 1097, " HA " at (21.691, 181.127, 132.844),  was assigned atom type "H" (rec_index= 2, atom_type= 2).
Atom no. 1098, " C  " at (20.289, 179.629, 133.479),  was assigned atom type "C" (rec_index= 1, atom_type= 1).
Atom no. 1099, " O  " at (20.892, 178.674, 132.971),  was assigned atom type "OA" (rec_index= 5, atom_type= 5).
Atom no. 1100, " CB " at (21.930, 180.799, 134.961),  was assigned atom type "C" (rec_index= 1, atom_type= 1).
Atom no. 1101, " HB1" at (22.789, 180.122, 134.744),  was assigned atom type "H" (rec_index= 2, atom_type= 2).
Atom no. 1102, " HB2" at (21.411, 180.206, 135.750),  was assigned atom type "H" (rec_index= 2, atom_type= 2).
Atom no. 1103, " SG " at (22.528, 182.374, 135.649),  was assigned atom type "SA" (rec_index= 6, atom_type= 6).
Atom no. 1104, " N  " at (19.002, 179.564, 133.811),  was assigned atom type "N" (rec_index= 4, atom_type= 4).
Atom no. 1105, " HN " at (18.567, 180.383, 134.235),  was assigned atom type "HD" (rec_index= 3, atom_type= 3).
Atom no. 1106, " CA " at (18.182, 178.372, 133.596),  was assigned atom type "C" (rec_index= 1, atom_type= 1).
Atom no. 1107, " HA " at (18.868, 177.512, 133.413),  was assigned atom type "H" (rec_index= 2, atom_type= 2).
Atom no. 1108, " C  " at (17.301, 178.542, 132.358),  was assigned atom type "C" (rec_index= 1, atom_type= 1).
Atom no. 1109, " O  " at (17.388, 177.767, 131.407),  was assigned atom type "OA" (rec_index= 5, atom_type= 5).
Atom no. 1110, " CB " at (17.334, 178.045, 134.845),  was assigned atom type "C" (rec_index= 1, atom_type= 1).
Atom no. 1111, " HB " at (16.443, 178.716, 134.854),  was assigned atom type "H" (rec_index= 2, atom_type= 2).
Atom no. 1112, " CG1" at (18.147, 178.295, 136.123),  was assigned atom type "C" (rec_index= 1, atom_type= 1).
Atom no. 1113, "1HG1" at (18.620, 179.304, 136.094),  was assigned atom type "H" (rec_index= 2, atom_type= 2).
Atom no. 1114, "2HG1" at (19.062, 177.658, 136.135),  was assigned atom type "H" (rec_index= 2, atom_type= 2).
Atom no. 1115, " CG2" at (16.849, 176.590, 134.809),  was assigned atom type "C" (rec_index= 1, atom_type= 1).
Atom no. 1116, "1HG2" at (16.259, 176.408, 133.881),  was assigned atom type "H" (rec_index= 2, atom_type= 2).
Atom no. 1117, "2HG2" at (16.279, 176.316, 135.727),  was assigned atom type "H" (rec_index= 2, atom_type= 2).
Atom no. 1118, "3HG2" at (17.690, 175.866, 134.918),  was assigned atom type "H" (rec_index= 2, atom_type= 2).
Atom no. 1119, " CD1" at (17.353, 178.114, 137.415),  was assigned atom type "C" (rec_index= 1, atom_type= 1).
Atom no. 1120, "1HD1" at (17.943, 178.296, 138.343),  was assigned atom type "H" (rec_index= 2, atom_type= 2).
Atom no. 1121, "2HD1" at (16.880, 177.105, 137.444),  was assigned atom type "H" (rec_index= 2, atom_type= 2).
Atom no. 1122, "3HD1" at (16.438, 178.751, 137.403),  was assigned atom type "H" (rec_index= 2, atom_type= 2).
Atom no. 1123, " N  " at (16.436, 179.563, 132.361),  was assigned atom type "N" (rec_index= 4, atom_type= 4).
Atom no. 1124, " HN " at (16.454, 180.230, 133.132),  was assigned atom type "HD" (rec_index= 3, atom_type= 3).
Atom no. 1125, " CA " at (15.464, 179.742, 131.280),  was assigned atom type "C" (rec_index= 1, atom_type= 1).
Atom no. 1126, " HA " at (14.792, 178.853, 131.263),  was assigned atom type "H" (rec_index= 2, atom_type= 2).
Atom no. 1127, " C  " at (16.125, 179.866, 129.918),  was assigned atom type "C" (rec_index= 1, atom_type= 1).
Atom no. 1128, " O  " at (15.487, 179.574, 128.904),  was assigned atom type "OA" (rec_index= 5, atom_type= 5).
Atom no. 1129, " CB " at (14.613, 180.980, 131.535),  was assigned atom type "C" (rec_index= 1, atom_type= 1).
Atom no. 1130, " HB1" at (13.848, 181.126, 130.737),  was assigned atom type "H" (rec_index= 2, atom_type= 2).
Atom no. 1131, " HB2" at (13.927, 180.837, 132.402),  was assigned atom type "H" (rec_index= 2, atom_type= 2).
Atom no. 1132, " OG " at (15.427, 182.129, 131.696),  was assigned atom type "OA" (rec_index= 5, atom_type= 5).
Atom no. 1133, " HG " at (14.896, 182.901, 131.855),  was assigned atom type "HD" (rec_index= 3, atom_type= 3).
Atom no. 1134, " N  " at (17.382, 180.319, 129.865),  was assigned atom type "N" (rec_index= 4, atom_type= 4).
Atom no. 1135, " HN " at (17.883, 180.558, 130.721),  was assigned atom type "HD" (rec_index= 3, atom_type= 3).
Atom no. 1136, " CA " at (18.025, 180.466, 128.563),  was assigned atom type "C" (rec_index= 1, atom_type= 1).
Atom no. 1137, " HA " at (17.315, 181.002, 127.891),  was assigned atom type "H" (rec_index= 2, atom_type= 2).
Atom no. 1138, " C  " at (18.310, 179.104, 127.946),  was assigned atom type "C" (rec_index= 1, atom_type= 1).
Atom no. 1139, " O  " at (18.393, 178.977, 126.719),  was assigned atom type "OA" (rec_index= 5, atom_type= 5).
Atom no. 1140, " CB " at (19.306, 181.315, 128.668),  was assigned atom type "C" (rec_index= 1, atom_type= 1).
Atom no. 1141, " HB " at (19.108, 182.173, 129.352),  was assigned atom type "H" (rec_index= 2, atom_type= 2).
Atom no. 1142, " CG1" at (19.677, 181.866, 127.289),  was assigned atom type "C" (rec_index= 1, atom_type= 1).
Atom no. 1143, "1HG1" at (18.832, 182.457, 126.865),  was assigned atom type "H" (rec_index= 2, atom_type= 2).
Atom no. 1144, "2HG1" at (19.727, 181.042, 126.540),  was assigned atom type "H" (rec_index= 2, atom_type= 2).
Atom no. 1145, " CG2" at (20.456, 180.496, 129.238),  was assigned atom type "C" (rec_index= 1, atom_type= 1).
Atom no. 1146, "1HG2" at (21.383, 181.111, 129.314),  was assigned atom type "H" (rec_index= 2, atom_type= 2).
Atom no. 1147, "2HG2" at (20.627, 179.563, 128.652),  was assigned atom type "H" (rec_index= 2, atom_type= 2).
Atom no. 1148, "3HG2" at (20.187, 180.034, 130.216),  was assigned atom type "H" (rec_index= 2, atom_type= 2).
Atom no. 1149, " CD1" at (20.949, 182.675, 127.269),  was assigned atom type "C" (rec_index= 1, atom_type= 1).
Atom no. 1150, "1HD1" at (21.219, 183.076, 126.264),  was assigned atom type "H" (rec_index= 2, atom_type= 2).
Atom no. 1151, "2HD1" at (21.794, 182.084, 127.693),  was assigned atom type "H" (rec_index= 2, atom_type= 2).
Atom no. 1152, "3HD1" at (20.899, 183.499, 128.018),  was assigned atom type "H" (rec_index= 2, atom_type= 2).
Atom no. 1153, " N  " at (18.465, 178.065, 128.768),  was assigned atom type "N" (rec_index= 4, atom_type= 4).
Atom no. 1154, " HN " at (18.460, 178.210, 129.778),  was assigned atom type "HD" (rec_index= 3, atom_type= 3).
Atom no. 1155, " CA " at (18.641, 176.726, 128.228),  was assigned atom type "C" (rec_index= 1, atom_type= 1).
Atom no. 1156, " HA " at (19.315, 176.797, 127.343),  was assigned atom type "H" (rec_index= 2, atom_type= 2).
Atom no. 1157, " C  " at (17.328, 176.112, 127.770),  was assigned atom type "C" (rec_index= 1, atom_type= 1).
Atom no. 1158, " O  " at (17.342, 175.208, 126.930),  was assigned atom type "OA" (rec_index= 5, atom_type= 5).
Atom no. 1159, " CB " at (19.310, 175.820, 129.260),  was assigned atom type "C" (rec_index= 1, atom_type= 1).
Atom no. 1160, " HB1" at (18.715, 175.782, 130.202),  was assigned atom type "H" (rec_index= 2, atom_type= 2).
Atom no. 1161, " HB2" at (19.238, 174.749, 128.957),  was assigned atom type "H" (rec_index= 2, atom_type= 2).
Atom no. 1162, " CG " at (20.723, 176.202, 129.537),  was assigned atom type "A" (rec_index= 0, atom_type= 0).
Atom no. 1163, " CD1" at (21.195, 176.849, 130.639),  was assigned atom type "A" (rec_index= 0, atom_type= 0).
Atom no. 1164, " HD1" at (20.577, 177.176, 131.492),  was assigned atom type "H" (rec_index= 2, atom_type= 2).
Atom no. 1165, " CD2" at (21.854, 175.976, 128.689),  was assigned atom type "A" (rec_index= 0, atom_type= 0).
Atom no. 1166, " CE2" at (22.981, 176.507, 129.346),  was assigned atom type "A" (rec_index= 0, atom_type= 0).
Atom no. 1167, " CE3" at (22.024, 175.373, 127.439),  was assigned atom type "A" (rec_index= 0, atom_type= 0).
Atom no. 1168, " HE3" at (21.162, 174.947, 126.898),  was assigned atom type "H" (rec_index= 2, atom_type= 2).
Atom no. 1169, " NE1" at (22.551, 177.035, 130.535),  was assigned atom type "N" (rec_index= 4, atom_type= 4).
Atom no. 1170, " HE1" at (23.142, 177.492, 131.230),  was assigned atom type "HD" (rec_index= 3, atom_type= 3).
Atom no. 1171, " CZ2" at (24.259, 176.454, 128.796),  was assigned atom type "A" (rec_index= 0, atom_type= 0).
Atom no. 1172, " HZ2" at (25.129, 176.877, 129.327),  was assigned atom type "H" (rec_index= 2, atom_type= 2).
Atom no. 1173, " CZ3" at (23.294, 175.321, 126.895),  was assigned atom type "A" (rec_index= 0, atom_type= 0).
Atom no. 1174, " HZ3" at (23.442, 174.848, 125.910),  was assigned atom type "H" (rec_index= 2, atom_type= 2).
Atom no. 1175, " CH2" at (24.395, 175.858, 127.573),  was assigned atom type "A" (rec_index= 0, atom_type= 0).
Atom no. 1176, " HH2" at (25.394, 175.799, 127.110),  was assigned atom type "H" (rec_index= 2, atom_type= 2).
Atom no. 1177, " N  " at (16.198, 176.584, 128.300),  was assigned atom type "N" (rec_index= 4, atom_type= 4).
Atom no. 1178, " HN " at (16.239, 177.267, 129.057),  was assigned atom type "HD" (rec_index= 3, atom_type= 3).
Atom no. 1179, " CA " at (14.905, 176.130, 127.804),  was assigned atom type "C" (rec_index= 1, atom_type= 1).
Atom no. 1180, " HA " at (14.866, 175.019, 127.887),  was assigned atom type "H" (rec_index= 2, atom_type= 2).
Atom no. 1181, " C  " at (14.718, 176.510, 126.340),  was assigned atom type "C" (rec_index= 1, atom_type= 1).
Atom no. 1182, " O  " at (14.114, 175.758, 125.566),  was assigned atom type "OA" (rec_index= 5, atom_type= 5).
Atom no. 1183, " CB " at (13.785, 176.718, 128.663),  was assigned atom type "C" (rec_index= 1, atom_type= 1).
Atom no. 1184, " HB1" at (13.921, 176.424, 129.730),  was assigned atom type "H" (rec_index= 2, atom_type= 2).
Atom no. 1185, " HB2" at (13.904, 177.823, 128.751),  was assigned atom type "H" (rec_index= 2, atom_type= 2).
Atom no. 1186, " CG " at (12.382, 176.375, 128.197),  was assigned atom type "C" (rec_index= 1, atom_type= 1).
Atom no. 1187, " HG1" at (12.262, 176.538, 127.101),  was assigned atom type "H" (rec_index= 2, atom_type= 2).
Atom no. 1188, " HG2" at (12.197, 175.276, 128.227),  was assigned atom type "H" (rec_index= 2, atom_type= 2).
Atom no. 1189, " CD " at (11.338, 177.140, 128.994),  was assigned atom type "C" (rec_index= 1, atom_type= 1).
Atom no. 1190, " HD1" at (11.454, 178.241, 128.860),  was assigned atom type "H" (rec_index= 2, atom_type= 2).
Atom no. 1191, " HD2" at (10.322, 177.015, 128.553),  was assigned atom type "H" (rec_index= 2, atom_type= 2).
Atom no. 1192, " NE " at (11.349, 176.776, 130.408),  was assigned atom type "N" (rec_index= 4, atom_type= 4).
Atom no. 1193, " HE " at (11.991, 176.042, 130.707),  was assigned atom type "HD" (rec_index= 3, atom_type= 3).
Atom no. 1194, " CZ " at (10.575, 177.341, 131.330),  was assigned atom type "C" (rec_index= 1, atom_type= 1).
Atom no. 1195, " NH1" at (9.728, 178.301, 130.988),  was assigned atom type "N" (rec_index= 4, atom_type= 4).
Atom no. 1196, "1HH1" at (9.671, 178.604, 130.016),  was assigned atom type "HD" (rec_index= 3, atom_type= 3).
Atom no. 1197, "2HH1" at (9.134, 178.734, 131.695),  was assigned atom type "HD" (rec_index= 3, atom_type= 3).
Atom no. 1198, " NH2" at (10.649, 176.947, 132.594),  was assigned atom type "N" (rec_index= 4, atom_type= 4).
Atom no. 1199, "1HH2" at (11.301, 176.208, 132.857),  was assigned atom type "HD" (rec_index= 3, atom_type= 3).
Atom no. 1200, "2HH2" at (10.055, 177.380, 133.301),  was assigned atom type "HD" (rec_index= 3, atom_type= 3).
Atom no. 1201, " N  " at (15.239, 177.669, 125.941),  was assigned atom type "N" (rec_index= 4, atom_type= 4).
Atom no. 1202, " HN " at (15.748, 178.235, 126.620),  was assigned atom type "HD" (rec_index= 3, atom_type= 3).
Atom no. 1203, " CA " at (15.114, 178.164, 124.578),  was assigned atom type "C" (rec_index= 1, atom_type= 1).
Atom no. 1204, " HA " at (14.211, 177.692, 124.124),  was assigned atom type "H" (rec_index= 2, atom_type= 2).
Atom no. 1205, " C  " at (16.312, 177.822, 123.700),  was assigned atom type "C" (rec_index= 1, atom_type= 1).
Atom no. 1206, " O  " at (16.356, 178.256, 122.545),  was assigned atom type "OA" (rec_index= 5, atom_type= 5).
Atom no. 1207, " CB " at (14.897, 179.682, 124.587),  was assigned atom type "C" (rec_index= 1, atom_type= 1).
Atom no. 1208, " HB1" at (14.677, 180.050, 123.558),  was assigned atom type "H" (rec_index= 2, atom_type= 2).
Atom no. 1209, " HB2" at (13.934, 179.935, 125.089),  was assigned atom type "H" (rec_index= 2, atom_type= 2).
Atom no. 1210, " CG " at (16.040, 180.473, 125.201),  was assigned atom type "C" (rec_index= 1, atom_type= 1).
Atom no. 1211, " HG1" at (17.002, 180.277, 124.672),  was assigned atom type "H" (rec_index= 2, atom_type= 2).
Atom no. 1212, " HG2" at (16.314, 180.080, 126.208),  was assigned atom type "H" (rec_index= 2, atom_type= 2).
Atom no. 1213, " CD " at (15.725, 181.960, 125.251),  was assigned atom type "C" (rec_index= 1, atom_type= 1).
Atom no. 1214, " HD1" at (15.593, 182.385, 124.229),  was assigned atom type "H" (rec_index= 2, atom_type= 2).
Atom no. 1215, " HD2" at (16.612, 182.555, 125.571),  was assigned atom type "H" (rec_index= 2, atom_type= 2).
Atom no. 1216, " CE " at (14.518, 182.241, 126.132),  was assigned atom type "C" (rec_index= 1, atom_type= 1).
Atom no. 1217, " HE1" at (14.642, 181.791, 127.145),  was assigned atom type "H" (rec_index= 2, atom_type= 2).
Atom no. 1218, " HE2" at (13.626, 181.665, 125.792),  was assigned atom type "H" (rec_index= 2, atom_type= 2).
Atom no. 1219, " NZ " at (14.221, 183.698, 126.220),  was assigned atom type "N" (rec_index= 4, atom_type= 4).
Atom no. 1220, " HZ1" at (13.411, 183.887, 126.811),  was assigned atom type "HD" (rec_index= 3, atom_type= 3).
Atom no. 1221, " HZ2" at (14.108, 184.110, 125.294),  was assigned atom type "HD" (rec_index= 3, atom_type= 3).
Atom no. 1222, " HZ3" at (15.037, 184.225, 126.531),  was assigned atom type "HD" (rec_index= 3, atom_type= 3).
Atom no. 1223, " N  " at (17.288, 177.074, 124.216),  was assigned atom type "N" (rec_index= 4, atom_type= 4).
Atom no. 1224, " HN " at (17.224, 176.772, 125.188),  was assigned atom type "HD" (rec_index= 3, atom_type= 3).
Atom no. 1225, " CA " at (18.446, 176.677, 123.421),  was assigned atom type "C" (rec_index= 1, atom_type= 1).
Atom no. 1226, " HA " at (18.291, 177.035, 122.376),  was assigned atom type "H" (rec_index= 2, atom_type= 2).
Atom no. 1227, " C  " at (18.553, 175.158, 123.394),  was assigned atom type "C" (rec_index= 1, atom_type= 1).
Atom no. 1228, " O  " at (18.271, 174.522, 122.372),  was assigned atom type "OA" (rec_index= 5, atom_type= 5).
Atom no. 1229, " CB " at (19.741, 177.312, 123.961),  was assigned atom type "C" (rec_index= 1, atom_type= 1).
Atom no. 1230, " HB " at (19.856, 177.029, 125.033),  was assigned atom type "H" (rec_index= 2, atom_type= 2).
Atom no. 1231, " CG1" at (19.669, 178.836, 123.863),  was assigned atom type "C" (rec_index= 1, atom_type= 1).
Atom no. 1232, "1HG1" at (18.876, 179.237, 124.537),  was assigned atom type "H" (rec_index= 2, atom_type= 2).
Atom no. 1233, "2HG1" at (20.566, 179.303, 124.332),  was assigned atom type "H" (rec_index= 2, atom_type= 2).
Atom no. 1234, " CG2" at (20.949, 176.799, 123.191),  was assigned atom type "C" (rec_index= 1, atom_type= 1).
Atom no. 1235, "1HG2" at (21.887, 177.259, 123.582),  was assigned atom type "H" (rec_index= 2, atom_type= 2).
Atom no. 1236, "2HG2" at (20.837, 176.956, 122.093),  was assigned atom type "H" (rec_index= 2, atom_type= 2).
Atom no. 1237, "3HG2" at (21.001, 175.685, 123.196),  was assigned atom type "H" (rec_index= 2, atom_type= 2).
Atom no. 1238, " CD1" at (19.478, 179.344, 122.456),  was assigned atom type "C" (rec_index= 1, atom_type= 1).
Atom no. 1239, "1HD1" at (19.425, 180.455, 122.385),  was assigned atom type "H" (rec_index= 2, atom_type= 2).
Atom no. 1240, "2HD1" at (18.581, 178.877, 121.987),  was assigned atom type "H" (rec_index= 2, atom_type= 2).
Atom no. 1241, "3HD1" at (20.271, 178.943, 121.782),  was assigned atom type "H" (rec_index= 2, atom_type= 2).
Atom no. 1242, " N  " at (18.965, 174.569, 124.515),  was assigned atom type "N" (rec_index= 4, atom_type= 4).
Atom no. 1243, " HN " at (19.172, 175.155, 125.324),  was assigned atom type "HD" (rec_index= 3, atom_type= 3).
Atom no. 1244, " CA " at (19.135, 173.122, 124.642),  was assigned atom type "C" (rec_index= 1, atom_type= 1).
Atom no. 1245, " HA " at (18.622, 172.625, 123.786),  was assigned atom type "H" (rec_index= 2, atom_type= 2).
Atom no. 1246, " C  " at (18.460, 172.686, 125.934),  was assigned atom type "C" (rec_index= 1, atom_type= 1).
Atom no. 1247, " O  " at (19.084, 172.685, 127.004),  was assigned atom type "OA" (rec_index= 5, atom_type= 5).
Atom no. 1248, " CB " at (20.610, 172.731, 124.622),  was assigned atom type "C" (rec_index= 1, atom_type= 1).
Atom no. 1249, " HB1" at (20.728, 171.642, 124.829),  was assigned atom type "H" (rec_index= 2, atom_type= 2).
Atom no. 1250, " HB2" at (21.137, 173.150, 125.510),  was assigned atom type "H" (rec_index= 2, atom_type= 2).
Atom no. 1251, " SG " at (21.473, 173.184, 123.102),  was assigned atom type "SA" (rec_index= 6, atom_type= 6).
Atom no. 1252, " N  " at (17.175, 172.325, 125.874),  was assigned atom type "N" (rec_index= 4, atom_type= 4).
Atom no. 1253, " CA " at (16.436, 172.030, 127.113),  was assigned atom type "C" (rec_index= 1, atom_type= 1).
Atom no. 1254, " HA " at (16.372, 172.956, 127.731),  was assigned atom type "H" (rec_index= 2, atom_type= 2).
Atom no. 1255, " C  " at (17.037, 170.913, 127.948),  was assigned atom type "C" (rec_index= 1, atom_type= 1).
Atom no. 1256, " O  " at (16.851, 170.911, 129.169),  was assigned atom type "OA" (rec_index= 5, atom_type= 5).
Atom no. 1257, " CB " at (15.033, 171.664, 126.604),  was assigned atom type "C" (rec_index= 1, atom_type= 1).
Atom no. 1258, " HB1" at (14.529, 170.870, 127.203),  was assigned atom type "H" (rec_index= 2, atom_type= 2).
Atom no. 1259, " HB2" at (14.270, 172.458, 126.776),  was assigned atom type "H" (rec_index= 2, atom_type= 2).
Atom no. 1260, " CG " at (15.221, 171.307, 125.161),  was assigned atom type "C" (rec_index= 1, atom_type= 1).
Atom no. 1261, " HG1" at (15.402, 170.221, 124.986),  was assigned atom type "H" (rec_index= 2, atom_type= 2).
Atom no. 1262, " HG2" at (14.289, 171.382, 124.554),  was assigned atom type "H" (rec_index= 2, atom_type= 2).
Atom no. 1263, " CD " at (16.328, 172.189, 124.679),  was assigned atom type "C" (rec_index= 1, atom_type= 1).
Atom no. 1264, " HD1" at (15.995, 173.153, 124.229),  was assigned atom type "H" (rec_index= 2, atom_type= 2).
Atom no. 1265, " HD2" at (16.858, 171.820, 123.770),  was assigned atom type "H" (rec_index= 2, atom_type= 2).
Atom no. 1266, " N  " at (17.756, 169.967, 127.337),  was assigned atom type "N" (rec_index= 4, atom_type= 4).
Atom no. 1267, " HN " at (17.869, 169.988, 126.324),  was assigned atom type "HD" (rec_index= 3, atom_type= 3).
Atom no. 1268, " CA " at (18.380, 168.903, 128.119),  was assigned atom type "C" (rec_index= 1, atom_type= 1).
Atom no. 1269, " HA " at (17.592, 168.431, 128.750),  was assigned atom type "H" (rec_index= 2, atom_type= 2).
Atom no. 1270, " C  " at (19.451, 169.465, 129.044),  was assigned atom type "C" (rec_index= 1, atom_type= 1).
Atom no. 1271, " O  " at (19.715, 168.905, 130.115),  was assigned atom type "OA" (rec_index= 5, atom_type= 5).
Atom no. 1272, " CB " at (18.959, 167.820, 127.191),  was assigned atom type "C" (rec_index= 1, atom_type= 1).
Atom no. 1273, " HB " at (19.630, 167.167, 127.796),  was assigned atom type "H" (rec_index= 2, atom_type= 2).
Atom no. 1274, " CG1" at (19.793, 168.460, 126.078),  was assigned atom type "C" (rec_index= 1, atom_type= 1).
Atom no. 1275, "1HG1" at (19.183, 169.197, 125.505),  was assigned atom type "H" (rec_index= 2, atom_type= 2).
Atom no. 1276, "2HG1" at (20.560, 169.146, 126.507),  was assigned atom type "H" (rec_index= 2, atom_type= 2).
Atom no. 1277, " CG2" at (17.847, 166.957, 126.622),  was assigned atom type "C" (rec_index= 1, atom_type= 1).
Atom no. 1278, "1HG2" at (17.240, 166.491, 127.433),  was assigned atom type "H" (rec_index= 2, atom_type= 2).
Atom no. 1279, "2HG2" at (18.245, 166.190, 125.917),  was assigned atom type "H" (rec_index= 2, atom_type= 2).
Atom no. 1280, "3HG2" at (17.208, 167.530, 125.910),  was assigned atom type "H" (rec_index= 2, atom_type= 2).
Atom no. 1281, " CD1" at (20.436, 167.460, 125.144),  was assigned atom type "C" (rec_index= 1, atom_type= 1).
Atom no. 1282, "1HD1" at (21.043, 167.926, 124.333),  was assigned atom type "H" (rec_index= 2, atom_type= 2).
Atom no. 1283, "2HD1" at (19.669, 166.774, 124.715),  was assigned atom type "H" (rec_index= 2, atom_type= 2).
Atom no. 1284, "3HD1" at (21.046, 166.723, 125.717),  was assigned atom type "H" (rec_index= 2, atom_type= 2).
Atom no. 1285, " N  " at (20.073, 170.576, 128.661),  was assigned atom type "N" (rec_index= 4, atom_type= 4).
Atom no. 1286, " HN " at (19.799, 171.007, 127.778),  was assigned atom type "HD" (rec_index= 3, atom_type= 3).
Atom no. 1287, " CA " at (21.126, 171.206, 129.442),  was assigned atom type "C" (rec_index= 1, atom_type= 1).
Atom no. 1288, " HA " at (21.649, 170.407, 130.018),  was assigned atom type "H" (rec_index= 2, atom_type= 2).
Atom no. 1289, " C  " at (20.585, 172.222, 130.438),  was assigned atom type "C" (rec_index= 1, atom_type= 1).
Atom no. 1290, " O  " at (21.370, 172.950, 131.052),  was assigned atom type "OA" (rec_index= 5, atom_type= 5).
Atom no. 1291, " CB " at (22.149, 171.858, 128.509),  was assigned atom type "C" (rec_index= 1, atom_type= 1).
Atom no. 1292, " HB1" at (22.888, 172.457, 129.090),  was assigned atom type "H" (rec_index= 2, atom_type= 2).
Atom no. 1293, " HB2" at (21.677, 172.674, 127.913),  was assigned atom type "H" (rec_index= 2, atom_type= 2).
Atom no. 1294, " CG " at (22.847, 170.878, 127.610),  was assigned atom type "A" (rec_index= 0, atom_type= 0).
Atom no. 1295, " CD1" at (23.075, 169.577, 128.030),  was assigned atom type "A" (rec_index= 0, atom_type= 0).
Atom no. 1296, " HD1" at (22.744, 169.263, 129.034),  was assigned atom type "H" (rec_index= 2, atom_type= 2).
Atom no. 1297, " CD2" at (23.263, 171.248, 126.343),  was assigned atom type "A" (rec_index= 0, atom_type= 0).
Atom no. 1298, " HD2" at (23.084, 172.278, 125.990),  was assigned atom type "H" (rec_index= 2, atom_type= 2).
Atom no. 1299, " CE1" at (23.712, 168.668, 127.207),  was assigned atom type "A" (rec_index= 0, atom_type= 0).
Atom no. 1300, " HE1" at (23.890, 167.637, 127.557),  was assigned atom type "H" (rec_index= 2, atom_type= 2).
Atom no. 1301, " CE2" at (23.900, 170.343, 125.514),  was assigned atom type "A" (rec_index= 0, atom_type= 0).
Atom no. 1302, " HE2" at (24.228, 170.652, 124.507),  was assigned atom type "H" (rec_index= 2, atom_type= 2).
Atom no. 1303, " CZ " at (24.125, 169.051, 125.948),  was assigned atom type "A" (rec_index= 0, atom_type= 0).
Atom no. 1304, " HZ " at (24.634, 168.327, 125.289),  was assigned atom type "H" (rec_index= 2, atom_type= 2).
Atom no. 1305, " N  " at (19.259, 172.299, 130.586),  was assigned atom type "N" (rec_index= 4, atom_type= 4).
Atom no. 1306, " HN " at (18.658, 171.715, 130.005),  was assigned atom type "HD" (rec_index= 3, atom_type= 3).
Atom no. 1307, " CA " at (18.651, 173.200, 131.560),  was assigned atom type "C" (rec_index= 1, atom_type= 1).
Atom no. 1308, " HA " at (18.882, 174.248, 131.258),  was assigned atom type "H" (rec_index= 2, atom_type= 2).
Atom no. 1309, " C  " at (19.195, 172.977, 132.966),  was assigned atom type "C" (rec_index= 1, atom_type= 1).
Atom no. 1310, " O  " at (19.195, 173.903, 133.786),  was assigned atom type "OA" (rec_index= 5, atom_type= 5).
Atom no. 1311, " CB " at (17.133, 173.017, 131.533),  was assigned atom type "C" (rec_index= 1, atom_type= 1).
Atom no. 1312, " HB1" at (16.861, 172.019, 131.949),  was assigned atom type "H" (rec_index= 2, atom_type= 2).
Atom no. 1313, " HB2" at (16.782, 172.895, 130.482),  was assigned atom type "H" (rec_index= 2, atom_type= 2).
Atom no. 1314, " CG " at (16.335, 174.101, 132.223),  was assigned atom type "C" (rec_index= 1, atom_type= 1).
Atom no. 1315, " HG1" at (16.589, 174.185, 133.306),  was assigned atom type "H" (rec_index= 2, atom_type= 2).
Atom no. 1316, " HG2" at (16.650, 175.122, 131.904),  was assigned atom type "H" (rec_index= 2, atom_type= 2).
Atom no. 1317, " CD " at (14.853, 173.865, 132.000),  was assigned atom type "C" (rec_index= 1, atom_type= 1).
Atom no. 1318, " HD1" at (14.602, 173.856, 130.914),  was assigned atom type "H" (rec_index= 2, atom_type= 2).
Atom no. 1319, " HD2" at (14.566, 172.818, 132.254),  was assigned atom type "H" (rec_index= 2, atom_type= 2).
Atom no. 1320, " CE " at (14.007, 174.865, 132.752),  was assigned atom type "C" (rec_index= 1, atom_type= 1).
Atom no. 1321, " HE1" at (14.284, 174.904, 133.831),  was assigned atom type "H" (rec_index= 2, atom_type= 2).
Atom no. 1322, " HE2" at (14.265, 175.912, 132.470),  was assigned atom type "H" (rec_index= 2, atom_type= 2).
Atom no. 1323, " NZ " at (12.554, 174.595, 132.572),  was assigned atom type "N" (rec_index= 4, atom_type= 4).
Atom no. 1324, " HZ1" at (11.983, 175.270, 133.080),  was assigned atom type "HD" (rec_index= 3, atom_type= 3).
Atom no. 1325, " HZ2" at (12.318, 173.637, 132.830),  was assigned atom type "HD" (rec_index= 3, atom_type= 3).
Atom no. 1326, " HZ3" at (12.301, 174.559, 131.585),  was assigned atom type "HD" (rec_index= 3, atom_type= 3).
Atom no. 1327, " N  " at (19.669, 171.765, 133.261),  was assigned atom type "N" (rec_index= 4, atom_type= 4).
Atom no. 1328, " HN " at (19.568, 171.013, 132.579),  was assigned atom type "HD" (rec_index= 3, atom_type= 3).
Atom no. 1329, " CA " at (20.325, 171.487, 134.528),  was assigned atom type "C" (rec_index= 1, atom_type= 1).
Atom no. 1330, " HA1" at (20.521, 170.394, 134.631),  was assigned atom type "H" (rec_index= 2, atom_type= 2).
Atom no. 1331, " HA2" at (19.613, 171.635, 135.374),  was assigned atom type "H" (rec_index= 2, atom_type= 2).
Atom no. 1332, " C  " at (21.597, 172.275, 134.766),  was assigned atom type "C" (rec_index= 1, atom_type= 1).
Atom no. 1333, " O  " at (22.072, 172.315, 135.906),  was assigned atom type "OA" (rec_index= 5, atom_type= 5).
Atom no. 1334, " N  " at (22.158, 172.893, 133.722),  was assigned atom type "N" (rec_index= 4, atom_type= 4).
Atom no. 1335, " HN " at (21.767, 172.761, 132.789),  was assigned atom type "HD" (rec_index= 3, atom_type= 3).
Atom no. 1336, " CA " at (23.324, 173.755, 133.900),  was assigned atom type "C" (rec_index= 1, atom_type= 1).
Atom no. 1337, " HA " at (24.126, 173.156, 134.392),  was assigned atom type "H" (rec_index= 2, atom_type= 2).
Atom no. 1338, " C  " at (22.983, 174.928, 134.810),  was assigned atom type "C" (rec_index= 1, atom_type= 1).
Atom no. 1339, " O  " at (23.761, 175.290, 135.701),  was assigned atom type "OA" (rec_index= 5, atom_type= 5).
Atom no. 1340, " CB " at (23.852, 174.230, 132.532),  was assigned atom type "C" (rec_index= 1, atom_type= 1).
Atom no. 1341, " HB " at (22.974, 174.384, 131.863),  was assigned atom type "H" (rec_index= 2, atom_type= 2).
Atom no. 1342, " CG1" at (24.739, 173.155, 131.900),  was assigned atom type "C" (rec_index= 1, atom_type= 1).
Atom no. 1343, "1HG1" at (25.545, 172.846, 132.606),  was assigned atom type "H" (rec_index= 2, atom_type= 2).
Atom no. 1344, "2HG1" at (24.186, 172.191, 131.813),  was assigned atom type "H" (rec_index= 2, atom_type= 2).
Atom no. 1345, " CG2" at (24.583, 175.564, 132.655),  was assigned atom type "C" (rec_index= 1, atom_type= 1).
Atom no. 1346, "1HG2" at (24.965, 175.908, 131.665),  was assigned atom type "H" (rec_index= 2, atom_type= 2).
Atom no. 1347, "2HG2" at (25.398, 175.516, 133.415),  was assigned atom type "H" (rec_index= 2, atom_type= 2).
Atom no. 1348, "3HG2" at (23.943, 176.339, 133.139),  was assigned atom type "H" (rec_index= 2, atom_type= 2).
Atom no. 1349, " CD1" at (25.326, 173.554, 130.564),  was assigned atom type "C" (rec_index= 1, atom_type= 1).
Atom no. 1350, "1HD1" at (25.972, 172.771, 130.104),  was assigned atom type "H" (rec_index= 2, atom_type= 2).
Atom no. 1351, "2HD1" at (25.879, 174.518, 130.651),  was assigned atom type "H" (rec_index= 2, atom_type= 2).
Atom no. 1352, "3HD1" at (24.520, 173.863, 129.858),  was assigned atom type "H" (rec_index= 2, atom_type= 2).
Atom no. 1353, " N  " at (21.812, 175.536, 134.603),  was assigned atom type "N" (rec_index= 4, atom_type= 4).
Atom no. 1354, " HN " at (21.219, 175.246, 133.826),  was assigned atom type "HD" (rec_index= 3, atom_type= 3).
Atom no. 1355, " CA " at (21.382, 176.608, 135.482),  was assigned atom type "C" (rec_index= 1, atom_type= 1).
Atom no. 1356, " HA1" at (20.450, 177.086, 135.101),  was assigned atom type "H" (rec_index= 2, atom_type= 2).
Atom no. 1357, " HA2" at (22.074, 177.480, 135.415),  was assigned atom type "H" (rec_index= 2, atom_type= 2).
Atom no. 1358, " C  " at (21.212, 176.161, 136.919),  was assigned atom type "C" (rec_index= 1, atom_type= 1).
Atom no. 1359, " O  " at (21.463, 176.932, 137.848),  was assigned atom type "OA" (rec_index= 5, atom_type= 5).
Atom no. 1360, " N  " at (20.790, 174.910, 137.125),  was assigned atom type "N" (rec_index= 4, atom_type= 4).
Atom no. 1361, " HN " at (20.550, 174.318, 136.330),  was assigned atom type "HD" (rec_index= 3, atom_type= 3).
Atom no. 1362, " CA " at (20.671, 174.385, 138.482),  was assigned atom type "C" (rec_index= 1, atom_type= 1).
Atom no. 1363, " HA " at (20.152, 175.148, 139.108),  was assigned atom type "H" (rec_index= 2, atom_type= 2).
Atom no. 1364, " C  " at (22.039, 174.115, 139.094),  was assigned atom type "C" (rec_index= 1, atom_type= 1).
Atom no. 1365, " O  " at (22.251, 174.364, 140.286),  was assigned atom type "OA" (rec_index= 5, atom_type= 5).
Atom no. 1366, " CB " at (19.828, 173.110, 138.481),  was assigned atom type "C" (rec_index= 1, atom_type= 1).
Atom no. 1367, " HB1" at (20.187, 172.406, 137.694),  was assigned atom type "H" (rec_index= 2, atom_type= 2).
Atom no. 1368, " HB2" at (20.040, 172.502, 139.391),  was assigned atom type "H" (rec_index= 2, atom_type= 2).
Atom no. 1369, " CG " at (18.342, 173.347, 138.339),  was assigned atom type "A" (rec_index= 0, atom_type= 0).
Atom no. 1370, " CD1" at (17.796, 174.608, 138.541),  was assigned atom type "A" (rec_index= 0, atom_type= 0).
Atom no. 1371, " HD1" at (18.458, 175.450, 138.806),  was assigned atom type "H" (rec_index= 2, atom_type= 2).
Atom no. 1372, " CD2" at (17.485, 172.306, 138.011),  was assigned atom type "A" (rec_index= 0, atom_type= 0).
Atom no. 1373, " HD2" at (17.897, 171.296, 137.850),  was assigned atom type "H" (rec_index= 2, atom_type= 2).
Atom no. 1374, " CE1" at (16.436, 174.825, 138.415),  was assigned atom type "A" (rec_index= 0, atom_type= 0).
Atom no. 1375, " HE1" at (16.018, 175.833, 138.577),  was assigned atom type "H" (rec_index= 2, atom_type= 2).
Atom no. 1376, " CE2" at (16.126, 172.513, 137.883),  was assigned atom type "A" (rec_index= 0, atom_type= 0).
Atom no. 1377, " HE2" at (15.460, 171.674, 137.620),  was assigned atom type "H" (rec_index= 2, atom_type= 2).
Atom no. 1378, " CZ " at (15.606, 173.774, 138.086),  was assigned atom type "A" (rec_index= 0, atom_type= 0).
Atom no. 1379, " OH " at (14.252, 173.981, 137.959),  was assigned atom type "OA" (rec_index= 5, atom_type= 5).
Atom no. 1380, " HH " at (13.894, 174.850, 138.099),  was assigned atom type "HD" (rec_index= 3, atom_type= 3).
Atom no. 1381, " N  " at (22.977, 173.597, 138.295),  was assigned atom type "N" (rec_index= 4, atom_type= 4).
Atom no. 1382, " HN " at (22.754, 173.391, 137.321),  was assigned atom type "HD" (rec_index= 3, atom_type= 3).
Atom no. 1383, " CA " at (24.317, 173.324, 138.804),  was assigned atom type "C" (rec_index= 1, atom_type= 1).
Atom no. 1384, " HA " at (24.226, 172.645, 139.684),  was assigned atom type "H" (rec_index= 2, atom_type= 2).
Atom no. 1385, " C  " at (25.004, 174.604, 139.257),  was assigned atom type "C" (rec_index= 1, atom_type= 1).
Atom no. 1386, " O  " at (25.706, 174.616, 140.275),  was assigned atom type "OA" (rec_index= 5, atom_type= 5).
Atom no. 1387, " CB " at (25.151, 172.617, 137.736),  was assigned atom type "C" (rec_index= 1, atom_type= 1).
Atom no. 1388, " HB1" at (26.175, 172.408, 138.125),  was assigned atom type "H" (rec_index= 2, atom_type= 2).
Atom no. 1389, " HB2" at (25.177, 173.190, 136.780),  was assigned atom type "H" (rec_index= 2, atom_type= 2).
Atom no. 1390, " HB3" at (24.651, 171.694, 137.360),  was assigned atom type "H" (rec_index= 2, atom_type= 2).
Atom no. 1391, " N  " at (24.810, 175.694, 138.511),  was assigned atom type "N" (rec_index= 4, atom_type= 4).
Atom no. 1392, " HN " at (24.254, 175.629, 137.658),  was assigned atom type "HD" (rec_index= 3, atom_type= 3).
Atom no. 1393, " CA " at (25.384, 176.978, 138.902),  was assigned atom type "C" (rec_index= 1, atom_type= 1).
Atom no. 1394, " HA " at (26.481, 176.839, 139.044),  was assigned atom type "H" (rec_index= 2, atom_type= 2).
Atom no. 1395, " C  " at (24.790, 177.446, 140.225),  was assigned atom type "C" (rec_index= 1, atom_type= 1).
Atom no. 1396, " O  " at (25.490, 178.018, 141.070),  was assigned atom type "OA" (rec_index= 5, atom_type= 5).
Atom no. 1397, " CB " at (25.173, 178.014, 137.782),  was assigned atom type "C" (rec_index= 1, atom_type= 1).
Atom no. 1398, " HB " at (24.093, 178.015, 137.507),  was assigned atom type "H" (rec_index= 2, atom_type= 2).
Atom no. 1399, " CG1" at (25.983, 177.623, 136.543),  was assigned atom type "C" (rec_index= 1, atom_type= 1).
Atom no. 1400, "1HG1" at (25.753, 176.575, 136.239),  was assigned atom type "H" (rec_index= 2, atom_type= 2).
Atom no. 1401, "2HG1" at (27.062, 177.512, 136.800),  was assigned atom type "H" (rec_index= 2, atom_type= 2).
Atom no. 1402, " CG2" at (25.543, 179.407, 138.262),  was assigned atom type "C" (rec_index= 1, atom_type= 1).
Atom no. 1403, "1HG2" at (25.390, 180.157, 137.451),  was assigned atom type "H" (rec_index= 2, atom_type= 2).
Atom no. 1404, "2HG2" at (26.581, 179.442, 138.667),  was assigned atom type "H" (rec_index= 2, atom_type= 2).
Atom no. 1405, "3HG2" at (24.991, 179.684, 139.190),  was assigned atom type "H" (rec_index= 2, atom_type= 2).
Atom no. 1406, " CD1" at (25.809, 178.565, 135.374),  was assigned atom type "C" (rec_index= 1, atom_type= 1).
Atom no. 1407, "1HD1" at (26.399, 178.280, 134.472),  was assigned atom type "H" (rec_index= 2, atom_type= 2).
Atom no. 1408, "2HD1" at (26.039, 179.613, 135.678),  was assigned atom type "H" (rec_index= 2, atom_type= 2).
Atom no. 1409, "3HD1" at (24.730, 178.676, 135.117),  was assigned atom type "H" (rec_index= 2, atom_type= 2).
Atom no. 1410, " N  " at (23.493, 177.201, 140.430),  was assigned atom type "N" (rec_index= 4, atom_type= 4).
Atom no. 1411, " HN " at (22.939, 176.756, 139.698),  was assigned atom type "HD" (rec_index= 3, atom_type= 3).
Atom no. 1412, " CA " at (22.865, 177.567, 141.695),  was assigned atom type "C" (rec_index= 1, atom_type= 1).
Atom no. 1413, " HA " at (23.029, 178.657, 141.864),  was assigned atom type "H" (rec_index= 2, atom_type= 2).
Atom no. 1414, " C  " at (23.485, 176.804, 142.859),  was assigned atom type "C" (rec_index= 1, atom_type= 1).
Atom no. 1415, " O  " at (23.671, 177.361, 143.948),  was assigned atom type "OA" (rec_index= 5, atom_type= 5).
Atom no. 1416, " CB " at (21.359, 177.313, 141.627),  was assigned atom type "C" (rec_index= 1, atom_type= 1).
Atom no. 1417, " HB1" at (21.156, 176.234, 141.431),  was assigned atom type "H" (rec_index= 2, atom_type= 2).
Atom no. 1418, " HB2" at (20.902, 177.413, 142.639),  was assigned atom type "H" (rec_index= 2, atom_type= 2).
Atom no. 1419, " SG " at (20.478, 178.346, 140.434),  was assigned atom type "SA" (rec_index= 6, atom_type= 6).
Atom no. 1420, " N  " at (23.815, 175.529, 142.648),  was assigned atom type "N" (rec_index= 4, atom_type= 4).
Atom no. 1421, " HN " at (23.604, 175.092, 141.751),  was assigned atom type "HD" (rec_index= 3, atom_type= 3).
Atom no. 1422, " CA " at (24.476, 174.755, 143.694),  was assigned atom type "C" (rec_index= 1, atom_type= 1).
Atom no. 1423, " HA " at (23.962, 174.968, 144.660),  was assigned atom type "H" (rec_index= 2, atom_type= 2).
Atom no. 1424, " C  " at (25.932, 175.180, 143.828),  was assigned atom type "C" (rec_index= 1, atom_type= 1).
Atom no. 1425, " O  " at (26.490, 175.200, 144.933),  was assigned atom type "OA" (rec_index= 5, atom_type= 5).
Atom no. 1426, " CB " at (24.349, 173.248, 143.407),  was assigned atom type "C" (rec_index= 1, atom_type= 1).
Atom no. 1427, " HB " at (24.923, 173.015, 142.480),  was assigned atom type "H" (rec_index= 2, atom_type= 2).
Atom no. 1428, " CG1" at (22.885, 172.867, 143.179),  was assigned atom type "C" (rec_index= 1, atom_type= 1).
Atom no. 1429, "1HG1" at (22.254, 173.204, 144.034),  was assigned atom type "H" (rec_index= 2, atom_type= 2).
Atom no. 1430, "2HG1" at (22.441, 173.484, 142.363),  was assigned atom type "H" (rec_index= 2, atom_type= 2).
Atom no. 1431, " CG2" at (24.934, 172.435, 144.555),  was assigned atom type "C" (rec_index= 1, atom_type= 1).
Atom no. 1432, "1HG2" at (26.001, 172.713, 144.721),  was assigned atom type "H" (rec_index= 2, atom_type= 2).
Atom no. 1433, "2HG2" at (24.810, 171.339, 144.394),  was assigned atom type "H" (rec_index= 2, atom_type= 2).
Atom no. 1434, "3HG2" at (24.328, 172.534, 145.486),  was assigned atom type "H" (rec_index= 2, atom_type= 2).
Atom no. 1435, " CD1" at (22.673, 171.392, 142.908),  was assigned atom type "C" (rec_index= 1, atom_type= 1).
Atom no. 1436, "1HD1" at (21.606, 171.114, 142.742),  was assigned atom type "H" (rec_index= 2, atom_type= 2).
Atom no. 1437, "2HD1" at (23.117, 170.775, 143.724),  was assigned atom type "H" (rec_index= 2, atom_type= 2).
Atom no. 1438, "3HD1" at (23.304, 171.055, 142.053),  was assigned atom type "H" (rec_index= 2, atom_type= 2).
Atom no. 1439, " N  " at (26.569, 175.530, 142.710),  was assigned atom type "N" (rec_index= 4, atom_type= 4).
Atom no. 1440, " HN " at (26.078, 175.490, 141.817),  was assigned atom type "HD" (rec_index= 3, atom_type= 3).
Atom no. 1441, " CA " at (27.960, 175.970, 142.750),  was assigned atom type "C" (rec_index= 1, atom_type= 1).
Atom no. 1442, " HA " at (28.550, 175.203, 143.304),  was assigned atom type "H" (rec_index= 2, atom_type= 2).
Atom no. 1443, " C  " at (28.079, 177.291, 143.499),  was assigned atom type "C" (rec_index= 1, atom_type= 1).
Atom no. 1444, " O  " at (28.935, 177.450, 144.378),  was assigned atom type "OA" (rec_index= 5, atom_type= 5).
Atom no. 1445, " CB " at (28.531, 176.075, 141.325),  was assigned atom type "C" (rec_index= 1, atom_type= 1).
Atom no. 1446, " HB " at (27.756, 176.523, 140.661),  was assigned atom type "H" (rec_index= 2, atom_type= 2).
Atom no. 1447, " CG1" at (28.889, 174.688, 140.796),  was assigned atom type "C" (rec_index= 1, atom_type= 1).
Atom no. 1448, "1HG1" at (29.166, 174.732, 139.717),  was assigned atom type "H" (rec_index= 2, atom_type= 2).
Atom no. 1449, "2HG1" at (27.983, 174.043, 140.725),  was assigned atom type "H" (rec_index= 2, atom_type= 2).
Atom no. 1450, " CG2" at (29.756, 176.965, 141.311),  was assigned atom type "C" (rec_index= 1, atom_type= 1).
Atom no. 1451, "1HG2" at (29.495, 177.978, 141.697),  was assigned atom type "H" (rec_index= 2, atom_type= 2).
Atom no. 1452, "2HG2" at (30.228, 177.011, 140.302),  was assigned atom type "H" (rec_index= 2, atom_type= 2).
Atom no. 1453, "3HG2" at (30.609, 176.512, 141.869),  was assigned atom type "H" (rec_index= 2, atom_type= 2).
Atom no. 1454, " CD1" at (29.969, 174.013, 141.602),  was assigned atom type "C" (rec_index= 1, atom_type= 1).
Atom no. 1455, "1HD1" at (30.230, 173.000, 141.216),  was assigned atom type "H" (rec_index= 2, atom_type= 2).
Atom no. 1456, "2HD1" at (29.692, 173.969, 142.681),  was assigned atom type "H" (rec_index= 2, atom_type= 2).
Atom no. 1457, "3HD1" at (30.875, 174.658, 141.673),  was assigned atom type "H" (rec_index= 2, atom_type= 2).
Atom no. 1458, " N  " at (27.217, 178.257, 143.167),  was assigned atom type "N" (rec_index= 4, atom_type= 4).
Atom no. 1459, " HN " at (26.510, 178.081, 142.453),  was assigned atom type "HD" (rec_index= 3, atom_type= 3).
Atom no. 1460, " CA " at (27.280, 179.562, 143.819),  was assigned atom type "C" (rec_index= 1, atom_type= 1).
Atom no. 1461, " HA " at (28.309, 179.969, 143.684),  was assigned atom type "H" (rec_index= 2, atom_type= 2).
Atom no. 1462, " C  " at (27.003, 179.459, 145.313),  was assigned atom type "C" (rec_index= 1, atom_type= 1).
Atom no. 1463, " O  " at (27.496, 180.283, 146.092),  was assigned atom type "OA" (rec_index= 5, atom_type= 5).
Atom no. 1464, " CB " at (26.297, 180.528, 143.162),  was assigned atom type "C" (rec_index= 1, atom_type= 1).
Atom no. 1465, " HB1" at (26.500, 180.603, 142.068),  was assigned atom type "H" (rec_index= 2, atom_type= 2).
Atom no. 1466, " HB2" at (26.304, 181.528, 143.656),  was assigned atom type "H" (rec_index= 2, atom_type= 2).
Atom no. 1467, " HB3" at (25.238, 180.248, 143.370),  was assigned atom type "H" (rec_index= 2, atom_type= 2).
Atom no. 1468, " N  " at (26.216, 178.465, 145.730),  was assigned atom type "N" (rec_index= 4, atom_type= 4).
Atom no. 1469, " HN " at (25.746, 177.870, 145.048),  was assigned atom type "HD" (rec_index= 3, atom_type= 3).
Atom no. 1470, " CA " at (26.025, 178.226, 147.157),  was assigned atom type "C" (rec_index= 1, atom_type= 1).
Atom no. 1471, " HA " at (25.684, 179.177, 147.629),  was assigned atom type "H" (rec_index= 2, atom_type= 2).
Atom no. 1472, " C  " at (27.333, 177.806, 147.816),  was assigned atom type "C" (rec_index= 1, atom_type= 1).
Atom no. 1473, " O  " at (27.718, 178.345, 148.860),  was assigned atom type "OA" (rec_index= 5, atom_type= 5).
Atom no. 1474, " CB " at (24.945, 177.166, 147.374),  was assigned atom type "C" (rec_index= 1, atom_type= 1).
Atom no. 1475, " HB1" at (23.933, 177.587, 147.169),  was assigned atom type "H" (rec_index= 2, atom_type= 2).
Atom no. 1476, " HB2" at (24.990, 176.390, 146.575),  was assigned atom type "H" (rec_index= 2, atom_type= 2).
Atom no. 1477, " CG " at (24.988, 176.530, 148.734),  was assigned atom type "A" (rec_index= 0, atom_type= 0).
Atom no. 1478, " CD1" at (24.525, 177.212, 149.847),  was assigned atom type "A" (rec_index= 0, atom_type= 0).
Atom no. 1479, " HD1" at (24.120, 178.231, 149.732),  was assigned atom type "H" (rec_index= 2, atom_type= 2).
Atom no. 1480, " CD2" at (25.492, 175.250, 148.899),  was assigned atom type "A" (rec_index= 0, atom_type= 0).
Atom no. 1481, " HD2" at (25.862, 174.693, 148.022),  was assigned atom type "H" (rec_index= 2, atom_type= 2).
Atom no. 1482, " CE1" at (24.565, 176.629, 151.101),  was assigned atom type "A" (rec_index= 0, atom_type= 0).
Atom no. 1483, " HE1" at (24.193, 177.183, 151.979),  was assigned atom type "H" (rec_index= 2, atom_type= 2).
Atom no. 1484, " CE2" at (25.536, 174.663, 150.150),  was assigned atom type "A" (rec_index= 0, atom_type= 0).
Atom no. 1485, " HE2" at (25.942, 173.644, 150.268),  was assigned atom type "H" (rec_index= 2, atom_type= 2).
Atom no. 1486, " CZ " at (25.071, 175.353, 151.252),  was assigned atom type "A" (rec_index= 0, atom_type= 0).
Atom no. 1487, " HZ " at (25.104, 174.886, 152.251),  was assigned atom type "H" (rec_index= 2, atom_type= 2).
Atom no. 1488, " N  " at (28.029, 176.836, 147.217),  was assigned atom type "N" (rec_index= 4, atom_type= 4).
Atom no. 1489, " HN " at (27.645, 176.374, 146.393),  was assigned atom type "HD" (rec_index= 3, atom_type= 3).
Atom no. 1490, " CA " at (29.333, 176.431, 147.730),  was assigned atom type "C" (rec_index= 1, atom_type= 1).
Atom no. 1491, " HA " at (29.208, 176.115, 148.792),  was assigned atom type "H" (rec_index= 2, atom_type= 2).
Atom no. 1492, " C  " at (30.330, 177.581, 147.688),  was assigned atom type "C" (rec_index= 1, atom_type= 1).
Atom no. 1493, " O  " at (31.213, 177.670, 148.548),  was assigned atom type "OA" (rec_index= 5, atom_type= 5).
Atom no. 1494, " CB " at (29.864, 175.238, 146.933),  was assigned atom type "C" (rec_index= 1, atom_type= 1).
Atom no. 1495, " HB1" at (29.880, 175.473, 145.843),  was assigned atom type "H" (rec_index= 2, atom_type= 2).
Atom no. 1496, " HB2" at (30.956, 175.102, 147.114),  was assigned atom type "H" (rec_index= 2, atom_type= 2).
Atom no. 1497, " CG " at (29.121, 173.945, 147.185),  was assigned atom type "A" (rec_index= 0, atom_type= 0).
Atom no. 1498, " CD1" at (28.671, 173.615, 148.457),  was assigned atom type "A" (rec_index= 0, atom_type= 0).
Atom no. 1499, " HD1" at (28.858, 174.308, 149.295),  was assigned atom type "H" (rec_index= 2, atom_type= 2).
Atom no. 1500, " CD2" at (28.867, 173.054, 146.149),  was assigned atom type "A" (rec_index= 0, atom_type= 0).
Atom no. 1501, " HD2" at (29.213, 173.295, 145.130),  was assigned atom type "H" (rec_index= 2, atom_type= 2).
Atom no. 1502, " CE1" at (27.992, 172.433, 148.692),  was assigned atom type "A" (rec_index= 0, atom_type= 0).
Atom no. 1503, " HE1" at (27.644, 172.186, 149.709),  was assigned atom type "H" (rec_index= 2, atom_type= 2).
Atom no. 1504, " CE2" at (28.188, 171.870, 146.374),  was assigned atom type "A" (rec_index= 0, atom_type= 0).
Atom no. 1505, " HE2" at (27.996, 171.174, 145.540),  was assigned atom type "H" (rec_index= 2, atom_type= 2).
Atom no. 1506, " CZ " at (27.753, 171.565, 147.647),  was assigned atom type "A" (rec_index= 0, atom_type= 0).
Atom no. 1507, " OH " at (27.077, 170.389, 147.876),  was assigned atom type "OA" (rec_index= 5, atom_type= 5).
Atom no. 1508, " HH " at (26.912, 169.791, 147.156),  was assigned atom type "HD" (rec_index= 3, atom_type= 3).
Atom no. 1509, " N  " at (30.203, 178.468, 146.699),  was assigned atom type "N" (rec_index= 4, atom_type= 4).
Atom no. 1510, " HN " at (29.474, 178.339, 145.997),  was assigned atom type "HD" (rec_index= 3, atom_type= 3).
Atom no. 1511, " CA " at (31.095, 179.620, 146.611),  was assigned atom type "C" (rec_index= 1, atom_type= 1).
Atom no. 1512, " HA " at (32.142, 179.260, 146.747),  was assigned atom type "H" (rec_index= 2, atom_type= 2).
Atom no. 1513, " C  " at (30.788, 180.617, 147.721),  was assigned atom type "C" (rec_index= 1, atom_type= 1).
Atom no. 1514, " O  " at (31.691, 181.093, 148.419),  was assigned atom type "OA" (rec_index= 5, atom_type= 5).
Atom no. 1515, " CB " at (30.989, 180.273, 145.221),  was assigned atom type "C" (rec_index= 1, atom_type= 1).
Atom no. 1516, " HB " at (29.910, 180.441, 144.996),  was assigned atom type "H" (rec_index= 2, atom_type= 2).
Atom no. 1517, " CG1" at (31.563, 179.344, 144.148),  was assigned atom type "C" (rec_index= 1, atom_type= 1).
Atom no. 1518, "1HG1" at (31.052, 178.353, 144.173),  was assigned atom type "H" (rec_index= 2, atom_type= 2).
Atom no. 1519, "2HG1" at (32.598, 179.028, 144.416),  was assigned atom type "H" (rec_index= 2, atom_type= 2).
Atom no. 1520, " CG2" at (31.694, 181.622, 145.204),  was assigned atom type "C" (rec_index= 1, atom_type= 1).
Atom no. 1521, "1HG2" at (31.276, 182.299, 145.985),  was assigned atom type "H" (rec_index= 2, atom_type= 2).
Atom no. 1522, "2HG2" at (31.662, 182.091, 144.193),  was assigned atom type "H" (rec_index= 2, atom_type= 2).
Atom no. 1523, "3HG2" at (32.799, 181.511, 145.303),  was assigned atom type "H" (rec_index= 2, atom_type= 2).
Atom no. 1524, " CD1" at (31.528, 179.926, 142.752),  was assigned atom type "C" (rec_index= 1, atom_type= 1).
Atom no. 1525, "1HD1" at (31.946, 179.249, 141.971),  was assigned atom type "H" (rec_index= 2, atom_type= 2).
Atom no. 1526, "2HD1" at (32.039, 180.917, 142.727),  was assigned atom type "H" (rec_index= 2, atom_type= 2).
Atom no. 1527, "3HD1" at (30.493, 180.242, 142.484),  was assigned atom type "H" (rec_index= 2, atom_type= 2).
Atom no. 1528, " N  " at (29.507, 180.938, 147.909),  was assigned atom type "N" (rec_index= 4, atom_type= 4).
Atom no. 1529, " HN " at (28.787, 180.460, 147.368),  was assigned atom type "HD" (rec_index= 3, atom_type= 3).
Atom no. 1530, " CA " at (29.117, 181.959, 148.873),  was assigned atom type "C" (rec_index= 1, atom_type= 1).
Atom no. 1531, " HA " at (29.755, 182.857, 148.699),  was assigned atom type "H" (rec_index= 2, atom_type= 2).
Atom no. 1532, " C  " at (29.305, 181.525, 150.320),  was assigned atom type "C" (rec_index= 1, atom_type= 1).
Atom no. 1533, " O  " at (29.200, 182.369, 151.216),  was assigned atom type "OA" (rec_index= 5, atom_type= 5).
Atom no. 1534, " CB " at (27.661, 182.364, 148.642),  was assigned atom type "C" (rec_index= 1, atom_type= 1).
Atom no. 1535, " HB1" at (27.363, 183.145, 149.380),  was assigned atom type "H" (rec_index= 2, atom_type= 2).
Atom no. 1536, " HB2" at (26.974, 181.486, 148.662),  was assigned atom type "H" (rec_index= 2, atom_type= 2).
Atom no. 1537, " HB3" at (27.479, 182.689, 147.591),  was assigned atom type "H" (rec_index= 2, atom_type= 2).
Atom no. 1538, " N  " at (29.569, 180.242, 150.576),  was assigned atom type "N" (rec_index= 4, atom_type= 4).
Atom no. 1539, " HN " at (29.621, 179.570, 149.810),  was assigned atom type "HD" (rec_index= 3, atom_type= 3).
Atom no. 1540, " CA " at (29.784, 179.798, 151.949),  was assigned atom type "C" (rec_index= 1, atom_type= 1).
Atom no. 1541, " HA " at (28.928, 180.152, 152.570),  was assigned atom type "H" (rec_index= 2, atom_type= 2).
Atom no. 1542, " C  " at (31.067, 180.387, 152.522),  was assigned atom type "C" (rec_index= 1, atom_type= 1).
Atom no. 1543, " O  " at (31.048, 181.071, 153.552),  was assigned atom type "OA" (rec_index= 5, atom_type= 5).
Atom no. 1544, " CB " at (29.819, 178.268, 152.004),  was assigned atom type "C" (rec_index= 1, atom_type= 1).
Atom no. 1545, " HB1" at (30.703, 177.859, 151.461),  was assigned atom type "H" (rec_index= 2, atom_type= 2).
Atom no. 1546, " HB2" at (30.063, 177.901, 153.028),  was assigned atom type "H" (rec_index= 2, atom_type= 2).
Atom no. 1547, " OG " at (28.609, 177.708, 151.525),  was assigned atom type "OA" (rec_index= 5, atom_type= 5).
Atom no. 1548, " HG " at (28.631, 176.759, 151.559),  was assigned atom type "HD" (rec_index= 3, atom_type= 3).
Atom no. 1549, " N  " at (32.199, 180.129, 151.863),  was assigned atom type "N" (rec_index= 4, atom_type= 4).
Atom no. 1550, " HN " at (32.164, 179.590, 150.997),  was assigned atom type "HD" (rec_index= 3, atom_type= 3).
Atom no. 1551, " CA " at (33.485, 180.605, 152.361),  was assigned atom type "C" (rec_index= 1, atom_type= 1).
Atom no. 1552, " HA " at (33.460, 180.557, 153.475),  was assigned atom type "H" (rec_index= 2, atom_type= 2).
Atom no. 1553, " C  " at (33.780, 182.047, 151.961),  was assigned atom type "C" (rec_index= 1, atom_type= 1).
Atom no. 1554, " O  " at (34.478, 182.754, 152.697),  was assigned atom type "OA" (rec_index= 5, atom_type= 5).
Atom no. 1555, " CB " at (34.610, 179.687, 151.876),  was assigned atom type "C" (rec_index= 1, atom_type= 1).
Atom no. 1556, " HB1" at (35.563, 179.930, 152.402),  was assigned atom type "H" (rec_index= 2, atom_type= 2).
Atom no. 1557, " HB2" at (34.447, 178.647, 152.244),  was assigned atom type "H" (rec_index= 2, atom_type= 2).
Atom no. 1558, " CG " at (34.822, 179.687, 150.378),  was assigned atom type "A" (rec_index= 0, atom_type= 0).
Atom no. 1559, " CD1" at (34.079, 178.855, 149.551),  was assigned atom type "A" (rec_index= 0, atom_type= 0).
Atom no. 1560, " HD1" at (33.320, 178.188, 149.993),  was assigned atom type "H" (rec_index= 2, atom_type= 2).
Atom no. 1561, " CD2" at (35.776, 180.510, 149.792),  was assigned atom type "A" (rec_index= 0, atom_type= 0).
Atom no. 1562, " HD2" at (36.384, 181.174, 150.430),  was assigned atom type "H" (rec_index= 2, atom_type= 2).
Atom no. 1563, " CE1" at (34.274, 178.849, 148.183),  was assigned atom type "A" (rec_index= 0, atom_type= 0).
Atom no. 1564, " HE1" at (33.674, 178.183, 147.540),  was assigned atom type "H" (rec_index= 2, atom_type= 2).
Atom no. 1565, " CE2" at (35.977, 180.512, 148.426),  was assigned atom type "A" (rec_index= 0, atom_type= 0).
Atom no. 1566, " HE2" at (36.736, 181.175, 147.978),  was assigned atom type "H" (rec_index= 2, atom_type= 2).
Atom no. 1567, " CZ " at (35.223, 179.680, 147.626),  was assigned atom type "A" (rec_index= 0, atom_type= 0).
Atom no. 1568, " OH " at (35.421, 179.677, 146.264),  was assigned atom type "OA" (rec_index= 5, atom_type= 5).
Atom no. 1569, " HH " at (36.075, 180.250, 145.880),  was assigned atom type "HD" (rec_index= 3, atom_type= 3).
Atom no. 1570, " N  " at (33.271, 182.494, 150.808),  was assigned atom type "N" (rec_index= 4, atom_type= 4).
Atom no. 1571, " HN " at (32.564, 181.943, 150.321),  was assigned atom type "HD" (rec_index= 3, atom_type= 3).
Atom no. 1572, " CA " at (33.716, 183.764, 150.237),  was assigned atom type "C" (rec_index= 1, atom_type= 1).
Atom no. 1573, " HA " at (34.818, 183.706, 150.079),  was assigned atom type "H" (rec_index= 2, atom_type= 2).
Atom no. 1574, " C  " at (33.431, 184.935, 151.169),  was assigned atom type "C" (rec_index= 1, atom_type= 1).
Atom no. 1575, " O  " at (34.259, 185.843, 151.308),  was assigned atom type "OA" (rec_index= 5, atom_type= 5).
Atom no. 1576, " CB " at (33.052, 183.990, 148.878),  was assigned atom type "C" (rec_index= 1, atom_type= 1).
Atom no. 1577, " HB1" at (31.960, 184.178, 149.001),  was assigned atom type "H" (rec_index= 2, atom_type= 2).
Atom no. 1578, " HB2" at (33.014, 183.039, 148.297),  was assigned atom type "H" (rec_index= 2, atom_type= 2).
Atom no. 1579, " CG " at (33.693, 185.090, 148.059),  was assigned atom type "A" (rec_index= 0, atom_type= 0).
Atom no. 1580, " CD1" at (33.281, 186.410, 148.185),  was assigned atom type "A" (rec_index= 0, atom_type= 0).
Atom no. 1581, " HD1" at (32.473, 186.660, 148.893),  was assigned atom type "H" (rec_index= 2, atom_type= 2).
Atom no. 1582, " CD2" at (34.711, 184.805, 147.158),  was assigned atom type "A" (rec_index= 0, atom_type= 0).
Atom no. 1583, " HD2" at (35.054, 183.763, 147.040),  was assigned atom type "H" (rec_index= 2, atom_type= 2).
Atom no. 1584, " CE1" at (33.866, 187.416, 147.438),  was assigned atom type "A" (rec_index= 0, atom_type= 0).
Atom no. 1585, " HE1" at (33.527, 188.460, 147.551),  was assigned atom type "H" (rec_index= 2, atom_type= 2).
Atom no. 1586, " CE2" at (35.302, 185.803, 146.406),  was assigned atom type "A" (rec_index= 0, atom_type= 0).
Atom no. 1587, " HE2" at (36.109, 185.558, 145.695),  was assigned atom type "H" (rec_index= 2, atom_type= 2).
Atom no. 1588, " CZ " at (34.876, 187.107, 146.550),  was assigned atom type "A" (rec_index= 0, atom_type= 0).
Atom no. 1589, " OH " at (35.462, 188.103, 145.803),  was assigned atom type "OA" (rec_index= 5, atom_type= 5).
Atom no. 1590, " HH " at (36.157, 187.890, 145.192),  was assigned atom type "HD" (rec_index= 3, atom_type= 3).
Atom no. 1591, " N  " at (32.267, 184.937, 151.815),  was assigned atom type "N" (rec_index= 4, atom_type= 4).
Atom no. 1592, " HN " at (31.618, 184.160, 151.690),  was assigned atom type "HD" (rec_index= 3, atom_type= 3).
Atom no. 1593, " CA " at (31.913, 186.039, 152.699),  was assigned atom type "C" (rec_index= 1, atom_type= 1).
Atom no. 1594, " HA " at (32.281, 186.983, 152.233),  was assigned atom type "H" (rec_index= 2, atom_type= 2).
Atom no. 1595, " C  " at (32.547, 185.922, 154.079),  was assigned atom type "C" (rec_index= 1, atom_type= 1).
Atom no. 1596, " O  " at (32.561, 186.913, 154.819),  was assigned atom type "OA" (rec_index= 5, atom_type= 5).
Atom no. 1597, " CB " at (30.392, 186.139, 152.821),  was assigned atom type "C" (rec_index= 1, atom_type= 1).
Atom no. 1598, " HB1" at (30.099, 186.928, 153.552),  was assigned atom type "H" (rec_index= 2, atom_type= 2).
Atom no. 1599, " HB2" at (29.972, 185.247, 153.342),  was assigned atom type "H" (rec_index= 2, atom_type= 2).
Atom no. 1600, " CG " at (29.715, 186.358, 151.480),  was assigned atom type "C" (rec_index= 1, atom_type= 1).
Atom no. 1601, " ND2" at (29.268, 185.272, 150.858),  was assigned atom type "N" (rec_index= 4, atom_type= 4).
Atom no. 1602, "1HD2" at (29.367, 184.335, 151.249),  was assigned atom type "HD" (rec_index= 3, atom_type= 3).
Atom no. 1603, "2HD2" at (28.813, 185.419, 149.957),  was assigned atom type "HD" (rec_index= 3, atom_type= 3).
Atom no. 1604, " OD1" at (29.596, 187.489, 151.008),  was assigned atom type "OA" (rec_index= 5, atom_type= 5).
Atom no. 1605, " N  " at (33.074, 184.748, 154.442),  was assigned atom type "N" (rec_index= 4, atom_type= 4).
Atom no. 1606, " HN " at (32.952, 183.930, 153.845),  was assigned atom type "HD" (rec_index= 3, atom_type= 3).
Atom no. 1607, " CA " at (33.823, 184.633, 155.690),  was assigned atom type "C" (rec_index= 1, atom_type= 1).
Atom no. 1608, " HA " at (33.250, 185.154, 156.492),  was assigned atom type "H" (rec_index= 2, atom_type= 2).
Atom no. 1609, " C  " at (35.193, 185.288, 155.579),  was assigned atom type "C" (rec_index= 1, atom_type= 1).
Atom no. 1610, " O  " at (35.733, 185.765, 156.583),  was assigned atom type "OA" (rec_index= 5, atom_type= 5).
Atom no. 1611, " CB " at (33.982, 183.165, 156.090),  was assigned atom type "C" (rec_index= 1, atom_type= 1).
Atom no. 1612, " HB " at (34.594, 183.106, 157.020),  was assigned atom type "H" (rec_index= 2, atom_type= 2).
Atom no. 1613, " CG2" at (32.627, 182.528, 156.348),  was assigned atom type "C" (rec_index= 1, atom_type= 1).
Atom no. 1614, "1HG2" at (32.743, 181.458, 156.640),  was assigned atom type "H" (rec_index= 2, atom_type= 2).
Atom no. 1615, "2HG2" at (31.942, 182.647, 155.476),  was assigned atom type "H" (rec_index= 2, atom_type= 2).
Atom no. 1616, "3HG2" at (32.039, 183.100, 157.103),  was assigned atom type "H" (rec_index= 2, atom_type= 2).
Atom no. 1617, " OG1" at (34.653, 182.451, 155.044),  was assigned atom type "OA" (rec_index= 5, atom_type= 5).
Atom no. 1618, " HG1" at (34.752, 181.539, 155.292),  was assigned atom type "HD" (rec_index= 3, atom_type= 3).
Atom no. 1619, " N  " at (35.770, 185.309, 154.376),  was assigned atom type "N" (rec_index= 4, atom_type= 4).
Atom no. 1620, " HN " at (35.316, 184.842, 153.591),  was assigned atom type "HD" (rec_index= 3, atom_type= 3).
Atom no. 1621, " CA " at (37.044, 185.992, 154.170),  was assigned atom type "C" (rec_index= 1, atom_type= 1).
Atom no. 1622, " HA " at (37.769, 185.614, 154.928),  was assigned atom type "H" (rec_index= 2, atom_type= 2).
Atom no. 1623, " C  " at (36.878, 187.491, 154.376),  was assigned atom type "C" (rec_index= 1, atom_type= 1).
Atom no. 1624, " O  " at (37.675, 188.133, 155.070),  was assigned atom type "OA" (rec_index= 5, atom_type= 5).
Atom no. 1625, " CB " at (37.600, 185.674, 152.771),  was assigned atom type "C" (rec_index= 1, atom_type= 1).
Atom no. 1626, " HB " at (36.833, 185.962, 152.015),  was assigned atom type "H" (rec_index= 2, atom_type= 2).
Atom no. 1627, " CG1" at (37.872, 184.175, 152.634),  was assigned atom type "C" (rec_index= 1, atom_type= 1).
Atom no. 1628, "1HG1" at (38.558, 183.824, 153.440),  was assigned atom type "H" (rec_index= 2, atom_type= 2).
Atom no. 1629, "2HG1" at (36.962, 183.585, 152.893),  was assigned atom type "H" (rec_index= 2, atom_type= 2).
Atom no. 1630, " CG2" at (38.862, 186.479, 152.503),  was assigned atom type "C" (rec_index= 1, atom_type= 1).
Atom no. 1631, "1HG2" at (39.265, 186.249, 151.489),  was assigned atom type "H" (rec_index= 2, atom_type= 2).
Atom no. 1632, "2HG2" at (39.628, 186.325, 153.298),  was assigned atom type "H" (rec_index= 2, atom_type= 2).
Atom no. 1633, "3HG2" at (38.694, 187.572, 152.643),  was assigned atom type "H" (rec_index= 2, atom_type= 2).
Atom no. 1634, " CD1" at (38.398, 183.775, 151.274),  was assigned atom type "C" (rec_index= 1, atom_type= 1).
Atom no. 1635, "1HD1" at (38.596, 182.682, 151.174),  was assigned atom type "H" (rec_index= 2, atom_type= 2).
Atom no. 1636, "2HD1" at (39.308, 184.365, 151.015),  was assigned atom type "H" (rec_index= 2, atom_type= 2).
Atom no. 1637, "3HD1" at (37.712, 184.126, 150.468),  was assigned atom type "H" (rec_index= 2, atom_type= 2).
Atom no. 1638, " N  " at (35.839, 188.073, 153.771),  was assigned atom type "N" (rec_index= 4, atom_type= 4).
Atom no. 1639, " HN " at (35.251, 187.531, 153.138),  was assigned atom type "HD" (rec_index= 3, atom_type= 3).
Atom no. 1640, " CA " at (35.542, 189.479, 154.011),  was assigned atom type "C" (rec_index= 1, atom_type= 1).
Atom no. 1641, " HA " at (36.452, 190.076, 153.770),  was assigned atom type "H" (rec_index= 2, atom_type= 2).
Atom no. 1642, " C  " at (35.179, 189.726, 155.467),  was assigned atom type "C" (rec_index= 1, atom_type= 1).
Atom no. 1643, " O  " at (35.434, 190.814, 155.995),  was assigned atom type "OA" (rec_index= 5, atom_type= 5).
Atom no. 1644, " CB " at (34.410, 189.936, 153.095),  was assigned atom type "C" (rec_index= 1, atom_type= 1).
Atom no. 1645, " HB1" at (33.438, 189.506, 153.431),  was assigned atom type "H" (rec_index= 2, atom_type= 2).
Atom no. 1646, " HB2" at (34.199, 191.021, 153.245),  was assigned atom type "H" (rec_index= 2, atom_type= 2).
Atom no. 1647, " CG " at (34.643, 189.639, 151.629),  was assigned atom type "C" (rec_index= 1, atom_type= 1).
Atom no. 1648, " HG1" at (35.469, 190.260, 151.210),  was assigned atom type "H" (rec_index= 2, atom_type= 2).
Atom no. 1649, " HG2" at (35.096, 188.631, 151.481),  was assigned atom type "H" (rec_index= 2, atom_type= 2).
Atom no. 1650, " SD " at (33.126, 189.829, 150.684),  was assigned atom type "SA" (rec_index= 6, atom_type= 6).
Atom no. 1651, " CE " at (32.614, 191.456, 151.221),  was assigned atom type "C" (rec_index= 1, atom_type= 1).
Atom no. 1652, " HE1" at (31.673, 191.574, 150.635),  was assigned atom type "H" (rec_index= 2, atom_type= 2).
Atom no. 1653, " HE2" at (33.368, 192.267, 151.093),  was assigned atom type "H" (rec_index= 2, atom_type= 2).
Atom no. 1654, " HE3" at (32.517, 191.593, 152.323),  was assigned atom type "H" (rec_index= 2, atom_type= 2).
Atom no. 1655, " N  " at (34.581, 188.732, 156.129),  was assigned atom type "N" (rec_index= 4, atom_type= 4).
Atom no. 1656, " HN " at (34.311, 187.883, 155.632),  was assigned atom type "HD" (rec_index= 3, atom_type= 3).
Atom no. 1657, " CA " at (34.311, 188.851, 157.558),  was assigned atom type "C" (rec_index= 1, atom_type= 1).
Atom no. 1658, " HA " at (33.725, 189.784, 157.727),  was assigned atom type "H" (rec_index= 2, atom_type= 2).
Atom no. 1659, " C  " at (35.607, 188.951, 158.350),  was assigned atom type "C" (rec_index= 1, atom_type= 1).
Atom no. 1660, " O  " at (35.671, 189.652, 159.367),  was assigned atom type "OA" (rec_index= 5, atom_type= 5).
Atom no. 1661, " CB " at (33.474, 187.666, 158.036),  was assigned atom type "C" (rec_index= 1, atom_type= 1).
Atom no. 1662, " HB1" at (33.268, 187.757, 159.128),  was assigned atom type "H" (rec_index= 2, atom_type= 2).
Atom no. 1663, " HB2" at (33.950, 186.690, 157.781),  was assigned atom type "H" (rec_index= 2, atom_type= 2).
Atom no. 1664, " HB3" at (32.537, 187.551, 157.443),  was assigned atom type "H" (rec_index= 2, atom_type= 2).
Atom no. 1665, " N  " at (36.652, 188.254, 157.899),  was assigned atom type "N" (rec_index= 4, atom_type= 4).
Atom no. 1666, " HN " at (36.528, 187.595, 157.131),  was assigned atom type "HD" (rec_index= 3, atom_type= 3).
Atom no. 1667, " CA " at (37.971, 188.430, 158.499),  was assigned atom type "C" (rec_index= 1, atom_type= 1).
Atom no. 1668, " HA " at (37.880, 188.288, 159.601),  was assigned atom type "H" (rec_index= 2, atom_type= 2).
Atom no. 1669, " C  " at (38.496, 189.835, 158.236),  was assigned atom type "C" (rec_index= 1, atom_type= 1).
Atom no. 1670, " O  " at (38.974, 190.513, 159.153),  was assigned atom type "OA" (rec_index= 5, atom_type= 5).
Atom no. 1671, " CB " at (38.943, 187.382, 157.954),  was assigned atom type "C" (rec_index= 1, atom_type= 1).
Atom no. 1672, " HB1" at (39.149, 187.564, 156.874),  was assigned atom type "H" (rec_index= 2, atom_type= 2).
Atom no. 1673, " HB2" at (39.965, 187.542, 158.371),  was assigned atom type "H" (rec_index= 2, atom_type= 2).
Atom no. 1674, " CG " at (38.502, 185.969, 158.173),  was assigned atom type "A" (rec_index= 0, atom_type= 0).
Atom no. 1675, " CD1" at (37.589, 185.525, 159.085),  was assigned atom type "A" (rec_index= 0, atom_type= 0).
Atom no. 1676, " HD1" at (37.046, 186.167, 159.799),  was assigned atom type "H" (rec_index= 2, atom_type= 2).
Atom no. 1677, " CD2" at (38.950, 184.811, 157.457),  was assigned atom type "A" (rec_index= 0, atom_type= 0).
Atom no. 1678, " CE2" at (38.268, 183.700, 157.993),  was assigned atom type "A" (rec_index= 0, atom_type= 0).
Atom no. 1679, " CE3" at (39.862, 184.606, 156.417),  was assigned atom type "A" (rec_index= 0, atom_type= 0).
Atom no. 1680, " HE3" at (40.412, 185.454, 155.976),  was assigned atom type "H" (rec_index= 2, atom_type= 2).
Atom no. 1681, " NE1" at (37.444, 184.163, 158.985),  was assigned atom type "N" (rec_index= 4, atom_type= 4).
Atom no. 1682, " HE1" at (36.824, 183.589, 159.556),  was assigned atom type "HD" (rec_index= 3, atom_type= 3).
Atom no. 1683, " CZ2" at (38.469, 182.403, 157.524),  was assigned atom type "A" (rec_index= 0, atom_type= 0).
Atom no. 1684, " HZ2" at (37.925, 181.547, 157.957),  was assigned atom type "H" (rec_index= 2, atom_type= 2).
Atom no. 1685, " CZ3" at (40.060, 183.318, 155.953),  was assigned atom type "A" (rec_index= 0, atom_type= 0).
Atom no. 1686, " HZ3" at (40.776, 183.142, 155.133),  was assigned atom type "H" (rec_index= 2, atom_type= 2).
Atom no. 1687, " CH2" at (39.367, 182.233, 156.507),  was assigned atom type "A" (rec_index= 0, atom_type= 0).
Atom no. 1688, " HH2" at (39.550, 181.219, 156.114),  was assigned atom type "H" (rec_index= 2, atom_type= 2).
Atom no. 1689, " N  " at (38.407, 190.290, 156.984),  was assigned atom type "N" (rec_index= 4, atom_type= 4).
Atom no. 1690, " HN " at (38.055, 189.679, 156.247),  was assigned atom type "HD" (rec_index= 3, atom_type= 3).
Atom no. 1691, " CA " at (38.809, 191.654, 156.662),  was assigned atom type "C" (rec_index= 1, atom_type= 1).
Atom no. 1692, " HA " at (39.855, 191.802, 157.018),  was assigned atom type "H" (rec_index= 2, atom_type= 2).
Atom no. 1693, " C  " at (37.920, 192.675, 157.358),  was assigned atom type "C" (rec_index= 1, atom_type= 1).
Atom no. 1694, " O  " at (38.374, 193.781, 157.674),  was assigned atom type "OA" (rec_index= 5, atom_type= 5).
Atom no. 1695, " CB " at (38.784, 191.867, 155.149),  was assigned atom type "C" (rec_index= 1, atom_type= 1).
Atom no. 1696, " HB1" at (39.091, 192.910, 154.903),  was assigned atom type "H" (rec_index= 2, atom_type= 2).
Atom no. 1697, " HB2" at (37.793, 191.609, 154.708),  was assigned atom type "H" (rec_index= 2, atom_type= 2).
Atom no. 1698, " HB3" at (39.404, 191.112, 154.611),  was assigned atom type "H" (rec_index= 2, atom_type= 2).
Atom no. 1699, " N  " at (36.654, 192.327, 157.606),  was assigned atom type "N" (rec_index= 4, atom_type= 4).
Atom no. 1700, " HN " at (36.294, 191.438, 157.258),  was assigned atom type "HD" (rec_index= 3, atom_type= 3).
Atom no. 1701, " CA " at (35.784, 193.213, 158.373),  was assigned atom type "C" (rec_index= 1, atom_type= 1).
Atom no. 1702, " HA " at (35.902, 194.248, 157.976),  was assigned atom type "H" (rec_index= 2, atom_type= 2).
Atom no. 1703, " C  " at (36.174, 193.220, 159.845),  was assigned atom type "C" (rec_index= 1, atom_type= 1).
Atom no. 1704, " O  " at (36.164, 194.274, 160.491),  was assigned atom type "OA" (rec_index= 5, atom_type= 5).
Atom no. 1705, " CB " at (34.323, 192.800, 158.204),  was assigned atom type "C" (rec_index= 1, atom_type= 1).
Atom no. 1706, " HB1" at (34.079, 192.702, 157.121),  was assigned atom type "H" (rec_index= 2, atom_type= 2).
Atom no. 1707, " HB2" at (34.186, 191.744, 158.535),  was assigned atom type "H" (rec_index= 2, atom_type= 2).
Atom no. 1708, " CG " at (33.295, 193.700, 158.891),  was assigned atom type "C" (rec_index= 1, atom_type= 1).
Atom no. 1709, " HG " at (33.476, 193.662, 159.991),  was assigned atom type "H" (rec_index= 2, atom_type= 2).
Atom no. 1710, " CD1" at (33.457, 195.139, 158.430),  was assigned atom type "C" (rec_index= 1, atom_type= 1).
Atom no. 1711, "1HD1" at (34.493, 195.501, 158.628),  was assigned atom type "H" (rec_index= 2, atom_type= 2).
Atom no. 1712, "2HD1" at (32.691, 195.808, 158.887),  was assigned atom type "H" (rec_index= 2, atom_type= 2).
Atom no. 1713, "3HD1" at (33.172, 195.265, 157.359),  was assigned atom type "H" (rec_index= 2, atom_type= 2).
Atom no. 1714, " CD2" at (31.885, 193.207, 158.622),  was assigned atom type "C" (rec_index= 1, atom_type= 1).
Atom no. 1715, "1HD2" at (31.766, 192.151, 158.960),  was assigned atom type "H" (rec_index= 2, atom_type= 2).
Atom no. 1716, "2HD2" at (31.600, 193.333, 157.551),  was assigned atom type "H" (rec_index= 2, atom_type= 2).
Atom no. 1717, "3HD2" at (31.119, 193.876, 159.079),  was assigned atom type "H" (rec_index= 2, atom_type= 2).
Atom no. 1718, " N  " at (36.518, 192.051, 160.391),  was assigned atom type "N" (rec_index= 4, atom_type= 4).
Atom no. 1719, " HN " at (36.421, 191.190, 159.853),  was assigned atom type "HD" (rec_index= 3, atom_type= 3).
Atom no. 1720, " CA " at (37.031, 192.003, 161.754),  was assigned atom type "C" (rec_index= 1, atom_type= 1).
Atom no. 1721, " HA " at (36.299, 192.514, 162.421),  was assigned atom type "H" (rec_index= 2, atom_type= 2).
Atom no. 1722, " C  " at (38.365, 192.729, 161.864),  was assigned atom type "C" (rec_index= 1, atom_type= 1).
Atom no. 1723, " O  " at (38.663, 193.323, 162.906),  was assigned atom type "OA" (rec_index= 5, atom_type= 5).
Atom no. 1724, " CB " at (37.168, 190.553, 162.215),  was assigned atom type "C" (rec_index= 1, atom_type= 1).
Atom no. 1725, " HB1" at (38.007, 190.048, 161.682),  was assigned atom type "H" (rec_index= 2, atom_type= 2).
Atom no. 1726, " HB2" at (36.315, 189.939, 161.843),  was assigned atom type "H" (rec_index= 2, atom_type= 2).
Atom no. 1727, " CG " at (37.320, 190.406, 163.711),  was assigned atom type "A" (rec_index= 0, atom_type= 0).
Atom no. 1728, " CD1" at (36.213, 190.469, 164.546),  was assigned atom type "A" (rec_index= 0, atom_type= 0).
Atom no. 1729, " HD1" at (35.213, 190.627, 164.109),  was assigned atom type "H" (rec_index= 2, atom_type= 2).
Atom no. 1730, " CD2" at (38.566, 190.203, 164.287),  was assigned atom type "A" (rec_index= 0, atom_type= 0).
Atom no. 1731, " HD2" at (39.459, 190.148, 163.642),  was assigned atom type "H" (rec_index= 2, atom_type= 2).
Atom no. 1732, " CE1" at (36.343, 190.337, 165.915),  was assigned atom type "A" (rec_index= 0, atom_type= 0).
Atom no. 1733, " HE1" at (35.453, 190.392, 166.564),  was assigned atom type "H" (rec_index= 2, atom_type= 2).
Atom no. 1734, " CE2" at (38.706, 190.068, 165.657),  was assigned atom type "A" (rec_index= 0, atom_type= 0).
Atom no. 1735, " HE2" at (39.703, 189.907, 166.100),  was assigned atom type "H" (rec_index= 2, atom_type= 2).
Atom no. 1736, " CZ " at (37.590, 190.136, 166.465),  was assigned atom type "A" (rec_index= 0, atom_type= 0).
Atom no. 1737, " OH " at (37.722, 190.003, 167.828),  was assigned atom type "OA" (rec_index= 5, atom_type= 5).
Atom no. 1738, " HH " at (38.582, 189.864, 168.207),  was assigned atom type "HD" (rec_index= 3, atom_type= 3).
Atom no. 1739, " N  " at (39.176, 192.691, 160.805),  was assigned atom type "N" (rec_index= 4, atom_type= 4).
Atom no. 1740, " HN " at (38.949, 192.086, 160.016),  was assigned atom type "HD" (rec_index= 3, atom_type= 3).
Atom no. 1741, " CA " at (40.384, 193.508, 160.767),  was assigned atom type "C" (rec_index= 1, atom_type= 1).
Atom no. 1742, " HA " at (40.940, 193.358, 161.722),  was assigned atom type "H" (rec_index= 2, atom_type= 2).
Atom no. 1743, " C  " at (40.043, 194.987, 160.636),  was assigned atom type "C" (rec_index= 1, atom_type= 1).
Atom no. 1744, " O  " at (40.716, 195.841, 161.225),  was assigned atom type "OA" (rec_index= 5, atom_type= 5).
Atom no. 1745, " CB " at (41.283, 193.069, 159.612),  was assigned atom type "C" (rec_index= 1, atom_type= 1).
Atom no. 1746, " HB1" at (41.810, 193.950, 159.176),  was assigned atom type "H" (rec_index= 2, atom_type= 2).
Atom no. 1747, " HB2" at (40.665, 192.761, 158.737),  was assigned atom type "H" (rec_index= 2, atom_type= 2).
Atom no. 1748, " CG " at (42.276, 191.984, 159.961),  was assigned atom type "A" (rec_index= 0, atom_type= 0).
Atom no. 1749, " CD1" at (43.494, 192.296, 160.549),  was assigned atom type "A" (rec_index= 0, atom_type= 0).
Atom no. 1750, " HD1" at (43.735, 193.349, 160.770),  was assigned atom type "H" (rec_index= 2, atom_type= 2).
Atom no. 1751, " CD2" at (42.002, 190.651, 159.690),  was assigned atom type "A" (rec_index= 0, atom_type= 0).
Atom no. 1752, " HD2" at (41.043, 190.380, 159.217),  was assigned atom type "H" (rec_index= 2, atom_type= 2).
Atom no. 1753, " CE1" at (44.409, 191.312, 160.862),  was assigned atom type "A" (rec_index= 0, atom_type= 0).
Atom no. 1754, " HE1" at (45.373, 191.578, 161.328),  was assigned atom type "H" (rec_index= 2, atom_type= 2).
Atom no. 1755, " CE2" at (42.910, 189.658, 160.003),  was assigned atom type "A" (rec_index= 0, atom_type= 0).
Atom no. 1756, " HE2" at (42.675, 188.602, 159.785),  was assigned atom type "H" (rec_index= 2, atom_type= 2).
Atom no. 1757, " CZ " at (44.111, 189.995, 160.589),  was assigned atom type "A" (rec_index= 0, atom_type= 0).
Atom no. 1758, " OH " at (45.021, 189.012, 160.903),  was assigned atom type "OA" (rec_index= 5, atom_type= 5).
Atom no. 1759, " HH " at (45.849, 189.244, 161.307),  was assigned atom type "HD" (rec_index= 3, atom_type= 3).
Atom no. 1760, " N  " at (39.003, 195.306, 159.861),  was assigned atom type "N" (rec_index= 4, atom_type= 4).
Atom no. 1761, " HN " at (38.476, 194.568, 159.393),  was assigned atom type "HD" (rec_index= 3, atom_type= 3).
Atom no. 1762, " CA " at (38.613, 196.701, 159.677),  was assigned atom type "C" (rec_index= 1, atom_type= 1).
Atom no. 1763, " HA " at (39.509, 197.275, 159.344),  was assigned atom type "H" (rec_index= 2, atom_type= 2).
Atom no. 1764, " C  " at (38.109, 197.312, 160.978),  was assigned atom type "C" (rec_index= 1, atom_type= 1).
Atom no. 1765, " O  " at (38.461, 198.450, 161.313),  was assigned atom type "OA" (rec_index= 5, atom_type= 5).
Atom no. 1766, " CB " at (37.544, 196.807, 158.590),  was assigned atom type "C" (rec_index= 1, atom_type= 1).
Atom no. 1767, " HB1" at (37.912, 196.334, 157.650),  was assigned atom type "H" (rec_index= 2, atom_type= 2).
Atom no. 1768, " HB2" at (36.689, 196.133, 158.832),  was assigned atom type "H" (rec_index= 2, atom_type= 2).
Atom no. 1769, " CG " at (37.027, 198.217, 158.295),  was assigned atom type "C" (rec_index= 1, atom_type= 1).
Atom no. 1770, " HG " at (36.801, 198.711, 159.269),  was assigned atom type "H" (rec_index= 2, atom_type= 2).
Atom no. 1771, " CD1" at (38.091, 199.042, 157.588),  was assigned atom type "C" (rec_index= 1, atom_type= 1).
Atom no. 1772, "1HD1" at (37.714, 200.069, 157.373),  was assigned atom type "H" (rec_index= 2, atom_type= 2).
Atom no. 1773, "2HD1" at (38.461, 198.536, 156.666),  was assigned atom type "H" (rec_index= 2, atom_type= 2).
Atom no. 1774, "3HD1" at (39.047, 199.064, 158.162),  was assigned atom type "H" (rec_index= 2, atom_type= 2).
Atom no. 1775, " CD2" at (35.742, 198.173, 157.482),  was assigned atom type "C" (rec_index= 1, atom_type= 1).
Atom no. 1776, "1HD2" at (35.365, 199.200, 157.267),  was assigned atom type "H" (rec_index= 2, atom_type= 2).
Atom no. 1777, "2HD2" at (34.964, 197.547, 157.978),  was assigned atom type "H" (rec_index= 2, atom_type= 2).
Atom no. 1778, "3HD2" at (35.869, 197.579, 156.547),  was assigned atom type "H" (rec_index= 2, atom_type= 2).
Atom no. 1779, " N  " at (37.285, 196.575, 161.724),  was assigned atom type "N" (rec_index= 4, atom_type= 4).
Atom no. 1780, " HN " at (37.030, 195.635, 161.422),  was assigned atom type "HD" (rec_index= 3, atom_type= 3).
Atom no. 1781, " CA " at (36.748, 197.110, 162.970),  was assigned atom type "C" (rec_index= 1, atom_type= 1).
Atom no. 1782, " HA " at (36.450, 198.169, 162.788),  was assigned atom type "H" (rec_index= 2, atom_type= 2).
Atom no. 1783, " C  " at (37.801, 197.103, 164.072),  was assigned atom type "C" (rec_index= 1, atom_type= 1).
Atom no. 1784, " O  " at (37.729, 197.909, 165.007),  was assigned atom type "OA" (rec_index= 5, atom_type= 5).
Atom no. 1785, " CB " at (35.490, 196.330, 163.389),  was assigned atom type "C" (rec_index= 1, atom_type= 1).
Atom no. 1786, " HB " at (35.092, 196.783, 164.327),  was assigned atom type "H" (rec_index= 2, atom_type= 2).
Atom no. 1787, " CG1" at (35.834, 194.866, 163.668),  was assigned atom type "C" (rec_index= 1, atom_type= 1).
Atom no. 1788, "1HG1" at (36.622, 194.792, 164.453),  was assigned atom type "H" (rec_index= 2, atom_type= 2).
Atom no. 1789, "2HG1" at (36.385, 194.422, 162.806),  was assigned atom type "H" (rec_index= 2, atom_type= 2).
Atom no. 1790, " CG2" at (34.418, 196.434, 162.314),  was assigned atom type "C" (rec_index= 1, atom_type= 1).
Atom no. 1791, "1HG2" at (34.167, 197.501, 162.111),  was assigned atom type "H" (rec_index= 2, atom_type= 2).
Atom no. 1792, "2HG2" at (33.512, 195.839, 162.575),  was assigned atom type "H" (rec_index= 2, atom_type= 2).
Atom no. 1793, "3HG2" at (34.711, 195.894, 161.384),  was assigned atom type "H" (rec_index= 2, atom_type= 2).
Atom no. 1794, " CD1" at (34.639, 194.012, 164.032),  was assigned atom type "C" (rec_index= 1, atom_type= 1).
Atom no. 1795, "1HD1" at (34.890, 192.945, 164.235),  was assigned atom type "H" (rec_index= 2, atom_type= 2).
Atom no. 1796, "2HD1" at (33.851, 194.086, 163.247),  was assigned atom type "H" (rec_index= 2, atom_type= 2).
Atom no. 1797, "3HD1" at (34.088, 194.456, 164.894),  was assigned atom type "H" (rec_index= 2, atom_type= 2).
Atom no. 1798, " N  " at (38.788, 196.212, 163.990),  was assigned atom type "N" (rec_index= 4, atom_type= 4).
Atom no. 1799, " HN " at (38.781, 195.528, 163.234),  was assigned atom type "HD" (rec_index= 3, atom_type= 3).
Atom no. 1800, " CA " at (39.877, 196.193, 164.956),  was assigned atom type "C" (rec_index= 1, atom_type= 1).
Atom no. 1801, " HA " at (39.460, 196.473, 165.952),  was assigned atom type "H" (rec_index= 2, atom_type= 2).
Atom no. 1802, " C  " at (40.983, 197.180, 164.613),  was assigned atom type "C" (rec_index= 1, atom_type= 1).
Atom no. 1803, " O  " at (41.938, 197.312, 165.387),  was assigned atom type "OA" (rec_index= 5, atom_type= 5).
Atom no. 1804, " CB " at (40.462, 194.782, 165.067),  was assigned atom type "C" (rec_index= 1, atom_type= 1).
Atom no. 1805, " HB1" at (40.960, 194.468, 164.120),  was assigned atom type "H" (rec_index= 2, atom_type= 2).
Atom no. 1806, " HB2" at (41.349, 194.757, 165.742),  was assigned atom type "H" (rec_index= 2, atom_type= 2).
Atom no. 1807, " OG " at (39.472, 193.851, 165.470),  was assigned atom type "OA" (rec_index= 5, atom_type= 5).
Atom no. 1808, " HG " at (39.835, 192.976, 165.539),  was assigned atom type "HD" (rec_index= 3, atom_type= 3).
Atom no. 1809, " N  " at (40.879, 197.873, 163.482),  was assigned atom type "N" (rec_index= 4, atom_type= 4).
Atom no. 1810, " HN " at (40.073, 197.707, 162.880),  was assigned atom type "HD" (rec_index= 3, atom_type= 3).
Atom no. 1811, " CA " at (41.867, 198.858, 163.068),  was assigned atom type "C" (rec_index= 1, atom_type= 1).
Atom no. 1812, " HA " at (42.852, 198.559, 163.496),  was assigned atom type "H" (rec_index= 2, atom_type= 2).
Atom no. 1813, " C  " at (41.545, 200.262, 163.561),  was assigned atom type "C" (rec_index= 1, atom_type= 1).
Atom no. 1814, " O  " at (42.273, 201.202, 163.229),  was assigned atom type "OA" (rec_index= 5, atom_type= 5).
Atom no. 1815, " CB " at (41.996, 198.864, 161.541),  was assigned atom type "C" (rec_index= 1, atom_type= 1).
Atom no. 1816, " HB1" at (41.032, 199.130, 161.049),  was assigned atom type "H" (rec_index= 2, atom_type= 2).
Atom no. 1817, " HB2" at (42.115, 197.832, 161.135),  was assigned atom type "H" (rec_index= 2, atom_type= 2).
Atom no. 1818, " OG " at (43.048, 199.714, 161.120),  was assigned atom type "OA" (rec_index= 5, atom_type= 5).
Atom no. 1819, " HG " at (43.128, 199.718, 160.173),  was assigned atom type "HD" (rec_index= 3, atom_type= 3).
Atom no. 1820, " N  " at (40.475, 200.429, 164.340),  was assigned atom type "N" (rec_index= 4, atom_type= 4).
Atom no. 1821, " HN " at (39.910, 199.617, 164.589),  was assigned atom type "HD" (rec_index= 3, atom_type= 3).
Atom no. 1822, " CA " at (40.093, 201.741, 164.844),  was assigned atom type "C" (rec_index= 1, atom_type= 1).
Atom no. 1823, " HA " at (40.321, 202.493, 164.053),  was assigned atom type "H" (rec_index= 2, atom_type= 2).
Atom no. 1824, " C  " at (40.848, 202.142, 166.104),  was assigned atom type "C" (rec_index= 1, atom_type= 1).
Atom no. 1825, " O  " at (40.795, 203.314, 166.490),  was assigned atom type "OA" (rec_index= 5, atom_type= 5).
Atom no. 1826, " CB " at (38.587, 201.781, 165.114),  was assigned atom type "C" (rec_index= 1, atom_type= 1).
Atom no. 1827, " HB1" at (38.293, 200.972, 165.822),  was assigned atom type "H" (rec_index= 2, atom_type= 2).
Atom no. 1828, " HB2" at (38.321, 202.673, 165.728),  was assigned atom type "H" (rec_index= 2, atom_type= 2).
Atom no. 1829, " CG " at (37.749, 201.726, 163.870),  was assigned atom type "A" (rec_index= 0, atom_type= 0).
Atom no. 1830, " CD1" at (38.252, 202.178, 162.661),  was assigned atom type "A" (rec_index= 0, atom_type= 0).
Atom no. 1831, " HD1" at (39.278, 202.581, 162.614),  was assigned atom type "H" (rec_index= 2, atom_type= 2).
Atom no. 1832, " CD2" at (36.459, 201.222, 163.907),  was assigned atom type "A" (rec_index= 0, atom_type= 0).
Atom no. 1833, " HD2" at (36.044, 200.857, 164.861),  was assigned atom type "H" (rec_index= 2, atom_type= 2).
Atom no. 1834, " CE1" at (37.484, 202.130, 161.513),  was assigned atom type "A" (rec_index= 0, atom_type= 0).
Atom no. 1835, " HE1" at (37.897, 202.494, 160.557),  was assigned atom type "H" (rec_index= 2, atom_type= 2).
Atom no. 1836, " CE2" at (35.686, 201.171, 162.762),  was assigned atom type "A" (rec_index= 0, atom_type= 0).
Atom no. 1837, " HE2" at (34.660, 200.768, 162.805),  was assigned atom type "H" (rec_index= 2, atom_type= 2).
Atom no. 1838, " CZ " at (36.200, 201.626, 161.564),  was assigned atom type "A" (rec_index= 0, atom_type= 0).
Atom no. 1839, " HZ " at (35.585, 201.587, 160.649),  was assigned atom type "H" (rec_index= 2, atom_type= 2).
Atom no. 1840, " N  " at (41.542, 201.210, 166.751),  was assigned atom type "N" (rec_index= 4, atom_type= 4).
Atom no. 1841, " HN " at (41.520, 200.246, 166.420),  was assigned atom type "HD" (rec_index= 3, atom_type= 3).
Atom no. 1842, " CA " at (42.332, 201.548, 167.925),  was assigned atom type "C" (rec_index= 1, atom_type= 1).
Atom no. 1843, " HA " at (41.726, 202.214, 168.582),  was assigned atom type "H" (rec_index= 2, atom_type= 2).
Atom no. 1844, " C  " at (43.598, 202.293, 167.510),  was assigned atom type "C" (rec_index= 1, atom_type= 1).
Atom no. 1845, " O  " at (44.161, 202.055, 166.438),  was assigned atom type "OA" (rec_index= 5, atom_type= 5).
Atom no. 1846, " CB " at (42.691, 200.284, 168.708),  was assigned atom type "C" (rec_index= 1, atom_type= 1).
Atom no. 1847, " HB " at (43.470, 199.714, 168.150),  was assigned atom type "H" (rec_index= 2, atom_type= 2).
Atom no. 1848, " CG2" at (43.222, 200.637, 170.092),  was assigned atom type "C" (rec_index= 1, atom_type= 1).
Atom no. 1849, "1HG2" at (43.484, 199.716, 170.663),  was assigned atom type "H" (rec_index= 2, atom_type= 2).
Atom no. 1850, "2HG2" at (42.508, 201.282, 170.655),  was assigned atom type "H" (rec_index= 2, atom_type= 2).
Atom no. 1851, "3HG2" at (44.081, 201.345, 170.036),  was assigned atom type "H" (rec_index= 2, atom_type= 2).
Atom no. 1852, " OG1" at (41.523, 199.467, 168.856),  was assigned atom type "OA" (rec_index= 5, atom_type= 5).
Atom no. 1853, " HG1" at (41.746, 198.682, 169.342),  was assigned atom type "HD" (rec_index= 3, atom_type= 3).
Atom no. 1854, " N  " at (44.036, 203.215, 168.372),  was assigned atom type "N" (rec_index= 4, atom_type= 4).
Atom no. 1855, " HN " at (43.538, 203.365, 169.249),  was assigned atom type "HD" (rec_index= 3, atom_type= 3).
Atom no. 1856, " CA " at (45.223, 204.010, 168.068),  was assigned atom type "C" (rec_index= 1, atom_type= 1).
Atom no. 1857, " HA " at (45.046, 204.546, 167.107),  was assigned atom type "H" (rec_index= 2, atom_type= 2).
Atom no. 1858, " C  " at (46.454, 203.127, 167.901),  was assigned atom type "C" (rec_index= 1, atom_type= 1).
Atom no. 1859, " O  " at (47.282, 203.366, 167.014),  was assigned atom type "OA" (rec_index= 5, atom_type= 5).
Atom no. 1860, " CB " at (45.451, 205.054, 169.162),  was assigned atom type "C" (rec_index= 1, atom_type= 1).
Atom no. 1861, " HB1" at (46.327, 205.701, 168.922),  was assigned atom type "H" (rec_index= 2, atom_type= 2).
Atom no. 1862, " HB2" at (44.648, 205.827, 169.151),  was assigned atom type "H" (rec_index= 2, atom_type= 2).
Atom no. 1863, " CG " at (45.592, 204.436, 170.539),  was assigned atom type "C" (rec_index= 1, atom_type= 1).
Atom no. 1864, " OD1" at (44.950, 203.396, 170.795),  was assigned atom type "OA" (rec_index= 5, atom_type= 5).
Atom no. 1865, " OD2" at (46.347, 204.989, 171.366),  was assigned atom type "OA" (rec_index= 5, atom_type= 5).
Atom no. 1866, " N  " at (46.591, 202.103, 168.738),  was assigned atom type "N" (rec_index= 4, atom_type= 4).
Atom no. 1867, " HN " at (45.906, 201.991, 169.486),  was assigned atom type "HD" (rec_index= 3, atom_type= 3).
Atom no. 1868, " CA " at (47.674, 201.133, 168.637),  was assigned atom type "C" (rec_index= 1, atom_type= 1).
Atom no. 1869, " HA " at (48.435, 201.520, 167.919),  was assigned atom type "H" (rec_index= 2, atom_type= 2).
Atom no. 1870, " C  " at (47.108, 199.829, 168.093),  was assigned atom type "C" (rec_index= 1, atom_type= 1).
Atom no. 1871, " O  " at (46.208, 199.237, 168.699),  was assigned atom type "OA" (rec_index= 5, atom_type= 5).
Atom no. 1872, " CB " at (48.346, 200.912, 169.992),  was assigned atom type "C" (rec_index= 1, atom_type= 1).
Atom no. 1873, " HB1" at (47.583, 200.700, 170.777),  was assigned atom type "H" (rec_index= 2, atom_type= 2).
Atom no. 1874, " HB2" at (48.900, 199.944, 170.001),  was assigned atom type "H" (rec_index= 2, atom_type= 2).
Atom no. 1875, " CG " at (49.255, 202.051, 170.426),  was assigned atom type "C" (rec_index= 1, atom_type= 1).
Atom no. 1876, " HG1" at (48.682, 203.001, 170.538),  was assigned atom type "H" (rec_index= 2, atom_type= 2).
Atom no. 1877, " HG2" at (49.589, 201.917, 171.481),  was assigned atom type "H" (rec_index= 2, atom_type= 2).
Atom no. 1878, " CD " at (50.441, 202.237, 169.498),  was assigned atom type "C" (rec_index= 1, atom_type= 1).
Atom no. 1879, " NE2" at (51.538, 201.550, 169.795),  was assigned atom type "N" (rec_index= 4, atom_type= 4).
Atom no. 1880, "1HE2" at (52.335, 201.675, 169.171),  was assigned atom type "HD" (rec_index= 3, atom_type= 3).
Atom no. 1881, "2HE2" at (51.595, 200.927, 170.601),  was assigned atom type "HD" (rec_index= 3, atom_type= 3).
Atom no. 1882, " OE1" at (50.372, 202.989, 168.525),  was assigned atom type "OA" (rec_index= 5, atom_type= 5).
Atom no. 1883, " N  " at (47.636, 199.387, 166.956),  was assigned atom type "N" (rec_index= 4, atom_type= 4).
Atom no. 1884, " HN " at (48.423, 199.884, 166.539),  was assigned atom type "HD" (rec_index= 3, atom_type= 3).
Atom no. 1885, " CA " at (47.105, 198.204, 166.300),  was assigned atom type "C" (rec_index= 1, atom_type= 1).
Atom no. 1886, " HA " at (45.994, 198.287, 166.265),  was assigned atom type "H" (rec_index= 2, atom_type= 2).
Atom no. 1887, " C  " at (47.473, 196.951, 167.094),  was assigned atom type "C" (rec_index= 1, atom_type= 1).
Atom no. 1888, " O  " at (48.575, 196.864, 167.644),  was assigned atom type "OA" (rec_index= 5, atom_type= 5).
Atom no. 1889, " CB " at (47.630, 198.103, 164.867),  was assigned atom type "C" (rec_index= 1, atom_type= 1).
Atom no. 1890, " HB1" at (48.722, 197.877, 164.875),  was assigned atom type "H" (rec_index= 2, atom_type= 2).
Atom no. 1891, " HB2" at (47.241, 197.178, 164.382),  was assigned atom type "H" (rec_index= 2, atom_type= 2).
Atom no. 1892, " CG " at (47.351, 199.321, 163.977),  was assigned atom type "C" (rec_index= 1, atom_type= 1).
Atom no. 1893, " HG " at (46.435, 199.823, 164.367),  was assigned atom type "H" (rec_index= 2, atom_type= 2).
Atom no. 1894, " CD1" at (48.492, 200.328, 164.037),  was assigned atom type "C" (rec_index= 1, atom_type= 1).
Atom no. 1895, "1HD1" at (48.693, 200.630, 165.091),  was assigned atom type "H" (rec_index= 2, atom_type= 2).
Atom no. 1896, "2HD1" at (48.300, 201.210, 163.383),  was assigned atom type "H" (rec_index= 2, atom_type= 2).
Atom no. 1897, "3HD1" at (49.410, 199.944, 163.534),  was assigned atom type "H" (rec_index= 2, atom_type= 2).
Atom no. 1898, " CD2" at (47.077, 198.909, 162.541),  was assigned atom type "C" (rec_index= 1, atom_type= 1).
Atom no. 1899, "1HD2" at (46.242, 198.172, 162.497),  was assigned atom type "H" (rec_index= 2, atom_type= 2).
Atom no. 1900, "2HD2" at (47.995, 198.525, 162.038),  was assigned atom type "H" (rec_index= 2, atom_type= 2).
Atom no. 1901, "3HD2" at (46.885, 199.791, 161.887),  was assigned atom type "H" (rec_index= 2, atom_type= 2).
Atom no. 1902, " N  " at (46.570, 195.969, 167.176),  was assigned atom type "N" (rec_index= 4, atom_type= 4).
Atom no. 1903, " CA " at (46.809, 194.829, 168.076),  was assigned atom type "C" (rec_index= 1, atom_type= 1).
Atom no. 1904, " HA " at (46.988, 195.207, 169.109),  was assigned atom type "H" (rec_index= 2, atom_type= 2).
Atom no. 1905, " C  " at (47.967, 193.936, 167.660),  was assigned atom type "C" (rec_index= 1, atom_type= 1).
Atom no. 1906, " O  " at (48.630, 193.368, 168.536),  was assigned atom type "OA" (rec_index= 5, atom_type= 5).
Atom no. 1907, " CB " at (45.475, 194.067, 168.039),  was assigned atom type "C" (rec_index= 1, atom_type= 1).
Atom no. 1908, " HB1" at (45.510, 193.125, 167.443),  was assigned atom type "H" (rec_index= 2, atom_type= 2).
Atom no. 1909, " HB2" at (45.199, 193.595, 169.010),  was assigned atom type "H" (rec_index= 2, atom_type= 2).
Atom no. 1910, " CG " at (44.470, 195.062, 167.541),  was assigned atom type "C" (rec_index= 1, atom_type= 1).
Atom no. 1911, " HG1" at (43.557, 194.597, 167.101),  was assigned atom type "H" (rec_index= 2, atom_type= 2).
Atom no. 1912, " HG2" at (43.952, 195.623, 168.353),  was assigned atom type "H" (rec_index= 2, atom_type= 2).
Atom no. 1913, " CD " at (45.221, 195.937, 166.588),  was assigned atom type "C" (rec_index= 1, atom_type= 1).
Atom no. 1914, " HD1" at (44.763, 196.938, 166.412),  was assigned atom type "H" (rec_index= 2, atom_type= 2).
Atom no. 1915, " HD2" at (45.182, 195.610, 165.523),  was assigned atom type "H" (rec_index= 2, atom_type= 2).
Atom no. 1916, " N  " at (48.238, 193.791, 166.365),  was assigned atom type "N" (rec_index= 4, atom_type= 4).
Atom no. 1917, " HN " at (47.727, 194.348, 165.680),  was assigned atom type "HD" (rec_index= 3, atom_type= 3).
Atom no. 1918, " CA " at (49.253, 192.850, 165.909),  was assigned atom type "C" (rec_index= 1, atom_type= 1).
Atom no. 1919, " HA " at (49.237, 191.976, 166.601),  was assigned atom type "H" (rec_index= 2, atom_type= 2).
Atom no. 1920, " C  " at (50.662, 193.430, 165.931),  was assigned atom type "C" (rec_index= 1, atom_type= 1).
Atom no. 1921, " O  " at (51.600, 192.753, 165.499),  was assigned atom type "OA" (rec_index= 5, atom_type= 5).
Atom no. 1922, " CB " at (48.920, 192.334, 164.502),  was assigned atom type "C" (rec_index= 1, atom_type= 1).
Atom no. 1923, " HB1" at (49.669, 191.569, 164.189),  was assigned atom type "H" (rec_index= 2, atom_type= 2).
Atom no. 1924, " HB2" at (47.998, 191.707, 164.534),  was assigned atom type "H" (rec_index= 2, atom_type= 2).
Atom no. 1925, " CG " at (48.788, 193.386, 163.442),  was assigned atom type "A" (rec_index= 0, atom_type= 0).
Atom no. 1926, " CD1" at (49.793, 193.929, 162.695),  was assigned atom type "A" (rec_index= 0, atom_type= 0).
Atom no. 1927, " HD1" at (50.860, 193.666, 162.786),  was assigned atom type "H" (rec_index= 2, atom_type= 2).
Atom no. 1928, " CD2" at (47.575, 193.999, 162.988),  was assigned atom type "A" (rec_index= 0, atom_type= 0).
Atom no. 1929, " CE2" at (47.923, 194.913, 161.974),  was assigned atom type "A" (rec_index= 0, atom_type= 0).
Atom no. 1930, " CE3" at (46.229, 193.870, 163.346),  was assigned atom type "A" (rec_index= 0, atom_type= 0).
Atom no. 1931, " HE3" at (45.922, 193.164, 164.136),  was assigned atom type "H" (rec_index= 2, atom_type= 2).
Atom no. 1932, " NE1" at (49.283, 194.851, 161.814),  was assigned atom type "N" (rec_index= 4, atom_type= 4).
Atom no. 1933, " HE1" at (49.828, 195.400, 161.149),  was assigned atom type "HD" (rec_index= 3, atom_type= 3).
Atom no. 1934, " CZ2" at (46.976, 195.691, 161.312),  was assigned atom type "A" (rec_index= 0, atom_type= 0).
Atom no. 1935, " HZ2" at (47.270, 196.398, 160.518),  was assigned atom type "H" (rec_index= 2, atom_type= 2).
Atom no. 1936, " CZ3" at (45.290, 194.646, 162.689),  was assigned atom type "A" (rec_index= 0, atom_type= 0).
Atom no. 1937, " HZ3" at (44.225, 194.554, 162.961),  was assigned atom type "H" (rec_index= 2, atom_type= 2).
Atom no. 1938, " CH2" at (45.668, 195.545, 161.685),  was assigned atom type "A" (rec_index= 0, atom_type= 0).
Atom no. 1939, " HH2" at (44.894, 196.149, 161.183),  was assigned atom type "H" (rec_index= 2, atom_type= 2).
Atom no. 1940, " N  " at (50.833, 194.661, 166.413),  was assigned atom type "N" (rec_index= 4, atom_type= 4).
Atom no. 1941, " HN " at (50.020, 195.224, 166.663),  was assigned atom type "HD" (rec_index= 3, atom_type= 3).
Atom no. 1942, " CA " at (52.178, 195.211, 166.586),  was assigned atom type "C" (rec_index= 1, atom_type= 1).
Atom no. 1943, " HA " at (52.788, 194.932, 165.695),  was assigned atom type "H" (rec_index= 2, atom_type= 2).
Atom no. 1944, " C  " at (52.846, 194.624, 167.828),  was assigned atom type "C" (rec_index= 1, atom_type= 1).
Atom no. 1945, " O  " at (53.841, 193.899, 167.729),  was assigned atom type "OA" (rec_index= 5, atom_type= 5).
Atom no. 1946, " CB " at (52.117, 196.740, 166.668),  was assigned atom type "C" (rec_index= 1, atom_type= 1).
Atom no. 1947, " HB " at (51.486, 197.036, 167.538),  was assigned atom type "H" (rec_index= 2, atom_type= 2).
Atom no. 1948, " CG2" at (53.514, 197.316, 166.843),  was assigned atom type "C" (rec_index= 1, atom_type= 1).
Atom no. 1949, "1HG2" at (53.965, 196.910, 167.778),  was assigned atom type "H" (rec_index= 2, atom_type= 2).
Atom no. 1950, "2HG2" at (53.518, 198.431, 166.821),  was assigned atom type "H" (rec_index= 2, atom_type= 2).
Atom no. 1951, "3HG2" at (54.159, 197.139, 165.951),  was assigned atom type "H" (rec_index= 2, atom_type= 2).
Atom no. 1952, " OG1" at (51.538, 197.262, 165.466),  was assigned atom type "OA" (rec_index= 5, atom_type= 5).
Atom no. 1953, " HG1" at (50.666, 196.902, 165.357),  was assigned atom type "HD" (rec_index= 3, atom_type= 3).
Atom no. 1954, " N  " at (52.306, 194.930, 169.005),  was assigned atom type "N" (rec_index= 4, atom_type= 4).
Atom no. 1955, " HN " at (51.472, 195.517, 169.030),  was assigned atom type "HD" (rec_index= 3, atom_type= 3).
Atom no. 1956, " CA " at (52.872, 194.451, 170.256),  was assigned atom type "C" (rec_index= 1, atom_type= 1).
Atom no. 1957, " HA " at (53.982, 194.544, 170.199),  was assigned atom type "H" (rec_index= 2, atom_type= 2).
Atom no. 1958, " C  " at (52.522, 192.982, 170.484),  was assigned atom type "C" (rec_index= 1, atom_type= 1).
Atom no. 1959, " O  " at (51.533, 192.459, 169.963),  was assigned atom type "OA" (rec_index= 5, atom_type= 5).
Atom no. 1960, " CB " at (52.375, 195.295, 171.431),  was assigned atom type "C" (rec_index= 1, atom_type= 1).
Atom no. 1961, " HB1" at (52.681, 194.855, 172.409),  was assigned atom type "H" (rec_index= 2, atom_type= 2).
Atom no. 1962, " HB2" at (51.269, 195.222, 171.548),  was assigned atom type "H" (rec_index= 2, atom_type= 2).
Atom no. 1963, " OG " at (52.797, 196.642, 171.312),  was assigned atom type "OA" (rec_index= 5, atom_type= 5).
Atom no. 1964, " HG " at (52.488, 197.166, 172.042),  was assigned atom type "HD" (rec_index= 3, atom_type= 3).
Atom no. 1965, " N  " at (53.358, 192.316, 171.278),  was assigned atom type "N" (rec_index= 4, atom_type= 4).
Atom no. 1966, " HN " at (54.177, 192.800, 171.645),  was assigned atom type "HD" (rec_index= 3, atom_type= 3).
Atom no. 1967, " CA " at (53.145, 190.922, 171.641),  was assigned atom type "C" (rec_index= 1, atom_type= 1).
Atom no. 1968, " HA " at (52.527, 190.449, 170.843),  was assigned atom type "H" (rec_index= 2, atom_type= 2).
Atom no. 1969, " C  " at (52.412, 190.752, 172.965),  was assigned atom type "C" (rec_index= 1, atom_type= 1).
Atom no. 1970, " O  " at (52.171, 189.613, 173.376),  was assigned atom type "OA" (rec_index= 5, atom_type= 5).
Atom no. 1971, " CB " at (54.482, 190.176, 171.707),  was assigned atom type "C" (rec_index= 1, atom_type= 1).
Atom no. 1972, " HB1" at (55.270, 190.837, 172.137),  was assigned atom type "H" (rec_index= 2, atom_type= 2).
Atom no. 1973, " HB2" at (54.442, 189.385, 172.491),  was assigned atom type "H" (rec_index= 2, atom_type= 2).
Atom no. 1974, " SG " at (55.047, 189.471, 170.138),  was assigned atom type "SA" (rec_index= 6, atom_type= 6).
Atom no. 1975, " N  " at (52.051, 191.840, 173.642),  was assigned atom type "N" (rec_index= 4, atom_type= 4).
Atom no. 1976, " HN " at (52.269, 192.760, 173.260),  was assigned atom type "HD" (rec_index= 3, atom_type= 3).
Atom no. 1977, " CA " at (51.351, 191.746, 174.917),  was assigned atom type "C" (rec_index= 1, atom_type= 1).
Atom no. 1978, " HA " at (51.591, 190.764, 175.388),  was assigned atom type "H" (rec_index= 2, atom_type= 2).
Atom no. 1979, " C  " at (49.854, 191.808, 174.644),  was assigned atom type "C" (rec_index= 1, atom_type= 1).
Atom no. 1980, " O  " at (49.310, 192.879, 174.351),  was assigned atom type "OA" (rec_index= 5, atom_type= 5).
Atom no. 1981, " CB " at (51.789, 192.866, 175.859),  was assigned atom type "C" (rec_index= 1, atom_type= 1).
Atom no. 1982, " HB1" at (51.254, 192.794, 176.834),  was assigned atom type "H" (rec_index= 2, atom_type= 2).
Atom no. 1983, " HB2" at (51.663, 193.871, 175.392),  was assigned atom type "H" (rec_index= 2, atom_type= 2).
Atom no. 1984, " HB3" at (52.895, 192.881, 175.996),  was assigned atom type "H" (rec_index= 2, atom_type= 2).
Atom no. 1985, " N  " at (49.189, 190.665, 174.785),  was assigned atom type "N" (rec_index= 4, atom_type= 4).
Atom no. 1986, " HN " at (49.705, 189.847, 175.109),  was assigned atom type "HD" (rec_index= 3, atom_type= 3).
Atom no. 1987, " CA " at (47.766, 190.511, 174.504),  was assigned atom type "C" (rec_index= 1, atom_type= 1).
Atom no. 1988, " HA " at (47.220, 191.391, 174.918),  was assigned atom type "H" (rec_index= 2, atom_type= 2).
Atom no. 1989, " C  " at (47.290, 189.255, 175.221),  was assigned atom type "C" (rec_index= 1, atom_type= 1).
Atom no. 1990, " O  " at (48.059, 188.582, 175.912),  was assigned atom type "OA" (rec_index= 5, atom_type= 5).
Atom no. 1991, " CB " at (47.481, 190.414, 172.999),  was assigned atom type "C" (rec_index= 1, atom_type= 1).
Atom no. 1992, " HB1" at (48.028, 189.555, 172.545),  was assigned atom type "H" (rec_index= 2, atom_type= 2).
Atom no. 1993, " HB2" at (46.433, 190.081, 172.813),  was assigned atom type "H" (rec_index= 2, atom_type= 2).
Atom no. 1994, " CG " at (47.780, 191.701, 172.253),  was assigned atom type "C" (rec_index= 1, atom_type= 1).
Atom no. 1995, " ND2" at (48.942, 191.756, 171.611),  was assigned atom type "N" (rec_index= 4, atom_type= 4).
Atom no. 1996, "1HD2" at (49.143, 192.621, 171.110),  was assigned atom type "HD" (rec_index= 3, atom_type= 3).
Atom no. 1997, "2HD2" at (49.607, 190.983, 171.613),  was assigned atom type "HD" (rec_index= 3, atom_type= 3).
Atom no. 1998, " OD1" at (46.977, 192.634, 172.251),  was assigned atom type "OA" (rec_index= 5, atom_type= 5).
Atom no. 1999, " N  " at (46.005, 188.942, 175.052),  was assigned atom type "N" (rec_index= 4, atom_type= 4).
Atom no. 2000, " HN " at (45.399, 189.559, 174.510),  was assigned atom type "HD" (rec_index= 3, atom_type= 3).
Atom no. 2001, " CA " at (45.461, 187.722, 175.638),  was assigned atom type "C" (rec_index= 1, atom_type= 1).
Atom no. 2002, " HA " at (45.944, 187.573, 176.632),  was assigned atom type "H" (rec_index= 2, atom_type= 2).
Atom no. 2003, " C  " at (45.746, 186.488, 174.787),  was assigned atom type "C" (rec_index= 1, atom_type= 1).
Atom no. 2004, " O  " at (45.811, 185.377, 175.324),  was assigned atom type "OA" (rec_index= 5, atom_type= 5).
Atom no. 2005, " CB " at (43.954, 187.869, 175.862),  was assigned atom type "C" (rec_index= 1, atom_type= 1).
Atom no. 2006, " HB1" at (43.513, 186.943, 176.301),  was assigned atom type "H" (rec_index= 2, atom_type= 2).
Atom no. 2007, " HB2" at (43.731, 188.576, 176.695),  was assigned atom type "H" (rec_index= 2, atom_type= 2).
Atom no. 2008, " OG " at (43.289, 188.246, 174.667),  was assigned atom type "OA" (rec_index= 5, atom_type= 5).
Atom no. 2009, " HG " at (42.354, 188.337, 174.806),  was assigned atom type "HD" (rec_index= 3, atom_type= 3).
Atom no. 2010, " N  " at (45.911, 186.653, 173.475),  was assigned atom type "N" (rec_index= 4, atom_type= 4).
Atom no. 2011, " HN " at (45.969, 187.601, 173.103),  was assigned atom type "HD" (rec_index= 3, atom_type= 3).
Atom no. 2012, " CA " at (46.012, 185.528, 172.551),  was assigned atom type "C" (rec_index= 1, atom_type= 1).
Atom no. 2013, " HA " at (45.520, 184.649, 173.029),  was assigned atom type "H" (rec_index= 2, atom_type= 2).
Atom no. 2014, " C  " at (47.445, 185.131, 172.206),  was assigned atom type "C" (rec_index= 1, atom_type= 1).
Atom no. 2015, " O  " at (47.639, 184.142, 171.493),  was assigned atom type "OA" (rec_index= 5, atom_type= 5).
Atom no. 2016, " CB " at (45.249, 185.849, 171.261),  was assigned atom type "C" (rec_index= 1, atom_type= 1).
Atom no. 2017, " HB1" at (45.355, 185.020, 170.523),  was assigned atom type "H" (rec_index= 2, atom_type= 2).
Atom no. 2018, " HB2" at (44.148, 185.805, 171.432),  was assigned atom type "H" (rec_index= 2, atom_type= 2).
Atom no. 2019, " CG " at (45.639, 187.160, 170.646),  was assigned atom type "A" (rec_index= 0, atom_type= 0).
Atom no. 2020, " CD1" at (46.619, 187.372, 169.722),  was assigned atom type "A" (rec_index= 0, atom_type= 0).
Atom no. 2021, " HD1" at (47.268, 186.587, 169.298),  was assigned atom type "H" (rec_index= 2, atom_type= 2).
Atom no. 2022, " CD2" at (45.053, 188.441, 170.911),  was assigned atom type "A" (rec_index= 0, atom_type= 0).
Atom no. 2023, " CE2" at (45.730, 189.383, 170.111),  was assigned atom type "A" (rec_index= 0, atom_type= 0).
Atom no. 2024, " CE3" at (44.023, 188.883, 171.746),  was assigned atom type "A" (rec_index= 0, atom_type= 0).
Atom no. 2025, " HE3" at (43.473, 188.171, 172.384),  was assigned atom type "H" (rec_index= 2, atom_type= 2).
Atom no. 2026, " NE1" at (46.681, 188.705, 169.395),  was assigned atom type "N" (rec_index= 4, atom_type= 4).
Atom no. 2027, " HE1" at (47.330, 189.122, 168.728),  was assigned atom type "HD" (rec_index= 3, atom_type= 3).
Atom no. 2028, " CZ2" at (45.409, 190.739, 170.122),  was assigned atom type "A" (rec_index= 0, atom_type= 0).
Atom no. 2029, " HZ2" at (45.950, 191.461, 169.487),  was assigned atom type "H" (rec_index= 2, atom_type= 2).
Atom no. 2030, " CZ3" at (43.707, 190.229, 171.757),  was assigned atom type "A" (rec_index= 0, atom_type= 0).
Atom no. 2031, " HZ3" at (42.897, 190.590, 172.413),  was assigned atom type "H" (rec_index= 2, atom_type= 2).
Atom no. 2032, " CH2" at (44.398, 191.141, 170.950),  was assigned atom type "A" (rec_index= 0, atom_type= 0).
Atom no. 2033, " HH2" at (44.120, 192.208, 170.983),  was assigned atom type "H" (rec_index= 2, atom_type= 2).
Atom no. 2034, " N  " at (48.446, 185.863, 172.684),  was assigned atom type "N" (rec_index= 4, atom_type= 4).
Atom no. 2035, " HN " at (48.245, 186.629, 173.327),  was assigned atom type "HD" (rec_index= 3, atom_type= 3).
Atom no. 2036, " CA " at (49.826, 185.589, 172.304),  was assigned atom type "C" (rec_index= 1, atom_type= 1).
Atom no. 2037, " HA " at (49.832, 185.231, 171.248),  was assigned atom type "H" (rec_index= 2, atom_type= 2).
Atom no. 2038, " C  " at (50.447, 184.505, 173.179),  was assigned atom type "C" (rec_index= 1, atom_type= 1).
Atom no. 2039, " O  " at (50.146, 184.385, 174.370),  was assigned atom type "OA" (rec_index= 5, atom_type= 5).
Atom no. 2040, " CB " at (50.670, 186.862, 172.382),  was assigned atom type "C" (rec_index= 1, atom_type= 1).
Atom no. 2041, " HB1" at (51.756, 186.619, 172.457),  was assigned atom type "H" (rec_index= 2, atom_type= 2).
Atom no. 2042, " HB2" at (50.533, 187.374, 173.363),  was assigned atom type "H" (rec_index= 2, atom_type= 2).
Atom no. 2043, " CG " at (50.401, 187.810, 171.229),  was assigned atom type "C" (rec_index= 1, atom_type= 1).
Atom no. 2044, " ND2" at (51.128, 187.629, 170.133),  was assigned atom type "N" (rec_index= 4, atom_type= 4).
Atom no. 2045, "1HD2" at (51.835, 186.898, 170.058),  was assigned atom type "HD" (rec_index= 3, atom_type= 3).
Atom no. 2046, "2HD2" at (50.947, 188.267, 169.358),  was assigned atom type "HD" (rec_index= 3, atom_type= 3).
Atom no. 2047, " OD1" at (49.548, 188.692, 171.320),  was assigned atom type "OA" (rec_index= 5, atom_type= 5).
Atom no. 2048, " N  " at (51.326, 183.711, 172.569),  was assigned atom type "N" (rec_index= 4, atom_type= 4).
Atom no. 2049, " HN " at (51.454, 183.803, 171.561),  was assigned atom type "HD" (rec_index= 3, atom_type= 3).
Atom no. 2050, " CA " at (52.109, 182.718, 173.286),  was assigned atom type "C" (rec_index= 1, atom_type= 1).
Atom no. 2051, " HA " at (51.523, 182.376, 174.171),  was assigned atom type "H" (rec_index= 2, atom_type= 2).
Atom no. 2052, " C  " at (53.418, 183.331, 173.777),  was assigned atom type "C" (rec_index= 1, atom_type= 1).
Atom no. 2053, " O  " at (53.709, 184.509, 173.556),  was assigned atom type "OA" (rec_index= 5, atom_type= 5).
Atom no. 2054, " CB " at (52.408, 181.507, 172.402),  was assigned atom type "C" (rec_index= 1, atom_type= 1).
Atom no. 2055, " HB " at (53.268, 180.949, 172.840),  was assigned atom type "H" (rec_index= 2, atom_type= 2).
Atom no. 2056, " CG2" at (51.214, 180.575, 172.327),  was assigned atom type "C" (rec_index= 1, atom_type= 1).
Atom no. 2057, "1HG2" at (50.933, 180.234, 173.351),  was assigned atom type "H" (rec_index= 2, atom_type= 2).
Atom no. 2058, "2HG2" at (51.394, 179.719, 171.636),  was assigned atom type "H" (rec_index= 2, atom_type= 2).
Atom no. 2059, "3HG2" at (50.354, 181.039, 171.790),  was assigned atom type "H" (rec_index= 2, atom_type= 2).
Atom no. 2060, " OG1" at (52.769, 181.945, 171.085),  was assigned atom type "OA" (rec_index= 5, atom_type= 5).
Atom no. 2061, " HG1" at (53.517, 182.529, 171.132),  was assigned atom type "HD" (rec_index= 3, atom_type= 3).
Atom no. 2062, " N  " at (54.223, 182.512, 174.453),  was assigned atom type "N" (rec_index= 4, atom_type= 4).
Atom no. 2063, " HN " at (53.877, 181.602, 174.757),  was assigned atom type "HD" (rec_index= 3, atom_type= 3).
Atom no. 2064, " CA " at (55.586, 182.900, 174.762),  was assigned atom type "C" (rec_index= 1, atom_type= 1).
Atom no. 2065, " HA1" at (55.998, 182.265, 175.581),  was assigned atom type "H" (rec_index= 2, atom_type= 2).
Atom no. 2066, " HA2" at (55.606, 183.894, 175.266),  was assigned atom type "H" (rec_index= 2, atom_type= 2).
Atom no. 2067, " C  " at (56.512, 182.892, 173.566),  was assigned atom type "C" (rec_index= 1, atom_type= 1).
Atom no. 2068, " O  " at (57.630, 183.408, 173.665),  was assigned atom type "OA" (rec_index= 5, atom_type= 5).
Atom no. 2069, " N  " at (56.074, 182.314, 172.447),  was assigned atom type "N" (rec_index= 4, atom_type= 4).
Atom no. 2070, " HN " at (55.179, 181.825, 172.464),  was assigned atom type "HD" (rec_index= 3, atom_type= 3).
Atom no. 2071, " CA " at (56.828, 182.356, 171.203),  was assigned atom type "C" (rec_index= 1, atom_type= 1).
Atom no. 2072, " HA " at (57.902, 182.171, 171.440),  was assigned atom type "H" (rec_index= 2, atom_type= 2).
Atom no. 2073, " C  " at (56.722, 183.697, 170.493),  was assigned atom type "C" (rec_index= 1, atom_type= 1).
Atom no. 2074, " O  " at (57.488, 183.942, 169.554),  was assigned atom type "OA" (rec_index= 5, atom_type= 5).
Atom no. 2075, " CB " at (56.350, 181.254, 170.255),  was assigned atom type "C" (rec_index= 1, atom_type= 1).
Atom no. 2076, " HB1" at (55.248, 181.314, 170.098),  was assigned atom type "H" (rec_index= 2, atom_type= 2).
Atom no. 2077, " HB2" at (56.693, 181.449, 169.212),  was assigned atom type "H" (rec_index= 2, atom_type= 2).
Atom no. 2078, " CG " at (56.757, 179.869, 170.708),  was assigned atom type "C" (rec_index= 1, atom_type= 1).
Atom no. 2079, " ND2" at (55.810, 179.126, 171.265),  was assigned atom type "N" (rec_index= 4, atom_type= 4).
Atom no. 2080, "1HD2" at (56.084, 178.192, 171.570),  was assigned atom type "HD" (rec_index= 3, atom_type= 3).
Atom no. 2081, "2HD2" at (54.855, 179.460, 171.397),  was assigned atom type "HD" (rec_index= 3, atom_type= 3).
Atom no. 2082, " OD1" at (57.909, 179.466, 170.549),  was assigned atom type "OA" (rec_index= 5, atom_type= 5).
Atom no. 2083, " N  " at (55.795, 184.560, 170.904),  was assigned atom type "N" (rec_index= 4, atom_type= 4).
Atom no. 2084, " HN " at (55.211, 184.325, 171.707),  was assigned atom type "HD" (rec_index= 3, atom_type= 3).
Atom no. 2085, " CA " at (55.601, 185.835, 170.226),  was assigned atom type "C" (rec_index= 1, atom_type= 1).
Atom no. 2086, " HA " at (55.444, 185.642, 169.139),  was assigned atom type "H" (rec_index= 2, atom_type= 2).
Atom no. 2087, " C  " at (56.841, 186.703, 170.393),  was assigned atom type "C" (rec_index= 1, atom_type= 1).
Atom no. 2088, " O  " at (57.278, 186.969, 171.518),  was assigned atom type "OA" (rec_index= 5, atom_type= 5).
Atom no. 2089, " CB " at (54.369, 186.548, 170.780),  was assigned atom type "C" (rec_index= 1, atom_type= 1).
Atom no. 2090, " HB1" at (54.558, 186.884, 171.826),  was assigned atom type "H" (rec_index= 2, atom_type= 2).
Atom no. 2091, " HB2" at (53.548, 185.814, 170.956),  was assigned atom type "H" (rec_index= 2, atom_type= 2).
Atom no. 2092, " SG " at (53.763, 187.936, 169.778),  was assigned atom type "SA" (rec_index= 6, atom_type= 6).
Atom no. 2093, " N  " at (57.406, 187.142, 169.272),  was assigned atom type "N" (rec_index= 4, atom_type= 4).
Atom no. 2094, " HN " at (57.032, 186.819, 168.380),  was assigned atom type "HD" (rec_index= 3, atom_type= 3).
Atom no. 2095, " CA " at (58.534, 188.063, 169.260),  was assigned atom type "C" (rec_index= 1, atom_type= 1).
Atom no. 2096, " HA " at (58.626, 188.534, 170.267),  was assigned atom type "H" (rec_index= 2, atom_type= 2).
Atom no. 2097, " C  " at (58.248, 189.148, 168.234),  was assigned atom type "C" (rec_index= 1, atom_type= 1).
Atom no. 2098, " O  " at (58.153, 188.861, 167.037),  was assigned atom type "OA" (rec_index= 5, atom_type= 5).
Atom no. 2099, " CB " at (59.844, 187.339, 168.930),  was assigned atom type "C" (rec_index= 1, atom_type= 1).
Atom no. 2100, " HB " at (60.641, 188.096, 168.742),  was assigned atom type "H" (rec_index= 2, atom_type= 2).
Atom no. 2101, " CG2" at (60.271, 186.444, 170.088),  was assigned atom type "C" (rec_index= 1, atom_type= 1).
Atom no. 2102, "1HG2" at (60.408, 187.064, 171.004),  was assigned atom type "H" (rec_index= 2, atom_type= 2).
Atom no. 2103, "2HG2" at (61.179, 185.844, 169.845),  was assigned atom type "H" (rec_index= 2, atom_type= 2).
Atom no. 2104, "3HG2" at (59.562, 185.599, 170.252),  was assigned atom type "H" (rec_index= 2, atom_type= 2).
Atom no. 2105, " OG1" at (59.668, 186.542, 167.753),  was assigned atom type "OA" (rec_index= 5, atom_type= 5).
Atom no. 2106, " HG1" at (59.402, 187.100, 167.031),  was assigned atom type "HD" (rec_index= 3, atom_type= 3).
Atom no. 2107, " N  " at (58.117, 190.384, 168.700),  was assigned atom type "N" (rec_index= 4, atom_type= 4).
Atom no. 2108, " HN " at (58.221, 190.539, 169.703),  was assigned atom type "HD" (rec_index= 3, atom_type= 3).
Atom no. 2109, " CA " at (57.832, 191.527, 167.847),  was assigned atom type "C" (rec_index= 1, atom_type= 1).
Atom no. 2110, " HA " at (57.514, 191.150, 166.847),  was assigned atom type "H" (rec_index= 2, atom_type= 2).
Atom no. 2111, " C  " at (59.093, 192.364, 167.669),  was assigned atom type "C" (rec_index= 1, atom_type= 1).
Atom no. 2112, " O  " at (60.170, 192.034, 168.176),  was assigned atom type "OA" (rec_index= 5, atom_type= 5).
Atom no. 2113, " CB " at (56.694, 192.367, 168.432),  was assigned atom type "C" (rec_index= 1, atom_type= 1).
Atom no. 2114, " HB1" at (56.313, 193.101, 167.684),  was assigned atom type "H" (rec_index= 2, atom_type= 2).
Atom no. 2115, " HB2" at (55.773, 191.753, 168.568),  was assigned atom type "H" (rec_index= 2, atom_type= 2).
Atom no. 2116, " CG " at (57.083, 193.060, 169.725),  was assigned atom type "C" (rec_index= 1, atom_type= 1).
Atom no. 2117, " ND2" at (56.558, 194.263, 169.933),  was assigned atom type "N" (rec_index= 4, atom_type= 4).
Atom no. 2118, "1HD2" at (56.819, 194.729, 170.802),  was assigned atom type "HD" (rec_index= 3, atom_type= 3).
Atom no. 2119, "2HD2" at (55.925, 194.708, 169.269),  was assigned atom type "HD" (rec_index= 3, atom_type= 3).
Atom no. 2120, " OD1" at (57.848, 192.522, 170.527),  was assigned atom type "OA" (rec_index= 5, atom_type= 5).
Atom no. 2121, " N  " at (58.950, 193.461, 166.933),  was assigned atom type "N" (rec_index= 4, atom_type= 4).
Atom no. 2122, " HN " at (58.060, 193.627, 166.464),  was assigned atom type "HD" (rec_index= 3, atom_type= 3).
Atom no. 2123, " CA " at (60.018, 194.431, 166.774),  was assigned atom type "C" (rec_index= 1, atom_type= 1).
Atom no. 2124, " HA " at (60.976, 193.940, 167.065),  was assigned atom type "H" (rec_index= 2, atom_type= 2).
Atom no. 2125, " C  " at (59.783, 195.606, 167.719),  was assigned atom type "C" (rec_index= 1, atom_type= 1).
Atom no. 2126, " O  " at (58.835, 195.619, 168.509),  was assigned atom type "OA" (rec_index= 5, atom_type= 5).
Atom no. 2127, " CB " at (60.134, 194.864, 165.312),  was assigned atom type "C" (rec_index= 1, atom_type= 1).
Atom no. 2128, " HB1" at (60.572, 195.886, 165.228),  was assigned atom type "H" (rec_index= 2, atom_type= 2).
Atom no. 2129, " HB2" at (59.130, 195.065, 164.870),  was assigned atom type "H" (rec_index= 2, atom_type= 2).
Atom no. 2130, " CG " at (60.909, 193.866, 164.479),  was assigned atom type "A" (rec_index= 0, atom_type= 0).
Atom no. 2131, " CD1" at (60.309, 192.699, 164.022),  was assigned atom type "A" (rec_index= 0, atom_type= 0).
Atom no. 2132, " HD1" at (59.250, 192.504, 164.263),  was assigned atom type "H" (rec_index= 2, atom_type= 2).
Atom no. 2133, " CD2" at (62.246, 194.079, 164.171),  was assigned atom type "A" (rec_index= 0, atom_type= 0).
Atom no. 2134, " HD2" at (62.746, 194.994, 164.531),  was assigned atom type "H" (rec_index= 2, atom_type= 2).
Atom no. 2135, " CE1" at (61.016, 191.779, 163.271),  was assigned atom type "A" (rec_index= 0, atom_type= 0).
Atom no. 2136, " HE1" at (60.523, 190.860, 162.912),  was assigned atom type "H" (rec_index= 2, atom_type= 2).
Atom no. 2137, " CE2" at (62.961, 193.164, 163.420),  was assigned atom type "A" (rec_index= 0, atom_type= 0).
Atom no. 2138, " HE2" at (64.021, 193.351, 163.180),  was assigned atom type "H" (rec_index= 2, atom_type= 2).
Atom no. 2139, " CZ " at (62.341, 192.016, 162.973),  was assigned atom type "A" (rec_index= 0, atom_type= 0).
Atom no. 2140, " OH " at (63.048, 191.103, 162.225),  was assigned atom type "OA" (rec_index= 5, atom_type= 5).
Atom no. 2141, " HH " at (63.961, 191.266, 162.020),  was assigned atom type "HD" (rec_index= 3, atom_type= 3).
Atom no. 2142, " N  " at (60.668, 196.603, 167.638),  was assigned atom type "N" (rec_index= 4, atom_type= 4).
Atom no. 2143, " HN " at (61.249, 196.673, 166.802),  was assigned atom type "HD" (rec_index= 3, atom_type= 3).
Atom no. 2144, " CA " at (60.841, 197.600, 168.697),  was assigned atom type "C" (rec_index= 1, atom_type= 1).
Atom no. 2145, " HA " at (61.695, 198.256, 168.408),  was assigned atom type "H" (rec_index= 2, atom_type= 2).
Atom no. 2146, " C  " at (61.204, 196.919, 170.015),  was assigned atom type "C" (rec_index= 1, atom_type= 1).
Atom no. 2147, " O  " at (60.932, 197.433, 171.102),  was assigned atom type "OA" (rec_index= 5, atom_type= 5).
Atom no. 2148, " CB " at (59.601, 198.490, 168.855),  was assigned atom type "C" (rec_index= 1, atom_type= 1).
Atom no. 2149, " HB1" at (58.763, 197.917, 169.316),  was assigned atom type "H" (rec_index= 2, atom_type= 2).
Atom no. 2150, " HB2" at (59.150, 198.714, 167.860),  was assigned atom type "H" (rec_index= 2, atom_type= 2).
Atom no. 2151, " CG " at (59.856, 199.761, 169.619),  was assigned atom type "A" (rec_index= 0, atom_type= 0).
Atom no. 2152, " CD1" at (60.669, 200.749, 169.091),  was assigned atom type "A" (rec_index= 0, atom_type= 0).
Atom no. 2153, " HD1" at (61.134, 200.601, 168.102),  was assigned atom type "H" (rec_index= 2, atom_type= 2).
Atom no. 2154, " CD2" at (59.274, 199.971, 170.859),  was assigned atom type "A" (rec_index= 0, atom_type= 0).
Atom no. 2155, " HD2" at (58.618, 199.197, 171.291),  was assigned atom type "H" (rec_index= 2, atom_type= 2).
Atom no. 2156, " CE1" at (60.906, 201.919, 169.788),  was assigned atom type "A" (rec_index= 0, atom_type= 0).
Atom no. 2157, " HE1" at (61.560, 202.696, 169.357),  was assigned atom type "H" (rec_index= 2, atom_type= 2).
Atom no. 2158, " CE2" at (59.506, 201.139, 171.561),  was assigned atom type "A" (rec_index= 0, atom_type= 0).
Atom no. 2159, " HE2" at (59.039, 201.292, 172.549),  was assigned atom type "H" (rec_index= 2, atom_type= 2).
Atom no. 2160, " CZ " at (60.323, 202.114, 171.024),  was assigned atom type "A" (rec_index= 0, atom_type= 0).
Atom no. 2161, " HZ " at (60.510, 203.047, 171.582),  was assigned atom type "H" (rec_index= 2, atom_type= 2).
Atom no. 2162, " N  " at (61.823, 195.749, 169.908),  was assigned atom type "N" (rec_index= 4, atom_type= 4).
Atom no. 2163, " HN " at (61.990, 195.392, 168.967),  was assigned atom type "HD" (rec_index= 3, atom_type= 3).
Atom no. 2164, " CA " at (62.283, 194.934, 171.021),  was assigned atom type "C" (rec_index= 1, atom_type= 1).
Atom no. 2165, " HA " at (61.991, 195.437, 171.972),  was assigned atom type "H" (rec_index= 2, atom_type= 2).
Atom no. 2166, " C  " at (63.807, 194.849, 170.965),  was assigned atom type "C" (rec_index= 1, atom_type= 1).
Atom no. 2167, " O  " at (64.457, 195.540, 170.175),  was assigned atom type "OA" (rec_index= 5, atom_type= 5).
Atom no. 2168, " CB " at (61.628, 193.550, 170.981),  was assigned atom type "C" (rec_index= 1, atom_type= 1).
Atom no. 2169, " HB1" at (60.516, 193.624, 170.948),  was assigned atom type "H" (rec_index= 2, atom_type= 2).
Atom no. 2170, " HB2" at (61.795, 193.046, 170.001),  was assigned atom type "H" (rec_index= 2, atom_type= 2).
Atom no. 2171, " OG " at (62.065, 192.745, 172.062),  was assigned atom type "OA" (rec_index= 5, atom_type= 5).
Atom no. 2172, " HG " at (61.659, 191.887, 172.037),  was assigned atom type "HD" (rec_index= 3, atom_type= 3).
Atom no. 2173, " N  " at (64.374, 194.013, 171.834),  was assigned atom type "N" (rec_index= 4, atom_type= 4).
Atom no. 2174, " HN " at (63.787, 193.512, 172.501),  was assigned atom type "HD" (rec_index= 3, atom_type= 3).
Atom no. 2175, " CA " at (65.816, 193.800, 171.852),  was assigned atom type "C" (rec_index= 1, atom_type= 1).
Atom no. 2176, " HA " at (66.312, 194.747, 172.168),  was assigned atom type "H" (rec_index= 2, atom_type= 2).
Atom no. 2177, " C  " at (66.326, 193.423, 170.466),  was assigned atom type "C" (rec_index= 1, atom_type= 1).
Atom no. 2178, " O  " at (65.686, 192.665, 169.733),  was assigned atom type "OA" (rec_index= 5, atom_type= 5).
Atom no. 2179, " CB " at (66.171, 192.703, 172.859),  was assigned atom type "C" (rec_index= 1, atom_type= 1).
Atom no. 2180, " HB1" at (67.273, 192.537, 172.884),  was assigned atom type "H" (rec_index= 2, atom_type= 2).
Atom no. 2181, " HB2" at (66.010, 193.063, 173.902),  was assigned atom type "H" (rec_index= 2, atom_type= 2).
Atom no. 2182, " CG " at (65.438, 191.388, 172.629),  was assigned atom type "C" (rec_index= 1, atom_type= 1).
Atom no. 2183, " HG1" at (64.333, 191.540, 172.640),  was assigned atom type "H" (rec_index= 2, atom_type= 2).
Atom no. 2184, " HG2" at (65.563, 191.040, 171.577),  was assigned atom type "H" (rec_index= 2, atom_type= 2).
Atom no. 2185, " CD " at (65.847, 190.306, 173.610),  was assigned atom type "C" (rec_index= 1, atom_type= 1).
Atom no. 2186, " OE1" at (66.737, 190.563, 174.447),  was assigned atom type "OA" (rec_index= 5, atom_type= 5).
Atom no. 2187, " OE2" at (65.277, 189.196, 173.543),  was assigned atom type "OA" (rec_index= 5, atom_type= 5).
Atom no. 2188, " N  " at (67.480, 193.978, 170.101),  was assigned atom type "N" (rec_index= 4, atom_type= 4).
Atom no. 2189, " HN " at (67.928, 194.649, 170.725),  was assigned atom type "HD" (rec_index= 3, atom_type= 3).
Atom no. 2190, " CA " at (68.118, 193.653, 168.836),  was assigned atom type "C" (rec_index= 1, atom_type= 1).
Atom no. 2191, " HA " at (67.333, 193.613, 168.046),  was assigned atom type "H" (rec_index= 2, atom_type= 2).
Atom no. 2192, " C  " at (68.775, 192.276, 168.935),  was assigned atom type "C" (rec_index= 1, atom_type= 1).
Atom no. 2193, " O  " at (68.637, 191.567, 169.935),  was assigned atom type "OA" (rec_index= 5, atom_type= 5).
Atom no. 2194, " CB " at (69.125, 194.739, 168.461),  was assigned atom type "C" (rec_index= 1, atom_type= 1).
Atom no. 2195, " HB1" at (68.780, 195.741, 168.808),  was assigned atom type "H" (rec_index= 2, atom_type= 2).
Atom no. 2196, " HB2" at (70.056, 194.648, 169.068),  was assigned atom type "H" (rec_index= 2, atom_type= 2).
Atom no. 2197, " CG " at (69.443, 194.757, 166.977),  was assigned atom type "C" (rec_index= 1, atom_type= 1).
Atom no. 2198, " OD1" at (68.618, 194.256, 166.184),  was assigned atom type "OA" (rec_index= 5, atom_type= 5).
Atom no. 2199, " OD2" at (70.517, 195.275, 166.605),  was assigned atom type "OA" (rec_index= 5, atom_type= 5).
Atom no. 2200, " N  " at (69.481, 191.879, 167.875),  was assigned atom type "N" (rec_index= 4, atom_type= 4).
Atom no. 2201, " HN " at (69.493, 192.499, 167.065),  was assigned atom type "HD" (rec_index= 3, atom_type= 3).
Atom no. 2202, " CA " at (70.240, 190.632, 167.771),  was assigned atom type "C" (rec_index= 1, atom_type= 1).
Atom no. 2203, " HA " at (70.788, 190.660, 166.800),  was assigned atom type "H" (rec_index= 2, atom_type= 2).
Atom no. 2204, " C  " at (69.341, 189.398, 167.745),  was assigned atom type "C" (rec_index= 1, atom_type= 1).
Atom no. 2205, " O  " at (69.855, 188.280, 167.587),  was assigned atom type "OA" (rec_index= 5, atom_type= 5).
Atom no. 2206, " CB " at (71.296, 190.500, 168.886),  was assigned atom type "C" (rec_index= 1, atom_type= 1).
Atom no. 2207, " HB1" at (71.455, 191.477, 169.399),  was assigned atom type "H" (rec_index= 2, atom_type= 2).
Atom no. 2208, " HB2" at (72.313, 190.352, 168.453),  was assigned atom type "H" (rec_index= 2, atom_type= 2).
Atom no. 2209, " CG " at (70.973, 189.406, 169.895),  was assigned atom type "C" (rec_index= 1, atom_type= 1).
Atom no. 2210, " ND2" at (71.520, 188.217, 169.668),  was assigned atom type "N" (rec_index= 4, atom_type= 4).
Atom no. 2211, "1HD2" at (72.116, 188.032, 168.861),  was assigned atom type "HD" (rec_index= 3, atom_type= 3).
Atom no. 2212, "2HD2" at (71.304, 187.484, 170.344),  was assigned atom type "HD" (rec_index= 3, atom_type= 3).
Atom no. 2213, " OD1" at (70.254, 189.629, 170.868),  was assigned atom type "OA" (rec_index= 5, atom_type= 5).
Atom no. 2214, " N  " at (68.018, 189.564, 167.852),  was assigned atom type "N" (rec_index= 4, atom_type= 4).
Atom no. 2215, " HN " at (67.636, 190.509, 167.827),  was assigned atom type "HD" (rec_index= 3, atom_type= 3).
Atom no. 2216, " CA " at (67.104, 188.437, 168.003),  was assigned atom type "C" (rec_index= 1, atom_type= 1).
Atom no. 2217, " HA " at (67.312, 187.947, 168.982),  was assigned atom type "H" (rec_index= 2, atom_type= 2).
Atom no. 2218, " C  " at (67.314, 187.410, 166.901),  was assigned atom type "C" (rec_index= 1, atom_type= 1).
Atom no. 2219, " O  " at (67.552, 187.749, 165.736),  was assigned atom type "OA" (rec_index= 5, atom_type= 5).
Atom no. 2220, " CB " at (65.646, 188.932, 168.011),  was assigned atom type "C" (rec_index= 1, atom_type= 1).
Atom no. 2221, " HB " at (64.980, 188.052, 167.850),  was assigned atom type "H" (rec_index= 2, atom_type= 2).
Atom no. 2222, " CG1" at (65.415, 189.920, 166.863),  was assigned atom type "C" (rec_index= 1, atom_type= 1).
Atom no. 2223, "1HG1" at (66.084, 190.806, 166.969),  was assigned atom type "H" (rec_index= 2, atom_type= 2).
Atom no. 2224, "2HG1" at (65.803, 189.503, 165.904),  was assigned atom type "H" (rec_index= 2, atom_type= 2).
Atom no. 2225, " CG2" at (65.298, 189.548, 169.354),  was assigned atom type "C" (rec_index= 1, atom_type= 1).
Atom no. 2226, "1HG2" at (65.466, 188.829, 170.189),  was assigned atom type "H" (rec_index= 2, atom_type= 2).
Atom no. 2227, "2HG2" at (64.257, 189.947, 169.362),  was assigned atom type "H" (rec_index= 2, atom_type= 2).
Atom no. 2228, "3HG2" at (65.850, 190.503, 169.520),  was assigned atom type "H" (rec_index= 2, atom_type= 2).
Atom no. 2229, " CD1" at (63.975, 190.358, 166.707),  was assigned atom type "C" (rec_index= 1, atom_type= 1).
Atom no. 2230, "1HD1" at (63.807, 191.077, 165.872),  was assigned atom type "H" (rec_index= 2, atom_type= 2).
Atom no. 2231, "2HD1" at (63.587, 190.775, 167.666),  was assigned atom type "H" (rec_index= 2, atom_type= 2).
Atom no. 2232, "3HD1" at (63.306, 189.472, 166.601),  was assigned atom type "H" (rec_index= 2, atom_type= 2).
Atom no. 2233, " N  " at (67.229, 186.138, 167.281),  was assigned atom type "N" (rec_index= 4, atom_type= 4).
Atom no. 2234, " HN " at (67.071, 185.939, 168.269),  was assigned atom type "HD" (rec_index= 3, atom_type= 3).
Atom no. 2235, " CA " at (67.349, 185.013, 166.363),  was assigned atom type "C" (rec_index= 1, atom_type= 1).
Atom no. 2236, " HA " at (67.507, 185.404, 165.331),  was assigned atom type "H" (rec_index= 2, atom_type= 2).
Atom no. 2237, " C  " at (66.045, 184.231, 166.400),  was assigned atom type "C" (rec_index= 1, atom_type= 1).
Atom no. 2238, " O  " at (65.604, 183.807, 167.474),  was assigned atom type "OA" (rec_index= 5, atom_type= 5).
Atom no. 2239, " CB " at (68.530, 184.117, 166.741),  was assigned atom type "C" (rec_index= 1, atom_type= 1).
Atom no. 2240, " HB " at (68.616, 183.289, 166.000),  was assigned atom type "H" (rec_index= 2, atom_type= 2).
Atom no. 2241, " CG2" at (69.822, 184.920, 166.749),  was assigned atom type "C" (rec_index= 1, atom_type= 1).
Atom no. 2242, "1HG2" at (70.683, 184.267, 167.024),  was assigned atom type "H" (rec_index= 2, atom_type= 2).
Atom no. 2243, "2HG2" at (69.751, 185.815, 167.410),  was assigned atom type "H" (rec_index= 2, atom_type= 2).
Atom no. 2244, "3HG2" at (69.992, 185.444, 165.780),  was assigned atom type "H" (rec_index= 2, atom_type= 2).
Atom no. 2245, " OG1" at (68.315, 183.564, 168.046),  was assigned atom type "OA" (rec_index= 5, atom_type= 5).
Atom no. 2246, " HG1" at (69.048, 183.008, 168.281),  was assigned atom type "HD" (rec_index= 3, atom_type= 3).
Atom no. 2247, " N  " at (65.432, 184.045, 165.236),  was assigned atom type "N" (rec_index= 4, atom_type= 4).
Atom no. 2248, " HN " at (65.880, 184.364, 164.377),  was assigned atom type "HD" (rec_index= 3, atom_type= 3).
Atom no. 2249, " CA " at (64.133, 183.395, 165.166),  was assigned atom type "C" (rec_index= 1, atom_type= 1).
Atom no. 2250, " HA " at (63.486, 183.814, 165.972),  was assigned atom type "H" (rec_index= 2, atom_type= 2).
Atom no. 2251, " C  " at (64.265, 181.893, 165.387),  was assigned atom type "C" (rec_index= 1, atom_type= 1).
Atom no. 2252, " O  " at (65.291, 181.281, 165.075),  was assigned atom type "OA" (rec_index= 5, atom_type= 5).
Atom no. 2253, " CB " at (63.467, 183.673, 163.819),  was assigned atom type "C" (rec_index= 1, atom_type= 1).
Atom no. 2254, " HB1" at (63.762, 184.676, 163.432),  was assigned atom type "H" (rec_index= 2, atom_type= 2).
Atom no. 2255, " HB2" at (63.906, 183.030, 163.021),  was assigned atom type "H" (rec_index= 2, atom_type= 2).
Atom no. 2256, " CG " at (61.977, 183.534, 163.853),  was assigned atom type "A" (rec_index= 0, atom_type= 0).
Atom no. 2257, " CD1" at (61.252, 182.397, 163.645),  was assigned atom type "A" (rec_index= 0, atom_type= 0).
Atom no. 2258, " HD1" at (61.682, 181.407, 163.417),  was assigned atom type "H" (rec_index= 2, atom_type= 2).
Atom no. 2259, " CD2" at (61.027, 184.573, 164.112),  was assigned atom type "A" (rec_index= 0, atom_type= 0).
Atom no. 2260, " CE2" at (59.745, 183.993, 164.046),  was assigned atom type "A" (rec_index= 0, atom_type= 0).
Atom no. 2261, " CE3" at (61.137, 185.938, 164.394),  was assigned atom type "A" (rec_index= 0, atom_type= 0).
Atom no. 2262, " HE3" at (62.126, 186.422, 164.454),  was assigned atom type "H" (rec_index= 2, atom_type= 2).
Atom no. 2263, " NE1" at (59.909, 182.663, 163.760),  was assigned atom type "N" (rec_index= 4, atom_type= 4).
Atom no. 2264, " HE1" at (59.157, 181.982, 163.650),  was assigned atom type "HD" (rec_index= 3, atom_type= 3).
Atom no. 2265, " CZ2" at (58.583, 184.731, 164.251),  was assigned atom type "A" (rec_index= 0, atom_type= 0).
Atom no. 2266, " HZ2" at (57.588, 184.259, 164.195),  was assigned atom type "H" (rec_index= 2, atom_type= 2).
Atom no. 2267, " CZ3" at (59.982, 186.668, 164.596),  was assigned atom type "A" (rec_index= 0, atom_type= 0).
Atom no. 2268, " HZ3" at (60.054, 187.746, 164.817),  was assigned atom type "H" (rec_index= 2, atom_type= 2).
Atom no. 2269, " CH2" at (58.722, 186.063, 164.525),  was assigned atom type "A" (rec_index= 0, atom_type= 0).
Atom no. 2270, " HH2" at (57.820, 186.675, 164.694),  was assigned atom type "H" (rec_index= 2, atom_type= 2).
Atom no. 2271, " N  " at (63.205, 181.301, 165.931),  was assigned atom type "N" (rec_index= 4, atom_type= 4).
Atom no. 2272, " HN " at (62.377, 181.867, 166.115),  was assigned atom type "HD" (rec_index= 3, atom_type= 3).
Atom no. 2273, " CA " at (63.166, 179.889, 166.277),  was assigned atom type "C" (rec_index= 1, atom_type= 1).
Atom no. 2274, " HA " at (64.138, 179.424, 165.990),  was assigned atom type "H" (rec_index= 2, atom_type= 2).
Atom no. 2275, " C  " at (62.048, 179.204, 165.500),  was assigned atom type "C" (rec_index= 1, atom_type= 1).
Atom no. 2276, " O  " at (61.035, 179.827, 165.167),  was assigned atom type "OA" (rec_index= 5, atom_type= 5).
Atom no. 2277, " CB " at (62.960, 179.706, 167.795),  was assigned atom type "C" (rec_index= 1, atom_type= 1).
Atom no. 2278, " HB " at (61.985, 180.162, 168.085),  was assigned atom type "H" (rec_index= 2, atom_type= 2).
Atom no. 2279, " CG2" at (62.952, 178.239, 168.186),  was assigned atom type "C" (rec_index= 1, atom_type= 1).
Atom no. 2280, "1HG2" at (62.803, 178.107, 169.283),  was assigned atom type "H" (rec_index= 2, atom_type= 2).
Atom no. 2281, "2HG2" at (63.874, 177.719, 167.835),  was assigned atom type "H" (rec_index= 2, atom_type= 2).
Atom no. 2282, "3HG2" at (62.196, 177.666, 167.601),  was assigned atom type "H" (rec_index= 2, atom_type= 2).
Atom no. 2283, " OG1" at (64.013, 180.371, 168.504),  was assigned atom type "OA" (rec_index= 5, atom_type= 5).
Atom no. 2284, " HG1" at (63.886, 180.258, 169.439),  was assigned atom type "HD" (rec_index= 3, atom_type= 3).
Atom no. 2285, " N  " at (62.254, 177.917, 165.197),  was assigned atom type "N" (rec_index= 4, atom_type= 4).
Atom no. 2286, " HN " at (63.145, 177.483, 165.438),  was assigned atom type "HD" (rec_index= 3, atom_type= 3).
Atom no. 2287, " CA " at (61.227, 177.122, 164.527),  was assigned atom type "C" (rec_index= 1, atom_type= 1).
Atom no. 2288, " HA " at (61.116, 177.499, 163.483),  was assigned atom type "H" (rec_index= 2, atom_type= 2).
Atom no. 2289, " C  " at (59.878, 177.243, 165.227),  was assigned atom type "C" (rec_index= 1, atom_type= 1).
Atom no. 2290, " O  " at (58.832, 177.315, 164.572),  was assigned atom type "OA" (rec_index= 5, atom_type= 5).
Atom no. 2291, " CB " at (61.660, 175.655, 164.467),  was assigned atom type "C" (rec_index= 1, atom_type= 1).
Atom no. 2292, " HB1" at (60.769, 175.019, 164.256),  was assigned atom type "H" (rec_index= 2, atom_type= 2).
Atom no. 2293, " HB2" at (61.928, 175.310, 165.493),  was assigned atom type "H" (rec_index= 2, atom_type= 2).
Atom no. 2294, " CG " at (62.784, 175.279, 163.502),  was assigned atom type "C" (rec_index= 1, atom_type= 1).
Atom no. 2295, " HG " at (63.604, 176.028, 163.601),  was assigned atom type "H" (rec_index= 2, atom_type= 2).
Atom no. 2296, " CD1" at (63.337, 173.906, 163.843),  was assigned atom type "C" (rec_index= 1, atom_type= 1).
Atom no. 2297, "1HD1" at (63.710, 173.889, 164.893),  was assigned atom type "H" (rec_index= 2, atom_type= 2).
Atom no. 2298, "2HD1" at (64.120, 173.581, 163.118),  was assigned atom type "H" (rec_index= 2, atom_type= 2).
Atom no. 2299, "3HD1" at (62.592, 173.099, 163.654),  was assigned atom type "H" (rec_index= 2, atom_type= 2).
Atom no. 2300, " CD2" at (62.276, 175.302, 162.073),  was assigned atom type "C" (rec_index= 1, atom_type= 1).
Atom no. 2301, "1HD2" at (61.870, 176.310, 161.823),  was assigned atom type "H" (rec_index= 2, atom_type= 2).
Atom no. 2302, "2HD2" at (61.531, 174.495, 161.884),  was assigned atom type "H" (rec_index= 2, atom_type= 2).
Atom no. 2303, "3HD2" at (63.059, 174.977, 161.348),  was assigned atom type "H" (rec_index= 2, atom_type= 2).
Atom no. 2304, " N  " at (59.884, 177.268, 166.560),  was assigned atom type "N" (rec_index= 4, atom_type= 4).
Atom no. 2305, " HN " at (60.773, 177.203, 167.057),  was assigned atom type "HD" (rec_index= 3, atom_type= 3).
Atom no. 2306, " CA " at (58.648, 177.386, 167.322),  was assigned atom type "C" (rec_index= 1, atom_type= 1).
Atom no. 2307, " HA " at (57.855, 176.814, 166.785),  was assigned atom type "H" (rec_index= 2, atom_type= 2).
Atom no. 2308, " C  " at (58.175, 178.827, 167.465),  was assigned atom type "C" (rec_index= 1, atom_type= 1).
Atom no. 2309, " O  " at (57.008, 179.047, 167.805),  was assigned atom type "OA" (rec_index= 5, atom_type= 5).
Atom no. 2310, " CB " at (58.827, 176.762, 168.708),  was assigned atom type "C" (rec_index= 1, atom_type= 1).
Atom no. 2311, " HB1" at (59.570, 177.340, 169.306),  was assigned atom type "H" (rec_index= 2, atom_type= 2).
Atom no. 2312, " HB2" at (57.917, 176.924, 169.332),  was assigned atom type "H" (rec_index= 2, atom_type= 2).
Atom no. 2313, " CG " at (59.192, 175.310, 168.675),  was assigned atom type "A" (rec_index= 0, atom_type= 0).
Atom no. 2314, " CD2" at (59.281, 174.435, 167.645),  was assigned atom type "A" (rec_index= 0, atom_type= 0).
Atom no. 2315, " HD2" at (59.088, 174.654, 166.581),  was assigned atom type "H" (rec_index= 2, atom_type= 2).
Atom no. 2316, " ND1" at (59.516, 174.598, 169.810),  was assigned atom type "N" (rec_index= 4, atom_type= 4).
Atom no. 2317, " HD1" at (59.540, 174.977, 170.757),  was assigned atom type "HD" (rec_index= 3, atom_type= 3).
Atom no. 2318, " CE1" at (59.791, 173.348, 169.480),  was assigned atom type "A" (rec_index= 0, atom_type= 0).
Atom no. 2319, " HE1" at (60.083, 172.545, 170.178),  was assigned atom type "H" (rec_index= 2, atom_type= 2).
Atom no. 2320, " NE2" at (59.656, 173.224, 168.172),  was assigned atom type "N" (rec_index= 4, atom_type= 4).
Atom no. 2321, " HE2" at (59.806, 172.367, 167.640),  was assigned atom type "HD" (rec_index= 3, atom_type= 3).
Atom no. 2322, " N  " at (59.041, 179.805, 167.209),  was assigned atom type "N" (rec_index= 4, atom_type= 4).
Atom no. 2323, " HN " at (59.983, 179.571, 166.897),  was assigned atom type "HD" (rec_index= 3, atom_type= 3).
Atom no. 2324, " CA " at (58.666, 181.202, 167.367),  was assigned atom type "C" (rec_index= 1, atom_type= 1).
Atom no. 2325, " HA " at (58.236, 181.337, 168.387),  was assigned atom type "H" (rec_index= 2, atom_type= 2).
Atom no. 2326, " C  " at (57.608, 181.603, 166.342),  was assigned atom type "C" (rec_index= 1, atom_type= 1).
Atom no. 2327, " O  " at (57.470, 180.998, 165.275),  was assigned atom type "OA" (rec_index= 5, atom_type= 5).
Atom no. 2328, " CB " at (59.891, 182.108, 167.237),  was assigned atom type "C" (rec_index= 1, atom_type= 1).
Atom no. 2329, " HB1" at (60.432, 181.931, 166.278),  was assigned atom type "H" (rec_index= 2, atom_type= 2).
Atom no. 2330, " HB2" at (59.599, 183.172, 167.074),  was assigned atom type "H" (rec_index= 2, atom_type= 2).
Atom no. 2331, " OG " at (60.751, 181.969, 168.354),  was assigned atom type "OA" (rec_index= 5, atom_type= 5).
Atom no. 2332, " HG " at (61.512, 182.532, 168.273),  was assigned atom type "HD" (rec_index= 3, atom_type= 3).
Atom no. 2333, " N  " at (56.852, 182.644, 166.686),  was assigned atom type "N" (rec_index= 4, atom_type= 4).
Atom no. 2334, " HN " at (57.048, 183.122, 167.565),  was assigned atom type "HD" (rec_index= 3, atom_type= 3).
Atom no. 2335, " CA " at (55.758, 183.126, 165.857),  was assigned atom type "C" (rec_index= 1, atom_type= 1).
Atom no. 2336, " HA " at (55.965, 182.851, 164.797),  was assigned atom type "H" (rec_index= 2, atom_type= 2).
Atom no. 2337, " C  " at (55.680, 184.643, 165.961),  was assigned atom type "C" (rec_index= 1, atom_type= 1).
Atom no. 2338, " O  " at (55.870, 185.208, 167.041),  was assigned atom type "OA" (rec_index= 5, atom_type= 5).
Atom no. 2339, " CB " at (54.424, 182.494, 166.278),  was assigned atom type "C" (rec_index= 1, atom_type= 1).
Atom no. 2340, " HB " at (54.104, 182.927, 167.254),  was assigned atom type "H" (rec_index= 2, atom_type= 2).
Atom no. 2341, " CG2" at (53.352, 182.761, 165.237),  was assigned atom type "C" (rec_index= 1, atom_type= 1).
Atom no. 2342, "1HG2" at (53.223, 183.863, 165.126),  was assigned atom type "H" (rec_index= 2, atom_type= 2).
Atom no. 2343, "2HG2" at (52.393, 182.242, 165.471),  was assigned atom type "H" (rec_index= 2, atom_type= 2).
Atom no. 2344, "3HG2" at (53.568, 182.258, 164.266),  was assigned atom type "H" (rec_index= 2, atom_type= 2).
Atom no. 2345, " OG1" at (54.590, 181.077, 166.421),  was assigned atom type "OA" (rec_index= 5, atom_type= 5).
Atom no. 2346, " HG1" at (55.261, 180.910, 167.073),  was assigned atom type "HD" (rec_index= 3, atom_type= 3).
Atom no. 2347, " N  " at (55.402, 185.296, 164.831),  was assigned atom type "N" (rec_index= 4, atom_type= 4).
Atom no. 2348, " HN " at (55.228, 184.765, 163.978),  was assigned atom type "HD" (rec_index= 3, atom_type= 3).
Atom no. 2349, " CA " at (55.341, 186.748, 164.789),  was assigned atom type "C" (rec_index= 1, atom_type= 1).
Atom no. 2350, " HA " at (56.169, 187.157, 165.413),  was assigned atom type "H" (rec_index= 2, atom_type= 2).
Atom no. 2351, " C  " at (54.012, 187.249, 165.354),  was assigned atom type "C" (rec_index= 1, atom_type= 1).
Atom no. 2352, " O  " at (53.007, 186.534, 165.320),  was assigned atom type "OA" (rec_index= 5, atom_type= 5).
Atom no. 2353, " CB " at (55.518, 187.247, 163.358),  was assigned atom type "C" (rec_index= 1, atom_type= 1).
Atom no. 2354, " HB1" at (55.673, 188.351, 163.326),  was assigned atom type "H" (rec_index= 2, atom_type= 2).
Atom no. 2355, " HB2" at (56.495, 186.924, 162.930),  was assigned atom type "H" (rec_index= 2, atom_type= 2).
Atom no. 2356, " OG " at (54.435, 186.851, 162.537),  was assigned atom type "OA" (rec_index= 5, atom_type= 5).
Atom no. 2357, " HG " at (54.545, 187.162, 161.646),  was assigned atom type "HD" (rec_index= 3, atom_type= 3).
Atom no. 2358, " N  " at (53.983, 188.477, 165.883),  was assigned atom type "N" (rec_index= 4, atom_type= 4).
Atom no. 2359, " CA " at (52.728, 188.994, 166.453),  was assigned atom type "C" (rec_index= 1, atom_type= 1).
Atom no. 2360, " HA " at (52.404, 188.336, 167.293),  was assigned atom type "H" (rec_index= 2, atom_type= 2).
Atom no. 2361, " C  " at (51.604, 189.109, 165.440),  was assigned atom type "C" (rec_index= 1, atom_type= 1).
Atom no. 2362, " O  " at (50.431, 189.011, 165.821),  was assigned atom type "OA" (rec_index= 5, atom_type= 5).
Atom no. 2363, " CB " at (53.136, 190.367, 167.008),  was assigned atom type "C" (rec_index= 1, atom_type= 1).
Atom no. 2364, " HB1" at (52.323, 191.130, 166.976),  was assigned atom type "H" (rec_index= 2, atom_type= 2).
Atom no. 2365, " HB2" at (53.281, 190.385, 168.113),  was assigned atom type "H" (rec_index= 2, atom_type= 2).
Atom no. 2366, " CG " at (54.352, 190.742, 166.230),  was assigned atom type "C" (rec_index= 1, atom_type= 1).
Atom no. 2367, " HG1" at (54.132, 191.311, 165.297),  was assigned atom type "H" (rec_index= 2, atom_type= 2).
Atom no. 2368, " HG2" at (54.974, 191.529, 166.717),  was assigned atom type "H" (rec_index= 2, atom_type= 2).
Atom no. 2369, " CD " at (55.080, 189.454, 165.996),  was assigned atom type "C" (rec_index= 1, atom_type= 1).
Atom no. 2370, " HD1" at (55.786, 189.466, 165.133),  was assigned atom type "H" (rec_index= 2, atom_type= 2).
Atom no. 2371, " HD2" at (55.849, 189.206, 166.764),  was assigned atom type "H" (rec_index= 2, atom_type= 2).
Atom no. 2372, " N  " at (51.921, 189.320, 164.161),  was assigned atom type "N" (rec_index= 4, atom_type= 4).
Atom no. 2373, " HN " at (52.893, 189.480, 163.896),  was assigned atom type "HD" (rec_index= 3, atom_type= 3).
Atom no. 2374, " CA " at (50.877, 189.322, 163.142),  was assigned atom type "C" (rec_index= 1, atom_type= 1).
Atom no. 2375, " HA " at (50.011, 189.908, 163.530),  was assigned atom type "H" (rec_index= 2, atom_type= 2).
Atom no. 2376, " C  " at (50.400, 187.907, 162.844),  was assigned atom type "C" (rec_index= 1, atom_type= 1).
Atom no. 2377, " O  " at (49.197, 187.673, 162.677),  was assigned atom type "OA" (rec_index= 5, atom_type= 5).
Atom no. 2378, " CB " at (51.382, 190.000, 161.868),  was assigned atom type "C" (rec_index= 1, atom_type= 1).
Atom no. 2379, " HB1" at (50.584, 190.002, 161.089),  was assigned atom type "H" (rec_index= 2, atom_type= 2).
Atom no. 2380, " HB2" at (52.326, 189.537, 161.496),  was assigned atom type "H" (rec_index= 2, atom_type= 2).
Atom no. 2381, " HB3" at (51.770, 191.026, 162.068),  was assigned atom type "H" (rec_index= 2, atom_type= 2).
Atom no. 2382, " N  " at (51.328, 186.950, 162.767),  was assigned atom type "N" (rec_index= 4, atom_type= 4).
Atom no. 2383, " HN " at (52.317, 187.197, 162.810),  was assigned atom type "HD" (rec_index= 3, atom_type= 3).
Atom no. 2384, " CA " at (50.935, 185.553, 162.622),  was assigned atom type "C" (rec_index= 1, atom_type= 1).
Atom no. 2385, " HA " at (50.240, 185.473, 161.754),  was assigned atom type "H" (rec_index= 2, atom_type= 2).
Atom no. 2386, " C  " at (50.206, 185.062, 163.866),  was assigned atom type "C" (rec_index= 1, atom_type= 1).
Atom no. 2387, " O  " at (49.241, 184.298, 163.765),  was assigned atom type "OA" (rec_index= 5, atom_type= 5).
Atom no. 2388, " CB " at (52.164, 184.688, 162.336),  was assigned atom type "C" (rec_index= 1, atom_type= 1).
Atom no. 2389, " HB1" at (52.791, 185.155, 161.541),  was assigned atom type "H" (rec_index= 2, atom_type= 2).
Atom no. 2390, " HB2" at (52.877, 184.732, 163.192),  was assigned atom type "H" (rec_index= 2, atom_type= 2).
Atom no. 2391, " CG " at (51.851, 183.244, 161.982),  was assigned atom type "C" (rec_index= 1, atom_type= 1).
Atom no. 2392, " HG1" at (51.176, 182.782, 162.740),  was assigned atom type "H" (rec_index= 2, atom_type= 2).
Atom no. 2393, " HG2" at (51.185, 183.185, 161.089),  was assigned atom type "H" (rec_index= 2, atom_type= 2).
Atom no. 2394, " CD " at (53.104, 182.410, 161.786),  was assigned atom type "C" (rec_index= 1, atom_type= 1).
Atom no. 2395, " OE1" at (54.216, 182.962, 161.930),  was assigned atom type "OA" (rec_index= 5, atom_type= 5).
Atom no. 2396, " OE2" at (52.978, 181.203, 161.491),  was assigned atom type "OA" (rec_index= 5, atom_type= 5).
Atom no. 2397, " N  " at (50.652, 185.496, 165.048),  was assigned atom type "N" (rec_index= 4, atom_type= 4).
Atom no. 2398, " HN " at (51.499, 186.062, 165.091),  was assigned atom type "HD" (rec_index= 3, atom_type= 3).
Atom no. 2399, " CA " at (49.939, 185.168, 166.278),  was assigned atom type "C" (rec_index= 1, atom_type= 1).
Atom no. 2400, " HA " at (49.852, 184.059, 166.349),  was assigned atom type "H" (rec_index= 2, atom_type= 2).
Atom no. 2401, " C  " at (48.536, 185.762, 166.278),  was assigned atom type "C" (rec_index= 1, atom_type= 1).
Atom no. 2402, " O  " at (47.576, 185.110, 166.706),  was assigned atom type "OA" (rec_index= 5, atom_type= 5).
Atom no. 2403, " CB " at (50.725, 185.669, 167.490),  was assigned atom type "C" (rec_index= 1, atom_type= 1).
Atom no. 2404, " HB1" at (50.057, 185.744, 168.380),  was assigned atom type "H" (rec_index= 2, atom_type= 2).
Atom no. 2405, " HB2" at (50.994, 186.743, 167.359),  was assigned atom type "H" (rec_index= 2, atom_type= 2).
Atom no. 2406, " CG " at (51.961, 184.854, 167.827),  was assigned atom type "C" (rec_index= 1, atom_type= 1).
Atom no. 2407, " HG1" at (52.784, 185.508, 168.200),  was assigned atom type "H" (rec_index= 2, atom_type= 2).
Atom no. 2408, " HG2" at (52.449, 184.463, 166.904),  was assigned atom type "H" (rec_index= 2, atom_type= 2).
Atom no. 2409, " CD " at (51.667, 183.735, 168.804),  was assigned atom type "C" (rec_index= 1, atom_type= 1).
Atom no. 2410, " OE1" at (50.626, 183.805, 169.490),  was assigned atom type "OA" (rec_index= 5, atom_type= 5).
Atom no. 2411, " OE2" at (52.475, 182.786, 168.887),  was assigned atom type "OA" (rec_index= 5, atom_type= 5).
Atom no. 2412, " N  " at (48.398, 187.000, 165.799),  was assigned atom type "N" (rec_index= 4, atom_type= 4).
Atom no. 2413, " HN " at (49.210, 187.491, 165.426),  was assigned atom type "HD" (rec_index= 3, atom_type= 3).
Atom no. 2414, " CA " at (47.094, 187.657, 165.804),  was assigned atom type "C" (rec_index= 1, atom_type= 1).
Atom no. 2415, " HA " at (46.675, 187.595, 166.836),  was assigned atom type "H" (rec_index= 2, atom_type= 2).
Atom no. 2416, " C  " at (46.122, 186.972, 164.852),  was assigned atom type "C" (rec_index= 1, atom_type= 1).
Atom no. 2417, " O  " at (44.952, 186.763, 165.193),  was assigned atom type "OA" (rec_index= 5, atom_type= 5).
Atom no. 2418, " CB " at (47.253, 189.133, 165.439),  was assigned atom type "C" (rec_index= 1, atom_type= 1).
Atom no. 2419, " HB1" at (47.788, 189.241, 164.467),  was assigned atom type "H" (rec_index= 2, atom_type= 2).
Atom no. 2420, " HB2" at (47.989, 189.627, 166.115),  was assigned atom type "H" (rec_index= 2, atom_type= 2).
Atom no. 2421, " CG " at (45.961, 189.896, 165.418),  was assigned atom type "A" (rec_index= 0, atom_type= 0).
Atom no. 2422, " CD1" at (45.395, 190.357, 166.595),  was assigned atom type "A" (rec_index= 0, atom_type= 0).
Atom no. 2423, " HD1" at (45.900, 190.160, 167.556),  was assigned atom type "H" (rec_index= 2, atom_type= 2).
Atom no. 2424, " CD2" at (45.314, 190.160, 164.222),  was assigned atom type "A" (rec_index= 0, atom_type= 0).
Atom no. 2425, " HD2" at (45.754, 189.805, 163.275),  was assigned atom type "H" (rec_index= 2, atom_type= 2).
Atom no. 2426, " CE1" at (44.206, 191.060, 166.580),  was assigned atom type "A" (rec_index= 0, atom_type= 0).
Atom no. 2427, " HE1" at (43.764, 191.418, 167.525),  was assigned atom type "H" (rec_index= 2, atom_type= 2).
Atom no. 2428, " CE2" at (44.125, 190.863, 164.201),  was assigned atom type "A" (rec_index= 0, atom_type= 0).
Atom no. 2429, " HE2" at (43.619, 191.063, 163.242),  was assigned atom type "H" (rec_index= 2, atom_type= 2).
Atom no. 2430, " CZ " at (43.571, 191.314, 165.381),  was assigned atom type "A" (rec_index= 0, atom_type= 0).
Atom no. 2431, " HZ " at (42.622, 191.877, 165.366),  was assigned atom type "H" (rec_index= 2, atom_type= 2).
Atom no. 2432, " N  " at (46.588, 186.613, 163.654),  was assigned atom type "N" (rec_index= 4, atom_type= 4).
Atom no. 2433, " HN " at (47.565, 186.784, 163.418),  was assigned atom type "HD" (rec_index= 3, atom_type= 3).
Atom no. 2434, " CA " at (45.708, 185.978, 162.681),  was assigned atom type "C" (rec_index= 1, atom_type= 1).
Atom no. 2435, " HA " at (44.751, 186.550, 162.651),  was assigned atom type "H" (rec_index= 2, atom_type= 2).
Atom no. 2436, " C  " at (45.389, 184.538, 163.062),  was assigned atom type "C" (rec_index= 1, atom_type= 1).
Atom no. 2437, " O  " at (44.268, 184.072, 162.832),  was assigned atom type "OA" (rec_index= 5, atom_type= 5).
Atom no. 2438, " CB " at (46.342, 186.036, 161.291),  was assigned atom type "C" (rec_index= 1, atom_type= 1).
Atom no. 2439, " HB1" at (47.344, 185.547, 161.299),  was assigned atom type "H" (rec_index= 2, atom_type= 2).
Atom no. 2440, " HB2" at (46.642, 187.081, 161.043),  was assigned atom type "H" (rec_index= 2, atom_type= 2).
Atom no. 2441, " CG " at (45.482, 185.459, 160.190),  was assigned atom type "A" (rec_index= 0, atom_type= 0).
Atom no. 2442, " CD1" at (44.349, 186.126, 159.745),  was assigned atom type "A" (rec_index= 0, atom_type= 0).
Atom no. 2443, " HD1" at (44.073, 187.090, 160.204),  was assigned atom type "H" (rec_index= 2, atom_type= 2).
Atom no. 2444, " CD2" at (45.811, 184.253, 159.586),  was assigned atom type "A" (rec_index= 0, atom_type= 0).
Atom no. 2445, " HD2" at (46.711, 183.708, 159.918),  was assigned atom type "H" (rec_index= 2, atom_type= 2).
Atom no. 2446, " CE1" at (43.560, 185.603, 158.737),  was assigned atom type "A" (rec_index= 0, atom_type= 0).
Atom no. 2447, " HE1" at (42.659, 186.143, 158.400),  was assigned atom type "H" (rec_index= 2, atom_type= 2).
Atom no. 2448, " CE2" at (45.029, 183.724, 158.575),  was assigned atom type "A" (rec_index= 0, atom_type= 0).
Atom no. 2449, " HE2" at (45.303, 182.764, 158.107),  was assigned atom type "H" (rec_index= 2, atom_type= 2).
Atom no. 2450, " CZ " at (43.906, 184.403, 158.156),  was assigned atom type "A" (rec_index= 0, atom_type= 0).
Atom no. 2451, " OH " at (43.125, 183.878, 157.152),  was assigned atom type "OA" (rec_index= 5, atom_type= 5).
Atom no. 2452, " HH " at (43.364, 183.050, 156.751),  was assigned atom type "HD" (rec_index= 3, atom_type= 3).
Atom no. 2453, " N  " at (46.353, 183.824, 163.645),  was assigned atom type "N" (rec_index= 4, atom_type= 4).
Atom no. 2454, " HN " at (47.249, 184.263, 163.855),  was assigned atom type "HD" (rec_index= 3, atom_type= 3).
Atom no. 2455, " CA " at (46.139, 182.421, 163.985),  was assigned atom type "C" (rec_index= 1, atom_type= 1).
Atom no. 2456, " HA " at (45.658, 181.918, 163.113),  was assigned atom type "H" (rec_index= 2, atom_type= 2).
Atom no. 2457, " C  " at (45.219, 182.272, 165.192),  was assigned atom type "C" (rec_index= 1, atom_type= 1).
Atom no. 2458, " O  " at (44.228, 181.534, 165.143),  was assigned atom type "OA" (rec_index= 5, atom_type= 5).
Atom no. 2459, " CB " at (47.483, 181.738, 164.254),  was assigned atom type "C" (rec_index= 1, atom_type= 1).
Atom no. 2460, " HB " at (48.052, 182.344, 164.997),  was assigned atom type "H" (rec_index= 2, atom_type= 2).
Atom no. 2461, " CG2" at (47.283, 180.337, 164.813),  was assigned atom type "C" (rec_index= 1, atom_type= 1).
Atom no. 2462, "1HG2" at (46.694, 180.394, 165.758),  was assigned atom type "H" (rec_index= 2, atom_type= 2).
Atom no. 2463, "2HG2" at (48.249, 179.796, 164.950),  was assigned atom type "H" (rec_index= 2, atom_type= 2).
Atom no. 2464, "3HG2" at (46.819, 179.649, 164.068),  was assigned atom type "H" (rec_index= 2, atom_type= 2).
Atom no. 2465, " OG1" at (48.240, 181.665, 163.039),  was assigned atom type "OA" (rec_index= 5, atom_type= 5).
Atom no. 2466, " HG1" at (48.365, 182.540, 162.690),  was assigned atom type "HD" (rec_index= 3, atom_type= 3).
Atom no. 2467, " N  " at (45.530, 182.970, 166.282),  was assigned atom type "N" (rec_index= 4, atom_type= 4).
Atom no. 2468, " HN " at (46.210, 183.727, 166.208),  was assigned atom type "HD" (rec_index= 3, atom_type= 3).
Atom no. 2469, " CA " at (44.929, 182.685, 167.577),  was assigned atom type "C" (rec_index= 1, atom_type= 1).
Atom no. 2470, " HA " at (44.659, 181.603, 167.601),  was assigned atom type "H" (rec_index= 2, atom_type= 2).
Atom no. 2471, " C  " at (43.670, 183.490, 167.875),  was assigned atom type "C" (rec_index= 1, atom_type= 1).
Atom no. 2472, " O  " at (42.984, 183.183, 168.856),  was assigned atom type "OA" (rec_index= 5, atom_type= 5).
Atom no. 2473, " CB " at (45.950, 182.942, 168.689),  was assigned atom type "C" (rec_index= 1, atom_type= 1).
Atom no. 2474, " HB1" at (45.583, 182.530, 169.658),  was assigned atom type "H" (rec_index= 2, atom_type= 2).
Atom no. 2475, " HB2" at (45.983, 184.027, 168.944),  was assigned atom type "H" (rec_index= 2, atom_type= 2).
Atom no. 2476, " CG " at (47.346, 182.425, 168.387),  was assigned atom type "C" (rec_index= 1, atom_type= 1).
Atom no. 2477, " HG1" at (47.688, 182.750, 167.377),  was assigned atom type "H" (rec_index= 2, atom_type= 2).
Atom no. 2478, " HG2" at (48.113, 182.944, 169.008),  was assigned atom type "H" (rec_index= 2, atom_type= 2).
Atom no. 2479, " CD " at (47.440, 180.917, 168.542),  was assigned atom type "C" (rec_index= 1, atom_type= 1).
Atom no. 2480, " HD1" at (47.022, 180.393, 167.651),  was assigned atom type "H" (rec_index= 2, atom_type= 2).
Atom no. 2481, " HD2" at (48.497, 180.569, 168.472),  was assigned atom type "H" (rec_index= 2, atom_type= 2).
Atom no. 2482, " NE " at (46.810, 180.449, 169.774),  was assigned atom type "N" (rec_index= 4, atom_type= 4).
Atom no. 2483, " HE " at (45.947, 179.912, 169.691),  was assigned atom type "HD" (rec_index= 3, atom_type= 3).
Atom no. 2484, " CZ " at (47.284, 180.674, 170.995),  was assigned atom type "C" (rec_index= 1, atom_type= 1).
Atom no. 2485, " NH1" at (46.640, 180.203, 172.054),  was assigned atom type "N" (rec_index= 4, atom_type= 4).
Atom no. 2486, "1HH1" at (47.004, 180.376, 172.991),  was assigned atom type "HD" (rec_index= 3, atom_type= 3).
Atom no. 2487, "2HH1" at (45.787, 179.659, 171.925),  was assigned atom type "HD" (rec_index= 3, atom_type= 3).
Atom no. 2488, " NH2" at (48.392, 181.380, 171.163),  was assigned atom type "N" (rec_index= 4, atom_type= 4).
Atom no. 2489, "1HH2" at (48.756, 181.553, 172.100),  was assigned atom type "HD" (rec_index= 3, atom_type= 3).
Atom no. 2490, "2HH2" at (48.887, 181.742, 170.348),  was assigned atom type "HD" (rec_index= 3, atom_type= 3).
Atom no. 2491, " N  " at (43.339, 184.502, 167.070),  was assigned atom type "N" (rec_index= 4, atom_type= 4).
Atom no. 2492, " HN " at (43.856, 184.645, 166.203),  was assigned atom type "HD" (rec_index= 3, atom_type= 3).
Atom no. 2493, " CA " at (42.245, 185.407, 167.416),  was assigned atom type "C" (rec_index= 1, atom_type= 1).
Atom no. 2494, " HA " at (41.794, 185.048, 168.371),  was assigned atom type "H" (rec_index= 2, atom_type= 2).
Atom no. 2495, " C  " at (41.153, 185.402, 166.354),  was assigned atom type "C" (rec_index= 1, atom_type= 1).
Atom no. 2496, " O  " at (40.081, 184.843, 166.595),  was assigned atom type "OA" (rec_index= 5, atom_type= 5).
Atom no. 2497, " CB " at (42.784, 186.818, 167.654),  was assigned atom type "C" (rec_index= 1, atom_type= 1).
Atom no. 2498, " HB1" at (43.070, 187.298, 166.689),  was assigned atom type "H" (rec_index= 2, atom_type= 2).
Atom no. 2499, " HB2" at (43.783, 186.780, 168.147),  was assigned atom type "H" (rec_index= 2, atom_type= 2).
Atom no. 2500, " CG " at (41.848, 187.696, 168.424),  was assigned atom type "A" (rec_index= 0, atom_type= 0).
Atom no. 2501, " CD2" at (40.883, 187.395, 169.325),  was assigned atom type "A" (rec_index= 0, atom_type= 0).
Atom no. 2502, " HD2" at (40.600, 186.386, 169.669),  was assigned atom type "H" (rec_index= 2, atom_type= 2).
Atom no. 2503, " ND1" at (41.848, 189.069, 168.307),  was assigned atom type "N" (rec_index= 4, atom_type= 4).
Atom no. 2504, " HD1" at (42.467, 189.609, 167.702),  was assigned atom type "HD" (rec_index= 3, atom_type= 3).
Atom no. 2505, " CE1" at (40.921, 189.576, 169.101),  was assigned atom type "A" (rec_index= 0, atom_type= 0).
Atom no. 2506, " HE1" at (40.688, 190.648, 169.218),  was assigned atom type "H" (rec_index= 2, atom_type= 2).
Atom no. 2507, " NE2" at (40.322, 188.582, 169.730),  was assigned atom type "N" (rec_index= 4, atom_type= 4).
Atom no. 2508, " HE2" at (39.565, 188.679, 170.407),  was assigned atom type "HD" (rec_index= 3, atom_type= 3).
Atom no. 2509, " N  " at (41.381, 186.015, 165.190),  was assigned atom type "N" (rec_index= 4, atom_type= 4).
Atom no. 2510, " HN " at (42.293, 186.433, 165.006),  was assigned atom type "HD" (rec_index= 3, atom_type= 3).
Atom no. 2511, " CA " at (40.330, 186.089, 164.180),  was assigned atom type "C" (rec_index= 1, atom_type= 1).
Atom no. 2512, " HA " at (39.421, 186.517, 164.663),  was assigned atom type "H" (rec_index= 2, atom_type= 2).
Atom no. 2513, " C  " at (39.977, 184.696, 163.672),  was assigned atom type "C" (rec_index= 1, atom_type= 1).
Atom no. 2514, " O  " at (38.798, 184.358, 163.517),  was assigned atom type "OA" (rec_index= 5, atom_type= 5).
Atom no. 2515, " CB " at (40.747, 187.035, 163.037),  was assigned atom type "C" (rec_index= 1, atom_type= 1).
Atom no. 2516, " HB " at (40.772, 188.075, 163.439),  was assigned atom type "H" (rec_index= 2, atom_type= 2).
Atom no. 2517, " CG1" at (42.137, 186.692, 162.527),  was assigned atom type "C" (rec_index= 1, atom_type= 1).
Atom no. 2518, "1HG1" at (42.439, 187.376, 161.700),  was assigned atom type "H" (rec_index= 2, atom_type= 2).
Atom no. 2519, "2HG1" at (42.211, 185.622, 162.223),  was assigned atom type "H" (rec_index= 2, atom_type= 2).
Atom no. 2520, "3HG1" at (42.888, 186.686, 163.351),  was assigned atom type "H" (rec_index= 2, atom_type= 2).
Atom no. 2521, " CG2" at (39.728, 186.990, 161.905),  was assigned atom type "C" (rec_index= 1, atom_type= 1).
Atom no. 2522, "1HG2" at (40.030, 187.674, 161.078),  was assigned atom type "H" (rec_index= 2, atom_type= 2).
Atom no. 2523, "2HG2" at (38.697, 187.209, 162.268),  was assigned atom type "H" (rec_index= 2, atom_type= 2).
Atom no. 2524, "3HG2" at (39.560, 185.950, 161.541),  was assigned atom type "H" (rec_index= 2, atom_type= 2).
Atom no. 2525, " N  " at (40.984, 183.864, 163.409),  was assigned atom type "N" (rec_index= 4, atom_type= 4).
Atom no. 2526, " HN " at (41.947, 184.194, 163.466),  was assigned atom type "HD" (rec_index= 3, atom_type= 3).
Atom no. 2527, " CA " at (40.707, 182.481, 163.040),  was assigned atom type "C" (rec_index= 1, atom_type= 1).
Atom no. 2528, " HA " at (39.797, 182.468, 162.396),  was assigned atom type "H" (rec_index= 2, atom_type= 2).
Atom no. 2529, " C  " at (40.436, 181.618, 164.265),  was assigned atom type "C" (rec_index= 1, atom_type= 1).
Atom no. 2530, " O  " at (39.518, 180.790, 164.249),  was assigned atom type "OA" (rec_index= 5, atom_type= 5).
Atom no. 2531, " CB " at (41.872, 181.907, 162.234),  was assigned atom type "C" (rec_index= 1, atom_type= 1).
Atom no. 2532, " HB1" at (42.805, 182.468, 162.472),  was assigned atom type "H" (rec_index= 2, atom_type= 2).
Atom no. 2533, " HB2" at (42.137, 180.897, 162.625),  was assigned atom type "H" (rec_index= 2, atom_type= 2).
Atom no. 2534, " CG " at (41.686, 181.839, 160.718),  was assigned atom type "C" (rec_index= 1, atom_type= 1).
Atom no. 2535, " HG " at (40.860, 181.123, 160.499),  was assigned atom type "H" (rec_index= 2, atom_type= 2).
Atom no. 2536, " CD1" at (41.300, 183.199, 160.158),  was assigned atom type "C" (rec_index= 1, atom_type= 1).
Atom no. 2537, "1HD1" at (41.164, 183.149, 159.052),  was assigned atom type "H" (rec_index= 2, atom_type= 2).
Atom no. 2538, "2HD1" at (42.033, 183.987, 160.448),  was assigned atom type "H" (rec_index= 2, atom_type= 2).
Atom no. 2539, "3HD1" at (40.398, 183.613, 160.666),  was assigned atom type "H" (rec_index= 2, atom_type= 2).
Atom no. 2540, " CD2" at (42.952, 181.323, 160.058),  was assigned atom type "C" (rec_index= 1, atom_type= 1).
Atom no. 2541, "1HD2" at (42.816, 181.273, 158.952),  was assigned atom type "H" (rec_index= 2, atom_type= 2).
Atom no. 2542, "2HD2" at (43.274, 180.344, 160.483),  was assigned atom type "H" (rec_index= 2, atom_type= 2).
Atom no. 2543, "3HD2" at (43.846, 181.927, 160.342),  was assigned atom type "H" (rec_index= 2, atom_type= 2).
Atom no. 2544, " N  " at (41.213, 181.812, 165.334),  was assigned atom type "N" (rec_index= 4, atom_type= 4).
Atom no. 2545, " HN " at (41.830, 182.624, 165.349),  was assigned atom type "HD" (rec_index= 3, atom_type= 3).
Atom no. 2546, " CA " at (41.216, 180.907, 166.484),  was assigned atom type "C" (rec_index= 1, atom_type= 1).
Atom no. 2547, " HA " at (42.085, 181.176, 167.129),  was assigned atom type "H" (rec_index= 2, atom_type= 2).
Atom no. 2548, " C  " at (41.406, 179.466, 166.018),  was assigned atom type "C" (rec_index= 1, atom_type= 1).
Atom no. 2549, " O  " at (40.791, 178.529, 166.532),  was assigned atom type "OA" (rec_index= 5, atom_type= 5).
Atom no. 2550, " CB " at (39.944, 181.063, 167.321),  was assigned atom type "C" (rec_index= 1, atom_type= 1).
Atom no. 2551, " HB1" at (39.089, 180.538, 166.835),  was assigned atom type "H" (rec_index= 2, atom_type= 2).
Atom no. 2552, " HB2" at (39.571, 182.113, 167.275),  was assigned atom type "H" (rec_index= 2, atom_type= 2).
Atom no. 2553, " CG " at (40.095, 180.613, 168.766),  was assigned atom type "C" (rec_index= 1, atom_type= 1).
Atom no. 2554, " HG1" at (41.045, 180.996, 169.207),  was assigned atom type "H" (rec_index= 2, atom_type= 2).
Atom no. 2555, " HG2" at (40.297, 179.518, 168.825),  was assigned atom type "H" (rec_index= 2, atom_type= 2).
Atom no. 2556, " CD " at (38.906, 180.993, 169.625),  was assigned atom type "C" (rec_index= 1, atom_type= 1).
Atom no. 2557, " NE2" at (37.881, 181.561, 168.999),  was assigned atom type "N" (rec_index= 4, atom_type= 4).
Atom no. 2558, "1HE2" at (37.879, 181.736, 167.994),  was assigned atom type "HD" (rec_index= 3, atom_type= 3).
Atom no. 2559, "2HE2" at (37.081, 181.817, 169.577),  was assigned atom type "HD" (rec_index= 3, atom_type= 3).
Atom no. 2560, " OE1" at (38.909, 180.782, 170.837),  was assigned atom type "OA" (rec_index= 5, atom_type= 5).
Atom no. 2561, " N  " at (42.275, 179.296, 165.018),  was assigned atom type "N" (rec_index= 4, atom_type= 4).
Atom no. 2562, " HN " at (42.818, 180.095, 164.691),  was assigned atom type "HD" (rec_index= 3, atom_type= 3).
Atom no. 2563, " CA " at (42.467, 177.999, 164.383),  was assigned atom type "C" (rec_index= 1, atom_type= 1).
Atom no. 2564, " HA " at (41.462, 177.576, 164.151),  was assigned atom type "H" (rec_index= 2, atom_type= 2).
Atom no. 2565, " C  " at (43.188, 177.024, 165.303),  was assigned atom type "C" (rec_index= 1, atom_type= 1).
Atom no. 2566, " O  " at (43.177, 175.814, 165.050),  was assigned atom type "OA" (rec_index= 5, atom_type= 5).
Atom no. 2567, " CB " at (43.224, 178.187, 163.054),  was assigned atom type "C" (rec_index= 1, atom_type= 1).
Atom no. 2568, " HB " at (42.852, 179.120, 162.570),  was assigned atom type "H" (rec_index= 2, atom_type= 2).
Atom no. 2569, " CG1" at (42.963, 177.019, 162.103),  was assigned atom type "C" (rec_index= 1, atom_type= 1).
Atom no. 2570, "1HG1" at (43.333, 176.062, 162.539),  was assigned atom type "H" (rec_index= 2, atom_type= 2).
Atom no. 2571, "2HG1" at (41.874, 176.787, 162.049),  was assigned atom type "H" (rec_index= 2, atom_type= 2).
Atom no. 2572, " CG2" at (44.714, 178.343, 163.303),  was assigned atom type "C" (rec_index= 1, atom_type= 1).
Atom no. 2573, "1HG2" at (45.262, 178.479, 162.341),  was assigned atom type "H" (rec_index= 2, atom_type= 2).
Atom no. 2574, "2HG2" at (45.125, 177.493, 163.896),  was assigned atom type "H" (rec_index= 2, atom_type= 2).
Atom no. 2575, "3HG2" at (44.929, 179.168, 164.021),  was assigned atom type "H" (rec_index= 2, atom_type= 2).
Atom no. 2576, " CD1" at (43.536, 177.237, 160.721),  was assigned atom type "C" (rec_index= 1, atom_type= 1).
Atom no. 2577, "1HD1" at (43.346, 176.385, 160.027),  was assigned atom type "H" (rec_index= 2, atom_type= 2).
Atom no. 2578, "2HD1" at (44.625, 177.469, 160.775),  was assigned atom type "H" (rec_index= 2, atom_type= 2).
Atom no. 2579, "3HD1" at (43.166, 178.194, 160.285),  was assigned atom type "H" (rec_index= 2, atom_type= 2).
Atom no. 2580, " N  " at (43.814, 177.521, 166.372),  was assigned atom type "N" (rec_index= 4, atom_type= 4).
Atom no. 2581, " HN " at (43.851, 178.531, 166.509),  was assigned atom type "HD" (rec_index= 3, atom_type= 3).
Atom no. 2582, " CA " at (44.446, 176.641, 167.347),  was assigned atom type "C" (rec_index= 1, atom_type= 1).
Atom no. 2583, " HA " at (45.107, 175.929, 166.801),  was assigned atom type "H" (rec_index= 2, atom_type= 2).
Atom no. 2584, " C  " at (43.426, 175.837, 168.140),  was assigned atom type "C" (rec_index= 1, atom_type= 1).
Atom no. 2585, " O  " at (43.787, 174.818, 168.739),  was assigned atom type "OA" (rec_index= 5, atom_type= 5).
Atom no. 2586, " CB " at (45.308, 177.459, 168.307),  was assigned atom type "C" (rec_index= 1, atom_type= 1).
Atom no. 2587, " HB1" at (46.099, 178.014, 167.751),  was assigned atom type "H" (rec_index= 2, atom_type= 2).
Atom no. 2588, " HB2" at (45.950, 176.791, 168.927),  was assigned atom type "H" (rec_index= 2, atom_type= 2).
Atom no. 2589, " CG " at (44.521, 178.390, 169.175),  was assigned atom type "A" (rec_index= 0, atom_type= 0).
Atom no. 2590, " CD2" at (44.084, 178.265, 170.451),  was assigned atom type "A" (rec_index= 0, atom_type= 0).
Atom no. 2591, " HD2" at (44.245, 177.400, 171.116),  was assigned atom type "H" (rec_index= 2, atom_type= 2).
Atom no. 2592, " ND1" at (44.086, 179.624, 168.742),  was assigned atom type "N" (rec_index= 4, atom_type= 4).
Atom no. 2593, " HD1" at (44.252, 180.015, 167.815),  was assigned atom type "HD" (rec_index= 3, atom_type= 3).
Atom no. 2594, " CE1" at (43.420, 180.221, 169.714),  was assigned atom type "A" (rec_index= 0, atom_type= 0).
Atom no. 2595, " HE1" at (42.957, 181.221, 169.660),  was assigned atom type "H" (rec_index= 2, atom_type= 2).
Atom no. 2596, " NE2" at (43.403, 179.417, 170.762),  was assigned atom type "N" (rec_index= 4, atom_type= 4).
Atom no. 2597, " HE2" at (42.957, 179.619, 171.657),  was assigned atom type "HD" (rec_index= 3, atom_type= 3).
Atom no. 2598, " N  " at (42.167, 176.270, 168.155),  was assigned atom type "N" (rec_index= 4, atom_type= 4).
Atom no. 2599, " HN " at (41.929, 177.100, 167.612),  was assigned atom type "HD" (rec_index= 3, atom_type= 3).
Atom no. 2600, " CA " at (41.115, 175.608, 168.915),  was assigned atom type "C" (rec_index= 1, atom_type= 1).
Atom no. 2601, " HA " at (41.568, 175.200, 169.849),  was assigned atom type "H" (rec_index= 2, atom_type= 2).
Atom no. 2602, " C  " at (40.478, 174.451, 168.155),  was assigned atom type "C" (rec_index= 1, atom_type= 1).
Atom no. 2603, " O  " at (39.555, 173.817, 168.679),  was assigned atom type "OA" (rec_index= 5, atom_type= 5).
Atom no. 2604, " CB " at (40.048, 176.632, 169.314),  was assigned atom type "C" (rec_index= 1, atom_type= 1).
Atom no. 2605, " HB1" at (39.336, 176.797, 168.472),  was assigned atom type "H" (rec_index= 2, atom_type= 2).
Atom no. 2606, " HB2" at (40.497, 177.650, 169.389),  was assigned atom type "H" (rec_index= 2, atom_type= 2).
Atom no. 2607, " CG " at (39.290, 176.295, 170.587),  was assigned atom type "C" (rec_index= 1, atom_type= 1).
Atom no. 2608, " HG1" at (39.924, 175.727, 171.307),  was assigned atom type "H" (rec_index= 2, atom_type= 2).
Atom no. 2609, " HG2" at (38.506, 175.523, 170.409),  was assigned atom type "H" (rec_index= 2, atom_type= 2).
Atom no. 2610, " CD " at (38.711, 177.551, 171.216),  was assigned atom type "C" (rec_index= 1, atom_type= 1).
Atom no. 2611, " HD1" at (39.513, 178.286, 171.459),  was assigned atom type "H" (rec_index= 2, atom_type= 2).
Atom no. 2612, " HD2" at (38.142, 178.150, 170.468),  was assigned atom type "H" (rec_index= 2, atom_type= 2).
Atom no. 2613, " NE " at (37.893, 177.257, 172.388),  was assigned atom type "N" (rec_index= 4, atom_type= 4).
Atom no. 2614, " HE " at (37.690, 176.279, 172.597),  was assigned atom type "HD" (rec_index= 3, atom_type= 3).
Atom no. 2615, " CZ " at (37.396, 178.184, 173.200),  was assigned atom type "C" (rec_index= 1, atom_type= 1).
Atom no. 2616, " NH1" at (37.639, 179.468, 172.970),  was assigned atom type "N" (rec_index= 4, atom_type= 4).
Atom no. 2617, "1HH1" at (37.257, 180.180, 173.593),  was assigned atom type "HD" (rec_index= 3, atom_type= 3).
Atom no. 2618, "2HH1" at (38.205, 179.740, 172.166),  was assigned atom type "HD" (rec_index= 3, atom_type= 3).
Atom no. 2619, " NH2" at (36.660, 177.830, 174.245),  was assigned atom type "N" (rec_index= 4, atom_type= 4).
Atom no. 2620, "1HH2" at (36.278, 178.542, 174.868),  was assigned atom type "HD" (rec_index= 3, atom_type= 3).
Atom no. 2621, "2HH2" at (36.473, 176.843, 174.422),  was assigned atom type "HD" (rec_index= 3, atom_type= 3).
Atom no. 2622, " N  " at (40.944, 174.164, 166.943),  was assigned atom type "N" (rec_index= 4, atom_type= 4).
Atom no. 2623, " HN " at (41.679, 174.755, 166.554),  was assigned atom type "HD" (rec_index= 3, atom_type= 3).
Atom no. 2624, " CA " at (40.458, 173.049, 166.145),  was assigned atom type "C" (rec_index= 1, atom_type= 1).
Atom no. 2625, " HA " at (39.742, 172.454, 166.759),  was assigned atom type "H" (rec_index= 2, atom_type= 2).
Atom no. 2626, " C  " at (41.629, 172.158, 165.756),  was assigned atom type "C" (rec_index= 1, atom_type= 1).
Atom no. 2627, " O  " at (42.720, 172.650, 165.451),  was assigned atom type "OA" (rec_index= 5, atom_type= 5).
Atom no. 2628, " CB " at (39.737, 173.544, 164.890),  was assigned atom type "C" (rec_index= 1, atom_type= 1).
Atom no. 2629, " HB1" at (39.288, 172.703, 164.312),  was assigned atom type "H" (rec_index= 2, atom_type= 2).
Atom no. 2630, " HB2" at (38.800, 174.093, 165.141),  was assigned atom type "H" (rec_index= 2, atom_type= 2).
Atom no. 2631, " OG " at (40.606, 174.326, 164.090),  was assigned atom type "OA" (rec_index= 5, atom_type= 5).
Atom no. 2632, " HG " at (40.158, 174.633, 163.311),  was assigned atom type "HD" (rec_index= 3, atom_type= 3).
Atom no. 2633, " N  " at (41.401, 170.846, 165.770),  was assigned atom type "N" (rec_index= 4, atom_type= 4).
Atom no. 2634, " HN " at (40.479, 170.503, 166.039),  was assigned atom type "HD" (rec_index= 3, atom_type= 3).
Atom no. 2635, " CA " at (42.438, 169.890, 165.410),  was assigned atom type "C" (rec_index= 1, atom_type= 1).
Atom no. 2636, " HA " at (43.417, 170.299, 165.752),  was assigned atom type "H" (rec_index= 2, atom_type= 2).
Atom no. 2637, " C  " at (42.529, 169.643, 163.911),  was assigned atom type "C" (rec_index= 1, atom_type= 1).
Atom no. 2638, " O  " at (43.506, 169.038, 163.457),  was assigned atom type "OA" (rec_index= 5, atom_type= 5).
Atom no. 2639, " CB " at (42.204, 168.556, 166.128),  was assigned atom type "C" (rec_index= 1, atom_type= 1).
Atom no. 2640, " HB1" at (42.910, 167.780, 165.751),  was assigned atom type "H" (rec_index= 2, atom_type= 2).
Atom no. 2641, " HB2" at (41.237, 168.104, 165.807),  was assigned atom type "H" (rec_index= 2, atom_type= 2).
Atom no. 2642, " CG " at (42.272, 168.646, 167.643),  was assigned atom type "C" (rec_index= 1, atom_type= 1).
Atom no. 2643, " HG1" at (43.178, 169.201, 167.980),  was assigned atom type "H" (rec_index= 2, atom_type= 2).
Atom no. 2644, " HG2" at (41.491, 169.331, 168.048),  was assigned atom type "H" (rec_index= 2, atom_type= 2).
Atom no. 2645, " CD " at (42.192, 167.268, 168.280),  was assigned atom type "C" (rec_index= 1, atom_type= 1).
Atom no. 2646, " HD1" at (43.088, 166.652, 168.034),  was assigned atom type "H" (rec_index= 2, atom_type= 2).
Atom no. 2647, " HD2" at (42.318, 167.322, 169.387),  was assigned atom type "H" (rec_index= 2, atom_type= 2).
Atom no. 2648, " CE " at (40.905, 166.555, 167.900),  was assigned atom type "C" (rec_index= 1, atom_type= 1).
Atom no. 2649, " HE1" at (40.773, 166.519, 166.793),  was assigned atom type "H" (rec_index= 2, atom_type= 2).
Atom no. 2650, " HE2" at (40.010, 167.165, 168.164),  was assigned atom type "H" (rec_index= 2, atom_type= 2).
Atom no. 2651, " NZ " at (40.828, 165.194, 168.499),  was assigned atom type "N" (rec_index= 4, atom_type= 4).
Atom no. 2652, " HZ1" at (39.964, 164.715, 168.244),  was assigned atom type "HD" (rec_index= 3, atom_type= 3).
Atom no. 2653, " HZ2" at (40.949, 165.227, 169.511),  was assigned atom type "HD" (rec_index= 3, atom_type= 3).
Atom no. 2654, " HZ3" at (41.647, 164.636, 168.258),  was assigned atom type "HD" (rec_index= 3, atom_type= 3).
Atom no. 2655, " N  " at (41.550, 170.088, 163.142),  was assigned atom type "N" (rec_index= 4, atom_type= 4).
Atom no. 2656, " HN " at (40.773, 170.591, 163.571),  was assigned atom type "HD" (rec_index= 3, atom_type= 3).
Atom no. 2657, " CA " at (41.547, 169.883, 161.711),  was assigned atom type "C" (rec_index= 1, atom_type= 1).
Atom no. 2658, " HA1" at (42.143, 170.660, 161.178),  was assigned atom type "H" (rec_index= 2, atom_type= 2).
Atom no. 2659, " HA2" at (42.143, 168.988, 161.417),  was assigned atom type "H" (rec_index= 2, atom_type= 2).
Atom no. 2660, " C  " at (40.125, 169.809, 161.196),  was assigned atom type "C" (rec_index= 1, atom_type= 1).
Atom no. 2661, " O  " at (39.196, 170.295, 161.834),  was assigned atom type "OA" (rec_index= 5, atom_type= 5).
Atom no. 2662, " N  " at (39.982, 169.192, 160.020),  was assigned atom type "N" (rec_index= 4, atom_type= 4).
Atom no. 2663, " HN " at (40.806, 168.868, 159.513),  was assigned atom type "HD" (rec_index= 3, atom_type= 3).
Atom no. 2664, " CA " at (38.653, 168.980, 159.458),  was assigned atom type "C" (rec_index= 1, atom_type= 1).
Atom no. 2665, " HA " at (38.139, 169.967, 159.393),  was assigned atom type "H" (rec_index= 2, atom_type= 2).
Atom no. 2666, " C  " at (37.814, 168.061, 160.336),  was assigned atom type "C" (rec_index= 1, atom_type= 1).
Atom no. 2667, " O  " at (36.580, 168.128, 160.301),  was assigned atom type "OA" (rec_index= 5, atom_type= 5).
Atom no. 2668, " CB " at (38.763, 168.403, 158.046),  was assigned atom type "C" (rec_index= 1, atom_type= 1).
Atom no. 2669, " HB1" at (39.323, 167.439, 158.081),  was assigned atom type "H" (rec_index= 2, atom_type= 2).
Atom no. 2670, " HB2" at (37.761, 168.048, 157.711),  was assigned atom type "H" (rec_index= 2, atom_type= 2).
Atom no. 2671, " CG " at (39.369, 169.305, 156.970),  was assigned atom type "C" (rec_index= 1, atom_type= 1).
Atom no. 2672, " HG " at (40.389, 169.609, 157.301),  was assigned atom type "H" (rec_index= 2, atom_type= 2).
Atom no. 2673, " CD1" at (39.497, 168.551, 155.656),  was assigned atom type "C" (rec_index= 1, atom_type= 1).
Atom no. 2674, "1HD1" at (39.939, 169.209, 154.871),  was assigned atom type "H" (rec_index= 2, atom_type= 2).
Atom no. 2675, "2HD1" at (38.524, 168.114, 155.332),  was assigned atom type "H" (rec_index= 2, atom_type= 2).
Atom no. 2676, "3HD1" at (40.072, 167.603, 155.776),  was assigned atom type "H" (rec_index= 2, atom_type= 2).
Atom no. 2677, " CD2" at (38.530, 170.560, 156.790),  was assigned atom type "C" (rec_index= 1, atom_type= 1).
Atom no. 2678, "1HD2" at (38.972, 171.218, 156.005),  was assigned atom type "H" (rec_index= 2, atom_type= 2).
Atom no. 2679, "2HD2" at (38.386, 171.103, 157.753),  was assigned atom type "H" (rec_index= 2, atom_type= 2).
Atom no. 2680, "3HD2" at (37.463, 170.317, 156.574),  was assigned atom type "H" (rec_index= 2, atom_type= 2).
Atom no. 2681, " N  " at (38.460, 167.194, 161.120),  was assigned atom type "N" (rec_index= 4, atom_type= 4).
Atom no. 2682, " HN " at (39.480, 167.180, 161.123),  was assigned atom type "HD" (rec_index= 3, atom_type= 3).
Atom no. 2683, " CA " at (37.724, 166.266, 161.973),  was assigned atom type "C" (rec_index= 1, atom_type= 1).
Atom no. 2684, " HA " at (37.025, 165.681, 161.332),  was assigned atom type "H" (rec_index= 2, atom_type= 2).
Atom no. 2685, " C  " at (36.903, 167.015, 163.017),  was assigned atom type "C" (rec_index= 1, atom_type= 1).
Atom no. 2686, " O  " at (35.671, 166.914, 163.048),  was assigned atom type "OA" (rec_index= 5, atom_type= 5).
Atom no. 2687, " CB " at (38.693, 165.289, 162.644),  was assigned atom type "C" (rec_index= 1, atom_type= 1).
Atom no. 2688, " HB1" at (39.334, 165.826, 163.381),  was assigned atom type "H" (rec_index= 2, atom_type= 2).
Atom no. 2689, " HB2" at (38.139, 164.607, 163.330),  was assigned atom type "H" (rec_index= 2, atom_type= 2).
Atom no. 2690, " CG " at (39.558, 164.482, 161.682),  was assigned atom type "C" (rec_index= 1, atom_type= 1).
Atom no. 2691, " HG1" at (38.960, 164.125, 160.811),  was assigned atom type "H" (rec_index= 2, atom_type= 2).
Atom no. 2692, " HG2" at (39.837, 163.498, 162.126),  was assigned atom type "H" (rec_index= 2, atom_type= 2).
Atom no. 2693, " CD " at (40.790, 165.239, 161.221),  was assigned atom type "C" (rec_index= 1, atom_type= 1).
Atom no. 2694, " NE2" at (41.631, 164.579, 160.433),  was assigned atom type "N" (rec_index= 4, atom_type= 4).
Atom no. 2695, "1HE2" at (41.469, 163.615, 160.142),  was assigned atom type "HD" (rec_index= 3, atom_type= 3).
Atom no. 2696, "2HE2" at (42.459, 165.088, 160.123),  was assigned atom type "HD" (rec_index= 3, atom_type= 3).
Atom no. 2697, " OE1" at (40.985, 166.403, 161.572),  was assigned atom type "OA" (rec_index= 5, atom_type= 5).
Atom no. 2698, " N  " at (37.570, 167.775, 163.883),  was assigned atom type "N" (rec_index= 4, atom_type= 4).
Atom no. 2699, " HN " at (38.590, 167.744, 163.881),  was assigned atom type "HD" (rec_index= 3, atom_type= 3).
Atom no. 2700, " CA " at (36.893, 168.652, 164.837),  was assigned atom type "C" (rec_index= 1, atom_type= 1).
Atom no. 2701, " HA " at (35.791, 168.536, 164.712),  was assigned atom type "H" (rec_index= 2, atom_type= 2).
Atom no. 2702, " C  " at (37.275, 170.093, 164.515),  was assigned atom type "C" (rec_index= 1, atom_type= 1).
Atom no. 2703, " O  " at (38.386, 170.532, 164.828),  was assigned atom type "OA" (rec_index= 5, atom_type= 5).
Atom no. 2704, " CB " at (37.266, 168.281, 166.270),  was assigned atom type "C" (rec_index= 1, atom_type= 1).
Atom no. 2705, " HB1" at (38.370, 168.167, 166.379),  was assigned atom type "H" (rec_index= 2, atom_type= 2).
Atom no. 2706, " HB2" at (36.953, 167.238, 166.508),  was assigned atom type "H" (rec_index= 2, atom_type= 2).
Atom no. 2707, " CG " at (36.717, 169.259, 167.289),  was assigned atom type "C" (rec_index= 1, atom_type= 1).
Atom no. 2708, " OD1" at (35.582, 169.048, 167.765),  was assigned atom type "OA" (rec_index= 5, atom_type= 5).
Atom no. 2709, " OD2" at (37.423, 170.236, 167.619),  was assigned atom type "OA" (rec_index= 5, atom_type= 5).
Atom no. 2710, " N  " at (36.355, 170.827, 163.894),  was assigned atom type "N" (rec_index= 4, atom_type= 4).
Atom no. 2711, " HN " at (35.515, 170.365, 163.546),  was assigned atom type "HD" (rec_index= 3, atom_type= 3).
Atom no. 2712, " CA " at (36.498, 172.261, 163.691),  was assigned atom type "C" (rec_index= 1, atom_type= 1).
Atom no. 2713, " HA " at (37.570, 172.522, 163.850),  was assigned atom type "H" (rec_index= 2, atom_type= 2).
Atom no. 2714, " C  " at (35.668, 173.094, 164.660),  was assigned atom type "C" (rec_index= 1, atom_type= 1).
Atom no. 2715, " O  " at (35.768, 174.324, 164.638),  was assigned atom type "OA" (rec_index= 5, atom_type= 5).
Atom no. 2716, " CB " at (36.139, 172.621, 162.246),  was assigned atom type "C" (rec_index= 1, atom_type= 1).
Atom no. 2717, " HB1" at (35.891, 173.706, 162.178),  was assigned atom type "H" (rec_index= 2, atom_type= 2).
Atom no. 2718, " HB2" at (37.054, 172.583, 161.610),  was assigned atom type "H" (rec_index= 2, atom_type= 2).
Atom no. 2719, " CG " at (35.025, 171.795, 161.600),  was assigned atom type "C" (rec_index= 1, atom_type= 1).
Atom no. 2720, " HG " at (35.068, 170.766, 162.028),  was assigned atom type "H" (rec_index= 2, atom_type= 2).
Atom no. 2721, " CD1" at (33.657, 172.377, 161.918),  was assigned atom type "C" (rec_index= 1, atom_type= 1).
Atom no. 2722, "1HD1" at (32.845, 171.775, 161.447),  was assigned atom type "H" (rec_index= 2, atom_type= 2).
Atom no. 2723, "2HD1" at (33.591, 173.452, 161.629),  was assigned atom type "H" (rec_index= 2, atom_type= 2).
Atom no. 2724, "3HD1" at (33.503, 172.486, 163.017),  was assigned atom type "H" (rec_index= 2, atom_type= 2).
Atom no. 2725, " CD2" at (35.238, 171.686, 160.098),  was assigned atom type "C" (rec_index= 1, atom_type= 1).
Atom no. 2726, "1HD2" at (34.426, 171.084, 159.627),  was assigned atom type "H" (rec_index= 2, atom_type= 2).
Atom no. 2727, "2HD2" at (36.248, 171.282, 159.852),  was assigned atom type "H" (rec_index= 2, atom_type= 2).
Atom no. 2728, "3HD2" at (35.338, 172.689, 159.621),  was assigned atom type "H" (rec_index= 2, atom_type= 2).
Atom no. 2729, " N  " at (34.868, 172.461, 165.513),  was assigned atom type "N" (rec_index= 4, atom_type= 4).
Atom no. 2730, " HN " at (34.917, 171.444, 165.579),  was assigned atom type "HD" (rec_index= 3, atom_type= 3).
Atom no. 2731, " CA " at (33.926, 173.180, 166.353),  was assigned atom type "C" (rec_index= 1, atom_type= 1).
Atom no. 2732, " HA1" at (33.359, 173.926, 165.748),  was assigned atom type "H" (rec_index= 2, atom_type= 2).
Atom no. 2733, " HA2" at (33.092, 172.508, 166.661),  was assigned atom type "H" (rec_index= 2, atom_type= 2).
Atom no. 2734, " C  " at (34.540, 173.847, 167.568),  was assigned atom type "C" (rec_index= 1, atom_type= 1).
Atom no. 2735, " O  " at (35.606, 173.442, 168.031),  was assigned atom type "OA" (rec_index= 5, atom_type= 5).
Atom no. 2736, " N  " at (33.867, 174.870, 168.091),  was assigned atom type "N" (rec_index= 4, atom_type= 4).
Atom no. 2737, " HN " at (34.249, 175.338, 168.913),  was assigned atom type "HD" (rec_index= 3, atom_type= 3).
Atom no. 2738, " CA " at (32.612, 175.346, 167.538),  was assigned atom type "C" (rec_index= 1, atom_type= 1).
Atom no. 2739, " HA1" at (32.098, 174.533, 166.974),  was assigned atom type "H" (rec_index= 2, atom_type= 2).
Atom no. 2740, " HA2" at (31.865, 175.514, 168.348),  was assigned atom type "H" (rec_index= 2, atom_type= 2).
Atom no. 2741, " C  " at (32.752, 176.587, 166.676),  was assigned atom type "C" (rec_index= 1, atom_type= 1).
Atom no. 2742, " O  " at (33.787, 176.800, 166.047),  was assigned atom type "OA" (rec_index= 5, atom_type= 5).
Atom no. 2743, " N  " at (31.708, 177.411, 166.659),  was assigned atom type "N" (rec_index= 4, atom_type= 4).
Atom no. 2744, " HN " at (30.919, 177.211, 167.274),  was assigned atom type "HD" (rec_index= 3, atom_type= 3).
Atom no. 2745, " CA " at (31.642, 178.589, 165.799),  was assigned atom type "C" (rec_index= 1, atom_type= 1).
Atom no. 2746, " HA " at (32.306, 178.422, 164.919),  was assigned atom type "H" (rec_index= 2, atom_type= 2).
Atom no. 2747, " C  " at (32.148, 179.806, 166.560),  was assigned atom type "C" (rec_index= 1, atom_type= 1).
Atom no. 2748, " O  " at (31.876, 179.969, 167.756),  was assigned atom type "OA" (rec_index= 5, atom_type= 5).
Atom no. 2749, " CB " at (30.204, 178.812, 165.290),  was assigned atom type "C" (rec_index= 1, atom_type= 1).
Atom no. 2750, " HB " at (29.536, 178.933, 166.174),  was assigned atom type "H" (rec_index= 2, atom_type= 2).
Atom no. 2751, " CG1" at (29.722, 177.602, 164.488),  was assigned atom type "C" (rec_index= 1, atom_type= 1).
Atom no. 2752, "1HG1" at (30.449, 177.350, 163.681),  was assigned atom type "H" (rec_index= 2, atom_type= 2).
Atom no. 2753, "2HG1" at (29.792, 176.672, 165.099),  was assigned atom type "H" (rec_index= 2, atom_type= 2).
Atom no. 2754, " CG2" at (30.111, 180.077, 164.446),  was assigned atom type "C" (rec_index= 1, atom_type= 1).
Atom no. 2755, "1HG2" at (30.462, 180.959, 165.031),  was assigned atom type "H" (rec_index= 2, atom_type= 2).
Atom no. 2756, "2HG2" at (29.085, 180.230, 164.038),  was assigned atom type "H" (rec_index= 2, atom_type= 2).
Atom no. 2757, "3HG2" at (30.658, 179.974, 163.480),  was assigned atom type "H" (rec_index= 2, atom_type= 2).
Atom no. 2758, " CD1" at (28.329, 177.763, 163.919),  was assigned atom type "C" (rec_index= 1, atom_type= 1).
Atom no. 2759, "1HD1" at (27.978, 176.881, 163.334),  was assigned atom type "H" (rec_index= 2, atom_type= 2).
Atom no. 2760, "2HD1" at (28.259, 178.693, 163.308),  was assigned atom type "H" (rec_index= 2, atom_type= 2).
Atom no. 2761, "3HD1" at (27.602, 178.015, 164.726),  was assigned atom type "H" (rec_index= 2, atom_type= 2).
Atom no. 2762, " N  " at (32.897, 180.661, 165.866),  was assigned atom type "N" (rec_index= 4, atom_type= 4).
Atom no. 2763, " HN " at (33.219, 180.389, 164.937),  was assigned atom type "HD" (rec_index= 3, atom_type= 3).
Atom no. 2764, " CA " at (33.273, 181.970, 166.384),  was assigned atom type "C" (rec_index= 1, atom_type= 1).
Atom no. 2765, " HA " at (33.373, 181.904, 167.493),  was assigned atom type "H" (rec_index= 2, atom_type= 2).
Atom no. 2766, " C  " at (32.164, 182.961, 166.047),  was assigned atom type "C" (rec_index= 1, atom_type= 1).
Atom no. 2767, " O  " at (31.860, 183.183, 164.870),  was assigned atom type "OA" (rec_index= 5, atom_type= 5).
Atom no. 2768, " CB " at (34.606, 182.426, 165.793),  was assigned atom type "C" (rec_index= 1, atom_type= 1).
Atom no. 2769, " HB1" at (34.890, 183.441, 166.158),  was assigned atom type "H" (rec_index= 2, atom_type= 2).
Atom no. 2770, " HB2" at (34.515, 182.654, 164.705),  was assigned atom type "H" (rec_index= 2, atom_type= 2).
Atom no. 2771, " OG " at (35.629, 181.479, 166.042),  was assigned atom type "OA" (rec_index= 5, atom_type= 5).
Atom no. 2772, " HG " at (36.458, 181.763, 165.675),  was assigned atom type "HD" (rec_index= 3, atom_type= 3).
Atom no. 2773, " N  " at (31.561, 183.555, 167.079),  was assigned atom type "N" (rec_index= 4, atom_type= 4).
Atom no. 2774, " HN " at (31.910, 183.397, 168.024),  was assigned atom type "HD" (rec_index= 3, atom_type= 3).
Atom no. 2775, " CA " at (30.410, 184.426, 166.874),  was assigned atom type "C" (rec_index= 1, atom_type= 1).
Atom no. 2776, " HA " at (29.740, 183.936, 166.130),  was assigned atom type "H" (rec_index= 2, atom_type= 2).
Atom no. 2777, " C  " at (30.786, 185.798, 166.331),  was assigned atom type "C" (rec_index= 1, atom_type= 1).
Atom no. 2778, " O  " at (29.930, 186.467, 165.742),  was assigned atom type "OA" (rec_index= 5, atom_type= 5).
Atom no. 2779, " CB " at (29.626, 184.583, 168.179),  was assigned atom type "C" (rec_index= 1, atom_type= 1).
Atom no. 2780, " HB1" at (28.848, 185.375, 168.073),  was assigned atom type "H" (rec_index= 2, atom_type= 2).
Atom no. 2781, " HB2" at (28.973, 183.696, 168.350),  was assigned atom type "H" (rec_index= 2, atom_type= 2).
Atom no. 2782, " CG " at (30.480, 184.845, 169.384),  was assigned atom type "A" (rec_index= 0, atom_type= 0).
Atom no. 2783, " CD1" at (31.056, 183.912, 170.197),  was assigned atom type "A" (rec_index= 0, atom_type= 0).
Atom no. 2784, " HD1" at (30.969, 182.820, 170.065),  was assigned atom type "H" (rec_index= 2, atom_type= 2).
Atom no. 2785, " CD2" at (30.842, 186.123, 169.921),  was assigned atom type "A" (rec_index= 0, atom_type= 0).
Atom no. 2786, " CE2" at (31.644, 185.887, 171.056),  was assigned atom type "A" (rec_index= 0, atom_type= 0).
Atom no. 2787, " CE3" at (30.570, 187.444, 169.551),  was assigned atom type "A" (rec_index= 0, atom_type= 0).
Atom no. 2788, " HE3" at (29.946, 187.664, 168.668),  was assigned atom type "H" (rec_index= 2, atom_type= 2).
Atom no. 2789, " NE1" at (31.760, 184.529, 171.203),  was assigned atom type "N" (rec_index= 4, atom_type= 4).
Atom no. 2790, " HE1" at (32.283, 184.054, 171.939),  was assigned atom type "HD" (rec_index= 3, atom_type= 3).
Atom no. 2791, " CZ2" at (32.175, 186.921, 171.824),  was assigned atom type "A" (rec_index= 0, atom_type= 0).
Atom no. 2792, " HZ2" at (32.799, 186.715, 172.710),  was assigned atom type "H" (rec_index= 2, atom_type= 2).
Atom no. 2793, " CZ3" at (31.099, 188.470, 170.315),  was assigned atom type "A" (rec_index= 0, atom_type= 0).
Atom no. 2794, " HZ3" at (30.892, 189.516, 170.035),  was assigned atom type "H" (rec_index= 2, atom_type= 2).
Atom no. 2795, " CH2" at (31.892, 188.203, 171.437),  was assigned atom type "A" (rec_index= 0, atom_type= 0).
Atom no. 2796, " HH2" at (32.298, 189.045, 172.023),  was assigned atom type "H" (rec_index= 2, atom_type= 2).
Atom no. 2797, " N  " at (32.035, 186.233, 166.510),  was assigned atom type "N" (rec_index= 4, atom_type= 4).
Atom no. 2798, " HN " at (32.702, 185.664, 167.032),  was assigned atom type "HD" (rec_index= 3, atom_type= 3).
Atom no. 2799, " CA " at (32.450, 187.520, 165.961),  was assigned atom type "C" (rec_index= 1, atom_type= 1).
Atom no. 2800, " HA " at (31.743, 188.301, 166.325),  was assigned atom type "H" (rec_index= 2, atom_type= 2).
Atom no. 2801, " C  " at (32.402, 187.501, 164.439),  was assigned atom type "C" (rec_index= 1, atom_type= 1).
Atom no. 2802, " O  " at (31.870, 188.423, 163.810),  was assigned atom type "OA" (rec_index= 5, atom_type= 5).
Atom no. 2803, " CB " at (33.854, 187.878, 166.448),  was assigned atom type "C" (rec_index= 1, atom_type= 1).
Atom no. 2804, " HB1" at (34.596, 187.140, 166.065),  was assigned atom type "H" (rec_index= 2, atom_type= 2).
Atom no. 2805, " HB2" at (34.217, 188.800, 165.937),  was assigned atom type "H" (rec_index= 2, atom_type= 2).
Atom no. 2806, " CG " at (33.986, 188.024, 167.954),  was assigned atom type "C" (rec_index= 1, atom_type= 1).
Atom no. 2807, " HG1" at (33.094, 188.535, 168.386),  was assigned atom type "H" (rec_index= 2, atom_type= 2).
Atom no. 2808, " HG2" at (34.768, 188.774, 168.216),  was assigned atom type "H" (rec_index= 2, atom_type= 2).
Atom no. 2809, " CD " at (34.246, 186.703, 168.651),  was assigned atom type "C" (rec_index= 1, atom_type= 1).
Atom no. 2810, " NE2" at (34.715, 186.772, 169.890),  was assigned atom type "N" (rec_index= 4, atom_type= 4).
Atom no. 2811, "1HE2" at (34.890, 185.883, 170.359),  was assigned atom type "HD" (rec_index= 3, atom_type= 3).
Atom no. 2812, "2HE2" at (34.891, 187.658, 170.363),  was assigned atom type "HD" (rec_index= 3, atom_type= 3).
Atom no. 2813, " OE1" at (34.034, 185.633, 168.080),  was assigned atom type "OA" (rec_index= 5, atom_type= 5).
Atom no. 2814, " N  " at (32.958, 186.453, 163.829),  was assigned atom type "N" (rec_index= 4, atom_type= 4).
Atom no. 2815, " HN " at (33.441, 185.743, 164.380),  was assigned atom type "HD" (rec_index= 3, atom_type= 3).
Atom no. 2816, " CA " at (32.879, 186.317, 162.379),  was assigned atom type "C" (rec_index= 1, atom_type= 1).
Atom no. 2817, " HA " at (33.217, 187.275, 161.920),  was assigned atom type "H" (rec_index= 2, atom_type= 2).
Atom no. 2818, " C  " at (31.452, 186.050, 161.927),  was assigned atom type "C" (rec_index= 1, atom_type= 1).
Atom no. 2819, " O  " at (31.079, 186.419, 160.808),  was assigned atom type "OA" (rec_index= 5, atom_type= 5).
Atom no. 2820, " CB " at (33.807, 185.203, 161.896),  was assigned atom type "C" (rec_index= 1, atom_type= 1).
Atom no. 2821, " HB1" at (33.505, 184.241, 162.371),  was assigned atom type "H" (rec_index= 2, atom_type= 2).
Atom no. 2822, " HB2" at (33.592, 184.984, 160.824),  was assigned atom type "H" (rec_index= 2, atom_type= 2).
Atom no. 2823, " CG " at (35.314, 185.405, 162.078),  was assigned atom type "C" (rec_index= 1, atom_type= 1).
Atom no. 2824, " HG " at (35.836, 184.716, 161.373),  was assigned atom type "H" (rec_index= 2, atom_type= 2).
Atom no. 2825, " CD1" at (35.717, 186.830, 161.718),  was assigned atom type "C" (rec_index= 1, atom_type= 1).
Atom no. 2826, "1HD1" at (36.814, 186.977, 161.851),  was assigned atom type "H" (rec_index= 2, atom_type= 2).
Atom no. 2827, "2HD1" at (35.128, 187.583, 162.292),  was assigned atom type "H" (rec_index= 2, atom_type= 2).
Atom no. 2828, "3HD1" at (35.385, 187.105, 160.690),  was assigned atom type "H" (rec_index= 2, atom_type= 2).
Atom no. 2829, " CD2" at (35.760, 185.049, 163.490),  was assigned atom type "C" (rec_index= 1, atom_type= 1).
Atom no. 2830, "1HD2" at (36.857, 185.196, 163.623),  was assigned atom type "H" (rec_index= 2, atom_type= 2).
Atom no. 2831, "2HD2" at (35.451, 184.014, 163.766),  was assigned atom type "H" (rec_index= 2, atom_type= 2).
Atom no. 2832, "3HD2" at (35.178, 185.613, 164.256),  was assigned atom type "H" (rec_index= 2, atom_type= 2).
Atom no. 2833, " N  " at (30.644, 185.411, 162.777),  was assigned atom type "N" (rec_index= 4, atom_type= 4).
Atom no. 2834, " HN " at (31.018, 185.041, 163.651),  was assigned atom type "HD" (rec_index= 3, atom_type= 3).
Atom no. 2835, " CA " at (29.231, 185.239, 162.464),  was assigned atom type "C" (rec_index= 1, atom_type= 1).
Atom no. 2836, " HA " at (29.152, 184.761, 161.460),  was assigned atom type "H" (rec_index= 2, atom_type= 2).
Atom no. 2837, " C  " at (28.507, 186.577, 162.413),  was assigned atom type "C" (rec_index= 1, atom_type= 1).
Atom no. 2838, " O  " at (27.577, 186.747, 161.618),  was assigned atom type "OA" (rec_index= 5, atom_type= 5).
Atom no. 2839, " CB " at (28.571, 184.315, 163.487),  was assigned atom type "C" (rec_index= 1, atom_type= 1).
Atom no. 2840, " HB1" at (29.101, 183.335, 163.524),  was assigned atom type "H" (rec_index= 2, atom_type= 2).
Atom no. 2841, " HB2" at (27.481, 184.190, 163.291),  was assigned atom type "H" (rec_index= 2, atom_type= 2).
Atom no. 2842, " HB3" at (28.505, 184.790, 164.494),  was assigned atom type "H" (rec_index= 2, atom_type= 2).
Atom no. 2843, " N  " at (28.917, 187.533, 163.249),  was assigned atom type "N" (rec_index= 4, atom_type= 4).
Atom no. 2844, " HN " at (29.640, 187.323, 163.937),  was assigned atom type "HD" (rec_index= 3, atom_type= 3).
Atom no. 2845, " CA " at (28.346, 188.874, 163.193),  was assigned atom type "C" (rec_index= 1, atom_type= 1).
Atom no. 2846, " HA " at (27.249, 188.780, 163.018),  was assigned atom type "H" (rec_index= 2, atom_type= 2).
Atom no. 2847, " C  " at (28.944, 189.686, 162.051),  was assigned atom type "C" (rec_index= 1, atom_type= 1).
Atom no. 2848, " O  " at (28.238, 190.473, 161.410),  was assigned atom type "OA" (rec_index= 5, atom_type= 5).
Atom no. 2849, " CB " at (28.558, 189.595, 164.525),  was assigned atom type "C" (rec_index= 1, atom_type= 1).
Atom no. 2850, " HB1" at (28.796, 190.666, 164.327),  was assigned atom type "H" (rec_index= 2, atom_type= 2).
Atom no. 2851, " HB2" at (29.514, 189.247, 164.981),  was assigned atom type "H" (rec_index= 2, atom_type= 2).
Atom no. 2852, " CG " at (27.443, 189.513, 165.571),  was assigned atom type "C" (rec_index= 1, atom_type= 1).
Atom no. 2853, " HG " at (26.530, 189.988, 165.141),  was assigned atom type "H" (rec_index= 2, atom_type= 2).
Atom no. 2854, " CD1" at (27.106, 188.070, 165.917),  was assigned atom type "C" (rec_index= 1, atom_type= 1).
Atom no. 2855, "1HD1" at (26.294, 188.010, 166.679),  was assigned atom type "H" (rec_index= 2, atom_type= 2).
Atom no. 2856, "2HD1" at (28.012, 187.507, 166.242),  was assigned atom type "H" (rec_index= 2, atom_type= 2).
Atom no. 2857, "3HD1" at (26.853, 187.481, 165.005),  was assigned atom type "H" (rec_index= 2, atom_type= 2).
Atom no. 2858, " CD2" at (27.835, 190.288, 166.820),  was assigned atom type "C" (rec_index= 1, atom_type= 1).
Atom no. 2859, "1HD2" at (27.023, 190.228, 167.582),  was assigned atom type "H" (rec_index= 2, atom_type= 2).
Atom no. 2860, "2HD2" at (28.110, 191.343, 166.586),  was assigned atom type "H" (rec_index= 2, atom_type= 2).
Atom no. 2861, "3HD2" at (28.815, 189.950, 167.229),  was assigned atom type "H" (rec_index= 2, atom_type= 2).
Atom no. 2862, " N  " at (30.243, 189.515, 161.790),  was assigned atom type "N" (rec_index= 4, atom_type= 4).
Atom no. 2863, " HN " at (30.800, 188.892, 162.375),  was assigned atom type "HD" (rec_index= 3, atom_type= 3).
Atom no. 2864, " CA " at (30.869, 190.214, 160.673),  was assigned atom type "C" (rec_index= 1, atom_type= 1).
Atom no. 2865, " HA " at (30.689, 191.307, 160.799),  was assigned atom type "H" (rec_index= 2, atom_type= 2).
Atom no. 2866, " C  " at (30.261, 189.779, 159.347),  was assigned atom type "C" (rec_index= 1, atom_type= 1).
Atom no. 2867, " O  " at (29.988, 190.613, 158.477),  was assigned atom type "OA" (rec_index= 5, atom_type= 5).
Atom no. 2868, " CB " at (32.379, 189.973, 160.677),  was assigned atom type "C" (rec_index= 1, atom_type= 1).
Atom no. 2869, " HB1" at (32.824, 190.290, 159.705),  was assigned atom type "H" (rec_index= 2, atom_type= 2).
Atom no. 2870, " HB2" at (32.596, 188.880, 160.641),  was assigned atom type "H" (rec_index= 2, atom_type= 2).
Atom no. 2871, " SG " at (33.264, 190.744, 162.053),  was assigned atom type "SA" (rec_index= 6, atom_type= 6).
Atom no. 2872, " N  " at (30.033, 188.475, 159.176),  was assigned atom type "N" (rec_index= 4, atom_type= 4).
Atom no. 2873, " HN " at (30.290, 187.813, 159.908),  was assigned atom type "HD" (rec_index= 3, atom_type= 3).
Atom no. 2874, " CA " at (29.418, 187.995, 157.947),  was assigned atom type "C" (rec_index= 1, atom_type= 1).
Atom no. 2875, " HA " at (29.883, 188.543, 157.094),  was assigned atom type "H" (rec_index= 2, atom_type= 2).
Atom no. 2876, " C  " at (27.923, 188.282, 157.928),  was assigned atom type "C" (rec_index= 1, atom_type= 1).
Atom no. 2877, " O  " at (27.323, 188.359, 156.849),  was assigned atom type "OA" (rec_index= 5, atom_type= 5).
Atom no. 2878, " CB " at (29.700, 186.493, 157.755),  was assigned atom type "C" (rec_index= 1, atom_type= 1).
Atom no. 2879, " HB " at (30.765, 186.299, 158.020),  was assigned atom type "H" (rec_index= 2, atom_type= 2).
Atom no. 2880, " CG1" at (29.486, 186.094, 156.296),  was assigned atom type "C" (rec_index= 1, atom_type= 1).
Atom no. 2881, "1HG1" at (28.460, 186.369, 155.957),  was assigned atom type "H" (rec_index= 2, atom_type= 2).
Atom no. 2882, "2HG1" at (30.085, 186.744, 155.616),  was assigned atom type "H" (rec_index= 2, atom_type= 2).
Atom no. 2883, " CG2" at (28.818, 185.651, 158.665),  was assigned atom type "C" (rec_index= 1, atom_type= 1).
Atom no. 2884, "1HG2" at (28.974, 185.942, 159.730),  was assigned atom type "H" (rec_index= 2, atom_type= 2).
Atom no. 2885, "2HG2" at (28.976, 184.559, 158.504),  was assigned atom type "H" (rec_index= 2, atom_type= 2).
Atom no. 2886, "3HG2" at (27.744, 185.706, 158.371),  was assigned atom type "H" (rec_index= 2, atom_type= 2).
Atom no. 2887, " CD1" at (29.765, 184.642, 156.028),  was assigned atom type "C" (rec_index= 1, atom_type= 1).
Atom no. 2888, "1HD1" at (29.609, 184.351, 154.963),  was assigned atom type "H" (rec_index= 2, atom_type= 2).
Atom no. 2889, "2HD1" at (29.166, 183.992, 156.708),  was assigned atom type "H" (rec_index= 2, atom_type= 2).
Atom no. 2890, "3HD1" at (30.791, 184.367, 156.367),  was assigned atom type "H" (rec_index= 2, atom_type= 2).
Atom no. 2891, " N  " at (27.301, 188.449, 159.098),  was assigned atom type "N" (rec_index= 4, atom_type= 4).
Atom no. 2892, " HN " at (27.807, 188.292, 159.970),  was assigned atom type "HD" (rec_index= 3, atom_type= 3).
Atom no. 2893, " CA " at (25.900, 188.856, 159.134),  was assigned atom type "C" (rec_index= 1, atom_type= 1).
Atom no. 2894, " HA " at (25.325, 188.197, 158.442),  was assigned atom type "H" (rec_index= 2, atom_type= 2).
Atom no. 2895, " C  " at (25.743, 190.296, 158.666),  was assigned atom type "C" (rec_index= 1, atom_type= 1).
Atom no. 2896, " O  " at (24.770, 190.630, 157.979),  was assigned atom type "OA" (rec_index= 5, atom_type= 5).
Atom no. 2897, " CB " at (25.337, 188.682, 160.544),  was assigned atom type "C" (rec_index= 1, atom_type= 1).
Atom no. 2898, " HB1" at (25.123, 189.675, 161.004),  was assigned atom type "H" (rec_index= 2, atom_type= 2).
Atom no. 2899, " HB2" at (26.130, 188.318, 161.238),  was assigned atom type "H" (rec_index= 2, atom_type= 2).
Atom no. 2900, " CG " at (24.112, 187.786, 160.621),  was assigned atom type "C" (rec_index= 1, atom_type= 1).
Atom no. 2901, " HG1" at (24.238, 186.878, 159.987),  was assigned atom type "H" (rec_index= 2, atom_type= 2).
Atom no. 2902, " HG2" at (23.242, 188.249, 160.099),  was assigned atom type "H" (rec_index= 2, atom_type= 2).
Atom no. 2903, " SD " at (23.691, 187.341, 162.317),  was assigned atom type "SA" (rec_index= 6, atom_type= 6).
Atom no. 2904, " CE " at (22.312, 186.230, 162.046),  was assigned atom type "C" (rec_index= 1, atom_type= 1).
Atom no. 2905, " HE1" at (22.052, 185.955, 163.095),  was assigned atom type "H" (rec_index= 2, atom_type= 2).
Atom no. 2906, " HE2" at (22.514, 185.373, 161.362),  was assigned atom type "H" (rec_index= 2, atom_type= 2).
Atom no. 2907, " HE3" at (21.475, 186.645, 161.437),  was assigned atom type "H" (rec_index= 2, atom_type= 2).
Atom no. 2908, " N  " at (26.692, 191.162, 159.029),  was assigned atom type "N" (rec_index= 4, atom_type= 4).
Atom no. 2909, " HN " at (27.428, 190.866, 159.670),  was assigned atom type "HD" (rec_index= 3, atom_type= 3).
Atom no. 2910, " CA " at (26.687, 192.528, 158.517),  was assigned atom type "C" (rec_index= 1, atom_type= 1).
Atom no. 2911, " HA " at (25.677, 192.966, 158.695),  was assigned atom type "H" (rec_index= 2, atom_type= 2).
Atom no. 2912, " C  " at (26.963, 192.552, 157.019),  was assigned atom type "C" (rec_index= 1, atom_type= 1).
Atom no. 2913, " O  " at (26.366, 193.348, 156.284),  was assigned atom type "OA" (rec_index= 5, atom_type= 5).
Atom no. 2914, " CB " at (27.716, 193.373, 159.267),  was assigned atom type "C" (rec_index= 1, atom_type= 1).
Atom no. 2915, " HB1" at (28.685, 192.825, 159.323),  was assigned atom type "H" (rec_index= 2, atom_type= 2).
Atom no. 2916, " HB2" at (27.449, 193.421, 160.348),  was assigned atom type "H" (rec_index= 2, atom_type= 2).
Atom no. 2917, " CG " at (27.951, 194.786, 158.729),  was assigned atom type "C" (rec_index= 1, atom_type= 1).
Atom no. 2918, " HG " at (28.284, 194.703, 157.668),  was assigned atom type "H" (rec_index= 2, atom_type= 2).
Atom no. 2919, " CD1" at (26.662, 195.595, 158.761),  was assigned atom type "C" (rec_index= 1, atom_type= 1).
Atom no. 2920, "1HD1" at (25.857, 195.085, 158.182),  was assigned atom type "H" (rec_index= 2, atom_type= 2).
Atom no. 2921, "2HD1" at (26.823, 196.640, 158.408),  was assigned atom type "H" (rec_index= 2, atom_type= 2).
Atom no. 2922, "3HD1" at (26.341, 195.817, 159.805),  was assigned atom type "H" (rec_index= 2, atom_type= 2).
Atom no. 2923, " CD2" at (29.049, 195.482, 159.518),  was assigned atom type "C" (rec_index= 1, atom_type= 1).
Atom no. 2924, "1HD2" at (29.993, 194.889, 159.495),  was assigned atom type "H" (rec_index= 2, atom_type= 2).
Atom no. 2925, "2HD2" at (28.728, 195.704, 160.562),  was assigned atom type "H" (rec_index= 2, atom_type= 2).
Atom no. 2926, "3HD2" at (29.210, 196.527, 159.165),  was assigned atom type "H" (rec_index= 2, atom_type= 2).
Atom no. 2927, " N  " at (27.871, 191.693, 156.551),  was assigned atom type "N" (rec_index= 4, atom_type= 4).
Atom no. 2928, " HN " at (28.400, 191.112, 157.202),  was assigned atom type "HD" (rec_index= 3, atom_type= 3).
Atom no. 2929, " CA " at (28.114, 191.577, 155.116),  was assigned atom type "C" (rec_index= 1, atom_type= 1).
Atom no. 2930, " HA " at (28.359, 192.591, 154.721),  was assigned atom type "H" (rec_index= 2, atom_type= 2).
Atom no. 2931, " C  " at (26.859, 191.083, 154.412),  was assigned atom type "C" (rec_index= 1, atom_type= 1).
Atom no. 2932, " O  " at (26.437, 191.638, 153.392),  was assigned atom type "OA" (rec_index= 5, atom_type= 5).
Atom no. 2933, " CB " at (29.313, 190.653, 154.845),  was assigned atom type "C" (rec_index= 1, atom_type= 1).
Atom no. 2934, " HB " at (29.123, 189.673, 155.342),  was assigned atom type "H" (rec_index= 2, atom_type= 2).
Atom no. 2935, " CG1" at (30.587, 191.256, 155.434),  was assigned atom type "C" (rec_index= 1, atom_type= 1).
Atom no. 2936, "1HG1" at (30.855, 192.203, 154.910),  was assigned atom type "H" (rec_index= 2, atom_type= 2).
Atom no. 2937, "2HG1" at (30.398, 191.658, 156.457),  was assigned atom type "H" (rec_index= 2, atom_type= 2).
Atom no. 2938, " CG2" at (29.474, 190.412, 153.352),  was assigned atom type "C" (rec_index= 1, atom_type= 1).
Atom no. 2939, "1HG2" at (28.544, 189.972, 152.922),  was assigned atom type "H" (rec_index= 2, atom_type= 2).
Atom no. 2940, "2HG2" at (30.369, 189.786, 153.128),  was assigned atom type "H" (rec_index= 2, atom_type= 2).
Atom no. 2941, "3HG2" at (29.780, 191.340, 152.814),  was assigned atom type "H" (rec_index= 2, atom_type= 2).
Atom no. 2942, " CD1" at (31.747, 190.307, 155.442),  was assigned atom type "C" (rec_index= 1, atom_type= 1).
Atom no. 2943, "1HD1" at (32.677, 190.747, 155.872),  was assigned atom type "H" (rec_index= 2, atom_type= 2).
Atom no. 2944, "2HD1" at (31.936, 189.905, 154.419),  was assigned atom type "H" (rec_index= 2, atom_type= 2).
Atom no. 2945, "3HD1" at (31.479, 189.360, 155.966),  was assigned atom type "H" (rec_index= 2, atom_type= 2).
Atom no. 2946, " N  " at (26.237, 190.034, 154.954),  was assigned atom type "N" (rec_index= 4, atom_type= 4).
Atom no. 2947, " HN " at (26.648, 189.559, 155.757),  was assigned atom type "HD" (rec_index= 3, atom_type= 3).
Atom no. 2948, " CA " at (24.973, 189.565, 154.403),  was assigned atom type "C" (rec_index= 1, atom_type= 1).
Atom no. 2949, " HA " at (25.132, 189.327, 153.325),  was assigned atom type "H" (rec_index= 2, atom_type= 2).
Atom no. 2950, " C  " at (23.881, 190.621, 154.497),  was assigned atom type "C" (rec_index= 1, atom_type= 1).
Atom no. 2951, " O  " at (22.920, 190.572, 153.723),  was assigned atom type "OA" (rec_index= 5, atom_type= 5).
Atom no. 2952, " CB " at (24.539, 188.283, 155.112),  was assigned atom type "C" (rec_index= 1, atom_type= 1).
Atom no. 2953, " HB1" at (23.453, 188.089, 154.947),  was assigned atom type "H" (rec_index= 2, atom_type= 2).
Atom no. 2954, " HB2" at (24.536, 188.425, 156.218),  was assigned atom type "H" (rec_index= 2, atom_type= 2).
Atom no. 2955, " CG " at (25.355, 187.084, 154.734),  was assigned atom type "A" (rec_index= 0, atom_type= 0).
Atom no. 2956, " CD1" at (25.908, 186.982, 153.469),  was assigned atom type "A" (rec_index= 0, atom_type= 0).
Atom no. 2957, " HD1" at (25.743, 187.790, 152.736),  was assigned atom type "H" (rec_index= 2, atom_type= 2).
Atom no. 2958, " CD2" at (25.578, 186.064, 155.640),  was assigned atom type "A" (rec_index= 0, atom_type= 0).
Atom no. 2959, " HD2" at (25.147, 186.129, 156.653),  was assigned atom type "H" (rec_index= 2, atom_type= 2).
Atom no. 2960, " CE1" at (26.663, 185.884, 153.112),  was assigned atom type "A" (rec_index= 0, atom_type= 0).
Atom no. 2961, " HE1" at (27.095, 185.816, 152.100),  was assigned atom type "H" (rec_index= 2, atom_type= 2).
Atom no. 2962, " CE2" at (26.334, 184.966, 155.289),  was assigned atom type "A" (rec_index= 0, atom_type= 0).
Atom no. 2963, " HE2" at (26.507, 184.160, 156.021),  was assigned atom type "H" (rec_index= 2, atom_type= 2).
Atom no. 2964, " CZ " at (26.875, 184.874, 154.023),  was assigned atom type "A" (rec_index= 0, atom_type= 0).
Atom no. 2965, " HZ " at (27.476, 183.993, 153.742),  was assigned atom type "H" (rec_index= 2, atom_type= 2).
Atom no. 2966, " N  " at (24.008, 191.572, 155.425),  was assigned atom type "N" (rec_index= 4, atom_type= 4).
Atom no. 2967, " HN " at (24.770, 191.517, 156.101),  was assigned atom type "HD" (rec_index= 3, atom_type= 3).
Atom no. 2968, " CA " at (23.072, 192.688, 155.485),  was assigned atom type "C" (rec_index= 1, atom_type= 1).
Atom no. 2969, " HA " at (22.050, 192.299, 155.268),  was assigned atom type "H" (rec_index= 2, atom_type= 2).
Atom no. 2970, " C  " at (23.408, 193.755, 154.449),  was assigned atom type "C" (rec_index= 1, atom_type= 1).
Atom no. 2971, " O  " at (22.509, 194.284, 153.785),  was assigned atom type "OA" (rec_index= 5, atom_type= 5).
Atom no. 2972, " CB " at (23.067, 193.293, 156.891),  was assigned atom type "C" (rec_index= 1, atom_type= 1).
Atom no. 2973, " HB " at (24.084, 193.686, 157.124),  was assigned atom type "H" (rec_index= 2, atom_type= 2).
Atom no. 2974, " CG2" at (22.058, 194.431, 156.985),  was assigned atom type "C" (rec_index= 1, atom_type= 1).
Atom no. 2975, "1HG2" at (22.054, 194.872, 158.009),  was assigned atom type "H" (rec_index= 2, atom_type= 2).
Atom no. 2976, "2HG2" at (21.039, 194.106, 156.672),  was assigned atom type "H" (rec_index= 2, atom_type= 2).
Atom no. 2977, "3HG2" at (22.235, 195.206, 156.203),  was assigned atom type "H" (rec_index= 2, atom_type= 2).
Atom no. 2978, " OG1" at (22.723, 192.282, 157.847),  was assigned atom type "OA" (rec_index= 5, atom_type= 5).
Atom no. 2979, " HG1" at (22.720, 192.657, 158.720),  was assigned atom type "HD" (rec_index= 3, atom_type= 3).
Atom no. 2980, " N  " at (24.695, 194.077, 154.287),  was assigned atom type "N" (rec_index= 4, atom_type= 4).
Atom no. 2981, " HN " at (25.413, 193.591, 154.824),  was assigned atom type "HD" (rec_index= 3, atom_type= 3).
Atom no. 2982, " CA " at (25.073, 195.124, 153.342),  was assigned atom type "C" (rec_index= 1, atom_type= 1).
Atom no. 2983, " HA " at (24.371, 195.979, 153.483),  was assigned atom type "H" (rec_index= 2, atom_type= 2).
Atom no. 2984, " C  " at (24.926, 194.633, 151.907),  was assigned atom type "C" (rec_index= 1, atom_type= 1).
Atom no. 2985, " O  " at (24.696, 195.434, 150.992),  was assigned atom type "OA" (rec_index= 5, atom_type= 5).
Atom no. 2986, " CB " at (26.499, 195.634, 153.636),  was assigned atom type "C" (rec_index= 1, atom_type= 1).
Atom no. 2987, " HB " at (26.586, 195.799, 154.735),  was assigned atom type "H" (rec_index= 2, atom_type= 2).
Atom no. 2988, " CG1" at (27.545, 194.611, 153.230),  was assigned atom type "C" (rec_index= 1, atom_type= 1).
Atom no. 2989, "1HG1" at (27.364, 193.636, 153.740),  was assigned atom type "H" (rec_index= 2, atom_type= 2).
Atom no. 2990, "2HG1" at (28.580, 194.985, 153.410),  was assigned atom type "H" (rec_index= 2, atom_type= 2).
Atom no. 2991, "3HG1" at (27.599, 194.493, 152.123),  was assigned atom type "H" (rec_index= 2, atom_type= 2).
Atom no. 2992, " CG2" at (26.746, 196.967, 152.938),  was assigned atom type "C" (rec_index= 1, atom_type= 1).
Atom no. 2993, "1HG2" at (25.978, 197.718, 153.236),  was assigned atom type "H" (rec_index= 2, atom_type= 2).
Atom no. 2994, "2HG2" at (26.800, 196.849, 151.831),  was assigned atom type "H" (rec_index= 2, atom_type= 2).
Atom no. 2995, "3HG2" at (27.781, 197.341, 153.118),  was assigned atom type "H" (rec_index= 2, atom_type= 2).
Atom no. 2996, " N  " at (25.048, 193.323, 151.676),  was assigned atom type "N" (rec_index= 4, atom_type= 4).
Atom no. 2997, " HN " at (25.374, 192.697, 152.413),  was assigned atom type "HD" (rec_index= 3, atom_type= 3).
Atom no. 2998, " CA " at (24.710, 192.799, 150.358),  was assigned atom type "C" (rec_index= 1, atom_type= 1).
Atom no. 2999, " HA " at (25.057, 193.536, 149.597),  was assigned atom type "H" (rec_index= 2, atom_type= 2).
Atom no. 3000, " C  " at (23.201, 192.657, 150.217),  was assigned atom type "C" (rec_index= 1, atom_type= 1).
Atom no. 3001, " O  " at (22.675, 192.692, 149.101),  was assigned atom type "OA" (rec_index= 5, atom_type= 5).
Atom no. 3002, " CB " at (25.423, 191.463, 150.081),  was assigned atom type "C" (rec_index= 1, atom_type= 1).
Atom no. 3003, " HB " at (25.282, 191.214, 149.003),  was assigned atom type "H" (rec_index= 2, atom_type= 2).
Atom no. 3004, " CG1" at (24.808, 190.335, 150.910),  was assigned atom type "C" (rec_index= 1, atom_type= 1).
Atom no. 3005, "1HG1" at (24.852, 190.576, 151.998),  was assigned atom type "H" (rec_index= 2, atom_type= 2).
Atom no. 3006, "2HG1" at (23.702, 190.302, 150.772),  was assigned atom type "H" (rec_index= 2, atom_type= 2).
Atom no. 3007, " CG2" at (26.919, 191.575, 150.347),  was assigned atom type "C" (rec_index= 1, atom_type= 1).
Atom no. 3008, "1HG2" at (27.367, 192.398, 149.742),  was assigned atom type "H" (rec_index= 2, atom_type= 2).
Atom no. 3009, "2HG2" at (27.442, 190.605, 150.177),  was assigned atom type "H" (rec_index= 2, atom_type= 2).
Atom no. 3010, "3HG2" at (27.137, 191.695, 151.434),  was assigned atom type "H" (rec_index= 2, atom_type= 2).
Atom no. 3011, " CD1" at (25.421, 188.984, 150.637),  was assigned atom type "C" (rec_index= 1, atom_type= 1).
Atom no. 3012, "1HD1" at (24.973, 188.161, 151.242),  was assigned atom type "H" (rec_index= 2, atom_type= 2).
Atom no. 3013, "2HD1" at (26.527, 189.017, 150.775),  was assigned atom type "H" (rec_index= 2, atom_type= 2).
Atom no. 3014, "3HD1" at (25.377, 188.743, 149.549),  was assigned atom type "H" (rec_index= 2, atom_type= 2).
Atom no. 3015, " N  " at (22.483, 192.501, 151.333),  was assigned atom type "N" (rec_index= 4, atom_type= 4).
Atom no. 3016, " HN " at (22.958, 192.433, 152.233),  was assigned atom type "HD" (rec_index= 3, atom_type= 3).
Atom no. 3017, " CA " at (21.026, 192.427, 151.277),  was assigned atom type "C" (rec_index= 1, atom_type= 1).
Atom no. 3018, " HA " at (20.741, 191.596, 150.590),  was assigned atom type "H" (rec_index= 2, atom_type= 2).
Atom no. 3019, " C  " at (20.441, 193.724, 150.734),  was assigned atom type "C" (rec_index= 1, atom_type= 1).
Atom no. 3020, " O  " at (19.615, 193.710, 149.815),  was assigned atom type "OA" (rec_index= 5, atom_type= 5).
Atom no. 3021, " CB " at (20.466, 192.120, 152.668),  was assigned atom type "C" (rec_index= 1, atom_type= 1).
Atom no. 3022, " HB1" at (20.752, 192.926, 153.384),  was assigned atom type "H" (rec_index= 2, atom_type= 2).
Atom no. 3023, " HB2" at (21.009, 191.257, 153.119),  was assigned atom type "H" (rec_index= 2, atom_type= 2).
Atom no. 3024, " CG " at (18.972, 191.882, 152.721),  was assigned atom type "A" (rec_index= 0, atom_type= 0).
Atom no. 3025, " CD1" at (18.266, 191.482, 151.593),  was assigned atom type "A" (rec_index= 0, atom_type= 0).
Atom no. 3026, " HD1" at (18.804, 191.333, 150.642),  was assigned atom type "H" (rec_index= 2, atom_type= 2).
Atom no. 3027, " CD2" at (18.266, 192.064, 153.903),  was assigned atom type "A" (rec_index= 0, atom_type= 0).
Atom no. 3028, " HD2" at (18.804, 192.384, 154.811),  was assigned atom type "H" (rec_index= 2, atom_type= 2).
Atom no. 3029, " CE1" at (16.901, 191.268, 151.643),  was assigned atom type "A" (rec_index= 0, atom_type= 0).
Atom no. 3030, " HE1" at (16.356, 190.950, 150.738),  was assigned atom type "H" (rec_index= 2, atom_type= 2).
Atom no. 3031, " CE2" at (16.903, 191.852, 153.963),  was assigned atom type "A" (rec_index= 0, atom_type= 0).
Atom no. 3032, " HE2" at (16.360, 192.000, 154.911),  was assigned atom type "H" (rec_index= 2, atom_type= 2).
Atom no. 3033, " CZ " at (16.225, 191.454, 152.830),  was assigned atom type "A" (rec_index= 0, atom_type= 0).
Atom no. 3034, " OH " at (14.867, 191.243, 152.884),  was assigned atom type "OA" (rec_index= 5, atom_type= 5).
Atom no. 3035, " HH " at (14.401, 191.371, 153.702),  was assigned atom type "HD" (rec_index= 3, atom_type= 3).
Atom no. 3036, " N  " at (20.871, 194.858, 151.284),  was assigned atom type "N" (rec_index= 4, atom_type= 4).
Atom no. 3037, " HN " at (21.565, 194.819, 152.030),  was assigned atom type "HD" (rec_index= 3, atom_type= 3).
Atom no. 3038, " CA " at (20.372, 196.153, 150.843),  was assigned atom type "C" (rec_index= 1, atom_type= 1).
Atom no. 3039, " HA " at (19.268, 196.069, 150.711),  was assigned atom type "H" (rec_index= 2, atom_type= 2).
Atom no. 3040, " C  " at (20.970, 196.601, 149.515),  was assigned atom type "C" (rec_index= 1, atom_type= 1).
Atom no. 3041, " O  " at (20.462, 197.557, 148.919),  was assigned atom type "OA" (rec_index= 5, atom_type= 5).
Atom no. 3042, " CB " at (20.639, 197.208, 151.922),  was assigned atom type "C" (rec_index= 1, atom_type= 1).
Atom no. 3043, " HB1" at (20.417, 198.230, 151.536),  was assigned atom type "H" (rec_index= 2, atom_type= 2).
Atom no. 3044, " HB2" at (21.733, 197.312, 152.108),  was assigned atom type "H" (rec_index= 2, atom_type= 2).
Atom no. 3045, " CG " at (19.903, 196.956, 153.211),  was assigned atom type "A" (rec_index= 0, atom_type= 0).
Atom no. 3046, " CD1" at (18.744, 196.196, 153.228),  was assigned atom type "A" (rec_index= 0, atom_type= 0).
Atom no. 3047, " HD1" at (18.357, 195.772, 152.286),  was assigned atom type "H" (rec_index= 2, atom_type= 2).
Atom no. 3048, " CD2" at (20.371, 197.478, 154.406),  was assigned atom type "A" (rec_index= 0, atom_type= 0).
Atom no. 3049, " HD2" at (21.292, 198.084, 154.412),  was assigned atom type "H" (rec_index= 2, atom_type= 2).
Atom no. 3050, " CE1" at (18.066, 195.962, 154.410),  was assigned atom type "A" (rec_index= 0, atom_type= 0).
Atom no. 3051, " HE1" at (17.145, 195.355, 154.408),  was assigned atom type "H" (rec_index= 2, atom_type= 2).
Atom no. 3052, " CE2" at (19.697, 197.248, 155.592),  was assigned atom type "A" (rec_index= 0, atom_type= 0).
Atom no. 3053, " HE2" at (20.081, 197.670, 156.536),  was assigned atom type "H" (rec_index= 2, atom_type= 2).
Atom no. 3054, " CZ " at (18.543, 196.489, 155.593),  was assigned atom type "A" (rec_index= 0, atom_type= 0).
Atom no. 3055, " HZ " at (18.004, 196.304, 156.537),  was assigned atom type "H" (rec_index= 2, atom_type= 2).
Atom no. 3056, " N  " at (22.027, 195.944, 149.041),  was assigned atom type "N" (rec_index= 4, atom_type= 4).
Atom no. 3057, " HN " at (22.431, 195.197, 149.606),  was assigned atom type "HD" (rec_index= 3, atom_type= 3).
Atom no. 3058, " CA " at (22.631, 196.246, 147.749),  was assigned atom type "C" (rec_index= 1, atom_type= 1).
Atom no. 3059, " HA " at (22.362, 197.294, 147.479),  was assigned atom type "H" (rec_index= 2, atom_type= 2).
Atom no. 3060, " C  " at (22.139, 195.331, 146.635),  was assigned atom type "C" (rec_index= 1, atom_type= 1).
Atom no. 3061, " O  " at (22.598, 195.460, 145.497),  was assigned atom type "OA" (rec_index= 5, atom_type= 5).
Atom no. 3062, " CB " at (24.157, 196.159, 147.849),  was assigned atom type "C" (rec_index= 1, atom_type= 1).
Atom no. 3063, " HB1" at (24.646, 196.386, 146.873),  was assigned atom type "H" (rec_index= 2, atom_type= 2).
Atom no. 3064, " HB2" at (24.501, 195.105, 147.970),  was assigned atom type "H" (rec_index= 2, atom_type= 2).
Atom no. 3065, " OG " at (24.649, 196.991, 148.885),  was assigned atom type "OA" (rec_index= 5, atom_type= 5).
Atom no. 3066, " HG " at (25.595, 196.937, 148.947),  was assigned atom type "HD" (rec_index= 3, atom_type= 3).
Atom no. 3067, " N  " at (21.219, 194.416, 146.934),  was assigned atom type "N" (rec_index= 4, atom_type= 4).
Atom no. 3068, " HN " at (20.806, 194.432, 147.866),  was assigned atom type "HD" (rec_index= 3, atom_type= 3).
Atom no. 3069, " CA " at (20.772, 193.391, 145.995),  was assigned atom type "C" (rec_index= 1, atom_type= 1).
Atom no. 3070, " HA " at (21.194, 193.634, 144.992),  was assigned atom type "H" (rec_index= 2, atom_type= 2).
Atom no. 3071, " C  " at (19.254, 193.424, 145.888),  was assigned atom type "C" (rec_index= 1, atom_type= 1).
Atom no. 3072, " O  " at (18.703, 193.561, 144.789),  was assigned atom type "OA" (rec_index= 5, atom_type= 5).
Atom no. 3073, " CB " at (21.271, 191.991, 146.395),  was assigned atom type "C" (rec_index= 1, atom_type= 1).
Atom no. 3074, " HB " at (21.128, 191.861, 147.493),  was assigned atom type "H" (rec_index= 2, atom_type= 2).
Atom no. 3075, " CG1" at (22.760, 191.849, 146.074),  was assigned atom type "C" (rec_index= 1, atom_type= 1).
Atom no. 3076, "1HG1" at (23.367, 192.542, 146.702),  was assigned atom type "H" (rec_index= 2, atom_type= 2).
Atom no. 3077, "2HG1" at (23.152, 190.873, 146.443),  was assigned atom type "H" (rec_index= 2, atom_type= 2).
Atom no. 3078, " CG2" at (20.478, 190.917, 145.670),  was assigned atom type "C" (rec_index= 1, atom_type= 1).
Atom no. 3079, "1HG2" at (20.839, 189.903, 145.960),  was assigned atom type "H" (rec_index= 2, atom_type= 2).
Atom no. 3080, "2HG2" at (20.496, 191.063, 144.565),  was assigned atom type "H" (rec_index= 2, atom_type= 2).
Atom no. 3081, "3HG2" at (19.381, 191.029, 145.835),  was assigned atom type "H" (rec_index= 2, atom_type= 2).
Atom no. 3082, " CD1" at (23.083, 192.035, 144.607),  was assigned atom type "C" (rec_index= 1, atom_type= 1).
Atom no. 3083, "1HD1" at (24.168, 191.932, 144.373),  was assigned atom type "H" (rec_index= 2, atom_type= 2).
Atom no. 3084, "2HD1" at (22.691, 193.011, 144.238),  was assigned atom type "H" (rec_index= 2, atom_type= 2).
Atom no. 3085, "3HD1" at (22.476, 191.342, 143.979),  was assigned atom type "H" (rec_index= 2, atom_type= 2).
Atom no. 3086, " N  " at (18.578, 193.287, 147.032),  was assigned atom type "N" (rec_index= 4, atom_type= 4).
Atom no. 3087, " HN " at (19.094, 193.421, 147.901),  was assigned atom type "HD" (rec_index= 3, atom_type= 3).
Atom no. 3088, " CA " at (17.158, 192.960, 147.137),  was assigned atom type "C" (rec_index= 1, atom_type= 1).
Atom no. 3089, " HA " at (17.043, 191.867, 146.951),  was assigned atom type "H" (rec_index= 2, atom_type= 2).
Atom no. 3090, " C  " at (16.271, 193.700, 146.142),  was assigned atom type "C" (rec_index= 1, atom_type= 1).
Atom no. 3091, " O  " at (15.315, 193.119, 145.617),  was assigned atom type "OA" (rec_index= 5, atom_type= 5).
Atom no. 3092, " CB " at (16.662, 193.251, 148.561),  was assigned atom type "C" (rec_index= 1, atom_type= 1).
Atom no. 3093, " HB1" at (15.625, 192.865, 148.697),  was assigned atom type "H" (rec_index= 2, atom_type= 2).
Atom no. 3094, " HB2" at (17.202, 192.612, 149.298),  was assigned atom type "H" (rec_index= 2, atom_type= 2).
Atom no. 3095, " CG " at (16.740, 194.710, 148.971),  was assigned atom type "A" (rec_index= 0, atom_type= 0).
Atom no. 3096, " CD1" at (17.674, 195.630, 148.580),  was assigned atom type "A" (rec_index= 0, atom_type= 0).
Atom no. 3097, " HD1" at (18.517, 195.422, 147.899),  was assigned atom type "H" (rec_index= 2, atom_type= 2).
Atom no. 3098, " CD2" at (15.838, 195.408, 149.842),  was assigned atom type "A" (rec_index= 0, atom_type= 0).
Atom no. 3099, " CE2" at (16.291, 196.740, 149.934),  was assigned atom type "A" (rec_index= 0, atom_type= 0).
Atom no. 3100, " CE3" at (14.694, 195.035, 150.554),  was assigned atom type "A" (rec_index= 0, atom_type= 0).
Atom no. 3101, " HE3" at (14.312, 194.001, 150.504),  was assigned atom type "H" (rec_index= 2, atom_type= 2).
Atom no. 3102, " NE1" at (17.413, 196.848, 149.155),  was assigned atom type "N" (rec_index= 4, atom_type= 4).
Atom no. 3103, " HE1" at (17.964, 197.696, 149.024),  was assigned atom type "HD" (rec_index= 3, atom_type= 3).
Atom no. 3104, " CZ2" at (15.641, 197.698, 150.709),  was assigned atom type "A" (rec_index= 0, atom_type= 0).
Atom no. 3105, " HZ2" at (16.012, 198.735, 150.768),  was assigned atom type "H" (rec_index= 2, atom_type= 2).
Atom no. 3106, " CZ3" at (14.050, 195.989, 151.323),  was assigned atom type "A" (rec_index= 0, atom_type= 0).
Atom no. 3107, " HZ3" at (13.147, 195.708, 151.890),  was assigned atom type "H" (rec_index= 2, atom_type= 2).
Atom no. 3108, " CH2" at (14.525, 197.304, 151.394),  was assigned atom type "A" (rec_index= 0, atom_type= 0).
Atom no. 3109, " HH2" at (13.987, 198.039, 152.016),  was assigned atom type "H" (rec_index= 2, atom_type= 2).
Atom no. 3110, " N  " at (16.562, 194.973, 145.875),  was assigned atom type "N" (rec_index= 4, atom_type= 4).
Atom no. 3111, " HN " at (17.349, 195.426, 146.340),  was assigned atom type "HD" (rec_index= 3, atom_type= 3).
Atom no. 3112, " CA " at (15.752, 195.716, 144.916),  was assigned atom type "C" (rec_index= 1, atom_type= 1).
Atom no. 3113, " HA " at (14.679, 195.572, 145.182),  was assigned atom type "H" (rec_index= 2, atom_type= 2).
Atom no. 3114, " C  " at (15.966, 195.194, 143.500),  was assigned atom type "C" (rec_index= 1, atom_type= 1).
Atom no. 3115, " O  " at (15.003, 194.863, 142.798),  was assigned atom type "OA" (rec_index= 5, atom_type= 5).
Atom no. 3116, " CB " at (16.069, 197.208, 145.001),  was assigned atom type "C" (rec_index= 1, atom_type= 1).
Atom no. 3117, " HB1" at (17.112, 197.408, 144.663),  was assigned atom type "H" (rec_index= 2, atom_type= 2).
Atom no. 3118, " HB2" at (16.152, 197.532, 146.065),  was assigned atom type "H" (rec_index= 2, atom_type= 2).
Atom no. 3119, " CG " at (15.085, 198.087, 144.249),  was assigned atom type "C" (rec_index= 1, atom_type= 1).
Atom no. 3120, " HG1" at (15.182, 197.958, 143.146),  was assigned atom type "H" (rec_index= 2, atom_type= 2).
Atom no. 3121, " HG2" at (14.037, 197.726, 144.372),  was assigned atom type "H" (rec_index= 2, atom_type= 2).
Atom no. 3122, " CD " at (15.224, 199.543, 144.654),  was assigned atom type "C" (rec_index= 1, atom_type= 1).
Atom no. 3123, " HD1" at (15.229, 199.661, 145.763),  was assigned atom type "H" (rec_index= 2, atom_type= 2).
Atom no. 3124, " HD2" at (16.246, 199.933, 144.436),  was assigned atom type "H" (rec_index= 2, atom_type= 2).
Atom no. 3125, " CE " at (14.150, 200.400, 144.007),  was assigned atom type "C" (rec_index= 1, atom_type= 1).
Atom no. 3126, " HE1" at (14.188, 200.326, 142.895),  was assigned atom type "H" (rec_index= 2, atom_type= 2).
Atom no. 3127, " HE2" at (13.134, 199.973, 144.177),  was assigned atom type "H" (rec_index= 2, atom_type= 2).
Atom no. 3128, " NZ " at (14.224, 201.817, 144.458),  was assigned atom type "N" (rec_index= 4, atom_type= 4).
Atom no. 3129, " HZ1" at (13.503, 202.393, 144.023),  was assigned atom type "HD" (rec_index= 3, atom_type= 3).
Atom no. 3130, " HZ2" at (15.153, 202.207, 144.303),  was assigned atom type "HD" (rec_index= 3, atom_type= 3).
Atom no. 3131, " HZ3" at (14.190, 201.885, 145.475),  was assigned atom type "HD" (rec_index= 3, atom_type= 3).
Atom no. 3132, " N  " at (17.213, 195.106, 143.066),  was assigned atom type "N" (rec_index= 4, atom_type= 4).
Atom no. 3133, " HN " at (17.975, 195.404, 143.675),  was assigned atom type "HD" (rec_index= 3, atom_type= 3).
Atom no. 3134, " CA " at (17.519, 194.597, 141.747),  was assigned atom type "C" (rec_index= 1, atom_type= 1).
Atom no. 3135, " HA1" at (17.525, 193.482, 141.725),  was assigned atom type "H" (rec_index= 2, atom_type= 2).
Atom no. 3136, " HA2" at (16.683, 194.774, 141.031),  was assigned atom type "H" (rec_index= 2, atom_type= 2).
Atom no. 3137, " C  " at (18.824, 195.176, 141.240),  was assigned atom type "C" (rec_index= 1, atom_type= 1).
Atom no. 3138, " O  " at (19.677, 195.594, 142.017),  was assigned atom type "OA" (rec_index= 5, atom_type= 5).
Atom no. 3139, " N  " at (18.955, 195.184, 139.911),  was assigned atom type "N" (rec_index= 4, atom_type= 4).
Atom no. 3140, " HN " at (18.210, 194.799, 139.330),  was assigned atom type "HD" (rec_index= 3, atom_type= 3).
Atom no. 3141, " CA " at (20.146, 195.735, 139.278),  was assigned atom type "C" (rec_index= 1, atom_type= 1).
Atom no. 3142, " HA " at (21.038, 195.272, 139.761),  was assigned atom type "H" (rec_index= 2, atom_type= 2).
Atom no. 3143, " C  " at (20.241, 197.243, 139.463),  was assigned atom type "C" (rec_index= 1, atom_type= 1).
Atom no. 3144, " O  " at (21.310, 197.824, 139.241),  was assigned atom type "OA" (rec_index= 5, atom_type= 5).
Atom no. 3145, " CB " at (20.175, 195.374, 137.781),  was assigned atom type "C" (rec_index= 1, atom_type= 1).
Atom no. 3146, " HB " at (21.114, 195.783, 137.339),  was assigned atom type "H" (rec_index= 2, atom_type= 2).
Atom no. 3147, " CG1" at (20.179, 193.865, 137.599),  was assigned atom type "C" (rec_index= 1, atom_type= 1).
Atom no. 3148, "1HG1" at (21.046, 193.404, 138.128),  was assigned atom type "H" (rec_index= 2, atom_type= 2).
Atom no. 3149, "2HG1" at (20.154, 193.580, 136.521),  was assigned atom type "H" (rec_index= 2, atom_type= 2).
Atom no. 3150, "3HG1" at (19.212, 193.409, 137.916),  was assigned atom type "H" (rec_index= 2, atom_type= 2).
Atom no. 3151, " CG2" at (18.992, 196.003, 137.059),  was assigned atom type "C" (rec_index= 1, atom_type= 1).
Atom no. 3152, "1HG2" at (18.989, 197.110, 137.193),  was assigned atom type "H" (rec_index= 2, atom_type= 2).
Atom no. 3153, "2HG2" at (18.025, 195.547, 137.376),  was assigned atom type "H" (rec_index= 2, atom_type= 2).
Atom no. 3154, "3HG2" at (18.967, 195.718, 135.981),  was assigned atom type "H" (rec_index= 2, atom_type= 2).
Atom no. 3155, " N  " at (19.148, 197.897, 139.863),  was assigned atom type "N" (rec_index= 4, atom_type= 4).
Atom no. 3156, " HN " at (18.282, 197.383, 140.025),  was assigned atom type "HD" (rec_index= 3, atom_type= 3).
Atom no. 3157, " CA " at (19.181, 199.341, 140.071),  was assigned atom type "C" (rec_index= 1, atom_type= 1).
Atom no. 3158, " HA " at (19.628, 199.815, 139.166),  was assigned atom type "H" (rec_index= 2, atom_type= 2).
Atom no. 3159, " C  " at (20.042, 199.701, 141.276),  was assigned atom type "C" (rec_index= 1, atom_type= 1).
Atom no. 3160, " O  " at (20.889, 200.599, 141.200),  was assigned atom type "OA" (rec_index= 5, atom_type= 5).
Atom no. 3161, " CB " at (17.759, 199.877, 140.242),  was assigned atom type "C" (rec_index= 1, atom_type= 1).
Atom no. 3162, " HB1" at (17.784, 200.980, 140.401),  was assigned atom type "H" (rec_index= 2, atom_type= 2).
Atom no. 3163, " HB2" at (17.209, 199.350, 141.056),  was assigned atom type "H" (rec_index= 2, atom_type= 2).
Atom no. 3164, " HB3" at (17.100, 199.592, 139.389),  was assigned atom type "H" (rec_index= 2, atom_type= 2).
Atom no. 3165, " N  " at (19.841, 199.009, 142.399),  was assigned atom type "N" (rec_index= 4, atom_type= 4).
Atom no. 3166, " HN " at (19.117, 198.291, 142.429),  was assigned atom type "HD" (rec_index= 3, atom_type= 3).
Atom no. 3167, " CA " at (20.650, 199.274, 143.583),  was assigned atom type "C" (rec_index= 1, atom_type= 1).
Atom no. 3168, " HA " at (20.733, 200.379, 143.707),  was assigned atom type "H" (rec_index= 2, atom_type= 2).
Atom no. 3169, " C  " at (22.056, 198.705, 143.441),  was assigned atom type "C" (rec_index= 1, atom_type= 1).
Atom no. 3170, " O  " at (23.025, 199.325, 143.892),  was assigned atom type "OA" (rec_index= 5, atom_type= 5).
Atom no. 3171, " CB " at (19.974, 198.703, 144.830),  was assigned atom type "C" (rec_index= 1, atom_type= 1).
Atom no. 3172, " HB " at (20.717, 198.666, 145.660),  was assigned atom type "H" (rec_index= 2, atom_type= 2).
Atom no. 3173, " CG2" at (18.804, 199.578, 145.252),  was assigned atom type "C" (rec_index= 1, atom_type= 1).
Atom no. 3174, "1HG2" at (19.166, 200.612, 145.461),  was assigned atom type "H" (rec_index= 2, atom_type= 2).
Atom no. 3175, "2HG2" at (18.245, 199.145, 146.115),  was assigned atom type "H" (rec_index= 2, atom_type= 2).
Atom no. 3176, "3HG2" at (17.978, 199.565, 144.503),  was assigned atom type "H" (rec_index= 2, atom_type= 2).
Atom no. 3177, " OG1" at (19.509, 197.374, 144.561),  was assigned atom type "OA" (rec_index= 5, atom_type= 5).
Atom no. 3178, " HG1" at (20.240, 196.827, 144.297),  was assigned atom type "HD" (rec_index= 3, atom_type= 3).
Atom no. 3179, " N  " at (22.187, 197.531, 142.818),  was assigned atom type "N" (rec_index= 4, atom_type= 4).
Atom no. 3180, " HN " at (21.363, 197.055, 142.452),  was assigned atom type "HD" (rec_index= 3, atom_type= 3).
Atom no. 3181, " CA " at (23.507, 196.928, 142.660),  was assigned atom type "C" (rec_index= 1, atom_type= 1).
Atom no. 3182, " HA " at (23.968, 196.826, 143.670),  was assigned atom type "H" (rec_index= 2, atom_type= 2).
Atom no. 3183, " C  " at (24.413, 197.806, 141.807),  was assigned atom type "C" (rec_index= 1, atom_type= 1).
Atom no. 3184, " O  " at (25.598, 197.970, 142.116),  was assigned atom type "OA" (rec_index= 5, atom_type= 5).
Atom no. 3185, " CB " at (23.382, 195.534, 142.047),  was assigned atom type "C" (rec_index= 1, atom_type= 1).
Atom no. 3186, " HB1" at (24.312, 194.937, 142.194),  was assigned atom type "H" (rec_index= 2, atom_type= 2).
Atom no. 3187, " HB2" at (22.675, 194.894, 142.625),  was assigned atom type "H" (rec_index= 2, atom_type= 2).
Atom no. 3188, " OG " at (23.020, 195.607, 140.680),  was assigned atom type "OA" (rec_index= 5, atom_type= 5).
Atom no. 3189, " HG " at (22.942, 194.740, 140.299),  was assigned atom type "HD" (rec_index= 3, atom_type= 3).
Atom no. 3190, " N  " at (23.871, 198.385, 140.733),  was assigned atom type "N" (rec_index= 4, atom_type= 4).
Atom no. 3191, " HN " at (22.892, 198.213, 140.503),  was assigned atom type "HD" (rec_index= 3, atom_type= 3).
Atom no. 3192, " CA " at (24.670, 199.258, 139.892),  was assigned atom type "C" (rec_index= 1, atom_type= 1).
Atom no. 3193, " HA1" at (24.131, 199.498, 138.946),  was assigned atom type "H" (rec_index= 2, atom_type= 2).
Atom no. 3194, " HA2" at (25.546, 198.710, 139.472),  was assigned atom type "H" (rec_index= 2, atom_type= 2).
Atom no. 3195, " C  " at (25.114, 200.525, 140.594),  was assigned atom type "C" (rec_index= 1, atom_type= 1).
Atom no. 3196, " O  " at (26.188, 201.057, 140.300),  was assigned atom type "OA" (rec_index= 5, atom_type= 5).
Atom no. 3197, " N  " at (24.302, 201.027, 141.527),  was assigned atom type "N" (rec_index= 4, atom_type= 4).
Atom no. 3198, " HN " at (23.418, 200.561, 141.730),  was assigned atom type "HD" (rec_index= 3, atom_type= 3).
Atom no. 3199, " CA " at (24.667, 202.236, 142.259),  was assigned atom type "C" (rec_index= 1, atom_type= 1).
Atom no. 3200, " HA " at (25.145, 202.944, 141.542),  was assigned atom type "H" (rec_index= 2, atom_type= 2).
Atom no. 3201, " C  " at (25.667, 201.941, 143.371),  was assigned atom type "C" (rec_index= 1, atom_type= 1).
Atom no. 3202, " O  " at (26.598, 202.723, 143.592),  was assigned atom type "OA" (rec_index= 5, atom_type= 5).
Atom no. 3203, " CB " at (23.415, 202.907, 142.826),  was assigned atom type "C" (rec_index= 1, atom_type= 1).
Atom no. 3204, " HB1" at (22.616, 202.151, 143.012),  was assigned atom type "H" (rec_index= 2, atom_type= 2).
Atom no. 3205, " HB2" at (23.595, 203.252, 143.871),  was assigned atom type "H" (rec_index= 2, atom_type= 2).
Atom no. 3206, " CG " at (22.882, 204.049, 141.971),  was assigned atom type "C" (rec_index= 1, atom_type= 1).
Atom no. 3207, " HG1" at (23.561, 204.933, 142.004),  was assigned atom type "H" (rec_index= 2, atom_type= 2).
Atom no. 3208, " HG2" at (21.975, 204.510, 142.428),  was assigned atom type "H" (rec_index= 2, atom_type= 2).
Atom no. 3209, " CD " at (22.618, 203.605, 140.540),  was assigned atom type "C" (rec_index= 1, atom_type= 1).
Atom no. 3210, " HD1" at (23.489, 203.053, 140.116),  was assigned atom type "H" (rec_index= 2, atom_type= 2).
Atom no. 3211, " HD2" at (21.860, 202.788, 140.499),  was assigned atom type "H" (rec_index= 2, atom_type= 2).
Atom no. 3212, " CE " at (22.220, 204.778, 139.660),  was assigned atom type "C" (rec_index= 1, atom_type= 1).
Atom no. 3213, " HE1" at (22.953, 205.614, 139.742),  was assigned atom type "H" (rec_index= 2, atom_type= 2).
Atom no. 3214, " HE2" at (21.317, 205.297, 140.059),  was assigned atom type "H" (rec_index= 2, atom_type= 2).
Atom no. 3215, " NZ " at (22.026, 204.365, 138.243),  was assigned atom type "N" (rec_index= 4, atom_type= 4).
Atom no. 3216, " HZ1" at (21.759, 205.152, 137.652),  was assigned atom type "HD" (rec_index= 3, atom_type= 3).
Atom no. 3217, " HZ2" at (21.356, 203.600, 138.168),  was assigned atom type "HD" (rec_index= 3, atom_type= 3).
Atom no. 3218, " HZ3" at (22.852, 203.890, 137.878),  was assigned atom type "HD" (rec_index= 3, atom_type= 3).
Atom no. 3219, " N  " at (25.490, 200.826, 144.084),  was assigned atom type "N" (rec_index= 4, atom_type= 4).
Atom no. 3220, " HN " at (24.675, 200.237, 143.913),  was assigned atom type "HD" (rec_index= 3, atom_type= 3).
Atom no. 3221, " CA " at (26.459, 200.447, 145.106),  was assigned atom type "C" (rec_index= 1, atom_type= 1).
Atom no. 3222, " HA " at (26.640, 201.334, 145.757),  was assigned atom type "H" (rec_index= 2, atom_type= 2).
Atom no. 3223, " C  " at (27.785, 200.054, 144.464),  was assigned atom type "C" (rec_index= 1, atom_type= 1).
Atom no. 3224, " O  " at (28.851, 200.216, 145.072),  was assigned atom type "OA" (rec_index= 5, atom_type= 5).
Atom no. 3225, " CB " at (25.889, 199.317, 145.987),  was assigned atom type "C" (rec_index= 1, atom_type= 1).
Atom no. 3226, " HB " at (25.690, 198.431, 145.340),  was assigned atom type "H" (rec_index= 2, atom_type= 2).
Atom no. 3227, " CG1" at (26.885, 198.912, 147.064),  was assigned atom type "C" (rec_index= 1, atom_type= 1).
Atom no. 3228, "1HG1" at (27.847, 198.592, 146.599),  was assigned atom type "H" (rec_index= 2, atom_type= 2).
Atom no. 3229, "2HG1" at (26.470, 198.130, 147.742),  was assigned atom type "H" (rec_index= 2, atom_type= 2).
Atom no. 3230, "3HG1" at (27.035, 199.720, 147.817),  was assigned atom type "H" (rec_index= 2, atom_type= 2).
Atom no. 3231, " CG2" at (24.578, 199.753, 146.621),  was assigned atom type "C" (rec_index= 1, atom_type= 1).
Atom no. 3232, "1HG2" at (23.848, 200.050, 145.832),  was assigned atom type "H" (rec_index= 2, atom_type= 2).
Atom no. 3233, "2HG2" at (24.728, 200.561, 147.374),  was assigned atom type "H" (rec_index= 2, atom_type= 2).
Atom no. 3234, "3HG2" at (24.163, 198.971, 147.299),  was assigned atom type "H" (rec_index= 2, atom_type= 2).
Atom no. 3235, " N  " at (27.747, 199.553, 143.226),  was assigned atom type "N" (rec_index= 4, atom_type= 4).
Atom no. 3236, " HN " at (26.846, 199.417, 142.767),  was assigned atom type "HD" (rec_index= 3, atom_type= 3).
Atom no. 3237, " CA " at (28.975, 199.197, 142.520),  was assigned atom type "C" (rec_index= 1, atom_type= 1).
Atom no. 3238, " HA " at (29.541, 198.477, 143.157),  was assigned atom type "H" (rec_index= 2, atom_type= 2).
Atom no. 3239, " C  " at (29.854, 200.423, 142.303),  was assigned atom type "C" (rec_index= 1, atom_type= 1).
Atom no. 3240, " O  " at (31.088, 200.317, 142.299),  was assigned atom type "OA" (rec_index= 5, atom_type= 5).
Atom no. 3241, " CB " at (28.631, 198.488, 141.192),  was assigned atom type "C" (rec_index= 1, atom_type= 1).
Atom no. 3242, " HB " at (27.635, 198.852, 140.847),  was assigned atom type "H" (rec_index= 2, atom_type= 2).
Atom no. 3243, " CG1" at (29.655, 198.806, 140.117),  was assigned atom type "C" (rec_index= 1, atom_type= 1).
Atom no. 3244, "1HG1" at (29.719, 199.908, 139.959),  was assigned atom type "H" (rec_index= 2, atom_type= 2).
Atom no. 3245, "2HG1" at (29.444, 198.261, 139.167),  was assigned atom type "H" (rec_index= 2, atom_type= 2).
Atom no. 3246, "3HG1" at (30.651, 198.359, 140.345),  was assigned atom type "H" (rec_index= 2, atom_type= 2).
Atom no. 3247, " CG2" at (28.543, 196.984, 141.407),  was assigned atom type "C" (rec_index= 1, atom_type= 1).
Atom no. 3248, "1HG2" at (27.791, 196.750, 142.196),  was assigned atom type "H" (rec_index= 2, atom_type= 2).
Atom no. 3249, "2HG2" at (29.539, 196.537, 141.635),  was assigned atom type "H" (rec_index= 2, atom_type= 2).
Atom no. 3250, "3HG2" at (28.332, 196.439, 140.457),  was assigned atom type "H" (rec_index= 2, atom_type= 2).
Atom no. 3251, " N  " at (29.242, 201.602, 142.140),  was assigned atom type "N" (rec_index= 4, atom_type= 4).
Atom no. 3252, " HN " at (28.223, 201.640, 142.126),  was assigned atom type "HD" (rec_index= 3, atom_type= 3).
Atom no. 3253, " CA " at (30.008, 202.836, 141.982),  was assigned atom type "C" (rec_index= 1, atom_type= 1).
Atom no. 3254, " HA " at (30.527, 202.803, 140.996),  was assigned atom type "H" (rec_index= 2, atom_type= 2).
Atom no. 3255, " C  " at (31.061, 202.986, 143.073),  was assigned atom type "C" (rec_index= 1, atom_type= 1).
Atom no. 3256, " O  " at (32.204, 203.368, 142.798),  was assigned atom type "OA" (rec_index= 5, atom_type= 5).
Atom no. 3257, " CB " at (29.068, 204.044, 141.992),  was assigned atom type "C" (rec_index= 1, atom_type= 1).
Atom no. 3258, " HB1" at (29.570, 204.922, 142.461),  was assigned atom type "H" (rec_index= 2, atom_type= 2).
Atom no. 3259, " HB2" at (28.239, 203.885, 142.721),  was assigned atom type "H" (rec_index= 2, atom_type= 2).
Atom no. 3260, " CG " at (28.517, 204.414, 140.649),  was assigned atom type "A" (rec_index= 0, atom_type= 0).
Atom no. 3261, " CD1" at (27.417, 203.886, 140.039),  was assigned atom type "A" (rec_index= 0, atom_type= 0).
Atom no. 3262, " HD1" at (26.778, 203.094, 140.465),  was assigned atom type "H" (rec_index= 2, atom_type= 2).
Atom no. 3263, " CD2" at (29.033, 205.408, 139.755),  was assigned atom type "A" (rec_index= 0, atom_type= 0).
Atom no. 3264, " CE2" at (28.200, 205.422, 138.620),  was assigned atom type "A" (rec_index= 0, atom_type= 0).
Atom no. 3265, " CE3" at (30.122, 206.284, 139.804),  was assigned atom type "A" (rec_index= 0, atom_type= 0).
Atom no. 3266, " HE3" at (30.794, 206.298, 140.679),  was assigned atom type "H" (rec_index= 2, atom_type= 2).
Atom no. 3267, " NE1" at (27.221, 204.484, 138.817),  was assigned atom type "N" (rec_index= 4, atom_type= 4).
Atom no. 3268, " HE1" at (26.469, 204.265, 138.163),  was assigned atom type "HD" (rec_index= 3, atom_type= 3).
Atom no. 3269, " CZ2" at (28.420, 206.278, 137.542),  was assigned atom type "A" (rec_index= 0, atom_type= 0).
Atom no. 3270, " HZ2" at (27.755, 206.274, 136.662),  was assigned atom type "H" (rec_index= 2, atom_type= 2).
Atom no. 3271, " CZ3" at (30.340, 207.133, 138.733),  was assigned atom type "A" (rec_index= 0, atom_type= 0).
Atom no. 3272, " HZ3" at (31.196, 207.829, 138.758),  was assigned atom type "H" (rec_index= 2, atom_type= 2).
Atom no. 3273, " CH2" at (29.493, 207.124, 137.618),  was assigned atom type "A" (rec_index= 0, atom_type= 0).
Atom no. 3274, " HH2" at (29.695, 207.814, 136.782),  was assigned atom type "H" (rec_index= 2, atom_type= 2).
Atom no. 3275, " N  " at (30.693, 202.691, 144.319),  was assigned atom type "N" (rec_index= 4, atom_type= 4).
Atom no. 3276, " HN " at (29.734, 202.399, 144.507),  was assigned atom type "HD" (rec_index= 3, atom_type= 3).
Atom no. 3277, " CA " at (31.648, 202.781, 145.417),  was assigned atom type "C" (rec_index= 1, atom_type= 1).
Atom no. 3278, " HA " at (32.303, 203.665, 145.233),  was assigned atom type "H" (rec_index= 2, atom_type= 2).
Atom no. 3279, " C  " at (32.534, 201.542, 145.475),  was assigned atom type "C" (rec_index= 1, atom_type= 1).
Atom no. 3280, " O  " at (33.746, 201.644, 145.698),  was assigned atom type "OA" (rec_index= 5, atom_type= 5).
Atom no. 3281, " CB " at (30.904, 203.009, 146.745),  was assigned atom type "C" (rec_index= 1, atom_type= 1).
Atom no. 3282, " HB " at (30.270, 202.115, 146.951),  was assigned atom type "H" (rec_index= 2, atom_type= 2).
Atom no. 3283, " CG1" at (31.894, 203.168, 147.889),  was assigned atom type "C" (rec_index= 1, atom_type= 1).
Atom no. 3284, "1HG1" at (31.355, 203.333, 148.851),  was assigned atom type "H" (rec_index= 2, atom_type= 2).
Atom no. 3285, "2HG1" at (32.637, 203.975, 147.686),  was assigned atom type "H" (rec_index= 2, atom_type= 2).
Atom no. 3286, "3HG1" at (32.598, 202.306, 147.951),  was assigned atom type "H" (rec_index= 2, atom_type= 2).
Atom no. 3287, " CG2" at (29.999, 204.225, 146.640),  was assigned atom type "C" (rec_index= 1, atom_type= 1).
Atom no. 3288, "1HG2" at (29.460, 204.390, 147.602),  was assigned atom type "H" (rec_index= 2, atom_type= 2).
Atom no. 3289, "2HG2" at (29.296, 204.147, 145.778),  was assigned atom type "H" (rec_index= 2, atom_type= 2).
Atom no. 3290, "3HG2" at (30.559, 205.133, 146.315),  was assigned atom type "H" (rec_index= 2, atom_type= 2).
Atom no. 3291, " N  " at (31.955, 200.356, 145.272),  was assigned atom type "N" (rec_index= 4, atom_type= 4).
Atom no. 3292, " HN " at (30.990, 200.309, 144.946),  was assigned atom type "HD" (rec_index= 3, atom_type= 3).
Atom no. 3293, " CA " at (32.703, 199.126, 145.516),  was assigned atom type "C" (rec_index= 1, atom_type= 1).
Atom no. 3294, " HA " at (33.261, 199.248, 146.474),  was assigned atom type "H" (rec_index= 2, atom_type= 2).
Atom no. 3295, " C  " at (33.716, 198.835, 144.416),  was assigned atom type "C" (rec_index= 1, atom_type= 1).
Atom no. 3296, " O  " at (34.746, 198.207, 144.679),  was assigned atom type "OA" (rec_index= 5, atom_type= 5).
Atom no. 3297, " CB " at (31.747, 197.943, 145.675),  was assigned atom type "C" (rec_index= 1, atom_type= 1).
Atom no. 3298, " HB " at (32.337, 197.027, 145.913),  was assigned atom type "H" (rec_index= 2, atom_type= 2).
Atom no. 3299, " CG2" at (30.761, 198.205, 146.800),  was assigned atom type "C" (rec_index= 1, atom_type= 1).
Atom no. 3300, "1HG2" at (31.317, 198.368, 147.752),  was assigned atom type "H" (rec_index= 2, atom_type= 2).
Atom no. 3301, "2HG2" at (30.000, 197.395, 146.890),  was assigned atom type "H" (rec_index= 2, atom_type= 2).
Atom no. 3302, "3HG2" at (30.070, 199.048, 146.567),  was assigned atom type "H" (rec_index= 2, atom_type= 2).
Atom no. 3303, " OG1" at (31.032, 197.734, 144.451),  was assigned atom type "OA" (rec_index= 5, atom_type= 5).
Atom no. 3304, " HG1" at (31.649, 197.570, 143.747),  was assigned atom type "HD" (rec_index= 3, atom_type= 3).
Atom no. 3305, " N  " at (33.439, 199.256, 143.182),  was assigned atom type "N" (rec_index= 4, atom_type= 4).
Atom no. 3306, " HN " at (32.564, 199.747, 142.996),  was assigned atom type "HD" (rec_index= 3, atom_type= 3).
Atom no. 3307, " CA " at (34.385, 199.016, 142.097),  was assigned atom type "C" (rec_index= 1, atom_type= 1).
Atom no. 3308, " HA " at (34.840, 198.010, 142.252),  was assigned atom type "H" (rec_index= 2, atom_type= 2).
Atom no. 3309, " C  " at (35.510, 200.045, 142.084),  was assigned atom type "C" (rec_index= 1, atom_type= 1).
Atom no. 3310, " O  " at (36.665, 199.703, 141.806),  was assigned atom type "OA" (rec_index= 5, atom_type= 5).
Atom no. 3311, " CB " at (33.655, 199.004, 140.755),  was assigned atom type "C" (rec_index= 1, atom_type= 1).
Atom no. 3312, " HB1" at (34.378, 198.821, 139.926),  was assigned atom type "H" (rec_index= 2, atom_type= 2).
Atom no. 3313, " HB2" at (33.063, 199.935, 140.594),  was assigned atom type "H" (rec_index= 2, atom_type= 2).
Atom no. 3314, " HB3" at (32.814, 198.272, 140.744),  was assigned atom type "H" (rec_index= 2, atom_type= 2).
Atom no. 3315, " N  " at (35.193, 201.308, 142.375),  was assigned atom type "N" (rec_index= 4, atom_type= 4).
Atom no. 3316, " HN " at (34.257, 201.523, 142.719),  was assigned atom type "HD" (rec_index= 3, atom_type= 3).
Atom no. 3317, " CA " at (36.162, 202.387, 142.209),  was assigned atom type "C" (rec_index= 1, atom_type= 1).
Atom no. 3318, " HA " at (36.741, 202.191, 141.276),  was assigned atom type "H" (rec_index= 2, atom_type= 2).
Atom no. 3319, " C  " at (37.149, 202.468, 143.369),  was assigned atom type "C" (rec_index= 1, atom_type= 1).
Atom no. 3320, " O  " at (38.334, 202.750, 143.154),  was assigned atom type "OA" (rec_index= 5, atom_type= 5).
Atom no. 3321, " CB " at (35.434, 203.721, 142.043),  was assigned atom type "C" (rec_index= 1, atom_type= 1).
Atom no. 3322, " HB " at (36.179, 204.550, 142.071),  was assigned atom type "H" (rec_index= 2, atom_type= 2).
Atom no. 3323, " CG2" at (34.694, 203.759, 140.714),  was assigned atom type "C" (rec_index= 1, atom_type= 1).
Atom no. 3324, "1HG2" at (35.422, 203.624, 139.880),  was assigned atom type "H" (rec_index= 2, atom_type= 2).
Atom no. 3325, "2HG2" at (34.085, 204.686, 140.597),  was assigned atom type "H" (rec_index= 2, atom_type= 2).
Atom no. 3326, "3HG2" at (33.863, 203.016, 140.672),  was assigned atom type "H" (rec_index= 2, atom_type= 2).
Atom no. 3327, " OG1" at (34.498, 203.894, 143.115),  was assigned atom type "OA" (rec_index= 5, atom_type= 5).
Atom no. 3328, " HG1" at (34.960, 203.870, 143.945),  was assigned atom type "HD" (rec_index= 3, atom_type= 3).
Atom no. 3329, " N  " at (36.685, 202.238, 144.598),  was assigned atom type "N" (rec_index= 4, atom_type= 4).
Atom no. 3330, " HN " at (35.720, 201.933, 144.727),  was assigned atom type "HD" (rec_index= 3, atom_type= 3).
Atom no. 3331, " CA " at (37.551, 202.420, 145.761),  was assigned atom type "C" (rec_index= 1, atom_type= 1).
Atom no. 3332, " HA " at (37.877, 203.486, 145.769),  was assigned atom type "H" (rec_index= 2, atom_type= 2).
Atom no. 3333, " C  " at (38.812, 201.558, 145.751),  was assigned atom type "C" (rec_index= 1, atom_type= 1).
Atom no. 3334, " O  " at (39.869, 202.073, 146.156),  was assigned atom type "OA" (rec_index= 5, atom_type= 5).
Atom no. 3335, " CB " at (36.759, 202.175, 147.051),  was assigned atom type "C" (rec_index= 1, atom_type= 1).
Atom no. 3336, " HB1" at (35.931, 202.915, 147.152),  was assigned atom type "H" (rec_index= 2, atom_type= 2).
Atom no. 3337, " HB2" at (36.161, 201.237, 146.975),  was assigned atom type "H" (rec_index= 2, atom_type= 2).
Atom no. 3338, " CG " at (37.615, 202.161, 148.288),  was assigned atom type "A" (rec_index= 0, atom_type= 0).
Atom no. 3339, " CD1" at (38.122, 203.340, 148.809),  was assigned atom type "A" (rec_index= 0, atom_type= 0).
Atom no. 3340, " HD1" at (37.891, 204.298, 148.314),  was assigned atom type "H" (rec_index= 2, atom_type= 2).
Atom no. 3341, " CD2" at (37.920, 200.968, 148.923),  was assigned atom type "A" (rec_index= 0, atom_type= 0).
Atom no. 3342, " HD2" at (37.528, 200.020, 148.519),  was assigned atom type "H" (rec_index= 2, atom_type= 2).
Atom no. 3343, " CE1" at (38.914, 203.330, 149.942),  was assigned atom type "A" (rec_index= 0, atom_type= 0).
Atom no. 3344, " HE1" at (39.311, 204.276, 150.346),  was assigned atom type "H" (rec_index= 2, atom_type= 2).
Atom no. 3345, " CE2" at (38.710, 200.952, 150.057),  was assigned atom type "A" (rec_index= 0, atom_type= 0).
Atom no. 3346, " HE2" at (38.942, 199.995, 150.554),  was assigned atom type "H" (rec_index= 2, atom_type= 2).
Atom no. 3347, " CZ " at (39.208, 202.134, 150.567),  was assigned atom type "A" (rec_index= 0, atom_type= 0).
Atom no. 3348, " HZ " at (39.839, 202.123, 151.471),  was assigned atom type "H" (rec_index= 2, atom_type= 2).
Atom no. 3349, " N  " at (38.787, 200.277, 145.350),  was assigned atom type "N" (rec_index= 4, atom_type= 4).
Atom no. 3350, " CA " at (40.043, 199.506, 145.338),  was assigned atom type "C" (rec_index= 1, atom_type= 1).
Atom no. 3351, " HA " at (40.389, 199.346, 146.386),  was assigned atom type "H" (rec_index= 2, atom_type= 2).
Atom no. 3352, " C  " at (41.153, 200.159, 144.534),  was assigned atom type "C" (rec_index= 1, atom_type= 1).
Atom no. 3353, " O  " at (42.313, 200.132, 144.960),  was assigned atom type "OA" (rec_index= 5, atom_type= 5).
Atom no. 3354, " CB " at (39.615, 198.163, 144.733),  was assigned atom type "C" (rec_index= 1, atom_type= 1).
Atom no. 3355, " HB1" at (39.805, 198.074, 143.638),  was assigned atom type "H" (rec_index= 2, atom_type= 2).
Atom no. 3356, " HB2" at (40.253, 197.301, 145.038),  was assigned atom type "H" (rec_index= 2, atom_type= 2).
Atom no. 3357, " CG " at (38.195, 198.030, 145.114),  was assigned atom type "C" (rec_index= 1, atom_type= 1).
Atom no. 3358, " HG1" at (38.039, 197.538, 146.102),  was assigned atom type "H" (rec_index= 2, atom_type= 2).
Atom no. 3359, " HG2" at (37.635, 197.282, 144.506),  was assigned atom type "H" (rec_index= 2, atom_type= 2).
Atom no. 3360, " CD " at (37.630, 199.419, 145.034),  was assigned atom type "C" (rec_index= 1, atom_type= 1).
Atom no. 3361, " HD1" at (36.736, 199.593, 145.677),  was assigned atom type "H" (rec_index= 2, atom_type= 2).
Atom no. 3362, " HD2" at (37.126, 199.659, 144.069),  was assigned atom type "H" (rec_index= 2, atom_type= 2).
Atom no. 3363, " N  " at (40.827, 200.763, 143.389),  was assigned atom type "N" (rec_index= 4, atom_type= 4).
Atom no. 3364, " HN " at (39.858, 200.759, 143.072),  was assigned atom type "HD" (rec_index= 3, atom_type= 3).
Atom no. 3365, " CA " at (41.850, 201.429, 142.589),  was assigned atom type "C" (rec_index= 1, atom_type= 1).
Atom no. 3366, " HA " at (42.662, 200.694, 142.381),  was assigned atom type "H" (rec_index= 2, atom_type= 2).
Atom no. 3367, " C  " at (42.458, 202.611, 143.329),  was assigned atom type "C" (rec_index= 1, atom_type= 1).
Atom no. 3368, " O  " at (43.641, 202.915, 143.143),  was assigned atom type "OA" (rec_index= 5, atom_type= 5).
Atom no. 3369, " CB " at (41.260, 201.879, 141.254),  was assigned atom type "C" (rec_index= 1, atom_type= 1).
Atom no. 3370, " HB1" at (41.948, 202.585, 140.732),  was assigned atom type "H" (rec_index= 2, atom_type= 2).
Atom no. 3371, " HB2" at (40.389, 202.557, 141.412),  was assigned atom type "H" (rec_index= 2, atom_type= 2).
Atom no. 3372, " CG " at (40.889, 200.726, 140.356),  was assigned atom type "A" (rec_index= 0, atom_type= 0).
Atom no. 3373, " CD1" at (39.709, 200.023, 140.552),  was assigned atom type "A" (rec_index= 0, atom_type= 0).
Atom no. 3374, " HD1" at (39.033, 200.318, 141.372),  was assigned atom type "H" (rec_index= 2, atom_type= 2).
Atom no. 3375, " CD2" at (41.724, 200.334, 139.320),  was assigned atom type "A" (rec_index= 0, atom_type= 0).
Atom no. 3376, " HD2" at (42.669, 200.876, 139.150),  was assigned atom type "H" (rec_index= 2, atom_type= 2).
Atom no. 3377, " CE1" at (39.367, 198.963, 139.740),  was assigned atom type "A" (rec_index= 0, atom_type= 0).
Atom no. 3378, " HE1" at (38.425, 198.415, 139.909),  was assigned atom type "H" (rec_index= 2, atom_type= 2).
Atom no. 3379, " CE2" at (41.390, 199.277, 138.500),  was assigned atom type "A" (rec_index= 0, atom_type= 0).
Atom no. 3380, " HE2" at (42.061, 198.979, 137.677),  was assigned atom type "H" (rec_index= 2, atom_type= 2).
Atom no. 3381, " CZ " at (40.210, 198.594, 138.716),  was assigned atom type "A" (rec_index= 0, atom_type= 0).
Atom no. 3382, " OH " at (39.869, 197.537, 137.909),  was assigned atom type "OA" (rec_index= 5, atom_type= 5).
Atom no. 3383, " HH " at (40.451, 197.282, 137.202),  was assigned atom type "HD" (rec_index= 3, atom_type= 3).
Atom no. 3384, " N  " at (41.671, 203.286, 144.167),  was assigned atom type "N" (rec_index= 4, atom_type= 4).
Atom no. 3385, " HN " at (40.680, 203.051, 144.232),  was assigned atom type "HD" (rec_index= 3, atom_type= 3).
Atom no. 3386, " CA " at (42.217, 204.358, 144.992),  was assigned atom type "C" (rec_index= 1, atom_type= 1).
Atom no. 3387, " HA " at (42.823, 205.027, 144.337),  was assigned atom type "H" (rec_index= 2, atom_type= 2).
Atom no. 3388, " C  " at (43.135, 203.783, 146.063),  was assigned atom type "C" (rec_index= 1, atom_type= 1).
Atom no. 3389, " O  " at (44.266, 204.246, 146.249),  was assigned atom type "OA" (rec_index= 5, atom_type= 5).
Atom no. 3390, " CB " at (41.082, 205.192, 145.611),  was assigned atom type "C" (rec_index= 1, atom_type= 1).
Atom no. 3391, " HB " at (40.471, 204.526, 146.264),  was assigned atom type "H" (rec_index= 2, atom_type= 2).
Atom no. 3392, " CG1" at (40.176, 205.755, 144.513),  was assigned atom type "C" (rec_index= 1, atom_type= 1).
Atom no. 3393, "1HG1" at (40.767, 206.365, 143.791),  was assigned atom type "H" (rec_index= 2, atom_type= 2).
Atom no. 3394, "2HG1" at (39.831, 204.942, 143.833),  was assigned atom type "H" (rec_index= 2, atom_type= 2).
Atom no. 3395, " CG2" at (41.651, 206.312, 146.467),  was assigned atom type "C" (rec_index= 1, atom_type= 1).
Atom no. 3396, "1HG2" at (40.828, 206.916, 146.916),  was assigned atom type "H" (rec_index= 2, atom_type= 2).
Atom no. 3397, "2HG2" at (42.368, 206.947, 145.896),  was assigned atom type "H" (rec_index= 2, atom_type= 2).
Atom no. 3398, "3HG2" at (42.352, 205.926, 147.243),  was assigned atom type "H" (rec_index= 2, atom_type= 2).
Atom no. 3399, " CD1" at (38.997, 206.545, 145.040),  was assigned atom type "C" (rec_index= 1, atom_type= 1).
Atom no. 3400, "1HD1" at (38.337, 206.955, 144.240),  was assigned atom type "H" (rec_index= 2, atom_type= 2).
Atom no. 3401, "2HD1" at (39.342, 207.358, 145.720),  was assigned atom type "H" (rec_index= 2, atom_type= 2).
Atom no. 3402, "3HD1" at (38.406, 205.935, 145.762),  was assigned atom type "H" (rec_index= 2, atom_type= 2).
Atom no. 3403, " N  " at (42.661, 202.760, 146.780),  was assigned atom type "N" (rec_index= 4, atom_type= 4).
Atom no. 3404, " HN " at (41.712, 202.423, 146.615),  was assigned atom type "HD" (rec_index= 3, atom_type= 3).
Atom no. 3405, " CA " at (43.490, 202.121, 147.797),  was assigned atom type "C" (rec_index= 1, atom_type= 1).
Atom no. 3406, " HA " at (43.833, 202.905, 148.511),  was assigned atom type "H" (rec_index= 2, atom_type= 2).
Atom no. 3407, " C  " at (44.719, 201.471, 147.176),  was assigned atom type "C" (rec_index= 1, atom_type= 1).
Atom no. 3408, " O  " at (45.813, 201.518, 147.752),  was assigned atom type "OA" (rec_index= 5, atom_type= 5).
Atom no. 3409, " CB " at (42.670, 201.092, 148.574),  was assigned atom type "C" (rec_index= 1, atom_type= 1).
Atom no. 3410, " HB1" at (43.303, 200.604, 149.351),  was assigned atom type "H" (rec_index= 2, atom_type= 2).
Atom no. 3411, " HB2" at (42.189, 200.346, 147.899),  was assigned atom type "H" (rec_index= 2, atom_type= 2).
Atom no. 3412, " HB3" at (41.746, 201.538, 149.010),  was assigned atom type "H" (rec_index= 2, atom_type= 2).
Atom no. 3413, " N  " at (44.560, 200.853, 146.002),  was assigned atom type "N" (rec_index= 4, atom_type= 4).
Atom no. 3414, " HN " at (43.627, 200.753, 145.602),  was assigned atom type "HD" (rec_index= 3, atom_type= 3).
Atom no. 3415, " CA " at (45.718, 200.321, 145.292),  was assigned atom type "C" (rec_index= 1, atom_type= 1).
Atom no. 3416, " HA " at (46.254, 199.619, 145.973),  was assigned atom type "H" (rec_index= 2, atom_type= 2).
Atom no. 3417, " C  " at (46.678, 201.436, 144.904),  was assigned atom type "C" (rec_index= 1, atom_type= 1).
Atom no. 3418, " O  " at (47.898, 201.279, 145.015),  was assigned atom type "OA" (rec_index= 5, atom_type= 5).
Atom no. 3419, " CB " at (45.276, 199.542, 144.051),  was assigned atom type "C" (rec_index= 1, atom_type= 1).
Atom no. 3420, " HB1" at (44.573, 200.169, 143.455),  was assigned atom type "H" (rec_index= 2, atom_type= 2).
Atom no. 3421, " HB2" at (46.134, 199.459, 143.344),  was assigned atom type "H" (rec_index= 2, atom_type= 2).
Atom no. 3422, " CG " at (44.661, 198.156, 144.263),  was assigned atom type "C" (rec_index= 1, atom_type= 1).
Atom no. 3423, " HG " at (43.771, 198.269, 144.925),  was assigned atom type "H" (rec_index= 2, atom_type= 2).
Atom no. 3424, " CD1" at (44.196, 197.568, 142.939),  was assigned atom type "C" (rec_index= 1, atom_type= 1).
Atom no. 3425, "1HD1" at (43.748, 196.559, 143.093),  was assigned atom type "H" (rec_index= 2, atom_type= 2).
Atom no. 3426, "2HD1" at (45.017, 197.545, 142.185),  was assigned atom type "H" (rec_index= 2, atom_type= 2).
Atom no. 3427, "3HD1" at (43.498, 198.253, 142.404),  was assigned atom type "H" (rec_index= 2, atom_type= 2).
Atom no. 3428, " CD2" at (45.647, 197.224, 144.951),  was assigned atom type "C" (rec_index= 1, atom_type= 1).
Atom no. 3429, "1HD2" at (45.199, 196.215, 145.105),  was assigned atom type "H" (rec_index= 2, atom_type= 2).
Atom no. 3430, "2HD2" at (46.025, 197.657, 145.906),  was assigned atom type "H" (rec_index= 2, atom_type= 2).
Atom no. 3431, "3HD2" at (46.613, 197.166, 144.398),  was assigned atom type "H" (rec_index= 2, atom_type= 2).
Atom no. 3432, " N  " at (46.145, 202.576, 144.456),  was assigned atom type "N" (rec_index= 4, atom_type= 4).
Atom no. 3433, " HN " at (45.132, 202.664, 144.375),  was assigned atom type "HD" (rec_index= 3, atom_type= 3).
Atom no. 3434, " CA " at (47.002, 203.696, 144.081),  was assigned atom type "C" (rec_index= 1, atom_type= 1).
Atom no. 3435, " HA " at (47.787, 203.317, 143.386),  was assigned atom type "H" (rec_index= 2, atom_type= 2).
Atom no. 3436, " C  " at (47.693, 204.296, 145.299),  was assigned atom type "C" (rec_index= 1, atom_type= 1).
Atom no. 3437, " O  " at (48.867, 204.678, 145.227),  was assigned atom type "OA" (rec_index= 5, atom_type= 5).
Atom no. 3438, " CB " at (46.188, 204.762, 143.349),  was assigned atom type "C" (rec_index= 1, atom_type= 1).
Atom no. 3439, " HB1" at (45.317, 205.102, 143.956),  was assigned atom type "H" (rec_index= 2, atom_type= 2).
Atom no. 3440, " HB2" at (45.634, 204.332, 142.482),  was assigned atom type "H" (rec_index= 2, atom_type= 2).
Atom no. 3441, " OG " at (47.006, 205.849, 142.957),  was assigned atom type "OA" (rec_index= 5, atom_type= 5).
Atom no. 3442, " HG " at (46.500, 206.512, 142.502),  was assigned atom type "HD" (rec_index= 3, atom_type= 3).
Atom no. 3443, " N  " at (46.982, 204.393, 146.425),  was assigned atom type "N" (rec_index= 4, atom_type= 4).
Atom no. 3444, " HN " at (46.002, 204.110, 146.431),  was assigned atom type "HD" (rec_index= 3, atom_type= 3).
Atom no. 3445, " CA " at (47.598, 204.902, 147.648),  was assigned atom type "C" (rec_index= 1, atom_type= 1).
Atom no. 3446, " HA " at (48.060, 205.891, 147.418),  was assigned atom type "H" (rec_index= 2, atom_type= 2).
Atom no. 3447, " C  " at (48.701, 203.960, 148.112),  was assigned atom type "C" (rec_index= 1, atom_type= 1).
Atom no. 3448, " O  " at (49.815, 204.390, 148.435),  was assigned atom type "OA" (rec_index= 5, atom_type= 5).
Atom no. 3449, " CB " at (46.536, 205.112, 148.741),  was assigned atom type "C" (rec_index= 1, atom_type= 1).
Atom no. 3450, " HB " at (45.954, 204.168, 148.858),  was assigned atom type "H" (rec_index= 2, atom_type= 2).
Atom no. 3451, " CG1" at (47.201, 205.439, 150.068),  was assigned atom type "C" (rec_index= 1, atom_type= 1).
Atom no. 3452, "1HG1" at (47.902, 204.623, 150.360),  was assigned atom type "H" (rec_index= 2, atom_type= 2).
Atom no. 3453, "2HG1" at (46.453, 205.651, 150.867),  was assigned atom type "H" (rec_index= 2, atom_type= 2).
Atom no. 3454, "3HG1" at (47.705, 206.433, 150.047),  was assigned atom type "H" (rec_index= 2, atom_type= 2).
Atom no. 3455, " CG2" at (45.579, 206.225, 148.342),  was assigned atom type "C" (rec_index= 1, atom_type= 1).
Atom no. 3456, "1HG2" at (45.091, 205.985, 147.369),  was assigned atom type "H" (rec_index= 2, atom_type= 2).
Atom no. 3457, "2HG2" at (46.083, 207.219, 148.321),  was assigned atom type "H" (rec_index= 2, atom_type= 2).
Atom no. 3458, "3HG2" at (44.831, 206.437, 149.141),  was assigned atom type "H" (rec_index= 2, atom_type= 2).
Atom no. 3459, " N  " at (48.410, 202.657, 148.145),  was assigned atom type "N" (rec_index= 4, atom_type= 4).
Atom no. 3460, " HN " at (47.462, 202.346, 147.932),  was assigned atom type "HD" (rec_index= 3, atom_type= 3).
Atom no. 3461, " CA " at (49.433, 201.676, 148.483),  was assigned atom type "C" (rec_index= 1, atom_type= 1).
Atom no. 3462, " HA " at (49.931, 202.005, 149.425),  was assigned atom type "H" (rec_index= 2, atom_type= 2).
Atom no. 3463, " C  " at (50.498, 201.561, 147.400),  was assigned atom type "C" (rec_index= 1, atom_type= 1).
Atom no. 3464, " O  " at (51.613, 201.115, 147.690),  was assigned atom type "OA" (rec_index= 5, atom_type= 5).
Atom no. 3465, " CB " at (48.789, 200.311, 148.736),  was assigned atom type "C" (rec_index= 1, atom_type= 1).
Atom no. 3466, " HB1" at (48.289, 199.952, 147.806),  was assigned atom type "H" (rec_index= 2, atom_type= 2).
Atom no. 3467, " HB2" at (49.582, 199.536, 148.851),  was assigned atom type "H" (rec_index= 2, atom_type= 2).
Atom no. 3468, " CG " at (47.813, 200.231, 149.913),  was assigned atom type "C" (rec_index= 1, atom_type= 1).
Atom no. 3469, " HG " at (47.004, 200.979, 149.744),  was assigned atom type "H" (rec_index= 2, atom_type= 2).
Atom no. 3470, " CD1" at (47.174, 198.852, 149.992),  was assigned atom type "C" (rec_index= 1, atom_type= 1).
Atom no. 3471, "1HD1" at (46.463, 198.794, 150.849),  was assigned atom type "H" (rec_index= 2, atom_type= 2).
Atom no. 3472, "2HD1" at (47.941, 198.044, 150.036),  was assigned atom type "H" (rec_index= 2, atom_type= 2).
Atom no. 3473, "3HD1" at (46.686, 198.568, 149.031),  was assigned atom type "H" (rec_index= 2, atom_type= 2).
Atom no. 3474, " CD2" at (48.513, 200.579, 151.218),  was assigned atom type "C" (rec_index= 1, atom_type= 1).
Atom no. 3475, "1HD2" at (47.802, 200.521, 152.075),  was assigned atom type "H" (rec_index= 2, atom_type= 2).
Atom no. 3476, "2HD2" at (49.015, 201.573, 151.165),  was assigned atom type "H" (rec_index= 2, atom_type= 2).
Atom no. 3477, "3HD2" at (49.414, 199.944, 151.385),  was assigned atom type "H" (rec_index= 2, atom_type= 2).
Atom no. 3478, " N  " at (50.179, 201.947, 146.161),  was assigned atom type "N" (rec_index= 4, atom_type= 4).
Atom no. 3479, " HN " at (49.219, 202.218, 145.948),  was assigned atom type "HD" (rec_index= 3, atom_type= 3).
Atom no. 3480, " CA " at (51.190, 201.985, 145.110),  was assigned atom type "C" (rec_index= 1, atom_type= 1).
Atom no. 3481, " HA " at (51.745, 201.018, 145.120),  was assigned atom type "H" (rec_index= 2, atom_type= 2).
Atom no. 3482, " C  " at (52.184, 203.112, 145.355),  was assigned atom type "C" (rec_index= 1, atom_type= 1).
Atom no. 3483, " O  " at (53.402, 202.899, 145.324),  was assigned atom type "OA" (rec_index= 5, atom_type= 5).
Atom no. 3484, " CB " at (50.524, 202.145, 143.743),  was assigned atom type "C" (rec_index= 1, atom_type= 1).
Atom no. 3485, " HB1" at (49.994, 203.125, 143.706),  was assigned atom type "H" (rec_index= 2, atom_type= 2).
Atom no. 3486, " HB2" at (49.665, 201.438, 143.668),  was assigned atom type "H" (rec_index= 2, atom_type= 2).
Atom no. 3487, " CG " at (51.404, 202.001, 142.501),  was assigned atom type "C" (rec_index= 1, atom_type= 1).
Atom no. 3488, " HG " at (52.251, 202.721, 142.585),  was assigned atom type "H" (rec_index= 2, atom_type= 2).
Atom no. 3489, " CD1" at (51.976, 200.597, 142.416),  was assigned atom type "C" (rec_index= 1, atom_type= 1).
Atom no. 3490, "1HD1" at (52.618, 200.492, 141.510),  was assigned atom type "H" (rec_index= 2, atom_type= 2).
Atom no. 3491, "2HD1" at (51.177, 199.821, 142.450),  was assigned atom type "H" (rec_index= 2, atom_type= 2).
Atom no. 3492, "3HD1" at (52.522, 200.314, 143.346),  was assigned atom type "H" (rec_index= 2, atom_type= 2).
Atom no. 3493, " CD2" at (50.613, 202.336, 141.245),  was assigned atom type "C" (rec_index= 1, atom_type= 1).
Atom no. 3494, "1HD2" at (51.255, 202.231, 140.339),  was assigned atom type "H" (rec_index= 2, atom_type= 2).
Atom no. 3495, "2HD2" at (50.146, 203.346, 141.307),  was assigned atom type "H" (rec_index= 2, atom_type= 2).
Atom no. 3496, "3HD2" at (49.682, 201.727, 141.166),  was assigned atom type "H" (rec_index= 2, atom_type= 2).
Atom no. 3497, " N  " at (51.679, 204.324, 145.598),  was assigned atom type "N" (rec_index= 4, atom_type= 4).
Atom no. 3498, " HN " at (50.669, 204.464, 145.568),  was assigned atom type "HD" (rec_index= 3, atom_type= 3).
Atom no. 3499, " CA " at (52.554, 205.450, 145.906),  was assigned atom type "C" (rec_index= 1, atom_type= 1).
Atom no. 3500, " HA " at (53.338, 205.506, 145.116),  was assigned atom type "H" (rec_index= 2, atom_type= 2).
Atom no. 3501, " C  " at (53.247, 205.236, 147.247),  was assigned atom type "C" (rec_index= 1, atom_type= 1).
Atom no. 3502, " O  " at (54.412, 205.613, 147.427),  was assigned atom type "OA" (rec_index= 5, atom_type= 5).
Atom no. 3503, " CB " at (51.754, 206.766, 145.880),  was assigned atom type "C" (rec_index= 1, atom_type= 1).
Atom no. 3504, " HB " at (50.969, 206.716, 146.671),  was assigned atom type "H" (rec_index= 2, atom_type= 2).
Atom no. 3505, " CG1" at (52.662, 207.953, 146.179),  was assigned atom type "C" (rec_index= 1, atom_type= 1).
Atom no. 3506, "1HG1" at (53.165, 207.824, 147.166),  was assigned atom type "H" (rec_index= 2, atom_type= 2).
Atom no. 3507, "2HG1" at (52.111, 208.921, 146.119),  was assigned atom type "H" (rec_index= 2, atom_type= 2).
Atom no. 3508, "3HG1" at (53.398, 208.128, 145.359),  was assigned atom type "H" (rec_index= 2, atom_type= 2).
Atom no. 3509, " CG2" at (51.068, 206.942, 144.534),  was assigned atom type "C" (rec_index= 1, atom_type= 1).
Atom no. 3510, "1HG2" at (50.404, 206.074, 144.315),  was assigned atom type "H" (rec_index= 2, atom_type= 2).
Atom no. 3511, "2HG2" at (51.804, 207.117, 143.714),  was assigned atom type "H" (rec_index= 2, atom_type= 2).
Atom no. 3512, "3HG2" at (50.517, 207.910, 144.474),  was assigned atom type "H" (rec_index= 2, atom_type= 2).
Atom no. 3513, " N  " at (52.548, 204.627, 148.206),  was assigned atom type "N" (rec_index= 4, atom_type= 4).
Atom no. 3514, " HN " at (51.568, 204.391, 148.048),  was assigned atom type "HD" (rec_index= 3, atom_type= 3).
Atom no. 3515, " CA " at (53.177, 204.297, 149.480),  was assigned atom type "C" (rec_index= 1, atom_type= 1).
Atom no. 3516, " HA " at (53.666, 205.217, 149.878),  was assigned atom type "H" (rec_index= 2, atom_type= 2).
Atom no. 3517, " C  " at (54.246, 203.227, 149.300),  was assigned atom type "C" (rec_index= 1, atom_type= 1).
Atom no. 3518, " O  " at (55.372, 203.373, 149.786),  was assigned atom type "OA" (rec_index= 5, atom_type= 5).
Atom no. 3519, " CB " at (52.122, 203.840, 150.487),  was assigned atom type "C" (rec_index= 1, atom_type= 1).
Atom no. 3520, " HB1" at (51.410, 204.670, 150.705),  was assigned atom type "H" (rec_index= 2, atom_type= 2).
Atom no. 3521, " HB2" at (51.426, 203.109, 150.013),  was assigned atom type "H" (rec_index= 2, atom_type= 2).
Atom no. 3522, " CG " at (52.685, 203.270, 151.785),  was assigned atom type "C" (rec_index= 1, atom_type= 1).
Atom no. 3523, " HG1" at (51.899, 202.727, 152.360),  was assigned atom type "H" (rec_index= 2, atom_type= 2).
Atom no. 3524, " HG2" at (53.378, 202.420, 151.584),  was assigned atom type "H" (rec_index= 2, atom_type= 2).
Atom no. 3525, " CD " at (53.357, 204.338, 152.644),  was assigned atom type "C" (rec_index= 1, atom_type= 1).
Atom no. 3526, " HD1" at (52.762, 205.281, 152.646),  was assigned atom type "H" (rec_index= 2, atom_type= 2).
Atom no. 3527, " HD2" at (53.291, 204.080, 153.727),  was assigned atom type "H" (rec_index= 2, atom_type= 2).
Atom no. 3528, " NE " at (54.741, 204.593, 152.251),  was assigned atom type "N" (rec_index= 4, atom_type= 4).
Atom no. 3529, " HE " at (55.139, 204.021, 151.506),  was assigned atom type "HD" (rec_index= 3, atom_type= 3).
Atom no. 3530, " CZ " at (55.515, 205.522, 152.801),  was assigned atom type "C" (rec_index= 1, atom_type= 1).
Atom no. 3531, " NH1" at (55.044, 206.293, 153.771),  was assigned atom type "N" (rec_index= 4, atom_type= 4).
Atom no. 3532, "1HH1" at (55.638, 207.006, 154.193),  was assigned atom type "HD" (rec_index= 3, atom_type= 3).
Atom no. 3533, "2HH1" at (54.085, 206.169, 154.096),  was assigned atom type "HD" (rec_index= 3, atom_type= 3).
Atom no. 3534, " NH2" at (56.762, 205.683, 152.379),  was assigned atom type "N" (rec_index= 4, atom_type= 4).
Atom no. 3535, "1HH2" at (57.356, 206.396, 152.801),  was assigned atom type "HD" (rec_index= 3, atom_type= 3).
Atom no. 3536, "2HH2" at (57.124, 205.090, 151.633),  was assigned atom type "HD" (rec_index= 3, atom_type= 3).
Atom no. 3537, " N  " at (53.909, 202.142, 148.598),  was assigned atom type "N" (rec_index= 4, atom_type= 4).
Atom no. 3538, " HN " at (52.971, 202.063, 148.204),  was assigned atom type "HD" (rec_index= 3, atom_type= 3).
Atom no. 3539, " CA " at (54.871, 201.073, 148.392),  was assigned atom type "C" (rec_index= 1, atom_type= 1).
Atom no. 3540, " HA1" at (54.374, 200.172, 147.962),  was assigned atom type "H" (rec_index= 2, atom_type= 2).
Atom no. 3541, " HA2" at (55.208, 200.651, 149.368),  was assigned atom type "H" (rec_index= 2, atom_type= 2).
Atom no. 3542, " C  " at (56.059, 201.485, 147.547),  was assigned atom type "C" (rec_index= 1, atom_type= 1).
Atom no. 3543, " O  " at (57.147, 200.918, 147.686),  was assigned atom type "OA" (rec_index= 5, atom_type= 5).
Atom no. 3544, " N  " at (55.877, 202.472, 146.667),  was assigned atom type "N" (rec_index= 4, atom_type= 4).
Atom no. 3545, " HN " at (54.963, 202.917, 146.585),  was assigned atom type "HD" (rec_index= 3, atom_type= 3).
Atom no. 3546, " CA " at (56.980, 202.916, 145.822),  was assigned atom type "C" (rec_index= 1, atom_type= 1).
Atom no. 3547, " HA " at (57.498, 202.013, 145.422),  was assigned atom type "H" (rec_index= 2, atom_type= 2).
Atom no. 3548, " C  " at (57.991, 203.734, 146.616),  was assigned atom type "C" (rec_index= 1, atom_type= 1).
Atom no. 3549, " O  " at (59.204, 203.599, 146.413),  was assigned atom type "OA" (rec_index= 5, atom_type= 5).
Atom no. 3550, " CB " at (56.446, 203.724, 144.640),  was assigned atom type "C" (rec_index= 1, atom_type= 1).
Atom no. 3551, " HB1" at (55.706, 203.125, 144.059),  was assigned atom type "H" (rec_index= 2, atom_type= 2).
Atom no. 3552, " HB2" at (57.270, 204.105, 143.993),  was assigned atom type "H" (rec_index= 2, atom_type= 2).
Atom no. 3553, " HB3" at (56.023, 204.703, 144.965),  was assigned atom type "H" (rec_index= 2, atom_type= 2).
Atom no. 3554, " N  " at (57.513, 204.584, 147.526),  was assigned atom type "N" (rec_index= 4, atom_type= 4).
Atom no. 3555, " HN " at (56.504, 204.656, 147.660),  was assigned atom type "HD" (rec_index= 3, atom_type= 3).
Atom no. 3556, " CA " at (58.400, 205.413, 148.333),  was assigned atom type "C" (rec_index= 1, atom_type= 1).
Atom no. 3557, " HA " at (59.163, 205.864, 147.656),  was assigned atom type "H" (rec_index= 2, atom_type= 2).
Atom no. 3558, " C  " at (59.133, 204.625, 149.411),  was assigned atom type "C" (rec_index= 1, atom_type= 1).
Atom no. 3559, " O  " at (60.011, 205.188, 150.074),  was assigned atom type "OA" (rec_index= 5, atom_type= 5).
Atom no. 3560, " CB " at (57.609, 206.552, 148.981),  was assigned atom type "C" (rec_index= 1, atom_type= 1).
Atom no. 3561, " HB " at (58.279, 207.116, 149.671),  was assigned atom type "H" (rec_index= 2, atom_type= 2).
Atom no. 3562, " CG2" at (57.074, 207.501, 147.919),  was assigned atom type "C" (rec_index= 1, atom_type= 1).
Atom no. 3563, "1HG2" at (56.498, 208.331, 148.391),  was assigned atom type "H" (rec_index= 2, atom_type= 2).
Atom no. 3564, "2HG2" at (56.472, 206.964, 147.149),  was assigned atom type "H" (rec_index= 2, atom_type= 2).
Atom no. 3565, "3HG2" at (57.886, 207.884, 147.258),  was assigned atom type "H" (rec_index= 2, atom_type= 2).
Atom no. 3566, " OG1" at (56.512, 206.012, 149.728),  was assigned atom type "OA" (rec_index= 5, atom_type= 5).
Atom no. 3567, " HG1" at (56.021, 206.719, 150.130),  was assigned atom type "HD" (rec_index= 3, atom_type= 3).
Atom no. 3568, " N  " at (58.801, 203.353, 149.602),  was assigned atom type "N" (rec_index= 4, atom_type= 4).
Atom no. 3569, " HN " at (58.091, 202.923, 149.009),  was assigned atom type "HD" (rec_index= 3, atom_type= 3).
Atom no. 3570, " CA " at (59.438, 202.567, 150.646),  was assigned atom type "C" (rec_index= 1, atom_type= 1).
Atom no. 3571, " HA " at (59.462, 203.172, 151.582),  was assigned atom type "H" (rec_index= 2, atom_type= 2).
Atom no. 3572, " C  " at (60.872, 202.220, 150.253),  was assigned atom type "C" (rec_index= 1, atom_type= 1).
Atom no. 3573, " O  " at (61.144, 201.921, 149.085),  was assigned atom type "OA" (rec_index= 5, atom_type= 5).
Atom no. 3574, " CB " at (58.645, 201.289, 150.911),  was assigned atom type "C" (rec_index= 1, atom_type= 1).
Atom no. 3575, " HB1" at (59.250, 200.591, 151.535),  was assigned atom type "H" (rec_index= 2, atom_type= 2).
[truncated: 1,309,355 more chars]
