# Supplementary material for: Unveiling the Mechanism of Compound Ku-Shen Injection in Liver Cancer Treatment through an Ingredient–Target Network Analysis
Source: Genes (Basel). 2024 Sep 29;15(10):1278. doi: 10.3390/genes15101278 (PMC11507192; doi:10.3390/genes15101278)
Supplement: Supplementary file 1 [file genes-15-01278-s001.zip › S3/Docking/Isomatrine-ESR1 CID_12442899-3DT3/12442899-3dt3.gpf]

npts 150 150 150                     # num.grid points in xyz
gridfld 5i6z_Q.maps.fld              # grid_data_file
spacing 0.736111111111               # spacing(A)
receptor_types A C H HD N OA SA      # receptor atom types
ligand_types C OA N                  # ligand atom types
receptor 5i6z_Q.pdbqt                # macromolecule
gridcenter 36.02 178.105 157.837     # xyz-coordinates or auto
smooth 0.5                           # store minimum energy w/in rad(A)
map 5i6z_Q.C.map                     # atom-specific affinity map
map 5i6z_Q.OA.map                    # atom-specific affinity map
map 5i6z_Q.N.map                     # atom-specific affinity map
elecmap 5i6z_Q.e.map                 # electrostatic potential map
dsolvmap 5i6z_Q.d.map              # desolvation potential map
dielectric -0.1465                   # <0, AD4 distance-dep.diel;>0, constant
