# Supplementary material for: Unveiling the Mechanism of Compound Ku-Shen Injection in Liver Cancer Treatment through an Ingredient–Target Network Analysis
Source: Genes (Basel). 2024 Sep 29;15(10):1278. doi: 10.3390/genes15101278 (PMC11507192; doi:10.3390/genes15101278)
Supplement: Supplementary file 1 [file genes-15-01278-s001.zip › S3/Docking/Isomatrine-ESR1 CID_12442899-3DT3/12442899.mol2]

@<TRIPOS>MOLECULE
5271984
 42 45 0 0 0
SMALL
GASTEIGER

@<TRIPOS>ATOM
      1 O           3.2817   -1.9835    0.1347 O.2     1  UNL1       -0.2756
      2 N          -1.9737    0.2331    0.5775 N.3     1  UNL1       -0.2987
      3 N           1.4674   -0.5870   -0.3667 N.am    1  UNL1       -0.2978
      4 C          -1.4177   -0.0454   -0.7622 C.3     1  UNL1        0.0192
      5 C          -0.3554    0.9921   -1.1873 C.3     1  UNL1       -0.0064
      6 C          -0.8178   -1.4601   -0.8800 C.3     1  UNL1       -0.0092
      7 C           1.0607    0.8114   -0.5715 C.3     1  UNL1        0.0303
      8 C           0.4667   -1.6001   -0.0677 C.3     1  UNL1        0.0192
      9 C          -0.9239    2.4168   -1.0826 C.3     1  UNL1       -0.0459
     10 C          -1.8482   -2.5172   -0.4638 C.3     1  UNL1       -0.0462
     11 C          -2.6062    1.5652    0.6045 C.3     1  UNL1       -0.0008
     12 C          -2.9866   -0.7732    0.9513 C.3     1  UNL1       -0.0008
     13 C           1.4210    1.5952    0.6945 C.3     1  UNL1       -0.0335
     14 C          -1.6335    2.6824    0.2417 C.3     1  UNL1       -0.0398
     15 C          -2.4517   -2.2024    0.9004 C.3     1  UNL1       -0.0398
     16 C           2.8837    1.3494    1.1129 C.3     1  UNL1       -0.0431
     17 C           2.8017   -0.8627   -0.0250 C.2     1  UNL1        0.2158
     18 C           3.6319    0.3861    0.1892 C.3     1  UNL1        0.0242
     19 H          -2.2420    0.0149   -1.4903 H       1  UNL1        0.0469
     20 H          -0.2046    0.8157   -2.2649 H       1  UNL1        0.0334
     21 H          -0.5650   -1.6378   -1.9347 H       1  UNL1        0.0331
     22 H           1.7369    1.1982   -1.3489 H       1  UNL1        0.0504
     23 H           0.2750   -1.5219    1.0088 H       1  UNL1        0.0468
     24 H           0.9043   -2.5923   -0.2305 H       1  UNL1        0.0468
     25 H          -1.6580    2.5506   -1.8889 H       1  UNL1        0.0269
     26 H          -0.1448    3.1668   -1.2592 H       1  UNL1        0.0269
     27 H          -1.3968   -3.5160   -0.4523 H       1  UNL1        0.0269
     28 H          -2.6523   -2.5445   -1.2104 H       1  UNL1        0.0269
     29 H          -2.9950    1.7678    1.6102 H       1  UNL1        0.0427
     30 H          -3.4622    1.6014   -0.0831 H       1  UNL1        0.0427
     31 H          -3.8625   -0.7013    0.2922 H       1  UNL1        0.0427
     32 H          -3.3360   -0.5771    1.9725 H       1  UNL1        0.0427
     33 H           0.7673    1.2983    1.5231 H       1  UNL1        0.0283
     34 H           1.2889    2.6708    0.5397 H       1  UNL1        0.0283
     35 H          -0.9124    2.8119    1.0533 H       1  UNL1        0.0278
     36 H          -2.1801    3.6306    0.1725 H       1  UNL1        0.0278
     37 H          -3.2667   -2.9054    1.1090 H       1  UNL1        0.0278
     38 H          -1.7061   -2.3492    1.6903 H       1  UNL1        0.0278
     39 H           2.8887    0.9467    2.1341 H       1  UNL1        0.0270
     40 H           3.4223    2.3032    1.1575 H       1  UNL1        0.0270
     41 H           4.5878    0.1059    0.6452 H       1  UNL1        0.0358
     42 H           3.8539    0.8445   -0.7803 H       1  UNL1        0.0358
@<TRIPOS>BOND
     1     1    17    2
     2     2     4    1
     3     2    11    1
     4     2    12    1
     5     3     7    1
     6     3     8    1
     7     3    17   am
     8     4     5    1
     9     4     6    1
    10     4    19    1
    11     5     7    1
    12     5     9    1
    13     5    20    1
    14     6     8    1
    15     6    10    1
    16     6    21    1
    17     7    13    1
    18     7    22    1
    19     8    23    1
    20     8    24    1
    21     9    14    1
    22     9    25    1
    23     9    26    1
    24    10    15    1
    25    10    27    1
    26    10    28    1
    27    11    14    1
    28    11    29    1
    29    11    30    1
    30    12    15    1
    31    12    31    1
    32    12    32    1
    33    13    16    1
    34    13    33    1
    35    13    34    1
    36    14    35    1
    37    14    36    1
    38    15    37    1
    39    15    38    1
    40    16    18    1
    41    16    39    1
    42    16    40    1
    43    17    18    1
    44    18    41    1
    45    18    42    1
