# Supplementary material for: Unveiling the Mechanism of Compound Ku-Shen Injection in Liver Cancer Treatment through an Ingredient–Target Network Analysis
Source: Genes (Basel). 2024 Sep 29;15(10):1278. doi: 10.3390/genes15101278 (PMC11507192; doi:10.3390/genes15101278)
Supplement: Supplementary file 1 [file genes-15-01278-s001.zip › S3/Docking/Isomatrine-ESR1 CID_12442899-3DT3/3dt3-Q.pdb]

ATOM      1  N   GLY A  74       0.738 191.359 128.442  1.00476.06           N  
ANISOU    1  N   GLY A  74    60420  63467  56993  -9105  -1545  -4544       N  
ATOM      2  CA  GLY A  74       0.448 192.456 129.346  1.00484.12           C  
ANISOU    2  CA  GLY A  74    61095  65004  57844  -8508  -2142  -4882       C  
ATOM      3  C   GLY A  74       1.081 192.289 130.713  1.00498.38           C  
ANISOU    3  C   GLY A  74    62694  67470  59198  -8182  -2540  -5273       C  
ATOM      4  O   GLY A  74       2.014 191.502 130.879  1.00506.56           O  
ANISOU    4  O   GLY A  74    63812  68422  60234  -8381  -2421  -5366       O  
ATOM      5  N   SER A  75       0.564 193.032 131.690  1.00494.70           N  
ANISOU    5  N   SER A  75    61962  67668  58333  -7599  -3010  -5488       N  
ATOM      6  CA  SER A  75       1.045 193.017 133.081  1.00523.47           C  
ANISOU    6  CA  SER A  75    65360  72075  61460  -7018  -3441  -5820       C  
ATOM      7  C   SER A  75       2.523 193.404 133.060  1.00559.63           C  
ANISOU    7  C   SER A  75    69885  76129  66621  -6674  -3751  -6148       C  
ATOM      8  O   SER A  75       2.863 194.458 132.498  1.00566.06           O  
ANISOU    8  O   SER A  75    70704  76288  68085  -6380  -4045  -6206       O  
ATOM      9  CB  SER A  75       0.722 191.672 133.725  1.00519.11           C  
ANISOU    9  CB  SER A  75    64874  72302  60064  -7424  -3147  -5589       C  
ATOM     10  OG  SER A  75       1.503 190.630 133.167  1.00514.51           O  
ANISOU   10  OG  SER A  75    64587  71048  59855  -7873  -2672  -5329       O  
ATOM     11  N   GLN A  76       3.422 192.610 133.647  1.00573.96           N  
ANISOU   11  N   GLN A  76    71658  78211  68211  -6699  -3733  -6310       N  
ATOM     12  CA  GLN A  76       4.835 192.975 133.668  1.00571.67           C  
ANISOU   12  CA  GLN A  76    71287  77471  68452  -6372  -4036  -6601       C  
ATOM     13  C   GLN A  76       5.448 192.878 132.276  1.00558.43           C  
ANISOU   13  C   GLN A  76    69826  74803  67550  -6878  -3700  -6433       C  
ATOM     14  O   GLN A  76       6.053 193.838 131.785  1.00552.81           O  
ANISOU   14  O   GLN A  76    69081  73523  67437  -6563  -4030  -6456       O  
ATOM     15  CB  GLN A  76       5.591 192.087 134.657  1.00581.05           C  
ANISOU   15  CB  GLN A  76    72395  79059  69320  -6063  -3985  -6619       C  
ATOM     16  N   GLY A  77       5.296 191.728 131.624  1.00592.14           N  
ANISOU   16  N   GLY A  77    74352  78850  71785  -7624  -3067  -6180       N  
ATOM     17  CA  GLY A  77       5.806 191.556 130.278  1.00590.90           C  
ANISOU   17  CA  GLY A  77    74394  77817  72306  -7982  -2684  -5954       C  
ATOM     18  C   GLY A  77       7.317 191.598 130.187  1.00556.79           C  
ANISOU   18  C   GLY A  77    69980  73126  68447  -7802  -2843  -6183       C  
ATOM     19  O   GLY A  77       8.012 190.807 130.833  1.00564.08           O  
ANISOU   19  O   GLY A  77    70894  74270  69162  -7920  -2777  -6404       O  
ATOM     20  N   GLU A  78       7.831 192.514 129.369  1.00504.55           N  
ANISOU   20  N   GLU A  78    63295  65970  62442  -7525  -3075  -6096       N  
ATOM     21  CA  GLU A  78       9.267 192.640 129.167  1.00512.47           C  
ANISOU   21  CA  GLU A  78    64201  66631  63884  -7378  -3255  -6226       C  
ATOM     22  C   GLU A  78       9.979 192.943 130.482  1.00575.62           C  
ANISOU   22  C   GLU A  78    71973  75084  71654  -6926  -3800  -6624       C  
ATOM     23  O   GLU A  78       9.430 193.587 131.381  1.00567.22           O  
ANISOU   23  O   GLU A  78    70797  74481  70241  -6487  -4243  -6751       O  
ATOM     24  CB  GLU A  78       9.558 193.742 128.148  1.00491.45           C  
ANISOU   24  CB  GLU A  78    61498  63431  61800  -7111  -3560  -5977       C  
ATOM     25  CG  GLU A  78       8.940 195.084 128.506  1.00477.96           C  
ANISOU   25  CG  GLU A  78    59731  61794  60079  -6619  -4197  -5943       C  
ATOM     26  CD  GLU A  78       9.135 196.128 127.425  1.00459.92           C  
ANISOU   26  CD  GLU A  78    57465  58924  58358  -6415  -4513  -5619       C  
ATOM     27  OE1 GLU A  78       8.715 197.285 127.636  1.00450.48           O  
ANISOU   27  OE1 GLU A  78    56318  57637  57208  -6053  -5084  -5518       O  
ATOM     28  OE2 GLU A  78       9.707 195.794 126.366  1.00453.76           O1-
ANISOU   28  OE2 GLU A  78    56680  57785  57945  -6614  -4211  -5437       O1-
ATOM     29  N   ARG A  79      11.217 192.468 130.587  1.00729.43           N  
ANISOU   29  N   ARG A  79    91373  94445  91332  -6977  -3759  -6812       N  
ATOM     30  CA  ARG A  79      12.004 192.668 131.794  1.00834.34           C  
ANISOU   30  CA  ARG A  79   104399 108163 104451  -6488  -4251  -7187       C  
ATOM     31  C   ARG A  79      12.501 194.112 131.868  1.00956.42           C  
ANISOU   31  C   ARG A  79   119774 123438 120185  -5941  -4964  -7084       C  
ATOM     32  O   ARG A  79      12.257 194.936 130.982  1.00991.40           O  
ANISOU   32  O   ARG A  79   124363 127412 124912  -5995  -5092  -6726       O  
ATOM     33  CB  ARG A  79      13.170 191.683 131.834  1.00845.27           C  
ANISOU   33  CB  ARG A  79   105752 109365 106047  -6614  -3921  -7284       C  
ATOM     34  N   GLU A  80      13.217 194.420 132.947  1.00971.10           N  
ANISOU   34  N   GLU A  80   121416 125639 121918  -5405  -5446  -7336       N  
ATOM     35  CA  GLU A  80      13.728 195.763 133.164  1.00 13.50           C  
ANISOU   35  CA  GLU A  80   126793 130873 127420  -4984  -6066  -7137       C  
ATOM     36  C   GLU A  80      14.999 195.989 132.348  1.00 27.20           C  
ANISOU   36  C   GLU A  80   128535 132132 129655  -5218  -6101  -6941       C  
ATOM     37  O   GLU A  80      15.489 195.103 131.643  1.00 26.40           O  
ANISOU   37  O   GLU A  80   128392 131766 129835  -5612  -5668  -7008       O  
ATOM     38  CB  GLU A  80      13.983 196.000 134.651  1.00 45.00           C  
ANISOU   38  CB  GLU A  80   130567 135421 131088  -4244  -6528  -7404       C  
ATOM     39  CG  GLU A  80      12.728 196.258 135.462  1.00 73.10           C  
ANISOU   39  CG  GLU A  80   134151 139495 134114  -3879  -6645  -7452       C  
ATOM     40  CD  GLU A  80      11.963 197.470 134.970  1.00 93.90           C  
ANISOU   40  CD  GLU A  80   137013 141864 136765  -3990  -6780  -7093       C  
ATOM     41  OE1 GLU A  80      10.799 197.311 134.546  1.00 96.90           O  
ANISOU   41  OE1 GLU A  80   137527 142250 136993  -4258  -6528  -7006       O  
ATOM     42  OE2 GLU A  80      12.531 198.582 134.997  1.00108.80           O1-
ANISOU   42  OE2 GLU A  80   138936 143570 138811  -3839  -7109  -6885       O1-
ATOM     43  N   THR A  81      15.544 197.199 132.450  1.00 80.00           N  
ANISOU   43  N   THR A  81   135239 138758 136368  -5019  -6549  -6671       N  
ATOM     44  CA  THR A  81      16.753 197.578 131.737  1.00 58.40           C  
ANISOU   44  CA  THR A  81   132478 135732 133965  -5248  -6615  -6417       C  
ATOM     45  C   THR A  81      17.694 198.318 132.679  1.00125.10           C  
ANISOU   45  C   THR A  81   140680 144446 142363  -4737  -7073  -6478       C  
ATOM     46  O   THR A  81      17.311 198.748 133.770  1.00152.60           O  
ANISOU   46  O   THR A  81   144111 148259 145591  -4196  -7376  -6618       O  
ATOM     47  CB  THR A  81      16.442 198.443 130.509  1.00951.11           C  
ANISOU   47  CB  THR A  81   119198 121769 120411  -5714  -6592  -5837       C  
ATOM     48  CG2 THR A  81      15.822 199.765 130.931  1.00852.43           C  
ANISOU   48  CG2 THR A  81   106801 109540 107545  -5586  -6845  -5620       C  
ATOM     49  OG1 THR A  81      17.652 198.701 129.786  1.00856.17           O  
ANISOU   49  OG1 THR A  81   107112 109586 108606  -5975  -6609  -5587       O  
ATOM     50  N   TRP A  82      18.943 198.461 132.243  1.00967.93           N  
ANISOU   50  N   TRP A  82   120636 124392 122743  -4861  -7134  -6350       N  
ATOM     51  CA  TRP A  82      19.944 199.146 133.046  1.00 36.70           C  
ANISOU   51  CA  TRP A  82   129130 133277 131509  -4354  -7586  -6350       C  
ATOM     52  C   TRP A  82      19.692 200.650 133.054  1.00106.60           C  
ANISOU   52  C   TRP A  82   138080 142274 140138  -4314  -7774  -6019       C  
ATOM     53  O   TRP A  82      19.123 201.215 132.116  1.00118.80           O  
ANISOU   53  O   TRP A  82   139807 143773 141537  -4833  -7519  -5715       O  
ATOM     54  CB  TRP A  82      21.347 198.856 132.514  1.00 27.30           C  
ANISOU   54  CB  TRP A  82   127731 131905 130695  -4521  -7585  -6290       C  
ATOM     55  N   GLY A  83      20.131 201.299 134.133  1.00149.30           N  
ANISOU   55  N   GLY A  83   143368 147838 145510  -3683  -8216  -6072       N  
ATOM     56  CA  GLY A  83      19.933 202.734 134.250  1.00150.60           C  
ANISOU   56  CA  GLY A  83   143582 148108 145502  -3580  -8383  -5830       C  
ATOM     57  C   GLY A  83      20.830 203.530 133.322  1.00147.70           C  
ANISOU   57  C   GLY A  83   143122 147706 145246  -3966  -8312  -5505       C  
ATOM     58  O   GLY A  83      20.387 204.495 132.692  1.00153.90           O  
ANISOU   58  O   GLY A  83   143904 148412 146131  -4040  -8391  -5526       O  
ATOM     59  N   LYS A  84      22.099 203.141 133.221  1.00  9.60           N  
ANISOU   59  N   LYS A  84   125457 130137 128028  -3934  -8423  -5482       N  
ATOM     60  CA  LYS A  84      23.043 203.840 132.363  1.00846.76           C  
ANISOU   60  CA  LYS A  84   104672 109495 107563  -4188  -8440  -5266       C  
ATOM     61  C   LYS A  84      24.062 202.842 131.833  1.00739.71           C  
ANISOU   61  C   LYS A  84    90965  95878  94212  -4486  -8261  -5224       C  
ATOM     62  O   LYS A  84      24.283 201.777 132.416  1.00752.58           O  
ANISOU   62  O   LYS A  84    92537  97346  96061  -4210  -8386  -5480       O  
ATOM     63  CB  LYS A  84      23.742 204.985 133.110  1.00776.13           C  
ANISOU   63  CB  LYS A  84    95640 100471  98784  -3575  -9032  -5235       C  
ATOM     64  CG  LYS A  84      24.463 205.976 132.205  1.00707.75           C  
ANISOU   64  CG  LYS A  84    86846  91672  90395  -3704  -9234  -5104       C  
ATOM     65  CD  LYS A  84      25.154 207.069 133.002  1.00658.22           C  
ANISOU   65  CD  LYS A  84    80587  85205  84301  -3106  -9863  -5033       C  
ATOM     66  CE  LYS A  84      25.872 208.046 132.084  1.00623.13           C  
ANISOU   66  CE  LYS A  84    76046  80587  80129  -3261 -10099  -4863       C  
ATOM     67  NZ  LYS A  84      26.539 209.140 132.842  1.00609.68           N1+
ANISOU   67  NZ  LYS A  84    74438  78591  78623  -2717 -10747  -4758       N1+
ATOM     68  N   LYS A  85      24.678 203.203 130.704  1.00625.35           N  
ANISOU   68  N   LYS A  85    76356  81458  79792  -4930  -8076  -5035       N  
ATOM     69  CA  LYS A  85      25.705 202.356 130.109  1.00564.31           C  
ANISOU   69  CA  LYS A  85    68447  73674  72289  -5210  -7927  -4993       C  
ATOM     70  C   LYS A  85      26.912 202.205 131.027  1.00569.65           C  
ANISOU   70  C   LYS A  85    68899  74256  73286  -4642  -8429  -5029       C  
ATOM     71  O   LYS A  85      27.562 201.152 131.032  1.00596.68           O  
ANISOU   71  O   LYS A  85    72162  77496  77055  -4616  -8457  -5171       O  
ATOM     72  CB  LYS A  85      26.131 202.934 128.760  1.00522.66           C  
ANISOU   72  CB  LYS A  85    63033  68527  67025  -5689  -7718  -4836       C  
ATOM     73  CG  LYS A  85      27.115 202.076 127.995  1.00485.38           C  
ANISOU   73  CG  LYS A  85    58149  63862  62410  -6104  -7434  -4728       C  
ATOM     74  CD  LYS A  85      26.554 200.688 127.764  1.00462.56           C  
ANISOU   74  CD  LYS A  85    55452  60579  59720  -6343  -7196  -4884       C  
ATOM     75  CE  LYS A  85      27.488 199.860 126.905  1.00445.79           C  
ANISOU   75  CE  LYS A  85    53146  58309  57923  -6675  -7036  -4838       C  
ATOM     76  NZ  LYS A  85      27.043 198.442 126.833  1.00436.08           N1+
ANISOU   76  NZ  LYS A  85    52040  56582  57070  -6726  -6821  -5101       N1+
ATOM     77  N   VAL A  86      27.222 203.238 131.812  1.00533.78           N  
ANISOU   77  N   VAL A  86    64355  69802  68654  -4185  -8823  -4890       N  
ATOM     78  CA  VAL A  86      28.392 203.189 132.683  1.00544.02           C  
ANISOU   78  CA  VAL A  86    65503  70989  70210  -3663  -9315  -4822       C  
ATOM     79  C   VAL A  86      28.123 202.346 133.925  1.00541.38           C  
ANISOU   79  C   VAL A  86    65237  70476  69986  -3108  -9589  -5109       C  
ATOM     80  O   VAL A  86      29.059 201.794 134.517  1.00545.66           O  
ANISOU   80  O   VAL A  86    65628  70894  70805  -2759  -9898  -5120       O  
ATOM     81  CB  VAL A  86      28.828 204.616 133.059  1.00557.58           C  
ANISOU   81  CB  VAL A  86    67252  72818  71784  -3397  -9610  -4547       C  
ATOM     82  CG1 VAL A  86      30.218 204.610 133.683  1.00567.02           C  
ANISOU   82  CG1 VAL A  86    68302  73902  73236  -3002 -10056  -4361       C  
ATOM     83  CG2 VAL A  86      28.787 205.523 131.837  1.00562.60           C  
ANISOU   83  CG2 VAL A  86    67839  73387  72537  -3731  -9602  -4495       C  
ATOM     84  N   ASP A  87      26.859 202.226 134.340  1.00541.62           N  
ANISOU   84  N   ASP A  87    65472  70537  69781  -3006  -9473  -5340       N  
ATOM     85  CA  ASP A  87      26.545 201.487 135.560  1.00539.48           C  
ANISOU   85  CA  ASP A  87    65247  70222  69510  -2436  -9710  -5644       C  
ATOM     86  C   ASP A  87      26.818 199.997 135.394  1.00503.71           C  
ANISOU   86  C   ASP A  87    60543  65570  65275  -2533  -9557  -5940       C  
ATOM     87  O   ASP A  87      27.514 199.389 136.215  1.00499.89           O  
ANISOU   87  O   ASP A  87    59921  65026  64987  -2076  -9866  -6049       O  
ATOM     88  CB  ASP A  87      25.090 201.731 135.961  1.00568.88           C  
ANISOU   88  CB  ASP A  87    69197  74083  72870  -2331  -9588  -5818       C  
ATOM     89  CG  ASP A  87      24.836 203.163 136.385  1.00600.59           C  
ANISOU   89  CG  ASP A  87    73353  78181  76661  -2098  -9799  -5607       C  
ATOM     90  OD1 ASP A  87      25.772 203.805 136.909  1.00612.81           O  
ANISOU   90  OD1 ASP A  87    74867  79667  78305  -1764 -10158  -5412       O  
ATOM     91  OD2 ASP A  87      23.701 203.646 136.196  1.00614.92           O1-
ANISOU   91  OD2 ASP A  87    75315  80103  78223  -2254  -9602  -5634       O1-
ATOM     92  N   PHE A  88      26.277 199.387 134.336  1.00502.60           N  
ANISOU   92  N   PHE A  88    60408  65375  65180  -3131  -9058  -6071       N  
ATOM     93  CA  PHE A  88      26.537 197.971 134.103  1.00491.34           C  
ANISOU   93  CA  PHE A  88    58799  63788  64098  -3274  -8827  -6411       C  
ATOM     94  C   PHE A  88      27.966 197.730 133.638  1.00497.21           C  
ANISOU   94  C   PHE A  88    59239  64386  65293  -3383  -8926  -6266       C  
ATOM     95  O   PHE A  88      28.500 196.631 133.830  1.00517.21           O  
ANISOU   95  O   PHE A  88    61527  66774  68216  -3277  -8903  -6556       O  
ATOM     96  CB  PHE A  88      25.549 197.403 133.086  1.00459.44           C  
ANISOU   96  CB  PHE A  88    54897  59677  59991  -3906  -8201  -6570       C  
ATOM     97  CG  PHE A  88      24.351 196.746 133.708  1.00432.75           C  
ANISOU   97  CG  PHE A  88    51662  56397  56367  -3743  -8039  -6940       C  
ATOM     98  CD1 PHE A  88      24.179 196.748 135.083  1.00418.47           C  
ANISOU   98  CD1 PHE A  88    49847  54801  54350  -3052  -8454  -7106       C  
ATOM     99  CD2 PHE A  88      23.407 196.113 132.920  1.00415.71           C  
ANISOU   99  CD2 PHE A  88    49655  54154  54141  -4278  -7456  -7083       C  
ATOM    100  CE1 PHE A  88      23.080 196.140 135.659  1.00412.66           C  
ANISOU  100  CE1 PHE A  88    49212  54282  53299  -2899  -8301  -7430       C  
ATOM    101  CE2 PHE A  88      22.306 195.506 133.490  1.00410.92           C  
ANISOU  101  CE2 PHE A  88    49159  53715  53258  -4157  -7283  -7401       C  
ATOM    102  CZ  PHE A  88      22.142 195.517 134.860  1.00408.01           C  
ANISOU  102  CZ  PHE A  88    48738  53647  52639  -3467  -7714  -7588       C  
ATOM    103  N   LEU A  89      28.597 198.732 133.023  1.00480.83           N  
ANISOU  103  N   LEU A  89    57138  62384  63170  -3601  -9011  -5836       N  
ATOM    104  CA  LEU A  89      29.998 198.596 132.644  1.00489.77           C  
ANISOU  104  CA  LEU A  89    57954  63453  64683  -3660  -9158  -5638       C  
ATOM    105  C   LEU A  89      30.879 198.463 133.879  1.00477.57           C  
ANISOU  105  C   LEU A  89    56266  61844  63345  -2977  -9726  -5592       C  
ATOM    106  O   LEU A  89      31.763 197.601 133.938  1.00479.16           O  
ANISOU  106  O   LEU A  89    56152  61903  64006  -2882  -9815  -5675       O  
ATOM    107  CB  LEU A  89      30.431 199.789 131.793  1.00507.87           C  
ANISOU  107  CB  LEU A  89    60250  65956  66762  -4008  -9123  -5188       C  
ATOM    108  CG  LEU A  89      31.835 199.707 131.193  1.00528.67           C  
ANISOU  108  CG  LEU A  89    62535  68623  69713  -4164  -9208  -4941       C  
ATOM    109  CD1 LEU A  89      31.946 198.518 130.250  1.00537.26           C  
ANISOU  109  CD1 LEU A  89    63410  69562  71161  -4625  -8764  -5182       C  
ATOM    110  CD2 LEU A  89      32.188 201.000 130.476  1.00536.02           C  
ANISOU  110  CD2 LEU A  89    63467  69877  70318  -4434  -9171  -4553       C  
ATOM    111  N   LEU A  90      30.647 199.311 134.883  1.00435.97           N  
ANISOU  111  N   LEU A  90    51220  56670  57759  -2493 -10090  -5446       N  
ATOM    112  CA  LEU A  90      31.358 199.176 136.148  1.00396.38           C  
ANISOU  112  CA  LEU A  90    46154  51591  52861  -1820 -10597  -5373       C  
ATOM    113  C   LEU A  90      30.850 197.997 136.967  1.00356.19           C  
ANISOU  113  C   LEU A  90    41031  46472  47833  -1464 -10610  -5817       C  
ATOM    114  O   LEU A  90      31.589 197.484 137.815  1.00343.83           O  
ANISOU  114  O   LEU A  90    39312  44842  46486   -989 -10952  -5782       O  
ATOM    115  CB  LEU A  90      31.239 200.466 136.964  1.00398.02           C  
ANISOU  115  CB  LEU A  90    46638  51888  52705  -1434 -10910  -5104       C  
ATOM    116  CG  LEU A  90      32.293 201.558 136.751  1.00402.47           C  
ANISOU  116  CG  LEU A  90    47170  52457  53293  -1476 -11128  -4617       C  
ATOM    117  CD1 LEU A  90      32.327 202.040 135.308  1.00395.24           C  
ANISOU  117  CD1 LEU A  90    46157  51675  52340  -2148 -10769  -4473       C  
ATOM    118  CD2 LEU A  90      32.048 202.723 137.699  1.00406.18           C  
ANISOU  118  CD2 LEU A  90    47931  52950  53451  -1061 -11395  -4472       C  
ATOM    119  N   SER A  91      29.611 197.557 136.732  1.00338.42           N  
ANISOU  119  N   SER A  91    38913  44299  45371  -1688 -10229  -6200       N  
ATOM    120  CA  SER A  91      29.070 196.430 137.484  1.00314.53           C  
ANISOU  120  CA  SER A  91    35988  41306  42214  -1361  -9830  -6402       C  
ATOM    121  C   SER A  91      29.746 195.125 137.086  1.00276.37           C  
ANISOU  121  C   SER A  91    31141  36218  37651  -1476  -8869  -6105       C  
ATOM    122  O   SER A  91      30.067 194.297 137.947  1.00237.15           O  
ANISOU  122  O   SER A  91    26267  31182  32657  -1018  -8498  -5870       O  
ATOM    123  CB  SER A  91      27.558 196.339 137.276  1.00326.34           C  
ANISOU  123  CB  SER A  91    37684  42972  43337  -1608  -9529  -6751       C  
ATOM    124  OG  SER A  91      26.977 195.397 138.158  1.00336.27           O  
ANISOU  124  OG  SER A  91    39156  44328  44283  -1222  -8956  -6680       O  
ATOM    125  N   VAL A  92      29.969 194.921 135.785  1.00287.92           N  
ANISOU  125  N   VAL A  92    32483  37539  39372  -2082  -8475  -6121       N  
ATOM    126  CA  VAL A  92      30.669 193.721 135.341  1.00283.34           C  
ANISOU  126  CA  VAL A  92    31885  36715  39056  -2160  -7607  -5874       C  
ATOM    127  C   VAL A  92      32.154 193.818 135.669  1.00312.13           C  
ANISOU  127  C   VAL A  92    35285  40278  43031  -1823  -7904  -5505       C  
ATOM    128  O   VAL A  92      32.826 192.796 135.854  1.00353.21           O  
ANISOU  128  O   VAL A  92    40498  45292  48413  -1595  -7299  -5248       O  
ATOM    129  CB  VAL A  92      30.422 193.485 133.837  1.00243.67           C  
ANISOU  129  CB  VAL A  92    26815  31598  34171  -2896  -7096  -6029       C  
ATOM    130  CG1 VAL A  92      31.030 194.604 133.006  1.00265.82           C  
ANISOU  130  CG1 VAL A  92    29283  34508  37209  -3295  -7780  -6047       C  
ATOM    131  CG2 VAL A  92      30.965 192.131 133.406  1.00209.89           C  
ANISOU  131  CG2 VAL A  92    22589  27061  30099  -2925  -6136  -5842       C  
ATOM    132  N   ILE A  93      32.690 195.037 135.760  1.00292.35           N  
ANISOU  132  N   ILE A  93    32562  37902  40615  -1785  -8869  -5450       N  
ATOM    133  CA  ILE A  93      34.074 195.207 136.188  1.00288.98           C  
ANISOU  133  CA  ILE A  93    31914  37417  40469  -1438  -9248  -5038       C  
ATOM    134  C   ILE A  93      34.211 194.896 137.674  1.00311.74           C  
ANISOU  134  C   ILE A  93    34970  40256  43219   -726  -9349  -4860       C  
ATOM    135  O   ILE A  93      35.212 194.315 138.113  1.00331.54           O  
ANISOU  135  O   ILE A  93    37400  42613  45957   -399  -9128  -4490       O  
ATOM    136  CB  ILE A  93      34.566 196.626 135.847  1.00263.08           C  
ANISOU  136  CB  ILE A  93    28367  34286  37304  -1644 -10337  -4989       C  
ATOM    137  CG1 ILE A  93      34.768 196.768 134.337  1.00231.47           C  
ANISOU  137  CG1 ILE A  93    24100  30336  33512  -2365 -10158  -5037       C  
ATOM    138  CG2 ILE A  93      35.857 196.952 136.587  1.00288.25           C  
ANISOU  138  CG2 ILE A  93    31390  37434  40699  -1189 -10920  -4528       C  
ATOM    139  CD1 ILE A  93      35.226 198.143 133.907  1.00239.76           C  
ANISOU  139  CD1 ILE A  93    25142  31582  34375  -2574 -10614  -4663       C  
ATOM    140  N   GLY A  94      33.203 195.261 138.469  1.00313.86           N  
ANISOU  140  N   GLY A  94    35464  40677  43110   -478  -9671  -5117       N  
ATOM    141  CA  GLY A  94      33.241 194.942 139.887  1.00307.89           C  
ANISOU  141  CA  GLY A  94    34868  39934  42181    175  -9742  -4968       C  
ATOM    142  C   GLY A  94      33.182 193.450 140.155  1.00275.95           C  
ANISOU  142  C   GLY A  94    30958  35735  38156    301  -8725  -4822       C  
ATOM    143  O   GLY A  94      33.820 192.952 141.086  1.00262.62           O  
ANISOU  143  O   GLY A  94    29285  33945  36554    756  -8653  -4517       O  
ATOM    144  N   TYR A  95      32.416 192.717 139.345  1.00285.49           N  
ANISOU  144  N   TYR A  95    32276  36902  39294   -119  -7965  -5020       N  
ATOM    145  CA  TYR A  95      32.353 191.267 139.502  1.00301.63           C  
ANISOU  145  CA  TYR A  95    34469  38761  41376    -46  -7042  -4875       C  
ATOM    146  C   TYR A  95      33.675 190.611 139.124  1.00302.77           C  
ANISOU  146  C   TYR A  95    34442  38615  41983    -24  -6662  -4548       C  
ATOM    147  O   TYR A  95      34.093 189.635 139.758  1.00298.03           O  
ANISOU  147  O   TYR A  95    33905  37837  41494    296  -6237  -4298       O  
ATOM    148  CB  TYR A  95      31.211 190.698 138.661  1.00317.53           C  
ANISOU  148  CB  TYR A  95    36670  40776  43199   -531  -6394  -5147       C  
ATOM    149  CG  TYR A  95      31.334 189.217 138.378  1.00333.63           C  
ANISOU  149  CG  TYR A  95    38844  42532  45388   -611  -5452  -4993       C  
ATOM    150  CD1 TYR A  95      31.050 188.275 139.358  1.00343.51           C  
ANISOU  150  CD1 TYR A  95    40276  43756  46488   -263  -5117  -4825       C  
ATOM    151  CD2 TYR A  95      31.729 188.761 137.127  1.00331.58           C  
ANISOU  151  CD2 TYR A  95    38530  42044  45413  -1035  -4935  -5019       C  
ATOM    152  CE1 TYR A  95      31.161 186.920 139.101  1.00343.66           C  
ANISOU  152  CE1 TYR A  95    40435  43482  46657   -340  -4337  -4683       C  
ATOM    153  CE2 TYR A  95      31.842 187.410 136.862  1.00330.77           C  
ANISOU  153  CE2 TYR A  95    38582  41652  45443  -1071  -4125  -4908       C  
ATOM    154  CZ  TYR A  95      31.557 186.494 137.851  1.00330.84           C  
ANISOU  154  CZ  TYR A  95    38788  41595  45320   -725  -3851  -4739       C  
ATOM    155  OH  TYR A  95      31.669 185.148 137.587  1.00322.82           O  
ANISOU  155  OH  TYR A  95    37944  40259  44452   -765  -3121  -4627       O  
ATOM    156  N   ALA A  96      34.346 191.132 138.096  1.00323.96           N  
ANISOU  156  N   ALA A  96    36885  41270  44935   -363  -6827  -4534       N  
ATOM    157  CA  ALA A  96      35.600 190.533 137.651  1.00339.57           C  
ANISOU  157  CA  ALA A  96    38658  43036  47325   -340  -6450  -4231       C  
ATOM    158  C   ALA A  96      36.727 190.814 138.637  1.00327.41           C  
ANISOU  158  C   ALA A  96    36965  41458  45979    173  -6957  -3828       C  
ATOM    159  O   ALA A  96      37.500 189.914 138.984  1.00326.60           O  
ANISOU  159  O   ALA A  96    36834  41140  46119    454  -6520  -3537       O  
ATOM    160  CB  ALA A  96      35.961 191.047 136.257  1.00372.94           C  
ANISOU  160  CB  ALA A  96    42630  47334  51734   -872  -6503  -4316       C  
ATOM    161  N   VAL A  97      36.836 192.056 139.099  1.00319.92           N  
ANISOU  161  N   VAL A  97    35929  40690  44935    299  -7908  -3796       N  
ATOM    162  CA  VAL A  97      37.893 192.440 140.027  1.00327.90           C  
ANISOU  162  CA  VAL A  97    36819  41653  46115    759  -8490  -3386       C  
ATOM    163  C   VAL A  97      37.503 191.989 141.429  1.00330.51           C  
ANISOU  163  C   VAL A  97    37399  41944  46237   1267  -8453  -3338       C  
ATOM    164  O   VAL A  97      36.445 192.367 141.944  1.00334.76           O  
ANISOU  164  O   VAL A  97    38136  42671  46388   1351  -8719  -3630       O  
ATOM    165  CB  VAL A  97      38.148 193.953 139.980  1.00318.57           C  
ANISOU  165  CB  VAL A  97    35485  40657  44901    694  -9601  -3358       C  
ATOM    166  CG1 VAL A  97      39.196 194.344 141.008  1.00326.83           C  
ANISOU  166  CG1 VAL A  97    36460  41624  46098   1179 -10242  -2900       C  
ATOM    167  CG2 VAL A  97      38.585 194.371 138.585  1.00317.26           C  
ANISOU  167  CG2 VAL A  97    35021  40576  44949    145  -9657  -3352       C  
ATOM    168  N   ASP A  98      38.359 191.183 142.050  1.00331.98           N  
ANISOU  168  N   ASP A  98    37551  41911  46673   1602  -8132  -2962       N  
ATOM    169  CA  ASP A  98      38.100 190.641 143.376  1.00322.28           C  
ANISOU  169  CA  ASP A  98    36521  40641  45290   2048  -8053  -2858       C  
ATOM    170  C   ASP A  98      39.429 190.515 144.114  1.00313.78           C  
ANISOU  170  C   ASP A  98    35308  39358  44556   2426  -8265  -2341       C  
ATOM    171  O   ASP A  98      40.453 191.052 143.681  1.00325.86           O  
ANISOU  171  O   ASP A  98    36602  40835  46375   2371  -8621  -2071       O  
ATOM    172  CB  ASP A  98      37.358 189.300 143.286  1.00329.40           C  
ANISOU  172  CB  ASP A  98    37608  41448  46103   1945  -7118  -3007       C  
ATOM    173  CG  ASP A  98      38.036 188.314 142.350  1.00345.77           C  
ANISOU  173  CG  ASP A  98    39573  43240  48564   1729  -6359  -2886       C  
ATOM    174  OD1 ASP A  98      39.199 188.549 141.960  1.00353.06           O  
ANISOU  174  OD1 ASP A  98    40246  44061  49840   1744  -6499  -2619       O  
ATOM    175  OD2 ASP A  98      37.401 187.295 142.006  1.00351.13           O1-
ANISOU  175  OD2 ASP A  98    40420  43813  49180   1556  -5639  -3047       O1-
ATOM    176  N   LEU A  99      39.400 189.810 145.248  1.00302.62           N  
ANISOU  176  N   LEU A  99    34031  37849  43103   2789  -8071  -2173       N  
ATOM    177  CA  LEU A  99      40.617 189.584 146.021  1.00296.13           C  
ANISOU  177  CA  LEU A  99    33101  36795  42620   3136  -8218  -1663       C  
ATOM    178  C   LEU A  99      41.681 188.859 145.206  1.00289.70           C  
ANISOU  178  C   LEU A  99    32065  35717  42290   3000  -7661  -1393       C  
ATOM    179  O   LEU A  99      42.878 189.107 145.392  1.00286.88           O  
ANISOU  179  O   LEU A  99    31516  35229  42258   3168  -7964   -954       O  
ATOM    180  CB  LEU A  99      40.287 188.787 147.283  1.00299.70           C  
ANISOU  180  CB  LEU A  99    33730  37195  42947   3465  -7991  -1561       C  
ATOM    181  CG  LEU A  99      39.223 189.389 148.199  1.00304.80           C  
ANISOU  181  CG  LEU A  99    34575  38170  43066   3666  -8480  -1818       C  
ATOM    182  CD1 LEU A  99      38.838 188.409 149.295  1.00304.34           C  
ANISOU  182  CD1 LEU A  99    34646  38115  42876   3901  -8115  -1712       C  
ATOM    183  CD2 LEU A  99      39.723 190.691 148.795  1.00311.62           C  
ANISOU  183  CD2 LEU A  99    35414  39116  43870   3941  -9490  -1673       C  
ATOM    184  N   GLY A 100      41.268 187.971 144.298  1.00282.65           N  
ANISOU  184  N   GLY A 100    31201  34752  41439   2710  -6865  -1638       N  
ATOM    185  CA  GLY A 100      42.237 187.208 143.527  1.00277.16           C  
ANISOU  185  CA  GLY A 100    30308  33826  41175   2634  -6295  -1433       C  
ATOM    186  C   GLY A 100      43.109 188.078 142.641  1.00267.57           C  
ANISOU  186  C   GLY A 100    28779  32733  40150   2457  -6673  -1277       C  
ATOM    187  O   GLY A 100      44.293 187.795 142.449  1.00254.92           O  
ANISOU  187  O   GLY A 100    26935  31001  38924   2571  -6539   -900       O  
ATOM    188  N   ASN A 101      42.539 189.152 142.093  1.00273.21           N  
ANISOU  188  N   ASN A 101    29474  33723  40608   2167  -7179  -1541       N  
ATOM    189  CA  ASN A 101      43.312 190.062 141.257  1.00270.94           C  
ANISOU  189  CA  ASN A 101    28867  33605  40473   1941  -7649  -1368       C  
ATOM    190  C   ASN A 101      44.412 190.783 142.024  1.00276.92           C  
ANISOU  190  C   ASN A 101    29461  34342  41414   2250  -8427   -827       C  
ATOM    191  O   ASN A 101      45.269 191.413 141.397  1.00275.35           O  
ANISOU  191  O   ASN A 101    28950  34276  41393   2094  -8810   -542       O  
ATOM    192  CB  ASN A 101      42.386 191.089 140.605  1.00266.59           C  
ANISOU  192  CB  ASN A 101    28351  33332  39608   1546  -8119  -1771       C  
ATOM    193  CG  ASN A 101      41.605 190.513 139.447  1.00283.46           C  
ANISOU  193  CG  ASN A 101    30540  35508  41655   1109  -7379  -2205       C  
ATOM    194  ND2 ASN A 101      42.108 190.720 138.237  1.00293.02           N  
ANISOU  194  ND2 ASN A 101    31461  36846  43026    743  -7284  -2183       N  
ATOM    195  OD1 ASN A 101      40.562 189.888 139.634  1.00294.38           O  
ANISOU  195  OD1 ASN A 101    32215  36823  42812   1087  -6913  -2533       O  
ATOM    196  N   VAL A 102      44.416 190.700 143.352  1.00267.68           N  
ANISOU  196  N   VAL A 102    28485  33025  40195   2662  -8683   -648       N  
ATOM    197  CA  VAL A 102      45.355 191.461 144.165  1.00274.87           C  
ANISOU  197  CA  VAL A 102    29307  33892  41238   2951  -9505   -138       C  
ATOM    198  C   VAL A 102      46.538 190.594 144.571  1.00309.57           C  
ANISOU  198  C   VAL A 102    33556  38014  46052   3224  -9099    384       C  
ATOM    199  O   VAL A 102      47.676 190.869 144.183  1.00329.57           O  
ANISOU  199  O   VAL A 102    35787  40560  48874   3201  -9312    836       O  
ATOM    200  CB  VAL A 102      44.657 192.052 145.401  1.00251.16           C  
ANISOU  200  CB  VAL A 102    26609  30920  37900   3244 -10149   -258       C  
ATOM    201  CG1 VAL A 102      45.639 192.864 146.227  1.00260.20           C  
ANISOU  201  CG1 VAL A 102    27704  31984  39178   3538 -11048    283       C  
ATOM    202  CG2 VAL A 102      43.483 192.906 144.970  1.00254.27           C  
ANISOU  202  CG2 VAL A 102    27132  31591  37887   2996 -10548   -793       C  
ATOM    203  N   TRP A 103      46.292 189.580 145.402  1.00322.44           N  
ANISOU  203  N   TRP A 103    35384  39413  47714   3482  -8577    364       N  
ATOM    204  CA  TRP A 103      47.381 188.722 145.863  1.00319.32           C  
ANISOU  204  CA  TRP A 103    34865  38721  47740   3745  -8211    851       C  
ATOM    205  C   TRP A 103      47.702 187.594 144.885  1.00303.80           C  
ANISOU  205  C   TRP A 103    32736  36642  46050   3610  -7264    771       C  
ATOM    206  O   TRP A 103      48.875 187.254 144.697  1.00315.22           O  
ANISOU  206  O   TRP A 103    33921  37966  47881   3726  -7088   1198       O  
ATOM    207  CB  TRP A 103      47.055 188.156 147.246  1.00313.68           C  
ANISOU  207  CB  TRP A 103    34411  37804  46969   4066  -8154    915       C  
ATOM    208  CG  TRP A 103      45.839 187.297 147.283  1.00301.27           C  
ANISOU  208  CG  TRP A 103    33082  36241  45148   3980  -7530    423       C  
ATOM    209  CD1 TRP A 103      44.548 187.710 147.420  1.00297.79           C  
ANISOU  209  CD1 TRP A 103    32869  36050  44230   3881  -7716    -36       C  
ATOM    210  CD2 TRP A 103      45.798 185.869 147.198  1.00311.27           C  
ANISOU  210  CD2 TRP A 103    34387  37258  46621   3986  -6661    373       C  
ATOM    211  CE2 TRP A 103      44.446 185.485 147.285  1.00307.01           C  
ANISOU  211  CE2 TRP A 103    34108  36841  45701   3857  -6378    -87       C  
ATOM    212  CE3 TRP A 103      46.773 184.877 147.056  1.00334.09           C  
ANISOU  212  CE3 TRP A 103    37121  39836  49983   4095  -6125    680       C  
ATOM    213  NE1 TRP A 103      43.702 186.628 147.419  1.00297.43           N  
ANISOU  213  NE1 TRP A 103    32992  35951  44068   3801  -7009   -328       N  
ATOM    214  CZ2 TRP A 103      44.044 184.153 147.233  1.00327.02           C  
ANISOU  214  CZ2 TRP A 103    36765  39179  48311   3808  -5625   -221       C  
ATOM    215  CZ3 TRP A 103      46.373 183.556 147.004  1.00350.55           C  
ANISOU  215  CZ3 TRP A 103    39335  41702  52155   4073  -5378    497       C  
ATOM    216  CH2 TRP A 103      45.020 183.205 147.093  1.00348.12           C  
ANISOU  216  CH2 TRP A 103    39302  41506  51461   3917  -5155     64       C  
ATOM    217  N   ARG A 104      46.682 186.994 144.266  1.00286.87           N  
ANISOU  217  N   ARG A 104    30752  34537  43708   3383  -6661    239       N  
ATOM    218  CA  ARG A 104      46.877 185.723 143.567  1.00293.83           C  
ANISOU  218  CA  ARG A 104    31583  35226  44834   3337  -5735    130       C  
ATOM    219  C   ARG A 104      47.728 185.891 142.312  1.00271.95           C  
ANISOU  219  C   ARG A 104    28454  32600  42274   3163  -5571    235       C  
ATOM    220  O   ARG A 104      48.722 185.178 142.127  1.00239.62           O  
ANISOU  220  O   ARG A 104    24155  28345  38546   3343  -5158    521       O  
ATOM    221  CB  ARG A 104      45.522 185.103 143.220  1.00319.80           C  
ANISOU  221  CB  ARG A 104    35170  38517  47823   3113  -5212   -436       C  
ATOM    222  CG  ARG A 104      45.594 183.740 142.548  1.00367.22           C  
ANISOU  222  CG  ARG A 104    41208  44274  54046   3077  -4299   -590       C  
ATOM    223  CD  ARG A 104      45.556 182.613 143.569  1.00399.02           C  
ANISOU  223  CD  ARG A 104    45429  47957  58224   3356  -3978   -453       C  
ATOM    224  NE  ARG A 104      45.348 181.310 142.940  1.00413.40           N  
ANISOU  224  NE  ARG A 104    47373  49522  60177   3291  -3177   -688       N  
ATOM    225  CZ  ARG A 104      45.146 180.180 143.610  1.00407.79           C  
ANISOU  225  CZ  ARG A 104    46861  48496  59583   3444  -2836   -645       C  
ATOM    226  NH1 ARG A 104      44.965 179.041 142.955  1.00382.27           N1+
ANISOU  226  NH1 ARG A 104    43763  45013  56471   3378  -2178   -869       N1+
ATOM    227  NH2 ARG A 104      45.122 180.188 144.936  1.00416.73           N  
ANISOU  227  NH2 ARG A 104    48064  49566  60709   3652  -3188   -374       N  
ATOM    228  N   PHE A 105      47.348 186.818 141.434  1.00297.81           N  
ANISOU  228  N   PHE A 105    31632  36206  45318   2809  -5894      6       N  
ATOM    229  CA  PHE A 105      48.089 187.005 140.189  1.00305.39           C  
ANISOU  229  CA  PHE A 105    32218  37388  46430   2591  -5750     96       C  
ATOM    230  C   PHE A 105      49.563 187.347 140.396  1.00290.94           C  
ANISOU  230  C   PHE A 105    30017  35606  44922   2814  -6122    757       C  
ATOM    231  O   PHE A 105      50.401 186.780 139.673  1.00308.09           O  
ANISOU  231  O   PHE A 105    31896  37819  47345   2852  -5627    914       O  
ATOM    232  CB  PHE A 105      47.396 188.075 139.333  1.00314.65           C  
ANISOU  232  CB  PHE A 105    33341  38921  47291   2129  -6184   -220       C  
ATOM    233  CG  PHE A 105      48.164 188.457 138.097  1.00298.29           C  
ANISOU  233  CG  PHE A 105    30834  37168  45334   1854  -6191    -77       C  
ATOM    234  CD1 PHE A 105      48.114 187.664 136.962  1.00301.95           C  
ANISOU  234  CD1 PHE A 105    31203  37678  45844   1664  -5377   -368       C  
ATOM    235  CD2 PHE A 105      48.928 189.612 138.069  1.00280.78           C  
ANISOU  235  CD2 PHE A 105    28300  35226  43157   1778  -7047    365       C  
ATOM    236  CE1 PHE A 105      48.817 188.014 135.824  1.00298.42           C  
ANISOU  236  CE1 PHE A 105    30323  37596  45469   1410  -5377   -235       C  
ATOM    237  CE2 PHE A 105      49.632 189.967 136.934  1.00281.87           C  
ANISOU  237  CE2 PHE A 105    27994  35730  43375   1495  -7083    540       C  
ATOM    238  CZ  PHE A 105      49.577 189.167 135.811  1.00293.73           C  
ANISOU  238  CZ  PHE A 105    29373  37325  44907   1313  -6228    232       C  
ATOM    239  N   PRO A 106      49.951 188.236 141.317  1.00276.89           N  
ANISOU  239  N   PRO A 106    28228  33837  43141   2973  -6971   1172       N  
ATOM    240  CA  PRO A 106      51.388 188.512 141.490  1.00268.31           C  
ANISOU  240  CA  PRO A 106    26790  32784  42371   3166  -7313   1871       C  
ATOM    241  C   PRO A 106      52.184 187.321 141.987  1.00252.93           C  
ANISOU  241  C   PRO A 106    24799  30498  40804   3546  -6687   2168       C  
ATOM    242  O   PRO A 106      53.361 187.186 141.631  1.00268.55           O  
ANISOU  242  O   PRO A 106    26408  32558  43072   3652  -6588   2627       O  
ATOM    243  CB  PRO A 106      51.405 189.659 142.510  1.00254.71           C  
ANISOU  243  CB  PRO A 106    25197  31060  40520   3264  -8377   2184       C  
ATOM    244  CG  PRO A 106      50.074 190.270 142.411  1.00261.86           C  
ANISOU  244  CG  PRO A 106    26381  32100  41014   3018  -8676   1612       C  
ATOM    245  CD  PRO A 106      49.129 189.165 142.109  1.00266.33           C  
ANISOU  245  CD  PRO A 106    27172  32535  41486   2957  -7737   1035       C  
ATOM    246  N   TYR A 107      51.586 186.457 142.809  1.00245.94           N  
ANISOU  246  N   TYR A 107    24262  29257  39928   3748  -6291   1944       N  
ATOM    247  CA  TYR A 107      52.318 185.298 143.308  1.00277.87           C  
ANISOU  247  CA  TYR A 107    28273  32942  44364   4088  -5737   2216       C  
ATOM    248  C   TYR A 107      52.613 184.311 142.186  1.00302.20           C  
ANISOU  248  C   TYR A 107    31169  36028  47624   4062  -4866   1996       C  
ATOM    249  O   TYR A 107      53.762 183.893 141.999  1.00314.04           O  
ANISOU  249  O   TYR A 107    32360  37487  49472   4275  -4625   2390       O  
ATOM    250  CB  TYR A 107      51.536 184.614 144.429  1.00315.23           C  
ANISOU  250  CB  TYR A 107    33407  37327  49038   4251  -5573   2023       C  
ATOM    251  CG  TYR A 107      52.161 183.313 144.877  1.00379.71           C  
ANISOU  251  CG  TYR A 107    41561  45092  57619   4545  -4974   2231       C  
ATOM    252  CD1 TYR A 107      53.239 183.304 145.752  1.00414.59           C  
ANISOU  252  CD1 TYR A 107    45839  49301  62385   4827  -5250   2862       C  
ATOM    253  CD2 TYR A 107      51.681 182.093 144.415  1.00407.82           C  
ANISOU  253  CD2 TYR A 107    45260  48455  61237   4528  -4170   1811       C  
ATOM    254  CE1 TYR A 107      53.818 182.117 146.160  1.00438.79           C  
ANISOU  254  CE1 TYR A 107    48880  51979  65860   5080  -4730   3052       C  
ATOM    255  CE2 TYR A 107      52.255 180.901 144.817  1.00433.00           C  
ANISOU  255  CE2 TYR A 107    48444  51251  64826   4797  -3685   1989       C  
ATOM    256  CZ  TYR A 107      53.322 180.920 145.690  1.00449.84           C  
ANISOU  256  CZ  TYR A 107    50413  53188  67317   5069  -3962   2601       C  
ATOM    257  OH  TYR A 107      53.895 179.736 146.094  1.00464.83           O  
ANISOU  257  OH  TYR A 107    52296  54676  69642   5321  -3505   2776       O  
ATOM    258  N   ILE A 108      51.584 183.925 141.427  1.00318.80           N  
ANISOU  258  N   ILE A 108    33463  38182  49483   3816  -4392   1371       N  
ATOM    259  CA  ILE A 108      51.787 182.972 140.342  1.00346.01           C  
ANISOU  259  CA  ILE A 108    36790  41615  53065   3802  -3573   1106       C  
ATOM    260  C   ILE A 108      52.659 183.580 139.250  1.00340.08           C  
ANISOU  260  C   ILE A 108    35561  41301  52355   3671  -3669   1316       C  
ATOM    261  O   ILE A 108      53.354 182.858 138.526  1.00344.65           O  
ANISOU  261  O   ILE A 108    35898  41910  53144   3810  -3087   1331       O  
ATOM    262  CB  ILE A 108      50.428 182.492 139.793  1.00368.09           C  
ANISOU  262  CB  ILE A 108    39940  44356  55562   3529  -3115    419       C  
ATOM    263  CG1 ILE A 108      50.618 181.315 138.833  1.00393.35           C  
ANISOU  263  CG1 ILE A 108    43109  47425  58923   3588  -2246    134       C  
ATOM    264  CG2 ILE A 108      49.681 183.631 139.113  1.00360.42           C  
ANISOU  264  CG2 ILE A 108    38955  43785  54203   3089  -3537    147       C  
ATOM    265  CD1 ILE A 108      51.263 180.106 139.475  1.00410.52           C  
ANISOU  265  CD1 ILE A 108    45331  49155  61492   4017  -1829    337       C  
ATOM    266  N   CYS A 109      52.651 184.908 139.120  1.00333.78           N  
ANISOU  266  N   CYS A 109    34603  40868  51350   3412  -4431   1493       N  
ATOM    267  CA  CYS A 109      53.518 185.558 138.144  1.00339.96           C  
ANISOU  267  CA  CYS A 109    34887  42125  52159   3249  -4633   1784       C  
ATOM    268  C   CYS A 109      54.978 185.484 138.574  1.00337.67           C  
ANISOU  268  C   CYS A 109    34240  41832  52228   3602  -4775   2511       C  
ATOM    269  O   CYS A 109      55.839 185.036 137.808  1.00352.99           O  
ANISOU  269  O   CYS A 109    35802  43979  54341   3707  -4330   2667       O  
ATOM    270  CB  CYS A 109      53.083 187.010 137.947  1.00358.70           C  
ANISOU  270  CB  CYS A 109    37206  44858  54226   2849  -5512   1801       C  
ATOM    271  SG  CYS A 109      54.102 187.945 136.787  1.00384.03           S  
ANISOU  271  SG  CYS A 109    39766  48717  57430   2558  -5931   2231       S  
ATOM    272  N   TYR A 110      55.274 185.908 139.805  1.00313.27           N  
ANISOU  272  N   TYR A 110    31265  38519  49244   3799  -5389   2969       N  
ATOM    273  CA  TYR A 110      56.646 185.882 140.298  1.00302.79           C  
ANISOU  273  CA  TYR A 110    29627  37153  48266   4111  -5581   3723       C  
ATOM    274  C   TYR A 110      57.167 184.467 140.512  1.00238.92           C  
ANISOU  274  C   TYR A 110    21538  28698  40545   4507  -4747   3736       C  
ATOM    275  O   TYR A 110      58.383 184.256 140.459  1.00328.16           O  
ANISOU  275  O   TYR A 110    32467  40072  52146   4747  -4658   4274       O  
ATOM    276  CB  TYR A 110      56.749 186.670 141.603  1.00298.97           C  
ANISOU  276  CB  TYR A 110    29333  36469  47793   4209  -6458   4182       C  
ATOM    277  N   GLN A 111      56.282 183.497 140.748  1.00238.56           N  
ANISOU  277  N   GLN A 111    21891  28267  40485   4576  -4170   3181       N  
ATOM    278  CA  GLN A 111      56.734 182.124 140.942  1.00288.94           C  
ANISOU  278  CA  GLN A 111    28296  34259  47228   4938  -3435   3164       C  
ATOM    279  C   GLN A 111      57.050 181.441 139.618  1.00270.01           C  
ANISOU  279  C   GLN A 111    25638  32078  44874   4973  -2699   2866       C  
ATOM    280  O   GLN A 111      58.046 180.718 139.515  1.00271.13           O  
ANISOU  280  O   GLN A 111    25522  32138  45356   5315  -2295   3128       O  
ATOM    281  CB  GLN A 111      55.685 181.325 141.715  1.00318.67           C  
ANISOU  281  CB  GLN A 111    32580  37541  50961   4979  -3167   2734       C  
ATOM    282  CG  GLN A 111      55.997 181.193 143.192  1.00366.03           C  
ANISOU  282  CG  GLN A 111    38728  43144  57204   5221  -3507   3182       C  
ATOM    283  CD  GLN A 111      57.344 180.541 143.438  1.00414.91           C  
ANISOU  283  CD  GLN A 111    44623  49128  63895   5586  -3265   3712       C  
ATOM    284  NE2 GLN A 111      57.542 179.358 142.868  1.00435.74           N  
ANISOU  284  NE2 GLN A 111    47219  51587  66755   5773  -2502   3438       N  
ATOM    285  OE1 GLN A 111      58.198 181.094 144.131  1.00429.74           O  
ANISOU  285  OE1 GLN A 111    46324  50997  65960   5707  -3778   4366       O  
ATOM    286  N   ASN A 112      56.222 181.656 138.599  1.00270.49           N  
ANISOU  286  N   ASN A 112    25764  32418  44593   4633  -2518   2318       N  
ATOM    287  CA  ASN A 112      56.414 181.038 137.292  1.00303.33           C  
ANISOU  287  CA  ASN A 112    29712  36805  48736   4639  -1824   1971       C  
ATOM    288  C   ASN A 112      57.002 182.076 136.343  1.00333.36           C  
ANISOU  288  C   ASN A 112    33002  41293  52368   4390  -2168   2237       C  
ATOM    289  O   ASN A 112      56.303 182.996 135.908  1.00375.04           O  
ANISOU  289  O   ASN A 112    38311  46874  57312   3947  -2574   2042       O  
ATOM    290  CB  ASN A 112      55.096 180.490 136.752  1.00307.39           C  
ANISOU  290  CB  ASN A 112    30654  37150  48989   4401  -1353   1195       C  
ATOM    291  CG  ASN A 112      54.500 179.418 137.641  1.00314.34           C  
ANISOU  291  CG  ASN A 112    32020  37395  50019   4613  -1040    965       C  
ATOM    292  ND2 ASN A 112      53.514 178.697 137.119  1.00311.15           N  
ANISOU  292  ND2 ASN A 112    31974  36802  49448   4472   -538    350       N  
ATOM    293  OD1 ASN A 112      54.919 179.240 138.785  1.00323.57           O  
ANISOU  293  OD1 ASN A 112    33242  38252  51449   4876  -1272   1363       O  
ATOM    294  N   GLY A 113      58.284 181.920 136.021  1.00377.76           N  
ANISOU  294  N   GLY A 113    38133  47180  58220   4663  -2024   2699       N  
ATOM    295  CA  GLY A 113      58.936 182.742 135.023  1.00410.73           C  
ANISOU  295  CA  GLY A 113    41750  52075  62235   4444  -2266   2982       C  
ATOM    296  C   GLY A 113      59.110 184.202 135.374  1.00420.30           C  
ANISOU  296  C   GLY A 113    42778  53610  63306   4130  -3292   3526       C  
ATOM    297  O   GLY A 113      59.705 184.940 134.579  1.00435.48           O  
ANISOU  297  O   GLY A 113    44198  56164  65099   3911  -3596   3850       O  
ATOM    298  N   GLY A 114      58.632 184.645 136.533  1.00398.02           N  
ANISOU  298  N   GLY A 114    40338  50398  60494   4104  -3872   3651       N  
ATOM    299  CA  GLY A 114      58.701 186.061 136.852  1.00406.29           C  
ANISOU  299  CA  GLY A 114    41279  51712  61380   3810  -4916   4103       C  
ATOM    300  C   GLY A 114      57.872 186.875 135.878  1.00408.80           C  
ANISOU  300  C   GLY A 114    41561  52453  61311   3267  -5182   3684       C  
ATOM    301  O   GLY A 114      56.704 186.569 135.612  1.00412.74           O  
ANISOU  301  O   GLY A 114    42434  52772  61615   3079  -4830   2977       O  
ATOM    302  N   GLY A 115      58.484 187.924 135.324  1.00397.48           N  
ANISOU  302  N   GLY A 115    39661  51596  59769   2983  -5839   4156       N  
ATOM    303  CA  GLY A 115      57.795 188.770 134.364  1.00365.08           C  
ANISOU  303  CA  GLY A 115    35457  47930  55326   2417  -6179   3828       C  
ATOM    304  C   GLY A 115      57.438 188.075 133.067  1.00332.07           C  
ANISOU  304  C   GLY A 115    31150  44004  51016   2249  -5300   3227       C  
ATOM    305  O   GLY A 115      56.536 188.535 132.359  1.00324.49           O  
ANISOU  305  O   GLY A 115    30278  43233  49782   1774  -5402   2756       O  
ATOM    306  N   ALA A 116      58.122 186.976 132.740  1.00307.70           N  
ANISOU  306  N   ALA A 116    27874  40916  48123   2635  -4452   3225       N  
ATOM    307  CA  ALA A 116      57.825 186.227 131.525  1.00319.91           C  
ANISOU  307  CA  ALA A 116    29334  42672  49545   2542  -3585   2636       C  
ATOM    308  C   ALA A 116      56.467 185.542 131.569  1.00329.65           C  
ANISOU  308  C   ALA A 116    31201  43377  50672   2468  -3056   1816       C  
ATOM    309  O   ALA A 116      56.018 185.029 130.538  1.00351.12           O  
ANISOU  309  O   ALA A 116    33940  46228  53242   2302  -2422   1273       O  
ATOM    310  CB  ALA A 116      58.919 185.190 131.268  1.00320.70           C  
ANISOU  310  CB  ALA A 116    29107  42856  49888   3062  -2848   2829       C  
ATOM    311  N   PHE A 117      55.807 185.518 132.729  1.00309.54           N  
ANISOU  311  N   PHE A 117    29166  40264  48181   2580  -3313   1739       N  
ATOM    312  CA  PHE A 117      54.485 184.913 132.838  1.00301.88           C  
ANISOU  312  CA  PHE A 117    28786  38833  47081   2487  -2884   1035       C  
ATOM    313  C   PHE A 117      53.430 185.681 132.052  1.00288.47           C  
ANISOU  313  C   PHE A 117    27178  37400  45027   1875  -3132    596       C  
ATOM    314  O   PHE A 117      52.354 185.136 131.786  1.00287.02           O  
ANISOU  314  O   PHE A 117    27409  36949  44698   1723  -2660    -14       O  
ATOM    315  CB  PHE A 117      54.086 184.818 134.313  1.00320.53           C  
ANISOU  315  CB  PHE A 117    31598  40637  49552   2738  -3191   1138       C  
ATOM    316  CG  PHE A 117      52.779 184.119 134.550  1.00329.13           C  
ANISOU  316  CG  PHE A 117    33272  41273  50510   2682  -2762    504       C  
ATOM    317  CD1 PHE A 117      52.695 182.738 134.486  1.00333.83           C  
ANISOU  317  CD1 PHE A 117    34095  41485  51262   2976  -1925    198       C  
ATOM    318  CD2 PHE A 117      51.638 184.843 134.852  1.00328.59           C  
ANISOU  318  CD2 PHE A 117    33524  41168  50156   2345  -3236    237       C  
ATOM    319  CE1 PHE A 117      51.494 182.094 134.709  1.00333.17           C  
ANISOU  319  CE1 PHE A 117    34543  41001  51043   2896  -1587   -318       C  
ATOM    320  CE2 PHE A 117      50.435 184.204 135.076  1.00325.25           C  
ANISOU  320  CE2 PHE A 117    33611  40381  49587   2286  -2854   -287       C  
ATOM    321  CZ  PHE A 117      50.363 182.829 135.006  1.00328.24           C  
ANISOU  321  CZ  PHE A 117    34209  40391  50117   2544  -2040   -541       C  
ATOM    322  N   LEU A 118      53.717 186.928 131.667  1.00277.65           N  
ANISOU  322  N   LEU A 118    25428  36542  43523   1499  -3891    918       N  
ATOM    323  CA  LEU A 118      52.752 187.712 130.903  1.00286.52           C  
ANISOU  323  CA  LEU A 118    26603  37923  44340    881  -4189    524       C  
ATOM    324  C   LEU A 118      52.524 187.134 129.512  1.00277.84           C  
ANISOU  324  C   LEU A 118    25373  37078  43114    623  -3418     53       C  
ATOM    325  O   LEU A 118      51.440 187.307 128.943  1.00264.66           O  
ANISOU  325  O   LEU A 118    23947  35395  41217    173  -3334   -464       O  
ATOM    326  CB  LEU A 118      53.221 189.163 130.797  1.00314.09           C  
ANISOU  326  CB  LEU A 118    29679  41909  47750    536  -5250   1031       C  
ATOM    327  CG  LEU A 118      53.332 189.955 132.100  1.00350.55           C  
ANISOU  327  CG  LEU A 118    34462  46298  52433    710  -6181   1470       C  
ATOM    328  CD1 LEU A 118      53.957 191.318 131.844  1.00372.45           C  
ANISOU  328  CD1 LEU A 118    36779  49590  55147    371  -7239   2031       C  
ATOM    329  CD2 LEU A 118      51.966 190.103 132.751  1.00349.75           C  
ANISOU  329  CD2 LEU A 118    34959  45772  52159    619  -6349    963       C  
ATOM    330  N   LEU A 119      53.531 186.453 128.944  1.00301.42           N  
ANISOU  330  N   LEU A 119    27981  40308  46238    907  -2855    223       N  
ATOM    331  CA  LEU A 119      53.381 185.928 127.586  1.00322.36           C  
ANISOU  331  CA  LEU A 119    30487  43250  48745    687  -2141   -223       C  
ATOM    332  C   LEU A 119      52.297 184.857 127.507  1.00320.12           C  
ANISOU  332  C   LEU A 119    30825  42398  48409    744  -1370   -928       C  
ATOM    333  O   LEU A 119      51.365 185.005 126.699  1.00306.30           O  
ANISOU  333  O   LEU A 119    29239  40719  46420    248  -1221  -1406       O  
ATOM    334  CB  LEU A 119      54.736 185.444 127.059  1.00355.93           C  
ANISOU  334  CB  LEU A 119    34179  47925  53133   1051  -1736    124       C  
ATOM    335  CG  LEU A 119      54.838 184.956 125.611  1.00385.89           C  
ANISOU  335  CG  LEU A 119    37700  52160  56761    892  -1034   -252       C  
ATOM    336  CD1 LEU A 119      56.202 185.307 125.039  1.00405.93           C  
ANISOU  336  CD1 LEU A 119    39446  55477  59310    982  -1172    319       C  
ATOM    337  CD2 LEU A 119      54.600 183.455 125.515  1.00392.30           C  
ANISOU  337  CD2 LEU A 119    38928  52458  57671   1350    -31   -780       C  
ATOM    338  N   PRO A 120      52.341 183.772 128.295  1.00326.79           N  
ANISOU  338  N   PRO A 120    32032  42668  49464   1289   -896  -1002       N  
ATOM    339  CA  PRO A 120      51.237 182.801 128.218  1.00317.45           C  
ANISOU  339  CA  PRO A 120    31460  40952  48207   1281   -265  -1631       C  
ATOM    340  C   PRO A 120      49.941 183.325 128.807  1.00288.31           C  
ANISOU  340  C   PRO A 120    28237  36973  44335    930   -690  -1852       C  
ATOM    341  O   PRO A 120      48.862 182.908 128.369  1.00283.56           O  
ANISOU  341  O   PRO A 120    28045  36141  43554    659   -307  -2374       O  
ATOM    342  CB  PRO A 120      51.773 181.601 129.008  1.00334.36           C  
ANISOU  342  CB  PRO A 120    33791  42594  50656   1957    196  -1534       C  
ATOM    343  CG  PRO A 120      52.693 182.204 129.996  1.00344.08           C  
ANISOU  343  CG  PRO A 120    34722  43917  52097   2227   -425   -864       C  
ATOM    344  CD  PRO A 120      53.352 183.356 129.286  1.00342.09           C  
ANISOU  344  CD  PRO A 120    33861  44393  51724   1900   -933   -507       C  
ATOM    345  N   TYR A 121      50.017 184.230 129.786  1.00266.41           N  
ANISOU  345  N   TYR A 121    25419  34215  41589    939  -1485  -1462       N  
ATOM    346  CA  TYR A 121      48.809 184.750 130.420  1.00246.01           C  
ANISOU  346  CA  TYR A 121    23262  31397  38813    676  -1918  -1673       C  
ATOM    347  C   TYR A 121      47.957 185.533 129.428  1.00236.67           C  
ANISOU  347  C   TYR A 121    22056  30530  37337      5  -2113  -2019       C  
ATOM    348  O   TYR A 121      46.726 185.413 129.423  1.00227.30           O  
ANISOU  348  O   TYR A 121    21308  29099  35955   -255  -1983  -2449       O  
ATOM    349  CB  TYR A 121      49.191 185.621 131.618  1.00232.04           C  
ANISOU  349  CB  TYR A 121    21410  29630  37124    861  -2779  -1172       C  
ATOM    350  CG  TYR A 121      48.034 186.328 132.284  1.00227.25           C  
ANISOU  350  CG  TYR A 121    21174  28883  36288    628  -3338  -1365       C  
ATOM    351  CD1 TYR A 121      47.170 185.646 133.130  1.00226.12           C  
ANISOU  351  CD1 TYR A 121    21546  28278  36093    828  -3080  -1613       C  
ATOM    352  CD2 TYR A 121      47.817 187.685 132.081  1.00224.14           C  
ANISOU  352  CD2 TYR A 121    20598  28843  35720    220  -4163  -1284       C  
ATOM    353  CE1 TYR A 121      46.114 186.292 133.746  1.00222.12           C  
ANISOU  353  CE1 TYR A 121    21346  27710  35341    655  -3578  -1788       C  
ATOM    354  CE2 TYR A 121      46.764 188.340 132.693  1.00228.68           C  
ANISOU  354  CE2 TYR A 121    21506  29304  36076     58  -4688  -1489       C  
ATOM    355  CZ  TYR A 121      45.916 187.638 133.525  1.00222.14           C  
ANISOU  355  CZ  TYR A 121    21171  28058  35174    293  -4370  -1745       C  
ATOM    356  OH  TYR A 121      44.867 188.285 134.137  1.00215.53           O  
ANISOU  356  OH  TYR A 121    20637  27172  34084    168  -4875  -1950       O  
ATOM    357  N   THR A 122      48.596 186.336 128.575  1.00238.60           N  
ANISOU  357  N   THR A 122    21774  31336  37547   -306  -2440  -1810       N  
ATOM    358  CA  THR A 122      47.854 187.073 127.558  1.00247.44           C  
ANISOU  358  CA  THR A 122    22822  32775  38418   -993  -2634  -2121       C  
ATOM    359  C   THR A 122      47.374 186.155 126.442  1.00256.13           C  
ANISOU  359  C   THR A 122    24084  33816  39419  -1192  -1729  -2639       C  
ATOM    360  O   THR A 122      46.292 186.375 125.883  1.00267.35           O  
ANISOU  360  O   THR A 122    25750  35202  40630  -1703  -1682  -3053       O  
ATOM    361  CB  THR A 122      48.715 188.199 126.987  1.00244.89           C  
ANISOU  361  CB  THR A 122    21854  33101  38090  -1301  -3311  -1695       C  
ATOM    362  CG2 THR A 122      48.977 189.259 128.049  1.00257.24           C  
ANISOU  362  CG2 THR A 122    23348  34685  39709  -1206  -4348  -1224       C  
ATOM    363  OG1 THR A 122      49.965 187.664 126.533  1.00228.78           O  
ANISOU  363  OG1 THR A 122    19365  31357  36203   -990  -2896  -1396       O  
ATOM    364  N   ILE A 123      48.158 185.130 126.101  1.00259.78           N  
ANISOU  364  N   ILE A 123    24425  34254  40027   -788  -1026  -2625       N  
ATOM    365  CA  ILE A 123      47.735 184.179 125.078  1.00275.38           C  
ANISOU  365  CA  ILE A 123    26605  36122  41905   -905   -168  -3131       C  
ATOM    366  C   ILE A 123      46.511 183.404 125.549  1.00298.66           C  
ANISOU  366  C   ILE A 123    30274  38418  44785   -872    199  -3548       C  
ATOM    367  O   ILE A 123      45.533 183.245 124.809  1.00319.36           O  
ANISOU  367  O   ILE A 123    33190  40947  47207  -1314    503  -3987       O  
ATOM    368  CB  ILE A 123      48.895 183.235 124.708  1.00264.84           C  
ANISOU  368  CB  ILE A 123    24992  34889  40745   -382    455  -3027       C  
ATOM    369  CG1 ILE A 123      50.004 184.009 123.994  1.00247.52           C  
ANISOU  369  CG1 ILE A 123    22039  33468  38541   -522    149  -2638       C  
ATOM    370  CG2 ILE A 123      48.397 182.087 123.841  1.00281.26           C  
ANISOU  370  CG2 ILE A 123    27421  36708  42737   -380   1346  -3590       C  
ATOM    371  CD1 ILE A 123      51.204 183.159 123.631  1.00253.97           C  
ANISOU  371  CD1 ILE A 123    22511  34482  39505     26    730  -2502       C  
ATOM    372  N   MET A 124      46.545 182.914 126.792  1.00305.36           N  
ANISOU  372  N   MET A 124    31407  38823  45792   -375    155  -3381       N  
ATOM    373  CA  MET A 124      45.388 182.214 127.340  1.00274.58           C  
ANISOU  373  CA  MET A 124    28156  34362  41810   -352    418  -3698       C  
ATOM    374  C   MET A 124      44.192 183.144 127.488  1.00243.28           C  
ANISOU  374  C   MET A 124    24404  30444  37586   -877    -92  -3851       C  
ATOM    375  O   MET A 124      43.044 182.688 127.455  1.00246.78           O  
ANISOU  375  O   MET A 124    25337  30568  37861  -1082    188  -4196       O  
ATOM    376  CB  MET A 124      45.742 181.583 128.686  1.00276.62           C  
ANISOU  376  CB  MET A 124    28600  34210  42294    258    392  -3428       C  
ATOM    377  CG  MET A 124      46.737 180.439 128.587  1.00284.87           C  
ANISOU  377  CG  MET A 124    29553  35074  43611    802    979  -3358       C  
ATOM    378  SD  MET A 124      46.144 179.111 127.520  1.00298.94           S  
ANISOU  378  SD  MET A 124    31753  36524  45306    740   1894  -3937       S  
ATOM    379  CE  MET A 124      47.482 177.931 127.673  1.00312.15           C  
ANISOU  379  CE  MET A 124    33258  37998  47346   1502   2386  -3779       C  
ATOM    380  N   ALA A 125      44.439 184.443 127.659  1.00215.01           N  
ANISOU  380  N   ALA A 125    20467  27257  33968  -1093   -872  -3585       N  
ATOM    381  CA  ALA A 125      43.344 185.404 127.688  1.00219.84           C  
ANISOU  381  CA  ALA A 125    21237  27954  34338  -1599  -1401  -3762       C  
ATOM    382  C   ALA A 125      42.735 185.580 126.304  1.00226.65           C  
ANISOU  382  C   ALA A 125    22078  29018  35021  -2249  -1138  -4138       C  
ATOM    383  O   ALA A 125      41.522 185.422 126.124  1.00240.58           O  
ANISOU  383  O   ALA A 125    24259  30558  36590  -2581   -951  -4494       O  
ATOM    384  CB  ALA A 125      43.836 186.745 128.234  1.00250.20           C  
ANISOU  384  CB  ALA A 125    24716  32137  38211  -1629  -2379  -3372       C  
ATOM    385  N   ILE A 126      43.569 185.889 125.308  1.00230.73           N  
ANISOU  385  N   ILE A 126    22096  29978  35591  -2451  -1114  -4038       N  
ATOM    386  CA  ILE A 126      43.068 186.186 123.966  1.00244.49           C  
ANISOU  386  CA  ILE A 126    23746  31984  37166  -3128   -945  -4355       C  
ATOM    387  C   ILE A 126      42.357 184.972 123.382  1.00247.72           C  
ANISOU  387  C   ILE A 126    24634  32000  37487  -3173    -40  -4801       C  
ATOM    388  O   ILE A 126      41.191 185.045 122.977  1.00235.84           O  
ANISOU  388  O   ILE A 126    23474  30339  35794  -3663     57  -5135       O  
ATOM    389  CB  ILE A 126      44.216 186.654 123.054  1.00258.03           C  
ANISOU  389  CB  ILE A 126    24783  34312  38945  -3283  -1067  -4112       C  
ATOM    390  CG1 ILE A 126      44.751 188.009 123.521  1.00250.31           C  
ANISOU  390  CG1 ILE A 126    23360  33731  38016  -3394  -2104  -3657       C  
ATOM    391  CG2 ILE A 126      43.751 186.729 121.607  1.00280.89           C  
ANISOU  391  CG2 ILE A 126    27592  37463  41670  -3953   -740  -4466       C  
ATOM    392  CD1 ILE A 126      45.871 188.548 122.661  1.00253.60           C  
ANISOU  392  CD1 ILE A 126    23065  34819  38471  -3595  -2331  -3332       C  
ATOM    393  N   PHE A 127      43.055 183.838 123.320  1.00254.57           N  
ANISOU  393  N   PHE A 127    25538  32691  38494  -2661    608  -4801       N  
ATOM    394  CA  PHE A 127      42.472 182.646 122.715  1.00239.35           C  
ANISOU  394  CA  PHE A 127    24077  30372  36492  -2672   1427  -5213       C  
ATOM    395  C   PHE A 127      41.378 182.055 123.597  1.00217.29           C  
ANISOU  395  C   PHE A 127    21941  26985  33634  -2554   1528  -5350       C  
ATOM    396  O   PHE A 127      40.239 181.867 123.155  1.00214.82           O  
ANISOU  396  O   PHE A 127    22043  26452  33126  -2988   1749  -5665       O  
ATOM    397  CB  PHE A 127      43.569 181.613 122.447  1.00242.38           C  
ANISOU  397  CB  PHE A 127    24312  30729  37052  -2100   2021  -5180       C  
ATOM    398  CG  PHE A 127      44.505 181.995 121.337  1.00235.31           C  
ANISOU  398  CG  PHE A 127    22805  30459  36143  -2260   2097  -5124       C  
ATOM    399  CD1 PHE A 127      44.132 182.933 120.388  1.00241.13           C  
ANISOU  399  CD1 PHE A 127    23284  31641  36693  -2991   1835  -5228       C  
ATOM    400  CD2 PHE A 127      45.758 181.413 121.240  1.00233.96           C  
ANISOU  400  CD2 PHE A 127    22292  30461  36140  -1690   2420  -4954       C  
ATOM    401  CE1 PHE A 127      44.991 183.285 119.366  1.00255.02           C  
ANISOU  401  CE1 PHE A 127    24439  34043  38415  -3172   1882  -5146       C  
ATOM    402  CE2 PHE A 127      46.622 181.761 120.219  1.00246.02           C  
ANISOU  402  CE2 PHE A 127    23214  32649  37615  -1827   2493  -4877       C  
ATOM    403  CZ  PHE A 127      46.238 182.698 119.281  1.00262.90           C  
ANISOU  403  CZ  PHE A 127    25083  35261  39545  -2579   2219  -4965       C  
ATOM    404  N   GLY A 128      41.713 181.729 124.843  1.00224.40           N  
ANISOU  404  N   GLY A 128    22934  27638  34692  -1983   1369  -5088       N  
ATOM    405  CA  GLY A 128      40.755 181.123 125.746  1.00232.63           C  
ANISOU  405  CA  GLY A 128    24545  28181  35665  -1841   1445  -5162       C  
ATOM    406  C   GLY A 128      39.769 182.034 126.450  1.00237.42           C  
ANISOU  406  C   GLY A 128    25294  28837  36078  -2133    840  -5126       C  
ATOM    407  O   GLY A 128      38.562 181.775 126.442  1.00206.64           O  
ANISOU  407  O   GLY A 128    21847  24697  31970  -2419    987  -5352       O  
ATOM    408  N   GLY A 129      40.270 183.106 127.061  1.00258.07           N  
ANISOU  408  N   GLY A 129    27533  31774  38750  -2050    136  -4832       N  
ATOM    409  CA  GLY A 129      39.482 183.872 128.008  1.00259.29           C  
ANISOU  409  CA  GLY A 129    27835  31939  38744  -2122   -479  -4770       C  
ATOM    410  C   GLY A 129      38.471 184.838 127.426  1.00243.20           C  
ANISOU  410  C   GLY A 129    25831  30118  36457  -2778   -821  -5010       C  
ATOM    411  O   GLY A 129      37.331 184.906 127.897  1.00226.65           O  
ANISOU  411  O   GLY A 129    24096  27876  34144  -2914   -930  -5152       O  
ATOM    412  N   ILE A 130      38.874 185.594 126.410  1.00240.56           N  
ANISOU  412  N   ILE A 130    25100  30155  36146  -3200  -1013  -5040       N  
ATOM    413  CA  ILE A 130      38.014 186.619 125.821  1.00236.12           C  
ANISOU  413  CA  ILE A 130    24503  29819  35392  -3866  -1430  -5244       C  
ATOM    414  C   ILE A 130      36.818 185.997 125.101  1.00245.11           C  
ANISOU  414  C   ILE A 130    26091  30700  36340  -4307   -842  -5625       C  
ATOM    415  O   ILE A 130      35.686 186.456 125.314  1.00245.84           O  
ANISOU  415  O   ILE A 130    26435  30746  36228  -4615  -1106  -5779       O  
ATOM    416  CB  ILE A 130      38.805 187.539 124.875  1.00231.83           C  
ANISOU  416  CB  ILE A 130    23384  29761  34938  -4250  -1805  -5140       C  
ATOM    417  CG1 ILE A 130      40.060 188.073 125.565  1.00210.02           C  
ANISOU  417  CG1 ILE A 130    20185  27244  32369  -3805  -2376  -4688       C  
ATOM    418  CG2 ILE A 130      37.937 188.699 124.424  1.00258.39           C  
ANISOU  418  CG2 ILE A 130    26695  33340  38141  -4928  -2388  -5316       C  
ATOM    419  CD1 ILE A 130      39.788 188.774 126.869  1.00207.80           C  
ANISOU  419  CD1 ILE A 130    20016  26895  32045  -3526  -3125  -4518       C  
ATOM    420  N   PRO A 131      36.994 184.979 124.242  1.00254.71           N  
ANISOU  420  N   PRO A 131    27433  31745  37600  -4352    -71  -5783       N  
ATOM    421  CA  PRO A 131      35.821 184.448 123.524  1.00273.09           C  
ANISOU  421  CA  PRO A 131    30220  33807  39735  -4824    428  -6115       C  
ATOM    422  C   PRO A 131      34.751 183.884 124.440  1.00285.92           C  
ANISOU  422  C   PRO A 131    32393  35048  41196  -4652    529  -6144       C  
ATOM    423  O   PRO A 131      33.559 184.115 124.202  1.00281.00           O  
ANISOU  423  O   PRO A 131    32056  34358  40355  -5128    503  -6322       O  
ATOM    424  CB  PRO A 131      36.428 183.365 122.621  1.00273.48           C  
ANISOU  424  CB  PRO A 131    30308  33716  39886  -4720   1195  -6235       C  
ATOM    425  CG  PRO A 131      37.838 183.768 122.455  1.00255.88           C  
ANISOU  425  CG  PRO A 131    27475  31887  37860  -4467    993  -6015       C  
ATOM    426  CD  PRO A 131      38.232 184.326 123.779  1.00245.90           C  
ANISOU  426  CD  PRO A 131    26045  30694  36690  -4017    358  -5683       C  
ATOM    427  N   LEU A 132      35.139 183.147 125.484  1.00307.33           N  
ANISOU  427  N   LEU A 132    35240  37528  44002  -4004    631  -5948       N  
ATOM    428  CA  LEU A 132      34.157 182.671 126.453  1.00326.77           C  
ANISOU  428  CA  LEU A 132    38159  39712  46287  -3838    644  -5917       C  
ATOM    429  C   LEU A 132      33.481 183.835 127.163  1.00334.11           C  
ANISOU  429  C   LEU A 132    39009  40907  47030  -3972    -68  -5877       C  
ATOM    430  O   LEU A 132      32.269 183.809 127.404  1.00337.67           O  
ANISOU  430  O   LEU A 132    39803  41276  47220  -4197    -77  -5974       O  
ATOM    431  CB  LEU A 132      34.827 181.747 127.467  1.00349.79           C  
ANISOU  431  CB  LEU A 132    41155  42377  49373  -3134    803  -5681       C  
ATOM    432  CG  LEU A 132      35.528 180.508 126.916  1.00372.75           C  
ANISOU  432  CG  LEU A 132    44168  44978  52484  -2883   1469  -5726       C  
ATOM    433  CD1 LEU A 132      36.409 179.900 127.988  1.00381.76           C  
ANISOU  433  CD1 LEU A 132    45238  45956  53859  -2183   1446  -5447       C  
ATOM    434  CD2 LEU A 132      34.509 179.498 126.421  1.00387.36           C  
ANISOU  434  CD2 LEU A 132    46586  46428  54163  -3149   2008  -5930       C  
ATOM    435  N   PHE A 133      34.255 184.868 127.505  1.00330.28           N  
ANISOU  435  N   PHE A 133    38076  40751  46663  -3824   -698  -5722       N  
ATOM    436  CA  PHE A 133      33.690 186.040 128.163  1.00325.22           C  
ANISOU  436  CA  PHE A 133    37353  40362  45852  -3906  -1455  -5711       C  
ATOM    437  C   PHE A 133      32.736 186.786 127.237  1.00340.96           C  
ANISOU  437  C   PHE A 133    39377  42503  47671  -4628  -1603  -5987       C  
ATOM    438  O   PHE A 133      31.668 187.236 127.668  1.00335.88           O  
ANISOU  438  O   PHE A 133    38933  41906  46782  -4772  -1899  -6093       O  
ATOM    439  CB  PHE A 133      34.818 186.958 128.635  1.00315.00           C  
ANISOU  439  CB  PHE A 133    35589  39349  44746  -3607  -2135  -5459       C  
ATOM    440  CG  PHE A 133      34.356 188.098 129.494  1.00336.54           C  
ANISOU  440  CG  PHE A 133    38267  42290  47312  -3545  -2976  -5433       C  
ATOM    441  CD1 PHE A 133      34.199 187.933 130.859  1.00355.28           C  
ANISOU  441  CD1 PHE A 133    40812  44589  49588  -3005  -3184  -5285       C  
ATOM    442  CD2 PHE A 133      34.093 189.340 128.940  1.00345.45           C  
ANISOU  442  CD2 PHE A 133    39171  43701  48383  -4020  -3591  -5562       C  
ATOM    443  CE1 PHE A 133      33.778 188.981 131.655  1.00368.34           C  
ANISOU  443  CE1 PHE A 133    42433  46455  51065  -2898  -3967  -5293       C  
ATOM    444  CE2 PHE A 133      33.672 190.392 129.730  1.00357.45           C  
ANISOU  444  CE2 PHE A 133    40667  45397  49752  -3919  -4411  -5571       C  
ATOM    445  CZ  PHE A 133      33.515 190.213 131.090  1.00367.45           C  
ANISOU  445  CZ  PHE A 133    42123  46595  50897  -3334  -4589  -5449       C  
ATOM    446  N   TYR A 134      33.102 186.919 125.961  1.00369.53           N  
ANISOU  446  N   TYR A 134    42785  46215  51406  -5092  -1399  -6104       N  
ATOM    447  CA  TYR A 134      32.249 187.617 125.006  1.00381.91           C  
ANISOU  447  CA  TYR A 134    44355  47909  52844  -5841  -1534  -6354       C  
ATOM    448  C   TYR A 134      31.071 186.762 124.556  1.00367.01           C  
ANISOU  448  C   TYR A 134    42985  45702  50761  -6176   -886  -6558       C  
ATOM    449  O   TYR A 134      29.989 187.300 124.294  1.00369.87           O  
ANISOU  449  O   TYR A 134    43492  46104  50936  -6667  -1072  -6724       O  
ATOM    450  CB  TYR A 134      33.075 188.065 123.798  1.00414.22           C  
ANISOU  450  CB  TYR A 134    48006  52260  57118  -6256  -1566  -6378       C  
ATOM    451  CG  TYR A 134      32.256 188.608 122.649  1.00440.65           C  
ANISOU  451  CG  TYR A 134    51360  55700  60369  -7100  -1586  -6638       C  
ATOM    452  CD1 TYR A 134      31.526 189.782 122.781  1.00455.11           C  
ANISOU  452  CD1 TYR A 134    53114  57710  62096  -7473  -2304  -6726       C  
ATOM    453  CD2 TYR A 134      32.224 187.952 121.427  1.00453.33           C  
ANISOU  453  CD2 TYR A 134    53048  57204  61991  -7522   -908  -6802       C  
ATOM    454  CE1 TYR A 134      30.779 190.281 121.729  1.00462.39           C  
ANISOU  454  CE1 TYR A 134    54032  58696  62960  -8279  -2339  -6952       C  
ATOM    455  CE2 TYR A 134      31.482 188.443 120.370  1.00462.95           C  
ANISOU  455  CE2 TYR A 134    54272  58495  63134  -8334   -923  -7022       C  
ATOM    456  CZ  TYR A 134      30.761 189.607 120.526  1.00469.05           C  
ANISOU  456  CZ  TYR A 134    54954  59434  63830  -8727  -1639  -7086       C  
ATOM    457  OH  TYR A 134      30.021 190.097 119.475  1.00478.74           O  
ANISOU  457  OH  TYR A 134    56464  60657  64780  -9024  -1669  -6792       O  
ATOM    458  N   MET A 135      31.253 185.442 124.459  1.00357.95           N  
ANISOU  458  N   MET A 135    42127  44223  49655  -5922   -162  -6533       N  
ATOM    459  CA  MET A 135      30.133 184.568 124.122  1.00338.44           C  
ANISOU  459  CA  MET A 135    40196  41409  46988  -6208    400  -6665       C  
ATOM    460  C   MET A 135      29.101 184.543 125.242  1.00321.25           C  
ANISOU  460  C   MET A 135    38328  39176  44556  -6018    183  -6578       C  
ATOM    461  O   MET A 135      27.895 184.618 124.985  1.00294.19           O  
ANISOU  461  O   MET A 135    35193  35693  40894  -6467    246  -6685       O  
ATOM    462  CB  MET A 135      30.635 183.156 123.826  1.00332.25           C  
ANISOU  462  CB  MET A 135    39660  40261  46318  -5921   1131  -6645       C  
ATOM    463  CG  MET A 135      29.547 182.179 123.421  1.00333.13           C  
ANISOU  463  CG  MET A 135    40365  39972  46237  -6219   1685  -6742       C  
ATOM    464  SD  MET A 135      30.137 180.476 123.416  1.00345.12           S  
ANISOU  464  SD  MET A 135    42230  41008  47892  -5716   2382  -6687       S  
ATOM    465  CE  MET A 135      30.537 180.262 125.149  1.00349.55           C  
ANISOU  465  CE  MET A 135    42724  41580  48511  -4924   2037  -6375       C  
ATOM    466  N   GLU A 136      29.561 184.433 126.490  1.00346.56           N  
ANISOU  466  N   GLU A 136    41461  42424  47793  -5363    -73  -6367       N  
ATOM    467  CA  GLU A 136      28.649 184.472 127.630  1.00374.73           C  
ANISOU  467  CA  GLU A 136    45254  46037  51090  -5139   -328  -6271       C  
ATOM    468  C   GLU A 136      27.925 185.811 127.712  1.00385.63           C  
ANISOU  468  C   GLU A 136    46481  47757  52285  -5451   -969  -6403       C  
ATOM    469  O   GLU A 136      26.734 185.863 128.041  1.00394.96           O  
ANISOU  469  O   GLU A 136    47923  48980  53164  -5603  -1018  -6441       O  
ATOM    470  CB  GLU A 136      29.427 184.195 128.917  1.00387.72           C  
ANISOU  470  CB  GLU A 136    46784  47697  52834  -4392   -528  -6018       C  
ATOM    471  CG  GLU A 136      28.764 184.693 130.189  1.00402.62           C  
ANISOU  471  CG  GLU A 136    48708  49815  54455  -4103  -1036  -5925       C  
ATOM    472  CD  GLU A 136      27.953 183.627 130.893  1.00426.81           C  
ANISOU  472  CD  GLU A 136    52177  52708  57284  -3925   -686  -5781       C  
ATOM    473  OE1 GLU A 136      27.348 182.781 130.204  1.00452.85           O  
ANISOU  473  OE1 GLU A 136    55817  55737  60509  -4269   -145  -5823       O  
ATOM    474  OE2 GLU A 136      27.927 183.633 132.142  1.00420.51           O1-
ANISOU  474  OE2 GLU A 136    51354  52055  56366  -3452   -982  -5605       O1-
ATOM    475  N   LEU A 137      28.626 186.905 127.405  1.00381.51           N  
ANISOU  475  N   LEU A 137    45528  47492  51935  -5553  -1498  -6462       N  
ATOM    476  CA  LEU A 137      28.010 188.225 127.485  1.00363.29           C  
ANISOU  476  CA  LEU A 137    43063  45484  49486  -5828  -2204  -6603       C  
ATOM    477  C   LEU A 137      27.033 188.454 126.338  1.00391.94           C  
ANISOU  477  C   LEU A 137    46832  49075  53012  -6618  -2018  -6838       C  
ATOM    478  O   LEU A 137      25.974 189.064 126.530  1.00386.50           O  
ANISOU  478  O   LEU A 137    46249  48514  52088  -6844  -2340  -6960       O  
ATOM    479  CB  LEU A 137      29.089 189.306 127.490  1.00305.21           C  
ANISOU  479  CB  LEU A 137    35213  38391  42361  -5725  -2901  -6550       C  
ATOM    480  CG  LEU A 137      28.611 190.726 127.791  1.00259.90           C  
ANISOU  480  CG  LEU A 137    29300  32947  36502  -5865  -3802  -6675       C  
ATOM    481  CD1 LEU A 137      28.173 190.839 129.243  1.00251.93           C  
ANISOU  481  CD1 LEU A 137    28444  32027  35251  -5261  -4155  -6608       C  
ATOM    482  CD2 LEU A 137      29.695 191.744 127.472  1.00257.54           C  
ANISOU  482  CD2 LEU A 137    28518  32872  36462  -5938  -4475  -6599       C  
ATOM    483  N   ALA A 138      27.372 187.978 125.136  1.00432.96           N  
ANISOU  483  N   ALA A 138    52025  54104  58374  -7042  -1503  -6907       N  
ATOM    484  CA  ALA A 138      26.488 188.171 123.990  1.00447.41           C  
ANISOU  484  CA  ALA A 138    53993  55875  60129  -7841  -1305  -7114       C  
ATOM    485  C   ALA A 138      25.194 187.384 124.150  1.00448.16           C  
ANISOU  485  C   ALA A 138    54620  55724  59936  -7972   -842  -7110       C  
ATOM    486  O   ALA A 138      24.120 187.859 123.762  1.00444.57           O  
ANISOU  486  O   ALA A 138    54295  55308  59315  -8504   -954  -7238       O  
ATOM    487  CB  ALA A 138      27.204 187.773 122.700  1.00467.29           C  
ANISOU  487  CB  ALA A 138    56389  58290  62868  -8218   -833  -7182       C  
ATOM    488  N   LEU A 139      25.275 186.178 124.717  1.00448.14           N  
ANISOU  488  N   LEU A 139    54923  55473  59875  -7512   -353  -6937       N  
ATOM    489  CA  LEU A 139      24.072 185.384 124.943  1.00437.92           C  
ANISOU  489  CA  LEU A 139    54129  53971  58290  -7621     29  -6856       C  
ATOM    490  C   LEU A 139      23.146 186.041 125.957  1.00417.11           C  
ANISOU  490  C   LEU A 139    51505  51626  55351  -7460   -473  -6816       C  
ATOM    491  O   LEU A 139      21.925 185.860 125.888  1.00407.98           O  
ANISOU  491  O   LEU A 139    50661  50435  53916  -7786   -319  -6793       O  
ATOM    492  CB  LEU A 139      24.451 183.979 125.408  1.00438.56           C  
ANISOU  492  CB  LEU A 139    54497  53739  58396  -7135    547  -6650       C  
ATOM    493  CG  LEU A 139      25.163 183.083 124.395  1.00445.02           C  
ANISOU  493  CG  LEU A 139    55428  54210  59448  -7260   1149  -6707       C  
ATOM    494  CD1 LEU A 139      25.874 181.948 125.109  1.00435.51           C  
ANISOU  494  CD1 LEU A 139    54354  52769  58352  -6596   1431  -6514       C  
ATOM    495  CD2 LEU A 139      24.177 182.541 123.373  1.00456.23           C  
ANISOU  495  CD2 LEU A 139    57292  55330  60725  -7916   1631  -6781       C  
ATOM    496  N   GLY A 140      23.702 186.801 126.902  1.00401.58           N  
ANISOU  496  N   GLY A 140    49206  49960  53418  -6951  -1082  -6796       N  
ATOM    497  CA  GLY A 140      22.866 187.443 127.903  1.00404.57           C  
ANISOU  497  CA  GLY A 140    49583  50652  53483  -6723  -1582  -6792       C  
ATOM    498  C   GLY A 140      22.060 188.596 127.336  1.00399.11           C  
ANISOU  498  C   GLY A 140    48788  50159  52696  -7276  -2008  -7033       C  
ATOM    499  O   GLY A 140      20.847 188.683 127.546  1.00402.22           O  
ANISOU  499  O   GLY A 140    49390  50665  52771  -7445  -2024  -7048       O  
ATOM    500  N   GLN A 141      22.721 189.492 126.601  1.00394.34           N  
ANISOU  500  N   GLN A 141    47844  49618  52369  -7582  -2382  -7204       N  
ATOM    501  CA  GLN A 141      22.027 190.658 126.065  1.00390.97           C  
ANISOU  501  CA  GLN A 141    47406  49320  51824  -7816  -2856  -7103       C  
ATOM    502  C   GLN A 141      21.055 190.273 124.958  1.00406.72           C  
ANISOU  502  C   GLN A 141    49787  51060  53688  -8133  -2328  -6778       C  
ATOM    503  O   GLN A 141      20.010 190.914 124.802  1.00414.47           O  
ANISOU  503  O   GLN A 141    50935  52076  54470  -8027  -2560  -6489       O  
ATOM    504  CB  GLN A 141      23.040 191.682 125.554  1.00359.64           C  
ANISOU  504  CB  GLN A 141    43160  45412  48074  -7667  -3389  -6836       C  
ATOM    505  CG  GLN A 141      22.475 193.083 125.381  1.00332.38           C  
ANISOU  505  CG  GLN A 141    39837  42008  44442  -7448  -4065  -6357       C  
ATOM    506  CD  GLN A 141      23.477 194.047 124.775  1.00304.10           C  
ANISOU  506  CD  GLN A 141    36087  38433  41023  -7415  -4561  -5978       C  
ATOM    507  NE2 GLN A 141      24.046 193.672 123.635  1.00289.45           N  
ANISOU  507  NE2 GLN A 141    34142  36442  39394  -7676  -4192  -5876       N  
ATOM    508  OE1 GLN A 141      23.732 195.121 125.321  1.00296.80           O  
ANISOU  508  OE1 GLN A 141    35148  37671  39950  -7196  -5238  -5741       O  
ATOM    509  N   TYR A 142      21.382 189.239 124.181  1.00417.32           N  
ANISOU  509  N   TYR A 142    51263  52130  55170  -8466  -1637  -6826       N  
ATOM    510  CA  TYR A 142      20.520 188.842 123.072  1.00421.32           C  
ANISOU  510  CA  TYR A 142    52118  52411  55555  -8692  -1169  -6500       C  
ATOM    511  C   TYR A 142      19.265 188.131 123.567  1.00414.48           C  
ANISOU  511  C   TYR A 142    51625  51480  54380  -8829   -834  -6500       C  
ATOM    512  O   TYR A 142      18.143 188.514 123.214  1.00418.20           O  
ANISOU  512  O   TYR A 142    52257  51985  54655  -8788   -906  -6188       O  
ATOM    513  CB  TYR A 142      21.303 187.953 122.106  1.00441.46           C  
ANISOU  513  CB  TYR A 142    54719  54705  58312  -8959   -568  -6560       C  
ATOM    514  CG  TYR A 142      20.508 187.489 120.908  1.00466.82           C  
ANISOU  514  CG  TYR A 142    58274  57710  61388  -9138   -111  -6244       C  
ATOM    515  CD1 TYR A 142      20.293 188.331 119.826  1.00476.58           C  
ANISOU  515  CD1 TYR A 142    59423  59023  62634  -9030   -366  -5876       C  
ATOM    516  CD2 TYR A 142      19.982 186.205 120.855  1.00485.54           C  
ANISOU  516  CD2 TYR A 142    61068  59782  63634  -9383    537  -6293       C  
ATOM    517  CE1 TYR A 142      19.569 187.910 118.727  1.00489.01           C  
ANISOU  517  CE1 TYR A 142    61269  60444  64090  -9139     17  -5616       C  
ATOM    518  CE2 TYR A 142      19.258 185.775 119.761  1.00497.94           C  
ANISOU  518  CE2 TYR A 142    62946  61187  65062  -9502    900  -5992       C  
ATOM    519  CZ  TYR A 142      19.054 186.632 118.700  1.00501.78           C  
ANISOU  519  CZ  TYR A 142    63287  61815  65553  -9370    642  -5680       C  
ATOM    520  OH  TYR A 142      18.334 186.207 117.607  1.00513.08           O  
ANISOU  520  OH  TYR A 142    64990  63113  66845  -9447    972  -5412       O  
ATOM    521  N   HIS A 143      19.432 187.093 124.389  1.00403.52           N  
ANISOU  521  N   HIS A 143    50372  49985  52964  -8990   -476  -6832       N  
ATOM    522  CA  HIS A 143      18.288 186.299 124.829  1.00388.42           C  
ANISOU  522  CA  HIS A 143    48865  47993  50723  -9199   -135  -6768       C  
ATOM    523  C   HIS A 143      17.534 186.945 125.984  1.00382.10           C  
ANISOU  523  C   HIS A 143    47958  47626  49596  -8924   -641  -6797       C  
ATOM    524  O   HIS A 143      16.319 186.751 126.104  1.00376.17           O  
ANISOU  524  O   HIS A 143    47468  46949  48510  -9139   -519  -6653       O  
ATOM    525  CB  HIS A 143      18.742 184.893 125.219  1.00373.71           C  
ANISOU  525  CB  HIS A 143    47278  45838  48876  -8863    382  -6579       C  
ATOM    526  CG  HIS A 143      19.116 184.037 124.049  1.00379.49           C  
ANISOU  526  CG  HIS A 143    48264  46099  49828  -9258    986  -6598       C  
ATOM    527  CD2 HIS A 143      18.398 183.131 123.344  1.00379.06           C  
ANISOU  527  CD2 HIS A 143    48693  45670  49662  -9719   1518  -6469       C  
ATOM    528  ND1 HIS A 143      20.365 184.072 123.468  1.00385.37           N  
ANISOU  528  ND1 HIS A 143    48760  46732  50931  -9187   1067  -6763       N  
ATOM    529  CE1 HIS A 143      20.403 183.220 122.460  1.00392.82           C  
ANISOU  529  CE1 HIS A 143    50018  47270  51966  -9556   1642  -6774       C  
ATOM    530  NE2 HIS A 143      19.222 182.637 122.362  1.00389.16           N  
ANISOU  530  NE2 HIS A 143    50023  46610  51231  -9889   1912  -6599       N  
ATOM    531  N   ARG A 144      18.230 187.696 126.839  1.00387.69           N  
ANISOU  531  N   ARG A 144    48296  48642  50365  -8352  -1217  -6898       N  
ATOM    532  CA  ARG A 144      17.629 188.331 128.015  1.00398.00           C  
ANISOU  532  CA  ARG A 144    49485  50398  51337  -7896  -1743  -6898       C  
ATOM    533  C   ARG A 144      16.951 187.302 128.919  1.00390.68           C  
ANISOU  533  C   ARG A 144    48854  49556  50032  -7548  -1406  -6566       C  
ATOM    534  O   ARG A 144      15.840 187.517 129.409  1.00400.70           O  
ANISOU  534  O   ARG A 144    50199  51145  50905  -7540  -1546  -6503       O  
ATOM    535  CB  ARG A 144      16.643 189.433 127.617  1.00415.67           C  
ANISOU  535  CB  ARG A 144    51673  52828  53436  -8174  -2138  -6960       C  
ATOM    536  CG  ARG A 144      17.172 190.424 126.593  1.00430.54           C  
ANISOU  536  CG  ARG A 144    53412  54508  55667  -7997  -2444  -6663       C  
ATOM    537  CD  ARG A 144      16.452 191.761 126.704  1.00444.72           C  
ANISOU  537  CD  ARG A 144    55153  56455  57367  -7629  -3076  -6438       C  
ATOM    538  NE  ARG A 144      15.005 191.604 126.836  1.00461.25           N  
ANISOU  538  NE  ARG A 144    57454  58663  59137  -7712  -2882  -6335       N  
ATOM    539  CZ  ARG A 144      14.144 191.707 125.829  1.00462.06           C  
ANISOU  539  CZ  ARG A 144    57720  58547  59294  -7827  -2636  -5976       C  
ATOM    540  NH1 ARG A 144      12.845 191.550 126.046  1.00457.57           N1+
ANISOU  540  NH1 ARG A 144    57309  58136  58412  -7912  -2465  -5893       N1+
ATOM    541  NH2 ARG A 144      14.580 191.971 124.604  1.00461.59           N  
ANISOU  541  NH2 ARG A 144    57639  58165  59579  -7836  -2575  -5701       N  
ATOM    542  N   ASN A 145      17.625 186.177 129.149  1.00362.40           N  
ANISOU  542  N   ASN A 145    45419  45710  46567  -7257   -987  -6339       N  
ATOM    543  CA  ASN A 145      17.101 185.107 129.986  1.00342.36           C  
ANISOU  543  CA  ASN A 145    43147  43222  43712  -6956   -697  -5980       C  
ATOM    544  C   ASN A 145      18.127 184.734 131.050  1.00343.71           C  
ANISOU  544  C   ASN A 145    43153  43449  43992  -6212   -824  -5856       C  
ATOM    545  O   ASN A 145      19.324 184.990 130.905  1.00338.61           O  
ANISOU  545  O   ASN A 145    42279  42656  43722  -6005   -946  -5997       O  
ATOM    546  CB  ASN A 145      16.732 183.873 129.151  1.00320.88           C  
ANISOU  546  CB  ASN A 145    40875  40030  41013  -7434    -19  -5758       C  
ATOM    547  N   GLY A 146      17.640 184.117 132.128  1.00349.64           N  
ANISOU  547  N   GLY A 146    44008  44437  44402  -5831   -806  -5558       N  
ATOM    548  CA  GLY A 146      18.492 183.706 133.223  1.00346.26           C  
ANISOU  548  CA  GLY A 146    43440  44079  44045  -5156   -929  -5399       C  
ATOM    549  C   GLY A 146      19.347 182.496 132.889  1.00345.18           C  
ANISOU  549  C   GLY A 146    43491  43413  44250  -5127   -447  -5230       C  
ATOM    550  O   GLY A 146      19.311 181.946 131.790  1.00352.43           O  
ANISOU  550  O   GLY A 146    44664  43903  45341  -5601     -6  -5253       O  
ATOM    551  N   CYS A 147      20.138 182.071 133.882  1.00333.87           N  
ANISOU  551  N   CYS A 147    41932  42009  42915  -4538   -551  -5063       N  
ATOM    552  CA  CYS A 147      21.036 180.932 133.725  1.00332.98           C  
ANISOU  552  CA  CYS A 147    41962  41412  43146  -4404   -160  -4907       C  
ATOM    553  C   CYS A 147      20.289 179.629 133.479  1.00305.93           C  
ANISOU  553  C   CYS A 147    38979  37703  39555  -4699    296  -4611       C  
ATOM    554  O   CYS A 147      20.892 178.674 132.971  1.00276.73           O  
ANISOU  554  O   CYS A 147    35487  33502  36155  -4736    672  -4554       O  
ATOM    555  CB  CYS A 147      21.930 180.799 134.961  1.00365.44           C  
ANISOU  555  CB  CYS A 147    45833  45649  47369  -3724   -425  -4756       C  
ATOM    556  SG  CYS A 147      22.528 182.374 135.649  1.00391.92           S  
ANISOU  556  SG  CYS A 147    48706  49452  50754  -3297  -1132  -4996       S  
ATOM    557  N   ILE A 148      19.002 179.564 133.811  1.00322.85           N  
ANISOU  557  N   ILE A 148    41279  40163  41227  -4901    246  -4412       N  
ATOM    558  CA  ILE A 148      18.182 178.372 133.596  1.00330.66           C  
ANISOU  558  CA  ILE A 148    42704  40922  42010  -5229    600  -4062       C  
ATOM    559  C   ILE A 148      17.301 178.542 132.358  1.00317.82           C  
ANISOU  559  C   ILE A 148    41355  39120  40283  -5932    854  -4163       C  
ATOM    560  O   ILE A 148      17.388 177.767 131.407  1.00291.39           O  
ANISOU  560  O   ILE A 148    38356  35231  37129  -6287   1256  -4139       O  
ATOM    561  CB  ILE A 148      17.334 178.045 134.845  1.00323.98           C  
ANISOU  561  CB  ILE A 148    41842  40581  40676  -5001    376  -3664       C  
ATOM    562  CG1 ILE A 148      18.147 178.295 136.123  1.00296.60           C  
ANISOU  562  CG1 ILE A 148    38001  37425  37269  -4314     16  -3647       C  
ATOM    563  CG2 ILE A 148      16.849 176.590 134.809  1.00333.72           C  
ANISOU  563  CG2 ILE A 148    43498  41504  41795  -5223    669  -3210       C  
ATOM    564  CD1 ILE A 148      17.353 178.114 137.415  1.00277.51           C  
ANISOU  564  CD1 ILE A 148    35486  35619  34336  -4058   -249  -3288       C  
ATOM    565  N   SER A 149      16.436 179.563 132.361  1.00314.36           N  
ANISOU  565  N   SER A 149    40773  39130  39540  -6134    607  -4281       N  
ATOM    566  CA  SER A 149      15.464 179.742 131.280  1.00293.76           C  
ANISOU  566  CA  SER A 149    38423  36394  36799  -6835    819  -4324       C  
ATOM    567  C   SER A 149      16.125 179.866 129.918  1.00292.44           C  
ANISOU  567  C   SER A 149    38339  35704  37073  -7229   1097  -4651       C  
ATOM    568  O   SER A 149      15.487 179.574 128.904  1.00321.42           O  
ANISOU  568  O   SER A 149    42345  39069  40710  -7841   1412  -4617       O  
ATOM    569  CB  SER A 149      14.613 180.980 131.535  1.00279.61           C  
ANISOU  569  CB  SER A 149    36379  35179  34680  -6912    439  -4476       C  
ATOM    570  OG  SER A 149      15.427 182.129 131.696  1.00264.03           O  
ANISOU  570  OG  SER A 149    33986  33391  32941  -6598     46  -4880       O  
ATOM    571  N   ILE A 150      17.382 180.319 129.865  1.00263.15           N  
ANISOU  571  N   ILE A 150    34315  31914  33756  -6907    975  -4948       N  
ATOM    572  CA  ILE A 150      18.025 180.466 128.563  1.00266.12           C  
ANISOU  572  CA  ILE A 150    34712  31884  34516  -7283   1228  -5247       C  
ATOM    573  C   ILE A 150      18.310 179.104 127.946  1.00283.22           C  
ANISOU  573  C   ILE A 150    37300  33461  36851  -7411   1756  -5100       C  
ATOM    574  O   ILE A 150      18.393 178.977 126.719  1.00276.43           O  
ANISOU  574  O   ILE A 150    36623  32237  36170  -7886   2080  -5272       O  
ATOM    575  CB  ILE A 150      19.306 181.315 128.668  1.00264.06           C  
ANISOU  575  CB  ILE A 150    33975  31746  34607  -6913    924  -5547       C  
ATOM    576  CG1 ILE A 150      19.677 181.866 127.289  1.00261.91           C  
ANISOU  576  CG1 ILE A 150    33620  31271  34623  -7435   1051  -5871       C  
ATOM    577  CG2 ILE A 150      20.456 180.496 129.238  1.00278.99           C  
ANISOU  577  CG2 ILE A 150    35820  33430  36756  -6326   1039  -5427       C  
ATOM    578  CD1 ILE A 150      20.949 182.675 127.269  1.00270.72           C  
ANISOU  578  CD1 ILE A 150    34263  32517  36083  -7146    739  -6110       C  
ATOM    579  N   TRP A 151      18.465 178.065 128.768  1.00302.09           N  
ANISOU  579  N   TRP A 151    39853  35742  39184  -6998   1824  -4789       N  
ATOM    580  CA  TRP A 151      18.641 176.726 128.228  1.00322.78           C  
ANISOU  580  CA  TRP A 151    42924  37777  41941  -7105   2257  -4639       C  
ATOM    581  C   TRP A 151      17.328 176.112 127.770  1.00346.55           C  
ANISOU  581  C   TRP A 151    46443  40607  44622  -7672   2464  -4353       C  
ATOM    582  O   TRP A 151      17.342 175.208 126.930  1.00357.01           O  
ANISOU  582  O   TRP A 151    48201  41384  46061  -7948   2827  -4314       O  
ATOM    583  CB  TRP A 151      19.310 175.820 129.260  1.00315.88           C  
ANISOU  583  CB  TRP A 151    42040  36815  41164  -6485   2197  -4398       C  
ATOM    584  CG  TRP A 151      20.723 176.202 129.537  1.00316.36           C  
ANISOU  584  CG  TRP A 151    41680  36909  41615  -5960   2083  -4640       C  
ATOM    585  CD1 TRP A 151      21.195 176.849 130.639  1.00326.16           C  
ANISOU  585  CD1 TRP A 151    42492  38575  42859  -5455   1681  -4628       C  
ATOM    586  CD2 TRP A 151      21.854 175.976 128.689  1.00327.47           C  
ANISOU  586  CD2 TRP A 151    43048  37927  43446  -5890   2362  -4909       C  
ATOM    587  CE2 TRP A 151      22.981 176.507 129.346  1.00341.10           C  
ANISOU  587  CE2 TRP A 151    44302  39875  45424  -5346   2104  -5009       C  
ATOM    588  CE3 TRP A 151      22.024 175.373 127.439  1.00337.30           C  
ANISOU  588  CE3 TRP A 151    44612  38681  44865  -6221   2801  -5068       C  
ATOM    589  NE1 TRP A 151      22.551 177.035 130.535  1.00338.94           N  
ANISOU  589  NE1 TRP A 151    43818  40071  44895  -5097   1681  -4835       N  
ATOM    590  CZ2 TRP A 151      24.259 176.454 128.796  1.00355.65           C  
ANISOU  590  CZ2 TRP A 151    45954  41498  47679  -5130   2275  -5231       C  
ATOM    591  CZ3 TRP A 151      23.294 175.321 126.895  1.00352.83           C  
ANISOU  591  CZ3 TRP A 151    46382  40452  47225  -5979   2982  -5332       C  
ATOM    592  CH2 TRP A 151      24.395 175.858 127.573  1.00360.84           C  
ANISOU  592  CH2 TRP A 151    46896  41729  48479  -5441   2723  -5397       C  
ATOM    593  N   ARG A 152      16.198 176.584 128.300  1.00356.56           N  
ANISOU  593  N   ARG A 152    47674  42329  45473  -7840   2225  -4144       N  
ATOM    594  CA  ARG A 152      14.905 176.130 127.804  1.00359.05           C  
ANISOU  594  CA  ARG A 152    48444  42517  45461  -8439   2401  -3840       C  
ATOM    595  C   ARG A 152      14.718 176.510 126.340  1.00361.92           C  
ANISOU  595  C   ARG A 152    48987  42546  45978  -9099   2680  -4122       C  
ATOM    596  O   ARG A 152      14.114 175.758 125.566  1.00357.77           O  
ANISOU  596  O   ARG A 152    48971  41591  45377  -9592   2980  -3927       O  
ATOM    597  CB  ARG A 152      13.785 176.718 128.663  1.00358.15           C  
ANISOU  597  CB  ARG A 152    48162  43057  44863  -8450   2073  -3594       C  
ATOM    598  CG  ARG A 152      12.382 176.375 128.197  1.00361.75           C  
ANISOU  598  CG  ARG A 152    49033  43470  44944  -9084   2216  -3230       C  
ATOM    599  CD  ARG A 152      11.338 177.140 128.994  1.00371.79           C  
ANISOU  599  CD  ARG A 152    50047  45478  45739  -9058   1887  -3057       C  
ATOM    600  NE  ARG A 152      11.349 176.776 130.408  1.00384.09           N  
ANISOU  600  NE  ARG A 152    51408  47498  47031  -8472   1616  -2744       N  
ATOM    601  CZ  ARG A 152      10.575 177.341 131.330  1.00382.51           C  
ANISOU  601  CZ  ARG A 152    50929  48028  46379  -8280   1302  -2582       C  
ATOM    602  NH1 ARG A 152       9.728 178.301 130.988  1.00375.96           N1+
ANISOU  602  NH1 ARG A 152    49992  47525  45329  -8606   1211  -2717       N1+
ATOM    603  NH2 ARG A 152      10.649 176.947 132.594  1.00386.28           N  
ANISOU  603  NH2 ARG A 152    51222  48925  46621  -7760   1070  -2293       N  
ATOM    604  N   LYS A 153      15.239 177.669 125.941  1.00371.52           N  
ANISOU  604  N   LYS A 153    49795  43951  47414  -9137   2554  -4561       N  
ATOM    605  CA  LYS A 153      15.114 178.164 124.578  1.00381.22           C  
ANISOU  605  CA  LYS A 153    51104  44939  48803  -9788   2764  -4848       C  
ATOM    606  C   LYS A 153      16.312 177.822 123.700  1.00367.02           C  
ANISOU  606  C   LYS A 153    49314  42703  47433  -9748   3065  -5153       C  
ATOM    607  O   LYS A 153      16.356 178.256 122.545  1.00374.29           O  
ANISOU  607  O   LYS A 153    50241  43461  48510 -10271   3235  -5420       O  
ATOM    608  CB  LYS A 153      14.897 179.682 124.587  1.00403.87           C  
ANISOU  608  CB  LYS A 153    53509  48298  51647  -9938   2384  -5132       C  
ATOM    609  CG  LYS A 153      16.040 180.473 125.201  1.00402.70           C  
ANISOU  609  CG  LYS A 153    52803  48465  51738  -9348   2018  -5419       C  
ATOM    610  CD  LYS A 153      15.725 181.960 125.251  1.00397.29           C  
ANISOU  610  CD  LYS A 153    51709  48243  51000  -9499   1549  -5675       C  
ATOM    611  CE  LYS A 153      14.518 182.241 126.132  1.00397.55           C  
ANISOU  611  CE  LYS A 153    51761  48716  50573  -9435   1280  -5444       C  
ATOM    612  NZ  LYS A 153      14.221 183.698 126.220  1.00391.94           N1+
ANISOU  612  NZ  LYS A 153    50662  48443  49814  -9518    770  -5731       N1+
ATOM    613  N   ILE A 154      17.288 177.074 124.216  1.00343.50           N  
ANISOU  613  N   ILE A 154    46310  39559  44644  -9145   3126  -5120       N  
ATOM    614  CA  ILE A 154      18.446 176.677 123.421  1.00328.38           C  
ANISOU  614  CA  ILE A 154    44393  37264  43111  -9036   3428  -5398       C  
ATOM    615  C   ILE A 154      18.553 175.158 123.394  1.00343.19           C  
ANISOU  615  C   ILE A 154    46788  38598  45009  -8859   3741  -5174       C  
ATOM    616  O   ILE A 154      18.271 174.522 122.372  1.00352.94           O  
ANISOU  616  O   ILE A 154    48482  39365  46254  -9285   4094  -5195       O  
ATOM    617  CB  ILE A 154      19.741 177.312 123.961  1.00304.56           C  
ANISOU  617  CB  ILE A 154    40790  34547  40381  -8441   3178  -5629       C  
ATOM    618  CG1 ILE A 154      19.669 178.836 123.863  1.00310.75           C  
ANISOU  618  CG1 ILE A 154    41091  35813  41168  -8660   2804  -5867       C  
ATOM    619  CG2 ILE A 154      20.949 176.799 123.191  1.00295.68           C  
ANISOU  619  CG2 ILE A 154    39649  33074  39620  -8272   3512  -5870       C  
ATOM    620  CD1 ILE A 154      19.478 179.344 122.456  1.00317.53           C  
ANISOU  620  CD1 ILE A 154    41975  36551  42122  -9377   2991  -6132       C  
ATOM    621  N   CYS A 155      18.965 174.569 124.515  1.00346.53           N  
ANISOU  621  N   CYS A 155    47153  39065  45445  -8237   3580  -4957       N  
ATOM    622  CA  CYS A 155      19.135 173.122 124.642  1.00358.22           C  
ANISOU  622  CA  CYS A 155    49092  40040  46976  -8003   3770  -4729       C  
ATOM    623  C   CYS A 155      18.460 172.686 125.934  1.00349.36           C  
ANISOU  623  C   CYS A 155    48045  39138  45559  -7773   3466  -4254       C  
ATOM    624  O   CYS A 155      19.084 172.685 127.004  1.00354.16           O  
ANISOU  624  O   CYS A 155    48326  39984  46253  -7192   3225  -4183       O  
ATOM    625  CB  CYS A 155      20.610 172.731 124.622  1.00383.50           C  
ANISOU  625  CB  CYS A 155    52096  43027  50591  -7429   3895  -4979       C  
ATOM    626  SG  CYS A 155      21.473 173.184 123.102  1.00410.15           S  
ANISOU  626  SG  CYS A 155    55327  46235  54276  -7667   4258  -5509       S  
ATOM    627  N   PRO A 156      17.175 172.325 125.874  1.00340.65           N  
ANISOU  627  N   PRO A 156    47351  37994  44088  -8238   3457  -3891       N  
ATOM    628  CA  PRO A 156      16.436 172.030 127.113  1.00335.93           C  
ANISOU  628  CA  PRO A 156    46750  37747  43139  -8069   3134  -3403       C  
ATOM    629  C   PRO A 156      17.037 170.913 127.948  1.00347.83           C  
ANISOU  629  C   PRO A 156    48354  39032  44773  -7543   3028  -3154       C  
ATOM    630  O   PRO A 156      16.851 170.911 129.169  1.00348.24           O  
ANISOU  630  O   PRO A 156    48172  39512  44632  -7226   2707  -2857       O  
ATOM    631  CB  PRO A 156      15.033 171.664 126.604  1.00330.42           C  
ANISOU  631  CB  PRO A 156    46559  36919  42066  -8739   3216  -3038       C  
ATOM    632  CG  PRO A 156      15.221 171.307 125.161  1.00330.67           C  
ANISOU  632  CG  PRO A 156    47005  36312  42323  -9155   3611  -3292       C  
ATOM    633  CD  PRO A 156      16.328 172.189 124.679  1.00333.11           C  
ANISOU  633  CD  PRO A 156    46860  36704  43004  -8959   3727  -3877       C  
ATOM    634  N   ILE A 157      17.756 169.967 127.337  1.00338.83           N  
ANISOU  634  N   ILE A 157    47541  37248  43951  -7432   3270  -3275       N  
ATOM    635  CA  ILE A 157      18.380 168.903 128.119  1.00335.93           C  
ANISOU  635  CA  ILE A 157    47255  36630  43753  -6926   3134  -3062       C  
ATOM    636  C   ILE A 157      19.451 169.465 129.044  1.00301.55           C  
ANISOU  636  C   ILE A 157    42288  32646  39643  -6291   2952  -3245       C  
ATOM    637  O   ILE A 157      19.715 168.905 130.115  1.00287.98           O  
ANISOU  637  O   ILE A 157    40475  30996  37949  -5889   2702  -2965       O  
ATOM    638  CB  ILE A 157      18.959 167.820 127.191  1.00345.88           C  
ANISOU  638  CB  ILE A 157    49000  37103  45318  -6907   3422  -3221       C  
ATOM    639  CG1 ILE A 157      19.793 168.460 126.078  1.00352.61           C  
ANISOU  639  CG1 ILE A 157    49674  37828  46474  -6924   3779  -3812       C  
ATOM    640  CG2 ILE A 157      17.847 166.957 126.622  1.00357.74           C  
ANISOU  640  CG2 ILE A 157    51196  38185  46543  -7456   3462  -2865       C  
ATOM    641  CD1 ILE A 157      20.436 167.460 125.144  1.00361.87           C  
ANISOU  641  CD1 ILE A 157    51277  38290  47929  -6834   4084  -4038       C  
ATOM    642  N   PHE A 158      20.073 170.576 128.661  1.00298.39           N  
ANISOU  642  N   PHE A 158    41463  32489  39423  -6218   3038  -3680       N  
ATOM    643  CA  PHE A 158      21.126 171.206 129.442  1.00318.35           C  
ANISOU  643  CA  PHE A 158    43419  35350  42191  -5648   2848  -3850       C  
ATOM    644  C   PHE A 158      20.585 172.222 130.438  1.00317.56           C  
ANISOU  644  C   PHE A 158    42916  35959  41782  -5581   2470  -3720       C  
ATOM    645  O   PHE A 158      21.370 172.950 131.052  1.00320.05           O  
ANISOU  645  O   PHE A 158    42751  36594  42258  -5159   2262  -3873       O  
ATOM    646  CB  PHE A 158      22.149 171.858 128.509  1.00333.52           C  
ANISOU  646  CB  PHE A 158    45078  37176  44467  -5594   3078  -4347       C  
ATOM    647  CG  PHE A 158      22.847 170.878 127.610  1.00349.21           C  
ANISOU  647  CG  PHE A 158    47391  38530  46764  -5529   3448  -4524       C  
ATOM    648  CD1 PHE A 158      23.075 169.577 128.030  1.00358.13           C  
ANISOU  648  CD1 PHE A 158    48842  39226  48005  -5229   3451  -4294       C  
ATOM    649  CD2 PHE A 158      23.263 171.248 126.343  1.00356.93           C  
ANISOU  649  CD2 PHE A 158    48350  39359  47908  -5767   3766  -4923       C  
ATOM    650  CE1 PHE A 158      23.712 168.668 127.207  1.00369.66           C  
ANISOU  650  CE1 PHE A 158    50621  40094  49741  -5118   3761  -4491       C  
ATOM    651  CE2 PHE A 158      23.900 170.343 125.514  1.00367.33           C  
ANISOU  651  CE2 PHE A 158    49963  40133  49473  -5662   4111  -5114       C  
ATOM    652  CZ  PHE A 158      24.125 169.051 125.948  1.00376.12           C  
ANISOU  652  CZ  PHE A 158    51418  40794  50697  -5313   4109  -4913       C  
ATOM    653  N   LYS A 159      19.259 172.299 130.586  1.00304.71           N  
ANISOU  653  N   LYS A 159    41480  34591  39705  -5981   2365  -3439       N  
ATOM    654  CA  LYS A 159      18.651 173.200 131.560  1.00298.27           C  
ANISOU  654  CA  LYS A 159    40306  34487  38538  -5882   2000  -3314       C  
ATOM    655  C   LYS A 159      19.195 172.977 132.966  1.00294.19           C  
ANISOU  655  C   LYS A 159    39490  34243  38046  -5278   1691  -3103       C  
ATOM    656  O   LYS A 159      19.195 173.903 133.786  1.00293.93           O  
ANISOU  656  O   LYS A 159    39040  34780  37862  -5007   1376  -3153       O  
ATOM    657  CB  LYS A 159      17.133 173.017 131.533  1.00308.24           C  
ANISOU  657  CB  LYS A 159    41873  35947  39295  -6378   1969  -2951       C  
ATOM    658  CG  LYS A 159      16.335 174.101 132.223  1.00328.62           C  
ANISOU  658  CG  LYS A 159    44110  39285  41465  -6377   1654  -2910       C  
ATOM    659  CD  LYS A 159      14.853 173.865 132.000  1.00358.40           C  
ANISOU  659  CD  LYS A 159    48209  43208  44760  -6920   1689  -2541       C  
ATOM    660  CE  LYS A 159      14.007 174.865 132.752  1.00379.79           C  
ANISOU  660  CE  LYS A 159    50571  46716  47016  -6864   1371  -2481       C  
ATOM    661  NZ  LYS A 159      12.554 174.595 132.572  1.00395.00           N1+
ANISOU  661  NZ  LYS A 159    52793  48835  48456  -7381   1408  -2063       N1+
ATOM    662  N   GLY A 160      19.669 171.765 133.261  1.00289.48           N  
ANISOU  662  N   GLY A 160    39108  33235  37646  -5060   1748  -2873       N  
ATOM    663  CA  GLY A 160      20.325 171.487 134.528  1.00281.61           C  
ANISOU  663  CA  GLY A 160    37828  32417  36755  -4510   1474  -2683       C  
ATOM    664  C   GLY A 160      21.597 172.275 134.766  1.00289.09           C  
ANISOU  664  C   GLY A 160    38313  33452  38076  -4035   1398  -3031       C  
ATOM    665  O   GLY A 160      22.072 172.315 135.906  1.00292.33           O  
ANISOU  665  O   GLY A 160    38424  34119  38528  -3590   1119  -2882       O  
ATOM    666  N   ILE A 161      22.158 172.893 133.722  1.00299.39           N  
ANISOU  666  N   ILE A 161    39546  34563  39645  -4142   1618  -3455       N  
ATOM    667  CA  ILE A 161      23.324 173.755 133.900  1.00308.69           C  
ANISOU  667  CA  ILE A 161    40260  35883  41144  -3741   1493  -3741       C  
ATOM    668  C   ILE A 161      22.983 174.928 134.810  1.00305.22           C  
ANISOU  668  C   ILE A 161    39433  36117  40418  -3579   1061  -3735       C  
ATOM    669  O   ILE A 161      23.761 175.290 135.701  1.00289.46           O  
ANISOU  669  O   ILE A 161    37090  34324  38567  -3100    786  -3716       O  
ATOM    670  CB  ILE A 161      23.852 174.230 132.532  1.00315.02           C  
ANISOU  670  CB  ILE A 161    41046  36432  42215  -3979   1780  -4157       C  
ATOM    671  CG1 ILE A 161      24.739 173.155 131.900  1.00289.58           C  
ANISOU  671  CG1 ILE A 161    38045  32590  39392  -3843   2145  -4227       C  
ATOM    672  CG2 ILE A 161      24.583 175.564 132.655  1.00330.38           C  
ANISOU  672  CG2 ILE A 161    42477  38748  44303  -3763   1514  -4417       C  
ATOM    673  CD1 ILE A 161      25.326 173.554 130.564  1.00264.23           C  
ANISOU  673  CD1 ILE A 161    34783  29184  36427  -4045   2447  -4625       C  
ATOM    674  N   GLY A 162      21.812 175.536 134.603  1.00294.68           N  
ANISOU  674  N   GLY A 162    38165  35130  38671  -3964    979  -3751       N  
ATOM    675  CA  GLY A 162      21.382 176.608 135.482  1.00283.50           C  
ANISOU  675  CA  GLY A 162    36415  34369  36933  -3781    547  -3763       C  
ATOM    676  C   GLY A 162      21.212 176.161 136.919  1.00280.98           C  
ANISOU  676  C   GLY A 162    35995  34381  36382  -3391    280  -3393       C  
ATOM    677  O   GLY A 162      21.463 176.932 137.848  1.00276.53           O  
ANISOU  677  O   GLY A 162    35080  34262  35726  -2997   -101  -3432       O  
ATOM    678  N   TYR A 163      20.790 174.910 137.125  1.00284.08           N  
ANISOU  678  N   TYR A 163    36696  34566  36674  -3504    439  -3018       N  
ATOM    679  CA  TYR A 163      20.671 174.385 138.482  1.00289.65           C  
ANISOU  679  CA  TYR A 163    37288  35587  37178  -3178    175  -2625       C  
ATOM    680  C   TYR A 163      22.039 174.115 139.094  1.00254.26           C  
ANISOU  680  C   TYR A 163    32588  30865  33155  -2670     88  -2631       C  
ATOM    681  O   TYR A 163      22.251 174.364 140.286  1.00240.83           O  
ANISOU  681  O   TYR A 163    30592  29563  31348  -2281   -244  -2485       O  
ATOM    682  CB  TYR A 163      19.828 173.110 138.481  1.00308.35           C  
ANISOU  682  CB  TYR A 163    40048  37792  39318  -3501    305  -2178       C  
ATOM    683  CG  TYR A 163      18.342 173.347 138.339  1.00312.90           C  
ANISOU  683  CG  TYR A 163    40764  38806  39317  -3926    274  -1999       C  
ATOM    684  CD1 TYR A 163      17.796 174.608 138.541  1.00314.32           C  
ANISOU  684  CD1 TYR A 163    40665  39601  39163  -3894     71  -2205       C  
ATOM    685  CD2 TYR A 163      17.485 172.306 138.011  1.00303.20           C  
ANISOU  685  CD2 TYR A 163    39953  37373  37875  -4351    414  -1605       C  
ATOM    686  CE1 TYR A 163      16.436 174.825 138.415  1.00314.88           C  
ANISOU  686  CE1 TYR A 163    40843  40091  38704  -4265     50  -2033       C  
ATOM    687  CE2 TYR A 163      16.126 172.513 137.883  1.00302.13           C  
ANISOU  687  CE2 TYR A 163    39936  37655  37204  -4752    385  -1386       C  
ATOM    688  CZ  TYR A 163      15.606 173.774 138.086  1.00312.05           C  
ANISOU  688  CZ  TYR A 163    40885  39543  38138  -4702    223  -1605       C  
ATOM    689  OH  TYR A 163      14.252 173.981 137.959  1.00319.46           O  
ANISOU  689  OH  TYR A 163    41923  40915  38544  -5084    202  -1381       O  
ATOM    690  N   ALA A 164      22.977 173.597 138.295  1.00238.73           N  
ANISOU  690  N   ALA A 164    30759  28257  31690  -2662    385  -2792       N  
ATOM    691  CA  ALA A 164      24.317 173.324 138.804  1.00237.22           C  
ANISOU  691  CA  ALA A 164    30357  27810  31965  -2186    328  -2788       C  
ATOM    692  C   ALA A 164      25.004 174.604 139.257  1.00250.32           C  
ANISOU  692  C   ALA A 164    31571  29830  33711  -1833     32  -3011       C  
ATOM    693  O   ALA A 164      25.706 174.616 140.275  1.00268.46           O  
ANISOU  693  O   ALA A 164    33616  32235  36153  -1403   -217  -2864       O  
ATOM    694  CB  ALA A 164      25.151 172.617 137.736  1.00235.29           C  
ANISOU  694  CB  ALA A 164    30330  26863  32207  -2237    723  -2967       C  
ATOM    695  N   ILE A 165      24.810 175.694 138.511  1.00243.23           N  
ANISOU  695  N   ILE A 165    30582  29104  32732  -2030     16  -3348       N  
ATOM    696  CA  ILE A 165      25.384 176.978 138.902  1.00274.03           C  
ANISOU  696  CA  ILE A 165    34087  33347  36685  -1730   -356  -3549       C  
ATOM    697  C   ILE A 165      24.790 177.446 140.225  1.00294.63           C  
ANISOU  697  C   ILE A 165    36513  36563  38869  -1470   -795  -3374       C  
ATOM    698  O   ILE A 165      25.490 178.018 141.070  1.00315.72           O  
ANISOU  698  O   ILE A 165    38890  39434  41636  -1039  -1148  -3364       O  
ATOM    699  CB  ILE A 165      25.173 178.014 137.782  1.00262.57           C  
ANISOU  699  CB  ILE A 165    32595  31955  35214  -2071   -335  -3928       C  
ATOM    700  CG1 ILE A 165      25.983 177.623 136.543  1.00267.48           C  
ANISOU  700  CG1 ILE A 165    33313  32036  36281  -2250     73  -4111       C  
ATOM    701  CG2 ILE A 165      25.543 179.407 138.262  1.00268.52           C  
ANISOU  701  CG2 ILE A 165    32971  33118  35934  -1797   -844  -4105       C  
ATOM    702  CD1 ILE A 165      25.809 178.565 135.374  1.00266.75           C  
ANISOU  702  CD1 ILE A 165    33167  31994  36191  -2653    105  -4460       C  
ATOM    703  N   CYS A 166      23.493 177.201 140.430  1.00285.35           N  
ANISOU  703  N   CYS A 166    35510  35710  37200  -1722   -789  -3214       N  
ATOM    704  CA  CYS A 166      22.865 177.567 141.695  1.00285.98           C  
ANISOU  704  CA  CYS A 166    35403  36441  36814  -1463  -1180  -3035       C  
ATOM    705  C   CYS A 166      23.485 176.804 142.859  1.00272.04           C  
ANISOU  705  C   CYS A 166    33527  34657  35179  -1077  -1303  -2693       C  
ATOM    706  O   CYS A 166      23.671 177.361 143.948  1.00272.27           O  
ANISOU  706  O   CYS A 166    33281  35114  35055   -681  -1692  -2644       O  
ATOM    707  CB  CYS A 166      21.359 177.313 141.627  1.00294.30           C  
ANISOU  707  CB  CYS A 166    36657  37856  37309  -1835  -1105  -2866       C  
ATOM    708  SG  CYS A 166      20.478 178.346 140.434  1.00303.28           S  
ANISOU  708  SG  CYS A 166    37884  39117  38230  -2292  -1038  -3246       S  
ATOM    709  N   ILE A 167      23.815 175.529 142.648  1.00254.07           N  
ANISOU  709  N   ILE A 167    31470  31872  33192  -1191  -1004  -2458       N  
ATOM    710  CA  ILE A 167      24.476 174.755 143.694  1.00241.15           C  
ANISOU  710  CA  ILE A 167    29727  30147  31754   -865  -1130  -2131       C  
ATOM    711  C   ILE A 167      25.932 175.180 143.828  1.00232.19           C  
ANISOU  711  C   ILE A 167    28352  28725  31145   -467  -1219  -2289       C  
ATOM    712  O   ILE A 167      26.490 175.200 144.933  1.00244.59           O  
ANISOU  712  O   ILE A 167    29693  30448  32791    -94  -1499  -2102       O  
ATOM    713  CB  ILE A 167      24.349 173.248 143.407  1.00257.79           C  
ANISOU  713  CB  ILE A 167    32163  31768  34019  -1120   -845  -1833       C  
ATOM    714  CG1 ILE A 167      22.885 172.867 143.179  1.00266.75           C  
ANISOU  714  CG1 ILE A 167    33555  33178  34619  -1565   -780  -1630       C  
ATOM    715  CG2 ILE A 167      24.934 172.435 144.555  1.00261.97           C  
ANISOU  715  CG2 ILE A 167    32565  32239  34734   -830  -1035  -1465       C  
ATOM    716  CD1 ILE A 167      22.673 171.392 142.908  1.00276.35           C  
ANISOU  716  CD1 ILE A 167    35135  33917  35950  -1843   -592  -1297       C  
ATOM    717  N   ILE A 168      26.569 175.530 142.710  1.00206.54           N  
ANISOU  717  N   ILE A 168    25140  25080  28255   -555   -995  -2607       N  
ATOM    718  CA  ILE A 168      27.960 175.970 142.750  1.00249.83           C  
ANISOU  718  CA  ILE A 168    30375  30325  34223   -203  -1086  -2720       C  
ATOM    719  C   ILE A 168      28.079 177.291 143.499  1.00236.86           C  
ANISOU  719  C   ILE A 168    28419  29188  32388     95  -1583  -2816       C  
ATOM    720  O   ILE A 168      28.935 177.450 144.378  1.00230.89           O  
ANISOU  720  O   ILE A 168    27442  28449  31838    491  -1848  -2669       O  
ATOM    721  CB  ILE A 168      28.531 176.075 141.325  1.00276.04           C  
ANISOU  721  CB  ILE A 168    33775  33206  37902   -402   -743  -3024       C  
ATOM    722  CG1 ILE A 168      28.889 174.688 140.796  1.00288.71           C  
ANISOU  722  CG1 ILE A 168    35644  34209  39842   -493   -309  -2918       C  
ATOM    723  CG2 ILE A 168      29.756 176.965 141.311  1.00276.82           C  
ANISOU  723  CG2 ILE A 168    33547  33279  38355    -92   -950  -3158       C  
ATOM    724  CD1 ILE A 168      29.969 174.013 141.602  1.00303.95           C  
ANISOU  724  CD1 ILE A 168    37439  35866  42183    -85   -371  -2668       C  
ATOM    725  N   ALA A 169      27.217 178.257 143.167  1.00232.48           N  
ANISOU  725  N   ALA A 169    27859  29033  31441    -89  -1744  -3060       N  
ATOM    726  CA  ALA A 169      27.280 179.562 143.819  1.00248.09           C  
ANISOU  726  CA  ALA A 169    29573  31472  33218    206  -2275  -3197       C  
ATOM    727  C   ALA A 169      27.003 179.459 145.313  1.00263.07           C  
ANISOU  727  C   ALA A 169    31351  33807  34797    554  -2605  -2931       C  
ATOM    728  O   ALA A 169      27.496 180.283 146.092  1.00278.86           O  
ANISOU  728  O   ALA A 169    33128  36042  36783    939  -3056  -2956       O  
ATOM    729  CB  ALA A 169      26.297 180.528 143.162  1.00196.77           C  
ANISOU  729  CB  ALA A 169    23113  25305  26346    -80  -2392  -3519       C  
ATOM    730  N   PHE A 170      26.216 178.465 145.730  1.00250.15           N  
ANISOU  730  N   PHE A 170    29857  32300  32888    412  -2420  -2654       N  
ATOM    731  CA  PHE A 170      26.025 178.226 147.157  1.00247.77           C  
ANISOU  731  CA  PHE A 170    29410  32424  32305    712  -2708  -2351       C  
ATOM    732  C   PHE A 170      27.333 177.806 147.816  1.00241.48           C  
ANISOU  732  C   PHE A 170    28476  31269  32007   1040  -2785  -2132       C  
ATOM    733  O   PHE A 170      27.718 178.345 148.860  1.00233.37           O  
ANISOU  733  O   PHE A 170    27232  30529  30910   1424  -3187  -2057       O  
ATOM    734  CB  PHE A 170      24.945 177.166 147.374  1.00267.81           C  
ANISOU  734  CB  PHE A 170    32117  35166  34473    422  -2504  -2041       C  
ATOM    735  CG  PHE A 170      24.988 176.530 148.734  1.00299.91           C  
ANISOU  735  CG  PHE A 170    36035  39514  38401    652  -2713  -1634       C  
ATOM    736  CD1 PHE A 170      24.525 177.212 149.847  1.00319.07           C  
ANISOU  736  CD1 PHE A 170    38229  42672  40333    951  -3124  -1598       C  
ATOM    737  CD2 PHE A 170      25.492 175.250 148.899  1.00317.22           C  
ANISOU  737  CD2 PHE A 170    38318  41251  40959    568  -2523  -1297       C  
ATOM    738  CE1 PHE A 170      24.565 176.629 151.101  1.00332.61           C  
ANISOU  738  CE1 PHE A 170    39783  44686  41906   1133  -3320  -1213       C  
ATOM    739  CE2 PHE A 170      25.536 174.663 150.150  1.00328.24           C  
ANISOU  739  CE2 PHE A 170    39557  42912  42249    728  -2748   -903       C  
ATOM    740  CZ  PHE A 170      25.071 175.353 151.252  1.00337.32           C  
ANISOU  740  CZ  PHE A 170    40454  44821  42890    995  -3136   -852       C  
ATOM    741  N   TYR A 171      28.029 176.836 147.217  1.00240.26           N  
ANISOU  741  N   TYR A 171    28455  30475  32360    903  -2411  -2028       N  
ATOM    742  CA  TYR A 171      29.333 176.431 147.730  1.00241.66           C  
ANISOU  742  CA  TYR A 171    28497  30256  33067   1203  -2454  -1828       C  
ATOM    743  C   TYR A 171      30.330 177.581 147.688  1.00239.67           C  
ANISOU  743  C   TYR A 171    28030  29958  33075   1504  -2730  -2019       C  
ATOM    744  O   TYR A 171      31.213 177.670 148.548  1.00257.11           O  
ANISOU  744  O   TYR A 171    30056  32107  35527   1844  -2982  -1820       O  
ATOM    745  CB  TYR A 171      29.864 175.238 146.933  1.00251.73           C  
ANISOU  745  CB  TYR A 171    29968  30848  34829   1015  -1995  -1753       C  
ATOM    746  CG  TYR A 171      29.121 173.945 147.185  1.00274.76           C  
ANISOU  746  CG  TYR A 171    33095  33711  37589    769  -1832  -1456       C  
ATOM    747  CD1 TYR A 171      28.671 173.615 148.457  1.00291.23           C  
ANISOU  747  CD1 TYR A 171    35069  36213  39372    856  -2120  -1111       C  
ATOM    748  CD2 TYR A 171      28.867 173.054 146.149  1.00280.18           C  
ANISOU  748  CD2 TYR A 171    34093  33946  38417    437  -1430  -1501       C  
ATOM    749  CE1 TYR A 171      27.992 172.433 148.692  1.00303.83           C  
ANISOU  749  CE1 TYR A 171    36836  37790  40817    593  -2040   -786       C  
ATOM    750  CE2 TYR A 171      28.188 171.870 146.374  1.00298.84           C  
ANISOU  750  CE2 TYR A 171    36673  36235  40638    195  -1360  -1192       C  
ATOM    751  CZ  TYR A 171      27.753 171.565 147.647  1.00314.35           C  
ANISOU  751  CZ  TYR A 171    38498  38632  42308    260  -1680   -817       C  
ATOM    752  OH  TYR A 171      27.077 170.389 147.876  1.00332.97           O  
ANISOU  752  OH  TYR A 171    41051  40947  44517    -18  -1675   -458       O  
ATOM    753  N   ILE A 172      30.203 178.468 146.699  1.00236.63           N  
ANISOU  753  N   ILE A 172    27663  29597  32648   1357  -2721  -2370       N  
ATOM    754  CA  ILE A 172      31.095 179.620 146.611  1.00262.74           C  
ANISOU  754  CA  ILE A 172    30763  32893  36173   1597  -3064  -2521       C  
ATOM    755  C   ILE A 172      30.788 180.617 147.721  1.00274.23           C  
ANISOU  755  C   ILE A 172    32068  34893  37232   1916  -3660  -2526       C  
ATOM    756  O   ILE A 172      31.691 181.093 148.419  1.00305.14           O  
ANISOU  756  O   ILE A 172    35810  38777  41350   2269  -4027  -2396       O  
ATOM    757  CB  ILE A 172      30.989 180.273 145.221  1.00264.04           C  
ANISOU  757  CB  ILE A 172    30974  32960  36389   1292  -2932  -2880       C  
ATOM    758  CG1 ILE A 172      31.563 179.344 144.148  1.00277.13           C  
ANISOU  758  CG1 ILE A 172    32747  34054  38495   1068  -2371  -2884       C  
ATOM    759  CG2 ILE A 172      31.694 181.622 145.204  1.00247.59           C  
ANISOU  759  CG2 ILE A 172    28667  30992  34415   1500  -3433  -3020       C  
ATOM    760  CD1 ILE A 172      31.528 179.926 142.752  1.00275.01           C  
ANISOU  760  CD1 ILE A 172    32500  33697  38294    740  -2214  -3217       C  
ATOM    761  N   ALA A 173      29.507 180.938 147.909  1.00256.82           N  
ANISOU  761  N   ALA A 173    29933  33202  34445   1810  -3774  -2666       N  
ATOM    762  CA  ALA A 173      29.117 181.959 148.873  1.00256.45           C  
ANISOU  762  CA  ALA A 173    29756  33721  33961   2139  -4349  -2748       C  
ATOM    763  C   ALA A 173      29.305 181.525 150.320  1.00279.09           C  
ANISOU  763  C   ALA A 173    32516  36805  36721   2479  -4553  -2410       C  
ATOM    764  O   ALA A 173      29.200 182.369 151.216  1.00283.95           O  
ANISOU  764  O   ALA A 173    33014  37848  37025   2831  -5065  -2462       O  
ATOM    765  CB  ALA A 173      27.661 182.364 148.642  1.00241.81           C  
ANISOU  765  CB  ALA A 173    27990  32387  31498   1941  -4377  -2992       C  
ATOM    766  N   SER A 174      29.569 180.242 150.576  1.00266.49           N  
ANISOU  766  N   SER A 174    30960  34927  35367   2382  -4201  -2072       N  
ATOM    767  CA  SER A 174      29.784 179.798 151.949  1.00249.68           C  
ANISOU  767  CA  SER A 174    28705  32993  33169   2653  -4409  -1723       C  
ATOM    768  C   SER A 174      31.067 180.387 152.522  1.00211.54           C  
ANISOU  768  C   SER A 174    23720  27934  28723   3036  -4777  -1630       C  
ATOM    769  O   SER A 174      31.048 181.071 153.552  1.00211.86           O  
ANISOU  769  O   SER A 174    23643  28373  28480   3376  -5256  -1600       O  
ATOM    770  CB  SER A 174      29.819 178.268 152.004  1.00266.72           C  
ANISOU  770  CB  SER A 174    30946  34833  35561   2412  -3991  -1377       C  
ATOM    771  OG  SER A 174      28.609 177.708 151.525  1.00271.50           O  
ANISOU  771  OG  SER A 174    31715  35655  35786   2045  -3707  -1399       O  
ATOM    772  N   TYR A 175      32.199 180.129 151.863  1.00222.50           N  
ANISOU  772  N   TYR A 175    25107  28689  30743   2994  -4567  -1568       N  
ATOM    773  CA  TYR A 175      33.485 180.605 152.361  1.00267.43           C  
ANISOU  773  CA  TYR A 175    30650  34121  36840   3323  -4896  -1399       C  
ATOM    774  C   TYR A 175      33.780 182.047 151.961  1.00264.04           C  
ANISOU  774  C   TYR A 175    30170  33783  36369   3473  -5336  -1671       C  
ATOM    775  O   TYR A 175      34.478 182.754 152.697  1.00279.18           O  
ANISOU  775  O   TYR A 175    31982  35726  38366   3807  -5830  -1546       O  
ATOM    776  CB  TYR A 175      34.610 179.687 151.876  1.00285.41           C  
ANISOU  776  CB  TYR A 175    32915  35723  39806   3243  -4499  -1174       C  
ATOM    777  CG  TYR A 175      34.822 179.687 150.378  1.00295.31           C  
ANISOU  777  CG  TYR A 175    34243  36633  41328   2986  -4126  -1423       C  
ATOM    778  CD1 TYR A 175      34.079 178.855 149.551  1.00293.51           C  
ANISOU  778  CD1 TYR A 175    34200  36302  41020   2630  -3628  -1555       C  
ATOM    779  CD2 TYR A 175      35.776 180.510 149.792  1.00309.56           C  
ANISOU  779  CD2 TYR A 175    35931  38233  43455   3084  -4297  -1497       C  
ATOM    780  CE1 TYR A 175      34.274 178.849 148.183  1.00298.77           C  
ANISOU  780  CE1 TYR A 175    34938  36668  41913   2392  -3282  -1793       C  
ATOM    781  CE2 TYR A 175      35.977 180.512 148.426  1.00306.90           C  
ANISOU  781  CE2 TYR A 175    35626  37646  43338   2835  -3960  -1716       C  
ATOM    782  CZ  TYR A 175      35.223 179.680 147.626  1.00304.67           C  
ANISOU  782  CZ  TYR A 175    35533  37262  42965   2496  -3438  -1881       C  
ATOM    783  OH  TYR A 175      35.421 179.677 146.264  1.00313.68           O  
ANISOU  783  OH  TYR A 175    36710  38167  44308   2245  -3096  -2109       O  
ATOM    784  N   TYR A 176      33.271 182.494 150.808  1.00222.17           N  
ANISOU  784  N   TYR A 176    24946  28513  30955   3209  -5205  -2020       N  
ATOM    785  CA  TYR A 176      33.716 183.764 150.237  1.00221.34           C  
ANISOU  785  CA  TYR A 176    24775  28390  30934   3270  -5615  -2242       C  
ATOM    786  C   TYR A 176      33.431 184.935 151.169  1.00223.72           C  
ANISOU  786  C   TYR A 176    25035  29145  30824   3626  -6343  -2344       C  
ATOM    787  O   TYR A 176      34.259 185.843 151.308  1.00246.59           O  
ANISOU  787  O   TYR A 176    27848  31935  33908   3851  -6859  -2303       O  
ATOM    788  CB  TYR A 176      33.052 183.990 148.878  1.00243.77           C  
ANISOU  788  CB  TYR A 176    27707  31239  33676   2867  -5349  -2604       C  
ATOM    789  CG  TYR A 176      33.693 185.090 148.059  1.00271.22           C  
ANISOU  789  CG  TYR A 176    31083  34593  37374   2820  -5689  -2776       C  
ATOM    790  CD1 TYR A 176      33.281 186.410 148.185  1.00277.35           C  
ANISOU  790  CD1 TYR A 176    31837  35721  37821   2932  -6334  -3032       C  
ATOM    791  CD2 TYR A 176      34.711 184.805 147.158  1.00286.91           C  
ANISOU  791  CD2 TYR A 176    32985  36138  39891   2666  -5401  -2675       C  
ATOM    792  CE1 TYR A 176      33.866 187.416 147.438  1.00291.52           C  
ANISOU  792  CE1 TYR A 176    33529  37409  39826   2848  -6721  -3153       C  
ATOM    793  CE2 TYR A 176      35.302 185.803 146.406  1.00291.93           C  
ANISOU  793  CE2 TYR A 176    33488  36722  40710   2586  -5745  -2783       C  
ATOM    794  CZ  TYR A 176      34.876 187.107 146.550  1.00289.59           C  
ANISOU  794  CZ  TYR A 176    33175  36761  40097   2655  -6425  -3007       C  
ATOM    795  OH  TYR A 176      35.462 188.103 145.803  1.00279.59           O  
ANISOU  795  OH  TYR A 176    31766  35446  39019   2535  -6842  -3079       O  
ATOM    796  N   ASN A 177      32.267 184.937 151.815  1.00219.81           N  
ANISOU  796  N   ASN A 177    24597  29172  29749   3695  -6422  -2465       N  
ATOM    797  CA  ASN A 177      31.913 186.039 152.699  1.00244.36           C  
ANISOU  797  CA  ASN A 177    27679  32757  32410   4079  -7112  -2618       C  
ATOM    798  C   ASN A 177      32.547 185.922 154.079  1.00257.33           C  
ANISOU  798  C   ASN A 177    29247  34441  34088   4483  -7427  -2282       C  
ATOM    799  O   ASN A 177      32.561 186.913 154.819  1.00253.52           O  
ANISOU  799  O   ASN A 177    28753  34240  33332   4861  -8077  -2378       O  
ATOM    800  CB  ASN A 177      30.392 186.139 152.821  1.00246.29           C  
ANISOU  800  CB  ASN A 177    27984  33617  31976   4021  -7075  -2895       C  
ATOM    801  CG  ASN A 177      29.715 186.358 151.480  1.00224.47           C  
ANISOU  801  CG  ASN A 177    25308  30819  29161   3605  -6816  -3229       C  
ATOM    802  ND2 ASN A 177      29.268 185.272 150.858  1.00210.21           N  
ANISOU  802  ND2 ASN A 177    23583  28870  27417   3205  -6149  -3142       N  
ATOM    803  OD1 ASN A 177      29.596 187.489 151.008  1.00230.68           O  
ANISOU  803  OD1 ASN A 177    26099  31689  29859   3629  -7243  -3551       O  
ATOM    804  N   THR A 178      33.074 184.748 154.442  1.00253.66           N  
ANISOU  804  N   THR A 178    28740  33684  33956   4411  -7015  -1895       N  
ATOM    805  CA  THR A 178      33.823 184.633 155.690  1.00228.87           C  
ANISOU  805  CA  THR A 178    25518  30499  30944   4744  -7313  -1538       C  
ATOM    806  C   THR A 178      35.193 185.288 155.579  1.00234.22           C  
ANISOU  806  C   THR A 178    26152  30707  32134   4917  -7678  -1377       C  
ATOM    807  O   THR A 178      35.733 185.765 156.583  1.00264.27           O  
ANISOU  807  O   THR A 178    29929  34552  35931   5265  -8184  -1182       O  
ATOM    808  CB  THR A 178      33.982 183.165 156.090  1.00216.44           C  
ANISOU  808  CB  THR A 178    23901  28728  29610   4575  -6798  -1159       C  
ATOM    809  CG2 THR A 178      32.627 182.528 156.348  1.00228.83           C  
ANISOU  809  CG2 THR A 178    25494  30826  30626   4406  -6536  -1227       C  
ATOM    810  OG1 THR A 178      34.653 182.451 155.044  1.00216.27           O  
ANISOU  810  OG1 THR A 178    23900  28100  30173   4282  -6294  -1071       O  
ATOM    811  N   ILE A 179      35.770 185.309 154.376  1.00217.59           N  
ANISOU  811  N   ILE A 179    24037  28175  30462   4672  -7441  -1426       N  
ATOM    812  CA  ILE A 179      37.044 185.992 154.170  1.00246.69           C  
ANISOU  812  CA  ILE A 179    27651  31480  34601   4804  -7817  -1243       C  
ATOM    813  C   ILE A 179      36.878 187.491 154.376  1.00264.45           C  
ANISOU  813  C   ILE A 179    29944  34015  36520   5054  -8630  -1475       C  
ATOM    814  O   ILE A 179      37.675 188.133 155.070  1.00313.68           O  
ANISOU  814  O   ILE A 179    36165  40145  42876   5360  -9214  -1242       O  
ATOM    815  CB  ILE A 179      37.600 185.674 152.771  1.00244.93           C  
ANISOU  815  CB  ILE A 179    27373  30844  34846   4468  -7362  -1266       C  
ATOM    816  CG1 ILE A 179      37.872 184.175 152.634  1.00286.38           C  
ANISOU  816  CG1 ILE A 179    32604  35752  40457   4290  -6623  -1032       C  
ATOM    817  CG2 ILE A 179      38.862 186.479 152.503  1.00250.54           C  
ANISOU  817  CG2 ILE A 179    27970  31262  35964   4584  -7805  -1054       C  
ATOM    818  CD1 ILE A 179      38.398 183.775 151.274  1.00332.37           C  
ANISOU  818  CD1 ILE A 179    38381  41197  46709   4003  -6134  -1083       C  
ATOM    819  N   MET A 180      35.839 188.073 153.771  1.00237.57           N  
ANISOU  819  N   MET A 180    26610  30954  32703   4924  -8713  -1930       N  
ATOM    820  CA  MET A 180      35.542 189.479 154.011  1.00238.80           C  
ANISOU  820  CA  MET A 180    26826  31408  32501   5183  -9532  -2204       C  
ATOM    821  C   MET A 180      35.179 189.726 155.467  1.00211.64           C  
ANISOU  821  C   MET A 180    23443  28353  28616   5637  -9971  -2174       C  
ATOM    822  O   MET A 180      35.434 190.814 155.995  1.00206.48           O  
ANISOU  822  O   MET A 180    22849  27786  27816   5984 -10763  -2228       O  
ATOM    823  CB  MET A 180      34.410 189.936 153.095  1.00247.06           C  
ANISOU  823  CB  MET A 180    27926  32753  33191   4930  -9476  -2704       C  
ATOM    824  CG  MET A 180      34.643 189.639 151.629  1.00242.69           C  
ANISOU  824  CG  MET A 180    27319  31870  33022   4442  -8992  -2764       C  
ATOM    825  SD  MET A 180      33.126 189.829 150.684  1.00290.94           S  
ANISOU  825  SD  MET A 180    33515  38342  38689   4080  -8741  -3296       S  
ATOM    826  CE  MET A 180      32.614 191.456 151.221  1.00287.12           C  
ANISOU  826  CE  MET A 180    33087  38278  37727   4452  -9780  -3651       C  
ATOM    827  N   ALA A 181      34.581 188.732 156.129  1.00207.96           N  
ANISOU  827  N   ALA A 181    22960  28138  27919   5637  -9505  -2079       N  
ATOM    828  CA  ALA A 181      34.311 188.851 157.558  1.00231.54           C  
ANISOU  828  CA  ALA A 181    25959  31523  30494   6052  -9872  -1998       C  
ATOM    829  C   ALA A 181      35.607 188.951 158.350  1.00254.24           C  
ANISOU  829  C   ALA A 181    28815  34013  33769   6305 -10237  -1557       C  
ATOM    830  O   ALA A 181      35.671 189.652 159.367  1.00288.45           O  
ANISOU  830  O   ALA A 181    33209  38571  37818   6722 -10872  -1548       O  
ATOM    831  CB  ALA A 181      33.474 187.666 158.036  1.00233.15           C  
ANISOU  831  CB  ALA A 181    26102  32075  30412   5918  -9279  -1907       C  
ATOM    832  N   TRP A 182      36.652 188.254 157.899  1.00253.79           N  
ANISOU  832  N   TRP A 182    28684  33378  34369   6069  -9850  -1183       N  
ATOM    833  CA  TRP A 182      37.971 188.430 158.499  1.00223.56           C  
ANISOU  833  CA  TRP A 182    24832  29130  30980   6272 -10213   -731       C  
ATOM    834  C   TRP A 182      38.496 189.835 158.236  1.00219.69           C  
ANISOU  834  C   TRP A 182    24421  28526  30525   6465 -11015   -813       C  
ATOM    835  O   TRP A 182      38.974 190.513 159.153  1.00243.98           O  
ANISOU  835  O   TRP A 182    27576  31590  33533   6823 -11689   -636       O  
ATOM    836  CB  TRP A 182      38.943 187.382 157.954  1.00220.04           C  
ANISOU  836  CB  TRP A 182    24267  28113  31225   5980  -9599   -340       C  
ATOM    837  CG  TRP A 182      38.502 185.969 158.173  1.00229.28           C  
ANISOU  837  CG  TRP A 182    25379  29316  32421   5770  -8880   -231       C  
ATOM    838  CD1 TRP A 182      37.589 185.525 159.085  1.00255.11           C  
ANISOU  838  CD1 TRP A 182    28657  33053  35221   5845  -8812   -278       C  
ATOM    839  CD2 TRP A 182      38.950 184.811 157.457  1.00237.84           C  
ANISOU  839  CD2 TRP A 182    26386  29967  34016   5449  -8174    -46       C  
ATOM    840  CE2 TRP A 182      38.268 183.700 157.993  1.00264.82           C  
ANISOU  840  CE2 TRP A 182    29788  33569  37261   5326  -7750     23       C  
ATOM    841  CE3 TRP A 182      39.862 184.606 156.417  1.00227.32           C  
ANISOU  841  CE3 TRP A 182    24985  28134  33252   5266  -7884     70       C  
ATOM    842  NE1 TRP A 182      37.444 184.163 158.985  1.00277.86           N  
ANISOU  842  NE1 TRP A 182    31472  35797  38304   5555  -8146   -101       N  
ATOM    843  CZ2 TRP A 182      38.469 182.403 157.524  1.00265.92           C  
ANISOU  843  CZ2 TRP A 182    29887  33350  37800   5034  -7092    188       C  
ATOM    844  CZ3 TRP A 182      40.060 183.318 155.953  1.00243.12           C  
ANISOU  844  CZ3 TRP A 182    26937  29808  35630   5015  -7183    202       C  
ATOM    845  CH2 TRP A 182      39.367 182.233 156.507  1.00259.50           C  
ANISOU  845  CH2 TRP A 182    29037  32017  37544   4904  -6813    252       C  
ATOM    846  N   ALA A 183      38.407 190.290 156.984  1.00209.18           N  
ANISOU  846  N   ALA A 183    23074  27109  29296   6211 -10991  -1068       N  
ATOM    847  CA  ALA A 183      38.809 191.654 156.662  1.00208.01           C  
ANISOU  847  CA  ALA A 183    22989  26891  29155   6339 -11821  -1158       C  
ATOM    848  C   ALA A 183      37.920 192.675 157.358  1.00208.13           C  
ANISOU  848  C   ALA A 183    23167  27383  28528   6714 -12543  -1554       C  
ATOM    849  O   ALA A 183      38.374 193.781 157.674  1.00208.22           O  
ANISOU  849  O   ALA A 183    23287  27324  28505   6990 -13424  -1519       O  
ATOM    850  CB  ALA A 183      38.784 191.867 155.149  1.00205.89           C  
ANISOU  850  CB  ALA A 183    22637  26496  29096   5930 -11613  -1368       C  
ATOM    851  N   LEU A 184      36.654 192.327 157.606  1.00259.80           N  
ANISOU  851  N   LEU A 184    29735  34426  34551   6742 -12215  -1920       N  
ATOM    852  CA  LEU A 184      35.784 193.213 158.373  1.00260.88           C  
ANISOU  852  CA  LEU A 184    30006  35084  34035   7165 -12857  -2302       C  
ATOM    853  C   LEU A 184      36.174 193.220 159.845  1.00252.54           C  
ANISOU  853  C   LEU A 184    29012  34108  32832   7615 -13236  -2024       C  
ATOM    854  O   LEU A 184      36.164 194.274 160.491  1.00212.37           O  
ANISOU  854  O   LEU A 184    24150  29115  27425   7845 -13732  -2118       O  
ATOM    855  CB  LEU A 184      34.323 192.800 158.204  1.00261.89           C  
ANISOU  855  CB  LEU A 184    30103  35773  33629   7057 -12365  -2723       C  
ATOM    856  CG  LEU A 184      33.295 193.700 158.891  1.00265.83           C  
ANISOU  856  CG  LEU A 184    30708  36898  33399   7506 -12967  -3181       C  
ATOM    857  CD1 LEU A 184      33.457 195.139 158.430  1.00274.24           C  
ANISOU  857  CD1 LEU A 184    31983  37754  34461   7472 -13509  -3405       C  
ATOM    858  CD2 LEU A 184      31.885 193.207 158.622  1.00266.73           C  
ANISOU  858  CD2 LEU A 184    30756  37569  33021   7340 -12407  -3523       C  
ATOM    859  N   TYR A 185      36.518 192.051 160.391  1.00212.92           N  
ANISOU  859  N   TYR A 185    23888  28978  28033   7513 -12645  -1622       N  
ATOM    860  CA  TYR A 185      37.031 192.003 161.754  1.00278.16           C  
ANISOU  860  CA  TYR A 185    32194  37247  36247   7870 -12983  -1287       C  
ATOM    861  C   TYR A 185      38.365 192.729 161.864  1.00215.11           C  
ANISOU  861  C   TYR A 185    24306  28708  28717   8013 -13645   -918       C  
ATOM    862  O   TYR A 185      38.663 193.323 162.906  1.00216.64           O  
ANISOU  862  O   TYR A 185    24718  28914  28681   8143 -13843   -757       O  
ATOM    863  CB  TYR A 185      37.168 190.553 162.215  1.00297.78           C  
ANISOU  863  CB  TYR A 185    34521  39674  38949   7648 -12213   -903       C  
ATOM    864  CG  TYR A 185      37.320 190.406 163.711  1.00331.59           C  
ANISOU  864  CG  TYR A 185    38815  44161  43013   7981 -12486   -643       C  
ATOM    865  CD1 TYR A 185      36.213 190.469 164.546  1.00348.02           C  
ANISOU  865  CD1 TYR A 185    40887  46978  44367   8249 -12585   -933       C  
ATOM    866  CD2 TYR A 185      38.566 190.203 164.287  1.00346.90           C  
ANISOU  866  CD2 TYR A 185    40758  45586  45462   8020 -12641    -94       C  
ATOM    867  CE1 TYR A 185      36.343 190.337 165.915  1.00362.44           C  
ANISOU  867  CE1 TYR A 185    42705  49040  45967   8540 -12836   -699       C  
ATOM    868  CE2 TYR A 185      38.706 190.068 165.657  1.00356.48           C  
ANISOU  868  CE2 TYR A 185    41984  46977  46484   8289 -12895    155       C  
ATOM    869  CZ  TYR A 185      37.590 190.136 166.465  1.00369.21           C  
ANISOU  869  CZ  TYR A 185    43584  49341  47359   8545 -12992   -159       C  
ATOM    870  OH  TYR A 185      37.722 190.003 167.828  1.00375.39           O  
ANISOU  870  OH  TYR A 185    44359  50347  47924   8800 -13244     85       O  
ATOM    871  N   TYR A 186      39.176 192.691 160.805  1.00213.51           N  
ANISOU  871  N   TYR A 186    24032  28001  29090   7680 -13485   -712       N  
ATOM    872  CA  TYR A 186      40.384 193.508 160.767  1.00263.72           C  
ANISOU  872  CA  TYR A 186    30530  33892  35780   7601 -13855   -335       C  
ATOM    873  C   TYR A 186      40.043 194.987 160.636  1.00254.57           C  
ANISOU  873  C   TYR A 186    29690  32880  34153   7441 -14021   -657       C  
ATOM    874  O   TYR A 186      40.716 195.841 161.225  1.00250.22           O  
ANISOU  874  O   TYR A 186    29389  32142  33540   7377 -14154   -416       O  
ATOM    875  CB  TYR A 186      41.283 193.069 159.612  1.00272.43           C  
ANISOU  875  CB  TYR A 186    31396  34512  37604   7355 -13742    -42       C  
ATOM    876  CG  TYR A 186      42.276 191.984 159.961  1.00281.55           C  
ANISOU  876  CG  TYR A 186    32417  35255  39303   7235 -13206    550       C  
ATOM    877  CD1 TYR A 186      43.494 192.296 160.549  1.00294.29           C  
ANISOU  877  CD1 TYR A 186    34077  36475  41266   7375 -13659   1113       C  
ATOM    878  CD2 TYR A 186      42.002 190.651 159.690  1.00292.11           C  
ANISOU  878  CD2 TYR A 186    33602  36578  40807   6951 -12238    561       C  
ATOM    879  CE1 TYR A 186      44.409 191.312 160.862  1.00321.61           C  
ANISOU  879  CE1 TYR A 186    37396  39541  45261   7284 -13221   1660       C  
ATOM    880  CE2 TYR A 186      42.910 189.658 160.003  1.00317.48           C  
ANISOU  880  CE2 TYR A 186    36694  39392  44542   6850 -11787   1080       C  
ATOM    881  CZ  TYR A 186      44.111 189.995 160.589  1.00336.95           C  
ANISOU  881  CZ  TYR A 186    39178  41477  47371   7019 -12266   1622       C  
ATOM    882  OH  TYR A 186      45.021 189.012 160.903  1.00362.74           O  
ANISOU  882  OH  TYR A 186    42313  44335  51177   6916 -11825   2146       O  
ATOM    883  N   LEU A 187      39.003 195.306 159.861  1.00245.97           N  
ANISOU  883  N   LEU A 187    28593  32100  32765   7359 -14003  -1196       N  
ATOM    884  CA  LEU A 187      38.613 196.701 159.677  1.00240.82           C  
ANISOU  884  CA  LEU A 187    28232  31527  31742   7196 -14137  -1507       C  
ATOM    885  C   LEU A 187      38.109 197.312 160.978  1.00212.84           C  
ANISOU  885  C   LEU A 187    24955  28255  27659   7457 -14217  -1650       C  
ATOM    886  O   LEU A 187      38.461 198.450 161.313  1.00224.42           O  
ANISOU  886  O   LEU A 187    26699  29549  29022   7378 -14381  -1605       O  
ATOM    887  CB  LEU A 187      37.544 196.807 158.590  1.00247.63           C  
ANISOU  887  CB  LEU A 187    29008  32655  32423   7043 -14056  -2039       C  
ATOM    888  CG  LEU A 187      37.027 198.217 158.295  1.00287.68           C  
ANISOU  888  CG  LEU A 187    34360  37775  37171   6861 -14160  -2376       C  
ATOM    889  CD1 LEU A 187      38.091 199.042 157.588  1.00295.78           C  
ANISOU  889  CD1 LEU A 187    35465  38347  38570   6496 -14297  -2076       C  
ATOM    890  CD2 LEU A 187      35.742 198.173 157.482  1.00300.40           C  
ANISOU  890  CD2 LEU A 187    35886  39741  38511   6770 -14021  -2921       C  
ATOM    891  N   ILE A 188      37.285 196.575 161.724  1.00266.76           N  
ANISOU  891  N   ILE A 188    31685  35530  34141   7768 -14103  -1822       N  
ATOM    892  CA  ILE A 188      36.748 197.110 162.970  1.00285.47           C  
ANISOU  892  CA  ILE A 188    34268  38217  35980   8033 -14168  -1977       C  
ATOM    893  C   ILE A 188      37.801 197.103 164.072  1.00297.80           C  
ANISOU  893  C   ILE A 188    35933  39504  37713   8122 -14277  -1475       C  
ATOM    894  O   ILE A 188      37.729 197.909 165.007  1.00304.97           O  
ANISOU  894  O   ILE A 188    37090  40478  38308   8252 -14408  -1536       O  
ATOM    895  CB  ILE A 188      35.490 196.330 163.389  1.00297.54           C  
ANISOU  895  CB  ILE A 188    35621  40412  37019   8310 -13986  -2304       C  
ATOM    896  CG1 ILE A 188      35.834 194.866 163.668  1.00308.46           C  
ANISOU  896  CG1 ILE A 188    36692  41850  38658   8428 -13856  -1951       C  
ATOM    897  CG2 ILE A 188      34.418 196.434 162.314  1.00294.01           C  
ANISOU  897  CG2 ILE A 188    35094  40251  36363   8189 -13860  -2804       C  
ATOM    898  CD1 ILE A 188      34.639 194.012 164.032  1.00321.38           C  
ANISOU  898  CD1 ILE A 188    38104  44210  39798   8658 -13659  -2212       C  
ATOM    899  N   SER A 189      38.788 196.212 163.990  1.00303.37           N  
ANISOU  899  N   SER A 189    36451  39878  38938   8056 -14218   -976       N  
ATOM    900  CA  SER A 189      39.877 196.193 164.956  1.00317.33           C  
ANISOU  900  CA  SER A 189    38309  41335  40925   8083 -14292   -446       C  
ATOM    901  C   SER A 189      40.983 197.180 164.613  1.00306.75           C  
ANISOU  901  C   SER A 189    37171  39504  39877   7802 -14431   -165       C  
ATOM    902  O   SER A 189      41.938 197.312 165.387  1.00317.94           O  
ANISOU  902  O   SER A 189    38691  40660  41451   7787 -14488    275       O  
ATOM    903  CB  SER A 189      40.462 194.782 165.067  1.00342.56           C  
ANISOU  903  CB  SER A 189    41209  44355  44592   8137 -14138      4       C  
ATOM    904  OG  SER A 189      39.472 193.851 165.470  1.00356.04           O  
ANISOU  904  OG  SER A 189    42713  46558  46009   8388 -14018   -213       O  
ATOM    905  N   SER A 190      40.879 197.873 163.482  1.00300.72           N  
ANISOU  905  N   SER A 190    36450  38639  39170   7559 -14478   -394       N  
ATOM    906  CA  SER A 190      41.867 198.858 163.068  1.00306.56           C  
ANISOU  906  CA  SER A 190    37352  38991  40136   7262 -14608   -142       C  
ATOM    907  C   SER A 190      41.545 200.262 163.561  1.00332.03           C  
ANISOU  907  C   SER A 190    40920  42271  42964   7273 -14807   -416       C  
ATOM    908  O   SER A 190      42.273 201.202 163.229  1.00349.49           O  
ANISOU  908  O   SER A 190    43279  44199  45312   7025 -14933   -250       O  
ATOM    909  CB  SER A 190      41.996 198.864 161.541  1.00294.77           C  
ANISOU  909  CB  SER A 190    35693  37357  38950   6957 -14560   -198       C  
ATOM    910  OG  SER A 190      43.048 199.714 161.120  1.00304.30           O  
ANISOU  910  OG  SER A 190    37003  38235  40381   6653 -14665    119       O  
ATOM    911  N   PHE A 191      40.475 200.429 164.340  1.00327.15           N  
ANISOU  911  N   PHE A 191    40417  42019  41867   7564 -14836   -828       N  
ATOM    912  CA  PHE A 191      40.093 201.741 164.844  1.00321.00           C  
ANISOU  912  CA  PHE A 191    39959  41266  40742   7632 -15028  -1128       C  
ATOM    913  C   PHE A 191      40.848 202.142 166.104  1.00330.76           C  
ANISOU  913  C   PHE A 191    41398  42336  41940   7741 -15172   -816       C  
ATOM    914  O   PHE A 191      40.795 203.314 166.490  1.00348.89           O  
ANISOU  914  O   PHE A 191    43977  44536  44051   7764 -15369   -989       O  
ATOM    915  CB  PHE A 191      38.587 201.781 165.114  1.00305.03           C  
ANISOU  915  CB  PHE A 191    37961  39725  38212   7922 -14982  -1725       C  
ATOM    916  CG  PHE A 191      37.749 201.726 163.870  1.00273.34           C  
ANISOU  916  CG  PHE A 191    33817  35863  34176   7783 -14863  -2105       C  
ATOM    917  CD1 PHE A 191      38.252 202.178 162.661  1.00256.28           C  
ANISOU  917  CD1 PHE A 191    31639  33379  32357   7405 -14894  -2013       C  
ATOM    918  CD2 PHE A 191      36.459 201.222 163.907  1.00260.58           C  
ANISOU  918  CD2 PHE A 191    32080  34750  32179   8010 -14707  -2539       C  
ATOM    919  CE1 PHE A 191      37.484 202.130 161.513  1.00259.08           C  
ANISOU  919  CE1 PHE A 191    31869  33868  32700   7245 -14782  -2353       C  
ATOM    920  CE2 PHE A 191      35.686 201.171 162.762  1.00260.46           C  
ANISOU  920  CE2 PHE A 191    31945  34875  32142   7855 -14581  -2878       C  
ATOM    921  CZ  PHE A 191      36.200 201.626 161.564  1.00269.40           C  
ANISOU  921  CZ  PHE A 191    33073  35642  33645   7466 -14625  -2789       C  
ATOM    922  N   THR A 192      41.542 201.210 166.751  1.00340.92           N  
ANISOU  922  N   THR A 192    42549  43567  43417   7806 -15082   -363       N  
ATOM    923  CA  THR A 192      42.332 201.548 167.925  1.00382.04           C  
ANISOU  923  CA  THR A 192    47937  48601  48619   7869 -15201    -25       C  
ATOM    924  C   THR A 192      43.598 202.293 167.510  1.00389.67           C  
ANISOU  924  C   THR A 192    49020  49110  49926   7542 -15294    364       C  
ATOM    925  O   THR A 192      44.161 202.055 166.438  1.00389.26           O  
ANISOU  925  O   THR A 192    48807  48866  50227   7276 -15200    581       O  
ATOM    926  CB  THR A 192      42.691 200.284 168.708  1.00391.43           C  
ANISOU  926  CB  THR A 192    48925  49860  49940   8010 -15051    373       C  
ATOM    927  CG2 THR A 192      43.222 200.637 170.092  1.00399.37           C  
ANISOU  927  CG2 THR A 192    50126  50792  50824   8125 -15175    621       C  
ATOM    928  OG1 THR A 192      41.523 199.467 168.856  1.00404.70           O  
ANISOU  928  OG1 THR A 192    50425  52011  51331   8267 -14933     35       O  
ATOM    929  N   ASP A 193      44.036 203.215 168.372  1.00404.90           N  
ANISOU  929  N   ASP A 193    51224  50891  51730   7568 -15484    442       N  
ATOM    930  CA  ASP A 193      45.223 204.010 168.068  1.00418.14           C  
ANISOU  930  CA  ASP A 193    53021  52182  53670   7265 -15580    799       C  
ATOM    931  C   ASP A 193      46.454 203.127 167.901  1.00409.43           C  
ANISOU  931  C   ASP A 193    51706  50858  53000   7087 -15391   1437       C  
ATOM    932  O   ASP A 193      47.282 203.366 167.014  1.00408.48           O  
ANISOU  932  O   ASP A 193    51521  50514  53169   6790 -15359   1703       O  
ATOM    933  CB  ASP A 193      45.451 205.054 169.162  1.00441.80           C  
ANISOU  933  CB  ASP A 193    56401  54985  56477   7395 -15907    710       C  
ATOM    934  CG  ASP A 193      45.592 204.436 170.539  1.00463.23           C  
ANISOU  934  CG  ASP A 193    59080  57871  59057   7612 -15797    969       C  
ATOM    935  OD1 ASP A 193      44.950 203.396 170.795  1.00466.24           O  
ANISOU  935  OD1 ASP A 193    59261  58548  59339   7814 -15638    897       O  
ATOM    936  OD2 ASP A 193      46.347 204.989 171.366  1.00478.26           O1-
ANISOU  936  OD2 ASP A 193    61310  59379  61028   7658 -16137   1088       O1-
ATOM    937  N   GLN A 194      46.591 202.103 168.738  1.00407.46           N  
ANISOU  937  N   GLN A 194    51339  50674  52803   7269 -15257   1694       N  
ATOM    938  CA  GLN A 194      47.674 201.133 168.637  1.00388.85           C  
ANISOU  938  CA  GLN A 194    48771  48088  50885   7147 -15045   2287       C  
ATOM    939  C   GLN A 194      47.108 199.829 168.093  1.00384.82           C  
ANISOU  939  C   GLN A 194    47948  47723  50543   7247 -14840   2231       C  
ATOM    940  O   GLN A 194      46.208 199.237 168.699  1.00369.43           O  
ANISOU  940  O   GLN A 194    45937  46065  48363   7511 -14815   1998       O  
ATOM    941  CB  GLN A 194      48.346 200.912 169.992  1.00374.99           C  
ANISOU  941  CB  GLN A 194    47110  46231  49138   7248 -15032   2673       C  
ATOM    942  CG  GLN A 194      49.255 202.051 170.426  1.00371.02           C  
ANISOU  942  CG  GLN A 194    46876  45491  48604   7092 -15192   2869       C  
ATOM    943  CD  GLN A 194      50.441 202.237 169.498  1.00374.00           C  
ANISOU  943  CD  GLN A 194    47181  45576  49346   6765 -15104   3261       C  
ATOM    944  NE2 GLN A 194      51.538 201.550 169.795  1.00361.54           N  
ANISOU  944  NE2 GLN A 194    45503  43776  48089   6686 -14914   3813       N  
ATOM    945  OE1 GLN A 194      50.372 202.989 168.525  1.00395.24           O  
ANISOU  945  OE1 GLN A 194    49918  48215  52041   6584 -15239   3054       O  
ATOM    946  N   LEU A 195      47.636 199.387 166.956  1.00395.10           N  
ANISOU  946  N   LEU A 195    49041  48838  52241   7041 -14701   2442       N  
ATOM    947  CA  LEU A 195      47.105 198.204 166.300  1.00406.94           C  
ANISOU  947  CA  LEU A 195    50238  50426  53953   7121 -14524   2358       C  
ATOM    948  C   LEU A 195      47.473 196.951 167.094  1.00413.99           C  
ANISOU  948  C   LEU A 195    50966  51218  55112   7275 -14341   2760       C  
ATOM    949  O   LEU A 195      48.575 196.864 167.644  1.00393.81           O  
ANISOU  949  O   LEU A 195    48456  48380  52792   7191 -14275   3262       O  
ATOM    950  CB  LEU A 195      47.630 198.103 164.867  1.00397.54           C  
ANISOU  950  CB  LEU A 195    48861  49035  53150   6856 -14437   2488       C  
ATOM    951  CG  LEU A 195      47.351 199.321 163.977  1.00392.54           C  
ANISOU  951  CG  LEU A 195    48362  48477  52310   6643 -14609   2145       C  
ATOM    952  CD1 LEU A 195      48.492 200.328 164.037  1.00385.27           C  
ANISOU  952  CD1 LEU A 195    47618  47329  51439   6402 -14712   2482       C  
ATOM    953  CD2 LEU A 195      47.077 198.909 162.541  1.00387.83           C  
ANISOU  953  CD2 LEU A 195    47508  47896  51954   6493 -14521   1994       C  
ATOM    954  N   PRO A 196      46.570 195.969 167.176  1.00446.11           N  
ANISOU  954  N   PRO A 196    54840  55515  59149   7487 -14251   2551       N  
ATOM    955  CA  PRO A 196      46.809 194.829 168.076  1.00461.05           C  
ANISOU  955  CA  PRO A 196    56585  57334  61259   7632 -14107   2912       C  
ATOM    956  C   PRO A 196      47.967 193.936 167.660  1.00475.28           C  
ANISOU  956  C   PRO A 196    58181  58650  63755   7473 -13878   3490       C  
ATOM    957  O   PRO A 196      48.630 193.368 168.536  1.00490.27           O  
ANISOU  957  O   PRO A 196    60063  60340  65878   7487 -13774   3931       O  
ATOM    958  CB  PRO A 196      45.475 194.067 168.039  1.00459.25           C  
ANISOU  958  CB  PRO A 196    56169  57516  60810   7867 -14079   2489       C  
ATOM    959  CG  PRO A 196      44.470 195.062 167.541  1.00450.42           C  
ANISOU  959  CG  PRO A 196    55202  56758  59179   7896 -14235   1863       C  
ATOM    960  CD  PRO A 196      45.221 195.937 166.588  1.00447.02           C  
ANISOU  960  CD  PRO A 196    54881  56012  58956   7608 -14290   1947       C  
ATOM    961  N   TRP A 197      48.238 193.791 166.365  1.00429.57           N  
ANISOU  961  N   TRP A 197    52226  52668  58324   7313 -13785   3506       N  
ATOM    962  CA  TRP A 197      49.253 192.850 165.909  1.00376.01           C  
ANISOU  962  CA  TRP A 197    45200  45430  52235   7187 -13530   4029       C  
ATOM    963  C   TRP A 197      50.662 193.430 165.931  1.00327.82           C  
ANISOU  963  C   TRP A 197    39227  39023  46307   6956 -13490   4501       C  
ATOM    964  O   TRP A 197      51.600 192.753 165.499  1.00311.41           O  
ANISOU  964  O   TRP A 197    36955  36580  44787   6831 -13259   4945       O  
ATOM    965  CB  TRP A 197      48.920 192.334 164.502  1.00362.09           C  
ANISOU  965  CB  TRP A 197    43149  43607  50823   7137 -13425   3847       C  
ATOM    966  CG  TRP A 197      48.788 193.386 163.442  1.00346.31           C  
ANISOU  966  CG  TRP A 197    41230  41755  48596   6965 -13580   3537       C  
ATOM    967  CD1 TRP A 197      49.793 193.929 162.695  1.00349.95           C  
ANISOU  967  CD1 TRP A 197    41684  42017  49262   6706 -13566   3815       C  
ATOM    968  CD2 TRP A 197      47.575 193.999 162.988  1.00331.16           C  
ANISOU  968  CD2 TRP A 197    39392  40230  46204   7012 -13762   2897       C  
ATOM    969  CE2 TRP A 197      47.923 194.913 161.974  1.00335.62           C  
ANISOU  969  CE2 TRP A 197    40002  40773  46747   6747 -13859   2832       C  
ATOM    970  CE3 TRP A 197      46.229 193.870 163.346  1.00326.76           C  
ANISOU  970  CE3 TRP A 197    38866  40071  45218   7240 -13840   2377       C  
ATOM    971  NE1 TRP A 197      49.283 194.851 161.814  1.00346.48           N  
ANISOU  971  NE1 TRP A 197    41312  41809  48524   6569 -13747   3403       N  
ATOM    972  CZ2 TRP A 197      46.976 195.691 161.312  1.00336.72           C  
ANISOU  972  CZ2 TRP A 197    40228  41212  46498   6681 -14023   2271       C  
ATOM    973  CZ3 TRP A 197      45.290 194.646 162.689  1.00332.77           C  
ANISOU  973  CZ3 TRP A 197    39719  41154  45566   7197 -13983   1807       C  
ATOM    974  CH2 TRP A 197      45.668 195.545 161.685  1.00337.98           C  
ANISOU  974  CH2 TRP A 197    40435  41720  46262   6908 -14071   1761       C  
ATOM    975  N   THR A 198      50.833 194.661 166.413  1.00315.02           N  
ANISOU  975  N   THR A 198    37915  37542  44235   6896 -13697   4412       N  
ATOM    976  CA  THR A 198      52.178 195.211 166.586  1.00335.40           C  
ANISOU  976  CA  THR A 198    40631  39868  46938   6687 -13667   4861       C  
ATOM    977  C   THR A 198      52.846 194.624 167.828  1.00352.24           C  
ANISOU  977  C   THR A 198    42820  41787  49227   6741 -13534   5291       C  
ATOM    978  O   THR A 198      53.841 193.899 167.729  1.00358.24           O  
ANISOU  978  O   THR A 198    43440  42200  50475   6625 -13295   5769       O  
ATOM    979  CB  THR A 198      52.117 196.740 166.668  1.00334.70           C  
ANISOU  979  CB  THR A 198    40841  39968  46362   6592 -13938   4607       C  
ATOM    980  CG2 THR A 198      53.514 197.316 166.843  1.00370.60           C  
ANISOU  980  CG2 THR A 198    45516  44273  51023   6374 -13914   5061       C  
ATOM    981  OG1 THR A 198      51.538 197.262 165.466  1.00301.70           O  
ANISOU  981  OG1 THR A 198    36601  35953  42079   6492 -14048   4228       O  
ATOM    982  N   SER A 199      52.306 194.930 169.005  1.00367.90           N  
ANISOU  982  N   SER A 199    45001  43979  50805   6906 -13682   5122       N  
ATOM    983  CA  SER A 199      52.872 194.451 170.256  1.00371.60           C  
ANISOU  983  CA  SER A 199    45539  44280  51372   6942 -13589   5499       C  
ATOM    984  C   SER A 199      52.522 192.982 170.484  1.00378.42           C  
ANISOU  984  C   SER A 199    46134  45047  52600   7053 -13395   5640       C  
ATOM    985  O   SER A 199      51.533 192.459 169.963  1.00366.91           O  
ANISOU  985  O   SER A 199    44482  43778  51149   7184 -13399   5328       O  
ATOM    986  CB  SER A 199      52.375 195.295 171.431  1.00365.56           C  
ANISOU  986  CB  SER A 199    45050  43799  50047   7085 -13830   5262       C  
ATOM    987  OG  SER A 199      52.797 196.642 171.312  1.00357.47           O  
ANISOU  987  OG  SER A 199    44275  42785  48764   6955 -14005   5179       O  
ATOM    988  N   CYS A 200      53.358 192.316 171.278  1.00401.43           N  
ANISOU  988  N   CYS A 200    49036  47650  55838   6972 -13225   6114       N  
ATOM    989  CA  CYS A 200      53.145 190.922 171.641  1.00437.56           C  
ANISOU  989  CA  CYS A 200    53360  52071  60822   7016 -13042   6321       C  
ATOM    990  C   CYS A 200      52.412 190.752 172.965  1.00451.46           C  
ANISOU  990  C   CYS A 200    55188  54127  62219   7194 -13194   6212       C  
ATOM    991  O   CYS A 200      52.171 189.613 173.376  1.00453.57           O  
ANISOU  991  O   CYS A 200    55234  54311  62792   7204 -13083   6390       O  
ATOM    992  CB  CYS A 200      54.482 190.176 171.707  1.00455.40           C  
ANISOU  992  CB  CYS A 200    55525  53790  63717   6771 -12740   6919       C  
ATOM    993  SG  CYS A 200      55.047 189.471 170.138  1.00464.07           S  
ANISOU  993  SG  CYS A 200    56292  54530  65505   6618 -12433   7119       S  
ATOM    994  N   LYS A 201      52.051 191.840 173.642  1.00470.90           N  
ANISOU  994  N   LYS A 201    57922  56938  64061   7316 -13445   5939       N  
ATOM    995  CA  LYS A 201      51.351 191.746 174.917  1.00485.72           C  
ANISOU  995  CA  LYS A 201    59847  59163  65540   7502 -13599   5828       C  
ATOM    996  C   LYS A 201      49.854 191.808 174.644  1.00474.79           C  
ANISOU  996  C   LYS A 201    58353  58337  63709   7749 -13765   5263       C  
ATOM    997  O   LYS A 201      49.310 192.879 174.351  1.00478.38           O  
ANISOU  997  O   LYS A 201    58978  59087  63698   7838 -13946   4830       O  
ATOM    998  CB  LYS A 201      51.789 192.866 175.859  1.00511.80           C  
ANISOU  998  CB  LYS A 201    63485  62531  68445   7504 -13763   5849       C  
ATOM    999  N   ASN A 202      49.189 190.665 174.785  1.00464.58           N  
ANISOU  999  N   ASN A 202    56774  57189  62555   7833 -13708   5267       N  
ATOM   1000  CA  ASN A 202      47.766 190.511 174.504  1.00450.57           C  
ANISOU 1000  CA  ASN A 202    54845  55975  60377   8055 -13825   4747       C  
ATOM   1001  C   ASN A 202      47.290 189.255 175.221  1.00449.46           C  
ANISOU 1001  C   ASN A 202    54411  56012  60350   8104 -13797   4922       C  
ATOM   1002  O   ASN A 202      48.059 188.582 175.912  1.00472.04           O  
ANISOU 1002  O   ASN A 202    57208  58522  63622   7942 -13699   5436       O  
ATOM   1003  CB  ASN A 202      47.481 190.414 172.999  1.00418.91           C  
ANISOU 1003  CB  ASN A 202    50702  51865  56598   8021 -13738   4492       C  
ATOM   1004  CG  ASN A 202      47.780 191.701 172.253  1.00396.49           C  
ANISOU 1004  CG  ASN A 202    48118  48955  53576   7944 -13816   4270       C  
ATOM   1005  ND2 ASN A 202      48.942 191.756 171.611  1.00372.62           N  
ANISOU 1005  ND2 ASN A 202    45115  45415  51049   7715 -13669   4637       N  
ATOM   1006  OD1 ASN A 202      46.977 192.634 172.251  1.00394.91           O  
ANISOU 1006  OD1 ASN A 202    48081  49168  52800   8069 -14004   3780       O  
ATOM   1007  N   SER A 203      46.005 188.942 175.052  1.00422.90           N  
ANISOU 1007  N   SER A 203    50860  53217  56606   8294 -13884   4489       N  
ATOM   1008  CA  SER A 203      45.461 187.722 175.638  1.00408.76           C  
ANISOU 1008  CA  SER A 203    48737  51675  54897   8304 -13886   4642       C  
ATOM   1009  C   SER A 203      45.746 186.488 174.787  1.00395.67           C  
ANISOU 1009  C   SER A 203    46750  49510  54076   8096 -13688   4949       C  
ATOM   1010  O   SER A 203      45.811 185.377 175.324  1.00409.09           O  
ANISOU 1010  O   SER A 203    48194  51150  56090   7844 -13439   5302       O  
ATOM   1011  CB  SER A 203      43.954 187.869 175.862  1.00399.42           C  
ANISOU 1011  CB  SER A 203    47465  51406  52892   8581 -14036   4055       C  
ATOM   1012  OG  SER A 203      43.289 188.246 174.667  1.00392.35           O  
ANISOU 1012  OG  SER A 203    46586  50670  51819   8685 -13999   3540       O  
ATOM   1013  N   TRP A 204      45.911 186.653 173.475  1.00358.08           N  
ANISOU 1013  N   TRP A 204    41992  44431  49630   8063 -13563   4794       N  
ATOM   1014  CA  TRP A 204      46.012 185.528 172.551  1.00343.49           C  
ANISOU 1014  CA  TRP A 204    39892  42290  48330   7673 -12838   4876       C  
ATOM   1015  C   TRP A 204      47.445 185.131 172.206  1.00319.48           C  
ANISOU 1015  C   TRP A 204    36800  38379  46207   7454 -12680   5489       C  
ATOM   1016  O   TRP A 204      47.639 184.142 171.493  1.00286.05           O  
ANISOU 1016  O   TRP A 204    32369  33865  42452   7129 -12026   5572       O  
ATOM   1017  CB  TRP A 204      45.249 185.849 171.261  1.00357.50           C  
ANISOU 1017  CB  TRP A 204    41683  44321  49831   7692 -12608   4284       C  
ATOM   1018  CG  TRP A 204      45.639 187.160 170.646  1.00371.82           C  
ANISOU 1018  CG  TRP A 204    43729  45937  51610   7973 -13186   4146       C  
ATOM   1019  CD1 TRP A 204      46.619 187.372 169.722  1.00380.96           C  
ANISOU 1019  CD1 TRP A 204    44898  46493  53355   7869 -13175   4398       C  
ATOM   1020  CD2 TRP A 204      45.053 188.441 170.911  1.00374.51           C  
ANISOU 1020  CD2 TRP A 204    44347  46767  51185   8248 -13608   3697       C  
ATOM   1021  CE2 TRP A 204      45.730 189.383 170.111  1.00375.18           C  
ANISOU 1021  CE2 TRP A 204    44640  46543  51367   8122 -13592   3673       C  
ATOM   1022  CE3 TRP A 204      44.023 188.883 171.746  1.00377.65           C  
ANISOU 1022  CE3 TRP A 204    44838  47888  50763   8472 -13786   3295       C  
ATOM   1023  NE1 TRP A 204      46.681 188.705 169.395  1.00379.20           N  
ANISOU 1023  NE1 TRP A 204    44973  46425  52680   7920 -13369   4108       N  
ATOM   1024  CZ2 TRP A 204      45.409 190.739 170.122  1.00377.46           C  
ANISOU 1024  CZ2 TRP A 204    45232  47150  51037   8177 -13772   3280       C  
ATOM   1025  CZ3 TRP A 204      43.707 190.229 171.757  1.00381.39           C  
ANISOU 1025  CZ3 TRP A 204    45618  48655  50639   8551 -13925   2893       C  
ATOM   1026  CH2 TRP A 204      44.398 191.141 170.950  1.00380.81           C  
ANISOU 1026  CH2 TRP A 204    45753  48189  50747   8390 -13930   2893       C  
ATOM   1027  N   ASN A 205      48.446 185.863 172.684  1.00327.32           N  
ANISOU 1027  N   ASN A 205    38015  39020  47331   7539 -13044   5849       N  
ATOM   1028  CA  ASN A 205      49.826 185.589 172.304  1.00327.53           C  
ANISOU 1028  CA  ASN A 205    38034  38337  48076   7282 -12741   6364       C  
ATOM   1029  C   ASN A 205      50.447 184.505 173.179  1.00312.31           C  
ANISOU 1029  C   ASN A 205    35923  36030  46709   7045 -12555   6956       C  
ATOM   1030  O   ASN A 205      50.146 184.385 174.370  1.00289.70           O  
ANISOU 1030  O   ASN A 205    33090  33441  43543   7052 -12727   7035       O  
ATOM   1031  CB  ASN A 205      50.670 186.862 172.382  1.00338.84           C  
ANISOU 1031  CB  ASN A 205    39862  39708  49173   7261 -12808   6362       C  
ATOM   1032  CG  ASN A 205      50.401 187.810 171.229  1.00340.84           C  
ANISOU 1032  CG  ASN A 205    40230  40133  49141   7353 -12896   5932       C  
ATOM   1033  ND2 ASN A 205      51.128 187.629 170.133  1.00340.37           N  
ANISOU 1033  ND2 ASN A 205    40050  39666  49609   7201 -12669   6117       N  
ATOM   1034  OD1 ASN A 205      49.548 188.692 171.320  1.00343.47           O  
ANISOU 1034  OD1 ASN A 205    40739  40974  48789   7540 -13155   5441       O  
ATOM   1035  N   THR A 206      51.326 183.711 172.569  1.00321.63           N  
ANISOU 1035  N   THR A 206    36900  36594  48711   6822 -12185   7370       N  
ATOM   1036  CA  THR A 206      52.109 182.718 173.286  1.00337.64           C  
ANISOU 1036  CA  THR A 206    38774  38169  51346   6540 -11943   7952       C  
ATOM   1037  C   THR A 206      53.418 183.331 173.777  1.00348.80           C  
ANISOU 1037  C   THR A 206    40504  39283  52740   6381 -11872   8241       C  
ATOM   1038  O   THR A 206      53.709 184.509 173.556  1.00320.20           O  
ANISOU 1038  O   THR A 206    37202  35811  48651   6485 -12012   8022       O  
ATOM   1039  CB  THR A 206      52.408 181.507 172.402  1.00330.71           C  
ANISOU 1039  CB  THR A 206    37562  36844  51249   6327 -11385   8135       C  
ATOM   1040  CG2 THR A 206      51.214 180.575 172.327  1.00342.61           C  
ANISOU 1040  CG2 THR A 206    38923  38827  52426   6123 -10890   7664       C  
ATOM   1041  OG1 THR A 206      52.769 181.945 171.085  1.00340.50           O  
ANISOU 1041  OG1 THR A 206    38815  37901  52658   6430 -11256   7986       O  
ATOM   1042  N   GLY A 207      54.223 182.512 174.453  1.00410.98           N  
ANISOU 1042  N   GLY A 207    48278  46737  61139   6094 -11652   8745       N  
ATOM   1043  CA  GLY A 207      55.586 182.900 174.762  1.00403.29           C  
ANISOU 1043  CA  GLY A 207    47539  45409  60285   5887 -11511   9058       C  
ATOM   1044  C   GLY A 207      56.512 182.892 173.566  1.00383.49           C  
ANISOU 1044  C   GLY A 207    44964  42531  58212   5813 -11188   9181       C  
ATOM   1045  O   GLY A 207      57.630 183.408 173.665  1.00404.62           O  
ANISOU 1045  O   GLY A 207    47841  45024  60873   5666 -11111   9384       O  
ATOM   1046  N   ASN A 208      56.074 182.314 172.447  1.00348.41           N  
ANISOU 1046  N   ASN A 208    40225  38006  54146   5912 -11000   9065       N  
ATOM   1047  CA  ASN A 208      56.828 182.356 171.203  1.00331.51           C  
ANISOU 1047  CA  ASN A 208    37989  35607  52363   5898 -10712   9130       C  
ATOM   1048  C   ASN A 208      56.722 183.697 170.493  1.00326.23           C  
ANISOU 1048  C   ASN A 208    37562  35285  51106   6065 -10961   8773       C  
ATOM   1049  O   ASN A 208      57.488 183.942 169.554  1.00330.74           O  
ANISOU 1049  O   ASN A 208    38087  35712  51865   6019 -10787   8867       O  
ATOM   1050  CB  ASN A 208      56.350 181.254 170.255  1.00346.32           C  
ANISOU 1050  CB  ASN A 208    39456  37264  54866   5968 -10405   9103       C  
ATOM   1051  CG  ASN A 208      56.757 179.869 170.708  1.00378.89           C  
ANISOU 1051  CG  ASN A 208    43315  40924  59722   5754 -10058   9517       C  
ATOM   1052  ND2 ASN A 208      55.810 179.126 171.265  1.00412.22           N  
ANISOU 1052  ND2 ASN A 208    47365  45226  64036   5752 -10150   9493       N  
ATOM   1053  OD1 ASN A 208      57.909 179.466 170.549  1.00382.38           O  
ANISOU 1053  OD1 ASN A 208    43692  40967  60628   5580  -9726   9854       O  
ATOM   1054  N   CYS A 209      55.795 184.560 170.904  1.00320.11           N  
ANISOU 1054  N   CYS A 209    37021  34986  49621   6250 -11363   8370       N  
ATOM   1055  CA  CYS A 209      55.601 185.835 170.226  1.00328.52           C  
ANISOU 1055  CA  CYS A 209    38306  36388  50128   6386 -11608   7997       C  
ATOM   1056  C   CYS A 209      56.841 186.703 170.393  1.00356.56           C  
ANISOU 1056  C   CYS A 209    42128  39837  53512   6221 -11618   8234       C  
ATOM   1057  O   CYS A 209      57.278 186.969 171.518  1.00364.73           O  
ANISOU 1057  O   CYS A 209    43393  40848  54340   6134 -11703   8403       O  
ATOM   1058  CB  CYS A 209      54.369 186.548 170.780  1.00231.01           C  
ANISOU 1058  CB  CYS A 209    26154  24579  37041   6618 -12010   7511       C  
ATOM   1059  SG  CYS A 209      53.763 187.936 169.778  1.00279.10           S  
ANISOU 1059  SG  CYS A 209    32427  31111  42505   6782 -12297   6944       S  
ATOM   1060  N   THR A 210      57.406 187.142 169.272  1.00371.15           N  
ANISOU 1060  N   THR A 210    43928  41643  55449   6169 -11539   8249       N  
ATOM   1061  CA  THR A 210      58.534 188.063 169.260  1.00400.55           C  
ANISOU 1061  CA  THR A 210    47876  45345  58969   6008 -11586   8446       C  
ATOM   1062  C   THR A 210      58.248 189.148 168.234  1.00415.88           C  
ANISOU 1062  C   THR A 210    49891  47605  60519   6073 -11807   8113       C  
ATOM   1063  O   THR A 210      58.153 188.861 167.037  1.00402.91           O  
ANISOU 1063  O   THR A 210    47984  45937  59166   6087 -11684   8062       O  
ATOM   1064  CB  THR A 210      59.844 187.339 168.930  1.00424.95           C  
ANISOU 1064  CB  THR A 210    50755  48022  62685   5789 -11210   8958       C  
ATOM   1065  CG2 THR A 210      60.271 186.444 170.088  1.00416.72           C  
ANISOU 1065  CG2 THR A 210    49694  46665  61977   5649 -11023   9300       C  
ATOM   1066  OG1 THR A 210      59.668 186.542 167.753  1.00439.19           O  
ANISOU 1066  OG1 THR A 210    52176  49691  65005   5849 -10947   8966       O  
ATOM   1067  N   ASN A 211      58.117 190.384 168.700  1.00439.92           N  
ANISOU 1067  N   ASN A 211    53275  50939  62934   6096 -12122   7889       N  
ATOM   1068  CA  ASN A 211      57.832 191.527 167.847  1.00459.54           C  
ANISOU 1068  CA  ASN A 211    55857  53734  65014   6107 -12363   7563       C  
ATOM   1069  C   ASN A 211      59.093 192.364 167.669  1.00473.15           C  
ANISOU 1069  C   ASN A 211    57720  55397  66660   5884 -12383   7845       C  
ATOM   1070  O   ASN A 211      60.170 192.034 168.176  1.00475.07           O  
ANISOU 1070  O   ASN A 211    57980  55368  67156   5736 -12203   8272       O  
ATOM   1071  CB  ASN A 211      56.694 192.367 168.432  1.00464.16           C  
ANISOU 1071  CB  ASN A 211    56694  54708  64959   6289 -12697   7071       C  
ATOM   1072  CG  ASN A 211      57.083 193.060 169.725  1.00471.20           C  
ANISOU 1072  CG  ASN A 211    57917  55631  65487   6272 -12834   7160       C  
ATOM   1073  ND2 ASN A 211      56.558 194.263 169.933  1.00466.19           N  
ANISOU 1073  ND2 ASN A 211    57527  55314  64290   6342 -13129   6799       N  
ATOM   1074  OD1 ASN A 211      57.848 192.522 170.527  1.00478.29           O  
ANISOU 1074  OD1 ASN A 211    58842  56257  66632   6184 -12671   7542       O  
ATOM   1075  N   TYR A 212      58.950 193.461 166.933  1.00477.48           N  
ANISOU 1075  N   TYR A 212    58355  56207  66858   5837 -12610   7597       N  
ATOM   1076  CA  TYR A 212      60.018 194.431 166.774  1.00480.64           C  
ANISOU 1076  CA  TYR A 212    58902  56617  67104   5623 -12695   7805       C  
ATOM   1077  C   TYR A 212      59.783 195.606 167.719  1.00490.45           C  
ANISOU 1077  C   TYR A 212    60519  58041  67787   5653 -12979   7578       C  
ATOM   1078  O   TYR A 212      58.835 195.619 168.509  1.00495.26           O  
ANISOU 1078  O   TYR A 212    61261  58779  68135   5846 -13096   7287       O  
ATOM   1079  CB  TYR A 212      60.134 194.864 165.312  1.00461.42           C  
ANISOU 1079  CB  TYR A 212    56280  54330  64707   5502 -12752   7739       C  
ATOM   1080  CG  TYR A 212      60.909 193.866 164.479  1.00448.36           C  
ANISOU 1080  CG  TYR A 212    54260  52455  63640   5416 -12440   8135       C  
ATOM   1081  CD1 TYR A 212      60.309 192.699 164.022  1.00441.40           C  
ANISOU 1081  CD1 TYR A 212    53072  51458  63182   5559 -12224   8089       C  
ATOM   1082  CD2 TYR A 212      62.246 194.079 164.171  1.00446.68           C  
ANISOU 1082  CD2 TYR A 212    53989  52151  63579   5201 -12350   8559       C  
ATOM   1083  CE1 TYR A 212      61.016 191.779 163.271  1.00446.92           C  
ANISOU 1083  CE1 TYR A 212    53405  51940  64462   5504 -11904   8454       C  
ATOM   1084  CE2 TYR A 212      62.961 193.164 163.420  1.00449.95           C  
ANISOU 1084  CE2 TYR A 212    54037  52389  64534   5142 -12050   8931       C  
ATOM   1085  CZ  TYR A 212      62.341 192.016 162.973  1.00452.04           C  
ANISOU 1085  CZ  TYR A 212    53992  52527  65235   5303 -11816   8878       C  
ATOM   1086  OH  TYR A 212      63.048 191.103 162.225  1.00459.10           O  
ANISOU 1086  OH  TYR A 212    54492  53240  66705   5273 -11481   9247       O  
ATOM   1087  N   PHE A 213      60.668 196.603 167.638  1.00495.72           N  
ANISOU 1087  N   PHE A 213    61340  58726  68285   5460 -13090   7720       N  
ATOM   1088  CA  PHE A 213      60.841 197.600 168.697  1.00493.73           C  
ANISOU 1088  CA  PHE A 213    61431  58502  67662   5438 -13313   7660       C  
ATOM   1089  C   PHE A 213      61.204 196.919 170.015  1.00490.41           C  
ANISOU 1089  C   PHE A 213    61108  57860  67366   5494 -13160   7915       C  
ATOM   1090  O   PHE A 213      60.932 197.433 171.102  1.00492.12           O  
ANISOU 1090  O   PHE A 213    61584  58010  67389   5515 -13465   7799       O  
ATOM   1091  CB  PHE A 213      59.601 198.490 168.855  1.00490.08           C  
ANISOU 1091  CB  PHE A 213    61150  58295  66763   5572 -13661   7124       C  
ATOM   1092  CG  PHE A 213      59.856 199.761 169.619  1.00486.94           C  
ANISOU 1092  CG  PHE A 213    61133  57619  66263   5372 -14284   7050       C  
ATOM   1093  CD1 PHE A 213      60.669 200.749 169.091  1.00487.53           C  
ANISOU 1093  CD1 PHE A 213    61322  57423  66495   5008 -14705   7180       C  
ATOM   1094  CD2 PHE A 213      59.274 199.971 170.859  1.00482.98           C  
ANISOU 1094  CD2 PHE A 213    60876  57126  65509   5549 -14466   6849       C  
ATOM   1095  CE1 PHE A 213      60.906 201.919 169.788  1.00485.96           C  
ANISOU 1095  CE1 PHE A 213    61504  56911  66230   4821 -15306   7098       C  
ATOM   1096  CE2 PHE A 213      59.506 201.139 171.561  1.00479.79           C  
ANISOU 1096  CE2 PHE A 213    60853  56426  65018   5392 -15056   6750       C  
ATOM   1097  CZ  PHE A 213      60.323 202.114 171.024  1.00482.32           C  
ANISOU 1097  CZ  PHE A 213    61315  56424  65522   5027 -15483   6866       C  
ATOM   1098  N   SER A 214      61.823 195.749 169.908  1.00489.27           N  
ANISOU 1098  N   SER A 214    60747  57467  67686   5435 -12838   8280       N  
ATOM   1099  CA  SER A 214      62.283 194.934 171.021  1.00488.45           C  
ANISOU 1099  CA  SER A 214    60681  57096  67812   5416 -12652   8577       C  
ATOM   1100  C   SER A 214      63.807 194.849 170.965  1.00509.61           C  
ANISOU 1100  C   SER A 214    63322  59512  70793   5135 -12489   9056       C  
ATOM   1101  O   SER A 214      64.457 195.540 170.175  1.00528.03           O  
ANISOU 1101  O   SER A 214    65603  61797  73226   4894 -12709   9185       O  
ATOM   1102  CB  SER A 214      61.628 193.550 170.981  1.00458.50           C  
ANISOU 1102  CB  SER A 214    56632  53179  64397   5540 -12445   8589       C  
ATOM   1103  OG  SER A 214      62.065 192.745 172.062  1.00448.91           O  
ANISOU 1103  OG  SER A 214    55437  51694  63436   5474 -12272   8884       O  
ATOM   1104  N   GLU A 215      64.374 194.013 171.834  1.00495.27           N  
ANISOU 1104  N   GLU A 215    61495  57427  69259   5059 -12263   9363       N  
ATOM   1105  CA  GLU A 215      65.816 193.800 171.852  1.00488.00           C  
ANISOU 1105  CA  GLU A 215    60464  56155  68799   4694 -12216   9877       C  
ATOM   1106  C   GLU A 215      66.326 193.423 170.466  1.00483.33           C  
ANISOU 1106  C   GLU A 215    59575  55626  68442   4670 -11940  10029       C  
ATOM   1107  O   GLU A 215      65.686 192.665 169.733  1.00480.70           O  
ANISOU 1107  O   GLU A 215    58997  55319  68329   4815 -11781   9930       O  
ATOM   1108  CB  GLU A 215      66.171 192.703 172.859  1.00483.97           C  
ANISOU 1108  CB  GLU A 215    59919  55387  68581   4649 -11906  10132       C  
ATOM   1109  CG  GLU A 215      65.438 191.388 172.629  1.00490.98           C  
ANISOU 1109  CG  GLU A 215    60549  56200  69800   4805 -11626  10092       C  
ATOM   1110  CD  GLU A 215      65.847 190.306 173.610  1.00499.43           C  
ANISOU 1110  CD  GLU A 215    61538  56945  71277   4654 -11393  10396       C  
ATOM   1111  OE1 GLU A 215      66.737 190.563 174.447  1.00507.16           O  
ANISOU 1111  OE1 GLU A 215    62679  57803  72214   4460 -11385  10611       O  
ATOM   1112  OE2 GLU A 215      65.277 189.196 173.543  1.00495.94           O1-
ANISOU 1112  OE2 GLU A 215    60853  56366  71215   4709 -11220  10416       O1-
ATOM   1113  N   ASP A 216      67.480 193.978 170.101  1.00475.29           N  
ANISOU 1113  N   ASP A 216    58470  54458  67660   4313 -12149  10392       N  
ATOM   1114  CA  ASP A 216      68.118 193.653 168.836  1.00471.43           C  
ANISOU 1114  CA  ASP A 216    57673  54043  67406   4265 -11907  10606       C  
ATOM   1115  C   ASP A 216      68.775 192.276 168.935  1.00470.36           C  
ANISOU 1115  C   ASP A 216    57308  53700  67706   4282 -11382  10926       C  
ATOM   1116  O   ASP A 216      68.637 191.567 169.935  1.00478.43           O  
ANISOU 1116  O   ASP A 216    58393  54511  68878   4297 -11237  10970       O  
ATOM   1117  CB  ASP A 216      69.125 194.739 168.461  1.00451.91           C  
ANISOU 1117  CB  ASP A 216    55161  51515  65030   3857 -12335  10915       C  
ATOM   1118  CG  ASP A 216      69.443 194.757 166.977  1.00433.64           C  
ANISOU 1118  CG  ASP A 216    52556  49425  62782   3858 -12207  11003       C  
ATOM   1119  OD1 ASP A 216      68.618 194.256 166.184  1.00419.70           O  
ANISOU 1119  OD1 ASP A 216    50695  47906  60865   4201 -11912  10682       O  
ATOM   1120  OD2 ASP A 216      70.517 195.275 166.605  1.00430.70           O1-
ANISOU 1120  OD2 ASP A 216    52036  49000  62611   3509 -12411  11400       O1-
ATOM   1121  N   ASN A 217      69.481 191.879 167.875  1.00463.64           N  
ANISOU 1121  N   ASN A 217    56123  52852  67186   4208 -11183  11207       N  
ATOM   1122  CA  ASN A 217      70.240 190.632 167.771  1.00451.09           C  
ANISOU 1122  CA  ASN A 217    54188  50994  66212   4122 -10795  11621       C  
ATOM   1123  C   ASN A 217      69.341 189.398 167.745  1.00423.36           C  
ANISOU 1123  C   ASN A 217    50461  47288  63109   4304 -10557  11521       C  
ATOM   1124  O   ASN A 217      69.855 188.280 167.587  1.00427.95           O  
ANISOU 1124  O   ASN A 217    50716  47625  64258   4264 -10200  11833       O  
ATOM   1125  CB  ASN A 217      71.296 190.500 168.886  1.00465.44           C  
ANISOU 1125  CB  ASN A 217    56111  52590  68144   3880 -10712  11944       C  
ATOM   1126  CG  ASN A 217      70.973 189.406 169.895  1.00478.97           C  
ANISOU 1126  CG  ASN A 217    57821  54010  70158   3901 -10482  11965       C  
ATOM   1127  ND2 ASN A 217      71.520 188.217 169.668  1.00489.80           N  
ANISOU 1127  ND2 ASN A 217    58827  55144  72133   3835 -10115  12294       N  
ATOM   1128  OD1 ASN A 217      70.254 189.629 170.868  1.00483.87           O  
ANISOU 1128  OD1 ASN A 217    58731  54617  70500   3963 -10644  11710       O  
ATOM   1129  N   ILE A 218      68.018 189.564 167.852  1.00381.03           N  
ANISOU 1129  N   ILE A 218    45246  42036  57492   4508 -10736  11093       N  
ATOM   1130  CA  ILE A 218      67.104 188.437 168.003  1.00342.62           C  
ANISOU 1130  CA  ILE A 218    40212  36986  52983   4668 -10543  10974       C  
ATOM   1131  C   ILE A 218      67.314 187.410 166.901  1.00317.23           C  
ANISOU 1131  C   ILE A 218    36525  33630  50378   4730 -10186  11176       C  
ATOM   1132  O   ILE A 218      67.552 187.749 165.736  1.00317.49           O  
ANISOU 1132  O   ILE A 218    36371  33846  50415   4763 -10196  11207       O  
ATOM   1133  CB  ILE A 218      65.646 188.932 168.011  1.00346.19           C  
ANISOU 1133  CB  ILE A 218    40847  37673  53014   4894 -10831  10461       C  
ATOM   1134  CG1 ILE A 218      65.415 189.920 166.863  1.00365.81           C  
ANISOU 1134  CG1 ILE A 218    43330  40495  55165   4952 -11062  10236       C  
ATOM   1135  CG2 ILE A 218      65.298 189.548 169.354  1.00343.19           C  
ANISOU 1135  CG2 ILE A 218    40873  37357  52167   4894 -11085  10281       C  
ATOM   1136  CD1 ILE A 218      63.975 190.358 166.707  1.00375.83           C  
ANISOU 1136  CD1 ILE A 218    44719  42018  56062   5168 -11324   9714       C  
ATOM   1137  N   THR A 219      67.229 186.138 167.281  1.00314.09           N  
ANISOU 1137  N   THR A 219    35918  32907  50515   4746  -9861  11317       N  
ATOM   1138  CA  THR A 219      67.349 185.013 166.363  1.00330.89           C  
ANISOU 1138  CA  THR A 219    37590  34839  53295   4851  -9457  11481       C  
ATOM   1139  C   THR A 219      66.045 184.231 166.400  1.00327.08           C  
ANISOU 1139  C   THR A 219    37014  34238  53025   5052  -9374  11173       C  
ATOM   1140  O   THR A 219      65.604 183.807 167.474  1.00336.02           O  
ANISOU 1140  O   THR A 219    38282  35213  54176   5003  -9396  11122       O  
ATOM   1141  CB  THR A 219      68.530 184.117 166.741  1.00362.20           C  
ANISOU 1141  CB  THR A 219    41346  38486  57787   4678  -9093  11942       C  
ATOM   1142  CG2 THR A 219      69.822 184.920 166.749  1.00375.62           C  
ANISOU 1142  CG2 THR A 219    43133  40332  59255   4468  -9197  12247       C  
ATOM   1143  OG1 THR A 219      68.315 183.564 168.046  1.00367.01           O  
ANISOU 1143  OG1 THR A 219    42103  38852  58491   4557  -9064  11953       O  
ATOM   1144  N   TRP A 220      65.432 184.045 165.236  1.00326.80           N  
ANISOU 1144  N   TRP A 220    36727  34290  53151   5267  -9286  10974       N  
ATOM   1145  CA  TRP A 220      64.133 183.395 165.166  1.00350.10           C  
ANISOU 1145  CA  TRP A 220    39583  37166  56274   5466  -9232  10638       C  
ATOM   1146  C   TRP A 220      64.265 181.893 165.387  1.00342.08           C  
ANISOU 1146  C   TRP A 220    38278  35705  55992   5478  -8769  10836       C  
ATOM   1147  O   TRP A 220      65.291 181.281 165.075  1.00352.75           O  
ANISOU 1147  O   TRP A 220    39386  36834  57810   5426  -8417  11181       O  
ATOM   1148  CB  TRP A 220      63.467 183.673 163.819  1.00397.94           C  
ANISOU 1148  CB  TRP A 220    45447  43451  62302   5675  -9269  10341       C  
ATOM   1149  CG  TRP A 220      61.977 183.534 163.853  1.00443.55           C  
ANISOU 1149  CG  TRP A 220    51257  49310  67960   5853  -9412   9880       C  
ATOM   1150  CD1 TRP A 220      61.252 182.397 163.645  1.00455.49           C  
ANISOU 1150  CD1 TRP A 220    52504  50573  69987   6010  -9112   9752       C  
ATOM   1151  CD2 TRP A 220      61.027 184.573 164.112  1.00477.56           C  
ANISOU 1151  CD2 TRP A 220    55877  53989  71585   5898  -9893   9471       C  
ATOM   1152  CE2 TRP A 220      59.745 183.993 164.046  1.00478.60           C  
ANISOU 1152  CE2 TRP A 220    55895  54111  71841   6081  -9878   9122       C  
ATOM   1153  CE3 TRP A 220      61.137 185.938 164.394  1.00504.15           C  
ANISOU 1153  CE3 TRP A 220    59606  57697  74251   5809 -10321   9350       C  
ATOM   1154  NE1 TRP A 220      59.909 182.663 163.760  1.00467.91           N  
ANISOU 1154  NE1 TRP A 220    54190  52363  71232   6136  -9396   9307       N  
ATOM   1155  CZ2 TRP A 220      58.583 184.731 164.251  1.00491.08           C  
ANISOU 1155  CZ2 TRP A 220    57697  56047  72843   6182 -10292   8660       C  
ATOM   1156  CZ3 TRP A 220      59.982 186.668 164.596  1.00508.82           C  
ANISOU 1156  CZ3 TRP A 220    60430  58608  74288   5921 -10703   8878       C  
ATOM   1157  CH2 TRP A 220      58.722 186.063 164.525  1.00501.10           C  
ANISOU 1157  CH2 TRP A 220    59321  57650  73423   6109 -10694   8539       C  
ATOM   1158  N   THR A 221      63.205 181.301 165.931  1.00328.25           N  
ANISOU 1158  N   THR A 221    36546  33842  54332   5549  -8784  10610       N  
ATOM   1159  CA  THR A 221      63.166 179.889 166.277  1.00331.22           C  
ANISOU 1159  CA  THR A 221    36689  33793  55368   5527  -8404  10752       C  
ATOM   1160  C   THR A 221      62.048 179.204 165.500  1.00322.35           C  
ANISOU 1160  C   THR A 221    35324  32593  54562   5782  -8233  10423       C  
ATOM   1161  O   THR A 221      61.035 179.827 165.167  1.00329.07           O  
ANISOU 1161  O   THR A 221    36263  33751  55019   5929  -8516  10050       O  
ATOM   1162  CB  THR A 221      62.960 179.706 167.795  1.00345.16           C  
ANISOU 1162  CB  THR A 221    38677  35478  56992   5317  -8589  10837       C  
ATOM   1163  CG2 THR A 221      62.952 178.239 168.186  1.00335.42           C  
ANISOU 1163  CG2 THR A 221    37194  33800  56448   5232  -8236  11008       C  
ATOM   1164  OG1 THR A 221      64.013 180.371 168.504  1.00366.51           O  
ANISOU 1164  OG1 THR A 221    41610  38241  59407   5082  -8729  11108       O  
ATOM   1165  N   LEU A 222      62.254 177.917 165.197  1.00324.32           N  
ANISOU 1165  N   LEU A 222    35272  32424  55532   5834  -7762  10538       N  
ATOM   1166  CA  LEU A 222      61.227 177.122 164.527  1.00333.46           C  
ANISOU 1166  CA  LEU A 222    36205  33427  57066   6063  -7542  10219       C  
ATOM   1167  C   LEU A 222      59.878 177.243 165.227  1.00342.81           C  
ANISOU 1167  C   LEU A 222    37544  34794  57913   6062  -7898   9938       C  
ATOM   1168  O   LEU A 222      58.832 177.315 164.572  1.00349.72           O  
ANISOU 1168  O   LEU A 222    38500  36063  58314   6067  -7726   9285       O  
ATOM   1169  CB  LEU A 222      61.660 175.655 164.467  1.00336.01           C  
ANISOU 1169  CB  LEU A 222    36272  33213  58183   6065  -7029  10386       C  
ATOM   1170  CG  LEU A 222      62.784 175.279 163.502  1.00342.75           C  
ANISOU 1170  CG  LEU A 222    36870  33875  59485   6194  -6579  10562       C  
ATOM   1171  CD1 LEU A 222      63.337 173.906 163.843  1.00363.22           C  
ANISOU 1171  CD1 LEU A 222    39305  35940  62762   6125  -6178  10758       C  
ATOM   1172  CD2 LEU A 222      62.276 175.302 162.073  1.00332.89           C  
ANISOU 1172  CD2 LEU A 222    35480  32833  58169   6431  -6273  10081       C  
ATOM   1173  N   HIS A 223      59.884 177.268 166.560  1.00328.49           N  
ANISOU 1173  N   HIS A 223    35931  32999  55881   5835  -8145  10117       N  
ATOM   1174  CA  HIS A 223      58.648 177.386 167.322  1.00322.61           C  
ANISOU 1174  CA  HIS A 223    35303  32498  54777   5843  -8513   9898       C  
ATOM   1175  C   HIS A 223      58.175 178.827 167.465  1.00315.72           C  
ANISOU 1175  C   HIS A 223    34730  32169  53063   5923  -9017   9629       C  
ATOM   1176  O   HIS A 223      57.008 179.047 167.805  1.00313.41           O  
ANISOU 1176  O   HIS A 223    34519  32213  52350   5999  -9297   9301       O  
ATOM   1177  CB  HIS A 223      58.827 176.762 168.708  1.00327.50           C  
ANISOU 1177  CB  HIS A 223    35973  32934  55528   5567  -8570  10207       C  
ATOM   1178  CG  HIS A 223      59.192 175.310 168.675  1.00354.32           C  
ANISOU 1178  CG  HIS A 223    39100  35793  59734   5454  -8138  10437       C  
ATOM   1179  CD2 HIS A 223      59.281 174.435 167.645  1.00366.28           C  
ANISOU 1179  CD2 HIS A 223    40447  37113  61608   5485  -7567  10186       C  
ATOM   1180  ND1 HIS A 223      59.516 174.598 169.810  1.00370.35           N  
ANISOU 1180  ND1 HIS A 223    41117  37584  62016   5148  -8141  10758       N  
ATOM   1181  CE1 HIS A 223      59.791 173.348 169.480  1.00374.28           C  
ANISOU 1181  CE1 HIS A 223    41373  37599  63239   5101  -7749  10871       C  
ATOM   1182  NE2 HIS A 223      59.656 173.224 168.172  1.00375.35           N  
ANISOU 1182  NE2 HIS A 223    41452  37803  63360   5285  -7344  10453       N  
ATOM   1183  N   SER A 224      59.041 179.805 167.209  1.00320.60           N  
ANISOU 1183  N   SER A 224    35529  32932  53355   5881  -9113   9708       N  
ATOM   1184  CA  SER A 224      58.666 181.202 167.367  1.00327.51           C  
ANISOU 1184  CA  SER A 224    36729  34285  53424   5940  -9595   9438       C  
ATOM   1185  C   SER A 224      57.608 181.603 166.342  1.00332.16           C  
ANISOU 1185  C   SER A 224    37235  35167  53803   6182  -9742   8970       C  
ATOM   1186  O   SER A 224      57.470 180.998 165.275  1.00317.11           O  
ANISOU 1186  O   SER A 224    35022  33090  52375   6298  -9432   8895       O  
ATOM   1187  CB  SER A 224      59.891 182.108 167.237  1.00338.41           C  
ANISOU 1187  CB  SER A 224    38299  35725  54556   5809  -9648   9654       C  
ATOM   1188  OG  SER A 224      60.751 181.969 168.354  1.00342.41           O  
ANISOU 1188  OG  SER A 224    38952  36048  55100   5572  -9617  10011       O  
ATOM   1189  N   THR A 225      56.852 182.644 166.686  1.00332.47           N  
ANISOU 1189  N   THR A 225    37555  35657  53112   6262 -10212   8624       N  
ATOM   1190  CA  THR A 225      55.758 183.126 165.857  1.00320.74           C  
ANISOU 1190  CA  THR A 225    36031  34511  51325   6462 -10430   8121       C  
ATOM   1191  C   THR A 225      55.680 184.643 165.961  1.00287.72           C  
ANISOU 1191  C   THR A 225    32222  30770  46327   6475 -10882   7856       C  
ATOM   1192  O   THR A 225      55.870 185.208 167.041  1.00276.94           O  
ANISOU 1192  O   THR A 225    31168  29537  44519   6417 -11111   7920       O  
ATOM   1193  CB  THR A 225      54.424 182.494 166.278  1.00307.09           C  
ANISOU 1193  CB  THR A 225    34272  33027  49383   6487 -10343   7713       C  
ATOM   1194  CG2 THR A 225      53.352 182.761 165.237  1.00304.00           C  
ANISOU 1194  CG2 THR A 225    33919  33105  48484   6487 -10130   6976       C  
ATOM   1195  OG1 THR A 225      54.590 181.077 166.421  1.00304.64           O  
ANISOU 1195  OG1 THR A 225    33777  32427  49547   6280  -9707   7835       O  
ATOM   1196  N   SER A 226      55.402 185.296 164.831  1.00259.96           N  
ANISOU 1196  N   SER A 226    28669  27471  42634   6543 -10997   7551       N  
ATOM   1197  CA  SER A 226      55.341 186.748 164.789  1.00250.98           C  
ANISOU 1197  CA  SER A 226    27866  26733  40763   6524 -11401   7289       C  
ATOM   1198  C   SER A 226      54.012 187.249 165.354  1.00278.47           C  
ANISOU 1198  C   SER A 226    31553  30636  43616   6693 -11774   6775       C  
ATOM   1199  O   SER A 226      53.007 186.534 165.320  1.00274.94           O  
ANISOU 1199  O   SER A 226    30919  30245  43300   6837 -11751   6533       O  
ATOM   1200  CB  SER A 226      55.518 187.247 163.358  1.00229.88           C  
ANISOU 1200  CB  SER A 226    25048  24158  38138   6486 -11403   7161       C  
ATOM   1201  OG  SER A 226      54.435 186.851 162.537  1.00228.82           O  
ANISOU 1201  OG  SER A 226    24675  24119  38148   6632 -11392   6755       O  
ATOM   1202  N   PRO A 227      53.983 188.477 165.883  1.00297.08           N  
ANISOU 1202  N   PRO A 227    34281  33313  45284   6686 -12107   6595       N  
ATOM   1203  CA  PRO A 227      52.728 188.994 166.453  1.00307.65           C  
ANISOU 1203  CA  PRO A 227    35810  35099  45983   6873 -12434   6089       C  
ATOM   1204  C   PRO A 227      51.604 189.109 165.440  1.00305.98           C  
ANISOU 1204  C   PRO A 227    35466  35169  45625   6990 -12553   5551       C  
ATOM   1205  O   PRO A 227      50.431 189.011 165.821  1.00309.05           O  
ANISOU 1205  O   PRO A 227    35873  35888  45664   7175 -12716   5147       O  
ATOM   1206  CB  PRO A 227      53.136 190.367 167.008  1.00308.62           C  
ANISOU 1206  CB  PRO A 227    36325  35433  45505   6811 -12687   6045       C  
ATOM   1207  CG  PRO A 227      54.352 190.742 166.230  1.00311.16           C  
ANISOU 1207  CG  PRO A 227    36624  35522  46082   6586 -12568   6372       C  
ATOM   1208  CD  PRO A 227      55.080 189.454 165.996  1.00310.28           C  
ANISOU 1208  CD  PRO A 227    36199  34966  46729   6511 -12181   6835       C  
ATOM   1209  N   ALA A 228      51.921 189.320 164.161  1.00305.63           N  
ANISOU 1209  N   ALA A 228    35277  35040  45810   6880 -12482   5523       N  
ATOM   1210  CA  ALA A 228      50.877 189.322 163.142  1.00312.77           C  
ANISOU 1210  CA  ALA A 228    36024  36169  46647   6963 -12568   5011       C  
ATOM   1211  C   ALA A 228      50.400 187.907 162.844  1.00292.45           C  
ANISOU 1211  C   ALA A 228    33108  33414  44595   7015 -12158   4977       C  
ATOM   1212  O   ALA A 228      49.197 187.673 162.677  1.00266.02           O  
ANISOU 1212  O   ALA A 228    29801  30472  40803   6971 -11858   4383       O  
ATOM   1213  CB  ALA A 228      51.382 190.000 161.868  1.00322.07           C  
ANISOU 1213  CB  ALA A 228    37138  37346  47887   6777 -12591   4993       C  
ATOM   1214  N   GLU A 229      51.328 186.950 162.767  1.00300.20           N  
ANISOU 1214  N   GLU A 229    33890  33970  46204   6871 -11643   5445       N  
ATOM   1215  CA  GLU A 229      50.935 185.553 162.622  1.00297.25           C  
ANISOU 1215  CA  GLU A 229    33371  33562  46010   6672 -10760   5266       C  
ATOM   1216  C   GLU A 229      50.206 185.062 163.866  1.00287.34           C  
ANISOU 1216  C   GLU A 229    32218  32498  44460   6714 -10749   5182       C  
ATOM   1217  O   GLU A 229      49.241 184.298 163.765  1.00265.86           O  
ANISOU 1217  O   GLU A 229    29467  30041  41506   6578 -10244   4776       O  
ATOM   1218  CB  GLU A 229      52.164 184.688 162.336  1.00315.98           C  
ANISOU 1218  CB  GLU A 229    35513  35409  49137   6557 -10300   5802       C  
ATOM   1219  CG  GLU A 229      51.851 183.244 161.982  1.00341.09           C  
ANISOU 1219  CG  GLU A 229    38548  38485  52563   6355  -9418   5603       C  
ATOM   1220  CD  GLU A 229      53.104 182.410 161.786  1.00366.36           C  
ANISOU 1220  CD  GLU A 229    41528  41153  56518   6298  -9021   6128       C  
ATOM   1221  OE1 GLU A 229      54.216 182.962 161.930  1.00365.17           O  
ANISOU 1221  OE1 GLU A 229    41318  40742  56689   6402  -9409   6682       O  
ATOM   1222  OE2 GLU A 229      52.978 181.203 161.491  1.00380.85           O1-
ANISOU 1222  OE2 GLU A 229    43253  42828  58623   6157  -8348   6000       O1-
ATOM   1223  N   GLU A 230      50.652 185.496 165.048  1.00320.76           N  
ANISOU 1223  N   GLU A 230    36568  36624  48684   6887 -11326   5589       N  
ATOM   1224  CA  GLU A 230      49.939 185.168 166.278  1.00351.44           C  
ANISOU 1224  CA  GLU A 230    40537  40781  52213   6940 -11403   5508       C  
ATOM   1225  C   GLU A 230      48.536 185.762 166.278  1.00379.19           C  
ANISOU 1225  C   GLU A 230    44196  44957  54923   7073 -11605   4832       C  
ATOM   1226  O   GLU A 230      47.576 185.110 166.706  1.00382.65           O  
ANISOU 1226  O   GLU A 230    44596  45772  55021   6998 -11286   4551       O  
ATOM   1227  CB  GLU A 230      50.725 185.669 167.490  1.00364.05           C  
ANISOU 1227  CB  GLU A 230    42259  42135  53927   7116 -12052   6068       C  
ATOM   1228  CG  GLU A 230      51.961 184.854 167.827  1.00351.99           C  
ANISOU 1228  CG  GLU A 230    40586  40013  53141   6939 -11765   6753       C  
ATOM   1229  CD  GLU A 230      51.667 183.735 168.804  1.00360.57           C  
ANISOU 1229  CD  GLU A 230    41565  41098  54336   6788 -11444   6886       C  
ATOM   1230  OE1 GLU A 230      50.626 183.805 169.490  1.00231.35           O  
ANISOU 1230  OE1 GLU A 230    25283  25243  37375   6853 -11579   6537       O  
ATOM   1231  OE2 GLU A 230      52.475 182.786 168.887  1.00369.29           O1-
ANISOU 1231  OE2 GLU A 230    42493  41727  56093   6590 -11052   7333       O1-
ATOM   1232  N   PHE A 231      48.398 187.000 165.799  1.00401.46           N  
ANISOU 1232  N   PHE A 231    47167  47940  57428   7264 -12164   4586       N  
ATOM   1233  CA  PHE A 231      47.094 187.657 165.804  1.00428.90           C  
ANISOU 1233  CA  PHE A 231    50784  52035  60143   7429 -12419   3939       C  
ATOM   1234  C   PHE A 231      46.122 186.972 164.852  1.00393.62           C  
ANISOU 1234  C   PHE A 231    46192  47856  55510   7185 -11699   3427       C  
ATOM   1235  O   PHE A 231      44.952 186.763 165.193  1.00392.97           O  
ANISOU 1235  O   PHE A 231    46133  48295  54885   7210 -11560   3021       O  
ATOM   1236  CB  PHE A 231      47.253 189.133 165.439  1.00488.67           C  
ANISOU 1236  CB  PHE A 231    58567  59671  67433   7605 -13111   3789       C  
ATOM   1237  CG  PHE A 231      45.961 189.896 165.418  1.00545.22           C  
ANISOU 1237  CG  PHE A 231    65891  67455  73813   7764 -13356   3106       C  
ATOM   1238  CD1 PHE A 231      45.395 190.357 166.595  1.00573.73           C  
ANISOU 1238  CD1 PHE A 231    69718  71499  76775   7922 -13529   2927       C  
ATOM   1239  CD2 PHE A 231      45.314 190.160 164.222  1.00568.06           C  
ANISOU 1239  CD2 PHE A 231    68711  70514  76613   7734 -13370   2641       C  
ATOM   1240  CE1 PHE A 231      44.206 191.060 166.580  1.00587.96           C  
ANISOU 1240  CE1 PHE A 231    71654  73882  77862   8064 -13695   2305       C  
ATOM   1241  CE2 PHE A 231      44.125 190.863 164.201  1.00583.27           C  
ANISOU 1241  CE2 PHE A 231    70785  73007  77822   7860 -13564   2018       C  
ATOM   1242  CZ  PHE A 231      43.571 191.314 165.381  1.00589.98           C  
ANISOU 1242  CZ  PHE A 231    71849  74282  78037   8025 -13701   1853       C  
ATOM   1243  N   TYR A 232      46.588 186.613 163.654  1.00347.33           N  
ANISOU 1243  N   TYR A 232    40196  41683  50091   6949 -11244   3458       N  
ATOM   1244  CA  TYR A 232      45.708 185.978 162.681  1.00317.75           C  
ANISOU 1244  CA  TYR A 232    36367  38156  46208   6705 -10577   2989       C  
ATOM   1245  C   TYR A 232      45.389 184.538 163.062  1.00298.63           C  
ANISOU 1245  C   TYR A 232    33828  35714  43925   6495  -9901   3070       C  
ATOM   1246  O   TYR A 232      44.268 184.072 162.832  1.00288.09           O  
ANISOU 1246  O   TYR A 232    32493  34761  42209   6361  -9533   2665       O  
ATOM   1247  CB  TYR A 232      46.342 186.036 161.291  1.00302.88           C  
ANISOU 1247  CB  TYR A 232    34376  35958  44747   6527 -10315   3001       C  
ATOM   1248  CG  TYR A 232      45.482 185.459 160.190  1.00295.94           C  
ANISOU 1248  CG  TYR A 232    33444  35264  43737   6266  -9660   2515       C  
ATOM   1249  CD1 TYR A 232      44.349 186.126 159.745  1.00301.78           C  
ANISOU 1249  CD1 TYR A 232    34292  36474  43899   6266  -9816   1952       C  
ATOM   1250  CD2 TYR A 232      45.811 184.253 159.586  1.00278.95           C  
ANISOU 1250  CD2 TYR A 232    31148  32794  42045   6025  -8909   2622       C  
ATOM   1251  CE1 TYR A 232      43.560 185.603 158.737  1.00298.97           C  
ANISOU 1251  CE1 TYR A 232    33907  36263  43427   5999  -9225   1542       C  
ATOM   1252  CE2 TYR A 232      45.029 183.724 158.575  1.00267.39           C  
ANISOU 1252  CE2 TYR A 232    29675  31467  40455   5785  -8338   2190       C  
ATOM   1253  CZ  TYR A 232      43.906 184.403 158.156  1.00279.73           C  
ANISOU 1253  CZ  TYR A 232    31351  33492  41441   5756  -8492   1669       C  
ATOM   1254  OH  TYR A 232      43.125 183.878 157.152  1.00287.65           O  
ANISOU 1254  OH  TYR A 232    32363  34609  42323   5491  -7931   1274       O  
ATOM   1255  N   THR A 233      46.353 183.824 163.645  1.00299.13           N  
ANISOU 1255  N   THR A 233    33791  35333  44533   6445  -9768   3613       N  
ATOM   1256  CA  THR A 233      46.139 182.421 163.985  1.00308.26           C  
ANISOU 1256  CA  THR A 233    34826  36406  45892   6214  -9185   3729       C  
ATOM   1257  C   THR A 233      45.219 182.272 165.192  1.00318.12           C  
ANISOU 1257  C   THR A 233    36111  38157  46606   6265  -9374   3651       C  
ATOM   1258  O   THR A 233      44.228 181.534 165.143  1.00325.18           O  
ANISOU 1258  O   THR A 233    36959  39390  47206   6083  -8991   3393       O  
ATOM   1259  CB  THR A 233      47.483 181.738 164.254  1.00288.99           C  
ANISOU 1259  CB  THR A 233    32255  33322  44226   6146  -9031   4341       C  
ATOM   1260  CG2 THR A 233      47.283 180.337 164.813  1.00274.83           C  
ANISOU 1260  CG2 THR A 233    30346  31431  42646   5913  -8578   4503       C  
ATOM   1261  OG1 THR A 233      48.240 181.665 163.039  1.00283.48           O  
ANISOU 1261  OG1 THR A 233    31471  32238  44000   6080  -8723   4383       O  
ATOM   1262  N   ARG A 234      45.530 182.970 166.282  1.00301.97           N  
ANISOU 1262  N   ARG A 234    34143  36189  44404   6509  -9985   3892       N  
ATOM   1263  CA  ARG A 234      44.929 182.685 167.577  1.00289.80           C  
ANISOU 1263  CA  ARG A 234    32582  35061  42468   6547 -10150   3957       C  
ATOM   1264  C   ARG A 234      43.670 183.490 167.875  1.00256.24           C  
ANISOU 1264  C   ARG A 234    28442  31583  37335   6779 -10495   3446       C  
ATOM   1265  O   ARG A 234      42.984 183.183 168.856  1.00235.97           O  
ANISOU 1265  O   ARG A 234    25817  29503  34340   6796 -10558   3436       O  
ATOM   1266  CB  ARG A 234      45.950 182.942 168.689  1.00293.58           C  
ANISOU 1266  CB  ARG A 234    33089  35211  43246   6685 -10619   4514       C  
ATOM   1267  CG  ARG A 234      47.346 182.425 168.387  1.00284.65           C  
ANISOU 1267  CG  ARG A 234    31866  33293  42996   6532 -10405   5057       C  
ATOM   1268  CD  ARG A 234      47.440 180.917 168.542  1.00274.14           C  
ANISOU 1268  CD  ARG A 234    30331  31727  42105   6188  -9807   5292       C  
ATOM   1269  NE  ARG A 234      46.810 180.449 169.774  1.00278.86           N  
ANISOU 1269  NE  ARG A 234    30866  32724  42364   6108  -9911   5375       N  
ATOM   1270  CZ  ARG A 234      47.284 180.674 170.995  1.00307.11           C  
ANISOU 1270  CZ  ARG A 234    34460  36249  45977   6192 -10348   5779       C  
ATOM   1271  NH1 ARG A 234      46.640 180.203 172.054  1.00323.85           N1+
ANISOU 1271  NH1 ARG A 234    36487  38811  47752   6086 -10410   5831       N1+
ATOM   1272  NH2 ARG A 234      48.392 181.380 171.163  1.00319.63           N  
ANISOU 1272  NH2 ARG A 234    36155  37369  47923   6368 -10747   6157       N  
ATOM   1273  N   HIS A 235      43.339 184.502 167.070  1.00257.21           N  
ANISOU 1273  N   HIS A 235    28701  31862  37165   6953 -10734   3028       N  
ATOM   1274  CA  HIS A 235      42.245 185.407 167.416  1.00304.70           C  
ANISOU 1274  CA  HIS A 235    34836  38578  42359   7244 -11166   2549       C  
ATOM   1275  C   HIS A 235      41.153 185.402 166.354  1.00332.74           C  
ANISOU 1275  C   HIS A 235    38380  42502  45547   7117 -10810   1994       C  
ATOM   1276  O   HIS A 235      40.081 184.843 166.595  1.00347.93           O  
ANISOU 1276  O   HIS A 235    40217  44965  47016   7019 -10516   1782       O  
ATOM   1277  CB  HIS A 235      42.784 186.818 167.654  1.00316.66           C  
ANISOU 1277  CB  HIS A 235    36563  39980  43771   7629 -11990   2553       C  
ATOM   1278  CG  HIS A 235      41.848 187.696 168.424  1.00333.31           C  
ANISOU 1278  CG  HIS A 235    38807  42768  45068   8019 -12553   2162       C  
ATOM   1279  CD2 HIS A 235      40.883 187.395 169.325  1.00339.21           C  
ANISOU 1279  CD2 HIS A 235    39483  44185  45216   8121 -12512   1990       C  
ATOM   1280  ND1 HIS A 235      41.848 189.069 168.307  1.00346.59           N  
ANISOU 1280  ND1 HIS A 235    40714  44515  46458   8379 -13291   1897       N  
ATOM   1281  CE1 HIS A 235      40.921 189.576 169.101  1.00354.51           C  
ANISOU 1281  CE1 HIS A 235    41797  46180  46721   8723 -13667   1542       C  
ATOM   1282  NE2 HIS A 235      40.322 188.582 169.730  1.00349.51           N  
ANISOU 1282  NE2 HIS A 235    40971  45955  45873   8576 -13186   1598       N  
ATOM   1283  N   VAL A 236      41.381 186.015 165.190  1.00334.65           N  
ANISOU 1283  N   VAL A 236    38697  42494  45960   7093 -10847   1780       N  
ATOM   1284  CA  VAL A 236      40.330 186.089 164.180  1.00321.03           C  
ANISOU 1284  CA  VAL A 236    36981  41115  43882   6956 -10546   1250       C  
ATOM   1285  C   VAL A 236      39.977 184.696 163.672  1.00291.73           C  
ANISOU 1285  C   VAL A 236    33129  37332  40384   6547  -9721   1293       C  
ATOM   1286  O   VAL A 236      38.798 184.358 163.517  1.00276.86           O  
ANISOU 1286  O   VAL A 236    31224  35945  38027   6429  -9440    976       O  
ATOM   1287  CB  VAL A 236      40.747 187.035 163.037  1.00339.16           C  
ANISOU 1287  CB  VAL A 236    39365  43128  46370   6968 -10794   1061       C  
ATOM   1288  CG1 VAL A 236      42.137 186.692 162.527  1.00336.25           C  
ANISOU 1288  CG1 VAL A 236    38919  42043  46798   6803 -10614   1524       C  
ATOM   1289  CG2 VAL A 236      39.728 186.990 161.905  1.00367.74           C  
ANISOU 1289  CG2 VAL A 236    42981  47026  49715   6746 -10405    553       C  
ATOM   1290  N   LEU A 237      40.984 183.864 163.409  1.00283.04           N  
ANISOU 1290  N   LEU A 237    31938  35614  39990   6333  -9349   1697       N  
ATOM   1291  CA  LEU A 237      40.707 182.481 163.040  1.00298.31           C  
ANISOU 1291  CA  LEU A 237    33766  37427  42152   5973  -8639   1766       C  
ATOM   1292  C   LEU A 237      40.436 181.618 164.265  1.00297.76           C  
ANISOU 1292  C   LEU A 237    33592  37582  41963   5914  -8586   2057       C  
ATOM   1293  O   LEU A 237      39.518 180.790 164.249  1.00302.68           O  
ANISOU 1293  O   LEU A 237    34157  38528  42321   5683  -8221   1955       O  
ATOM   1294  CB  LEU A 237      41.872 181.907 162.234  1.00324.43           C  
ANISOU 1294  CB  LEU A 237    37012  40001  46255   5798  -8264   2042       C  
ATOM   1295  CG  LEU A 237      41.686 181.839 160.718  1.00352.68           C  
ANISOU 1295  CG  LEU A 237    40619  43433  49952   5596  -7840   1710       C  
ATOM   1296  CD1 LEU A 237      41.300 183.199 160.158  1.00364.26           C  
ANISOU 1296  CD1 LEU A 237    42187  45192  51022   5746  -8258   1316       C  
ATOM   1297  CD2 LEU A 237      42.952 181.323 160.058  1.00362.43           C  
ANISOU 1297  CD2 LEU A 237    41762  43991  51954   5501  -7524   2016       C  
ATOM   1298  N   GLN A 238      41.213 181.812 165.334  1.00292.54           N  
ANISOU 1298  N   GLN A 238    32901  36766  41483   6095  -8979   2448       N  
ATOM   1299  CA  GLN A 238      41.216 180.907 166.484  1.00299.69           C  
ANISOU 1299  CA  GLN A 238    33673  37762  42435   5977  -8925   2824       C  
ATOM   1300  C   GLN A 238      41.406 179.466 166.018  1.00287.54           C  
ANISOU 1300  C   GLN A 238    32018  35815  41418   5580  -8303   3031       C  
ATOM   1301  O   GLN A 238      40.791 178.529 166.532  1.00280.62           O  
ANISOU 1301  O   GLN A 238    31029  35209  40384   5350  -8110   3143       O  
ATOM   1302  CB  GLN A 238      39.944 181.063 167.321  1.00324.87           C  
ANISOU 1302  CB  GLN A 238    36826  41822  44790   6071  -9128   2601       C  
ATOM   1303  CG  GLN A 238      40.095 180.613 168.766  1.00341.39           C  
ANISOU 1303  CG  GLN A 238    38781  44103  46827   6067  -9345   3010       C  
ATOM   1304  CD  GLN A 238      38.906 180.993 169.625  1.00362.49           C  
ANISOU 1304  CD  GLN A 238    41403  47726  48602   6251  -9630   2774       C  
ATOM   1305  NE2 GLN A 238      37.881 181.561 168.999  1.00382.77           N  
ANISOU 1305  NE2 GLN A 238    44045  50801  50589   6371  -9613   2263       N  
ATOM   1306  OE1 GLN A 238      38.909 180.782 170.837  1.00357.88           O  
ANISOU 1306  OE1 GLN A 238    40699  47439  47842   6283  -9866   3052       O  
ATOM   1307  N   ILE A 239      42.275 179.296 165.018  1.00293.78           N  
ANISOU 1307  N   ILE A 239    32833  35962  42829   5506  -8021   3089       N  
ATOM   1308  CA  ILE A 239      42.467 177.999 164.383  1.00305.50           C  
ANISOU 1308  CA  ILE A 239    34248  37015  44811   5185  -7437   3197       C  
ATOM   1309  C   ILE A 239      43.188 177.024 165.303  1.00294.96           C  
ANISOU 1309  C   ILE A 239    32773  35312  43985   5047  -7410   3729       C  
ATOM   1310  O   ILE A 239      43.177 175.814 165.050  1.00312.68           O  
ANISOU 1310  O   ILE A 239    34954  37279  46570   4767  -7008   3840       O  
ATOM   1311  CB  ILE A 239      43.224 178.187 163.054  1.00329.07           C  
ANISOU 1311  CB  ILE A 239    37282  39478  48274   5200  -7167   3083       C  
ATOM   1312  CG1 ILE A 239      42.963 177.019 162.103  1.00362.51           C  
ANISOU 1312  CG1 ILE A 239    41517  43456  52766   4906  -6543   2950       C  
ATOM   1313  CG2 ILE A 239      44.714 178.343 163.303  1.00327.32           C  
ANISOU 1313  CG2 ILE A 239    36988  38669  48710   5339  -7333   3538       C  
ATOM   1314  CD1 ILE A 239      43.536 177.237 160.721  1.00381.98           C  
ANISOU 1314  CD1 ILE A 239    44020  45537  55579   4925  -6251   2759       C  
ATOM   1315  N   HIS A 240      43.814 177.521 166.372  1.00281.68           N  
ANISOU 1315  N   HIS A 240    31053  33600  42372   5226  -7862   4068       N  
ATOM   1316  CA  HIS A 240      44.446 176.641 167.347  1.00286.83           C  
ANISOU 1316  CA  HIS A 240    31562  33941  43480   5063  -7884   4590       C  
ATOM   1317  C   HIS A 240      43.426 175.837 168.140  1.00273.61           C  
ANISOU 1317  C   HIS A 240    29774  32786  41397   4812  -7858   4623       C  
ATOM   1318  O   HIS A 240      43.787 174.818 168.739  1.00270.75           O  
ANISOU 1318  O   HIS A 240    29271  32154  41449   4557  -7781   5019       O  
ATOM   1319  CB  HIS A 240      45.308 177.459 168.307  1.00315.78           C  
ANISOU 1319  CB  HIS A 240    35241  37477  47264   5306  -8411   4947       C  
ATOM   1320  CG  HIS A 240      44.521 178.390 169.175  1.00345.11           C  
ANISOU 1320  CG  HIS A 240    39023  41905  50198   5532  -8910   4769       C  
ATOM   1321  CD2 HIS A 240      44.084 178.265 170.451  1.00365.58           C  
ANISOU 1321  CD2 HIS A 240    41530  44951  52421   5510  -9193   4937       C  
ATOM   1322  ND1 HIS A 240      44.086 179.624 168.742  1.00350.86           N  
ANISOU 1322  ND1 HIS A 240    39916  42979  50415   5836  -9194   4352       N  
ATOM   1323  CE1 HIS A 240      43.420 180.221 169.714  1.00361.70           C  
ANISOU 1323  CE1 HIS A 240    41319  44975  51136   6033  -9628   4247       C  
ATOM   1324  NE2 HIS A 240      43.403 179.417 170.762  1.00372.38           N  
ANISOU 1324  NE2 HIS A 240    42514  46430  52543   5843  -9621   4599       N  
ATOM   1325  N   ARG A 241      42.167 176.270 168.155  1.00279.29           N  
ANISOU 1325  N   ARG A 241    30536  34264  41318   4866  -7945   4240       N  
ATOM   1326  CA  ARG A 241      41.115 175.608 168.915  1.00297.17           C  
ANISOU 1326  CA  ARG A 241    32663  37163  43085   4639  -7965   4290       C  
ATOM   1327  C   ARG A 241      40.478 174.451 168.155  1.00298.72           C  
ANISOU 1327  C   ARG A 241    32838  37307  43355   4269  -7498   4202       C  
ATOM   1328  O   ARG A 241      39.555 173.817 168.679  1.00298.58           O  
ANISOU 1328  O   ARG A 241    32696  37827  42922   4027  -7512   4281       O  
ATOM   1329  CB  ARG A 241      40.048 176.632 169.314  1.00296.58           C  
ANISOU 1329  CB  ARG A 241    32626  37983  42079   4905  -8292   3936       C  
ATOM   1330  CG  ARG A 241      39.290 176.295 170.587  1.00305.19           C  
ANISOU 1330  CG  ARG A 241    33519  39816  42625   4804  -8529   4126       C  
ATOM   1331  CD  ARG A 241      38.711 177.551 171.216  1.00315.38           C  
ANISOU 1331  CD  ARG A 241    34855  41845  43129   5225  -8985   3844       C  
ATOM   1332  NE  ARG A 241      37.893 177.257 172.388  1.00331.06           N  
ANISOU 1332  NE  ARG A 241    36621  44669  44498   5153  -9190   3988       N  
ATOM   1333  CZ  ARG A 241      37.396 178.184 173.200  1.00347.70           C  
ANISOU 1333  CZ  ARG A 241    38718  47499  45894   5522  -9616   3807       C  
ATOM   1334  NH1 ARG A 241      37.639 179.468 172.970  1.00362.49           N1+
ANISOU 1334  NH1 ARG A 241    40818  49300  47611   5983  -9924   3474       N1+
ATOM   1335  NH2 ARG A 241      36.660 177.830 174.245  1.00350.99           N  
ANISOU 1335  NH2 ARG A 241    38889  48727  45743   5434  -9766   3964       N  
ATOM   1336  N   SER A 242      40.944 174.164 166.943  1.00278.97           N  
ANISOU 1336  N   SER A 242    30454  34196  41348   4219  -7115   4060       N  
ATOM   1337  CA  SER A 242      40.458 173.049 166.145  1.00256.86           C  
ANISOU 1337  CA  SER A 242    27685  31223  38685   3890  -6688   3978       C  
ATOM   1338  C   SER A 242      41.629 172.158 165.756  1.00255.53           C  
ANISOU 1338  C   SER A 242    27503  30150  39435   3777  -6430   4243       C  
ATOM   1339  O   SER A 242      42.720 172.650 165.451  1.00265.91           O  
ANISOU 1339  O   SER A 242    28845  30964  41226   4006  -6422   4295       O  
ATOM   1340  CB  SER A 242      39.737 173.544 164.890  1.00251.30           C  
ANISOU 1340  CB  SER A 242    27164  30701  37618   3948  -6429   3457       C  
ATOM   1341  OG  SER A 242      40.606 174.326 164.090  1.00260.29           O  
ANISOU 1341  OG  SER A 242    28403  31391  39105   4203  -6366   3285       O  
ATOM   1342  N   LYS A 243      41.401 170.846 165.770  1.00258.93           N  
ANISOU 1342  N   LYS A 243    27889  30386  40108   3431  -6254   4426       N  
ATOM   1343  CA  LYS A 243      42.438 169.890 165.410  1.00286.59           C  
ANISOU 1343  CA  LYS A 243    31380  33035  44475   3333  -6023   4649       C  
ATOM   1344  C   LYS A 243      42.529 169.643 163.911  1.00279.70           C  
ANISOU 1344  C   LYS A 243    30694  31737  43844   3368  -5566   4289       C  
ATOM   1345  O   LYS A 243      43.506 169.038 163.457  1.00279.22           O  
ANISOU 1345  O   LYS A 243    30632  30961  44496   3398  -5347   4398       O  
ATOM   1346  CB  LYS A 243      42.204 168.556 166.128  1.00334.02           C  
ANISOU 1346  CB  LYS A 243    37262  38972  50680   2939  -6118   5021       C  
ATOM   1347  CG  LYS A 243      42.272 168.646 167.643  1.00361.63           C  
ANISOU 1347  CG  LYS A 243    40534  42820  54050   2853  -6559   5442       C  
ATOM   1348  CD  LYS A 243      42.192 167.268 168.280  1.00382.43           C  
ANISOU 1348  CD  LYS A 243    43017  45289  56998   2417  -6678   5851       C  
ATOM   1349  CE  LYS A 243      40.905 166.555 167.900  1.00388.95           C  
ANISOU 1349  CE  LYS A 243    43902  46539  57341   2101  -6604   5717       C  
ATOM   1350  NZ  LYS A 243      40.828 165.194 168.499  1.00397.40           N1+
ANISOU 1350  NZ  LYS A 243    44826  47437  58729   1642  -6799   6148       N1+
ATOM   1351  N   GLY A 244      41.550 170.088 163.142  1.00283.43           N  
ANISOU 1351  N   GLY A 244    31315  32633  43742   3369  -5418   3868       N  
ATOM   1352  CA  GLY A 244      41.547 169.883 161.711  1.00295.32           C  
ANISOU 1352  CA  GLY A 244    33005  33788  45416   3374  -4988   3510       C  
ATOM   1353  C   GLY A 244      40.125 169.809 161.196  1.00296.69           C  
ANISOU 1353  C   GLY A 244    33330  34477  44923   3168  -4872   3199       C  
ATOM   1354  O   GLY A 244      39.196 170.295 161.834  1.00299.16           O  
ANISOU 1354  O   GLY A 244    33593  35502  44574   3128  -5125   3182       O  
ATOM   1355  N   LEU A 245      39.982 169.192 160.020  1.00288.94           N  
ANISOU 1355  N   LEU A 245    32535  33128  44121   3050  -4486   2958       N  
ATOM   1356  CA  LEU A 245      38.653 168.980 159.458  1.00296.04           C  
ANISOU 1356  CA  LEU A 245    33609  34425  44448   2803  -4354   2712       C  
ATOM   1357  C   LEU A 245      37.814 168.061 160.336  1.00299.04           C  
ANISOU 1357  C   LEU A 245    33930  35137  44554   2468  -4583   3043       C  
ATOM   1358  O   LEU A 245      36.580 168.128 160.301  1.00300.09           O  
ANISOU 1358  O   LEU A 245    34126  35865  44031   2278  -4624   2953       O  
ATOM   1359  CB  LEU A 245      38.763 168.403 158.046  1.00320.44           C  
ANISOU 1359  CB  LEU A 245    36934  36973  47845   2734  -3909   2425       C  
ATOM   1360  CG  LEU A 245      39.369 169.305 156.970  1.00361.46           C  
ANISOU 1360  CG  LEU A 245    42184  41964  53191   2995  -3650   2057       C  
ATOM   1361  CD1 LEU A 245      39.497 168.551 155.656  1.00372.96           C  
ANISOU 1361  CD1 LEU A 245    43858  42883  54966   2912  -3207   1806       C  
ATOM   1362  CD2 LEU A 245      38.530 170.560 156.790  1.00379.42           C  
ANISOU 1362  CD2 LEU A 245    44482  44900  54780   3042  -3757   1758       C  
ATOM   1363  N   GLN A 246      38.460 167.194 161.120  1.00311.77           N  
ANISOU 1363  N   GLN A 246    35407  36392  46661   2369  -4752   3452       N  
ATOM   1364  CA  GLN A 246      37.724 166.266 161.973  1.00339.77           C  
ANISOU 1364  CA  GLN A 246    38862  40249  49986   2001  -5026   3823       C  
ATOM   1365  C   GLN A 246      36.903 167.015 163.017  1.00359.59           C  
ANISOU 1365  C   GLN A 246    41175  43708  51745   1998  -5364   3934       C  
ATOM   1366  O   GLN A 246      35.671 166.914 163.048  1.00362.91           O  
ANISOU 1366  O   GLN A 246    41617  44761  51510   1778  -5428   3921       O  
ATOM   1367  CB  GLN A 246      38.693 165.289 162.644  1.00336.48           C  
ANISOU 1367  CB  GLN A 246    38308  39235  50302   1900  -5187   4241       C  
ATOM   1368  CG  GLN A 246      39.558 164.482 161.682  1.00342.16           C  
ANISOU 1368  CG  GLN A 246    39203  39015  51785   1953  -4879   4131       C  
ATOM   1369  CD  GLN A 246      40.790 165.239 161.221  1.00351.84           C  
ANISOU 1369  CD  GLN A 246    40405  39798  53482   2372  -4650   3947       C  
ATOM   1370  NE2 GLN A 246      41.631 164.579 160.433  1.00366.25           N  
ANISOU 1370  NE2 GLN A 246    42335  40854  55968   2474  -4375   3857       N  
ATOM   1371  OE1 GLN A 246      40.985 166.403 161.572  1.00342.70           O  
ANISOU 1371  OE1 GLN A 246    39131  38997  52081   2609  -4747   3899       O  
ATOM   1372  N   ASP A 247      37.570 167.775 163.883  1.00369.82           N  
ANISOU 1372  N   ASP A 247    42278  45129  53108   2254  -5595   4056       N  
ATOM   1373  CA  ASP A 247      36.893 168.652 164.837  1.00374.78           C  
ANISOU 1373  CA  ASP A 247    42736  46651  53011   2358  -5917   4085       C  
ATOM   1374  C   ASP A 247      37.275 170.093 164.515  1.00342.25           C  
ANISOU 1374  C   ASP A 247    38682  42599  48760   2800  -5902   3722       C  
ATOM   1375  O   ASP A 247      38.386 170.532 164.828  1.00326.62           O  
ANISOU 1375  O   ASP A 247    36645  40224  47233   3042  -6005   3826       O  
ATOM   1376  CB  ASP A 247      37.266 168.281 166.270  1.00403.31           C  
ANISOU 1376  CB  ASP A 247    46074  50408  56757   2249  -6299   4579       C  
ATOM   1377  CG  ASP A 247      36.717 169.259 167.289  1.00427.64           C  
ANISOU 1377  CG  ASP A 247    48978  54390  59114   2434  -6639   4584       C  
ATOM   1378  OD1 ASP A 247      35.582 169.048 167.765  1.00450.65           O  
ANISOU 1378  OD1 ASP A 247    51770  58101  61357   2230  -6792   4679       O  
ATOM   1379  OD2 ASP A 247      37.423 170.236 167.619  1.00423.37           O1-
ANISOU 1379  OD2 ASP A 247    48422  53777  58661   2794  -6777   4507       O1-
ATOM   1380  N   LEU A 248      36.355 170.827 163.894  1.00319.07           N  
ANISOU 1380  N   LEU A 248    35866  40156  45210   2885  -5809   3324       N  
ATOM   1381  CA  LEU A 248      36.498 172.261 163.691  1.00295.86           C  
ANISOU 1381  CA  LEU A 248    32975  37425  42013   3275  -5911   2977       C  
ATOM   1382  C   LEU A 248      35.668 173.094 164.660  1.00301.95           C  
ANISOU 1382  C   LEU A 248    33615  39127  41986   3444  -6292   2933       C  
ATOM   1383  O   LEU A 248      35.768 174.324 164.638  1.00303.17           O  
ANISOU 1383  O   LEU A 248    33813  39484  41895   3795  -6481   2655       O  
ATOM   1384  CB  LEU A 248      36.139 172.621 162.246  1.00258.64           C  
ANISOU 1384  CB  LEU A 248    28488  32566  37217   3282  -5568   2516       C  
ATOM   1385  CG  LEU A 248      35.025 171.795 161.600  1.00255.43           C  
ANISOU 1385  CG  LEU A 248    28204  32339  36509   2919  -5299   2439       C  
ATOM   1386  CD1 LEU A 248      33.657 172.377 161.918  1.00272.11           C  
ANISOU 1386  CD1 LEU A 248    30275  35402  37712   2911  -5468   2286       C  
ATOM   1387  CD2 LEU A 248      35.238 171.686 160.098  1.00257.45           C  
ANISOU 1387  CD2 LEU A 248    28698  32022  37100   2860  -4874   2114       C  
ATOM   1388  N   GLY A 249      34.868 172.461 165.513  1.00315.33           N  
ANISOU 1388  N   GLY A 249    35142  41408  43261   3211  -6442   3206       N  
ATOM   1389  CA  GLY A 249      33.926 173.180 166.353  1.00333.23           C  
ANISOU 1389  CA  GLY A 249    37266  44671  44674   3375  -6759   3132       C  
ATOM   1390  C   GLY A 249      34.540 173.847 167.568  1.00366.43           C  
ANISOU 1390  C   GLY A 249    41317  49068  48843   3682  -7178   3292       C  
ATOM   1391  O   GLY A 249      35.606 173.442 168.031  1.00370.24           O  
ANISOU 1391  O   GLY A 249    41738  48977  49958   3640  -7251   3626       O  
ATOM   1392  N   GLY A 250      33.867 174.870 168.091  1.00393.82           N  
ANISOU 1392  N   GLY A 250    44733  53333  51568   4001  -7470   3055       N  
ATOM   1393  CA  GLY A 250      32.612 175.346 167.538  1.00240.69           C  
ANISOU 1393  CA  GLY A 250    25399  34609  31444   4056  -7385   2666       C  
ATOM   1394  C   GLY A 250      32.752 176.587 166.676  1.00237.52           C  
ANISOU 1394  C   GLY A 250    25224  34022  31003   4410  -7398   2148       C  
ATOM   1395  O   GLY A 250      33.787 176.800 166.047  1.00235.91           O  
ANISOU 1395  O   GLY A 250    25168  33015  31451   4481  -7306   2090       O  
ATOM   1396  N   ILE A 251      31.708 177.411 166.659  1.00260.25           N  
ANISOU 1396  N   ILE A 251    28106  37673  33106   4629  -7539   1786       N  
ATOM   1397  CA  ILE A 251      31.642 178.589 165.799  1.00258.75           C  
ANISOU 1397  CA  ILE A 251    28119  37392  32803   4917  -7595   1269       C  
ATOM   1398  C   ILE A 251      32.148 179.806 166.560  1.00277.81           C  
ANISOU 1398  C   ILE A 251    30544  39951  35062   5434  -8131   1125       C  
ATOM   1399  O   ILE A 251      31.876 179.969 167.756  1.00277.52           O  
ANISOU 1399  O   ILE A 251    30345  40536  34562   5642  -8462   1250       O  
ATOM   1400  CB  ILE A 251      30.204 178.812 165.290  1.00257.21           C  
ANISOU 1400  CB  ILE A 251    27938  37914  31876   4858  -7468    943       C  
ATOM   1401  CG1 ILE A 251      29.722 177.602 164.488  1.00251.08           C  
ANISOU 1401  CG1 ILE A 251    27201  36929  31270   4326  -6971   1118       C  
ATOM   1402  CG2 ILE A 251      30.111 180.077 164.446  1.00247.84           C  
ANISOU 1402  CG2 ILE A 251    26946  36652  30570   5140  -7589    400       C  
ATOM   1403  CD1 ILE A 251      28.329 177.763 163.919  1.00250.41           C  
ANISOU 1403  CD1 ILE A 251    27148  37486  30509   4213  -6821    858       C  
ATOM   1404  N   SER A 252      32.897 180.661 165.866  1.00253.71           N  
ANISOU 1404  N   SER A 252    27683  36329  32385   5637  -8248    879       N  
ATOM   1405  CA  SER A 252      33.273 181.970 166.384  1.00255.54           C  
ANISOU 1405  CA  SER A 252    27992  36677  32426   6138  -8825    677       C  
ATOM   1406  C   SER A 252      32.164 182.961 166.047  1.00250.41           C  
ANISOU 1406  C   SER A 252    27411  36687  31045   6392  -9022    135       C  
ATOM   1407  O   SER A 252      31.860 183.183 164.870  1.00239.38           O  
ANISOU 1407  O   SER A 252    26137  35102  29717   6247  -8799   -169       O  
ATOM   1408  CB  SER A 252      34.606 182.426 165.793  1.00257.48           C  
ANISOU 1408  CB  SER A 252    28394  36022  33414   6207  -8925    726       C  
ATOM   1409  OG  SER A 252      35.629 181.479 166.042  1.00274.78           O  
ANISOU 1409  OG  SER A 252    30511  37589  36304   5976  -8710   1223       O  
ATOM   1410  N   TRP A 253      31.561 183.555 167.079  1.00281.54           N  
ANISOU 1410  N   TRP A 253    31272  41411  34288   6774  -9447      8       N  
ATOM   1411  CA  TRP A 253      30.410 184.426 166.874  1.00321.59           C  
ANISOU 1411  CA  TRP A 253    36377  47206  38606   7044  -9640   -504       C  
ATOM   1412  C   TRP A 253      30.786 185.798 166.331  1.00324.48           C  
ANISOU 1412  C   TRP A 253    36975  47261  39050   7398 -10098   -930       C  
ATOM   1413  O   TRP A 253      29.930 186.467 165.742  1.00348.71           O  
ANISOU 1413  O   TRP A 253    40109  50693  41690   7507 -10173  -1387       O  
ATOM   1414  CB  TRP A 253      29.626 184.583 168.179  1.00364.82           C  
ANISOU 1414  CB  TRP A 253    41663  53688  43266   7376  -9946   -511       C  
ATOM   1415  CG  TRP A 253      30.480 184.845 169.384  1.00418.61           C  
ANISOU 1415  CG  TRP A 253    48455  60423  50175   7691 -10400   -268       C  
ATOM   1416  CD1 TRP A 253      31.056 183.912 170.197  1.00447.25           C  
ANISOU 1416  CD1 TRP A 253    51921  63904  54107   7466 -10286    269       C  
ATOM   1417  CD2 TRP A 253      30.842 186.123 169.921  1.00434.94           C  
ANISOU 1417  CD2 TRP A 253    50686  62538  52034   8274 -11077   -540       C  
ATOM   1418  CE2 TRP A 253      31.644 185.887 171.056  1.00446.61           C  
ANISOU 1418  CE2 TRP A 253    52104  63888  53702   8368 -11317   -130       C  
ATOM   1419  CE3 TRP A 253      30.570 187.444 169.551  1.00431.76           C  
ANISOU 1419  CE3 TRP A 253    50488  62248  51315   8713 -11545  -1083       C  
ATOM   1420  NE1 TRP A 253      31.760 184.529 171.203  1.00453.88           N  
ANISOU 1420  NE1 TRP A 253    52811  64698  54945   7856 -10815    359       N  
ATOM   1421  CZ2 TRP A 253      32.175 186.921 171.824  1.00444.60           C  
ANISOU 1421  CZ2 TRP A 253    52009  63608  53311   8894 -11995   -237       C  
ATOM   1422  CZ3 TRP A 253      31.099 188.470 170.315  1.00434.61           C  
ANISOU 1422  CZ3 TRP A 253    51006  62579  51545   9250 -12256  -1200       C  
ATOM   1423  CH2 TRP A 253      31.892 188.203 171.437  1.00441.21           C  
ANISOU 1423  CH2 TRP A 253    51801  63280  52557   9341 -12470   -775       C  
ATOM   1424  N   GLN A 254      32.035 186.233 166.510  1.00311.00           N  
ANISOU 1424  N   GLN A 254    35390  44894  37881   7558 -10439   -765       N  
ATOM   1425  CA  GLN A 254      32.450 187.520 165.961  1.00307.46           C  
ANISOU 1425  CA  GLN A 254    35161  44117  37544   7846 -10943  -1106       C  
ATOM   1426  C   GLN A 254      32.402 187.501 164.439  1.00293.61           C  
ANISOU 1426  C   GLN A 254    33485  41927  36147   7484 -10578  -1307       C  
ATOM   1427  O   GLN A 254      31.870 188.423 163.810  1.00303.88           O  
ANISOU 1427  O   GLN A 254    34892  43398  37169   7617 -10835  -1766       O  
ATOM   1428  CB  GLN A 254      33.854 187.878 166.448  1.00330.60           C  
ANISOU 1428  CB  GLN A 254    38196  46403  41016   8026 -11370   -777       C  
ATOM   1429  CG  GLN A 254      33.986 188.024 167.954  1.00367.32           C  
ANISOU 1429  CG  GLN A 254    42808  51426  45332   8399 -11804   -587       C  
ATOM   1430  CD  GLN A 254      34.246 186.703 168.651  1.00404.62           C  
ANISOU 1430  CD  GLN A 254    47320  56124  50292   8085 -11358    -58       C  
ATOM   1431  NE2 GLN A 254      34.715 186.772 169.890  1.00419.72           N  
ANISOU 1431  NE2 GLN A 254    49207  58131  52136   8324 -11727    222       N  
ATOM   1432  OE1 GLN A 254      34.034 185.633 168.080  1.00416.74           O  
ANISOU 1432  OE1 GLN A 254    48727  57537  52079   7622 -10722    102       O  
ATOM   1433  N   LEU A 255      32.958 186.453 163.829  1.00276.22           N  
ANISOU 1433  N   LEU A 255    31231  39156  34565   7025  -9993   -975       N  
ATOM   1434  CA  LEU A 255      32.879 186.317 162.379  1.00271.96           C  
ANISOU 1434  CA  LEU A 255    30754  38235  34342   6657  -9585  -1157       C  
ATOM   1435  C   LEU A 255      31.452 186.050 161.927  1.00282.49           C  
ANISOU 1435  C   LEU A 255    32054  40162  35119   6466  -9237  -1460       C  
ATOM   1436  O   LEU A 255      31.079 186.419 160.808  1.00294.96           O  
ANISOU 1436  O   LEU A 255    33721  41639  36711   6287  -9111  -1783       O  
ATOM   1437  CB  LEU A 255      33.807 185.203 161.896  1.00275.48           C  
ANISOU 1437  CB  LEU A 255    31157  37960  35553   6262  -9045   -741       C  
ATOM   1438  CG  LEU A 255      35.314 185.405 162.078  1.00294.48           C  
ANISOU 1438  CG  LEU A 255    33587  39683  38620   6376  -9297   -400       C  
ATOM   1439  CD1 LEU A 255      35.717 186.830 161.718  1.00289.70           C  
ANISOU 1439  CD1 LEU A 255    33113  38945  38014   6654  -9921   -653       C  
ATOM   1440  CD2 LEU A 255      35.760 185.049 163.490  1.00310.00           C  
ANISOU 1440  CD2 LEU A 255    35467  41727  40591   6567  -9511      4       C  
ATOM   1441  N   ALA A 256      30.644 185.411 162.777  1.00273.21           N  
ANISOU 1441  N   ALA A 256    30736  39624  33446   6474  -9093  -1329       N  
ATOM   1442  CA  ALA A 256      29.231 185.239 162.464  1.00255.71           C  
ANISOU 1442  CA  ALA A 256    28472  38072  30614   6332  -8836  -1573       C  
ATOM   1443  C   ALA A 256      28.507 186.577 162.413  1.00221.24           C  
ANISOU 1443  C   ALA A 256    24176  34219  25667   6724  -9330  -2107       C  
ATOM   1444  O   ALA A 256      27.577 186.747 161.618  1.00219.86           O  
ANISOU 1444  O   ALA A 256    24035  34300  25201   6558  -9141  -2413       O  
ATOM   1445  CB  ALA A 256      28.571 184.315 163.487  1.00235.11           C  
ANISOU 1445  CB  ALA A 256    25656  36113  27563   6275  -8661  -1255       C  
ATOM   1446  N   LEU A 257      28.917 187.533 163.249  1.00233.10           N  
ANISOU 1446  N   LEU A 257    25715  35853  27000   7243  -9987  -2223       N  
ATOM   1447  CA  LEU A 257      28.346 188.874 163.193  1.00234.10           C  
ANISOU 1447  CA  LEU A 257    25939  36375  26633   7663 -10557  -2759       C  
ATOM   1448  C   LEU A 257      28.944 189.686 162.051  1.00235.21           C  
ANISOU 1448  C   LEU A 257    26266  35840  27262   7567 -10777  -3003       C  
ATOM   1449  O   LEU A 257      28.238 190.473 161.410  1.00228.03           O  
ANISOU 1449  O   LEU A 257    25428  35150  26064   7619 -10973  -3457       O  
ATOM   1450  CB  LEU A 257      28.558 189.595 164.525  1.00264.52           C  
ANISOU 1450  CB  LEU A 257    29795  40609  30103   8280 -11236  -2802       C  
ATOM   1451  CG  LEU A 257      27.443 189.513 165.571  1.00291.82           C  
ANISOU 1451  CG  LEU A 257    33074  45126  32681   8599 -11302  -2903       C  
ATOM   1452  CD1 LEU A 257      27.106 188.070 165.917  1.00293.41           C  
ANISOU 1452  CD1 LEU A 257    33038  45607  32836   8189 -10657  -2434       C  
ATOM   1453  CD2 LEU A 257      27.835 190.288 166.820  1.00318.53           C  
ANISOU 1453  CD2 LEU A 257    36501  48762  35764   9226 -12013  -2961       C  
ATOM   1454  N   CYS A 258      30.243 189.515 161.790  1.00246.39           N  
ANISOU 1454  N   CYS A 258    27740  36462  29413   7415 -10770  -2688       N  
ATOM   1455  CA  CYS A 258      30.869 190.214 160.673  1.00255.57           C  
ANISOU 1455  CA  CYS A 258    29032  37017  31056   7268 -10963  -2848       C  
ATOM   1456  C   CYS A 258      30.261 189.779 159.347  1.00246.43           C  
ANISOU 1456  C   CYS A 258    27864  35763  30004   6756 -10366  -3018       C  
ATOM   1457  O   CYS A 258      29.988 190.613 158.477  1.00258.13           O  
ANISOU 1457  O   CYS A 258    29428  37192  31458   6693 -10601  -3390       O  
ATOM   1458  CB  CYS A 258      32.379 189.973 160.677  1.00268.15           C  
ANISOU 1458  CB  CYS A 258    30642  37843  33399   7185 -10997  -2400       C  
ATOM   1459  SG  CYS A 258      33.264 190.744 162.053  1.00267.49           S  
ANISOU 1459  SG  CYS A 258    30639  37712  33283   7763 -11840  -2193       S  
ATOM   1460  N   ILE A 259      30.033 188.475 159.176  1.00238.31           N  
ANISOU 1460  N   ILE A 259    26748  34699  29100   6369  -9627  -2743       N  
ATOM   1461  CA  ILE A 259      29.418 187.995 157.947  1.00250.47           C  
ANISOU 1461  CA  ILE A 259    28312  36139  30715   5877  -9052  -2882       C  
ATOM   1462  C   ILE A 259      27.923 188.282 157.928  1.00229.14           C  
ANISOU 1462  C   ILE A 259    25599  34184  27278   5913  -9049  -3239       C  
ATOM   1463  O   ILE A 259      27.323 188.359 156.849  1.00209.84           O  
ANISOU 1463  O   ILE A 259    23214  31699  24815   5578  -8789  -3482       O  
ATOM   1464  CB  ILE A 259      29.700 186.493 157.755  1.00279.08           C  
ANISOU 1464  CB  ILE A 259    31884  39422  34731   5464  -8324  -2460       C  
ATOM   1465  CG1 ILE A 259      29.486 186.094 156.296  1.00283.44           C  
ANISOU 1465  CG1 ILE A 259    32518  39609  35568   4955  -7791  -2583       C  
ATOM   1466  CG2 ILE A 259      28.818 185.651 158.665  1.00295.01           C  
ANISOU 1466  CG2 ILE A 259    33791  42055  36244   5471  -8093  -2264       C  
ATOM   1467  CD1 ILE A 259      29.765 184.642 156.028  1.00285.52           C  
ANISOU 1467  CD1 ILE A 259    32773  39487  36226   4575  -7124  -2212       C  
ATOM   1468  N   MET A 260      27.301 188.449 159.098  1.00233.58           N  
ANISOU 1468  N   MET A 260    26074  35454  27221   6313  -9332  -3268       N  
ATOM   1469  CA  MET A 260      25.900 188.856 159.134  1.00243.77           C  
ANISOU 1469  CA  MET A 260    27329  37524  27769   6428  -9400  -3621       C  
ATOM   1470  C   MET A 260      25.743 190.296 158.666  1.00251.99           C  
ANISOU 1470  C   MET A 260    28486  38579  28682   6683 -10005  -4148       C  
ATOM   1471  O   MET A 260      24.770 190.630 157.979  1.00271.90           O  
ANISOU 1471  O   MET A 260    31028  41386  30895   6535  -9925  -4479       O  
ATOM   1472  CB  MET A 260      25.337 188.682 160.544  1.00273.18           C  
ANISOU 1472  CB  MET A 260    30895  42062  30840   6830  -9571  -3509       C  
ATOM   1473  CG  MET A 260      24.112 187.786 160.621  1.00301.16           C  
ANISOU 1473  CG  MET A 260    34293  46270  33865   6569  -9059  -3366       C  
ATOM   1474  SD  MET A 260      23.691 187.341 162.317  1.00339.41           S  
ANISOU 1474  SD  MET A 260    38881  52035  38043   6948  -9203  -3078       S  
ATOM   1475  CE  MET A 260      22.312 186.230 162.046  1.00342.73           C  
ANISOU 1475  CE  MET A 260    39143  53103  37977   6472  -8569  -2832       C  
ATOM   1476  N   LEU A 261      26.692 191.162 159.029  1.00250.25           N  
ANISOU 1476  N   LEU A 261    28346  38036  28703   7048 -10653  -4207       N  
ATOM   1477  CA  LEU A 261      26.687 192.528 158.517  1.00261.85           C  
ANISOU 1477  CA  LEU A 261    29940  39402  30148   7244 -11315  -4667       C  
ATOM   1478  C   LEU A 261      26.963 192.552 157.019  1.00271.73           C  
ANISOU 1478  C   LEU A 261    31252  40050  31941   6689 -11046  -4733       C  
ATOM   1479  O   LEU A 261      26.366 193.348 156.284  1.00279.76           O  
ANISOU 1479  O   LEU A 261    32324  41164  32808   6613 -11293  -5147       O  
ATOM   1480  CB  LEU A 261      27.716 193.373 159.267  1.00277.59           C  
ANISOU 1480  CB  LEU A 261    32027  41137  32308   7728 -12109  -4627       C  
ATOM   1481  CG  LEU A 261      27.951 194.786 158.729  1.00301.13           C  
ANISOU 1481  CG  LEU A 261    35220  43758  35437   7764 -12670  -4940       C  
ATOM   1482  CD1 LEU A 261      26.662 195.595 158.761  1.00304.68           C  
ANISOU 1482  CD1 LEU A 261    35811  44612  35341   7784 -12526  -5334       C  
ATOM   1483  CD2 LEU A 261      29.049 195.482 159.518  1.00330.92           C  
ANISOU 1483  CD2 LEU A 261    39221  47020  39494   7927 -12951  -4647       C  
ATOM   1484  N   ILE A 262      27.871 191.693 156.551  1.00268.62           N  
ANISOU 1484  N   ILE A 262    30841  39044  32180   6301 -10554  -4335       N  
ATOM   1485  CA  ILE A 262      28.114 191.577 155.116  1.00244.01           C  
ANISOU 1485  CA  ILE A 262    27757  35407  29549   5755 -10205  -4379       C  
ATOM   1486  C   ILE A 262      26.859 191.083 154.412  1.00257.74           C  
ANISOU 1486  C   ILE A 262    29493  37465  30972   5366  -9632  -4561       C  
ATOM   1487  O   ILE A 262      26.437 191.638 153.392  1.00280.42           O  
ANISOU 1487  O   ILE A 262    32414  40267  33865   5092  -9680  -4880       O  
ATOM   1488  CB  ILE A 262      29.313 190.653 154.845  1.00225.12           C  
ANISOU 1488  CB  ILE A 262    25331  32359  27847   5480  -9751  -3913       C  
ATOM   1489  CG1 ILE A 262      30.587 191.256 155.434  1.00248.14           C  
ANISOU 1489  CG1 ILE A 262    28253  34928  31102   5828 -10366  -3706       C  
ATOM   1490  CG2 ILE A 262      29.474 190.412 153.352  1.00214.62           C  
ANISOU 1490  CG2 ILE A 262    24018  30573  26955   4917  -9304  -3969       C  
ATOM   1491  CD1 ILE A 262      31.747 190.307 155.442  1.00254.74           C  
ANISOU 1491  CD1 ILE A 262    29028  35209  32552   5660  -9945  -3207       C  
ATOM   1492  N   PHE A 263      26.237 190.034 154.954  1.00257.57           N  
ANISOU 1492  N   PHE A 263    29411  37804  30649   5310  -9114  -4331       N  
ATOM   1493  CA  PHE A 263      24.973 189.565 154.403  1.00279.94           C  
ANISOU 1493  CA  PHE A 263    32250  41005  33111   4964  -8624  -4444       C  
ATOM   1494  C   PHE A 263      23.881 190.621 154.497  1.00300.62           C  
ANISOU 1494  C   PHE A 263    34867  44248  35108   5224  -9078  -4911       C  
ATOM   1495  O   PHE A 263      22.920 190.572 153.723  1.00310.47           O  
ANISOU 1495  O   PHE A 263    36144  45675  36145   4885  -8786  -5090       O  
ATOM   1496  CB  PHE A 263      24.539 188.283 155.112  1.00286.61           C  
ANISOU 1496  CB  PHE A 263    33012  42178  33710   4888  -8110  -4046       C  
ATOM   1497  CG  PHE A 263      25.355 187.084 154.734  1.00296.19           C  
ANISOU 1497  CG  PHE A 263    34253  42753  35531   4504  -7546  -3629       C  
ATOM   1498  CD1 PHE A 263      25.908 186.982 153.469  1.00298.63           C  
ANISOU 1498  CD1 PHE A 263    34667  42388  36412   4094  -7262  -3678       C  
ATOM   1499  CD2 PHE A 263      25.578 186.064 155.640  1.00306.91           C  
ANISOU 1499  CD2 PHE A 263    35522  44199  36889   4557  -7325  -3198       C  
ATOM   1500  CE1 PHE A 263      26.663 185.884 153.112  1.00312.67           C  
ANISOU 1500  CE1 PHE A 263    36474  43590  38734   3795  -6754  -3332       C  
ATOM   1501  CE2 PHE A 263      26.334 184.966 155.289  1.00316.89           C  
ANISOU 1501  CE2 PHE A 263    36821  44850  38731   4229  -6849  -2840       C  
ATOM   1502  CZ  PHE A 263      26.875 184.874 154.023  1.00318.43           C  
ANISOU 1502  CZ  PHE A 263    37135  44376  39478   3873  -6557  -2921       C  
ATOM   1503  N   THR A 264      24.008 191.572 155.425  1.00295.27           N  
ANISOU 1503  N   THR A 264    34166  43890  34133   5826  -9801  -5113       N  
ATOM   1504  CA  THR A 264      23.072 192.688 155.485  1.00276.32           C  
ANISOU 1504  CA  THR A 264    31777  42027  31184   6138 -10329  -5616       C  
ATOM   1505  C   THR A 264      23.408 193.755 154.449  1.00260.96           C  
ANISOU 1505  C   THR A 264    29940  39609  29605   5979 -10782  -5970       C  
ATOM   1506  O   THR A 264      22.509 194.284 153.785  1.00255.76           O  
ANISOU 1506  O   THR A 264    29303  39167  28707   5823 -10852  -6332       O  
ATOM   1507  CB  THR A 264      23.067 193.293 156.891  1.00279.04           C  
ANISOU 1507  CB  THR A 264    32075  42904  31043   6883 -10968  -5724       C  
ATOM   1508  CG2 THR A 264      22.058 194.431 156.985  1.00267.36           C  
ANISOU 1508  CG2 THR A 264    30643  41929  29012   7206 -11406  -6227       C  
ATOM   1509  OG1 THR A 264      22.723 192.282 157.847  1.00297.20           O  
ANISOU 1509  OG1 THR A 264    34233  45704  32984   6979 -10549  -5369       O  
ATOM   1510  N   VAL A 265      24.695 194.077 154.287  1.00270.46           N  
ANISOU 1510  N   VAL A 265    31197  40177  31390   5986 -11111  -5840       N  
ATOM   1511  CA  VAL A 265      25.073 195.124 153.342  1.00255.43           C  
ANISOU 1511  CA  VAL A 265    29363  37859  29828   5819 -11632  -6127       C  
ATOM   1512  C   VAL A 265      24.926 194.633 151.907  1.00249.26           C  
ANISOU 1512  C   VAL A 265    28580  36706  29423   5082 -11002  -6102       C  
ATOM   1513  O   VAL A 265      24.696 195.434 150.992  1.00245.18           O  
ANISOU 1513  O   VAL A 265    28091  36060  29006   4831 -11307  -6423       O  
ATOM   1514  CB  VAL A 265      26.499 195.634 153.636  1.00265.07           C  
ANISOU 1514  CB  VAL A 265    30623  38569  31523   6048 -12225  -5932       C  
ATOM   1515  CG1 VAL A 265      27.545 194.611 153.230  1.00275.51           C  
ANISOU 1515  CG1 VAL A 265    31895  39312  33474   5657 -11605  -5438       C  
ATOM   1516  CG2 VAL A 265      26.746 196.967 152.938  1.00249.38           C  
ANISOU 1516  CG2 VAL A 265    28847  36085  29822   5776 -12434  -6015       C  
ATOM   1517  N   ILE A 266      25.048 193.323 151.676  1.00245.02           N  
ANISOU 1517  N   ILE A 266    28017  35984  29097   4716 -10151  -5730       N  
ATOM   1518  CA  ILE A 266      24.710 192.799 150.358  1.00229.11           C  
ANISOU 1518  CA  ILE A 266    26030  33692  27329   4043  -9520  -5740       C  
ATOM   1519  C   ILE A 266      23.201 192.657 150.217  1.00222.58           C  
ANISOU 1519  C   ILE A 266    25222  33414  25934   3902  -9232  -5950       C  
ATOM   1520  O   ILE A 266      22.675 192.692 149.101  1.00190.46           O  
ANISOU 1520  O   ILE A 266    21203  29214  21951   3396  -8960  -6112       O  
ATOM   1521  CB  ILE A 266      25.423 191.463 150.081  1.00254.54           C  
ANISOU 1521  CB  ILE A 266    29249  36456  31010   3711  -8762  -5287       C  
ATOM   1522  CG1 ILE A 266      24.808 190.335 150.910  1.00298.71           C  
ANISOU 1522  CG1 ILE A 266    34829  42427  36239   3801  -8253  -5008       C  
ATOM   1523  CG2 ILE A 266      26.919 191.575 150.347  1.00249.99           C  
ANISOU 1523  CG2 ILE A 266    28627  35396  30962   3905  -9044  -5033       C  
ATOM   1524  CD1 ILE A 266      25.421 188.984 150.637  1.00337.46           C  
ANISOU 1524  CD1 ILE A 266    39757  46873  41588   3473  -7549  -4586       C  
ATOM   1525  N   TYR A 267      22.483 192.501 151.333  1.00259.75           N  
ANISOU 1525  N   TYR A 267    29879  38767  30046   4330  -9290  -5929       N  
ATOM   1526  CA  TYR A 267      21.026 192.427 151.277  1.00310.95           C  
ANISOU 1526  CA  TYR A 267    36349  45864  35932   4245  -9069  -6097       C  
ATOM   1527  C   TYR A 267      20.441 193.724 150.734  1.00325.93           C  
ANISOU 1527  C   TYR A 267    38273  47903  37662   4279  -9635  -6623       C  
ATOM   1528  O   TYR A 267      19.615 193.710 149.815  1.00327.37           O  
ANISOU 1528  O   TYR A 267    38493  48116  37775   3821  -9340  -6766       O  
ATOM   1529  CB  TYR A 267      20.466 192.120 152.668  1.00360.49           C  
ANISOU 1529  CB  TYR A 267    42514  52885  41570   4766  -9121  -5968       C  
ATOM   1530  CG  TYR A 267      18.972 191.882 152.721  1.00409.40           C  
ANISOU 1530  CG  TYR A 267    48648  59805  47098   4691  -8834  -6028       C  
ATOM   1531  CD1 TYR A 267      18.266 191.482 151.593  1.00441.19           C  
ANISOU 1531  CD1 TYR A 267    52752  63690  51188   4063  -8315  -6012       C  
ATOM   1532  CD2 TYR A 267      18.266 192.064 153.903  1.00433.08           C  
ANISOU 1532  CD2 TYR A 267    51507  63659  49383   5250  -9091  -6081       C  
ATOM   1533  CE1 TYR A 267      16.901 191.268 151.643  1.00468.83           C  
ANISOU 1533  CE1 TYR A 267    56198  67861  54076   3978  -8068  -6011       C  
ATOM   1534  CE2 TYR A 267      16.903 191.852 153.963  1.00459.92           C  
ANISOU 1534  CE2 TYR A 267    54818  67788  52143   5192  -8837  -6094       C  
ATOM   1535  CZ  TYR A 267      16.225 191.454 152.830  1.00485.51           C  
ANISOU 1535  CZ  TYR A 267    58143  70853  55476   4548  -8330  -6041       C  
ATOM   1536  OH  TYR A 267      14.867 191.243 152.884  1.00516.80           O  
ANISOU 1536  OH  TYR A 267    62017  75544  58801   4471  -8088  -5999       O  
ATOM   1537  N   PHE A 268      20.871 194.858 151.284  1.00337.23           N  
ANISOU 1537  N   PHE A 268    39698  49390  39043   4806 -10487  -6907       N  
ATOM   1538  CA  PHE A 268      20.372 196.153 150.843  1.00352.08           C  
ANISOU 1538  CA  PHE A 268    41675  51224  40874   4796 -10899  -7273       C  
ATOM   1539  C   PHE A 268      20.970 196.601 149.515  1.00356.68           C  
ANISOU 1539  C   PHE A 268    42325  51104  42093   4223 -10953  -7326       C  
ATOM   1540  O   PHE A 268      20.462 197.557 148.919  1.00378.75           O  
ANISOU 1540  O   PHE A 268    45261  53665  44983   3960 -10893  -7398       O  
ATOM   1541  CB  PHE A 268      20.639 197.208 151.922  1.00358.19           C  
ANISOU 1541  CB  PHE A 268    42616  51875  41607   5319 -11167  -7172       C  
ATOM   1542  CG  PHE A 268      19.903 196.956 153.211  1.00373.19           C  
ANISOU 1542  CG  PHE A 268    44456  54475  42865   5850 -11071  -7144       C  
ATOM   1543  CD1 PHE A 268      18.744 196.196 153.228  1.00373.73           C  
ANISOU 1543  CD1 PHE A 268    44367  55258  42376   5795 -10723  -7200       C  
ATOM   1544  CD2 PHE A 268      20.371 197.478 154.406  1.00391.85           C  
ANISOU 1544  CD2 PHE A 268    46917  56802  45166   6369 -11310  -7036       C  
ATOM   1545  CE1 PHE A 268      18.066 195.962 154.410  1.00383.50           C  
ANISOU 1545  CE1 PHE A 268    45514  57195  43005   6257 -10609  -7120       C  
ATOM   1546  CE2 PHE A 268      19.697 197.248 155.592  1.00400.49           C  
ANISOU 1546  CE2 PHE A 268    47935  58560  45671   6832 -11199  -7012       C  
ATOM   1547  CZ  PHE A 268      18.543 196.489 155.593  1.00397.14           C  
ANISOU 1547  CZ  PHE A 268    47322  58879  44695   6780 -10845  -7042       C  
ATOM   1548  N   SER A 269      22.027 195.944 149.041  1.00356.57           N  
ANISOU 1548  N   SER A 269    42234  50673  42572   3971 -10891  -7164       N  
ATOM   1549  CA  SER A 269      22.631 196.246 147.749  1.00350.20           C  
ANISOU 1549  CA  SER A 269    41435  49275  42351   3401 -10919  -7202       C  
ATOM   1550  C   SER A 269      22.139 195.331 146.635  1.00366.66           C  
ANISOU 1550  C   SER A 269    43549  51173  44593   2679 -10023  -7081       C  
ATOM   1551  O   SER A 269      22.598 195.460 145.497  1.00387.69           O  
ANISOU 1551  O   SER A 269    46205  53375  47725   2154  -9940  -7097       O  
ATOM   1552  CB  SER A 269      24.157 196.159 147.849  1.00327.11           C  
ANISOU 1552  CB  SER A 269    38477  45829  39979   3472 -11088  -6886       C  
ATOM   1553  OG  SER A 269      24.649 196.991 148.885  1.00314.09           O  
ANISOU 1553  OG  SER A 269    36901  44202  38237   4050 -11689  -6819       O  
ATOM   1554  N   ILE A 270      21.219 194.416 146.934  1.00349.18           N  
ANISOU 1554  N   ILE A 270    41368  49320  41983   2634  -9384  -6940       N  
ATOM   1555  CA  ILE A 270      20.772 193.391 145.995  1.00353.88           C  
ANISOU 1555  CA  ILE A 270    42038  49714  42704   1981  -8516  -6749       C  
ATOM   1556  C   ILE A 270      19.254 193.424 145.888  1.00360.31           C  
ANISOU 1556  C   ILE A 270    42889  51049  42965   1844  -8338  -6922       C  
ATOM   1557  O   ILE A 270      18.703 193.561 144.789  1.00359.39           O  
ANISOU 1557  O   ILE A 270    42832  50775  42943   1285  -8134  -7071       O  
ATOM   1558  CB  ILE A 270      21.271 191.991 146.395  1.00361.03           C  
ANISOU 1558  CB  ILE A 270    42972  50447  43755   1968  -7841  -6265       C  
ATOM   1559  CG1 ILE A 270      22.760 191.849 146.074  1.00362.75           C  
ANISOU 1559  CG1 ILE A 270    43162  50034  44634   1902  -7852  -6081       C  
ATOM   1560  CG2 ILE A 270      20.478 190.917 145.670  1.00358.10           C  
ANISOU 1560  CG2 ILE A 270    42720  50027  43316   1400  -7020  -6078       C  
ATOM   1561  CD1 ILE A 270      23.083 192.035 144.607  1.00359.22           C  
ANISOU 1561  CD1 ILE A 270    42738  49096  44655   1288  -7686  -6197       C  
ATOM   1562  N   TRP A 271      18.578 193.287 147.032  1.00375.97           N  
ANISOU 1562  N   TRP A 271    44818  53676  44356   2344  -8410  -6877       N  
ATOM   1563  CA  TRP A 271      17.158 192.960 147.137  1.00399.70           C  
ANISOU 1563  CA  TRP A 271    47827  57273  46770   2254  -8082  -6867       C  
ATOM   1564  C   TRP A 271      16.271 193.700 146.142  1.00411.69           C  
ANISOU 1564  C   TRP A 271    49386  58822  48216   1854  -8200  -7224       C  
ATOM   1565  O   TRP A 271      15.315 193.119 145.617  1.00413.70           O  
ANISOU 1565  O   TRP A 271    49707  59216  48264   1407  -7658  -7087       O  
ATOM   1566  CB  TRP A 271      16.662 193.251 148.561  1.00406.86           C  
ANISOU 1566  CB  TRP A 271    48604  58968  47018   2999  -8472  -6928       C  
ATOM   1567  CG  TRP A 271      16.740 194.710 148.971  1.00407.22           C  
ANISOU 1567  CG  TRP A 271    48593  59219  46912   3549  -9404  -7431       C  
ATOM   1568  CD1 TRP A 271      17.674 195.630 148.580  1.00401.83           C  
ANISOU 1568  CD1 TRP A 271    47948  58018  46712   3583 -10010  -7683       C  
ATOM   1569  CD2 TRP A 271      15.838 195.408 149.842  1.00405.92           C  
ANISOU 1569  CD2 TRP A 271    48376  59714  46140   4095  -9714  -7618       C  
ATOM   1570  CE2 TRP A 271      16.291 196.740 149.934  1.00407.11           C  
ANISOU 1570  CE2 TRP A 271    48699  59282  46703   4278 -10016  -7658       C  
ATOM   1571  CE3 TRP A 271      14.694 195.035 150.554  1.00405.21           C  
ANISOU 1571  CE3 TRP A 271    48180  60441  45341   4343  -9465  -7525       C  
ATOM   1572  NE1 TRP A 271      17.413 196.848 149.155  1.00406.21           N  
ANISOU 1572  NE1 TRP A 271    48638  58480  47222   3945 -10192  -7657       N  
ATOM   1573  CZ2 TRP A 271      15.641 197.698 150.709  1.00406.19           C  
ANISOU 1573  CZ2 TRP A 271    48658  59340  46337   4716 -10090  -7689       C  
ATOM   1574  CZ3 TRP A 271      14.050 195.989 151.323  1.00404.11           C  
ANISOU 1574  CZ3 TRP A 271    48091  60477  44974   4792  -9532  -7550       C  
ATOM   1575  CH2 TRP A 271      14.525 197.304 151.394  1.00404.58           C  
ANISOU 1575  CH2 TRP A 271    48331  59912  45477   4984  -9849  -7669       C  
ATOM   1576  N   LYS A 272      16.562 194.973 145.875  1.00423.19           N  
ANISOU 1576  N   LYS A 272    50809  60139  49845   1985  -8934  -7655       N  
ATOM   1577  CA  LYS A 272      15.752 195.716 144.916  1.00449.59           C  
ANISOU 1577  CA  LYS A 272    54178  63480  53167   1573  -9102  -8002       C  
ATOM   1578  C   LYS A 272      15.966 195.194 143.500  1.00448.81           C  
ANISOU 1578  C   LYS A 272    54183  62750  53594    709  -8533  -7856       C  
ATOM   1579  O   LYS A 272      15.003 194.863 142.798  1.00436.52           O  
ANISOU 1579  O   LYS A 272    52703  61260  51894    201  -8077  -7821       O  
ATOM   1580  CB  LYS A 272      16.069 197.208 145.001  1.00472.46           C  
ANISOU 1580  CB  LYS A 272    57210  65909  56396   1777  -9432  -7901       C  
ATOM   1581  CG  LYS A 272      15.085 198.087 144.249  1.00504.38           C  
ANISOU 1581  CG  LYS A 272    61386  69775  60479   1396  -9264  -7868       C  
ATOM   1582  CD  LYS A 272      15.224 199.543 144.654  1.00535.76           C  
ANISOU 1582  CD  LYS A 272    65476  73475  64615   1737  -9580  -7761       C  
ATOM   1583  CE  LYS A 272      14.150 200.400 144.007  1.00558.82           C  
ANISOU 1583  CE  LYS A 272    68507  76293  67529   1414  -9429  -7721       C  
ATOM   1584  NZ  LYS A 272      14.224 201.817 144.458  1.00571.80           N1+
ANISOU 1584  NZ  LYS A 272    70248  77717  69292   1768  -9731  -7657       N1+
ATOM   1585  N   GLY A 273      17.213 195.106 143.066  1.00492.48           N  
ANISOU 1585  N   GLY A 273    59718  67687  59716    536  -8550  -7753       N  
ATOM   1586  CA  GLY A 273      17.519 194.597 141.747  1.00553.83           C  
ANISOU 1586  CA  GLY A 273    67570  74882  67977   -232  -8014  -7624       C  
ATOM   1587  C   GLY A 273      18.824 195.176 141.240  1.00569.93           C  
ANISOU 1587  C   GLY A 273    69525  76412  70610   -330  -8435  -7703       C  
ATOM   1588  O   GLY A 273      19.677 195.594 142.017  1.00553.92           O  
ANISOU 1588  O   GLY A 273    67411  74390  68664    203  -8965  -7697       O  
ATOM   1589  N   VAL A 274      18.955 195.184 139.911  1.00745.89           N  
ANISOU 1589  N   VAL A 274    91832  98278  93293  -1042  -8194  -7747       N  
ATOM   1590  CA  VAL A 274      20.146 195.735 139.278  1.00874.27           C  
ANISOU 1590  CA  VAL A 274   107971 114107 110105  -1235  -8577  -7790       C  
ATOM   1591  C   VAL A 274      20.241 197.243 139.463  1.00 71.60           C  
ANISOU 1591  C   VAL A 274   133032 139044 135085  -1005  -9078  -7612       C  
ATOM   1592  O   VAL A 274      21.310 197.824 139.241  1.00166.90           O  
ANISOU 1592  O   VAL A 274   145065 150804 147515  -1011  -9310  -7385       O  
ATOM   1593  CB  VAL A 274      20.175 195.374 137.781  1.00771.21           C  
ANISOU 1593  CB  VAL A 274    94953 100644  97428  -2085  -8046  -7760       C  
ATOM   1594  CG1 VAL A 274      20.179 193.865 137.599  1.00711.36           C  
ANISOU 1594  CG1 VAL A 274    87537  92863  89884  -2284  -7038  -7404       C  
ATOM   1595  CG2 VAL A 274      18.992 196.003 137.059  1.00710.21           C  
ANISOU 1595  CG2 VAL A 274    87369  92971  89505  -2540  -7951  -7799       C  
ATOM   1596  N   LYS A 275      19.148 197.897 139.863  1.00162.00           N  
ANISOU 1596  N   LYS A 275   144628 150759 146131   -818  -9082  -7563       N  
ATOM   1597  CA  LYS A 275      19.181 199.341 140.071  1.00166.70           C  
ANISOU 1597  CA  LYS A 275   145349 151243 146736   -615  -9350  -7291       C  
ATOM   1598  C   LYS A 275      20.042 199.701 141.276  1.00164.80           C  
ANISOU 1598  C   LYS A 275   145058 151044 146477    104  -9819  -7236       C  
ATOM   1599  O   LYS A 275      20.889 200.599 141.200  1.00164.70           O  
ANISOU 1599  O   LYS A 275   145080 150748 146734    138 -10063  -6990       O  
ATOM   1600  CB  LYS A 275      17.759 199.877 140.242  1.00166.20           C  
ANISOU 1600  CB  LYS A 275   145409 151428 146271   -571  -9228  -7306       C  
ATOM   1601  N   THR A 276      19.841 199.009 142.399  1.00 58.00           N  
ANISOU 1601  N   THR A 276   131470 137912 132611    667  -9929  -7423       N  
ATOM   1602  CA  THR A 276      20.650 199.274 143.583  1.00912.29           C  
ANISOU 1602  CA  THR A 276   113004 119494 114130   1342 -10342  -7333       C  
ATOM   1603  C   THR A 276      22.056 198.705 143.441  1.00808.08           C  
ANISOU 1603  C   THR A 276    99669 106012 101355   1309 -10515  -7252       C  
ATOM   1604  O   THR A 276      23.025 199.325 143.892  1.00865.23           O  
ANISOU 1604  O   THR A 276   106936 113016 108797   1595 -10853  -7027       O  
ATOM   1605  CB  THR A 276      19.974 198.703 144.830  1.00818.84           C  
ANISOU 1605  CB  THR A 276   101139 108237 101748   1946 -10366  -7492       C  
ATOM   1606  CG2 THR A 276      18.804 199.578 145.252  1.00772.89           C  
ANISOU 1606  CG2 THR A 276    95446 102661  95554   2164 -10325  -7516       C  
ATOM   1607  OG1 THR A 276      19.509 197.374 144.561  1.00761.47           O  
ANISOU 1607  OG1 THR A 276    93741 101303  94279   1722 -10061  -7699       O  
ATOM   1608  N   SER A 277      22.187 197.531 142.818  1.00654.59           N  
ANISOU 1608  N   SER A 277    80073  86571  82069    950 -10282  -7438       N  
ATOM   1609  CA  SER A 277      23.507 196.928 142.660  1.00659.80           C  
ANISOU 1609  CA  SER A 277    80554  86951  83188    922 -10447  -7390       C  
ATOM   1610  C   SER A 277      24.413 197.806 141.807  1.00775.23           C  
ANISOU 1610  C   SER A 277    95186 101091  98275    557 -10539  -7095       C  
ATOM   1611  O   SER A 277      25.598 197.970 142.116  1.00787.03           O  
ANISOU 1611  O   SER A 277    96604 102374 100059    788 -10863  -6869       O  
ATOM   1612  CB  SER A 277      23.382 195.534 142.047  1.00589.71           C  
ANISOU 1612  CB  SER A 277    71728  77890  74444    466  -9397  -7157       C  
ATOM   1613  OG  SER A 277      23.020 195.607 140.680  1.00552.52           O  
ANISOU 1613  OG  SER A 277    67020  72974  69937   -260  -9128  -7300       O  
ATOM   1614  N   GLY A 278      23.871 198.385 140.733  1.00904.11           N  
ANISOU 1614  N   GLY A 278   111600 117278 114642    -20 -10248  -7037       N  
ATOM   1615  CA  GLY A 278      24.670 199.258 139.892  1.00 31.80           C  
ANISOU 1615  CA  GLY A 278   127775 133123 131155   -387 -10296  -6705       C  
ATOM   1616  C   GLY A 278      25.114 200.525 140.594  1.00126.30           C  
ANISOU 1616  C   GLY A 278   139870 145040 143052     19 -10676  -6404       C  
ATOM   1617  O   GLY A 278      26.188 201.057 140.300  1.00162.30           O  
ANISOU 1617  O   GLY A 278   144376 149376 147889    -75 -10853  -6107       O  
ATOM   1618  N   LYS A 279      24.302 201.027 141.527  1.00167.00           N  
ANISOU 1618  N   LYS A 279   145186 150408 147831    464 -10785  -6483       N  
ATOM   1619  CA  LYS A 279      24.667 202.236 142.259  1.00172.00           C  
ANISOU 1619  CA  LYS A 279   145962 150954 148412    852 -11118  -6260       C  
ATOM   1620  C   LYS A 279      25.667 201.941 143.371  1.00171.30           C  
ANISOU 1620  C   LYS A 279   145844 150817 148383   1423 -11485  -6177       C  
ATOM   1621  O   LYS A 279      26.598 202.723 143.592  1.00172.10           O  
ANISOU 1621  O   LYS A 279   146010 150694 148664   1536 -11752  -5891       O  
ATOM   1622  CB  LYS A 279      23.415 202.907 142.826  1.00174.00           C  
ANISOU 1622  CB  LYS A 279   146389 151430 148283   1110 -11083  -6400       C  
ATOM   1623  CG  LYS A 279      22.882 204.049 141.971  1.00172.00           C  
ANISOU 1623  CG  LYS A 279   146217 151054 148041    680 -10936  -6259       C  
ATOM   1624  CD  LYS A 279      22.618 203.605 140.540  1.00168.70           C  
ANISOU 1624  CD  LYS A 279   145716 150597 147765    -66 -10535  -6230       C  
ATOM   1625  CE  LYS A 279      22.220 204.778 139.660  1.00166.60           C  
ANISOU 1625  CE  LYS A 279   145524 150244 147504   -510 -10384  -6016       C  
ATOM   1626  NZ  LYS A 279      22.026 204.365 138.243  1.00163.40           N1+
ANISOU 1626  NZ  LYS A 279   145058 149808 147205  -1266  -9960  -5940       N1+
ATOM   1627  N   VAL A 280      25.490 200.826 144.084  1.00112.20           N  
ANISOU 1627  N   VAL A 280   138281 143579 140744   1772 -11488  -6394       N  
ATOM   1628  CA  VAL A 280      26.459 200.447 145.106  1.00960.32           C  
ANISOU 1628  CA  VAL A 280   119000 124304 121572   2286 -11807  -6264       C  
ATOM   1629  C   VAL A 280      27.785 200.054 144.464  1.00931.27           C  
ANISOU 1629  C   VAL A 280   115137 120305 118397   2018 -11909  -6039       C  
ATOM   1630  O   VAL A 280      28.851 200.216 145.072  1.00 63.40           O  
ANISOU 1630  O   VAL A 280   131878 136865 135309   2316 -12211  -5759       O  
ATOM   1631  CB  VAL A 280      25.889 199.317 145.987  1.00866.37           C  
ANISOU 1631  CB  VAL A 280   107024 112824 109334   2708 -11748  -6515       C  
ATOM   1632  CG1 VAL A 280      26.885 198.912 147.064  1.00784.40           C  
ANISOU 1632  CG1 VAL A 280    96598 102414  99025   3236 -12056  -6316       C  
ATOM   1633  CG2 VAL A 280      24.578 199.753 146.621  1.00782.13           C  
ANISOU 1633  CG2 VAL A 280    96509 102528  98139   2980 -11635  -6702       C  
ATOM   1634  N   VAL A 281      27.747 199.553 143.226  1.00660.03           N  
ANISOU 1634  N   VAL A 281    80619  85870  84292   1437 -11641  -6140       N  
ATOM   1635  CA  VAL A 281      28.975 199.197 142.520  1.00613.19           C  
ANISOU 1635  CA  VAL A 281    74467  79657  78859   1149 -11707  -5939       C  
ATOM   1636  C   VAL A 281      29.854 200.423 142.303  1.00575.73           C  
ANISOU 1636  C   VAL A 281    69809  74679  74264   1049 -11907  -5507       C  
ATOM   1637  O   VAL A 281      31.088 200.317 142.299  1.00568.18           O  
ANISOU 1637  O   VAL A 281    68715  73533  73634   1089 -12118  -5213       O  
ATOM   1638  CB  VAL A 281      28.631 198.488 141.192  1.00614.34           C  
ANISOU 1638  CB  VAL A 281    74437  79766  79217    492 -11305  -6179       C  
ATOM   1639  CG1 VAL A 281      29.655 198.806 140.117  1.00609.81           C  
ANISOU 1639  CG1 VAL A 281    73707  78930  79064     16 -11280  -5889       C  
ATOM   1640  CG2 VAL A 281      28.543 196.984 141.407  1.00611.72           C  
ANISOU 1640  CG2 VAL A 281    73961  79496  78967    579 -10976  -6395       C  
ATOM   1641  N   TRP A 282      29.242 201.602 142.140  1.00526.89           N  
ANISOU 1641  N   TRP A 282    63832  68521  67839    924 -11843  -5447       N  
ATOM   1642  CA  TRP A 282      30.008 202.836 141.982  1.00496.26           C  
ANISOU 1642  CA  TRP A 282    60039  64468  64048    836 -12021  -5064       C  
ATOM   1643  C   TRP A 282      31.061 202.986 143.073  1.00471.99           C  
ANISOU 1643  C   TRP A 282    57023  61253  61057   1335 -12410  -4806       C  
ATOM   1644  O   TRP A 282      32.204 203.368 142.798  1.00463.88           O  
ANISOU 1644  O   TRP A 282    55928  60056  60270   1206 -12560  -4445       O  
ATOM   1645  CB  TRP A 282      29.068 204.044 141.992  1.00475.75           C  
ANISOU 1645  CB  TRP A 282    57664  61939  61159    796 -11947  -5102       C  
ATOM   1646  CG  TRP A 282      28.517 204.414 140.649  1.00463.14           C  
ANISOU 1646  CG  TRP A 282    56014  60396  59561    159 -11596  -5096       C  
ATOM   1647  CD1 TRP A 282      27.417 203.886 140.039  1.00462.24           C  
ANISOU 1647  CD1 TRP A 282    55878  60429  59323   -156 -11236  -5361       C  
ATOM   1648  CD2 TRP A 282      29.033 205.408 139.755  1.00451.71           C  
ANISOU 1648  CD2 TRP A 282    54534  58888  58206   -252 -11543  -4788       C  
ATOM   1649  CE2 TRP A 282      28.200 205.422 138.620  1.00456.01           C  
ANISOU 1649  CE2 TRP A 282    55034  59561  58667   -805 -11134  -4876       C  
ATOM   1650  CE3 TRP A 282      30.122 206.284 139.804  1.00440.80           C  
ANISOU 1650  CE3 TRP A 282    53156  57387  56941   -214 -11783  -4438       C  
ATOM   1651  NE1 TRP A 282      27.221 204.484 138.817  1.00460.95           N  
ANISOU 1651  NE1 TRP A 282    55683  60279  59176   -750 -10954  -5216       N  
ATOM   1652  CZ2 TRP A 282      28.420 206.278 137.542  1.00450.78           C  
ANISOU 1652  CZ2 TRP A 282    54316  58921  58038  -1271 -10983  -4654       C  
ATOM   1653  CZ3 TRP A 282      30.340 207.133 138.733  1.00437.41           C  
ANISOU 1653  CZ3 TRP A 282    52683  56892  56622   -611 -11742  -4285       C  
ATOM   1654  CH2 TRP A 282      29.493 207.124 137.618  1.00442.82           C  
ANISOU 1654  CH2 TRP A 282    53317  57655  57278  -1073 -11418  -4438       C  
ATOM   1655  N   VAL A 283      30.693 202.691 144.319  1.00465.13           N  
ANISOU 1655  N   VAL A 283    56281  60484  59963   1894 -12553  -4962       N  
ATOM   1656  CA  VAL A 283      31.648 202.781 145.417  1.00466.16           C  
ANISOU 1656  CA  VAL A 283    56491  60479  60148   2357 -12881  -4703       C  
ATOM   1657  C   VAL A 283      32.534 201.542 145.475  1.00456.13           C  
ANISOU 1657  C   VAL A 283    54970  59151  59188   2448 -12953  -4586       C  
ATOM   1658  O   VAL A 283      33.746 201.644 145.698  1.00457.51           O  
ANISOU 1658  O   VAL A 283    55104  59118  59613   2526 -13166  -4201       O  
ATOM   1659  CB  VAL A 283      30.904 203.009 146.745  1.00464.42           C  
ANISOU 1659  CB  VAL A 283    56500  60418  59538   2913 -12977  -4896       C  
ATOM   1660  CG1 VAL A 283      31.894 203.168 147.889  1.00456.15           C  
ANISOU 1660  CG1 VAL A 283    55567  59212  58536   3342 -13281  -4606       C  
ATOM   1661  CG2 VAL A 283      29.999 204.225 146.640  1.00459.58           C  
ANISOU 1661  CG2 VAL A 283    56093  59839  58688   2833 -12914  -5026       C  
ATOM   1662  N   THR A 284      31.955 200.356 145.272  1.00505.04           N  
ANISOU 1662  N   THR A 284    60978  65527  65387   2436 -12771  -4904       N  
ATOM   1663  CA  THR A 284      32.703 199.126 145.516  1.00531.96           C  
ANISOU 1663  CA  THR A 284    64125  68891  69106   2632 -12861  -4825       C  
ATOM   1664  C   THR A 284      33.716 198.835 144.416  1.00576.57           C  
ANISOU 1664  C   THR A 284    69481  74310  75278   2197 -12846  -4604       C  
ATOM   1665  O   THR A 284      34.746 198.207 144.679  1.00606.01           O  
ANISOU 1665  O   THR A 284    72999  77888  79370   2390 -13011  -4327       O  
ATOM   1666  CB  THR A 284      31.747 197.943 145.675  1.00493.32           C  
ANISOU 1666  CB  THR A 284    59097  64297  64047   2763 -12668  -5259       C  
ATOM   1667  CG2 THR A 284      30.761 198.205 146.800  1.00470.39           C  
ANISOU 1667  CG2 THR A 284    56444  61708  60574   3218 -12666  -5435       C  
ATOM   1668  OG1 THR A 284      31.032 197.734 144.451  1.00476.69           O  
ANISOU 1668  OG1 THR A 284    56887  62249  61983   2194 -12348  -5586       O  
ATOM   1669  N   ALA A 285      33.439 199.256 143.182  1.00609.10           N  
ANISOU 1669  N   ALA A 285    73559  78419  79453   1616 -12624  -4692       N  
ATOM   1670  CA  ALA A 285      34.385 199.016 142.097  1.00618.52           C  
ANISOU 1670  CA  ALA A 285    74449  79456  81106   1178 -12573  -4482       C  
ATOM   1671  C   ALA A 285      35.510 200.045 142.084  1.00607.92           C  
ANISOU 1671  C   ALA A 285    73175  77971  79837   1141 -12792  -3942       C  
ATOM   1672  O   ALA A 285      36.665 199.703 141.806  1.00628.58           O  
ANISOU 1672  O   ALA A 285    75529  80465  82839   1083 -12899  -3609       O  
ATOM   1673  CB  ALA A 285      33.655 199.004 140.755  1.00634.94           C  
ANISOU 1673  CB  ALA A 285    76452  81613  83185    531 -12184  -4769       C  
ATOM   1674  N   THR A 286      35.193 201.308 142.375  1.00551.73           N  
ANISOU 1674  N   THR A 286    66381  70881  72372   1173 -12846  -3849       N  
ATOM   1675  CA  THR A 286      36.162 202.387 142.209  1.00493.63           C  
ANISOU 1675  CA  THR A 286    59085  63425  65047   1045 -12998  -3391       C  
ATOM   1676  C   THR A 286      37.149 202.468 143.369  1.00429.95           C  
ANISOU 1676  C   THR A 286    51116  55197  57049   1512 -13319  -3034       C  
ATOM   1677  O   THR A 286      38.334 202.750 143.154  1.00414.72           O  
ANISOU 1677  O   THR A 286    49081  53174  55321   1405 -13441  -2596       O  
ATOM   1678  CB  THR A 286      35.434 203.721 142.043  1.00480.73           C  
ANISOU 1678  CB  THR A 286    57721  61862  63073    889 -12917  -3455       C  
ATOM   1679  CG2 THR A 286      34.694 203.759 140.714  1.00477.55           C  
ANISOU 1679  CG2 THR A 286    57201  61614  62633    326 -12559  -3661       C  
ATOM   1680  OG1 THR A 286      34.498 203.894 143.115  1.00478.69           O  
ANISOU 1680  OG1 THR A 286    57733  61633  62513   1316 -12981  -3726       O  
ATOM   1681  N   PHE A 287      36.685 202.238 144.598  1.00389.69           N  
ANISOU 1681  N   PHE A 287    46217  50094  51755   2015 -13431  -3193       N  
ATOM   1682  CA  PHE A 287      37.551 202.420 145.761  1.00350.91           C  
ANISOU 1682  CA  PHE A 287    41447  45025  46855   2430 -13692  -2848       C  
ATOM   1683  C   PHE A 287      38.812 201.558 145.751  1.00323.33           C  
ANISOU 1683  C   PHE A 287    37675  41394  43781   2492 -13786  -2449       C  
ATOM   1684  O   PHE A 287      39.869 202.073 146.156  1.00301.98           O  
ANISOU 1684  O   PHE A 287    35046  38542  41150   2559 -13953  -2000       O  
ATOM   1685  CB  PHE A 287      36.759 202.175 147.051  1.00347.60           C  
ANISOU 1685  CB  PHE A 287    41250  44690  46132   2950 -13742  -3115       C  
ATOM   1686  CG  PHE A 287      37.615 202.161 148.288  1.00337.71           C  
ANISOU 1686  CG  PHE A 287    40125  43287  44901   3366 -13960  -2774       C  
ATOM   1687  CD1 PHE A 287      38.122 203.340 148.809  1.00347.74           C  
ANISOU 1687  CD1 PHE A 287    41659  44415  46053   3400 -14127  -2527       C  
ATOM   1688  CD2 PHE A 287      37.920 200.968 148.923  1.00323.92           C  
ANISOU 1688  CD2 PHE A 287    38226  41536  43312   3708 -13978  -2688       C  
ATOM   1689  CE1 PHE A 287      38.914 203.330 149.942  1.00352.20           C  
ANISOU 1689  CE1 PHE A 287    42351  44836  46633   3732 -14298  -2213       C  
ATOM   1690  CE2 PHE A 287      38.710 200.952 150.057  1.00331.68           C  
ANISOU 1690  CE2 PHE A 287    39332  42376  44316   4054 -14133  -2333       C  
ATOM   1691  CZ  PHE A 287      39.208 202.134 150.567  1.00343.98           C  
ANISOU 1691  CZ  PHE A 287    41169  43796  45732   4048 -14289  -2102       C  
ATOM   1692  N   PRO A 288      38.787 200.277 145.350  1.00328.24           N  
ANISOU 1692  N   PRO A 288    37961  42043  44710   2489 -13682  -2573       N  
ATOM   1693  CA  PRO A 288      40.043 199.506 145.338  1.00326.57           C  
ANISOU 1693  CA  PRO A 288    37440  41669  44975   2579 -13764  -2132       C  
ATOM   1694  C   PRO A 288      41.153 200.159 144.534  1.00294.90           C  
ANISOU 1694  C   PRO A 288    33302  37604  41143   2199 -13804  -1680       C  
ATOM   1695  O   PRO A 288      42.313 200.132 144.960  1.00309.05           O  
ANISOU 1695  O   PRO A 288    35040  39253  43132   2353 -13931  -1172       O  
ATOM   1696  CB  PRO A 288      39.615 198.163 144.733  1.00355.02           C  
ANISOU 1696  CB  PRO A 288    40643  45327  48921   2529 -13595  -2459       C  
ATOM   1697  CG  PRO A 288      38.195 198.030 145.114  1.00368.36           C  
ANISOU 1697  CG  PRO A 288    42537  47210  50213   2671 -13492  -3020       C  
ATOM   1698  CD  PRO A 288      37.630 199.419 145.034  1.00351.26           C  
ANISOU 1698  CD  PRO A 288    40752  45130  47579   2464 -13484  -3112       C  
ATOM   1699  N   TYR A 289      40.827 200.763 143.389  1.00249.80           N  
ANISOU 1699  N   TYR A 289    27545  32034  35336   1700 -13667  -1828       N  
ATOM   1700  CA  TYR A 289      41.850 201.429 142.589  1.00261.52           C  
ANISOU 1700  CA  TYR A 289    28893  33555  36917   1337 -13683  -1403       C  
ATOM   1701  C   TYR A 289      42.458 202.611 143.329  1.00292.25           C  
ANISOU 1701  C   TYR A 289    33117  37367  40558   1475 -13873  -1055       C  
ATOM   1702  O   TYR A 289      43.641 202.915 143.143  1.00299.50           O  
ANISOU 1702  O   TYR A 289    33922  38268  41606   1375 -13955   -576       O  
ATOM   1703  CB  TYR A 289      41.260 201.879 141.254  1.00268.45           C  
ANISOU 1703  CB  TYR A 289    29681  34638  37679    782 -13451  -1652       C  
ATOM   1704  CG  TYR A 289      40.889 200.726 140.356  1.00325.56           C  
ANISOU 1704  CG  TYR A 289    36531  41941  45229    531 -13229  -1954       C  
ATOM   1705  CD1 TYR A 289      39.709 200.023 140.552  1.00356.04           C  
ANISOU 1705  CD1 TYR A 289    40437  45796  49044    634 -13098  -2494       C  
ATOM   1706  CD2 TYR A 289      41.724 200.334 139.320  1.00354.03           C  
ANISOU 1706  CD2 TYR A 289    39703  45633  49180    185 -13130  -1721       C  
ATOM   1707  CE1 TYR A 289      39.367 198.963 139.740  1.00371.72           C  
ANISOU 1707  CE1 TYR A 289    42065  47815  51355    371 -12864  -2829       C  
ATOM   1708  CE2 TYR A 289      41.390 199.277 138.500  1.00373.45           C  
ANISOU 1708  CE2 TYR A 289    41777  48127  51990    -72 -12894  -2043       C  
ATOM   1709  CZ  TYR A 289      40.210 198.594 138.716  1.00376.88           C  
ANISOU 1709  CZ  TYR A 289    42282  48506  52410     10 -12755  -2619       C  
ATOM   1710  OH  TYR A 289      39.869 197.537 137.909  1.00374.40           O  
ANISOU 1710  OH  TYR A 289    41694  48187  52375   -280 -12218  -2948       O  
ATOM   1711  N   ILE A 290      41.671 203.286 144.167  1.00311.35           N  
ANISOU 1711  N   ILE A 290    35924  39746  42627   1702 -13936  -1299       N  
ATOM   1712  CA  ILE A 290      42.217 204.358 144.992  1.00310.16           C  
ANISOU 1712  CA  ILE A 290    36081  39478  42287   1862 -14124  -1023       C  
ATOM   1713  C   ILE A 290      43.135 203.783 146.063  1.00290.01           C  
ANISOU 1713  C   ILE A 290    33541  36750  39901   2246 -14275   -663       C  
ATOM   1714  O   ILE A 290      44.266 204.246 146.249  1.00276.21           O  
ANISOU 1714  O   ILE A 290    31811  34916  38222   2217 -14385   -205       O  
ATOM   1715  CB  ILE A 290      41.082 205.192 145.611  1.00325.33           C  
ANISOU 1715  CB  ILE A 290    38372  41400  43837   2019 -14143  -1406       C  
ATOM   1716  CG1 ILE A 290      40.176 205.755 144.513  1.00355.01           C  
ANISOU 1716  CG1 ILE A 290    42105  45326  47457   1626 -13949  -1710       C  
ATOM   1717  CG2 ILE A 290      41.651 206.312 146.467  1.00311.43           C  
ANISOU 1717  CG2 ILE A 290    36911  39488  41930   2174 -14349  -1157       C  
ATOM   1718  CD1 ILE A 290      38.997 206.545 145.040  1.00371.48           C  
ANISOU 1718  CD1 ILE A 290    44508  47419  49218   1783 -13945  -2075       C  
ATOM   1719  N   ALA A 291      42.661 202.760 146.780  1.00285.11           N  
ANISOU 1719  N   ALA A 291    32904  36088  39338   2610 -14257   -855       N  
ATOM   1720  CA  ALA A 291      43.490 202.121 147.797  1.00273.26           C  
ANISOU 1720  CA  ALA A 291    31394  34421  38013   2981 -14348   -491       C  
ATOM   1721  C   ALA A 291      44.719 201.471 147.176  1.00248.81           C  
ANISOU 1721  C   ALA A 291    27918  31260  35358   2841 -14314     -4       C  
ATOM   1722  O   ALA A 291      45.813 201.518 147.752  1.00216.73           O  
ANISOU 1722  O   ALA A 291    23878  27057  31411   2969 -14388    487       O  
ATOM   1723  CB  ALA A 291      42.670 201.092 148.574  1.00289.62           C  
ANISOU 1723  CB  ALA A 291    33474  36506  40062   3392 -14296   -805       C  
ATOM   1724  N   LEU A 292      44.560 200.853 146.002  1.00279.07           N  
ANISOU 1724  N   LEU A 292    31380  35203  39450   2572 -14182   -132       N  
ATOM   1725  CA  LEU A 292      45.718 200.321 145.292  1.00291.74           C  
ANISOU 1725  CA  LEU A 292    32571  36792  41487   2413 -14135    331       C  
ATOM   1726  C   LEU A 292      46.678 201.436 144.904  1.00286.34           C  
ANISOU 1726  C   LEU A 292    31953  36181  40660   2116 -14210    735       C  
ATOM   1727  O   LEU A 292      47.898 201.279 145.015  1.00308.34           O  
ANISOU 1727  O   LEU A 292    34587  38905  43664   2161 -14237   1274       O  
ATOM   1728  CB  LEU A 292      45.276 199.542 144.051  1.00309.85           C  
ANISOU 1728  CB  LEU A 292    34431  39219  44078   2135 -13966     47       C  
ATOM   1729  CG  LEU A 292      44.661 198.156 144.263  1.00326.85           C  
ANISOU 1729  CG  LEU A 292    36335  41278  46577   2433 -13861   -260       C  
ATOM   1730  CD1 LEU A 292      44.196 197.568 142.939  1.00322.96           C  
ANISOU 1730  CD1 LEU A 292    35409  40929  46371   2057 -13672   -618       C  
ATOM   1731  CD2 LEU A 292      45.647 197.224 144.951  1.00340.23           C  
ANISOU 1731  CD2 LEU A 292    37802  42732  48738   2847 -13849    242       C  
ATOM   1732  N   SER A 293      46.145 202.576 144.456  1.00258.69           N  
ANISOU 1732  N   SER A 293    28673  32817  36801   1827 -14222    491       N  
ATOM   1733  CA  SER A 293      47.002 203.696 144.081  1.00258.59           C  
ANISOU 1733  CA  SER A 293    28723  32885  36646   1564 -14287    835       C  
ATOM   1734  C   SER A 293      47.693 204.296 145.299  1.00229.89           C  
ANISOU 1734  C   SER A 293    25410  29055  32882   1837 -14458   1149       C  
ATOM   1735  O   SER A 293      48.867 204.678 145.227  1.00207.90           O  
ANISOU 1735  O   SER A 293    22565  26272  30155   1745 -14516   1616       O  
ATOM   1736  CB  SER A 293      46.188 204.762 143.349  1.00292.94           C  
ANISOU 1736  CB  SER A 293    33223  37396  40683   1230 -14227    489       C  
ATOM   1737  OG  SER A 293      47.006 205.849 142.957  1.00316.58           O  
ANISOU 1737  OG  SER A 293    36258  40473  43557    995 -14286    804       O  
ATOM   1738  N   VAL A 294      46.982 204.393 146.425  1.00231.00           N  
ANISOU 1738  N   VAL A 294    25887  29049  32835   2165 -14531    888       N  
ATOM   1739  CA  VAL A 294      47.598 204.902 147.648  1.00251.68           C  
ANISOU 1739  CA  VAL A 294    28805  31482  35341   2418 -14677   1153       C  
ATOM   1740  C   VAL A 294      48.701 203.960 148.112  1.00238.84           C  
ANISOU 1740  C   VAL A 294    26990  29735  34024   2616 -14656   1647       C  
ATOM   1741  O   VAL A 294      49.815 204.390 148.435  1.00234.73           O  
ANISOU 1741  O   VAL A 294    26523  29139  33525   2595 -14723   2093       O  
ATOM   1742  CB  VAL A 294      46.536 205.112 148.741  1.00284.99           C  
ANISOU 1742  CB  VAL A 294    33379  35614  39291   2738 -14740    741       C  
ATOM   1743  CG1 VAL A 294      47.201 205.439 150.068  1.00299.29           C  
ANISOU 1743  CG1 VAL A 294    35456  37238  41024   3012 -14873   1019       C  
ATOM   1744  CG2 VAL A 294      45.579 206.225 148.342  1.00300.34           C  
ANISOU 1744  CG2 VAL A 294    35525  37644  40945   2552 -14759    336       C  
ATOM   1745  N   LEU A 295      48.410 202.657 148.145  1.00243.74           N  
ANISOU 1745  N   LEU A 295    27378  30324  34910   2817 -14544   1578       N  
ATOM   1746  CA  LEU A 295      49.433 201.676 148.483  1.00264.58           C  
ANISOU 1746  CA  LEU A 295    29783  32823  37922   3012 -14473   2074       C  
ATOM   1747  C   LEU A 295      50.498 201.561 147.400  1.00257.27           C  
ANISOU 1747  C   LEU A 295    28474  32008  37270   2720 -14408   2502       C  
ATOM   1748  O   LEU A 295      51.613 201.115 147.690  1.00251.48           O  
ANISOU 1748  O   LEU A 295    27594  31166  36789   2832 -14357   3028       O  
ATOM   1749  CB  LEU A 295      48.789 200.311 148.736  1.00291.87           C  
ANISOU 1749  CB  LEU A 295    33054  36194  41651   3321 -14350   1872       C  
ATOM   1750  CG  LEU A 295      47.813 200.231 149.913  1.00320.38           C  
ANISOU 1750  CG  LEU A 295    37000  39739  44990   3674 -14392   1500       C  
ATOM   1751  CD1 LEU A 295      47.174 198.852 149.992  1.00327.37           C  
ANISOU 1751  CD1 LEU A 295    37646  40576  46165   3957 -14252   1287       C  
ATOM   1752  CD2 LEU A 295      48.513 200.579 151.218  1.00334.43           C  
ANISOU 1752  CD2 LEU A 295    39073  41355  46639   3899 -14462   1848       C  
ATOM   1753  N   LEU A 296      50.179 201.947 146.161  1.00266.82           N  
ANISOU 1753  N   LEU A 296    29507  33449  38423   2346 -14386   2298       N  
ATOM   1754  CA  LEU A 296      51.190 201.985 145.110  1.00254.64           C  
ANISOU 1754  CA  LEU A 296    27601  32087  37064   2044 -14332   2696       C  
ATOM   1755  C   LEU A 296      52.184 203.112 145.355  1.00244.90           C  
ANISOU 1755  C   LEU A 296    26587  30866  35599   1925 -14451   3069       C  
ATOM   1756  O   LEU A 296      53.402 202.899 145.324  1.00227.49           O  
ANISOU 1756  O   LEU A 296    24192  28662  33581   1928 -14426   3601       O  
ATOM   1757  CB  LEU A 296      50.524 202.145 143.743  1.00259.54           C  
ANISOU 1757  CB  LEU A 296    27991  32982  37641   1650 -14254   2344       C  
ATOM   1758  CG  LEU A 296      51.404 202.001 142.501  1.00265.48           C  
ANISOU 1758  CG  LEU A 296    28273  34001  38596   1323 -14159   2680       C  
ATOM   1759  CD1 LEU A 296      51.976 200.597 142.416  1.00284.38           C  
ANISOU 1759  CD1 LEU A 296    30184  36334  41535   1526 -14023   2996       C  
ATOM   1760  CD2 LEU A 296      50.613 202.336 141.245  1.00253.93           C  
ANISOU 1760  CD2 LEU A 296    26670  32819  36992    900 -14063   2264       C  
ATOM   1761  N   VAL A 297      51.679 204.324 145.598  1.00264.56           N  
ANISOU 1761  N   VAL A 297    29461  33355  37706   1827 -14571   2795       N  
ATOM   1762  CA  VAL A 297      52.554 205.450 145.906  1.00286.02           C  
ANISOU 1762  CA  VAL A 297    32404  36039  40233   1735 -14699   3096       C  
ATOM   1763  C   VAL A 297      53.247 205.236 147.247  1.00271.12           C  
ANISOU 1763  C   VAL A 297    30719  33894  38399   2060 -14756   3418       C  
ATOM   1764  O   VAL A 297      54.412 205.613 147.427  1.00247.90           O  
ANISOU 1764  O   VAL A 297    27791  30920  35479   2008 -14803   3864       O  
ATOM   1765  CB  VAL A 297      51.754 206.766 145.880  1.00304.25           C  
ANISOU 1765  CB  VAL A 297    35087  38217  42298   1562 -14930   2714       C  
ATOM   1766  CG1 VAL A 297      52.662 207.953 146.179  1.00323.09           C  
ANISOU 1766  CG1 VAL A 297    37809  40072  44878   1356 -15498   3061       C  
ATOM   1767  CG2 VAL A 297      51.068 206.942 144.534  1.00298.75           C  
ANISOU 1767  CG2 VAL A 297    34181  37789  41540   1226 -14811   2412       C  
ATOM   1768  N   ARG A 298      52.548 204.627 148.206  1.00263.71           N  
ANISOU 1768  N   ARG A 298    29942  32783  37473   2393 -14739   3194       N  
ATOM   1769  CA  ARG A 298      53.177 204.297 149.480  1.00254.53           C  
ANISOU 1769  CA  ARG A 298    28946  31391  36372   2701 -14750   3501       C  
ATOM   1770  C   ARG A 298      54.246 203.227 149.300  1.00247.80           C  
ANISOU 1770  C   ARG A 298    27739  30502  35912   2769 -14600   4028       C  
ATOM   1771  O   ARG A 298      55.372 203.373 149.786  1.00242.14           O  
ANISOU 1771  O   ARG A 298    27070  29686  35244   2796 -14602   4489       O  
ATOM   1772  CB  ARG A 298      52.122 203.840 150.487  1.00268.05           C  
ANISOU 1772  CB  ARG A 298    30878  32972  37995   3043 -14747   3124       C  
ATOM   1773  CG  ARG A 298      52.685 203.270 151.785  1.00300.22           C  
ANISOU 1773  CG  ARG A 298    35076  36827  42167   3373 -14706   3432       C  
ATOM   1774  CD  ARG A 298      53.357 204.338 152.644  1.00329.59           C  
ANISOU 1774  CD  ARG A 298    39132  40441  45657   3357 -14845   3627       C  
ATOM   1775  NE  ARG A 298      54.741 204.593 152.251  1.00357.39           N  
ANISOU 1775  NE  ARG A 298    42517  43963  49313   3151 -14834   4153       N  
ATOM   1776  CZ  ARG A 298      55.515 205.522 152.801  1.00375.44           C  
ANISOU 1776  CZ  ARG A 298    45115  45837  51697   2983 -15266   4392       C  
ATOM   1777  NH1 ARG A 298      55.044 206.293 153.771  1.00375.91           N1+
ANISOU 1777  NH1 ARG A 298    45627  45542  51658   3048 -15650   4129       N1+
ATOM   1778  NH2 ARG A 298      56.762 205.683 152.379  1.00387.03           N  
ANISOU 1778  NH2 ARG A 298    46450  47207  53396   2734 -15368   4896       N  
ATOM   1779  N   GLY A 299      53.909 202.142 148.598  1.00276.08           N  
ANISOU 1779  N   GLY A 299    30946  34150  39801   2798 -14455   3966       N  
ATOM   1780  CA  GLY A 299      54.871 201.073 148.392  1.00293.47           C  
ANISOU 1780  CA  GLY A 299    32762  36298  42446   2894 -14280   4471       C  
ATOM   1781  C   GLY A 299      56.059 201.485 147.547  1.00308.56           C  
ANISOU 1781  C   GLY A 299    34433  38397  44408   2604 -14278   4921       C  
ATOM   1782  O   GLY A 299      57.147 200.918 147.686  1.00300.75           O  
ANISOU 1782  O   GLY A 299    33238  37337  43697   2697 -14155   5451       O  
ATOM   1783  N   ALA A 300      55.877 202.472 146.667  1.00324.62           N  
ANISOU 1783  N   ALA A 300    36487  40678  46177   2255 -14393   4727       N  
ATOM   1784  CA  ALA A 300      56.980 202.916 145.822  1.00333.88           C  
ANISOU 1784  CA  ALA A 300    37428  42071  47360   1968 -14400   5135       C  
ATOM   1785  C   ALA A 300      57.991 203.734 146.616  1.00318.41           C  
ANISOU 1785  C   ALA A 300    35776  39979  45228   1977 -14511   5489       C  
ATOM   1786  O   ALA A 300      59.204 203.599 146.413  1.00298.50           O  
ANISOU 1786  O   ALA A 300    33050  37514  42852   1914 -14462   6006       O  
ATOM   1787  CB  ALA A 300      56.446 203.724 144.640  1.00342.62           C  
ANISOU 1787  CB  ALA A 300    38468  43476  48237   1589 -14463   4806       C  
ATOM   1788  N   THR A 301      57.513 204.584 147.526  1.00331.36           N  
ANISOU 1788  N   THR A 301    37887  41446  46569   2053 -14657   5216       N  
ATOM   1789  CA  THR A 301      58.400 205.413 148.333  1.00366.71           C  
ANISOU 1789  CA  THR A 301    42694  45524  51114   1937 -15014   5572       C  
ATOM   1790  C   THR A 301      59.133 204.625 149.411  1.00383.97           C  
ANISOU 1790  C   THR A 301    44902  47581  53409   2270 -14805   5925       C  
ATOM   1791  O   THR A 301      60.011 205.188 150.074  1.00401.67           O  
ANISOU 1791  O   THR A 301    47373  49438  55804   2117 -15136   6302       O  
ATOM   1792  CB  THR A 301      57.609 206.552 148.981  1.00379.70           C  
ANISOU 1792  CB  THR A 301    44862  46732  52674   1824 -15502   5207       C  
ATOM   1793  CG2 THR A 301      57.074 207.501 147.919  1.00384.93           C  
ANISOU 1793  CG2 THR A 301    45560  47395  53303   1438 -15779   4953       C  
ATOM   1794  OG1 THR A 301      56.512 206.012 149.728  1.00378.24           O  
ANISOU 1794  OG1 THR A 301    44806  46616  52291   2209 -15275   4759       O  
ATOM   1795  N   LEU A 302      58.801 203.353 149.602  1.00377.12           N  
ANISOU 1795  N   LEU A 302    43826  46767  52694   2589 -14493   5892       N  
ATOM   1796  CA  LEU A 302      59.438 202.567 150.646  1.00357.07           C  
ANISOU 1796  CA  LEU A 302    41331  43972  50367   2868 -14354   6249       C  
ATOM   1797  C   LEU A 302      60.872 202.220 150.253  1.00354.79           C  
ANISOU 1797  C   LEU A 302    40746  43726  50333   2770 -14233   6875       C  
ATOM   1798  O   LEU A 302      61.144 201.921 149.085  1.00353.49           O  
ANISOU 1798  O   LEU A 302    40172  43794  50343   2607 -14165   7027       O  
ATOM   1799  CB  LEU A 302      58.645 201.289 150.911  1.00340.31           C  
ANISOU 1799  CB  LEU A 302    39064  41721  48519   3170 -14179   6082       C  
ATOM   1800  CG  LEU A 302      57.261 201.476 151.535  1.00335.36           C  
ANISOU 1800  CG  LEU A 302    38744  41031  47646   3330 -14280   5497       C  
ATOM   1801  CD1 LEU A 302      56.518 200.153 151.621  1.00343.84           C  
ANISOU 1801  CD1 LEU A 302    39612  41996  49035   3607 -14101   5342       C  
ATOM   1802  CD2 LEU A 302      57.381 202.119 152.907  1.00314.26           C  
ANISOU 1802  CD2 LEU A 302    36524  38180  44698   3463 -14384   5489       C  
ATOM   1803  N   PRO A 303      61.810 202.258 151.199  1.00374.83           N  
ANISOU 1803  N   PRO A 303    43463  46062  52893   2857 -14198   7246       N  
ATOM   1804  CA  PRO A 303      63.194 201.890 150.879  1.00388.09           C  
ANISOU 1804  CA  PRO A 303    44862  47774  54822   2770 -14065   7856       C  
ATOM   1805  C   PRO A 303      63.330 200.398 150.619  1.00379.50           C  
ANISOU 1805  C   PRO A 303    43349  46626  54217   2982 -13764   8122       C  
ATOM   1806  O   PRO A 303      62.757 199.568 151.329  1.00379.08           O  
ANISOU 1806  O   PRO A 303    43356  46335  54342   3272 -13620   7996       O  
ATOM   1807  CB  PRO A 303      63.969 202.312 152.132  1.00407.55           C  
ANISOU 1807  CB  PRO A 303    47677  49893  57279   2753 -14206   8143       C  
ATOM   1808  CG  PRO A 303      62.959 202.239 153.230  1.00414.75           C  
ANISOU 1808  CG  PRO A 303    48944  50613  58030   3023 -14214   7722       C  
ATOM   1809  CD  PRO A 303      61.648 202.646 152.611  1.00393.73           C  
ANISOU 1809  CD  PRO A 303    46312  48176  55110   3009 -14300   7133       C  
ATOM   1810  N   GLY A 304      64.103 200.062 149.589  1.00378.32           N  
ANISOU 1810  N   GLY A 304    42746  46700  54300   2844 -13653   8504       N  
ATOM   1811  CA  GLY A 304      64.330 198.671 149.253  1.00380.20           C  
ANISOU 1811  CA  GLY A 304    42507  46895  55058   3056 -13327   8806       C  
ATOM   1812  C   GLY A 304      63.139 197.956 148.661  1.00364.71           C  
ANISOU 1812  C   GLY A 304    40285  44984  53305   3191 -13235   8410       C  
ATOM   1813  O   GLY A 304      63.092 196.725 148.689  1.00379.81           O  
ANISOU 1813  O   GLY A 304    41875  46734  55702   3464 -12927   8562       O  
ATOM   1814  N   ALA A 305      62.168 198.696 148.121  1.00375.25           N  
ANISOU 1814  N   ALA A 305    41740  46520  54317   3005 -13469   7894       N  
ATOM   1815  CA  ALA A 305      60.998 198.079 147.511  1.00343.19           C  
ANISOU 1815  CA  ALA A 305    37434  42523  50440   3085 -13402   7469       C  
ATOM   1816  C   ALA A 305      61.294 197.473 146.146  1.00333.25           C  
ANISOU 1816  C   ALA A 305    35512  41576  49530   2984 -13221   7672       C  
ATOM   1817  O   ALA A 305      60.431 196.781 145.595  1.00225.63           O  
ANISOU 1817  O   ALA A 305    21575  27981  36171   3070 -13101   7365       O  
ATOM   1818  CB  ALA A 305      59.871 199.106 147.384  1.00325.54           C  
ANISOU 1818  CB  ALA A 305    35553  40408  47731   2890 -13691   6842       C  
ATOM   1819  N   TRP A 306      62.485 197.713 145.593  1.00345.38           N  
ANISOU 1819  N   TRP A 306    36797  43358  51074   2806 -13187   8170       N  
ATOM   1820  CA  TRP A 306      62.823 197.190 144.275  1.00360.35           C  
ANISOU 1820  CA  TRP A 306    38014  45640  53264   2708 -12997   8388       C  
ATOM   1821  C   TRP A 306      63.073 195.688 144.290  1.00349.58           C  
ANISOU 1821  C   TRP A 306    36131  44118  52577   3101 -12550   8699       C  
ATOM   1822  O   TRP A 306      62.941 195.044 143.244  1.00316.07           O  
ANISOU 1822  O   TRP A 306    31261  40154  48675   3119 -12316   8706       O  
ATOM   1823  CB  TRP A 306      64.051 197.915 143.724  1.00388.19           C  
ANISOU 1823  CB  TRP A 306    41424  49503  56566   2414 -13087   8846       C  
ATOM   1824  CG  TRP A 306      65.238 197.855 144.635  1.00433.14           C  
ANISOU 1824  CG  TRP A 306    47293  54959  62322   2544 -13015   9389       C  
ATOM   1825  CD1 TRP A 306      65.551 198.731 145.633  1.00446.08           C  
ANISOU 1825  CD1 TRP A 306    49524  56352  63616   2471 -13240   9388       C  
ATOM   1826  CD2 TRP A 306      66.273 196.864 144.633  1.00466.53           C  
ANISOU 1826  CD2 TRP A 306    51078  59177  67003   2766 -12663   9999       C  
ATOM   1827  CE2 TRP A 306      67.179 197.204 145.657  1.00480.18           C  
ANISOU 1827  CE2 TRP A 306    53194  60638  68615   2773 -12719  10338       C  
ATOM   1828  CE3 TRP A 306      66.521 195.722 143.864  1.00486.55           C  
ANISOU 1828  CE3 TRP A 306    52901  61914  70053   2976 -12265  10281       C  
ATOM   1829  NE1 TRP A 306      66.715 198.347 146.253  1.00463.42           N  
ANISOU 1829  NE1 TRP A 306    51689  58380  66009   2591 -13075   9947       N  
ATOM   1830  CZ2 TRP A 306      68.314 196.444 145.932  1.00504.23           C  
ANISOU 1830  CZ2 TRP A 306    55969  63597  72017   2949 -12413  10950       C  
ATOM   1831  CZ3 TRP A 306      67.649 194.969 144.139  1.00504.99           C  
ANISOU 1831  CZ3 TRP A 306    54952  64170  72751   3205 -11929  10896       C  
ATOM   1832  CH2 TRP A 306      68.531 195.333 145.164  1.00514.92           C  
ANISOU 1832  CH2 TRP A 306    56640  65145  73860   3172 -12017  11228       C  
ATOM   1833  N   ARG A 307      63.433 195.118 145.443  1.00375.24           N  
ANISOU 1833  N   ARG A 307    39602  46925  56046   3418 -12381   8942       N  
ATOM   1834  CA  ARG A 307      63.683 193.682 145.517  1.00402.86           C  
ANISOU 1834  CA  ARG A 307    42636  50197  60236   3829 -11879   9231       C  
ATOM   1835  C   ARG A 307      62.426 192.890 145.185  1.00416.24           C  
ANISOU 1835  C   ARG A 307    44078  51766  62310   4040 -11698   8734       C  
ATOM   1836  O   ARG A 307      62.474 191.911 144.431  1.00422.97           O  
ANISOU 1836  O   ARG A 307    44274  52697  63739   4257 -11266   8835       O  
ATOM   1837  CB  ARG A 307      64.198 193.308 146.906  1.00408.89           C  
ANISOU 1837  CB  ARG A 307    43784  50468  61109   4073 -11748   9506       C  
ATOM   1838  CG  ARG A 307      65.412 194.096 147.347  1.00423.09           C  
ANISOU 1838  CG  ARG A 307    45862  52334  62560   3854 -11925   9947       C  
ATOM   1839  CD  ARG A 307      65.914 193.626 148.700  1.00438.00           C  
ANISOU 1839  CD  ARG A 307    48076  53745  64601   4069 -11753  10202       C  
ATOM   1840  NE  ARG A 307      66.995 194.474 149.190  1.00452.29           N  
ANISOU 1840  NE  ARG A 307    50193  55597  66061   3828 -11952  10545       N  
ATOM   1841  CZ  ARG A 307      68.273 194.320 148.861  1.00461.79           C  
ANISOU 1841  CZ  ARG A 307    51084  56953  67424   3763 -11787  11128       C  
ATOM   1842  NH1 ARG A 307      68.636 193.346 148.038  1.00468.81           N1+
ANISOU 1842  NH1 ARG A 307    51327  57997  68804   3955 -11397  11444       N1+
ATOM   1843  NH2 ARG A 307      69.189 195.142 149.353  1.00459.81           N  
ANISOU 1843  NH2 ARG A 307    51142  56711  66854   3524 -11989  11387       N  
ATOM   1844  N   GLY A 308      61.289 193.297 145.751  1.00436.54           N  
ANISOU 1844  N   GLY A 308    47141  54141  64582   4002 -11983   8172       N  
ATOM   1845  CA  GLY A 308      60.038 192.638 145.417  1.00436.16           C  
ANISOU 1845  CA  GLY A 308    46884  53981  64857   4156 -11859   7641       C  
ATOM   1846  C   GLY A 308      59.687 192.786 143.951  1.00419.95           C  
ANISOU 1846  C   GLY A 308    44312  52401  62850   3887 -11874   7408       C  
ATOM   1847  O   GLY A 308      59.310 191.817 143.290  1.00409.67           O  
ANISOU 1847  O   GLY A 308    42843  51135  61679   3918 -10981   6942       O  
ATOM   1848  N   VAL A 309      59.822 194.003 143.420  1.00406.32           N  
ANISOU 1848  N   VAL A 309    42778  51092  60515   3427 -12263   7341       N  
ATOM   1849  CA  VAL A 309      59.534 194.239 142.009  1.00422.49           C  
ANISOU 1849  CA  VAL A 309    44363  53642  62522   3080 -12287   7121       C  
ATOM   1850  C   VAL A 309      60.522 193.486 141.129  1.00394.30           C  
ANISOU 1850  C   VAL A 309    39995  50387  59434   3177 -11860   7639       C  
ATOM   1851  O   VAL A 309      60.160 192.979 140.060  1.00397.80           O  
ANISOU 1851  O   VAL A 309    40123  51119  59903   3030 -11249   7208       O  
ATOM   1852  CB  VAL A 309      59.541 195.748 141.708  1.00447.41           C  
ANISOU 1852  CB  VAL A 309    47960  57122  64911   2579 -12737   6961       C  
ATOM   1853  CG1 VAL A 309      59.107 196.007 140.273  1.00456.65           C  
ANISOU 1853  CG1 VAL A 309    48718  58796  65992   2166 -12748   6656       C  
ATOM   1854  CG2 VAL A 309      58.642 196.485 142.683  1.00452.71           C  
ANISOU 1854  CG2 VAL A 309    49391  57487  65132   2574 -13057   6486       C  
ATOM   1855  N   LEU A 310      61.785 193.406 141.555  1.00365.87           N  
ANISOU 1855  N   LEU A 310    36390  46757  55869   3328 -11739   8286       N  
ATOM   1856  CA  LEU A 310      62.761 192.603 140.827  1.00358.87           C  
ANISOU 1856  CA  LEU A 310    34735  46170  55450   3517 -11255   8805       C  
ATOM   1857  C   LEU A 310      62.321 191.147 140.769  1.00332.58           C  
ANISOU 1857  C   LEU A 310    31443  42535  52387   3839 -10086   8226       C  
ATOM   1858  O   LEU A 310      62.148 190.579 139.687  1.00305.11           O  
ANISOU 1858  O   LEU A 310    27717  39371  48841   3740  -9323   7772       O  
ATOM   1859  CB  LEU A 310      64.140 192.726 141.479  1.00392.54           C  
ANISOU 1859  CB  LEU A 310    39175  50357  59617   3618 -11228   9485       C  
ATOM   1860  CG  LEU A 310      65.226 191.803 140.923  1.00438.49           C  
ANISOU 1860  CG  LEU A 310    44241  56436  65927   3917 -10662  10065       C  
ATOM   1861  CD1 LEU A 310      65.482 192.093 139.451  1.00448.95           C  
ANISOU 1861  CD1 LEU A 310    44930  58551  67099   3613 -10620  10115       C  
ATOM   1862  CD2 LEU A 310      66.509 191.932 141.731  1.00455.85           C  
ANISOU 1862  CD2 LEU A 310    46715  58465  68022   3991 -10672  10688       C  
ATOM   1863  N   PHE A 311      62.108 190.533 141.937  1.00354.00           N  
ANISOU 1863  N   PHE A 311    34590  44625  55291   4179  -9858   8140       N  
ATOM   1864  CA  PHE A 311      61.621 189.157 141.976  1.00371.78           C  
ANISOU 1864  CA  PHE A 311    37048  46531  57683   4427  -8731   7502       C  
ATOM   1865  C   PHE A 311      60.263 189.024 141.297  1.00387.27           C  
ANISOU 1865  C   PHE A 311    39256  48570  59318   4167  -8341   6537       C  
ATOM   1866  O   PHE A 311      59.916 187.943 140.806  1.00423.47           O  
ANISOU 1866  O   PHE A 311    43877  53064  63958   4263  -7375   5991       O  
ATOM   1867  CB  PHE A 311      61.548 188.674 143.425  1.00353.80           C  
ANISOU 1867  CB  PHE A 311    35200  43599  55630   4758  -8729   7617       C  
ATOM   1868  CG  PHE A 311      60.950 187.306 143.581  1.00333.71           C  
ANISOU 1868  CG  PHE A 311    32915  40662  53218   4973  -7710   6977       C  
ATOM   1869  CD1 PHE A 311      61.704 186.173 143.326  1.00322.41           C  
ANISOU 1869  CD1 PHE A 311    31232  39129  52138   5254  -6888   7092       C  
ATOM   1870  CD2 PHE A 311      59.635 187.153 143.988  1.00315.12           C  
ANISOU 1870  CD2 PHE A 311    31051  38050  50629   4898  -7613   6279       C  
ATOM   1871  CE1 PHE A 311      61.156 184.912 143.469  1.00309.81           C  
ANISOU 1871  CE1 PHE A 311    29895  37143  50676   5439  -6035   6518       C  
ATOM   1872  CE2 PHE A 311      59.081 185.896 144.133  1.00301.49           C  
ANISOU 1872  CE2 PHE A 311    29563  35975  49015   5061  -6746   5748       C  
ATOM   1873  CZ  PHE A 311      59.842 184.774 143.872  1.00301.93           C  
ANISOU 1873  CZ  PHE A 311    29389  35892  49439   5323  -5980   5865       C  
ATOM   1874  N   TYR A 312      59.487 190.108 141.255  1.00358.54           N  
ANISOU 1874  N   TYR A 312    35802  45082  55343   3839  -9108   6327       N  
ATOM   1875  CA  TYR A 312      58.191 190.078 140.585  1.00335.32           C  
ANISOU 1875  CA  TYR A 312    33081  42238  52086   3550  -8800   5457       C  
ATOM   1876  C   TYR A 312      58.356 189.996 139.072  1.00293.24           C  
ANISOU 1876  C   TYR A 312    27309  37445  46666   3260  -8368   5268       C  
ATOM   1877  O   TYR A 312      57.795 189.106 138.424  1.00273.06           O  
ANISOU 1877  O   TYR A 312    24823  34858  44069   3241  -7471   4642       O  
ATOM   1878  CB  TYR A 312      57.382 191.315 140.985  1.00338.83           C  
ANISOU 1878  CB  TYR A 312    33820  42705  52216   3301  -9806   5322       C  
ATOM   1879  CG  TYR A 312      56.054 191.490 140.284  1.00329.98           C  
ANISOU 1879  CG  TYR A 312    32898  41726  50753   2951  -9646   4497       C  
ATOM   1880  CD1 TYR A 312      55.046 190.544 140.408  1.00309.55           C  
ANISOU 1880  CD1 TYR A 312    30678  38843  48094   3039  -8838   3798       C  
ATOM   1881  CD2 TYR A 312      55.797 192.626 139.527  1.00307.87           C  
ANISOU 1881  CD2 TYR A 312    29926  39346  47706   2508 -10361   4453       C  
ATOM   1882  CE1 TYR A 312      53.826 190.714 139.776  1.00279.71           C  
ANISOU 1882  CE1 TYR A 312    27087  35188  44001   2704  -8702   3091       C  
ATOM   1883  CE2 TYR A 312      54.583 192.805 138.894  1.00279.72           C  
ANISOU 1883  CE2 TYR A 312    26541  35892  43849   2165 -10229   3719       C  
ATOM   1884  CZ  TYR A 312      53.601 191.846 139.021  1.00264.12           C  
ANISOU 1884  CZ  TYR A 312    24932  33619  41801   2269  -9382   3047       C  
ATOM   1885  OH  TYR A 312      52.391 192.024 138.391  1.00257.51           O  
ANISOU 1885  OH  TYR A 312    24279  32889  40674   1913  -9252   2360       O  
ATOM   1886  N   LEU A 313      59.123 190.917 138.492  1.00286.85           N  
ANISOU 1886  N   LEU A 313    26038  37143  45808   3018  -9023   5823       N  
ATOM   1887  CA  LEU A 313      59.255 191.024 137.045  1.00319.27           C  
ANISOU 1887  CA  LEU A 313    29682  41855  49772   2673  -8759   5680       C  
ATOM   1888  C   LEU A 313      60.506 190.363 136.476  1.00333.41           C  
ANISOU 1888  C   LEU A 313    30925  43968  51789   2896  -8184   6142       C  
ATOM   1889  O   LEU A 313      60.716 190.442 135.262  1.00357.21           O  
ANISOU 1889  O   LEU A 313    33495  47560  54667   2632  -7956   6073       O  
ATOM   1890  CB  LEU A 313      59.220 192.496 136.622  1.00336.87           C  
ANISOU 1890  CB  LEU A 313    31695  44540  51758   2183  -9884   5963       C  
ATOM   1891  CG  LEU A 313      57.858 193.181 136.727  1.00364.50           C  
ANISOU 1891  CG  LEU A 313    35638  47889  54968   1863 -10361   5337       C  
ATOM   1892  CD1 LEU A 313      57.909 194.581 136.135  1.00383.34           C  
ANISOU 1892  CD1 LEU A 313    37741  50765  57147   1347 -11460   5616       C  
ATOM   1893  CD2 LEU A 313      56.783 192.344 136.047  1.00378.95           C  
ANISOU 1893  CD2 LEU A 313    37684  49637  56664   1746  -9373   4418       C  
ATOM   1894  N   LYS A 314      61.339 189.730 137.295  1.00317.16           N  
ANISOU 1894  N   LYS A 314    28862  41585  50058   3366  -7951   6611       N  
ATOM   1895  CA  LYS A 314      62.554 189.119 136.748  1.00306.28           C  
ANISOU 1895  CA  LYS A 314    26935  40548  48890   3612  -7418   7062       C  
ATOM   1896  C   LYS A 314      62.192 187.985 135.801  1.00329.76           C  
ANISOU 1896  C   LYS A 314    29863  43593  51836   3704  -6259   6327       C  
ATOM   1897  O   LYS A 314      61.656 186.966 136.257  1.00311.42           O  
ANISOU 1897  O   LYS A 314    27968  40705  49654   3988  -5578   5813       O  
ATOM   1898  CB  LYS A 314      63.454 188.588 137.863  1.00298.77           C  
ANISOU 1898  CB  LYS A 314    26031  39158  48331   4105  -7357   7666       C  
ATOM   1899  CG  LYS A 314      64.715 187.908 137.346  1.00313.55           C  
ANISOU 1899  CG  LYS A 314    27334  41368  50433   4413  -6780   8129       C  
ATOM   1900  CD  LYS A 314      65.579 187.384 138.476  1.00320.72           C  
ANISOU 1900  CD  LYS A 314    28302  41797  51759   4874  -6735   8734       C  
ATOM   1901  CE  LYS A 314      66.822 186.689 137.943  1.00332.00           C  
ANISOU 1901  CE  LYS A 314    29150  43578  53416   5212  -6140   9173       C  
ATOM   1902  NZ  LYS A 314      67.673 186.167 139.047  1.00265.76           N1+
ANISOU 1902  NZ  LYS A 314    20814  34695  45468   5641  -6097   9781       N1+
ATOM   1903  N   PRO A 315      62.471 188.098 134.503  1.00357.79           N  
ANISOU 1903  N   PRO A 315    32917  47820  55207   3474  -6024   6266       N  
ATOM   1904  CA  PRO A 315      62.058 187.039 133.575  1.00372.18           C  
ANISOU 1904  CA  PRO A 315    34752  49690  56971   3559  -4947   5514       C  
ATOM   1905  C   PRO A 315      62.867 185.768 133.787  1.00374.98           C  
ANISOU 1905  C   PRO A 315    35006  49807  57662   4169  -4115   5611       C  
ATOM   1906  O   PRO A 315      64.099 185.800 133.849  1.00372.84           O  
ANISOU 1906  O   PRO A 315    34257  49838  57569   4418  -4217   6333       O  
ATOM   1907  CB  PRO A 315      62.322 187.655 132.195  1.00384.58           C  
ANISOU 1907  CB  PRO A 315    35735  52133  58253   3142  -5065   5579       C  
ATOM   1908  CG  PRO A 315      63.439 188.606 132.431  1.00386.51           C  
ANISOU 1908  CG  PRO A 315    35480  52831  58546   3079  -5946   6593       C  
ATOM   1909  CD  PRO A 315      63.228 189.163 133.821  1.00371.59           C  
ANISOU 1909  CD  PRO A 315    34048  50345  56792   3133  -6742   6921       C  
ATOM   1910  N   ASN A 316      62.165 184.646 133.907  1.00385.31           N  
ANISOU 1910  N   ASN A 316    36771  50567  59061   4404  -3324   4899       N  
ATOM   1911  CA  ASN A 316      62.767 183.324 133.782  1.00422.47           C  
ANISOU 1911  CA  ASN A 316    41389  55088  64041   4942  -2423   4775       C  
ATOM   1912  C   ASN A 316      62.128 182.664 132.569  1.00455.36           C  
ANISOU 1912  C   ASN A 316    45604  59426  67985   4851  -1640   3952       C  
ATOM   1913  O   ASN A 316      60.966 182.246 132.624  1.00479.45           O  
ANISOU 1913  O   ASN A 316    49205  62024  70940   4720  -1360   3259       O  
ATOM   1914  CB  ASN A 316      62.562 182.494 135.048  1.00451.93           C  
ANISOU 1914  CB  ASN A 316    45636  57962  68114   5318  -2229   4705       C  
ATOM   1915  CG  ASN A 316      63.486 181.288 135.116  1.00475.64           C  
ANISOU 1915  CG  ASN A 316    48460  60771  71489   5908  -1522   4820       C  
ATOM   1916  ND2 ASN A 316      63.883 180.917 136.328  1.00485.92           N  
ANISOU 1916  ND2 ASN A 316    49948  61515  73165   6221  -1647   5209       N  
ATOM   1917  OD1 ASN A 316      63.840 180.702 134.093  1.00480.27           O  
ANISOU 1917  OD1 ASN A 316    48743  61708  72028   6085   -886   4555       O  
ATOM   1918  N   TRP A 317      62.884 182.558 131.478  1.00476.22           N  
ANISOU 1918  N   TRP A 317    47673  62739  70529   4923  -1291   4045       N  
ATOM   1919  CA  TRP A 317      62.332 181.980 130.261  1.00491.53           C  
ANISOU 1919  CA  TRP A 317    49637  64892  72230   4828   -572   3283       C  
ATOM   1920  C   TRP A 317      62.410 180.462 130.250  1.00486.03           C  
ANISOU 1920  C   TRP A 317    49190  63710  71771   5403    360   2805       C  
ATOM   1921  O   TRP A 317      61.699 179.823 129.466  1.00505.03           O  
ANISOU 1921  O   TRP A 317    51847  66032  74010   5351    960   2061       O  
ATOM   1922  CB  TRP A 317      63.046 182.558 129.038  1.00523.50           C  
ANISOU 1922  CB  TRP A 317    52948  69942  76016   4624   -619   3549       C  
ATOM   1923  CG  TRP A 317      62.921 184.049 128.939  1.00548.03           C  
ANISOU 1923  CG  TRP A 317    55806  73540  78880   3999  -1591   3990       C  
ATOM   1924  CD1 TRP A 317      63.848 184.976 129.317  1.00558.89           C  
ANISOU 1924  CD1 TRP A 317    56718  75328  80307   3929  -2381   4905       C  
ATOM   1925  CD2 TRP A 317      61.795 184.787 128.446  1.00563.52           C  
ANISOU 1925  CD2 TRP A 317    57989  75600  80524   3349  -1930   3549       C  
ATOM   1926  CE2 TRP A 317      62.115 186.155 128.549  1.00567.66           C  
ANISOU 1926  CE2 TRP A 317    58159  76597  80930   2919  -2957   4212       C  
ATOM   1927  CE3 TRP A 317      60.550 184.423 127.925  1.00575.68           C  
ANISOU 1927  CE3 TRP A 317    59996  76862  81875   3079  -1491   2682       C  
ATOM   1928  NE1 TRP A 317      63.374 186.244 129.082  1.00563.65           N  
ANISOU 1928  NE1 TRP A 317    57246  76272  80643   3282  -3226   5048       N  
ATOM   1929  CZ2 TRP A 317      61.236 187.159 128.149  1.00576.11           C  
ANISOU 1929  CZ2 TRP A 317    59318  77861  81717   2245  -3558   3999       C  
ATOM   1930  CZ3 TRP A 317      59.678 185.421 127.529  1.00584.46           C  
ANISOU 1930  CZ3 TRP A 317    61186  78181  82702   2402  -2047   2492       C  
ATOM   1931  CH2 TRP A 317      60.025 186.773 127.643  1.00583.65           C  
ANISOU 1931  CH2 TRP A 317    60714  78542  82503   1998  -3072   3130       C  
ATOM   1932  N   GLN A 318      63.245 179.874 131.108  1.00461.54           N  
ANISOU 1932  N   GLN A 318    46046  60257  69063   5935    456   3223       N  
ATOM   1933  CA  GLN A 318      63.285 178.421 131.221  1.00437.05           C  
ANISOU 1933  CA  GLN A 318    43230  56596  66233   6482   1243   2774       C  
ATOM   1934  C   GLN A 318      62.023 177.882 131.879  1.00417.08           C  
ANISOU 1934  C   GLN A 318    41487  53229  63755   6372   1337   2196       C  
ATOM   1935  O   GLN A 318      61.639 176.732 131.636  1.00412.33           O  
ANISOU 1935  O   GLN A 318    41227  52203  63236   6639   1987   1595       O  
ATOM   1936  CB  GLN A 318      64.524 177.992 132.006  1.00434.93           C  
ANISOU 1936  CB  GLN A 318    42685  56166  66401   7039   1254   3421       C  
ATOM   1937  CG  GLN A 318      65.834 178.459 131.391  1.00438.41           C  
ANISOU 1937  CG  GLN A 318    42314  57469  66791   7191   1178   4064       C  
ATOM   1938  CD  GLN A 318      67.033 178.140 132.261  1.00442.49           C  
ANISOU 1938  CD  GLN A 318    42571  57805  67749   7692   1106   4792       C  
ATOM   1939  NE2 GLN A 318      68.228 178.340 131.718  1.00446.87           N  
ANISOU 1939  NE2 GLN A 318    42407  59099  68282   7920   1154   5346       N  
ATOM   1940  OE1 GLN A 318      66.888 177.718 133.408  1.00440.12           O  
ANISOU 1940  OE1 GLN A 318    42694  56732  67801   7856   1004   4878       O  
ATOM   1941  N   LYS A 319      61.367 178.695 132.711  1.00393.02           N  
ANISOU 1941  N   LYS A 319    38731  49956  60643   5990    668   2380       N  
ATOM   1942  CA  LYS A 319      60.099 178.293 133.307  1.00379.58           C  
ANISOU 1942  CA  LYS A 319    37730  47577  58914   5833    711   1861       C  
ATOM   1943  C   LYS A 319      58.986 178.183 132.275  1.00363.98           C  
ANISOU 1943  C   LYS A 319    36024  45703  56570   5468   1058   1100       C  
ATOM   1944  O   LYS A 319      58.001 177.478 132.518  1.00377.85           O  
ANISOU 1944  O   LYS A 319    38351  46902  58315   5437   1334    579       O  
ATOM   1945  CB  LYS A 319      59.696 179.279 134.404  1.00362.45           C  
ANISOU 1945  CB  LYS A 319    35757  45245  56712   5536   -117   2246       C  
ATOM   1946  CG  LYS A 319      60.561 179.215 135.650  1.00352.38           C  
ANISOU 1946  CG  LYS A 319    34407  43652  55831   5885   -441   2927       C  
ATOM   1947  CD  LYS A 319      60.378 177.893 136.376  1.00340.70           C  
ANISOU 1947  CD  LYS A 319    33338  41426  54685   6265     39   2670       C  
ATOM   1948  CE  LYS A 319      58.933 177.701 136.809  1.00263.29           C  
ANISOU 1948  CE  LYS A 319    24170  31172  44698   5988     10   2124       C  
ATOM   1949  NZ  LYS A 319      58.721 176.390 137.481  1.00265.36           N1+
ANISOU 1949  NZ  LYS A 319    24821  30734  45271   6307    429   1894       N1+
ATOM   1950  N   LEU A 320      59.116 178.863 131.133  1.00338.55           N  
ANISOU 1950  N   LEU A 320    32399  43189  53045   5161   1028   1057       N  
ATOM   1951  CA  LEU A 320      58.119 178.737 130.078  1.00359.16           C  
ANISOU 1951  CA  LEU A 320    35240  45906  55317   4797   1391    350       C  
ATOM   1952  C   LEU A 320      58.154 177.363 129.420  1.00394.76           C  
ANISOU 1952  C   LEU A 320    39915  50172  59904   5194   2272   -201       C  
ATOM   1953  O   LEU A 320      57.142 176.935 128.854  1.00413.11           O  
ANISOU 1953  O   LEU A 320    42663  52277  62025   4969   2626   -844       O  
ATOM   1954  CB  LEU A 320      58.324 179.830 129.027  1.00360.93           C  
ANISOU 1954  CB  LEU A 320    34940  46982  55215   4341   1097    490       C  
ATOM   1955  CG  LEU A 320      57.180 180.059 128.037  1.00359.45           C  
ANISOU 1955  CG  LEU A 320    34982  46941  54653   3785   1252   -144       C  
ATOM   1956  CD1 LEU A 320      55.914 180.479 128.768  1.00345.46           C  
ANISOU 1956  CD1 LEU A 320    33782  44695  52783   3401    827   -348       C  
ATOM   1957  CD2 LEU A 320      57.569 181.094 126.994  1.00377.26           C  
ANISOU 1957  CD2 LEU A 320    36623  50088  56630   3350    947     70       C  
ATOM   1958  N   LEU A 321      59.290 176.663 129.487  1.00394.80           N  
ANISOU 1958  N   LEU A 321    39612  50195  60199   5787   2607     42       N  
ATOM   1959  CA  LEU A 321      59.364 175.304 128.964  1.00403.88           C  
ANISOU 1959  CA  LEU A 321    40957  51041  61457   6247   3390   -490       C  
ATOM   1960  C   LEU A 321      58.553 174.321 129.796  1.00372.59           C  
ANISOU 1960  C   LEU A 321    37713  46145  57707   6392   3548   -842       C  
ATOM   1961  O   LEU A 321      58.226 173.235 129.306  1.00371.93           O  
ANISOU 1961  O   LEU A 321    37965  45712  57640   6626   4116  -1411       O  
ATOM   1962  CB  LEU A 321      60.821 174.843 128.893  1.00429.50           C  
ANISOU 1962  CB  LEU A 321    43664  54554  64974   6879   3656   -111       C  
ATOM   1963  CG  LEU A 321      61.716 175.555 127.879  1.00461.47           C  
ANISOU 1963  CG  LEU A 321    46945  59608  68785   6830   3651    191       C  
ATOM   1964  CD1 LEU A 321      63.144 175.039 127.969  1.00478.81           C  
ANISOU 1964  CD1 LEU A 321    48629  62025  71271   7507   3905    614       C  
ATOM   1965  CD2 LEU A 321      61.168 175.381 126.471  1.00474.72           C  
ANISOU 1965  CD2 LEU A 321    48643  61658  70070   6611   4130   -482       C  
ATOM   1966  N   GLU A 322      58.227 174.673 131.038  1.00356.84           N  
ANISOU 1966  N   GLU A 322    35960  43759  55862   6257   3029   -506       N  
ATOM   1967  CA  GLU A 322      57.405 173.811 131.873  1.00340.69           C  
ANISOU 1967  CA  GLU A 322    34563  40902  53983   6325   3109   -785       C  
ATOM   1968  C   GLU A 322      55.987 173.754 131.321  1.00328.50           C  
ANISOU 1968  C   GLU A 322    33524  39214  52076   5861   3245  -1407       C  
ATOM   1969  O   GLU A 322      55.371 174.790 131.054  1.00322.09           O  
ANISOU 1969  O   GLU A 322    32679  38765  50937   5335   2899  -1416       O  
ATOM   1970  CB  GLU A 322      57.391 174.321 133.314  1.00335.96           C  
ANISOU 1970  CB  GLU A 322    34049  40030  53572   6255   2487   -252       C  
ATOM   1971  CG  GLU A 322      58.767 174.626 133.886  1.00348.80           C  
ANISOU 1971  CG  GLU A 322    35159  41848  55522   6604   2232    472       C  
ATOM   1972  CD  GLU A 322      59.623 173.387 134.054  1.00361.07           C  
ANISOU 1972  CD  GLU A 322    36654  43030  57506   7229   2705    492       C  
ATOM   1973  OE1 GLU A 322      59.057 172.284 134.209  1.00358.20           O  
ANISOU 1973  OE1 GLU A 322    36765  42063  57270   7384   3048     39       O  
ATOM   1974  OE2 GLU A 322      60.865 173.517 134.030  1.00374.18           O1-
ANISOU 1974  OE2 GLU A 322    37789  45004  59378   7563   2701    980       O1-
ATOM   1975  N   THR A 323      55.467 172.539 131.149  1.00336.46           N  
ANISOU 1975  N   THR A 323    35010  39678  53152   6047   3717  -1912       N  
ATOM   1976  CA  THR A 323      54.106 172.376 130.652  1.00335.93           C  
ANISOU 1976  CA  THR A 323    35467  39414  52756   5614   3859  -2467       C  
ATOM   1977  C   THR A 323      53.056 172.847 131.649  1.00309.77           C  
ANISOU 1977  C   THR A 323    32533  35831  49335   5211   3368  -2356       C  
ATOM   1978  O   THR A 323      51.887 172.984 131.272  1.00295.25           O  
ANISOU 1978  O   THR A 323    31065  33943  47173   4765   3385  -2725       O  
ATOM   1979  CB  THR A 323      53.851 170.912 130.287  1.00359.20           C  
ANISOU 1979  CB  THR A 323    38863  41798  55820   5938   4416  -2976       C  
ATOM   1980  CG2 THR A 323      54.069 170.014 131.495  1.00353.61           C  
ANISOU 1980  CG2 THR A 323    38398  40423  55534   6330   4325  -2769       C  
ATOM   1981  OG1 THR A 323      52.503 170.760 129.822  1.00382.31           O  
ANISOU 1981  OG1 THR A 323    42324  44517  58418   5485   4523  -3457       O  
ATOM   1982  N   GLY A 324      53.440 173.098 132.898  1.00302.74           N  
ANISOU 1982  N   GLY A 324    31553  34785  48690   5359   2935  -1854       N  
ATOM   1983  CA  GLY A 324      52.490 173.500 133.916  1.00300.65           C  
ANISOU 1983  CA  GLY A 324    31627  34295  48310   5044   2470  -1747       C  
ATOM   1984  C   GLY A 324      52.199 174.986 133.963  1.00305.14           C  
ANISOU 1984  C   GLY A 324    31983  35373  48583   4607   1913  -1535       C  
ATOM   1985  O   GLY A 324      51.101 175.386 134.357  1.00325.30           O  
ANISOU 1985  O   GLY A 324    34865  37854  50881   4242   1628  -1664       O  
ATOM   1986  N   VAL A 325      53.165 175.817 133.560  1.00306.03           N  
ANISOU 1986  N   VAL A 325    31541  36019  48716   4640   1720  -1200       N  
ATOM   1987  CA  VAL A 325      52.984 177.261 133.689  1.00309.27           C  
ANISOU 1987  CA  VAL A 325    31739  36883  48886   4245   1070   -937       C  
ATOM   1988  C   VAL A 325      51.889 177.762 132.755  1.00322.97           C  
ANISOU 1988  C   VAL A 325    33645  38867  50200   3697   1100  -1411       C  
ATOM   1989  O   VAL A 325      51.198 178.739 133.069  1.00323.58           O  
ANISOU 1989  O   VAL A 325    33804  39099  50042   3317    565  -1369       O  
ATOM   1990  CB  VAL A 325      54.316 177.997 133.447  1.00253.50           C  
ANISOU 1990  CB  VAL A 325    24028  30344  41948   4387    808   -405       C  
ATOM   1991  CG1 VAL A 325      55.360 177.544 134.454  1.00260.18           C  
ANISOU 1991  CG1 VAL A 325    24726  30909  43222   4900    741    113       C  
ATOM   1992  CG2 VAL A 325      54.806 177.780 132.024  1.00257.23           C  
ANISOU 1992  CG2 VAL A 325    24158  31246  42330   4402   1310   -637       C  
ATOM   1993  N   TRP A 326      51.706 177.113 131.602  1.00326.45           N  
ANISOU 1993  N   TRP A 326    34153  39342  50542   3649   1704  -1873       N  
ATOM   1994  CA  TRP A 326      50.592 177.470 130.730  1.00322.24           C  
ANISOU 1994  CA  TRP A 326    33842  38965  49629   3103   1779  -2337       C  
ATOM   1995  C   TRP A 326      49.263 177.085 131.364  1.00326.83           C  
ANISOU 1995  C   TRP A 326    35047  39055  50077   2915   1756  -2610       C  
ATOM   1996  O   TRP A 326      48.266 177.804 131.221  1.00357.12           O  
ANISOU 1996  O   TRP A 326    39052  43031  53605   2431   1482  -2785       O  
ATOM   1997  CB  TRP A 326      50.754 176.799 129.367  1.00319.47           C  
ANISOU 1997  CB  TRP A 326    33436  38741  49208   3123   2448  -2754       C  
ATOM   1998  CG  TRP A 326      51.911 177.322 128.575  1.00318.28           C  
ANISOU 1998  CG  TRP A 326    32622  39234  49077   3200   2455  -2514       C  
ATOM   1999  CD1 TRP A 326      53.227 177.000 128.736  1.00317.20           C  
ANISOU 1999  CD1 TRP A 326    32070  39225  49226   3727   2573  -2155       C  
ATOM   2000  CD2 TRP A 326      51.857 178.259 127.493  1.00321.73           C  
ANISOU 2000  CD2 TRP A 326    32703  40314  49227   2713   2322  -2585       C  
ATOM   2001  CE2 TRP A 326      53.178 178.460 127.048  1.00325.79           C  
ANISOU 2001  CE2 TRP A 326    32573  41367  49846   2977   2357  -2236       C  
ATOM   2002  CE3 TRP A 326      50.819 178.948 126.858  1.00314.16           C  
ANISOU 2002  CE3 TRP A 326    31890  39540  47935   2062   2160  -2889       C  
ATOM   2003  NE1 TRP A 326      53.996 177.680 127.823  1.00321.85           N  
ANISOU 2003  NE1 TRP A 326    32054  40539  49696   3612   2524  -1977       N  
ATOM   2004  CZ2 TRP A 326      53.489 179.320 125.997  1.00332.14           C  
ANISOU 2004  CZ2 TRP A 326    32864  42916  50419   2594   2215  -2170       C  
ATOM   2005  CZ3 TRP A 326      51.129 179.802 125.816  1.00313.54           C  
ANISOU 2005  CZ3 TRP A 326    31319  40152  47660   1672   2017  -2846       C  
ATOM   2006  CH2 TRP A 326      52.453 179.981 125.396  1.00325.16           C  
ANISOU 2006  CH2 TRP A 326    32139  42179  49228   1930   2036  -2483       C  
ATOM   2007  N   ILE A 327      49.232 175.952 132.068  1.00303.44           N  
ANISOU 2007  N   ILE A 327    32415  35537  47341   3286   2016  -2631       N  
ATOM   2008  CA  ILE A 327      48.035 175.559 132.805  1.00284.07           C  
ANISOU 2008  CA  ILE A 327    30510  32661  44763   3129   1937  -2791       C  
ATOM   2009  C   ILE A 327      47.737 176.568 133.905  1.00265.08           C  
ANISOU 2009  C   ILE A 327    28060  30395  42263   2991   1248  -2455       C  
ATOM   2010  O   ILE A 327      46.579 176.945 134.128  1.00258.20           O  
ANISOU 2010  O   ILE A 327    27489  29526  41090   2634   1029  -2626       O  
ATOM   2011  CB  ILE A 327      48.207 174.137 133.370  1.00296.54           C  
ANISOU 2011  CB  ILE A 327    32389  33641  46643   3560   2280  -2809       C  
ATOM   2012  CG1 ILE A 327      48.428 173.139 132.231  1.00317.11           C  
ANISOU 2012  CG1 ILE A 327    35093  36085  49308   3718   2930  -3206       C  
ATOM   2013  CG2 ILE A 327      47.007 173.753 134.221  1.00288.79           C  
ANISOU 2013  CG2 ILE A 327    31920  32288  45519   3380   2129  -2883       C  
ATOM   2014  CD1 ILE A 327      49.027 171.823 132.676  1.00331.36           C  
ANISOU 2014  CD1 ILE A 327    37036  37362  51503   4254   3216  -3168       C  
ATOM   2015  N   ASP A 328      48.777 177.021 134.610  1.00272.27           N  
ANISOU 2015  N   ASP A 328    28602  31429  43419   3286    885  -1966       N  
ATOM   2016  CA  ASP A 328      48.591 178.042 135.635  1.00278.92           C  
ANISOU 2016  CA  ASP A 328    29394  32415  44167   3191    180  -1638       C  
ATOM   2017  C   ASP A 328      48.085 179.343 135.027  1.00289.41           C  
ANISOU 2017  C   ASP A 328    30587  34227  45150   2718   -228  -1750       C  
ATOM   2018  O   ASP A 328      47.247 180.031 135.620  1.00297.07           O  
ANISOU 2018  O   ASP A 328    31744  35252  45877   2497   -695  -1773       O  
ATOM   2019  CB  ASP A 328      49.901 178.273 136.388  1.00274.47           C  
ANISOU 2019  CB  ASP A 328    28455  31881  43948   3586   -127  -1059       C  
ATOM   2020  CG  ASP A 328      50.380 177.034 137.120  1.00276.99           C  
ANISOU 2020  CG  ASP A 328    28908  31694  44642   4033    197   -919       C  
ATOM   2021  OD1 ASP A 328      49.904 175.927 136.792  1.00293.67           O  
ANISOU 2021  OD1 ASP A 328    31336  33464  46779   4076    721  -1285       O  
ATOM   2022  OD2 ASP A 328      51.234 177.166 138.020  1.00264.66           O1-
ANISOU 2022  OD2 ASP A 328    27144  30054  43359   4326   -103   -427       O1-
ATOM   2023  N   ALA A 329      48.582 179.696 133.839  1.00292.26           N  
ANISOU 2023  N   ALA A 329    30608  34961  45478   2557    -78  -1825       N  
ATOM   2024  CA  ALA A 329      48.101 180.898 133.165  1.00298.88           C  
ANISOU 2024  CA  ALA A 329    31298  36253  46009   2051   -476  -1943       C  
ATOM   2025  C   ALA A 329      46.684 180.707 132.643  1.00288.07           C  
ANISOU 2025  C   ALA A 329    30359  34771  44323   1629   -222  -2481       C  
ATOM   2026  O   ALA A 329      45.865 181.633 132.699  1.00262.98           O  
ANISOU 2026  O   ALA A 329    27264  31781  40876   1248   -681  -2582       O  
ATOM   2027  CB  ALA A 329      49.048 181.276 132.026  1.00307.04           C  
ANISOU 2027  CB  ALA A 329    31811  37760  47091   1966   -384  -1841       C  
ATOM   2028  N   ALA A 330      46.377 179.514 132.130  1.00298.59           N  
ANISOU 2028  N   ALA A 330    31980  35786  45685   1695    481  -2820       N  
ATOM   2029  CA  ALA A 330      45.035 179.246 131.625  1.00301.38           C  
ANISOU 2029  CA  ALA A 330    32774  35992  45744   1288    742  -3284       C  
ATOM   2030  C   ALA A 330      44.008 179.254 132.751  1.00284.04           C  
ANISOU 2030  C   ALA A 330    30976  33554  43393   1253    446  -3272       C  
ATOM   2031  O   ALA A 330      42.921 179.825 132.603  1.00267.93           O  
ANISOU 2031  O   ALA A 330    29130  31634  41036    832    243  -3488       O  
ATOM   2032  CB  ALA A 330      45.014 177.910 130.884  1.00320.90           C  
ANISOU 2032  CB  ALA A 330    35498  38131  48299   1415   1510  -3604       C  
ATOM   2033  N   ALA A 331      44.334 178.630 133.884  1.00288.59           N  
ANISOU 2033  N   ALA A 331    31656  33815  44179   1685    409  -3013       N  
ATOM   2034  CA  ALA A 331      43.410 178.617 135.012  1.00293.89           C  
ANISOU 2034  CA  ALA A 331    32658  34324  44683   1675    118  -2966       C  
ATOM   2035  C   ALA A 331      43.274 179.995 135.644  1.00298.65           C  
ANISOU 2035  C   ALA A 331    33077  35284  45113   1566   -631  -2773       C  
ATOM   2036  O   ALA A 331      42.185 180.364 136.097  1.00291.58           O  
ANISOU 2036  O   ALA A 331    32431  34448  43908   1359   -894  -2901       O  
ATOM   2037  CB  ALA A 331      43.868 177.599 136.054  1.00301.56           C  
ANISOU 2037  CB  ALA A 331    33744  34890  45943   2139    241  -2711       C  
ATOM   2038  N   GLN A 332      44.359 180.771 135.675  1.00317.98           N  
ANISOU 2038  N   GLN A 332    35094  37983  47741   1710  -1008  -2456       N  
ATOM   2039  CA  GLN A 332      44.308 182.091 136.296  1.00337.07           C  
ANISOU 2039  CA  GLN A 332    37358  40700  50013   1640  -1802  -2250       C  
ATOM   2040  C   GLN A 332      43.382 183.026 135.529  1.00315.79           C  
ANISOU 2040  C   GLN A 332    34695  38319  46971   1121  -2051  -2578       C  
ATOM   2041  O   GLN A 332      42.541 183.710 136.126  1.00315.81           O  
ANISOU 2041  O   GLN A 332    34862  38424  46706   1003  -2527  -2652       O  
ATOM   2042  CB  GLN A 332      45.713 182.685 136.388  1.00367.47           C  
ANISOU 2042  CB  GLN A 332    40742  44740  54139   1872  -2172  -1791       C  
ATOM   2043  CG  GLN A 332      45.744 184.165 136.741  1.00387.78           C  
ANISOU 2043  CG  GLN A 332    43130  47651  56559   1735  -3061  -1588       C  
ATOM   2044  CD  GLN A 332      45.138 184.460 138.100  1.00401.22           C  
ANISOU 2044  CD  GLN A 332    45102  49235  58108   1910  -3542  -1508       C  
ATOM   2045  NE2 GLN A 332      44.569 185.652 138.249  1.00390.15           N  
ANISOU 2045  NE2 GLN A 332    43714  48096  56429   1696  -4230  -1585       N  
ATOM   2046  OE1 GLN A 332      45.177 183.626 139.004  1.00421.79           O  
ANISOU 2046  OE1 GLN A 332    47894  51530  60836   2235  -3318  -1385       O  
ATOM   2047  N   ILE A 333      43.517 183.068 134.202  1.00298.69           N  
ANISOU 2047  N   ILE A 333    32366  36323  44802    805  -1740  -2786       N  
ATOM   2048  CA  ILE A 333      42.722 184.007 133.419  1.00288.44           C  
ANISOU 2048  CA  ILE A 333    31051  35327  43216    263  -2012  -3069       C  
ATOM   2049  C   ILE A 333      41.252 183.600 133.409  1.00271.42           C  
ANISOU 2049  C   ILE A 333    29372  32992  40764      1  -1740  -3462       C  
ATOM   2050  O   ILE A 333      40.365 184.462 133.371  1.00287.29           O  
ANISOU 2050  O   ILE A 333    31462  35196  42498   -337  -2152  -3639       O  
ATOM   2051  CB  ILE A 333      43.293 184.139 131.993  1.00283.32           C  
ANISOU 2051  CB  ILE A 333    30068  34940  42640    -34  -1748  -3159       C  
ATOM   2052  CG1 ILE A 333      42.545 185.225 131.218  1.00305.15           C  
ANISOU 2052  CG1 ILE A 333    32764  38036  45143   -641  -2137  -3402       C  
ATOM   2053  CG2 ILE A 333      43.236 182.810 131.252  1.00268.56           C  
ANISOU 2053  CG2 ILE A 333    28396  32800  40844      7   -847  -3428       C  
ATOM   2054  CD1 ILE A 333      42.650 186.600 131.842  1.00329.08           C  
ANISOU 2054  CD1 ILE A 333    35591  41337  48107   -686  -3111  -3159       C  
ATOM   2055  N   PHE A 334      40.962 182.298 133.452  1.00234.01           N  
ANISOU 2055  N   PHE A 334    24955  27884  36074    149  -1086  -3585       N  
ATOM   2056  CA  PHE A 334      39.572 181.854 133.474  1.00207.71           C  
ANISOU 2056  CA  PHE A 334    22082  24388  32451   -106   -845  -3883       C  
ATOM   2057  C   PHE A 334      38.891 182.249 134.778  1.00243.07           C  
ANISOU 2057  C   PHE A 334    26724  28910  36721     43  -1340  -3769       C  
ATOM   2058  O   PHE A 334      37.857 182.925 134.774  1.00299.91           O  
ANISOU 2058  O   PHE A 334    34054  36300  43597   -267  -1628  -3961       O  
ATOM   2059  CB  PHE A 334      39.490 180.341 133.270  1.00273.25           C  
ANISOU 2059  CB  PHE A 334    30696  32262  40866     36   -115  -3983       C  
ATOM   2060  CG  PHE A 334      38.118 179.774 133.519  1.00295.56           C  
ANISOU 2060  CG  PHE A 334    34005  34893  43401   -168     73  -4166       C  
ATOM   2061  CD1 PHE A 334      37.157 179.793 132.522  1.00314.63           C  
ANISOU 2061  CD1 PHE A 334    36646  37327  45571   -678    329  -4493       C  
ATOM   2062  CD2 PHE A 334      37.787 179.230 134.750  1.00309.53           C  
ANISOU 2062  CD2 PHE A 334    35987  36487  45132    125    -26  -3975       C  
ATOM   2063  CE1 PHE A 334      35.894 179.278 132.747  1.00324.63           C  
ANISOU 2063  CE1 PHE A 334    38351  38437  46557   -882    481  -4600       C  
ATOM   2064  CE2 PHE A 334      36.525 178.715 134.982  1.00322.40           C  
ANISOU 2064  CE2 PHE A 334    38028  38005  46465    -80    114  -4085       C  
ATOM   2065  CZ  PHE A 334      35.578 178.738 133.978  1.00327.73           C  
ANISOU 2065  CZ  PHE A 334    38932  38696  46894   -578    367  -4386       C  
ATOM   2066  N   PHE A 335      39.462 181.832 135.910  1.00233.03           N  
ANISOU 2066  N   PHE A 335    25437  27479  35626    522  -1448  -3458       N  
ATOM   2067  CA  PHE A 335      38.819 182.076 137.195  1.00291.83           C  
ANISOU 2067  CA  PHE A 335    33045  34982  42855    696  -1865  -3349       C  
ATOM   2068  C   PHE A 335      38.845 183.546 137.589  1.00311.85           C  
ANISOU 2068  C   PHE A 335    35366  37880  45241    680  -2663  -3282       C  
ATOM   2069  O   PHE A 335      38.087 183.948 138.479  1.00331.87           O  
ANISOU 2069  O   PHE A 335    38049  40553  47494    755  -3050  -3300       O  
ATOM   2070  CB  PHE A 335      39.473 181.221 138.281  1.00334.28           C  
ANISOU 2070  CB  PHE A 335    38444  40084  48482   1180  -1775  -3017       C  
ATOM   2071  CG  PHE A 335      39.138 179.758 138.182  1.00370.16           C  
ANISOU 2071  CG  PHE A 335    43294  44253  53098   1202  -1131  -3090       C  
ATOM   2072  CD1 PHE A 335      37.889 179.293 138.562  1.00383.64           C  
ANISOU 2072  CD1 PHE A 335    45355  45929  54483   1045  -1032  -3209       C  
ATOM   2073  CD2 PHE A 335      40.070 178.848 137.711  1.00391.35           C  
ANISOU 2073  CD2 PHE A 335    45909  46627  56160   1390   -664  -3024       C  
ATOM   2074  CE1 PHE A 335      37.576 177.949 138.473  1.00395.54           C  
ANISOU 2074  CE1 PHE A 335    47159  47074  56053   1040   -523  -3234       C  
ATOM   2075  CE2 PHE A 335      39.763 177.502 137.619  1.00403.85           C  
ANISOU 2075  CE2 PHE A 335    47802  47825  57818   1422   -147  -3101       C  
ATOM   2076  CZ  PHE A 335      38.514 177.053 138.001  1.00404.42           C  
ANISOU 2076  CZ  PHE A 335    48244  47842  57576   1231    -99  -3193       C  
ATOM   2077  N   SER A 336      39.694 184.355 136.954  1.00287.50           N  
ANISOU 2077  N   SER A 336    31936  34975  42325    590  -2952  -3199       N  
ATOM   2078  CA  SER A 336      39.643 185.794 137.181  1.00273.16           C  
ANISOU 2078  CA  SER A 336    29946  33486  40357    507  -3779  -3164       C  
ATOM   2079  C   SER A 336      38.500 186.434 136.401  1.00255.25           C  
ANISOU 2079  C   SER A 336    27788  31428  37769     -5  -3885  -3566       C  
ATOM   2080  O   SER A 336      37.796 187.303 136.926  1.00245.34           O  
ANISOU 2080  O   SER A 336    26609  30370  36239    -34  -4466  -3669       O  
ATOM   2081  CB  SER A 336      40.978 186.436 136.804  1.00274.54           C  
ANISOU 2081  CB  SER A 336    29693  33794  40824    564  -4128  -2860       C  
ATOM   2082  OG  SER A 336      40.995 187.813 137.136  1.00285.54           O  
ANISOU 2082  OG  SER A 336    30941  35458  42092    519  -5034  -2771       O  
ATOM   2083  N   LEU A 337      38.305 186.017 135.148  1.00253.29           N  
ANISOU 2083  N   LEU A 337    27552  31136  37550   -404  -3339  -3802       N  
ATOM   2084  CA  LEU A 337      37.179 186.506 134.359  1.00260.74           C  
ANISOU 2084  CA  LEU A 337    28625  32231  38212   -939  -3362  -4175       C  
ATOM   2085  C   LEU A 337      35.885 185.786 134.722  1.00260.90           C  
ANISOU 2085  C   LEU A 337    29081  32108  37942   -992  -2982  -4380       C  
ATOM   2086  O   LEU A 337      34.819 186.409 134.780  1.00250.30           O  
ANISOU 2086  O   LEU A 337    27875  30944  36285  -1236  -3275  -4595       O  
ATOM   2087  CB  LEU A 337      37.475 186.348 132.867  1.00280.87           C  
ANISOU 2087  CB  LEU A 337    31020  34803  40896  -1376  -2932  -4329       C  
ATOM   2088  CG  LEU A 337      38.654 187.148 132.313  1.00300.90           C  
ANISOU 2088  CG  LEU A 337    33071  37594  43664  -1442  -3330  -4123       C  
ATOM   2089  CD1 LEU A 337      38.855 186.853 130.833  1.00315.83           C  
ANISOU 2089  CD1 LEU A 337    34817  39546  45636  -1875  -2813  -4302       C  
ATOM   2090  CD2 LEU A 337      38.447 188.637 132.544  1.00299.65           C  
ANISOU 2090  CD2 LEU A 337    32741  37743  43370  -1618  -4284  -4106       C  
ATOM   2091  N   GLY A 338      35.962 184.480 134.967  1.00272.05           N  
ANISOU 2091  N   GLY A 338    30705  33210  39453   -771  -2366  -4296       N  
ATOM   2092  CA  GLY A 338      34.810 183.684 135.325  1.00267.37           C  
ANISOU 2092  CA  GLY A 338    30513  32481  38595   -825  -2017  -4406       C  
ATOM   2093  C   GLY A 338      33.708 183.650 134.282  1.00262.96           C  
ANISOU 2093  C   GLY A 338    30179  31933  37800  -1396  -1706  -4731       C  
ATOM   2094  O   GLY A 338      32.554 183.984 134.569  1.00255.13           O  
ANISOU 2094  O   GLY A 338    29376  31103  36459  -1573  -1888  -4859       O  
ATOM   2095  N   PRO A 339      34.028 183.248 133.053  1.00271.28           N  
ANISOU 2095  N   PRO A 339    31215  32833  39026  -1693  -1232  -4866       N  
ATOM   2096  CA  PRO A 339      32.990 183.121 132.030  1.00291.78           C  
ANISOU 2096  CA  PRO A 339    34062  35387  41415  -2265   -892  -5154       C  
ATOM   2097  C   PRO A 339      32.166 181.856 132.223  1.00293.27           C  
ANISOU 2097  C   PRO A 339    34711  35265  41454  -2268   -364  -5147       C  
ATOM   2098  O   PRO A 339      32.561 180.918 132.917  1.00273.13           O  
ANISOU 2098  O   PRO A 339    32266  32480  39030  -1859   -160  -4945       O  
ATOM   2099  CB  PRO A 339      33.791 183.065 130.726  1.00298.44           C  
ANISOU 2099  CB  PRO A 339    34701  36181  42512  -2509   -574  -5265       C  
ATOM   2100  CG  PRO A 339      35.043 182.380 131.120  1.00289.52           C  
ANISOU 2100  CG  PRO A 339    33416  34882  41707  -1979   -389  -5029       C  
ATOM   2101  CD  PRO A 339      35.342 182.818 132.537  1.00277.40           C  
ANISOU 2101  CD  PRO A 339    31752  33467  40179  -1508   -947  -4756       C  
ATOM   2102  N   GLY A 340      30.997 181.849 131.585  1.00308.96           N  
ANISOU 2102  N   GLY A 340    36972  37248  43171  -2770   -179  -5345       N  
ATOM   2103  CA  GLY A 340      30.115 180.701 131.647  1.00315.73           C  
ANISOU 2103  CA  GLY A 340    38288  37823  43851  -2867    275  -5307       C  
ATOM   2104  C   GLY A 340      29.536 180.401 133.009  1.00310.73           C  
ANISOU 2104  C   GLY A 340    37797  37280  42987  -2544     59  -5076       C  
ATOM   2105  O   GLY A 340      29.016 179.300 133.215  1.00334.57           O  
ANISOU 2105  O   GLY A 340    41162  40052  45908  -2541    395  -4949       O  
ATOM   2106  N   PHE A 341      29.614 181.339 133.948  1.00286.78           N  
ANISOU 2106  N   PHE A 341    34507  34605  39851  -2274   -522  -5006       N  
ATOM   2107  CA  PHE A 341      29.052 181.158 135.277  1.00303.87           C  
ANISOU 2107  CA  PHE A 341    36760  36947  41750  -1960   -764  -4798       C  
ATOM   2108  C   PHE A 341      27.619 181.664 135.379  1.00333.87           C  
ANISOU 2108  C   PHE A 341    40712  41068  45074  -2266   -945  -4901       C  
ATOM   2109  O   PHE A 341      26.999 181.525 136.437  1.00338.31           O  
ANISOU 2109  O   PHE A 341    41342  41863  45336  -2042  -1133  -4735       O  
ATOM   2110  CB  PHE A 341      29.933 181.862 136.316  1.00317.76           C  
ANISOU 2110  CB  PHE A 341    38180  38920  43635  -1447  -1307  -4658       C  
ATOM   2111  CG  PHE A 341      29.596 181.512 137.736  1.00354.05           C  
ANISOU 2111  CG  PHE A 341    42837  43671  48016  -1059  -1507  -4412       C  
ATOM   2112  CD1 PHE A 341      29.859 180.248 138.233  1.00367.64           C  
ANISOU 2112  CD1 PHE A 341    44708  45105  49873   -842  -1175  -4158       C  
ATOM   2113  CD2 PHE A 341      29.018 182.448 138.575  1.00369.14           C  
ANISOU 2113  CD2 PHE A 341    44645  46028  49582   -908  -2055  -4440       C  
ATOM   2114  CE1 PHE A 341      29.549 179.924 139.538  1.00380.86           C  
ANISOU 2114  CE1 PHE A 341    46406  46961  51344   -531  -1380  -3907       C  
ATOM   2115  CE2 PHE A 341      28.705 182.131 139.882  1.00384.20           C  
ANISOU 2115  CE2 PHE A 341    46582  48140  51258   -552  -2235  -4214       C  
ATOM   2116  CZ  PHE A 341      28.971 180.867 140.364  1.00385.80           C  
ANISOU 2116  CZ  PHE A 341    46910  48078  51598   -387  -1894  -3932       C  
ATOM   2117  N   GLY A 342      27.076 182.238 134.307  1.00375.37           N  
ANISOU 2117  N   GLY A 342    46007  46367  50250  -2780   -894  -5158       N  
ATOM   2118  CA  GLY A 342      25.732 182.769 134.323  1.00416.92           C  
ANISOU 2118  CA  GLY A 342    51396  51930  55086  -3092  -1067  -5263       C  
ATOM   2119  C   GLY A 342      25.583 184.109 135.003  1.00395.91           C  
ANISOU 2119  C   GLY A 342    48460  49727  52240  -2885  -1767  -5376       C  
ATOM   2120  O   GLY A 342      24.522 184.735 134.877  1.00397.81           O  
ANISOU 2120  O   GLY A 342    48757  50237  52154  -3158  -1961  -5528       O  
ATOM   2121  N   VAL A 343      26.605 184.574 135.722  1.00357.68           N  
ANISOU 2121  N   VAL A 343    43338  44971  47595  -2404  -2178  -5304       N  
ATOM   2122  CA  VAL A 343      26.551 185.903 136.320  1.00341.73           C  
ANISOU 2122  CA  VAL A 343    41079  43342  45422  -2188  -2920  -5430       C  
ATOM   2123  C   VAL A 343      26.663 186.971 135.240  1.00326.18           C  
ANISOU 2123  C   VAL A 343    38938  41402  43592  -2616  -3201  -5708       C  
ATOM   2124  O   VAL A 343      25.874 187.923 135.199  1.00335.79           O  
ANISOU 2124  O   VAL A 343    40125  42903  44558  -2788  -3629  -5922       O  
ATOM   2125  CB  VAL A 343      27.651 186.053 137.384  1.00342.57           C  
ANISOU 2125  CB  VAL A 343    40967  43482  45712  -1572  -3295  -5227       C  
ATOM   2126  CG1 VAL A 343      27.954 187.515 137.623  1.00343.06           C  
ANISOU 2126  CG1 VAL A 343    40767  43816  45763  -1422  -4099  -5378       C  
ATOM   2127  CG2 VAL A 343      27.223 185.378 138.674  1.00347.15           C  
ANISOU 2127  CG2 VAL A 343    41673  44214  46015  -1164  -3252  -4997       C  
ATOM   2128  N   LEU A 344      27.650 186.830 134.351  1.00309.66           N  
ANISOU 2128  N   LEU A 344    36714  39043  41901  -2796  -2987  -5705       N  
ATOM   2129  CA  LEU A 344      27.729 187.709 133.190  1.00290.19           C  
ANISOU 2129  CA  LEU A 344    34078  36611  39572  -3306  -3186  -5939       C  
ATOM   2130  C   LEU A 344      26.498 187.561 132.309  1.00288.99           C  
ANISOU 2130  C   LEU A 344    34176  36423  39202  -3920  -2834  -6137       C  
ATOM   2131  O   LEU A 344      26.089 188.519 131.642  1.00277.13           O  
ANISOU 2131  O   LEU A 344    32567  35064  37665  -4351  -3171  -6365       O  
ATOM   2132  CB  LEU A 344      28.992 187.403 132.388  1.00291.49           C  
ANISOU 2132  CB  LEU A 344    34047  36543  40164  -3380  -2919  -5861       C  
ATOM   2133  CG  LEU A 344      30.278 187.190 133.184  1.00305.62           C  
ANISOU 2133  CG  LEU A 344    35635  38275  42211  -2783  -3064  -5585       C  
ATOM   2134  CD1 LEU A 344      31.312 186.470 132.336  1.00306.77           C  
ANISOU 2134  CD1 LEU A 344    35676  38163  42720  -2855  -2543  -5501       C  
ATOM   2135  CD2 LEU A 344      30.820 188.518 133.675  1.00311.52           C  
ANISOU 2135  CD2 LEU A 344    36062  39298  43003  -2573  -3948  -5556       C  
ATOM   2136  N   LEU A 345      25.900 186.367 132.291  1.00306.23           N  
ANISOU 2136  N   LEU A 345    36702  38401  41251  -3991  -2192  -6029       N  
ATOM   2137  CA  LEU A 345      24.651 186.165 131.566  1.00328.02           C  
ANISOU 2137  CA  LEU A 345    39745  41118  43767  -4560  -1865  -6150       C  
ATOM   2138  C   LEU A 345      23.518 186.970 132.190  1.00350.97           C  
ANISOU 2138  C   LEU A 345    42668  44416  46270  -4550  -2332  -6245       C  
ATOM   2139  O   LEU A 345      22.674 187.523 131.476  1.00362.68           O  
ANISOU 2139  O   LEU A 345    44203  45975  47624  -5068  -2398  -6439       O  
ATOM   2140  CB  LEU A 345      24.301 184.679 131.545  1.00316.47           C  
ANISOU 2140  CB  LEU A 345    38664  39344  42234  -4580  -1164  -5946       C  
ATOM   2141  CG  LEU A 345      23.138 184.248 130.653  1.00298.71           C  
ANISOU 2141  CG  LEU A 345    36768  36944  39784  -5209   -730  -5999       C  
ATOM   2142  CD1 LEU A 345      23.584 184.201 129.205  1.00309.60           C  
ANISOU 2142  CD1 LEU A 345    38148  38025  41462  -5722   -394  -6179       C  
ATOM   2143  CD2 LEU A 345      22.595 182.902 131.095  1.00280.21           C  
ANISOU 2143  CD2 LEU A 345    34808  34407  37250  -5100   -272  -5714       C  
ATOM   2144  N   ALA A 346      23.485 187.045 133.523  1.00353.10           N  
ANISOU 2144  N   ALA A 346    42883  44949  46330  -3959  -2663  -6114       N  
ATOM   2145  CA  ALA A 346      22.428 187.791 134.197  1.00339.21           C  
ANISOU 2145  CA  ALA A 346    41121  43621  44144  -3856  -3113  -6218       C  
ATOM   2146  C   ALA A 346      22.626 189.293 134.048  1.00326.85           C  
ANISOU 2146  C   ALA A 346    39269  42270  42648  -3886  -3870  -6505       C  
ATOM   2147  O   ALA A 346      21.656 190.037 133.864  1.00310.79           O  
ANISOU 2147  O   ALA A 346    37250  40470  40365  -4138  -4159  -6717       O  
ATOM   2148  CB  ALA A 346      22.371 187.401 135.672  1.00336.29           C  
ANISOU 2148  CB  ALA A 346    40760  43506  43508  -3202  -3243  -5994       C  
ATOM   2149  N   PHE A 347      23.874 189.761 134.130  1.00330.56           N  
ANISOU 2149  N   PHE A 347    39478  42662  43458  -3635  -4238  -6494       N  
ATOM   2150  CA  PHE A 347      24.135 191.189 133.992  1.00328.11           C  
ANISOU 2150  CA  PHE A 347    38899  42532  43234  -3673  -5052  -6723       C  
ATOM   2151  C   PHE A 347      23.825 191.690 132.588  1.00327.06           C  
ANISOU 2151  C   PHE A 347    38722  42293  43255  -4434  -5027  -6948       C  
ATOM   2152  O   PHE A 347      23.394 192.836 132.422  1.00322.68           O  
ANISOU 2152  O   PHE A 347    38044  41935  42626  -4618  -5664  -7191       O  
ATOM   2153  CB  PHE A 347      25.587 191.500 134.354  1.00322.70           C  
ANISOU 2153  CB  PHE A 347    37951  41774  42885  -3275  -5445  -6577       C  
ATOM   2154  CG  PHE A 347      25.794 191.816 135.807  1.00313.45           C  
ANISOU 2154  CG  PHE A 347    36733  40835  41529  -2548  -5967  -6479       C  
ATOM   2155  CD1 PHE A 347      24.711 191.962 136.658  1.00316.97           C  
ANISOU 2155  CD1 PHE A 347    37319  41602  41512  -2285  -6134  -6578       C  
ATOM   2156  CD2 PHE A 347      27.070 191.982 136.318  1.00304.16           C  
ANISOU 2156  CD2 PHE A 347    35362  39579  40624  -2129  -6300  -6274       C  
ATOM   2157  CE1 PHE A 347      24.897 192.258 137.994  1.00324.95           C  
ANISOU 2157  CE1 PHE A 347    38285  42857  42326  -1609  -6616  -6504       C  
ATOM   2158  CE2 PHE A 347      27.261 192.279 137.652  1.00316.50           C  
ANISOU 2158  CE2 PHE A 347    36904  41335  42017  -1479  -6791  -6177       C  
ATOM   2159  CZ  PHE A 347      26.173 192.417 138.492  1.00328.21           C  
ANISOU 2159  CZ  PHE A 347    38534  43144  43028  -1215  -6947  -6308       C  
ATOM   2160  N   ALA A 348      24.038 190.857 131.569  1.00338.89           N  
ANISOU 2160  N   ALA A 348    40319  43478  44968  -4882  -4331  -6880       N  
ATOM   2161  CA  ALA A 348      23.745 191.262 130.201  1.00351.92           C  
ANISOU 2161  CA  ALA A 348    41928  45027  46760  -5649  -4257  -7078       C  
ATOM   2162  C   ALA A 348      22.262 191.176 129.867  1.00358.76           C  
ANISOU 2162  C   ALA A 348    43068  45935  47310  -6092  -4012  -7205       C  
ATOM   2163  O   ALA A 348      21.804 191.883 128.964  1.00348.12           O  
ANISOU 2163  O   ALA A 348    41654  44599  46017  -6696  -4207  -7416       O  
ATOM   2164  CB  ALA A 348      24.548 190.411 129.216  1.00369.44           C  
ANISOU 2164  CB  ALA A 348    44150  46919  49302  -5942  -3604  -6974       C  
ATOM   2165  N   SER A 349      21.505 190.331 130.575  1.00371.62           N  
ANISOU 2165  N   SER A 349    44986  47601  48613  -5831  -3613  -7049       N  
ATOM   2166  CA  SER A 349      20.085 190.163 130.277  1.00377.04           C  
ANISOU 2166  CA  SER A 349    45939  48343  48975  -6251  -3347  -7093       C  
ATOM   2167  C   SER A 349      19.308 191.461 130.451  1.00385.83           C  
ANISOU 2167  C   SER A 349    46909  49803  49885  -6329  -4051  -7358       C  
ATOM   2168  O   SER A 349      18.275 191.658 129.800  1.00379.83           O  
ANISOU 2168  O   SER A 349    46279  49053  48987  -6879  -3942  -7467       O  
ATOM   2169  CB  SER A 349      19.492 189.070 131.165  1.00363.97           C  
ANISOU 2169  CB  SER A 349    44566  46750  46977  -5886  -2909  -6813       C  
ATOM   2170  OG  SER A 349      18.076 189.097 131.136  1.00344.81           O  
ANISOU 2170  OG  SER A 349    42338  44513  44159  -6176  -2817  -6815       O  
ATOM   2171  N   TYR A 350      19.783 192.352 131.316  1.00404.38           N  
ANISOU 2171  N   TYR A 350    49008  52420  52217  -5785  -4795  -7462       N  
ATOM   2172  CA  TYR A 350      19.096 193.598 131.620  1.00406.08           C  
ANISOU 2172  CA  TYR A 350    49173  52920  52199  -5656  -5489  -7575       C  
ATOM   2173  C   TYR A 350      19.580 194.773 130.774  1.00410.66           C  
ANISOU 2173  C   TYR A 350    49855  53228  52950  -5751  -5796  -7058       C  
ATOM   2174  O   TYR A 350      19.189 195.910 131.043  1.00437.62           O  
ANISOU 2174  O   TYR A 350    53401  56759  56114  -5533  -6229  -6773       O  
ATOM   2175  CB  TYR A 350      19.239 193.927 133.108  1.00401.80           C  
ANISOU 2175  CB  TYR A 350    48472  52780  51414  -4866  -6074  -7727       C  
ATOM   2176  CG  TYR A 350      18.610 192.897 134.021  1.00396.30           C  
ANISOU 2176  CG  TYR A 350    47994  52270  50312  -4473  -5560  -7479       C  
ATOM   2177  CD1 TYR A 350      17.238 192.876 134.235  1.00403.05           C  
ANISOU 2177  CD1 TYR A 350    48992  53435  50711  -4553  -5454  -7516       C  
ATOM   2178  CD2 TYR A 350      19.388 191.947 134.671  1.00387.39           C  
ANISOU 2178  CD2 TYR A 350    46906  51030  49254  -4042  -5208  -7181       C  
ATOM   2179  CE1 TYR A 350      16.659 191.937 135.068  1.00400.58           C  
ANISOU 2179  CE1 TYR A 350    48844  53354  50002  -4227  -5028  -7237       C  
ATOM   2180  CE2 TYR A 350      18.817 191.004 135.507  1.00389.53           C  
ANISOU 2180  CE2 TYR A 350    47353  51490  49161  -3729  -4797  -6924       C  
ATOM   2181  CZ  TYR A 350      17.452 191.004 135.701  1.00393.21           C  
ANISOU 2181  CZ  TYR A 350    47945  52303  49156  -3830  -4717  -6941       C  
ATOM   2182  OH  TYR A 350      16.878 190.069 136.532  1.00388.73           O  
ANISOU 2182  OH  TYR A 350    47519  51983  48200  -3549  -4348  -6635       O  
ATOM   2183  N   ASN A 351      20.439 194.540 129.785  1.00375.54           N  
ANISOU 2183  N   ASN A 351    45351  48477  48860  -6099  -5552  -6917       N  
ATOM   2184  CA  ASN A 351      20.927 195.631 128.959  1.00331.69           C  
ANISOU 2184  CA  ASN A 351    39895  42762  43369  -6239  -5854  -6382       C  
ATOM   2185  C   ASN A 351      20.024 195.825 127.738  1.00300.33           C  
ANISOU 2185  C   ASN A 351    36261  38436  39414  -6579  -5635  -5968       C  
ATOM   2186  O   ASN A 351      19.056 195.092 127.521  1.00269.84           O  
ANISOU 2186  O   ASN A 351    32513  34474  35541  -6692  -5188  -6111       O  
ATOM   2187  CB  ASN A 351      22.376 195.379 128.545  1.00309.39           C  
ANISOU 2187  CB  ASN A 351    36778  39863  40915  -6336  -5821  -6409       C  
ATOM   2188  CG  ASN A 351      23.133 196.663 128.263  1.00299.63           C  
ANISOU 2188  CG  ASN A 351    35523  38747  39575  -6352  -6285  -5929       C  
ATOM   2189  ND2 ASN A 351      24.235 196.553 127.530  1.00291.66           N  
ANISOU 2189  ND2 ASN A 351    34315  37662  38842  -6563  -6226  -5801       N  
ATOM   2190  OD1 ASN A 351      22.732 197.742 128.701  1.00297.48           O  
ANISOU 2190  OD1 ASN A 351    35381  38717  38933  -6211  -6602  -5703       O  
ATOM   2191  N   LYS A 352      20.352 196.829 126.928  1.00310.00           N  
ANISOU 2191  N   LYS A 352    37626  39494  40665  -6719  -5956  -5424       N  
ATOM   2192  CA  LYS A 352      19.549 197.175 125.764  1.00329.98           C  
ANISOU 2192  CA  LYS A 352    40386  41622  43369  -6743  -5870  -5004       C  
ATOM   2193  C   LYS A 352      19.893 196.276 124.580  1.00346.44           C  
ANISOU 2193  C   LYS A 352    42309  43421  45901  -6986  -5412  -5095       C  
ATOM   2194  O   LYS A 352      21.045 195.876 124.390  1.00367.72           O  
ANISOU 2194  O   LYS A 352    44790  46189  48738  -7135  -5271  -5198       O  
ATOM   2195  CB  LYS A 352      19.764 198.644 125.387  1.00329.65           C  
ANISOU 2195  CB  LYS A 352    40531  41627  43094  -6673  -6181  -4368       C  
ATOM   2196  CG  LYS A 352      18.898 199.138 124.236  1.00333.97           C  
ANISOU 2196  CG  LYS A 352    41003  41889  44002  -6643  -6142  -4375       C  
ATOM   2197  CD  LYS A 352      19.147 200.610 123.936  1.00325.81           C  
ANISOU 2197  CD  LYS A 352    40001  41103  42687  -6813  -6410  -4077       C  
ATOM   2198  CE  LYS A 352      20.573 200.852 123.468  1.00321.05           C  
ANISOU 2198  CE  LYS A 352    39242  40691  42051  -7056  -6434  -3875       C  
ATOM   2199  NZ  LYS A 352      20.802 202.276 123.099  1.00323.87           N1+
ANISOU 2199  NZ  LYS A 352    39481  41738  41836  -7465  -6295  -3798       N1+
ATOM   2200  N   PHE A 353      18.872 195.962 123.778  1.00327.46           N  
ANISOU 2200  N   PHE A 353    39992  40802  43628  -7009  -5025  -5040       N  
ATOM   2201  CA  PHE A 353      19.085 195.135 122.593  1.00306.42           C  
ANISOU 2201  CA  PHE A 353    37253  38003  41169  -7268  -4387  -5031       C  
ATOM   2202  C   PHE A 353      19.928 195.863 121.552  1.00282.13           C  
ANISOU 2202  C   PHE A 353    34009  34802  38385  -7282  -4657  -4750       C  
ATOM   2203  O   PHE A 353      20.844 195.276 120.964  1.00258.87           O  
ANISOU 2203  O   PHE A 353    30943  31837  35577  -7461  -4377  -4746       O  
ATOM   2204  CB  PHE A 353      17.740 194.717 121.998  1.00308.20           C  
ANISOU 2204  CB  PHE A 353    37646  38121  41333  -7322  -3906  -4960       C  
ATOM   2205  CG  PHE A 353      17.852 193.705 120.893  1.00331.47           C  
ANISOU 2205  CG  PHE A 353    40643  40979  44321  -7640  -3181  -4928       C  
ATOM   2206  CD1 PHE A 353      17.846 192.350 121.177  1.00343.12           C  
ANISOU 2206  CD1 PHE A 353    42262  42519  45591  -7968  -2502  -5203       C  
ATOM   2207  CD2 PHE A 353      17.960 194.108 119.571  1.00343.36           C  
ANISOU 2207  CD2 PHE A 353    42059  42496  45906  -7812  -2989  -4802       C  
ATOM   2208  CE1 PHE A 353      17.948 191.415 120.164  1.00349.91           C  
ANISOU 2208  CE1 PHE A 353    43250  43243  46457  -8248  -1868  -5149       C  
ATOM   2209  CE2 PHE A 353      18.064 193.178 118.555  1.00351.87           C  
ANISOU 2209  CE2 PHE A 353    43236  43512  46945  -8090  -2348  -4769       C  
ATOM   2210  CZ  PHE A 353      18.057 191.829 118.852  1.00350.56           C  
ANISOU 2210  CZ  PHE A 353    43271  43213  46714  -8196  -1900  -4847       C  
ATOM   2211  N   ASN A 354      19.634 197.142 121.307  1.00297.41           N  
ANISOU 2211  N   ASN A 354    35869  36795  40337  -7203  -5049  -4666       N  
ATOM   2212  CA  ASN A 354      20.419 197.921 120.357  1.00306.94           C  
ANISOU 2212  CA  ASN A 354    36848  38035  41740  -7276  -5192  -4530       C  
ATOM   2213  C   ASN A 354      21.830 198.194 120.865  1.00329.63           C  
ANISOU 2213  C   ASN A 354    39644  41001  44600  -7163  -5592  -4331       C  
ATOM   2214  O   ASN A 354      22.702 198.562 120.071  1.00322.03           O  
ANISOU 2214  O   ASN A 354    38452  40065  43840  -7251  -5664  -4222       O  
ATOM   2215  CB  ASN A 354      19.707 199.242 120.056  1.00315.77           C  
ANISOU 2215  CB  ASN A 354    37939  39183  42858  -7138  -5464  -4475       C  
ATOM   2216  CG  ASN A 354      20.088 199.821 118.706  1.00318.15           C  
ANISOU 2216  CG  ASN A 354    37992  39487  43402  -7312  -5392  -4438       C  
ATOM   2217  ND2 ASN A 354      19.372 200.858 118.286  1.00315.35           N  
ANISOU 2217  ND2 ASN A 354    37592  39133  43095  -7234  -5528  -4454       N  
ATOM   2218  OD1 ASN A 354      21.015 199.347 118.049  1.00326.67           O  
ANISOU 2218  OD1 ASN A 354    38918  40585  44617  -7521  -5213  -4409       O  
ATOM   2219  N   ASN A 355      22.074 198.011 122.159  1.00342.71           N  
ANISOU 2219  N   ASN A 355    41495  42771  45948  -7034  -5816  -4260       N  
ATOM   2220  CA  ASN A 355      23.366 198.338 122.744  1.00356.60           C  
ANISOU 2220  CA  ASN A 355    43240  44811  47440  -7097  -6106  -4001       C  
ATOM   2221  C   ASN A 355      24.439 197.348 122.300  1.00371.74           C  
ANISOU 2221  C   ASN A 355    44836  46706  49701  -7293  -5850  -4219       C  
ATOM   2222  O   ASN A 355      24.168 196.173 122.039  1.00359.06           O  
ANISOU 2222  O   ASN A 355    43114  44991  48322  -7531  -5362  -4678       O  
ATOM   2223  CB  ASN A 355      23.260 198.359 124.269  1.00336.83           C  
ANISOU 2223  CB  ASN A 355    40854  42736  44392  -7101  -6177  -4169       C  
ATOM   2224  CG  ASN A 355      24.558 198.748 124.938  1.00336.67           C  
ANISOU 2224  CG  ASN A 355    40493  43334  44093  -7212  -6271  -4296       C  
ATOM   2225  ND2 ASN A 355      24.938 200.013 124.803  1.00342.70           N  
ANISOU 2225  ND2 ASN A 355    41159  44658  44394  -7309  -6223  -4078       N  
ATOM   2226  OD1 ASN A 355      25.219 197.919 125.561  1.00326.74           O  
ANISOU 2226  OD1 ASN A 355    38880  42122  43143  -7153  -6334  -4807       O  
ATOM   2227  N   ASN A 356      25.674 197.842 122.219  1.00405.31           N  
ANISOU 2227  N   ASN A 356    48921  51205  53874  -7379  -6084  -3954       N  
ATOM   2228  CA  ASN A 356      26.810 197.058 121.748  1.00436.32           C  
ANISOU 2228  CA  ASN A 356    52409  55207  58165  -7618  -5875  -4232       C  
ATOM   2229  C   ASN A 356      27.547 196.447 122.935  1.00425.54           C  
ANISOU 2229  C   ASN A 356    50723  54195  56769  -7707  -5875  -4746       C  
ATOM   2230  O   ASN A 356      28.024 197.171 123.817  1.00421.33           O  
ANISOU 2230  O   ASN A 356    50108  54072  55907  -7575  -6223  -4657       O  
ATOM   2231  CB  ASN A 356      27.753 197.933 120.923  1.00467.22           C  
ANISOU 2231  CB  ASN A 356    56230  59165  62128  -7575  -6171  -3664       C  
ATOM   2232  CG  ASN A 356      29.118 197.300 120.725  1.00482.67           C  
ANISOU 2232  CG  ASN A 356    57662  61384  64345  -7829  -6047  -3915       C  
ATOM   2233  ND2 ASN A 356      30.157 198.126 120.742  1.00480.02           N  
ANISOU 2233  ND2 ASN A 356    57220  61410  63757  -7854  -6378  -3459       N  
ATOM   2234  OD1 ASN A 356      29.239 196.086 120.564  1.00495.43           O  
ANISOU 2234  OD1 ASN A 356    59010  62980  66251  -8083  -5552  -4474       O  
ATOM   2235  N   CYS A 357      27.634 195.118 122.958  1.00425.26           N  
ANISOU 2235  N   CYS A 357    50468  54092  57019  -7728  -5200  -5340       N  
ATOM   2236  CA  CYS A 357      28.351 194.398 124.001  1.00428.33           C  
ANISOU 2236  CA  CYS A 357    50477  54660  57610  -7538  -5078  -5891       C  
ATOM   2237  C   CYS A 357      29.764 193.987 123.600  1.00418.62           C  
ANISOU 2237  C   CYS A 357    48727  53571  56760  -7632  -4933  -6018       C  
ATOM   2238  O   CYS A 357      30.488 193.434 124.433  1.00431.58           O  
ANISOU 2238  O   CYS A 357    49965  55279  58737  -7381  -4941  -6438       O  
ATOM   2239  CB  CYS A 357      27.557 193.157 124.422  1.00432.83           C  
ANISOU 2239  CB  CYS A 357    51182  55044  58230  -7565  -4405  -6446       C  
ATOM   2240  SG  CYS A 357      27.106 192.063 123.057  1.00438.63           S  
ANISOU 2240  SG  CYS A 357    52157  55502  59001  -8047  -3418  -6514       S  
ATOM   2241  N   TYR A 358      30.178 194.239 122.355  1.00400.01           N  
ANISOU 2241  N   TYR A 358    46324  51236  54425  -7925  -4852  -5662       N  
ATOM   2242  CA  TYR A 358      31.513 193.825 121.928  1.00412.96           C  
ANISOU 2242  CA  TYR A 358    47418  53086  56403  -8035  -4668  -5791       C  
ATOM   2243  C   TYR A 358      32.589 194.708 122.547  1.00423.36           C  
ANISOU 2243  C   TYR A 358    48371  54724  57762  -7786  -5450  -5486       C  
ATOM   2244  O   TYR A 358      33.568 194.207 123.112  1.00420.95           O  
ANISOU 2244  O   TYR A 358    47530  54544  57869  -7556  -5464  -5803       O  
ATOM   2245  CB  TYR A 358      31.616 193.844 120.402  1.00413.16           C  
ANISOU 2245  CB  TYR A 358    47481  53089  56411  -8380  -4365  -5504       C  
ATOM   2246  CG  TYR A 358      33.001 193.524 119.875  1.00404.24           C  
ANISOU 2246  CG  TYR A 358    45754  52274  55564  -8520  -4192  -5581       C  
ATOM   2247  CD1 TYR A 358      33.438 192.209 119.765  1.00401.43           C  
ANISOU 2247  CD1 TYR A 358    45099  51932  55492  -8671  -3360  -6190       C  
ATOM   2248  CD2 TYR A 358      33.868 194.536 119.483  1.00396.60           C  
ANISOU 2248  CD2 TYR A 358    44534  51561  54596  -8515  -4857  -5008       C  
ATOM   2249  CE1 TYR A 358      34.701 191.913 119.283  1.00391.13           C  
ANISOU 2249  CE1 TYR A 358    43180  50963  54468  -8780  -3174  -6273       C  
ATOM   2250  CE2 TYR A 358      35.133 194.249 119.001  1.00385.96           C  
ANISOU 2250  CE2 TYR A 358    42580  50577  53489  -8628  -4708  -5046       C  
ATOM   2251  CZ  TYR A 358      35.544 192.937 118.903  1.00379.79           C  
ANISOU 2251  CZ  TYR A 358    41433  49887  52982  -8748  -3853  -5701       C  
ATOM   2252  OH  TYR A 358      36.801 192.647 118.423  1.00370.39           O  
ANISOU 2252  OH  TYR A 358    39573  49119  52039  -8841  -3675  -5742       O  
ATOM   2253  N   GLN A 359      32.429 196.030 122.437  1.00426.89           N  
ANISOU 2253  N   GLN A 359    49121  55314  57761  -7846  -6076  -4824       N  
ATOM   2254  CA  GLN A 359      33.391 196.940 123.048  1.00438.48           C  
ANISOU 2254  CA  GLN A 359    50320  57278  59005  -7689  -6622  -4541       C  
ATOM   2255  C   GLN A 359      33.421 196.778 124.561  1.00439.56           C  
ANISOU 2255  C   GLN A 359    50328  57346  59340  -7073  -6910  -4917       C  
ATOM   2256  O   GLN A 359      34.464 196.991 125.188  1.00436.37           O  
ANISOU 2256  O   GLN A 359    49541  57107  59154  -6697  -7336  -4836       O  
ATOM   2257  CB  GLN A 359      33.058 198.385 122.671  1.00452.10           C  
ANISOU 2257  CB  GLN A 359    52418  59443  59919  -7818  -6647  -4044       C  
ATOM   2258  CG  GLN A 359      34.106 199.402 123.095  1.00471.94           C  
ANISOU 2258  CG  GLN A 359    54468  62624  62222  -7521  -6875  -4101       C  
ATOM   2259  CD  GLN A 359      33.662 200.830 122.852  1.00488.04           C  
ANISOU 2259  CD  GLN A 359    56647  65098  63686  -7360  -6627  -4155       C  
ATOM   2260  NE2 GLN A 359      32.447 201.153 123.280  1.00492.46           N  
ANISOU 2260  NE2 GLN A 359    57627  65512  63973  -7296  -6543  -4195       N  
ATOM   2261  OE1 GLN A 359      34.404 201.636 122.290  1.00496.05           O  
ANISOU 2261  OE1 GLN A 359    57325  66489  64663  -7220  -6575  -4244       O  
ATOM   2262  N   ASP A 360      32.291 196.397 125.160  1.00449.46           N  
ANISOU 2262  N   ASP A 360    51923  58304  60549  -6914  -6760  -5244       N  
ATOM   2263  CA  ASP A 360      32.234 196.191 126.603  1.00455.52           C  
ANISOU 2263  CA  ASP A 360    52621  58955  61503  -6299  -7108  -5553       C  
ATOM   2264  C   ASP A 360      33.158 195.060 127.036  1.00441.54           C  
ANISOU 2264  C   ASP A 360    50314  57004  60448  -6012  -7055  -5967       C  
ATOM   2265  O   ASP A 360      34.054 195.254 127.865  1.00445.46           O  
ANISOU 2265  O   ASP A 360    50638  57550  61068  -5484  -7506  -5699       O  
ATOM   2266  CB  ASP A 360      30.796 195.894 127.030  1.00473.51           C  
ANISOU 2266  CB  ASP A 360    55330  61032  63549  -6262  -6866  -5848       C  
ATOM   2267  CG  ASP A 360      29.877 197.078 126.844  1.00488.39           C  
ANISOU 2267  CG  ASP A 360    57680  63108  64777  -6439  -6985  -5441       C  
ATOM   2268  OD1 ASP A 360      30.130 197.899 125.937  1.00501.92           O  
ANISOU 2268  OD1 ASP A 360    59453  65081  66173  -6834  -6961  -5002       O  
ATOM   2269  OD2 ASP A 360      28.897 197.184 127.610  1.00490.83           O1-
ANISOU 2269  OD2 ASP A 360    58256  63370  64865  -6194  -7055  -5593       O1-
ATOM   2270  N   ALA A 361      32.954 193.865 126.474  1.00416.52           N  
ANISOU 2270  N   ALA A 361    47320  53640  57299  -6141  -6041  -6089       N  
ATOM   2271  CA  ALA A 361      33.702 192.693 126.920  1.00392.98           C  
ANISOU 2271  CA  ALA A 361    44424  50480  54409  -5572  -5356  -5872       C  
ATOM   2272  C   ALA A 361      35.196 192.859 126.678  1.00358.01           C  
ANISOU 2272  C   ALA A 361    39529  46250  50248  -5428  -5558  -5530       C  
ATOM   2273  O   ALA A 361      36.017 192.382 127.471  1.00365.89           O  
ANISOU 2273  O   ALA A 361    40500  47168  51352  -4808  -5462  -5250       O  
ATOM   2274  CB  ALA A 361      33.181 191.441 126.215  1.00401.38           C  
ANISOU 2274  CB  ALA A 361    45800  51286  55419  -5788  -4284  -6058       C  
ATOM   2275  N   LEU A 362      35.567 193.518 125.580  1.00324.07           N  
ANISOU 2275  N   LEU A 362    34841  42233  46057  -6015  -5838  -5520       N  
ATOM   2276  CA  LEU A 362      36.975 193.772 125.294  1.00327.27           C  
ANISOU 2276  CA  LEU A 362    34743  42923  46683  -5931  -6101  -5148       C  
ATOM   2277  C   LEU A 362      37.628 194.565 126.422  1.00339.25           C  
ANISOU 2277  C   LEU A 362    36108  44529  48263  -5440  -7030  -4805       C  
ATOM   2278  O   LEU A 362      38.542 194.077 127.096  1.00343.96           O  
ANISOU 2278  O   LEU A 362    36643  45065  48980  -4850  -6888  -4484       O  
ATOM   2279  CB  LEU A 362      37.112 194.502 123.955  1.00322.00           C  
ANISOU 2279  CB  LEU A 362    33660  42611  46073  -6727  -6388  -5190       C  
ATOM   2280  CG  LEU A 362      38.506 194.559 123.323  1.00333.46           C  
ANISOU 2280  CG  LEU A 362    34548  44442  47709  -6772  -6433  -4822       C  
ATOM   2281  CD1 LEU A 362      38.400 194.485 121.808  1.00325.10           C  
ANISOU 2281  CD1 LEU A 362    33251  43629  46644  -7522  -6030  -5004       C  
ATOM   2282  CD2 LEU A 362      39.252 195.819 123.741  1.00348.58           C  
ANISOU 2282  CD2 LEU A 362    36183  46687  49575  -6693  -7510  -4331       C  
ATOM   2283  N   VAL A 363      37.167 195.800 126.640  1.00319.32           N  
ANISOU 2283  N   VAL A 363    33535  42128  45664  -5676  -8019  -4867       N  
ATOM   2284  CA  VAL A 363      37.810 196.672 127.619  1.00299.95           C  
ANISOU 2284  CA  VAL A 363    31088  39792  43088  -5195  -8809  -4422       C  
ATOM   2285  C   VAL A 363      37.634 196.140 129.038  1.00279.78           C  
ANISOU 2285  C   VAL A 363    28773  36915  40615  -4486  -8867  -4505       C  
ATOM   2286  O   VAL A 363      38.516 196.323 129.886  1.00266.08           O  
ANISOU 2286  O   VAL A 363    26933  35184  38981  -3979  -9304  -4126       O  
ATOM   2287  CB  VAL A 363      37.275 198.112 127.482  1.00292.60           C  
ANISOU 2287  CB  VAL A 363    30640  39184  41352  -5332  -8919  -4115       C  
ATOM   2288  CG1 VAL A 363      35.790 198.179 127.816  1.00295.68           C  
ANISOU 2288  CG1 VAL A 363    31541  39388  41415  -5351  -8720  -4441       C  
ATOM   2289  CG2 VAL A 363      38.072 199.069 128.360  1.00293.57           C  
ANISOU 2289  CG2 VAL A 363    30782  39451  41308  -4833  -9519  -3676       C  
ATOM   2290  N   THR A 364      36.516 195.464 129.321  1.00286.61           N  
ANISOU 2290  N   THR A 364    30079  37540  41278  -4401  -8254  -4862       N  
ATOM   2291  CA  THR A 364      36.270 194.976 130.676  1.00291.24           C  
ANISOU 2291  CA  THR A 364    31012  37907  41739  -3711  -8135  -4830       C  
ATOM   2292  C   THR A 364      37.325 193.962 131.100  1.00251.85           C  
ANISOU 2292  C   THR A 364    25971  32777  36943  -3200  -7560  -4482       C  
ATOM   2293  O   THR A 364      37.817 194.002 132.234  1.00248.29           O  
ANISOU 2293  O   THR A 364    25564  32252  36522  -2624  -7891  -4218       O  
ATOM   2294  CB  THR A 364      34.873 194.359 130.772  1.00334.65           C  
ANISOU 2294  CB  THR A 364    36950  43233  46970  -3789  -7533  -5229       C  
ATOM   2295  CG2 THR A 364      34.613 193.830 132.176  1.00334.27           C  
ANISOU 2295  CG2 THR A 364    37217  43025  46764  -3103  -7416  -5169       C  
ATOM   2296  OG1 THR A 364      33.889 195.349 130.450  1.00368.09           O  
ANISOU 2296  OG1 THR A 364    41226  47601  51030  -4230  -8113  -5544       O  
ATOM   2297  N   SER A 365      37.690 193.048 130.198  1.00233.63           N  
ANISOU 2297  N   SER A 365    23574  30423  34772  -3396  -6710  -4482       N  
ATOM   2298  CA  SER A 365      38.694 192.044 130.531  1.00253.87           C  
ANISOU 2298  CA  SER A 365    26081  32842  37539  -2910  -6143  -4179       C  
ATOM   2299  C   SER A 365      40.076 192.669 130.674  1.00257.66           C  
ANISOU 2299  C   SER A 365    26114  33538  38246  -2723  -6762  -3699       C  
ATOM   2300  O   SER A 365      40.875 192.237 131.513  1.00269.92           O  
ANISOU 2300  O   SER A 365    27650  34963  39944  -2167  -6706  -3364       O  
ATOM   2301  CB  SER A 365      38.708 190.948 129.468  1.00272.56           C  
ANISOU 2301  CB  SER A 365    28473  35113  39973  -3154  -5124  -4346       C  
ATOM   2302  OG  SER A 365      37.424 190.370 129.313  1.00294.67           O  
ANISOU 2302  OG  SER A 365    31708  37694  42557  -3362  -4591  -4737       O  
ATOM   2303  N   VAL A 366      40.376 193.685 129.860  1.00255.00           N  
ANISOU 2303  N   VAL A 366    25404  33536  37950  -3210  -7381  -3625       N  
ATOM   2304  CA  VAL A 366      41.670 194.356 129.952  1.00270.20           C  
ANISOU 2304  CA  VAL A 366    26881  35714  40067  -3093  -8064  -3106       C  
ATOM   2305  C   VAL A 366      41.819 195.039 131.305  1.00253.66           C  
ANISOU 2305  C   VAL A 366    24916  33516  37948  -2617  -8934  -2860       C  
ATOM   2306  O   VAL A 366      42.912 195.072 131.884  1.00216.27           O  
ANISOU 2306  O   VAL A 366    19993  28794  33386  -2219  -9212  -2372       O  
ATOM   2307  CB  VAL A 366      41.837 195.354 128.791  1.00289.69           C  
ANISOU 2307  CB  VAL A 366    28923  38594  42552  -3789  -8637  -3074       C  
ATOM   2308  CG1 VAL A 366      43.177 196.070 128.890  1.00308.02           C  
ANISOU 2308  CG1 VAL A 366    30764  41217  45051  -3695  -9414  -2465       C  
ATOM   2309  CG2 VAL A 366      41.710 194.638 127.456  1.00281.55           C  
ANISOU 2309  CG2 VAL A 366    27768  37680  41528  -4248  -7738  -3322       C  
ATOM   2310  N   VAL A 367      40.723 195.588 131.832  1.00259.95           N  
ANISOU 2310  N   VAL A 367    26039  34213  38517  -2639  -9377  -3190       N  
ATOM   2311  CA  VAL A 367      40.766 196.222 133.146  1.00267.56           C  
ANISOU 2311  CA  VAL A 367    27173  35080  39409  -2152 -10195  -3022       C  
ATOM   2312  C   VAL A 367      41.125 195.197 134.214  1.00241.69           C  
ANISOU 2312  C   VAL A 367    24113  31525  36192  -1487  -9630  -2832       C  
ATOM   2313  O   VAL A 367      41.970 195.447 135.080  1.00232.72           O  
ANISOU 2313  O   VAL A 367    22909  30341  35173  -1055 -10124  -2406       O  
ATOM   2314  CB  VAL A 367      39.425 196.912 133.452  1.00285.42           C  
ANISOU 2314  CB  VAL A 367    29748  37323  41376  -2275 -10674  -3484       C  
ATOM   2315  CG1 VAL A 367      39.436 197.489 134.850  1.00293.10           C  
ANISOU 2315  CG1 VAL A 367    30926  38203  42235  -1704 -11464  -3356       C  
ATOM   2316  CG2 VAL A 367      39.150 198.007 132.438  1.00297.21           C  
ANISOU 2316  CG2 VAL A 367    31221  39093  42613  -2875 -10927  -3495       C  
ATOM   2317  N   ASN A 368      40.497 194.019 134.156  1.00236.33           N  
ANISOU 2317  N   ASN A 368    23702  30647  35445  -1424  -8615  -3119       N  
ATOM   2318  CA  ASN A 368      40.794 192.968 135.125  1.00264.61           C  
ANISOU 2318  CA  ASN A 368    27484  33955  39100   -847  -8063  -2947       C  
ATOM   2319  C   ASN A 368      42.256 192.544 135.051  1.00263.40           C  
ANISOU 2319  C   ASN A 368    27008  33786  39285   -616  -7874  -2448       C  
ATOM   2320  O   ASN A 368      42.890 192.288 136.082  1.00288.10           O  
ANISOU 2320  O   ASN A 368    30177  36751  42535   -107  -7983  -2104       O  
ATOM   2321  CB  ASN A 368      39.872 191.771 134.891  1.00312.68           C  
ANISOU 2321  CB  ASN A 368    33893  39846  45068   -915  -7046  -3321       C  
ATOM   2322  CG  ASN A 368      40.139 190.629 135.852  1.00365.36           C  
ANISOU 2322  CG  ASN A 368    40764  46228  51828   -373  -6495  -3145       C  
ATOM   2323  ND2 ASN A 368      41.001 189.703 135.447  1.00376.41           N  
ANISOU 2323  ND2 ASN A 368    42018  47496  53503   -271  -5846  -2951       N  
ATOM   2324  OD1 ASN A 368      39.576 190.579 136.945  1.00387.53           O  
ANISOU 2324  OD1 ASN A 368    43841  48950  54453    -50  -6665  -3186       O  
ATOM   2325  N   CYS A 369      42.809 192.467 133.840  1.00233.78           N  
ANISOU 2325  N   CYS A 369    22919  30227  35680   -986  -7593  -2392       N  
ATOM   2326  CA  CYS A 369      44.205 192.076 133.684  1.00245.67           C  
ANISOU 2326  CA  CYS A 369    24070  31790  37485   -767  -7394  -1915       C  
ATOM   2327  C   CYS A 369      45.151 193.214 134.050  1.00230.30           C  
ANISOU 2327  C   CYS A 369    21805  30058  35641   -695  -8447  -1390       C  
ATOM   2328  O   CYS A 369      46.162 192.990 134.726  1.00223.42           O  
ANISOU 2328  O   CYS A 369    20816  29098  34976   -265  -8529   -907       O  
ATOM   2329  CB  CYS A 369      44.460 191.608 132.252  1.00280.34           C  
ANISOU 2329  CB  CYS A 369    28186  36380  41950  -1167  -6732  -2044       C  
ATOM   2330  SG  CYS A 369      43.411 190.232 131.729  1.00314.64           S  
ANISOU 2330  SG  CYS A 369    32938  40428  46182  -1270  -5523  -2624       S  
ATOM   2331  N   MET A 370      44.842 194.438 133.613  1.00246.09           N  
ANISOU 2331  N   MET A 370    23669  32324  37511  -1128  -9295  -1452       N  
ATOM   2332  CA  MET A 370      45.684 195.578 133.961  1.00281.91           C  
ANISOU 2332  CA  MET A 370    27937  37047  42129  -1091 -10419   -934       C  
ATOM   2333  C   MET A 370      45.620 195.892 135.450  1.00295.96           C  
ANISOU 2333  C   MET A 370    30040  38554  43856   -559 -11014   -777       C  
ATOM   2334  O   MET A 370      46.624 196.316 136.035  1.00305.91           O  
ANISOU 2334  O   MET A 370    31140  39823  45267   -291 -11634   -209       O  
ATOM   2335  CB  MET A 370      45.282 196.804 133.142  1.00290.79           C  
ANISOU 2335  CB  MET A 370    28868  38491  43128  -1709 -11247  -1071       C  
ATOM   2336  CG  MET A 370      45.968 196.892 131.789  1.00318.25           C  
ANISOU 2336  CG  MET A 370    31817  42383  46723  -2217 -11109   -876       C  
ATOM   2337  SD  MET A 370      47.753 197.100 131.946  1.00365.37           S  
ANISOU 2337  SD  MET A 370    37274  48600  52949  -1972 -11553     19       S  
ATOM   2338  CE  MET A 370      47.835 198.612 132.904  1.00377.10           C  
ANISOU 2338  CE  MET A 370    39361  50042  53878  -1774 -12320    311       C  
ATOM   2339  N   THR A 371      44.457 195.699 136.078  1.00284.38           N  
ANISOU 2339  N   THR A 371    29020  36870  42161   -404 -10851  -1249       N  
ATOM   2340  CA  THR A 371      44.367 195.884 137.523  1.00270.08           C  
ANISOU 2340  CA  THR A 371    27518  34832  40267    136 -11318  -1131       C  
ATOM   2341  C   THR A 371      45.249 194.883 138.253  1.00264.54           C  
ANISOU 2341  C   THR A 371    26819  33892  39801    633 -10758   -729       C  
ATOM   2342  O   THR A 371      45.969 195.245 139.189  1.00267.92           O  
ANISOU 2342  O   THR A 371    27250  34219  40327   1003 -11355   -276       O  
ATOM   2343  CB  THR A 371      42.919 195.751 137.993  1.00267.90           C  
ANISOU 2343  CB  THR A 371    27677  34449  39666    201 -11134  -1719       C  
ATOM   2344  CG2 THR A 371      42.794 196.167 139.451  1.00264.81           C  
ANISOU 2344  CG2 THR A 371    27567  33918  39130    733 -11785  -1618       C  
ATOM   2345  OG1 THR A 371      42.077 196.583 137.185  1.00273.77           O  
ANISOU 2345  OG1 THR A 371    28399  35399  40220   -305 -11543  -2118       O  
ATOM   2346  N   SER A 372      45.203 193.615 137.838  1.00271.03           N  
ANISOU 2346  N   SER A 372    27653  34598  40727    641  -9640   -885       N  
ATOM   2347  CA  SER A 372      46.088 192.612 138.418  1.00292.47           C  
ANISOU 2347  CA  SER A 372    30336  37077  43712   1078  -9088   -510       C  
ATOM   2348  C   SER A 372      47.550 192.952 138.165  1.00278.08           C  
ANISOU 2348  C   SER A 372    28076  35403  42180   1115  -9443    130       C  
ATOM   2349  O   SER A 372      48.412 192.656 139.001  1.00291.63           O  
ANISOU 2349  O   SER A 372    29763  36933  44108   1531  -9497    602       O  
ATOM   2350  CB  SER A 372      45.760 191.231 137.851  1.00336.56           C  
ANISOU 2350  CB  SER A 372    36006  42514  49356   1035  -7888   -829       C  
ATOM   2351  OG  SER A 372      44.389 190.923 138.021  1.00356.07           O  
ANISOU 2351  OG  SER A 372    38867  44882  51541    950  -7580  -1367       O  
ATOM   2352  N   PHE A 373      47.846 193.574 137.022  1.00247.06           N  
ANISOU 2352  N   PHE A 373    23785  31829  38257    664  -9703    186       N  
ATOM   2353  CA  PHE A 373      49.220 193.959 136.722  1.00256.86           C  
ANISOU 2353  CA  PHE A 373    24560  33304  39733    656 -10096    843       C  
ATOM   2354  C   PHE A 373      49.696 195.059 137.662  1.00253.35           C  
ANISOU 2354  C   PHE A 373    24138  32834  39291    841 -11293   1334       C  
ATOM   2355  O   PHE A 373      50.784 194.965 138.243  1.00257.37           O  
ANISOU 2355  O   PHE A 373    24501  33261  40025   1165 -11476   1950       O  
ATOM   2356  CB  PHE A 373      49.332 194.403 135.263  1.00281.52           C  
ANISOU 2356  CB  PHE A 373    27271  36878  42814     76 -10139    776       C  
ATOM   2357  CG  PHE A 373      50.738 194.692 134.825  1.00323.02           C  
ANISOU 2357  CG  PHE A 373    31982  42472  48278     36 -10439   1465       C  
ATOM   2358  CD1 PHE A 373      51.673 193.674 134.744  1.00349.41           C  
ANISOU 2358  CD1 PHE A 373    35108  45790  51860    352  -9656   1760       C  
ATOM   2359  CD2 PHE A 373      51.123 195.978 134.484  1.00339.91           C  
ANISOU 2359  CD2 PHE A 373    33813  44972  50367   -322 -11533   1835       C  
ATOM   2360  CE1 PHE A 373      52.968 193.933 134.340  1.00367.16           C  
ANISOU 2360  CE1 PHE A 373    36822  48407  54274    331  -9918   2423       C  
ATOM   2361  CE2 PHE A 373      52.417 196.243 134.076  1.00362.01           C  
ANISOU 2361  CE2 PHE A 373    36079  48139  53329   -381 -11836   2532       C  
ATOM   2362  CZ  PHE A 373      53.341 195.219 134.005  1.00372.63           C  
ANISOU 2362  CZ  PHE A 373    37193  49497  54892    -46 -11004   2831       C  
ATOM   2363  N   VAL A 374      48.890 196.110 137.831  1.00258.67           N  
ANISOU 2363  N   VAL A 374    25010  33558  39716    647 -12143   1074       N  
ATOM   2364  CA  VAL A 374      49.271 197.177 138.751  1.00277.74           C  
ANISOU 2364  CA  VAL A 374    27557  35911  42062    846 -13264   1484       C  
ATOM   2365  C   VAL A 374      49.137 196.714 140.196  1.00229.67           C  
ANISOU 2365  C   VAL A 374    21831  29421  36011   1438 -13243   1523       C  
ATOM   2366  O   VAL A 374      49.862 197.194 141.076  1.00223.75           O  
ANISOU 2366  O   VAL A 374    21339  28554  35123   1688 -13525   1989       O  
ATOM   2367  CB  VAL A 374      48.449 198.452 138.478  1.00336.93           C  
ANISOU 2367  CB  VAL A 374    35587  43573  48856    464 -13362   1091       C  
ATOM   2368  CG1 VAL A 374      48.656 198.918 137.043  1.00353.00           C  
ANISOU 2368  CG1 VAL A 374    37346  46018  50759   -122 -13202   1090       C  
ATOM   2369  CG2 VAL A 374      46.973 198.221 138.759  1.00351.16           C  
ANISOU 2369  CG2 VAL A 374    37658  45224  50544    511 -13326    387       C  
ATOM   2370  N   SER A 375      48.223 195.776 140.470  1.00220.62           N  
ANISOU 2370  N   SER A 375    20993  28082  34750   1589 -12371    992       N  
ATOM   2371  CA  SER A 375      48.158 195.185 141.802  1.00255.78           C  
ANISOU 2371  CA  SER A 375    25774  32199  39213   2115 -12167   1058       C  
ATOM   2372  C   SER A 375      49.409 194.375 142.104  1.00266.90           C  
ANISOU 2372  C   SER A 375    26981  33434  40995   2399 -11715   1649       C  
ATOM   2373  O   SER A 375      49.755 194.184 143.276  1.00316.00           O  
ANISOU 2373  O   SER A 375    33380  39386  47298   2814 -11872   1951       O  
ATOM   2374  CB  SER A 375      46.917 194.302 141.940  1.00326.90           C  
ANISOU 2374  CB  SER A 375    35105  41092  48012   2157 -11324    411       C  
ATOM   2375  OG  SER A 375      45.743 195.012 141.587  1.00315.90           O  
ANISOU 2375  OG  SER A 375    33873  39878  46278   1878 -11679   -134       O  
ATOM   2376  N   GLY A 376      50.089 193.886 141.066  1.00208.56           N  
ANISOU 2376  N   GLY A 376    19213  26205  33826   2185 -11149   1812       N  
ATOM   2377  CA  GLY A 376      51.356 193.209 141.279  1.00278.02           C  
ANISOU 2377  CA  GLY A 376    27766  34883  42986   2457 -10788   2406       C  
ATOM   2378  C   GLY A 376      52.404 194.121 141.882  1.00294.36           C  
ANISOU 2378  C   GLY A 376    29691  36967  45186   2599 -11802   3157       C  
ATOM   2379  O   GLY A 376      53.166 193.713 142.762  1.00313.09           O  
ANISOU 2379  O   GLY A 376    32093  39074  47792   2972 -11758   3635       O  
ATOM   2380  N   PHE A 377      52.452 195.370 141.419  1.00297.57           N  
ANISOU 2380  N   PHE A 377    29947  37667  45451   2282 -12768   3293       N  
ATOM   2381  CA  PHE A 377      53.377 196.333 142.004  1.00309.20           C  
ANISOU 2381  CA  PHE A 377    31629  39162  46691   2306 -13328   3868       C  
ATOM   2382  C   PHE A 377      52.926 196.747 143.398  1.00283.40           C  
ANISOU 2382  C   PHE A 377    29037  35586  43054   2579 -13517   3712       C  
ATOM   2383  O   PHE A 377      53.758 196.952 144.288  1.00236.77           O  
ANISOU 2383  O   PHE A 377    23382  29518  37061   2774 -13554   4160       O  
ATOM   2384  CB  PHE A 377      53.510 197.550 141.091  1.00336.54           C  
ANISOU 2384  CB  PHE A 377    35194  43041  49636   1768 -13484   3806       C  
ATOM   2385  CG  PHE A 377      53.965 197.214 139.701  1.00346.46           C  
ANISOU 2385  CG  PHE A 377    35784  44688  51168   1451 -13289   3955       C  
ATOM   2386  CD1 PHE A 377      55.310 197.043 139.421  1.00360.93           C  
ANISOU 2386  CD1 PHE A 377    37239  46705  53192   1482 -13170   4623       C  
ATOM   2387  CD2 PHE A 377      53.047 197.065 138.674  1.00333.71           C  
ANISOU 2387  CD2 PHE A 377    33908  43285  49601   1105 -13189   3416       C  
ATOM   2388  CE1 PHE A 377      55.732 196.732 138.143  1.00360.58           C  
ANISOU 2388  CE1 PHE A 377    36534  47097  53372   1205 -12955   4765       C  
ATOM   2389  CE2 PHE A 377      53.463 196.753 137.394  1.00334.89           C  
ANISOU 2389  CE2 PHE A 377    33413  43837  49993    783 -12963   3532       C  
ATOM   2390  CZ  PHE A 377      54.807 196.587 137.128  1.00344.29           C  
ANISOU 2390  CZ  PHE A 377    34195  45258  51361    849 -12845   4215       C  
ATOM   2391  N   VAL A 378      51.613 196.865 143.609  1.00302.56           N  
ANISOU 2391  N   VAL A 378    31748  37958  45254   2588 -13611   3069       N  
ATOM   2392  CA  VAL A 378      51.099 197.239 144.924  1.00297.29           C  
ANISOU 2392  CA  VAL A 378    31670  37069  44216   2862 -13760   2888       C  
ATOM   2393  C   VAL A 378      51.533 196.227 145.977  1.00300.48           C  
ANISOU 2393  C   VAL A 378    32035  37118  45016   3360 -13610   3225       C  
ATOM   2394  O   VAL A 378      51.959 196.596 147.079  1.00306.68           O  
ANISOU 2394  O   VAL A 378    33212  37750  45563   3538 -13687   3476       O  
ATOM   2395  CB  VAL A 378      49.566 197.384 144.876  1.00298.57           C  
ANISOU 2395  CB  VAL A 378    32055  37286  44101   2814 -13829   2133       C  
ATOM   2396  CG1 VAL A 378      49.013 197.657 146.264  1.00279.90           C  
ANISOU 2396  CG1 VAL A 378    30224  34748  41376   3149 -13945   1953       C  
ATOM   2397  CG2 VAL A 378      49.168 198.491 143.914  1.00302.85           C  
ANISOU 2397  CG2 VAL A 378    32707  38138  44225   2306 -13918   1845       C  
ATOM   2398  N   ILE A 379      51.445 194.937 145.653  1.00298.69           N  
ANISOU 2398  N   ILE A 379    31356  36746  45386   3564 -13259   3210       N  
ATOM   2399  CA  ILE A 379      51.787 193.898 146.618  1.00259.20           C  
ANISOU 2399  CA  ILE A 379    26482  31404  40598   3941 -12665   3422       C  
ATOM   2400  C   ILE A 379      53.298 193.785 146.784  1.00234.20           C  
ANISOU 2400  C   ILE A 379    23031  28113  37842   4072 -12791   4265       C  
ATOM   2401  O   ILE A 379      53.814 193.775 147.907  1.00215.61           O  
ANISOU 2401  O   ILE A 379    20913  25506  35505   4332 -12938   4649       O  
ATOM   2402  CB  ILE A 379      51.164 192.554 146.196  1.00271.85           C  
ANISOU 2402  CB  ILE A 379    28106  32952  42233   3894 -11419   2914       C  
ATOM   2403  CG1 ILE A 379      49.638 192.658 146.175  1.00307.43           C  
ANISOU 2403  CG1 ILE A 379    32922  37575  46311   3783 -11325   2147       C  
ATOM   2404  CG2 ILE A 379      51.615 191.440 147.128  1.00214.37           C  
ANISOU 2404  CG2 ILE A 379    20911  25312  35229   4241 -10836   3181       C  
ATOM   2405  CD1 ILE A 379      49.036 193.059 147.502  1.00302.50           C  
ANISOU 2405  CD1 ILE A 379    32673  36845  45418   4096 -11882   2049       C  
ATOM   2406  N   PHE A 380      54.031 193.706 145.672  1.00234.31           N  
ANISOU 2406  N   PHE A 380    22616  28359  38054   3827 -12547   4517       N  
ATOM   2407  CA  PHE A 380      55.449 193.377 145.741  1.00253.23           C  
ANISOU 2407  CA  PHE A 380    24691  30676  40849   3966 -12455   5297       C  
ATOM   2408  C   PHE A 380      56.334 194.563 146.103  1.00269.19           C  
ANISOU 2408  C   PHE A 380    27041  32851  42388   3757 -12871   5707       C  
ATOM   2409  O   PHE A 380      57.473 194.351 146.533  1.00255.37           O  
ANISOU 2409  O   PHE A 380    25251  30985  40792   3878 -12718   6291       O  
ATOM   2410  CB  PHE A 380      55.909 192.758 144.420  1.00254.62           C  
ANISOU 2410  CB  PHE A 380    24416  31134  41193   3749 -11675   5275       C  
ATOM   2411  CG  PHE A 380      55.792 191.260 144.388  1.00261.23           C  
ANISOU 2411  CG  PHE A 380    25283  31743  42231   3937 -10452   4966       C  
ATOM   2412  CD1 PHE A 380      54.606 190.649 144.017  1.00269.61           C  
ANISOU 2412  CD1 PHE A 380    26568  32785  43086   3826  -9773   4166       C  
ATOM   2413  CD2 PHE A 380      56.867 190.463 144.748  1.00264.12           C  
ANISOU 2413  CD2 PHE A 380    25465  31892  42997   4221 -10026   5496       C  
ATOM   2414  CE1 PHE A 380      54.498 189.271 143.996  1.00282.83           C  
ANISOU 2414  CE1 PHE A 380    28296  34219  44945   3992  -8732   3905       C  
ATOM   2415  CE2 PHE A 380      56.765 189.085 144.728  1.00280.17           C  
ANISOU 2415  CE2 PHE A 380    27539  33682  45232   4400  -8974   5202       C  
ATOM   2416  CZ  PHE A 380      55.578 188.489 144.352  1.00291.74           C  
ANISOU 2416  CZ  PHE A 380    29245  35120  46484   4284  -8349   4408       C  
ATOM   2417  N   THR A 381      55.855 195.799 145.941  1.00282.58           N  
ANISOU 2417  N   THR A 381    29122  34795  43453   3422 -13223   5352       N  
ATOM   2418  CA  THR A 381      56.598 196.935 146.479  1.00297.31           C  
ANISOU 2418  CA  THR A 381    31424  36722  44817   3259 -13438   5608       C  
ATOM   2419  C   THR A 381      56.646 196.868 147.999  1.00266.89           C  
ANISOU 2419  C   THR A 381    28031  32517  40857   3566 -13447   5685       C  
ATOM   2420  O   THR A 381      57.709 197.031 148.609  1.00226.54           O  
ANISOU 2420  O   THR A 381    23050  27302  35724   3608 -13411   6162       O  
ATOM   2421  CB  THR A 381      55.975 198.255 146.022  1.00307.43           C  
ANISOU 2421  CB  THR A 381    33013  38276  45523   2887 -13729   5169       C  
ATOM   2422  CG2 THR A 381      56.415 198.600 144.605  1.00321.24           C  
ANISOU 2422  CG2 THR A 381    34366  40420  47270   2497 -13726   5288       C  
ATOM   2423  OG1 THR A 381      54.545 198.159 146.075  1.00308.53           O  
ANISOU 2423  OG1 THR A 381    33300  38373  45552   2937 -13792   4521       O  
ATOM   2424  N   VAL A 382      55.496 196.619 148.627  1.00279.06           N  
ANISOU 2424  N   VAL A 382    29812  33898  42318   3772 -13487   5208       N  
ATOM   2425  CA  VAL A 382      55.462 196.440 150.072  1.00279.00           C  
ANISOU 2425  CA  VAL A 382    30189  33598  42222   4072 -13466   5263       C  
ATOM   2426  C   VAL A 382      56.140 195.132 150.464  1.00257.79           C  
ANISOU 2426  C   VAL A 382    27215  30598  40134   4376 -13115   5727       C  
ATOM   2427  O   VAL A 382      56.785 195.049 151.516  1.00242.77           O  
ANISOU 2427  O   VAL A 382    25549  28481  38212   4516 -13045   6059       O  
ATOM   2428  CB  VAL A 382      54.008 196.508 150.575  1.00297.04           C  
ANISOU 2428  CB  VAL A 382    32763  35866  44233   4213 -13593   4618       C  
ATOM   2429  CG1 VAL A 382      53.964 196.467 152.091  1.00321.43           C  
ANISOU 2429  CG1 VAL A 382    36252  38737  47141   4489 -13598   4665       C  
ATOM   2430  CG2 VAL A 382      53.333 197.767 150.052  1.00286.44           C  
ANISOU 2430  CG2 VAL A 382    31654  34818  42362   3898 -13867   4165       C  
ATOM   2431  N   LEU A 383      56.015 194.096 149.630  1.00262.46           N  
ANISOU 2431  N   LEU A 383    27280  31142  41299   4479 -12850   5752       N  
ATOM   2432  CA  LEU A 383      56.750 192.860 149.879  1.00285.05           C  
ANISOU 2432  CA  LEU A 383    29812  33681  44813   4768 -12424   6232       C  
ATOM   2433  C   LEU A 383      58.248 193.055 149.687  1.00293.54           C  
ANISOU 2433  C   LEU A 383    30736  34833  45961   4640 -12324   6890       C  
ATOM   2434  O   LEU A 383      59.048 192.380 150.345  1.00292.11           O  
ANISOU 2434  O   LEU A 383    30520  34366  46100   4838 -12038   7341       O  
ATOM   2435  CB  LEU A 383      56.240 191.744 148.968  1.00312.30           C  
ANISOU 2435  CB  LEU A 383    32729  37069  48862   4908 -12010   6018       C  
ATOM   2436  CG  LEU A 383      55.279 190.729 149.591  1.00332.16           C  
ANISOU 2436  CG  LEU A 383    35555  39356  51297   5058 -11280   5444       C  
ATOM   2437  CD1 LEU A 383      54.029 191.412 150.125  1.00339.15           C  
ANISOU 2437  CD1 LEU A 383    36832  40331  51700   5063 -11799   4910       C  
ATOM   2438  CD2 LEU A 383      54.915 189.648 148.583  1.00338.25           C  
ANISOU 2438  CD2 LEU A 383    36167  40211  52143   4916 -10193   4951       C  
ATOM   2439  N   GLY A 384      58.645 193.963 148.794  1.00292.95           N  
ANISOU 2439  N   GLY A 384    30573  35149  45586   4295 -12544   6946       N  
ATOM   2440  CA  GLY A 384      60.059 194.260 148.640  1.00313.74           C  
ANISOU 2440  CA  GLY A 384    33099  37904  48206   4154 -12495   7547       C  
ATOM   2441  C   GLY A 384      60.620 195.022 149.824  1.00341.07           C  
ANISOU 2441  C   GLY A 384    37123  41228  51241   4105 -12679   7715       C  
ATOM   2442  O   GLY A 384      61.727 194.737 150.290  1.00355.44           O  
ANISOU 2442  O   GLY A 384    38918  42901  53232   4167 -12504   8233       O  
ATOM   2443  N   TYR A 385      59.868 196.004 150.324  1.00343.02           N  
ANISOU 2443  N   TYR A 385    37861  41524  50945   3996 -13009   7266       N  
ATOM   2444  CA  TYR A 385      60.279 196.712 151.531  1.00350.07           C  
ANISOU 2444  CA  TYR A 385    39267  42274  51470   3992 -13152   7358       C  
ATOM   2445  C   TYR A 385      60.291 195.783 152.736  1.00339.94           C  
ANISOU 2445  C   TYR A 385    38111  40607  50445   4317 -12922   7493       C  
ATOM   2446  O   TYR A 385      61.158 195.901 153.610  1.00305.96           O  
ANISOU 2446  O   TYR A 385    34022  36140  46091   4330 -12877   7839       O  
ATOM   2447  CB  TYR A 385      59.354 197.904 151.774  1.00362.79           C  
ANISOU 2447  CB  TYR A 385    41312  44025  52507   3859 -13491   6814       C  
ATOM   2448  CG  TYR A 385      59.255 198.334 153.221  1.00382.53           C  
ANISOU 2448  CG  TYR A 385    44311  46326  54707   3997 -13584   6729       C  
ATOM   2449  CD1 TYR A 385      60.254 199.096 153.811  1.00399.91           C  
ANISOU 2449  CD1 TYR A 385    46761  48487  56701   3878 -13668   7037       C  
ATOM   2450  CD2 TYR A 385      58.154 197.985 153.993  1.00387.26           C  
ANISOU 2450  CD2 TYR A 385    45112  46800  55228   4243 -13589   6331       C  
ATOM   2451  CE1 TYR A 385      60.163 199.492 155.133  1.00413.27           C  
ANISOU 2451  CE1 TYR A 385    48873  50014  58137   4001 -13744   6953       C  
ATOM   2452  CE2 TYR A 385      58.055 198.375 155.314  1.00400.83           C  
ANISOU 2452  CE2 TYR A 385    47246  48388  56663   4372 -13669   6261       C  
ATOM   2453  CZ  TYR A 385      59.061 199.129 155.879  1.00414.04           C  
ANISOU 2453  CZ  TYR A 385    49146  50018  58154   4249 -13743   6571       C  
ATOM   2454  OH  TYR A 385      58.960 199.519 157.194  1.00419.57           O  
ANISOU 2454  OH  TYR A 385    50230  50596  58593   4375 -13818   6495       O  
ATOM   2455  N   MET A 386      59.335 194.853 152.801  1.00371.39           N  
ANISOU 2455  N   MET A 386    41962  44436  54713   4564 -12768   7214       N  
ATOM   2456  CA  MET A 386      59.329 193.876 153.884  1.00388.69           C  
ANISOU 2456  CA  MET A 386    44232  46254  57199   4859 -12511   7353       C  
ATOM   2457  C   MET A 386      60.545 192.962 153.812  1.00380.09           C  
ANISOU 2457  C   MET A 386    42809  44951  56657   4933 -12128   7975       C  
ATOM   2458  O   MET A 386      61.081 192.561 154.851  1.00378.46           O  
ANISOU 2458  O   MET A 386    42777  44465  56557   5037 -11967   8255       O  
ATOM   2459  CB  MET A 386      58.040 193.057 153.846  1.00411.08           C  
ANISOU 2459  CB  MET A 386    46952  48978  60264   5098 -12411   6911       C  
ATOM   2460  CG  MET A 386      57.759 192.282 155.121  1.00437.46           C  
ANISOU 2460  CG  MET A 386    50486  51984  63746   5368 -12237   6926       C  
ATOM   2461  SD  MET A 386      57.678 193.360 156.563  1.00453.06           S  
ANISOU 2461  SD  MET A 386    53101  54023  65017   5323 -12560   6798       S  
ATOM   2462  CE  MET A 386      57.144 192.206 157.824  1.00458.64           C  
ANISOU 2462  CE  MET A 386    53890  54398  65973   5639 -12329   6776       C  
ATOM   2463  N   ALA A 387      60.994 192.628 152.603  1.00381.83           N  
ANISOU 2463  N   ALA A 387    42533  45320  57225   4876 -11962   8193       N  
ATOM   2464  CA  ALA A 387      62.230 191.880 152.427  1.00387.84           C  
ANISOU 2464  CA  ALA A 387    42941  45953  58469   4941 -11589   8801       C  
ATOM   2465  C   ALA A 387      63.469 192.739 152.631  1.00393.89           C  
ANISOU 2465  C   ALA A 387    43887  46865  58907   4687 -11756   9213       C  
ATOM   2466  O   ALA A 387      64.567 192.189 152.765  1.00418.51           O  
ANISOU 2466  O   ALA A 387    46812  49852  62351   4731 -11472   9732       O  
ATOM   2467  CB  ALA A 387      62.269 191.243 151.036  1.00384.91           C  
ANISOU 2467  CB  ALA A 387    41918  45752  58580   5004 -11323   8884       C  
ATOM   2468  N   GLU A 388      63.322 194.066 152.650  1.00370.06           N  
ANISOU 2468  N   GLU A 388    41226  44102  55280   4427 -12182   8980       N  
ATOM   2469  CA  GLU A 388      64.460 194.944 152.900  1.00381.97           C  
ANISOU 2469  CA  GLU A 388    42933  45712  56486   4185 -12340   9324       C
[truncated: 818,855 more chars]
