# Supplementary material for: Unveiling the Mechanism of Compound Ku-Shen Injection in Liver Cancer Treatment through an Ingredient–Target Network Analysis
Source: Genes (Basel). 2024 Sep 29;15(10):1278. doi: 10.3390/genes15101278 (PMC11507192; doi:10.3390/genes15101278)
Supplement: Supplementary file 1 [file genes-15-01278-s001.zip › S3/Docking/Isomatrine-ESR1 CID_12442899-3DT3/3dt3_Q.e.map]

GRID_PARAMETER_FILE E:/autodock-test/CID_5271984-5I6Z/5271984-5I6Z.gpf
GRID_DATA_FILE 5i6z_Q.maps.fld
MACROMOLECULE 5i6z_Q.pdbqt
SPACING 0.736
NELEMENTS 150 150 150
CENTER 36.020 178.105 157.837
0.036
0.036
0.036
0.036
0.036
0.037
0.037
0.037
0.037
0.037
0.037
0.037
0.037
0.037
0.037
0.038
0.038
0.038
0.038
0.038
0.038
0.038
0.038
0.038
0.038
0.038
0.038
0.039
0.039
0.039
0.039
0.039
0.039
0.039
0.039
0.039
0.039
0.039
0.039
0.039
0.039
0.039
0.039
0.039
0.039
0.039
0.039
0.039
0.039
0.039
0.039
0.039
0.039
0.039
0.039
0.039
0.039
0.039
0.039
0.039
0.039
0.039
0.039
0.039
0.039
0.039
0.039
0.038
0.038
0.038
0.038
0.038
0.038
0.038
0.038
0.038
0.038
0.038
0.038
0.037
0.037
0.037
0.037
0.037
0.037
0.037
0.037
0.037
0.036
0.036
0.036
0.036
0.036
0.036
0.036
0.036
0.036
0.035
0.035
0.035
0.035
0.035
0.035
0.035
0.035
0.035
0.034
0.034
0.034
0.034
0.034
0.034
0.034
0.034
0.033
0.033
0.033
0.033
0.033
0.033
0.033
0.033
0.033
0.032
0.032
0.032
0.032
0.032
0.032
0.032
0.032
0.032
0.031
0.031
0.031
0.031
0.031
0.031
0.031
0.031
0.031
0.030
0.030
0.030
0.030
0.030
0.030
0.030
0.030
0.030
0.030
0.036
0.036
0.036
0.037
0.037
0.037
0.037
0.037
0.037
0.037
0.037
0.037
0.038
0.038
0.038
0.038
0.038
0.038
0.038
0.038
0.038
0.038
0.038
0.039
0.039
0.039
0.039
0.039
0.039
0.039
0.039
0.039
0.039
0.039
0.039
0.039
0.039
0.039
0.039
0.039
0.039
0.039
0.039
0.039
0.039
0.039
0.039
0.039
0.039
0.039
0.039
0.039
0.039
0.039
0.039
0.039
0.039
0.039
0.039
0.039
0.039
0.039
0.039
0.039
0.039
0.039
0.039
0.039
0.039
0.039
0.038
0.038
0.038
0.038
0.038
0.038
0.038
0.038
0.038
0.038
0.037
0.037
0.037
0.037
0.037
0.037
0.037
0.037
0.037
0.037
0.036
0.036
0.036
0.036
0.036
0.036
0.036
0.036
0.035
0.035
0.035
0.035
0.035
0.035
0.035
0.035
0.034
0.034
0.034
0.034
0.034
0.034
0.034
0.034
0.034
0.033
0.033
0.033
0.033
0.033
0.033
0.033
0.033
0.032
0.032
0.032
0.032
0.032
0.032
0.032
0.032
0.032
0.031
0.031
0.031
0.031
0.031
0.031
0.031
0.031
0.031
0.031
0.030
0.030
0.030
0.030
0.030
0.030
0.030
0.030
0.030
0.036
0.037
0.037
0.037
0.037
0.037
0.037
0.037
0.037
0.037
0.038
0.038
0.038
0.038
0.038
0.038
0.038
0.038
0.038
0.038
0.039
0.039
0.039
0.039
0.039
0.039
0.039
0.039
0.039
0.039
0.039
0.039
0.039
0.039
0.039
0.040
0.040
0.040
0.040
0.040
0.040
0.040
0.040
0.040
0.040
0.040
0.040
0.040
0.040
0.040
0.040
0.040
0.040
0.040
0.040
0.040
0.040
0.040
0.039
0.039
0.039
0.039
0.039
0.039
0.039
0.039
0.039
0.039
0.039
0.039
0.039
0.039
0.038
0.038
0.038
0.038
0.038
0.038
0.038
0.038
0.038
0.038
0.037
0.037
0.037
0.037
0.037
0.037
0.037
0.037
0.037
0.036
0.036
0.036
0.036
0.036
0.036
0.036
0.036
0.035
0.035
0.035
0.035
0.035
0.035
0.035
0.035
0.034
0.034
0.034
0.034
0.034
0.034
0.034
0.034
0.034
0.033
0.033
0.033
0.033
0.033
0.033
0.033
0.033
0.032
0.032
0.032
0.032
0.032
0.032
0.032
0.032
0.032
0.031
0.031
0.031
0.031
0.031
0.031
0.031
0.031
0.031
0.030
0.030
0.030
0.030
0.030
0.030
0.030
0.030
0.030
0.037
0.037
0.037
0.037
0.037
0.037
0.037
0.037
0.038
0.038
0.038
0.038
0.038
0.038
0.038
0.038
0.038
0.039
0.039
0.039
0.039
0.039
0.039
0.039
0.039
0.039
0.039
0.039
0.039
0.039
0.040
0.040
0.040
0.040
0.040
0.040
0.040
0.040
0.040
0.040
0.040
0.040
0.040
0.040
0.040
0.040
0.040
0.040
0.040
0.040
0.040
0.040
0.040
0.040
0.040
0.040
0.040
0.040
0.040
0.040
0.040
0.040
0.040
0.039
0.039
0.039
0.039
0.039
0.039
0.039
0.039
0.039
0.039
0.039
0.039
0.038
0.038
0.038
0.038
0.038
0.038
0.038
0.038
0.038
0.037
0.037
0.037
0.037
0.037
0.037
0.037
0.037
0.036
0.036
0.036
0.036
0.036
0.036
0.036
0.036
0.035
0.035
0.035
0.035
0.035
0.035
0.035
0.035
0.034
0.034
0.034
0.034
0.034
0.034
0.034
0.034
0.033
0.033
0.033
0.033
0.033
0.033
0.033
0.033
0.033
0.032
0.032
0.032
0.032
0.032
0.032
0.032
0.032
0.031
0.031
0.031
0.031
0.031
0.031
0.031
0.031
0.031
0.031
0.030
0.030
0.030
0.030
0.030
0.030
0.030
0.030
0.037
0.037
0.037
0.037
0.037
0.037
0.038
0.038
0.038
0.038
0.038
0.038
0.038
0.038
0.038
0.039
0.039
0.039
0.039
0.039
0.039
0.039
0.039
0.039
0.039
0.039
0.040
0.040
0.040
0.040
0.040
0.040
0.040
0.040
0.040
0.040
0.040
0.040
0.040
0.040
0.040
0.040
0.040
0.040
0.040
0.040
0.040
0.040
0.040
0.040
0.040
0.040
0.040
0.040
0.040
0.040
0.040
0.040
0.040
0.040
0.040
0.040
0.040
0.040
0.040
0.040
0.039
0.039
0.039
0.039
0.039
0.039
0.039
0.039
0.039
0.039
0.039
0.038
0.038
0.038
0.038
0.038
0.038
0.038
0.038
0.037
0.037
0.037
0.037
0.037
0.037
0.037
0.037
0.036
0.036
0.036
0.036
0.036
0.036
0.036
0.036
0.035
0.035
0.035
0.035
0.035
0.035
0.035
0.035
0.034
0.034
0.034
0.034
0.034
0.034
0.034
0.034
0.033
0.033
0.033
0.033
0.033
0.033
0.033
0.033
0.032
0.032
0.032
0.032
0.032
0.032
0.032
0.032
0.032
0.031
0.031
0.031
0.031
0.031
0.031
0.031
0.031
0.031
0.030
0.030
0.030
0.030
0.030
0.030
0.030
0.030
0.037
0.037
0.037
0.037
0.038
0.038
0.038
0.038
0.038
0.038
0.038
0.038
0.038
0.039
0.039
0.039
0.039
0.039
0.039
0.039
0.039
0.039
0.040
0.040
0.040
0.040
0.040
0.040
0.040
0.040
0.040
0.040
0.040
0.040
0.040
0.040
0.040
0.040
0.041
0.041
0.041
0.041
0.041
0.041
0.041
0.041
0.041
0.041
0.041
0.041
0.041
0.041
0.041
0.040
0.040
0.040
0.040
0.040
0.040
0.040
0.040
0.040
0.040
0.040
0.040
0.040
0.040
0.040
0.040
0.039
0.039
0.039
0.039
0.039
0.039
0.039
0.039
0.039
0.039
0.038
0.038
0.038
0.038
0.038
0.038
0.038
0.038
0.037
0.037
0.037
0.037
0.037
0.037
0.037
0.036
0.036
0.036
0.036
0.036
0.036
0.036
0.036
0.035
0.035
0.035
0.035
0.035
0.035
0.035
0.035
0.034
0.034
0.034
0.034
0.034
0.034
0.034
0.033
0.033
0.033
0.033
0.033
0.033
0.033
0.033
0.033
0.032
0.032
0.032
0.032
0.032
0.032
0.032
0.032
0.031
0.031
0.031
0.031
0.031
0.031
0.031
0.031
0.031
0.030
0.030
0.030
0.030
0.030
0.030
0.030
0.030
0.037
0.037
0.038
0.038
0.038
0.038
0.038
0.038
0.038
0.038
0.039
0.039
0.039
0.039
0.039
0.039
0.039
0.039
0.039
0.039
0.040
0.040
0.040
0.040
0.040
0.040
0.040
0.040
0.040
0.040
0.040
0.040
0.041
0.041
0.041
0.041
0.041
0.041
0.041
0.041
0.041
0.041
0.041
0.041
0.041
0.041
0.041
0.041
0.041
0.041
0.041
0.041
0.041
0.041
0.041
0.041
0.041
0.041
0.041
0.040
0.040
0.040
0.040
0.040
0.040
0.040
0.040
0.040
0.040
0.040
0.040
0.039
0.039
0.039
0.039
0.039
0.039
0.039
0.039
0.039
0.038
0.038
0.038
0.038
0.038
0.038
0.038
0.038
0.037
0.037
0.037
0.037
0.037
0.037
0.037
0.036
0.036
0.036
0.036
0.036
0.036
0.036
0.036
0.035
0.035
0.035
0.035
0.035
0.035
0.035
0.034
0.034
0.034
0.034
0.034
0.034
0.034
0.034
0.033
0.033
0.033
0.033
0.033
0.033
0.033
0.033
0.032
0.032
0.032
0.032
0.032
0.032
0.032
0.032
0.032
0.031
0.031
0.031
0.031
0.031
0.031
0.031
0.031
0.031
0.030
0.030
0.030
0.030
0.030
0.030
0.030
0.037
0.038
0.038
0.038
0.038
0.038
0.038
0.038
0.039
0.039
0.039
0.039
0.039
0.039
0.039
0.039
0.039
0.040
0.040
0.040
0.040
0.040
0.040
0.040
0.040
0.040
0.040
0.040
0.041
0.041
0.041
0.041
0.041
0.041
0.041
0.041
0.041
0.041
0.041
0.041
0.041
0.041
0.041
0.041
0.041
0.041
0.041
0.041
0.041
0.041
0.041
0.041
0.041
0.041
0.041
0.041
0.041
0.041
0.041
0.041
0.041
0.041
0.041
0.040
0.040
0.040
0.040
0.040
0.040
0.040
0.040
0.040
0.040
0.040
0.039
0.039
0.039
0.039
0.039
0.039
0.039
0.039
0.038
0.038
0.038
0.038
0.038
0.038
0.038
0.037
0.037
0.037
0.037
0.037
0.037
0.037
0.036
0.036
0.036
0.036
0.036
0.036
0.036
0.036
0.035
0.035
0.035
0.035
0.035
0.035
0.035
0.034
0.034
0.034
0.034
0.034
0.034
0.034
0.034
0.033
0.033
0.033
0.033
0.033
0.033
0.033
0.033
0.032
0.032
0.032
0.032
0.032
0.032
0.032
0.032
0.031
0.031
0.031
0.031
0.031
0.031
0.031
0.031
0.031
0.030
0.030
0.030
0.030
0.030
0.030
0.030
0.038
0.038
0.038
0.038
0.038
0.038
0.038
0.039
0.039
0.039
0.039
0.039
0.039
0.039
0.039
0.040
0.040
0.040
0.040
0.040
0.040
0.040
0.040
0.040
0.041
0.041
0.041
0.041
0.041
0.041
0.041
0.041
0.041
0.041
0.041
0.041
0.041
0.041
0.041
0.041
0.041
0.042
0.042
0.042
0.042
0.042
0.042
0.042
0.042
0.042
0.041
0.041
0.041
0.041
0.041
0.041
0.041
0.041
0.041
0.041
0.041
0.041
0.041
0.041
0.041
0.041
0.040
0.040
0.040
0.040
0.040
0.040
0.040
0.040
0.040
0.040
0.039
0.039
0.039
0.039
0.039
0.039
0.039
0.038
0.038
0.038
0.038
0.038
0.038
0.038
0.037
0.037
0.037
0.037
0.037
0.037
0.037
0.036
0.036
0.036
0.036
0.036
0.036
0.036
0.035
0.035
0.035
0.035
0.035
0.035
0.035
0.035
0.034
0.034
0.034
0.034
0.034
0.034
0.034
0.033
0.033
0.033
0.033
0.033
0.033
0.033
0.033
0.032
0.032
0.032
0.032
0.032
0.032
0.032
0.032
0.031
0.031
0.031
0.031
0.031
0.031
0.031
0.031
0.031
0.030
0.030
0.030
0.030
0.030
0.030
0.030
0.038
0.038
0.038
0.038
0.038
0.039
0.039
0.039
0.039
0.039
0.039
0.039
0.040
0.040
0.040
0.040
0.040
0.040
0.040
0.040
0.040
0.041
0.041
0.041
0.041
0.041
0.041
0.041
0.041
0.041
0.041
0.041
0.041
0.042
0.042
0.042
0.042
0.042
0.042
0.042
0.042
0.042
0.042
0.042
0.042
0.042
0.042
0.042
0.042
0.042
0.042
0.042
0.042
0.042
0.042
0.042
0.042
0.041
0.041
0.041
0.041
0.041
0.041
0.041
0.041
0.041
0.041
0.041
0.041
0.040
0.040
0.040
0.040
0.040
0.040
0.040
0.040
0.039
0.039
0.039
0.039
0.039
0.039
0.039
0.039
0.038
0.038
0.038
0.038
0.038
0.038
0.038
0.037
0.037
0.037
0.037
0.037
0.037
0.036
0.036
0.036
0.036
0.036
0.036
0.036
0.035
0.035
0.035
0.035
0.035
0.035
0.035
0.034
0.034
0.034
0.034
0.034
0.034
0.034
0.034
0.033
0.033
0.033
0.033
0.033
0.033
0.033
0.032
0.032
0.032
0.032
0.032
0.032
0.032
0.032
0.032
0.031
0.031
0.031
0.031
0.031
0.031
0.031
0.031
0.031
0.030
0.030
0.030
0.030
0.030
0.030
0.038
0.038
0.038
0.039
0.039
0.039
0.039
0.039
0.039
0.039
0.040
0.040
0.040
0.040
0.040
0.040
0.040
0.040
0.040
0.041
0.041
0.041
0.041
0.041
0.041
0.041
0.041
0.041
0.041
0.042
0.042
0.042
0.042
0.042
0.042
0.042
0.042
0.042
0.042
0.042
0.042
0.042
0.042
0.042
0.042
0.042
0.042
0.042
0.042
0.042
0.042
0.042
0.042
0.042
0.042
0.042
0.042
0.042
0.042
0.042
0.042
0.042
0.041
0.041
0.041
0.041
0.041
0.041
0.041
0.041
0.041
0.040
0.040
0.040
0.040
0.040
0.040
0.040
0.040
0.039
0.039
0.039
0.039
0.039
0.039
0.039
0.038
0.038
0.038
0.038
0.038
0.038
0.038
0.037
0.037
0.037
0.037
0.037
0.037
0.036
0.036
0.036
0.036
0.036
0.036
0.036
0.035
0.035
0.035
0.035
0.035
0.035
0.035
0.034
0.034
0.034
0.034
0.034
0.034
0.034
0.033
0.033
0.033
0.033
0.033
0.033
0.033
0.033
0.032
0.032
0.032
0.032
0.032
0.032
0.032
0.032
0.031
0.031
0.031
0.031
0.031
0.031
0.031
0.031
0.031
0.030
0.030
0.030
0.030
0.030
0.030
0.038
0.039
0.039
0.039
0.039
0.039
0.039
0.039
0.040
0.040
0.040
0.040
0.040
0.040
0.040
0.040
0.041
0.041
0.041
0.041
0.041
0.041
0.041
0.041
0.041
0.042
0.042
0.042
0.042
0.042
0.042
0.042
0.042
0.042
0.042
0.042
0.042
0.042
0.042
0.042
0.042
0.042
0.043
0.043
0.043
0.043
0.043
0.043
0.043
0.042
0.042
0.042
0.042
0.042
0.042
0.042
0.042
0.042
0.042
0.042
0.042
0.042
0.042
0.042
0.042
0.041
0.041
0.041
0.041
0.041
0.041
0.041
0.041
0.040
0.040
0.040
0.040
0.040
0.040
0.040
0.040
0.039
0.039
0.039
0.039
0.039
0.039
0.038
0.038
0.038
0.038
0.038
0.038
0.038
0.037
0.037
0.037
0.037
0.037
0.037
0.036
0.036
0.036
0.036
0.036
0.036
0.036
0.035
0.035
0.035
0.035
0.035
0.035
0.034
0.034
0.034
0.034
0.034
0.034
0.034
0.034
0.033
0.033
0.033
0.033
0.033
0.033
0.033
0.032
0.032
0.032
0.032
0.032
0.032
0.032
0.032
0.031
0.031
0.031
0.031
0.031
0.031
0.031
0.031
0.031
0.030
0.030
0.030
0.030
0.030
0.030
0.039
0.039
0.039
0.039
0.039
0.039
0.039
0.040
0.040
0.040
0.040
0.040
0.040
0.040
0.041
0.041
0.041
0.041
0.041
0.041
0.041
0.041
0.042
0.042
0.042
0.042
0.042
0.042
0.042
0.042
0.042
0.042
0.042
0.042
0.043
0.043
0.043
0.043
0.043
0.043
0.043
0.043
0.043
0.043
0.043
0.043
0.043
0.043
0.043
0.043
0.043
0.043
0.043
0.043
0.043
0.043
0.043
0.042
0.042
0.042
0.042
0.042
0.042
0.042
0.042
0.042
0.042
0.041
0.041
0.041
0.041
0.041
0.041
0.041
0.041
0.040
0.040
0.040
0.040
0.040
0.040
0.040
0.039
0.039
0.039
0.039
0.039
0.039
0.038
0.038
0.038
0.038
0.038
0.038
0.038
0.037
0.037
0.037
0.037
0.037
0.037
0.036
0.036
0.036
0.036
0.036
0.036
0.035
0.035
0.035
0.035
0.035
0.035
0.035
0.034
0.034
0.034
0.034
0.034
0.034
0.034
0.033
0.033
0.033
0.033
0.033
0.033
0.033
0.033
0.032
0.032
0.032
0.032
0.032
0.032
0.032
0.032
0.031
0.031
0.031
0.031
0.031
0.031
0.031
0.031
0.031
0.030
0.030
0.030
0.030
0.030
0.039
0.039
0.039
0.039
0.039
0.040
0.040
0.040
0.040
0.040
0.040
0.040
0.041
0.041
0.041
0.041
0.041
0.041
0.041
0.041
0.042
0.042
0.042
0.042
0.042
0.042
0.042
0.042
0.042
0.043
0.043
0.043
0.043
0.043
0.043
0.043
0.043
0.043
0.043
0.043
0.043
0.043
0.043
0.043
0.043
0.043
0.043
0.043
0.043
0.043
0.043
0.043
0.043
0.043
0.043
0.043
0.043
0.043
0.043
0.043
0.043
0.042
0.042
0.042
0.042
0.042
0.042
0.042
0.042
0.042
0.041
0.041
0.041
0.041
0.041
0.041
0.041
0.040
0.040
0.040
0.040
0.040
0.040
0.039
0.039
0.039
0.039
0.039
0.039
0.038
0.038
0.038
0.038
0.038
0.038
0.037
0.037
0.037
0.037
0.037
0.037
0.037
0.036
0.036
0.036
0.036
0.036
0.036
0.035
0.035
0.035
0.035
0.035
0.035
0.034
0.034
0.034
0.034
0.034
0.034
0.034
0.033
0.033
0.033
0.033
0.033
0.033
0.033
0.033
0.032
0.032
0.032
0.032
0.032
0.032
0.032
0.032
0.031
0.031
0.031
0.031
0.031
0.031
0.031
0.031
0.031
0.030
0.030
0.030
0.030
0.030
0.039
0.039
0.039
0.040
0.040
0.040
0.040
0.040
0.040
0.040
0.041
0.041
0.041
0.041
0.041
0.041
0.041
0.042
0.042
0.042
0.042
0.042
0.042
0.042
0.042
0.042
0.043
0.043
0.043
0.043
0.043
0.043
0.043
0.043
0.043
0.043
0.043
0.043
0.043
0.043
0.044
0.044
0.044
0.044
0.044
0.044
0.044
0.044
0.044
0.044
0.043
0.043
0.043
0.043
0.043
0.043
0.043
0.043
0.043
0.043
0.043
0.043
0.043
0.043
0.042
0.042
0.042
0.042
0.042
0.042
0.042
0.042
0.041
0.041
0.041
0.041
0.041
0.041
0.040
0.040
0.040
0.040
0.040
0.040
0.040
0.039
0.039
0.039
0.039
0.039
0.038
0.038
0.038
0.038
0.038
0.038
0.037
0.037
0.037
0.037
0.037
0.037
0.036
0.036
0.036
0.036
0.036
0.036
0.035
0.035
0.035
0.035
0.035
0.035
0.035
0.034
0.034
0.034
0.034
0.034
0.034
0.034
0.033
0.033
0.033
0.033
0.033
0.033
0.033
0.032
0.032
0.032
0.032
0.032
0.032
0.032
0.032
0.031
0.031
0.031
0.031
0.031
0.031
0.031
0.031
0.031
0.030
0.030
0.030
0.030
0.030
0.039
0.039
0.040
0.040
0.040
0.040
0.040
0.040
0.041
0.041
0.041
0.041
0.041
0.041
0.041
0.042
0.042
0.042
0.042
0.042
0.042
0.042
0.042
0.043
0.043
0.043
0.043
0.043
0.043
0.043
0.043
0.043
0.043
0.044
0.044
0.044
0.044
0.044
0.044
0.044
0.044
0.044
0.044
0.044
0.044
0.044
0.044
0.044
0.044
0.044
0.044
0.044
0.044
0.044
0.044
0.044
0.044
0.043
0.043
0.043
0.043
0.043
0.043
0.043
0.043
0.043
0.042
0.042
0.042
0.042
0.042
0.042
0.042
0.042
0.041
0.041
0.041
0.041
0.041
0.041
0.040
0.040
0.040
0.040
0.040
0.040
0.039
0.039
0.039
0.039
0.039
0.038
0.038
0.038
0.038
0.038
0.038
0.037
0.037
0.037
0.037
0.037
0.037
0.036
0.036
0.036
0.036
0.036
0.036
0.035
0.035
0.035
0.035
0.035
0.035
0.034
0.034
0.034
0.034
0.034
0.034
0.034
0.033
0.033
0.033
0.033
0.033
0.033
0.033
0.033
0.032
0.032
0.032
0.032
0.032
0.032
0.032
0.032
0.031
0.031
0.031
0.031
0.031
0.031
0.031
0.031
0.030
0.030
0.030
0.030
0.030
0.040
0.040
0.040
0.040
0.040
0.040
0.041
0.041
0.041
0.041
0.041
0.041
0.041
0.042
0.042
0.042
0.042
0.042
0.042
0.042
0.043
0.043
0.043
0.043
0.043
0.043
0.043
0.043
0.043
0.044
0.044
0.044
0.044
0.044
0.044
0.044
0.044
0.044
0.044
0.044
0.044
0.044
0.044
0.044
0.044
0.044
0.044
0.044
0.044
0.044
0.044
0.044
0.044
0.044
0.044
0.044
0.044
0.044
0.044
0.044
0.044
0.043
0.043
0.043
0.043
0.043
0.043
0.043
0.043
0.042
0.042
0.042
0.042
0.042
0.042
0.041
0.041
0.041
0.041
0.041
0.041
0.040
0.040
0.040
0.040
0.040
0.040
0.039
0.039
0.039
0.039
0.039
0.038
0.038
0.038
0.038
0.038
0.038
0.037
0.037
0.037
0.037
0.037
0.037
0.036
0.036
0.036
0.036
0.036
0.036
0.035
0.035
0.035
0.035
0.035
0.035
0.034
0.034
0.034
0.034
0.034
0.034
0.034
0.033
0.033
0.033
0.033
0.033
0.033
0.033
0.032
0.032
0.032
0.032
0.032
0.032
0.032
0.032
0.031
0.031
0.031
0.031
0.031
0.031
0.031
0.031
0.030
0.030
0.030
0.030
0.030
0.040
0.040
0.040
0.040
0.040
0.041
0.041
0.041
0.041
0.041
0.041
0.042
0.042
0.042
0.042
0.042
0.042
0.042
0.043
0.043
0.043
0.043
0.043
0.043
0.043
0.043
0.044
0.044
0.044
0.044
0.044
0.044
0.044
0.044
0.044
0.044
0.044
0.045
0.045
0.045
0.045
0.045
0.045
0.045
0.045
0.045
0.045
0.045
0.045
0.045
0.045
0.045
0.045
0.044
0.044
0.044
0.044
0.044
0.044
0.044
0.044
0.044
0.044
0.044
0.043
0.043
0.043
0.043
0.043
0.043
0.043
0.042
0.042
0.042
0.042
0.042
0.042
0.041
0.041
0.041
0.041
0.041
0.041
0.040
0.040
0.040
0.040
0.040
0.039
0.039
0.039
0.039
0.039
0.038
0.038
0.038
0.038
0.038
0.038
0.037
0.037
0.037
0.037
0.037
0.036
0.036
0.036
0.036
0.036
0.036
0.035
0.035
0.035
0.035
0.035
0.035
0.034
0.034
0.034
0.034
0.034
0.034
0.034
0.033
0.033
0.033
0.033
0.033
0.033
0.033
0.032
0.032
0.032
0.032
0.032
0.032
0.032
0.032
0.031
0.031
0.031
0.031
0.031
0.031
0.031
0.031
0.031
0.030
0.030
0.030
0.030
0.040
0.040
0.040
0.041
0.041
0.041
0.041
0.041
0.041
0.042
0.042
0.042
0.042
0.042
0.042
0.042
0.043
0.043
0.043
0.043
0.043
0.043
0.043
0.044
0.044
0.044
0.044
0.044
0.044
0.044
0.044
0.044
0.045
0.045
0.045
0.045
0.045
0.045
0.045
0.045
0.045
0.045
0.045
0.045
0.045
0.045
0.045
0.045
0.045
0.045
0.045
0.045
0.045
0.045
0.045
0.045
0.045
0.045
0.044
0.044
0.044
0.044
0.044
0.044
0.044
0.044
0.043
0.043
0.043
0.043
0.043
0.043
0.043
0.042
0.042
0.042
0.042
0.042
0.041
0.041
0.041
0.041
0.041
0.041
0.040
0.040
0.040
0.040
0.040
0.039
0.039
0.039
0.039
0.039
0.038
0.038
0.038
0.038
0.038
0.037
0.037
0.037
0.037
0.037
0.037
0.036
0.036
0.036
0.036
0.036
0.036
0.035
0.035
0.035
0.035
0.035
0.035
0.034
0.034
0.034
0.034
0.034
0.034
0.033
0.033
0.033
0.033
0.033
0.033
0.033
0.032
0.032
0.032
0.032
0.032
0.032
0.032
0.032
0.031
0.031
0.031
0.031
0.031
0.031
0.031
0.031
0.031
0.030
0.030
0.030
0.030
0.040
0.040
0.041
0.041
0.041
0.041
0.041
0.042
0.042
0.042
0.042
0.042
0.042
0.042
0.043
0.043
0.043
0.043
0.043
0.043
0.044
0.044
0.044
0.044
0.044
0.044
0.044
0.044
0.045
0.045
0.045
0.045
0.045
0.045
0.045
0.045
0.045
0.045
0.045
0.045
0.045
0.045
0.046
0.046
0.046
0.046
0.046
0.046
0.045
0.045
0.045
0.045
0.045
0.045
0.045
0.045
0.045
0.045
0.045
0.045
0.045
0.044
0.044
0.044
0.044
0.044
0.044
0.044
0.043
0.043
0.043
0.043
0.043
0.043
0.042
0.042
0.042
0.042
0.042
0.042
0.041
0.041
0.041
0.041
0.041
0.040
0.040
0.040
0.040
0.040
0.039
0.039
0.039
0.039
0.039
0.038
0.038
0.038
0.038
0.038
0.037
0.037
0.037
0.037
0.037
0.036
0.036
0.036
0.036
0.036
0.036
0.035
0.035
0.035
0.035
0.035
0.035
0.034
0.034
0.034
0.034
0.034
0.034
0.034
0.033
0.033
0.033
0.033
0.033
0.033
0.033
0.032
0.032
0.032
0.032
0.032
0.032
0.032
0.031
0.031
0.031
0.031
0.031
0.031
0.031
0.031
0.031
0.030
0.030
0.030
0.030
0.041
0.041
0.041
0.041
0.041
0.041
0.042
0.042
0.042
0.042
0.042
0.042
0.043
0.043
0.043
0.043
0.043
0.043
0.044
0.044
0.044
0.044
0.044
0.044
0.044
0.045
0.045
0.045
0.045
0.045
0.045
0.045
0.045
0.045
0.046
0.046
0.046
0.046
0.046
0.046
0.046
0.046
0.046
0.046
0.046
0.046
0.046
0.046
0.046
0.046
0.046
0.046
0.046
0.046
0.046
0.045
0.045
0.045
0.045
0.045
0.045
0.045
0.045
0.045
0.044
0.044
0.044
0.044
0.044
0.044
0.043
0.043
0.043
0.043
0.043
0.043
0.042
0.042
0.042
0.042
0.042
0.041
0.041
0.041
0.041
0.041
0.040
0.040
0.040
0.040
0.040
0.039
0.039
0.039
0.039
0.039
0.038
0.038
0.038
0.038
0.038
0.037
0.037
0.037
0.037
0.037
0.036
0.036
0.036
0.036
0.036
0.035
0.035
0.035
0.035
0.035
0.035
0.034
0.034
0.034
0.034
0.034
0.034
0.034
0.033
0.033
0.033
0.033
0.033
0.033
0.033
0.032
0.032
0.032
0.032
0.032
0.032
0.032
0.032
0.031
0.031
0.031
0.031
0.031
0.031
0.031
0.031
0.030
0.030
0.030
0.030
0.041
0.041
0.041
0.041
0.042
0.042
0.042
0.042
0.042
0.042
0.043
0.043
0.043
0.043
0.043
0.043
0.044
0.044
0.044
0.044
0.044
0.044
0.045
0.045
0.045
0.045
0.045
0.045
0.045
0.045
0.046
0.046
0.046
0.046
0.046
0.046
0.046
0.046
0.046
0.046
0.046
0.046
0.046
0.046
0.046
0.046
0.046
0.046
0.046
0.046
0.046
0.046
0.046
0.046
0.046
0.046
0.046
0.046
0.046
0.045
0.045
0.045
0.045
0.045
0.045
0.045
0.044
0.044
0.044
0.044
0.044
0.044
0.043
0.043
0.043
0.043
0.043
0.042
0.042
0.042
0.042
0.042
0.041
0.041
0.041
0.041
0.041
0.040
0.040
0.040
0.040
0.040
0.039
0.039
0.039
0.039
0.038
0.038
0.038
0.038
0.038
0.037
0.037
0.037
0.037
0.037
0.036
0.036
0.036
0.036
0.036
0.036
0.035
0.035
0.035
0.035
0.035
0.035
0.034
0.034
0.034
0.034
0.034
0.034
0.033
0.033
0.033
0.033
0.033
0.033
0.033
0.032
0.032
0.032
0.032
0.032
0.032
0.032
0.032
0.031
0.031
0.031
0.031
0.031
0.031
0.031
0.031
0.030
0.030
0.030
0.030
0.041
0.041
0.041
0.042
0.042
0.042
0.042
0.042
0.043
0.043
0.043
0.043
0.043
0.043
0.044
0.044
0.044
0.044
0.044
0.044
0.045
0.045
0.045
0.045
0.045
0.045
0.045
0.046
0.046
0.046
0.046
0.046
0.046
0.046
0.046
0.046
0.046
0.047
0.047
0.047
0.047
0.047
0.047
0.047
0.047
0.047
0.047
0.047
0.047
0.047
0.047
0.047
0.047
0.046
0.046
0.046
0.046
0.046
0.046
0.046
0.046
0.046
0.045
0.045
0.045
0.045
0.045
0.045
0.044
0.044
0.044
0.044
0.044
0.044
0.043
0.043
0.043
0.043
0.043
0.042
0.042
0.042
0.042
0.041
0.041
0.041
0.041
0.041
0.040
0.040
0.040
0.040
0.040
0.039
0.039
0.039
0.039
0.038
0.038
0.038
0.038
0.038
0.037
0.037
0.037
0.037
0.037
0.036
0.036
0.036
0.036
0.036
0.035
0.035
0.035
0.035
0.035
0.035
0.034
0.034
0.034
0.034
0.034
0.034
0.033
0.033
0.033
0.033
0.033
0.033
0.033
0.032
0.032
0.032
0.032
0.032
0.032
0.032
0.032
0.031
0.031
0.031
0.031
0.031
0.031
0.031
0.031
0.030
0.030
0.030
0.030
0.041
0.042
0.042
0.042
0.042
0.042
0.042
0.043
0.043
0.043
0.043
0.043
0.044
0.044
0.044
0.044
0.044
0.044
0.045
0.045
0.045
0.045
0.045
0.045
0.046
0.046
0.046
0.046
0.046
0.046
0.046
0.046
0.047
0.047
0.047
0.047
0.047
0.047
0.047
0.047
0.047
0.047
0.047
0.047
0.047
0.047
0.047
0.047
0.047
0.047
0.047
0.047
0.047
0.047
0.047
0.047
0.047
0.047
0.046
0.046
0.046
0.046
0.046
0.046
0.046
0.045
0.045
0.045
0.045
0.045
0.044
0.044
0.044
0.044
0.044
0.043
0.043
0.043
0.043
0.043
0.042
0.042
0.042
0.042
0.042
0.041
0.041
0.041
0.041
0.040
0.040
0.040
0.040
0.039
0.039
0.039
0.039
0.039
0.038
0.038
0.038
0.038
0.038
0.037
0.037
0.037
0.037
0.036
0.036
0.036
0.036
0.036
0.036
0.035
0.035
0.035
0.035
0.035
0.034
0.034
0.034
0.034
0.034
0.034
0.034
0.033
0.033
0.033
0.033
0.033
0.033
0.032
0.032
0.032
0.032
0.032
0.032
0.032
0.032
0.031
0.031
0.031
0.031
0.031
0.031
0.031
0.031
0.030
0.030
0.030
0.030
0.042
0.042
0.042
0.042
0.042
0.043
0.043
0.043
0.043
0.043
0.044
0.044
0.044
0.044
0.044
0.044
0.045
0.045
0.045
0.045
0.045
0.045
0.046
0.046
0.046
0.046
0.046
0.046
0.046
0.047
0.047
0.047
0.047
0.047
0.047
0.047
0.047
0.047
0.048
0.048
0.048
0.048
0.048
0.048
0.048
0.048
0.048
0.048
0.048
0.048
0.048
0.048
0.047
0.047
0.047
0.047
0.047
0.047
0.047
0.047
0.047
0.046
0.046
0.046
0.046
0.046
0.046
0.045
0.045
0.045
0.045
0.045
0.044
0.044
0.044
0.044
0.044
0.043
0.043
0.043
0.043
0.042
0.042
0.042
0.042
0.042
0.041
0.041
0.041
0.041
0.040
0.040
0.040
0.040
0.039
0.039
0.039
0.039
0.039
0.038
0.038
0.038
0.038
0.037
0.037
0.037
0.037
0.037
0.036
0.036
0.036
0.036
0.036
0.035
0.035
0.035
0.035
0.035
0.035
0.034
0.034
0.034
0.034
0.034
0.034
0.033
0.033
0.033
0.033
0.033
0.033
0.033
0.032
0.032
0.032
0.032
0.032
0.032
0.032
0.031
0.031
0.031
0.031
0.031
0.031
0.031
0.031
0.030
0.030
0.030
0.030
0.042
0.042
0.042
0.042
0.043
0.043
0.043
0.043
0.043
0.044
0.044
0.044
0.044
0.044
0.045
0.045
0.045
0.045
0.045
0.045
0.046
0.046
0.046
0.046
0.046
0.046
0.047
0.047
0.047
0.047
0.047
0.047
0.047
0.048
0.048
0.048
0.048
0.048
0.048
0.048
0.048
0.048
0.048
0.048
0.048
0.048
0.048
0.048
0.048
0.048
0.048
0.048
0.048
0.048
0.048
0.048
0.048
0.047
0.047
0.047
0.047
0.047
0.047
0.046
0.046
0.046
0.046
0.046
0.046
0.045
0.045
0.045
0.045
0.045
0.044
0.044
0.044
0.044
0.043
0.043
0.043
0.043
0.042
0.042
0.042
0.042
0.042
0.041
0.041
0.041
0.041
0.040
0.040
0.040
0.040
0.039
0.039
0.039
0.039
0.038
0.038
0.038
0.038
0.038
0.037
0.037
0.037
0.037
0.036
0.036
0.036
0.036
0.036
0.035
0.035
0.035
0.035
0.035
0.035
0.034
0.034
0.034
0.034
0.034
0.034
0.033
0.033
0.033
0.033
0.033
0.033
0.033
0.032
0.032
0.032
0.032
0.032
0.032
0.032
0.031
0.031
0.031
0.031
0.031
0.031
0.031
0.031
0.030
0.030
0.030
0.030
0.042
0.042
0.043
0.043
0.043
0.043
0.043
0.044
0.044
0.044
0.044
0.044
0.045
0.045
0.045
0.045
0.045
0.045
0.046
0.046
0.046
0.046
0.046
0.047
0.047
0.047
0.047
0.047
0.047
0.047
0.048
0.048
0.048
0.048
0.048
0.048
0.048
0.048
0.048
0.049
0.049
0.049
0.049
0.049
0.049
0.049
0.049
0.049
0.049
0.049
0.049
0.048
0.048
0.048
0.048
0.048
0.048
0.048
0.048
0.048
0.047
0.047
0.047
0.047
0.047
0.047
0.046
0.046
0.046
0.046
0.046
0.045
0.045
0.045
0.045
0.044
0.044
0.044
0.044
0.043
0.043
0.043
0.043
0.043
0.042
0.042
0.042
0.042
0.041
0.041
0.041
0.041
0.040
0.040
0.040
0.040
0.039
0.039
0.039
0.039
0.038
0.038
0.038
0.038
0.037
0.037
0.037
0.037
0.037
0.036
0.036
0.036
0.036
0.036
0.035
0.035
0.035
0.035
0.035
0.034
0.034
0.034
0.034
0.034
0.034
0.033
0.033
0.033
0.033
0.033
0.033
0.033
0.032
0.032
0.032
0.032
0.032
0.032
0.032
0.031
0.031
0.031
0.031
0.031
0.031
0.031
0.031
0.031
0.030
0.030
0.030
0.042
0.043
0.043
0.043
0.043
0.043
0.044
0.044
0.044
0.044
0.044
0.045
0.045
0.045
0.045
0.045
0.046
0.046
0.046
0.046
0.046
0.047
0.047
0.047
0.047
0.047
0.047
0.048
0.048
0.048
0.048
0.048
0.048
0.048
0.049
0.049
0.049
0.049
0.049
0.049
0.049
0.049
0.049
0.049
0.049
0.049
0.049
0.049
0.049
0.049
0.049
0.049
0.049
0.049
0.049
0.049
0.048
0.048
0.048
0.048
0.048
0.048
0.048
0.047
0.047
0.047
0.047
0.047
0.046
0.046
0.046
0.046
0.045
0.045
0.045
0.045
0.045
0.044
0.044
0.044
0.044
0.043
0.043
0.043
0.043
0.042
0.042
0.042
0.042
0.041
0.041
0.041
0.040
0.040
0.040
0.040
0.039
0.039
0.039
0.039
0.038
0.038
0.038
0.038
0.038
0.037
0.037
0.037
0.037
0.036
0.036
0.036
0.036
0.036
0.035
0.035
0.035
0.035
0.035
0.034
0.034
0.034
0.034
0.034
0.034
0.033
0.033
0.033
0.033
0.033
0.033
0.033
0.032
0.032
0.032
0.032
0.032
0.032
0.032
0.031
0.031
0.031
0.031
0.031
0.031
0.031
0.031
0.031
0.030
0.030
0.030
0.043
0.043
0.043
0.043
0.044
0.044
0.044
0.044
0.044
0.045
0.045
0.045
0.045
0.045
0.046
0.046
0.046
0.046
0.046
0.047
0.047
0.047
0.047
0.047
0.047
0.048
0.048
0.048
0.048
0.048
0.048
0.049
0.049
0.049
0.049
0.049
0.049
0.049
0.049
0.050
0.050
0.050
0.050
0.050
0.050
0.050
0.050
0.050
0.050
0.050
0.050
0.049
0.049
0.049
0.049
0.049
0.049
0.049
0.049
0.048
0.048
0.048
0.048
0.048
0.048
0.047
0.047
0.047
0.047
0.047
0.046
0.046
0.046
0.046
0.045
0.045
0.045
0.045
0.044
0.044
0.044
0.044
0.043
0.043
0.043
0.043
0.042
0.042
0.042
0.041
0.041
0.041
0.041
0.040
0.040
0.040
0.040
0.039
0.039
0.039
0.039
0.038
0.038
0.038
0.038
0.037
0.037
0.037
0.037
0.037
0.036
0.036
0.036
0.036
0.035
0.035
0.035
0.035
0.035
0.035
0.034
0.034
0.034
0.034
0.034
0.034
0.033
0.033
0.033
0.033
0.033
0.033
0.032
0.032
0.032
0.032
0.032
0.032
0.032
0.031
0.031
0.031
0.031
0.031
0.031
0.031
0.031
0.031
0.030
0.030
0.030
0.043
0.043
0.043
0.044
0.044
0.044
0.044
0.044
0.045
0.045
0.045
0.045
0.046
0.046
0.046
0.046
0.046
0.047
0.047
0.047
0.047
0.047
0.048
0.048
0.048
0.048
0.048
0.048
0.049
0.049
0.049
0.049
0.049
0.049
0.049
0.050
0.050
0.050
0.050
0.050
0.050
0.050
0.050
0.050
0.050
0.050
0.050
0.050
0.050
0.050
0.050
0.050
0.050
0.050
0.050
0.050
0.049
0.049
0.049
0.049
0.049
0.049
0.048
0.048
0.048
0.048
0.048
0.047
0.047
0.047
0.047
0.046
0.046
0.046
0.046
0.045
0.045
0.045
0.045
0.044
0.044
0.044
0.044
0.043
0.043
0.043
0.043
0.042
0.042
0.042
0.041
0.041
0.041
0.041
0.040
0.040
0.040
0.040
0.039
0.039
0.039
0.039
0.038
0.038
0.038
0.038
0.037
0.037
0.037
0.037
0.036
0.036
0.036
0.036
0.036
0.035
0.035
0.035
0.035
0.035
0.034
0.034
0.034
0.034
0.034
0.034
0.033
0.033
0.033
0.033
0.033
0.033
0.032
0.032
0.032
0.032
0.032
0.032
0.032
0.032
0.031
0.031
0.031
0.031
0.031
0.031
0.031
0.031
0.030
0.030
0.030
0.043
0.043
0.044
0.044
0.044
0.044
0.045
0.045
0.045
0.045
0.045
0.046
0.046
0.046
0.046
0.046
0.047
0.047
0.047
0.047
0.048
0.048
0.048
0.048
0.048
0.049
0.049
0.049
0.049
0.049
0.049
0.050
0.050
0.050
0.050
0.050
0.050
0.050
0.050
0.051
0.051
0.051
0.051
0.051
0.051
0.051
0.051
0.051
0.051
0.051
0.051
0.051
0.050
0.050
0.050
0.050
0.050
0.050
0.050
0.049
0.049
0.049
0.049
0.049
0.048
0.048
0.048
0.048
0.048
0.047
0.047
0.047
0.047
0.046
0.046
0.046
0.046
0.045
0.045
0.045
0.045
0.044
0.044
0.044
0.043
0.043
0.043
0.043
0.042
0.042
0.042
0.041
0.041
0.041
0.041
0.040
0.040
0.040
0.039
0.039
0.039
0.039
0.038
0.038
0.038
0.038
0.037
0.037
0.037
0.037
0.036
0.036
0.036
0.036
0.036
0.035
0.035
0.035
0.035
0.035
0.034
0.034
0.034
0.034
0.034
0.034
0.033
0.033
0.033
0.033
0.033
0.033
0.032
0.032
0.032
0.032
0.032
0.032
0.032
0.032
0.031
0.031
0.031
0.031
0.031
0.031
0.031
0.031
0.030
0.030
0.030
0.043
0.044
0.044
0.044
0.044
0.045
0.045
0.045
0.045
0.046
0.046
0.046
0.046
0.046
0.047
0.047
0.047
0.047
0.047
0.048
0.048
0.048
0.048
0.049
0.049
0.049
0.049
0.049
0.049
0.050
0.050
0.050
0.050
0.050
0.050
0.051
0.051
0.051
0.051
0.051
0.051
0.051
0.051
0.051
0.051
0.051
0.051
0.051
0.051
0.051
0.051
0.051
0.051
0.051
0.051
0.051
0.050
0.050
0.050
0.050
0.050
0.050
0.049
0.049
0.049
0.049
0.049
0.048
0.048
0.048
0.048
0.047
0.047
0.047
0.047
0.046
0.046
0.046
0.045
0.045
0.045
0.045
0.044
0.044
0.044
0.043
0.043
0.043
0.043
0.042
0.042
0.042
0.041
0.041
0.041
0.040
0.040
0.040
0.040
0.039
0.039
0.039
0.039
0.038
0.038
0.038
0.038
0.037
0.037
0.037
0.037
0.036
0.036
0.036
0.036
0.035
0.035
0.035
0.035
0.035
0.034
0.034
0.034
0.034
0.034
0.034
0.033
0.033
0.033
0.033
0.033
0.033
0.032
0.032
0.032
0.032
0.032
0.032
0.032
0.032
0.031
0.031
0.031
0.031
0.031
0.031
0.031
0.031
0.030
0.030
0.030
0.044
0.044
0.044
0.044
0.045
0.045
0.045
0.045
0.046
0.046
0.046
0.046
0.047
0.047
0.047
0.047
0.047
0.048
0.048
0.048
0.048
0.049
0.049
0.049
0.049
0.049
0.050
0.050
0.050
0.050
0.050
0.051
0.051
0.051
0.051
0.051
0.051
0.051
0.052
0.052
0.052
0.052
0.052
0.052
0.052
0.052
0.052
0.052
0.052
0.052
0.052
0.052
0.052
0.051
0.051
0.051
0.051
0.051
0.051
0.050
0.050
0.050
0.050
0.050
0.049
0.049
0.049
0.049
0.049
0.048
0.048
0.048
0.047
0.047
0.047
0.047
0.046
0.046
0.046
0.046
0.045
0.045
0.045
0.044
0.044
0.044
0.043
0.043
0.043
0.042
0.042
0.042
0.042
0.041
0.041
0.041
0.040
0.040
0.040
0.039
0.039
0.039
0.039
0.038
0.038
0.038
0.038
0.037
0.037
0.037
0.037
0.036
0.036
0.036
0.036
0.036
0.035
0.035
0.035
0.035
0.035
0.034
0.034
0.034
0.034
0.034
0.033
0.033
0.033
0.033
0.033
0.033
0.033
0.032
0.032
0.032
0.032
0.032
0.032
0.032
0.031
0.031
0.031
0.031
0.031
0.031
0.031
0.031
0.030
0.030
0.030
0.044
0.044
0.045
0.045
0.045
0.045
0.045
0.046
0.046
0.046
0.046
0.047
0.047
0.047
0.047
0.048
0.048
0.048
0.048
0.048
0.049
0.049
0.049
0.049
0.050
0.050
0.050
0.050
0.050
0.051
0.051
0.051
0.051
0.051
0.052
0.052
0.052
0.052
0.052
0.052
0.052
0.052
0.052
0.052
0.052
0.052
0.052
0.052
0.052
0.052
0.052
0.052
0.052
0.052
0.052
0.052
0.052
0.051
0.051
0.051
0.051
0.051
0.050
0.050
0.050
0.050
0.049
0.049
0.049
0.049
0.048
0.048
0.048
0.048
0.047
0.047
0.047
0.046
0.046
0.046
0.046
0.045
0.045
0.045
0.044
0.044
0.044
0.043
0.043
0.043
0.042
0.042
0.042
0.041
0.041
0.041
0.041
0.040
0.040
0.040
0.039
0.039
0.039
0.039
0.038
0.038
0.038
0.037
0.037
0.037
0.037
0.036
0.036
0.036
0.036
0.036
0.035
0.035
0.035
0.035
0.035
0.034
0.034
0.034
0.034
0.034
0.033
0.033
0.033
0.033
0.033
0.033
0.033
0.032
0.032
0.032
0.032
0.032
0.032
0.032
0.031
0.031
0.031
0.031
0.031
0.031
0.031
0.031
0.030
0.030
0.030
0.044
0.045
0.045
0.045
0.045
0.046
0.046
0.046
0.046
0.047
0.047
0.047
0.047
0.047
0.048
0.048
0.048
0.048
0.049
0.049
0.049
0.049
0.050
0.050
0.050
0.050
0.050
0.051
0.051
0.051
0.051
0.051
0.052
0.052
0.052
0.052
0.052
0.052
0.053
0.053
0.053
0.053
0.053
0.053
0.053
0.053
0.053
0.053
0.053
0.053
0.053
0.053
0.053
0.053
0.052
0.052
0.052
0.052
0.052
0.052
0.051
0.051
0.051
0.051
0.050
0.050
0.050
0.050
0.049
0.049
0.049
0.049
0.048
0.048
0.048
0.047
0.047
0.047
0.047
0.046
0.046
0.046
0.045
0.045
0.045
0.044
0.044
0.044
0.043
0.043
0.043
0.042
0.042
0.042
0.041
0.041
0.041
0.040
0.040
0.040
0.040
0.039
0.039
0.039
0.038
0.038
0.038
0.038
0.037
0.037
0.037
0.037
0.036
0.036
0.036
0.036
0.035
0.035
0.035
0.035
0.035
0.034
0.034
0.034
0.034
0.034
0.033
0.033
0.033
0.033
0.033
0.033
0.033
0.032
0.032
0.032
0.032
0.032
0.032
0.032
0.031
0.031
0.031
0.031
0.031
0.031
0.031
0.031
0.030
0.030
0.030
0.045
0.045
0.045
0.045
0.046
0.046
0.046
0.046
0.047
0.047
0.047
0.047
0.048
0.048
0.048
0.048
0.049
0.049
0.049
0.049
0.050
0.050
0.050
0.050
0.050
0.051
0.051
0.051
0.051
0.052
0.052
0.052
0.052
0.052
0.053
0.053
0.053
0.053
0.053
0.053
0.053
0.054
0.054
0.054
0.054
0.054
0.054
0.054
0.054
0.054
0.053
0.053
0.053
0.053
0.053
0.053
0.053
0.052
0.052
0.052
0.052
0.052
0.051
0.051
0.051
0.051
0.050
0.050
0.050
0.050
0.049
0.049
0.049
0.049
0.048
0.048
0.048
0.047
0.047
0.047
0.046
0.046
0.046
0.045
0.045
0.045
0.044
0.044
0.044
0.043
0.043
0.043
0.042
0.042
0.042
0.041
0.041
0.041
0.040
0.040
0.040
0.039
0.039
0.039
0.039
0.038
0.038
0.038
0.037
0.037
0.037
0.037
0.036
0.036
0.036
0.036
0.035
0.035
0.035
0.035
0.035
0.034
0.034
0.034
0.034
0.034
0.034
0.033
0.033
0.033
0.033
0.033
0.033
0.032
0.032
0.032
0.032
0.032
0.032
0.032
0.031
0.031
0.031
0.031
0.031
0.031
0.031
0.031
0.030
0.030
0.030
0.045
0.045
0.045
0.046
0.046
0.046
0.046
0.047
0.047
0.047
0.047
0.048
0.048
0.048
0.048
0.049
0.049
0.049
0.049
0.050
0.050
0.050
0.050
0.051
0.051
0.051
0.051
0.052
0.052
0.052
0.052
0.052
0.053
0.053
0.053
0.053
0.053
0.054
0.054
0.054
0.054
0.054
0.054
0.054
0.054
0.054
0.054
0.054
0.054
0.054
0.054
0.054
0.054
0.054
0.054
0.053
0.053
0.053
0.053
0.053
0.052
0.052
0.052
0.052
0.052
0.051
0.051
0.051
0.050
0.050
0.050
0.050
0.049
0.049
0.049
0.048
0.048
0.048
0.047
0.047
0.047
0.046
0.046
0.046
0.045
0.045
0.045
0.044
0.044
0.044
0.043
0.043
0.043
0.042
0.042
0.042
0.041
0.041
0.041
0.040
0.040
0.040
0.039
0.039
0.039
0.038
0.038
0.038
0.038
0.037
0.037
0.037
0.036
0.036
0.036
0.036
0.036
0.035
0.035
0.035
0.035
0.034
0.034
0.034
0.034
0.034
0.034
0.033
0.033
0.033
0.033
0.033
0.033
0.032
0.032
0.032
0.032
0.032
0.032
0.032
0.031
0.031
0.031
0.031
0.031
0.031
0.031
0.031
0.030
0.030
0.030
0.045
0.045
0.046
0.046
0.046
0.046
0.047
0.047
0.047
0.047
0.048
0.048
0.048
0.049
0.049
0.049
0.049
0.050
0.050
0.050
0.050
0.051
0.051
0.051
0.051
0.052
0.052
0.052
0.052
0.053
0.053
0.053
0.053
0.053
0.054
0.054
0.054
0.054
0.054
0.054
0.055
0.055
0.055
0.055
0.055
0.055
0.055
0.055
0.055
0.055
0.055
0.055
0.054
0.054
0.054
0.054
0.054
0.054
0.053
0.053
0.053
0.053
0.053
0.052
0.052
0.052
0.052
0.051
0.051
0.051
0.050
0.050
0.050
0.050
0.049
0.049
0.049
0.048
0.048
0.048
0.047
0.047
0.046
0.046
0.046
0.045
0.045
0.045
0.044
0.044
0.044
0.043
0.043
0.042
0.042
0.042
0.041
0.041
0.041
0.040
0.040
0.040
0.039
0.039
0.039
0.038
0.038
0.038
0.038
0.037
0.037
0.037
0.037
0.036
0.036
0.036
0.036
0.035
0.035
0.035
0.035
0.035
0.034
0.034
0.034
0.034
0.034
0.033
0.033
0.033
0.033
0.033
0.033
0.032
0.032
0.032
0.032
0.032
0.032
0.032
0.031
0.031
0.031
0.031
0.031
0.031
0.031
0.031
0.030
0.030
0.030
0.045
0.046
0.046
0.046
0.047
0.047
0.047
0.047
0.048
0.048
0.048
0.048
0.049
0.049
0.049
0.049
0.050
0.050
0.050
0.050
0.051
0.051
0.051
0.051
0.052
0.052
0.052
0.053
0.053
0.053
0.053
0.053
0.054
0.054
0.054
0.054
0.055
0.055
0.055
0.055
0.055
0.055
0.055
0.055
0.056
0.056
0.056
0.056
0.055
0.055
0.055
0.055
0.055
0.055
0.055
0.055
0.054
0.054
0.054
0.054
0.054
0.053
0.053
0.053
0.053
0.052
0.052
0.052
0.052
0.051
0.051
0.051
0.050
0.050
0.050
0.049
0.049
0.049
0.048
0.048
0.048
0.047
0.047
0.047
0.046
0.046
0.045
0.045
0.045
0.044
0.044
0.043
0.043
0.043
0.042
0.042
0.042
0.041
0.041
0.041
0.040
0.040
0.040
0.039
0.039
0.039
0.038
0.038
0.038
0.037
0.037
0.037
0.037
0.036
0.036
0.036
0.036
0.035
0.035
0.035
0.035
0.035
0.034
0.034
0.034
0.034
0.034
0.033
0.033
0.033
0.033
0.033
0.033
0.032
0.032
0.032
0.032
0.032
0.032
0.032
0.031
0.031
0.031
0.031
0.031
0.031
0.031
0.030
0.030
0.030
0.030
0.046
0.046
0.046
0.047
0.047
0.047
0.047
0.048
0.048
0.048
0.048
0.049
0.049
0.049
0.050
0.050
0.050
0.050
0.051
0.051
0.051
0.051
0.052
0.052
0.052
0.052
0.053
0.053
0.053
0.053
0.054
0.054
0.054
0.054
0.055
0.055
0.055
0.055
0.055
0.056
0.056
0.056
0.056
0.056
0.056
0.056
0.056
0.056
0.056
0.056
0.056
0.056
0.056
0.056
0.055
0.055
0.055
0.055
0.055
0.054
0.054
0.054
0.054
0.054
0.053
0.053
0.053
0.052
0.052
0.052
0.052
0.051
0.051
0.051
0.050
0.050
0.050
0.049
0.049
0.048
0.048
0.048
0.047
0.047
0.047
0.046
0.046
0.045
0.045
0.045
0.044
0.044
0.043
0.043
0.043
0.042
0.042
0.042
0.041
0.041
0.040
0.040
0.040
0.039
0.039
0.039
0.038
0.038
0.038
0.038
0.037
0.037
0.037
0.036
0.036
0.036
0.036
0.035
0.035
0.035
0.035
0.035
0.034
0.034
0.034
0.034
0.034
0.033
0.033
0.033
0.033
0.033
0.033
0.032
0.032
0.032
0.032
0.032
0.032
0.032
0.031
0.031
0.031
0.031
0.031
0.031
0.031
0.030
0.030
0.030
0.030
0.046
0.046
0.047
0.047
0.047
0.047
0.048
0.048
0.048
0.048
0.049
0.049
0.049
0.050
0.050
0.050
0.050
0.051
0.051
0.051
0.052
0.052
0.052
0.052
0.053
0.053
0.053
0.053
0.054
0.054
0.054
0.054
0.055
0.055
0.055
0.055
0.056
0.056
0.056
0.056
0.056
0.057
0.057
0.057
0.057
0.057
0.057
0.057
0.057
0.057
0.057
0.057
0.056
0.056
0.056
0.056
0.056
0.056
0.055
0.055
0.055
0.055
0.054
0.054
0.054
0.054
0.053
0.053
0.053
0.052
0.052
0.052
0.052
0.051
0.051
0.050
0.050
0.050
0.049
0.049
0.049
0.048
0.048
0.047
0.047
0.047
0.046
0.046
0.045
0.045
0.045
0.044
0.044
0.043
0.043
0.043
0.042
0.042
0.041
0.041
0.041
0.040
0.040
0.040
0.039
0.039
0.039
0.038
0.038
0.038
0.037
0.037
0.037
0.037
0.036
0.036
0.036
0.036
0.035
0.035
0.035
0.035
0.034
0.034
0.034
0.034
0.034
0.033
0.033
0.033
0.033
0.033
0.033
0.032
0.032
0.032
0.032
0.032
0.032
0.032
0.031
0.031
0.031
0.031
0.031
0.031
0.031
0.030
0.030
0.030
0.030
0.046
0.047
0.047
0.047
0.047
0.048
0.048
0.048
0.049
0.049
0.049
0.049
0.050
0.050
0.050
0.051
0.051
0.051
0.051
0.052
0.052
0.052
0.052
0.053
0.053
0.053
0.054
0.054
0.054
0.054
0.055
0.055
0.055
0.056
0.056
0.056
0.056
0.056
0.057
0.057
0.057
0.057
0.057
0.057
0.057
0.057
0.057
0.057
0.057
0.057
0.057
0.057
0.057
0.057
0.057
0.057
0.056
0.056
0.056
0.056
0.056
0.055
0.055
0.055
0.055
0.054
0.054
0.054
0.053
0.053
0.053
0.052
0.052
0.052
0.051
0.051
0.051
0.050
0.050
0.050
0.049
0.049
0.048
0.048
0.047
0.047
0.047
0.046
0.046
0.045
0.045
0.044
0.044
0.044
0.043
0.043
0.042
0.042
0.042
0.041
0.041
0.040
0.040
0.040
0.039
0.039
0.039
0.038
0.038
0.038
0.037
0.037
0.037
0.037
0.036
0.036
0.036
0.036
0.035
0.035
0.035
0.035
0.034
0.034
0.034
0.034
0.034
0.033
0.033
0.033
0.033
0.033
0.033
0.032
0.032
0.032
0.032
0.032
0.032
0.032
0.031
0.031
0.031
0.031
0.031
0.031
0.031
0.030
0.030
0.030
0.030
0.047
0.047
0.047
0.047
0.048
0.048
0.048
0.049
0.049
0.049
0.049
0.050
0.050
0.050
0.051
0.051
0.051
0.051
0.052
0.052
0.052
0.053
0.053
0.053
0.053
0.054
0.054
0.054
0.055
0.055
0.055
0.055
0.056
0.056
0.056
0.057
0.057
0.057
0.057
0.057
0.058
0.058
0.058
0.058
0.058
0.058
0.058
0.058
0.058
0.058
0.058
0.058
0.058
0.058
0.057
0.057
0.057
0.057
0.057
0.056
0.056
0.056
0.056
0.055
0.055
0.055
0.055
0.054
0.054
0.054
0.053
0.053
0.053
0.052
0.052
0.052
0.051
0.051
0.051
0.050
0.050
0.049
0.049
0.048
0.048
0.048
0.047
0.047
0.046
0.046
0.045
0.045
0.044
0.044
0.044
0.043
0.043
0.042
0.042
0.041
0.041
0.041
0.040
0.040
0.040
0.039
0.039
0.039
0.038
0.038
0.038
0.037
0.037
0.037
0.036
0.036
0.036
0.036
0.035
0.035
0.035
0.035
0.034
0.034
0.034
0.034
0.034
0.033
0.033
0.033
0.033
0.033
0.033
0.032
0.032
0.032
0.032
0.032
0.032
0.032
0.031
0.031
0.031
0.031
0.031
0.031
0.031
0.030
0.030
0.030
0.030
0.047
0.047
0.047
0.048
0.048
0.048
0.049
0.049
0.049
0.049
0.050
0.050
0.050
0.051
0.051
0.051
0.052
0.052
0.052
0.052
0.053
0.053
0.053
0.054
0.054
0.054
0.055
0.055
0.055
0.055
0.056
0.056
0.056
0.057
0.057
0.057
0.057
0.058
0.058
0.058
0.058
0.058
0.058
0.059
0.059
0.059
0.059
0.059
0.059
0.059
0.059
0.058
0.058
0.058
0.058
0.058
0.058
0.057
0.057
0.057
0.057
0.057
0.056
0.056
0.056
0.056
0.055
0.055
0.055
0.054
0.054
0.054
0.053
0.053
0.053
0.052
0.052
0.052
0.051
0.051
0.050
0.050
0.049
0.049
0.048
0.048
0.048
0.047
0.047
0.046
0.046
0.045
0.045
0.044
0.044
0.043
0.043
0.043
0.042
0.042
0.041
0.041
0.040
0.040
0.040
0.039
0.039
0.039
0.038
0.038
0.038
0.037
0.037
0.037
0.036
0.036
0.036
0.036
0.035
0.035
0.035
0.035
0.035
0.034
0.034
0.034
0.034
0.034
0.033
0.033
0.033
0.033
0.033
0.032
0.032
0.032
0.032
0.032
0.032
0.032
0.031
0.031
0.031
0.031
0.031
0.031
0.031
0.030
0.030
0.030
0.030
0.047
0.047
0.048
0.048
0.048
0.049
0.049
0.049
0.050
0.050
0.050
0.050
0.051
0.051
0.051
0.052
0.052
0.052
0.053
0.053
0.053
0.053
0.054
0.054
0.054
0.055
0.055
0.055
0.056
0.056
0.056
0.056
0.057
0.057
0.057
0.058
0.058
0.058
0.058
0.059
0.059
0.059
0.059
0.059
0.059
0.059
0.059
0.059
0.059
0.059
0.059
0.059
0.059
0.059
0.059
0.059
0.058
0.058
0.058
0.058
0.058
0.057
0.057
0.057
0.057
0.056
0.056
0.056
0.055
0.055
0.055
0.054
0.054
0.054
0.053
0.053
0.053
0.052
0.052
0.051
0.051
0.050
0.050
0.049
0.049
0.049
0.048
0.048
0.047
0.047
0.046
0.046
0.045
0.045
0.044
0.044
0.043
0.043
0.042
0.042
0.041
0.041
0.041
0.040
0.040
0.040
0.039
0.039
0.038
0.038
0.038
0.037
0.037
0.037
0.037
0.036
0.036
0.036
0.035
0.035
0.035
0.035
0.035
0.034
0.034
0.034
0.034
0.034
0.033
0.033
0.033
0.033
0.033
0.032
0.032
0.032
0.032
0.032
0.032
0.032
0.031
0.031
0.031
0.031
0.031
0.031
0.031
0.030
0.030
0.030
0.030
0.047
0.048
0.048
0.048
0.049
0.049
0.049
0.050
0.050
0.050
0.050
0.051
0.051
0.051
0.052
0.052
0.052
0.053
0.053
0.053
0.054
0.054
0.054
0.054
0.055
0.055
0.055
0.056
0.056
0.056
0.057
0.057
0.057
0.058
0.058
0.058
0.058
0.059
0.059
0.059
0.059
0.059
0.060
0.060
0.060
0.060
0.060
0.060
0.060
0.060
0.060
0.060
0.060
0.060
0.059
0.059
0.059
0.059
0.059
0.058
0.058
0.058
0.058
0.058
0.057
0.057
0.057
0.057
0.056
0.056
0.056
0.055
0.055
0.055
0.054
0.054
0.053
0.053
0.052
0.052
0.052
0.051
0.051
0.050
0.050
0.049
0.049
0.048
0.048
0.047
0.047
0.046
0.046
0.045
0.045
0.044
0.044
0.043
0.043
0.042
0.042
0.041
0.041
0.040
0.040
0.040
0.039
0.039
0.039
0.038
0.038
0.038
0.037
0.037
0.037
0.036
0.036
0.036
0.036
0.035
0.035
0.035
0.035
0.034
0.034
0.034
0.034
0.034
0.033
0.033
0.033
0.033
0.033
0.032
0.032
0.032
0.032
0.032
0.032
0.032
0.031
0.031
0.031
0.031
0.031
0.031
0.031
0.030
0.030
0.030
0.030
0.048
0.048
0.048
0.049
0.049
0.049
0.050
0.050
0.050
0.050
0.051
0.051
0.051
0.052
0.052
0.052
0.053
0.053
0.053
0.054
0.054
0.054
0.055
0.055
0.055
0.056
0.056
0.056
0.056
0.057
0.057
0.057
0.058
0.058
0.058
0.059
0.059
0.059
0.059
0.060
0.060
0.060
0.060
0.060
0.060
0.060
0.061
0.061
0.061
0.061
0.060
0.060
0.060
0.060
0.060
0.060
0.060
0.060
0.059
0.059
0.059
0.059
0.059
0.058
0.058
0.058
0.058
0.057
0.057
0.057
0.056
0.056
0.056
0.055
0.055
0.055
0.054
0.054
0.053
0.053
0.052
0.052
0.051
0.051
0.050
0.050
0.049
0.049
0.048
0.048
0.047
0.046
0.046
0.045
0.045
0.044
0.044
0.043
0.043
0.042
0.042
0.042
0.041
0.041
0.040
0.040
0.039
0.039
0.039
0.038
0.038
0.038
0.037
0.037
0.037
0.036
0.036
0.036
0.036
0.035
0.035
0.035
0.035
0.034
0.034
0.034
0.034
0.034
0.033
0.033
0.033
0.033
0.033
0.032
0.032
0.032
0.032
0.032
0.032
0.032
0.031
0.031
0.031
0.031
0.031
0.031
0.031
0.030
0.030
0.030
0.030
0.048
0.048
0.049
0.049
0.049
0.050
0.050
0.050
0.051
0.051
0.051
0.051
0.052
0.052
0.052
0.053
0.053
0.053
0.054
0.054
0.054
0.055
0.055
0.055
0.056
0.056
0.056
0.057
0.057
0.057
0.058
0.058
0.058
0.058
0.059
0.059
0.059
0.060
0.060
0.060
0.060
0.060
0.061
0.061
0.061
0.061
0.061
0.061
0.061
0.061
0.061
0.061
0.061
0.061
0.061
0.061
0.060
0.060
0.060
0.060
0.060
0.060
0.059
0.059
0.059
0.059
0.058
0.058
0.058
0.058
0.057
0.057
0.057
0.056
0.056
0.055
0.055
0.054
0.054
0.054
0.053
0.052
0.052
0.051
0.051
0.050
0.050
0.049
0.049
0.048
0.047
0.047
0.046
0.046
0.045
0.045
0.044
0.044
0.043
0.043
0.042
0.042
0.041
0.041
0.040
0.040
0.040
0.039
0.039
0.038
0.038
0.038
0.037
0.037
0.037
0.037
0.036
0.036
0.036
0.035
0.035
0.035
0.035
0.034
0.034
0.034
0.034
0.034
0.033
0.033
0.033
0.033
0.033
0.032
0.032
0.032
0.032
0.032
0.032
0.032
0.031
0.031
0.031
0.031
0.031
0.031
0.031
0.030
0.030
0.030
0.030
0.048
0.049
0.049
0.049
0.050
0.050
0.050
0.051
0.051
0.051
0.051
0.052
0.052
0.052
0.053
0.053
0.053
0.054
0.054
0.054
0.055
0.055
0.055
0.056
0.056
0.056
0.057
0.057
0.057
0.058
0.058
0.058
0.059
0.059
0.059
0.060
0.060
0.060
0.060
0.061
0.061
0.061
0.061
0.061
0.061
0.062
0.062
0.062
0.062
0.062
0.062
0.062
0.062
0.061
0.061
0.061
0.061
0.061
0.061
0.061
0.061
0.060
0.060
0.060
0.060
0.060
0.059
0.059
0.059
0.059
0.058
0.058
0.058
0.057
0.057
0.056
0.056
0.055
0.055
0.054
0.054
0.053
0.053
0.052
0.052
0.051
0.050
0.050
0.049
0.049
0.048
0.047
0.047
0.046
0.046
0.045
0.045
0.044
0.044
0.043
0.043
0.042
0.042
0.041
0.041
0.040
0.040
0.039
0.039
0.039
0.038
0.038
0.038
0.037
0.037
0.037
0.036
0.036
0.036
0.035
0.035
0.035
0.035
0.034
0.034
0.034
0.034
0.034
0.033
0.033
0.033
0.033
0.033
0.032
0.032
0.032
0.032
0.032
0.032
0.032
0.031
0.031
0.031
0.031
0.031
0.031
0.031
0.030
0.030
0.030
0.030
0.049
0.049
0.049
0.050
0.050
0.050
0.051
0.051
0.051
0.051
0.052
0.052
0.052
0.053
0.053
0.053
0.054
0.054
0.054
0.055
0.055
0.055
0.056
0.056
0.056
0.057
0.057
0.057
0.058
0.058
0.058
0.059
0.059
0.059
0.060
0.060
0.060
0.061
0.061
0.061
0.061
0.061
0.062
0.062
0.062
0.062
0.062
0.062
0.062
0.062
0.062
0.062
0.062
0.062
0.062
0.062
0.062
0.062
0.062
0.062
0.061
0.061
0.061
0.061
0.061
0.061
0.060
0.060
0.060
0.060
0.059
0.059
0.059
0.058
0.058
0.057
0.057
0.056
0.056
0.055
0.055
0.054
0.054
0.053
0.052
0.052
0.051
0.050
0.050
0.049
0.049
0.048
0.047
0.047
0.046
0.046
0.045
0.044
0.044
0.043
0.043
0.042
0.042
0.041
0.041
0.040
0.040
0.040
0.039
0.039
0.038
0.038
0.038
0.037
0.037
0.037
0.036
0.036
0.036
0.036
0.035
0.035
0.035
0.035
0.034
0.034
0.034
0.034
0.033
0.033
0.033
0.033
0.033
0.033
0.032
0.032
0.032
0.032
0.032
0.032
0.031
0.031
0.031
0.031
0.031
0.031
0.031
0.030
0.030
0.030
0.030
0.049
0.049
0.049
0.050
0.050
0.050
0.051
0.051
0.051
0.052
0.052
0.052
0.053
0.053
0.053
0.054
0.054
0.054
0.055
0.055
0.055
0.056
0.056
0.056
0.057
0.057
0.057
0.058
0.058
0.058
0.059
0.059
0.059
0.060
0.060
0.060
0.061
0.061
0.061
0.061
0.062
0.062
0.062
0.062
0.062
0.063
0.063
0.063
0.063
0.063
0.063
0.063
0.063
0.063
0.063
0.063
0.063
0.063
0.063
0.062
0.062
0.062
0.062
0.062
0.062
0.062
0.061
0.061
0.061
0.061
0.060
0.060
0.060
0.059
0.059
0.058
0.058
0.057
0.057
0.056
0.056
0.055
0.054
0.054
0.053
0.052
0.052
0.051
0.050
0.050
0.049
0.048
0.048
0.047
0.047
0.046
0.045
0.045
0.044
0.044
0.043
0.043
0.042
0.042
0.041
0.041
0.040
0.040
0.039
0.039
0.039
0.038
0.038
0.037
0.037
0.037
0.036
0.036
0.036
0.036
0.035
0.035
0.035
0.035
0.034
0.034
0.034
0.034
0.033
0.033
0.033
0.033
0.033
0.033
0.032
0.032
0.032
0.032
0.032
0.032
0.031
0.031
0.031
0.031
0.031
0.031
0.031
0.030
0.030
0.030
0.030
0.049
0.049
0.050
0.050
0.050
0.051
0.051
0.051
0.052
0.052
0.052
0.053
0.053
0.053
0.054
0.054
0.055
0.055
0.055
0.056
0.056
0.056
0.057
0.057
0.057
0.058
0.058
0.058
0.059
0.059
0.059
0.060
0.060
0.060
0.060
0.061
0.061
0.061
0.062
0.062
0.062
0.062
0.063
0.063
0.063
0.063
0.063
0.063
0.063
0.063
0.064
0.064
0.064
0.064
0.064
0.064
0.063
0.063
0.063
0.063
0.063
0.063
0.063
0.063
0.063
0.063
0.062
0.062
0.062
0.062
0.061
0.061
0.061
0.060
0.060
0.059
0.059
0.058
0.058
0.057
0.057
0.056
0.055
0.055
0.054
0.053
0.053
0.052
0.051
0.050
0.050
0.049
0.048
0.048
0.047
0.046
0.046
0.045
0.045
0.044
0.043
0.043
0.042
0.042
0.041
0.041
0.040
0.040
0.039
0.039
0.039
0.038
0.038
0.038
0.037
0.037
0.037
0.036
0.036
0.036
0.035
0.035
0.035
0.035
0.034
0.034
0.034
0.034
0.033
0.033
0.033
0.033
0.033
0.033
0.032
0.032
0.032
0.032
0.032
0.032
0.031
0.031
0.031
0.031
0.031
0.031
0.031
0.030
0.030
0.030
0.030
0.049
0.050
0.050
0.050
0.051
0.051
0.051
0.052
0.052
0.052
0.053
0.053
0.053
0.054
0.054
0.055
0.055
0.055
0.056
0.056
0.056
0.057
0.057
0.057
0.058
0.058
0.058
0.059
0.059
0.059
0.060
0.060
0.060
0.061
0.061
0.061
0.062
0.062
0.062
0.062
0.063
0.063
0.063
0.063
0.063
0.064
0.064
0.064
0.064
0.064
0.064
0.064
0.064
0.064
0.064
0.064
0.064
0.064
0.064
0.064
0.064
0.064
0.064
0.064
0.064
0.064
0.064
0.064
0.063
0.063
0.063
0.062
0.062
0.062
0.061
0.061
0.060
0.060
0.059
0.058
0.058
0.057
0.056
0.056
0.055
0.054
0.053
0.053
0.052
0.051
0.050
0.050
0.049
0.048
0.048
0.047
0.046
0.046
0.045
0.044
0.044
0.043
0.043
0.042
0.042
0.041
0.041
0.040
0.040
0.039
0.039
0.038
0.038
0.038
0.037
0.037
0.037
0.036
0.036
0.036
0.035
0.035
0.035
0.035
0.034
0.034
0.034
0.034
0.034
0.033
0.033
0.033
0.033
0.033
0.032
0.032
0.032
0.032
0.032
0.032
0.031
0.031
0.031
0.031
0.031
0.031
0.031
0.030
0.030
0.030
0.030
0.050
0.050
0.050
0.051
0.051
0.051
0.052
0.052
0.052
0.053
0.053
0.053
0.054
0.054
0.055
0.055
0.055
0.056
0.056
0.056
0.057
0.057
0.057
0.058
0.058
0.058
0.059
0.059
0.059
0.060
0.060
0.060
0.061
0.061
0.061
0.062
0.062
0.062
0.062
0.063
0.063
0.063
0.063
0.064
0.064
0.064
0.064
0.064
0.065
0.065
0.065
0.065
0.065
0.065
0.065
0.065
0.065
0.065
0.065
0.065
0.065
0.065
0.065
0.065
0.065
0.065
0.065
0.065
0.065
0.064
0.064
0.064
0.064
0.063
0.063
0.062
0.062
0.061
0.060
0.060
0.059
0.058
0.057
0.057
0.056
0.055
0.054
0.053
0.053
0.052
0.051
0.050
0.050
0.049
0.048
0.047
0.047
0.046
0.045
0.045
0.044
0.043
0.043
0.042
0.042
0.041
0.041
0.040
0.040
0.039
0.039
0.039
0.038
0.038
0.037
0.037
0.037
0.036
0.036
0.036
0.036
0.035
0.035
0.035
0.034
0.034
0.034
0.034
0.034
0.033
0.033
0.033
0.033
0.033
0.032
0.032
0.032
0.032
0.032
0.032
0.031
0.031
0.031
0.031
0.031
0.031
0.031
0.030
0.030
0.030
0.030
0.050
0.050
0.051
0.051
0.051
0.052
0.052
0.052
0.053
0.053
0.053
0.054
0.054
0.055
0.055
0.055
0.056
0.056
0.056
0.057
0.057
0.057
0.058
0.058
0.058
0.059
0.059
0.059
0.060
0.060
0.060
0.061
0.061
0.061
0.062
0.062
0.062
0.063
0.063
0.063
0.063
0.064
0.064
0.064
0.064
0.065
0.065
0.065
0.065
0.065
0.065
0.066
0.066
0.066
0.066
0.066
0.066
0.066
0.066
0.066
0.067
0.067
0.067
0.067
0.067
0.067
0.067
0.066
0.066
0.066
0.066
0.065
0.065
0.065
0.064
0.064
0.063
0.062
0.062
0.061
0.060
0.059
0.059
0.058
0.057
0.056
0.055
0.054
0.053
0.053
0.052
0.051
0.050
0.049
0.049
0.048
0.047
0.046
0.046
0.045
0.044
0.044
0.043
0.043
0.042
0.041
0.041
0.040
0.040
0.040
0.039
0.039
0.038
0.038
0.038
0.037
0.037
0.037
0.036
0.036
0.036
0.035
0.035
0.035
0.035
0.034
0.034
0.034
0.034
0.033
0.033
0.033
0.033
0.033
0.032
0.032
0.032
0.032
0.032
0.032
0.031
0.031
0.031
0.031
0.031
0.031
0.031
0.030
0.030
0.030
0.030
0.050
0.051
0.051
0.051
0.052
0.052
0.052
0.053
0.053
0.053
0.054
0.054
0.054
0.055
0.055
0.056
0.056
0.056
0.057
0.057
0.057
0.058
0.058
0.058
0.059
0.059
0.059
0.060
0.060
0.060
0.061
0.061
0.061
0.062
0.062
0.062
0.063
0.063
0.063
0.064
0.064
0.064
0.064
0.065
0.065
0.065
0.065
0.066
0.066
0.066
0.066
0.066
0.066
0.067
0.067
0.067
0.067
0.067
0.067
0.068
0.068
0.068
0.068
0.068
0.068
0.068
0.068
0.068
0.068
0.068
0.068
0.067
0.067
0.066
0.066
0.065
0.065
0.064
0.063
0.062
0.062
0.061
0.060
0.059
0.058
0.057
0.056
0.055
0.054
0.053
0.053
0.052
0.051
0.050
0.049
0.048
0.048
0.047
0.046
0.045
0.045
0.044
0.043
0.043
0.042
0.042
0.041
0.041
0.040
0.040
0.039
0.039
0.038
0.038
0.038
0.037
0.037
0.037
0.036
0.036
0.036
0.035
0.035
0.035
0.035
0.034
0.034
0.034
0.034
0.033
0.033
0.033
0.033
0.033
0.032
0.032
0.032
0.032
0.032
0.032
0.031
0.031
0.031
0.031
0.031
0.031
0.031
0.030
0.030
0.030
0.030
0.050
0.051
0.051
0.052
0.052
0.052
0.053
0.053
0.053
0.054
0.054
0.054
0.055
0.055
0.056
0.056
0.056
0.057
0.057
0.057
0.058
0.058
0.058
0.059
0.059
0.059
0.060
0.060
0.060
0.061
0.061
0.061
0.062
0.062
0.062
0.063
0.063
0.063
0.064
0.064
0.064
0.065
0.065
0.065
0.065
0.066
0.066
0.066
0.066
0.067
0.067
0.067
0.067
0.068
0.068
0.068
0.068
0.069
0.069
0.069
0.069
0.069
0.070
0.070
0.070
0.070
0.070
0.070
0.070
0.070
0.069
0.069
0.069
0.068
0.068
0.067
0.066
0.066
0.065
0.064
0.063
0.062
0.061
0.060
0.059
0.058
0.057
0.056
0.055
0.054
0.053
0.052
0.051
0.051
0.050
0.049
0.048
0.047
0.047
0.046
0.045
0.044
0.044
0.043
0.043
0.042
0.041
0.041
0.040
0.040
0.039
0.039
0.039
0.038
0.038
0.037
0.037
0.037
0.036
0.036
0.036
0.035
0.035
0.035
0.035
0.034
0.034
0.034
0.034
0.033
0.033
0.033
0.033
0.033
0.032
0.032
0.032
0.032
0.032
0.032
0.031
0.031
0.031
0.031
0.031
0.031
0.031
0.030
0.030
0.030
0.030
0.051
0.051
0.051
0.052
0.052
0.053
0.053
0.053
0.054
0.054
0.054
0.055
0.055
0.056
0.056
0.056
0.057
0.057
0.057
0.058
0.058
0.058
0.059
0.059
0.059
0.060
0.060
0.060
0.061
0.061
0.061
0.062
0.062
0.062
0.063
0.063
0.063
0.064
0.064
0.064
0.065
0.065
0.065
0.066
0.066
0.066
0.067
0.067
0.067
0.067
0.068
0.068
0.068
0.069
0.069
0.069
0.069
0.070
0.070
0.070
0.071
0.071
0.071
0.071
0.072
0.072
0.072
0.072
0.072
0.072
0.072
0.071
0.071
0.070
0.070
0.069
0.069
0.068
0.067
0.066
0.065
0.064
0.063
0.062
0.061
0.059
0.058
0.057
0.056
0.055
0.054
0.053
0.052
0.051
0.050
0.049
0.049
0.048
0.047
0.046
0.045
0.045
0.044
0.043
0.043
0.042
0.042
0.041
0.041
0.040
0.040
0.039
0.039
0.038
0.038
0.038
0.037
0.037
0.036
0.036
0.036
0.036
0.035
0.035
0.035
0.034
0.034
0.034
0.034
0.033
0.033
0.033
0.033
0.033
0.032
0.032
0.032
0.032
0.032
0.032
0.031
0.031
0.031
0.031
0.031
0.031
0.030
0.030
0.030
0.030
0.030
0.051
0.051
0.052
0.052
0.052
0.053
0.053
0.054
0.054
0.054
0.055
0.055
0.055
0.056
0.056
0.057
0.057
0.057
0.058
0.058
0.058
0.059
0.059
0.059
0.060
0.060
0.061
0.061
0.061
0.062
0.062
0.062
0.063
0.063
0.063
0.064
0.064
0.064
0.065
0.065
0.065
0.065
0.066
0.066
0.066
0.067
0.067
0.067
0.068
0.068
0.069
0.069
0.069
0.070
0.070
0.070
0.071
0.071
0.072
0.072
0.072
0.073
0.073
0.073
0.074
0.074
0.074
0.074
0.074
0.074
0.074
0.074
0.073
0.073
0.072
0.072
0.071
0.070
0.069
0.068
0.067
0.066
0.064
0.063
0.062
0.061
0.060
0.058
0.057
0.056
0.055
0.054
0.053
0.052
0.051
0.050
0.049
0.048
0.047
0.047
0.046
0.045
0.044
0.044
0.043
0.042
0.042
0.041
0.041
0.040
0.040
0.039
0.039
0.038
0.038
0.038
0.037
0.037
0.037
0.036
0.036
0.036
0.035
0.035
0.035
0.034
0.034
0.034
0.034
0.034
0.033
0.033
0.033
0.033
0.032
0.032
0.032
0.032
0.032
0.032
0.031
0.031
0.031
0.031
0.031
0.031
0.030
0.030
0.030
0.030
0.030
0.051
0.052
0.052
0.052
0.053
0.053
0.054
0.054
0.054
0.055
0.055
0.055
0.056
0.056
0.057
0.057
0.057
0.058
0.058
0.058
0.059
0.059
0.059
0.060
0.060
0.061
0.061
0.061
0.062
0.062
0.062
0.063
0.063
0.063
0.064
0.064
0.064
0.065
0.065
0.065
0.066
0.066
0.066
0.067
0.067
0.067
0.068
0.068
0.069
0.069
0.069
0.070
0.070
0.071
0.071
0.072
0.072
0.073
0.073
0.074
0.074
0.075
0.075
0.076
0.076
0.076
0.077
0.077
0.077
0.077
0.077
0.077
0.076
0.076
0.075
0.074
0.073
0.072
0.071
0.070
0.069
0.068
0.066
0.065
0.064
0.062
0.061
0.060
0.058
0.057
0.056
0.055
0.054
0.053
0.052
0.051
0.050
0.049
0.048
0.047
0.046
0.045
0.045
0.044
0.043
0.043
0.042
0.042
0.041
0.040
0.040
0.039
0.039
0.039
0.038
0.038
0.037
0.037
0.037
0.036
0.036
0.036
0.035
0.035
0.035
0.035
0.034
0.034
0.034
0.034
0.033
0.033
0.033
0.033
0.032
0.032
0.032
0.032
0.032
0.032
0.031
0.031
0.031
0.031
0.031
0.031
0.030
0.030
0.030
0.030
0.030
0.051
0.052
0.052
0.053
0.053
0.053
0.054
0.054
0.055
0.055
0.055
0.056
0.056
0.056
0.057
0.057
0.058
0.058
0.058
0.059
0.059
0.059
0.060
0.060
0.061
0.061
0.061
0.062
0.062
0.062
0.063
0.063
0.063
0.064
0.064
0.064
0.065
0.065
0.065
0.066
0.066
0.067
0.067
0.067
0.068
0.068
0.069
0.069
0.070
0.070
0.071
0.071
0.072
0.072
0.073
0.073
0.074
0.074
0.075
0.076
0.076
0.077
0.078
0.078
0.079
0.079
0.079
0.080
0.080
0.080
0.080
0.080
0.079
0.079
0.078
0.077
0.076
0.075
0.074
0.073
0.071
0.070
0.068
0.067
0.065
0.064
0.062
0.061
0.060
0.058
0.057
0.056
0.055
0.053
0.052
0.051
0.050
0.049
0.048
0.048
0.047
0.046
0.045
0.044
0.044
0.043
0.042
0.042
0.041
0.041
0.040
0.040
0.039
0.039
0.038
0.038
0.037
0.037
0.037
0.036
0.036
0.036
0.035
0.035
0.035
0.035
0.034
0.034
0.034
0.034
0.033
0.033
0.033
0.033
0.033
0.032
0.032
0.032
0.032
0.032
0.031
0.031
0.031
0.031
0.031
0.031
0.030
0.030
0.030
0.030
0.030
0.052
0.052
0.052
0.053
0.053
0.054
0.054
0.054
0.055
0.055
0.056
0.056
0.056
0.057
0.057
0.058
0.058
0.058
0.059
0.059
0.059
0.060
0.060
0.061
0.061
0.061
0.062
0.062
0.062
0.063
0.063
0.063
0.064
0.064
0.064
0.065
0.065
0.066
0.066
0.066
0.067
0.067
0.068
0.068
0.068
0.069
0.069
0.070
0.070
0.071
0.072
0.072
0.073
0.074
0.074
0.075
0.076
0.076
0.077
0.078
0.079
0.079
0.080
0.081
0.082
0.082
0.083
0.083
0.083
0.083
0.083
0.083
0.083
0.082
0.081
0.080
0.079
0.078
0.077
0.075
0.074
0.072
0.070
0.069
0.067
0.065
0.064
0.062
0.061
0.059
0.058
0.057
0.055
0.054
0.053
0.052
0.051
0.050
0.049
0.048
0.047
0.046
0.045
0.045
0.044
0.043
0.043
0.042
0.041
0.041
0.040
0.040
0.039
0.039
0.038
0.038
0.038
0.037
0.037
0.036
0.036
0.036
0.036
0.035
0.035
0.035
0.034
0.034
0.034
0.034
0.033
0.033
0.033
0.033
0.033
0.032
0.032
0.032
0.032
0.032
0.031
0.031
0.031
0.031
0.031
0.031
0.030
0.030
0.030
0.030
0.030
0.052
0.052
0.053
0.053
0.054
0.054
0.054
0.055
0.055
0.056
0.056
0.056
0.057
0.057
0.058
0.058
0.058
0.059
0.059
0.059
0.060
0.060
0.061
0.061
0.061
0.062
0.062
0.062
0.063
0.063
0.063
0.064
0.064
0.064
0.065
0.065
0.066
0.066
0.066
0.067
0.067
0.068
0.068
0.069
0.069
0.070
0.070
0.071
0.072
0.072
0.073
0.074
0.074
0.075
0.076
0.077
0.078
0.079
0.079
0.080
0.081
0.082
0.083
0.084
0.085
0.085
0.086
0.087
0.087
0.087
0.087
0.087
0.087
0.086
0.085
0.084
0.083
0.082
0.080
0.078
0.076
0.075
0.073
0.071
0.069
0.067
0.065
0.064
0.062
0.061
0.059
0.058
0.056
0.055
0.054
0.053
0.051
0.050
0.049
0.048
0.047
0.047
0.046
0.045
0.044
0.044
0.043
0.042
0.042
0.041
0.041
0.040
0.040
0.039
0.039
0.038
0.038
0.037
0.037
0.037
0.036
0.036
0.036
0.035
0.035
0.035
0.034
0.034
0.034
0.034
0.033
0.033
0.033
0.033
0.033
0.032
0.032
0.032
0.032
0.032
0.031
0.031
0.031
0.031
0.031
0.031
0.030
0.030
0.030
0.030
0.030
0.052
0.053
0.053
0.053
0.054
0.054
0.055
0.055
0.055
0.056
0.056
0.057
0.057
0.057
0.058
0.058
0.059
0.059
0.059
0.060
0.060
0.061
0.061
0.061
0.062
0.062
0.062
0.063
0.063
0.063
0.064
0.064
0.065
0.065
0.065
0.066
0.066
0.067
0.067
0.067
0.068
0.068
0.069
0.069
0.070
0.071
0.071
0.072
0.073
0.074
0.074
0.075
0.076
0.077
0.078
0.079
0.080
0.081
0.082
0.083
0.084
0.085
0.086
0.087
0.088
0.089
0.090
0.091
0.091
0.092
0.092
0.092
0.091
0.091
0.090
0.088
0.087
0.085
0.084
0.082
0.080
0.077
0.075
0.073
0.071
0.069
0.067
0.065
0.063
0.062
0.060
0.059
0.057
0.056
0.054
0.053
0.052
0.051
0.050
0.049
0.048
0.047
0.046
0.045
0.045
0.044
0.043
0.043
0.042
0.041
0.041
0.040
0.040
0.039
0.039
0.038
0.038
0.037
0.037
0.037
0.036
0.036
0.036
0.035
0.035
0.035
0.034
0.034
0.034
0.034
0.033
0.033
0.033
0.033
0.033
0.032
0.032
0.032
0.032
0.032
0.031
0.031
0.031
0.031
0.031
0.031
0.030
0.030
0.030
0.030
0.030
0.052
0.053
0.053
0.054
0.054
0.054
0.055
0.055
0.056
0.056
0.057
0.057
0.057
0.058
0.058
0.059
0.059
0.059
0.060
0.060
0.060
0.061
0.061
0.062
0.062
0.062
0.063
0.063
0.063
0.064
0.064
0.065
0.065
0.065
0.066
0.066
0.067
0.067
0.068
0.068
0.069
0.069
0.070
0.070
0.071
0.072
0.072
0.073
0.074
0.075
0.076
0.077
0.078
0.079
0.080
0.081
0.082
0.084
0.085
0.086
0.088
0.089
0.090
0.091
0.092
0.094
0.095
0.095
0.096
0.097
0.097
0.097
0.096
0.096
0.095
0.093
0.092
0.090
0.088
0.085
0.083
0.080
0.078
0.076
0.073
0.071
0.069
0.067
0.065
0.063
0.061
0.060
0.058
0.057
0.055
0.054
0.053
0.051
0.050
0.049
0.048
0.047
0.047
0.046
0.045
0.044
0.043
0.043
0.042
0.041
0.041
0.040
0.040
0.039
0.039
0.038
0.038
0.038
0.037
0.037
0.036
0.036
0.036
0.035
0.035
0.035
0.035
0.034
0.034
0.034
0.034
0.033
0.033
0.033
0.033
0.032
0.032
0.032
0.032
0.032
0.031
0.031
0.031
0.031
0.031
0.031
0.030
0.030
0.030
0.030
0.030
0.053
0.053
0.053
0.054
0.054
0.055
0.055
0.056
0.056
0.056
0.057
0.057
0.058
0.058
0.058
0.059
0.059
0.060
0.060
0.060
0.061
0.061
0.062
0.062
0.062
0.063
0.063
0.063
0.064
0.064
0.065
0.065
0.065
0.066
0.066
0.067
0.067
0.068
0.068
0.069
0.069
0.070
0.071
0.071
0.072
0.073
0.074
0.075
0.076
0.077
0.078
0.079
0.080
0.081
0.083
0.084
0.085
0.087
0.088
0.090
0.091
0.093
0.094
0.096
0.097
0.098
0.100
0.101
0.101
0.102
0.102
0.102
0.102
0.101
0.100
0.099
0.097
0.094
0.092
0.089
0.087
0.084
0.081
0.078
0.076
0.073
0.071
0.069
0.066
0.064
0.062
0.061
0.059
0.057
0.056
0.055
0.053
0.052
0.051
0.050
0.049
0.048
0.047
0.046
0.045
0.044
0.044
0.043
0.042
0.042
0.041
0.041
0.040
0.039
0.039
0.039
0.038
0.038
0.037
0.037
0.037
0.036
0.036
0.036
0.035
0.035
0.035
0.034
0.034
0.034
0.034
0.033
0.033
0.033
0.033
0.032
0.032
0.032
0.032
0.032
0.031
0.031
0.031
0.031
0.031
0.031
0.030
0.030
0.030
0.030
0.030
0.053
0.053
0.054
0.054
0.055
0.055
0.055
0.056
0.056
0.057
0.057
0.057
0.058
0.058
0.059
0.059
0.060
0.060
0.060
0.061
0.061
0.062
0.062
0.062
0.063
0.063
0.063
0.064
0.064
0.065
0.065
0.065
0.066
0.066
0.067
0.067
0.068
0.068
0.069
0.069
0.070
0.071
0.072
0.072
0.073
0.074
0.075
0.076
0.077
0.078
0.080
0.081
0.082
0.084
0.085
0.087
0.088
0.090
0.092
0.094
0.095
0.097
0.099
0.100
0.102
0.104
0.105
0.106
0.107
0.108
0.109
0.109
0.108
0.108
0.106
0.104
0.102
0.100
0.097
0.094
0.091
0.087
0.084
0.081
0.078
0.075
0.073
0.070
0.068
0.066
0.064
0.062
0.060
0.058
0.057
0.055
0.054
0.053
0.051
0.050
0.049
0.048
0.047
0.046
0.045
0.045
0.044
0.043
0.043
0.042
0.041
0.041
0.040
0.040
0.039
0.039
0.038
0.038
0.037
0.037
0.037
0.036
0.036
0.036
0.035
0.035
0.035
0.034
0.034
0.034
0.034
0.033
0.033
0.033
0.033
0.032
0.032
0.032
0.032
0.032
0.031
0.031
0.031
0.031
0.031
0.031
0.030
0.030
0.030
0.030
0.030
0.053
0.054
0.054
0.054
0.055
0.055
0.056
0.056
0.056
0.057
0.057
0.058
0.058
0.059
0.059
0.059
0.060
0.060
0.061
0.061
0.061
0.062
0.062
0.063
0.063
0.063
0.064
0.064
0.065
0.065
0.065
0.066
0.066
0.067
0.067
0.068
0.068
0.069
0.070
0.070
0.071
0.072
0.073
0.073
0.074
0.076
0.077
0.078
0.079
0.080
0.082
0.083
0.085
0.087
0.088
0.090
0.092
0.094
0.096
0.098
0.100
0.102
0.104
0.106
0.108
0.109
0.111
0.113
0.114
0.115
0.116
0.116
0.116
0.115
0.113
0.111
0.108
0.105
0.102
0.098
0.095
0.091
0.088
0.084
0.081
0.078
0.075
0.072
0.069
0.067
0.065
0.063
0.061
0.059
0.057
0.056
0.054
0.053
0.052
0.051
0.050
0.049
0.048
0.047
0.046
0.045
0.044
0.043
0.043
0.042
0.041
0.041
0.040
0.040
0.039
0.039
0.038
0.038
0.037
0.037
0.037
0.036
0.036
0.036
0.035
0.035
0.035
0.034
0.034
0.034
0.034
0.033
0.033
0.033
0.033
0.033
0.032
0.032
0.032
0.032
0.032
0.031
0.031
0.031
0.031
0.031
0.030
0.030
0.030
0.030
0.030
0.053
0.054
0.054
0.055
0.055
0.055
0.056
0.056
0.057
0.057
0.058
0.058
0.058
0.059
0.059
0.060
0.060
0.061
0.061
0.061
0.062
0.062
0.063
0.063
0.063
0.064
0.064
0.065
0.065
0.065
0.066
0.066
0.067
0.067
0.068
0.068
0.069
0.070
0.070
0.071
0.072
0.073
0.074
0.075
0.076
0.077
0.078
0.080
0.081
0.083
0.084
0.086
0.088
0.090
0.092
0.094
0.096
0.098
0.100
0.103
0.105
0.107
0.109
0.112
0.114
0.116
0.118
0.120
0.121
0.122
0.123
0.124
0.123
0.122
0.121
0.118
0.115
0.112
0.108
0.104
0.099
0.095
0.091
0.087
0.083
0.080
0.077
0.074
0.071
0.068
0.066
0.064
0.062
0.060
0.058
0.057
0.055
0.054
0.052
0.051
0.050
0.049
0.048
0.047
0.046
0.045
0.044
0.044
0.043
0.042
0.042
0.041
0.040
0.040
0.039
0.039
0.038
0.038
0.038
0.037
0.037
0.036
0.036
0.036
0.035
0.035
0.035
0.035
0.034
0.034
0.034
0.033
0.033
0.033
0.033
0.033
0.032
0.032
0.032
0.032
0.032
0.031
0.031
0.031
0.031
0.031
0.030
0.030
0.030
0.030
0.030
0.053
0.054
0.054
0.055
0.055
0.056
0.056
0.057
0.057
0.057
0.058
0.058
0.059
0.059
0.060
0.060
0.060
0.061
0.061
0.062
0.062
0.063
0.063
0.063
0.064
0.064
0.065
0.065
0.065
0.066
0.066
0.067
0.067
0.068
0.068
0.069
0.070
0.070
0.071
0.072
0.073
0.074
0.075
0.076
0.077
0.079
0.080
0.082
0.083
0.085
0.087
0.089
0.091
0.093
0.096
0.098
0.100
0.103
0.105
0.108
0.111
0.113
0.116
0.118
0.120
0.123
0.125
0.127
0.129
0.130
0.131
0.132
0.132
0.130
0.128
0.126
0.122
0.118
0.114
0.109
0.104
0.099
0.095
0.090
0.086
0.082
0.079
0.075
0.072
0.070
0.067
0.065
0.063
0.061
0.059
0.057
0.056
0.054
0.053
0.052
0.050
0.049
0.048
0.047
0.046
0.046
0.045
0.044
0.043
0.043
0.042
0.041
0.041
0.040
0.040
0.039
0.039
0.038
0.038
0.037
0.037
0.037
0.036
0.036
0.035
0.035
0.035
0.035
0.034
0.034
0.034
0.033
0.033
0.033
0.033
0.033
0.032
0.032
0.032
0.032
0.032
0.031
0.031
0.031
0.031
0.031
0.030
0.030
0.030
0.030
0.030
0.054
0.054
0.055
0.055
0.055
0.056
0.056
0.057
0.057
0.058
0.058
0.059
0.059
0.059
0.060
0.060
0.061
0.061
0.062
0.062
0.062
0.063
0.063
0.064
0.064
0.065
0.065
0.065
0.066
0.066
0.067
0.067
0.068
0.068
0.069
0.070
0.070
0.071
0.072
0.073
0.074
0.075
0.076
0.078
0.079
0.081
0.082
0.084
0.086
0.088
0.090
0.092
0.095
0.097
0.100
0.103
0.105
0.108
0.111
0.114
0.117
0.120
0.122
0.125
0.127
0.130
0.132
0.135
0.137
0.139
0.140
0.140
0.140
0.139
0.137
0.134
0.130
0.125
0.120
0.114
0.109
0.103
0.098
0.093
0.089
0.084
0.081
0.077
0.074
0.071
0.068
0.066
0.064
0.061
0.060
0.058
0.056
0.055
0.053
0.052
0.051
0.050
0.049
0.048
0.047
0.046
0.045
0.044
0.043
0.043
0.042
0.041
0.041
0.040
0.040
0.039
0.039
0.038
0.038
0.037
0.037
0.037
0.036
0.036
0.036
0.035
0.035
0.035
0.034
0.034
0.034
0.034
0.033
0.033
0.033
0.033
0.032
0.032
0.032
0.032
0.032
0.031
0.031
0.031
0.031
0.031
0.030
0.030
0.030
0.030
0.030
0.054
0.054
0.055
0.055
0.056
0.056
0.057
0.057
0.057
0.058
0.058
0.059
0.059
0.060
0.060
0.061
0.061
0.061
0.062
0.062
0.063
0.063
0.064
0.064
0.064
0.065
0.065
0.066
0.066
0.067
0.067
0.068
0.068
0.069
0.070
0.070
0.071
0.072
0.073
0.074
0.075
0.076
0.078
0.079
0.081
0.083
0.085
0.087
0.089
0.091
0.094
0.096
0.099
0.102
0.105
0.108
0.111
0.114
0.117
0.120
0.123
0.127
0.129
0.132
0.135
0.138
0.140
0.143
0.145
0.147
0.148
0.149
0.149
0.148
0.145
0.142
0.137
0.132
0.126
0.120
0.113
0.107
0.102
0.096
0.091
0.087
0.082
0.079
0.075
0.072
0.069
0.067
0.064
0.062
0.060
0.058
0.057
0.055
0.054
0.052
0.051
0.050
0.049
0.048
0.047
0.046
0.045
0.044
0.044
0.043
0.042
0.042
0.041
0.040
0.040
0.039
0.039
0.038
0.038
0.038
0.037
0.037
0.036
0.036
0.036
0.035
0.035
0.035
0.034
0.034
0.034
0.034
0.033
0.033
0.033
0.033
0.032
0.032
0.032
0.032
0.032
0.031
0.031
0.031
0.031
0.031
0.030
0.030
0.030
0.030
0.030
0.054
0.055
0.055
0.055
0.056
0.056
0.057
0.057
0.058
0.058
0.059
0.059
0.059
0.060
0.060
0.061
0.061
0.062
0.062
0.063
0.063
0.063
0.064
0.064
0.065
0.065
0.066
0.066
0.067
0.067
0.068
0.068
0.069
0.070
0.070
0.071
0.072
0.073
0.074
0.075
0.076
0.078
0.079
0.081
0.083
0.085
0.087
0.090
0.092
0.095
0.098
0.101
0.104
0.107
0.110
0.114
0.117
0.121
0.124
0.128
0.131
0.134
0.137
0.140
0.143
0.146
0.148
0.151
0.153
0.156
0.157
0.158
0.158
0.156
0.153
0.149
0.144
0.138
0.132
0.125
0.118
0.111
0.105
0.099
0.093
0.089
0.084
0.080
0.076
0.073
0.070
0.068
0.065
0.063
0.061
0.059
0.057
0.056
0.054
0.053
0.051
0.050
0.049
0.048
0.047
0.046
0.045
0.045
0.044
0.043
0.042
0.042
0.041
0.041
0.040
0.039
0.039
0.039
0.038
0.038
0.037
0.037
0.036
0.036
0.036
0.035
0.035
0.035
0.034
0.034
0.034
0.034
0.033
0.033
0.033
0.033
0.032
0.032
0.032
0.032
0.032
0.031
0.031
0.031
0.031
0.031
0.030
0.030
0.030
0.030
0.030
0.054
0.055
0.055
0.056
0.056
0.057
0.057
0.057
0.058
0.058
0.059
0.059
0.060
0.060
0.061
0.061
0.062
0.062
0.062
0.063
0.063
0.064
0.064
0.065
0.065
0.066
0.066
0.067
0.067
0.068
0.068
0.069
0.069
0.070
0.071
0.072
0.073
0.074
0.075
0.076
0.078
0.079
0.081
0.083
0.085
0.088
0.090
0.093
0.096
0.099
0.102
0.105
0.109
0.113
0.116
0.120
0.124
0.128
0.132
0.135
0.139
0.142
0.145
0.148
0.151
0.154
0.156
0.159
0.161
0.164
0.165
0.166
0.166
0.164
0.161
0.156
0.151
0.144
0.137
0.129
0.122
0.115
0.108
0.101
0.096
0.090
0.086
0.081
0.078
0.074
0.071
0.068
0.066
0.063
0.061
0.059
0.058
0.056
0.055
0.053
0.052
0.051
0.049
0.048
0.047
0.046
0.046
0.045
0.044
0.043
0.043
0.042
0.041
0.041
0.040
0.040
0.039
0.039
0.038
0.038
0.037
0.037
0.037
0.036
0.036
0.035
0.035
0.035
0.035
0.034
0.034
0.034
0.033
0.033
0.033
0.033
0.032
0.032
0.032
0.032
0.032
0.031
0.031
0.031
0.031
0.031
0.030
0.030
0.030
0.030
0.030
0.054
0.055
0.055
0.056
0.056
0.057
0.057
0.058
0.058
0.059
0.059
0.059
0.060
0.060
0.061
0.061
0.062
0.062
0.063
0.063
0.064
0.064
0.064
0.065
0.065
0.066
0.066
0.067
0.067
0.068
0.069
0.069
0.070
0.071
0.072
0.072
0.074
0.075
0.076
0.077
0.079
0.081
0.083
0.085
0.088
0.090
0.093
0.096
0.100
0.103
0.107
0.111
0.115
0.119
0.123
0.128
0.132
0.136
0.140
0.144
0.148
0.151
0.154
0.157
0.160
0.162
0.164
0.167
0.169
0.171
0.173
0.173
0.173
0.171
0.167
0.163
0.156
0.149
0.141
0.133
0.125
0.117
0.110
0.103
0.097
0.092
0.087
0.082
0.078
0.075
0.072
0.069
0.066
0.064
0.062
0.060
0.058
0.056
0.055
0.053
0.052
0.051
0.050
0.049
0.048
0.047
0.046
0.045
0.044
0.043
0.043
0.042
0.041
0.041
0.040
0.040
0.039
0.039
0.038
0.038
0.037
0.037
0.037
0.036
0.036
0.036
0.035
0.035
0.035
0.034
0.034
0.034
0.033
0.033
0.033
0.033
0.032
0.032
0.032
0.032
0.032
0.031
0.031
0.031
0.031
0.031
0.030
0.030
0.030
0.030
0.030
0.055
0.055
0.055
0.056
0.056
0.057
0.057
0.058
0.058
0.059
0.059
0.060
0.060
0.061
0.061
0.062
0.062
0.062
0.063
0.063
0.064
0.064
0.065
0.065
0.066
0.066
0.067
0.067
0.068
0.068
0.069
0.070
0.070
0.071
0.072
0.073
0.074
0.076
0.077
0.079
0.081
0.083
0.085
0.087
0.090
0.093
0.097
0.100
0.104
0.108
0.112
0.117
0.121
0.126
0.131
0.136
0.141
0.145
0.150
0.154
0.158
0.161
0.164
0.166
0.168
0.170
0.172
0.174
0.176
0.178
0.179
0.179
0.179
0.176
0.173
0.168
0.161
0.153
0.145
0.136
0.128
0.120
0.112
0.105
0.098
0.093
0.088
0.083
0.079
0.076
0.072
0.069
0.067
0.064
0.062
0.060
0.058
0.057
0.055
0.054
0.052
0.051
0.050
0.049
0.048
0.047
0.046
0.045
0.044
0.044
0.043
0.042
0.042
0.041
0.040
0.040
0.039
0.039
0.038
0.038
0.037
0.037
0.037
0.036
0.036
0.036
0.035
0.035
0.035
0.034
0.034
0.034
0.033
0.033
0.033
0.033
0.032
0.032
0.032
0.032
0.032
0.031
0.031
0.031
0.031
0.031
0.030
0.030
0.030
0.030
0.030
0.055
0.055
0.056
0.056
0.057
0.057
0.058
0.058
0.058
0.059
0.059
0.060
0.060
0.061
0.061
0.062
0.062
0.063
0.063
0.064
0.064
0.065
0.065
0.065
0.066
0.066
0.067
0.068
0.068
0.069
0.069
0.070
0.071
0.072
0.073
0.074
0.075
0.077
0.078
0.080
0.082
0.084
0.087
0.090
0.093
0.097
0.100
0.105
0.109
0.114
0.118
0.123
0.129
0.134
0.140
0.145
0.151
0.156
0.161
0.165
0.169
0.172
0.174
0.176
0.178
0.179
0.180
0.181
0.182
0.184
0.184
0.184
0.183
0.180
0.176
0.171
0.164
0.156
0.147
0.138
0.129
0.121
0.113
0.106
0.099
0.094
0.088
0.084
0.080
0.076
0.073
0.070
0.067
0.065
0.063
0.061
0.059
0.057
0.055
0.054
0.053
0.051
0.050
0.049
0.048
0.047
0.046
0.045
0.044
0.044
0.043
0.042
0.042
0.041
0.040
0.040
0.039
0.039
0.038
0.038
0.038
0.037
0.037
0.036
0.036
0.036
0.035
0.035
0.035
0.034
0.034
0.034
0.034
0.033
0.033
0.033
0.033
0.032
0.032
0.032
0.032
0.031
0.031
0.031
0.031
0.031
0.030
0.030
0.030
0.030
0.030
0.055
0.055
0.056
0.056
0.057
0.057
0.058
0.058
0.059
0.059
0.060
0.060
0.061
0.061
0.061
0.062
0.062
0.063
0.063
0.064
0.064
0.065
0.065
0.066
0.066
0.067
0.067
0.068
0.068
0.069
0.070
0.071
0.071
0.072
0.073
0.075
0.076
0.077
0.079
0.081
0.084
0.086
0.089
0.092
0.096
0.100
0.104
0.109
0.114
0.119
0.125
0.131
0.137
0.143
0.150
0.156
0.162
0.168
0.173
0.178
0.182
0.184
0.186
0.187
0.187
0.188
0.188
0.188
0.188
0.188
0.188
0.187
0.186
0.183
0.178
0.173
0.165
0.157
0.148
0.139
0.130
0.122
0.114
0.106
0.100
0.094
0.089
0.084
0.080
0.076
0.073
0.070
0.068
0.065
0.063
0.061
0.059
0.057
0.056
0.054
0.053
0.052
0.050
0.049
0.048
0.047
0.046
0.045
0.045
0.044
0.043
0.042
0.042
0.041
0.041
0.040
0.040
0.039
0.039
0.038
0.038
0.037
0.037
0.036
0.036
0.036
0.035
0.035
0.035
0.034
0.034
0.034
0.034
0.033
0.033
0.033
0.033
0.032
0.032
0.032
0.032
0.031
0.031
0.031
0.031
0.031
0.030
0.030
0.030
0.030
0.030
0.055
0.055
0.056
0.056
0.057
0.057
0.058
0.058
0.059
0.059
0.060
0.060
0.061
0.061
0.062
0.062
0.063
0.063
0.064
0.064
0.064
0.065
0.065
0.066
0.066
0.067
0.068
0.068
0.069
0.069
0.070
0.071
0.072
0.073
0.074
0.075
0.077
0.078
0.080
0.083
0.085
0.088
0.091
0.095
0.099
0.104
0.109
0.114
0.120
0.126
0.132
0.139
0.146
0.153
0.161
0.168
0.175
0.182
0.188
0.193
0.196
0.198
0.199
0.199
0.198
0.197
0.195
0.194
0.193
0.192
0.191
0.189
0.187
0.184
0.179
0.173
0.165
0.157
0.148
0.139
0.130
0.121
0.113
0.106
0.100
0.094
0.089
0.084
0.080
0.077
0.073
0.070
0.068
0.065
0.063
0.061
0.059
0.058
0.056
0.054
0.053
0.052
0.051
0.049
0.048
0.047
0.046
0.046
0.045
0.044
0.043
0.043
0.042
0.041
0.041
0.040
0.040
0.039
0.039
0.038
0.038
0.037
0.037
0.036
0.036
0.036
0.035
0.035
0.035
0.034
0.034
0.034
0.034
0.033
0.033
0.033
0.033
0.032
0.032
0.032
0.032
0.031
0.031
0.031
0.031
0.031
0.030
0.030
0.030
0.030
0.030
0.055
0.056
0.056
0.056
0.057
0.057
0.058
0.058
0.059
0.059
0.060
0.060
0.061
0.061
0.062
0.062
0.063
0.063
0.064
0.064
0.065
0.065
0.066
0.066
0.067
0.067
0.068
0.068
0.069
0.070
0.070
0.071
0.072
0.073
0.074
0.076
0.077
0.079
0.081
0.084
0.087
0.090
0.093
0.098
0.102
0.107
0.113
0.119
0.125
0.132
0.140
0.147
0.155
0.164
0.173
0.181
0.190
0.198
0.205
0.210
0.213
0.215
0.214
0.213
0.210
0.206
0.203
0.200
0.197
0.195
0.192
0.190
0.187
0.183
0.178
0.172
0.164
0.156
0.147
0.138
0.129
0.120
0.112
0.105
0.099
0.093
0.088
0.084
0.080
0.077
0.073
0.071
0.068
0.066
0.063
0.061
0.059
0.058
0.056
0.055
0.053
0.052
0.051
0.050
0.048
0.047
0.047
0.046
0.045
0.044
0.043
0.043
0.042
0.041
0.041
0.040
0.040
0.039
0.039
0.038
0.038
0.037
0.037
0.037
0.036
0.036
0.035
0.035
0.035
0.034
0.034
0.034
0.034
0.033
0.033
0.033
0.033
0.032
0.032
0.032
0.032
0.031
0.031
0.031
0.031
0.031
0.030
0.030
0.030
0.030
0.030
0.055
0.056
0.056
0.057
0.057
0.058
0.058
0.059
0.059
0.060
0.060
0.060
0.061
0.061
0.062
0.062
0.063
0.063
0.064
0.064
0.065
0.065
0.066
0.066
0.067
0.067
0.068
0.069
0.069
0.070
0.071
0.072
0.072
0.074
0.075
0.076
0.078
0.080
0.082
0.085
0.088
0.091
0.095
0.100
0.105
0.111
0.117
0.124
0.131
0.139
0.147
0.156
0.166
0.175
0.185
0.196
0.206
0.216
0.224
0.230
0.233
0.234
0.232
0.228
0.223
0.217
0.211
0.206
0.201
0.197
0.193
0.189
0.185
0.181
0.176
0.169
0.162
0.153
0.145
0.136
0.127
0.118
0.111
0.104
0.098
0.093
0.088
0.084
0.080
0.076
0.073
0.071
0.068
0.066
0.063
0.061
0.060
0.058
0.056
0.055
0.053
0.052
0.051
0.050
0.049
0.048
0.047
0.046
0.045
0.044
0.043
0.043
0.042
0.041
0.041
0.040
0.040
0.039
0.039
0.038
0.038
0.037
0.037
0.037
0.036
0.036
0.036
0.035
0.035
0.035
0.034
0.034
0.034
0.033
0.033
0.033
0.033
0.032
0.032
0.032
0.032
0.031
0.031
0.031
0.031
0.031
0.030
0.030
0.030
0.030
0.030
0.055
0.056
0.056
0.057
0.057
0.058
0.058
0.059
0.059
0.060
0.060
0.061
0.061
0.062
0.062
0.063
0.063
0.064
0.064
0.064
0.065
0.065
0.066
0.066
0.067
0.068
0.068
0.069
0.069
0.070
0.071
0.072
0.073
0.074
0.075
0.077
0.078
0.080
0.083
0.086
0.089
0.093
0.097
0.102
0.108
0.114
0.121
0.129
0.137
0.146
0.155
0.165
0.176
0.187
0.199
0.211
0.224
0.235
0.245
0.252
0.256
0.255
0.251
0.245
0.237
0.228
0.219
0.211
0.204
0.198
0.193
0.188
0.183
0.178
0.172
0.166
0.159
0.150
0.142
0.133
0.124
0.116
0.109
0.102
0.097
0.091
0.087
0.083
0.079
0.076
0.073
0.070
0.068
0.066
0.063
0.061
0.060
0.058
0.056
0.055
0.053
0.052
0.051
0.050
0.049
0.048
0.047
0.046
0.045
0.044
0.044
0.043
0.042
0.042
0.041
0.040
0.040
0.039
0.039
0.038
0.038
0.037
0.037
0.037
0.036
0.036
0.036
0.035
0.035
0.035
0.034
0.034
0.034
0.033
0.033
0.033
0.033
0.032
0.032
0.032
0.032
0.031
0.031
0.031
0.031
0.031
0.030
0.030
0.030
0.030
0.030
0.055
0.056
0.056
0.057
0.057
0.058
0.058
0.059
0.059
0.060
0.060
0.061
0.061
0.062
0.062
0.063
0.063
0.064
0.064
0.065
0.065
0.066
0.066
0.067
0.067
0.068
0.068
0.069
0.070
0.070
0.071
0.072
0.073
0.074
0.075
0.077
0.079
0.081
0.083
0.086
0.090
0.094
0.099
0.104
0.110
0.117
0.125
0.133
0.142
0.152
0.162
0.173
0.185
0.198
0.212
0.227
0.242
0.256
0.268
0.276
0.280
0.279
0.273
0.263
0.252
0.239
0.227
0.217
0.207
0.199
0.192
0.186
0.180
0.175
0.169
0.162
0.155
0.147
0.138
0.130
0.121
0.114
0.107
0.100
0.095
0.090
0.086
0.082
0.079
0.076
0.073
0.070
0.068
0.066
0.063
0.061
0.060
0.058
0.056
0.055
0.053
0.052
0.051
0.050
0.049
0.048
0.047
0.046
0.045
0.044
0.044
0.043
0.042
0.042
0.041
0.040
0.040
0.039
0.039
0.038
0.038
0.038
0.037
0.037
0.036
0.036
0.036
0.035
0.035
0.035
0.034
0.034
0.034
0.033
0.033
0.033
0.033
0.032
0.032
0.032
0.032
0.031
0.031
0.031
0.031
0.031
0.030
0.030
0.030
0.030
0.030
0.055
0.056
0.056
0.057
0.057
0.058
0.058
0.059
0.059
0.060
0.060
0.061
0.061
0.062
0.062
0.063
0.063
0.064
0.064
0.065
0.065
0.066
0.066
0.067
0.067
0.068
0.068
0.069
0.070
0.070
0.071
0.072
0.073
0.074
0.075
0.077
0.079
0.081
0.084
0.087
0.090
0.095
0.100
0.105
0.112
0.119
0.127
0.136
0.146
0.157
0.168
0.180
0.193
0.208
0.224
0.242
0.259
0.276
0.291
0.301
0.305
0.303
0.294
0.281
0.266
0.250
0.235
0.221
0.210
0.199
0.191
0.184
0.177
0.171
0.165
0.158
0.151
0.143
0.134
0.126
0.118
0.111
0.104
0.098
0.093
0.089
0.085
0.082
0.078
0.075
0.073
0.070
0.068
0.065
0.063
0.061
0.060
0.058
0.056
0.055
0.053
0.052
0.051
0.050
0.049
0.048
0.047
0.046
0.045
0.044
0.044
0.043
0.042
0.042
0.041
0.040
0.040
0.039
0.039
0.038
0.038
0.038
0.037
0.037
0.036
0.036
0.036
0.035
0.035
0.035
0.034
0.034
0.034
0.033
0.033
0.033
0.033
0.032
0.032
0.032
0.032
0.031
0.031
0.031
0.031
0.031
0.030
0.030
0.030
0.030
0.030
0.055
0.056
0.056
0.057
0.057
0.058
0.058
0.059
0.059
0.060
0.060
0.061
0.061
0.062
0.062
0.063
0.063
0.064
0.064
0.065
0.065
0.066
0.066
0.067
0.067
0.068
0.068
0.069
0.070
0.070
0.071
0.072
0.073
0.074
0.075
0.077
0.079
0.081
0.084
0.087
0.091
0.095
0.100
0.106
0.113
0.120
0.129
0.139
0.149
0.160
0.172
0.185
0.200
0.216
0.234
0.254
0.274
0.295
0.312
0.325
0.329
0.326
0.315
0.298
0.279
0.260
0.241
0.225
0.211
0.199
0.189
0.180
0.173
0.167
0.160
0.154
0.146
0.139
0.131
0.123
0.115
0.108
0.102
0.097
0.092
0.088
0.084
0.081
0.078
0.075
0.072
0.070
0.067
0.065
0.063
0.061
0.059
0.058
0.056
0.055
0.053
0.052
0.051
0.050
0.049
0.048
0.047
0.046
0.045
0.044
0.044
0.043
0.042
0.042
0.041
0.041
0.040
0.039
0.039
0.038
0.038
0.038
0.037
0.037
0.036
0.036
0.036
0.035
0.035
0.035
0.034
0.034
0.034
0.033
0.033
0.033
0.033
0.032
0.032
0.032
0.032
0.031
0.031
0.031
0.031
0.031
0.030
0.030
0.030
0.030
0.030
0.056
0.056
0.056
0.057
0.057
0.058
0.058
0.059
0.059
0.060
0.060
0.061
0.061
0.062
0.062
0.063
0.063
0.064
0.064
0.065
0.065
0.066
0.066
0.067
0.067
0.068
0.068
0.069
0.070
0.070
0.071
0.072
0.073
0.074
0.075
0.077
0.079
0.081
0.084
0.087
0.090
0.095
0.100
0.106
0.113
0.120
0.129
0.139
0.150
0.161
0.174
0.187
0.203
0.220
0.240
0.262
0.285
0.308
0.329
0.343
0.348
0.344
0.331
0.312
0.289
0.267
0.245
0.227
0.211
0.197
0.186
0.177
0.169
0.162
0.156
0.149
0.142
0.135
0.127
0.120
0.112
0.106
0.100
0.095
0.091
0.087
0.083
0.080
0.077
0.075
0.072
0.070
0.067
0.065
0.063
0.061
0.059
0.058
0.056
0.055
0.053
0.052
0.051
0.050
0.049
0.048
0.047
0.046
0.045
0.044
0.044
0.043
0.042
0.042
0.041
0.041
0.040
0.039
0.039
0.039
0.038
0.038
0.037
0.037
0.036
0.036
0.036
0.035
0.035
0.035
0.034
0.034
0.034
0.033
0.033
0.033
0.033
0.032
0.032
0.032
0.032
0.031
0.031
0.031
0.031
0.031
0.030
0.030
0.030
0.030
0.030
0.056
0.056
0.057
0.057
0.057
0.058
0.058
0.059
0.059
0.060
0.060
0.061
0.061
0.062
0.062
0.063
0.063
0.064
0.064
0.065
0.065
0.066
0.066
0.067
0.067
0.068
0.068
0.069
0.069
0.070
0.071
0.072
0.073
0.074
0.075
0.077
0.078
0.080
0.083
0.086
0.090
0.094
0.099
0.105
0.111
0.119
0.128
0.137
0.148
0.160
0.172
0.186
0.202
0.220
0.241
0.264
0.289
0.314
0.337
0.353
0.359
0.354
0.339
0.318
0.294
0.269
0.246
0.226
0.209
0.194
0.182
0.172
0.164
0.157
0.151
0.144
0.138
0.131
0.124
0.117
0.110
0.104
0.098
0.094
0.090
0.086
0.083
0.080
0.077
0.074
0.072
0.069
0.067
0.065
0.063
0.061
0.059
0.058
0.056
0.055
0.053
0.052
0.051
0.050
0.049
0.048
0.047
0.046
0.045
0.044
0.044
0.043
0.042
0.042
0.041
0.041
0.040
0.040
0.039
0.039
0.038
0.038
0.037
0.037
0.036
0.036
0.036
0.035
0.035
0.035
0.034
0.034
0.034
0.033
0.033
0.033
0.033
0.032
0.032
0.032
0.032
0.031
0.031
0.031
0.031
0.031
0.030
0.030
0.030
0.030
0.030
0.056
0.056
0.057
0.057
0.058
0.058
0.058
0.059
0.059
0.060
0.060
0.061
0.061
0.062
0.062
0.063
0.063
0.064
0.064
0.065
0.065
0.066
0.066
0.067
0.067
0.068
0.068
0.069
0.069
0.070
0.071
0.072
0.072
0.073
0.075
0.076
0.078
0.080
0.082
0.085
0.088
0.092
0.097
0.103
0.109
0.117
0.125
0.134
0.144
0.156
0.168
0.182
0.198
0.216
0.237
0.261
0.286
0.312
0.335
0.351
0.358
0.353
0.338
0.317
0.292
0.267
0.244
0.223
0.205
0.190
0.178
0.167
0.159
0.152
0.146
0.139
0.133
0.127
0.120
0.114
0.108
0.102
0.097
0.092
0.089
0.085
0.082
0.079
0.076
0.074
0.071
0.069
0.066
0.064
0.062
0.061
0.059
0.057
0.056
0.054
0.053
0.052
0.051
0.050
0.049
0.048
0.047
0.046
0.045
0.044
0.044
0.043
0.042
0.042
0.041
0.041
0.040
0.040
0.039
0.039
0.038
0.038
0.037
0.037
0.036
0.036
0.036
0.035
0.035
0.035
0.034
0.034
0.034
0.033
0.033
0.033
0.033
0.032
0.032
0.032
0.032
0.031
0.031
0.031
0.031
0.031
0.030
0.030
0.030
0.030
0.030
0.056
0.056
0.057
0.057
0.058
0.058
0.058
0.059
0.059
0.060
0.060
0.061
0.061
0.062
0.062
0.063
0.063
0.064
0.064
0.065
0.065
0.066
0.066
0.067
0.067
0.068
0.068
0.069
0.069
0.070
0.070
0.071
0.072
0.073
0.074
0.075
0.077
0.079
0.081
0.084
0.087
0.090
0.095
0.100
0.106
0.113
0.120
0.129
0.139
0.149
0.161
0.174
0.190
0.207
0.228
0.250
0.275
0.300
0.322
0.338
0.345
0.341
0.327
0.307
0.283
0.260
0.237
0.216
0.199
0.184
0.172
0.162
0.154
0.147
0.140
0.135
0.129
0.123
0.117
0.111
0.106
0.100
0.096
0.091
0.088
0.084
0.081
0.078
0.075
0.073
0.070
0.068
0.066
0.064
0.062
0.060
0.059
0.057
0.056
0.054
0.053
0.052
0.051
0.050
0.049
0.048
0.047
0.046
0.045
0.044
0.044
0.043
0.042
0.042
0.041
0.041
0.040
0.040
0.039
0.039
0.038
0.038
0.037
0.037
0.036
0.036
0.036
0.035
0.035
0.035
0.034
0.034
0.034
0.033
0.033
0.033
0.033
0.032
0.032
0.032
0.032
0.031
0.031
0.031
0.031
0.031
0.030
0.030
0.030
0.030
0.030
0.056
0.056
0.057
0.057
0.058
0.058
0.058
0.059
0.059
0.060
0.060
0.061
0.061
0.062
0.062
0.063
0.063
0.064
0.064
0.065
0.065
0.066
0.066
0.066
0.067
0.067
0.068
0.068
0.069
0.070
0.070
0.071
0.072
0.073
0.074
0.075
0.076
0.078
0.080
0.082
0.085
0.088
0.092
0.096
0.102
0.108
0.115
0.122
0.131
0.141
0.152
0.164
0.178
0.195
0.214
0.235
0.258
0.281
0.301
0.315
0.322
0.319
0.307
0.290
0.269
0.247
0.227
0.208
0.191
0.177
0.165
0.156
0.148
0.141
0.135
0.129
0.124
0.119
0.114
0.108
0.103
0.099
0.094
0.090
0.087
0.083
0.080
0.077
0.075
0.072
0.070
0.068
0.066
0.064
0.062
0.060
0.058
0.057
0.055
0.054
0.053
0.052
0.051
0.050
0.049
0.048
0.047
0.046
0.045
0.044
0.044
0.043
0.042
0.042
0.041
0.041
0.040
0.040
0.039
0.039
0.038
0.038
0.037
0.037
0.036
0.036
0.036
0.035
0.035
0.035
0.034
0.034
0.034
0.033
0.033
0.033
0.033
0.032
0.032
0.032
0.032
0.031
0.031
0.031
0.031
0.031
0.030
0.030
0.030
0.030
0.030
0.056
0.056
0.057
0.057
0.057
0.058
0.058
0.059
0.059
0.060
0.060
0.061
0.061
0.062
0.062
0.063
0.063
0.064
0.064
0.065
0.065
0.065
0.066
0.066
0.067
0.067
0.068
0.068
0.069
0.069
0.070
0.070
0.071
0.072
0.073
0.074
0.075
0.076
0.078
0.080
0.082
0.085
0.089
0.092
0.097
0.102
0.108
0.115
0.122
0.131
0.141
0.152
0.165
0.180
0.197
0.216
0.236
0.256
0.273
0.286
0.292
0.290
0.281
0.267
0.250
0.231
0.213
0.197
0.182
0.169
0.158
0.149
0.141
0.135
0.129
0.124
0.119
0.115
0.110
0.105
0.101
0.096
0.092
0.089
0.085
0.082
0.079
0.076
0.074
0.071
0.069
0.067
0.065
0.063
0.061
0.060
0.058
0.057
0.055
0.054
0.053
0.052
0.050
0.049
0.048
0.048
0.047
0.046
0.045
0.044
0.044
0.043
0.042
0.042
0.041
0.041
0.040
0.040
0.039
0.039
0.038
0.038
0.037
0.037
0.036
0.036
0.036
0.035
0.035
0.035
0.034
0.034
0.034
0.033
0.033
0.033
0.033
0.032
0.032
0.032
0.032
0.031
0.031
0.031
0.031
0.031
0.030
0.030
0.030
0.030
0.030
0.056
0.056
0.056
0.057
0.057
0.058
0.058
0.059
0.059
0.060
0.060
0.061
0.061
0.062
0.062
0.063
0.063
0.064
0.064
0.064
0.065
0.065
0.066
0.066
0.067
0.067
0.067
0.068
0.068
0.069
0.069
0.070
0.071
0.071
0.072
0.073
0.074
0.075
0.077
0.078
0.080
0.082
0.085
0.088
0.092
0.096
0.101
0.106
0.113
0.120
0.129
0.139
0.150
0.163
0.178
0.195
0.212
0.229
0.243
0.254
0.260
0.259
0.253
0.242
0.229
0.214
0.199
0.184
0.171
0.160
0.150
0.142
0.135
0.129
0.124
0.119
0.114
0.110
0.106
0.102
0.098
0.094
0.090
0.087
0.084
0.081
0.078
0.075
0.073
0.071
0.068
0.066
0.064
0.062
0.061
0.059
0.058
0.056
0.055
0.054
0.052
0.051
0.050
0.049
0.048
0.047
0.047
0.046
0.045
0.044
0.044
0.043
0.042
0.042
0.041
0.041
0.040
0.040
0.039
0.039
0.038
0.038
0.037
0.037
0.036
0.036
0.036
0.035
0.035
0.035
0.034
0.034
0.034
0.033
0.033
0.033
0.033
0.032
0.032
0.032
0.032
0.031
0.031
0.031
0.031
0.031
0.030
0.030
0.030
0.030
0.030
0.055
0.056
0.056
0.057
0.057
0.058
0.058
0.059
0.059
0.060
0.060
0.061
0.061
0.062
0.062
0.063
0.063
0.063
0.064
0.064
0.065
0.065
0.066
0.066
0.066
0.067
0.067
0.068
0.068
0.069
0.069
0.069
0.070
0.071
0.071
0.072
0.073
0.074
0.075
0.076
0.078
0.079
0.081
0.084
0.087
0.090
0.094
0.098
0.103
0.109
0.117
0.125
0.135
0.147
0.159
0.173
0.188
0.202
0.214
0.223
0.228
0.228
0.224
0.217
0.207
0.195
0.183
0.171
0.161
0.151
0.142
0.135
0.128
0.123
0.118
0.114
0.110
0.106
0.102
0.099
0.095
0.092
0.088
0.085
0.082
0.079
0.077
0.074
0.072
0.070
0.067
0.066
0.064
0.062
0.060
0.059
0.057
0.056
0.055
0.053
0.052
0.051
0.050
0.049
0.048
0.047
0.047
0.046
0.045
0.044
0.044
0.043
0.042
0.042
0.041
0.041
0.040
0.040
0.039
0.039
0.038
0.038
0.037
0.037
0.036
0.036
0.036
0.035
0.035
0.035
0.034
0.034
0.034
0.033
0.033
0.033
0.033
0.032
0.032
0.032
0.032
0.031
0.031
0.031
0.031
0.031
0.030
0.030
0.030
0.030
0.030
0.055
0.056
0.056
0.057
0.057
0.058
0.058
0.059
0.059
0.060
0.060
0.061
0.061
0.062
0.062
0.062
0.063
0.063
0.064
0.064
0.065
0.065
0.065
0.066
0.066
0.067
0.067
0.067
0.068
0.068
0.069
0.069
0.069
0.070
0.070
0.071
0.072
0.072
0.073
0.074
0.075
0.076
0.078
0.080
0.082
0.084
0.087
0.090
0.094
0.099
0.105
0.113
0.121
0.131
0.141
0.153
0.165
0.176
0.186
0.194
0.199
0.200
0.198
0.193
0.186
0.177
0.168
0.158
0.150
0.141
0.134
0.127
0.122
0.117
0.113
0.109
0.105
0.102
0.098
0.095
0.092
0.089
0.086
0.083
0.080
0.078
0.075
0.073
0.071
0.069
0.067
0.065
0.063
0.061
0.060
0.058
0.057
0.055
0.054
0.053
0.052
0.051
0.050
0.049
0.048
0.047
0.046
0.046
0.045
0.044
0.043
0.043
0.042
0.042
0.041
0.041
0.040
0.039
0.039
0.039
0.038
0.038
0.037
0.037
0.036
0.036
0.036
0.035
0.035
0.035
0.034
0.034
0.034
0.033
0.033
0.033
0.033
0.032
0.032
0.032
0.032
0.031
0.031
0.031
0.031
0.031
0.030
0.030
0.030
0.030
0.030
0.055
0.056
0.056
0.057
0.057
0.058
0.058
0.059
0.059
0.060
0.060
0.061
0.061
0.061
0.062
0.062
0.063
0.063
0.064
0.064
0.064
0.065
0.065
0.066
0.066
0.066
0.067
0.067
0.067
0.068
0.068
0.068
0.069
0.069
0.070
0.070
0.071
0.071
0.072
0.072
0.073
0.074
0.075
0.076
0.077
0.079
0.081
0.083
0.086
0.090
0.095
0.101
0.108
0.116
0.125
0.135
0.144
0.154
0.162
0.168
0.173
0.174
0.174
0.171
0.166
0.160
0.153
0.146
0.139
0.132
0.126
0.120
0.116
0.111
0.107
0.104
0.101
0.098
0.095
0.092
0.089
0.086
0.084
0.081
0.078
0.076
0.074
0.072
0.069
0.068
0.066
0.064
0.062
0.061
0.059
0.058
0.056
0.055
0.054
0.053
0.052
0.051
0.050
0.049
0.048
0.047
0.046
0.046
0.045
0.044
0.043
0.043
0.042
0.042
0.041
0.040
0.040
0.039
0.039
0.039
0.038
0.038
0.037
0.037
0.036
0.036
0.036
0.035
0.035
0.035
0.034
0.034
0.034
0.033
0.033
0.033
0.033
0.032
0.032
0.032
0.032
0.031
0.031
0.031
0.031
0.031
0.030
0.030
0.030
0.030
0.030
0.055
0.056
0.056
0.057
0.057
0.058
0.058
0.059
0.059
0.059
0.060
0.060
0.061
0.061
0.062
0.062
0.063
0.063
0.063
0.064
0.064
0.065
0.065
0.065
0.066
0.066
0.066
0.067
0.067
0.067
0.068
0.068
0.068
0.069
0.069
0.069
0.070
0.070
0.070
0.071
0.071
0.071
0.072
0.072
0.073
0.074
0.076
0.077
0.080
0.083
0.086
0.091
0.097
0.104
0.111
0.119
0.127
0.134
0.141
0.146
0.150
0.152
0.153
0.151
0.148
0.144
0.140
0.134
0.129
0.123
0.118
0.114
0.110
0.106
0.102
0.099
0.097
0.094
0.091
0.089
0.086
0.084
0.081
0.079
0.077
0.074
0.072
0.070
0.068
0.067
0.065
0.063
0.062
0.060
0.059
0.057
0.056
0.055
0.054
0.052
0.051
0.050
0.049
0.049
0.048
0.047
0.046
0.045
0.045
0.044
0.043
0.043
0.042
0.042
0.041
0.040
0.040
0.039
0.039
0.038
0.038
0.038
0.037
0.037
0.036
0.036
0.036
0.035
0.035
0.035
0.034
0.034
0.034
0.033
0.033
0.033
0.033
0.032
0.032
0.032
0.032
0.031
0.031
0.031
0.031
0.031
0.030
0.030
0.030
0.030
0.030
0.055
0.056
0.056
0.057
0.057
0.058
0.058
0.058
0.059
0.059
0.060
0.060
0.061
0.061
0.062
0.062
0.062
0.063
0.063
0.064
0.064
0.064
0.065
0.065
0.065
0.066
0.066
0.066
0.067
0.067
0.067
0.067
0.068
0.068
0.068
0.068
0.069
0.069
0.069
0.069
0.069
0.069
0.069
0.070
0.070
0.070
0.071
0.072
0.074
0.076
0.079
0.083
0.088
0.093
0.099
0.105
0.112
0.118
0.123
0.128
0.132
0.134
0.135
0.135
0.133
0.131
0.127
0.124
0.119
0.115
0.111
0.108
0.104
0.101
0.098
0.095
0.093
0.090
0.088
0.086
0.083
0.081
0.079
0.077
0.075
0.073
0.071
0.069
0.067
0.065
0.064
0.062
0.061
0.059
0.058
0.057
0.055
0.054
0.053
0.052
0.051
0.050
0.049
0.048
0.048
0.047
0.046
0.045
0.045
0.044
0.043
0.043
0.042
0.041
0.041
0.040
0.040
0.039
0.039
0.038
0.038
0.038
0.037
0.037
0.036
0.036
0.036
0.035
0.035
0.035
0.034
0.034
0.034
0.033
0.033
0.033
0.033
0.032
0.032
0.032
0.032
0.031
0.031
0.031
0.031
0.030
0.030
0.030
0.030
0.030
0.030
0.055
0.056
0.056
0.056
0.057
0.057
0.058
0.058
0.059
0.059
0.060
0.060
0.061
0.061
0.061
0.062
0.062
0.063
0.063
0.063
0.064
0.064
0.064
0.065
0.065
0.065
0.066
0.066
0.066
0.066
0.067
0.067
0.067
0.067
0.067
0.068
0.068
0.068
0.068
0.068
0.068
0.068
0.067
0.067
0.067
0.068
0.068
0.069
0.070
0.071
0.074
0.077
0.080
0.085
0.089
0.095
0.100
0.105
0.109
0.113
0.117
0.119
0.120
0.121
0.120
0.119
0.117
0.114
0.111
0.108
0.105
0.102
0.099
0.096
0.094
0.091
0.089
0.087
0.085
0.083
0.081
0.079
0.077
0.075
0.073
0.071
0.069
0.068
0.066
0.064
0.063
0.061
0.060
0.059
0.057
0.056
0.055
0.054
0.053
0.052
0.051
0.050
0.049
0.048
0.047
0.047
0.046
0.045
0.044
0.044
0.043
0.043
0.042
0.041
0.041
0.040
0.040
0.039
0.039
0.038
0.038
0.038
0.037
0.037
0.036
0.036
0.036
0.035
0.035
0.035
0.034
0.034
0.034
0.033
0.033
0.033
0.033
0.032
0.032
0.032
0.032
0.031
0.031
0.031
0.031
0.030
0.030
0.030
0.030
0.030
0.030
0.055
0.055
0.056
0.056
0.057
0.057
0.058
0.058
0.059
0.059
0.060
0.060
0.060
0.061
0.061
0.062
0.062
0.062
0.063
0.063
0.064
0.064
0.064
0.065
0.065
0.065
0.065
0.066
0.066
0.066
0.066
0.066
0.067
0.067
0.067
0.067
0.067
0.067
0.067
0.067
0.066
0.066
0.066
0.066
0.065
0.065
0.065
0.066
0.066
0.068
0.069
0.072
0.075
0.078
0.082
0.086
0.090
0.094
0.098
0.102
0.104
0.107
0.108
0.109
0.109
0.109
0.107
0.106
0.104
0.101
0.099
0.097
0.094
0.092
0.090
0.088
0.086
0.084
0.082
0.080
0.078
0.077
0.075
0.073
0.071
0.070
0.068
0.067
0.065
0.063
0.062
0.061
0.059
0.058
0.057
0.056
0.055
0.054
0.052
0.051
0.051
0.050
0.049
0.048
0.047
0.046
0.046
0.045
0.044
0.044
0.043
0.042
0.042
0.041
0.041
0.040
0.040
0.039
0.039
0.038
0.038
0.037
0.037
0.037
0.036
0.036
0.036
0.035
0.035
0.035
0.034
0.034
0.034
0.033
0.033
0.033
0.033
0.032
0.032
0.032
0.032
0.031
0.031
0.031
0.031
0.030
0.030
0.030
0.030
0.030
0.029
0.055
0.055
0.056
0.056
0.057
0.057
0.058
0.058
0.058
0.059
0.059
0.060
0.060
0.061
0.061
0.061
0.062
0.062
0.063
0.063
0.063
0.064
0.064
0.064
0.065
0.065
0.065
0.065
0.066
0.066
0.066
0.066
0.066
0.066
0.066
0.066
0.066
0.066
0.066
0.066
0.065
0.065
0.065
0.064
0.064
0.064
0.064
0.064
0.064
0.065
0.066
0.068
0.070
0.073
0.076
0.080
0.083
0.086
0.089
0.092
0.095
0.097
0.099
0.100
0.100
0.100
0.100
0.099
0.097
0.096
0.094
0.092
0.090
0.088
0.086
0.085
0.083
0.081
0.080
0.078
0.076
0.075
0.073
0.071
0.070
0.068
0.067
0.065
0.064
0.063
0.061
0.060
0.059
0.057
0.056
0.055
0.054
0.053
0.052
0.051
0.050
0.049
0.049
0.048
0.047
0.046
0.046
0.045
0.044
0.044
0.043
0.042
0.042
0.041
0.041
0.040
0.040
0.039
0.039
0.038
0.038
0.037
0.037
0.037
0.036
0.036
0.036
0.035
0.035
0.035
0.034
0.034
0.034
0.033
0.033
0.033
0.033
0.032
0.032
0.032
0.032
0.031
0.031
0.031
0.031
0.030
0.030
0.030
0.030
0.030
0.029
0.055
0.055
0.056
0.056
0.057
0.057
0.057
0.058
0.058
0.059
0.059
0.060
0.060
0.060
0.061
0.061
0.062
0.062
0.062
0.063
0.063
0.063
0.064
0.064
0.064
0.064
0.065
0.065
0.065
0.065
0.065
0.066
0.066
0.066
0.066
0.066
0.066
0.065
0.065
0.065
0.065
0.064
0.064
0.063
0.063
0.063
0.062
0.062
0.063
0.063
0.064
0.066
0.067
0.070
0.072
0.075
0.078
0.080
0.083
0.085
0.088
0.090
0.091
0.092
0.093
0.093
0.093
0.093
0.092
0.091
0.089
0.088
0.086
0.085
0.083
0.082
0.080
0.079
0.077
0.076
0.074
0.073
0.071
0.070
0.068
0.067
0.066
0.064
0.063
0.062
0.060
0.059
0.058
0.057
0.056
0.055
0.054
0.053
0.052
0.051
0.050
0.049
0.048
0.048
0.047
0.046
0.045
0.045
0.044
0.043
0.043
0.042
0.042
0.041
0.041
0.040
0.040
0.039
0.039
0.038
0.038
0.037
0.037
0.037
0.036
0.036
0.036
0.035
0.035
0.035
0.034
0.034
0.034
0.033
0.033
0.033
0.032
0.032
0.032
0.032
0.031
0.031
0.031
0.031
0.031
0.030
0.030
0.030
0.030
0.030
0.029
0.055
0.055
0.055
0.056
0.056
0.057
0.057
0.058
0.058
0.059
0.059
0.059
0.060
0.060
0.061
0.061
0.061
0.062
0.062
0.062
0.063
0.063
0.063
0.064
0.064
0.064
0.064
0.065
0.065
0.065
0.065
0.065
0.065
0.065
0.065
0.065
0.065
0.065
0.065
0.064
0.064
0.064
0.063
0.063
0.062
0.062
0.062
0.062
0.062
0.062
0.063
0.064
0.066
0.067
0.069
0.071
0.074
0.076
0.078
0.080
0.082
0.084
0.085
0.087
0.087
0.088
0.088
0.088
0.087
0.086
0.085
0.084
0.083
0.082
0.080
0.079
0.078
0.076
0.075
0.074
0.072
0.071
0.070
0.068
0.067
0.066
0.065
0.063
0.062
0.061
0.060
0.059
0.057
0.056
0.055
0.054
0.053
0.052
0.051
0.051
0.050
0.049
0.048
0.047
0.047
0.046
0.045
0.045
0.044
0.043
0.043
0.042
0.042
0.041
0.041
0.040
0.040
0.039
0.039
0.038
0.038
0.037
0.037
0.037
0.036
0.036
0.035
0.035
0.035
0.034
0.034
0.034
0.034
0.033
0.033
0.033
0.032
0.032
0.032
0.032
0.031
0.031
0.031
0.031
0.031
0.030
0.030
0.030
0.030
0.030
0.029
0.054
0.055
0.055
0.056
0.056
0.057
0.057
0.057
0.058
0.058
0.059
0.059
0.060
0.060
0.060
0.061
0.061
0.061
0.062
0.062
0.062
0.063
0.063
0.063
0.064
0.064
0.064
0.064
0.064
0.065
0.065
0.065
0.065
0.065
0.065
0.065
0.065
0.065
0.064
0.064
0.064
0.063
0.063
0.062
0.062
0.062
0.061
0.061
0.061
0.062
0.062
0.063
0.064
0.066
0.067
0.069
0.071
0.073
0.075
0.076
0.078
0.080
0.081
0.082
0.083
0.083
0.084
0.084
0.083
0.083
0.082
0.081
0.080
0.079
0.078
0.077
0.076
0.074
0.073
0.072
0.071
0.070
0.068
0.067
0.066
0.065
0.064
0.062
0.061
0.060
0.059
0.058
0.057
0.056
0.055
0.054
0.053
0.052
0.051
0.050
0.049
0.049
0.048
0.047
0.046
0.046
0.045
0.044
0.044
0.043
0.043
0.042
0.041
0.041
0.040
0.040
0.039
0.039
0.039
0.038
0.038
0.037
0.037
0.037
0.036
0.036
0.035
0.035
0.035
0.034
0.034
0.034
0.034
0.033
0.033
0.033
0.032
0.032
0.032
0.032
0.031
0.031
0.031
0.031
0.031
0.030
0.030
0.030
0.030
0.030
0.029
0.054
0.055
0.055
0.056
0.056
0.056
0.057
0.057
0.058
0.058
0.059
0.059
0.059
0.060
0.060
0.060
0.061
0.061
0.062
0.062
0.062
0.062
0.063
0.063
0.063
0.064
0.064
0.064
0.064
0.064
0.064
0.064
0.065
0.065
0.065
0.065
0.064
0.064
0.064
0.064
0.063
0.063
0.063
0.062
0.062
0.062
0.061
0.061
0.061
0.062
0.062
0.063
0.064
0.065
0.066
0.068
0.069
0.071
0.072
0.074
0.075
0.076
0.078
0.079
0.079
0.080
0.080
0.080
0.080
0.080
0.079
0.078
0.077
0.077
0.076
0.075
0.074
0.073
0.072
0.070
0.069
0.068
0.067
0.066
0.065
0.064
0.063
0.061
0.060
0.059
0.058
0.057
0.056
0.055
0.054
0.053
0.052
0.052
0.051
0.050
0.049
0.048
0.048
0.047
0.046
0.045
0.045
0.044
0.044
0.043
0.042
0.042
0.041
0.041
0.040
0.040
0.039
0.039
0.038
0.038
0.038
0.037
0.037
0.036
0.036
0.036
0.035
0.035
0.035
0.034
0.034
0.034
0.033
0.033
0.033
0.033
0.032
0.032
0.032
0.032
0.031
0.031
0.031
0.031
0.031
0.030
0.030
0.030
0.030
0.030
0.029
0.054
0.055
0.055
0.055
0.056
0.056
0.057
0.057
0.057
0.058
0.058
0.059
0.059
0.059
0.060
0.060
0.061
0.061
0.061
0.062
0.062
0.062
0.062
0.063
0.063
0.063
0.063
0.064
0.064
0.064
0.064
0.064
0.064
0.064
0.064
0.064
0.064
0.064
0.064
0.064
0.063
0.063
0.063
0.062
0.062
0.062
0.062
0.061
0.062
0.062
0.062
0.063
0.063
0.064
0.065
0.067
0.068
0.069
0.070
0.072
0.073
0.074
0.075
0.076
0.076
0.077
0.077
0.077
0.077
0.077
0.077
0.076
0.075
0.075
0.074
0.073
0.072
0.071
0.070
0.069
0.068
0.067
0.066
0.065
0.064
0.063
0.062
0.061
0.060
0.059
0.058
0.057
0.056
0.055
0.054
0.053
0.052
0.051
0.050
0.050
0.049
0.048
0.047
0.047
0.046
0.045
0.045
0.044
0.043
0.043
0.042
0.042
0.041
0.041
0.040
0.040
0.039
0.039
0.038
0.038
0.038
0.037
0.037
0.036
0.036
0.036
0.035
0.035
0.035
0.034
0.034
0.034
0.033
0.033
0.033
0.033
0.032
0.032
0.032
0.032
0.031
0.031
0.031
0.031
0.030
0.030
0.030
0.030
0.030
0.030
0.029
0.054
0.054
0.055
0.055
0.056
0.056
0.056
0.057
0.057
0.058
0.058
0.058
0.059
0.059
0.060
0.060
0.060
0.061
0.061
0.061
0.062
0.062
0.062
0.062
0.063
0.063
0.063
0.063
0.063
0.064
0.064
0.064
0.064
0.064
0.064
0.064
0.064
0.064
0.064
0.064
0.063
0.063
0.063
0.063
0.062
0.062
0.062
0.062
0.062
0.062
0.062
0.063
0.063
0.064
0.065
0.066
0.067
0.068
0.069
0.070
0.071
0.072
0.073
0.074
0.074
0.075
0.075
0.075
0.075
0.075
0.074
0.074
0.073
0.073
0.072
0.071
0.070
0.070
0.069
0.068
0.067
0.066
0.065
0.064
0.063
0.062
0.061
0.060
0.059
0.058
0.057
0.056
0.055
0.054
0.053
0.052
0.052
0.051
0.050
0.049
0.049
0.048
0.047
0.046
0.046
0.045
0.044
0.044
0.043
0.043
0.042
0.042
0.041
0.041
0.040
0.040
0.039
0.039
0.038
0.038
0.037
0.037
0.037
0.036
0.036
0.036
0.035
0.035
0.035
0.034
0.034
0.034
0.033
0.033
0.033
0.033
0.032
0.032
0.032
0.032
0.031
0.031
0.031
0.031
0.030
0.030
0.030
0.030
0.030
0.029
0.029
0.054
0.054
0.055
0.055
0.055
0.056
0.056
0.057
0.057
0.057
0.058
0.058
0.059
0.059
0.059
0.060
0.060
0.060
0.061
0.061
0.061
0.062
0.062
0.062
0.062
0.063
0.063
0.063
0.063
0.063
0.063
0.064
0.064
0.064
0.064
0.064
0.064
0.064
0.064
0.063
0.063
0.063
0.063
0.063
0.063
0.062
0.062
0.062
0.062
0.062
0.063
0.063
0.064
0.064
0.065
0.066
0.067
0.067
0.068
0.069
0.070
0.071
0.071
0.072
0.073
0.073
0.073
0.073
0.073
0.073
0.073
0.072
0.072
0.071
0.070
0.070
0.069
0.068
0.067
0.067
0.066
0.065
0.064
0.063
0.062
0.061
0.060
0.059
0.058
0.057
0.056
0.055
0.055
0.054
0.053
0.052
0.051
0.050
0.050
0.049
0.048
0.048
0.047
0.046
0.046
0.045
0.044
0.044
0.043
0.043
0.042
0.041
0.041
0.040
0.040
0.040
0.039
0.039
0.038
0.038
0.037
0.037
0.037
0.036
0.036
0.036
0.035
0.035
0.035
0.034
0.034
0.034
0.033
0.033
0.033
0.033
0.032
0.032
0.032
0.032
0.031
0.031
0.031
0.031
0.030
0.030
0.030
0.030
0.030
0.029
0.029
0.054
0.054
0.054
0.055
0.055
0.056
0.056
0.056
0.057
0.057
0.058
0.058
0.058
0.059
0.059
0.059
0.060
0.060
0.060
0.061
0.061
0.061
0.062
0.062
0.062
0.062
0.062
0.063
0.063
0.063
0.063
0.063
0.063
0.063
0.064
0.064
0.064
0.064
0.063
0.063
0.063
0.063
0.063
0.063
0.063
0.063
0.063
0.063
0.063
0.063
0.063
0.063
0.064
0.064
0.065
0.066
0.066
0.067
0.068
0.068
0.069
0.070
0.070
0.071
0.071
0.071
0.072
0.072
0.072
0.071
0.071
0.071
0.070
0.070
0.069
0.068
0.068
0.067
0.066
0.065
0.065
0.064
0.063
0.062
0.061
0.060
0.059
0.058
0.058
0.057
0.056
0.055
0.054
0.053
0.052
0.052
0.051
0.050
0.049
0.049
0.048
0.047
0.047
0.046
0.045
0.045
0.044
0.044
0.043
0.042
0.042
0.041
0.041
0.040
0.040
0.039
0.039
0.039
0.038
0.038
0.037
0.037
0.037
0.036
0.036
0.035
0.035
0.035
0.035
0.034
0.034
0.034
0.033
0.033
0.033
0.032
0.032
0.032
0.032
0.031
0.031
0.031
0.031
0.031
0.030
0.030
0.030
0.030
0.030
0.029
0.029
0.053
0.054
0.054
0.055
0.055
0.055
0.056
0.056
0.057
0.057
0.057
0.058
0.058
0.058
0.059
0.059
0.059
0.060
0.060
0.060
0.061
0.061
0.061
0.061
0.062
0.062
0.062
0.062
0.063
0.063
0.063
0.063
0.063
0.063
0.063
0.063
0.063
0.063
0.063
0.063
0.063
0.063
0.063
0.063
0.063
0.063
0.063
0.063
0.063
0.063
0.063
0.064
0.064
0.065
0.065
0.066
0.066
0.067
0.067
0.068
0.068
0.069
0.069
0.070
0.070
0.070
0.070
0.070
0.070
0.070
0.070
0.069
0.069
0.068
0.068
0.067
0.067
0.066
0.065
0.064
0.064
0.063
0.062
0.061
0.060
0.059
0.059
0.058
0.057
0.056
0.055
0.054
0.054
0.053
0.052
0.051
0.051
0.050
0.049
0.048
0.048
0.047
0.046
0.046
0.045
0.045
0.044
0.043
0.043
0.042
0.042
0.041
0.041
0.040
0.040
0.039
0.039
0.038
0.038
0.038
0.037
0.037
0.036
0.036
0.036
0.035
0.035
0.035
0.034
0.034
0.034
0.034
0.033
0.033
0.033
0.032
0.032
0.032
0.032
0.031
0.031
0.031
0.031
0.031
0.030
0.030
0.030
0.030
0.030
0.029
0.029
0.053
0.054
0.054
0.054
0.055
0.055
0.056
0.056
0.056
0.057
0.057
0.057
0.058
0.058
0.058
0.059
0.059
0.059
0.060
0.060
0.060
0.061
0.061
0.061
0.061
0.062
0.062
0.062
0.062
0.062
0.063
0.063
0.063
0.063
0.063
0.063
0.063
0.063
0.063
0.063
0.063
0.063
0.063
0.063
0.063
0.063
0.063
0.063
0.063
0.064
0.064
0.064
0.064
0.065
0.065
0.066
0.066
0.067
0.067
0.067
0.068
0.068
0.069
0.069
0.069
0.069
0.069
0.069
0.069
0.069
0.069
0.068
0.068
0.067
0.067
0.066
0.066
0.065
0.064
0.064
0.063
0.062
0.061
0.060
0.060
0.059
0.058
0.057
0.056
0.056
0.055
0.054
0.053
0.052
0.052
0.051
0.050
0.049
0.049
0.048
0.047
0.047
0.046
0.046
0.045
0.044
0.044
0.043
0.043
0.042
0.042
0.041
0.041
0.040
0.040
0.039
0.039
0.038
0.038
0.038
0.037
0.037
0.036
0.036
0.036
0.035
0.035
0.035
0.034
0.034
0.034
0.033
0.033
0.033
0.033
0.032
0.032
0.032
0.032
0.031
0.031
0.031
0.031
0.031
0.030
0.030
0.030
0.030
0.030
0.029
0.029
0.053
0.053
0.054
0.054
0.055
0.055
0.055
0.056
0.056
0.056
0.057
0.057
0.057
0.058
0.058
0.059
0.059
0.059
0.059
0.060
0.060
0.060
0.061
0.061
0.061
0.061
0.062
0.062
0.062
0.062
0.062
0.063
0.063
0.063
0.063
0.063
0.063
0.063
0.063
0.063
0.063
0.063
0.063
0.063
0.063
0.063
0.064
0.064
0.064
0.064
0.064
0.064
0.065
0.065
0.065
0.066
0.066
0.066
0.067
0.067
0.067
0.068
0.068
0.068
0.068
0.068
0.068
0.068
0.068
0.068
0.068
0.067
0.067
0.066
0.066
0.065
0.065
0.064
0.063
0.063
0.062
0.061
0.060
0.060
0.059
0.058
0.057
0.057
0.056
0.055
0.054
0.053
0.053
0.052
0.051
0.051
0.050
0.049
0.048
0.048
0.047
0.047
0.046
0.045
0.045
0.044
0.044
0.043
0.042
0.042
0.041
0.041
0.040
0.040
0.040
0.039
0.039
0.038
0.038
0.037
0.037
0.037
0.036
0.036
0.036
0.035
0.035
0.035
0.034
0.034
0.034
0.033
0.033
0.033
0.033
0.032
0.032
0.032
0.032
0.031
0.031
0.031
0.031
0.031
0.030
0.030
0.030
0.030
0.030
0.029
0.029
0.053
0.053
0.054
0.054
0.054
0.055
0.055
0.055
0.056
0.056
0.057
0.057
0.057
0.058
0.058
0.058
0.059
0.059
0.059
0.059
0.060
0.060
0.060
0.061
0.061
0.061
0.061
0.062
0.062
0.062
0.062
0.062
0.062
0.063
0.063
0.063
0.063
0.063
0.063
0.063
0.063
0.063
0.063
0.063
0.064
0.064
0.064
0.064
0.064
0.064
0.064
0.065
0.065
0.065
0.065
0.066
0.066
0.066
0.067
0.067
0.067
0.067
0.067
0.068
0.068
0.068
0.068
0.067
0.067
0.067
0.067
0.066
0.066
0.066
0.065
0.064
0.064
0.063
0.063
0.062
0.061
0.061
0.060
0.059
0.058
0.058
0.057
0.056
0.055
0.055
0.054
0.053
0.052
0.052
0.051
0.050
0.049
0.049
0.048
0.048
0.047
0.046
0.046
0.045
0.044
0.044
0.043
0.043
0.042
0.042
0.041
0.041
0.040
0.040
0.039
0.039
0.039
0.038
0.038
0.037
0.037
0.037
0.036
0.036
0.036
0.035
0.035
0.035
0.034
0.034
0.034
0.033
0.033
0.033
0.033
0.032
0.032
0.032
0.032
0.031
0.031
0.031
0.031
0.030
0.030
0.030
0.030
0.030
0.030
0.029
0.029
0.053
0.053
0.053
0.054
0.054
0.054
0.055
0.055
0.056
0.056
0.056
0.057
0.057
0.057
0.058
0.058
0.058
0.059
0.059
0.059
0.059
0.060
0.060
0.060
0.061
0.061
0.061
0.061
0.061
0.062
0.062
0.062
0.062
0.062
0.063
0.063
0.063
0.063
0.063
0.063
0.063
0.063
0.063
0.064
0.064
0.064
0.064
0.064
0.064
0.064
0.065
0.065
0.065
0.065
0.065
0.066
0.066
0.066
0.066
0.067
0.067
0.067
0.067
0.067
0.067
0.067
0.067
0.067
0.067
0.066
0.066
0.066
0.065
0.065
0.064
0.064
0.063
0.062
0.062
0.061
0.061
0.060
0.059
0.058
0.058
0.057
0.056
0.056
0.055
0.054
0.053
0.053
0.052
0.051
0.051
0.050
0.049
0.049
0.048
0.047
0.047
0.046
0.045
0.045
0.044
0.044
0.043
0.043
0.042
0.042
0.041
0.041
0.040
0.040
0.039
0.039
0.038
0.038
0.038
0.037
0.037
0.037
0.036
0.036
0.036
0.035
0.035
0.035
0.034
0.034
0.034
0.033
0.033
0.033
0.033
0.032
0.032
0.032
0.032
0.031
0.031
0.031
0.031
0.030
0.030
0.030
0.030
0.030
0.029
0.029
0.029
0.052
0.053
0.053
0.053
0.054
0.054
0.055
0.055
0.055
0.056
0.056
0.056
0.057
0.057
0.057
0.058
0.058
0.058
0.059
0.059
0.059
0.059
0.060
0.060
0.060
0.060
0.061
0.061
0.061
0.061
0.062
0.062
0.062
0.062
0.062
0.062
0.063
0.063
0.063
0.063
0.063
0.063
0.063
0.064
0.064
0.064
0.064
0.064
0.064
0.064
0.065
0.065
0.065
0.065
0.065
0.066
0.066
0.066
0.066
0.066
0.066
0.066
0.067
0.067
0.066
0.066
0.066
0.066
0.066
0.066
0.065
0.065
0.064
0.064
0.063
0.063
0.062
0.062
0.061
0.061
0.060
0.059
0.059
0.058
0.057
0.056
0.056
0.055
0.054
0.054
0.053
0.052
0.052
0.051
0.050
0.050
0.049
0.048
0.048
0.047
0.046
0.046
0.045
0.045
0.044
0.044
0.043
0.043
0.042
0.042
0.041
0.041
0.040
0.040
0.039
0.039
0.038
0.038
0.038
0.037
0.037
0.036
0.036
0.036
0.035
0.035
0.035
0.034
0.034
0.034
0.034
0.033
0.033
0.033
0.032
0.032
0.032
0.032
0.031
0.031
0.031
0.031
0.031
0.030
0.030
0.030
0.030
0.030
0.029
0.029
0.029
0.052
0.052
0.053
0.053
0.054
0.054
0.054
0.055
0.055
0.055
0.056
0.056
0.056
0.057
0.057
0.057
0.058
0.058
0.058
0.059
0.059
0.059
0.059
0.060
0.060
0.060
0.060
0.061
0.061
0.061
0.061
0.061
0.062
0.062
0.062
0.062
0.062
0.063
0.063
0.063
0.063
0.063
0.063
0.064
0.064
0.064
0.064
0.064
0.064
0.064
0.065
0.065
0.065
0.065
0.065
0.065
0.066
0.066
0.066
0.066
0.066
0.066
0.066
0.066
0.066
0.066
0.066
0.065
0.065
0.065
0.065
0.064
0.064
0.063
0.063
0.062
0.062
0.061
0.061
0.060
0.059
0.059
0.058
0.057
0.057
0.056
0.055
0.055
0.054
0.053
0.052
0.052
0.051
0.050
0.050
0.049
0.049
0.048
0.047
0.047
0.046
0.046
0.045
0.044
0.044
0.043
0.043
0.042
0.042
0.041
0.041
0.040
0.040
0.040
0.039
0.039
0.038
0.038
0.037
0.037
0.037
0.036
0.036
0.036
0.035
0.035
0.035
0.034
0.034
0.034
0.034
0.033
0.033
0.033
0.032
0.032
0.032
0.032
0.031
0.031
0.031
0.031
0.031
0.030
0.030
0.030
0.030
0.030
0.029
0.029
0.029
0.052
0.052
0.053
0.053
0.053
0.054
0.054
0.054
0.055
0.055
0.055
0.056
0.056
0.056
0.057
0.057
0.057
0.058
0.058
0.058
0.059
0.059
0.059
0.059
0.060
0.060
0.060
0.060
0.061
0.061
0.061
0.061
0.061
0.062
0.062
0.062
0.062
0.062
0.063
0.063
0.063
0.063
0.063
0.063
0.064
0.064
0.064
0.064
0.064
0.064
0.065
0.065
0.065
0.065
0.065
0.065
0.065
0.066
0.066
0.066
0.066
0.066
0.066
0.066
0.065
0.065
0.065
0.065
0.065
0.064
0.064
0.064
0.063
0.063
0.062
0.062
0.061
0.061
0.060
0.059
0.059
0.058
0.057
0.057
0.056
0.055
0.055
0.054
0.053
0.053
0.052
0.051
0.051
0.050
0.049
0.049
0.048
0.048
0.047
0.046
0.046
0.045
0.045
0.044
0.044
0.043
0.043
0.042
0.042
0.041
0.041
0.040
0.040
0.039
0.039
0.039
0.038
0.038
0.037
0.037
0.037
0.036
0.036
0.036
0.035
0.035
0.035
0.034
0.034
0.034
0.033
0.033
0.033
0.033
0.032
0.032
0.032
0.032
0.031
0.031
0.031
0.031
0.031
0.030
0.030
0.030
0.030
0.030
0.029
0.029
0.029
0.052
0.052
0.052
0.053
0.053
0.053
0.054
0.054
0.054
0.055
0.055
0.055
0.056
0.056
0.056
0.057
0.057
0.057
0.058
0.058
0.058
0.058
0.059
0.059
0.059
0.060
0.060
0.060
0.060
0.060
0.061
0.061
0.061
0.061
0.062
0.062
0.062
0.062
0.062
0.063
0.063
0.063
0.063
0.063
0.063
0.064
0.064
0.064
0.064
0.064
0.064
0.065
0.065
0.065
0.065
0.065
0.065
0.065
0.065
0.065
0.065
0.065
0.065
0.065
0.065
0.065
0.065
0.064
0.064
0.064
0.063
0.063
0.062
0.062
0.062
0.061
0.060
0.060
0.059
0.059
0.058
0.058
0.057
0.056
0.056
0.055
0.054
0.054
0.053
0.052
0.052
0.051
0.050
0.050
0.049
0.049
0.048
0.047
0.047
0.046
0.046
0.045
0.045
0.044
0.043
0.043
0.042
0.042
0.042
0.041
0.041
0.040
0.040
0.039
0.039
0.038
0.038
0.038
0.037
0.037
0.037
0.036
0.036
0.036
0.035
0.035
0.035
0.034
0.034
0.034
0.033
0.033
0.033
0.033
0.032
0.032
0.032
0.032
0.031
0.031
0.031
0.031
0.030
0.030
0.030
0.030
0.030
0.030
0.029
0.029
0.029
0.051
0.052
0.052
0.052
0.053
0.053
0.053
0.054
0.054
0.054
0.055
0.055
0.055
0.056
0.056
0.056
0.057
0.057
0.057
0.058
0.058
0.058
0.058
0.059
0.059
0.059
0.059
0.060
0.060
0.060
0.060
0.061
0.061
0.061
0.061
0.062
0.062
0.062
0.062
0.062
0.063
0.063
0.063
0.063
0.063
0.064
0.064
0.064
0.064
0.064
0.064
0.064
0.065
0.065
0.065
0.065
0.065
0.065
0.065
0.065
0.065
0.065
0.065
0.065
0.065
0.064
0.064
0.064
0.063
0.063
0.063
0.062
0.062
0.061
0.061
0.060
0.060
0.059
0.059
0.058
0.058
0.057
0.056
0.056
0.055
0.054
0.054
0.053
0.053
0.052
0.051
0.051
0.050
0.049
0.049
0.048
0.048
0.047
0.047
0.046
0.045
0.045
0.044
0.044
0.043
0.043
0.042
0.042
0.041
0.041
0.040
0.040
0.040
0.039
0.039
0.038
0.038
0.038
0.037
0.037
0.036
0.036
0.036
0.035
0.035
0.035
0.034
0.034
0.034
0.034
0.033
0.033
0.033
0.033
0.032
0.032
0.032
0.032
0.031
0.031
0.031
0.031
0.030
0.030
0.030
0.030
0.030
0.029
0.029
0.029
0.029
0.051
0.051
0.052
0.052
0.052
0.053
0.053
0.054
0.054
0.054
0.054
0.055
0.055
0.055
0.056
0.056
0.056
0.057
0.057
0.057
0.058
0.058
0.058
0.058
0.059
0.059
0.059
0.059
0.060
0.060
0.060
0.060
0.061
0.061
0.061
0.061
0.061
0.062
0.062
0.062
0.062
0.063
0.063
0.063
0.063
0.063
0.063
0.064
0.064
0.064
0.064
0.064
0.064
0.064
0.065
0.065
0.065
0.065
0.065
0.065
0.065
0.064
0.064
0.064
0.064
0.064
0.064
0.063
0.063
0.063
0.062
0.062
0.061
0.061
0.060
0.060
0.059
0.059
0.058
0.058
0.057
0.056
0.056
0.055
0.055
0.054
0.053
0.053
0.052
0.052
0.051
0.050
0.050
0.049
0.049
0.048
0.047
0.047
0.046
0.046
0.045
0.045
0.044
0.044
0.043
0.043
0.042
0.042
0.041
0.041
0.040
0.040
0.039
0.039
0.039
0.038
0.038
0.037
0.037
0.037
0.036
0.036
0.036
0.035
0.035
0.035
0.034
0.034
0.034
0.034
0.033
0.033
0.033
0.032
0.032
0.032
0.032
0.032
0.031
0.031
0.031
0.031
0.030
0.030
0.030
0.030
0.030
0.029
0.029
0.029
0.029
0.051
0.051
0.052
0.052
0.052
0.053
0.053
0.053
0.054
0.054
0.054
0.055
0.055
0.055
0.055
0.056
0.056
0.056
0.057
0.057
0.057
0.057
0.058
0.058
0.058
0.059
0.059
0.059
0.059
0.060
0.060
0.060
0.060
0.061
0.061
0.061
0.061
0.061
0.062
0.062
0.062
0.062
0.062
0.063
0.063
0.063
0.063
0.063
0.064
0.064
0.064
0.064
0.064
0.064
0.064
0.064
0.064
0.064
0.064
0.064
0.064
0.064
0.064
0.064
0.064
0.063
0.063
0.063
0.062
0.062
0.062
0.061
0.061
0.060
0.060
0.059
0.059
0.058
0.058
0.057
0.057
0.056
0.055
0.055
0.054
0.054
0.053
0.052
0.052
0.051
0.051
0.050
0.049
0.049
0.048
0.048
0.047
0.047
0.046
0.045
0.045
0.044
0.044
0.043
0.043
0.042
0.042
0.041
0.041
0.041
0.040
0.040
0.039
0.039
0.039
0.038
0.038
0.037
0.037
0.037
0.036
0.036
0.036
0.035
0.035
0.035
0.034
0.034
0.034
0.033
0.033
0.033
0.033
0.032
0.032
0.032
0.032
0.031
0.031
0.031
0.031
0.031
0.030
0.030
0.030
0.030
0.030
0.029
0.029
0.029
0.029
0.051
0.051
0.051
0.052
0.052
0.052
0.053
0.053
0.053
0.054
0.054
0.054
0.055
0.055
0.055
0.055
0.056
0.056
0.056
0.057
0.057
0.057
0.057
0.058
0.058
0.058
0.058
0.059
0.059
0.059
0.059
0.060
0.060
0.060
0.060
0.061
0.061
0.061
0.061
0.062
0.062
0.062
0.062
0.062
0.063
0.063
0.063
0.063
0.063
0.063
0.064
0.064
0.064
0.064
0.064
0.064
0.064
0.064
0.064
0.064
0.064
0.064
0.063
0.063
0.063
0.063
0.063
0.062
0.062
0.062
0.061
0.061
0.060
0.060
0.059
0.059
0.058
0.058
0.057
0.057
0.056
0.056
0.055
0.054
0.054
0.053
0.053
0.052
0.051
0.051
0.050
0.050
0.049
0.049
0.048
0.047
0.047
0.046
0.046
0.045
0.045
0.044
0.044
0.043
0.043
0.042
0.042
0.041
0.041
0.040
0.040
0.040
0.039
0.039
0.038
0.038
0.038
0.037
0.037
0.037
0.036
0.036
0.036
0.035
0.035
0.035
0.034
0.034
0.034
0.033
0.033
0.033
0.033
0.032
0.032
0.032
0.032
0.031
0.031
0.031
0.031
0.031
0.030
0.030
0.030
0.030
0.030
0.029
0.029
0.029
0.029
0.050
0.051
0.051
0.051
0.052
0.052
0.052
0.053
0.053
0.053
0.054
0.054
0.054
0.055
0.055
0.055
0.055
0.056
0.056
0.056
0.057
0.057
0.057
0.057
0.058
0.058
0.058
0.058
0.059
0.059
0.059
0.059
0.060
0.060
0.060
0.060
0.061
0.061
0.061
0.061
0.061
0.062
0.062
0.062
0.062
0.062
0.063
0.063
0.063
0.063
0.063
0.063
0.063
0.064
0.064
0.064
0.064
0.064
0.063
0.063
0.063
0.063
0.063
0.063
0.063
0.062
0.062
0.062
0.061
0.061
0.061
0.060
0.060
0.059
0.059
0.058
0.058
0.057
0.057
0.056
0.056
0.055
0.055
0.054
0.053
0.053
0.052
0.052
0.051
0.050
0.050
0.049
0.049
0.048
0.048
0.047
0.047
0.046
0.046
0.045
0.044
0.044
0.043
0.043
0.043
0.042
0.042
0.041
0.041
0.040
0.040
0.039
0.039
0.039
0.038
0.038
0.038
0.037
0.037
0.036
0.036
0.036
0.035
0.035
0.035
0.035
0.034
0.034
0.034
0.033
0.033
0.033
0.033
0.032
0.032
0.032
0.032
0.031
0.031
0.031
0.031
0.030
0.030
0.030
0.030
0.030
0.030
0.029
0.029
0.029
0.029
0.050
0.050
0.051
0.051
0.051
0.052
0.052
0.052
0.053
0.053
0.053
0.054
0.054
0.054
0.055
0.055
0.055
0.055
0.056
0.056
0.056
0.056
0.057
0.057
0.057
0.058
0.058
0.058
0.058
0.059
0.059
0.059
0.059
0.060
0.060
0.060
0.060
0.060
0.061
0.061
0.061
0.061
0.062
0.062
0.062
0.062
0.062
0.062
0.063
0.063
0.063
0.063
0.063
0.063
0.063
0.063
0.063
0.063
0.063
0.063
0.063
0.063
0.062
0.062
0.062
0.062
0.061
0.061
0.061
0.060
0.060
0.060
0.059
0.059
0.058
0.058
0.057
0.057
0.056
0.056
0.055
0.055
0.054
0.054
0.053
0.052
0.052
0.051
0.051
0.050
0.050
0.049
0.048
0.048
0.047
0.047
0.046
0.046
0.045
0.045
0.044
0.044
0.043
0.043
0.042
0.042
0.041
0.041
0.041
0.040
0.040
0.039
0.039
0.039
0.038
0.038
0.037
0.037
0.037
0.036
0.036
0.036
0.035
0.035
0.035
0.034
0.034
0.034
0.034
0.033
0.033
0.033
0.032
0.032
0.032
0.032
0.032
0.031
0.031
0.031
0.031
0.030
0.030
0.030
0.030
0.030
0.029
0.029
0.029
0.029
0.029
0.050
0.050
0.050
0.051
0.051
0.051
0.052
0.052
0.052
0.053
0.053
0.053
0.054
0.054
0.054
0.054
0.055
0.055
0.055
0.056
0.056
0.056
0.056
0.057
0.057
0.057
0.057
0.058
0.058
0.058
0.058
0.059
0.059
0.059
0.059
0.060
0.060
0.060
0.060
0.061
0.061
0.061
0.061
0.061
0.062
0.062
0.062
0.062
0.062
0.062
0.062
0.063
0.063
0.063
0.063
0.063
0.063
0.063
0.063
0.062
0.062
0.062
0.062
0.062
0.062
0.061
0.061
0.061
0.060
0.060
0.060
0.059
0.059
0.058
0.058
0.057
0.057
0.056
0.056
0.055
0.055
0.054
0.054
0.053
0.053
0.052
0.051
0.051
0.050
0.050
0.049
0.049
0.048
0.048
0.047
0.047
0.046
0.046
0.045
0.045
0.044
0.044
0.043
0.043
0.042
0.042
0.041
0.041
0.040
0.040
0.040
0.039
0.039
0.038
0.038
0.038
0.037
0.037
0.037
0.036
0.036
0.036
0.035
0.035
0.035
0.034
0.034
0.034
0.033
0.033
0.033
0.033
0.032
0.032
0.032
0.032
0.031
0.031
0.031
0.031
0.031
0.030
0.030
0.030
0.030
0.030
0.029
0.029
0.029
0.029
0.029
0.050
0.050
0.050
0.051
0.051
0.051
0.051
0.052
0.052
0.052
0.053
0.053
0.053
0.054
0.054
0.054
0.054
0.055
0.055
0.055
0.056
0.056
0.056
0.056
0.057
0.057
0.057
0.057
0.058
0.058
0.058
0.058
0.059
0.059
0.059
0.059
0.060
0.060
0.060
0.060
0.060
0.061
0.061
0.061
0.061
0.061
0.062
0.062
0.062
0.062
0.062
0.062
0.062
0.062
0.062
0.062
0.062
0.062
0.062
0.062
0.062
0.062
0.061
0.061
0.061
0.061
0.060
0.060
0.060
0.059
0.059
0.059
0.058
0.058
0.057
0.057
0.056
0.056
0.055
0.055
0.054
0.054
0.053
0.053
0.052
0.052
0.051
0.051
0.050
0.049
0.049
0.048
0.048
0.047
0.047
0.046
0.046
0.045
0.045
0.044
0.044
0.043
0.043
0.042
0.042
0.042
0.041
0.041
0.040
0.040
0.039
0.039
0.039
0.038
0.038
0.038
0.037
0.037
0.036
0.036
0.036
0.035
0.035
0.035
0.035
0.034
0.034
0.034
0.033
0.033
0.033
0.033
0.032
0.032
0.032
0.032
0.031
0.031
0.031
0.031
0.031
0.030
0.030
0.030
0.030
0.030
0.029
0.029
0.029
0.029
0.029
0.049
0.050
0.050
0.050
0.051
0.051
0.051
0.051
0.052
0.052
0.052
0.053
0.053
0.053
0.054
0.054
0.054
0.054
0.055
0.055
0.055
0.055
0.056
0.056
0.056
0.057
0.057
0.057
0.057
0.058
0.058
0.058
0.058
0.058
0.059
0.059
0.059
0.059
0.060
0.060
0.060
0.060
0.060
0.061
0.061
0.061
0.061
0.061
0.061
0.062
0.062
0.062
0.062
0.062
0.062
0.062
0.062
0.062
0.062
0.061
0.061
0.061
0.061
0.061
0.061
0.060
0.060
0.060
0.059
0.059
0.059
0.058
0.058
0.057
0.057
0.056
0.056
0.055
0.055
0.054
0.054
0.053
0.053
0.052
0.052
0.051
0.051
0.050
0.050
0.049
0.049
0.048
0.048
0.047
0.047
0.046
0.046
0.045
0.045
0.044
0.044
0.043
0.043
0.042
0.042
0.041
0.041
0.040
0.040
0.040
0.039
0.039
0.039
0.038
0.038
0.037
0.037
0.037
0.036
0.036
0.036
0.035
0.035
0.035
0.034
0.034
0.034
0.034
0.033
0.033
0.033
0.033
0.032
0.032
0.032
0.032
0.031
0.031
0.031
0.031
0.031
0.030
0.030
0.030
0.030
0.030
0.029
0.029
0.029
0.029
0.029
0.049
0.049
0.050
0.050
0.050
0.051
0.051
0.051
0.051
0.052
0.052
0.052
0.053
0.053
0.053
0.053
0.054
0.054
0.054
0.055
0.055
0.055
0.055
0.056
0.056
0.056
0.056
0.057
0.057
0.057
0.057
0.058
0.058
0.058
0.058
0.059
0.059
0.059
0.059
0.059
0.060
0.060
0.060
0.060
0.060
0.061
0.061
0.061
0.061
0.061
0.061
0.061
0.061
0.061
0.061
0.061
0.061
0.061
0.061
0.061
0.061
0.061
0.060
0.060
0.060
0.060
0.059
0.059
0.059
0.058
0.058
0.058
0.057
0.057
0.056
0.056
0.055
0.055
0.054
0.054
0.053
0.053
0.052
0.052
0.051
0.051
0.050
0.050
0.049
0.049
0.048
0.048
0.047
0.047
0.046
0.046
0.045
0.045
0.044
0.044
0.043
0.043
0.042
0.042
0.042
0.041
0.041
0.040
0.040
0.040
0.039
0.039
0.038
0.038
0.038
0.037
0.037
0.037
0.036
0.036
0.036
0.035
0.035
0.035
0.034
0.034
0.034
0.034
0.033
0.033
0.033
0.033
0.032
0.032
0.032
0.032
0.031
0.031
0.031
0.031
0.030
0.030
0.030
0.030
0.030
0.030
0.029
0.029
0.029
0.029
0.029
0.049
0.049
0.049
0.050
0.050
0.050
0.051
0.051
0.051
0.051
0.052
0.052
0.052
0.053
0.053
0.053
0.053
0.054
0.054
0.054
0.055
0.055
0.055
0.055
0.056
0.056
0.056
0.056
0.057
0.057
0.057
0.057
0.057
0.058
0.058
0.058
0.058
0.059
0.059
0.059
0.059
0.059
0.060
0.060
0.060
0.060
0.060
0.060
0.061
0.061
0.061
0.061
0.061
0.061
0.061
0.061
0.061
0.061
0.061
0.060
0.060
0.060
0.060
0.060
0.059
0.059
0.059
0.059
0.058
0.058
0.058
0.057
0.057
0.056
0.056
0.055
0.055
0.054
0.054
0.054
0.053
0.053
0.052
0.052
0.051
0.051
0.050
0.049
0.049
0.048
0.048
0.047
0.047
0.046
0.046
0.046
0.045
0.045
0.044
0.044
0.043
0.043
0.042
0.042
0.041
0.041
0.041
0.040
0.040
0.039
0.039
0.039
0.038
0.038
0.038
0.037
0.037
0.036
0.036
0.036
0.036
0.035
0.035
0.035
0.034
0.034
0.034
0.033
0.033
0.033
0.033
0.032
0.032
0.032
0.032
0.031
0.031
0.031
0.031
0.031
0.030
0.030
0.030
0.030
0.030
0.029
0.029
0.029
0.029
0.029
0.029
0.049
0.049
0.049
0.049
0.050
0.050
0.050
0.051
0.051
0.051
0.051
0.052
0.052
0.052
0.053
0.053
0.053
0.053
0.054
0.054
0.054
0.054
0.055
0.055
0.055
0.055
0.056
0.056
0.056
0.056
0.057
0.057
0.057
0.057
0.058
0.058
0.058
0.058
0.058
0.059
0.059
0.059
0.059
0.059
0.060
0.060
0.060
0.060
0.060
0.060
0.060
0.060
0.060
0.060
0.060
0.060
0.060
0.060
0.060
0.060
0.060
0.060
0.059
0.059
0.059
0.059
0.058
0.058
0.058
0.057
0.057
0.057
0.056
0.056
0.055
0.055
0.055
0.054
0.054
0.053
0.053
0.052
0.052
0.051
0.051
0.050
0.050
0.049
0.049
0.048
0.048
0.047
0.047
0.046
0.046
0.045
0.045
0.044
0.044
0.043
0.043
0.043
0.042
0.042
0.041
0.041
0.040
0.040
0.040
0.039
0.039
0.038
0.038
0.038
0.037
0.037
0.037
0.036
0.036
0.036
0.035
0.035
0.035
0.035
0.034
0.034
0.034
0.033
0.033
0.033
0.033
0.032
0.032
0.032
0.032
0.031
0.031
0.031
0.031
0.031
0.030
0.030
0.030
0.030
0.030
0.029
0.029
0.029
0.029
0.029
0.029
0.048
0.049
0.049
0.049
0.049
0.050
0.050
0.050
0.051
0.051
0.051
0.051
0.052
0.052
0.052
0.053
0.053
0.053
0.053
0.054
0.054
0.054
0.054
0.055
0.055
0.055
0.055
0.056
0.056
0.056
0.056
0.056
0.057
0.057
0.057
0.057
0.058
0.058
0.058
0.058
0.058
0.059
0.059
0.059
0.059
0.059
0.059
0.059
0.060
0.060
0.060
0.060
0.060
0.060
0.060
0.060
0.060
0.060
0.060
0.059
0.059
0.059
0.059
0.059
0.058
0.058
0.058
0.058
0.057
0.057
0.057
0.056
0.056
0.055
0.055
0.054
0.054
0.054
0.053
0.053
0.052
0.052
0.051
0.051
0.050
0.050
0.049
0.049
0.048
0.048
0.047
0.047
0.046
0.046
0.045
0.045
0.045
0.044
0.044
0.043
0.043
0.042
0.042
0.041
0.041
0.041
0.040
0.040
0.039
0.039
0.039
0.038
0.038
0.038
0.037
0.037
0.037
0.036
0.036
0.036
0.035
0.035
0.035
0.034
0.034
0.034
0.034
0.033
0.033
0.033
0.033
0.032
0.032
0.032
0.032
0.031
0.031
0.031
0.031
0.031
0.030
0.030
0.030
0.030
0.030
0.029
0.029
0.029
0.029
0.029
0.029
0.048
0.048
0.049
0.049
0.049
0.049
0.050
0.050
0.050
0.051
0.051
0.051
0.051
0.052
0.052
0.052
0.052
0.053
0.053
0.053
0.053
0.054
0.054
0.054
0.054
0.055
0.055
0.055
0.055
0.056
0.056
0.056
0.056
0.057
0.057
0.057
0.057
0.057
0.058
0.058
0.058
0.058
0.058
0.058
0.059
0.059
0.059
0.059
0.059
0.059
0.059
0.059
0.059
0.059
0.059
0.059
0.059
0.059
0.059
0.059
0.059
0.059
0.058
0.058
0.058
0.058
0.057
0.057
0.057
0.056
0.056
0.056
0.055
0.055
0.054
0.054
0.054
0.053
0.053
0.052
0.052
0.051
0.051
0.050
0.050
0.049
0.049
0.048
0.048
0.048
0.047
0.047
0.046
0.046
0.045
0.045
0.044
0.044
0.043
0.043
0.043
0.042
0.042
0.041
0.041
0.040
0.040
0.040
0.039
0.039
0.039
0.038
0.038
0.037
0.037
0.037
0.036
0.036
0.036
0.036
0.035
0.035
0.035
0.034
0.034
0.034
0.034
0.033
0.033
0.033
0.032
0.032
0.032
0.032
0.032
0.031
0.031
0.031
0.031
0.030
0.030
0.030
0.030
0.030
0.030
0.029
0.029
0.029
0.029
0.029
0.029
0.048
0.048
0.048
0.049
0.049
0.049
0.049
0.050
0.050
0.050
0.051
0.051
0.051
0.051
0.052
0.052
0.052
0.052
0.053
0.053
0.053
0.053
0.054
0.054
0.054
0.054
0.055
0.055
0.055
0.055
0.055
0.056
0.056
0.056
0.056
0.057
0.057
0.057
0.057
0.057
0.058
0.058
0.058
0.058
0.058
0.058
0.058
0.058
0.059
0.059
0.059
0.059
0.059
0.059
0.059
0.059
0.059
0.059
0.058
0.058
0.058
0.058
0.058
0.058
0.057
0.057
0.057
0.057
0.056
0.056
0.056
0.055
0.055
0.054
0.054
0.054
0.053
0.053
0.052
0.052
0.051
0.051
0.050
0.050
0.050
0.049
0.049
0.048
0.048
0.047
0.047
0.046
0.046
0.045
0.045
0.044
0.044
0.044
0.043
0.043
0.042
0.042
0.041
0.041
0.041
0.040
0.040
0.040
0.039
0.039
0.038
0.038
0.038
0.037
0.037
0.037
0.036
0.036
0.036
0.035
0.035
0.035
0.035
0.034
0.034
0.034
0.033
0.033
0.033
0.033
0.032
0.032
0.032
0.032
0.031
0.031
0.031
0.031
0.031
0.030
0.030
0.030
0.030
0.030
0.029
0.029
0.029
0.029
0.029
0.029
0.028
0.047
0.048
0.048
0.048
0.049
0.049
0.049
0.049
0.050
0.050
0.050
0.050
0.051
0.051
0.051
0.051
0.052
0.052
0.052
0.053
0.053
0.053
0.053
0.053
0.054
0.054
0.054
0.054
0.055
0.055
0.055
0.055
0.056
0.056
0.056
0.056
0.056
0.057
0.057
0.057
0.057
0.057
0.057
0.058
0.058
0.058
0.058
0.058
0.058
0.058
0.058
0.058
0.058
0.058
0.058
0.058
0.058
0.058
0.058
0.058
0.058
0.057
0.057
0.057
0.057
0.057
0.056
0.056
0.056
0.055
0.055
0.055
0.054
0.054
0.054
0.053
0.053
0.052
0.052
0.051
0.051
0.051
0.050
0.050
0.049
0.049
0.048
0.048
0.047
0.047
0.046
0.046
0.046
0.045
0.045
0.044
0.044
0.043
0.043
0.043
0.042
0.042
0.041
0.041
0.040
0.040
0.040
0.039
0.039
0.039
0.038
0.038
0.038
0.037
0.037
0.037
0.036
0.036
0.036
0.035
0.035
0.035
0.034
0.034
0.034
0.034
0.033
0.033
0.033
0.033
0.032
0.032
0.032
0.032
0.031
0.031
0.031
0.031
0.031
0.030
0.030
0.030
0.030
0.030
0.029
0.029
0.029
0.029
0.029
0.029
0.028
0.047
0.047
0.048
0.048
0.048
0.049
0.049
0.049
0.049
0.050
0.050
0.050
0.050
0.051
0.051
0.051
0.051
0.052
0.052
0.052
0.052
0.053
0.053
0.053
0.053
0.054
0.054
0.054
0.054
0.054
0.055
0.055
0.055
0.055
0.056
0.056
0.056
0.056
0.056
0.056
0.057
0.057
0.057
0.057
0.057
0.057
0.057
0.057
0.058
0.058
0.058
0.058
0.058
0.058
0.058
0.058
0.058
0.057
0.057
0.057
0.057
0.057
0.057
0.056
0.056
0.056
0.056
0.055
0.055
0.055
0.055
0.054
0.054
0.053
0.053
0.053
0.052
0.052
0.051
0.051
0.051
0.050
0.050
0.049
0.049
0.048
0.048
0.047
0.047
0.047
0.046
0.046
0.045
0.045
0.044
0.044
0.044
0.043
0.043
0.042
0.042
0.041
0.041
0.041
0.040
0.040
0.040
0.039
0.039
0.038
0.038
0.038
0.037
0.037
0.037
0.036
0.036
0.036
0.036
0.035
0.035
0.035
0.034
0.034
0.034
0.034
0.033
0.033
0.033
0.033
0.032
0.032
0.032
0.032
0.031
0.031
0.031
0.031
0.031
0.030
0.030
0.030
0.030
0.030
0.029
0.029
0.029
0.029
0.029
0.029
0.028
0.047
0.047
0.047
0.048
0.048
0.048
0.049
0.049
0.049
0.049
0.050
0.050
0.050
0.050
0.051
0.051
0.051
0.051
0.052
0.052
0.052
0.052
0.053
0.053
0.053
0.053
0.053
0.054
0.054
0.054
0.054
0.054
0.055
0.055
0.055
0.055
0.055
0.056
0.056
0.056
0.056
0.056
0.056
0.057
0.057
0.057
0.057
0.057
0.057
0.057
0.057
0.057
0.057
0.057
0.057
0.057
0.057
0.057
0.057
0.057
0.057
0.056
0.056
0.056
0.056
0.055
0.055
0.055
0.055
0.054
0.054
0.054
0.053
0.053
0.053
0.052
0.052
0.051
0.051
0.051
0.050
0.050
0.049
0.049
0.048
0.048
0.048
0.047
0.047
0.046
0.046
0.045
0.045
0.045
0.044
0.044
0.043
0.043
0.042
0.042
0.042
0.041
0.041
0.040
0.040
0.040
0.039
0.039
0.039
0.038
0.038
0.038
0.037
0.037
0.037
0.036
0.036
0.036
0.035
0.035
0.035
0.035
0.034
0.034
0.034
0.033
0.033
0.033
0.033
0.032
0.032
0.032
0.032
0.032
0.031
0.031
0.031
0.031
0.030
0.030
0.030
0.030
0.030
0.030
0.029
0.029
0.029
0.029
0.029
0.029
0.028
0.047
0.047
0.047
0.047
0.048
0.048
0.048
0.048
0.049
0.049
0.049
0.049
0.050
0.050
0.050
0.050
0.051
0.051
0.051
0.051
0.052
0.052
0.052
0.052
0.053
0.053
0.053
0.053
0.053
0.054
0.054
0.054
0.054
0.054
0.055
0.055
0.055
0.055
0.055
0.056
0.056
0.056
0.056
0.056
0.056
0.056
0.056
0.056
0.057
0.057
0.057
0.057
0.057
0.057
0.057
0.057
0.056
0.056
0.056
0.056
0.056
0.056
0.056
0.055
0.055
0.055
0.055
0.054
0.054
0.054
0.054
0.053
0.053
0.052
0.052
0.052
0.051
0.051
0.051
0.050
0.050
0.049
0.049
0.049
0.048
0.048
0.047
0.047
0.046
0.046
0.046
0.045
0.045
0.044
0.044
0.043
0.043
0.043
0.042
0.042
0.041
0.041
0.041
0.040
0.040
0.040
0.039
0.039
0.038
0.038
0.038
0.037
0.037
0.037
0.036
0.036
0.036
0.036
0.035
0.035
0.035
0.034
0.034
0.034
0.034
0.033
0.033
0.033
0.033
0.032
0.032
0.032
0.032
0.031
0.031
0.031
0.031
0.031
0.030
0.030
0.030
0.030
0.030
0.029
0.029
0.029
0.029
0.029
0.029
0.028
0.028
0.046
0.047
0.047
0.047
0.047
0.048
0.048
0.048
0.048
0.049
0.049
0.049
0.049
0.050
0.050
0.050
0.050
0.051
0.051
0.051
0.051
0.052
0.052
0.052
0.052
0.052
0.053
0.053
0.053
0.053
0.053
0.054
0.054
0.054
0.054
0.054
0.055
0.055
0.055
0.055
0.055
0.055
0.055
0.056
0.056
0.056
0.056
0.056
0.056
0.056
0.056
0.056
0.056
0.056
0.056
0.056
0.056
0.056
0.056
0.056
0.055
0.055
0.055
0.055
0.055
0.054
0.054
0.054
0.054
0.053
0.053
0.053
0.052
0.052
0.052
0.051
0.051
0.051
0.050
0.050
0.049
0.049
0.049
0.048
0.048
0.047
0.047
0.046
0.046
0.046
0.045
0.045
0.044
0.044
0.044
0.043
0.043
0.042
0.042
0.042
0.041
0.041
0.040
0.040
0.040
0.039
0.039
0.039
0.038
0.038
0.038
0.037
0.037
0.037
0.036
0.036
0.036
0.035
0.035
0.035
0.035
0.034
0.034
0.034
0.034
0.033
0.033
0.033
0.033
0.032
0.032
0.032
0.032
0.031
0.031
0.031
0.031
0.031
0.030
0.030
0.030
0.030
0.030
0.029
0.029
0.029
0.029
0.029
0.029
0.028
0.028
0.046
0.046
0.047
0.047
0.047
0.047
0.048
0.048
0.048
0.048
0.049
0.049
0.049
0.049
0.050
0.050
0.050
0.050
0.051
0.051
0.051
0.051
0.051
0.052
0.052
0.052
0.052
0.052
0.053
0.053
0.053
0.053
0.053
0.054
0.054
0.054
0.054
0.054
0.054
0.055
0.055
0.055
0.055
0.055
0.055
0.055
0.055
0.055
0.056
0.056
0.056
0.056
0.056
0.056
0.056
0.055
0.055
0.055
0.055
0.055
0.055
0.055
0.055
0.054
0.054
0.054
0.054
0.053
0.053
0.053
0.053
0.052
0.052
0.052
0.051
0.051
0.051
0.050
0.050
0.049
0.049
0.049
0.048
0.048
0.047
0.047
0.047
0.046
0.046
0.045
0.045
0.045
0.044
0.044
0.043
0.043
0.043
0.042
0.042
0.041
0.041
0.041
0.040
0.040
0.040
0.039
0.039
0.039
0.038
0.038
0.038
0.037
0.037
0.037
0.036
0.036
0.036
0.035
0.035
0.035
0.034
0.034
0.034
0.034
0.033
0.033
0.033
0.033
0.032
0.032
0.032
0.032
0.032
0.031
0.031
0.031
0.031
0.030
0.030
0.030
0.030
0.030
0.030
0.029
0.029
0.029
0.029
0.029
0.029
0.028
0.028
0.046
0.046
0.046
0.047
0.047
0.047
0.047
0.048
0.048
0.048
0.048
0.049
0.049
0.049
0.049
0.049
0.050
0.050
0.050
0.050
0.051
0.051
0.051
0.051
0.051
0.052
0.052
0.052
0.052
0.052
0.053
0.053
0.053
0.053
0.053
0.054
0.054
0.054
0.054
0.054
0.054
0.054
0.055
0.055
0.055
0.055
0.055
0.055
0.055
0.055
0.055
0.055
0.055
0.055
0.055
0.055
0.055
0.055
0.055
0.055
0.054
0.054
0.054
0.054
0.054
0.053
0.053
0.053
0.053
0.052
0.052
0.052
0.051
0.051
0.051
0.050
0.050
0.050
0.049
0.049
0.049
0.048
0.048
0.047
0.047
0.047
0.046
0.046
0.045
0.045
0.045
0.044
0.044
0.043
0.043
0.043
0.042
0.042
0.042
0.041
0.041
0.040
0.040
0.040
0.039
0.039
0.039
0.038
0.038
0.038
0.037
0.037
0.037
0.036
0.036
0.036
0.036
0.035
0.035
0.035
0.034
0.034
0.034
0.034
0.033
0.033
0.033
0.033
0.032
0.032
0.032
0.032
0.031
0.031
0.031
0.031
0.031
0.030
0.030
0.030
0.030
0.030
0.029
0.029
0.029
0.029
0.029
0.029
0.028
0.028
0.028
0.046
0.046
0.046
0.046
0.047
0.047
0.047
0.047
0.048
0.048
0.048
0.048
0.048
0.049
0.049
0.049
0.049
0.050
0.050
0.050
0.050
0.050
0.051
0.051
0.051
0.051
0.051
0.052
0.052
0.052
0.052
0.052
0.053
0.053
0.053
0.053
0.053
0.053
0.054
0.054
0.054
0.054
0.054
0.054
0.054
0.054
0.054
0.054
0.054
0.055
0.055
0.055
0.055
0.054
0.054
0.054
0.054
0.054
0.054
0.054
0.054
0.054
0.054
0.053
0.053
0.053
0.053
0.052
0.052
0.052
0.052
0.051
0.051
0.051
0.050
0.050
0.050
0.049
0.049
0.049
0.048
0.048
0.047
0.047
0.047
0.046
0.046
0.046
0.045
0.045
0.044
0.044
0.044
0.043
0.043
0.042
0.042
0.042
0.041
0.041
0.041
0.040
0.040
0.040
0.039
0.039
0.039
0.038
0.038
0.038
0.037
0.037
0.037
0.036
0.036
0.036
0.035
0.035
0.035
0.035
0.034
0.034
0.034
0.033
0.033
0.033
0.033
0.033
0.032
0.032
0.032
0.032
0.031
0.031
0.031
0.031
0.031
0.030
0.030
0.030
0.030
0.030
0.029
0.029
0.029
0.029
0.029
0.029
0.028
0.028
0.028
0.045
0.046
0.046
0.046
0.046
0.046
0.047
0.047
0.047
0.047
0.048
0.048
0.048
0.048
0.049
0.049
0.049
0.049
0.049
0.050
0.050
0.050
0.050
0.050
0.051
0.051
0.051
0.051
0.051
0.052
0.052
0.052
0.052
0.052
0.053
0.053
0.053
0.053
0.053
0.053
0.053
0.053
0.054
0.054
0.054
0.054
0.054
0.054
0.054
0.054
0.054
0.054
0.054
0.054
0.054
0.054
0.054
0.054
0.054
0.053
0.053
0.053
0.053
0.053
0.053
0.052
0.052
0.052
0.052
0.051
0.051
0.051
0.051
0.050
0.050
0.050
0.049
0.049
0.049
0.048
0.048
0.047
0.047
0.047
0.046
0.046
0.046
0.045
0.045
0.044
0.044
0.044
0.043
0.043
0.043
0.042
0.042
0.041
0.041
0.041
0.040
0.040
0.040
0.039
0.039
0.039
0.038
0.038
0.038
0.037
0.037
0.037
0.036
0.036
0.036
0.036
0.035
0.035
0.035
0.034
0.034
0.034
0.034
0.033
0.033
0.033
0.033
0.032
0.032
0.032
0.032
0.032
0.031
0.031
0.031
0.031
0.031
0.030
0.030
0.030
0.030
0.030
0.029
0.029
0.029
0.029
0.029
0.029
0.028
0.028
0.028
0.045
0.045
0.045
0.046
0.046
0.046
0.046
0.047
0.047
0.047
0.047
0.048
0.048
0.048
0.048
0.048
0.049
0.049
0.049
0.049
0.050
0.050
0.050
0.050
0.050
0.051
0.051
0.051
0.051
0.051
0.051
0.052
0.052
0.052
0.052
0.052
0.052
0.053
0.053
0.053
0.053
0.053
0.053
0.053
0.053
0.053
0.053
0.053
0.053
0.053
0.053
0.053
0.053
0.053
0.053
0.053
0.053
0.053
0.053
0.053
0.053
0.053
0.052
0.052
0.052
0.052
0.052
0.051
0.051
0.051
0.051
0.050
0.050
0.050
0.049
0.049
0.049
0.048
0.048
0.048
0.047
0.047
0.047
0.046
0.046
0.046
0.045
0.045
0.045
0.044
0.044
0.043
0.043
0.043
0.042
0.042
0.042
0.041
0.041
0.041
0.040
0.040
0.039
0.039
0.039
0.038
0.038
0.038
0.038
0.037
0.037
0.037
0.036
0.036
0.036
0.035
0.035
0.035
0.035
0.034
0.034
0.034
0.034
0.033
0.033
0.033
0.033
0.032
0.032
0.032
0.032
0.031
0.031
0.031
0.031
0.031
0.030
0.030
0.030
0.030
0.030
0.030
0.029
0.029
0.029
0.029
0.029
0.029
0.028
0.028
0.028
0.045
0.045
0.045
0.045
0.046
0.046
0.046
0.046
0.047
0.047
0.047
0.047
0.047
0.048
0.048
0.048
0.048
0.049
0.049
0.049
0.049
0.049
0.050
0.050
0.050
0.050
0.050
0.050
0.051
0.051
0.051
0.051
0.051
0.051
0.052
0.052
0.052
0.052
0.052
0.052
0.052
0.053
0.053
0.053
0.053
0.053
0.053
0.053
0.053
0.053
0.053
0.053
0.053
0.053
0.053
0.053
0.053
0.053
0.053
0.052
0.052
0.052
0.052
0.052
0.052
0.051
0.051
0.051
0.051
0.050
0.050
0.050
0.050
0.049
0.049
0.049
0.048
0.048
0.048
0.047
0.047
0.047
0.046
0.046
0.046
0.045
0.045
0.045
0.044
0.044
0.043
0.043
0.043
0.042
0.042
0.042
0.041
0.041
0.041
0.040
0.040
0.040
0.039
0.039
0.039
0.038
0.038
0.038
0.037
0.037
0.037
0.036
0.036
0.036
0.036
0.035
0.035
0.035
0.034
0.034
0.034
0.034
0.033
0.033
0.033
0.033
0.032
0.032
0.032
0.032
0.032
0.031
0.031
0.031
0.031
0.031
0.030
0.030
0.030
0.030
0.030
0.029
0.029
0.029
0.029
0.029
0.029
0.028
0.028
0.028
0.028
0.044
0.045
0.045
0.045
0.045
0.046
0.046
0.046
0.046
0.047
0.047
0.047
0.047
0.047
0.048
0.048
0.048
0.048
0.048
0.049
0.049
0.049
0.049
0.049
0.050
0.050
0.050
0.050
0.050
0.050
0.051
0.051
0.051
0.051
0.051
0.051
0.051
0.052
0.052
0.052
0.052
0.052
0.052
0.052
0.052
0.052
0.052
0.052
0.052
0.052
0.052
0.052
0.052
0.052
0.052
0.052
0.052
0.052
0.052
0.052
0.052
0.052
0.051
0.051
0.051
0.051
0.051
0.050
0.050
0.050
0.050
0.049
0.049
0.049
0.049
0.048
0.048
0.048
0.047
0.047
0.047
0.046
0.046
0.046
0.045
0.045
0.045
0.044
0.044
0.044
0.043
0.043
0.042
0.042
0.042
0.041
0.041
0.041
0.040
0.040
0.040
0.039
0.039
0.039
0.038
0.038
0.038
0.038
0.037
0.037
0.037
0.036
0.036
0.036
0.035
0.035
0.035
0.035
0.034
0.034
0.034
0.034
0.033
0.033
0.033
0.033
0.032
0.032
0.032
0.032
0.032
0.031
0.031
0.031
0.031
0.031
0.030
0.030
0.030
0.030
0.030
0.029
0.029
0.029
0.029
0.029
0.029
0.028
0.028
0.028
0.028
0.044
0.044
0.045
0.045
0.045
0.045
0.046
0.046
0.046
0.046
0.046
0.047
0.047
0.047
0.047
0.047
0.048
0.048
0.048
0.048
0.048
0.049
0.049
0.049
0.049
0.049
0.050
0.050
0.050
0.050
0.050
0.050
0.051
0.051
0.051
0.051
0.051
0.051
0.051
0.051
0.051
0.052
0.052
0.052
0.052
0.052
0.052
0.052
0.052
0.052
0.052
0.052
0.052
0.052
0.052
0.052
0.052
0.052
0.052
0.051
0.051
0.051
0.051
0.051
0.051
0.050
0.050
0.050
0.050
0.050
0.049
0.049
0.049
0.048
0.048
0.048
0.048
0.047
0.047
0.047
0.046
0.046
0.046
0.045
0.045
0.045
0.044
0.044
0.044
0.043
0.043
0.043
0.042
0.042
0.042
0.041
0.041
0.041
0.040
0.040
0.040
0.039
0.039
0.039
0.038
0.038
0.038
0.037
0.037
0.037
0.036
0.036
0.036
0.036
0.035
0.035
0.035
0.035
0.034
0.034
0.034
0.033
0.033
0.033
0.033
0.033
0.032
0.032
0.032
0.032
0.031
0.031
0.031
0.031
0.031
0.030
0.030
0.030
0.030
0.030
0.030
0.029
0.029
0.029
0.029
0.029
0.029
0.028
0.028
0.028
0.028
0.044
0.044
0.044
0.045
0.045
0.045
0.045
0.045
0.046
0.046
0.046
0.046
0.047
0.047
0.047
0.047
0.047
0.048
0.048
0.048
0.048
0.048
0.048
0.049
0.049
0.049
0.049
0.049
0.049
0.050
0.050
0.050
0.050
0.050
0.050
0.050
0.051
0.051
0.051
0.051
0.051
0.051
0.051
0.051
0.051
0.051
0.051
0.051
0.051
0.051
0.051
0.051
0.051
0.051
0.051
0.051
0.051
0.051
0.051
0.051
0.051
0.051
0.050
0.050
0.050
0.050
0.050
0.050
0.049
0.049
0.049
0.049
0.048
0.048
0.048
0.047
0.047
0.047
0.047
0.046
0.046
0.046
0.045
0.045
0.045
0.044
0.044
0.044
0.043
0.043
0.043
0.042
0.042
0.042
0.041
0.041
0.041
0.040
0.040
0.040
0.039
0.039
0.039
0.038
0.038
0.038
0.037
0.037
0.037
0.037
0.036
0.036
0.036
0.035
0.035
0.035
0.035
0.034
0.034
0.034
0.034
0.033
0.033
0.033
0.033
0.032
0.032
0.032
0.032
0.032
0.031
0.031
0.031
0.031
0.031
0.030
0.030
0.030
0.030
0.030
0.029
0.029
0.029
0.029
0.029
0.029
0.028
0.028
0.028
0.028
0.028
0.044
0.044
0.044
0.044
0.045
0.045
0.045
0.045
0.045
0.046
0.046
0.046
0.046
0.046
0.047
0.047
0.047
0.047
0.047
0.048
0.048
0.048
0.048
0.048
0.048
0.049
0.049
0.049
0.049
0.049
0.049
0.050
0.050
0.050
0.050
0.050
0.050
0.050
0.050
0.050
0.051
0.051
0.051
0.051
0.051
0.051
0.051
0.051
0.051
0.051
0.051
0.051
0.051
0.051
0.051
0.051
0.051
0.051
0.051
0.050
0.050
0.050
0.050
0.050
0.050
0.049
0.049
0.049
0.049
0.049
0.048
0.048
0.048
0.048
0.047
0.047
0.047
0.046
0.046
0.046
0.046
0.045
0.045
0.045
0.044
0.044
0.044
0.043
0.043
0.043
0.042
0.042
0.042
0.041
0.041
0.041
0.040
0.040
0.040
0.039
0.039
0.039
0.038
0.038
0.038
0.038
0.037
0.037
0.037
0.036
0.036
0.036
0.036
0.035
0.035
0.035
0.035
0.034
0.034
0.034
0.034
0.033
0.033
0.033
0.033
0.032
0.032
0.032
0.032
0.031
0.031
0.031
0.031
0.031
0.030
0.030
0.030
0.030
0.030
0.030
0.029
0.029
0.029
0.029
0.029
0.029
0.028
0.028
0.028
0.028
0.028
0.043
0.044
0.044
0.044
0.044
0.044
0.045
0.045
0.045
0.045
0.045
0.046
0.046
0.046
0.046
0.046
0.047
0.047
0.047
0.047
0.047
0.048
0.048
0.048
0.048
0.048
0.048
0.049
0.049
0.049
0.049
0.049
0.049
0.049
0.050
0.050
0.050
0.050
0.050
0.050
0.050
0.050
0.050
0.050
0.050
0.050
0.050
0.050
0.051
0.051
0.050
0.050
0.050
0.050
0.050
0.050
0.050
0.050
0.050
0.050
0.050
0.050
0.049
0.049
0.049
0.049
0.049
0.049
0.048
0.048
0.048
0.048
0.047
0.047
0.047
0.047
0.046
0.046
0.046
0.045
0.045
0.045
0.045
0.044
0.044
0.044
0.043
0.043
0.043
0.042
0.042
0.042
0.041
0.041
0.041
0.040
0.040
0.040
0.040
0.039
0.039
0.039
0.038
0.038
0.038
0.037
0.037
0.037
0.037
0.036
0.036
0.036
0.035
0.035
0.035
0.035
0.034
0.034
0.034
0.034
0.033
0.033
0.033
0.033
0.032
0.032
0.032
0.032
0.032
0.031
0.031
0.031
0.031
0.031
0.030
0.030
0.030
0.030
0.030
0.030
0.029
0.029
0.029
0.029
0.029
0.029
0.028
0.028
0.028
0.028
0.028
0.043
0.043
0.044
0.044
0.044
0.044
0.044
0.045
0.045
0.045
0.045
0.045
0.046
0.046
0.046
0.046
0.046
0.046
0.047
0.047
0.047
0.047
0.047
0.048
0.048
0.048
0.048
0.048
0.048
0.048
0.049
0.049
0.049
0.049
0.049
0.049
0.049
0.049
0.050
0.050
0.050
0.050
0.050
0.050
0.050
0.050
0.050
0.050
0.050
0.050
0.050
0.050
0.050
0.050
0.050
0.050
0.050
0.050
0.050
0.049
0.049
0.049
0.049
0.049
0.049
0.049
0.048
0.048
0.048
0.048
0.047
0.047
0.047
0.047
0.046
0.046
0.046
0.046
0.045
0.045
0.045
0.045
0.044
0.044
0.044
0.043
0.043
0.043
0.042
0.042
0.042
0.041
0.041
0.041
0.041
0.040
0.040
0.040
0.039
0.039
0.039
0.038
0.038
0.038
0.038
0.037
0.037
0.037
0.036
0.036
0.036
0.036
0.035
0.035
0.035
0.035
0.034
0.034
0.034
0.034
0.033
0.033
0.033
0.033
0.032
0.032
0.032
0.032
0.032
0.031
0.031
0.031
0.031
0.031
0.030
0.030
0.030
0.030
0.030
0.029
0.029
0.029
0.029
0.029
0.029
0.028
0.028
0.028
0.028
0.028
0.028
0.043
0.043
0.043
0.043
0.044
0.044
0.044
0.044
0.044
0.045
0.045
0.045
0.045
0.045
0.046
0.046
0.046
0.046
0.046
0.046
0.047
0.047
0.047
0.047
0.047
0.047
0.048
0.048
0.048
0.048
0.048
0.048
0.048
0.049
0.049
0.049
0.049
0.049
0.049
0.049
0.049
0.049
0.049
0.049
0.049
0.050
0.050
0.050
0.050
0.050
0.050
0.050
0.049
0.049
0.049
0.049
0.049
0.049
0.049
0.049
0.049
0.049
0.049
0.048
0.048
0.048
0.048
0.048
0.047
0.047
0.047
0.047
0.047
0.046
0.046
0.046
0.046
0.045
0.045
0.045
0.044
0.044
0.044
0.044
0.043
0.043
0.043
0.042
0.042
0.042
0.041
0.041
0.041
0.041
0.040
0.040
0.040
0.039
0.039
0.039
0.038
0.038
0.038
0.038
0.037
0.037
0.037
0.036
0.036
0.036
0.036
0.035
0.035
0.035
0.035
0.034
0.034
0.034
0.034
0.033
0.033
0.033
0.033
0.033
0.032
0.032
0.032
0.032
0.031
0.031
0.031
0.031
0.031
0.030
0.030
0.030
0.030
0.030
0.030
0.029
0.029
0.029
0.029
0.029
0.029
0.028
0.028
0.028
0.028
0.028
0.028
0.043
0.043
0.043
0.043
0.043
0.044
0.044
0.044
0.044
0.044
0.045
0.045
0.045
0.045
0.045
0.045
0.046
0.046
0.046
0.046
0.046
0.046
0.047
0.047
0.047
0.047
0.047
0.047
0.048
0.048
0.048
0.048
0.048
0.048
0.048
0.048
0.048
0.049
0.049
0.049
0.049
0.049
0.049
0.049
0.049
0.049
0.049
0.049
0.049
0.049
0.049
0.049
0.049
0.049
0.049
0.049
0.049
0.049
0.049
0.048
0.048
0.048
0.048
0.048
0.048
0.048
0.047
0.047
0.047
0.047
0.047
0.046
0.046
0.046
0.046
0.045
0.045
0.045
0.045
0.044
0.044
0.044
0.044
0.043
0.043
0.043
0.042
0.042
0.042
0.042
0.041
0.041
0.041
0.040
0.040
0.040
0.039
0.039
0.039
0.039
0.038
0.038
0.038
0.037
0.037
0.037
0.037
0.036
0.036
0.036
0.036
0.035
0.035
0.035
0.035
0.034
0.034
0.034
0.034
0.033
0.033
0.033
0.033
0.032
0.032
0.032
0.032
0.032
0.031
0.031
0.031
0.031
0.031
0.030
0.030
0.030
0.030
0.030
0.029
0.029
0.029
0.029
0.029
0.029
0.029
0.028
0.028
0.028
0.028
0.028
0.028
0.036
0.036
0.036
0.036
0.037
0.037
0.037
0.037
0.037
0.037
0.037
0.037
0.037
0.038
0.038
0.038
0.038
0.038
0.038
0.038
0.038
0.038
0.038
0.038
0.038
0.039
0.039
0.039
0.039
0.039
0.039
0.039
0.039
0.039
0.039
0.039
0.039
0.039
0.039
0.039
0.039
0.039
0.039
0.039
0.039
0.039
0.039
0.039
0.039
0.039
0.039
0.039
0.039
0.039
0.039
0.039
0.039
0.039
0.039
0.039
0.039
0.039
0.039
0.039
0.039
0.039
0.039
0.039
0.039
0.038
0.038
0.038
0.038
0.038
0.038
0.038
0.038
0.038
0.038
0.038
0.037
0.037
0.037
0.037
0.037
0.037
0.037
0.037
0.037
0.036
0.036
0.036
0.036
0.036
0.036
0.036
0.036
0.036
0.035
0.035
0.035
0.035
0.035
0.035
0.035
0.035
0.034
0.034
0.034
0.034
0.034
0.034
0.034
0.034
0.034
0.033
0.033
0.033
0.033
0.033
0.033
0.033
0.033
0.033
0.032
0.032
0.032
0.032
0.032
0.032
0.032
0.032
0.032
0.031
0.031
0.031
0.031
0.031
0.031
0.031
0.031
0.031
0.030
0.030
0.030
0.030
0.030
0.030
0.030
0.030
0.030
0.036
0.036
0.037
0.037
0.037
0.037
0.037
0.037
0.037
0.037
0.037
0.038
0.038
0.038
0.038
0.038
0.038
0.038
0.038
0.038
0.038
0.039
0.039
0.039
0.039
0.039
0.039
0.039
0.039
0.039
0.039
0.039
0.039
0.039
0.039
0.039
0.039
0.039
0.040
0.040
0.040
0.040
0.040
0.040
0.040
0.040
0.040
0.040
0.040
0.040
0.040
0.040
0.040
0.040
0.040
0.039
0.039
0.039
0.039
0.039
0.039
0.039
0.039
0.039
0.039
0.039
0.039
0.039
0.039
0.039
0.039
0.038
0.038
0.038
0.038
0.038
0.038
0.038
0.038
0.038
0.038
0.038
0.037
0.037
0.037
0.037
0.037
0.037
0.037
0.037
0.037
0.036
0.036
0.036
0.036
0.036
0.036
0.036
0.036
0.035
0.035
0.035
0.035
0.035
0.035
0.035
0.035
0.034
0.034
0.034
0.034
0.034
0.034
0.034
0.034
0.034
0.033
0.033
0.033
0.033
0.033
0.033
0.033
0.033
0.032
0.032
0.032
0.032
0.032
0.032
0.032
0.032
0.032
0.031
0.031
0.031
0.031
0.031
0.031
0.031
0.031
0.031
0.031
0.030
0.030
0.030
0.030
0.030
0.030
0.030
0.030
0.037
0.037
0.037
0.037
0.037
0.037
0.037
0.037
0.037
0.038
0.038
0.038
0.038
0.038
0.038
0.038
0.038
0.038
0.038
0.039
0.039
0.039
0.039
0.039
0.039
0.039
0.039
0.039
0.039
0.039
0.039
0.039
0.040
0.040
0.040
0.040
0.040
0.040
0.040
0.040
0.040
0.040
0.040
0.040
0.040
0.040
0.040
0.040
0.040
0.040
0.040
0.040
0.040
0.040
0.040
0.040
0.040
0.040
0.040
0.040
0.040
0.039
0.039
0.039
0.039
0.039
0.039
0.039
0.039
0.039
0.039
0.039
0.039
0.039
0.038
0.038
0.038
0.038
0.038
0.038
0.038
0.038
0.038
0.037
0.037
0.037
0.037
0.037
0.037
0.037
0.037
0.037
0.036
0.036
0.036
0.036
0.036
0.036
0.036
0.036
0.035
0.035
0.035
0.035
0.035
0.035
0.035
0.035
0.034
0.034
0.034
0.034
0.034
0.034
0.034
0.034
0.033
0.033
0.033
0.033
0.033
0.033
0.033
0.033
0.033
0.032
0.032
0.032
0.032
0.032
0.032
0.032
0.032
0.032
0.031
0.031
0.031
0.031
0.031
0.031
0.031
0.031
0.031
0.030
0.030
0.030
0.030
0.030
0.030
0.030
0.030
0.037
0.037
0.037
0.037
0.037
0.037
0.037
0.038
0.038
0.038
0.038
0.038
0.038
0.038
0.038
0.038
0.039
0.039
0.039
0.039
0.039
0.039
0.039
0.039
0.039
0.039
0.039
0.040
0.040
0.040
0.040
0.040
0.040
0.040
0.040
0.040
0.040
0.040
0.040
0.040
0.040
0.040
0.040
0.040
0.040
0.040
0.040
0.040
0.040
0.040
0.040
0.040
0.040
0.040
0.040
0.040
0.040
0.040
0.040
0.040
0.040
0.040
0.040
0.040
0.040
0.039
0.039
0.039
0.039
0.039
0.039
0.039
0.039
0.039
0.039
0.039
0.038
0.038
0.038
0.038
0.038
0.038
0.038
0.038
0.038
0.037
0.037
0.037
0.037
0.037
0.037
0.037
0.037
0.036
0.036
0.036
0.036
0.036
0.036
0.036
0.036
0.035
0.035
0.035
0.035
0.035
0.035
0.035
0.035
0.034
0.034
0.034
0.034
0.034
0.034
0.034
0.034
0.033
0.033
0.033
0.033
0.033
0.033
0.033
0.033
0.032
0.032
0.032
0.032
0.032
0.032
0.032
0.032
0.032
0.031
0.031
0.031
0.031
0.031
0.031
0.031
0.031
0.031
0.031
0.030
0.030
0.030
0.030
0.030
0.030
0.030
0.037
0.037
0.037
0.037
0.037
0.038
0.038
0.038
0.038
0.038
0.038
0.038
0.038
0.038
0.039
0.039
0.039
0.039
0.039
0.039
0.039
0.039
0.039
0.039
0.040
0.040
0.040
0.040
0.040
0.040
0.040
0.040
0.040
0.040
0.040
0.040
0.040
0.040
0.040
0.040
0.040
0.040
0.040
0.040
0.040
0.040
0.040
0.040
0.040
0.040
0.040
0.040
0.040
0.040
0.040
0.040
0.040
0.040
0.040
0.040
0.040
0.040
0.040
0.040
0.040
0.040
0.040
0.040
0.039
0.039
0.039
0.039
0.039
0.039
0.039
0.039
0.039
0.039
0.038
0.038
0.038
0.038
0.038
0.038
0.038
0.038
0.037
0.037
0.037
0.037
0.037
0.037
0.037
0.037
0.036
0.036
0.036
0.036
0.036
0.036
0.036
0.036
0.035
0.035
0.035
0.035
0.035
0.035
0.035
0.035
0.034
0.034
0.034
0.034
0.034
0.034
0.034
0.034
0.033
0.033
0.033
0.033
0.033
0.033
0.033
0.033
0.032
0.032
0.032
0.032
0.032
0.032
0.032
0.032
0.032
0.031
0.031
0.031
0.031
0.031
0.031
0.031
0.031
0.031
0.030
0.030
0.030
0.030
0.030
0.030
0.030
0.037
0.037
0.037
0.038
0.038
0.038
0.038
0.038
0.038
0.038
0.038
0.039
0.039
0.039
0.039
0.039
0.039
0.039
0.039
0.039
0.039
0.040
0.040
0.040
0.040
0.040
0.040
0.040
0.040
0.040
0.040
0.040
0.040
0.040
0.041
0.041
0.041
0.041
0.041
0.041
0.041
0.041
0.041
0.041
0.041
0.041
0.041
0.041
0.041
0.041
0.041
0.041
0.041
0.041
0.041
0.041
0.041
0.040
0.040
0.040
0.040
0.040
0.040
0.040
0.040
0.040
0.040
0.040
0.040
0.040
0.039
0.039
0.039
0.039
0.039
0.039
0.039
0.039
0.039
0.039
0.038
0.038
0.038
0.038
0.038
0.038
0.038
0.038
0.037
0.037
0.037
0.037
0.037
0.037
0.037
0.036
0.036
0.036
0.036
0.036
0.036
0.036
0.036
0.035
0.035
0.035
0.035
0.035
0.035
0.035
0.034
0.034
0.034
0.034
0.034
0.034
0.034
0.034
0.033
0.033
0.033
0.033
0.033
0.033
0.033
0.033
0.032
0.032
0.032
0.032
0.032
0.032
0.032
0.032
0.032
0.031
0.031
0.031
0.031
0.031
0.031
0.031
0.031
0.031
0.030
0.030
0.030
0.030
0.030
0.030
0.030
0.037
0.038
0.038
0.038
0.038
0.038
0.038
0.038
0.038
0.039
0.039
0.039
0.039
0.039
0.039
0.039
0.039
0.039
0.040
0.040
0.040
0.040
0.040
0.040
0.040
0.040
0.040
0.040
0.040
0.041
0.041
0.041
0.041
0.041
0.041
0.041
0.041
0.041
0.041
0.041
0.041
0.041
0.041
0.041
0.041
0.041
0.041
0.041
0.041
0.041
0.041
0.041
0.041
0.041
0.041
0.041
0.041
0.041
0.041
0.041
0.041
0.041
0.040
0.040
0.040
0.040
0.040
0.040
0.040
0.040
0.040
0.040
0.040
0.039
0.039
0.039
0.039
0.039
0.039
0.039
0.039
0.038
0.038
0.038
0.038
0.038
0.038
0.038
0.038
0.037
0.037
0.037
0.037
0.037
0.037
0.037
0.036
0.036
0.036
0.036
0.036
0.036
0.036
0.036
0.035
0.035
0.035
0.035
0.035
0.035
0.035
0.034
0.034
0.034
0.034
0.034
0.034
0.034
0.034
0.033
0.033
0.033
0.033
0.033
0.033
0.033
0.033
0.032
0.032
0.032
0.032
0.032
0.032
0.032
0.032
0.032
0.031
0.031
0.031
0.031
0.031
0.031
0.031
0.031
0.031
0.030
0.030
0.030
0.030
0.030
0.030
0.038
0.038
0.038
0.038
0.038
0.038
0.038
0.039
0.039
0.039
0.039
0.039
0.039
0.039
0.039
0.039
0.040
0.040
0.040
0.040
0.040
0.040
0.040
0.040
0.040
0.040
0.041
0.041
0.041
0.041
0.041
0.041
0.041
0.041
0.041
0.041
0.041
0.041
0.041
0.041
0.041
0.041
0.041
0.041
0.041
0.041
0.041
0.041
0.041
0.041
0.041
0.041
0.041
0.041
0.041
0.041
0.041
0.041
0.041
0.041
0.041
0.041
0.041
0.041
0.041
0.040
0.040
0.040
0.040
0.040
0.040
0.040
0.040
0.040
0.040
0.039
0.039
0.039
0.039
0.039
0.039
0.039
0.039
0.038
0.038
0.038
0.038
0.038
0.038
0.038
0.037
0.037
0.037
0.037
0.037
0.037
0.037
0.036
0.036
0.036
0.036
0.036
0.036
0.036
0.035
0.035
0.035
0.035
0.035
0.035
0.035
0.035
0.034
0.034
0.034
0.034
0.034
0.034
0.034
0.033
0.033
0.033
0.033
0.033
0.033
0.033
0.033
0.032
0.032
0.032
0.032
0.032
0.032
0.032
0.032
0.032
0.031
0.031
0.031
0.031
0.031
0.031
0.031
0.031
0.031
0.030
0.030
0.030
0.030
0.030
0.030
0.038
0.038
0.038
0.038
0.038
0.039
0.039
0.039
0.039
0.039
0.039
0.039
0.039
0.040
0.040
0.040
0.040
0.040
0.040
0.040
0.040
0.040
0.041
0.041
0.041
0.041
0.041
0.041
0.041
0.041
0.041
0.041
0.041
0.041
0.041
0.041
0.042
0.042
0.042
0.042
0.042
0.042
0.042
0.042
0.042
0.042
0.042
0.042
0.042
0.042
0.042
0.042
0.042
0.042
0.042
0.041
0.041
0.041
0.041
0.041
0.041
0.041
0.041
0.041
0.041
0.041
0.041
0.041
0.040
0.040
0.040
0.040
0.040
0.040
0.040
0.040
0.040
0.039
0.039
0.039
0.039
0.039
0.039
0.039
0.038
0.038
0.038
0.038
0.038
0.038
0.038
0.037
0.037
0.037
0.037
0.037
0.037
0.037
0.036
0.036
0.036
0.036
0.036
0.036
0.036
0.035
0.035
0.035
0.035
0.035
0.035
0.035
0.034
0.034
0.034
0.034
0.034
0.034
0.034
0.034
0.033
0.033
0.033
0.033
0.033
0.033
0.033
0.033
0.032
0.032
0.032
0.032
0.032
0.032
0.032
0.032
0.031
0.031
0.031
0.031
0.031
0.031
0.031
0.031
0.031
0.030
0.030
0.030
0.030
0.030
0.030
0.038
0.038
0.038
0.038
0.039
0.039
0.039
0.039
0.039
0.039
0.039
0.040
0.040
0.040
0.040
0.040
0.040
0.040
0.040
0.040
0.041
0.041
0.041
0.041
0.041
0.041
0.041
0.041
0.041
0.041
0.041
0.042
0.042
0.042
0.042
0.042
0.042
0.042
0.042
0.042
0.042
0.042
0.042
0.042
0.042
0.042
0.042
0.042
0.042
0.042
0.042
0.042
0.042
0.042
0.042
0.042
0.042
0.042
0.042
0.042
0.041
0.041
0.041
0.041
0.041
0.041
0.041
0.041
0.041
0.041
0.040
0.040
0.040
0.040
0.040
0.040
0.040
0.040
0.039
0.039
0.039
0.039
0.039
0.039
0.039
0.039
0.038
0.038
0.038
0.038
0.038
0.038
0.037
0.037
0.037
0.037
0.037
0.037
0.037
0.036
0.036
0.036
0.036
0.036
0.036
0.036
0.035
0.035
0.035
0.035
0.035
0.035
0.035
0.034
0.034
0.034
0.034
0.034
0.034
0.034
0.033
0.033
0.033
0.033
0.033
0.033
0.033
0.033
0.032
0.032
0.032
0.032
0.032
0.032
0.032
0.032
0.032
0.031
0.031
0.031
0.031
0.031
0.031
0.031
0.031
0.031
0.030
0.030
0.030
0.030
0.030
0.038
0.038
0.039
0.039
0.039
0.039
0.039
0.039
0.039
0.040
0.040
0.040
0.040
0.040
0.040
0.040
0.040
0.041
0.041
0.041
0.041
0.041
0.041
0.041
0.041
0.041
0.041
0.042
0.042
0.042
0.042
0.042
0.042
0.042
0.042
0.042
0.042
0.042
0.042
0.042
0.042
0.042
0.042
0.042
0.042
0.042
0.042
0.042
0.042
0.042
0.042
0.042
0.042
0.042
0.042
0.042
0.042
0.042
0.042
0.042
0.042
0.042
0.042
0.041
0.041
0.041
0.041
0.041
0.041
0.041
0.041
0.041
0.040
0.040
0.040
0.040
0.040
0.040
0.040
0.040
0.039
0.039
0.039
0.039
0.039
0.039
0.039
0.038
0.038
0.038
0.038
0.038
0.038
0.037
0.037
0.037
0.037
0.037
0.037
0.037
0.036
0.036
0.036
0.036
0.036
0.036
0.036
0.035
0.035
0.035
0.035
0.035
0.035
0.035
0.034
0.034
0.034
0.034
0.034
0.034
0.034
0.033
0.033
0.033
0.033
0.033
0.033
0.033
0.033
0.032
0.032
0.032
0.032
0.032
0.032
0.032
0.032
0.031
0.031
0.031
0.031
0.031
0.031
0.031
0.031
0.031
0.030
0.030
0.030
0.030
0.030
0.039
0.039
0.039
0.039
0.039
0.039
0.039
0.040
0.040
0.040
0.040
0.040
0.040
0.040
0.040
0.041
0.041
0.041
0.041
0.041
0.041
0.041
0.041
0.042
0.042
0.042
0.042
0.042
0.042
0.042
0.042
0.042
0.042
0.042
0.042
0.042
0.043
0.043
0.043
0.043
0.043
0.043
0.043
0.043
0.043
0.043
0.043
0.043
0.043
0.043
0.043
0.043
0.043
0.043
0.042
0.042
0.042
0.042
0.042
0.042
0.042
0.042
0.042
0.042
0.042
0.042
0.041
0.041
0.041
0.041
0.041
0.041
0.041
0.041
0.040
0.040
0.040
0.040
0.040
0.040
0.040
0.039
0.039
0.039
0.039
0.039
0.039
0.039
0.038
0.038
0.038
0.038
0.038
0.038
0.037
0.037
0.037
0.037
0.037
0.037
0.037
0.036
0.036
0.036
0.036
0.036
0.036
0.035
0.035
0.035
0.035
0.035
0.035
0.035
0.034
0.034
0.034
0.034
0.034
0.034
0.034
0.033
0.033
0.033
0.033
0.033
0.033
0.033
0.033
0.032
0.032
0.032
0.032
0.032
0.032
0.032
0.032
0.031
0.031
0.031
0.031
0.031
0.031
0.031
0.031
0.031
0.030
0.030
0.030
0.030
0.030
0.039
0.039
0.039
0.039
0.039
0.039
0.040
0.040
0.040
0.040
0.040
0.040
0.040
0.041
0.041
0.041
0.041
0.041
0.041
0.041
0.041
0.042
0.042
0.042
0.042
0.042
0.042
0.042
0.042
0.042
0.042
0.043
0.043
0.043
0.043
0.043
0.043
0.043
0.043
0.043
0.043
0.043
0.043
0.043
0.043
0.043
0.043
0.043
0.043
0.043
0.043
0.043
0.043
0.043
0.043
0.043
0.043
0.043
0.043
0.042
0.042
0.042
0.042
0.042
0.042
0.042
0.042
0.042
0.042
0.041
0.041
0.041
0.041
0.041
0.041
0.041
0.040
0.040
0.040
0.040
0.040
0.040
0.040
0.039
0.039
0.039
0.039
0.039
0.039
0.038
0.038
0.038
0.038
0.038
0.038
0.037
0.037
0.037
0.037
0.037
0.037
0.036
0.036
0.036
0.036
0.036
0.036
0.036
0.035
0.035
0.035
0.035
0.035
0.035
0.035
0.034
0.034
0.034
0.034
0.034
0.034
0.034
0.033
0.033
0.033
0.033
0.033
0.033
0.033
0.032
0.032
0.032
0.032
0.032
0.032
0.032
0.032
0.032
0.031
0.031
0.031
0.031
0.031
0.031
0.031
0.031
0.030
0.030
0.030
0.030
0.030
0.039
0.039
0.039
0.039
0.040
0.040
0.040
0.040
0.040
0.040
0.040
0.041
0.041
0.041
0.041
0.041
0.041
0.041
0.042
0.042
0.042
0.042
0.042
0.042
0.042
0.042
0.042
0.043
0.043
0.043
0.043
0.043
0.043
0.043
0.043
0.043
0.043
0.043
0.043
0.043
0.043
0.043
0.043
0.043
0.043
0.043
0.043
0.043
0.043
0.043
0.043
0.043
0.043
0.043
0.043
0.043
0.043
0.043
0.043
0.043
0.043
0.043
0.042
0.042
0.042
0.042
0.042
0.042
0.042
0.042
0.042
0.041
0.041
0.041
0.041
0.041
0.041
0.041
0.040
0.040
0.040
0.040
0.040
0.040
0.039
0.039
0.039
0.039
0.039
0.039
0.038
0.038
0.038
0.038
0.038
0.038
0.037
0.037
0.037
0.037
0.037
0.037
0.036
0.036
0.036
0.036
0.036
0.036
0.035
0.035
0.035
0.035
0.035
0.035
0.035
0.034
0.034
0.034
0.034
0.034
0.034
0.034
0.033
0.033
0.033
0.033
0.033
0.033
0.033
0.033
0.032
0.032
0.032
0.032
0.032
0.032
0.032
0.032
0.031
0.031
0.031
0.031
0.031
0.031
0.031
0.031
0.031
0.030
0.030
0.030
0.030
0.039
0.039
0.040
0.040
0.040
0.040
0.040
0.040
0.040
0.041
0.041
0.041
0.041
0.041
0.041
0.041
0.042
0.042
0.042
0.042
0.042
0.042
0.042
0.042
0.043
0.043
0.043
0.043
0.043
0.043
0.043
0.043
0.043
0.043
0.043
0.044
0.044
0.044
0.044
0.044
0.044
0.044
0.044
0.044
0.044
0.044
0.044
0.044
0.044
0.044
0.044
0.044
0.044
0.044
0.043
0.043
0.043
0.043
0.043
0.043
0.043
0.043
0.043
0.043
0.043
0.042
0.042
0.042
0.042
0.042
0.042
0.042
0.042
0.041
0.041
0.041
0.041
0.041
0.041
0.040
0.040
0.040
0.040
0.040
0.040
0.039
0.039
0.039
0.039
0.039
0.039
0.038
0.038
0.038
0.038
0.038
0.038
0.037
0.037
0.037
0.037
0.037
0.037
0.036
0.036
0.036
0.036
0.036
0.036
0.035
0.035
0.035
0.035
0.035
0.035
0.034
0.034
0.034
0.034
0.034
0.034
0.034
0.033
0.033
0.033
0.033
0.033
0.033
0.033
0.033
0.032
0.032
0.032
0.032
0.032
0.032
0.032
0.032
0.031
0.031
0.031
0.031
0.031
0.031
0.031
0.031
0.031
0.030
0.030
0.030
0.030
0.039
0.040
0.040
0.040
0.040
0.040
0.040
0.041
0.041
0.041
0.041
0.041
0.041
0.041
0.042
0.042
0.042
0.042
0.042
0.042
0.042
0.043
0.043
0.043
0.043
0.043
0.043
0.043
0.043
0.043
0.044
0.044
0.044
0.044
0.044
0.044
0.044
0.044
0.044
0.044
0.044
0.044
0.044
0.044
0.044
0.044
0.044
0.044
0.044
0.044
0.044
0.044
0.044
0.044
0.044
0.044
0.044
0.044
0.044
0.043
0.043
0.043
0.043
0.043
0.043
0.043
0.043
0.043
0.042
0.042
0.042
0.042
0.042
0.042
0.042
0.041
0.041
0.041
0.041
0.041
0.041
0.040
0.040
0.040
0.040
0.040
0.039
0.039
0.039
0.039
0.039
0.039
0.038
0.038
0.038
0.038
0.038
0.038
0.037
0.037
0.037
0.037
0.037
0.036
0.036
0.036
0.036
0.036
0.036
0.036
0.035
0.035
0.035
0.035
0.035
0.035
0.034
0.034
0.034
0.034
0.034
0.034
0.034
0.033
0.033
0.033
0.033
0.033
0.033
0.033
0.032
0.032
0.032
0.032
0.032
0.032
0.032
0.032
0.031
0.031
0.031
0.031
0.031
0.031
0.031
0.031
0.031
0.030
0.030
0.030
0.030
0.040
0.040
0.040
0.040
0.040
0.041
0.041
0.041
0.041
0.041
0.041
0.041
0.042
0.042
0.042
0.042
0.042
0.042
0.042
0.043
0.043
0.043
0.043
0.043
0.043
0.043
0.043
0.044
0.044
0.044
0.044
0.044
0.044
0.044
0.044
0.044
0.044
0.044
0.044
0.044
0.044
0.045
0.045
0.045
0.045
0.045
0.045
0.045
0.045
0.044
0.044
0.044
0.044
0.044
0.044
0.044
0.044
0.044
0.044
0.044
0.044
0.044
0.043
0.043
0.043
0.043
0.043
0.043
0.043
0.043
0.042
0.042
0.042
0.042
0.042
0.042
0.041
0.041
0.041
0.041
0.041
0.041
0.040
0.040
0.040
0.040
0.040
0.039
0.039
0.039
0.039
0.039
0.039
0.038
0.038
0.038
0.038
0.038
0.037
0.037
0.037
0.037
0.037
0.037
0.036
0.036
0.036
0.036
0.036
0.036
0.035
0.035
0.035
0.035
0.035
0.035
0.034
0.034
0.034
0.034
0.034
0.034
0.034
0.033
0.033
0.033
0.033
0.033
0.033
0.033
0.032
0.032
0.032
0.032
0.032
0.032
0.032
0.032
0.031
0.031
0.031
0.031
0.031
0.031
0.031
0.031
0.031
0.030
0.030
0.030
0.030
0.040
0.040
0.040
0.040
0.041
0.041
0.041
0.041
0.041
0.041
0.042
0.042
0.042
0.042
0.042
0.042
0.043
0.043
0.043
0.043
0.043
0.043
0.043
0.043
0.044
0.044
0.044
0.044
0.044
0.044
0.044
0.044
0.044
0.044
0.045
0.045
0.045
0.045
0.045
0.045
0.045
0.045
0.045
0.045
0.045
0.045
0.045
0.045
0.045
0.045
0.045
0.045
0.045
0.045
0.045
0.045
0.044
0.044
0.044
0.044
0.044
0.044
0.044
0.044
0.044
0.043
0.043
0.043
0.043
0.043
0.043
0.043
0.042
0.042
0.042
0.042
0.042
0.042
0.041
0.041
0.041
0.041
0.041
0.040
0.040
0.040
0.040
0.040
0.040
0.039
0.039
0.039
0.039
0.039
0.038
0.038
0.038
0.038
0.038
0.037
0.037
0.037
0.037
0.037
0.037
0.036
0.036
0.036
0.036
0.036
0.036
0.035
0.035
0.035
0.035
0.035
0.035
0.034
0.034
0.034
0.034
0.034
0.034
0.033
0.033
0.033
0.033
0.033
0.033
0.033
0.033
0.032
0.032
0.032
0.032
0.032
0.032
0.032
0.032
0.031
0.031
0.031
0.031
0.031
0.031
0.031
0.031
0.030
0.030
0.030
0.030
0.040
0.040
0.041
0.041
0.041
0.041
0.041
0.041
0.042
0.042
0.042
0.042
0.042
0.042
0.043
0.043
0.043
0.043
0.043
0.043
0.043
0.044
0.044
0.044
0.044
0.044
0.044
0.044
0.044
0.045
0.045
0.045
0.045
0.045
0.045
0.045
0.045
0.045
0.045
0.045
0.045
0.045
0.045
0.045
0.045
0.045
0.045
0.045
0.045
0.045
0.045
0.045
0.045
0.045
0.045
0.045
0.045
0.045
0.045
0.045
0.044
0.044
0.044
0.044
0.044
0.044
0.044
0.043
0.043
0.043
0.043
0.043
0.043
0.043
0.042
0.042
0.042
0.042
0.042
0.041
0.041
0.041
0.041
0.041
0.040
0.040
0.040
0.040
0.040
0.039
0.039
0.039
0.039
0.039
0.039
0.038
0.038
0.038
0.038
0.038
0.037
0.037
0.037
0.037
0.037
0.036
0.036
0.036
0.036
0.036
0.036
0.035
0.035
0.035
0.035
0.035
0.035
0.034
0.034
0.034
0.034
0.034
0.034
0.034
0.033
0.033
0.033
0.033
0.033
0.033
0.033
0.032
0.032
0.032
0.032
0.032
0.032
0.032
0.032
0.031
0.031
0.031
0.031
0.031
0.031
0.031
0.031
0.030
0.030
0.030
0.030
0.040
0.041
0.041
0.041
0.041
0.041
0.042
0.042
0.042
0.042
0.042
0.042
0.043
0.043
0.043
0.043
0.043
0.043
0.043
0.044
0.044
0.044
0.044
0.044
0.044
0.044
0.045
0.045
0.045
0.045
0.045
0.045
0.045
0.045
0.045
0.045
0.045
0.046
0.046
0.046
0.046
0.046
0.046
0.046
0.046
0.046
0.046
0.046
0.046
0.046
0.046
0.046
0.046
0.045
0.045
0.045
0.045
0.045
0.045
0.045
0.045
0.045
0.045
0.044
0.044
0.044
0.044
0.044
0.044
0.043
0.043
0.043
0.043
0.043
0.043
0.042
0.042
0.042
0.042
0.042
0.041
0.041
0.041
0.041
0.041
0.040
0.040
0.040
0.040
0.040
0.039
0.039
0.039
0.039
0.039
0.038
0.038
0.038
0.038
0.038
0.038
0.037
0.037
0.037
0.037
0.037
0.036
0.036
0.036
0.036
0.036
0.035
0.035
0.035
0.035
0.035
0.035
0.034
0.034
0.034
0.034
0.034
0.034
0.034
0.033
0.033
0.033
0.033
0.033
0.033
0.033
0.032
0.032
0.032
0.032
0.032
0.032
0.032
0.032
0.031
0.031
0.031
0.031
0.031
0.031
0.031
0.031
0.031
0.030
0.030
0.030
0.041
0.041
0.041
0.041
0.041
0.042
0.042
0.042
0.042
0.042
0.042
0.043
0.043
0.043
0.043
0.043
0.043
0.044
0.044
0.044
0.044
0.044
0.044
0.045
0.045
0.045
0.045
0.045
0.045
0.045
0.045
0.045
0.046
0.046
0.046
0.046
0.046
0.046
0.046
0.046
0.046
0.046
0.046
0.046
0.046
0.046
0.046
0.046
0.046
0.046
0.046
0.046
0.046
0.046
0.046
0.046
0.046
0.046
0.045
0.045
0.045
0.045
0.045
0.045
0.045
0.044
0.044
0.044
0.044
0.044
0.044
0.043
0.043
0.043
0.043
0.043
0.043
0.042
0.042
0.042
0.042
0.042
0.041
0.041
0.041
0.041
0.041
0.040
0.040
0.040
0.040
0.039
0.039
0.039
0.039
0.039
0.038
0.038
0.038
0.038
0.038
0.037
0.037
0.037
0.037
0.037
0.036
0.036
0.036
0.036
0.036
0.036
0.035
0.035
0.035
0.035
0.035
0.035
0.034
0.034
0.034
0.034
0.034
0.034
0.033
0.033
0.033
0.033
0.033
0.033
0.033
0.032
0.032
0.032
0.032
0.032
0.032
0.032
0.032
0.031
0.031
0.031
0.031
0.031
0.031
0.031
0.031
0.031
0.030
0.030
0.030
0.041
0.041
0.041
0.042
0.042
0.042
0.042
0.042
0.042
0.043
0.043
0.043
0.043
0.043
0.043
0.044
0.044
0.044
0.044
0.044
0.044
0.045
0.045
0.045
0.045
0.045
0.045
0.045
0.046
0.046
0.046
0.046
0.046
0.046
0.046
0.046
0.046
0.046
0.046
0.047
0.047
0.047
0.047
0.047
0.047
0.047
0.047
0.047
0.047
0.047
0.046
0.046
0.046
0.046
0.046
0.046
0.046
0.046
0.046
0.046
0.046
0.045
0.045
0.045
0.045
0.045
0.045
0.044
0.044
0.044
0.044
0.044
0.044
0.043
0.043
0.043
0.043
0.043
0.042
0.042
0.042
0.042
0.042
0.041
0.041
0.041
0.041
0.041
0.040
0.040
0.040
0.040
0.039
0.039
0.039
0.039
0.039
0.038
0.038
0.038
0.038
0.038
0.037
0.037
0.037
0.037
0.037
0.036
0.036
0.036
0.036
0.036
0.035
0.035
0.035
0.035
0.035
0.035
0.034
0.034
0.034
0.034
0.034
0.034
0.034
0.033
0.033
0.033
0.033
0.033
0.033
0.033
0.032
0.032
0.032
0.032
0.032
0.032
0.032
0.031
0.031
0.031
0.031
0.031
0.031
0.031
0.031
0.031
0.030
0.030
0.030
0.041
0.041
0.042
0.042
0.042
0.042
0.042
0.043
0.043
0.043
0.043
0.043
0.043
0.044
0.044
0.044
0.044
0.044
0.044
0.045
0.045
0.045
0.045
0.045
0.045
0.046
0.046
0.046
0.046
0.046
0.046
0.046
0.046
0.047
0.047
0.047
0.047
0.047
0.047
0.047
0.047
0.047
0.047
0.047
0.047
0.047
0.047
0.047
0.047
0.047
0.047
0.047
0.047
0.047
0.047
0.047
0.046
0.046
0.046
0.046
0.046
0.046
0.046
0.046
0.045
0.045
0.045
0.045
0.045
0.044
0.044
0.044
0.044
0.044
0.044
0.043
0.043
0.043
0.043
0.042
0.042
0.042
0.042
0.042
0.041
0.041
0.041
0.041
0.040
0.040
0.040
0.040
0.040
0.039
0.039
0.039
0.039
0.039
0.038
0.038
0.038
0.038
0.037
0.037
0.037
0.037
0.037
0.036
0.036
0.036
0.036
0.036
0.036
0.035
0.035
0.035
0.035
0.035
0.034
0.034
0.034
0.034
0.034
0.034
0.034
0.033
0.033
0.033
0.033
0.033
0.033
0.033
0.032
0.032
0.032
0.032
0.032
0.032
0.032
0.031
0.031
0.031
0.031
0.031
0.031
0.031
0.031
0.031
0.030
0.030
0.030
0.042
0.042
0.042
0.042
0.042
0.042
0.043
0.043
0.043
0.043
0.043
0.044
0.044
0.044
0.044
0.044
0.044
0.045
0.045
0.045
0.045
0.045
0.045
0.046
0.046
0.046
0.046
0.046
0.046
0.046
0.047
0.047
0.047
0.047
0.047
0.047
0.047
0.047
0.047
0.047
0.047
0.047
0.048
0.048
0.048
0.048
0.048
0.048
0.047
0.047
0.047
0.047
0.047
0.047
0.047
0.047
0.047
0.047
0.047
0.046
0.046
0.046
0.046
0.046
0.046
0.046
0.045
0.045
0.045
0.045
0.045
0.044
0.044
0.044
0.044
0.044
0.043
0.043
0.043
0.043
0.043
0.042
0.042
0.042
0.042
0.041
0.041
0.041
0.041
0.040
0.040
0.040
0.040
0.040
0.039
0.039
0.039
0.039
0.038
0.038
0.038
0.038
0.038
0.037
0.037
0.037
0.037
0.037
0.036
0.036
0.036
0.036
0.036
0.035
0.035
0.035
0.035
0.035
0.035
0.034
0.034
0.034
0.034
0.034
0.034
0.033
0.033
0.033
0.033
0.033
0.033
0.033
0.032
0.032
0.032
0.032
0.032
0.032
0.032
0.032
0.031
0.031
0.031
0.031
0.031
0.031
0.031
0.031
0.030
0.030
0.030
0.042
0.042
0.042
0.042
0.043
0.043
0.043
0.043
0.043
0.044
0.044
0.044
0.044
0.044
0.044
0.045
0.045
0.045
0.045
0.045
0.046
0.046
0.046
0.046
0.046
0.046
0.046
0.047
0.047
0.047
0.047
0.047
0.047
0.047
0.047
0.048
0.048
0.048
0.048
0.048
0.048
0.048
0.048
0.048
0.048
0.048
0.048
0.048
0.048
0.048
0.048
0.048
0.048
0.048
0.048
0.047
0.047
0.047
0.047
0.047
0.047
0.047
0.046
0.046
0.046
0.046
0.046
0.046
0.045
0.045
0.045
0.045
0.045
0.044
0.044
0.044
0.044
0.043
0.043
0.043
0.043
0.043
0.042
0.042
0.042
0.042
0.041
0.041
0.041
0.041
0.040
0.040
0.040
0.040
0.039
0.039
0.039
0.039
0.039
0.038
0.038
0.038
0.038
0.037
0.037
0.037
0.037
0.037
0.036
0.036
0.036
0.036
0.036
0.035
0.035
0.035
0.035
0.035
0.035
0.034
0.034
0.034
0.034
0.034
0.034
0.033
0.033
0.033
0.033
0.033
0.033
0.033
0.032
0.032
0.032
0.032
0.032
0.032
0.032
0.032
0.031
0.031
0.031
0.031
0.031
0.031
0.031
0.031
0.030
0.030
0.030
0.042
0.042
0.042
0.043
0.043
0.043
0.043
0.043
0.044
0.044
0.044
0.044
0.044
0.045
0.045
0.045
0.045
0.045
0.046
0.046
0.046
0.046
0.046
0.046
0.047
0.047
0.047
0.047
0.047
0.047
0.047
0.048
0.048
0.048
0.048
0.048
0.048
0.048
0.048
0.048
0.048
0.048
0.048
0.049
0.049
0.049
0.049
0.048
0.048
0.048
0.048
0.048
0.048
0.048
0.048
0.048
0.048
0.048
0.048
0.047
0.047
0.047
0.047
0.047
0.047
0.046
0.046
0.046
0.046
0.046
0.045
0.045
0.045
0.045
0.044
0.044
0.044
0.044
0.044
0.043
0.043
0.043
0.043
0.042
0.042
0.042
0.042
0.041
0.041
0.041
0.041
0.040
0.040
0.040
0.040
0.039
0.039
0.039
0.039
0.038
0.038
0.038
0.038
0.038
0.037
0.037
0.037
0.037
0.037
0.036
0.036
0.036
0.036
0.036
0.035
0.035
0.035
0.035
0.035
0.034
0.034
0.034
0.034
0.034
0.034
0.033
0.033
0.033
0.033
0.033
0.033
0.033
0.032
0.032
0.032
0.032
0.032
0.032
0.032
0.032
0.031
0.031
0.031
0.031
0.031
0.031
0.031
0.031
0.030
0.030
0.030
0.042
0.043
0.043
0.043
0.043
0.043
0.044
0.044
0.044
0.044
0.044
0.045
0.045
0.045
0.045
0.045
0.046
0.046
0.046
0.046
0.046
0.046
0.047
0.047
0.047
0.047
0.047
0.047
0.048
0.048
0.048
0.048
0.048
0.048
0.048
0.049
0.049
0.049
0.049
0.049
0.049
0.049
0.049
0.049
0.049
0.049
0.049
0.049
0.049
0.049
0.049
0.049
0.049
0.049
0.048
0.048
0.048
0.048
0.048
0.048
0.048
0.047
0.047
0.047
0.047
0.047
0.047
0.046
0.046
0.046
0.046
0.045
0.045
0.045
0.045
0.045
0.044
0.044
0.044
0.044
0.043
0.043
0.043
0.043
0.042
0.042
0.042
0.042
0.041
0.041
0.041
0.041
0.040
0.040
0.040
0.040
0.039
0.039
0.039
0.039
0.038
0.038
0.038
0.038
0.037
0.037
0.037
0.037
0.037
0.036
0.036
0.036
0.036
0.036
0.035
0.035
0.035
0.035
0.035
0.034
0.034
0.034
0.034
0.034
0.034
0.034
0.033
0.033
0.033
0.033
0.033
0.033
0.032
0.032
0.032
0.032
0.032
0.032
0.032
0.032
0.031
0.031
0.031
0.031
0.031
0.031
0.031
0.031
0.030
0.030
0.030
0.043
0.043
0.043
0.043
0.043
0.044
0.044
0.044
0.044
0.044
0.045
0.045
0.045
0.045
0.045
0.046
0.046
0.046
0.046
0.046
0.047
0.047
0.047
0.047
0.047
0.048
0.048
0.048
0.048
0.048
0.048
0.048
0.049
0.049
0.049
0.049
0.049
0.049
0.049
0.049
0.049
0.049
0.050
0.050
0.050
0.050
0.050
0.050
0.049
0.049
0.049
0.049
0.049
0.049
0.049
0.049
0.049
0.049
0.048
0.048
0.048
0.048
0.048
0.048
0.047
0.047
0.047
0.047
0.047
0.046
0.046
0.046
0.046
0.045
0.045
0.045
0.045
0.044
0.044
0.044
0.044
0.043
0.043
0.043
0.043
0.042
0.042
0.042
0.042
0.041
0.041
0.041
0.041
0.040
0.040
0.040
0.040
0.039
0.039
0.039
0.039
0.038
0.038
0.038
0.038
0.037
0.037
0.037
0.037
0.036
0.036
0.036
0.036
0.036
0.035
0.035
0.035
0.035
0.035
0.035
0.034
0.034
0.034
0.034
0.034
0.034
0.033
0.033
0.033
0.033
0.033
0.033
0.032
0.032
0.032
0.032
0.032
0.032
0.032
0.032
0.031
0.031
0.031
0.031
0.031
0.031
0.031
0.031
0.030
0.030
0.030
0.043
0.043
0.043
0.044
0.044
0.044
0.044
0.044
0.045
0.045
0.045
0.045
0.045
0.046
0.046
0.046
0.046
0.046
0.047
0.047
0.047
0.047
0.047
0.048
0.048
0.048
0.048
0.048
0.048
0.049
0.049
0.049
0.049
0.049
0.049
0.049
0.050
0.050
0.050
0.050
0.050
0.050
0.050
0.050
0.050
0.050
0.050
0.050
0.050
0.050
0.050
0.050
0.050
0.050
0.049
0.049
0.049
0.049
0.049
0.049
0.049
0.048
0.048
0.048
0.048
0.048
0.047
0.047
0.047
0.047
0.046
0.046
0.046
0.046
0.046
0.045
0.045
0.045
0.045
0.044
0.044
0.044
0.043
0.043
0.043
0.043
0.042
0.042
0.042
0.042
0.041
0.041
0.041
0.040
0.040
0.040
0.040
0.039
0.039
0.039
0.039
0.038
0.038
0.038
0.038
0.037
0.037
0.037
0.037
0.037
0.036
0.036
0.036
0.036
0.036
0.035
0.035
0.035
0.035
0.035
0.034
0.034
0.034
0.034
0.034
0.034
0.033
0.033
0.033
0.033
0.033
0.033
0.032
0.032
0.032
0.032
0.032
0.032
0.032
0.032
0.031
0.031
0.031
0.031
0.031
0.031
0.031
0.031
0.030
0.030
0.030
0.043
0.043
0.044
0.044
0.044
0.044
0.044
0.045
0.045
0.045
0.045
0.046
0.046
0.046
0.046
0.046
0.047
0.047
0.047
0.047
0.047
0.048
0.048
0.048
0.048
0.048
0.049
0.049
0.049
0.049
0.049
0.049
0.050
0.050
0.050
0.050
0.050
0.050
0.050
0.050
0.050
0.051
0.051
0.051
0.051
0.051
0.051
0.051
0.051
0.050
0.050
0.050
0.050
0.050
0.050
0.050
0.050
0.050
0.049
0.049
0.049
0.049
0.049
0.048
0.048
0.048
0.048
0.048
0.047
0.047
0.047
0.047
0.046
0.046
0.046
0.046
0.045
0.045
0.045
0.045
0.044
0.044
0.044
0.043
0.043
0.043
0.043
0.042
0.042
0.042
0.041
0.041
0.041
0.041
0.040
0.040
0.040
0.040
0.039
0.039
0.039
0.039
0.038
0.038
0.038
0.038
0.037
0.037
0.037
0.037
0.036
0.036
0.036
0.036
0.036
0.035
0.035
0.035
0.035
0.035
0.034
0.034
0.034
0.034
0.034
0.034
0.033
0.033
0.033
0.033
0.033
0.033
0.033
0.032
0.032
0.032
0.032
0.032
0.032
0.032
0.031
0.031
0.031
0.031
0.031
0.031
0.031
0.031
0.030
0.030
0.030
0.043
0.044
0.044
0.044
0.044
0.045
0.045
0.045
0.045
0.045
0.046
0.046
0.046
0.046
0.047
0.047
0.047
0.047
0.047
0.048
0.048
0.048
0.048
0.048
0.049
0.049
0.049
0.049
0.049
0.050
0.050
0.050
0.050
0.050
0.050
0.050
0.051
0.051
0.051
0.051
0.051
0.051
0.051
0.051
0.051
0.051
0.051
0.051
0.051
0.051
0.051
0.051
0.051
0.051
0.051
0.050
0.050
0.050
0.050
0.050
0.050
0.049
0.049
0.049
0.049
0.048
0.048
0.048
0.048
0.048
0.047
0.047
0.047
0.047
0.046
0.046
0.046
0.045
0.045
0.045
0.045
0.044
0.044
0.044
0.043
0.043
0.043
0.043
0.042
0.042
0.042
0.041
0.041
0.041
0.041
0.040
0.040
0.040
0.039
0.039
0.039
0.039
0.038
0.038
0.038
0.038
0.037
0.037
0.037
0.037
0.036
0.036
0.036
0.036
0.036
0.035
0.035
0.035
0.035
0.035
0.034
0.034
0.034
0.034
0.034
0.034
0.033
0.033
0.033
0.033
0.033
0.033
0.033
0.032
0.032
0.032
0.032
0.032
0.032
0.032
0.031
0.031
0.031
0.031
0.031
0.031
0.031
0.031
0.030
0.030
0.030
0.044
0.044
0.044
0.044
0.045
0.045
0.045
0.045
0.046
0.046
0.046
0.046
0.046
0.047
0.047
0.047
0.047
0.048
0.048
0.048
0.048
0.048
0.049
0.049
0.049
0.049
0.049
0.050
0.050
0.050
0.050
0.050
0.051
0.051
0.051
0.051
0.051
0.051
0.051
0.051
0.052
0.052
0.052
0.052
0.052
0.052
0.052
0.052
0.052
0.052
0.052
0.051
0.051
0.051
0.051
0.051
0.051
0.051
0.050
0.050
0.050
0.050
0.050
0.049
0.049
0.049
0.049
0.048
0.048
0.048
0.048
0.047
0.047
0.047
0.047
0.046
0.046
0.046
0.046
0.045
0.045
0.045
0.044
0.044
0.044
0.043
0.043
0.043
0.043
0.042
0.042
0.042
0.041
0.041
0.041
0.040
0.040
0.040
0.040
0.039
0.039
0.039
0.039
0.038
0.038
0.038
0.038
0.037
0.037
0.037
0.037
0.036
0.036
0.036
0.036
0.035
0.035
0.035
0.035
0.035
0.035
0.034
0.034
0.034
0.034
0.034
0.033
0.033
0.033
0.033
0.033
0.033
0.033
0.032
0.032
0.032
0.032
0.032
0.032
0.032
0.031
0.031
0.031
0.031
0.031
0.031
0.031
0.031
0.030
0.030
0.030
0.044
0.044
0.044
0.045
0.045
0.045
0.045
0.046
0.046
0.046
0.046
0.047
0.047
0.047
0.047
0.047
0.048
0.048
0.048
0.048
0.049
0.049
0.049
0.049
0.049
0.050
0.050
0.050
0.050
0.051
0.051
0.051
0.051
0.051
0.051
0.052
0.052
0.052
0.052
0.052
0.052
0.052
0.052
0.052
0.052
0.052
0.052
0.052
0.052
0.052
0.052
0.052
0.052
0.052
0.052
0.052
0.051
0.051
0.051
0.051
0.051
0.050
0.050
0.050
0.050
0.049
0.049
0.049
0.049
0.048
0.048
0.048
0.048
0.047
0.047
0.047
0.046
0.046
0.046
0.046
0.045
0.045
0.045
0.044
0.044
0.044
0.043
0.043
0.043
0.043
0.042
0.042
0.042
0.041
0.041
0.041
0.040
0.040
0.040
0.040
0.039
0.039
0.039
0.038
0.038
0.038
0.038
0.037
0.037
0.037
0.037
0.036
0.036
0.036
0.036
0.036
0.035
0.035
0.035
0.035
0.035
0.034
0.034
0.034
0.034
0.034
0.033
0.033
0.033
0.033
0.033
0.033
0.033
0.032
0.032
0.032
0.032
0.032
0.032
0.032
0.031
0.031
0.031
0.031
0.031
0.031
0.031
0.031
0.030
0.030
0.030
0.044
0.045
0.045
0.045
0.045
0.045
0.046
0.046
0.046
0.046
0.047
0.047
0.047
0.047
0.048
0.048
0.048
0.048
0.049
0.049
0.049
0.049
0.049
0.050
0.050
0.050
0.050
0.051
0.051
0.051
0.051
0.051
0.052
0.052
0.052
0.052
0.052
0.052
0.053
0.053
0.053
0.053
0.053
0.053
0.053
0.053
0.053
0.053
0.053
0.053
0.053
0.053
0.053
0.052
0.052
0.052
0.052
0.052
0.052
0.051
0.051
0.051
0.051
0.050
0.050
0.050
0.050
0.049
0.049
0.049
0.049
0.048
0.048
0.048
0.047
0.047
0.047
0.047
0.046
0.046
0.046
0.045
0.045
0.045
0.044
0.044
0.044
0.043
0.043
0.043
0.042
0.042
0.042
0.042
0.041
0.041
0.041
0.040
0.040
0.040
0.039
0.039
0.039
0.039
0.038
0.038
0.038
0.037
0.037
0.037
0.037
0.036
0.036
0.036
0.036
0.036
0.035
0.035
0.035
0.035
0.035
0.034
0.034
0.034
0.034
0.034
0.033
0.033
0.033
0.033
0.033
0.033
0.033
0.032
0.032
0.032
0.032
0.032
0.032
0.032
0.031
0.031
0.031
0.031
0.031
0.031
0.031
0.031
0.030
0.030
0.030
0.045
0.045
0.045
0.045
0.046
0.046
0.046
0.046
0.047
0.047
0.047
0.047
0.048
0.048
0.048
0.048
0.048
0.049
0.049
0.049
0.049
0.050
0.050
0.050
0.050
0.051
0.051
0.051
0.051
0.051
0.052
0.052
0.052
0.052
0.052
0.053
0.053
0.053
0.053
0.053
0.053
0.053
0.053
0.054
0.054
0.054
0.054
0.054
0.054
0.053
0.053
0.053
0.053
0.053
0.053
0.053
0.052
0.052
0.052
0.052
0.052
0.051
0.051
0.051
0.051
0.050
0.050
0.050
0.050
0.049
0.049
0.049
0.049
0.048
0.048
0.048
0.047
0.047
0.047
0.046
0.046
0.046
0.045
0.045
0.045
0.044
0.044
0.044
0.043
0.043
0.043
0.042
0.042
0.042
0.041
0.041
0.041
0.040
0.040
0.040
0.040
0.039
0.039
0.039
0.038
0.038
0.038
0.038
0.037
0.037
0.037
0.037
0.036
0.036
0.036
0.036
0.035
0.035
0.035
0.035
0.035
0.034
0.034
0.034
0.034
0.034
0.034
0.033
0.033
0.033
0.033
0.033
0.033
0.032
0.032
0.032
0.032
0.032
0.032
0.032
0.031
0.031
0.031
0.031
0.031
0.031
0.031
0.031
0.030
0.030
0.030
0.045
0.045
0.045
0.046
0.046
0.046
0.046
0.047
0.047
0.047
0.047
0.048
0.048
0.048
0.048
0.049
0.049
0.049
0.049
0.050
0.050
0.050
0.050
0.051
0.051
0.051
0.051
0.052
0.052
0.052
0.052
0.052
0.053
0.053
0.053
0.053
0.053
0.054
0.054
0.054
0.054
0.054
0.054
0.054
0.054
0.054
0.054
0.054
0.054
0.054
0.054
0.054
0.054
0.054
0.053
0.053
0.053
0.053
0.053
0.052
0.052
0.052
0.052
0.051
0.051
0.051
0.051
0.050
0.050
0.050
0.050
0.049
0.049
0.049
0.048
0.048
0.048
0.047
0.047
0.047
0.046
0.046
0.046
0.045
0.045
0.045
0.044
0.044
0.044
0.043
0.043
0.043
0.042
0.042
0.042
0.041
0.041
0.041
0.040
0.040
0.040
0.039
0.039
0.039
0.039
0.038
0.038
0.038
0.037
0.037
0.037
0.037
0.036
0.036
0.036
0.036
0.035
0.035
0.035
0.035
0.035
0.034
0.034
0.034
0.034
0.034
0.034
0.033
0.033
0.033
0.033
0.033
0.033
0.032
0.032
0.032
0.032
0.032
0.032
0.032
0.031
0.031
0.031
0.031
0.031
0.031
0.031
0.031
0.030
0.030
0.030
0.045
0.045
0.046
0.046
0.046
0.046
0.047
0.047
0.047
0.047
0.048
0.048
0.048
0.048
0.049
0.049
0.049
0.049
0.050
0.050
0.050
0.051
0.051
0.051
0.051
0.052
0.052
0.052
0.052
0.052
0.053
0.053
0.053
0.053
0.054
0.054
0.054
0.054
0.054
0.054
0.055
0.055
0.055
0.055
0.055
0.055
0.055
0.055
0.055
0.055
0.055
0.055
0.054
0.054
0.054
0.054
0.054
0.053
0.053
0.053
0.053
0.053
0.052
0.052
0.052
0.052
0.051
0.051
0.051
0.050
0.050
0.050
0.049
0.049
0.049
0.049
0.048
0.048
0.048
0.047
0.047
0.047
0.046
0.046
0.045
0.045
0.045
0.044
0.044
0.044
0.043
0.043
0.043
0.042
0.042
0.042
0.041
0.041
0.041
0.040
0.040
0.040
0.039
0.039
0.039
0.038
0.038
0.038
0.037
0.037
0.037
0.037
0.036
0.036
0.036
0.036
0.036
0.035
0.035
0.035
0.035
0.034
0.034
0.034
0.034
0.034
0.034
0.033
0.033
0.033
0.033
0.033
0.033
0.032
0.032
0.032
0.032
0.032
0.032
0.032
0.031
0.031
0.031
0.031
0.031
0.031
0.031
0.031
0.030
0.030
0.030
0.045
0.046
0.046
0.046
0.046
0.047
0.047
0.047
0.048
0.048
0.048
0.048
0.049
0.049
0.049
0.049
0.050
0.050
0.050
0.050
0.051
0.051
0.051
0.051
0.052
0.052
0.052
0.052
0.053
0.053
0.053
0.053
0.054
0.054
0.054
0.054
0.055
0.055
0.055
0.055
0.055
0.055
0.055
0.055
0.056
0.056
0.056
0.056
0.055
0.055
0.055
0.055
0.055
0.055
0.055
0.054
0.054
0.054
0.054
0.054
0.053
0.053
0.053
0.053
0.052
0.052
0.052
0.052
0.051
0.051
0.051
0.050
0.050
0.050
0.049
0.049
0.049
0.048
0.048
0.048
0.047
0.047
0.047
0.046
0.046
0.045
0.045
0.045
0.044
0.044
0.044
0.043
0.043
0.042
0.042
0.042
0.041
0.041
0.041
0.040
0.040
0.040
0.039
0.039
0.039
0.038
0.038
0.038
0.038
0.037
0.037
0.037
0.037
0.036
0.036
0.036
0.036
0.035
0.035
0.035
0.035
0.035
0.034
0.034
0.034
0.034
0.034
0.033
0.033
0.033
0.033
0.033
0.033
0.032
0.032
0.032
0.032
0.032
0.032
0.032
0.031
0.031
0.031
0.031
0.031
0.031
0.031
0.031
0.030
0.030
0.030
0.046
0.046
0.046
0.047
0.047
0.047
0.047
0.048
0.048
0.048
0.048
0.049
0.049
0.049
0.049
0.050
0.050
0.050
0.051
0.051
0.051
0.051
0.052
0.052
0.052
0.052
0.053
0.053
0.053
0.053
0.054
0.054
0.054
0.054
0.055
0.055
0.055
0.055
0.056
0.056
0.056
0.056
0.056
0.056
0.056
0.056
0.056
0.056
0.056
0.056
0.056
0.056
0.056
0.056
0.055
0.055
0.055
0.055
0.054
0.054
0.054
0.054
0.053
0.053
0.053
0.053
0.052
0.052
0.052
0.051
0.051
0.051
0.051
0.050
0.050
0.050
0.049
0.049
0.048
0.048
0.048
0.047
0.047
0.047
0.046
0.046
0.045
0.045
0.045
0.044
0.044
0.044
0.043
0.043
0.042
0.042
0.042
0.041
0.041
0.041
0.040
0.040
0.040
0.039
0.039
0.039
0.038
0.038
0.038
0.037
0.037
0.037
0.037
0.036
0.036
0.036
0.036
0.035
0.035
0.035
0.035
0.035
0.034
0.034
0.034
0.034
0.034
0.033
0.033
0.033
0.033
0.033
0.033
0.032
0.032
0.032
0.032
0.032
0.032
0.032
0.031
0.031
0.031
0.031
0.031
0.031
0.031
0.031
0.030
0.030
0.030
0.046
0.046
0.047
0.047
0.047
0.047
0.048
0.048
0.048
0.048
0.049
0.049
0.049
0.050
0.050
0.050
0.050
0.051
0.051
0.051
0.052
0.052
0.052
0.052
0.053
0.053
0.053
0.053
0.054
0.054
0.054
0.055
0.055
0.055
0.055
0.056
0.056
0.056
0.056
0.056
0.056
0.057
0.057
0.057
0.057
0.057
0.057
0.057
0.057
0.057
0.057
0.056
0.056
0.056
0.056
0.056
0.056
0.055
0.055
0.055
0.055
0.054
0.054
0.054
0.054
0.053
0.053
0.053
0.052
0.052
0.052
0.051
0.051
0.051
0.050
0.050
0.050
0.049
0.049
0.049
0.048
0.048
0.047
0.047
0.047
0.046
0.046
0.045
0.045
0.045
0.044
0.044
0.043
0.043
0.043
0.042
0.042
0.041
0.041
0.041
0.040
0.040
0.040
0.039
0.039
0.039
0.038
0.038
0.038
0.038
0.037
0.037
0.037
0.036
0.036
0.036
0.036
0.035
0.035
0.035
0.035
0.035
0.034
0.034
0.034
0.034
0.034
0.033
0.033
0.033
0.033
0.033
0.033
0.032
0.032
0.032
0.032
0.032
0.032
0.032
0.031
0.031
0.031
0.031
0.031
0.031
0.031
0.031
0.030
0.030
0.030
0.046
0.047
0.047
0.047
0.047
0.048
0.048
0.048
0.049
0.049
0.049
0.049
0.050
0.050
0.050
0.051
0.051
0.051
0.051
0.052
0.052
0.052
0.052
0.053
0.053
0.053
0.054
0.054
0.054
0.054
0.055
0.055
0.055
0.056
0.056
0.056
0.056
0.057
0.057
0.057
0.057
0.057
0.057
0.057
0.058
0.058
0.058
0.058
0.057
0.057
0.057
0.057
0.057
0.057
0.057
0.056
0.056
0.056
0.056
0.055
0.055
0.055
0.055
0.054
0.054
0.054
0.054
0.053
0.053
0.053
0.052
0.052
0.052
0.051
0.051
0.051
0.050
0.050
0.049
0.049
0.049
0.048
0.048
0.047
0.047
0.047
0.046
0.046
0.045
0.045
0.045
0.044
0.044
0.043
0.043
0.043
0.042
0.042
0.041
0.041
0.041
0.040
0.040
0.040
0.039
0.039
0.039
0.038
0.038
0.038
0.037
0.037
0.037
0.036
0.036
0.036
0.036
0.035
0.035
0.035
0.035
0.035
0.034
0.034
0.034
0.034
0.034
0.033
0.033
0.033
0.033
0.033
0.033
0.032
0.032
0.032
0.032
0.032
0.032
0.032
0.031
0.031
0.031
0.031
0.031
0.031
0.031
0.031
0.030
0.030
0.030
0.047
0.047
0.047
0.047
0.048
0.048
0.048
0.049
0.049
0.049
0.049
0.050
0.050
0.050
0.051
0.051
0.051
0.051
0.052
0.052
0.052
0.053
0.053
0.053
0.054
0.054
0.054
0.054
0.055
0.055
0.055
0.056
0.056
0.056
0.056
0.057
0.057
0.057
0.057
0.058
0.058
0.058
0.058
0.058
0.058
0.058
0.058
0.058
0.058
0.058
0.058
0.058
0.058
0.057
0.057
0.057
0.057
0.057
0.056
0.056
0.056
0.056
0.055
0.055
0.055
0.055
0.054
0.054
0.054
0.053
0.053
0.053
0.052
0.052
0.052
0.051
0.051
0.050
0.050
0.050
0.049
0.049
0.048
0.048
0.048
0.047
0.047
0.046
0.046
0.045
0.045
0.044
0.044
0.044
0.043
0.043
0.042
0.042
0.042
0.041
0.041
0.040
0.040
0.040
0.039
0.039
0.039
0.038
0.038
0.038
0.037
0.037
0.037
0.037
0.036
0.036
0.036
0.036
0.035
0.035
0.035
0.035
0.034
0.034
0.034
0.034
0.034
0.033
0.033
0.033
0.033
0.033
0.033
0.032
0.032
0.032
0.032
0.032
0.032
0.032
0.031
0.031
0.031
0.031
0.031
0.031
0.031
0.031
0.030
0.030
0.030
0.047
0.047
0.047
0.048
0.048
0.048
0.049
0.049
0.049
0.049
0.050
0.050
0.050
0.051
0.051
0.051
0.052
0.052
0.052
0.052
0.053
0.053
0.053
0.054
0.054
0.054
0.055
0.055
0.055
0.055
0.056
0.056
0.056
0.057
0.057
0.057
0.057
0.058
0.058
0.058
0.058
0.058
0.059
0.059
0.059
0.059
0.059
0.059
0.059
0.059
0.059
0.058
0.058
0.058
0.058
0.058
0.058
0.057
0.057
0.057
0.057
0.056
0.056
0.056
0.055
0.055
0.055
0.055
0.054
0.054
0.054
0.053
0.053
0.053
0.052
0.052
0.051
0.051
0.051
0.050
0.050
0.049
0.049
0.048
0.048
0.048
0.047
0.047
0.046
0.046
0.045
0.045
0.044
0.044
0.043
0.043
0.043
0.042
0.042
0.041
0.041
0.041
0.040
0.040
0.039
0.039
0.039
0.038
0.038
0.038
0.038
0.037
0.037
0.037
0.036
0.036
0.036
0.036
0.035
0.035
0.035
0.035
0.034
0.034
0.034
0.034
0.034
0.033
0.033
0.033
0.033
0.033
0.033
0.032
0.032
0.032
0.032
0.032
0.032
0.032
0.031
0.031
0.031
0.031
0.031
0.031
0.031
0.030
0.030
0.030
0.030
0.047
0.047
0.048
0.048
0.048
0.049
0.049
0.049
0.050
0.050
0.050
0.050
0.051
0.051
0.051
0.052
0.052
0.052
0.053
0.053
0.053
0.053
0.054
0.054
0.054
0.055
0.055
0.055
0.056
0.056
0.056
0.057
0.057
0.057
0.057
0.058
0.058
0.058
0.059
0.059
0.059
0.059
0.059
0.059
0.059
0.060
0.060
0.060
0.059
0.059
0.059
0.059
0.059
0.059
0.059
0.058
0.058
0.058
0.058
0.057
0.057
0.057
0.057
0.056
0.056
0.056
0.056
0.055
0.055
0.055
0.054
0.054
0.054
0.053
0.053
0.052
0.052
0.052
0.051
0.051
0.050
0.050
0.049
0.049
0.049
0.048
0.048
0.047
0.047
0.046
0.046
0.045
0.045
0.044
0.044
0.043
0.043
0.042
0.042
0.042
0.041
0.041
0.040
0.040
0.040
0.039
0.039
0.039
0.038
0.038
0.038
0.037
0.037
0.037
0.036
0.036
0.036
0.036
0.035
0.035
0.035
0.035
0.034
0.034
0.034
0.034
0.034
0.033
0.033
0.033
0.033
0.033
0.033
0.032
0.032
0.032
0.032
0.032
0.032
0.032
0.031
0.031
0.031
0.031
0.031
0.031
0.031
0.030
0.030
0.030
0.030
0.047
0.048
0.048
0.048
0.049
0.049
0.049
0.050
0.050
0.050
0.050
0.051
0.051
0.051
0.052
0.052
0.052
0.053
0.053
0.053
0.054
0.054
0.054
0.055
0.055
0.055
0.055
0.056
0.056
0.056
0.057
0.057
0.057
0.058
0.058
0.058
0.059
0.059
0.059
0.059
0.060
0.060
0.060
0.060
0.060
0.060
0.060
0.060
0.060
0.060
0.060
0.060
0.060
0.060
0.059
0.059
0.059
0.059
0.058
0.058
0.058
0.058
0.057
0.057
0.057
0.057
0.056
0.056
0.056
0.055
0.055
0.055
0.054
0.054
0.054
0.053
0.053
0.052
0.052
0.051
0.051
0.051
0.050
0.050
0.049
0.049
0.048
0.048
0.047
0.047
0.046
0.046
0.045
0.045
0.044
0.044
0.043
0.043
0.042
0.042
0.041
0.041
0.041
0.040
0.040
0.039
0.039
0.039
0.038
0.038
0.038
0.037
0.037
0.037
0.037
0.036
0.036
0.036
0.035
0.035
0.035
0.035
0.035
0.034
0.034
0.034
0.034
0.033
0.033
0.033
0.033
0.033
0.033
0.032
0.032
0.032
0.032
0.032
0.032
0.032
0.031
0.031
0.031
0.031
0.031
0.031
0.031
0.030
0.030
0.030
0.030
0.048
0.048
0.048
0.049
0.049
0.049
0.050
0.050
0.050
0.051
0.051
0.051
0.051
0.052
0.052
0.052
0.053
0.053
0.053
0.054
0.054
0.054
0.055
0.055
0.055
0.056
0.056
0.056
0.057
0.057
0.057
0.058
0.058
0.058
0.059
0.059
0.059
0.059
0.060
0.060
0.060
0.060
0.060
0.061
0.061
0.061
0.061
0.061
0.061
0.061
0.061
0.060
0.060
0.060
0.060
0.060
0.060
0.059
0.059
0.059
0.059
0.058
0.058
0.058
0.058
0.057
0.057
0.057
0.056
0.056
0.056
0.055
0.055
0.055
0.054
0.054
0.053
0.053
0.053
0.052
0.052
0.051
0.051
0.050
0.050
0.049
0.049
0.048
0.048
0.047
0.047
0.046
0.045
0.045
0.044
0.044
0.044
0.043
0.043
0.042
0.042
0.041
0.041
0.040
0.040
0.040
0.039
0.039
0.038
0.038
0.038
0.037
0.037
0.037
0.037
0.036
0.036
0.036
0.035
0.035
0.035
0.035
0.035
0.034
0.034
0.034
0.034
0.034
0.033
0.033
0.033
0.033
0.033
0.032
0.032
0.032
0.032
0.032
0.032
0.032
0.031
0.031
0.031
0.031
0.031
0.031
0.031
0.030
0.030
0.030
0.030
0.048
0.048
0.049
0.049
0.049
0.050
0.050
0.050
0.051
0.051
0.051
0.051
0.052
0.052
0.052
0.053
0.053
0.053
0.054
0.054
0.054
0.055
0.055
0.055
0.056
0.056
0.056
0.057
0.057
0.057
0.058
0.058
0.058
0.059
0.059
0.059
0.060
0.060
0.060
0.060
0.061
0.061
0.061
0.061
0.061
0.061
0.061
0.061
0.061
0.061
0.061
0.061
0.061
0.061
0.061
0.060
0.060
0.060
0.060
0.060
0.059
0.059
0.059
0.059
0.058
0.058
0.058
0.058
0.057
0.057
0.057
0.056
0.056
0.056
0.055
0.055
0.054
0.054
0.053
0.053
0.052
0.052
0.051
0.051
0.050
0.050
0.049
0.049
0.048
0.048
0.047
0.046
0.046
0.045
0.045
0.044
0.044
0.043
0.043
0.042
0.042
0.041
0.041
0.041
0.040
0.040
0.039
0.039
0.039
0.038
0.038
0.038
0.037
0.037
0.037
0.036
0.036
0.036
0.036
0.035
0.035
0.035
0.035
0.034
0.034
0.034
0.034
0.034
0.033
0.033
0.033
0.033
0.033
0.032
0.032
0.032
0.032
0.032
0.032
0.032
0.031
0.031
0.031
0.031
0.031
0.031
0.031
0.030
0.030
0.030
0.030
0.048
0.049
0.049
0.049
0.050
0.050
0.050
0.051
0.051
0.051
0.052
0.052
0.052
0.052
0.053
0.053
0.053
0.054
0.054
0.054
0.055
0.055
0.055
0.056
0.056
0.056
0.057
0.057
0.057
0.058
0.058
0.058
0.059
0.059
0.059
0.060
0.060
0.060
0.061
0.061
0.061
0.061
0.062
0.062
0.062
0.062
0.062
0.062
0.062
0.062
0.062
0.062
0.062
0.061
0.061
0.061
0.061
0.061
0.061
0.060
0.060
0.060
0.060
0.060
0.059
0.059
0.059
0.058
0.058
0.058
0.058
0.057
0.057
0.056
0.056
0.056
0.055
0.055
0.054
0.054
0.053
0.053
0.052
0.051
0.051
0.050
0.050
0.049
0.049
0.048
0.047
0.047
0.046
0.046
0.045
0.045
0.044
0.044
0.043
0.043
0.042
0.042
0.041
0.041
0.040
0.040
0.040
0.039
0.039
0.038
0.038
0.038
0.037
0.037
0.037
0.036
0.036
0.036
0.036
0.035
0.035
0.035
0.035
0.034
0.034
0.034
0.034
0.034
0.033
0.033
0.033
0.033
0.033
0.032
0.032
0.032
0.032
0.032
0.032
0.032
0.031
0.031
0.031
0.031
0.031
0.031
0.031
0.030
0.030
0.030
0.030
0.049
0.049
0.049
0.050
0.050
0.050
0.051
0.051
0.051
0.052
0.052
0.052
0.053
0.053
0.053
0.054
0.054
0.054
0.055
0.055
0.055
0.056
0.056
0.056
0.057
0.057
0.057
0.058
0.058
0.058
0.059
0.059
0.059
0.060
0.060
0.060
0.061
0.061
0.061
0.061
0.062
0.062
0.062
0.062
0.062
0.062
0.063
0.063
0.063
0.063
0.062
0.062
0.062
0.062
0.062
0.062
0.062
0.062
0.061
0.061
0.061
0.061
0.061
0.060
0.060
0.060
0.060
0.059
0.059
0.059
0.058
0.058
0.058
0.057
0.057
0.056
0.056
0.056
0.055
0.054
0.054
0.053
0.053
0.052
0.052
0.051
0.050
0.050
0.049
0.049
0.048
0.047
0.047
0.046
0.046
0.045
0.045
0.044
0.043
0.043
0.042
0.042
0.041
0.041
0.041
0.040
0.040
0.039
0.039
0.039
0.038
0.038
0.037
0.037
0.037
0.037
0.036
0.036
0.036
0.035
0.035
0.035
0.035
0.034
0.034
0.034
0.034
0.034
0.033
0.033
0.033
0.033
0.033
0.032
0.032
0.032
0.032
0.032
0.032
0.032
0.031
0.031
0.031
0.031
0.031
0.031
0.031
0.030
0.030
0.030
0.030
0.049
0.049
0.050
0.050
0.050
0.051
0.051
0.051
0.052
0.052
0.052
0.053
0.053
0.053
0.054
0.054
0.054
0.055
0.055
0.055
0.056
0.056
0.056
0.057
0.057
0.057
0.058
0.058
0.058
0.059
0.059
0.059
0.060
0.060
0.060
0.061
0.061
0.061
0.062
0.062
0.062
0.062
0.063
0.063
0.063
0.063
0.063
0.063
0.063
0.063
0.063
0.063
0.063
0.063
0.063
0.063
0.062
0.062
0.062
0.062
0.062
0.062
0.061
0.061
0.061
0.061
0.061
0.060
0.060
0.060
0.059
0.059
0.059
0.058
0.058
0.057
0.057
0.056
0.056
0.055
0.055
0.054
0.054
0.053
0.052
0.052
0.051
0.050
0.050
0.049
0.049
0.048
0.047
0.047
0.046
0.045
0.045
0.044
0.044
0.043
0.043
0.042
0.042
0.041
0.041
0.040
0.040
0.039
0.039
0.039
0.038
0.038
0.038
0.037
0.037
0.037
0.036
0.036
0.036
0.035
0.035
0.035
0.035
0.034
0.034
0.034
0.034
0.034
0.033
0.033
0.033
0.033
0.033
0.032
0.032
0.032
0.032
0.032
0.032
0.032
0.031
0.031
0.031
0.031
0.031
0.031
0.031
0.030
0.030
0.030
0.030
0.049
0.049
0.050
0.050
0.051
0.051
0.051
0.052
0.052
0.052
0.053
0.053
0.053
0.054
0.054
0.054
0.055
0.055
0.055
0.056
0.056
0.056
0.057
0.057
0.057
0.058
0.058
0.058
0.059
0.059
0.059
0.060
0.060
0.060
0.061
0.061
0.061
0.062
0.062
0.062
0.063
0.063
0.063
0.063
0.063
0.063
0.064
0.064
0.064
0.064
0.064
0.064
0.064
0.063
0.063
0.063
0.063
0.063
0.063
0.063
0.063
0.063
0.062
0.062
0.062
0.062
0.062
0.061
0.061
0.061
0.061
0.060
0.060
0.059
0.059
0.059
0.058
0.058
0.057
0.056
0.056
0.055
0.055
0.054
0.053
0.053
0.052
0.051
0.050
0.050
0.049
0.048
0.048
0.047
0.047
0.046
0.045
0.045
0.044
0.044
0.043
0.042
0.042
0.041
0.041
0.041
0.040
0.040
0.039
0.039
0.038
0.038
0.038
0.037
0.037
0.037
0.036
0.036
0.036
0.036
0.035
0.035
0.035
0.034
0.034
0.034
0.034
0.034
0.033
0.033
0.033
0.033
0.033
0.032
0.032
0.032
0.032
0.032
0.032
0.032
0.031
0.031
0.031
0.031
0.031
0.031
0.031
0.030
0.030
0.030
0.030
0.049
0.050
0.050
0.050
0.051
0.051
0.051
0.052
0.052
0.053
0.053
0.053
0.054
0.054
0.054
0.055
0.055
0.055
0.056
0.056
0.056
0.057
0.057
0.057
0.058
0.058
0.058
0.059
0.059
0.059
0.060
0.060
0.061
0.061
0.061
0.062
0.062
0.062
0.062
0.063
0.063
0.063
0.063
0.064
0.064
0.064
0.064
0.064
0.064
0.064
0.064
0.064
0.064
0.064
0.064
0.064
0.064
0.064
0.064
0.064
0.064
0.064
0.063
0.063
0.063
0.063
0.063
0.063
0.062
0.062
0.062
0.061
0.061
0.061
0.060
0.060
0.059
0.059
0.058
0.057
0.057
0.056
0.055
0.055
0.054
0.053
0.053
0.052
0.051
0.050
0.050
0.049
0.048
0.048
0.047
0.046
0.046
0.045
0.044
0.044
0.043
0.043
0.042
0.042
0.041
0.041
0.040
0.040
0.039
0.039
0.039
0.038
0.038
0.037
0.037
0.037
0.036
0.036
0.036
0.036
0.035
0.035
0.035
0.035
0.034
0.034
0.034
0.034
0.033
0.033
0.033
0.033
0.033
0.032
0.032
0.032
0.032
0.032
0.032
0.032
0.031
0.031
0.031
0.031
0.031
0.031
0.031
0.030
0.030
0.030
0.030
0.050
0.050
0.050
0.051
0.051
0.051
0.052
0.052
0.053
0.053
0.053
0.054
0.054
0.054
0.055
0.055
0.055
0.056
0.056
0.056
0.057
0.057
0.057
0.058
0.058
0.058
0.059
0.059
0.060
0.060
0.060
0.061
0.061
0.061
0.062
0.062
0.062
0.063
0.063
0.063
0.063
0.064
0.064
0.064
0.064
0.064
0.065
0.065
0.065
0.065
0.065
0.065
0.065
0.065
0.065
0.065
0.065
0.065
0.065
0.065
0.065
0.065
0.065
0.064
0.064
0.064
0.064
0.064
0.064
0.063
0.063
0.063
0.062
0.062
0.062
0.061
0.060
0.060
0.059
0.059
0.058
0.057
0.057
0.056
0.055
0.054
0.053
0.053
0.052
0.051
0.050
0.050
0.049
0.048
0.047
0.047
0.046
0.045
0.045
0.044
0.044
0.043
0.042
0.042
0.041
0.041
0.040
0.040
0.040
0.039
0.039
0.038
0.038
0.038
0.037
0.037
0.037
0.036
0.036
0.036
0.035
0.035
0.035
0.035
0.034
0.034
0.034
0.034
0.033
0.033
0.033
0.033
0.033
0.033
0.032
0.032
0.032
0.032
0.032
0.032
0.031
0.031
0.031
0.031
0.031
0.031
0.031
0.030
0.030
0.030
0.030
0.050
0.050
0.051
0.051
0.051
0.052
0.052
0.052
0.053
0.053
0.054
0.054
0.054
0.055
0.055
0.055
0.056
0.056
0.056
0.057
0.057
0.057
0.058
0.058
0.059
0.059
0.059
0.060
0.060
0.060
0.061
0.061
0.061
0.062
0.062
0.062
0.063
0.063
0.063
0.064
0.064
0.064
0.064
0.064
0.065
0.065
0.065
0.065
0.065
0.065
0.065
0.065
0.066
0.066
0.066
0.066
0.066
0.066
0.066
0.066
0.066
0.066
0.066
0.066
0.066
0.066
0.065
0.065
0.065
0.065
0.065
0.064
0.064
0.063
0.063
0.062
0.062
0.061
0.061
0.060
0.059
0.058
0.058
0.057
0.056
0.055
0.054
0.054
0.053
0.052
0.051
0.050
0.050
0.049
0.048
0.047
0.047
0.046
0.045
0.045
0.044
0.043
0.043
0.042
0.042
0.041
0.041
0.040
0.040
0.039
0.039
0.038
0.038
0.038
0.037
0.037
0.037
0.036
0.036
0.036
0.035
0.035
0.035
0.035
0.034
0.034
0.034
0.034
0.033
0.033
0.033
0.033
0.033
0.033
0.032
0.032
0.032
0.032
0.032
0.032
0.031
0.031
0.031
0.031
0.031
0.031
0.031
0.030
0.030
0.030
0.030
0.050
0.051
0.051
0.051
0.052
0.052
0.052
0.053
0.053
0.054
0.054
0.054
0.055
0.055
0.055
0.056
0.056
0.056
0.057
0.057
0.057
0.058
0.058
0.059
0.059
0.059
0.060
0.060
0.060
0.061
0.061
0.061
0.062
0.062
0.062
0.063
0.063
0.063
0.064
0.064
0.064
0.064
0.065
0.065
0.065
0.065
0.065
0.066
0.066
0.066
0.066
0.066
0.066
0.066
0.066
0.067
0.067
0.067
0.067
0.067
0.067
0.067
0.067
0.067
0.067
0.067
0.067
0.067
0.067
0.067
0.066
0.066
0.066
0.065
0.065
0.064
0.063
0.063
0.062
0.061
0.061
0.060
0.059
0.058
0.057
0.056
0.055
0.054
0.054
0.053
0.052
0.051
0.050
0.049
0.049
0.048
0.047
0.046
0.046
0.045
0.044
0.044
0.043
0.042
0.042
0.041
0.041
0.040
0.040
0.039
0.039
0.039
0.038
0.038
0.037
0.037
0.037
0.036
0.036
0.036
0.035
0.035
0.035
0.035
0.034
0.034
0.034
0.034
0.034
0.033
0.033
0.033
0.033
0.033
0.032
0.032
0.032
0.032
0.032
0.032
0.031
0.031
0.031
0.031
0.031
0.031
0.031
0.030
0.030
0.030
0.030
0.051
0.051
0.051
0.052
0.052
0.052
0.053
0.053
0.053
0.054
0.054
0.055
0.055
0.055
0.056
0.056
0.056
0.057
0.057
0.057
0.058
0.058
0.059
0.059
0.059
0.060
0.060
0.060
0.061
0.061
0.061
0.062
0.062
0.062
0.063
0.063
0.063
0.064
0.064
0.064
0.065
0.065
0.065
0.065
0.066
0.066
0.066
0.066
0.066
0.067
0.067
0.067
0.067
0.067
0.067
0.067
0.068
0.068
0.068
0.068
0.068
0.068
0.068
0.069
0.069
0.069
0.069
0.069
0.068
0.068
0.068
0.068
0.067
0.067
0.066
0.066
0.065
0.064
0.064
0.063
0.062
0.061
0.060
0.059
0.058
0.057
0.056
0.055
0.054
0.054
0.053
0.052
0.051
0.050
0.049
0.048
0.048
0.047
0.046
0.045
0.045
0.044
0.043
0.043
0.042
0.042
0.041
0.041
0.040
0.040
0.039
0.039
0.038
0.038
0.038
0.037
0.037
0.036
0.036
0.036
0.036
0.035
0.035
0.035
0.034
0.034
0.034
0.034
0.034
0.033
0.033
0.033
0.033
0.033
0.032
0.032
0.032
0.032
0.032
0.032
0.031
0.031
0.031
0.031
0.031
0.031
0.031
0.030
0.030
0.030
0.030
0.051
0.051
0.052
0.052
0.052
0.053
0.053
0.053
0.054
0.054
0.055
0.055
0.055
0.056
0.056
0.056
0.057
0.057
0.057
0.058
0.058
0.059
0.059
0.059
0.060
0.060
0.060
0.061
0.061
0.061
0.062
0.062
0.062
0.063
0.063
0.063
0.064
0.064
0.064
0.065
0.065
0.065
0.065
0.066
0.066
0.066
0.067
0.067
0.067
0.067
0.067
0.068
0.068
0.068
0.068
0.069
0.069
0.069
0.069
0.069
0.070
0.070
0.070
0.070
0.070
0.070
0.071
0.071
0.070
0.070
0.070
0.070
0.069
0.069
0.068
0.068
0.067
0.066
0.066
0.065
0.064
0.063
0.062
0.061
0.060
0.059
0.057
0.056
0.055
0.054
0.053
0.052
0.052
0.051
0.050
0.049
0.048
0.047
0.046
0.046
0.045
0.044
0.044
0.043
0.042
0.042
0.041
0.041
0.040
0.040
0.039
0.039
0.038
0.038
0.038
0.037
0.037
0.037
0.036
0.036
0.036
0.035
0.035
0.035
0.035
0.034
0.034
0.034
0.034
0.033
0.033
0.033
0.033
0.033
0.032
0.032
0.032
0.032
0.032
0.032
0.031
0.031
0.031
0.031
0.031
0.031
0.030
0.030
0.030
0.030
0.030
0.051
0.051
0.052
0.052
0.053
0.053
0.053
0.054
0.054
0.054
0.055
0.055
0.056
0.056
0.056
0.057
0.057
0.057
0.058
0.058
0.059
0.059
0.059
0.060
0.060
0.060
0.061
0.061
0.061
0.062
0.062
0.062
0.063
0.063
0.063
0.064
0.064
0.064
0.065
0.065
0.065
0.066
0.066
0.066
0.067
0.067
0.067
0.067
0.068
0.068
0.068
0.068
0.069
0.069
0.069
0.070
0.070
0.070
0.071
0.071
0.071
0.072
0.072
0.072
0.072
0.072
0.073
0.073
0.073
0.073
0.072
0.072
0.072
0.071
0.071
0.070
0.069
0.068
0.068
0.067
0.065
0.064
0.063
0.062
0.061
0.060
0.059
0.058
0.056
0.055
0.054
0.053
0.052
0.051
0.050
0.049
0.049
0.048
0.047
0.046
0.045
0.045
0.044
0.043
0.043
0.042
0.042
0.041
0.040
0.040
0.039
0.039
0.039
0.038
0.038
0.037
0.037
0.037
0.036
0.036
0.036
0.035
0.035
0.035
0.035
0.034
0.034
0.034
0.034
0.033
0.033
0.033
0.033
0.033
0.032
0.032
0.032
0.032
0.032
0.032
0.031
0.031
0.031
0.031
0.031
0.031
0.030
0.030
0.030
0.030
0.030
0.051
0.052
0.052
0.052
0.053
0.053
0.054
0.054
0.054
0.055
0.055
0.056
0.056
0.056
0.057
0.057
0.057
0.058
0.058
0.059
0.059
0.059
0.060
0.060
0.060
0.061
0.061
0.061
0.062
0.062
0.062
0.063
0.063
0.063
0.064
0.064
0.064
0.065
0.065
0.065
0.066
0.066
0.066
0.067
0.067
0.067
0.068
0.068
0.068
0.069
0.069
0.069
0.070
0.070
0.070
0.071
0.071
0.072
0.072
0.073
0.073
0.073
0.074
0.074
0.074
0.075
0.075
0.075
0.075
0.075
0.075
0.075
0.074
0.074
0.073
0.073
0.072
0.071
0.070
0.069
0.068
0.066
0.065
0.064
0.063
0.061
0.060
0.059
0.058
0.056
0.055
0.054
0.053
0.052
0.051
0.050
0.049
0.048
0.047
0.047
0.046
0.045
0.044
0.044
0.043
0.042
0.042
0.041
0.041
0.040
0.040
0.039
0.039
0.038
0.038
0.037
0.037
0.037
0.036
0.036
0.036
0.035
0.035
0.035
0.035
0.034
0.034
0.034
0.034
0.033
0.033
0.033
0.033
0.033
0.032
0.032
0.032
0.032
0.032
0.032
0.031
0.031
0.031
0.031
0.031
0.031
0.030
0.030
0.030
0.030
0.030
0.052
0.052
0.052
0.053
0.053
0.054
0.054
0.054
0.055
0.055
0.056
0.056
0.056
0.057
0.057
0.057
0.058
0.058
0.059
0.059
0.059
0.060
0.060
0.060
0.061
0.061
0.061
0.062
0.062
0.062
0.063
0.063
0.063
0.064
0.064
0.064
0.065
0.065
0.066
0.066
0.066
0.067
0.067
0.067
0.068
0.068
0.068
0.069
0.069
0.069
0.070
0.070
0.071
0.071
0.072
0.072
0.073
0.073
0.074
0.074
0.075
0.075
0.076
0.076
0.077
0.077
0.078
0.078
0.078
0.078
0.078
0.078
0.077
0.077
0.076
0.075
0.075
0.073
0.072
0.071
0.070
0.068
0.067
0.066
0.064
0.063
0.061
0.060
0.059
0.057
0.056
0.055
0.054
0.053
0.052
0.051
0.050
0.049
0.048
0.047
0.046
0.045
0.045
0.044
0.043
0.043
0.042
0.041
0.041
0.040
0.040
0.039
0.039
0.038
0.038
0.038
0.037
0.037
0.037
0.036
0.036
0.036
0.035
0.035
0.035
0.034
0.034
0.034
0.034
0.033
0.033
0.033
0.033
0.033
0.032
0.032
0.032
0.032
0.032
0.032
0.031
0.031
0.031
0.031
0.031
0.031
0.030
0.030
0.030
0.030
0.030
0.052
0.052
0.053
0.053
0.053
0.054
0.054
0.055
0.055
0.055
0.056
0.056
0.057
0.057
0.057
0.058
0.058
0.059
0.059
0.059
0.060
0.060
0.060
0.061
0.061
0.061
0.062
0.062
0.063
0.063
0.063
0.064
0.064
0.064
0.065
0.065
0.065
0.066
0.066
0.066
0.067
0.067
0.067
0.068
0.068
0.069
0.069
0.069
0.070
0.070
0.071
0.071
0.072
0.073
0.073
0.074
0.074
0.075
0.076
0.076
0.077
0.078
0.078
0.079
0.080
0.080
0.081
0.081
0.081
0.081
0.081
0.081
0.081
0.080
0.080
0.079
0.078
0.076
0.075
0.074
0.072
0.071
0.069
0.068
0.066
0.064
0.063
0.061
0.060
0.059
0.057
0.056
0.055
0.054
0.052
0.051
0.050
0.049
0.048
0.047
0.047
0.046
0.045
0.044
0.044
0.043
0.042
0.042
0.041
0.041
0.040
0.040
0.039
0.039
0.038
0.038
0.037
0.037
0.037
0.036
0.036
0.036
0.035
0.035
0.035
0.034
0.034
0.034
0.034
0.034
0.033
0.033
0.033
0.033
0.032
0.032
0.032
0.032
0.032
0.032
0.031
0.031
0.031
0.031
0.031
0.031
0.030
0.030
0.030
0.030
0.030
0.052
0.053
0.053
0.053
0.054
0.054
0.055
0.055
0.055
0.056
0.056
0.057
0.057
0.057
0.058
0.058
0.058
0.059
0.059
0.060
0.060
0.060
0.061
0.061
0.061
0.062
0.062
0.063
0.063
0.063
0.064
0.064
0.064
0.065
0.065
0.065
0.066
0.066
0.066
0.067
0.067
0.068
0.068
0.068
0.069
0.069
0.070
0.070
0.071
0.071
0.072
0.073
0.073
0.074
0.075
0.075
0.076
0.077
0.078
0.079
0.080
0.080
0.081
0.082
0.083
0.084
0.084
0.085
0.085
0.085
0.085
0.085
0.085
0.084
0.083
0.082
0.081
0.080
0.078
0.077
0.075
0.073
0.072
0.070
0.068
0.066
0.065
0.063
0.061
0.060
0.058
0.057
0.056
0.054
0.053
0.052
0.051
0.050
0.049
0.048
0.047
0.046
0.045
0.045
0.044
0.043
0.043
0.042
0.041
0.041
0.040
0.040
0.039
0.039
0.038
0.038
0.037
0.037
0.037
0.036
0.036
0.036
0.035
0.035
0.035
0.035
0.034
0.034
0.034
0.034
0.033
0.033
0.033
0.033
0.032
0.032
0.032
0.032
0.032
0.032
0.031
0.031
0.031
0.031
0.031
0.031
0.030
0.030
0.030
0.030
0.030
0.052
0.053
0.053
0.054
0.054
0.054
0.055
0.055
0.056
0.056
0.056
0.057
0.057
0.058
0.058
0.058
0.059
0.059
0.060
0.060
0.060
0.061
0.061
0.061
0.062
0.062
0.063
0.063
0.063
0.064
0.064
0.064
0.065
0.065
0.065
0.066
0.066
0.066
0.067
0.067
0.068
0.068
0.069
0.069
0.070
0.070
0.071
0.071
0.072
0.073
0.073
0.074
0.075
0.076
0.077
0.077
0.078
0.079
0.080
0.081
0.082
0.083
0.084
0.085
0.086
0.087
0.088
0.089
0.089
0.090
0.090
0.090
0.089
0.089
0.088
0.087
0.085
0.084
0.082
0.080
0.078
0.076
0.074
0.072
0.070
0.068
0.066
0.064
0.063
0.061
0.059
0.058
0.056
0.055
0.054
0.053
0.051
0.050
0.049
0.048
0.047
0.047
0.046
0.045
0.044
0.043
0.043
0.042
0.042
0.041
0.040
0.040
0.039
0.039
0.038
0.038
0.038
0.037
0.037
0.036
0.036
0.036
0.035
0.035
0.035
0.035
0.034
0.034
0.034
0.034
0.033
0.033
0.033
0.033
0.033
0.032
0.032
0.032
0.032
0.032
0.031
0.031
0.031
0.031
0.031
0.031
0.030
0.030
0.030
0.030
0.030
0.053
0.053
0.053
0.054
0.054
0.055
0.055
0.056
0.056
0.056
0.057
0.057
0.058
0.058
0.058
0.059
0.059
0.060
0.060
0.060
0.061
0.061
0.061
0.062
0.062
0.063
0.063
0.063
0.064
0.064
0.064
0.065
0.065
0.065
0.066
0.066
0.067
0.067
0.067
0.068
0.068
0.069
0.069
0.070
0.070
0.071
0.072
0.072
0.073
0.074
0.075
0.076
0.077
0.078
0.079
0.080
0.081
0.082
0.083
0.084
0.086
0.087
0.088
0.089
0.090
0.092
0.093
0.093
0.094
0.095
0.095
0.095
0.095
0.094
0.093
0.092
0.090
0.088
0.086
0.084
0.082
0.079
0.077
0.075
0.072
0.070
0.068
0.066
0.064
0.062
0.061
0.059
0.057
0.056
0.055
0.053
0.052
0.051
0.050
0.049
0.048
0.047
0.046
0.045
0.044
0.044
0.043
0.042
0.042
0.041
0.041
0.040
0.040
0.039
0.039
0.038
0.038
0.037
0.037
0.037
0.036
0.036
0.036
0.035
0.035
0.035
0.034
0.034
0.034
0.034
0.033
0.033
0.033
0.033
0.033
0.032
0.032
0.032
0.032
0.032
0.031
0.031
0.031
0.031
0.031
0.031
0.030
0.030
0.030
0.030
0.030
0.053
0.053
0.054
0.054
0.055
0.055
0.055
0.056
0.056
0.057
0.057
0.057
0.058
0.058
0.059
0.059
0.059
0.060
0.060
0.061
0.061
0.061
0.062
0.062
0.063
0.063
0.063
0.064
0.064
0.064
0.065
0.065
0.066
0.066
0.066
0.067
0.067
0.068
0.068
0.068
0.069
0.070
0.070
0.071
0.071
0.072
0.073
0.074
0.075
0.075
0.076
0.077
0.078
0.080
0.081
0.082
0.083
0.085
0.086
0.088
0.089
0.091
0.092
0.094
0.095
0.096
0.098
0.099
0.100
0.100
0.101
0.101
0.101
0.100
0.099
0.097
0.095
0.093
0.091
0.088
0.085
0.083
0.080
0.077
0.075
0.072
0.070
0.068
0.066
0.064
0.062
0.060
0.058
0.057
0.055
0.054
0.053
0.052
0.050
0.049
0.048
0.047
0.046
0.046
0.045
0.044
0.043
0.043
0.042
0.041
0.041
0.040
0.040
0.039
0.039
0.038
0.038
0.037
0.037
0.037
0.036
0.036
0.036
0.035
0.035
0.035
0.034
0.034
0.034
0.034
0.033
0.033
0.033
0.033
0.033
0.032
0.032
0.032
0.032
0.032
0.031
0.031
0.031
0.031
0.031
0.031
0.030
0.030
0.030
0.030
0.030
0.053
0.054
0.054
0.054
0.055
0.055
0.056
0.056
0.056
0.057
0.057
0.058
0.058
0.059
0.059
0.059
0.060
0.060
0.061
0.061
0.061
0.062
0.062
0.063
0.063
0.063
0.064
0.064
0.064
0.065
0.065
0.066
0.066
0.066
0.067
0.067
0.068
0.068
0.069
0.069
0.070
0.070
0.071
0.072
0.072
0.073
0.074
0.075
0.076
0.077
0.078
0.079
0.081
0.082
0.083
0.085
0.087
0.088
0.090
0.092
0.093
0.095
0.097
0.099
0.100
0.102
0.103
0.105
0.106
0.107
0.107
0.108
0.107
0.107
0.105
0.103
0.101
0.099
0.096
0.093
0.090
0.087
0.083
0.080
0.077
0.075
0.072
0.070
0.067
0.065
0.063
0.061
0.059
0.058
0.056
0.055
0.053
0.052
0.051
0.050
0.049
0.048
0.047
0.046
0.045
0.044
0.044
0.043
0.042
0.042
0.041
0.040
0.040
0.039
0.039
0.038
0.038
0.038
0.037
0.037
0.036
0.036
0.036
0.035
0.035
0.035
0.035
0.034
0.034
0.034
0.033
0.033
0.033
0.033
0.033
0.032
0.032
0.032
0.032
0.032
0.031
0.031
0.031
0.031
0.031
0.031
0.030
0.030
0.030
0.030
0.030
0.053
0.054
0.054
0.055
0.055
0.055
0.056
0.056
0.057
0.057
0.058
0.058
0.058
0.059
0.059
0.060
0.060
0.061
0.061
0.061
0.062
0.062
0.063
0.063
0.063
0.064
0.064
0.064
0.065
0.065
0.066
0.066
0.066
0.067
0.067
0.068
0.068
0.069
0.069
0.070
0.071
0.071
0.072
0.073
0.074
0.075
0.076
0.077
0.078
0.079
0.080
0.082
0.083
0.085
0.086
0.088
0.090
0.092
0.094
0.096
0.098
0.100
0.102
0.104
0.106
0.108
0.110
0.112
0.113
0.114
0.115
0.115
0.115
0.114
0.113
0.111
0.108
0.105
0.102
0.098
0.094
0.091
0.087
0.084
0.080
0.077
0.074
0.071
0.069
0.067
0.064
0.062
0.060
0.059
0.057
0.055
0.054
0.053
0.051
0.050
0.049
0.048
0.047
0.046
0.045
0.045
0.044
0.043
0.042
0.042
0.041
0.041
0.040
0.040
0.039
0.039
0.038
0.038
0.037
0.037
0.037
0.036
0.036
0.035
0.035
0.035
0.035
0.034
0.034
0.034
0.034
0.033
0.033
0.033
0.033
0.032
0.032
0.032
0.032
0.032
0.031
0.031
0.031
0.031
0.031
0.031
0.030
0.030
0.030
0.030
0.030
0.054
0.054
0.054
0.055
0.055
0.056
0.056
0.057
0.057
0.057
0.058
0.058
0.059
0.059
0.060
0.060
0.060
0.061
0.061
0.062
0.062
0.063
0.063
0.063
0.064
0.064
0.064
0.065
0.065
0.066
0.066
0.066
0.067
0.067
0.068
0.068
0.069
0.069
0.070
0.071
0.071
0.072
0.073
0.074
0.075
0.076
0.077
0.078
0.080
0.081
0.083
0.084
0.086
0.088
0.090
0.092
0.094
0.096
0.098
0.101
0.103
0.105
0.108
0.110
0.113
0.115
0.117
0.119
0.121
0.122
0.124
0.124
0.124
0.123
0.121
0.119
0.116
0.112
0.108
0.104
0.100
0.095
0.091
0.087
0.083
0.080
0.076
0.073
0.071
0.068
0.066
0.063
0.061
0.059
0.058
0.056
0.055
0.053
0.052
0.051
0.050
0.049
0.048
0.047
0.046
0.045
0.044
0.043
0.043
0.042
0.041
0.041
0.040
0.040
0.039
0.039
0.038
0.038
0.037
0.037
0.037
0.036
0.036
0.036
0.035
0.035
0.035
0.034
0.034
0.034
0.034
0.033
0.033
0.033
0.033
0.032
0.032
0.032
0.032
0.032
0.031
0.031
0.031
0.031
0.031
0.031
0.030
0.030
0.030
0.030
0.030
0.054
0.054
0.055
0.055
0.056
0.056
0.056
0.057
0.057
0.058
0.058
0.059
0.059
0.059
0.060
0.060
0.061
0.061
0.062
0.062
0.062
0.063
0.063
0.064
0.064
0.064
0.065
0.065
0.066
0.066
0.067
0.067
0.067
0.068
0.068
0.069
0.070
0.070
0.071
0.072
0.072
0.073
0.074
0.075
0.076
0.078
0.079
0.080
0.082
0.084
0.085
0.087
0.089
0.091
0.094
0.096
0.098
0.101
0.104
0.106
0.109
0.112
0.114
0.117
0.120
0.122
0.125
0.127
0.130
0.132
0.133
0.134
0.134
0.133
0.131
0.128
0.124
0.120
0.115
0.110
0.105
0.100
0.095
0.090
0.086
0.082
0.079
0.075
0.072
0.069
0.067
0.064
0.062
0.060
0.059
0.057
0.055
0.054
0.052
0.051
0.050
0.049
0.048
0.047
0.046
0.045
0.044
0.044
0.043
0.042
0.042
0.041
0.040
0.040
0.039
0.039
0.038
0.038
0.037
0.037
0.037
0.036
0.036
0.036
0.035
0.035
0.035
0.034
0.034
0.034
0.034
0.033
0.033
0.033
0.033
0.032
0.032
0.032
0.032
0.032
0.031
0.031
0.031
0.031
0.031
0.031
0.030
0.030
0.030
0.030
0.030
0.054
0.054
0.055
0.055
0.056
0.056
0.057
0.057
0.058
0.058
0.058
0.059
0.059
0.060
0.060
0.061
0.061
0.062
0.062
0.062
0.063
0.063
0.064
0.064
0.064
0.065
0.065
0.066
0.066
0.067
0.067
0.067
0.068
0.068
0.069
0.070
0.070
0.071
0.072
0.072
0.073
0.074
0.076
0.077
0.078
0.079
0.081
0.083
0.084
0.086
0.088
0.091
0.093
0.095
0.098
0.101
0.103
0.106
0.109
0.112
0.116
0.119
0.122
0.125
0.128
0.131
0.134
0.137
0.139
0.141
0.143
0.144
0.144
0.143
0.141
0.137
0.133
0.128
0.122
0.117
0.111
0.105
0.099
0.094
0.089
0.085
0.081
0.077
0.074
0.071
0.068
0.066
0.063
0.061
0.059
0.057
0.056
0.054
0.053
0.052
0.050
0.049
0.048
0.047
0.046
0.045
0.045
0.044
0.043
0.042
0.042
0.041
0.041
0.040
0.039
0.039
0.038
0.038
0.038
0.037
0.037
0.036
0.036
0.036
0.035
0.035
0.035
0.034
0.034
0.034
0.034
0.033
0.033
0.033
0.033
0.033
0.032
0.032
0.032
0.032
0.031
0.031
0.031
0.031
0.031
0.031
0.030
0.030
0.030
0.030
0.030
0.054
0.055
0.055
0.056
0.056
0.056
0.057
0.057
0.058
0.058
0.059
0.059
0.060
0.060
0.060
0.061
0.061
0.062
0.062
0.063
0.063
0.064
0.064
0.064
0.065
0.065
0.066
0.066
0.067
0.067
0.067
0.068
0.068
0.069
0.070
0.070
0.071
0.072
0.073
0.074
0.075
0.076
0.077
0.078
0.080
0.081
0.083
0.085
0.087
0.089
0.092
0.094
0.097
0.100
0.103
0.106
0.109
0.112
0.116
0.119
0.123
0.126
0.129
0.133
0.136
0.139
0.143
0.146
0.149
0.152
0.154
0.155
0.155
0.154
0.152
0.148
0.143
0.137
0.130
0.123
0.117
0.110
0.104
0.098
0.092
0.087
0.083
0.079
0.075
0.072
0.069
0.067
0.064
0.062
0.060
0.058
0.056
0.055
0.053
0.052
0.051
0.050
0.049
0.048
0.047
0.046
0.045
0.044
0.043
0.043
0.042
0.041
0.041
0.040
0.040
0.039
0.039
0.038
0.038
0.037
0.037
0.037
0.036
0.036
0.035
0.035
0.035
0.035
0.034
0.034
0.034
0.033
0.033
0.033
0.033
0.033
0.032
0.032
0.032
0.032
0.032
0.031
0.031
0.031
0.031
0.031
0.030
0.030
0.030
0.030
0.030
0.054
0.055
0.055
0.056
0.056
0.057
0.057
0.058
0.058
0.058
0.059
0.059
0.060
0.060
0.061
0.061
0.062
0.062
0.063
0.063
0.063
0.064
0.064
0.065
0.065
0.066
0.066
0.066
0.067
0.067
0.068
0.068
0.069
0.070
0.070
0.071
0.072
0.073
0.074
0.075
0.076
0.077
0.079
0.080
0.082
0.084
0.086
0.088
0.090
0.093
0.096
0.099
0.102
0.105
0.108
0.112
0.115
0.119
0.123
0.127
0.131
0.134
0.138
0.142
0.145
0.149
0.152
0.156
0.159
0.163
0.165
0.167
0.167
0.166
0.163
0.158
0.153
0.146
0.138
0.130
0.122
0.115
0.108
0.101
0.095
0.090
0.085
0.081
0.077
0.073
0.070
0.068
0.065
0.063
0.061
0.059
0.057
0.055
0.054
0.052
0.051
0.050
0.049
0.048
0.047
0.046
0.045
0.044
0.044
0.043
0.042
0.041
0.041
0.040
0.040
0.039
0.039
0.038
0.038
0.037
0.037
0.037
0.036
0.036
0.036
0.035
0.035
0.035
0.034
0.034
0.034
0.034
0.033
0.033
0.033
0.033
0.032
0.032
0.032
0.032
0.032
0.031
0.031
0.031
0.031
0.031
0.030
0.030
0.030
0.030
0.030
0.055
0.055
0.055
0.056
0.056
0.057
0.057
0.058
0.058
0.059
0.059
0.060
0.060
0.061
0.061
0.061
0.062
0.062
0.063
0.063
0.064
0.064
0.065
0.065
0.065
0.066
0.066
0.067
0.067
0.068
0.068
0.069
0.070
0.070
0.071
0.072
0.073
0.073
0.075
0.076
0.077
0.079
0.080
0.082
0.084
0.086
0.089
0.091
0.094
0.097
0.100
0.103
0.107
0.111
0.114
0.118
0.123
0.127
0.131
0.135
0.139
0.143
0.147
0.151
0.155
0.158
0.162
0.166
0.170
0.173
0.176
0.178
0.178
0.177
0.174
0.169
0.162
0.154
0.146
0.137
0.128
0.120
0.112
0.104
0.098
0.092
0.087
0.082
0.078
0.075
0.071
0.069
0.066
0.063
0.061
0.059
0.058
0.056
0.054
0.053
0.052
0.050
0.049
0.048
0.047
0.046
0.045
0.044
0.044
0.043
0.042
0.042
0.041
0.040
0.040
0.039
0.039
0.038
0.038
0.038
0.037
0.037
0.036
0.036
0.036
0.035
0.035
0.035
0.034
0.034
0.034
0.034
0.033
0.033
0.033
0.033
0.032
0.032
0.032
0.032
0.032
0.031
0.031
0.031
0.031
0.031
0.030
0.030
0.030
0.030
0.030
0.055
0.055
0.056
0.056
0.057
0.057
0.058
0.058
0.058
0.059
0.059
0.060
0.060
0.061
0.061
0.062
0.062
0.063
0.063
0.064
0.064
0.064
0.065
0.065
0.066
0.066
0.067
0.067
0.068
0.068
0.069
0.069
0.070
0.071
0.072
0.072
0.073
0.074
0.076
0.077
0.079
0.080
0.082
0.084
0.087
0.089
0.092
0.095
0.098
0.102
0.105
0.109
0.113
0.117
0.122
0.126
0.131
0.135
0.140
0.145
0.149
0.153
0.157
0.161
0.165
0.168
0.172
0.176
0.180
0.184
0.187
0.189
0.189
0.188
0.184
0.178
0.171
0.162
0.153
0.143
0.133
0.124
0.115
0.107
0.100
0.094
0.089
0.084
0.080
0.076
0.072
0.069
0.067
0.064
0.062
0.060
0.058
0.056
0.055
0.053
0.052
0.051
0.049
0.048
0.047
0.046
0.046
0.045
0.044
0.043
0.042
0.042
0.041
0.041
0.040
0.039
0.039
0.039
0.038
0.038
0.037
0.037
0.036
0.036
0.036
0.035
0.035
0.035
0.034
0.034
0.034
0.034
0.033
0.033
0.033
0.033
0.032
0.032
0.032
0.032
0.032
0.031
0.031
0.031
0.031
0.031
0.030
0.030
0.030
0.030
0.030
0.055
0.055
0.056
0.056
0.057
0.057
0.058
0.058
0.059
0.059
0.060
0.060
0.061
0.061
0.062
0.062
0.062
0.063
0.063
0.064
0.064
0.065
0.065
0.066
0.066
0.067
0.067
0.068
0.068
0.069
0.069
0.070
0.071
0.071
0.072
0.073
0.074
0.075
0.077
0.078
0.080
0.082
0.084
0.087
0.089
0.092
0.096
0.099
0.103
0.107
0.111
0.115
0.120
0.125
0.130
0.135
0.140
0.145
0.150
0.155
0.160
0.164
0.168
0.171
0.175
0.178
0.182
0.186
0.189
0.193
0.196
0.198
0.198
0.197
0.193
0.187
0.179
0.169
0.159
0.148
0.137
0.127
0.118
0.110
0.102
0.096
0.090
0.085
0.081
0.077
0.073
0.070
0.067
0.065
0.062
0.060
0.058
0.057
0.055
0.054
0.052
0.051
0.050
0.049
0.048
0.047
0.046
0.045
0.044
0.043
0.043
0.042
0.041
0.041
0.040
0.040
0.039
0.039
0.038
0.038
0.037
0.037
0.037
0.036
0.036
0.035
0.035
0.035
0.034
0.034
0.034
0.034
0.033
0.033
0.033
0.033
0.032
0.032
0.032
0.032
0.032
0.031
0.031
0.031
0.031
0.031
0.030
0.030
0.030
0.030
0.030
0.055
0.056
0.056
0.056
0.057
0.057
0.058
0.058
0.059
0.059
0.060
0.060
0.061
0.061
0.062
0.062
0.063
0.063
0.064
0.064
0.065
0.065
0.065
0.066
0.066
0.067
0.067
0.068
0.069
0.069
0.070
0.070
0.071
0.072
0.073
0.074
0.075
0.076
0.078
0.080
0.082
0.084
0.086
0.089
0.092
0.096
0.100
0.104
0.108
0.113
0.117
0.122
0.128
0.133
0.139
0.145
0.150
0.156
0.162
0.167
0.171
0.176
0.179
0.182
0.185
0.188
0.191
0.195
0.198
0.201
0.204
0.206
0.206
0.204
0.200
0.193
0.184
0.174
0.163
0.152
0.140
0.130
0.120
0.112
0.104
0.097
0.091
0.086
0.081
0.077
0.074
0.071
0.068
0.065
0.063
0.061
0.059
0.057
0.055
0.054
0.053
0.051
0.050
0.049
0.048
0.047
0.046
0.045
0.044
0.043
0.043
0.042
0.041
0.041
0.040
0.040
0.039
0.039
0.038
0.038
0.037
0.037
0.037
0.036
0.036
0.036
0.035
0.035
0.035
0.034
0.034
0.034
0.033
0.033
0.033
0.033
0.032
0.032
0.032
0.032
0.032
0.031
0.031
0.031
0.031
0.031
0.030
0.030
0.030
0.030
0.030
0.055
0.056
0.056
0.057
0.057
0.058
0.058
0.059
0.059
0.060
0.060
0.061
0.061
0.061
0.062
0.062
0.063
0.063
0.064
0.064
0.065
0.065
0.066
0.066
0.067
0.067
0.068
0.068
0.069
0.070
0.070
0.071
0.072
0.073
0.074
0.075
0.076
0.077
0.079
0.081
0.083
0.086
0.089
0.092
0.096
0.100
0.104
0.109
0.114
0.119
0.125
0.130
0.137
0.143
0.149
0.156
0.162
0.169
0.175
0.180
0.185
0.189
0.192
0.194
0.196
0.198
0.201
0.203
0.206
0.208
0.210
0.212
0.212
0.209
0.204
0.197
0.188
0.178
0.166
0.154
0.143
0.132
0.122
0.113
0.105
0.098
0.092
0.087
0.082
0.078
0.074
0.071
0.068
0.066
0.063
0.061
0.059
0.057
0.056
0.054
0.053
0.051
0.050
0.049
0.048
0.047
0.046
0.045
0.044
0.044
0.043
0.042
0.042
0.041
0.040
0.040
0.039
0.039
0.038
0.038
0.037
0.037
0.037
0.036
0.036
0.036
0.035
0.035
0.035
0.034
0.034
0.034
0.033
0.033
0.033
0.033
0.032
0.032
0.032
0.032
0.032
0.031
0.031
0.031
0.031
0.031
0.030
0.030
0.030
0.030
0.030
0.055
0.056
0.056
0.057
0.057
0.058
0.058
0.059
0.059
0.060
0.060
0.061
0.061
0.062
0.062
0.063
0.063
0.064
0.064
0.065
0.065
0.066
0.066
0.067
0.067
0.068
0.068
0.069
0.069
0.070
0.071
0.071
0.072
0.073
0.074
0.075
0.077
0.079
0.080
0.083
0.085
0.088
0.091
0.095
0.099
0.104
0.109
0.114
0.120
0.126
0.133
0.139
0.147
0.154
0.161
0.169
0.177
0.184
0.190
0.196
0.201
0.204
0.206
0.208
0.208
0.209
0.210
0.211
0.212
0.213
0.215
0.215
0.214
0.212
0.207
0.199
0.190
0.179
0.167
0.155
0.143
0.132
0.122
0.113
0.105
0.098
0.092
0.087
0.082
0.078
0.075
0.071
0.069
0.066
0.064
0.061
0.059
0.058
0.056
0.054
0.053
0.052
0.050
0.049
0.048
0.047
0.046
0.045
0.045
0.044
0.043
0.042
0.042
0.041
0.041
0.040
0.039
0.039
0.038
0.038
0.038
0.037
0.037
0.036
0.036
0.036
0.035
0.035
0.035
0.034
0.034
0.034
0.033
0.033
0.033
0.033
0.032
0.032
0.032
0.032
0.032
0.031
0.031
0.031
0.031
0.031
0.030
0.030
0.030
0.030
0.030
0.055
0.056
0.056
0.057
0.057
0.058
0.058
0.059
0.059
0.060
0.060
0.061
0.061
0.062
0.062
0.063
0.063
0.064
0.064
0.065
0.065
0.066
0.066
0.067
0.067
0.068
0.068
0.069
0.070
0.070
0.071
0.072
0.073
0.074
0.075
0.076
0.078
0.080
0.082
0.084
0.087
0.090
0.094
0.098
0.103
0.108
0.114
0.120
0.127
0.134
0.142
0.150
0.158
0.166
0.175
0.184
0.193
0.201
0.209
0.215
0.219
0.222
0.223
0.223
0.221
0.220
0.219
0.218
0.217
0.217
0.217
0.217
0.215
0.212
0.206
0.199
0.189
0.178
0.167
0.154
0.143
0.131
0.121
0.112
0.105
0.098
0.092
0.087
0.082
0.078
0.075
0.072
0.069
0.066
0.064
0.062
0.060
0.058
0.056
0.055
0.053
0.052
0.051
0.049
0.048
0.047
0.046
0.046
0.045
0.044
0.043
0.042
0.042
0.041
0.041
0.040
0.040
0.039
0.039
0.038
0.038
0.037
0.037
0.036
0.036
0.036
0.035
0.035
0.035
0.034
0.034
0.034
0.034
0.033
0.033
0.033
0.033
0.032
0.032
0.032
0.032
0.031
0.031
0.031
0.031
0.031
0.030
0.030
0.030
0.030
0.030
0.056
0.056
0.057
0.057
0.058
0.058
0.059
0.059
0.060
0.060
0.061
0.061
0.062
0.062
0.063
0.063
0.063
0.064
0.064
0.065
0.065
0.066
0.066
0.067
0.067
0.068
0.069
0.069
0.070
0.070
0.071
0.072
0.073
0.074
0.075
0.077
0.078
0.080
0.083
0.085
0.089
0.092
0.097
0.101
0.107
0.113
0.120
0.127
0.134
0.143
0.151
0.160
0.170
0.180
0.191
0.201
0.212
0.222
0.231
0.238
0.242
0.244
0.243
0.240
0.236
0.232
0.228
0.225
0.222
0.220
0.218
0.216
0.214
0.210
0.204
0.196
0.187
0.176
0.164
0.152
0.141
0.130
0.120
0.111
0.104
0.097
0.091
0.087
0.082
0.078
0.075
0.072
0.069
0.066
0.064
0.062
0.060
0.058
0.056
0.055
0.053
0.052
0.051
0.050
0.049
0.048
0.047
0.046
0.045
0.044
0.043
0.043
0.042
0.041
0.041
0.040
0.040
0.039
0.039
0.038
0.038
0.037
0.037
0.036
0.036
0.036
0.035
0.035
0.035
0.034
0.034
0.034
0.034
0.033
0.033
0.033
0.033
0.032
0.032
0.032
0.032
0.031
0.031
0.031
0.031
0.031
0.030
0.030
0.030
0.030
0.030
0.056
0.056
0.057
0.057
0.058
0.058
0.059
0.059
0.060
0.060
0.061
0.061
0.062
0.062
0.063
0.063
0.064
0.064
0.065
0.065
0.066
0.066
0.067
0.067
0.068
0.068
0.069
0.069
0.070
0.071
0.072
0.072
0.073
0.075
0.076
0.077
0.079
0.081
0.084
0.087
0.090
0.094
0.099
0.105
0.111
0.118
0.125
0.133
0.142
0.152
0.161
0.172
0.183
0.195
0.208
0.221
0.234
0.246
0.257
0.265
0.269
0.269
0.266
0.260
0.253
0.245
0.238
0.231
0.226
0.222
0.218
0.215
0.211
0.206
0.200
0.192
0.183
0.172
0.161
0.149
0.138
0.127
0.118
0.109
0.102
0.096
0.091
0.086
0.082
0.078
0.075
0.072
0.069
0.067
0.064
0.062
0.060
0.058
0.056
0.055
0.053
0.052
0.051
0.050
0.049
0.048
0.047
0.046
0.045
0.044
0.043
0.043
0.042
0.041
0.041
0.040
0.040
0.039
0.039
0.038
0.038
0.037
0.037
0.037
0.036
0.036
0.035
0.035
0.035
0.034
0.034
0.034
0.034
0.033
0.033
0.033
0.033
0.032
0.032
0.032
0.032
0.031
0.031
0.031
0.031
0.031
0.030
0.030
0.030
0.030
0.030
0.056
0.056
0.057
0.057
0.058
0.058
0.059
0.059
0.060
0.060
0.061
0.061
0.062
0.062
0.063
0.063
0.064
0.064
0.065
0.065
0.066
0.066
0.067
0.067
0.068
0.068
0.069
0.070
0.070
0.071
0.072
0.073
0.074
0.075
0.076
0.078
0.080
0.082
0.085
0.088
0.092
0.096
0.101
0.107
0.114
0.122
0.131
0.140
0.150
0.161
0.172
0.184
0.197
0.211
0.226
0.242
0.259
0.274
0.288
0.297
0.302
0.300
0.294
0.284
0.272
0.260
0.249
0.238
0.230
0.223
0.217
0.212
0.207
0.202
0.195
0.188
0.178
0.168
0.156
0.145
0.134
0.124
0.115
0.107
0.100
0.094
0.090
0.085
0.081
0.078
0.075
0.072
0.069
0.067
0.064
0.062
0.060
0.058
0.057
0.055
0.054
0.052
0.051
0.050
0.049
0.048
0.047
0.046
0.045
0.044
0.043
0.043
0.042
0.041
0.041
0.040
0.040
0.039
0.039
0.038
0.038
0.037
0.037
0.037
0.036
0.036
0.035
0.035
0.035
0.035
0.034
0.034
0.034
0.033
0.033
0.033
0.033
0.032
0.032
0.032
0.032
0.031
0.031
0.031
0.031
0.031
0.030
0.030
0.030
0.030
0.030
0.056
0.056
0.057
0.057
0.058
0.058
0.059
0.059
0.060
0.060
0.061
0.061
0.062
0.062
0.063
0.063
0.064
0.064
0.065
0.065
0.066
0.066
0.067
0.067
0.068
0.068
0.069
0.070
0.070
0.071
0.072
0.073
0.074
0.075
0.076
0.078
0.080
0.083
0.085
0.089
0.093
0.098
0.103
0.110
0.117
0.126
0.135
0.146
0.157
0.169
0.182
0.195
0.210
0.226
0.244
0.264
0.285
0.305
0.322
0.334
0.339
0.336
0.326
0.311
0.294
0.276
0.259
0.245
0.233
0.223
0.215
0.209
0.203
0.196
0.190
0.182
0.173
0.162
0.151
0.140
0.130
0.120
0.111
0.104
0.098
0.093
0.088
0.084
0.081
0.078
0.074
0.072
0.069
0.066
0.064
0.062
0.060
0.058
0.057
0.055
0.054
0.052
0.051
0.050
0.049
0.048
0.047
0.046
0.045
0.044
0.044
0.043
0.042
0.042
0.041
0.040
0.040
0.039
0.039
0.038
0.038
0.037
0.037
0.037
0.036
0.036
0.036
0.035
0.035
0.035
0.034
0.034
0.034
0.033
0.033
0.033
0.033
0.032
0.032
0.032
0.032
0.031
0.031
0.031
0.031
0.031
0.030
0.030
0.030
0.030
0.030
0.056
0.056
0.057
0.057
0.058
0.058
0.059
0.059
0.060
0.060
0.061
0.061
0.062
0.063
0.063
0.063
0.064
0.064
0.065
0.065
0.066
0.066
0.067
0.068
0.068
0.069
0.069
0.070
0.070
0.071
0.072
0.073
0.074
0.075
0.077
0.078
0.080
0.083
0.086
0.089
0.094
0.099
0.105
0.112
0.120
0.129
0.139
0.151
0.163
0.176
0.190
0.205
0.222
0.240
0.262
0.285
0.311
0.336
0.359
0.374
0.380
0.375
0.360
0.340
0.316
0.292
0.270
0.252
0.236
0.223
0.213
0.205
0.198
0.191
0.184
0.176
0.167
0.157
0.146
0.136
0.125
0.116
0.108
0.102
0.096
0.091
0.087
0.084
0.080
0.077
0.074
0.071
0.069
0.066
0.064
0.062
0.060
0.058
0.057
0.055
0.054
0.052
0.051
0.050
0.049
0.048
0.047
0.046
0.045
0.044
0.044
0.043
0.042
0.042
0.041
0.040
0.040
0.039
0.039
0.038
0.038
0.038
0.037
0.037
0.036
0.036
0.036
0.035
0.035
0.035
0.034
0.034
0.034
0.033
0.033
0.033
0.033
0.032
0.032
0.032
0.032
0.031
0.031
0.031
0.031
0.031
0.030
0.030
0.030
0.030
0.030
0.056
0.057
0.057
0.058
0.058
0.059
0.059
0.060
0.060
0.061
0.061
0.062
0.062
0.063
0.063
0.064
0.064
0.065
0.065
0.066
0.066
0.067
0.067
0.068
0.068
0.069
0.069
0.070
0.070
0.071
0.072
0.073
0.074
0.075
0.077
0.078
0.080
0.083
0.086
0.089
0.094
0.099
0.105
0.113
0.121
0.131
0.142
0.154
0.167
0.181
0.196
0.212
0.231
0.252
0.276
0.304
0.334
0.366
0.394
0.413
0.421
0.414
0.394
0.367
0.337
0.307
0.280
0.257
0.237
0.222
0.210
0.200
0.192
0.185
0.178
0.170
0.162
0.152
0.142
0.131
0.121
0.113
0.105
0.099
0.094
0.090
0.086
0.083
0.080
0.077
0.074
0.071
0.069
0.066
0.064
0.062
0.060
0.058
0.057
0.055
0.054
0.052
0.051
0.050
0.049
0.048
0.047
0.046
0.045
0.044
0.044
0.043
0.042
0.042
0.041
0.040
0.040
0.039
0.039
0.038
0.038
0.038
0.037
0.037
0.036
0.036
0.036
0.035
0.035
0.035
0.034
0.034
0.034
0.033
0.033
0.033
0.033
0.032
0.032
0.032
0.032
0.031
0.031
0.031
0.031
0.031
0.030
0.030
0.030
0.030
0.030
0.056
0.057
0.057
0.058
0.058
0.059
0.059
0.060
0.060
0.061
0.061
0.062
0.062
0.063
0.063
0.064
0.064
0.065
0.065
0.066
0.066
0.067
0.067
0.068
0.068
0.069
0.069
0.070
0.070
0.071
0.072
0.073
0.074
0.075
0.076
0.078
0.080
0.083
0.086
0.089
0.094
0.099
0.105
0.112
0.121
0.131
0.142
0.155
0.168
0.183
0.199
0.216
0.236
0.258
0.285
0.316
0.352
0.388
0.422
0.446
0.455
0.446
0.423
0.390
0.353
0.318
0.286
0.260
0.238
0.220
0.206
0.195
0.186
0.179
0.172
0.164
0.156
0.147
0.137
0.127
0.118
0.110
0.103
0.097
0.093
0.089
0.085
0.082
0.079
0.076
0.073
0.071
0.068
0.066
0.064
0.062
0.060
0.058
0.056
0.055
0.054
0.052
0.051
0.050
0.049
0.048
0.047
0.046
0.045
0.044
0.044
0.043
0.042
0.042
0.041
0.041
0.040
0.039
0.039
0.038
0.038
0.038
0.037
0.037
0.036
0.036
0.036
0.035
0.035
0.035
0.034
0.034
0.034
0.033
0.033
0.033
0.033
0.032
0.032
0.032
0.032
0.031
0.031
0.031
0.031
0.031
0.030
0.030
0.030
0.030
0.030
0.056
0.057
0.057
0.058
0.058
0.059
0.059
0.060
0.060
0.061
0.061
0.062
0.062
0.063
0.063
0.064
0.064
0.065
0.065
0.066
0.066
0.067
0.067
0.068
0.068
0.069
0.069
0.070
0.070
0.071
0.072
0.073
0.074
0.075
0.076
0.078
0.080
0.082
0.085
0.088
0.093
0.098
0.104
0.111
0.120
0.130
0.141
0.153
0.167
0.181
0.197
0.215
0.235
0.259
0.287
0.321
0.359
0.400
0.438
0.466
0.476
0.467
0.440
0.403
0.362
0.323
0.289
0.260
0.236
0.217
0.202
0.190
0.180
0.173
0.165
0.158
0.151
0.142
0.133
0.124
0.115
0.108
0.101
0.096
0.092
0.088
0.085
0.082
0.079
0.076
0.073
0.070
0.068
0.066
0.063
0.062
0.060
0.058
0.056
0.055
0.053
0.052
0.051
0.050
0.049
0.048
0.047
0.046
0.045
0.044
0.044
0.043
0.042
0.042
0.041
0.041
0.040
0.039
0.039
0.039
0.038
0.038
0.037
0.037
0.036
0.036
0.036
0.035
0.035
0.035
0.034
0.034
0.034
0.033
0.033
0.033
0.033
0.032
0.032
0.032
0.032
0.031
0.031
0.031
0.031
0.031
0.030
0.030
0.030
0.030
0.030
0.056
0.057
0.057
0.058
0.058
0.059
0.059
0.060
0.060
0.061
0.061
0.062
0.062
0.063
0.063
0.064
0.064
0.065
0.065
0.066
0.066
0.067
0.067
0.068
0.068
0.069
0.069
0.070
0.070
0.071
0.072
0.072
0.073
0.074
0.076
0.077
0.079
0.081
0.084
0.087
0.091
0.096
0.102
0.109
0.117
0.126
0.137
0.149
0.162
0.176
0.192
0.209
0.229
0.253
0.282
0.316
0.356
0.398
0.437
0.466
0.478
0.469
0.441
0.403
0.361
0.321
0.286
0.256
0.231
0.211
0.196
0.183
0.174
0.166
0.159
0.152
0.145
0.137
0.129
0.121
0.113
0.106
0.100
0.095
0.091
0.087
0.084
0.081
0.078
0.075
0.072
0.070
0.068
0.065
0.063
0.061
0.059
0.058
0.056
0.055
0.053
0.052
0.051
0.050
0.049
0.048
0.047
0.046
0.045
0.044
0.044
0.043
0.042
0.042
0.041
0.041
0.040
0.040
0.039
0.039
0.038
0.038
0.037
0.037
0.036
0.036
0.036
0.035
0.035
0.035
0.034
0.034
0.034
0.033
0.033
0.033
0.033
0.032
0.032
0.032
0.032
0.031
0.031
0.031
0.031
0.031
0.030
0.030
0.030
0.030
0.030
0.056
0.057
0.057
0.058
0.058
0.059
0.059
0.060
0.060
0.061
0.061
0.062
0.062
0.063
0.063
0.064
0.064
0.065
0.065
0.066
0.066
0.066
0.067
0.067
0.068
0.068
0.069
0.069
0.070
0.071
0.071
0.072
0.073
0.074
0.075
0.077
0.078
0.080
0.083
0.086
0.089
0.094
0.099
0.105
0.112
0.121
0.131
0.142
0.154
0.167
0.182
0.199
0.218
0.241
0.269
0.302
0.340
0.380
0.418
0.445
0.457
0.449
0.424
0.388
0.349
0.311
0.277
0.248
0.224
0.204
0.189
0.177
0.167
0.159
0.152
0.146
0.139
0.133
0.125
0.118
0.111
0.105
0.099
0.095
0.090
0.087
0.083
0.080
0.077
0.075
0.072
0.069
0.067
0.065
0.063
0.061
0.059
0.057
0.056
0.055
0.053
0.052
0.051
0.050
0.049
0.048
0.047
0.046
0.045
0.044
0.044
0.043
0.042
0.042
0.041
0.041
0.040
0.040
0.039
0.039
0.038
0.038
0.037
0.037
0.036
0.036
0.036
0.035
0.035
0.035
0.034
0.034
0.034
0.033
0.033
0.033
0.033
0.032
0.032
0.032
0.032
0.031
0.031
0.031
0.031
0.031
0.030
0.030
0.030
0.030
0.030
0.056
0.057
0.057
0.058
0.058
0.059
0.059
0.060
0.060
0.061
0.061
0.062
0.062
0.063
0.063
0.064
0.064
0.065
0.065
0.065
0.066
0.066
0.067
0.067
0.068
0.068
0.069
0.069
0.070
0.070
0.071
0.072
0.072
0.073
0.074
0.076
0.077
0.079
0.081
0.084
0.087
0.091
0.095
0.101
0.107
0.114
0.123
0.133
0.143
0.155
0.169
0.184
0.202
0.224
0.250
0.280
0.314
0.350
0.383
0.408
0.418
0.412
0.391
0.361
0.327
0.294
0.264
0.237
0.214
0.196
0.181
0.169
0.159
0.152
0.145
0.139
0.134
0.128
0.121
0.115
0.109
0.103
0.098
0.094
0.090
0.086
0.083
0.080
0.077
0.074
0.071
0.069
0.066
0.064
0.062
0.061
0.059
0.057
0.056
0.054
0.053
0.052
0.051
0.050
0.049
0.048
0.047
0.046
0.045
0.044
0.044
0.043
0.042
0.042
0.041
0.041
0.040
0.040
0.039
0.039
0.038
0.038
0.037
0.037
0.036
0.036
0.036
0.035
0.035
0.035
0.034
0.034
0.034
0.033
0.033
0.033
0.033
0.032
0.032
0.032
0.032
0.031
0.031
0.031
0.031
0.031
0.030
0.030
0.030
0.030
0.030
0.056
0.057
0.057
0.058
0.058
0.059
0.059
0.060
0.060
0.061
0.061
0.062
0.062
0.063
0.063
0.064
0.064
0.064
0.065
0.065
0.066
0.066
0.067
0.067
0.068
0.068
0.069
0.069
0.070
0.070
0.071
0.071
0.072
0.073
0.074
0.075
0.076
0.078
0.079
0.081
0.084
0.087
0.091
0.095
0.101
0.107
0.114
0.122
0.131
0.142
0.154
0.167
0.184
0.203
0.226
0.252
0.282
0.312
0.339
0.360
0.370
0.366
0.351
0.327
0.300
0.272
0.246
0.223
0.203
0.186
0.172
0.161
0.152
0.145
0.138
0.133
0.128
0.122
0.117
0.112
0.106
0.101
0.097
0.092
0.088
0.085
0.082
0.079
0.076
0.073
0.070
0.068
0.066
0.064
0.062
0.060
0.058
0.057
0.055
0.054
0.053
0.052
0.051
0.050
0.049
0.048
0.047
0.046
0.045
0.044
0.044
0.043
0.042
0.042
0.041
0.041
0.040
0.040
0.039
0.039
0.038
0.038
0.037
0.037
0.036
0.036
0.036
0.035
0.035
0.035
0.034
0.034
0.034
0.033
0.033
0.033
0.033
0.032
0.032
0.032
0.032
0.031
0.031
0.031
0.031
0.031
0.030
0.030
0.030
0.030
0.030
0.056
0.057
0.057
0.058
0.058
0.059
0.059
0.060
0.060
0.061
0.061
0.062
0.062
0.063
0.063
0.063
0.064
0.064
0.065
0.065
0.066
0.066
0.067
0.067
0.067
0.068
0.068
0.069
0.069
0.070
0.070
0.071
0.071
0.072
0.073
0.074
0.075
0.076
0.077
0.079
0.081
0.084
0.087
0.090
0.094
0.099
0.104
0.111
0.118
0.127
0.137
0.149
0.164
0.181
0.200
0.223
0.247
0.272
0.294
0.311
0.319
0.318
0.307
0.290
0.270
0.248
0.227
0.207
0.190
0.175
0.162
0.152
0.144
0.137
0.131
0.126
0.122
0.117
0.112
0.108
0.103
0.099
0.094
0.090
0.087
0.083
0.080
0.077
0.075
0.072
0.070
0.067
0.065
0.063
0.061
0.060
0.058
0.057
0.055
0.054
0.053
0.051
0.050
0.049
0.048
0.047
0.047
0.046
0.045
0.044
0.044
0.043
0.042
0.042
0.041
0.041
0.040
0.040
0.039
0.039
0.038
0.038
0.037
0.037
0.036
0.036
0.036
0.035
0.035
0.035
0.034
0.034
0.034
0.033
0.033
0.033
0.033
0.032
0.032
0.032
0.032
0.031
0.031
0.031
0.031
0.031
0.030
0.030
0.030
0.030
0.030
0.056
0.057
0.057
0.058
0.058
0.059
0.059
0.059
0.060
0.060
0.061
0.061
0.062
0.062
0.063
0.063
0.064
0.064
0.065
0.065
0.066
0.066
0.066
0.067
0.067
0.068
0.068
0.068
0.069
0.069
0.070
0.070
0.071
0.071
0.072
0.073
0.073
0.074
0.075
0.077
0.078
0.080
0.082
0.085
0.088
0.091
0.095
0.100
0.106
0.113
0.121
0.131
0.144
0.158
0.175
0.193
0.213
0.233
0.251
0.264
0.271
0.271
0.265
0.254
0.239
0.223
0.206
0.191
0.176
0.164
0.153
0.144
0.136
0.130
0.125
0.120
0.116
0.112
0.107
0.103
0.099
0.096
0.092
0.088
0.085
0.082
0.079
0.076
0.073
0.071
0.069
0.066
0.064
0.063
0.061
0.059
0.058
0.056
0.055
0.054
0.052
0.051
0.050
0.049
0.048
0.047
0.047
0.046
0.045
0.044
0.044
0.043
0.042
0.042
0.041
0.041
0.040
0.039
0.039
0.039
0.038
0.038
0.037
0.037
0.036
0.036
0.036
0.035
0.035
0.035
0.034
0.034
0.034
0.033
0.033
0.033
0.033
0.032
0.032
0.032
0.032
0.031
0.031
0.031
0.031
0.031
0.030
0.030
0.030
0.030
0.030
0.056
0.056
0.057
0.057
0.058
0.058
0.059
0.059
0.060
0.060
0.061
0.061
0.062
0.062
0.063
0.063
0.064
0.064
0.065
0.065
0.065
0.066
0.066
0.067
0.067
0.067
0.068
0.068
0.068
0.069
0.069
0.070
0.070
0.071
0.071
0.072
0.072
0.073
0.074
0.074
0.075
0.077
0.078
0.080
0.081
0.084
0.087
0.090
0.094
0.100
0.107
0.115
0.125
0.137
0.151
0.166
0.182
0.198
0.212
0.222
0.229
0.231
0.227
0.220
0.211
0.199
0.187
0.174
0.163
0.152
0.143
0.135
0.128
0.123
0.118
0.114
0.110
0.106
0.103
0.099
0.096
0.092
0.089
0.086
0.083
0.080
0.077
0.074
0.072
0.070
0.068
0.066
0.064
0.062
0.060
0.059
0.057
0.056
0.054
0.053
0.052
0.051
0.050
0.049
0.048
0.047
0.046
0.046
0.045
0.044
0.043
0.043
0.042
0.042
0.041
0.041
0.040
0.039
0.039
0.039
0.038
0.038
0.037
0.037
0.036
0.036
0.036
0.035
0.035
0.035
0.034
0.034
0.034
0.033
0.033
0.033
0.033
0.032
0.032
0.032
0.032
0.031
0.031
0.031
0.031
0.031
0.030
0.030
0.030
0.030
0.030
0.056
0.056
0.057
0.057
0.058
0.058
0.059
0.059
0.060
0.060
0.061
0.061
0.062
0.062
0.063
0.063
0.064
0.064
0.064
0.065
0.065
0.066
0.066
0.066
0.067
0.067
0.067
0.068
0.068
0.068
0.069
0.069
0.069
0.070
0.070
0.071
0.071
0.071
0.072
0.072
0.073
0.073
0.074
0.075
0.076
0.077
0.079
0.081
0.084
0.088
0.094
0.100
0.109
0.119
0.130
0.142
0.155
0.167
0.178
0.187
0.193
0.196
0.195
0.191
0.185
0.177
0.168
0.159
0.150
0.141
0.133
0.127
0.121
0.116
0.112
0.108
0.105
0.101
0.098
0.095
0.092
0.089
0.086
0.083
0.080
0.078
0.075
0.073
0.071
0.069
0.067
0.065
0.063
0.061
0.060
0.058
0.057
0.055
0.054
0.053
0.052
0.051
0.050
0.049
0.048
0.047
0.046
0.046
0.045
0.044
0.043
0.043
0.042
0.042
0.041
0.040
0.040
0.039
0.039
0.038
0.038
0.038
0.037
0.037
0.036
0.036
0.036
0.035
0.035
0.035
0.034
0.034
0.034
0.033
0.033
0.033
0.033
0.032
0.032
0.032
0.032
0.031
0.031
0.031
0.031
0.030
0.030
0.030
0.030
0.030
0.030
0.056
0.056
0.057
0.057
0.058
0.058
0.059
0.059
0.060
0.060
0.061
0.061
0.062
0.062
0.062
0.063
0.063
0.064
0.064
0.065
0.065
0.065
0.066
0.066
0.066
0.067
0.067
0.067
0.068
0.068
0.068
0.069
0.069
0.069
0.069
0.070
0.070
0.070
0.070
0.070
0.070
0.071
0.071
0.071
0.071
0.072
0.073
0.074
0.076
0.079
0.083
0.088
0.095
0.103
0.112
0.122
0.132
0.142
0.151
0.158
0.163
0.166
0.167
0.165
0.162
0.157
0.151
0.144
0.137
0.131
0.125
0.119
0.114
0.110
0.106
0.103
0.100
0.097
0.094
0.091
0.089
0.086
0.083
0.081
0.078
0.076
0.074
0.071
0.069
0.067
0.066
0.064
0.062
0.060
0.059
0.058
0.056
0.055
0.054
0.053
0.052
0.051
0.050
0.049
0.048
0.047
0.046
0.045
0.045
0.044
0.043
0.043
0.042
0.042
0.041
0.040
0.040
0.039
0.039
0.038
0.038
0.038
0.037
0.037
0.036
0.036
0.036
0.035
0.035
0.035
0.034
0.034
0.034
0.033
0.033
0.033
0.033
0.032
0.032
0.032
0.032
0.031
0.031
0.031
0.031
0.030
0.030
0.030
0.030
0.030
0.030
0.056
0.056
0.057
0.057
0.058
0.058
0.059
0.059
0.060
0.060
0.061
0.061
0.061
0.062
0.062
0.063
0.063
0.064
0.064
0.064
0.065
0.065
0.065
0.066
0.066
0.066
0.067
0.067
0.067
0.068
0.068
0.068
0.068
0.068
0.068
0.069
0.069
0.069
0.069
0.069
0.068
0.068
0.068
0.068
0.067
0.067
0.068
0.068
0.069
0.071
0.074
0.079
0.084
0.090
0.098
0.106
0.114
0.121
0.128
0.135
0.139
0.143
0.144
0.144
0.143
0.140
0.136
0.131
0.126
0.121
0.116
0.112
0.108
0.104
0.101
0.098
0.095
0.093
0.090
0.088
0.085
0.083
0.081
0.078
0.076
0.074
0.072
0.070
0.068
0.066
0.065
0.063
0.061
0.060
0.058
0.057
0.056
0.055
0.053
0.052
0.051
0.050
0.049
0.048
0.048
0.047
0.046
0.045
0.045
0.044
0.043
0.043
0.042
0.041
0.041
0.040
0.040
0.039
0.039
0.038
0.038
0.038
0.037
0.037
0.036
0.036
0.036
0.035
0.035
0.035
0.034
0.034
0.034
0.033
0.033
0.033
0.033
0.032
0.032
0.032
0.032
0.031
0.031
0.031
0.031
0.030
0.030
0.030
0.030
0.030
0.030
0.056
0.056
0.057
0.057
0.058
0.058
0.058
0.059
0.059
0.060
0.060
0.061
0.061
0.062
0.062
0.063
0.063
0.063
0.064
0.064
0.065
0.065
0.065
0.066
0.066
0.066
0.066
0.067
0.067
0.067
0.067
0.067
0.068
0.068
0.068
0.068
0.068
0.068
0.067
0.067
0.067
0.066
0.066
0.065
0.065
0.064
0.064
0.064
0.065
0.066
0.068
0.071
0.076
0.081
0.086
0.093
0.099
0.105
0.111
0.116
0.120
0.123
0.126
0.127
0.126
0.125
0.123
0.120
0.116
0.112
0.109
0.105
0.102
0.099
0.096
0.094
0.091
0.089
0.087
0.085
0.083
0.080
0.078
0.076
0.074
0.072
0.070
0.069
0.067
0.065
0.064
0.062
0.061
0.059
0.058
0.056
0.055
0.054
0.053
0.052
0.051
0.050
0.049
0.048
0.047
0.047
0.046
0.045
0.044
0.044
0.043
0.043
0.042
0.041
0.041
0.040
0.040
0.039
0.039
0.038
0.038
0.038
0.037
0.037
0.036
0.036
0.036
0.035
0.035
0.035
0.034
0.034
0.034
0.033
0.033
0.033
0.033
0.032
0.032
0.032
0.032
0.031
0.031
0.031
0.031
0.030
0.030
0.030
0.030
0.030
0.029
0.056
0.056
0.056
0.057
0.057
0.058
0.058
0.059
0.059
0.060
0.060
0.061
0.061
0.062
0.062
0.062
0.063
0.063
0.064
0.064
0.064
0.065
0.065
0.065
0.066
0.066
0.066
0.066
0.067
0.067
0.067
0.067
0.067
0.067
0.067
0.067
0.067
0.067
0.066
0.066
0.065
0.065
0.064
0.063
0.063
0.062
0.061
0.061
0.061
0.062
0.064
0.066
0.069
0.073
0.078
0.083
0.088
0.093
0.098
0.102
0.106
0.109
0.111
0.113
0.113
0.113
0.112
0.110
0.108
0.105
0.102
0.099
0.097
0.094
0.092
0.090
0.088
0.086
0.084
0.082
0.080
0.078
0.076
0.074
0.072
0.071
0.069
0.067
0.066
0.064
0.063
0.061
0.060
0.058
0.057
0.056
0.055
0.054
0.053
0.052
0.051
0.050
0.049
0.048
0.047
0.046
0.046
0.045
0.044
0.044
0.043
0.042
0.042
0.041
0.041
0.040
0.040
0.039
0.039
0.038
0.038
0.037
0.037
0.037
0.036
0.036
0.036
0.035
0.035
0.035
0.034
0.034
0.034
0.033
0.033
0.033
0.032
0.032
0.032
0.032
0.031
0.031
0.031
0.031
0.031
0.030
0.030
0.030
0.030
0.030
0.029
0.055
0.056
0.056
0.057
0.057
0.058
0.058
0.059
0.059
0.060
0.060
0.060
0.061
0.061
0.062
0.062
0.063
0.063
0.063
0.064
0.064
0.064
0.065
0.065
0.065
0.065
0.066
0.066
0.066
0.066
0.066
0.067
0.067
0.067
0.067
0.066
0.066
0.066
0.066
0.065
0.064
0.064
0.063
0.062
0.061
0.060
0.060
0.059
0.059
0.060
0.061
0.063
0.065
0.068
0.072
0.076
0.080
0.084
0.088
0.091
0.095
0.097
0.100
0.101
0.103
0.103
0.103
0.102
0.100
0.098
0.096
0.094
0.092
0.090
0.088
0.086
0.084
0.083
0.081
0.079
0.077
0.076
0.074
0.072
0.071
0.069
0.068
0.066
0.065
0.063
0.062
0.060
0.059
0.058
0.057
0.055
0.054
0.053
0.052
0.051
0.050
0.049
0.049
0.048
0.047
0.046
0.046
0.045
0.044
0.044
0.043
0.042
0.042
0.041
0.041
0.040
0.040
0.039
0.039
0.038
0.038
0.037
0.037
0.037
0.036
0.036
0.036
0.035
0.035
0.035
0.034
0.034
0.034
0.033
0.033
0.033
0.032
0.032
0.032
0.032
0.031
0.031
0.031
0.031
0.031
0.030
0.030
0.030
0.030
0.030
0.029
0.055
0.056
0.056
0.057
0.057
0.058
0.058
0.058
0.059
0.059
0.060
0.060
0.061
0.061
0.061
0.062
0.062
0.063
0.063
0.063
0.064
0.064
0.064
0.065
0.065
0.065
0.065
0.066
0.066
0.066
0.066
0.066
0.066
0.066
0.066
0.066
0.066
0.065
0.065
0.064
0.064
0.063
0.062
0.061
0.060
0.060
0.059
0.058
0.058
0.058
0.059
0.061
0.063
0.065
0.068
0.071
0.074
0.078
0.081
0.084
0.086
0.089
0.091
0.093
0.094
0.095
0.095
0.095
0.094
0.092
0.091
0.089
0.088
0.086
0.085
0.083
0.081
0.080
0.078
0.077
0.075
0.074
0.072
0.071
0.069
0.068
0.066
0.065
0.064
0.062
0.061
0.060
0.058
0.057
0.056
0.055
0.054
0.053
0.052
0.051
0.050
0.049
0.048
0.048
0.047
0.046
0.045
0.045
0.044
0.043
0.043
0.042
0.042
0.041
0.041
0.040
0.040
0.039
0.039
0.038
0.038
0.037
0.037
0.037
0.036
0.036
0.035
0.035
0.035
0.034
0.034
0.034
0.034
0.033
0.033
0.033
0.032
0.032
0.032
0.032
0.031
0.031
0.031
0.031
0.031
0.030
0.030
0.030
0.030
0.030
0.029
0.055
0.056
0.056
0.056
0.057
0.057
0.058
0.058
0.059
0.059
0.060
0.060
0.060
0.061
0.061
0.062
0.062
0.062
0.063
0.063
0.063
0.064
0.064
0.064
0.065
0.065
0.065
0.065
0.065
0.066
0.066
0.066
0.066
0.066
0.066
0.065
0.065
0.065
0.064
0.064
0.063
0.063
0.062
0.061
0.060
0.059
0.059
0.058
0.058
0.058
0.059
0.060
0.061
0.063
0.065
0.068
0.071
0.073
0.076
0.078
0.081
0.083
0.085
0.087
0.088
0.089
0.089
0.089
0.089
0.088
0.087
0.085
0.084
0.083
0.081
0.080
0.079
0.077
0.076
0.075
0.073
0.072
0.071
0.069
0.068
0.066
0.065
0.064
0.063
0.061
0.060
0.059
0.058
0.057
0.055
0.054
0.053
0.052
0.052
0.051
0.050
0.049
0.048
0.047
0.047
0.046
0.045
0.045
0.044
0.043
0.043
0.042
0.042
0.041
0.041
0.040
0.040
0.039
0.039
0.038
0.038
0.037
0.037
0.037
0.036
0.036
0.035
0.035
0.035
0.034
0.034
0.034
0.034
0.033
0.033
0.033
0.032
0.032
0.032
0.032
0.031
0.031
0.031
0.031
0.031
0.030
0.030
0.030
0.030
0.030
0.029
0.055
0.055
0.056
0.056
0.057
0.057
0.058
0.058
0.059
0.059
0.059
0.060
0.060
0.061
0.061
0.061
0.062
0.062
0.062
0.063
0.063
0.063
0.064
0.064
0.064
0.065
0.065
0.065
0.065
0.065
0.065
0.065
0.065
0.065
0.065
0.065
0.065
0.065
0.064
0.064
0.063
0.062
0.062
0.061
0.060
0.059
0.059
0.058
0.058
0.058
0.059
0.059
0.061
0.062
0.064
0.066
0.068
0.070
0.072
0.075
0.077
0.078
0.080
0.082
0.083
0.084
0.084
0.084
0.084
0.084
0.083
0.082
0.081
0.080
0.079
0.078
0.076
0.075
0.074
0.073
0.072
0.070
0.069
0.068
0.067
0.065
0.064
0.063
0.062
0.060
0.059
0.058
0.057
0.056
0.055
0.054
0.053
0.052
0.051
0.050
0.049
0.049
0.048
0.047
0.046
0.046
0.045
0.044
0.044
0.043
0.043
0.042
0.041
0.041
0.040
0.040
0.039
0.039
0.039
0.038
0.038
0.037
0.037
0.036
0.036
0.036
0.035
0.035
0.035
0.034
0.034
0.034
0.033
0.033
0.033
0.033
0.032
0.032
0.032
0.032
0.031
0.031
0.031
0.031
0.031
0.030
0.030
0.030
0.030
0.030
0.029
0.055
0.055
0.056
0.056
0.057
0.057
0.057
0.058
0.058
0.059
0.059
0.060
0.060
0.060
0.061
0.061
0.062
0.062
0.062
0.063
0.063
0.063
0.063
0.064
0.064
0.064
0.064
0.065
0.065
0.065
0.065
0.065
0.065
0.065
0.065
0.065
0.065
0.064
0.064
0.063
0.063
0.062
0.062
0.061
0.060
0.060
0.059
0.059
0.059
0.059
0.059
0.060
0.061
0.062
0.063
0.065
0.067
0.068
0.070
0.072
0.074
0.075
0.077
0.078
0.079
0.080
0.080
0.081
0.081
0.080
0.080
0.079
0.078
0.077
0.076
0.075
0.074
0.073
0.072
0.071
0.070
0.069
0.068
0.067
0.065
0.064
0.063
0.062
0.061
0.060
0.059
0.057
0.056
0.055
0.054
0.054
0.053
0.052
0.051
0.050
0.049
0.048
0.048
0.047
0.046
0.046
0.045
0.044
0.044
0.043
0.042
0.042
0.041
0.041
0.040
0.040
0.039
0.039
0.038
0.038
0.038
0.037
0.037
0.036
0.036
0.036
0.035
0.035
0.035
0.034
0.034
0.034
0.033
0.033
0.033
0.033
0.032
0.032
0.032
0.032
0.031
0.031
0.031
0.031
0.030
0.030
0.030
0.030
0.030
0.030
0.029
0.055
0.055
0.055
0.056
0.056
0.057
0.057
0.058
0.058
0.059
0.059
0.059
0.060
0.060
0.060
0.061
0.061
0.062
0.062
0.062
0.063
0.063
0.063
0.063
0.064
0.064
0.064
0.064
0.064
0.065
0.065
0.065
0.065
0.065
0.065
0.064
0.064
0.064
0.064
0.063
0.063
0.062
0.062
0.061
0.061
0.060
0.060
0.059
0.059
0.059
0.060
0.060
0.061
0.062
0.063
0.064
0.066
0.067
0.069
0.070
0.072
0.073
0.074
0.075
0.076
0.077
0.078
0.078
0.078
0.078
0.077
0.077
0.076
0.075
0.074
0.074
0.073
0.072
0.071
0.070
0.069
0.068
0.066
0.065
0.064
0.063
0.062
0.061
0.060
0.059
0.058
0.057
0.056
0.055
0.054
0.053
0.052
0.051
0.050
0.050
0.049
0.048
0.047
0.047
0.046
0.045
0.045
0.044
0.043
0.043
0.042
0.042
0.041
0.041
0.040
0.040
0.039
0.039
0.038
0.038
0.038
0.037
0.037
0.036
0.036
0.036
0.035
0.035
0.035
0.034
0.034
0.034
0.033
0.033
0.033
0.033
0.032
0.032
0.032
0.032
0.031
0.031
0.031
0.031
0.030
0.030
0.030
0.030
0.030
0.029
0.029
0.054
0.055
0.055
0.056
0.056
0.057
0.057
0.057
0.058
0.058
0.059
0.059
0.059
0.060
0.060
0.061
0.061
0.061
0.062
0.062
0.062
0.063
0.063
0.063
0.063
0.064
0.064
0.064
0.064
0.064
0.064
0.064
0.064
0.064
0.064
0.064
0.064
0.064
0.064
0.063
0.063
0.063
0.062
0.062
0.061
0.061
0.061
0.060
0.060
0.060
0.060
0.061
0.061
0.062
0.063
0.064
0.065
0.067
0.068
0.069
0.070
0.071
0.072
0.073
0.074
0.075
0.075
0.075
0.075
0.075
0.075
0.075
0.074
0.073
0.073
0.072
0.071
0.070
0.069
0.068
0.067
0.066
0.065
0.064
0.063
0.062
0.061
0.060
0.059
0.058
0.057
0.056
0.055
0.054
0.054
0.053
0.052
0.051
0.050
0.049
0.049
0.048
0.047
0.046
0.046
0.045
0.045
0.044
0.043
0.043
0.042
0.042
0.041
0.041
0.040
0.040
0.039
0.039
0.038
0.038
0.037
0.037
0.037
0.036
0.036
0.036
0.035
0.035
0.035
0.034
0.034
0.034
0.033
0.033
0.033
0.033
0.032
0.032
0.032
0.032
0.031
0.031
0.031
0.031
0.030
0.030
0.030
0.030
0.030
0.029
0.029
0.054
0.055
0.055
0.056
0.056
0.056
0.057
0.057
0.058
0.058
0.058
0.059
0.059
0.060
0.060
0.060
0.061
0.061
0.061
0.062
0.062
0.062
0.063
0.063
0.063
0.063
0.063
0.064
0.064
0.064
0.064
0.064
0.064
0.064
0.064
0.064
0.064
0.064
0.064
0.063
0.063
0.063
0.063
0.062
0.062
0.061
0.061
0.061
0.061
0.061
0.061
0.062
0.062
0.063
0.064
0.064
0.065
0.066
0.067
0.068
0.069
0.070
0.071
0.072
0.073
0.073
0.073
0.074
0.074
0.073
0.073
0.073
0.072
0.072
0.071
0.070
0.070
0.069
0.068
0.067
0.066
0.065
0.064
0.063
0.062
0.061
0.060
0.059
0.058
0.058
0.057
0.056
0.055
0.054
0.053
0.052
0.051
0.051
0.050
0.049
0.048
0.048
0.047
0.046
0.046
0.045
0.044
0.044
0.043
0.043
0.042
0.042
0.041
0.040
0.040
0.040
0.039
0.039
0.038
0.038
0.037
0.037
0.037
0.036
0.036
0.036
0.035
0.035
0.035
0.034
0.034
0.034
0.033
0.033
0.033
0.033
0.032
0.032
0.032
0.032
0.031
0.031
0.031
0.031
0.030
0.030
0.030
0.030
0.030
0.029
0.029
0.054
0.054
0.055
0.055
0.056
0.056
0.057
0.057
0.057
0.058
0.058
0.059
0.059
0.059
0.060
0.060
0.060
0.061
0.061
0.061
0.062
0.062
0.062
0.062
0.063
0.063
0.063
0.063
0.063
0.064
0.064
0.064
0.064
0.064
0.064
0.064
0.064
0.064
0.064
0.063
0.063
0.063
0.063
0.063
0.062
0.062
0.062
0.062
0.062
0.062
0.062
0.062
0.063
0.063
0.064
0.065
0.065
0.066
0.067
0.068
0.069
0.069
0.070
0.071
0.071
0.072
0.072
0.072
0.072
0.072
0.072
0.071
0.071
0.070
0.070
0.069
0.068
0.068
0.067
0.066
0.065
0.064
0.063
0.062
0.061
0.061
0.060
0.059
0.058
0.057
0.056
0.055
0.054
0.053
0.053
0.052
0.051
0.050
0.049
0.049
0.048
0.047
0.047
0.046
0.045
0.045
0.044
0.044
0.043
0.042
0.042
0.041
0.041
0.040
0.040
0.039
0.039
0.039
0.038
0.038
0.037
0.037
0.037
0.036
0.036
0.035
0.035
0.035
0.034
0.034
0.034
0.034
0.033
0.033
0.033
0.032
0.032
0.032
0.032
0.031
0.031
0.031
0.031
0.031
0.030
0.030
0.030
0.030
0.030
0.029
0.029
0.054
0.054
0.055
0.055
0.055
0.056
0.056
0.057
0.057
0.058
0.058
0.058
0.059
0.059
0.059
0.060
0.060
0.060
0.061
0.061
0.061
0.062
0.062
0.062
0.062
0.063
0.063
0.063
0.063
0.063
0.063
0.064
0.064
0.064
0.064
0.064
0.064
0.064
0.064
0.064
0.063
0.063
0.063
0.063
0.063
0.063
0.063
0.062
0.063
0.063
0.063
0.063
0.063
0.064
0.064
0.065
0.066
0.066
0.067
0.068
0.068
0.069
0.069
0.070
0.070
0.070
0.071
0.071
0.071
0.071
0.070
0.070
0.070
0.069
0.068
0.068
0.067
0.066
0.066
0.065
0.064
0.063
0.062
0.062
0.061
0.060
0.059
0.058
0.057
0.056
0.055
0.055
0.054
0.053
0.052
0.051
0.051
0.050
0.049
0.048
0.048
0.047
0.046
0.046
0.045
0.045
0.044
0.043
0.043
0.042
0.042
0.041
0.041
0.040
0.040
0.039
0.039
0.038
0.038
0.038
0.037
0.037
0.036
0.036
0.036
0.035
0.035
0.035
0.034
0.034
0.034
0.034
0.033
0.033
0.033
0.032
0.032
0.032
0.032
0.031
0.031
0.031
0.031
0.031
0.030
0.030
0.030
0.030
0.030
0.029
0.029
0.054
0.054
0.054
0.055
0.055
0.056
0.056
0.056
0.057
0.057
0.058
0.058
0.058
0.059
0.059
0.059
0.060
0.060
0.060
0.061
0.061
0.061
0.062
0.062
0.062
0.062
0.063
0.063
0.063
0.063
0.063
0.063
0.063
0.064
0.064
0.064
0.064
0.064
0.064
0.064
0.064
0.063
0.063
0.063
0.063
0.063
0.063
0.063
0.063
0.063
0.063
0.064
0.064
0.064
0.065
0.065
0.066
0.066
0.067
0.067
0.068
0.068
0.069
0.069
0.069
0.070
0.070
0.070
0.070
0.069
0.069
0.069
0.068
0.068
0.067
0.067
0.066
0.065
0.065
0.064
0.063
0.062
0.062
0.061
0.060
0.059
0.058
0.057
0.057
0.056
0.055
0.054
0.053
0.053
0.052
0.051
0.050
0.050
0.049
0.048
0.047
0.047
0.046
0.046
0.045
0.044
0.044
0.043
0.043
0.042
0.042
0.041
0.041
0.040
0.040
0.039
0.039
0.038
0.038
0.038
0.037
0.037
0.036
0.036
0.036
0.035
0.035
0.035
0.034
0.034
0.034
0.033
0.033
0.033
0.033
0.032
0.032
0.032
0.032
0.031
0.031
0.031
0.031
0.031
0.030
0.030
0.030
0.030
0.030
0.029
0.029
0.053
0.054
0.054
0.055
0.055
0.055
0.056
0.056
0.057
0.057
0.057
0.058
0.058
0.058
0.059
0.059
0.059
0.060
0.060
0.060
0.061
0.061
0.061
0.061
0.062
0.062
0.062
0.062
0.063
0.063
0.063
0.063
0.063
0.063
0.063
0.064
0.064
0.064
0.064
0.064
0.064
0.064
0.064
0.064
0.064
0.064
0.064
0.064
0.064
0.064
0.064
0.064
0.065
0.065
0.065
0.066
0.066
0.066
0.067
0.067
0.068
0.068
0.068
0.069
0.069
0.069
0.069
0.069
0.069
0.068
0.068
0.068
0.067
0.067
0.066
0.066
0.065
0.065
0.064
0.063
0.062
0.062
0.061
0.060
0.059
0.058
0.058
0.057
0.056
0.055
0.054
0.054
0.053
0.052
0.051
0.051
0.050
0.049
0.049
0.048
0.047
0.047
0.046
0.045
0.045
0.044
0.044
0.043
0.043
0.042
0.041
0.041
0.041
0.040
0.040
0.039
0.039
0.038
0.038
0.037
0.037
0.037
0.036
0.036
0.036
0.035
0.035
0.035
0.034
0.034
0.034
0.033
0.033
0.033
0.033
0.032
0.032
0.032
0.032
0.031
0.031
0.031
0.031
0.030
0.030
0.030
0.030
0.030
0.030
0.029
0.029
0.053
0.054
0.054
0.054
0.055
0.055
0.056
0.056
0.056
0.057
0.057
0.057
0.058
0.058
0.058
0.059
0.059
0.059
0.060
0.060
0.060
0.061
0.061
0.061
0.061
0.062
0.062
0.062
0.062
0.063
0.063
0.063
0.063
0.063
0.063
0.063
0.063
0.064
0.064
0.064
0.064
0.064
0.064
0.064
0.064
0.064
0.064
0.064
0.064
0.064
0.064
0.065
0.065
0.065
0.066
0.066
0.066
0.066
0.067
0.067
0.067
0.068
0.068
0.068
0.068
0.068
0.068
0.068
0.068
0.068
0.067
0.067
0.067
0.066
0.066
0.065
0.064
0.064
0.063
0.062
0.062
0.061
0.060
0.059
0.059
0.058
0.057
0.056
0.056
0.055
0.054
0.053
0.052
0.052
0.051
0.050
0.050
0.049
0.048
0.048
0.047
0.046
0.046
0.045
0.045
0.044
0.043
0.043
0.042
0.042
0.041
0.041
0.040
0.040
0.039
0.039
0.039
0.038
0.038
0.037
0.037
0.037
0.036
0.036
0.036
0.035
0.035
0.035
0.034
0.034
0.034
0.033
0.033
0.033
0.033
0.032
0.032
0.032
0.032
0.031
0.031
0.031
0.031
0.030
0.030
0.030
0.030
0.030
0.029
0.029
0.029
0.053
0.053
0.054
0.054
0.055
0.055
0.055
0.056
0.056
0.056
0.057
0.057
0.057
0.058
0.058
0.059
0.059
0.059
0.059
0.060
0.060
0.060
0.061
0.061
0.061
0.061
0.062
0.062
0.062
0.062
0.062
0.063
0.063
0.063
0.063
0.063
0.063
0.063
0.064
0.064
0.064
0.064
0.064
0.064
0.064
0.064
0.064
0.064
0.064
0.065
0.065
0.065
0.065
0.065
0.066
0.066
0.066
0.066
0.067
0.067
0.067
0.067
0.067
0.068
0.068
0.068
0.067
0.067
0.067
0.067
0.067
0.066
0.066
0.065
0.065
0.064
0.064
0.063
0.062
0.062
0.061
0.060
0.060
0.059
0.058
0.057
0.057
0.056
0.055
0.054
0.054
0.053
0.052
0.051
0.051
0.050
0.049
0.049
0.048
0.047
0.047
0.046
0.046
0.045
0.044
0.044
0.043
0.043
0.042
0.042
0.041
0.041
0.040
0.040
0.039
0.039
0.038
0.038
0.038
0.037
0.037
0.037
0.036
0.036
0.035
0.035
0.035
0.035
0.034
0.034
0.034
0.033
0.033
0.033
0.033
0.032
0.032
0.032
0.032
0.031
0.031
0.031
0.031
0.030
0.030
0.030
0.030
0.030
0.029
0.029
0.029
0.053
0.053
0.053
0.054
0.054
0.055
0.055
0.055
0.056
0.056
0.056
0.057
0.057
0.058
0.058
0.058
0.059
0.059
0.059
0.059
0.060
0.060
0.060
0.061
0.061
0.061
0.061
0.062
0.062
0.062
0.062
0.062
0.063
0.063
0.063
0.063
0.063
0.063
0.063
0.064
0.064
0.064
0.064
0.064
0.064
0.064
0.064
0.065
0.065
0.065
0.065
0.065
0.065
0.066
0.066
0.066
0.066
0.066
0.067
0.067
0.067
0.067
0.067
0.067
0.067
0.067
0.067
0.067
0.066
0.066
0.066
0.065
0.065
0.065
0.064
0.063
0.063
0.062
0.062
0.061
0.060
0.060
0.059
0.058
0.057
0.057
0.056
0.055
0.055
0.054
0.053
0.052
0.052
0.051
0.050
0.050
0.049
0.048
0.048
0.047
0.046
0.046
0.045
0.045
0.044
0.044
0.043
0.043
0.042
0.042
0.041
0.041
0.040
0.040
0.039
0.039
0.038
0.038
0.038
0.037
0.037
0.036
0.036
0.036
0.035
0.035
0.035
0.034
0.034
0.034
0.034
0.033
0.033
0.033
0.032
0.032
0.032
0.032
0.031
0.031
0.031
0.031
0.031
0.030
0.030
0.030
0.030
0.030
0.029
0.029
0.029
0.052
0.053
0.053
0.054
0.054
0.054
0.055
0.055
0.055
0.056
0.056
0.057
0.057
0.057
0.058
0.058
0.058
0.059
0.059
0.059
0.059
0.060
0.060
0.060
0.060
0.061
0.061
0.061
0.061
0.062
0.062
0.062
0.062
0.062
0.063
0.063
0.063
0.063
0.063
0.063
0.064
0.064
0.064
0.064
0.064
0.064
0.065
0.065
0.065
0.065
0.065
0.065
0.066
0.066
0.066
0.066
0.066
0.066
0.067
0.067
0.067
0.067
0.067
0.067
0.067
0.066
0.066
0.066
0.066
0.066
0.065
0.065
0.064
0.064
0.063
0.063
0.062
0.062
0.061
0.060
0.060
0.059
0.058
0.058
0.057
0.056
0.056
0.055
0.054
0.053
0.053
0.052
0.051
0.051
0.050
0.049
0.049
0.048
0.047
0.047
0.046
0.046
0.045
0.044
0.044
0.043
0.043
0.042
0.042
0.041
0.041
0.040
0.040
0.040
0.039
0.039
0.038
0.038
0.037
0.037
0.037
0.036
0.036
0.036
0.035
0.035
0.035
0.034
0.034
0.034
0.033
0.033
0.033
0.033
0.032
0.032
0.032
0.032
0.031
0.031
0.031
0.031
0.031
0.030
0.030
0.030
0.030
0.030
0.029
0.029
0.029
0.052
0.053
0.053
0.053
0.054
0.054
0.054
0.055
0.055
0.056
0.056
0.056
0.057
0.057
0.057
0.058
0.058
0.058
0.058
0.059
0.059
0.059
0.060
0.060
0.060
0.060
0.061
0.061
0.061
0.061
0.062
0.062
0.062
0.062
0.062
0.063
0.063
0.063
0.063
0.063
0.064
0.064
0.064
0.064
0.064
0.064
0.065
0.065
0.065
0.065
0.065
0.065
0.066
0.066
0.066
0.066
0.066
0.066
0.066
0.066
0.066
0.066
0.066
0.066
0.066
0.066
0.066
0.066
0.065
0.065
0.065
0.064
0.064
0.063
0.063
0.062
0.062
0.061
0.060
0.060
0.059
0.058
0.058
0.057
0.056
0.056
0.055
0.054
0.054
0.053
0.052
0.052
0.051
0.050
0.050
0.049
0.048
0.048
0.047
0.047
0.046
0.045
0.045
0.044
0.044
0.043
0.043
0.042
0.042
0.041
0.041
0.040
0.040
0.039
0.039
0.039
0.038
0.038
0.037
0.037
0.037
0.036
0.036
0.036
0.035
0.035
0.035
0.034
0.034
0.034
0.033
0.033
0.033
0.033
0.032
0.032
0.032
0.032
0.031
0.031
0.031
0.031
0.031
0.030
0.030
0.030
0.030
0.030
0.029
0.029
0.029
0.052
0.052
0.053
0.053
0.053
0.054
0.054
0.055
0.055
0.055
0.056
0.056
0.056
0.057
0.057
0.057
0.058
0.058
0.058
0.058
0.059
0.059
0.059
0.060
0.060
0.060
0.060
0.061
0.061
0.061
0.061
0.062
0.062
0.062
0.062
0.062
0.063
0.063
0.063
0.063
0.063
0.064
0.064
0.064
0.064
0.064
0.065
0.065
0.065
0.065
0.065
0.065
0.066
0.066
0.066
0.066
0.066
0.066
0.066
0.066
0.066
0.066
0.066
0.066
0.066
0.066
0.065
0.065
0.065
0.064
0.064
0.064
0.063
0.063
0.062
0.062
0.061
0.060
0.060
0.059
0.059
0.058
0.057
0.057
0.056
0.055
0.055
0.054
0.053
0.053
0.052
0.051
0.051
0.050
0.049
0.049
0.048
0.047
0.047
0.046
0.046
0.045
0.045
0.044
0.044
0.043
0.043
0.042
0.042
0.041
0.041
0.040
0.040
0.039
0.039
0.038
0.038
0.038
0.037
0.037
0.037
0.036
0.036
0.036
0.035
0.035
0.035
0.034
0.034
0.034
0.033
0.033
0.033
0.033
0.032
0.032
0.032
0.032
0.031
0.031
0.031
0.031
0.030
0.030
0.030
0.030
0.030
0.029
0.029
0.029
0.029
0.052
0.052
0.052
0.053
0.053
0.054
0.054
0.054
0.055
0.055
0.055
0.056
0.056
0.056
0.057
0.057
0.057
0.058
0.058
0.058
0.058
0.059
0.059
0.059
0.060
0.060
0.060
0.060
0.061
0.061
0.061
0.061
0.061
0.062
0.062
0.062
0.062
0.063
0.063
0.063
0.063
0.063
0.064
0.064
0.064
0.064
0.064
0.065
0.065
0.065
0.065
0.065
0.065
0.066
0.066
0.066
0.066
0.066
0.066
0.066
0.066
0.066
0.066
0.065
0.065
0.065
0.065
0.064
0.064
0.064
0.063
0.063
0.063
0.062
0.062
0.061
0.060
0.060
0.059
0.059
0.058
0.057
0.057
0.056
0.055
0.055
0.054
0.053
0.053
0.052
0.052
0.051
0.050
0.050
0.049
0.048
0.048
0.047
0.047
0.046
0.046
0.045
0.044
0.044
0.043
0.043
0.042
0.042
0.041
0.041
0.040
0.040
0.040
0.039
0.039
0.038
0.038
0.038
0.037
0.037
0.036
0.036
0.036
0.035
0.035
0.035
0.034
0.034
0.034
0.034
0.033
0.033
0.033
0.033
0.032
0.032
0.032
0.032
0.031
0.031
0.031
0.031
0.030
0.030
0.030
0.030
0.030
0.029
0.029
0.029
0.029
0.052
0.052
0.052
0.053
0.053
0.053
0.054
0.054
0.054
0.055
0.055
0.055
0.056
0.056
0.056
0.057
0.057
0.057
0.058
0.058
0.058
0.058
0.059
0.059
0.059
0.059
0.060
0.060
0.060
0.060
0.061
0.061
0.061
0.061
0.062
0.062
0.062
0.062
0.063
0.063
0.063
0.063
0.063
0.064
0.064
0.064
0.064
0.064
0.065
0.065
0.065
0.065
0.065
0.065
0.065
0.065
0.066
0.066
0.066
0.065
0.065
0.065
0.065
0.065
0.065
0.065
0.064
0.064
0.064
0.063
0.063
0.062
0.062
0.061
0.061
0.060
0.060
0.059
0.059
0.058
0.057
0.057
0.056
0.056
0.055
0.054
0.054
0.053
0.052
0.052
0.051
0.051
0.050
0.049
0.049
0.048
0.048
0.047
0.046
0.046
0.045
0.045
0.044
0.044
0.043
0.043
0.042
0.042
0.041
0.041
0.040
0.040
0.039
0.039
0.039
0.038
0.038
0.037
0.037
0.037
0.036
0.036
0.036
0.035
0.035
0.035
0.034
0.034
0.034
0.034
0.033
0.033
0.033
0.032
0.032
0.032
0.032
0.031
0.031
0.031
0.031
0.031
0.030
0.030
0.030
0.030
0.030
0.029
0.029
0.029
0.029
0.051
0.052
0.052
0.052
0.053
0.053
0.053
0.054
0.054
0.054
0.055
0.055
0.055
0.056
0.056
0.056
0.057
0.057
0.057
0.057
0.058
0.058
0.058
0.059
0.059
0.059
0.059
0.060
0.060
0.060
0.060
0.061
0.061
0.061
0.061
0.062
0.062
0.062
0.062
0.063
0.063
0.063
0.063
0.063
0.064
0.064
0.064
0.064
0.064
0.065
0.065
0.065
0.065
0.065
0.065
0.065
0.065
0.065
0.065
0.065
0.065
0.065
0.065
0.065
0.064
0.064
0.064
0.063
0.063
0.063
0.062
0.062
0.061
0.061
0.060
0.060
0.059
0.059
0.058
0.058
0.057
0.056
0.056
0.055
0.055
0.054
0.053
0.053
0.052
0.051
0.051
0.050
0.050
0.049
0.048
0.048
0.047
0.047
0.046
0.046
0.045
0.045
0.044
0.043
0.043
0.042
0.042
0.042
0.041
0.041
0.040
0.040
0.039
0.039
0.039
0.038
0.038
0.037
0.037
0.037
0.036
0.036
0.036
0.035
0.035
0.035
0.034
0.034
0.034
0.033
0.033
0.033
0.033
0.032
0.032
0.032
0.032
0.031
0.031
0.031
0.031
0.031
0.030
0.030
0.030
0.030
0.030
0.029
0.029
0.029
0.029
0.051
0.051
0.052
0.052
0.052
0.053
0.053
0.053
0.054
0.054
0.054
0.055
0.055
0.055
0.056
0.056
0.056
0.057
0.057
0.057
0.057
0.058
0.058
0.058
0.059
0.059
0.059
0.059
0.060
0.060
0.060
0.060
0.061
0.061
0.061
0.061
0.062
0.062
0.062
0.062
0.062
0.063
0.063
0.063
0.063
0.064
0.064
0.064
0.064
0.064
0.064
0.065
0.065
0.065
0.065
0.065
0.065
0.065
0.065
0.065
0.065
0.064
0.064
0.064
0.064
0.064
0.063
0.063
0.063
0.062
0.062
0.061
0.061
0.060
0.060
0.059
0.059
0.058
0.058
0.057
0.057
0.056
0.055
0.055
0.054
0.054
0.053
0.052
0.052
0.051
0.050
0.050
0.049
0.049
0.048
0.048
0.047
0.046
0.046
0.045
0.045
0.044
0.044
0.043
0.043
0.042
0.042
0.041
0.041
0.040
0.040
0.040
0.039
0.039
0.038
0.038
0.038
0.037
0.037
0.037
0.036
0.036
0.036
0.035
0.035
0.035
0.034
0.034
0.034
0.033
0.033
0.033
0.033
0.032
0.032
0.032
0.032
0.031
0.031
0.031
0.031
0.031
0.030
0.030
0.030
0.030
0.030
0.029
0.029
0.029
0.029
0.051
0.051
0.051
0.052
0.052
0.052
0.053
0.053
0.053
0.054
0.054
0.054
0.055
0.055
0.055
0.056
0.056
0.056
0.057
0.057
0.057
0.057
0.058
0.058
0.058
0.058
0.059
0.059
0.059
0.059
0.060
0.060
0.060
0.060
0.061
0.061
0.061
0.061
0.062
0.062
0.062
0.062
0.063
0.063
0.063
0.063
0.063
0.064
0.064
0.064
0.064
0.064
0.064
0.064
0.064
0.064
0.064
0.064
0.064
0.064
0.064
0.064
0.064
0.064
0.063
0.063
0.063
0.062
0.062
0.062
0.061
0.061
0.060
0.060
0.059
0.059
0.058
0.058
0.057
0.057
0.056
0.055
0.055
0.054
0.054
0.053
0.053
0.052
0.051
0.051
0.050
0.050
0.049
0.048
0.048
0.047
0.047
0.046
0.046
0.045
0.045
0.044
0.044
0.043
0.043
0.042
0.042
0.041
0.041
0.040
0.040
0.039
0.039
0.039
0.038
0.038
0.038
0.037
0.037
0.036
0.036
0.036
0.035
0.035
0.035
0.035
0.034
0.034
0.034
0.033
0.033
0.033
0.033
0.032
0.032
0.032
0.032
0.031
0.031
0.031
0.031
0.030
0.030
0.030
0.030
0.030
0.030
0.029
0.029
0.029
0.029
0.050
0.051
0.051
0.051
0.052
0.052
0.052
0.053
0.053
0.053
0.054
0.054
0.054
0.055
0.055
0.055
0.056
0.056
0.056
0.056
0.057
0.057
0.057
0.058
0.058
0.058
0.058
0.059
0.059
0.059
0.059
0.060
0.060
0.060
0.060
0.061
0.061
0.061
0.061
0.062
0.062
0.062
0.062
0.063
0.063
0.063
0.063
0.063
0.063
0.064
0.064
0.064
0.064
0.064
0.064
0.064
0.064
0.064
0.064
0.064
0.064
0.064
0.063
0.063
0.063
0.063
0.062
0.062
0.062
0.061
0.061
0.060
0.060
0.059
0.059
0.058
0.058
0.057
0.057
0.056
0.056
0.055
0.054
0.054
0.053
0.053
0.052
0.052
0.051
0.050
0.050
0.049
0.049
0.048
0.048
0.047
0.046
0.046
0.045
0.045
0.044
0.044
0.043
0.043
0.042
0.042
0.042
0.041
0.041
0.040
0.040
0.039
0.039
0.039
0.038
0.038
0.037
0.037
0.037
0.036
0.036
0.036
0.035
0.035
0.035
0.034
0.034
0.034
0.034
0.033
0.033
0.033
0.032
0.032
0.032
0.032
0.032
0.031
0.031
0.031
0.031
0.030
0.030
0.030
0.030
0.030
0.029
0.029
0.029
0.029
0.029
0.050
0.051
0.051
0.051
0.052
0.052
0.052
0.052
0.053
0.053
0.053
0.054
0.054
0.054
0.055
0.055
0.055
0.056
0.056
0.056
0.056
0.057
0.057
0.057
0.057
0.058
0.058
0.058
0.059
0.059
0.059
0.059
0.060
0.060
0.060
0.060
0.061
0.061
0.061
0.061
0.062
0.062
0.062
0.062
0.062
0.063
0.063
0.063
0.063
0.063
0.063
0.063
0.064
0.064
0.064
0.064
0.064
0.064
0.063
0.063
0.063
0.063
0.063
0.063
0.062
0.062
0.062
0.061
0.061
0.061
0.060
0.060
0.059
0.059
0.058
0.058
0.057
0.057
0.056
0.056
0.055
0.055
0.054
0.053
0.053
0.052
0.052
0.051
0.051
0.050
0.049
0.049
0.048
0.048
0.047
0.047
0.046
0.046
0.045
0.045
0.044
0.044
0.043
0.043
0.042
0.042
0.041
0.041
0.040
0.040
0.040
0.039
0.039
0.038
0.038
0.038
0.037
0.037
0.037
0.036
0.036
0.036
0.035
0.035
0.035
0.034
0.034
0.034
0.033
0.033
0.033
0.033
0.032
0.032
0.032
0.032
0.031
0.031
0.031
0.031
0.031
0.030
0.030
0.030
0.030
0.030
0.029
0.029
0.029
0.029
0.029
0.050
0.050
0.051
0.051
0.051
0.052
0.052
0.052
0.053
0.053
0.053
0.053
0.054
0.054
0.054
0.055
0.055
0.055
0.055
0.056
0.056
0.056
0.057
0.057
0.057
0.057
0.058
0.058
0.058
0.058
0.059
0.059
0.059
0.059
0.060
0.060
0.060
0.060
0.061
0.061
0.061
0.061
0.062
0.062
0.062
0.062
0.062
0.063
0.063
0.063
0.063
0.063
0.063
0.063
0.063
0.063
0.063
0.063
0.063
0.063
0.063
0.063
0.062
0.062
0.062
0.062
0.061
0.061
0.060
0.060
0.060
0.059
0.059
0.058
0.058
0.057
0.057
0.056
0.056
0.055
0.055
0.054
0.054
0.053
0.052
0.052
0.051
0.051
0.050
0.050
0.049
0.049
0.048
0.048
0.047
0.046
0.046
0.045
0.045
0.044
0.044
0.043
0.043
0.043
0.042
0.042
0.041
0.041
0.040
0.040
0.039
0.039
0.039
0.038
0.038
0.038
0.037
0.037
0.036
0.036
0.036
0.035
0.035
0.035
0.035
0.034
0.034
0.034
0.033
0.033
0.033
0.033
0.032
0.032
0.032
0.032
0.031
0.031
0.031
0.031
0.031
0.030
0.030
0.030
0.030
0.030
0.029
0.029
0.029
0.029
0.029
0.050
0.050
0.050
0.051
0.051
0.051
0.052
0.052
0.052
0.053
0.053
0.053
0.053
0.054
0.054
0.054
0.055
0.055
0.055
0.055
0.056
0.056
0.056
0.057
0.057
0.057
0.057
0.058
0.058
0.058
0.058
0.059
0.059
0.059
0.059
0.060
0.060
0.060
0.060
0.061
0.061
0.061
0.061
0.061
0.062
0.062
0.062
0.062
0.062
0.062
0.062
0.063
0.063
0.063
0.063
0.063
0.063
0.063
0.062
0.062
0.062
0.062
0.062
0.062
0.061
0.061
0.061
0.060
0.060
0.060
0.059
0.059
0.058
0.058
0.057
0.057
0.056
0.056
0.055
0.055
0.054
0.054
0.053
0.053
0.052
0.052
0.051
0.050
0.050
0.049
0.049
0.048
0.048
0.047
0.047
0.046
0.046
0.045
0.045
0.044
0.044
0.043
0.043
0.042
0.042
0.041
0.041
0.041
0.040
0.040
0.039
0.039
0.039
0.038
0.038
0.037
0.037
0.037
0.036
0.036
0.036
0.035
0.035
0.035
0.034
0.034
0.034
0.034
0.033
0.033
0.033
0.033
0.032
0.032
0.032
0.032
0.031
0.031
0.031
0.031
0.030
0.030
0.030
0.030
0.030
0.030
0.029
0.029
0.029
0.029
0.029
0.049
0.050
0.050
0.050
0.051
0.051
0.051
0.052
0.052
0.052
0.052
0.053
0.053
0.053
0.054
0.054
0.054
0.055
0.055
0.055
0.055
0.056
0.056
0.056
0.056
0.057
0.057
0.057
0.057
0.058
0.058
0.058
0.058
0.059
0.059
0.059
0.059
0.060
0.060
0.060
0.060
0.061
0.061
0.061
0.061
0.061
0.061
0.062
0.062
0.062
0.062
0.062
0.062
0.062
0.062
0.062
0.062
0.062
0.062
0.062
0.062
0.061
0.061
0.061
0.061
0.060
0.060
0.060
0.059
0.059
0.059
0.058
0.058
0.057
0.057
0.056
0.056
0.055
0.055
0.054
0.054
0.053
0.053
0.052
0.052
0.051
0.051
0.050
0.050
0.049
0.049
0.048
0.047
0.047
0.046
0.046
0.045
0.045
0.044
0.044
0.044
0.043
0.043
0.042
0.042
0.041
0.041
0.040
0.040
0.040
0.039
0.039
0.038
0.038
0.038
0.037
0.037
0.037
0.036
0.036
0.036
0.035
0.035
0.035
0.034
0.034
0.034
0.034
0.033
0.033
0.033
0.032
0.032
0.032
0.032
0.032
0.031
0.031
0.031
0.031
0.030
0.030
0.030
0.030
0.030
0.029
0.029
0.029
0.029
0.029
0.029
0.049
0.049
0.050
0.050
0.050
0.051
0.051
0.051
0.052
0.052
0.052
0.052
0.053
0.053
0.053
0.054
0.054
0.054
0.054
0.055
0.055
0.055
0.056
0.056
0.056
0.056
0.057
0.057
0.057
0.057
0.058
0.058
0.058
0.058
0.059
0.059
0.059
0.059
0.059
0.060
0.060
0.060
0.060
0.061
0.061
0.061
0.061
0.061
0.061
0.061
0.061
0.062
0.062
0.062
0.062
0.062
0.062
0.061
0.061
0.061
0.061
0.061
0.061
0.060
0.060
0.060
0.060
0.059
0.059
0.059
0.058
0.058
0.057
0.057
0.056
0.056
0.055
0.055
0.054
0.054
0.053
0.053
0.052
0.052
0.051
0.051
0.050
0.050
0.049
0.049
0.048
0.048
0.047
0.047
0.046
0.046
0.045
0.045
0.044
0.044
0.043
0.043
0.042
0.042
0.042
0.041
0.041
0.040
0.040
0.039
0.039
0.039
0.038
0.038
0.038
0.037
0.037
0.037
0.036
0.036
0.036
0.035
0.035
0.035
0.034
0.034
0.034
0.033
0.033
0.033
0.033
0.032
0.032
0.032
0.032
0.031
0.031
0.031
0.031
0.031
0.030
0.030
0.030
0.030
0.030
0.029
0.029
0.029
0.029
0.029
0.029
0.049
0.049
0.049
0.050
0.050
0.050
0.051
0.051
0.051
0.052
0.052
0.052
0.052
0.053
0.053
0.053
0.054
0.054
0.054
0.054
0.055
0.055
0.055
0.055
0.056
0.056
0.056
0.056
0.057
0.057
0.057
0.057
0.058
0.058
0.058
0.058
0.059
0.059
0.059
0.059
0.059
0.060
0.060
0.060
0.060
0.060
0.061
0.061
0.061
0.061
0.061
0.061
0.061
0.061
0.061
0.061
0.061
0.061
0.061
0.061
0.061
0.060
0.060
0.060
0.060
0.059
0.059
0.059
0.058
0.058
0.058
0.057
0.057
0.056
0.056
0.055
0.055
0.055
0.054
0.054
0.053
0.053
0.052
0.051
0.051
0.050
0.050
0.049
0.049
0.048
0.048
0.047
0.047
0.046
0.046
0.045
0.045
0.044
0.044
0.044
0.043
0.043
0.042
0.042
0.041
0.041
0.040
0.040
0.040
0.039
0.039
0.039
0.038
0.038
0.037
0.037
0.037
0.036
0.036
0.036
0.035
0.035
0.035
0.035
0.034
0.034
0.034
0.033
0.033
0.033
0.033
0.032
0.032
0.032
0.032
0.031
0.031
0.031
0.031
0.031
0.030
0.030
0.030
0.030
0.030
0.029
0.029
0.029
0.029
0.029
0.029
0.049
0.049
0.049
0.049
0.050
0.050
0.050
0.051
0.051
0.051
0.052
0.052
0.052
0.052
0.053
0.053
0.053
0.053
0.054
0.054
0.054
0.055
0.055
0.055
0.055
0.056
0.056
0.056
0.056
0.057
0.057
0.057
0.057
0.058
0.058
0.058
0.058
0.058
0.059
0.059
0.059
0.059
0.059
0.060
0.060
0.060
0.060
0.060
0.060
0.060
0.060
0.061
0.061
0.061
0.061
0.061
0.060
0.060
0.060
0.060
0.060
0.060
0.060
0.059
0.059
0.059
0.059
0.058
0.058
0.057
0.057
0.057
0.056
0.056
0.055
0.055
0.055
0.054
0.054
0.053
0.053
0.052
0.052
0.051
0.051
0.050
0.050
0.049
0.049
0.048
0.048
0.047
0.047
0.046
0.046
0.045
0.045
0.044
0.044
0.043
0.043
0.042
0.042
0.042
0.041
0.041
0.040
0.040
0.040
0.039
0.039
0.038
0.038
0.038
0.037
0.037
0.037
0.036
0.036
0.036
0.035
0.035
0.035
0.034
0.034
0.034
0.034
0.033
0.033
0.033
0.033
0.032
0.032
0.032
0.032
0.031
0.031
0.031
0.031
0.031
0.030
0.030
0.030
0.030
0.030
0.029
0.029
0.029
0.029
0.029
0.029
0.048
0.049
0.049
0.049
0.049
0.050
0.050
0.050
0.051
0.051
0.051
0.051
0.052
0.052
0.052
0.053
0.053
0.053
0.053
0.054
0.054
0.054
0.054
0.055
0.055
0.055
0.055
0.056
0.056
0.056
0.056
0.057
0.057
0.057
0.057
0.058
0.058
0.058
0.058
0.058
0.059
0.059
0.059
0.059
0.059
0.059
0.060
0.060
0.060
0.060
0.060
0.060
0.060
0.060
0.060
0.060
0.060
0.060
0.060
0.060
0.059
0.059
0.059
0.059
0.059
0.058
0.058
0.058
0.057
0.057
0.057
0.056
0.056
0.055
0.055
0.055
0.054
0.054
0.053
0.053
0.052
0.052
0.051
0.051
0.050
0.050
0.049
0.049
0.048
0.048
0.047
0.047
0.046
0.046
0.045
0.045
0.044
0.044
0.044
0.043
0.043
0.042
0.042
0.041
0.041
0.041
0.040
0.040
0.039
0.039
0.039
0.038
0.038
0.038
0.037
0.037
0.037
0.036
0.036
0.036
0.035
0.035
0.035
0.034
0.034
0.034
0.034
0.033
0.033
0.033
0.032
0.032
0.032
0.032
0.032
0.031
0.031
0.031
0.031
0.030
0.030
0.030
0.030
0.030
0.030
0.029
0.029
0.029
0.029
0.029
0.028
0.048
0.048
0.049
0.049
0.049
0.049
0.050
0.050
0.050
0.051
0.051
0.051
0.051
0.052
0.052
0.052
0.053
0.053
0.053
0.053
0.054
0.054
0.054
0.054
0.055
0.055
0.055
0.055
0.056
0.056
0.056
0.056
0.056
0.057
0.057
0.057
0.057
0.058
0.058
0.058
0.058
0.058
0.058
0.059
0.059
0.059
0.059
0.059
0.059
0.059
0.059
0.059
0.059
0.059
0.059
0.059
0.059
0.059
0.059
0.059
0.059
0.059
0.058
0.058
0.058
0.058
0.057
0.057
0.057
0.056
0.056
0.056
0.055
0.055
0.054
0.054
0.054
0.053
0.053
0.052
0.052
0.051
0.051
0.050
0.050
0.049
0.049
0.048
0.048
0.047
0.047
0.046
0.046
0.046
0.045
0.045
0.044
0.044
0.043
0.043
0.042
0.042
0.042
0.041
0.041
0.040
0.040
0.040
0.039
0.039
0.038
0.038
0.038
0.037
0.037
0.037
0.036
0.036
0.036
0.035
0.035
0.035
0.035
0.034
0.034
0.034
0.033
0.033
0.033
0.033
0.032
0.032
0.032
0.032
0.031
0.031
0.031
0.031
0.031
0.030
0.030
0.030
0.030
0.030
0.029
0.029
0.029
0.029
0.029
0.029
0.028
0.048
0.048
0.048
0.049
0.049
0.049
0.049
0.050
0.050
0.050
0.051
0.051
0.051
0.051
0.052
0.052
0.052
0.052
0.053
0.053
0.053
0.053
0.054
0.054
0.054
0.054
0.055
0.055
0.055
0.055
0.056
0.056
0.056
0.056
0.056
0.057
0.057
0.057
0.057
0.057
0.058
0.058
0.058
0.058
0.058
0.058
0.059
0.059
0.059
0.059
0.059
0.059
0.059
0.059
0.059
0.059
0.059
0.059
0.059
0.058
0.058
0.058
0.058
0.058
0.057
0.057
0.057
0.057
0.056
0.056
0.056
0.055
0.055
0.054
0.054
0.054
0.053
0.053
0.052
0.052
0.051
0.051
0.050
0.050
0.049
0.049
0.049
0.048
0.048
0.047
0.047
0.046
0.046
0.045
0.045
0.044
0.044
0.044
0.043
0.043
0.042
0.042
0.041
0.041
0.041
0.040
0.040
0.039
0.039
0.039
0.038
0.038
0.038
0.037
0.037
0.037
0.036
0.036
0.036
0.035
0.035
0.035
0.034
0.034
0.034
0.034
0.033
0.033
0.033
0.033
0.032
0.032
0.032
0.032
0.031
0.031
0.031
0.031
0.031
0.030
0.030
0.030
0.030
0.030
0.029
0.029
0.029
0.029
0.029
0.029
0.028
0.048
0.048
0.048
0.048
0.049
0.049
0.049
0.049
0.050
0.050
0.050
0.051
0.051
0.051
0.051
0.052
0.052
0.052
0.052
0.053
0.053
0.053
0.053
0.054
0.054
0.054
0.054
0.055
0.055
0.055
0.055
0.055
0.056
0.056
0.056
0.056
0.056
0.057
0.057
0.057
0.057
0.057
0.058
0.058
0.058
0.058
0.058
0.058
0.058
0.058
0.058
0.058
0.058
0.058
0.058
0.058
0.058
0.058
0.058
0.058
0.058
0.058
0.057
0.057
0.057
0.057
0.056
0.056
0.056
0.055
0.055
0.055
0.054
0.054
0.054
0.053
0.053
0.052
0.052
0.051
0.051
0.050
0.050
0.050
0.049
0.049
0.048
0.048
0.047
0.047
0.046
0.046
0.045
0.045
0.045
0.044
0.044
0.043
0.043
0.042
0.042
0.042
0.041
0.041
0.040
0.040
0.040
0.039
0.039
0.039
0.038
0.038
0.037
0.037
0.037
0.036
0.036
0.036
0.036
0.035
0.035
0.035
0.034
0.034
0.034
0.034
0.033
0.033
0.033
0.033
0.032
0.032
0.032
0.032
0.031
0.031
0.031
0.031
0.031
0.030
0.030
0.030
0.030
0.030
0.029
0.029
0.029
0.029
0.029
0.029
0.028
0.047
0.048
0.048
0.048
0.048
0.049
0.049
0.049
0.049
0.050
0.050
0.050
0.050
0.051
0.051
0.051
0.051
0.052
0.052
0.052
0.052
0.053
0.053
0.053
0.053
0.054
0.054
0.054
0.054
0.055
0.055
0.055
0.055
0.055
0.056
0.056
0.056
0.056
0.056
0.057
0.057
0.057
0.057
0.057
0.057
0.057
0.058
0.058
0.058
0.058
0.058
0.058
0.058
0.058
0.058
0.058
0.058
0.058
0.057
0.057
0.057
0.057
0.057
0.057
0.056
0.056
0.056
0.056
0.055
0.055
0.055
0.054
0.054
0.053
0.053
0.053
0.052
0.052
0.051
0.051
0.051
0.050
0.050
0.049
0.049
0.048
0.048
0.047
0.047
0.047
0.046
0.046
0.045
0.045
0.044
0.044
0.043
0.043
0.043
0.042
0.042
0.041
0.041
0.041
0.040
0.040
0.039
0.039
0.039
0.038
0.038
0.038
0.037
0.037
0.037
0.036
0.036
0.036
0.035
0.035
0.035
0.035
0.034
0.034
0.034
0.033
0.033
0.033
0.033
0.032
0.032
0.032
0.032
0.032
0.031
0.031
0.031
0.031
0.030
0.030
0.030
0.030
0.030
0.030
0.029
0.029
0.029
0.029
0.029
0.028
0.028
0.047
0.047
0.047
0.048
0.048
0.048
0.049
0.049
0.049
0.049
0.050
0.050
0.050
0.050
0.051
0.051
0.051
0.051
0.052
0.052
0.052
0.052
0.053
0.053
0.053
0.053
0.053
0.054
0.054
0.054
0.054
0.055
0.055
0.055
0.055
0.055
0.056
0.056
0.056
0.056
0.056
0.056
0.057
0.057
0.057
0.057
0.057
0.057
0.057
0.057
0.057
0.057
0.057
0.057
0.057
0.057
0.057
0.057
0.057
0.057
0.057
0.056
0.056
0.056
0.056
0.056
0.055
0.055
0.055
0.054
0.054
0.054
0.053
0.053
0.053
0.052
0.052
0.051
0.051
0.051
0.050
0.050
0.049
0.049
0.048
0.048
0.048
0.047
0.047
0.046
0.046
0.045
0.045
0.044
0.044
0.044
0.043
0.043
0.042
0.042
0.042
0.041
0.041
0.040
0.040
0.040
0.039
0.039
0.039
0.038
0.038
0.038
0.037
0.037
0.037
0.036
0.036
0.036
0.035
0.035
0.035
0.034
0.034
0.034
0.034
0.033
0.033
0.033
0.033
0.032
0.032
0.032
0.032
0.031
0.031
0.031
0.031
0.031
0.030
0.030
0.030
0.030
0.030
0.029
0.029
0.029
0.029
0.029
0.029
0.028
0.028
0.047
0.047
0.047
0.047
0.048
0.048
0.048
0.049
0.049
0.049
0.049
0.050
0.050
0.050
0.050
0.051
0.051
0.051
0.051
0.051
0.052
0.052
0.052
0.052
0.053
0.053
0.053
0.053
0.054
0.054
0.054
0.054
0.054
0.055
0.055
0.055
0.055
0.055
0.055
0.056
0.056
0.056
0.056
0.056
0.056
0.056
0.056
0.057
0.057
0.057
0.057
0.057
0.057
0.057
0.057
0.057
0.057
0.056
0.056
0.056
0.056
0.056
0.056
0.055
0.055
0.055
0.055
0.054
0.054
0.054
0.054
0.053
0.053
0.052
0.052
0.052
0.051
0.051
0.051
0.050
0.050
0.049
0.049
0.048
0.048
0.048
0.047
0.047
0.046
0.046
0.045
0.045
0.045
0.044
0.044
0.043
0.043
0.043
0.042
0.042
0.041
0.041
0.041
0.040
0.040
0.039
0.039
0.039
0.038
0.038
0.038
0.037
0.037
0.037
0.036
0.036
0.036
0.036
0.035
0.035
0.035
0.034
0.034
0.034
0.034
0.033
0.033
0.033
0.033
0.032
0.032
0.032
0.032
0.031
0.031
0.031
0.031
0.031
0.030
0.030
0.030
0.030
0.030
0.029
0.029
0.029
0.029
0.029
0.029
0.028
0.028
0.046
0.047
0.047
0.047
0.047
0.048
0.048
0.048
0.048
0.049
0.049
0.049
0.049
0.050
0.050
0.050
0.050
0.051
0.051
0.051
0.051
0.052
0.052
0.052
0.052
0.052
0.053
0.053
0.053
0.053
0.054
0.054
0.054
0.054
0.054
0.054
0.055
0.055
0.055
0.055
0.055
0.055
0.056
0.056
0.056
0.056
0.056
0.056
0.056
0.056
0.056
0.056
0.056
0.056
0.056
0.056
0.056
0.056
0.056
0.056
0.055
0.055
0.055
0.055
0.055
0.054
0.054
0.054
0.054
0.053
0.053
0.053
0.052
0.052
0.052
0.051
0.051
0.051
0.050
0.050
0.049
0.049
0.049
0.048
0.048
0.047
0.047
0.046
0.046
0.046
0.045
0.045
0.044
0.044
0.044
0.043
0.043
0.042
0.042
0.042
0.041
0.041
0.040
0.040
0.040
0.039
0.039
0.039
0.038
0.038
0.038
0.037
0.037
0.037
0.036
0.036
0.036
0.035
0.035
0.035
0.035
0.034
0.034
0.034
0.033
0.033
0.033
0.033
0.032
0.032
0.032
0.032
0.032
0.031
0.031
0.031
0.031
0.030
0.030
0.030
0.030
0.030
0.030
0.029
0.029
0.029
0.029
0.029
0.029
0.028
0.028
0.046
0.046
0.047
0.047
0.047
0.047
0.048
0.048
0.048
0.048
0.049
0.049
0.049
0.049
0.050
0.050
0.050
0.050
0.051
0.051
0.051
0.051
0.051
0.052
0.052
0.052
0.052
0.053
0.053
0.053
0.053
0.053
0.053
0.054
0.054
0.054
0.054
0.054
0.055
0.055
0.055
0.055
0.055
0.055
0.055
0.055
0.055
0.056
0.056
0.056
0.056
0.056
0.056
0.056
0.056
0.055
0.055
0.055
0.055
0.055
0.055
0.055
0.055
0.054
0.054
0.054
0.054
0.053
0.053
0.053
0.053
0.052
0.052
0.052
0.051
0.051
0.050
0.050
0.050
0.049
0.049
0.049
0.048
0.048
0.047
0.047
0.046
0.046
0.046
0.045
0.045
0.044
0.044
0.044
0.043
0.043
0.042
0.042
0.042
0.041
0.041
0.041
0.040
0.040
0.039
0.039
0.039
0.038
0.038
0.038
0.037
0.037
0.037
0.036
0.036
0.036
0.036
0.035
0.035
0.035
0.034
0.034
0.034
0.034
0.033
0.033
0.033
0.033
0.032
0.032
0.032
0.032
0.031
0.031
0.031
0.031
0.031
0.030
0.030
0.030
0.030
0.030
0.029
0.029
0.029
0.029
0.029
0.029
0.028
0.028
0.028
0.046
0.046
0.046
0.047
0.047
0.047
0.047
0.048
0.048
0.048
0.048
0.049
0.049
0.049
0.049
0.049
0.050
0.050
0.050
0.050
0.051
0.051
0.051
0.051
0.051
0.052
0.052
0.052
0.052
0.052
0.053
0.053
0.053
0.053
0.053
0.054
0.054
0.054
0.054
0.054
0.054
0.054
0.055
0.055
0.055
0.055
0.055
0.055
0.055
0.055
0.055
0.055
0.055
0.055
0.055
0.055
0.055
0.055
0.055
0.055
0.054
0.054
0.054
0.054
0.054
0.053
0.053
0.053
0.053
0.052
0.052
0.052
0.051
0.051
0.051
0.050
0.050
0.050
0.049
0.049
0.049
0.048
0.048
0.047
0.047
0.047
0.046
0.046
0.045
0.045
0.045
0.044
0.044
0.043
0.043
0.043
0.042
0.042
0.041
0.041
0.041
0.040
0.040
0.040
0.039
0.039
0.039
0.038
0.038
0.038
0.037
0.037
0.037
0.036
0.036
0.036
0.035
0.035
0.035
0.035
0.034
0.034
0.034
0.034
0.033
0.033
0.033
0.033
0.032
0.032
0.032
0.032
0.031
0.031
0.031
0.031
0.031
0.030
0.030
0.030
0.030
0.030
0.029
0.029
0.029
0.029
0.029
0.029
0.028
0.028
0.028
0.046
0.046
0.046
0.046
0.047
0.047
0.047
0.047
0.048
0.048
0.048
0.048
0.048
0.049
0.049
0.049
0.049
0.050
0.050
0.050
0.050
0.050
0.051
0.051
0.051
0.051
0.051
0.052
0.052
0.052
0.052
0.052
0.053
0.053
0.053
0.053
0.053
0.053
0.054
0.054
0.054
0.054
0.054
0.054
0.054
0.054
0.054
0.054
0.055
0.055
0.055
0.055
0.055
0.055
0.054
0.054
0.054
0.054
0.054
0.054
0.054
0.054
0.054
0.053
0.053
0.053
0.053
0.052
0.052
0.052
0.052
0.051
0.051
0.051
0.050
0.050
0.050
0.049
0.049
0.049
0.048
0.048
0.047
0.047
0.047
0.046
0.046
0.045
0.045
0.045
0.044
0.044
0.043
0.043
0.043
0.042
0.042
0.042
0.041
0.041
0.041
0.040
0.040
0.039
0.039
0.039
0.038
0.038
0.038
0.037
0.037
0.037
0.037
0.036
0.036
0.036
0.035
0.035
0.035
0.034
0.034
0.034
0.034
0.033
0.033
0.033
0.033
0.032
0.032
0.032
0.032
0.032
0.031
0.031
0.031
0.031
0.031
0.030
0.030
0.030
0.030
0.030
0.029
0.029
0.029
0.029
0.029
0.029
0.028
0.028
0.028
0.045
0.046
0.046
0.046
0.046
0.046
0.047
0.047
0.047
0.047
0.048
0.048
0.048
0.048
0.049
0.049
0.049
0.049
0.049
0.050
0.050
0.050
0.050
0.051
0.051
0.051
0.051
0.051
0.051
0.052
0.052
0.052
0.052
0.052
0.053
0.053
0.053
0.053
0.053
0.053
0.053
0.053
0.054
0.054
0.054
0.054
0.054
0.054
0.054
0.054
0.054
0.054
0.054
0.054
0.054
0.054
0.054
0.054
0.054
0.053
0.053
0.053
0.053
0.053
0.053
0.052
0.052
0.052
0.052
0.051
0.051
0.051
0.050
0.050
0.050
0.050
0.049
0.049
0.048
0.048
0.048
0.047
0.047
0.047
0.046
0.046
0.045
0.045
0.045
0.044
0.044
0.044
0.043
0.043
0.042
0.042
0.042
0.041
0.041
0.041
0.040
0.040
0.040
0.039
0.039
0.039
0.038
0.038
0.038
0.037
0.037
0.037
0.036
0.036
0.036
0.035
0.035
0.035
0.035
0.034
0.034
0.034
0.034
0.033
0.033
0.033
0.033
0.032
0.032
0.032
0.032
0.031
0.031
0.031
0.031
0.031
0.030
0.030
0.030
0.030
0.030
0.030
0.029
0.029
0.029
0.029
0.029
0.029
0.028
0.028
0.028
0.045
0.045
0.045
0.046
0.046
0.046
0.046
0.047
0.047
0.047
0.047
0.048
0.048
0.048
0.048
0.048
0.049
0.049
0.049
0.049
0.050
0.050
0.050
0.050
0.050
0.051
0.051
0.051
0.051
0.051
0.051
0.052
0.052
0.052
0.052
0.052
0.052
0.053
0.053
0.053
0.053
0.053
0.053
0.053
0.053
0.053
0.053
0.053
0.053
0.053
0.053
0.053
0.053
0.053
0.053
0.053
0.053
0.053
0.053
0.053
0.053
0.053
0.052
0.052
0.052
0.052
0.052
0.051
0.051
0.051
0.051
0.050
0.050
0.050
0.049
0.049
0.049
0.048
0.048
0.048
0.047
0.047
0.047
0.046
0.046
0.046
0.045
0.045
0.044
0.044
0.044
0.043
0.043
0.043
0.042
0.042
0.041
0.041
0.041
0.040
0.040
0.040
0.039
0.039
0.039
0.038
0.038
0.038
0.037
0.037
0.037
0.037
0.036
0.036
0.036
0.035
0.035
0.035
0.035
0.034
0.034
0.034
0.033
0.033
0.033
0.033
0.033
0.032
0.032
0.032
0.032
0.031
0.031
0.031
0.031
0.031
0.030
0.030
0.030
0.030
0.030
0.029
0.029
0.029
0.029
0.029
0.029
0.028
0.028
0.028
0.028
0.045
0.045
0.045
0.045
0.046
0.046
0.046
0.046
0.047
0.047
0.047
0.047
0.047
0.048
0.048
0.048
0.048
0.049
0.049
0.049
0.049
0.049
0.050
0.050
0.050
0.050
0.050
0.050
0.051
0.051
0.051
0.051
0.051
0.051
0.052
0.052
0.052
0.052
0.052
0.052
0.052
0.053
0.053
0.053
0.053
0.053
0.053
0.053
0.053
0.053
0.053
0.053
0.053
0.053
0.053
0.053
0.053
0.053
0.052
0.052
0.052
0.052
0.052
0.052
0.052
0.051
0.051
0.051
0.051
0.050
0.050
0.050
0.050
0.049
0.049
0.049
0.048
0.048
0.048
0.047
0.047
0.047
0.046
0.046
0.046
0.045
0.045
0.044
0.044
0.044
0.043
0.043
0.043
0.042
0.042
0.042
0.041
0.041
0.041
0.040
0.040
0.040
0.039
0.039
0.039
0.038
0.038
0.038
0.037
0.037
0.037
0.036
0.036
0.036
0.036
0.035
0.035
0.035
0.034
0.034
0.034
0.034
0.033
0.033
0.033
0.033
0.032
0.032
0.032
0.032
0.032
0.031
0.031
0.031
0.031
0.031
0.030
0.030
0.030
0.030
0.030
0.029
0.029
0.029
0.029
0.029
0.029
0.028
0.028
0.028
0.028
0.044
0.045
0.045
0.045
0.045
0.046
0.046
0.046
0.046
0.046
0.047
0.047
0.047
0.047
0.048
0.048
0.048
0.048
0.048
0.049
0.049
0.049
0.049
0.049
0.050
0.050
0.050
0.050
0.050
0.050
0.051
0.051
0.051
0.051
0.051
0.051
0.051
0.052
0.052
0.052
0.052
0.052
0.052
0.052
0.052
0.052
0.052
0.052
0.052
0.052
0.052
0.052
0.052
0.052
0.052
0.052
0.052
0.052
0.052
0.052
0.052
0.052
0.051
0.051
0.051
0.051
0.051
0.050
0.050
0.050
0.050
0.049
0.049
0.049
0.049
0.048
0.048
0.048
0.047
0.047
0.047
0.046
0.046
0.046
0.045
0.045
0.045
0.044
0.044
0.043
0.043
0.043
0.042
0.042
0.042
0.041
0.041
0.041
0.040
0.040
0.040
0.039
0.039
0.039
0.038
0.038
0.038
0.037
0.037
0.037
0.037
0.036
0.036
0.036
0.035
0.035
0.035
0.035
0.034
0.034
0.034
0.034
0.033
0.033
0.033
0.033
0.032
0.032
0.032
0.032
0.031
0.031
0.031
0.031
0.031
0.030
0.030
0.030
0.030
0.030
0.030
0.029
0.029
0.029
0.029
0.029
0.029
0.028
0.028
0.028
0.028
0.044
0.044
0.045
0.045
0.045
0.045
0.046
0.046
0.046
0.046
0.046
0.047
0.047
0.047
0.047
0.047
0.048
0.048
0.048
0.048
0.048
0.049
0.049
0.049
0.049
0.049
0.050
0.050
0.050
0.050
0.050
0.050
0.050
0.051
0.051
0.051
0.051
0.051
0.051
0.051
0.051
0.052
0.052
0.052
0.052
0.052
0.052
0.052
0.052
0.052
0.052
0.052
0.052
0.052
0.052
0.052
0.052
0.052
0.051
0.051
0.051
0.051
0.051
0.051
0.051
0.050
0.050
0.050
0.050
0.049
0.049
0.049
0.049
0.048
0.048
0.048
0.047
0.047
0.047
0.047
0.046
0.046
0.046
0.045
0.045
0.045
0.044
0.044
0.044
0.043
0.043
0.042
0.042
0.042
0.041
0.041
0.041
0.040
0.040
0.040
0.039
0.039
0.039
0.038
0.038
0.038
0.038
0.037
0.037
0.037
0.036
0.036
0.036
0.036
0.035
0.035
0.035
0.034
0.034
0.034
0.034
0.033
0.033
0.033
0.033
0.032
0.032
0.032
0.032
0.032
0.031
0.031
0.031
0.031
0.031
0.030
0.030
0.030
0.030
0.030
0.029
0.029
0.029
0.029
0.029
0.029
0.028
0.028
0.028
0.028
0.028
0.044
0.044
0.044
0.045
0.045
0.045
0.045
0.045
0.046
0.046
0.046
0.046
0.046
0.047
0.047
0.047
0.047
0.047
0.048
0.048
0.048
0.048
0.048
0.049
0.049
0.049
0.049
0.049
0.049
0.050
0.050
0.050
0.050
0.050
0.050
0.050
0.051
0.051
0.051
0.051
0.051
0.051
0.051
0.051
0.051
0.051
0.051
0.051
0.051
0.051
0.051
0.051
0.051
0.051
0.051
0.051
0.051
0.051
0.051
0.051
0.051
0.051
0.050
0.050
0.050
0.050
0.050
0.049
0.049
0.049
0.049
0.048
0.048
0.048
0.048
0.047
0.047
0.047
0.046
0.046
0.046
0.046
0.045
0.045
0.045
0.044
0.044
0.044
0.043
0.043
0.043
0.042
0.042
0.042
0.041
0.041
0.041
0.040
0.040
0.040
0.039
0.039
0.039
0.038
0.038
0.038
0.037
0.037
0.037
0.037
0.036
0.036
0.036
0.035
0.035
0.035
0.035
0.034
0.034
0.034
0.034
0.033
0.033
0.033
0.033
0.032
0.032
0.032
0.032
0.032
0.031
0.031
0.031
0.031
0.031
0.030
0.030
0.030
0.030
0.030
0.029
0.029
0.029
0.029
0.029
0.029
0.028
0.028
0.028
0.028
0.028
0.044
0.044
0.044
0.044
0.045
0.045
0.045
0.045
0.045
0.046
0.046
0.046
0.046
0.046
0.047
0.047
0.047
0.047
0.047
0.048
0.048
0.048
0.048
0.048
0.048
0.049
0.049
0.049
0.049
0.049
0.049
0.049
0.050
0.050
0.050
0.050
0.050
0.050
0.050
0.050
0.051
0.051
0.051
0.051
0.051
0.051
0.051
0.051
0.051
0.051
0.051
0.051
0.051
0.051
0.051
0.051
0.051
0.051
0.050
0.050
0.050
0.050
0.050
0.050
0.050
0.049
0.049
0.049
0.049
0.049
0.048
0.048
0.048
0.048
0.047
0.047
0.047
0.046
0.046
0.046
0.045
0.045
0.045
0.045
0.044
0.044
0.044
0.043
0.043
0.043
0.042
0.042
0.042
0.041
0.041
0.041
0.040
0.040
0.040
0.039
0.039
0.039
0.038
0.038
0.038
0.038
0.037
0.037
0.037
0.036
0.036
0.036
0.036
0.035
0.035
0.035
0.034
0.034
0.034
0.034
0.033
0.033
0.033
0.033
0.033
0.032
0.032
0.032
0.032
0.031
0.031
0.031
0.031
0.031
0.030
0.030
0.030
0.030
0.030
0.030
0.029
0.029
0.029
0.029
0.029
0.029
0.028
0.028
0.028
0.028
0.028
0.043
0.044
0.044
0.044
0.044
0.044
0.045
0.045
0.045
0.045
0.045
0.046
0.046
0.046
0.046
0.046
0.047
0.047
0.047
0.047
0.047
0.048
0.048
0.048
0.048
0.048
0.048
0.048
0.049
0.049
0.049
0.049
0.049
0.049
0.049
0.050
0.050
0.050
0.050
0.050
0.050
0.050
0.050
0.050
0.050
0.050
0.050
0.050
0.050
0.050
0.050
0.050
0.050
0.050
0.050
0.050
0.050
0.050
0.050
0.050
0.050
0.050
0.049
0.049
0.049
0.049
0.049
0.049
0.048
0.048
0.048
0.048
0.047
0.047
0.047
0.047
0.046
0.046
0.046
0.045
0.045
0.045
0.044
0.044
0.044
0.044
0.043
0.043
0.043
0.042
0.042
0.042
0.041
0.041
0.041
0.040
0.040
0.040
0.039
0.039
0.039
0.039
0.038
0.038
0.038
0.037
0.037
0.037
0.036
0.036
0.036
0.036
0.035
0.035
0.035
0.035
0.034
0.034
0.034
0.034
0.033
0.033
0.033
0.033
0.032
0.032
0.032
0.032
0.032
0.031
0.031
0.031
0.031
0.031
0.030
0.030
0.030
0.030
0.030
0.029
0.029
0.029
0.029
0.029
0.029
0.028
0.028
0.028
0.028
0.028
0.028
0.043
0.043
0.044
0.044
0.044
0.044
0.044
0.045
0.045
0.045
0.045
0.045
0.046
0.046
0.046
0.046
0.046
0.046
0.047
0.047
0.047
0.047
0.047
0.047
0.048
0.048
0.048
0.048
0.048
0.048
0.049
0.049
0.049
0.049
0.049
0.049
0.049
0.049
0.049
0.050
0.050
0.050
0.050
0.050
0.050
0.050
0.050
0.050
0.050
0.050
0.050
0.050
0.050
0.050
0.050
0.050
0.050
0.050
0.049
0.049
0.049
0.049
0.049
0.049
0.049
0.048
0.048
0.048
0.048
0.048
0.047
0.047
0.047
0.047
0.046
0.046
0.046
0.046
0.045
0.045
0.045
0.044
0.044
0.044
0.044
0.043
0.043
0.043
0.042
0.042
0.042
0.041
0.041
0.041
0.040
0.040
0.040
0.040
0.039
0.039
0.039
0.038
0.038
0.038
0.037
0.037
0.037
0.037
0.036
0.036
0.036
0.035
0.035
0.035
0.035
0.034
0.034
0.034
0.034
0.033
0.033
0.033
0.033
0.033
0.032
0.032
0.032
0.032
0.031
0.031
0.031
0.031
0.031
0.030
0.030
0.030
0.030
0.030
0.030
0.029
0.029
0.029
0.029
0.029
0.029
0.028
0.028
0.028
0.028
0.028
0.028
0.043
0.043
0.043
0.043
0.044
0.044
0.044
0.044
0.044
0.045
0.045
0.045
0.045
0.045
0.046
0.046
0.046
0.046
0.046
0.046
0.047
0.047
0.047
0.047
0.047
0.047
0.048
0.048
0.048
0.048
0.048
0.048
0.048
0.049
0.049
0.049
0.049
0.049
0.049
0.049
0.049
0.049
0.049
0.049
0.049
0.049
0.049
0.049
0.049
0.049
0.049
0.049
0.049
0.049
0.049
0.049
0.049
0.049
0.049
0.049
0.049
0.049
0.048
0.048
0.048
0.048
0.048
0.048
0.047
0.047
0.047
0.047
0.046
0.046
0.046
0.046
0.045
0.045
0.045
0.045
0.044
0.044
0.044
0.043
0.043
0.043
0.043
0.042
0.042
0.042
0.041
0.041
0.041
0.040
0.040
0.040
0.040
0.039
0.039
0.039
0.038
0.038
0.038
0.038
0.037
0.037
0.037
0.036
0.036
0.036
0.036
0.035
0.035
0.035
0.035
0.034
0.034
0.034
0.034
0.033
0.033
0.033
0.033
0.032
0.032
0.032
0.032
0.032
0.031
0.031
0.031
0.031
0.031
0.030
0.030
0.030
0.030
0.030
0.030
0.029
0.029
0.029
0.029
0.029
0.029
0.028
0.028
0.028
0.028
0.028
0.028
0.036
0.036
0.036
0.037
0.037
0.037
0.037
0.037
0.037
0.037
0.037
0.037
0.038
0.038
0.038
0.038
0.038
0.038
0.038
0.038
0.038
0.038
0.038
0.039
0.039
0.039
0.039
0.039
0.039
0.039
0.039
0.039
0.039
0.039
0.039
0.039
0.039
0.039
0.039
0.039
0.039
0.039
0.039
0.039
0.040
0.040
0.040
0.040
0.040
0.040
0.039
0.039
0.039
0.039
0.039
0.039
0.039
0.039
0.039
0.039
0.039
0.039
0.039
0.039
0.039
0.039
0.039
0.039
0.039
0.039
0.038
0.038
0.038
0.038
0.038
0.038
0.038
0.038
0.038
0.038
0.038
0.037
0.037
0.037
0.037
0.037
0.037
0.037
0.037
0.037
0.036
0.036
0.036
0.036
0.036
0.036
0.036
0.036
0.036
0.035
0.035
0.035
0.035
0.035
0.035
0.035
0.035
0.034
0.034
0.034
0.034
0.034
0.034
0.034
0.034
0.034
0.033
0.033
0.033
0.033
0.033
0.033
0.033
0.033
0.033
0.032
0.032
0.032
0.032
0.032
0.032
0.032
0.032
0.032
0.031
0.031
0.031
0.031
0.031
0.031
0.031
0.031
0.031
0.030
0.030
0.030
0.030
0.030
0.030
0.030
0.030
0.036
0.037
0.037
0.037
0.037
0.037
0.037
0.037
0.037
0.037
0.038
0.038
0.038
0.038
0.038
0.038
0.038
0.038
0.038
0.038
0.039
0.039
0.039
0.039
0.039
0.039
0.039
0.039
0.039
0.039
0.039
0.039
0.039
0.039
0.040
0.040
0.040
0.040
0.040
0.040
0.040
0.040
0.040
0.040
0.040
0.040
0.040
0.040
0.040
0.040
0.040
0.040
0.040
0.040
0.040
0.040
0.040
0.040
0.040
0.039
0.039
0.039
0.039
0.039
0.039
0.039
0.039
0.039
0.039
0.039
0.039
0.039
0.039
0.038
0.038
0.038
0.038
0.038
0.038
0.038
0.038
0.038
0.038
0.037
0.037
0.037
0.037
0.037
0.037
0.037
0.037
0.037
0.036
0.036
0.036
0.036
0.036
0.036
0.036
0.036
0.035
0.035
0.035
0.035
0.035
0.035
0.035
0.035
0.034
0.034
0.034
0.034
0.034
0.034
0.034
0.034
0.034
0.033
0.033
0.033
0.033
0.033
0.033
0.033
0.033
0.032
0.032
0.032
0.032
0.032
0.032
0.032
0.032
0.032
0.031
0.031
0.031
0.031
0.031
0.031
0.031
0.031
0.031
0.031
0.030
0.030
0.030
0.030
0.030
0.030
0.030
0.037
0.037
0.037
0.037
0.037
0.037
0.037
0.037
0.038
0.038
0.038
0.038
0.038
0.038
0.038
0.038
0.038
0.039
0.039
0.039
0.039
0.039
0.039
0.039
0.039
0.039
0.039
0.039
0.039
0.040
0.040
0.040
0.040
0.040
0.040
0.040
0.040
0.040
0.040
0.040
0.040
0.040
0.040
0.040
0.040
0.040
0.040
0.040
0.040
0.040
0.040
0.040
0.040
0.040
0.040
0.040
0.040
0.040
0.040
0.040
0.040
0.040
0.040
0.039
0.039
0.039
0.039
0.039
0.039
0.039
0.039
0.039
0.039
0.039
0.039
0.038
0.038
0.038
0.038
0.038
0.038
0.038
0.038
0.038
0.037
0.037
0.037
0.037
0.037
0.037
0.037
0.037
0.037
0.036
0.036
0.036
0.036
0.036
0.036
0.036
0.036
0.035
0.035
0.035
0.035
0.035
0.035
0.035
0.035
0.034
0.034
0.034
0.034
0.034
0.034
0.034
0.034
0.033
0.033
0.033
0.033
0.033
0.033
0.033
0.033
0.033
0.032
0.032
0.032
0.032
0.032
0.032
0.032
0.032
0.032
0.031
0.031
0.031
0.031
0.031
0.031
0.031
0.031
0.031
0.030
0.030
0.030
0.030
0.030
0.030
0.030
0.037
0.037
0.037
0.037
0.037
0.037
0.038
0.038
0.038
0.038
0.038
0.038
0.038
0.038
0.038
0.039
0.039
0.039
0.039
0.039
0.039
0.039
0.039
0.039
0.039
0.040
0.040
0.040
0.040
0.040
0.040
0.040
0.040
0.040
0.040
0.040
0.040
0.040
0.040
0.040
0.040
0.040
0.040
0.040
0.040
0.040
0.040
0.040
0.040
0.040
0.040
0.040
0.040
0.040
0.040
0.040
0.040
0.040
0.040
0.040
0.040
0.040
0.040
0.040
0.040
0.040
0.040
0.039
0.039
0.039
0.039
0.039
0.039
0.039
0.039
0.039
0.039
0.038
0.038
0.038
0.038
0.038
0.038
0.038
0.038
0.038
0.037
0.037
0.037
0.037
0.037
0.037
0.037
0.037
0.036
0.036
0.036
0.036
0.036
0.036
0.036
0.036
0.035
0.035
0.035
0.035
0.035
0.035
0.035
0.035
0.034
0.034
0.034
0.034
0.034
0.034
0.034
0.034
0.033
0.033
0.033
0.033
0.033
0.033
0.033
0.033
0.032
0.032
0.032
0.032
0.032
0.032
0.032
0.032
0.032
0.031
0.031
0.031
0.031
0.031
0.031
0.031
0.031
0.031
0.031
0.030
0.030
0.030
0.030
0.030
0.030
0.037
0.037
0.037
0.037
0.038
0.038
0.038
0.038
0.038
0.038
0.038
0.038
0.039
0.039
0.039
0.039
0.039
0.039
0.039
0.039
0.039
0.039
0.040
0.040
0.040
0.040
0.040
0.040
0.040
0.040
0.040
0.040
0.040
0.040
0.040
0.040
0.040
0.041
0.041
0.041
0.041
0.041
0.041
0.041
0.041
0.041
0.041
0.041
0.041
0.041
0.041
0.041
0.041
0.041
0.040
0.040
0.040
0.040
0.040
0.040
0.040
0.040
0.040
0.040
0.040
0.040
0.040
0.040
0.040
0.039
0.039
0.039
0.039
0.039
0.039
0.039
0.039
0.039
0.039
0.038
0.038
0.038
0.038
0.038
0.038
0.038
0.038
0.037
0.037
0.037
0.037
0.037
0.037
0.037
0.037
0.036
0.036
0.036
0.036
0.036
0.036
0.036
0.036
0.035
0.035
0.035
0.035
0.035
0.035
0.035
0.035
0.034
0.034
0.034
0.034
0.034
0.034
0.034
0.034
0.033
0.033
0.033
0.033
0.033
0.033
0.033
0.033
0.032
0.032
0.032
0.032
0.032
0.032
0.032
0.032
0.032
0.031
0.031
0.031
0.031
0.031
0.031
0.031
0.031
0.031
0.030
0.030
0.030
0.030
0.030
0.030
0.037
0.037
0.038
0.038
0.038
0.038
0.038
0.038
0.038
0.038
0.039
0.039
0.039
0.039
0.039
0.039
0.039
0.039
0.039
0.040
0.040
0.040
0.040
0.040
0.040
0.040
0.040
0.040
0.040
0.040
0.040
0.041
0.041
0.041
0.041
0.041
0.041
0.041
0.041
0.041
0.041
0.041
0.041
0.041
0.041
0.041
0.041
0.041
0.041
0.041
0.041
0.041
0.041
0.041
0.041
0.041
0.041
0.041
0.041
0.041
0.040
0.040
0.040
0.040
0.040
0.040
0.040
0.040
0.040
0.040
0.040
0.040
0.039
0.039
0.039
0.039
0.039
0.039
0.039
0.039
0.039
0.038
0.038
0.038
0.038
0.038
0.038
0.038
0.038
0.037
0.037
0.037
0.037
0.037
0.037
0.037
0.036
0.036
0.036
0.036
0.036
0.036
0.036
0.036
0.035
0.035
0.035
0.035
0.035
0.035
0.035
0.034
0.034
0.034
0.034
0.034
0.034
0.034
0.034
0.033
0.033
0.033
0.033
0.033
0.033
0.033
0.033
0.032
0.032
0.032
0.032
0.032
0.032
0.032
0.032
0.032
0.031
0.031
0.031
0.031
0.031
0.031
0.031
0.031
0.031
0.030
0.030
0.030
0.030
0.030
0.030
0.038
0.038
0.038
0.038
0.038
0.038
0.038
0.038
0.039
0.039
0.039
0.039
0.039
0.039
0.039
0.039
0.039
0.040
0.040
0.040
0.040
0.040
0.040
0.040
0.040
0.040
0.040
0.041
0.041
0.041
0.041
0.041
0.041
0.041
0.041
0.041
0.041
0.041
0.041
0.041
0.041
0.041
0.041
0.041
0.041
0.041
0.041
0.041
0.041
0.041
0.041
0.041
0.041
0.041
0.041
0.041
0.041
0.041
0.041
0.041
0.041
0.041
0.041
0.041
0.040
0.040
0.040
0.040
0.040
0.040
0.040
0.040
0.040
0.040
0.039
0.039
0.039
0.039
0.039
0.039
0.039
0.039
0.038
0.038
0.038
0.038
0.038
0.038
0.038
0.038
0.037
0.037
0.037
0.037
0.037
0.037
0.037
0.036
0.036
0.036
0.036
0.036
0.036
0.036
0.035
0.035
0.035
0.035
0.035
0.035
0.035
0.035
0.034
0.034
0.034
0.034
0.034
0.034
0.034
0.034
0.033
0.033
0.033
0.033
0.033
0.033
0.033
0.033
0.032
0.032
0.032
0.032
0.032
0.032
0.032
0.032
0.031
0.031
0.031
0.031
0.031
0.031
0.031
0.031
0.031
0.031
0.030
0.030
0.030
0.030
0.030
0.038
0.038
0.038
0.038
0.038
0.038
0.039
0.039
0.039
0.039
0.039
0.039
0.039
0.039
0.040
0.040
0.040
0.040
0.040
0.040
0.040
0.040
0.040
0.040
0.041
0.041
0.041
0.041
0.041
0.041
0.041
0.041
0.041
0.041
0.041
0.041
0.041
0.041
0.041
0.041
0.042
0.042
0.042
0.042
0.042
0.042
0.042
0.042
0.042
0.042
0.042
0.041
0.041
0.041
0.041
0.041
0.041
0.041
0.041
0.041
0.041
0.041
0.041
0.041
0.041
0.041
0.041
0.040
0.040
0.040
0.040
0.040
0.040
0.040
0.040
0.040
0.039
0.039
0.039
0.039
0.039
0.039
0.039
0.039
0.038
0.038
0.038
0.038
0.038
0.038
0.038
0.037
0.037
0.037
0.037
0.037
0.037
0.037
0.036
0.036
0.036
0.036
0.036
0.036
0.036
0.035
0.035
0.035
0.035
0.035
0.035
0.035
0.034
0.034
0.034
0.034
0.034
0.034
0.034
0.034
0.033
0.033
0.033
0.033
0.033
0.033
0.033
0.033
0.032
0.032
0.032
0.032
0.032
0.032
0.032
0.032
0.032
0.031
0.031
0.031
0.031
0.031
0.031
0.031
0.031
0.031
0.030
0.030
0.030
0.030
0.030
0.038
0.038
0.038
0.038
0.039
0.039
0.039
0.039
0.039
0.039
0.039
0.039
0.040
0.040
0.040
0.040
0.040
0.040
0.040
0.040
0.040
0.041
0.041
0.041
0.041
0.041
0.041
0.041
0.041
0.041
0.041
0.041
0.041
0.042
0.042
0.042
0.042
0.042
0.042
0.042
0.042
0.042
0.042
0.042
0.042
0.042
0.042
0.042
0.042
0.042
0.042
0.042
0.042
0.042
0.042
0.042
0.042
0.042
0.041
0.041
0.041
0.041
0.041
0.041
0.041
0.041
0.041
0.041
0.041
0.040
0.040
0.040
0.040
0.040
0.040
0.040
0.040
0.040
0.039
0.039
0.039
0.039
0.039
0.039
0.039
0.038
0.038
0.038
0.038
0.038
0.038
0.038
0.037
0.037
0.037
0.037
0.037
0.037
0.037
0.036
0.036
0.036
0.036
0.036
0.036
0.036
0.035
0.035
0.035
0.035
0.035
0.035
0.035
0.034
0.034
0.034
0.034
0.034
0.034
0.034
0.034
0.033
0.033
0.033
0.033
0.033
0.033
0.033
0.033
0.032
0.032
0.032
0.032
0.032
0.032
0.032
0.032
0.031
0.031
0.031
0.031
0.031
0.031
0.031
0.031
0.031
0.030
0.030
0.030
0.030
0.030
0.038
0.038
0.038
0.039
0.039
0.039
0.039
0.039
0.039
0.039
0.040
0.040
0.040
0.040
0.040
0.040
0.040
0.040
0.041
0.041
0.041
0.041
0.041
0.041
0.041
0.041
0.041
0.041
0.042
0.042
0.042
0.042
0.042
0.042
0.042
0.042
0.042
0.042
0.042
0.042
0.042
0.042
0.042
0.042
0.042
0.042
0.042
0.042
0.042
0.042
0.042
0.042
0.042
0.042
0.042
0.042
0.042
0.042
0.042
0.042
0.042
0.042
0.041
0.041
0.041
0.041
0.041
0.041
0.041
0.041
0.041
0.041
0.040
0.040
0.040
0.040
0.040
0.040
0.040
0.039
0.039
0.039
0.039
0.039
0.039
0.039
0.038
0.038
0.038
0.038
0.038
0.038
0.038
0.037
0.037
0.037
0.037
0.037
0.037
0.037
0.036
0.036
0.036
0.036
0.036
0.036
0.036
0.035
0.035
0.035
0.035
0.035
0.035
0.035
0.034
0.034
0.034
0.034
0.034
0.034
0.034
0.033
0.033
0.033
0.033
0.033
0.033
0.033
0.033
0.032
0.032
0.032
0.032
0.032
0.032
0.032
0.032
0.031
0.031
0.031
0.031
0.031
0.031
0.031
0.031
0.031
0.030
0.030
0.030
0.030
0.030
0.038
0.039
0.039
0.039
0.039
0.039
0.039
0.039
0.040
0.040
0.040
0.040
0.040
0.040
0.040
0.040
0.041
0.041
0.041
0.041
0.041
0.041
0.041
0.041
0.041
0.042
0.042
0.042
0.042
0.042
0.042
0.042
0.042
0.042
0.042
0.042
0.042
0.042
0.042
0.042
0.043
0.043
0.043
0.043
0.043
0.043
0.043
0.043
0.043
0.043
0.042
0.042
0.042
0.042
0.042
0.042
0.042
0.042
0.042
0.042
0.042
0.042
0.042
0.042
0.042
0.041
0.041
0.041
0.041
0.041
0.041
0.041
0.041
0.041
0.040
0.040
0.040
0.040
0.040
0.040
0.040
0.039
0.039
0.039
0.039
0.039
0.039
0.039
0.038
0.038
0.038
0.038
0.038
0.038
0.037
0.037
0.037
0.037
0.037
0.037
0.037
0.036
0.036
0.036
0.036
0.036
0.036
0.035
0.035
0.035
0.035
0.035
0.035
0.035
0.034
0.034
0.034
0.034
0.034
0.034
0.034
0.034
0.033
0.033
0.033
0.033
0.033
0.033
0.033
0.032
0.032
0.032
0.032
0.032
0.032
0.032
0.032
0.032
0.031
0.031
0.031
0.031
0.031
0.031
0.031
0.031
0.031
0.030
0.030
0.030
0.030
0.039
0.039
0.039
0.039
0.039
0.039
0.040
0.040
0.040
0.040
0.040
0.040
0.040
0.040
0.041
0.041
0.041
0.041
0.041
0.041
0.041
0.041
0.042
0.042
0.042
0.042
0.042
0.042
0.042
0.042
0.042
0.042
0.042
0.043
0.043
0.043
0.043
0.043
0.043
0.043
0.043
0.043
0.043
0.043
0.043
0.043
0.043
0.043
0.043
0.043
0.043
0.043
0.043
0.043
0.043
0.043
0.043
0.042
0.042
0.042
0.042
0.042
0.042
0.042
0.042
0.042
0.042
0.042
0.041
0.041
0.041
0.041
0.041
0.041
0.041
0.040
0.040
0.040
0.040
0.040
0.040
0.040
0.039
0.039
0.039
0.039
0.039
0.039
0.039
0.038
0.038
0.038
0.038
0.038
0.038
0.037
0.037
0.037
0.037
0.037
0.037
0.036
0.036
0.036
0.036
0.036
0.036
0.036
0.035
0.035
0.035
0.035
0.035
0.035
0.035
0.034
0.034
0.034
0.034
0.034
0.034
0.034
0.033
0.033
0.033
0.033
0.033
0.033
0.033
0.033
0.032
0.032
0.032
0.032
0.032
0.032
0.032
0.032
0.031
0.031
0.031
0.031
0.031
0.031
0.031
0.031
0.031
0.030
0.030
0.030
0.030
0.039
0.039
0.039
0.039
0.039
0.040
0.040
0.040
0.040
0.040
0.040
0.041
0.041
0.041
0.041
0.041
0.041
0.041
0.041
0.042
0.042
0.042
0.042
0.042
0.042
0.042
0.042
0.042
0.042
0.043
0.043
0.043
0.043
0.043
0.043
0.043
0.043
0.043
0.043
0.043
0.043
0.043
0.043
0.043
0.043
0.043
0.043
0.043
0.043
0.043
0.043
0.043
0.043
0.043
0.043
0.043
0.043
0.043
0.043
0.043
0.043
0.042
0.042
0.042
0.042
0.042
0.042
0.042
0.042
0.042
0.041
0.041
0.041
0.041
0.041
0.041
0.041
0.040
0.040
0.040
0.040
0.040
0.040
0.040
0.039
0.039
0.039
0.039
0.039
0.039
0.038
0.038
0.038
0.038
0.038
0.038
0.037
0.037
0.037
0.037
0.037
0.037
0.036
0.036
0.036
0.036
0.036
0.036
0.035
0.035
0.035
0.035
0.035
0.035
0.035
0.034
0.034
0.034
0.034
0.034
0.034
0.034
0.033
0.033
0.033
0.033
0.033
0.033
0.033
0.033
0.032
0.032
0.032
0.032
0.032
0.032
0.032
0.032
0.031
0.031
0.031
0.031
0.031
0.031
0.031
0.031
0.031
0.030
0.030
0.030
0.030
0.039
0.039
0.039
0.040
0.040
0.040
0.040
0.040
0.040
0.040
0.041
0.041
0.041
0.041
0.041
0.041
0.041
0.042
0.042
0.042
0.042
0.042
0.042
0.042
0.042
0.043
0.043
0.043
0.043
0.043
0.043
0.043
0.043
0.043
0.043
0.043
0.043
0.043
0.043
0.044
0.044
0.044
0.044
0.044
0.044
0.044
0.044
0.044
0.044
0.044
0.044
0.043
0.043
0.043
0.043
0.043
0.043
0.043
0.043
0.043
0.043
0.043
0.043
0.043
0.042
0.042
0.042
0.042
0.042
0.042
0.042
0.042
0.041
0.041
0.041
0.041
0.041
0.041
0.041
0.040
0.040
0.040
0.040
0.040
0.040
0.039
0.039
0.039
0.039
0.039
0.039
0.038
0.038
0.038
0.038
0.038
0.038
0.037
0.037
0.037
0.037
0.037
0.037
0.036
0.036
0.036
0.036
0.036
0.036
0.035
0.035
0.035
0.035
0.035
0.035
0.035
0.034
0.034
0.034
0.034
0.034
0.034
0.034
0.033
0.033
0.033
0.033
0.033
0.033
0.033
0.032
0.032
0.032
0.032
0.032
0.032
0.032
0.032
0.032
0.031
0.031
0.031
0.031
0.031
0.031
0.031
0.031
0.030
0.030
0.030
0.030
0.039
0.040
0.040
0.040
0.040
0.040
0.040
0.040
0.041
0.041
0.041
0.041
0.041
0.041
0.041
0.042
0.042
0.042
0.042
0.042
0.042
0.042
0.043
0.043
0.043
0.043
0.043
0.043
0.043
0.043
0.043
0.043
0.044
0.044
0.044
0.044
0.044
0.044
0.044
0.044
0.044
0.044
0.044
0.044
0.044
0.044
0.044
0.044
0.044
0.044
0.044
0.044
0.044
0.044
0.044
0.044
0.044
0.043
0.043
0.043
0.043
0.043
0.043
0.043
0.043
0.043
0.043
0.042
0.042
0.042
0.042
0.042
0.042
0.042
0.041
0.041
0.041
0.041
0.041
0.041
0.040
0.040
0.040
0.040
0.040
0.040
0.039
0.039
0.039
0.039
0.039
0.039
0.038
0.038
0.038
0.038
0.038
0.037
0.037
0.037
0.037
0.037
0.037
0.036
0.036
0.036
0.036
0.036
0.036
0.036
0.035
0.035
0.035
0.035
0.035
0.035
0.034
0.034
0.034
0.034
0.034
0.034
0.034
0.033
0.033
0.033
0.033
0.033
0.033
0.033
0.033
0.032
0.032
0.032
0.032
0.032
0.032
0.032
0.032
0.031
0.031
0.031
0.031
0.031
0.031
0.031
0.031
0.031
0.030
0.030
0.030
0.040
0.040
0.040
0.040
0.040
0.040
0.041
0.041
0.041
0.041
0.041
0.041
0.042
0.042
0.042
0.042
0.042
0.042
0.042
0.042
0.043
0.043
0.043
0.043
0.043
0.043
0.043
0.043
0.044
0.044
0.044
0.044
0.044
0.044
0.044
0.044
0.044
0.044
0.044
0.044
0.044
0.044
0.044
0.044
0.044
0.044
0.044
0.044
0.044
0.044
0.044
0.044
0.044
0.044
0.044
0.044
0.044
0.044
0.044
0.044
0.044
0.043
0.043
0.043
0.043
0.043
0.043
0.043
0.043
0.042
0.042
0.042
0.042
0.042
0.042
0.041
0.041
0.041
0.041
0.041
0.041
0.040
0.040
0.040
0.040
0.040
0.040
0.039
0.039
0.039
0.039
0.039
0.039
0.038
0.038
0.038
0.038
0.038
0.037
0.037
0.037
0.037
0.037
0.037
0.036
0.036
0.036
0.036
0.036
0.036
0.035
0.035
0.035
0.035
0.035
0.035
0.034
0.034
0.034
0.034
0.034
0.034
0.034
0.033
0.033
0.033
0.033
0.033
0.033
0.033
0.033
0.032
0.032
0.032
0.032
0.032
0.032
0.032
0.032
0.031
0.031
0.031
0.031
0.031
0.031
0.031
0.031
0.031
0.030
0.030
0.030
0.040
0.040
0.040
0.040
0.041
0.041
0.041
0.041
0.041
0.041
0.041
0.042
0.042
0.042
0.042
0.042
0.042
0.043
0.043
0.043
0.043
0.043
0.043
0.043
0.043
0.044
0.044
0.044
0.044
0.044
0.044
0.044
0.044
0.044
0.044
0.044
0.045
0.045
0.045
0.045
0.045
0.045
0.045
0.045
0.045
0.045
0.045
0.045
0.045
0.045
0.045
0.045
0.045
0.044
0.044
0.044
0.044
0.044
0.044
0.044
0.044
0.044
0.044
0.044
0.043
0.043
0.043
0.043
0.043
0.043
0.043
0.042
0.042
0.042
0.042
0.042
0.042
0.041
0.041
0.041
0.041
0.041
0.041
0.040
0.040
0.040
0.040
0.040
0.039
0.039
0.039
0.039
0.039
0.038
0.038
0.038
0.038
0.038
0.038
0.037
0.037
0.037
0.037
0.037
0.037
0.036
0.036
0.036
0.036
0.036
0.036
0.035
0.035
0.035
0.035
0.035
0.035
0.034
0.034
0.034
0.034
0.034
0.034
0.034
0.033
0.033
0.033
0.033
0.033
0.033
0.033
0.032
0.032
0.032
0.032
0.032
0.032
0.032
0.032
0.031
0.031
0.031
0.031
0.031
0.031
0.031
0.031
0.031
0.030
0.030
0.030
0.040
0.040
0.040
0.041
0.041
0.041
0.041
0.041
0.041
0.042
0.042
0.042
0.042
0.042
0.042
0.043
0.043
0.043
0.043
0.043
0.043
0.043
0.044
0.044
0.044
0.044
0.044
0.044
0.044
0.044
0.044
0.045
0.045
0.045
0.045
0.045
0.045
0.045
0.045
0.045
0.045
0.045
0.045
0.045
0.045
0.045
0.045
0.045
0.045
0.045
0.045
0.045
0.045
0.045
0.045
0.045
0.045
0.045
0.044
0.044
0.044
0.044
0.044
0.044
0.044
0.044
0.043
0.043
0.043
0.043
0.043
0.043
0.043
0.042
0.042
0.042
0.042
0.042
0.041
0.041
0.041
0.041
0.041
0.041
0.040
0.040
0.040
0.040
0.040
0.039
0.039
0.039
0.039
0.039
0.038
0.038
0.038
0.038
0.038
0.038
0.037
0.037
0.037
0.037
0.037
0.036
0.036
0.036
0.036
0.036
0.036
0.035
0.035
0.035
0.035
0.035
0.035
0.034
0.034
0.034
0.034
0.034
0.034
0.034
0.033
0.033
0.033
0.033
0.033
0.033
0.033
0.032
0.032
0.032
0.032
0.032
0.032
0.032
0.032
0.031
0.031
0.031
0.031
0.031
0.031
0.031
0.031
0.031
0.030
0.030
0.030
0.040
0.041
0.041
0.041
0.041
0.041
0.041
0.042
0.042
0.042
0.042
0.042
0.042
0.043
0.043
0.043
0.043
0.043
0.043
0.043
0.044
0.044
0.044
0.044
0.044
0.044
0.044
0.045
0.045
0.045
0.045
0.045
0.045
0.045
0.045
0.045
0.045
0.045
0.045
0.045
0.046
0.046
0.046
0.046
0.046
0.046
0.046
0.046
0.046
0.045
0.045
0.045
0.045
0.045
0.045
0.045
0.045
0.045
0.045
0.045
0.045
0.044
0.044
0.044
0.044
0.044
0.044
0.044
0.043
0.043
0.043
0.043
0.043
0.043
0.042
0.042
0.042
0.042
0.042
0.042
0.041
0.041
0.041
0.041
0.041
0.040
0.040
0.040
0.040
0.040
0.039
0.039
0.039
0.039
0.039
0.038
0.038
0.038
0.038
0.038
0.037
0.037
0.037
0.037
0.037
0.037
0.036
0.036
0.036
0.036
0.036
0.035
0.035
0.035
0.035
0.035
0.035
0.035
0.034
0.034
0.034
0.034
0.034
0.034
0.033
0.033
0.033
0.033
0.033
0.033
0.033
0.033
0.032
0.032
0.032
0.032
0.032
0.032
0.032
0.032
0.031
0.031
0.031
0.031
0.031
0.031
0.031
0.031
0.030
0.030
0.030
0.041
0.041
0.041
0.041
0.041
0.042
0.042
0.042
0.042
0.042
0.042
0.043
0.043
0.043
0.043
0.043
0.043
0.044
0.044
0.044
0.044
0.044
0.044
0.044
0.045
0.045
0.045
0.045
0.045
0.045
0.045
0.045
0.045
0.046
0.046
0.046
0.046
0.046
0.046
0.046
0.046
0.046
0.046
0.046
0.046
0.046
0.046
0.046
0.046
0.046
0.046
0.046
0.046
0.046
0.046
0.046
0.045
0.045
0.045
0.045
0.045
0.045
0.045
0.045
0.044
0.044
0.044
0.044
0.044
0.044
0.043
0.043
0.043
0.043
0.043
0.043
0.042
0.042
0.042
0.042
0.042
0.041
0.041
0.041
0.041
0.041
0.040
0.040
0.040
0.040
0.040
0.039
0.039
0.039
0.039
0.039
0.038
0.038
0.038
0.038
0.038
0.037
0.037
0.037
0.037
0.037
0.036
0.036
0.036
0.036
0.036
0.036
0.035
0.035
0.035
0.035
0.035
0.035
0.034
0.034
0.034
0.034
0.034
0.034
0.034
0.033
0.033
0.033
0.033
0.033
0.033
0.033
0.032
0.032
0.032
0.032
0.032
0.032
0.032
0.032
0.031
0.031
0.031
0.031
0.031
0.031
0.031
0.031
0.030
0.030
0.030
0.041
0.041
0.041
0.041
0.042
0.042
0.042
0.042
0.042
0.043
0.043
0.043
0.043
0.043
0.043
0.044
0.044
0.044
0.044
0.044
0.044
0.044
0.045
0.045
0.045
0.045
0.045
0.045
0.045
0.046
0.046
0.046
0.046
0.046
0.046
0.046
0.046
0.046
0.046
0.046
0.046
0.046
0.046
0.046
0.046
0.046
0.046
0.046
0.046
0.046
0.046
0.046
0.046
0.046
0.046
0.046
0.046
0.046
0.046
0.045
0.045
0.045
0.045
0.045
0.045
0.045
0.044
0.044
0.044
0.044
0.044
0.044
0.043
0.043
0.043
0.043
0.043
0.042
0.042
0.042
0.042
0.042
0.041
0.041
0.041
0.041
0.041
0.040
0.040
0.040
0.040
0.040
0.039
0.039
0.039
0.039
0.039
0.038
0.038
0.038
0.038
0.038
0.037
0.037
0.037
0.037
0.037
0.036
0.036
0.036
0.036
0.036
0.035
0.035
0.035
0.035
0.035
0.035
0.034
0.034
0.034
0.034
0.034
0.034
0.034
0.033
0.033
0.033
0.033
0.033
0.033
0.033
0.032
0.032
0.032
0.032
0.032
0.032
0.032
0.032
0.031
0.031
0.031
0.031
0.031
0.031
0.031
0.031
0.030
0.030
0.030
0.041
0.041
0.042
0.042
0.042
0.042
0.042
0.042
0.043
0.043
0.043
0.043
0.043
0.044
0.044
0.044
0.044
0.044
0.044
0.045
0.045
0.045
0.045
0.045
0.045
0.045
0.046
0.046
0.046
0.046
0.046
0.046
0.046
0.046
0.046
0.047
0.047
0.047
0.047
0.047
0.047
0.047
0.047
0.047
0.047
0.047
0.047
0.047
0.047
0.047
0.047
0.047
0.047
0.047
0.046
0.046
0.046
0.046
0.046
0.046
0.046
0.046
0.045
0.045
0.045
0.045
0.045
0.045
0.044
0.044
0.044
0.044
0.044
0.044
0.043
0.043
0.043
0.043
0.043
0.042
0.042
0.042
0.042
0.041
0.041
0.041
0.041
0.041
0.040
0.040
0.040
0.040
0.040
0.039
0.039
0.039
0.039
0.038
0.038
0.038
0.038
0.038
0.037
0.037
0.037
0.037
0.037
0.036
0.036
0.036
0.036
0.036
0.036
0.035
0.035
0.035
0.035
0.035
0.035
0.034
0.034
0.034
0.034
0.034
0.034
0.033
0.033
0.033
0.033
0.033
0.033
0.033
0.032
0.032
0.032
0.032
0.032
0.032
0.032
0.032
0.031
0.031
0.031
0.031
0.031
0.031
0.031
0.031
0.030
0.030
0.030
0.041
0.042
0.042
0.042
0.042
0.042
0.043
0.043
0.043
0.043
0.043
0.043
0.044
0.044
0.044
0.044
0.044
0.045
0.045
0.045
0.045
0.045
0.045
0.045
0.046
0.046
0.046
0.046
0.046
0.046
0.046
0.047
0.047
0.047
0.047
0.047
0.047
0.047
0.047
0.047
0.047
0.047
0.047
0.047
0.047
0.047
0.047
0.047
0.047
0.047
0.047
0.047
0.047
0.047
0.047
0.047
0.047
0.047
0.046
0.046
0.046
0.046
0.046
0.046
0.046
0.045
0.045
0.045
0.045
0.045
0.044
0.044
0.044
0.044
0.044
0.043
0.043
0.043
0.043
0.043
0.042
0.042
0.042
0.042
0.041
0.041
0.041
0.041
0.041
0.040
0.040
0.040
0.040
0.039
0.039
0.039
0.039
0.039
0.038
0.038
0.038
0.038
0.038
0.037
0.037
0.037
0.037
0.037
0.036
0.036
0.036
0.036
0.036
0.035
0.035
0.035
0.035
0.035
0.035
0.034
0.034
0.034
0.034
0.034
0.034
0.033
0.033
0.033
0.033
0.033
0.033
0.033
0.032
0.032
0.032
0.032
0.032
0.032
0.032
0.032
0.031
0.031
0.031
0.031
0.031
0.031
0.031
0.031
0.031
0.030
0.030
0.042
0.042
0.042
0.042
0.042
0.043
0.043
0.043
0.043
0.043
0.044
0.044
0.044
0.044
0.044
0.045
0.045
0.045
0.045
0.045
0.045
0.046
0.046
0.046
0.046
0.046
0.046
0.046
0.047
0.047
0.047
0.047
0.047
0.047
0.047
0.047
0.047
0.048
0.048
0.048
0.048
0.048
0.048
0.048
0.048
0.048
0.048
0.048
0.048
0.048
0.048
0.048
0.048
0.047
0.047
0.047
0.047
0.047
0.047
0.047
0.047
0.046
0.046
0.046
0.046
0.046
0.046
0.045
0.045
0.045
0.045
0.045
0.044
0.044
0.044
0.044
0.044
0.043
0.043
0.043
0.043
0.042
0.042
0.042
0.042
0.041
0.041
0.041
0.041
0.041
0.040
0.040
0.040
0.040
0.039
0.039
0.039
0.039
0.039
0.038
0.038
0.038
0.038
0.037
0.037
0.037
0.037
0.037
0.036
0.036
0.036
0.036
0.036
0.035
0.035
0.035
0.035
0.035
0.035
0.034
0.034
0.034
0.034
0.034
0.034
0.033
0.033
0.033
0.033
0.033
0.033
0.033
0.032
0.032
0.032
0.032
0.032
0.032
0.032
0.032
0.031
0.031
0.031
0.031
0.031
0.031
0.031
0.031
0.031
0.030
0.030
0.042
0.042
0.042
0.043
0.043
0.043
0.043
0.043
0.044
0.044
0.044
0.044
0.044
0.045
0.045
0.045
0.045
0.045
0.045
0.046
0.046
0.046
0.046
0.046
0.046
0.047
0.047
0.047
0.047
0.047
0.047
0.047
0.048
0.048
0.048
0.048
0.048
0.048
0.048
0.048
0.048
0.048
0.048
0.048
0.048
0.048
0.048
0.048
0.048
0.048
0.048
0.048
0.048
0.048
0.048
0.048
0.048
0.047
0.047
0.047
0.047
0.047
0.047
0.047
0.046
0.046
0.046
0.046
0.046
0.045
0.045
0.045
0.045
0.045
0.044
0.044
0.044
0.044
0.043
0.043
0.043
0.043
0.042
0.042
0.042
0.042
0.041
0.041
0.041
0.041
0.041
0.040
0.040
0.040
0.040
0.039
0.039
0.039
0.039
0.038
0.038
0.038
0.038
0.038
0.037
0.037
0.037
0.037
0.036
0.036
0.036
0.036
0.036
0.036
0.035
0.035
0.035
0.035
0.035
0.034
0.034
0.034
0.034
0.034
0.034
0.034
0.033
0.033
0.033
0.033
0.033
0.033
0.032
0.032
0.032
0.032
0.032
0.032
0.032
0.032
0.031
0.031
0.031
0.031
0.031
0.031
0.031
0.031
0.031
0.030
0.030
0.042
0.042
0.043
0.043
0.043
0.043
0.043
0.044
0.044
0.044
0.044
0.044
0.045
0.045
0.045
0.045
0.045
0.046
0.046
0.046
0.046
0.046
0.046
0.047
0.047
0.047
0.047
0.047
0.047
0.048
0.048
0.048
0.048
0.048
0.048
0.048
0.048
0.049
0.049
0.049
0.049
0.049
0.049
0.049
0.049
0.049
0.049
0.049
0.049
0.049
0.049
0.049
0.048
0.048
0.048
0.048
0.048
0.048
0.048
0.048
0.047
0.047
0.047
0.047
0.047
0.047
0.046
0.046
0.046
0.046
0.046
0.045
0.045
0.045
0.045
0.044
0.044
0.044
0.044
0.043
0.043
0.043
0.043
0.042
0.042
0.042
0.042
0.041
0.041
0.041
0.041
0.040
0.040
0.040
0.040
0.039
0.039
0.039
0.039
0.039
0.038
0.038
0.038
0.038
0.037
0.037
0.037
0.037
0.037
0.036
0.036
0.036
0.036
0.036
0.035
0.035
0.035
0.035
0.035
0.035
0.034
0.034
0.034
0.034
0.034
0.034
0.033
0.033
0.033
0.033
0.033
0.033
0.033
0.032
0.032
0.032
0.032
0.032
0.032
0.032
0.031
0.031
0.031
0.031
0.031
0.031
0.031
0.031
0.031
0.030
0.030
0.043
0.043
0.043
0.043
0.043
0.044
0.044
0.044
0.044
0.044
0.045
0.045
0.045
0.045
0.045
0.046
0.046
0.046
0.046
0.046
0.047
0.047
0.047
0.047
0.047
0.047
0.048
0.048
0.048
0.048
0.048
0.048
0.048
0.049
0.049
0.049
0.049
0.049
0.049
0.049
0.049
0.049
0.049
0.049
0.049
0.049
0.049
0.049
0.049
0.049
0.049
0.049
0.049
0.049
0.049
0.049
0.049
0.048
0.048
0.048
0.048
0.048
0.048
0.047
0.047
0.047
0.047
0.047
0.046
0.046
0.046
0.046
0.045
0.045
0.045
0.045
0.044
0.044
0.044
0.044
0.043
0.043
0.043
0.043
0.042
0.042
0.042
0.042
0.041
0.041
0.041
0.041
0.040
0.040
0.040
0.040
0.039
0.039
0.039
0.039
0.038
0.038
0.038
0.038
0.038
0.037
0.037
0.037
0.037
0.036
0.036
0.036
0.036
0.036
0.035
0.035
0.035
0.035
0.035
0.035
0.034
0.034
0.034
0.034
0.034
0.034
0.033
0.033
0.033
0.033
0.033
0.033
0.033
0.032
0.032
0.032
0.032
0.032
0.032
0.032
0.031
0.031
0.031
0.031
0.031
0.031
0.031
0.031
0.031
0.030
0.030
0.043
0.043
0.043
0.043
0.044
0.044
0.044
0.044
0.044
0.045
0.045
0.045
0.045
0.046
0.046
0.046
0.046
0.046
0.047
0.047
0.047
0.047
0.047
0.047
0.048
0.048
0.048
0.048
0.048
0.048
0.049
0.049
0.049
0.049
0.049
0.049
0.049
0.050
0.050
0.050
0.050
0.050
0.050
0.050
0.050
0.050
0.050
0.050
0.050
0.050
0.050
0.050
0.049
0.049
0.049
0.049
0.049
0.049
0.049
0.049
0.048
0.048
0.048
0.048
0.048
0.047
0.047
0.047
0.047
0.046
0.046
0.046
0.046
0.046
0.045
0.045
0.045
0.045
0.044
0.044
0.044
0.044
0.043
0.043
0.043
0.042
0.042
0.042
0.042
0.041
0.041
0.041
0.041
0.040
0.040
0.040
0.040
0.039
0.039
0.039
0.039
0.038
0.038
0.038
0.038
0.037
0.037
0.037
0.037
0.037
0.036
0.036
0.036
0.036
0.036
0.035
0.035
0.035
0.035
0.035
0.034
0.034
0.034
0.034
0.034
0.034
0.033
0.033
0.033
0.033
0.033
0.033
0.033
0.032
0.032
0.032
0.032
0.032
0.032
0.032
0.031
0.031
0.031
0.031
0.031
0.031
0.031
0.031
0.031
0.030
0.030
0.043
0.043
0.044
0.044
0.044
0.044
0.044
0.045
0.045
0.045
0.045
0.045
0.046
0.046
0.046
0.046
0.047
0.047
0.047
0.047
0.047
0.048
0.048
0.048
0.048
0.048
0.048
0.049
0.049
0.049
0.049
0.049
0.049
0.050
0.050
0.050
0.050
0.050
0.050
0.050
0.050
0.050
0.050
0.050
0.050
0.050
0.050
0.050
0.050
0.050
0.050
0.050
0.050
0.050
0.050
0.050
0.050
0.049
0.049
0.049
0.049
0.049
0.048
0.048
0.048
0.048
0.048
0.047
0.047
0.047
0.047
0.046
0.046
0.046
0.046
0.045
0.045
0.045
0.045
0.044
0.044
0.044
0.044
0.043
0.043
0.043
0.042
0.042
0.042
0.042
0.041
0.041
0.041
0.041
0.040
0.040
0.040
0.039
0.039
0.039
0.039
0.038
0.038
0.038
0.038
0.037
0.037
0.037
0.037
0.037
0.036
0.036
0.036
0.036
0.036
0.035
0.035
0.035
0.035
0.035
0.034
0.034
0.034
0.034
0.034
0.034
0.033
0.033
0.033
0.033
0.033
0.033
0.033
0.032
0.032
0.032
0.032
0.032
0.032
0.032
0.031
0.031
0.031
0.031
0.031
0.031
0.031
0.031
0.031
0.030
0.030
0.043
0.044
0.044
0.044
0.044
0.044
0.045
0.045
0.045
0.045
0.046
0.046
0.046
0.046
0.046
0.047
0.047
0.047
0.047
0.047
0.048
0.048
0.048
0.048
0.049
0.049
0.049
0.049
0.049
0.049
0.050
0.050
0.050
0.050
0.050
0.050
0.050
0.051
0.051
0.051
0.051
0.051
0.051
0.051
0.051
0.051
0.051
0.051
0.051
0.051
0.051
0.051
0.051
0.050
0.050
0.050
0.050
0.050
0.050
0.050
0.049
0.049
0.049
0.049
0.048
0.048
0.048
0.048
0.048
0.047
0.047
0.047
0.047
0.046
0.046
0.046
0.045
0.045
0.045
0.045
0.044
0.044
0.044
0.044
0.043
0.043
0.043
0.042
0.042
0.042
0.042
0.041
0.041
0.041
0.040
0.040
0.040
0.040
0.039
0.039
0.039
0.039
0.038
0.038
0.038
0.038
0.037
0.037
0.037
0.037
0.036
0.036
0.036
0.036
0.036
0.035
0.035
0.035
0.035
0.035
0.034
0.034
0.034
0.034
0.034
0.034
0.033
0.033
0.033
0.033
0.033
0.033
0.033
0.032
0.032
0.032
0.032
0.032
0.032
0.032
0.031
0.031
0.031
0.031
0.031
0.031
0.031
0.031
0.031
0.030
0.030
0.044
0.044
0.044
0.044
0.045
0.045
0.045
0.045
0.045
0.046
0.046
0.046
0.046
0.047
0.047
0.047
0.047
0.047
0.048
0.048
0.048
0.048
0.049
0.049
0.049
0.049
0.049
0.050
0.050
0.050
0.050
0.050
0.050
0.051
0.051
0.051
0.051
0.051
0.051
0.051
0.051
0.051
0.052
0.052
0.052
0.052
0.052
0.052
0.052
0.051
0.051
0.051
0.051
0.051
0.051
0.051
0.051
0.050
0.050
0.050
0.050
0.050
0.049
0.049
0.049
0.049
0.048
0.048
0.048
0.048
0.047
0.047
0.047
0.047
0.046
0.046
0.046
0.046
0.045
0.045
0.045
0.044
0.044
0.044
0.044
0.043
0.043
0.043
0.042
0.042
0.042
0.041
0.041
0.041
0.041
0.040
0.040
0.040
0.040
0.039
0.039
0.039
0.038
0.038
0.038
0.038
0.037
0.037
0.037
0.037
0.037
0.036
0.036
0.036
0.036
0.035
0.035
0.035
0.035
0.035
0.034
0.034
0.034
0.034
0.034
0.034
0.033
0.033
0.033
0.033
0.033
0.033
0.033
0.032
0.032
0.032
0.032
0.032
0.032
0.032
0.031
0.031
0.031
0.031
0.031
0.031
0.031
0.031
0.031
0.030
0.030
0.044
0.044
0.044
0.045
0.045
0.045
0.045
0.046
0.046
0.046
0.046
0.046
0.047
0.047
0.047
0.047
0.048
0.048
0.048
0.048
0.049
0.049
0.049
0.049
0.049
0.050
0.050
0.050
0.050
0.050
0.051
0.051
0.051
0.051
0.051
0.051
0.052
0.052
0.052
0.052
0.052
0.052
0.052
0.052
0.052
0.052
0.052
0.052
0.052
0.052
0.052
0.052
0.052
0.052
0.051
0.051
0.051
0.051
0.051
0.051
0.050
0.050
0.050
0.050
0.049
0.049
0.049
0.049
0.048
0.048
0.048
0.048
0.047
0.047
0.047
0.047
0.046
0.046
0.046
0.045
0.045
0.045
0.044
0.044
0.044
0.044
0.043
0.043
0.043
0.042
0.042
0.042
0.041
0.041
0.041
0.041
0.040
0.040
0.040
0.039
0.039
0.039
0.039
0.038
0.038
0.038
0.038
0.037
0.037
0.037
0.037
0.036
0.036
0.036
0.036
0.035
0.035
0.035
0.035
0.035
0.035
0.034
0.034
0.034
0.034
0.034
0.033
0.033
0.033
0.033
0.033
0.033
0.033
0.032
0.032
0.032
0.032
0.032
0.032
0.032
0.031
0.031
0.031
0.031
0.031
0.031
0.031
0.031
0.031
0.030
0.030
0.044
0.044
0.045
0.045
0.045
0.045
0.046
0.046
0.046
0.046
0.047
0.047
0.047
0.047
0.048
0.048
0.048
0.048
0.048
0.049
0.049
0.049
0.049
0.050
0.050
0.050
0.050
0.050
0.051
0.051
0.051
0.051
0.051
0.052
0.052
0.052
0.052
0.052
0.052
0.053
0.053
0.053
0.053
0.053
0.053
0.053
0.053
0.053
0.053
0.053
0.053
0.052
0.052
0.052
0.052
0.052
0.052
0.051
0.051
0.051
0.051
0.051
0.050
0.050
0.050
0.050
0.049
0.049
0.049
0.049
0.048
0.048
0.048
0.047
0.047
0.047
0.047
0.046
0.046
0.046
0.045
0.045
0.045
0.044
0.044
0.044
0.044
0.043
0.043
0.043
0.042
0.042
0.042
0.041
0.041
0.041
0.040
0.040
0.040
0.040
0.039
0.039
0.039
0.038
0.038
0.038
0.038
0.037
0.037
0.037
0.037
0.036
0.036
0.036
0.036
0.036
0.035
0.035
0.035
0.035
0.035
0.034
0.034
0.034
0.034
0.034
0.034
0.033
0.033
0.033
0.033
0.033
0.033
0.032
0.032
0.032
0.032
0.032
0.032
0.032
0.031
0.031
0.031
0.031
0.031
0.031
0.031
0.031
0.031
0.030
0.030
0.044
0.045
0.045
0.045
0.045
0.046
0.046
0.046
0.046
0.047
0.047
0.047
0.047
0.048
0.048
0.048
0.048
0.049
0.049
0.049
0.049
0.050
0.050
0.050
0.050
0.051
0.051
0.051
0.051
0.051
0.052
0.052
0.052
0.052
0.052
0.053
0.053
0.053
0.053
0.053
0.053
0.053
0.053
0.053
0.053
0.053
0.053
0.053
0.053
0.053
0.053
0.053
0.053
0.053
0.053
0.052
0.052
0.052
0.052
0.052
0.051
0.051
0.051
0.051
0.050
0.050
0.050
0.050
0.049
0.049
0.049
0.049
0.048
0.048
0.048
0.047
0.047
0.047
0.046
0.046
0.046
0.045
0.045
0.045
0.044
0.044
0.044
0.043
0.043
0.043
0.042
0.042
0.042
0.042
0.041
0.041
0.041
0.040
0.040
0.040
0.039
0.039
0.039
0.039
0.038
0.038
0.038
0.037
0.037
0.037
0.037
0.036
0.036
0.036
0.036
0.036
0.035
0.035
0.035
0.035
0.035
0.034
0.034
0.034
0.034
0.034
0.034
0.033
0.033
0.033
0.033
0.033
0.033
0.032
0.032
0.032
0.032
0.032
0.032
0.032
0.031
0.031
0.031
0.031
0.031
0.031
0.031
0.031
0.030
0.030
0.030
0.045
0.045
0.045
0.046
0.046
0.046
0.046
0.047
0.047
0.047
0.047
0.048
0.048
0.048
0.048
0.049
0.049
0.049
0.049
0.050
0.050
0.050
0.050
0.050
0.051
0.051
0.051
0.051
0.052
0.052
0.052
0.052
0.053
0.053
0.053
0.053
0.053
0.053
0.054
0.054
0.054
0.054
0.054
0.054
0.054
0.054
0.054
0.054
0.054
0.054
0.054
0.054
0.054
0.053
0.053
0.053
0.053
0.053
0.052
0.052
0.052
0.052
0.051
0.051
0.051
0.051
0.050
0.050
0.050
0.050
0.049
0.049
0.049
0.048
0.048
0.048
0.047
0.047
0.047
0.046
0.046
0.046
0.045
0.045
0.045
0.044
0.044
0.044
0.043
0.043
0.043
0.042
0.042
0.042
0.041
0.041
0.041
0.040
0.040
0.040
0.040
0.039
0.039
0.039
0.038
0.038
0.038
0.038
0.037
0.037
0.037
0.037
0.036
0.036
0.036
0.036
0.035
0.035
0.035
0.035
0.035
0.034
0.034
0.034
0.034
0.034
0.034
0.033
0.033
0.033
0.033
0.033
0.033
0.032
0.032
0.032
0.032
0.032
0.032
0.032
0.031
0.031
0.031
0.031
0.031
0.031
0.031
0.031
0.030
0.030
0.030
0.045
0.045
0.046
0.046
0.046
0.046
0.047
0.047
0.047
0.047
0.048
0.048
0.048
0.048
0.049
0.049
0.049
0.049
0.050
0.050
0.050
0.050
0.051
0.051
0.051
0.051
0.052
0.052
0.052
0.052
0.053
0.053
0.053
0.053
0.054
0.054
0.054
0.054
0.054
0.054
0.055
0.055
0.055
0.055
0.055
0.055
0.055
0.055
0.055
0.055
0.055
0.054
0.054
0.054
0.054
0.054
0.053
0.053
0.053
0.053
0.053
0.052
0.052
0.052
0.051
0.051
0.051
0.051
0.050
0.050
0.050
0.049
0.049
0.049
0.049
0.048
0.048
0.048
0.047
0.047
0.047
0.046
0.046
0.045
0.045
0.045
0.044
0.044
0.044
0.043
0.043
0.043
0.042
0.042
0.042
0.041
0.041
0.041
0.040
0.040
0.040
0.039
0.039
0.039
0.038
0.038
0.038
0.038
0.037
0.037
0.037
0.037
0.036
0.036
0.036
0.036
0.035
0.035
0.035
0.035
0.035
0.034
0.034
0.034
0.034
0.034
0.034
0.033
0.033
0.033
0.033
0.033
0.033
0.032
0.032
0.032
0.032
0.032
0.032
0.032
0.031
0.031
0.031
0.031
0.031
0.031
0.031
0.031
0.030
0.030
0.030
0.045
0.046
0.046
0.046
0.046
0.047
0.047
0.047
0.047
0.048
0.048
0.048
0.049
0.049
0.049
0.049
0.050
0.050
0.050
0.050
0.051
0.051
0.051
0.051
0.052
0.052
0.052
0.052
0.053
0.053
0.053
0.053
0.054
0.054
0.054
0.054
0.055
0.055
0.055
0.055
0.055
0.055
0.055
0.055
0.055
0.055
0.055
0.055
0.055
0.055
0.055
0.055
0.055
0.055
0.055
0.054
0.054
0.054
0.054
0.053
0.053
0.053
0.053
0.052
0.052
0.052
0.051
0.051
0.051
0.051
0.050
0.050
0.050
0.049
0.049
0.049
0.048
0.048
0.048
0.047
0.047
0.047
0.046
0.046
0.045
0.045
0.045
0.044
0.044
0.044
0.043
0.043
0.043
0.042
0.042
0.042
0.041
0.041
0.041
0.040
0.040
0.040
0.039
0.039
0.039
0.038
0.038
0.038
0.037
0.037
0.037
0.037
0.036
0.036
0.036
0.036
0.036
0.035
0.035
0.035
0.035
0.034
0.034
0.034
0.034
0.034
0.034
0.033
0.033
0.033
0.033
0.033
0.033
0.032
0.032
0.032
0.032
0.032
0.032
0.032
0.031
0.031
0.031
0.031
0.031
0.031
0.031
0.031
0.030
0.030
0.030
0.046
0.046
0.046
0.046
0.047
0.047
0.047
0.048
0.048
0.048
0.048
0.049
0.049
0.049
0.049
0.050
0.050
0.050
0.050
0.051
0.051
0.051
0.052
0.052
0.052
0.052
0.053
0.053
0.053
0.053
0.054
0.054
0.054
0.054
0.055
0.055
0.055
0.055
0.056
0.056
0.056
0.056
0.056
0.056
0.056
0.056
0.056
0.056
0.056
0.056
0.056
0.056
0.056
0.055
0.055
0.055
0.055
0.054
0.054
0.054
0.054
0.053
0.053
0.053
0.053
0.052
0.052
0.052
0.051
0.051
0.051
0.050
0.050
0.050
0.049
0.049
0.049
0.048
0.048
0.048
0.047
0.047
0.047
0.046
0.046
0.045
0.045
0.045
0.044
0.044
0.044
0.043
0.043
0.042
0.042
0.042
0.041
0.041
0.041
0.040
0.040
0.040
0.039
0.039
0.039
0.038
0.038
0.038
0.038
0.037
0.037
0.037
0.037
0.036
0.036
0.036
0.036
0.035
0.035
0.035
0.035
0.034
0.034
0.034
0.034
0.034
0.034
0.033
0.033
0.033
0.033
0.033
0.033
0.032
0.032
0.032
0.032
0.032
0.032
0.032
0.031
0.031
0.031
0.031
0.031
0.031
0.031
0.031
0.030
0.030
0.030
0.046
0.046
0.046
0.047
0.047
0.047
0.048
0.048
0.048
0.048
0.049
0.049
0.049
0.050
0.050
0.050
0.050
0.051
0.051
0.051
0.051
0.052
0.052
0.052
0.053
0.053
0.053
0.053
0.054
0.054
0.054
0.055
0.055
0.055
0.055
0.056
0.056
0.056
0.056
0.056
0.057
0.057
0.057
0.057
0.057
0.057
0.057
0.057
0.057
0.057
0.057
0.056
0.056
0.056
0.056
0.056
0.055
0.055
0.055
0.055
0.054
0.054
0.054
0.053
0.053
0.053
0.053
0.052
0.052
0.052
0.051
0.051
0.051
0.050
0.050
0.050
0.049
0.049
0.049
0.048
0.048
0.047
0.047
0.047
0.046
0.046
0.045
0.045
0.045
0.044
0.044
0.044
0.043
0.043
0.042
0.042
0.042
0.041
0.041
0.041
0.040
0.040
0.040
0.039
0.039
0.039
0.038
0.038
0.038
0.037
0.037
0.037
0.037
0.036
0.036
0.036
0.036
0.035
0.035
0.035
0.035
0.035
0.034
0.034
0.034
0.034
0.034
0.033
0.033
0.033
0.033
0.033
0.033
0.032
0.032
0.032
0.032
0.032
0.032
0.032
0.031
0.031
0.031
0.031
0.031
0.031
0.031
0.031
0.030
0.030
0.030
0.046
0.047
0.047
0.047
0.047
0.048
0.048
0.048
0.048
0.049
0.049
0.049
0.050
0.050
0.050
0.050
0.051
0.051
0.051
0.052
0.052
0.052
0.052
0.053
0.053
0.053
0.054
0.054
0.054
0.054
0.055
0.055
0.055
0.056
0.056
0.056
0.056
0.057
0.057
0.057
0.057
0.057
0.057
0.058
0.058
0.058
0.058
0.058
0.058
0.057
0.057
0.057
0.057
0.057
0.057
0.056
0.056
0.056
0.056
0.055
0.055
0.055
0.054
0.054
0.054
0.054
0.053
0.053
0.053
0.052
0.052
0.052
0.051
0.051
0.051
0.050
0.050
0.049
0.049
0.049
0.048
0.048
0.047
0.047
0.047
0.046
0.046
0.045
0.045
0.045
0.044
0.044
0.043
0.043
0.043
0.042
0.042
0.041
0.041
0.041
0.040
0.040
0.040
0.039
0.039
0.039
0.038
0.038
0.038
0.037
0.037
0.037
0.037
0.036
0.036
0.036
0.036
0.035
0.035
0.035
0.035
0.035
0.034
0.034
0.034
0.034
0.034
0.033
0.033
0.033
0.033
0.033
0.033
0.032
0.032
0.032
0.032
0.032
0.032
0.032
0.031
0.031
0.031
0.031
0.031
0.031
0.031
0.031
0.030
0.030
0.030
0.047
0.047
0.047
0.047
0.048
0.048
0.048
0.049
0.049
0.049
0.049
0.050
0.050
0.050
0.051
0.051
0.051
0.051
0.052
0.052
0.052
0.053
0.053
0.053
0.054
0.054
0.054
0.054
0.055
0.055
0.055
0.056
0.056
0.056
0.056
0.057
0.057
0.057
0.057
0.058
0.058
0.058
0.058
0.058
0.058
0.058
0.058
0.058
0.058
0.058
0.058
0.058
0.058
0.057
0.057
0.057
0.057
0.056
0.056
0.056
0.056
0.055
0.055
0.055
0.054
0.054
0.054
0.054
0.053
0.053
0.053
0.052
0.052
0.051
0.051
0.051
0.050
0.050
0.050
0.049
0.049
0.048
0.048
0.048
0.047
0.047
0.046
0.046
0.045
0.045
0.045
0.044
0.044
0.043
0.043
0.042
0.042
0.042
0.041
0.041
0.041
0.040
0.040
0.039
0.039
0.039
0.038
0.038
0.038
0.038
0.037
0.037
0.037
0.036
0.036
0.036
0.036
0.035
0.035
0.035
0.035
0.035
0.034
0.034
0.034
0.034
0.034
0.033
0.033
0.033
0.033
0.033
0.033
0.032
0.032
0.032
0.032
0.032
0.032
0.032
0.031
0.031
0.031
0.031
0.031
0.031
0.031
0.031
0.030
0.030
0.030
0.047
0.047
0.047
0.048
0.048
0.048
0.049
0.049
0.049
0.049
0.050
0.050
0.050
0.051
0.051
0.051
0.052
0.052
0.052
0.052
0.053
0.053
0.053
0.054
0.054
0.054
0.055
0.055
0.055
0.056
0.056
0.056
0.056
0.057
0.057
0.057
0.058
0.058
0.058
0.058
0.059
0.059
0.059
0.059
0.059
0.059
0.059
0.059
0.059
0.059
0.059
0.059
0.058
0.058
0.058
0.058
0.057
0.057
0.057
0.057
0.056
0.056
0.056
0.055
0.055
0.055
0.054
0.054
0.054
0.053
0.053
0.053
0.052
0.052
0.052
0.051
0.051
0.051
0.050
0.050
0.049
0.049
0.048
0.048
0.048
0.047
0.047
0.046
0.046
0.045
0.045
0.044
0.044
0.044
0.043
0.043
0.042
0.042
0.042
0.041
0.041
0.040
0.040
0.040
0.039
0.039
0.039
0.038
0.038
0.038
0.037
0.037
0.037
0.037
0.036
0.036
0.036
0.035
0.035
0.035
0.035
0.035
0.034
0.034
0.034
0.034
0.034
0.033
0.033
0.033
0.033
0.033
0.033
0.032
0.032
0.032
0.032
0.032
0.032
0.032
0.031
0.031
0.031
0.031
0.031
0.031
0.031
0.031
0.030
0.030
0.030
0.047
0.047
0.048
0.048
0.048
0.049
0.049
0.049
0.050
0.050
0.050
0.050
0.051
0.051
0.051
0.052
0.052
0.052
0.053
0.053
0.053
0.053
0.054
0.054
0.054
0.055
0.055
0.055
0.056
0.056
0.056
0.057
0.057
0.057
0.058
0.058
0.058
0.058
0.059
0.059
0.059
0.059
0.060
0.060
0.060
0.060
0.060
0.060
0.060
0.060
0.059
0.059
0.059
0.059
0.059
0.058
0.058
0.058
0.058
0.057
0.057
0.057
0.056
0.056
0.056
0.055
0.055
0.055
0.054
0.054
0.054
0.053
0.053
0.053
0.052
0.052
0.052
0.051
0.051
0.050
0.050
0.049
0.049
0.048
0.048
0.048
0.047
0.047
0.046
0.046
0.045
0.045
0.044
0.044
0.043
0.043
0.043
0.042
0.042
0.041
0.041
0.041
0.040
0.040
0.039
0.039
0.039
0.038
0.038
0.038
0.037
0.037
0.037
0.037
0.036
0.036
0.036
0.036
0.035
0.035
0.035
0.035
0.034
0.034
0.034
0.034
0.034
0.033
0.033
0.033
0.033
0.033
0.033
0.032
0.032
0.032
0.032
0.032
0.032
0.032
0.031
0.031
0.031
0.031
0.031
0.031
0.031
0.031
0.030
0.030
0.030
0.047
0.048
0.048
0.048
0.049
0.049
0.049
0.050
0.050
0.050
0.050
0.051
0.051
0.051
0.052
0.052
0.052
0.053
0.053
0.053
0.054
0.054
0.054
0.055
0.055
0.055
0.056
0.056
0.056
0.057
0.057
0.057
0.058
0.058
0.058
0.059
0.059
0.059
0.059
0.060
0.060
0.060
0.060
0.060
0.060
0.060
0.060
0.060
0.060
0.060
0.060
0.060
0.060
0.060
0.059
0.059
0.059
0.059
0.058
0.058
0.058
0.057
0.057
0.057
0.056
0.056
0.056
0.056
0.055
0.055
0.054
0.054
0.054
0.053
0.053
0.053
0.052
0.052
0.051
0.051
0.050
0.050
0.049
0.049
0.049
0.048
0.048
0.047
0.047
0.046
0.046
0.045
0.045
0.044
0.044
0.043
0.043
0.042
0.042
0.042
0.041
0.041
0.040
0.040
0.040
0.039
0.039
0.039
0.038
0.038
0.038
0.037
0.037
0.037
0.036
0.036
0.036
0.036
0.035
0.035
0.035
0.035
0.034
0.034
0.034
0.034
0.034
0.033
0.033
0.033
0.033
0.033
0.033
0.032
0.032
0.032
0.032
0.032
0.032
0.032
0.031
0.031
0.031
0.031
0.031
0.031
0.031
0.031
0.030
0.030
0.030
0.048
0.048
0.048
0.049
0.049
0.049
0.050
0.050
0.050
0.051
0.051
0.051
0.051
0.052
0.052
0.052
0.053
0.053
0.053
0.054
0.054
0.054
0.055
0.055
0.055
0.056
0.056
0.056
0.057
0.057
0.057
0.058
0.058
0.058
0.059
0.059
0.059
0.060
0.060
0.060
0.060
0.061
0.061
0.061
0.061
0.061
0.061
0.061
0.061
0.061
0.061
0.061
0.060
0.060
0.060
0.060
0.059
0.059
0.059
0.059
0.058
0.058
0.058
0.057
0.057
0.057
0.057
0.056
0.056
0.056
0.055
0.055
0.054
0.054
0.054
0.053
0.053
0.052
0.052
0.052
0.051
0.051
0.050
0.050
0.049
0.049
0.048
0.048
0.047
0.047
0.046
0.046
0.045
0.045
0.044
0.044
0.043
0.043
0.042
0.042
0.041
0.041
0.041
0.040
0.040
0.039
0.039
0.039
0.038
0.038
0.038
0.037
0.037
0.037
0.036
0.036
0.036
0.036
0.035
0.035
0.035
0.035
0.034
0.034
0.034
0.034
0.034
0.033
0.033
0.033
0.033
0.033
0.033
0.032
0.032
0.032
0.032
0.032
0.032
0.032
0.031
0.031
0.031
0.031
0.031
0.031
0.031
0.030
0.030
0.030
0.030
0.048
0.048
0.049
0.049
0.049
0.050
0.050
0.050
0.051
0.051
0.051
0.052
0.052
0.052
0.052
0.053
0.053
0.053
0.054
0.054
0.054
0.055
0.055
0.055
0.056
0.056
0.056
0.057
0.057
0.058
0.058
0.058
0.059
0.059
0.059
0.060
0.060
0.060
0.061
0.061
0.061
0.061
0.061
0.062
0.062
0.062
0.062
0.062
0.062
0.062
0.061
0.061
0.061
0.061
0.061
0.060
0.060
0.060
0.060
0.059
0.059
0.059
0.059
0.058
0.058
0.058
0.057
0.057
0.057
0.056
0.056
0.056
0.055
0.055
0.054
0.054
0.054
0.053
0.053
0.052
0.052
0.051
0.051
0.050
0.050
0.049
0.049
0.048
0.048
0.047
0.046
0.046
0.045
0.045
0.044
0.044
0.043
0.043
0.042
0.042
0.042
0.041
0.041
0.040
0.040
0.040
0.039
0.039
0.038
0.038
0.038
0.037
0.037
0.037
0.036
0.036
0.036
0.036
0.035
0.035
0.035
0.035
0.034
0.034
0.034
0.034
0.034
0.033
0.033
0.033
0.033
0.033
0.033
0.032
0.032
0.032
0.032
0.032
0.032
0.032
0.031
0.031
0.031
0.031
0.031
0.031
0.031
0.030
0.030
0.030
0.030
0.048
0.049
0.049
0.049
0.050
0.050
0.050
0.051
0.051
0.051
0.052
0.052
0.052
0.053
0.053
0.053
0.054
0.054
0.054
0.055
0.055
0.055
0.056
0.056
0.056
0.057
0.057
0.057
0.058
0.058
0.058
0.059
0.059
0.059
0.060
0.060
0.060
0.061
0.061
0.061
0.062
0.062
0.062
0.062
0.062
0.062
0.062
0.062
0.062
0.062
0.062
0.062
0.062
0.062
0.061
0.061
0.061
0.061
0.060
0.060
0.060
0.060
0.059
0.059
0.059
0.058
0.058
0.058
0.058
0.057
0.057
0.056
0.056
0.056
0.055
0.055
0.054
0.054
0.053
0.053
0.052
0.052
0.051
0.051
0.050
0.050
0.049
0.049
0.048
0.048
0.047
0.046
0.046
0.045
0.045
0.044
0.044
0.043
0.043
0.042
0.042
0.041
0.041
0.040
0.040
0.040
0.039
0.039
0.039
0.038
0.038
0.037
0.037
0.037
0.037
0.036
0.036
0.036
0.035
0.035
0.035
0.035
0.035
0.034
0.034
0.034
0.034
0.033
0.033
0.033
0.033
0.033
0.033
0.032
0.032
0.032
0.032
0.032
0.032
0.032
0.031
0.031
0.031
0.031
0.031
0.031
0.031
0.030
0.030
0.030
0.030
0.049
0.049
0.049
0.050
0.050
0.050
0.051
0.051
0.051
0.052
0.052
0.052
0.053
0.053
0.053
0.054
0.054
0.054
0.055
0.055
0.055
0.056
0.056
0.056
0.057
0.057
0.057
0.058
0.058
0.058
0.059
0.059
0.060
0.060
0.060
0.061
0.061
0.061
0.062
0.062
0.062
0.062
0.063
0.063
0.063
0.063
0.063
0.063
0.063
0.063
0.063
0.063
0.062
0.062
0.062
0.062
0.062
0.061
0.061
0.061
0.061
0.060
0.060
0.060
0.060
0.059
0.059
0.059
0.058
0.058
0.058
0.057
0.057
0.057
0.056
0.056
0.055
0.055
0.054
0.054
0.053
0.053
0.052
0.052
0.051
0.050
0.050
0.049
0.049
0.048
0.047
0.047
0.046
0.046
0.045
0.045
0.044
0.044
0.043
0.043
0.042
0.042
0.041
0.041
0.040
0.040
0.039
0.039
0.039
0.038
0.038
0.038
0.037
0.037
0.037
0.036
0.036
0.036
0.036
0.035
0.035
0.035
0.035
0.034
0.034
0.034
0.034
0.033
0.033
0.033
0.033
0.033
0.033
0.032
0.032
0.032
0.032
0.032
0.032
0.032
0.031
0.031
0.031
0.031
0.031
0.031
0.031
0.030
0.030
0.030
0.030
0.049
0.049
0.050
0.050
0.050
0.051
0.051
0.051
0.052
0.052
0.052
0.053
0.053
0.053
0.054
0.054
0.054
0.055
0.055
0.055
0.056
0.056
0.056
0.057
0.057
0.057
0.058
0.058
0.059
0.059
0.059
0.060
0.060
0.060
0.061
0.061
0.061
0.062
0.062
0.062
0.063
0.063
0.063
0.063
0.063
0.063
0.064
0.064
0.063
0.063
0.063
0.063
0.063
0.063
0.063
0.063
0.062
0.062
0.062
0.062
0.061
0.061
0.061
0.061
0.060
0.060
0.060
0.060
0.059
0.059
0.059
0.058
0.058
0.058
0.057
0.057
0.056
0.056
0.055
0.055
0.054
0.053
0.053
0.052
0.052
0.051
0.050
0.050
0.049
0.049
0.048
0.047
0.047
0.046
0.046
0.045
0.044
0.044
0.043
0.043
0.042
0.042
0.041
0.041
0.040
0.040
0.040
0.039
0.039
0.038
0.038
0.038
0.037
0.037
0.037
0.036
0.036
0.036
0.036
0.035
0.035
0.035
0.035
0.034
0.034
0.034
0.034
0.034
0.033
0.033
0.033
0.033
0.033
0.032
0.032
0.032
0.032
0.032
0.032
0.032
0.031
0.031
0.031
0.031
0.031
0.031
0.031
0.030
0.030
0.030
0.030
0.049
0.050
0.050
0.050
0.051
0.051
0.051
0.052
0.052
0.052
0.053
0.053
0.053
0.054
0.054
0.054
0.055
0.055
0.055
0.056
0.056
0.056
0.057
0.057
0.057
0.058
0.058
0.059
0.059
0.059
0.060
0.060
0.060
0.061
0.061
0.062
0.062
0.062
0.063
0.063
0.063
0.063
0.064
0.064
0.064
0.064
0.064
0.064
0.064
0.064
0.064
0.064
0.064
0.064
0.063
0.063
0.063
0.063
0.063
0.062
0.062
0.062
0.062
0.062
0.061
0.061
0.061
0.061
0.060
0.060
0.060
0.059
0.059
0.059
0.058
0.058
0.057
0.057
0.056
0.056
0.055
0.054
0.054
0.053
0.052
0.052
0.051
0.050
0.050
0.049
0.049
0.048
0.047
0.047
0.046
0.045
0.045
0.044
0.044
0.043
0.043
0.042
0.042
0.041
0.041
0.040
0.040
0.039
0.039
0.039
0.038
0.038
0.037
0.037
0.037
0.036
0.036
0.036
0.036
0.035
0.035
0.035
0.035
0.034
0.034
0.034
0.034
0.034
0.033
0.033
0.033
0.033
0.033
0.032
0.032
0.032
0.032
0.032
0.032
0.032
0.031
0.031
0.031
0.031
0.031
0.031
0.031
0.030
0.030
0.030
0.030
0.049
0.050
0.050
0.051
0.051
0.051
0.052
0.052
0.052
0.053
0.053
0.053
0.054
0.054
0.054
0.055
0.055
0.055
0.056
0.056
0.056
0.057
0.057
0.058
0.058
0.058
0.059
0.059
0.059
0.060
0.060
0.060
0.061
0.061
0.062
0.062
0.062
0.063
0.063
0.063
0.064
0.064
0.064
0.064
0.064
0.064
0.065
0.065
0.065
0.065
0.064
0.064
0.064
0.064
0.064
0.064
0.064
0.064
0.063
0.063
0.063
0.063
0.063
0.063
0.062
0.062
0.062
0.062
0.061
0.061
0.061
0.060
0.060
0.060
0.059
0.059
0.058
0.058
0.057
0.057
0.056
0.055
0.055
0.054
0.053
0.053
0.052
0.051
0.050
0.050
0.049
0.048
0.048
0.047
0.046
0.046
0.045
0.045
0.044
0.043
0.043
0.042
0.042
0.041
0.041
0.040
0.040
0.040
0.039
0.039
0.038
0.038
0.038
0.037
0.037
0.037
0.036
0.036
0.036
0.035
0.035
0.035
0.035
0.034
0.034
0.034
0.034
0.034
0.033
0.033
0.033
0.033
0.033
0.032
0.032
0.032
0.032
0.032
0.032
0.032
0.031
0.031
0.031
0.031
0.031
0.031
0.031
0.030
0.030
0.030
0.030
0.050
0.050
0.050
0.051
0.051
0.052
0.052
0.052
0.053
0.053
0.053
0.054
0.054
0.054
0.055
0.055
0.055
0.056
0.056
0.056
0.057
0.057
0.058
0.058
0.058
0.059
0.059
0.059
0.060
0.060
0.061
0.061
0.061
0.062
0.062
0.062
0.063
0.063
0.063
0.064
0.064
0.064
0.064
0.065
0.065
0.065
0.065
0.065
0.065
0.065
0.065
0.065
0.065
0.065
0.065
0.065
0.065
0.064
0.064
0.064
0.064
0.064
0.064
0.064
0.064
0.063
0.063
0.063
0.063
0.062
0.062
0.062
0.061
0.061
0.060
0.060
0.059
0.059
0.058
0.058
0.057
0.056
0.056
0.055
0.054
0.053
0.053
0.052
0.051
0.050
0.050
0.049
0.048
0.048
0.047
0.046
0.046
0.045
0.044
0.044
0.043
0.043
0.042
0.042
0.041
0.041
0.040
0.040
0.039
0.039
0.038
0.038
0.038
0.037
0.037
0.037
0.036
0.036
0.036
0.035
0.035
0.035
0.035
0.034
0.034
0.034
0.034
0.034
0.033
0.033
0.033
0.033
0.033
0.032
0.032
0.032
0.032
0.032
0.032
0.031
0.031
0.031
0.031
0.031
0.031
0.031
0.031
0.030
0.030
0.030
0.030
0.050
0.050
0.051
0.051
0.051
0.052
0.052
0.053
0.053
0.053
0.054
0.054
0.054
0.055
0.055
0.055
0.056
0.056
0.057
0.057
0.057
0.058
0.058
0.058
0.059
0.059
0.059
0.060
0.060
0.061
0.061
0.061
0.062
0.062
0.062
0.063
0.063
0.063
0.064
0.064
0.064
0.065
0.065
0.065
0.065
0.065
0.065
0.065
0.066
0.066
0.066
0.066
0.066
0.066
0.065
0.065
0.065
0.065
0.065
0.065
0.065
0.065
0.065
0.065
0.065
0.065
0.064
0.064
0.064
0.064
0.063
0.063
0.063
0.062
0.062
0.061
0.061
0.060
0.060
0.059
0.058
0.057
0.057
0.056
0.055
0.054
0.054
0.053
0.052
0.051
0.050
0.050
0.049
0.048
0.047
0.047
0.046
0.045
0.045
0.044
0.044
0.043
0.042
0.042
0.041
0.041
0.040
0.040
0.039
0.039
0.039
0.038
0.038
0.037
0.037
0.037
0.036
0.036
0.036
0.036
0.035
0.035
0.035
0.034
0.034
0.034
0.034
0.034
0.033
0.033
0.033
0.033
0.033
0.032
0.032
0.032
0.032
0.032
0.032
0.031
0.031
0.031
0.031
0.031
0.031
0.031
0.031
0.030
0.030
0.030
0.030
0.050
0.051
0.051
0.051
0.052
0.052
0.053
0.053
0.053
0.054
0.054
0.054
0.055
0.055
0.055
0.056
0.056
0.057
0.057
0.057
0.058
0.058
0.058
0.059
0.059
0.059
0.060
0.060
0.061
0.061
0.061
0.062
0.062
0.062
0.063
0.063
0.063
0.064
0.064
0.064
0.065
0.065
0.065
0.065
0.066
0.066
0.066
0.066
0.066
0.066
0.066
0.066
0.066
0.066
0.066
0.066
0.066
0.066
0.066
0.066
0.066
0.066
0.066
0.066
0.066
0.066
0.066
0.066
0.065
0.065
0.065
0.065
0.064
0.064
0.063
0.063
0.062
0.062
0.061
0.060
0.059
0.059
0.058
0.057
0.056
0.055
0.054
0.054
0.053
0.052
0.051
0.050
0.049
0.049
0.048
0.047
0.046
0.046
0.045
0.044
0.044
0.043
0.043
0.042
0.042
0.041
0.041
0.040
0.040
0.039
0.039
0.038
0.038
0.038
0.037
0.037
0.036
0.036
0.036
0.036
0.035
0.035
0.035
0.035
0.034
0.034
0.034
0.034
0.033
0.033
0.033
0.033
0.033
0.032
0.032
0.032
0.032
0.032
0.032
0.031
0.031
0.031
0.031
0.031
0.031
0.031
0.031
0.030
0.030
0.030
0.030
0.051
0.051
0.051
0.052
0.052
0.052
0.053
0.053
0.054
0.054
0.054
0.055
0.055
0.055
0.056
0.056
0.057
0.057
0.057
0.058
0.058
0.058
0.059
0.059
0.059
0.060
0.060
0.061
0.061
0.061
0.062
0.062
0.062
0.063
0.063
0.063
0.064
0.064
0.064
0.065
0.065
0.065
0.065
0.066
0.066
0.066
0.066
0.066
0.067
0.067
0.067
0.067
0.067
0.067
0.067
0.067
0.067
0.067
0.067
0.067
0.067
0.067
0.067
0.067
0.067
0.067
0.067
0.067
0.067
0.067
0.067
0.066
0.066
0.066
0.065
0.064
0.064
0.063
0.062
0.062
0.061
0.060
0.059
0.058
0.057
0.056
0.055
0.055
0.054
0.053
0.052
0.051
0.050
0.049
0.048
0.048
0.047
0.046
0.046
0.045
0.044
0.044
0.043
0.042
0.042
0.041
0.041
0.040
0.040
0.039
0.039
0.038
0.038
0.038
0.037
0.037
0.037
0.036
0.036
0.036
0.035
0.035
0.035
0.035
0.034
0.034
0.034
0.034
0.033
0.033
0.033
0.033
0.033
0.032
0.032
0.032
0.032
0.032
0.032
0.031
0.031
0.031
0.031
0.031
0.031
0.031
0.030
0.030
0.030
0.030
0.030
0.051
0.051
0.052
0.052
0.052
0.053
0.053
0.054
0.054
0.054
0.055
0.055
0.055
0.056
0.056
0.057
0.057
0.057
0.058
0.058
0.058
0.059
0.059
0.059
0.060
0.060
0.061
0.061
0.061
0.062
0.062
0.062
0.063
0.063
0.063
0.064
0.064
0.064
0.065
0.065
0.065
0.066
0.066
0.066
0.066
0.067
0.067
0.067
0.067
0.067
0.067
0.067
0.068
0.068
0.068
0.068
0.068
0.068
0.068
0.068
0.069
0.069
0.069
0.069
0.069
0.069
0.069
0.069
0.069
0.069
0.069
0.068
0.068
0.067
0.067
0.066
0.066
0.065
0.064
0.063
0.062
0.061
0.060
0.060
0.059
0.058
0.057
0.056
0.055
0.054
0.053
0.052
0.051
0.050
0.049
0.048
0.047
0.047
0.046
0.045
0.045
0.044
0.043
0.043
0.042
0.041
0.041
0.040
0.040
0.039
0.039
0.039
0.038
0.038
0.037
0.037
0.037
0.036
0.036
0.036
0.035
0.035
0.035
0.035
0.034
0.034
0.034
0.034
0.033
0.033
0.033
0.033
0.033
0.032
0.032
0.032
0.032
0.032
0.032
0.031
0.031
0.031
0.031
0.031
0.031
0.031
0.030
0.030
0.030
0.030
0.030
0.051
0.052
0.052
0.052
0.053
0.053
0.053
0.054
0.054
0.055
0.055
0.055
0.056
0.056
0.057
0.057
0.057
0.058
0.058
0.058
0.059
0.059
0.059
0.060
0.060
0.061
0.061
0.061
0.062
0.062
0.062
0.063
0.063
0.063
0.064
0.064
0.064
0.065
0.065
0.065
0.066
0.066
0.066
0.066
0.067
0.067
0.067
0.067
0.068
0.068
0.068
0.068
0.068
0.069
0.069
0.069
0.069
0.069
0.070
0.070
0.070
0.070
0.070
0.071
0.071
0.071
0.071
0.071
0.071
0.071
0.071
0.070
0.070
0.070
0.069
0.068
0.068
0.067
0.066
0.065
0.064
0.063
0.062
0.061
0.060
0.059
0.058
0.057
0.056
0.054
0.053
0.052
0.052
0.051
0.050
0.049
0.048
0.047
0.046
0.046
0.045
0.044
0.044
0.043
0.042
0.042
0.041
0.041
0.040
0.040
0.039
0.039
0.038
0.038
0.037
0.037
0.037
0.036
0.036
0.036
0.035
0.035
0.035
0.035
0.034
0.034
0.034
0.034
0.034
0.033
0.033
0.033
0.033
0.033
0.032
0.032
0.032
0.032
0.032
0.031
0.031
0.031
0.031
0.031
0.031
0.031
0.030
0.030
0.030
0.030
0.030
0.051
0.052
0.052
0.053
0.053
0.053
0.054
0.054
0.055
0.055
0.055
0.056
0.056
0.056
0.057
0.057
0.058
0.058
0.058
0.059
0.059
0.059
0.060
0.060
0.061
0.061
0.061
0.062
0.062
0.062
0.063
0.063
0.063
0.064
0.064
0.064
0.065
0.065
0.065
0.066
0.066
0.066
0.067
0.067
0.067
0.067
0.068
0.068
0.068
0.068
0.069
0.069
0.069
0.069
0.070
0.070
0.070
0.071
0.071
0.071
0.072
0.072
0.072
0.073
0.073
0.073
0.073
0.073
0.073
0.073
0.073
0.073
0.073
0.072
0.072
0.071
0.070
0.069
0.068
0.067
0.066
0.065
0.064
0.063
0.061
0.060
0.059
0.058
0.057
0.055
0.054
0.053
0.052
0.051
0.050
0.049
0.048
0.048
0.047
0.046
0.045
0.045
0.044
0.043
0.043
0.042
0.041
0.041
0.040
0.040
0.039
0.039
0.038
0.038
0.038
0.037
0.037
0.037
0.036
0.036
0.036
0.035
0.035
0.035
0.034
0.034
0.034
0.034
0.034
0.033
0.033
0.033
0.033
0.033
0.032
0.032
0.032
0.032
0.032
0.031
0.031
0.031
0.031
0.031
0.031
0.031
0.030
0.030
0.030
0.030
0.030
0.052
0.052
0.053
0.053
0.053
0.054
0.054
0.054
0.055
0.055
0.056
0.056
0.056
0.057
0.057
0.058
0.058
0.058
0.059
0.059
0.059
0.060
0.060
0.061
0.061
0.061
0.062
0.062
0.062
0.063
0.063
0.063
0.064
0.064
0.064
0.065
0.065
0.065
0.066
0.066
0.066
0.067
0.067
0.067
0.068
0.068
0.068
0.068
0.069
0.069
0.069
0.070
0.070
0.070
0.071
0.071
0.072
0.072
0.073
0.073
0.073
0.074
0.074
0.075
0.075
0.075
0.076
0.076
0.076
0.076
0.076
0.076
0.075
0.075
0.074
0.074
0.073
0.072
0.071
0.069
0.068
0.067
0.066
0.064
0.063
0.062
0.060
0.059
0.058
0.057
0.055
0.054
0.053
0.052
0.051
0.050
0.049
0.048
0.047
0.046
0.046
0.045
0.044
0.043
0.043
0.042
0.042
0.041
0.040
0.040
0.039
0.039
0.039
0.038
0.038
0.037
0.037
0.037
0.036
0.036
0.036
0.035
0.035
0.035
0.035
0.034
0.034
0.034
0.034
0.033
0.033
0.033
0.033
0.033
0.032
0.032
0.032
0.032
0.032
0.032
0.031
0.031
0.031
0.031
0.031
0.031
0.030
0.030
0.030
0.030
0.030
0.052
0.052
0.053
0.053
0.054
0.054
0.054
0.055
0.055
0.056
0.056
0.056
0.057
0.057
0.058
0.058
0.058
0.059
0.059
0.059
0.060
0.060
0.061
0.061
0.061
0.062
0.062
0.062
0.063
0.063
0.063
0.064
0.064
0.064
0.065
0.065
0.065
0.066
0.066
0.066
0.067
0.067
0.067
0.068
0.068
0.068
0.069
0.069
0.070
0.070
0.070
0.071
0.071
0.072
0.072
0.073
0.073
0.074
0.074
0.075
0.075
0.076
0.077
0.077
0.078
0.078
0.079
0.079
0.079
0.079
0.079
0.079
0.079
0.078
0.077
0.077
0.076
0.075
0.073
0.072
0.071
0.069
0.068
0.066
0.065
0.063
0.062
0.060
0.059
0.058
0.056
0.055
0.054
0.053
0.052
0.051
0.050
0.049
0.048
0.047
0.046
0.045
0.045
0.044
0.043
0.042
0.042
0.041
0.041
0.040
0.040
0.039
0.039
0.038
0.038
0.037
0.037
0.037
0.036
0.036
0.036
0.035
0.035
0.035
0.035
0.034
0.034
0.034
0.034
0.033
0.033
0.033
0.033
0.033
0.032
0.032
0.032
0.032
0.032
0.032
0.031
0.031
0.031
0.031
0.031
0.031
0.030
0.030
0.030
0.030
0.030
0.052
0.053
0.053
0.053
0.054
0.054
0.055
0.055
0.056
0.056
0.056
0.057
0.057
0.058
0.058
0.058
0.059
0.059
0.059
0.060
0.060
0.061
0.061
0.061
0.062
0.062
0.062
0.063
0.063
0.063
0.064
0.064
0.064
0.065
0.065
0.065
0.066
0.066
0.066
0.067
0.067
0.068
0.068
0.068
0.069
0.069
0.069
0.070
0.070
0.071
0.071
0.072
0.072
0.073
0.074
0.074
0.075
0.076
0.076
0.077
0.078
0.079
0.079
0.080
0.081
0.081
0.082
0.082
0.083
0.083
0.083
0.083
0.082
0.082
0.081
0.080
0.079
0.078
0.076
0.075
0.073
0.072
0.070
0.068
0.067
0.065
0.063
0.062
0.060
0.059
0.057
0.056
0.055
0.054
0.052
0.051
0.050
0.049
0.048
0.047
0.046
0.046
0.045
0.044
0.043
0.043
0.042
0.041
0.041
0.040
0.040
0.039
0.039
0.038
0.038
0.038
0.037
0.037
0.036
0.036
0.036
0.035
0.035
0.035
0.035
0.034
0.034
0.034
0.034
0.033
0.033
0.033
0.033
0.033
0.032
0.032
0.032
0.032
0.032
0.032
0.031
0.031
0.031
0.031
0.031
0.031
0.030
0.030
0.030
0.030
0.030
0.053
0.053
0.053
0.054
0.054
0.055
0.055
0.055
0.056
0.056
0.057
0.057
0.057
0.058
0.058
0.059
0.059
0.059
0.060
0.060
0.061
0.061
0.061
0.062
0.062
0.062
0.063
0.063
0.063
0.064
0.064
0.064
0.065
0.065
0.065
0.066
0.066
0.067
0.067
0.067
0.068
0.068
0.068
0.069
0.069
0.070
0.070
0.071
0.071
0.072
0.072
0.073
0.074
0.074
0.075
0.076
0.077
0.078
0.079
0.079
0.080
0.081
0.082
0.083
0.084
0.085
0.086
0.086
0.087
0.087
0.087
0.087
0.087
0.086
0.085
0.084
0.083
0.082
0.080
0.078
0.076
0.075
0.073
0.071
0.069
0.067
0.065
0.063
0.062
0.060
0.059
0.057
0.056
0.054
0.053
0.052
0.051
0.050
0.049
0.048
0.047
0.046
0.045
0.044
0.044
0.043
0.042
0.042
0.041
0.041
0.040
0.040
0.039
0.039
0.038
0.038
0.037
0.037
0.037
0.036
0.036
0.036
0.035
0.035
0.035
0.034
0.034
0.034
0.034
0.033
0.033
0.033
0.033
0.033
0.032
0.032
0.032
0.032
0.032
0.032
0.031
0.031
0.031
0.031
0.031
0.031
0.030
0.030
0.030
0.030
0.030
0.053
0.053
0.054
0.054
0.054
0.055
0.055
0.056
0.056
0.057
0.057
0.057
0.058
0.058
0.059
0.059
0.059
0.060
0.060
0.061
0.061
0.061
0.062
0.062
0.062
0.063
0.063
0.063
0.064
0.064
0.065
0.065
0.065
0.066
0.066
0.066
0.067
0.067
0.067
0.068
0.068
0.069
0.069
0.069
0.070
0.071
0.071
0.072
0.072
0.073
0.074
0.074
0.075
0.076
0.077
0.078
0.079
0.080
0.081
0.082
0.083
0.085
0.086
0.087
0.088
0.089
0.090
0.091
0.092
0.092
0.092
0.092
0.092
0.091
0.090
0.089
0.088
0.086
0.084
0.082
0.080
0.078
0.075
0.073
0.071
0.069
0.067
0.065
0.063
0.061
0.060
0.058
0.057
0.055
0.054
0.053
0.051
0.050
0.049
0.048
0.047
0.046
0.046
0.045
0.044
0.043
0.043
0.042
0.041
0.041
0.040
0.040
0.039
0.039
0.038
0.038
0.037
0.037
0.037
0.036
0.036
0.036
0.035
0.035
0.035
0.035
0.034
0.034
0.034
0.034
0.033
0.033
0.033
0.033
0.032
0.032
0.032
0.032
0.032
0.032
0.031
0.031
0.031
0.031
0.031
0.031
0.030
0.030
0.030
0.030
0.030
0.053
0.053
0.054
0.054
0.055
0.055
0.056
0.056
0.056
0.057
0.057
0.058
0.058
0.059
0.059
0.059
0.060
0.060
0.061
0.061
0.061
0.062
0.062
0.062
0.063
0.063
0.064
0.064
0.064
0.065
0.065
0.065
0.066
0.066
0.066
0.067
0.067
0.067
0.068
0.068
0.069
0.069
0.070
0.070
0.071
0.071
0.072
0.073
0.073
0.074
0.075
0.076
0.077
0.078
0.079
0.080
0.081
0.083
0.084
0.085
0.087
0.088
0.090
0.091
0.093
0.094
0.095
0.096
0.097
0.098
0.098
0.098
0.098
0.097
0.096
0.095
0.093
0.091
0.089
0.086
0.084
0.081
0.079
0.076
0.074
0.071
0.069
0.067
0.065
0.063
0.061
0.059
0.058
0.056
0.055
0.053
0.052
0.051
0.050
0.049
0.048
0.047
0.046
0.045
0.044
0.044
0.043
0.042
0.042
0.041
0.040
0.040
0.039
0.039
0.038
0.038
0.038
0.037
0.037
0.036
0.036
0.036
0.035
0.035
0.035
0.035
0.034
0.034
0.034
0.034
0.033
0.033
0.033
0.033
0.032
0.032
0.032
0.032
0.032
0.032
0.031
0.031
0.031
0.031
0.031
0.031
0.030
0.030
0.030
0.030
0.030
0.053
0.054
0.054
0.055
0.055
0.055
0.056
0.056
0.057
0.057
0.058
0.058
0.058
0.059
0.059
0.060
0.060
0.060
0.061
0.061
0.062
0.062
0.062
0.063
0.063
0.064
0.064
0.064
0.065
0.065
0.065
0.066
0.066
0.066
0.067
0.067
0.068
0.068
0.068
0.069
0.069
0.070
0.070
0.071
0.072
0.072
0.073
0.074
0.075
0.076
0.077
0.078
0.079
0.080
0.081
0.083
0.084
0.086
0.087
0.089
0.091
0.093
0.094
0.096
0.098
0.099
0.101
0.102
0.104
0.104
0.105
0.105
0.105
0.104
0.103
0.101
0.099
0.097
0.094
0.091
0.088
0.085
0.082
0.079
0.076
0.074
0.071
0.069
0.066
0.064
0.062
0.060
0.059
0.057
0.056
0.054
0.053
0.052
0.050
0.049
0.048
0.047
0.046
0.045
0.045
0.044
0.043
0.042
0.042
0.041
0.041
0.040
0.040
0.039
0.039
0.038
0.038
0.037
0.037
0.037
0.036
0.036
0.036
0.035
0.035
0.035
0.034
0.034
0.034
0.034
0.033
0.033
0.033
0.033
0.033
0.032
0.032
0.032
0.032
0.032
0.031
0.031
0.031
0.031
0.031
0.031
0.030
0.030
0.030
0.030
0.030
0.054
0.054
0.054
0.055
0.055
0.056
0.056
0.057
0.057
0.057
0.058
0.058
0.059
0.059
0.060
0.060
0.060
0.061
0.061
0.062
0.062
0.062
0.063
0.063
0.064
0.064
0.064
0.065
0.065
0.065
0.066
0.066
0.066
0.067
0.067
0.068
0.068
0.069
0.069
0.070
0.070
0.071
0.071
0.072
0.073
0.074
0.074
0.075
0.076
0.077
0.079
0.080
0.081
0.083
0.084
0.086
0.088
0.089
0.091
0.093
0.095
0.097
0.099
0.102
0.104
0.106
0.108
0.109
0.111
0.112
0.113
0.113
0.113
0.112
0.111
0.109
0.106
0.104
0.100
0.097
0.093
0.090
0.086
0.083
0.079
0.076
0.073
0.071
0.068
0.066
0.064
0.062
0.060
0.058
0.056
0.055
0.053
0.052
0.051
0.050
0.049
0.048
0.047
0.046
0.045
0.044
0.043
0.043
0.042
0.041
0.041
0.040
0.040
0.039
0.039
0.038
0.038
0.037
0.037
0.037
0.036
0.036
0.036
0.035
0.035
0.035
0.034
0.034
0.034
0.034
0.033
0.033
0.033
0.033
0.033
0.032
0.032
0.032
0.032
0.032
0.031
0.031
0.031
0.031
0.031
0.031
0.030
0.030
0.030
0.030
0.030
0.054
0.054
0.055
0.055
0.056
0.056
0.056
0.057
0.057
0.058
0.058
0.059
0.059
0.059
0.060
0.060
0.061
0.061
0.062
0.062
0.062
0.063
0.063
0.064
0.064
0.064
0.065
0.065
0.065
0.066
0.066
0.067
0.067
0.067
0.068
0.068
0.069
0.069
0.070
0.070
0.071
0.072
0.072
0.073
0.074
0.075
0.076
0.077
0.078
0.079
0.081
0.082
0.084
0.086
0.087
0.089
0.091
0.094
0.096
0.098
0.101
0.103
0.105
0.108
0.110
0.113
0.115
0.117
0.119
0.121
0.122
0.123
0.123
0.122
0.120
0.118
0.115
0.111
0.107
0.103
0.099
0.094
0.090
0.086
0.082
0.079
0.076
0.073
0.070
0.067
0.065
0.063
0.061
0.059
0.057
0.056
0.054
0.053
0.051
0.050
0.049
0.048
0.047
0.046
0.045
0.044
0.044
0.043
0.042
0.042
0.041
0.040
0.040
0.039
0.039
0.038
0.038
0.038
0.037
0.037
0.036
0.036
0.036
0.035
0.035
0.035
0.034
0.034
0.034
0.034
0.033
0.033
0.033
0.033
0.033
0.032
0.032
0.032
0.032
0.032
0.031
0.031
0.031
0.031
0.031
0.031
0.030
0.030
0.030
0.030
0.030
0.054
0.054
0.055
0.055
0.056
0.056
0.057
0.057
0.058
0.058
0.058
0.059
0.059
0.060
0.060
0.061
0.061
0.061
0.062
0.062
0.063
0.063
0.064
0.064
0.064
0.065
0.065
0.065
0.066
0.066
0.067
0.067
0.067
0.068
0.068
0.069
0.069
0.070
0.070
0.071
0.072
0.073
0.073
0.074
0.075
0.076
0.078
0.079
0.080
0.082
0.083
0.085
0.087
0.089
0.091
0.093
0.096
0.098
0.101
0.104
0.106
0.109
0.112
0.115
0.118
0.121
0.124
0.126
0.129
0.131
0.133
0.133
0.134
0.133
0.131
0.128
0.124
0.120
0.115
0.110
0.105
0.100
0.095
0.090
0.086
0.082
0.078
0.075
0.072
0.069
0.066
0.064
0.062
0.060
0.058
0.056
0.055
0.053
0.052
0.051
0.050
0.048
0.047
0.046
0.046
0.045
0.044
0.043
0.042
0.042
0.041
0.041
0.040
0.040
0.039
0.039
0.038
0.038
0.037
0.037
0.036
0.036
0.036
0.035
0.035
0.035
0.035
0.034
0.034
0.034
0.034
0.033
0.033
0.033
0.033
0.032
0.032
0.032
0.032
0.032
0.031
0.031
0.031
0.031
0.031
0.031
0.030
0.030
0.030
0.030
0.030
0.054
0.055
0.055
0.056
0.056
0.056
0.057
0.057
0.058
0.058
0.059
0.059
0.060
0.060
0.061
0.061
0.061
0.062
0.062
0.063
0.063
0.063
0.064
0.064
0.065
0.065
0.065
0.066
0.066
0.067
0.067
0.068
0.068
0.068
0.069
0.069
0.070
0.071
0.071
0.072
0.073
0.074
0.075
0.076
0.077
0.078
0.079
0.081
0.083
0.084
0.086
0.088
0.090
0.093
0.095
0.098
0.101
0.104
0.107
0.110
0.113
0.116
0.120
0.123
0.126
0.130
0.133
0.136
0.140
0.142
0.144
0.146
0.146
0.145
0.143
0.139
0.135
0.129
0.124
0.117
0.111
0.105
0.100
0.094
0.089
0.085
0.081
0.077
0.074
0.070
0.068
0.065
0.063
0.061
0.059
0.057
0.055
0.054
0.052
0.051
0.050
0.049
0.048
0.047
0.046
0.045
0.044
0.043
0.043
0.042
0.041
0.041
0.040
0.040
0.039
0.039
0.038
0.038
0.037
0.037
0.037
0.036
0.036
0.036
0.035
0.035
0.035
0.034
0.034
0.034
0.034
0.033
0.033
0.033
0.033
0.032
0.032
0.032
0.032
0.032
0.031
0.031
0.031
0.031
0.031
0.031
0.030
0.030
0.030
0.030
0.030
0.054
0.055
0.055
0.056
0.056
0.057
0.057
0.058
0.058
0.059
0.059
0.059
0.060
0.060
0.061
0.061
0.062
0.062
0.063
0.063
0.063
0.064
0.064
0.065
0.065
0.065
0.066
0.066
0.067
0.067
0.068
0.068
0.068
0.069
0.069
0.070
0.071
0.071
0.072
0.073
0.074
0.075
0.076
0.077
0.079
0.080
0.082
0.083
0.085
0.087
0.089
0.092
0.094
0.097
0.100
0.103
0.106
0.110
0.113
0.117
0.121
0.125
0.128
0.132
0.136
0.140
0.144
0.148
0.151
0.155
0.157
0.159
0.160
0.159
0.156
0.152
0.147
0.140
0.133
0.126
0.118
0.111
0.105
0.098
0.093
0.088
0.083
0.079
0.075
0.072
0.069
0.066
0.064
0.062
0.060
0.058
0.056
0.054
0.053
0.052
0.050
0.049
0.048
0.047
0.046
0.045
0.044
0.044
0.043
0.042
0.042
0.041
0.040
0.040
0.039
0.039
0.038
0.038
0.037
0.037
0.037
0.036
0.036
0.036
0.035
0.035
0.035
0.034
0.034
0.034
0.034
0.033
0.033
0.033
0.033
0.032
0.032
0.032
0.032
0.032
0.031
0.031
0.031
0.031
0.031
0.031
0.030
0.030
0.030
0.030
0.030
0.055
0.055
0.056
0.056
0.056
0.057
0.057
0.058
0.058
0.059
0.059
0.060
0.060
0.061
0.061
0.062
0.062
0.062
0.063
0.063
0.064
0.064
0.065
0.065
0.065
0.066
0.066
0.067
0.067
0.068
0.068
0.069
0.069
0.070
0.070
0.071
0.071
0.072
0.073
0.074
0.075
0.076
0.077
0.079
0.080
0.082
0.084
0.086
0.088
0.091
0.093
0.096
0.099
0.102
0.105
0.109
0.113
0.117
0.121
0.125
0.129
0.134
0.138
0.142
0.146
0.150
0.155
0.159
0.164
0.168
0.171
0.174
0.175
0.174
0.171
0.166
0.159
0.152
0.143
0.134
0.126
0.117
0.110
0.103
0.096
0.091
0.086
0.081
0.077
0.074
0.070
0.067
0.065
0.063
0.060
0.058
0.057
0.055
0.054
0.052
0.051
0.050
0.049
0.047
0.046
0.046
0.045
0.044
0.043
0.042
0.042
0.041
0.041
0.040
0.039
0.039
0.038
0.038
0.038
0.037
0.037
0.036
0.036
0.036
0.035
0.035
0.035
0.034
0.034
0.034
0.034
0.033
0.033
0.033
0.033
0.032
0.032
0.032
0.032
0.032
0.031
0.031
0.031
0.031
0.031
0.031
0.030
0.030
0.030
0.030
0.030
0.055
0.055
0.056
0.056
0.057
0.057
0.058
0.058
0.059
0.059
0.060
0.060
0.060
0.061
0.061
0.062
0.062
0.063
0.063
0.064
0.064
0.065
0.065
0.065
0.066
0.066
0.067
0.067
0.068
0.068
0.069
0.069
0.070
0.070
0.071
0.071
0.072
0.073
0.074
0.075
0.076
0.078
0.079
0.081
0.083
0.085
0.087
0.089
0.092
0.095
0.098
0.101
0.104
0.108
0.112
0.116
0.120
0.125
0.129
0.134
0.139
0.143
0.148
0.153
0.157
0.162
0.167
0.172
0.177
0.182
0.186
0.189
0.190
0.189
0.186
0.180
0.172
0.163
0.153
0.143
0.133
0.124
0.115
0.107
0.100
0.094
0.088
0.083
0.079
0.075
0.072
0.069
0.066
0.063
0.061
0.059
0.057
0.056
0.054
0.053
0.051
0.050
0.049
0.048
0.047
0.046
0.045
0.044
0.043
0.043
0.042
0.041
0.041
0.040
0.040
0.039
0.039
0.038
0.038
0.037
0.037
0.037
0.036
0.036
0.035
0.035
0.035
0.035
0.034
0.034
0.034
0.033
0.033
0.033
0.033
0.032
0.032
0.032
0.032
0.032
0.031
0.031
0.031
0.031
0.031
0.031
0.030
0.030
0.030
0.030
0.030
0.055
0.056
0.056
0.056
0.057
0.057
0.058
0.058
0.059
0.059
0.060
0.060
0.061
0.061
0.062
0.062
0.063
0.063
0.064
0.064
0.064
0.065
0.065
0.066
0.066
0.067
0.067
0.068
0.068
0.069
0.069
0.070
0.070
0.071
0.071
0.072
0.073
0.074
0.075
0.076
0.078
0.079
0.081
0.083
0.085
0.087
0.090
0.093
0.096
0.099
0.103
0.106
0.110
0.114
0.119
0.124
0.129
0.134
0.139
0.144
0.149
0.154
0.159
0.164
0.169
0.174
0.179
0.185
0.190
0.196
0.201
0.204
0.206
0.205
0.201
0.194
0.186
0.175
0.163
0.152
0.140
0.129
0.120
0.111
0.103
0.096
0.090
0.085
0.080
0.076
0.073
0.070
0.067
0.064
0.062
0.060
0.058
0.056
0.054
0.053
0.052
0.050
0.049
0.048
0.047
0.046
0.045
0.044
0.044
0.043
0.042
0.042
0.041
0.040
0.040
0.039
0.039
0.038
0.038
0.037
0.037
0.037
0.036
0.036
0.036
0.035
0.035
0.035
0.034
0.034
0.034
0.033
0.033
0.033
0.033
0.033
0.032
0.032
0.032
0.032
0.031
0.031
0.031
0.031
0.031
0.031
0.030
0.030
0.030
0.030
0.030
0.055
0.056
0.056
0.057
0.057
0.058
0.058
0.059
0.059
0.060
0.060
0.061
0.061
0.061
0.062
0.062
0.063
0.063
0.064
0.064
0.065
0.065
0.066
0.066
0.067
0.067
0.067
0.068
0.068
0.069
0.070
0.070
0.071
0.071
0.072
0.073
0.074
0.075
0.076
0.078
0.079
0.081
0.083
0.085
0.088
0.091
0.094
0.097
0.100
0.104
0.108
0.113
0.117
0.122
0.127
0.132
0.138
0.144
0.149
0.155
0.161
0.166
0.171
0.176
0.181
0.186
0.191
0.197
0.203
0.209
0.215
0.219
0.220
0.219
0.215
0.208
0.198
0.186
0.173
0.159
0.147
0.135
0.124
0.114
0.106
0.098
0.092
0.087
0.082
0.077
0.074
0.070
0.067
0.065
0.062
0.060
0.058
0.057
0.055
0.053
0.052
0.051
0.049
0.048
0.047
0.046
0.045
0.045
0.044
0.043
0.042
0.042
0.041
0.040
0.040
0.039
0.039
0.038
0.038
0.037
0.037
0.037
0.036
0.036
0.036
0.035
0.035
0.035
0.034
0.034
0.034
0.034
0.033
0.033
0.033
0.033
0.032
0.032
0.032
0.032
0.031
0.031
0.031
0.031
0.031
0.031
0.030
0.030
0.030
0.030
0.030
0.055
0.056
0.056
0.057
0.057
0.058
0.058
0.059
0.059
0.060
0.060
0.061
0.061
0.062
0.062
0.063
0.063
0.064
0.064
0.065
0.065
0.065
0.066
0.066
0.067
0.067
0.068
0.068
0.069
0.069
0.070
0.071
0.071
0.072
0.073
0.074
0.075
0.076
0.078
0.079
0.081
0.083
0.085
0.088
0.091
0.094
0.098
0.102
0.106
0.110
0.115
0.120
0.125
0.131
0.136
0.142
0.149
0.155
0.161
0.167
0.173
0.179
0.184
0.188
0.193
0.198
0.203
0.209
0.215
0.221
0.227
0.231
0.233
0.232
0.228
0.219
0.208
0.195
0.181
0.166
0.152
0.139
0.127
0.117
0.108
0.100
0.094
0.088
0.083
0.078
0.075
0.071
0.068
0.065
0.063
0.061
0.059
0.057
0.055
0.054
0.052
0.051
0.050
0.049
0.048
0.047
0.046
0.045
0.044
0.043
0.043
0.042
0.041
0.041
0.040
0.039
0.039
0.039
0.038
0.038
0.037
0.037
0.036
0.036
0.036
0.035
0.035
0.035
0.034
0.034
0.034
0.034
0.033
0.033
0.033
0.033
0.032
0.032
0.032
0.032
0.032
0.031
0.031
0.031
0.031
0.031
0.030
0.030
0.030
0.030
0.030
0.056
0.056
0.057
0.057
0.058
0.058
0.059
0.059
0.060
0.060
0.060
0.061
0.061
0.062
0.062
0.063
0.063
0.064
0.064
0.065
0.065
0.066
0.066
0.067
0.067
0.068
0.068
0.069
0.069
0.070
0.070
0.071
0.072
0.073
0.074
0.075
0.076
0.077
0.079
0.081
0.083
0.085
0.088
0.091
0.095
0.098
0.103
0.107
0.112
0.117
0.123
0.128
0.134
0.141
0.147
0.154
0.161
0.168
0.175
0.181
0.188
0.193
0.197
0.202
0.206
0.210
0.214
0.220
0.226
0.232
0.237
0.241
0.243
0.242
0.237
0.228
0.216
0.202
0.187
0.171
0.156
0.143
0.130
0.119
0.110
0.102
0.095
0.089
0.084
0.079
0.075
0.072
0.069
0.066
0.064
0.061
0.059
0.057
0.056
0.054
0.053
0.051
0.050
0.049
0.048
0.047
0.046
0.045
0.044
0.043
0.043
0.042
0.041
0.041
0.040
0.040
0.039
0.039
0.038
0.038
0.037
0.037
0.036
0.036
0.036
0.035
0.035
0.035
0.034
0.034
0.034
0.034
0.033
0.033
0.033
0.033
0.032
0.032
0.032
0.032
0.032
0.031
0.031
0.031
0.031
0.031
0.030
0.030
0.030
0.030
0.030
0.056
0.056
0.057
0.057
0.058
0.058
0.059
0.059
0.060
0.060
0.061
0.061
0.062
0.062
0.063
0.063
0.064
0.064
0.065
0.065
0.066
0.066
0.067
0.067
0.068
0.068
0.069
0.069
0.070
0.070
0.071
0.072
0.072
0.073
0.074
0.075
0.077
0.078
0.080
0.082
0.085
0.088
0.091
0.094
0.098
0.103
0.108
0.113
0.119
0.125
0.131
0.138
0.145
0.152
0.160
0.168
0.176
0.183
0.191
0.198
0.204
0.209
0.213
0.216
0.219
0.222
0.225
0.230
0.234
0.240
0.245
0.248
0.250
0.248
0.243
0.234
0.221
0.207
0.191
0.174
0.159
0.144
0.132
0.121
0.111
0.103
0.096
0.090
0.084
0.080
0.076
0.072
0.069
0.066
0.064
0.062
0.060
0.058
0.056
0.054
0.053
0.052
0.050
0.049
0.048
0.047
0.046
0.045
0.044
0.044
0.043
0.042
0.041
0.041
0.040
0.040
0.039
0.039
0.038
0.038
0.037
0.037
0.037
0.036
0.036
0.035
0.035
0.035
0.035
0.034
0.034
0.034
0.033
0.033
0.033
0.033
0.032
0.032
0.032
0.032
0.032
0.031
0.031
0.031
0.031
0.031
0.030
0.030
0.030
0.030
0.030
0.056
0.056
0.057
0.057
0.058
0.058
0.059
0.059
0.060
0.060
0.061
0.061
0.062
0.062
0.063
0.063
0.064
0.064
0.065
0.065
0.066
0.066
0.067
0.067
0.068
0.068
0.069
0.069
0.070
0.071
0.071
0.072
0.073
0.074
0.075
0.076
0.078
0.080
0.082
0.084
0.087
0.090
0.094
0.098
0.103
0.108
0.114
0.120
0.127
0.134
0.141
0.149
0.157
0.166
0.175
0.184
0.193
0.202
0.210
0.217
0.223
0.227
0.230
0.232
0.233
0.234
0.236
0.238
0.242
0.246
0.249
0.252
0.253
0.251
0.245
0.236
0.223
0.208
0.192
0.175
0.159
0.145
0.132
0.121
0.111
0.103
0.096
0.090
0.085
0.080
0.076
0.073
0.070
0.067
0.064
0.062
0.060
0.058
0.056
0.055
0.053
0.052
0.050
0.049
0.048
0.047
0.046
0.045
0.044
0.044
0.043
0.042
0.042
0.041
0.040
0.040
0.039
0.039
0.038
0.038
0.037
0.037
0.037
0.036
0.036
0.036
0.035
0.035
0.035
0.034
0.034
0.034
0.033
0.033
0.033
0.033
0.032
0.032
0.032
0.032
0.032
0.031
0.031
0.031
0.031
0.031
0.030
0.030
0.030
0.030
0.030
0.056
0.056
0.057
0.058
0.058
0.059
0.059
0.060
0.060
0.061
0.061
0.062
0.062
0.063
0.063
0.064
0.064
0.065
0.065
0.066
0.066
0.067
0.067
0.068
0.068
0.069
0.069
0.070
0.070
0.071
0.072
0.073
0.073
0.074
0.076
0.077
0.079
0.081
0.083
0.086
0.089
0.093
0.097
0.102
0.107
0.113
0.120
0.127
0.135
0.144
0.152
0.162
0.171
0.181
0.192
0.203
0.213
0.224
0.233
0.241
0.246
0.250
0.251
0.250
0.249
0.247
0.246
0.246
0.248
0.249
0.251
0.253
0.252
0.249
0.243
0.234
0.221
0.206
0.190
0.174
0.158
0.144
0.131
0.120
0.110
0.102
0.096
0.090
0.085
0.080
0.076
0.073
0.070
0.067
0.065
0.062
0.060
0.058
0.056
0.055
0.053
0.052
0.051
0.049
0.048
0.047
0.046
0.045
0.045
0.044
0.043
0.042
0.042
0.041
0.041
0.040
0.039
0.039
0.038
0.038
0.038
0.037
0.037
0.036
0.036
0.036
0.035
0.035
0.035
0.034
0.034
0.034
0.033
0.033
0.033
0.033
0.032
0.032
0.032
0.032
0.032
0.031
0.031
0.031
0.031
0.031
0.030
0.030
0.030
0.030
0.030
0.056
0.057
0.057
0.058
0.058
0.059
0.059
0.060
0.060
0.061
0.061
0.062
0.062
0.063
0.063
0.064
0.064
0.065
0.065
0.066
0.066
0.067
0.067
0.068
0.068
0.069
0.069
0.070
0.071
0.071
0.072
0.073
0.074
0.075
0.076
0.078
0.080
0.082
0.084
0.087
0.091
0.095
0.100
0.106
0.112
0.119
0.127
0.136
0.145
0.155
0.165
0.176
0.187
0.199
0.212
0.225
0.238
0.250
0.262
0.270
0.276
0.278
0.276
0.272
0.267
0.262
0.257
0.254
0.252
0.251
0.251
0.251
0.249
0.245
0.239
0.230
0.217
0.203
0.187
0.171
0.155
0.141
0.129
0.118
0.109
0.101
0.095
0.089
0.085
0.080
0.076
0.073
0.070
0.067
0.065
0.062
0.060
0.058
0.057
0.055
0.053
0.052
0.051
0.050
0.049
0.047
0.047
0.046
0.045
0.044
0.043
0.043
0.042
0.041
0.041
0.040
0.040
0.039
0.039
0.038
0.038
0.037
0.037
0.036
0.036
0.036
0.035
0.035
0.035
0.034
0.034
0.034
0.034
0.033
0.033
0.033
0.032
0.032
0.032
0.032
0.032
0.031
0.031
0.031
0.031
0.031
0.030
0.030
0.030
0.030
0.030
0.056
0.057
0.057
0.058
0.058
0.059
0.059
0.060
0.060
0.061
0.061
0.062
0.062
0.063
0.063
0.064
0.064
0.065
0.065
0.066
0.066
0.067
0.067
0.068
0.069
0.069
0.070
0.070
0.071
0.072
0.072
0.073
0.074
0.075
0.077
0.078
0.080
0.083
0.085
0.089
0.093
0.098
0.103
0.110
0.117
0.125
0.134
0.144
0.155
0.166
0.178
0.191
0.204
0.219
0.234
0.250
0.267
0.283
0.297
0.307
0.313
0.312
0.308
0.299
0.289
0.279
0.269
0.261
0.256
0.252
0.249
0.247
0.244
0.239
0.232
0.223
0.211
0.197
0.182
0.166
0.151
0.137
0.125
0.115
0.107
0.100
0.094
0.089
0.084
0.080
0.076
0.073
0.070
0.067
0.065
0.063
0.060
0.059
0.057
0.055
0.054
0.052
0.051
0.050
0.049
0.048
0.047
0.046
0.045
0.044
0.043
0.043
0.042
0.041
0.041
0.040
0.040
0.039
0.039
0.038
0.038
0.037
0.037
0.036
0.036
0.036
0.035
0.035
0.035
0.034
0.034
0.034
0.034
0.033
0.033
0.033
0.032
0.032
0.032
0.032
0.032
0.031
0.031
0.031
0.031
0.031
0.030
0.030
0.030
0.030
0.030
0.056
0.057
0.057
0.058
0.058
0.059
0.059
0.060
0.060
0.061
0.062
0.062
0.063
0.063
0.064
0.064
0.065
0.065
0.066
0.066
0.067
0.067
0.068
0.068
0.069
0.069
0.070
0.070
0.071
0.072
0.073
0.074
0.075
0.076
0.077
0.079
0.081
0.084
0.087
0.090
0.095
0.100
0.106
0.113
0.122
0.131
0.141
0.153
0.165
0.178
0.192
0.207
0.222
0.239
0.258
0.279
0.301
0.322
0.341
0.354
0.359
0.356
0.347
0.332
0.315
0.298
0.283
0.270
0.260
0.252
0.246
0.242
0.237
0.232
0.225
0.215
0.204
0.190
0.175
0.160
0.145
0.132
0.121
0.112
0.104
0.098
0.092
0.088
0.083
0.080
0.076
0.073
0.070
0.067
0.065
0.063
0.061
0.059
0.057
0.055
0.054
0.052
0.051
0.050
0.049
0.048
0.047
0.046
0.045
0.044
0.043
0.043
0.042
0.041
0.041
0.040
0.040
0.039
0.039
0.038
0.038
0.037
0.037
0.037
0.036
0.036
0.035
0.035
0.035
0.034
0.034
0.034
0.034
0.033
0.033
0.033
0.033
0.032
0.032
0.032
0.032
0.031
0.031
0.031
0.031
0.031
0.030
0.030
0.030
0.030
0.030
0.056
0.057
0.057
0.058
0.058
0.059
0.060
0.060
0.061
0.061
0.062
0.062
0.063
0.063
0.064
0.064
0.065
0.065
0.066
0.066
0.067
0.067
0.068
0.068
0.069
0.069
0.070
0.071
0.071
0.072
0.073
0.074
0.075
0.076
0.078
0.079
0.082
0.084
0.087
0.091
0.096
0.102
0.108
0.116
0.126
0.136
0.148
0.161
0.175
0.190
0.206
0.223
0.241
0.261
0.284
0.310
0.338
0.367
0.392
0.410
0.417
0.411
0.394
0.371
0.346
0.320
0.297
0.278
0.263
0.251
0.243
0.236
0.230
0.224
0.216
0.207
0.196
0.182
0.168
0.153
0.139
0.127
0.116
0.108
0.101
0.095
0.091
0.087
0.083
0.079
0.076
0.073
0.070
0.067
0.065
0.063
0.061
0.059
0.057
0.055
0.054
0.052
0.051
0.050
0.049
0.048
0.047
0.046
0.045
0.044
0.043
0.043
0.042
0.041
0.041
0.040
0.040
0.039
0.039
0.038
0.038
0.037
0.037
0.037
0.036
0.036
0.035
0.035
0.035
0.034
0.034
0.034
0.034
0.033
0.033
0.033
0.033
0.032
0.032
0.032
0.032
0.031
0.031
0.031
0.031
0.031
0.030
0.030
0.030
0.030
0.030
0.056
0.057
0.058
0.058
0.059
0.059
0.060
0.060
0.061
0.061
0.062
0.062
0.063
0.063
0.064
0.064
0.065
0.065
0.066
0.066
0.067
0.067
0.068
0.068
0.069
0.069
0.070
0.071
0.071
0.072
0.073
0.074
0.075
0.076
0.078
0.080
0.082
0.085
0.088
0.092
0.097
0.103
0.110
0.119
0.129
0.141
0.154
0.169
0.184
0.201
0.218
0.237
0.257
0.281
0.309
0.341
0.378
0.416
0.450
0.475
0.484
0.474
0.449
0.416
0.379
0.343
0.312
0.287
0.266
0.251
0.239
0.230
0.222
0.215
0.208
0.199
0.188
0.175
0.161
0.146
0.133
0.121
0.111
0.104
0.098
0.093
0.089
0.086
0.082
0.079
0.076
0.073
0.070
0.067
0.065
0.063
0.061
0.059
0.057
0.055
0.054
0.052
0.051
0.050
0.049
0.048
0.047
0.046
0.045
0.044
0.044
0.043
0.042
0.042
0.041
0.040
0.040
0.039
0.039
0.038
0.038
0.037
0.037
0.037
0.036
0.036
0.036
0.035
0.035
0.035
0.034
0.034
0.034
0.033
0.033
0.033
0.033
0.032
0.032
0.032
0.032
0.031
0.031
0.031
0.031
0.031
0.030
0.030
0.030
0.030
0.030
0.057
0.057
0.058
0.058
0.059
0.059
0.060
0.060
0.061
0.061
0.062
0.062
0.063
0.063
0.064
0.064
0.065
0.065
0.066
0.066
0.067
0.067
0.068
0.068
0.069
0.070
0.070
0.071
0.071
0.072
0.073
0.074
0.075
0.076
0.078
0.080
0.082
0.085
0.088
0.092
0.097
0.104
0.111
0.120
0.131
0.144
0.158
0.174
0.191
0.208
0.228
0.248
0.271
0.297
0.329
0.369
0.414
0.464
0.510
0.544
0.556
0.542
0.508
0.461
0.412
0.366
0.326
0.294
0.269
0.249
0.234
0.223
0.215
0.207
0.200
0.191
0.181
0.168
0.154
0.140
0.127
0.116
0.107
0.101
0.096
0.092
0.088
0.085
0.082
0.078
0.075
0.072
0.070
0.067
0.065
0.063
0.060
0.059
0.057
0.055
0.054
0.052
0.051
0.050
0.049
0.048
0.047
0.046
0.045
0.044
0.044
0.043
0.042
0.042
0.041
0.040
0.040
0.039
0.039
0.038
0.038
0.037
0.037
0.037
0.036
0.036
0.036
0.035
0.035
0.035
0.034
0.034
0.034
0.033
0.033
0.033
0.033
0.032
0.032
0.032
0.032
0.031
0.031
0.031
0.031
0.031
0.030
0.030
0.030
0.030
0.030
0.057
0.057
0.058
0.058
0.059
0.059
0.060
0.060
0.061
0.061
0.062
0.062
0.063
0.063
0.064
0.064
0.065
0.065
0.066
0.066
0.067
0.067
0.068
0.068
0.069
0.070
0.070
0.071
0.071
0.072
0.073
0.074
0.075
0.076
0.078
0.079
0.082
0.084
0.088
0.092
0.097
0.103
0.111
0.121
0.132
0.145
0.159
0.176
0.194
0.212
0.232
0.254
0.278
0.307
0.343
0.389
0.443
0.503
0.563
0.607
0.623
0.605
0.560
0.501
0.440
0.384
0.337
0.299
0.269
0.246
0.229
0.217
0.207
0.199
0.192
0.184
0.174
0.162
0.149
0.135
0.123
0.112
0.105
0.099
0.094
0.091
0.087
0.084
0.081
0.078
0.075
0.072
0.069
0.067
0.065
0.062
0.060
0.058
0.057
0.055
0.054
0.052
0.051
0.050
0.049
0.048
0.047
0.046
0.045
0.044
0.044
0.043
0.042
0.042
0.041
0.040
0.040
0.039
0.039
0.038
0.038
0.038
0.037
0.037
0.036
0.036
0.036
0.035
0.035
0.035
0.034
0.034
0.034
0.033
0.033
0.033
0.033
0.032
0.032
0.032
0.032
0.031
0.031
0.031
0.031
0.031
0.030
0.030
0.030
0.030
0.030
0.057
0.057
0.058
0.058
0.059
0.059
0.060
0.060
0.061
0.061
0.062
0.062
0.063
0.063
0.064
0.064
0.065
0.065
0.066
0.066
0.067
0.067
0.068
0.068
0.069
0.069
0.070
0.071
0.071
0.072
0.073
0.074
0.075
0.076
0.077
0.079
0.081
0.084
0.087
0.091
0.096
0.102
0.110
0.119
0.130
0.143
0.158
0.174
0.192
0.211
0.231
0.253
0.279
0.309
0.348
0.397
0.456
0.525
0.594
0.648
0.669
0.648
0.595
0.526
0.456
0.394
0.342
0.300
0.267
0.242
0.223
0.209
0.199
0.191
0.184
0.176
0.167
0.156
0.144
0.131
0.120
0.110
0.103
0.098
0.094
0.090
0.087
0.084
0.081
0.078
0.075
0.072
0.069
0.067
0.064
0.062
0.060
0.058
0.057
0.055
0.054
0.052
0.051
0.050
0.049
0.048
0.047
0.046
0.045
0.044
0.044
0.043
0.042
0.042
0.041
0.040
0.040
0.039
0.039
0.038
0.038
0.038
0.037
0.037
0.036
0.036
0.036
0.035
0.035
0.035
0.034
0.034
0.034
0.033
0.033
0.033
0.033
0.032
0.032
0.032
0.032
0.031
0.031
0.031
0.031
0.031
0.030
0.030
0.030
0.030
0.030
0.057
0.057
0.058
0.058
0.059
0.059
0.060
0.060
0.061
0.061
0.062
0.062
0.063
0.063
0.064
0.064
0.065
0.065
0.066
0.066
0.067
0.067
0.068
0.068
0.069
0.069
0.070
0.071
0.071
0.072
0.072
0.073
0.074
0.075
0.077
0.078
0.080
0.083
0.086
0.090
0.094
0.100
0.107
0.116
0.126
0.139
0.153
0.168
0.185
0.204
0.224
0.245
0.270
0.301
0.340
0.390
0.452
0.523
0.596
0.653
0.677
0.656
0.601
0.528
0.456
0.392
0.339
0.296
0.262
0.236
0.216
0.201
0.191
0.183
0.176
0.169
0.161
0.151
0.140
0.129
0.119
0.110
0.103
0.098
0.094
0.090
0.087
0.083
0.080
0.077
0.074
0.071
0.069
0.066
0.064
0.062
0.060
0.058
0.056
0.055
0.054
0.052
0.051
0.050
0.049
0.048
0.047
0.046
0.045
0.044
0.044
0.043
0.042
0.042
0.041
0.041
0.040
0.039
0.039
0.038
0.038
0.038
0.037
0.037
0.036
0.036
0.036
0.035
0.035
0.035
0.034
0.034
0.034
0.033
0.033
0.033
0.033
0.032
0.032
0.032
0.032
0.031
0.031
0.031
0.031
0.031
0.030
0.030
0.030
0.030
0.030
0.057
0.057
0.058
0.058
0.059
0.059
0.060
0.060
0.061
0.061
0.062
0.062
0.063
0.063
0.064
0.064
0.065
0.065
0.066
0.066
0.067
0.067
0.068
0.068
0.069
0.069
0.070
0.070
0.071
0.072
0.072
0.073
0.074
0.075
0.076
0.078
0.079
0.082
0.084
0.088
0.092
0.097
0.104
0.111
0.121
0.132
0.144
0.159
0.174
0.191
0.210
0.230
0.254
0.284
0.322
0.369
0.428
0.495
0.563
0.617
0.639
0.622
0.571
0.506
0.439
0.379
0.328
0.286
0.253
0.227
0.208
0.193
0.182
0.174
0.167
0.160
0.153
0.145
0.136
0.127
0.118
0.110
0.104
0.098
0.094
0.090
0.086
0.083
0.080
0.076
0.074
0.071
0.068
0.066
0.064
0.061
0.060
0.058
0.056
0.055
0.053
0.052
0.051
0.050
0.049
0.048
0.047
0.046
0.045
0.044
0.044
0.043
0.042
0.042
0.041
0.041
0.040
0.039
0.039
0.038
0.038
0.038
0.037
0.037
0.036
0.036
0.036
0.035
0.035
0.035
0.034
0.034
0.034
0.033
0.033
0.033
0.033
0.032
0.032
0.032
0.032
0.031
0.031
0.031
0.031
0.031
0.030
0.030
0.030
0.030
0.030
0.057
0.057
0.058
0.058
0.059
0.059
0.060
0.060
0.061
0.061
0.062
0.062
0.063
0.063
0.064
0.064
0.065
0.065
0.066
0.066
0.067
0.067
0.068
0.068
0.069
0.069
0.070
0.070
0.071
0.071
0.072
0.073
0.073
0.074
0.075
0.077
0.078
0.080
0.083
0.085
0.089
0.094
0.099
0.106
0.114
0.123
0.134
0.146
0.159
0.174
0.191
0.210
0.232
0.260
0.294
0.337
0.389
0.446
0.503
0.549
0.568
0.555
0.516
0.463
0.407
0.355
0.310
0.272
0.242
0.217
0.198
0.184
0.173
0.165
0.158
0.152
0.146
0.139
0.131
0.123
0.116
0.109
0.103
0.098
0.093
0.089
0.086
0.082
0.079
0.076
0.073
0.070
0.068
0.065
0.063
0.061
0.059
0.058
0.056
0.055
0.053
0.052
0.051
0.050
0.049
0.048
0.047
0.046
0.045
0.044
0.044
0.043
0.042
0.042
0.041
0.041
0.040
0.039
0.039
0.039
0.038
0.038
0.037
0.037
0.036
0.036
0.036
0.035
0.035
0.035
0.034
0.034
0.034
0.033
0.033
0.033
0.033
0.032
0.032
0.032
0.032
0.031
0.031
0.031
0.031
0.031
0.030
0.030
0.030
0.030
0.030
0.057
0.057
0.058
0.058
0.059
0.059
0.060
0.060
0.061
0.061
0.062
0.062
0.063
0.063
0.064
0.064
0.065
0.065
0.066
0.066
0.067
0.067
0.068
0.068
0.068
0.069
0.069
0.070
0.070
0.071
0.071
0.072
0.073
0.074
0.074
0.076
0.077
0.078
0.080
0.083
0.086
0.089
0.094
0.099
0.105
0.113
0.121
0.131
0.142
0.155
0.169
0.186
0.206
0.231
0.261
0.298
0.341
0.387
0.432
0.467
0.482
0.475
0.448
0.409
0.366
0.324
0.287
0.254
0.227
0.205
0.187
0.174
0.163
0.155
0.149
0.143
0.138
0.132
0.126
0.119
0.113
0.107
0.102
0.097
0.092
0.088
0.084
0.081
0.078
0.075
0.072
0.069
0.067
0.065
0.063
0.061
0.059
0.057
0.056
0.054
0.053
0.052
0.051
0.050
0.049
0.048
0.047
0.046
0.045
0.044
0.044
0.043
0.042
0.042
0.041
0.041
0.040
0.039
0.039
0.039
0.038
0.038
0.037
0.037
0.036
0.036
0.036
0.035
0.035
0.035
0.034
0.034
0.034
0.033
0.033
0.033
0.033
0.032
0.032
0.032
0.032
0.031
0.031
0.031
0.031
0.031
0.030
0.030
0.030
0.030
0.030
0.057
0.057
0.058
0.058
0.059
0.059
0.060
0.060
0.061
0.061
0.062
0.062
0.063
0.063
0.064
0.064
0.065
0.065
0.066
0.066
0.067
0.067
0.067
0.068
0.068
0.069
0.069
0.070
0.070
0.070
0.071
0.072
0.072
0.073
0.074
0.074
0.075
0.077
0.078
0.080
0.082
0.085
0.088
0.092
0.097
0.102
0.108
0.116
0.124
0.134
0.146
0.161
0.178
0.200
0.225
0.256
0.291
0.327
0.361
0.387
0.399
0.397
0.380
0.353
0.322
0.291
0.261
0.234
0.211
0.191
0.176
0.163
0.154
0.146
0.140
0.135
0.130
0.125
0.120
0.114
0.109
0.104
0.099
0.095
0.090
0.087
0.083
0.080
0.077
0.074
0.071
0.068
0.066
0.064
0.062
0.060
0.058
0.057
0.055
0.054
0.053
0.052
0.050
0.049
0.048
0.048
0.047
0.046
0.045
0.044
0.044
0.043
0.042
0.042
0.041
0.041
0.040
0.039
0.039
0.039
0.038
0.038
0.037
0.037
0.036
0.036
0.036
0.035
0.035
0.035
0.034
0.034
0.034
0.033
0.033
0.033
0.033
0.032
0.032
0.032
0.032
0.031
0.031
0.031
0.031
0.030
0.030
0.030
0.030
0.030
0.030
0.057
0.057
0.058
0.058
0.059
0.059
0.060
0.060
0.061
0.061
0.062
0.062
0.063
0.063
0.064
0.064
0.065
0.065
0.066
0.066
0.066
0.067
0.067
0.068
0.068
0.068
0.069
0.069
0.070
0.070
0.070
0.071
0.071
0.072
0.073
0.073
0.074
0.075
0.076
0.077
0.079
0.080
0.083
0.085
0.088
0.092
0.096
0.101
0.107
0.115
0.125
0.137
0.151
0.169
0.191
0.216
0.243
0.271
0.296
0.316
0.327
0.327
0.318
0.301
0.280
0.257
0.234
0.213
0.194
0.178
0.164
0.153
0.144
0.138
0.132
0.127
0.123
0.118
0.114
0.109
0.105
0.100
0.096
0.092
0.088
0.085
0.081
0.078
0.075
0.072
0.070
0.067
0.065
0.063
0.061
0.060
0.058
0.056
0.055
0.054
0.053
0.051
0.050
0.049
0.048
0.047
0.047
0.046
0.045
0.044
0.044
0.043
0.042
0.042
0.041
0.041
0.040
0.039
0.039
0.038
0.038
0.038
0.037
0.037
0.036
0.036
0.036
0.035
0.035
0.035
0.034
0.034
0.034
0.033
0.033
0.033
0.033
0.032
0.032
0.032
0.032
0.031
0.031
0.031
0.031
0.030
0.030
0.030
0.030
0.030
0.030
0.057
0.057
0.058
0.058
0.059
0.059
0.060
0.060
0.061
0.061
0.062
0.062
0.063
0.063
0.064
0.064
0.064
0.065
0.065
0.066
0.066
0.067
0.067
0.067
0.068
0.068
0.069
0.069
0.069
0.070
0.070
0.070
0.071
0.071
0.072
0.072
0.073
0.073
0.074
0.074
0.075
0.076
0.077
0.079
0.080
0.082
0.085
0.088
0.092
0.098
0.105
0.115
0.127
0.142
0.160
0.179
0.201
0.222
0.242
0.257
0.266
0.268
0.264
0.254
0.241
0.225
0.209
0.193
0.177
0.164
0.152
0.143
0.135
0.129
0.124
0.120
0.116
0.112
0.108
0.104
0.100
0.096
0.093
0.089
0.086
0.082
0.079
0.076
0.074
0.071
0.069
0.066
0.064
0.062
0.061
0.059
0.057
0.056
0.055
0.053
0.052
0.051
0.050
0.049
0.048
0.047
0.046
0.046
0.045
0.044
0.043
0.043
0.042
0.042
0.041
0.040
0.040
0.039
0.039
0.038
0.038
0.038
0.037
0.037
0.036
0.036
0.036
0.035
0.035
0.035
0.034
0.034
0.034
0.033
0.033
0.033
0.033
0.032
0.032
0.032
0.032
0.031
0.031
0.031
0.031
0.030
0.030
0.030
0.030
0.030
0.030
0.056
0.057
0.057
0.058
0.058
0.059
0.059
0.060
0.061
0.061
0.061
0.062
0.062
0.063
0.063
0.064
0.064
0.065
0.065
0.066
0.066
0.066
0.067
0.067
0.068
0.068
0.068
0.069
0.069
0.069
0.069
0.070
0.070
0.070
0.071
0.071
0.071
0.071
0.072
0.072
0.072
0.072
0.073
0.073
0.074
0.074
0.075
0.077
0.079
0.083
0.089
0.096
0.106
0.118
0.132
0.148
0.165
0.181
0.196
0.208
0.216
0.220
0.220
0.215
0.207
0.197
0.185
0.173
0.162
0.151
0.142
0.134
0.127
0.121
0.117
0.113
0.109
0.106
0.102
0.099
0.096
0.092
0.089
0.086
0.083
0.080
0.077
0.074
0.072
0.070
0.067
0.065
0.063
0.062
0.060
0.058
0.057
0.056
0.054
0.053
0.052
0.051
0.050
0.049
0.048
0.047
0.046
0.046
0.045
0.044
0.043
0.043
0.042
0.042
0.041
0.040
0.040
0.039
0.039
0.038
0.038
0.038
0.037
0.037
0.036
0.036
0.036
0.035
0.035
0.035
0.034
0.034
0.034
0.033
0.033
0.033
0.033
0.032
0.032
0.032
0.032
0.031
0.031
0.031
0.031
0.030
0.030
0.030
0.030
0.030
0.030
0.056
0.057
0.057
0.058
0.058
0.059
0.059
0.060
0.060
0.061
0.061
0.062
0.062
0.063
0.063
0.064
0.064
0.065
0.065
0.065
0.066
0.066
0.067
0.067
0.067
0.068
0.068
0.068
0.068
0.069
0.069
0.069
0.069
0.069
0.070
0.070
0.070
0.070
0.070
0.070
0.070
0.069
0.069
0.068
0.068
0.068
0.068
0.068
0.069
0.072
0.076
0.082
0.089
0.099
0.110
0.123
0.136
0.148
0.160
0.170
0.177
0.181
0.183
0.181
0.178
0.171
0.164
0.155
0.147
0.139
0.131
0.125
0.119
0.114
0.110
0.107
0.103
0.100
0.097
0.094
0.092
0.089
0.086
0.083
0.080
0.078
0.075
0.073
0.070
0.068
0.066
0.064
0.063
0.061
0.059
0.058
0.056
0.055
0.054
0.053
0.052
0.051
0.050
0.049
0.048
0.047
0.046
0.045
0.045
0.044
0.043
0.043
0.042
0.041
0.041
0.040
0.040
0.039
0.039
0.038
0.038
0.038
0.037
0.037
0.036
0.036
0.036
0.035
0.035
0.035
0.034
0.034
0.034
0.033
0.033
0.033
0.033
0.032
0.032
0.032
0.032
0.031
0.031
0.031
0.031
0.030
0.030
0.030
0.030
0.030
0.029
0.056
0.057
0.057
0.058
0.058
0.059
0.059
0.060
0.060
0.061
0.061
0.062
0.062
0.063
0.063
0.064
0.064
0.064
0.065
0.065
0.066
0.066
0.066
0.067
0.067
0.067
0.068
0.068
0.068
0.068
0.068
0.069
0.069
0.069
0.069
0.069
0.069
0.068
0.068
0.068
0.067
0.067
0.066
0.065
0.064
0.063
0.062
0.061
0.062
0.063
0.066
0.070
0.076
0.084
0.093
0.103
0.113
0.123
0.132
0.140
0.146
0.151
0.153
0.154
0.153
0.150
0.145
0.140
0.134
0.127
0.122
0.116
0.112
0.108
0.104
0.101
0.098
0.096
0.093
0.090
0.088
0.085
0.083
0.080
0.078
0.075
0.073
0.071
0.069
0.067
0.065
0.063
0.062
0.060
0.059
0.057
0.056
0.055
0.054
0.052
0.051
0.050
0.049
0.048
0.048
0.047
0.046
0.045
0.045
0.044
0.043
0.043
0.042
0.041
0.041
0.040
0.040
0.039
0.039
0.038
0.038
0.038
0.037
0.037
0.036
0.036
0.036
0.035
0.035
0.035
0.034
0.034
0.034
0.033
0.033
0.033
0.033
0.032
0.032
0.032
0.032
0.031
0.031
0.031
0.031
0.030
0.030
0.030
0.030
0.030
0.029
0.056
0.057
0.057
0.058
0.058
0.059
0.059
0.060
0.060
0.061
0.061
0.062
0.062
0.062
0.063
0.063
0.064
0.064
0.065
0.065
0.065
0.066
0.066
0.066
0.067
0.067
0.067
0.067
0.068
0.068
0.068
0.068
0.068
0.068
0.068
0.068
0.068
0.067
0.067
0.066
0.065
0.064
0.063
0.062
0.061
0.059
0.058
0.057
0.057
0.057
0.059
0.063
0.067
0.073
0.080
0.088
0.096
0.103
0.111
0.117
0.122
0.127
0.130
0.132
0.133
0.132
0.129
0.126
0.122
0.117
0.113
0.109
0.105
0.102
0.099
0.096
0.094
0.091
0.089
0.087
0.084
0.082
0.080
0.078
0.076
0.073
0.071
0.070
0.068
0.066
0.064
0.062
0.061
0.059
0.058
0.057
0.055
0.054
0.053
0.052
0.051
0.050
0.049
0.048
0.047
0.047
0.046
0.045
0.044
0.044
0.043
0.043
0.042
0.041
0.041
0.040
0.040
0.039
0.039
0.038
0.038
0.037
0.037
0.037
0.036
0.036
0.036
0.035
0.035
0.035
0.034
0.034
0.034
0.033
0.033
0.033
0.032
0.032
0.032
0.032
0.031
0.031
0.031
0.031
0.031
0.030
0.030
0.030
0.030
0.030
0.029
0.056
0.057
0.057
0.058
0.058
0.058
0.059
0.059
0.060
0.060
0.061
0.061
0.062
0.062
0.063
0.063
0.064
0.064
0.064
0.065
0.065
0.065
0.066
0.066
0.066
0.067
0.067
0.067
0.067
0.067
0.067
0.068
0.068
0.067
0.067
0.067
0.067
0.066
0.066
0.065
0.064
0.063
0.062
0.060
0.059
0.057
0.055
0.054
0.054
0.054
0.055
0.058
0.061
0.066
0.071
0.077
0.083
0.089
0.095
0.100
0.105
0.109
0.112
0.115
0.117
0.117
0.116
0.114
0.111
0.108
0.105
0.102
0.099
0.096
0.094
0.092
0.089
0.087
0.085
0.083
0.081
0.079
0.077
0.075
0.074
0.072
0.070
0.068
0.066
0.065
0.063
0.062
0.060
0.059
0.057
0.056
0.055
0.054
0.053
0.052
0.051
0.050
0.049
0.048
0.047
0.046
0.046
0.045
0.044
0.044
0.043
0.042
0.042
0.041
0.041
0.040
0.040
0.039
0.039
0.038
0.038
0.037
0.037
0.037
0.036
0.036
0.036
0.035
0.035
0.035
0.034
0.034
0.034
0.033
0.033
0.033
0.032
0.032
0.032
0.032
0.031
0.031
0.031
0.031
0.031
0.030
0.030
0.030
0.030
0.030
0.029
0.056
0.056
0.057
0.057
0.058
0.058
0.059
0.059
0.060
0.060
0.061
0.061
0.062
0.062
0.062
0.063
0.063
0.064
0.064
0.064
0.065
0.065
0.065
0.066
0.066
0.066
0.066
0.067
0.067
0.067
0.067
0.067
0.067
0.067
0.067
0.066
0.066
0.066
0.065
0.064
0.063
0.062
0.061
0.059
0.057
0.056
0.054
0.053
0.052
0.052
0.053
0.055
0.057
0.061
0.065
0.070
0.075
0.079
0.084
0.088
0.092
0.096
0.099
0.102
0.104
0.105
0.105
0.104
0.103
0.101
0.098
0.096
0.094
0.092
0.090
0.088
0.086
0.084
0.082
0.080
0.079
0.077
0.075
0.073
0.072
0.070
0.068
0.067
0.065
0.064
0.062
0.061
0.059
0.058
0.057
0.056
0.055
0.053
0.052
0.051
0.050
0.050
0.049
0.048
0.047
0.046
0.046
0.045
0.044
0.044
0.043
0.042
0.042
0.041
0.041
0.040
0.040
0.039
0.039
0.038
0.038
0.037
0.037
0.037
0.036
0.036
0.035
0.035
0.035
0.034
0.034
0.034
0.034
0.033
0.033
0.033
0.032
0.032
0.032
0.032
0.031
0.031
0.031
0.031
0.031
0.030
0.030
0.030
0.030
0.030
0.029
0.056
0.056
0.057
0.057
0.058
0.058
0.059
0.059
0.060
0.060
0.060
0.061
0.061
0.062
0.062
0.063
0.063
0.063
0.064
0.064
0.064
0.065
0.065
0.065
0.066
0.066
0.066
0.066
0.066
0.067
0.067
0.067
0.067
0.066
0.066
0.066
0.066
0.065
0.064
0.064
0.063
0.061
0.060
0.059
0.057
0.055
0.054
0.053
0.052
0.052
0.052
0.053
0.056
0.058
0.062
0.065
0.069
0.073
0.077
0.080
0.083
0.087
0.090
0.092
0.095
0.096
0.097
0.096
0.096
0.094
0.093
0.091
0.089
0.087
0.086
0.084
0.083
0.081
0.079
0.078
0.076
0.075
0.073
0.072
0.070
0.068
0.067
0.065
0.064
0.063
0.061
0.060
0.059
0.057
0.056
0.055
0.054
0.053
0.052
0.051
0.050
0.049
0.048
0.048
0.047
0.046
0.045
0.045
0.044
0.043
0.043
0.042
0.042
0.041
0.041
0.040
0.040
0.039
0.039
0.038
0.038
0.037
0.037
0.037
0.036
0.036
0.035
0.035
0.035
0.034
0.034
0.034
0.034
0.033
0.033
0.033
0.032
0.032
0.032
0.032
0.031
0.031
0.031
0.031
0.031
0.030
0.030
0.030
0.030
0.030
0.029
0.056
0.056
0.057
0.057
0.058
0.058
0.058
0.059
0.059
0.060
0.060
0.061
0.061
0.062
0.062
0.062
0.063
0.063
0.064
0.064
0.064
0.065
0.065
0.065
0.065
0.066
0.066
0.066
0.066
0.066
0.066
0.066
0.066
0.066
0.066
0.066
0.065
0.065
0.064
0.063
0.062
0.061
0.060
0.059
0.057
0.056
0.054
0.053
0.052
0.052
0.052
0.053
0.055
0.057
0.060
0.063
0.066
0.069
0.072
0.075
0.078
0.080
0.083
0.086
0.088
0.089
0.090
0.090
0.090
0.089
0.088
0.087
0.085
0.084
0.083
0.081
0.080
0.078
0.077
0.076
0.074
0.073
0.071
0.070
0.068
0.067
0.066
0.064
0.063
0.062
0.060
0.059
0.058
0.057
0.056
0.055
0.054
0.053
0.052
0.051
0.050
0.049
0.048
0.047
0.047
0.046
0.045
0.045
0.044
0.043
0.043
0.042
0.042
0.041
0.040
0.040
0.040
0.039
0.039
0.038
0.038
0.037
0.037
0.037
0.036
0.036
0.035
0.035
0.035
0.034
0.034
0.034
0.033
0.033
0.033
0.033
0.032
0.032
0.032
0.032
0.031
0.031
0.031
0.031
0.031
0.030
0.030
0.030
0.030
0.030
0.029
0.055
0.056
0.056
0.057
0.057
0.058
0.058
0.059
0.059
0.060
0.060
0.060
0.061
0.061
0.062
0.062
0.063
0.063
0.063
0.064
0.064
0.064
0.064
0.065
0.065
0.065
0.065
0.066
0.066
0.066
0.066
0.066
0.066
0.066
0.065
0.065
0.065
0.064
0.064
0.063
0.062
0.061
0.060
0.059
0.058
0.056
0.055
0.054
0.053
0.053
0.053
0.054
0.055
0.057
0.059
0.061
0.064
0.066
0.069
0.071
0.074
0.076
0.079
0.081
0.082
0.084
0.085
0.085
0.085
0.084
0.084
0.083
0.082
0.081
0.080
0.078
0.077
0.076
0.075
0.074
0.072
0.071
0.070
0.068
0.067
0.066
0.065
0.063
0.062
0.061
0.060
0.058
0.057
0.056
0.055
0.054
0.053
0.052
0.051
0.050
0.050
0.049
0.048
0.047
0.046
0.046
0.045
0.044
0.044
0.043
0.043
0.042
0.041
0.041
0.040
0.040
0.039
0.039
0.039
0.038
0.038
0.037
0.037
0.036
0.036
0.036
0.035
0.035
0.035
0.034
0.034
0.034
0.033
0.033
0.033
0.033
0.032
0.032
0.032
0.032
0.031
0.031
0.031
0.031
0.030
0.030
0.030
0.030
0.030
0.030
0.029
0.055
0.056
0.056
0.057
0.057
0.058
0.058
0.058
0.059
0.059
0.060
0.060
0.061
0.061
0.061
0.062
0.062
0.063
0.063
0.063
0.064
0.064
0.064
0.064
0.065
0.065
0.065
0.065
0.065
0.065
0.065
0.065
0.065
0.065
0.065
0.065
0.065
0.064
0.064
0.063
0.062
0.061
0.060
0.059
0.058
0.057
0.056
0.055
0.055
0.055
0.055
0.055
0.056
0.058
0.059
0.061
0.063
0.065
0.067
0.069
0.071
0.073
0.075
0.077
0.079
0.080
0.081
0.081
0.081
0.081
0.080
0.080
0.079
0.078
0.077
0.076
0.075
0.074
0.073
0.072
0.071
0.069
0.068
0.067
0.066
0.065
0.063
0.062
0.061
0.060
0.059
0.058
0.057
0.056
0.055
0.054
0.053
0.052
0.051
0.050
0.049
0.048
0.048
0.047
0.046
0.046
0.045
0.044
0.044
0.043
0.042
0.042
0.041
0.041
0.040
0.040
0.039
0.039
0.038
0.038
0.038
0.037
0.037
0.036
0.036
0.036
0.035
0.035
0.035
0.034
0.034
0.034
0.033
0.033
0.033
0.033
0.032
0.032
0.032
0.032
0.031
0.031
0.031
0.031
0.030
0.030
0.030
0.030
0.030
0.029
0.029
0.055
0.056
0.056
0.056
0.057
0.057
0.058
0.058
0.059
0.059
0.060
0.060
0.060
0.061
0.061
0.062
0.062
0.062
0.063
0.063
0.063
0.064
0.064
0.064
0.064
0.065
0.065
0.065
0.065
0.065
0.065
0.065
0.065
0.065
0.065
0.065
0.064
0.064
0.064
0.063
0.062
0.062
0.061
0.060
0.059
0.058
0.057
0.057
0.056
0.056
0.056
0.057
0.058
0.059
0.060
0.061
0.063
0.065
0.066
0.068
0.070
0.072
0.073
0.074
0.076
0.077
0.078
0.078
0.078
0.078
0.078
0.077
0.077
0.076
0.075
0.074
0.073
0.072
0.071
0.070
0.069
0.068
0.067
0.066
0.065
0.064
0.062
0.061
0.060
0.059
0.058
0.057
0.056
0.055
0.054
0.053
0.052
0.051
0.051
0.050
0.049
0.048
0.047
0.047
0.046
0.045
0.045
0.044
0.043
0.043
0.042
0.042
0.041
0.041
0.040
0.040
0.039
0.039
0.038
0.038
0.038
0.037
0.037
0.036
0.036
0.036
0.035
0.035
0.035
0.034
0.034
0.034
0.033
0.033
0.033
0.033
0.032
0.032
0.032
0.032
0.031
0.031
0.031
0.031
0.030
0.030
0.030
0.030
0.030
0.029
0.029
0.055
0.055
0.056
0.056
0.057
0.057
0.058
0.058
0.058
0.059
0.059
0.060
0.060
0.061
0.061
0.061
0.062
0.062
0.062
0.063
0.063
0.063
0.064
0.064
0.064
0.064
0.064
0.065
0.065
0.065
0.065
0.065
0.065
0.065
0.065
0.065
0.064
0.064
0.064
0.063
0.063
0.062
0.061
0.061
0.060
0.059
0.059
0.058
0.058
0.058
0.058
0.058
0.059
0.060
0.061
0.062
0.063
0.065
0.066
0.067
0.069
0.070
0.072
0.073
0.074
0.075
0.075
0.076
0.076
0.076
0.075
0.075
0.074
0.074
0.073
0.072
0.072
0.071
0.070
0.069
0.068
0.067
0.066
0.065
0.064
0.063
0.062
0.061
0.059
0.058
0.057
0.056
0.056
0.055
0.054
0.053
0.052
0.051
0.050
0.049
0.049
0.048
0.047
0.046
0.046
0.045
0.045
0.044
0.043
0.043
0.042
0.042
0.041
0.041
0.040
0.040
0.039
0.039
0.038
0.038
0.037
0.037
0.037
0.036
0.036
0.036
0.035
0.035
0.035
0.034
0.034
0.034
0.033
0.033
0.033
0.033
0.032
0.032
0.032
0.032
0.031
0.031
0.031
0.031
0.030
0.030
0.030
0.030
0.030
0.029
0.029
0.055
0.055
0.056
0.056
0.056
0.057
0.057
0.058
0.058
0.059
0.059
0.059
0.060
0.060
0.061
0.061
0.061
0.062
0.062
0.062
0.063
0.063
0.063
0.063
0.064
0.064
0.064
0.064
0.064
0.064
0.065
0.065
0.065
0.065
0.065
0.064
0.064
0.064
0.064
0.063
0.063
0.062
0.062
0.061
0.061
0.060
0.060
0.060
0.059
0.059
0.059
0.060
0.060
0.061
0.062
0.063
0.064
0.065
0.066
0.067
0.068
0.069
0.071
0.071
0.072
0.073
0.073
0.074
0.074
0.074
0.074
0.073
0.073
0.072
0.072
0.071
0.070
0.069
0.068
0.068
0.067
0.066
0.065
0.064
0.063
0.062
0.061
0.060
0.059
0.058
0.057
0.056
0.055
0.054
0.053
0.052
0.051
0.051
0.050
0.049
0.048
0.048
0.047
0.046
0.046
0.045
0.044
0.044
0.043
0.043
0.042
0.042
0.041
0.040
0.040
0.040
0.039
0.039
0.038
0.038
0.037
0.037
0.037
0.036
0.036
0.036
0.035
0.035
0.035
0.034
0.034
0.034
0.033
0.033
0.033
0.032
0.032
0.032
0.032
0.031
0.031
0.031
0.031
0.031
0.030
0.030
0.030
0.030
0.030
0.029
0.029
0.055
0.055
0.055
0.056
0.056
0.057
0.057
0.058
0.058
0.058
0.059
0.059
0.060
0.060
0.060
0.061
0.061
0.061
0.062
0.062
0.062
0.063
0.063
0.063
0.063
0.064
0.064
0.064
0.064
0.064
0.064
0.064
0.064
0.064
0.064
0.064
0.064
0.064
0.064
0.064
0.063
0.063
0.063
0.062
0.062
0.061
0.061
0.061
0.061
0.061
0.061
0.061
0.061
0.062
0.063
0.063
0.064
0.065
0.066
0.067
0.068
0.069
0.070
0.070
0.071
0.072
0.072
0.072
0.072
0.072
0.072
0.072
0.071
0.071
0.070
0.070
0.069
0.068
0.067
0.066
0.066
0.065
0.064
0.063
0.062
0.061
0.060
0.059
0.058
0.057
0.056
0.055
0.054
0.054
0.053
0.052
0.051
0.050
0.050
0.049
0.048
0.047
0.047
0.046
0.045
0.045
0.044
0.044
0.043
0.042
0.042
0.041
0.041
0.040
0.040
0.039
0.039
0.039
0.038
0.038
0.037
0.037
0.037
0.036
0.036
0.035
0.035
0.035
0.034
0.034
0.034
0.034
0.033
0.033
0.033
0.032
0.032
0.032
0.032
0.031
0.031
0.031
0.031
0.031
0.030
0.030
0.030
0.030
0.030
0.029
0.029
0.054
0.055
0.055
0.056
0.056
0.056
0.057
0.057
0.058
0.058
0.058
0.059
0.059
0.060
0.060
0.060
0.061
0.061
0.061
0.062
0.062
0.062
0.063
0.063
0.063
0.063
0.063
0.064
0.064
0.064
0.064
0.064
0.064
0.064
0.064
0.064
0.064
0.064
0.064
0.064
0.064
0.063
0.063
0.063
0.062
0.062
0.062
0.062
0.062
0.062
0.062
0.062
0.063
0.063
0.064
0.064
0.065
0.066
0.066
0.067
0.068
0.069
0.069
0.070
0.070
0.071
0.071
0.071
0.071
0.071
0.071
0.070
0.070
0.069
0.069
0.068
0.068
0.067
0.066
0.065
0.065
0.064
0.063
0.062
0.061
0.060
0.059
0.058
0.057
0.057
0.056
0.055
0.054
0.053
0.052
0.052
0.051
0.050
0.049
0.049
0.048
0.047
0.046
0.046
0.045
0.045
0.044
0.043
0.043
0.042
0.042
0.041
0.041
0.040
0.040
0.039
0.039
0.038
0.038
0.038
0.037
0.037
0.036
0.036
0.036
0.035
0.035
0.035
0.034
0.034
0.034
0.033
0.033
0.033
0.033
0.032
0.032
0.032
0.032
0.031
0.031
0.031
0.031
0.031
0.030
0.030
0.030
0.030
0.030
0.029
0.029
0.054
0.055
0.055
0.055
0.056
0.056
0.057
0.057
0.057
0.058
0.058
0.059
0.059
0.059
0.060
0.060
0.060
0.061
0.061
0.061
0.062
0.062
0.062
0.062
0.063
0.063
0.063
0.063
0.063
0.064
0.064
0.064
0.064
0.064
0.064
0.064
0.064
0.064
0.064
0.064
0.064
0.064
0.063
0.063
0.063
0.063
0.063
0.063
0.063
0.063
0.063
0.063
0.064
0.064
0.064
0.065
0.065
0.066
0.067
0.067
0.068
0.068
0.069
0.069
0.070
0.070
0.070
0.070
0.070
0.070
0.070
0.069
0.069
0.068
0.068
0.067
0.067
0.066
0.065
0.064
0.064
0.063
0.062
0.061
0.060
0.059
0.059
0.058
0.057
0.056
0.055
0.054
0.054
0.053
0.052
0.051
0.050
0.050
0.049
0.048
0.048
0.047
0.046
0.046
0.045
0.044
0.044
0.043
0.043
0.042
0.042
0.041
0.041
0.040
0.040
0.039
0.039
0.038
0.038
0.038
0.037
0.037
0.036
0.036
0.036
0.035
0.035
0.035
0.034
0.034
0.034
0.033
0.033
0.033
0.033
0.032
0.032
0.032
0.032
0.031
0.031
0.031
0.031
0.030
0.030
0.030
0.030
0.030
0.030
0.029
0.029
0.054
0.054
0.055
0.055
0.056
0.056
0.056
0.057
0.057
0.058
0.058
0.058
0.059
0.059
0.059
0.060
0.060
0.060
0.061
0.061
0.061
0.062
0.062
0.062
0.062
0.063
0.063
0.063
0.063
0.063
0.064
0.064
0.064
0.064
0.064
0.064
0.064
0.064
0.064
0.064
0.064
0.064
0.064
0.064
0.064
0.064
0.064
0.064
0.064
0.064
0.064
0.064
0.064
0.065
0.065
0.065
0.066
0.066
0.067
0.067
0.068
0.068
0.068
0.069
0.069
0.069
0.069
0.069
0.069
0.069
0.069
0.068
0.068
0.067
0.067
0.066
0.066
0.065
0.064
0.064
0.063
0.062
0.061
0.060
0.060
0.059
0.058
0.057
0.056
0.055
0.055
0.054
0.053
0.052
0.052
0.051
0.050
0.049
0.049
0.048
0.047
0.047
0.046
0.045
0.045
0.044
0.044
0.043
0.043
0.042
0.041
0.041
0.041
0.040
0.040
0.039
0.039
0.038
0.038
0.037
0.037
0.037
0.036
0.036
0.036
0.035
0.035
0.035
0.034
0.034
0.034
0.033
0.033
0.033
0.033
0.032
0.032
0.032
0.032
0.031
0.031
0.031
0.031
0.030
0.030
0.030
0.030
0.030
0.029
0.029
0.029
0.054
0.054
0.054
0.055
0.055
0.056
0.056
0.056
0.057
0.057
0.058
0.058
0.058
0.059
0.059
0.059
0.060
0.060
0.060
0.061
0.061
0.061
0.062
0.062
0.062
0.062
0.063
0.063
0.063
0.063
0.063
0.063
0.064
0.064
0.064
0.064
0.064
0.064
0.064
0.064
0.064
0.064
0.064
0.064
0.064
0.064
0.064
0.064
0.064
0.064
0.065
0.065
0.065
0.065
0.066
0.066
0.066
0.067
0.067
0.067
0.068
0.068
0.068
0.068
0.069
0.069
0.069
0.068
0.068
0.068
0.068
0.067
0.067
0.067
0.066
0.065
0.065
0.064
0.063
0.063
0.062
0.061
0.061
0.060
0.059
0.058
0.057
0.057
0.056
0.055
0.054
0.053
0.053
0.052
0.051
0.050
0.050
0.049
0.048
0.048
0.047
0.046
0.046
0.045
0.045
0.044
0.043
0.043
0.042
0.042
0.041
0.041
0.040
0.040
0.039
0.039
0.039
0.038
0.038
0.037
0.037
0.037
0.036
0.036
0.036
0.035
0.035
0.035
0.034
0.034
0.034
0.033
0.033
0.033
0.033
0.032
0.032
0.032
0.032
0.031
0.031
0.031
0.031
0.030
0.030
0.030
0.030
0.030
0.029
0.029
0.029
0.053
0.054
0.054
0.055
0.055
0.055
0.056
0.056
0.057
0.057
0.057
0.058
0.058
0.058
0.059
0.059
0.059
0.060
0.060
0.060
0.061
0.061
0.061
0.061
0.062
0.062
0.062
0.062
0.063
0.063
0.063
0.063
0.063
0.063
0.064
0.064
0.064
0.064
0.064
0.064
0.064
0.064
0.064
0.064
0.064
0.065
0.065
0.065
0.065
0.065
0.065
0.065
0.066
0.066
0.066
0.066
0.067
0.067
0.067
0.067
0.068
0.068
0.068
0.068
0.068
0.068
0.068
0.068
0.068
0.067
0.067
0.067
0.066
0.066
0.065
0.065
0.064
0.063
0.063
0.062
0.061
0.061
0.060
0.059
0.058
0.058
0.057
0.056
0.055
0.055
0.054
0.053
0.052
0.052
0.051
0.050
0.049
0.049
0.048
0.047
0.047
0.046
0.046
0.045
0.044
0.044
0.043
0.043
0.042
0.042
0.041
0.041
0.040
0.040
0.039
0.039
0.038
0.038
0.038
0.037
0.037
0.037
0.036
0.036
0.035
0.035
0.035
0.034
0.034
0.034
0.034
0.033
0.033
0.033
0.032
0.032
0.032
0.032
0.031
0.031
0.031
0.031
0.031
0.030
0.030
0.030
0.030
0.030
0.029
0.029
0.029
0.053
0.054
0.054
0.054
0.055
0.055
0.056
0.056
0.056
0.057
0.057
0.057
0.058
0.058
0.058
0.059
0.059
0.059
0.060
0.060
0.060
0.061
0.061
0.061
0.061
0.062
0.062
0.062
0.062
0.063
0.063
0.063
0.063
0.063
0.063
0.064
0.064
0.064
0.064
0.064
0.064
0.064
0.064
0.065
0.065
0.065
0.065
0.065
0.065
0.065
0.066
0.066
0.066
0.066
0.066
0.067
0.067
0.067
0.067
0.067
0.068
0.068
0.068
0.068
0.068
0.068
0.067
0.067
0.067
0.067
0.066
0.066
0.066
0.065
0.065
0.064
0.063
0.063
0.062
0.061
0.061
0.060
0.059
0.059
0.058
0.057
0.056
0.056
0.055
0.054
0.053
0.053
0.052
0.051
0.050
0.050
0.049
0.048
0.048
0.047
0.047
0.046
0.045
0.045
0.044
0.044
0.043
0.043
0.042
0.042
0.041
0.041
0.040
0.040
0.039
0.039
0.038
0.038
0.038
0.037
0.037
0.036
0.036
0.036
0.035
0.035
0.035
0.034
0.034
0.034
0.034
0.033
0.033
0.033
0.032
0.032
0.032
0.032
0.031
0.031
0.031
0.031
0.031
0.030
0.030
0.030
0.030
0.030
0.029
0.029
0.029
0.053
0.053
0.054
0.054
0.054
0.055
0.055
0.056
0.056
0.056
0.057
0.057
0.057
0.058
0.058
0.058
0.059
0.059
0.059
0.060
0.060
0.060
0.061
0.061
0.061
0.061
0.062
0.062
0.062
0.062
0.062
0.063
0.063
0.063
0.063
0.063
0.064
0.064
0.064
0.064
0.064
0.064
0.065
0.065
0.065
0.065
0.065
0.065
0.065
0.066
0.066
0.066
0.066
0.066
0.067
0.067
0.067
0.067
0.067
0.067
0.067
0.067
0.067
0.067
0.067
0.067
0.067
0.067
0.066
0.066
0.066
0.065
0.065
0.064
0.064
0.063
0.063
0.062
0.061
0.061
0.060
0.059
0.059
0.058
0.057
0.057
0.056
0.055
0.054
0.054
0.053
0.052
0.051
0.051
0.050
0.049
0.049
0.048
0.048
0.047
0.046
0.046
0.045
0.045
0.044
0.043
0.043
0.042
0.042
0.041
0.041
0.040
0.040
0.040
0.039
0.039
0.038
0.038
0.037
0.037
0.037
0.036
0.036
0.036
0.035
0.035
0.035
0.034
0.034
0.034
0.033
0.033
0.033
0.033
0.032
0.032
0.032
0.032
0.031
0.031
0.031
0.031
0.031
0.030
0.030
0.030
0.030
0.030
0.029
0.029
0.029
0.053
0.053
0.053
0.054
0.054
0.055
0.055
0.055
0.056
0.056
0.056
0.057
0.057
0.057
0.058
0.058
0.058
0.059
0.059
0.059
0.060
0.060
0.060
0.060
0.061
0.061
0.061
0.062
0.062
0.062
0.062
0.062
0.063
0.063
0.063
0.063
0.063
0.064
0.064
0.064
0.064
0.064
0.065
0.065
0.065
0.065
0.065
0.065
0.066
0.066
0.066
0.066
0.066
0.066
0.067
0.067
0.067
0.067
0.067
0.067
0.067
0.067
0.067
0.067
0.067
0.067
0.066
0.066
0.066
0.066
0.065
0.065
0.064
0.064
0.063
0.063
0.062
0.061
0.061
0.060
0.059
0.059
0.058
0.057
0.057
0.056
0.055
0.055
0.054
0.053
0.053
0.052
0.051
0.050
0.050
0.049
0.049
0.048
0.047
0.047
0.046
0.045
0.045
0.044
0.044
0.043
0.043
0.042
0.042
0.041
0.041
0.040
0.040
0.039
0.039
0.039
0.038
0.038
0.037
0.037
0.037
0.036
0.036
0.036
0.035
0.035
0.035
0.034
0.034
0.034
0.033
0.033
0.033
0.033
0.032
0.032
0.032
0.032
0.031
0.031
0.031
0.031
0.030
0.030
0.030
0.030
0.030
0.029
0.029
0.029
0.029
0.052
0.053
0.053
0.054
0.054
0.054
0.055
0.055
0.055
0.056
0.056
0.056
0.057
0.057
0.057
0.058
0.058
0.058
0.059
0.059
0.059
0.060
0.060
0.060
0.060
0.061
0.061
0.061
0.061
0.062
0.062
0.062
0.062
0.063
0.063
0.063
0.063
0.063
0.064
0.064
0.064
0.064
0.064
0.065
0.065
0.065
0.065
0.065
0.066
0.066
0.066
0.066
0.066
0.066
0.067
0.067
0.067
0.067
0.067
0.067
0.067
0.067
0.067
0.067
0.066
0.066
0.066
0.066
0.065
0.065
0.065
0.064
0.064
0.063
0.063
0.062
0.061
0.061
0.060
0.060
0.059
0.058
0.058
0.057
0.056
0.056
0.055
0.054
0.053
0.053
0.052
0.051
0.051
0.050
0.049
0.049
0.048
0.048
0.047
0.046
0.046
0.045
0.045
0.044
0.044
0.043
0.043
0.042
0.042
0.041
0.041
0.040
0.040
0.039
0.039
0.038
0.038
0.038
0.037
0.037
0.037
0.036
0.036
0.036
0.035
0.035
0.035
0.034
0.034
0.034
0.033
0.033
0.033
0.033
0.032
0.032
0.032
0.032
0.031
0.031
0.031
0.031
0.030
0.030
0.030
0.030
0.030
0.029
0.029
0.029
0.029
0.052
0.053
0.053
0.053
0.054
0.054
0.054
0.055
0.055
0.055
0.056
0.056
0.056
0.057
0.057
0.057
0.058
0.058
0.058
0.059
0.059
0.059
0.060
0.060
0.060
0.060
0.061
0.061
0.061
0.061
0.062
0.062
0.062
0.062
0.063
0.063
0.063
0.063
0.063
0.064
0.064
0.064
0.064
0.065
0.065
0.065
0.065
0.065
0.066
0.066
0.066
0.066
0.066
0.066
0.066
0.067
0.067
0.067
0.067
0.067
0.067
0.067
0.066
0.066
0.066
0.066
0.066
0.065
0.065
0.064
0.064
0.064
0.063
0.063
0.062
0.061
0.061
0.060
0.060
0.059
0.058
0.058
0.057
0.056
0.056
0.055
0.054
0.054
0.053
0.052
0.052
0.051
0.050
0.050
0.049
0.049
0.048
0.047
0.047
0.046
0.046
0.045
0.044
0.044
0.043
0.043
0.042
0.042
0.041
0.041
0.041
0.040
0.040
0.039
0.039
0.038
0.038
0.038
0.037
0.037
0.036
0.036
0.036
0.035
0.035
0.035
0.034
0.034
0.034
0.034
0.033
0.033
0.033
0.032
0.032
0.032
0.032
0.032
0.031
0.031
0.031
0.031
0.030
0.030
0.030
0.030
0.030
0.029
0.029
0.029
0.029
0.052
0.052
0.053
0.053
0.053
0.054
0.054
0.054
0.055
0.055
0.055
0.056
0.056
0.056
0.057
0.057
0.057
0.058
0.058
0.058
0.059
0.059
0.059
0.059
0.060
0.060
0.060
0.061
0.061
0.061
0.061
0.062
0.062
0.062
0.062
0.063
0.063
0.063
0.063
0.063
0.064
0.064
0.064
0.064
0.065
0.065
0.065
0.065
0.065
0.066
0.066
0.066
0.066
0.066
0.066
0.066
0.066
0.066
0.066
0.066
0.066
0.066
0.066
0.066
0.066
0.065
0.065
0.065
0.064
0.064
0.064
0.063
0.063
0.062
0.062
0.061
0.060
0.060
0.059
0.059
0.058
0.057
0.057
0.056
0.055
0.055
0.054
0.053
0.053
0.052
0.051
0.051
0.050
0.049
0.049
0.048
0.048
0.047
0.046
0.046
0.045
0.045
0.044
0.044
0.043
0.043
0.042
0.042
0.041
0.041
0.040
0.040
0.039
0.039
0.039
0.038
0.038
0.037
0.037
0.037
0.036
0.036
0.036
0.035
0.035
0.035
0.034
0.034
0.034
0.034
0.033
0.033
0.033
0.032
0.032
0.032
0.032
0.031
0.031
0.031
0.031
0.031
0.030
0.030
0.030
0.030
0.030
0.029
0.029
0.029
0.029
0.052
0.052
0.052
0.053
0.053
0.053
0.054
0.054
0.054
0.055
0.055
0.055
0.056
0.056
0.056
0.057
0.057
0.057
0.058
0.058
0.058
0.059
0.059
0.059
0.059
0.060
0.060
0.060
0.060
0.061
0.061
0.061
0.061
0.062
0.062
0.062
0.062
0.063
0.063
0.063
0.063
0.064
0.064
0.064
0.064
0.065
0.065
0.065
0.065
0.065
0.066
0.066
0.066
0.066
0.066
0.066
0.066
0.066
0.066
0.066
0.066
0.066
0.066
0.065
0.065
0.065
0.065
0.064
0.064
0.063
0.063
0.063
0.062
0.062
0.061
0.060
0.060
0.059
0.059
0.058
0.057
0.057
0.056
0.056
0.055
0.054
0.054
0.053
0.052
0.052
0.051
0.050
0.050
0.049
0.049
0.048
0.047
0.047
0.046
0.046
0.045
0.045
0.044
0.044
0.043
0.043
0.042
0.042
0.041
0.041
0.040
0.040
0.039
0.039
0.039
0.038
0.038
0.037
0.037
0.037
0.036
0.036
0.036
0.035
0.035
0.035
0.034
0.034
0.034
0.033
0.033
0.033
0.033
0.032
0.032
0.032
0.032
0.031
0.031
0.031
0.031
0.031
0.030
0.030
0.030
0.030
0.030
0.029
0.029
0.029
0.029
0.051
0.052
0.052
0.052
0.053
0.053
0.053
0.054
0.054
0.055
0.055
0.055
0.056
0.056
0.056
0.056
0.057
0.057
0.057
0.058
0.058
0.058
0.059
0.059
0.059
0.059
0.060
0.060
0.060
0.060
0.061
0.061
0.061
0.061
0.062
0.062
0.062
0.062
0.063
0.063
0.063
0.063
0.064
0.064
0.064
0.064
0.065
0.065
0.065
0.065
0.065
0.065
0.066
0.066
0.066
0.066
0.066
0.066
0.066
0.066
0.065
0.065
0.065
0.065
0.065
0.064
0.064
0.064
0.063
0.063
0.062
0.062
0.061
0.061
0.060
0.060
0.059
0.059
0.058
0.058
0.057
0.056
0.056
0.055
0.054
0.054
0.053
0.053
0.052
0.051
0.051
0.050
0.049
0.049
0.048
0.048
0.047
0.047
0.046
0.045
0.045
0.044
0.044
0.043
0.043
0.042
0.042
0.041
0.041
0.041
0.040
0.040
0.039
0.039
0.038
0.038
0.038
0.037
0.037
0.037
0.036
0.036
0.036
0.035
0.035
0.035
0.034
0.034
0.034
0.033
0.033
0.033
0.033
0.032
0.032
0.032
0.032
0.031
0.031
0.031
0.031
0.030
0.030
0.030
0.030
0.030
0.030
0.029
0.029
0.029
0.029
0.051
0.051
0.052
0.052
0.053
0.053
0.053
0.054
0.054
0.054
0.055
0.055
0.055
0.055
0.056
0.056
0.056
0.057
0.057
0.057
0.058
0.058
0.058
0.058
0.059
0.059
0.059
0.060
0.060
0.060
0.060
0.061
0.061
0.061
0.061
0.062
0.062
0.062
0.062
0.063
0.063
0.063
0.063
0.064
0.064
0.064
0.064
0.064
0.065
0.065
0.065
0.065
0.065
0.065
0.065
0.065
0.065
0.065
0.065
0.065
0.065
0.065
0.065
0.064
0.064
0.064
0.064
0.063
0.063
0.062
0.062
0.061
0.061
0.060
0.060
0.059
0.059
0.058
0.058
0.057
0.056
0.056
0.055
0.055
0.054
0.053
0.053
0.052
0.052
0.051
0.050
0.050
0.049
0.049
0.048
0.047
0.047
0.046
0.046
0.045
0.045
0.044
0.044
0.043
0.043
0.042
0.042
0.041
0.041
0.040
0.040
0.040
0.039
0.039
0.038
0.038
0.038
0.037
0.037
0.036
0.036
0.036
0.035
0.035
0.035
0.034
0.034
0.034
0.034
0.033
0.033
0.033
0.033
0.032
0.032
0.032
0.032
0.031
0.031
0.031
0.031
0.030
0.030
0.030
0.030
0.030
0.029
0.029
0.029
0.029
0.029
0.051
0.051
0.052
0.052
0.052
0.053
0.053
0.053
0.054
0.054
0.054
0.055
0.055
0.055
0.055
0.056
0.056
0.056
0.057
0.057
0.057
0.058
0.058
0.058
0.058
0.059
0.059
0.059
0.059
0.060
0.060
0.060
0.061
0.061
0.061
0.061
0.062
0.062
0.062
0.062
0.063
0.063
0.063
0.063
0.064
0.064
0.064
0.064
0.064
0.064
0.065
0.065
0.065
0.065
0.065
0.065
0.065
0.065
0.065
0.065
0.065
0.064
0.064
0.064
0.064
0.063
0.063
0.063
0.062
0.062
0.061
0.061
0.060
0.060
0.059
0.059
0.058
0.058
0.057
0.057
0.056
0.055
0.055
0.054
0.054
0.053
0.052
0.052
0.051
0.051
0.050
0.049
0.049
0.048
0.048
0.047
0.047
0.046
0.046
0.045
0.044
0.044
0.043
0.043
0.042
0.042
0.042
0.041
0.041
0.040
0.040
0.039
0.039
0.039
0.038
0.038
0.037
0.037
0.037
0.036
0.036
0.036
0.035
0.035
0.035
0.034
0.034
0.034
0.034
0.033
0.033
0.033
0.032
0.032
0.032
0.032
0.031
0.031
0.031
0.031
0.031
0.030
0.030
0.030
0.030
0.030
0.029
0.029
0.029
0.029
0.029
0.051
0.051
0.051
0.052
0.052
0.052
0.053
0.053
0.053
0.054
0.054
0.054
0.055
0.055
0.055
0.055
0.056
0.056
0.056
0.057
0.057
0.057
0.057
0.058
0.058
0.058
0.059
0.059
0.059
0.059
0.060
0.060
0.060
0.060
0.061
0.061
0.061
0.061
0.062
0.062
0.062
0.062
0.063
0.063
0.063
0.063
0.064
0.064
0.064
0.064
0.064
0.064
0.064
0.064
0.065
0.065
0.064
0.064
0.064
0.064
0.064
0.064
0.064
0.063
0.063
0.063
0.062
0.062
0.062
0.061
0.061
0.060
0.060
0.059
0.059
0.058
0.058
0.057
0.057
0.056
0.056
0.055
0.054
0.054
0.053
0.053
0.052
0.051
0.051
0.050
0.050
0.049
0.049
0.048
0.047
0.047
0.046
0.046
0.045
0.045
0.044
0.044
0.043
0.043
0.042
0.042
0.041
0.041
0.041
0.040
0.040
0.039
0.039
0.038
0.038
0.038
0.037
0.037
0.037
0.036
0.036
0.036
0.035
0.035
0.035
0.034
0.034
0.034
0.033
0.033
0.033
0.033
0.032
0.032
0.032
0.032
0.031
0.031
0.031
0.031
0.031
0.030
0.030
0.030
0.030
0.030
0.029
0.029
0.029
0.029
0.029
0.050
0.051
0.051
0.051
0.052
0.052
0.052
0.053
0.053
0.053
0.054
0.054
0.054
0.054
0.055
0.055
0.055
0.056
0.056
0.056
0.057
0.057
0.057
0.057
0.058
0.058
0.058
0.058
0.059
0.059
0.059
0.060
0.060
0.060
0.060
0.061
0.061
0.061
0.061
0.062
0.062
0.062
0.062
0.063
0.063
0.063
0.063
0.063
0.064
0.064
0.064
0.064
0.064
0.064
0.064
0.064
0.064
0.064
0.064
0.064
0.064
0.063
0.063
0.063
0.063
0.062
0.062
0.062
0.061
0.061
0.060
0.060
0.059
0.059
0.058
0.058
0.057
0.057
0.056
0.056
0.055
0.055
0.054
0.053
0.053
0.052
0.052
0.051
0.051
0.050
0.049
0.049
0.048
0.048
0.047
0.047
0.046
0.046
0.045
0.045
0.044
0.044
0.043
0.043
0.042
0.042
0.041
0.041
0.040
0.040
0.040
0.039
0.039
0.038
0.038
0.038
0.037
0.037
0.037
0.036
0.036
0.036
0.035
0.035
0.035
0.034
0.034
0.034
0.033
0.033
0.033
0.033
0.032
0.032
0.032
0.032
0.031
0.031
0.031
0.031
0.031
0.030
0.030
0.030
0.030
0.030
0.029
0.029
0.029
0.029
0.029
0.050
0.050
0.051
0.051
0.051
0.052
0.052
0.052
0.053
0.053
0.053
0.054
0.054
0.054
0.054
0.055
0.055
0.055
0.056
0.056
0.056
0.056
0.057
0.057
0.057
0.058
0.058
0.058
0.058
0.059
0.059
0.059
0.059
0.060
0.060
0.060
0.060
0.061
0.061
0.061
0.061
0.062
0.062
0.062
0.062
0.063
0.063
0.063
0.063
0.063
0.063
0.063
0.063
0.064
0.064
0.064
0.063
0.063
0.063
0.063
0.063
0.063
0.063
0.062
0.062
0.062
0.061
0.061
0.061
0.060
0.060
0.059
0.059
0.058
0.058
0.057
0.057
0.056
0.056
0.055
0.055
0.054
0.054
0.053
0.052
0.052
0.051
0.051
0.050
0.050
0.049
0.049
0.048
0.047
0.047
0.046
0.046
0.045
0.045
0.044
0.044
0.043
0.043
0.042
0.042
0.041
0.041
0.041
0.040
0.040
0.039
0.039
0.039
0.038
0.038
0.037
0.037
0.037
0.036
0.036
0.036
0.035
0.035
0.035
0.034
0.034
0.034
0.034
0.033
0.033
0.033
0.033
0.032
0.032
0.032
0.032
0.031
0.031
0.031
0.031
0.030
0.030
0.030
0.030
0.030
0.030
0.029
0.029
0.029
0.029
0.029
0.050
0.050
0.050
0.051
0.051
0.051
0.052
0.052
0.052
0.053
0.053
0.053
0.054
0.054
0.054
0.054
0.055
0.055
0.055
0.056
0.056
0.056
0.056
0.057
0.057
0.057
0.057
0.058
0.058
0.058
0.059
0.059
0.059
0.059
0.060
0.060
0.060
0.060
0.061
0.061
0.061
0.061
0.061
0.062
0.062
0.062
0.062
0.062
0.063
0.063
0.063
0.063
0.063
0.063
0.063
0.063
0.063
0.063
0.063
0.063
0.062
0.062
0.062
0.062
0.062
0.061
0.061
0.061
0.060
0.060
0.059
0.059
0.058
0.058
0.057
0.057
0.056
0.056
0.055
0.055
0.054
0.054
0.053
0.053
0.052
0.051
0.051
0.050
0.050
0.049
0.049
0.048
0.048
0.047
0.047
0.046
0.046
0.045
0.045
0.044
0.044
0.043
0.043
0.042
0.042
0.041
0.041
0.040
0.040
0.040
0.039
0.039
0.038
0.038
0.038
0.037
0.037
0.037
0.036
0.036
0.036
0.035
0.035
0.035
0.034
0.034
0.034
0.034
0.033
0.033
0.033
0.032
0.032
0.032
0.032
0.032
0.031
0.031
0.031
0.031
0.030
0.030
0.030
0.030
0.030
0.029
0.029
0.029
0.029
0.029
0.029
0.049
0.050
0.050
0.050
0.051
0.051
0.051
0.052
0.052
0.052
0.053
0.053
0.053
0.053
0.054
0.054
0.054
0.055
0.055
0.055
0.055
0.056
0.056
0.056
0.057
0.057
0.057
0.057
0.058
0.058
0.058
0.058
0.059
0.059
0.059
0.059
0.060
0.060
0.060
0.060
0.061
0.061
0.061
0.061
0.061
0.062
0.062
0.062
0.062
0.062
0.062
0.062
0.062
0.062
0.062
0.062
0.062
0.062
0.062
0.062
0.062
0.062
0.061
0.061
0.061
0.061
0.060
0.060
0.060
0.059
0.059
0.058
0.058
0.057
0.057
0.056
0.056
0.055
0.055
0.054
0.054
0.053
0.053
0.052
0.052
0.051
0.051
0.050
0.049
0.049
0.048
0.048
0.047
0.047
0.046
0.046
0.045
0.045
0.044
0.044
0.043
0.043
0.042
0.042
0.042
0.041
0.041
0.040
0.040
0.039
0.039
0.039
0.038
0.038
0.038
0.037
0.037
0.037
0.036
0.036
0.036
0.035
0.035
0.035
0.034
0.034
0.034
0.033
0.033
0.033
0.033
0.032
0.032
0.032
0.032
0.031
0.031
0.031
0.031
0.031
0.030
0.030
0.030
0.030
0.030
0.029
0.029
0.029
0.029
0.029
0.029
0.049
0.050
0.050
0.050
0.050
0.051
0.051
0.051
0.052
0.052
0.052
0.053
0.053
0.053
0.053
0.054
0.054
0.054
0.055
0.055
0.055
0.055
0.056
0.056
0.056
0.056
0.057
0.057
0.057
0.057
0.058
0.058
0.058
0.058
0.059
0.059
0.059
0.059
0.060
0.060
0.060
0.060
0.061
0.061
0.061
0.061
0.061
0.061
0.062
0.062
0.062
0.062
0.062
0.062
0.062
0.062
0.062
0.062
0.062
0.061
0.061
0.061
0.061
0.061
0.060
0.060
0.060
0.059
0.059
0.059
0.058
0.058
0.057
0.057
0.056
0.056
0.055
0.055
0.054
0.054
0.053
0.053
0.052
0.052
0.051
0.051
0.050
0.050
0.049
0.049
0.048
0.048
0.047
0.047
0.046
0.046
0.045
0.045
0.044
0.044
0.043
0.043
0.042
0.042
0.041
0.041
0.041
0.040
0.040
0.039
0.039
0.039
0.038
0.038
0.037
0.037
0.037
0.036
0.036
0.036
0.035
0.035
0.035
0.035
0.034
0.034
0.034
0.033
0.033
0.033
0.033
0.032
0.032
0.032
0.032
0.031
0.031
0.031
0.031
0.031
0.030
0.030
0.030
0.030
0.030
0.029
0.029
0.029
0.029
0.029
0.029
0.049
0.049
0.050
0.050
0.050
0.050
0.051
0.051
0.051
0.052
0.052
0.052
0.053
0.053
0.053
0.053
0.054
0.054
0.054
0.054
0.055
0.055
0.055
0.056
0.056
0.056
0.056
0.057
0.057
0.057
0.057
0.058
0.058
0.058
0.058
0.059
0.059
0.059
0.059
0.059
0.060
0.060
0.060
0.060
0.060
0.061
0.061
0.061
0.061
0.061
0.061
0.061
0.061
0.061
0.061
0.061
0.061
0.061
0.061
0.061
0.061
0.061
0.060
0.060
0.060
0.060
0.059
0.059
0.059
0.058
0.058
0.057
0.057
0.056
0.056
0.055
0.055
0.055
0.054
0.054
0.053
0.052
0.052
0.051
0.051
0.050
0.050
0.049
0.049
0.048
0.048
0.047
0.047
0.046
0.046
0.045
0.045
0.044
0.044
0.043
0.043
0.043
0.042
0.042
0.041
0.041
0.040
0.040
0.040
0.039
0.039
0.038
0.038
0.038
0.037
0.037
0.037
0.036
0.036
0.036
0.035
0.035
0.035
0.034
0.034
0.034
0.034
0.033
0.033
0.033
0.033
0.032
0.032
0.032
0.032
0.031
0.031
0.031
0.031
0.031
0.030
0.030
0.030
0.030
0.030
0.029
0.029
0.029
0.029
0.029
0.029
0.049
0.049
0.049
0.050
0.050
0.050
0.050
0.051
0.051
0.051
0.052
0.052
0.052
0.052
0.053
0.053
0.053
0.054
0.054
0.054
0.054
0.055
0.055
0.055
0.055
0.056
0.056
0.056
0.056
0.057
0.057
0.057
0.057
0.058
0.058
0.058
0.058
0.059
0.059
0.059
0.059
0.059
0.060
0.060
0.060
0.060
0.060
0.060
0.061
0.061
0.061
0.061
0.061
0.061
0.061
0.061
0.061
0.061
0.060
0.060
0.060
0.060
0.060
0.060
0.059
0.059
0.059
0.058
0.058
0.058
0.057
0.057
0.056
0.056
0.055
0.055
0.055
0.054
0.054
0.053
0.053
0.052
0.052
0.051
0.051
0.050
0.050
0.049
0.049
0.048
0.048
0.047
0.047
0.046
0.046
0.045
0.045
0.044
0.044
0.043
0.043
0.042
0.042
0.041
0.041
0.041
0.040
0.040
0.039
0.039
0.039
0.038
0.038
0.038
0.037
0.037
0.037
0.036
0.036
0.036
0.035
0.035
0.035
0.034
0.034
0.034
0.034
0.033
0.033
0.033
0.032
0.032
0.032
0.032
0.032
0.031
0.031
0.031
0.031
0.030
0.030
0.030
0.030
0.030
0.029
0.029
0.029
0.029
0.029
0.029
0.028
0.048
0.049
0.049
0.049
0.050
0.050
0.050
0.050
0.051
0.051
0.051
0.052
0.052
0.052
0.052
0.053
0.053
0.053
0.053
0.054
0.054
0.054
0.055
0.055
0.055
0.055
0.056
0.056
0.056
0.056
0.057
0.057
0.057
0.057
0.057
0.058
0.058
0.058
0.058
0.059
0.059
0.059
0.059
0.059
0.059
0.060
0.060
0.060
0.060
0.060
0.060
0.060
0.060
0.060
0.060
0.060
0.060
0.060
0.060
0.060
0.060
0.059
0.059
0.059
0.059
0.058
0.058
0.058
0.057
0.057
0.057
0.056
0.056
0.055
0.055
0.055
0.054
0.054
0.053
0.053
0.052
0.052
0.051
0.051
0.050
0.050
0.049
0.049
0.048
0.048
0.047
0.047
0.046
0.046
0.045
0.045
0.044
0.044
0.043
0.043
0.043
0.042
0.042
0.041
0.041
0.040
0.040
0.040
0.039
0.039
0.039
0.038
0.038
0.037
0.037
0.037
0.036
0.036
0.036
0.035
0.035
0.035
0.035
0.034
0.034
0.034
0.033
0.033
0.033
0.033
0.032
0.032
0.032
0.032
0.031
0.031
0.031
0.031
0.031
0.030
0.030
0.030
0.030
0.030
0.029
0.029
0.029
0.029
0.029
0.029
0.028
0.048
0.048
0.049
0.049
0.049
0.050
0.050
0.050
0.050
0.051
0.051
0.051
0.052
0.052
0.052
0.052
0.053
0.053
0.053
0.053
0.054
0.054
0.054
0.054
0.055
0.055
0.055
0.055
0.056
0.056
0.056
0.056
0.057
0.057
0.057
0.057
0.057
0.058
0.058
0.058
0.058
0.058
0.059
0.059
0.059
0.059
0.059
0.059
0.059
0.060
0.060
0.060
0.060
0.060
0.060
0.060
0.060
0.059
0.059
0.059
0.059
0.059
0.059
0.058
0.058
0.058
0.058
0.057
0.057
0.057
0.056
0.056
0.055
0.055
0.054
0.054
0.054
0.053
0.053
0.052
0.052
0.051
0.051
0.050
0.050
0.049
0.049
0.048
0.048
0.047
0.047
0.046
0.046
0.045
0.045
0.045
0.044
0.044
0.043
0.043
0.042
0.042
0.041
0.041
0.041
0.040
0.040
0.039
0.039
0.039
0.038
0.038
0.038
0.037
0.037
0.037
0.036
0.036
0.036
0.035
0.035
0.035
0.034
0.034
0.034
0.034
0.033
0.033
0.033
0.033
0.032
0.032
0.032
0.032
0.031
0.031
0.031
0.031
0.031
0.030
0.030
0.030
0.030
0.030
0.029
0.029
0.029
0.029
0.029
0.029
0.028
0.048
0.048
0.048
0.049
0.049
0.049
0.050
0.050
0.050
0.050
0.051
0.051
0.051
0.051
0.052
0.052
0.052
0.052
0.053
0.053
0.053
0.054
0.054
0.054
0.054
0.055
0.055
0.055
0.055
0.055
0.056
0.056
0.056
0.056
0.057
0.057
0.057
0.057
0.057
0.058
0.058
0.058
0.058
0.058
0.058
0.059
0.059
0.059
0.059
0.059
0.059
0.059
0.059
0.059
0.059
0.059
0.059
0.059
0.059
0.059
0.058
0.058
0.058
0.058
0.058
0.057
0.057
0.057
0.056
0.056
0.056
0.055
0.055
0.054
0.054
0.054
0.053
0.053
0.052
0.052
0.051
0.051
0.050
0.050
0.049
0.049
0.048
0.048
0.048
0.047
0.047
0.046
0.046
0.045
0.045
0.044
0.044
0.043
0.043
0.043
0.042
0.042
0.041
0.041
0.040
0.040
0.040
0.039
0.039
0.039
0.038
0.038
0.038
0.037
0.037
0.037
0.036
0.036
0.036
0.035
0.035
0.035
0.034
0.034
0.034
0.034
0.033
0.033
0.033
0.033
0.032
0.032
0.032
0.032
0.031
0.031
0.031
0.031
0.031
0.030
0.030
0.030
0.030
0.030
0.029
0.029
0.029
0.029
0.029
0.029
0.028
0.048
0.048
0.048
0.048
0.049
0.049
0.049
0.049
0.050
0.050
0.050
0.051
0.051
0.051
0.051
0.052
0.052
0.052
0.052
0.053
0.053
0.053
0.053
0.054
0.054
0.054
0.054
0.055
0.055
0.055
0.055
0.055
0.056
0.056
0.056
0.056
0.057
0.057
0.057
0.057
0.057
0.057
0.058
0.058
0.058
0.058
0.058
0.058
0.058
0.058
0.058
0.058
0.059
0.058
0.058
0.058
0.058
0.058
0.058
0.058
0.058
0.058
0.057
0.057
0.057
0.057
0.056
0.056
0.056
0.055
0.055
0.055
0.054
0.054
0.054
0.053
0.053
0.052
0.052
0.051
0.051
0.050
0.050
0.050
0.049
0.049
0.048
0.048
0.047
0.047
0.046
0.046
0.045
0.045
0.044
0.044
0.044
0.043
0.043
0.042
0.042
0.042
0.041
0.041
0.040
0.040
0.040
0.039
0.039
0.038
0.038
0.038
0.037
0.037
0.037
0.036
0.036
0.036
0.035
0.035
0.035
0.035
0.034
0.034
0.034
0.033
0.033
0.033
0.033
0.032
0.032
0.032
0.032
0.032
0.031
0.031
0.031
0.031
0.030
0.030
0.030
0.030
0.030
0.030
0.029
0.029
0.029
0.029
0.029
0.028
0.028
0.047
0.048
0.048
0.048
0.048
0.049
0.049
0.049
0.049
0.050
0.050
0.050
0.050
0.051
0.051
0.051
0.052
0.052
0.052
0.052
0.053
0.053
0.053
0.053
0.053
0.054
0.054
0.054
0.054
0.055
0.055
0.055
0.055
0.055
0.056
0.056
0.056
0.056
0.056
0.057
0.057
0.057
0.057
0.057
0.057
0.058
0.058
0.058
0.058
0.058
0.058
0.058
0.058
0.058
0.058
0.058
0.058
0.058
0.058
0.057
0.057
0.057
0.057
0.057
0.056
0.056
0.056
0.056
0.055
0.055
0.055
0.054
0.054
0.053
0.053
0.053
0.052
0.052
0.051
0.051
0.050
0.050
0.050
0.049
0.049
0.048
0.048
0.047
0.047
0.046
0.046
0.046
0.045
0.045
0.044
0.044
0.043
0.043
0.043
0.042
0.042
0.041
0.041
0.041
0.040
0.040
0.039
0.039
0.039
0.038
0.038
0.038
0.037
0.037
0.037
0.036
0.036
0.036
0.035
0.035
0.035
0.034
0.034
0.034
0.034
0.033
0.033
0.033
0.033
0.032
0.032
0.032
0.032
0.031
0.031
0.031
0.031
0.031
0.030
0.030
0.030
0.030
0.030
0.029
0.029
0.029
0.029
0.029
0.029
0.028
0.028
0.047
0.047
0.048
0.048
0.048
0.048
0.049
0.049
0.049
0.049
0.050
0.050
0.050
0.050
0.051
0.051
0.051
0.051
0.052
0.052
0.052
0.052
0.053
0.053
0.053
0.053
0.054
0.054
0.054
0.054
0.054
0.055
0.055
0.055
0.055
0.055
0.056
0.056
0.056
0.056
0.056
0.056
0.057
0.057
0.057
0.057
0.057
0.057
0.057
0.057
0.057
0.057
0.057
0.057
0.057
0.057
0.057
0.057
0.057
0.057
0.057
0.056
0.056
0.056
0.056
0.056
0.055
0.055
0.055
0.054
0.054
0.054
0.053
0.053
0.053
0.052
0.052
0.051
0.051
0.051
0.050
0.050
0.049
0.049
0.048
0.048
0.047
0.047
0.047
0.046
0.046
0.045
0.045
0.044
0.044
0.044
0.043
0.043
0.042
0.042
0.041
0.041
0.041
0.040
0.040
0.040
0.039
0.039
0.038
0.038
0.038
0.037
0.037
0.037
0.036
0.036
0.036
0.036
0.035
0.035
0.035
0.034
0.034
0.034
0.034
0.033
0.033
0.033
0.033
0.032
0.032
0.032
0.032
0.031
0.031
0.031
0.031
0.031
0.030
0.030
0.030
0.030
0.030
0.029
0.029
0.029
0.029
0.029
0.029
0.028
0.028
0.047
0.047
0.047
0.047
0.048
0.048
0.048
0.049
0.049
0.049
0.049
0.050
0.050
0.050
0.050
0.051
0.051
0.051
0.051
0.052
0.052
0.052
0.052
0.052
0.053
0.053
0.053
0.053
0.054
0.054
0.054
0.054
0.054
0.055
0.055
0.055
0.055
0.055
0.056
0.056
0.056
0.056
0.056
0.056
0.056
0.056
0.057
0.057
0.057
0.057
0.057
0.057
0.057
0.057
0.057
0.057
0.057
0.056
0.056
0.056
0.056
0.056
0.056
0.055
0.055
0.055
0.055
0.054
0.054
0.054
0.054
0.053
0.053
0.052
0.052
0.052
0.051
0.051
0.051
0.050
0.050
0.049
0.049
0.048
0.048
0.048
0.047
0.047
0.046
0.046
0.045
0.045
0.045
0.044
0.044
0.043
0.043
0.042
0.042
0.042
0.041
0.041
0.041
0.040
0.040
0.039
0.039
0.039
0.038
0.038
0.038
0.037
0.037
0.037
0.036
0.036
0.036
0.035
0.035
0.035
0.035
0.034
0.034
0.034
0.033
0.033
0.033
0.033
0.032
0.032
0.032
0.032
0.032
0.031
0.031
0.031
0.031
0.030
0.030
0.030
0.030
0.030
0.030
0.029
0.029
0.029
0.029
0.029
0.029
0.028
0.028
0.046
0.047
0.047
0.047
0.047
0.048
0.048
0.048
0.048
0.049
0.049
0.049
0.049
0.050
0.050
0.050
0.050
0.051
0.051
0.051
0.051
0.052
0.052
0.052
0.052
0.053
0.053
0.053
0.053
0.053
0.054
0.054
0.054
0.054
0.054
0.055
0.055
0.055
0.055
0.055
0.055
0.055
0.056
0.056
0.056
0.056
0.056
0.056
0.056
0.056
0.056
0.056
0.056
0.056
0.056
0.056
0.056
0.056
0.056
0.056
0.056
0.055
0.055
0.055
0.055
0.054
0.054
0.054
0.054
0.053
0.053
0.053
0.052
0.052
0.052
0.051
0.051
0.050
0.050
0.050
0.049
0.049
0.048
0.048
0.048
0.047
0.047
0.046
0.046
0.045
0.045
0.045
0.044
0.044
0.043
0.043
0.043
0.042
0.042
0.041
0.041
0.041
0.040
0.040
0.040
0.039
0.039
0.039
0.038
0.038
0.037
0.037
0.037
0.037
0.036
0.036
0.036
0.035
0.035
0.035
0.034
0.034
0.034
0.034
0.033
0.033
0.033
0.033
0.032
0.032
0.032
0.032
0.031
0.031
0.031
0.031
0.031
0.030
0.030
0.030
0.030
0.030
0.029
0.029
0.029
0.029
0.029
0.029
0.028
0.028
0.028
0.046
0.046
0.047
0.047
0.047
0.047
0.048
0.048
0.048
0.048
0.049
0.049
0.049
0.049
0.050
0.050
0.050
0.050
0.051
0.051
0.051
0.051
0.051
0.052
0.052
0.052
0.052
0.053
0.053
0.053
0.053
0.053
0.054
0.054
0.054
0.054
0.054
0.054
0.055
0.055
0.055
0.055
0.055
[truncated: 20,541,398 more chars]
