# Supplementary material for: Unveiling the Mechanism of Compound Ku-Shen Injection in Liver Cancer Treatment through an Ingredient–Target Network Analysis
Source: Genes (Basel). 2024 Sep 29;15(10):1278. doi: 10.3390/genes15101278 (PMC11507192; doi:10.3390/genes15101278)
Supplement: Supplementary file 1 [file genes-15-01278-s001.zip › S3/Docking/Isomatrine-ESR1 CID_12442899-3DT3/3dt3_Q.pdbqt]

REMARK   4 XXXX COMPLIES WITH FORMAT V. 2.0
ATOM      1  N   GLY A  74       0.738 191.359 128.442  1.00476.06    -0.071 N 
ATOM      2  HN1 GLY A  74       0.312 191.471 127.522  1.00  0.00     0.274 HD
ATOM      3  HN2 GLY A  74       0.472 190.467 128.858  1.00  0.00     0.274 HD
ATOM      4  HN3 GLY A  74       1.744 191.213 128.360  1.00  0.00     0.274 HD
ATOM      5  CA  GLY A  74       0.448 192.456 129.346  1.00484.12     0.152 C 
ATOM      6  HA1 GLY A  74      -0.652 192.615 129.436  1.00  0.00     0.090 H 
ATOM      7  HA2 GLY A  74       0.739 193.432 128.891  1.00  0.00     0.090 H 
ATOM      8  C   GLY A  74       1.081 192.289 130.713  1.00498.38     0.243 C 
ATOM      9  O   GLY A  74       2.014 191.502 130.879  1.00506.56    -0.272 OA
ATOM     10  N   SER A  75       0.564 193.032 131.690  1.00494.70    -0.344 N 
ATOM     11  HN  SER A  75      -0.214 193.650 131.460  1.00  0.00     0.163 HD
ATOM     12  CA  SER A  75       1.045 193.017 133.081  1.00523.47     0.109 C 
ATOM     13  HA  SER A  75       0.493 193.806 133.642  1.00  0.00     0.090 H 
ATOM     14  C   SER A  75       2.523 193.404 133.060  1.00559.63     0.243 C 
ATOM     15  O   SER A  75       2.863 194.458 132.498  1.00566.06    -0.271 OA
ATOM     16  CB  SER A  75       0.722 191.672 133.725  1.00519.11     0.044 C 
ATOM     17  HB1 SER A  75       0.830 191.714 134.834  1.00  0.00     0.077 H 
ATOM     18  HB2 SER A  75      -0.367 191.442 133.666  1.00  0.00     0.077 H 
ATOM     19  OG  SER A  75       1.503 190.630 133.167  1.00514.51    -0.398 OA
ATOM     20  HG  SER A  75       1.302 189.793 133.568  1.00  0.00     0.209 HD
ATOM     21  N   GLN A  76       3.422 192.610 133.647  1.00573.96    -0.346 N 
ATOM     22  HN  GLN A  76       3.118 191.740 134.085  1.00  0.00     0.163 HD
ATOM     23  CA  GLN A  76       4.835 192.975 133.668  1.00571.67     0.086 C 
ATOM     24  HA  GLN A  76       4.918 194.032 134.013  1.00  0.00     0.086 H 
ATOM     25  C   GLN A  76       5.448 192.878 132.276  1.00558.43     0.240 C 
ATOM     26  O   GLN A  76       6.053 193.838 131.785  1.00552.81    -0.271 OA
ATOM     27  CB  GLN A  76       5.591 192.087 134.657  1.00581.05    -0.049 C 
ATOM     28  HB1 GLN A  76       6.670 192.366 134.673  1.00  0.00     0.030 H 
ATOM     29  HB2 GLN A  76       5.443 191.003 134.443  1.00  0.00     0.030 H 
ATOM     30  HB3 GLN A  76       5.137 192.115 135.675  1.00  0.00     0.030 H 
ATOM     31  N   GLY A  77       5.296 191.728 131.624  1.00592.14    -0.351 N 
ATOM     32  HN  GLY A  77       4.812 190.954 132.079  1.00  0.00     0.163 HD
ATOM     33  CA  GLY A  77       5.806 191.556 130.278  1.00590.90     0.069 C 
ATOM     34  HA1 GLY A  77       5.350 192.303 129.587  1.00  0.00     0.078 H 
ATOM     35  HA2 GLY A  77       5.411 190.617 129.825  1.00  0.00     0.078 H 
ATOM     36  C   GLY A  77       7.317 191.598 130.187  1.00556.79     0.236 C 
ATOM     37  O   GLY A  77       8.012 190.807 130.833  1.00564.08    -0.272 OA
ATOM     38  N   GLU A  78       7.831 192.514 129.369  1.00504.55    -0.346 N 
ATOM     39  HN  GLU A  78       7.202 193.144 128.871  1.00  0.00     0.163 HD
ATOM     40  CA  GLU A  78       9.267 192.640 129.167  1.00512.47     0.090 C 
ATOM     41  HA  GLU A  78       9.656 191.675 128.767  1.00  0.00     0.087 H 
ATOM     42  C   GLU A  78       9.979 192.943 130.482  1.00575.62     0.241 C 
ATOM     43  O   GLU A  78       9.430 193.587 131.381  1.00567.22    -0.271 OA
ATOM     44  CB  GLU A  78       9.558 193.742 128.148  1.00491.45    -0.029 C 
ATOM     45  HB1 GLU A  78       9.245 193.425 127.126  1.00  0.00     0.037 H 
ATOM     46  HB2 GLU A  78      10.656 193.846 127.984  1.00  0.00     0.037 H 
ATOM     47  CG  GLU A  78       8.940 195.084 128.506  1.00477.96     0.018 C 
ATOM     48  HG1 GLU A  78       7.861 194.971 128.762  1.00  0.00     0.049 H 
ATOM     49  HG2 GLU A  78       9.321 195.450 129.488  1.00  0.00     0.049 H 
ATOM     50  CD  GLU A  78       9.135 196.128 127.425  1.00459.92     0.172 C 
ATOM     51  OE1 GLU A  78       8.715 197.285 127.636  1.00450.48    -0.648 OA
ATOM     52  OE2 GLU A  78       9.707 195.794 126.366  1.00453.76    -0.648 OA
ATOM     53  N   ARG A  79      11.217 192.468 130.587  1.00729.43    -0.346 N 
ATOM     54  HN  ARG A  79      11.623 191.953 129.805  1.00  0.00     0.163 HD
ATOM     55  CA  ARG A  79      12.004 192.668 131.794  1.00834.34     0.086 C 
ATOM     56  HA  ARG A  79      11.350 192.475 132.676  1.00  0.00     0.086 H 
ATOM     57  C   ARG A  79      12.501 194.112 131.868  1.00956.42     0.240 C 
ATOM     58  O   ARG A  79      12.257 194.936 130.982  1.00991.40    -0.271 OA
ATOM     59  CB  ARG A  79      13.170 191.683 131.834  1.00845.27    -0.049 C 
ATOM     60  HB1 ARG A  79      13.773 191.836 132.759  1.00  0.00     0.030 H 
ATOM     61  HB2 ARG A  79      13.797 191.742 130.914  1.00  0.00     0.030 H 
ATOM     62  HB3 ARG A  79      12.827 190.627 131.731  1.00  0.00     0.030 H 
ATOM     63  N   GLU A  80      13.217 194.420 132.947  1.00971.10    -0.346 N 
ATOM     64  HN  GLU A  80      13.412 193.696 133.638  1.00  0.00     0.163 HD
ATOM     65  CA  GLU A  80      13.728 195.763 133.164  1.00 13.50     0.090 C 
ATOM     66  HA  GLU A  80      12.957 196.491 132.820  1.00  0.00     0.087 H 
ATOM     67  C   GLU A  80      14.999 195.989 132.348  1.00 27.20     0.241 C 
ATOM     68  O   GLU A  80      15.489 195.103 131.643  1.00 26.40    -0.271 OA
ATOM     69  CB  GLU A  80      13.983 196.000 134.651  1.00 45.00    -0.029 C 
ATOM     70  HB1 GLU A  80      14.563 195.154 135.088  1.00  0.00     0.037 H 
ATOM     71  HB2 GLU A  80      14.717 196.827 134.794  1.00  0.00     0.037 H 
ATOM     72  CG  GLU A  80      12.728 196.258 135.462  1.00 73.10     0.018 C 
ATOM     73  HG1 GLU A  80      12.962 196.344 136.549  1.00  0.00     0.049 H 
ATOM     74  HG2 GLU A  80      12.075 195.355 135.491  1.00  0.00     0.049 H 
ATOM     75  CD  GLU A  80      11.963 197.470 134.970  1.00 93.90     0.172 C 
ATOM     76  OE1 GLU A  80      10.799 197.311 134.546  1.00 96.90    -0.648 OA
ATOM     77  OE2 GLU A  80      12.531 198.582 134.997  1.00108.80    -0.648 OA
ATOM     78  N   THR A  81      15.544 197.199 132.450  1.00 80.00    -0.344 N 
ATOM     79  HN  THR A  81      15.095 197.888 133.053  1.00  0.00     0.163 HD
ATOM     80  CA  THR A  81      16.753 197.578 131.737  1.00 58.40     0.113 C 
ATOM     81  HA  THR A  81      17.262 196.648 131.391  1.00  0.00     0.091 H 
ATOM     82  C   THR A  81      17.694 198.318 132.679  1.00125.10     0.243 C 
ATOM     83  O   THR A  81      17.311 198.748 133.770  1.00152.60    -0.271 OA
ATOM     84  CB  THR A  81      16.442 198.443 130.509  1.00951.11     0.060 C 
ATOM     85  HB  THR A  81      15.729 197.898 129.848  1.00  0.00     0.086 H 
ATOM     86  CG2 THR A  81      15.822 199.765 130.931  1.00852.43    -0.050 C 
ATOM     87 1HG2 THR A  81      15.596 200.394 130.038  1.00  0.00     0.031 H 
ATOM     88 2HG2 THR A  81      16.461 200.306 131.668  1.00  0.00     0.031 H 
ATOM     89 3HG2 THR A  81      14.921 199.615 131.571  1.00  0.00     0.031 H 
ATOM     90  OG1 THR A  81      17.652 198.701 129.786  1.00856.17    -0.393 OA
ATOM     91  HG1 THR A  81      17.459 199.237 129.025  1.00  0.00     0.210 HD
ATOM     92  N   TRP A  82      18.943 198.461 132.243  1.00967.93    -0.346 N 
ATOM     93  HN  TRP A  82      19.203 198.084 131.331  1.00  0.00     0.163 HD
ATOM     94  CA  TRP A  82      19.944 199.146 133.046  1.00 36.70     0.086 C 
ATOM     95  HA  TRP A  82      19.877 198.770 134.093  1.00  0.00     0.086 H 
ATOM     96  C   TRP A  82      19.692 200.650 133.054  1.00106.60     0.240 C 
ATOM     97  O   TRP A  82      19.123 201.215 132.116  1.00118.80    -0.271 OA
ATOM     98  CB  TRP A  82      21.347 198.856 132.514  1.00 27.30    -0.049 C 
ATOM     99  HB1 TRP A  82      22.114 199.381 133.130  1.00  0.00     0.030 H 
ATOM    100  HB2 TRP A  82      21.440 199.108 131.432  1.00  0.00     0.030 H 
ATOM    101  HB3 TRP A  82      21.547 197.761 132.448  1.00  0.00     0.030 H 
ATOM    102  N   GLY A  83      20.131 201.299 134.133  1.00149.30    -0.351 N 
ATOM    103  HN  GLY A  83      20.606 200.788 134.877  1.00  0.00     0.163 HD
ATOM    104  CA  GLY A  83      19.933 202.734 134.250  1.00150.60     0.069 C 
ATOM    105  HA1 GLY A  83      20.055 203.069 135.307  1.00  0.00     0.078 H 
ATOM    106  HA2 GLY A  83      18.862 203.003 134.097  1.00  0.00     0.078 H 
ATOM    107  C   GLY A  83      20.830 203.530 133.322  1.00147.70     0.236 C 
ATOM    108  O   GLY A  83      20.387 204.495 132.692  1.00153.90    -0.272 OA
ATOM    109  N   LYS A  84      22.099 203.141 133.221  1.00  9.60    -0.346 N 
ATOM    110  HN  LYS A  84      22.417 202.334 133.758  1.00  0.00     0.163 HD
ATOM    111  CA  LYS A  84      23.043 203.840 132.363  1.00846.76     0.089 C 
ATOM    112  HA  LYS A  84      22.485 204.270 131.498  1.00  0.00     0.087 H 
ATOM    113  C   LYS A  84      24.062 202.842 131.833  1.00739.71     0.241 C 
ATOM    114  O   LYS A  84      24.283 201.777 132.416  1.00752.58    -0.271 OA
ATOM    115  CB  LYS A  84      23.742 204.985 133.110  1.00776.13    -0.038 C 
ATOM    116  HB1 LYS A  84      23.019 205.517 133.772  1.00  0.00     0.036 H 
ATOM    117  HB2 LYS A  84      24.441 204.579 133.878  1.00  0.00     0.036 H 
ATOM    118  CG  LYS A  84      24.463 205.976 132.205  1.00707.75    -0.061 C 
ATOM    119  HG1 LYS A  84      25.177 205.458 131.523  1.00  0.00     0.033 H 
ATOM    120  HG2 LYS A  84      23.773 206.405 131.442  1.00  0.00     0.033 H 
ATOM    121  CD  LYS A  84      25.154 207.069 133.002  1.00658.22    -0.043 C 
ATOM    122  HD1 LYS A  84      25.843 206.645 133.769  1.00  0.00     0.035 H 
ATOM    123  HD2 LYS A  84      24.443 207.592 133.683  1.00  0.00     0.035 H 
ATOM    124  CE  LYS A  84      25.872 208.046 132.084  1.00623.13     0.080 C 
ATOM    125  HE1 LYS A  84      25.182 208.454 131.309  1.00  0.00     0.075 H 
ATOM    126  HE2 LYS A  84      26.593 207.518 131.417  1.00  0.00     0.075 H 
ATOM    127  NZ  LYS A  84      26.539 209.140 132.842  1.00609.68    -0.079 N 
ATOM    128  HZ1 LYS A  84      27.021 209.795 132.226  1.00  0.00     0.274 HD
ATOM    129  HZ2 LYS A  84      27.170 208.767 133.551  1.00  0.00     0.274 HD
ATOM    130  HZ3 LYS A  84      25.879 209.623 133.452  1.00  0.00     0.274 HD
ATOM    131  N   LYS A  85      24.678 203.203 130.704  1.00625.35    -0.346 N 
ATOM    132  HN  LYS A  85      24.427 204.082 130.252  1.00  0.00     0.163 HD
ATOM    133  CA  LYS A  85      25.705 202.356 130.109  1.00564.31     0.089 C 
ATOM    134  HA  LYS A  85      25.268 201.345 129.935  1.00  0.00     0.087 H 
ATOM    135  C   LYS A  85      26.912 202.205 131.027  1.00569.65     0.241 C 
ATOM    136  O   LYS A  85      27.562 201.152 131.032  1.00596.68    -0.271 OA
ATOM    137  CB  LYS A  85      26.131 202.934 128.760  1.00522.66    -0.038 C 
ATOM    138  HB1 LYS A  85      25.237 203.154 128.132  1.00  0.00     0.036 H 
ATOM    139  HB2 LYS A  85      26.533 203.966 128.889  1.00  0.00     0.036 H 
ATOM    140  CG  LYS A  85      27.115 202.076 127.995  1.00485.38    -0.061 C 
ATOM    141  HG1 LYS A  85      27.427 202.559 127.040  1.00  0.00     0.033 H 
ATOM    142  HG2 LYS A  85      28.109 202.040 128.498  1.00  0.00     0.033 H 
ATOM    143  CD  LYS A  85      26.554 200.688 127.764  1.00462.56    -0.043 C 
ATOM    144  HD1 LYS A  85      26.317 200.175 128.725  1.00  0.00     0.035 H 
ATOM    145  HD2 LYS A  85      25.526 200.726 127.334  1.00  0.00     0.035 H 
ATOM    146  CE  LYS A  85      27.488 199.860 126.905  1.00445.79     0.080 C 
ATOM    147  HE1 LYS A  85      27.609 200.303 125.889  1.00  0.00     0.075 H 
ATOM    148  HE2 LYS A  85      28.544 199.940 127.254  1.00  0.00     0.075 H 
ATOM    149  NZ  LYS A  85      27.043 198.442 126.833  1.00436.08    -0.079 N 
ATOM    150  HZ1 LYS A  85      27.672 197.885 126.255  1.00  0.00     0.274 HD
ATOM    151  HZ2 LYS A  85      26.077 198.369 126.513  1.00  0.00     0.274 HD
ATOM    152  HZ3 LYS A  85      26.932 198.037 127.763  1.00  0.00     0.274 HD
ATOM    153  N   VAL A  86      27.222 203.238 131.812  1.00533.78    -0.346 N 
ATOM    154  HN  VAL A  86      26.635 204.072 131.803  1.00  0.00     0.163 HD
ATOM    155  CA  VAL A  86      28.392 203.189 132.683  1.00544.02     0.092 C 
ATOM    156  HA  VAL A  86      29.225 202.712 132.116  1.00  0.00     0.088 H 
ATOM    157  C   VAL A  86      28.123 202.346 133.925  1.00541.38     0.241 C 
ATOM    158  O   VAL A  86      29.059 201.794 134.517  1.00545.66    -0.271 OA
ATOM    159  CB  VAL A  86      28.828 204.616 133.059  1.00557.58    -0.033 C 
ATOM    160  HB  VAL A  86      28.109 205.013 133.813  1.00  0.00     0.042 H 
ATOM    161  CG1 VAL A  86      30.218 204.610 133.683  1.00567.02    -0.071 C 
ATOM    162 1HG1 VAL A  86      30.534 205.644 133.955  1.00  0.00     0.028 H 
ATOM    163 2HG1 VAL A  86      30.965 204.111 133.022  1.00  0.00     0.028 H 
ATOM    164 3HG1 VAL A  86      30.276 203.918 134.555  1.00  0.00     0.028 H 
ATOM    165  CG2 VAL A  86      28.787 205.523 131.837  1.00562.60    -0.071 C 
ATOM    166 1HG2 VAL A  86      29.103 206.557 132.109  1.00  0.00     0.028 H 
ATOM    167 2HG2 VAL A  86      27.787 205.511 131.344  1.00  0.00     0.028 H 
ATOM    168 3HG2 VAL A  86      29.392 205.113 130.995  1.00  0.00     0.028 H 
ATOM    169  N   ASP A  87      26.859 202.226 134.340  1.00541.62    -0.345 N 
ATOM    170  HN  ASP A  87      26.107 202.654 133.800  1.00  0.00     0.163 HD
ATOM    171  CA  ASP A  87      26.545 201.487 135.560  1.00539.48     0.098 C 
ATOM    172  HA  ASP A  87      27.199 201.871 136.377  1.00  0.00     0.088 H 
ATOM    173  C   ASP A  87      26.818 199.997 135.394  1.00503.71     0.241 C 
ATOM    174  O   ASP A  87      27.514 199.389 136.215  1.00499.89    -0.271 OA
ATOM    175  CB  ASP A  87      25.090 201.731 135.961  1.00568.88     0.043 C 
ATOM    176  HB1 ASP A  87      24.393 201.424 135.147  1.00  0.00     0.052 H 
ATOM    177  HB2 ASP A  87      24.767 201.015 136.753  1.00  0.00     0.052 H 
ATOM    178  CG  ASP A  87      24.836 203.163 136.385  1.00600.59     0.175 C 
ATOM    179  OD1 ASP A  87      25.772 203.805 136.909  1.00612.81    -0.648 OA
ATOM    180  OD2 ASP A  87      23.701 203.646 136.196  1.00614.92    -0.648 OA
ATOM    181  N   PHE A  88      26.277 199.387 134.336  1.00502.60    -0.346 N 
ATOM    182  HN  PHE A  88      25.683 199.910 133.692  1.00  0.00     0.163 HD
ATOM    183  CA  PHE A  88      26.537 197.971 134.103  1.00491.34     0.093 C 
ATOM    184  HA  PHE A  88      26.391 197.429 135.067  1.00  0.00     0.088 H 
ATOM    185  C   PHE A  88      27.966 197.730 133.638  1.00497.21     0.241 C 
ATOM    186  O   PHE A  88      28.500 196.631 133.830  1.00517.21    -0.271 OA
ATOM    187  CB  PHE A  88      25.549 197.403 133.086  1.00459.44    -0.014 C 
ATOM    188  HB1 PHE A  88      25.234 198.190 132.362  1.00  0.00     0.043 H 
ATOM    189  HB2 PHE A  88      26.063 196.702 132.388  1.00  0.00     0.043 H 
ATOM    190  CG  PHE A  88      24.351 196.746 133.708  1.00432.75    -0.056 A 
ATOM    191  CD1 PHE A  88      24.179 196.748 135.083  1.00418.47    -0.077 A 
ATOM    192  HD1 PHE A  88      24.928 197.241 135.725  1.00  0.00     0.084 H 
ATOM    193  CD2 PHE A  88      23.407 196.113 132.920  1.00415.71    -0.077 A 
ATOM    194  HD2 PHE A  88      23.535 196.093 131.825  1.00  0.00     0.084 H 
ATOM    195  CE1 PHE A  88      23.080 196.140 135.659  1.00412.66    -0.082 A 
ATOM    196  HE1 PHE A  88      22.952 196.152 136.755  1.00  0.00     0.083 H 
ATOM    197  CE2 PHE A  88      22.306 195.506 133.490  1.00410.92    -0.082 A 
ATOM    198  HE2 PHE A  88      21.556 195.012 132.849  1.00  0.00     0.083 H 
ATOM    199  CZ  PHE A  88      22.142 195.517 134.860  1.00408.01    -0.083 A 
ATOM    200  HZ  PHE A  88      21.264 195.029 135.316  1.00  0.00     0.083 H 
ATOM    201  N   LEU A  89      28.597 198.732 133.023  1.00480.83    -0.346 N 
ATOM    202  HN  LEU A  89      28.097 199.597 132.817  1.00  0.00     0.163 HD
ATOM    203  CA  LEU A  89      29.998 198.596 132.644  1.00489.77     0.089 C 
ATOM    204  HA  LEU A  89      30.108 197.670 132.033  1.00  0.00     0.087 H 
ATOM    205  C   LEU A  89      30.879 198.463 133.879  1.00477.57     0.241 C 
ATOM    206  O   LEU A  89      31.763 197.601 133.938  1.00479.16    -0.271 OA
ATOM    207  CB  LEU A  89      30.431 199.789 131.793  1.00507.87    -0.035 C 
ATOM    208  HB1 LEU A  89      30.324 200.731 132.379  1.00  0.00     0.037 H 
ATOM    209  HB2 LEU A  89      29.684 199.970 130.985  1.00  0.00     0.037 H 
ATOM    210  CG  LEU A  89      31.835 199.707 131.193  1.00528.67    -0.059 C 
ATOM    211  HG  LEU A  89      32.562 199.561 132.026  1.00  0.00     0.038 H 
ATOM    212  CD1 LEU A  89      31.946 198.518 130.250  1.00537.26    -0.073 C 
ATOM    213 1HD1 LEU A  89      31.687 197.570 130.776  1.00  0.00     0.028 H 
ATOM    214 2HD1 LEU A  89      32.952 198.463 129.772  1.00  0.00     0.028 H 
ATOM    215 3HD1 LEU A  89      31.331 198.661 129.331  1.00  0.00     0.028 H 
ATOM    216  CD2 LEU A  89      32.188 201.000 130.476  1.00536.02    -0.073 C 
ATOM    217 1HD2 LEU A  89      32.107 201.871 131.167  1.00  0.00     0.028 H 
ATOM    218 2HD2 LEU A  89      31.573 201.143 129.557  1.00  0.00     0.028 H 
ATOM    219 3HD2 LEU A  89      33.194 200.945 129.998  1.00  0.00     0.028 H 
ATOM    220  N   LEU A  90      30.647 199.311 134.883  1.00435.97    -0.346 N 
ATOM    221  HN  LEU A  90      29.966 200.061 134.764  1.00  0.00     0.163 HD
ATOM    222  CA  LEU A  90      31.358 199.176 136.148  1.00396.38     0.089 C 
ATOM    223  HA  LEU A  90      32.437 199.005 135.924  1.00  0.00     0.087 H 
ATOM    224  C   LEU A  90      30.850 197.997 136.967  1.00356.19     0.241 C 
ATOM    225  O   LEU A  90      31.589 197.484 137.815  1.00343.83    -0.271 OA
ATOM    226  CB  LEU A  90      31.239 200.466 136.964  1.00398.02    -0.035 C 
ATOM    227  HB1 LEU A  90      31.196 200.208 138.048  1.00  0.00     0.037 H 
ATOM    228  HB2 LEU A  90      30.225 200.903 136.808  1.00  0.00     0.037 H 
ATOM    229  CG  LEU A  90      32.293 201.558 136.751  1.00402.47    -0.059 C 
ATOM    230  HG  LEU A  90      33.291 201.123 136.992  1.00  0.00     0.038 H 
ATOM    231  CD1 LEU A  90      32.327 202.040 135.308  1.00395.24    -0.073 C 
ATOM    232 1HD1 LEU A  90      32.507 201.186 134.613  1.00  0.00     0.028 H 
ATOM    233 2HD1 LEU A  90      33.072 202.856 135.162  1.00  0.00     0.028 H 
ATOM    234 3HD1 LEU A  90      31.405 202.606 135.039  1.00  0.00     0.028 H 
ATOM    235  CD2 LEU A  90      32.048 202.723 137.699  1.00406.18    -0.073 C 
ATOM    236 1HD2 LEU A  90      32.023 202.370 138.756  1.00  0.00     0.028 H 
ATOM    237 2HD2 LEU A  90      31.126 203.289 137.430  1.00  0.00     0.028 H 
ATOM    238 3HD2 LEU A  90      32.793 203.539 137.553  1.00  0.00     0.028 H 
ATOM    239  N   SER A  91      29.611 197.557 136.732  1.00338.42    -0.344 N 
ATOM    240  HN  SER A  91      29.039 198.013 136.021  1.00  0.00     0.163 HD
ATOM    241  CA  SER A  91      29.070 196.430 137.484  1.00314.53     0.109 C 
ATOM    242  HA  SER A  91      29.264 196.608 138.568  1.00  0.00     0.090 H 
ATOM    243  C   SER A  91      29.746 195.125 137.086  1.00276.37     0.243 C 
ATOM    244  O   SER A  91      30.067 194.297 137.947  1.00237.15    -0.271 OA
ATOM    245  CB  SER A  91      27.558 196.339 137.276  1.00326.34     0.044 C 
ATOM    246  HB1 SER A  91      27.303 196.118 136.213  1.00  0.00     0.077 H 
ATOM    247  HB2 SER A  91      27.071 197.338 137.364  1.00  0.00     0.077 H 
ATOM    248  OG  SER A  91      26.977 195.397 138.158  1.00336.27    -0.398 OA
ATOM    249  HG  SER A  91      26.038 195.340 138.029  1.00  0.00     0.209 HD
ATOM    250  N   VAL A  92      29.969 194.921 135.785  1.00287.92    -0.346 N 
ATOM    251  HN  VAL A  92      29.649 195.606 135.100  1.00  0.00     0.163 HD
ATOM    252  CA  VAL A  92      30.669 193.721 135.341  1.00283.34     0.092 C 
ATOM    253  HA  VAL A  92      30.249 192.852 135.899  1.00  0.00     0.088 H 
ATOM    254  C   VAL A  92      32.154 193.818 135.669  1.00312.13     0.241 C 
ATOM    255  O   VAL A  92      32.826 192.796 135.854  1.00353.21    -0.271 OA
ATOM    256  CB  VAL A  92      30.422 193.485 133.837  1.00243.67    -0.033 C 
ATOM    257  HB  VAL A  92      29.321 193.486 133.664  1.00  0.00     0.042 H 
ATOM    258  CG1 VAL A  92      31.030 194.604 133.006  1.00265.82    -0.071 C 
ATOM    259 1HG1 VAL A  92      30.632 195.596 133.322  1.00  0.00     0.028 H 
ATOM    260 2HG1 VAL A  92      30.885 194.431 131.914  1.00  0.00     0.028 H 
ATOM    261 3HG1 VAL A  92      32.144 194.579 133.035  1.00  0.00     0.028 H 
ATOM    262  CG2 VAL A  92      30.965 192.131 133.406  1.00209.89    -0.071 C 
ATOM    263 1HG2 VAL A  92      30.519 191.311 134.015  1.00  0.00     0.028 H 
ATOM    264 2HG2 VAL A  92      32.079 192.106 133.435  1.00  0.00     0.028 H 
ATOM    265 3HG2 VAL A  92      30.820 191.958 132.314  1.00  0.00     0.028 H 
ATOM    266  N   ILE A  93      32.690 195.037 135.760  1.00292.35    -0.346 N 
ATOM    267  HN  ILE A  93      32.128 195.856 135.529  1.00  0.00     0.163 HD
ATOM    268  CA  ILE A  93      34.074 195.207 136.188  1.00288.98     0.092 C 
ATOM    269  HA  ILE A  93      34.702 194.479 135.623  1.00  0.00     0.088 H 
ATOM    270  C   ILE A  93      34.211 194.896 137.674  1.00311.74     0.241 C 
ATOM    271  O   ILE A  93      35.212 194.315 138.113  1.00331.54    -0.271 OA
ATOM    272  CB  ILE A  93      34.566 196.626 135.847  1.00263.08    -0.030 C 
ATOM    273  HB  ILE A  93      33.785 197.355 136.167  1.00  0.00     0.043 H 
ATOM    274  CG1 ILE A  93      34.768 196.768 134.337  1.00231.47    -0.063 C 
ATOM    275 1HG1 ILE A  93      35.467 195.986 133.960  1.00  0.00     0.033 H 
ATOM    276 2HG1 ILE A  93      33.843 196.473 133.788  1.00  0.00     0.033 H 
ATOM    277  CG2 ILE A  93      35.857 196.952 136.587  1.00288.25    -0.071 C 
ATOM    278 1HG2 ILE A  93      35.710 196.849 137.687  1.00  0.00     0.028 H 
ATOM    279 2HG2 ILE A  93      36.250 197.959 136.313  1.00  0.00     0.028 H 
ATOM    280 3HG2 ILE A  93      36.712 196.336 136.222  1.00  0.00     0.028 H 
ATOM    281  CD1 ILE A  93      35.226 198.143 133.907  1.00239.76    -0.076 C 
ATOM    282 1HD1 ILE A  93      35.373 198.246 132.807  1.00  0.00     0.027 H 
ATOM    283 2HD1 ILE A  93      36.151 198.438 134.456  1.00  0.00     0.027 H 
ATOM    284 3HD1 ILE A  93      34.527 198.925 134.284  1.00  0.00     0.027 H 
ATOM    285  N   GLY A  94      33.203 195.261 138.469  1.00313.86    -0.351 N 
ATOM    286  HN  GLY A  94      32.405 195.764 138.081  1.00  0.00     0.163 HD
ATOM    287  CA  GLY A  94      33.241 194.942 139.887  1.00307.89     0.069 C 
ATOM    288  HA1 GLY A  94      34.132 195.401 140.376  1.00  0.00     0.078 H 
ATOM    289  HA2 GLY A  94      32.435 195.479 140.439  1.00  0.00     0.078 H 
ATOM    290  C   GLY A  94      33.182 193.450 140.155  1.00275.95     0.236 C 
ATOM    291  O   GLY A  94      33.820 192.952 141.086  1.00262.62    -0.272 OA
ATOM    292  N   TYR A  95      32.416 192.717 139.345  1.00285.49    -0.346 N 
ATOM    293  HN  TYR A  95      31.872 193.172 138.612  1.00  0.00     0.163 HD
ATOM    294  CA  TYR A  95      32.353 191.267 139.502  1.00301.63     0.093 C 
ATOM    295  HA  TYR A  95      32.144 191.040 140.574  1.00  0.00     0.088 H 
ATOM    296  C   TYR A  95      33.675 190.611 139.124  1.00302.77     0.241 C 
ATOM    297  O   TYR A  95      34.093 189.635 139.758  1.00298.03    -0.271 OA
ATOM    298  CB  TYR A  95      31.211 190.698 138.661  1.00317.53    -0.014 C 
ATOM    299  HB1 TYR A  95      30.227 190.926 139.132  1.00  0.00     0.043 H 
ATOM    300  HB2 TYR A  95      31.102 191.270 137.710  1.00  0.00     0.043 H 
ATOM    301  CG  TYR A  95      31.334 189.217 138.378  1.00333.63    -0.056 A 
ATOM    302  CD1 TYR A  95      31.050 188.275 139.358  1.00343.51    -0.074 A 
ATOM    303  HD1 TYR A  95      30.731 188.613 140.358  1.00  0.00     0.084 H 
ATOM    304  CD2 TYR A  95      31.729 188.761 137.127  1.00331.58    -0.074 A 
ATOM    305  HD2 TYR A  95      31.956 189.490 136.331  1.00  0.00     0.084 H 
ATOM    306  CE1 TYR A  95      31.161 186.920 139.101  1.00343.66    -0.051 A 
ATOM    307  HE1 TYR A  95      30.934 186.185 139.891  1.00  0.00     0.087 H 
ATOM    308  CE2 TYR A  95      31.842 187.410 136.862  1.00330.77    -0.051 A 
ATOM    309  HE2 TYR A  95      32.159 187.066 135.863  1.00  0.00     0.087 H 
ATOM    310  CZ  TYR A  95      31.557 186.494 137.851  1.00330.84     0.065 A 
ATOM    311  OH  TYR A  95      31.669 185.148 137.587  1.00322.82    -0.361 OA
ATOM    312  HH  TYR A  95      31.942 184.854 136.726  1.00  0.00     0.217 HD
ATOM    313  N   ALA A  96      34.346 191.132 138.096  1.00323.96    -0.346 N 
ATOM    314  HN  ALA A  96      33.980 191.955 137.617  1.00  0.00     0.163 HD
ATOM    315  CA  ALA A  96      35.600 190.533 137.651  1.00339.57     0.086 C 
ATOM    316  HA  ALA A  96      35.457 189.429 137.590  1.00  0.00     0.086 H 
ATOM    317  C   ALA A  96      36.727 190.814 138.637  1.00327.41     0.240 C 
ATOM    318  O   ALA A  96      37.500 189.914 138.984  1.00326.60    -0.271 OA
ATOM    319  CB  ALA A  96      35.961 191.047 136.257  1.00372.94    -0.049 C 
ATOM    320  HB1 ALA A  96      35.136 190.841 135.535  1.00  0.00     0.030 H 
ATOM    321  HB2 ALA A  96      36.933 190.632 135.903  1.00  0.00     0.030 H 
ATOM    322  HB3 ALA A  96      36.236 192.127 136.273  1.00  0.00     0.030 H 
ATOM    323  N   VAL A  97      36.836 192.056 139.099  1.00319.92    -0.346 N 
ATOM    324  HN  VAL A  97      36.162 192.759 138.796  1.00  0.00     0.163 HD
ATOM    325  CA  VAL A  97      37.893 192.440 140.027  1.00327.90     0.092 C 
ATOM    326  HA  VAL A  97      38.831 191.913 139.733  1.00  0.00     0.088 H 
ATOM    327  C   VAL A  97      37.503 191.989 141.429  1.00330.51     0.241 C 
ATOM    328  O   VAL A  97      36.445 192.367 141.944  1.00334.76    -0.271 OA
ATOM    329  CB  VAL A  97      38.148 193.953 139.980  1.00318.57    -0.033 C 
ATOM    330  HB  VAL A  97      37.197 194.480 140.226  1.00  0.00     0.042 H 
ATOM    331  CG1 VAL A  97      39.196 194.344 141.008  1.00326.83    -0.071 C 
ATOM    332 1HG1 VAL A  97      39.381 195.443 140.974  1.00  0.00     0.028 H 
ATOM    333 2HG1 VAL A  97      40.138 193.760 140.885  1.00  0.00     0.028 H 
ATOM    334 3HG1 VAL A  97      38.922 194.000 142.033  1.00  0.00     0.028 H 
ATOM    335  CG2 VAL A  97      38.585 194.371 138.585  1.00317.26    -0.071 C 
ATOM    336 1HG2 VAL A  97      38.770 195.470 138.551  1.00  0.00     0.028 H 
ATOM    337 2HG2 VAL A  97      37.855 194.048 137.806  1.00  0.00     0.028 H 
ATOM    338 3HG2 VAL A  97      39.469 193.789 138.234  1.00  0.00     0.028 H 
ATOM    339  N   ASP A  98      38.359 191.183 142.050  1.00331.98    -0.345 N 
ATOM    340  HN  ASP A  98      39.230 190.935 141.580  1.00  0.00     0.163 HD
ATOM    341  CA  ASP A  98      38.100 190.641 143.376  1.00322.28     0.098 C 
ATOM    342  HA  ASP A  98      37.456 191.363 143.931  1.00  0.00     0.088 H 
ATOM    343  C   ASP A  98      39.429 190.515 144.114  1.00313.78     0.241 C 
ATOM    344  O   ASP A  98      40.453 191.052 143.681  1.00325.86    -0.271 OA
ATOM    345  CB  ASP A  98      37.358 189.300 143.286  1.00329.40     0.043 C 
ATOM    346  HB1 ASP A  98      37.213 188.855 144.298  1.00  0.00     0.052 H 
ATOM    347  HB2 ASP A  98      36.291 189.452 143.001  1.00  0.00     0.052 H 
ATOM    348  CG  ASP A  98      38.036 188.314 142.350  1.00345.77     0.175 C 
ATOM    349  OD1 ASP A  98      39.199 188.549 141.960  1.00353.06    -0.648 OA
ATOM    350  OD2 ASP A  98      37.401 187.295 142.006  1.00351.13    -0.648 OA
ATOM    351  N   LEU A  99      39.400 189.810 145.248  1.00302.62    -0.346 N 
ATOM    352  HN  LEU A  99      38.515 189.424 145.578  1.00  0.00     0.163 HD
ATOM    353  CA  LEU A  99      40.617 189.584 146.021  1.00296.13     0.089 C 
ATOM    354  HA  LEU A  99      41.026 190.575 146.329  1.00  0.00     0.087 H 
ATOM    355  C   LEU A  99      41.681 188.859 145.206  1.00289.70     0.240 C 
ATOM    356  O   LEU A  99      42.878 189.107 145.392  1.00286.88    -0.271 OA
ATOM    357  CB  LEU A  99      40.287 188.787 147.283  1.00299.70    -0.035 C 
ATOM    358  HB1 LEU A  99      41.220 188.595 147.863  1.00  0.00     0.037 H 
ATOM    359  HB2 LEU A  99      40.003 187.745 147.008  1.00  0.00     0.037 H 
ATOM    360  CG  LEU A  99      39.223 189.389 148.199  1.00304.80    -0.059 C 
ATOM    361  HG  LEU A  99      38.316 189.607 147.588  1.00  0.00     0.038 H 
ATOM    362  CD1 LEU A  99      38.838 188.409 149.295  1.00304.34    -0.073 C 
ATOM    363 1HD1 LEU A  99      38.061 188.848 149.964  1.00  0.00     0.028 H 
ATOM    364 2HD1 LEU A  99      39.728 188.061 149.869  1.00  0.00     0.028 H 
ATOM    365 3HD1 LEU A  99      38.515 187.428 148.876  1.00  0.00     0.028 H 
ATOM    366  CD2 LEU A  99      39.723 190.691 148.795  1.00311.62    -0.073 C 
ATOM    367 1HD2 LEU A  99      38.946 191.130 149.464  1.00  0.00     0.028 H 
ATOM    368 2HD2 LEU A  99      40.052 191.410 148.009  1.00  0.00     0.028 H 
ATOM    369 3HD2 LEU A  99      40.699 190.562 149.318  1.00  0.00     0.028 H 
ATOM    370  N   GLY A 100      41.268 187.971 144.298  1.00282.65    -0.351 N 
ATOM    371  HN  GLY A 100      40.270 187.827 144.145  1.00  0.00     0.163 HD
ATOM    372  CA  GLY A 100      42.237 187.208 143.527  1.00277.16     0.069 C 
ATOM    373  HA1 GLY A 100      42.861 186.568 144.194  1.00  0.00     0.078 H 
ATOM    374  HA2 GLY A 100      41.733 186.412 142.930  1.00  0.00     0.078 H 
ATOM    375  C   GLY A 100      43.109 188.078 142.641  1.00267.57     0.236 C 
ATOM    376  O   GLY A 100      44.293 187.795 142.449  1.00254.92    -0.272 OA
ATOM    377  N   ASN A 101      42.539 189.152 142.093  1.00273.21    -0.346 N 
ATOM    378  HN  ASN A 101      41.550 189.339 142.261  1.00  0.00     0.163 HD
ATOM    379  CA  ASN A 101      43.312 190.062 141.257  1.00270.94     0.097 C 
ATOM    380  HA  ASN A 101      43.791 189.464 140.446  1.00  0.00     0.088 H 
ATOM    381  C   ASN A 101      44.412 190.783 142.024  1.00276.92     0.241 C 
ATOM    382  O   ASN A 101      45.269 191.413 141.397  1.00275.35    -0.271 OA
ATOM    383  CB  ASN A 101      42.386 191.089 140.605  1.00266.59     0.036 C 
ATOM    384  HB1 ASN A 101      41.705 191.550 141.358  1.00  0.00     0.051 H 
ATOM    385  HB2 ASN A 101      42.952 191.998 140.294  1.00  0.00     0.051 H 
ATOM    386  CG  ASN A 101      41.605 190.513 139.447  1.00283.46     0.217 C 
ATOM    387  ND2 ASN A 101      42.108 190.720 138.237  1.00293.02    -0.370 N 
ATOM    388 1HD2 ASN A 101      41.581 190.331 137.455  1.00  0.00     0.159 HD
ATOM    389 2HD2 ASN A 101      42.973 191.238 138.082  1.00  0.00     0.159 HD
ATOM    390  OD1 ASN A 101      40.562 189.888 139.634  1.00294.38    -0.274 OA
ATOM    391  N   VAL A 102      44.416 190.700 143.352  1.00267.68    -0.346 N 
ATOM    392  HN  VAL A 102      43.744 190.087 143.813  1.00  0.00     0.163 HD
ATOM    393  CA  VAL A 102      45.355 191.461 144.165  1.00274.87     0.092 C 
ATOM    394  HA  VAL A 102      45.741 192.306 143.548  1.00  0.00     0.088 H 
ATOM    395  C   VAL A 102      46.538 190.594 144.571  1.00309.57     0.241 C 
ATOM    396  O   VAL A 102      47.676 190.869 144.183  1.00329.57    -0.271 OA
ATOM    397  CB  VAL A 102      44.657 192.052 145.401  1.00251.16    -0.033 C 
ATOM    398  HB  VAL A 102      44.275 191.213 146.028  1.00  0.00     0.042 H 
ATOM    399  CG1 VAL A 102      45.639 192.864 146.227  1.00260.20    -0.071 C 
ATOM    400 1HG1 VAL A 102      45.133 193.293 147.123  1.00  0.00     0.028 H 
ATOM    401 2HG1 VAL A 102      46.142 193.651 145.618  1.00  0.00     0.028 H 
ATOM    402 3HG1 VAL A 102      46.540 192.268 146.504  1.00  0.00     0.028 H 
ATOM    403  CG2 VAL A 102      43.483 192.906 144.970  1.00254.27    -0.071 C 
ATOM    404 1HG2 VAL A 102      42.977 193.335 145.866  1.00  0.00     0.028 H 
ATOM    405 2HG2 VAL A 102      42.774 192.345 144.317  1.00  0.00     0.028 H 
ATOM    406 3HG2 VAL A 102      43.784 193.695 144.242  1.00  0.00     0.028 H 
ATOM    407  N   TRP A 103      46.292 189.580 145.402  1.00322.44    -0.346 N 
ATOM    408  HN  TRP A 103      45.338 189.403 145.717  1.00  0.00     0.163 HD
ATOM    409  CA  TRP A 103      47.381 188.722 145.863  1.00319.32     0.093 C 
ATOM    410  HA  TRP A 103      48.293 189.355 145.962  1.00  0.00     0.088 H 
ATOM    411  C   TRP A 103      47.702 187.594 144.885  1.00303.80     0.241 C 
ATOM    412  O   TRP A 103      48.875 187.254 144.697  1.00315.22    -0.271 OA
ATOM    413  CB  TRP A 103      47.055 188.156 147.246  1.00313.68    -0.012 C 
ATOM    414  HB1 TRP A 103      46.975 188.978 147.995  1.00  0.00     0.044 H 
ATOM    415  HB2 TRP A 103      47.933 187.607 147.660  1.00  0.00     0.044 H 
ATOM    416  CG  TRP A 103      45.839 187.297 147.283  1.00301.27    -0.028 A 
ATOM    417  CD1 TRP A 103      44.548 187.710 147.420  1.00297.79    -0.015 A 
ATOM    418  HD1 TRP A 103      44.228 188.761 147.518  1.00  0.00     0.112 H 
ATOM    419  CD2 TRP A 103      45.798 185.869 147.198  1.00311.27    -0.002 A 
ATOM    420  CE2 TRP A 103      44.446 185.485 147.285  1.00307.01     0.042 A 
ATOM    421  CE3 TRP A 103      46.773 184.877 147.056  1.00334.09    -0.070 A 
ATOM    422  HE3 TRP A 103      47.841 185.144 146.987  1.00  0.00     0.084 H 
ATOM    423  NE1 TRP A 103      43.702 186.628 147.419  1.00297.43    -0.365 N 
ATOM    424  HE1 TRP A 103      42.686 186.669 147.504  1.00  0.00     0.165 HD
ATOM    425  CZ2 TRP A 103      44.044 184.153 147.233  1.00327.02    -0.056 A 
ATOM    426  HZ2 TRP A 103      42.979 183.873 147.302  1.00  0.00     0.086 H 
ATOM    427  CZ3 TRP A 103      46.373 183.556 147.004  1.00350.55    -0.082 A 
ATOM    428  HZ3 TRP A 103      47.132 182.764 146.890  1.00  0.00     0.083 H 
ATOM    429  CH2 TRP A 103      45.020 183.205 147.093  1.00348.12    -0.081 A 
ATOM    430  HH2 TRP A 103      44.735 182.140 147.049  1.00  0.00     0.083 H 
ATOM    431  N   ARG A 104      46.682 186.994 144.266  1.00286.87    -0.346 N 
ATOM    432  HN  ARG A 104      45.758 187.426 144.281  1.00  0.00     0.163 HD
ATOM    433  CA  ARG A 104      46.877 185.723 143.567  1.00293.83     0.089 C 
ATOM    434  HA  ARG A 104      47.410 185.027 144.256  1.00  0.00     0.087 H 
ATOM    435  C   ARG A 104      47.728 185.891 142.312  1.00271.95     0.241 C 
ATOM    436  O   ARG A 104      48.722 185.178 142.127  1.00239.62    -0.271 OA
ATOM    437  CB  ARG A 104      45.522 185.103 143.220  1.00319.80    -0.036 C 
ATOM    438  HB1 ARG A 104      44.878 185.051 144.129  1.00  0.00     0.036 H 
ATOM    439  HB2 ARG A 104      44.923 185.808 142.598  1.00  0.00     0.036 H 
ATOM    440  CG  ARG A 104      45.594 183.740 142.548  1.00367.22    -0.048 C 
ATOM    441  HG1 ARG A 104      44.795 183.621 141.779  1.00  0.00     0.035 H 
ATOM    442  HG2 ARG A 104      46.486 183.659 141.884  1.00  0.00     0.035 H 
ATOM    443  CD  ARG A 104      45.556 182.613 143.569  1.00399.02     0.009 C 
ATOM    444  HD1 ARG A 104      46.471 182.613 144.206  1.00  0.00     0.064 H 
ATOM    445  HD2 ARG A 104      44.793 182.808 144.358  1.00  0.00     0.064 H 
ATOM    446  NE  ARG A 104      45.348 181.310 142.940  1.00413.40    -0.227 N 
ATOM    447  HE  ARG A 104      45.359 181.265 141.921  1.00  0.00     0.177 HD
ATOM    448  CZ  ARG A 104      45.146 180.180 143.610  1.00407.79     0.665 C 
ATOM    449  NH1 ARG A 104      44.965 179.041 142.955  1.00382.27    -0.235 N 
ATOM    450 1HH1 ARG A 104      44.983 179.035 141.935  1.00  0.00     0.174 HD
ATOM    451 2HH1 ARG A 104      44.810 178.174 143.469  1.00  0.00     0.174 HD
ATOM    452  NH2 ARG A 104      45.122 180.188 144.936  1.00416.73    -0.235 N 
ATOM    453 1HH2 ARG A 104      45.261 181.064 145.440  1.00  0.00     0.174 HD
ATOM    454 2HH2 ARG A 104      44.967 179.321 145.450  1.00  0.00     0.174 HD
ATOM    455  N   PHE A 105      47.348 186.818 141.434  1.00297.81    -0.346 N 
ATOM    456  HN  PHE A 105      46.535 187.401 141.632  1.00  0.00     0.163 HD
ATOM    457  CA  PHE A 105      48.089 187.005 140.189  1.00305.39     0.093 C 
ATOM    458  HA  PHE A 105      48.044 186.044 139.625  1.00  0.00     0.088 H 
ATOM    459  C   PHE A 105      49.563 187.347 140.396  1.00290.94     0.243 C 
ATOM    460  O   PHE A 105      50.401 186.780 139.673  1.00308.09    -0.271 OA
ATOM    461  CB  PHE A 105      47.396 188.075 139.333  1.00314.65    -0.014 C 
ATOM    462  HB1 PHE A 105      46.361 187.756 139.069  1.00  0.00     0.043 H 
ATOM    463  HB2 PHE A 105      47.164 188.977 139.945  1.00  0.00     0.043 H 
ATOM    464  CG  PHE A 105      48.164 188.457 138.097  1.00298.29    -0.056 A 
ATOM    465  CD1 PHE A 105      48.114 187.664 136.962  1.00301.95    -0.077 A 
ATOM    466  HD1 PHE A 105      47.507 186.743 136.966  1.00  0.00     0.084 H 
ATOM    467  CD2 PHE A 105      48.928 189.612 138.069  1.00280.78    -0.077 A 
ATOM    468  HD2 PHE A 105      48.975 190.256 138.963  1.00  0.00     0.084 H 
ATOM    469  CE1 PHE A 105      48.817 188.014 135.824  1.00298.42    -0.082 A 
ATOM    470  HE1 PHE A 105      48.771 187.373 134.928  1.00  0.00     0.083 H 
ATOM    471  CE2 PHE A 105      49.632 189.967 136.934  1.00281.87    -0.082 A 
ATOM    472  HE2 PHE A 105      50.237 190.889 136.926  1.00  0.00     0.083 H 
ATOM    473  CZ  PHE A 105      49.577 189.167 135.811  1.00293.73    -0.083 A 
ATOM    474  HZ  PHE A 105      50.139 189.448 134.905  1.00  0.00     0.083 H 
ATOM    475  N   PRO A 106      49.951 188.236 141.317  1.00276.89    -0.337 N 
ATOM    476  CA  PRO A 106      51.388 188.512 141.490  1.00268.31     0.091 C 
ATOM    477  HA  PRO A 106      51.817 188.868 140.524  1.00  0.00     0.087 H 
ATOM    478  C   PRO A 106      52.184 187.321 141.987  1.00252.93     0.241 C 
ATOM    479  O   PRO A 106      53.361 187.186 141.631  1.00268.55    -0.271 OA
ATOM    480  CB  PRO A 106      51.405 189.659 142.510  1.00254.71    -0.036 C 
ATOM    481  HB1 PRO A 106      52.245 190.378 142.368  1.00  0.00     0.036 H 
ATOM    482  HB2 PRO A 106      51.682 189.342 143.543  1.00  0.00     0.036 H 
ATOM    483  CG  PRO A 106      50.074 190.270 142.411  1.00261.86    -0.048 C 
ATOM    484  HG1 PRO A 106      49.790 190.861 143.313  1.00  0.00     0.035 H 
ATOM    485  HG2 PRO A 106      50.025 191.108 141.677  1.00  0.00     0.035 H 
ATOM    486  CD  PRO A 106      49.129 189.165 142.109  1.00266.33    -0.001 C 
ATOM    487  HD1 PRO A 106      48.181 189.484 141.616  1.00  0.00     0.064 H 
ATOM    488  HD2 PRO A 106      48.643 188.710 143.003  1.00  0.00     0.064 H 
ATOM    489  N   TYR A 107      51.586 186.457 142.809  1.00245.94    -0.346 N 
ATOM    490  HN  TYR A 107      50.617 186.607 143.089  1.00  0.00     0.163 HD
ATOM    491  CA  TYR A 107      52.318 185.298 143.308  1.00277.87     0.093 C 
ATOM    492  HA  TYR A 107      53.289 185.652 143.726  1.00  0.00     0.088 H 
ATOM    493  C   TYR A 107      52.613 184.311 142.186  1.00302.20     0.241 C 
ATOM    494  O   TYR A 107      53.762 183.893 141.999  1.00314.04    -0.271 OA
ATOM    495  CB  TYR A 107      51.536 184.614 144.429  1.00315.23    -0.014 C 
ATOM    496  HB1 TYR A 107      51.392 185.305 145.293  1.00  0.00     0.043 H 
ATOM    497  HB2 TYR A 107      50.471 184.464 144.137  1.00  0.00     0.043 H 
ATOM    498  CG  TYR A 107      52.161 183.313 144.877  1.00379.71    -0.056 A 
ATOM    499  CD1 TYR A 107      53.239 183.304 145.752  1.00414.59    -0.074 A 
ATOM    500  HD1 TYR A 107      53.640 184.260 146.128  1.00  0.00     0.084 H 
ATOM    501  CD2 TYR A 107      51.681 182.093 144.415  1.00407.82    -0.074 A 
ATOM    502  HD2 TYR A 107      50.828 182.075 143.716  1.00  0.00     0.084 H 
ATOM    503  CE1 TYR A 107      53.818 182.117 146.160  1.00438.79    -0.051 A 
ATOM    504  HE1 TYR A 107      54.672 182.128 146.858  1.00  0.00     0.087 H 
ATOM    505  CE2 TYR A 107      52.255 180.901 144.817  1.00433.00    -0.051 A 
ATOM    506  HE2 TYR A 107      51.862 179.941 144.442  1.00  0.00     0.087 H 
ATOM    507  CZ  TYR A 107      53.322 180.920 145.690  1.00449.84     0.065 A 
ATOM    508  OH  TYR A 107      53.895 179.736 146.094  1.00464.83    -0.361 OA
ATOM    509  HH  TYR A 107      53.553 178.911 145.770  1.00  0.00     0.217 HD
ATOM    510  N   ILE A 108      51.584 183.925 141.427  1.00318.80    -0.346 N 
ATOM    511  HN  ILE A 108      50.652 184.298 141.607  1.00  0.00     0.163 HD
ATOM    512  CA  ILE A 108      51.787 182.972 140.342  1.00346.01     0.092 C 
ATOM    513  HA  ILE A 108      52.323 182.087 140.757  1.00  0.00     0.088 H 
ATOM    514  C   ILE A 108      52.659 183.580 139.250  1.00340.08     0.241 C 
ATOM    515  O   ILE A 108      53.354 182.858 138.526  1.00344.65    -0.271 OA
ATOM    516  CB  ILE A 108      50.428 182.492 139.793  1.00368.09    -0.030 C 
ATOM    517  HB  ILE A 108      49.812 182.140 140.654  1.00  0.00     0.043 H 
ATOM    518  CG1 ILE A 108      50.618 181.315 138.833  1.00393.35    -0.063 C 
ATOM    519 1HG1 ILE A 108      51.189 181.632 137.929  1.00  0.00     0.033 H 
ATOM    520 2HG1 ILE A 108      49.650 181.037 138.354  1.00  0.00     0.033 H 
ATOM    521  CG2 ILE A 108      49.681 183.631 139.113  1.00360.42    -0.071 C 
ATOM    522 1HG2 ILE A 108      49.543 184.488 139.812  1.00  0.00     0.028 H 
ATOM    523 2HG2 ILE A 108      48.711 183.289 138.683  1.00  0.00     0.028 H 
ATOM    524 3HG2 ILE A 108      50.182 183.946 138.168  1.00  0.00     0.028 H 
ATOM    525  CD1 ILE A 108      51.263 180.106 139.475  1.00410.52    -0.076 C 
ATOM    526 1HD1 ILE A 108      51.401 179.249 138.776  1.00  0.00     0.027 H 
ATOM    527 2HD1 ILE A 108      50.692 179.789 140.379  1.00  0.00     0.027 H 
ATOM    528 3HD1 ILE A 108      52.231 180.384 139.954  1.00  0.00     0.027 H 
ATOM    529  N   CYS A 109      52.651 184.908 139.120  1.00333.78    -0.345 N 
ATOM    530  HN  CYS A 109      52.035 185.471 139.706  1.00  0.00     0.163 HD
ATOM    531  CA  CYS A 109      53.518 185.558 138.144  1.00339.96     0.098 C 
ATOM    532  HA  CYS A 109      53.412 185.025 137.170  1.00  0.00     0.088 H 
ATOM    533  C   CYS A 109      54.978 185.484 138.574  1.00337.67     0.241 C 
ATOM    534  O   CYS A 109      55.839 185.036 137.808  1.00352.99    -0.271 OA
ATOM    535  CB  CYS A 109      53.083 187.010 137.947  1.00358.70     0.013 C 
ATOM    536  HB1 CYS A 109      52.010 187.057 137.647  1.00  0.00     0.053 H 
ATOM    537  HB2 CYS A 109      53.030 187.536 138.929  1.00  0.00     0.053 H 
ATOM    538  SG  CYS A 109      54.102 187.945 136.787  1.00384.03    -0.095 SA
ATOM    539  N   TYR A 110      55.274 185.908 139.805  1.00313.27    -0.346 N 
ATOM    540  HN  TYR A 110      54.529 186.255 140.409  1.00  0.00     0.163 HD
ATOM    541  CA  TYR A 110      56.646 185.882 140.298  1.00302.79     0.086 C 
ATOM    542  HA  TYR A 110      57.296 186.380 139.541  1.00  0.00     0.086 H 
ATOM    543  C   TYR A 110      57.167 184.467 140.512  1.00238.92     0.240 C 
ATOM    544  O   TYR A 110      58.383 184.256 140.459  1.00328.16    -0.271 OA
ATOM    545  CB  TYR A 110      56.749 186.670 141.603  1.00298.97    -0.049 C 
ATOM    546  HB1 TYR A 110      56.368 187.706 141.446  1.00  0.00     0.030 H 
ATOM    547  HB2 TYR A 110      57.784 186.661 142.019  1.00  0.00     0.030 H 
ATOM    548  HB3 TYR A 110      56.233 186.155 142.447  1.00  0.00     0.030 H 
ATOM    549  N   GLN A 111      56.282 183.497 140.748  1.00238.56    -0.346 N 
ATOM    550  HN  GLN A 111      55.287 183.716 140.793  1.00  0.00     0.163 HD
ATOM    551  CA  GLN A 111      56.734 182.124 140.942  1.00288.94     0.090 C 
ATOM    552  HA  GLN A 111      57.668 182.149 141.550  1.00  0.00     0.087 H 
ATOM    553  C   GLN A 111      57.050 181.441 139.618  1.00270.01     0.241 C 
ATOM    554  O   GLN A 111      58.046 180.718 139.515  1.00271.13    -0.271 OA
ATOM    555  CB  GLN A 111      55.685 181.325 141.715  1.00318.67    -0.030 C 
ATOM    556  HB1 GLN A 111      54.668 181.756 141.563  1.00  0.00     0.037 H 
ATOM    557  HB2 GLN A 111      55.532 180.322 141.252  1.00  0.00     0.037 H 
ATOM    558  CG  GLN A 111      55.997 181.193 143.192  1.00366.03     0.011 C 
ATOM    559  HG1 GLN A 111      55.926 182.179 143.709  1.00  0.00     0.047 H 
ATOM    560  HG2 GLN A 111      55.183 180.652 143.729  1.00  0.00     0.047 H 
ATOM    561  CD  GLN A 111      57.344 180.541 143.438  1.00414.91     0.215 C 
ATOM    562  NE2 GLN A 111      57.542 179.358 142.868  1.00435.74    -0.370 N 
ATOM    563 1HE2 GLN A 111      56.834 178.900 142.294  1.00  0.00     0.159 HD
ATOM    564 2HE2 GLN A 111      58.448 178.919 143.033  1.00  0.00     0.159 HD
ATOM    565  OE1 GLN A 111      58.198 181.094 144.131  1.00429.74    -0.274 OA
ATOM    566  N   ASN A 112      56.222 181.656 138.599  1.00270.49    -0.346 N 
ATOM    567  HN  ASN A 112      55.424 182.276 138.737  1.00  0.00     0.163 HD
ATOM    568  CA  ASN A 112      56.414 181.038 137.292  1.00303.33     0.097 C 
ATOM    569  HA  ASN A 112      57.137 180.196 137.396  1.00  0.00     0.088 H 
ATOM    570  C   ASN A 112      57.002 182.076 136.343  1.00333.36     0.241 C 
ATOM    571  O   ASN A 112      56.303 182.996 135.908  1.00375.04    -0.271 OA
ATOM    572  CB  ASN A 112      55.096 180.490 136.752  1.00307.39     0.036 C 
ATOM    573  HB1 ASN A 112      54.365 181.312 136.572  1.00  0.00     0.051 H 
ATOM    574  HB2 ASN A 112      55.215 180.122 135.706  1.00  0.00     0.051 H 
ATOM    575  CG  ASN A 112      54.500 179.418 137.641  1.00314.34     0.217 C 
ATOM    576  ND2 ASN A 112      53.514 178.697 137.119  1.00311.15    -0.370 N 
ATOM    577 1HD2 ASN A 112      53.167 178.844 136.171  1.00  0.00     0.159 HD
ATOM    578 2HD2 ASN A 112      53.113 177.975 137.718  1.00  0.00     0.159 HD
ATOM    579  OD1 ASN A 112      54.919 179.240 138.785  1.00323.57    -0.274 OA
ATOM    580  N   GLY A 113      58.284 181.920 136.021  1.00377.76    -0.351 N 
ATOM    581  HN  GLY A 113      58.826 181.196 136.494  1.00  0.00     0.163 HD
ATOM    582  CA  GLY A 113      58.936 182.742 135.023  1.00410.73     0.069 C 
ATOM    583  HA1 GLY A 113      58.401 182.649 134.049  1.00  0.00     0.078 H 
ATOM    584  HA2 GLY A 113      59.923 182.298 134.754  1.00  0.00     0.078 H 
ATOM    585  C   GLY A 113      59.110 184.202 135.374  1.00420.30     0.235 C 
ATOM    586  O   GLY A 113      59.705 184.940 134.579  1.00435.48    -0.272 OA
ATOM    587  N   GLY A 114      58.632 184.645 136.533  1.00398.02    -0.351 N 
ATOM    588  HN  GLY A 114      58.217 183.992 137.197  1.00  0.00     0.163 HD
ATOM    589  CA  GLY A 114      58.701 186.061 136.852  1.00406.29     0.069 C 
ATOM    590  HA1 GLY A 114      59.755 186.422 136.898  1.00  0.00     0.078 H 
ATOM    591  HA2 GLY A 114      58.408 186.260 137.909  1.00  0.00     0.078 H 
ATOM    592  C   GLY A 114      57.872 186.875 135.878  1.00408.80     0.235 C 
ATOM    593  O   GLY A 114      56.704 186.569 135.612  1.00412.74    -0.272 OA
ATOM    594  N   GLY A 115      58.484 187.924 135.324  1.00397.48    -0.351 N 
ATOM    595  HN  GLY A 115      59.449 188.135 135.578  1.00  0.00     0.163 HD
ATOM    596  CA  GLY A 115      57.795 188.770 134.364  1.00365.08     0.069 C 
ATOM    597  HA1 GLY A 115      58.387 189.693 134.162  1.00  0.00     0.078 H 
ATOM    598  HA2 GLY A 115      56.887 189.224 134.826  1.00  0.00     0.078 H 
ATOM    599  C   GLY A 115      57.438 188.075 133.067  1.00332.07     0.236 C 
ATOM    600  O   GLY A 115      56.536 188.535 132.359  1.00324.49    -0.272 OA
ATOM    601  N   ALA A 116      58.122 186.976 132.740  1.00307.70    -0.347 N 
ATOM    602  HN  ALA A 116      58.869 186.653 133.354  1.00  0.00     0.163 HD
ATOM    603  CA  ALA A 116      57.825 186.227 131.525  1.00319.91     0.086 C 
ATOM    604  HA  ALA A 116      57.822 186.943 130.671  1.00  0.00     0.086 H 
ATOM    605  C   ALA A 116      56.467 185.542 131.569  1.00329.65     0.240 C 
ATOM    606  O   ALA A 116      56.018 185.029 130.538  1.00351.12    -0.271 OA
ATOM    607  CB  ALA A 116      58.919 185.190 131.268  1.00320.70    -0.049 C 
ATOM    608  HB1 ALA A 116      59.914 185.692 131.236  1.00  0.00     0.030 H 
ATOM    609  HB2 ALA A 116      58.721 184.591 130.349  1.00  0.00     0.030 H 
ATOM    610  HB3 ALA A 116      58.892 184.359 132.011  1.00  0.00     0.030 H 
ATOM    611  N   PHE A 117      55.807 185.518 132.729  1.00309.54    -0.346 N 
ATOM    612  HN  PHE A 117      56.237 185.932 133.557  1.00  0.00     0.163 HD
ATOM    613  CA  PHE A 117      54.485 184.913 132.838  1.00301.88     0.093 C 
ATOM    614  HA  PHE A 117      54.541 183.879 132.426  1.00  0.00     0.088 H 
ATOM    615  C   PHE A 117      53.430 185.681 132.052  1.00288.47     0.241 C 
ATOM    616  O   PHE A 117      52.354 185.136 131.786  1.00287.02    -0.271 OA
ATOM    617  CB  PHE A 117      54.086 184.818 134.313  1.00320.53    -0.014 C 
ATOM    618  HB1 PHE A 117      54.079 185.830 134.782  1.00  0.00     0.043 H 
ATOM    619  HB2 PHE A 117      54.899 184.340 134.908  1.00  0.00     0.043 H 
ATOM    620  CG  PHE A 117      52.779 184.119 134.550  1.00329.13    -0.056 A 
ATOM    621  CD1 PHE A 117      52.695 182.738 134.486  1.00333.83    -0.077 A 
ATOM    622  HD1 PHE A 117      53.597 182.146 134.255  1.00  0.00     0.084 H 
ATOM    623  CD2 PHE A 117      51.638 184.843 134.852  1.00328.59    -0.077 A 
ATOM    624  HD2 PHE A 117      51.691 185.943 134.914  1.00  0.00     0.084 H 
ATOM    625  CE1 PHE A 117      51.494 182.094 134.709  1.00333.17    -0.082 A 
ATOM    626  HE1 PHE A 117      51.438 180.994 134.650  1.00  0.00     0.083 H 
ATOM    627  CE2 PHE A 117      50.435 184.204 135.076  1.00325.25    -0.082 A 
ATOM    628  HE2 PHE A 117      49.532 184.793 135.311  1.00  0.00     0.083 H 
ATOM    629  CZ  PHE A 117      50.363 182.829 135.006  1.00328.24    -0.083 A 
ATOM    630  HZ  PHE A 117      49.403 182.316 135.187  1.00  0.00     0.083 H 
ATOM    631  N   LEU A 118      53.717 186.928 131.667  1.00277.65    -0.346 N 
ATOM    632  HN  LEU A 118      54.620 187.336 131.910  1.00  0.00     0.163 HD
ATOM    633  CA  LEU A 118      52.752 187.712 130.903  1.00286.52     0.089 C 
ATOM    634  HA  LEU A 118      51.780 187.698 131.450  1.00  0.00     0.087 H 
ATOM    635  C   LEU A 118      52.524 187.134 129.512  1.00277.84     0.241 C 
ATOM    636  O   LEU A 118      51.440 187.307 128.943  1.00264.66    -0.271 OA
ATOM    637  CB  LEU A 118      53.221 189.163 130.797  1.00314.09    -0.035 C 
ATOM    638  HB1 LEU A 118      52.566 189.714 130.082  1.00  0.00     0.037 H 
ATOM    639  HB2 LEU A 118      54.195 189.200 130.256  1.00  0.00     0.037 H 
ATOM    640  CG  LEU A 118      53.332 189.955 132.100  1.00350.55    -0.059 C 
ATOM    641  HG  LEU A 118      53.994 189.391 132.798  1.00  0.00     0.038 H 
ATOM    642  CD1 LEU A 118      53.957 191.318 131.844  1.00372.45    -0.073 C 
ATOM    643 1HD1 LEU A 118      54.038 191.896 132.794  1.00  0.00     0.028 H 
ATOM    644 2HD1 LEU A 118      53.405 191.886 131.059  1.00  0.00     0.028 H 
ATOM    645 3HD1 LEU A 118      54.941 191.232 131.326  1.00  0.00     0.028 H 
ATOM    646  CD2 LEU A 118      51.966 190.103 132.751  1.00349.75    -0.073 C 
ATOM    647 1HD2 LEU A 118      52.047 190.681 133.701  1.00  0.00     0.028 H 
ATOM    648 2HD2 LEU A 118      51.472 189.116 132.907  1.00  0.00     0.028 H 
ATOM    649 3HD2 LEU A 118      51.221 190.554 132.054  1.00  0.00     0.028 H 
ATOM    650  N   LEU A 119      53.531 186.453 128.944  1.00301.42    -0.346 N 
ATOM    651  HN  LEU A 119      54.399 186.302 129.458  1.00  0.00     0.163 HD
ATOM    652  CA  LEU A 119      53.381 185.928 127.586  1.00322.36     0.090 C 
ATOM    653  HA  LEU A 119      53.057 186.775 126.938  1.00  0.00     0.087 H 
ATOM    654  C   LEU A 119      52.297 184.857 127.507  1.00320.12     0.243 C 
ATOM    655  O   LEU A 119      51.365 185.005 126.699  1.00306.30    -0.271 OA
ATOM    656  CB  LEU A 119      54.736 185.444 127.059  1.00355.93    -0.035 C 
ATOM    657  HB1 LEU A 119      55.492 186.247 127.221  1.00  0.00     0.037 H 
ATOM    658  HB2 LEU A 119      55.119 184.645 127.735  1.00  0.00     0.037 H 
ATOM    659  CG  LEU A 119      54.838 184.956 125.611  1.00385.89    -0.059 C 
ATOM    660  HG  LEU A 119      54.058 185.476 125.008  1.00  0.00     0.038 H 
ATOM    661  CD1 LEU A 119      56.202 185.307 125.039  1.00405.93    -0.073 C 
ATOM    662 1HD1 LEU A 119      56.376 186.406 125.109  1.00  0.00     0.028 H 
ATOM    663 2HD1 LEU A 119      56.327 184.931 123.997  1.00  0.00     0.028 H 
ATOM    664 3HD1 LEU A 119      57.020 184.723 125.523  1.00  0.00     0.028 H 
ATOM    665  CD2 LEU A 119      54.600 183.455 125.515  1.00392.30    -0.073 C 
ATOM    666 1HD2 LEU A 119      53.600 183.198 125.935  1.00  0.00     0.028 H 
ATOM    667 2HD2 LEU A 119      55.418 182.871 125.999  1.00  0.00     0.028 H 
ATOM    668 3HD2 LEU A 119      54.725 183.079 124.473  1.00  0.00     0.028 H 
ATOM    669  N   PRO A 120      52.341 183.772 128.295  1.00326.79    -0.337 N 
ATOM    670  CA  PRO A 120      51.237 182.801 128.218  1.00317.45     0.091 C 
ATOM    671  HA  PRO A 120      51.072 182.506 127.156  1.00  0.00     0.087 H 
ATOM    672  C   PRO A 120      49.941 183.325 128.807  1.00288.31     0.241 C 
ATOM    673  O   PRO A 120      48.862 182.908 128.369  1.00283.56    -0.271 OA
ATOM    674  CB  PRO A 120      51.773 181.601 129.008  1.00334.36    -0.036 C 
ATOM    675  HB1 PRO A 120      52.235 180.806 128.377  1.00  0.00     0.036 H 
ATOM    676  HB2 PRO A 120      50.981 180.955 129.454  1.00  0.00     0.036 H 
ATOM    677  CG  PRO A 120      52.693 182.204 129.996  1.00344.08    -0.048 C 
ATOM    678  HG1 PRO A 120      52.196 182.493 130.952  1.00  0.00     0.035 H 
ATOM    679  HG2 PRO A 120      53.415 181.478 130.436  1.00  0.00     0.035 H 
ATOM    680  CD  PRO A 120      53.352 183.356 129.286  1.00342.09    -0.001 C 
ATOM    681  HD1 PRO A 120      53.704 184.173 129.958  1.00  0.00     0.064 H 
ATOM    682  HD2 PRO A 120      54.353 183.121 128.855  1.00  0.00     0.064 H 
ATOM    683  N   TYR A 121      50.017 184.230 129.786  1.00266.41    -0.346 N 
ATOM    684  HN  TYR A 121      50.931 184.562 130.095  1.00  0.00     0.163 HD
ATOM    685  CA  TYR A 121      48.809 184.750 130.420  1.00246.01     0.093 C 
ATOM    686  HA  TYR A 121      48.209 183.887 130.792  1.00  0.00     0.088 H 
ATOM    687  C   TYR A 121      47.957 185.533 129.428  1.00236.67     0.241 C 
ATOM    688  O   TYR A 121      46.726 185.413 129.423  1.00227.30    -0.271 OA
ATOM    689  CB  TYR A 121      49.191 185.621 131.618  1.00232.04    -0.014 C 
ATOM    690  HB1 TYR A 121      49.976 186.357 131.325  1.00  0.00     0.043 H 
ATOM    691  HB2 TYR A 121      49.758 185.020 132.367  1.00  0.00     0.043 H 
ATOM    692  CG  TYR A 121      48.034 186.328 132.284  1.00227.25    -0.056 A 
ATOM    693  CD1 TYR A 121      47.170 185.646 133.130  1.00226.12    -0.074 A 
ATOM    694  HD1 TYR A 121      47.329 184.570 133.314  1.00  0.00     0.084 H 
ATOM    695  CD2 TYR A 121      47.817 187.685 132.081  1.00224.14    -0.074 A 
ATOM    696  HD2 TYR A 121      48.496 188.250 131.420  1.00  0.00     0.084 H 
ATOM    697  CE1 TYR A 121      46.114 186.292 133.746  1.00222.12    -0.051 A 
ATOM    698  HE1 TYR A 121      45.434 185.733 134.411  1.00  0.00     0.087 H 
ATOM    699  CE2 TYR A 121      46.764 188.340 132.693  1.00228.68    -0.051 A 
ATOM    700  HE2 TYR A 121      46.603 189.417 132.517  1.00  0.00     0.087 H 
ATOM    701  CZ  TYR A 121      45.916 187.638 133.525  1.00222.14     0.065 A 
ATOM    702  OH  TYR A 121      44.867 188.285 134.137  1.00215.53    -0.361 OA
ATOM    703  HH  TYR A 121      44.731 189.213 133.985  1.00  0.00     0.217 HD
ATOM    704  N   THR A 122      48.596 186.336 128.575  1.00238.60    -0.344 N 
ATOM    705  HN  THR A 122      49.609 186.435 128.634  1.00  0.00     0.163 HD
ATOM    706  CA  THR A 122      47.854 187.073 127.558  1.00247.44     0.113 C 
ATOM    707  HA  THR A 122      46.959 187.530 128.042  1.00  0.00     0.091 H 
ATOM    708  C   THR A 122      47.374 186.155 126.442  1.00256.13     0.243 C 
ATOM    709  O   THR A 122      46.292 186.375 125.883  1.00267.35    -0.271 OA
ATOM    710  CB  THR A 122      48.715 188.199 126.987  1.00244.89     0.060 C 
ATOM    711  HB  THR A 122      48.183 188.667 126.126  1.00  0.00     0.086 H 
ATOM    712  CG2 THR A 122      48.977 189.259 128.049  1.00257.24    -0.050 C 
ATOM    713 1HG2 THR A 122      49.605 190.081 127.632  1.00  0.00     0.031 H 
ATOM    714 2HG2 THR A 122      49.425 188.821 128.971  1.00  0.00     0.031 H 
ATOM    715 3HG2 THR A 122      48.030 189.645 128.493  1.00  0.00     0.031 H 
ATOM    716  OG1 THR A 122      49.965 187.664 126.533  1.00228.78    -0.393 OA
ATOM    717  HG1 THR A 122      50.500 188.364 126.178  1.00  0.00     0.210 HD
ATOM    718  N   ILE A 123      48.158 185.130 126.101  1.00259.78    -0.346 N 
ATOM    719  HN  ILE A 123      49.061 185.010 126.560  1.00  0.00     0.163 HD
ATOM    720  CA  ILE A 123      47.735 184.179 125.078  1.00275.38     0.092 C 
ATOM    721  HA  ILE A 123      47.451 184.754 124.166  1.00  0.00     0.088 H 
ATOM    722  C   ILE A 123      46.511 183.404 125.549  1.00298.66     0.241 C 
ATOM    723  O   ILE A 123      45.533 183.245 124.809  1.00319.36    -0.271 OA
ATOM    724  CB  ILE A 123      48.895 183.235 124.708  1.00264.84    -0.030 C 
ATOM    725  HB  ILE A 123      49.314 182.808 125.649  1.00  0.00     0.043 H 
ATOM    726  CG1 ILE A 123      50.004 184.009 123.994  1.00247.52    -0.063 C 
ATOM    727 1HG1 ILE A 123      49.603 184.529 123.093  1.00  0.00     0.033 H 
ATOM    728 2HG1 ILE A 123      50.317 184.894 124.596  1.00  0.00     0.033 H 
ATOM    729  CG2 ILE A 123      48.397 182.087 123.841  1.00281.26    -0.071 C 
ATOM    730 1HG2 ILE A 123      47.588 181.523 124.362  1.00  0.00     0.028 H 
ATOM    731 2HG2 ILE A 123      49.230 181.417 123.523  1.00  0.00     0.028 H 
ATOM    732 3HG2 ILE A 123      48.073 182.440 122.834  1.00  0.00     0.028 H 
ATOM    733  CD1 ILE A 123      51.204 183.159 123.631  1.00253.97    -0.076 C 
ATOM    734 1HD1 ILE A 123      52.013 183.723 123.110  1.00  0.00     0.027 H 
ATOM    735 2HD1 ILE A 123      50.891 182.274 123.029  1.00  0.00     0.027 H 
ATOM    736 3HD1 ILE A 123      51.605 182.639 124.532  1.00  0.00     0.027 H 
ATOM    737  N   MET A 124      46.545 182.914 126.792  1.00305.36    -0.346 N 
ATOM    738  HN  MET A 124      47.384 183.030 127.360  1.00  0.00     0.163 HD
ATOM    739  CA  MET A 124      45.388 182.214 127.340  1.00274.58     0.090 C 
ATOM    740  HA  MET A 124      45.109 181.397 126.635  1.00  0.00     0.087 H 
ATOM    741  C   MET A 124      44.192 183.144 127.488  1.00243.28     0.241 C 
ATOM    742  O   MET A 124      43.044 182.688 127.455  1.00246.78    -0.271 OA
ATOM    743  CB  MET A 124      45.742 181.583 128.686  1.00276.62    -0.030 C 
ATOM    744  HB1 MET A 124      44.820 181.255 129.220  1.00  0.00     0.037 H 
ATOM    745  HB2 MET A 124      46.106 182.359 129.399  1.00  0.00     0.037 H 
ATOM    746  CG  MET A 124      46.737 180.439 128.587  1.00284.87    -0.021 C 
ATOM    747  HG1 MET A 124      47.010 180.053 129.597  1.00  0.00     0.049 H 
ATOM    748  HG2 MET A 124      47.739 180.803 128.259  1.00  0.00     0.049 H 
ATOM    749  SD  MET A 124      46.144 179.111 127.520  1.00298.94    -0.173 SA
ATOM    750  CE  MET A 124      47.482 177.931 127.673  1.00312.15    -0.035 C 
ATOM    751  HE1 MET A 124      47.115 177.110 127.013  1.00  0.00     0.041 H 
ATOM    752  HE2 MET A 124      47.740 177.630 128.715  1.00  0.00     0.041 H 
ATOM    753  HE3 MET A 124      48.498 178.323 127.432  1.00  0.00     0.041 H 
ATOM    754  N   ALA A 125      44.439 184.443 127.659  1.00215.01    -0.346 N 
ATOM    755  HN  ALA A 125      45.400 184.766 127.770  1.00  0.00     0.163 HD
ATOM    756  CA  ALA A 125      43.344 185.404 127.688  1.00219.84     0.086 C 
ATOM    757  HA  ALA A 125      42.554 185.015 128.372  1.00  0.00     0.086 H 
ATOM    758  C   ALA A 125      42.735 185.580 126.304  1.00226.65     0.240 C 
ATOM    759  O   ALA A 125      41.522 185.422 126.124  1.00240.58    -0.271 OA
ATOM    760  CB  ALA A 125      43.836 186.745 128.234  1.00250.20    -0.049 C 
ATOM    761  HB1 ALA A 125      42.998 187.480 128.256  1.00  0.00     0.030 H 
ATOM    762  HB2 ALA A 125      44.714 187.130 127.665  1.00  0.00     0.030 H 
ATOM    763  HB3 ALA A 125      44.322 186.636 129.231  1.00  0.00     0.030 H 
ATOM    764  N   ILE A 126      43.569 185.889 125.308  1.00230.73    -0.346 N 
ATOM    765  HN  ILE A 126      44.573 185.918 125.486  1.00  0.00     0.163 HD
ATOM    766  CA  ILE A 126      43.068 186.186 123.966  1.00244.49     0.092 C 
ATOM    767  HA  ILE A 126      42.328 187.016 124.047  1.00  0.00     0.088 H 
ATOM    768  C   ILE A 126      42.357 184.972 123.382  1.00247.72     0.241 C 
ATOM    769  O   ILE A 126      41.191 185.045 122.977  1.00235.84    -0.271 OA
ATOM    770  CB  ILE A 126      44.216 186.654 123.054  1.00258.03    -0.030 C 
ATOM    771  HB  ILE A 126      45.043 185.909 123.119  1.00  0.00     0.043 H 
ATOM    772  CG1 ILE A 126      44.751 188.009 123.521  1.00250.31    -0.063 C 
ATOM    773 1HG1 ILE A 126      45.064 187.962 124.590  1.00  0.00     0.033 H 
ATOM    774 2HG1 ILE A 126      43.924 188.752 123.602  1.00  0.00     0.033 H 
ATOM    775  CG2 ILE A 126      43.751 186.729 121.607  1.00280.89    -0.071 C 
ATOM    776 1HG2 ILE A 126      43.361 185.741 121.267  1.00  0.00     0.028 H 
ATOM    777 2HG2 ILE A 126      44.554 187.110 120.934  1.00  0.00     0.028 H 
ATOM    778 3HG2 ILE A 126      43.004 187.543 121.455  1.00  0.00     0.028 H 
ATOM    779  CD1 ILE A 126      45.871 188.548 122.661  1.00253.60    -0.076 C 
ATOM    780 1HD1 ILE A 126      46.261 189.536 123.001  1.00  0.00     0.027 H 
ATOM    781 2HD1 ILE A 126      45.558 188.595 121.592  1.00  0.00     0.027 H 
ATOM    782 3HD1 ILE A 126      46.698 187.805 122.580  1.00  0.00     0.027 H 
ATOM    783  N   PHE A 127      43.055 183.838 123.320  1.00254.57    -0.346 N 
ATOM    784  HN  PHE A 127      44.002 183.804 123.698  1.00  0.00     0.163 HD
ATOM    785  CA  PHE A 127      42.472 182.646 122.715  1.00239.35     0.093 C 
ATOM    786  HA  PHE A 127      42.017 182.935 121.739  1.00  0.00     0.088 H 
ATOM    787  C   PHE A 127      41.378 182.055 123.597  1.00217.29     0.241 C 
ATOM    788  O   PHE A 127      40.239 181.867 123.155  1.00214.82    -0.271 OA
ATOM    789  CB  PHE A 127      43.569 181.613 122.447  1.00242.38    -0.014 C 
ATOM    790  HB1 PHE A 127      43.124 180.609 122.257  1.00  0.00     0.043 H 
ATOM    791  HB2 PHE A 127      44.137 181.393 123.381  1.00  0.00     0.043 H 
ATOM    792  CG  PHE A 127      44.505 181.995 121.337  1.00235.31    -0.056 A 
ATOM    793  CD1 PHE A 127      44.132 182.933 120.388  1.00241.13    -0.077 A 
ATOM    794  HD1 PHE A 127      43.137 183.404 120.450  1.00  0.00     0.084 H 
ATOM    795  CD2 PHE A 127      45.758 181.413 121.240  1.00233.96    -0.077 A 
ATOM    796  HD2 PHE A 127      46.070 180.663 121.986  1.00  0.00     0.084 H 
ATOM    797  CE1 PHE A 127      44.991 183.285 119.366  1.00255.02    -0.082 A 
ATOM    798  HE1 PHE A 127      44.681 184.034 118.618  1.00  0.00     0.083 H 
ATOM    799  CE2 PHE A 127      46.622 181.761 120.219  1.00246.02    -0.082 A 
ATOM    800  HE2 PHE A 127      47.617 181.290 120.154  1.00  0.00     0.083 H 
ATOM    801  CZ  PHE A 127      46.238 182.698 119.281  1.00262.90    -0.083 A 
ATOM    802  HZ  PHE A 127      46.926 182.977 118.465  1.00  0.00     0.083 H 
ATOM    803  N   GLY A 128      41.713 181.729 124.843  1.00224.40    -0.351 N 
ATOM    804  HN  GLY A 128      42.663 181.909 125.169  1.00  0.00     0.163 HD
ATOM    805  CA  GLY A 128      40.755 181.123 125.746  1.00232.63     0.069 C 
ATOM    806  HA1 GLY A 128      41.301 180.517 126.506  1.00  0.00     0.078 H 
ATOM    807  HA2 GLY A 128      40.194 180.326 125.204  1.00  0.00     0.078 H 
ATOM    808  C   GLY A 128      39.769 182.034 126.450  1.00237.42     0.235 C 
ATOM    809  O   GLY A 128      38.562 181.775 126.442  1.00206.64    -0.272 OA
ATOM    810  N   GLY A 129      40.270 183.106 127.061  1.00258.07    -0.351 N 
ATOM    811  HN  GLY A 129      41.227 183.394 126.859  1.00  0.00     0.163 HD
ATOM    812  CA  GLY A 129      39.482 183.872 128.008  1.00259.29     0.069 C 
ATOM    813  HA1 GLY A 129      40.161 184.416 128.706  1.00  0.00     0.078 H 
ATOM    814  HA2 GLY A 129      38.972 183.179 128.717  1.00  0.00     0.078 H 
ATOM    815  C   GLY A 129      38.471 184.838 127.426  1.00243.20     0.236 C 
ATOM    816  O   GLY A 129      37.331 184.906 127.897  1.00226.65    -0.272 OA
ATOM    817  N   ILE A 130      38.874 185.594 126.410  1.00240.56    -0.346 N 
ATOM    818  HN  ILE A 130      39.810 185.455 126.030  1.00  0.00     0.163 HD
ATOM    819  CA  ILE A 130      38.014 186.619 125.821  1.00236.12     0.092 C 
ATOM    820  HA  ILE A 130      37.619 187.248 126.653  1.00  0.00     0.088 H 
ATOM    821  C   ILE A 130      36.818 185.997 125.101  1.00245.11     0.243 C 
ATOM    822  O   ILE A 130      35.686 186.456 125.314  1.00245.84    -0.271 OA
ATOM    823  CB  ILE A 130      38.805 187.539 124.875  1.00231.83    -0.030 C 
ATOM    824  HB  ILE A 130      39.112 186.952 123.978  1.00  0.00     0.043 H 
ATOM    825  CG1 ILE A 130      40.060 188.073 125.565  1.00210.02    -0.063 C 
ATOM    826 1HG1 ILE A 130      40.634 188.736 124.876  1.00  0.00     0.033 H 
ATOM    827 2HG1 ILE A 130      40.807 187.257 125.707  1.00  0.00     0.033 H 
ATOM    828  CG2 ILE A 130      37.937 188.699 124.424  1.00258.39    -0.071 C 
ATOM    829 1HG2 ILE A 130      38.510 189.366 123.738  1.00  0.00     0.028 H 
ATOM    830 2HG2 ILE A 130      37.509 189.259 125.288  1.00  0.00     0.028 H 
ATOM    831 3HG2 ILE A 130      36.983 188.351 123.965  1.00  0.00     0.028 H 
ATOM    832  CD1 ILE A 130      39.788 188.774 126.869  1.00207.80    -0.076 C 
ATOM    833 1HD1 ILE A 130      40.703 189.164 127.372  1.00  0.00     0.027 H 
ATOM    834 2HD1 ILE A 130      39.214 188.111 127.558  1.00  0.00     0.027 H 
ATOM    835 3HD1 ILE A 130      39.041 189.590 126.727  1.00  0.00     0.027 H 
ATOM    836  N   PRO A 131      36.994 184.979 124.242  1.00254.71    -0.337 N 
ATOM    837  CA  PRO A 131      35.821 184.448 123.524  1.00273.09     0.091 C 
ATOM    838  HA  PRO A 131      35.379 185.253 122.891  1.00  0.00     0.087 H 
ATOM    839  C   PRO A 131      34.751 183.884 124.440  1.00285.92     0.241 C 
ATOM    840  O   PRO A 131      33.559 184.115 124.202  1.00281.00    -0.271 OA
ATOM    841  CB  PRO A 131      36.428 183.365 122.621  1.00273.48    -0.036 C 
ATOM    842  HB1 PRO A 131      36.294 182.326 123.004  1.00  0.00     0.036 H 
ATOM    843  HB2 PRO A 131      35.882 183.215 121.661  1.00  0.00     0.036 H 
ATOM    844  CG  PRO A 131      37.838 183.768 122.455  1.00255.88    -0.048 C 
ATOM    845  HG1 PRO A 131      38.013 184.462 121.600  1.00  0.00     0.035 H 
ATOM    846  HG2 PRO A 131      38.503 182.950 122.092  1.00  0.00     0.035 H 
ATOM    847  CD  PRO A 131      38.232 184.326 123.779  1.00245.90    -0.001 C 
ATOM    848  HD1 PRO A 131      38.660 183.581 124.490  1.00  0.00     0.064 H 
ATOM    849  HD2 PRO A 131      39.129 184.989 123.758  1.00  0.00     0.064 H 
ATOM    850  N   LEU A 132      35.139 183.147 125.484  1.00307.33    -0.346 N 
ATOM    851  HN  LEU A 132      36.125 182.916 125.605  1.00  0.00     0.163 HD
ATOM    852  CA  LEU A 132      34.157 182.671 126.453  1.00326.77     0.089 C 
ATOM    853  HA  LEU A 132      33.377 182.090 125.908  1.00  0.00     0.087 H 
ATOM    854  C   LEU A 132      33.481 183.835 127.163  1.00334.11     0.241 C 
ATOM    855  O   LEU A 132      32.269 183.809 127.404  1.00337.67    -0.271 OA
ATOM    856  CB  LEU A 132      34.827 181.747 127.467  1.00349.79    -0.035 C 
ATOM    857  HB1 LEU A 132      35.542 182.334 128.089  1.00  0.00     0.037 H 
ATOM    858  HB2 LEU A 132      34.084 181.441 128.240  1.00  0.00     0.037 H 
ATOM    859  CG  LEU A 132      35.528 180.508 126.916  1.00372.75    -0.059 C 
ATOM    860  HG  LEU A 132      36.171 180.815 126.058  1.00  0.00     0.038 H 
ATOM    861  CD1 LEU A 132      36.409 179.900 127.988  1.00381.76    -0.073 C 
ATOM    862 1HD1 LEU A 132      36.921 178.995 127.586  1.00  0.00     0.028 H 
ATOM    863 2HD1 LEU A 132      35.842 179.681 128.923  1.00  0.00     0.028 H 
ATOM    864 3HD1 LEU A 132      37.131 180.639 128.407  1.00  0.00     0.028 H 
ATOM    865  CD2 LEU A 132      34.509 179.498 126.421  1.00387.36    -0.073 C 
ATOM    866 1HD2 LEU A 132      35.021 178.593 126.019  1.00  0.00     0.028 H 
ATOM    867 2HD2 LEU A 132      33.810 179.945 125.676  1.00  0.00     0.028 H 
ATOM    868 3HD2 LEU A 132      33.766 179.238 127.210  1.00  0.00     0.028 H 
ATOM    869  N   PHE A 133      34.255 184.868 127.505  1.00330.28    -0.346 N 
ATOM    870  HN  PHE A 133      35.254 184.837 127.303  1.00  0.00     0.163 HD
ATOM    871  CA  PHE A 133      33.690 186.040 128.163  1.00325.22     0.093 C 
ATOM    872  HA  PHE A 133      33.117 185.699 129.057  1.00  0.00     0.088 H 
ATOM    873  C   PHE A 133      32.736 186.786 127.237  1.00340.96     0.241 C 
ATOM    874  O   PHE A 133      31.668 187.236 127.668  1.00335.88    -0.271 OA
ATOM    875  CB  PHE A 133      34.818 186.958 128.635  1.00315.00    -0.014 C 
ATOM    876  HB1 PHE A 133      35.406 187.335 127.766  1.00  0.00     0.043 H 
ATOM    877  HB2 PHE A 133      35.609 186.370 129.156  1.00  0.00     0.043 H 
ATOM    878  CG  PHE A 133      34.356 188.098 129.494  1.00336.54    -0.056 A 
ATOM    879  CD1 PHE A 133      34.199 187.933 130.859  1.00355.28    -0.077 A 
ATOM    880  HD1 PHE A 133      34.413 186.953 131.317  1.00  0.00     0.084 H 
ATOM    881  CD2 PHE A 133      34.093 189.340 128.940  1.00345.45    -0.077 A 
ATOM    882  HD2 PHE A 133      34.221 189.491 127.855  1.00  0.00     0.084 H 
ATOM    883  CE1 PHE A 133      33.778 188.981 131.655  1.00368.34    -0.082 A 
ATOM    884  HE1 PHE A 133      33.652 188.833 132.741  1.00  0.00     0.083 H 
ATOM    885  CE2 PHE A 133      33.672 190.392 129.730  1.00357.45    -0.082 A 
ATOM    886  HE2 PHE A 133      33.461 191.374 129.275  1.00  0.00     0.083 H 
ATOM    887  CZ  PHE A 133      33.515 190.213 131.090  1.00367.45    -0.083 A 
ATOM    888  HZ  PHE A 133      33.180 191.052 131.723  1.00  0.00     0.083 H 
ATOM    889  N   TYR A 134      33.102 186.919 125.961  1.00369.53    -0.346 N 
ATOM    890  HN  TYR A 134      33.991 186.527 125.649  1.00  0.00     0.163 HD
ATOM    891  CA  TYR A 134      32.249 187.617 125.006  1.00381.91     0.093 C 
ATOM    892  HA  TYR A 134      31.844 188.528 125.505  1.00  0.00     0.088 H 
ATOM    893  C   TYR A 134      31.071 186.762 124.556  1.00367.01     0.241 C 
ATOM    894  O   TYR A 134      29.989 187.300 124.294  1.00369.87    -0.271 OA
ATOM    895  CB  TYR A 134      33.075 188.065 123.798  1.00414.22    -0.014 C 
ATOM    896  HB1 TYR A 134      33.848 188.806 124.109  1.00  0.00     0.043 H 
ATOM    897  HB2 TYR A 134      33.734 187.236 123.448  1.00  0.00     0.043 H 
ATOM    898  CG  TYR A 134      32.256 188.608 122.649  1.00440.65    -0.056 A 
ATOM    899  CD1 TYR A 134      31.526 189.782 122.781  1.00455.11    -0.074 A 
ATOM    900  HD1 TYR A 134      31.542 190.326 123.741  1.00  0.00     0.084 H 
ATOM    901  CD2 TYR A 134      32.224 187.952 121.427  1.00453.33    -0.074 A 
ATOM    902  HD2 TYR A 134      32.802 187.021 121.297  1.00  0.00     0.084 H 
ATOM    903  CE1 TYR A 134      30.779 190.281 121.729  1.00462.39    -0.051 A 
ATOM    904  HE1 TYR A 134      30.201 191.212 121.852  1.00  0.00     0.087 H 
ATOM    905  CE2 TYR A 134      31.482 188.443 120.370  1.00462.95    -0.051 A 
ATOM    906  HE2 TYR A 134      31.467 187.906 119.407  1.00  0.00     0.087 H 
ATOM    907  CZ  TYR A 134      30.761 189.607 120.526  1.00469.05     0.065 A 
ATOM    908  OH  TYR A 134      30.021 190.097 119.475  1.00478.74    -0.361 OA
ATOM    909  HH  TYR A 134      29.524 190.899 119.583  1.00  0.00     0.217 HD
ATOM    910  N   MET A 135      31.253 185.442 124.459  1.00357.95    -0.346 N 
ATOM    911  HN  MET A 135      32.178 185.043 124.621  1.00  0.00     0.163 HD
ATOM    912  CA  MET A 135      30.133 184.568 124.122  1.00338.44     0.090 C 
ATOM    913  HA  MET A 135      29.643 184.965 123.203  1.00  0.00     0.087 H 
ATOM    914  C   MET A 135      29.101 184.543 125.242  1.00321.25     0.241 C 
ATOM    915  O   MET A 135      27.895 184.618 124.985  1.00294.19    -0.271 OA
ATOM    916  CB  MET A 135      30.635 183.156 123.826  1.00332.25    -0.030 C 
ATOM    917  HB1 MET A 135      31.213 182.758 124.693  1.00  0.00     0.037 H 
ATOM    918  HB2 MET A 135      31.441 183.183 123.056  1.00  0.00     0.037 H 
ATOM    919  CG  MET A 135      29.547 182.179 123.421  1.00333.13    -0.021 C 
ATOM    920  HG1 MET A 135      28.642 182.292 124.063  1.00  0.00     0.049 H 
ATOM    921  HG2 MET A 135      29.100 182.455 122.437  1.00  0.00     0.049 H 
ATOM    922  SD  MET A 135      30.137 180.476 123.416  1.00345.12    -0.173 SA
ATOM    923  CE  MET A 135      30.537 180.262 125.149  1.00349.55    -0.035 C 
ATOM    924  HE1 MET A 135      30.902 179.208 125.146  1.00  0.00     0.041 H 
ATOM    925  HE2 MET A 135      29.712 180.484 125.865  1.00  0.00     0.041 H 
ATOM    926  HE3 MET A 135      31.239 181.014 125.578  1.00  0.00     0.041 H 
ATOM    927  N   GLU A 136      29.561 184.433 126.490  1.00346.56    -0.346 N 
ATOM    928  HN  GLU A 136      30.562 184.320 126.650  1.00  0.00     0.163 HD
ATOM    929  CA  GLU A 136      28.649 184.472 127.630  1.00374.73     0.090 C 
ATOM    930  HA  GLU A 136      27.888 183.668 127.499  1.00  0.00     0.087 H 
ATOM    931  C   GLU A 136      27.925 185.811 127.712  1.00385.63     0.241 C 
ATOM    932  O   GLU A 136      26.734 185.863 128.041  1.00394.96    -0.271 OA
ATOM    933  CB  GLU A 136      29.427 184.195 128.917  1.00387.72    -0.029 C 
ATOM    934  HB1 GLU A 136      30.461 184.604 128.837  1.00  0.00     0.037 H 
ATOM    935  HB2 GLU A 136      29.654 183.107 129.002  1.00  0.00     0.037 H 
ATOM    936  CG  GLU A 136      28.764 184.693 130.189  1.00402.62     0.018 C 
ATOM    937  HG1 GLU A 136      29.516 185.141 130.880  1.00  0.00     0.049 H 
ATOM    938  HG2 GLU A 136      28.142 185.596 129.985  1.00  0.00     0.049 H 
ATOM    939  CD  GLU A 136      27.953 183.627 130.893  1.00426.81     0.172 C 
ATOM    940  OE1 GLU A 136      27.348 182.781 130.204  1.00452.85    -0.648 OA
ATOM    941  OE2 GLU A 136      27.927 183.633 132.142  1.00420.51    -0.648 OA
ATOM    942  N   LEU A 137      28.626 186.905 127.405  1.00381.51    -0.346 N 
ATOM    943  HN  LEU A 137      29.599 186.817 127.112  1.00  0.00     0.163 HD
ATOM    944  CA  LEU A 137      28.010 188.225 127.485  1.00363.29     0.089 C 
ATOM    945  HA  LEU A 137      27.445 188.290 128.444  1.00  0.00     0.087 H 
ATOM    946  C   LEU A 137      27.033 188.454 126.338  1.00391.94     0.241 C 
ATOM    947  O   LEU A 137      25.974 189.064 126.530  1.00386.50    -0.271 OA
ATOM    948  CB  LEU A 137      29.089 189.306 127.490  1.00305.21    -0.035 C 
ATOM    949  HB1 LEU A 137      29.645 189.290 126.524  1.00  0.00     0.037 H 
ATOM    950  HB2 LEU A 137      29.905 189.023 128.195  1.00  0.00     0.037 H 
ATOM    951  CG  LEU A 137      28.611 190.726 127.791  1.00259.90    -0.059 C 
ATOM    952  HG  LEU A 137      27.729 190.941 127.143  1.00  0.00     0.038 H 
ATOM    953  CD1 LEU A 137      28.173 190.839 129.243  1.00251.93    -0.073 C 
ATOM    954 1HD1 LEU A 137      27.824 191.875 129.463  1.00  0.00     0.028 H 
ATOM    955 2HD1 LEU A 137      28.975 190.512 129.946  1.00  0.00     0.028 H 
ATOM    956 3HD1 LEU A 137      27.403 190.077 129.506  1.00  0.00     0.028 H 
ATOM    957  CD2 LEU A 137      29.695 191.744 127.472  1.00257.54    -0.073 C 
ATOM    958 1HD2 LEU A 137      29.346 192.780 127.692  1.00  0.00     0.028 H 
ATOM    959 2HD2 LEU A 137      30.056 191.645 126.422  1.00  0.00     0.028 H 
ATOM    960 3HD2 LEU A 137      30.648 191.510 128.001  1.00  0.00     0.028 H 
ATOM    961  N   ALA A 138      27.372 187.978 125.136  1.00432.96    -0.346 N 
ATOM    962  HN  ALA A 138      28.253 187.477 125.019  1.00  0.00     0.163 HD
ATOM    963  CA  ALA A 138      26.488 188.171 123.990  1.00447.41     0.086 C 
ATOM    964  HA  ALA A 138      26.231 189.254 123.926  1.00  0.00     0.086 H 
ATOM    965  C   ALA A 138      25.194 187.384 124.150  1.00448.16     0.240 C 
ATOM    966  O   ALA A 138      24.120 187.859 123.762  1.00444.57    -0.271 OA
ATOM    967  CB  ALA A 138      27.204 187.773 122.700  1.00467.29    -0.049 C 
ATOM    968  HB1 ALA A 138      28.151 188.349 122.583  1.00  0.00     0.030 H 
ATOM    969  HB2 ALA A 138      26.542 187.880 121.809  1.00  0.00     0.030 H 
ATOM    970  HB3 ALA A 138      27.379 186.673 122.647  1.00  0.00     0.030 H 
ATOM    971  N   LEU A 139      25.275 186.178 124.717  1.00448.14    -0.346 N 
ATOM    972  HN  LEU A 139      26.185 185.809 124.994  1.00  0.00     0.163 HD
ATOM    973  CA  LEU A 139      24.072 185.384 124.943  1.00437.92     0.089 C 
ATOM    974  HA  LEU A 139      23.525 185.296 123.976  1.00  0.00     0.087 H 
ATOM    975  C   LEU A 139      23.146 186.041 125.957  1.00417.11     0.240 C 
ATOM    976  O   LEU A 139      21.925 185.860 125.888  1.00407.98    -0.271 OA
ATOM    977  CB  LEU A 139      24.451 183.979 125.408  1.00438.56    -0.035 C 
ATOM    978  HB1 LEU A 139      23.544 183.457 125.794  1.00  0.00     0.037 H 
ATOM    979  HB2 LEU A 139      25.061 184.047 126.339  1.00  0.00     0.037 H 
ATOM    980  CG  LEU A 139      25.163 183.083 124.395  1.00445.02    -0.059 C 
ATOM    981  HG  LEU A 139      25.926 183.694 123.859  1.00  0.00     0.038 H 
ATOM    982  CD1 LEU A 139      25.874 181.948 125.109  1.00435.51    -0.073 C 
ATOM    983 1HD1 LEU A 139      26.393 181.294 124.370  1.00  0.00     0.028 H 
ATOM    984 2HD1 LEU A 139      25.182 181.369 125.764  1.00  0.00     0.028 H 
ATOM    985 3HD1 LEU A 139      26.570 182.322 125.896  1.00  0.00     0.028 H 
ATOM    986  CD2 LEU A 139      24.177 182.541 123.373  1.00456.23    -0.073 C 
ATOM    987 1HD2 LEU A 139      24.696 181.887 122.634  1.00  0.00     0.028 H 
ATOM    988 2HD2 LEU A 139      23.608 183.359 122.873  1.00  0.00     0.028 H 
ATOM    989 3HD2 LEU A 139      23.322 182.016 123.861  1.00  0.00     0.028 H 
ATOM    990  N   GLY A 140      23.702 186.801 126.902  1.00401.58    -0.351 N 
ATOM    991  HN  GLY A 140      24.713 186.932 126.922  1.00  0.00     0.163 HD
ATOM    992  CA  GLY A 140      22.866 187.443 127.903  1.00404.57     0.069 C 
ATOM    993  HA1 GLY A 140      23.471 187.770 128.780  1.00  0.00     0.078 H 
ATOM    994  HA2 GLY A 140      22.204 186.701 128.408  1.00  0.00     0.078 H 
ATOM    995  C   GLY A 140      22.060 188.596 127.336  1.00399.11     0.236 C 
ATOM    996  O   GLY A 140      20.847 188.683 127.546  1.00402.22    -0.272 OA
ATOM    997  N   GLN A 141      22.721 189.492 126.601  1.00394.34    -0.346 N 
ATOM    998  HN  GLN A 141      23.715 189.361 126.413  1.00  0.00     0.163 HD
ATOM    999  CA  GLN A 141      22.027 190.658 126.065  1.00390.97     0.090 C 
ATOM   1000  HA  GLN A 141      21.445 191.127 126.892  1.00  0.00     0.087 H 
ATOM   1001  C   GLN A 141      21.055 190.273 124.958  1.00406.72     0.241 C 
ATOM   1002  O   GLN A 141      20.010 190.914 124.802  1.00414.47    -0.271 OA
ATOM   1003  CB  GLN A 141      23.040 191.682 125.554  1.00359.64    -0.030 C 
ATOM   1004  HB1 GLN A 141      23.507 191.329 124.605  1.00  0.00     0.037 H 
ATOM   1005  HB2 GLN A 141      23.940 191.702 126.212  1.00  0.00     0.037 H 
ATOM   1006  CG  GLN A 141      22.475 193.083 125.381  1.00332.38     0.011 C 
ATOM   1007  HG1 GLN A 141      21.530 193.063 124.789  1.00  0.00     0.047 H 
ATOM   1008  HG2 GLN A 141      22.075 193.475 126.345  1.00  0.00     0.047 H 
ATOM   1009  CD  GLN A 141      23.477 194.047 124.775  1.00304.10     0.215 C 
ATOM   1010  NE2 GLN A 141      24.046 193.672 123.635  1.00289.45    -0.370 N 
ATOM   1011 1HE2 GLN A 141      23.835 192.782 123.183  1.00  0.00     0.159 HD
ATOM   1012 2HE2 GLN A 141      24.720 194.320 123.227  1.00  0.00     0.159 HD
ATOM   1013  OE1 GLN A 141      23.732 195.121 125.321  1.00296.80    -0.274 OA
ATOM   1014  N   TYR A 142      21.382 189.239 124.181  1.00417.32    -0.346 N 
ATOM   1015  HN  TYR A 142      22.242 188.721 124.363  1.00  0.00     0.163 HD
ATOM   1016  CA  TYR A 142      20.520 188.842 123.072  1.00421.32     0.093 C 
ATOM   1017  HA  TYR A 142      20.208 189.762 122.525  1.00  0.00     0.088 H 
ATOM   1018  C   TYR A 142      19.265 188.131 123.567  1.00414.48     0.241 C 
ATOM   1019  O   TYR A 142      18.143 188.514 123.214  1.00418.20    -0.271 OA
ATOM   1020  CB  TYR A 142      21.303 187.953 122.106  1.00441.46    -0.014 C 
ATOM   1021  HB1 TYR A 142      21.740 187.081 122.646  1.00  0.00     0.043 H 
ATOM   1022  HB2 TYR A 142      22.239 188.462 121.779  1.00  0.00     0.043 H 
ATOM   1023  CG  TYR A 142      20.508 187.489 120.908  1.00466.82    -0.056 A 
ATOM   1024  CD1 TYR A 142      20.293 188.331 119.826  1.00476.58    -0.074 A 
ATOM   1025  HD1 TYR A 142      20.707 189.353 119.844  1.00  0.00     0.084 H 
ATOM   1026  CD2 TYR A 142      19.982 186.205 120.855  1.00485.54    -0.074 A 
ATOM   1027  HD2 TYR A 142      20.145 185.517 121.701  1.00  0.00     0.084 H 
ATOM   1028  CE1 TYR A 142      19.569 187.910 118.727  1.00489.01    -0.051 A 
ATOM   1029  HE1 TYR A 142      19.404 188.593 117.876  1.00  0.00     0.087 H 
ATOM   1030  CE2 TYR A 142      19.258 185.775 119.761  1.00497.94    -0.051 A 
ATOM   1031  HE2 TYR A 142      18.845 184.752 119.736  1.00  0.00     0.087 H 
ATOM   1032  CZ  TYR A 142      19.054 186.632 118.700  1.00501.78     0.065 A 
ATOM   1033  OH  TYR A 142      18.334 186.207 117.607  1.00513.08    -0.361 OA
ATOM   1034  HH  TYR A 142      18.193 186.797 116.876  1.00  0.00     0.217 HD
ATOM   1035  N   HIS A 143      19.432 187.093 124.389  1.00403.52    -0.346 N 
ATOM   1036  HN  HIS A 143      20.368 186.852 124.713  1.00  0.00     0.163 HD
ATOM   1037  CA  HIS A 143      18.288 186.299 124.829  1.00388.42     0.094 C 
ATOM   1038  HA  HIS A 143      17.584 186.206 123.969  1.00  0.00     0.088 H 
ATOM   1039  C   HIS A 143      17.534 186.945 125.984  1.00382.10     0.241 C 
ATOM   1040  O   HIS A 143      16.319 186.751 126.104  1.00376.17    -0.271 OA
ATOM   1041  CB  HIS A 143      18.742 184.893 125.219  1.00373.71     0.002 C 
ATOM   1042  HB1 HIS A 143      17.969 184.389 125.845  1.00  0.00     0.046 H 
ATOM   1043  HB2 HIS A 143      19.577 184.939 125.956  1.00  0.00     0.046 H 
ATOM   1044  CG  HIS A 143      19.116 184.037 124.049  1.00379.49     0.028 A 
ATOM   1045  CD2 HIS A 143      18.398 183.131 123.344  1.00379.06    -0.000 A 
ATOM   1046  HD2 HIS A 143      17.348 182.844 123.524  1.00  0.00     0.114 H 
ATOM   1047  ND1 HIS A 143      20.365 184.072 123.468  1.00385.37    -0.354 N 
ATOM   1048  HD1 HIS A 143      21.139 184.664 123.770  1.00  0.00     0.166 HD
ATOM   1049  CE1 HIS A 143      20.403 183.220 122.460  1.00392.82     0.040 A 
ATOM   1050  HE1 HIS A 143      21.273 183.028 121.810  1.00  0.00     0.140 H 
ATOM   1051  NE2 HIS A 143      19.222 182.637 122.362  1.00389.16    -0.360 N 
ATOM   1052  HE2 HIS A 143      18.964 181.934 121.670  1.00  0.00     0.166 HD
ATOM   1053  N   ARG A 144      18.230 187.696 126.839  1.00387.69    -0.346 N 
ATOM   1054  HN  ARG A 144      19.226 187.835 126.666  1.00  0.00     0.163 HD
ATOM   1055  CA  ARG A 144      17.629 188.331 128.015  1.00398.00     0.089 C 
ATOM   1056  HA  ARG A 144      18.450 188.807 128.600  1.00  0.00     0.087 H 
ATOM   1057  C   ARG A 144      16.951 187.302 128.919  1.00390.68     0.241 C 
ATOM   1058  O   ARG A 144      15.840 187.517 129.409  1.00400.70    -0.271 OA
ATOM   1059  CB  ARG A 144      16.643 189.433 127.617  1.00415.67    -0.036 C 
ATOM   1060  HB1 ARG A 144      16.280 189.971 128.523  1.00  0.00     0.036 H 
ATOM   1061  HB2 ARG A 144      15.686 188.985 127.262  1.00  0.00     0.036 H 
ATOM   1062  CG  ARG A 144      17.172 190.424 126.593  1.00430.54    -0.048 C 
ATOM   1063  HG1 ARG A 144      18.278 190.545 126.671  1.00  0.00     0.035 H 
ATOM   1064  HG2 ARG A 144      17.119 190.013 125.558  1.00  0.00     0.035 H 
ATOM   1065  CD  ARG A 144      16.452 191.761 126.704  1.00444.72     0.009 C 
ATOM   1066  HD1 ARG A 144      16.708 192.428 125.848  1.00  0.00     0.064 H 
ATOM   1067  HD2 ARG A 144      16.868 192.374 127.538  1.00  0.00     0.064 H 
ATOM   1068  NE  ARG A 144      15.005 191.604 126.836  1.00461.25    -0.227 N 
ATOM   1069  HE  ARG A 144      14.631 191.402 127.763  1.00  0.00     0.177 HD
ATOM   1070  CZ  ARG A 144      14.144 191.707 125.829  1.00462.06     0.665 C 
ATOM   1071  NH1 ARG A 144      12.845 191.550 126.046  1.00457.57    -0.235 N 
ATOM   1072 1HH1 ARG A 144      12.184 191.629 125.273  1.00  0.00     0.174 HD
ATOM   1073 2HH1 ARG A 144      12.510 191.347 126.988  1.00  0.00     0.174 HD
ATOM   1074  NH2 ARG A 144      14.580 191.971 124.604  1.00461.59    -0.235 N 
ATOM   1075 1HH2 ARG A 144      13.919 192.050 123.831  1.00  0.00     0.174 HD
ATOM   1076 2HH2 ARG A 144      15.579 192.092 124.437  1.00  0.00     0.174 HD
ATOM   1077  N   ASN A 145      17.625 186.177 129.149  1.00362.40    -0.346 N 
ATOM   1078  HN  ASN A 145      18.544 186.060 128.722  1.00  0.00     0.163 HD
ATOM   1079  CA  ASN A 145      17.101 185.107 129.986  1.00342.36     0.086 C 
ATOM   1080  HA  ASN A 145      16.181 185.476 130.496  1.00  0.00     0.086 H 
ATOM   1081  C   ASN A 145      18.127 184.734 131.050  1.00343.71     0.240 C 
ATOM   1082  O   ASN A 145      19.324 184.990 130.905  1.00338.61    -0.271 OA
ATOM   1083  CB  ASN A 145      16.732 183.873 129.151  1.00320.88    -0.049 C 
ATOM   1084  HB1 ASN A 145      16.331 183.054 129.792  1.00  0.00     0.030 H 
ATOM   1085  HB2 ASN A 145      17.593 183.525 128.534  1.00  0.00     0.030 H 
ATOM   1086  HB3 ASN A 145      16.025 184.132 128.329  1.00  0.00     0.030 H 
ATOM   1087  N   GLY A 146      17.640 184.117 132.128  1.00349.64    -0.351 N 
ATOM   1088  HN  GLY A 146      16.639 183.930 132.182  1.00  0.00     0.163 HD
ATOM   1089  CA  GLY A 146      18.492 183.706 133.223  1.00346.26     0.069 C 
ATOM   1090  HA1 GLY A 146      17.894 183.528 134.147  1.00  0.00     0.078 H 
ATOM   1091  HA2 GLY A 146      19.124 184.554 133.575  1.00  0.00     0.078 H 
ATOM   1092  C   GLY A 146      19.347 182.496 132.889  1.00345.18     0.236 C 
ATOM   1093  O   GLY A 146      19.311 181.946 131.790  1.00352.43    -0.272 OA
ATOM   1094  N   CYS A 147      20.138 182.071 133.882  1.00333.87    -0.346 N 
ATOM   1095  HN  CYS A 147      20.112 182.559 134.777  1.00  0.00     0.163 HD
ATOM   1096  CA  CYS A 147      21.036 180.932 133.725  1.00332.98     0.098 C 
ATOM   1097  HA  CYS A 147      21.691 181.127 132.844  1.00  0.00     0.088 H 
ATOM   1098  C   CYS A 147      20.289 179.629 133.479  1.00305.93     0.242 C 
ATOM   1099  O   CYS A 147      20.892 178.674 132.971  1.00276.73    -0.271 OA
ATOM   1100  CB  CYS A 147      21.930 180.799 134.961  1.00365.44     0.013 C 
ATOM   1101  HB1 CYS A 147      22.789 180.122 134.744  1.00  0.00     0.053 H 
ATOM   1102  HB2 CYS A 147      21.411 180.206 135.750  1.00  0.00     0.053 H 
ATOM   1103  SG  CYS A 147      22.528 182.374 135.649  1.00391.92    -0.095 SA
ATOM   1104  N   ILE A 148      19.002 179.564 133.811  1.00322.85    -0.346 N 
ATOM   1105  HN  ILE A 148      18.567 180.383 134.235  1.00  0.00     0.163 HD
ATOM   1106  CA  ILE A 148      18.182 178.372 133.596  1.00330.66     0.092 C 
ATOM   1107  HA  ILE A 148      18.868 177.512 133.413  1.00  0.00     0.088 H 
ATOM   1108  C   ILE A 148      17.301 178.542 132.358  1.00317.82     0.241 C 
ATOM   1109  O   ILE A 148      17.388 177.767 131.407  1.00291.39    -0.271 OA
ATOM   1110  CB  ILE A 148      17.334 178.045 134.845  1.00323.98    -0.030 C 
ATOM   1111  HB  ILE A 148      16.443 178.716 134.854  1.00  0.00     0.043 H 
ATOM   1112  CG1 ILE A 148      18.147 178.295 136.123  1.00296.60    -0.063 C 
ATOM   1113 1HG1 ILE A 148      18.620 179.304 136.094  1.00  0.00     0.033 H 
ATOM   1114 2HG1 ILE A 148      19.062 177.658 136.135  1.00  0.00     0.033 H 
ATOM   1115  CG2 ILE A 148      16.849 176.590 134.809  1.00333.72    -0.071 C 
ATOM   1116 1HG2 ILE A 148      16.259 176.408 133.881  1.00  0.00     0.028 H 
ATOM   1117 2HG2 ILE A 148      16.279 176.316 135.727  1.00  0.00     0.028 H 
ATOM   1118 3HG2 ILE A 148      17.690 175.866 134.918  1.00  0.00     0.028 H 
ATOM   1119  CD1 ILE A 148      17.353 178.114 137.415  1.00277.51    -0.076 C 
ATOM   1120 1HD1 ILE A 148      17.943 178.296 138.343  1.00  0.00     0.027 H 
ATOM   1121 2HD1 ILE A 148      16.880 177.105 137.444  1.00  0.00     0.027 H 
ATOM   1122 3HD1 ILE A 148      16.438 178.751 137.403  1.00  0.00     0.027 H 
ATOM   1123  N   SER A 149      16.436 179.563 132.361  1.00314.36    -0.344 N 
ATOM   1124  HN  SER A 149      16.454 180.230 133.132  1.00  0.00     0.163 HD
ATOM   1125  CA  SER A 149      15.464 179.742 131.280  1.00293.76     0.109 C 
ATOM   1126  HA  SER A 149      14.792 178.853 131.263  1.00  0.00     0.090 H 
ATOM   1127  C   SER A 149      16.125 179.866 129.918  1.00292.44     0.243 C 
ATOM   1128  O   SER A 149      15.487 179.574 128.904  1.00321.42    -0.271 OA
ATOM   1129  CB  SER A 149      14.613 180.980 131.535  1.00279.61     0.044 C 
ATOM   1130  HB1 SER A 149      13.848 181.126 130.737  1.00  0.00     0.077 H 
ATOM   1131  HB2 SER A 149      13.927 180.837 132.402  1.00  0.00     0.077 H 
ATOM   1132  OG  SER A 149      15.427 182.129 131.696  1.00264.03    -0.398 OA
ATOM   1133  HG  SER A 149      14.896 182.901 131.855  1.00  0.00     0.209 HD
ATOM   1134  N   ILE A 150      17.382 180.319 129.865  1.00263.15    -0.346 N 
ATOM   1135  HN  ILE A 150      17.883 180.558 130.721  1.00  0.00     0.163 HD
ATOM   1136  CA  ILE A 150      18.025 180.466 128.563  1.00266.12     0.092 C 
ATOM   1137  HA  ILE A 150      17.315 181.002 127.891  1.00  0.00     0.088 H 
ATOM   1138  C   ILE A 150      18.310 179.104 127.946  1.00283.22     0.241 C 
ATOM   1139  O   ILE A 150      18.393 178.977 126.719  1.00276.43    -0.271 OA
ATOM   1140  CB  ILE A 150      19.306 181.315 128.668  1.00264.06    -0.030 C 
ATOM   1141  HB  ILE A 150      19.108 182.173 129.352  1.00  0.00     0.043 H 
ATOM   1142  CG1 ILE A 150      19.677 181.866 127.289  1.00261.91    -0.063 C 
ATOM   1143 1HG1 ILE A 150      18.832 182.457 126.865  1.00  0.00     0.033 H 
ATOM   1144 2HG1 ILE A 150      19.727 181.042 126.540  1.00  0.00     0.033 H 
ATOM   1145  CG2 ILE A 150      20.456 180.496 129.238  1.00278.99    -0.071 C 
ATOM   1146 1HG2 ILE A 150      21.383 181.111 129.314  1.00  0.00     0.028 H 
ATOM   1147 2HG2 ILE A 150      20.627 179.563 128.652  1.00  0.00     0.028 H 
ATOM   1148 3HG2 ILE A 150      20.187 180.034 130.216  1.00  0.00     0.028 H 
ATOM   1149  CD1 ILE A 150      20.949 182.675 127.269  1.00270.72    -0.076 C 
ATOM   1150 1HD1 ILE A 150      21.219 183.076 126.264  1.00  0.00     0.027 H 
ATOM   1151 2HD1 ILE A 150      21.794 182.084 127.693  1.00  0.00     0.027 H 
ATOM   1152 3HD1 ILE A 150      20.899 183.499 128.018  1.00  0.00     0.027 H 
ATOM   1153  N   TRP A 151      18.465 178.065 128.768  1.00302.09    -0.346 N 
ATOM   1154  HN  TRP A 151      18.460 178.210 129.778  1.00  0.00     0.163 HD
ATOM   1155  CA  TRP A 151      18.641 176.726 128.228  1.00322.78     0.093 C 
ATOM   1156  HA  TRP A 151      19.315 176.797 127.343  1.00  0.00     0.088 H 
ATOM   1157  C   TRP A 151      17.328 176.112 127.770  1.00346.55     0.241 C 
ATOM   1158  O   TRP A 151      17.342 175.208 126.930  1.00357.01    -0.271 OA
ATOM   1159  CB  TRP A 151      19.310 175.820 129.260  1.00315.88    -0.012 C 
ATOM   1160  HB1 TRP A 151      18.715 175.782 130.202  1.00  0.00     0.044 H 
ATOM   1161  HB2 TRP A 151      19.238 174.749 128.957  1.00  0.00     0.044 H 
ATOM   1162  CG  TRP A 151      20.723 176.202 129.537  1.00316.36    -0.028 A 
ATOM   1163  CD1 TRP A 151      21.195 176.849 130.639  1.00326.16    -0.015 A 
ATOM   1164  HD1 TRP A 151      20.577 177.176 131.492  1.00  0.00     0.112 H 
ATOM   1165  CD2 TRP A 151      21.854 175.976 128.689  1.00327.47    -0.002 A 
ATOM   1166  CE2 TRP A 151      22.981 176.507 129.346  1.00341.10     0.042 A 
ATOM   1167  CE3 TRP A 151      22.024 175.373 127.439  1.00337.30    -0.070 A 
ATOM   1168  HE3 TRP A 151      21.162 174.947 126.898  1.00  0.00     0.084 H 
ATOM   1169  NE1 TRP A 151      22.551 177.035 130.535  1.00338.94    -0.365 N 
ATOM   1170  HE1 TRP A 151      23.142 177.492 131.230  1.00  0.00     0.165 HD
ATOM   1171  CZ2 TRP A 151      24.259 176.454 128.796  1.00355.65    -0.056 A 
ATOM   1172  HZ2 TRP A 151      25.129 176.877 129.327  1.00  0.00     0.086 H 
ATOM   1173  CZ3 TRP A 151      23.294 175.321 126.895  1.00352.83    -0.082 A 
ATOM   1174  HZ3 TRP A 151      23.442 174.848 125.910  1.00  0.00     0.083 H 
ATOM   1175  CH2 TRP A 151      24.395 175.858 127.573  1.00360.84    -0.081 A 
ATOM   1176  HH2 TRP A 151      25.394 175.799 127.110  1.00  0.00     0.083 H 
ATOM   1177  N   ARG A 152      16.198 176.584 128.300  1.00356.56    -0.346 N 
ATOM   1178  HN  ARG A 152      16.239 177.267 129.057  1.00  0.00     0.163 HD
ATOM   1179  CA  ARG A 152      14.905 176.130 127.804  1.00359.05     0.089 C 
ATOM   1180  HA  ARG A 152      14.866 175.019 127.887  1.00  0.00     0.087 H 
ATOM   1181  C   ARG A 152      14.718 176.510 126.340  1.00361.92     0.241 C 
ATOM   1182  O   ARG A 152      14.114 175.758 125.566  1.00357.77    -0.271 OA
ATOM   1183  CB  ARG A 152      13.785 176.718 128.663  1.00358.15    -0.036 C 
ATOM   1184  HB1 ARG A 152      13.921 176.424 129.730  1.00  0.00     0.036 H 
ATOM   1185  HB2 ARG A 152      13.904 177.823 128.751  1.00  0.00     0.036 H 
ATOM   1186  CG  ARG A 152      12.382 176.375 128.197  1.00361.75    -0.048 C 
ATOM   1187  HG1 ARG A 152      12.262 176.538 127.101  1.00  0.00     0.035 H 
ATOM   1188  HG2 ARG A 152      12.197 175.276 128.227  1.00  0.00     0.035 H 
ATOM   1189  CD  ARG A 152      11.338 177.140 128.994  1.00371.79     0.009 C 
ATOM   1190  HD1 ARG A 152      11.454 178.241 128.860  1.00  0.00     0.064 H 
ATOM   1191  HD2 ARG A 152      10.322 177.015 128.553  1.00  0.00     0.064 H 
ATOM   1192  NE  ARG A 152      11.349 176.776 130.408  1.00384.09    -0.227 N 
ATOM   1193  HE  ARG A 152      11.991 176.042 130.707  1.00  0.00     0.177 HD
ATOM   1194  CZ  ARG A 152      10.575 177.341 131.330  1.00382.51     0.665 C 
ATOM   1195  NH1 ARG A 152       9.728 178.301 130.988  1.00375.96    -0.235 N 
ATOM   1196 1HH1 ARG A 152       9.671 178.604 130.016  1.00  0.00     0.174 HD
ATOM   1197 2HH1 ARG A 152       9.134 178.734 131.695  1.00  0.00     0.174 HD
ATOM   1198  NH2 ARG A 152      10.649 176.947 132.594  1.00386.28    -0.235 N 
ATOM   1199 1HH2 ARG A 152      11.301 176.208 132.857  1.00  0.00     0.174 HD
ATOM   1200 2HH2 ARG A 152      10.055 177.380 133.301  1.00  0.00     0.174 HD
ATOM   1201  N   LYS A 153      15.239 177.669 125.941  1.00371.52    -0.346 N 
ATOM   1202  HN  LYS A 153      15.748 178.235 126.620  1.00  0.00     0.163 HD
ATOM   1203  CA  LYS A 153      15.114 178.164 124.578  1.00381.22     0.089 C 
ATOM   1204  HA  LYS A 153      14.211 177.692 124.124  1.00  0.00     0.087 H 
ATOM   1205  C   LYS A 153      16.312 177.822 123.700  1.00367.02     0.241 C 
ATOM   1206  O   LYS A 153      16.356 178.256 122.545  1.00374.29    -0.271 OA
ATOM   1207  CB  LYS A 153      14.897 179.682 124.587  1.00403.87    -0.038 C 
ATOM   1208  HB1 LYS A 153      14.677 180.050 123.558  1.00  0.00     0.036 H 
ATOM   1209  HB2 LYS A 153      13.934 179.935 125.089  1.00  0.00     0.036 H 
ATOM   1210  CG  LYS A 153      16.040 180.473 125.201  1.00402.70    -0.061 C 
ATOM   1211  HG1 LYS A 153      17.002 180.277 124.672  1.00  0.00     0.033 H 
ATOM   1212  HG2 LYS A 153      16.314 180.080 126.208  1.00  0.00     0.033 H 
ATOM   1213  CD  LYS A 153      15.725 181.960 125.251  1.00397.29    -0.043 C 
ATOM   1214  HD1 LYS A 153      15.593 182.385 124.229  1.00  0.00     0.035 H 
ATOM   1215  HD2 LYS A 153      16.612 182.555 125.571  1.00  0.00     0.035 H 
ATOM   1216  CE  LYS A 153      14.518 182.241 126.132  1.00397.55     0.080 C 
ATOM   1217  HE1 LYS A 153      14.642 181.791 127.145  1.00  0.00     0.075 H 
ATOM   1218  HE2 LYS A 153      13.626 181.665 125.792  1.00  0.00     0.075 H 
ATOM   1219  NZ  LYS A 153      14.221 183.698 126.220  1.00391.94    -0.079 N 
ATOM   1220  HZ1 LYS A 153      13.411 183.887 126.811  1.00  0.00     0.274 HD
ATOM   1221  HZ2 LYS A 153      14.108 184.110 125.294  1.00  0.00     0.274 HD
ATOM   1222  HZ3 LYS A 153      15.037 184.225 126.531  1.00  0.00     0.274 HD
ATOM   1223  N   ILE A 154      17.288 177.074 124.216  1.00343.50    -0.346 N 
ATOM   1224  HN  ILE A 154      17.224 176.772 125.188  1.00  0.00     0.163 HD
ATOM   1225  CA  ILE A 154      18.446 176.677 123.421  1.00328.38     0.092 C 
ATOM   1226  HA  ILE A 154      18.291 177.035 122.376  1.00  0.00     0.088 H 
ATOM   1227  C   ILE A 154      18.553 175.158 123.394  1.00343.19     0.241 C 
ATOM   1228  O   ILE A 154      18.271 174.522 122.372  1.00352.94    -0.271 OA
ATOM   1229  CB  ILE A 154      19.741 177.312 123.961  1.00304.56    -0.030 C 
ATOM   1230  HB  ILE A 154      19.856 177.029 125.033  1.00  0.00     0.043 H 
ATOM   1231  CG1 ILE A 154      19.669 178.836 123.863  1.00310.75    -0.063 C 
ATOM   1232 1HG1 ILE A 154      18.876 179.237 124.537  1.00  0.00     0.033 H 
ATOM   1233 2HG1 ILE A 154      20.566 179.303 124.332  1.00  0.00     0.033 H 
ATOM   1234  CG2 ILE A 154      20.949 176.799 123.191  1.00295.68    -0.071 C 
ATOM   1235 1HG2 ILE A 154      21.887 177.259 123.582  1.00  0.00     0.028 H 
ATOM   1236 2HG2 ILE A 154      20.837 176.956 122.093  1.00  0.00     0.028 H 
ATOM   1237 3HG2 ILE A 154      21.001 175.685 123.196  1.00  0.00     0.028 H 
ATOM   1238  CD1 ILE A 154      19.478 179.344 122.456  1.00317.53    -0.076 C 
ATOM   1239 1HD1 ILE A 154      19.425 180.455 122.385  1.00  0.00     0.027 H 
ATOM   1240 2HD1 ILE A 154      18.581 178.877 121.987  1.00  0.00     0.027 H 
ATOM   1241 3HD1 ILE A 154      20.271 178.943 121.782  1.00  0.00     0.027 H 
ATOM   1242  N   CYS A 155      18.965 174.569 124.515  1.00346.53    -0.345 N 
ATOM   1243  HN  CYS A 155      19.172 175.155 125.324  1.00  0.00     0.163 HD
ATOM   1244  CA  CYS A 155      19.135 173.122 124.642  1.00358.22     0.098 C 
ATOM   1245  HA  CYS A 155      18.622 172.625 123.786  1.00  0.00     0.088 H 
ATOM   1246  C   CYS A 155      18.460 172.686 125.934  1.00349.36     0.244 C 
ATOM   1247  O   CYS A 155      19.084 172.685 127.004  1.00354.16    -0.271 OA
ATOM   1248  CB  CYS A 155      20.610 172.731 124.622  1.00383.50     0.013 C 
ATOM   1249  HB1 CYS A 155      20.728 171.642 124.829  1.00  0.00     0.053 H 
ATOM   1250  HB2 CYS A 155      21.137 173.150 125.510  1.00  0.00     0.053 H 
ATOM   1251  SG  CYS A 155      21.473 173.184 123.102  1.00410.15    -0.095 SA
ATOM   1252  N   PRO A 156      17.175 172.325 125.874  1.00340.65    -0.337 N 
ATOM   1253  CA  PRO A 156      16.436 172.030 127.113  1.00335.93     0.091 C 
ATOM   1254  HA  PRO A 156      16.372 172.956 127.731  1.00  0.00     0.087 H 
ATOM   1255  C   PRO A 156      17.037 170.913 127.948  1.00347.83     0.241 C 
ATOM   1256  O   PRO A 156      16.851 170.911 129.169  1.00348.24    -0.271 OA
ATOM   1257  CB  PRO A 156      15.033 171.664 126.604  1.00330.42    -0.036 C 
ATOM   1258  HB1 PRO A 156      14.529 170.870 127.203  1.00  0.00     0.036 H 
ATOM   1259  HB2 PRO A 156      14.270 172.458 126.776  1.00  0.00     0.036 H 
ATOM   1260  CG  PRO A 156      15.221 171.307 125.161  1.00330.67    -0.048 C 
ATOM   1261  HG1 PRO A 156      15.402 170.221 124.986  1.00  0.00     0.035 H 
ATOM   1262  HG2 PRO A 156      14.289 171.382 124.554  1.00  0.00     0.035 H 
ATOM   1263  CD  PRO A 156      16.328 172.189 124.679  1.00333.11    -0.001 C 
ATOM   1264  HD1 PRO A 156      15.995 173.153 124.229  1.00  0.00     0.064 H 
ATOM   1265  HD2 PRO A 156      16.858 171.820 123.770  1.00  0.00     0.064 H 
ATOM   1266  N   ILE A 157      17.756 169.967 127.337  1.00338.83    -0.346 N 
ATOM   1267  HN  ILE A 157      17.869 169.988 126.324  1.00  0.00     0.163 HD
ATOM   1268  CA  ILE A 157      18.380 168.903 128.119  1.00335.93     0.092 C 
ATOM   1269  HA  ILE A 157      17.592 168.431 128.750  1.00  0.00     0.088 H 
ATOM   1270  C   ILE A 157      19.451 169.465 129.044  1.00301.55     0.241 C 
ATOM   1271  O   ILE A 157      19.715 168.905 130.115  1.00287.98    -0.271 OA
ATOM   1272  CB  ILE A 157      18.959 167.820 127.191  1.00345.88    -0.030 C 
ATOM   1273  HB  ILE A 157      19.630 167.167 127.796  1.00  0.00     0.043 H 
ATOM   1274  CG1 ILE A 157      19.793 168.460 126.078  1.00352.61    -0.063 C 
ATOM   1275 1HG1 ILE A 157      19.183 169.197 125.505  1.00  0.00     0.033 H 
ATOM   1276 2HG1 ILE A 157      20.560 169.146 126.507  1.00  0.00     0.033 H 
ATOM   1277  CG2 ILE A 157      17.847 166.957 126.622  1.00357.74    -0.071 C 
ATOM   1278 1HG2 ILE A 157      17.240 166.491 127.433  1.00  0.00     0.028 H 
ATOM   1279 2HG2 ILE A 157      18.245 166.190 125.917  1.00  0.00     0.028 H 
ATOM   1280 3HG2 ILE A 157      17.208 167.530 125.910  1.00  0.00     0.028 H 
ATOM   1281  CD1 ILE A 157      20.436 167.460 125.144  1.00361.87    -0.076 C 
ATOM   1282 1HD1 ILE A 157      21.043 167.926 124.333  1.00  0.00     0.027 H 
ATOM   1283 2HD1 ILE A 157      19.669 166.774 124.715  1.00  0.00     0.027 H 
ATOM   1284 3HD1 ILE A 157      21.046 166.723 125.717  1.00  0.00     0.027 H 
ATOM   1285  N   PHE A 158      20.073 170.576 128.661  1.00298.39    -0.346 N 
ATOM   1286  HN  PHE A 158      19.799 171.007 127.778  1.00  0.00     0.163 HD
ATOM   1287  CA  PHE A 158      21.126 171.206 129.442  1.00318.35     0.093 C 
ATOM   1288  HA  PHE A 158      21.649 170.407 130.018  1.00  0.00     0.088 H 
ATOM   1289  C   PHE A 158      20.585 172.222 130.438  1.00317.56     0.241 C 
ATOM   1290  O   PHE A 158      21.370 172.950 131.052  1.00320.05    -0.271 OA
ATOM   1291  CB  PHE A 158      22.149 171.858 128.509  1.00333.52    -0.014 C 
ATOM   1292  HB1 PHE A 158      22.888 172.457 129.090  1.00  0.00     0.043 H 
ATOM   1293  HB2 PHE A 158      21.677 172.674 127.913  1.00  0.00     0.043 H 
ATOM   1294  CG  PHE A 158      22.847 170.878 127.610  1.00349.21    -0.056 A 
ATOM   1295  CD1 PHE A 158      23.075 169.577 128.030  1.00358.13    -0.077 A 
ATOM   1296  HD1 PHE A 158      22.744 169.263 129.034  1.00  0.00     0.084 H 
ATOM   1297  CD2 PHE A 158      23.263 171.248 126.343  1.00356.93    -0.077 A 
ATOM   1298  HD2 PHE A 158      23.084 172.278 125.990  1.00  0.00     0.084 H 
ATOM   1299  CE1 PHE A 158      23.712 168.668 127.207  1.00369.66    -0.082 A 
ATOM   1300  HE1 PHE A 158      23.890 167.637 127.557  1.00  0.00     0.083 H 
ATOM   1301  CE2 PHE A 158      23.900 170.343 125.514  1.00367.33    -0.082 A 
ATOM   1302  HE2 PHE A 158      24.228 170.652 124.507  1.00  0.00     0.083 H 
ATOM   1303  CZ  PHE A 158      24.125 169.051 125.948  1.00376.12    -0.083 A 
ATOM   1304  HZ  PHE A 158      24.634 168.327 125.289  1.00  0.00     0.083 H 
ATOM   1305  N   LYS A 159      19.259 172.299 130.586  1.00304.71    -0.346 N 
ATOM   1306  HN  LYS A 159      18.658 171.715 130.005  1.00  0.00     0.163 HD
ATOM   1307  CA  LYS A 159      18.651 173.200 131.560  1.00298.27     0.089 C 
ATOM   1308  HA  LYS A 159      18.882 174.248 131.258  1.00  0.00     0.087 H 
ATOM   1309  C   LYS A 159      19.195 172.977 132.966  1.00294.19     0.240 C 
ATOM   1310  O   LYS A 159      19.195 173.903 133.786  1.00293.93    -0.271 OA
ATOM   1311  CB  LYS A 159      17.133 173.017 131.533  1.00308.24    -0.038 C 
ATOM   1312  HB1 LYS A 159      16.861 172.019 131.949  1.00  0.00     0.036 H 
ATOM   1313  HB2 LYS A 159      16.782 172.895 130.482  1.00  0.00     0.036 H 
ATOM   1314  CG  LYS A 159      16.335 174.101 132.223  1.00328.62    -0.061 C 
ATOM   1315  HG1 LYS A 159      16.589 174.185 133.306  1.00  0.00     0.033 H 
ATOM   1316  HG2 LYS A 159      16.650 175.122 131.904  1.00  0.00     0.033 H 
ATOM   1317  CD  LYS A 159      14.853 173.865 132.000  1.00358.40    -0.043 C 
ATOM   1318  HD1 LYS A 159      14.602 173.856 130.914  1.00  0.00     0.035 H 
ATOM   1319  HD2 LYS A 159      14.566 172.818 132.254  1.00  0.00     0.035 H 
ATOM   1320  CE  LYS A 159      14.007 174.865 132.752  1.00379.79     0.080 C 
ATOM   1321  HE1 LYS A 159      14.284 174.904 133.831  1.00  0.00     0.075 H 
ATOM   1322  HE2 LYS A 159      14.265 175.912 132.470  1.00  0.00     0.075 H 
ATOM   1323  NZ  LYS A 159      12.554 174.595 132.572  1.00395.00    -0.079 N 
ATOM   1324  HZ1 LYS A 159      11.983 175.270 133.080  1.00  0.00     0.274 HD
ATOM   1325  HZ2 LYS A 159      12.318 173.637 132.830  1.00  0.00     0.274 HD
ATOM   1326  HZ3 LYS A 159      12.301 174.559 131.585  1.00  0.00     0.274 HD
ATOM   1327  N   GLY A 160      19.669 171.765 133.261  1.00289.48    -0.351 N 
ATOM   1328  HN  GLY A 160      19.568 171.013 132.579  1.00  0.00     0.163 HD
ATOM   1329  CA  GLY A 160      20.325 171.487 134.528  1.00281.61     0.069 C 
ATOM   1330  HA1 GLY A 160      20.521 170.394 134.631  1.00  0.00     0.078 H 
ATOM   1331  HA2 GLY A 160      19.613 171.635 135.374  1.00  0.00     0.078 H 
ATOM   1332  C   GLY A 160      21.597 172.275 134.766  1.00289.09     0.236 C 
ATOM   1333  O   GLY A 160      22.072 172.315 135.906  1.00292.33    -0.272 OA
ATOM   1334  N   ILE A 161      22.158 172.893 133.722  1.00299.39    -0.346 N 
ATOM   1335  HN  ILE A 161      21.767 172.761 132.789  1.00  0.00     0.163 HD
ATOM   1336  CA  ILE A 161      23.324 173.755 133.900  1.00308.69     0.092 C 
ATOM   1337  HA  ILE A 161      24.126 173.156 134.392  1.00  0.00     0.088 H 
ATOM   1338  C   ILE A 161      22.983 174.928 134.810  1.00305.22     0.241 C 
ATOM   1339  O   ILE A 161      23.761 175.290 135.701  1.00289.46    -0.271 OA
ATOM   1340  CB  ILE A 161      23.852 174.230 132.532  1.00315.02    -0.030 C 
ATOM   1341  HB  ILE A 161      22.974 174.384 131.863  1.00  0.00     0.043 H 
ATOM   1342  CG1 ILE A 161      24.739 173.155 131.900  1.00289.58    -0.063 C 
ATOM   1343 1HG1 ILE A 161      25.545 172.846 132.606  1.00  0.00     0.033 H 
ATOM   1344 2HG1 ILE A 161      24.186 172.191 131.813  1.00  0.00     0.033 H 
ATOM   1345  CG2 ILE A 161      24.583 175.564 132.655  1.00330.38    -0.071 C 
ATOM   1346 1HG2 ILE A 161      24.965 175.908 131.665  1.00  0.00     0.028 H 
ATOM   1347 2HG2 ILE A 161      25.398 175.516 133.415  1.00  0.00     0.028 H 
ATOM   1348 3HG2 ILE A 161      23.943 176.339 133.139  1.00  0.00     0.028 H 
ATOM   1349  CD1 ILE A 161      25.326 173.554 130.564  1.00264.23    -0.076 C 
ATOM   1350 1HD1 ILE A 161      25.972 172.771 130.104  1.00  0.00     0.027 H 
ATOM   1351 2HD1 ILE A 161      25.879 174.518 130.651  1.00  0.00     0.027 H 
ATOM   1352 3HD1 ILE A 161      24.520 173.863 129.858  1.00  0.00     0.027 H 
ATOM   1353  N   GLY A 162      21.812 175.536 134.603  1.00294.68    -0.351 N 
ATOM   1354  HN  GLY A 162      21.219 175.246 133.826  1.00  0.00     0.163 HD
ATOM   1355  CA  GLY A 162      21.382 176.608 135.482  1.00283.50     0.069 C 
ATOM   1356  HA1 GLY A 162      20.450 177.086 135.101  1.00  0.00     0.078 H 
ATOM   1357  HA2 GLY A 162      22.074 177.480 135.415  1.00  0.00     0.078 H 
ATOM   1358  C   GLY A 162      21.212 176.161 136.919  1.00280.98     0.236 C 
ATOM   1359  O   GLY A 162      21.463 176.932 137.848  1.00276.53    -0.272 OA
ATOM   1360  N   TYR A 163      20.790 174.910 137.125  1.00284.08    -0.346 N 
ATOM   1361  HN  TYR A 163      20.550 174.318 136.330  1.00  0.00     0.163 HD
ATOM   1362  CA  TYR A 163      20.671 174.385 138.482  1.00289.65     0.093 C 
ATOM   1363  HA  TYR A 163      20.152 175.148 139.108  1.00  0.00     0.088 H 
ATOM   1364  C   TYR A 163      22.039 174.115 139.094  1.00254.26     0.241 C 
ATOM   1365  O   TYR A 163      22.251 174.364 140.286  1.00240.83    -0.271 OA
ATOM   1366  CB  TYR A 163      19.828 173.110 138.481  1.00308.35    -0.014 C 
ATOM   1367  HB1 TYR A 163      20.187 172.406 137.694  1.00  0.00     0.043 H 
ATOM   1368  HB2 TYR A 163      20.040 172.502 139.391  1.00  0.00     0.043 H 
ATOM   1369  CG  TYR A 163      18.342 173.347 138.339  1.00312.90    -0.056 A 
ATOM   1370  CD1 TYR A 163      17.796 174.608 138.541  1.00314.32    -0.074 A 
ATOM   1371  HD1 TYR A 163      18.458 175.450 138.806  1.00  0.00     0.084 H 
ATOM   1372  CD2 TYR A 163      17.485 172.306 138.011  1.00303.20    -0.074 A 
ATOM   1373  HD2 TYR A 163      17.897 171.296 137.850  1.00  0.00     0.084 H 
ATOM   1374  CE1 TYR A 163      16.436 174.825 138.415  1.00314.88    -0.051 A 
ATOM   1375  HE1 TYR A 163      16.018 175.833 138.577  1.00  0.00     0.087 H 
ATOM   1376  CE2 TYR A 163      16.126 172.513 137.883  1.00302.13    -0.051 A 
ATOM   1377  HE2 TYR A 163      15.460 171.674 137.620  1.00  0.00     0.087 H 
ATOM   1378  CZ  TYR A 163      15.606 173.774 138.086  1.00312.05     0.065 A 
ATOM   1379  OH  TYR A 163      14.252 173.981 137.959  1.00319.46    -0.361 OA
ATOM   1380  HH  TYR A 163      13.894 174.850 138.099  1.00  0.00     0.217 HD
ATOM   1381  N   ALA A 164      22.977 173.597 138.295  1.00238.73    -0.346 N 
ATOM   1382  HN  ALA A 164      22.754 173.391 137.321  1.00  0.00     0.163 HD
ATOM   1383  CA  ALA A 164      24.317 173.324 138.804  1.00237.22     0.086 C 
ATOM   1384  HA  ALA A 164      24.226 172.645 139.684  1.00  0.00     0.086 H 
ATOM   1385  C   ALA A 164      25.004 174.604 139.257  1.00250.32     0.240 C 
ATOM   1386  O   ALA A 164      25.706 174.616 140.275  1.00268.46    -0.271 OA
ATOM   1387  CB  ALA A 164      25.151 172.617 137.736  1.00235.29    -0.049 C 
ATOM   1388  HB1 ALA A 164      26.175 172.408 138.125  1.00  0.00     0.030 H 
ATOM   1389  HB2 ALA A 164      25.177 173.190 136.780  1.00  0.00     0.030 H 
ATOM   1390  HB3 ALA A 164      24.651 171.694 137.360  1.00  0.00     0.030 H 
ATOM   1391  N   ILE A 165      24.810 175.694 138.511  1.00243.23    -0.346 N 
ATOM   1392  HN  ILE A 165      24.254 175.629 137.658  1.00  0.00     0.163 HD
ATOM   1393  CA  ILE A 165      25.384 176.978 138.902  1.00274.03     0.092 C 
ATOM   1394  HA  ILE A 165      26.481 176.839 139.044  1.00  0.00     0.088 H 
ATOM   1395  C   ILE A 165      24.790 177.446 140.225  1.00294.63     0.241 C 
ATOM   1396  O   ILE A 165      25.490 178.018 141.070  1.00315.72    -0.271 OA
ATOM   1397  CB  ILE A 165      25.173 178.014 137.782  1.00262.57    -0.030 C 
ATOM   1398  HB  ILE A 165      24.093 178.015 137.507  1.00  0.00     0.043 H 
ATOM   1399  CG1 ILE A 165      25.983 177.623 136.543  1.00267.48    -0.063 C 
ATOM   1400 1HG1 ILE A 165      25.753 176.575 136.239  1.00  0.00     0.033 H 
ATOM   1401 2HG1 ILE A 165      27.062 177.512 136.800  1.00  0.00     0.033 H 
ATOM   1402  CG2 ILE A 165      25.543 179.407 138.262  1.00268.52    -0.071 C 
ATOM   1403 1HG2 ILE A 165      25.390 180.157 137.451  1.00  0.00     0.028 H 
ATOM   1404 2HG2 ILE A 165      26.581 179.442 138.667  1.00  0.00     0.028 H 
ATOM   1405 3HG2 ILE A 165      24.991 179.684 139.190  1.00  0.00     0.028 H 
ATOM   1406  CD1 ILE A 165      25.809 178.565 135.374  1.00266.75    -0.076 C 
ATOM   1407 1HD1 ILE A 165      26.399 178.280 134.472  1.00  0.00     0.027 H 
ATOM   1408 2HD1 ILE A 165      26.039 179.613 135.678  1.00  0.00     0.027 H 
ATOM   1409 3HD1 ILE A 165      24.730 178.676 135.117  1.00  0.00     0.027 H 
ATOM   1410  N   CYS A 166      23.493 177.201 140.430  1.00285.35    -0.345 N 
ATOM   1411  HN  CYS A 166      22.939 176.756 139.698  1.00  0.00     0.163 HD
ATOM   1412  CA  CYS A 166      22.865 177.567 141.695  1.00285.98     0.098 C 
ATOM   1413  HA  CYS A 166      23.029 178.657 141.864  1.00  0.00     0.088 H 
ATOM   1414  C   CYS A 166      23.485 176.804 142.859  1.00272.04     0.242 C 
ATOM   1415  O   CYS A 166      23.671 177.361 143.948  1.00272.27    -0.271 OA
ATOM   1416  CB  CYS A 166      21.359 177.313 141.627  1.00294.30     0.013 C 
ATOM   1417  HB1 CYS A 166      21.156 176.234 141.431  1.00  0.00     0.053 H 
ATOM   1418  HB2 CYS A 166      20.902 177.413 142.639  1.00  0.00     0.053 H 
ATOM   1419  SG  CYS A 166      20.478 178.346 140.434  1.00303.28    -0.095 SA
ATOM   1420  N   ILE A 167      23.815 175.529 142.648  1.00254.07    -0.346 N 
ATOM   1421  HN  ILE A 167      23.604 175.092 141.751  1.00  0.00     0.163 HD
ATOM   1422  CA  ILE A 167      24.476 174.755 143.694  1.00241.15     0.092 C 
ATOM   1423  HA  ILE A 167      23.962 174.968 144.660  1.00  0.00     0.088 H 
ATOM   1424  C   ILE A 167      25.932 175.180 143.828  1.00232.19     0.241 C 
ATOM   1425  O   ILE A 167      26.490 175.200 144.933  1.00244.59    -0.271 OA
ATOM   1426  CB  ILE A 167      24.349 173.248 143.407  1.00257.79    -0.030 C 
ATOM   1427  HB  ILE A 167      24.923 173.015 142.480  1.00  0.00     0.043 H 
ATOM   1428  CG1 ILE A 167      22.885 172.867 143.179  1.00266.75    -0.063 C 
ATOM   1429 1HG1 ILE A 167      22.254 173.204 144.034  1.00  0.00     0.033 H 
ATOM   1430 2HG1 ILE A 167      22.441 173.484 142.363  1.00  0.00     0.033 H 
ATOM   1431  CG2 ILE A 167      24.934 172.435 144.555  1.00261.97    -0.071 C 
ATOM   1432 1HG2 ILE A 167      26.001 172.713 144.721  1.00  0.00     0.028 H 
ATOM   1433 2HG2 ILE A 167      24.810 171.339 144.394  1.00  0.00     0.028 H 
ATOM   1434 3HG2 ILE A 167      24.328 172.534 145.486  1.00  0.00     0.028 H 
ATOM   1435  CD1 ILE A 167      22.673 171.392 142.908  1.00276.35    -0.076 C 
ATOM   1436 1HD1 ILE A 167      21.606 171.114 142.742  1.00  0.00     0.027 H 
ATOM   1437 2HD1 ILE A 167      23.117 170.775 143.724  1.00  0.00     0.027 H 
ATOM   1438 3HD1 ILE A 167      23.304 171.055 142.053  1.00  0.00     0.027 H 
ATOM   1439  N   ILE A 168      26.569 175.530 142.710  1.00206.54    -0.346 N 
ATOM   1440  HN  ILE A 168      26.078 175.490 141.817  1.00  0.00     0.163 HD
ATOM   1441  CA  ILE A 168      27.960 175.970 142.750  1.00249.83     0.092 C 
ATOM   1442  HA  ILE A 168      28.550 175.203 143.304  1.00  0.00     0.088 H 
ATOM   1443  C   ILE A 168      28.079 177.291 143.499  1.00236.86     0.241 C 
ATOM   1444  O   ILE A 168      28.935 177.450 144.378  1.00230.89    -0.271 OA
ATOM   1445  CB  ILE A 168      28.531 176.075 141.325  1.00276.04    -0.030 C 
ATOM   1446  HB  ILE A 168      27.756 176.523 140.661  1.00  0.00     0.043 H 
ATOM   1447  CG1 ILE A 168      28.889 174.688 140.796  1.00288.71    -0.063 C 
ATOM   1448 1HG1 ILE A 168      29.166 174.732 139.717  1.00  0.00     0.033 H 
ATOM   1449 2HG1 ILE A 168      27.983 174.043 140.725  1.00  0.00     0.033 H 
ATOM   1450  CG2 ILE A 168      29.756 176.965 141.311  1.00276.82    -0.071 C 
ATOM   1451 1HG2 ILE A 168      29.495 177.978 141.697  1.00  0.00     0.028 H 
ATOM   1452 2HG2 ILE A 168      30.228 177.011 140.302  1.00  0.00     0.028 H 
ATOM   1453 3HG2 ILE A 168      30.609 176.512 141.869  1.00  0.00     0.028 H 
ATOM   1454  CD1 ILE A 168      29.969 174.013 141.602  1.00303.95    -0.076 C 
ATOM   1455 1HD1 ILE A 168      30.230 173.000 141.216  1.00  0.00     0.027 H 
ATOM   1456 2HD1 ILE A 168      29.692 173.969 142.681  1.00  0.00     0.027 H 
ATOM   1457 3HD1 ILE A 168      30.875 174.658 141.673  1.00  0.00     0.027 H 
ATOM   1458  N   ALA A 169      27.217 178.257 143.167  1.00232.48    -0.346 N 
ATOM   1459  HN  ALA A 169      26.510 178.081 142.453  1.00  0.00     0.163 HD
ATOM   1460  CA  ALA A 169      27.280 179.562 143.819  1.00248.09     0.086 C 
ATOM   1461  HA  ALA A 169      28.309 179.969 143.684  1.00  0.00     0.086 H 
ATOM   1462  C   ALA A 169      27.003 179.459 145.313  1.00263.07     0.240 C 
ATOM   1463  O   ALA A 169      27.496 180.283 146.092  1.00278.86    -0.271 OA
ATOM   1464  CB  ALA A 169      26.297 180.528 143.162  1.00196.77    -0.049 C 
ATOM   1465  HB1 ALA A 169      26.500 180.603 142.068  1.00  0.00     0.030 H 
ATOM   1466  HB2 ALA A 169      26.304 181.528 143.656  1.00  0.00     0.030 H 
ATOM   1467  HB3 ALA A 169      25.238 180.248 143.370  1.00  0.00     0.030 H 
ATOM   1468  N   PHE A 170      26.216 178.465 145.730  1.00250.15    -0.346 N 
ATOM   1469  HN  PHE A 170      25.746 177.870 145.048  1.00  0.00     0.163 HD
ATOM   1470  CA  PHE A 170      26.025 178.226 147.157  1.00247.77     0.093 C 
ATOM   1471  HA  PHE A 170      25.684 179.177 147.629  1.00  0.00     0.088 H 
ATOM   1472  C   PHE A 170      27.333 177.806 147.816  1.00241.48     0.241 C 
ATOM   1473  O   PHE A 170      27.718 178.345 148.860  1.00233.37    -0.271 OA
ATOM   1474  CB  PHE A 170      24.945 177.166 147.374  1.00267.81    -0.014 C 
ATOM   1475  HB1 PHE A 170      23.933 177.587 147.169  1.00  0.00     0.043 H 
ATOM   1476  HB2 PHE A 170      24.990 176.390 146.575  1.00  0.00     0.043 H 
ATOM   1477  CG  PHE A 170      24.988 176.530 148.734  1.00299.91    -0.056 A 
ATOM   1478  CD1 PHE A 170      24.525 177.212 149.847  1.00319.07    -0.077 A 
ATOM   1479  HD1 PHE A 170      24.120 178.231 149.732  1.00  0.00     0.084 H 
ATOM   1480  CD2 PHE A 170      25.492 175.250 148.899  1.00317.22    -0.077 A 
ATOM   1481  HD2 PHE A 170      25.862 174.693 148.022  1.00  0.00     0.084 H 
ATOM   1482  CE1 PHE A 170      24.565 176.629 151.101  1.00332.61    -0.082 A 
ATOM   1483  HE1 PHE A 170      24.193 177.183 151.979  1.00  0.00     0.083 H 
ATOM   1484  CE2 PHE A 170      25.536 174.663 150.150  1.00328.24    -0.082 A 
ATOM   1485  HE2 PHE A 170      25.942 173.644 150.268  1.00  0.00     0.083 H 
ATOM   1486  CZ  PHE A 170      25.071 175.353 151.252  1.00337.32    -0.083 A 
ATOM   1487  HZ  PHE A 170      25.104 174.886 152.251  1.00  0.00     0.083 H 
ATOM   1488  N   TYR A 171      28.029 176.836 147.217  1.00240.26    -0.346 N 
ATOM   1489  HN  TYR A 171      27.645 176.374 146.393  1.00  0.00     0.163 HD
ATOM   1490  CA  TYR A 171      29.333 176.431 147.730  1.00241.66     0.093 C 
ATOM   1491  HA  TYR A 171      29.208 176.115 148.792  1.00  0.00     0.088 H 
ATOM   1492  C   TYR A 171      30.330 177.581 147.688  1.00239.67     0.241 C 
ATOM   1493  O   TYR A 171      31.213 177.670 148.548  1.00257.11    -0.271 OA
ATOM   1494  CB  TYR A 171      29.864 175.238 146.933  1.00251.73    -0.014 C 
ATOM   1495  HB1 TYR A 171      29.880 175.473 145.843  1.00  0.00     0.043 H 
ATOM   1496  HB2 TYR A 171      30.956 175.102 147.114  1.00  0.00     0.043 H 
ATOM   1497  CG  TYR A 171      29.121 173.945 147.185  1.00274.76    -0.056 A 
ATOM   1498  CD1 TYR A 171      28.671 173.615 148.457  1.00291.23    -0.074 A 
ATOM   1499  HD1 TYR A 171      28.858 174.308 149.295  1.00  0.00     0.084 H 
ATOM   1500  CD2 TYR A 171      28.867 173.054 146.149  1.00280.18    -0.074 A 
ATOM   1501  HD2 TYR A 171      29.213 173.295 145.130  1.00  0.00     0.084 H 
ATOM   1502  CE1 TYR A 171      27.992 172.433 148.692  1.00303.83    -0.051 A 
ATOM   1503  HE1 TYR A 171      27.644 172.186 149.709  1.00  0.00     0.087 H 
ATOM   1504  CE2 TYR A 171      28.188 171.870 146.374  1.00298.84    -0.051 A 
ATOM   1505  HE2 TYR A 171      27.996 171.174 145.540  1.00  0.00     0.087 H 
ATOM   1506  CZ  TYR A 171      27.753 171.565 147.647  1.00314.35     0.065 A 
ATOM   1507  OH  TYR A 171      27.077 170.389 147.876  1.00332.97    -0.361 OA
ATOM   1508  HH  TYR A 171      26.912 169.791 147.156  1.00  0.00     0.217 HD
ATOM   1509  N   ILE A 172      30.203 178.468 146.699  1.00236.63    -0.346 N 
ATOM   1510  HN  ILE A 172      29.474 178.339 145.997  1.00  0.00     0.163 HD
ATOM   1511  CA  ILE A 172      31.095 179.620 146.611  1.00262.74     0.092 C 
ATOM   1512  HA  ILE A 172      32.142 179.260 146.747  1.00  0.00     0.088 H 
ATOM   1513  C   ILE A 172      30.788 180.617 147.721  1.00274.23     0.241 C 
ATOM   1514  O   ILE A 172      31.691 181.093 148.419  1.00305.14    -0.271 OA
ATOM   1515  CB  ILE A 172      30.989 180.273 145.221  1.00264.04    -0.030 C 
ATOM   1516  HB  ILE A 172      29.910 180.441 144.996  1.00  0.00     0.043 H 
ATOM   1517  CG1 ILE A 172      31.563 179.344 144.148  1.00277.13    -0.063 C 
ATOM   1518 1HG1 ILE A 172      31.052 178.353 144.173  1.00  0.00     0.033 H 
ATOM   1519 2HG1 ILE A 172      32.598 179.028 144.416  1.00  0.00     0.033 H 
ATOM   1520  CG2 ILE A 172      31.694 181.622 145.204  1.00247.59    -0.071 C 
ATOM   1521 1HG2 ILE A 172      31.276 182.299 145.985  1.00  0.00     0.028 H 
ATOM   1522 2HG2 ILE A 172      31.662 182.091 144.193  1.00  0.00     0.028 H 
ATOM   1523 3HG2 ILE A 172      32.799 181.511 145.303  1.00  0.00     0.028 H 
ATOM   1524  CD1 ILE A 172      31.528 179.926 142.752  1.00275.01    -0.076 C 
ATOM   1525 1HD1 ILE A 172      31.946 179.249 141.971  1.00  0.00     0.027 H 
ATOM   1526 2HD1 ILE A 172      32.039 180.917 142.727  1.00  0.00     0.027 H 
ATOM   1527 3HD1 ILE A 172      30.493 180.242 142.484  1.00  0.00     0.027 H 
ATOM   1528  N   ALA A 173      29.507 180.938 147.909  1.00256.82    -0.346 N 
ATOM   1529  HN  ALA A 173      28.787 180.460 147.368  1.00  0.00     0.163 HD
ATOM   1530  CA  ALA A 173      29.117 181.959 148.873  1.00256.45     0.086 C 
ATOM   1531  HA  ALA A 173      29.755 182.857 148.699  1.00  0.00     0.086 H 
ATOM   1532  C   ALA A 173      29.305 181.525 150.320  1.00279.09     0.240 C 
ATOM   1533  O   ALA A 173      29.200 182.369 151.216  1.00283.95    -0.271 OA
ATOM   1534  CB  ALA A 173      27.661 182.364 148.642  1.00241.81    -0.049 C 
ATOM   1535  HB1 ALA A 173      27.363 183.145 149.380  1.00  0.00     0.030 H 
ATOM   1536  HB2 ALA A 173      26.974 181.486 148.662  1.00  0.00     0.030 H 
ATOM   1537  HB3 ALA A 173      27.479 182.689 147.591  1.00  0.00     0.030 H 
ATOM   1538  N   SER A 174      29.569 180.242 150.576  1.00266.49    -0.344 N 
ATOM   1539  HN  SER A 174      29.621 179.570 149.810  1.00  0.00     0.163 HD
ATOM   1540  CA  SER A 174      29.784 179.798 151.949  1.00249.68     0.109 C 
ATOM   1541  HA  SER A 174      28.928 180.152 152.570  1.00  0.00     0.090 H 
ATOM   1542  C   SER A 174      31.067 180.387 152.522  1.00211.54     0.243 C 
ATOM   1543  O   SER A 174      31.048 181.071 153.552  1.00211.86    -0.271 OA
ATOM   1544  CB  SER A 174      29.819 178.268 152.004  1.00266.72     0.044 C 
ATOM   1545  HB1 SER A 174      30.703 177.859 151.461  1.00  0.00     0.077 H 
ATOM   1546  HB2 SER A 174      30.063 177.901 153.028  1.00  0.00     0.077 H 
ATOM   1547  OG  SER A 174      28.609 177.708 151.525  1.00271.50    -0.398 OA
ATOM   1548  HG  SER A 174      28.631 176.759 151.559  1.00  0.00     0.209 HD
ATOM   1549  N   TYR A 175      32.199 180.129 151.863  1.00222.50    -0.346 N 
ATOM   1550  HN  TYR A 175      32.164 179.590 150.997  1.00  0.00     0.163 HD
ATOM   1551  CA  TYR A 175      33.485 180.605 152.361  1.00267.43     0.093 C 
ATOM   1552  HA  TYR A 175      33.460 180.557 153.475  1.00  0.00     0.088 H 
ATOM   1553  C   TYR A 175      33.780 182.047 151.961  1.00264.04     0.241 C 
ATOM   1554  O   TYR A 175      34.478 182.754 152.697  1.00279.18    -0.271 OA
ATOM   1555  CB  TYR A 175      34.610 179.687 151.876  1.00285.41    -0.014 C 
ATOM   1556  HB1 TYR A 175      35.563 179.930 152.402  1.00  0.00     0.043 H 
ATOM   1557  HB2 TYR A 175      34.447 178.647 152.244  1.00  0.00     0.043 H 
ATOM   1558  CG  TYR A 175      34.822 179.687 150.378  1.00295.31    -0.056 A 
ATOM   1559  CD1 TYR A 175      34.079 178.855 149.551  1.00293.51    -0.074 A 
ATOM   1560  HD1 TYR A 175      33.320 178.188 149.993  1.00  0.00     0.084 H 
ATOM   1561  CD2 TYR A 175      35.776 180.510 149.792  1.00309.56    -0.074 A 
ATOM   1562  HD2 TYR A 175      36.384 181.174 150.430  1.00  0.00     0.084 H 
ATOM   1563  CE1 TYR A 175      34.274 178.849 148.183  1.00298.77    -0.051 A 
ATOM   1564  HE1 TYR A 175      33.674 178.183 147.540  1.00  0.00     0.087 H 
ATOM   1565  CE2 TYR A 175      35.977 180.512 148.426  1.00306.90    -0.051 A 
ATOM   1566  HE2 TYR A 175      36.736 181.175 147.978  1.00  0.00     0.087 H 
ATOM   1567  CZ  TYR A 175      35.223 179.680 147.626  1.00304.67     0.065 A 
ATOM   1568  OH  TYR A 175      35.421 179.677 146.264  1.00313.68    -0.361 OA
ATOM   1569  HH  TYR A 175      36.075 180.250 145.880  1.00  0.00     0.217 HD
ATOM   1570  N   TYR A 176      33.271 182.494 150.808  1.00222.17    -0.346 N 
ATOM   1571  HN  TYR A 176      32.564 181.943 150.321  1.00  0.00     0.163 HD
ATOM   1572  CA  TYR A 176      33.716 183.764 150.237  1.00221.34     0.093 C 
ATOM   1573  HA  TYR A 176      34.818 183.706 150.079  1.00  0.00     0.088 H 
ATOM   1574  C   TYR A 176      33.431 184.935 151.169  1.00223.72     0.241 C 
ATOM   1575  O   TYR A 176      34.259 185.843 151.308  1.00246.59    -0.271 OA
ATOM   1576  CB  TYR A 176      33.052 183.990 148.878  1.00243.77    -0.014 C 
ATOM   1577  HB1 TYR A 176      31.960 184.178 149.001  1.00  0.00     0.043 H 
ATOM   1578  HB2 TYR A 176      33.014 183.039 148.297  1.00  0.00     0.043 H 
ATOM   1579  CG  TYR A 176      33.693 185.090 148.059  1.00271.22    -0.056 A 
ATOM   1580  CD1 TYR A 176      33.281 186.410 148.185  1.00277.35    -0.074 A 
ATOM   1581  HD1 TYR A 176      32.473 186.660 148.893  1.00  0.00     0.084 H 
ATOM   1582  CD2 TYR A 176      34.711 184.805 147.158  1.00286.91    -0.074 A 
ATOM   1583  HD2 TYR A 176      35.054 183.763 147.040  1.00  0.00     0.084 H 
ATOM   1584  CE1 TYR A 176      33.866 187.416 147.438  1.00291.52    -0.051 A 
ATOM   1585  HE1 TYR A 176      33.527 188.460 147.551  1.00  0.00     0.087 H 
ATOM   1586  CE2 TYR A 176      35.302 185.803 146.406  1.00291.93    -0.051 A 
ATOM   1587  HE2 TYR A 176      36.109 185.558 145.695  1.00  0.00     0.087 H 
ATOM   1588  CZ  TYR A 176      34.876 187.107 146.550  1.00289.59     0.065 A 
ATOM   1589  OH  TYR A 176      35.462 188.103 145.803  1.00279.59    -0.361 OA
ATOM   1590  HH  TYR A 176      36.157 187.890 145.192  1.00  0.00     0.217 HD
ATOM   1591  N   ASN A 177      32.267 184.937 151.815  1.00219.81    -0.346 N 
ATOM   1592  HN  ASN A 177      31.618 184.160 151.690  1.00  0.00     0.163 HD
ATOM   1593  CA  ASN A 177      31.913 186.039 152.699  1.00244.36     0.097 C 
ATOM   1594  HA  ASN A 177      32.281 186.983 152.233  1.00  0.00     0.088 H 
ATOM   1595  C   ASN A 177      32.547 185.922 154.079  1.00257.33     0.241 C 
ATOM   1596  O   ASN A 177      32.561 186.913 154.819  1.00253.52    -0.271 OA
ATOM   1597  CB  ASN A 177      30.392 186.139 152.821  1.00246.29     0.036 C 
ATOM   1598  HB1 ASN A 177      30.099 186.928 153.552  1.00  0.00     0.051 H 
ATOM   1599  HB2 ASN A 177      29.972 185.247 153.342  1.00  0.00     0.051 H 
ATOM   1600  CG  ASN A 177      29.715 186.358 151.480  1.00224.47     0.217 C 
ATOM   1601  ND2 ASN A 177      29.268 185.272 150.858  1.00210.21    -0.370 N 
ATOM   1602 1HD2 ASN A 177      29.367 184.335 151.249  1.00  0.00     0.159 HD
ATOM   1603 2HD2 ASN A 177      28.813 185.419 149.957  1.00  0.00     0.159 HD
ATOM   1604  OD1 ASN A 177      29.596 187.489 151.008  1.00230.68    -0.274 OA
ATOM   1605  N   THR A 178      33.074 184.748 154.442  1.00253.66    -0.344 N 
ATOM   1606  HN  THR A 178      32.952 183.930 153.845  1.00  0.00     0.163 HD
ATOM   1607  CA  THR A 178      33.823 184.633 155.690  1.00228.87     0.113 C 
ATOM   1608  HA  THR A 178      33.250 185.154 156.492  1.00  0.00     0.091 H 
ATOM   1609  C   THR A 178      35.193 185.288 155.579  1.00234.22     0.243 C 
ATOM   1610  O   THR A 178      35.733 185.765 156.583  1.00264.27    -0.271 OA
ATOM   1611  CB  THR A 178      33.982 183.165 156.090  1.00216.44     0.060 C 
ATOM   1612  HB  THR A 178      34.594 183.106 157.020  1.00  0.00     0.086 H 
ATOM   1613  CG2 THR A 178      32.627 182.528 156.348  1.00228.83    -0.050 C 
ATOM   1614 1HG2 THR A 178      32.743 181.458 156.640  1.00  0.00     0.031 H 
ATOM   1615 2HG2 THR A 178      31.942 182.647 155.476  1.00  0.00     0.031 H 
ATOM   1616 3HG2 THR A 178      32.039 183.100 157.103  1.00  0.00     0.031 H 
ATOM   1617  OG1 THR A 178      34.653 182.451 155.044  1.00216.27    -0.393 OA
ATOM   1618  HG1 THR A 178      34.752 181.539 155.292  1.00  0.00     0.210 HD
ATOM   1619  N   ILE A 179      35.770 185.309 154.376  1.00217.59    -0.346 N 
ATOM   1620  HN  ILE A 179      35.316 184.842 153.591  1.00  0.00     0.163 HD
ATOM   1621  CA  ILE A 179      37.044 185.992 154.170  1.00246.69     0.092 C 
ATOM   1622  HA  ILE A 179      37.769 185.614 154.928  1.00  0.00     0.088 H 
ATOM   1623  C   ILE A 179      36.878 187.491 154.376  1.00264.45     0.241 C 
ATOM   1624  O   ILE A 179      37.675 188.133 155.070  1.00313.68    -0.271 OA
ATOM   1625  CB  ILE A 179      37.600 185.674 152.771  1.00244.93    -0.030 C 
ATOM   1626  HB  ILE A 179      36.833 185.962 152.015  1.00  0.00     0.043 H 
ATOM   1627  CG1 ILE A 179      37.872 184.175 152.634  1.00286.38    -0.063 C 
ATOM   1628 1HG1 ILE A 179      38.558 183.824 153.440  1.00  0.00     0.033 H 
ATOM   1629 2HG1 ILE A 179      36.962 183.585 152.893  1.00  0.00     0.033 H 
ATOM   1630  CG2 ILE A 179      38.862 186.479 152.503  1.00250.54    -0.071 C 
ATOM   1631 1HG2 ILE A 179      39.265 186.249 151.489  1.00  0.00     0.028 H 
ATOM   1632 2HG2 ILE A 179      39.628 186.325 153.298  1.00  0.00     0.028 H 
ATOM   1633 3HG2 ILE A 179      38.694 187.572 152.643  1.00  0.00     0.028 H 
ATOM   1634  CD1 ILE A 179      38.398 183.775 151.274  1.00332.37    -0.076 C 
ATOM   1635 1HD1 ILE A 179      38.596 182.682 151.174  1.00  0.00     0.027 H 
ATOM   1636 2HD1 ILE A 179      39.308 184.365 151.015  1.00  0.00     0.027 H 
ATOM   1637 3HD1 ILE A 179      37.712 184.126 150.468  1.00  0.00     0.027 H 
ATOM   1638  N   MET A 180      35.839 188.073 153.771  1.00237.57    -0.346 N 
ATOM   1639  HN  MET A 180      35.251 187.531 153.138  1.00  0.00     0.163 HD
ATOM   1640  CA  MET A 180      35.542 189.479 154.011  1.00238.80     0.090 C 
ATOM   1641  HA  MET A 180      36.452 190.076 153.770  1.00  0.00     0.087 H 
ATOM   1642  C   MET A 180      35.179 189.726 155.467  1.00211.64     0.241 C 
ATOM   1643  O   MET A 180      35.434 190.814 155.995  1.00206.48    -0.271 OA
ATOM   1644  CB  MET A 180      34.410 189.936 153.095  1.00247.06    -0.030 C 
ATOM   1645  HB1 MET A 180      33.438 189.506 153.431  1.00  0.00     0.037 H 
ATOM   1646  HB2 MET A 180      34.199 191.021 153.245  1.00  0.00     0.037 H 
ATOM   1647  CG  MET A 180      34.643 189.639 151.629  1.00242.69    -0.021 C 
ATOM   1648  HG1 MET A 180      35.469 190.260 151.210  1.00  0.00     0.049 H 
ATOM   1649  HG2 MET A 180      35.096 188.631 151.481  1.00  0.00     0.049 H 
ATOM   1650  SD  MET A 180      33.126 189.829 150.684  1.00290.94    -0.173 SA
ATOM   1651  CE  MET A 180      32.614 191.456 151.221  1.00287.12    -0.035 C 
ATOM   1652  HE1 MET A 180      31.673 191.574 150.635  1.00  0.00     0.041 H 
ATOM   1653  HE2 MET A 180      33.368 192.267 151.093  1.00  0.00     0.041 H 
ATOM   1654  HE3 MET A 180      32.517 191.593 152.323  1.00  0.00     0.041 H 
ATOM   1655  N   ALA A 181      34.581 188.732 156.129  1.00207.96    -0.346 N 
ATOM   1656  HN  ALA A 181      34.311 187.883 155.632  1.00  0.00     0.163 HD
ATOM   1657  CA  ALA A 181      34.311 188.851 157.558  1.00231.54     0.086 C 
ATOM   1658  HA  ALA A 181      33.725 189.784 157.727  1.00  0.00     0.086 H 
ATOM   1659  C   ALA A 181      35.607 188.951 158.350  1.00254.24     0.240 C 
ATOM   1660  O   ALA A 181      35.671 189.652 159.367  1.00288.45    -0.271 OA
ATOM   1661  CB  ALA A 181      33.474 187.666 158.036  1.00233.15    -0.049 C 
ATOM   1662  HB1 ALA A 181      33.268 187.757 159.128  1.00  0.00     0.030 H 
ATOM   1663  HB2 ALA A 181      33.950 186.690 157.781  1.00  0.00     0.030 H 
ATOM   1664  HB3 ALA A 181      32.537 187.551 157.443  1.00  0.00     0.030 H 
ATOM   1665  N   TRP A 182      36.652 188.254 157.899  1.00253.79    -0.346 N 
ATOM   1666  HN  TRP A 182      36.528 187.595 157.131  1.00  0.00     0.163 HD
ATOM   1667  CA  TRP A 182      37.971 188.430 158.499  1.00223.56     0.093 C 
ATOM   1668  HA  TRP A 182      37.880 188.288 159.601  1.00  0.00     0.088 H 
ATOM   1669  C   TRP A 182      38.496 189.835 158.236  1.00219.69     0.241 C 
ATOM   1670  O   TRP A 182      38.974 190.513 159.153  1.00243.98    -0.271 OA
ATOM   1671  CB  TRP A 182      38.943 187.382 157.954  1.00220.04    -0.012 C 
ATOM   1672  HB1 TRP A 182      39.149 187.564 156.874  1.00  0.00     0.044 H 
ATOM   1673  HB2 TRP A 182      39.965 187.542 158.371  1.00  0.00     0.044 H 
ATOM   1674  CG  TRP A 182      38.502 185.969 158.173  1.00229.28    -0.028 A 
ATOM   1675  CD1 TRP A 182      37.589 185.525 159.085  1.00255.11    -0.015 A 
ATOM   1676  HD1 TRP A 182      37.046 186.167 159.799  1.00  0.00     0.112 H 
ATOM   1677  CD2 TRP A 182      38.950 184.811 157.457  1.00237.84    -0.002 A 
ATOM   1678  CE2 TRP A 182      38.268 183.700 157.993  1.00264.82     0.042 A 
ATOM   1679  CE3 TRP A 182      39.862 184.606 156.417  1.00227.32    -0.070 A 
ATOM   1680  HE3 TRP A 182      40.412 185.454 155.976  1.00  0.00     0.084 H 
ATOM   1681  NE1 TRP A 182      37.444 184.163 158.985  1.00277.86    -0.365 N 
ATOM   1682  HE1 TRP A 182      36.824 183.589 159.556  1.00  0.00     0.165 HD
ATOM   1683  CZ2 TRP A 182      38.469 182.403 157.524  1.00265.92    -0.056 A 
ATOM   1684  HZ2 TRP A 182      37.925 181.547 157.957  1.00  0.00     0.086 H 
ATOM   1685  CZ3 TRP A 182      40.060 183.318 155.953  1.00243.12    -0.082 A 
ATOM   1686  HZ3 TRP A 182      40.776 183.142 155.133  1.00  0.00     0.083 H 
ATOM   1687  CH2 TRP A 182      39.367 182.233 156.507  1.00259.50    -0.081 A 
ATOM   1688  HH2 TRP A 182      39.550 181.219 156.114  1.00  0.00     0.083 H 
ATOM   1689  N   ALA A 183      38.407 190.290 156.984  1.00209.18    -0.346 N 
ATOM   1690  HN  ALA A 183      38.055 189.679 156.247  1.00  0.00     0.163 HD
ATOM   1691  CA  ALA A 183      38.809 191.654 156.662  1.00208.01     0.086 C 
ATOM   1692  HA  ALA A 183      39.855 191.802 157.018  1.00  0.00     0.086 H 
ATOM   1693  C   ALA A 183      37.920 192.675 157.358  1.00208.13     0.240 C 
ATOM   1694  O   ALA A 183      38.374 193.781 157.674  1.00208.22    -0.271 OA
ATOM   1695  CB  ALA A 183      38.784 191.867 155.149  1.00205.89    -0.049 C 
ATOM   1696  HB1 ALA A 183      39.091 192.910 154.903  1.00  0.00     0.030 H 
ATOM   1697  HB2 ALA A 183      37.793 191.609 154.708  1.00  0.00     0.030 H 
ATOM   1698  HB3 ALA A 183      39.404 191.112 154.611  1.00  0.00     0.030 H 
ATOM   1699  N   LEU A 184      36.654 192.327 157.606  1.00259.80    -0.346 N 
ATOM   1700  HN  LEU A 184      36.294 191.438 157.258  1.00  0.00     0.163 HD
ATOM   1701  CA  LEU A 184      35.784 193.213 158.373  1.00260.88     0.089 C 
ATOM   1702  HA  LEU A 184      35.902 194.248 157.976  1.00  0.00     0.087 H 
ATOM   1703  C   LEU A 184      36.174 193.220 159.845  1.00252.54     0.241 C 
ATOM   1704  O   LEU A 184      36.164 194.274 160.491  1.00212.37    -0.271 OA
ATOM   1705  CB  LEU A 184      34.323 192.800 158.204  1.00261.89    -0.035 C 
ATOM   1706  HB1 LEU A 184      34.079 192.702 157.121  1.00  0.00     0.037 H 
ATOM   1707  HB2 LEU A 184      34.186 191.744 158.535  1.00  0.00     0.037 H 
ATOM   1708  CG  LEU A 184      33.295 193.700 158.891  1.00265.83    -0.059 C 
ATOM   1709  HG  LEU A 184      33.476 193.662 159.991  1.00  0.00     0.038 H 
ATOM   1710  CD1 LEU A 184      33.457 195.139 158.430  1.00274.24    -0.073 C 
ATOM   1711 1HD1 LEU A 184      34.493 195.501 158.628  1.00  0.00     0.028 H 
ATOM   1712 2HD1 LEU A 184      32.691 195.808 158.887  1.00  0.00     0.028 H 
ATOM   1713 3HD1 LEU A 184      33.172 195.265 157.359  1.00  0.00     0.028 H 
ATOM   1714  CD2 LEU A 184      31.885 193.207 158.622  1.00266.73    -0.073 C 
ATOM   1715 1HD2 LEU A 184      31.766 192.151 158.960  1.00  0.00     0.028 H 
ATOM   1716 2HD2 LEU A 184      31.600 193.333 157.551  1.00  0.00     0.028 H 
ATOM   1717 3HD2 LEU A 184      31.119 193.876 159.079  1.00  0.00     0.028 H 
ATOM   1718  N   TYR A 185      36.518 192.051 160.391  1.00212.92    -0.346 N 
ATOM   1719  HN  TYR A 185      36.421 191.190 159.853  1.00  0.00     0.163 HD
ATOM   1720  CA  TYR A 185      37.031 192.003 161.754  1.00278.16     0.093 C 
ATOM   1721  HA  TYR A 185      36.299 192.514 162.421  1.00  0.00     0.088 H 
ATOM   1722  C   TYR A 185      38.365 192.729 161.864  1.00215.11     0.241 C 
ATOM   1723  O   TYR A 185      38.663 193.323 162.906  1.00216.64    -0.271 OA
ATOM   1724  CB  TYR A 185      37.168 190.553 162.215  1.00297.78    -0.014 C 
ATOM   1725  HB1 TYR A 185      38.007 190.048 161.682  1.00  0.00     0.043 H 
ATOM   1726  HB2 TYR A 185      36.315 189.939 161.843  1.00  0.00     0.043 H 
ATOM   1727  CG  TYR A 185      37.320 190.406 163.711  1.00331.59    -0.056 A 
ATOM   1728  CD1 TYR A 185      36.213 190.469 164.546  1.00348.02    -0.074 A 
ATOM   1729  HD1 TYR A 185      35.213 190.627 164.109  1.00  0.00     0.084 H 
ATOM   1730  CD2 TYR A 185      38.566 190.203 164.287  1.00346.90    -0.074 A 
ATOM   1731  HD2 TYR A 185      39.459 190.148 163.642  1.00  0.00     0.084 H 
ATOM   1732  CE1 TYR A 185      36.343 190.337 165.915  1.00362.44    -0.051 A 
ATOM   1733  HE1 TYR A 185      35.453 190.392 166.564  1.00  0.00     0.087 H 
ATOM   1734  CE2 TYR A 185      38.706 190.068 165.657  1.00356.48    -0.051 A 
ATOM   1735  HE2 TYR A 185      39.703 189.907 166.100  1.00  0.00     0.087 H 
ATOM   1736  CZ  TYR A 185      37.590 190.136 166.465  1.00369.21     0.065 A 
ATOM   1737  OH  TYR A 185      37.722 190.003 167.828  1.00375.39    -0.361 OA
ATOM   1738  HH  TYR A 185      38.582 189.864 168.207  1.00  0.00     0.217 HD
ATOM   1739  N   TYR A 186      39.176 192.691 160.805  1.00213.51    -0.346 N 
ATOM   1740  HN  TYR A 186      38.949 192.086 160.016  1.00  0.00     0.163 HD
ATOM   1741  CA  TYR A 186      40.384 193.508 160.767  1.00263.72     0.093 C 
ATOM   1742  HA  TYR A 186      40.940 193.358 161.722  1.00  0.00     0.088 H 
ATOM   1743  C   TYR A 186      40.043 194.987 160.636  1.00254.57     0.241 C 
ATOM   1744  O   TYR A 186      40.716 195.841 161.225  1.00250.22    -0.271 OA
ATOM   1745  CB  TYR A 186      41.283 193.069 159.612  1.00272.43    -0.014 C 
ATOM   1746  HB1 TYR A 186      41.810 193.950 159.176  1.00  0.00     0.043 H 
ATOM   1747  HB2 TYR A 186      40.665 192.761 158.737  1.00  0.00     0.043 H 
ATOM   1748  CG  TYR A 186      42.276 191.984 159.961  1.00281.55    -0.056 A 
ATOM   1749  CD1 TYR A 186      43.494 192.296 160.549  1.00294.29    -0.074 A 
ATOM   1750  HD1 TYR A 186      43.735 193.349 160.770  1.00  0.00     0.084 H 
ATOM   1751  CD2 TYR A 186      42.002 190.651 159.690  1.00292.11    -0.074 A 
ATOM   1752  HD2 TYR A 186      41.043 190.380 159.217  1.00  0.00     0.084 H 
ATOM   1753  CE1 TYR A 186      44.409 191.312 160.862  1.00321.61    -0.051 A 
ATOM   1754  HE1 TYR A 186      45.373 191.578 161.328  1.00  0.00     0.087 H 
ATOM   1755  CE2 TYR A 186      42.910 189.658 160.003  1.00317.48    -0.051 A 
ATOM   1756  HE2 TYR A 186      42.675 188.602 159.785  1.00  0.00     0.087 H 
ATOM   1757  CZ  TYR A 186      44.111 189.995 160.589  1.00336.95     0.065 A 
ATOM   1758  OH  TYR A 186      45.021 189.012 160.903  1.00362.74    -0.361 OA
ATOM   1759  HH  TYR A 186      45.849 189.244 161.307  1.00  0.00     0.217 HD
ATOM   1760  N   LEU A 187      39.003 195.306 159.861  1.00245.97    -0.346 N 
ATOM   1761  HN  LEU A 187      38.476 194.568 159.393  1.00  0.00     0.163 HD
ATOM   1762  CA  LEU A 187      38.613 196.701 159.677  1.00240.82     0.089 C 
ATOM   1763  HA  LEU A 187      39.509 197.275 159.344  1.00  0.00     0.087 H 
ATOM   1764  C   LEU A 187      38.109 197.312 160.978  1.00212.84     0.241 C 
ATOM   1765  O   LEU A 187      38.461 198.450 161.313  1.00224.42    -0.271 OA
ATOM   1766  CB  LEU A 187      37.544 196.807 158.590  1.00247.63    -0.035 C 
ATOM   1767  HB1 LEU A 187      37.912 196.334 157.650  1.00  0.00     0.037 H 
ATOM   1768  HB2 LEU A 187      36.689 196.133 158.832  1.00  0.00     0.037 H 
ATOM   1769  CG  LEU A 187      37.027 198.217 158.295  1.00287.68    -0.059 C 
ATOM   1770  HG  LEU A 187      36.801 198.711 159.269  1.00  0.00     0.038 H 
ATOM   1771  CD1 LEU A 187      38.091 199.042 157.588  1.00295.78    -0.073 C 
ATOM   1772 1HD1 LEU A 187      37.714 200.069 157.373  1.00  0.00     0.028 H 
ATOM   1773 2HD1 LEU A 187      38.461 198.536 156.666  1.00  0.00     0.028 H 
ATOM   1774 3HD1 LEU A 187      39.047 199.064 158.162  1.00  0.00     0.028 H 
ATOM   1775  CD2 LEU A 187      35.742 198.173 157.482  1.00300.40    -0.073 C 
ATOM   1776 1HD2 LEU A 187      35.365 199.200 157.267  1.00  0.00     0.028 H 
ATOM   1777 2HD2 LEU A 187      34.964 197.547 157.978  1.00  0.00     0.028 H 
ATOM   1778 3HD2 LEU A 187      35.869 197.579 156.547  1.00  0.00     0.028 H 
ATOM   1779  N   ILE A 188      37.285 196.575 161.724  1.00266.76    -0.346 N 
ATOM   1780  HN  ILE A 188      37.030 195.635 161.422  1.00  0.00     0.163 HD
ATOM   1781  CA  ILE A 188      36.748 197.110 162.970  1.00285.47     0.092 C 
ATOM   1782  HA  ILE A 188      36.450 198.169 162.788  1.00  0.00     0.088 H 
ATOM   1783  C   ILE A 188      37.801 197.103 164.072  1.00297.80     0.241 C 
ATOM   1784  O   ILE A 188      37.729 197.909 165.007  1.00304.97    -0.271 OA
ATOM   1785  CB  ILE A 188      35.490 196.330 163.389  1.00297.54    -0.030 C 
ATOM   1786  HB  ILE A 188      35.092 196.783 164.327  1.00  0.00     0.043 H 
ATOM   1787  CG1 ILE A 188      35.834 194.866 163.668  1.00308.46    -0.063 C 
ATOM   1788 1HG1 ILE A 188      36.622 194.792 164.453  1.00  0.00     0.033 H 
ATOM   1789 2HG1 ILE A 188      36.385 194.422 162.806  1.00  0.00     0.033 H 
ATOM   1790  CG2 ILE A 188      34.418 196.434 162.314  1.00294.01    -0.071 C 
ATOM   1791 1HG2 ILE A 188      34.167 197.501 162.111  1.00  0.00     0.028 H 
ATOM   1792 2HG2 ILE A 188      33.512 195.839 162.575  1.00  0.00     0.028 H 
ATOM   1793 3HG2 ILE A 188      34.711 195.894 161.384  1.00  0.00     0.028 H 
ATOM   1794  CD1 ILE A 188      34.639 194.012 164.032  1.00321.38    -0.076 C 
ATOM   1795 1HD1 ILE A 188      34.890 192.945 164.235  1.00  0.00     0.027 H 
ATOM   1796 2HD1 ILE A 188      33.851 194.086 163.247  1.00  0.00     0.027 H 
ATOM   1797 3HD1 ILE A 188      34.088 194.456 164.894  1.00  0.00     0.027 H 
ATOM   1798  N   SER A 189      38.788 196.212 163.990  1.00303.37    -0.344 N 
ATOM   1799  HN  SER A 189      38.781 195.528 163.234  1.00  0.00     0.163 HD
ATOM   1800  CA  SER A 189      39.877 196.193 164.956  1.00317.33     0.109 C 
ATOM   1801  HA  SER A 189      39.460 196.473 165.952  1.00  0.00     0.090 H 
ATOM   1802  C   SER A 189      40.983 197.180 164.613  1.00306.75     0.243 C 
ATOM   1803  O   SER A 189      41.938 197.312 165.387  1.00317.94    -0.271 OA
ATOM   1804  CB  SER A 189      40.462 194.782 165.067  1.00342.56     0.044 C 
ATOM   1805  HB1 SER A 189      40.960 194.468 164.120  1.00  0.00     0.077 H 
ATOM   1806  HB2 SER A 189      41.349 194.757 165.742  1.00  0.00     0.077 H 
ATOM   1807  OG  SER A 189      39.472 193.851 165.470  1.00356.04    -0.398 OA
ATOM   1808  HG  SER A 189      39.835 192.976 165.539  1.00  0.00     0.209 HD
ATOM   1809  N   SER A 190      40.879 197.873 163.482  1.00300.72    -0.344 N 
ATOM   1810  HN  SER A 190      40.073 197.707 162.880  1.00  0.00     0.163 HD
ATOM   1811  CA  SER A 190      41.867 198.858 163.068  1.00306.56     0.109 C 
ATOM   1812  HA  SER A 190      42.852 198.559 163.496  1.00  0.00     0.090 H 
ATOM   1813  C   SER A 190      41.545 200.262 163.561  1.00332.03     0.243 C 
ATOM   1814  O   SER A 190      42.273 201.202 163.229  1.00349.49    -0.271 OA
ATOM   1815  CB  SER A 190      41.996 198.864 161.541  1.00294.77     0.044 C 
ATOM   1816  HB1 SER A 190      41.032 199.130 161.049  1.00  0.00     0.077 H 
ATOM   1817  HB2 SER A 190      42.115 197.832 161.135  1.00  0.00     0.077 H 
ATOM   1818  OG  SER A 190      43.048 199.714 161.120  1.00304.30    -0.398 OA
ATOM   1819  HG  SER A 190      43.128 199.718 160.173  1.00  0.00     0.209 HD
ATOM   1820  N   PHE A 191      40.475 200.429 164.340  1.00327.15    -0.346 N 
ATOM   1821  HN  PHE A 191      39.910 199.617 164.589  1.00  0.00     0.163 HD
ATOM   1822  CA  PHE A 191      40.093 201.741 164.844  1.00321.00     0.093 C 
ATOM   1823  HA  PHE A 191      40.321 202.493 164.053  1.00  0.00     0.088 H 
ATOM   1824  C   PHE A 191      40.848 202.142 166.104  1.00330.76     0.241 C 
ATOM   1825  O   PHE A 191      40.795 203.314 166.490  1.00348.89    -0.271 OA
ATOM   1826  CB  PHE A 191      38.587 201.781 165.114  1.00305.03    -0.014 C 
ATOM   1827  HB1 PHE A 191      38.293 200.972 165.822  1.00  0.00     0.043 H 
ATOM   1828  HB2 PHE A 191      38.321 202.673 165.728  1.00  0.00     0.043 H 
ATOM   1829  CG  PHE A 191      37.749 201.726 163.870  1.00273.34    -0.056 A 
ATOM   1830  CD1 PHE A 191      38.252 202.178 162.661  1.00256.28    -0.077 A 
ATOM   1831  HD1 PHE A 191      39.278 202.581 162.614  1.00  0.00     0.084 H 
ATOM   1832  CD2 PHE A 191      36.459 201.222 163.907  1.00260.58    -0.077 A 
ATOM   1833  HD2 PHE A 191      36.044 200.857 164.861  1.00  0.00     0.084 H 
ATOM   1834  CE1 PHE A 191      37.484 202.130 161.513  1.00259.08    -0.082 A 
ATOM   1835  HE1 PHE A 191      37.897 202.494 160.557  1.00  0.00     0.083 H 
ATOM   1836  CE2 PHE A 191      35.686 201.171 162.762  1.00260.46    -0.082 A 
ATOM   1837  HE2 PHE A 191      34.660 200.768 162.805  1.00  0.00     0.083 H 
ATOM   1838  CZ  PHE A 191      36.200 201.626 161.564  1.00269.40    -0.083 A 
ATOM   1839  HZ  PHE A 191      35.585 201.587 160.649  1.00  0.00     0.083 H 
ATOM   1840  N   THR A 192      41.542 201.210 166.751  1.00340.92    -0.344 N 
ATOM   1841  HN  THR A 192      41.520 200.246 166.420  1.00  0.00     0.163 HD
ATOM   1842  CA  THR A 192      42.332 201.548 167.925  1.00382.04     0.113 C 
ATOM   1843  HA  THR A 192      41.726 202.214 168.582  1.00  0.00     0.091 H 
ATOM   1844  C   THR A 192      43.598 202.293 167.510  1.00389.67     0.243 C 
ATOM   1845  O   THR A 192      44.161 202.055 166.438  1.00389.26    -0.271 OA
ATOM   1846  CB  THR A 192      42.691 200.284 168.708  1.00391.43     0.060 C 
ATOM   1847  HB  THR A 192      43.470 199.714 168.150  1.00  0.00     0.086 H 
ATOM   1848  CG2 THR A 192      43.222 200.637 170.092  1.00399.37    -0.050 C 
ATOM   1849 1HG2 THR A 192      43.484 199.716 170.663  1.00  0.00     0.031 H 
ATOM   1850 2HG2 THR A 192      42.508 201.282 170.655  1.00  0.00     0.031 H 
ATOM   1851 3HG2 THR A 192      44.081 201.345 170.036  1.00  0.00     0.031 H 
ATOM   1852  OG1 THR A 192      41.523 199.467 168.856  1.00404.70    -0.393 OA
ATOM   1853  HG1 THR A 192      41.746 198.682 169.342  1.00  0.00     0.210 HD
ATOM   1854  N   ASP A 193      44.036 203.215 168.372  1.00404.90    -0.345 N 
ATOM   1855  HN  ASP A 193      43.538 203.365 169.249  1.00  0.00     0.163 HD
ATOM   1856  CA  ASP A 193      45.223 204.010 168.068  1.00418.14     0.098 C 
ATOM   1857  HA  ASP A 193      45.046 204.546 167.107  1.00  0.00     0.088 H 
ATOM   1858  C   ASP A 193      46.454 203.127 167.901  1.00409.43     0.241 C 
ATOM   1859  O   ASP A 193      47.282 203.366 167.014  1.00408.48    -0.271 OA
ATOM   1860  CB  ASP A 193      45.451 205.054 169.162  1.00441.80     0.043 C 
ATOM   1861  HB1 ASP A 193      46.327 205.701 168.922  1.00  0.00     0.052 H 
ATOM   1862  HB2 ASP A 193      44.648 205.827 169.151  1.00  0.00     0.052 H 
ATOM   1863  CG  ASP A 193      45.592 204.436 170.539  1.00463.23     0.175 C 
ATOM   1864  OD1 ASP A 193      44.950 203.396 170.795  1.00466.24    -0.648 OA
ATOM   1865  OD2 ASP A 193      46.347 204.989 171.366  1.00478.26    -0.648 OA
ATOM   1866  N   GLN A 194      46.591 202.103 168.738  1.00407.46    -0.346 N 
ATOM   1867  HN  GLN A 194      45.906 201.991 169.486  1.00  0.00     0.163 HD
ATOM   1868  CA  GLN A 194      47.674 201.133 168.637  1.00388.85     0.090 C 
ATOM   1869  HA  GLN A 194      48.435 201.520 167.919  1.00  0.00     0.087 H 
ATOM   1870  C   GLN A 194      47.108 199.829 168.093  1.00384.82     0.241 C 
ATOM   1871  O   GLN A 194      46.208 199.237 168.699  1.00369.43    -0.271 OA
ATOM   1872  CB  GLN A 194      48.346 200.912 169.992  1.00374.99    -0.030 C 
ATOM   1873  HB1 GLN A 194      47.583 200.700 170.777  1.00  0.00     0.037 H 
ATOM   1874  HB2 GLN A 194      48.900 199.944 170.001  1.00  0.00     0.037 H 
ATOM   1875  CG  GLN A 194      49.255 202.051 170.426  1.00371.02     0.011 C 
ATOM   1876  HG1 GLN A 194      48.682 203.001 170.538  1.00  0.00     0.047 H 
ATOM   1877  HG2 GLN A 194      49.589 201.917 171.481  1.00  0.00     0.047 H 
ATOM   1878  CD  GLN A 194      50.441 202.237 169.498  1.00374.00     0.215 C 
ATOM   1879  NE2 GLN A 194      51.538 201.550 169.795  1.00361.54    -0.370 N 
ATOM   1880 1HE2 GLN A 194      52.335 201.675 169.171  1.00  0.00     0.159 HD
ATOM   1881 2HE2 GLN A 194      51.595 200.927 170.601  1.00  0.00     0.159 HD
ATOM   1882  OE1 GLN A 194      50.372 202.989 168.525  1.00395.24    -0.274 OA
ATOM   1883  N   LEU A 195      47.636 199.387 166.956  1.00395.10    -0.346 N 
ATOM   1884  HN  LEU A 195      48.423 199.884 166.539  1.00  0.00     0.163 HD
ATOM   1885  CA  LEU A 195      47.105 198.204 166.300  1.00406.94     0.090 C 
ATOM   1886  HA  LEU A 195      45.994 198.287 166.265  1.00  0.00     0.087 H 
ATOM   1887  C   LEU A 195      47.473 196.951 167.094  1.00413.99     0.243 C 
ATOM   1888  O   LEU A 195      48.575 196.864 167.644  1.00393.81    -0.271 OA
ATOM   1889  CB  LEU A 195      47.630 198.103 164.867  1.00397.54    -0.035 C 
ATOM   1890  HB1 LEU A 195      48.722 197.877 164.875  1.00  0.00     0.037 H 
ATOM   1891  HB2 LEU A 195      47.241 197.178 164.382  1.00  0.00     0.037 H 
ATOM   1892  CG  LEU A 195      47.351 199.321 163.977  1.00392.54    -0.059 C 
ATOM   1893  HG  LEU A 195      46.435 199.823 164.367  1.00  0.00     0.038 H 
ATOM   1894  CD1 LEU A 195      48.492 200.328 164.037  1.00385.27    -0.073 C 
ATOM   1895 1HD1 LEU A 195      48.693 200.630 165.091  1.00  0.00     0.028 H 
ATOM   1896 2HD1 LEU A 195      48.300 201.210 163.383  1.00  0.00     0.028 H 
ATOM   1897 3HD1 LEU A 195      49.410 199.944 163.534  1.00  0.00     0.028 H 
ATOM   1898  CD2 LEU A 195      47.077 198.909 162.541  1.00387.83    -0.073 C 
ATOM   1899 1HD2 LEU A 195      46.242 198.172 162.497  1.00  0.00     0.028 H 
ATOM   1900 2HD2 LEU A 195      47.995 198.525 162.038  1.00  0.00     0.028 H 
ATOM   1901 3HD2 LEU A 195      46.885 199.791 161.887  1.00  0.00     0.028 H 
ATOM   1902  N   PRO A 196      46.570 195.969 167.176  1.00446.11    -0.337 N 
ATOM   1903  CA  PRO A 196      46.809 194.829 168.076  1.00461.05     0.091 C 
ATOM   1904  HA  PRO A 196      46.988 195.207 169.109  1.00  0.00     0.087 H 
ATOM   1905  C   PRO A 196      47.967 193.936 167.660  1.00475.28     0.241 C 
ATOM   1906  O   PRO A 196      48.630 193.368 168.536  1.00490.27    -0.271 OA
ATOM   1907  CB  PRO A 196      45.475 194.067 168.039  1.00459.25    -0.036 C 
ATOM   1908  HB1 PRO A 196      45.510 193.125 167.443  1.00  0.00     0.036 H 
ATOM   1909  HB2 PRO A 196      45.199 193.595 169.010  1.00  0.00     0.036 H 
ATOM   1910  CG  PRO A 196      44.470 195.062 167.541  1.00450.42    -0.048 C 
ATOM   1911  HG1 PRO A 196      43.557 194.597 167.101  1.00  0.00     0.035 H 
ATOM   1912  HG2 PRO A 196      43.952 195.623 168.353  1.00  0.00     0.035 H 
ATOM   1913  CD  PRO A 196      45.221 195.937 166.588  1.00447.02    -0.001 C 
ATOM   1914  HD1 PRO A 196      44.763 196.938 166.412  1.00  0.00     0.064 H 
ATOM   1915  HD2 PRO A 196      45.182 195.610 165.523  1.00  0.00     0.064 H 
ATOM   1916  N   TRP A 197      48.238 193.791 166.365  1.00429.57    -0.346 N 
ATOM   1917  HN  TRP A 197      47.727 194.348 165.680  1.00  0.00     0.163 HD
ATOM   1918  CA  TRP A 197      49.253 192.850 165.909  1.00376.01     0.093 C 
ATOM   1919  HA  TRP A 197      49.237 191.976 166.601  1.00  0.00     0.088 H 
ATOM   1920  C   TRP A 197      50.662 193.430 165.931  1.00327.82     0.241 C 
ATOM   1921  O   TRP A 197      51.600 192.753 165.499  1.00311.41    -0.271 OA
ATOM   1922  CB  TRP A 197      48.920 192.334 164.502  1.00362.09    -0.012 C 
ATOM   1923  HB1 TRP A 197      49.669 191.569 164.189  1.00  0.00     0.044 H 
ATOM   1924  HB2 TRP A 197      47.998 191.707 164.534  1.00  0.00     0.044 H 
ATOM   1925  CG  TRP A 197      48.788 193.386 163.442  1.00346.31    -0.028 A 
ATOM   1926  CD1 TRP A 197      49.793 193.929 162.695  1.00349.95    -0.015 A 
ATOM   1927  HD1 TRP A 197      50.860 193.666 162.786  1.00  0.00     0.112 H 
ATOM   1928  CD2 TRP A 197      47.575 193.999 162.988  1.00331.16    -0.002 A 
ATOM   1929  CE2 TRP A 197      47.923 194.913 161.974  1.00335.62     0.042 A 
ATOM   1930  CE3 TRP A 197      46.229 193.870 163.346  1.00326.76    -0.070 A 
ATOM   1931  HE3 TRP A 197      45.922 193.164 164.136  1.00  0.00     0.084 H 
ATOM   1932  NE1 TRP A 197      49.283 194.851 161.814  1.00346.48    -0.365 N 
ATOM   1933  HE1 TRP A 197      49.828 195.400 161.149  1.00  0.00     0.165 HD
ATOM   1934  CZ2 TRP A 197      46.976 195.691 161.312  1.00336.72    -0.056 A 
ATOM   1935  HZ2 TRP A 197      47.270 196.398 160.518  1.00  0.00     0.086 H 
ATOM   1936  CZ3 TRP A 197      45.290 194.646 162.689  1.00332.77    -0.082 A 
ATOM   1937  HZ3 TRP A 197      44.225 194.554 162.961  1.00  0.00     0.083 H 
ATOM   1938  CH2 TRP A 197      45.668 195.545 161.685  1.00337.98    -0.081 A 
ATOM   1939  HH2 TRP A 197      44.894 196.149 161.183  1.00  0.00     0.083 H 
ATOM   1940  N   THR A 198      50.833 194.661 166.413  1.00315.02    -0.344 N 
ATOM   1941  HN  THR A 198      50.020 195.224 166.663  1.00  0.00     0.163 HD
ATOM   1942  CA  THR A 198      52.178 195.211 166.586  1.00335.40     0.113 C 
ATOM   1943  HA  THR A 198      52.788 194.932 165.695  1.00  0.00     0.091 H 
ATOM   1944  C   THR A 198      52.846 194.624 167.828  1.00352.24     0.243 C 
ATOM   1945  O   THR A 198      53.841 193.899 167.729  1.00358.24    -0.271 OA
ATOM   1946  CB  THR A 198      52.117 196.740 166.668  1.00334.70     0.060 C 
ATOM   1947  HB  THR A 198      51.486 197.036 167.538  1.00  0.00     0.086 H 
ATOM   1948  CG2 THR A 198      53.514 197.316 166.843  1.00370.60    -0.050 C 
ATOM   1949 1HG2 THR A 198      53.965 196.910 167.778  1.00  0.00     0.031 H 
ATOM   1950 2HG2 THR A 198      53.518 198.431 166.821  1.00  0.00     0.031 H 
ATOM   1951 3HG2 THR A 198      54.159 197.139 165.951  1.00  0.00     0.031 H 
ATOM   1952  OG1 THR A 198      51.538 197.262 165.466  1.00301.70    -0.393 OA
ATOM   1953  HG1 THR A 198      50.666 196.902 165.357  1.00  0.00     0.210 HD
ATOM   1954  N   SER A 199      52.306 194.930 169.005  1.00367.90    -0.344 N 
ATOM   1955  HN  SER A 199      51.472 195.517 169.030  1.00  0.00     0.163 HD
ATOM   1956  CA  SER A 199      52.872 194.451 170.256  1.00371.60     0.109 C 
ATOM   1957  HA  SER A 199      53.982 194.544 170.199  1.00  0.00     0.090 H 
ATOM   1958  C   SER A 199      52.522 192.982 170.484  1.00378.42     0.243 C 
ATOM   1959  O   SER A 199      51.533 192.459 169.963  1.00366.91    -0.271 OA
ATOM   1960  CB  SER A 199      52.375 195.295 171.431  1.00365.56     0.044 C 
ATOM   1961  HB1 SER A 199      52.681 194.855 172.409  1.00  0.00     0.077 H 
ATOM   1962  HB2 SER A 199      51.269 195.222 171.548  1.00  0.00     0.077 H 
ATOM   1963  OG  SER A 199      52.797 196.642 171.312  1.00357.47    -0.398 OA
ATOM   1964  HG  SER A 199      52.488 197.166 172.042  1.00  0.00     0.209 HD
ATOM   1965  N   CYS A 200      53.358 192.316 171.278  1.00401.43    -0.345 N 
ATOM   1966  HN  CYS A 200      54.177 192.800 171.645  1.00  0.00     0.163 HD
ATOM   1967  CA  CYS A 200      53.145 190.922 171.641  1.00437.56     0.098 C 
ATOM   1968  HA  CYS A 200      52.527 190.449 170.843  1.00  0.00     0.088 H 
ATOM   1969  C   CYS A 200      52.412 190.752 172.965  1.00451.46     0.241 C 
ATOM   1970  O   CYS A 200      52.171 189.613 173.376  1.00453.57    -0.271 OA
ATOM   1971  CB  CYS A 200      54.482 190.176 171.707  1.00455.40     0.013 C 
ATOM   1972  HB1 CYS A 200      55.270 190.837 172.137  1.00  0.00     0.053 H 
ATOM   1973  HB2 CYS A 200      54.442 189.385 172.491  1.00  0.00     0.053 H 
ATOM   1974  SG  CYS A 200      55.047 189.471 170.138  1.00464.07    -0.095 SA
ATOM   1975  N   LYS A 201      52.051 191.840 173.642  1.00470.90    -0.346 N 
ATOM   1976  HN  LYS A 201      52.269 192.760 173.260  1.00  0.00     0.163 HD
ATOM   1977  CA  LYS A 201      51.351 191.746 174.917  1.00485.72     0.086 C 
ATOM   1978  HA  LYS A 201      51.591 190.764 175.388  1.00  0.00     0.086 H 
ATOM   1979  C   LYS A 201      49.854 191.808 174.644  1.00474.79     0.240 C 
ATOM   1980  O   LYS A 201      49.310 192.879 174.351  1.00478.38    -0.271 OA
ATOM   1981  CB  LYS A 201      51.789 192.866 175.859  1.00511.80    -0.049 C 
ATOM   1982  HB1 LYS A 201      51.254 192.794 176.834  1.00  0.00     0.030 H 
ATOM   1983  HB2 LYS A 201      51.663 193.871 175.392  1.00  0.00     0.030 H 
ATOM   1984  HB3 LYS A 201      52.895 192.881 175.996  1.00  0.00     0.030 H 
ATOM   1985  N   ASN A 202      49.189 190.665 174.785  1.00464.58    -0.346 N 
ATOM   1986  HN  ASN A 202      49.705 189.847 175.109  1.00  0.00     0.163 HD
ATOM   1987  CA  ASN A 202      47.766 190.511 174.504  1.00450.57     0.097 C 
ATOM   1988  HA  ASN A 202      47.220 191.391 174.918  1.00  0.00     0.088 H 
ATOM   1989  C   ASN A 202      47.290 189.255 175.221  1.00449.46     0.241 C 
ATOM   1990  O   ASN A 202      48.059 188.582 175.912  1.00472.04    -0.271 OA
ATOM   1991  CB  ASN A 202      47.481 190.414 172.999  1.00418.91     0.036 C 
ATOM   1992  HB1 ASN A 202      48.028 189.555 172.545  1.00  0.00     0.051 H 
ATOM   1993  HB2 ASN A 202      46.433 190.081 172.813  1.00  0.00     0.051 H 
ATOM   1994  CG  ASN A 202      47.780 191.701 172.253  1.00396.49     0.217 C 
ATOM   1995  ND2 ASN A 202      48.942 191.756 171.611  1.00372.62    -0.370 N 
ATOM   1996 1HD2 ASN A 202      49.143 192.621 171.110  1.00  0.00     0.159 HD
ATOM   1997 2HD2 ASN A 202      49.607 190.983 171.613  1.00  0.00     0.159 HD
ATOM   1998  OD1 ASN A 202      46.977 192.634 172.251  1.00394.91    -0.274 OA
ATOM   1999  N   SER A 203      46.005 188.942 175.052  1.00422.90    -0.344 N 
ATOM   2000  HN  SER A 203      45.399 189.559 174.510  1.00  0.00     0.163 HD
ATOM   2001  CA  SER A 203      45.461 187.722 175.638  1.00408.76     0.109 C 
ATOM   2002  HA  SER A 203      45.944 187.573 176.632  1.00  0.00     0.090 H 
ATOM   2003  C   SER A 203      45.746 186.488 174.787  1.00395.67     0.243 C 
ATOM   2004  O   SER A 203      45.811 185.377 175.324  1.00409.09    -0.271 OA
ATOM   2005  CB  SER A 203      43.954 187.869 175.862  1.00399.42     0.044 C 
ATOM   2006  HB1 SER A 203      43.513 186.943 176.301  1.00  0.00     0.077 H 
ATOM   2007  HB2 SER A 203      43.731 188.576 176.695  1.00  0.00     0.077 H 
ATOM   2008  OG  SER A 203      43.289 188.246 174.667  1.00392.35    -0.398 OA
ATOM   2009  HG  SER A 203      42.354 188.337 174.806  1.00  0.00     0.209 HD
ATOM   2010  N   TRP A 204      45.911 186.653 173.475  1.00358.08    -0.346 N 
ATOM   2011  HN  TRP A 204      45.969 187.601 173.103  1.00  0.00     0.163 HD
ATOM   2012  CA  TRP A 204      46.012 185.528 172.551  1.00343.49     0.093 C 
ATOM   2013  HA  TRP A 204      45.520 184.649 173.029  1.00  0.00     0.088 H 
ATOM   2014  C   TRP A 204      47.445 185.131 172.206  1.00319.48     0.241 C 
ATOM   2015  O   TRP A 204      47.639 184.142 171.493  1.00286.05    -0.271 OA
ATOM   2016  CB  TRP A 204      45.249 185.849 171.261  1.00357.50    -0.012 C 
ATOM   2017  HB1 TRP A 204      45.355 185.020 170.523  1.00  0.00     0.044 H 
ATOM   2018  HB2 TRP A 204      44.148 185.805 171.432  1.00  0.00     0.044 H 
ATOM   2019  CG  TRP A 204      45.639 187.160 170.646  1.00371.82    -0.028 A 
ATOM   2020  CD1 TRP A 204      46.619 187.372 169.722  1.00380.96    -0.015 A 
ATOM   2021  HD1 TRP A 204      47.268 186.587 169.298  1.00  0.00     0.112 H 
ATOM   2022  CD2 TRP A 204      45.053 188.441 170.911  1.00374.51    -0.002 A 
ATOM   2023  CE2 TRP A 204      45.730 189.383 170.111  1.00375.18     0.042 A 
ATOM   2024  CE3 TRP A 204      44.023 188.883 171.746  1.00377.65    -0.070 A 
ATOM   2025  HE3 TRP A 204      43.473 188.171 172.384  1.00  0.00     0.084 H 
ATOM   2026  NE1 TRP A 204      46.681 188.705 169.395  1.00379.20    -0.365 N 
ATOM   2027  HE1 TRP A 204      47.330 189.122 168.728  1.00  0.00     0.165 HD
ATOM   2028  CZ2 TRP A 204      45.409 190.739 170.122  1.00377.46    -0.056 A 
ATOM   2029  HZ2 TRP A 204      45.950 191.461 169.487  1.00  0.00     0.086 H 
ATOM   2030  CZ3 TRP A 204      43.707 190.229 171.757  1.00381.39    -0.082 A 
ATOM   2031  HZ3 TRP A 204      42.897 190.590 172.413  1.00  0.00     0.083 H 
ATOM   2032  CH2 TRP A 204      44.398 191.141 170.950  1.00380.81    -0.081 A 
ATOM   2033  HH2 TRP A 204      44.120 192.208 170.983  1.00  0.00     0.083 H 
ATOM   2034  N   ASN A 205      48.446 185.863 172.684  1.00327.32    -0.346 N 
ATOM   2035  HN  ASN A 205      48.245 186.629 173.327  1.00  0.00     0.163 HD
ATOM   2036  CA  ASN A 205      49.826 185.589 172.304  1.00327.53     0.097 C 
ATOM   2037  HA  ASN A 205      49.832 185.231 171.248  1.00  0.00     0.088 H 
ATOM   2038  C   ASN A 205      50.447 184.505 173.179  1.00312.31     0.241 C 
ATOM   2039  O   ASN A 205      50.146 184.385 174.370  1.00289.70    -0.271 OA
ATOM   2040  CB  ASN A 205      50.670 186.862 172.382  1.00338.84     0.036 C 
ATOM   2041  HB1 ASN A 205      51.756 186.619 172.457  1.00  0.00     0.051 H 
ATOM   2042  HB2 ASN A 205      50.533 187.374 173.363  1.00  0.00     0.051 H 
ATOM   2043  CG  ASN A 205      50.401 187.810 171.229  1.00340.84     0.217 C 
ATOM   2044  ND2 ASN A 205      51.128 187.629 170.133  1.00340.37    -0.370 N 
ATOM   2045 1HD2 ASN A 205      51.835 186.898 170.058  1.00  0.00     0.159 HD
ATOM   2046 2HD2 ASN A 205      50.947 188.267 169.358  1.00  0.00     0.159 HD
ATOM   2047  OD1 ASN A 205      49.548 188.692 171.320  1.00343.47    -0.274 OA
ATOM   2048  N   THR A 206      51.326 183.711 172.569  1.00321.63    -0.344 N 
ATOM   2049  HN  THR A 206      51.454 183.803 171.561  1.00  0.00     0.163 HD
ATOM   2050  CA  THR A 206      52.109 182.718 173.286  1.00337.64     0.113 C 
ATOM   2051  HA  THR A 206      51.523 182.376 174.171  1.00  0.00     0.091 H 
ATOM   2052  C   THR A 206      53.418 183.331 173.777  1.00348.80     0.243 C 
ATOM   2053  O   THR A 206      53.709 184.509 173.556  1.00320.20    -0.271 OA
ATOM   2054  CB  THR A 206      52.408 181.507 172.402  1.00330.71     0.060 C 
ATOM   2055  HB  THR A 206      53.268 180.949 172.840  1.00  0.00     0.086 H 
ATOM   2056  CG2 THR A 206      51.214 180.575 172.327  1.00342.61    -0.050 C 
ATOM   2057 1HG2 THR A 206      50.933 180.234 173.351  1.00  0.00     0.031 H 
ATOM   2058 2HG2 THR A 206      51.394 179.719 171.636  1.00  0.00     0.031 H 
ATOM   2059 3HG2 THR A 206      50.354 181.039 171.790  1.00  0.00     0.031 H 
ATOM   2060  OG1 THR A 206      52.769 181.945 171.085  1.00340.50    -0.393 OA
ATOM   2061  HG1 THR A 206      53.517 182.529 171.132  1.00  0.00     0.210 HD
ATOM   2062  N   GLY A 207      54.223 182.512 174.453  1.00410.98    -0.350 N 
ATOM   2063  HN  GLY A 207      53.877 181.602 174.757  1.00  0.00     0.163 HD
ATOM   2064  CA  GLY A 207      55.586 182.900 174.762  1.00403.29     0.069 C 
ATOM   2065  HA1 GLY A 207      55.998 182.265 175.581  1.00  0.00     0.078 H 
ATOM   2066  HA2 GLY A 207      55.606 183.894 175.266  1.00  0.00     0.078 H 
ATOM   2067  C   GLY A 207      56.512 182.892 173.566  1.00383.49     0.236 C 
ATOM   2068  O   GLY A 207      57.630 183.408 173.665  1.00404.62    -0.272 OA
ATOM   2069  N   ASN A 208      56.074 182.314 172.447  1.00348.41    -0.346 N 
ATOM   2070  HN  ASN A 208      55.179 181.825 172.464  1.00  0.00     0.163 HD
ATOM   2071  CA  ASN A 208      56.828 182.356 171.203  1.00331.51     0.097 C 
ATOM   2072  HA  ASN A 208      57.902 182.171 171.440  1.00  0.00     0.088 H 
ATOM   2073  C   ASN A 208      56.722 183.697 170.493  1.00326.23     0.241 C 
ATOM   2074  O   ASN A 208      57.488 183.942 169.554  1.00330.74    -0.271 OA
ATOM   2075  CB  ASN A 208      56.350 181.254 170.255  1.00346.32     0.036 C 
ATOM   2076  HB1 ASN A 208      55.248 181.314 170.098  1.00  0.00     0.051 H 
ATOM   2077  HB2 ASN A 208      56.693 181.449 169.212  1.00  0.00     0.051 H 
ATOM   2078  CG  ASN A 208      56.757 179.869 170.708  1.00378.89     0.217 C 
ATOM   2079  ND2 ASN A 208      55.810 179.126 171.265  1.00412.22    -0.370 N 
ATOM   2080 1HD2 ASN A 208      56.084 178.192 171.570  1.00  0.00     0.159 HD
ATOM   2081 2HD2 ASN A 208      54.855 179.460 171.397  1.00  0.00     0.159 HD
ATOM   2082  OD1 ASN A 208      57.909 179.466 170.549  1.00382.38    -0.274 OA
ATOM   2083  N   CYS A 209      55.795 184.560 170.904  1.00320.11    -0.345 N 
ATOM   2084  HN  CYS A 209      55.211 184.325 171.707  1.00  0.00     0.163 HD
ATOM   2085  CA  CYS A 209      55.601 185.835 170.226  1.00328.52     0.098 C 
ATOM   2086  HA  CYS A 209      55.444 185.642 169.139  1.00  0.00     0.088 H 
ATOM   2087  C   CYS A 209      56.841 186.703 170.393  1.00356.56     0.242 C 
ATOM   2088  O   CYS A 209      57.278 186.969 171.518  1.00364.73    -0.271 OA
ATOM   2089  CB  CYS A 209      54.369 186.548 170.780  1.00231.01     0.013 C 
ATOM   2090  HB1 CYS A 209      54.558 186.884 171.826  1.00  0.00     0.053 H 
ATOM   2091  HB2 CYS A 209      53.548 185.814 170.956  1.00  0.00     0.053 H 
ATOM   2092  SG  CYS A 209      53.763 187.936 169.778  1.00279.10    -0.095 SA
ATOM   2093  N   THR A 210      57.406 187.142 169.272  1.00371.15    -0.344 N 
ATOM   2094  HN  THR A 210      57.032 186.819 168.380  1.00  0.00     0.163 HD
ATOM   2095  CA  THR A 210      58.534 188.063 169.260  1.00400.55     0.113 C 
ATOM   2096  HA  THR A 210      58.626 188.534 170.267  1.00  0.00     0.091 H 
ATOM   2097  C   THR A 210      58.248 189.148 168.234  1.00415.88     0.243 C 
ATOM   2098  O   THR A 210      58.153 188.861 167.037  1.00402.91    -0.271 OA
ATOM   2099  CB  THR A 210      59.844 187.339 168.930  1.00424.95     0.060 C 
ATOM   2100  HB  THR A 210      60.641 188.096 168.742  1.00  0.00     0.086 H 
ATOM   2101  CG2 THR A 210      60.271 186.444 170.088  1.00416.72    -0.050 C 
ATOM   2102 1HG2 THR A 210      60.408 187.064 171.004  1.00  0.00     0.031 H 
ATOM   2103 2HG2 THR A 210      61.179 185.844 169.845  1.00  0.00     0.031 H 
ATOM   2104 3HG2 THR A 210      59.562 185.599 170.252  1.00  0.00     0.031 H 
ATOM   2105  OG1 THR A 210      59.668 186.542 167.753  1.00439.19    -0.393 OA
ATOM   2106  HG1 THR A 210      59.402 187.100 167.031  1.00  0.00     0.210 HD
ATOM   2107  N   ASN A 211      58.117 190.384 168.700  1.00439.92    -0.345 N 
ATOM   2108  HN  ASN A 211      58.221 190.539 169.703  1.00  0.00     0.163 HD
ATOM   2109  CA  ASN A 211      57.832 191.527 167.847  1.00459.54     0.097 C 
ATOM   2110  HA  ASN A 211      57.514 191.150 166.847  1.00  0.00     0.088 H 
ATOM   2111  C   ASN A 211      59.093 192.364 167.669  1.00473.15     0.241 C 
ATOM   2112  O   ASN A 211      60.170 192.034 168.176  1.00475.07    -0.271 OA
ATOM   2113  CB  ASN A 211      56.694 192.367 168.432  1.00464.16     0.036 C 
ATOM   2114  HB1 ASN A 211      56.313 193.101 167.684  1.00  0.00     0.051 H 
ATOM   2115  HB2 ASN A 211      55.773 191.753 168.568  1.00  0.00     0.051 H 
ATOM   2116  CG  ASN A 211      57.083 193.060 169.725  1.00471.20     0.217 C 
ATOM   2117  ND2 ASN A 211      56.558 194.263 169.933  1.00466.19    -0.370 N 
ATOM   2118 1HD2 ASN A 211      56.819 194.729 170.802  1.00  0.00     0.159 HD
ATOM   2119 2HD2 ASN A 211      55.925 194.708 169.269  1.00  0.00     0.159 HD
ATOM   2120  OD1 ASN A 211      57.848 192.522 170.527  1.00478.29    -0.274 OA
ATOM   2121  N   TYR A 212      58.950 193.461 166.933  1.00477.48    -0.346 N 
ATOM   2122  HN  TYR A 212      58.060 193.627 166.464  1.00  0.00     0.163 HD
ATOM   2123  CA  TYR A 212      60.018 194.431 166.774  1.00480.64     0.093 C 
ATOM   2124  HA  TYR A 212      60.976 193.940 167.065  1.00  0.00     0.088 H 
ATOM   2125  C   TYR A 212      59.783 195.606 167.719  1.00490.45     0.241 C 
ATOM   2126  O   TYR A 212      58.835 195.619 168.509  1.00495.26    -0.271 OA
ATOM   2127  CB  TYR A 212      60.134 194.864 165.312  1.00461.42    -0.014 C 
ATOM   2128  HB1 TYR A 212      60.572 195.886 165.228  1.00  0.00     0.043 H 
ATOM   2129  HB2 TYR A 212      59.130 195.065 164.870  1.00  0.00     0.043 H 
ATOM   2130  CG  TYR A 212      60.909 193.866 164.479  1.00448.36    -0.056 A 
ATOM   2131  CD1 TYR A 212      60.309 192.699 164.022  1.00441.40    -0.074 A 
ATOM   2132  HD1 TYR A 212      59.250 192.504 164.263  1.00  0.00     0.084 H 
ATOM   2133  CD2 TYR A 212      62.246 194.079 164.171  1.00446.68    -0.074 A 
ATOM   2134  HD2 TYR A 212      62.746 194.994 164.531  1.00  0.00     0.084 H 
ATOM   2135  CE1 TYR A 212      61.016 191.779 163.271  1.00446.92    -0.051 A 
ATOM   2136  HE1 TYR A 212      60.523 190.860 162.912  1.00  0.00     0.087 H 
ATOM   2137  CE2 TYR A 212      62.961 193.164 163.420  1.00449.95    -0.051 A 
ATOM   2138  HE2 TYR A 212      64.021 193.351 163.180  1.00  0.00     0.087 H 
ATOM   2139  CZ  TYR A 212      62.341 192.016 162.973  1.00452.04     0.065 A 
ATOM   2140  OH  TYR A 212      63.048 191.103 162.225  1.00459.10    -0.361 OA
ATOM   2141  HH  TYR A 212      63.961 191.266 162.020  1.00  0.00     0.217 HD
ATOM   2142  N   PHE A 213      60.668 196.603 167.638  1.00495.72    -0.346 N 
ATOM   2143  HN  PHE A 213      61.249 196.673 166.802  1.00  0.00     0.163 HD
ATOM   2144  CA  PHE A 213      60.841 197.600 168.697  1.00493.73     0.093 C 
ATOM   2145  HA  PHE A 213      61.695 198.256 168.408  1.00  0.00     0.088 H 
ATOM   2146  C   PHE A 213      61.204 196.919 170.015  1.00490.41     0.241 C 
ATOM   2147  O   PHE A 213      60.932 197.433 171.102  1.00492.12    -0.271 OA
ATOM   2148  CB  PHE A 213      59.601 198.490 168.855  1.00490.08    -0.014 C 
ATOM   2149  HB1 PHE A 213      58.763 197.917 169.316  1.00  0.00     0.043 H 
ATOM   2150  HB2 PHE A 213      59.150 198.714 167.860  1.00  0.00     0.043 H 
ATOM   2151  CG  PHE A 213      59.856 199.761 169.619  1.00486.94    -0.056 A 
ATOM   2152  CD1 PHE A 213      60.669 200.749 169.091  1.00487.53    -0.077 A 
ATOM   2153  HD1 PHE A 213      61.134 200.601 168.102  1.00  0.00     0.084 H 
ATOM   2154  CD2 PHE A 213      59.274 199.971 170.859  1.00482.98    -0.077 A 
ATOM   2155  HD2 PHE A 213      58.618 199.197 171.291  1.00  0.00     0.084 H 
ATOM   2156  CE1 PHE A 213      60.906 201.919 169.788  1.00485.96    -0.082 A 
ATOM   2157  HE1 PHE A 213      61.560 202.696 169.357  1.00  0.00     0.083 H 
ATOM   2158  CE2 PHE A 213      59.506 201.139 171.561  1.00479.79    -0.082 A 
ATOM   2159  HE2 PHE A 213      59.039 201.292 172.549  1.00  0.00     0.083 H 
ATOM   2160  CZ  PHE A 213      60.323 202.114 171.024  1.00482.32    -0.083 A 
ATOM   2161  HZ  PHE A 213      60.510 203.047 171.582  1.00  0.00     0.083 H 
ATOM   2162  N   SER A 214      61.823 195.749 169.908  1.00489.27    -0.344 N 
ATOM   2163  HN  SER A 214      61.990 195.392 168.967  1.00  0.00     0.163 HD
ATOM   2164  CA  SER A 214      62.283 194.934 171.021  1.00488.45     0.109 C 
ATOM   2165  HA  SER A 214      61.991 195.437 171.972  1.00  0.00     0.090 H 
ATOM   2166  C   SER A 214      63.807 194.849 170.965  1.00509.61     0.243 C 
ATOM   2167  O   SER A 214      64.457 195.540 170.175  1.00528.03    -0.271 OA
ATOM   2168  CB  SER A 214      61.628 193.550 170.981  1.00458.50     0.044 C 
ATOM   2169  HB1 SER A 214      60.516 193.624 170.948  1.00  0.00     0.077 H 
ATOM   2170  HB2 SER A 214      61.795 193.046 170.001  1.00  0.00     0.077 H 
ATOM   2171  OG  SER A 214      62.065 192.745 172.062  1.00448.91    -0.398 OA
ATOM   2172  HG  SER A 214      61.659 191.887 172.037  1.00  0.00     0.209 HD
ATOM   2173  N   GLU A 215      64.374 194.013 171.834  1.00495.27    -0.346 N 
ATOM   2174  HN  GLU A 215      63.787 193.512 172.501  1.00  0.00     0.163 HD
ATOM   2175  CA  GLU A 215      65.816 193.800 171.852  1.00488.00     0.090 C 
ATOM   2176  HA  GLU A 215      66.312 194.747 172.168  1.00  0.00     0.087 H 
ATOM   2177  C   GLU A 215      66.326 193.423 170.466  1.00483.33     0.241 C 
ATOM   2178  O   GLU A 215      65.686 192.665 169.733  1.00480.70    -0.271 OA
ATOM   2179  CB  GLU A 215      66.171 192.703 172.859  1.00483.97    -0.029 C 
ATOM   2180  HB1 GLU A 215      67.273 192.537 172.884  1.00  0.00     0.037 H 
ATOM   2181  HB2 GLU A 215      66.010 193.063 173.902  1.00  0.00     0.037 H 
ATOM   2182  CG  GLU A 215      65.438 191.388 172.629  1.00490.98     0.018 C 
ATOM   2183  HG1 GLU A 215      64.333 191.540 172.640  1.00  0.00     0.049 H 
ATOM   2184  HG2 GLU A 215      65.563 191.040 171.577  1.00  0.00     0.049 H 
ATOM   2185  CD  GLU A 215      65.847 190.306 173.610  1.00499.43     0.172 C 
ATOM   2186  OE1 GLU A 215      66.737 190.563 174.447  1.00507.16    -0.648 OA
ATOM   2187  OE2 GLU A 215      65.277 189.196 173.543  1.00495.94    -0.648 OA
ATOM   2188  N   ASP A 216      67.480 193.978 170.101  1.00475.29    -0.346 N 
ATOM   2189  HN  ASP A 216      67.928 194.649 170.725  1.00  0.00     0.163 HD
ATOM   2190  CA  ASP A 216      68.118 193.653 168.836  1.00471.43     0.098 C 
ATOM   2191  HA  ASP A 216      67.333 193.613 168.046  1.00  0.00     0.088 H 
ATOM   2192  C   ASP A 216      68.775 192.276 168.935  1.00470.36     0.241 C 
ATOM   2193  O   ASP A 216      68.637 191.567 169.935  1.00478.43    -0.271 OA
ATOM   2194  CB  ASP A 216      69.125 194.739 168.461  1.00451.91     0.043 C 
ATOM   2195  HB1 ASP A 216      68.780 195.741 168.808  1.00  0.00     0.052 H 
ATOM   2196  HB2 ASP A 216      70.056 194.648 169.068  1.00  0.00     0.052 H 
ATOM   2197  CG  ASP A 216      69.443 194.757 166.977  1.00433.64     0.175 C 
ATOM   2198  OD1 ASP A 216      68.618 194.256 166.184  1.00419.70    -0.648 OA
ATOM   2199  OD2 ASP A 216      70.517 195.275 166.605  1.00430.70    -0.648 OA
ATOM   2200  N   ASN A 217      69.481 191.879 167.875  1.00463.64    -0.346 N 
ATOM   2201  HN  ASN A 217      69.493 192.499 167.065  1.00  0.00     0.163 HD
ATOM   2202  CA  ASN A 217      70.240 190.632 167.771  1.00451.09     0.097 C 
ATOM   2203  HA  ASN A 217      70.788 190.660 166.800  1.00  0.00     0.088 H 
ATOM   2204  C   ASN A 217      69.341 189.398 167.745  1.00423.36     0.241 C 
ATOM   2205  O   ASN A 217      69.855 188.280 167.587  1.00427.95    -0.271 OA
ATOM   2206  CB  ASN A 217      71.296 190.500 168.886  1.00465.44     0.036 C 
ATOM   2207  HB1 ASN A 217      71.455 191.477 169.399  1.00  0.00     0.051 H 
ATOM   2208  HB2 ASN A 217      72.313 190.352 168.453  1.00  0.00     0.051 H 
ATOM   2209  CG  ASN A 217      70.973 189.406 169.895  1.00478.97     0.217 C 
ATOM   2210  ND2 ASN A 217      71.520 188.217 169.668  1.00489.80    -0.370 N 
ATOM   2211 1HD2 ASN A 217      72.116 188.032 168.861  1.00  0.00     0.159 HD
ATOM   2212 2HD2 ASN A 217      71.304 187.484 170.344  1.00  0.00     0.159 HD
ATOM   2213  OD1 ASN A 217      70.254 189.629 170.868  1.00483.87    -0.274 OA
ATOM   2214  N   ILE A 218      68.018 189.564 167.852  1.00381.03    -0.346 N 
ATOM   2215  HN  ILE A 218      67.636 190.509 167.827  1.00  0.00     0.163 HD
ATOM   2216  CA  ILE A 218      67.104 188.437 168.003  1.00342.62     0.092 C 
ATOM   2217  HA  ILE A 218      67.312 187.947 168.982  1.00  0.00     0.088 H 
ATOM   2218  C   ILE A 218      67.314 187.410 166.901  1.00317.23     0.241 C 
ATOM   2219  O   ILE A 218      67.552 187.749 165.736  1.00317.49    -0.271 OA
ATOM   2220  CB  ILE A 218      65.646 188.932 168.011  1.00346.19    -0.030 C 
ATOM   2221  HB  ILE A 218      64.980 188.052 167.850  1.00  0.00     0.043 H 
ATOM   2222  CG1 ILE A 218      65.415 189.920 166.863  1.00365.81    -0.063 C 
ATOM   2223 1HG1 ILE A 218      66.084 190.806 166.969  1.00  0.00     0.033 H 
ATOM   2224 2HG1 ILE A 218      65.803 189.503 165.904  1.00  0.00     0.033 H 
ATOM   2225  CG2 ILE A 218      65.298 189.548 169.354  1.00343.19    -0.071 C 
ATOM   2226 1HG2 ILE A 218      65.466 188.829 170.189  1.00  0.00     0.028 H 
ATOM   2227 2HG2 ILE A 218      64.257 189.947 169.362  1.00  0.00     0.028 H 
ATOM   2228 3HG2 ILE A 218      65.850 190.503 169.520  1.00  0.00     0.028 H 
ATOM   2229  CD1 ILE A 218      63.975 190.358 166.707  1.00375.83    -0.076 C 
ATOM   2230 1HD1 ILE A 218      63.807 191.077 165.872  1.00  0.00     0.027 H 
ATOM   2231 2HD1 ILE A 218      63.587 190.775 167.666  1.00  0.00     0.027 H 
ATOM   2232 3HD1 ILE A 218      63.306 189.472 166.601  1.00  0.00     0.027 H 
ATOM   2233  N   THR A 219      67.229 186.138 167.281  1.00314.09    -0.344 N 
ATOM   2234  HN  THR A 219      67.071 185.939 168.269  1.00  0.00     0.163 HD
ATOM   2235  CA  THR A 219      67.349 185.013 166.363  1.00330.89     0.113 C 
ATOM   2236  HA  THR A 219      67.507 185.404 165.331  1.00  0.00     0.091 H 
ATOM   2237  C   THR A 219      66.045 184.231 166.400  1.00327.08     0.243 C 
ATOM   2238  O   THR A 219      65.604 183.807 167.474  1.00336.02    -0.271 OA
ATOM   2239  CB  THR A 219      68.530 184.117 166.741  1.00362.20     0.060 C 
ATOM   2240  HB  THR A 219      68.616 183.289 166.000  1.00  0.00     0.086 H 
ATOM   2241  CG2 THR A 219      69.822 184.920 166.749  1.00375.62    -0.050 C 
ATOM   2242 1HG2 THR A 219      70.683 184.267 167.024  1.00  0.00     0.031 H 
ATOM   2243 2HG2 THR A 219      69.751 185.815 167.410  1.00  0.00     0.031 H 
ATOM   2244 3HG2 THR A 219      69.992 185.444 165.780  1.00  0.00     0.031 H 
ATOM   2245  OG1 THR A 219      68.315 183.564 168.046  1.00367.01    -0.393 OA
ATOM   2246  HG1 THR A 219      69.048 183.008 168.281  1.00  0.00     0.210 HD
ATOM   2247  N   TRP A 220      65.432 184.045 165.236  1.00326.80    -0.346 N 
ATOM   2248  HN  TRP A 220      65.880 184.364 164.377  1.00  0.00     0.163 HD
ATOM   2249  CA  TRP A 220      64.133 183.395 165.166  1.00350.10     0.093 C 
ATOM   2250  HA  TRP A 220      63.486 183.814 165.972  1.00  0.00     0.088 H 
ATOM   2251  C   TRP A 220      64.265 181.893 165.387  1.00342.08     0.241 C 
ATOM   2252  O   TRP A 220      65.291 181.281 165.075  1.00352.75    -0.271 OA
ATOM   2253  CB  TRP A 220      63.467 183.673 163.819  1.00397.94    -0.012 C 
ATOM   2254  HB1 TRP A 220      63.762 184.676 163.432  1.00  0.00     0.044 H 
ATOM   2255  HB2 TRP A 220      63.906 183.030 163.021  1.00  0.00     0.044 H 
ATOM   2256  CG  TRP A 220      61.977 183.534 163.853  1.00443.55    -0.028 A 
ATOM   2257  CD1 TRP A 220      61.252 182.397 163.645  1.00455.49    -0.015 A 
ATOM   2258  HD1 TRP A 220      61.682 181.407 163.417  1.00  0.00     0.112 H 
ATOM   2259  CD2 TRP A 220      61.027 184.573 164.112  1.00477.56    -0.002 A 
ATOM   2260  CE2 TRP A 220      59.745 183.993 164.046  1.00478.60     0.042 A 
ATOM   2261  CE3 TRP A 220      61.137 185.938 164.394  1.00504.15    -0.070 A 
ATOM   2262  HE3 TRP A 220      62.126 186.422 164.454  1.00  0.00     0.084 H 
ATOM   2263  NE1 TRP A 220      59.909 182.663 163.760  1.00467.91    -0.365 N 
ATOM   2264  HE1 TRP A 220      59.157 181.982 163.650  1.00  0.00     0.165 HD
ATOM   2265  CZ2 TRP A 220      58.583 184.731 164.251  1.00491.08    -0.056 A 
ATOM   2266  HZ2 TRP A 220      57.588 184.259 164.195  1.00  0.00     0.086 H 
ATOM   2267  CZ3 TRP A 220      59.982 186.668 164.596  1.00508.82    -0.082 A 
ATOM   2268  HZ3 TRP A 220      60.054 187.746 164.817  1.00  0.00     0.083 H 
ATOM   2269  CH2 TRP A 220      58.722 186.063 164.525  1.00501.10    -0.081 A 
ATOM   2270  HH2 TRP A 220      57.820 186.675 164.694  1.00  0.00     0.083 H 
ATOM   2271  N   THR A 221      63.205 181.301 165.931  1.00328.25    -0.344 N 
ATOM   2272  HN  THR A 221      62.377 181.867 166.115  1.00  0.00     0.163 HD
ATOM   2273  CA  THR A 221      63.166 179.889 166.277  1.00331.22     0.113 C 
ATOM   2274  HA  THR A 221      64.138 179.424 165.990  1.00  0.00     0.091 H 
ATOM   2275  C   THR A 221      62.048 179.204 165.500  1.00322.35     0.243 C 
ATOM   2276  O   THR A 221      61.035 179.827 165.167  1.00329.07    -0.271 OA
ATOM   2277  CB  THR A 221      62.960 179.706 167.795  1.00345.16     0.060 C 
ATOM   2278  HB  THR A 221      61.985 180.162 168.085  1.00  0.00     0.086 H 
ATOM   2279  CG2 THR A 221      62.952 178.239 168.186  1.00335.42    -0.050 C 
ATOM   2280 1HG2 THR A 221      62.803 178.107 169.283  1.00  0.00     0.031 H 
ATOM   2281 2HG2 THR A 221      63.874 177.719 167.835  1.00  0.00     0.031 H 
ATOM   2282 3HG2 THR A 221      62.196 177.666 167.601  1.00  0.00     0.031 H 
ATOM   2283  OG1 THR A 221      64.013 180.371 168.504  1.00366.51    -0.393 OA
ATOM   2284  HG1 THR A 221      63.886 180.258 169.439  1.00  0.00     0.210 HD
ATOM   2285  N   LEU A 222      62.254 177.917 165.197  1.00324.32    -0.346 N 
ATOM   2286  HN  LEU A 222      63.145 177.483 165.438  1.00  0.00     0.163 HD
ATOM   2287  CA  LEU A 222      61.227 177.122 164.527  1.00333.46     0.089 C 
ATOM   2288  HA  LEU A 222      61.116 177.499 163.483  1.00  0.00     0.087 H 
ATOM   2289  C   LEU A 222      59.878 177.243 165.227  1.00342.81     0.241 C 
ATOM   2290  O   LEU A 222      58.832 177.315 164.572  1.00349.72    -0.271 OA
ATOM   2291  CB  LEU A 222      61.660 175.655 164.467  1.00336.01    -0.035 C 
ATOM   2292  HB1 LEU A 222      60.769 175.019 164.256  1.00  0.00     0.037 H 
ATOM   2293  HB2 LEU A 222      61.928 175.310 165.493  1.00  0.00     0.037 H 
ATOM   2294  CG  LEU A 222      62.784 175.279 163.502  1.00342.75    -0.059 C 
ATOM   2295  HG  LEU A 222      63.604 176.028 163.601  1.00  0.00     0.038 H 
ATOM   2296  CD1 LEU A 222      63.337 173.906 163.843  1.00363.22    -0.073 C 
ATOM   2297 1HD1 LEU A 222      63.710 173.889 164.893  1.00  0.00     0.028 H 
ATOM   2298 2HD1 LEU A 222      64.120 173.581 163.118  1.00  0.00     0.028 H 
ATOM   2299 3HD1 LEU A 222      62.592 173.099 163.654  1.00  0.00     0.028 H 
ATOM   2300  CD2 LEU A 222      62.276 175.302 162.073  1.00332.89    -0.073 C 
ATOM   2301 1HD2 LEU A 222      61.870 176.310 161.823  1.00  0.00     0.028 H 
ATOM   2302 2HD2 LEU A 222      61.531 174.495 161.884  1.00  0.00     0.028 H 
ATOM   2303 3HD2 LEU A 222      63.059 174.977 161.348  1.00  0.00     0.028 H 
ATOM   2304  N   HIS A 223      59.884 177.268 166.560  1.00328.49    -0.346 N 
ATOM   2305  HN  HIS A 223      60.773 177.203 167.057  1.00  0.00     0.163 HD
ATOM   2306  CA  HIS A 223      58.648 177.386 167.322  1.00322.61     0.094 C 
ATOM   2307  HA  HIS A 223      57.855 176.814 166.785  1.00  0.00     0.088 H 
ATOM   2308  C   HIS A 223      58.175 178.827 167.465  1.00315.72     0.241 C 
ATOM   2309  O   HIS A 223      57.008 179.047 167.805  1.00313.41    -0.271 OA
ATOM   2310  CB  HIS A 223      58.827 176.762 168.708  1.00327.50     0.002 C 
ATOM   2311  HB1 HIS A 223      59.570 177.340 169.306  1.00  0.00     0.046 H 
ATOM   2312  HB2 HIS A 223      57.917 176.924 169.332  1.00  0.00     0.046 H 
ATOM   2313  CG  HIS A 223      59.192 175.310 168.675  1.00354.32     0.028 A 
ATOM   2314  CD2 HIS A 223      59.281 174.435 167.645  1.00366.28    -0.000 A 
ATOM   2315  HD2 HIS A 223      59.088 174.654 166.581  1.00  0.00     0.114 H 
ATOM   2316  ND1 HIS A 223      59.516 174.598 169.810  1.00370.35    -0.354 N 
ATOM   2317  HD1 HIS A 223      59.540 174.977 170.757  1.00  0.00     0.166 HD
ATOM   2318  CE1 HIS A 223      59.791 173.348 169.480  1.00374.28     0.040 A 
ATOM   2319  HE1 HIS A 223      60.083 172.545 170.178  1.00  0.00     0.140 H 
ATOM   2320  NE2 HIS A 223      59.656 173.224 168.172  1.00375.35    -0.360 N 
ATOM   2321  HE2 HIS A 223      59.806 172.367 167.640  1.00  0.00     0.166 HD
ATOM   2322  N   SER A 224      59.041 179.805 167.209  1.00320.60    -0.344 N 
ATOM   2323  HN  SER A 224      59.983 179.571 166.897  1.00  0.00     0.163 HD
ATOM   2324  CA  SER A 224      58.666 181.202 167.367  1.00327.51     0.109 C 
ATOM   2325  HA  SER A 224      58.236 181.337 168.387  1.00  0.00     0.090 H 
ATOM   2326  C   SER A 224      57.608 181.603 166.342  1.00332.16     0.243 C 
ATOM   2327  O   SER A 224      57.470 180.998 165.275  1.00317.11    -0.271 OA
ATOM   2328  CB  SER A 224      59.891 182.108 167.237  1.00338.41     0.044 C 
ATOM   2329  HB1 SER A 224      60.432 181.931 166.278  1.00  0.00     0.077 H 
ATOM   2330  HB2 SER A 224      59.599 183.172 167.074  1.00  0.00     0.077 H 
ATOM   2331  OG  SER A 224      60.751 181.969 168.354  1.00342.41    -0.398 OA
ATOM   2332  HG  SER A 224      61.512 182.532 168.273  1.00  0.00     0.209 HD
ATOM   2333  N   THR A 225      56.852 182.644 166.686  1.00332.47    -0.344 N 
ATOM   2334  HN  THR A 225      57.048 183.122 167.565  1.00  0.00     0.163 HD
ATOM   2335  CA  THR A 225      55.758 183.126 165.857  1.00320.74     0.113 C 
ATOM   2336  HA  THR A 225      55.965 182.851 164.797  1.00  0.00     0.091 H 
ATOM   2337  C   THR A 225      55.680 184.643 165.961  1.00287.72     0.243 C 
ATOM   2338  O   THR A 225      55.870 185.208 167.041  1.00276.94    -0.271 OA
ATOM   2339  CB  THR A 225      54.424 182.494 166.278  1.00307.09     0.060 C 
ATOM   2340  HB  THR A 225      54.104 182.927 167.254  1.00  0.00     0.086 H 
ATOM   2341  CG2 THR A 225      53.352 182.761 165.237  1.00304.00    -0.050 C 
ATOM   2342 1HG2 THR A 225      53.223 183.863 165.126  1.00  0.00     0.031 H 
ATOM   2343 2HG2 THR A 225      52.393 182.242 165.471  1.00  0.00     0.031 H 
ATOM   2344 3HG2 THR A 225      53.568 182.258 164.266  1.00  0.00     0.031 H 
ATOM   2345  OG1 THR A 225      54.590 181.077 166.421  1.00304.64    -0.393 OA
ATOM   2346  HG1 THR A 225      55.261 180.910 167.073  1.00  0.00     0.210 HD
ATOM   2347  N   SER A 226      55.402 185.296 164.831  1.00259.96    -0.344 N 
ATOM   2348  HN  SER A 226      55.228 184.765 163.978  1.00  0.00     0.163 HD
ATOM   2349  CA  SER A 226      55.341 186.748 164.789  1.00250.98     0.109 C 
ATOM   2350  HA  SER A 226      56.169 187.157 165.413  1.00  0.00     0.090 H 
ATOM   2351  C   SER A 226      54.012 187.249 165.354  1.00278.47     0.245 C 
ATOM   2352  O   SER A 226      53.007 186.534 165.320  1.00274.94    -0.271 OA
ATOM   2353  CB  SER A 226      55.518 187.247 163.358  1.00229.88     0.044 C 
ATOM   2354  HB1 SER A 226      55.673 188.351 163.326  1.00  0.00     0.077 H 
ATOM   2355  HB2 SER A 226      56.495 186.924 162.930  1.00  0.00     0.077 H 
ATOM   2356  OG  SER A 226      54.435 186.851 162.537  1.00228.82    -0.398 OA
ATOM   2357  HG  SER A 226      54.545 187.162 161.646  1.00  0.00     0.209 HD
ATOM   2358  N   PRO A 227      53.983 188.477 165.883  1.00297.08    -0.337 N 
ATOM   2359  CA  PRO A 227      52.728 188.994 166.453  1.00307.65     0.091 C 
ATOM   2360  HA  PRO A 227      52.404 188.336 167.293  1.00  0.00     0.087 H 
ATOM   2361  C   PRO A 227      51.604 189.109 165.440  1.00305.98     0.241 C 
ATOM   2362  O   PRO A 227      50.431 189.011 165.821  1.00309.05    -0.271 OA
ATOM   2363  CB  PRO A 227      53.136 190.367 167.008  1.00308.62    -0.036 C 
ATOM   2364  HB1 PRO A 227      52.323 191.130 166.976  1.00  0.00     0.036 H 
ATOM   2365  HB2 PRO A 227      53.281 190.385 168.113  1.00  0.00     0.036 H 
ATOM   2366  CG  PRO A 227      54.352 190.742 166.230  1.00311.16    -0.048 C 
ATOM   2367  HG1 PRO A 227      54.132 191.311 165.297  1.00  0.00     0.035 H 
ATOM   2368  HG2 PRO A 227      54.974 191.529 166.717  1.00  0.00     0.035 H 
ATOM   2369  CD  PRO A 227      55.080 189.454 165.996  1.00310.28    -0.001 C 
ATOM   2370  HD1 PRO A 227      55.786 189.466 165.133  1.00  0.00     0.064 H 
ATOM   2371  HD2 PRO A 227      55.849 189.206 166.764  1.00  0.00     0.064 H 
ATOM   2372  N   ALA A 228      51.921 189.320 164.161  1.00305.63    -0.346 N 
ATOM   2373  HN  ALA A 228      52.893 189.480 163.896  1.00  0.00     0.163 HD
ATOM   2374  CA  ALA A 228      50.877 189.322 163.142  1.00312.77     0.086 C 
ATOM   2375  HA  ALA A 228      50.011 189.908 163.530  1.00  0.00     0.086 H 
ATOM   2376  C   ALA A 228      50.400 187.907 162.844  1.00292.45     0.240 C 
ATOM   2377  O   ALA A 228      49.197 187.673 162.677  1.00266.02    -0.271 OA
ATOM   2378  CB  ALA A 228      51.382 190.000 161.868  1.00322.07    -0.049 C 
ATOM   2379  HB1 ALA A 228      50.584 190.002 161.089  1.00  0.00     0.030 H 
ATOM   2380  HB2 ALA A 228      52.326 189.537 161.496  1.00  0.00     0.030 H 
ATOM   2381  HB3 ALA A 228      51.770 191.026 162.068  1.00  0.00     0.030 H 
ATOM   2382  N   GLU A 229      51.328 186.950 162.767  1.00300.20    -0.346 N 
ATOM   2383  HN  GLU A 229      52.317 187.197 162.810  1.00  0.00     0.163 HD
ATOM   2384  CA  GLU A 229      50.935 185.553 162.622  1.00297.25     0.090 C 
ATOM   2385  HA  GLU A 229      50.240 185.473 161.754  1.00  0.00     0.087 H 
ATOM   2386  C   GLU A 229      50.206 185.062 163.866  1.00287.34     0.241 C 
ATOM   2387  O   GLU A 229      49.241 184.298 163.765  1.00265.86    -0.271 OA
ATOM   2388  CB  GLU A 229      52.164 184.688 162.336  1.00315.98    -0.029 C 
ATOM   2389  HB1 GLU A 229      52.791 185.155 161.541  1.00  0.00     0.037 H 
ATOM   2390  HB2 GLU A 229      52.877 184.732 163.192  1.00  0.00     0.037 H 
ATOM   2391  CG  GLU A 229      51.851 183.244 161.982  1.00341.09     0.018 C 
ATOM   2392  HG1 GLU A 229      51.176 182.782 162.740  1.00  0.00     0.049 H 
ATOM   2393  HG2 GLU A 229      51.185 183.185 161.089  1.00  0.00     0.049 H 
ATOM   2394  CD  GLU A 229      53.104 182.410 161.786  1.00366.36     0.172 C 
ATOM   2395  OE1 GLU A 229      54.216 182.962 161.930  1.00365.17    -0.648 OA
ATOM   2396  OE2 GLU A 229      52.978 181.203 161.491  1.00380.85    -0.648 OA
ATOM   2397  N   GLU A 230      50.652 185.496 165.048  1.00320.76    -0.346 N 
ATOM   2398  HN  GLU A 230      51.499 186.062 165.091  1.00  0.00     0.163 HD
ATOM   2399  CA  GLU A 230      49.939 185.168 166.278  1.00351.44     0.090 C 
ATOM   2400  HA  GLU A 230      49.852 184.059 166.349  1.00  0.00     0.087 H 
ATOM   2401  C   GLU A 230      48.536 185.762 166.278  1.00379.19     0.241 C 
ATOM   2402  O   GLU A 230      47.576 185.110 166.706  1.00382.65    -0.271 OA
ATOM   2403  CB  GLU A 230      50.725 185.669 167.490  1.00364.05    -0.029 C 
ATOM   2404  HB1 GLU A 230      50.057 185.744 168.380  1.00  0.00     0.037 H 
ATOM   2405  HB2 GLU A 230      50.994 186.743 167.359  1.00  0.00     0.037 H 
ATOM   2406  CG  GLU A 230      51.961 184.854 167.827  1.00351.99     0.018 C 
ATOM   2407  HG1 GLU A 230      52.784 185.508 168.200  1.00  0.00     0.049 H 
ATOM   2408  HG2 GLU A 230      52.449 184.463 166.904  1.00  0.00     0.049 H 
ATOM   2409  CD  GLU A 230      51.667 183.735 168.804  1.00360.57     0.172 C 
ATOM   2410  OE1 GLU A 230      50.626 183.805 169.490  1.00231.35    -0.648 OA
ATOM   2411  OE2 GLU A 230      52.475 182.786 168.887  1.00369.29    -0.648 OA
ATOM   2412  N   PHE A 231      48.398 187.000 165.799  1.00401.46    -0.346 N 
ATOM   2413  HN  PHE A 231      49.210 187.491 165.426  1.00  0.00     0.163 HD
ATOM   2414  CA  PHE A 231      47.094 187.657 165.804  1.00428.90     0.093 C 
ATOM   2415  HA  PHE A 231      46.675 187.595 166.836  1.00  0.00     0.088 H 
ATOM   2416  C   PHE A 231      46.122 186.972 164.852  1.00393.62     0.241 C 
ATOM   2417  O   PHE A 231      44.952 186.763 165.193  1.00392.97    -0.271 OA
ATOM   2418  CB  PHE A 231      47.253 189.133 165.439  1.00488.67    -0.014 C 
ATOM   2419  HB1 PHE A 231      47.788 189.241 164.467  1.00  0.00     0.043 H 
ATOM   2420  HB2 PHE A 231      47.989 189.627 166.115  1.00  0.00     0.043 H 
ATOM   2421  CG  PHE A 231      45.961 189.896 165.418  1.00545.22    -0.056 A 
ATOM   2422  CD1 PHE A 231      45.395 190.357 166.595  1.00573.73    -0.077 A 
ATOM   2423  HD1 PHE A 231      45.900 190.160 167.556  1.00  0.00     0.084 H 
ATOM   2424  CD2 PHE A 231      45.314 190.160 164.222  1.00568.06    -0.077 A 
ATOM   2425  HD2 PHE A 231      45.754 189.805 163.275  1.00  0.00     0.084 H 
ATOM   2426  CE1 PHE A 231      44.206 191.060 166.580  1.00587.96    -0.082 A 
ATOM   2427  HE1 PHE A 231      43.764 191.418 167.525  1.00  0.00     0.083 H 
ATOM   2428  CE2 PHE A 231      44.125 190.863 164.201  1.00583.27    -0.082 A 
ATOM   2429  HE2 PHE A 231      43.619 191.063 163.242  1.00  0.00     0.083 H 
ATOM   2430  CZ  PHE A 231      43.571 191.314 165.381  1.00589.98    -0.083 A 
ATOM   2431  HZ  PHE A 231      42.622 191.877 165.366  1.00  0.00     0.083 H 
ATOM   2432  N   TYR A 232      46.588 186.613 163.654  1.00347.33    -0.346 N 
ATOM   2433  HN  TYR A 232      47.565 186.784 163.418  1.00  0.00     0.163 HD
ATOM   2434  CA  TYR A 232      45.708 185.978 162.681  1.00317.75     0.093 C 
ATOM   2435  HA  TYR A 232      44.751 186.550 162.651  1.00  0.00     0.088 H 
ATOM   2436  C   TYR A 232      45.389 184.538 163.062  1.00298.63     0.241 C 
ATOM   2437  O   TYR A 232      44.268 184.072 162.832  1.00288.09    -0.271 OA
ATOM   2438  CB  TYR A 232      46.342 186.036 161.291  1.00302.88    -0.014 C 
ATOM   2439  HB1 TYR A 232      47.344 185.547 161.299  1.00  0.00     0.043 H 
ATOM   2440  HB2 TYR A 232      46.642 187.081 161.043  1.00  0.00     0.043 H 
ATOM   2441  CG  TYR A 232      45.482 185.459 160.190  1.00295.94    -0.056 A 
ATOM   2442  CD1 TYR A 232      44.349 186.126 159.745  1.00301.78    -0.074 A 
ATOM   2443  HD1 TYR A 232      44.073 187.090 160.204  1.00  0.00     0.084 H 
ATOM   2444  CD2 TYR A 232      45.811 184.253 159.586  1.00278.95    -0.074 A 
ATOM   2445  HD2 TYR A 232      46.711 183.708 159.918  1.00  0.00     0.084 H 
ATOM   2446  CE1 TYR A 232      43.560 185.603 158.737  1.00298.97    -0.051 A 
ATOM   2447  HE1 TYR A 232      42.659 186.143 158.400  1.00  0.00     0.087 H 
ATOM   2448  CE2 TYR A 232      45.029 183.724 158.575  1.00267.39    -0.051 A 
ATOM   2449  HE2 TYR A 232      45.303 182.764 158.107  1.00  0.00     0.087 H 
ATOM   2450  CZ  TYR A 232      43.906 184.403 158.156  1.00279.73     0.065 A 
ATOM   2451  OH  TYR A 232      43.125 183.878 157.152  1.00287.65    -0.361 OA
ATOM   2452  HH  TYR A 232      43.364 183.050 156.751  1.00  0.00     0.217 HD
ATOM   2453  N   THR A 233      46.353 183.824 163.645  1.00299.13    -0.344 N 
ATOM   2454  HN  THR A 233      47.249 184.263 163.855  1.00  0.00     0.163 HD
ATOM   2455  CA  THR A 233      46.139 182.421 163.985  1.00308.26     0.113 C 
ATOM   2456  HA  THR A 233      45.658 181.918 163.113  1.00  0.00     0.091 H 
ATOM   2457  C   THR A 233      45.219 182.272 165.192  1.00318.12     0.243 C 
ATOM   2458  O   THR A 233      44.228 181.534 165.143  1.00325.18    -0.271 OA
ATOM   2459  CB  THR A 233      47.483 181.738 164.254  1.00288.99     0.060 C 
ATOM   2460  HB  THR A 233      48.052 182.344 164.997  1.00  0.00     0.086 H 
ATOM   2461  CG2 THR A 233      47.283 180.337 164.813  1.00274.83    -0.050 C 
ATOM   2462 1HG2 THR A 233      46.694 180.394 165.758  1.00  0.00     0.031 H 
ATOM   2463 2HG2 THR A 233      48.249 179.796 164.950  1.00  0.00     0.031 H 
ATOM   2464 3HG2 THR A 233      46.819 179.649 164.068  1.00  0.00     0.031 H 
ATOM   2465  OG1 THR A 233      48.240 181.665 163.039  1.00283.48    -0.393 OA
ATOM   2466  HG1 THR A 233      48.365 182.540 162.690  1.00  0.00     0.210 HD
ATOM   2467  N   ARG A 234      45.530 182.970 166.282  1.00301.97    -0.346 N 
ATOM   2468  HN  ARG A 234      46.210 183.727 166.208  1.00  0.00     0.163 HD
ATOM   2469  CA  ARG A 234      44.929 182.685 167.577  1.00289.80     0.089 C 
ATOM   2470  HA  ARG A 234      44.659 181.603 167.601  1.00  0.00     0.087 H 
ATOM   2471  C   ARG A 234      43.670 183.490 167.875  1.00256.24     0.241 C 
ATOM   2472  O   ARG A 234      42.984 183.183 168.856  1.00235.97    -0.271 OA
ATOM   2473  CB  ARG A 234      45.950 182.942 168.689  1.00293.58    -0.036 C 
ATOM   2474  HB1 ARG A 234      45.583 182.530 169.658  1.00  0.00     0.036 H 
ATOM   2475  HB2 ARG A 234      45.983 184.027 168.944  1.00  0.00     0.036 H 
ATOM   2476  CG  ARG A 234      47.346 182.425 168.387  1.00284.65    -0.048 C 
ATOM   2477  HG1 ARG A 234      47.688 182.750 167.377  1.00  0.00     0.035 H 
ATOM   2478  HG2 ARG A 234      48.113 182.944 169.008  1.00  0.00     0.035 H 
ATOM   2479  CD  ARG A 234      47.440 180.917 168.542  1.00274.14     0.009 C 
ATOM   2480  HD1 ARG A 234      47.022 180.393 167.651  1.00  0.00     0.064 H 
ATOM   2481  HD2 ARG A 234      48.497 180.569 168.472  1.00  0.00     0.064 H 
ATOM   2482  NE  ARG A 234      46.810 180.449 169.774  1.00278.86    -0.227 N 
ATOM   2483  HE  ARG A 234      45.947 179.912 169.691  1.00  0.00     0.177 HD
ATOM   2484  CZ  ARG A 234      47.284 180.674 170.995  1.00307.11     0.665 C 
ATOM   2485  NH1 ARG A 234      46.640 180.203 172.054  1.00323.85    -0.235 N 
ATOM   2486 1HH1 ARG A 234      47.004 180.376 172.991  1.00  0.00     0.174 HD
ATOM   2487 2HH1 ARG A 234      45.787 179.659 171.925  1.00  0.00     0.174 HD
ATOM   2488  NH2 ARG A 234      48.392 181.380 171.163  1.00319.63    -0.235 N 
ATOM   2489 1HH2 ARG A 234      48.756 181.553 172.100  1.00  0.00     0.174 HD
ATOM   2490 2HH2 ARG A 234      48.887 181.742 170.348  1.00  0.00     0.174 HD
ATOM   2491  N   HIS A 235      43.339 184.502 167.070  1.00257.21    -0.346 N 
ATOM   2492  HN  HIS A 235      43.856 184.645 166.203  1.00  0.00     0.163 HD
ATOM   2493  CA  HIS A 235      42.245 185.407 167.416  1.00304.70     0.094 C 
ATOM   2494  HA  HIS A 235      41.794 185.048 168.371  1.00  0.00     0.088 H 
ATOM   2495  C   HIS A 235      41.153 185.402 166.354  1.00332.74     0.241 C 
ATOM   2496  O   HIS A 235      40.081 184.843 166.595  1.00347.93    -0.271 OA
ATOM   2497  CB  HIS A 235      42.784 186.818 167.654  1.00316.66     0.002 C 
ATOM   2498  HB1 HIS A 235      43.070 187.298 166.689  1.00  0.00     0.046 H 
ATOM   2499  HB2 HIS A 235      43.783 186.780 168.147  1.00  0.00     0.046 H 
ATOM   2500  CG  HIS A 235      41.848 187.696 168.424  1.00333.31     0.028 A 
ATOM   2501  CD2 HIS A 235      40.883 187.395 169.325  1.00339.21    -0.000 A 
ATOM   2502  HD2 HIS A 235      40.600 186.386 169.669  1.00  0.00     0.114 H 
ATOM   2503  ND1 HIS A 235      41.848 189.069 168.307  1.00346.59    -0.354 N 
ATOM   2504  HD1 HIS A 235      42.467 189.609 167.702  1.00  0.00     0.166 HD
ATOM   2505  CE1 HIS A 235      40.921 189.576 169.101  1.00354.51     0.040 A 
ATOM   2506  HE1 HIS A 235      40.688 190.648 169.218  1.00  0.00     0.140 H 
ATOM   2507  NE2 HIS A 235      40.322 188.582 169.730  1.00349.51    -0.360 N 
ATOM   2508  HE2 HIS A 235      39.565 188.679 170.407  1.00  0.00     0.166 HD
ATOM   2509  N   VAL A 236      41.381 186.015 165.190  1.00334.65    -0.346 N 
ATOM   2510  HN  VAL A 236      42.293 186.433 165.006  1.00  0.00     0.163 HD
ATOM   2511  CA  VAL A 236      40.330 186.089 164.180  1.00321.03     0.092 C 
ATOM   2512  HA  VAL A 236      39.421 186.517 164.663  1.00  0.00     0.088 H 
ATOM   2513  C   VAL A 236      39.977 184.696 163.672  1.00291.73     0.241 C 
ATOM   2514  O   VAL A 236      38.798 184.358 163.517  1.00276.86    -0.271 OA
ATOM   2515  CB  VAL A 236      40.747 187.035 163.037  1.00339.16    -0.033 C 
ATOM   2516  HB  VAL A 236      40.772 188.075 163.439  1.00  0.00     0.042 H 
ATOM   2517  CG1 VAL A 236      42.137 186.692 162.527  1.00336.25    -0.071 C 
ATOM   2518 1HG1 VAL A 236      42.439 187.376 161.700  1.00  0.00     0.028 H 
ATOM   2519 2HG1 VAL A 236      42.211 185.622 162.223  1.00  0.00     0.028 H 
ATOM   2520 3HG1 VAL A 236      42.888 186.686 163.351  1.00  0.00     0.028 H 
ATOM   2521  CG2 VAL A 236      39.728 186.990 161.905  1.00367.74    -0.071 C 
ATOM   2522 1HG2 VAL A 236      40.030 187.674 161.078  1.00  0.00     0.028 H 
ATOM   2523 2HG2 VAL A 236      38.697 187.209 162.268  1.00  0.00     0.028 H 
ATOM   2524 3HG2 VAL A 236      39.560 185.950 161.541  1.00  0.00     0.028 H 
ATOM   2525  N   LEU A 237      40.984 183.864 163.409  1.00283.04    -0.346 N 
ATOM   2526  HN  LEU A 237      41.947 184.194 163.466  1.00  0.00     0.163 HD
ATOM   2527  CA  LEU A 237      40.707 182.481 163.040  1.00298.31     0.089 C 
ATOM   2528  HA  LEU A 237      39.797 182.468 162.396  1.00  0.00     0.087 H 
ATOM   2529  C   LEU A 237      40.436 181.618 164.265  1.00297.76     0.241 C 
ATOM   2530  O   LEU A 237      39.518 180.790 164.249  1.00302.68    -0.271 OA
ATOM   2531  CB  LEU A 237      41.872 181.907 162.234  1.00324.43    -0.035 C 
ATOM   2532  HB1 LEU A 237      42.805 182.468 162.472  1.00  0.00     0.037 H 
ATOM   2533  HB2 LEU A 237      42.137 180.897 162.625  1.00  0.00     0.037 H 
ATOM   2534  CG  LEU A 237      41.686 181.839 160.718  1.00352.68    -0.059 C 
ATOM   2535  HG  LEU A 237      40.860 181.123 160.499  1.00  0.00     0.038 H 
ATOM   2536  CD1 LEU A 237      41.300 183.199 160.158  1.00364.26    -0.073 C 
ATOM   2537 1HD1 LEU A 237      41.164 183.149 159.052  1.00  0.00     0.028 H 
ATOM   2538 2HD1 LEU A 237      42.033 183.987 160.448  1.00  0.00     0.028 H 
ATOM   2539 3HD1 LEU A 237      40.398 183.613 160.666  1.00  0.00     0.028 H 
ATOM   2540  CD2 LEU A 237      42.952 181.323 160.058  1.00362.43    -0.073 C 
ATOM   2541 1HD2 LEU A 237      42.816 181.273 158.952  1.00  0.00     0.028 H 
ATOM   2542 2HD2 LEU A 237      43.274 180.344 160.483  1.00  0.00     0.028 H 
ATOM   2543 3HD2 LEU A 237      43.846 181.927 160.342  1.00  0.00     0.028 H 
ATOM   2544  N   GLN A 238      41.213 181.812 165.334  1.00292.54    -0.346 N 
ATOM   2545  HN  GLN A 238      41.830 182.624 165.349  1.00  0.00     0.163 HD
ATOM   2546  CA  GLN A 238      41.216 180.907 166.484  1.00299.69     0.090 C 
ATOM   2547  HA  GLN A 238      42.085 181.176 167.129  1.00  0.00     0.087 H 
ATOM   2548  C   GLN A 238      41.406 179.466 166.018  1.00287.54     0.241 C 
ATOM   2549  O   GLN A 238      40.791 178.529 166.532  1.00280.62    -0.271 OA
ATOM   2550  CB  GLN A 238      39.944 181.063 167.321  1.00324.87    -0.030 C 
ATOM   2551  HB1 GLN A 238      39.089 180.538 166.835  1.00  0.00     0.037 H 
ATOM   2552  HB2 GLN A 238      39.571 182.113 167.275  1.00  0.00     0.037 H 
ATOM   2553  CG  GLN A 238      40.095 180.613 168.766  1.00341.39     0.011 C 
ATOM   2554  HG1 GLN A 238      41.045 180.996 169.207  1.00  0.00     0.047 H 
ATOM   2555  HG2 GLN A 238      40.297 179.518 168.825  1.00  0.00     0.047 H 
ATOM   2556  CD  GLN A 238      38.906 180.993 169.625  1.00362.49     0.215 C 
ATOM   2557  NE2 GLN A 238      37.881 181.561 168.999  1.00382.77    -0.370 N 
ATOM   2558 1HE2 GLN A 238      37.879 181.736 167.994  1.00  0.00     0.159 HD
ATOM   2559 2HE2 GLN A 238      37.081 181.817 169.577  1.00  0.00     0.159 HD
ATOM   2560  OE1 GLN A 238      38.909 180.782 170.837  1.00357.88    -0.274 OA
ATOM   2561  N   ILE A 239      42.275 179.296 165.018  1.00293.78    -0.346 N 
ATOM   2562  HN  ILE A 239      42.818 180.095 164.691  1.00  0.00     0.163 HD
ATOM   2563  CA  ILE A 239      42.467 177.999 164.383  1.00305.50     0.092 C 
ATOM   2564  HA  ILE A 239      41.462 177.576 164.151  1.00  0.00     0.088 H 
ATOM   2565  C   ILE A 239      43.188 177.024 165.303  1.00294.96     0.241 C 
ATOM   2566  O   ILE A 239      43.177 175.814 165.050  1.00312.68    -0.271 OA
ATOM   2567  CB  ILE A 239      43.224 178.187 163.054  1.00329.07    -0.030 C 
ATOM   2568  HB  ILE A 239      42.852 179.120 162.570  1.00  0.00     0.043 H 
ATOM   2569  CG1 ILE A 239      42.963 177.019 162.103  1.00362.51    -0.063 C 
ATOM   2570 1HG1 ILE A 239      43.333 176.062 162.539  1.00  0.00     0.033 H 
ATOM   2571 2HG1 ILE A 239      41.874 176.787 162.049  1.00  0.00     0.033 H 
ATOM   2572  CG2 ILE A 239      44.714 178.343 163.303  1.00327.32    -0.071 C 
ATOM   2573 1HG2 ILE A 239      45.262 178.479 162.341  1.00  0.00     0.028 H 
ATOM   2574 2HG2 ILE A 239      45.125 177.493 163.896  1.00  0.00     0.028 H 
ATOM   2575 3HG2 ILE A 239      44.929 179.168 164.021  1.00  0.00     0.028 H 
ATOM   2576  CD1 ILE A 239      43.536 177.237 160.721  1.00381.98    -0.076 C 
ATOM   2577 1HD1 ILE A 239      43.346 176.385 160.027  1.00  0.00     0.027 H 
ATOM   2578 2HD1 ILE A 239      44.625 177.469 160.775  1.00  0.00     0.027 H 
ATOM   2579 3HD1 ILE A 239      43.166 178.194 160.285  1.00  0.00     0.027 H 
ATOM   2580  N   HIS A 240      43.814 177.521 166.372  1.00281.68    -0.346 N 
ATOM   2581  HN  HIS A 240      43.851 178.531 166.509  1.00  0.00     0.163 HD
ATOM   2582  CA  HIS A 240      44.446 176.641 167.347  1.00286.83     0.094 C 
ATOM   2583  HA  HIS A 240      45.107 175.929 166.801  1.00  0.00     0.088 H 
ATOM   2584  C   HIS A 240      43.426 175.837 168.140  1.00273.61     0.241 C 
ATOM   2585  O   HIS A 240      43.787 174.818 168.739  1.00270.75    -0.271 OA
ATOM   2586  CB  HIS A 240      45.308 177.459 168.307  1.00315.78     0.002 C 
ATOM   2587  HB1 HIS A 240      46.099 178.014 167.751  1.00  0.00     0.046 H 
ATOM   2588  HB2 HIS A 240      45.950 176.791 168.927  1.00  0.00     0.046 H 
ATOM   2589  CG  HIS A 240      44.521 178.390 169.175  1.00345.11     0.028 A 
ATOM   2590  CD2 HIS A 240      44.084 178.265 170.451  1.00365.58    -0.000 A 
ATOM   2591  HD2 HIS A 240      44.245 177.400 171.116  1.00  0.00     0.114 H 
ATOM   2592  ND1 HIS A 240      44.086 179.624 168.742  1.00350.86    -0.354 N 
ATOM   2593  HD1 HIS A 240      44.252 180.015 167.815  1.00  0.00     0.166 HD
ATOM   2594  CE1 HIS A 240      43.420 180.221 169.714  1.00361.70     0.040 A 
ATOM   2595  HE1 HIS A 240      42.957 181.221 169.660  1.00  0.00     0.140 H 
ATOM   2596  NE2 HIS A 240      43.403 179.417 170.762  1.00372.38    -0.360 N 
ATOM   2597  HE2 HIS A 240      42.957 179.619 171.657  1.00  0.00     0.166 HD
ATOM   2598  N   ARG A 241      42.167 176.270 168.155  1.00279.29    -0.346 N 
ATOM   2599  HN  ARG A 241      41.929 177.100 167.612  1.00  0.00     0.163 HD
ATOM   2600  CA  ARG A 241      41.115 175.608 168.915  1.00297.17     0.089 C 
ATOM   2601  HA  ARG A 241      41.568 175.200 169.849  1.00  0.00     0.087 H 
ATOM   2602  C   ARG A 241      40.478 174.451 168.155  1.00298.72     0.241 C 
ATOM   2603  O   ARG A 241      39.555 173.817 168.679  1.00298.58    -0.271 OA
ATOM   2604  CB  ARG A 241      40.048 176.632 169.314  1.00296.58    -0.036 C 
ATOM   2605  HB1 ARG A 241      39.336 176.797 168.472  1.00  0.00     0.036 H 
ATOM   2606  HB2 ARG A 241      40.497 177.650 169.389  1.00  0.00     0.036 H 
ATOM   2607  CG  ARG A 241      39.290 176.295 170.587  1.00305.19    -0.048 C 
ATOM   2608  HG1 ARG A 241      39.924 175.727 171.307  1.00  0.00     0.035 H 
ATOM   2609  HG2 ARG A 241      38.506 175.523 170.409  1.00  0.00     0.035 H 
ATOM   2610  CD  ARG A 241      38.711 177.551 171.216  1.00315.38     0.009 C 
ATOM   2611  HD1 ARG A 241      39.513 178.286 171.459  1.00  0.00     0.064 H 
ATOM   2612  HD2 ARG A 241      38.142 178.150 170.468  1.00  0.00     0.064 H 
ATOM   2613  NE  ARG A 241      37.893 177.257 172.388  1.00331.06    -0.227 N 
ATOM   2614  HE  ARG A 241      37.690 176.279 172.597  1.00  0.00     0.177 HD
ATOM   2615  CZ  ARG A 241      37.396 178.184 173.200  1.00347.70     0.665 C 
ATOM   2616  NH1 ARG A 241      37.639 179.468 172.970  1.00362.49    -0.235 N 
ATOM   2617 1HH1 ARG A 241      37.257 180.180 173.593  1.00  0.00     0.174 HD
ATOM   2618 2HH1 ARG A 241      38.205 179.740 172.166  1.00  0.00     0.174 HD
ATOM   2619  NH2 ARG A 241      36.660 177.830 174.245  1.00350.99    -0.235 N 
ATOM   2620 1HH2 ARG A 241      36.278 178.542 174.868  1.00  0.00     0.174 HD
ATOM   2621 2HH2 ARG A 241      36.473 176.843 174.422  1.00  0.00     0.174 HD
ATOM   2622  N   SER A 242      40.944 174.164 166.943  1.00278.97    -0.344 N 
ATOM   2623  HN  SER A 242      41.679 174.755 166.554  1.00  0.00     0.163 HD
ATOM   2624  CA  SER A 242      40.458 173.049 166.145  1.00256.86     0.109 C 
ATOM   2625  HA  SER A 242      39.742 172.454 166.759  1.00  0.00     0.090 H 
ATOM   2626  C   SER A 242      41.629 172.158 165.756  1.00255.53     0.243 C 
ATOM   2627  O   SER A 242      42.720 172.650 165.451  1.00265.91    -0.271 OA
ATOM   2628  CB  SER A 242      39.737 173.544 164.890  1.00251.30     0.044 C 
ATOM   2629  HB1 SER A 242      39.288 172.703 164.312  1.00  0.00     0.077 H 
ATOM   2630  HB2 SER A 242      38.800 174.093 165.141  1.00  0.00     0.077 H 
ATOM   2631  OG  SER A 242      40.606 174.326 164.090  1.00260.29    -0.398 OA
ATOM   2632  HG  SER A 242      40.158 174.633 163.311  1.00  0.00     0.209 HD
ATOM   2633  N   LYS A 243      41.401 170.846 165.770  1.00258.93    -0.346 N 
ATOM   2634  HN  LYS A 243      40.479 170.503 166.039  1.00  0.00     0.163 HD
ATOM   2635  CA  LYS A 243      42.438 169.890 165.410  1.00286.59     0.089 C 
ATOM   2636  HA  LYS A 243      43.417 170.299 165.752  1.00  0.00     0.087 H 
ATOM   2637  C   LYS A 243      42.529 169.643 163.911  1.00279.70     0.240 C 
ATOM   2638  O   LYS A 243      43.506 169.038 163.457  1.00279.22    -0.271 OA
ATOM   2639  CB  LYS A 243      42.204 168.556 166.128  1.00334.02    -0.038 C 
ATOM   2640  HB1 LYS A 243      42.910 167.780 165.751  1.00  0.00     0.036 H 
ATOM   2641  HB2 LYS A 243      41.237 168.104 165.807  1.00  0.00     0.036 H 
ATOM   2642  CG  LYS A 243      42.272 168.646 167.643  1.00361.63    -0.061 C 
ATOM   2643  HG1 LYS A 243      43.178 169.201 167.980  1.00  0.00     0.033 H 
ATOM   2644  HG2 LYS A 243      41.491 169.331 168.048  1.00  0.00     0.033 H 
ATOM   2645  CD  LYS A 243      42.192 167.268 168.280  1.00382.43    -0.043 C 
ATOM   2646  HD1 LYS A 243      43.088 166.652 168.034  1.00  0.00     0.035 H 
ATOM   2647  HD2 LYS A 243      42.318 167.322 169.387  1.00  0.00     0.035 H 
ATOM   2648  CE  LYS A 243      40.905 166.555 167.900  1.00388.95     0.080 C 
ATOM   2649  HE1 LYS A 243      40.773 166.519 166.793  1.00  0.00     0.075 H 
ATOM   2650  HE2 LYS A 243      40.010 167.165 168.164  1.00  0.00     0.075 H 
ATOM   2651  NZ  LYS A 243      40.828 165.194 168.499  1.00397.40    -0.079 N 
ATOM   2652  HZ1 LYS A 243      39.964 164.715 168.244  1.00  0.00     0.274 HD
ATOM   2653  HZ2 LYS A 243      40.949 165.227 169.511  1.00  0.00     0.274 HD
ATOM   2654  HZ3 LYS A 243      41.647 164.636 168.258  1.00  0.00     0.274 HD
ATOM   2655  N   GLY A 244      41.550 170.088 163.142  1.00283.43    -0.351 N 
ATOM   2656  HN  GLY A 244      40.773 170.591 163.571  1.00  0.00     0.163 HD
ATOM   2657  CA  GLY A 244      41.547 169.883 161.711  1.00295.32     0.069 C 
ATOM   2658  HA1 GLY A 244      42.143 170.660 161.178  1.00  0.00     0.078 H 
ATOM   2659  HA2 GLY A 244      42.143 168.988 161.417  1.00  0.00     0.078 H 
ATOM   2660  C   GLY A 244      40.125 169.809 161.196  1.00296.69     0.236 C 
ATOM   2661  O   GLY A 244      39.196 170.295 161.834  1.00299.16    -0.272 OA
ATOM   2662  N   LEU A 245      39.982 169.192 160.020  1.00288.94    -0.346 N 
ATOM   2663  HN  LEU A 245      40.806 168.868 159.513  1.00  0.00     0.163 HD
ATOM   2664  CA  LEU A 245      38.653 168.980 159.458  1.00296.04     0.089 C 
ATOM   2665  HA  LEU A 245      38.139 169.967 159.393  1.00  0.00     0.087 H 
ATOM   2666  C   LEU A 245      37.814 168.061 160.336  1.00299.04     0.241 C 
ATOM   2667  O   LEU A 245      36.580 168.128 160.301  1.00300.09    -0.271 OA
ATOM   2668  CB  LEU A 245      38.763 168.403 158.046  1.00320.44    -0.035 C 
ATOM   2669  HB1 LEU A 245      39.323 167.439 158.081  1.00  0.00     0.037 H 
ATOM   2670  HB2 LEU A 245      37.761 168.048 157.711  1.00  0.00     0.037 H 
ATOM   2671  CG  LEU A 245      39.369 169.305 156.970  1.00361.46    -0.059 C 
ATOM   2672  HG  LEU A 245      40.389 169.609 157.301  1.00  0.00     0.038 H 
ATOM   2673  CD1 LEU A 245      39.497 168.551 155.656  1.00372.96    -0.073 C 
ATOM   2674 1HD1 LEU A 245      39.939 169.209 154.871  1.00  0.00     0.028 H 
ATOM   2675 2HD1 LEU A 245      38.524 168.114 155.332  1.00  0.00     0.028 H 
ATOM   2676 3HD1 LEU A 245      40.072 167.603 155.776  1.00  0.00     0.028 H 
ATOM   2677  CD2 LEU A 245      38.530 170.560 156.790  1.00379.42    -0.073 C 
ATOM   2678 1HD2 LEU A 245      38.972 171.218 156.005  1.00  0.00     0.028 H 
ATOM   2679 2HD2 LEU A 245      38.386 171.103 157.753  1.00  0.00     0.028 H 
ATOM   2680 3HD2 LEU A 245      37.463 170.317 156.574  1.00  0.00     0.028 H 
ATOM   2681  N   GLN A 246      38.460 167.194 161.120  1.00311.77    -0.346 N 
ATOM   2682  HN  GLN A 246      39.480 167.180 161.123  1.00  0.00     0.163 HD
ATOM   2683  CA  GLN A 246      37.724 166.266 161.973  1.00339.77     0.090 C 
ATOM   2684  HA  GLN A 246      37.025 165.681 161.332  1.00  0.00     0.087 H 
ATOM   2685  C   GLN A 246      36.903 167.015 163.017  1.00359.59     0.241 C 
ATOM   2686  O   GLN A 246      35.671 166.914 163.048  1.00362.91    -0.271 OA
ATOM   2687  CB  GLN A 246      38.693 165.289 162.644  1.00336.48    -0.030 C 
ATOM   2688  HB1 GLN A 246      39.334 165.826 163.381  1.00  0.00     0.037 H 
ATOM   2689  HB2 GLN A 246      38.139 164.607 163.330  1.00  0.00     0.037 H 
ATOM   2690  CG  GLN A 246      39.558 164.482 161.682  1.00342.16     0.011 C 
ATOM   2691  HG1 GLN A 246      38.960 164.125 160.811  1.00  0.00     0.047 H 
ATOM   2692  HG2 GLN A 246      39.837 163.498 162.126  1.00  0.00     0.047 H 
ATOM   2693  CD  GLN A 246      40.790 165.239 161.221  1.00351.84     0.215 C 
ATOM   2694  NE2 GLN A 246      41.631 164.579 160.433  1.00366.25    -0.370 N 
ATOM   2695 1HE2 GLN A 246      41.469 163.615 160.142  1.00  0.00     0.159 HD
ATOM   2696 2HE2 GLN A 246      42.459 165.088 160.123  1.00  0.00     0.159 HD
ATOM   2697  OE1 GLN A 246      40.985 166.403 161.572  1.00342.70    -0.274 OA
ATOM   2698  N   ASP A 247      37.570 167.775 163.883  1.00369.82    -0.346 N 
ATOM   2699  HN  ASP A 247      38.590 167.744 163.881  1.00  0.00     0.163 HD
ATOM   2700  CA  ASP A 247      36.893 168.652 164.837  1.00374.78     0.098 C 
ATOM   2701  HA  ASP A 247      35.791 168.536 164.712  1.00  0.00     0.088 H 
ATOM   2702  C   ASP A 247      37.275 170.093 164.515  1.00342.25     0.241 C 
ATOM   2703  O   ASP A 247      38.386 170.532 164.828  1.00326.62    -0.271 OA
ATOM   2704  CB  ASP A 247      37.266 168.281 166.270  1.00403.31     0.043 C 
ATOM   2705  HB1 ASP A 247      38.370 168.167 166.379  1.00  0.00     0.052 H 
ATOM   2706  HB2 ASP A 247      36.953 167.238 166.508  1.00  0.00     0.052 H 
ATOM   2707  CG  ASP A 247      36.717 169.259 167.289  1.00427.64     0.175 C 
ATOM   2708  OD1 ASP A 247      35.582 169.048 167.765  1.00450.65    -0.648 OA
ATOM   2709  OD2 ASP A 247      37.423 170.236 167.619  1.00423.37    -0.648 OA
ATOM   2710  N   LEU A 248      36.355 170.827 163.894  1.00319.07    -0.346 N 
ATOM   2711  HN  LEU A 248      35.515 170.365 163.546  1.00  0.00     0.163 HD
ATOM   2712  CA  LEU A 248      36.498 172.261 163.691  1.00295.86     0.089 C 
ATOM   2713  HA  LEU A 248      37.570 172.522 163.850  1.00  0.00     0.087 H 
ATOM   2714  C   LEU A 248      35.668 173.094 164.660  1.00301.95     0.240 C 
ATOM   2715  O   LEU A 248      35.768 174.324 164.638  1.00303.17    -0.271 OA
ATOM   2716  CB  LEU A 248      36.139 172.621 162.246  1.00258.64    -0.035 C 
ATOM   2717  HB1 LEU A 248      35.891 173.706 162.178  1.00  0.00     0.037 H 
ATOM   2718  HB2 LEU A 248      37.054 172.583 161.610  1.00  0.00     0.037 H 
ATOM   2719  CG  LEU A 248      35.025 171.795 161.600  1.00255.43    -0.059 C 
ATOM   2720  HG  LEU A 248      35.068 170.766 162.028  1.00  0.00     0.038 H 
ATOM   2721  CD1 LEU A 248      33.657 172.377 161.918  1.00272.11    -0.073 C 
ATOM   2722 1HD1 LEU A 248      32.845 171.775 161.447  1.00  0.00     0.028 H 
ATOM   2723 2HD1 LEU A 248      33.591 173.452 161.629  1.00  0.00     0.028 H 
ATOM   2724 3HD1 LEU A 248      33.503 172.486 163.017  1.00  0.00     0.028 H 
ATOM   2725  CD2 LEU A 248      35.238 171.686 160.098  1.00257.45    -0.073 C 
ATOM   2726 1HD2 LEU A 248      34.426 171.084 159.627  1.00  0.00     0.028 H 
ATOM   2727 2HD2 LEU A 248      36.248 171.282 159.852  1.00  0.00     0.028 H 
ATOM   2728 3HD2 LEU A 248      35.338 172.689 159.621  1.00  0.00     0.028 H 
ATOM   2729  N   GLY A 249      34.868 172.461 165.513  1.00315.33    -0.351 N 
ATOM   2730  HN  GLY A 249      34.917 171.444 165.579  1.00  0.00     0.163 HD
ATOM   2731  CA  GLY A 249      33.926 173.180 166.353  1.00333.23     0.069 C 
ATOM   2732  HA1 GLY A 249      33.359 173.926 165.748  1.00  0.00     0.078 H 
ATOM   2733  HA2 GLY A 249      33.092 172.508 166.661  1.00  0.00     0.078 H 
ATOM   2734  C   GLY A 249      34.540 173.847 167.568  1.00366.43     0.235 C 
ATOM   2735  O   GLY A 249      35.606 173.442 168.031  1.00370.24    -0.272 OA
ATOM   2736  N   GLY A 250      33.867 174.870 168.091  1.00393.82    -0.351 N 
ATOM   2737  HN  GLY A 250      34.249 175.338 168.913  1.00  0.00     0.163 HD
ATOM   2738  CA  GLY A 250      32.612 175.346 167.538  1.00240.69     0.069 C 
ATOM   2739  HA1 GLY A 250      32.098 174.533 166.974  1.00  0.00     0.078 H 
ATOM   2740  HA2 GLY A 250      31.865 175.514 168.348  1.00  0.00     0.078 H 
ATOM   2741  C   GLY A 250      32.752 176.587 166.676  1.00237.52     0.236 C 
ATOM   2742  O   GLY A 250      33.787 176.800 166.047  1.00235.91    -0.272 OA
ATOM   2743  N   ILE A 251      31.708 177.411 166.659  1.00260.25    -0.346 N 
ATOM   2744  HN  ILE A 251      30.919 177.211 167.274  1.00  0.00     0.163 HD
ATOM   2745  CA  ILE A 251      31.642 178.589 165.799  1.00258.75     0.092 C 
ATOM   2746  HA  ILE A 251      32.306 178.422 164.919  1.00  0.00     0.088 H 
ATOM   2747  C   ILE A 251      32.148 179.806 166.560  1.00277.81     0.241 C 
ATOM   2748  O   ILE A 251      31.876 179.969 167.756  1.00277.52    -0.271 OA
ATOM   2749  CB  ILE A 251      30.204 178.812 165.290  1.00257.21    -0.030 C 
ATOM   2750  HB  ILE A 251      29.536 178.933 166.174  1.00  0.00     0.043 H 
ATOM   2751  CG1 ILE A 251      29.722 177.602 164.488  1.00251.08    -0.063 C 
ATOM   2752 1HG1 ILE A 251      30.449 177.350 163.681  1.00  0.00     0.033 H 
ATOM   2753 2HG1 ILE A 251      29.792 176.672 165.099  1.00  0.00     0.033 H 
ATOM   2754  CG2 ILE A 251      30.111 180.077 164.446  1.00247.84    -0.071 C 
ATOM   2755 1HG2 ILE A 251      30.462 180.959 165.031  1.00  0.00     0.028 H 
ATOM   2756 2HG2 ILE A 251      29.085 180.230 164.038  1.00  0.00     0.028 H 
ATOM   2757 3HG2 ILE A 251      30.658 179.974 163.480  1.00  0.00     0.028 H 
ATOM   2758  CD1 ILE A 251      28.329 177.763 163.919  1.00250.41    -0.076 C 
ATOM   2759 1HD1 ILE A 251      27.978 176.881 163.334  1.00  0.00     0.027 H 
ATOM   2760 2HD1 ILE A 251      28.259 178.693 163.308  1.00  0.00     0.027 H 
ATOM   2761 3HD1 ILE A 251      27.602 178.015 164.726  1.00  0.00     0.027 H 
ATOM   2762  N   SER A 252      32.897 180.661 165.866  1.00253.71    -0.344 N 
ATOM   2763  HN  SER A 252      33.219 180.389 164.937  1.00  0.00     0.163 HD
ATOM   2764  CA  SER A 252      33.273 181.970 166.384  1.00255.54     0.109 C 
ATOM   2765  HA  SER A 252      33.373 181.904 167.493  1.00  0.00     0.090 H 
ATOM   2766  C   SER A 252      32.164 182.961 166.047  1.00250.41     0.243 C 
ATOM   2767  O   SER A 252      31.860 183.183 164.870  1.00239.38    -0.271 OA
ATOM   2768  CB  SER A 252      34.606 182.426 165.793  1.00257.48     0.044 C 
ATOM   2769  HB1 SER A 252      34.890 183.441 166.158  1.00  0.00     0.077 H 
ATOM   2770  HB2 SER A 252      34.515 182.654 164.705  1.00  0.00     0.077 H 
ATOM   2771  OG  SER A 252      35.629 181.479 166.042  1.00274.78    -0.398 OA
ATOM   2772  HG  SER A 252      36.458 181.763 165.675  1.00  0.00     0.209 HD
ATOM   2773  N   TRP A 253      31.561 183.555 167.079  1.00281.54    -0.346 N 
ATOM   2774  HN  TRP A 253      31.910 183.397 168.024  1.00  0.00     0.163 HD
ATOM   2775  CA  TRP A 253      30.410 184.426 166.874  1.00321.59     0.093 C 
ATOM   2776  HA  TRP A 253      29.740 183.936 166.130  1.00  0.00     0.088 H 
ATOM   2777  C   TRP A 253      30.786 185.798 166.331  1.00324.48     0.241 C 
ATOM   2778  O   TRP A 253      29.930 186.467 165.742  1.00348.71    -0.271 OA
ATOM   2779  CB  TRP A 253      29.626 184.583 168.179  1.00364.82    -0.012 C 
ATOM   2780  HB1 TRP A 253      28.848 185.375 168.073  1.00  0.00     0.044 H 
ATOM   2781  HB2 TRP A 253      28.973 183.696 168.350  1.00  0.00     0.044 H 
ATOM   2782  CG  TRP A 253      30.480 184.845 169.384  1.00418.61    -0.028 A 
ATOM   2783  CD1 TRP A 253      31.056 183.912 170.197  1.00447.25    -0.015 A 
ATOM   2784  HD1 TRP A 253      30.969 182.820 170.065  1.00  0.00     0.112 H 
ATOM   2785  CD2 TRP A 253      30.842 186.123 169.921  1.00434.94    -0.002 A 
ATOM   2786  CE2 TRP A 253      31.644 185.887 171.056  1.00446.61     0.042 A 
ATOM   2787  CE3 TRP A 253      30.570 187.444 169.551  1.00431.76    -0.070 A 
ATOM   2788  HE3 TRP A 253      29.946 187.664 168.668  1.00  0.00     0.084 H 
ATOM   2789  NE1 TRP A 253      31.760 184.529 171.203  1.00453.88    -0.365 N 
ATOM   2790  HE1 TRP A 253      32.283 184.054 171.939  1.00  0.00     0.165 HD
ATOM   2791  CZ2 TRP A 253      32.175 186.921 171.824  1.00444.60    -0.056 A 
ATOM   2792  HZ2 TRP A 253      32.799 186.715 172.710  1.00  0.00     0.086 H 
ATOM   2793  CZ3 TRP A 253      31.099 188.470 170.315  1.00434.61    -0.082 A 
ATOM   2794  HZ3 TRP A 253      30.892 189.516 170.035  1.00  0.00     0.083 H 
ATOM   2795  CH2 TRP A 253      31.892 188.203 171.437  1.00441.21    -0.081 A 
ATOM   2796  HH2 TRP A 253      32.298 189.045 172.023  1.00  0.00     0.083 H 
ATOM   2797  N   GLN A 254      32.035 186.233 166.510  1.00311.00    -0.346 N 
ATOM   2798  HN  GLN A 254      32.702 185.664 167.032  1.00  0.00     0.163 HD
ATOM   2799  CA  GLN A 254      32.450 187.520 165.961  1.00307.46     0.090 C 
ATOM   2800  HA  GLN A 254      31.743 188.301 166.325  1.00  0.00     0.087 H 
ATOM   2801  C   GLN A 254      32.402 187.501 164.439  1.00293.61     0.241 C 
ATOM   2802  O   GLN A 254      31.870 188.423 163.810  1.00303.88    -0.271 OA
ATOM   2803  CB  GLN A 254      33.854 187.878 166.448  1.00330.60    -0.030 C 
ATOM   2804  HB1 GLN A 254      34.596 187.140 166.065  1.00  0.00     0.037 H 
ATOM   2805  HB2 GLN A 254      34.217 188.800 165.937  1.00  0.00     0.037 H 
ATOM   2806  CG  GLN A 254      33.986 188.024 167.954  1.00367.32     0.011 C 
ATOM   2807  HG1 GLN A 254      33.094 188.535 168.386  1.00  0.00     0.047 H 
ATOM   2808  HG2 GLN A 254      34.768 188.774 168.216  1.00  0.00     0.047 H 
ATOM   2809  CD  GLN A 254      34.246 186.703 168.651  1.00404.62     0.215 C 
ATOM   2810  NE2 GLN A 254      34.715 186.772 169.890  1.00419.72    -0.370 N 
ATOM   2811 1HE2 GLN A 254      34.890 185.883 170.359  1.00  0.00     0.159 HD
ATOM   2812 2HE2 GLN A 254      34.891 187.658 170.363  1.00  0.00     0.159 HD
ATOM   2813  OE1 GLN A 254      34.034 185.633 168.080  1.00416.74    -0.274 OA
ATOM   2814  N   LEU A 255      32.958 186.453 163.829  1.00276.22    -0.346 N 
ATOM   2815  HN  LEU A 255      33.441 185.743 164.380  1.00  0.00     0.163 HD
ATOM   2816  CA  LEU A 255      32.879 186.317 162.379  1.00271.96     0.089 C 
ATOM   2817  HA  LEU A 255      33.217 187.275 161.920  1.00  0.00     0.087 H 
ATOM   2818  C   LEU A 255      31.452 186.050 161.927  1.00282.49     0.241 C 
ATOM   2819  O   LEU A 255      31.079 186.419 160.808  1.00294.96    -0.271 OA
ATOM   2820  CB  LEU A 255      33.807 185.203 161.896  1.00275.48    -0.035 C 
ATOM   2821  HB1 LEU A 255      33.505 184.241 162.371  1.00  0.00     0.037 H 
ATOM   2822  HB2 LEU A 255      33.592 184.984 160.824  1.00  0.00     0.037 H 
ATOM   2823  CG  LEU A 255      35.314 185.405 162.078  1.00294.48    -0.059 C 
ATOM   2824  HG  LEU A 255      35.836 184.716 161.373  1.00  0.00     0.038 H 
ATOM   2825  CD1 LEU A 255      35.717 186.830 161.718  1.00289.70    -0.073 C 
ATOM   2826 1HD1 LEU A 255      36.814 186.977 161.851  1.00  0.00     0.028 H 
ATOM   2827 2HD1 LEU A 255      35.128 187.583 162.292  1.00  0.00     0.028 H 
ATOM   2828 3HD1 LEU A 255      35.385 187.105 160.690  1.00  0.00     0.028 H 
ATOM   2829  CD2 LEU A 255      35.760 185.049 163.490  1.00310.00    -0.073 C 
ATOM   2830 1HD2 LEU A 255      36.857 185.196 163.623  1.00  0.00     0.028 H 
ATOM   2831 2HD2 LEU A 255      35.451 184.014 163.766  1.00  0.00     0.028 H 
ATOM   2832 3HD2 LEU A 255      35.178 185.613 164.256  1.00  0.00     0.028 H 
ATOM   2833  N   ALA A 256      30.644 185.411 162.777  1.00273.21    -0.346 N 
ATOM   2834  HN  ALA A 256      31.018 185.041 163.651  1.00  0.00     0.163 HD
ATOM   2835  CA  ALA A 256      29.231 185.239 162.464  1.00255.71     0.086 C 
ATOM   2836  HA  ALA A 256      29.152 184.761 161.460  1.00  0.00     0.086 H 
ATOM   2837  C   ALA A 256      28.507 186.577 162.413  1.00221.24     0.240 C 
ATOM   2838  O   ALA A 256      27.577 186.747 161.618  1.00219.86    -0.271 OA
ATOM   2839  CB  ALA A 256      28.571 184.315 163.487  1.00235.11    -0.049 C 
ATOM   2840  HB1 ALA A 256      29.101 183.335 163.524  1.00  0.00     0.030 H 
ATOM   2841  HB2 ALA A 256      27.481 184.190 163.291  1.00  0.00     0.030 H 
ATOM   2842  HB3 ALA A 256      28.505 184.790 164.494  1.00  0.00     0.030 H 
ATOM   2843  N   LEU A 257      28.917 187.533 163.249  1.00233.10    -0.346 N 
ATOM   2844  HN  LEU A 257      29.640 187.323 163.937  1.00  0.00     0.163 HD
ATOM   2845  CA  LEU A 257      28.346 188.874 163.193  1.00234.10     0.089 C 
ATOM   2846  HA  LEU A 257      27.249 188.780 163.018  1.00  0.00     0.087 H 
ATOM   2847  C   LEU A 257      28.944 189.686 162.051  1.00235.21     0.241 C 
ATOM   2848  O   LEU A 257      28.238 190.473 161.410  1.00228.03    -0.271 OA
ATOM   2849  CB  LEU A 257      28.558 189.595 164.525  1.00264.52    -0.035 C 
ATOM   2850  HB1 LEU A 257      28.796 190.666 164.327  1.00  0.00     0.037 H 
ATOM   2851  HB2 LEU A 257      29.514 189.247 164.981  1.00  0.00     0.037 H 
ATOM   2852  CG  LEU A 257      27.443 189.513 165.571  1.00291.82    -0.059 C 
ATOM   2853  HG  LEU A 257      26.530 189.988 165.141  1.00  0.00     0.038 H 
ATOM   2854  CD1 LEU A 257      27.106 188.070 165.917  1.00293.41    -0.073 C 
ATOM   2855 1HD1 LEU A 257      26.294 188.010 166.679  1.00  0.00     0.028 H 
ATOM   2856 2HD1 LEU A 257      28.012 187.507 166.242  1.00  0.00     0.028 H 
ATOM   2857 3HD1 LEU A 257      26.853 187.481 165.005  1.00  0.00     0.028 H 
ATOM   2858  CD2 LEU A 257      27.835 190.288 166.820  1.00318.53    -0.073 C 
ATOM   2859 1HD2 LEU A 257      27.023 190.228 167.582  1.00  0.00     0.028 H 
ATOM   2860 2HD2 LEU A 257      28.110 191.343 166.586  1.00  0.00     0.028 H 
ATOM   2861 3HD2 LEU A 257      28.815 189.950 167.229  1.00  0.00     0.028 H 
ATOM   2862  N   CYS A 258      30.243 189.515 161.790  1.00246.39    -0.345 N 
ATOM   2863  HN  CYS A 258      30.800 188.892 162.375  1.00  0.00     0.163 HD
ATOM   2864  CA  CYS A 258      30.869 190.214 160.673  1.00255.57     0.098 C 
ATOM   2865  HA  CYS A 258      30.689 191.307 160.799  1.00  0.00     0.088 H 
ATOM   2866  C   CYS A 258      30.261 189.779 159.347  1.00246.43     0.242 C 
ATOM   2867  O   CYS A 258      29.988 190.613 158.477  1.00258.13    -0.271 OA
ATOM   2868  CB  CYS A 258      32.379 189.973 160.677  1.00268.15     0.013 C 
ATOM   2869  HB1 CYS A 258      32.824 190.290 159.705  1.00  0.00     0.053 H 
ATOM   2870  HB2 CYS A 258      32.596 188.880 160.641  1.00  0.00     0.053 H 
ATOM   2871  SG  CYS A 258      33.264 190.744 162.053  1.00267.49    -0.095 SA
ATOM   2872  N   ILE A 259      30.033 188.475 159.176  1.00238.31    -0.346 N 
ATOM   2873  HN  ILE A 259      30.290 187.813 159.908  1.00  0.00     0.163 HD
ATOM   2874  CA  ILE A 259      29.418 187.995 157.947  1.00250.47     0.092 C 
ATOM   2875  HA  ILE A 259      29.883 188.543 157.094  1.00  0.00     0.088 H 
ATOM   2876  C   ILE A 259      27.923 188.282 157.928  1.00229.14     0.241 C 
ATOM   2877  O   ILE A 259      27.323 188.359 156.849  1.00209.84    -0.271 OA
ATOM   2878  CB  ILE A 259      29.700 186.493 157.755  1.00279.08    -0.030 C 
ATOM   2879  HB  ILE A 259      30.765 186.299 158.020  1.00  0.00     0.043 H 
ATOM   2880  CG1 ILE A 259      29.486 186.094 156.296  1.00283.44    -0.063 C 
ATOM   2881 1HG1 ILE A 259      28.460 186.369 155.957  1.00  0.00     0.033 H 
ATOM   2882 2HG1 ILE A 259      30.085 186.744 155.616  1.00  0.00     0.033 H 
ATOM   2883  CG2 ILE A 259      28.818 185.651 158.665  1.00295.01    -0.071 C 
ATOM   2884 1HG2 ILE A 259      28.974 185.942 159.730  1.00  0.00     0.028 H 
ATOM   2885 2HG2 ILE A 259      28.976 184.559 158.504  1.00  0.00     0.028 H 
ATOM   2886 3HG2 ILE A 259      27.744 185.706 158.371  1.00  0.00     0.028 H 
ATOM   2887  CD1 ILE A 259      29.765 184.642 156.028  1.00285.52    -0.076 C 
ATOM   2888 1HD1 ILE A 259      29.609 184.351 154.963  1.00  0.00     0.027 H 
ATOM   2889 2HD1 ILE A 259      29.166 183.992 156.708  1.00  0.00     0.027 H 
ATOM   2890 3HD1 ILE A 259      30.791 184.367 156.367  1.00  0.00     0.027 H 
ATOM   2891  N   MET A 260      27.301 188.449 159.098  1.00233.58    -0.346 N 
ATOM   2892  HN  MET A 260      27.807 188.292 159.970  1.00  0.00     0.163 HD
ATOM   2893  CA  MET A 260      25.900 188.856 159.134  1.00243.77     0.090 C 
ATOM   2894  HA  MET A 260      25.325 188.197 158.442  1.00  0.00     0.087 H 
ATOM   2895  C   MET A 260      25.743 190.296 158.666  1.00251.99     0.241 C 
ATOM   2896  O   MET A 260      24.770 190.630 157.979  1.00271.90    -0.271 OA
ATOM   2897  CB  MET A 260      25.337 188.682 160.544  1.00273.18    -0.030 C 
ATOM   2898  HB1 MET A 260      25.123 189.675 161.004  1.00  0.00     0.037 H 
ATOM   2899  HB2 MET A 260      26.130 188.318 161.238  1.00  0.00     0.037 H 
ATOM   2900  CG  MET A 260      24.112 187.786 160.621  1.00301.16    -0.021 C 
ATOM   2901  HG1 MET A 260      24.238 186.878 159.987  1.00  0.00     0.049 H 
ATOM   2902  HG2 MET A 260      23.242 188.249 160.099  1.00  0.00     0.049 H 
ATOM   2903  SD  MET A 260      23.691 187.341 162.317  1.00339.41    -0.173 SA
ATOM   2904  CE  MET A 260      22.312 186.230 162.046  1.00342.73    -0.035 C 
ATOM   2905  HE1 MET A 260      22.052 185.955 163.095  1.00  0.00     0.041 H 
ATOM   2906  HE2 MET A 260      22.514 185.373 161.362  1.00  0.00     0.041 H 
ATOM   2907  HE3 MET A 260      21.475 186.645 161.437  1.00  0.00     0.041 H 
ATOM   2908  N   LEU A 261      26.692 191.162 159.029  1.00250.25    -0.346 N 
ATOM   2909  HN  LEU A 261      27.428 190.866 159.670  1.00  0.00     0.163 HD
ATOM   2910  CA  LEU A 261      26.687 192.528 158.517  1.00261.85     0.089 C 
ATOM   2911  HA  LEU A 261      25.677 192.966 158.695  1.00  0.00     0.087 H 
ATOM   2912  C   LEU A 261      26.963 192.552 157.019  1.00271.73     0.241 C 
ATOM   2913  O   LEU A 261      26.366 193.348 156.284  1.00279.76    -0.271 OA
ATOM   2914  CB  LEU A 261      27.716 193.373 159.267  1.00277.59    -0.035 C 
ATOM   2915  HB1 LEU A 261      28.685 192.825 159.323  1.00  0.00     0.037 H 
ATOM   2916  HB2 LEU A 261      27.449 193.421 160.348  1.00  0.00     0.037 H 
ATOM   2917  CG  LEU A 261      27.951 194.786 158.729  1.00301.13    -0.059 C 
ATOM   2918  HG  LEU A 261      28.284 194.703 157.668  1.00  0.00     0.038 H 
ATOM   2919  CD1 LEU A 261      26.662 195.595 158.761  1.00304.68    -0.073 C 
ATOM   2920 1HD1 LEU A 261      25.857 195.085 158.182  1.00  0.00     0.028 H 
ATOM   2921 2HD1 LEU A 261      26.823 196.640 158.408  1.00  0.00     0.028 H 
ATOM   2922 3HD1 LEU A 261      26.341 195.817 159.805  1.00  0.00     0.028 H 
ATOM   2923  CD2 LEU A 261      29.049 195.482 159.518  1.00330.92    -0.073 C 
ATOM   2924 1HD2 LEU A 261      29.993 194.889 159.495  1.00  0.00     0.028 H 
ATOM   2925 2HD2 LEU A 261      28.728 195.704 160.562  1.00  0.00     0.028 H 
ATOM   2926 3HD2 LEU A 261      29.210 196.527 159.165  1.00  0.00     0.028 H 
ATOM   2927  N   ILE A 262      27.871 191.693 156.551  1.00268.62    -0.346 N 
ATOM   2928  HN  ILE A 262      28.400 191.112 157.202  1.00  0.00     0.163 HD
ATOM   2929  CA  ILE A 262      28.114 191.577 155.116  1.00244.01     0.092 C 
ATOM   2930  HA  ILE A 262      28.359 192.591 154.721  1.00  0.00     0.088 H 
ATOM   2931  C   ILE A 262      26.859 191.083 154.412  1.00257.74     0.241 C 
ATOM   2932  O   ILE A 262      26.437 191.638 153.392  1.00280.42    -0.271 OA
ATOM   2933  CB  ILE A 262      29.313 190.653 154.845  1.00225.12    -0.030 C 
ATOM   2934  HB  ILE A 262      29.123 189.673 155.342  1.00  0.00     0.043 H 
ATOM   2935  CG1 ILE A 262      30.587 191.256 155.434  1.00248.14    -0.063 C 
ATOM   2936 1HG1 ILE A 262      30.855 192.203 154.910  1.00  0.00     0.033 H 
ATOM   2937 2HG1 ILE A 262      30.398 191.658 156.457  1.00  0.00     0.033 H 
ATOM   2938  CG2 ILE A 262      29.474 190.412 153.352  1.00214.62    -0.071 C 
ATOM   2939 1HG2 ILE A 262      28.544 189.972 152.922  1.00  0.00     0.028 H 
ATOM   2940 2HG2 ILE A 262      30.369 189.786 153.128  1.00  0.00     0.028 H 
ATOM   2941 3HG2 ILE A 262      29.780 191.340 152.814  1.00  0.00     0.028 H 
ATOM   2942  CD1 ILE A 262      31.747 190.307 155.442  1.00254.74    -0.076 C 
ATOM   2943 1HD1 ILE A 262      32.677 190.747 155.872  1.00  0.00     0.027 H 
ATOM   2944 2HD1 ILE A 262      31.936 189.905 154.419  1.00  0.00     0.027 H 
ATOM   2945 3HD1 ILE A 262      31.479 189.360 155.966  1.00  0.00     0.027 H 
ATOM   2946  N   PHE A 263      26.237 190.034 154.954  1.00257.57    -0.346 N 
ATOM   2947  HN  PHE A 263      26.648 189.559 155.757  1.00  0.00     0.163 HD
ATOM   2948  CA  PHE A 263      24.973 189.565 154.403  1.00279.94     0.093 C 
ATOM   2949  HA  PHE A 263      25.132 189.327 153.325  1.00  0.00     0.088 H 
ATOM   2950  C   PHE A 263      23.881 190.621 154.497  1.00300.62     0.241 C 
ATOM   2951  O   PHE A 263      22.920 190.572 153.723  1.00310.47    -0.271 OA
ATOM   2952  CB  PHE A 263      24.539 188.283 155.112  1.00286.61    -0.014 C 
ATOM   2953  HB1 PHE A 263      23.453 188.089 154.947  1.00  0.00     0.043 H 
ATOM   2954  HB2 PHE A 263      24.536 188.425 156.218  1.00  0.00     0.043 H 
ATOM   2955  CG  PHE A 263      25.355 187.084 154.734  1.00296.19    -0.056 A 
ATOM   2956  CD1 PHE A 263      25.908 186.982 153.469  1.00298.63    -0.077 A 
ATOM   2957  HD1 PHE A 263      25.743 187.790 152.736  1.00  0.00     0.084 H 
ATOM   2958  CD2 PHE A 263      25.578 186.064 155.640  1.00306.91    -0.077 A 
ATOM   2959  HD2 PHE A 263      25.147 186.129 156.653  1.00  0.00     0.084 H 
ATOM   2960  CE1 PHE A 263      26.663 185.884 153.112  1.00312.67    -0.082 A 
ATOM   2961  HE1 PHE A 263      27.095 185.816 152.100  1.00  0.00     0.083 H 
ATOM   2962  CE2 PHE A 263      26.334 184.966 155.289  1.00316.89    -0.082 A 
ATOM   2963  HE2 PHE A 263      26.507 184.160 156.021  1.00  0.00     0.083 H 
ATOM   2964  CZ  PHE A 263      26.875 184.874 154.023  1.00318.43    -0.083 A 
ATOM   2965  HZ  PHE A 263      27.476 183.993 153.742  1.00  0.00     0.083 H 
ATOM   2966  N   THR A 264      24.008 191.572 155.425  1.00295.27    -0.344 N 
ATOM   2967  HN  THR A 264      24.770 191.517 156.101  1.00  0.00     0.163 HD
ATOM   2968  CA  THR A 264      23.072 192.688 155.485  1.00276.32     0.113 C 
ATOM   2969  HA  THR A 264      22.050 192.299 155.268  1.00  0.00     0.091 H 
ATOM   2970  C   THR A 264      23.408 193.755 154.449  1.00260.96     0.243 C 
ATOM   2971  O   THR A 264      22.509 194.284 153.785  1.00255.76    -0.271 OA
ATOM   2972  CB  THR A 264      23.067 193.293 156.891  1.00279.04     0.060 C 
ATOM   2973  HB  THR A 264      24.084 193.686 157.124  1.00  0.00     0.086 H 
ATOM   2974  CG2 THR A 264      22.058 194.431 156.985  1.00267.36    -0.050 C 
ATOM   2975 1HG2 THR A 264      22.054 194.872 158.009  1.00  0.00     0.031 H 
ATOM   2976 2HG2 THR A 264      21.039 194.106 156.672  1.00  0.00     0.031 H 
ATOM   2977 3HG2 THR A 264      22.235 195.206 156.203  1.00  0.00     0.031 H 
ATOM   2978  OG1 THR A 264      22.723 192.282 157.847  1.00297.20    -0.393 OA
ATOM   2979  HG1 THR A 264      22.720 192.657 158.720  1.00  0.00     0.210 HD
ATOM   2980  N   VAL A 265      24.695 194.077 154.287  1.00270.46    -0.346 N 
ATOM   2981  HN  VAL A 265      25.413 193.591 154.824  1.00  0.00     0.163 HD
ATOM   2982  CA  VAL A 265      25.073 195.124 153.342  1.00255.43     0.092 C 
ATOM   2983  HA  VAL A 265      24.371 195.979 153.483  1.00  0.00     0.088 H 
ATOM   2984  C   VAL A 265      24.926 194.633 151.907  1.00249.26     0.241 C 
ATOM   2985  O   VAL A 265      24.696 195.434 150.992  1.00245.18    -0.271 OA
ATOM   2986  CB  VAL A 265      26.499 195.634 153.636  1.00265.07    -0.033 C 
ATOM   2987  HB  VAL A 265      26.586 195.799 154.735  1.00  0.00     0.042 H 
ATOM   2988  CG1 VAL A 265      27.545 194.611 153.230  1.00275.51    -0.071 C 
ATOM   2989 1HG1 VAL A 265      27.364 193.636 153.740  1.00  0.00     0.028 H 
ATOM   2990 2HG1 VAL A 265      28.580 194.985 153.410  1.00  0.00     0.028 H 
ATOM   2991 3HG1 VAL A 265      27.599 194.493 152.123  1.00  0.00     0.028 H 
ATOM   2992  CG2 VAL A 265      26.746 196.967 152.938  1.00249.38    -0.071 C 
ATOM   2993 1HG2 VAL A 265      25.978 197.718 153.236  1.00  0.00     0.028 H 
ATOM   2994 2HG2 VAL A 265      26.800 196.849 151.831  1.00  0.00     0.028 H 
ATOM   2995 3HG2 VAL A 265      27.781 197.341 153.118  1.00  0.00     0.028 H 
ATOM   2996  N   ILE A 266      25.048 193.323 151.676  1.00245.02    -0.346 N 
ATOM   2997  HN  ILE A 266      25.374 192.697 152.413  1.00  0.00     0.163 HD
ATOM   2998  CA  ILE A 266      24.710 192.799 150.358  1.00229.11     0.092 C 
ATOM   2999  HA  ILE A 266      25.057 193.536 149.597  1.00  0.00     0.088 H 
ATOM   3000  C   ILE A 266      23.201 192.657 150.217  1.00222.58     0.241 C 
ATOM   3001  O   ILE A 266      22.675 192.692 149.101  1.00190.46    -0.271 OA
ATOM   3002  CB  ILE A 266      25.423 191.463 150.081  1.00254.54    -0.030 C 
ATOM   3003  HB  ILE A 266      25.282 191.214 149.003  1.00  0.00     0.043 H 
ATOM   3004  CG1 ILE A 266      24.808 190.335 150.910  1.00298.71    -0.063 C 
ATOM   3005 1HG1 ILE A 266      24.852 190.576 151.998  1.00  0.00     0.033 H 
ATOM   3006 2HG1 ILE A 266      23.702 190.302 150.772  1.00  0.00     0.033 H 
ATOM   3007  CG2 ILE A 266      26.919 191.575 150.347  1.00249.99    -0.071 C 
ATOM   3008 1HG2 ILE A 266      27.367 192.398 149.742  1.00  0.00     0.028 H 
ATOM   3009 2HG2 ILE A 266      27.442 190.605 150.177  1.00  0.00     0.028 H 
ATOM   3010 3HG2 ILE A 266      27.137 191.695 151.434  1.00  0.00     0.028 H 
ATOM   3011  CD1 ILE A 266      25.421 188.984 150.637  1.00337.46    -0.076 C 
ATOM   3012 1HD1 ILE A 266      24.973 188.161 151.242  1.00  0.00     0.027 H 
ATOM   3013 2HD1 ILE A 266      26.527 189.017 150.775  1.00  0.00     0.027 H 
ATOM   3014 3HD1 ILE A 266      25.377 188.743 149.549  1.00  0.00     0.027 H 
ATOM   3015  N   TYR A 267      22.483 192.501 151.333  1.00259.75    -0.346 N 
ATOM   3016  HN  TYR A 267      22.958 192.433 152.233  1.00  0.00     0.163 HD
ATOM   3017  CA  TYR A 267      21.026 192.427 151.277  1.00310.95     0.093 C 
ATOM   3018  HA  TYR A 267      20.741 191.596 150.590  1.00  0.00     0.088 H 
ATOM   3019  C   TYR A 267      20.441 193.724 150.734  1.00325.93     0.241 C 
ATOM   3020  O   TYR A 267      19.615 193.710 149.815  1.00327.37    -0.271 OA
ATOM   3021  CB  TYR A 267      20.466 192.120 152.668  1.00360.49    -0.014 C 
ATOM   3022  HB1 TYR A 267      20.752 192.926 153.384  1.00  0.00     0.043 H 
ATOM   3023  HB2 TYR A 267      21.009 191.257 153.119  1.00  0.00     0.043 H 
ATOM   3024  CG  TYR A 267      18.972 191.882 152.721  1.00409.40    -0.056 A 
ATOM   3025  CD1 TYR A 267      18.266 191.482 151.593  1.00441.19    -0.074 A 
ATOM   3026  HD1 TYR A 267      18.804 191.333 150.642  1.00  0.00     0.084 H 
ATOM   3027  CD2 TYR A 267      18.266 192.064 153.903  1.00433.08    -0.074 A 
ATOM   3028  HD2 TYR A 267      18.804 192.384 154.811  1.00  0.00     0.084 H 
ATOM   3029  CE1 TYR A 267      16.901 191.268 151.643  1.00468.83    -0.051 A 
ATOM   3030  HE1 TYR A 267      16.356 190.950 150.738  1.00  0.00     0.087 H 
ATOM   3031  CE2 TYR A 267      16.903 191.852 153.963  1.00459.92    -0.051 A 
ATOM   3032  HE2 TYR A 267      16.360 192.000 154.911  1.00  0.00     0.087 H 
ATOM   3033  CZ  TYR A 267      16.225 191.454 152.830  1.00485.51     0.065 A 
ATOM   3034  OH  TYR A 267      14.867 191.243 152.884  1.00516.80    -0.361 OA
ATOM   3035  HH  TYR A 267      14.401 191.371 153.702  1.00  0.00     0.217 HD
ATOM   3036  N   PHE A 268      20.871 194.858 151.284  1.00337.23    -0.346 N 
ATOM   3037  HN  PHE A 268      21.565 194.819 152.030  1.00  0.00     0.163 HD
ATOM   3038  CA  PHE A 268      20.372 196.153 150.843  1.00352.08     0.093 C 
ATOM   3039  HA  PHE A 268      19.268 196.069 150.711  1.00  0.00     0.088 H 
ATOM   3040  C   PHE A 268      20.970 196.601 149.515  1.00356.68     0.241 C 
ATOM   3041  O   PHE A 268      20.462 197.557 148.919  1.00378.75    -0.271 OA
ATOM   3042  CB  PHE A 268      20.639 197.208 151.922  1.00358.19    -0.014 C 
ATOM   3043  HB1 PHE A 268      20.417 198.230 151.536  1.00  0.00     0.043 H 
ATOM   3044  HB2 PHE A 268      21.733 197.312 152.108  1.00  0.00     0.043 H 
ATOM   3045  CG  PHE A 268      19.903 196.956 153.211  1.00373.19    -0.056 A 
ATOM   3046  CD1 PHE A 268      18.744 196.196 153.228  1.00373.73    -0.077 A 
ATOM   3047  HD1 PHE A 268      18.357 195.772 152.286  1.00  0.00     0.084 H 
ATOM   3048  CD2 PHE A 268      20.371 197.478 154.406  1.00391.85    -0.077 A 
ATOM   3049  HD2 PHE A 268      21.292 198.084 154.412  1.00  0.00     0.084 H 
ATOM   3050  CE1 PHE A 268      18.066 195.962 154.410  1.00383.50    -0.082 A 
ATOM   3051  HE1 PHE A 268      17.145 195.355 154.408  1.00  0.00     0.083 H 
ATOM   3052  CE2 PHE A 268      19.697 197.248 155.592  1.00400.49    -0.082 A 
ATOM   3053  HE2 PHE A 268      20.081 197.670 156.536  1.00  0.00     0.083 H 
ATOM   3054  CZ  PHE A 268      18.543 196.489 155.593  1.00397.14    -0.083 A 
ATOM   3055  HZ  PHE A 268      18.004 196.304 156.537  1.00  0.00     0.083 H 
ATOM   3056  N   SER A 269      22.027 195.944 149.041  1.00356.57    -0.344 N 
ATOM   3057  HN  SER A 269      22.431 195.197 149.606  1.00  0.00     0.163 HD
ATOM   3058  CA  SER A 269      22.631 196.246 147.749  1.00350.20     0.109 C 
ATOM   3059  HA  SER A 269      22.362 197.294 147.479  1.00  0.00     0.090 H 
ATOM   3060  C   SER A 269      22.139 195.331 146.635  1.00366.66     0.243 C 
ATOM   3061  O   SER A 269      22.598 195.460 145.497  1.00387.69    -0.271 OA
ATOM   3062  CB  SER A 269      24.157 196.159 147.849  1.00327.11     0.044 C 
ATOM   3063  HB1 SER A 269      24.646 196.386 146.873  1.00  0.00     0.077 H 
ATOM   3064  HB2 SER A 269      24.501 195.105 147.970  1.00  0.00     0.077 H 
ATOM   3065  OG  SER A 269      24.649 196.991 148.885  1.00314.09    -0.398 OA
ATOM   3066  HG  SER A 269      25.595 196.937 148.947  1.00  0.00     0.209 HD
ATOM   3067  N   ILE A 270      21.219 194.416 146.934  1.00349.18    -0.346 N 
ATOM   3068  HN  ILE A 270      20.806 194.432 147.866  1.00  0.00     0.163 HD
ATOM   3069  CA  ILE A 270      20.772 193.391 145.995  1.00353.88     0.092 C 
ATOM   3070  HA  ILE A 270      21.194 193.634 144.992  1.00  0.00     0.088 H 
ATOM   3071  C   ILE A 270      19.254 193.424 145.888  1.00360.31     0.241 C 
ATOM   3072  O   ILE A 270      18.703 193.561 144.789  1.00359.39    -0.271 OA
ATOM   3073  CB  ILE A 270      21.271 191.991 146.395  1.00361.03    -0.030 C 
ATOM   3074  HB  ILE A 270      21.128 191.861 147.493  1.00  0.00     0.043 H 
ATOM   3075  CG1 ILE A 270      22.760 191.849 146.074  1.00362.75    -0.063 C 
ATOM   3076 1HG1 ILE A 270      23.367 192.542 146.702  1.00  0.00     0.033 H 
ATOM   3077 2HG1 ILE A 270      23.152 190.873 146.443  1.00  0.00     0.033 H 
ATOM   3078  CG2 ILE A 270      20.478 190.917 145.670  1.00358.10    -0.071 C 
ATOM   3079 1HG2 ILE A 270      20.839 189.903 145.960  1.00  0.00     0.028 H 
ATOM   3080 2HG2 ILE A 270      20.496 191.063 144.565  1.00  0.00     0.028 H 
ATOM   3081 3HG2 ILE A 270      19.381 191.029 145.835  1.00  0.00     0.028 H 
ATOM   3082  CD1 ILE A 270      23.083 192.035 144.607  1.00359.22    -0.076 C 
ATOM   3083 1HD1 ILE A 270      24.168 191.932 144.373  1.00  0.00     0.027 H 
ATOM   3084 2HD1 ILE A 270      22.691 193.011 144.238  1.00  0.00     0.027 H 
ATOM   3085 3HD1 ILE A 270      22.476 191.342 143.979  1.00  0.00     0.027 H 
ATOM   3086  N   TRP A 271      18.578 193.287 147.032  1.00375.97    -0.346 N 
ATOM   3087  HN  TRP A 271      19.094 193.421 147.901  1.00  0.00     0.163 HD
ATOM   3088  CA  TRP A 271      17.158 192.960 147.137  1.00399.70     0.093 C 
ATOM   3089  HA  TRP A 271      17.043 191.867 146.951  1.00  0.00     0.088 H 
ATOM   3090  C   TRP A 271      16.271 193.700 146.142  1.00411.69     0.241 C 
ATOM   3091  O   TRP A 271      15.315 193.119 145.617  1.00413.70    -0.271 OA
ATOM   3092  CB  TRP A 271      16.662 193.251 148.561  1.00406.86    -0.012 C 
ATOM   3093  HB1 TRP A 271      15.625 192.865 148.697  1.00  0.00     0.044 H 
ATOM   3094  HB2 TRP A 271      17.202 192.612 149.298  1.00  0.00     0.044 H 
ATOM   3095  CG  TRP A 271      16.740 194.710 148.971  1.00407.22    -0.028 A 
ATOM   3096  CD1 TRP A 271      17.674 195.630 148.580  1.00401.83    -0.015 A 
ATOM   3097  HD1 TRP A 271      18.517 195.422 147.899  1.00  0.00     0.112 H 
ATOM   3098  CD2 TRP A 271      15.838 195.408 149.842  1.00405.92    -0.002 A 
ATOM   3099  CE2 TRP A 271      16.291 196.740 149.934  1.00407.11     0.042 A 
ATOM   3100  CE3 TRP A 271      14.694 195.035 150.554  1.00405.21    -0.070 A 
ATOM   3101  HE3 TRP A 271      14.312 194.001 150.504  1.00  0.00     0.084 H 
ATOM   3102  NE1 TRP A 271      17.413 196.848 149.155  1.00406.21    -0.365 N 
ATOM   3103  HE1 TRP A 271      17.964 197.696 149.024  1.00  0.00     0.165 HD
ATOM   3104  CZ2 TRP A 271      15.641 197.698 150.709  1.00406.19    -0.056 A 
ATOM   3105  HZ2 TRP A 271      16.012 198.735 150.768  1.00  0.00     0.086 H 
ATOM   3106  CZ3 TRP A 271      14.050 195.989 151.323  1.00404.11    -0.082 A 
ATOM   3107  HZ3 TRP A 271      13.147 195.708 151.890  1.00  0.00     0.083 H 
ATOM   3108  CH2 TRP A 271      14.525 197.304 151.394  1.00404.58    -0.081 A 
ATOM   3109  HH2 TRP A 271      13.987 198.039 152.016  1.00  0.00     0.083 H 
ATOM   3110  N   LYS A 272      16.562 194.973 145.875  1.00423.19    -0.346 N 
ATOM   3111  HN  LYS A 272      17.349 195.426 146.340  1.00  0.00     0.163 HD
ATOM   3112  CA  LYS A 272      15.752 195.716 144.916  1.00449.59     0.089 C 
ATOM   3113  HA  LYS A 272      14.679 195.572 145.182  1.00  0.00     0.087 H 
ATOM   3114  C   LYS A 272      15.966 195.194 143.500  1.00448.81     0.240 C 
ATOM   3115  O   LYS A 272      15.003 194.863 142.798  1.00436.52    -0.271 OA
ATOM   3116  CB  LYS A 272      16.069 197.208 145.001  1.00472.46    -0.038 C 
ATOM   3117  HB1 LYS A 272      17.112 197.408 144.663  1.00  0.00     0.036 H 
ATOM   3118  HB2 LYS A 272      16.152 197.532 146.065  1.00  0.00     0.036 H 
ATOM   3119  CG  LYS A 272      15.085 198.087 144.249  1.00504.38    -0.061 C 
ATOM   3120  HG1 LYS A 272      15.182 197.958 143.146  1.00  0.00     0.033 H 
ATOM   3121  HG2 LYS A 272      14.037 197.726 144.372  1.00  0.00     0.033 H 
ATOM   3122  CD  LYS A 272      15.224 199.543 144.654  1.00535.76    -0.043 C 
ATOM   3123  HD1 LYS A 272      15.229 199.661 145.763  1.00  0.00     0.035 H 
ATOM   3124  HD2 LYS A 272      16.246 199.933 144.436  1.00  0.00     0.035 H 
ATOM   3125  CE  LYS A 272      14.150 200.400 144.007  1.00558.82     0.080 C 
ATOM   3126  HE1 LYS A 272      14.188 200.326 142.895  1.00  0.00     0.075 H 
ATOM   3127  HE2 LYS A 272      13.134 199.973 144.177  1.00  0.00     0.075 H 
ATOM   3128  NZ  LYS A 272      14.224 201.817 144.458  1.00571.80    -0.079 N 
ATOM   3129  HZ1 LYS A 272      13.503 202.393 144.023  1.00  0.00     0.274 HD
ATOM   3130  HZ2 LYS A 272      15.153 202.207 144.303  1.00  0.00     0.274 HD
ATOM   3131  HZ3 LYS A 272      14.190 201.885 145.475  1.00  0.00     0.274 HD
ATOM   3132  N   GLY A 273      17.213 195.106 143.066  1.00492.48    -0.351 N 
ATOM   3133  HN  GLY A 273      17.975 195.404 143.675  1.00  0.00     0.163 HD
ATOM   3134  CA  GLY A 273      17.519 194.597 141.747  1.00553.83     0.069 C 
ATOM   3135  HA1 GLY A 273      17.525 193.482 141.725  1.00  0.00     0.078 H 
ATOM   3136  HA2 GLY A 273      16.683 194.774 141.031  1.00  0.00     0.078 H 
ATOM   3137  C   GLY A 273      18.824 195.176 141.240  1.00569.93     0.236 C 
ATOM   3138  O   GLY A 273      19.677 195.594 142.017  1.00553.92    -0.272 OA
ATOM   3139  N   VAL A 274      18.955 195.184 139.911  1.00745.89    -0.346 N 
ATOM   3140  HN  VAL A 274      18.210 194.799 139.330  1.00  0.00     0.163 HD
ATOM   3141  CA  VAL A 274      20.146 195.735 139.278  1.00874.27     0.092 C 
ATOM   3142  HA  VAL A 274      21.038 195.272 139.761  1.00  0.00     0.088 H 
ATOM   3143  C   VAL A 274      20.241 197.243 139.463  1.00 71.60     0.241 C 
ATOM   3144  O   VAL A 274      21.310 197.824 139.241  1.00166.90    -0.271 OA
ATOM   3145  CB  VAL A 274      20.175 195.374 137.781  1.00771.21    -0.033 C 
ATOM   3146  HB  VAL A 274      21.114 195.783 137.339  1.00  0.00     0.042 H 
ATOM   3147  CG1 VAL A 274      20.179 193.865 137.599  1.00711.36    -0.071 C 
ATOM   3148 1HG1 VAL A 274      21.046 193.404 138.128  1.00  0.00     0.028 H 
ATOM   3149 2HG1 VAL A 274      20.154 193.580 136.521  1.00  0.00     0.028 H 
ATOM   3150 3HG1 VAL A 274      19.212 193.409 137.916  1.00  0.00     0.028 H 
ATOM   3151  CG2 VAL A 274      18.992 196.003 137.059  1.00710.21    -0.071 C 
ATOM   3152 1HG2 VAL A 274      18.989 197.110 137.193  1.00  0.00     0.028 H 
ATOM   3153 2HG2 VAL A 274      18.025 195.547 137.376  1.00  0.00     0.028 H 
ATOM   3154 3HG2 VAL A 274      18.967 195.718 135.981  1.00  0.00     0.028 H 
ATOM   3155  N   LYS A 275      19.148 197.897 139.863  1.00162.00    -0.346 N 
ATOM   3156  HN  LYS A 275      18.282 197.383 140.025  1.00  0.00     0.163 HD
ATOM   3157  CA  LYS A 275      19.181 199.341 140.071  1.00166.70     0.086 C 
ATOM   3158  HA  LYS A 275      19.628 199.815 139.166  1.00  0.00     0.086 H 
ATOM   3159  C   LYS A 275      20.042 199.701 141.276  1.00164.80     0.240 C 
ATOM   3160  O   LYS A 275      20.889 200.599 141.200  1.00164.70    -0.271 OA
ATOM   3161  CB  LYS A 275      17.759 199.877 140.242  1.00166.20    -0.049 C 
ATOM   3162  HB1 LYS A 275      17.784 200.980 140.401  1.00  0.00     0.030 H 
ATOM   3163  HB2 LYS A 275      17.209 199.350 141.056  1.00  0.00     0.030 H 
ATOM   3164  HB3 LYS A 275      17.100 199.592 139.389  1.00  0.00     0.030 H 
ATOM   3165  N   THR A 276      19.841 199.009 142.399  1.00 58.00    -0.344 N 
ATOM   3166  HN  THR A 276      19.117 198.291 142.429  1.00  0.00     0.163 HD
ATOM   3167  CA  THR A 276      20.650 199.274 143.583  1.00912.29     0.113 C 
ATOM   3168  HA  THR A 276      20.733 200.379 143.707  1.00  0.00     0.091 H 
ATOM   3169  C   THR A 276      22.056 198.705 143.441  1.00808.08     0.243 C 
ATOM   3170  O   THR A 276      23.025 199.325 143.892  1.00865.23    -0.271 OA
ATOM   3171  CB  THR A 276      19.974 198.703 144.830  1.00818.84     0.060 C 
ATOM   3172  HB  THR A 276      20.717 198.666 145.660  1.00  0.00     0.086 H 
ATOM   3173  CG2 THR A 276      18.804 199.578 145.252  1.00772.89    -0.050 C 
ATOM   3174 1HG2 THR A 276      19.166 200.612 145.461  1.00  0.00     0.031 H 
ATOM   3175 2HG2 THR A 276      18.245 199.145 146.115  1.00  0.00     0.031 H 
ATOM   3176 3HG2 THR A 276      17.978 199.565 144.503  1.00  0.00     0.031 H 
ATOM   3177  OG1 THR A 276      19.509 197.374 144.561  1.00761.47    -0.393 OA
ATOM   3178  HG1 THR A 276      20.240 196.827 144.297  1.00  0.00     0.210 HD
ATOM   3179  N   SER A 277      22.187 197.531 142.818  1.00654.59    -0.344 N 
ATOM   3180  HN  SER A 277      21.363 197.055 142.452  1.00  0.00     0.163 HD
ATOM   3181  CA  SER A 277      23.507 196.928 142.660  1.00659.80     0.109 C 
ATOM   3182  HA  SER A 277      23.968 196.826 143.670  1.00  0.00     0.090 H 
ATOM   3183  C   SER A 277      24.413 197.806 141.807  1.00775.23     0.242 C 
ATOM   3184  O   SER A 277      25.598 197.970 142.116  1.00787.03    -0.271 OA
ATOM   3185  CB  SER A 277      23.382 195.534 142.047  1.00589.71     0.044 C 
ATOM   3186  HB1 SER A 277      24.312 194.937 142.194  1.00  0.00     0.077 H 
ATOM   3187  HB2 SER A 277      22.675 194.894 142.625  1.00  0.00     0.077 H 
ATOM   3188  OG  SER A 277      23.020 195.607 140.680  1.00552.52    -0.398 OA
ATOM   3189  HG  SER A 277      22.942 194.740 140.299  1.00  0.00     0.209 HD
ATOM   3190  N   GLY A 278      23.871 198.385 140.733  1.00904.11    -0.350 N 
ATOM   3191  HN  GLY A 278      22.892 198.213 140.503  1.00  0.00     0.163 HD
ATOM   3192  CA  GLY A 278      24.670 199.258 139.892  1.00 31.80     0.069 C 
ATOM   3193  HA1 GLY A 278      24.131 199.498 138.946  1.00  0.00     0.078 H 
ATOM   3194  HA2 GLY A 278      25.546 198.710 139.472  1.00  0.00     0.078 H 
ATOM   3195  C   GLY A 278      25.114 200.525 140.594  1.00126.30     0.236 C 
ATOM   3196  O   GLY A 278      26.188 201.057 140.300  1.00162.30    -0.272 OA
ATOM   3197  N   LYS A 279      24.302 201.027 141.527  1.00167.00    -0.346 N 
ATOM   3198  HN  LYS A 279      23.418 200.561 141.730  1.00  0.00     0.163 HD
ATOM   3199  CA  LYS A 279      24.667 202.236 142.259  1.00172.00     0.089 C 
ATOM   3200  HA  LYS A 279      25.145 202.944 141.542  1.00  0.00     0.087 H 
ATOM   3201  C   LYS A 279      25.667 201.941 143.371  1.00171.30     0.241 C 
ATOM   3202  O   LYS A 279      26.598 202.723 143.592  1.00172.10    -0.271 OA
ATOM   3203  CB  LYS A 279      23.415 202.907 142.826  1.00174.00    -0.038 C 
ATOM   3204  HB1 LYS A 279      22.616 202.151 143.012  1.00  0.00     0.036 H 
ATOM   3205  HB2 LYS A 279      23.595 203.252 143.871  1.00  0.00     0.036 H 
ATOM   3206  CG  LYS A 279      22.882 204.049 141.971  1.00172.00    -0.061 C 
ATOM   3207  HG1 LYS A 279      23.561 204.933 142.004  1.00  0.00     0.033 H 
ATOM   3208  HG2 LYS A 279      21.975 204.510 142.428  1.00  0.00     0.033 H 
ATOM   3209  CD  LYS A 279      22.618 203.605 140.540  1.00168.70    -0.043 C 
ATOM   3210  HD1 LYS A 279      23.489 203.053 140.116  1.00  0.00     0.035 H 
ATOM   3211  HD2 LYS A 279      21.860 202.788 140.499  1.00  0.00     0.035 H 
ATOM   3212  CE  LYS A 279      22.220 204.778 139.660  1.00166.60     0.080 C 
ATOM   3213  HE1 LYS A 279      22.953 205.614 139.742  1.00  0.00     0.075 H 
ATOM   3214  HE2 LYS A 279      21.317 205.297 140.059  1.00  0.00     0.075 H 
ATOM   3215  NZ  LYS A 279      22.026 204.365 138.243  1.00163.40    -0.079 N 
ATOM   3216  HZ1 LYS A 279      21.759 205.152 137.652  1.00  0.00     0.274 HD
ATOM   3217  HZ2 LYS A 279      21.356 203.600 138.168  1.00  0.00     0.274 HD
ATOM   3218  HZ3 LYS A 279      22.852 203.890 137.878  1.00  0.00     0.274 HD
ATOM   3219  N   VAL A 280      25.490 200.826 144.084  1.00112.20    -0.346 N 
ATOM   3220  HN  VAL A 280      24.675 200.237 143.913  1.00  0.00     0.163 HD
ATOM   3221  CA  VAL A 280      26.459 200.447 145.106  1.00960.32     0.092 C 
ATOM   3222  HA  VAL A 280      26.640 201.334 145.757  1.00  0.00     0.088 H 
ATOM   3223  C   VAL A 280      27.785 200.054 144.464  1.00931.27     0.241 C 
ATOM   3224  O   VAL A 280      28.851 200.216 145.072  1.00 63.40    -0.271 OA
ATOM   3225  CB  VAL A 280      25.889 199.317 145.987  1.00866.37    -0.033 C 
ATOM   3226  HB  VAL A 280      25.690 198.431 145.340  1.00  0.00     0.042 H 
ATOM   3227  CG1 VAL A 280      26.885 198.912 147.064  1.00784.40    -0.071 C 
ATOM   3228 1HG1 VAL A 280      27.847 198.592 146.599  1.00  0.00     0.028 H 
ATOM   3229 2HG1 VAL A 280      26.470 198.130 147.742  1.00  0.00     0.028 H 
ATOM   3230 3HG1 VAL A 280      27.035 199.720 147.817  1.00  0.00     0.028 H 
ATOM   3231  CG2 VAL A 280      24.578 199.753 146.621  1.00782.13    -0.071 C 
ATOM   3232 1HG2 VAL A 280      23.848 200.050 145.832  1.00  0.00     0.028 H 
ATOM   3233 2HG2 VAL A 280      24.728 200.561 147.374  1.00  0.00     0.028 H 
ATOM   3234 3HG2 VAL A 280      24.163 198.971 147.299  1.00  0.00     0.028 H 
ATOM   3235  N   VAL A 281      27.747 199.553 143.226  1.00660.03    -0.346 N 
ATOM   3236  HN  VAL A 281      26.846 199.417 142.767  1.00  0.00     0.163 HD
ATOM   3237  CA  VAL A 281      28.975 199.197 142.520  1.00613.19     0.092 C 
ATOM   3238  HA  VAL A 281      29.541 198.477 143.157  1.00  0.00     0.088 H 
ATOM   3239  C   VAL A 281      29.854 200.423 142.303  1.00575.73     0.241 C 
ATOM   3240  O   VAL A 281      31.088 200.317 142.299  1.00568.18    -0.271 OA
ATOM   3241  CB  VAL A 281      28.631 198.488 141.192  1.00614.34    -0.033 C 
ATOM   3242  HB  VAL A 281      27.635 198.852 140.847  1.00  0.00     0.042 H 
ATOM   3243  CG1 VAL A 281      29.655 198.806 140.117  1.00609.81    -0.071 C 
ATOM   3244 1HG1 VAL A 281      29.719 199.908 139.959  1.00  0.00     0.028 H 
ATOM   3245 2HG1 VAL A 281      29.444 198.261 139.167  1.00  0.00     0.028 H 
ATOM   3246 3HG1 VAL A 281      30.651 198.359 140.345  1.00  0.00     0.028 H 
ATOM   3247  CG2 VAL A 281      28.543 196.984 141.407  1.00611.72    -0.071 C 
ATOM   3248 1HG2 VAL A 281      27.791 196.750 142.196  1.00  0.00     0.028 H 
ATOM   3249 2HG2 VAL A 281      29.539 196.537 141.635  1.00  0.00     0.028 H 
ATOM   3250 3HG2 VAL A 281      28.332 196.439 140.457  1.00  0.00     0.028 H 
ATOM   3251  N   TRP A 282      29.242 201.602 142.140  1.00526.89    -0.346 N 
ATOM   3252  HN  TRP A 282      28.223 201.640 142.126  1.00  0.00     0.163 HD
ATOM   3253  CA  TRP A 282      30.008 202.836 141.982  1.00496.26     0.093 C 
ATOM   3254  HA  TRP A 282      30.527 202.803 140.996  1.00  0.00     0.088 H 
ATOM   3255  C   TRP A 282      31.061 202.986 143.073  1.00471.99     0.241 C 
ATOM   3256  O   TRP A 282      32.204 203.368 142.798  1.00463.88    -0.271 OA
ATOM   3257  CB  TRP A 282      29.068 204.044 141.992  1.00475.75    -0.012 C 
ATOM   3258  HB1 TRP A 282      29.570 204.922 142.461  1.00  0.00     0.044 H 
ATOM   3259  HB2 TRP A 282      28.239 203.885 142.721  1.00  0.00     0.044 H 
ATOM   3260  CG  TRP A 282      28.517 204.414 140.649  1.00463.14    -0.028 A 
ATOM   3261  CD1 TRP A 282      27.417 203.886 140.039  1.00462.24    -0.015 A 
ATOM   3262  HD1 TRP A 282      26.778 203.094 140.465  1.00  0.00     0.112 H 
ATOM   3263  CD2 TRP A 282      29.033 205.408 139.755  1.00451.71    -0.002 A 
ATOM   3264  CE2 TRP A 282      28.200 205.422 138.620  1.00456.01     0.042 A 
ATOM   3265  CE3 TRP A 282      30.122 206.284 139.804  1.00440.80    -0.070 A 
ATOM   3266  HE3 TRP A 282      30.794 206.298 140.679  1.00  0.00     0.084 H 
ATOM   3267  NE1 TRP A 282      27.221 204.484 138.817  1.00460.95    -0.365 N 
ATOM   3268  HE1 TRP A 282      26.469 204.265 138.163  1.00  0.00     0.165 HD
ATOM   3269  CZ2 TRP A 282      28.420 206.278 137.542  1.00450.78    -0.056 A 
ATOM   3270  HZ2 TRP A 282      27.755 206.274 136.662  1.00  0.00     0.086 H 
ATOM   3271  CZ3 TRP A 282      30.340 207.133 138.733  1.00437.41    -0.082 A 
ATOM   3272  HZ3 TRP A 282      31.196 207.829 138.758  1.00  0.00     0.083 H 
ATOM   3273  CH2 TRP A 282      29.493 207.124 137.618  1.00442.82    -0.081 A 
ATOM   3274  HH2 TRP A 282      29.695 207.814 136.782  1.00  0.00     0.083 H 
ATOM   3275  N   VAL A 283      30.693 202.691 144.319  1.00465.13    -0.346 N 
ATOM   3276  HN  VAL A 283      29.734 202.399 144.507  1.00  0.00     0.163 HD
ATOM   3277  CA  VAL A 283      31.648 202.781 145.417  1.00466.16     0.092 C 
ATOM   3278  HA  VAL A 283      32.303 203.665 145.233  1.00  0.00     0.088 H 
ATOM   3279  C   VAL A 283      32.534 201.542 145.475  1.00456.13     0.241 C 
ATOM   3280  O   VAL A 283      33.746 201.644 145.698  1.00457.51    -0.271 OA
ATOM   3281  CB  VAL A 283      30.904 203.009 146.745  1.00464.42    -0.033 C 
ATOM   3282  HB  VAL A 283      30.270 202.115 146.951  1.00  0.00     0.042 H 
ATOM   3283  CG1 VAL A 283      31.894 203.168 147.889  1.00456.15    -0.071 C 
ATOM   3284 1HG1 VAL A 283      31.355 203.333 148.851  1.00  0.00     0.028 H 
ATOM   3285 2HG1 VAL A 283      32.637 203.975 147.686  1.00  0.00     0.028 H 
ATOM   3286 3HG1 VAL A 283      32.598 202.306 147.951  1.00  0.00     0.028 H 
ATOM   3287  CG2 VAL A 283      29.999 204.225 146.640  1.00459.58    -0.071 C 
ATOM   3288 1HG2 VAL A 283      29.460 204.390 147.602  1.00  0.00     0.028 H 
ATOM   3289 2HG2 VAL A 283      29.296 204.147 145.778  1.00  0.00     0.028 H 
ATOM   3290 3HG2 VAL A 283      30.559 205.133 146.315  1.00  0.00     0.028 H 
ATOM   3291  N   THR A 284      31.955 200.356 145.272  1.00505.04    -0.344 N 
ATOM   3292  HN  THR A 284      30.990 200.309 144.946  1.00  0.00     0.163 HD
ATOM   3293  CA  THR A 284      32.703 199.126 145.516  1.00531.96     0.113 C 
ATOM   3294  HA  THR A 284      33.261 199.248 146.474  1.00  0.00     0.091 H 
ATOM   3295  C   THR A 284      33.716 198.835 144.416  1.00576.57     0.243 C 
ATOM   3296  O   THR A 284      34.746 198.207 144.679  1.00606.01    -0.271 OA
ATOM   3297  CB  THR A 284      31.747 197.943 145.675  1.00493.32     0.060 C 
ATOM   3298  HB  THR A 284      32.337 197.027 145.913  1.00  0.00     0.086 H 
ATOM   3299  CG2 THR A 284      30.761 198.205 146.800  1.00470.39    -0.050 C 
ATOM   3300 1HG2 THR A 284      31.317 198.368 147.752  1.00  0.00     0.031 H 
ATOM   3301 2HG2 THR A 284      30.000 197.395 146.890  1.00  0.00     0.031 H 
ATOM   3302 3HG2 THR A 284      30.070 199.048 146.567  1.00  0.00     0.031 H 
ATOM   3303  OG1 THR A 284      31.032 197.734 144.451  1.00476.69    -0.393 OA
ATOM   3304  HG1 THR A 284      31.649 197.570 143.747  1.00  0.00     0.210 HD
ATOM   3305  N   ALA A 285      33.439 199.256 143.182  1.00609.10    -0.346 N 
ATOM   3306  HN  ALA A 285      32.564 199.747 142.996  1.00  0.00     0.163 HD
ATOM   3307  CA  ALA A 285      34.385 199.016 142.097  1.00618.52     0.086 C 
ATOM   3308  HA  ALA A 285      34.840 198.010 142.252  1.00  0.00     0.086 H 
ATOM   3309  C   ALA A 285      35.510 200.045 142.084  1.00607.92     0.240 C 
ATOM   3310  O   ALA A 285      36.665 199.703 141.806  1.00628.58    -0.271 OA
ATOM   3311  CB  ALA A 285      33.655 199.004 140.755  1.00634.94    -0.049 C 
ATOM   3312  HB1 ALA A 285      34.378 198.821 139.926  1.00  0.00     0.030 H 
ATOM   3313  HB2 ALA A 285      33.063 199.935 140.594  1.00  0.00     0.030 H 
ATOM   3314  HB3 ALA A 285      32.814 198.272 140.744  1.00  0.00     0.030 H 
ATOM   3315  N   THR A 286      35.193 201.308 142.375  1.00551.73    -0.344 N 
ATOM   3316  HN  THR A 286      34.257 201.523 142.719  1.00  0.00     0.163 HD
ATOM   3317  CA  THR A 286      36.162 202.387 142.209  1.00493.63     0.113 C 
ATOM   3318  HA  THR A 286      36.741 202.191 141.276  1.00  0.00     0.091 H 
ATOM   3319  C   THR A 286      37.149 202.468 143.369  1.00429.95     0.243 C 
ATOM   3320  O   THR A 286      38.334 202.750 143.154  1.00414.72    -0.271 OA
ATOM   3321  CB  THR A 286      35.434 203.721 142.043  1.00480.73     0.060 C 
ATOM   3322  HB  THR A 286      36.179 204.550 142.071  1.00  0.00     0.086 H 
ATOM   3323  CG2 THR A 286      34.694 203.759 140.714  1.00477.55    -0.050 C 
ATOM   3324 1HG2 THR A 286      35.422 203.624 139.880  1.00  0.00     0.031 H 
ATOM   3325 2HG2 THR A 286      34.085 204.686 140.597  1.00  0.00     0.031 H 
ATOM   3326 3HG2 THR A 286      33.863 203.016 140.672  1.00  0.00     0.031 H 
ATOM   3327  OG1 THR A 286      34.498 203.894 143.115  1.00478.69    -0.393 OA
ATOM   3328  HG1 THR A 286      34.960 203.870 143.945  1.00  0.00     0.210 HD
ATOM   3329  N   PHE A 287      36.685 202.238 144.598  1.00389.69    -0.346 N 
ATOM   3330  HN  PHE A 287      35.720 201.933 144.727  1.00  0.00     0.163 HD
ATOM   3331  CA  PHE A 287      37.551 202.420 145.761  1.00350.91     0.093 C 
ATOM   3332  HA  PHE A 287      37.877 203.486 145.769  1.00  0.00     0.088 H 
ATOM   3333  C   PHE A 287      38.812 201.558 145.751  1.00323.33     0.243 C 
ATOM   3334  O   PHE A 287      39.869 202.073 146.156  1.00301.98    -0.271 OA
ATOM   3335  CB  PHE A 287      36.759 202.175 147.051  1.00347.60    -0.014 C 
ATOM   3336  HB1 PHE A 287      35.931 202.915 147.152  1.00  0.00     0.043 H 
ATOM   3337  HB2 PHE A 287      36.161 201.237 146.975  1.00  0.00     0.043 H 
ATOM   3338  CG  PHE A 287      37.615 202.161 148.288  1.00337.71    -0.056 A 
ATOM   3339  CD1 PHE A 287      38.122 203.340 148.809  1.00347.74    -0.077 A 
ATOM   3340  HD1 PHE A 287      37.891 204.298 148.314  1.00  0.00     0.084 H 
ATOM   3341  CD2 PHE A 287      37.920 200.968 148.923  1.00323.92    -0.077 A 
ATOM   3342  HD2 PHE A 287      37.528 200.020 148.519  1.00  0.00     0.084 H 
ATOM   3343  CE1 PHE A 287      38.914 203.330 149.942  1.00352.20    -0.082 A 
ATOM   3344  HE1 PHE A 287      39.311 204.276 150.346  1.00  0.00     0.083 H 
ATOM   3345  CE2 PHE A 287      38.710 200.952 150.057  1.00331.68    -0.082 A 
ATOM   3346  HE2 PHE A 287      38.942 199.995 150.554  1.00  0.00     0.083 H 
ATOM   3347  CZ  PHE A 287      39.208 202.134 150.567  1.00343.98    -0.083 A 
ATOM   3348  HZ  PHE A 287      39.839 202.123 151.471  1.00  0.00     0.083 H 
ATOM   3349  N   PRO A 288      38.787 200.277 145.350  1.00328.24    -0.337 N 
ATOM   3350  CA  PRO A 288      40.043 199.506 145.338  1.00326.57     0.091 C 
ATOM   3351  HA  PRO A 288      40.389 199.346 146.386  1.00  0.00     0.087 H 
ATOM   3352  C   PRO A 288      41.153 200.159 144.534  1.00294.90     0.241 C 
ATOM   3353  O   PRO A 288      42.313 200.132 144.960  1.00309.05    -0.271 OA
ATOM   3354  CB  PRO A 288      39.615 198.163 144.733  1.00355.02    -0.036 C 
ATOM   3355  HB1 PRO A 288      39.805 198.074 143.638  1.00  0.00     0.036 H 
ATOM   3356  HB2 PRO A 288      40.253 197.301 145.038  1.00  0.00     0.036 H 
ATOM   3357  CG  PRO A 288      38.195 198.030 145.114  1.00368.36    -0.048 C 
ATOM   3358  HG1 PRO A 288      38.039 197.538 146.102  1.00  0.00     0.035 H 
ATOM   3359  HG2 PRO A 288      37.635 197.282 144.506  1.00  0.00     0.035 H 
ATOM   3360  CD  PRO A 288      37.630 199.419 145.034  1.00351.26    -0.001 C 
ATOM   3361  HD1 PRO A 288      36.736 199.593 145.677  1.00  0.00     0.064 H 
ATOM   3362  HD2 PRO A 288      37.126 199.659 144.069  1.00  0.00     0.064 H 
ATOM   3363  N   TYR A 289      40.827 200.763 143.389  1.00249.80    -0.346 N 
ATOM   3364  HN  TYR A 289      39.858 200.759 143.072  1.00  0.00     0.163 HD
ATOM   3365  CA  TYR A 289      41.850 201.429 142.589  1.00261.52     0.093 C 
ATOM   3366  HA  TYR A 289      42.662 200.694 142.381  1.00  0.00     0.088 H 
ATOM   3367  C   TYR A 289      42.458 202.611 143.329  1.00292.25     0.241 C 
ATOM   3368  O   TYR A 289      43.641 202.915 143.143  1.00299.50    -0.271 OA
ATOM   3369  CB  TYR A 289      41.260 201.879 141.254  1.00268.45    -0.014 C 
ATOM   3370  HB1 TYR A 289      41.948 202.585 140.732  1.00  0.00     0.043 H 
ATOM   3371  HB2 TYR A 289      40.389 202.557 141.412  1.00  0.00     0.043 H 
ATOM   3372  CG  TYR A 289      40.889 200.726 140.356  1.00325.56    -0.056 A 
ATOM   3373  CD1 TYR A 289      39.709 200.023 140.552  1.00356.04    -0.074 A 
ATOM   3374  HD1 TYR A 289      39.033 200.318 141.372  1.00  0.00     0.084 H 
ATOM   3375  CD2 TYR A 289      41.724 200.334 139.320  1.00354.03    -0.074 A 
ATOM   3376  HD2 TYR A 289      42.669 200.876 139.150  1.00  0.00     0.084 H 
ATOM   3377  CE1 TYR A 289      39.367 198.963 139.740  1.00371.72    -0.051 A 
ATOM   3378  HE1 TYR A 289      38.425 198.415 139.909  1.00  0.00     0.087 H 
ATOM   3379  CE2 TYR A 289      41.390 199.277 138.500  1.00373.45    -0.051 A 
ATOM   3380  HE2 TYR A 289      42.061 198.979 137.677  1.00  0.00     0.087 H 
ATOM   3381  CZ  TYR A 289      40.210 198.594 138.716  1.00376.88     0.065 A 
ATOM   3382  OH  TYR A 289      39.869 197.537 137.909  1.00374.40    -0.361 OA
ATOM   3383  HH  TYR A 289      40.451 197.282 137.202  1.00  0.00     0.217 HD
ATOM   3384  N   ILE A 290      41.671 203.286 144.167  1.00311.35    -0.346 N 
ATOM   3385  HN  ILE A 290      40.680 203.051 144.232  1.00  0.00     0.163 HD
ATOM   3386  CA  ILE A 290      42.217 204.358 144.992  1.00310.16     0.092 C 
ATOM   3387  HA  ILE A 290      42.823 205.027 144.337  1.00  0.00     0.088 H 
ATOM   3388  C   ILE A 290      43.135 203.783 146.063  1.00290.01     0.241 C 
ATOM   3389  O   ILE A 290      44.266 204.246 146.249  1.00276.21    -0.271 OA
ATOM   3390  CB  ILE A 290      41.082 205.192 145.611  1.00325.33    -0.030 C 
ATOM   3391  HB  ILE A 290      40.471 204.526 146.264  1.00  0.00     0.043 H 
ATOM   3392  CG1 ILE A 290      40.176 205.755 144.513  1.00355.01    -0.063 C 
ATOM   3393 1HG1 ILE A 290      40.767 206.365 143.791  1.00  0.00     0.033 H 
ATOM   3394 2HG1 ILE A 290      39.831 204.942 143.833  1.00  0.00     0.033 H 
ATOM   3395  CG2 ILE A 290      41.651 206.312 146.467  1.00311.43    -0.071 C 
ATOM   3396 1HG2 ILE A 290      40.828 206.916 146.916  1.00  0.00     0.028 H 
ATOM   3397 2HG2 ILE A 290      42.368 206.947 145.896  1.00  0.00     0.028 H 
ATOM   3398 3HG2 ILE A 290      42.352 205.926 147.243  1.00  0.00     0.028 H 
ATOM   3399  CD1 ILE A 290      38.997 206.545 145.040  1.00371.48    -0.076 C 
ATOM   3400 1HD1 ILE A 290      38.337 206.955 144.240  1.00  0.00     0.027 H 
ATOM   3401 2HD1 ILE A 290      39.342 207.358 145.720  1.00  0.00     0.027 H 
ATOM   3402 3HD1 ILE A 290      38.406 205.935 145.762  1.00  0.00     0.027 H 
ATOM   3403  N   ALA A 291      42.661 202.760 146.780  1.00285.11    -0.346 N 
ATOM   3404  HN  ALA A 291      41.712 202.423 146.615  1.00  0.00     0.163 HD
ATOM   3405  CA  ALA A 291      43.490 202.121 147.797  1.00273.26     0.086 C 
ATOM   3406  HA  ALA A 291      43.833 202.905 148.511  1.00  0.00     0.086 H 
ATOM   3407  C   ALA A 291      44.719 201.471 147.176  1.00248.81     0.240 C 
ATOM   3408  O   ALA A 291      45.813 201.518 147.752  1.00216.73    -0.271 OA
ATOM   3409  CB  ALA A 291      42.670 201.092 148.574  1.00289.62    -0.049 C 
ATOM   3410  HB1 ALA A 291      43.303 200.604 149.351  1.00  0.00     0.030 H 
ATOM   3411  HB2 ALA A 291      42.189 200.346 147.899  1.00  0.00     0.030 H 
ATOM   3412  HB3 ALA A 291      41.746 201.538 149.010  1.00  0.00     0.030 H 
ATOM   3413  N   LEU A 292      44.560 200.853 146.002  1.00279.07    -0.346 N 
ATOM   3414  HN  LEU A 292      43.627 200.753 145.602  1.00  0.00     0.163 HD
ATOM   3415  CA  LEU A 292      45.718 200.321 145.292  1.00291.74     0.089 C 
ATOM   3416  HA  LEU A 292      46.254 199.619 145.973  1.00  0.00     0.087 H 
ATOM   3417  C   LEU A 292      46.678 201.436 144.904  1.00286.34     0.241 C 
ATOM   3418  O   LEU A 292      47.898 201.279 145.015  1.00308.34    -0.271 OA
ATOM   3419  CB  LEU A 292      45.276 199.542 144.051  1.00309.85    -0.035 C 
ATOM   3420  HB1 LEU A 292      44.573 200.169 143.455  1.00  0.00     0.037 H 
ATOM   3421  HB2 LEU A 292      46.134 199.459 143.344  1.00  0.00     0.037 H 
ATOM   3422  CG  LEU A 292      44.661 198.156 144.263  1.00326.85    -0.059 C 
ATOM   3423  HG  LEU A 292      43.771 198.269 144.925  1.00  0.00     0.038 H 
ATOM   3424  CD1 LEU A 292      44.196 197.568 142.939  1.00322.96    -0.073 C 
ATOM   3425 1HD1 LEU A 292      43.748 196.559 143.093  1.00  0.00     0.028 H 
ATOM   3426 2HD1 LEU A 292      45.017 197.545 142.185  1.00  0.00     0.028 H 
ATOM   3427 3HD1 LEU A 292      43.498 198.253 142.404  1.00  0.00     0.028 H 
ATOM   3428  CD2 LEU A 292      45.647 197.224 144.951  1.00340.23    -0.073 C 
ATOM   3429 1HD2 LEU A 292      45.199 196.215 145.105  1.00  0.00     0.028 H 
ATOM   3430 2HD2 LEU A 292      46.025 197.657 145.906  1.00  0.00     0.028 H 
ATOM   3431 3HD2 LEU A 292      46.613 197.166 144.398  1.00  0.00     0.028 H 
ATOM   3432  N   SER A 293      46.145 202.576 144.456  1.00258.69    -0.344 N 
ATOM   3433  HN  SER A 293      45.132 202.664 144.375  1.00  0.00     0.163 HD
ATOM   3434  CA  SER A 293      47.002 203.696 144.081  1.00258.59     0.109 C 
ATOM   3435  HA  SER A 293      47.787 203.317 143.386  1.00  0.00     0.090 H 
ATOM   3436  C   SER A 293      47.693 204.296 145.299  1.00229.89     0.243 C 
ATOM   3437  O   SER A 293      48.867 204.678 145.227  1.00207.90    -0.271 OA
ATOM   3438  CB  SER A 293      46.188 204.762 143.349  1.00292.94     0.044 C 
ATOM   3439  HB1 SER A 293      45.317 205.102 143.956  1.00  0.00     0.077 H 
ATOM   3440  HB2 SER A 293      45.634 204.332 142.482  1.00  0.00     0.077 H 
ATOM   3441  OG  SER A 293      47.006 205.849 142.957  1.00316.58    -0.398 OA
ATOM   3442  HG  SER A 293      46.500 206.512 142.502  1.00  0.00     0.209 HD
ATOM   3443  N   VAL A 294      46.982 204.393 146.425  1.00231.00    -0.346 N 
ATOM   3444  HN  VAL A 294      46.002 204.110 146.431  1.00  0.00     0.163 HD
ATOM   3445  CA  VAL A 294      47.598 204.902 147.648  1.00251.68     0.092 C 
ATOM   3446  HA  VAL A 294      48.060 205.891 147.418  1.00  0.00     0.088 H 
ATOM   3447  C   VAL A 294      48.701 203.960 148.112  1.00238.84     0.241 C 
ATOM   3448  O   VAL A 294      49.815 204.390 148.435  1.00234.73    -0.271 OA
ATOM   3449  CB  VAL A 294      46.536 205.112 148.741  1.00284.99    -0.033 C 
ATOM   3450  HB  VAL A 294      45.954 204.168 148.858  1.00  0.00     0.042 H 
ATOM   3451  CG1 VAL A 294      47.201 205.439 150.068  1.00299.29    -0.071 C 
ATOM   3452 1HG1 VAL A 294      47.902 204.623 150.360  1.00  0.00     0.028 H 
ATOM   3453 2HG1 VAL A 294      46.453 205.651 150.867  1.00  0.00     0.028 H 
ATOM   3454 3HG1 VAL A 294      47.705 206.433 150.047  1.00  0.00     0.028 H 
ATOM   3455  CG2 VAL A 294      45.579 206.225 148.342  1.00300.34    -0.071 C 
ATOM   3456 1HG2 VAL A 294      45.091 205.985 147.369  1.00  0.00     0.028 H 
ATOM   3457 2HG2 VAL A 294      46.083 207.219 148.321  1.00  0.00     0.028 H 
ATOM   3458 3HG2 VAL A 294      44.831 206.437 149.141  1.00  0.00     0.028 H 
ATOM   3459  N   LEU A 295      48.410 202.657 148.145  1.00243.74    -0.346 N 
ATOM   3460  HN  LEU A 295      47.462 202.346 147.932  1.00  0.00     0.163 HD
ATOM   3461  CA  LEU A 295      49.433 201.676 148.483  1.00264.58     0.089 C 
ATOM   3462  HA  LEU A 295      49.931 202.005 149.425  1.00  0.00     0.087 H 
ATOM   3463  C   LEU A 295      50.498 201.561 147.400  1.00257.27     0.241 C 
ATOM   3464  O   LEU A 295      51.613 201.115 147.690  1.00251.48    -0.271 OA
ATOM   3465  CB  LEU A 295      48.789 200.311 148.736  1.00291.87    -0.035 C 
ATOM   3466  HB1 LEU A 295      48.289 199.952 147.806  1.00  0.00     0.037 H 
ATOM   3467  HB2 LEU A 295      49.582 199.536 148.851  1.00  0.00     0.037 H 
ATOM   3468  CG  LEU A 295      47.813 200.231 149.913  1.00320.38    -0.059 C 
ATOM   3469  HG  LEU A 295      47.004 200.979 149.744  1.00  0.00     0.038 H 
ATOM   3470  CD1 LEU A 295      47.174 198.852 149.992  1.00327.37    -0.073 C 
ATOM   3471 1HD1 LEU A 295      46.463 198.794 150.849  1.00  0.00     0.028 H 
ATOM   3472 2HD1 LEU A 295      47.941 198.044 150.036  1.00  0.00     0.028 H 
ATOM   3473 3HD1 LEU A 295      46.686 198.568 149.031  1.00  0.00     0.028 H 
ATOM   3474  CD2 LEU A 295      48.513 200.579 151.218  1.00334.43    -0.073 C 
ATOM   3475 1HD2 LEU A 295      47.802 200.521 152.075  1.00  0.00     0.028 H 
ATOM   3476 2HD2 LEU A 295      49.015 201.573 151.165  1.00  0.00     0.028 H 
ATOM   3477 3HD2 LEU A 295      49.414 199.944 151.385  1.00  0.00     0.028 H 
ATOM   3478  N   LEU A 296      50.179 201.947 146.161  1.00266.82    -0.346 N 
ATOM   3479  HN  LEU A 296      49.219 202.218 145.948  1.00  0.00     0.163 HD
ATOM   3480  CA  LEU A 296      51.190 201.985 145.110  1.00254.64     0.089 C 
ATOM   3481  HA  LEU A 296      51.745 201.018 145.120  1.00  0.00     0.087 H 
ATOM   3482  C   LEU A 296      52.184 203.112 145.355  1.00244.90     0.241 C 
ATOM   3483  O   LEU A 296      53.402 202.899 145.324  1.00227.49    -0.271 OA
ATOM   3484  CB  LEU A 296      50.524 202.145 143.743  1.00259.54    -0.035 C 
ATOM   3485  HB1 LEU A 296      49.994 203.125 143.706  1.00  0.00     0.037 H 
ATOM   3486  HB2 LEU A 296      49.665 201.438 143.668  1.00  0.00     0.037 H 
ATOM   3487  CG  LEU A 296      51.404 202.001 142.501  1.00265.48    -0.059 C 
ATOM   3488  HG  LEU A 296      52.251 202.721 142.585  1.00  0.00     0.038 H 
ATOM   3489  CD1 LEU A 296      51.976 200.597 142.416  1.00284.38    -0.073 C 
ATOM   3490 1HD1 LEU A 296      52.618 200.492 141.510  1.00  0.00     0.028 H 
ATOM   3491 2HD1 LEU A 296      51.177 199.821 142.450  1.00  0.00     0.028 H 
ATOM   3492 3HD1 LEU A 296      52.522 200.314 143.346  1.00  0.00     0.028 H 
ATOM   3493  CD2 LEU A 296      50.613 202.336 141.245  1.00253.93    -0.073 C 
ATOM   3494 1HD2 LEU A 296      51.255 202.231 140.339  1.00  0.00     0.028 H 
ATOM   3495 2HD2 LEU A 296      50.146 203.346 141.307  1.00  0.00     0.028 H 
ATOM   3496 3HD2 LEU A 296      49.682 201.727 141.166  1.00  0.00     0.028 H 
ATOM   3497  N   VAL A 297      51.679 204.324 145.598  1.00264.56    -0.346 N 
ATOM   3498  HN  VAL A 297      50.669 204.464 145.568  1.00  0.00     0.163 HD
ATOM   3499  CA  VAL A 297      52.554 205.450 145.906  1.00286.02     0.092 C 
ATOM   3500  HA  VAL A 297      53.338 205.506 145.116  1.00  0.00     0.088 H 
ATOM   3501  C   VAL A 297      53.247 205.236 147.247  1.00271.12     0.241 C 
ATOM   3502  O   VAL A 297      54.412 205.613 147.427  1.00247.90    -0.271 OA
ATOM   3503  CB  VAL A 297      51.754 206.766 145.880  1.00304.25    -0.033 C 
ATOM   3504  HB  VAL A 297      50.969 206.716 146.671  1.00  0.00     0.042 H 
ATOM   3505  CG1 VAL A 297      52.662 207.953 146.179  1.00323.09    -0.071 C 
ATOM   3506 1HG1 VAL A 297      53.165 207.824 147.166  1.00  0.00     0.028 H 
ATOM   3507 2HG1 VAL A 297      52.111 208.921 146.119  1.00  0.00     0.028 H 
ATOM   3508 3HG1 VAL A 297      53.398 208.128 145.359  1.00  0.00     0.028 H 
ATOM   3509  CG2 VAL A 297      51.068 206.942 144.534  1.00298.75    -0.071 C 
ATOM   3510 1HG2 VAL A 297      50.404 206.074 144.315  1.00  0.00     0.028 H 
ATOM   3511 2HG2 VAL A 297      51.804 207.117 143.714  1.00  0.00     0.028 H 
ATOM   3512 3HG2 VAL A 297      50.517 207.910 144.474  1.00  0.00     0.028 H 
ATOM   3513  N   ARG A 298      52.548 204.627 148.206  1.00263.71    -0.346 N 
ATOM   3514  HN  ARG A 298      51.568 204.391 148.048  1.00  0.00     0.163 HD
ATOM   3515  CA  ARG A 298      53.177 204.297 149.480  1.00254.53     0.089 C 
ATOM   3516  HA  ARG A 298      53.666 205.217 149.878  1.00  0.00     0.087 H 
ATOM   3517  C   ARG A 298      54.246 203.227 149.300  1.00247.80     0.240 C 
ATOM   3518  O   ARG A 298      55.372 203.373 149.786  1.00242.14    -0.271 OA
ATOM   3519  CB  ARG A 298      52.122 203.840 150.487  1.00268.05    -0.036 C 
ATOM   3520  HB1 ARG A 298      51.410 204.670 150.705  1.00  0.00     0.036 H 
ATOM   3521  HB2 ARG A 298      51.426 203.109 150.013  1.00  0.00     0.036 H 
ATOM   3522  CG  ARG A 298      52.685 203.270 151.785  1.00300.22    -0.048 C 
ATOM   3523  HG1 ARG A 298      51.899 202.727 152.360  1.00  0.00     0.035 H 
ATOM   3524  HG2 ARG A 298      53.378 202.420 151.584  1.00  0.00     0.035 H 
ATOM   3525  CD  ARG A 298      53.357 204.338 152.644  1.00329.59     0.009 C 
ATOM   3526  HD1 ARG A 298      52.762 205.281 152.646  1.00  0.00     0.064 H 
ATOM   3527  HD2 ARG A 298      53.291 204.080 153.727  1.00  0.00     0.064 H 
ATOM   3528  NE  ARG A 298      54.741 204.593 152.251  1.00357.39    -0.227 N 
ATOM   3529  HE  ARG A 298      55.139 204.021 151.506  1.00  0.00     0.177 HD
ATOM   3530  CZ  ARG A 298      55.515 205.522 152.801  1.00375.44     0.665 C 
ATOM   3531  NH1 ARG A 298      55.044 206.293 153.771  1.00375.91    -0.235 N 
ATOM   3532 1HH1 ARG A 298      55.638 207.006 154.193  1.00  0.00     0.174 HD
ATOM   3533 2HH1 ARG A 298      54.085 206.169 154.096  1.00  0.00     0.174 HD
ATOM   3534  NH2 ARG A 298      56.762 205.683 152.379  1.00387.03    -0.235 N 
ATOM   3535 1HH2 ARG A 298      57.356 206.396 152.801  1.00  0.00     0.174 HD
ATOM   3536 2HH2 ARG A 298      57.124 205.090 151.633  1.00  0.00     0.174 HD
ATOM   3537  N   GLY A 299      53.909 202.142 148.598  1.00276.08    -0.351 N 
ATOM   3538  HN  GLY A 299      52.971 202.063 148.204  1.00  0.00     0.163 HD
ATOM   3539  CA  GLY A 299      54.871 201.073 148.392  1.00293.47     0.069 C 
ATOM   3540  HA1 GLY A 299      54.374 200.172 147.962  1.00  0.00     0.078 H 
ATOM   3541  HA2 GLY A 299      55.208 200.651 149.368  1.00  0.00     0.078 H 
ATOM   3542  C   GLY A 299      56.059 201.485 147.547  1.00308.56     0.236 C 
ATOM   3543  O   GLY A 299      57.147 200.918 147.686  1.00300.75    -0.272 OA
ATOM   3544  N   ALA A 300      55.877 202.472 146.667  1.00324.62    -0.347 N 
ATOM   3545  HN  ALA A 300      54.963 202.917 146.585  1.00  0.00     0.163 HD
ATOM   3546  CA  ALA A 300      56.980 202.916 145.822  1.00333.88     0.086 C 
ATOM   3547  HA  ALA A 300      57.498 202.013 145.422  1.00  0.00     0.086 H 
ATOM   3548  C   ALA A 300      57.991 203.734 146.616  1.00318.41     0.240 C 
ATOM   3549  O   ALA A 300      59.204 203.599 146.413  1.00298.50    -0.271 OA
ATOM   3550  CB  ALA A 300      56.446 203.724 144.640  1.00342.62    -0.049 C 
ATOM   3551  HB1 ALA A 300      55.706 203.125 144.059  1.00  0.00     0.030 H 
ATOM   3552  HB2 ALA A 300      57.270 204.105 143.993  1.00  0.00     0.030 H 
ATOM   3553  HB3 ALA A 300      56.023 204.703 144.965  1.00  0.00     0.030 H 
ATOM   3554  N   THR A 301      57.513 204.584 147.526  1.00331.36    -0.344 N 
ATOM   3555  HN  THR A 301      56.504 204.656 147.660  1.00  0.00     0.163 HD
ATOM   3556  CA  THR A 301      58.400 205.413 148.333  1.00366.71     0.113 C 
ATOM   3557  HA  THR A 301      59.163 205.864 147.656  1.00  0.00     0.091 H 
ATOM   3558  C   THR A 301      59.133 204.625 149.411  1.00383.97     0.243 C 
ATOM   3559  O   THR A 301      60.011 205.188 150.074  1.00401.67    -0.271 OA
ATOM   3560  CB  THR A 301      57.609 206.552 148.981  1.00379.70     0.060 C 
ATOM   3561  HB  THR A 301      58.279 207.116 149.671  1.00  0.00     0.086 H 
ATOM   3562  CG2 THR A 301      57.074 207.501 147.919  1.00384.93    -0.050 C 
ATOM   3563 1HG2 THR A 301      56.498 208.331 148.391  1.00  0.00     0.031 H 
ATOM   3564 2HG2 THR A 301      56.472 206.964 147.149  1.00  0.00     0.031 H 
ATOM   3565 3HG2 THR A 301      57.886 207.884 147.258  1.00  0.00     0.031 H 
ATOM   3566  OG1 THR A 301      56.512 206.012 149.728  1.00378.24    -0.393 OA
ATOM   3567  HG1 THR A 301      56.021 206.719 150.130  1.00  0.00     0.210 HD
ATOM   3568  N   LEU A 302      58.801 203.353 149.602  1.00377.12    -0.346 N 
ATOM   3569  HN  LEU A 302      58.091 202.923 149.009  1.00  0.00     0.163 HD
ATOM   3570  CA  LEU A 302      59.438 202.567 150.646  1.00357.07     0.090 C 
ATOM   3571  HA  LEU A 302      59.462 203.172 151.582  1.00  0.00     0.087 H 
ATOM   3572  C   LEU A 302      60.872 202.220 150.253  1.00354.79     0.243 C 
ATOM   3573  O   LEU A 302      61.144 201.921 149.085  1.00353.49    -0.271 OA
ATOM   3574  CB  LEU A 302      58.645 201.289 150.911  1.00340.31    -0.035 C 
ATOM   3575  HB1 LEU A 302      59.250 200.591 151.535  1.00  0.00     0.037 H 
ATOM   3576  HB2 LEU A 302      58.559 200.695 149.971  1.00  0.00     0.037 H 
ATOM   3577  CG  LEU A 302      57.261 201.476 151.535  1.00335.36    -0.059 C 
ATOM   3578  HG  LEU A 302      56.674 202.162 150.880  1.00  0.00     0.038 H 
ATOM   3579  CD1 LEU A 302      56.518 200.153 151.621  1.00343.84    -0.073 C 
ATOM   3580 1HD1 LEU A 302      56.430 199.681 150.615  1.00  0.00     0.028 H 
ATOM   3581 2HD1 LEU A 302      55.523 200.270 152.110  1.00  0.00     0.028 H 
ATOM   3582 3HD1 LEU A 302      56.989 199.463 152.360  1.00  0.00     0.028 H 
ATOM   3583  CD2 LEU A 302      57.381 202.119 152.907  1.00314.26    -0.073 C 
ATOM   3584 1HD2 LEU A 302      57.926 203.090 152.844  1.00  0.00     0.028 H 
ATOM   3585 2HD2 LEU A 302      57.852 201.429 153.646  1.00  0.00     0.028 H 
ATOM   3586 3HD2 LEU A 302      56.386 202.236 153.396  1.00  0.00     0.028 H 
ATOM   3587  N   PRO A 303      61.810 202.258 151.199  1.00374.83    -0.337 N 
ATOM   3588  CA  PRO A 303      63.194 201.890 150.879  1.00388.09     0.091 C 
ATOM   3589  HA  PRO A 303      63.550 202.468 149.994  1.00  0.00     0.087 H 
ATOM   3590  C   PRO A 303      63.330 200.398 150.619  1.00379.50     0.241 C 
ATOM   3591  O   PRO A 303      62.757 199.568 151.329  1.00379.08    -0.271 OA
ATOM   3592  CB  PRO A 303      63.969 202.312 152.132  1.00407.55    -0.036 C 
ATOM   3593  HB1 PRO A 303      64.477 203.300 152.044  1.00  0.00     0.036 H 
ATOM   3594  HB2 PRO A 303      64.893 201.716 152.320  1.00  0.00     0.036 H 
ATOM   3595  CG  PRO A 303      62.959 202.239 153.230  1.00414.75    -0.048 C 
ATOM   3596  HG1 PRO A 303      63.233 202.840 154.129  1.00  0.00     0.035 H 
ATOM   3597  HG2 PRO A 303      62.923 201.247 153.738  1.00  0.00     0.035 H 
ATOM   3598  CD  PRO A 303      61.648 202.646 152.611  1.00393.73    -0.001 C 
ATOM   3599  HD1 PRO A 303      60.747 202.219 153.110  1.00  0.00     0.064 H 
ATOM   3600  HD2 PRO A 303      61.371 203.714 152.770  1.00  0.00     0.064 H 
ATOM   3601  N   GLY A 304      64.103 200.062 149.589  1.00378.32    -0.351 N 
ATOM   3602  HN  GLY A 304      64.541 200.793 149.029  1.00  0.00     0.163 HD
ATOM   3603  CA  GLY A 304      64.330 198.671 149.253  1.00380.20     0.069 C 
ATOM   3604  HA1 GLY A 304      65.211 198.577 148.576  1.00  0.00     0.078 H 
ATOM   3605  HA2 GLY A 304      64.709 198.117 150.143  1.00  0.00     0.078 H 
ATOM   3606  C   GLY A 304      63.139 197.956 148.661  1.00364.71     0.236 C 
ATOM   3607  O   GLY A 304      63.092 196.725 148.689  1.00379.81    -0.272 OA
ATOM   3608  N   ALA A 305      62.168 198.696 148.121  1.00375.25    -0.347 N 
ATOM   3609  HN  ALA A 305      62.247 199.713 148.136  1.00  0.00     0.163 HD
ATOM   3610  CA  ALA A 305      60.998 198.079 147.511  1.00343.19     0.086 C 
ATOM   3611  HA  ALA A 305      60.647 197.262 148.184  1.00  0.00     0.086 H 
ATOM   3612  C   ALA A 305      61.294 197.473 146.146  1.00333.25     0.240 C 
ATOM   3613  O   ALA A 305      60.431 196.781 145.595  1.00225.63    -0.271 OA
ATOM   3614  CB  ALA A 305      59.871 199.106 147.384  1.00325.54    -0.049 C 
ATOM   3615  HB1 ALA A 305      59.654 199.550 148.384  1.00  0.00     0.030 H 
ATOM   3616  HB2 ALA A 305      58.959 198.673 146.910  1.00  0.00     0.030 H 
ATOM   3617  HB3 ALA A 305      60.096 199.885 146.618  1.00  0.00     0.030 H 
ATOM   3618  N   TRP A 306      62.485 197.713 145.593  1.00345.38    -0.346 N 
ATOM   3619  HN  TRP A 306      63.170 198.272 146.101  1.00  0.00     0.163 HD
ATOM   3620  CA  TRP A 306      62.823 197.190 144.275  1.00360.35     0.093 C 
ATOM   3621  HA  TRP A 306      61.965 197.392 143.592  1.00  0.00     0.088 H 
ATOM   3622  C   TRP A 306      63.073 195.688 144.290  1.00349.58     0.241 C 
ATOM   3623  O   TRP A 306      62.941 195.044 143.244  1.00316.07    -0.271 OA
ATOM   3624  CB  TRP A 306      64.051 197.915 143.724  1.00388.19    -0.012 C 
ATOM   3625  HB1 TRP A 306      63.804 198.971 143.467  1.00  0.00     0.044 H 
ATOM   3626  HB2 TRP A 306      64.312 197.534 142.709  1.00  0.00     0.044 H 
ATOM   3627  CG  TRP A 306      65.238 197.855 144.635  1.00433.14    -0.028 A 
ATOM   3628  CD1 TRP A 306      65.551 198.731 145.633  1.00446.08    -0.015 A 
ATOM   3629  HD1 TRP A 306      64.955 199.619 145.903  1.00  0.00     0.112 H 
ATOM   3630  CD2 TRP A 306      66.273 196.864 144.633  1.00466.53    -0.002 A 
ATOM   3631  CE2 TRP A 306      67.179 197.204 145.657  1.00480.18     0.042 A 
ATOM   3632  CE3 TRP A 306      66.521 195.722 143.864  1.00486.55    -0.070 A 
ATOM   3633  HE3 TRP A 306      65.831 195.428 143.055  1.00  0.00     0.084 H 
ATOM   3634  NE1 TRP A 306      66.715 198.347 146.253  1.00463.42    -0.365 N 
ATOM   3635  HE1 TRP A 306      67.161 198.834 147.031  1.00  0.00     0.165 HD
ATOM   3636  CZ2 TRP A 306      68.314 196.444 145.932  1.00504.23    -0.056 A 
ATOM   3637  HZ2 TRP A 306      69.011 196.727 146.738  1.00  0.00     0.086 H 
ATOM   3638  CZ3 TRP A 306      67.649 194.969 144.139  1.00504.99    -0.082 A 
ATOM   3639  HZ3 TRP A 306      67.857 194.066 143.540  1.00  0.00     0.083 H 
ATOM   3640  CH2 TRP A 306      68.531 195.333 145.164  1.00514.92    -0.081 A 
ATOM   3641  HH2 TRP A 306      69.421 194.710 145.356  1.00  0.00     0.083 H 
ATOM   3642  N   ARG A 307      63.433 195.118 145.443  1.00375.24    -0.346 N 
ATOM   3643  HN  ARG A 307      63.534 195.692 146.280  1.00  0.00     0.163 HD
ATOM   3644  CA  ARG A 307      63.683 193.682 145.517  1.00402.86     0.089 C 
ATOM   3645  HA  ARG A 307      64.469 193.423 144.770  1.00  0.00     0.087 H 
ATOM   3646  C   ARG A 307      62.426 192.890 145.185  1.00416.24     0.240 C 
ATOM   3647  O   ARG A 307      62.474 191.911 144.431  1.00422.97    -0.271 OA
ATOM   3648  CB  ARG A 307      64.198 193.308 146.906  1.00408.89    -0.036 C 
ATOM   3649  HB1 ARG A 307      64.400 192.213 146.966  1.00  0.00     0.036 H 
ATOM   3650  HB2 ARG A 307      63.382 193.392 147.661  1.00  0.00     0.036 H 
ATOM   3651  CG  ARG A 307      65.412 194.096 147.347  1.00423.09    -0.048 C 
ATOM   3652  HG1 ARG A 307      65.211 195.193 147.344  1.00  0.00     0.035 H 
ATOM   3653  HG2 ARG A 307      66.219 194.067 146.579  1.00  0.00     0.035 H 
ATOM   3654  CD  ARG A 307      65.914 193.626 148.700  1.00438.00     0.009 C 
ATOM   3655  HD1 ARG A 307      66.216 192.553 148.674  1.00  0.00     0.064 H 
ATOM   3656  HD2 ARG A 307      65.084 193.553 149.441  1.00  0.00     0.064 H 
ATOM   3657  NE  ARG A 307      66.995 194.474 149.190  1.00452.29    -0.227 N 
ATOM   3658  HE  ARG A 307      66.754 195.234 149.826  1.00  0.00     0.177 HD
ATOM   3659  CZ  ARG A 307      68.273 194.320 148.861  1.00461.79     0.665 C 
ATOM   3660  NH1 ARG A 307      68.636 193.346 148.038  1.00468.81    -0.235 N 
ATOM   3661 1HH1 ARG A 307      67.931 192.713 147.659  1.00  0.00     0.174 HD
ATOM   3662 2HH1 ARG A 307      69.617 193.228 147.785  1.00  0.00     0.174 HD
ATOM   3663  NH2 ARG A 307      69.189 195.142 149.353  1.00459.81    -0.235 N 
ATOM   3664 1HH2 ARG A 307      68.910 195.891 149.986  1.00  0.00     0.174 HD
ATOM   3665 2HH2 ARG A 307      70.170 195.024 149.100  1.00  0.00     0.174 HD
ATOM   3666  N   GLY A 308      61.289 193.297 145.751  1.00436.54    -0.351 N 
ATOM   3667  HN  GLY A 308      61.298 194.069 146.417  1.00  0.00     0.163 HD
ATOM   3668  CA  GLY A 308      60.038 192.638 145.417  1.00436.16     0.069 C 
ATOM   3669  HA1 GLY A 308      60.053 191.566 145.722  1.00  0.00     0.078 H 
ATOM   3670  HA2 GLY A 308      59.207 192.996 146.069  1.00  0.00     0.078 H 
ATOM   3671  C   GLY A 308      59.687 192.786 143.951  1.00419.95     0.236 C 
ATOM   3672  O   GLY A 308      59.310 191.817 143.290  1.00409.67    -0.272 OA
ATOM   3673  N   VAL A 309      59.822 194.003 143.420  1.00406.32    -0.346 N 
ATOM   3674  HN  VAL A 309      60.130 194.778 144.008  1.00  0.00     0.163 HD
ATOM   3675  CA  VAL A 309      59.534 194.239 142.009  1.00422.49     0.092 C 
ATOM   3676  HA  VAL A 309      58.512 193.848 141.794  1.00  0.00     0.088 H 
ATOM   3677  C   VAL A 309      60.522 193.486 141.129  1.00394.30     0.241 C 
ATOM   3678  O   VAL A 309      60.160 192.979 140.060  1.00397.80    -0.271 OA
ATOM   3679  CB  VAL A 309      59.541 195.748 141.708  1.00447.41    -0.033 C 
ATOM   3680  HB  VAL A 309      60.582 196.127 141.834  1.00  0.00     0.042 H 
ATOM   3681  CG1 VAL A 309      59.107 196.007 140.273  1.00456.65    -0.071 C 
ATOM   3682 1HG1 VAL A 309      59.112 197.100 140.055  1.00  0.00     0.028 H 
ATOM   3683 2HG1 VAL A 309      58.118 195.544 140.049  1.00  0.00     0.028 H 
ATOM   3684 3HG1 VAL A 309      59.727 195.436 139.543  1.00  0.00     0.028 H 
ATOM   3685  CG2 VAL A 309      58.642 196.485 142.683  1.00452.71    -0.071 C 
ATOM   3686 1HG2 VAL A 309      58.647 197.578 142.465  1.00  0.00     0.028 H 
ATOM   3687 2HG2 VAL A 309      58.915 196.271 143.743  1.00  0.00     0.028 H 
ATOM   3688 3HG2 VAL A 309      57.608 196.068 142.692  1.00  0.00     0.028 H 
ATOM   3689  N   LEU A 310      61.785 193.406 141.555  1.00365.87    -0.346 N 
ATOM   3690  HN  LEU A 310      62.069 193.910 142.395  1.00  0.00     0.163 HD
ATOM   3691  CA  LEU A 310      62.761 192.603 140.827  1.00358.87     0.089 C 
ATOM   3692  HA  LEU A 310      62.829 192.992 139.784  1.00  0.00     0.087 H 
ATOM   3693  C   LEU A 310      62.321 191.147 140.769  1.00332.58     0.241 C 
ATOM   3694  O   LEU A 310      62.148 190.579 139.687  1.00305.11    -0.271 OA
ATOM   3695  CB  LEU A 310      64.140 192.726 141.479  1.00392.54    -0.035 C 
ATOM   3696  HB1 LEU A 310      64.052 192.587 142.582  1.00  0.00     0.037 H 
ATOM   3697  HB2 LEU A 310      64.485 193.785 141.439  1.00  0.00     0.037 H 
ATOM   3698  CG  LEU A 310      65.226 191.803 140.923  1.00438.49    -0.059 C 
ATOM   3699  HG  LEU A 310      64.865 190.752 141.011  1.00  0.00     0.038 H 
ATOM   3700  CD1 LEU A 310      65.482 192.093 139.451  1.00448.95    -0.073 C 
ATOM   3701 1HD1 LEU A 310      64.542 191.998 138.859  1.00  0.00     0.028 H 
ATOM   3702 2HD1 LEU A 310      66.295 191.450 139.039  1.00  0.00     0.028 H 
ATOM   3703 3HD1 LEU A 310      65.963 193.088 139.304  1.00  0.00     0.028 H 
ATOM   3704  CD2 LEU A 310      66.509 191.932 141.731  1.00455.85    -0.073 C 
ATOM   3705 1HD2 LEU A 310      66.321 191.720 142.809  1.00  0.00     0.028 H 
ATOM   3706 2HD2 LEU A 310      66.990 192.927 141.584  1.00  0.00     0.028 H 
ATOM   3707 3HD2 LEU A 310      67.322 191.289 141.319  1.00  0.00     0.028 H 
ATOM   3708  N   PHE A 311      62.108 190.533 141.937  1.00354.00    -0.346 N 
ATOM   3709  HN  PHE A 311      62.287 191.030 142.809  1.00  0.00     0.163 HD
ATOM   3710  CA  PHE A 311      61.621 189.157 141.976  1.00371.78     0.093 C 
ATOM   3711  HA  PHE A 311      62.349 188.513 141.430  1.00  0.00     0.088 H 
ATOM   3712  C   PHE A 311      60.263 189.024 141.297  1.00387.27     0.241 C 
ATOM   3713  O   PHE A 311      59.916 187.943 140.806  1.00423.47    -0.271 OA
ATOM   3714  CB  PHE A 311      61.548 188.674 143.425  1.00353.80    -0.014 C 
ATOM   3715  HB1 PHE A 311      61.005 189.414 144.058  1.00  0.00     0.043 H 
ATOM   3716  HB2 PHE A 311      62.554 188.719 143.904  1.00  0.00     0.043 H 
ATOM   3717  CG  PHE A 311      60.950 187.306 143.581  1.00333.71    -0.056 A 
ATOM   3718  CD1 PHE A 311      61.704 186.173 143.326  1.00322.41    -0.077 A 
ATOM   3719  HD1 PHE A 311      62.754 186.278 143.005  1.00  0.00     0.084 H 
ATOM   3720  CD2 PHE A 311      59.635 187.153 143.988  1.00315.12    -0.077 A 
ATOM   3721  HD2 PHE A 311      59.023 188.046 144.199  1.00  0.00     0.084 H 
ATOM   3722  CE1 PHE A 311      61.156 184.912 143.469  1.00309.81    -0.082 A 
ATOM   3723  HE1 PHE A 311      61.767 184.017 143.262  1.00  0.00     0.083 H 
ATOM   3724  CE2 PHE A 311      59.081 185.896 144.133  1.00301.49    -0.082 A 
ATOM   3725  HE2 PHE A 311      58.032 185.789 144.457  1.00  0.00     0.083 H 
ATOM   3726  CZ  PHE A 311      59.842 184.774 143.872  1.00301.93    -0.083 A 
ATOM   3727  HZ  PHE A 311      59.401 183.769 143.985  1.00  0.00     0.083 H 
ATOM   3728  N   TYR A 312      59.487 190.108 141.255  1.00358.54    -0.346 N 
ATOM   3729  HN  TYR A 312      59.804 190.971 141.698  1.00  0.00     0.163 HD
ATOM   3730  CA  TYR A 312      58.191 190.078 140.585  1.00335.32     0.093 C 
ATOM   3731  HA  TYR A 312      57.639 189.172 140.928  1.00  0.00     0.088 H 
ATOM   3732  C   TYR A 312      58.356 189.996 139.072  1.00293.24     0.241 C 
ATOM   3733  O   TYR A 312      57.795 189.106 138.424  1.00273.06    -0.271 OA
ATOM   3734  CB  TYR A 312      57.382 191.315 140.985  1.00338.83    -0.014 C 
ATOM   3735  HB1 TYR A 312      58.003 192.232 140.856  1.00  0.00     0.043 H 
ATOM   3736  HB2 TYR A 312      57.232 191.329 142.090  1.00  0.00     0.043 H 
ATOM   3737  CG  TYR A 312      56.054 191.490 140.284  1.00329.98    -0.056 A 
ATOM   3738  CD1 TYR A 312      55.046 190.544 140.408  1.00309.55    -0.074 A 
ATOM   3739  HD1 TYR A 312      55.220 189.643 141.020  1.00  0.00     0.084 H 
ATOM   3740  CD2 TYR A 312      55.797 192.626 139.527  1.00307.87    -0.074 A 
ATOM   3741  HD2 TYR A 312      56.577 193.399 139.430  1.00  0.00     0.084 H 
ATOM   3742  CE1 TYR A 312      53.826 190.714 139.776  1.00279.71    -0.051 A 
ATOM   3743  HE1 TYR A 312      53.038 189.948 139.876  1.00  0.00     0.087 H 
ATOM   3744  CE2 TYR A 312      54.583 192.805 138.894  1.00279.72    -0.051 A 
ATOM   3745  HE2 TYR A 312      54.400 193.710 138.290  1.00  0.00     0.087 H 
ATOM   3746  CZ  TYR A 312      53.601 191.846 139.021  1.00264.12     0.065 A 
ATOM   3747  OH  TYR A 312      52.391 192.024 138.391  1.00257.51    -0.361 OA
ATOM   3748  HH  TYR A 312      52.236 192.804 137.871  1.00  0.00     0.217 HD
ATOM   3749  N   LEU A 313      59.123 190.917 138.492  1.00286.85    -0.346 N 
ATOM   3750  HN  LEU A 313      59.637 191.571 139.082  1.00  0.00     0.163 HD
ATOM   3751  CA  LEU A 313      59.255 191.024 137.045  1.00319.27     0.089 C 
ATOM   3752  HA  LEU A 313      58.371 190.521 136.588  1.00  0.00     0.087 H 
ATOM   3753  C   LEU A 313      60.506 190.363 136.476  1.00333.41     0.241 C 
ATOM   3754  O   LEU A 313      60.716 190.442 135.262  1.00357.21    -0.271 OA
ATOM   3755  CB  LEU A 313      59.220 192.496 136.622  1.00336.87    -0.035 C 
ATOM   3756  HB1 LEU A 313      59.623 192.605 135.588  1.00  0.00     0.037 H 
ATOM   3757  HB2 LEU A 313      59.983 193.075 137.193  1.00  0.00     0.037 H 
ATOM   3758  CG  LEU A 313      57.858 193.181 136.727  1.00364.50    -0.059 C 
ATOM   3759  HG  LEU A 313      57.597 193.270 137.807  1.00  0.00     0.038 H 
ATOM   3760  CD1 LEU A 313      57.909 194.581 136.135  1.00383.34    -0.073 C 
ATOM   3761 1HD1 LEU A 313      56.915 195.081 136.212  1.00  0.00     0.028 H 
ATOM   3762 2HD1 LEU A 313      58.286 194.571 135.086  1.00  0.00     0.028 H 
ATOM   3763 3HD1 LEU A 313      58.716 195.195 136.598  1.00  0.00     0.028 H 
ATOM   3764  CD2 LEU A 313      56.783 192.344 136.047  1.00378.95    -0.073 C 
ATOM   3765 1HD2 LEU A 313      55.789 192.844 136.124  1.00  0.00     0.028 H 
ATOM   3766 2HD2 LEU A 313      56.755 191.303 136.446  1.00  0.00     0.028 H 
ATOM   3767 3HD2 LEU A 313      57.048 192.110 134.990  1.00  0.00     0.028 H 
ATOM   3768  N   LYS A 314      61.339 189.730 137.295  1.00317.16    -0.346 N 
ATOM   3769  HN  LYS A 314      61.135 189.670 138.293  1.00  0.00     0.163 HD
ATOM   3770  CA  LYS A 314      62.554 189.119 136.748  1.00306.28     0.089 C 
ATOM   3771  HA  LYS A 314      63.116 189.894 136.176  1.00  0.00     0.087 H 
ATOM   3772  C   LYS A 314      62.192 187.985 135.801  1.00329.76     0.243 C 
ATOM   3773  O   LYS A 314      61.656 186.966 136.257  1.00311.42    -0.271 OA
ATOM   3774  CB  LYS A 314      63.454 188.588 137.863  1.00298.77    -0.038 C 
ATOM   3775  HB1 LYS A 314      63.708 189.398 138.586  1.00  0.00     0.036 H 
ATOM   3776  HB2 LYS A 314      62.886 187.908 138.540  1.00  0.00     0.036 H 
ATOM   3777  CG  LYS A 314      64.715 187.908 137.346  1.00313.55    -0.061 C 
ATOM   3778  HG1 LYS A 314      64.470 187.102 136.616  1.00  0.00     0.033 H 
ATOM   3779  HG2 LYS A 314      65.293 188.584 136.674  1.00  0.00     0.033 H 
ATOM   3780  CD  LYS A 314      65.579 187.384 138.476  1.00320.72    -0.043 C 
ATOM   3781  HD1 LYS A 314      65.000 186.720 139.160  1.00  0.00     0.035 H 
ATOM   3782  HD2 LYS A 314      65.840 188.191 139.200  1.00  0.00     0.035 H 
ATOM   3783  CE  LYS A 314      66.822 186.689 137.943  1.00332.00     0.080 C 
ATOM   3784  HE1 LYS A 314      67.401 187.356 137.262  1.00  0.00     0.075 H 
ATOM   3785  HE2 LYS A 314      66.559 185.885 137.216  1.00  0.00     0.075 H 
ATOM   3786  NZ  LYS A 314      67.673 186.167 139.047  1.00265.76    -0.079 N 
ATOM   3787  HZ1 LYS A 314      68.507 185.701 138.689  1.00  0.00     0.274 HD
ATOM   3788  HZ2 LYS A 314      67.143 185.557 139.670  1.00  0.00     0.274 HD
ATOM   3789  HZ3 LYS A 314      67.913 186.902 139.712  1.00  0.00     0.274 HD
ATOM   3790  N   PRO A 315      62.471 188.098 134.503  1.00357.79    -0.337 N 
ATOM   3791  CA  PRO A 315      62.058 187.039 133.575  1.00372.18     0.091 C 
ATOM   3792  HA  PRO A 315      60.970 186.825 133.697  1.00  0.00     0.087 H 
ATOM   3793  C   PRO A 315      62.867 185.768 133.787  1.00374.98     0.241 C 
ATOM   3794  O   PRO A 315      64.099 185.800 133.849  1.00372.84    -0.271 OA
ATOM   3795  CB  PRO A 315      62.322 187.655 132.195  1.00384.58    -0.036 C 
ATOM   3796  HB1 PRO A 315      62.519 186.909 131.390  1.00  0.00     0.036 H 
ATOM   3797  HB2 PRO A 315      61.424 188.113 131.719  1.00  0.00     0.036 H 
ATOM   3798  CG  PRO A 315      63.439 188.606 132.431  1.00386.51    -0.048 C 
ATOM   3799  HG1 PRO A 315      63.526 189.393 131.646  1.00  0.00     0.035 H 
ATOM   3800  HG2 PRO A 315      64.447 188.153 132.282  1.00  0.00     0.035 H 
ATOM   3801  CD  PRO A 315      63.228 189.163 133.821  1.00371.59    -0.001 C 
ATOM   3802  HD1 PRO A 315      64.164 189.473 134.343  1.00  0.00     0.064 H 
ATOM   3803  HD2 PRO A 315      62.743 190.166 133.849  1.00  0.00     0.064 H 
ATOM   3804  N   ASN A 316      62.165 184.646 133.907  1.00385.31    -0.346 N 
ATOM   3805  HN  ASN A 316      61.165 184.712 134.094  1.00  0.00     0.163 HD
ATOM   3806  CA  ASN A 316      62.767 183.324 133.782  1.00422.47     0.097 C 
ATOM   3807  HA  ASN A 316      63.861 183.440 133.598  1.00  0.00     0.088 H 
ATOM   3808  C   ASN A 316      62.128 182.664 132.569  1.00455.36     0.241 C 
ATOM   3809  O   ASN A 316      60.966 182.246 132.624  1.00479.45    -0.271 OA
ATOM   3810  CB  ASN A 316      62.562 182.494 135.048  1.00451.93     0.036 C 
ATOM   3811  HB1 ASN A 316      61.496 182.187 135.157  1.00  0.00     0.051 H 
ATOM   3812  HB2 ASN A 316      62.662 183.126 135.961  1.00  0.00     0.051 H 
ATOM   3813  CG  ASN A 316      63.486 181.288 135.116  1.00475.64     0.217 C 
ATOM   3814  ND2 ASN A 316      63.883 180.917 136.328  1.00485.92    -0.370 N 
ATOM   3815 1HD2 ASN A 316      64.503 180.108 136.374  1.00  0.00     0.159 HD
ATOM   3816 2HD2 ASN A 316      63.590 181.403 137.176  1.00  0.00     0.159 HD
ATOM   3817  OD1 ASN A 316      63.840 180.702 134.093  1.00480.27    -0.274 OA
ATOM   3818  N   TRP A 317      62.884 182.558 131.478  1.00476.22    -0.346 N 
ATOM   3819  HN  TRP A 317      63.851 182.882 131.495  1.00  0.00     0.163 HD
ATOM   3820  CA  TRP A 317      62.332 181.980 130.261  1.00491.53     0.093 C 
ATOM   3821  HA  TRP A 317      61.257 182.269 130.200  1.00  0.00     0.088 H 
ATOM   3822  C   TRP A 317      62.410 180.462 130.250  1.00486.03     0.241 C 
ATOM   3823  O   TRP A 317      61.699 179.823 129.466  1.00505.03    -0.271 OA
ATOM   3824  CB  TRP A 317      63.046 182.558 129.038  1.00523.50    -0.012 C 
ATOM   3825  HB1 TRP A 317      64.116 182.246 129.017  1.00  0.00     0.044 H 
ATOM   3826  HB2 TRP A 317      62.694 182.066 128.102  1.00  0.00     0.044 H 
ATOM   3827  CG  TRP A 317      62.921 184.049 128.939  1.00548.03    -0.028 A 
ATOM   3828  CD1 TRP A 317      63.848 184.976 129.317  1.00558.89    -0.015 A 
ATOM   3829  HD1 TRP A 317      64.835 184.741 129.749  1.00  0.00     0.112 H 
ATOM   3830  CD2 TRP A 317      61.795 184.787 128.446  1.00563.52    -0.002 A 
ATOM   3831  CE2 TRP A 317      62.115 186.155 128.549  1.00567.66     0.042 A 
ATOM   3832  CE3 TRP A 317      60.550 184.423 127.925  1.00575.68    -0.070 A 
ATOM   3833  HE3 TRP A 317      60.268 183.361 127.831  1.00  0.00     0.084 H 
ATOM   3834  NE1 TRP A 317      63.374 186.244 129.082  1.00563.65    -0.365 N 
ATOM   3835  HE1 TRP A 317      63.877 187.110 129.273  1.00  0.00     0.165 HD
ATOM   3836  CZ2 TRP A 317      61.236 187.159 128.149  1.00576.11    -0.056 A 
ATOM   3837  HZ2 TRP A 317      61.506 188.225 128.237  1.00  0.00     0.086 H 
ATOM   3838  CZ3 TRP A 317      59.678 185.421 127.529  1.00584.46    -0.082 A 
ATOM   3839  HZ3 TRP A 317      58.692 185.147 127.116  1.00  0.00     0.083 H 
ATOM   3840  CH2 TRP A 317      60.025 186.773 127.643  1.00583.65    -0.081 A 
ATOM   3841  HH2 TRP A 317      59.306 187.544 127.318  1.00  0.00     0.083 H 
ATOM   3842  N   GLN A 318      63.245 179.874 131.108  1.00461.54    -0.346 N 
ATOM   3843  HN  GLN A 318      63.859 180.445 131.689  1.00  0.00     0.163 HD
ATOM   3844  CA  GLN A 318      63.285 178.421 131.221  1.00437.05     0.090 C 
ATOM   3845  HA  GLN A 318      63.355 177.992 130.194  1.00  0.00     0.087 H 
ATOM   3846  C   GLN A 318      62.023 177.882 131.879  1.00417.08     0.241 C 
ATOM   3847  O   GLN A 318      61.639 176.732 131.636  1.00412.33    -0.271 OA
ATOM   3848  CB  GLN A 318      64.524 177.992 132.006  1.00434.93    -0.030 C 
ATOM   3849  HB1 GLN A 318      64.449 178.323 133.068  1.00  0.00     0.037 H 
ATOM   3850  HB2 GLN A 318      64.532 176.887 132.154  1.00  0.00     0.037 H 
ATOM   3851  CG  GLN A 318      65.834 178.459 131.391  1.00438.41     0.011 C 
ATOM   3852  HG1 GLN A 318      65.964 178.046 130.363  1.00  0.00     0.047 H 
ATOM   3853  HG2 GLN A 318      65.796 179.546 131.145  1.00  0.00     0.047 H 
ATOM   3854  CD  GLN A 318      67.033 178.140 132.261  1.00442.49     0.215 C 
ATOM   3855  NE2 GLN A 318      68.228 178.340 131.718  1.00446.87    -0.370 N 
ATOM   3856 1HE2 GLN A 318      68.348 178.690 130.767  1.00  0.00     0.159 HD
ATOM   3857 2HE2 GLN A 318      69.035 178.125 132.304  1.00  0.00     0.159 HD
ATOM   3858  OE1 GLN A 318      66.888 177.718 133.408  1.00440.12    -0.274 OA
ATOM   3859  N   LYS A 319      61.367 178.695 132.711  1.00393.02    -0.346 N 
ATOM   3860  HN  LYS A 319      61.759 179.610 132.933  1.00  0.00     0.163 HD
ATOM   3861  CA  LYS A 319      60.099 178.293 133.307  1.00379.58     0.089 C 
ATOM   3862  HA  LYS A 319      60.238 177.291 133.775  1.00  0.00     0.087 H 
ATOM   3863  C   LYS A 319      58.986 178.183 132.275  1.00363.98     0.241 C 
ATOM   3864  O   LYS A 319      58.001 177.478 132.518  1.00377.85    -0.271 OA
ATOM   3865  CB  LYS A 319      59.696 179.279 134.404  1.00362.45    -0.038 C 
ATOM   3866  HB1 LYS A 319      58.621 179.149 134.669  1.00  0.00     0.036 H 
ATOM   3867  HB2 LYS A 319      59.668 180.319 134.002  1.00  0.00     0.036 H 
ATOM   3868  CG  LYS A 319      60.561 179.215 135.650  1.00352.38    -0.061 C 
ATOM   3869  HG1 LYS A 319      61.634 179.409 135.416  1.00  0.00     0.033 H 
ATOM   3870  HG2 LYS A 319      60.374 180.083 136.324  1.00  0.00     0.033 H 
ATOM   3871  CD  LYS A 319      60.378 177.893 136.376  1.00340.70    -0.043 C 
ATOM   3872  HD1 LYS A 319      60.740 177.035 135.763  1.00  0.00     0.035 H 
ATOM   3873  HD2 LYS A 319      61.081 177.797 137.236  1.00  0.00     0.035 H 
ATOM   3874  CE  LYS A 319      58.933 177.701 136.809  1.00263.29     0.080 C 
ATOM   3875  HE1 LYS A 319      58.588 178.545 137.451  1.00  0.00     0.075 H 
ATOM   3876  HE2 LYS A 319      58.233 177.834 135.951  1.00  0.00     0.075 H 
ATOM   3877  NZ  LYS A 319      58.721 176.390 137.481  1.00265.36    -0.079 N 
ATOM   3878  HZ1 LYS A 319      57.752 176.261 137.771  1.00  0.00     0.274 HD
ATOM   3879  HZ2 LYS A 319      59.362 176.269 138.265  1.00  0.00     0.274 HD
ATOM   3880  HZ3 LYS A 319      59.037 175.618 136.894  1.00  0.00     0.274 HD
ATOM   3881  N   LEU A 320      59.116 178.863 131.133  1.00338.55    -0.346 N 
ATOM   3882  HN  LEU A 320      59.920 179.476 130.998  1.00  0.00     0.163 HD
ATOM   3883  CA  LEU A 320      58.119 178.737 130.078  1.00359.16     0.089 C 
ATOM   3884  HA  LEU A 320      57.111 178.878 130.534  1.00  0.00     0.087 H 
ATOM   3885  C   LEU A 320      58.154 177.363 129.420  1.00394.76     0.241 C 
ATOM   3886  O   LEU A 320      57.142 176.935 128.854  1.00413.11    -0.271 OA
ATOM   3887  CB  LEU A 320      58.324 179.830 129.027  1.00360.93    -0.035 C 
ATOM   3888  HB1 LEU A 320      59.269 179.637 128.467  1.00  0.00     0.037 H 
ATOM   3889  HB2 LEU A 320      58.578 180.791 129.533  1.00  0.00     0.037 H 
ATOM   3890  CG  LEU A 320      57.180 180.059 128.037  1.00359.45    -0.059 C 
ATOM   3891  HG  LEU A 320      56.976 179.096 127.513  1.00  0.00     0.038 H 
ATOM   3892  CD1 LEU A 320      55.914 180.479 128.768  1.00345.46    -0.073 C 
ATOM   3893 1HD1 LEU A 320      55.629 179.720 129.533  1.00  0.00     0.028 H 
ATOM   3894 2HD1 LEU A 320      55.078 180.686 128.060  1.00  0.00     0.028 H 
ATOM   3895 3HD1 LEU A 320      56.013 181.497 129.213  1.00  0.00     0.028 H 
ATOM   3896  CD2 LEU A 320      57.569 181.094 126.994  1.00377.26    -0.073 C 
ATOM   3897 1HD2 LEU A 320      58.497 180.786 126.458  1.00  0.00     0.028 H 
ATOM   3898 2HD2 LEU A 320      57.668 182.112 127.439  1.00  0.00     0.028 H 
ATOM   3899 3HD2 LEU A 320      56.733 181.301 126.286  1.00  0.00     0.028 H 
ATOM   3900  N   LEU A 321      59.290 176.663 129.487  1.00394.80    -0.346 N 
ATOM   3901  HN  LEU A 321      60.117 177.085 129.910  1.00  0.00     0.163 HD
ATOM   3902  CA  LEU A 321      59.364 175.304 128.964  1.00403.88     0.089 C 
ATOM   3903  HA  LEU A 321      58.950 175.307 127.929  1.00  0.00     0.087 H 
ATOM   3904  C   LEU A 321      58.553 174.321 129.796  1.00372.59     0.241 C 
ATOM   3905  O   LEU A 321      58.226 173.235 129.306  1.00371.93    -0.271 OA
ATOM   3906  CB  LEU A 321      60.821 174.843 128.893  1.00429.50    -0.035 C 
ATOM   3907  HB1 LEU A 321      60.857 173.743 128.717  1.00  0.00     0.037 H 
ATOM   3908  HB2 LEU A 321      61.282 174.903 129.906  1.00  0.00     0.037 H 
ATOM   3909  CG  LEU A 321      61.716 175.555 127.879  1.00461.47    -0.059 C 
ATOM   3910  HG  LEU A 321      61.721 176.644 128.120  1.00  0.00     0.038 H 
ATOM   3911  CD1 LEU A 321      63.144 175.039 127.969  1.00478.81    -0.073 C 
ATOM   3912 1HD1 LEU A 321      63.546 175.167 129.001  1.00  0.00     0.028 H 
ATOM   3913 2HD1 LEU A 321      63.804 175.516 127.207  1.00  0.00     0.028 H 
ATOM   3914 3HD1 LEU A 321      63.224 173.982 127.623  1.00  0.00     0.028 H 
ATOM   3915  CD2 LEU A 321      61.168 175.381 126.471  1.00474.72    -0.073 C 
ATOM   3916 1HD2 LEU A 321      60.121 175.759 126.405  1.00  0.00     0.028 H 
ATOM   3917 2HD2 LEU A 321      61.248 174.324 126.125  1.00  0.00     0.028 H 
ATOM   3918 3HD2 LEU A 321      61.828 175.858 125.709  1.00  0.00     0.028 H 
ATOM   3919  N   GLU A 322      58.227 174.673 131.038  1.00356.84    -0.346 N 
ATOM   3920  HN  GLU A 322      58.559 175.563 131.410  1.00  0.00     0.163 HD
ATOM   3921  CA  GLU A 322      57.405 173.811 131.873  1.00340.69     0.090 C 
ATOM   3922  HA  GLU A 322      57.836 172.783 131.861  1.00  0.00     0.087 H 
ATOM   3923  C   GLU A 322      55.987 173.754 131.321  1.00328.50     0.241 C 
ATOM   3924  O   GLU A 322      55.371 174.790 131.054  1.00322.09    -0.271 OA
ATOM   3925  CB  GLU A 322      57.391 174.321 133.314  1.00335.96    -0.029 C 
ATOM   3926  HB1 GLU A 322      56.845 173.607 133.974  1.00  0.00     0.037 H 
ATOM   3927  HB2 GLU A 322      56.726 175.211 133.405  1.00  0.00     0.037 H 
ATOM   3928  CG  GLU A 322      58.767 174.626 133.886  1.00348.80     0.018 C 
ATOM   3929  HG1 GLU A 322      58.684 175.187 134.846  1.00  0.00     0.049 H 
ATOM   3930  HG2 GLU A 322      59.293 175.394 133.272  1.00  0.00     0.049 H 
ATOM   3931  CD  GLU A 322      59.623 173.387 134.054  1.00361.07     0.172 C 
ATOM   3932  OE1 GLU A 322      59.057 172.284 134.209  1.00358.20    -0.648 OA
ATOM   3933  OE2 GLU A 322      60.865 173.517 134.030  1.00374.18    -0.648 OA
ATOM   3934  N   THR A 323      55.467 172.539 131.149  1.00336.46    -0.344 N 
ATOM   3935  HN  THR A 323      56.027 171.715 131.367  1.00  0.00     0.163 HD
ATOM   3936  CA  THR A 323      54.106 172.376 130.652  1.00335.93     0.113 C 
ATOM   3937  HA  THR A 323      54.001 172.987 129.725  1.00  0.00     0.091 H 
ATOM   3938  C   THR A 323      53.056 172.847 131.649  1.00309.77     0.243 C 
ATOM   3939  O   THR A 323      51.887 172.984 131.272  1.00295.25    -0.271 OA
ATOM   3940  CB  THR A 323      53.851 170.912 130.287  1.00359.20     0.060 C 
ATOM   3941  HB  THR A 323      54.554 170.610 129.476  1.00  0.00     0.086 H 
ATOM   3942  CG2 THR A 323      54.069 170.014 131.495  1.00353.61    -0.050 C 
ATOM   3943 1HG2 THR A 323      55.117 170.132 131.857  1.00  0.00     0.031 H 
ATOM   3944 2HG2 THR A 323      53.812 168.950 131.283  1.00  0.00     0.031 H 
ATOM   3945 3HG2 THR A 323      53.320 170.199 132.300  1.00  0.00     0.031 H 
ATOM   3946  OG1 THR A 323      52.503 170.760 129.822  1.00382.31    -0.393 OA
ATOM   3947  HG1 THR A 323      52.367 171.321 129.067  1.00  0.00     0.210 HD
ATOM   3948  N   GLY A 324      53.440 173.098 132.898  1.00302.74    -0.350 N 
ATOM   3949  HN  GLY A 324      54.425 173.005 133.145  1.00  0.00     0.163 HD
ATOM   3950  CA  GLY A 324      52.490 173.500 133.916  1.00300.65     0.069 C 
ATOM   3951  HA1 GLY A 324      52.822 173.140 134.918  1.00  0.00     0.078 H 
ATOM   3952  HA2 GLY A 324      51.541 172.924 133.808  1.00  0.00     0.078 H 
ATOM   3953  C   GLY A 324      52.199 174.986 133.963  1.00305.14     0.236 C 
ATOM   3954  O   GLY A 324      51.101 175.386 134.357  1.00325.30    -0.272 OA
ATOM   3955  N   VAL A 325      53.165 175.817 133.560  1.00306.03    -0.346 N 
ATOM   3956  HN  VAL A 325      54.027 175.444 133.163  1.00  0.00     0.163 HD
ATOM   3957  CA  VAL A 325      52.984 177.261 133.689  1.00309.27     0.092 C 
ATOM   3958  HA  VAL A 325      52.663 177.472 134.736  1.00  0.00     0.088 H 
ATOM   3959  C   VAL A 325      51.889 177.762 132.755  1.00322.97     0.241 C 
ATOM   3960  O   VAL A 325      51.198 178.739 133.069  1.00323.58    -0.271 OA
ATOM   3961  CB  VAL A 325      54.316 177.997 133.447  1.00253.50    -0.033 C 
ATOM   3962  HB  VAL A 325      54.142 179.089 133.593  1.00  0.00     0.042 H 
ATOM   3963  CG1 VAL A 325      55.360 177.544 134.454  1.00260.18    -0.071 C 
ATOM   3964 1HG1 VAL A 325      56.324 178.077 134.279  1.00  0.00     0.028 H 
ATOM   3965 2HG1 VAL A 325      55.490 176.437 134.448  1.00  0.00     0.028 H 
ATOM   3966 3HG1 VAL A 325      55.004 177.663 135.504  1.00  0.00     0.028 H 
ATOM   3967  CG2 VAL A 325      54.806 177.780 132.024  1.00257.23    -0.071 C 
ATOM   3968 1HG2 VAL A 325      55.770 178.313 131.849  1.00  0.00     0.028 H 
ATOM   3969 2HG2 VAL A 325      54.033 178.070 131.274  1.00  0.00     0.028 H 
ATOM   3970 3HG2 VAL A 325      54.884 176.696 131.776  1.00  0.00     0.028 H 
ATOM   3971  N   TRP A 326      51.706 177.113 131.602  1.00326.45    -0.346 N 
ATOM   3972  HN  TRP A 326      52.346 176.367 131.331  1.00  0.00     0.163 HD
ATOM   3973  CA  TRP A 326      50.592 177.470 130.730  1.00322.24     0.093 C 
ATOM   3974  HA  TRP A 326      50.603 178.575 130.581  1.00  0.00     0.088 H 
ATOM   3975  C   TRP A 326      49.263 177.085 131.364  1.00326.83     0.241 C 
ATOM   3976  O   TRP A 326      48.266 177.804 131.221  1.00357.12    -0.271 OA
ATOM   3977  CB  TRP A 326      50.754 176.799 129.367  1.00319.47    -0.012 C 
ATOM   3978  HB1 TRP A 326      50.821 175.692 129.479  1.00  0.00     0.044 H 
ATOM   3979  HB2 TRP A 326      49.810 176.870 128.778  1.00  0.00     0.044 H 
ATOM   3980  CG  TRP A 326      51.911 177.322 128.575  1.00318.28    -0.028 A 
ATOM   3981  CD1 TRP A 326      53.227 177.000 128.736  1.00317.20    -0.015 A 
ATOM   3982  HD1 TRP A 326      53.617 176.296 129.490  1.00  0.00     0.112 H 
ATOM   3983  CD2 TRP A 326      51.857 178.259 127.493  1.00321.73    -0.002 A 
ATOM   3984  CE2 TRP A 326      53.178 178.460 127.048  1.00325.79     0.042 A 
ATOM   3985  CE3 TRP A 326      50.819 178.948 126.858  1.00314.16    -0.070 A 
ATOM   3986  HE3 TRP A 326      49.773 178.813 127.182  1.00  0.00     0.084 H 
ATOM   3987  NE1 TRP A 326      53.996 177.680 127.823  1.00321.85    -0.365 N 
ATOM   3988  HE1 TRP A 326      55.010 177.615 127.736  1.00  0.00     0.165 HD
ATOM   3989  CZ2 TRP A 326      53.489 179.320 125.997  1.00332.14    -0.056 A 
ATOM   3990  HZ2 TRP A 326      54.530 179.462 125.662  1.00  0.00     0.086 H 
ATOM   3991  CZ3 TRP A 326      51.129 179.802 125.816  1.00313.54    -0.082 A 
ATOM   3992  HZ3 TRP A 326      50.320 180.352 125.307  1.00  0.00     0.083 H 
ATOM   3993  CH2 TRP A 326      52.453 179.981 125.396  1.00325.16    -0.081 A 
ATOM   3994  HH2 TRP A 326      52.665 180.671 124.562  1.00  0.00     0.083 H 
ATOM   3995  N   ILE A 327      49.232 175.952 132.068  1.00303.44    -0.346 N 
ATOM   3996  HN  ILE A 327      50.057 175.352 132.091  1.00  0.00     0.163 HD
ATOM   3997  CA  ILE A 327      48.035 175.559 132.805  1.00284.07     0.092 C 
ATOM   3998  HA  ILE A 327      47.175 175.551 132.096  1.00  0.00     0.088 H 
ATOM   3999  C   ILE A 327      47.737 176.568 133.905  1.00265.08     0.241 C 
ATOM   4000  O   ILE A 327      46.579 176.945 134.128  1.00258.20    -0.271 OA
ATOM   4001  CB  ILE A 327      48.207 174.137 133.370  1.00296.54    -0.030 C 
ATOM   4002  HB  ILE A 327      49.112 174.128 134.021  1.00  0.00     0.043 H 
ATOM   4003  CG1 ILE A 327      48.428 173.139 132.231  1.00317.11    -0.063 C 
ATOM   4004 1HG1 ILE A 327      47.480 172.968 131.670  1.00  0.00     0.033 H 
ATOM   4005 2HG1 ILE A 327      49.045 173.597 131.423  1.00  0.00     0.033 H 
ATOM   4006  CG2 ILE A 327      47.007 173.753 134.221  1.00288.79    -0.071 C 
ATOM   4007 1HG2 ILE A 327      46.846 174.480 135.051  1.00  0.00     0.028 H 
ATOM   4008 2HG2 ILE A 327      47.095 172.710 134.604  1.00  0.00     0.028 H 
ATOM   4009 3HG2 ILE A 327      46.089 173.632 133.601  1.00  0.00     0.028 H 
ATOM   4010  CD1 ILE A 327      49.027 171.823 132.676  1.00331.36    -0.076 C 
ATOM   4011 1HD1 ILE A 327      49.188 171.096 131.846  1.00  0.00     0.027 H 
ATOM   4012 2HD1 ILE A 327      48.410 171.365 133.484  1.00  0.00     0.027 H 
ATOM   4013 3HD1 ILE A 327      49.975 171.994 133.237  1.00  0.00     0.027 H 
ATOM   4014  N   ASP A 328      48.777 177.021 134.610  1.00272.27    -0.345 N 
ATOM   4015  HN  ASP A 328      49.710 176.650 134.430  1.00  0.00     0.163 HD
ATOM   4016  CA  ASP A 328      48.591 178.042 135.635  1.00278.92     0.098 C 
ATOM   4017  HA  ASP A 328      47.829 177.675 136.361  1.00  0.00     0.088 H 
ATOM   4018  C   ASP A 328      48.085 179.343 135.027  1.00289.41     0.241 C 
ATOM   4019  O   ASP A 328      47.247 180.031 135.620  1.00297.07    -0.271 OA
ATOM   4020  CB  ASP A 328      49.901 178.273 136.388  1.00274.47     0.043 C 
ATOM   4021  HB1 ASP A 328      49.816 179.141 137.083  1.00  0.00     0.052 H 
ATOM   4022  HB2 ASP A 328      50.691 178.666 135.706  1.00  0.00     0.052 H 
ATOM   4023  CG  ASP A 328      50.380 177.034 137.120  1.00276.99     0.175 C 
ATOM   4024  OD1 ASP A 328      49.904 175.927 136.792  1.00293.67    -0.648 OA
ATOM   4025  OD2 ASP A 328      51.234 177.166 138.020  1.00264.66    -0.648 OA
ATOM   4026  N   ALA A 329      48.582 179.696 133.839  1.00292.26    -0.346 N 
ATOM   4027  HN  ALA A 329      49.302 179.122 133.400  1.00  0.00     0.163 HD
ATOM   4028  CA  ALA A 329      48.101 180.898 133.165  1.00298.88     0.086 C 
ATOM   4029  HA  ALA A 329      48.092 181.733 133.904  1.00  0.00     0.086 H 
ATOM   4030  C   ALA A 329      46.684 180.707 132.643  1.00288.07     0.240 C 
ATOM   4031  O   ALA A 329      45.865 181.633 132.699  1.00262.98    -0.271 OA
ATOM   4032  CB  ALA A 329      49.048 181.276 132.026  1.00307.04    -0.049 C 
ATOM   4033  HB1 ALA A 329      50.086 181.416 132.408  1.00  0.00     0.030 H 
ATOM   4034  HB2 ALA A 329      48.688 182.172 131.469  1.00  0.00     0.030 H 
ATOM   4035  HB3 ALA A 329      49.010 180.535 131.193  1.00  0.00     0.030 H 
ATOM   4036  N   ALA A 330      46.377 179.514 132.130  1.00298.59    -0.346 N 
ATOM   4037  HN  ALA A 330      47.087 178.783 132.091  1.00  0.00     0.163 HD
ATOM   4038  CA  ALA A 330      45.035 179.246 131.625  1.00301.38     0.086 C 
ATOM   4039  HA  ALA A 330      44.767 180.051 130.902  1.00  0.00     0.086 H 
ATOM   4040  C   ALA A 330      44.008 179.254 132.751  1.00284.04     0.240 C 
ATOM   4041  O   ALA A 330      42.921 179.825 132.603  1.00267.93    -0.271 OA
ATOM   4042  CB  ALA A 330      45.014 177.910 130.884  1.00320.90    -0.049 C 
ATOM   4043  HB1 ALA A 330      43.988 177.705 130.498  1.00  0.00     0.030 H 
ATOM   4044  HB2 ALA A 330      45.398 177.075 131.516  1.00  0.00     0.030 H 
ATOM   4045  HB3 ALA A 330      45.781 177.868 130.076  1.00  0.00     0.030 H 
ATOM   4046  N   ALA A 331      44.334 178.630 133.884  1.00288.59    -0.346 N 
ATOM   4047  HN  ALA A 331      45.235 178.159 133.962  1.00  0.00     0.163 HD
ATOM   4048  CA  ALA A 331      43.410 178.617 135.012  1.00293.89     0.086 C 
ATOM   4049  HA  ALA A 331      42.407 178.305 134.637  1.00  0.00     0.086 H 
ATOM   4050  C   ALA A 331      43.274 179.995 135.644  1.00298.65     0.240 C 
ATOM   4051  O   ALA A 331      42.185 180.364 136.097  1.00291.58    -0.271 OA
ATOM   4052  CB  ALA A 331      43.868 177.599 136.054  1.00301.56    -0.049 C 
ATOM   4053  HB1 ALA A 331      43.968 176.590 135.591  1.00  0.00     0.030 H 
ATOM   4054  HB2 ALA A 331      43.196 177.584 136.944  1.00  0.00     0.030 H 
ATOM   4055  HB3 ALA A 331      44.808 177.918 136.562  1.00  0.00     0.030 H 
ATOM   4056  N   GLN A 332      44.359 180.771 135.675  1.00317.98    -0.346 N 
ATOM   4057  HN  GLN A 332      45.231 180.439 135.262  1.00  0.00     0.163 HD
ATOM   4058  CA  GLN A 332      44.308 182.091 136.296  1.00337.07     0.090 C 
ATOM   4059  HA  GLN A 332      43.909 181.975 137.331  1.00  0.00     0.087 H 
ATOM   4060  C   GLN A 332      43.382 183.026 135.529  1.00315.79     0.241 C 
ATOM   4061  O   GLN A 332      42.541 183.710 136.126  1.00315.81    -0.271 OA
ATOM   4062  CB  GLN A 332      45.713 182.685 136.388  1.00367.47    -0.030 C 
ATOM   4063  HB1 GLN A 332      46.278 182.497 135.445  1.00  0.00     0.037 H 
ATOM   4064  HB2 GLN A 332      46.337 182.100 137.103  1.00  0.00     0.037 H 
ATOM   4065  CG  GLN A 332      45.744 184.165 136.741  1.00387.78     0.011 C 
ATOM   4066  HG1 GLN A 332      45.256 184.775 135.946  1.00  0.00     0.047 H 
ATOM   4067  HG2 GLN A 332      46.780 184.570 136.670  1.00  0.00     0.047 H 
ATOM   4068  CD  GLN A 332      45.138 184.460 138.100  1.00401.22     0.215 C 
ATOM   4069  NE2 GLN A 332      44.569 185.652 138.249  1.00390.15    -0.370 N 
ATOM   4070 1HE2 GLN A 332      44.537 186.343 137.500  1.00  0.00     0.159 HD
ATOM   4071 2HE2 GLN A 332      44.162 185.850 139.163  1.00  0.00     0.159 HD
ATOM   4072  OE1 GLN A 332      45.177 183.626 139.004  1.00421.79    -0.274 OA
ATOM   4073  N   ILE A 333      43.517 183.068 134.202  1.00298.69    -0.346 N 
ATOM   4074  HN  ILE A 333      44.176 182.444 133.736  1.00  0.00     0.163 HD
ATOM   4075  CA  ILE A 333      42.722 184.007 133.419  1.00288.44     0.092 C 
ATOM   4076  HA  ILE A 333      42.795 185.006 133.909  1.00  0.00     0.088 H 
ATOM   4077  C   ILE A 333      41.252 183.600 133.409  1.00271.42     0.241 C 
ATOM   4078  O   ILE A 333      40.365 184.462 133.371  1.00287.29    -0.271 OA
ATOM   4079  CB  ILE A 333      43.293 184.139 131.993  1.00283.32    -0.030 C 
ATOM   4080  HB  ILE A 333      44.362 184.445 132.074  1.00  0.00     0.043 H 
ATOM   4081  CG1 ILE A 333      42.545 185.225 131.218  1.00305.15    -0.063 C 
ATOM   4082 1HG1 ILE A 333      42.878 185.249 130.154  1.00  0.00     0.033 H 
ATOM   4083 2HG1 ILE A 333      41.477 184.940 131.073  1.00  0.00     0.033 H 
ATOM   4084  CG2 ILE A 333      43.236 182.810 131.252  1.00268.56    -0.071 C 
ATOM   4085 1HG2 ILE A 333      43.781 182.018 131.817  1.00  0.00     0.028 H 
ATOM   4086 2HG2 ILE A 333      43.612 182.904 130.206  1.00  0.00     0.028 H 
ATOM   4087 3HG2 ILE A 333      42.187 182.508 131.027  1.00  0.00     0.028 H 
ATOM   4088  CD1 ILE A 333      42.650 186.600 131.842  1.00329.08    -0.076 C 
ATOM   4089 1HD1 ILE A 333      42.105 187.392 131.277  1.00  0.00     0.027 H 
ATOM   4090 2HD1 ILE A 333      43.718 186.885 131.987  1.00  0.00     0.027 H 
ATOM   4091 3HD1 ILE A 333      42.317 186.576 132.906  1.00  0.00     0.027 H 
ATOM   4092  N   PHE A 334      40.962 182.298 133.452  1.00234.01    -0.346 N 
ATOM   4093  HN  PHE A 334      41.715 181.610 133.470  1.00  0.00     0.163 HD
ATOM   4094  CA  PHE A 334      39.572 181.854 133.474  1.00207.71     0.093 C 
ATOM   4095  HA  PHE A 334      39.033 182.350 132.633  1.00  0.00     0.088 H 
ATOM   4096  C   PHE A 334      38.891 182.249 134.778  1.00243.07     0.241 C 
ATOM   4097  O   PHE A 334      37.857 182.925 134.774  1.00299.91    -0.271 OA
ATOM   4098  CB  PHE A 334      39.490 180.341 133.270  1.00273.25    -0.014 C 
ATOM   4099  HB1 PHE A 334      39.855 180.060 132.255  1.00  0.00     0.043 H 
ATOM   4100  HB2 PHE A 334      40.252 179.817 133.893  1.00  0.00     0.043 H 
ATOM   4101  CG  PHE A 334      38.118 179.774 133.519  1.00295.56    -0.056 A 
ATOM   4102  CD1 PHE A 334      37.157 179.793 132.522  1.00314.63    -0.077 A 
ATOM   4103  HD1 PHE A 334      37.402 180.224 131.537  1.00  0.00     0.084 H 
ATOM   4104  CD2 PHE A 334      37.787 179.230 134.750  1.00309.53    -0.077 A 
ATOM   4105  HD2 PHE A 334      38.540 179.208 135.555  1.00  0.00     0.084 H 
ATOM   4106  CE1 PHE A 334      35.894 179.278 132.747  1.00324.63    -0.082 A 
ATOM   4107  HE1 PHE A 334      35.139 179.298 131.943  1.00  0.00     0.083 H 
ATOM   4108  CE2 PHE A 334      36.525 178.715 134.982  1.00322.40    -0.082 A 
ATOM   4109  HE2 PHE A 334      36.275 178.287 135.967  1.00  0.00     0.083 H 
ATOM   4110  CZ  PHE A 334      35.578 178.738 133.978  1.00327.73    -0.083 A 
ATOM   4111  HZ  PHE A 334      34.571 178.326 134.159  1.00  0.00     0.083 H 
ATOM   4112  N   PHE A 335      39.462 181.832 135.910  1.00233.03    -0.346 N 
ATOM   4113  HN  PHE A 335      40.354 181.339 135.876  1.00  0.00     0.163 HD
ATOM   4114  CA  PHE A 335      38.819 182.076 137.195  1.00291.83     0.093 C 
ATOM   4115  HA  PHE A 335      37.752 181.763 137.109  1.00  0.00     0.088 H 
ATOM   4116  C   PHE A 335      38.845 183.546 137.589  1.00311.85     0.241 C 
ATOM   4117  O   PHE A 335      38.087 183.948 138.479  1.00331.87    -0.271 OA
ATOM   4118  CB  PHE A 335      39.473 181.221 138.281  1.00334.28    -0.014 C 
ATOM   4119  HB1 PHE A 335      39.224 181.614 139.294  1.00  0.00     0.043 H 
ATOM   4120  HB2 PHE A 335      40.578 181.372 138.289  1.00  0.00     0.043 H 
ATOM   4121  CG  PHE A 335      39.138 179.758 138.182  1.00370.16    -0.056 A 
ATOM   4122  CD1 PHE A 335      37.889 179.293 138.562  1.00383.64    -0.077 A 
ATOM   4123  HD1 PHE A 335      37.135 180.004 138.940  1.00  0.00     0.084 H 
ATOM   4124  CD2 PHE A 335      40.070 178.848 137.711  1.00391.35    -0.077 A 
ATOM   4125  HD2 PHE A 335      41.069 179.201 137.405  1.00  0.00     0.084 H 
ATOM   4126  CE1 PHE A 335      37.576 177.949 138.473  1.00395.54    -0.082 A 
ATOM   4127  HE1 PHE A 335      36.578 177.593 138.779  1.00  0.00     0.083 H 
ATOM   4128  CE2 PHE A 335      39.763 177.502 137.619  1.00403.85    -0.082 A 
ATOM   4129  HE2 PHE A 335      40.515 176.789 137.241  1.00  0.00     0.083 H 
ATOM   4130  CZ  PHE A 335      38.514 177.053 138.001  1.00404.42    -0.083 A 
ATOM   4131  HZ  PHE A 335      38.267 175.981 137.929  1.00  0.00     0.083 H 
ATOM   4132  N   SER A 336      39.694 184.355 136.954  1.00287.50    -0.344 N 
ATOM   4133  HN  SER A 336      40.381 183.966 136.308  1.00  0.00     0.163 HD
ATOM   4134  CA  SER A 336      39.643 185.794 137.181  1.00273.16     0.109 C 
ATOM   4135  HA  SER A 336      39.466 185.970 138.268  1.00  0.00     0.090 H 
ATOM   4136  C   SER A 336      38.500 186.434 136.401  1.00255.25     0.243 C 
ATOM   4137  O   SER A 336      37.796 187.303 136.926  1.00245.34    -0.271 OA
ATOM   4138  CB  SER A 336      40.978 186.436 136.804  1.00274.54     0.044 C 
ATOM   4139  HB1 SER A 336      41.224 186.270 135.729  1.00  0.00     0.077 H 
ATOM   4140  HB2 SER A 336      41.838 185.893 137.261  1.00  0.00     0.077 H 
ATOM   4141  OG  SER A 336      40.995 187.813 137.136  1.00285.54    -0.398 OA
ATOM   4142  HG  SER A 336      41.825 188.212 136.902  1.00  0.00     0.209 HD
ATOM   4143  N   LEU A 337      38.305 186.017 135.148  1.00253.29    -0.346 N 
ATOM   4144  HN  LEU A 337      38.953 185.346 134.736  1.00  0.00     0.163 HD
ATOM   4145  CA  LEU A 337      37.179 186.506 134.359  1.00260.74     0.089 C 
ATOM   4146  HA  LEU A 337      37.047 187.592 134.575  1.00  0.00     0.087 H 
ATOM   4147  C   LEU A 337      35.885 185.786 134.722  1.00260.90     0.240 C 
ATOM   4148  O   LEU A 337      34.819 186.409 134.780  1.00250.30    -0.271 OA
ATOM   4149  CB  LEU A 337      37.475 186.348 132.867  1.00280.87    -0.035 C 
ATOM   4150  HB1 LEU A 337      36.557 186.578 132.277  1.00  0.00     0.037 H 
ATOM   4151  HB2 LEU A 337      37.609 185.268 132.625  1.00  0.00     0.037 H 
ATOM   4152  CG  LEU A 337      38.654 187.148 132.313  1.00300.90    -0.059 C 
ATOM   4153  HG  LEU A 337      39.575 186.835 132.859  1.00  0.00     0.038 H 
ATOM   4154  CD1 LEU A 337      38.855 186.853 130.833  1.00315.83    -0.073 C 
ATOM   4155 1HD1 LEU A 337      39.007 185.761 130.664  1.00  0.00     0.028 H 
ATOM   4156 2HD1 LEU A 337      39.687 187.457 130.401  1.00  0.00     0.028 H 
ATOM   4157 3HD1 LEU A 337      38.018 187.254 130.215  1.00  0.00     0.028 H 
ATOM   4158  CD2 LEU A 337      38.447 188.637 132.544  1.00299.65    -0.073 C 
ATOM   4159 1HD2 LEU A 337      38.300 188.853 133.628  1.00  0.00     0.028 H 
ATOM   4160 2HD2 LEU A 337      37.610 189.038 131.926  1.00  0.00     0.028 H 
ATOM   4161 3HD2 LEU A 337      39.279 189.241 132.112  1.00  0.00     0.028 H 
ATOM   4162  N   GLY A 338      35.962 184.480 134.967  1.00272.05    -0.351 N 
ATOM   4163  HN  GLY A 338      36.871 184.022 134.899  1.00  0.00     0.163 HD
ATOM   4164  CA  GLY A 338      34.810 183.684 135.325  1.00267.37     0.069 C 
ATOM   4165  HA1 GLY A 338      34.401 184.017 136.307  1.00  0.00     0.078 H 
ATOM   4166  HA2 GLY A 338      35.124 182.647 135.588  1.00  0.00     0.078 H 
ATOM   4167  C   GLY A 338      33.708 183.650 134.282  1.00262.96     0.238 C 
ATOM   4168  O   GLY A 338      32.554 183.984 134.569  1.00255.13    -0.272 OA
ATOM   4169  N   PRO A 339      34.028 183.248 133.053  1.00271.28    -0.337 N 
ATOM   4170  CA  PRO A 339      32.990 183.121 132.030  1.00291.78     0.091 C 
ATOM   4171  HA  PRO A 339      32.328 184.018 132.038  1.00  0.00     0.087 H 
ATOM   4172  C   PRO A 339      32.166 181.856 132.223  1.00293.27     0.241 C 
ATOM   4173  O   PRO A 339      32.561 180.918 132.917  1.00273.13    -0.271 OA
ATOM   4174  CB  PRO A 339      33.791 183.065 130.726  1.00298.44    -0.036 C 
ATOM   4175  HB1 PRO A 339      33.253 182.590 129.873  1.00  0.00     0.036 H 
ATOM   4176  HB2 PRO A 339      33.941 184.054 130.233  1.00  0.00     0.036 H 
ATOM   4177  CG  PRO A 339      35.043 182.380 131.120  1.00289.52    -0.048 C 
ATOM   4178  HG1 PRO A 339      34.998 181.272 131.000  1.00  0.00     0.035 H 
ATOM   4179  HG2 PRO A 339      35.887 182.561 130.414  1.00  0.00     0.035 H 
ATOM   4180  CD  PRO A 339      35.342 182.818 132.537  1.00277.40    -0.001 C 
ATOM   4181  HD1 PRO A 339      36.145 183.587 132.622  1.00  0.00     0.064 H 
ATOM   4182  HD2 PRO A 339      35.852 182.047 133.160  1.00  0.00     0.064 H 
ATOM   4183  N   GLY A 340      30.997 181.849 131.585  1.00308.96    -0.351 N 
ATOM   4184  HN  GLY A 340      30.717 182.667 131.043  1.00  0.00     0.163 HD
ATOM   4185  CA  GLY A 340      30.115 180.701 131.647  1.00315.73     0.069 C 
ATOM   4186  HA1 GLY A 340      30.633 179.799 131.245  1.00  0.00     0.078 H 
ATOM   4187  HA2 GLY A 340      29.296 180.808 130.899  1.00  0.00     0.078 H 
ATOM   4188  C   GLY A 340      29.536 180.401 133.009  1.00310.73     0.236 C 
ATOM   4189  O   GLY A 340      29.016 179.300 133.215  1.00334.57    -0.272 OA
ATOM   4190  N   PHE A 341      29.614 181.339 133.948  1.00286.78    -0.346 N 
ATOM   4191  HN  PHE A 341      30.085 182.217 133.728  1.00  0.00     0.163 HD
ATOM   4192  CA  PHE A 341      29.052 181.158 135.277  1.00303.87     0.093 C 
ATOM   4193  HA  PHE A 341      29.051 180.067 135.507  1.00  0.00     0.088 H 
ATOM   4194  C   PHE A 341      27.619 181.664 135.379  1.00333.87     0.241 C 
ATOM   4195  O   PHE A 341      26.999 181.525 136.437  1.00338.31    -0.271 OA
ATOM   4196  CB  PHE A 341      29.933 181.862 136.316  1.00317.76    -0.014 C 
ATOM   4197  HB1 PHE A 341      29.907 182.967 136.168  1.00  0.00     0.043 H 
ATOM   4198  HB2 PHE A 341      31.012 181.670 136.110  1.00  0.00     0.043 H 
ATOM   4199  CG  PHE A 341      29.596 181.512 137.736  1.00354.05    -0.056 A 
ATOM   4200  CD1 PHE A 341      29.859 180.248 138.233  1.00367.64    -0.077 A 
ATOM   4201  HD1 PHE A 341      30.322 179.490 137.578  1.00  0.00     0.084 H 
ATOM   4202  CD2 PHE A 341      29.018 182.448 138.575  1.00369.14    -0.077 A 
ATOM   4203  HD2 PHE A 341      28.804 183.461 138.195  1.00  0.00     0.084 H 
ATOM   4204  CE1 PHE A 341      29.549 179.924 139.538  1.00380.86    -0.082 A 
ATOM   4205  HE1 PHE A 341      29.763 178.912 139.921  1.00  0.00     0.083 H 
ATOM   4206  CE2 PHE A 341      28.705 182.131 139.882  1.00384.20    -0.082 A 
ATOM   4207  HE2 PHE A 341      28.243 182.887 140.539  1.00  0.00     0.083 H 
ATOM   4208  CZ  PHE A 341      28.971 180.867 140.364  1.00385.80    -0.083 A 
ATOM   4209  HZ  PHE A 341      28.723 180.610 141.407  1.00  0.00     0.083 H 
ATOM   4210  N   GLY A 342      27.076 182.238 134.307  1.00375.37    -0.351 N 
ATOM   4211  HN  GLY A 342      27.625 182.305 133.450  1.00  0.00     0.163 HD
ATOM   4212  CA  GLY A 342      25.732 182.769 134.323  1.00416.92     0.069 C 
ATOM   4213  HA1 GLY A 342      25.031 182.028 134.774  1.00  0.00     0.078 H 
ATOM   4214  HA2 GLY A 342      25.324 182.816 133.286  1.00  0.00     0.078 H 
ATOM   4215  C   GLY A 342      25.583 184.109 135.003  1.00395.91     0.236 C 
ATOM   4216  O   GLY A 342      24.522 184.735 134.877  1.00397.81    -0.272 OA
ATOM   4217  N   VAL A 343      26.605 184.574 135.722  1.00357.68    -0.346 N 
ATOM   4218  HN  VAL A 343      27.433 183.994 135.855  1.00  0.00     0.163 HD
ATOM   4219  CA  VAL A 343      26.551 185.903 136.320  1.00341.73     0.092 C 
ATOM   4220  HA  VAL A 343      25.562 186.019 136.823  1.00  0.00     0.088 H 
ATOM   4221  C   VAL A 343      26.663 186.971 135.240  1.00326.18     0.241 C 
ATOM   4222  O   VAL A 343      25.874 187.923 135.199  1.00335.79    -0.271 OA
ATOM   4223  CB  VAL A 343      27.651 186.053 137.384  1.00342.57    -0.033 C 
ATOM   4224  HB  VAL A 343      28.576 185.554 137.012  1.00  0.00     0.042 H 
ATOM   4225  CG1 VAL A 343      27.954 187.515 137.623  1.00343.06    -0.071 C 
ATOM   4226 1HG1 VAL A 343      28.752 187.624 138.395  1.00  0.00     0.028 H 
ATOM   4227 2HG1 VAL A 343      27.037 188.092 137.888  1.00  0.00     0.028 H 
ATOM   4228 3HG1 VAL A 343      28.215 188.046 136.678  1.00  0.00     0.028 H 
ATOM   4229  CG2 VAL A 343      27.223 185.378 138.674  1.00347.15    -0.071 C 
ATOM   4230 1HG2 VAL A 343      28.021 185.487 139.446  1.00  0.00     0.028 H 
ATOM   4231 2HG2 VAL A 343      26.940 184.311 138.513  1.00  0.00     0.028 H 
ATOM   4232 3HG2 VAL A 343      26.238 185.755 139.036  1.00  0.00     0.028 H 
ATOM   4233  N   LEU A 344      27.650 186.830 134.351  1.00309.66    -0.346 N 
ATOM   4234  HN  LEU A 344      28.353 186.103 134.485  1.00  0.00     0.163 HD
ATOM   4235  CA  LEU A 344      27.729 187.709 133.190  1.00290.19     0.089 C 
ATOM   4236  HA  LEU A 344      27.784 188.764 133.548  1.00  0.00     0.087 H 
ATOM   4237  C   LEU A 344      26.498 187.561 132.309  1.00288.99     0.241 C 
ATOM   4238  O   LEU A 344      26.089 188.519 131.642  1.00277.13    -0.271 OA
ATOM   4239  CB  LEU A 344      28.992 187.403 132.388  1.00291.49    -0.035 C 
ATOM   4240  HB1 LEU A 344      29.153 188.201 131.626  1.00  0.00     0.037 H 
ATOM   4241  HB2 LEU A 344      28.811 186.522 131.728  1.00  0.00     0.037 H 
ATOM   4242  CG  LEU A 344      30.278 187.190 133.184  1.00305.62    -0.059 C 
ATOM   4243  HG  LEU A 344      30.044 186.555 134.070  1.00  0.00     0.038 H 
ATOM   4244  CD1 LEU A 344      31.312 186.470 132.336  1.00306.77    -0.073 C 
ATOM   4245 1HD1 LEU A 344      30.913 185.493 131.975  1.00  0.00     0.028 H 
ATOM   4246 2HD1 LEU A 344      32.279 186.347 132.878  1.00  0.00     0.028 H 
ATOM   4247 3HD1 LEU A 344      31.672 187.106 131.494  1.00  0.00     0.028 H 
ATOM   4248  CD2 LEU A 344      30.820 188.518 133.675  1.00311.52    -0.073 C 
ATOM   4249 1HD2 LEU A 344      30.061 189.047 134.298  1.00  0.00     0.028 H 
ATOM   4250 2HD2 LEU A 344      31.180 189.154 132.833  1.00  0.00     0.028 H 
ATOM   4251 3HD2 LEU A 344      31.787 188.395 134.217  1.00  0.00     0.028 H 
ATOM   4252  N   LEU A 345      25.900 186.367 132.291  1.00306.23    -0.346 N 
ATOM   4253  HN  LEU A 345      26.323 185.585 132.791  1.00  0.00     0.163 HD
ATOM   4254  CA  LEU A 345      24.651 186.165 131.566  1.00328.02     0.089 C 
ATOM   4255  HA  LEU A 345      24.793 186.510 130.515  1.00  0.00     0.087 H 
ATOM   4256  C   LEU A 345      23.518 186.970 132.190  1.00350.97     0.241 C 
ATOM   4257  O   LEU A 345      22.674 187.523 131.476  1.00362.68    -0.271 OA
ATOM   4258  CB  LEU A 345      24.301 184.679 131.545  1.00316.47    -0.035 C 
ATOM   4259  HB1 LEU A 345      25.209 184.088 131.281  1.00  0.00     0.037 H 
ATOM   4260  HB2 LEU A 345      24.119 184.326 132.587  1.00  0.00     0.037 H 
ATOM   4261  CG  LEU A 345      23.138 184.248 130.653  1.00298.71    -0.059 C 
ATOM   4262  HG  LEU A 345      22.324 185.004 130.746  1.00  0.00     0.038 H 
ATOM   4263  CD1 LEU A 345      23.584 184.201 129.205  1.00309.60    -0.073 C 
ATOM   4264 1HD1 LEU A 345      23.983 185.190 128.880  1.00  0.00     0.028 H 
ATOM   4265 2HD1 LEU A 345      22.768 183.845 128.534  1.00  0.00     0.028 H 
ATOM   4266 3HD1 LEU A 345      24.319 183.381 129.026  1.00  0.00     0.028 H 
ATOM   4267  CD2 LEU A 345      22.595 182.902 131.095  1.00280.21    -0.073 C 
ATOM   4268 1HD2 LEU A 345      22.267 182.937 132.160  1.00  0.00     0.028 H 
ATOM   4269 2HD2 LEU A 345      23.330 182.082 130.916  1.00  0.00     0.028 H 
ATOM   4270 3HD2 LEU A 345      21.779 182.546 130.424  1.00  0.00     0.028 H 
ATOM   4271  N   ALA A 346      23.485 187.045 133.523  1.00353.10    -0.346 N 
ATOM   4272  HN  ALA A 346      24.204 186.577 134.074  1.00  0.00     0.163 HD
ATOM   4273  CA  ALA A 346      22.428 187.791 134.197  1.00339.21     0.086 C 
ATOM   4274  HA  ALA A 346      21.454 187.519 133.726  1.00  0.00     0.086 H 
ATOM   4275  C   ALA A 346      22.626 189.293 134.048  1.00326.85     0.240 C 
ATOM   4276  O   ALA A 346      21.656 190.037 133.864  1.00310.79    -0.271 OA
ATOM   4277  CB  ALA A 346      22.371 187.401 135.672  1.00336.29    -0.049 C 
ATOM   4278  HB1 ALA A 346      21.563 187.971 136.187  1.00  0.00     0.030 H 
ATOM   4279  HB2 ALA A 346      23.358 187.527 136.176  1.00  0.00     0.030 H 
ATOM   4280  HB3 ALA A 346      22.258 186.300 135.809  1.00  0.00     0.030 H 
ATOM   4281  N   PHE A 347      23.874 189.761 134.130  1.00330.56    -0.346 N 
ATOM   4282  HN  PHE A 347      24.648 189.117 134.290  1.00  0.00     0.163 HD
ATOM   4283  CA  PHE A 347      24.135 191.189 133.992  1.00328.11     0.093 C 
ATOM   4284  HA  PHE A 347      23.475 191.733 134.708  1.00  0.00     0.088 H 
ATOM   4285  C   PHE A 347      23.825 191.690 132.588  1.00327.06     0.241 C 
ATOM   4286  O   PHE A 347      23.394 192.836 132.422  1.00322.68    -0.271 OA
ATOM   4287  CB  PHE A 347      25.587 191.500 134.354  1.00322.70    -0.014 C 
ATOM   4288  HB1 PHE A 347      25.985 192.321 133.713  1.00  0.00     0.043 H 
ATOM   4289  HB2 PHE A 347      26.259 190.670 134.033  1.00  0.00     0.043 H 
ATOM   4290  CG  PHE A 347      25.794 191.816 135.807  1.00313.45    -0.056 A 
ATOM   4291  CD1 PHE A 347      24.711 191.962 136.658  1.00316.97    -0.077 A 
ATOM   4292  HD1 PHE A 347      23.688 191.840 136.264  1.00  0.00     0.084 H 
ATOM   4293  CD2 PHE A 347      27.070 191.982 136.318  1.00304.16    -0.077 A 
ATOM   4294  HD2 PHE A 347      27.943 191.876 135.652  1.00  0.00     0.084 H 
ATOM   4295  CE1 PHE A 347      24.897 192.258 137.994  1.00324.95    -0.082 A 
ATOM   4296  HE1 PHE A 347      24.026 192.367 138.662  1.00  0.00     0.083 H 
ATOM   4297  CE2 PHE A 347      27.261 192.279 137.652  1.00316.50    -0.082 A 
ATOM   4298  HE2 PHE A 347      28.283 192.406 138.048  1.00  0.00     0.083 H 
ATOM   4299  CZ  PHE A 347      26.173 192.417 138.492  1.00328.21    -0.083 A 
ATOM   4300  HZ  PHE A 347      26.325 192.654 139.559  1.00  0.00     0.083 H 
ATOM   4301  N   ALA A 348      24.038 190.857 131.569  1.00338.89    -0.346 N 
ATOM   4302  HN  ALA A 348      24.411 189.925 131.750  1.00  0.00     0.163 HD
ATOM   4303  CA  ALA A 348      23.745 191.262 130.201  1.00351.92     0.086 C 
ATOM   4304  HA  ALA A 348      24.065 192.323 130.080  1.00  0.00     0.086 H 
ATOM   4305  C   ALA A 348      22.262 191.176 129.867  1.00358.76     0.240 C 
ATOM   4306  O   ALA A 348      21.804 191.883 128.964  1.00348.12    -0.271 OA
ATOM   4307  CB  ALA A 348      24.548 190.411 129.216  1.00369.44    -0.049 C 
ATOM   4308  HB1 ALA A 348      25.634 190.474 129.461  1.00  0.00     0.030 H 
ATOM   4309  HB2 ALA A 348      24.340 190.688 128.156  1.00  0.00     0.030 H 
ATOM   4310  HB3 ALA A 348      24.187 189.357 129.181  1.00  0.00     0.030 H 
ATOM   4311  N   SER A 349      21.505 190.331 130.575  1.00371.62    -0.344 N 
ATOM   4312  HN  SER A 349      21.926 189.796 131.335  1.00  0.00     0.163 HD
ATOM   4313  CA  SER A 349      20.085 190.163 130.277  1.00377.04     0.109 C 
ATOM   4314  HA  SER A 349      19.988 189.839 129.215  1.00  0.00     0.090 H 
ATOM   4315  C   SER A 349      19.308 191.461 130.451  1.00385.83     0.243 C 
ATOM   4316  O   SER A 349      18.275 191.658 129.800  1.00379.83    -0.271 OA
ATOM   4317  CB  SER A 349      19.492 189.070 131.165  1.00363.97     0.044 C 
ATOM   4318  HB1 SER A 349      19.882 189.133 132.208  1.00  0.00     0.077 H 
ATOM   4319  HB2 SER A 349      19.888 188.063 130.895  1.00  0.00     0.077 H 
ATOM   4320  OG  SER A 349      18.076 189.097 131.136  1.00344.81    -0.398 OA
ATOM   4321  HG  SER A 349      17.707 188.417 131.688  1.00  0.00     0.209 HD
ATOM   4322  N   TYR A 350      19.783 192.352 131.316  1.00404.38    -0.346 N 
ATOM   4323  HN  TYR A 350      20.666 192.154 131.786  1.00  0.00     0.163 HD
ATOM   4324  CA  TYR A 350      19.096 193.598 131.620  1.00406.08     0.093 C 
ATOM   4325  HA  TYR A 350      18.012 193.449 131.407  1.00  0.00     0.088 H 
ATOM   4326  C   TYR A 350      19.580 194.773 130.774  1.00410.66     0.241 C 
ATOM   4327  O   TYR A 350      19.189 195.910 131.043  1.00437.62    -0.271 OA
ATOM   4328  CB  TYR A 350      19.239 193.927 133.108  1.00401.80    -0.014 C 
ATOM   4329  HB1 TYR A 350      20.310 194.088 133.374  1.00  0.00     0.043 H 
ATOM   4330  HB2 TYR A 350      18.838 194.944 133.327  1.00  0.00     0.043 H 
ATOM   4331  CG  TYR A 350      18.610 192.897 134.021  1.00396.30    -0.056 A 
ATOM   4332  CD1 TYR A 350      17.238 192.876 134.235  1.00403.05    -0.074 A 
ATOM   4333  HD1 TYR A 350      16.599 193.621 133.732  1.00  0.00     0.084 H 
ATOM   4334  CD2 TYR A 350      19.388 191.947 134.671  1.00387.39    -0.074 A 
ATOM   4335  HD2 TYR A 350      20.480 191.945 134.518  1.00  0.00     0.084 H 
ATOM   4336  CE1 TYR A 350      16.659 191.937 135.068  1.00400.58    -0.051 A 
ATOM   4337  HE1 TYR A 350      15.567 191.934 135.225  1.00  0.00     0.087 H 
ATOM   4338  CE2 TYR A 350      18.817 191.004 135.507  1.00389.53    -0.051 A 
ATOM   4339  HE2 TYR A 350      19.450 190.257 136.015  1.00  0.00     0.087 H 
ATOM   4340  CZ  TYR A 350      17.452 191.004 135.701  1.00393.21     0.065 A 
ATOM   4341  OH  TYR A 350      16.878 190.069 136.532  1.00388.73    -0.361 OA
ATOM   4342  HH  TYR A 350      17.425 189.426 136.968  1.00  0.00     0.217 HD
ATOM   4343  N   ASN A 351      20.439 194.540 129.785  1.00375.54    -0.346 N 
ATOM   4344  HN  ASN A 351      20.757 193.588 129.605  1.00  0.00     0.163 HD
ATOM   4345  CA  ASN A 351      20.927 195.631 128.959  1.00331.69     0.097 C 
ATOM   4346  HA  ASN A 351      20.897 196.566 129.565  1.00  0.00     0.088 H 
ATOM   4347  C   ASN A 351      20.024 195.825 127.738  1.00300.33     0.241 C 
ATOM   4348  O   ASN A 351      19.056 195.092 127.521  1.00269.84    -0.271 OA
ATOM   4349  CB  ASN A 351      22.376 195.379 128.545  1.00309.39     0.036 C 
ATOM   4350  HB1 ASN A 351      22.429 194.683 127.675  1.00  0.00     0.051 H 
ATOM   4351  HB2 ASN A 351      22.908 194.759 129.304  1.00  0.00     0.051 H 
ATOM   4352  CG  ASN A 351      23.133 196.663 128.263  1.00299.63     0.217 C 
ATOM   4353  ND2 ASN A 351      24.235 196.553 127.530  1.00291.66    -0.370 N 
ATOM   4354 1HD2 ASN A 351      24.744 197.416 127.340  1.00  0.00     0.159 HD
ATOM   4355 2HD2 ASN A 351      24.567 195.659 127.167  1.00  0.00     0.159 HD
ATOM   4356  OD1 ASN A 351      22.732 197.742 128.701  1.00297.48    -0.274 OA
ATOM   4357  N   LYS A 352      20.352 196.829 126.928  1.00310.00    -0.346 N 
ATOM   4358  HN  LYS A 352      21.191 197.372 127.129  1.00  0.00     0.163 HD
ATOM   4359  CA  LYS A 352      19.549 197.175 125.764  1.00329.98     0.089 C 
ATOM   4360  HA  LYS A 352      18.474 197.029 126.019  1.00  0.00     0.087 H 
ATOM   4361  C   LYS A 352      19.893 196.276 124.580  1.00346.44     0.241 C 
ATOM   4362  O   LYS A 352      21.045 195.876 124.390  1.00367.72    -0.271 OA
ATOM   4363  CB  LYS A 352      19.764 198.644 125.387  1.00329.65    -0.038 C 
ATOM   4364  HB1 LYS A 352      20.841 198.834 125.170  1.00  0.00     0.036 H 
ATOM   4365  HB2 LYS A 352      19.629 199.297 126.281  1.00  0.00     0.036 H 
ATOM   4366  CG  LYS A 352      18.898 199.138 124.236  1.00333.97    -0.061 C 
ATOM   4367  HG1 LYS A 352      17.817 198.939 124.425  1.00  0.00     0.033 H 
ATOM   4368  HG2 LYS A 352      19.034 198.509 123.326  1.00  0.00     0.033 H 
ATOM   4369  CD  LYS A 352      19.147 200.610 123.936  1.00325.81    -0.043 C 
ATOM   4370  HD1 LYS A 352      18.891 201.253 124.810  1.00  0.00     0.035 H 
ATOM   4371  HD2 LYS A 352      18.405 201.008 123.205  1.00  0.00     0.035 H 
ATOM   4372  CE  LYS A 352      20.573 200.852 123.468  1.00321.05     0.080 C 
ATOM   4373  HE1 LYS A 352      20.847 200.167 122.632  1.00  0.00     0.075 H 
ATOM   4374  HE2 LYS A 352      21.313 200.506 124.227  1.00  0.00     0.075 H 
ATOM   4375  NZ  LYS A 352      20.802 202.276 123.099  1.00323.87    -0.079 N 
ATOM   4376  HZ1 LYS A 352      21.759 202.438 122.785  1.00  0.00     0.274 HD
ATOM   4377  HZ2 LYS A 352      20.552 202.902 123.864  1.00  0.00     0.274 HD
ATOM   4378  HZ3 LYS A 352      20.125 202.593 122.405  1.00  0.00     0.274 HD
ATOM   4379  N   PHE A 353      18.872 195.962 123.778  1.00327.46    -0.346 N 
ATOM   4380  HN  PHE A 353      17.935 196.303 123.995  1.00  0.00     0.163 HD
ATOM   4381  CA  PHE A 353      19.085 195.135 122.593  1.00306.42     0.093 C 
ATOM   4382  HA  PHE A 353      19.631 194.214 122.903  1.00  0.00     0.088 H 
ATOM   4383  C   PHE A 353      19.928 195.863 121.552  1.00282.13     0.241 C 
ATOM   4384  O   PHE A 353      20.844 195.276 120.964  1.00258.87    -0.271 OA
ATOM   4385  CB  PHE A 353      17.740 194.717 121.998  1.00308.20    -0.014 C 
ATOM   4386  HB1 PHE A 353      17.054 194.351 122.797  1.00  0.00     0.043 H 
ATOM   4387  HB2 PHE A 353      17.168 195.611 121.655  1.00  0.00     0.043 H 
ATOM   4388  CG  PHE A 353      17.852 193.705 120.893  1.00331.47    -0.056 A 
ATOM   4389  CD1 PHE A 353      17.846 192.350 121.177  1.00343.12    -0.077 A 
ATOM   4390  HD1 PHE A 353      17.759 192.013 122.224  1.00  0.00     0.084 H 
ATOM   4391  CD2 PHE A 353      17.960 194.108 119.571  1.00343.36    -0.077 A 
ATOM   4392  HD2 PHE A 353      17.963 195.184 119.328  1.00  0.00     0.084 H 
ATOM   4393  CE1 PHE A 353      17.948 191.415 120.164  1.00349.91    -0.082 A 
ATOM   4394  HE1 PHE A 353      17.942 190.338 120.404  1.00  0.00     0.083 H 
ATOM   4395  CE2 PHE A 353      18.064 193.178 118.555  1.00351.87    -0.082 A 
ATOM   4396  HE2 PHE A 353      18.153 193.512 117.508  1.00  0.00     0.083 H 
ATOM   4397  CZ  PHE A 353      18.057 191.829 118.852  1.00350.56    -0.083 A 
ATOM   4398  HZ  PHE A 353      18.138 191.084 118.042  1.00  0.00     0.083 H 
ATOM   4399  N   ASN A 354      19.634 197.142 121.307  1.00297.41    -0.346 N 
ATOM   4400  HN  ASN A 354      18.850 197.580 121.791  1.00  0.00     0.163 HD
ATOM   4401  CA  ASN A 354      20.419 197.921 120.357  1.00306.94     0.097 C 
ATOM   4402  HA  ASN A 354      20.495 197.341 119.408  1.00  0.00     0.088 H 
ATOM   4403  C   ASN A 354      21.830 198.194 120.865  1.00329.63     0.241 C 
ATOM   4404  O   ASN A 354      22.702 198.562 120.071  1.00322.03    -0.271 OA
ATOM   4405  CB  ASN A 354      19.707 199.242 120.056  1.00315.77     0.036 C 
ATOM   4406  HB1 ASN A 354      18.601 199.129 120.144  1.00  0.00     0.051 H 
ATOM   4407  HB2 ASN A 354      19.879 199.983 120.871  1.00  0.00     0.051 H 
ATOM   4408  CG  ASN A 354      20.088 199.821 118.706  1.00318.15     0.217 C 
ATOM   4409  ND2 ASN A 354      19.372 200.858 118.286  1.00315.35    -0.370 N 
ATOM   4410 1HD2 ASN A 354      18.604 201.251 118.830  1.00  0.00     0.159 HD
ATOM   4411 2HD2 ASN A 354      19.628 201.247 117.379  1.00  0.00     0.159 HD
ATOM   4412  OD1 ASN A 354      21.015 199.347 118.049  1.00326.67    -0.274 OA
ATOM   4413  N   ASN A 355      22.074 198.011 122.159  1.00342.71    -0.346 N 
ATOM   4414  HN  ASN A 355      21.339 197.633 122.756  1.00  0.00     0.163 HD
ATOM   4415  CA  ASN A 355      23.366 198.338 122.744  1.00356.60     0.097 C 
ATOM   4416  HA  ASN A 355      23.662 199.356 122.398  1.00  0.00     0.088 H 
ATOM   4417  C   ASN A 355      24.439 197.348 122.300  1.00371.74     0.241 C 
ATOM   4418  O   ASN A 355      24.168 196.173 122.039  1.00359.06    -0.271 OA
ATOM   4419  CB  ASN A 355      23.260 198.359 124.269  1.00336.83     0.036 C 
ATOM   4420  HB1 ASN A 355      22.886 197.383 124.658  1.00  0.00     0.051 H 
ATOM   4421  HB2 ASN A 355      22.425 199.018 124.603  1.00  0.00     0.051 H 
ATOM   4422  CG  ASN A 355      24.558 198.748 124.938  1.00336.67     0.217 C 
ATOM   4423  ND2 ASN A 355      24.938 200.013 124.803  1.00342.70    -0.370 N 
ATOM   4424 1HD2 ASN A 355      25.814 200.276 125.255  1.00  0.00     0.159 HD
ATOM   4425 2HD2 ASN A 355      24.390 200.701 124.286  1.00  0.00     0.159 HD
ATOM   4426  OD1 ASN A 355      25.219 197.919 125.561  1.00326.74    -0.274 OA
ATOM   4427  N   ASN A 356      25.674 197.842 122.219  1.00405.31    -0.346 N 
ATOM   4428  HN  ASN A 356      25.832 198.810 122.498  1.00  0.00     0.163 HD
ATOM   4429  CA  ASN A 356      26.810 197.058 121.748  1.00436.32     0.097 C 
ATOM   4430  HA  ASN A 356      26.431 196.233 121.101  1.00  0.00     0.088 H 
ATOM   4431  C   ASN A 356      27.547 196.447 122.935  1.00425.54     0.241 C 
ATOM   4432  O   ASN A 356      28.024 197.171 123.817  1.00421.33    -0.271 OA
ATOM   4433  CB  ASN A 356      27.753 197.933 120.923  1.00467.22     0.036 C 
ATOM   4434  HB1 ASN A 356      27.845 198.951 121.368  1.00  0.00     0.051 H 
ATOM   4435  HB2 ASN A 356      27.293 198.205 119.944  1.00  0.00     0.051 H 
ATOM   4436  CG  ASN A 356      29.118 197.300 120.725  1.00482.67     0.217 C 
ATOM   4437  ND2 ASN A 356      30.157 198.126 120.742  1.00480.02    -0.370 N 
ATOM   4438 1HD2 ASN A 356      30.057 199.132 120.875  1.00  0.00     0.159 HD
ATOM   4439 2HD2 ASN A 356      31.074 197.701 120.609  1.00  0.00     0.159 HD
ATOM   4440  OD1 ASN A 356      29.239 196.086 120.564  1.00495.43    -0.274 OA
ATOM   4441  N   CYS A 357      27.634 195.118 122.958  1.00425.26    -0.345 N 
ATOM   4442  HN  CYS A 357      27.181 194.584 122.216  1.00  0.00     0.163 HD
ATOM   4443  CA  CYS A 357      28.351 194.398 124.001  1.00428.33     0.098 C 
ATOM   4444  HA  CYS A 357      28.430 195.070 124.887  1.00  0.00     0.088 H 
ATOM   4445  C   CYS A 357      29.764 193.987 123.600  1.00418.62     0.242 C 
ATOM   4446  O   CYS A 357      30.488 193.434 124.433  1.00431.58    -0.271 OA
ATOM   4447  CB  CYS A 357      27.557 193.157 124.422  1.00432.83     0.013 C 
ATOM   4448  HB1 CYS A 357      26.650 193.453 125.000  1.00  0.00     0.053 H 
ATOM   4449  HB2 CYS A 357      28.108 192.591 125.209  1.00  0.00     0.053 H 
ATOM   4450  SG  CYS A 357      27.106 192.063 123.057  1.00438.63    -0.095 SA
ATOM   4451  N   TYR A 358      30.178 194.239 122.355  1.00400.01    -0.346 N 
ATOM   4452  HN  TYR A 358      29.561 194.721 121.701  1.00  0.00     0.163 HD
ATOM   4453  CA  TYR A 358      31.513 193.825 121.928  1.00412.96     0.093 C 
ATOM   4454  HA  TYR A 358      31.680 192.779 122.275  1.00  0.00     0.088 H 
ATOM   4455  C   TYR A 358      32.589 194.708 122.547  1.00423.36     0.241 C 
ATOM   4456  O   TYR A 358      33.568 194.207 123.112  1.00420.95    -0.271 OA
ATOM   4457  CB  TYR A 358      31.616 193.844 120.402  1.00413.16    -0.014 C 
ATOM   4458  HB1 TYR A 358      31.258 194.819 119.997  1.00  0.00     0.043 H 
ATOM   4459  HB2 TYR A 358      30.858 193.163 119.950  1.00  0.00     0.043 H 
ATOM   4460  CG  TYR A 358      33.001 193.524 119.875  1.00404.24    -0.056 A 
ATOM   4461  CD1 TYR A 358      33.438 192.209 119.765  1.00401.43    -0.074 A 
ATOM   4462  HD1 TYR A 358      32.767 191.388 120.067  1.00  0.00     0.084 H 
ATOM   4463  CD2 TYR A 358      33.868 194.536 119.483  1.00396.60    -0.074 A 
ATOM   4464  HD2 TYR A 358      33.542 195.587 119.557  1.00  0.00     0.084 H 
ATOM   4465  CE1 TYR A 358      34.701 191.913 119.283  1.00391.13    -0.051 A 
ATOM   4466  HE1 TYR A 358      35.032 190.864 119.203  1.00  0.00     0.087 H 
ATOM   4467  CE2 TYR A 358      35.133 194.249 119.001  1.00385.96    -0.051 A 
ATOM   4468  HE2 TYR A 358      35.809 195.066 118.697  1.00  0.00     0.087 H 
ATOM   4469  CZ  TYR A 358      35.544 192.937 118.903  1.00379.79     0.065 A 
ATOM   4470  OH  TYR A 358      36.801 192.647 118.423  1.00370.39    -0.361 OA
ATOM   4471  HH  TYR A 358      37.381 193.352 118.161  1.00  0.00     0.217 HD
ATOM   4472  N   GLN A 359      32.429 196.030 122.437  1.00426.89    -0.346 N 
ATOM   4473  HN  GLN A 359      31.631 196.404 121.924  1.00  0.00     0.163 HD
ATOM   4474  CA  GLN A 359      33.391 196.940 123.048  1.00438.48     0.090 C 
ATOM   4475  HA  GLN A 359      34.404 196.698 122.650  1.00  0.00     0.087 H 
ATOM   4476  C   GLN A 359      33.421 196.778 124.561  1.00439.56     0.241 C 
ATOM   4477  O   GLN A 359      34.464 196.991 125.188  1.00436.37    -0.271 OA
ATOM   4478  CB  GLN A 359      33.058 198.385 122.671  1.00452.10    -0.030 C 
ATOM   4479  HB1 GLN A 359      32.056 198.670 123.069  1.00  0.00     0.037 H 
ATOM   4480  HB2 GLN A 359      32.858 198.465 121.577  1.00  0.00     0.037 H 
ATOM   4481  CG  GLN A 359      34.106 199.402 123.095  1.00471.94     0.011 C 
ATOM   4482  HG1 GLN A 359      34.404 199.250 124.159  1.00  0.00     0.047 H 
ATOM   4483  HG2 GLN A 359      35.085 199.197 122.603  1.00  0.00     0.047 H 
ATOM   4484  CD  GLN A 359      33.662 200.830 122.852  1.00488.04     0.215 C 
ATOM   4485  NE2 GLN A 359      32.447 201.153 123.280  1.00492.46    -0.370 N 
ATOM   4486 1HE2 GLN A 359      31.832 200.485 123.746  1.00  0.00     0.159 HD
ATOM   4487 2HE2 GLN A 359      32.148 202.114 123.116  1.00  0.00     0.159 HD
ATOM   4488  OE1 GLN A 359      34.404 201.636 122.290  1.00496.05    -0.274 OA
ATOM   4489  N   ASP A 360      32.291 196.397 125.160  1.00449.46    -0.346 N 
ATOM   4490  HN  ASP A 360      31.452 196.247 124.599  1.00  0.00     0.163 HD
ATOM   4491  CA  ASP A 360      32.234 196.191 126.603  1.00455.52     0.098 C 
ATOM   4492  HA  ASP A 360      32.565 197.129 127.107  1.00  0.00     0.088 H 
ATOM   4493  C   ASP A 360      33.158 195.060 127.036  1.00441.54     0.241 C 
ATOM   4494  O   ASP A 360      34.054 195.254 127.865  1.00445.46    -0.271 OA
ATOM   4495  CB  ASP A 360      30.796 195.894 127.030  1.00473.51     0.043 C 
ATOM   4496  HB1 ASP A 360      30.400 194.994 126.504  1.00  0.00     0.052 H 
ATOM   4497  HB2 ASP A 360      30.759 195.520 128.080  1.00  0.00     0.052 H 
ATOM   4498  CG  ASP A 360      29.877 197.078 126.844  1.00488.39     0.175 C 
ATOM   4499  OD1 ASP A 360      30.130 197.899 125.937  1.00501.92    -0.648 OA
ATOM   4500  OD2 ASP A 360      28.897 197.184 127.610  1.00490.83    -0.648 OA
ATOM   4501  N   ALA A 361      32.954 193.865 126.474  1.00416.52    -0.346 N 
ATOM   4502  HN  ALA A 361      32.268 193.770 125.725  1.00  0.00     0.163 HD
ATOM   4503  CA  ALA A 361      33.702 192.693 126.920  1.00392.98     0.086 C 
ATOM   4504  HA  ALA A 361      33.538 192.570 128.016  1.00  0.00     0.086 H 
ATOM   4505  C   ALA A 361      35.196 192.859 126.678  1.00358.01     0.240 C 
ATOM   4506  O   ALA A 361      36.017 192.382 127.471  1.00365.89    -0.271 OA
ATOM   4507  CB  ALA A 361      33.181 191.441 126.215  1.00401.38    -0.049 C 
ATOM   4508  HB1 ALA A 361      33.752 190.546 126.556  1.00  0.00     0.030 H 
ATOM   4509  HB2 ALA A 361      33.196 191.549 125.105  1.00  0.00     0.030 H 
ATOM   4510  HB3 ALA A 361      32.082 191.312 126.351  1.00  0.00     0.030 H 
ATOM   4511  N   LEU A 362      35.567 193.518 125.580  1.00324.07    -0.346 N 
ATOM   4512  HN  LEU A 362      34.855 193.850 124.929  1.00  0.00     0.163 HD
ATOM   4513  CA  LEU A 362      36.975 193.772 125.294  1.00327.27     0.089 C 
ATOM   4514  HA  LEU A 362      37.497 192.790 125.211  1.00  0.00     0.087 H 
ATOM   4515  C   LEU A 362      37.628 194.565 126.422  1.00339.25     0.241 C 
ATOM   4516  O   LEU A 362      38.542 194.077 127.096  1.00343.96    -0.271 OA
ATOM   4517  CB  LEU A 362      37.112 194.502 123.955  1.00322.00    -0.035 C 
ATOM   4518  HB1 LEU A 362      36.709 195.537 124.056  1.00  0.00     0.037 H 
ATOM   4519  HB2 LEU A 362      36.392 194.068 123.223  1.00  0.00     0.037 H 
ATOM   4520  CG  LEU A 362      38.506 194.559 123.323  1.00333.46    -0.059 C 
ATOM   4521  HG  LEU A 362      39.087 193.675 123.677  1.00  0.00     0.038 H 
ATOM   4522  CD1 LEU A 362      38.400 194.485 121.808  1.00325.10    -0.073 C 
ATOM   4523 1HD1 LEU A 362      37.854 193.562 121.502  1.00  0.00     0.028 H 
ATOM   4524 2HD1 LEU A 362      39.399 194.559 121.318  1.00  0.00     0.028 H 
ATOM   4525 3HD1 LEU A 362      37.937 195.404 121.379  1.00  0.00     0.028 H 
ATOM   4526  CD2 LEU A 362      39.252 195.819 123.741  1.00348.58    -0.073 C 
ATOM   4527 1HD2 LEU A 362      39.330 195.873 124.852  1.00  0.00     0.028 H 
ATOM   4528 2HD2 LEU A 362      38.789 196.738 123.312  1.00  0.00     0.028 H 
ATOM   4529 3HD2 LEU A 362      40.251 195.893 123.251  1.00  0.00     0.028 H 
ATOM   4530  N   VAL A 363      37.167 195.800 126.640  1.00319.32    -0.346 N 
ATOM   4531  HN  VAL A 363      36.358 196.137 126.118  1.00  0.00     0.163 HD
ATOM   4532  CA  VAL A 363      37.810 196.672 127.619  1.00299.95     0.092 C 
ATOM   4533  HA  VAL A 363      38.902 196.691 127.394  1.00  0.00     0.088 H 
ATOM   4534  C   VAL A 363      37.634 196.140 129.038  1.00279.78     0.241 C 
ATOM   4535  O   VAL A 363      38.516 196.323 129.886  1.00266.08    -0.271 OA
ATOM   4536  CB  VAL A 363      37.275 198.112 127.482  1.00292.60    -0.033 C 
ATOM   4537  HB  VAL A 363      37.404 198.429 126.421  1.00  0.00     0.042 H 
ATOM   4538  CG1 VAL A 363      35.790 198.179 127.816  1.00295.68    -0.071 C 
ATOM   4539 1HG1 VAL A 363      35.403 199.220 127.717  1.00  0.00     0.028 H 
ATOM   4540 2HG1 VAL A 363      35.577 197.756 128.825  1.00  0.00     0.028 H 
ATOM   4541 3HG1 VAL A 363      35.198 197.461 127.202  1.00  0.00     0.028 H 
ATOM   4542  CG2 VAL A 363      38.072 199.069 128.360  1.00293.57    -0.071 C 
ATOM   4543 1HG2 VAL A 363      37.685 200.110 128.261  1.00  0.00     0.028 H 
ATOM   4544 2HG2 VAL A 363      39.165 199.012 128.147  1.00  0.00     0.028 H 
ATOM   4545 3HG2 VAL A 363      38.091 198.735 129.424  1.00  0.00     0.028 H 
ATOM   4546  N   THR A 364      36.516 195.464 129.321  1.00286.61    -0.344 N 
ATOM   4547  HN  THR A 364      35.831 195.288 128.587  1.00  0.00     0.163 HD
ATOM   4548  CA  THR A 364      36.270 194.976 130.676  1.00291.24     0.113 C 
ATOM   4549  HA  THR A 364      36.318 195.844 131.375  1.00  0.00     0.091 H 
ATOM   4550  C   THR A 364      37.325 193.962 131.100  1.00251.85     0.243 C 
ATOM   4551  O   THR A 364      37.817 194.002 132.234  1.00248.29    -0.271 OA
ATOM   4552  CB  THR A 364      34.873 194.359 130.772  1.00334.65     0.060 C 
ATOM   4553  HB  THR A 364      34.795 193.517 130.045  1.00  0.00     0.086 H 
ATOM   4554  CG2 THR A 364      34.613 193.830 132.176  1.00334.27    -0.050 C 
ATOM   4555 1HG2 THR A 364      35.379 193.059 132.427  1.00  0.00     0.031 H 
ATOM   4556 2HG2 THR A 364      33.573 193.447 132.298  1.00  0.00     0.031 H 
ATOM   4557 3HG2 THR A 364      34.571 194.646 132.934  1.00  0.00     0.031 H 
ATOM   4558  OG1 THR A 364      33.889 195.349 130.450  1.00368.09    -0.393 OA
ATOM   4559  HG1 THR A 364      34.051 195.679 129.574  1.00  0.00     0.210 HD
ATOM   4560  N   SER A 365      37.690 193.048 130.198  1.00233.63    -0.344 N 
ATOM   4561  HN  SER A 365      37.264 193.052 129.271  1.00  0.00     0.163 HD
ATOM   4562  CA  SER A 365      38.694 192.044 130.531  1.00253.87     0.109 C 
ATOM   4563  HA  SER A 365      38.416 191.582 131.507  1.00  0.00     0.090 H 
ATOM   4564  C   SER A 365      40.076 192.669 130.674  1.00257.66     0.243 C 
ATOM   4565  O   SER A 365      40.875 192.237 131.513  1.00269.92    -0.271 OA
ATOM   4566  CB  SER A 365      38.708 190.948 129.468  1.00272.56     0.044 C 
ATOM   4567  HB1 SER A 365      39.109 191.323 128.497  1.00  0.00     0.077 H 
ATOM   4568  HB2 SER A 365      39.482 190.176 129.685  1.00  0.00     0.077 H 
ATOM   4569  OG  SER A 365      37.424 190.370 129.313  1.00294.67    -0.398 OA
ATOM   4570  HG  SER A 365      37.433 189.688 128.652  1.00  0.00     0.209 HD
ATOM   4571  N   VAL A 366      40.376 193.685 129.860  1.00255.00    -0.346 N 
ATOM   4572  HN  VAL A 366      39.695 193.995 129.167  1.00  0.00     0.163 HD
ATOM   4573  CA  VAL A 366      41.670 194.356 129.952  1.00270.20     0.092 C 
ATOM   4574  HA  VAL A 366      42.469 193.583 129.863  1.00  0.00     0.088 H 
ATOM   4575  C   VAL A 366      41.819 195.039 131.305  1.00253.66     0.241 C 
ATOM   4576  O   VAL A 366      42.912 195.072 131.884  1.00216.27    -0.271 OA
ATOM   4577  CB  VAL A 366      41.837 195.354 128.791  1.00289.69    -0.033 C 
ATOM   4578  HB  VAL A 366      41.025 196.115 128.861  1.00  0.00     0.042 H 
ATOM   4579  CG1 VAL A 366      43.177 196.070 128.890  1.00308.02    -0.071 C 
ATOM   4580 1HG1 VAL A 366      43.298 196.793 128.049  1.00  0.00     0.028 H 
ATOM   4581 2HG1 VAL A 366      44.028 195.351 128.944  1.00  0.00     0.028 H 
ATOM   4582 3HG1 VAL A 366      43.312 196.562 129.882  1.00  0.00     0.028 H 
ATOM   4583  CG2 VAL A 366      41.710 194.638 127.456  1.00281.55    -0.071 C 
ATOM   4584 1HG2 VAL A 366      41.831 195.361 126.615  1.00  0.00     0.028 H 
ATOM   4585 2HG2 VAL A 366      40.755 194.068 127.380  1.00  0.00     0.028 H 
ATOM   4586 3HG2 VAL A 366      42.420 193.782 127.374  1.00  0.00     0.028 H 
ATOM   4587  N   VAL A 367      40.723 195.588 131.832  1.00259.95    -0.346 N 
ATOM   4588  HN  VAL A 367      39.846 195.564 131.311  1.00  0.00     0.163 HD
ATOM   4589  CA  VAL A 367      40.766 196.222 133.146  1.00267.56     0.092 C 
ATOM   4590  HA  VAL A 367      41.563 197.002 133.130  1.00  0.00     0.088 H 
ATOM   4591  C   VAL A 367      41.125 195.197 134.214  1.00241.69     0.241 C 
ATOM   4592  O   VAL A 367      41.970 195.447 135.080  1.00232.72    -0.271 OA
ATOM   4593  CB  VAL A 367      39.425 196.912 133.452  1.00285.42    -0.033 C 
ATOM   4594  HB  VAL A 367      38.611 196.153 133.386  1.00  0.00     0.042 H 
ATOM   4595  CG1 VAL A 367      39.436 197.489 134.850  1.00293.10    -0.071 C 
ATOM   4596 1HG1 VAL A 367      38.464 197.989 135.072  1.00  0.00     0.028 H 
ATOM   4597 2HG1 VAL A 367      40.301 198.174 135.010  1.00  0.00     0.028 H 
ATOM   4598 3HG1 VAL A 367      39.691 196.719 135.615  1.00  0.00     0.028 H 
ATOM   4599  CG2 VAL A 367      39.150 198.007 132.438  1.00297.21    -0.071 C 
ATOM   4600 1HG2 VAL A 367      38.178 198.507 132.660  1.00  0.00     0.028 H 
ATOM   4601 2HG2 VAL A 367      39.191 197.624 131.392  1.00  0.00     0.028 H 
ATOM   4602 3HG2 VAL A 367      39.989 198.739 132.379  1.00  0.00     0.028 H 
ATOM   4603  N   ASN A 368      40.497 194.019 134.156  1.00236.33    -0.346 N 
ATOM   4604  HN  ASN A 368      39.803 193.852 133.427  1.00  0.00     0.163 HD
ATOM   4605  CA  ASN A 368      40.794 192.968 135.125  1.00264.61     0.097 C 
ATOM   4606  HA  ASN A 368      40.597 193.368 136.147  1.00  0.00     0.088 H 
ATOM   4607  C   ASN A 368      42.256 192.544 135.051  1.00263.40     0.241 C 
ATOM   4608  O   ASN A 368      42.890 192.288 136.082  1.00288.10    -0.271 OA
ATOM   4609  CB  ASN A 368      39.872 191.771 134.891  1.00312.68     0.036 C 
ATOM   4610  HB1 ASN A 368      38.801 192.079 134.924  1.00  0.00     0.051 H 
ATOM   4611  HB2 ASN A 368      39.928 191.424 133.833  1.00  0.00     0.051 H 
ATOM   4612  CG  ASN A 368      40.139 190.629 135.852  1.00365.36     0.217 C 
ATOM   4613  ND2 ASN A 368      41.001 189.703 135.447  1.00376.41    -0.370 N 
ATOM   4614 1HD2 ASN A 368      41.468 189.744 134.541  1.00  0.00     0.159 HD
ATOM   4615 2HD2 ASN A 368      41.181 188.935 136.093  1.00  0.00     0.159 HD
ATOM   4616  OD1 ASN A 368      39.576 190.579 136.945  1.00387.53    -0.274 OA
ATOM   4617  N   CYS A 369      42.809 192.467 133.840  1.00233.78    -0.345 N 
ATOM   4618  HN  CYS A 369      42.250 192.684 133.015  1.00  0.00     0.163 HD
ATOM   4619  CA  CYS A 369      44.205 192.076 133.684  1.00245.67     0.098 C 
ATOM   4620  HA  CYS A 369      44.406 191.221 134.371  1.00  0.00     0.088 H 
ATOM   4621  C   CYS A 369      45.151 193.214 134.050  1.00230.30     0.241 C 
ATOM   4622  O   CYS A 369      46.162 192.990 134.726  1.00223.42    -0.271 OA
ATOM   4623  CB  CYS A 369      44.460 191.608 132.252  1.00280.34     0.013 C 
ATOM   4624  HB1 CYS A 369      44.370 192.461 131.540  1.00  0.00     0.053 H 
ATOM   4625  HB2 CYS A 369      45.537 191.355 132.109  1.00  0.00     0.053 H 
ATOM   4626  SG  CYS A 369      43.411 190.232 131.729  1.00314.64    -0.095 SA
ATOM   4627  N   MET A 370      44.842 194.438 133.613  1.00246.09    -0.346 N 
ATOM   4628  HN  MET A 370      44.014 194.576 133.034  1.00  0.00     0.163 HD
ATOM   4629  CA  MET A 370      45.684 195.578 133.961  1.00281.91     0.090 C 
ATOM   4630  HA  MET A 370      46.739 195.321 133.706  1.00  0.00     0.087 H 
ATOM   4631  C   MET A 370      45.620 195.892 135.450  1.00295.96     0.241 C 
ATOM   4632  O   MET A 370      46.624 196.316 136.035  1.00305.91    -0.271 OA
ATOM   4633  CB  MET A 370      45.282 196.804 133.142  1.00290.79    -0.030 C 
ATOM   4634  HB1 MET A 370      45.448 197.738 133.727  1.00  0.00     0.037 H 
ATOM   4635  HB2 MET A 370      44.174 196.851 133.024  1.00  0.00     0.037 H 
ATOM   4636  CG  MET A 370      45.968 196.892 131.789  1.00318.25    -0.021 C 
ATOM   4637  HG1 MET A 370      45.718 196.012 131.151  1.00  0.00     0.049 H 
ATOM   4638  HG2 MET A 370      45.521 197.698 131.161  1.00  0.00     0.049 H 
ATOM   4639  SD  MET A 370      47.753 197.100 131.946  1.00365.37    -0.173 SA
ATOM   4640  CE  MET A 370      47.835 198.612 132.904  1.00377.10    -0.035 C 
ATOM   4641  HE1 MET A 370      48.938 198.741 133.001  1.00  0.00     0.041 H 
ATOM   4642  HE2 MET A 370      47.267 198.604 133.863  1.00  0.00     0.041 H 
ATOM   4643  HE3 MET A 370      47.286 199.483 132.475  1.00  0.00     0.041 H 
ATOM   4644  N   THR A 371      44.457 195.699 136.078  1.00284.38    -0.344 N 
ATOM   4645  HN  THR A 371      43.631 195.422 135.547  1.00  0.00     0.163 HD
ATOM   4646  CA  THR A 371      44.367 195.884 137.523  1.00270.08     0.113 C 
ATOM   4647  HA  THR A 371      44.723 196.911 137.769  1.00  0.00     0.091 H 
ATOM   4648  C   THR A 371      45.249 194.883 138.253  1.00264.54     0.243 C 
ATOM   4649  O   THR A 371      45.969 195.245 139.189  1.00267.92    -0.271 OA
ATOM   4650  CB  THR A 371      42.919 195.751 137.993  1.00267.90     0.060 C 
ATOM   4651  HB  THR A 371      42.596 194.689 137.886  1.00  0.00     0.086 H 
ATOM   4652  CG2 THR A 371      42.794 196.167 139.451  1.00264.81    -0.050 C 
ATOM   4653 1HG2 THR A 371      41.737 196.070 139.794  1.00  0.00     0.031 H 
ATOM   4654 2HG2 THR A 371      43.195 197.193 139.626  1.00  0.00     0.031 H 
ATOM   4655 3HG2 THR A 371      43.497 195.601 140.106  1.00  0.00     0.031 H 
ATOM   4656  OG1 THR A 371      42.077 196.583 137.185  1.00273.77    -0.393 OA
ATOM   4657  HG1 THR A 371      41.177 196.500 137.477  1.00  0.00     0.210 HD
ATOM   4658  N   SER A 372      45.203 193.615 137.838  1.00271.03    -0.344 N 
ATOM   4659  HN  SER A 372      44.543 193.345 137.109  1.00  0.00     0.163 HD
ATOM   4660  CA  SER A 372      46.088 192.612 138.418  1.00292.47     0.109 C 
ATOM   4661  HA  SER A 372      45.918 192.589 139.520  1.00  0.00     0.090 H 
ATOM   4662  C   SER A 372      47.550 192.952 138.165  1.00278.08     0.243 C 
ATOM   4663  O   SER A 372      48.412 192.656 139.001  1.00291.63    -0.271 OA
ATOM   4664  CB  SER A 372      45.760 191.231 137.851  1.00336.56     0.044 C 
ATOM   4665  HB1 SER A 372      46.072 191.140 136.784  1.00  0.00     0.077 H 
ATOM   4666  HB2 SER A 372      46.415 190.442 138.288  1.00  0.00     0.077 H 
ATOM   4667  OG  SER A 372      44.389 190.923 138.021  1.00356.07    -0.398 OA
ATOM   4668  HG  SER A 372      44.185 190.065 137.669  1.00  0.00     0.209 HD
ATOM   4669  N   PHE A 373      47.846 193.574 137.022  1.00247.06    -0.346 N 
ATOM   4670  HN  PHE A 373      47.105 193.782 136.353  1.00  0.00     0.163 HD
ATOM   4671  CA  PHE A 373      49.220 193.959 136.722  1.00256.86     0.093 C 
ATOM   4672  HA  PHE A 373      49.873 193.067 136.868  1.00  0.00     0.088 H 
ATOM   4673  C   PHE A 373      49.696 195.059 137.662  1.00253.35     0.241 C 
ATOM   4674  O   PHE A 373      50.784 194.965 138.243  1.00257.37    -0.271 OA
ATOM   4675  CB  PHE A 373      49.332 194.403 135.263  1.00281.52    -0.014 C 
ATOM   4676  HB1 PHE A 373      48.856 193.655 134.587  1.00  0.00     0.043 H 
ATOM   4677  HB2 PHE A 373      48.671 195.280 135.067  1.00  0.00     0.043 H 
ATOM   4678  CG  PHE A 373      50.738 194.692 134.825  1.00323.02    -0.056 A 
ATOM   4679  CD1 PHE A 373      51.673 193.674 134.744  1.00349.41    -0.077 A 
ATOM   4680  HD1 PHE A 373      51.380 192.643 135.005  1.00  0.00     0.084 H 
ATOM   4681  CD2 PHE A 373      51.123 195.978 134.484  1.00339.91    -0.077 A 
ATOM   4682  HD2 PHE A 373      50.389 196.800 134.539  1.00  0.00     0.084 H 
ATOM   4683  CE1 PHE A 373      52.968 193.933 134.340  1.00367.16    -0.082 A 
ATOM   4684  HE1 PHE A 373      53.704 193.113 134.285  1.00  0.00     0.083 H 
ATOM   4685  CE2 PHE A 373      52.417 196.243 134.076  1.00362.01    -0.082 A 
ATOM   4686  HE2 PHE A 373      52.711 197.272 133.807  1.00  0.00     0.083 H 
ATOM   4687  CZ  PHE A 373      53.341 195.219 134.005  1.00372.63    -0.083 A 
ATOM   4688  HZ  PHE A 373      54.374 195.428 133.681  1.00  0.00     0.083 H 
ATOM   4689  N   VAL A 374      48.890 196.110 137.831  1.00258.67    -0.346 N 
ATOM   4690  HN  VAL A 374      48.010 196.167 137.318  1.00  0.00     0.163 HD
ATOM   4691  CA  VAL A 374      49.271 197.177 138.751  1.00277.74     0.092 C 
ATOM   4692  HA  VAL A 374      50.344 197.418 138.568  1.00  0.00     0.088 H 
ATOM   4693  C   VAL A 374      49.137 196.714 140.196  1.00229.67     0.241 C 
ATOM   4694  O   VAL A 374      49.862 197.194 141.076  1.00223.75    -0.271 OA
ATOM   4695  CB  VAL A 374      48.449 198.452 138.478  1.00336.93    -0.033 C 
ATOM   4696  HB  VAL A 374      48.813 199.255 139.161  1.00  0.00     0.042 H 
ATOM   4697  CG1 VAL A 374      48.656 198.918 137.043  1.00353.00    -0.071 C 
ATOM   4698 1HG1 VAL A 374      48.061 199.840 136.846  1.00  0.00     0.028 H 
ATOM   4699 2HG1 VAL A 374      48.429 198.112 136.307  1.00  0.00     0.028 H 
ATOM   4700 3HG1 VAL A 374      49.736 199.060 136.804  1.00  0.00     0.028 H 
ATOM   4701  CG2 VAL A 374      46.973 198.221 138.759  1.00351.16    -0.071 C 
ATOM   4702 1HG2 VAL A 374      46.378 199.143 138.562  1.00  0.00     0.028 H 
ATOM   4703 2HG2 VAL A 374      46.807 197.838 139.793  1.00  0.00     0.028 H 
ATOM   4704 3HG2 VAL A 374      46.578 197.348 138.189  1.00  0.00     0.028 H 
ATOM   4705  N   SER A 375      48.223 195.776 140.470  1.00220.62    -0.344 N 
ATOM   4706  HN  SER A 375      47.571 195.474 139.746  1.00  0.00     0.163 HD
ATOM   4707  CA  SER A 375      48.158 195.185 141.802  1.00255.78     0.109 C 
ATOM   4708  HA  SER A 375      48.086 196.010 142.548  1.00  0.00     0.090 H 
ATOM   4709  C   SER A 375      49.409 194.375 142.104  1.00266.90     0.242 C 
ATOM   4710  O   SER A 375      49.755 194.184 143.276  1.00316.00    -0.271 OA
ATOM   4711  CB  SER A 375      46.917 194.302 141.940  1.00326.90     0.044 C 
ATOM   4712  HB1 SER A 375      47.018 193.358 141.354  1.00  0.00     0.077 H 
ATOM   4713  HB2 SER A 375      46.839 193.861 142.961  1.00  0.00     0.077 H 
ATOM   4714  OG  SER A 375      45.743 195.012 141.587  1.00315.90    -0.398 OA
ATOM   4715  HG  SER A 375      44.972 194.463 141.673  1.00  0.00     0.209 HD
ATOM   4716  N   GLY A 376      50.089 193.886 141.066  1.00208.56    -0.350 N 
ATOM   4717  HN  GLY A 376      49.719 193.988 140.121  1.00  0.00     0.163 HD
ATOM   4718  CA  GLY A 376      51.356 193.209 141.279  1.00278.02     0.069 C 
ATOM   4719  HA1 GLY A 376      51.725 192.741 140.337  1.00  0.00     0.078 H 
ATOM   4720  HA2 GLY A 376      51.222 192.289 141.895  1.00  0.00     0.078 H 
ATOM   4721  C   GLY A 376      52.404 194.121 141.882  1.00294.36     0.236 C 
ATOM   4722  O   GLY A 376      53.166 193.713 142.762  1.00313.09    -0.272 OA
ATOM   4723  N   PHE A 377      52.452 195.370 141.419  1.00297.57    -0.346 N 
ATOM   4724  HN  PHE A 377      51.840 195.653 140.654  1.00  0.00     0.163 HD
ATOM   4725  CA  PHE A 377      53.377 196.333 142.004  1.00309.20     0.093 C 
ATOM   4726  HA  PHE A 377      54.378 195.849 142.090  1.00  0.00     0.088 H 
ATOM   4727  C   PHE A 377      52.926 196.747 143.398  1.00283.40     0.241 C 
ATOM   4728  O   PHE A 377      53.758 196.952 144.288  1.00236.77    -0.271 OA
ATOM   4729  CB  PHE A 377      53.510 197.550 141.091  1.00336.54    -0.014 C 
ATOM   4730  HB1 PHE A 377      52.557 198.128 141.064  1.00  0.00     0.043 H 
ATOM   4731  HB2 PHE A 377      54.179 198.315 141.550  1.00  0.00     0.043 H 
ATOM   4732  CG  PHE A 377      53.965 197.214 139.701  1.00346.46    -0.056 A 
ATOM   4733  CD1 PHE A 377      55.310 197.043 139.421  1.00360.93    -0.077 A 
ATOM   4734  HD1 PHE A 377      56.053 197.156 140.228  1.00  0.00     0.084 H 
ATOM   4735  CD2 PHE A 377      53.047 197.065 138.674  1.00333.71    -0.077 A 
ATOM   4736  HD2 PHE A 377      51.972 197.197 138.881  1.00  0.00     0.084 H 
ATOM   4737  CE1 PHE A 377      55.732 196.732 138.143  1.00360.58    -0.082 A 
ATOM   4738  HE1 PHE A 377      56.807 196.600 137.933  1.00  0.00     0.083 H 
ATOM   4739  CE2 PHE A 377      53.463 196.753 137.394  1.00334.89    -0.082 A 
ATOM   4740  HE2 PHE A 377      52.722 196.637 136.586  1.00  0.00     0.083 H 
ATOM   4741  CZ  PHE A 377      54.807 196.587 137.128  1.00344.29    -0.083 A 
ATOM   4742  HZ  PHE A 377      55.142 196.339 136.107  1.00  0.00     0.083 H 
ATOM   4743  N   VAL A 378      51.613 196.865 143.609  1.00302.56    -0.346 N 
ATOM   4744  HN  VAL A 378      50.962 196.692 142.843  1.00  0.00     0.163 HD
ATOM   4745  CA  VAL A 378      51.099 197.239 144.924  1.00297.29     0.092 C 
ATOM   4746  HA  VAL A 378      51.532 198.230 145.196  1.00  0.00     0.088 H 
ATOM   4747  C   VAL A 378      51.533 196.227 145.977  1.00300.48     0.241 C 
ATOM   4748  O   VAL A 378      51.959 196.596 147.079  1.00306.68    -0.271 OA
ATOM   4749  CB  VAL A 378      49.566 197.384 144.876  1.00298.57    -0.033 C 
ATOM   4750  HB  VAL A 378      49.133 196.425 144.507  1.00  0.00     0.042 H 
ATOM   4751  CG1 VAL A 378      49.013 197.657 146.264  1.00279.90    -0.071 C 
ATOM   4752 1HG1 VAL A 378      47.903 197.762 146.229  1.00  0.00     0.028 H 
ATOM   4753 2HG1 VAL A 378      49.498 198.543 146.737  1.00  0.00     0.028 H 
ATOM   4754 3HG1 VAL A 378      49.333 196.881 146.998  1.00  0.00     0.028 H 
ATOM   4755  CG2 VAL A 378      49.168 198.491 143.914  1.00302.85    -0.071 C 
ATOM   4756 1HG2 VAL A 378      48.058 198.596 143.879  1.00  0.00     0.028 H 
ATOM   4757 2HG2 VAL A 378      49.602 198.335 142.899  1.00  0.00     0.028 H 
ATOM   4758 3HG2 VAL A 378      49.669 199.456 144.162  1.00  0.00     0.028 H 
ATOM   4759  N   ILE A 379      51.445 194.937 145.653  1.00298.69    -0.346 N 
ATOM   4760  HN  ILE A 379      51.134 194.673 144.718  1.00  0.00     0.163 HD
ATOM   4761  CA  ILE A 379      51.787 193.898 146.618  1.00259.20     0.092 C 
ATOM   4762  HA  ILE A 379      51.352 194.186 147.604  1.00  0.00     0.088 H 
ATOM   4763  C   ILE A 379      53.298 193.785 146.784  1.00234.20     0.241 C 
ATOM   4764  O   ILE A 379      53.814 193.775 147.907  1.00215.61    -0.271 OA
ATOM   4765  CB  ILE A 379      51.164 192.554 146.196  1.00271.85    -0.030 C 
ATOM   4766  HB  ILE A 379      51.514 192.313 145.165  1.00  0.00     0.043 H 
ATOM   4767  CG1 ILE A 379      49.638 192.658 146.175  1.00307.43    -0.063 C 
ATOM   4768 1HG1 ILE A 379      49.184 191.707 145.809  1.00  0.00     0.033 H 
ATOM   4769 2HG1 ILE A 379      49.302 193.349 145.367  1.00  0.00     0.033 H 
ATOM   4770  CG2 ILE A 379      51.615 191.440 147.128  1.00214.37    -0.071 C 
ATOM   4771 1HG2 ILE A 379      52.727 191.364 147.143  1.00  0.00     0.028 H 
ATOM   4772 2HG2 ILE A 379      51.138 190.466 146.869  1.00  0.00     0.028 H 
ATOM   4773 3HG2 ILE A 379      51.195 191.564 148.154  1.00  0.00     0.028 H 
ATOM   4774  CD1 ILE A 379      49.036 193.059 147.502  1.00302.50    -0.076 C 
ATOM   4775 1HD1 ILE A 379      47.924 193.135 147.487  1.00  0.00     0.027 H 
ATOM   4776 2HD1 ILE A 379      49.490 194.010 147.868  1.00  0.00     0.027 H 
ATOM   4777 3HD1 ILE A 379      49.372 192.368 148.310  1.00  0.00     0.027 H 
ATOM   4778  N   PHE A 380      54.031 193.706 145.672  1.00234.31    -0.346 N 
ATOM   4779  HN  PHE A 380      53.595 193.877 144.766  1.00  0.00     0.163 HD
ATOM   4780  CA  PHE A 380      55.449 193.377 145.741  1.00253.23     0.093 C 
ATOM   4781  HA  PHE A 380      55.577 192.606 146.536  1.00  0.00     0.088 H 
ATOM   4782  C   PHE A 380      56.334 194.563 146.103  1.00269.19     0.241 C 
ATOM   4783  O   PHE A 380      57.473 194.351 146.533  1.00255.37    -0.271 OA
ATOM   4784  CB  PHE A 380      55.909 192.758 144.420  1.00254.62    -0.014 C 
ATOM   4785  HB1 PHE A 380      56.948 193.078 144.175  1.00  0.00     0.043 H 
ATOM   4786  HB2 PHE A 380      55.366 193.215 143.560  1.00  0.00     0.043 H 
ATOM   4787  CG  PHE A 380      55.792 191.260 144.388  1.00261.23    -0.056 A 
ATOM   4788  CD1 PHE A 380      54.606 190.649 144.017  1.00269.61    -0.077 A 
ATOM   4789  HD1 PHE A 380      53.738 191.269 143.735  1.00  0.00     0.084 H 
ATOM   4790  CD2 PHE A 380      56.867 190.463 144.748  1.00264.12    -0.077 A 
ATOM   4791  HD2 PHE A 380      57.816 190.934 145.054  1.00  0.00     0.084 H 
ATOM   4792  CE1 PHE A 380      54.498 189.271 143.996  1.00282.83    -0.082 A 
ATOM   4793  HE1 PHE A 380      53.549 188.797 143.695  1.00  0.00     0.083 H 
ATOM   4794  CE2 PHE A 380      56.765 189.085 144.728  1.00280.17    -0.082 A 
ATOM   4795  HE2 PHE A 380      57.630 188.463 145.012  1.00  0.00     0.083 H 
ATOM   4796  CZ  PHE A 380      55.578 188.489 144.352  1.00291.74    -0.083 A 
ATOM   4797  HZ  PHE A 380      55.493 187.389 144.336  1.00  0.00     0.083 H 
ATOM   4798  N   THR A 381      55.855 195.799 145.941  1.00282.58    -0.344 N 
ATOM   4799  HN  THR A 381      54.976 195.948 145.445  1.00  0.00     0.163 HD
ATOM   4800  CA  THR A 381      56.598 196.935 146.479  1.00297.31     0.113 C 
ATOM   4801  HA  THR A 381      57.643 196.887 146.092  1.00  0.00     0.091 H 
ATOM   4802  C   THR A 381      56.646 196.868 147.999  1.00266.89     0.243 C 
ATOM   4803  O   THR A 381      57.709 197.031 148.609  1.00226.54    -0.271 OA
ATOM   4804  CB  THR A 381      55.975 198.255 146.022  1.00307.43     0.060 C 
ATOM   4805  HB  THR A 381      56.307 199.067 146.710  1.00  0.00     0.086 H 
ATOM   4806  CG2 THR A 381      56.415 198.600 144.605  1.00321.24    -0.050 C 
ATOM   4807 1HG2 THR A 381      55.961 199.562 144.272  1.00  0.00     0.031 H 
ATOM   4808 2HG2 THR A 381      56.195 197.772 143.892  1.00  0.00     0.031 H 
ATOM   4809 3HG2 THR A 381      57.526 198.614 144.510  1.00  0.00     0.031 H 
ATOM   4810  OG1 THR A 381      54.545 198.159 146.075  1.00308.53    -0.393 OA
ATOM   4811  HG1 THR A 381      54.158 198.979 145.791  1.00  0.00     0.210 HD
ATOM   4812  N   VAL A 382      55.496 196.619 148.627  1.00279.06    -0.346 N 
ATOM   4813  HN  VAL A 382      54.631 196.553 148.090  1.00  0.00     0.163 HD
ATOM   4814  CA  VAL A 382      55.462 196.440 150.072  1.00279.00     0.092 C 
ATOM   4815  HA  VAL A 382      56.030 197.278 150.539  1.00  0.00     0.088 H 
ATOM   4816  C   VAL A 382      56.140 195.132 150.464  1.00257.79     0.241 C 
ATOM   4817  O   VAL A 382      56.785 195.049 151.516  1.00242.77    -0.271 OA
ATOM   4818  CB  VAL A 382      54.008 196.508 150.575  1.00297.04    -0.033 C 
ATOM   4819  HB  VAL A 382      53.457 195.622 150.182  1.00  0.00     0.042 H 
ATOM   4820  CG1 VAL A 382      53.964 196.467 152.091  1.00321.43    -0.071 C 
ATOM   4821 1HG1 VAL A 382      54.459 195.544 152.474  1.00  0.00     0.028 H 
ATOM   4822 2HG1 VAL A 382      52.923 196.569 152.477  1.00  0.00     0.028 H 
ATOM   4823 3HG1 VAL A 382      54.401 197.388 152.542  1.00  0.00     0.028 H 
ATOM   4824  CG2 VAL A 382      53.333 197.767 150.052  1.00286.44    -0.071 C 
ATOM   4825 1HG2 VAL A 382      53.365 197.797 148.938  1.00  0.00     0.028 H 
ATOM   4826 2HG2 VAL A 382      53.770 198.688 150.503  1.00  0.00     0.028 H 
ATOM   4827 3HG2 VAL A 382      52.292 197.869 150.438  1.00  0.00     0.028 H 
ATOM   4828  N   LEU A 383      56.015 194.096 149.630  1.00262.46    -0.346 N 
ATOM   4829  HN  LEU A 383      55.404 194.169 148.817  1.00  0.00     0.163 HD
ATOM   4830  CA  LEU A 383      56.750 192.860 149.879  1.00285.05     0.089 C 
ATOM   4831  HA  LEU A 383      56.571 192.555 150.937  1.00  0.00     0.087 H 
ATOM   4832  C   LEU A 383      58.248 193.055 149.687  1.00293.54     0.240 C 
ATOM   4833  O   LEU A 383      59.048 192.380 150.345  1.00292.11    -0.271 OA
ATOM   4834  CB  LEU A 383      56.240 191.744 148.968  1.00312.30    -0.035 C 
ATOM   4835  HB1 LEU A 383      55.774 192.189 148.058  1.00  0.00     0.037 H 
ATOM   4836  HB2 LEU A 383      57.106 191.208 148.514  1.00  0.00     0.037 H 
ATOM   4837  CG  LEU A 383      55.279 190.729 149.591  1.00332.16    -0.059 C 
ATOM   4838  HG  LEU A 383      55.799 190.241 150.448  1.00  0.00     0.038 H 
ATOM   4839  CD1 LEU A 383      54.029 191.412 150.125  1.00339.15    -0.073 C 
ATOM   4840 1HD1 LEU A 383      53.329 190.672 150.579  1.00  0.00     0.028 H 
ATOM   4841 2HD1 LEU A 383      53.527 192.022 149.338  1.00  0.00     0.028 H 
ATOM   4842 3HD1 LEU A 383      54.282 192.230 150.840  1.00  0.00     0.028 H 
ATOM   4843  CD2 LEU A 383      54.915 189.648 148.583  1.00338.25    -0.073 C 
ATOM   4844 1HD2 LEU A 383      54.215 188.908 149.037  1.00  0.00     0.028 H 
ATOM   4845 2HD2 LEU A 383      55.821 189.155 148.160  1.00  0.00     0.028 H 
ATOM   4846 3HD2 LEU A 383      54.506 190.081 147.641  1.00  0.00     0.028 H 
ATOM   4847  N   GLY A 384      58.645 193.963 148.794  1.00292.95    -0.351 N 
ATOM   4848  HN  GLY A 384      57.956 194.449 148.219  1.00  0.00     0.163 HD
ATOM   4849  CA  GLY A 384      60.059 194.260 148.640  1.00313.74     0.069 C 
ATOM   4850  HA1 GLY A 384      60.255 194.800 147.684  1.00  0.00     0.078 H 
ATOM   4851  HA2 GLY A 384      60.646 193.332 148.444  1.00  0.00     0.078 H 
ATOM   4852  C   GLY A 384      60.620 195.022 149.824  1.00341.07     0.236 C 
ATOM   4853  O   GLY A 384      61.727 194.737 150.290  1.00355.44    -0.272 OA
ATOM   4854  N   TYR A 385      59.868 196.004 150.324  1.00343.02    -0.346 N 
ATOM   4855  HN  TYR A 385      58.998 196.262 149.858  1.00  0.00     0.163 HD
ATOM   4856  CA  TYR A 385      60.279 196.712 151.531  1.00350.07     0.093 C 
ATOM   4857  HA  TYR A 385      61.314 197.098 151.376  1.00  0.00     0.088 H 
ATOM   4858  C   TYR A 385      60.291 195.783 152.736  1.00339.94     0.241 C 
ATOM   4859  O   TYR A 385      61.158 195.901 153.610  1.00305.96    -0.271 OA
ATOM   4860  CB  TYR A 385      59.354 197.904 151.774  1.00362.79    -0.014 C 
ATOM   4861  HB1 TYR A 385      59.653 198.765 151.132  1.00  0.00     0.043 H 
ATOM   4862  HB2 TYR A 385      58.340 197.700 151.359  1.00  0.00     0.043 H 
ATOM   4863  CG  TYR A 385      59.255 198.334 153.221  1.00382.53    -0.056 A 
ATOM   4864  CD1 TYR A 385      60.254 199.096 153.811  1.00399.91    -0.074 A 
ATOM   4865  HD1 TYR A 385      61.135 199.390 153.216  1.00  0.00     0.084 H 
ATOM   4866  CD2 TYR A 385      58.154 197.985 153.993  1.00387.26    -0.074 A 
ATOM   4867  HD2 TYR A 385      57.345 197.386 153.543  1.00  0.00     0.084 H 
ATOM   4868  CE1 TYR A 385      60.163 199.492 155.133  1.00413.27    -0.051 A 
ATOM   4869  HE1 TYR A 385      60.967 200.095 155.588  1.00  0.00     0.087 H 
ATOM   4870  CE2 TYR A 385      58.055 198.375 155.314  1.00400.83    -0.051 A 
ATOM   4871  HE2 TYR A 385      57.176 198.085 155.914  1.00  0.00     0.087 H 
ATOM   4872  CZ  TYR A 385      59.061 199.129 155.879  1.00414.04     0.065 A 
ATOM   4873  OH  TYR A 385      58.960 199.519 157.194  1.00419.57    -0.361 OA
ATOM   4874  HH  TYR A 385      59.653 200.039 157.583  1.00  0.00     0.217 HD
ATOM   4875  N   MET A 386      59.335 194.853 152.801  1.00371.39    -0.346 N 
ATOM   4876  HN  MET A 386      58.605 194.826 152.089  1.00  0.00     0.163 HD
ATOM   4877  CA  MET A 386      59.329 193.876 153.884  1.00388.69     0.090 C 
ATOM   4878  HA  MET A 386      59.364 194.428 154.852  1.00  0.00     0.087 H 
ATOM   4879  C   MET A 386      60.545 192.962 153.812  1.00380.09     0.241 C 
ATOM   4880  O   MET A 386      61.081 192.561 154.851  1.00378.46    -0.271 OA
ATOM   4881  CB  MET A 386      58.040 193.057 153.846  1.00411.08    -0.030 C 
ATOM   4882  HB1 MET A 386      57.172 193.706 153.584  1.00  0.00     0.037 H 
ATOM   4883  HB2 MET A 386      58.037 192.374 152.965  1.00  0.00     0.037 H 
ATOM   4884  CG  MET A 386      57.759 192.282 155.121  1.00437.46    -0.021 C 
ATOM   4885  HG1 MET A 386      58.502 191.464 155.269  1.00  0.00     0.049 H 
ATOM   4886  HG2 MET A 386      56.835 191.666 155.024  1.00  0.00     0.049 H 
ATOM   4887  SD  MET A 386      57.678 193.360 156.563  1.00453.06    -0.173 SA
ATOM   4888  CE  MET A 386      57.144 192.206 157.824  1.00458.64    -0.035 C 
ATOM   4889  HE1 MET A 386      57.094 192.873 158.716  1.00  0.00     0.041 H 
ATOM   4890  HE2 MET A 386      57.779 191.297 157.941  1.00  0.00     0.041 H 
ATOM   4891  HE3 MET A 386      56.209 191.643 157.594  1.00  0.00     0.041 H 
ATOM   4892  N   ALA A 387      60.994 192.628 152.603  1.00381.83    -0.346 N 
ATOM   4893  HN  ALA A 387      60.458 192.903 151.780  1.00  0.00     0.163 HD
ATOM   4894  CA  ALA A 387      62.230 191.880 152.427  1.00387.84     0.086 C 
ATOM   4895  HA  ALA A 387      62.249 191.061 153.183  1.00  0.00     0.086 H 
ATOM   4896  C   ALA A 387      63.469 192.739 152.631  1.00393.89     0.240 C 
ATOM   4897  O   ALA A 387      64.567 192.189 152.765  1.00418.51    -0.271 OA
ATOM   4898  CB  ALA A 387      62.269 191.243 151.036  1.00384.91    -0.049 C 
ATOM   4899  HB1 ALA A 387      61.361 190.613 150.886  1.00  0.00     0.030 H 
ATOM   4900  HB2 ALA A 387      63.210 190.671 150.862  1.00  0.00     0.030 H 
ATOM   4901  HB3 ALA A 387      62.391 192.003 150.229  1.00  0.00     0.030 H 
ATOM   4902  N   GLU A 388      63.322 194.066 152.650  1.00370.06    -0.346 N 
ATOM   4903  HN  GLU A 388      62.400 194.472 152.487  1.00  0.00     0.163 HD
ATOM   4904  CA  GLU A 388      64.460 194.944 152.900  1.00381.97     0.090 C 
ATOM   4905  HA  GLU A 388      65.347 194.521 152.374  1.00  0.00     0.087 H 
ATOM   4906  C   GLU A 388      64.786 195.029 154.387  1.00411.98     0.241 C 
ATOM   4907  O   GLU A 388      65.962 195.028 154.766  1.00428.21    -0.271 OA
ATOM   4908  CB  GLU A 388      64.186 196.336 152.329  1.00372.97    -0.029 C 
ATOM   4909  HB1 GLU A 388      63.905 196.265 151.252  1.00  0.00     0.037 H 
ATOM   4910  HB2 GLU A 388      63.238 196.748 152.748  1.00  0.00     0.037 H 
ATOM   4911  CG  GLU A 388      65.324 197.331 152.515  1.00382.91     0.018 C 
ATOM   4912  HG1 GLU A 388      65.027 198.347 152.164  1.00  0.00     0.049 H 
ATOM   4913  HG2 GLU A 388      65.487 197.553 153.596  1.00  0.00     0.049 H 
ATOM   4914  CD  GLU A 388      66.614 196.884 151.852  1.00398.49     0.172 C 
ATOM   4915  OE1 GLU A 388      67.698 197.156 152.412  1.00404.05    -0.648 OA
ATOM   4916  OE2 GLU A 388      66.546 196.259 150.773  1.00404.75    -0.648 OA
ATOM   4917  N   MET A 389      63.762 195.113 155.242  1.00412.92    -0.346 N 
ATOM   4918  HN  MET A 389      62.808 195.193 154.889  1.00  0.00     0.163 HD
ATOM   4919  CA  MET A 389      64.007 195.091 156.681  1.00418.47     0.090 C 
ATOM   4920  HA  MET A 389      64.804 195.836 156.909  1.00  0.00     0.087 H 
ATOM   4921  C   MET A 389      64.496 193.720 157.132  1.00404.11     0.241 C 
ATOM   4922  O   MET A 389      65.355 193.620 158.016  1.00399.21    -0.271 OA
ATOM   4923  CB  MET A 389      62.743 195.498 157.440  1.00429.53    -0.030 C 
ATOM   4924  HB1 MET A 389      61.839 195.044 156.972  1.00  0.00     0.037 H 
ATOM   4925  HB2 MET A 389      62.705 195.001 158.437  1.00  0.00     0.037 H 
ATOM   4926  CG  MET A 389      62.575 197.005 157.583  1.00438.96    -0.021 C 
ATOM   4927  HG1 MET A 389      62.512 197.492 156.582  1.00  0.00     0.049 H 
ATOM   4928  HG2 MET A 389      63.515 197.473 157.958  1.00  0.00     0.049 H 
ATOM   4929  SD  MET A 389      61.172 197.478 158.613  1.00441.77    -0.173 SA
ATOM   4930  CE  MET A 389      61.591 199.180 158.988  1.00437.41    -0.035 C 
ATOM   4931  HE1 MET A 389      60.724 199.472 159.625  1.00  0.00     0.041 H 
ATOM   4932  HE2 MET A 389      61.782 199.834 158.105  1.00  0.00     0.041 H 
ATOM   4933  HE3 MET A 389      62.597 199.339 159.443  1.00  0.00     0.041 H 
ATOM   4934  N   ARG A 390      63.961 192.657 156.539  1.00397.04    -0.346 N 
ATOM   4935  HN  ARG A 390      63.118 192.778 155.978  1.00  0.00     0.163 HD
ATOM   4936  CA  ARG A 390      64.538 191.325 156.663  1.00412.84     0.089 C 
ATOM   4937  HA  ARG A 390      64.959 191.216 157.690  1.00  0.00     0.087 H 
ATOM   4938  C   ARG A 390      65.684 191.225 155.656  1.00385.04     0.241 C 
ATOM   4939  O   ARG A 390      66.107 192.230 155.078  1.00374.41    -0.271 OA
ATOM   4940  CB  ARG A 390      63.458 190.265 156.467  1.00450.72    -0.036 C 
ATOM   4941  HB1 ARG A 390      63.021 190.327 155.443  1.00  0.00     0.036 H 
ATOM   4942  HB2 ARG A 390      63.907 189.246 156.412  1.00  0.00     0.036 H 
ATOM   4943  CG  ARG A 390      62.366 190.322 157.529  1.00481.10    -0.048 C 
ATOM   4944  HG1 ARG A 390      62.735 189.927 158.504  1.00  0.00     0.035 H 
ATOM   4945  HG2 ARG A 390      62.154 191.375 157.829  1.00  0.00     0.035 H 
ATOM   4946  CD  ARG A 390      61.092 189.610 157.099  1.00505.98     0.009 C 
ATOM   4947  HD1 ARG A 390      60.298 189.707 157.876  1.00  0.00     0.064 H 
ATOM   4948  HD2 ARG A 390      60.594 190.153 156.262  1.00  0.00     0.064 H 
ATOM   4949  NE  ARG A 390      61.318 188.210 156.754  1.00523.98    -0.227 N 
ATOM   4950  HE  ARG A 390      62.272 187.917 156.542  1.00  0.00     0.177 HD
ATOM   4951  CZ  ARG A 390      60.357 187.293 156.699  1.00535.46     0.665 C 
ATOM   4952  NH1 ARG A 390      59.105 187.625 156.980  1.00538.28    -0.235 N 
ATOM   4953 1HH1 ARG A 390      58.880 188.588 157.230  1.00  0.00     0.174 HD
ATOM   4954 2HH1 ARG A 390      58.368 186.921 156.938  1.00  0.00     0.174 HD
ATOM   4955  NH2 ARG A 390      60.649 186.041 156.374  1.00541.32    -0.235 N 
ATOM   4956 1HH2 ARG A 390      61.613 185.786 156.158  1.00  0.00     0.174 HD
ATOM   4957 2HH2 ARG A 390      59.912 185.337 156.332  1.00  0.00     0.174 HD
ATOM   4958  N   ASN A 391      66.225 190.030 155.428  1.00372.38    -0.346 N 
ATOM   4959  HN  ASN A 391      65.888 189.213 155.938  1.00  0.00     0.163 HD
ATOM   4960  CA  ASN A 391      67.300 189.887 154.449  1.00361.84     0.097 C 
ATOM   4961  HA  ASN A 391      67.678 190.904 154.192  1.00  0.00     0.088 H 
ATOM   4962  C   ASN A 391      66.741 189.248 153.182  1.00341.87     0.241 C 
ATOM   4963  O   ASN A 391      66.576 188.028 153.098  1.00332.87    -0.271 OA
ATOM   4964  CB  ASN A 391      68.454 189.078 155.030  1.00368.72     0.036 C 
ATOM   4965  HB1 ASN A 391      69.038 188.575 154.224  1.00  0.00     0.051 H 
ATOM   4966  HB2 ASN A 391      68.081 188.177 155.570  1.00  0.00     0.051 H 
ATOM   4967  CG  ASN A 391      69.356 189.912 155.918  1.00378.24     0.217 C 
ATOM   4968  ND2 ASN A 391      69.869 189.305 156.982  1.00396.93    -0.370 N 
ATOM   4969 1HD2 ASN A 391      69.677 188.328 157.203  1.00  0.00     0.159 HD
ATOM   4970 2HD2 ASN A 391      70.476 189.866 157.580  1.00  0.00     0.159 HD
ATOM   4971  OD1 ASN A 391      69.588 191.092 155.651  1.00365.18    -0.274 OA
ATOM   4972  N   GLU A 392      66.465 190.102 152.197  1.00349.75    -0.346 N 
ATOM   4973  HN  GLU A 392      66.401 191.084 152.464  1.00  0.00     0.163 HD
ATOM   4974  CA  GLU A 392      66.243 189.809 150.785  1.00355.27     0.090 C 
ATOM   4975  HA  GLU A 392      65.755 190.703 150.332  1.00  0.00     0.087 H 
ATOM   4976  C   GLU A 392      65.352 188.606 150.491  1.00337.30     0.241 C 
ATOM   4977  O   GLU A 392      64.451 188.275 151.269  1.00328.25    -0.271 OA
ATOM   4978  CB  GLU A 392      67.591 189.622 150.088  1.00374.44    -0.029 C 
ATOM   4979  HB1 GLU A 392      68.421 189.998 150.730  1.00  0.00     0.037 H 
ATOM   4980  HB2 GLU A 392      67.864 188.542 150.043  1.00  0.00     0.037 H 
ATOM   4981  CG  GLU A 392      67.656 190.249 148.707  1.00395.41     0.018 C 
ATOM   4982  HG1 GLU A 392      66.816 189.895 148.065  1.00  0.00     0.049 H 
ATOM   4983  HG2 GLU A 392      67.405 191.335 148.746  1.00  0.00     0.049 H 
ATOM   4984  CD  GLU A 392      68.988 190.022 148.035  1.00418.00     0.172 C 
ATOM   4985  OE1 GLU A 392      69.989 189.834 148.757  1.00425.03    -0.648 OA
ATOM   4986  OE2 GLU A 392      69.033 190.026 146.787  1.00422.04    -0.648 OA
ATOM   4987  N   ASP A 393      65.648 187.938 149.369  1.00364.62    -0.346 N 
ATOM   4988  HN  ASP A 393      66.462 188.256 148.843  1.00  0.00     0.163 HD
ATOM   4989  CA  ASP A 393      64.914 186.797 148.827  1.00326.35     0.098 C 
ATOM   4990  HA  ASP A 393      65.064 186.803 147.722  1.00  0.00     0.088 H 
ATOM   4991  C   ASP A 393      63.419 186.915 149.079  1.00242.07     0.241 C 
ATOM   4992  O   ASP A 393      62.868 186.178 149.904  1.00241.46    -0.271 OA
ATOM   4993  CB  ASP A 393      65.432 185.460 149.345  1.00361.11     0.043 C 
ATOM   4994  HB1 ASP A 393      65.031 185.233 150.361  1.00  0.00     0.052 H 
ATOM   4995  HB2 ASP A 393      66.517 185.512 149.595  1.00  0.00     0.052 H 
ATOM   4996  CG  ASP A 393      65.140 184.331 148.367  1.00347.54     0.175 C 
ATOM   4997  OD1 ASP A 393      65.983 184.064 147.490  1.00350.15    -0.648 OA
ATOM   4998  OD2 ASP A 393      64.043 183.744 148.432  1.00249.43    -0.648 OA
ATOM   4999  N   VAL A 394      62.764 187.843 148.386  1.00312.47    -0.346 N
[truncated: 794,005 more chars]
