# Supplementary material for: Unveiling the Mechanism of Compound Ku-Shen Injection in Liver Cancer Treatment through an Ingredient–Target Network Analysis
Source: Genes (Basel). 2024 Sep 29;15(10):1278. doi: 10.3390/genes15101278 (PMC11507192; doi:10.3390/genes15101278)
Supplement: Supplementary file 1 [file genes-15-01278-s001.zip › S3/Docking/Isomatrine-ESR1 CID_12442899-3DT3/adt.bat]

set BABEL_DATADIR=D:\\OpenBabel-2.3.2\data
set path=D:\\OpenBabel-2.3.2;%path%
"D:\\python.exe" "D:\\Lib\site-packages\AutoDockTools\bin\runAdt.py" %1 %2 %3 %4 %5 %6 %7 %8 %9
