# Supplementary material for: Unveiling the Mechanism of Compound Ku-Shen Injection in Liver Cancer Treatment through an Ingredient–Target Network Analysis
Source: Genes (Basel). 2024 Sep 29;15(10):1278. doi: 10.3390/genes15101278 (PMC11507192; doi:10.3390/genes15101278)
Supplement: Supplementary file 1 [file genes-15-01278-s001.zip › S3/Docking/Isomatrine-ESR1 CID_12442899-3DT3/CID_12442899.pdbqt]

REMARK  0 active torsions:
REMARK  status: ('A' for Active; 'I' for Inactive)
ROOT
ATOM      1  O   UNL d   1       3.282  -1.984   0.135  0.00  0.00    -0.276 OA
ATOM      2  N   UNL d   1      -1.974   0.233   0.578  0.00  0.00    -0.299 N 
ATOM      3  N   UNL d   1       1.467  -0.587  -0.367  0.00  0.00    -0.298 N 
ATOM      4  C   UNL d   1      -1.418  -0.045  -0.762  0.00  0.00     0.066 C 
ATOM      5  C   UNL d   1      -0.355   0.992  -1.187  0.00  0.00     0.027 C 
ATOM      6  C   UNL d   1      -0.818  -1.460  -0.880  0.00  0.00     0.024 C 
ATOM      7  C   UNL d   1       1.061   0.811  -0.572  0.00  0.00     0.081 C 
ATOM      8  C   UNL d   1       0.467  -1.600  -0.068  0.00  0.00     0.113 C 
ATOM      9  C   UNL d   1      -0.924   2.417  -1.083  0.00  0.00     0.008 C 
ATOM     10  C   UNL d   1      -1.848  -2.517  -0.464  0.00  0.00     0.008 C 
ATOM     11  C   UNL d   1      -2.606   1.565   0.605  0.00  0.00     0.085 C 
ATOM     12  C   UNL d   1      -2.987  -0.773   0.951  0.00  0.00     0.085 C 
ATOM     13  C   UNL d   1       1.421   1.595   0.695  0.00  0.00     0.023 C 
ATOM     14  C   UNL d   1      -1.633   2.682   0.242  0.00  0.00     0.016 C 
ATOM     15  C   UNL d   1      -2.452  -2.202   0.900  0.00  0.00     0.016 C 
ATOM     16  C   UNL d   1       2.884   1.349   1.113  0.00  0.00     0.011 C 
ATOM     17  C   UNL d   1       2.802  -0.863  -0.025  0.00  0.00     0.216 C 
ATOM     18  C   UNL d   1       3.632   0.386   0.189  0.00  0.00     0.096 C 
ENDROOT
TORSDOF 0
