# Supplementary material for: Unveiling the Mechanism of Compound Ku-Shen Injection in Liver Cancer Treatment through an Ingredient–Target Network Analysis
Source: Genes (Basel). 2024 Sep 29;15(10):1278. doi: 10.3390/genes15101278 (PMC11507192; doi:10.3390/genes15101278)
Supplement: Supplementary file 1 [file genes-15-01278-s001.zip › S3/Docking/Matrine-EGFR CID_114850-5I6Z/114850-5i6z.dlg]

          AutoDock 4.2 Release 4.2.6   
         (C) 1989-2012 The Scripps Research Institute
        AutoDock comes with ABSOLUTELY NO WARRANTY.
        AutoDock is free software, and you are welcome
        to redistribute it under certain conditions;
        for details type 'autodock4 -C'

                     main.cc  $Revision: 1.213 $

                   Compiled on Jul 18 2014 at 15:34:58


This file was created at:			3:14 57" p.m., 09/25/2023
                   on host:		"DESKTOP-5G8QEPA"
Current Working Directory = "E:\autodock-test\CID_15385684"

      ________________________________________________________________

                   SETTING UP DEFAULT PARAMETER LIBRARY
      ________________________________________________________________


Random number generator was seeded with values 4232, 1695626097.
Docking parameter file (DPF) used for this docking:		E:/autodock-test/CID_15385684/3dt3-15385684.dpf
DPF> autodock_parameter_version 4.2       # used by autodock to validate parameter set

	Autodock parameter version 4.2.
DPF> outlev 1                             # diagnostic output level

Output Level = 1  ADT-COMPATIBLE OUTPUT DURING DOCKING.
DPF> intelec                              # calculate internal electrostatics

Electrostatic energies will be calculated for all non-bonds between moving atoms.
DPF> seed pid time                        # seeds for random generator

Random number generator was seeded with values 4232, 1695626097.
DPF> ligand_types C HD OA N               # atoms types in ligand

DPF> fld 3dt3_Q.maps.fld                  # grid_data_file

Opening Grid Map Dimensions file:		3dt3_Q.maps.fld
Grid Point Spacing =				0.481 Angstroms

Even Number of User-specified Grid Points =	150 x-points
						150 y-points
						150 z-points

Coordinates of Central Grid Point of Maps =	(30.658, -5.102, 25.674)
Macromolecule file used to create Grid Maps =	3dt3_Q.pdbqt
Grid Parameter file used to create Grid Maps =	E:/autodock-test/CID_15385684/3dt3_15385684.gpf
Minimum coordinates in grid = (-5.417, -41.177, -10.401)
Maximum coordinates in grid = (66.733, 30.973, 61.749)

DPF> map 3dt3_Q.C.map                     # atom-specific affinity map

DPF> map 3dt3_Q.HD.map                    # atom-specific affinity map

DPF> map 3dt3_Q.OA.map                    # atom-specific affinity map

DPF> map 3dt3_Q.N.map                     # atom-specific affinity map

DPF> elecmap 3dt3_Q.e.map                 # electrostatics map

DPF> desolvmap 3dt3_Q.d.map               # desolvation map

DPF> move CID_15385684.pdbqt              # small molecule

1,4-interactions will be _ignored_ in the non-bonded internal energy calculation.

Ligand PDBQT file = "CID_15385684.pdbqt"

INPUT LIGAND PDBQT FILE:
________________________

INPUT-LIGAND-PDBQT: REMARK  1 active torsions:
INPUT-LIGAND-PDBQT: REMARK  status: ('A' for Active; 'I' for Inactive)
INPUT-LIGAND-PDBQT: REMARK    1  A    between atoms: O_1  and  C_13 
INPUT-LIGAND-PDBQT: ROOT
INPUT-LIGAND-PDBQT: ATOM      1  O   LIG d   1      -3.482   1.686   0.210  0.00  0.00    -0.276 OA
INPUT-LIGAND-PDBQT: ATOM      2  N   LIG d   1       2.048   0.369  -0.328  0.00  0.00    -0.296 N 
INPUT-LIGAND-PDBQT: ATOM      3  N   LIG d   1      -1.613   0.501  -0.495  0.00  0.00    -0.298 N 
INPUT-LIGAND-PDBQT: ATOM      4  C   LIG d   1       1.017   0.445   0.735  0.00  0.00     0.066 C 
INPUT-LIGAND-PDBQT: ATOM      5  C   LIG d   1       0.074  -0.804   0.707  0.00  0.00     0.029 C 
INPUT-LIGAND-PDBQT: ATOM      6  C   LIG d   1       0.174   1.746   0.618  0.00  0.00     0.024 C 
INPUT-LIGAND-PDBQT: ATOM      7  C   LIG d   1      -0.858  -0.763  -0.543  0.00  0.00     0.081 C 
INPUT-LIGAND-PDBQT: ATOM      8  C   LIG d   1       0.925  -2.074   0.824  0.00  0.00     0.039 C 
INPUT-LIGAND-PDBQT: ATOM      9  C   LIG d   1      -0.779   1.696  -0.589  0.00  0.00     0.113 C 
INPUT-LIGAND-PDBQT: ATOM     10  C   LIG d   1       1.073   2.985   0.573  0.00  0.00     0.008 C 
INPUT-LIGAND-PDBQT: ATOM     11  C   LIG d   1       2.856  -0.854  -0.213  0.00  0.00     0.116 C 
INPUT-LIGAND-PDBQT: ATOM     12  C   LIG d   1       2.002  -2.122  -0.252  0.00  0.00     0.129 C 
INPUT-LIGAND-PDBQT: ATOM     13  C   LIG d   1       2.936   1.543  -0.304  0.00  0.00     0.085 C 
INPUT-LIGAND-PDBQT: ATOM     14  C   LIG d   1      -1.780  -1.970  -0.719  0.00  0.00     0.023 C 
INPUT-LIGAND-PDBQT: ATOM     15  C   LIG d   1       2.166   2.849  -0.478  0.00  0.00     0.016 C 
INPUT-LIGAND-PDBQT: ATOM     16  C   LIG d   1      -2.919  -1.919   0.280  0.00  0.00     0.011 C 
INPUT-LIGAND-PDBQT: ATOM     17  C   LIG d   1      -2.928   0.613  -0.046  0.00  0.00     0.216 C 
INPUT-LIGAND-PDBQT: ATOM     18  C   LIG d   1      -3.737  -0.667   0.033  0.00  0.00     0.096 C 
INPUT-LIGAND-PDBQT: ENDROOT
INPUT-LIGAND-PDBQT: BRANCH  12  19
INPUT-LIGAND-PDBQT: ATOM     19  O   LIG d   1       2.826  -3.259  -0.013  0.00  0.00    -0.391 OA
INPUT-LIGAND-PDBQT: ATOM     20  H   LIG d   1       3.511  -3.274  -0.703  0.00  0.00     0.210 HD
INPUT-LIGAND-PDBQT: ENDBRANCH  12  19
INPUT-LIGAND-PDBQT: TORSDOF 1
________________________________________________________________________________

Total charge on ligand                               =	+0.001 e
REMARK  1 active torsions:
REMARK  status: ('A' for Active; 'I' for Inactive)
REMARK    1  A    between atoms: O_1  and  C_13 


Number of Rotatable Bonds in Small Molecule =	1 torsions
Number of atoms in ligand:  20

Number of non-hydrogen atoms in ligand:  19

Number of vibrational degrees of freedom of ligand:  54


Number of torsional degrees of freedom = 1
Estimated loss of torsional free energy upon binding = +0.2983 kcal/mol


DPF> about 0.176 -0.164 -0.035            # small molecule center

Small molecule center of rotation =	(+0.176, -0.164, -0.035)

DPF> tran0 random                         # initial coordinates/A or random

Initial translation =			(7.814, 10.789, 30.604) Angstroms
DPF> quaternion0 random                   # initial orientation

Each run will begin with a new, random initial orientation.
Initial quaternion,  (x,y,z,w) =	( -0.698, 0.307, -0.071, 0.643 ),
DPF> dihe0 random                         # initial dihedrals (relative) or random

DPF> torsdof 1                            # torsional degrees of freedom

Number of torsional degrees of freedom = 1
Free energy coefficient for torsional degrees of freedom = 0.2983, the factory default value.

Estimated loss of torsional free energy upon binding = +0.2983 kcal/mol

DPF> rmstol 2.0                           # cluster_tolerance/A

Maximum RMS tolerance for conformational cluster analysis = 2.00 Angstroms
DPF> extnrg 1000.0                        # external grid energy

External grid energy (beyond grid map walls) = 1000.00

DPF> e0max 0.0 10000                      # max initial energy; max number of retries

Using user-specified maximum number of retries for simanneal initialization, 10000 retries.
If the simanneal initial energy is greater than e0max, 0.000,
then a new, random initial state will be created.

DPF> ga_pop_size 150                      # number of individuals in population

A population of 150 individuals will be used
DPF> ga_num_evals 2500000                 # maximum number of energy evaluations

There will be at most 2500000 function evaluations used.
DPF> ga_num_generations 27000             # maximum number of generations

The GA will run for at most 27000 generations.
DPF> ga_elitism 1                         # number of top individuals to survive to next generation

The 1 best will be preserved each GA generation.
DPF> ga_mutation_rate 0.02                # rate of gene mutation

The mutation rate is 0.020000.
DPF> ga_crossover_rate 0.8                # rate of crossover

The crossover rate is 0.800000.
DPF> ga_window_size 10                    # 

The GA's selection window is 10 generations.
DPF> ga_cauchy_alpha 0.0                  # Alpha parameter of Cauchy distribution

The alpha parameter (for the Cauchy distribution) is being set to 0.000000.
DPF> ga_cauchy_beta 1.0                   # Beta parameter Cauchy distribution

The beta parameter (for the Cauchy distribution) is being set to 1.000000.
DPF> set_ga                               # set the above parameters for GA or LGA

DPF> unbound_model bound                  # state of unbound ligand

DPF> do_global_only 50                    # do this many GA runs

centering ligand on specified point: 0.176 -0.164 -0.035
Furthest true ligand atom from "about" center is 4.609 Angstroms (maxrad).
Number of requested GA dockings = 50 runs
Unbound model to be used is 'same as bound' [AutoDock 4.2 default].

	BEGINNING GENETIC ALGORITHM DOCKING 1 of 50
Run: 1 Seed: 1690328151 2054257354 [ Run 1 of 50 GA/GALS ]
Beginning GENETIC ALGORITHM (GA), with a maximum of 2500000 energy evaluations.

Final-Value: -5.490


	FINAL GENETIC ALGORITHM DOCKED STATE
	_______________________________________________


Detailed state:  trans 41.046 12.199 39.856 quatxyzw -0.353464 0.674076 0.647760 0.033045 center 0.176 -0.164 -0.035 ntor 1 61.9738
State:	 41.046  12.199  39.856  -0.354  0.674  0.648 176.213     61.97

DOCKED: MODEL        1
DOCKED: USER    Run = 1
DOCKED: USER    DPF = E:/autodock-test/CID_15385684/3dt3-15385684.dpf
DOCKED: USER  
DOCKED: USER    Estimated Free Energy of Binding    =   -5.20 kcal/mol  [=(1)+(2)+(3)-(4)]
DOCKED: USER    Estimated Inhibition Constant, Ki   =  153.19 uM (micromolar)  [Temperature = 298.15 K]
DOCKED: USER    
DOCKED: USER    (1) Final Intermolecular Energy     =   -5.50 kcal/mol
DOCKED: USER        vdW + Hbond + desolv Energy     =   -5.25 kcal/mol
DOCKED: USER        Electrostatic Energy            =   -0.26 kcal/mol
DOCKED: USER    (2) Final Total Internal Energy     =   +0.01 kcal/mol
DOCKED: USER    (3) Torsional Free Energy           =   +0.30 kcal/mol
DOCKED: USER    (4) Unbound System's Energy  [=(2)] =   +0.01 kcal/mol
DOCKED: USER    
DOCKED: USER    
DOCKED: USER    NEWDPF move CID_15385684.pdbqt
DOCKED: USER    NEWDPF about 0.176000 -0.164000 -0.035000
DOCKED: USER    NEWDPF tran0 41.046180 12.198984 39.855756
DOCKED: USER    NEWDPF quaternion0 -0.353464 0.674076 0.647760 0.033045
DOCKED: USER    NEWDPF axisangle0 -0.353657 0.674444 0.648114 176.212622
DOCKED: USER    NEWDPF quat0 -0.353657 0.674444 0.648114 176.212622
DOCKED: USER    NEWDPF dihe0 61.97 
DOCKED: USER  keepresnum = 1 
DOCKED: USER  
DOCKED: REMARK  1 active torsions:
DOCKED: REMARK  status: ('A' for Active; 'I' for Inactive)
DOCKED: REMARK    1  A    between atoms: O_1  and  C_13 
DOCKED: USER                              x       y       z     vdW  Elec       q    Type
DOCKED: USER                           _______ _______ _______ _____ _____    ______ ____
DOCKED: ROOT
DOCKED: ATOM      1  O   LIG d   1      42.857  14.142  42.988 -0.67 -0.12    -0.276 OA
DOCKED: ATOM      2  N   LIG d   1      39.562  10.930  39.606 -0.18 +0.10    -0.296 N 
DOCKED: ATOM      3  N   LIG d   1      42.327  12.678  41.265 -0.06 +0.10    -0.298 N 
DOCKED: ATOM      4  C   LIG d   1      39.766  12.362  39.932 -0.18 -0.02    +0.066 C 
DOCKED: ATOM      5  C   LIG d   1      41.027  12.940  39.206 -0.19 -0.00    +0.029 C 
DOCKED: ATOM      6  C   LIG d   1      39.891  12.585  41.466 -0.09 -0.01    +0.024 C 
DOCKED: ATOM      7  C   LIG d   1      42.335  12.358  39.827 -0.27 -0.03    +0.081 C 
DOCKED: ATOM      8  C   LIG d   1      40.883  12.710  37.697 -0.34 +0.00    +0.039 C 
DOCKED: ATOM      9  C   LIG d   1      41.232  12.058  42.006 -0.08 -0.04    +0.113 C 
DOCKED: ATOM     10  C   LIG d   1      38.704  11.969  42.212 -0.11 -0.00    +0.008 C 
DOCKED: ATOM     11  C   LIG d   1      39.430  10.717  38.157 -0.15 -0.04    +0.116 C 
DOCKED: ATOM     12  C   LIG d   1      40.639  11.241  37.380 -0.42 -0.03    +0.129 C 
DOCKED: ATOM     13  C   LIG d   1      38.377  10.385  40.288 -0.37 -0.03    +0.085 C 
DOCKED: ATOM     14  C   LIG d   1      43.636  12.794  39.153 -0.30 -0.00    +0.023 C 
DOCKED: ATOM     15  C   LIG d   1      38.474  10.521  41.805 -0.28 -0.00    +0.016 C 
DOCKED: ATOM     16  C   LIG d   1      43.964  14.230  39.512 -0.31 -0.00    +0.011 C 
DOCKED: ATOM     17  C   LIG d   1      43.036  13.732  41.837 -0.19 -0.01    +0.216 C 
DOCKED: ATOM     18  C   LIG d   1      44.157  14.334  41.011 -0.29 -0.01    +0.096 C 
DOCKED: ENDROOT
DOCKED: BRANCH  12  19
DOCKED: ATOM     19  O   LIG d   1      40.395  11.117  35.982 -0.35 +0.03    -0.391 OA
DOCKED: ATOM     20  H   LIG d   1      39.493  10.771  35.871 -0.42 -0.15    +0.210 HD
DOCKED: ENDBRANCH  12  19
DOCKED: TORSDOF 1
DOCKED: TER
DOCKED: ENDMDL
________________________________________________________________________________


	BEGINNING GENETIC ALGORITHM DOCKING 2 of 50
Run: 2 Seed: 393810157 1546728655 [ Run 2 of 50 GA/GALS ]
Beginning GENETIC ALGORITHM (GA), with a maximum of 2500000 energy evaluations.

Final-Value: -4.773


	FINAL GENETIC ALGORITHM DOCKED STATE
	_______________________________________________


Detailed state:  trans 2.165 1.810 31.876 quatxyzw 0.009714 -0.789934 0.574822 0.213285 center 0.176 -0.164 -0.035 ntor 1 155.1791
State:	  2.165   1.810  31.876   0.010 -0.809  0.588 155.370    155.18

DOCKED: MODEL        2
DOCKED: USER    Run = 2
DOCKED: USER    DPF = E:/autodock-test/CID_15385684/3dt3-15385684.dpf
DOCKED: USER  
DOCKED: USER    Estimated Free Energy of Binding    =   -4.50 kcal/mol  [=(1)+(2)+(3)-(4)]
DOCKED: USER    Estimated Inhibition Constant, Ki   =  505.50 uM (micromolar)  [Temperature = 298.15 K]
DOCKED: USER    
DOCKED: USER    (1) Final Intermolecular Energy     =   -4.80 kcal/mol
DOCKED: USER        vdW + Hbond + desolv Energy     =   -4.60 kcal/mol
DOCKED: USER        Electrostatic Energy            =   -0.19 kcal/mol
DOCKED: USER    (2) Final Total Internal Energy     =   +0.02 kcal/mol
DOCKED: USER    (3) Torsional Free Energy           =   +0.30 kcal/mol
DOCKED: USER    (4) Unbound System's Energy  [=(2)] =   +0.02 kcal/mol
DOCKED: USER    
DOCKED: USER    
DOCKED: USER    NEWDPF move CID_15385684.pdbqt
DOCKED: USER    NEWDPF about 0.176000 -0.164000 -0.035000
DOCKED: USER    NEWDPF tran0 2.165349 1.810103 31.876057
DOCKED: USER    NEWDPF quaternion0 0.009714 -0.789934 0.574822 0.213285
DOCKED: USER    NEWDPF axisangle0 0.009943 -0.808538 0.588360 155.370191
DOCKED: USER    NEWDPF quat0 0.009943 -0.808538 0.588360 155.370191
DOCKED: USER    NEWDPF dihe0 155.18 
DOCKED: USER  keepresnum = 1 
DOCKED: USER  
DOCKED: REMARK  1 active torsions:
DOCKED: REMARK  status: ('A' for Active; 'I' for Inactive)
DOCKED: REMARK    1  A    between atoms: O_1  and  C_13 
DOCKED: USER                              x       y       z     vdW  Elec       q    Type
DOCKED: USER                           _______ _______ _______ _____ _____    ______ ____
DOCKED: ROOT
DOCKED: ATOM      1  O   LIG d   1       6.000   3.169  31.319 -0.48 +0.09    -0.276 OA
DOCKED: ATOM      2  N   LIG d   1       0.485   1.768  30.853 -0.01 +0.18    -0.296 N 
DOCKED: ATOM      3  N   LIG d   1       3.784   2.917  31.966 -0.14 +0.17    -0.298 N 
DOCKED: ATOM      4  C   LIG d   1       1.809   1.101  30.855 -0.20 -0.04    +0.066 C 
DOCKED: ATOM      5  C   LIG d   1       2.369   0.949  32.309 -0.24 -0.02    +0.029 C 
DOCKED: ATOM      6  C   LIG d   1       2.834   1.868  29.972 -0.34 -0.01    +0.024 C 
DOCKED: ATOM      7  C   LIG d   1       2.791   2.336  32.885 -0.17 -0.04    +0.081 C 
DOCKED: ATOM      8  C   LIG d   1       1.345   0.191  33.161 -0.08 -0.04    +0.039 C 
DOCKED: ATOM      9  C   LIG d   1       3.268   3.190  30.628 -0.31 -0.08    +0.113 C 
DOCKED: ATOM     10  C   LIG d   1       2.286   2.094  28.560 -0.36 -0.00    +0.008 C 
DOCKED: ATOM     11  C   LIG d   1      -0.491   1.039  31.677 -0.05 -0.09    +0.116 C 
DOCKED: ATOM     12  C   LIG d   1      -0.020   0.867  33.121 -0.08 -0.11    +0.129 C 
DOCKED: ATOM     13  C   LIG d   1      -0.044   1.913  29.486 -0.08 -0.05    +0.085 C 
DOCKED: ATOM     14  C   LIG d   1       3.290   2.326  34.331 -0.16 -0.01    +0.023 C 
DOCKED: ATOM     15  C   LIG d   1       0.895   2.713  28.589 -0.29 -0.01    +0.016 C 
DOCKED: ATOM     16  C   LIG d   1       4.684   1.737  34.407 -0.34 -0.00    +0.011 C 
DOCKED: ATOM     17  C   LIG d   1       5.161   2.892  32.181 -0.31 -0.08    +0.216 C 
DOCKED: ATOM     18  C   LIG d   1       5.630   2.598  33.593 -0.41 -0.02    +0.096 C 
DOCKED: ENDROOT
DOCKED: BRANCH  12  19
DOCKED: ATOM     19  O   LIG d   1      -0.947   0.051  33.831 -0.05 +0.45    -0.391 OA
DOCKED: ATOM     20  H   LIG d   1      -0.607  -0.860  33.815 -0.50 -0.49    +0.210 HD
DOCKED: ENDBRANCH  12  19
DOCKED: TORSDOF 1
DOCKED: TER
DOCKED: ENDMDL
________________________________________________________________________________


	BEGINNING GENETIC ALGORITHM DOCKING 3 of 50
Run: 3 Seed: 1220485594 1752412466 [ Run 3 of 50 GA/GALS ]
Beginning GENETIC ALGORITHM (GA), with a maximum of 2500000 energy evaluations.

Final-Value: -5.742


	FINAL GENETIC ALGORITHM DOCKED STATE
	_______________________________________________


Detailed state:  trans 44.013 -5.574 25.941 quatxyzw 0.146468 0.354760 -0.255590 0.887337 center 0.176 -0.164 -0.035 ntor 1 92.7811
State:	 44.013  -5.574  25.941   0.318  0.769 -0.554 54.919     92.78

DOCKED: MODEL        3
DOCKED: USER    Run = 3
DOCKED: USER    DPF = E:/autodock-test/CID_15385684/3dt3-15385684.dpf
DOCKED: USER  
DOCKED: USER    Estimated Free Energy of Binding    =   -5.46 kcal/mol  [=(1)+(2)+(3)-(4)]
DOCKED: USER    Estimated Inhibition Constant, Ki   =   99.78 uM (micromolar)  [Temperature = 298.15 K]
DOCKED: USER    
DOCKED: USER    (1) Final Intermolecular Energy     =   -5.76 kcal/mol
DOCKED: USER        vdW + Hbond + desolv Energy     =   -5.47 kcal/mol
DOCKED: USER        Electrostatic Energy            =   -0.29 kcal/mol
DOCKED: USER    (2) Final Total Internal Energy     =   +0.01 kcal/mol
DOCKED: USER    (3) Torsional Free Energy           =   +0.30 kcal/mol
DOCKED: USER    (4) Unbound System's Energy  [=(2)] =   +0.01 kcal/mol
DOCKED: USER    
DOCKED: USER    
DOCKED: USER    NEWDPF move CID_15385684.pdbqt
DOCKED: USER    NEWDPF about 0.176000 -0.164000 -0.035000
DOCKED: USER    NEWDPF tran0 44.013092 -5.574251 25.941402
DOCKED: USER    NEWDPF quaternion0 0.146468 0.354760 -0.255590 0.887337
DOCKED: USER    NEWDPF axisangle0 0.317634 0.769340 -0.554279 54.919059
DOCKED: USER    NEWDPF quat0 0.317634 0.769340 -0.554279 54.919059
DOCKED: USER    NEWDPF dihe0 92.78 
DOCKED: USER  keepresnum = 1 
DOCKED: USER  
DOCKED: REMARK  1 active torsions:
DOCKED: REMARK  status: ('A' for Active; 'I' for Inactive)
DOCKED: REMARK    1  A    between atoms: O_1  and  C_13 
DOCKED: USER                              x       y       z     vdW  Elec       q    Type
DOCKED: USER                           _______ _______ _______ _____ _____    ______ ____
DOCKED: ROOT
DOCKED: ATOM      1  O   LIG d   1      40.934  -6.065  23.269 -0.36 +0.09    -0.276 OA
DOCKED: ATOM      2  N   LIG d   1      45.189  -4.113  26.538 -0.09 +0.16    -0.296 N 
DOCKED: ATOM      3  N   LIG d   1      43.000  -6.058  24.331 -0.09 +0.11    -0.298 N 
DOCKED: ATOM      4  C   LIG d   1      43.777  -4.542  26.682 -0.29 -0.02    +0.066 C 
DOCKED: ATOM      5  C   LIG d   1      43.651  -6.102  26.691 -0.23 -0.01    +0.029 C 
DOCKED: ATOM      6  C   LIG d   1      42.884  -3.946  25.558 -0.37 -0.01    +0.024 C 
DOCKED: ATOM      7  C   LIG d   1      43.942  -6.686  25.274 -0.11 -0.02    +0.081 C 
DOCKED: ATOM      8  C   LIG d   1      44.538  -6.668  27.806 -0.27 -0.00    +0.039 C 
DOCKED: ATOM      9  C   LIG d   1      43.163  -4.613  24.200 -0.24 -0.05    +0.113 C 
DOCKED: ATOM     10  C   LIG d   1      43.038  -2.424  25.478 -0.42 -0.00    +0.008 C 
DOCKED: ATOM     11  C   LIG d   1      46.035  -4.664  27.607 -0.26 -0.04    +0.116 C 
DOCKED: ATOM     12  C   LIG d   1      45.978  -6.191  27.665 -0.22 +0.01    +0.129 C 
DOCKED: ATOM     13  C   LIG d   1      45.310  -2.646  26.529 -0.33 -0.06    +0.085 C 
DOCKED: ATOM     14  C   LIG d   1      43.918  -8.211  25.171 -0.16 -0.00    +0.023 C 
DOCKED: ATOM     15  C   LIG d   1      44.501  -2.010  25.403 -0.44 -0.01    +0.016 C 
DOCKED: ATOM     16  C   LIG d   1      42.493  -8.725  25.221 -0.24 -0.00    +0.011 C 
DOCKED: ATOM     17  C   LIG d   1      41.832  -6.663  23.869 -0.34 -0.08    +0.216 C 
DOCKED: ATOM     18  C   LIG d   1      41.724  -8.166  24.041 -0.44 -0.04    +0.096 C 
DOCKED: ENDROOT
DOCKED: BRANCH  12  19
DOCKED: ATOM     19  O   LIG d   1      46.717  -6.653  28.793 -0.17 -0.20    -0.391 OA
DOCKED: ATOM     20  H   LIG d   1      46.614  -5.993  29.499 -0.40 -0.08    +0.210 HD
DOCKED: ENDBRANCH  12  19
DOCKED: TORSDOF 1
DOCKED: TER
DOCKED: ENDMDL
________________________________________________________________________________


	BEGINNING GENETIC ALGORITHM DOCKING 4 of 50
Run: 4 Seed: 898782667 2110080051 [ Run 4 of 50 GA/GALS ]
Beginning GENETIC ALGORITHM (GA), with a maximum of 2500000 energy evaluations.

Final-Value: -5.382


	FINAL GENETIC ALGORITHM DOCKED STATE
	_______________________________________________


Detailed state:  trans 7.339 17.782 13.518 quatxyzw -0.704156 0.619902 0.141444 -0.316036 center 0.176 -0.164 -0.035 ntor 1 45.9456
State:	  7.339  17.782  13.518  -0.742  0.653  0.149 -143.153     45.95

DOCKED: MODEL        4
DOCKED: USER    Run = 4
DOCKED: USER    DPF = E:/autodock-test/CID_15385684/3dt3-15385684.dpf
DOCKED: USER  
DOCKED: USER    Estimated Free Energy of Binding    =   -5.10 kcal/mol  [=(1)+(2)+(3)-(4)]
DOCKED: USER    Estimated Inhibition Constant, Ki   =  184.09 uM (micromolar)  [Temperature = 298.15 K]
DOCKED: USER    
DOCKED: USER    (1) Final Intermolecular Energy     =   -5.39 kcal/mol
DOCKED: USER        vdW + Hbond + desolv Energy     =   -5.23 kcal/mol
DOCKED: USER        Electrostatic Energy            =   -0.16 kcal/mol
DOCKED: USER    (2) Final Total Internal Energy     =   +0.01 kcal/mol
DOCKED: USER    (3) Torsional Free Energy           =   +0.30 kcal/mol
DOCKED: USER    (4) Unbound System's Energy  [=(2)] =   +0.01 kcal/mol
DOCKED: USER    
DOCKED: USER    
DOCKED: USER    NEWDPF move CID_15385684.pdbqt
DOCKED: USER    NEWDPF about 0.176000 -0.164000 -0.035000
DOCKED: USER    NEWDPF tran0 7.339299 17.782179 13.518474
DOCKED: USER    NEWDPF quaternion0 -0.704156 0.619902 0.141444 -0.316036
DOCKED: USER    NEWDPF axisangle0 -0.742196 0.653390 0.149085 -143.153250
DOCKED: USER    NEWDPF quat0 -0.742196 0.653390 0.149085 -143.153250
DOCKED: USER    NEWDPF dihe0 45.95 
DOCKED: USER  keepresnum = 1 
DOCKED: USER  
DOCKED: REMARK  1 active torsions:
DOCKED: REMARK  status: ('A' for Active; 'I' for Inactive)
DOCKED: REMARK    1  A    between atoms: O_1  and  C_13 
DOCKED: USER                              x       y       z     vdW  Elec       q    Type
DOCKED: USER                           _______ _______ _______ _____ _____    ______ ____
DOCKED: ROOT
DOCKED: ATOM      1  O   LIG d   1       4.906  20.742  14.995 -0.01 +0.06    -0.276 OA
DOCKED: ATOM      2  N   LIG d   1       7.128  16.117  12.491 -0.18 +0.11    -0.296 N 
DOCKED: ATOM      3  N   LIG d   1       6.268  18.878  14.746 -0.04 +0.07    -0.298 N 
DOCKED: ATOM      4  C   LIG d   1       7.063  17.582  12.272 -0.19 -0.02    +0.066 C 
DOCKED: ATOM      5  C   LIG d   1       8.079  18.343  13.187 -0.29 -0.01    +0.029 C 
DOCKED: ATOM      6  C   LIG d   1       5.626  18.128  12.508 -0.08 -0.01    +0.024 C 
DOCKED: ATOM      7  C   LIG d   1       7.620  18.296  14.677 -0.24 -0.02    +0.081 C 
DOCKED: ATOM      8  C   LIG d   1       9.486  17.789  12.938 -0.47 -0.01    +0.039 C 
DOCKED: ATOM      9  C   LIG d   1       5.260  18.128  14.002 -0.12 -0.02    +0.113 C 
DOCKED: ATOM     10  C   LIG d   1       4.597  17.357  11.677 -0.08 -0.00    +0.008 C 
DOCKED: ATOM     11  C   LIG d   1       8.482  15.594  12.256 -0.46 -0.07    +0.116 C 
DOCKED: ATOM     12  C   LIG d   1       9.531  16.279  13.132 -0.57 -0.04    +0.129 C 
DOCKED: ATOM     13  C   LIG d   1       6.173  15.398  11.631 -0.30 -0.03    +0.085 C 
DOCKED: ATOM     14  C   LIG d   1       8.571  18.948  15.682 -0.36 -0.00    +0.023 C 
DOCKED: ATOM     15  C   LIG d   1       4.735  15.852  11.866 -0.23 -0.00    +0.016 C 
DOCKED: ATOM     16  C   LIG d   1       8.497  20.459  15.582 -0.37 -0.00    +0.011 C 
DOCKED: ATOM     17  C   LIG d   1       5.995  20.183  15.152 -0.06 -0.05    +0.216 C 
DOCKED: ATOM     18  C   LIG d   1       7.087  20.907  15.915 -0.19 -0.02    +0.096 C 
DOCKED: ENDROOT
DOCKED: BRANCH  12  19
DOCKED: ATOM     19  O   LIG d   1      10.830  15.817  12.770 -0.72 +0.17    -0.391 OA
DOCKED: ATOM     20  H   LIG d   1      10.715  15.035  12.205 -0.27 -0.27    +0.210 HD
DOCKED: ENDBRANCH  12  19
DOCKED: TORSDOF 1
DOCKED: TER
DOCKED: ENDMDL
________________________________________________________________________________


	BEGINNING GENETIC ALGORITHM DOCKING 5 of 50
Run: 5 Seed: 1783554359 746874536 [ Run 5 of 50 GA/GALS ]
Beginning GENETIC ALGORITHM (GA), with a maximum of 2500000 energy evaluations.

Final-Value: -5.477


	FINAL GENETIC ALGORITHM DOCKED STATE
	_______________________________________________


Detailed state:  trans 43.930 -6.407 26.296 quatxyzw -0.131855 -0.488443 0.187954 -0.841850 center 0.176 -0.164 -0.035 ntor 1 91.7747
State:	 43.930  -6.407  26.296  -0.244 -0.905  0.348 -65.328     91.77

DOCKED: MODEL        5
DOCKED: USER    Run = 5
DOCKED: USER    DPF = E:/autodock-test/CID_15385684/3dt3-15385684.dpf
DOCKED: USER  
DOCKED: USER    Estimated Free Energy of Binding    =   -5.19 kcal/mol  [=(1)+(2)+(3)-(4)]
DOCKED: USER    Estimated Inhibition Constant, Ki   =  156.17 uM (micromolar)  [Temperature = 298.15 K]
DOCKED: USER    
DOCKED: USER    (1) Final Intermolecular Energy     =   -5.49 kcal/mol
DOCKED: USER        vdW + Hbond + desolv Energy     =   -5.25 kcal/mol
DOCKED: USER        Electrostatic Energy            =   -0.24 kcal/mol
DOCKED: USER    (2) Final Total Internal Energy     =   +0.01 kcal/mol
DOCKED: USER    (3) Torsional Free Energy           =   +0.30 kcal/mol
DOCKED: USER    (4) Unbound System's Energy  [=(2)] =   +0.01 kcal/mol
DOCKED: USER    
DOCKED: USER    
DOCKED: USER    NEWDPF move CID_15385684.pdbqt
DOCKED: USER    NEWDPF about 0.176000 -0.164000 -0.035000
DOCKED: USER    NEWDPF tran0 43.930198 -6.407378 26.295844
DOCKED: USER    NEWDPF quaternion0 -0.131855 -0.488443 0.187954 -0.841850
DOCKED: USER    NEWDPF axisangle0 -0.244306 -0.905007 0.348249 -65.328086
DOCKED: USER    NEWDPF quat0 -0.244306 -0.905007 0.348249 -65.328086
DOCKED: USER    NEWDPF dihe0 91.77 
DOCKED: USER  keepresnum = 1 
DOCKED: USER  
DOCKED: REMARK  1 active torsions:
DOCKED: REMARK  status: ('A' for Active; 'I' for Inactive)
DOCKED: REMARK    1  A    between atoms: O_1  and  C_13 
DOCKED: USER                              x       y       z     vdW  Elec       q    Type
DOCKED: USER                           _______ _______ _______ _____ _____    ______ ____
DOCKED: ROOT
DOCKED: ATOM      1  O   LIG d   1      41.715  -6.372  22.838 -0.22 +0.08    -0.276 OA
DOCKED: ATOM      2  N   LIG d   1      44.932  -5.108  27.383 -0.11 +0.09    -0.296 N 
DOCKED: ATOM      3  N   LIG d   1      43.398  -6.627  24.419 -0.05 +0.10    -0.298 N 
DOCKED: ATOM      4  C   LIG d   1      43.525  -5.459  27.075 -0.28 -0.02    +0.066 C 
DOCKED: ATOM      5  C   LIG d   1      43.357  -6.997  26.839 -0.23 -0.01    +0.029 C 
DOCKED: ATOM      6  C   LIG d   1      43.001  -4.675  25.838 -0.33 -0.01    +0.024 C 
DOCKED: ATOM      7  C   LIG d   1      44.018  -7.423  25.492 -0.11 -0.02    +0.081 C 
DOCKED: ATOM      8  C   LIG d   1      43.878  -7.750  28.069 -0.27 +0.00    +0.039 C 
DOCKED: ATOM      9  C   LIG d   1      43.632  -5.190  24.533 -0.17 -0.05    +0.113 C 
DOCKED: ATOM     10  C   LIG d   1      43.215  -3.168  26.009 -0.34 -0.00    +0.008 C 
DOCKED: ATOM     11  C   LIG d   1      45.427  -5.838  28.560 -0.29 -0.02    +0.116 C 
DOCKED: ATOM     12  C   LIG d   1      45.313  -7.354  28.395 -0.29 +0.05    +0.129 C 
DOCKED: ATOM     13  C   LIG d   1      45.092  -3.662  27.605 -0.37 -0.04    +0.085 C 
DOCKED: ATOM     14  C   LIG d   1      43.981  -8.920  25.183 -0.18 -0.00    +0.023 C 
DOCKED: ATOM     15  C   LIG d   1      44.651  -2.843  26.395 -0.33 -0.01    +0.016 C 
DOCKED: ATOM     16  C   LIG d   1      42.585  -9.343  24.770 -0.36 -0.00    +0.011 C 
DOCKED: ATOM     17  C   LIG d   1      42.390  -7.095  23.576 -0.28 -0.08    +0.216 C 
DOCKED: ATOM     18  C   LIG d   1      42.196  -8.597  23.509 -0.30 -0.04    +0.096 C 
DOCKED: ENDROOT
DOCKED: BRANCH  12  19
DOCKED: ATOM     19  O   LIG d   1      45.690  -7.995  29.610 -0.62 -0.25    -0.391 OA
DOCKED: ATOM     20  H   LIG d   1      45.426  -7.413  30.342 -0.13 -0.02    +0.210 HD
DOCKED: ENDBRANCH  12  19
DOCKED: TORSDOF 1
DOCKED: TER
DOCKED: ENDMDL
________________________________________________________________________________


	BEGINNING GENETIC ALGORITHM DOCKING 6 of 50
Run: 6 Seed: 686939031 551770381 [ Run 6 of 50 GA/GALS ]
Beginning GENETIC ALGORITHM (GA), with a maximum of 2500000 energy evaluations.

Final-Value: -5.208


	FINAL GENETIC ALGORITHM DOCKED STATE
	_______________________________________________


Detailed state:  trans 16.341 -19.686 19.133 quatxyzw 0.677131 0.192023 0.554709 0.443755 center 0.176 -0.164 -0.035 ntor 1 -78.3482
State:	 16.341 -19.686  19.133   0.756  0.214  0.619 127.313    -78.35

DOCKED: MODEL        6
DOCKED: USER    Run = 6
DOCKED: USER    DPF = E:/autodock-test/CID_15385684/3dt3-15385684.dpf
DOCKED: USER  
DOCKED: USER    Estimated Free Energy of Binding    =   -4.93 kcal/mol  [=(1)+(2)+(3)-(4)]
DOCKED: USER    Estimated Inhibition Constant, Ki   =  241.55 uM (micromolar)  [Temperature = 298.15 K]
DOCKED: USER    
DOCKED: USER    (1) Final Intermolecular Energy     =   -5.23 kcal/mol
DOCKED: USER        vdW + Hbond + desolv Energy     =   -5.20 kcal/mol
DOCKED: USER        Electrostatic Energy            =   -0.03 kcal/mol
DOCKED: USER    (2) Final Total Internal Energy     =   +0.02 kcal/mol
DOCKED: USER    (3) Torsional Free Energy           =   +0.30 kcal/mol
DOCKED: USER    (4) Unbound System's Energy  [=(2)] =   +0.02 kcal/mol
DOCKED: USER    
DOCKED: USER    
DOCKED: USER    NEWDPF move CID_15385684.pdbqt
DOCKED: USER    NEWDPF about 0.176000 -0.164000 -0.035000
DOCKED: USER    NEWDPF tran0 16.341456 -19.685859 19.132802
DOCKED: USER    NEWDPF quaternion0 0.677131 0.192023 0.554709 0.443755
DOCKED: USER    NEWDPF axisangle0 0.755602 0.214277 0.618993 127.312539
DOCKED: USER    NEWDPF quat0 0.755602 0.214277 0.618993 127.312539
DOCKED: USER    NEWDPF dihe0 -78.35 
DOCKED: USER  keepresnum = 1 
DOCKED: USER  
DOCKED: REMARK  1 active torsions:
DOCKED: REMARK  status: ('A' for Active; 'I' for Inactive)
DOCKED: REMARK    1  A    between atoms: O_1  and  C_13 
DOCKED: USER                              x       y       z     vdW  Elec       q    Type
DOCKED: USER                           _______ _______ _______ _____ _____    ______ ____
DOCKED: ROOT
DOCKED: ATOM      1  O   LIG d   1      16.739 -19.622  15.046 -0.14 +0.16    -0.276 OA
DOCKED: ATOM      2  N   LIG d   1      17.154 -20.643  20.649 -0.16 +0.17    -0.296 N 
DOCKED: ATOM      3  N   LIG d   1      16.018 -19.999  17.222 -0.08 +0.26    -0.298 N 
DOCKED: ATOM      4  C   LIG d   1      17.508 -19.579  19.679 -0.28 -0.03    +0.066 C 
DOCKED: ATOM      5  C   LIG d   1      16.259 -18.717  19.294 -0.31 -0.02    +0.029 C 
DOCKED: ATOM      6  C   LIG d   1      18.157 -20.171  18.396 -0.20 -0.01    +0.024 C 
DOCKED: ATOM      7  C   LIG d   1      15.274 -19.540  18.407 -0.34 -0.08    +0.081 C 
DOCKED: ATOM      8  C   LIG d   1      15.636 -18.144  20.572 -0.35 -0.02    +0.039 C 
DOCKED: ATOM      9  C   LIG d   1      17.122 -20.905  17.526 -0.10 -0.08    +0.113 C 
DOCKED: ATOM     10  C   LIG d   1      19.343 -21.076  18.744 -0.21 -0.00    +0.008 C 
DOCKED: ATOM     11  C   LIG d   1      16.552 -20.086  21.869 -0.36 -0.06    +0.116 C 
DOCKED: ATOM     12  C   LIG d   1      15.310 -19.244  21.573 -0.33 -0.06    +0.129 C 
DOCKED: ATOM     13  C   LIG d   1      18.327 -21.455  21.012 -0.21 -0.04    +0.085 C 
DOCKED: ATOM     14  C   LIG d   1      13.977 -18.827  18.024 -0.46 -0.03    +0.023 C 
DOCKED: ATOM     15  C   LIG d   1      18.970 -22.113  19.794 -0.21 -0.01    +0.016 C 
DOCKED: ATOM     16  C   LIG d   1      14.242 -17.776  16.964 -0.56 -0.01    +0.011 C 
DOCKED: ATOM     17  C   LIG d   1      15.955 -19.388  15.970 -0.19 -0.16    +0.216 C 
DOCKED: ATOM     18  C   LIG d   1      14.786 -18.454  15.722 -0.32 -0.07    +0.096 C 
DOCKED: ENDROOT
DOCKED: BRANCH  12  19
DOCKED: ATOM     19  O   LIG d   1      14.849 -18.636  22.776 -0.25 +0.19    -0.391 OA
DOCKED: ATOM     20  H   LIG d   1      13.880 -18.715  22.791 -0.14 -0.14    +0.210 HD
DOCKED: ENDBRANCH  12  19
DOCKED: TORSDOF 1
DOCKED: TER
DOCKED: ENDMDL
________________________________________________________________________________


	BEGINNING GENETIC ALGORITHM DOCKING 7 of 50
Run: 7 Seed: 178391440 454046595 [ Run 7 of 50 GA/GALS ]
Beginning GENETIC ALGORITHM (GA), with a maximum of 2500000 energy evaluations.

Final-Value: -4.670


	FINAL GENETIC ALGORITHM DOCKED STATE
	_______________________________________________


Detailed state:  trans 26.562 -5.685 35.494 quatxyzw 0.319861 -0.755080 -0.449962 0.353663 center 0.176 -0.164 -0.035 ntor 1 -52.7843
State:	 26.562  -5.685  35.494   0.342 -0.807 -0.481 138.577    -52.78

DOCKED: MODEL        7
DOCKED: USER    Run = 7
DOCKED: USER    DPF = E:/autodock-test/CID_15385684/3dt3-15385684.dpf
DOCKED: USER  
DOCKED: USER    Estimated Free Energy of Binding    =   -4.39 kcal/mol  [=(1)+(2)+(3)-(4)]
DOCKED: USER    Estimated Inhibition Constant, Ki   =  602.19 uM (micromolar)  [Temperature = 298.15 K]
DOCKED: USER    
DOCKED: USER    (1) Final Intermolecular Energy     =   -4.69 kcal/mol
DOCKED: USER        vdW + Hbond + desolv Energy     =   -4.36 kcal/mol
DOCKED: USER        Electrostatic Energy            =   -0.33 kcal/mol
DOCKED: USER    (2) Final Total Internal Energy     =   +0.02 kcal/mol
DOCKED: USER    (3) Torsional Free Energy           =   +0.30 kcal/mol
DOCKED: USER    (4) Unbound System's Energy  [=(2)] =   +0.02 kcal/mol
DOCKED: USER    
DOCKED: USER    
DOCKED: USER    NEWDPF move CID_15385684.pdbqt
DOCKED: USER    NEWDPF about 0.176000 -0.164000 -0.035000
DOCKED: USER    NEWDPF tran0 26.562482 -5.685093 35.494370
DOCKED: USER    NEWDPF quaternion0 0.319861 -0.755080 -0.449962 0.353663
DOCKED: USER    NEWDPF axisangle0 0.341961 -0.807250 -0.481051 138.576909
DOCKED: USER    NEWDPF quat0 0.341961 -0.807250 -0.481051 138.576909
DOCKED: USER    NEWDPF dihe0 -52.78 
DOCKED: USER  keepresnum = 1 
DOCKED: USER  
DOCKED: REMARK  1 active torsions:
DOCKED: REMARK  status: ('A' for Active; 'I' for Inactive)
DOCKED: REMARK    1  A    between atoms: O_1  and  C_13 
DOCKED: USER                              x       y       z     vdW  Elec       q    Type
DOCKED: USER                           _______ _______ _______ _____ _____    ______ ____
DOCKED: ROOT
DOCKED: ATOM      1  O   LIG d   1      27.135  -4.138  39.255 -0.37 -0.29    -0.276 OA
DOCKED: ATOM      2  N   LIG d   1      25.043  -6.051  34.298 -0.21 +0.12    -0.296 N 
DOCKED: ATOM      3  N   LIG d   1      26.892  -5.547  37.425 -0.05 +0.05    -0.298 N 
DOCKED: ATOM      4  C   LIG d   1      25.806  -4.888  34.814 -0.21 -0.02    +0.066 C 
DOCKED: ATOM      5  C   LIG d   1      27.314  -5.246  35.032 -0.25 -0.01    +0.029 C 
DOCKED: ATOM      6  C   LIG d   1      25.194  -4.348  36.137 -0.27 -0.01    +0.024 C 
DOCKED: ATOM      7  C   LIG d   1      27.481  -6.209  36.248 -0.10 -0.03    +0.081 C 
DOCKED: ATOM      8  C   LIG d   1      27.896  -5.776  33.717 -0.22 -0.02    +0.039 C 
DOCKED: ATOM      9  C   LIG d   1      25.456  -5.303  37.313 -0.18 -0.03    +0.113 C 
DOCKED: ATOM     10  C   LIG d   1      23.700  -4.053  35.975 -0.41 -0.00    +0.008 C 
DOCKED: ATOM     11  C   LIG d   1      25.610  -6.557  33.040 -0.41 -0.05    +0.116 C 
DOCKED: ATOM     12  C   LIG d   1      27.082  -6.947  33.181 -0.27 -0.08    +0.129 C 
DOCKED: ATOM     13  C   LIG d   1      23.624  -5.717  34.092 -0.49 -0.03    +0.085 C 
DOCKED: ATOM     14  C   LIG d   1      28.908  -6.687  36.519 -0.04 -0.01    +0.023 C 
DOCKED: ATOM     15  C   LIG d   1      22.954  -5.238  35.377 -0.29 -0.01    +0.016 C 
DOCKED: ATOM     16  C   LIG d   1      29.734  -5.575  37.134 -0.06 -0.00    +0.011 C 
DOCKED: ATOM     17  C   LIG d   1      27.630  -4.880  38.402 -0.11 +0.04    +0.216 C 
DOCKED: ATOM     18  C   LIG d   1      29.116  -5.175  38.459 -0.06 -0.01    +0.096 C 
DOCKED: ENDROOT
DOCKED: BRANCH  12  19
DOCKED: ATOM     19  O   LIG d   1      27.603  -7.310  31.906 -0.18 +0.35    -0.391 OA
DOCKED: ATOM     20  H   LIG d   1      27.787  -8.265  31.926 -0.20 -0.31    +0.210 HD
DOCKED: ENDBRANCH  12  19
DOCKED: TORSDOF 1
DOCKED: TER
DOCKED: ENDMDL
________________________________________________________________________________


	BEGINNING GENETIC ALGORITHM DOCKING 8 of 50
Run: 8 Seed: 487405273 1932524131 [ Run 8 of 50 GA/GALS ]
Beginning GENETIC ALGORITHM (GA), with a maximum of 2500000 energy evaluations.

Final-Value: -5.643


	FINAL GENETIC ALGORITHM DOCKED STATE
	_______________________________________________


Detailed state:  trans 6.017 16.319 13.068 quatxyzw 0.345794 -0.160592 0.362737 -0.850329 center 0.176 -0.164 -0.035 ntor 1 -129.1313
State:	  6.017  16.319  13.068   0.657 -0.305  0.689 -63.505   -129.13

DOCKED: MODEL        8
DOCKED: USER    Run = 8
DOCKED: USER    DPF = E:/autodock-test/CID_15385684/3dt3-15385684.dpf
DOCKED: USER  
DOCKED: USER    Estimated Free Energy of Binding    =   -5.37 kcal/mol  [=(1)+(2)+(3)-(4)]
DOCKED: USER    Estimated Inhibition Constant, Ki   =  115.44 uM (micromolar)  [Temperature = 298.15 K]
DOCKED: USER    
DOCKED: USER    (1) Final Intermolecular Energy     =   -5.67 kcal/mol
DOCKED: USER        vdW + Hbond + desolv Energy     =   -5.55 kcal/mol
DOCKED: USER        Electrostatic Energy            =   -0.12 kcal/mol
DOCKED: USER    (2) Final Total Internal Energy     =   +0.03 kcal/mol
DOCKED: USER    (3) Torsional Free Energy           =   +0.30 kcal/mol
DOCKED: USER    (4) Unbound System's Energy  [=(2)] =   +0.03 kcal/mol
DOCKED: USER    
DOCKED: USER    
DOCKED: USER    NEWDPF move CID_15385684.pdbqt
DOCKED: USER    NEWDPF about 0.176000 -0.164000 -0.035000
DOCKED: USER    NEWDPF tran0 6.016662 16.319076 13.068232
DOCKED: USER    NEWDPF quaternion0 0.345794 -0.160592 0.362737 -0.850329
DOCKED: USER    NEWDPF axisangle0 0.657088 -0.305163 0.689283 -63.505130
DOCKED: USER    NEWDPF quat0 0.657088 -0.305163 0.689283 -63.505130
DOCKED: USER    NEWDPF dihe0 -129.13 
DOCKED: USER  keepresnum = 1 
DOCKED: USER  
DOCKED: REMARK  1 active torsions:
DOCKED: REMARK  status: ('A' for Active; 'I' for Inactive)
DOCKED: REMARK    1  A    between atoms: O_1  and  C_13 
DOCKED: USER                              x       y       z     vdW  Elec       q    Type
DOCKED: USER                           _______ _______ _______ _____ _____    ______ ____
DOCKED: ROOT
DOCKED: ATOM      1  O   LIG d   1       2.158  15.217  12.198 -0.17 +0.01    -0.276 OA
DOCKED: ATOM      2  N   LIG d   1       6.918  17.738  14.093 -0.08 +0.07    -0.296 N 
DOCKED: ATOM      3  N   LIG d   1       4.317  16.069  12.118 -0.07 +0.04    -0.298 N 
DOCKED: ATOM      4  C   LIG d   1       6.133  16.505  14.342 -0.39 -0.02    +0.066 C 
DOCKED: ATOM      5  C   LIG d   1       6.396  15.426  13.239 -0.46 -0.01    +0.029 C 
DOCKED: ATOM      6  C   LIG d   1       4.610  16.809  14.431 -0.32 -0.00    +0.024 C 
DOCKED: ATOM      7  C   LIG d   1       5.755  15.856  11.884 -0.25 -0.02    +0.081 C 
DOCKED: ATOM      8  C   LIG d   1       7.901  15.142  13.169 -0.45 -0.02    +0.039 C 
DOCKED: ATOM      9  C   LIG d   1       4.021  17.152  13.052 -0.14 -0.01    +0.113 C 
DOCKED: ATOM     10  C   LIG d   1       4.325  17.912  15.454 -0.31 -0.00    +0.008 C 
DOCKED: ATOM     11  C   LIG d   1       8.359  17.457  14.021 -0.23 -0.03    +0.116 C 
DOCKED: ATOM     12  C   LIG d   1       8.698  16.421  12.948 -0.49 -0.05    +0.129 C 
DOCKED: ATOM     13  C   LIG d   1       6.671  18.754  15.129 -0.21 -0.02    +0.085 C 
DOCKED: ATOM     14  C   LIG d   1       6.006  14.913  10.707 -0.23 -0.01    +0.023 C 
DOCKED: ATOM     15  C   LIG d   1       5.197  19.137  15.218 -0.14 -0.00    +0.016 C 
DOCKED: ATOM     16  C   LIG d   1       5.166  13.658  10.842 -0.35 -0.00    +0.011 C 
DOCKED: ATOM     17  C   LIG d   1       3.324  15.143  11.800 -0.17 -0.02    +0.216 C 
DOCKED: ATOM     18  C   LIG d   1       3.700  14.042  10.829 -0.26 +0.00    +0.096 C 
DOCKED: ENDROOT
DOCKED: BRANCH  12  19
DOCKED: ATOM     19  O   LIG d   1      10.085  16.104  13.013 -0.79 +0.14    -0.391 OA
DOCKED: ATOM     20  H   LIG d   1      10.242  15.355  12.412 -0.04 -0.19    +0.210 HD
DOCKED: ENDBRANCH  12  19
DOCKED: TORSDOF 1
DOCKED: TER
DOCKED: ENDMDL
________________________________________________________________________________


	BEGINNING GENETIC ALGORITHM DOCKING 9 of 50
Run: 9 Seed: 362448002 582246519 [ Run 9 of 50 GA/GALS ]
Beginning GENETIC ALGORITHM (GA), with a maximum of 2500000 energy evaluations.

Final-Value: -5.001


	FINAL GENETIC ALGORITHM DOCKED STATE
	_______________________________________________


Detailed state:  trans 25.240 14.223 41.610 quatxyzw -0.091516 -0.727108 -0.672612 0.102625 center 0.176 -0.164 -0.035 ntor 1 -16.1200
State:	 25.240  14.223  41.610  -0.092 -0.731 -0.676 168.219    -16.12

DOCKED: MODEL        9
DOCKED: USER    Run = 9
DOCKED: USER    DPF = E:/autodock-test/CID_15385684/3dt3-15385684.dpf
DOCKED: USER  
DOCKED: USER    Estimated Free Energy of Binding    =   -4.72 kcal/mol  [=(1)+(2)+(3)-(4)]
DOCKED: USER    Estimated Inhibition Constant, Ki   =  346.99 uM (micromolar)  [Temperature = 298.15 K]
DOCKED: USER    
DOCKED: USER    (1) Final Intermolecular Energy     =   -5.02 kcal/mol
DOCKED: USER        vdW + Hbond + desolv Energy     =   -4.72 kcal/mol
DOCKED: USER        Electrostatic Energy            =   -0.29 kcal/mol
DOCKED: USER    (2) Final Total Internal Energy     =   +0.02 kcal/mol
DOCKED: USER    (3) Torsional Free Energy           =   +0.30 kcal/mol
DOCKED: USER    (4) Unbound System's Energy  [=(2)] =   +0.02 kcal/mol
DOCKED: USER    
DOCKED: USER    
DOCKED: USER    NEWDPF move CID_15385684.pdbqt
DOCKED: USER    NEWDPF about 0.176000 -0.164000 -0.035000
DOCKED: USER    NEWDPF tran0 25.240302 14.222641 41.610401
DOCKED: USER    NEWDPF quaternion0 -0.091516 -0.727108 -0.672612 0.102625
DOCKED: USER    NEWDPF axisangle0 -0.092001 -0.730967 -0.676182 168.219300
DOCKED: USER    NEWDPF quat0 -0.092001 -0.730967 -0.676182 168.219300
DOCKED: USER    NEWDPF dihe0 -16.12 
DOCKED: USER  keepresnum = 1 
DOCKED: USER  
DOCKED: REMARK  1 active torsions:
DOCKED: REMARK  status: ('A' for Active; 'I' for Inactive)
DOCKED: REMARK    1  A    between atoms: O_1  and  C_13 
DOCKED: USER                              x       y       z     vdW  Elec       q    Type
DOCKED: USER                           _______ _______ _______ _____ _____    ______ ____
DOCKED: ROOT
DOCKED: ATOM      1  O   LIG d   1      28.818  13.611  43.532 -0.05 +0.25    -0.276 OA
DOCKED: ATOM      2  N   LIG d   1      23.357  14.491  42.115 -0.12 +0.22    -0.296 N 
DOCKED: ATOM      3  N   LIG d   1      26.833  13.348  42.354 -0.12 +0.32    -0.298 N 
DOCKED: ATOM      4  C   LIG d   1      24.638  15.237  42.138 -0.14 -0.05    +0.066 C 
DOCKED: ATOM      5  C   LIG d   1      25.544  14.857  40.920 -0.27 -0.02    +0.029 C 
DOCKED: ATOM      6  C   LIG d   1      25.411  14.998  43.466 -0.13 -0.02    +0.024 C 
DOCKED: ATOM      7  C   LIG d   1      26.100  13.408  41.078 -0.38 -0.08    +0.081 C 
DOCKED: ATOM      8  C   LIG d   1      24.763  15.100  39.623 -0.26 -0.02    +0.039 C 
DOCKED: ATOM      9  C   LIG d   1      25.999  13.578  43.531 -0.16 -0.13    +0.113 C 
DOCKED: ATOM     10  C   LIG d   1      24.527  15.296  44.681 -0.11 -0.01    +0.008 C 
DOCKED: ATOM     11  C   LIG d   1      22.617  14.724  40.866 -0.27 -0.10    +0.116 C 
DOCKED: ATOM     12  C   LIG d   1      23.434  14.356  39.627 -0.40 -0.11    +0.129 C 
DOCKED: ATOM     13  C   LIG d   1      22.503  14.847  43.260 -0.15 -0.06    +0.085 C 
DOCKED: ATOM     14  C   LIG d   1      26.945  12.894  39.912 -0.49 -0.03    +0.023 C 
DOCKED: ATOM     15  C   LIG d   1      23.190  14.574  44.595 -0.15 -0.02    +0.016 C 
DOCKED: ATOM     16  C   LIG d   1      28.313  13.548  39.918 -0.54 -0.01    +0.011 C 
DOCKED: ATOM     17  C   LIG d   1      28.220  13.431  42.467 -0.13 -0.24    +0.216 C 
DOCKED: ATOM     18  C   LIG d   1      29.026  13.187  41.206 -0.24 -0.15    +0.096 C 
DOCKED: ENDROOT
DOCKED: BRANCH  12  19
DOCKED: ATOM     19  O   LIG d   1      22.712  14.720  38.454 -0.24 +0.42    -0.391 OA
DOCKED: ATOM     20  H   LIG d   1      22.000  14.068  38.335 -0.36 -0.46    +0.210 HD
DOCKED: ENDBRANCH  12  19
DOCKED: TORSDOF 1
DOCKED: TER
DOCKED: ENDMDL
________________________________________________________________________________


	BEGINNING GENETIC ALGORITHM DOCKING 10 of 50
Run: 10 Seed: 1874965380 22438160 [ Run 10 of 50 GA/GALS ]
Beginning GENETIC ALGORITHM (GA), with a maximum of 2500000 energy evaluations.

Final-Value: -5.216


	FINAL GENETIC ALGORITHM DOCKED STATE
	_______________________________________________


Detailed state:  trans 19.299 13.503 5.034 quatxyzw 0.149737 0.938267 0.300229 0.084236 center 0.176 -0.164 -0.035 ntor 1 17.3635
State:	 19.299  13.503   5.034   0.150  0.942  0.301 170.336     17.36

DOCKED: MODEL       10
DOCKED: USER    Run = 10
DOCKED: USER    DPF = E:/autodock-test/CID_15385684/3dt3-15385684.dpf
DOCKED: USER  
DOCKED: USER    Estimated Free Energy of Binding    =   -4.93 kcal/mol  [=(1)+(2)+(3)-(4)]
DOCKED: USER    Estimated Inhibition Constant, Ki   =  242.85 uM (micromolar)  [Temperature = 298.15 K]
DOCKED: USER    
DOCKED: USER    (1) Final Intermolecular Energy     =   -5.23 kcal/mol
DOCKED: USER        vdW + Hbond + desolv Energy     =   -5.04 kcal/mol
DOCKED: USER        Electrostatic Energy            =   -0.19 kcal/mol
DOCKED: USER    (2) Final Total Internal Energy     =   +0.01 kcal/mol
DOCKED: USER    (3) Torsional Free Energy           =   +0.30 kcal/mol
DOCKED: USER    (4) Unbound System's Energy  [=(2)] =   +0.01 kcal/mol
DOCKED: USER    
DOCKED: USER    
DOCKED: USER    NEWDPF move CID_15385684.pdbqt
DOCKED: USER    NEWDPF about 0.176000 -0.164000 -0.035000
DOCKED: USER    NEWDPF tran0 19.299087 13.503427 5.033988
DOCKED: USER    NEWDPF quaternion0 0.149737 0.938267 0.300229 0.084236
DOCKED: USER    NEWDPF axisangle0 0.150271 0.941614 0.301300 170.335761
DOCKED: USER    NEWDPF quat0 0.150271 0.941614 0.301300 170.335761
DOCKED: USER    NEWDPF dihe0 17.36 
DOCKED: USER  keepresnum = 1 
DOCKED: USER  
DOCKED: REMARK  1 active torsions:
DOCKED: REMARK  status: ('A' for Active; 'I' for Inactive)
DOCKED: REMARK    1  A    between atoms: O_1  and  C_13 
DOCKED: USER                              x       y       z     vdW  Elec       q    Type
DOCKED: USER                           _______ _______ _______ _____ _____    ______ ____
DOCKED: ROOT
DOCKED: ATOM      1  O   LIG d   1      23.338  14.238   4.925 -0.48 -0.09    -0.276 OA
DOCKED: ATOM      2  N   LIG d   1      17.734  14.175   6.021 -0.15 +0.14    -0.296 N 
DOCKED: ATOM      3  N   LIG d   1      21.234  13.336   5.319 -0.14 -0.01    -0.298 N 
DOCKED: ATOM      4  C   LIG d   1      18.657  14.622   4.950 -0.14 -0.02    +0.066 C 
DOCKED: ATOM      5  C   LIG d   1      19.132  13.421   4.067 -0.09 -0.01    +0.029 C 
DOCKED: ATOM      6  C   LIG d   1      19.890  15.367   5.535 -0.21 -0.00    +0.024 C 
DOCKED: ATOM      7  C   LIG d   1      20.108  12.502   4.864 -0.19 -0.01    +0.081 C 
DOCKED: ATOM      8  C   LIG d   1      17.902  12.702   3.500 -0.08 -0.02    +0.039 C 
DOCKED: ATOM      9  C   LIG d   1      20.852  14.399   6.244 -0.28 +0.01    +0.113 C 
DOCKED: ATOM     10  C   LIG d   1      19.458  16.508   6.461 -0.42 -0.00    +0.008 C 
DOCKED: ATOM     11  C   LIG d   1      16.561  13.481   5.471 -0.24 -0.11    +0.116 C 
DOCKED: ATOM     12  C   LIG d   1      16.946  12.279   4.608 -0.09 -0.13    +0.129 C 
DOCKED: ATOM     13  C   LIG d   1      17.286  15.304   6.854 -0.47 -0.03    +0.085 C 
DOCKED: ATOM     14  C   LIG d   1      20.587  11.251   4.128 -0.26 +0.00    +0.023 C 
DOCKED: ATOM     15  C   LIG d   1      18.456  16.036   7.506 -0.59 -0.00    +0.016 C 
DOCKED: ATOM     16  C   LIG d   1      21.608  11.616   3.068 -0.27 +0.00    +0.011 C 
DOCKED: ATOM     17  C   LIG d   1      22.478  13.384   4.691 -0.24 +0.04    +0.216 C 
DOCKED: ATOM     18  C   LIG d   1      22.810  12.252   3.738 -0.17 +0.01    +0.096 C 
DOCKED: ENDROOT
DOCKED: BRANCH  12  19
DOCKED: ATOM     19  O   LIG d   1      15.778  11.729   4.008 -0.05 +0.47    -0.391 OA
DOCKED: ATOM     20  H   LIG d   1      15.076  11.727   4.681 -0.46 -0.44    +0.210 HD
DOCKED: ENDBRANCH  12  19
DOCKED: TORSDOF 1
DOCKED: TER
DOCKED: ENDMDL
________________________________________________________________________________


	BEGINNING GENETIC ALGORITHM DOCKING 11 of 50
Run: 11 Seed: 1050044211 1464764115 [ Run 11 of 50 GA/GALS ]
Beginning GENETIC ALGORITHM (GA), with a maximum of 2500000 energy evaluations.

Final-Value: -4.204


	FINAL GENETIC ALGORITHM DOCKED STATE
	_______________________________________________


Detailed state:  trans 26.504 -9.846 8.189 quatxyzw -0.365696 0.479119 -0.789540 0.115490 center 0.176 -0.164 -0.035 ntor 1 87.0027
State:	 26.504  -9.846   8.189  -0.368  0.482 -0.795 166.736     87.00

DOCKED: MODEL       11
DOCKED: USER    Run = 11
DOCKED: USER    DPF = E:/autodock-test/CID_15385684/3dt3-15385684.dpf
DOCKED: USER  
DOCKED: USER    Estimated Free Energy of Binding    =   -3.92 kcal/mol  [=(1)+(2)+(3)-(4)]
DOCKED: USER    Estimated Inhibition Constant, Ki   =    1.34 mM (millimolar)  [Temperature = 298.15 K]
DOCKED: USER    
DOCKED: USER    (1) Final Intermolecular Energy     =   -4.22 kcal/mol
DOCKED: USER        vdW + Hbond + desolv Energy     =   -4.09 kcal/mol
DOCKED: USER        Electrostatic Energy            =   -0.13 kcal/mol
DOCKED: USER    (2) Final Total Internal Energy     =   +0.01 kcal/mol
DOCKED: USER    (3) Torsional Free Energy           =   +0.30 kcal/mol
DOCKED: USER    (4) Unbound System's Energy  [=(2)] =   +0.01 kcal/mol
DOCKED: USER    
DOCKED: USER    
DOCKED: USER    NEWDPF move CID_15385684.pdbqt
DOCKED: USER    NEWDPF about 0.176000 -0.164000 -0.035000
DOCKED: USER    NEWDPF tran0 26.503859 -9.845740 8.188956
DOCKED: USER    NEWDPF quaternion0 -0.365696 0.479119 -0.789540 0.115490
DOCKED: USER    NEWDPF axisangle0 -0.368160 0.482347 -0.794858 166.736255
DOCKED: USER    NEWDPF quat0 -0.368160 0.482347 -0.794858 166.736255
DOCKED: USER    NEWDPF dihe0 87.00 
DOCKED: USER  keepresnum = 1 
DOCKED: USER  
DOCKED: REMARK  1 active torsions:
DOCKED: REMARK  status: ('A' for Active; 'I' for Inactive)
DOCKED: REMARK    1  A    between atoms: O_1  and  C_13 
DOCKED: USER                              x       y       z     vdW  Elec       q    Type
DOCKED: USER                           _______ _______ _______ _____ _____    ______ ____
DOCKED: ROOT
DOCKED: ATOM      1  O   LIG d   1      28.215 -10.388   4.495 -0.02 +0.12    -0.276 OA
DOCKED: ATOM      2  N   LIG d   1      24.762 -10.188   9.039 -0.13 +0.19    -0.296 N 
DOCKED: ATOM      3  N   LIG d   1      27.198  -9.500   6.385 -0.11 +0.14    -0.298 N 
DOCKED: ATOM      4  C   LIG d   1      25.945 -10.948   8.569 -0.14 -0.04    +0.066 C 
DOCKED: ATOM      5  C   LIG d   1      27.263 -10.124   8.752 -0.22 -0.02    +0.029 C 
DOCKED: ATOM      6  C   LIG d   1      25.792 -11.377   7.082 -0.13 -0.02    +0.024 C 
DOCKED: ATOM      7  C   LIG d   1      27.316  -8.937   7.741 -0.26 -0.03    +0.081 C 
DOCKED: ATOM      8  C   LIG d   1      27.394  -9.712  10.223 -0.20 -0.03    +0.039 C 
DOCKED: ATOM      9  C   LIG d   1      25.928 -10.176   6.130 -0.20 -0.06    +0.113 C 
DOCKED: ATOM     10  C   LIG d   1      24.477 -12.127   6.856 -0.22 -0.01    +0.008 C 
DOCKED: ATOM     11  C   LIG d   1      24.897  -9.792  10.448 -0.22 -0.06    +0.116 C 
DOCKED: ATOM     12  C   LIG d   1      26.157  -8.963  10.702 -0.25 -0.05    +0.129 C 
DOCKED: ATOM     13  C   LIG d   1      23.521 -10.961   8.867 -0.33 -0.08    +0.085 C 
DOCKED: ATOM     14  C   LIG d   1      28.527  -8.013   7.870 -0.36 -0.01    +0.023 C 
DOCKED: ATOM     15  C   LIG d   1      23.287 -11.357   7.412 -0.28 -0.02    +0.016 C 
DOCKED: ATOM     16  C   LIG d   1      29.771  -8.688   7.325 -0.38 -0.01    +0.011 C 
DOCKED: ATOM     17  C   LIG d   1      28.276  -9.714   5.528 -0.07 -0.10    +0.216 C 
DOCKED: ATOM     18  C   LIG d   1      29.566  -8.987   5.853 -0.18 -0.05    +0.096 C 
DOCKED: ENDROOT
DOCKED: BRANCH  12  19
DOCKED: ATOM     19  O   LIG d   1      26.293  -8.718  12.099 -0.49 +0.07    -0.391 OA
DOCKED: ATOM     20  H   LIG d   1      25.865  -9.454  12.568 +0.08 -0.06    +0.210 HD
DOCKED: ENDBRANCH  12  19
DOCKED: TORSDOF 1
DOCKED: TER
DOCKED: ENDMDL
________________________________________________________________________________


	BEGINNING GENETIC ALGORITHM DOCKING 12 of 50
Run: 12 Seed: 2051579308 1416985528 [ Run 12 of 50 GA/GALS ]
Beginning GENETIC ALGORITHM (GA), with a maximum of 2500000 energy evaluations.

Final-Value: -4.868


	FINAL GENETIC ALGORITHM DOCKED STATE
	_______________________________________________


Detailed state:  trans 46.597 17.286 22.567 quatxyzw 0.778442 0.506796 -0.219702 -0.298189 center 0.176 -0.164 -0.035 ntor 1 -144.9146
State:	 46.597  17.286  22.567   0.816  0.531 -0.230 -145.302   -144.91

DOCKED: MODEL       12
DOCKED: USER    Run = 12
DOCKED: USER    DPF = E:/autodock-test/CID_15385684/3dt3-15385684.dpf
DOCKED: USER  
DOCKED: USER    Estimated Free Energy of Binding    =   -4.60 kcal/mol  [=(1)+(2)+(3)-(4)]
DOCKED: USER    Estimated Inhibition Constant, Ki   =  427.03 uM (micromolar)  [Temperature = 298.15 K]
DOCKED: USER    
DOCKED: USER    (1) Final Intermolecular Energy     =   -4.90 kcal/mol
DOCKED: USER        vdW + Hbond + desolv Energy     =   -4.79 kcal/mol
DOCKED: USER        Electrostatic Energy            =   -0.11 kcal/mol
DOCKED: USER    (2) Final Total Internal Energy     =   +0.03 kcal/mol
DOCKED: USER    (3) Torsional Free Energy           =   +0.30 kcal/mol
DOCKED: USER    (4) Unbound System's Energy  [=(2)] =   +0.03 kcal/mol
DOCKED: USER    
DOCKED: USER    
DOCKED: USER    NEWDPF move CID_15385684.pdbqt
DOCKED: USER    NEWDPF about 0.176000 -0.164000 -0.035000
DOCKED: USER    NEWDPF tran0 46.597311 17.285954 22.567217
DOCKED: USER    NEWDPF quaternion0 0.778442 0.506796 -0.219702 -0.298189
DOCKED: USER    NEWDPF axisangle0 0.815543 0.530951 -0.230174 -145.302232
DOCKED: USER    NEWDPF quat0 0.815543 0.530951 -0.230174 -145.302232
DOCKED: USER    NEWDPF dihe0 -144.91 
DOCKED: USER  keepresnum = 1 
DOCKED: USER  
DOCKED: REMARK  1 active torsions:
DOCKED: REMARK  status: ('A' for Active; 'I' for Inactive)
DOCKED: REMARK    1  A    between atoms: O_1  and  C_13 
DOCKED: USER                              x       y       z     vdW  Elec       q    Type
DOCKED: USER                           _______ _______ _______ _____ _____    ______ ____
DOCKED: ROOT
DOCKED: ATOM      1  O   LIG d   1      46.864  14.140  25.193 -1.15 -0.09    -0.276 OA
DOCKED: ATOM      2  N   LIG d   1      47.829  18.555  21.702 -0.03 +0.06    -0.296 N 
DOCKED: ATOM      3  N   LIG d   1      46.530  16.220  24.214 -0.10 +0.00    -0.298 N 
DOCKED: ATOM      4  C   LIG d   1      47.455  17.123  21.614 -0.23 -0.01    +0.066 C 
DOCKED: ATOM      5  C   LIG d   1      45.939  16.907  21.940 -0.33 -0.01    +0.029 C 
DOCKED: ATOM      6  C   LIG d   1      48.328  16.247  22.556 -0.20 -0.00    +0.024 C 
DOCKED: ATOM      7  C   LIG d   1      45.663  17.139  23.457 -0.27 -0.01    +0.081 C 
DOCKED: ATOM      8  C   LIG d   1      45.098  17.778  21.000 -0.05 -0.02    +0.039 C 
DOCKED: ATOM      9  C   LIG d   1      47.958  16.464  24.034 -0.15 -0.01    +0.113 C 
DOCKED: ATOM     10  C   LIG d   1      49.820  16.487  22.309 -0.16 -0.00    +0.008 C 
DOCKED: ATOM     11  C   LIG d   1      47.014  19.385  20.803 -0.06 -0.03    +0.116 C 
DOCKED: ATOM     12  C   LIG d   1      45.516  19.241  21.075 -0.14 -0.05    +0.129 C 
DOCKED: ATOM     13  C   LIG d   1      49.254  18.760  21.396 -0.04 -0.02    +0.085 C 
DOCKED: ATOM     14  C   LIG d   1      44.201  17.026  23.888 -0.45 -0.00    +0.023 C 
DOCKED: ATOM     15  C   LIG d   1      50.163  17.970  22.334 -0.04 -0.00    +0.016 C 
DOCKED: ATOM     16  C   LIG d   1      43.764  15.574  23.909 -0.52 -0.00    +0.011 C 
DOCKED: ATOM     17  C   LIG d   1      46.103  15.011  24.763 -0.33 +0.03    +0.216 C 
DOCKED: ATOM     18  C   LIG d   1      44.607  14.820  24.917 -0.57 +0.01    +0.096 C 
DOCKED: ENDROOT
DOCKED: BRANCH  12  19
DOCKED: ATOM     19  O   LIG d   1      44.782  19.969  20.096 -0.04 +0.17    -0.391 OA
DOCKED: ATOM     20  H   LIG d   1      43.894  19.575  20.043 +0.06 -0.12    +0.210 HD
DOCKED: ENDBRANCH  12  19
DOCKED: TORSDOF 1
DOCKED: TER
DOCKED: ENDMDL
________________________________________________________________________________


	BEGINNING GENETIC ALGORITHM DOCKING 13 of 50
Run: 13 Seed: 262336563 1321266569 [ Run 13 of 50 GA/GALS ]
Beginning GENETIC ALGORITHM (GA), with a maximum of 2500000 energy evaluations.

Final-Value: -4.541


	FINAL GENETIC ALGORITHM DOCKED STATE
	_______________________________________________


Detailed state:  trans 10.645 -28.884 27.226 quatxyzw 0.585425 -0.175698 0.023002 0.791125 center 0.176 -0.164 -0.035 ntor 1 122.8338
State:	 10.645 -28.884  27.226   0.957 -0.287  0.038 75.418    122.83

DOCKED: MODEL       13
DOCKED: USER    Run = 13
DOCKED: USER    DPF = E:/autodock-test/CID_15385684/3dt3-15385684.dpf
DOCKED: USER  
DOCKED: USER    Estimated Free Energy of Binding    =   -4.26 kcal/mol  [=(1)+(2)+(3)-(4)]
DOCKED: USER    Estimated Inhibition Constant, Ki   =  752.25 uM (micromolar)  [Temperature = 298.15 K]
DOCKED: USER    
DOCKED: USER    (1) Final Intermolecular Energy     =   -4.56 kcal/mol
DOCKED: USER        vdW + Hbond + desolv Energy     =   -4.58 kcal/mol
DOCKED: USER        Electrostatic Energy            =   +0.02 kcal/mol
DOCKED: USER    (2) Final Total Internal Energy     =   +0.02 kcal/mol
DOCKED: USER    (3) Torsional Free Energy           =   +0.30 kcal/mol
DOCKED: USER    (4) Unbound System's Energy  [=(2)] =   +0.02 kcal/mol
DOCKED: USER    
DOCKED: USER    
DOCKED: USER    NEWDPF move CID_15385684.pdbqt
DOCKED: USER    NEWDPF about 0.176000 -0.164000 -0.035000
DOCKED: USER    NEWDPF tran0 10.645422 -28.884020 27.225799
DOCKED: USER    NEWDPF quaternion0 0.585425 -0.175698 0.023002 0.791125
DOCKED: USER    NEWDPF axisangle0 0.957117 -0.287250 0.037606 75.418463
DOCKED: USER    NEWDPF quat0 0.957117 -0.287250 0.037606 75.418463
DOCKED: USER    NEWDPF dihe0 122.83 
DOCKED: USER  keepresnum = 1 
DOCKED: USER  
DOCKED: REMARK  1 active torsions:
DOCKED: REMARK  status: ('A' for Active; 'I' for Inactive)
DOCKED: REMARK    1  A    between atoms: O_1  and  C_13 
DOCKED: USER                              x       y       z     vdW  Elec       q    Type
DOCKED: USER                           _______ _______ _______ _____ _____    ______ ____
DOCKED: ROOT
DOCKED: ATOM      1  O   LIG d   1       6.979 -27.193  26.478 -0.17 +0.19    -0.276 OA
DOCKED: ATOM      2  N   LIG d   1      12.220 -29.439  26.184 -0.05 +0.09    -0.296 N 
DOCKED: ATOM      3  N   LIG d   1       8.716 -28.665  26.937 -0.06 +0.13    -0.298 N 
DOCKED: ATOM      4  C   LIG d   1      11.565 -28.190  26.640 -0.28 -0.02    +0.066 C 
DOCKED: ATOM      5  C   LIG d   1      10.884 -28.379  28.037 -0.39 -0.01    +0.029 C 
DOCKED: ATOM      6  C   LIG d   1      10.519 -27.685  25.607 -0.31 -0.01    +0.024 C 
DOCKED: ATOM      7  C   LIG d   1       9.623 -29.288  27.917 -0.16 -0.03    +0.081 C 
DOCKED: ATOM      8  C   LIG d   1      11.933 -28.875  29.040 -0.38 -0.01    +0.039 C 
DOCKED: ATOM      9  C   LIG d   1       9.267 -28.578  25.588 -0.14 -0.05    +0.113 C 
DOCKED: ATOM     10  C   LIG d   1      11.138 -27.556  24.212 -0.27 -0.00    +0.008 C 
DOCKED: ATOM     11  C   LIG d   1      13.220 -29.913  27.153 -0.15 -0.04    +0.116 C 
DOCKED: ATOM     12  C   LIG d   1      12.622 -30.139  28.542 -0.22 -0.04    +0.129 C 
DOCKED: ATOM     13  C   LIG d   1      12.861 -29.264  24.870 -0.11 -0.02    +0.085 C 
DOCKED: ATOM     14  C   LIG d   1       8.909 -29.605  29.231 -0.23 -0.01    +0.023 C 
DOCKED: ATOM     15  C   LIG d   1      11.865 -28.828  23.799 -0.13 -0.01    +0.016 C 
DOCKED: ATOM     16  C   LIG d   1       8.138 -28.396  29.722 -0.29 -0.00    +0.011 C 
DOCKED: ATOM     17  C   LIG d   1       7.601 -27.899  27.276 -0.13 -0.12    +0.216 C 
DOCKED: ATOM     18  C   LIG d   1       7.084 -28.032  28.695 -0.16 -0.05    +0.096 C 
DOCKED: ENDROOT
DOCKED: BRANCH  12  19
DOCKED: ATOM     19  O   LIG d   1      13.660 -30.476  29.458 -0.54 +0.09    -0.391 OA
DOCKED: ATOM     20  H   LIG d   1      14.253 -29.708  29.522 -0.41 -0.06    +0.210 HD
DOCKED: ENDBRANCH  12  19
DOCKED: TORSDOF 1
DOCKED: TER
DOCKED: ENDMDL
________________________________________________________________________________


	BEGINNING GENETIC ALGORITHM DOCKING 14 of 50
Run: 14 Seed: 950310841 1635408916 [ Run 14 of 50 GA/GALS ]
Beginning GENETIC ALGORITHM (GA), with a maximum of 2500000 energy evaluations.

Final-Value: -4.639


	FINAL GENETIC ALGORITHM DOCKED STATE
	_______________________________________________


Detailed state:  trans 47.988 -12.719 13.117 quatxyzw -0.065901 0.636761 0.562432 0.523319 center 0.176 -0.164 -0.035 ntor 1 -2.3023
State:	 47.988 -12.719  13.117  -0.077  0.747  0.660 116.890     -2.30

DOCKED: MODEL       14
DOCKED: USER    Run = 14
DOCKED: USER    DPF = E:/autodock-test/CID_15385684/3dt3-15385684.dpf
DOCKED: USER  
DOCKED: USER    Estimated Free Energy of Binding    =   -4.36 kcal/mol  [=(1)+(2)+(3)-(4)]
DOCKED: USER    Estimated Inhibition Constant, Ki   =  640.12 uM (micromolar)  [Temperature = 298.15 K]
DOCKED: USER    
DOCKED: USER    (1) Final Intermolecular Energy     =   -4.66 kcal/mol
DOCKED: USER        vdW + Hbond + desolv Energy     =   -4.57 kcal/mol
DOCKED: USER        Electrostatic Energy            =   -0.09 kcal/mol
DOCKED: USER    (2) Final Total Internal Energy     =   +0.02 kcal/mol
DOCKED: USER    (3) Torsional Free Energy           =   +0.30 kcal/mol
DOCKED: USER    (4) Unbound System's Energy  [=(2)] =   +0.02 kcal/mol
DOCKED: USER    
DOCKED: USER    
DOCKED: USER    NEWDPF move CID_15385684.pdbqt
DOCKED: USER    NEWDPF about 0.176000 -0.164000 -0.035000
DOCKED: USER    NEWDPF tran0 47.987739 -12.718582 13.116755
DOCKED: USER    NEWDPF quaternion0 -0.065901 0.636761 0.562432 0.523319
DOCKED: USER    NEWDPF axisangle0 -0.077337 0.747252 0.660025 116.889668
DOCKED: USER    NEWDPF quat0 -0.077337 0.747252 0.660025 116.889668
DOCKED: USER    NEWDPF dihe0 -2.30 
DOCKED: USER  keepresnum = 1 
DOCKED: USER  
DOCKED: REMARK  1 active torsions:
DOCKED: REMARK  status: ('A' for Active; 'I' for Inactive)
DOCKED: REMARK    1  A    between atoms: O_1  and  C_13 
DOCKED: USER                              x       y       z     vdW  Elec       q    Type
DOCKED: USER                           _______ _______ _______ _____ _____    ______ ____
DOCKED: ROOT
DOCKED: ATOM      1  O   LIG d   1      50.363  -9.436  12.447 -0.81 +0.07    -0.276 OA
DOCKED: ATOM      2  N   LIG d   1      47.643 -13.976  14.591 -0.03 +0.08    -0.296 N 
DOCKED: ATOM      3  N   LIG d   1      49.458 -11.575  12.496 -0.13 +0.10    -0.298 N 
DOCKED: ATOM      4  C   LIG d   1      47.352 -12.567  14.232 -0.28 -0.01    +0.066 C 
DOCKED: ATOM      5  C   LIG d   1      47.160 -12.399  12.688 -0.03 -0.01    +0.029 C 
DOCKED: ATOM      6  C   LIG d   1      48.469 -11.610  14.733 -0.24 -0.00    +0.024 C 
DOCKED: ATOM      7  C   LIG d   1      48.520 -12.567  11.942 -0.22 -0.03    +0.081 C 
DOCKED: ATOM      8  C   LIG d   1      46.055 -13.351  12.216 -0.00 -0.00    +0.039 C 
DOCKED: ATOM      9  C   LIG d   1      49.760 -11.768  13.912 -0.21 -0.03    +0.113 C 
DOCKED: ATOM     10  C   LIG d   1      48.729 -11.799  16.230 -0.23 -0.00    +0.008 C 
DOCKED: ATOM     11  C   LIG d   1      46.582 -14.884  14.130 -0.11 -0.03    +0.116 C 
DOCKED: ATOM     12  C   LIG d   1      46.350 -14.789  12.622 -0.20 -0.03    +0.129 C 
DOCKED: ATOM     13  C   LIG d   1      47.824 -14.137  16.043 -0.10 -0.02    +0.085 C 
DOCKED: ATOM     14  C   LIG d   1      48.450 -12.493  10.417 -0.32 -0.01    +0.023 C 
DOCKED: ATOM     15  C   LIG d   1      48.954 -13.263  16.582 -0.09 -0.00    +0.016 C 
DOCKED: ATOM     16  C   LIG d   1      48.242 -11.062   9.962 -0.40 -0.01    +0.011 C 
DOCKED: ATOM     17  C   LIG d   1      49.765 -10.359  11.886 -0.41 -0.09    +0.216 C 
DOCKED: ATOM     18  C   LIG d   1      49.419 -10.223  10.416 -0.49 -0.07    +0.096 C 
DOCKED: ENDROOT
DOCKED: BRANCH  12  19
DOCKED: ATOM     19  O   LIG d   1      45.234 -15.597  12.260 -0.31 +0.06    -0.391 OA
DOCKED: ATOM     20  H   LIG d   1      45.448 -16.515  12.496 +0.04 -0.05    +0.210 HD
DOCKED: ENDBRANCH  12  19
DOCKED: TORSDOF 1
DOCKED: TER
DOCKED: ENDMDL
________________________________________________________________________________


	BEGINNING GENETIC ALGORITHM DOCKING 15 of 50
Run: 15 Seed: 575659945 949134041 [ Run 15 of 50 GA/GALS ]
Beginning GENETIC ALGORITHM (GA), with a maximum of 2500000 energy evaluations.

Final-Value: -5.406


	FINAL GENETIC ALGORITHM DOCKED STATE
	_______________________________________________


Detailed state:  trans 1.691 -0.417 3.900 quatxyzw 0.840777 0.114394 -0.405217 -0.340304 center 0.176 -0.164 -0.035 ntor 1 105.2244
State:	  1.691  -0.417   3.900   0.894  0.122 -0.431 -140.209    105.22

DOCKED: MODEL       15
DOCKED: USER    Run = 15
DOCKED: USER    DPF = E:/autodock-test/CID_15385684/3dt3-15385684.dpf
DOCKED: USER  
DOCKED: USER    Estimated Free Energy of Binding    =   -5.12 kcal/mol  [=(1)+(2)+(3)-(4)]
DOCKED: USER    Estimated Inhibition Constant, Ki   =  175.57 uM (micromolar)  [Temperature = 298.15 K]
DOCKED: USER    
DOCKED: USER    (1) Final Intermolecular Energy     =   -5.42 kcal/mol
DOCKED: USER        vdW + Hbond + desolv Energy     =   -5.24 kcal/mol
DOCKED: USER        Electrostatic Energy            =   -0.19 kcal/mol
DOCKED: USER    (2) Final Total Internal Energy     =   +0.02 kcal/mol
DOCKED: USER    (3) Torsional Free Energy           =   +0.30 kcal/mol
DOCKED: USER    (4) Unbound System's Energy  [=(2)] =   +0.02 kcal/mol
DOCKED: USER    
DOCKED: USER    
DOCKED: USER    NEWDPF move CID_15385684.pdbqt
DOCKED: USER    NEWDPF about 0.176000 -0.164000 -0.035000
DOCKED: USER    NEWDPF tran0 1.690568 -0.416676 3.900179
DOCKED: USER    NEWDPF quaternion0 0.840777 0.114394 -0.405217 -0.340304
DOCKED: USER    NEWDPF axisangle0 0.894144 0.121655 -0.430937 -140.209247
DOCKED: USER    NEWDPF quat0 0.894144 0.121655 -0.430937 -140.209247
DOCKED: USER    NEWDPF dihe0 105.22 
DOCKED: USER  keepresnum = 1 
DOCKED: USER  
DOCKED: REMARK  1 active torsions:
DOCKED: REMARK  status: ('A' for Active; 'I' for Inactive)
DOCKED: REMARK    1  A    between atoms: O_1  and  C_13 
DOCKED: USER                              x       y       z     vdW  Elec       q    Type
DOCKED: USER                           _______ _______ _______ _____ _____    ______ ____
DOCKED: ROOT
DOCKED: ATOM      1  O   LIG d   1       0.048  -1.647   7.457 -0.26 +0.06    -0.276 OA
DOCKED: ATOM      2  N   LIG d   1       3.325  -0.774   2.863 -0.19 +0.04    -0.296 N 
DOCKED: ATOM      3  N   LIG d   1       1.125  -0.455   5.780 -0.19 +0.04    -0.298 N 
DOCKED: ATOM      4  C   LIG d   1       2.054  -1.451   3.215 -0.21 -0.01    +0.066 C 
DOCKED: ATOM      5  C   LIG d   1       0.877  -0.427   3.344 -0.13 -0.00    +0.029 C 
DOCKED: ATOM      6  C   LIG d   1       2.189  -2.268   4.530 -0.41 -0.01    +0.024 C 
DOCKED: ATOM      7  C   LIG d   1       1.049   0.452   4.622 -0.28 -0.01    +0.081 C 
DOCKED: ATOM      8  C   LIG d   1       0.761   0.367   2.038 -0.10 -0.00    +0.039 C 
DOCKED: ATOM      9  C   LIG d   1       2.279  -1.349   5.761 -0.32 -0.02    +0.113 C 
DOCKED: ATOM     10  C   LIG d   1       3.377  -3.233   4.462 -0.60 -0.00    +0.008 C 
DOCKED: ATOM     11  C   LIG d   1       3.205  -0.010   1.613 -0.31 -0.03    +0.116 C 
DOCKED: ATOM     12  C   LIG d   1       2.083   1.029   1.670 -0.25 +0.01    +0.129 C 
DOCKED: ATOM     13  C   LIG d   1       4.433  -1.735   2.742 -0.34 -0.02    +0.085 C 
DOCKED: ATOM     14  C   LIG d   1      -0.005   1.542   4.820 -0.23 -0.00    +0.023 C 
DOCKED: ATOM     15  C   LIG d   1       4.653  -2.524   4.029 -0.62 -0.00    +0.016 C 
DOCKED: ATOM     16  C   LIG d   1      -1.319   0.935   5.270 -0.15 -0.00    +0.011 C 
DOCKED: ATOM     17  C   LIG d   1       0.058  -0.727   6.634 -0.23 -0.04    +0.216 C 
DOCKED: ATOM     18  C   LIG d   1      -1.112   0.238   6.600 -0.18 -0.02    +0.096 C 
DOCKED: ENDROOT
DOCKED: BRANCH  12  19
DOCKED: ATOM     19  O   LIG d   1       1.939   1.645   0.394 -0.27 -0.27    -0.391 OA
DOCKED: ATOM     20  H   LIG d   1       1.941   0.938  -0.274 +0.05 +0.09    +0.210 HD
DOCKED: ENDBRANCH  12  19
DOCKED: TORSDOF 1
DOCKED: TER
DOCKED: ENDMDL
________________________________________________________________________________


	BEGINNING GENETIC ALGORITHM DOCKING 16 of 50
Run: 16 Seed: 538686836 770209008 [ Run 16 of 50 GA/GALS ]
Beginning GENETIC ALGORITHM (GA), with a maximum of 2500000 energy evaluations.

Final-Value: -6.350


	FINAL GENETIC ALGORITHM DOCKED STATE
	_______________________________________________


Detailed state:  trans 16.506 -16.225 24.367 quatxyzw -0.267008 0.938845 0.103863 -0.191020 center 0.176 -0.164 -0.035 ntor 1 -60.9752
State:	 16.506 -16.225  24.367  -0.272  0.956  0.106 -157.975    -60.98

DOCKED: MODEL       16
DOCKED: USER    Run = 16
DOCKED: USER    DPF = E:/autodock-test/CID_15385684/3dt3-15385684.dpf
DOCKED: USER  
DOCKED: USER    Estimated Free Energy of Binding    =   -6.07 kcal/mol  [=(1)+(2)+(3)-(4)]
DOCKED: USER    Estimated Inhibition Constant, Ki   =   35.25 uM (micromolar)  [Temperature = 298.15 K]
DOCKED: USER    
DOCKED: USER    (1) Final Intermolecular Energy     =   -6.37 kcal/mol
DOCKED: USER        vdW + Hbond + desolv Energy     =   -6.35 kcal/mol
DOCKED: USER        Electrostatic Energy            =   -0.03 kcal/mol
DOCKED: USER    (2) Final Total Internal Energy     =   +0.02 kcal/mol
DOCKED: USER    (3) Torsional Free Energy           =   +0.30 kcal/mol
DOCKED: USER    (4) Unbound System's Energy  [=(2)] =   +0.02 kcal/mol
DOCKED: USER    
DOCKED: USER    
DOCKED: USER    NEWDPF move CID_15385684.pdbqt
DOCKED: USER    NEWDPF about 0.176000 -0.164000 -0.035000
DOCKED: USER    NEWDPF tran0 16.506480 -16.224566 24.367152
DOCKED: USER    NEWDPF quaternion0 -0.267008 0.938845 0.103863 -0.191020
DOCKED: USER    NEWDPF axisangle0 -0.272017 0.956457 0.105811 -157.975356
DOCKED: USER    NEWDPF quat0 -0.272017 0.956457 0.105811 -157.975356
DOCKED: USER    NEWDPF dihe0 -60.98 
DOCKED: USER  keepresnum = 1 
DOCKED: USER  
DOCKED: REMARK  1 active torsions:
DOCKED: REMARK  status: ('A' for Active; 'I' for Inactive)
DOCKED: REMARK    1  A    between atoms: O_1  and  C_13 
DOCKED: USER                              x       y       z     vdW  Elec       q    Type
DOCKED: USER                           _______ _______ _______ _____ _____    ______ ____
DOCKED: ROOT
DOCKED: ATOM      1  O   LIG d   1      18.449 -12.917  25.832 -0.26 +0.04    -0.276 OA
DOCKED: ATOM      2  N   LIG d   1      14.661 -16.730  23.907 -0.17 +0.11    -0.296 N 
DOCKED: ATOM      3  N   LIG d   1      17.411 -14.979  25.586 -0.07 +0.08    -0.298 N 
DOCKED: ATOM      4  C   LIG d   1      15.751 -15.875  23.378 -0.31 -0.02    +0.066 C 
DOCKED: ATOM      5  C   LIG d   1      17.158 -16.492  23.678 -0.32 -0.01    +0.029 C 
DOCKED: ATOM      6  C   LIG d   1      15.673 -14.433  23.954 -0.29 -0.01    +0.024 C 
DOCKED: ATOM      7  C   LIG d   1      17.488 -16.399  25.200 -0.26 -0.03    +0.081 C 
DOCKED: ATOM      8  C   LIG d   1      17.213 -17.912  23.102 -0.20 -0.02    +0.039 C 
DOCKED: ATOM      9  C   LIG d   1      16.081 -14.394  25.437 -0.27 -0.03    +0.113 C 
DOCKED: ATOM     10  C   LIG d   1      14.283 -13.826  23.738 -0.49 -0.00    +0.008 C 
DOCKED: ATOM     11  C   LIG d   1      14.724 -18.091  23.354 -0.33 -0.05    +0.116 C 
DOCKED: ATOM     12  C   LIG d   1      16.068 -18.769  23.625 -0.41 -0.06    +0.129 C 
DOCKED: ATOM     13  C   LIG d   1      13.336 -16.152  23.626 -0.41 -0.04    +0.085 C 
DOCKED: ATOM     14  C   LIG d   1      18.811 -17.034  25.629 -0.41 -0.01    +0.023 C 
DOCKED: ATOM     15  C   LIG d   1      13.181 -14.757  24.224 -0.47 -0.01    +0.016 C 
DOCKED: ATOM     16  C   LIG d   1      19.979 -16.169  25.200 -0.57 -0.00    +0.011 C 
DOCKED: ATOM     17  C   LIG d   1      18.518 -14.145  25.735 -0.28 -0.05    +0.216 C 
DOCKED: ATOM     18  C   LIG d   1      19.869 -14.818  25.879 -0.45 -0.02    +0.096 C 
DOCKED: ENDROOT
DOCKED: BRANCH  12  19
DOCKED: ATOM     19  O   LIG d   1      16.109 -20.028  22.962 -0.27 +0.20    -0.391 OA
DOCKED: ATOM     20  H   LIG d   1      16.235 -20.713  23.641 -0.11 -0.12    +0.210 HD
DOCKED: ENDBRANCH  12  19
DOCKED: TORSDOF 1
DOCKED: TER
DOCKED: ENDMDL
________________________________________________________________________________


	BEGINNING GENETIC ALGORITHM DOCKING 17 of 50
Run: 17 Seed: 565362114 1301206489 [ Run 17 of 50 GA/GALS ]
Beginning GENETIC ALGORITHM (GA), with a maximum of 2500000 energy evaluations.

Final-Value: -4.255


	FINAL GENETIC ALGORITHM DOCKED STATE
	_______________________________________________


Detailed state:  trans -0.123 -21.342 22.392 quatxyzw -0.606233 0.353801 -0.433431 -0.565194 center 0.176 -0.164 -0.035 ntor 1 176.1150
State:	 -0.123 -21.342  22.392  -0.735  0.429 -0.525 -111.168    176.12

DOCKED: MODEL       17
DOCKED: USER    Run = 17
DOCKED: USER    DPF = E:/autodock-test/CID_15385684/3dt3-15385684.dpf
DOCKED: USER  
DOCKED: USER    Estimated Free Energy of Binding    =   -3.98 kcal/mol  [=(1)+(2)+(3)-(4)]
DOCKED: USER    Estimated Inhibition Constant, Ki   =    1.21 mM (millimolar)  [Temperature = 298.15 K]
DOCKED: USER    
DOCKED: USER    (1) Final Intermolecular Energy     =   -4.28 kcal/mol
DOCKED: USER        vdW + Hbond + desolv Energy     =   -4.29 kcal/mol
DOCKED: USER        Electrostatic Energy            =   +0.01 kcal/mol
DOCKED: USER    (2) Final Total Internal Energy     =   +0.02 kcal/mol
DOCKED: USER    (3) Torsional Free Energy           =   +0.30 kcal/mol
DOCKED: USER    (4) Unbound System's Energy  [=(2)] =   +0.02 kcal/mol
DOCKED: USER    
DOCKED: USER    
DOCKED: USER    NEWDPF move CID_15385684.pdbqt
DOCKED: USER    NEWDPF about 0.176000 -0.164000 -0.035000
DOCKED: USER    NEWDPF tran0 -0.122587 -21.341566 22.392083
DOCKED: USER    NEWDPF quaternion0 -0.606233 0.353801 -0.433431 -0.565194
DOCKED: USER    NEWDPF axisangle0 -0.734865 0.428871 -0.525398 -111.168428
DOCKED: USER    NEWDPF quat0 -0.734865 0.428871 -0.525398 -111.168428
DOCKED: USER    NEWDPF dihe0 176.12 
DOCKED: USER  keepresnum = 1 
DOCKED: USER  
DOCKED: REMARK  1 active torsions:
DOCKED: REMARK  status: ('A' for Active; 'I' for Inactive)
DOCKED: REMARK    1  A    between atoms: O_1  and  C_13 
DOCKED: USER                              x       y       z     vdW  Elec       q    Type
DOCKED: USER                           _______ _______ _______ _____ _____    ______ ____
DOCKED: ROOT
DOCKED: ATOM      1  O   LIG d   1      -1.151 -18.092  20.101 -0.11 +0.03    -0.276 OA
DOCKED: ATOM      2  N   LIG d   1       0.339 -23.232  22.094 -0.09 +0.06    -0.296 N 
DOCKED: ATOM      3  N   LIG d   1      -1.177 -19.945  21.501 -0.06 +0.02    -0.298 N 
DOCKED: ATOM      4  C   LIG d   1       0.942 -21.890  21.905 -0.20 +0.01    +0.066 C 
DOCKED: ATOM      5  C   LIG d   1       0.487 -20.896  23.025 -0.40 +0.00    +0.029 C 
DOCKED: ATOM      6  C   LIG d   1       0.597 -21.304  20.507 -0.25 +0.00    +0.024 C 
DOCKED: ATOM      7  C   LIG d   1      -1.016 -20.517  22.849 -0.21 -0.00    +0.081 C 
DOCKED: ATOM      8  C   LIG d   1       0.836 -21.493  24.393 -0.37 +0.00    +0.039 C 
DOCKED: ATOM      9  C   LIG d   1      -0.879 -20.880  20.419 -0.09 -0.01    +0.113 C 
DOCKED: ATOM     10  C   LIG d   1       0.968 -22.284  19.390 -0.16 +0.00    +0.008 C 
DOCKED: ATOM     11  C   LIG d   1       0.673 -23.795  23.411 -0.19 -0.03    +0.116 C 
DOCKED: ATOM     12  C   LIG d   1       0.240 -22.885  24.561 -0.30 -0.02    +0.129 C 
DOCKED: ATOM     13  C   LIG d   1       0.765 -24.169  21.041 -0.19 -0.03    +0.085 C 
DOCKED: ATOM     14  C   LIG d   1      -1.597 -19.603  23.928 -0.30 -0.00    +0.023 C 
DOCKED: ATOM     15  C   LIG d   1       0.395 -23.672  19.647 -0.12 -0.00    +0.016 C 
DOCKED: ATOM     16  C   LIG d   1      -1.095 -18.184  23.749 -0.36 +0.00    +0.011 C 
DOCKED: ATOM     17  C   LIG d   1      -1.246 -18.579  21.231 -0.15 -0.02    +0.216 C 
DOCKED: ATOM     18  C   LIG d   1      -1.553 -17.664  22.401 -0.34 -0.01    +0.096 C 
DOCKED: ENDROOT
DOCKED: BRANCH  12  19
DOCKED: ATOM     19  O   LIG d   1       0.700 -23.426  25.795 -0.25 +0.08    -0.391 OA
DOCKED: ATOM     20  H   LIG d   1       1.321 -22.785  26.182 -0.14 -0.06    +0.210 HD
DOCKED: ENDBRANCH  12  19
DOCKED: TORSDOF 1
DOCKED: TER
DOCKED: ENDMDL
________________________________________________________________________________


	BEGINNING GENETIC ALGORITHM DOCKING 18 of 50
Run: 18 Seed: 1068096121 145756659 [ Run 18 of 50 GA/GALS ]
Beginning GENETIC ALGORITHM (GA), with a maximum of 2500000 energy evaluations.

Final-Value: -5.667


	FINAL GENETIC ALGORITHM DOCKED STATE
	_______________________________________________


Detailed state:  trans 44.462 -3.312 24.833 quatxyzw -0.585118 -0.137066 0.773154 -0.202689 center 0.176 -0.164 -0.035 ntor 1 -40.6290
State:	 44.462  -3.312  24.833  -0.598 -0.140  0.790 -156.611    -40.63

DOCKED: MODEL       18
DOCKED: USER    Run = 18
DOCKED: USER    DPF = E:/autodock-test/CID_15385684/3dt3-15385684.dpf
DOCKED: USER  
DOCKED: USER    Estimated Free Energy of Binding    =   -5.39 kcal/mol  [=(1)+(2)+(3)-(4)]
DOCKED: USER    Estimated Inhibition Constant, Ki   =  112.02 uM (micromolar)  [Temperature = 298.15 K]
DOCKED: USER    
DOCKED: USER    (1) Final Intermolecular Energy     =   -5.69 kcal/mol
DOCKED: USER        vdW + Hbond + desolv Energy     =   -5.57 kcal/mol
DOCKED: USER        Electrostatic Energy            =   -0.12 kcal/mol
DOCKED: USER    (2) Final Total Internal Energy     =   +0.02 kcal/mol
DOCKED: USER    (3) Torsional Free Energy           =   +0.30 kcal/mol
DOCKED: USER    (4) Unbound System's Energy  [=(2)] =   +0.02 kcal/mol
DOCKED: USER    
DOCKED: USER    
DOCKED: USER    NEWDPF move CID_15385684.pdbqt
DOCKED: USER    NEWDPF about 0.176000 -0.164000 -0.035000
DOCKED: USER    NEWDPF tran0 44.461830 -3.312294 24.833224
DOCKED: USER    NEWDPF quaternion0 -0.585118 -0.137066 0.773154 -0.202689
DOCKED: USER    NEWDPF axisangle0 -0.597521 -0.139971 0.789542 -156.611469
DOCKED: USER    NEWDPF quat0 -0.597521 -0.139971 0.789542 -156.611469
DOCKED: USER    NEWDPF dihe0 -40.63 
DOCKED: USER  keepresnum = 1 
DOCKED: USER  
DOCKED: REMARK  1 active torsions:
DOCKED: REMARK  status: ('A' for Active; 'I' for Inactive)
DOCKED: REMARK    1  A    between atoms: O_1  and  C_13 
DOCKED: USER                              x       y       z     vdW  Elec       q    Type
DOCKED: USER                           _______ _______ _______ _____ _____    ______ ____
DOCKED: ROOT
DOCKED: ATOM      1  O   LIG d   1      44.796  -6.668  27.177 -0.08 +0.01    -0.276 OA
DOCKED: ATOM      2  N   LIG d   1      44.225  -2.902  22.923 -0.18 +0.21    -0.296 N 
DOCKED: ATOM      3  N   LIG d   1      45.219  -4.757  25.926 -0.03 +0.15    -0.298 N 
DOCKED: ATOM      4  C   LIG d   1      43.433  -3.430  24.059 -0.23 -0.04    +0.066 C 
DOCKED: ATOM      5  C   LIG d   1      43.871  -2.779  25.413 -0.40 -0.02    +0.029 C 
DOCKED: ATOM      6  C   LIG d   1      43.543  -4.978  24.158 -0.24 -0.01    +0.024 C 
DOCKED: ATOM      7  C   LIG d   1      45.282  -3.288  25.839 -0.25 -0.07    +0.081 C 
DOCKED: ATOM      8  C   LIG d   1      43.755  -1.254  25.294 -0.54 -0.03    +0.039 C 
DOCKED: ATOM      9  C   LIG d   1      44.932  -5.416  24.655 -0.09 -0.05    +0.113 C 
DOCKED: ATOM     10  C   LIG d   1      43.187  -5.644  22.826 -0.33 -0.00    +0.008 C 
DOCKED: ATOM     11  C   LIG d   1      44.114  -1.440  22.818 -0.38 -0.09    +0.116 C 
DOCKED: ATOM     12  C   LIG d   1      44.544  -0.729  24.102 -0.51 -0.13    +0.129 C 
DOCKED: ATOM     13  C   LIG d   1      43.816  -3.514  21.648 -0.36 -0.04    +0.085 C 
DOCKED: ATOM     14  C   LIG d   1      45.851  -2.667  27.115 -0.29 -0.02    +0.023 C 
DOCKED: ATOM     15  C   LIG d   1      43.962  -5.033  21.667 -0.34 -0.01    +0.016 C 
DOCKED: ATOM     16  C   LIG d   1      45.149  -3.226  28.337 -0.31 -0.00    +0.011 C 
DOCKED: ATOM     17  C   LIG d   1      45.077  -5.467  27.117 -0.14 -0.05    +0.216 C 
DOCKED: ATOM     18  C   LIG d   1      45.386  -4.722  28.401 -0.39 -0.03    +0.096 C 
DOCKED: ENDROOT
DOCKED: BRANCH  12  19
DOCKED: ATOM     19  O   LIG d   1      44.297   0.668  23.979 -0.42 +0.27    -0.391 OA
DOCKED: ATOM     20  H   LIG d   1      45.139   1.096  23.750 -0.06 -0.18    +0.210 HD
DOCKED: ENDBRANCH  12  19
DOCKED: TORSDOF 1
DOCKED: TER
DOCKED: ENDMDL
________________________________________________________________________________


	BEGINNING GENETIC ALGORITHM DOCKING 19 of 50
Run: 19 Seed: 1745851817 911062351 [ Run 19 of 50 GA/GALS ]
Beginning GENETIC ALGORITHM (GA), with a maximum of 2500000 energy evaluations.

Final-Value: -4.688


	FINAL GENETIC ALGORITHM DOCKED STATE
	_______________________________________________


Detailed state:  trans 18.973 11.154 3.745 quatxyzw 0.021722 0.178668 -0.968547 -0.171822 center 0.176 -0.164 -0.035 ntor 1 98.9268
State:	 18.973  11.154   3.745   0.022  0.181 -0.983 -160.212     98.93

DOCKED: MODEL       19
DOCKED: USER    Run = 19
DOCKED: USER    DPF = E:/autodock-test/CID_15385684/3dt3-15385684.dpf
DOCKED: USER  
DOCKED: USER    Estimated Free Energy of Binding    =   -4.40 kcal/mol  [=(1)+(2)+(3)-(4)]
DOCKED: USER    Estimated Inhibition Constant, Ki   =  590.86 uM (micromolar)  [Temperature = 298.15 K]
DOCKED: USER    
DOCKED: USER    (1) Final Intermolecular Energy     =   -4.70 kcal/mol
DOCKED: USER        vdW + Hbond + desolv Energy     =   -4.46 kcal/mol
DOCKED: USER        Electrostatic Energy            =   -0.24 kcal/mol
DOCKED: USER    (2) Final Total Internal Energy     =   +0.02 kcal/mol
DOCKED: USER    (3) Torsional Free Energy           =   +0.30 kcal/mol
DOCKED: USER    (4) Unbound System's Energy  [=(2)] =   +0.02 kcal/mol
DOCKED: USER    
DOCKED: USER    
DOCKED: USER    NEWDPF move CID_15385684.pdbqt
DOCKED: USER    NEWDPF about 0.176000 -0.164000 -0.035000
DOCKED: USER    NEWDPF tran0 18.973004 11.154454 3.745421
DOCKED: USER    NEWDPF quaternion0 0.021722 0.178668 -0.968547 -0.171822
DOCKED: USER    NEWDPF axisangle0 0.022050 0.181365 -0.983169 -160.212459
DOCKED: USER    NEWDPF quat0 0.022050 0.181365 -0.983169 -160.212459
DOCKED: USER    NEWDPF dihe0 98.93 
DOCKED: USER  keepresnum = 1 
DOCKED: USER  
DOCKED: REMARK  1 active torsions:
DOCKED: REMARK  status: ('A' for Active; 'I' for Inactive)
DOCKED: REMARK    1  A    between atoms: O_1  and  C_13 
DOCKED: USER                              x       y       z     vdW  Elec       q    Type
DOCKED: USER                           _______ _______ _______ _____ _____    ______ ____
DOCKED: ROOT
DOCKED: ATOM      1  O   LIG d   1      23.046  10.634   3.727 -0.35 -0.11    -0.276 OA
DOCKED: ATOM      2  N   LIG d   1      17.389  10.182   3.097 -0.12 +0.18    -0.296 N 
DOCKED: ATOM      3  N   LIG d   1      20.872  11.315   3.275 -0.06 +0.00    -0.298 N 
DOCKED: ATOM      4  C   LIG d   1      18.405  10.075   4.172 -0.31 -0.03    +0.066 C 
DOCKED: ATOM      5  C   LIG d   1      18.865  11.487   4.667 -0.22 -0.01    +0.029 C 
DOCKED: ATOM      6  C   LIG d   1      19.638   9.249   3.710 -0.32 +0.00    +0.024 C 
DOCKED: ATOM      7  C   LIG d   1      19.731  12.196   3.580 -0.09 -0.02    +0.081 C 
DOCKED: ATOM      8  C   LIG d   1      17.635  12.283   5.118 +0.09 -0.03    +0.039 C 
DOCKED: ATOM      9  C   LIG d   1      20.494  10.029   2.696 -0.20 +0.00    +0.113 C 
DOCKED: ATOM     10  C   LIG d   1      19.214   7.886   3.155 -0.32 -0.00    +0.008 C 
DOCKED: ATOM     11  C   LIG d   1      16.215  10.951   3.535 -0.22 -0.11    +0.116 C 
DOCKED: ATOM     12  C   LIG d   1      16.585  12.355   4.017 -0.13 -0.11    +0.129 C 
DOCKED: ATOM     13  C   LIG d   1      16.955   8.855   2.630 -0.47 -0.06    +0.085 C 
DOCKED: ATOM     14  C   LIG d   1      20.183  13.616   3.920 -0.09 -0.00    +0.023 C 
DOCKED: ATOM     15  C   LIG d   1      18.120   8.021   2.105 -0.35 -0.01    +0.016 C 
DOCKED: ATOM     16  C   LIG d   1      21.291  13.589   4.955 -0.27 +0.00    +0.011 C 
DOCKED: ATOM     17  C   LIG d   1      22.155  11.486   3.793 -0.29 +0.04    +0.216 C 
DOCKED: ATOM     18  C   LIG d   1      22.481  12.844   4.384 -0.29 +0.02    +0.096 C 
DOCKED: ENDROOT
DOCKED: BRANCH  12  19
DOCKED: ATOM     19  O   LIG d   1      15.428  13.000   4.540 -0.10 +0.41    -0.391 OA
DOCKED: ATOM     20  H   LIG d   1      14.926  12.336   5.043 -0.34 -0.40    +0.210 HD
DOCKED: ENDBRANCH  12  19
DOCKED: TORSDOF 1
DOCKED: TER
DOCKED: ENDMDL
________________________________________________________________________________


	BEGINNING GENETIC ALGORITHM DOCKING 20 of 50
Run: 20 Seed: 1833783346 604253996 [ Run 20 of 50 GA/GALS ]
Beginning GENETIC ALGORITHM (GA), with a maximum of 2500000 energy evaluations.

Final-Value: -4.295


	FINAL GENETIC ALGORITHM DOCKED STATE
	_______________________________________________


Detailed state:  trans 46.777 17.167 25.100 quatxyzw 0.896921 0.404779 0.114952 -0.135913 center 0.176 -0.164 -0.035 ntor 1 79.7585
State:	 46.777  17.167  25.100   0.905  0.409  0.116 -164.377     79.76

DOCKED: MODEL       20
DOCKED: USER    Run = 20
DOCKED: USER    DPF = E:/autodock-test/CID_15385684/3dt3-15385684.dpf
DOCKED: USER  
DOCKED: USER    Estimated Free Energy of Binding    =   -4.01 kcal/mol  [=(1)+(2)+(3)-(4)]
DOCKED: USER    Estimated Inhibition Constant, Ki   =    1.15 mM (millimolar)  [Temperature = 298.15 K]
DOCKED: USER    
DOCKED: USER    (1) Final Intermolecular Energy     =   -4.31 kcal/mol
DOCKED: USER        vdW + Hbond + desolv Energy     =   -4.20 kcal/mol
DOCKED: USER        Electrostatic Energy            =   -0.11 kcal/mol
DOCKED: USER    (2) Final Total Internal Energy     =   +0.01 kcal/mol
DOCKED: USER    (3) Torsional Free Energy           =   +0.30 kcal/mol
DOCKED: USER    (4) Unbound System's Energy  [=(2)] =   +0.01 kcal/mol
DOCKED: USER    
DOCKED: USER    
DOCKED: USER    NEWDPF move CID_15385684.pdbqt
DOCKED: USER    NEWDPF about 0.176000 -0.164000 -0.035000
DOCKED: USER    NEWDPF tran0 46.777327 17.167357 25.099790
DOCKED: USER    NEWDPF quaternion0 0.896921 0.404779 0.114952 -0.135913
DOCKED: USER    NEWDPF axisangle0 0.905322 0.408570 0.116029 -164.377207
DOCKED: USER    NEWDPF quat0 0.905322 0.408570 0.116029 -164.377207
DOCKED: USER    NEWDPF dihe0 79.76 
DOCKED: USER  keepresnum = 1 
DOCKED: USER  
DOCKED: REMARK  1 active torsions:
DOCKED: REMARK  status: ('A' for Active; 'I' for Inactive)
DOCKED: REMARK    1  A    between atoms: O_1  and  C_13 
DOCKED: USER                              x       y       z     vdW  Elec       q    Type
DOCKED: USER                           _______ _______ _______ _____ _____    ______ ____
DOCKED: ROOT
DOCKED: ATOM      1  O   LIG d   1      45.778  13.185  25.142 -0.99 -0.11    -0.276 OA
DOCKED: ATOM      2  N   LIG d   1      48.264  18.291  25.734 +0.01 +0.03    -0.296 N 
DOCKED: ATOM      3  N   LIG d   1      45.938  15.459  25.583 -0.16 -0.04    -0.298 N 
DOCKED: ATOM      4  C   LIG d   1      47.987  17.301  24.665 -0.07 -0.01    +0.066 C 
DOCKED: ATOM      5  C   LIG d   1      46.501  17.385  24.179 -0.15 -0.00    +0.029 C 
DOCKED: ATOM      6  C   LIG d   1      48.310  15.854  25.131 -0.18 -0.00    +0.024 C 
DOCKED: ATOM      7  C   LIG d   1      45.533  16.841  25.274 -0.22 +0.00    +0.081 C 
DOCKED: ATOM      8  C   LIG d   1      46.206  18.819  23.724 -0.10 -0.00    +0.039 C 
DOCKED: ATOM      9  C   LIG d   1      47.278  15.346  26.153 -0.13 +0.01    +0.113 C 
DOCKED: ATOM     10  C   LIG d   1      49.737  15.754  25.677 -0.10 -0.00    +0.008 C 
DOCKED: ATOM     11  C   LIG d   1      47.973  19.662  25.292 +0.00 -0.01    +0.116 C 
DOCKED: ATOM     12  C   LIG d   1      46.528  19.827  24.819 -0.04 -0.00    +0.129 C 
DOCKED: ATOM     13  C   LIG d   1      49.661  18.214  26.192 +0.00 -0.01    +0.085 C 
DOCKED: ATOM     14  C   LIG d   1      44.043  16.937  24.944 -0.47 +0.00    +0.023 C 
DOCKED: ATOM     15  C   LIG d   1      50.016  16.827  26.721 -0.02 -0.00    +0.016 C 
DOCKED: ATOM     16  C   LIG d   1      43.658  15.891  23.916 -0.53 -0.00    +0.011 C 
DOCKED: ATOM     17  C   LIG d   1      45.309  14.325  25.073 -0.40 +0.04    +0.216 C 
DOCKED: ATOM     18  C   LIG d   1      43.922  14.513  24.490 -0.67 -0.00    +0.096 C 
DOCKED: ENDROOT
DOCKED: BRANCH  12  19
DOCKED: ATOM     19  O   LIG d   1      46.345  21.137  24.291 -0.01 +0.03    -0.391 OA
DOCKED: ATOM     20  H   LIG d   1      47.223  21.482  24.055 +0.01 -0.03    +0.210 HD
DOCKED: ENDBRANCH  12  19
DOCKED: TORSDOF 1
DOCKED: TER
DOCKED: ENDMDL
________________________________________________________________________________


	BEGINNING GENETIC ALGORITHM DOCKING 21 of 50
Run: 21 Seed: 1693377483 2000059081 [ Run 21 of 50 GA/GALS ]
Beginning GENETIC ALGORITHM (GA), with a maximum of 2500000 energy evaluations.

Final-Value: -4.273


	FINAL GENETIC ALGORITHM DOCKED STATE
	_______________________________________________


Detailed state:  trans 32.276 -17.000 21.260 quatxyzw -0.238016 0.190534 0.947295 0.098375 center 0.176 -0.164 -0.035 ntor 1 -96.4732
State:	 32.276 -17.000  21.260  -0.239  0.191  0.952 168.709    -96.47

DOCKED: MODEL       21
DOCKED: USER    Run = 21
DOCKED: USER    DPF = E:/autodock-test/CID_15385684/3dt3-15385684.dpf
DOCKED: USER  
DOCKED: USER    Estimated Free Energy of Binding    =   -4.00 kcal/mol  [=(1)+(2)+(3)-(4)]
DOCKED: USER    Estimated Inhibition Constant, Ki   =    1.17 mM (millimolar)  [Temperature = 298.15 K]
DOCKED: USER    
DOCKED: USER    (1) Final Intermolecular Energy     =   -4.30 kcal/mol
DOCKED: USER        vdW + Hbond + desolv Energy     =   -4.07 kcal/mol
DOCKED: USER        Electrostatic Energy            =   -0.23 kcal/mol
DOCKED: USER    (2) Final Total Internal Energy     =   +0.03 kcal/mol
DOCKED: USER    (3) Torsional Free Energy           =   +0.30 kcal/mol
DOCKED: USER    (4) Unbound System's Energy  [=(2)] =   +0.03 kcal/mol
DOCKED: USER    
DOCKED: USER    
DOCKED: USER    NEWDPF move CID_15385684.pdbqt
DOCKED: USER    NEWDPF about 0.176000 -0.164000 -0.035000
DOCKED: USER    NEWDPF tran0 32.276292 -17.000275 21.260188
DOCKED: USER    NEWDPF quaternion0 -0.238016 0.190534 0.947295 0.098375
DOCKED: USER    NEWDPF axisangle0 -0.239176 0.191463 0.951912 168.708846
DOCKED: USER    NEWDPF quat0 -0.239176 0.191463 0.951912 168.708846
DOCKED: USER    NEWDPF dihe0 -96.47 
DOCKED: USER  keepresnum = 1 
DOCKED: USER  
DOCKED: REMARK  1 active torsions:
DOCKED: REMARK  status: ('A' for Active; 'I' for Inactive)
DOCKED: REMARK    1  A    between atoms: O_1  and  C_13 
DOCKED: USER                              x       y       z     vdW  Elec       q    Type
DOCKED: USER                           _______ _______ _______ _____ _____    ______ ____
DOCKED: ROOT
DOCKED: ATOM      1  O   LIG d   1      35.506 -17.590  23.727 -0.01 +0.12    -0.276 OA
DOCKED: ATOM      2  N   LIG d   1      30.847 -18.095  20.465 -0.11 +0.16    -0.296 N 
DOCKED: ATOM      3  N   LIG d   1      34.116 -17.253  21.897 +0.00 +0.16    -0.298 N 
DOCKED: ATOM      4  C   LIG d   1      31.229 -17.544  21.788 -0.24 -0.04    +0.066 C 
DOCKED: ATOM      5  C   LIG d   1      31.941 -16.158  21.645 -0.25 -0.03    +0.029 C 
DOCKED: ATOM      6  C   LIG d   1      32.142 -18.529  22.572 -0.13 -0.01    +0.024 C 
DOCKED: ATOM      7  C   LIG d   1      33.364 -16.329  21.030 -0.13 -0.06    +0.081 C 
DOCKED: ATOM      8  C   LIG d   1      31.024 -15.204  20.871 -0.30 -0.05    +0.039 C 
DOCKED: ATOM      9  C   LIG d   1      33.553 -18.599  21.963 -0.03 -0.05    +0.113 C 
DOCKED: ATOM     10  C   LIG d   1      31.503 -19.917  22.668 -0.22 -0.00    +0.008 C 
DOCKED: ATOM     11  C   LIG d   1      29.973 -17.172  19.726 -0.33 -0.06    +0.116 C 
DOCKED: ATOM     12  C   LIG d   1      30.611 -15.796  19.530 -0.25 -0.13    +0.129 C 
DOCKED: ATOM     13  C   LIG d   1      30.177 -19.400  20.596 -0.33 -0.04    +0.085 C 
DOCKED: ATOM     14  C   LIG d   1      34.134 -15.033  20.776 -0.27 -0.02    +0.023 C 
DOCKED: ATOM     15  C   LIG d   1      31.055 -20.427  21.306 -0.28 -0.01    +0.016 C 
DOCKED: ATOM     16  C   LIG d   1      34.639 -14.450  22.081 -0.33 -0.01    +0.011 C 
DOCKED: ATOM     17  C   LIG d   1      35.048 -16.849  22.851 -0.04 -0.11    +0.216 C 
DOCKED: ATOM     18  C   LIG d   1      35.589 -15.438  22.728 -0.24 -0.05    +0.096 C 
DOCKED: ENDROOT
DOCKED: BRANCH  12  19
DOCKED: ATOM     19  O   LIG d   1      29.671 -14.917  18.920 -0.18 +0.42    -0.391 OA
DOCKED: ATOM     20  H   LIG d   1      30.174 -14.224  18.461 -0.38 -0.43    +0.210 HD
DOCKED: ENDBRANCH  12  19
DOCKED: TORSDOF 1
DOCKED: TER
DOCKED: ENDMDL
________________________________________________________________________________


	BEGINNING GENETIC ALGORITHM DOCKING 22 of 50
Run: 22 Seed: 1013901286 940016572 [ Run 22 of 50 GA/GALS ]
Beginning GENETIC ALGORITHM (GA), with a maximum of 2500000 energy evaluations.

Final-Value: -4.608


	FINAL GENETIC ALGORITHM DOCKED STATE
	_______________________________________________


Detailed state:  trans 4.039 -28.264 40.437 quatxyzw 0.159650 0.955112 -0.181572 -0.171188 center 0.176 -0.164 -0.035 ntor 1 160.5907
State:	  4.039 -28.264  40.437   0.162  0.969 -0.184 -160.286    160.59

DOCKED: MODEL       22
DOCKED: USER    Run = 22
DOCKED: USER    DPF = E:/autodock-test/CID_15385684/3dt3-15385684.dpf
DOCKED: USER  
DOCKED: USER    Estimated Free Energy of Binding    =   -4.33 kcal/mol  [=(1)+(2)+(3)-(4)]
DOCKED: USER    Estimated Inhibition Constant, Ki   =  666.60 uM (micromolar)  [Temperature = 298.15 K]
DOCKED: USER    
DOCKED: USER    (1) Final Intermolecular Energy     =   -4.63 kcal/mol
DOCKED: USER        vdW + Hbond + desolv Energy     =   -4.53 kcal/mol
DOCKED: USER        Electrostatic Energy            =   -0.10 kcal/mol
DOCKED: USER    (2) Final Total Internal Energy     =   +0.02 kcal/mol
DOCKED: USER    (3) Torsional Free Energy           =   +0.30 kcal/mol
DOCKED: USER    (4) Unbound System's Energy  [=(2)] =   +0.02 kcal/mol
DOCKED: USER    
DOCKED: USER    
DOCKED: USER    NEWDPF move CID_15385684.pdbqt
DOCKED: USER    NEWDPF about 0.176000 -0.164000 -0.035000
DOCKED: USER    NEWDPF tran0 4.038543 -28.264255 40.436710
DOCKED: USER    NEWDPF quaternion0 0.159650 0.955112 -0.181572 -0.171188
DOCKED: USER    NEWDPF axisangle0 0.162042 0.969422 -0.184293 -160.286245
DOCKED: USER    NEWDPF quat0 0.162042 0.969422 -0.184293 -160.286245
DOCKED: USER    NEWDPF dihe0 160.59 
DOCKED: USER  keepresnum = 1 
DOCKED: USER  
DOCKED: REMARK  1 active torsions:
DOCKED: REMARK  status: ('A' for Active; 'I' for Inactive)
DOCKED: REMARK    1  A    between atoms: O_1  and  C_13 
DOCKED: USER                              x       y       z     vdW  Elec       q    Type
DOCKED: USER                           _______ _______ _______ _____ _____    ______ ____
DOCKED: ROOT
DOCKED: ATOM      1  O   LIG d   1       8.041 -27.617  41.090 -0.71 +0.00    -0.276 OA
DOCKED: ATOM      2  N   LIG d   1       2.489 -27.221  39.817 -0.10 +0.15    -0.296 N 
DOCKED: ATOM      3  N   LIG d   1       5.752 -27.927  41.334 -0.11 +0.05    -0.298 N 
DOCKED: ATOM      4  C   LIG d   1       3.720 -27.831  39.261 -0.31 -0.04    +0.066 C 
DOCKED: ATOM      5  C   LIG d   1       4.094 -29.152  40.013 -0.27 -0.01    +0.029 C 
DOCKED: ATOM      6  C   LIG d   1       4.917 -26.840  39.308 -0.33 -0.01    +0.024 C 
DOCKED: ATOM      7  C   LIG d   1       4.603 -28.840  41.455 -0.19 -0.02    +0.081 C 
DOCKED: ATOM      8  C   LIG d   1       2.901 -30.114  39.954 -0.27 -0.02    +0.039 C 
DOCKED: ATOM      9  C   LIG d   1       5.423 -26.631  40.746 -0.17 -0.03    +0.113 C 
DOCKED: ATOM     10  C   LIG d   1       4.560 -25.510  38.639 -0.24 -0.00    +0.008 C 
DOCKED: ATOM     11  C   LIG d   1       1.351 -28.151  39.762 -0.21 -0.07    +0.116 C 
DOCKED: ATOM     12  C   LIG d   1       1.635 -29.463  40.496 -0.20 -0.06    +0.129 C 
DOCKED: ATOM     13  C   LIG d   1       2.135 -25.979  39.111 -0.14 -0.05    +0.085 C 
DOCKED: ATOM     14  C   LIG d   1       4.933 -30.059  42.316 -0.16 -0.01    +0.023 C 
DOCKED: ATOM     15  C   LIG d   1       3.254 -24.942  39.178 -0.11 -0.01    +0.016 C 
DOCKED: ATOM     16  C   LIG d   1       6.235 -30.692  41.865 -0.03 -0.00    +0.011 C 
DOCKED: ATOM     17  C   LIG d   1       7.085 -28.327  41.414 -0.20 -0.01    +0.216 C 
DOCKED: ATOM     18  C   LIG d   1       7.356 -29.686  42.031 -0.21 -0.01    +0.096 C 
DOCKED: ENDROOT
DOCKED: BRANCH  12  19
DOCKED: ATOM     19  O   LIG d   1       0.549 -30.363  40.302 -0.11 +0.19    -0.391 OA
DOCKED: ATOM     20  H   LIG d   1       0.818 -31.004  39.622 -0.47 -0.16    +0.210 HD
DOCKED: ENDBRANCH  12  19
DOCKED: TORSDOF 1
DOCKED: TER
DOCKED: ENDMDL
________________________________________________________________________________


	BEGINNING GENETIC ALGORITHM DOCKING 23 of 50
Run: 23 Seed: 1610241117 543959131 [ Run 23 of 50 GA/GALS ]
Beginning GENETIC ALGORITHM (GA), with a maximum of 2500000 energy evaluations.

Final-Value: -4.843


	FINAL GENETIC ALGORITHM DOCKED STATE
	_______________________________________________


Detailed state:  trans 36.783 11.577 42.159 quatxyzw 0.819468 0.479864 -0.311885 -0.030512 center 0.176 -0.164 -0.035 ntor 1 121.9946
State:	 36.783  11.577  42.159   0.820  0.480 -0.312 -176.503    121.99

DOCKED: MODEL       23
DOCKED: USER    Run = 23
DOCKED: USER    DPF = E:/autodock-test/CID_15385684/3dt3-15385684.dpf
DOCKED: USER  
DOCKED: USER    Estimated Free Energy of Binding    =   -4.56 kcal/mol  [=(1)+(2)+(3)-(4)]
DOCKED: USER    Estimated Inhibition Constant, Ki   =  452.13 uM (micromolar)  [Temperature = 298.15 K]
DOCKED: USER    
DOCKED: USER    (1) Final Intermolecular Energy     =   -4.86 kcal/mol
DOCKED: USER        vdW + Hbond + desolv Energy     =   -4.79 kcal/mol
DOCKED: USER        Electrostatic Energy            =   -0.07 kcal/mol
DOCKED: USER    (2) Final Total Internal Energy     =   +0.02 kcal/mol
DOCKED: USER    (3) Torsional Free Energy           =   +0.30 kcal/mol
DOCKED: USER    (4) Unbound System's Energy  [=(2)] =   +0.02 kcal/mol
DOCKED: USER    
DOCKED: USER    
DOCKED: USER    NEWDPF move CID_15385684.pdbqt
DOCKED: USER    NEWDPF about 0.176000 -0.164000 -0.035000
DOCKED: USER    NEWDPF tran0 36.783299 11.576666 42.158693
DOCKED: USER    NEWDPF quaternion0 0.819468 0.479864 -0.311885 -0.030512
DOCKED: USER    NEWDPF axisangle0 0.819849 0.480088 -0.312030 -176.503048
DOCKED: USER    NEWDPF quat0 0.819849 0.480088 -0.312030 -176.503048
DOCKED: USER    NEWDPF dihe0 121.99 
DOCKED: USER  keepresnum = 1 
DOCKED: USER  
DOCKED: REMARK  1 active torsions:
DOCKED: REMARK  status: ('A' for Active; 'I' for Inactive)
DOCKED: REMARK    1  A    between atoms: O_1  and  C_13 
DOCKED: USER                              x       y       z     vdW  Elec       q    Type
DOCKED: USER                           _______ _______ _______ _____ _____    ______ ____
DOCKED: ROOT
DOCKED: ATOM      1  O   LIG d   1      36.894   7.689  43.478 -0.68 -0.03    -0.276 OA
DOCKED: ATOM      2  N   LIG d   1      38.000  12.829  41.250 -0.04 +0.11    -0.296 N 
DOCKED: ATOM      3  N   LIG d   1      36.924  10.007  43.329 -0.12 +0.03    -0.298 N 
DOCKED: ATOM      4  C   LIG d   1      37.193  11.626  40.934 -0.34 -0.03    +0.066 C 
DOCKED: ATOM      5  C   LIG d   1      35.875  11.583  41.777 -0.27 -0.01    +0.029 C 
DOCKED: ATOM      6  C   LIG d   1      38.006  10.320  41.159 -0.38 -0.01    +0.024 C 
DOCKED: ATOM      7  C   LIG d   1      36.189  11.283  43.275 -0.17 -0.02    +0.081 C 
DOCKED: ATOM      8  C   LIG d   1      35.089  12.878  41.540 -0.28 -0.03    +0.039 C 
DOCKED: ATOM      9  C   LIG d   1      38.219  10.037  42.656 -0.20 -0.03    +0.113 C 
DOCKED: ATOM     10  C   LIG d   1      39.336  10.360  40.400 -0.35 -0.00    +0.008 C 
DOCKED: ATOM     11  C   LIG d   1      37.238  14.067  41.025 -0.15 -0.06    +0.116 C 
DOCKED: ATOM     12  C   LIG d   1      35.941  14.106  41.834 -0.16 -0.07    +0.129 C 
DOCKED: ATOM     13  C   LIG d   1      39.240  12.871  40.458 -0.13 -0.02    +0.085 C 
DOCKED: ATOM     14  C   LIG d   1      34.984  11.285  44.216 -0.15 -0.00    +0.023 C 
DOCKED: ATOM     15  C   LIG d   1      40.110  11.639  40.688 -0.20 -0.01    +0.016 C 
DOCKED: ATOM     16  C   LIG d   1      34.150  10.035  44.016 -0.22 +0.00    +0.011 C 
DOCKED: ATOM     17  C   LIG d   1      36.344   8.781  43.651 -0.15 +0.03    +0.216 C 
DOCKED: ATOM     18  C   LIG d   1      34.996   8.820  44.344 -0.24 +0.03    +0.096 C 
DOCKED: ENDROOT
DOCKED: BRANCH  12  19
DOCKED: ATOM     19  O   LIG d   1      35.194  15.267  41.480 -0.12 +0.26    -0.391 OA
DOCKED: ATOM     20  H   LIG d   1      34.957  15.187  40.541 -0.43 -0.21    +0.210 HD
DOCKED: ENDBRANCH  12  19
DOCKED: TORSDOF 1
DOCKED: TER
DOCKED: ENDMDL
________________________________________________________________________________


	BEGINNING GENETIC ALGORITHM DOCKING 24 of 50
Run: 24 Seed: 1974019195 1577497532 [ Run 24 of 50 GA/GALS ]
Beginning GENETIC ALGORITHM (GA), with a maximum of 2500000 energy evaluations.

Final-Value: -5.434


	FINAL GENETIC ALGORITHM DOCKED STATE
	_______________________________________________


Detailed state:  trans 24.215 -11.869 12.219 quatxyzw 0.119889 -0.924991 -0.310048 -0.184087 center 0.176 -0.164 -0.035 ntor 1 173.9768
State:	 24.215 -11.869  12.219   0.122 -0.941 -0.315 -158.784    173.98

DOCKED: MODEL       24
DOCKED: USER    Run = 24
DOCKED: USER    DPF = E:/autodock-test/CID_15385684/3dt3-15385684.dpf
DOCKED: USER  
DOCKED: USER    Estimated Free Energy of Binding    =   -5.16 kcal/mol  [=(1)+(2)+(3)-(4)]
DOCKED: USER    Estimated Inhibition Constant, Ki   =  165.00 uM (micromolar)  [Temperature = 298.15 K]
DOCKED: USER    
DOCKED: USER    (1) Final Intermolecular Energy     =   -5.46 kcal/mol
DOCKED: USER        vdW + Hbond + desolv Energy     =   -5.11 kcal/mol
DOCKED: USER        Electrostatic Energy            =   -0.35 kcal/mol
DOCKED: USER    (2) Final Total Internal Energy     =   +0.02 kcal/mol
DOCKED: USER    (3) Torsional Free Energy           =   +0.30 kcal/mol
DOCKED: USER    (4) Unbound System's Energy  [=(2)] =   +0.02 kcal/mol
DOCKED: USER    
DOCKED: USER    
DOCKED: USER    NEWDPF move CID_15385684.pdbqt
DOCKED: USER    NEWDPF about 0.176000 -0.164000 -0.035000
DOCKED: USER    NEWDPF tran0 24.215072 -11.869140 12.219047
DOCKED: USER    NEWDPF quaternion0 0.119889 -0.924991 -0.310048 -0.184087
DOCKED: USER    NEWDPF axisangle0 0.121973 -0.941074 -0.315439 -158.784198
DOCKED: USER    NEWDPF quat0 0.121973 -0.941074 -0.315439 -158.784198
DOCKED: USER    NEWDPF dihe0 173.98 
DOCKED: USER  keepresnum = 1 
DOCKED: USER  
DOCKED: REMARK  1 active torsions:
DOCKED: REMARK  status: ('A' for Active; 'I' for Inactive)
DOCKED: REMARK    1  A    between atoms: O_1  and  C_13 
DOCKED: USER                              x       y       z     vdW  Elec       q    Type
DOCKED: USER                           _______ _______ _______ _____ _____    ______ ____
DOCKED: ROOT
DOCKED: ATOM      1  O   LIG d   1      27.219  -9.069  12.207 -0.75 +0.07    -0.276 OA
DOCKED: ATOM      2  N   LIG d   1      22.588 -12.238  13.263 -0.17 +0.15    -0.296 N 
DOCKED: ATOM      3  N   LIG d   1      25.951 -10.994  12.494 -0.04 +0.13    -0.298 N 
DOCKED: ATOM      4  C   LIG d   1      23.070 -11.270  12.249 -0.29 -0.03    +0.066 C 
DOCKED: ATOM      5  C   LIG d   1      24.068 -11.941  11.247 -0.20 -0.02    +0.029 C 
DOCKED: ATOM      6  C   LIG d   1      23.740 -10.035  12.915 -0.29 -0.01    +0.024 C 
DOCKED: ATOM      7  C   LIG d   1      25.425 -12.257  11.950 -0.07 -0.04    +0.081 C 
DOCKED: ATOM      8  C   LIG d   1      23.388 -13.154  10.603 -0.23 -0.04    +0.039 C 
DOCKED: ATOM      9  C   LIG d   1      25.108 -10.393  13.524 -0.17 -0.03    +0.113 C 
DOCKED: ATOM     10  C   LIG d   1      22.813  -9.396  13.953 -0.33 -0.00    +0.008 C 
DOCKED: ATOM     11  C   LIG d   1      21.942 -13.401  12.638 -0.38 -0.07    +0.116 C 
DOCKED: ATOM     12  C   LIG d   1      22.866 -14.123  11.656 -0.28 -0.10    +0.129 C 
DOCKED: ATOM     13  C   LIG d   1      21.649 -11.609  14.207 -0.40 -0.05    +0.085 C 
DOCKED: ATOM     14  C   LIG d   1      26.460 -12.981  11.089 -0.06 -0.02    +0.023 C 
DOCKED: ATOM     15  C   LIG d   1      22.277 -10.425  14.938 -0.42 -0.01    +0.016 C 
DOCKED: ATOM     16  C   LIG d   1      27.070 -12.030  10.078 -0.10 -0.01    +0.011 C 
DOCKED: ATOM     17  C   LIG d   1      26.940 -10.227  11.881 -0.19 -0.12    +0.216 C 
DOCKED: ATOM     18  C   LIG d   1      27.776 -10.910  10.816 -0.17 -0.10    +0.096 C 
DOCKED: ENDROOT
DOCKED: BRANCH  12  19
DOCKED: ATOM     19  O   LIG d   1      22.145 -15.159  10.996 -0.15 +0.39    -0.391 OA
DOCKED: ATOM     20  H   LIG d   1      22.097 -14.927  10.053 -0.42 -0.44    +0.210 HD
DOCKED: ENDBRANCH  12  19
DOCKED: TORSDOF 1
DOCKED: TER
DOCKED: ENDMDL
________________________________________________________________________________


	BEGINNING GENETIC ALGORITHM DOCKING 25 of 50
Run: 25 Seed: 619347877 1752123831 [ Run 25 of 50 GA/GALS ]
Beginning GENETIC ALGORITHM (GA), with a maximum of 2500000 energy evaluations.

Final-Value: -4.768


	FINAL GENETIC ALGORITHM DOCKED STATE
	_______________________________________________


Detailed state:  trans 8.140 12.601 3.423 quatxyzw 0.784686 0.256174 0.490702 0.279023 center 0.176 -0.164 -0.035 ntor 1 119.6845
State:	  8.140  12.601   3.423   0.817  0.267  0.511 147.596    119.68

DOCKED: MODEL       25
DOCKED: USER    Run = 25
DOCKED: USER    DPF = E:/autodock-test/CID_15385684/3dt3-15385684.dpf
DOCKED: USER  
DOCKED: USER    Estimated Free Energy of Binding    =   -4.49 kcal/mol  [=(1)+(2)+(3)-(4)]
DOCKED: USER    Estimated Inhibition Constant, Ki   =  513.33 uM (micromolar)  [Temperature = 298.15 K]
DOCKED: USER    
DOCKED: USER    (1) Final Intermolecular Energy     =   -4.79 kcal/mol
DOCKED: USER        vdW + Hbond + desolv Energy     =   -4.67 kcal/mol
DOCKED: USER        Electrostatic Energy            =   -0.12 kcal/mol
DOCKED: USER    (2) Final Total Internal Energy     =   +0.02 kcal/mol
DOCKED: USER    (3) Torsional Free Energy           =   +0.30 kcal/mol
DOCKED: USER    (4) Unbound System's Energy  [=(2)] =   +0.02 kcal/mol
DOCKED: USER    
DOCKED: USER    
DOCKED: USER    NEWDPF move CID_15385684.pdbqt
DOCKED: USER    NEWDPF about 0.176000 -0.164000 -0.035000
DOCKED: USER    NEWDPF tran0 8.139692 12.601477 3.422963
DOCKED: USER    NEWDPF quaternion0 0.784686 0.256174 0.490702 0.279023
DOCKED: USER    NEWDPF axisangle0 0.817139 0.266769 0.510997 147.596209
DOCKED: USER    NEWDPF quat0 0.817139 0.266769 0.510997 147.596209
DOCKED: USER    NEWDPF dihe0 119.68 
DOCKED: USER  keepresnum = 1 
DOCKED: USER  
DOCKED: REMARK  1 active torsions:
DOCKED: REMARK  status: ('A' for Active; 'I' for Inactive)
DOCKED: REMARK    1  A    between atoms: O_1  and  C_13 
DOCKED: USER                              x       y       z     vdW  Elec       q    Type
DOCKED: USER                           _______ _______ _______ _____ _____    ______ ____
DOCKED: ROOT
DOCKED: ATOM      1  O   LIG d   1       8.127  10.982  -0.351 -0.13 +0.01    -0.276 OA
DOCKED: ATOM      2  N   LIG d   1       9.041  12.259   5.139 -0.16 +0.10    -0.296 N 
DOCKED: ATOM      3  N   LIG d   1       7.608  11.581   1.832 -0.16 +0.04    -0.298 N 
DOCKED: ATOM      4  C   LIG d   1       9.360  12.806   3.798 -0.16 -0.02    +0.066 C 
DOCKED: ATOM      5  C   LIG d   1       8.133  13.556   3.180 -0.10 -0.01    +0.029 C 
DOCKED: ATOM      6  C   LIG d   1       9.839  11.689   2.828 -0.25 -0.00    +0.024 C 
DOCKED: ATOM      7  C   LIG d   1       7.016  12.546   2.775 -0.18 -0.01    +0.081 C 
DOCKED: ATOM      8  C   LIG d   1       7.677  14.652   4.151 -0.10 -0.01    +0.039 C 
DOCKED: ATOM      9  C   LIG d   1       8.680  10.771   2.405 -0.33 -0.00    +0.113 C 
DOCKED: ATOM     10  C   LIG d   1      10.997  10.890   3.434 -0.42 -0.00    +0.008 C 
DOCKED: ATOM     11  C   LIG d   1       8.599  13.314   6.063 -0.21 -0.09    +0.116 C 
DOCKED: ATOM     12  C   LIG d   1       7.387  14.082   5.534 -0.19 -0.04    +0.129 C 
DOCKED: ATOM     13  C   LIG d   1      10.193  11.553   5.722 -0.49 -0.05    +0.085 C 
DOCKED: ATOM     14  C   LIG d   1       5.733  13.167   2.222 -0.15 -0.00    +0.023 C 
DOCKED: ATOM     15  C   LIG d   1      10.669  10.403   4.839 -0.45 -0.01    +0.016 C 
DOCKED: ATOM     16  C   LIG d   1       5.953  13.673   0.810 -0.07 -0.00    +0.011 C 
DOCKED: ATOM     17  C   LIG d   1       7.456  11.642   0.448 -0.17 -0.02    +0.216 C 
DOCKED: ATOM     18  C   LIG d   1       6.327  12.505  -0.081 -0.13 -0.01    +0.096 C 
DOCKED: ENDROOT
DOCKED: BRANCH  12  19
DOCKED: ATOM     19  O   LIG d   1       7.088  15.163   6.412 -0.59 +0.11    -0.391 OA
DOCKED: ATOM     20  H   LIG d   1       7.865  15.747   6.432 -0.23 -0.10    +0.210 HD
DOCKED: ENDBRANCH  12  19
DOCKED: TORSDOF 1
DOCKED: TER
DOCKED: ENDMDL
________________________________________________________________________________


	BEGINNING GENETIC ALGORITHM DOCKING 26 of 50
Run: 26 Seed: 675510771 284955660 [ Run 26 of 50 GA/GALS ]
Beginning GENETIC ALGORITHM (GA), with a maximum of 2500000 energy evaluations.

Final-Value: -5.168


	FINAL GENETIC ALGORITHM DOCKED STATE
	_______________________________________________


Detailed state:  trans 18.601 -20.060 17.682 quatxyzw 0.439413 0.756116 -0.451529 -0.176994 center 0.176 -0.164 -0.035 ntor 1 -180.0000
State:	 18.601 -20.060  17.682   0.446  0.768 -0.459 -159.611   -180.00

DOCKED: MODEL       26
DOCKED: USER    Run = 26
DOCKED: USER    DPF = E:/autodock-test/CID_15385684/3dt3-15385684.dpf
DOCKED: USER  
DOCKED: USER    Estimated Free Energy of Binding    =   -4.89 kcal/mol  [=(1)+(2)+(3)-(4)]
DOCKED: USER    Estimated Inhibition Constant, Ki   =  258.31 uM (micromolar)  [Temperature = 298.15 K]
DOCKED: USER    
DOCKED: USER    (1) Final Intermolecular Energy     =   -5.19 kcal/mol
DOCKED: USER        vdW + Hbond + desolv Energy     =   -5.05 kcal/mol
DOCKED: USER        Electrostatic Energy            =   -0.15 kcal/mol
DOCKED: USER    (2) Final Total Internal Energy     =   +0.03 kcal/mol
DOCKED: USER    (3) Torsional Free Energy           =   +0.30 kcal/mol
DOCKED: USER    (4) Unbound System's Energy  [=(2)] =   +0.03 kcal/mol
DOCKED: USER    
DOCKED: USER    
DOCKED: USER    NEWDPF move CID_15385684.pdbqt
DOCKED: USER    NEWDPF about 0.176000 -0.164000 -0.035000
DOCKED: USER    NEWDPF tran0 18.600919 -20.060296 17.682348
DOCKED: USER    NEWDPF quaternion0 0.439413 0.756116 -0.451529 -0.176994
DOCKED: USER    NEWDPF axisangle0 0.446462 0.768245 -0.458772 -159.610536
DOCKED: USER    NEWDPF quat0 0.446462 0.768245 -0.458772 -159.610536
DOCKED: USER    NEWDPF dihe0 -180.00 
DOCKED: USER  keepresnum = 1 
DOCKED: USER  
DOCKED: REMARK  1 active torsions:
DOCKED: REMARK  status: ('A' for Active; 'I' for Inactive)
DOCKED: REMARK    1  A    between atoms: O_1  and  C_13 
DOCKED: USER                              x       y       z     vdW  Elec       q    Type
DOCKED: USER                           _______ _______ _______ _____ _____    ______ ____
DOCKED: ROOT
DOCKED: ATOM      1  O   LIG d   1      22.110 -21.730  19.008 -0.37 +0.07    -0.276 OA
DOCKED: ATOM      2  N   LIG d   1      18.046 -18.760  16.313 -0.11 +0.15    -0.296 N 
DOCKED: ATOM      3  N   LIG d   1      20.195 -20.440  18.764 -0.15 +0.10    -0.298 N 
DOCKED: ATOM      4  C   LIG d   1      18.540 -20.156  16.395 -0.14 -0.03    +0.066 C 
DOCKED: ATOM      5  C   LIG d   1      18.034 -20.866  17.695 -0.12 -0.01    +0.029 C 
DOCKED: ATOM      6  C   LIG d   1      20.092 -20.215  16.331 -0.22 -0.01    +0.024 C 
DOCKED: ATOM      7  C   LIG d   1      18.743 -20.280  18.954 -0.22 -0.03    +0.081 C 
DOCKED: ATOM      8  C   LIG d   1      16.503 -20.796  17.737 -0.17 -0.03    +0.039 C 
DOCKED: ATOM      9  C   LIG d   1      20.732 -19.694  17.630 -0.32 -0.04    +0.113 C 
DOCKED: ATOM     10  C   LIG d   1      20.624 -19.468  15.104 -0.32 -0.00    +0.008 C 
DOCKED: ATOM     11  C   LIG d   1      16.578 -18.701  16.360 -0.24 -0.07    +0.116 C 
DOCKED: ATOM     12  C   LIG d   1      16.008 -19.360  17.616 -0.23 -0.10    +0.129 C 
DOCKED: ATOM     13  C   LIG d   1      18.522 -18.090  15.091 -0.30 -0.04    +0.085 C 
DOCKED: ATOM     14  C   LIG d   1      18.279 -20.846  20.297 -0.24 -0.01    +0.023 C 
DOCKED: ATOM     15  C   LIG d   1      20.045 -18.064  15.006 -0.45 -0.01    +0.016 C 
DOCKED: ATOM     16  C   LIG d   1      18.819 -22.248  20.497 -0.26 -0.00    +0.011 C 
DOCKED: ATOM     17  C   LIG d   1      20.954 -21.457  19.341 -0.29 -0.07    +0.216 C 
DOCKED: ATOM     18  C   LIG d   1      20.334 -22.196  20.512 -0.33 -0.03    +0.096 C 
DOCKED: ENDROOT
DOCKED: BRANCH  12  19
DOCKED: ATOM     19  O   LIG d   1      14.586 -19.379  17.542 -0.17 +0.49    -0.391 OA
DOCKED: ATOM     20  H   LIG d   1      14.303 -20.308  17.593 -0.39 -0.46    +0.210 HD
DOCKED: ENDBRANCH  12  19
DOCKED: TORSDOF 1
DOCKED: TER
DOCKED: ENDMDL
________________________________________________________________________________


	BEGINNING GENETIC ALGORITHM DOCKING 27 of 50
Run: 27 Seed: 943927182 550841920 [ Run 27 of 50 GA/GALS ]
Beginning GENETIC ALGORITHM (GA), with a maximum of 2500000 energy evaluations.

Final-Value: -4.971


	FINAL GENETIC ALGORITHM DOCKED STATE
	_______________________________________________


Detailed state:  trans 16.920 -27.372 35.009 quatxyzw 0.403776 -0.814321 0.016886 -0.416607 center 0.176 -0.164 -0.035 ntor 1 -18.8030
State:	 16.920 -27.372  35.009   0.444 -0.896  0.019 -130.759    -18.80

DOCKED: MODEL       27
DOCKED: USER    Run = 27
DOCKED: USER    DPF = E:/autodock-test/CID_15385684/3dt3-15385684.dpf
DOCKED: USER  
DOCKED: USER    Estimated Free Energy of Binding    =   -4.69 kcal/mol  [=(1)+(2)+(3)-(4)]
DOCKED: USER    Estimated Inhibition Constant, Ki   =  364.75 uM (micromolar)  [Temperature = 298.15 K]
DOCKED: USER    
DOCKED: USER    (1) Final Intermolecular Energy     =   -4.99 kcal/mol
DOCKED: USER        vdW + Hbond + desolv Energy     =   -4.93 kcal/mol
DOCKED: USER        Electrostatic Energy            =   -0.06 kcal/mol
DOCKED: USER    (2) Final Total Internal Energy     =   +0.02 kcal/mol
DOCKED: USER    (3) Torsional Free Energy           =   +0.30 kcal/mol
DOCKED: USER    (4) Unbound System's Energy  [=(2)] =   +0.02 kcal/mol
DOCKED: USER    
DOCKED: USER    
DOCKED: USER    NEWDPF move CID_15385684.pdbqt
DOCKED: USER    NEWDPF about 0.176000 -0.164000 -0.035000
DOCKED: USER    NEWDPF tran0 16.920098 -27.371624 35.009325
DOCKED: USER    NEWDPF quaternion0 0.403776 -0.814321 0.016886 -0.416607
DOCKED: USER    NEWDPF axisangle0 0.444155 -0.895757 0.018575 -130.758878
DOCKED: USER    NEWDPF quat0 0.444155 -0.895757 0.018575 -130.758878
DOCKED: USER    NEWDPF dihe0 -18.80 
DOCKED: USER  keepresnum = 1 
DOCKED: USER  
DOCKED: REMARK  1 active torsions:
DOCKED: REMARK  status: ('A' for Active; 'I' for Inactive)
DOCKED: REMARK    1  A    between atoms: O_1  and  C_13 
DOCKED: USER                              x       y       z     vdW  Elec       q    Type
DOCKED: USER                           _______ _______ _______ _____ _____    ______ ____
DOCKED: ROOT
DOCKED: ATOM      1  O   LIG d   1      16.710 -23.861  32.889 -0.70 -0.06    -0.276 OA
DOCKED: ATOM      2  N   LIG d   1      16.145 -28.111  36.661 -0.08 +0.11    -0.296 N 
DOCKED: ATOM      3  N   LIG d   1      17.364 -25.605  34.277 -0.18 +0.02    -0.298 N 
DOCKED: ATOM      4  C   LIG d   1      15.724 -27.783  35.277 -0.32 -0.02    +0.066 C 
DOCKED: ATOM      5  C   LIG d   1      16.890 -28.007  34.257 -0.24 -0.00    +0.029 C 
DOCKED: ATOM      6  C   LIG d   1      15.204 -26.322  35.172 -0.45 -0.01    +0.024 C 
DOCKED: ATOM      7  C   LIG d   1      17.998 -26.925  34.440 -0.16 -0.01    +0.081 C 
DOCKED: ATOM      8  C   LIG d   1      17.387 -29.452  34.377 -0.13 -0.01    +0.039 C 
DOCKED: ATOM      9  C   LIG d   1      16.351 -25.303  35.284 -0.33 -0.02    +0.113 C 
DOCKED: ATOM     10  C   LIG d   1      14.108 -26.050  36.206 -0.54 -0.00    +0.008 C 
DOCKED: ATOM     11  C   LIG d   1      16.626 -29.496  36.767 -0.11 -0.04    +0.116 C 
DOCKED: ATOM     12  C   LIG d   1      17.783 -29.786  35.810 -0.04 -0.04    +0.129 C 
DOCKED: ATOM     13  C   LIG d   1      15.050 -27.900  37.622 -0.21 -0.03    +0.085 C 
DOCKED: ATOM     14  C   LIG d   1      19.227 -27.080  33.544 -0.13 -0.00    +0.023 C 
DOCKED: ATOM     15  C   LIG d   1      14.541 -26.462  37.606 -0.39 -0.01    +0.016 C 
DOCKED: ATOM     16  C   LIG d   1      18.901 -26.676  32.120 -0.21 -0.00    +0.011 C 
DOCKED: ATOM     17  C   LIG d   1      17.420 -24.847  33.108 -0.37 +0.02    +0.216 C 
DOCKED: ATOM     18  C   LIG d   1      18.492 -25.217  32.101 -0.35 +0.00    +0.096 C 
DOCKED: ENDROOT
DOCKED: BRANCH  12  19
DOCKED: ATOM     19  O   LIG d   1      18.118 -31.169  35.873 +0.00 +0.10    -0.391 OA
DOCKED: ATOM     20  H   LIG d   1      18.639 -31.307  36.683 +0.01 -0.05    +0.210 HD
DOCKED: ENDBRANCH  12  19
DOCKED: TORSDOF 1
DOCKED: TER
DOCKED: ENDMDL
________________________________________________________________________________


	BEGINNING GENETIC ALGORITHM DOCKING 28 of 50
Run: 28 Seed: 1701931981 1749158669 [ Run 28 of 50 GA/GALS ]
Beginning GENETIC ALGORITHM (GA), with a maximum of 2500000 energy evaluations.

Final-Value: -4.415


	FINAL GENETIC ALGORITHM DOCKED STATE
	_______________________________________________


Detailed state:  trans 29.643 -17.460 17.308 quatxyzw -0.705568 -0.273241 -0.651635 0.053717 center 0.176 -0.164 -0.035 ntor 1 125.1878
State:	 29.643 -17.460  17.308  -0.707 -0.274 -0.653 173.842    125.19

DOCKED: MODEL       28
DOCKED: USER    Run = 28
DOCKED: USER    DPF = E:/autodock-test/CID_15385684/3dt3-15385684.dpf
DOCKED: USER  
DOCKED: USER    Estimated Free Energy of Binding    =   -4.13 kcal/mol  [=(1)+(2)+(3)-(4)]
DOCKED: USER    Estimated Inhibition Constant, Ki   =  931.21 uM (micromolar)  [Temperature = 298.15 K]
DOCKED: USER    
DOCKED: USER    (1) Final Intermolecular Energy     =   -4.43 kcal/mol
DOCKED: USER        vdW + Hbond + desolv Energy     =   -4.14 kcal/mol
DOCKED: USER        Electrostatic Energy            =   -0.30 kcal/mol
DOCKED: USER    (2) Final Total Internal Energy     =   +0.02 kcal/mol
DOCKED: USER    (3) Torsional Free Energy           =   +0.30 kcal/mol
DOCKED: USER    (4) Unbound System's Energy  [=(2)] =   +0.02 kcal/mol
DOCKED: USER    
DOCKED: USER    
DOCKED: USER    NEWDPF move CID_15385684.pdbqt
DOCKED: USER    NEWDPF about 0.176000 -0.164000 -0.035000
DOCKED: USER    NEWDPF tran0 29.643030 -17.460427 17.307755
DOCKED: USER    NEWDPF quaternion0 -0.705568 -0.273241 -0.651635 0.053717
DOCKED: USER    NEWDPF axisangle0 -0.706588 -0.273636 -0.652577 173.841542
DOCKED: USER    NEWDPF quat0 -0.706588 -0.273636 -0.652577 173.841542
DOCKED: USER    NEWDPF dihe0 125.19 
DOCKED: USER  keepresnum = 1 
DOCKED: USER  
DOCKED: REMARK  1 active torsions:
DOCKED: REMARK  status: ('A' for Active; 'I' for Inactive)
DOCKED: REMARK    1  A    between atoms: O_1  and  C_13 
DOCKED: USER                              x       y       z     vdW  Elec       q    Type
DOCKED: USER                           _______ _______ _______ _____ _____    ______ ____
DOCKED: ROOT
DOCKED: ATOM      1  O   LIG d   1      30.454 -20.621  14.815 -0.03 +0.08    -0.276 OA
DOCKED: ATOM      2  N   LIG d   1      29.536 -17.140  19.247 -0.21 +0.14    -0.296 N 
DOCKED: ATOM      3  N   LIG d   1      29.414 -18.966  16.069 -0.11 +0.10    -0.298 N 
DOCKED: ATOM      4  C   LIG d   1      30.567 -17.376  18.208 -0.18 -0.03    +0.066 C 
DOCKED: ATOM      5  C   LIG d   1      30.145 -16.758  16.833 -0.17 -0.01    +0.029 C 
DOCKED: ATOM      6  C   LIG d   1      30.865 -18.892  18.036 -0.17 -0.01    +0.024 C 
DOCKED: ATOM      7  C   LIG d   1      28.970 -17.568  16.202 -0.13 -0.03    +0.081 C 
DOCKED: ATOM      8  C   LIG d   1      29.856 -15.265  17.025 -0.24 -0.01    +0.039 C 
DOCKED: ATOM      9  C   LIG d   1      29.703 -19.622  17.341 -0.20 -0.04    +0.113 C 
DOCKED: ATOM     10  C   LIG d   1      31.215 -19.542  19.378 -0.20 -0.00    +0.008 C 
DOCKED: ATOM     11  C   LIG d   1      29.260 -15.706  19.421 -0.40 -0.08    +0.116 C 
DOCKED: ATOM     12  C   LIG d   1      28.822 -15.035  18.119 -0.38 -0.06    +0.129 C 
DOCKED: ATOM     13  C   LIG d   1      29.930 -17.721  20.541 -0.39 -0.04    +0.085 C 
DOCKED: ATOM     14  C   LIG d   1      28.421 -17.017  14.886 -0.17 -0.01    +0.023 C 
DOCKED: ATOM     15  C   LIG d   1      30.176 -19.224  20.445 -0.37 -0.01    +0.016 C 
DOCKED: ATOM     16  C   LIG d   1      29.384 -17.299  13.749 -0.06 -0.00    +0.011 C 
DOCKED: ATOM     17  C   LIG d   1      29.873 -19.534  14.882 -0.06 -0.07    +0.216 C 
DOCKED: ATOM     18  C   LIG d   1      29.543 -18.799  13.597 -0.04 -0.03    +0.096 C 
DOCKED: ENDROOT
DOCKED: BRANCH  12  19
DOCKED: ATOM     19  O   LIG d   1      28.691 -13.632  18.327 -0.26 +0.17    -0.391 OA
DOCKED: ATOM     20  H   LIG d   1      29.579 -13.279  18.509 -0.35 -0.35    +0.210 HD
DOCKED: ENDBRANCH  12  19
DOCKED: TORSDOF 1
DOCKED: TER
DOCKED: ENDMDL
________________________________________________________________________________


	BEGINNING GENETIC ALGORITHM DOCKING 29 of 50
Run: 29 Seed: 412891961 143814475 [ Run 29 of 50 GA/GALS ]
Beginning GENETIC ALGORITHM (GA), with a maximum of 2500000 energy evaluations.

Final-Value: -5.066


	FINAL GENETIC ALGORITHM DOCKED STATE
	_______________________________________________


Detailed state:  trans 47.623 -13.291 12.355 quatxyzw 0.262348 -0.744833 -0.414385 -0.452418 center 0.176 -0.164 -0.035 ntor 1 1.3192
State:	 47.623 -13.291  12.355   0.294 -0.835 -0.465 -126.202      1.32

DOCKED: MODEL       29
DOCKED: USER    Run = 29
DOCKED: USER    DPF = E:/autodock-test/CID_15385684/3dt3-15385684.dpf
DOCKED: USER  
DOCKED: USER    Estimated Free Energy of Binding    =   -4.78 kcal/mol  [=(1)+(2)+(3)-(4)]
DOCKED: USER    Estimated Inhibition Constant, Ki   =  311.99 uM (micromolar)  [Temperature = 298.15 K]
DOCKED: USER    
DOCKED: USER    (1) Final Intermolecular Energy     =   -5.08 kcal/mol
DOCKED: USER        vdW + Hbond + desolv Energy     =   -4.95 kcal/mol
DOCKED: USER        Electrostatic Energy            =   -0.13 kcal/mol
DOCKED: USER    (2) Final Total Internal Energy     =   +0.02 kcal/mol
DOCKED: USER    (3) Torsional Free Energy           =   +0.30 kcal/mol
DOCKED: USER    (4) Unbound System's Energy  [=(2)] =   +0.02 kcal/mol
DOCKED: USER    
DOCKED: USER    
DOCKED: USER    NEWDPF move CID_15385684.pdbqt
DOCKED: USER    NEWDPF about 0.176000 -0.164000 -0.035000
DOCKED: USER    NEWDPF tran0 47.623201 -13.290578 12.355305
DOCKED: USER    NEWDPF quaternion0 0.262348 -0.744833 -0.414385 -0.452418
DOCKED: USER    NEWDPF axisangle0 0.294177 -0.835196 -0.464658 -126.202098
DOCKED: USER    NEWDPF quat0 0.294177 -0.835196 -0.464658 -126.202098
DOCKED: USER    NEWDPF dihe0 1.32 
DOCKED: USER  keepresnum = 1 
DOCKED: USER  
DOCKED: REMARK  1 active torsions:
DOCKED: REMARK  status: ('A' for Active; 'I' for Inactive)
DOCKED: REMARK    1  A    between atoms: O_1  and  C_13 
DOCKED: USER                              x       y       z     vdW  Elec       q    Type
DOCKED: USER                           _______ _______ _______ _____ _____    ______ ____
DOCKED: ROOT
DOCKED: ATOM      1  O   LIG d   1      49.032  -9.436  12.206 -0.99 +0.01    -0.276 OA
DOCKED: ATOM      2  N   LIG d   1      47.028 -14.559  13.738 -0.04 +0.07    -0.296 N 
DOCKED: ATOM      3  N   LIG d   1      48.833 -11.750  12.221 -0.13 +0.10    -0.298 N 
DOCKED: ATOM      4  C   LIG d   1      46.546 -13.326  13.069 -0.27 -0.01    +0.066 C 
DOCKED: ATOM      5  C   LIG d   1      47.018 -13.263  11.578 -0.30 -0.01    +0.029 C 
DOCKED: ATOM      6  C   LIG d   1      47.012 -12.050  13.825 -0.31 -0.00    +0.024 C 
DOCKED: ATOM      7  C   LIG d   1      48.554 -13.003  11.497 -0.20 -0.03    +0.081 C 
DOCKED: ATOM      8  C   LIG d   1      46.549 -14.529  10.852 -0.22 -0.01    +0.039 C 
DOCKED: ATOM      9  C   LIG d   1      48.520 -11.805  13.646 -0.25 -0.03    +0.113 C 
DOCKED: ATOM     10  C   LIG d   1      46.625 -12.112  15.306 -0.27 -0.00    +0.008 C 
DOCKED: ATOM     11  C   LIG d   1      46.579 -15.768  13.033 -0.08 -0.03    +0.116 C 
DOCKED: ATOM     12  C   LIG d   1      47.021 -15.787  11.569 -0.10 -0.04    +0.129 C 
DOCKED: ATOM     13  C   LIG d   1      46.586 -14.620  15.141 -0.14 -0.02    +0.085 C 
DOCKED: ATOM     14  C   LIG d   1      49.148 -12.990  10.088 -0.22 -0.01    +0.023 C 
DOCKED: ATOM     15  C   LIG d   1      47.069 -13.419  15.948 -0.21 -0.00    +0.016 C 
DOCKED: ATOM     16  C   LIG d   1      48.772 -11.712   9.365 -0.40 -0.01    +0.011 C 
DOCKED: ATOM     17  C   LIG d   1      49.027 -10.515  11.605 -0.40 -0.08    +0.216 C 
DOCKED: ATOM     18  C   LIG d   1      49.343 -10.529  10.122 -0.41 -0.08    +0.096 C 
DOCKED: ENDROOT
DOCKED: BRANCH  12  19
DOCKED: ATOM     19  O   LIG d   1      46.452 -16.918  10.914 -0.02 +0.11    -0.391 OA
DOCKED: ATOM     20  H   LIG d   1      46.740 -17.711  11.398 +0.02 -0.05    +0.210 HD
DOCKED: ENDBRANCH  12  19
DOCKED: TORSDOF 1
DOCKED: TER
DOCKED: ENDMDL
________________________________________________________________________________


	BEGINNING GENETIC ALGORITHM DOCKING 30 of 50
Run: 30 Seed: 410640555 642380757 [ Run 30 of 50 GA/GALS ]
Beginning GENETIC ALGORITHM (GA), with a maximum of 2500000 energy evaluations.

Final-Value: -5.690


	FINAL GENETIC ALGORITHM DOCKED STATE
	_______________________________________________


Detailed state:  trans 17.472 -19.592 18.419 quatxyzw 0.546589 0.212806 0.465672 0.662649 center 0.176 -0.164 -0.035 ntor 1 -2.7980
State:	 17.472 -19.592  18.419   0.730  0.284  0.622 96.996     -2.80

DOCKED: MODEL       30
DOCKED: USER    Run = 30
DOCKED: USER    DPF = E:/autodock-test/CID_15385684/3dt3-15385684.dpf
DOCKED: USER  
DOCKED: USER    Estimated Free Energy of Binding    =   -5.41 kcal/mol  [=(1)+(2)+(3)-(4)]
DOCKED: USER    Estimated Inhibition Constant, Ki   =  108.71 uM (micromolar)  [Temperature = 298.15 K]
DOCKED: USER    
DOCKED: USER    (1) Final Intermolecular Energy     =   -5.71 kcal/mol
DOCKED: USER        vdW + Hbond + desolv Energy     =   -5.59 kcal/mol
DOCKED: USER        Electrostatic Energy            =   -0.12 kcal/mol
DOCKED: USER    (2) Final Total Internal Energy     =   +0.02 kcal/mol
DOCKED: USER    (3) Torsional Free Energy           =   +0.30 kcal/mol
DOCKED: USER    (4) Unbound System's Energy  [=(2)] =   +0.02 kcal/mol
DOCKED: USER    
DOCKED: USER    
DOCKED: USER    NEWDPF move CID_15385684.pdbqt
DOCKED: USER    NEWDPF about 0.176000 -0.164000 -0.035000
DOCKED: USER    NEWDPF tran0 17.471882 -19.592323 18.418954
DOCKED: USER    NEWDPF quaternion0 0.546589 0.212806 0.465672 0.662649
DOCKED: USER    NEWDPF axisangle0 0.729826 0.284147 0.621783 96.995621
DOCKED: USER    NEWDPF quat0 0.729826 0.284147 0.621783 96.995621
DOCKED: USER    NEWDPF dihe0 -2.80 
DOCKED: USER  keepresnum = 1 
DOCKED: USER  
DOCKED: REMARK  1 active torsions:
DOCKED: REMARK  status: ('A' for Active; 'I' for Inactive)
DOCKED: REMARK    1  A    between atoms: O_1  and  C_13 
DOCKED: USER                              x       y       z     vdW  Elec       q    Type
DOCKED: USER                           _______ _______ _______ _____ _____    ______ ____
DOCKED: ROOT
DOCKED: ATOM      1  O   LIG d   1      17.359 -18.017  14.628 -0.32 +0.15    -0.276 OA
DOCKED: ATOM      2  N   LIG d   1      18.749 -20.599  19.528 -0.11 +0.13    -0.296 N 
DOCKED: ATOM      3  N   LIG d   1      17.081 -19.350  16.510 -0.09 +0.18    -0.298 N 
DOCKED: ATOM      4  C   LIG d   1      18.564 -19.224  19.004 -0.28 -0.03    +0.066 C 
DOCKED: ATOM      5  C   LIG d   1      17.048 -18.849  18.906 -0.15 -0.01    +0.029 C 
DOCKED: ATOM      6  C   LIG d   1      19.242 -19.049  17.616 -0.31 -0.01    +0.024 C 
DOCKED: ATOM      7  C   LIG d   1      16.356 -19.645  17.758 -0.23 -0.06    +0.081 C 
DOCKED: ATOM      8  C   LIG d   1      16.400 -19.028  20.284 -0.37 -0.02    +0.039 C 
DOCKED: ATOM      9  C   LIG d   1      18.472 -19.794  16.512 -0.15 -0.05    +0.113 C 
DOCKED: ATOM     10  C   LIG d   1      20.713 -19.475  17.661 -0.41 -0.00    +0.008 C 
DOCKED: ATOM     11  C   LIG d   1      18.120 -20.766  20.847 -0.11 -0.06    +0.116 C 
DOCKED: ATOM     12  C   LIG d   1      16.627 -20.434  20.826 -0.30 -0.08    +0.129 C 
DOCKED: ATOM     13  C   LIG d   1      20.174 -20.955  19.620 -0.27 -0.03    +0.085 C 
DOCKED: ATOM     14  C   LIG d   1      14.851 -19.415  17.609 -0.36 -0.03    +0.023 C 
DOCKED: ATOM     15  C   LIG d   1      20.878 -20.860  18.270 -0.34 -0.00    +0.016 C 
DOCKED: ATOM     16  C   LIG d   1      14.580 -18.057  16.992 -0.50 -0.01    +0.011 C 
DOCKED: ATOM     17  C   LIG d   1      16.653 -18.433  15.551 -0.26 -0.13    +0.216 C 
DOCKED: ATOM     18  C   LIG d   1      15.198 -18.009  15.609 -0.37 -0.07    +0.096 C 
DOCKED: ENDROOT
DOCKED: BRANCH  12  19
DOCKED: ATOM     19  O   LIG d   1      16.107 -20.494  22.151 -0.19 +0.23    -0.391 OA
DOCKED: ATOM     20  H   LIG d   1      16.223 -21.406  22.469 -0.46 -0.22    +0.210 HD
DOCKED: ENDBRANCH  12  19
DOCKED: TORSDOF 1
DOCKED: TER
DOCKED: ENDMDL
________________________________________________________________________________


	BEGINNING GENETIC ALGORITHM DOCKING 31 of 50
Run: 31 Seed: 580882592 20291944 [ Run 31 of 50 GA/GALS ]
Beginning GENETIC ALGORITHM (GA), with a maximum of 2500000 energy evaluations.

Final-Value: -5.918


	FINAL GENETIC ALGORITHM DOCKED STATE
	_______________________________________________


Detailed state:  trans 35.647 20.343 32.294 quatxyzw -0.272408 0.897576 0.071560 0.339160 center 0.176 -0.164 -0.035 ntor 1 119.3748
State:	 35.647  20.343  32.294  -0.290  0.954  0.076 140.349    119.37

DOCKED: MODEL       31
DOCKED: USER    Run = 31
DOCKED: USER    DPF = E:/autodock-test/CID_15385684/3dt3-15385684.dpf
DOCKED: USER  
DOCKED: USER    Estimated Free Energy of Binding    =   -5.64 kcal/mol  [=(1)+(2)+(3)-(4)]
DOCKED: USER    Estimated Inhibition Constant, Ki   =   73.72 uM (micromolar)  [Temperature = 298.15 K]
DOCKED: USER    
DOCKED: USER    (1) Final Intermolecular Energy     =   -5.94 kcal/mol
DOCKED: USER        vdW + Hbond + desolv Energy     =   -5.93 kcal/mol
DOCKED: USER        Electrostatic Energy            =   -0.00 kcal/mol
DOCKED: USER    (2) Final Total Internal Energy     =   +0.02 kcal/mol
DOCKED: USER    (3) Torsional Free Energy           =   +0.30 kcal/mol
DOCKED: USER    (4) Unbound System's Energy  [=(2)] =   +0.02 kcal/mol
DOCKED: USER    
DOCKED: USER    
DOCKED: USER    NEWDPF move CID_15385684.pdbqt
DOCKED: USER    NEWDPF about 0.176000 -0.164000 -0.035000
DOCKED: USER    NEWDPF tran0 35.647273 20.342543 32.293968
DOCKED: USER    NEWDPF quaternion0 -0.272408 0.897576 0.071560 0.339160
DOCKED: USER    NEWDPF axisangle0 -0.289572 0.954129 0.076069 140.348532
DOCKED: USER    NEWDPF quat0 -0.289572 0.954129 0.076069 140.348532
DOCKED: USER    NEWDPF dihe0 119.37 
DOCKED: USER  keepresnum = 1 
DOCKED: USER  
DOCKED: REMARK  1 active torsions:
DOCKED: REMARK  status: ('A' for Active; 'I' for Inactive)
DOCKED: REMARK    1  A    between atoms: O_1  and  C_13 
DOCKED: USER                              x       y       z     vdW  Elec       q    Type
DOCKED: USER                           _______ _______ _______ _____ _____    ______ ____
DOCKED: ROOT
DOCKED: ATOM      1  O   LIG d   1      36.947  23.852  30.603 -0.01 +0.04    -0.276 OA
DOCKED: ATOM      2  N   LIG d   1      34.439  19.801  33.750 -0.13 +0.08    -0.296 N 
DOCKED: ATOM      3  N   LIG d   1      36.764  21.890  31.832 -0.00 +0.04    -0.298 N 
DOCKED: ATOM      4  C   LIG d   1      34.357  20.359  32.379 -0.34 -0.01    +0.066 C 
DOCKED: ATOM      5  C   LIG d   1      35.512  19.817  31.472 -0.45 -0.01    +0.029 C 
DOCKED: ATOM      6  C   LIG d   1      34.384  21.914  32.395 -0.21 -0.00    +0.024 C 
DOCKED: ATOM      7  C   LIG d   1      36.883  20.423  31.903 -0.22 -0.01    +0.081 C 
DOCKED: ATOM      8  C   LIG d   1      35.467  18.285  31.470 -0.44 -0.02    +0.039 C 
DOCKED: ATOM      9  C   LIG d   1      35.780  22.452  32.753 -0.04 -0.01    +0.113 C 
DOCKED: ATOM     10  C   LIG d   1      33.309  22.476  33.330 -0.30 +0.00    +0.008 C 
DOCKED: ATOM     11  C   LIG d   1      34.401  18.331  33.740 -0.41 -0.04    +0.116 C 
DOCKED: ATOM     12  C   LIG d   1      35.515  17.726  32.886 -0.51 -0.06    +0.129 C 
DOCKED: ATOM     13  C   LIG d   1      33.354  20.310  34.606 -0.33 -0.02    +0.085 C 
DOCKED: ATOM     14  C   LIG d   1      38.102  19.913  31.133 -0.32 -0.00    +0.023 C 
DOCKED: ATOM     15  C   LIG d   1      33.370  21.833  34.708 -0.25 +0.00    +0.016 C 
DOCKED: ATOM     16  C   LIG d   1      38.140  20.512  29.741 -0.33 +0.00    +0.011 C 
DOCKED: ATOM     17  C   LIG d   1      37.241  22.665  30.777 -0.04 -0.02    +0.216 C 
DOCKED: ATOM     18  C   LIG d   1      38.257  22.019  29.855 -0.19 +0.01    +0.096 C 
DOCKED: ENDROOT
DOCKED: BRANCH  12  19
DOCKED: ATOM     19  O   LIG d   1      35.349  16.313  32.818 -1.06 +0.18    -0.391 OA
DOCKED: ATOM     20  H   LIG d   1      34.484  16.139  32.410 -0.34 -0.15    +0.210 HD
DOCKED: ENDBRANCH  12  19
DOCKED: TORSDOF 1
DOCKED: TER
DOCKED: ENDMDL
________________________________________________________________________________


	BEGINNING GENETIC ALGORITHM DOCKING 32 of 50
Run: 32 Seed: 1602913575 757380633 [ Run 32 of 50 GA/GALS ]
Beginning GENETIC ALGORITHM (GA), with a maximum of 2500000 energy evaluations.

Final-Value: -3.904


	FINAL GENETIC ALGORITHM DOCKED STATE
	_______________________________________________


Detailed state:  trans 44.006 -16.368 16.467 quatxyzw -0.755777 -0.471638 0.041423 0.452375 center 0.176 -0.164 -0.035 ntor 1 -90.1924
State:	 44.006 -16.368  16.467  -0.847 -0.529  0.046 126.208    -90.19

DOCKED: MODEL       32
DOCKED: USER    Run = 32
DOCKED: USER    DPF = E:/autodock-test/CID_15385684/3dt3-15385684.dpf
DOCKED: USER  
DOCKED: USER    Estimated Free Energy of Binding    =   -3.63 kcal/mol  [=(1)+(2)+(3)-(4)]
DOCKED: USER    Estimated Inhibition Constant, Ki   =    2.18 mM (millimolar)  [Temperature = 298.15 K]
DOCKED: USER    
DOCKED: USER    (1) Final Intermolecular Energy     =   -3.93 kcal/mol
DOCKED: USER        vdW + Hbond + desolv Energy     =   -3.87 kcal/mol
DOCKED: USER        Electrostatic Energy            =   -0.06 kcal/mol
DOCKED: USER    (2) Final Total Internal Energy     =   +0.03 kcal/mol
DOCKED: USER    (3) Torsional Free Energy           =   +0.30 kcal/mol
DOCKED: USER    (4) Unbound System's Energy  [=(2)] =   +0.03 kcal/mol
DOCKED: USER    
DOCKED: USER    
DOCKED: USER    NEWDPF move CID_15385684.pdbqt
DOCKED: USER    NEWDPF about 0.176000 -0.164000 -0.035000
DOCKED: USER    NEWDPF tran0 44.006121 -16.367934 16.467059
DOCKED: USER    NEWDPF quaternion0 -0.755777 -0.471638 0.041423 0.452375
DOCKED: USER    NEWDPF axisangle0 -0.847447 -0.528844 0.046448 126.207633
DOCKED: USER    NEWDPF quat0 -0.847447 -0.528844 0.046448 126.207633
DOCKED: USER    NEWDPF dihe0 -90.19 
DOCKED: USER  keepresnum = 1 
DOCKED: USER  
DOCKED: REMARK  1 active torsions:
DOCKED: REMARK  status: ('A' for Active; 'I' for Inactive)
DOCKED: REMARK    1  A    between atoms: O_1  and  C_13 
DOCKED: USER                              x       y       z     vdW  Elec       q    Type
DOCKED: USER                           _______ _______ _______ _____ _____    ______ ____
DOCKED: ROOT
DOCKED: ATOM      1  O   LIG d   1      43.465 -19.286  19.306 -0.09 +0.10    -0.276 OA
DOCKED: ATOM      2  N   LIG d   1      45.332 -14.969  16.067 -0.10 +0.08    -0.296 N 
DOCKED: ATOM      3  N   LIG d   1      43.351 -17.341  18.041 -0.15 +0.11    -0.298 N 
DOCKED: ATOM      4  C   LIG d   1      45.207 -16.445  15.996 -0.13 -0.02    +0.066 C 
DOCKED: ATOM      5  C   LIG d   1      43.740 -16.880  15.669 -0.14 -0.01    +0.029 C 
DOCKED: ATOM      6  C   LIG d   1      45.676 -17.120  17.316 -0.14 -0.01    +0.024 C 
DOCKED: ATOM      7  C   LIG d   1      42.801 -16.612  16.885 -0.28 -0.03    +0.081 C 
DOCKED: ATOM      8  C   LIG d   1      43.299 -16.204  14.365 -0.21 -0.01    +0.039 C 
DOCKED: ATOM      9  C   LIG d   1      44.673 -16.884  18.459 -0.14 -0.02    +0.113 C 
DOCKED: ATOM     10  C   LIG d   1      47.085 -16.661  17.701 -0.11 -0.00    +0.008 C 
DOCKED: ATOM     11  C   LIG d   1      44.902 -14.328  14.815 -0.26 -0.03    +0.116 C 
DOCKED: ATOM     12  C   LIG d   1      43.465 -14.692  14.439 -0.37 -0.04    +0.129 C 
DOCKED: ATOM     13  C   LIG d   1      46.712 -14.558  16.375 -0.16 -0.02    +0.085 C 
DOCKED: ATOM     14  C   LIG d   1      41.323 -16.931  16.662 -0.26 -0.01    +0.023 C 
DOCKED: ATOM     15  C   LIG d   1      47.204 -15.143  17.696 -0.18 -0.00    +0.016 C 
DOCKED: ATOM     16  C   LIG d   1      41.096 -18.430  16.665 -0.13 -0.00    +0.011 C 
DOCKED: ATOM     17  C   LIG d   1      42.873 -18.570  18.493 -0.10 -0.09    +0.216 C 
DOCKED: ATOM     18  C   LIG d   1      41.495 -18.987  18.018 -0.12 -0.04    +0.096 C 
DOCKED: ENDROOT
DOCKED: BRANCH  12  19
DOCKED: ATOM     19  O   LIG d   1      43.154 -14.143  13.162 -0.28 +0.11    -0.391 OA
DOCKED: ATOM     20  H   LIG d   1      42.202 -13.942  13.154 -0.51 -0.13    +0.210 HD
DOCKED: ENDBRANCH  12  19
DOCKED: TORSDOF 1
DOCKED: TER
DOCKED: ENDMDL
________________________________________________________________________________


	BEGINNING GENETIC ALGORITHM DOCKING 33 of 50
Run: 33 Seed: 708123971 1408819925 [ Run 33 of 50 GA/GALS ]
Beginning GENETIC ALGORITHM (GA), with a maximum of 2500000 energy evaluations.

Final-Value: -5.223


	FINAL GENETIC ALGORITHM DOCKED STATE
	_______________________________________________


Detailed state:  trans 35.289 -13.825 12.674 quatxyzw 0.602756 0.038620 -0.636176 -0.480077 center 0.176 -0.164 -0.035 ntor 1 -151.4095
State:	 35.289 -13.825  12.674   0.687  0.044 -0.725 -122.619   -151.41

DOCKED: MODEL       33
DOCKED: USER    Run = 33
DOCKED: USER    DPF = E:/autodock-test/CID_15385684/3dt3-15385684.dpf
DOCKED: USER  
DOCKED: USER    Estimated Free Energy of Binding    =   -4.95 kcal/mol  [=(1)+(2)+(3)-(4)]
DOCKED: USER    Estimated Inhibition Constant, Ki   =  234.91 uM (micromolar)  [Temperature = 298.15 K]
DOCKED: USER    
DOCKED: USER    (1) Final Intermolecular Energy     =   -5.25 kcal/mol
DOCKED: USER        vdW + Hbond + desolv Energy     =   -4.99 kcal/mol
DOCKED: USER        Electrostatic Energy            =   -0.26 kcal/mol
DOCKED: USER    (2) Final Total Internal Energy     =   +0.03 kcal/mol
DOCKED: USER    (3) Torsional Free Energy           =   +0.30 kcal/mol
DOCKED: USER    (4) Unbound System's Energy  [=(2)] =   +0.03 kcal/mol
DOCKED: USER    
DOCKED: USER    
DOCKED: USER    NEWDPF move CID_15385684.pdbqt
DOCKED: USER    NEWDPF about 0.176000 -0.164000 -0.035000
DOCKED: USER    NEWDPF tran0 35.288910 -13.825062 12.673737
DOCKED: USER    NEWDPF quaternion0 0.602756 0.038620 -0.636176 -0.480077
DOCKED: USER    NEWDPF axisangle0 0.687115 0.044025 -0.725213 -122.619174
DOCKED: USER    NEWDPF quat0 0.687115 0.044025 -0.725213 -122.619174
DOCKED: USER    NEWDPF dihe0 -151.41 
DOCKED: USER  keepresnum = 1 
DOCKED: USER  
DOCKED: REMARK  1 active torsions:
DOCKED: REMARK  status: ('A' for Active; 'I' for Inactive)
DOCKED: REMARK    1  A    between atoms: O_1  and  C_13 
DOCKED: USER                              x       y       z     vdW  Elec       q    Type
DOCKED: USER                           _______ _______ _______ _____ _____    ______ ____
DOCKED: ROOT
DOCKED: ATOM      1  O   LIG d   1      35.640 -12.907  16.661 -0.31 +0.12    -0.276 OA
DOCKED: ATOM      2  N   LIG d   1      36.204 -14.983  11.372 +0.09 +0.06    -0.296 N 
DOCKED: ATOM      3  N   LIG d   1      35.726 -12.883  14.340 -0.19 +0.11    -0.298 N 
DOCKED: ATOM      4  C   LIG d   1      35.285 -15.110  12.528 -0.12 -0.03    +0.066 C 
DOCKED: ATOM      5  C   LIG d   1      34.308 -13.890  12.617 -0.21 -0.02    +0.029 C 
DOCKED: ATOM      6  C   LIG d   1      36.068 -15.258  13.863 -0.15 -0.01    +0.024 C 
DOCKED: ATOM      7  C   LIG d   1      35.072 -12.602  13.050 -0.33 -0.04    +0.081 C 
DOCKED: ATOM      8  C   LIG d   1      33.547 -13.763  11.292 -0.11 -0.05    +0.039 C 
DOCKED: ATOM      9  C   LIG d   1      36.737 -13.935  14.277 -0.26 -0.02    +0.113 C 
DOCKED: ATOM     10  C   LIG d   1      37.084 -16.401  13.785 -0.13 -0.00    +0.008 C 
DOCKED: ATOM     11  C   LIG d   1      35.468 -14.856  10.105 -0.15 -0.04    +0.116 C 
DOCKED: ATOM     12  C   LIG d   1      34.503 -13.670  10.110 -0.24 -0.10    +0.129 C 
DOCKED: ATOM     13  C   LIG d   1      37.125 -16.129  11.286 -0.16 -0.02    +0.085 C 
DOCKED: ATOM     14  C   LIG d   1      34.234 -11.324  13.105 -0.54 -0.02    +0.023 C 
DOCKED: ATOM     15  C   LIG d   1      37.966 -16.285  12.550 -0.22 -0.00    +0.016 C 
DOCKED: ATOM     16  C   LIG d   1      33.325 -11.336  14.318 -0.47 -0.01    +0.011 C 
DOCKED: ATOM     17  C   LIG d   1      35.225 -12.483  15.578 -0.34 -0.10    +0.216 C 
DOCKED: ATOM     18  C   LIG d   1      34.175 -11.390  15.572 -0.54 -0.05    +0.096 C 
DOCKED: ENDROOT
DOCKED: BRANCH  12  19
DOCKED: ATOM     19  O   LIG d   1      33.735 -13.675   8.910 -0.11 +0.40    -0.391 OA
DOCKED: ATOM     20  H   LIG d   1      32.870 -13.282   9.115 -0.50 -0.44    +0.210 HD
DOCKED: ENDBRANCH  12  19
DOCKED: TORSDOF 1
DOCKED: TER
DOCKED: ENDMDL
________________________________________________________________________________


	BEGINNING GENETIC ALGORITHM DOCKING 34 of 50
Run: 34 Seed: 375119587 1640254506 [ Run 34 of 50 GA/GALS ]
Beginning GENETIC ALGORITHM (GA), with a maximum of 2500000 energy evaluations.

Final-Value: -4.702


	FINAL GENETIC ALGORITHM DOCKED STATE
	_______________________________________________


Detailed state:  trans 41.972 13.031 7.323 quatxyzw -0.400523 0.715899 -0.359631 0.444675 center 0.176 -0.164 -0.035 ntor 1 -82.6375
State:	 41.972  13.031   7.323  -0.447  0.799 -0.402 127.195    -82.64

DOCKED: MODEL       34
DOCKED: USER    Run = 34
DOCKED: USER    DPF = E:/autodock-test/CID_15385684/3dt3-15385684.dpf
DOCKED: USER  
DOCKED: USER    Estimated Free Energy of Binding    =   -4.43 kcal/mol  [=(1)+(2)+(3)-(4)]
DOCKED: USER    Estimated Inhibition Constant, Ki   =  567.13 uM (micromolar)  [Temperature = 298.15 K]
DOCKED: USER    
DOCKED: USER    (1) Final Intermolecular Energy     =   -4.73 kcal/mol
DOCKED: USER        vdW + Hbond + desolv Energy     =   -4.69 kcal/mol
DOCKED: USER        Electrostatic Energy            =   -0.04 kcal/mol
DOCKED: USER    (2) Final Total Internal Energy     =   +0.02 kcal/mol
DOCKED: USER    (3) Torsional Free Energy           =   +0.30 kcal/mol
DOCKED: USER    (4) Unbound System's Energy  [=(2)] =   +0.02 kcal/mol
DOCKED: USER    
DOCKED: USER    
DOCKED: USER    NEWDPF move CID_15385684.pdbqt
DOCKED: USER    NEWDPF about 0.176000 -0.164000 -0.035000
DOCKED: USER    NEWDPF tran0 41.971929 13.030655 7.323430
DOCKED: USER    NEWDPF quaternion0 -0.400523 0.715899 -0.359631 0.444675
DOCKED: USER    NEWDPF axisangle0 -0.447166 0.799269 -0.401511 127.194950
DOCKED: USER    NEWDPF quat0 -0.447166 0.799269 -0.401511 127.194950
DOCKED: USER    NEWDPF dihe0 -82.64 
DOCKED: USER  keepresnum = 1 
DOCKED: USER  
DOCKED: REMARK  1 active torsions:
DOCKED: REMARK  status: ('A' for Active; 'I' for Inactive)
DOCKED: REMARK    1  A    between atoms: O_1  and  C_13 
DOCKED: USER                              x       y       z     vdW  Elec       q    Type
DOCKED: USER                           _______ _______ _______ _____ _____    ______ ____
DOCKED: ROOT
DOCKED: ATOM      1  O   LIG d   1      41.272  14.523   3.562 -0.12 +0.09    -0.276 OA
DOCKED: ATOM      2  N   LIG d   1      41.067  13.035   9.071 -0.17 +0.05    -0.296 N 
DOCKED: ATOM      3  N   LIG d   1      42.046  14.165   5.723 -0.04 +0.07    -0.298 N 
DOCKED: ATOM      4  C   LIG d   1      40.921  12.403   7.738 -0.33 -0.02    +0.066 C 
DOCKED: ATOM      5  C   LIG d   1      42.314  12.141   7.074 -0.30 -0.00    +0.029 C 
DOCKED: ATOM      6  C   LIG d   1      40.039  13.265   6.793 -0.38 -0.01    +0.024 C 
DOCKED: ATOM      7  C   LIG d   1      42.977  13.484   6.638 -0.14 -0.01    +0.081 C 
DOCKED: ATOM      8  C   LIG d   1      43.166  11.289   8.022 -0.43 -0.00    +0.039 C 
DOCKED: ATOM      9  C   LIG d   1      40.774  14.538   6.337 -0.13 -0.04    +0.113 C 
DOCKED: ATOM     10  C   LIG d   1      38.692  13.598   7.443 -0.49 -0.00    +0.008 C 
DOCKED: ATOM     11  C   LIG d   1      41.890  12.216   9.973 -0.31 +0.00    +0.116 C 
DOCKED: ATOM     12  C   LIG d   1      43.279  11.933   9.398 -0.38 -0.00    +0.129 C 
DOCKED: ATOM     13  C   LIG d   1      39.758  13.283   9.698 -0.38 -0.03    +0.085 C 
DOCKED: ATOM     14  C   LIG d   1      44.379  13.363   6.038 -0.13 -0.00    +0.023 C 
DOCKED: ATOM     15  C   LIG d   1      38.870  14.179   8.839 -0.39 -0.01    +0.016 C 
DOCKED: ATOM     16  C   LIG d   1      44.308  12.803   4.631 -0.16 -0.00    +0.011 C 
DOCKED: ATOM     17  C   LIG d   1      42.162  14.154   4.333 -0.12 -0.05    +0.216 C 
DOCKED: ATOM     18  C   LIG d   1      43.508  13.752   3.761 -0.11 -0.02    +0.096 C 
DOCKED: ENDROOT
DOCKED: BRANCH  12  19
DOCKED: ATOM     19  O   LIG d   1      43.977  11.038  10.258 -0.29 -0.08    -0.391 OA
DOCKED: ATOM     20  H   LIG d   1      44.907  11.321  10.282 +0.10 +0.03    +0.210 HD
DOCKED: ENDBRANCH  12  19
DOCKED: TORSDOF 1
DOCKED: TER
DOCKED: ENDMDL
________________________________________________________________________________


	BEGINNING GENETIC ALGORITHM DOCKING 35 of 50
Run: 35 Seed: 1828649542 1877911482 [ Run 35 of 50 GA/GALS ]
Beginning GENETIC ALGORITHM (GA), with a maximum of 2500000 energy evaluations.

Final-Value: -4.418


	FINAL GENETIC ALGORITHM DOCKED STATE
	_______________________________________________


Detailed state:  trans 4.424 -16.117 0.545 quatxyzw -0.105403 0.001910 0.191802 0.975755 center 0.176 -0.164 -0.035 ntor 1 73.5601
State:	  4.424 -16.117   0.545  -0.482  0.009  0.876 25.285     73.56

DOCKED: MODEL       35
DOCKED: USER    Run = 35
DOCKED: USER    DPF = E:/autodock-test/CID_15385684/3dt3-15385684.dpf
DOCKED: USER  
DOCKED: USER    Estimated Free Energy of Binding    =   -4.13 kcal/mol  [=(1)+(2)+(3)-(4)]
DOCKED: USER    Estimated Inhibition Constant, Ki   =  934.95 uM (micromolar)  [Temperature = 298.15 K]
DOCKED: USER    
DOCKED: USER    (1) Final Intermolecular Energy     =   -4.43 kcal/mol
DOCKED: USER        vdW + Hbond + desolv Energy     =   -4.16 kcal/mol
DOCKED: USER        Electrostatic Energy            =   -0.27 kcal/mol
DOCKED: USER    (2) Final Total Internal Energy     =   +0.01 kcal/mol
DOCKED: USER    (3) Torsional Free Energy           =   +0.30 kcal/mol
DOCKED: USER    (4) Unbound System's Energy  [=(2)] =   +0.01 kcal/mol
DOCKED: USER    
DOCKED: USER    
DOCKED: USER    NEWDPF move CID_15385684.pdbqt
DOCKED: USER    NEWDPF about 0.176000 -0.164000 -0.035000
DOCKED: USER    NEWDPF tran0 4.423585 -16.117191 0.544809
DOCKED: USER    NEWDPF quaternion0 -0.105403 0.001910 0.191802 0.975755
DOCKED: USER    NEWDPF axisangle0 -0.481589 0.008726 0.876354 25.284670
DOCKED: USER    NEWDPF quat0 -0.481589 0.008726 0.876354 25.284670
DOCKED: USER    NEWDPF dihe0 73.56 
DOCKED: USER  keepresnum = 1 
DOCKED: USER  
DOCKED: REMARK  1 active torsions:
DOCKED: REMARK  status: ('A' for Active; 'I' for Inactive)
DOCKED: REMARK    1  A    between atoms: O_1  and  C_13 
DOCKED: USER                              x       y       z     vdW  Elec       q    Type
DOCKED: USER                           _______ _______ _______ _____ _____    ______ ____
DOCKED: ROOT
DOCKED: ATOM      1  O   LIG d   1       1.716 -13.124   1.301 -0.14 -0.08    -0.276 OA
DOCKED: ATOM      2  N   LIG d   1       6.370 -16.277   0.300 -0.13 +0.15    -0.296 N 
DOCKED: ATOM      3  N   LIG d   1       3.035 -14.751   0.298 -0.08 -0.00    -0.298 N 
DOCKED: ATOM      4  C   LIG d   1       5.396 -16.039   1.393 -0.36 -0.01    +0.066 C 
DOCKED: ATOM      5  C   LIG d   1       4.057 -16.810   1.142 -0.28 -0.00    +0.029 C 
DOCKED: ATOM      6  C   LIG d   1       5.107 -14.523   1.578 -0.19 +0.01    +0.024 C 
DOCKED: ATOM      7  C   LIG d   1       3.264 -16.167  -0.038 -0.16 -0.01    +0.081 C 
DOCKED: ATOM      8  C   LIG d   1       4.365 -18.301   0.963 -0.18 -0.01    +0.039 C 
DOCKED: ATOM      9  C   LIG d   1       4.259 -13.964   0.422 -0.14 +0.01    +0.113 C 
DOCKED: ATOM     10  C   LIG d   1       6.405 -13.731   1.756 -0.39 +0.00    +0.008 C 
DOCKED: ATOM     11  C   LIG d   1       6.656 -17.709   0.130 -0.26 -0.12    +0.116 C 
DOCKED: ATOM     12  C   LIG d   1       5.393 -18.527  -0.139 -0.26 -0.10    +0.129 C 
DOCKED: ATOM     13  C   LIG d   1       7.631 -15.553   0.533 -0.33 -0.04    +0.085 C 
DOCKED: ATOM     14  C   LIG d   1       1.966 -16.877  -0.425 -0.13 -0.00    +0.023 C 
DOCKED: ATOM     15  C   LIG d   1       7.413 -14.048   0.661 -0.30 -0.00    +0.016 C 
DOCKED: ATOM     16  C   LIG d   1       0.886 -16.609   0.604 -0.16 -0.00    +0.011 C 
DOCKED: ATOM     17  C   LIG d   1       1.839 -14.249   0.808 -0.13 +0.02    +0.216 C 
DOCKED: ATOM     18  C   LIG d   1       0.607 -15.120   0.651 -0.11 -0.01    +0.096 C 
DOCKED: ENDROOT
DOCKED: BRANCH  12  19
DOCKED: ATOM     19  O   LIG d   1       5.720 -19.913  -0.170 -0.17 +0.45    -0.391 OA
DOCKED: ATOM     20  H   LIG d   1       6.608 -20.012   0.214 -0.25 -0.50    +0.210 HD
DOCKED: ENDBRANCH  12  19
DOCKED: TORSDOF 1
DOCKED: TER
DOCKED: ENDMDL
________________________________________________________________________________


	BEGINNING GENETIC ALGORITHM DOCKING 36 of 50
Run: 36 Seed: 111924621 1496029772 [ Run 36 of 50 GA/GALS ]
Beginning GENETIC ALGORITHM (GA), with a maximum of 2500000 energy evaluations.

Final-Value: -4.736


	FINAL GENETIC ALGORITHM DOCKED STATE
	_______________________________________________


Detailed state:  trans 35.887 -14.765 16.336 quatxyzw 0.444416 -0.074175 0.581498 0.677387 center 0.176 -0.164 -0.035 ntor 1 -111.6911
State:	 35.887 -14.765  16.336   0.604 -0.101  0.790 94.720   -111.69

DOCKED: MODEL       36
DOCKED: USER    Run = 36
DOCKED: USER    DPF = E:/autodock-test/CID_15385684/3dt3-15385684.dpf
DOCKED: USER  
DOCKED: USER    Estimated Free Energy of Binding    =   -4.46 kcal/mol  [=(1)+(2)+(3)-(4)]
DOCKED: USER    Estimated Inhibition Constant, Ki   =  534.10 uM (micromolar)  [Temperature = 298.15 K]
DOCKED: USER    
DOCKED: USER    (1) Final Intermolecular Energy     =   -4.76 kcal/mol
DOCKED: USER        vdW + Hbond + desolv Energy     =   -4.74 kcal/mol
DOCKED: USER        Electrostatic Energy            =   -0.02 kcal/mol
DOCKED: USER    (2) Final Total Internal Energy     =   +0.03 kcal/mol
DOCKED: USER    (3) Torsional Free Energy           =   +0.30 kcal/mol
DOCKED: USER    (4) Unbound System's Energy  [=(2)] =   +0.03 kcal/mol
DOCKED: USER    
DOCKED: USER    
DOCKED: USER    NEWDPF move CID_15385684.pdbqt
DOCKED: USER    NEWDPF about 0.176000 -0.164000 -0.035000
DOCKED: USER    NEWDPF tran0 35.886911 -14.764960 16.336334
DOCKED: USER    NEWDPF quaternion0 0.444416 -0.074175 0.581498 0.677387
DOCKED: USER    NEWDPF axisangle0 0.604132 -0.100833 0.790479 94.720412
DOCKED: USER    NEWDPF quat0 0.604132 -0.100833 0.790479 94.720412
DOCKED: USER    NEWDPF dihe0 -111.69 
DOCKED: USER  keepresnum = 1 
DOCKED: USER  
DOCKED: REMARK  1 active torsions:
DOCKED: REMARK  status: ('A' for Active; 'I' for Inactive)
DOCKED: REMARK    1  A    between atoms: O_1  and  C_13 
DOCKED: USER                              x       y       z     vdW  Elec       q    Type
DOCKED: USER                           _______ _______ _______ _____ _____    ______ ____
DOCKED: ROOT
DOCKED: ATOM      1  O   LIG d   1      36.230 -11.648  13.685 -0.38 +0.13    -0.276 OA
DOCKED: ATOM      2  N   LIG d   1      36.676 -16.552  16.575 -0.05 +0.08    -0.296 N 
DOCKED: ATOM      3  N   LIG d   1      35.524 -13.522  14.860 -0.13 +0.11    -0.298 N 
DOCKED: ATOM      4  C   LIG d   1      37.065 -15.129  16.725 -0.27 -0.01    +0.066 C 
DOCKED: ATOM      5  C   LIG d   1      35.851 -14.250  17.175 -0.41 -0.01    +0.029 C 
DOCKED: ATOM      6  C   LIG d   1      37.668 -14.563  15.409 -0.18 -0.00    +0.024 C 
DOCKED: ATOM      7  C   LIG d   1      34.818 -14.102  16.016 -0.25 -0.04    +0.081 C 
DOCKED: ATOM      8  C   LIG d   1      35.273 -14.825  18.473 -0.31 -0.02    +0.039 C 
DOCKED: ATOM      9  C   LIG d   1      36.589 -14.368  14.329 -0.25 -0.03    +0.113 C 
DOCKED: ATOM     10  C   LIG d   1      38.816 -15.442  14.903 -0.35 -0.00    +0.008 C 
DOCKED: ATOM     11  C   LIG d   1      36.117 -17.096  17.821 -0.10 -0.04    +0.116 C 
DOCKED: ATOM     12  C   LIG d   1      34.911 -16.296  18.316 -0.12 -0.06    +0.129 C 
DOCKED: ATOM     13  C   LIG d   1      37.816 -17.382  16.151 -0.10 -0.02    +0.085 C 
DOCKED: ATOM     14  C   LIG d   1      33.549 -13.319  16.359 -0.35 -0.02    +0.023 C 
DOCKED: ATOM     15  C   LIG d   1      38.411 -16.907  14.828 -0.14 -0.00    +0.016 C 
DOCKED: ATOM     16  C   LIG d   1      33.847 -11.835  16.443 -0.50 -0.01    +0.011 C 
DOCKED: ATOM     17  C   LIG d   1      35.470 -12.176  14.503 -0.35 -0.09    +0.216 C 
DOCKED: ATOM     18  C   LIG d   1      34.342 -11.353  15.094 -0.53 -0.05    +0.096 C 
DOCKED: ENDROOT
DOCKED: BRANCH  12  19
DOCKED: ATOM     19  O   LIG d   1      34.495 -16.795  19.583 -0.02 +0.20    -0.391 OA
DOCKED: ATOM     20  H   LIG d   1      33.646 -16.373  19.800 +0.06 -0.14    +0.210 HD
DOCKED: ENDBRANCH  12  19
DOCKED: TORSDOF 1
DOCKED: TER
DOCKED: ENDMDL
________________________________________________________________________________


	BEGINNING GENETIC ALGORITHM DOCKING 37 of 50
Run: 37 Seed: 2006821525 1456473600 [ Run 37 of 50 GA/GALS ]
Beginning GENETIC ALGORITHM (GA), with a maximum of 2500000 energy evaluations.

Final-Value: -6.171


	FINAL GENETIC ALGORITHM DOCKED STATE
	_______________________________________________


Detailed state:  trans 6.110 -24.492 35.241 quatxyzw 0.108297 0.725722 0.033656 0.678577 center 0.176 -0.164 -0.035 ntor 1 -164.3860
State:	  6.110 -24.492  35.241   0.147  0.988  0.046 94.535   -164.39

DOCKED: MODEL       37
DOCKED: USER    Run = 37
DOCKED: USER    DPF = E:/autodock-test/CID_15385684/3dt3-15385684.dpf
DOCKED: USER  
DOCKED: USER    Estimated Free Energy of Binding    =   -5.90 kcal/mol  [=(1)+(2)+(3)-(4)]
DOCKED: USER    Estimated Inhibition Constant, Ki   =   47.46 uM (micromolar)  [Temperature = 298.15 K]
DOCKED: USER    
DOCKED: USER    (1) Final Intermolecular Energy     =   -6.20 kcal/mol
DOCKED: USER        vdW + Hbond + desolv Energy     =   -6.06 kcal/mol
DOCKED: USER        Electrostatic Energy            =   -0.14 kcal/mol
DOCKED: USER    (2) Final Total Internal Energy     =   +0.03 kcal/mol
DOCKED: USER    (3) Torsional Free Energy           =   +0.30 kcal/mol
DOCKED: USER    (4) Unbound System's Energy  [=(2)] =   +0.03 kcal/mol
DOCKED: USER    
DOCKED: USER    
DOCKED: USER    NEWDPF move CID_15385684.pdbqt
DOCKED: USER    NEWDPF about 0.176000 -0.164000 -0.035000
DOCKED: USER    NEWDPF tran0 6.109695 -24.491778 35.241305
DOCKED: USER    NEWDPF quaternion0 0.108297 0.725722 0.033656 0.678577
DOCKED: USER    NEWDPF axisangle0 0.147437 0.988010 0.045820 94.534874
DOCKED: USER    NEWDPF quat0 0.147437 0.988010 0.045820 94.534874
DOCKED: USER    NEWDPF dihe0 -164.39 
DOCKED: USER  keepresnum = 1 
DOCKED: USER  
DOCKED: REMARK  1 active torsions:
DOCKED: REMARK  status: ('A' for Active; 'I' for Inactive)
DOCKED: REMARK    1  A    between atoms: O_1  and  C_13 
DOCKED: USER                              x       y       z     vdW  Elec       q    Type
DOCKED: USER                           _______ _______ _______ _____ _____    ______ ____
DOCKED: ROOT
DOCKED: ATOM      1  O   LIG d   1       6.449 -23.049  31.411 -0.48 +0.05    -0.276 OA
DOCKED: ATOM      2  N   LIG d   1       6.400 -23.821  37.069 -0.11 +0.10    -0.296 N 
DOCKED: ATOM      3  N   LIG d   1       6.794 -24.133  33.436 -0.19 +0.08    -0.298 N 
DOCKED: ATOM      4  C   LIG d   1       5.434 -23.654  35.957 -0.22 -0.02    +0.066 C 
DOCKED: ATOM      5  C   LIG d   1       5.260 -24.981  35.146 -0.35 -0.01    +0.029 C 
DOCKED: ATOM      6  C   LIG d   1       5.859 -22.503  35.002 -0.31 -0.01    +0.024 C 
DOCKED: ATOM      7  C   LIG d   1       6.542 -25.290  34.313 -0.28 -0.02    +0.081 C 
DOCKED: ATOM      8  C   LIG d   1       4.841 -26.101  36.106 -0.45 -0.02    +0.039 C 
DOCKED: ATOM      9  C   LIG d   1       7.082 -22.895  34.154 -0.23 -0.03    +0.113 C 
DOCKED: ATOM     10  C   LIG d   1       6.104 -21.205  35.776 -0.32 -0.00    +0.008 C 
DOCKED: ATOM     11  C   LIG d   1       5.995 -24.900  37.982 -0.09 -0.03    +0.116 C 
DOCKED: ATOM     12  C   LIG d   1       5.823 -26.238  37.262 -0.21 -0.05    +0.129 C 
DOCKED: ATOM     13  C   LIG d   1       6.565 -22.574  37.833 -0.19 -0.03    +0.085 C 
DOCKED: ATOM     14  C   LIG d   1       6.521 -26.603  33.530 -0.51 -0.01    +0.023 C 
DOCKED: ATOM     15  C   LIG d   1       7.043 -21.421  36.954 -0.28 -0.01    +0.016 C 
DOCKED: ATOM     16  C   LIG d   1       5.618 -26.485  32.318 -0.48 -0.00    +0.011 C 
DOCKED: ATOM     17  C   LIG d   1       6.451 -24.083  32.086 -0.33 -0.06    +0.216 C 
DOCKED: ATOM     18  C   LIG d   1       6.159 -25.405  31.403 -0.36 -0.03    +0.096 C 
DOCKED: ENDROOT
DOCKED: BRANCH  12  19
DOCKED: ATOM     19  O   LIG d   1       5.313 -27.207  38.173 -0.21 +0.22    -0.391 OA
DOCKED: ATOM     20  H   LIG d   1       4.619 -27.707  37.710 -0.47 -0.23    +0.210 HD
DOCKED: ENDBRANCH  12  19
DOCKED: TORSDOF 1
DOCKED: TER
DOCKED: ENDMDL
________________________________________________________________________________


	BEGINNING GENETIC ALGORITHM DOCKING 38 of 50
Run: 38 Seed: 1832290095 1379746781 [ Run 38 of 50 GA/GALS ]
Beginning GENETIC ALGORITHM (GA), with a maximum of 2500000 energy evaluations.

Final-Value: -4.760


	FINAL GENETIC ALGORITHM DOCKED STATE
	_______________________________________________


Detailed state:  trans 1.563 -1.459 29.015 quatxyzw -0.226356 -0.118699 0.790247 -0.556941 center 0.176 -0.164 -0.035 ntor 1 -14.2669
State:	  1.563  -1.459  29.015  -0.273 -0.143  0.951 -112.311    -14.27

DOCKED: MODEL       38
DOCKED: USER    Run = 38
DOCKED: USER    DPF = E:/autodock-test/CID_15385684/3dt3-15385684.dpf
DOCKED: USER  
DOCKED: USER    Estimated Free Energy of Binding    =   -4.48 kcal/mol  [=(1)+(2)+(3)-(4)]
DOCKED: USER    Estimated Inhibition Constant, Ki   =  521.18 uM (micromolar)  [Temperature = 298.15 K]
DOCKED: USER    
DOCKED: USER    (1) Final Intermolecular Energy     =   -4.78 kcal/mol
DOCKED: USER        vdW + Hbond + desolv Energy     =   -4.68 kcal/mol
DOCKED: USER        Electrostatic Energy            =   -0.09 kcal/mol
DOCKED: USER    (2) Final Total Internal Energy     =   +0.02 kcal/mol
DOCKED: USER    (3) Torsional Free Energy           =   +0.30 kcal/mol
DOCKED: USER    (4) Unbound System's Energy  [=(2)] =   +0.02 kcal/mol
DOCKED: USER    
DOCKED: USER    
DOCKED: USER    NEWDPF move CID_15385684.pdbqt
DOCKED: USER    NEWDPF about 0.176000 -0.164000 -0.035000
DOCKED: USER    NEWDPF tran0 1.563090 -1.459441 29.014909
DOCKED: USER    NEWDPF quaternion0 -0.226356 -0.118699 0.790247 -0.556941
DOCKED: USER    NEWDPF axisangle0 -0.272537 -0.142915 0.951472 -112.310918
DOCKED: USER    NEWDPF quat0 -0.272537 -0.142915 0.951472 -112.310918
DOCKED: USER    NEWDPF dihe0 -14.27 
DOCKED: USER  keepresnum = 1 
DOCKED: USER  
DOCKED: REMARK  1 active torsions:
DOCKED: REMARK  status: ('A' for Active; 'I' for Inactive)
DOCKED: REMARK    1  A    between atoms: O_1  and  C_13 
DOCKED: USER                              x       y       z     vdW  Elec       q    Type
DOCKED: USER                           _______ _______ _______ _____ _____    ______ ____
DOCKED: ROOT
DOCKED: ATOM      1  O   LIG d   1       0.928  -5.510  29.239 -0.12 +0.26    -0.276 OA
DOCKED: ATOM      2  N   LIG d   1       0.747   0.083  28.104 -0.08 +0.15    -0.296 N 
DOCKED: ATOM      3  N   LIG d   1       1.735  -3.394  28.726 -0.19 +0.27    -0.298 N 
DOCKED: ATOM      4  C   LIG d   1       0.449  -0.838  29.227 -0.18 -0.05    +0.066 C 
DOCKED: ATOM      5  C   LIG d   1       1.757  -1.282  29.964 -0.34 -0.03    +0.029 C 
DOCKED: ATOM      6  C   LIG d   1      -0.335  -2.090  28.743 -0.14 -0.02    +0.024 C 
DOCKED: ATOM      7  C   LIG d   1       2.594  -2.247  29.070 -0.39 -0.07    +0.081 C 
DOCKED: ATOM      8  C   LIG d   1       2.513  -0.033  30.433 -0.24 -0.03    +0.039 C 
DOCKED: ATOM      9  C   LIG d   1       0.562  -3.041  27.931 -0.19 -0.08    +0.113 C 
DOCKED: ATOM     10  C   LIG d   1      -1.586  -1.689  27.956 -0.05 -0.00    +0.008 C 
DOCKED: ATOM     11  C   LIG d   1       1.478   1.275  28.559 -0.20 -0.06    +0.116 C 
DOCKED: ATOM     12  C   LIG d   1       2.782   0.920  29.275 -0.08 -0.07    +0.129 C 
DOCKED: ATOM     13  C   LIG d   1      -0.481   0.501  27.408 -0.13 -0.04    +0.085 C 
DOCKED: ATOM     14  C   LIG d   1       3.933  -2.696  29.656 -0.53 -0.02    +0.023 C 
DOCKED: ATOM     15  C   LIG d   1      -1.262  -0.688  26.856 -0.08 -0.01    +0.016 C 
DOCKED: ATOM     16  C   LIG d   1       3.717  -3.713  30.759 -0.59 -0.01    +0.011 C 
DOCKED: ATOM     17  C   LIG d   1       1.787  -4.632  29.364 -0.21 -0.24    +0.216 C 
DOCKED: ATOM     18  C   LIG d   1       3.030  -4.933  30.178 -0.32 -0.10    +0.096 C 
DOCKED: ENDROOT
DOCKED: BRANCH  12  19
DOCKED: ATOM     19  O   LIG d   1       3.376   2.105  29.797 -0.19 +0.24    -0.391 OA
DOCKED: ATOM     20  H   LIG d   1       3.743   2.603  29.047 -0.43 -0.19    +0.210 HD
DOCKED: ENDBRANCH  12  19
DOCKED: TORSDOF 1
DOCKED: TER
DOCKED: ENDMDL
________________________________________________________________________________


	BEGINNING GENETIC ALGORITHM DOCKING 39 of 50
Run: 39 Seed: 1964746499 2049726529 [ Run 39 of 50 GA/GALS ]
Beginning GENETIC ALGORITHM (GA), with a maximum of 2500000 energy evaluations.

Final-Value: -6.034


	FINAL GENETIC ALGORITHM DOCKED STATE
	_______________________________________________


Detailed state:  trans 5.266 -25.192 34.169 quatxyzw -0.258663 0.461052 -0.221109 -0.819534 center 0.176 -0.164 -0.035 ntor 1 110.7327
State:	  5.266 -25.192  34.169  -0.451  0.805 -0.386 -69.924    110.73

DOCKED: MODEL       39
DOCKED: USER    Run = 39
DOCKED: USER    DPF = E:/autodock-test/CID_15385684/3dt3-15385684.dpf
DOCKED: USER  
DOCKED: USER    Estimated Free Energy of Binding    =   -5.75 kcal/mol  [=(1)+(2)+(3)-(4)]
DOCKED: USER    Estimated Inhibition Constant, Ki   =   60.70 uM (micromolar)  [Temperature = 298.15 K]
DOCKED: USER    
DOCKED: USER    (1) Final Intermolecular Energy     =   -6.05 kcal/mol
DOCKED: USER        vdW + Hbond + desolv Energy     =   -6.09 kcal/mol
DOCKED: USER        Electrostatic Energy            =   +0.04 kcal/mol
DOCKED: USER    (2) Final Total Internal Energy     =   +0.02 kcal/mol
DOCKED: USER    (3) Torsional Free Energy           =   +0.30 kcal/mol
DOCKED: USER    (4) Unbound System's Energy  [=(2)] =   +0.02 kcal/mol
DOCKED: USER    
DOCKED: USER    
DOCKED: USER    NEWDPF move CID_15385684.pdbqt
DOCKED: USER    NEWDPF about 0.176000 -0.164000 -0.035000
DOCKED: USER    NEWDPF tran0 5.265931 -25.191818 34.168575
DOCKED: USER    NEWDPF quaternion0 -0.258663 0.461052 -0.221109 -0.819534
DOCKED: USER    NEWDPF axisangle0 -0.451395 0.804584 -0.385859 -69.923705
DOCKED: USER    NEWDPF quat0 -0.451395 0.804584 -0.385859 -69.923705
DOCKED: USER    NEWDPF dihe0 110.73 
DOCKED: USER  keepresnum = 1 
DOCKED: USER  
DOCKED: REMARK  1 active torsions:
DOCKED: REMARK  status: ('A' for Active; 'I' for Inactive)
DOCKED: REMARK    1  A    between atoms: O_1  and  C_13 
DOCKED: USER                              x       y       z     vdW  Elec       q    Type
DOCKED: USER                           _______ _______ _______ _____ _____    ______ ____
DOCKED: ROOT
DOCKED: ATOM      1  O   LIG d   1       3.963 -21.518  35.461 -0.13 +0.11    -0.276 OA
DOCKED: ATOM      2  N   LIG d   1       5.970 -25.972  32.504 -0.23 +0.10    -0.296 N 
DOCKED: ATOM      3  N   LIG d   1       4.095 -23.707  34.695 -0.10 +0.10    -0.298 N 
DOCKED: ATOM      4  C   LIG d   1       6.413 -25.060  33.586 -0.39 -0.02    +0.066 C 
DOCKED: ATOM      5  C   LIG d   1       5.784 -25.459  34.963 -0.40 -0.01    +0.029 C 
DOCKED: ATOM      6  C   LIG d   1       6.070 -23.579  33.259 -0.43 -0.01    +0.024 C 
DOCKED: ATOM      7  C   LIG d   1       4.256 -25.143  34.984 -0.36 -0.03    +0.081 C 
DOCKED: ATOM      8  C   LIG d   1       6.134 -26.921  35.266 -0.54 -0.02    +0.039 C 
DOCKED: ATOM      9  C   LIG d   1       4.559 -23.311  33.369 -0.31 -0.04    +0.113 C 
DOCKED: ATOM     10  C   LIG d   1       6.613 -23.177  31.884 -0.43 -0.00    +0.008 C 
DOCKED: ATOM     11  C   LIG d   1       6.304 -27.372  32.805 -0.46 -0.05    +0.116 C 
DOCKED: ATOM     12  C   LIG d   1       5.706 -27.841  34.131 -0.48 -0.10    +0.129 C 
DOCKED: ATOM     13  C   LIG d   1       6.560 -25.598  31.208 -0.32 -0.03    +0.085 C 
DOCKED: ATOM     14  C   LIG d   1       3.514 -25.555  36.255 -0.32 -0.01    +0.023 C 
DOCKED: ATOM     15  C   LIG d   1       6.203 -24.170  30.805 -0.33 -0.01    +0.016 C 
DOCKED: ATOM     16  C   LIG d   1       3.846 -24.611  37.394 -0.20 -0.00    +0.011 C 
DOCKED: ATOM     17  C   LIG d   1       3.872 -22.732  35.667 -0.11 -0.07    +0.216 C 
DOCKED: ATOM     18  C   LIG d   1       3.396 -23.212  37.024 -0.09 -0.03    +0.096 C 
DOCKED: ENDROOT
DOCKED: BRANCH  12  19
DOCKED: ATOM     19  O   LIG d   1       6.166 -29.158  34.422 -0.24 +0.36    -0.391 OA
DOCKED: ATOM     20  H   LIG d   1       7.136 -29.151  34.351 -0.24 -0.19    +0.210 HD
DOCKED: ENDBRANCH  12  19
DOCKED: TORSDOF 1
DOCKED: TER
DOCKED: ENDMDL
________________________________________________________________________________


	BEGINNING GENETIC ALGORITHM DOCKING 40 of 50
Run: 40 Seed: 1360706564 307230434 [ Run 40 of 50 GA/GALS ]
Beginning GENETIC ALGORITHM (GA), with a maximum of 2500000 energy evaluations.

Final-Value: -4.674


	FINAL GENETIC ALGORITHM DOCKED STATE
	_______________________________________________


Detailed state:  trans 29.955 -0.979 1.579 quatxyzw -0.242616 -0.929282 0.265280 0.084843 center 0.176 -0.164 -0.035 ntor 1 -157.5287
State:	 29.955  -0.979   1.579  -0.243 -0.933  0.266 170.266   -157.53

DOCKED: MODEL       40
DOCKED: USER    Run = 40
DOCKED: USER    DPF = E:/autodock-test/CID_15385684/3dt3-15385684.dpf
DOCKED: USER  
DOCKED: USER    Estimated Free Energy of Binding    =   -4.40 kcal/mol  [=(1)+(2)+(3)-(4)]
DOCKED: USER    Estimated Inhibition Constant, Ki   =  592.87 uM (micromolar)  [Temperature = 298.15 K]
DOCKED: USER    
DOCKED: USER    (1) Final Intermolecular Energy     =   -4.70 kcal/mol
DOCKED: USER        vdW + Hbond + desolv Energy     =   -4.35 kcal/mol
DOCKED: USER        Electrostatic Energy            =   -0.35 kcal/mol
DOCKED: USER    (2) Final Total Internal Energy     =   +0.03 kcal/mol
DOCKED: USER    (3) Torsional Free Energy           =   +0.30 kcal/mol
DOCKED: USER    (4) Unbound System's Energy  [=(2)] =   +0.03 kcal/mol
DOCKED: USER    
DOCKED: USER    
DOCKED: USER    NEWDPF move CID_15385684.pdbqt
DOCKED: USER    NEWDPF about 0.176000 -0.164000 -0.035000
DOCKED: USER    NEWDPF tran0 29.954736 -0.979382 1.578532
DOCKED: USER    NEWDPF quaternion0 -0.242616 -0.929282 0.265280 0.084843
DOCKED: USER    NEWDPF axisangle0 -0.243494 -0.932645 0.266240 170.265985
DOCKED: USER    NEWDPF quat0 -0.243494 -0.932645 0.266240 170.265985
DOCKED: USER    NEWDPF dihe0 -157.53 
DOCKED: USER  keepresnum = 1 
DOCKED: USER  
DOCKED: REMARK  1 active torsions:
DOCKED: REMARK  status: ('A' for Active; 'I' for Inactive)
DOCKED: REMARK    1  A    between atoms: O_1  and  C_13 
DOCKED: USER                              x       y       z     vdW  Elec       q    Type
DOCKED: USER                           _______ _______ _______ _____ _____    ______ ____
DOCKED: ROOT
DOCKED: ATOM      1  O   LIG d   1      34.054  -1.223   1.583 -0.13 -0.02    -0.276 OA
DOCKED: ATOM      2  N   LIG d   1      28.586   0.332   1.049 -0.05 -0.17    -0.296 N 
DOCKED: ATOM      3  N   LIG d   1      31.824  -0.967   2.179 -0.18 -0.01    -0.298 N 
DOCKED: ATOM      4  C   LIG d   1      29.549  -0.598   0.412 -0.08 +0.03    +0.066 C 
DOCKED: ATOM      5  C   LIG d   1      29.747  -1.892   1.270 -0.12 +0.01    +0.029 C 
DOCKED: ATOM      6  C   LIG d   1      30.923   0.087   0.164 -0.11 +0.01    +0.024 C 
DOCKED: ATOM      7  C   LIG d   1      30.540  -1.572   2.575 -0.28 +0.00    +0.081 C 
DOCKED: ATOM      8  C   LIG d   1      28.382  -2.551   1.501 -0.18 +0.01    +0.039 C 
DOCKED: ATOM      9  C   LIG d   1      31.690   0.308   1.480 -0.26 +0.03    +0.113 C 
DOCKED: ATOM     10  C   LIG d   1      30.756   1.395  -0.615 -0.11 +0.00    +0.008 C 
DOCKED: ATOM     11  C   LIG d   1      27.281  -0.308   1.273 -0.09 +0.13    +0.116 C 
DOCKED: ATOM     12  C   LIG d   1      27.393  -1.574   2.124 -0.26 +0.08    +0.129 C 
DOCKED: ATOM     13  C   LIG d   1      28.398   1.550   0.244 -0.14 +0.05    +0.085 C 
DOCKED: ATOM     14  C   LIG d   1      30.737  -2.747   3.533 -0.32 -0.01    +0.023 C 
DOCKED: ATOM     15  C   LIG d   1      29.709   2.299   0.021 -0.10 +0.01    +0.016 C 
DOCKED: ATOM     16  C   LIG d   1      31.780  -3.705   2.992 -0.31 -0.00    +0.011 C 
DOCKED: ATOM     17  C   LIG d   1      33.034  -1.657   2.126 -0.23 -0.01    +0.216 C 
DOCKED: ATOM     18  C   LIG d   1      33.103  -2.977   2.869 -0.35 -0.03    +0.096 C 
DOCKED: ENDROOT
DOCKED: BRANCH  12  19
DOCKED: ATOM     19  O   LIG d   1      26.121  -2.211   2.200 -0.55 -0.45    -0.391 OA
DOCKED: ATOM     20  H   LIG d   1      26.273  -3.171   2.189 -0.51 +0.00    +0.210 HD
DOCKED: ENDBRANCH  12  19
DOCKED: TORSDOF 1
DOCKED: TER
DOCKED: ENDMDL
________________________________________________________________________________


	BEGINNING GENETIC ALGORITHM DOCKING 41 of 50
Run: 41 Seed: 748356060 1247354224 [ Run 41 of 50 GA/GALS ]
Beginning GENETIC ALGORITHM (GA), with a maximum of 2500000 energy evaluations.

Final-Value: -3.823


	FINAL GENETIC ALGORITHM DOCKED STATE
	_______________________________________________


Detailed state:  trans 30.605 12.908 42.947 quatxyzw -0.126980 0.188532 0.929798 -0.289495 center 0.176 -0.164 -0.035 ntor 1 -82.6136
State:	 30.605  12.908  42.947  -0.133  0.197  0.971 -146.345    -82.61

DOCKED: MODEL       41
DOCKED: USER    Run = 41
DOCKED: USER    DPF = E:/autodock-test/CID_15385684/3dt3-15385684.dpf
DOCKED: USER  
DOCKED: USER    Estimated Free Energy of Binding    =   -3.55 kcal/mol  [=(1)+(2)+(3)-(4)]
DOCKED: USER    Estimated Inhibition Constant, Ki   =    2.50 mM (millimolar)  [Temperature = 298.15 K]
DOCKED: USER    
DOCKED: USER    (1) Final Intermolecular Energy     =   -3.85 kcal/mol
DOCKED: USER        vdW + Hbond + desolv Energy     =   -3.61 kcal/mol
DOCKED: USER        Electrostatic Energy            =   -0.24 kcal/mol
DOCKED: USER    (2) Final Total Internal Energy     =   +0.02 kcal/mol
DOCKED: USER    (3) Torsional Free Energy           =   +0.30 kcal/mol
DOCKED: USER    (4) Unbound System's Energy  [=(2)] =   +0.02 kcal/mol
DOCKED: USER    
DOCKED: USER    
DOCKED: USER    NEWDPF move CID_15385684.pdbqt
DOCKED: USER    NEWDPF about 0.176000 -0.164000 -0.035000
DOCKED: USER    NEWDPF tran0 30.605436 12.907646 42.947369
DOCKED: USER    NEWDPF quaternion0 -0.126980 0.188532 0.929798 -0.289495
DOCKED: USER    NEWDPF axisangle0 -0.132660 0.196966 0.971394 -146.344550
DOCKED: USER    NEWDPF quat0 -0.132660 0.196966 0.971394 -146.344550
DOCKED: USER    NEWDPF dihe0 -82.61 
DOCKED: USER  keepresnum = 1 
DOCKED: USER  
DOCKED: REMARK  1 active torsions:
DOCKED: REMARK  status: ('A' for Active; 'I' for Inactive)
DOCKED: REMARK    1  A    between atoms: O_1  and  C_13 
DOCKED: USER                              x       y       z     vdW  Elec       q    Type
DOCKED: USER                           _______ _______ _______ _____ _____    ______ ____
DOCKED: ROOT
DOCKED: ATOM      1  O   LIG d   1      32.417   9.809  44.943 -0.01 -0.14    -0.276 OA
DOCKED: ATOM      2  N   LIG d   1      28.832  13.296  42.186 -0.09 +0.36    -0.296 N 
DOCKED: ATOM      3  N   LIG d   1      31.705  11.329  43.337 -0.20 +0.21    -0.298 N 
DOCKED: ATOM      4  C   LIG d   1      29.478  13.183  43.516 -0.15 -0.06    +0.066 C 
DOCKED: ATOM      5  C   LIG d   1      30.968  13.660  43.471 -0.13 -0.02    +0.029 C 
DOCKED: ATOM      6  C   LIG d   1      29.404  11.730  44.063 -0.27 -0.02    +0.024 C 
DOCKED: ATOM      7  C   LIG d   1      31.848  12.641  42.683 -0.13 -0.08    +0.081 C 
DOCKED: ATOM      8  C   LIG d   1      31.017  15.093  42.930 -0.12 -0.03    +0.039 C 
DOCKED: ATOM      9  C   LIG d   1      30.350  10.788  43.296 -0.30 -0.12    +0.113 C 
DOCKED: ATOM     10  C   LIG d   1      27.964  11.208  44.055 -0.43 -0.01    +0.008 C 
DOCKED: ATOM     11  C   LIG d   1      28.888  14.672  41.671 -0.18 -0.11    +0.116 C 
DOCKED: ATOM     12  C   LIG d   1      30.320  15.202  41.580 -0.03 -0.12    +0.129 C 
DOCKED: ATOM     13  C   LIG d   1      27.431  12.848  42.226 -0.31 -0.11    +0.085 C 
DOCKED: ATOM     14  C   LIG d   1      33.316  13.033  42.509 -0.26 -0.02    +0.023 C 
DOCKED: ATOM     15  C   LIG d   1      27.303  11.402  42.698 -0.47 -0.03    +0.016 C 
DOCKED: ATOM     16  C   LIG d   1      34.071  12.859  43.812 -0.13 -0.00    +0.011 C 
DOCKED: ATOM     17  C   LIG d   1      32.635  10.789  44.225 -0.15 -0.03    +0.216 C 
DOCKED: ATOM     18  C   LIG d   1      34.023  11.400  44.220 -0.16 -0.02    +0.096 C 
DOCKED: ENDROOT
DOCKED: BRANCH  12  19
DOCKED: ATOM     19  O   LIG d   1      30.297  16.573  41.195 -0.13 +0.31    -0.391 OA
DOCKED: ATOM     20  H   LIG d   1      31.040  16.718  40.585 +0.03 -0.21    +0.210 HD
DOCKED: ENDBRANCH  12  19
DOCKED: TORSDOF 1
DOCKED: TER
DOCKED: ENDMDL
________________________________________________________________________________


	BEGINNING GENETIC ALGORITHM DOCKING 42 of 50
Run: 42 Seed: 147866832 906595896 [ Run 42 of 50 GA/GALS ]
Beginning GENETIC ALGORITHM (GA), with a maximum of 2500000 energy evaluations.

Final-Value: -6.203


	FINAL GENETIC ALGORITHM DOCKED STATE
	_______________________________________________


Detailed state:  trans 36.159 19.939 31.999 quatxyzw 0.018399 -0.922606 0.381924 -0.050923 center 0.176 -0.164 -0.035 ntor 1 -13.6286
State:	 36.159  19.939  31.999   0.018 -0.924  0.382 -174.162    -13.63

DOCKED: MODEL       42
DOCKED: USER    Run = 42
DOCKED: USER    DPF = E:/autodock-test/CID_15385684/3dt3-15385684.dpf
DOCKED: USER  
DOCKED: USER    Estimated Free Energy of Binding    =   -5.92 kcal/mol  [=(1)+(2)+(3)-(4)]
DOCKED: USER    Estimated Inhibition Constant, Ki   =   45.64 uM (micromolar)  [Temperature = 298.15 K]
DOCKED: USER    
DOCKED: USER    (1) Final Intermolecular Energy     =   -6.22 kcal/mol
DOCKED: USER        vdW + Hbond + desolv Energy     =   -6.05 kcal/mol
DOCKED: USER        Electrostatic Energy            =   -0.17 kcal/mol
DOCKED: USER    (2) Final Total Internal Energy     =   +0.02 kcal/mol
DOCKED: USER    (3) Torsional Free Energy           =   +0.30 kcal/mol
DOCKED: USER    (4) Unbound System's Energy  [=(2)] =   +0.02 kcal/mol
DOCKED: USER    
DOCKED: USER    
DOCKED: USER    NEWDPF move CID_15385684.pdbqt
DOCKED: USER    NEWDPF about 0.176000 -0.164000 -0.035000
DOCKED: USER    NEWDPF tran0 36.158593 19.938663 31.999348
DOCKED: USER    NEWDPF quaternion0 0.018399 -0.922606 0.381924 -0.050923
DOCKED: USER    NEWDPF axisangle0 0.018423 -0.923805 0.382421 -174.162167
DOCKED: USER    NEWDPF quat0 0.018423 -0.923805 0.382421 -174.162167
DOCKED: USER    NEWDPF dihe0 -13.63 
DOCKED: USER  keepresnum = 1 
DOCKED: USER  
DOCKED: REMARK  1 active torsions:
DOCKED: REMARK  status: ('A' for Active; 'I' for Inactive)
DOCKED: REMARK    1  A    between atoms: O_1  and  C_13 
DOCKED: USER                              x       y       z     vdW  Elec       q    Type
DOCKED: USER                           _______ _______ _______ _____ _____    ______ ____
DOCKED: ROOT
DOCKED: ATOM      1  O   LIG d   1      39.641  21.056  30.132 -0.36 -0.10    -0.276 OA
DOCKED: ATOM      2  N   LIG d   1      34.282  20.532  32.033 -0.18 +0.02    -0.296 N 
DOCKED: ATOM      3  N   LIG d   1      37.925  20.725  31.662 -0.08 +0.03    -0.298 N 
DOCKED: ATOM      4  C   LIG d   1      35.217  19.830  31.121 -0.42 -0.01    +0.066 C 
DOCKED: ATOM      5  C   LIG d   1      36.247  18.961  31.916 -0.50 -0.01    +0.029 C 
DOCKED: ATOM      6  C   LIG d   1      35.969  20.829  30.198 -0.38 -0.00    +0.024 C 
DOCKED: ATOM      7  C   LIG d   1      37.271  19.869  32.666 -0.23 -0.02    +0.081 C 
DOCKED: ATOM      8  C   LIG d   1      35.484  17.984  32.819 -0.62 -0.02    +0.039 C 
DOCKED: ATOM      9  C   LIG d   1      37.017  21.642  30.978 -0.13 -0.01    +0.113 C 
DOCKED: ATOM     10  C   LIG d   1      34.989  21.742  29.455 -0.37 -0.00    +0.008 C 
DOCKED: ATOM     11  C   LIG d   1      33.559  19.589  32.899 -0.19 -0.00    +0.116 C 
DOCKED: ATOM     12  C   LIG d   1      34.503  18.716  33.725 -0.42 -0.04    +0.129 C 
DOCKED: ATOM     13  C   LIG d   1      33.312  21.350  31.287 -0.32 +0.00    +0.085 C 
DOCKED: ATOM     14  C   LIG d   1      38.289  19.134  33.538 -0.26 -0.01    +0.023 C 
DOCKED: ATOM     15  C   LIG d   1      33.996  22.394  30.408 -0.37 -0.00    +0.016 C 
DOCKED: ATOM     16  C   LIG d   1      39.338  18.459  32.677 -0.14 -0.00    +0.011 C 
DOCKED: ATOM     17  C   LIG d   1      39.189  20.481  31.126 -0.20 +0.02    +0.216 C 
DOCKED: ATOM     18  C   LIG d   1      40.080  19.515  31.882 -0.22 +0.00    +0.096 C 
DOCKED: ENDROOT
DOCKED: BRANCH  12  19
DOCKED: ATOM     19  O   LIG d   1      33.748  17.746  34.445 -0.74 +0.25    -0.391 OA
DOCKED: ATOM     20  H   LIG d   1      33.285  18.211  35.163 +0.07 -0.26    +0.210 HD
DOCKED: ENDBRANCH  12  19
DOCKED: TORSDOF 1
DOCKED: TER
DOCKED: ENDMDL
________________________________________________________________________________


	BEGINNING GENETIC ALGORITHM DOCKING 43 of 50
Run: 43 Seed: 981354730 926587282 [ Run 43 of 50 GA/GALS ]
Beginning GENETIC ALGORITHM (GA), with a maximum of 2500000 energy evaluations.

Final-Value: -6.547


	FINAL GENETIC ALGORITHM DOCKED STATE
	_______________________________________________


Detailed state:  trans 15.976 -15.926 25.545 quatxyzw -0.105951 0.920928 0.143326 -0.346589 center 0.176 -0.164 -0.035 ntor 1 29.1847
State:	 15.976 -15.926  25.545  -0.113  0.982  0.153 -139.442     29.18

DOCKED: MODEL       43
DOCKED: USER    Run = 43
DOCKED: USER    DPF = E:/autodock-test/CID_15385684/3dt3-15385684.dpf
DOCKED: USER  
DOCKED: USER    Estimated Free Energy of Binding    =   -6.26 kcal/mol  [=(1)+(2)+(3)-(4)]
DOCKED: USER    Estimated Inhibition Constant, Ki   =   25.70 uM (micromolar)  [Temperature = 298.15 K]
DOCKED: USER    
DOCKED: USER    (1) Final Intermolecular Energy     =   -6.56 kcal/mol
DOCKED: USER        vdW + Hbond + desolv Energy     =   -6.53 kcal/mol
DOCKED: USER        Electrostatic Energy            =   -0.03 kcal/mol
DOCKED: USER    (2) Final Total Internal Energy     =   +0.01 kcal/mol
DOCKED: USER    (3) Torsional Free Energy           =   +0.30 kcal/mol
DOCKED: USER    (4) Unbound System's Energy  [=(2)] =   +0.01 kcal/mol
DOCKED: USER    
DOCKED: USER    
DOCKED: USER    NEWDPF move CID_15385684.pdbqt
DOCKED: USER    NEWDPF about 0.176000 -0.164000 -0.035000
DOCKED: USER    NEWDPF tran0 15.975909 -15.926088 25.545041
DOCKED: USER    NEWDPF quaternion0 -0.105951 0.920928 0.143326 -0.346589
DOCKED: USER    NEWDPF axisangle0 -0.112952 0.981782 0.152796 -139.442364
DOCKED: USER    NEWDPF quat0 -0.112952 0.981782 0.152796 -139.442364
DOCKED: USER    NEWDPF dihe0 29.18 
DOCKED: USER  keepresnum = 1 
DOCKED: USER  
DOCKED: REMARK  1 active torsions:
DOCKED: REMARK  status: ('A' for Active; 'I' for Inactive)
DOCKED: REMARK    1  A    between atoms: O_1  and  C_13 
DOCKED: USER                              x       y       z     vdW  Elec       q    Type
DOCKED: USER                           _______ _______ _______ _____ _____    ______ ____
DOCKED: ROOT
DOCKED: ATOM      1  O   LIG d   1      18.277 -13.761  28.168 -0.27 +0.06    -0.276 OA
DOCKED: ATOM      2  N   LIG d   1      14.261 -15.705  24.605 -0.15 +0.10    -0.296 N 
DOCKED: ATOM      3  N   LIG d   1      16.819 -15.287  27.199 -0.15 +0.07    -0.298 N 
DOCKED: ATOM      4  C   LIG d   1      15.645 -15.177  24.545 -0.27 -0.02    +0.066 C 
DOCKED: ATOM      5  C   LIG d   1      16.691 -16.265  24.958 -0.27 -0.01    +0.029 C 
DOCKED: ATOM      6  C   LIG d   1      15.812 -13.917  25.441 -0.38 -0.01    +0.024 C 
DOCKED: ATOM      7  C   LIG d   1      16.606 -16.559  26.487 -0.32 -0.02    +0.081 C 
DOCKED: ATOM      8  C   LIG d   1      16.508 -17.497  24.063 -0.33 -0.01    +0.039 C 
DOCKED: ATOM      9  C   LIG d   1      15.795 -14.280  26.936 -0.17 -0.02    +0.113 C 
DOCKED: ATOM     10  C   LIG d   1      14.757 -12.858  25.108 -0.55 -0.00    +0.008 C 
DOCKED: ATOM     11  C   LIG d   1      14.095 -16.889  23.749 -0.36 -0.05    +0.116 C 
DOCKED: ATOM     12  C   LIG d   1      15.074 -18.008  24.107 -0.34 -0.05    +0.129 C 
DOCKED: ATOM     13  C   LIG d   1      13.275 -14.683  24.218 -0.41 -0.03    +0.085 C 
DOCKED: ATOM     14  C   LIG d   1      17.534 -17.661  27.001 -0.41 -0.01    +0.023 C 
DOCKED: ATOM     15  C   LIG d   1      13.352 -13.445  25.107 -0.50 -0.00    +0.016 C 
DOCKED: ATOM     16  C   LIG d   1      18.966 -17.167  27.054 -0.49 -0.00    +0.011 C 
DOCKED: ATOM     17  C   LIG d   1      18.029 -14.905  27.777 -0.32 -0.05    +0.216 C 
DOCKED: ATOM     18  C   LIG d   1      19.050 -15.999  28.017 -0.48 -0.02    +0.096 C 
DOCKED: ENDROOT
DOCKED: BRANCH  12  19
DOCKED: ATOM     19  O   LIG d   1      14.947 -19.071  23.167 -0.26 +0.19    -0.391 OA
DOCKED: ATOM     20  H   LIG d   1      14.027 -19.074  22.852 -0.12 -0.14    +0.210 HD
DOCKED: ENDBRANCH  12  19
DOCKED: TORSDOF 1
DOCKED: TER
DOCKED: ENDMDL
________________________________________________________________________________


	BEGINNING GENETIC ALGORITHM DOCKING 44 of 50
Run: 44 Seed: 856277429 1167549883 [ Run 44 of 50 GA/GALS ]
Beginning GENETIC ALGORITHM (GA), with a maximum of 2500000 energy evaluations.

Final-Value: -6.590


	FINAL GENETIC ALGORITHM DOCKED STATE
	_______________________________________________


Detailed state:  trans 5.924 -24.863 34.933 quatxyzw 0.106351 0.764875 -0.064934 0.632013 center 0.176 -0.164 -0.035 ntor 1 180.0000
State:	  5.924 -24.863  34.933   0.137  0.987 -0.084 101.602    180.00

DOCKED: MODEL       44
DOCKED: USER    Run = 44
DOCKED: USER    DPF = E:/autodock-test/CID_15385684/3dt3-15385684.dpf
DOCKED: USER  
DOCKED: USER    Estimated Free Energy of Binding    =   -6.32 kcal/mol  [=(1)+(2)+(3)-(4)]
DOCKED: USER    Estimated Inhibition Constant, Ki   =   23.41 uM (micromolar)  [Temperature = 298.15 K]
DOCKED: USER    
DOCKED: USER    (1) Final Intermolecular Energy     =   -6.62 kcal/mol
DOCKED: USER        vdW + Hbond + desolv Energy     =   -6.50 kcal/mol
DOCKED: USER        Electrostatic Energy            =   -0.11 kcal/mol
DOCKED: USER    (2) Final Total Internal Energy     =   +0.03 kcal/mol
DOCKED: USER    (3) Torsional Free Energy           =   +0.30 kcal/mol
DOCKED: USER    (4) Unbound System's Energy  [=(2)] =   +0.03 kcal/mol
DOCKED: USER    
DOCKED: USER    
DOCKED: USER    NEWDPF move CID_15385684.pdbqt
DOCKED: USER    NEWDPF about 0.176000 -0.164000 -0.035000
DOCKED: USER    NEWDPF tran0 5.923814 -24.863018 34.933381
DOCKED: USER    NEWDPF quaternion0 0.106351 0.764875 -0.064934 0.632013
DOCKED: USER    NEWDPF axisangle0 0.137235 0.986988 -0.083790 101.602474
DOCKED: USER    NEWDPF quat0 0.137235 0.986988 -0.083790 101.602474
DOCKED: USER    NEWDPF dihe0 180.00 
DOCKED: USER  keepresnum = 1 
DOCKED: USER  
DOCKED: REMARK  1 active torsions:
DOCKED: REMARK  status: ('A' for Active; 'I' for Inactive)
DOCKED: REMARK    1  A    between atoms: O_1  and  C_13 
DOCKED: USER                              x       y       z     vdW  Elec       q    Type
DOCKED: USER                           _______ _______ _______ _____ _____    ______ ____
DOCKED: ROOT
DOCKED: ATOM      1  O   LIG d   1       6.486 -23.957  30.968 -0.41 +0.07    -0.276 OA
DOCKED: ATOM      2  N   LIG d   1       5.920 -23.899  36.649 -0.12 +0.10    -0.296 N 
DOCKED: ATOM      3  N   LIG d   1       6.748 -24.673  33.162 -0.20 +0.08    -0.298 N 
DOCKED: ATOM      4  C   LIG d   1       5.068 -24.040  35.444 -0.24 -0.02    +0.066 C 
DOCKED: ATOM      5  C   LIG d   1       5.163 -25.482  34.843 -0.42 -0.01    +0.029 C 
DOCKED: ATOM      6  C   LIG d   1       5.438 -22.990  34.359 -0.33 -0.01    +0.024 C 
DOCKED: ATOM      7  C   LIG d   1       6.558 -25.714  34.186 -0.37 -0.02    +0.081 C 
DOCKED: ATOM      8  C   LIG d   1       4.794 -26.500  35.928 -0.41 -0.03    +0.039 C 
DOCKED: ATOM      9  C   LIG d   1       6.787 -23.314  33.695 -0.33 -0.03    +0.113 C 
DOCKED: ATOM     10  C   LIG d   1       5.421 -21.571  34.935 -0.25 -0.00    +0.008 C 
DOCKED: ATOM     11  C   LIG d   1       5.564 -24.882  37.683 -0.24 -0.04    +0.116 C 
DOCKED: ATOM     12  C   LIG d   1       5.653 -26.321  37.173 -0.35 -0.06    +0.129 C 
DOCKED: ATOM     13  C   LIG d   1       5.833 -22.543  37.216 -0.16 -0.03    +0.085 C 
DOCKED: ATOM     14  C   LIG d   1       6.798 -27.116  33.623 -0.54 -0.01    +0.023 C 
DOCKED: ATOM     15  C   LIG d   1       6.246 -21.472  36.211 -0.27 -0.01    +0.016 C 
DOCKED: ATOM     16  C   LIG d   1       6.026 -27.310  32.333 -0.53 -0.00    +0.011 C 
DOCKED: ATOM     17  C   LIG d   1       6.551 -24.870  31.796 -0.31 -0.06    +0.216 C 
DOCKED: ATOM     18  C   LIG d   1       6.515 -26.306  31.309 -0.40 -0.03    +0.096 C 
DOCKED: ENDROOT
DOCKED: BRANCH  12  19
DOCKED: ATOM     19  O   LIG d   1       5.180 -27.212  38.178 -0.21 +0.23    -0.391 OA
DOCKED: ATOM     20  H   LIG d   1       4.432 -27.708  37.802 -0.44 -0.23    +0.210 HD
DOCKED: ENDBRANCH  12  19
DOCKED: TORSDOF 1
DOCKED: TER
DOCKED: ENDMDL
________________________________________________________________________________


	BEGINNING GENETIC ALGORITHM DOCKING 45 of 50
Run: 45 Seed: 358449003 987752585 [ Run 45 of 50 GA/GALS ]
Beginning GENETIC ALGORITHM (GA), with a maximum of 2500000 energy evaluations.

Final-Value: -4.662


	FINAL GENETIC ALGORITHM DOCKED STATE
	_______________________________________________


Detailed state:  trans 24.843 15.748 40.409 quatxyzw 0.151958 0.981889 -0.028981 0.109373 center 0.176 -0.164 -0.035 ntor 1 131.8157
State:	 24.843  15.748  40.409   0.153  0.988 -0.029 167.442    131.82

DOCKED: MODEL       45
DOCKED: USER    Run = 45
DOCKED: USER    DPF = E:/autodock-test/CID_15385684/3dt3-15385684.dpf
DOCKED: USER  
DOCKED: USER    Estimated Free Energy of Binding    =   -4.38 kcal/mol  [=(1)+(2)+(3)-(4)]
DOCKED: USER    Estimated Inhibition Constant, Ki   =  612.46 uM (micromolar)  [Temperature = 298.15 K]
DOCKED: USER    
DOCKED: USER    (1) Final Intermolecular Energy     =   -4.68 kcal/mol
DOCKED: USER        vdW + Hbond + desolv Energy     =   -4.54 kcal/mol
DOCKED: USER        Electrostatic Energy            =   -0.14 kcal/mol
DOCKED: USER    (2) Final Total Internal Energy     =   +0.02 kcal/mol
DOCKED: USER    (3) Torsional Free Energy           =   +0.30 kcal/mol
DOCKED: USER    (4) Unbound System's Energy  [=(2)] =   +0.02 kcal/mol
DOCKED: USER    
DOCKED: USER    
DOCKED: USER    NEWDPF move CID_15385684.pdbqt
DOCKED: USER    NEWDPF about 0.176000 -0.164000 -0.035000
DOCKED: USER    NEWDPF tran0 24.842950 15.747641 40.409181
DOCKED: USER    NEWDPF quaternion0 0.151958 0.981889 -0.028981 0.109373
DOCKED: USER    NEWDPF axisangle0 0.152875 0.987815 -0.029156 167.441657
DOCKED: USER    NEWDPF quat0 0.152875 0.987815 -0.029156 167.441657
DOCKED: USER    NEWDPF dihe0 131.82 
DOCKED: USER  keepresnum = 1 
DOCKED: USER  
DOCKED: REMARK  1 active torsions:
DOCKED: REMARK  status: ('A' for Active; 'I' for Inactive)
DOCKED: REMARK    1  A    between atoms: O_1  and  C_13 
DOCKED: USER                              x       y       z     vdW  Elec       q    Type
DOCKED: USER                           _______ _______ _______ _____ _____    ______ ____
DOCKED: ROOT
DOCKED: ATOM      1  O   LIG d   1      28.730  16.389  39.250 -0.24 +0.26    -0.276 OA
DOCKED: ATOM      2  N   LIG d   1      23.323  16.833  41.032 -0.01 +0.14    -0.296 N 
DOCKED: ATOM      3  N   LIG d   1      26.804  15.847  40.429 -0.09 +0.20    -0.298 N 
DOCKED: ATOM      4  C   LIG d   1      24.067  16.566  39.777 -0.23 -0.03    +0.066 C 
DOCKED: ATOM      5  C   LIG d   1      24.585  15.090  39.723 -0.31 -0.02    +0.029 C 
DOCKED: ATOM      6  C   LIG d   1      25.257  17.550  39.600 -0.19 -0.01    +0.024 C 
DOCKED: ATOM      7  C   LIG d   1      25.743  14.874  40.745 -0.25 -0.06    +0.081 C 
DOCKED: ATOM      8  C   LIG d   1      23.397  14.137  39.899 -0.46 -0.03    +0.039 C 
DOCKED: ATOM      9  C   LIG d   1      26.398  17.241  40.585 -0.10 -0.06    +0.113 C 
DOCKED: ATOM     10  C   LIG d   1      24.793  19.005  39.718 -0.13 -0.00    +0.008 C 
DOCKED: ATOM     11  C   LIG d   1      22.189  15.912  41.197 -0.12 -0.08    +0.116 C 
DOCKED: ATOM     12  C   LIG d   1      22.622  14.445  41.173 -0.28 -0.11    +0.129 C 
DOCKED: ATOM     13  C   LIG d   1      22.835  18.220  41.086 -0.04 -0.03    +0.085 C 
DOCKED: ATOM     14  C   LIG d   1      26.287  13.448  40.836 -0.44 -0.02    +0.023 C 
DOCKED: ATOM     15  C   LIG d   1      23.972  19.233  40.979 -0.04 -0.01    +0.016 C 
DOCKED: ATOM     16  C   LIG d   1      27.138  13.126  39.623 -0.44 -0.01    +0.011 C 
DOCKED: ATOM     17  C   LIG d   1      27.959  15.542  39.711 -0.19 -0.18    +0.216 C 
DOCKED: ATOM     18  C   LIG d   1      28.320  14.075  39.582 -0.45 -0.11    +0.096 C 
DOCKED: ENDROOT
DOCKED: BRANCH  12  19
DOCKED: ATOM     19  O   LIG d   1      21.470  13.608  41.213 -0.22 +0.39    -0.391 OA
DOCKED: ATOM     20  H   LIG d   1      21.039  13.662  40.342 -0.33 -0.39    +0.210 HD
DOCKED: ENDBRANCH  12  19
DOCKED: TORSDOF 1
DOCKED: TER
DOCKED: ENDMDL
________________________________________________________________________________


	BEGINNING GENETIC ALGORITHM DOCKING 46 of 50
Run: 46 Seed: 639043663 13987949 [ Run 46 of 50 GA/GALS ]
Beginning GENETIC ALGORITHM (GA), with a maximum of 2500000 energy evaluations.

Final-Value: -5.375


	FINAL GENETIC ALGORITHM DOCKED STATE
	_______________________________________________


Detailed state:  trans 35.245 -14.459 13.578 quatxyzw 0.123541 0.847671 0.493288 -0.151191 center 0.176 -0.164 -0.035 ntor 1 82.7293
State:	 35.245 -14.459  13.578   0.125  0.858  0.499 -162.608     82.73

DOCKED: MODEL       46
DOCKED: USER    Run = 46
DOCKED: USER    DPF = E:/autodock-test/CID_15385684/3dt3-15385684.dpf
DOCKED: USER  
DOCKED: USER    Estimated Free Energy of Binding    =   -5.09 kcal/mol  [=(1)+(2)+(3)-(4)]
DOCKED: USER    Estimated Inhibition Constant, Ki   =  185.76 uM (micromolar)  [Temperature = 298.15 K]
DOCKED: USER    
DOCKED: USER    (1) Final Intermolecular Energy     =   -5.39 kcal/mol
DOCKED: USER        vdW + Hbond + desolv Energy     =   -5.14 kcal/mol
DOCKED: USER        Electrostatic Energy            =   -0.25 kcal/mol
DOCKED: USER    (2) Final Total Internal Energy     =   +0.01 kcal/mol
DOCKED: USER    (3) Torsional Free Energy           =   +0.30 kcal/mol
DOCKED: USER    (4) Unbound System's Energy  [=(2)] =   +0.01 kcal/mol
DOCKED: USER    
DOCKED: USER    
DOCKED: USER    NEWDPF move CID_15385684.pdbqt
DOCKED: USER    NEWDPF about 0.176000 -0.164000 -0.035000
DOCKED: USER    NEWDPF tran0 35.245223 -14.459497 13.578325
DOCKED: USER    NEWDPF quaternion0 0.123541 0.847671 0.493288 -0.151191
DOCKED: USER    NEWDPF axisangle0 0.124978 0.857529 0.499024 -162.608037
DOCKED: USER    NEWDPF quat0 0.124978 0.857529 0.499024 -162.608037
DOCKED: USER    NEWDPF dihe0 82.73 
DOCKED: USER  keepresnum = 1 
DOCKED: USER  
DOCKED: REMARK  1 active torsions:
DOCKED: REMARK  status: ('A' for Active; 'I' for Inactive)
DOCKED: REMARK    1  A    between atoms: O_1  and  C_13 
DOCKED: USER                              x       y       z     vdW  Elec       q    Type
DOCKED: USER                           _______ _______ _______ _____ _____    ______ ____
DOCKED: ROOT
DOCKED: ATOM      1  O   LIG d   1      38.829 -14.682  15.572 -0.80 -0.01    -0.276 OA
DOCKED: ATOM      2  N   LIG d   1      33.437 -13.765  13.929 -0.04 +0.18    -0.296 N 
DOCKED: ATOM      3  N   LIG d   1      36.764 -15.147  14.615 -0.08 +0.08    -0.298 N 
DOCKED: ATOM      4  C   LIG d   1      34.796 -13.249  13.637 -0.26 -0.03    +0.066 C 
DOCKED: ATOM      5  C   LIG d   1      35.581 -14.212  12.686 -0.16 -0.01    +0.029 C 
DOCKED: ATOM      6  C   LIG d   1      35.609 -13.016  14.942 -0.40 -0.01    +0.024 C 
DOCKED: ATOM      7  C   LIG d   1      35.972 -15.525  13.432 -0.11 -0.03    +0.081 C 
DOCKED: ATOM      8  C   LIG d   1      34.763 -14.427  11.407 -0.19 -0.02    +0.039 C 
DOCKED: ATOM      9  C   LIG d   1      36.030 -14.347  15.591 -0.25 -0.04    +0.113 C 
DOCKED: ATOM     10  C   LIG d   1      34.836 -12.132  15.925 -0.55 -0.00    +0.008 C 
DOCKED: ATOM     11  C   LIG d   1      32.661 -13.974  12.698 -0.13 -0.11    +0.116 C 
DOCKED: ATOM     12  C   LIG d   1      33.358 -14.923  11.724 -0.08 -0.10    +0.129 C 
DOCKED: ATOM     13  C   LIG d   1      32.697 -12.861  14.824 -0.26 -0.04    +0.085 C 
DOCKED: ATOM     14  C   LIG d   1      36.685 -16.579  12.583 -0.11 -0.01    +0.023 C 
DOCKED: ATOM     15  C   LIG d   1      33.421 -12.645  16.150 -0.45 -0.01    +0.016 C 
DOCKED: ATOM     16  C   LIG d   1      38.118 -16.165  12.314 -0.22 -0.00    +0.011 C 
DOCKED: ATOM     17  C   LIG d   1      38.155 -15.206  14.680 -0.25 -0.04    +0.216 C 
DOCKED: ATOM     18  C   LIG d   1      38.855 -16.051  13.633 -0.25 -0.03    +0.096 C 
DOCKED: ENDROOT
DOCKED: BRANCH  12  19
DOCKED: ATOM     19  O   LIG d   1      32.619 -14.986  10.508 -0.05 +0.42    -0.391 OA
DOCKED: ATOM     20  H   LIG d   1      32.099 -14.167  10.439 -0.49 -0.44    +0.210 HD
DOCKED: ENDBRANCH  12  19
DOCKED: TORSDOF 1
DOCKED: TER
DOCKED: ENDMDL
________________________________________________________________________________


	BEGINNING GENETIC ALGORITHM DOCKING 47 of 50
Run: 47 Seed: 1393234412 1731071427 [ Run 47 of 50 GA/GALS ]
Beginning GENETIC ALGORITHM (GA), with a maximum of 2500000 energy evaluations.

Final-Value: -4.981


	FINAL GENETIC ALGORITHM DOCKED STATE
	_______________________________________________


Detailed state:  trans 17.938 24.613 19.891 quatxyzw -0.482721 0.239531 0.744407 -0.394288 center 0.176 -0.164 -0.035 ntor 1 -43.1932
State:	 17.938  24.613  19.891  -0.525  0.261  0.810 -133.557    -43.19

DOCKED: MODEL       47
DOCKED: USER    Run = 47
DOCKED: USER    DPF = E:/autodock-test/CID_15385684/3dt3-15385684.dpf
DOCKED: USER  
DOCKED: USER    Estimated Free Energy of Binding    =   -4.70 kcal/mol  [=(1)+(2)+(3)-(4)]
DOCKED: USER    Estimated Inhibition Constant, Ki   =  356.48 uM (micromolar)  [Temperature = 298.15 K]
DOCKED: USER    
DOCKED: USER    (1) Final Intermolecular Energy     =   -5.00 kcal/mol
DOCKED: USER        vdW + Hbond + desolv Energy     =   -5.00 kcal/mol
DOCKED: USER        Electrostatic Energy            =   +0.00 kcal/mol
DOCKED: USER    (2) Final Total Internal Energy     =   +0.02 kcal/mol
DOCKED: USER    (3) Torsional Free Energy           =   +0.30 kcal/mol
DOCKED: USER    (4) Unbound System's Energy  [=(2)] =   +0.02 kcal/mol
DOCKED: USER    
DOCKED: USER    
DOCKED: USER    NEWDPF move CID_15385684.pdbqt
DOCKED: USER    NEWDPF about 0.176000 -0.164000 -0.035000
DOCKED: USER    NEWDPF tran0 17.938246 24.612726 19.890916
DOCKED: USER    NEWDPF quaternion0 -0.482721 0.239531 0.744407 -0.394288
DOCKED: USER    NEWDPF axisangle0 -0.525275 0.260647 0.810031 -133.556806
DOCKED: USER    NEWDPF quat0 -0.525275 0.260647 0.810031 -133.556806
DOCKED: USER    NEWDPF dihe0 -43.19 
DOCKED: USER  keepresnum = 1 
DOCKED: USER  
DOCKED: REMARK  1 active torsions:
DOCKED: REMARK  status: ('A' for Active; 'I' for Inactive)
DOCKED: REMARK    1  A    between atoms: O_1  and  C_13 
DOCKED: USER                              x       y       z     vdW  Elec       q    Type
DOCKED: USER                           _______ _______ _______ _____ _____    ______ ____
DOCKED: ROOT
DOCKED: ATOM      1  O   LIG d   1      17.110  22.429  23.269 -0.67 +0.14    -0.276 OA
DOCKED: ATOM      2  N   LIG d   1      17.240  24.757  18.056 -0.14 +0.09    -0.296 N 
DOCKED: ATOM      3  N   LIG d   1      18.037  23.255  21.306 -0.23 +0.12    -0.298 N 
DOCKED: ATOM      4  C   LIG d   1      16.844  25.130  19.436 -0.16 -0.02    +0.066 C 
DOCKED: ATOM      5  C   LIG d   1      18.092  25.491  20.310 -0.19 -0.01    +0.029 C 
DOCKED: ATOM      6  C   LIG d   1      16.030  23.997  20.121 -0.27 -0.01    +0.024 C 
DOCKED: ATOM      7  C   LIG d   1      18.928  24.214  20.631 -0.38 -0.03    +0.081 C 
DOCKED: ATOM      8  C   LIG d   1      18.879  26.609  19.617 -0.19 -0.01    +0.039 C 
DOCKED: ATOM      9  C   LIG d   1      16.923  22.796  20.481 -0.14 -0.03    +0.113 C 
DOCKED: ATOM     10  C   LIG d   1      14.839  23.572  19.256 -0.37 -0.00    +0.008 C 
DOCKED: ATOM     11  C   LIG d   1      17.999  25.831  17.401 -0.06 -0.03    +0.116 C 
DOCKED: ATOM     12  C   LIG d   1      19.248  26.227  18.190 -0.29 -0.02    +0.129 C 
DOCKED: ATOM     13  C   LIG d   1      16.068  24.416  17.232 -0.32 -0.03    +0.085 C 
DOCKED: ATOM     14  C   LIG d   1      20.215  24.450  21.423 -0.28 -0.01    +0.023 C 
DOCKED: ATOM     15  C   LIG d   1      15.264  23.264  17.827 -0.28 -0.01    +0.016 C 
DOCKED: ATOM     16  C   LIG d   1      19.898  24.752  22.874 -0.32 -0.00    +0.011 C 
DOCKED: ATOM     17  C   LIG d   1      18.001  23.054  22.685 -0.36 -0.11    +0.216 C 
DOCKED: ATOM     18  C   LIG d   1      19.187  23.560  23.483 -0.25 -0.06    +0.096 C 
DOCKED: ENDROOT
DOCKED: BRANCH  12  19
DOCKED: ATOM     19  O   LIG d   1      19.868  27.349  17.569 -0.18 +0.08    -0.391 OA
DOCKED: ATOM     20  H   LIG d   1      20.634  27.021  17.069 +0.06 -0.06    +0.210 HD
DOCKED: ENDBRANCH  12  19
DOCKED: TORSDOF 1
DOCKED: TER
DOCKED: ENDMDL
________________________________________________________________________________


	BEGINNING GENETIC ALGORITHM DOCKING 48 of 50
Run: 48 Seed: 346940750 1847813393 [ Run 48 of 50 GA/GALS ]
Beginning GENETIC ALGORITHM (GA), with a maximum of 2500000 energy evaluations.

Final-Value: -4.811


	FINAL GENETIC ALGORITHM DOCKED STATE
	_______________________________________________


Detailed state:  trans 25.041 -10.719 15.036 quatxyzw -0.370141 0.679445 -0.394741 0.495509 center 0.176 -0.164 -0.035 ntor 1 32.3856
State:	 25.041 -10.719  15.036  -0.426  0.782 -0.454 120.593     32.39

DOCKED: MODEL       48
DOCKED: USER    Run = 48
DOCKED: USER    DPF = E:/autodock-test/CID_15385684/3dt3-15385684.dpf
DOCKED: USER  
DOCKED: USER    Estimated Free Energy of Binding    =   -4.53 kcal/mol  [=(1)+(2)+(3)-(4)]
DOCKED: USER    Estimated Inhibition Constant, Ki   =  482.02 uM (micromolar)  [Temperature = 298.15 K]
DOCKED: USER    
DOCKED: USER    (1) Final Intermolecular Energy     =   -4.82 kcal/mol
DOCKED: USER        vdW + Hbond + desolv Energy     =   -4.75 kcal/mol
DOCKED: USER        Electrostatic Energy            =   -0.07 kcal/mol
DOCKED: USER    (2) Final Total Internal Energy     =   +0.01 kcal/mol
DOCKED: USER    (3) Torsional Free Energy           =   +0.30 kcal/mol
DOCKED: USER    (4) Unbound System's Energy  [=(2)] =   +0.01 kcal/mol
DOCKED: USER    
DOCKED: USER    
DOCKED: USER    NEWDPF move CID_15385684.pdbqt
DOCKED: USER    NEWDPF about 0.176000 -0.164000 -0.035000
DOCKED: USER    NEWDPF tran0 25.040848 -10.719462 15.036347
DOCKED: USER    NEWDPF quaternion0 -0.370141 0.679445 -0.394741 0.495509
DOCKED: USER    NEWDPF axisangle0 -0.426134 0.782228 -0.454455 120.593365
DOCKED: USER    NEWDPF quat0 -0.426134 0.782228 -0.454455 120.593365
DOCKED: USER    NEWDPF dihe0 32.39 
DOCKED: USER  keepresnum = 1 
DOCKED: USER  
DOCKED: REMARK  1 active torsions:
DOCKED: REMARK  status: ('A' for Active; 'I' for Inactive)
DOCKED: REMARK    1  A    between atoms: O_1  and  C_13 
DOCKED: USER                              x       y       z     vdW  Elec       q    Type
DOCKED: USER                           _______ _______ _______ _____ _____    ______ ____
DOCKED: ROOT
DOCKED: ATOM      1  O   LIG d   1      24.153  -9.765  11.142 -0.14 +0.15    -0.276 OA
DOCKED: ATOM      2  N   LIG d   1      24.236 -10.443  16.811 -0.22 +0.10    -0.296 N 
DOCKED: ATOM      3  N   LIG d   1      25.042  -9.828  13.287 -0.07 +0.08    -0.298 N 
DOCKED: ATOM      4  C   LIG d   1      24.005 -11.257  15.593 -0.30 -0.02    +0.066 C 
DOCKED: ATOM      5  C   LIG d   1      25.354 -11.643  14.900 -0.25 -0.00    +0.029 C 
DOCKED: ATOM      6  C   LIG d   1      23.085 -10.518  14.582 -0.35 -0.01    +0.024 C 
DOCKED: ATOM      7  C   LIG d   1      26.013 -10.393  14.240 -0.20 -0.01    +0.081 C 
DOCKED: ATOM      8  C   LIG d   1      26.245 -12.370  15.914 -0.29 +0.01    +0.039 C 
DOCKED: ATOM      9  C   LIG d   1      23.813  -9.342  13.908 -0.18 -0.03    +0.113 C 
DOCKED: ATOM     10  C   LIG d   1      21.783 -10.064  15.248 -0.16 -0.01    +0.008 C 
DOCKED: ATOM     11  C   LIG d   1      25.096 -11.144  17.776 -0.01 -0.02    +0.116 C 
DOCKED: ATOM     12  C   LIG d   1      26.445 -11.539  17.174 -0.30 +0.03    +0.129 C 
DOCKED: ATOM     13  C   LIG d   1      22.969 -10.078  17.465 -0.44 -0.05    +0.085 C 
DOCKED: ATOM     14  C   LIG d   1      27.376 -10.631  13.589 -0.26 -0.00    +0.023 C 
DOCKED: ATOM     15  C   LIG d   1      22.048  -9.293  16.534 -0.56 -0.01    +0.016 C 
DOCKED: ATOM     16  C   LIG d   1      27.217 -11.385  12.283 -0.20 -0.01    +0.011 C 
DOCKED: ATOM     17  C   LIG d   1      25.079 -10.041  11.910 -0.14 -0.10    +0.216 C 
DOCKED: ATOM     18  C   LIG d   1      26.384 -10.552  11.330 -0.16 -0.06    +0.096 C 
DOCKED: ENDROOT
DOCKED: BRANCH  12  19
DOCKED: ATOM     19  O   LIG d   1      27.177 -12.318  18.116 -0.50 -0.03    -0.391 OA
DOCKED: ATOM     20  H   LIG d   1      26.873 -12.066  19.004 -0.02 -0.10    +0.210 HD
DOCKED: ENDBRANCH  12  19
DOCKED: TORSDOF 1
DOCKED: TER
DOCKED: ENDMDL
________________________________________________________________________________


	BEGINNING GENETIC ALGORITHM DOCKING 49 of 50
Run: 49 Seed: 2012440908 2142482237 [ Run 49 of 50 GA/GALS ]
Beginning GENETIC ALGORITHM (GA), with a maximum of 2500000 energy evaluations.

Final-Value: -5.204


	FINAL GENETIC ALGORITHM DOCKED STATE
	_______________________________________________


Detailed state:  trans 10.996 12.151 3.141 quatxyzw -0.118667 0.738660 -0.653405 0.115588 center 0.176 -0.164 -0.035 ntor 1 -29.1794
State:	 10.996  12.151   3.141  -0.119  0.744 -0.658 166.725    -29.18

DOCKED: MODEL       49
DOCKED: USER    Run = 49
DOCKED: USER    DPF = E:/autodock-test/CID_15385684/3dt3-15385684.dpf
DOCKED: USER  
DOCKED: USER    Estimated Free Energy of Binding    =   -4.92 kcal/mol  [=(1)+(2)+(3)-(4)]
DOCKED: USER    Estimated Inhibition Constant, Ki   =  245.44 uM (micromolar)  [Temperature = 298.15 K]
DOCKED: USER    
DOCKED: USER    (1) Final Intermolecular Energy     =   -5.22 kcal/mol
DOCKED: USER        vdW + Hbond + desolv Energy     =   -4.80 kcal/mol
DOCKED: USER        Electrostatic Energy            =   -0.42 kcal/mol
DOCKED: USER    (2) Final Total Internal Energy     =   +0.02 kcal/mol
DOCKED: USER    (3) Torsional Free Energy           =   +0.30 kcal/mol
DOCKED: USER    (4) Unbound System's Energy  [=(2)] =   +0.02 kcal/mol
DOCKED: USER    
DOCKED: USER    
DOCKED: USER    NEWDPF move CID_15385684.pdbqt
DOCKED: USER    NEWDPF about 0.176000 -0.164000 -0.035000
DOCKED: USER    NEWDPF tran0 10.995945 12.151406 3.140662
DOCKED: USER    NEWDPF quaternion0 -0.118667 0.738660 -0.653405 0.115588
DOCKED: USER    NEWDPF axisangle0 -0.119468 0.743645 -0.657815 166.724863
DOCKED: USER    NEWDPF quat0 -0.119468 0.743645 -0.657815 166.724863
DOCKED: USER    NEWDPF dihe0 -29.18 
DOCKED: USER  keepresnum = 1 
DOCKED: USER  
DOCKED: REMARK  1 active torsions:
DOCKED: REMARK  status: ('A' for Active; 'I' for Inactive)
DOCKED: REMARK    1  A    between atoms: O_1  and  C_13 
DOCKED: USER                              x       y       z     vdW  Elec       q    Type
DOCKED: USER                           _______ _______ _______ _____ _____    ______ ____
DOCKED: ROOT
DOCKED: ATOM      1  O   LIG d   1      13.846  12.215   0.184 -0.66 -0.19    -0.276 OA
DOCKED: ATOM      2  N   LIG d   1       9.057  12.460   3.286 -0.05 +0.05    -0.296 N 
DOCKED: ATOM      3  N   LIG d   1      12.477  12.730   1.989 -0.05 +0.04    -0.298 N 
DOCKED: ATOM      4  C   LIG d   1       9.990  11.438   2.752 -0.27 -0.01    +0.066 C 
DOCKED: ATOM      5  C   LIG d   1      11.290  11.342   3.619 -0.36 -0.01    +0.029 C 
DOCKED: ATOM      6  C   LIG d   1      10.364  11.729   1.271 -0.22 -0.00    +0.024 C 
DOCKED: ATOM      7  C   LIG d   1      12.177  12.610   3.426 -0.18 -0.03    +0.081 C 
DOCKED: ATOM      8  C   LIG d   1      10.898  11.055   5.073 -0.52 -0.02    +0.039 C 
DOCKED: ATOM      9  C   LIG d   1      11.300  12.944   1.151 -0.08 -0.01    +0.113 C 
DOCKED: ATOM     10  C   LIG d   1       9.111  11.898   0.407 -0.18 -0.00    +0.008 C 
DOCKED: ATOM     11  C   LIG d   1       8.691  12.182   4.682 -0.22 -0.02    +0.116 C 
DOCKED: ATOM     12  C   LIG d   1       9.913  12.092   5.598 -0.39 -0.07    +0.129 C 
DOCKED: ATOM     13  C   LIG d   1       7.835  12.553   2.471 -0.17 -0.01    +0.085 C 
DOCKED: ATOM     14  C   LIG d   1      13.445  12.665   4.279 -0.28 -0.02    +0.023 C 
DOCKED: ATOM     15  C   LIG d   1       8.139  12.898   1.016 -0.11 -0.00    +0.016 C 
DOCKED: ATOM     16  C   LIG d   1      14.489  11.707   3.741 -0.21 -0.01    +0.011 C 
DOCKED: ATOM     17  C   LIG d   1      13.676  12.329   1.402 -0.05 +0.03    +0.216 C 
DOCKED: ATOM     18  C   LIG d   1      14.857  12.119   2.329 -0.18 -0.02    +0.096 C 
DOCKED: ENDROOT
DOCKED: BRANCH  12  19
DOCKED: ATOM     19  O   LIG d   1       9.501  11.700   6.904 -0.28 +0.41    -0.391 OA
DOCKED: ATOM     20  H   LIG d   1       9.280  12.509   7.396 -0.36 -0.53    +0.210 HD
DOCKED: ENDBRANCH  12  19
DOCKED: TORSDOF 1
DOCKED: TER
DOCKED: ENDMDL
________________________________________________________________________________


	BEGINNING GENETIC ALGORITHM DOCKING 50 of 50
Run: 50 Seed: 564721470 331657807 [ Run 50 of 50 GA/GALS ]
Beginning GENETIC ALGORITHM (GA), with a maximum of 2500000 energy evaluations.

Final-Value: -4.915


	FINAL GENETIC ALGORITHM DOCKED STATE
	_______________________________________________


Detailed state:  trans 34.277 -6.523 26.931 quatxyzw -0.905789 0.127484 -0.362483 -0.178605 center 0.176 -0.164 -0.035 ntor 1 3.1706
State:	 34.277  -6.523  26.931  -0.921  0.130 -0.368 -159.423      3.17

DOCKED: MODEL       50
DOCKED: USER    Run = 50
DOCKED: USER    DPF = E:/autodock-test/CID_15385684/3dt3-15385684.dpf
DOCKED: USER  
DOCKED: USER    Estimated Free Energy of Binding    =   -4.63 kcal/mol  [=(1)+(2)+(3)-(4)]
DOCKED: USER    Estimated Inhibition Constant, Ki   =  402.17 uM (micromolar)  [Temperature = 298.15 K]
DOCKED: USER    
DOCKED: USER    (1) Final Intermolecular Energy     =   -4.93 kcal/mol
DOCKED: USER        vdW + Hbond + desolv Energy     =   -4.85 kcal/mol
DOCKED: USER        Electrostatic Energy            =   -0.08 kcal/mol
DOCKED: USER    (2) Final Total Internal Energy     =   +0.02 kcal/mol
DOCKED: USER    (3) Torsional Free Energy           =   +0.30 kcal/mol
DOCKED: USER    (4) Unbound System's Energy  [=(2)] =   +0.02 kcal/mol
DOCKED: USER    
DOCKED: USER    
DOCKED: USER    NEWDPF move CID_15385684.pdbqt
DOCKED: USER    NEWDPF about 0.176000 -0.164000 -0.035000
DOCKED: USER    NEWDPF tran0 34.277227 -6.523083 26.930651
DOCKED: USER    NEWDPF quaternion0 -0.905789 0.127484 -0.362483 -0.178605
DOCKED: USER    NEWDPF axisangle0 -0.920591 0.129568 -0.368407 -159.422960
DOCKED: USER    NEWDPF quat0 -0.920591 0.129568 -0.368407 -159.422960
DOCKED: USER    NEWDPF dihe0 3.17 
DOCKED: USER  keepresnum = 1 
DOCKED: USER  
DOCKED: REMARK  1 active torsions:
DOCKED: REMARK  status: ('A' for Active; 'I' for Inactive)
DOCKED: REMARK    1  A    between atoms: O_1  and  C_13 
DOCKED: USER                              x       y       z     vdW  Elec       q    Type
DOCKED: USER                           _______ _______ _______ _____ _____    ______ ____
DOCKED: ROOT
DOCKED: ATOM      1  O   LIG d   1      31.684  -6.820  23.761 -0.41 +0.06    -0.276 OA
DOCKED: ATOM      2  N   LIG d   1      35.337  -7.747  28.050 -0.09 +0.14    -0.296 N 
DOCKED: ATOM      3  N   LIG d   1      32.626  -6.586  25.870 -0.14 +0.04    -0.298 N 
DOCKED: ATOM      4  C   LIG d   1      35.349  -7.199  26.673 -0.27 -0.03    +0.066 C 
DOCKED: ATOM      5  C   LIG d   1      34.791  -5.736  26.635 -0.27 -0.01    +0.029 C 
DOCKED: ATOM      6  C   LIG d   1      34.541  -8.097  25.695 -0.29 -0.00    +0.024 C 
DOCKED: ATOM      7  C   LIG d   1      33.253  -5.727  26.890 -0.22 -0.03    +0.081 C 
DOCKED: ATOM      8  C   LIG d   1      35.602  -4.868  27.604 -0.41 -0.03    +0.039 C 
DOCKED: ATOM      9  C   LIG d   1      33.026  -7.988  25.946 -0.19 +0.03    +0.113 C 
DOCKED: ATOM     10  C   LIG d   1      35.017  -9.552  25.759 -0.30 -0.00    +0.008 C 
DOCKED: ATOM     11  C   LIG d   1      36.111  -6.907  28.975 -0.18 -0.08    +0.116 C 
DOCKED: ATOM     12  C   LIG d   1      35.610  -5.462  29.007 -0.24 -0.10    +0.129 C 
DOCKED: ATOM     13  C   LIG d   1      35.860  -9.123  28.088 -0.19 -0.04    +0.085 C 
DOCKED: ATOM     14  C   LIG d   1      32.602  -4.344  26.947 -0.33 -0.01    +0.023 C 
DOCKED: ATOM     15  C   LIG d   1      35.063 -10.066  27.192 -0.24 -0.00    +0.016 C 
DOCKED: ATOM     16  C   LIG d   1      32.495  -3.749  25.557 -0.42 -0.01    +0.011 C 
DOCKED: ATOM     17  C   LIG d   1      32.003  -6.109  24.718 -0.30 -0.05    +0.216 C 
DOCKED: ATOM     18  C   LIG d   1      31.618  -4.642  24.703 -0.39 -0.04    +0.096 C 
DOCKED: ENDROOT
DOCKED: BRANCH  12  19
DOCKED: ATOM     19  O   LIG d   1      36.474  -4.676  29.823 +0.07 +0.44    -0.391 OA
DOCKED: ATOM     20  H   LIG d   1      36.514  -5.098  30.698 -0.04 -0.36    +0.210 HD
DOCKED: ENDBRANCH  12  19
DOCKED: TORSDOF 1
DOCKED: TER
DOCKED: ENDMDL
________________________________________________________________________________

DPF> analysis                             # perform a ranked cluster analysis


		CLUSTER ANALYSIS OF CONFORMATIONS
		_________________________________

Number of conformations = 50

RMSD cluster analysis will be performed using the ligand atoms only (20 / 20 total atoms).

Outputting structurally similar clusters, ranked in order of increasing energy.


________________________________________________________________________________

Number of distinct conformational clusters found = 44,  out of 50 runs,
Using an rmsd-tolerance of 2.0 A


	CLUSTERING HISTOGRAM
	____________________

________________________________________________________________________________
     |           |     |           |     |                                    
Clus | Lowest    | Run | Mean      | Num | Histogram                          
-ter | Binding   |     | Binding   | in  |                                    
Rank | Energy    |     | Energy    | Clus|    5    10   15   20   25   30   35
_____|___________|_____|___________|_____|____:____|____:____|____:____|____:___
   1 |     -6.32 |  44 |     -6.11 |   2 |##
   2 |     -6.26 |  43 |     -6.17 |   2 |##
   3 |     -5.92 |  42 |     -5.92 |   1 |#
   4 |     -5.75 |  39 |     -5.75 |   1 |#
   5 |     -5.64 |  31 |     -5.64 |   1 |#
   6 |     -5.46 |   3 |     -5.33 |   2 |##
   7 |     -5.41 |  30 |     -5.17 |   2 |##
   8 |     -5.39 |  18 |     -5.39 |   1 |#
   9 |     -5.37 |   8 |     -5.37 |   1 |#
  10 |     -5.20 |   1 |     -5.20 |   1 |#
  11 |     -5.16 |  24 |     -5.16 |   1 |#
  12 |     -5.12 |  15 |     -5.12 |   1 |#
  13 |     -5.10 |   4 |     -5.10 |   1 |#
  14 |     -5.09 |  46 |     -5.02 |   2 |##
  15 |     -4.93 |  10 |     -4.93 |   1 |#
  16 |     -4.92 |  49 |     -4.92 |   1 |#
  17 |     -4.89 |  26 |     -4.89 |   1 |#
  18 |     -4.78 |  29 |     -4.57 |   2 |##
  19 |     -4.72 |   9 |     -4.72 |   1 |#
  20 |     -4.70 |  47 |     -4.70 |   1 |#
  21 |     -4.69 |  27 |     -4.69 |   1 |#
  22 |     -4.63 |  50 |     -4.63 |   1 |#
  23 |     -4.60 |  12 |     -4.60 |   1 |#
  24 |     -4.56 |  23 |     -4.56 |   1 |#
  25 |     -4.53 |  48 |     -4.53 |   1 |#
  26 |     -4.50 |   2 |     -4.50 |   1 |#
  27 |     -4.49 |  25 |     -4.49 |   1 |#
  28 |     -4.48 |  38 |     -4.48 |   1 |#
  29 |     -4.46 |  36 |     -4.46 |   1 |#
  30 |     -4.43 |  34 |     -4.43 |   1 |#
  31 |     -4.40 |  19 |     -4.40 |   1 |#
  32 |     -4.40 |  40 |     -4.40 |   1 |#
  33 |     -4.39 |   7 |     -4.39 |   1 |#
  34 |     -4.38 |  45 |     -4.38 |   1 |#
  35 |     -4.33 |  22 |     -4.33 |   1 |#
  36 |     -4.26 |  13 |     -4.26 |   1 |#
  37 |     -4.13 |  28 |     -4.13 |   1 |#
  38 |     -4.13 |  35 |     -4.13 |   1 |#
  39 |     -4.01 |  20 |     -4.01 |   1 |#
  40 |     -4.00 |  21 |     -4.00 |   1 |#
  41 |     -3.98 |  17 |     -3.98 |   1 |#
  42 |     -3.92 |  11 |     -3.92 |   1 |#
  43 |     -3.63 |  32 |     -3.63 |   1 |#
  44 |     -3.55 |  41 |     -3.55 |   1 |#
_____|___________|_____|___________|_____|______________________________________


Number of multi-member conformational clusters found = 6, out of 50 runs.

	RMSD TABLE
	__________

_____________________________________________________________________
     |      |      |           |         |                 |
Rank | Sub- | Run  | Binding   | Cluster | Reference       | Grep
     | Rank |      | Energy    | RMSD    | RMSD            | Pattern
_____|______|______|___________|_________|_________________|___________
   1      1     44       -6.32      0.00     41.62           RANKING
   1      2     37       -5.90      0.70     41.69           RANKING
   2      1     43       -6.26      0.00     32.26           RANKING
   2      2     16       -6.07      1.63     31.79           RANKING
   3      1     42       -5.92      0.00     50.33           RANKING
   4      1     39       -5.75      0.00     41.16           RANKING
   5      1     31       -5.64      0.00     50.25           RANKING
   6      1      3       -5.46      0.00     49.09           RANKING
   6      2      5       -5.19      1.10     49.28           RANKING
   7      1     30       -5.41      0.00     29.98           RANKING
   7      2      6       -4.93      1.54     29.85           RANKING
   8      1     18       -5.39      0.00     48.81           RANKING
   9      1      8       -5.37      0.00     19.85           RANKING
  10      1      1       -5.20      0.00     56.67           RANKING
  11      1     24       -5.16      0.00     27.13           RANKING
  12      1     15       -5.12      0.00      4.56           RANKING
  13      1      4       -5.10      0.00     21.59           RANKING
  14      1     46       -5.09      0.00     37.83           RANKING
  14      2     33       -4.95      1.80     37.28           RANKING
  15      1     10       -4.93      0.00     21.69           RANKING
  16      1     49       -4.92      0.00     14.59           RANKING
  17      1     26       -4.89      0.00     30.48           RANKING
  18      1     29       -4.78      0.00     48.22           RANKING
  18      2     14       -4.36      1.32     48.62           RANKING
  19      1      9       -4.72      0.00     49.35           RANKING
  20      1     47       -4.70      0.00     34.46           RANKING
  21      1     27       -4.69      0.00     45.63           RANKING
  22      1     50       -4.63      0.00     42.05           RANKING
  23      1     12       -4.60      0.00     52.11           RANKING
  24      1     23       -4.56      0.00     55.46           RANKING
  25      1     48       -4.53      0.00     28.79           RANKING
  26      1      2       -4.50      0.00     31.61           RANKING
  27      1     25       -4.49      0.00     13.48           RANKING
  28      1     38       -4.48      0.00     28.64           RANKING
  29      1     36       -4.46      0.00     39.53           RANKING
  30      1     34       -4.43      0.00     41.87           RANKING
  31      1     19       -4.40      0.00     19.95           RANKING
  32      1     40       -4.40      0.00     27.38           RANKING
  33      1      7       -4.39      0.00     43.29           RANKING
  34      1     45       -4.38      0.00     48.50           RANKING
  35      1     22       -4.33      0.00     47.93           RANKING
  36      1     13       -4.26      0.00     39.08           RANKING
  37      1     28       -4.13      0.00     36.19           RANKING
  38      1     35       -4.13      0.00     14.58           RANKING
  39      1     20       -4.01      0.00     53.46           RANKING
  40      1     21       -4.00      0.00     39.95           RANKING
  41      1     17       -3.98      0.00     29.35           RANKING
  42      1     11       -3.92      0.00     26.86           RANKING
  43      1     32       -3.63      0.00     47.08           RANKING
  44      1     41       -3.55      0.00     52.95           RANKING
_______________________________________________________________________


	INFORMATION ENTROPY ANALYSIS FOR THIS CLUSTERING
	________________________________________________


Information entropy for this clustering = 0.96  (rmstol = 2.00 Angstrom)

_______________________________________________________________________


	STATISTICAL MECHANICAL ANALYSIS
	_______________________________


Partition function, Q =    50.41            at Temperature, T = 298.15 K
Free energy,        A ~ -2322.61 kcal/mol   at Temperature, T = 298.15 K
Internal energy,    U =    -4.81 kcal/mol   at Temperature, T = 298.15 K
Entropy,            S =     7.77 kcal/mol/K at Temperature, T = 298.15 K

_______________________________________________________________________


	LOWEST ENERGY DOCKED CONFORMATION from EACH CLUSTER
	___________________________________________________


Keeping original residue number (specified in the input PDBQ file) for outputting.

MODEL       44
USER    Run = 44
USER    Cluster Rank = 1
USER    Number of conformations in this cluster = 2
USER  
USER    RMSD from reference structure       = 41.624 A
USER  
USER    Estimated Free Energy of Binding    =   -6.32 kcal/mol  [=(1)+(2)+(3)-(4)]
USER    Estimated Inhibition Constant, Ki   =   23.41 uM (micromolar)  [Temperature = 298.15 K]
USER    
USER    (1) Final Intermolecular Energy     =   -6.62 kcal/mol
USER        vdW + Hbond + desolv Energy     =   -6.50 kcal/mol
USER        Electrostatic Energy            =   -0.11 kcal/mol
USER    (2) Final Total Internal Energy     =   +0.03 kcal/mol
USER    (3) Torsional Free Energy           =   +0.30 kcal/mol
USER    (4) Unbound System's Energy  [=(2)] =   +0.03 kcal/mol
USER    
USER    
USER  
USER    DPF = E:/autodock-test/CID_15385684/3dt3-15385684.dpf
USER    NEWDPF move	CID_15385684.pdbqt
USER    NEWDPF about	0.176000 -0.164000 -0.035000
USER    NEWDPF tran0	5.923814 -24.863018 34.933381
USER    NEWDPF axisangle0	0.137235 0.986988 -0.083790 101.602474
USER    NEWDPF quaternion0	0.106351 0.764875 -0.064934 0.632013
USER    NEWDPF dihe0	180.00 
USER  
USER                              x       y       z    vdW   Elec        q     RMS 
ATOM      1  O   LIG d   1       6.486 -23.957  30.968 -0.41 +0.07    -0.276    41.624
ATOM      2  N   LIG d   1       5.920 -23.899  36.649 -0.12 +0.10    -0.296    41.624
ATOM      3  N   LIG d   1       6.748 -24.673  33.162 -0.20 +0.08    -0.298    41.624
ATOM      4  C   LIG d   1       5.068 -24.040  35.444 -0.24 -0.02    +0.066    41.624
ATOM      5  C   LIG d   1       5.163 -25.482  34.843 -0.42 -0.01    +0.029    41.624
ATOM      6  C   LIG d   1       5.438 -22.990  34.359 -0.33 -0.01    +0.024    41.624
ATOM      7  C   LIG d   1       6.558 -25.714  34.186 -0.37 -0.02    +0.081    41.624
ATOM      8  C   LIG d   1       4.794 -26.500  35.928 -0.41 -0.03    +0.039    41.624
ATOM      9  C   LIG d   1       6.787 -23.314  33.695 -0.33 -0.03    +0.113    41.624
ATOM     10  C   LIG d   1       5.421 -21.571  34.935 -0.25 -0.00    +0.008    41.624
ATOM     11  C   LIG d   1       5.564 -24.882  37.683 -0.24 -0.04    +0.116    41.624
ATOM     12  C   LIG d   1       5.653 -26.321  37.173 -0.35 -0.06    +0.129    41.624
ATOM     13  C   LIG d   1       5.833 -22.543  37.216 -0.16 -0.03    +0.085    41.624
ATOM     14  C   LIG d   1       6.798 -27.116  33.623 -0.54 -0.01    +0.023    41.624
ATOM     15  C   LIG d   1       6.246 -21.472  36.211 -0.27 -0.01    +0.016    41.624
ATOM     16  C   LIG d   1       6.026 -27.310  32.333 -0.53 -0.00    +0.011    41.624
ATOM     17  C   LIG d   1       6.551 -24.870  31.796 -0.31 -0.06    +0.216    41.624
ATOM     18  C   LIG d   1       6.515 -26.306  31.309 -0.40 -0.03    +0.096    41.624
ATOM     19  O   LIG d   1       5.180 -27.212  38.178 -0.21 +0.23    -0.391    41.624
ATOM     20  H   LIG d   1       4.432 -27.708  37.802 -0.44 -0.23    +0.210    41.624
TER
ENDMDL
MODEL       43
USER    Run = 43
USER    Cluster Rank = 2
USER    Number of conformations in this cluster = 2
USER  
USER    RMSD from reference structure       = 32.261 A
USER  
USER    Estimated Free Energy of Binding    =   -6.26 kcal/mol  [=(1)+(2)+(3)-(4)]
USER    Estimated Inhibition Constant, Ki   =   25.70 uM (micromolar)  [Temperature = 298.15 K]
USER    
USER    (1) Final Intermolecular Energy     =   -6.56 kcal/mol
USER        vdW + Hbond + desolv Energy     =   -6.53 kcal/mol
USER        Electrostatic Energy            =   -0.03 kcal/mol
USER    (2) Final Total Internal Energy     =   +0.01 kcal/mol
USER    (3) Torsional Free Energy           =   +0.30 kcal/mol
USER    (4) Unbound System's Energy  [=(2)] =   +0.01 kcal/mol
USER    
USER    
USER  
USER    DPF = E:/autodock-test/CID_15385684/3dt3-15385684.dpf
USER    NEWDPF move	CID_15385684.pdbqt
USER    NEWDPF about	0.176000 -0.164000 -0.035000
USER    NEWDPF tran0	15.975909 -15.926088 25.545041
USER    NEWDPF axisangle0	-0.112952 0.981782 0.152796 -139.442364
USER    NEWDPF quaternion0	-0.105951 0.920928 0.143326 -0.346589
USER    NEWDPF dihe0	29.18 
USER  
USER                              x       y       z    vdW   Elec        q     RMS 
ATOM      1  O   LIG d   1      18.277 -13.761  28.168 -0.27 +0.06    -0.276    32.261
ATOM      2  N   LIG d   1      14.261 -15.705  24.605 -0.15 +0.10    -0.296    32.261
ATOM      3  N   LIG d   1      16.819 -15.287  27.199 -0.15 +0.07    -0.298    32.261
ATOM      4  C   LIG d   1      15.645 -15.177  24.545 -0.27 -0.02    +0.066    32.261
ATOM      5  C   LIG d   1      16.691 -16.265  24.958 -0.27 -0.01    +0.029    32.261
ATOM      6  C   LIG d   1      15.812 -13.917  25.441 -0.38 -0.01    +0.024    32.261
ATOM      7  C   LIG d   1      16.606 -16.559  26.487 -0.32 -0.02    +0.081    32.261
ATOM      8  C   LIG d   1      16.508 -17.497  24.063 -0.33 -0.01    +0.039    32.261
ATOM      9  C   LIG d   1      15.795 -14.280  26.936 -0.17 -0.02    +0.113    32.261
ATOM     10  C   LIG d   1      14.757 -12.858  25.108 -0.55 -0.00    +0.008    32.261
ATOM     11  C   LIG d   1      14.095 -16.889  23.749 -0.36 -0.05    +0.116    32.261
ATOM     12  C   LIG d   1      15.074 -18.008  24.107 -0.34 -0.05    +0.129    32.261
ATOM     13  C   LIG d   1      13.275 -14.683  24.218 -0.41 -0.03    +0.085    32.261
ATOM     14  C   LIG d   1      17.534 -17.661  27.001 -0.41 -0.01    +0.023    32.261
ATOM     15  C   LIG d   1      13.352 -13.445  25.107 -0.50 -0.00    +0.016    32.261
ATOM     16  C   LIG d   1      18.966 -17.167  27.054 -0.49 -0.00    +0.011    32.261
ATOM     17  C   LIG d   1      18.029 -14.905  27.777 -0.32 -0.05    +0.216    32.261
ATOM     18  C   LIG d   1      19.050 -15.999  28.017 -0.48 -0.02    +0.096    32.261
ATOM     19  O   LIG d   1      14.947 -19.071  23.167 -0.26 +0.19    -0.391    32.261
ATOM     20  H   LIG d   1      14.027 -19.074  22.852 -0.12 -0.14    +0.210    32.261
TER
ENDMDL
MODEL       42
USER    Run = 42
USER    Cluster Rank = 3
USER    Number of conformations in this cluster = 1
USER  
USER    RMSD from reference structure       = 50.333 A
USER  
USER    Estimated Free Energy of Binding    =   -5.92 kcal/mol  [=(1)+(2)+(3)-(4)]
USER    Estimated Inhibition Constant, Ki   =   45.64 uM (micromolar)  [Temperature = 298.15 K]
USER    
USER    (1) Final Intermolecular Energy     =   -6.22 kcal/mol
USER        vdW + Hbond + desolv Energy     =   -6.05 kcal/mol
USER        Electrostatic Energy            =   -0.17 kcal/mol
USER    (2) Final Total Internal Energy     =   +0.02 kcal/mol
USER    (3) Torsional Free Energy           =   +0.30 kcal/mol
USER    (4) Unbound System's Energy  [=(2)] =   +0.02 kcal/mol
USER    
USER    
USER  
USER    DPF = E:/autodock-test/CID_15385684/3dt3-15385684.dpf
USER    NEWDPF move	CID_15385684.pdbqt
USER    NEWDPF about	0.176000 -0.164000 -0.035000
USER    NEWDPF tran0	36.158593 19.938663 31.999348
USER    NEWDPF axisangle0	0.018423 -0.923805 0.382421 -174.162167
USER    NEWDPF quaternion0	0.018399 -0.922606 0.381924 -0.050923
USER    NEWDPF dihe0	-13.63 
USER  
USER                              x       y       z    vdW   Elec        q     RMS 
ATOM      1  O   LIG d   1      39.641  21.056  30.132 -0.36 -0.10    -0.276    50.333
ATOM      2  N   LIG d   1      34.282  20.532  32.033 -0.18 +0.02    -0.296    50.333
ATOM      3  N   LIG d   1      37.925  20.725  31.662 -0.08 +0.03    -0.298    50.333
ATOM      4  C   LIG d   1      35.217  19.830  31.121 -0.42 -0.01    +0.066    50.333
ATOM      5  C   LIG d   1      36.247  18.961  31.916 -0.50 -0.01    +0.029    50.333
ATOM      6  C   LIG d   1      35.969  20.829  30.198 -0.38 -0.00    +0.024    50.333
ATOM      7  C   LIG d   1      37.271  19.869  32.666 -0.23 -0.02    +0.081    50.333
ATOM      8  C   LIG d   1      35.484  17.984  32.819 -0.62 -0.02    +0.039    50.333
ATOM      9  C   LIG d   1      37.017  21.642  30.978 -0.13 -0.01    +0.113    50.333
ATOM     10  C   LIG d   1      34.989  21.742  29.455 -0.37 -0.00    +0.008    50.333
ATOM     11  C   LIG d   1      33.559  19.589  32.899 -0.19 -0.00    +0.116    50.333
ATOM     12  C   LIG d   1      34.503  18.716  33.725 -0.42 -0.04    +0.129    50.333
ATOM     13  C   LIG d   1      33.312  21.350  31.287 -0.32 +0.00    +0.085    50.333
ATOM     14  C   LIG d   1      38.289  19.134  33.538 -0.26 -0.01    +0.023    50.333
ATOM     15  C   LIG d   1      33.996  22.394  30.408 -0.37 -0.00    +0.016    50.333
ATOM     16  C   LIG d   1      39.338  18.459  32.677 -0.14 -0.00    +0.011    50.333
ATOM     17  C   LIG d   1      39.189  20.481  31.126 -0.20 +0.02    +0.216    50.333
ATOM     18  C   LIG d   1      40.080  19.515  31.882 -0.22 +0.00    +0.096    50.333
ATOM     19  O   LIG d   1      33.748  17.746  34.445 -0.74 +0.25    -0.391    50.333
ATOM     20  H   LIG d   1      33.285  18.211  35.163 +0.07 -0.26    +0.210    50.333
TER
ENDMDL
MODEL       39
USER    Run = 39
USER    Cluster Rank = 4
USER    Number of conformations in this cluster = 1
USER  
USER    RMSD from reference structure       = 41.156 A
USER  
USER    Estimated Free Energy of Binding    =   -5.75 kcal/mol  [=(1)+(2)+(3)-(4)]
USER    Estimated Inhibition Constant, Ki   =   60.70 uM (micromolar)  [Temperature = 298.15 K]
USER    
USER    (1) Final Intermolecular Energy     =   -6.05 kcal/mol
USER        vdW + Hbond + desolv Energy     =   -6.09 kcal/mol
USER        Electrostatic Energy            =   +0.04 kcal/mol
USER    (2) Final Total Internal Energy     =   +0.02 kcal/mol
USER    (3) Torsional Free Energy           =   +0.30 kcal/mol
USER    (4) Unbound System's Energy  [=(2)] =   +0.02 kcal/mol
USER    
USER    
USER  
USER    DPF = E:/autodock-test/CID_15385684/3dt3-15385684.dpf
USER    NEWDPF move	CID_15385684.pdbqt
USER    NEWDPF about	0.176000 -0.164000 -0.035000
USER    NEWDPF tran0	5.265931 -25.191818 34.168575
USER    NEWDPF axisangle0	-0.451395 0.804584 -0.385859 -69.923705
USER    NEWDPF quaternion0	-0.258663 0.461052 -0.221109 -0.819534
USER    NEWDPF dihe0	110.73 
USER  
USER                              x       y       z    vdW   Elec        q     RMS 
ATOM      1  O   LIG d   1       3.963 -21.518  35.461 -0.13 +0.11    -0.276    41.156
ATOM      2  N   LIG d   1       5.970 -25.972  32.504 -0.23 +0.10    -0.296    41.156
ATOM      3  N   LIG d   1       4.095 -23.707  34.695 -0.10 +0.10    -0.298    41.156
ATOM      4  C   LIG d   1       6.413 -25.060  33.586 -0.39 -0.02    +0.066    41.156
ATOM      5  C   LIG d   1       5.784 -25.459  34.963 -0.40 -0.01    +0.029    41.156
ATOM      6  C   LIG d   1       6.070 -23.579  33.259 -0.43 -0.01    +0.024    41.156
ATOM      7  C   LIG d   1       4.256 -25.143  34.984 -0.36 -0.03    +0.081    41.156
ATOM      8  C   LIG d   1       6.134 -26.921  35.266 -0.54 -0.02    +0.039    41.156
ATOM      9  C   LIG d   1       4.559 -23.311  33.369 -0.31 -0.04    +0.113    41.156
ATOM     10  C   LIG d   1       6.613 -23.177  31.884 -0.43 -0.00    +0.008    41.156
ATOM     11  C   LIG d   1       6.304 -27.372  32.805 -0.46 -0.05    +0.116    41.156
ATOM     12  C   LIG d   1       5.706 -27.841  34.131 -0.48 -0.10    +0.129    41.156
ATOM     13  C   LIG d   1       6.560 -25.598  31.208 -0.32 -0.03    +0.085    41.156
ATOM     14  C   LIG d   1       3.514 -25.555  36.255 -0.32 -0.01    +0.023    41.156
ATOM     15  C   LIG d   1       6.203 -24.170  30.805 -0.33 -0.01    +0.016    41.156
ATOM     16  C   LIG d   1       3.846 -24.611  37.394 -0.20 -0.00    +0.011    41.156
ATOM     17  C   LIG d   1       3.872 -22.732  35.667 -0.11 -0.07    +0.216    41.156
ATOM     18  C   LIG d   1       3.396 -23.212  37.024 -0.09 -0.03    +0.096    41.156
ATOM     19  O   LIG d   1       6.166 -29.158  34.422 -0.24 +0.36    -0.391    41.156
ATOM     20  H   LIG d   1       7.136 -29.151  34.351 -0.24 -0.19    +0.210    41.156
TER
ENDMDL
MODEL       31
USER    Run = 31
USER    Cluster Rank = 5
USER    Number of conformations in this cluster = 1
USER  
USER    RMSD from reference structure       = 50.252 A
USER  
USER    Estimated Free Energy of Binding    =   -5.64 kcal/mol  [=(1)+(2)+(3)-(4)]
USER    Estimated Inhibition Constant, Ki   =   73.72 uM (micromolar)  [Temperature = 298.15 K]
USER    
USER    (1) Final Intermolecular Energy     =   -5.94 kcal/mol
USER        vdW + Hbond + desolv Energy     =   -5.93 kcal/mol
USER        Electrostatic Energy            =   -0.00 kcal/mol
USER    (2) Final Total Internal Energy     =   +0.02 kcal/mol
USER    (3) Torsional Free Energy           =   +0.30 kcal/mol
USER    (4) Unbound System's Energy  [=(2)] =   +0.02 kcal/mol
USER    
USER    
USER  
USER    DPF = E:/autodock-test/CID_15385684/3dt3-15385684.dpf
USER    NEWDPF move	CID_15385684.pdbqt
USER    NEWDPF about	0.176000 -0.164000 -0.035000
USER    NEWDPF tran0	35.647273 20.342543 32.293968
USER    NEWDPF axisangle0	-0.289572 0.954129 0.076069 140.348532
USER    NEWDPF quaternion0	-0.272408 0.897576 0.071560 0.339160
USER    NEWDPF dihe0	119.37 
USER  
USER                              x       y       z    vdW   Elec        q     RMS 
ATOM      1  O   LIG d   1      36.947  23.852  30.603 -0.01 +0.04    -0.276    50.252
ATOM      2  N   LIG d   1      34.439  19.801  33.750 -0.13 +0.08    -0.296    50.252
ATOM      3  N   LIG d   1      36.764  21.890  31.832 -0.00 +0.04    -0.298    50.252
ATOM      4  C   LIG d   1      34.357  20.359  32.379 -0.34 -0.01    +0.066    50.252
ATOM      5  C   LIG d   1      35.512  19.817  31.472 -0.45 -0.01    +0.029    50.252
ATOM      6  C   LIG d   1      34.384  21.914  32.395 -0.21 -0.00    +0.024    50.252
ATOM      7  C   LIG d   1      36.883  20.423  31.903 -0.22 -0.01    +0.081    50.252
ATOM      8  C   LIG d   1      35.467  18.285  31.470 -0.44 -0.02    +0.039    50.252
ATOM      9  C   LIG d   1      35.780  22.452  32.753 -0.04 -0.01    +0.113    50.252
ATOM     10  C   LIG d   1      33.309  22.476  33.330 -0.30 +0.00    +0.008    50.252
ATOM     11  C   LIG d   1      34.401  18.331  33.740 -0.41 -0.04    +0.116    50.252
ATOM     12  C   LIG d   1      35.515  17.726  32.886 -0.51 -0.06    +0.129    50.252
ATOM     13  C   LIG d   1      33.354  20.310  34.606 -0.33 -0.02    +0.085    50.252
ATOM     14  C   LIG d   1      38.102  19.913  31.133 -0.32 -0.00    +0.023    50.252
ATOM     15  C   LIG d   1      33.370  21.833  34.708 -0.25 +0.00    +0.016    50.252
ATOM     16  C   LIG d   1      38.140  20.512  29.741 -0.33 +0.00    +0.011    50.252
ATOM     17  C   LIG d   1      37.241  22.665  30.777 -0.04 -0.02    +0.216    50.252
ATOM     18  C   LIG d   1      38.257  22.019  29.855 -0.19 +0.01    +0.096    50.252
ATOM     19  O   LIG d   1      35.349  16.313  32.818 -1.06 +0.18    -0.391    50.252
ATOM     20  H   LIG d   1      34.484  16.139  32.410 -0.34 -0.15    +0.210    50.252
TER
ENDMDL
MODEL        3
USER    Run = 3
USER    Cluster Rank = 6
USER    Number of conformations in this cluster = 2
USER  
USER    RMSD from reference structure       = 49.092 A
USER  
USER    Estimated Free Energy of Binding    =   -5.46 kcal/mol  [=(1)+(2)+(3)-(4)]
USER    Estimated Inhibition Constant, Ki   =   99.78 uM (micromolar)  [Temperature = 298.15 K]
USER    
USER    (1) Final Intermolecular Energy     =   -5.76 kcal/mol
USER        vdW + Hbond + desolv Energy     =   -5.47 kcal/mol
USER        Electrostatic Energy            =   -0.29 kcal/mol
USER    (2) Final Total Internal Energy     =   +0.01 kcal/mol
USER    (3) Torsional Free Energy           =   +0.30 kcal/mol
USER    (4) Unbound System's Energy  [=(2)] =   +0.01 kcal/mol
USER    
USER    
USER  
USER    DPF = E:/autodock-test/CID_15385684/3dt3-15385684.dpf
USER    NEWDPF move	CID_15385684.pdbqt
USER    NEWDPF about	0.176000 -0.164000 -0.035000
USER    NEWDPF tran0	44.013092 -5.574251 25.941402
USER    NEWDPF axisangle0	0.317634 0.769340 -0.554279 54.919059
USER    NEWDPF quaternion0	0.146468 0.354760 -0.255590 0.887337
USER    NEWDPF dihe0	92.78 
USER  
USER                              x       y       z    vdW   Elec        q     RMS 
ATOM      1  O   LIG d   1      40.934  -6.065  23.269 -0.36 +0.09    -0.276    49.092
ATOM      2  N   LIG d   1      45.189  -4.113  26.538 -0.09 +0.16    -0.296    49.092
ATOM      3  N   LIG d   1      43.000  -6.058  24.331 -0.09 +0.11    -0.298    49.092
ATOM      4  C   LIG d   1      43.777  -4.542  26.682 -0.29 -0.02    +0.066    49.092
ATOM      5  C   LIG d   1      43.651  -6.102  26.691 -0.23 -0.01    +0.029    49.092
ATOM      6  C   LIG d   1      42.884  -3.946  25.558 -0.37 -0.01    +0.024    49.092
ATOM      7  C   LIG d   1      43.942  -6.686  25.274 -0.11 -0.02    +0.081    49.092
ATOM      8  C   LIG d   1      44.538  -6.668  27.806 -0.27 -0.00    +0.039    49.092
ATOM      9  C   LIG d   1      43.163  -4.613  24.200 -0.24 -0.05    +0.113    49.092
ATOM     10  C   LIG d   1      43.038  -2.424  25.478 -0.42 -0.00    +0.008    49.092
ATOM     11  C   LIG d   1      46.035  -4.664  27.607 -0.26 -0.04    +0.116    49.092
ATOM     12  C   LIG d   1      45.978  -6.191  27.665 -0.22 +0.01    +0.129    49.092
ATOM     13  C   LIG d   1      45.310  -2.646  26.529 -0.33 -0.06    +0.085    49.092
ATOM     14  C   LIG d   1      43.918  -8.211  25.171 -0.16 -0.00    +0.023    49.092
ATOM     15  C   LIG d   1      44.501  -2.010  25.403 -0.44 -0.01    +0.016    49.092
ATOM     16  C   LIG d   1      42.493  -8.725  25.221 -0.24 -0.00    +0.011    49.092
ATOM     17  C   LIG d   1      41.832  -6.663  23.869 -0.34 -0.08    +0.216    49.092
ATOM     18  C   LIG d   1      41.724  -8.166  24.041 -0.44 -0.04    +0.096    49.092
ATOM     19  O   LIG d   1      46.717  -6.653  28.793 -0.17 -0.20    -0.391    49.092
ATOM     20  H   LIG d   1      46.614  -5.993  29.499 -0.40 -0.08    +0.210    49.092
TER
ENDMDL
MODEL       30
USER    Run = 30
USER    Cluster Rank = 7
USER    Number of conformations in this cluster = 2
USER  
USER    RMSD from reference structure       = 29.980 A
USER  
USER    Estimated Free Energy of Binding    =   -5.41 kcal/mol  [=(1)+(2)+(3)-(4)]
USER    Estimated Inhibition Constant, Ki   =  108.71 uM (micromolar)  [Temperature = 298.15 K]
USER    
USER    (1) Final Intermolecular Energy     =   -5.71 kcal/mol
USER        vdW + Hbond + desolv Energy     =   -5.59 kcal/mol
USER        Electrostatic Energy            =   -0.12 kcal/mol
USER    (2) Final Total Internal Energy     =   +0.02 kcal/mol
USER    (3) Torsional Free Energy           =   +0.30 kcal/mol
USER    (4) Unbound System's Energy  [=(2)] =   +0.02 kcal/mol
USER    
USER    
USER  
USER    DPF = E:/autodock-test/CID_15385684/3dt3-15385684.dpf
USER    NEWDPF move	CID_15385684.pdbqt
USER    NEWDPF about	0.176000 -0.164000 -0.035000
USER    NEWDPF tran0	17.471882 -19.592323 18.418954
USER    NEWDPF axisangle0	0.729826 0.284147 0.621783 96.995621
USER    NEWDPF quaternion0	0.546589 0.212806 0.465672 0.662649
USER    NEWDPF dihe0	-2.80 
USER  
USER                              x       y       z    vdW   Elec        q     RMS 
ATOM      1  O   LIG d   1      17.359 -18.017  14.628 -0.32 +0.15    -0.276    29.980
ATOM      2  N   LIG d   1      18.749 -20.599  19.528 -0.11 +0.13    -0.296    29.980
ATOM      3  N   LIG d   1      17.081 -19.350  16.510 -0.09 +0.18    -0.298    29.980
ATOM      4  C   LIG d   1      18.564 -19.224  19.004 -0.28 -0.03    +0.066    29.980
ATOM      5  C   LIG d   1      17.048 -18.849  18.906 -0.15 -0.01    +0.029    29.980
ATOM      6  C   LIG d   1      19.242 -19.049  17.616 -0.31 -0.01    +0.024    29.980
ATOM      7  C   LIG d   1      16.356 -19.645  17.758 -0.23 -0.06    +0.081    29.980
ATOM      8  C   LIG d   1      16.400 -19.028  20.284 -0.37 -0.02    +0.039    29.980
ATOM      9  C   LIG d   1      18.472 -19.794  16.512 -0.15 -0.05    +0.113    29.980
ATOM     10  C   LIG d   1      20.713 -19.475  17.661 -0.41 -0.00    +0.008    29.980
ATOM     11  C   LIG d   1      18.120 -20.766  20.847 -0.11 -0.06    +0.116    29.980
ATOM     12  C   LIG d   1      16.627 -20.434  20.826 -0.30 -0.08    +0.129    29.980
ATOM     13  C   LIG d   1      20.174 -20.955  19.620 -0.27 -0.03    +0.085    29.980
ATOM     14  C   LIG d   1      14.851 -19.415  17.609 -0.36 -0.03    +0.023    29.980
ATOM     15  C   LIG d   1      20.878 -20.860  18.270 -0.34 -0.00    +0.016    29.980
ATOM     16  C   LIG d   1      14.580 -18.057  16.992 -0.50 -0.01    +0.011    29.980
ATOM     17  C   LIG d   1      16.653 -18.433  15.551 -0.26 -0.13    +0.216    29.980
ATOM     18  C   LIG d   1      15.198 -18.009  15.609 -0.37 -0.07    +0.096    29.980
ATOM     19  O   LIG d   1      16.107 -20.494  22.151 -0.19 +0.23    -0.391    29.980
ATOM     20  H   LIG d   1      16.223 -21.406  22.469 -0.46 -0.22    +0.210    29.980
TER
ENDMDL
MODEL       18
USER    Run = 18
USER    Cluster Rank = 8
USER    Number of conformations in this cluster = 1
USER  
USER    RMSD from reference structure       = 48.808 A
USER  
USER    Estimated Free Energy of Binding    =   -5.39 kcal/mol  [=(1)+(2)+(3)-(4)]
USER    Estimated Inhibition Constant, Ki   =  112.02 uM (micromolar)  [Temperature = 298.15 K]
USER    
USER    (1) Final Intermolecular Energy     =   -5.69 kcal/mol
USER        vdW + Hbond + desolv Energy     =   -5.57 kcal/mol
USER        Electrostatic Energy            =   -0.12 kcal/mol
USER    (2) Final Total Internal Energy     =   +0.02 kcal/mol
USER    (3) Torsional Free Energy           =   +0.30 kcal/mol
USER    (4) Unbound System's Energy  [=(2)] =   +0.02 kcal/mol
USER    
USER    
USER  
USER    DPF = E:/autodock-test/CID_15385684/3dt3-15385684.dpf
USER    NEWDPF move	CID_15385684.pdbqt
USER    NEWDPF about	0.176000 -0.164000 -0.035000
USER    NEWDPF tran0	44.461830 -3.312294 24.833224
USER    NEWDPF axisangle0	-0.597521 -0.139971 0.789542 -156.611469
USER    NEWDPF quaternion0	-0.585118 -0.137066 0.773154 -0.202689
USER    NEWDPF dihe0	-40.63 
USER  
USER                              x       y       z    vdW   Elec        q     RMS 
ATOM      1  O   LIG d   1      44.796  -6.668  27.177 -0.08 +0.01    -0.276    48.808
ATOM      2  N   LIG d   1      44.225  -2.902  22.923 -0.18 +0.21    -0.296    48.808
ATOM      3  N   LIG d   1      45.219  -4.757  25.926 -0.03 +0.15    -0.298    48.808
ATOM      4  C   LIG d   1      43.433  -3.430  24.059 -0.23 -0.04    +0.066    48.808
ATOM      5  C   LIG d   1      43.871  -2.779  25.413 -0.40 -0.02    +0.029    48.808
ATOM      6  C   LIG d   1      43.543  -4.978  24.158 -0.24 -0.01    +0.024    48.808
ATOM      7  C   LIG d   1      45.282  -3.288  25.839 -0.25 -0.07    +0.081    48.808
ATOM      8  C   LIG d   1      43.755  -1.254  25.294 -0.54 -0.03    +0.039    48.808
ATOM      9  C   LIG d   1      44.932  -5.416  24.655 -0.09 -0.05    +0.113    48.808
ATOM     10  C   LIG d   1      43.187  -5.644  22.826 -0.33 -0.00    +0.008    48.808
ATOM     11  C   LIG d   1      44.114  -1.440  22.818 -0.38 -0.09    +0.116    48.808
ATOM     12  C   LIG d   1      44.544  -0.729  24.102 -0.51 -0.13    +0.129    48.808
ATOM     13  C   LIG d   1      43.816  -3.514  21.648 -0.36 -0.04    +0.085    48.808
ATOM     14  C   LIG d   1      45.851  -2.667  27.115 -0.29 -0.02    +0.023    48.808
ATOM     15  C   LIG d   1      43.962  -5.033  21.667 -0.34 -0.01    +0.016    48.808
ATOM     16  C   LIG d   1      45.149  -3.226  28.337 -0.31 -0.00    +0.011    48.808
ATOM     17  C   LIG d   1      45.077  -5.467  27.117 -0.14 -0.05    +0.216    48.808
ATOM     18  C   LIG d   1      45.386  -4.722  28.401 -0.39 -0.03    +0.096    48.808
ATOM     19  O   LIG d   1      44.297   0.668  23.979 -0.42 +0.27    -0.391    48.808
ATOM     20  H   LIG d   1      45.139   1.096  23.750 -0.06 -0.18    +0.210    48.808
TER
ENDMDL
MODEL        8
USER    Run = 8
USER    Cluster Rank = 9
USER    Number of conformations in this cluster = 1
USER  
USER    RMSD from reference structure       = 19.853 A
USER  
USER    Estimated Free Energy of Binding    =   -5.37 kcal/mol  [=(1)+(2)+(3)-(4)]
USER    Estimated Inhibition Constant, Ki   =  115.44 uM (micromolar)  [Temperature = 298.15 K]
USER    
USER    (1) Final Intermolecular Energy     =   -5.67 kcal/mol
USER        vdW + Hbond + desolv Energy     =   -5.55 kcal/mol
USER        Electrostatic Energy            =   -0.12 kcal/mol
USER    (2) Final Total Internal Energy     =   +0.03 kcal/mol
USER    (3) Torsional Free Energy           =   +0.30 kcal/mol
USER    (4) Unbound System's Energy  [=(2)] =   +0.03 kcal/mol
USER    
USER    
USER  
USER    DPF = E:/autodock-test/CID_15385684/3dt3-15385684.dpf
USER    NEWDPF move	CID_15385684.pdbqt
USER    NEWDPF about	0.176000 -0.164000 -0.035000
USER    NEWDPF tran0	6.016662 16.319076 13.068232
USER    NEWDPF axisangle0	0.657088 -0.305163 0.689283 -63.505130
USER    NEWDPF quaternion0	0.345794 -0.160592 0.362737 -0.850329
USER    NEWDPF dihe0	-129.13 
USER  
USER                              x       y       z    vdW   Elec        q     RMS 
ATOM      1  O   LIG d   1       2.158  15.217  12.198 -0.17 +0.01    -0.276    19.853
ATOM      2  N   LIG d   1       6.918  17.738  14.093 -0.08 +0.07    -0.296    19.853
ATOM      3  N   LIG d   1       4.317  16.069  12.118 -0.07 +0.04    -0.298    19.853
ATOM      4  C   LIG d   1       6.133  16.505  14.342 -0.39 -0.02    +0.066    19.853
ATOM      5  C   LIG d   1       6.396  15.426  13.239 -0.46 -0.01    +0.029    19.853
ATOM      6  C   LIG d   1       4.610  16.809  14.431 -0.32 -0.00    +0.024    19.853
ATOM      7  C   LIG d   1       5.755  15.856  11.884 -0.25 -0.02    +0.081    19.853
ATOM      8  C   LIG d   1       7.901  15.142  13.169 -0.45 -0.02    +0.039    19.853
ATOM      9  C   LIG d   1       4.021  17.152  13.052 -0.14 -0.01    +0.113    19.853
ATOM     10  C   LIG d   1       4.325  17.912  15.454 -0.31 -0.00    +0.008    19.853
ATOM     11  C   LIG d   1       8.359  17.457  14.021 -0.23 -0.03    +0.116    19.853
ATOM     12  C   LIG d   1       8.698  16.421  12.948 -0.49 -0.05    +0.129    19.853
ATOM     13  C   LIG d   1       6.671  18.754  15.129 -0.21 -0.02    +0.085    19.853
ATOM     14  C   LIG d   1       6.006  14.913  10.707 -0.23 -0.01    +0.023    19.853
ATOM     15  C   LIG d   1       5.197  19.137  15.218 -0.14 -0.00    +0.016    19.853
ATOM     16  C   LIG d   1       5.166  13.658  10.842 -0.35 -0.00    +0.011    19.853
ATOM     17  C   LIG d   1       3.324  15.143  11.800 -0.17 -0.02    +0.216    19.853
ATOM     18  C   LIG d   1       3.700  14.042  10.829 -0.26 +0.00    +0.096    19.853
ATOM     19  O   LIG d   1      10.085  16.104  13.013 -0.79 +0.14    -0.391    19.853
ATOM     20  H   LIG d   1      10.242  15.355  12.412 -0.04 -0.19    +0.210    19.853
TER
ENDMDL
MODEL        1
USER    Run = 1
USER    Cluster Rank = 10
USER    Number of conformations in this cluster = 1
USER  
USER    RMSD from reference structure       = 56.672 A
USER  
USER    Estimated Free Energy of Binding    =   -5.20 kcal/mol  [=(1)+(2)+(3)-(4)]
USER    Estimated Inhibition Constant, Ki   =  153.19 uM (micromolar)  [Temperature = 298.15 K]
USER    
USER    (1) Final Intermolecular Energy     =   -5.50 kcal/mol
USER        vdW + Hbond + desolv Energy     =   -5.25 kcal/mol
USER        Electrostatic Energy            =   -0.26 kcal/mol
USER    (2) Final Total Internal Energy     =   +0.01 kcal/mol
USER    (3) Torsional Free Energy           =   +0.30 kcal/mol
USER    (4) Unbound System's Energy  [=(2)] =   +0.01 kcal/mol
USER    
USER    
USER  
USER    DPF = E:/autodock-test/CID_15385684/3dt3-15385684.dpf
USER    NEWDPF move	CID_15385684.pdbqt
USER    NEWDPF about	0.176000 -0.164000 -0.035000
USER    NEWDPF tran0	41.046180 12.198984 39.855756
USER    NEWDPF axisangle0	-0.353657 0.674444 0.648114 176.212622
USER    NEWDPF quaternion0	-0.353464 0.674076 0.647760 0.033045
USER    NEWDPF dihe0	61.97 
USER  
USER                              x       y       z    vdW   Elec        q     RMS 
ATOM      1  O   LIG d   1      42.857  14.142  42.988 -0.67 -0.12    -0.276    56.672
ATOM      2  N   LIG d   1      39.562  10.930  39.606 -0.18 +0.10    -0.296    56.672
ATOM      3  N   LIG d   1      42.327  12.678  41.265 -0.06 +0.10    -0.298    56.672
ATOM      4  C   LIG d   1      39.766  12.362  39.932 -0.18 -0.02    +0.066    56.672
ATOM      5  C   LIG d   1      41.027  12.940  39.206 -0.19 -0.00    +0.029    56.672
ATOM      6  C   LIG d   1      39.891  12.585  41.466 -0.09 -0.01    +0.024    56.672
ATOM      7  C   LIG d   1      42.335  12.358  39.827 -0.27 -0.03    +0.081    56.672
ATOM      8  C   LIG d   1      40.883  12.710  37.697 -0.34 +0.00    +0.039    56.672
ATOM      9  C   LIG d   1      41.232  12.058  42.006 -0.08 -0.04    +0.113    56.672
ATOM     10  C   LIG d   1      38.704  11.969  42.212 -0.11 -0.00    +0.008    56.672
ATOM     11  C   LIG d   1      39.430  10.717  38.157 -0.15 -0.04    +0.116    56.672
ATOM     12  C   LIG d   1      40.639  11.241  37.380 -0.42 -0.03    +0.129    56.672
ATOM     13  C   LIG d   1      38.377  10.385  40.288 -0.37 -0.03    +0.085    56.672
ATOM     14  C   LIG d   1      43.636  12.794  39.153 -0.30 -0.00    +0.023    56.672
ATOM     15  C   LIG d   1      38.474  10.521  41.805 -0.28 -0.00    +0.016    56.672
ATOM     16  C   LIG d   1      43.964  14.230  39.512 -0.31 -0.00    +0.011    56.672
ATOM     17  C   LIG d   1      43.036  13.732  41.837 -0.19 -0.01    +0.216    56.672
ATOM     18  C   LIG d   1      44.157  14.334  41.011 -0.29 -0.01    +0.096    56.672
ATOM     19  O   LIG d   1      40.395  11.117  35.982 -0.35 +0.03    -0.391    56.672
ATOM     20  H   LIG d   1      39.493  10.771  35.871 -0.42 -0.15    +0.210    56.672
TER
ENDMDL
MODEL       24
USER    Run = 24
USER    Cluster Rank = 11
USER    Number of conformations in this cluster = 1
USER  
USER    RMSD from reference structure       = 27.130 A
USER  
USER    Estimated Free Energy of Binding    =   -5.16 kcal/mol  [=(1)+(2)+(3)-(4)]
USER    Estimated Inhibition Constant, Ki   =  165.00 uM (micromolar)  [Temperature = 298.15 K]
USER    
USER    (1) Final Intermolecular Energy     =   -5.46 kcal/mol
USER        vdW + Hbond + desolv Energy     =   -5.11 kcal/mol
USER        Electrostatic Energy            =   -0.35 kcal/mol
USER    (2) Final Total Internal Energy     =   +0.02 kcal/mol
USER    (3) Torsional Free Energy           =   +0.30 kcal/mol
USER    (4) Unbound System's Energy  [=(2)] =   +0.02 kcal/mol
USER    
USER    
USER  
USER    DPF = E:/autodock-test/CID_15385684/3dt3-15385684.dpf
USER    NEWDPF move	CID_15385684.pdbqt
USER    NEWDPF about	0.176000 -0.164000 -0.035000
USER    NEWDPF tran0	24.215072 -11.869140 12.219047
USER    NEWDPF axisangle0	0.121973 -0.941074 -0.315439 -158.784198
USER    NEWDPF quaternion0	0.119889 -0.924991 -0.310048 -0.184087
USER    NEWDPF dihe0	173.98 
USER  
USER                              x       y       z    vdW   Elec        q     RMS 
ATOM      1  O   LIG d   1      27.219  -9.069  12.207 -0.75 +0.07    -0.276    27.130
ATOM      2  N   LIG d   1      22.588 -12.238  13.263 -0.17 +0.15    -0.296    27.130
ATOM      3  N   LIG d   1      25.951 -10.994  12.494 -0.04 +0.13    -0.298    27.130
ATOM      4  C   LIG d   1      23.070 -11.270  12.249 -0.29 -0.03    +0.066    27.130
ATOM      5  C   LIG d   1      24.068 -11.941  11.247 -0.20 -0.02    +0.029    27.130
ATOM      6  C   LIG d   1      23.740 -10.035  12.915 -0.29 -0.01    +0.024    27.130
ATOM      7  C   LIG d   1      25.425 -12.257  11.950 -0.07 -0.04    +0.081    27.130
ATOM      8  C   LIG d   1      23.388 -13.154  10.603 -0.23 -0.04    +0.039    27.130
ATOM      9  C   LIG d   1      25.108 -10.393  13.524 -0.17 -0.03    +0.113    27.130
ATOM     10  C   LIG d   1      22.813  -9.396  13.953 -0.33 -0.00    +0.008    27.130
ATOM     11  C   LIG d   1      21.942 -13.401  12.638 -0.38 -0.07    +0.116    27.130
ATOM     12  C   LIG d   1      22.866 -14.123  11.656 -0.28 -0.10    +0.129    27.130
ATOM     13  C   LIG d   1      21.649 -11.609  14.207 -0.40 -0.05    +0.085    27.130
ATOM     14  C   LIG d   1      26.460 -12.981  11.089 -0.06 -0.02    +0.023    27.130
ATOM     15  C   LIG d   1      22.277 -10.425  14.938 -0.42 -0.01    +0.016    27.130
ATOM     16  C   LIG d   1      27.070 -12.030  10.078 -0.10 -0.01    +0.011    27.130
ATOM     17  C   LIG d   1      26.940 -10.227  11.881 -0.19 -0.12    +0.216    27.130
ATOM     18  C   LIG d   1      27.776 -10.910  10.816 -0.17 -0.10    +0.096    27.130
ATOM     19  O   LIG d   1      22.145 -15.159  10.996 -0.15 +0.39    -0.391    27.130
ATOM     20  H   LIG d   1      22.097 -14.927  10.053 -0.42 -0.44    +0.210    27.130
TER
ENDMDL
MODEL       15
USER    Run = 15
USER    Cluster Rank = 12
USER    Number of conformations in this cluster = 1
USER  
USER    RMSD from reference structure       = 4.556 A
USER  
USER    Estimated Free Energy of Binding    =   -5.12 kcal/mol  [=(1)+(2)+(3)-(4)]
USER    Estimated Inhibition Constant, Ki   =  175.57 uM (micromolar)  [Temperature = 298.15 K]
USER    
USER    (1) Final Intermolecular Energy     =   -5.42 kcal/mol
USER        vdW + Hbond + desolv Energy     =   -5.24 kcal/mol
USER        Electrostatic Energy            =   -0.19 kcal/mol
USER    (2) Final Total Internal Energy     =   +0.02 kcal/mol
USER    (3) Torsional Free Energy           =   +0.30 kcal/mol
USER    (4) Unbound System's Energy  [=(2)] =   +0.02 kcal/mol
USER    
USER    
USER  
USER    DPF = E:/autodock-test/CID_15385684/3dt3-15385684.dpf
USER    NEWDPF move	CID_15385684.pdbqt
USER    NEWDPF about	0.176000 -0.164000 -0.035000
USER    NEWDPF tran0	1.690568 -0.416676 3.900179
USER    NEWDPF axisangle0	0.894144 0.121655 -0.430937 -140.209247
USER    NEWDPF quaternion0	0.840777 0.114394 -0.405217 -0.340304
USER    NEWDPF dihe0	105.22 
USER  
USER                              x       y       z    vdW   Elec        q     RMS 
ATOM      1  O   LIG d   1       0.048  -1.647   7.457 -0.26 +0.06    -0.276     4.556
ATOM      2  N   LIG d   1       3.325  -0.774   2.863 -0.19 +0.04    -0.296     4.556
ATOM      3  N   LIG d   1       1.125  -0.455   5.780 -0.19 +0.04    -0.298     4.556
ATOM      4  C   LIG d   1       2.054  -1.451   3.215 -0.21 -0.01    +0.066     4.556
ATOM      5  C   LIG d   1       0.877  -0.427   3.344 -0.13 -0.00    +0.029     4.556
ATOM      6  C   LIG d   1       2.189  -2.268   4.530 -0.41 -0.01    +0.024     4.556
ATOM      7  C   LIG d   1       1.049   0.452   4.622 -0.28 -0.01    +0.081     4.556
ATOM      8  C   LIG d   1       0.761   0.367   2.038 -0.10 -0.00    +0.039     4.556
ATOM      9  C   LIG d   1       2.279  -1.349   5.761 -0.32 -0.02    +0.113     4.556
ATOM     10  C   LIG d   1       3.377  -3.233   4.462 -0.60 -0.00    +0.008     4.556
ATOM     11  C   LIG d   1       3.205  -0.010   1.613 -0.31 -0.03    +0.116     4.556
ATOM     12  C   LIG d   1       2.083   1.029   1.670 -0.25 +0.01    +0.129     4.556
ATOM     13  C   LIG d   1       4.433  -1.735   2.742 -0.34 -0.02    +0.085     4.556
ATOM     14  C   LIG d   1      -0.005   1.542   4.820 -0.23 -0.00    +0.023     4.556
ATOM     15  C   LIG d   1       4.653  -2.524   4.029 -0.62 -0.00    +0.016     4.556
ATOM     16  C   LIG d   1      -1.319   0.935   5.270 -0.15 -0.00    +0.011     4.556
ATOM     17  C   LIG d   1       0.058  -0.727   6.634 -0.23 -0.04    +0.216     4.556
ATOM     18  C   LIG d   1      -1.112   0.238   6.600 -0.18 -0.02    +0.096     4.556
ATOM     19  O   LIG d   1       1.939   1.645   0.394 -0.27 -0.27    -0.391     4.556
ATOM     20  H   LIG d   1       1.941   0.938  -0.274 +0.05 +0.09    +0.210     4.556
TER
ENDMDL
MODEL        4
USER    Run = 4
USER    Cluster Rank = 13
USER    Number of conformations in this cluster = 1
USER  
USER    RMSD from reference structure       = 21.587 A
USER  
USER    Estimated Free Energy of Binding    =   -5.10 kcal/mol  [=(1)+(2)+(3)-(4)]
USER    Estimated Inhibition Constant, Ki   =  184.09 uM (micromolar)  [Temperature = 298.15 K]
USER    
USER    (1) Final Intermolecular Energy     =   -5.39 kcal/mol
USER        vdW + Hbond + desolv Energy     =   -5.23 kcal/mol
USER        Electrostatic Energy            =   -0.16 kcal/mol
USER    (2) Final Total Internal Energy     =   +0.01 kcal/mol
USER    (3) Torsional Free Energy           =   +0.30 kcal/mol
USER    (4) Unbound System's Energy  [=(2)] =   +0.01 kcal/mol
USER    
USER    
USER  
USER    DPF = E:/autodock-test/CID_15385684/3dt3-15385684.dpf
USER    NEWDPF move	CID_15385684.pdbqt
USER    NEWDPF about	0.176000 -0.164000 -0.035000
USER    NEWDPF tran0	7.339299 17.782179 13.518474
USER    NEWDPF axisangle0	-0.742196 0.653390 0.149085 -143.153250
USER    NEWDPF quaternion0	-0.704156 0.619902 0.141444 -0.316036
USER    NEWDPF dihe0	45.95 
USER  
USER                              x       y       z    vdW   Elec        q     RMS 
ATOM      1  O   LIG d   1       4.906  20.742  14.995 -0.01 +0.06    -0.276    21.587
ATOM      2  N   LIG d   1       7.128  16.117  12.491 -0.18 +0.11    -0.296    21.587
ATOM      3  N   LIG d   1       6.268  18.878  14.746 -0.04 +0.07    -0.298    21.587
ATOM      4  C   LIG d   1       7.063  17.582  12.272 -0.19 -0.02    +0.066    21.587
ATOM      5  C   LIG d   1       8.079  18.343  13.187 -0.29 -0.01    +0.029    21.587
ATOM      6  C   LIG d   1       5.626  18.128  12.508 -0.08 -0.01    +0.024    21.587
ATOM      7  C   LIG d   1       7.620  18.296  14.677 -0.24 -0.02    +0.081    21.587
ATOM      8  C   LIG d   1       9.486  17.789  12.938 -0.47 -0.01    +0.039    21.587
ATOM      9  C   LIG d   1       5.260  18.128  14.002 -0.12 -0.02    +0.113    21.587
ATOM     10  C   LIG d   1       4.597  17.357  11.677 -0.08 -0.00    +0.008    21.587
ATOM     11  C   LIG d   1       8.482  15.594  12.256 -0.46 -0.07    +0.116    21.587
ATOM     12  C   LIG d   1       9.531  16.279  13.132 -0.57 -0.04    +0.129    21.587
ATOM     13  C   LIG d   1       6.173  15.398  11.631 -0.30 -0.03    +0.085    21.587
ATOM     14  C   LIG d   1       8.571  18.948  15.682 -0.36 -0.00    +0.023    21.587
ATOM     15  C   LIG d   1       4.735  15.852  11.866 -0.23 -0.00    +0.016    21.587
ATOM     16  C   LIG d   1       8.497  20.459  15.582 -0.37 -0.00    +0.011    21.587
ATOM     17  C   LIG d   1       5.995  20.183  15.152 -0.06 -0.05    +0.216    21.587
ATOM     18  C   LIG d   1       7.087  20.907  15.915 -0.19 -0.02    +0.096    21.587
ATOM     19  O   LIG d   1      10.830  15.817  12.770 -0.72 +0.17    -0.391    21.587
ATOM     20  H   LIG d   1      10.715  15.035  12.205 -0.27 -0.27    +0.210    21.587
TER
ENDMDL
MODEL       46
USER    Run = 46
USER    Cluster Rank = 14
USER    Number of conformations in this cluster = 2
USER  
USER    RMSD from reference structure       = 37.825 A
USER  
USER    Estimated Free Energy of Binding    =   -5.09 kcal/mol  [=(1)+(2)+(3)-(4)]
USER    Estimated Inhibition Constant, Ki   =  185.76 uM (micromolar)  [Temperature = 298.15 K]
USER    
USER    (1) Final Intermolecular Energy     =   -5.39 kcal/mol
USER        vdW + Hbond + desolv Energy     =   -5.14 kcal/mol
USER        Electrostatic Energy            =   -0.25 kcal/mol
USER    (2) Final Total Internal Energy     =   +0.01 kcal/mol
USER    (3) Torsional Free Energy           =   +0.30 kcal/mol
USER    (4) Unbound System's Energy  [=(2)] =   +0.01 kcal/mol
USER    
USER    
USER  
USER    DPF = E:/autodock-test/CID_15385684/3dt3-15385684.dpf
USER    NEWDPF move	CID_15385684.pdbqt
USER    NEWDPF about	0.176000 -0.164000 -0.035000
USER    NEWDPF tran0	35.245223 -14.459497 13.578325
USER    NEWDPF axisangle0	0.124978 0.857529 0.499024 -162.608037
USER    NEWDPF quaternion0	0.123541 0.847671 0.493288 -0.151191
USER    NEWDPF dihe0	82.73 
USER  
USER                              x       y       z    vdW   Elec        q     RMS 
ATOM      1  O   LIG d   1      38.829 -14.682  15.572 -0.80 -0.01    -0.276    37.825
ATOM      2  N   LIG d   1      33.437 -13.765  13.929 -0.04 +0.18    -0.296    37.825
ATOM      3  N   LIG d   1      36.764 -15.147  14.615 -0.08 +0.08    -0.298    37.825
ATOM      4  C   LIG d   1      34.796 -13.249  13.637 -0.26 -0.03    +0.066    37.825
ATOM      5  C   LIG d   1      35.581 -14.212  12.686 -0.16 -0.01    +0.029    37.825
ATOM      6  C   LIG d   1      35.609 -13.016  14.942 -0.40 -0.01    +0.024    37.825
ATOM      7  C   LIG d   1      35.972 -15.525  13.432 -0.11 -0.03    +0.081    37.825
ATOM      8  C   LIG d   1      34.763 -14.427  11.407 -0.19 -0.02    +0.039    37.825
ATOM      9  C   LIG d   1      36.030 -14.347  15.591 -0.25 -0.04    +0.113    37.825
ATOM     10  C   LIG d   1      34.836 -12.132  15.925 -0.55 -0.00    +0.008    37.825
ATOM     11  C   LIG d   1      32.661 -13.974  12.698 -0.13 -0.11    +0.116    37.825
ATOM     12  C   LIG d   1      33.358 -14.923  11.724 -0.08 -0.10    +0.129    37.825
ATOM     13  C   LIG d   1      32.697 -12.861  14.824 -0.26 -0.04    +0.085    37.825
ATOM     14  C   LIG d   1      36.685 -16.579  12.583 -0.11 -0.01    +0.023    37.825
ATOM     15  C   LIG d   1      33.421 -12.645  16.150 -0.45 -0.01    +0.016    37.825
ATOM     16  C   LIG d   1      38.118 -16.165  12.314 -0.22 -0.00    +0.011    37.825
ATOM     17  C   LIG d   1      38.155 -15.206  14.680 -0.25 -0.04    +0.216    37.825
ATOM     18  C   LIG d   1      38.855 -16.051  13.633 -0.25 -0.03    +0.096    37.825
ATOM     19  O   LIG d   1      32.619 -14.986  10.508 -0.05 +0.42    -0.391    37.825
ATOM     20  H   LIG d   1      32.099 -14.167  10.439 -0.49 -0.44    +0.210    37.825
TER
ENDMDL
MODEL       10
USER    Run = 10
USER    Cluster Rank = 15
USER    Number of conformations in this cluster = 1
USER  
USER    RMSD from reference structure       = 21.695 A
USER  
USER    Estimated Free Energy of Binding    =   -4.93 kcal/mol  [=(1)+(2)+(3)-(4)]
USER    Estimated Inhibition Constant, Ki   =  242.85 uM (micromolar)  [Temperature = 298.15 K]
USER    
USER    (1) Final Intermolecular Energy     =   -5.23 kcal/mol
USER        vdW + Hbond + desolv Energy     =   -5.04 kcal/mol
USER        Electrostatic Energy            =   -0.19 kcal/mol
USER    (2) Final Total Internal Energy     =   +0.01 kcal/mol
USER    (3) Torsional Free Energy           =   +0.30 kcal/mol
USER    (4) Unbound System's Energy  [=(2)] =   +0.01 kcal/mol
USER    
USER    
USER  
USER    DPF = E:/autodock-test/CID_15385684/3dt3-15385684.dpf
USER    NEWDPF move	CID_15385684.pdbqt
USER    NEWDPF about	0.176000 -0.164000 -0.035000
USER    NEWDPF tran0	19.299087 13.503427 5.033988
USER    NEWDPF axisangle0	0.150271 0.941614 0.301300 170.335761
USER    NEWDPF quaternion0	0.149737 0.938267 0.300229 0.084236
USER    NEWDPF dihe0	17.36 
USER  
USER                              x       y       z    vdW   Elec        q     RMS 
ATOM      1  O   LIG d   1      23.338  14.238   4.925 -0.48 -0.09    -0.276    21.695
ATOM      2  N   LIG d   1      17.734  14.175   6.021 -0.15 +0.14    -0.296    21.695
ATOM      3  N   LIG d   1      21.234  13.336   5.319 -0.14 -0.01    -0.298    21.695
ATOM      4  C   LIG d   1      18.657  14.622   4.950 -0.14 -0.02    +0.066    21.695
ATOM      5  C   LIG d   1      19.132  13.421   4.067 -0.09 -0.01    +0.029    21.695
ATOM      6  C   LIG d   1      19.890  15.367   5.535 -0.21 -0.00    +0.024    21.695
ATOM      7  C   LIG d   1      20.108  12.502   4.864 -0.19 -0.01    +0.081    21.695
ATOM      8  C   LIG d   1      17.902  12.702   3.500 -0.08 -0.02    +0.039    21.695
ATOM      9  C   LIG d   1      20.852  14.399   6.244 -0.28 +0.01    +0.113    21.695
ATOM     10  C   LIG d   1      19.458  16.508   6.461 -0.42 -0.00    +0.008    21.695
ATOM     11  C   LIG d   1      16.561  13.481   5.471 -0.24 -0.11    +0.116    21.695
ATOM     12  C   LIG d   1      16.946  12.279   4.608 -0.09 -0.13    +0.129    21.695
ATOM     13  C   LIG d   1      17.286  15.304   6.854 -0.47 -0.03    +0.085    21.695
ATOM     14  C   LIG d   1      20.587  11.251   4.128 -0.26 +0.00    +0.023    21.695
ATOM     15  C   LIG d   1      18.456  16.036   7.506 -0.59 -0.00    +0.016    21.695
ATOM     16  C   LIG d   1      21.608  11.616   3.068 -0.27 +0.00    +0.011    21.695
ATOM     17  C   LIG d   1      22.478  13.384   4.691 -0.24 +0.04    +0.216    21.695
ATOM     18  C   LIG d   1      22.810  12.252   3.738 -0.17 +0.01    +0.096    21.695
ATOM     19  O   LIG d   1      15.778  11.729   4.008 -0.05 +0.47    -0.391    21.695
ATOM     20  H   LIG d   1      15.076  11.727   4.681 -0.46 -0.44    +0.210    21.695
TER
ENDMDL
MODEL       49
USER    Run = 49
USER    Cluster Rank = 16
USER    Number of conformations in this cluster = 1
USER  
USER    RMSD from reference structure       = 14.588 A
USER  
USER    Estimated Free Energy of Binding    =   -4.92 kcal/mol  [=(1)+(2)+(3)-(4)]
USER    Estimated Inhibition Constant, Ki   =  245.44 uM (micromolar)  [Temperature = 298.15 K]
USER    
USER    (1) Final Intermolecular Energy     =   -5.22 kcal/mol
USER        vdW + Hbond + desolv Energy     =   -4.80 kcal/mol
USER        Electrostatic Energy            =   -0.42 kcal/mol
USER    (2) Final Total Internal Energy     =   +0.02 kcal/mol
USER    (3) Torsional Free Energy           =   +0.30 kcal/mol
USER    (4) Unbound System's Energy  [=(2)] =   +0.02 kcal/mol
USER    
USER    
USER  
USER    DPF = E:/autodock-test/CID_15385684/3dt3-15385684.dpf
USER    NEWDPF move	CID_15385684.pdbqt
USER    NEWDPF about	0.176000 -0.164000 -0.035000
USER    NEWDPF tran0	10.995945 12.151406 3.140662
USER    NEWDPF axisangle0	-0.119468 0.743645 -0.657815 166.724863
USER    NEWDPF quaternion0	-0.118667 0.738660 -0.653405 0.115588
USER    NEWDPF dihe0	-29.18 
USER  
USER                              x       y       z    vdW   Elec        q     RMS 
ATOM      1  O   LIG d   1      13.846  12.215   0.184 -0.66 -0.19    -0.276    14.588
ATOM      2  N   LIG d   1       9.057  12.460   3.286 -0.05 +0.05    -0.296    14.588
ATOM      3  N   LIG d   1      12.477  12.730   1.989 -0.05 +0.04    -0.298    14.588
ATOM      4  C   LIG d   1       9.990  11.438   2.752 -0.27 -0.01    +0.066    14.588
ATOM      5  C   LIG d   1      11.290  11.342   3.619 -0.36 -0.01    +0.029    14.588
ATOM      6  C   LIG d   1      10.364  11.729   1.271 -0.22 -0.00    +0.024    14.588
ATOM      7  C   LIG d   1      12.177  12.610   3.426 -0.18 -0.03    +0.081    14.588
ATOM      8  C   LIG d   1      10.898  11.055   5.073 -0.52 -0.02    +0.039    14.588
ATOM      9  C   LIG d   1      11.300  12.944   1.151 -0.08 -0.01    +0.113    14.588
ATOM     10  C   LIG d   1       9.111  11.898   0.407 -0.18 -0.00    +0.008    14.588
ATOM     11  C   LIG d   1       8.691  12.182   4.682 -0.22 -0.02    +0.116    14.588
ATOM     12  C   LIG d   1       9.913  12.092   5.598 -0.39 -0.07    +0.129    14.588
ATOM     13  C   LIG d   1       7.835  12.553   2.471 -0.17 -0.01    +0.085    14.588
ATOM     14  C   LIG d   1      13.445  12.665   4.279 -0.28 -0.02    +0.023    14.588
ATOM     15  C   LIG d   1       8.139  12.898   1.016 -0.11 -0.00    +0.016    14.588
ATOM     16  C   LIG d   1      14.489  11.707   3.741 -0.21 -0.01    +0.011    14.588
ATOM     17  C   LIG d   1      13.676  12.329   1.402 -0.05 +0.03    +0.216    14.588
ATOM     18  C   LIG d   1      14.857  12.119   2.329 -0.18 -0.02    +0.096    14.588
ATOM     19  O   LIG d   1       9.501  11.700   6.904 -0.28 +0.41    -0.391    14.588
ATOM     20  H   LIG d   1       9.280  12.509   7.396 -0.36 -0.53    +0.210    14.588
TER
ENDMDL
MODEL       26
USER    Run = 26
USER    Cluster Rank = 17
USER    Number of conformations in this cluster = 1
USER  
USER    RMSD from reference structure       = 30.483 A
USER  
USER    Estimated Free Energy of Binding    =   -4.89 kcal/mol  [=(1)+(2)+(3)-(4)]
USER    Estimated Inhibition Constant, Ki   =  258.31 uM (micromolar)  [Temperature = 298.15 K]
USER    
USER    (1) Final Intermolecular Energy     =   -5.19 kcal/mol
USER        vdW + Hbond + desolv Energy     =   -5.05 kcal/mol
USER        Electrostatic Energy            =   -0.15 kcal/mol
USER    (2) Final Total Internal Energy     =   +0.03 kcal/mol
USER    (3) Torsional Free Energy           =   +0.30 kcal/mol
USER    (4) Unbound System's Energy  [=(2)] =   +0.03 kcal/mol
USER    
USER    
USER  
USER    DPF = E:/autodock-test/CID_15385684/3dt3-15385684.dpf
USER    NEWDPF move	CID_15385684.pdbqt
USER    NEWDPF about	0.176000 -0.164000 -0.035000
USER    NEWDPF tran0	18.600919 -20.060296 17.682348
USER    NEWDPF axisangle0	0.446462 0.768245 -0.458772 -159.610536
USER    NEWDPF quaternion0	0.439413 0.756116 -0.451529 -0.176994
USER    NEWDPF dihe0	-180.00 
USER  
USER                              x       y       z    vdW   Elec        q     RMS 
ATOM      1  O   LIG d   1      22.110 -21.730  19.008 -0.37 +0.07    -0.276    30.483
ATOM      2  N   LIG d   1      18.046 -18.760  16.313 -0.11 +0.15    -0.296    30.483
ATOM      3  N   LIG d   1      20.195 -20.440  18.764 -0.15 +0.10    -0.298    30.483
ATOM      4  C   LIG d   1      18.540 -20.156  16.395 -0.14 -0.03    +0.066    30.483
ATOM      5  C   LIG d   1      18.034 -20.866  17.695 -0.12 -0.01    +0.029    30.483
ATOM      6  C   LIG d   1      20.092 -20.215  16.331 -0.22 -0.01    +0.024    30.483
ATOM      7  C   LIG d   1      18.743 -20.280  18.954 -0.22 -0.03    +0.081    30.483
ATOM      8  C   LIG d   1      16.503 -20.796  17.737 -0.17 -0.03    +0.039    30.483
ATOM      9  C   LIG d   1      20.732 -19.694  17.630 -0.32 -0.04    +0.113    30.483
ATOM     10  C   LIG d   1      20.624 -19.468  15.104 -0.32 -0.00    +0.008    30.483
ATOM     11  C   LIG d   1      16.578 -18.701  16.360 -0.24 -0.07    +0.116    30.483
ATOM     12  C   LIG d   1      16.008 -19.360  17.616 -0.23 -0.10    +0.129    30.483
ATOM     13  C   LIG d   1      18.522 -18.090  15.091 -0.30 -0.04    +0.085    30.483
ATOM     14  C   LIG d   1      18.279 -20.846  20.297 -0.24 -0.01    +0.023    30.483
ATOM     15  C   LIG d   1      20.045 -18.064  15.006 -0.45 -0.01    +0.016    30.483
ATOM     16  C   LIG d   1      18.819 -22.248  20.497 -0.26 -0.00    +0.011    30.483
ATOM     17  C   LIG d   1      20.954 -21.457  19.341 -0.29 -0.07    +0.216    30.483
ATOM     18  C   LIG d   1      20.334 -22.196  20.512 -0.33 -0.03    +0.096    30.483
ATOM     19  O   LIG d   1      14.586 -19.379  17.542 -0.17 +0.49    -0.391    30.483
ATOM     20  H   LIG d   1      14.303 -20.308  17.593 -0.39 -0.46    +0.210    30.483
TER
ENDMDL
MODEL       29
USER    Run = 29
USER    Cluster Rank = 18
USER    Number of conformations in this cluster = 2
USER  
USER    RMSD from reference structure       = 48.215 A
USER  
USER    Estimated Free Energy of Binding    =   -4.78 kcal/mol  [=(1)+(2)+(3)-(4)]
USER    Estimated Inhibition Constant, Ki   =  311.99 uM (micromolar)  [Temperature = 298.15 K]
USER    
USER    (1) Final Intermolecular Energy     =   -5.08 kcal/mol
USER        vdW + Hbond + desolv Energy     =   -4.95 kcal/mol
USER        Electrostatic Energy            =   -0.13 kcal/mol
USER    (2) Final Total Internal Energy     =   +0.02 kcal/mol
USER    (3) Torsional Free Energy           =   +0.30 kcal/mol
USER    (4) Unbound System's Energy  [=(2)] =   +0.02 kcal/mol
USER    
USER    
USER  
USER    DPF = E:/autodock-test/CID_15385684/3dt3-15385684.dpf
USER    NEWDPF move	CID_15385684.pdbqt
USER    NEWDPF about	0.176000 -0.164000 -0.035000
USER    NEWDPF tran0	47.623201 -13.290578 12.355305
USER    NEWDPF axisangle0	0.294177 -0.835196 -0.464658 -126.202098
USER    NEWDPF quaternion0	0.262348 -0.744833 -0.414385 -0.452418
USER    NEWDPF dihe0	1.32 
USER  
USER                              x       y       z    vdW   Elec        q     RMS 
ATOM      1  O   LIG d   1      49.032  -9.436  12.206 -0.99 +0.01    -0.276    48.215
ATOM      2  N   LIG d   1      47.028 -14.559  13.738 -0.04 +0.07    -0.296    48.215
ATOM      3  N   LIG d   1      48.833 -11.750  12.221 -0.13 +0.10    -0.298    48.215
ATOM      4  C   LIG d   1      46.546 -13.326  13.069 -0.27 -0.01    +0.066    48.215
ATOM      5  C   LIG d   1      47.018 -13.263  11.578 -0.30 -0.01    +0.029    48.215
ATOM      6  C   LIG d   1      47.012 -12.050  13.825 -0.31 -0.00    +0.024    48.215
ATOM      7  C   LIG d   1      48.554 -13.003  11.497 -0.20 -0.03    +0.081    48.215
ATOM      8  C   LIG d   1      46.549 -14.529  10.852 -0.22 -0.01    +0.039    48.215
ATOM      9  C   LIG d   1      48.520 -11.805  13.646 -0.25 -0.03    +0.113    48.215
ATOM     10  C   LIG d   1      46.625 -12.112  15.306 -0.27 -0.00    +0.008    48.215
ATOM     11  C   LIG d   1      46.579 -15.768  13.033 -0.08 -0.03    +0.116    48.215
ATOM     12  C   LIG d   1      47.021 -15.787  11.569 -0.10 -0.04    +0.129    48.215
ATOM     13  C   LIG d   1      46.586 -14.620  15.141 -0.14 -0.02    +0.085    48.215
ATOM     14  C   LIG d   1      49.148 -12.990  10.088 -0.22 -0.01    +0.023    48.215
ATOM     15  C   LIG d   1      47.069 -13.419  15.948 -0.21 -0.00    +0.016    48.215
ATOM     16  C   LIG d   1      48.772 -11.712   9.365 -0.40 -0.01    +0.011    48.215
ATOM     17  C   LIG d   1      49.027 -10.515  11.605 -0.40 -0.08    +0.216    48.215
ATOM     18  C   LIG d   1      49.343 -10.529  10.122 -0.41 -0.08    +0.096    48.215
ATOM     19  O   LIG d   1      46.452 -16.918  10.914 -0.02 +0.11    -0.391    48.215
ATOM     20  H   LIG d   1      46.740 -17.711  11.398 +0.02 -0.05    +0.210    48.215
TER
ENDMDL
MODEL        9
USER    Run = 9
USER    Cluster Rank = 19
USER    Number of conformations in this cluster = 1
USER  
USER    RMSD from reference structure       = 49.351 A
USER  
USER    Estimated Free Energy of Binding    =   -4.72 kcal/mol  [=(1)+(2)+(3)-(4)]
USER    Estimated Inhibition Constant, Ki   =  346.99 uM (micromolar)  [Temperature = 298.15 K]
USER    
USER    (1) Final Intermolecular Energy     =   -5.02 kcal/mol
USER        vdW + Hbond + desolv Energy     =   -4.72 kcal/mol
USER        Electrostatic Energy            =   -0.29 kcal/mol
USER    (2) Final Total Internal Energy     =   +0.02 kcal/mol
USER    (3) Torsional Free Energy           =   +0.30 kcal/mol
USER    (4) Unbound System's Energy  [=(2)] =   +0.02 kcal/mol
USER    
USER    
USER  
USER    DPF = E:/autodock-test/CID_15385684/3dt3-15385684.dpf
USER    NEWDPF move	CID_15385684.pdbqt
USER    NEWDPF about	0.176000 -0.164000 -0.035000
USER    NEWDPF tran0	25.240302 14.222641 41.610401
USER    NEWDPF axisangle0	-0.092001 -0.730967 -0.676182 168.219300
USER    NEWDPF quaternion0	-0.091516 -0.727108 -0.672612 0.102625
USER    NEWDPF dihe0	-16.12 
USER  
USER                              x       y       z    vdW   Elec        q     RMS 
ATOM      1  O   LIG d   1      28.818  13.611  43.532 -0.05 +0.25    -0.276    49.351
ATOM      2  N   LIG d   1      23.357  14.491  42.115 -0.12 +0.22    -0.296    49.351
ATOM      3  N   LIG d   1      26.833  13.348  42.354 -0.12 +0.32    -0.298    49.351
ATOM      4  C   LIG d   1      24.638  15.237  42.138 -0.14 -0.05    +0.066    49.351
ATOM      5  C   LIG d   1      25.544  14.857  40.920 -0.27 -0.02    +0.029    49.351
ATOM      6  C   LIG d   1      25.411  14.998  43.466 -0.13 -0.02    +0.024    49.351
ATOM      7  C   LIG d   1      26.100  13.408  41.078 -0.38 -0.08    +0.081    49.351
ATOM      8  C   LIG d   1      24.763  15.100  39.623 -0.26 -0.02    +0.039    49.351
ATOM      9  C   LIG d   1      25.999  13.578  43.531 -0.16 -0.13    +0.113    49.351
ATOM     10  C   LIG d   1      24.527  15.296  44.681 -0.11 -0.01    +0.008    49.351
ATOM     11  C   LIG d   1      22.617  14.724  40.866 -0.27 -0.10    +0.116    49.351
ATOM     12  C   LIG d   1      23.434  14.356  39.627 -0.40 -0.11    +0.129    49.351
ATOM     13  C   LIG d   1      22.503  14.847  43.260 -0.15 -0.06    +0.085    49.351
ATOM     14  C   LIG d   1      26.945  12.894  39.912 -0.49 -0.03    +0.023    49.351
ATOM     15  C   LIG d   1      23.190  14.574  44.595 -0.15 -0.02    +0.016    49.351
ATOM     16  C   LIG d   1      28.313  13.548  39.918 -0.54 -0.01    +0.011    49.351
ATOM     17  C   LIG d   1      28.220  13.431  42.467 -0.13 -0.24    +0.216    49.351
ATOM     18  C   LIG d   1      29.026  13.187  41.206 -0.24 -0.15    +0.096    49.351
ATOM     19  O   LIG d   1      22.712  14.720  38.454 -0.24 +0.42    -0.391    49.351
ATOM     20  H   LIG d   1      22.000  14.068  38.335 -0.36 -0.46    +0.210    49.351
TER
ENDMDL
MODEL       47
USER    Run = 47
USER    Cluster Rank = 20
USER    Number of conformations in this cluster = 1
USER  
USER    RMSD from reference structure       = 34.464 A
USER  
USER    Estimated Free Energy of Binding    =   -4.70 kcal/mol  [=(1)+(2)+(3)-(4)]
USER    Estimated Inhibition Constant, Ki   =  356.48 uM (micromolar)  [Temperature = 298.15 K]
USER    
USER    (1) Final Intermolecular Energy     =   -5.00 kcal/mol
USER        vdW + Hbond + desolv Energy     =   -5.00 kcal/mol
USER        Electrostatic Energy            =   +0.00 kcal/mol
USER    (2) Final Total Internal Energy     =   +0.02 kcal/mol
USER    (3) Torsional Free Energy           =   +0.30 kcal/mol
USER    (4) Unbound System's Energy  [=(2)] =   +0.02 kcal/mol
USER    
USER    
USER  
USER    DPF = E:/autodock-test/CID_15385684/3dt3-15385684.dpf
USER    NEWDPF move	CID_15385684.pdbqt
USER    NEWDPF about	0.176000 -0.164000 -0.035000
USER    NEWDPF tran0	17.938246 24.612726 19.890916
USER    NEWDPF axisangle0	-0.525275 0.260647 0.810031 -133.556806
USER    NEWDPF quaternion0	-0.482721 0.239531 0.744407 -0.394288
USER    NEWDPF dihe0	-43.19 
USER  
USER                              x       y       z    vdW   Elec        q     RMS 
ATOM      1  O   LIG d   1      17.110  22.429  23.269 -0.67 +0.14    -0.276    34.464
ATOM      2  N   LIG d   1      17.240  24.757  18.056 -0.14 +0.09    -0.296    34.464
ATOM      3  N   LIG d   1      18.037  23.255  21.306 -0.23 +0.12    -0.298    34.464
ATOM      4  C   LIG d   1      16.844  25.130  19.436 -0.16 -0.02    +0.066    34.464
ATOM      5  C   LIG d   1      18.092  25.491  20.310 -0.19 -0.01    +0.029    34.464
ATOM      6  C   LIG d   1      16.030  23.997  20.121 -0.27 -0.01    +0.024    34.464
ATOM      7  C   LIG d   1      18.928  24.214  20.631 -0.38 -0.03    +0.081    34.464
ATOM      8  C   LIG d   1      18.879  26.609  19.617 -0.19 -0.01    +0.039    34.464
ATOM      9  C   LIG d   1      16.923  22.796  20.481 -0.14 -0.03    +0.113    34.464
ATOM     10  C   LIG d   1      14.839  23.572  19.256 -0.37 -0.00    +0.008    34.464
ATOM     11  C   LIG d   1      17.999  25.831  17.401 -0.06 -0.03    +0.116    34.464
ATOM     12  C   LIG d   1      19.248  26.227  18.190 -0.29 -0.02    +0.129    34.464
ATOM     13  C   LIG d   1      16.068  24.416  17.232 -0.32 -0.03    +0.085    34.464
ATOM     14  C   LIG d   1      20.215  24.450  21.423 -0.28 -0.01    +0.023    34.464
ATOM     15  C   LIG d   1      15.264  23.264  17.827 -0.28 -0.01    +0.016    34.464
ATOM     16  C   LIG d   1      19.898  24.752  22.874 -0.32 -0.00    +0.011    34.464
ATOM     17  C   LIG d   1      18.001  23.054  22.685 -0.36 -0.11    +0.216    34.464
ATOM     18  C   LIG d   1      19.187  23.560  23.483 -0.25 -0.06    +0.096    34.464
ATOM     19  O   LIG d   1      19.868  27.349  17.569 -0.18 +0.08    -0.391    34.464
ATOM     20  H   LIG d   1      20.634  27.021  17.069 +0.06 -0.06    +0.210    34.464
TER
ENDMDL
MODEL       27
USER    Run = 27
USER    Cluster Rank = 21
USER    Number of conformations in this cluster = 1
USER  
USER    RMSD from reference structure       = 45.633 A
USER  
USER    Estimated Free Energy of Binding    =   -4.69 kcal/mol  [=(1)+(2)+(3)-(4)]
USER    Estimated Inhibition Constant, Ki   =  364.75 uM (micromolar)  [Temperature = 298.15 K]
USER    
USER    (1) Final Intermolecular Energy     =   -4.99 kcal/mol
USER        vdW + Hbond + desolv Energy     =   -4.93 kcal/mol
USER        Electrostatic Energy            =   -0.06 kcal/mol
USER    (2) Final Total Internal Energy     =   +0.02 kcal/mol
USER    (3) Torsional Free Energy           =   +0.30 kcal/mol
USER    (4) Unbound System's Energy  [=(2)] =   +0.02 kcal/mol
USER    
USER    
USER  
USER    DPF = E:/autodock-test/CID_15385684/3dt3-15385684.dpf
USER    NEWDPF move	CID_15385684.pdbqt
USER    NEWDPF about	0.176000 -0.164000 -0.035000
USER    NEWDPF tran0	16.920098 -27.371624 35.009325
USER    NEWDPF axisangle0	0.444155 -0.895757 0.018575 -130.758878
USER    NEWDPF quaternion0	0.403776 -0.814321 0.016886 -0.416607
USER    NEWDPF dihe0	-18.80 
USER  
USER                              x       y       z    vdW   Elec        q     RMS 
ATOM      1  O   LIG d   1      16.710 -23.861  32.889 -0.70 -0.06    -0.276    45.633
ATOM      2  N   LIG d   1      16.145 -28.111  36.661 -0.08 +0.11    -0.296    45.633
ATOM      3  N   LIG d   1      17.364 -25.605  34.277 -0.18 +0.02    -0.298    45.633
ATOM      4  C   LIG d   1      15.724 -27.783  35.277 -0.32 -0.02    +0.066    45.633
ATOM      5  C   LIG d   1      16.890 -28.007  34.257 -0.24 -0.00    +0.029    45.633
ATOM      6  C   LIG d   1      15.204 -26.322  35.172 -0.45 -0.01    +0.024    45.633
ATOM      7  C   LIG d   1      17.998 -26.925  34.440 -0.16 -0.01    +0.081    45.633
ATOM      8  C   LIG d   1      17.387 -29.452  34.377 -0.13 -0.01    +0.039    45.633
ATOM      9  C   LIG d   1      16.351 -25.303  35.284 -0.33 -0.02    +0.113    45.633
ATOM     10  C   LIG d   1      14.108 -26.050  36.206 -0.54 -0.00    +0.008    45.633
ATOM     11  C   LIG d   1      16.626 -29.496  36.767 -0.11 -0.04    +0.116    45.633
ATOM     12  C   LIG d   1      17.783 -29.786  35.810 -0.04 -0.04    +0.129    45.633
ATOM     13  C   LIG d   1      15.050 -27.900  37.622 -0.21 -0.03    +0.085    45.633
ATOM     14  C   LIG d   1      19.227 -27.080  33.544 -0.13 -0.00    +0.023    45.633
ATOM     15  C   LIG d   1      14.541 -26.462  37.606 -0.39 -0.01    +0.016    45.633
ATOM     16  C   LIG d   1      18.901 -26.676  32.120 -0.21 -0.00    +0.011    45.633
ATOM     17  C   LIG d   1      17.420 -24.847  33.108 -0.37 +0.02    +0.216    45.633
ATOM     18  C   LIG d   1      18.492 -25.217  32.101 -0.35 +0.00    +0.096    45.633
ATOM     19  O   LIG d   1      18.118 -31.169  35.873 +0.00 +0.10    -0.391    45.633
ATOM     20  H   LIG d   1      18.639 -31.307  36.683 +0.01 -0.05    +0.210    45.633
TER
ENDMDL
MODEL       50
USER    Run = 50
USER    Cluster Rank = 22
USER    Number of conformations in this cluster = 1
USER  
USER    RMSD from reference structure       = 42.053 A
USER  
USER    Estimated Free Energy of Binding    =   -4.63 kcal/mol  [=(1)+(2)+(3)-(4)]
USER    Estimated Inhibition Constant, Ki   =  402.17 uM (micromolar)  [Temperature = 298.15 K]
USER    
USER    (1) Final Intermolecular Energy     =   -4.93 kcal/mol
USER        vdW + Hbond + desolv Energy     =   -4.85 kcal/mol
USER        Electrostatic Energy            =   -0.08 kcal/mol
USER    (2) Final Total Internal Energy     =   +0.02 kcal/mol
USER    (3) Torsional Free Energy           =   +0.30 kcal/mol
USER    (4) Unbound System's Energy  [=(2)] =   +0.02 kcal/mol
USER    
USER    
USER  
USER    DPF = E:/autodock-test/CID_15385684/3dt3-15385684.dpf
USER    NEWDPF move	CID_15385684.pdbqt
USER    NEWDPF about	0.176000 -0.164000 -0.035000
USER    NEWDPF tran0	34.277227 -6.523083 26.930651
USER    NEWDPF axisangle0	-0.920591 0.129568 -0.368407 -159.422960
USER    NEWDPF quaternion0	-0.905789 0.127484 -0.362483 -0.178605
USER    NEWDPF dihe0	3.17 
USER  
USER                              x       y       z    vdW   Elec        q     RMS 
ATOM      1  O   LIG d   1      31.684  -6.820  23.761 -0.41 +0.06    -0.276    42.053
ATOM      2  N   LIG d   1      35.337  -7.747  28.050 -0.09 +0.14    -0.296    42.053
ATOM      3  N   LIG d   1      32.626  -6.586  25.870 -0.14 +0.04    -0.298    42.053
ATOM      4  C   LIG d   1      35.349  -7.199  26.673 -0.27 -0.03    +0.066    42.053
ATOM      5  C   LIG d   1      34.791  -5.736  26.635 -0.27 -0.01    +0.029    42.053
ATOM      6  C   LIG d   1      34.541  -8.097  25.695 -0.29 -0.00    +0.024    42.053
ATOM      7  C   LIG d   1      33.253  -5.727  26.890 -0.22 -0.03    +0.081    42.053
ATOM      8  C   LIG d   1      35.602  -4.868  27.604 -0.41 -0.03    +0.039    42.053
ATOM      9  C   LIG d   1      33.026  -7.988  25.946 -0.19 +0.03    +0.113    42.053
ATOM     10  C   LIG d   1      35.017  -9.552  25.759 -0.30 -0.00    +0.008    42.053
ATOM     11  C   LIG d   1      36.111  -6.907  28.975 -0.18 -0.08    +0.116    42.053
ATOM     12  C   LIG d   1      35.610  -5.462  29.007 -0.24 -0.10    +0.129    42.053
ATOM     13  C   LIG d   1      35.860  -9.123  28.088 -0.19 -0.04    +0.085    42.053
ATOM     14  C   LIG d   1      32.602  -4.344  26.947 -0.33 -0.01    +0.023    42.053
ATOM     15  C   LIG d   1      35.063 -10.066  27.192 -0.24 -0.00    +0.016    42.053
ATOM     16  C   LIG d   1      32.495  -3.749  25.557 -0.42 -0.01    +0.011    42.053
ATOM     17  C   LIG d   1      32.003  -6.109  24.718 -0.30 -0.05    +0.216    42.053
ATOM     18  C   LIG d   1      31.618  -4.642  24.703 -0.39 -0.04    +0.096    42.053
ATOM     19  O   LIG d   1      36.474  -4.676  29.823 +0.07 +0.44    -0.391    42.053
ATOM     20  H   LIG d   1      36.514  -5.098  30.698 -0.04 -0.36    +0.210    42.053
TER
ENDMDL
MODEL       12
USER    Run = 12
USER    Cluster Rank = 23
USER    Number of conformations in this cluster = 1
USER  
USER    RMSD from reference structure       = 52.111 A
USER  
USER    Estimated Free Energy of Binding    =   -4.60 kcal/mol  [=(1)+(2)+(3)-(4)]
USER    Estimated Inhibition Constant, Ki   =  427.03 uM (micromolar)  [Temperature = 298.15 K]
USER    
USER    (1) Final Intermolecular Energy     =   -4.90 kcal/mol
USER        vdW + Hbond + desolv Energy     =   -4.79 kcal/mol
USER        Electrostatic Energy            =   -0.11 kcal/mol
USER    (2) Final Total Internal Energy     =   +0.03 kcal/mol
USER    (3) Torsional Free Energy           =   +0.30 kcal/mol
USER    (4) Unbound System's Energy  [=(2)] =   +0.03 kcal/mol
USER    
USER    
USER  
USER    DPF = E:/autodock-test/CID_15385684/3dt3-15385684.dpf
USER    NEWDPF move	CID_15385684.pdbqt
USER    NEWDPF about	0.176000 -0.164000 -0.035000
USER    NEWDPF tran0	46.597311 17.285954 22.567217
USER    NEWDPF axisangle0	0.815543 0.530951 -0.230174 -145.302232
USER    NEWDPF quaternion0	0.778442 0.506796 -0.219702 -0.298189
USER    NEWDPF dihe0	-144.91 
USER  
USER                              x       y       z    vdW   Elec        q     RMS 
ATOM      1  O   LIG d   1      46.864  14.140  25.193 -1.15 -0.09    -0.276    52.111
ATOM      2  N   LIG d   1      47.829  18.555  21.702 -0.03 +0.06    -0.296    52.111
ATOM      3  N   LIG d   1      46.530  16.220  24.214 -0.10 +0.00    -0.298    52.111
ATOM      4  C   LIG d   1      47.455  17.123  21.614 -0.23 -0.01    +0.066    52.111
ATOM      5  C   LIG d   1      45.939  16.907  21.940 -0.33 -0.01    +0.029    52.111
ATOM      6  C   LIG d   1      48.328  16.247  22.556 -0.20 -0.00    +0.024    52.111
ATOM      7  C   LIG d   1      45.663  17.139  23.457 -0.27 -0.01    +0.081    52.111
ATOM      8  C   LIG d   1      45.098  17.778  21.000 -0.05 -0.02    +0.039    52.111
ATOM      9  C   LIG d   1      47.958  16.464  24.034 -0.15 -0.01    +0.113    52.111
ATOM     10  C   LIG d   1      49.820  16.487  22.309 -0.16 -0.00    +0.008    52.111
ATOM     11  C   LIG d   1      47.014  19.385  20.803 -0.06 -0.03    +0.116    52.111
ATOM     12  C   LIG d   1      45.516  19.241  21.075 -0.14 -0.05    +0.129    52.111
ATOM     13  C   LIG d   1      49.254  18.760  21.396 -0.04 -0.02    +0.085    52.111
ATOM     14  C   LIG d   1      44.201  17.026  23.888 -0.45 -0.00    +0.023    52.111
ATOM     15  C   LIG d   1      50.163  17.970  22.334 -0.04 -0.00    +0.016    52.111
ATOM     16  C   LIG d   1      43.764  15.574  23.909 -0.52 -0.00    +0.011    52.111
ATOM     17  C   LIG d   1      46.103  15.011  24.763 -0.33 +0.03    +0.216    52.111
ATOM     18  C   LIG d   1      44.607  14.820  24.917 -0.57 +0.01    +0.096    52.111
ATOM     19  O   LIG d   1      44.782  19.969  20.096 -0.04 +0.17    -0.391    52.111
ATOM     20  H   LIG d   1      43.894  19.575  20.043 +0.06 -0.12    +0.210    52.111
TER
ENDMDL
MODEL       23
USER    Run = 23
USER    Cluster Rank = 24
USER    Number of conformations in this cluster = 1
USER  
USER    RMSD from reference structure       = 55.465 A
USER  
USER    Estimated Free Energy of Binding    =   -4.56 kcal/mol  [=(1)+(2)+(3)-(4)]
USER    Estimated Inhibition Constant, Ki   =  452.13 uM (micromolar)  [Temperature = 298.15 K]
USER    
USER    (1) Final Intermolecular Energy     =   -4.86 kcal/mol
USER        vdW + Hbond + desolv Energy     =   -4.79 kcal/mol
USER        Electrostatic Energy            =   -0.07 kcal/mol
USER    (2) Final Total Internal Energy     =   +0.02 kcal/mol
USER    (3) Torsional Free Energy           =   +0.30 kcal/mol
USER    (4) Unbound System's Energy  [=(2)] =   +0.02 kcal/mol
USER    
USER    
USER  
USER    DPF = E:/autodock-test/CID_15385684/3dt3-15385684.dpf
USER    NEWDPF move	CID_15385684.pdbqt
USER    NEWDPF about	0.176000 -0.164000 -0.035000
USER    NEWDPF tran0	36.783299 11.576666 42.158693
USER    NEWDPF axisangle0	0.819849 0.480088 -0.312030 -176.503048
USER    NEWDPF quaternion0	0.819468 0.479864 -0.311885 -0.030512
USER    NEWDPF dihe0	121.99 
USER  
USER                              x       y       z    vdW   Elec        q     RMS 
ATOM      1  O   LIG d   1      36.894   7.689  43.478 -0.68 -0.03    -0.276    55.465
ATOM      2  N   LIG d   1      38.000  12.829  41.250 -0.04 +0.11    -0.296    55.465
ATOM      3  N   LIG d   1      36.924  10.007  43.329 -0.12 +0.03    -0.298    55.465
ATOM      4  C   LIG d   1      37.193  11.626  40.934 -0.34 -0.03    +0.066    55.465
ATOM      5  C   LIG d   1      35.875  11.583  41.777 -0.27 -0.01    +0.029    55.465
ATOM      6  C   LIG d   1      38.006  10.320  41.159 -0.38 -0.01    +0.024    55.465
ATOM      7  C   LIG d   1      36.189  11.283  43.275 -0.17 -0.02    +0.081    55.465
ATOM      8  C   LIG d   1      35.089  12.878  41.540 -0.28 -0.03    +0.039    55.465
ATOM      9  C   LIG d   1      38.219  10.037  42.656 -0.20 -0.03    +0.113    55.465
ATOM     10  C   LIG d   1      39.336  10.360  40.400 -0.35 -0.00    +0.008    55.465
ATOM     11  C   LIG d   1      37.238  14.067  41.025 -0.15 -0.06    +0.116    55.465
ATOM     12  C   LIG d   1      35.941  14.106  41.834 -0.16 -0.07    +0.129    55.465
ATOM     13  C   LIG d   1      39.240  12.871  40.458 -0.13 -0.02    +0.085    55.465
ATOM     14  C   LIG d   1      34.984  11.285  44.216 -0.15 -0.00    +0.023    55.465
ATOM     15  C   LIG d   1      40.110  11.639  40.688 -0.20 -0.01    +0.016    55.465
ATOM     16  C   LIG d   1      34.150  10.035  44.016 -0.22 +0.00    +0.011    55.465
ATOM     17  C   LIG d   1      36.344   8.781  43.651 -0.15 +0.03    +0.216    55.465
ATOM     18  C   LIG d   1      34.996   8.820  44.344 -0.24 +0.03    +0.096    55.465
ATOM     19  O   LIG d   1      35.194  15.267  41.480 -0.12 +0.26    -0.391    55.465
ATOM     20  H   LIG d   1      34.957  15.187  40.541 -0.43 -0.21    +0.210    55.465
TER
ENDMDL
MODEL       48
USER    Run = 48
USER    Cluster Rank = 25
USER    Number of conformations in this cluster = 1
USER  
USER    RMSD from reference structure       = 28.790 A
USER  
USER    Estimated Free Energy of Binding    =   -4.53 kcal/mol  [=(1)+(2)+(3)-(4)]
USER    Estimated Inhibition Constant, Ki   =  482.02 uM (micromolar)  [Temperature = 298.15 K]
USER    
USER    (1) Final Intermolecular Energy     =   -4.82 kcal/mol
USER        vdW + Hbond + desolv Energy     =   -4.75 kcal/mol
USER        Electrostatic Energy            =   -0.07 kcal/mol
USER    (2) Final Total Internal Energy     =   +0.01 kcal/mol
USER    (3) Torsional Free Energy           =   +0.30 kcal/mol
USER    (4) Unbound System's Energy  [=(2)] =   +0.01 kcal/mol
USER    
USER    
USER  
USER    DPF = E:/autodock-test/CID_15385684/3dt3-15385684.dpf
USER    NEWDPF move	CID_15385684.pdbqt
USER    NEWDPF about	0.176000 -0.164000 -0.035000
USER    NEWDPF tran0	25.040848 -10.719462 15.036347
USER    NEWDPF axisangle0	-0.426134 0.782228 -0.454455 120.593365
USER    NEWDPF quaternion0	-0.370141 0.679445 -0.394741 0.495509
USER    NEWDPF dihe0	32.39 
USER  
USER                              x       y       z    vdW   Elec        q     RMS 
ATOM      1  O   LIG d   1      24.153  -9.765  11.142 -0.14 +0.15    -0.276    28.790
ATOM      2  N   LIG d   1      24.236 -10.443  16.811 -0.22 +0.10    -0.296    28.790
ATOM      3  N   LIG d   1      25.042  -9.828  13.287 -0.07 +0.08    -0.298    28.790
ATOM      4  C   LIG d   1      24.005 -11.257  15.593 -0.30 -0.02    +0.066    28.790
ATOM      5  C   LIG d   1      25.354 -11.643  14.900 -0.25 -0.00    +0.029    28.790
ATOM      6  C   LIG d   1      23.085 -10.518  14.582 -0.35 -0.01    +0.024    28.790
ATOM      7  C   LIG d   1      26.013 -10.393  14.240 -0.20 -0.01    +0.081    28.790
ATOM      8  C   LIG d   1      26.245 -12.370  15.914 -0.29 +0.01    +0.039    28.790
ATOM      9  C   LIG d   1      23.813  -9.342  13.908 -0.18 -0.03    +0.113    28.790
ATOM     10  C   LIG d   1      21.783 -10.064  15.248 -0.16 -0.01    +0.008    28.790
ATOM     11  C   LIG d   1      25.096 -11.144  17.776 -0.01 -0.02    +0.116    28.790
ATOM     12  C   LIG d   1      26.445 -11.539  17.174 -0.30 +0.03    +0.129    28.790
ATOM     13  C   LIG d   1      22.969 -10.078  17.465 -0.44 -0.05    +0.085    28.790
ATOM     14  C   LIG d   1      27.376 -10.631  13.589 -0.26 -0.00    +0.023    28.790
ATOM     15  C   LIG d   1      22.048  -9.293  16.534 -0.56 -0.01    +0.016    28.790
ATOM     16  C   LIG d   1      27.217 -11.385  12.283 -0.20 -0.01    +0.011    28.790
ATOM     17  C   LIG d   1      25.079 -10.041  11.910 -0.14 -0.10    +0.216    28.790
ATOM     18  C   LIG d   1      26.384 -10.552  11.330 -0.16 -0.06    +0.096    28.790
ATOM     19  O   LIG d   1      27.177 -12.318  18.116 -0.50 -0.03    -0.391    28.790
ATOM     20  H   LIG d   1      26.873 -12.066  19.004 -0.02 -0.10    +0.210    28.790
TER
ENDMDL
MODEL        2
USER    Run = 2
USER    Cluster Rank = 26
USER    Number of conformations in this cluster = 1
USER  
USER    RMSD from reference structure       = 31.610 A
USER  
USER    Estimated Free Energy of Binding    =   -4.50 kcal/mol  [=(1)+(2)+(3)-(4)]
USER    Estimated Inhibition Constant, Ki   =  505.50 uM (micromolar)  [Temperature = 298.15 K]
USER    
USER    (1) Final Intermolecular Energy     =   -4.80 kcal/mol
USER        vdW + Hbond + desolv Energy     =   -4.60 kcal/mol
USER        Electrostatic Energy            =   -0.19 kcal/mol
USER    (2) Final Total Internal Energy     =   +0.02 kcal/mol
USER    (3) Torsional Free Energy           =   +0.30 kcal/mol
USER    (4) Unbound System's Energy  [=(2)] =   +0.02 kcal/mol
USER    
USER    
USER  
USER    DPF = E:/autodock-test/CID_15385684/3dt3-15385684.dpf
USER    NEWDPF move	CID_15385684.pdbqt
USER    NEWDPF about	0.176000 -0.164000 -0.035000
USER    NEWDPF tran0	2.165349 1.810103 31.876057
USER    NEWDPF axisangle0	0.009943 -0.808538 0.588360 155.370191
USER    NEWDPF quaternion0	0.009714 -0.789934 0.574822 0.213285
USER    NEWDPF dihe0	155.18 
USER  
USER                              x       y       z    vdW   Elec        q     RMS 
ATOM      1  O   LIG d   1       6.000   3.169  31.319 -0.48 +0.09    -0.276    31.610
ATOM      2  N   LIG d   1       0.485   1.768  30.853 -0.01 +0.18    -0.296    31.610
ATOM      3  N   LIG d   1       3.784   2.917  31.966 -0.14 +0.17    -0.298    31.610
ATOM      4  C   LIG d   1       1.809   1.101  30.855 -0.20 -0.04    +0.066    31.610
ATOM      5  C   LIG d   1       2.369   0.949  32.309 -0.24 -0.02    +0.029    31.610
ATOM      6  C   LIG d   1       2.834   1.868  29.972 -0.34 -0.01    +0.024    31.610
ATOM      7  C   LIG d   1       2.791   2.336  32.885 -0.17 -0.04    +0.081    31.610
ATOM      8  C   LIG d   1       1.345   0.191  33.161 -0.08 -0.04    +0.039    31.610
ATOM      9  C   LIG d   1       3.268   3.190  30.628 -0.31 -0.08    +0.113    31.610
ATOM     10  C   LIG d   1       2.286   2.094  28.560 -0.36 -0.00    +0.008    31.610
ATOM     11  C   LIG d   1      -0.491   1.039  31.677 -0.05 -0.09    +0.116    31.610
ATOM     12  C   LIG d   1      -0.020   0.867  33.121 -0.08 -0.11    +0.129    31.610
ATOM     13  C   LIG d   1      -0.044   1.913  29.486 -0.08 -0.05    +0.085    31.610
ATOM     14  C   LIG d   1       3.290   2.326  34.331 -0.16 -0.01    +0.023    31.610
ATOM     15  C   LIG d   1       0.895   2.713  28.589 -0.29 -0.01    +0.016    31.610
ATOM     16  C   LIG d   1       4.684   1.737  34.407 -0.34 -0.00    +0.011    31.610
ATOM     17  C   LIG d   1       5.161   2.892  32.181 -0.31 -0.08    +0.216    31.610
ATOM     18  C   LIG d   1       5.630   2.598  33.593 -0.41 -0.02    +0.096    31.610
ATOM     19  O   LIG d   1      -0.947   0.051  33.831 -0.05 +0.45    -0.391    31.610
ATOM     20  H   LIG d   1      -0.607  -0.860  33.815 -0.50 -0.49    +0.210    31.610
TER
ENDMDL
MODEL       25
USER    Run = 25
USER    Cluster Rank = 27
USER    Number of conformations in this cluster = 1
USER  
USER    RMSD from reference structure       = 13.476 A
USER  
USER    Estimated Free Energy of Binding    =   -4.49 kcal/mol  [=(1)+(2)+(3)-(4)]
USER    Estimated Inhibition Constant, Ki   =  513.33 uM (micromolar)  [Temperature = 298.15 K]
USER    
USER    (1) Final Intermolecular Energy     =   -4.79 kcal/mol
USER        vdW + Hbond + desolv Energy     =   -4.67 kcal/mol
USER        Electrostatic Energy            =   -0.12 kcal/mol
USER    (2) Final Total Internal Energy     =   +0.02 kcal/mol
USER    (3) Torsional Free Energy           =   +0.30 kcal/mol
USER    (4) Unbound System's Energy  [=(2)] =   +0.02 kcal/mol
USER    
USER    
USER  
USER    DPF = E:/autodock-test/CID_15385684/3dt3-15385684.dpf
USER    NEWDPF move	CID_15385684.pdbqt
USER    NEWDPF about	0.176000 -0.164000 -0.035000
USER    NEWDPF tran0	8.139692 12.601477 3.422963
USER    NEWDPF axisangle0	0.817139 0.266769 0.510997 147.596209
USER    NEWDPF quaternion0	0.784686 0.256174 0.490702 0.279023
USER    NEWDPF dihe0	119.68 
USER  
USER                              x       y       z    vdW   Elec        q     RMS 
ATOM      1  O   LIG d   1       8.127  10.982  -0.351 -0.13 +0.01    -0.276    13.476
ATOM      2  N   LIG d   1       9.041  12.259   5.139 -0.16 +0.10    -0.296    13.476
ATOM      3  N   LIG d   1       7.608  11.581   1.832 -0.16 +0.04    -0.298    13.476
ATOM      4  C   LIG d   1       9.360  12.806   3.798 -0.16 -0.02    +0.066    13.476
ATOM      5  C   LIG d   1       8.133  13.556   3.180 -0.10 -0.01    +0.029    13.476
ATOM      6  C   LIG d   1       9.839  11.689   2.828 -0.25 -0.00    +0.024    13.476
ATOM      7  C   LIG d   1       7.016  12.546   2.775 -0.18 -0.01    +0.081    13.476
ATOM      8  C   LIG d   1       7.677  14.652   4.151 -0.10 -0.01    +0.039    13.476
ATOM      9  C   LIG d   1       8.680  10.771   2.405 -0.33 -0.00    +0.113    13.476
ATOM     10  C   LIG d   1      10.997  10.890   3.434 -0.42 -0.00    +0.008    13.476
ATOM     11  C   LIG d   1       8.599  13.314   6.063 -0.21 -0.09    +0.116    13.476
ATOM     12  C   LIG d   1       7.387  14.082   5.534 -0.19 -0.04    +0.129    13.476
ATOM     13  C   LIG d   1      10.193  11.553   5.722 -0.49 -0.05    +0.085    13.476
ATOM     14  C   LIG d   1       5.733  13.167   2.222 -0.15 -0.00    +0.023    13.476
ATOM     15  C   LIG d   1      10.669  10.403   4.839 -0.45 -0.01    +0.016    13.476
ATOM     16  C   LIG d   1       5.953  13.673   0.810 -0.07 -0.00    +0.011    13.476
ATOM     17  C   LIG d   1       7.456  11.642   0.448 -0.17 -0.02    +0.216    13.476
ATOM     18  C   LIG d   1       6.327  12.505  -0.081 -0.13 -0.01    +0.096    13.476
ATOM     19  O   LIG d   1       7.088  15.163   6.412 -0.59 +0.11    -0.391    13.476
ATOM     20  H   LIG d   1       7.865  15.747   6.432 -0.23 -0.10    +0.210    13.476
TER
ENDMDL
MODEL       38
USER    Run = 38
USER    Cluster Rank = 28
USER    Number of conformations in this cluster = 1
USER  
USER    RMSD from reference structure       = 28.642 A
USER  
USER    Estimated Free Energy of Binding    =   -4.48 kcal/mol  [=(1)+(2)+(3)-(4)]
USER    Estimated Inhibition Constant, Ki   =  521.18 uM (micromolar)  [Temperature = 298.15 K]
USER    
USER    (1) Final Intermolecular Energy     =   -4.78 kcal/mol
USER        vdW + Hbond + desolv Energy     =   -4.68 kcal/mol
USER        Electrostatic Energy            =   -0.09 kcal/mol
USER    (2) Final Total Internal Energy     =   +0.02 kcal/mol
USER    (3) Torsional Free Energy           =   +0.30 kcal/mol
USER    (4) Unbound System's Energy  [=(2)] =   +0.02 kcal/mol
USER    
USER    
USER  
USER    DPF = E:/autodock-test/CID_15385684/3dt3-15385684.dpf
USER    NEWDPF move	CID_15385684.pdbqt
USER    NEWDPF about	0.176000 -0.164000 -0.035000
USER    NEWDPF tran0	1.563090 -1.459441 29.014909
USER    NEWDPF axisangle0	-0.272537 -0.142915 0.951472 -112.310918
USER    NEWDPF quaternion0	-0.226356 -0.118699 0.790247 -0.556941
USER    NEWDPF dihe0	-14.27 
USER  
USER                              x       y       z    vdW   Elec        q     RMS 
ATOM      1  O   LIG d   1       0.928  -5.510  29.239 -0.12 +0.26    -0.276    28.642
ATOM      2  N   LIG d   1       0.747   0.083  28.104 -0.08 +0.15    -0.296    28.642
ATOM      3  N   LIG d   1       1.735  -3.394  28.726 -0.19 +0.27    -0.298    28.642
ATOM      4  C   LIG d   1       0.449  -0.838  29.227 -0.18 -0.05    +0.066    28.642
ATOM      5  C   LIG d   1       1.757  -1.282  29.964 -0.34 -0.03    +0.029    28.642
ATOM      6  C   LIG d   1      -0.335  -2.090  28.743 -0.14 -0.02    +0.024    28.642
ATOM      7  C   LIG d   1       2.594  -2.247  29.070 -0.39 -0.07    +0.081    28.642
ATOM      8  C   LIG d   1       2.513  -0.033  30.433 -0.24 -0.03    +0.039    28.642
ATOM      9  C   LIG d   1       0.562  -3.041  27.931 -0.19 -0.08    +0.113    28.642
ATOM     10  C   LIG d   1      -1.586  -1.689  27.956 -0.05 -0.00    +0.008    28.642
ATOM     11  C   LIG d   1       1.478   1.275  28.559 -0.20 -0.06    +0.116    28.642
ATOM     12  C   LIG d   1       2.782   0.920  29.275 -0.08 -0.07    +0.129    28.642
ATOM     13  C   LIG d   1      -0.481   0.501  27.408 -0.13 -0.04    +0.085    28.642
ATOM     14  C   LIG d   1       3.933  -2.696  29.656 -0.53 -0.02    +0.023    28.642
ATOM     15  C   LIG d   1      -1.262  -0.688  26.856 -0.08 -0.01    +0.016    28.642
ATOM     16  C   LIG d   1       3.717  -3.713  30.759 -0.59 -0.01    +0.011    28.642
ATOM     17  C   LIG d   1       1.787  -4.632  29.364 -0.21 -0.24    +0.216    28.642
ATOM     18  C   LIG d   1       3.030  -4.933  30.178 -0.32 -0.10    +0.096    28.642
ATOM     19  O   LIG d   1       3.376   2.105  29.797 -0.19 +0.24    -0.391    28.642
ATOM     20  H   LIG d   1       3.743   2.603  29.047 -0.43 -0.19    +0.210    28.642
TER
ENDMDL
MODEL       36
USER    Run = 36
USER    Cluster Rank = 29
USER    Number of conformations in this cluster = 1
USER  
USER    RMSD from reference structure       = 39.527 A
USER  
USER    Estimated Free Energy of Binding    =   -4.46 kcal/mol  [=(1)+(2)+(3)-(4)]
USER    Estimated Inhibition Constant, Ki   =  534.10 uM (micromolar)  [Temperature = 298.15 K]
USER    
USER    (1) Final Intermolecular Energy     =   -4.76 kcal/mol
USER        vdW + Hbond + desolv Energy     =   -4.74 kcal/mol
USER        Electrostatic Energy            =   -0.02 kcal/mol
USER    (2) Final Total Internal Energy     =   +0.03 kcal/mol
USER    (3) Torsional Free Energy           =   +0.30 kcal/mol
USER    (4) Unbound System's Energy  [=(2)] =   +0.03 kcal/mol
USER    
USER    
USER  
USER    DPF = E:/autodock-test/CID_15385684/3dt3-15385684.dpf
USER    NEWDPF move	CID_15385684.pdbqt
USER    NEWDPF about	0.176000 -0.164000 -0.035000
USER    NEWDPF tran0	35.886911 -14.764960 16.336334
USER    NEWDPF axisangle0	0.604132 -0.100833 0.790479 94.720412
USER    NEWDPF quaternion0	0.444416 -0.074175 0.581498 0.677387
USER    NEWDPF dihe0	-111.69 
USER  
USER                              x       y       z    vdW   Elec        q     RMS 
ATOM      1  O   LIG d   1      36.230 -11.648  13.685 -0.38 +0.13    -0.276    39.527
ATOM      2  N   LIG d   1      36.676 -16.552  16.575 -0.05 +0.08    -0.296    39.527
ATOM      3  N   LIG d   1      35.524 -13.522  14.860 -0.13 +0.11    -0.298    39.527
ATOM      4  C   LIG d   1      37.065 -15.129  16.725 -0.27 -0.01    +0.066    39.527
ATOM      5  C   LIG d   1      35.851 -14.250  17.175 -0.41 -0.01    +0.029    39.527
ATOM      6  C   LIG d   1      37.668 -14.563  15.409 -0.18 -0.00    +0.024    39.527
ATOM      7  C   LIG d   1      34.818 -14.102  16.016 -0.25 -0.04    +0.081    39.527
ATOM      8  C   LIG d   1      35.273 -14.825  18.473 -0.31 -0.02    +0.039    39.527
ATOM      9  C   LIG d   1      36.589 -14.368  14.329 -0.25 -0.03    +0.113    39.527
ATOM     10  C   LIG d   1      38.816 -15.442  14.903 -0.35 -0.00    +0.008    39.527
ATOM     11  C   LIG d   1      36.117 -17.096  17.821 -0.10 -0.04    +0.116    39.527
ATOM     12  C   LIG d   1      34.911 -16.296  18.316 -0.12 -0.06    +0.129    39.527
ATOM     13  C   LIG d   1      37.816 -17.382  16.151 -0.10 -0.02    +0.085    39.527
ATOM     14  C   LIG d   1      33.549 -13.319  16.359 -0.35 -0.02    +0.023    39.527
ATOM     15  C   LIG d   1      38.411 -16.907  14.828 -0.14 -0.00    +0.016    39.527
ATOM     16  C   LIG d   1      33.847 -11.835  16.443 -0.50 -0.01    +0.011    39.527
ATOM     17  C   LIG d   1      35.470 -12.176  14.503 -0.35 -0.09    +0.216    39.527
ATOM     18  C   LIG d   1      34.342 -11.353  15.094 -0.53 -0.05    +0.096    39.527
ATOM     19  O   LIG d   1      34.495 -16.795  19.583 -0.02 +0.20    -0.391    39.527
ATOM     20  H   LIG d   1      33.646 -16.373  19.800 +0.06 -0.14    +0.210    39.527
TER
ENDMDL
MODEL       34
USER    Run = 34
USER    Cluster Rank = 30
USER    Number of conformations in this cluster = 1
USER  
USER    RMSD from reference structure       = 41.865 A
USER  
USER    Estimated Free Energy of Binding    =   -4.43 kcal/mol  [=(1)+(2)+(3)-(4)]
USER    Estimated Inhibition Constant, Ki   =  567.13 uM (micromolar)  [Temperature = 298.15 K]
USER    
USER    (1) Final Intermolecular Energy     =   -4.73 kcal/mol
USER        vdW + Hbond + desolv Energy     =   -4.69 kcal/mol
USER        Electrostatic Energy            =   -0.04 kcal/mol
USER    (2) Final Total Internal Energy     =   +0.02 kcal/mol
USER    (3) Torsional Free Energy           =   +0.30 kcal/mol
USER    (4) Unbound System's Energy  [=(2)] =   +0.02 kcal/mol
USER    
USER    
USER  
USER    DPF = E:/autodock-test/CID_15385684/3dt3-15385684.dpf
USER    NEWDPF move	CID_15385684.pdbqt
USER    NEWDPF about	0.176000 -0.164000 -0.035000
USER    NEWDPF tran0	41.971929 13.030655 7.323430
USER    NEWDPF axisangle0	-0.447166 0.799269 -0.401511 127.194950
USER    NEWDPF quaternion0	-0.400523 0.715899 -0.359631 0.444675
USER    NEWDPF dihe0	-82.64 
USER  
USER                              x       y       z    vdW   Elec        q     RMS 
ATOM      1  O   LIG d   1      41.272  14.523   3.562 -0.12 +0.09    -0.276    41.865
ATOM      2  N   LIG d   1      41.067  13.035   9.071 -0.17 +0.05    -0.296    41.865
ATOM      3  N   LIG d   1      42.046  14.165   5.723 -0.04 +0.07    -0.298    41.865
ATOM      4  C   LIG d   1      40.921  12.403   7.738 -0.33 -0.02    +0.066    41.865
ATOM      5  C   LIG d   1      42.314  12.141   7.074 -0.30 -0.00    +0.029    41.865
ATOM      6  C   LIG d   1      40.039  13.265   6.793 -0.38 -0.01    +0.024    41.865
ATOM      7  C   LIG d   1      42.977  13.484   6.638 -0.14 -0.01    +0.081    41.865
ATOM      8  C   LIG d   1      43.166  11.289   8.022 -0.43 -0.00    +0.039    41.865
ATOM      9  C   LIG d   1      40.774  14.538   6.337 -0.13 -0.04    +0.113    41.865
ATOM     10  C   LIG d   1      38.692  13.598   7.443 -0.49 -0.00    +0.008    41.865
ATOM     11  C   LIG d   1      41.890  12.216   9.973 -0.31 +0.00    +0.116    41.865
ATOM     12  C   LIG d   1      43.279  11.933   9.398 -0.38 -0.00    +0.129    41.865
ATOM     13  C   LIG d   1      39.758  13.283   9.698 -0.38 -0.03    +0.085    41.865
ATOM     14  C   LIG d   1      44.379  13.363   6.038 -0.13 -0.00    +0.023    41.865
ATOM     15  C   LIG d   1      38.870  14.179   8.839 -0.39 -0.01    +0.016    41.865
ATOM     16  C   LIG d   1      44.308  12.803   4.631 -0.16 -0.00    +0.011    41.865
ATOM     17  C   LIG d   1      42.162  14.154   4.333 -0.12 -0.05    +0.216    41.865
ATOM     18  C   LIG d   1      43.508  13.752   3.761 -0.11 -0.02    +0.096    41.865
ATOM     19  O   LIG d   1      43.977  11.038  10.258 -0.29 -0.08    -0.391    41.865
ATOM     20  H   LIG d   1      44.907  11.321  10.282 +0.10 +0.03    +0.210    41.865
TER
ENDMDL
MODEL       19
USER    Run = 19
USER    Cluster Rank = 31
USER    Number of conformations in this cluster = 1
USER  
USER    RMSD from reference structure       = 19.948 A
USER  
USER    Estimated Free Energy of Binding    =   -4.40 kcal/mol  [=(1)+(2)+(3)-(4)]
USER    Estimated Inhibition Constant, Ki   =  590.86 uM (micromolar)  [Temperature = 298.15 K]
USER    
USER    (1) Final Intermolecular Energy     =   -4.70 kcal/mol
USER        vdW + Hbond + desolv Energy     =   -4.46 kcal/mol
USER        Electrostatic Energy            =   -0.24 kcal/mol
USER    (2) Final Total Internal Energy     =   +0.02 kcal/mol
USER    (3) Torsional Free Energy           =   +0.30 kcal/mol
USER    (4) Unbound System's Energy  [=(2)] =   +0.02 kcal/mol
USER    
USER    
USER  
USER    DPF = E:/autodock-test/CID_15385684/3dt3-15385684.dpf
USER    NEWDPF move	CID_15385684.pdbqt
USER    NEWDPF about	0.176000 -0.164000 -0.035000
USER    NEWDPF tran0	18.973004 11.154454 3.745421
USER    NEWDPF axisangle0	0.022050 0.181365 -0.983169 -160.212459
USER    NEWDPF quaternion0	0.021722 0.178668 -0.968547 -0.171822
USER    NEWDPF dihe0	98.93 
USER  
USER                              x       y       z    vdW   Elec        q     RMS 
ATOM      1  O   LIG d   1      23.046  10.634   3.727 -0.35 -0.11    -0.276    19.948
ATOM      2  N   LIG d   1      17.389  10.182   3.097 -0.12 +0.18    -0.296    19.948
ATOM      3  N   LIG d   1      20.872  11.315   3.275 -0.06 +0.00    -0.298    19.948
ATOM      4  C   LIG d   1      18.405  10.075   4.172 -0.31 -0.03    +0.066    19.948
ATOM      5  C   LIG d   1      18.865  11.487   4.667 -0.22 -0.01    +0.029    19.948
ATOM      6  C   LIG d   1      19.638   9.249   3.710 -0.32 +0.00    +0.024    19.948
ATOM      7  C   LIG d   1      19.731  12.196   3.580 -0.09 -0.02    +0.081    19.948
ATOM      8  C   LIG d   1      17.635  12.283   5.118 +0.09 -0.03    +0.039    19.948
ATOM      9  C   LIG d   1      20.494  10.029   2.696 -0.20 +0.00    +0.113    19.948
ATOM     10  C   LIG d   1      19.214   7.886   3.155 -0.32 -0.00    +0.008    19.948
ATOM     11  C   LIG d   1      16.215  10.951   3.535 -0.22 -0.11    +0.116    19.948
ATOM     12  C   LIG d   1      16.585  12.355   4.017 -0.13 -0.11    +0.129    19.948
ATOM     13  C   LIG d   1      16.955   8.855   2.630 -0.47 -0.06    +0.085    19.948
ATOM     14  C   LIG d   1      20.183  13.616   3.920 -0.09 -0.00    +0.023    19.948
ATOM     15  C   LIG d   1      18.120   8.021   2.105 -0.35 -0.01    +0.016    19.948
ATOM     16  C   LIG d   1      21.291  13.589   4.955 -0.27 +0.00    +0.011    19.948
ATOM     17  C   LIG d   1      22.155  11.486   3.793 -0.29 +0.04    +0.216    19.948
ATOM     18  C   LIG d   1      22.481  12.844   4.384 -0.29 +0.02    +0.096    19.948
ATOM     19  O   LIG d   1      15.428  13.000   4.540 -0.10 +0.41    -0.391    19.948
ATOM     20  H   LIG d   1      14.926  12.336   5.043 -0.34 -0.40    +0.210    19.948
TER
ENDMDL
MODEL       40
USER    Run = 40
USER    Cluster Rank = 32
USER    Number of conformations in this cluster = 1
USER  
USER    RMSD from reference structure       = 27.376 A
USER  
USER    Estimated Free Energy of Binding    =   -4.40 kcal/mol  [=(1)+(2)+(3)-(4)]
USER    Estimated Inhibition Constant, Ki   =  592.87 uM (micromolar)  [Temperature = 298.15 K]
USER    
USER    (1) Final Intermolecular Energy     =   -4.70 kcal/mol
USER        vdW + Hbond + desolv Energy     =   -4.35 kcal/mol
USER        Electrostatic Energy            =   -0.35 kcal/mol
USER    (2) Final Total Internal Energy     =   +0.03 kcal/mol
USER    (3) Torsional Free Energy           =   +0.30 kcal/mol
USER    (4) Unbound System's Energy  [=(2)] =   +0.03 kcal/mol
USER    
USER    
USER  
USER    DPF = E:/autodock-test/CID_15385684/3dt3-15385684.dpf
USER    NEWDPF move	CID_15385684.pdbqt
USER    NEWDPF about	0.176000 -0.164000 -0.035000
USER    NEWDPF tran0	29.954736 -0.979382 1.578532
USER    NEWDPF axisangle0	-0.243494 -0.932645 0.266240 170.265985
USER    NEWDPF quaternion0	-0.242616 -0.929282 0.265280 0.084843
USER    NEWDPF dihe0	-157.53 
USER  
USER                              x       y       z    vdW   Elec        q     RMS 
ATOM      1  O   LIG d   1      34.054  -1.223   1.583 -0.13 -0.02    -0.276    27.376
ATOM      2  N   LIG d   1      28.586   0.332   1.049 -0.05 -0.17    -0.296    27.376
ATOM      3  N   LIG d   1      31.824  -0.967   2.179 -0.18 -0.01    -0.298    27.376
ATOM      4  C   LIG d   1      29.549  -0.598   0.412 -0.08 +0.03    +0.066    27.376
ATOM      5  C   LIG d   1      29.747  -1.892   1.270 -0.12 +0.01    +0.029    27.376
ATOM      6  C   LIG d   1      30.923   0.087   0.164 -0.11 +0.01    +0.024    27.376
ATOM      7  C   LIG d   1      30.540  -1.572   2.575 -0.28 +0.00    +0.081    27.376
ATOM      8  C   LIG d   1      28.382  -2.551   1.501 -0.18 +0.01    +0.039    27.376
ATOM      9  C   LIG d   1      31.690   0.308   1.480 -0.26 +0.03    +0.113    27.376
ATOM     10  C   LIG d   1      30.756   1.395  -0.615 -0.11 +0.00    +0.008    27.376
ATOM     11  C   LIG d   1      27.281  -0.308   1.273 -0.09 +0.13    +0.116    27.376
ATOM     12  C   LIG d   1      27.393  -1.574   2.124 -0.26 +0.08    +0.129    27.376
ATOM     13  C   LIG d   1      28.398   1.550   0.244 -0.14 +0.05    +0.085    27.376
ATOM     14  C   LIG d   1      30.737  -2.747   3.533 -0.32 -0.01    +0.023    27.376
ATOM     15  C   LIG d   1      29.709   2.299   0.021 -0.10 +0.01    +0.016    27.376
ATOM     16  C   LIG d   1      31.780  -3.705   2.992 -0.31 -0.00    +0.011    27.376
ATOM     17  C   LIG d   1      33.034  -1.657   2.126 -0.23 -0.01    +0.216    27.376
ATOM     18  C   LIG d   1      33.103  -2.977   2.869 -0.35 -0.03    +0.096    27.376
ATOM     19  O   LIG d   1      26.121  -2.211   2.200 -0.55 -0.45    -0.391    27.376
ATOM     20  H   LIG d   1      26.273  -3.171   2.189 -0.51 +0.00    +0.210    27.376
TER
ENDMDL
MODEL        7
USER    Run = 7
USER    Cluster Rank = 33
USER    Number of conformations in this cluster = 1
USER  
USER    RMSD from reference structure       = 43.285 A
USER  
USER    Estimated Free Energy of Binding    =   -4.39 kcal/mol  [=(1)+(2)+(3)-(4)]
USER    Estimated Inhibition Constant, Ki   =  602.19 uM (micromolar)  [Temperature = 298.15 K]
USER    
USER    (1) Final Intermolecular Energy     =   -4.69 kcal/mol
USER        vdW + Hbond + desolv Energy     =   -4.36 kcal/mol
USER        Electrostatic Energy            =   -0.33 kcal/mol
USER    (2) Final Total Internal Energy     =   +0.02 kcal/mol
USER    (3) Torsional Free Energy           =   +0.30 kcal/mol
USER    (4) Unbound System's Energy  [=(2)] =   +0.02 kcal/mol
USER    
USER    
USER  
USER    DPF = E:/autodock-test/CID_15385684/3dt3-15385684.dpf
USER    NEWDPF move	CID_15385684.pdbqt
USER    NEWDPF about	0.176000 -0.164000 -0.035000
USER    NEWDPF tran0	26.562482 -5.685093 35.494370
USER    NEWDPF axisangle0	0.341961 -0.807250 -0.481051 138.576909
USER    NEWDPF quaternion0	0.319861 -0.755080 -0.449962 0.353663
USER    NEWDPF dihe0	-52.78 
USER  
USER                              x       y       z    vdW   Elec        q     RMS 
ATOM      1  O   LIG d   1      27.135  -4.138  39.255 -0.37 -0.29    -0.276    43.285
ATOM      2  N   LIG d   1      25.043  -6.051  34.298 -0.21 +0.12    -0.296    43.285
ATOM      3  N   LIG d   1      26.892  -5.547  37.425 -0.05 +0.05    -0.298    43.285
ATOM      4  C   LIG d   1      25.806  -4.888  34.814 -0.21 -0.02    +0.066    43.285
ATOM      5  C   LIG d   1      27.314  -5.246  35.032 -0.25 -0.01    +0.029    43.285
ATOM      6  C   LIG d   1      25.194  -4.348  36.137 -0.27 -0.01    +0.024    43.285
ATOM      7  C   LIG d   1      27.481  -6.209  36.248 -0.10 -0.03    +0.081    43.285
ATOM      8  C   LIG d   1      27.896  -5.776  33.717 -0.22 -0.02    +0.039    43.285
ATOM      9  C   LIG d   1      25.456  -5.303  37.313 -0.18 -0.03    +0.113    43.285
ATOM     10  C   LIG d   1      23.700  -4.053  35.975 -0.41 -0.00    +0.008    43.285
ATOM     11  C   LIG d   1      25.610  -6.557  33.040 -0.41 -0.05    +0.116    43.285
ATOM     12  C   LIG d   1      27.082  -6.947  33.181 -0.27 -0.08    +0.129    43.285
ATOM     13  C   LIG d   1      23.624  -5.717  34.092 -0.49 -0.03    +0.085    43.285
ATOM     14  C   LIG d   1      28.908  -6.687  36.519 -0.04 -0.01    +0.023    43.285
ATOM     15  C   LIG d   1      22.954  -5.238  35.377 -0.29 -0.01    +0.016    43.285
ATOM     16  C   LIG d   1      29.734  -5.575  37.134 -0.06 -0.00    +0.011    43.285
ATOM     17  C   LIG d   1      27.630  -4.880  38.402 -0.11 +0.04    +0.216    43.285
ATOM     18  C   LIG d   1      29.116  -5.175  38.459 -0.06 -0.01    +0.096    43.285
ATOM     19  O   LIG d   1      27.603  -7.310  31.906 -0.18 +0.35    -0.391    43.285
ATOM     20  H   LIG d   1      27.787  -8.265  31.926 -0.20 -0.31    +0.210    43.285
TER
ENDMDL
MODEL       45
USER    Run = 45
USER    Cluster Rank = 34
USER    Number of conformations in this cluster = 1
USER  
USER    RMSD from reference structure       = 48.496 A
USER  
USER    Estimated Free Energy of Binding    =   -4.38 kcal/mol  [=(1)+(2)+(3)-(4)]
USER    Estimated Inhibition Constant, Ki   =  612.46 uM (micromolar)  [Temperature = 298.15 K]
USER    
USER    (1) Final Intermolecular Energy     =   -4.68 kcal/mol
USER        vdW + Hbond + desolv Energy     =   -4.54 kcal/mol
USER        Electrostatic Energy            =   -0.14 kcal/mol
USER    (2) Final Total Internal Energy     =   +0.02 kcal/mol
USER    (3) Torsional Free Energy           =   +0.30 kcal/mol
USER    (4) Unbound System's Energy  [=(2)] =   +0.02 kcal/mol
USER    
USER    
USER  
USER    DPF = E:/autodock-test/CID_15385684/3dt3-15385684.dpf
USER    NEWDPF move	CID_15385684.pdbqt
USER    NEWDPF about	0.176000 -0.164000 -0.035000
USER    NEWDPF tran0	24.842950 15.747641 40.409181
USER    NEWDPF axisangle0	0.152875 0.987815 -0.029156 167.441657
USER    NEWDPF quaternion0	0.151958 0.981889 -0.028981 0.109373
USER    NEWDPF dihe0	131.82 
USER  
USER                              x       y       z    vdW   Elec        q     RMS 
ATOM      1  O   LIG d   1      28.730  16.389  39.250 -0.24 +0.26    -0.276    48.496
ATOM      2  N   LIG d   1      23.323  16.833  41.032 -0.01 +0.14    -0.296    48.496
ATOM      3  N   LIG d   1      26.804  15.847  40.429 -0.09 +0.20    -0.298    48.496
ATOM      4  C   LIG d   1      24.067  16.566  39.777 -0.23 -0.03    +0.066    48.496
ATOM      5  C   LIG d   1      24.585  15.090  39.723 -0.31 -0.02    +0.029    48.496
ATOM      6  C   LIG d   1      25.257  17.550  39.600 -0.19 -0.01    +0.024    48.496
ATOM      7  C   LIG d   1      25.743  14.874  40.745 -0.25 -0.06    +0.081    48.496
ATOM      8  C   LIG d   1      23.397  14.137  39.899 -0.46 -0.03    +0.039    48.496
ATOM      9  C   LIG d   1      26.398  17.241  40.585 -0.10 -0.06    +0.113    48.496
ATOM     10  C   LIG d   1      24.793  19.005  39.718 -0.13 -0.00    +0.008    48.496
ATOM     11  C   LIG d   1      22.189  15.912  41.197 -0.12 -0.08    +0.116    48.496
ATOM     12  C   LIG d   1      22.622  14.445  41.173 -0.28 -0.11    +0.129    48.496
ATOM     13  C   LIG d   1      22.835  18.220  41.086 -0.04 -0.03    +0.085    48.496
ATOM     14  C   LIG d   1      26.287  13.448  40.836 -0.44 -0.02    +0.023    48.496
ATOM     15  C   LIG d   1      23.972  19.233  40.979 -0.04 -0.01    +0.016    48.496
ATOM     16  C   LIG d   1      27.138  13.126  39.623 -0.44 -0.01    +0.011    48.496
ATOM     17  C   LIG d   1      27.959  15.542  39.711 -0.19 -0.18    +0.216    48.496
ATOM     18  C   LIG d   1      28.320  14.075  39.582 -0.45 -0.11    +0.096    48.496
ATOM     19  O   LIG d   1      21.470  13.608  41.213 -0.22 +0.39    -0.391    48.496
ATOM     20  H   LIG d   1      21.039  13.662  40.342 -0.33 -0.39    +0.210    48.496
TER
ENDMDL
MODEL       22
USER    Run = 22
USER    Cluster Rank = 35
USER    Number of conformations in this cluster = 1
USER  
USER    RMSD from reference structure       = 47.926 A
USER  
USER    Estimated Free Energy of Binding    =   -4.33 kcal/mol  [=(1)+(2)+(3)-(4)]
USER    Estimated Inhibition Constant, Ki   =  666.60 uM (micromolar)  [Temperature = 298.15 K]
USER    
USER    (1) Final Intermolecular Energy     =   -4.63 kcal/mol
USER        vdW + Hbond + desolv Energy     =   -4.53 kcal/mol
USER        Electrostatic Energy            =   -0.10 kcal/mol
USER    (2) Final Total Internal Energy     =   +0.02 kcal/mol
USER    (3) Torsional Free Energy           =   +0.30 kcal/mol
USER    (4) Unbound System's Energy  [=(2)] =   +0.02 kcal/mol
USER    
USER    
USER  
USER    DPF = E:/autodock-test/CID_15385684/3dt3-15385684.dpf
USER    NEWDPF move	CID_15385684.pdbqt
USER    NEWDPF about	0.176000 -0.164000 -0.035000
USER    NEWDPF tran0	4.038543 -28.264255 40.436710
USER    NEWDPF axisangle0	0.162042 0.969422 -0.184293 -160.286245
USER    NEWDPF quaternion0	0.159650 0.955112 -0.181572 -0.171188
USER    NEWDPF dihe0	160.59 
USER  
USER                              x       y       z    vdW   Elec        q     RMS 
ATOM      1  O   LIG d   1       8.041 -27.617  41.090 -0.71 +0.00    -0.276    47.926
ATOM      2  N   LIG d   1       2.489 -27.221  39.817 -0.10 +0.15    -0.296    47.926
ATOM      3  N   LIG d   1       5.752 -27.927  41.334 -0.11 +0.05    -0.298    47.926
ATOM      4  C   LIG d   1       3.720 -27.831  39.261 -0.31 -0.04    +0.066    47.926
ATOM      5  C   LIG d   1       4.094 -29.152  40.013 -0.27 -0.01    +0.029    47.926
ATOM      6  C   LIG d   1       4.917 -26.840  39.308 -0.33 -0.01    +0.024    47.926
ATOM      7  C   LIG d   1       4.603 -28.840  41.455 -0.19 -0.02    +0.081    47.926
ATOM      8  C   LIG d   1       2.901 -30.114  39.954 -0.27 -0.02    +0.039    47.926
ATOM      9  C   LIG d   1       5.423 -26.631  40.746 -0.17 -0.03    +0.113    47.926
ATOM     10  C   LIG d   1       4.560 -25.510  38.639 -0.24 -0.00    +0.008    47.926
ATOM     11  C   LIG d   1       1.351 -28.151  39.762 -0.21 -0.07    +0.116    47.926
ATOM     12  C   LIG d   1       1.635 -29.463  40.496 -0.20 -0.06    +0.129    47.926
ATOM     13  C   LIG d   1       2.135 -25.979  39.111 -0.14 -0.05    +0.085    47.926
ATOM     14  C   LIG d   1       4.933 -30.059  42.316 -0.16 -0.01    +0.023    47.926
ATOM     15  C   LIG d   1       3.254 -24.942  39.178 -0.11 -0.01    +0.016    47.926
ATOM     16  C   LIG d   1       6.235 -30.692  41.865 -0.03 -0.00    +0.011    47.926
ATOM     17  C   LIG d   1       7.085 -28.327  41.414 -0.20 -0.01    +0.216    47.926
ATOM     18  C   LIG d   1       7.356 -29.686  42.031 -0.21 -0.01    +0.096    47.926
ATOM     19  O   LIG d   1       0.549 -30.363  40.302 -0.11 +0.19    -0.391    47.926
ATOM     20  H   LIG d   1       0.818 -31.004  39.622 -0.47 -0.16    +0.210    47.926
TER
ENDMDL
MODEL       13
USER    Run = 13
USER    Cluster Rank = 36
USER    Number of conformations in this cluster = 1
USER  
USER    RMSD from reference structure       = 39.079 A
USER  
USER    Estimated Free Energy of Binding    =   -4.26 kcal/mol  [=(1)+(2)+(3)-(4)]
USER    Estimated Inhibition Constant, Ki   =  752.25 uM (micromolar)  [Temperature = 298.15 K]
USER    
USER    (1) Final Intermolecular Energy     =   -4.56 kcal/mol
USER        vdW + Hbond + desolv Energy     =   -4.58 kcal/mol
USER        Electrostatic Energy            =   +0.02 kcal/mol
USER    (2) Final Total Internal Energy     =   +0.02 kcal/mol
USER    (3) Torsional Free Energy           =   +0.30 kcal/mol
USER    (4) Unbound System's Energy  [=(2)] =   +0.02 kcal/mol
USER    
USER    
USER  
USER    DPF = E:/autodock-test/CID_15385684/3dt3-15385684.dpf
USER    NEWDPF move	CID_15385684.pdbqt
USER    NEWDPF about	0.176000 -0.164000 -0.035000
USER    NEWDPF tran0	10.645422 -28.884020 27.225799
USER    NEWDPF axisangle0	0.957117 -0.287250 0.037606 75.418463
USER    NEWDPF quaternion0	0.585425 -0.175698 0.023002 0.791125
USER    NEWDPF dihe0	122.83 
USER  
USER                              x       y       z    vdW   Elec        q     RMS 
ATOM      1  O   LIG d   1       6.979 -27.193  26.478 -0.17 +0.19    -0.276    39.079
ATOM      2  N   LIG d   1      12.220 -29.439  26.184 -0.05 +0.09    -0.296    39.079
ATOM      3  N   LIG d   1       8.716 -28.665  26.937 -0.06 +0.13    -0.298    39.079
ATOM      4  C   LIG d   1      11.565 -28.190  26.640 -0.28 -0.02    +0.066    39.079
ATOM      5  C   LIG d   1      10.884 -28.379  28.037 -0.39 -0.01    +0.029    39.079
ATOM      6  C   LIG d   1      10.519 -27.685  25.607 -0.31 -0.01    +0.024    39.079
ATOM      7  C   LIG d   1       9.623 -29.288  27.917 -0.16 -0.03    +0.081    39.079
ATOM      8  C   LIG d   1      11.933 -28.875  29.040 -0.38 -0.01    +0.039    39.079
ATOM      9  C   LIG d   1       9.267 -28.578  25.588 -0.14 -0.05    +0.113    39.079
ATOM     10  C   LIG d   1      11.138 -27.556  24.212 -0.27 -0.00    +0.008    39.079
ATOM     11  C   LIG d   1      13.220 -29.913  27.153 -0.15 -0.04    +0.116    39.079
ATOM     12  C   LIG d   1      12.622 -30.139  28.542 -0.22 -0.04    +0.129    39.079
ATOM     13  C   LIG d   1      12.861 -29.264  24.870 -0.11 -0.02    +0.085    39.079
ATOM     14  C   LIG d   1       8.909 -29.605  29.231 -0.23 -0.01    +0.023    39.079
ATOM     15  C   LIG d   1      11.865 -28.828  23.799 -0.13 -0.01    +0.016    39.079
ATOM     16  C   LIG d   1       8.138 -28.396  29.722 -0.29 -0.00    +0.011    39.079
ATOM     17  C   LIG d   1       7.601 -27.899  27.276 -0.13 -0.12    +0.216    39.079
ATOM     18  C   LIG d   1       7.084 -28.032  28.695 -0.16 -0.05    +0.096    39.079
ATOM     19  O   LIG d   1      13.660 -30.476  29.458 -0.54 +0.09    -0.391    39.079
ATOM     20  H   LIG d   1      14.253 -29.708  29.522 -0.41 -0.06    +0.210    39.079
TER
ENDMDL
MODEL       28
USER    Run = 28
USER    Cluster Rank = 37
USER    Number of conformations in this cluster = 1
USER  
USER    RMSD from reference structure       = 36.190 A
USER  
USER    Estimated Free Energy of Binding    =   -4.13 kcal/mol  [=(1)+(2)+(3)-(4)]
USER    Estimated Inhibition Constant, Ki   =  931.21 uM (micromolar)  [Temperature = 298.15 K]
USER    
USER    (1) Final Intermolecular Energy     =   -4.43 kcal/mol
USER        vdW + Hbond + desolv Energy     =   -4.14 kcal/mol
USER        Electrostatic Energy            =   -0.30 kcal/mol
USER    (2) Final Total Internal Energy     =   +0.02 kcal/mol
USER    (3) Torsional Free Energy           =   +0.30 kcal/mol
USER    (4) Unbound System's Energy  [=(2)] =   +0.02 kcal/mol
USER    
USER    
USER  
USER    DPF = E:/autodock-test/CID_15385684/3dt3-15385684.dpf
USER    NEWDPF move	CID_15385684.pdbqt
USER    NEWDPF about	0.176000 -0.164000 -0.035000
USER    NEWDPF tran0	29.643030 -17.460427 17.307755
USER    NEWDPF axisangle0	-0.706588 -0.273636 -0.652577 173.841542
USER    NEWDPF quaternion0	-0.705568 -0.273241 -0.651635 0.053717
USER    NEWDPF dihe0	125.19 
USER  
USER                              x       y       z    vdW   Elec        q     RMS 
ATOM      1  O   LIG d   1      30.454 -20.621  14.815 -0.03 +0.08    -0.276    36.190
ATOM      2  N   LIG d   1      29.536 -17.140  19.247 -0.21 +0.14    -0.296    36.190
ATOM      3  N   LIG d   1      29.414 -18.966  16.069 -0.11 +0.10    -0.298    36.190
ATOM      4  C   LIG d   1      30.567 -17.376  18.208 -0.18 -0.03    +0.066    36.190
ATOM      5  C   LIG d   1      30.145 -16.758  16.833 -0.17 -0.01    +0.029    36.190
ATOM      6  C   LIG d   1      30.865 -18.892  18.036 -0.17 -0.01    +0.024    36.190
ATOM      7  C   LIG d   1      28.970 -17.568  16.202 -0.13 -0.03    +0.081    36.190
ATOM      8  C   LIG d   1      29.856 -15.265  17.025 -0.24 -0.01    +0.039    36.190
ATOM      9  C   LIG d   1      29.703 -19.622  17.341 -0.20 -0.04    +0.113    36.190
ATOM     10  C   LIG d   1      31.215 -19.542  19.378 -0.20 -0.00    +0.008    36.190
ATOM     11  C   LIG d   1      29.260 -15.706  19.421 -0.40 -0.08    +0.116    36.190
ATOM     12  C   LIG d   1      28.822 -15.035  18.119 -0.38 -0.06    +0.129    36.190
ATOM     13  C   LIG d   1      29.930 -17.721  20.541 -0.39 -0.04    +0.085    36.190
ATOM     14  C   LIG d   1      28.421 -17.017  14.886 -0.17 -0.01    +0.023    36.190
ATOM     15  C   LIG d   1      30.176 -19.224  20.445 -0.37 -0.01    +0.016    36.190
ATOM     16  C   LIG d   1      29.384 -17.299  13.749 -0.06 -0.00    +0.011    36.190
ATOM     17  C   LIG d   1      29.873 -19.534  14.882 -0.06 -0.07    +0.216    36.190
ATOM     18  C   LIG d   1      29.543 -18.799  13.597 -0.04 -0.03    +0.096    36.190
ATOM     19  O   LIG d   1      28.691 -13.632  18.327 -0.26 +0.17    -0.391    36.190
ATOM     20  H   LIG d   1      29.579 -13.279  18.509 -0.35 -0.35    +0.210    36.190
TER
ENDMDL
MODEL       35
USER    Run = 35
USER    Cluster Rank = 38
USER    Number of conformations in this cluster = 1
USER  
USER    RMSD from reference structure       = 14.576 A
USER  
USER    Estimated Free Energy of Binding    =   -4.13 kcal/mol  [=(1)+(2)+(3)-(4)]
USER    Estimated Inhibition Constant, Ki   =  934.95 uM (micromolar)  [Temperature = 298.15 K]
USER    
USER    (1) Final Intermolecular Energy     =   -4.43 kcal/mol
USER        vdW + Hbond + desolv Energy     =   -4.16 kcal/mol
USER        Electrostatic Energy            =   -0.27 kcal/mol
USER    (2) Final Total Internal Energy     =   +0.01 kcal/mol
USER    (3) Torsional Free Energy           =   +0.30 kcal/mol
USER    (4) Unbound System's Energy  [=(2)] =   +0.01 kcal/mol
USER    
USER    
USER  
USER    DPF = E:/autodock-test/CID_15385684/3dt3-15385684.dpf
USER    NEWDPF move	CID_15385684.pdbqt
USER    NEWDPF about	0.176000 -0.164000 -0.035000
USER    NEWDPF tran0	4.423585 -16.117191 0.544809
USER    NEWDPF axisangle0	-0.481589 0.008726 0.876354 25.284670
USER    NEWDPF quaternion0	-0.105403 0.001910 0.191802 0.975755
USER    NEWDPF dihe0	73.56 
USER  
USER                              x       y       z    vdW   Elec        q     RMS 
ATOM      1  O   LIG d   1       1.716 -13.124   1.301 -0.14 -0.08    -0.276    14.576
ATOM      2  N   LIG d   1       6.370 -16.277   0.300 -0.13 +0.15    -0.296    14.576
ATOM      3  N   LIG d   1       3.035 -14.751   0.298 -0.08 -0.00    -0.298    14.576
ATOM      4  C   LIG d   1       5.396 -16.039   1.393 -0.36 -0.01    +0.066    14.576
ATOM      5  C   LIG d   1       4.057 -16.810   1.142 -0.28 -0.00    +0.029    14.576
ATOM      6  C   LIG d   1       5.107 -14.523   1.578 -0.19 +0.01    +0.024    14.576
ATOM      7  C   LIG d   1       3.264 -16.167  -0.038 -0.16 -0.01    +0.081    14.576
ATOM      8  C   LIG d   1       4.365 -18.301   0.963 -0.18 -0.01    +0.039    14.576
ATOM      9  C   LIG d   1       4.259 -13.964   0.422 -0.14 +0.01    +0.113    14.576
ATOM     10  C   LIG d   1       6.405 -13.731   1.756 -0.39 +0.00    +0.008    14.576
ATOM     11  C   LIG d   1       6.656 -17.709   0.130 -0.26 -0.12    +0.116    14.576
ATOM     12  C   LIG d   1       5.393 -18.527  -0.139 -0.26 -0.10    +0.129    14.576
ATOM     13  C   LIG d   1       7.631 -15.553   0.533 -0.33 -0.04    +0.085    14.576
ATOM     14  C   LIG d   1       1.966 -16.877  -0.425 -0.13 -0.00    +0.023    14.576
ATOM     15  C   LIG d   1       7.413 -14.048   0.661 -0.30 -0.00    +0.016    14.576
ATOM     16  C   LIG d   1       0.886 -16.609   0.604 -0.16 -0.00    +0.011    14.576
ATOM     17  C   LIG d   1       1.839 -14.249   0.808 -0.13 +0.02    +0.216    14.576
ATOM     18  C   LIG d   1       0.607 -15.120   0.651 -0.11 -0.01    +0.096    14.576
ATOM     19  O   LIG d   1       5.720 -19.913  -0.170 -0.17 +0.45    -0.391    14.576
ATOM     20  H   LIG d   1       6.608 -20.012   0.214 -0.25 -0.50    +0.210    14.576
TER
ENDMDL
MODEL       20
USER    Run = 20
USER    Cluster Rank = 39
USER    Number of conformations in this cluster = 1
USER  
USER    RMSD from reference structure       = 53.462 A
USER  
USER    Estimated Free Energy of Binding    =   -4.01 kcal/mol  [=(1)+(2)+(3)-(4)]
USER    Estimated Inhibition Constant, Ki   =    1.15 mM (millimolar)  [Temperature = 298.15 K]
USER    
USER    (1) Final Intermolecular Energy     =   -4.31 kcal/mol
USER        vdW + Hbond + desolv Energy     =   -4.20 kcal/mol
USER        Electrostatic Energy            =   -0.11 kcal/mol
USER    (2) Final Total Internal Energy     =   +0.01 kcal/mol
USER    (3) Torsional Free Energy           =   +0.30 kcal/mol
USER    (4) Unbound System's Energy  [=(2)] =   +0.01 kcal/mol
USER    
USER    
USER  
USER    DPF = E:/autodock-test/CID_15385684/3dt3-15385684.dpf
USER    NEWDPF move	CID_15385684.pdbqt
USER    NEWDPF about	0.176000 -0.164000 -0.035000
USER    NEWDPF tran0	46.777327 17.167357 25.099790
USER    NEWDPF axisangle0	0.905322 0.408570 0.116029 -164.377207
USER    NEWDPF quaternion0	0.896921 0.404779 0.114952 -0.135913
USER    NEWDPF dihe0	79.76 
USER  
USER                              x       y       z    vdW   Elec        q     RMS 
ATOM      1  O   LIG d   1      45.778  13.185  25.142 -0.99 -0.11    -0.276    53.462
ATOM      2  N   LIG d   1      48.264  18.291  25.734 +0.01 +0.03    -0.296    53.462
ATOM      3  N   LIG d   1      45.938  15.459  25.583 -0.16 -0.04    -0.298    53.462
ATOM      4  C   LIG d   1      47.987  17.301  24.665 -0.07 -0.01    +0.066    53.462
ATOM      5  C   LIG d   1      46.501  17.385  24.179 -0.15 -0.00    +0.029    53.462
ATOM      6  C   LIG d   1      48.310  15.854  25.131 -0.18 -0.00    +0.024    53.462
ATOM      7  C   LIG d   1      45.533  16.841  25.274 -0.22 +0.00    +0.081    53.462
ATOM      8  C   LIG d   1      46.206  18.819  23.724 -0.10 -0.00    +0.039    53.462
ATOM      9  C   LIG d   1      47.278  15.346  26.153 -0.13 +0.01    +0.113    53.462
ATOM     10  C   LIG d   1      49.737  15.754  25.677 -0.10 -0.00    +0.008    53.462
ATOM     11  C   LIG d   1      47.973  19.662  25.292 +0.00 -0.01    +0.116    53.462
ATOM     12  C   LIG d   1      46.528  19.827  24.819 -0.04 -0.00    +0.129    53.462
ATOM     13  C   LIG d   1      49.661  18.214  26.192 +0.00 -0.01    +0.085    53.462
ATOM     14  C   LIG d   1      44.043  16.937  24.944 -0.47 +0.00    +0.023    53.462
ATOM     15  C   LIG d   1      50.016  16.827  26.721 -0.02 -0.00    +0.016    53.462
ATOM     16  C   LIG d   1      43.658  15.891  23.916 -0.53 -0.00    +0.011    53.462
ATOM     17  C   LIG d   1      45.309  14.325  25.073 -0.40 +0.04    +0.216    53.462
ATOM     18  C   LIG d   1      43.922  14.513  24.490 -0.67 -0.00    +0.096    53.462
ATOM     19  O   LIG d   1      46.345  21.137  24.291 -0.01 +0.03    -0.391    53.462
ATOM     20  H   LIG d   1      47.223  21.482  24.055 +0.01 -0.03    +0.210    53.462
TER
ENDMDL
MODEL       21
USER    Run = 21
USER    Cluster Rank = 40
USER    Number of conformations in this cluster = 1
USER  
USER    RMSD from reference structure       = 39.947 A
USER  
USER    Estimated Free Energy of Binding    =   -4.00 kcal/mol  [=(1)+(2)+(3)-(4)]
USER    Estimated Inhibition Constant, Ki   =    1.17 mM (millimolar)  [Temperature = 298.15 K]
USER    
USER    (1) Final Intermolecular Energy     =   -4.30 kcal/mol
USER        vdW + Hbond + desolv Energy     =   -4.07 kcal/mol
USER        Electrostatic Energy            =   -0.23 kcal/mol
USER    (2) Final Total Internal Energy     =   +0.03 kcal/mol
USER    (3) Torsional Free Energy           =   +0.30 kcal/mol
USER    (4) Unbound System's Energy  [=(2)] =   +0.03 kcal/mol
USER    
USER    
USER  
USER    DPF = E:/autodock-test/CID_15385684/3dt3-15385684.dpf
USER    NEWDPF move	CID_15385684.pdbqt
USER    NEWDPF about	0.176000 -0.164000 -0.035000
USER    NEWDPF tran0	32.276292 -17.000275 21.260188
USER    NEWDPF axisangle0	-0.239176 0.191463 0.951912 168.708846
USER    NEWDPF quaternion0	-0.238016 0.190534 0.947295 0.098375
USER    NEWDPF dihe0	-96.47 
USER  
USER                              x       y       z    vdW   Elec        q     RMS 
ATOM      1  O   LIG d   1      35.506 -17.590  23.727 -0.01 +0.12    -0.276    39.947
ATOM      2  N   LIG d   1      30.847 -18.095  20.465 -0.11 +0.16    -0.296    39.947
ATOM      3  N   LIG d   1      34.116 -17.253  21.897 +0.00 +0.16    -0.298    39.947
ATOM      4  C   LIG d   1      31.229 -17.544  21.788 -0.24 -0.04    +0.066    39.947
ATOM      5  C   LIG d   1      31.941 -16.158  21.645 -0.25 -0.03    +0.029    39.947
ATOM      6  C   LIG d   1      32.142 -18.529  22.572 -0.13 -0.01    +0.024    39.947
ATOM      7  C   LIG d   1      33.364 -16.329  21.030 -0.13 -0.06    +0.081    39.947
ATOM      8  C   LIG d   1      31.024 -15.204  20.871 -0.30 -0.05    +0.039    39.947
ATOM      9  C   LIG d   1      33.553 -18.599  21.963 -0.03 -0.05    +0.113    39.947
ATOM     10  C   LIG d   1      31.503 -19.917  22.668 -0.22 -0.00    +0.008    39.947
ATOM     11  C   LIG d   1      29.973 -17.172  19.726 -0.33 -0.06    +0.116    39.947
ATOM     12  C   LIG d   1      30.611 -15.796  19.530 -0.25 -0.13    +0.129    39.947
ATOM     13  C   LIG d   1      30.177 -19.400  20.596 -0.33 -0.04    +0.085    39.947
ATOM     14  C   LIG d   1      34.134 -15.033  20.776 -0.27 -0.02    +0.023    39.947
ATOM     15  C   LIG d   1      31.055 -20.427  21.306 -0.28 -0.01    +0.016    39.947
ATOM     16  C   LIG d   1      34.639 -14.450  22.081 -0.33 -0.01    +0.011    39.947
ATOM     17  C   LIG d   1      35.048 -16.849  22.851 -0.04 -0.11    +0.216    39.947
ATOM     18  C   LIG d   1      35.589 -15.438  22.728 -0.24 -0.05    +0.096    39.947
ATOM     19  O   LIG d   1      29.671 -14.917  18.920 -0.18 +0.42    -0.391    39.947
ATOM     20  H   LIG d   1      30.174 -14.224  18.461 -0.38 -0.43    +0.210    39.947
TER
ENDMDL
MODEL       17
USER    Run = 17
USER    Cluster Rank = 41
USER    Number of conformations in this cluster = 1
USER  
USER    RMSD from reference structure       = 29.349 A
USER  
USER    Estimated Free Energy of Binding    =   -3.98 kcal/mol  [=(1)+(2)+(3)-(4)]
USER    Estimated Inhibition Constant, Ki   =    1.21 mM (millimolar)  [Temperature = 298.15 K]
USER    
USER    (1) Final Intermolecular Energy     =   -4.28 kcal/mol
USER        vdW + Hbond + desolv Energy     =   -4.29 kcal/mol
USER        Electrostatic Energy            =   +0.01 kcal/mol
USER    (2) Final Total Internal Energy     =   +0.02 kcal/mol
USER    (3) Torsional Free Energy           =   +0.30 kcal/mol
USER    (4) Unbound System's Energy  [=(2)] =   +0.02 kcal/mol
USER    
USER    
USER  
USER    DPF = E:/autodock-test/CID_15385684/3dt3-15385684.dpf
USER    NEWDPF move	CID_15385684.pdbqt
USER    NEWDPF about	0.176000 -0.164000 -0.035000
USER    NEWDPF tran0	-0.122587 -21.341566 22.392083
USER    NEWDPF axisangle0	-0.734865 0.428871 -0.525398 -111.168428
USER    NEWDPF quaternion0	-0.606233 0.353801 -0.433431 -0.565194
USER    NEWDPF dihe0	176.12 
USER  
USER                              x       y       z    vdW   Elec        q     RMS 
ATOM      1  O   LIG d   1      -1.151 -18.092  20.101 -0.11 +0.03    -0.276    29.349
ATOM      2  N   LIG d   1       0.339 -23.232  22.094 -0.09 +0.06    -0.296    29.349
ATOM      3  N   LIG d   1      -1.177 -19.945  21.501 -0.06 +0.02    -0.298    29.349
ATOM      4  C   LIG d   1       0.942 -21.890  21.905 -0.20 +0.01    +0.066    29.349
ATOM      5  C   LIG d   1       0.487 -20.896  23.025 -0.40 +0.00    +0.029    29.349
ATOM      6  C   LIG d   1       0.597 -21.304  20.507 -0.25 +0.00    +0.024    29.349
ATOM      7  C   LIG d   1      -1.016 -20.517  22.849 -0.21 -0.00    +0.081    29.349
ATOM      8  C   LIG d   1       0.836 -21.493  24.393 -0.37 +0.00    +0.039    29.349
ATOM      9  C   LIG d   1      -0.879 -20.880  20.419 -0.09 -0.01    +0.113    29.349
ATOM     10  C   LIG d   1       0.968 -22.284  19.390 -0.16 +0.00    +0.008    29.349
ATOM     11  C   LIG d   1       0.673 -23.795  23.411 -0.19 -0.03    +0.116    29.349
ATOM     12  C   LIG d   1       0.240 -22.885  24.561 -0.30 -0.02    +0.129    29.349
ATOM     13  C   LIG d   1       0.765 -24.169  21.041 -0.19 -0.03    +0.085    29.349
ATOM     14  C   LIG d   1      -1.597 -19.603  23.928 -0.30 -0.00    +0.023    29.349
ATOM     15  C   LIG d   1       0.395 -23.672  19.647 -0.12 -0.00    +0.016    29.349
ATOM     16  C   LIG d   1      -1.095 -18.184  23.749 -0.36 +0.00    +0.011    29.349
ATOM     17  C   LIG d   1      -1.246 -18.579  21.231 -0.15 -0.02    +0.216    29.349
ATOM     18  C   LIG d   1      -1.553 -17.664  22.401 -0.34 -0.01    +0.096    29.349
ATOM     19  O   LIG d   1       0.700 -23.426  25.795 -0.25 +0.08    -0.391    29.349
ATOM     20  H   LIG d   1       1.321 -22.785  26.182 -0.14 -0.06    +0.210    29.349
TER
ENDMDL
MODEL       11
USER    Run = 11
USER    Cluster Rank = 42
USER    Number of conformations in this cluster = 1
USER  
USER    RMSD from reference structure       = 26.859 A
USER  
USER    Estimated Free Energy of Binding    =   -3.92 kcal/mol  [=(1)+(2)+(3)-(4)]
USER    Estimated Inhibition Constant, Ki   =    1.34 mM (millimolar)  [Temperature = 298.15 K]
USER    
USER    (1) Final Intermolecular Energy     =   -4.22 kcal/mol
USER        vdW + Hbond + desolv Energy     =   -4.09 kcal/mol
USER        Electrostatic Energy            =   -0.13 kcal/mol
USER    (2) Final Total Internal Energy     =   +0.01 kcal/mol
USER    (3) Torsional Free Energy           =   +0.30 kcal/mol
USER    (4) Unbound System's Energy  [=(2)] =   +0.01 kcal/mol
USER    
USER    
USER  
USER    DPF = E:/autodock-test/CID_15385684/3dt3-15385684.dpf
USER    NEWDPF move	CID_15385684.pdbqt
USER    NEWDPF about	0.176000 -0.164000 -0.035000
USER    NEWDPF tran0	26.503859 -9.845740 8.188956
USER    NEWDPF axisangle0	-0.368160 0.482347 -0.794858 166.736255
USER    NEWDPF quaternion0	-0.365696 0.479119 -0.789540 0.115490
USER    NEWDPF dihe0	87.00 
USER  
USER                              x       y       z    vdW   Elec        q     RMS 
ATOM      1  O   LIG d   1      28.215 -10.388   4.495 -0.02 +0.12    -0.276    26.859
ATOM      2  N   LIG d   1      24.762 -10.188   9.039 -0.13 +0.19    -0.296    26.859
ATOM      3  N   LIG d   1      27.198  -9.500   6.385 -0.11 +0.14    -0.298    26.859
ATOM      4  C   LIG d   1      25.945 -10.948   8.569 -0.14 -0.04    +0.066    26.859
ATOM      5  C   LIG d   1      27.263 -10.124   8.752 -0.22 -0.02    +0.029    26.859
ATOM      6  C   LIG d   1      25.792 -11.377   7.082 -0.13 -0.02    +0.024    26.859
ATOM      7  C   LIG d   1      27.316  -8.937   7.741 -0.26 -0.03    +0.081    26.859
ATOM      8  C   LIG d   1      27.394  -9.712  10.223 -0.20 -0.03    +0.039    26.859
ATOM      9  C   LIG d   1      25.928 -10.176   6.130 -0.20 -0.06    +0.113    26.859
ATOM     10  C   LIG d   1      24.477 -12.127   6.856 -0.22 -0.01    +0.008    26.859
ATOM     11  C   LIG d   1      24.897  -9.792  10.448 -0.22 -0.06    +0.116    26.859
ATOM     12  C   LIG d   1      26.157  -8.963  10.702 -0.25 -0.05    +0.129    26.859
ATOM     13  C   LIG d   1      23.521 -10.961   8.867 -0.33 -0.08    +0.085    26.859
ATOM     14  C   LIG d   1      28.527  -8.013   7.870 -0.36 -0.01    +0.023    26.859
ATOM     15  C   LIG d   1      23.287 -11.357   7.412 -0.28 -0.02    +0.016    26.859
ATOM     16  C   LIG d   1      29.771  -8.688   7.325 -0.38 -0.01    +0.011    26.859
ATOM     17  C   LIG d   1      28.276  -9.714   5.528 -0.07 -0.10    +0.216    26.859
ATOM     18  C   LIG d   1      29.566  -8.987   5.853 -0.18 -0.05    +0.096    26.859
ATOM     19  O   LIG d   1      26.293  -8.718  12.099 -0.49 +0.07    -0.391    26.859
ATOM     20  H   LIG d   1      25.865  -9.454  12.568 +0.08 -0.06    +0.210    26.859
TER
ENDMDL
MODEL       32
USER    Run = 32
USER    Cluster Rank = 43
USER    Number of conformations in this cluster = 1
USER  
USER    RMSD from reference structure       = 47.080 A
USER  
USER    Estimated Free Energy of Binding    =   -3.63 kcal/mol  [=(1)+(2)+(3)-(4)]
USER    Estimated Inhibition Constant, Ki   =    2.18 mM (millimolar)  [Temperature = 298.15 K]
USER    
USER    (1) Final Intermolecular Energy     =   -3.93 kcal/mol
USER        vdW + Hbond + desolv Energy     =   -3.87 kcal/mol
USER        Electrostatic Energy            =   -0.06 kcal/mol
USER    (2) Final Total Internal Energy     =   +0.03 kcal/mol
USER    (3) Torsional Free Energy           =   +0.30 kcal/mol
USER    (4) Unbound System's Energy  [=(2)] =   +0.03 kcal/mol
USER    
USER    
USER  
USER    DPF = E:/autodock-test/CID_15385684/3dt3-15385684.dpf
USER    NEWDPF move	CID_15385684.pdbqt
USER    NEWDPF about	0.176000 -0.164000 -0.035000
USER    NEWDPF tran0	44.006121 -16.367934 16.467059
USER    NEWDPF axisangle0	-0.847447 -0.528844 0.046448 126.207633
USER    NEWDPF quaternion0	-0.755777 -0.471638 0.041423 0.452375
USER    NEWDPF dihe0	-90.19 
USER  
USER                              x       y       z    vdW   Elec        q     RMS 
ATOM      1  O   LIG d   1      43.465 -19.286  19.306 -0.09 +0.10    -0.276    47.080
ATOM      2  N   LIG d   1      45.332 -14.969  16.067 -0.10 +0.08    -0.296    47.080
ATOM      3  N   LIG d   1      43.351 -17.341  18.041 -0.15 +0.11    -0.298    47.080
ATOM      4  C   LIG d   1      45.207 -16.445  15.996 -0.13 -0.02    +0.066    47.080
ATOM      5  C   LIG d   1      43.740 -16.880  15.669 -0.14 -0.01    +0.029    47.080
ATOM      6  C   LIG d   1      45.676 -17.120  17.316 -0.14 -0.01    +0.024    47.080
ATOM      7  C   LIG d   1      42.801 -16.612  16.885 -0.28 -0.03    +0.081    47.080
ATOM      8  C   LIG d   1      43.299 -16.204  14.365 -0.21 -0.01    +0.039    47.080
ATOM      9  C   LIG d   1      44.673 -16.884  18.459 -0.14 -0.02    +0.113    47.080
ATOM     10  C   LIG d   1      47.085 -16.661  17.701 -0.11 -0.00    +0.008    47.080
ATOM     11  C   LIG d   1      44.902 -14.328  14.815 -0.26 -0.03    +0.116    47.080
ATOM     12  C   LIG d   1      43.465 -14.692  14.439 -0.37 -0.04    +0.129    47.080
ATOM     13  C   LIG d   1      46.712 -14.558  16.375 -0.16 -0.02    +0.085    47.080
ATOM     14  C   LIG d   1      41.323 -16.931  16.662 -0.26 -0.01    +0.023    47.080
ATOM     15  C   LIG d   1      47.204 -15.143  17.696 -0.18 -0.00    +0.016    47.080
ATOM     16  C   LIG d   1      41.096 -18.430  16.665 -0.13 -0.00    +0.011    47.080
ATOM     17  C   LIG d   1      42.873 -18.570  18.493 -0.10 -0.09    +0.216    47.080
ATOM     18  C   LIG d   1      41.495 -18.987  18.018 -0.12 -0.04    +0.096    47.080
ATOM     19  O   LIG d   1      43.154 -14.143  13.162 -0.28 +0.11    -0.391    47.080
ATOM     20  H   LIG d   1      42.202 -13.942  13.154 -0.51 -0.13    +0.210    47.080
TER
ENDMDL
MODEL       41
USER    Run = 41
USER    Cluster Rank = 44
USER    Number of conformations in this cluster = 1
USER  
USER    RMSD from reference structure       = 52.955 A
USER  
USER    Estimated Free Energy of Binding    =   -3.55 kcal/mol  [=(1)+(2)+(3)-(4)]
USER    Estimated Inhibition Constant, Ki   =    2.50 mM (millimolar)  [Temperature = 298.15 K]
USER    
USER    (1) Final Intermolecular Energy     =   -3.85 kcal/mol
USER        vdW + Hbond + desolv Energy     =   -3.61 kcal/mol
USER        Electrostatic Energy            =   -0.24 kcal/mol
USER    (2) Final Total Internal Energy     =   +0.02 kcal/mol
USER    (3) Torsional Free Energy           =   +0.30 kcal/mol
USER    (4) Unbound System's Energy  [=(2)] =   +0.02 kcal/mol
USER    
USER    
USER  
USER    DPF = E:/autodock-test/CID_15385684/3dt3-15385684.dpf
USER    NEWDPF move	CID_15385684.pdbqt
USER    NEWDPF about	0.176000 -0.164000 -0.035000
USER    NEWDPF tran0	30.605436 12.907646 42.947369
USER    NEWDPF axisangle0	-0.132660 0.196966 0.971394 -146.344550
USER    NEWDPF quaternion0	-0.126980 0.188532 0.929798 -0.289495
USER    NEWDPF dihe0	-82.61 
USER  
USER                              x       y       z    vdW   Elec        q     RMS 
ATOM      1  O   LIG d   1      32.417   9.809  44.943 -0.01 -0.14    -0.276    52.955
ATOM      2  N   LIG d   1      28.832  13.296  42.186 -0.09 +0.36    -0.296    52.955
ATOM      3  N   LIG d   1      31.705  11.329  43.337 -0.20 +0.21    -0.298    52.955
ATOM      4  C   LIG d   1      29.478  13.183  43.516 -0.15 -0.06    +0.066    52.955
ATOM      5  C   LIG d   1      30.968  13.660  43.471 -0.13 -0.02    +0.029    52.955
ATOM      6  C   LIG d   1      29.404  11.730  44.063 -0.27 -0.02    +0.024    52.955
ATOM      7  C   LIG d   1      31.848  12.641  42.683 -0.13 -0.08    +0.081    52.955
ATOM      8  C   LIG d   1      31.017  15.093  42.930 -0.12 -0.03    +0.039    52.955
ATOM      9  C   LIG d   1      30.350  10.788  43.296 -0.30 -0.12    +0.113    52.955
ATOM     10  C   LIG d   1      27.964  11.208  44.055 -0.43 -0.01    +0.008    52.955
ATOM     11  C   LIG d   1      28.888  14.672  41.671 -0.18 -0.11    +0.116    52.955
ATOM     12  C   LIG d   1      30.320  15.202  41.580 -0.03 -0.12    +0.129    52.955
ATOM     13  C   LIG d   1      27.431  12.848  42.226 -0.31 -0.11    +0.085    52.955
ATOM     14  C   LIG d   1      33.316  13.033  42.509 -0.26 -0.02    +0.023    52.955
ATOM     15  C   LIG d   1      27.303  11.402  42.698 -0.47 -0.03    +0.016    52.955
ATOM     16  C   LIG d   1      34.071  12.859  43.812 -0.13 -0.00    +0.011    52.955
ATOM     17  C   LIG d   1      32.635  10.789  44.225 -0.15 -0.03    +0.216    52.955
ATOM     18  C   LIG d   1      34.023  11.400  44.220 -0.16 -0.02    +0.096    52.955
ATOM     19  O   LIG d   1      30.297  16.573  41.195 -0.13 +0.31    -0.391    52.955
ATOM     20  H   LIG d   1      31.040  16.718  40.585 +0.03 -0.21    +0.210    52.955
TER
ENDMDL


AVSFLD: # AVS field file
AVSFLD: #
AVSFLD: # Created by AutoDock
AVSFLD: #
AVSFLD: ndim=2           # number of dimensions in the field
AVSFLD: nspace=1         # number of physical coordinates
AVSFLD: veclen=7         # vector size
AVSFLD: dim1=20          # atoms
AVSFLD: dim2=44          # conformations
AVSFLD: data=Real       # data type (byte,integer,Real,double)
AVSFLD: field=uniform    # field coordinate layout
AVSFLD: label= x y z vdW Elec q RMS
AVSFLD: variable 1 file = E:/autodock-test/CID_15385684/3dt3-15385684.dlg.pdb filetype = ascii offset = 5 stride = 12
AVSFLD: variable 2 file = E:/autodock-test/CID_15385684/3dt3-15385684.dlg.pdb filetype = ascii offset = 6 stride = 12
AVSFLD: variable 3 file = E:/autodock-test/CID_15385684/3dt3-15385684.dlg.pdb filetype = ascii offset = 7 stride = 12
AVSFLD: variable 4 file = E:/autodock-test/CID_15385684/3dt3-15385684.dlg.pdb filetype = ascii offset = 8 stride = 12
AVSFLD: variable 5 file = E:/autodock-test/CID_15385684/3dt3-15385684.dlg.pdb filetype = ascii offset = 9 stride = 12
AVSFLD: variable 6 file = E:/autodock-test/CID_15385684/3dt3-15385684.dlg.pdb filetype = ascii offset = 10 stride = 12
AVSFLD: variable 7 file = E:/autodock-test/CID_15385684/3dt3-15385684.dlg.pdb filetype = ascii offset = 11 stride = 12
AVSFLD: # end of file

>>> Closing the docking parameter file (DPF)...
This docking finished at:			3:54 26" p.m., 09/25/2023


________________________________________________________________________________

autodock4: Successful Completion on "DESKTOP-5G8QEPA"

Real= 39m 28.81s,  CPU= 3m 33.31s,  System= 1.48s
________________________________________________________________________________
