# Supplementary material for: Unveiling the Mechanism of Compound Ku-Shen Injection in Liver Cancer Treatment through an Ingredient–Target Network Analysis
Source: Genes (Basel). 2024 Sep 29;15(10):1278. doi: 10.3390/genes15101278 (PMC11507192; doi:10.3390/genes15101278)
Supplement: Supplementary file 1 [file genes-15-01278-s001.zip › S3/Docking/Matrine-EGFR CID_114850-5I6Z/114850-5i6z.dpf]

autodock_parameter_version 4.2       # used by autodock to validate parameter set
outlev 1                             # diagnostic output level
intelec                              # calculate internal electrostatics
seed pid time                        # seeds for random generator
ligand_types C HD OA N               # atoms types in ligand
fld 3dt3_Q.maps.fld                  # grid_data_file
map 3dt3_Q.C.map                     # atom-specific affinity map
map 3dt3_Q.HD.map                    # atom-specific affinity map
map 3dt3_Q.OA.map                    # atom-specific affinity map
map 3dt3_Q.N.map                     # atom-specific affinity map
elecmap 3dt3_Q.e.map                 # electrostatics map
desolvmap 3dt3_Q.d.map               # desolvation map
move CID_15385684.pdbqt              # small molecule
about 0.176 -0.164 -0.035            # small molecule center
tran0 random                         # initial coordinates/A or random
quaternion0 random                   # initial orientation
dihe0 random                         # initial dihedrals (relative) or random
torsdof 1                            # torsional degrees of freedom
rmstol 2.0                           # cluster_tolerance/A
extnrg 1000.0                        # external grid energy
e0max 0.0 10000                      # max initial energy; max number of retries
ga_pop_size 150                      # number of individuals in population
ga_num_evals 2500000                 # maximum number of energy evaluations
ga_num_generations 27000             # maximum number of generations
ga_elitism 1                         # number of top individuals to survive to next generation
ga_mutation_rate 0.02                # rate of gene mutation
ga_crossover_rate 0.8                # rate of crossover
ga_window_size 10                    # 
ga_cauchy_alpha 0.0                  # Alpha parameter of Cauchy distribution
ga_cauchy_beta 1.0                   # Beta parameter Cauchy distribution
set_ga                               # set the above parameters for GA or LGA
unbound_model bound                  # state of unbound ligand
do_global_only 50                    # do this many GA runs
analysis                             # perform a ranked cluster analysis
