# Supplementary material for: Unveiling the Mechanism of Compound Ku-Shen Injection in Liver Cancer Treatment through an Ingredient–Target Network Analysis
Source: Genes (Basel). 2024 Sep 29;15(10):1278. doi: 10.3390/genes15101278 (PMC11507192; doi:10.3390/genes15101278)
Supplement: Supplementary file 1 [file genes-15-01278-s001.zip › S3/Docking/Matrine-EGFR CID_114850-5I6Z/5i6z-Q.pdb]

ATOM      1  N   LEU A 306      31.042  24.535  35.817  1.00 49.55           N  
ATOM      2  CA  LEU A 306      30.001  23.467  35.870  1.00 49.54           C  
ATOM      3  C   LEU A 306      29.606  23.015  34.464  1.00 49.52           C  
ATOM      4  O   LEU A 306      29.370  23.839  33.572  1.00 49.66           O  
ATOM      5  CB  LEU A 306      28.780  23.953  36.633  1.00 49.52           C  
ATOM      6  N   ALA A 307      29.522  21.698  34.286  1.00 49.34           N  
ATOM      7  CA  ALA A 307      29.236  21.087  32.988  1.00 49.04           C  
ATOM      8  C   ALA A 307      27.804  21.330  32.507  1.00 48.71           C  
ATOM      9  O   ALA A 307      27.552  21.364  31.303  1.00 48.69           O  
ATOM     10  CB  ALA A 307      29.515  19.588  33.052  1.00 49.01           C  
ATOM     11  N   LEU A 308      26.879  21.498  33.447  1.00 48.40           N  
ATOM     12  CA  LEU A 308      25.459  21.643  33.131  1.00 48.11           C  
ATOM     13  C   LEU A 308      25.044  23.086  32.852  1.00 47.89           C  
ATOM     14  O   LEU A 308      23.892  23.340  32.492  1.00 47.91           O  
ATOM     15  CB  LEU A 308      24.615  21.077  34.275  1.00 48.13           C  
ATOM     16  CG  LEU A 308      24.694  19.559  34.404  1.00 48.39           C  
ATOM     17  CD1 LEU A 308      24.113  19.064  35.732  1.00 48.06           C  
ATOM     18  CD2 LEU A 308      23.978  18.926  33.218  1.00 49.11           C  
ATOM     19  N   SER A 309      25.967  24.028  33.029  1.00 47.48           N  
ATOM     20  CA  SER A 309      25.676  25.438  32.777  1.00 47.15           C  
ATOM     21  C   SER A 309      26.275  25.909  31.456  1.00 46.69           C  
ATOM     22  O   SER A 309      26.088  27.059  31.065  1.00 46.74           O  
ATOM     23  CB  SER A 309      26.217  26.299  33.916  1.00 47.18           C  
ATOM     24  OG  SER A 309      27.634  26.266  33.922  1.00 47.71           O  
ATOM     25  N   LEU A 310      26.999  25.030  30.771  1.00 46.17           N  
ATOM     26  CA  LEU A 310      27.603  25.383  29.492  1.00 45.78           C  
ATOM     27  C   LEU A 310      26.516  25.616  28.458  1.00 45.62           C  
ATOM     28  O   LEU A 310      25.489  24.935  28.460  1.00 45.68           O  
ATOM     29  CB  LEU A 310      28.525  24.267  28.997  1.00 45.76           C  
ATOM     30  CG  LEU A 310      29.737  23.907  29.859  1.00 45.61           C  
ATOM     31  CD1 LEU A 310      30.368  22.630  29.318  1.00 45.08           C  
ATOM     32  CD2 LEU A 310      30.757  25.049  29.922  1.00 43.89           C  
ATOM     33  N   THR A 311      26.742  26.576  27.567  1.00 45.32           N  
ATOM     34  CA  THR A 311      25.867  26.734  26.413  1.00 44.98           C  
ATOM     35  C   THR A 311      26.270  25.706  25.359  1.00 44.91           C  
ATOM     36  O   THR A 311      27.321  25.065  25.476  1.00 44.70           O  
ATOM     37  CB  THR A 311      25.960  28.141  25.808  1.00 44.86           C  
ATOM     38  CG2 THR A 311      25.724  29.206  26.879  1.00 44.54           C  
ATOM     39  OG1 THR A 311      27.249  28.321  25.212  1.00 44.89           O  
ATOM     40  N   ALA A 312      25.429  25.558  24.338  1.00 44.81           N  
ATOM     41  CA  ALA A 312      25.713  24.689  23.201  1.00 44.69           C  
ATOM     42  C   ALA A 312      27.034  25.047  22.540  1.00 44.84           C  
ATOM     43  O   ALA A 312      27.817  24.156  22.225  1.00 45.31           O  
ATOM     44  CB  ALA A 312      24.582  24.758  22.181  1.00 44.58           C  
ATOM     45  N   ASP A 313      27.279  26.339  22.325  1.00 44.98           N  
ATOM     46  CA  ASP A 313      28.537  26.799  21.722  1.00 45.27           C  
ATOM     47  C   ASP A 313      29.747  26.530  22.612  1.00 45.30           C  
ATOM     48  O   ASP A 313      30.803  26.138  22.119  1.00 45.39           O  
ATOM     49  CB  ASP A 313      28.481  28.292  21.393  1.00 45.47           C  
ATOM     50  CG  ASP A 313      27.640  28.590  20.165  1.00 46.67           C  
ATOM     51  OD1 ASP A 313      27.573  27.724  19.258  1.00 48.15           O  
ATOM     52  OD2 ASP A 313      27.056  29.699  20.106  1.00 46.61           O1-
ATOM     53  N   GLN A 314      29.598  26.752  23.915  1.00 45.19           N  
ATOM     54  CA  GLN A 314      30.668  26.457  24.870  1.00 45.05           C  
ATOM     55  C   GLN A 314      30.937  24.954  24.956  1.00 45.09           C  
ATOM     56  O   GLN A 314      32.064  24.535  25.232  1.00 44.99           O  
ATOM     57  CB  GLN A 314      30.328  27.018  26.257  1.00 45.01           C  
ATOM     58  CG  GLN A 314      30.342  28.544  26.329  1.00 44.92           C  
ATOM     59  CD  GLN A 314      29.763  29.096  27.630  1.00 45.17           C  
ATOM     60  NE2 GLN A 314      29.958  30.385  27.855  1.00 43.97           N  
ATOM     61  OE1 GLN A 314      29.146  28.373  28.415  1.00 46.25           O  
ATOM     62  N   MET A 315      29.904  24.151  24.700  1.00 45.10           N  
ATOM     63  CA  MET A 315      30.018  22.696  24.737  1.00 45.20           C  
ATOM     64  C   MET A 315      30.802  22.207  23.521  1.00 45.14           C  
ATOM     65  O   MET A 315      31.833  21.549  23.669  1.00 45.23           O  
ATOM     66  CB  MET A 315      28.626  22.058  24.796  1.00 45.28           C  
ATOM     67  CG  MET A 315      28.614  20.523  24.791  1.00 47.06           C  
ATOM     68  SD  MET A 315      29.259  19.740  26.291  1.00 50.36           S  
ATOM     69  CE  MET A 315      28.008  20.226  27.479  1.00 46.18           C  
ATOM     70  N   VAL A 316      30.320  22.530  22.323  1.00 45.14           N  
ATOM     71  CA  VAL A 316      31.061  22.236  21.089  1.00 45.16           C  
ATOM     72  C   VAL A 316      32.522  22.645  21.258  1.00 45.20           C  
ATOM     73  O   VAL A 316      33.441  21.861  20.993  1.00 45.14           O  
ATOM     74  CB  VAL A 316      30.499  23.015  19.872  1.00 45.17           C  
ATOM     75  CG1 VAL A 316      31.400  22.836  18.653  1.00 44.74           C  
ATOM     76  CG2 VAL A 316      29.088  22.571  19.557  1.00 45.02           C  
ATOM     77  N   SER A 317      32.715  23.877  21.718  1.00 45.01           N  
ATOM     78  CA  SER A 317      34.045  24.451  21.885  1.00 45.17           C  
ATOM     79  C   SER A 317      34.927  23.668  22.860  1.00 45.06           C  
ATOM     80  O   SER A 317      36.129  23.547  22.639  1.00 45.28           O  
ATOM     81  CB  SER A 317      33.938  25.905  22.335  1.00 44.88           C  
ATOM     82  OG  SER A 317      35.192  26.380  22.766  1.00 45.98           O  
ATOM     83  N   ALA A 318      34.334  23.156  23.936  1.00 45.05           N  
ATOM     84  CA  ALA A 318      35.072  22.362  24.918  1.00 44.80           C  
ATOM     85  C   ALA A 318      35.465  21.018  24.326  1.00 44.77           C  
ATOM     86  O   ALA A 318      36.553  20.528  24.580  1.00 44.90           O  
ATOM     87  CB  ALA A 318      34.245  22.155  26.180  1.00 44.38           C  
ATOM     88  N   LEU A 319      34.575  20.418  23.546  1.00 45.04           N  
ATOM     89  CA  LEU A 319      34.856  19.109  22.953  1.00 45.44           C  
ATOM     90  C   LEU A 319      35.930  19.181  21.865  1.00 45.86           C  
ATOM     91  O   LEU A 319      36.821  18.329  21.824  1.00 46.13           O  
ATOM     92  CB  LEU A 319      33.583  18.475  22.405  1.00 45.47           C  
ATOM     93  CG  LEU A 319      32.520  18.133  23.450  1.00 44.92           C  
ATOM     94  CD1 LEU A 319      31.349  17.441  22.778  1.00 45.04           C  
ATOM     95  CD2 LEU A 319      33.093  17.274  24.574  1.00 44.06           C  
ATOM     96  N   LEU A 320      35.861  20.203  21.008  1.00 46.21           N  
ATOM     97  CA  LEU A 320      36.896  20.436  19.997  1.00 46.28           C  
ATOM     98  C   LEU A 320      38.252  20.606  20.677  1.00 46.32           C  
ATOM     99  O   LEU A 320      39.213  19.919  20.329  1.00 46.16           O  
ATOM    100  CB  LEU A 320      36.587  21.676  19.148  1.00 46.32           C  
ATOM    101  CG  LEU A 320      35.355  21.644  18.236  1.00 46.69           C  
ATOM    102  CD1 LEU A 320      35.097  23.044  17.636  1.00 45.65           C  
ATOM    103  CD2 LEU A 320      35.505  20.592  17.139  1.00 46.35           C  
ATOM    104  N   ASP A 321      38.312  21.520  21.648  1.00 46.35           N  
ATOM    105  CA  ASP A 321      39.514  21.743  22.465  1.00 46.38           C  
ATOM    106  C   ASP A 321      40.027  20.469  23.135  1.00 46.11           C  
ATOM    107  O   ASP A 321      41.220  20.344  23.396  1.00 46.00           O  
ATOM    108  CB  ASP A 321      39.240  22.780  23.563  1.00 46.43           C  
ATOM    109  CG  ASP A 321      39.238  24.199  23.045  1.00 47.37           C  
ATOM    110  OD1 ASP A 321      39.454  24.403  21.830  1.00 48.49           O  
ATOM    111  OD2 ASP A 321      39.017  25.119  23.865  1.00 48.70           O1-
ATOM    112  N   ALA A 322      39.117  19.544  23.427  1.00 45.97           N  
ATOM    113  CA  ALA A 322      39.466  18.295  24.090  1.00 46.03           C  
ATOM    114  C   ALA A 322      40.065  17.257  23.136  1.00 46.01           C  
ATOM    115  O   ALA A 322      40.639  16.270  23.590  1.00 46.00           O  
ATOM    116  CB  ALA A 322      38.241  17.720  24.810  1.00 45.68           C  
ATOM    117  N   GLU A 323      39.944  17.479  21.826  1.00 46.01           N  
ATOM    118  CA  GLU A 323      40.346  16.463  20.849  1.00 46.17           C  
ATOM    119  C   GLU A 323      41.791  15.972  21.000  1.00 45.95           C  
ATOM    120  O   GLU A 323      42.708  16.774  21.132  1.00 45.86           O  
ATOM    121  CB  GLU A 323      40.116  16.960  19.418  1.00 46.34           C  
ATOM    122  CG  GLU A 323      38.676  16.744  18.964  1.00 46.84           C  
ATOM    123  CD  GLU A 323      38.384  15.292  18.656  1.00 47.49           C  
ATOM    124  OE1 GLU A 323      38.737  14.836  17.552  1.00 49.99           O  
ATOM    125  OE2 GLU A 323      37.795  14.601  19.506  1.00 49.48           O1-
ATOM    126  N   PRO A 324      41.991  14.643  20.963  1.00 45.81           N  
ATOM    127  CA  PRO A 324      43.328  14.073  21.053  1.00 45.51           C  
ATOM    128  C   PRO A 324      44.073  14.284  19.752  1.00 45.22           C  
ATOM    129  O   PRO A 324      43.457  14.641  18.750  1.00 45.43           O  
ATOM    130  CB  PRO A 324      43.052  12.580  21.247  1.00 45.76           C  
ATOM    131  CG  PRO A 324      41.791  12.349  20.515  1.00 45.52           C  
ATOM    132  CD  PRO A 324      40.983  13.608  20.657  1.00 45.74           C  
ATOM    133  N   PRO A 325      45.391  14.068  19.756  1.00 44.72           N  
ATOM    134  CA  PRO A 325      46.128  14.230  18.516  1.00 44.38           C  
ATOM    135  C   PRO A 325      46.026  12.994  17.621  1.00 44.20           C  
ATOM    136  O   PRO A 325      45.613  11.924  18.072  1.00 43.82           O  
ATOM    137  CB  PRO A 325      47.563  14.463  18.994  1.00 44.23           C  
ATOM    138  CG  PRO A 325      47.651  13.781  20.312  1.00 44.56           C  
ATOM    139  CD  PRO A 325      46.263  13.688  20.883  1.00 44.75           C  
ATOM    140  N   ILE A 326      46.379  13.149  16.350  1.00 44.27           N  
ATOM    141  CA  ILE A 326      46.454  12.007  15.449  1.00 44.44           C  
ATOM    142  C   ILE A 326      47.839  11.398  15.586  1.00 43.60           C  
ATOM    143  O   ILE A 326      48.838  12.072  15.365  1.00 43.51           O  
ATOM    144  CB  ILE A 326      46.210  12.396  13.987  1.00 44.94           C  
ATOM    145  CG1 ILE A 326      44.790  12.945  13.804  1.00 45.86           C  
ATOM    146  CG2 ILE A 326      46.383  11.169  13.092  1.00 45.64           C  
ATOM    147  CD1 ILE A 326      44.590  13.608  12.460  1.00 46.39           C  
ATOM    148  N   LEU A 327      47.888  10.130  15.970  1.00 42.88           N  
ATOM    149  CA  LEU A 327      49.149   9.456  16.203  1.00 42.51           C  
ATOM    150  C   LEU A 327      49.535   8.637  14.986  1.00 42.51           C  
ATOM    151  O   LEU A 327      48.691   8.245  14.187  1.00 42.50           O  
ATOM    152  CB  LEU A 327      49.067   8.568  17.448  1.00 42.14           C  
ATOM    153  CG  LEU A 327      48.642   9.276  18.736  1.00 41.65           C  
ATOM    154  CD1 LEU A 327      48.579   8.289  19.917  1.00 41.72           C  
ATOM    155  CD2 LEU A 327      49.582  10.418  19.054  1.00 41.19           C  
ATOM    156  N   TYR A 328      50.827   8.378  14.865  1.00 42.78           N  
ATOM    157  CA  TYR A 328      51.369   7.631  13.747  1.00 43.04           C  
ATOM    158  C   TYR A 328      51.666   6.214  14.182  1.00 42.75           C  
ATOM    159  O   TYR A 328      51.912   5.957  15.355  1.00 42.63           O  
ATOM    160  CB  TYR A 328      52.648   8.299  13.240  1.00 43.36           C  
ATOM    161  CG  TYR A 328      52.381   9.471  12.328  1.00 44.98           C  
ATOM    162  CD1 TYR A 328      52.630   9.374  10.966  1.00 46.52           C  
ATOM    163  CD2 TYR A 328      51.855  10.664  12.819  1.00 46.01           C  
ATOM    164  CE1 TYR A 328      52.382  10.430  10.117  1.00 47.58           C  
ATOM    165  CE2 TYR A 328      51.596  11.733  11.968  1.00 47.15           C  
ATOM    166  CZ  TYR A 328      51.862  11.605  10.612  1.00 48.10           C  
ATOM    167  OH  TYR A 328      51.633  12.644   9.727  1.00 49.67           O  
ATOM    168  N   SER A 329      51.641   5.300  13.222  1.00 42.40           N  
ATOM    169  CA  SER A 329      52.041   3.931  13.460  1.00 42.44           C  
ATOM    170  C   SER A 329      53.553   3.846  13.649  1.00 42.26           C  
ATOM    171  O   SER A 329      54.313   4.553  12.985  1.00 42.35           O  
ATOM    172  CB  SER A 329      51.611   3.050  12.287  1.00 42.46           C  
ATOM    173  OG  SER A 329      52.069   1.725  12.444  1.00 43.04           O  
ATOM    174  N   GLU A 330      53.984   2.985  14.564  1.00 42.14           N  
ATOM    175  CA  GLU A 330      55.396   2.662  14.706  1.00 42.08           C  
ATOM    176  C   GLU A 330      55.827   1.885  13.471  1.00 42.23           C  
ATOM    177  O   GLU A 330      56.961   2.012  13.012  1.00 42.85           O  
ATOM    178  CB  GLU A 330      55.641   1.828  15.966  1.00 41.81           C  
ATOM    179  N   SER A 338      57.513  -3.334   5.348  1.00 54.93           N  
ATOM    180  CA  SER A 338      56.381  -4.106   4.846  1.00 54.82           C  
ATOM    181  C   SER A 338      55.448  -4.471   5.995  1.00 54.73           C  
ATOM    182  O   SER A 338      55.575  -3.933   7.098  1.00 54.53           O  
ATOM    183  CB  SER A 338      56.865  -5.382   4.136  1.00 54.86           C  
ATOM    184  OG  SER A 338      56.949  -6.483   5.031  1.00 54.77           O  
ATOM    185  N   GLU A 339      54.510  -5.378   5.719  1.00 54.72           N  
ATOM    186  CA  GLU A 339      53.649  -5.951   6.751  1.00 54.63           C  
ATOM    187  C   GLU A 339      54.509  -6.765   7.717  1.00 54.38           C  
ATOM    188  O   GLU A 339      54.941  -7.883   7.402  1.00 54.26           O  
ATOM    189  CB  GLU A 339      52.539  -6.820   6.128  1.00 54.72           C  
ATOM    190  CG  GLU A 339      51.613  -7.549   7.140  1.00 54.86           C  
ATOM    191  CD  GLU A 339      51.937  -9.040   7.327  1.00 55.26           C  
ATOM    192  OE1 GLU A 339      52.692  -9.616   6.509  1.00 55.60           O  
ATOM    193  OE2 GLU A 339      51.422  -9.642   8.295  1.00 55.06           O1-
ATOM    194  N   ALA A 340      54.786  -6.164   8.876  1.00 53.94           N  
ATOM    195  CA  ALA A 340      55.350  -6.878  10.018  1.00 53.33           C  
ATOM    196  C   ALA A 340      54.192  -7.655  10.633  1.00 52.69           C  
ATOM    197  O   ALA A 340      53.315  -8.135   9.913  1.00 52.91           O  
ATOM    198  CB  ALA A 340      55.944  -5.891  11.018  1.00 53.31           C  
ATOM    199  N   SER A 341      54.164  -7.789  11.952  1.00 51.74           N  
ATOM    200  CA  SER A 341      52.924  -8.173  12.590  1.00 50.88           C  
ATOM    201  C   SER A 341      52.021  -6.953  12.461  1.00 50.13           C  
ATOM    202  O   SER A 341      52.207  -5.959  13.163  1.00 49.98           O  
ATOM    203  CB  SER A 341      53.132  -8.555  14.053  1.00 50.94           C  
ATOM    204  OG  SER A 341      51.932  -9.062  14.608  1.00 50.75           O  
ATOM    205  N   MET A 342      51.079  -7.016  11.523  1.00 49.12           N  
ATOM    206  CA  MET A 342      50.074  -5.965  11.362  1.00 48.44           C  
ATOM    207  C   MET A 342      49.244  -5.804  12.641  1.00 47.10           C  
ATOM    208  O   MET A 342      48.864  -4.689  12.994  1.00 46.56           O  
ATOM    209  CB  MET A 342      49.168  -6.287  10.171  1.00 48.91           C  
ATOM    210  CG  MET A 342      48.040  -5.296   9.929  1.00 50.35           C  
ATOM    211  SD  MET A 342      47.180  -5.602   8.368  1.00 55.40           S  
ATOM    212  CE  MET A 342      46.936  -7.377   8.404  1.00 55.03           C  
ATOM    213  N   MET A 343      48.968  -6.917  13.323  1.00 45.76           N  
ATOM    214  CA  MET A 343      48.332  -6.874  14.647  1.00 45.01           C  
ATOM    215  C   MET A 343      49.259  -6.236  15.685  1.00 43.78           C  
ATOM    216  O   MET A 343      48.798  -5.531  16.578  1.00 43.52           O  
ATOM    217  CB  MET A 343      47.894  -8.275  15.118  1.00 45.04           C  
ATOM    218  CG  MET A 343      46.475  -8.674  14.707  1.00 46.13           C  
ATOM    219  SD  MET A 343      45.163  -7.550  15.280  1.00 49.49           S  
ATOM    220  CE  MET A 343      45.511  -7.462  17.041  1.00 48.99           C  
ATOM    221  N   GLY A 344      50.559  -6.491  15.563  1.00 42.50           N  
ATOM    222  CA  GLY A 344      51.558  -5.824  16.395  1.00 41.70           C  
ATOM    223  C   GLY A 344      51.488  -4.314  16.252  1.00 40.83           C  
ATOM    224  O   GLY A 344      51.386  -3.593  17.242  1.00 40.49           O  
ATOM    225  N   LEU A 345      51.520  -3.844  15.007  1.00 40.03           N  
ATOM    226  CA  LEU A 345      51.436  -2.415  14.701  1.00 39.21           C  
ATOM    227  C   LEU A 345      50.151  -1.777  15.201  1.00 38.84           C  
ATOM    228  O   LEU A 345      50.172  -0.665  15.719  1.00 38.91           O  
ATOM    229  CB  LEU A 345      51.554  -2.177  13.193  1.00 39.01           C  
ATOM    230  CG  LEU A 345      52.919  -2.435  12.556  1.00 38.44           C  
ATOM    231  CD1 LEU A 345      52.816  -2.260  11.054  1.00 37.96           C  
ATOM    232  CD2 LEU A 345      53.983  -1.513  13.142  1.00 38.07           C  
ATOM    233  N   LEU A 346      49.034  -2.477  15.041  1.00 38.51           N  
ATOM    234  CA  LEU A 346      47.734  -1.931  15.416  1.00 38.17           C  
ATOM    235  C   LEU A 346      47.541  -1.923  16.925  1.00 37.90           C  
ATOM    236  O   LEU A 346      46.875  -1.032  17.453  1.00 38.11           O  
ATOM    237  CB  LEU A 346      46.605  -2.722  14.748  1.00 38.38           C  
ATOM    238  CG  LEU A 346      46.511  -2.566  13.224  1.00 38.00           C  
ATOM    239  CD1 LEU A 346      45.701  -3.698  12.630  1.00 37.02           C  
ATOM    240  CD2 LEU A 346      45.904  -1.221  12.848  1.00 37.74           C  
ATOM    241  N   THR A 347      48.104  -2.916  17.609  1.00 37.43           N  
ATOM    242  CA  THR A 347      48.000  -3.020  19.065  1.00 37.21           C  
ATOM    243  C   THR A 347      48.861  -1.951  19.718  1.00 37.21           C  
ATOM    244  O   THR A 347      48.480  -1.345  20.722  1.00 36.62           O  
ATOM    245  CB  THR A 347      48.484  -4.401  19.590  1.00 37.34           C  
ATOM    246  CG2 THR A 347      48.227  -4.530  21.086  1.00 36.52           C  
ATOM    247  OG1 THR A 347      47.813  -5.459  18.895  1.00 36.89           O  
ATOM    248  N   ASN A 348      50.047  -1.750  19.158  1.00 37.53           N  
ATOM    249  CA  ASN A 348      50.941  -0.710  19.647  1.00 37.70           C  
ATOM    250  C   ASN A 348      50.319   0.669  19.456  1.00 38.08           C  
ATOM    251  O   ASN A 348      50.397   1.519  20.347  1.00 38.29           O  
ATOM    252  CB  ASN A 348      52.290  -0.787  18.951  1.00 37.50           C  
ATOM    253  CG  ASN A 348      53.251   0.240  19.463  1.00 37.36           C  
ATOM    254  ND2 ASN A 348      54.088  -0.146  20.404  1.00 36.92           N  
ATOM    255  OD1 ASN A 348      53.225   1.382  19.033  1.00 38.62           O  
ATOM    256  N   LEU A 349      49.695   0.874  18.298  1.00 38.16           N  
ATOM    257  CA  LEU A 349      48.968   2.102  18.031  1.00 38.40           C  
ATOM    258  C   LEU A 349      47.841   2.316  19.048  1.00 38.65           C  
ATOM    259  O   LEU A 349      47.738   3.389  19.640  1.00 38.75           O  
ATOM    260  CB  LEU A 349      48.392   2.087  16.615  1.00 38.15           C  
ATOM    261  CG  LEU A 349      47.664   3.366  16.187  1.00 38.20           C  
ATOM    262  CD1 LEU A 349      48.637   4.537  16.124  1.00 37.55           C  
ATOM    263  CD2 LEU A 349      46.968   3.160  14.834  1.00 38.09           C  
ATOM    264  N   ALA A 350      46.993   1.304  19.233  1.00 38.71           N  
ATOM    265  CA  ALA A 350      45.870   1.407  20.172  1.00 38.74           C  
ATOM    266  C   ALA A 350      46.358   1.719  21.593  1.00 38.80           C  
ATOM    267  O   ALA A 350      45.805   2.600  22.259  1.00 38.72           O  
ATOM    268  CB  ALA A 350      45.031   0.133  20.161  1.00 38.62           C  
ATOM    269  N   ASP A 351      47.399   1.014  22.037  1.00 38.74           N  
ATOM    270  CA  ASP A 351      47.966   1.217  23.380  1.00 38.98           C  
ATOM    271  C   ASP A 351      48.406   2.655  23.588  1.00 39.22           C  
ATOM    272  O   ASP A 351      48.121   3.247  24.630  1.00 39.23           O  
ATOM    273  CB  ASP A 351      49.149   0.279  23.640  1.00 38.80           C  
ATOM    274  CG  ASP A 351      48.723  -1.173  23.806  1.00 39.18           C  
ATOM    275  OD1 ASP A 351      47.520  -1.430  24.006  1.00 40.94           O  
ATOM    276  OD2 ASP A 351      49.594  -2.066  23.741  1.00 39.60           O1-
ATOM    277  N   ARG A 352      49.080   3.225  22.592  1.00 39.39           N  
ATOM    278  CA  ARG A 352      49.495   4.619  22.682  1.00 39.52           C  
ATOM    279  C   ARG A 352      48.300   5.571  22.641  1.00 39.52           C  
ATOM    280  O   ARG A 352      48.308   6.577  23.330  1.00 39.54           O  
ATOM    281  CB  ARG A 352      50.544   4.968  21.617  1.00 39.70           C  
ATOM    282  CG  ARG A 352      51.937   4.501  22.007  1.00 39.80           C  
ATOM    283  CD  ARG A 352      52.984   4.838  20.958  1.00 40.66           C  
ATOM    284  NE  ARG A 352      52.786   4.079  19.724  1.00 41.02           N  
ATOM    285  CZ  ARG A 352      52.409   4.596  18.554  1.00 41.89           C  
ATOM    286  NH1 ARG A 352      52.162   5.898  18.417  1.00 42.53           N1+
ATOM    287  NH2 ARG A 352      52.267   3.795  17.503  1.00 41.92           N  
ATOM    288  N   GLU A 353      47.268   5.246  21.870  1.00 39.68           N  
ATOM    289  CA  GLU A 353      46.066   6.085  21.822  1.00 40.04           C  
ATOM    290  C   GLU A 353      45.296   6.081  23.148  1.00 40.65           C  
ATOM    291  O   GLU A 353      44.680   7.085  23.521  1.00 40.69           O  
ATOM    292  CB  GLU A 353      45.127   5.640  20.703  1.00 40.06           C  
ATOM    293  CG  GLU A 353      45.513   6.098  19.312  1.00 40.35           C  
ATOM    294  CD  GLU A 353      44.538   5.595  18.259  1.00 41.79           C  
ATOM    295  OE1 GLU A 353      43.627   6.361  17.869  1.00 43.04           O  
ATOM    296  OE2 GLU A 353      44.661   4.420  17.844  1.00 41.93           O1-
ATOM    297  N   LEU A 354      45.317   4.948  23.850  1.00 41.15           N  
ATOM    298  CA  LEU A 354      44.576   4.815  25.102  1.00 41.25           C  
ATOM    299  C   LEU A 354      44.952   5.937  26.060  1.00 40.87           C  
ATOM    300  O   LEU A 354      44.082   6.558  26.662  1.00 40.07           O  
ATOM    301  CB  LEU A 354      44.844   3.460  25.765  1.00 41.52           C  
ATOM    302  CG  LEU A 354      43.864   3.074  26.881  1.00 42.31           C  
ATOM    303  CD1 LEU A 354      42.439   2.975  26.322  1.00 42.90           C  
ATOM    304  CD2 LEU A 354      44.282   1.748  27.537  1.00 42.70           C  
ATOM    305  N   VAL A 355      46.254   6.195  26.168  1.00 40.89           N  
ATOM    306  CA  VAL A 355      46.778   7.242  27.046  1.00 41.01           C  
ATOM    307  C   VAL A 355      46.098   8.575  26.735  1.00 41.21           C  
ATOM    308  O   VAL A 355      45.529   9.203  27.624  1.00 41.30           O  
ATOM    309  CB  VAL A 355      48.310   7.377  26.919  1.00 40.96           C  
ATOM    310  CG1 VAL A 355      48.846   8.364  27.951  1.00 40.71           C  
ATOM    311  CG2 VAL A 355      48.982   6.009  27.078  1.00 40.56           C  
ATOM    312  N   HIS A 356      46.107   8.958  25.461  1.00 41.40           N  
ATOM    313  CA  HIS A 356      45.485  10.211  25.005  1.00 41.72           C  
ATOM    314  C   HIS A 356      43.957  10.226  25.114  1.00 41.69           C  
ATOM    315  O   HIS A 356      43.353  11.297  25.256  1.00 42.05           O  
ATOM    316  CB  HIS A 356      45.895  10.521  23.555  1.00 41.73           C  
ATOM    317  CG  HIS A 356      47.354  10.808  23.392  1.00 41.77           C  
ATOM    318  CD2 HIS A 356      48.395   9.996  23.090  1.00 42.75           C  
ATOM    319  ND1 HIS A 356      47.888  12.064  23.569  1.00 41.98           N  
ATOM    320  CE1 HIS A 356      49.195  12.017  23.371  1.00 43.03           C  
ATOM    321  NE2 HIS A 356      49.530  10.773  23.079  1.00 42.63           N  
ATOM    322  N   MET A 357      43.333   9.053  25.038  1.00 41.59           N  
ATOM    323  CA  MET A 357      41.893   8.937  25.259  1.00 41.38           C  
ATOM    324  C   MET A 357      41.552   9.260  26.706  1.00 41.70           C  
ATOM    325  O   MET A 357      40.503   9.828  26.976  1.00 41.70           O  
ATOM    326  CB  MET A 357      41.389   7.531  24.912  1.00 41.06           C  
ATOM    327  CG  MET A 357      39.856   7.376  24.967  1.00 40.85           C  
ATOM    328  SD  MET A 357      39.282   5.664  24.814  1.00 39.84           S  
ATOM    329  CE  MET A 357      39.979   5.272  23.202  1.00 37.31           C  
ATOM    330  N   ILE A 358      42.432   8.898  27.637  1.00 42.34           N  
ATOM    331  CA  ILE A 358      42.204   9.203  29.048  1.00 42.81           C  
ATOM    332  C   ILE A 358      42.202  10.715  29.279  1.00 42.85           C  
ATOM    333  O   ILE A 358      41.297  11.246  29.935  1.00 42.75           O  
ATOM    334  CB  ILE A 358      43.259   8.551  29.958  1.00 43.16           C  
ATOM    335  CG1 ILE A 358      43.123   7.023  29.939  1.00 43.33           C  
ATOM    336  CG2 ILE A 358      43.159   9.095  31.391  1.00 43.55           C  
ATOM    337  CD1 ILE A 358      41.752   6.520  30.217  1.00 43.67           C  
ATOM    338  N   ASN A 359      43.216  11.397  28.747  1.00 42.71           N  
ATOM    339  CA  ASN A 359      43.289  12.861  28.841  1.00 42.68           C  
ATOM    340  C   ASN A 359      42.067  13.501  28.223  1.00 42.20           C  
ATOM    341  O   ASN A 359      41.563  14.493  28.732  1.00 41.98           O  
ATOM    342  CB  ASN A 359      44.525  13.412  28.123  1.00 42.73           C  
ATOM    343  CG  ASN A 359      45.816  13.057  28.821  1.00 43.92           C  
ATOM    344  ND2 ASN A 359      46.893  12.978  28.046  1.00 45.71           N  
ATOM    345  OD1 ASN A 359      45.858  12.869  30.042  1.00 45.54           O  
ATOM    346  N   TRP A 360      41.606  12.925  27.116  1.00 41.76           N  
ATOM    347  CA  TRP A 360      40.456  13.449  26.398  1.00 41.68           C  
ATOM    348  C   TRP A 360      39.192  13.313  27.241  1.00 41.87           C  
ATOM    349  O   TRP A 360      38.460  14.282  27.422  1.00 41.94           O  
ATOM    350  CB  TRP A 360      40.273  12.724  25.049  1.00 41.67           C  
ATOM    351  CG  TRP A 360      38.873  12.848  24.475  1.00 41.22           C  
ATOM    352  CD1 TRP A 360      38.354  13.919  23.811  1.00 41.26           C  
ATOM    353  CD2 TRP A 360      37.822  11.874  24.543  1.00 41.39           C  
ATOM    354  CE2 TRP A 360      36.702  12.422  23.884  1.00 40.63           C  
ATOM    355  CE3 TRP A 360      37.720  10.591  25.089  1.00 41.66           C  
ATOM    356  NE1 TRP A 360      37.055  13.670  23.447  1.00 41.25           N  
ATOM    357  CZ2 TRP A 360      35.498  11.738  23.757  1.00 40.78           C  
ATOM    358  CZ3 TRP A 360      36.514   9.906  24.960  1.00 41.76           C  
ATOM    359  CH2 TRP A 360      35.422  10.483  24.294  1.00 41.25           C  
ATOM    360  N   ALA A 361      38.934  12.103  27.739  1.00 41.97           N  
ATOM    361  CA  ALA A 361      37.736  11.834  28.532  1.00 42.00           C  
ATOM    362  C   ALA A 361      37.663  12.799  29.704  1.00 42.19           C  
ATOM    363  O   ALA A 361      36.597  13.329  30.007  1.00 41.95           O  
ATOM    364  CB  ALA A 361      37.728  10.405  29.025  1.00 41.57           C  
ATOM    365  N   LYS A 362      38.807  13.056  30.333  1.00 42.72           N  
ATOM    366  CA  LYS A 362      38.857  13.950  31.484  1.00 43.46           C  
ATOM    367  C   LYS A 362      38.456  15.381  31.118  1.00 43.79           C  
ATOM    368  O   LYS A 362      38.118  16.173  31.996  1.00 43.99           O  
ATOM    369  CB  LYS A 362      40.238  13.908  32.146  1.00 43.59           C  
ATOM    370  CG  LYS A 362      40.507  12.601  32.898  1.00 44.10           C  
ATOM    371  CD  LYS A 362      41.987  12.396  33.232  1.00 44.81           C  
ATOM    372  CE  LYS A 362      42.442  13.263  34.398  1.00 46.02           C  
ATOM    373  NZ  LYS A 362      43.894  13.053  34.718  1.00 47.25           N1+
ATOM    374  N   ARG A 363      38.465  15.700  29.826  1.00 44.17           N  
ATOM    375  CA  ARG A 363      38.006  17.004  29.355  1.00 44.58           C  
ATOM    376  C   ARG A 363      36.588  17.010  28.791  1.00 44.35           C  
ATOM    377  O   ARG A 363      36.089  18.065  28.418  1.00 44.80           O  
ATOM    378  CB  ARG A 363      38.977  17.551  28.318  1.00 44.98           C  
ATOM    379  CG  ARG A 363      40.392  17.712  28.863  1.00 46.36           C  
ATOM    380  CD  ARG A 363      41.280  18.392  27.866  1.00 48.49           C  
ATOM    381  NE  ARG A 363      40.832  19.756  27.590  1.00 50.63           N  
ATOM    382  CZ  ARG A 363      41.488  20.615  26.813  1.00 52.01           C  
ATOM    383  NH1 ARG A 363      42.627  20.249  26.228  1.00 52.81           N1+
ATOM    384  NH2 ARG A 363      41.009  21.842  26.624  1.00 51.58           N  
ATOM    385  N   VAL A 364      35.936  15.854  28.720  1.00 44.01           N  
ATOM    386  CA  VAL A 364      34.519  15.815  28.353  1.00 43.68           C  
ATOM    387  C   VAL A 364      33.709  16.399  29.518  1.00 43.96           C  
ATOM    388  O   VAL A 364      33.793  15.906  30.648  1.00 43.74           O  
ATOM    389  CB  VAL A 364      34.034  14.382  28.035  1.00 43.65           C  
ATOM    390  CG1 VAL A 364      32.518  14.346  27.867  1.00 42.57           C  
ATOM    391  CG2 VAL A 364      34.727  13.857  26.790  1.00 42.52           C  
ATOM    392  N   PRO A 365      32.945  17.475  29.258  1.00 44.07           N  
ATOM    393  CA  PRO A 365      32.256  18.131  30.370  1.00 43.59           C  
ATOM    394  C   PRO A 365      31.342  17.188  31.146  1.00 42.98           C  
ATOM    395  O   PRO A 365      30.467  16.566  30.561  1.00 42.42           O  
ATOM    396  CB  PRO A 365      31.452  19.233  29.671  1.00 43.60           C  
ATOM    397  CG  PRO A 365      32.274  19.579  28.500  1.00 43.86           C  
ATOM    398  CD  PRO A 365      32.816  18.257  28.013  1.00 44.17           C  
ATOM    399  N   GLY A 366      31.567  17.096  32.456  1.00 42.67           N  
ATOM    400  CA  GLY A 366      30.805  16.207  33.327  1.00 42.45           C  
ATOM    401  C   GLY A 366      31.587  14.994  33.805  1.00 42.28           C  
ATOM    402  O   GLY A 366      31.341  14.483  34.899  1.00 42.47           O  
ATOM    403  N   PHE A 367      32.546  14.543  33.000  1.00 41.76           N  
ATOM    404  CA  PHE A 367      33.242  13.285  33.254  1.00 41.34           C  
ATOM    405  C   PHE A 367      34.024  13.226  34.579  1.00 40.94           C  
ATOM    406  O   PHE A 367      33.882  12.266  35.335  1.00 40.68           O  
ATOM    407  CB  PHE A 367      34.179  12.980  32.099  1.00 41.52           C  
ATOM    408  CG  PHE A 367      34.717  11.597  32.117  1.00 41.20           C  
ATOM    409  CD1 PHE A 367      36.013  11.348  32.545  1.00 41.96           C  
ATOM    410  CD2 PHE A 367      33.937  10.543  31.704  1.00 40.81           C  
ATOM    411  CE1 PHE A 367      36.520  10.054  32.561  1.00 41.86           C  
ATOM    412  CE2 PHE A 367      34.434   9.254  31.716  1.00 41.32           C  
ATOM    413  CZ  PHE A 367      35.732   9.013  32.146  1.00 41.36           C  
ATOM    414  N   VAL A 368      34.840  14.240  34.864  1.00 40.44           N  
ATOM    415  CA  VAL A 368      35.616  14.237  36.112  1.00 40.24           C  
ATOM    416  C   VAL A 368      34.762  14.487  37.361  1.00 39.88           C  
ATOM    417  O   VAL A 368      35.271  14.385  38.477  1.00 39.95           O  
ATOM    418  CB  VAL A 368      36.835  15.213  36.083  1.00 40.28           C  
ATOM    419  CG1 VAL A 368      37.831  14.769  35.024  1.00 40.55           C  
ATOM    420  CG2 VAL A 368      36.398  16.657  35.859  1.00 39.57           C  
ATOM    421  N   ASP A 369      33.479  14.810  37.178  1.00 39.58           N  
ATOM    422  CA  ASP A 369      32.552  14.919  38.309  1.00 39.38           C  
ATOM    423  C   ASP A 369      32.176  13.541  38.845  1.00 38.97           C  
ATOM    424  O   ASP A 369      31.763  13.417  39.995  1.00 38.73           O  
ATOM    425  CB  ASP A 369      31.273  15.671  37.923  1.00 39.58           C  
ATOM    426  CG  ASP A 369      31.541  17.082  37.437  1.00 39.61           C  
ATOM    427  OD1 ASP A 369      32.460  17.737  37.963  1.00 38.87           O  
ATOM    428  OD2 ASP A 369      30.812  17.535  36.530  1.00 41.34           O1-
ATOM    429  N   LEU A 370      32.316  12.518  38.003  1.00 38.58           N  
ATOM    430  CA  LEU A 370      32.025  11.142  38.385  1.00 38.26           C  
ATOM    431  C   LEU A 370      33.103  10.571  39.319  1.00 38.28           C  
ATOM    432  O   LEU A 370      34.203  11.116  39.428  1.00 38.10           O  
ATOM    433  CB  LEU A 370      31.921  10.268  37.141  1.00 38.19           C  
ATOM    434  CG  LEU A 370      30.845  10.637  36.104  1.00 38.18           C  
ATOM    435  CD1 LEU A 370      31.066   9.880  34.780  1.00 36.54           C  
ATOM    436  CD2 LEU A 370      29.454  10.381  36.659  1.00 35.75           C  
ATOM    437  N   THR A 371      32.772   9.468  39.988  1.00 38.04           N  
ATOM    438  CA  THR A 371      33.739   8.726  40.788  1.00 37.94           C  
ATOM    439  C   THR A 371      34.828   8.146  39.887  1.00 37.94           C  
ATOM    440  O   THR A 371      34.623   7.972  38.694  1.00 37.75           O  
ATOM    441  CB  THR A 371      33.079   7.533  41.519  1.00 38.02           C  
ATOM    442  CG2 THR A 371      31.933   7.989  42.427  1.00 37.50           C  
ATOM    443  OG1 THR A 371      32.599   6.589  40.549  1.00 37.30           O  
ATOM    444  N   LEU A 372      35.975   7.823  40.470  1.00 38.26           N  
ATOM    445  CA  LEU A 372      37.028   7.107  39.745  1.00 38.61           C  
ATOM    446  C   LEU A 372      36.516   5.763  39.209  1.00 38.87           C  
ATOM    447  O   LEU A 372      36.739   5.431  38.045  1.00 38.61           O  
ATOM    448  CB  LEU A 372      38.247   6.894  40.646  1.00 38.51           C  
ATOM    449  CG  LEU A 372      39.529   6.402  39.973  1.00 38.97           C  
ATOM    450  CD1 LEU A 372      39.991   7.365  38.880  1.00 38.50           C  
ATOM    451  CD2 LEU A 372      40.628   6.206  41.018  1.00 39.04           C  
ATOM    452  N   HIS A 373      35.822   5.007  40.062  1.00 39.53           N  
ATOM    453  CA  HIS A 373      35.219   3.715  39.684  1.00 40.05           C  
ATOM    454  C   HIS A 373      34.388   3.827  38.416  1.00 39.97           C  
ATOM    455  O   HIS A 373      34.601   3.088  37.459  1.00 39.81           O  
ATOM    456  CB  HIS A 373      34.334   3.186  40.816  1.00 40.43           C  
ATOM    457  CG  HIS A 373      33.464   2.022  40.430  1.00 41.98           C  
ATOM    458  CD2 HIS A 373      33.388   0.763  40.927  1.00 43.19           C  
ATOM    459  ND1 HIS A 373      32.496   2.104  39.450  1.00 43.13           N  
ATOM    460  CE1 HIS A 373      31.885   0.938  39.338  1.00 43.70           C  
ATOM    461  NE2 HIS A 373      32.404   0.109  40.226  1.00 44.05           N  
ATOM    462  N   ASP A 374      33.439   4.754  38.414  1.00 39.98           N  
ATOM    463  CA  ASP A 374      32.548   4.903  37.272  1.00 40.11           C  
ATOM    464  C   ASP A 374      33.287   5.393  36.036  1.00 39.74           C  
ATOM    465  O   ASP A 374      32.968   4.973  34.936  1.00 39.36           O  
ATOM    466  CB  ASP A 374      31.358   5.805  37.619  1.00 40.33           C  
ATOM    467  CG  ASP A 374      30.458   5.187  38.677  1.00 41.29           C  
ATOM    468  OD1 ASP A 374      30.465   3.946  38.816  1.00 43.38           O  
ATOM    469  OD2 ASP A 374      29.758   5.935  39.389  1.00 42.67           O1-
ATOM    470  N   GLN A 375      34.281   6.262  36.219  1.00 39.81           N  
ATOM    471  CA  GLN A 375      35.124   6.701  35.097  1.00 39.73           C  
ATOM    472  C   GLN A 375      35.785   5.507  34.407  1.00 39.83           C  
ATOM    473  O   GLN A 375      35.677   5.360  33.184  1.00 40.06           O  
ATOM    474  CB  GLN A 375      36.197   7.685  35.553  1.00 39.48           C  
ATOM    475  CG  GLN A 375      35.654   9.042  35.935  1.00 39.68           C  
ATOM    476  CD  GLN A 375      36.725   9.957  36.481  1.00 39.29           C  
ATOM    477  NE2 GLN A 375      36.520  10.457  37.684  1.00 38.31           N  
ATOM    478  OE1 GLN A 375      37.729  10.208  35.825  1.00 40.56           O  
ATOM    479  N   VAL A 376      36.445   4.655  35.195  1.00 39.48           N  
ATOM    480  CA  VAL A 376      37.102   3.456  34.664  1.00 39.30           C  
ATOM    481  C   VAL A 376      36.096   2.551  33.932  1.00 39.14           C  
ATOM    482  O   VAL A 376      36.321   2.176  32.774  1.00 38.69           O  
ATOM    483  CB  VAL A 376      37.845   2.665  35.781  1.00 39.28           C  
ATOM    484  CG1 VAL A 376      38.225   1.259  35.314  1.00 38.83           C  
ATOM    485  CG2 VAL A 376      39.084   3.430  36.236  1.00 39.12           C  
ATOM    486  N   HIS A 377      34.989   2.228  34.606  1.00 38.82           N  
ATOM    487  CA  HIS A 377      33.919   1.430  34.009  1.00 38.84           C  
ATOM    488  C   HIS A 377      33.460   1.977  32.655  1.00 38.69           C  
ATOM    489  O   HIS A 377      33.223   1.207  31.722  1.00 38.12           O  
ATOM    490  CB  HIS A 377      32.715   1.341  34.941  1.00 38.75           C  
ATOM    491  CG  HIS A 377      31.579   0.528  34.390  1.00 40.00           C  
ATOM    492  CD2 HIS A 377      30.357   0.895  33.931  1.00 41.55           C  
ATOM    493  ND1 HIS A 377      31.628  -0.846  34.282  1.00 41.20           N  
ATOM    494  CE1 HIS A 377      30.486  -1.291  33.786  1.00 41.54           C  
ATOM    495  NE2 HIS A 377      29.700  -0.254  33.557  1.00 41.48           N  
ATOM    496  N   LEU A 378      33.332   3.301  32.552  1.00 38.51           N  
ATOM    497  CA  LEU A 378      32.846   3.904  31.321  1.00 38.33           C  
ATOM    498  C   LEU A 378      33.849   3.717  30.195  1.00 38.37           C  
ATOM    499  O   LEU A 378      33.471   3.358  29.081  1.00 38.74           O  
ATOM    500  CB  LEU A 378      32.505   5.381  31.510  1.00 38.12           C  
ATOM    501  CG  LEU A 378      31.209   5.666  32.272  1.00 37.60           C  
ATOM    502  CD1 LEU A 378      30.984   7.151  32.368  1.00 35.88           C  
ATOM    503  CD2 LEU A 378      30.017   4.983  31.608  1.00 38.10           C  
ATOM    504  N   LEU A 379      35.120   3.950  30.489  1.00 38.62           N  
ATOM    505  CA  LEU A 379      36.178   3.784  29.497  1.00 39.00           C  
ATOM    506  C   LEU A 379      36.413   2.312  29.121  1.00 39.56           C  
ATOM    507  O   LEU A 379      36.709   2.009  27.968  1.00 39.44           O  
ATOM    508  CB  LEU A 379      37.468   4.439  29.984  1.00 38.96           C  
ATOM    509  CG  LEU A 379      37.497   5.946  29.706  1.00 39.02           C  
ATOM    510  CD1 LEU A 379      38.506   6.672  30.591  1.00 37.62           C  
ATOM    511  CD2 LEU A 379      37.780   6.183  28.217  1.00 39.26           C  
ATOM    512  N   GLU A 380      36.267   1.413  30.091  1.00 40.17           N  
ATOM    513  CA  GLU A 380      36.373  -0.019  29.847  1.00 40.87           C  
ATOM    514  C   GLU A 380      35.285  -0.519  28.894  1.00 40.99           C  
ATOM    515  O   GLU A 380      35.522  -1.448  28.119  1.00 41.35           O  
ATOM    516  CB  GLU A 380      36.269  -0.784  31.160  1.00 41.06           C  
ATOM    517  CG  GLU A 380      36.581  -2.264  31.039  1.00 43.08           C  
ATOM    518  CD  GLU A 380      36.269  -3.036  32.315  1.00 46.14           C  
ATOM    519  OE1 GLU A 380      35.238  -2.738  32.960  1.00 48.87           O  
ATOM    520  OE2 GLU A 380      37.049  -3.944  32.673  1.00 47.03           O1-
ATOM    521  N   CYS A 381      34.089   0.066  28.979  1.00 40.89           N  
ATOM    522  CA  CYS A 381      32.978  -0.323  28.107  1.00 40.77           C  
ATOM    523  C   CYS A 381      33.115   0.278  26.708  1.00 40.24           C  
ATOM    524  O   CYS A 381      32.782  -0.371  25.728  1.00 40.47           O  
ATOM    525  CB  CYS A 381      31.635   0.090  28.723  1.00 40.79           C  
ATOM    526  SG  CYS A 381      31.197  -0.864  30.200  1.00 42.07           S  
ATOM    527  N   ALA A 382      33.645   1.495  26.629  1.00 39.66           N  
ATOM    528  CA  ALA A 382      33.576   2.319  25.422  1.00 39.46           C  
ATOM    529  C   ALA A 382      34.865   2.413  24.612  1.00 39.29           C  
ATOM    530  O   ALA A 382      34.829   2.937  23.488  1.00 38.90           O  
ATOM    531  CB  ALA A 382      33.130   3.753  25.804  1.00 39.35           C  
ATOM    532  N   TRP A 383      35.992   1.941  25.165  1.00 39.10           N  
ATOM    533  CA  TRP A 383      37.314   2.246  24.581  1.00 38.70           C  
ATOM    534  C   TRP A 383      37.392   1.864  23.113  1.00 38.44           C  
ATOM    535  O   TRP A 383      37.930   2.628  22.310  1.00 38.00           O  
ATOM    536  CB  TRP A 383      38.473   1.600  25.351  1.00 38.94           C  
ATOM    537  CG  TRP A 383      38.556   0.118  25.261  1.00 38.50           C  
ATOM    538  CD1 TRP A 383      37.931  -0.786  26.056  1.00 39.21           C  
ATOM    539  CD2 TRP A 383      39.323  -0.637  24.318  1.00 39.54           C  
ATOM    540  CE2 TRP A 383      39.108  -2.006  24.595  1.00 38.97           C  
ATOM    541  CE3 TRP A 383      40.171  -0.289  23.265  1.00 39.30           C  
ATOM    542  NE1 TRP A 383      38.254  -2.078  25.661  1.00 39.09           N  
ATOM    543  CZ2 TRP A 383      39.710  -3.018  23.858  1.00 39.38           C  
ATOM    544  CZ3 TRP A 383      40.761  -1.291  22.534  1.00 39.72           C  
ATOM    545  CH2 TRP A 383      40.534  -2.644  22.834  1.00 39.33           C  
ATOM    546  N   LEU A 384      36.834   0.709  22.755  1.00 38.12           N  
ATOM    547  CA  LEU A 384      36.924   0.252  21.370  1.00 38.11           C  
ATOM    548  C   LEU A 384      35.941   1.012  20.480  1.00 38.55           C  
ATOM    549  O   LEU A 384      36.260   1.333  19.345  1.00 38.21           O  
ATOM    550  CB  LEU A 384      36.719  -1.258  21.276  1.00 37.80           C  
ATOM    551  CG  LEU A 384      37.031  -1.930  19.935  1.00 36.91           C  
ATOM    552  CD1 LEU A 384      38.408  -1.538  19.360  1.00 34.82           C  
ATOM    553  CD2 LEU A 384      36.921  -3.435  20.103  1.00 34.53           C  
ATOM    554  N   GLU A 385      34.754   1.321  20.999  1.00 39.54           N  
ATOM    555  CA  GLU A 385      33.800   2.142  20.247  1.00 40.22           C  
ATOM    556  C   GLU A 385      34.427   3.498  19.945  1.00 40.22           C  
ATOM    557  O   GLU A 385      34.291   4.020  18.835  1.00 40.16           O  
ATOM    558  CB  GLU A 385      32.487   2.331  21.017  1.00 40.56           C  
ATOM    559  CG  GLU A 385      31.660   1.075  21.209  1.00 41.54           C  
ATOM    560  CD  GLU A 385      30.407   1.337  22.025  1.00 44.14           C  
ATOM    561  OE1 GLU A 385      29.367   1.682  21.443  1.00 47.41           O  
ATOM    562  OE2 GLU A 385      30.450   1.205  23.258  1.00 47.30           O1-
ATOM    563  N   ILE A 386      35.142   4.047  20.930  1.00 40.67           N  
ATOM    564  CA  ILE A 386      35.822   5.338  20.765  1.00 40.60           C  
ATOM    565  C   ILE A 386      36.938   5.271  19.717  1.00 40.96           C  
ATOM    566  O   ILE A 386      37.066   6.181  18.891  1.00 40.61           O  
ATOM    567  CB  ILE A 386      36.355   5.884  22.098  1.00 40.50           C  
ATOM    568  CG1 ILE A 386      35.186   6.229  23.025  1.00 40.96           C  
ATOM    569  CG2 ILE A 386      37.199   7.144  21.873  1.00 38.80           C  
ATOM    570  CD1 ILE A 386      35.600   6.451  24.484  1.00 41.35           C  
ATOM    571  N   LEU A 387      37.731   4.198  19.750  1.00 41.51           N  
ATOM    572  CA  LEU A 387      38.798   4.002  18.763  1.00 42.00           C  
ATOM    573  C   LEU A 387      38.192   3.850  17.365  1.00 42.08           C  
ATOM    574  O   LEU A 387      38.676   4.443  16.404  1.00 41.74           O  
ATOM    575  CB  LEU A 387      39.667   2.781  19.100  1.00 41.94           C  
ATOM    576  CG  LEU A 387      40.652   2.922  20.284  1.00 43.19           C  
ATOM    577  CD1 LEU A 387      41.423   1.611  20.524  1.00 42.19           C  
ATOM    578  CD2 LEU A 387      41.617   4.079  20.080  1.00 41.95           C  
ATOM    579  N   MET A 388      37.115   3.069  17.285  1.00 42.44           N  
ATOM    580  CA  MET A 388      36.424   2.795  16.026  1.00 42.30           C  
ATOM    581  C   MET A 388      35.805   4.042  15.397  1.00 42.71           C  
ATOM    582  O   MET A 388      35.934   4.259  14.188  1.00 42.76           O  
ATOM    583  CB  MET A 388      35.346   1.740  16.248  1.00 42.22           C  
ATOM    584  CG  MET A 388      35.898   0.358  16.515  1.00 41.65           C  
ATOM    585  SD  MET A 388      34.606  -0.890  16.654  1.00 38.80           S  
ATOM    586  CE  MET A 388      35.563  -2.380  16.340  1.00 39.11           C  
ATOM    587  N   ILE A 389      35.141   4.872  16.201  1.00 43.01           N  
ATOM    588  CA  ILE A 389      34.520   6.084  15.649  1.00 43.10           C  
ATOM    589  C   ILE A 389      35.583   7.066  15.153  1.00 43.13           C  
ATOM    590  O   ILE A 389      35.377   7.753  14.151  1.00 43.44           O  
ATOM    591  CB  ILE A 389      33.528   6.743  16.643  1.00 43.25           C  
ATOM    592  CG1 ILE A 389      32.582   7.705  15.894  1.00 43.67           C  
ATOM    593  CG2 ILE A 389      34.271   7.427  17.794  1.00 43.78           C  
ATOM    594  CD1 ILE A 389      31.404   8.222  16.736  1.00 42.24           C  
ATOM    595  N   GLY A 390      36.726   7.123  15.838  1.00 42.95           N  
ATOM    596  CA  GLY A 390      37.869   7.876  15.345  1.00 42.70           C  
ATOM    597  C   GLY A 390      38.379   7.321  14.022  1.00 42.73           C  
ATOM    598  O   GLY A 390      38.599   8.067  13.068  1.00 43.23           O  
ATOM    599  N   LEU A 391      38.555   6.006  13.954  1.00 42.47           N  
ATOM    600  CA  LEU A 391      38.974   5.355  12.715  1.00 42.45           C  
ATOM    601  C   LEU A 391      38.019   5.685  11.572  1.00 42.31           C  
ATOM    602  O   LEU A 391      38.438   6.122  10.500  1.00 42.37           O  
ATOM    603  CB  LEU A 391      39.055   3.842  12.913  1.00 42.57           C  
ATOM    604  CG  LEU A 391      39.397   2.952  11.714  1.00 42.28           C  
ATOM    605  CD1 LEU A 391      40.764   3.296  11.178  1.00 41.07           C  
ATOM    606  CD2 LEU A 391      39.317   1.488  12.129  1.00 41.31           C  
ATOM    607  N   VAL A 392      36.733   5.503  11.823  1.00 42.44           N  
ATOM    608  CA  VAL A 392      35.704   5.733  10.815  1.00 42.57           C  
ATOM    609  C   VAL A 392      35.740   7.172  10.328  1.00 42.53           C  
ATOM    610  O   VAL A 392      35.673   7.425   9.114  1.00 42.23           O  
ATOM    611  CB  VAL A 392      34.313   5.360  11.351  1.00 42.83           C  
ATOM    612  CG1 VAL A 392      33.237   5.844  10.434  1.00 43.60           C  
ATOM    613  CG2 VAL A 392      34.212   3.841  11.515  1.00 43.48           C  
ATOM    614  N   TRP A 393      35.900   8.099  11.275  1.00 42.71           N  
ATOM    615  CA  TRP A 393      35.989   9.528  10.974  1.00 42.45           C  
ATOM    616  C   TRP A 393      37.211   9.860  10.108  1.00 42.12           C  
ATOM    617  O   TRP A 393      37.080  10.523   9.082  1.00 41.87           O  
ATOM    618  CB  TRP A 393      35.974  10.360  12.270  1.00 42.77           C  
ATOM    619  CG  TRP A 393      36.342  11.786  12.019  1.00 42.81           C  
ATOM    620  CD1 TRP A 393      37.553  12.355  12.233  1.00 42.07           C  
ATOM    621  CD2 TRP A 393      35.512  12.803  11.450  1.00 41.42           C  
ATOM    622  CE2 TRP A 393      36.289  13.970  11.362  1.00 41.49           C  
ATOM    623  CE3 TRP A 393      34.185  12.845  11.029  1.00 42.57           C  
ATOM    624  NE1 TRP A 393      37.532  13.666  11.844  1.00 42.49           N  
ATOM    625  CZ2 TRP A 393      35.788  15.172  10.865  1.00 41.48           C  
ATOM    626  CZ3 TRP A 393      33.681  14.040  10.525  1.00 42.81           C  
ATOM    627  CH2 TRP A 393      34.487  15.188  10.446  1.00 43.02           C  
ATOM    628  N   ARG A 394      38.391   9.389  10.513  1.00 42.24           N  
ATOM    629  CA  ARG A 394      39.619   9.587   9.726  1.00 42.18           C  
ATOM    630  C   ARG A 394      39.530   9.001   8.312  1.00 42.26           C  
ATOM    631  O   ARG A 394      40.118   9.531   7.373  1.00 42.35           O  
ATOM    632  CB  ARG A 394      40.809   8.925  10.421  1.00 42.18           C  
ATOM    633  CG  ARG A 394      41.193   9.528  11.747  1.00 43.09           C  
ATOM    634  CD  ARG A 394      42.581   9.072  12.196  1.00 43.02           C  
ATOM    635  NE  ARG A 394      42.670   7.640  12.499  1.00 43.04           N  
ATOM    636  CZ  ARG A 394      42.332   7.088  13.663  1.00 43.84           C  
ATOM    637  NH1 ARG A 394      41.863   7.839  14.657  1.00 44.73           N1+
ATOM    638  NH2 ARG A 394      42.472   5.777  13.846  1.00 42.43           N  
ATOM    639  N   SER A 395      38.820   7.882   8.181  1.00 42.63           N  
ATOM    640  CA  SER A 395      38.751   7.131   6.926  1.00 42.74           C  
ATOM    641  C   SER A 395      37.678   7.672   5.989  1.00 43.14           C  
ATOM    642  O   SER A 395      37.583   7.239   4.835  1.00 43.23           O  
ATOM    643  CB  SER A 395      38.466   5.649   7.212  1.00 42.51           C  
ATOM    644  OG  SER A 395      39.442   5.096   8.076  1.00 41.39           O  
ATOM    645  N   MET A 396      36.884   8.616   6.487  1.00 43.41           N  
ATOM    646  CA  MET A 396      35.741   9.152   5.757  1.00 44.02           C  
ATOM    647  C   MET A 396      36.063   9.600   4.330  1.00 43.72           C  
ATOM    648  O   MET A 396      35.325   9.275   3.406  1.00 43.82           O  
ATOM    649  CB  MET A 396      35.108  10.301   6.543  1.00 44.63           C  
ATOM    650  CG  MET A 396      33.685  10.632   6.114  1.00 46.72           C  
ATOM    651  SD  MET A 396      32.949  11.893   7.166  1.00 50.00           S  
ATOM    652  CE  MET A 396      33.473  13.384   6.307  1.00 49.51           C  
ATOM    653  N   GLU A 397      37.159  10.316   4.132  1.00 43.44           N  
ATOM    654  CA  GLU A 397      37.485  10.821   2.796  1.00 43.58           C  
ATOM    655  C   GLU A 397      38.384   9.846   2.023  1.00 42.77           C  
ATOM    656  O   GLU A 397      39.006  10.246   1.043  1.00 42.90           O  
ATOM    657  CB  GLU A 397      38.187  12.196   2.848  1.00 44.12           C  
ATOM    658  CG  GLU A 397      37.695  13.203   3.898  1.00 45.80           C  
ATOM    659  CD  GLU A 397      36.358  13.840   3.581  1.00 48.36           C  
ATOM    660  OE1 GLU A 397      35.989  13.974   2.398  1.00 49.23           O  
ATOM    661  OE2 GLU A 397      35.671  14.226   4.551  1.00 52.68           O1-
ATOM    662  N   HIS A 398      38.448   8.584   2.448  1.00 41.86           N  
ATOM    663  CA  HIS A 398      39.285   7.571   1.784  1.00 41.14           C  
ATOM    664  C   HIS A 398      38.485   6.285   1.493  1.00 40.47           C  
ATOM    665  O   HIS A 398      38.688   5.263   2.147  1.00 40.21           O  
ATOM    666  CB  HIS A 398      40.493   7.249   2.664  1.00 41.09           C  
ATOM    667  CG  HIS A 398      41.294   8.453   3.060  1.00 41.67           C  
ATOM    668  CD2 HIS A 398      42.338   9.069   2.458  1.00 41.37           C  
ATOM    669  ND1 HIS A 398      41.047   9.163   4.217  1.00 42.50           N  
ATOM    670  CE1 HIS A 398      41.909  10.160   4.310  1.00 41.92           C  
ATOM    671  NE2 HIS A 398      42.704  10.123   3.257  1.00 41.72           N  
ATOM    672  N   PRO A 399      37.587   6.330   0.492  1.00 39.75           N  
ATOM    673  CA  PRO A 399      36.681   5.211   0.235  1.00 39.35           C  
ATOM    674  C   PRO A 399      37.411   3.887   0.021  1.00 38.97           C  
ATOM    675  O   PRO A 399      38.436   3.854  -0.655  1.00 38.84           O  
ATOM    676  CB  PRO A 399      35.945   5.625  -1.046  1.00 39.22           C  
ATOM    677  CG  PRO A 399      36.237   7.052  -1.250  1.00 39.48           C  
ATOM    678  CD  PRO A 399      37.538   7.330  -0.588  1.00 39.78           C  
ATOM    679  N   GLY A 400      36.886   2.815   0.614  1.00 38.47           N  
ATOM    680  CA  GLY A 400      37.490   1.489   0.514  1.00 38.12           C  
ATOM    681  C   GLY A 400      38.752   1.288   1.329  1.00 37.84           C  
ATOM    682  O   GLY A 400      39.418   0.260   1.198  1.00 38.12           O  
ATOM    683  N   LYS A 401      39.090   2.259   2.172  1.00 37.72           N  
ATOM    684  CA  LYS A 401      40.290   2.183   2.999  1.00 37.58           C  
ATOM    685  C   LYS A 401      40.006   2.601   4.432  1.00 37.65           C  
ATOM    686  O   LYS A 401      39.082   3.379   4.688  1.00 37.38           O  
ATOM    687  CB  LYS A 401      41.403   3.038   2.395  1.00 37.66           C  
ATOM    688  CG  LYS A 401      41.995   2.411   1.132  1.00 38.19           C  
ATOM    689  CD  LYS A 401      42.965   3.332   0.431  1.00 38.67           C  
ATOM    690  CE  LYS A 401      43.475   2.706  -0.867  1.00 38.98           C  
ATOM    691  NZ  LYS A 401      42.372   2.430  -1.822  1.00 39.31           N1+
ATOM    692  N   LEU A 402      40.789   2.063   5.366  1.00 37.85           N  
ATOM    693  CA  LEU A 402      40.708   2.474   6.757  1.00 38.37           C  
ATOM    694  C   LEU A 402      42.016   3.133   7.159  1.00 38.78           C  
ATOM    695  O   LEU A 402      43.069   2.490   7.157  1.00 39.29           O  
ATOM    696  CB  LEU A 402      40.397   1.292   7.676  1.00 38.45           C  
ATOM    697  CG  LEU A 402      39.032   0.614   7.495  1.00 38.67           C  
ATOM    698  CD1 LEU A 402      38.915  -0.621   8.392  1.00 38.94           C  
ATOM    699  CD2 LEU A 402      37.907   1.585   7.769  1.00 37.69           C  
ATOM    700  N   LEU A 403      41.947   4.417   7.493  1.00 39.04           N  
ATOM    701  CA  LEU A 403      43.125   5.162   7.910  1.00 39.39           C  
ATOM    702  C   LEU A 403      43.337   4.961   9.400  1.00 39.40           C  
ATOM    703  O   LEU A 403      42.827   5.720  10.216  1.00 39.90           O  
ATOM    704  CB  LEU A 403      42.992   6.647   7.546  1.00 39.51           C  
ATOM    705  CG  LEU A 403      44.269   7.480   7.725  1.00 40.18           C  
ATOM    706  CD1 LEU A 403      44.417   8.563   6.660  1.00 39.79           C  
ATOM    707  CD2 LEU A 403      44.329   8.085   9.131  1.00 40.53           C  
ATOM    708  N   PHE A 404      44.069   3.909   9.751  1.00 39.42           N  
ATOM    709  CA  PHE A 404      44.404   3.638  11.151  1.00 39.14           C  
ATOM    710  C   PHE A 404      45.352   4.719  11.667  1.00 39.20           C  
ATOM    711  O   PHE A 404      45.178   5.246  12.767  1.00 39.22           O  
ATOM    712  CB  PHE A 404      45.001   2.237  11.293  1.00 38.90           C  
ATOM    713  CG  PHE A 404      43.970   1.137  11.204  1.00 38.98           C  
ATOM    714  CD1 PHE A 404      43.716   0.499  10.005  1.00 38.68           C  
ATOM    715  CD2 PHE A 404      43.238   0.763  12.323  1.00 38.57           C  
ATOM    716  CE1 PHE A 404      42.766  -0.510   9.919  1.00 39.02           C  
ATOM    717  CE2 PHE A 404      42.286  -0.239  12.248  1.00 38.84           C  
ATOM    718  CZ  PHE A 404      42.050  -0.881  11.047  1.00 38.95           C  
ATOM    719  N   ALA A 405      46.342   5.049  10.848  1.00 39.12           N  
ATOM    720  CA  ALA A 405      47.204   6.197  11.073  1.00 39.15           C  
ATOM    721  C   ALA A 405      47.557   6.771   9.703  1.00 39.25           C  
ATOM    722  O   ALA A 405      47.370   6.096   8.685  1.00 39.16           O  
ATOM    723  CB  ALA A 405      48.472   5.780  11.827  1.00 38.92           C  
ATOM    724  N   PRO A 406      48.078   8.012   9.661  1.00 39.31           N  
ATOM    725  CA  PRO A 406      48.471   8.578   8.369  1.00 39.16           C  
ATOM    726  C   PRO A 406      49.477   7.712   7.606  1.00 39.32           C  
ATOM    727  O   PRO A 406      49.543   7.783   6.378  1.00 39.32           O  
ATOM    728  CB  PRO A 406      49.079   9.927   8.758  1.00 39.10           C  
ATOM    729  CG  PRO A 406      48.375  10.295  10.013  1.00 39.07           C  
ATOM    730  CD  PRO A 406      48.221   8.997  10.751  1.00 39.22           C  
ATOM    731  N   ASN A 407      50.247   6.908   8.335  1.00 39.73           N  
ATOM    732  CA  ASN A 407      51.195   5.961   7.740  1.00 39.97           C  
ATOM    733  C   ASN A 407      50.748   4.510   7.864  1.00 40.72           C  
ATOM    734  O   ASN A 407      51.570   3.600   7.836  1.00 41.16           O  
ATOM    735  CB  ASN A 407      52.571   6.131   8.382  1.00 39.68           C  
ATOM    736  CG  ASN A 407      52.588   5.787   9.868  1.00 38.62           C  
ATOM    737  ND2 ASN A 407      53.781   5.645  10.432  1.00 37.57           N  
ATOM    738  OD1 ASN A 407      51.546   5.668  10.496  1.00 36.42           O  
ATOM    739  N   LEU A 408      49.446   4.297   8.006  1.00 41.53           N  
ATOM    740  CA  LEU A 408      48.893   2.952   8.080  1.00 42.05           C  
ATOM    741  C   LEU A 408      47.465   3.006   7.552  1.00 42.42           C  
ATOM    742  O   LEU A 408      46.492   3.130   8.303  1.00 42.27           O  
ATOM    743  CB  LEU A 408      48.961   2.410   9.509  1.00 42.15           C  
ATOM    744  CG  LEU A 408      48.668   0.914   9.655  1.00 42.49           C  
ATOM    745  CD1 LEU A 408      49.739   0.098   8.958  1.00 42.13           C  
ATOM    746  CD2 LEU A 408      48.548   0.524  11.138  1.00 42.22           C  
ATOM    747  N   LEU A 409      47.378   2.963   6.229  1.00 43.11           N  
ATOM    748  CA  LEU A 409      46.126   3.027   5.508  1.00 43.77           C  
ATOM    749  C   LEU A 409      45.953   1.677   4.841  1.00 44.33           C  
ATOM    750  O   LEU A 409      46.731   1.320   3.955  1.00 44.34           O  
ATOM    751  CB  LEU A 409      46.190   4.140   4.463  1.00 43.82           C  
ATOM    752  CG  LEU A 409      44.926   4.409   3.650  1.00 44.01           C  
ATOM    753  CD1 LEU A 409      43.794   4.870   4.567  1.00 44.10           C  
ATOM    754  CD2 LEU A 409      45.219   5.435   2.560  1.00 43.18           C  
ATOM    755  N   LEU A 410      44.947   0.925   5.280  1.00 45.08           N  
ATOM    756  CA  LEU A 410      44.741  -0.445   4.818  1.00 45.75           C  
ATOM    757  C   LEU A 410      43.457  -0.572   4.015  1.00 46.44           C  
ATOM    758  O   LEU A 410      42.497   0.142   4.269  1.00 46.45           O  
ATOM    759  CB  LEU A 410      44.694  -1.395   6.020  1.00 45.67           C  
ATOM    760  CG  LEU A 410      45.920  -1.369   6.947  1.00 45.37           C  
ATOM    761  CD1 LEU A 410      45.783  -2.401   8.063  1.00 44.62           C  
ATOM    762  CD2 LEU A 410      47.201  -1.604   6.171  1.00 43.67           C  
ATOM    763  N   ASP A 411      43.444  -1.485   3.047  1.00 47.53           N  
ATOM    764  CA  ASP A 411      42.220  -1.805   2.302  1.00 48.41           C  
ATOM    765  C   ASP A 411      41.705  -3.175   2.730  1.00 49.19           C  
ATOM    766  O   ASP A 411      42.343  -3.867   3.532  1.00 49.20           O  
ATOM    767  CB  ASP A 411      42.445  -1.745   0.786  1.00 48.29           C  
ATOM    768  CG  ASP A 411      43.584  -2.620   0.326  1.00 48.88           C  
ATOM    769  OD1 ASP A 411      43.898  -3.606   1.018  1.00 49.20           O  
ATOM    770  OD2 ASP A 411      44.172  -2.320  -0.735  1.00 50.16           O1-
ATOM    771  N   ARG A 412      40.544  -3.547   2.202  1.00 50.25           N  
ATOM    772  CA  ARG A 412      39.875  -4.793   2.566  1.00 51.16           C  
ATOM    773  C   ARG A 412      40.790  -6.019   2.480  1.00 51.62           C  
ATOM    774  O   ARG A 412      40.892  -6.779   3.444  1.00 51.81           O  
ATOM    775  CB  ARG A 412      38.622  -4.993   1.699  1.00 51.45           C  
ATOM    776  CG  ARG A 412      38.114  -6.426   1.648  1.00 52.51           C  
ATOM    777  CD  ARG A 412      36.685  -6.526   1.159  1.00 53.52           C  
ATOM    778  NE  ARG A 412      36.270  -7.928   1.085  1.00 54.80           N  
ATOM    779  CZ  ARG A 412      35.013  -8.363   1.152  1.00 56.23           C  
ATOM    780  NH1 ARG A 412      33.997  -7.518   1.301  1.00 56.96           N1+
ATOM    781  NH2 ARG A 412      34.767  -9.666   1.071  1.00 57.34           N  
ATOM    782  N   ASN A 413      41.450  -6.218   1.345  1.00 52.07           N  
ATOM    783  CA  ASN A 413      42.247  -7.440   1.161  1.00 52.74           C  
ATOM    784  C   ASN A 413      43.536  -7.495   2.007  1.00 53.10           C  
ATOM    785  O   ASN A 413      44.131  -8.559   2.154  1.00 53.15           O  
ATOM    786  CB  ASN A 413      42.536  -7.710  -0.326  1.00 52.73           C  
ATOM    787  CG  ASN A 413      43.433  -6.669  -0.950  1.00 53.18           C  
ATOM    788  ND2 ASN A 413      43.373  -6.554  -2.272  1.00 53.75           N  
ATOM    789  OD1 ASN A 413      44.174  -5.976  -0.256  1.00 53.98           O  
ATOM    790  N   GLN A 414      43.962  -6.361   2.558  1.00 53.68           N  
ATOM    791  CA  GLN A 414      44.989  -6.368   3.603  1.00 54.17           C  
ATOM    792  C   GLN A 414      44.400  -6.886   4.921  1.00 54.53           C  
ATOM    793  O   GLN A 414      45.109  -7.465   5.738  1.00 54.71           O  
ATOM    794  CB  GLN A 414      45.602  -4.981   3.796  1.00 54.19           C  
ATOM    795  CG  GLN A 414      46.513  -4.555   2.657  1.00 54.64           C  
ATOM    796  CD  GLN A 414      47.160  -3.205   2.899  1.00 55.01           C  
ATOM    797  NE2 GLN A 414      46.621  -2.159   2.273  1.00 54.99           N  
ATOM    798  OE1 GLN A 414      48.143  -3.107   3.631  1.00 55.21           O  
ATOM    799  N   GLY A 415      43.103  -6.680   5.119  1.00 55.02           N  
ATOM    800  CA  GLY A 415      42.391  -7.262   6.255  1.00 55.50           C  
ATOM    801  C   GLY A 415      42.384  -8.784   6.264  1.00 55.98           C  
ATOM    802  O   GLY A 415      42.511  -9.405   7.323  1.00 56.02           O  
ATOM    803  N   LYS A 416      42.267  -9.393   5.084  1.00 56.49           N  
ATOM    804  CA  LYS A 416      42.224 -10.859   4.955  1.00 56.85           C  
ATOM    805  C   LYS A 416      43.505 -11.570   5.415  1.00 57.19           C  
ATOM    806  O   LYS A 416      43.719 -12.737   5.085  1.00 57.18           O  
ATOM    807  CB  LYS A 416      41.910 -11.251   3.503  1.00 56.81           C  
ATOM    808  N   CYS A 417      44.342 -10.870   6.179  1.00 57.70           N  
ATOM    809  CA  CYS A 417      45.580 -11.425   6.720  1.00 58.09           C  
ATOM    810  C   CYS A 417      45.346 -12.032   8.101  1.00 58.18           C  
ATOM    811  O   CYS A 417      45.798 -13.148   8.382  1.00 58.21           O  
ATOM    812  CB  CYS A 417      46.644 -10.333   6.806  1.00 58.22           C  
ATOM    813  SG  CYS A 417      47.138  -9.681   5.200  1.00 58.75           S  
ATOM    814  N   VAL A 418      44.657 -11.284   8.963  1.00 58.13           N  
ATOM    815  CA  VAL A 418      44.234 -11.795  10.265  1.00 58.13           C  
ATOM    816  C   VAL A 418      42.839 -12.382  10.112  1.00 58.05           C  
ATOM    817  O   VAL A 418      41.925 -11.689   9.654  1.00 58.20           O  
ATOM    818  CB  VAL A 418      44.203 -10.684  11.326  1.00 58.17           C  
ATOM    819  CG1 VAL A 418      43.764 -11.238  12.680  1.00 57.88           C  
ATOM    820  CG2 VAL A 418      45.572 -10.020  11.422  1.00 58.39           C  
ATOM    821  N   GLU A 419      42.675 -13.649  10.490  1.00 57.81           N  
ATOM    822  CA  GLU A 419      41.386 -14.333  10.350  1.00 57.68           C  
ATOM    823  C   GLU A 419      40.314 -13.646  11.198  1.00 57.44           C  
ATOM    824  O   GLU A 419      40.530 -13.385  12.378  1.00 57.54           O  
ATOM    825  CB  GLU A 419      41.502 -15.808  10.744  1.00 57.69           C  
ATOM    826  N   GLY A 420      39.177 -13.338  10.576  1.00 57.12           N  
ATOM    827  CA  GLY A 420      38.061 -12.677  11.252  1.00 56.87           C  
ATOM    828  C   GLY A 420      38.053 -11.168  11.089  1.00 56.62           C  
ATOM    829  O   GLY A 420      37.022 -10.521  11.299  1.00 56.94           O  
ATOM    830  N   MET A 421      39.199 -10.605  10.710  1.00 56.10           N  
ATOM    831  CA  MET A 421      39.354  -9.159  10.596  1.00 55.75           C  
ATOM    832  C   MET A 421      38.519  -8.591   9.440  1.00 54.98           C  
ATOM    833  O   MET A 421      38.087  -7.446   9.493  1.00 54.43           O  
ATOM    834  CB  MET A 421      40.845  -8.813  10.417  1.00 56.01           C  
ATOM    835  CG  MET A 421      41.168  -7.321  10.355  1.00 56.65           C  
ATOM    836  SD  MET A 421      42.919  -6.946  10.668  1.00 59.33           S  
ATOM    837  CE  MET A 421      43.796  -7.906   9.443  1.00 57.82           C  
ATOM    838  N   VAL A 422      38.282  -9.408   8.414  1.00 54.26           N  
ATOM    839  CA  VAL A 422      37.605  -8.952   7.200  1.00 53.67           C  
ATOM    840  C   VAL A 422      36.168  -8.529   7.485  1.00 52.87           C  
ATOM    841  O   VAL A 422      35.706  -7.516   6.964  1.00 52.75           O  
ATOM    842  CB  VAL A 422      37.591 -10.042   6.094  1.00 53.71           C  
ATOM    843  CG1 VAL A 422      37.094  -9.462   4.780  1.00 53.74           C  
ATOM    844  CG2 VAL A 422      38.969 -10.639   5.912  1.00 54.07           C  
ATOM    845  N   GLU A 423      35.466  -9.306   8.304  1.00 52.00           N  
ATOM    846  CA  GLU A 423      34.074  -9.001   8.645  1.00 51.42           C  
ATOM    847  C   GLU A 423      33.952  -7.646   9.336  1.00 50.52           C  
ATOM    848  O   GLU A 423      33.054  -6.867   9.032  1.00 50.51           O  
ATOM    849  CB  GLU A 423      33.483 -10.093   9.536  1.00 51.50           C  
ATOM    850  CG  GLU A 423      32.031  -9.849   9.935  1.00 52.41           C  
ATOM    851  CD  GLU A 423      31.397 -11.050  10.625  1.00 53.84           C  
ATOM    852  OE1 GLU A 423      31.570 -12.189  10.128  1.00 54.48           O  
ATOM    853  OE2 GLU A 423      30.714 -10.850  11.658  1.00 54.27           O1-
ATOM    854  N   ILE A 424      34.865  -7.375  10.260  1.00 49.52           N  
ATOM    855  CA  ILE A 424      34.881  -6.115  11.000  1.00 48.76           C  
ATOM    856  C   ILE A 424      35.278  -4.966  10.062  1.00 48.02           C  
ATOM    857  O   ILE A 424      34.705  -3.884  10.107  1.00 47.63           O  
ATOM    858  CB  ILE A 424      35.855  -6.204  12.210  1.00 48.85           C  
ATOM    859  CG1 ILE A 424      35.383  -7.288  13.198  1.00 49.32           C  
ATOM    860  CG2 ILE A 424      35.967  -4.863  12.928  1.00 48.79           C  
ATOM    861  CD1 ILE A 424      36.520  -8.077  13.855  1.00 49.60           C  
ATOM    862  N   PHE A 425      36.262  -5.225   9.211  1.00 47.08           N  
ATOM    863  CA  PHE A 425      36.711  -4.274   8.196  1.00 46.60           C  
ATOM    864  C   PHE A 425      35.556  -3.747   7.334  1.00 45.35           C  
ATOM    865  O   PHE A 425      35.401  -2.543   7.161  1.00 44.80           O  
ATOM    866  CB  PHE A 425      37.740  -4.955   7.291  1.00 46.91           C  
ATOM    867  CG  PHE A 425      38.722  -4.018   6.683  1.00 48.85           C  
ATOM    868  CD1 PHE A 425      38.362  -3.213   5.606  1.00 49.86           C  
ATOM    869  CD2 PHE A 425      40.022  -3.948   7.175  1.00 50.66           C  
ATOM    870  CE1 PHE A 425      39.280  -2.348   5.034  1.00 50.52           C  
ATOM    871  CE2 PHE A 425      40.945  -3.085   6.608  1.00 51.14           C  
ATOM    872  CZ  PHE A 425      40.572  -2.280   5.539  1.00 50.95           C  
ATOM    873  N   ASP A 426      34.753  -4.669   6.802  1.00 44.34           N  
ATOM    874  CA  ASP A 426      33.645  -4.329   5.911  1.00 43.44           C  
ATOM    875  C   ASP A 426      32.630  -3.463   6.609  1.00 42.56           C  
ATOM    876  O   ASP A 426      32.102  -2.533   6.017  1.00 42.18           O  
ATOM    877  CB  ASP A 426      32.943  -5.593   5.403  1.00 43.47           C  
ATOM    878  CG  ASP A 426      33.713  -6.294   4.313  1.00 43.65           C  
ATOM    879  OD1 ASP A 426      34.683  -5.708   3.788  1.00 44.04           O  
ATOM    880  OD2 ASP A 426      33.337  -7.438   3.977  1.00 44.34           O1-
ATOM    881  N   MET A 427      32.355  -3.788   7.867  1.00 42.08           N  
ATOM    882  CA  MET A 427      31.434  -3.007   8.689  1.00 41.78           C  
ATOM    883  C   MET A 427      31.959  -1.603   8.929  1.00 41.25           C  
ATOM    884  O   MET A 427      31.195  -0.641   8.895  1.00 41.12           O  
ATOM    885  CB  MET A 427      31.192  -3.698  10.030  1.00 42.04           C  
ATOM    886  CG  MET A 427      30.396  -4.995   9.934  1.00 42.31           C  
ATOM    887  SD  MET A 427      30.204  -5.773  11.555  1.00 44.03           S  
ATOM    888  CE  MET A 427      28.906  -6.964  11.195  1.00 41.89           C  
ATOM    889  N   LEU A 428      33.262  -1.486   9.162  1.00 40.81           N  
ATOM    890  CA  LEU A 428      33.866  -0.182   9.428  1.00 40.73           C  
ATOM    891  C   LEU A 428      33.832   0.710   8.178  1.00 40.58           C  
ATOM    892  O   LEU A 428      33.483   1.885   8.266  1.00 40.16           O  
ATOM    893  CB  LEU A 428      35.292  -0.342   9.959  1.00 40.53           C  
ATOM    894  CG  LEU A 428      35.387  -0.891  11.387  1.00 39.95           C  
ATOM    895  CD1 LEU A 428      36.719  -1.618  11.596  1.00 39.66           C  
ATOM    896  CD2 LEU A 428      35.200   0.215  12.426  1.00 39.93           C  
ATOM    897  N   LEU A 429      34.182   0.141   7.024  1.00 40.39           N  
ATOM    898  CA  LEU A 429      34.081   0.854   5.748  1.00 40.24           C  
ATOM    899  C   LEU A 429      32.667   1.363   5.489  1.00 40.39           C  
ATOM    900  O   LEU A 429      32.483   2.509   5.058  1.00 40.29           O  
ATOM    901  CB  LEU A 429      34.503  -0.047   4.593  1.00 40.26           C  
ATOM    902  CG  LEU A 429      35.996  -0.343   4.495  1.00 40.31           C  
ATOM    903  CD1 LEU A 429      36.208  -1.425   3.453  1.00 40.48           C  
ATOM    904  CD2 LEU A 429      36.797   0.918   4.158  1.00 38.34           C  
ATOM    905  N   ALA A 430      31.672   0.516   5.756  1.00 40.25           N  
ATOM    906  CA  ALA A 430      30.275   0.875   5.522  1.00 40.29           C  
ATOM    907  C   ALA A 430      29.853   2.048   6.391  1.00 40.46           C  
ATOM    908  O   ALA A 430      29.153   2.932   5.922  1.00 40.36           O  
ATOM    909  CB  ALA A 430      29.356  -0.323   5.756  1.00 39.97           C  
ATOM    910  N   THR A 431      30.277   2.054   7.652  1.00 40.93           N  
ATOM    911  CA  THR A 431      30.005   3.189   8.546  1.00 41.57           C  
ATOM    912  C   THR A 431      30.681   4.447   8.011  1.00 42.14           C  
ATOM    913  O   THR A 431      30.096   5.527   8.004  1.00 42.49           O  
ATOM    914  CB  THR A 431      30.512   2.946  10.004  1.00 41.20           C  
ATOM    915  CG2 THR A 431      29.940   3.966  10.958  1.00 41.10           C  
ATOM    916  OG1 THR A 431      30.133   1.645  10.446  1.00 41.06           O  
ATOM    917  N   SER A 432      31.918   4.291   7.559  1.00 42.83           N  
ATOM    918  CA  SER A 432      32.676   5.403   7.011  1.00 43.61           C  
ATOM    919  C   SER A 432      32.016   5.977   5.748  1.00 43.76           C  
ATOM    920  O   SER A 432      31.974   7.198   5.573  1.00 44.05           O  
ATOM    921  CB  SER A 432      34.112   4.969   6.725  1.00 43.79           C  
ATOM    922  OG  SER A 432      34.945   6.096   6.542  1.00 45.12           O  
ATOM    923  N   SER A 433      31.504   5.100   4.885  1.00 43.89           N  
ATOM    924  CA  SER A 433      30.699   5.515   3.727  1.00 44.09           C  
ATOM    925  C   SER A 433      29.418   6.234   4.134  1.00 44.04           C  
ATOM    926  O   SER A 433      28.969   7.134   3.438  1.00 43.48           O  
ATOM    927  CB  SER A 433      30.310   4.307   2.870  1.00 44.22           C  
ATOM    928  OG  SER A 433      31.446   3.716   2.266  1.00 45.25           O  
ATOM    929  N   ARG A 434      28.826   5.822   5.252  1.00 44.55           N  
ATOM    930  CA  ARG A 434      27.579   6.423   5.728  1.00 45.11           C  
ATOM    931  C   ARG A 434      27.847   7.844   6.214  1.00 45.42           C  
ATOM    932  O   ARG A 434      27.179   8.788   5.791  1.00 45.35           O  
ATOM    933  CB  ARG A 434      26.947   5.564   6.820  1.00 45.05           C  
ATOM    934  CG  ARG A 434      25.676   6.117   7.424  1.00 46.16           C  
ATOM    935  CD  ARG A 434      24.518   6.261   6.421  1.00 48.17           C  
ATOM    936  NE  ARG A 434      23.323   6.773   7.100  1.00 49.26           N  
ATOM    937  CZ  ARG A 434      22.329   7.443   6.521  1.00 50.36           C  
ATOM    938  NH1 ARG A 434      22.329   7.699   5.214  1.00 50.03           N1+
ATOM    939  NH2 ARG A 434      21.312   7.861   7.271  1.00 51.52           N  
ATOM    940  N   PHE A 435      28.844   7.993   7.080  1.00 45.95           N  
ATOM    941  CA  PHE A 435      29.308   9.315   7.501  1.00 46.39           C  
ATOM    942  C   PHE A 435      29.579  10.215   6.286  1.00 46.24           C  
ATOM    943  O   PHE A 435      29.229  11.398   6.295  1.00 46.15           O  
ATOM    944  CB  PHE A 435      30.573   9.185   8.367  1.00 46.66           C  
ATOM    945  CG  PHE A 435      30.312   8.835   9.825  1.00 48.40           C  
ATOM    946  CD1 PHE A 435      29.035   8.538  10.302  1.00 51.04           C  
ATOM    947  CD2 PHE A 435      31.363   8.779  10.715  1.00 48.70           C  
ATOM    948  CE1 PHE A 435      28.830   8.234  11.647  1.00 50.85           C  
ATOM    949  CE2 PHE A 435      31.153   8.469  12.045  1.00 49.24           C  
ATOM    950  CZ  PHE A 435      29.891   8.191  12.505  1.00 49.83           C  
ATOM    951  N   ARG A 436      30.184   9.645   5.248  1.00 46.38           N  
ATOM    952  CA  ARG A 436      30.534  10.396   4.039  1.00 46.79           C  
ATOM    953  C   ARG A 436      29.279  10.817   3.262  1.00 47.37           C  
ATOM    954  O   ARG A 436      29.172  11.957   2.825  1.00 47.50           O  
ATOM    955  CB  ARG A 436      31.486   9.573   3.149  1.00 46.62           C  
ATOM    956  CG  ARG A 436      31.943  10.291   1.889  1.00 45.69           C  
ATOM    957  CD  ARG A 436      33.118   9.611   1.214  1.00 44.68           C  
ATOM    958  NE  ARG A 436      32.767   8.329   0.609  1.00 44.24           N  
ATOM    959  CZ  ARG A 436      33.059   7.119   1.098  1.00 43.44           C  
ATOM    960  NH1 ARG A 436      33.727   6.960   2.232  1.00 43.17           N1+
ATOM    961  NH2 ARG A 436      32.676   6.039   0.428  1.00 43.46           N  
ATOM    962  N   MET A 437      28.334   9.894   3.104  1.00 48.15           N  
ATOM    963  CA  MET A 437      27.055  10.197   2.474  1.00 48.82           C  
ATOM    964  C   MET A 437      26.332  11.318   3.228  1.00 48.57           C  
ATOM    965  O   MET A 437      25.806  12.241   2.623  1.00 48.54           O  
ATOM    966  CB  MET A 437      26.185   8.930   2.393  1.00 49.38           C  
ATOM    967  CG  MET A 437      24.801   9.142   1.762  1.00 51.74           C  
ATOM    968  SD  MET A 437      24.419   8.020   0.379  1.00 57.94           S  
ATOM    969  CE  MET A 437      23.016   8.845  -0.391  1.00 54.99           C  
ATOM    970  N   MET A 438      26.323  11.243   4.553  1.00 48.52           N  
ATOM    971  CA  MET A 438      25.655  12.253   5.368  1.00 48.29           C  
ATOM    972  C   MET A 438      26.440  13.550   5.456  1.00 48.18           C  
ATOM    973  O   MET A 438      25.952  14.523   6.009  1.00 47.91           O  
ATOM    974  CB  MET A 438      25.447  11.732   6.783  1.00 48.48           C  
ATOM    975  CG  MET A 438      24.450  10.610   6.901  1.00 49.15           C  
ATOM    976  SD  MET A 438      24.320  10.090   8.615  1.00 51.01           S  
ATOM    977  CE  MET A 438      23.361  11.444   9.319  1.00 49.48           C  
ATOM    978  N   ASN A 439      27.656  13.568   4.920  1.00 48.15           N  
ATOM    979  CA  ASN A 439      28.585  14.646   5.181  1.00 48.02           C  
ATOM    980  C   ASN A 439      28.586  15.017   6.672  1.00 47.47           C  
ATOM    981  O   ASN A 439      28.254  16.130   7.051  1.00 47.45           O  
ATOM    982  CB  ASN A 439      28.274  15.853   4.296  1.00 48.26           C  
ATOM    983  CG  ASN A 439      29.506  16.707   4.018  1.00 50.07           C  
ATOM    984  ND2 ASN A 439      29.286  17.867   3.417  1.00 52.48           N  
ATOM    985  OD1 ASN A 439      30.642  16.323   4.326  1.00 52.26           O  
ATOM    986  N   LEU A 440      28.952  14.053   7.509  1.00 47.08           N  
ATOM    987  CA  LEU A 440      29.163  14.300   8.935  1.00 46.70           C  
ATOM    988  C   LEU A 440      30.203  15.392   9.152  1.00 46.04           C  
ATOM    989  O   LEU A 440      31.265  15.366   8.548  1.00 46.06           O  
ATOM    990  CB  LEU A 440      29.641  13.026   9.642  1.00 46.85           C  
ATOM    991  CG  LEU A 440      29.784  13.125  11.170  1.00 47.01           C  
ATOM    992  CD1 LEU A 440      28.415  13.195  11.814  1.00 46.88           C  
ATOM    993  CD2 LEU A 440      30.584  11.961  11.726  1.00 46.90           C  
ATOM    994  N   GLN A 441      29.894  16.333  10.033  1.00 45.62           N  
ATOM    995  CA  GLN A 441      30.798  17.430  10.351  1.00 45.25           C  
ATOM    996  C   GLN A 441      31.580  17.119  11.615  1.00 44.84           C  
ATOM    997  O   GLN A 441      31.135  16.345  12.452  1.00 44.01           O  
ATOM    998  CB  GLN A 441      30.016  18.734  10.527  1.00 45.24           C  
ATOM    999  CG  GLN A 441      29.227  19.138   9.305  1.00 45.36           C  
ATOM   1000  CD  GLN A 441      30.120  19.467   8.125  1.00 46.25           C  
ATOM   1001  NE2 GLN A 441      30.092  18.620   7.108  1.00 47.43           N  
ATOM   1002  OE1 GLN A 441      30.826  20.474   8.127  1.00 47.03           O  
ATOM   1003  N   GLY A 442      32.757  17.733  11.734  1.00 44.88           N  
ATOM   1004  CA  GLY A 442      33.625  17.554  12.895  1.00 44.60           C  
ATOM   1005  C   GLY A 442      32.938  17.860  14.209  1.00 44.54           C  
ATOM   1006  O   GLY A 442      33.118  17.145  15.190  1.00 44.94           O  
ATOM   1007  N   GLU A 443      32.120  18.904  14.221  1.00 44.53           N  
ATOM   1008  CA  GLU A 443      31.412  19.326  15.433  1.00 44.48           C  
ATOM   1009  C   GLU A 443      30.408  18.277  15.875  1.00 44.14           C  
ATOM   1010  O   GLU A 443      30.176  18.086  17.070  1.00 44.33           O  
ATOM   1011  CB  GLU A 443      30.679  20.648  15.205  1.00 44.66           C  
ATOM   1012  CG  GLU A 443      31.590  21.835  14.978  1.00 45.21           C  
ATOM   1013  CD  GLU A 443      32.090  21.972  13.544  1.00 46.95           C  
ATOM   1014  OE1 GLU A 443      31.795  21.095  12.693  1.00 45.41           O  
ATOM   1015  OE2 GLU A 443      32.787  22.981  13.277  1.00 49.18           O1-
ATOM   1016  N   GLU A 444      29.802  17.609  14.900  1.00 43.82           N  
ATOM   1017  CA  GLU A 444      28.858  16.530  15.177  1.00 43.55           C  
ATOM   1018  C   GLU A 444      29.597  15.290  15.661  1.00 43.37           C  
ATOM   1019  O   GLU A 444      29.182  14.640  16.627  1.00 43.22           O  
ATOM   1020  CB  GLU A 444      28.047  16.206  13.925  1.00 43.45           C  
ATOM   1021  CG  GLU A 444      27.255  17.385  13.417  1.00 43.59           C  
ATOM   1022  CD  GLU A 444      26.512  17.075  12.147  1.00 44.84           C  
ATOM   1023  OE1 GLU A 444      27.121  16.488  11.220  1.00 45.38           O  
ATOM   1024  OE2 GLU A 444      25.319  17.427  12.072  1.00 44.57           O1-
ATOM   1025  N   PHE A 445      30.697  14.977  14.979  1.00 43.11           N  
ATOM   1026  CA  PHE A 445      31.545  13.843  15.336  1.00 43.09           C  
ATOM   1027  C   PHE A 445      31.950  13.847  16.815  1.00 43.14           C  
ATOM   1028  O   PHE A 445      31.773  12.844  17.505  1.00 42.96           O  
ATOM   1029  CB  PHE A 445      32.797  13.824  14.448  1.00 43.08           C  
ATOM   1030  CG  PHE A 445      33.933  13.033  15.024  1.00 42.30           C  
ATOM   1031  CD1 PHE A 445      33.888  11.646  15.048  1.00 40.13           C  
ATOM   1032  CD2 PHE A 445      35.047  13.676  15.548  1.00 41.69           C  
ATOM   1033  CE1 PHE A 445      34.934  10.920  15.570  1.00 39.76           C  
ATOM   1034  CE2 PHE A 445      36.094  12.945  16.081  1.00 41.08           C  
ATOM   1035  CZ  PHE A 445      36.030  11.564  16.096  1.00 39.21           C  
ATOM   1036  N   VAL A 446      32.487  14.970  17.293  1.00 43.31           N  
ATOM   1037  CA  VAL A 446      32.941  15.066  18.695  1.00 43.03           C  
ATOM   1038  C   VAL A 446      31.780  14.890  19.671  1.00 43.26           C  
ATOM   1039  O   VAL A 446      31.945  14.245  20.711  1.00 43.92           O  
ATOM   1040  CB  VAL A 446      33.740  16.366  18.985  1.00 42.98           C  
ATOM   1041  CG1 VAL A 446      34.974  16.400  18.120  1.00 42.14           C  
ATOM   1042  CG2 VAL A 446      32.894  17.625  18.765  1.00 43.15           C  
ATOM   1043  N   CYS A 447      30.600  15.404  19.321  1.00 43.00           N  
ATOM   1044  CA  CYS A 447      29.387  15.112  20.101  1.00 42.76           C  
ATOM   1045  C   CYS A 447      29.083  13.610  20.179  1.00 42.53           C  
ATOM   1046  O   CYS A 447      28.780  13.101  21.251  1.00 42.73           O  
ATOM   1047  CB  CYS A 447      28.156  15.851  19.542  1.00 42.65           C  
ATOM   1048  SG  CYS A 447      28.156  17.654  19.837  1.00 42.96           S  
ATOM   1049  N   LEU A 448      29.148  12.906  19.053  1.00 42.49           N  
ATOM   1050  CA  LEU A 448      28.824  11.481  19.041  1.00 42.49           C  
ATOM   1051  C   LEU A 448      29.799  10.687  19.885  1.00 42.45           C  
ATOM   1052  O   LEU A 448      29.405   9.786  20.624  1.00 41.75           O  
ATOM   1053  CB  LEU A 448      28.854  10.925  17.625  1.00 42.72           C  
ATOM   1054  CG  LEU A 448      27.705  11.300  16.694  1.00 42.86           C  
ATOM   1055  CD1 LEU A 448      27.975  10.697  15.313  1.00 40.82           C  
ATOM   1056  CD2 LEU A 448      26.376  10.830  17.266  1.00 42.06           C  
ATOM   1057  N   LYS A 449      31.077  11.033  19.758  1.00 42.96           N  
ATOM   1058  CA  LYS A 449      32.134  10.366  20.503  1.00 43.23           C  
ATOM   1059  C   LYS A 449      31.894  10.521  22.002  1.00 43.11           C  
ATOM   1060  O   LYS A 449      32.011   9.552  22.748  1.00 42.59           O  
ATOM   1061  CB  LYS A 449      33.511  10.909  20.099  1.00 43.33           C  
ATOM   1062  CG  LYS A 449      34.670  10.042  20.587  1.00 44.02           C  
ATOM   1063  CD  LYS A 449      35.968  10.309  19.831  1.00 43.87           C  
ATOM   1064  CE  LYS A 449      36.453  11.735  19.986  1.00 43.96           C  
ATOM   1065  NZ  LYS A 449      37.883  11.887  19.575  1.00 41.99           N1+
ATOM   1066  N   SER A 450      31.517  11.726  22.427  1.00 43.27           N  
ATOM   1067  CA  SER A 450      31.228  11.990  23.834  1.00 43.69           C  
ATOM   1068  C   SER A 450      29.999  11.231  24.329  1.00 43.85           C  
ATOM   1069  O   SER A 450      29.984  10.731  25.460  1.00 44.39           O  
ATOM   1070  CB  SER A 450      31.066  13.489  24.085  1.00 44.05           C  
ATOM   1071  OG  SER A 450      32.325  14.144  23.995  1.00 44.62           O  
ATOM   1072  N   ILE A 451      28.973  11.128  23.486  1.00 43.70           N  
ATOM   1073  CA  ILE A 451      27.817  10.288  23.801  1.00 43.33           C  
ATOM   1074  C   ILE A 451      28.245   8.828  24.026  1.00 43.18           C  
ATOM   1075  O   ILE A 451      27.787   8.192  24.962  1.00 43.24           O  
ATOM   1076  CB  ILE A 451      26.721  10.370  22.700  1.00 43.34           C  
ATOM   1077  CG1 ILE A 451      26.052  11.752  22.726  1.00 43.70           C  
ATOM   1078  CG2 ILE A 451      25.659   9.252  22.876  1.00 42.26           C  
ATOM   1079  CD1 ILE A 451      25.324  12.123  21.431  1.00 43.01           C  
ATOM   1080  N   ILE A 452      29.120   8.309  23.170  1.00 43.07           N  
ATOM   1081  CA  ILE A 452      29.616   6.946  23.316  1.00 43.07           C  
ATOM   1082  C   ILE A 452      30.273   6.737  24.678  1.00 43.24           C  
ATOM   1083  O   ILE A 452      29.984   5.761  25.372  1.00 43.57           O  
ATOM   1084  CB  ILE A 452      30.631   6.591  22.219  1.00 43.03           C  
ATOM   1085  CG1 ILE A 452      29.904   6.391  20.888  1.00 43.66           C  
ATOM   1086  CG2 ILE A 452      31.413   5.343  22.609  1.00 42.12           C  
ATOM   1087  CD1 ILE A 452      30.810   6.243  19.697  1.00 43.69           C  
ATOM   1088  N   LEU A 453      31.155   7.657  25.049  1.00 43.34           N  
ATOM   1089  CA  LEU A 453      31.800   7.614  26.348  1.00 43.51           C  
ATOM   1090  C   LEU A 453      30.791   7.539  27.479  1.00 43.79           C  
ATOM   1091  O   LEU A 453      30.927   6.710  28.376  1.00 44.30           O  
ATOM   1092  CB  LEU A 453      32.679   8.850  26.547  1.00 43.39           C  
ATOM   1093  CG  LEU A 453      33.399   8.921  27.899  1.00 42.19           C  
ATOM   1094  CD1 LEU A 453      34.507   7.882  27.952  1.00 40.19           C  
ATOM   1095  CD2 LEU A 453      33.929  10.342  28.114  1.00 40.86           C  
ATOM   1096  N   LEU A 454      29.779   8.401  27.435  1.00 44.13           N  
ATOM   1097  CA  LEU A 454      28.831   8.522  28.547  1.00 44.32           C  
ATOM   1098  C   LEU A 454      27.735   7.465  28.546  1.00 44.89           C  
ATOM   1099  O   LEU A 454      27.222   7.093  29.612  1.00 44.68           O  
ATOM   1100  CB  LEU A 454      28.203   9.920  28.559  1.00 44.14           C  
ATOM   1101  CG  LEU A 454      29.157  11.043  28.960  1.00 44.03           C  
ATOM   1102  CD1 LEU A 454      28.601  12.389  28.562  1.00 43.53           C  
ATOM   1103  CD2 LEU A 454      29.429  10.980  30.454  1.00 43.97           C  
ATOM   1104  N   ASN A 455      27.371   6.980  27.364  1.00 45.64           N  
ATOM   1105  CA  ASN A 455      26.215   6.093  27.235  1.00 46.39           C  
ATOM   1106  C   ASN A 455      26.525   4.611  27.362  1.00 47.54           C  
ATOM   1107  O   ASN A 455      25.646   3.834  27.679  1.00 47.81           O  
ATOM   1108  CB  ASN A 455      25.515   6.313  25.892  1.00 46.07           C  
ATOM   1109  CG  ASN A 455      24.269   5.450  25.736  1.00 45.31           C  
ATOM   1110  ND2 ASN A 455      24.218   4.650  24.679  1.00 44.72           N  
ATOM   1111  OD1 ASN A 455      23.371   5.502  26.567  1.00 44.89           O  
ATOM   1112  N   SER A 456      27.751   4.194  27.090  1.00 49.15           N  
ATOM   1113  CA  SER A 456      27.944   2.778  26.787  1.00 50.43           C  
ATOM   1114  C   SER A 456      28.042   1.895  28.017  1.00 51.27           C  
ATOM   1115  O   SER A 456      27.753   0.696  27.941  1.00 51.40           O  
ATOM   1116  CB  SER A 456      29.108   2.577  25.820  1.00 50.56           C  
ATOM   1117  OG  SER A 456      28.720   3.060  24.537  1.00 50.80           O  
ATOM   1118  N   GLY A 457      28.390   2.501  29.146  1.00 52.39           N  
ATOM   1119  CA  GLY A 457      28.467   1.801  30.417  1.00 53.42           C  
ATOM   1120  C   GLY A 457      27.244   1.984  31.294  1.00 54.48           C  
ATOM   1121  O   GLY A 457      26.946   1.120  32.118  1.00 54.38           O  
ATOM   1122  N   VAL A 458      26.528   3.099  31.116  1.00 55.80           N  
ATOM   1123  CA  VAL A 458      25.450   3.492  32.054  1.00 56.73           C  
ATOM   1124  C   VAL A 458      24.467   2.392  32.465  1.00 57.23           C  
ATOM   1125  O   VAL A 458      24.048   2.337  33.630  1.00 57.45           O  
ATOM   1126  CB  VAL A 458      24.605   4.678  31.526  1.00 56.89           C  
ATOM   1127  CG1 VAL A 458      25.377   5.975  31.638  1.00 57.22           C  
ATOM   1128  CG2 VAL A 458      24.126   4.414  30.091  1.00 57.16           C  
ATOM   1129  N   TYR A 459      24.091   1.532  31.522  1.00 57.72           N  
ATOM   1130  CA  TYR A 459      23.094   0.491  31.802  1.00 58.17           C  
ATOM   1131  C   TYR A 459      23.672  -0.694  32.586  1.00 58.60           C  
ATOM   1132  O   TYR A 459      22.917  -1.418  33.240  1.00 58.75           O  
ATOM   1133  CB  TYR A 459      22.437   0.000  30.506  1.00 58.07           C  
ATOM   1134  N   THR A 460      24.992  -0.891  32.525  1.00 59.24           N  
ATOM   1135  CA  THR A 460      25.639  -2.019  33.214  1.00 59.86           C  
ATOM   1136  C   THR A 460      26.487  -1.597  34.422  1.00 60.59           C  
ATOM   1137  O   THR A 460      27.582  -2.124  34.645  1.00 60.98           O  
ATOM   1138  CB  THR A 460      26.494  -2.893  32.247  1.00 59.87           C  
ATOM   1139  CG2 THR A 460      25.684  -3.292  31.016  1.00 59.89           C  
ATOM   1140  OG1 THR A 460      27.682  -2.192  31.852  1.00 59.45           O  
ATOM   1141  N   PHE A 461      25.974  -0.653  35.207  1.00 61.28           N  
ATOM   1142  CA  PHE A 461      26.537  -0.381  36.529  1.00 61.63           C  
ATOM   1143  C   PHE A 461      26.048  -1.467  37.474  1.00 61.59           C  
ATOM   1144  O   PHE A 461      24.859  -1.529  37.788  1.00 61.69           O  
ATOM   1145  CB  PHE A 461      26.119   0.999  37.049  1.00 61.85           C  
ATOM   1146  CG  PHE A 461      26.920   2.137  36.474  1.00 62.87           C  
ATOM   1147  CD1 PHE A 461      28.298   2.191  36.653  1.00 64.16           C  
ATOM   1148  CD2 PHE A 461      26.299   3.163  35.774  1.00 63.64           C  
ATOM   1149  CE1 PHE A 461      29.044   3.243  36.129  1.00 64.64           C  
ATOM   1150  CE2 PHE A 461      27.039   4.223  35.252  1.00 63.82           C  
ATOM   1151  CZ  PHE A 461      28.407   4.262  35.425  1.00 64.50           C  
ATOM   1152  N   SER A 463      26.005  -1.733  40.208  1.00 49.78           N  
ATOM   1153  CA  SER A 463      25.430  -1.348  41.492  1.00 49.76           C  
ATOM   1154  C   SER A 463      24.309  -0.327  41.321  1.00 49.64           C  
ATOM   1155  O   SER A 463      24.215   0.350  40.280  1.00 49.66           O  
ATOM   1156  CB  SER A 463      26.514  -0.768  42.406  1.00 49.79           C  
ATOM   1157  N   SER A 464      23.460  -0.235  42.347  1.00 49.35           N  
ATOM   1158  CA  SER A 464      22.442   0.811  42.446  1.00 49.18           C  
ATOM   1159  C   SER A 464      22.411   1.396  43.869  1.00 48.87           C  
ATOM   1160  O   SER A 464      21.372   1.417  44.540  1.00 48.56           O  
ATOM   1161  CB  SER A 464      21.068   0.276  42.035  1.00 49.17           C  
ATOM   1162  OG  SER A 464      20.629  -0.727  42.928  1.00 49.87           O  
ATOM   1163  N   THR A 465      23.579   1.858  44.314  1.00 48.51           N  
ATOM   1164  CA  THR A 465      23.703   2.633  45.544  1.00 47.99           C  
ATOM   1165  C   THR A 465      23.242   4.063  45.266  1.00 47.65           C  
ATOM   1166  O   THR A 465      23.260   4.508  44.114  1.00 47.64           O  
ATOM   1167  CB  THR A 465      25.167   2.672  46.032  1.00 48.07           C  
ATOM   1168  CG2 THR A 465      25.639   1.285  46.432  1.00 47.91           C  
ATOM   1169  OG1 THR A 465      26.014   3.173  44.987  1.00 47.47           O  
ATOM   1170  N   LEU A 466      22.839   4.779  46.314  1.00 47.14           N  
ATOM   1171  CA  LEU A 466      22.399   6.172  46.182  1.00 46.78           C  
ATOM   1172  C   LEU A 466      23.453   6.996  45.459  1.00 46.52           C  
ATOM   1173  O   LEU A 466      23.133   7.849  44.627  1.00 46.47           O  
ATOM   1174  CB  LEU A 466      22.118   6.784  47.556  1.00 46.84           C  
ATOM   1175  CG  LEU A 466      21.591   8.222  47.592  1.00 46.75           C  
ATOM   1176  CD1 LEU A 466      20.382   8.388  46.687  1.00 46.52           C  
ATOM   1177  CD2 LEU A 466      21.252   8.624  49.027  1.00 45.97           C  
ATOM   1178  N   LYS A 467      24.716   6.732  45.777  1.00 46.20           N  
ATOM   1179  CA  LYS A 467      25.829   7.339  45.060  1.00 45.86           C  
ATOM   1180  C   LYS A 467      25.704   6.997  43.591  1.00 45.45           C  
ATOM   1181  O   LYS A 467      25.717   7.884  42.743  1.00 45.58           O  
ATOM   1182  CB  LYS A 467      27.162   6.822  45.600  1.00 45.93           C  
ATOM   1183  CG  LYS A 467      28.387   7.579  45.101  1.00 46.43           C  
ATOM   1184  CD  LYS A 467      29.648   6.793  45.409  1.00 46.62           C  
ATOM   1185  CE  LYS A 467      30.799   7.681  45.820  1.00 46.73           C  
ATOM   1186  NZ  LYS A 467      31.961   6.843  46.211  1.00 46.86           N1+
ATOM   1187  N   SER A 468      25.563   5.706  43.299  1.00 44.98           N  
ATOM   1188  CA  SER A 468      25.460   5.226  41.916  1.00 44.52           C  
ATOM   1189  C   SER A 468      24.243   5.804  41.191  1.00 43.92           C  
ATOM   1190  O   SER A 468      24.319   6.094  39.996  1.00 43.81           O  
ATOM   1191  CB  SER A 468      25.420   3.698  41.875  1.00 44.49           C  
ATOM   1192  OG  SER A 468      25.705   3.226  40.575  1.00 44.62           O  
ATOM   1193  N   LEU A 469      23.134   5.974  41.913  1.00 43.26           N  
ATOM   1194  CA  LEU A 469      21.928   6.589  41.352  1.00 42.74           C  
ATOM   1195  C   LEU A 469      22.180   8.057  40.984  1.00 42.41           C  
ATOM   1196  O   LEU A 469      21.802   8.507  39.898  1.00 42.21           O  
ATOM   1197  CB  LEU A 469      20.760   6.479  42.336  1.00 42.70           C  
ATOM   1198  CG  LEU A 469      20.253   5.056  42.603  1.00 42.68           C  
ATOM   1199  CD1 LEU A 469      19.448   4.985  43.894  1.00 42.39           C  
ATOM   1200  CD2 LEU A 469      19.436   4.538  41.423  1.00 42.19           C  
ATOM   1201  N   GLU A 470      22.835   8.789  41.885  1.00 42.02           N  
ATOM   1202  CA  GLU A 470      23.194  10.189  41.644  1.00 41.81           C  
ATOM   1203  C   GLU A 470      24.097  10.318  40.423  1.00 41.84           C  
ATOM   1204  O   GLU A 470      23.916  11.219  39.607  1.00 41.54           O  
ATOM   1205  CB  GLU A 470      23.874  10.795  42.879  1.00 41.79           C  
ATOM   1206  CG  GLU A 470      22.917  11.009  44.062  1.00 41.49           C  
ATOM   1207  CD  GLU A 470      23.622  11.206  45.400  1.00 41.37           C  
ATOM   1208  OE1 GLU A 470      24.864  11.309  45.423  1.00 41.02           O  
ATOM   1209  OE2 GLU A 470      22.924  11.251  46.441  1.00 41.61           O1-
ATOM   1210  N   GLU A 471      25.051   9.396  40.300  1.00 42.03           N  
ATOM   1211  CA  GLU A 471      25.958   9.340  39.154  1.00 42.29           C  
ATOM   1212  C   GLU A 471      25.194   9.169  37.839  1.00 42.09           C  
ATOM   1213  O   GLU A 471      25.497   9.844  36.857  1.00 41.55           O  
ATOM   1214  CB  GLU A 471      26.954   8.180  39.305  1.00 42.64           C  
ATOM   1215  CG  GLU A 471      27.883   8.275  40.506  1.00 43.58           C  
ATOM   1216  CD  GLU A 471      29.094   9.122  40.226  1.00 45.22           C  
ATOM   1217  OE1 GLU A 471      30.080   8.602  39.659  1.00 45.59           O  
ATOM   1218  OE2 GLU A 471      29.057  10.317  40.584  1.00 47.57           O1-
ATOM   1219  N   LYS A 472      24.208   8.270  37.833  1.00 42.10           N  
ATOM   1220  CA  LYS A 472      23.426   7.982  36.624  1.00 42.35           C  
ATOM   1221  C   LYS A 472      22.572   9.175  36.195  1.00 42.46           C  
ATOM   1222  O   LYS A 472      22.424   9.436  34.999  1.00 42.23           O  
ATOM   1223  CB  LYS A 472      22.547   6.742  36.820  1.00 42.20           C  
ATOM   1224  N   ASP A 473      22.023   9.893  37.173  1.00 42.80           N  
ATOM   1225  CA  ASP A 473      21.250  11.108  36.910  1.00 43.27           C  
ATOM   1226  C   ASP A 473      22.106  12.190  36.249  1.00 43.03           C  
ATOM   1227  O   ASP A 473      21.674  12.832  35.296  1.00 43.62           O  
ATOM   1228  CB  ASP A 473      20.644  11.644  38.208  1.00 43.73           C  
ATOM   1229  CG  ASP A 473      19.796  12.886  37.986  1.00 45.66           C  
ATOM   1230  OD1 ASP A 473      18.716  12.771  37.347  1.00 47.40           O  
ATOM   1231  OD2 ASP A 473      20.213  13.974  38.455  1.00 47.76           O1-
ATOM   1232  N   HIS A 474      23.324  12.369  36.741  1.00 42.58           N  
ATOM   1233  CA  HIS A 474      24.258  13.343  36.182  1.00 42.31           C  
ATOM   1234  C   HIS A 474      24.617  13.027  34.735  1.00 42.45           C  
ATOM   1235  O   HIS A 474      24.635  13.913  33.870  1.00 42.47           O  
ATOM   1236  CB  HIS A 474      25.534  13.357  37.019  1.00 42.42           C  
ATOM   1237  CG  HIS A 474      26.512  14.414  36.617  1.00 41.53           C  
ATOM   1238  CD2 HIS A 474      26.497  15.755  36.796  1.00 41.16           C  
ATOM   1239  ND1 HIS A 474      27.682  14.127  35.953  1.00 40.16           N  
ATOM   1240  CE1 HIS A 474      28.344  15.247  35.735  1.00 40.83           C  
ATOM   1241  NE2 HIS A 474      27.648  16.249  36.239  1.00 41.17           N  
ATOM   1242  N   ILE A 475      24.913  11.760  34.475  1.00 42.40           N  
ATOM   1243  CA  ILE A 475      25.234  11.315  33.120  1.00 42.42           C  
ATOM   1244  C   ILE A 475      24.088  11.617  32.147  1.00 42.48           C  
ATOM   1245  O   ILE A 475      24.315  12.020  31.010  1.00 42.64           O  
ATOM   1246  CB  ILE A 475      25.567   9.809  33.093  1.00 42.29           C  
ATOM   1247  CG1 ILE A 475      26.888   9.543  33.828  1.00 42.05           C  
ATOM   1248  CG2 ILE A 475      25.647   9.305  31.666  1.00 41.28           C  
ATOM   1249  CD1 ILE A 475      27.072   8.083  34.247  1.00 41.74           C  
ATOM   1250  N   HIS A 476      22.857  11.438  32.596  1.00 42.86           N  
ATOM   1251  CA  HIS A 476      21.708  11.687  31.717  1.00 43.37           C  
ATOM   1252  C   HIS A 476      21.483  13.171  31.464  1.00 43.09           C  
ATOM   1253  O   HIS A 476      20.990  13.545  30.407  1.00 43.21           O  
ATOM   1254  CB  HIS A 476      20.445  11.022  32.264  1.00 43.50           C  
ATOM   1255  CG  HIS A 476      20.428   9.539  32.064  1.00 45.64           C  
ATOM   1256  CD2 HIS A 476      20.695   8.788  30.967  1.00 47.31           C  
ATOM   1257  ND1 HIS A 476      20.141   8.650  33.078  1.00 47.12           N  
ATOM   1258  CE1 HIS A 476      20.210   7.416  32.608  1.00 47.94           C  
ATOM   1259  NE2 HIS A 476      20.549   7.472  31.332  1.00 48.24           N  
ATOM   1260  N   ARG A 477      21.854  14.010  32.428  1.00 42.83           N  
ATOM   1261  CA  ARG A 477      21.784  15.452  32.244  1.00 42.51           C  
ATOM   1262  C   ARG A 477      22.812  15.928  31.214  1.00 42.03           C  
ATOM   1263  O   ARG A 477      22.488  16.734  30.344  1.00 41.89           O  
ATOM   1264  CB  ARG A 477      21.956  16.173  33.583  1.00 42.62           C  
ATOM   1265  CG  ARG A 477      20.766  15.989  34.514  1.00 43.55           C  
ATOM   1266  CD  ARG A 477      20.931  16.770  35.793  1.00 44.95           C  
ATOM   1267  NE  ARG A 477      19.766  16.646  36.668  1.00 46.87           N  
ATOM   1268  CZ  ARG A 477      18.603  17.279  36.491  1.00 48.53           C  
ATOM   1269  NH1 ARG A 477      18.411  18.101  35.458  1.00 48.94           N1+
ATOM   1270  NH2 ARG A 477      17.614  17.084  37.361  1.00 48.78           N  
ATOM   1271  N   VAL A 478      24.036  15.411  31.297  1.00 41.61           N  
ATOM   1272  CA  VAL A 478      25.085  15.775  30.346  1.00 41.53           C  
ATOM   1273  C   VAL A 478      24.722  15.290  28.931  1.00 41.75           C  
ATOM   1274  O   VAL A 478      24.865  16.043  27.967  1.00 41.74           O  
ATOM   1275  CB  VAL A 478      26.468  15.211  30.754  1.00 41.61           C  
ATOM   1276  CG1 VAL A 478      27.541  15.672  29.784  1.00 41.60           C  
ATOM   1277  CG2 VAL A 478      26.836  15.626  32.174  1.00 41.23           C  
ATOM   1278  N   LEU A 479      24.233  14.049  28.814  1.00 41.68           N  
ATOM   1279  CA  LEU A 479      23.758  13.515  27.526  1.00 41.61           C  
ATOM   1280  C   LEU A 479      22.632  14.369  26.947  1.00 41.62           C  
ATOM   1281  O   LEU A 479      22.618  14.638  25.748  1.00 41.52           O  
ATOM   1282  CB  LEU A 479      23.295  12.054  27.650  1.00 41.71           C  
ATOM   1283  CG  LEU A 479      24.388  10.990  27.813  1.00 42.10           C  
ATOM   1284  CD1 LEU A 479      23.758   9.688  28.275  1.00 42.61           C  
ATOM   1285  CD2 LEU A 479      25.204  10.777  26.523  1.00 41.47           C  
ATOM   1286  N   ASP A 480      21.700  14.812  27.789  1.00 41.77           N  
ATOM   1287  CA  ASP A 480      20.676  15.767  27.334  1.00 41.98           C  
ATOM   1288  C   ASP A 480      21.314  17.070  26.804  1.00 42.15           C  
ATOM   1289  O   ASP A 480      20.839  17.622  25.815  1.00 42.06           O  
ATOM   1290  CB  ASP A 480      19.655  16.077  28.442  1.00 41.88           C  
ATOM   1291  CG  ASP A 480      18.673  14.921  28.701  1.00 42.07           C  
ATOM   1292  OD1 ASP A 480      18.632  13.953  27.913  1.00 41.46           O  
ATOM   1293  OD2 ASP A 480      17.933  14.981  29.711  1.00 41.74           O1-
ATOM   1294  N   LYS A 481      22.386  17.551  27.446  1.00 42.26           N  
ATOM   1295  CA  LYS A 481      23.083  18.762  26.974  1.00 42.33           C  
ATOM   1296  C   LYS A 481      23.750  18.525  25.623  1.00 42.03           C  
ATOM   1297  O   LYS A 481      23.761  19.410  24.776  1.00 41.76           O  
ATOM   1298  CB  LYS A 481      24.124  19.268  27.986  1.00 42.40           C  
ATOM   1299  CG  LYS A 481      23.587  20.243  29.028  1.00 43.60           C  
ATOM   1300  CD  LYS A 481      23.733  21.718  28.593  1.00 44.93           C  
ATOM   1301  N   ILE A 482      24.299  17.333  25.410  1.00 42.03           N  
ATOM   1302  CA  ILE A 482      24.951  17.045  24.130  1.00 42.04           C  
ATOM   1303  C   ILE A 482      23.906  16.958  23.025  1.00 41.99           C  
ATOM   1304  O   ILE A 482      24.108  17.506  21.940  1.00 42.82           O  
ATOM   1305  CB  ILE A 482      25.824  15.784  24.164  1.00 42.17           C  
ATOM   1306  CG1 ILE A 482      26.874  15.889  25.273  1.00 42.35           C  
ATOM   1307  CG2 ILE A 482      26.565  15.619  22.831  1.00 41.86           C  
ATOM   1308  CD1 ILE A 482      27.385  14.561  25.740  1.00 42.95           C  
ATOM   1309  N   THR A 483      22.780  16.303  23.303  1.00 41.57           N  
ATOM   1310  CA  THR A 483      21.642  16.327  22.383  1.00 41.32           C  
ATOM   1311  C   THR A 483      21.277  17.771  22.027  1.00 41.76           C  
ATOM   1312  O   THR A 483      21.220  18.123  20.844  1.00 42.09           O  
ATOM   1313  CB  THR A 483      20.406  15.618  22.969  1.00 41.28           C  
ATOM   1314  CG2 THR A 483      19.228  15.712  22.005  1.00 40.43           C  
ATOM   1315  OG1 THR A 483      20.714  14.240  23.228  1.00 40.17           O  
ATOM   1316  N   ASP A 484      21.047  18.602  23.046  1.00 41.74           N  
ATOM   1317  CA  ASP A 484      20.835  20.040  22.838  1.00 41.98           C  
ATOM   1318  C   ASP A 484      21.861  20.608  21.861  1.00 41.96           C  
ATOM   1319  O   ASP A 484      21.515  21.322  20.918  1.00 42.01           O  
ATOM   1320  CB  ASP A 484      20.943  20.827  24.152  1.00 41.91           C  
ATOM   1321  CG  ASP A 484      19.774  20.610  25.081  1.00 41.91           C  
ATOM   1322  OD1 ASP A 484      18.774  19.981  24.689  1.00 42.00           O  
ATOM   1323  OD2 ASP A 484      19.866  21.078  26.234  1.00 43.54           O1-
ATOM   1324  N   THR A 485      23.121  20.275  22.100  1.00 42.03           N  
ATOM   1325  CA  THR A 485      24.231  20.789  21.302  1.00 42.15           C  
ATOM   1326  C   THR A 485      24.158  20.304  19.857  1.00 42.27           C  
ATOM   1327  O   THR A 485      24.334  21.096  18.927  1.00 42.20           O  
ATOM   1328  CB  THR A 485      25.574  20.377  21.921  1.00 42.01           C  
ATOM   1329  CG2 THR A 485      26.720  21.052  21.213  1.00 42.34           C  
ATOM   1330  OG1 THR A 485      25.579  20.735  23.309  1.00 41.77           O  
ATOM   1331  N   LEU A 486      23.895  19.007  19.676  1.00 42.39           N  
ATOM   1332  CA  LEU A 486      23.706  18.433  18.340  1.00 42.35           C  
ATOM   1333  C   LEU A 486      22.617  19.176  17.587  1.00 42.01           C  
ATOM   1334  O   LEU A 486      22.816  19.594  16.454  1.00 42.29           O  
ATOM   1335  CB  LEU A 486      23.334  16.946  18.422  1.00 42.67           C  
ATOM   1336  CG  LEU A 486      24.470  15.934  18.530  1.00 42.96           C  
ATOM   1337  CD1 LEU A 486      23.895  14.543  18.812  1.00 43.31           C  
ATOM   1338  CD2 LEU A 486      25.314  15.938  17.252  1.00 43.33           C  
ATOM   1339  N   ILE A 487      21.468  19.347  18.229  1.00 41.76           N  
ATOM   1340  CA  ILE A 487      20.350  20.077  17.627  1.00 41.57           C  
ATOM   1341  C   ILE A 487      20.728  21.516  17.276  1.00 41.43           C  
ATOM   1342  O   ILE A 487      20.399  22.006  16.198  1.00 41.56           O  
ATOM   1343  CB  ILE A 487      19.111  20.069  18.559  1.00 41.51           C  
ATOM   1344  CG1 ILE A 487      18.508  18.657  18.615  1.00 41.32           C  
ATOM   1345  CG2 ILE A 487      18.069  21.094  18.101  1.00 40.77           C  
ATOM   1346  CD1 ILE A 487      17.914  18.160  17.305  1.00 40.42           C  
ATOM   1347  N   HIS A 488      21.427  22.180  18.188  1.00 41.21           N  
ATOM   1348  CA  HIS A 488      21.870  23.549  17.968  1.00 41.04           C  
ATOM   1349  C   HIS A 488      22.778  23.650  16.739  1.00 40.83           C  
ATOM   1350  O   HIS A 488      22.666  24.592  15.957  1.00 40.65           O  
ATOM   1351  CB  HIS A 488      22.593  24.073  19.209  1.00 41.06           C  
ATOM   1352  CG  HIS A 488      23.150  25.451  19.044  1.00 41.53           C  
ATOM   1353  CD2 HIS A 488      22.582  26.669  19.207  1.00 42.00           C  
ATOM   1354  ND1 HIS A 488      24.453  25.683  18.664  1.00 42.00           N  
ATOM   1355  CE1 HIS A 488      24.666  26.984  18.600  1.00 42.06           C  
ATOM   1356  NE2 HIS A 488      23.546  27.605  18.923  1.00 42.52           N  
ATOM   1357  N   LEU A 489      23.671  22.677  16.574  1.00 40.61           N  
ATOM   1358  CA  LEU A 489      24.571  22.659  15.423  1.00 40.47           C  
ATOM   1359  C   LEU A 489      23.778  22.611  14.129  1.00 40.62           C  
ATOM   1360  O   LEU A 489      23.979  23.435  13.243  1.00 40.87           O  
ATOM   1361  CB  LEU A 489      25.513  21.459  15.483  1.00 40.18           C  
ATOM   1362  CG  LEU A 489      26.681  21.526  16.456  1.00 39.81           C  
ATOM   1363  CD1 LEU A 489      27.345  20.158  16.571  1.00 37.63           C  
ATOM   1364  CD2 LEU A 489      27.678  22.607  16.007  1.00 38.27           C  
ATOM   1365  N   MET A 490      22.862  21.651  14.039  1.00 40.83           N  
ATOM   1366  CA  MET A 490      22.033  21.473  12.852  1.00 41.17           C  
ATOM   1367  C   MET A 490      21.183  22.714  12.539  1.00 41.15           C  
ATOM   1368  O   MET A 490      21.071  23.112  11.377  1.00 41.03           O  
ATOM   1369  CB  MET A 490      21.158  20.226  13.006  1.00 41.47           C  
ATOM   1370  CG  MET A 490      21.970  18.931  13.031  1.00 42.35           C  
ATOM   1371  SD  MET A 490      21.079  17.536  13.728  1.00 44.85           S  
ATOM   1372  CE  MET A 490      22.469  16.556  14.305  1.00 43.83           C  
ATOM   1373  N   ALA A 491      20.611  23.330  13.573  1.00 41.23           N  
ATOM   1374  CA  ALA A 491      19.891  24.607  13.423  1.00 41.22           C  
ATOM   1375  C   ALA A 491      20.843  25.684  12.919  1.00 41.48           C  
ATOM   1376  O   ALA A 491      20.540  26.417  11.975  1.00 41.65           O  
ATOM   1377  CB  ALA A 491      19.269  25.037  14.746  1.00 40.81           C  
ATOM   1378  N   LYS A 492      22.011  25.764  13.541  1.00 41.79           N  
ATOM   1379  CA  LYS A 492      23.040  26.706  13.114  1.00 41.99           C  
ATOM   1380  C   LYS A 492      23.490  26.433  11.663  1.00 41.86           C  
ATOM   1381  O   LYS A 492      23.927  27.349  10.970  1.00 42.20           O  
ATOM   1382  CB  LYS A 492      24.212  26.662  14.101  1.00 42.04           C  
ATOM   1383  CG  LYS A 492      25.276  27.721  13.911  1.00 42.73           C  
ATOM   1384  CD  LYS A 492      26.243  27.733  15.108  1.00 43.28           C  
ATOM   1385  CE  LYS A 492      27.702  27.658  14.678  1.00 43.35           C  
ATOM   1386  NZ  LYS A 492      28.110  26.247  14.395  1.00 43.66           N1+
ATOM   1387  N   ALA A 493      23.352  25.189  11.201  1.00 41.68           N  
ATOM   1388  CA  ALA A 493      23.650  24.829   9.803  1.00 41.45           C  
ATOM   1389  C   ALA A 493      22.482  25.024   8.822  1.00 41.09           C  
ATOM   1390  O   ALA A 493      22.621  24.725   7.638  1.00 41.34           O  
ATOM   1391  CB  ALA A 493      24.137  23.391   9.730  1.00 41.46           C  
ATOM   1392  N   GLY A 494      21.335  25.491   9.304  1.00 40.53           N  
ATOM   1393  CA  GLY A 494      20.212  25.820   8.426  1.00 40.32           C  
ATOM   1394  C   GLY A 494      19.258  24.694   8.045  1.00 40.08           C  
ATOM   1395  O   GLY A 494      18.497  24.832   7.084  1.00 39.77           O  
ATOM   1396  N   LEU A 495      19.282  23.583   8.781  1.00 39.80           N  
ATOM   1397  CA  LEU A 495      18.287  22.525   8.583  1.00 39.58           C  
ATOM   1398  C   LEU A 495      16.950  22.937   9.203  1.00 39.50           C  
ATOM   1399  O   LEU A 495      16.920  23.711  10.158  1.00 39.57           O  
ATOM   1400  CB  LEU A 495      18.745  21.216   9.227  1.00 39.63           C  
ATOM   1401  CG  LEU A 495      19.794  20.372   8.501  1.00 39.59           C  
ATOM   1402  CD1 LEU A 495      21.017  21.195   8.109  1.00 39.13           C  
ATOM   1403  CD2 LEU A 495      20.188  19.204   9.389  1.00 37.65           C  
ATOM   1404  N   THR A 496      15.848  22.411   8.676  1.00 39.26           N  
ATOM   1405  CA  THR A 496      14.539  22.599   9.313  1.00 39.12           C  
ATOM   1406  C   THR A 496      14.478  21.789  10.604  1.00 39.18           C  
ATOM   1407  O   THR A 496      15.343  20.967  10.859  1.00 39.22           O  
ATOM   1408  CB  THR A 496      13.392  22.143   8.409  1.00 39.12           C  
ATOM   1409  CG2 THR A 496      13.407  22.910   7.075  1.00 38.59           C  
ATOM   1410  OG1 THR A 496      13.506  20.736   8.168  1.00 38.65           O  
ATOM   1411  N   LEU A 497      13.457  22.023  11.418  1.00 39.33           N  
ATOM   1412  CA  LEU A 497      13.275  21.251  12.643  1.00 39.43           C  
ATOM   1413  C   LEU A 497      13.096  19.767  12.329  1.00 39.43           C  
ATOM   1414  O   LEU A 497      13.675  18.909  13.003  1.00 39.58           O  
ATOM   1415  CB  LEU A 497      12.078  21.765  13.462  1.00 39.44           C  
ATOM   1416  CG  LEU A 497      12.399  22.744  14.595  1.00 39.98           C  
ATOM   1417  CD1 LEU A 497      11.112  23.271  15.226  1.00 40.42           C  
ATOM   1418  CD2 LEU A 497      13.292  22.099  15.652  1.00 39.29           C  
ATOM   1419  N   GLN A 498      12.282  19.471  11.319  1.00 39.25           N  
ATOM   1420  CA  GLN A 498      12.089  18.097  10.876  1.00 39.31           C  
ATOM   1421  C   GLN A 498      13.420  17.462  10.480  1.00 39.48           C  
ATOM   1422  O   GLN A 498      13.723  16.349  10.897  1.00 39.50           O  
ATOM   1423  CB  GLN A 498      11.126  18.031   9.693  1.00 39.22           C  
ATOM   1424  CG  GLN A 498      10.977  16.627   9.122  1.00 39.06           C  
ATOM   1425  CD  GLN A 498       9.807  16.495   8.182  1.00 38.32           C  
ATOM   1426  NE2 GLN A 498       8.815  15.709   8.576  1.00 37.53           N  
ATOM   1427  OE1 GLN A 498       9.800  17.080   7.105  1.00 38.84           O  
ATOM   1428  N   GLN A 499      14.186  18.174   9.654  1.00 39.55           N  
ATOM   1429  CA  GLN A 499      15.507  17.734   9.229  1.00 39.73           C  
ATOM   1430  C   GLN A 499      16.435  17.510  10.417  1.00 39.89           C  
ATOM   1431  O   GLN A 499      17.221  16.566  10.426  1.00 39.98           O  
ATOM   1432  CB  GLN A 499      16.142  18.766   8.301  1.00 39.58           C  
ATOM   1433  CG  GLN A 499      15.786  18.597   6.843  1.00 40.12           C  
ATOM   1434  CD  GLN A 499      16.173  19.802   6.004  1.00 40.32           C  
ATOM   1435  NE2 GLN A 499      16.165  19.635   4.690  1.00 40.84           N  
ATOM   1436  OE1 GLN A 499      16.462  20.872   6.532  1.00 40.03           O  
ATOM   1437  N   GLN A 500      16.360  18.407  11.395  1.00 40.00           N  
ATOM   1438  CA  GLN A 500      17.178  18.309  12.588  1.00 40.12           C  
ATOM   1439  C   GLN A 500      16.859  17.000  13.313  1.00 40.40           C  
ATOM   1440  O   GLN A 500      17.752  16.184  13.566  1.00 40.69           O  
ATOM   1441  CB  GLN A 500      16.921  19.507  13.508  1.00 40.01           C  
ATOM   1442  CG  GLN A 500      17.512  20.819  13.016  1.00 39.78           C  
ATOM   1443  CD  GLN A 500      16.875  22.030  13.681  1.00 39.57           C  
ATOM   1444  NE2 GLN A 500      16.507  23.023  12.881  1.00 39.48           N  
ATOM   1445  OE1 GLN A 500      16.704  22.062  14.896  1.00 39.21           O  
ATOM   1446  N   HIS A 501      15.577  16.799  13.621  1.00 40.32           N  
ATOM   1447  CA  HIS A 501      15.124  15.575  14.279  1.00 40.31           C  
ATOM   1448  C   HIS A 501      15.496  14.323  13.476  1.00 40.00           C  
ATOM   1449  O   HIS A 501      15.908  13.305  14.051  1.00 40.15           O  
ATOM   1450  CB  HIS A 501      13.607  15.611  14.526  1.00 40.44           C  
ATOM   1451  CG  HIS A 501      13.168  16.718  15.434  1.00 41.03           C  
ATOM   1452  CD2 HIS A 501      13.733  17.232  16.553  1.00 41.64           C  
ATOM   1453  ND1 HIS A 501      12.028  17.461  15.204  1.00 41.78           N  
ATOM   1454  CE1 HIS A 501      11.901  18.372  16.154  1.00 41.59           C  
ATOM   1455  NE2 HIS A 501      12.921  18.252  16.986  1.00 42.00           N  
ATOM   1456  N   GLN A 502      15.360  14.397  12.158  1.00 39.45           N  
ATOM   1457  CA  GLN A 502      15.724  13.272  11.301  1.00 39.36           C  
ATOM   1458  C   GLN A 502      17.224  12.983  11.339  1.00 39.52           C  
ATOM   1459  O   GLN A 502      17.637  11.820  11.447  1.00 39.43           O  
ATOM   1460  CB  GLN A 502      15.275  13.516   9.862  1.00 39.10           C  
ATOM   1461  CG  GLN A 502      13.791  13.307   9.662  1.00 38.49           C  
ATOM   1462  CD  GLN A 502      13.321  13.712   8.284  1.00 37.63           C  
ATOM   1463  NE2 GLN A 502      12.016  13.641   8.064  1.00 35.11           N  
ATOM   1464  OE1 GLN A 502      14.123  14.082   7.425  1.00 37.50           O  
ATOM   1465  N   ARG A 503      18.034  14.037  11.251  1.00 39.41           N  
ATOM   1466  CA  ARG A 503      19.482  13.873  11.254  1.00 39.45           C  
ATOM   1467  C   ARG A 503      19.967  13.373  12.607  1.00 39.21           C  
ATOM   1468  O   ARG A 503      20.831  12.495  12.674  1.00 38.95           O  
ATOM   1469  CB  ARG A 503      20.188  15.178  10.892  1.00 39.60           C  
ATOM   1470  CG  ARG A 503      21.682  15.001  10.649  1.00 39.83           C  
ATOM   1471  CD  ARG A 503      22.297  16.278  10.132  1.00 40.73           C  
ATOM   1472  NE  ARG A 503      23.742  16.159   9.959  1.00 41.48           N  
ATOM   1473  CZ  ARG A 503      24.339  15.668   8.874  1.00 41.68           C  
ATOM   1474  NH1 ARG A 503      23.622  15.208   7.855  1.00 41.02           N1+
ATOM   1475  NH2 ARG A 503      25.669  15.617   8.826  1.00 40.76           N  
ATOM   1476  N   LEU A 504      19.407  13.933  13.680  1.00 39.05           N  
ATOM   1477  CA  LEU A 504      19.735  13.485  15.030  1.00 38.87           C  
ATOM   1478  C   LEU A 504      19.499  11.977  15.131  1.00 38.98           C  
ATOM   1479  O   LEU A 504      20.375  11.233  15.580  1.00 38.94           O  
ATOM   1480  CB  LEU A 504      18.911  14.245  16.081  1.00 38.73           C  
ATOM   1481  CG  LEU A 504      19.077  13.838  17.560  1.00 38.20           C  
ATOM   1482  CD1 LEU A 504      20.505  14.103  18.046  1.00 36.53           C  
ATOM   1483  CD2 LEU A 504      18.059  14.550  18.452  1.00 35.86           C  
ATOM   1484  N   ALA A 505      18.324  11.532  14.686  1.00 39.29           N  
ATOM   1485  CA  ALA A 505      17.982  10.106  14.698  1.00 39.23           C  
ATOM   1486  C   ALA A 505      18.965   9.288  13.866  1.00 39.60           C  
ATOM   1487  O   ALA A 505      19.445   8.244  14.317  1.00 39.46           O  
ATOM   1488  CB  ALA A 505      16.565   9.883  14.214  1.00 38.76           C  
ATOM   1489  N   GLN A 506      19.260   9.763  12.655  1.00 40.17           N  
ATOM   1490  CA  GLN A 506      20.156   9.048  11.750  1.00 40.36           C  
ATOM   1491  C   GLN A 506      21.508   8.812  12.399  1.00 40.64           C  
ATOM   1492  O   GLN A 506      22.028   7.705  12.331  1.00 40.88           O  
ATOM   1493  CB  GLN A 506      20.335   9.796  10.428  1.00 40.45           C  
ATOM   1494  CG  GLN A 506      19.148   9.697   9.465  1.00 40.93           C  
ATOM   1495  CD  GLN A 506      19.093  10.860   8.473  1.00 41.57           C  
ATOM   1496  NE2 GLN A 506      17.932  11.084   7.883  1.00 39.48           N  
ATOM   1497  OE1 GLN A 506      20.087  11.551   8.255  1.00 44.06           O  
ATOM   1498  N   LEU A 507      22.055   9.837  13.052  1.00 41.03           N  
ATOM   1499  CA  LEU A 507      23.396   9.755  13.650  1.00 41.41           C  
ATOM   1500  C   LEU A 507      23.438   8.878  14.906  1.00 41.67           C  
ATOM   1501  O   LEU A 507      24.414   8.151  15.136  1.00 41.92           O  
ATOM   1502  CB  LEU A 507      23.933  11.153  13.983  1.00 41.69           C  
ATOM   1503  CG  LEU A 507      24.254  12.100  12.809  1.00 41.78           C  
ATOM   1504  CD1 LEU A 507      24.533  13.512  13.301  1.00 41.22           C  
ATOM   1505  CD2 LEU A 507      25.432  11.597  11.985  1.00 41.53           C  
ATOM   1506  N   LEU A 508      22.394   8.951  15.724  1.00 41.83           N  
ATOM   1507  CA  LEU A 508      22.323   8.125  16.928  1.00 41.97           C  
ATOM   1508  C   LEU A 508      22.109   6.644  16.609  1.00 42.29           C  
ATOM   1509  O   LEU A 508      22.598   5.798  17.347  1.00 42.47           O  
ATOM   1510  CB  LEU A 508      21.237   8.631  17.883  1.00 41.79           C  
ATOM   1511  CG  LEU A 508      21.521  10.020  18.463  1.00 41.66           C  
ATOM   1512  CD1 LEU A 508      20.394  10.467  19.392  1.00 40.45           C  
ATOM   1513  CD2 LEU A 508      22.865  10.028  19.173  1.00 39.94           C  
ATOM   1514  N   LEU A 509      21.393   6.328  15.528  1.00 42.19           N  
ATOM   1515  CA  LEU A 509      21.239   4.927  15.110  1.00 42.60           C  
ATOM   1516  C   LEU A 509      22.584   4.314  14.709  1.00 42.81           C  
ATOM   1517  O   LEU A 509      22.806   3.122  14.897  1.00 43.36           O  
ATOM   1518  CB  LEU A 509      20.219   4.772  13.972  1.00 42.07           C  
ATOM   1519  CG  LEU A 509      18.758   4.946  14.396  1.00 42.40           C  
ATOM   1520  CD1 LEU A 509      17.821   4.805  13.192  1.00 42.20           C  
ATOM   1521  CD2 LEU A 509      18.367   3.961  15.517  1.00 39.57           C  
ATOM   1522  N   ILE A 510      23.480   5.135  14.177  1.00 43.04           N  
ATOM   1523  CA  ILE A 510      24.812   4.674  13.796  1.00 42.92           C  
ATOM   1524  C   ILE A 510      25.578   4.235  15.034  1.00 42.57           C  
ATOM   1525  O   ILE A 510      26.395   3.324  14.963  1.00 42.43           O  
ATOM   1526  CB  ILE A 510      25.595   5.775  13.039  1.00 43.32           C  
ATOM   1527  CG1 ILE A 510      24.920   6.068  11.693  1.00 44.04           C  
ATOM   1528  CG2 ILE A 510      27.057   5.357  12.797  1.00 42.74           C  
ATOM   1529  CD1 ILE A 510      25.453   7.314  11.016  1.00 45.47           C  
ATOM   1530  N   LEU A 511      25.302   4.876  16.171  1.00 42.28           N  
ATOM   1531  CA  LEU A 511      25.865   4.431  17.440  1.00 41.86           C  
ATOM   1532  C   LEU A 511      25.540   2.981  17.732  1.00 41.64           C  
ATOM   1533  O   LEU A 511      26.399   2.273  18.222  1.00 41.67           O  
ATOM   1534  CB  LEU A 511      25.430   5.315  18.601  1.00 41.60           C  
ATOM   1535  CG  LEU A 511      25.967   6.750  18.523  1.00 42.35           C  
ATOM   1536  CD1 LEU A 511      25.849   7.414  19.907  1.00 40.86           C  
ATOM   1537  CD2 LEU A 511      27.410   6.819  17.999  1.00 40.50           C  
ATOM   1538  N   SER A 512      24.327   2.526  17.409  1.00 41.74           N  
ATOM   1539  CA  SER A 512      23.997   1.102  17.538  1.00 41.69           C  
ATOM   1540  C   SER A 512      24.947   0.204  16.733  1.00 41.67           C  
ATOM   1541  O   SER A 512      25.354  -0.849  17.220  1.00 41.66           O  
ATOM   1542  CB  SER A 512      22.553   0.813  17.131  1.00 41.78           C  
ATOM   1543  OG  SER A 512      21.675   0.957  18.236  1.00 42.89           O  
ATOM   1544  N   HIS A 513      25.296   0.608  15.512  1.00 41.32           N  
ATOM   1545  CA  HIS A 513      26.203  -0.197  14.696  1.00 41.76           C  
ATOM   1546  C   HIS A 513      27.646  -0.145  15.214  1.00 41.05           C  
ATOM   1547  O   HIS A 513      28.374  -1.121  15.141  1.00 40.36           O  
ATOM   1548  CB  HIS A 513      26.092   0.178  13.214  1.00 42.00           C  
ATOM   1549  CG  HIS A 513      24.784  -0.232  12.612  1.00 45.38           C  
ATOM   1550  CD2 HIS A 513      23.596   0.419  12.530  1.00 46.84           C  
ATOM   1551  ND1 HIS A 513      24.569  -1.492  12.086  1.00 47.18           N  
ATOM   1552  CE1 HIS A 513      23.317  -1.583  11.673  1.00 47.50           C  
ATOM   1553  NE2 HIS A 513      22.705  -0.439  11.932  1.00 46.84           N  
ATOM   1554  N   ILE A 514      28.044   0.981  15.776  1.00 41.07           N  
ATOM   1555  CA  ILE A 514      29.362   1.060  16.384  1.00 41.08           C  
ATOM   1556  C   ILE A 514      29.443   0.110  17.593  1.00 41.10           C  
ATOM   1557  O   ILE A 514      30.446  -0.600  17.762  1.00 40.61           O  
ATOM   1558  CB  ILE A 514      29.727   2.488  16.712  1.00 40.84           C  
ATOM   1559  CG1 ILE A 514      29.939   3.250  15.389  1.00 41.73           C  
ATOM   1560  CG2 ILE A 514      30.991   2.532  17.562  1.00 40.93           C  
ATOM   1561  CD1 ILE A 514      29.928   4.749  15.516  1.00 41.12           C  
ATOM   1562  N   ARG A 515      28.370   0.046  18.380  1.00 40.66           N  
ATOM   1563  CA  ARG A 515      28.321  -0.872  19.512  1.00 40.74           C  
ATOM   1564  C   ARG A 515      28.475  -2.308  19.049  1.00 40.16           C  
ATOM   1565  O   ARG A 515      29.196  -3.095  19.661  1.00 40.27           O  
ATOM   1566  CB  ARG A 515      26.994  -0.750  20.261  1.00 40.99           C  
ATOM   1567  CG  ARG A 515      26.854  -1.720  21.445  1.00 42.02           C  
ATOM   1568  CD  ARG A 515      27.706  -1.244  22.601  1.00 44.59           C  
ATOM   1569  NE  ARG A 515      27.146   0.003  23.093  1.00 46.51           N  
ATOM   1570  CZ  ARG A 515      26.450   0.149  24.215  1.00 48.41           C  
ATOM   1571  NH1 ARG A 515      26.244  -0.862  25.058  1.00 49.23           N1+
ATOM   1572  NH2 ARG A 515      25.970   1.345  24.504  1.00 50.25           N  
ATOM   1573  N   HIS A 516      27.743  -2.637  17.990  1.00 39.80           N  
ATOM   1574  CA  HIS A 516      27.775  -3.954  17.363  1.00 39.42           C  
ATOM   1575  C   HIS A 516      29.190  -4.345  16.919  1.00 39.02           C  
ATOM   1576  O   HIS A 516      29.647  -5.441  17.206  1.00 38.40           O  
ATOM   1577  CB  HIS A 516      26.812  -3.965  16.173  1.00 39.54           C  
ATOM   1578  CG  HIS A 516      26.658  -5.303  15.529  1.00 39.16           C  
ATOM   1579  CD2 HIS A 516      27.135  -5.791  14.363  1.00 39.78           C  
ATOM   1580  ND1 HIS A 516      25.909  -6.311  16.088  1.00 41.44           N  
ATOM   1581  CE1 HIS A 516      25.945  -7.373  15.303  1.00 41.36           C  
ATOM   1582  NE2 HIS A 516      26.689  -7.084  14.252  1.00 41.65           N  
ATOM   1583  N   MET A 517      29.878  -3.432  16.246  1.00 38.92           N  
ATOM   1584  CA  MET A 517      31.238  -3.681  15.763  1.00 39.19           C  
ATOM   1585  C   MET A 517      32.215  -3.879  16.926  1.00 39.23           C  
ATOM   1586  O   MET A 517      33.093  -4.733  16.868  1.00 39.68           O  
ATOM   1587  CB  MET A 517      31.714  -2.527  14.875  1.00 39.10           C  
ATOM   1588  CG  MET A 517      31.014  -2.445  13.514  1.00 39.55           C  
ATOM   1589  SD  MET A 517      31.658  -1.106  12.463  1.00 40.51           S  
ATOM   1590  CE  MET A 517      31.299   0.341  13.426  1.00 37.07           C  
ATOM   1591  N   SER A 518      32.052  -3.082  17.972  1.00 39.30           N  
ATOM   1592  CA  SER A 518      32.878  -3.176  19.164  1.00 39.53           C  
ATOM   1593  C   SER A 518      32.727  -4.542  19.823  1.00 39.61           C  
ATOM   1594  O   SER A 518      33.720  -5.155  20.210  1.00 39.45           O  
ATOM   1595  CB  SER A 518      32.507  -2.065  20.152  1.00 39.62           C  
ATOM   1596  OG  SER A 518      33.169  -2.234  21.391  1.00 39.97           O  
ATOM   1597  N   ASN A 519      31.488  -5.017  19.931  1.00 39.66           N  
ATOM   1598  CA  ASN A 519      31.223  -6.345  20.460  1.00 39.79           C  
ATOM   1599  C   ASN A 519      31.885  -7.445  19.626  1.00 39.86           C  
ATOM   1600  O   ASN A 519      32.479  -8.362  20.192  1.00 39.40           O  
ATOM   1601  CB  ASN A 519      29.716  -6.612  20.556  1.00 40.05           C  
ATOM   1602  CG  ASN A 519      29.015  -5.765  21.620  1.00 40.67           C  
ATOM   1603  ND2 ASN A 519      27.695  -5.642  21.496  1.00 39.90           N  
ATOM   1604  OD1 ASN A 519      29.641  -5.252  22.547  1.00 42.03           O  
ATOM   1605  N   LYS A 520      31.781  -7.362  18.294  1.00 40.15           N  
ATOM   1606  CA  LYS A 520      32.459  -8.327  17.420  1.00 40.54           C  
ATOM   1607  C   LYS A 520      33.980  -8.167  17.540  1.00 40.65           C  
ATOM   1608  O   LYS A 520      34.716  -9.156  17.561  1.00 40.26           O  
ATOM   1609  CB  LYS A 520      32.032  -8.199  15.945  1.00 40.81           C  
ATOM   1610  CG  LYS A 520      30.516  -8.261  15.639  1.00 41.58           C  
ATOM   1611  CD  LYS A 520      29.788  -9.468  16.244  1.00 43.23           C  
ATOM   1612  CE  LYS A 520      30.077 -10.749  15.487  1.00 43.89           C  
ATOM   1613  NZ  LYS A 520      29.510 -11.938  16.182  1.00 45.13           N1+
ATOM   1614  N   GLY A 521      34.437  -6.920  17.631  1.00 41.07           N  
ATOM   1615  CA  GLY A 521      35.843  -6.622  17.876  1.00 41.69           C  
ATOM   1616  C   GLY A 521      36.392  -7.272  19.140  1.00 42.45           C  
ATOM   1617  O   GLY A 521      37.461  -7.886  19.114  1.00 42.08           O  
ATOM   1618  N   MET A 522      35.659  -7.144  20.244  1.00 43.28           N  
ATOM   1619  CA  MET A 522      36.063  -7.768  21.507  1.00 44.15           C  
ATOM   1620  C   MET A 522      36.159  -9.292  21.366  1.00 44.52           C  
ATOM   1621  O   MET A 522      37.132  -9.906  21.815  1.00 44.25           O  
ATOM   1622  CB  MET A 522      35.086  -7.425  22.632  1.00 44.17           C  
ATOM   1623  CG  MET A 522      34.972  -5.956  22.970  1.00 45.46           C  
ATOM   1624  SD  MET A 522      36.424  -5.198  23.734  1.00 49.37           S  
ATOM   1625  CE  MET A 522      35.681  -3.641  24.243  1.00 47.67           C  
ATOM   1626  N   GLU A 523      35.157  -9.898  20.734  1.00 45.39           N  
ATOM   1627  CA  GLU A 523      35.171 -11.346  20.473  1.00 46.16           C  
ATOM   1628  C   GLU A 523      36.427 -11.741  19.711  1.00 46.49           C  
ATOM   1629  O   GLU A 523      37.108 -12.690  20.073  1.00 46.25           O  
ATOM   1630  CB  GLU A 523      33.955 -11.771  19.649  1.00 46.45           C  
ATOM   1631  CG  GLU A 523      32.629 -11.675  20.370  1.00 47.67           C  
ATOM   1632  CD  GLU A 523      31.443 -11.968  19.453  1.00 49.63           C  
ATOM   1633  OE1 GLU A 523      31.508 -12.967  18.696  1.00 48.71           O  
ATOM   1634  OE2 GLU A 523      30.446 -11.200  19.502  1.00 51.06           O1-
ATOM   1635  N   HIS A 524      36.714 -10.993  18.649  1.00 47.27           N  
ATOM   1636  CA  HIS A 524      37.886 -11.223  17.805  1.00 47.88           C  
ATOM   1637  C   HIS A 524      39.185 -11.079  18.603  1.00 48.37           C  
ATOM   1638  O   HIS A 524      40.054 -11.949  18.536  1.00 48.62           O  
ATOM   1639  CB  HIS A 524      37.864 -10.250  16.615  1.00 47.97           C  
ATOM   1640  CG  HIS A 524      38.879 -10.548  15.554  1.00 48.22           C  
ATOM   1641  CD2 HIS A 524      39.225 -11.708  14.947  1.00 48.49           C  
ATOM   1642  ND1 HIS A 524      39.669  -9.570  14.987  1.00 48.27           N  
ATOM   1643  CE1 HIS A 524      40.461 -10.115  14.081  1.00 48.14           C  
ATOM   1644  NE2 HIS A 524      40.214 -11.412  14.039  1.00 48.57           N  
ATOM   1645  N   LEU A 525      39.300 -10.000  19.373  1.00 49.07           N  
ATOM   1646  CA  LEU A 525      40.516  -9.728  20.150  1.00 49.67           C  
ATOM   1647  C   LEU A 525      40.712 -10.730  21.291  1.00 50.52           C  
ATOM   1648  O   LEU A 525      41.838 -11.162  21.532  1.00 50.57           O  
ATOM   1649  CB  LEU A 525      40.524  -8.292  20.696  1.00 49.40           C  
ATOM   1650  CG  LEU A 525      40.654  -7.161  19.669  1.00 48.99           C  
ATOM   1651  CD1 LEU A 525      40.462  -5.798  20.342  1.00 47.83           C  
ATOM   1652  CD2 LEU A 525      41.987  -7.211  18.931  1.00 47.67           C  
ATOM   1653  N   TYR A 526      39.627 -11.109  21.972  1.00 51.52           N  
ATOM   1654  CA  TYR A 526      39.699 -12.110  23.056  1.00 52.28           C  
ATOM   1655  C   TYR A 526      39.757 -13.563  22.560  1.00 52.63           C  
ATOM   1656  O   TYR A 526      39.848 -14.491  23.372  1.00 52.71           O  
ATOM   1657  CB  TYR A 526      38.550 -11.922  24.062  1.00 52.55           C  
ATOM   1658  CG  TYR A 526      38.720 -10.690  24.931  1.00 53.83           C  
ATOM   1659  CD1 TYR A 526      39.636 -10.679  25.977  1.00 54.87           C  
ATOM   1660  CD2 TYR A 526      37.979  -9.535  24.699  1.00 55.62           C  
ATOM   1661  CE1 TYR A 526      39.808  -9.552  26.775  1.00 56.08           C  
ATOM   1662  CE2 TYR A 526      38.147  -8.392  25.487  1.00 56.70           C  
ATOM   1663  CZ  TYR A 526      39.064  -8.409  26.526  1.00 57.49           C  
ATOM   1664  OH  TYR A 526      39.239  -7.288  27.316  1.00 59.10           O  
ATOM   1665  N   SER A 527      39.715 -13.765  21.242  1.00 53.13           N  
ATOM   1666  CA  SER A 527      39.936 -15.097  20.662  1.00 53.52           C  
ATOM   1667  C   SER A 527      41.435 -15.386  20.525  1.00 54.02           C  
ATOM   1668  O   SER A 527      41.849 -16.548  20.432  1.00 54.12           O  
ATOM   1669  CB  SER A 527      39.240 -15.237  19.301  1.00 53.43           C  
ATOM   1670  OG  SER A 527      39.903 -14.500  18.289  1.00 53.09           O  
ATOM   1671  N   MET A 528      42.235 -14.319  20.516  1.00 54.59           N  
ATOM   1672  CA  MET A 528      43.691 -14.415  20.431  1.00 54.99           C  
ATOM   1673  C   MET A 528      44.264 -14.414  21.851  1.00 55.17           C  
ATOM   1674  O   MET A 528      44.348 -13.363  22.496  1.00 55.26           O  
ATOM   1675  CB  MET A 528      44.253 -13.241  19.611  1.00 55.08           C  
ATOM   1676  CG  MET A 528      43.594 -13.061  18.238  1.00 55.51           C  
ATOM   1677  SD  MET A 528      44.113 -11.561  17.377  1.00 57.22           S  
ATOM   1678  CE  MET A 528      42.633 -11.143  16.448  1.00 56.26           C  
ATOM   1679  N   LYS A 529      44.641 -15.599  22.334  1.00 55.26           N  
ATOM   1680  CA  LYS A 529      45.138 -15.770  23.703  1.00 55.36           C  
ATOM   1681  C   LYS A 529      46.609 -15.370  23.821  1.00 55.45           C  
ATOM   1682  O   LYS A 529      46.983 -14.229  23.533  1.00 55.51           O  
ATOM   1683  CB  LYS A 529      44.959 -17.223  24.157  1.00 55.28           C  
ATOM   1684  N   ASN A 532      48.127  -9.326  28.486  1.00 56.12           N  
ATOM   1685  CA  ASN A 532      48.622 -10.483  29.238  1.00 56.15           C  
ATOM   1686  C   ASN A 532      48.161 -10.397  30.708  1.00 56.09           C  
ATOM   1687  O   ASN A 532      46.981 -10.133  30.956  1.00 55.98           O  
ATOM   1688  CB  ASN A 532      50.150 -10.585  29.088  1.00 56.15           C  
ATOM   1689  CG  ASN A 532      50.683 -11.995  29.332  1.00 56.30           C  
ATOM   1690  ND2 ASN A 532      52.001 -12.138  29.297  1.00 56.37           N  
ATOM   1691  OD1 ASN A 532      49.921 -12.937  29.549  1.00 56.97           O  
ATOM   1692  N   VAL A 533      49.059 -10.599  31.677  1.00 56.04           N  
ATOM   1693  CA  VAL A 533      48.710 -10.446  33.098  1.00 55.97           C  
ATOM   1694  C   VAL A 533      48.623  -8.961  33.509  1.00 55.86           C  
ATOM   1695  O   VAL A 533      49.045  -8.584  34.609  1.00 55.98           O  
ATOM   1696  CB  VAL A 533      49.718 -11.184  34.014  1.00 55.87           C  
ATOM   1697  N   VAL A 534      48.062  -8.139  32.619  1.00 55.58           N  
ATOM   1698  CA  VAL A 534      47.828  -6.718  32.867  1.00 55.26           C  
ATOM   1699  C   VAL A 534      46.435  -6.361  32.327  1.00 55.15           C  
ATOM   1700  O   VAL A 534      46.317  -5.828  31.216  1.00 55.17           O  
ATOM   1701  CB  VAL A 534      48.926  -5.840  32.206  1.00 55.26           C  
ATOM   1702  CG1 VAL A 534      49.175  -6.261  30.748  1.00 54.84           C  
ATOM   1703  CG2 VAL A 534      48.573  -4.358  32.313  1.00 54.88           C  
ATOM   1704  N   PRO A 535      45.371  -6.688  33.097  1.00 54.94           N  
ATOM   1705  CA  PRO A 535      43.994  -6.430  32.643  1.00 54.87           C  
ATOM   1706  C   PRO A 535      43.709  -4.953  32.380  1.00 54.82           C  
ATOM   1707  O   PRO A 535      44.212  -4.092  33.105  1.00 55.09           O  
ATOM   1708  CB  PRO A 535      43.117  -6.951  33.793  1.00 54.84           C  
ATOM   1709  CG  PRO A 535      44.038  -7.261  34.924  1.00 54.99           C  
ATOM   1710  CD  PRO A 535      45.401  -7.466  34.350  1.00 55.09           C  
ATOM   1711  N   LEU A 536      42.903  -4.677  31.356  1.00 54.40           N  
ATOM   1712  CA  LEU A 536      42.634  -3.309  30.906  1.00 54.35           C  
ATOM   1713  C   LEU A 536      42.037  -2.431  32.014  1.00 54.15           C  
ATOM   1714  O   LEU A 536      42.334  -1.237  32.098  1.00 53.94           O  
ATOM   1715  CB  LEU A 536      41.703  -3.334  29.683  1.00 54.31           C  
ATOM   1716  CG  LEU A 536      41.354  -2.005  29.002  1.00 54.76           C  
ATOM   1717  CD1 LEU A 536      42.608  -1.215  28.627  1.00 54.50           C  
ATOM   1718  CD2 LEU A 536      40.490  -2.250  27.772  1.00 54.69           C  
ATOM   1719  N   TYR A 537      41.199  -3.033  32.854  1.00 54.04           N  
ATOM   1720  CA  TYR A 537      40.610  -2.346  34.003  1.00 54.01           C  
ATOM   1721  C   TYR A 537      41.717  -1.766  34.873  1.00 53.55           C  
ATOM   1722  O   TYR A 537      41.753  -0.561  35.117  1.00 53.61           O  
ATOM   1723  CB  TYR A 537      39.755  -3.322  34.815  1.00 54.18           C  
ATOM   1724  CG  TYR A 537      38.886  -2.691  35.885  1.00 55.21           C  
ATOM   1725  CD1 TYR A 537      37.516  -2.521  35.682  1.00 56.57           C  
ATOM   1726  CD2 TYR A 537      39.422  -2.293  37.108  1.00 55.82           C  
ATOM   1727  CE1 TYR A 537      36.707  -1.960  36.658  1.00 56.88           C  
ATOM   1728  CE2 TYR A 537      38.622  -1.730  38.090  1.00 56.41           C  
ATOM   1729  CZ  TYR A 537      37.264  -1.567  37.858  1.00 57.20           C  
ATOM   1730  OH  TYR A 537      36.454  -1.013  38.825  1.00 58.57           O  
ATOM   1731  N   ASP A 538      42.623  -2.633  35.321  1.00 52.95           N  
ATOM   1732  CA  ASP A 538      43.782  -2.209  36.105  1.00 52.45           C  
ATOM   1733  C   ASP A 538      44.554  -1.125  35.354  1.00 51.78           C  
ATOM   1734  O   ASP A 538      44.887  -0.087  35.920  1.00 51.82           O  
ATOM   1735  CB  ASP A 538      44.704  -3.398  36.410  1.00 52.48           C  
ATOM   1736  CG  ASP A 538      44.095  -4.390  37.397  1.00 53.19           C  
ATOM   1737  OD1 ASP A 538      42.959  -4.172  37.876  1.00 53.96           O  
ATOM   1738  OD2 ASP A 538      44.765  -5.400  37.706  1.00 54.95           O1-
ATOM   1739  N   LEU A 539      44.812  -1.359  34.073  1.00 50.98           N  
ATOM   1740  CA  LEU A 539      45.522  -0.385  33.245  1.00 50.53           C  
ATOM   1741  C   LEU A 539      44.887   1.018  33.319  1.00 49.93           C  
ATOM   1742  O   LEU A 539      45.572   1.985  33.643  1.00 50.14           O  
ATOM   1743  CB  LEU A 539      45.598  -0.872  31.792  1.00 50.47           C  
ATOM   1744  CG  LEU A 539      46.459  -0.052  30.825  1.00 50.92           C  
ATOM   1745  CD1 LEU A 539      47.915   0.043  31.311  1.00 51.45           C  
ATOM   1746  CD2 LEU A 539      46.393  -0.658  29.430  1.00 50.82           C  
ATOM   1747  N   LEU A 540      43.586   1.110  33.039  1.00 49.04           N  
ATOM   1748  CA  LEU A 540      42.855   2.390  33.035  1.00 48.37           C  
ATOM   1749  C   LEU A 540      42.852   3.094  34.388  1.00 48.04           C  
ATOM   1750  O   LEU A 540      42.995   4.312  34.464  1.00 47.81           O  
ATOM   1751  CB  LEU A 540      41.399   2.169  32.610  1.00 48.21           C  
ATOM   1752  CG  LEU A 540      41.163   1.737  31.161  1.00 47.84           C  
ATOM   1753  CD1 LEU A 540      39.770   1.127  31.002  1.00 46.56           C  
ATOM   1754  CD2 LEU A 540      41.379   2.906  30.205  1.00 46.30           C  
ATOM   1755  N   LEU A 541      42.645   2.315  35.444  1.00 47.77           N  
ATOM   1756  CA  LEU A 541      42.618   2.818  36.810  1.00 47.56           C  
ATOM   1757  C   LEU A 541      43.922   3.533  37.123  1.00 47.41           C  
ATOM   1758  O   LEU A 541      43.928   4.669  37.591  1.00 47.10           O  
ATOM   1759  CB  LEU A 541      42.427   1.650  37.788  1.00 47.50           C  
ATOM   1760  CG  LEU A 541      42.511   1.954  39.288  1.00 47.16           C  
ATOM   1761  CD1 LEU A 541      41.388   2.884  39.702  1.00 46.41           C  
ATOM   1762  CD2 LEU A 541      42.476   0.665  40.096  1.00 46.83           C  
ATOM   1763  N   GLU A 542      45.020   2.833  36.857  1.00 47.43           N  
ATOM   1764  CA  GLU A 542      46.370   3.348  37.059  1.00 47.50           C  
ATOM   1765  C   GLU A 542      46.574   4.687  36.343  1.00 47.14           C  
ATOM   1766  O   GLU A 542      47.211   5.597  36.883  1.00 47.07           O  
ATOM   1767  CB  GLU A 542      47.384   2.299  36.575  1.00 47.61           C  
ATOM   1768  CG  GLU A 542      48.825   2.748  36.526  1.00 48.27           C  
ATOM   1769  CD  GLU A 542      49.339   3.188  37.867  1.00 49.94           C  
ATOM   1770  OE1 GLU A 542      49.356   2.359  38.807  1.00 51.02           O  
ATOM   1771  OE2 GLU A 542      49.740   4.364  37.979  1.00 51.60           O1-
ATOM   1772  N   MET A 543      46.014   4.795  35.140  1.00 46.79           N  
ATOM   1773  CA  MET A 543      46.124   6.004  34.321  1.00 46.62           C  
ATOM   1774  C   MET A 543      45.190   7.130  34.767  1.00 45.92           C  
ATOM   1775  O   MET A 543      45.574   8.294  34.738  1.00 45.81           O  
ATOM   1776  CB  MET A 543      45.863   5.664  32.851  1.00 46.94           C  
ATOM   1777  CG  MET A 543      46.939   4.777  32.239  1.00 48.30           C  
ATOM   1778  SD  MET A 543      46.958   4.804  30.430  1.00 51.92           S  
ATOM   1779  CE  MET A 543      45.340   4.131  30.044  1.00 48.99           C  
ATOM   1780  N   LEU A 544      43.967   6.784  35.161  1.00 45.36           N  
ATOM   1781  CA  LEU A 544      42.991   7.769  35.646  1.00 44.92           C  
ATOM   1782  C   LEU A 544      43.295   8.266  37.054  1.00 44.82           C  
ATOM   1783  O   LEU A 544      42.992   9.413  37.385  1.00 44.91           O  
ATOM   1784  CB  LEU A 544      41.586   7.173  35.636  1.00 45.06           C  
ATOM   1785  CG  LEU A 544      40.900   7.077  34.272  1.00 44.89           C  
ATOM   1786  CD1 LEU A 544      39.767   6.077  34.318  1.00 44.94           C  
ATOM   1787  CD2 LEU A 544      40.401   8.446  33.849  1.00 44.85           C  
ATOM   1788  N   ASP A 545      43.890   7.407  37.881  1.00 44.54           N  
ATOM   1789  CA  ASP A 545      44.121   7.718  39.287  1.00 44.19           C  
ATOM   1790  C   ASP A 545      45.419   8.505  39.441  1.00 44.64           C  
ATOM   1791  O   ASP A 545      46.402   8.018  40.013  1.00 44.22           O  
ATOM   1792  CB  ASP A 545      44.141   6.423  40.113  1.00 43.88           C  
ATOM   1793  CG  ASP A 545      44.150   6.670  41.613  1.00 42.93           C  
ATOM   1794  OD1 ASP A 545      43.808   7.788  42.051  1.00 41.26           O  
ATOM   1795  OD2 ASP A 545      44.509   5.736  42.361  1.00 41.41           O1-
ATOM   1796  N   ALA A 546      45.410   9.734  38.932  1.00 45.24           N  
ATOM   1797  CA  ALA A 546      46.584  10.597  38.981  1.00 45.92           C  
ATOM   1798  C   ALA A 546      46.680  11.283  40.337  1.00 46.59           C  
ATOM   1799  O   ALA A 546      45.662  11.582  40.960  1.00 46.84           O  
ATOM   1800  CB  ALA A 546      46.525  11.632  37.869  1.00 45.89           C  
ATOM   1801  N   HIS A 547      47.908  11.517  40.795  1.00 47.23           N  
ATOM   1802  CA  HIS A 547      48.140  12.312  41.994  1.00 47.75           C  
ATOM   1803  C   HIS A 547      48.122  13.800  41.641  1.00 48.04           C  
ATOM   1804  O   HIS A 547      47.970  14.154  40.472  1.00 48.21           O  
ATOM   1805  CB  HIS A 547      49.454  11.910  42.678  1.00 47.96           C  
ATOM   1806  CG  HIS A 547      50.663  11.998  41.800  1.00 48.68           C  
ATOM   1807  CD2 HIS A 547      51.670  11.119  41.583  1.00 49.38           C  
ATOM   1808  ND1 HIS A 547      50.959  13.112  41.045  1.00 49.22           N  
ATOM   1809  CE1 HIS A 547      52.088  12.910  40.390  1.00 49.80           C  
ATOM   1810  NE2 HIS A 547      52.540  11.708  40.699  1.00 49.70           N  
ATOM   1811  N   ARG A 548      48.265  14.663  42.647  1.00 48.34           N  
ATOM   1812  CA  ARG A 548      48.238  16.115  42.443  1.00 48.65           C  
ATOM   1813  C   ARG A 548      49.603  16.751  42.701  1.00 48.68           C  
ATOM   1814  O   ARG A 548      49.686  17.929  43.055  1.00 48.78           O  
ATOM   1815  CB  ARG A 548      47.207  16.770  43.373  1.00 48.85           C  
ATOM   1816  CG  ARG A 548      45.751  16.308  43.220  1.00 49.40           C  
ATOM   1817  CD  ARG A 548      44.876  17.174  44.139  1.00 50.48           C  
ATOM   1818  NE  ARG A 548      43.486  16.727  44.284  1.00 50.71           N  
ATOM   1819  CZ  ARG A 548      42.635  17.205  45.199  1.00 50.53           C  
ATOM   1820  NH1 ARG A 548      43.018  18.148  46.060  1.00 50.30           N1+
ATOM   1821  NH2 ARG A 548      41.393  16.737  45.261  1.00 50.47           N  
ATOM   1822  N   LEU A 549      50.671  15.980  42.523  1.00 48.81           N  
ATOM   1823  CA  LEU A 549      52.018  16.446  42.863  1.00 48.94           C  
ATOM   1824  C   LEU A 549      52.624  17.331  41.772  1.00 49.12           C  
ATOM   1825  O   LEU A 549      53.376  18.261  42.070  1.00 48.99           O  
ATOM   1826  CB  LEU A 549      52.943  15.255  43.152  1.00 48.94           C  
ATOM   1827  CG  LEU A 549      52.490  14.278  44.243  1.00 48.58           C  
ATOM   1828  CD1 LEU A 549      53.520  13.176  44.432  1.00 48.10           C  
ATOM   1829  CD2 LEU A 549      52.232  14.997  45.555  1.00 48.10           C  
ATOM   1830  N   HIS A 550      52.303  17.036  40.513  1.00 49.45           N  
ATOM   1831  CA  HIS A 550      52.772  17.842  39.388  1.00 49.65           C  
ATOM   1832  C   HIS A 550      51.735  18.901  39.039  1.00 49.89           C  
ATOM   1833  O   HIS A 550      50.921  18.719  38.129  1.00 50.24           O  
ATOM   1834  CB  HIS A 550      53.064  16.959  38.177  1.00 49.70           C  
ATOM   1835  CG  HIS A 550      54.035  15.855  38.454  1.00 49.77           C  
ATOM   1836  CD2 HIS A 550      55.046  15.761  39.352  1.00 50.02           C  
ATOM   1837  ND1 HIS A 550      54.014  14.658  37.771  1.00 49.37           N  
ATOM   1838  CE1 HIS A 550      54.977  13.878  38.226  1.00 49.97           C  
ATOM   1839  NE2 HIS A 550      55.619  14.523  39.187  1.00 50.34           N  
ATOM   1840  N   ALA A 551      51.759  20.003  39.783  1.00 50.14           N  
ATOM   1841  CA  ALA A 551      50.872  21.132  39.523  1.00 50.28           C  
ATOM   1842  C   ALA A 551      51.432  21.949  38.362  1.00 50.39           C  
ATOM   1843  O   ALA A 551      52.442  22.640  38.510  1.00 50.39           O  
ATOM   1844  CB  ALA A 551      50.732  22.002  40.771  1.00 50.32           C  
ATOM   1845  OXT ALA A 551      50.898  21.931  37.248  1.00 50.44           O1-
TER   
ATOM   1846  N   LEU B 306       2.471   3.996  -1.644  1.00 48.76           N  
ATOM   1847  CA  LEU B 306       3.855   3.848  -1.115  1.00 48.60           C  
ATOM   1848  C   LEU B 306       3.882   4.398   0.310  1.00 48.68           C  
ATOM   1849  O   LEU B 306       3.283   5.437   0.586  1.00 48.73           O  
ATOM   1850  CB  LEU B 306       4.845   4.591  -2.021  1.00 48.61           C  
ATOM   1851  CG  LEU B 306       6.301   4.116  -2.050  1.00 48.73           C  
ATOM   1852  CD1 LEU B 306       7.042   4.667  -3.268  1.00 48.78           C  
ATOM   1853  CD2 LEU B 306       7.020   4.509  -0.777  1.00 48.65           C  
ATOM   1854  N   ALA B 307       4.580   3.696   1.204  1.00 48.68           N  
ATOM   1855  CA  ALA B 307       4.628   4.034   2.640  1.00 48.56           C  
ATOM   1856  C   ALA B 307       5.095   5.462   2.955  1.00 48.40           C  
ATOM   1857  O   ALA B 307       4.807   5.987   4.030  1.00 48.50           O  
ATOM   1858  CB  ALA B 307       5.504   3.027   3.382  1.00 48.41           C  
ATOM   1859  N   LEU B 308       5.804   6.087   2.019  1.00 48.31           N  
ATOM   1860  CA  LEU B 308       6.277   7.469   2.174  1.00 48.16           C  
ATOM   1861  C   LEU B 308       5.163   8.514   2.323  1.00 47.87           C  
ATOM   1862  O   LEU B 308       5.448   9.668   2.647  1.00 47.80           O  
ATOM   1863  CB  LEU B 308       7.161   7.865   0.979  1.00 48.21           C  
ATOM   1864  CG  LEU B 308       8.659   7.555   1.043  1.00 48.30           C  
ATOM   1865  CD1 LEU B 308       8.919   6.080   1.251  1.00 48.65           C  
ATOM   1866  CD2 LEU B 308       9.335   8.040  -0.237  1.00 48.79           C  
ATOM   1867  N   SER B 309       3.912   8.123   2.082  1.00 47.51           N  
ATOM   1868  CA  SER B 309       2.787   9.063   2.068  1.00 47.30           C  
ATOM   1869  C   SER B 309       1.836   8.935   3.266  1.00 47.19           C  
ATOM   1870  O   SER B 309       0.798   9.599   3.306  1.00 47.42           O  
ATOM   1871  CB  SER B 309       2.007   8.890   0.766  1.00 47.22           C  
ATOM   1872  OG  SER B 309       2.847   9.141  -0.349  1.00 46.91           O  
ATOM   1873  N   LEU B 310       2.181   8.089   4.234  1.00 46.86           N  
ATOM   1874  CA  LEU B 310       1.391   7.956   5.462  1.00 46.57           C  
ATOM   1875  C   LEU B 310       1.625   9.150   6.388  1.00 46.28           C  
ATOM   1876  O   LEU B 310       2.730   9.683   6.449  1.00 46.14           O  
ATOM   1877  CB  LEU B 310       1.748   6.657   6.203  1.00 46.59           C  
ATOM   1878  CG  LEU B 310       1.079   5.361   5.727  1.00 46.69           C  
ATOM   1879  CD1 LEU B 310       1.171   5.197   4.210  1.00 47.01           C  
ATOM   1880  CD2 LEU B 310       1.690   4.166   6.437  1.00 45.46           C  
ATOM   1881  N   THR B 311       0.581   9.560   7.104  1.00 45.99           N  
ATOM   1882  CA  THR B 311       0.710  10.552   8.174  1.00 45.82           C  
ATOM   1883  C   THR B 311       1.222   9.871   9.447  1.00 45.90           C  
ATOM   1884  O   THR B 311       1.310   8.644   9.510  1.00 45.78           O  
ATOM   1885  CB  THR B 311      -0.635  11.224   8.498  1.00 45.70           C  
ATOM   1886  CG2 THR B 311      -1.299  11.759   7.226  1.00 45.76           C  
ATOM   1887  OG1 THR B 311      -1.505  10.283   9.147  1.00 45.15           O  
ATOM   1888  N   ALA B 312       1.535  10.673  10.463  1.00 45.96           N  
ATOM   1889  CA  ALA B 312       2.023  10.151  11.743  1.00 46.20           C  
ATOM   1890  C   ALA B 312       0.998   9.241  12.407  1.00 46.38           C  
ATOM   1891  O   ALA B 312       1.342   8.157  12.869  1.00 46.74           O  
ATOM   1892  CB  ALA B 312       2.404  11.291  12.684  1.00 46.07           C  
ATOM   1893  N   ASP B 313      -0.255   9.687  12.447  1.00 46.55           N  
ATOM   1894  CA  ASP B 313      -1.355   8.896  13.013  1.00 46.73           C  
ATOM   1895  C   ASP B 313      -1.674   7.654  12.190  1.00 46.74           C  
ATOM   1896  O   ASP B 313      -2.011   6.618  12.751  1.00 46.83           O  
ATOM   1897  CB  ASP B 313      -2.622   9.751  13.161  1.00 46.75           C  
ATOM   1898  CG  ASP B 313      -2.462  10.843  14.197  1.00 46.92           C  
ATOM   1899  OD1 ASP B 313      -1.800  10.585  15.227  1.00 47.35           O  
ATOM   1900  OD2 ASP B 313      -2.984  11.955  13.980  1.00 45.92           O1-
ATOM   1901  N   GLN B 314      -1.581   7.760  10.868  1.00 46.84           N  
ATOM   1902  CA  GLN B 314      -1.723   6.591  10.001  1.00 47.06           C  
ATOM   1903  C   GLN B 314      -0.573   5.600  10.227  1.00 47.27           C  
ATOM   1904  O   GLN B 314      -0.793   4.388  10.291  1.00 47.30           O  
ATOM   1905  CB  GLN B 314      -1.787   7.013   8.534  1.00 47.05           C  
ATOM   1906  CG  GLN B 314      -3.086   7.708   8.166  1.00 47.22           C  
ATOM   1907  CD  GLN B 314      -2.969   8.606   6.946  1.00 47.63           C  
ATOM   1908  NE2 GLN B 314      -4.037   9.336   6.653  1.00 47.55           N  
ATOM   1909  OE1 GLN B 314      -1.934   8.647   6.278  1.00 47.85           O  
ATOM   1910  N   MET B 315       0.645   6.118  10.360  1.00 47.44           N  
ATOM   1911  CA  MET B 315       1.805   5.283  10.698  1.00 47.67           C  
ATOM   1912  C   MET B 315       1.614   4.640  12.073  1.00 47.33           C  
ATOM   1913  O   MET B 315       1.721   3.423  12.218  1.00 46.84           O  
ATOM   1914  CB  MET B 315       3.088   6.119  10.674  1.00 47.96           C  
ATOM   1915  CG  MET B 315       4.337   5.379  11.134  1.00 49.26           C  
ATOM   1916  SD  MET B 315       4.947   4.225   9.900  1.00 52.26           S  
ATOM   1917  CE  MET B 315       5.698   5.364   8.734  1.00 51.12           C  
ATOM   1918  N   VAL B 316       1.324   5.471  13.073  1.00 47.36           N  
ATOM   1919  CA  VAL B 316       1.070   5.000  14.439  1.00 47.44           C  
ATOM   1920  C   VAL B 316      -0.007   3.919  14.453  1.00 47.40           C  
ATOM   1921  O   VAL B 316       0.175   2.861  15.051  1.00 47.56           O  
ATOM   1922  CB  VAL B 316       0.628   6.158  15.374  1.00 47.49           C  
ATOM   1923  CG1 VAL B 316      -0.042   5.623  16.630  1.00 47.49           C  
ATOM   1924  CG2 VAL B 316       1.820   7.031  15.748  1.00 47.46           C  
ATOM   1925  N   SER B 317      -1.116   4.193  13.774  1.00 47.20           N  
ATOM   1926  CA  SER B 317      -2.261   3.290  13.768  1.00 47.16           C  
ATOM   1927  C   SER B 317      -1.948   1.959  13.070  1.00 46.86           C  
ATOM   1928  O   SER B 317      -2.401   0.908  13.515  1.00 46.95           O  
ATOM   1929  CB  SER B 317      -3.470   3.978  13.122  1.00 47.06           C  
ATOM   1930  OG  SER B 317      -4.605   3.132  13.128  1.00 48.07           O  
ATOM   1931  N   ALA B 318      -1.170   2.010  11.992  1.00 46.53           N  
ATOM   1932  CA  ALA B 318      -0.814   0.808  11.230  1.00 46.26           C  
ATOM   1933  C   ALA B 318       0.096  -0.126  12.029  1.00 46.17           C  
ATOM   1934  O   ALA B 318      -0.029  -1.348  11.948  1.00 46.22           O  
ATOM   1935  CB  ALA B 318      -0.148   1.193   9.914  1.00 46.17           C  
ATOM   1936  N   LEU B 319       1.008   0.452  12.800  1.00 45.98           N  
ATOM   1937  CA  LEU B 319       1.907  -0.337  13.633  1.00 45.98           C  
ATOM   1938  C   LEU B 319       1.146  -0.968  14.790  1.00 45.89           C  
ATOM   1939  O   LEU B 319       1.387  -2.121  15.136  1.00 45.94           O  
ATOM   1940  CB  LEU B 319       3.064   0.526  14.149  1.00 45.89           C  
ATOM   1941  CG  LEU B 319       3.976   1.091  13.057  1.00 46.13           C  
ATOM   1942  CD1 LEU B 319       5.021   2.063  13.640  1.00 46.29           C  
ATOM   1943  CD2 LEU B 319       4.651  -0.045  12.286  1.00 45.32           C  
ATOM   1944  N   LEU B 320       0.218  -0.215  15.375  1.00 45.86           N  
ATOM   1945  CA  LEU B 320      -0.643  -0.751  16.422  1.00 45.78           C  
ATOM   1946  C   LEU B 320      -1.444  -1.940  15.887  1.00 45.78           C  
ATOM   1947  O   LEU B 320      -1.505  -2.990  16.533  1.00 45.80           O  
ATOM   1948  CB  LEU B 320      -1.577   0.339  16.978  1.00 45.60           C  
ATOM   1949  CG  LEU B 320      -0.892   1.468  17.769  1.00 45.53           C  
ATOM   1950  CD1 LEU B 320      -1.881   2.580  18.138  1.00 43.98           C  
ATOM   1951  CD2 LEU B 320      -0.185   0.946  19.021  1.00 44.07           C  
ATOM   1952  N   ASP B 321      -2.041  -1.767  14.705  1.00 45.72           N  
ATOM   1953  CA  ASP B 321      -2.771  -2.837  14.014  1.00 45.68           C  
ATOM   1954  C   ASP B 321      -1.888  -4.064  13.771  1.00 45.36           C  
ATOM   1955  O   ASP B 321      -2.354  -5.200  13.839  1.00 45.21           O  
ATOM   1956  CB  ASP B 321      -3.305  -2.342  12.660  1.00 45.88           C  
ATOM   1957  CG  ASP B 321      -4.416  -1.304  12.793  1.00 47.07           C  
ATOM   1958  OD1 ASP B 321      -5.102  -1.273  13.837  1.00 49.15           O  
ATOM   1959  OD2 ASP B 321      -4.616  -0.521  11.835  1.00 48.11           O1-
ATOM   1960  N   ALA B 322      -0.613  -3.820  13.487  1.00 45.02           N  
ATOM   1961  CA  ALA B 322       0.339  -4.880  13.163  1.00 44.90           C  
ATOM   1962  C   ALA B 322       0.800  -5.722  14.361  1.00 44.66           C  
ATOM   1963  O   ALA B 322       1.458  -6.742  14.163  1.00 44.80           O  
ATOM   1964  CB  ALA B 322       1.563  -4.279  12.460  1.00 44.65           C  
ATOM   1965  N   GLU B 323       0.469  -5.310  15.586  1.00 44.25           N  
ATOM   1966  CA  GLU B 323       1.036  -5.953  16.778  1.00 44.17           C  
ATOM   1967  C   GLU B 323       0.766  -7.453  16.859  1.00 43.35           C  
ATOM   1968  O   GLU B 323      -0.359  -7.887  16.658  1.00 43.57           O  
ATOM   1969  CB  GLU B 323       0.562  -5.266  18.070  1.00 44.32           C  
ATOM   1970  CG  GLU B 323       1.417  -4.074  18.474  1.00 45.30           C  
ATOM   1971  CD  GLU B 323       2.841  -4.468  18.820  1.00 47.51           C  
ATOM   1972  OE1 GLU B 323       3.739  -4.331  17.952  1.00 48.40           O  
ATOM   1973  OE2 GLU B 323       3.064  -4.934  19.958  1.00 49.63           O1-
ATOM   1974  N   PRO B 324       1.805  -8.248  17.155  1.00 42.58           N  
ATOM   1975  CA  PRO B 324       1.614  -9.683  17.301  1.00 42.34           C  
ATOM   1976  C   PRO B 324       0.917 -10.006  18.614  1.00 42.25           C  
ATOM   1977  O   PRO B 324       0.936  -9.186  19.531  1.00 42.73           O  
ATOM   1978  CB  PRO B 324       3.038 -10.222  17.333  1.00 42.58           C  
ATOM   1979  CG  PRO B 324       3.844  -9.100  17.969  1.00 42.70           C  
ATOM   1980  CD  PRO B 324       3.174  -7.826  17.522  1.00 42.79           C  
ATOM   1981  N   PRO B 325       0.330 -11.205  18.724  1.00 41.62           N  
ATOM   1982  CA  PRO B 325      -0.302 -11.595  19.971  1.00 41.41           C  
ATOM   1983  C   PRO B 325       0.724 -11.997  21.034  1.00 41.16           C  
ATOM   1984  O   PRO B 325       1.877 -12.233  20.729  1.00 41.12           O  
ATOM   1985  CB  PRO B 325      -1.145 -12.797  19.557  1.00 41.35           C  
ATOM   1986  CG  PRO B 325      -0.354 -13.428  18.471  1.00 41.52           C  
ATOM   1987  CD  PRO B 325       0.390 -12.325  17.771  1.00 41.54           C  
ATOM   1988  N   ILE B 326       0.288 -12.068  22.280  1.00 41.32           N  
ATOM   1989  CA  ILE B 326       1.142 -12.510  23.367  1.00 41.06           C  
ATOM   1990  C   ILE B 326       0.965 -14.012  23.492  1.00 40.62           C  
ATOM   1991  O   ILE B 326      -0.103 -14.476  23.821  1.00 40.19           O  
ATOM   1992  CB  ILE B 326       0.769 -11.793  24.676  1.00 41.23           C  
ATOM   1993  CG1 ILE B 326       1.319 -10.361  24.642  1.00 41.24           C  
ATOM   1994  CG2 ILE B 326       1.310 -12.546  25.889  1.00 41.06           C  
ATOM   1995  CD1 ILE B 326       0.704  -9.458  25.692  1.00 41.72           C  
ATOM   1996  N   LEU B 327       2.013 -14.766  23.183  1.00 40.90           N  
ATOM   1997  CA  LEU B 327       1.949 -16.220  23.230  1.00 40.91           C  
ATOM   1998  C   LEU B 327       2.208 -16.689  24.646  1.00 41.13           C  
ATOM   1999  O   LEU B 327       2.669 -15.924  25.488  1.00 41.06           O  
ATOM   2000  CB  LEU B 327       2.959 -16.846  22.265  1.00 40.70           C  
ATOM   2001  CG  LEU B 327       2.795 -16.506  20.775  1.00 40.47           C  
ATOM   2002  CD1 LEU B 327       3.652 -17.435  19.922  1.00 40.07           C  
ATOM   2003  CD2 LEU B 327       1.351 -16.572  20.314  1.00 38.56           C  
ATOM   2004  N   TYR B 328       1.868 -17.943  24.908  1.00 41.52           N  
ATOM   2005  CA  TYR B 328       2.109 -18.562  26.206  1.00 41.67           C  
ATOM   2006  C   TYR B 328       3.213 -19.600  26.073  1.00 42.08           C  
ATOM   2007  O   TYR B 328       3.471 -20.106  24.979  1.00 41.34           O  
ATOM   2008  CB  TYR B 328       0.841 -19.240  26.714  1.00 41.35           C  
ATOM   2009  CG  TYR B 328      -0.092 -18.325  27.460  1.00 41.74           C  
ATOM   2010  CD1 TYR B 328      -0.295 -18.482  28.826  1.00 41.44           C  
ATOM   2011  CD2 TYR B 328      -0.774 -17.299  26.808  1.00 42.26           C  
ATOM   2012  CE1 TYR B 328      -1.157 -17.655  29.527  1.00 42.03           C  
ATOM   2013  CE2 TYR B 328      -1.645 -16.456  27.505  1.00 42.15           C  
ATOM   2014  CZ  TYR B 328      -1.831 -16.642  28.869  1.00 42.08           C  
ATOM   2015  OH  TYR B 328      -2.684 -15.826  29.592  1.00 41.39           O  
ATOM   2016  N   SER B 329       3.853 -19.911  27.198  1.00 42.69           N  
ATOM   2017  CA  SER B 329       4.807 -21.011  27.269  1.00 43.18           C  
ATOM   2018  C   SER B 329       4.038 -22.331  27.153  1.00 44.12           C  
ATOM   2019  O   SER B 329       2.980 -22.489  27.767  1.00 43.95           O  
ATOM   2020  CB  SER B 329       5.582 -20.954  28.591  1.00 42.92           C  
ATOM   2021  OG  SER B 329       6.543 -21.988  28.685  1.00 41.98           O  
ATOM   2022  N   GLU B 330       4.558 -23.260  26.351  1.00 45.36           N  
ATOM   2023  CA  GLU B 330       3.982 -24.606  26.266  1.00 46.34           C  
ATOM   2024  C   GLU B 330       4.287 -25.317  27.577  1.00 47.13           C  
ATOM   2025  O   GLU B 330       5.431 -25.682  27.842  1.00 47.17           O  
ATOM   2026  CB  GLU B 330       4.519 -25.396  25.055  1.00 46.39           C  
ATOM   2027  CG  GLU B 330       3.824 -25.035  23.731  1.00 46.48           C  
ATOM   2028  CD  GLU B 330       3.975 -26.088  22.633  1.00 46.51           C  
ATOM   2029  OE1 GLU B 330       3.540 -27.245  22.828  1.00 47.48           O  
ATOM   2030  OE2 GLU B 330       4.498 -25.746  21.554  1.00 46.10           O1-
ATOM   2031  N   TYR B 331       3.253 -25.484  28.397  1.00 48.18           N  
ATOM   2032  CA  TYR B 331       3.413 -25.927  29.779  1.00 48.82           C  
ATOM   2033  C   TYR B 331       2.478 -27.054  30.117  1.00 49.18           C  
ATOM   2034  O   TYR B 331       1.281 -26.942  29.887  1.00 49.36           O  
ATOM   2035  CB  TYR B 331       3.102 -24.779  30.740  1.00 49.05           C  
ATOM   2036  N   ASP B 332       3.034 -28.135  30.659  1.00 49.77           N  
ATOM   2037  CA  ASP B 332       2.255 -29.102  31.419  1.00 50.22           C  
ATOM   2038  C   ASP B 332       2.157 -28.539  32.843  1.00 50.51           C  
ATOM   2039  O   ASP B 332       3.040 -28.787  33.672  1.00 50.69           O  
ATOM   2040  CB  ASP B 332       2.928 -30.479  31.419  1.00 50.25           C  
ATOM   2041  CG  ASP B 332       2.083 -31.546  32.095  1.00 50.55           C  
ATOM   2042  OD1 ASP B 332       0.870 -31.316  32.304  1.00 50.29           O  
ATOM   2043  OD2 ASP B 332       2.632 -32.623  32.412  1.00 51.58           O1-
ATOM   2044  N   PRO B 333       1.088 -27.770  33.136  1.00 50.73           N  
ATOM   2045  CA  PRO B 333       1.076 -27.064  34.416  1.00 50.71           C  
ATOM   2046  C   PRO B 333       0.751 -27.965  35.611  1.00 50.58           C  
ATOM   2047  O   PRO B 333       0.899 -27.530  36.753  1.00 50.58           O  
ATOM   2048  CB  PRO B 333      -0.009 -25.989  34.218  1.00 50.80           C  
ATOM   2049  CG  PRO B 333      -0.645 -26.267  32.858  1.00 50.86           C  
ATOM   2050  CD  PRO B 333      -0.210 -27.635  32.455  1.00 50.80           C  
ATOM   2051  N   THR B 334       0.310 -29.197  35.345  1.00 50.38           N  
ATOM   2052  CA  THR B 334       0.172 -30.223  36.380  1.00 50.27           C  
ATOM   2053  C   THR B 334       1.519 -30.879  36.694  1.00 50.22           C  
ATOM   2054  O   THR B 334       1.680 -31.486  37.752  1.00 50.17           O  
ATOM   2055  CB  THR B 334      -0.821 -31.325  35.954  1.00 50.21           C  
ATOM   2056  N   ARG B 335       2.477 -30.754  35.773  1.00 50.25           N  
ATOM   2057  CA  ARG B 335       3.811 -31.342  35.931  1.00 50.25           C  
ATOM   2058  C   ARG B 335       4.721 -30.455  36.785  1.00 50.25           C  
ATOM   2059  O   ARG B 335       4.580 -29.230  36.771  1.00 50.22           O  
ATOM   2060  CB  ARG B 335       4.464 -31.558  34.563  1.00 50.23           C  
ATOM   2061  N   PRO B 336       5.660 -31.069  37.534  1.00 50.24           N  
ATOM   2062  CA  PRO B 336       6.653 -30.305  38.295  1.00 50.21           C  
ATOM   2063  C   PRO B 336       7.586 -29.460  37.422  1.00 50.18           C  
ATOM   2064  O   PRO B 336       7.859 -29.819  36.275  1.00 50.14           O  
ATOM   2065  CB  PRO B 336       7.456 -31.392  39.015  1.00 50.20           C  
ATOM   2066  CG  PRO B 336       6.538 -32.543  39.111  1.00 50.31           C  
ATOM   2067  CD  PRO B 336       5.711 -32.505  37.866  1.00 50.27           C  
ATOM   2068  N   PHE B 337       8.069 -28.353  37.982  1.00 50.18           N  
ATOM   2069  CA  PHE B 337       8.987 -27.448  37.279  1.00 50.20           C  
ATOM   2070  C   PHE B 337      10.402 -28.029  37.192  1.00 50.22           C  
ATOM   2071  O   PHE B 337      11.182 -27.639  36.310  1.00 50.20           O  
ATOM   2072  CB  PHE B 337       9.018 -26.083  37.976  1.00 50.13           C  
ATOM   2073  CG  PHE B 337       9.764 -25.018  37.208  1.00 50.18           C  
ATOM   2074  CD1 PHE B 337       9.287 -24.563  35.986  1.00 49.96           C  
ATOM   2075  CD2 PHE B 337      10.931 -24.456  37.721  1.00 49.95           C  
ATOM   2076  CE1 PHE B 337       9.969 -23.577  35.278  1.00 50.16           C  
ATOM   2077  CE2 PHE B 337      11.615 -23.469  37.021  1.00 50.05           C  
ATOM   2078  CZ  PHE B 337      11.134 -23.028  35.799  1.00 49.97           C  
ATOM   2079  N   SER B 338      10.719 -28.947  38.111  1.00 50.15           N  
ATOM   2080  CA  SER B 338      11.989 -29.682  38.112  1.00 50.17           C  
ATOM   2081  C   SER B 338      12.318 -30.257  36.733  1.00 50.08           C  
ATOM   2082  O   SER B 338      13.290 -29.842  36.098  1.00 50.08           O  
ATOM   2083  CB  SER B 338      11.949 -30.830  39.134  1.00 50.25           C  
ATOM   2084  OG  SER B 338      11.925 -30.350  40.468  1.00 50.68           O  
ATOM   2085  N   GLU B 339      11.489 -31.190  36.263  1.00 49.85           N  
ATOM   2086  CA  GLU B 339      11.735 -31.886  34.996  1.00 49.71           C  
ATOM   2087  C   GLU B 339      11.400 -31.025  33.768  1.00 49.51           C  
ATOM   2088  O   GLU B 339      10.763 -31.499  32.825  1.00 49.52           O  
ATOM   2089  CB  GLU B 339      10.935 -33.195  34.956  1.00 49.72           C  
ATOM   2090  N   ALA B 340      11.848 -29.771  33.775  1.00 49.23           N  
ATOM   2091  CA  ALA B 340      11.519 -28.821  32.712  1.00 49.07           C  
ATOM   2092  C   ALA B 340      12.603 -27.750  32.576  1.00 48.74           C  
ATOM   2093  O   ALA B 340      12.639 -26.798  33.357  1.00 48.86           O  
ATOM   2094  CB  ALA B 340      10.167 -28.174  32.991  1.00 49.08           C  
ATOM   2095  N   SER B 341      13.479 -27.914  31.586  1.00 48.38           N  
ATOM   2096  CA  SER B 341      14.575 -26.973  31.359  1.00 48.16           C  
ATOM   2097  C   SER B 341      14.044 -25.665  30.796  1.00 47.95           C  
ATOM   2098  O   SER B 341      13.294 -25.666  29.823  1.00 47.89           O  
ATOM   2099  CB  SER B 341      15.616 -27.556  30.398  1.00 48.20           C  
ATOM   2100  OG  SER B 341      15.102 -27.654  29.079  1.00 48.02           O  
ATOM   2101  N   MET B 342      14.435 -24.556  31.415  1.00 47.73           N  
ATOM   2102  CA  MET B 342      14.000 -23.241  30.964  1.00 47.81           C  
ATOM   2103  C   MET B 342      14.346 -23.011  29.500  1.00 47.34           C  
ATOM   2104  O   MET B 342      13.497 -22.576  28.727  1.00 47.42           O  
ATOM   2105  CB  MET B 342      14.614 -22.126  31.820  1.00 48.08           C  
ATOM   2106  CG  MET B 342      13.725 -21.658  32.953  1.00 49.25           C  
ATOM   2107  SD  MET B 342      14.671 -20.773  34.208  1.00 53.05           S  
ATOM   2108  CE  MET B 342      15.277 -22.135  35.221  1.00 52.42           C  
ATOM   2109  N   MET B 343      15.583 -23.319  29.121  1.00 46.74           N  
ATOM   2110  CA  MET B 343      16.058 -23.024  27.772  1.00 46.39           C  
ATOM   2111  C   MET B 343      15.166 -23.674  26.709  1.00 45.28           C  
ATOM   2112  O   MET B 343      14.918 -23.076  25.660  1.00 45.20           O  
ATOM   2113  CB  MET B 343      17.516 -23.461  27.592  1.00 46.77           C  
ATOM   2114  CG  MET B 343      18.247 -22.721  26.475  1.00 48.54           C  
ATOM   2115  SD  MET B 343      18.392 -20.918  26.693  1.00 52.35           S  
ATOM   2116  CE  MET B 343      19.102 -20.886  28.331  1.00 52.18           C  
ATOM   2117  N   GLY B 344      14.680 -24.881  26.993  1.00 43.86           N  
ATOM   2118  CA  GLY B 344      13.735 -25.563  26.116  1.00 42.99           C  
ATOM   2119  C   GLY B 344      12.446 -24.779  25.960  1.00 42.21           C  
ATOM   2120  O   GLY B 344      11.962 -24.564  24.841  1.00 41.89           O  
ATOM   2121  N   LEU B 345      11.898 -24.337  27.089  1.00 41.28           N  
ATOM   2122  CA  LEU B 345      10.669 -23.551  27.090  1.00 40.62           C  
ATOM   2123  C   LEU B 345      10.844 -22.237  26.313  1.00 40.07           C  
ATOM   2124  O   LEU B 345       9.995 -21.883  25.482  1.00 39.61           O  
ATOM   2125  CB  LEU B 345      10.221 -23.257  28.522  1.00 40.54           C  
ATOM   2126  CG  LEU B 345       9.793 -24.465  29.357  1.00 40.65           C  
ATOM   2127  CD1 LEU B 345       9.531 -24.033  30.785  1.00 40.39           C  
ATOM   2128  CD2 LEU B 345       8.559 -25.138  28.757  1.00 40.05           C  
ATOM   2129  N   LEU B 346      11.951 -21.543  26.573  1.00 39.12           N  
ATOM   2130  CA  LEU B 346      12.231 -20.262  25.919  1.00 39.00           C  
ATOM   2131  C   LEU B 346      12.520 -20.449  24.427  1.00 38.46           C  
ATOM   2132  O   LEU B 346      12.168 -19.592  23.629  1.00 38.17           O  
ATOM   2133  CB  LEU B 346      13.390 -19.520  26.612  1.00 38.87           C  
ATOM   2134  CG  LEU B 346      13.223 -19.304  28.124  1.00 39.43           C  
ATOM   2135  CD1 LEU B 346      14.467 -18.665  28.747  1.00 39.86           C  
ATOM   2136  CD2 LEU B 346      11.968 -18.476  28.418  1.00 39.08           C  
ATOM   2137  N   THR B 347      13.144 -21.570  24.064  1.00 38.27           N  
ATOM   2138  CA  THR B 347      13.402 -21.910  22.662  1.00 38.04           C  
ATOM   2139  C   THR B 347      12.089 -22.123  21.908  1.00 38.01           C  
ATOM   2140  O   THR B 347      11.860 -21.516  20.863  1.00 37.63           O  
ATOM   2141  CB  THR B 347      14.284 -23.197  22.530  1.00 38.12           C  
ATOM   2142  CG2 THR B 347      14.436 -23.616  21.076  1.00 37.77           C  
ATOM   2143  OG1 THR B 347      15.590 -22.953  23.061  1.00 37.45           O  
ATOM   2144  N   ASN B 348      11.235 -22.987  22.450  1.00 38.34           N  
ATOM   2145  CA  ASN B 348       9.924 -23.259  21.870  1.00 38.50           C  
ATOM   2146  C   ASN B 348       9.055 -22.007  21.789  1.00 38.61           C  
ATOM   2147  O   ASN B 348       8.380 -21.785  20.785  1.00 39.09           O  
ATOM   2148  CB  ASN B 348       9.200 -24.343  22.665  1.00 38.68           C  
ATOM   2149  CG  ASN B 348       7.809 -24.640  22.119  1.00 39.49           C  
ATOM   2150  ND2 ASN B 348       7.730 -25.424  21.051  1.00 39.32           N  
ATOM   2151  OD1 ASN B 348       6.828 -24.152  22.645  1.00 41.41           O  
ATOM   2152  N   LEU B 349       9.079 -21.186  22.837  1.00 38.56           N  
ATOM   2153  CA  LEU B 349       8.371 -19.903  22.820  1.00 38.34           C  
ATOM   2154  C   LEU B 349       8.889 -19.014  21.686  1.00 38.38           C  
ATOM   2155  O   LEU B 349       8.103 -18.470  20.907  1.00 38.54           O  
ATOM   2156  CB  LEU B 349       8.513 -19.180  24.166  1.00 38.02           C  
ATOM   2157  CG  LEU B 349       7.818 -17.813  24.301  1.00 37.74           C  
ATOM   2158  CD1 LEU B 349       6.323 -17.915  24.012  1.00 36.57           C  
ATOM   2159  CD2 LEU B 349       8.060 -17.200  25.683  1.00 36.38           C  
ATOM   2160  N   ALA B 350      10.210 -18.883  21.607  1.00 38.44           N  
ATOM   2161  CA  ALA B 350      10.865 -18.031  20.617  1.00 38.68           C  
ATOM   2162  C   ALA B 350      10.529 -18.448  19.187  1.00 38.86           C  
ATOM   2163  O   ALA B 350      10.267 -17.595  18.339  1.00 39.10           O  
ATOM   2164  CB  ALA B 350      12.380 -18.051  20.830  1.00 38.52           C  
ATOM   2165  N   ASP B 351      10.527 -19.756  18.936  1.00 38.90           N  
ATOM   2166  CA  ASP B 351      10.226 -20.301  17.610  1.00 39.19           C  
ATOM   2167  C   ASP B 351       8.818 -19.957  17.165  1.00 39.14           C  
ATOM   2168  O   ASP B 351       8.604 -19.598  16.003  1.00 39.89           O  
ATOM   2169  CB  ASP B 351      10.362 -21.827  17.596  1.00 39.05           C  
ATOM   2170  CG  ASP B 351      11.781 -22.294  17.778  1.00 39.60           C  
ATOM   2171  OD1 ASP B 351      12.722 -21.546  17.421  1.00 39.21           O  
ATOM   2172  OD2 ASP B 351      11.951 -23.438  18.265  1.00 41.06           O1-
ATOM   2173  N   ARG B 352       7.863 -20.095  18.081  1.00 38.56           N  
ATOM   2174  CA  ARG B 352       6.473 -19.781  17.789  1.00 38.31           C  
ATOM   2175  C   ARG B 352       6.277 -18.282  17.607  1.00 38.05           C  
ATOM   2176  O   ARG B 352       5.484 -17.866  16.781  1.00 37.68           O  
ATOM   2177  CB  ARG B 352       5.536 -20.351  18.874  1.00 38.54           C  
ATOM   2178  CG  ARG B 352       5.415 -21.884  18.814  1.00 38.66           C  
ATOM   2179  CD  ARG B 352       4.368 -22.446  19.775  1.00 40.20           C  
ATOM   2180  NE  ARG B 352       4.861 -22.518  21.153  1.00 40.76           N  
ATOM   2181  CZ  ARG B 352       4.543 -21.676  22.138  1.00 41.36           C  
ATOM   2182  NH1 ARG B 352       3.697 -20.667  21.940  1.00 42.08           N1+
ATOM   2183  NH2 ARG B 352       5.076 -21.852  23.343  1.00 41.14           N  
ATOM   2184  N   GLU B 353       7.020 -17.469  18.355  1.00 38.41           N  
ATOM   2185  CA  GLU B 353       6.982 -16.011  18.163  1.00 38.26           C  
ATOM   2186  C   GLU B 353       7.580 -15.605  16.822  1.00 38.25           C  
ATOM   2187  O   GLU B 353       7.095 -14.686  16.175  1.00 38.61           O  
ATOM   2188  CB  GLU B 353       7.721 -15.294  19.280  1.00 38.22           C  
ATOM   2189  CG  GLU B 353       6.979 -15.254  20.595  1.00 38.82           C  
ATOM   2190  CD  GLU B 353       7.633 -14.304  21.561  1.00 40.03           C  
ATOM   2191  OE1 GLU B 353       8.565 -14.728  22.273  1.00 40.27           O  
ATOM   2192  OE2 GLU B 353       7.232 -13.120  21.584  1.00 41.83           O1-
ATOM   2193  N   LEU B 354       8.629 -16.294  16.392  1.00 38.11           N  
ATOM   2194  CA  LEU B 354       9.257 -15.953  15.123  1.00 38.23           C  
ATOM   2195  C   LEU B 354       8.231 -15.900  13.976  1.00 37.86           C  
ATOM   2196  O   LEU B 354       8.268 -14.995  13.154  1.00 37.17           O  
ATOM   2197  CB  LEU B 354      10.396 -16.925  14.804  1.00 38.16           C  
ATOM   2198  CG  LEU B 354      11.336 -16.538  13.652  1.00 39.09           C  
ATOM   2199  CD1 LEU B 354      11.849 -15.104  13.804  1.00 38.73           C  
ATOM   2200  CD2 LEU B 354      12.520 -17.523  13.539  1.00 37.87           C  
ATOM   2201  N   VAL B 355       7.314 -16.866  13.942  1.00 38.03           N  
ATOM   2202  CA  VAL B 355       6.278 -16.918  12.904  1.00 37.95           C  
ATOM   2203  C   VAL B 355       5.455 -15.635  12.912  1.00 38.32           C  
ATOM   2204  O   VAL B 355       5.219 -15.025  11.865  1.00 38.14           O  
ATOM   2205  CB  VAL B 355       5.317 -18.121  13.082  1.00 37.90           C  
ATOM   2206  CG1 VAL B 355       4.324 -18.176  11.931  1.00 37.40           C  
ATOM   2207  CG2 VAL B 355       6.084 -19.442  13.170  1.00 37.29           C  
ATOM   2208  N   HIS B 356       5.046 -15.215  14.104  1.00 38.82           N  
ATOM   2209  CA  HIS B 356       4.223 -14.021  14.260  1.00 39.12           C  
ATOM   2210  C   HIS B 356       4.998 -12.758  13.956  1.00 39.71           C  
ATOM   2211  O   HIS B 356       4.438 -11.788  13.440  1.00 40.28           O  
ATOM   2212  CB  HIS B 356       3.631 -13.961  15.670  1.00 39.04           C  
ATOM   2213  CG  HIS B 356       2.560 -14.977  15.904  1.00 38.49           C  
ATOM   2214  CD2 HIS B 356       2.573 -16.151  16.576  1.00 37.61           C  
ATOM   2215  ND1 HIS B 356       1.290 -14.846  15.383  1.00 38.74           N  
ATOM   2216  CE1 HIS B 356       0.562 -15.891  15.739  1.00 38.74           C  
ATOM   2217  NE2 HIS B 356       1.316 -16.695  16.468  1.00 38.02           N  
ATOM   2218  N   MET B 357       6.286 -12.771  14.286  1.00 40.21           N  
ATOM   2219  CA  MET B 357       7.169 -11.660  13.984  1.00 40.32           C  
ATOM   2220  C   MET B 357       7.202 -11.439  12.473  1.00 40.40           C  
ATOM   2221  O   MET B 357       7.120 -10.305  12.018  1.00 40.01           O  
ATOM   2222  CB  MET B 357       8.578 -11.931  14.527  1.00 40.34           C  
ATOM   2223  CG  MET B 357       9.522 -10.764  14.427  1.00 40.60           C  
ATOM   2224  SD  MET B 357      11.235 -11.244  14.712  1.00 42.35           S  
ATOM   2225  CE  MET B 357      11.207 -11.496  16.489  1.00 42.72           C  
ATOM   2226  N   ILE B 358       7.297 -12.521  11.700  1.00 40.89           N  
ATOM   2227  CA  ILE B 358       7.303 -12.406  10.239  1.00 41.33           C  
ATOM   2228  C   ILE B 358       6.019 -11.704   9.782  1.00 41.67           C  
ATOM   2229  O   ILE B 358       6.075 -10.768   8.982  1.00 41.96           O  
ATOM   2230  CB  ILE B 358       7.431 -13.775   9.515  1.00 41.47           C  
ATOM   2231  CG1 ILE B 358       8.684 -14.565   9.942  1.00 41.64           C  
ATOM   2232  CG2 ILE B 358       7.424 -13.578   8.010  1.00 41.82           C  
ATOM   2233  CD1 ILE B 358       9.895 -13.719  10.321  1.00 42.93           C  
ATOM   2234  N   ASN B 359       4.872 -12.134  10.310  1.00 41.88           N  
ATOM   2235  CA  ASN B 359       3.584 -11.483   9.995  1.00 41.95           C  
ATOM   2236  C   ASN B 359       3.562 -10.006  10.333  1.00 42.05           C  
ATOM   2237  O   ASN B 359       3.026  -9.207   9.569  1.00 42.05           O  
ATOM   2238  CB  ASN B 359       2.414 -12.169  10.707  1.00 41.77           C  
ATOM   2239  CG  ASN B 359       2.010 -13.450  10.041  1.00 41.77           C  
ATOM   2240  ND2 ASN B 359       1.018 -14.125  10.598  1.00 41.45           N  
ATOM   2241  OD1 ASN B 359       2.590 -13.837   9.037  1.00 42.44           O  
ATOM   2242  N   TRP B 360       4.132  -9.656  11.483  1.00 42.22           N  
ATOM   2243  CA  TRP B 360       4.243  -8.261  11.906  1.00 42.45           C  
ATOM   2244  C   TRP B 360       5.129  -7.468  10.939  1.00 42.41           C  
ATOM   2245  O   TRP B 360       4.724  -6.426  10.441  1.00 42.21           O  
ATOM   2246  CB  TRP B 360       4.767  -8.167  13.354  1.00 42.47           C  
ATOM   2247  CG  TRP B 360       5.356  -6.834  13.713  1.00 42.99           C  
ATOM   2248  CD1 TRP B 360       4.679  -5.690  14.050  1.00 43.36           C  
ATOM   2249  CD2 TRP B 360       6.747  -6.505  13.774  1.00 43.79           C  
ATOM   2250  CE2 TRP B 360       6.840  -5.151  14.149  1.00 42.99           C  
ATOM   2251  CE3 TRP B 360       7.927  -7.226  13.539  1.00 43.84           C  
ATOM   2252  NE1 TRP B 360       5.566  -4.681  14.320  1.00 42.89           N  
ATOM   2253  CZ2 TRP B 360       8.057  -4.501  14.283  1.00 43.87           C  
ATOM   2254  CZ3 TRP B 360       9.131  -6.583  13.684  1.00 44.01           C  
ATOM   2255  CH2 TRP B 360       9.192  -5.232  14.054  1.00 44.34           C  
ATOM   2256  N   ALA B 361       6.320  -7.985  10.661  1.00 42.76           N  
ATOM   2257  CA  ALA B 361       7.291  -7.319   9.775  1.00 42.92           C  
ATOM   2258  C   ALA B 361       6.689  -6.951   8.419  1.00 42.72           C  
ATOM   2259  O   ALA B 361       6.898  -5.850   7.912  1.00 42.24           O  
ATOM   2260  CB  ALA B 361       8.542  -8.202   9.585  1.00 42.80           C  
ATOM   2261  N   LYS B 362       5.919  -7.870   7.854  1.00 43.02           N  
ATOM   2262  CA  LYS B 362       5.273  -7.642   6.568  1.00 43.38           C  
ATOM   2263  C   LYS B 362       4.221  -6.527   6.598  1.00 43.72           C  
ATOM   2264  O   LYS B 362       3.844  -6.018   5.553  1.00 43.78           O  
ATOM   2265  CB  LYS B 362       4.680  -8.954   6.035  1.00 43.59           C  
ATOM   2266  CG  LYS B 362       5.643  -9.733   5.136  1.00 43.95           C  
ATOM   2267  CD  LYS B 362       5.619 -11.215   5.405  1.00 44.38           C  
ATOM   2268  N   ARG B 363       3.772  -6.142   7.789  1.00 44.38           N  
ATOM   2269  CA  ARG B 363       2.818  -5.041   7.960  1.00 45.03           C  
ATOM   2270  C   ARG B 363       3.465  -3.737   8.440  1.00 45.21           C  
ATOM   2271  O   ARG B 363       2.775  -2.727   8.559  1.00 45.44           O  
ATOM   2272  CB  ARG B 363       1.721  -5.446   8.945  1.00 45.35           C  
ATOM   2273  CG  ARG B 363       0.950  -6.694   8.521  1.00 46.88           C  
ATOM   2274  CD  ARG B 363      -0.069  -7.104   9.566  1.00 48.70           C  
ATOM   2275  NE  ARG B 363      -1.173  -6.151   9.636  1.00 51.01           N  
ATOM   2276  CZ  ARG B 363      -2.285  -6.327  10.347  1.00 52.83           C  
ATOM   2277  NH1 ARG B 363      -2.464  -7.432  11.071  1.00 53.73           N1+
ATOM   2278  NH2 ARG B 363      -3.226  -5.389  10.333  1.00 53.00           N  
ATOM   2279  N   VAL B 364       4.771  -3.764   8.731  1.00 44.97           N  
ATOM   2280  CA  VAL B 364       5.534  -2.545   8.963  1.00 44.69           C  
ATOM   2281  C   VAL B 364       5.623  -1.782   7.636  1.00 44.69           C  
ATOM   2282  O   VAL B 364       6.182  -2.301   6.669  1.00 44.64           O  
ATOM   2283  CB  VAL B 364       6.969  -2.851   9.473  1.00 44.89           C  
ATOM   2284  CG1 VAL B 364       7.830  -1.600   9.446  1.00 43.98           C  
ATOM   2285  CG2 VAL B 364       6.930  -3.460  10.866  1.00 43.93           C  
ATOM   2286  N   PRO B 365       5.063  -0.560   7.574  1.00 44.46           N  
ATOM   2287  CA  PRO B 365       5.054   0.151   6.289  1.00 44.26           C  
ATOM   2288  C   PRO B 365       6.441   0.301   5.665  1.00 43.91           C  
ATOM   2289  O   PRO B 365       7.389   0.726   6.339  1.00 44.06           O  
ATOM   2290  CB  PRO B 365       4.453   1.516   6.646  1.00 44.38           C  
ATOM   2291  CG  PRO B 365       3.564   1.223   7.820  1.00 44.58           C  
ATOM   2292  CD  PRO B 365       4.319   0.182   8.611  1.00 44.69           C  
ATOM   2293  N   GLY B 366       6.552  -0.068   4.392  1.00 43.24           N  
ATOM   2294  CA  GLY B 366       7.816   0.005   3.668  1.00 42.92           C  
ATOM   2295  C   GLY B 366       8.568  -1.312   3.579  1.00 42.58           C  
ATOM   2296  O   GLY B 366       9.419  -1.486   2.703  1.00 42.49           O  
ATOM   2297  N   PHE B 367       8.255  -2.245   4.472  1.00 42.21           N  
ATOM   2298  CA  PHE B 367       8.964  -3.521   4.526  1.00 42.13           C  
ATOM   2299  C   PHE B 367       8.799  -4.371   3.274  1.00 41.94           C  
ATOM   2300  O   PHE B 367       9.782  -4.925   2.782  1.00 42.04           O  
ATOM   2301  CB  PHE B 367       8.526  -4.344   5.740  1.00 42.29           C  
ATOM   2302  CG  PHE B 367       9.436  -5.504   6.037  1.00 42.69           C  
ATOM   2303  CD1 PHE B 367       9.037  -6.804   5.775  1.00 42.35           C  
ATOM   2304  CD2 PHE B 367      10.701  -5.288   6.559  1.00 42.63           C  
ATOM   2305  CE1 PHE B 367       9.872  -7.866   6.048  1.00 42.62           C  
ATOM   2306  CE2 PHE B 367      11.548  -6.353   6.830  1.00 42.86           C  
ATOM   2307  CZ  PHE B 367      11.138  -7.637   6.572  1.00 43.18           C  
ATOM   2308  N   VAL B 368       7.570  -4.485   2.765  1.00 41.69           N  
ATOM   2309  CA  VAL B 368       7.308  -5.356   1.614  1.00 41.57           C  
ATOM   2310  C   VAL B 368       7.730  -4.730   0.277  1.00 41.38           C  
ATOM   2311  O   VAL B 368       7.748  -5.411  -0.748  1.00 41.24           O  
ATOM   2312  CB  VAL B 368       5.828  -5.829   1.549  1.00 41.65           C  
ATOM   2313  CG1 VAL B 368       5.436  -6.490   2.854  1.00 42.13           C  
ATOM   2314  CG2 VAL B 368       4.871  -4.679   1.201  1.00 41.53           C  
ATOM   2315  N   ASP B 369       8.066  -3.439   0.292  1.00 41.18           N  
ATOM   2316  CA  ASP B 369       8.628  -2.775  -0.886  1.00 40.95           C  
ATOM   2317  C   ASP B 369      10.058  -3.248  -1.149  1.00 40.46           C  
ATOM   2318  O   ASP B 369      10.576  -3.066  -2.245  1.00 40.22           O  
ATOM   2319  CB  ASP B 369       8.633  -1.252  -0.710  1.00 41.14           C  
ATOM   2320  CG  ASP B 369       7.233  -0.654  -0.632  1.00 42.17           C  
ATOM   2321  OD1 ASP B 369       6.272  -1.262  -1.156  1.00 43.02           O  
ATOM   2322  OD2 ASP B 369       7.102   0.447  -0.049  1.00 44.21           O1-
ATOM   2323  N   LEU B 370      10.695  -3.841  -0.137  1.00 39.83           N  
ATOM   2324  CA  LEU B 370      12.043  -4.379  -0.284  1.00 39.47           C  
ATOM   2325  C   LEU B 370      12.014  -5.732  -1.001  1.00 39.16           C  
ATOM   2326  O   LEU B 370      10.980  -6.395  -1.060  1.00 39.15           O  
ATOM   2327  CB  LEU B 370      12.708  -4.523   1.090  1.00 39.54           C  
ATOM   2328  CG  LEU B 370      12.831  -3.244   1.941  1.00 39.48           C  
ATOM   2329  CD1 LEU B 370      13.272  -3.566   3.361  1.00 39.41           C  
ATOM   2330  CD2 LEU B 370      13.782  -2.230   1.306  1.00 39.20           C  
ATOM   2331  N   THR B 371      13.152  -6.137  -1.553  1.00 38.80           N  
ATOM   2332  CA  THR B 371      13.284  -7.485  -2.102  1.00 38.52           C  
ATOM   2333  C   THR B 371      13.171  -8.516  -0.979  1.00 38.59           C  
ATOM   2334  O   THR B 371      13.384  -8.208   0.198  1.00 38.49           O  
ATOM   2335  CB  THR B 371      14.645  -7.707  -2.777  1.00 38.42           C  
ATOM   2336  CG2 THR B 371      14.882  -6.697  -3.905  1.00 37.57           C  
ATOM   2337  OG1 THR B 371      15.681  -7.598  -1.789  1.00 38.70           O  
ATOM   2338  N   LEU B 372      12.854  -9.744  -1.363  1.00 38.68           N  
ATOM   2339  CA  LEU B 372      12.768 -10.861  -0.430  1.00 38.68           C  
ATOM   2340  C   LEU B 372      14.106 -11.093   0.256  1.00 39.00           C  
ATOM   2341  O   LEU B 372      14.155 -11.375   1.452  1.00 38.96           O  
ATOM   2342  CB  LEU B 372      12.328 -12.118  -1.176  1.00 38.33           C  
ATOM   2343  CG  LEU B 372      11.852 -13.305  -0.352  1.00 38.19           C  
ATOM   2344  CD1 LEU B 372      10.755 -12.901   0.631  1.00 37.74           C  
ATOM   2345  CD2 LEU B 372      11.378 -14.410  -1.286  1.00 36.76           C  
ATOM   2346  N   HIS B 373      15.184 -10.953  -0.512  1.00 39.54           N  
ATOM   2347  CA  HIS B 373      16.546 -11.050   0.004  1.00 40.24           C  
ATOM   2348  C   HIS B 373      16.812 -10.031   1.114  1.00 40.31           C  
ATOM   2349  O   HIS B 373      17.439 -10.356   2.122  1.00 40.41           O  
ATOM   2350  CB  HIS B 373      17.557 -10.855  -1.136  1.00 40.50           C  
ATOM   2351  CG  HIS B 373      18.988 -10.926  -0.698  1.00 42.26           C  
ATOM   2352  CD2 HIS B 373      19.925 -11.889  -0.868  1.00 43.50           C  
ATOM   2353  ND1 HIS B 373      19.607  -9.911   0.004  1.00 44.14           N  
ATOM   2354  CE1 HIS B 373      20.859 -10.249   0.252  1.00 44.36           C  
ATOM   2355  NE2 HIS B 373      21.079 -11.443  -0.270  1.00 44.14           N  
ATOM   2356  N   ASP B 374      16.338  -8.804   0.926  1.00 40.58           N  
ATOM   2357  CA  ASP B 374      16.560  -7.741   1.914  1.00 40.78           C  
ATOM   2358  C   ASP B 374      15.621  -7.857   3.102  1.00 40.86           C  
ATOM   2359  O   ASP B 374      15.988  -7.485   4.213  1.00 40.84           O  
ATOM   2360  CB  ASP B 374      16.439  -6.349   1.265  1.00 40.92           C  
ATOM   2361  CG  ASP B 374      17.566  -6.061   0.284  1.00 41.11           C  
ATOM   2362  OD1 ASP B 374      18.643  -6.674   0.412  1.00 41.77           O  
ATOM   2363  OD2 ASP B 374      17.379  -5.230  -0.624  1.00 41.99           O1-
ATOM   2364  N   GLN B 375      14.408  -8.361   2.873  1.00 40.99           N  
ATOM   2365  CA  GLN B 375      13.486  -8.622   3.972  1.00 41.12           C  
ATOM   2366  C   GLN B 375      14.091  -9.675   4.898  1.00 41.48           C  
ATOM   2367  O   GLN B 375      14.192  -9.459   6.115  1.00 41.53           O  
ATOM   2368  CB  GLN B 375      12.119  -9.077   3.459  1.00 41.11           C  
ATOM   2369  CG  GLN B 375      11.308  -7.963   2.818  1.00 41.07           C  
ATOM   2370  CD  GLN B 375      10.087  -8.472   2.079  1.00 40.33           C  
ATOM   2371  NE2 GLN B 375       9.978  -8.124   0.804  1.00 40.15           N  
ATOM   2372  OE1 GLN B 375       9.251  -9.163   2.648  1.00 39.78           O  
ATOM   2373  N   VAL B 376      14.526 -10.793   4.321  1.00 41.61           N  
ATOM   2374  CA  VAL B 376      15.125 -11.865   5.117  1.00 42.05           C  
ATOM   2375  C   VAL B 376      16.357 -11.408   5.903  1.00 42.23           C  
ATOM   2376  O   VAL B 376      16.507 -11.774   7.068  1.00 42.38           O  
ATOM   2377  CB  VAL B 376      15.485 -13.092   4.262  1.00 42.06           C  
ATOM   2378  CG1 VAL B 376      16.425 -14.025   5.020  1.00 41.88           C  
ATOM   2379  CG2 VAL B 376      14.222 -13.829   3.856  1.00 42.18           C  
ATOM   2380  N   HIS B 377      17.219 -10.613   5.270  1.00 42.44           N  
ATOM   2381  CA  HIS B 377      18.429 -10.092   5.920  1.00 42.68           C  
ATOM   2382  C   HIS B 377      18.106  -9.211   7.123  1.00 42.35           C  
ATOM   2383  O   HIS B 377      18.727  -9.351   8.179  1.00 42.36           O  
ATOM   2384  CB  HIS B 377      19.285  -9.309   4.918  1.00 43.10           C  
ATOM   2385  CG  HIS B 377      20.515  -8.689   5.515  1.00 45.45           C  
ATOM   2386  CD2 HIS B 377      20.723  -7.465   6.063  1.00 47.38           C  
ATOM   2387  ND1 HIS B 377      21.727  -9.345   5.579  1.00 47.27           N  
ATOM   2388  CE1 HIS B 377      22.624  -8.557   6.146  1.00 47.44           C  
ATOM   2389  NE2 HIS B 377      22.041  -7.410   6.448  1.00 47.62           N  
ATOM   2390  N   LEU B 378      17.143  -8.303   6.971  1.00 42.12           N  
ATOM   2391  CA  LEU B 378      16.745  -7.432   8.079  1.00 41.97           C  
ATOM   2392  C   LEU B 378      16.215  -8.221   9.266  1.00 42.20           C  
ATOM   2393  O   LEU B 378      16.553  -7.909  10.410  1.00 42.74           O  
ATOM   2394  CB  LEU B 378      15.712  -6.395   7.635  1.00 41.84           C  
ATOM   2395  CG  LEU B 378      16.209  -5.330   6.654  1.00 41.32           C  
ATOM   2396  CD1 LEU B 378      15.082  -4.379   6.302  1.00 40.72           C  
ATOM   2397  CD2 LEU B 378      17.410  -4.569   7.203  1.00 39.89           C  
ATOM   2398  N   LEU B 379      15.403  -9.246   9.002  1.00 42.31           N  
ATOM   2399  CA  LEU B 379      14.897 -10.130  10.065  1.00 42.26           C  
ATOM   2400  C   LEU B 379      16.025 -10.974  10.660  1.00 42.39           C  
ATOM   2401  O   LEU B 379      16.036 -11.244  11.864  1.00 42.48           O  
ATOM   2402  CB  LEU B 379      13.781 -11.044   9.553  1.00 42.13           C  
ATOM   2403  CG  LEU B 379      12.407 -10.414   9.268  1.00 42.34           C  
ATOM   2404  CD1 LEU B 379      11.644 -11.224   8.211  1.00 41.25           C  
ATOM   2405  CD2 LEU B 379      11.568 -10.266  10.545  1.00 41.35           C  
ATOM   2406  N   GLU B 380      16.963 -11.387   9.814  1.00 42.53           N  
ATOM   2407  CA  GLU B 380      18.129 -12.148  10.253  1.00 42.95           C  
ATOM   2408  C   GLU B 380      18.917 -11.367  11.315  1.00 42.89           C  
ATOM   2409  O   GLU B 380      19.262 -11.905  12.368  1.00 43.39           O  
ATOM   2410  CB  GLU B 380      19.028 -12.464   9.053  1.00 43.20           C  
ATOM   2411  CG  GLU B 380      20.080 -13.529   9.299  1.00 44.59           C  
ATOM   2412  CD  GLU B 380      20.939 -13.799   8.075  1.00 46.46           C  
ATOM   2413  OE1 GLU B 380      20.741 -13.139   7.025  1.00 48.59           O  
ATOM   2414  OE2 GLU B 380      21.822 -14.678   8.157  1.00 48.24           O1-
ATOM   2415  N   CYS B 381      19.179 -10.092  11.043  1.00 42.18           N  
ATOM   2416  CA  CYS B 381      19.964  -9.267  11.955  1.00 41.42           C  
ATOM   2417  C   CYS B 381      19.193  -8.826  13.196  1.00 40.83           C  
ATOM   2418  O   CYS B 381      19.801  -8.569  14.227  1.00 40.51           O  
ATOM   2419  CB  CYS B 381      20.480  -8.018  11.234  1.00 41.47           C  
ATOM   2420  SG  CYS B 381      21.569  -8.352   9.864  1.00 40.65           S  
ATOM   2421  N   ALA B 382      17.869  -8.744  13.095  1.00 40.45           N  
ATOM   2422  CA  ALA B 382      17.053  -8.032  14.086  1.00 40.03           C  
ATOM   2423  C   ALA B 382      16.203  -8.906  15.023  1.00 39.89           C  
ATOM   2424  O   ALA B 382      15.705  -8.413  16.045  1.00 39.74           O  
ATOM   2425  CB  ALA B 382      16.153  -7.051  13.366  1.00 40.02           C  
ATOM   2426  N   TRP B 383      16.035 -10.183  14.691  1.00 39.51           N  
ATOM   2427  CA  TRP B 383      15.034 -11.018  15.364  1.00 39.76           C  
ATOM   2428  C   TRP B 383      15.142 -11.103  16.900  1.00 39.92           C  
ATOM   2429  O   TRP B 383      14.125 -11.061  17.592  1.00 39.95           O  
ATOM   2430  CB  TRP B 383      15.007 -12.433  14.767  1.00 39.85           C  
ATOM   2431  CG  TRP B 383      16.238 -13.240  15.034  1.00 39.58           C  
ATOM   2432  CD1 TRP B 383      17.345 -13.317  14.254  1.00 40.25           C  
ATOM   2433  CD2 TRP B 383      16.472 -14.095  16.151  1.00 39.97           C  
ATOM   2434  CE2 TRP B 383      17.758 -14.652  15.990  1.00 40.04           C  
ATOM   2435  CE3 TRP B 383      15.725 -14.436  17.283  1.00 40.01           C  
ATOM   2436  NE1 TRP B 383      18.265 -14.170  14.813  1.00 40.71           N  
ATOM   2437  CZ2 TRP B 383      18.312 -15.539  16.916  1.00 39.34           C  
ATOM   2438  CZ3 TRP B 383      16.284 -15.317  18.210  1.00 39.46           C  
ATOM   2439  CH2 TRP B 383      17.559 -15.858  18.017  1.00 38.45           C  
ATOM   2440  N   LEU B 384      16.356 -11.224  17.427  1.00 40.28           N  
ATOM   2441  CA  LEU B 384      16.543 -11.334  18.867  1.00 40.69           C  
ATOM   2442  C   LEU B 384      16.325  -9.985  19.576  1.00 41.28           C  
ATOM   2443  O   LEU B 384      15.715  -9.949  20.647  1.00 40.83           O  
ATOM   2444  CB  LEU B 384      17.914 -11.938  19.203  1.00 40.46           C  
ATOM   2445  CG  LEU B 384      18.165 -12.238  20.695  1.00 40.33           C  
ATOM   2446  CD1 LEU B 384      17.056 -13.075  21.309  1.00 37.88           C  
ATOM   2447  CD2 LEU B 384      19.507 -12.914  20.894  1.00 38.27           C  
ATOM   2448  N   GLU B 385      16.793  -8.887  18.970  1.00 41.95           N  
ATOM   2449  CA  GLU B 385      16.504  -7.539  19.480  1.00 42.67           C  
ATOM   2450  C   GLU B 385      14.994  -7.331  19.600  1.00 42.94           C  
ATOM   2451  O   GLU B 385      14.492  -6.862  20.627  1.00 43.46           O  
ATOM   2452  CB  GLU B 385      17.082  -6.455  18.561  1.00 43.38           C  
ATOM   2453  CG  GLU B 385      18.594  -6.234  18.651  1.00 44.20           C  
ATOM   2454  CD  GLU B 385      19.113  -5.370  17.506  1.00 45.94           C  
ATOM   2455  OE1 GLU B 385      19.312  -5.907  16.394  1.00 47.61           O  
ATOM   2456  OE2 GLU B 385      19.318  -4.160  17.713  1.00 46.45           O1-
ATOM   2457  N   ILE B 386      14.275  -7.697  18.547  1.00 42.99           N  
ATOM   2458  CA  ILE B 386      12.806  -7.613  18.525  1.00 42.77           C  
ATOM   2459  C   ILE B 386      12.156  -8.461  19.633  1.00 42.78           C  
ATOM   2460  O   ILE B 386      11.203  -8.015  20.275  1.00 42.71           O  
ATOM   2461  CB  ILE B 386      12.262  -7.995  17.118  1.00 42.57           C  
ATOM   2462  CG1 ILE B 386      12.549  -6.848  16.133  1.00 43.04           C  
ATOM   2463  CG2 ILE B 386      10.766  -8.289  17.157  1.00 41.87           C  
ATOM   2464  CD1 ILE B 386      12.893  -7.301  14.720  1.00 43.61           C  
ATOM   2465  N   LEU B 387      12.669  -9.671  19.859  1.00 42.80           N  
ATOM   2466  CA  LEU B 387      12.183 -10.508  20.964  1.00 42.59           C  
ATOM   2467  C   LEU B 387      12.479  -9.804  22.290  1.00 42.43           C  
ATOM   2468  O   LEU B 387      11.638  -9.770  23.186  1.00 42.27           O  
ATOM   2469  CB  LEU B 387      12.837 -11.904  20.964  1.00 42.42           C  
ATOM   2470  CG  LEU B 387      12.393 -12.946  19.935  1.00 42.53           C  
ATOM   2471  CD1 LEU B 387      13.086 -14.276  20.200  1.00 42.62           C  
ATOM   2472  CD2 LEU B 387      10.888 -13.130  19.929  1.00 42.82           C  
ATOM   2473  N   MET B 388      13.679  -9.239  22.405  1.00 42.52           N  
ATOM   2474  CA  MET B 388      14.095  -8.592  23.645  1.00 42.63           C  
ATOM   2475  C   MET B 388      13.271  -7.357  23.978  1.00 42.93           C  
ATOM   2476  O   MET B 388      12.783  -7.224  25.104  1.00 43.19           O  
ATOM   2477  CB  MET B 388      15.574  -8.246  23.598  1.00 42.91           C  
ATOM   2478  CG  MET B 388      16.486  -9.452  23.815  1.00 42.18           C  
ATOM   2479  SD  MET B 388      18.207  -8.979  23.618  1.00 40.67           S  
ATOM   2480  CE  MET B 388      19.073 -10.471  24.134  1.00 36.41           C  
ATOM   2481  N   ILE B 389      13.089  -6.464  23.012  1.00 43.09           N  
ATOM   2482  CA  ILE B 389      12.283  -5.271  23.261  1.00 43.34           C  
ATOM   2483  C   ILE B 389      10.849  -5.647  23.663  1.00 43.36           C  
ATOM   2484  O   ILE B 389      10.242  -4.980  24.492  1.00 43.57           O  
ATOM   2485  CB  ILE B 389      12.310  -4.263  22.061  1.00 43.43           C  
ATOM   2486  CG1 ILE B 389      11.921  -2.861  22.537  1.00 44.26           C  
ATOM   2487  CG2 ILE B 389      11.393  -4.712  20.919  1.00 43.30           C  
ATOM   2488  CD1 ILE B 389      12.167  -1.771  21.526  1.00 44.68           C  
ATOM   2489  N   GLY B 390      10.315  -6.727  23.099  1.00 43.60           N  
ATOM   2490  CA  GLY B 390       8.968  -7.199  23.462  1.00 43.32           C  
ATOM   2491  C   GLY B 390       8.889  -7.685  24.900  1.00 43.23           C  
ATOM   2492  O   GLY B 390       7.948  -7.370  25.623  1.00 43.01           O  
ATOM   2493  N   LEU B 391       9.885  -8.469  25.298  1.00 43.25           N  
ATOM   2494  CA  LEU B 391      10.016  -8.963  26.661  1.00 43.12           C  
ATOM   2495  C   LEU B 391      10.163  -7.807  27.650  1.00 43.43           C  
ATOM   2496  O   LEU B 391       9.564  -7.819  28.725  1.00 43.17           O  
ATOM   2497  CB  LEU B 391      11.230  -9.893  26.748  1.00 43.03           C  
ATOM   2498  CG  LEU B 391      11.702 -10.367  28.122  1.00 42.79           C  
ATOM   2499  CD1 LEU B 391      10.652 -11.252  28.793  1.00 40.17           C  
ATOM   2500  CD2 LEU B 391      13.032 -11.091  27.980  1.00 42.21           C  
ATOM   2501  N   VAL B 392      10.960  -6.809  27.286  1.00 43.81           N  
ATOM   2502  CA  VAL B 392      11.160  -5.654  28.151  1.00 44.11           C  
ATOM   2503  C   VAL B 392       9.866  -4.851  28.307  1.00 44.49           C  
ATOM   2504  O   VAL B 392       9.534  -4.397  29.415  1.00 44.54           O  
ATOM   2505  CB  VAL B 392      12.307  -4.748  27.638  1.00 44.23           C  
ATOM   2506  CG1 VAL B 392      12.341  -3.446  28.401  1.00 44.11           C  
ATOM   2507  CG2 VAL B 392      13.644  -5.462  27.777  1.00 43.69           C  
ATOM   2508  N   TRP B 393       9.131  -4.688  27.212  1.00 44.69           N  
ATOM   2509  CA  TRP B 393       7.894  -3.919  27.252  1.00 44.95           C  
ATOM   2510  C   TRP B 393       6.893  -4.591  28.169  1.00 45.19           C  
ATOM   2511  O   TRP B 393       6.366  -3.959  29.075  1.00 45.36           O  
ATOM   2512  CB  TRP B 393       7.295  -3.737  25.855  1.00 45.19           C  
ATOM   2513  CG  TRP B 393       5.844  -3.290  25.868  1.00 44.84           C  
ATOM   2514  CD1 TRP B 393       4.745  -4.072  25.671  1.00 44.96           C  
ATOM   2515  CD2 TRP B 393       5.356  -1.964  26.094  1.00 44.47           C  
ATOM   2516  CE2 TRP B 393       3.948  -2.017  26.014  1.00 44.46           C  
ATOM   2517  CE3 TRP B 393       5.973  -0.735  26.352  1.00 45.18           C  
ATOM   2518  NE1 TRP B 393       3.600  -3.316  25.759  1.00 44.77           N  
ATOM   2519  CZ2 TRP B 393       3.145  -0.889  26.189  1.00 44.59           C  
ATOM   2520  CZ3 TRP B 393       5.170   0.389  26.526  1.00 45.40           C  
ATOM   2521  CH2 TRP B 393       3.772   0.301  26.441  1.00 45.10           C  
ATOM   2522  N   ARG B 394       6.650  -5.881  27.957  1.00 45.47           N  
ATOM   2523  CA  ARG B 394       5.653  -6.595  28.757  1.00 45.46           C  
ATOM   2524  C   ARG B 394       6.142  -6.986  30.164  1.00 45.71           C  
ATOM   2525  O   ARG B 394       5.386  -7.564  30.948  1.00 45.87           O  
ATOM   2526  CB  ARG B 394       5.113  -7.805  27.988  1.00 45.37           C  
ATOM   2527  CG  ARG B 394       6.041  -8.987  27.890  1.00 45.51           C  
ATOM   2528  CD  ARG B 394       5.513 -10.038  26.903  1.00 44.86           C  
ATOM   2529  NE  ARG B 394       6.508 -11.095  26.719  1.00 44.46           N  
ATOM   2530  CZ  ARG B 394       7.250 -11.277  25.631  1.00 44.20           C  
ATOM   2531  NH1 ARG B 394       7.104 -10.509  24.556  1.00 44.64           N1+
ATOM   2532  NH2 ARG B 394       8.136 -12.263  25.610  1.00 43.70           N  
ATOM   2533  N   SER B 395       7.395  -6.656  30.480  1.00 45.88           N  
ATOM   2534  CA  SER B 395       7.950  -6.830  31.823  1.00 45.95           C  
ATOM   2535  C   SER B 395       7.888  -5.543  32.650  1.00 46.29           C  
ATOM   2536  O   SER B 395       8.091  -5.577  33.858  1.00 46.39           O  
ATOM   2537  CB  SER B 395       9.401  -7.302  31.733  1.00 45.86           C  
ATOM   2538  OG  SER B 395       9.471  -8.611  31.189  1.00 45.83           O  
ATOM   2539  N   MET B 396       7.601  -4.417  32.001  1.00 46.81           N  
ATOM   2540  CA  MET B 396       7.556  -3.111  32.666  1.00 47.18           C  
ATOM   2541  C   MET B 396       6.774  -3.114  33.980  1.00 47.07           C  
ATOM   2542  O   MET B 396       7.319  -2.776  35.023  1.00 47.18           O  
ATOM   2543  CB  MET B 396       6.939  -2.066  31.744  1.00 47.31           C  
ATOM   2544  CG  MET B 396       7.808  -1.680  30.577  1.00 48.51           C  
ATOM   2545  SD  MET B 396       7.392  -0.071  29.890  1.00 50.84           S  
ATOM   2546  CE  MET B 396       5.710   0.197  30.457  1.00 51.46           C  
ATOM   2547  N   GLU B 397       5.508  -3.513  33.916  1.00 47.00           N  
ATOM   2548  CA  GLU B 397       4.610  -3.494  35.075  1.00 47.00           C  
ATOM   2549  C   GLU B 397       4.969  -4.518  36.163  1.00 46.68           C  
ATOM   2550  O   GLU B 397       4.279  -4.585  37.166  1.00 46.65           O  
ATOM   2551  CB  GLU B 397       3.158  -3.745  34.637  1.00 47.15           C  
ATOM   2552  CG  GLU B 397       2.568  -2.716  33.670  1.00 48.13           C  
ATOM   2553  CD  GLU B 397       1.226  -3.169  33.082  1.00 49.49           C  
ATOM   2554  OE1 GLU B 397       1.225  -4.092  32.233  1.00 50.34           O  
ATOM   2555  OE2 GLU B 397       0.177  -2.596  33.458  1.00 48.83           O1-
ATOM   2556  N   HIS B 398       6.029  -5.306  35.967  1.00 46.39           N  
ATOM   2557  CA  HIS B 398       6.457  -6.319  36.935  1.00 46.08           C  
ATOM   2558  C   HIS B 398       7.919  -6.117  37.341  1.00 45.79           C  
ATOM   2559  O   HIS B 398       8.793  -6.870  36.903  1.00 45.63           O  
ATOM   2560  CB  HIS B 398       6.280  -7.719  36.341  1.00 46.27           C  
ATOM   2561  CG  HIS B 398       4.860  -8.065  36.026  1.00 46.59           C  
ATOM   2562  CD2 HIS B 398       3.897  -8.651  36.777  1.00 46.38           C  
ATOM   2563  ND1 HIS B 398       4.284  -7.796  34.803  1.00 46.88           N  
ATOM   2564  CE1 HIS B 398       3.027  -8.201  34.815  1.00 46.82           C  
ATOM   2565  NE2 HIS B 398       2.768  -8.725  36.000  1.00 46.55           N  
ATOM   2566  N   PRO B 399       8.190  -5.115  38.198  1.00 45.49           N  
ATOM   2567  CA  PRO B 399       9.569  -4.801  38.595  1.00 45.20           C  
ATOM   2568  C   PRO B 399      10.353  -6.014  39.107  1.00 44.76           C  
ATOM   2569  O   PRO B 399       9.832  -6.796  39.917  1.00 44.41           O  
ATOM   2570  CB  PRO B 399       9.396  -3.780  39.732  1.00 45.34           C  
ATOM   2571  CG  PRO B 399       8.025  -3.239  39.579  1.00 45.65           C  
ATOM   2572  CD  PRO B 399       7.202  -4.297  38.926  1.00 45.47           C  
ATOM   2573  N   GLY B 400      11.590  -6.158  38.631  1.00 44.07           N  
ATOM   2574  CA  GLY B 400      12.487  -7.218  39.092  1.00 43.55           C  
ATOM   2575  C   GLY B 400      12.165  -8.589  38.527  1.00 43.09           C  
ATOM   2576  O   GLY B 400      12.667  -9.594  39.024  1.00 43.02           O  
ATOM   2577  N   LYS B 401      11.337  -8.632  37.485  1.00 42.30           N  
ATOM   2578  CA  LYS B 401      10.883  -9.889  36.902  1.00 41.90           C  
ATOM   2579  C   LYS B 401      10.736  -9.760  35.385  1.00 41.45           C  
ATOM   2580  O   LYS B 401      10.384  -8.698  34.869  1.00 41.17           O  
ATOM   2581  CB  LYS B 401       9.543 -10.305  37.515  1.00 41.89           C  
ATOM   2582  CG  LYS B 401       9.614 -10.687  38.989  1.00 42.08           C  
ATOM   2583  CD  LYS B 401       8.239 -11.004  39.551  1.00 42.50           C  
ATOM   2584  N   LEU B 402      10.991 -10.849  34.672  1.00 40.96           N  
ATOM   2585  CA  LEU B 402      10.869 -10.841  33.222  1.00 40.60           C  
ATOM   2586  C   LEU B 402       9.681 -11.689  32.789  1.00 40.28           C  
ATOM   2587  O   LEU B 402       9.681 -12.908  32.965  1.00 40.69           O  
ATOM   2588  CB  LEU B 402      12.166 -11.323  32.582  1.00 40.53           C  
ATOM   2589  CG  LEU B 402      13.376 -10.409  32.841  1.00 40.83           C  
ATOM   2590  CD1 LEU B 402      14.667 -11.123  32.450  1.00 41.07           C  
ATOM   2591  CD2 LEU B 402      13.236  -9.053  32.117  1.00 38.98           C  
ATOM   2592  N   LEU B 403       8.661 -11.030  32.244  1.00 39.79           N  
ATOM   2593  CA  LEU B 403       7.489 -11.720  31.726  1.00 39.60           C  
ATOM   2594  C   LEU B 403       7.777 -12.255  30.320  1.00 39.10           C  
ATOM   2595  O   LEU B 403       7.555 -11.571  29.320  1.00 38.85           O  
ATOM   2596  CB  LEU B 403       6.278 -10.779  31.722  1.00 39.74           C  
ATOM   2597  CG  LEU B 403       4.893 -11.432  31.655  1.00 40.50           C  
ATOM   2598  CD1 LEU B 403       4.619 -12.242  32.909  1.00 40.99           C  
ATOM   2599  CD2 LEU B 403       3.813 -10.374  31.490  1.00 41.15           C  
ATOM   2600  N   PHE B 404       8.296 -13.475  30.248  1.00 38.57           N  
ATOM   2601  CA  PHE B 404       8.531 -14.113  28.956  1.00 38.46           C  
ATOM   2602  C   PHE B 404       7.194 -14.514  28.339  1.00 38.30           C  
ATOM   2603  O   PHE B 404       6.976 -14.367  27.129  1.00 38.50           O  
ATOM   2604  CB  PHE B 404       9.445 -15.327  29.101  1.00 38.41           C  
ATOM   2605  CG  PHE B 404      10.888 -14.974  29.298  1.00 38.73           C  
ATOM   2606  CD1 PHE B 404      11.728 -14.781  28.205  1.00 39.00           C  
ATOM   2607  CD2 PHE B 404      11.413 -14.822  30.573  1.00 38.80           C  
ATOM   2608  CE1 PHE B 404      13.057 -14.454  28.387  1.00 38.29           C  
ATOM   2609  CE2 PHE B 404      12.743 -14.499  30.756  1.00 37.94           C  
ATOM   2610  CZ  PHE B 404      13.564 -14.316  29.662  1.00 37.91           C  
ATOM   2611  N   ALA B 405       6.305 -15.028  29.180  1.00 37.71           N  
ATOM   2612  CA  ALA B 405       4.927 -15.272  28.788  1.00 37.38           C  
ATOM   2613  C   ALA B 405       4.062 -15.135  30.040  1.00 37.02           C  
ATOM   2614  O   ALA B 405       4.592 -15.178  31.145  1.00 37.08           O  
ATOM   2615  CB  ALA B 405       4.794 -16.652  28.175  1.00 37.37           C  
ATOM   2616  N   PRO B 406       2.737 -14.953  29.884  1.00 36.54           N  
ATOM   2617  CA  PRO B 406       1.912 -14.788  31.091  1.00 36.33           C  
ATOM   2618  C   PRO B 406       1.956 -15.980  32.050  1.00 36.17           C  
ATOM   2619  O   PRO B 406       1.702 -15.815  33.234  1.00 36.25           O  
ATOM   2620  CB  PRO B 406       0.503 -14.585  30.533  1.00 36.11           C  
ATOM   2621  CG  PRO B 406       0.714 -14.069  29.159  1.00 36.33           C  
ATOM   2622  CD  PRO B 406       1.963 -14.716  28.656  1.00 36.44           C  
ATOM   2623  N   ASN B 407       2.283 -17.163  31.540  1.00 36.34           N  
ATOM   2624  CA  ASN B 407       2.482 -18.347  32.378  1.00 36.39           C  
ATOM   2625  C   ASN B 407       3.974 -18.650  32.609  1.00 36.63           C  
ATOM   2626  O   ASN B 407       4.329 -19.770  32.952  1.00 36.76           O  
ATOM   2627  CB  ASN B 407       1.766 -19.564  31.766  1.00 36.04           C  
ATOM   2628  CG  ASN B 407       2.440 -20.074  30.486  1.00 36.31           C  
ATOM   2629  ND2 ASN B 407       2.268 -21.362  30.197  1.00 35.42           N  
ATOM   2630  OD1 ASN B 407       3.107 -19.317  29.772  1.00 36.02           O  
ATOM   2631  N   LEU B 408       4.839 -17.653  32.426  1.00 37.11           N  
ATOM   2632  CA  LEU B 408       6.288 -17.829  32.619  1.00 37.52           C  
ATOM   2633  C   LEU B 408       6.968 -16.516  33.031  1.00 38.01           C  
ATOM   2634  O   LEU B 408       7.591 -15.827  32.222  1.00 38.39           O  
ATOM   2635  CB  LEU B 408       6.933 -18.410  31.355  1.00 37.34           C  
ATOM   2636  CG  LEU B 408       8.341 -18.988  31.517  1.00 36.99           C  
ATOM   2637  CD1 LEU B 408       8.314 -20.273  32.329  1.00 36.01           C  
ATOM   2638  CD2 LEU B 408       8.986 -19.226  30.154  1.00 36.16           C  
ATOM   2639  N   LEU B 409       6.826 -16.179  34.305  1.00 38.72           N  
ATOM   2640  CA  LEU B 409       7.421 -14.980  34.879  1.00 39.36           C  
ATOM   2641  C   LEU B 409       8.632 -15.408  35.711  1.00 40.09           C  
ATOM   2642  O   LEU B 409       8.507 -16.197  36.639  1.00 39.53           O  
ATOM   2643  CB  LEU B 409       6.383 -14.255  35.737  1.00 39.23           C  
ATOM   2644  CG  LEU B 409       6.745 -12.897  36.332  1.00 39.54           C  
ATOM   2645  CD1 LEU B 409       7.030 -11.876  35.251  1.00 39.94           C  
ATOM   2646  CD2 LEU B 409       5.630 -12.409  37.246  1.00 39.46           C  
ATOM   2647  N   LEU B 410       9.810 -14.907  35.344  1.00 41.32           N  
ATOM   2648  CA  LEU B 410      11.058 -15.286  36.010  1.00 42.07           C  
ATOM   2649  C   LEU B 410      11.715 -14.088  36.686  1.00 42.85           C  
ATOM   2650  O   LEU B 410      11.583 -12.953  36.223  1.00 42.72           O  
ATOM   2651  CB  LEU B 410      12.034 -15.897  34.995  1.00 42.06           C  
ATOM   2652  CG  LEU B 410      11.577 -17.164  34.260  1.00 41.87           C  
ATOM   2653  CD1 LEU B 410      12.715 -17.722  33.413  1.00 41.31           C  
ATOM   2654  CD2 LEU B 410      11.063 -18.234  35.226  1.00 41.43           C  
ATOM   2655  N   ASP B 411      12.422 -14.358  37.782  1.00 43.89           N  
ATOM   2656  CA  ASP B 411      13.236 -13.354  38.469  1.00 44.79           C  
ATOM   2657  C   ASP B 411      14.717 -13.702  38.286  1.00 45.50           C  
ATOM   2658  O   ASP B 411      15.048 -14.749  37.723  1.00 45.59           O  
ATOM   2659  CB  ASP B 411      12.858 -13.265  39.959  1.00 44.73           C  
ATOM   2660  CG  ASP B 411      13.196 -14.525  40.736  1.00 45.29           C  
ATOM   2661  OD1 ASP B 411      13.965 -15.360  40.226  1.00 46.42           O  
ATOM   2662  OD2 ASP B 411      12.694 -14.683  41.870  1.00 46.04           O1-
ATOM   2663  N   ARG B 412      15.600 -12.831  38.771  1.00 46.30           N  
ATOM   2664  CA  ARG B 412      17.048 -13.041  38.649  1.00 46.80           C  
ATOM   2665  C   ARG B 412      17.503 -14.396  39.216  1.00 47.29           C  
ATOM   2666  O   ARG B 412      18.340 -15.066  38.611  1.00 47.39           O  
ATOM   2667  CB  ARG B 412      17.818 -11.901  39.332  1.00 46.80           C  
ATOM   2668  N   ASN B 413      16.946 -14.798  40.358  1.00 47.75           N  
ATOM   2669  CA  ASN B 413      17.334 -16.061  41.003  1.00 48.43           C  
ATOM   2670  C   ASN B 413      17.179 -17.255  40.070  1.00 49.05           C  
ATOM   2671  O   ASN B 413      18.111 -18.039  39.887  1.00 49.03           O  
ATOM   2672  CB  ASN B 413      16.509 -16.320  42.272  1.00 48.32           C  
ATOM   2673  CG  ASN B 413      16.742 -15.282  43.346  1.00 48.29           C  
ATOM   2674  ND2 ASN B 413      16.551 -15.675  44.601  1.00 48.67           N  
ATOM   2675  OD1 ASN B 413      17.084 -14.140  43.056  1.00 48.39           O  
ATOM   2676  N   GLN B 414      15.989 -17.377  39.484  1.00 49.90           N  
ATOM   2677  CA  GLN B 414      15.671 -18.467  38.561  1.00 50.46           C  
ATOM   2678  C   GLN B 414      16.485 -18.350  37.275  1.00 51.07           C  
ATOM   2679  O   GLN B 414      16.711 -19.345  36.583  1.00 51.29           O  
ATOM   2680  CB  GLN B 414      14.173 -18.475  38.234  1.00 50.49           C  
ATOM   2681  CG  GLN B 414      13.268 -18.767  39.427  1.00 50.29           C  
ATOM   2682  CD  GLN B 414      11.802 -18.484  39.143  1.00 50.45           C  
ATOM   2683  NE2 GLN B 414      11.476 -17.220  38.908  1.00 49.69           N  
ATOM   2684  OE1 GLN B 414      10.972 -19.395  39.139  1.00 51.00           O  
ATOM   2685  N   GLY B 415      16.907 -17.132  36.950  1.00 51.78           N  
ATOM   2686  CA  GLY B 415      17.865 -16.915  35.870  1.00 52.39           C  
ATOM   2687  C   GLY B 415      19.191 -17.590  36.184  1.00 52.95           C  
ATOM   2688  O   GLY B 415      19.803 -18.210  35.309  1.00 53.27           O  
ATOM   2689  N   LYS B 416      19.617 -17.498  37.443  1.00 53.30           N  
ATOM   2690  CA  LYS B 416      20.882 -18.086  37.892  1.00 53.73           C  
ATOM   2691  C   LYS B 416      21.005 -19.593  37.627  1.00 54.00           C  
ATOM   2692  O   LYS B 416      22.113 -20.126  37.629  1.00 54.07           O  
ATOM   2693  CB  LYS B 416      21.105 -17.810  39.388  1.00 53.64           C  
ATOM   2694  N   CYS B 417      19.883 -20.274  37.402  1.00 54.48           N  
ATOM   2695  CA  CYS B 417      19.892 -21.723  37.148  1.00 54.78           C  
ATOM   2696  C   CYS B 417      20.610 -22.129  35.848  1.00 54.74           C  
ATOM   2697  O   CYS B 417      21.197 -23.216  35.787  1.00 54.86           O  
ATOM   2698  CB  CYS B 417      18.467 -22.295  37.172  1.00 54.83           C  
ATOM   2699  SG  CYS B 417      17.829 -22.591  38.851  1.00 55.82           S  
ATOM   2700  N   VAL B 418      20.563 -21.272  34.824  1.00 54.51           N  
ATOM   2701  CA  VAL B 418      21.313 -21.500  33.581  1.00 54.41           C  
ATOM   2702  C   VAL B 418      22.610 -20.694  33.602  1.00 54.31           C  
ATOM   2703  O   VAL B 418      22.586 -19.490  33.862  1.00 54.45           O  
ATOM   2704  CB  VAL B 418      20.504 -21.093  32.349  1.00 54.48           C  
ATOM   2705  CG1 VAL B 418      21.248 -21.481  31.076  1.00 54.43           C  
ATOM   2706  CG2 VAL B 418      19.127 -21.738  32.388  1.00 54.74           C  
ATOM   2707  N   GLU B 419      23.727 -21.361  33.306  1.00 54.03           N  
ATOM   2708  CA  GLU B 419      25.078 -20.801  33.497  1.00 53.83           C  
ATOM   2709  C   GLU B 419      25.224 -19.297  33.197  1.00 53.54           C  
ATOM   2710  O   GLU B 419      25.315 -18.492  34.123  1.00 53.71           O  
ATOM   2711  CB  GLU B 419      26.113 -21.602  32.692  1.00 53.81           C  
ATOM   2712  N   GLY B 420      25.242 -18.916  31.923  1.00 53.21           N  
ATOM   2713  CA  GLY B 420      25.532 -17.522  31.548  1.00 52.95           C  
ATOM   2714  C   GLY B 420      24.313 -16.656  31.273  1.00 52.71           C  
ATOM   2715  O   GLY B 420      24.361 -15.779  30.414  1.00 52.84           O  
ATOM   2716  N   MET B 421      23.230 -16.883  32.014  1.00 52.41           N  
ATOM   2717  CA  MET B 421      21.943 -16.239  31.741  1.00 52.11           C  
ATOM   2718  C   MET B 421      21.702 -14.976  32.577  1.00 51.63           C  
ATOM   2719  O   MET B 421      21.060 -14.034  32.102  1.00 51.76           O  
ATOM   2720  CB  MET B 421      20.805 -17.235  31.979  1.00 52.19           C  
ATOM   2721  CG  MET B 421      19.452 -16.781  31.444  1.00 52.97           C  
ATOM   2722  SD  MET B 421      18.101 -17.942  31.789  1.00 54.48           S  
ATOM   2723  CE  MET B 421      18.362 -19.202  30.552  1.00 54.06           C  
ATOM   2724  N   VAL B 422      22.208 -14.958  33.810  1.00 50.87           N  
ATOM   2725  CA  VAL B 422      21.892 -13.881  34.757  1.00 50.27           C  
ATOM   2726  C   VAL B 422      22.468 -12.528  34.321  1.00 49.85           C  
ATOM   2727  O   VAL B 422      21.878 -11.484  34.603  1.00 49.47           O  
ATOM   2728  CB  VAL B 422      22.332 -14.231  36.210  1.00 50.24           C  
ATOM   2729  CG1 VAL B 422      23.842 -14.100  36.380  1.00 50.03           C  
ATOM   2730  CG2 VAL B 422      21.595 -13.357  37.220  1.00 49.86           C  
ATOM   2731  N   GLU B 423      23.606 -12.555  33.626  1.00 49.48           N  
ATOM   2732  CA  GLU B 423      24.162 -11.349  32.992  1.00 49.21           C  
ATOM   2733  C   GLU B 423      23.097 -10.692  32.110  1.00 48.45           C  
ATOM   2734  O   GLU B 423      22.830  -9.496  32.211  1.00 48.17           O  
ATOM   2735  CB  GLU B 423      25.402 -11.690  32.142  1.00 49.38           C  
ATOM   2736  CG  GLU B 423      26.349 -10.497  31.914  1.00 50.56           C  
ATOM   2737  CD  GLU B 423      27.205 -10.589  30.635  1.00 51.47           C  
ATOM   2738  OE1 GLU B 423      26.696 -11.021  29.575  1.00 52.62           O  
ATOM   2739  OE2 GLU B 423      28.388 -10.195  30.688  1.00 50.84           O1-
ATOM   2740  N   ILE B 424      22.469 -11.500  31.267  1.00 47.61           N  
ATOM   2741  CA  ILE B 424      21.512 -10.992  30.297  1.00 47.06           C  
ATOM   2742  C   ILE B 424      20.191 -10.589  30.970  1.00 46.15           C  
ATOM   2743  O   ILE B 424      19.591  -9.585  30.597  1.00 45.99           O  
ATOM   2744  CB  ILE B 424      21.322 -12.014  29.152  1.00 47.29           C  
ATOM   2745  CG1 ILE B 424      22.623 -12.100  28.332  1.00 47.96           C  
ATOM   2746  CG2 ILE B 424      20.168 -11.630  28.264  1.00 47.03           C  
ATOM   2747  CD1 ILE B 424      22.822 -13.433  27.598  1.00 48.28           C  
ATOM   2748  N   PHE B 425      19.761 -11.360  31.968  1.00 45.32           N  
ATOM   2749  CA  PHE B 425      18.594 -11.008  32.797  1.00 44.57           C  
ATOM   2750  C   PHE B 425      18.746  -9.636  33.451  1.00 43.43           C  
ATOM   2751  O   PHE B 425      17.854  -8.791  33.349  1.00 42.77           O  
ATOM   2752  CB  PHE B 425      18.370 -12.056  33.899  1.00 44.88           C  
ATOM   2753  CG  PHE B 425      17.402 -13.145  33.526  1.00 46.08           C  
ATOM   2754  CD1 PHE B 425      17.372 -13.670  32.238  1.00 47.64           C  
ATOM   2755  CD2 PHE B 425      16.533 -13.662  34.478  1.00 47.13           C  
ATOM   2756  CE1 PHE B 425      16.479 -14.682  31.902  1.00 48.22           C  
ATOM   2757  CE2 PHE B 425      15.644 -14.676  34.158  1.00 47.42           C  
ATOM   2758  CZ  PHE B 425      15.615 -15.187  32.866  1.00 48.13           C  
ATOM   2759  N   ASP B 426      19.876  -9.426  34.123  1.00 42.31           N  
ATOM   2760  CA  ASP B 426      20.151  -8.142  34.781  1.00 41.78           C  
ATOM   2761  C   ASP B 426      20.081  -6.979  33.787  1.00 41.32           C  
ATOM   2762  O   ASP B 426      19.462  -5.953  34.062  1.00 40.85           O  
ATOM   2763  CB  ASP B 426      21.516  -8.165  35.483  1.00 41.57           C  
ATOM   2764  CG  ASP B 426      21.521  -9.023  36.737  1.00 41.15           C  
ATOM   2765  OD1 ASP B 426      20.447  -9.493  37.155  1.00 39.93           O  
ATOM   2766  OD2 ASP B 426      22.610  -9.228  37.311  1.00 42.33           O1-
ATOM   2767  N   MET B 427      20.693  -7.161  32.624  1.00 41.08           N  
ATOM   2768  CA  MET B 427      20.626  -6.166  31.568  1.00 41.06           C  
ATOM   2769  C   MET B 427      19.182  -5.914  31.124  1.00 40.74           C  
ATOM   2770  O   MET B 427      18.767  -4.759  30.979  1.00 40.79           O  
ATOM   2771  CB  MET B 427      21.484  -6.589  30.374  1.00 41.17           C  
ATOM   2772  CG  MET B 427      22.988  -6.471  30.606  1.00 41.73           C  
ATOM   2773  SD  MET B 427      23.886  -7.006  29.136  1.00 43.66           S  
ATOM   2774  CE  MET B 427      24.693  -8.506  29.687  1.00 43.87           C  
ATOM   2775  N   LEU B 428      18.421  -6.989  30.920  1.00 40.30           N  
ATOM   2776  CA  LEU B 428      17.021  -6.872  30.493  1.00 39.96           C  
ATOM   2777  C   LEU B 428      16.160  -6.202  31.556  1.00 39.83           C  
ATOM   2778  O   LEU B 428      15.334  -5.357  31.238  1.00 39.83           O  
ATOM   2779  CB  LEU B 428      16.442  -8.247  30.127  1.00 39.85           C  
ATOM   2780  CG  LEU B 428      17.006  -8.843  28.832  1.00 39.81           C  
ATOM   2781  CD1 LEU B 428      16.785 -10.352  28.786  1.00 38.47           C  
ATOM   2782  CD2 LEU B 428      16.421  -8.146  27.591  1.00 38.08           C  
ATOM   2783  N   LEU B 429      16.368  -6.575  32.815  1.00 40.01           N  
ATOM   2784  CA  LEU B 429      15.681  -5.936  33.937  1.00 40.40           C  
ATOM   2785  C   LEU B 429      15.894  -4.429  33.975  1.00 40.55           C  
ATOM   2786  O   LEU B 429      14.943  -3.678  34.189  1.00 40.72           O  
ATOM   2787  CB  LEU B 429      16.155  -6.526  35.273  1.00 40.57           C  
ATOM   2788  CG  LEU B 429      15.655  -7.924  35.637  1.00 40.26           C  
ATOM   2789  CD1 LEU B 429      16.410  -8.437  36.839  1.00 39.50           C  
ATOM   2790  CD2 LEU B 429      14.169  -7.903  35.902  1.00 40.93           C  
ATOM   2791  N   ALA B 430      17.141  -3.999  33.783  1.00 40.77           N  
ATOM   2792  CA  ALA B 430      17.495  -2.580  33.828  1.00 40.91           C  
ATOM   2793  C   ALA B 430      16.880  -1.823  32.663  1.00 41.35           C  
ATOM   2794  O   ALA B 430      16.438  -0.687  32.809  1.00 41.63           O  
ATOM   2795  CB  ALA B 430      18.997  -2.410  33.817  1.00 40.93           C  
ATOM   2796  N   THR B 431      16.855  -2.447  31.497  1.00 41.76           N  
ATOM   2797  CA  THR B 431      16.185  -1.844  30.357  1.00 42.42           C  
ATOM   2798  C   THR B 431      14.707  -1.642  30.686  1.00 43.04           C  
ATOM   2799  O   THR B 431      14.149  -0.579  30.429  1.00 43.19           O  
ATOM   2800  CB  THR B 431      16.336  -2.715  29.113  1.00 42.32           C  
ATOM   2801  CG2 THR B 431      15.917  -1.957  27.868  1.00 41.83           C  
ATOM   2802  OG1 THR B 431      17.701  -3.124  29.006  1.00 42.67           O  
ATOM   2803  N   SER B 432      14.088  -2.660  31.276  1.00 43.58           N  
ATOM   2804  CA  SER B 432      12.687  -2.579  31.666  1.00 44.36           C  
ATOM   2805  C   SER B 432      12.462  -1.497  32.720  1.00 44.88           C  
ATOM   2806  O   SER B 432      11.474  -0.773  32.671  1.00 45.09           O  
ATOM   2807  CB  SER B 432      12.201  -3.932  32.192  1.00 44.35           C  
ATOM   2808  OG  SER B 432      10.785  -3.956  32.265  1.00 45.13           O  
ATOM   2809  N   SER B 433      13.381  -1.386  33.670  1.00 45.64           N  
ATOM   2810  CA  SER B 433      13.301  -0.338  34.684  1.00 46.39           C  
ATOM   2811  C   SER B 433      13.400   1.050  34.048  1.00 46.85           C  
ATOM   2812  O   SER B 433      12.682   1.973  34.437  1.00 46.93           O  
ATOM   2813  CB  SER B 433      14.404  -0.527  35.722  1.00 46.42           C  
ATOM   2814  OG  SER B 433      14.348   0.469  36.725  1.00 47.22           O  
ATOM   2815  N   ARG B 434      14.282   1.182  33.060  1.00 47.50           N  
ATOM   2816  CA  ARG B 434      14.483   2.447  32.348  1.00 48.02           C  
ATOM   2817  C   ARG B 434      13.227   2.881  31.581  1.00 48.44           C  
ATOM   2818  O   ARG B 434      12.803   4.039  31.687  1.00 48.19           O  
ATOM   2819  CB  ARG B 434      15.685   2.321  31.402  1.00 48.27           C  
ATOM   2820  CG  ARG B 434      15.972   3.532  30.530  1.00 48.90           C  
ATOM   2821  CD  ARG B 434      16.240   4.791  31.344  1.00 49.47           C  
ATOM   2822  NE  ARG B 434      16.762   5.856  30.486  1.00 50.39           N  
ATOM   2823  CZ  ARG B 434      16.790   7.151  30.794  1.00 50.60           C  
ATOM   2824  NH1 ARG B 434      16.336   7.592  31.964  1.00 51.11           N1+
ATOM   2825  NH2 ARG B 434      17.287   8.016  29.920  1.00 51.00           N  
ATOM   2826  N   PHE B 435      12.628   1.955  30.827  1.00 48.79           N  
ATOM   2827  CA  PHE B 435      11.370   2.239  30.129  1.00 49.25           C  
ATOM   2828  C   PHE B 435      10.274   2.660  31.092  1.00 49.42           C  
ATOM   2829  O   PHE B 435       9.461   3.530  30.776  1.00 49.23           O  
ATOM   2830  CB  PHE B 435      10.860   1.030  29.324  1.00 49.27           C  
ATOM   2831  CG  PHE B 435      11.552   0.817  28.006  1.00 49.89           C  
ATOM   2832  CD1 PHE B 435      12.235   1.845  27.358  1.00 50.68           C  
ATOM   2833  CD2 PHE B 435      11.476  -0.420  27.386  1.00 50.28           C  
ATOM   2834  CE1 PHE B 435      12.855   1.633  26.145  1.00 50.25           C  
ATOM   2835  CE2 PHE B 435      12.091  -0.641  26.178  1.00 51.05           C  
ATOM   2836  CZ  PHE B 435      12.790   0.391  25.555  1.00 51.68           C  
ATOM   2837  N   ARG B 436      10.250   2.026  32.257  1.00 49.99           N  
ATOM   2838  CA  ARG B 436       9.251   2.332  33.280  1.00 50.58           C  
ATOM   2839  C   ARG B 436       9.437   3.737  33.841  1.00 50.70           C  
ATOM   2840  O   ARG B 436       8.457   4.436  34.082  1.00 50.75           O  
ATOM   2841  CB  ARG B 436       9.330   1.302  34.399  1.00 50.74           C  
ATOM   2842  CG  ARG B 436       8.167   1.299  35.377  1.00 52.11           C  
ATOM   2843  CD  ARG B 436       8.541   0.487  36.611  1.00 54.06           C  
ATOM   2844  NE  ARG B 436       9.281  -0.720  36.224  1.00 55.82           N  
ATOM   2845  CZ  ARG B 436      10.226  -1.320  36.948  1.00 56.72           C  
ATOM   2846  NH1 ARG B 436      10.589  -0.852  38.140  1.00 57.20           N1+
ATOM   2847  NH2 ARG B 436      10.821  -2.407  36.466  1.00 56.85           N  
ATOM   2848  N   MET B 437      10.686   4.151  34.039  1.00 51.00           N  
ATOM   2849  CA  MET B 437      10.965   5.497  34.548  1.00 51.58           C  
ATOM   2850  C   MET B 437      10.751   6.584  33.505  1.00 51.28           C  
ATOM   2851  O   MET B 437      10.537   7.739  33.852  1.00 51.30           O  
ATOM   2852  CB  MET B 437      12.376   5.571  35.136  1.00 52.02           C  
ATOM   2853  CG  MET B 437      12.465   4.785  36.437  1.00 54.28           C  
ATOM   2854  SD  MET B 437      14.075   4.755  37.241  1.00 58.92           S  
ATOM   2855  CE  MET B 437      13.677   3.748  38.679  1.00 57.28           C  
ATOM   2856  N   MET B 438      10.800   6.217  32.229  1.00 51.26           N  
ATOM   2857  CA  MET B 438      10.502   7.159  31.153  1.00 51.10           C  
ATOM   2858  C   MET B 438       9.014   7.205  30.812  1.00 50.59           C  
ATOM   2859  O   MET B 438       8.575   8.070  30.059  1.00 50.42           O  
ATOM   2860  CB  MET B 438      11.293   6.788  29.912  1.00 51.42           C  
ATOM   2861  CG  MET B 438      12.786   7.016  30.063  1.00 52.46           C  
ATOM   2862  SD  MET B 438      13.614   6.469  28.576  1.00 54.24           S  
ATOM   2863  CE  MET B 438      13.068   7.734  27.429  1.00 55.03           C  
ATOM   2864  N   ASN B 439       8.247   6.277  31.377  1.00 50.01           N  
ATOM   2865  CA  ASN B 439       6.836   6.118  31.053  1.00 49.64           C  
ATOM   2866  C   ASN B 439       6.634   5.934  29.545  1.00 49.05           C  
ATOM   2867  O   ASN B 439       5.784   6.584  28.932  1.00 48.85           O  
ATOM   2868  CB  ASN B 439       6.014   7.295  31.601  1.00 49.65           C  
ATOM   2869  CG  ASN B 439       4.538   6.964  31.749  1.00 50.10           C  
ATOM   2870  ND2 ASN B 439       3.714   7.994  31.912  1.00 50.54           N  
ATOM   2871  OD1 ASN B 439       4.142   5.797  31.720  1.00 51.46           O  
ATOM   2872  N   LEU B 440       7.439   5.041  28.967  1.00 48.56           N  
ATOM   2873  CA  LEU B 440       7.328   4.667  27.559  1.00 48.06           C  
ATOM   2874  C   LEU B 440       5.897   4.294  27.243  1.00 47.94           C  
ATOM   2875  O   LEU B 440       5.296   3.495  27.959  1.00 48.14           O  
ATOM   2876  CB  LEU B 440       8.219   3.461  27.251  1.00 48.08           C  
ATOM   2877  CG  LEU B 440       8.321   3.016  25.782  1.00 47.82           C  
ATOM   2878  CD1 LEU B 440       9.014   4.086  24.956  1.00 47.07           C  
ATOM   2879  CD2 LEU B 440       9.054   1.687  25.640  1.00 46.72           C  
ATOM   2880  N   GLN B 441       5.359   4.872  26.174  1.00 47.65           N  
ATOM   2881  CA  GLN B 441       4.010   4.560  25.719  1.00 47.29           C  
ATOM   2882  C   GLN B 441       4.044   3.420  24.712  1.00 47.12           C  
ATOM   2883  O   GLN B 441       5.081   3.150  24.106  1.00 46.97           O  
ATOM   2884  CB  GLN B 441       3.381   5.794  25.076  1.00 47.32           C  
ATOM   2885  CG  GLN B 441       3.370   7.018  25.977  1.00 47.25           C  
ATOM   2886  CD  GLN B 441       2.541   6.797  27.217  1.00 46.87           C  
ATOM   2887  NE2 GLN B 441       3.170   6.915  28.383  1.00 46.79           N  
ATOM   2888  OE1 GLN B 441       1.349   6.511  27.129  1.00 46.05           O  
ATOM   2889  N   GLY B 442       2.904   2.753  24.537  1.00 47.02           N  
ATOM   2890  CA  GLY B 442       2.766   1.716  23.513  1.00 46.83           C  
ATOM   2891  C   GLY B 442       2.977   2.269  22.113  1.00 46.79           C  
ATOM   2892  O   GLY B 442       3.549   1.603  21.254  1.00 47.03           O  
ATOM   2893  N   GLU B 443       2.502   3.491  21.876  1.00 46.76           N  
ATOM   2894  CA  GLU B 443       2.692   4.156  20.585  1.00 46.42           C  
ATOM   2895  C   GLU B 443       4.183   4.348  20.274  1.00 46.05           C  
ATOM   2896  O   GLU B 443       4.622   4.163  19.132  1.00 45.60           O  
ATOM   2897  CB  GLU B 443       1.975   5.508  20.562  1.00 46.49           C  
ATOM   2898  CG  GLU B 443       0.436   5.418  20.611  1.00 47.46           C  
ATOM   2899  CD  GLU B 443      -0.180   5.703  21.984  1.00 48.15           C  
ATOM   2900  OE1 GLU B 443       0.558   5.805  22.988  1.00 48.71           O  
ATOM   2901  OE2 GLU B 443      -1.425   5.817  22.054  1.00 48.72           O1-
ATOM   2902  N   GLU B 444       4.952   4.717  21.298  1.00 45.43           N  
ATOM   2903  CA  GLU B 444       6.396   4.882  21.157  1.00 45.06           C  
ATOM   2904  C   GLU B 444       7.098   3.543  20.982  1.00 44.62           C  
ATOM   2905  O   GLU B 444       8.011   3.424  20.169  1.00 44.67           O  
ATOM   2906  CB  GLU B 444       6.966   5.604  22.377  1.00 45.18           C  
ATOM   2907  CG  GLU B 444       6.497   7.045  22.493  1.00 45.33           C  
ATOM   2908  CD  GLU B 444       6.948   7.699  23.775  1.00 45.75           C  
ATOM   2909  OE1 GLU B 444       6.772   7.095  24.851  1.00 46.40           O  
ATOM   2910  OE2 GLU B 444       7.471   8.822  23.710  1.00 46.45           O1-
ATOM   2911  N   PHE B 445       6.669   2.553  21.764  1.00 44.07           N  
ATOM   2912  CA  PHE B 445       7.201   1.193  21.712  1.00 43.72           C  
ATOM   2913  C   PHE B 445       7.158   0.580  20.317  1.00 43.31           C  
ATOM   2914  O   PHE B 445       8.154   0.012  19.854  1.00 43.09           O  
ATOM   2915  CB  PHE B 445       6.418   0.281  22.670  1.00 43.99           C  
ATOM   2916  CG  PHE B 445       6.602  -1.184  22.394  1.00 43.79           C  
ATOM   2917  CD1 PHE B 445       7.824  -1.800  22.638  1.00 43.39           C  
ATOM   2918  CD2 PHE B 445       5.559  -1.946  21.890  1.00 44.11           C  
ATOM   2919  CE1 PHE B 445       8.003  -3.163  22.378  1.00 43.58           C  
ATOM   2920  CE2 PHE B 445       5.730  -3.308  21.631  1.00 43.88           C  
ATOM   2921  CZ  PHE B 445       6.951  -3.915  21.875  1.00 43.21           C  
ATOM   2922  N   VAL B 446       5.998   0.661  19.668  1.00 42.74           N  
ATOM   2923  CA  VAL B 446       5.838   0.084  18.328  1.00 42.30           C  
ATOM   2924  C   VAL B 446       6.727   0.807  17.312  1.00 42.36           C  
ATOM   2925  O   VAL B 446       7.225   0.189  16.363  1.00 42.87           O  
ATOM   2926  CB  VAL B 446       4.348   0.047  17.859  1.00 42.26           C  
ATOM   2927  CG1 VAL B 446       3.528  -0.812  18.790  1.00 41.90           C  
ATOM   2928  CG2 VAL B 446       3.743   1.437  17.756  1.00 41.94           C  
ATOM   2929  N   CYS B 447       6.949   2.104  17.522  1.00 42.12           N  
ATOM   2930  CA  CYS B 447       7.879   2.871  16.681  1.00 41.90           C  
ATOM   2931  C   CYS B 447       9.316   2.398  16.854  1.00 42.13           C  
ATOM   2932  O   CYS B 447      10.032   2.218  15.865  1.00 42.39           O  
ATOM   2933  CB  CYS B 447       7.806   4.371  16.978  1.00 41.72           C  
ATOM   2934  SG  CYS B 447       6.341   5.179  16.356  1.00 40.83           S  
ATOM   2935  N   LEU B 448       9.740   2.204  18.103  1.00 41.88           N  
ATOM   2936  CA  LEU B 448      11.085   1.716  18.370  1.00 41.67           C  
ATOM   2937  C   LEU B 448      11.308   0.319  17.780  1.00 41.88           C  
ATOM   2938  O   LEU B 448      12.363   0.030  17.206  1.00 41.77           O  
ATOM   2939  CB  LEU B 448      11.361   1.711  19.874  1.00 41.73           C  
ATOM   2940  CG  LEU B 448      11.427   3.077  20.583  1.00 41.56           C  
ATOM   2941  CD1 LEU B 448      11.635   2.890  22.081  1.00 41.41           C  
ATOM   2942  CD2 LEU B 448      12.513   3.969  19.999  1.00 40.11           C  
ATOM   2943  N   LYS B 449      10.307  -0.544  17.916  1.00 42.36           N  
ATOM   2944  CA  LYS B 449      10.411  -1.928  17.458  1.00 42.46           C  
ATOM   2945  C   LYS B 449      10.577  -1.992  15.939  1.00 42.64           C  
ATOM   2946  O   LYS B 449      11.336  -2.805  15.420  1.00 43.63           O  
ATOM   2947  CB  LYS B 449       9.190  -2.728  17.907  1.00 42.51           C  
ATOM   2948  CG  LYS B 449       9.331  -4.229  17.689  1.00 42.70           C  
ATOM   2949  CD  LYS B 449       8.283  -5.028  18.439  1.00 42.07           C  
ATOM   2950  CE  LYS B 449       6.889  -4.800  17.909  1.00 42.05           C  
ATOM   2951  NZ  LYS B 449       5.905  -5.716  18.540  1.00 40.81           N1+
ATOM   2952  N   SER B 450       9.897  -1.103  15.234  1.00 42.57           N  
ATOM   2953  CA  SER B 450      10.011  -1.010  13.782  1.00 42.27           C  
ATOM   2954  C   SER B 450      11.334  -0.400  13.318  1.00 41.57           C  
ATOM   2955  O   SER B 450      11.814  -0.711  12.218  1.00 41.15           O  
ATOM   2956  CB  SER B 450       8.840  -0.192  13.241  1.00 42.41           C  
ATOM   2957  OG  SER B 450       7.619  -0.770  13.685  1.00 43.71           O  
ATOM   2958  N   ILE B 451      11.902   0.483  14.136  1.00 40.90           N  
ATOM   2959  CA  ILE B 451      13.220   1.039  13.854  1.00 40.85           C  
ATOM   2960  C   ILE B 451      14.296  -0.056  13.927  1.00 40.56           C  
ATOM   2961  O   ILE B 451      15.176  -0.104  13.082  1.00 40.29           O  
ATOM   2962  CB  ILE B 451      13.565   2.222  14.806  1.00 40.92           C  
ATOM   2963  CG1 ILE B 451      12.699   3.438  14.476  1.00 41.45           C  
ATOM   2964  CG2 ILE B 451      15.011   2.629  14.667  1.00 40.25           C  
ATOM   2965  CD1 ILE B 451      12.849   4.584  15.462  1.00 41.15           C  
ATOM   2966  N   ILE B 452      14.212  -0.924  14.936  1.00 40.71           N  
ATOM   2967  CA  ILE B 452      15.116  -2.077  15.064  1.00 40.75           C  
ATOM   2968  C   ILE B 452      15.055  -2.961  13.824  1.00 41.16           C  
ATOM   2969  O   ILE B 452      16.084  -3.368  13.289  1.00 41.17           O  
ATOM   2970  CB  ILE B 452      14.765  -2.954  16.290  1.00 40.44           C  
ATOM   2971  CG1 ILE B 452      15.124  -2.244  17.596  1.00 39.87           C  
ATOM   2972  CG2 ILE B 452      15.503  -4.275  16.234  1.00 40.24           C  
ATOM   2973  CD1 ILE B 452      14.549  -2.926  18.843  1.00 38.58           C  
ATOM   2974  N   LEU B 453      13.838  -3.263  13.385  1.00 41.88           N  
ATOM   2975  CA  LEU B 453      13.625  -4.071  12.196  1.00 42.48           C  
ATOM   2976  C   LEU B 453      14.316  -3.459  10.975  1.00 42.99           C  
ATOM   2977  O   LEU B 453      15.059  -4.148  10.277  1.00 43.04           O  
ATOM   2978  CB  LEU B 453      12.128  -4.209  11.931  1.00 42.73           C  
ATOM   2979  CG  LEU B 453      11.706  -4.941  10.654  1.00 42.95           C  
ATOM   2980  CD1 LEU B 453      12.221  -6.388  10.672  1.00 41.69           C  
ATOM   2981  CD2 LEU B 453      10.180  -4.889  10.514  1.00 42.99           C  
ATOM   2982  N   LEU B 454      14.090  -2.167  10.743  1.00 43.41           N  
ATOM   2983  CA  LEU B 454      14.620  -1.490   9.557  1.00 44.11           C  
ATOM   2984  C   LEU B 454      16.100  -1.122   9.664  1.00 44.81           C  
ATOM   2985  O   LEU B 454      16.801  -1.117   8.651  1.00 45.29           O  
ATOM   2986  CB  LEU B 454      13.791  -0.237   9.224  1.00 43.88           C  
ATOM   2987  CG  LEU B 454      12.327  -0.520   8.860  1.00 43.80           C  
ATOM   2988  CD1 LEU B 454      11.488   0.744   8.860  1.00 43.53           C  
ATOM   2989  CD2 LEU B 454      12.237  -1.221   7.523  1.00 42.68           C  
ATOM   2990  N   ASN B 455      16.578  -0.815  10.868  1.00 45.54           N  
ATOM   2991  CA  ASN B 455      17.951  -0.288  11.045  1.00 46.12           C  
ATOM   2992  C   ASN B 455      19.071  -1.321  11.260  1.00 46.92           C  
ATOM   2993  O   ASN B 455      20.209  -1.063  10.895  1.00 46.98           O  
ATOM   2994  CB  ASN B 455      17.984   0.700  12.218  1.00 46.11           C  
ATOM   2995  CG  ASN B 455      19.336   1.374  12.382  1.00 45.03           C  
ATOM   2996  ND2 ASN B 455      19.976   1.154  13.520  1.00 43.54           N  
ATOM   2997  OD1 ASN B 455      19.793   2.084  11.492  1.00 44.05           O  
ATOM   2998  N   SER B 456      18.766  -2.472  11.854  1.00 48.01           N  
ATOM   2999  CA  SER B 456      19.823  -3.338  12.392  1.00 49.10           C  
ATOM   3000  C   SER B 456      20.657  -4.032  11.323  1.00 49.78           C  
ATOM   3001  O   SER B 456      21.836  -4.294  11.539  1.00 50.06           O  
ATOM   3002  CB  SER B 456      19.258  -4.357  13.400  1.00 49.31           C  
ATOM   3003  OG  SER B 456      18.777  -3.701  14.583  1.00 50.26           O  
ATOM   3004  N   GLY B 457      20.056  -4.315  10.175  1.00 50.81           N  
ATOM   3005  CA  GLY B 457      20.775  -4.915   9.051  1.00 51.73           C  
ATOM   3006  C   GLY B 457      21.062  -3.968   7.898  1.00 52.65           C  
ATOM   3007  O   GLY B 457      21.623  -4.385   6.878  1.00 52.89           O  
ATOM   3008  N   VAL B 458      20.697  -2.696   8.052  1.00 53.80           N  
ATOM   3009  CA  VAL B 458      20.834  -1.716   6.969  1.00 54.90           C  
ATOM   3010  C   VAL B 458      22.281  -1.499   6.489  1.00 56.06           C  
ATOM   3011  O   VAL B 458      22.486  -1.174   5.316  1.00 56.73           O  
ATOM   3012  CB  VAL B 458      20.190  -0.346   7.346  1.00 54.94           C  
ATOM   3013  CG1 VAL B 458      21.010   0.378   8.417  1.00 54.27           C  
ATOM   3014  CG2 VAL B 458      20.025   0.521   6.110  1.00 54.33           C  
ATOM   3015  N   TYR B 459      23.273  -1.687   7.366  1.00 57.23           N  
ATOM   3016  CA  TYR B 459      24.689  -1.491   6.986  1.00 58.33           C  
ATOM   3017  C   TYR B 459      25.425  -2.753   6.542  1.00 58.72           C  
ATOM   3018  O   TYR B 459      26.519  -2.662   5.982  1.00 58.64           O  
ATOM   3019  CB  TYR B 459      25.465  -0.786   8.115  1.00 58.61           C  
ATOM   3020  CG  TYR B 459      24.924   0.594   8.331  1.00 59.97           C  
ATOM   3021  CD1 TYR B 459      24.154   0.884   9.440  1.00 61.35           C  
ATOM   3022  CD2 TYR B 459      25.108   1.588   7.374  1.00 61.61           C  
ATOM   3023  CE1 TYR B 459      23.604   2.141   9.633  1.00 62.45           C  
ATOM   3024  CE2 TYR B 459      24.568   2.850   7.547  1.00 63.05           C  
ATOM   3025  CZ  TYR B 459      23.810   3.121   8.684  1.00 63.20           C  
ATOM   3026  OH  TYR B 459      23.268   4.367   8.874  1.00 64.98           O  
ATOM   3027  N   THR B 460      24.818  -3.913   6.767  1.00 59.36           N  
ATOM   3028  CA  THR B 460      25.454  -5.192   6.462  1.00 60.02           C  
ATOM   3029  C   THR B 460      24.913  -5.856   5.180  1.00 60.69           C  
ATOM   3030  O   THR B 460      25.108  -7.057   4.971  1.00 61.03           O  
ATOM   3031  CB  THR B 460      25.319  -6.157   7.657  1.00 59.85           C  
ATOM   3032  CG2 THR B 460      26.261  -5.746   8.776  1.00 59.60           C  
ATOM   3033  OG1 THR B 460      23.972  -6.122   8.145  1.00 60.45           O  
ATOM   3034  N   PHE B 461      24.258  -5.081   4.313  1.00 61.30           N  
ATOM   3035  CA  PHE B 461      23.862  -5.591   2.994  1.00 61.71           C  
ATOM   3036  C   PHE B 461      25.104  -5.913   2.163  1.00 61.68           C  
ATOM   3037  O   PHE B 461      25.937  -5.040   1.911  1.00 61.64           O  
ATOM   3038  CB  PHE B 461      22.997  -4.576   2.228  1.00 61.91           C  
ATOM   3039  CG  PHE B 461      21.598  -4.413   2.771  1.00 62.97           C  
ATOM   3040  CD1 PHE B 461      20.831  -5.518   3.137  1.00 64.12           C  
ATOM   3041  CD2 PHE B 461      21.032  -3.150   2.879  1.00 63.89           C  
ATOM   3042  CE1 PHE B 461      19.540  -5.360   3.631  1.00 64.23           C  
ATOM   3043  CE2 PHE B 461      19.743  -2.988   3.365  1.00 64.27           C  
ATOM   3044  CZ  PHE B 461      18.997  -4.096   3.742  1.00 64.39           C  
ATOM   3045  N   SER B 464      27.363  -3.318  -4.366  1.00 55.60           N  
ATOM   3046  CA  SER B 464      27.045  -1.960  -4.794  1.00 55.50           C  
ATOM   3047  C   SER B 464      26.310  -1.968  -6.138  1.00 55.38           C  
ATOM   3048  O   SER B 464      26.810  -1.449  -7.145  1.00 55.32           O  
ATOM   3049  CB  SER B 464      28.319  -1.111  -4.882  1.00 55.57           C  
ATOM   3050  OG  SER B 464      28.024   0.216  -5.286  1.00 55.57           O  
ATOM   3051  N   THR B 465      25.127  -2.578  -6.140  1.00 55.16           N  
ATOM   3052  CA  THR B 465      24.214  -2.510  -7.281  1.00 54.94           C  
ATOM   3053  C   THR B 465      23.381  -1.236  -7.159  1.00 54.66           C  
ATOM   3054  O   THR B 465      23.218  -0.697  -6.053  1.00 54.66           O  
ATOM   3055  CB  THR B 465      23.275  -3.744  -7.343  1.00 54.97           C  
ATOM   3056  CG2 THR B 465      24.083  -5.027  -7.465  1.00 54.91           C  
ATOM   3057  OG1 THR B 465      22.462  -3.806  -6.160  1.00 55.10           O  
ATOM   3058  N   LEU B 466      22.864  -0.750  -8.287  1.00 54.18           N  
ATOM   3059  CA  LEU B 466      21.978   0.419  -8.284  1.00 53.85           C  
ATOM   3060  C   LEU B 466      20.752   0.164  -7.399  1.00 53.54           C  
ATOM   3061  O   LEU B 466      20.301   1.054  -6.670  1.00 53.34           O  
ATOM   3062  CB  LEU B 466      21.535   0.773  -9.707  1.00 53.76           C  
ATOM   3063  N   LYS B 467      20.229  -1.060  -7.466  1.00 53.15           N  
ATOM   3064  CA  LYS B 467      19.094  -1.473  -6.646  1.00 52.88           C  
ATOM   3065  C   LYS B 467      19.435  -1.453  -5.150  1.00 52.74           C  
ATOM   3066  O   LYS B 467      18.606  -1.061  -4.327  1.00 52.69           O  
ATOM   3067  CB  LYS B 467      18.618  -2.866  -7.064  1.00 52.75           C  
ATOM   3068  N   SER B 468      20.654  -1.863  -4.805  1.00 52.41           N  
ATOM   3069  CA  SER B 468      21.113  -1.844  -3.412  1.00 52.11           C  
ATOM   3070  C   SER B 468      21.044  -0.437  -2.805  1.00 51.77           C  
ATOM   3071  O   SER B 468      20.497  -0.253  -1.707  1.00 51.56           O  
ATOM   3072  CB  SER B 468      22.544  -2.384  -3.315  1.00 52.25           C  
ATOM   3073  N   LEU B 469      21.598   0.544  -3.522  1.00 51.27           N  
ATOM   3074  CA  LEU B 469      21.571   1.944  -3.083  1.00 50.90           C  
ATOM   3075  C   LEU B 469      20.130   2.418  -2.903  1.00 50.59           C  
ATOM   3076  O   LEU B 469      19.773   2.977  -1.859  1.00 50.50           O  
ATOM   3077  CB  LEU B 469      22.286   2.844  -4.093  1.00 50.92           C  
ATOM   3078  CG  LEU B 469      23.795   2.637  -4.248  1.00 51.08           C  
ATOM   3079  CD1 LEU B 469      24.320   3.349  -5.487  1.00 50.61           C  
ATOM   3080  CD2 LEU B 469      24.521   3.110  -2.991  1.00 51.16           C  
ATOM   3081  N   GLU B 470      19.312   2.172  -3.927  1.00 50.04           N  
ATOM   3082  CA  GLU B 470      17.886   2.493  -3.897  1.00 49.67           C  
ATOM   3083  C   GLU B 470      17.167   1.823  -2.725  1.00 49.29           C  
ATOM   3084  O   GLU B 470      16.325   2.446  -2.077  1.00 49.34           O  
ATOM   3085  CB  GLU B 470      17.226   2.088  -5.221  1.00 49.76           C  
ATOM   3086  N   GLU B 471      17.508   0.564  -2.448  1.00 48.81           N  
ATOM   3087  CA  GLU B 471      16.933  -0.169  -1.310  1.00 48.43           C  
ATOM   3088  C   GLU B 471      17.345   0.450   0.034  1.00 47.81           C  
ATOM   3089  O   GLU B 471      16.505   0.622   0.916  1.00 47.52           O  
ATOM   3090  CB  GLU B 471      17.327  -1.656  -1.351  1.00 48.62           C  
ATOM   3091  CG  GLU B 471      16.661  -2.485  -2.474  1.00 49.35           C  
ATOM   3092  CD  GLU B 471      15.288  -3.038  -2.093  1.00 50.70           C  
ATOM   3093  OE1 GLU B 471      14.288  -2.312  -2.262  1.00 52.50           O  
ATOM   3094  OE2 GLU B 471      15.199  -4.201  -1.643  1.00 50.42           O1-
ATOM   3095  N   LYS B 472      18.630   0.775   0.192  1.00 47.09           N  
ATOM   3096  CA  LYS B 472      19.101   1.469   1.399  1.00 46.58           C  
ATOM   3097  C   LYS B 472      18.373   2.797   1.542  1.00 45.73           C  
ATOM   3098  O   LYS B 472      17.849   3.127   2.607  1.00 45.31           O  
ATOM   3099  CB  LYS B 472      20.608   1.742   1.345  1.00 46.84           C  
ATOM   3100  CG  LYS B 472      21.494   0.561   1.704  1.00 48.02           C  
ATOM   3101  CD  LYS B 472      22.887   1.040   2.112  1.00 48.93           C  
ATOM   3102  CE  LYS B 472      23.861  -0.114   2.269  1.00 49.40           C  
ATOM   3103  NZ  LYS B 472      24.360  -0.591   0.948  1.00 49.44           N1+
ATOM   3104  N   ASP B 473      18.350   3.548   0.447  1.00 44.96           N  
ATOM   3105  CA  ASP B 473      17.687   4.842   0.395  1.00 44.41           C  
ATOM   3106  C   ASP B 473      16.248   4.753   0.902  1.00 43.89           C  
ATOM   3107  O   ASP B 473      15.823   5.557   1.731  1.00 43.48           O  
ATOM   3108  CB  ASP B 473      17.700   5.370  -1.038  1.00 44.51           C  
ATOM   3109  CG  ASP B 473      17.680   6.870  -1.105  1.00 44.79           C  
ATOM   3110  OD1 ASP B 473      17.003   7.506  -0.274  1.00 45.36           O  
ATOM   3111  OD2 ASP B 473      18.347   7.419  -2.006  1.00 46.75           O1-
ATOM   3112  N   HIS B 474      15.507   3.765   0.408  1.00 43.43           N  
ATOM   3113  CA  HIS B 474      14.121   3.580   0.813  1.00 43.24           C  
ATOM   3114  C   HIS B 474      13.988   3.303   2.316  1.00 42.88           C  
ATOM   3115  O   HIS B 474      13.151   3.918   2.984  1.00 43.01           O  
ATOM   3116  CB  HIS B 474      13.467   2.458   0.012  1.00 43.26           C  
ATOM   3117  CG  HIS B 474      12.013   2.281   0.316  1.00 43.57           C  
ATOM   3118  CD2 HIS B 474      10.912   2.856  -0.223  1.00 43.76           C  
ATOM   3119  ND1 HIS B 474      11.559   1.437   1.307  1.00 44.25           N  
ATOM   3120  CE1 HIS B 474      10.240   1.488   1.355  1.00 43.43           C  
ATOM   3121  NE2 HIS B 474       9.824   2.343   0.440  1.00 44.32           N  
ATOM   3122  N   ILE B 475      14.812   2.388   2.835  1.00 42.32           N  
ATOM   3123  CA  ILE B 475      14.841   2.065   4.275  1.00 41.77           C  
ATOM   3124  C   ILE B 475      15.033   3.314   5.132  1.00 41.43           C  
ATOM   3125  O   ILE B 475      14.369   3.478   6.157  1.00 41.08           O  
ATOM   3126  CB  ILE B 475      15.964   1.036   4.620  1.00 41.89           C  
ATOM   3127  CG1 ILE B 475      15.606  -0.352   4.079  1.00 42.11           C  
ATOM   3128  CG2 ILE B 475      16.210   0.955   6.137  1.00 41.08           C  
ATOM   3129  CD1 ILE B 475      16.680  -1.411   4.317  1.00 42.38           C  
ATOM   3130  N   HIS B 476      15.944   4.184   4.702  1.00 41.29           N  
ATOM   3131  CA  HIS B 476      16.242   5.426   5.421  1.00 41.31           C  
ATOM   3132  C   HIS B 476      15.104   6.454   5.324  1.00 40.72           C  
ATOM   3133  O   HIS B 476      14.891   7.241   6.245  1.00 40.52           O  
ATOM   3134  CB  HIS B 476      17.570   6.034   4.927  1.00 41.48           C  
ATOM   3135  CG  HIS B 476      18.790   5.336   5.454  1.00 43.30           C  
ATOM   3136  CD2 HIS B 476      19.114   4.931   6.708  1.00 44.40           C  
ATOM   3137  ND1 HIS B 476      19.851   4.973   4.650  1.00 44.66           N  
ATOM   3138  CE1 HIS B 476      20.772   4.371   5.382  1.00 44.76           C  
ATOM   3139  NE2 HIS B 476      20.351   4.335   6.635  1.00 45.40           N  
ATOM   3140  N   ARG B 477      14.367   6.456   4.219  1.00 40.20           N  
ATOM   3141  CA  ARG B 477      13.227   7.366   4.110  1.00 39.93           C  
ATOM   3142  C   ARG B 477      12.097   6.954   5.051  1.00 39.23           C  
ATOM   3143  O   ARG B 477      11.406   7.809   5.608  1.00 39.15           O  
ATOM   3144  CB  ARG B 477      12.742   7.471   2.673  1.00 40.02           C  
ATOM   3145  CG  ARG B 477      13.716   8.226   1.799  1.00 40.93           C  
ATOM   3146  CD  ARG B 477      13.132   8.533   0.454  1.00 42.48           C  
ATOM   3147  NE  ARG B 477      13.938   9.527  -0.254  1.00 44.48           N  
ATOM   3148  CZ  ARG B 477      14.750   9.279  -1.283  1.00 45.59           C  
ATOM   3149  NH1 ARG B 477      14.900   8.044  -1.769  1.00 45.78           N1+
ATOM   3150  NH2 ARG B 477      15.419  10.287  -1.839  1.00 45.63           N  
ATOM   3151  N   VAL B 478      11.939   5.651   5.251  1.00 38.48           N  
ATOM   3152  CA  VAL B 478      10.940   5.138   6.171  1.00 38.17           C  
ATOM   3153  C   VAL B 478      11.353   5.407   7.612  1.00 38.26           C  
ATOM   3154  O   VAL B 478      10.531   5.854   8.414  1.00 38.18           O  
ATOM   3155  CB  VAL B 478      10.705   3.627   5.976  1.00 38.30           C  
ATOM   3156  CG1 VAL B 478       9.567   3.148   6.877  1.00 37.66           C  
ATOM   3157  CG2 VAL B 478      10.405   3.317   4.511  1.00 37.67           C  
ATOM   3158  N   LEU B 479      12.623   5.140   7.938  1.00 38.24           N  
ATOM   3159  CA  LEU B 479      13.181   5.468   9.264  1.00 38.05           C  
ATOM   3160  C   LEU B 479      12.973   6.926   9.614  1.00 38.25           C  
ATOM   3161  O   LEU B 479      12.587   7.240  10.733  1.00 38.21           O  
ATOM   3162  CB  LEU B 479      14.675   5.147   9.343  1.00 37.70           C  
ATOM   3163  CG  LEU B 479      15.030   3.670   9.495  1.00 37.35           C  
ATOM   3164  CD1 LEU B 479      16.532   3.448   9.299  1.00 35.46           C  
ATOM   3165  CD2 LEU B 479      14.551   3.120  10.831  1.00 35.57           C  
ATOM   3166  N   ASP B 480      13.250   7.811   8.659  1.00 38.95           N  
ATOM   3167  CA  ASP B 480      12.936   9.234   8.802  1.00 39.46           C  
ATOM   3168  C   ASP B 480      11.444   9.449   9.071  1.00 40.08           C  
ATOM   3169  O   ASP B 480      11.061  10.353   9.813  1.00 40.36           O  
ATOM   3170  CB  ASP B 480      13.333  10.007   7.539  1.00 39.34           C  
ATOM   3171  CG  ASP B 480      14.840  10.171   7.395  1.00 39.13           C  
ATOM   3172  OD1 ASP B 480      15.583   9.831   8.343  1.00 38.43           O  
ATOM   3173  OD2 ASP B 480      15.281  10.638   6.322  1.00 37.60           O1-
ATOM   3174  N   LYS B 481      10.607   8.614   8.466  1.00 40.56           N  
ATOM   3175  CA  LYS B 481       9.164   8.729   8.630  1.00 41.05           C  
ATOM   3176  C   LYS B 481       8.760   8.358  10.060  1.00 41.25           C  
ATOM   3177  O   LYS B 481       7.965   9.066  10.689  1.00 41.06           O  
ATOM   3178  CB  LYS B 481       8.444   7.838   7.613  1.00 41.21           C  
ATOM   3179  CG  LYS B 481       7.114   8.355   7.172  1.00 41.83           C  
ATOM   3180  CD  LYS B 481       7.266   9.483   6.175  1.00 42.85           C  
ATOM   3181  CE  LYS B 481       5.915   9.903   5.642  1.00 43.30           C  
ATOM   3182  NZ  LYS B 481       5.004  10.342   6.728  1.00 44.01           N1+
ATOM   3183  N   ILE B 482       9.317   7.255  10.570  1.00 41.55           N  
ATOM   3184  CA  ILE B 482       9.061   6.816  11.952  1.00 41.53           C  
ATOM   3185  C   ILE B 482       9.656   7.799  12.970  1.00 41.63           C  
ATOM   3186  O   ILE B 482       9.094   7.987  14.048  1.00 41.81           O  
ATOM   3187  CB  ILE B 482       9.608   5.396  12.239  1.00 41.65           C  
ATOM   3188  CG1 ILE B 482       8.951   4.350  11.335  1.00 41.62           C  
ATOM   3189  CG2 ILE B 482       9.344   4.996  13.694  1.00 41.64           C  
ATOM   3190  CD1 ILE B 482       9.735   3.061  11.246  1.00 41.77           C  
ATOM   3191  N   THR B 483      10.777   8.429  12.630  1.00 41.46           N  
ATOM   3192  CA  THR B 483      11.333   9.479  13.475  1.00 41.62           C  
ATOM   3193  C   THR B 483      10.319  10.611  13.625  1.00 41.64           C  
ATOM   3194  O   THR B 483      10.026  11.030  14.747  1.00 41.71           O  
ATOM   3195  CB  THR B 483      12.648  10.053  12.908  1.00 41.51           C  
ATOM   3196  CG2 THR B 483      13.206  11.114  13.825  1.00 41.54           C  
ATOM   3197  OG1 THR B 483      13.610   9.003  12.773  1.00 41.97           O  
ATOM   3198  N   ASP B 484       9.787  11.091  12.495  1.00 41.43           N  
ATOM   3199  CA  ASP B 484       8.712  12.097  12.493  1.00 41.33           C  
ATOM   3200  C   ASP B 484       7.521  11.661  13.352  1.00 41.36           C  
ATOM   3201  O   ASP B 484       6.938  12.470  14.075  1.00 41.38           O  
ATOM   3202  CB  ASP B 484       8.192  12.355  11.075  1.00 41.18           C  
ATOM   3203  CG  ASP B 484       9.208  13.015  10.173  1.00 41.14           C  
ATOM   3204  OD1 ASP B 484      10.239  13.532  10.662  1.00 41.96           O  
ATOM   3205  OD2 ASP B 484       8.959  13.024   8.951  1.00 40.67           O1-
ATOM   3206  N   THR B 485       7.151  10.387  13.254  1.00 41.28           N  
ATOM   3207  CA  THR B 485       6.013   9.870  14.009  1.00 41.33           C  
ATOM   3208  C   THR B 485       6.261   9.948  15.513  1.00 41.31           C  
ATOM   3209  O   THR B 485       5.352  10.292  16.280  1.00 41.25           O  
ATOM   3210  CB  THR B 485       5.699   8.419  13.632  1.00 41.32           C  
ATOM   3211  CG2 THR B 485       4.549   7.896  14.469  1.00 41.31           C  
ATOM   3212  OG1 THR B 485       5.351   8.353  12.241  1.00 41.88           O  
ATOM   3213  N   LEU B 486       7.486   9.617  15.922  1.00 40.95           N  
ATOM   3214  CA  LEU B 486       7.880   9.701  17.320  1.00 40.92           C  
ATOM   3215  C   LEU B 486       7.800  11.144  17.830  1.00 40.79           C  
ATOM   3216  O   LEU B 486       7.233  11.399  18.890  1.00 41.06           O  
ATOM   3217  CB  LEU B 486       9.294   9.122  17.527  1.00 40.87           C  
ATOM   3218  CG  LEU B 486       9.366   7.603  17.733  1.00 41.14           C  
ATOM   3219  CD1 LEU B 486      10.794   7.074  17.559  1.00 39.92           C  
ATOM   3220  CD2 LEU B 486       8.790   7.203  19.108  1.00 40.17           C  
ATOM   3221  N   ILE B 487       8.350  12.083  17.067  1.00 40.75           N  
ATOM   3222  CA  ILE B 487       8.303  13.505  17.437  1.00 40.64           C  
ATOM   3223  C   ILE B 487       6.859  13.986  17.548  1.00 40.91           C  
ATOM   3224  O   ILE B 487       6.512  14.692  18.495  1.00 41.18           O  
ATOM   3225  CB  ILE B 487       9.061  14.394  16.424  1.00 40.52           C  
ATOM   3226  CG1 ILE B 487      10.555  14.065  16.441  1.00 40.00           C  
ATOM   3227  CG2 ILE B 487       8.838  15.885  16.717  1.00 39.70           C  
ATOM   3228  CD1 ILE B 487      11.228  14.259  17.790  1.00 40.53           C  
ATOM   3229  N   HIS B 488       6.024  13.591  16.590  1.00 41.08           N  
ATOM   3230  CA  HIS B 488       4.592  13.889  16.630  1.00 41.29           C  
ATOM   3231  C   HIS B 488       3.946  13.439  17.942  1.00 41.49           C  
ATOM   3232  O   HIS B 488       3.290  14.236  18.607  1.00 41.56           O  
ATOM   3233  CB  HIS B 488       3.877  13.232  15.447  1.00 41.33           C  
ATOM   3234  CG  HIS B 488       2.398  13.452  15.437  1.00 41.18           C  
ATOM   3235  CD2 HIS B 488       1.659  14.518  15.051  1.00 40.80           C  
ATOM   3236  ND1 HIS B 488       1.500  12.498  15.867  1.00 41.40           N  
ATOM   3237  CE1 HIS B 488       0.273  12.968  15.745  1.00 40.79           C  
ATOM   3238  NE2 HIS B 488       0.342  14.190  15.251  1.00 40.60           N  
ATOM   3239  N   LEU B 489       4.145  12.173  18.312  1.00 41.81           N  
ATOM   3240  CA  LEU B 489       3.574  11.612  19.549  1.00 41.99           C  
ATOM   3241  C   LEU B 489       4.037  12.363  20.794  1.00 42.30           C  
ATOM   3242  O   LEU B 489       3.276  12.527  21.746  1.00 42.60           O  
ATOM   3243  CB  LEU B 489       3.950  10.135  19.702  1.00 42.08           C  
ATOM   3244  CG  LEU B 489       3.270   9.120  18.785  1.00 41.96           C  
ATOM   3245  CD1 LEU B 489       3.976   7.770  18.850  1.00 41.60           C  
ATOM   3246  CD2 LEU B 489       1.805   8.979  19.164  1.00 42.32           C  
ATOM   3247  N   MET B 490       5.285  12.813  20.796  1.00 42.50           N  
ATOM   3248  CA  MET B 490       5.796  13.608  21.915  1.00 42.70           C  
ATOM   3249  C   MET B 490       5.188  15.020  21.935  1.00 42.59           C  
ATOM   3250  O   MET B 490       4.973  15.599  23.007  1.00 42.60           O  
ATOM   3251  CB  MET B 490       7.324  13.655  21.878  1.00 42.76           C  
ATOM   3252  CG  MET B 490       7.969  12.290  22.069  1.00 43.44           C  
ATOM   3253  SD  MET B 490       9.730  12.292  21.697  1.00 46.14           S  
ATOM   3254  CE  MET B 490      10.116  10.543  21.776  1.00 45.28           C  
ATOM   3255  N   ALA B 491       4.892  15.561  20.754  1.00 42.37           N  
ATOM   3256  CA  ALA B 491       4.201  16.847  20.654  1.00 42.11           C  
ATOM   3257  C   ALA B 491       2.802  16.743  21.259  1.00 42.08           C  
ATOM   3258  O   ALA B 491       2.408  17.575  22.073  1.00 42.02           O  
ATOM   3259  CB  ALA B 491       4.123  17.298  19.208  1.00 41.95           C  
ATOM   3260  N   LYS B 492       2.060  15.709  20.873  1.00 42.03           N  
ATOM   3261  CA  LYS B 492       0.721  15.483  21.422  1.00 42.03           C  
ATOM   3262  C   LYS B 492       0.716  15.216  22.936  1.00 41.61           C  
ATOM   3263  O   LYS B 492      -0.261  15.525  23.609  1.00 41.60           O  
ATOM   3264  CB  LYS B 492       0.025  14.338  20.684  1.00 42.24           C  
ATOM   3265  CG  LYS B 492      -0.382  14.701  19.266  1.00 43.36           C  
ATOM   3266  CD  LYS B 492      -1.385  13.704  18.688  1.00 44.99           C  
ATOM   3267  CE  LYS B 492      -2.230  14.327  17.571  1.00 45.72           C  
ATOM   3268  NZ  LYS B 492      -3.031  13.296  16.837  1.00 46.40           N1+
ATOM   3269  N   ALA B 493       1.800  14.647  23.468  1.00 41.22           N  
ATOM   3270  CA  ALA B 493       1.930  14.438  24.917  1.00 40.69           C  
ATOM   3271  C   ALA B 493       2.188  15.740  25.698  1.00 40.26           C  
ATOM   3272  O   ALA B 493       2.141  15.740  26.932  1.00 40.46           O  
ATOM   3273  CB  ALA B 493       3.019  13.419  25.216  1.00 40.50           C  
ATOM   3274  N   GLY B 494       2.462  16.837  24.990  1.00 39.50           N  
ATOM   3275  CA  GLY B 494       2.657  18.145  25.621  1.00 38.89           C  
ATOM   3276  C   GLY B 494       4.110  18.502  25.879  1.00 38.49           C  
ATOM   3277  O   GLY B 494       4.399  19.508  26.521  1.00 38.37           O  
ATOM   3278  N   LEU B 495       5.035  17.690  25.375  1.00 38.10           N  
ATOM   3279  CA  LEU B 495       6.458  17.957  25.570  1.00 37.67           C  
ATOM   3280  C   LEU B 495       6.900  19.160  24.736  1.00 37.56           C  
ATOM   3281  O   LEU B 495       6.430  19.356  23.617  1.00 37.27           O  
ATOM   3282  CB  LEU B 495       7.306  16.731  25.231  1.00 37.38           C  
ATOM   3283  CG  LEU B 495       7.349  15.670  26.334  1.00 37.04           C  
ATOM   3284  CD1 LEU B 495       5.970  15.075  26.593  1.00 36.94           C  
ATOM   3285  CD2 LEU B 495       8.351  14.583  25.995  1.00 35.95           C  
ATOM   3286  N   THR B 496       7.796  19.967  25.297  1.00 37.43           N  
ATOM   3287  CA  THR B 496       8.384  21.081  24.566  1.00 37.30           C  
ATOM   3288  C   THR B 496       9.272  20.533  23.439  1.00 37.43           C  
ATOM   3289  O   THR B 496       9.542  19.331  23.382  1.00 37.34           O  
ATOM   3290  CB  THR B 496       9.208  21.989  25.493  1.00 37.28           C  
ATOM   3291  CG2 THR B 496       8.346  22.521  26.641  1.00 36.69           C  
ATOM   3292  OG1 THR B 496      10.316  21.255  26.028  1.00 37.26           O  
ATOM   3293  N   LEU B 497       9.696  21.413  22.536  1.00 37.60           N  
ATOM   3294  CA  LEU B 497      10.576  21.042  21.422  1.00 37.79           C  
ATOM   3295  C   LEU B 497      11.900  20.495  21.942  1.00 37.81           C  
ATOM   3296  O   LEU B 497      12.402  19.493  21.434  1.00 37.93           O  
ATOM   3297  CB  LEU B 497      10.839  22.249  20.514  1.00 37.93           C  
ATOM   3298  CG  LEU B 497       9.616  22.737  19.728  1.00 38.48           C  
ATOM   3299  CD1 LEU B 497       9.759  24.191  19.261  1.00 37.85           C  
ATOM   3300  CD2 LEU B 497       9.379  21.805  18.554  1.00 38.78           C  
ATOM   3301  N   GLN B 498      12.447  21.155  22.961  1.00 37.74           N  
ATOM   3302  CA  GLN B 498      13.667  20.702  23.620  1.00 37.72           C  
ATOM   3303  C   GLN B 498      13.458  19.311  24.202  1.00 37.74           C  
ATOM   3304  O   GLN B 498      14.236  18.389  23.943  1.00 37.70           O  
ATOM   3305  CB  GLN B 498      14.075  21.672  24.734  1.00 37.63           C  
ATOM   3306  CG  GLN B 498      15.387  21.310  25.390  1.00 37.84           C  
ATOM   3307  CD  GLN B 498      15.808  22.285  26.464  1.00 38.10           C  
ATOM   3308  NE2 GLN B 498      17.082  22.664  26.446  1.00 37.80           N  
ATOM   3309  OE1 GLN B 498      15.010  22.677  27.317  1.00 38.35           O  
ATOM   3310  N   GLN B 499      12.395  19.171  24.986  1.00 37.81           N  
ATOM   3311  CA  GLN B 499      12.050  17.893  25.606  1.00 37.93           C  
ATOM   3312  C   GLN B 499      11.781  16.777  24.588  1.00 37.92           C  
ATOM   3313  O   GLN B 499      11.993  15.614  24.887  1.00 37.85           O  
ATOM   3314  CB  GLN B 499      10.838  18.059  26.524  1.00 37.87           C  
ATOM   3315  CG  GLN B 499      11.163  18.709  27.845  1.00 37.73           C  
ATOM   3316  CD  GLN B 499       9.928  18.976  28.686  1.00 38.85           C  
ATOM   3317  NE2 GLN B 499      10.089  18.915  30.002  1.00 39.16           N  
ATOM   3318  OE1 GLN B 499       8.846  19.243  28.162  1.00 39.73           O  
ATOM   3319  N   GLN B 500      11.307  17.136  23.399  1.00 38.08           N  
ATOM   3320  CA  GLN B 500      11.056  16.160  22.347  1.00 38.05           C  
ATOM   3321  C   GLN B 500      12.357  15.544  21.855  1.00 38.03           C  
ATOM   3322  O   GLN B 500      12.494  14.319  21.806  1.00 37.84           O  
ATOM   3323  CB  GLN B 500      10.308  16.797  21.169  1.00 38.12           C  
ATOM   3324  CG  GLN B 500       8.819  17.002  21.402  1.00 38.10           C  
ATOM   3325  CD  GLN B 500       8.244  18.144  20.576  1.00 38.63           C  
ATOM   3326  NE2 GLN B 500       7.600  19.086  21.248  1.00 38.70           N  
ATOM   3327  OE1 GLN B 500       8.377  18.177  19.351  1.00 38.77           O  
ATOM   3328  N   HIS B 501      13.315  16.384  21.484  1.00 38.32           N  
ATOM   3329  CA  HIS B 501      14.552  15.857  20.906  1.00 38.48           C  
ATOM   3330  C   HIS B 501      15.425  15.146  21.957  1.00 38.26           C  
ATOM   3331  O   HIS B 501      16.107  14.169  21.638  1.00 37.90           O  
ATOM   3332  CB  HIS B 501      15.301  16.911  20.051  1.00 38.77           C  
ATOM   3333  CG  HIS B 501      15.832  18.097  20.801  1.00 39.19           C  
ATOM   3334  CD2 HIS B 501      15.485  19.408  20.759  1.00 39.70           C  
ATOM   3335  ND1 HIS B 501      16.933  18.024  21.628  1.00 40.64           N  
ATOM   3336  CE1 HIS B 501      17.206  19.229  22.105  1.00 39.70           C  
ATOM   3337  NE2 HIS B 501      16.346  20.087  21.590  1.00 38.97           N  
ATOM   3338  N   GLN B 502      15.356  15.600  23.211  1.00 38.02           N  
ATOM   3339  CA  GLN B 502      16.002  14.893  24.320  1.00 37.82           C  
ATOM   3340  C   GLN B 502      15.447  13.477  24.479  1.00 38.08           C  
ATOM   3341  O   GLN B 502      16.214  12.516  24.597  1.00 38.34           O  
ATOM   3342  CB  GLN B 502      15.838  15.662  25.627  1.00 37.69           C  
ATOM   3343  CG  GLN B 502      16.694  16.927  25.707  1.00 37.11           C  
ATOM   3344  CD  GLN B 502      16.504  17.681  27.009  1.00 36.32           C  
ATOM   3345  NE2 GLN B 502      17.293  18.739  27.208  1.00 34.90           N  
ATOM   3346  OE1 GLN B 502      15.660  17.316  27.828  1.00 35.91           O  
ATOM   3347  N   ARG B 503      14.123  13.351  24.463  1.00 37.79           N  
ATOM   3348  CA  ARG B 503      13.468  12.062  24.644  1.00 37.84           C  
ATOM   3349  C   ARG B 503      13.724  11.111  23.472  1.00 37.84           C  
ATOM   3350  O   ARG B 503      13.965   9.917  23.672  1.00 38.00           O  
ATOM   3351  CB  ARG B 503      11.962  12.251  24.843  1.00 37.90           C  
ATOM   3352  CG  ARG B 503      11.229  10.955  25.170  1.00 38.11           C  
ATOM   3353  CD  ARG B 503       9.762  11.187  25.513  1.00 38.06           C  
ATOM   3354  NE  ARG B 503       9.086   9.922  25.798  1.00 37.66           N  
ATOM   3355  CZ  ARG B 503       9.098   9.308  26.980  1.00 38.31           C  
ATOM   3356  NH1 ARG B 503       9.757   9.822  28.011  1.00 39.34           N1+
ATOM   3357  NH2 ARG B 503       8.451   8.159  27.130  1.00 38.58           N  
ATOM   3358  N   LEU B 504      13.654  11.634  22.251  1.00 37.79           N  
ATOM   3359  CA  LEU B 504      14.020  10.866  21.062  1.00 37.60           C  
ATOM   3360  C   LEU B 504      15.413  10.287  21.244  1.00 37.66           C  
ATOM   3361  O   LEU B 504      15.628   9.092  21.069  1.00 37.84           O  
ATOM   3362  CB  LEU B 504      14.009  11.767  19.828  1.00 37.41           C  
ATOM   3363  CG  LEU B 504      14.443  11.140  18.498  1.00 37.39           C  
ATOM   3364  CD1 LEU B 504      13.477  10.035  18.069  1.00 34.98           C  
ATOM   3365  CD2 LEU B 504      14.562  12.219  17.421  1.00 37.03           C  
ATOM   3366  N   ALA B 505      16.350  11.158  21.603  1.00 37.80           N  
ATOM   3367  CA  ALA B 505      17.741  10.772  21.856  1.00 37.86           C  
ATOM   3368  C   ALA B 505      17.835   9.664  22.899  1.00 37.82           C  
ATOM   3369  O   ALA B 505      18.426   8.610  22.637  1.00 37.61           O  
ATOM   3370  CB  ALA B 505      18.560  11.989  22.298  1.00 37.24           C  
ATOM   3371  N   GLN B 506      17.251   9.912  24.071  1.00 37.90           N  
ATOM   3372  CA  GLN B 506      17.254   8.941  25.161  1.00 38.33           C  
ATOM   3373  C   GLN B 506      16.713   7.591  24.685  1.00 38.73           C  
ATOM   3374  O   GLN B 506      17.313   6.551  24.940  1.00 38.78           O  
ATOM   3375  CB  GLN B 506      16.412   9.435  26.336  1.00 38.37           C  
ATOM   3376  CG  GLN B 506      16.965  10.634  27.068  1.00 38.76           C  
ATOM   3377  CD  GLN B 506      15.903  11.330  27.910  1.00 40.06           C  
ATOM   3378  NE2 GLN B 506      16.049  12.635  28.094  1.00 38.28           N  
ATOM   3379  OE1 GLN B 506      14.961  10.692  28.386  1.00 41.33           O  
ATOM   3380  N   LEU B 507      15.587   7.617  23.981  1.00 39.35           N  
ATOM   3381  CA  LEU B 507      14.989   6.392  23.451  1.00 39.86           C  
ATOM   3382  C   LEU B 507      15.886   5.680  22.439  1.00 40.13           C  
ATOM   3383  O   LEU B 507      16.005   4.457  22.466  1.00 40.32           O  
ATOM   3384  CB  LEU B 507      13.629   6.680  22.818  1.00 39.80           C  
ATOM   3385  CG  LEU B 507      12.462   6.975  23.775  1.00 40.50           C  
ATOM   3386  CD1 LEU B 507      11.152   7.012  22.990  1.00 38.87           C  
ATOM   3387  CD2 LEU B 507      12.369   5.953  24.921  1.00 40.26           C  
ATOM   3388  N   LEU B 508      16.508   6.439  21.545  1.00 40.27           N  
ATOM   3389  CA  LEU B 508      17.372   5.844  20.527  1.00 40.34           C  
ATOM   3390  C   LEU B 508      18.688   5.324  21.113  1.00 40.47           C  
ATOM   3391  O   LEU B 508      19.240   4.355  20.617  1.00 40.53           O  
ATOM   3392  CB  LEU B 508      17.647   6.847  19.403  1.00 40.21           C  
ATOM   3393  CG  LEU B 508      16.444   7.161  18.509  1.00 40.64           C  
ATOM   3394  CD1 LEU B 508      16.883   8.044  17.350  1.00 40.88           C  
ATOM   3395  CD2 LEU B 508      15.759   5.883  17.988  1.00 39.73           C  
ATOM   3396  N   LEU B 509      19.187   5.968  22.163  1.00 40.63           N  
ATOM   3397  CA  LEU B 509      20.367   5.477  22.856  1.00 40.85           C  
ATOM   3398  C   LEU B 509      20.115   4.127  23.544  1.00 40.96           C  
ATOM   3399  O   LEU B 509      21.025   3.305  23.652  1.00 41.17           O  
ATOM   3400  CB  LEU B 509      20.887   6.522  23.850  1.00 40.66           C  
ATOM   3401  CG  LEU B 509      21.557   7.743  23.197  1.00 40.80           C  
ATOM   3402  CD1 LEU B 509      22.145   8.699  24.249  1.00 38.56           C  
ATOM   3403  CD2 LEU B 509      22.636   7.307  22.197  1.00 38.82           C  
ATOM   3404  N   ILE B 510      18.885   3.888  23.981  1.00 41.03           N  
ATOM   3405  CA  ILE B 510      18.514   2.589  24.552  1.00 41.23           C  
ATOM   3406  C   ILE B 510      18.557   1.484  23.492  1.00 41.28           C  
ATOM   3407  O   ILE B 510      18.873   0.325  23.797  1.00 41.11           O  
ATOM   3408  CB  ILE B 510      17.131   2.638  25.225  1.00 41.32           C  
ATOM   3409  CG1 ILE B 510      17.199   3.523  26.465  1.00 41.42           C  
ATOM   3410  CG2 ILE B 510      16.688   1.258  25.638  1.00 41.21           C  
ATOM   3411  CD1 ILE B 510      15.838   3.800  27.084  1.00 43.17           C  
ATOM   3412  N   LEU B 511      18.283   1.843  22.241  1.00 41.11           N  
ATOM   3413  CA  LEU B 511      18.404   0.874  21.161  1.00 40.99           C  
ATOM   3414  C   LEU B 511      19.813   0.309  21.062  1.00 40.79           C  
ATOM   3415  O   LEU B 511      19.984  -0.863  20.728  1.00 41.19           O  
ATOM   3416  CB  LEU B 511      17.947   1.464  19.828  1.00 40.78           C  
ATOM   3417  CG  LEU B 511      16.440   1.742  19.760  1.00 41.66           C  
ATOM   3418  CD1 LEU B 511      16.024   2.154  18.335  1.00 41.15           C  
ATOM   3419  CD2 LEU B 511      15.623   0.534  20.241  1.00 41.62           C  
ATOM   3420  N   SER B 512      20.821   1.116  21.386  1.00 40.51           N  
ATOM   3421  CA  SER B 512      22.198   0.638  21.332  1.00 40.48           C  
ATOM   3422  C   SER B 512      22.484  -0.391  22.437  1.00 39.99           C  
ATOM   3423  O   SER B 512      23.241  -1.341  22.232  1.00 39.46           O  
ATOM   3424  CB  SER B 512      23.179   1.808  21.372  1.00 40.50           C  
ATOM   3425  OG  SER B 512      23.159   2.434  22.645  1.00 42.97           O  
ATOM   3426  N   HIS B 513      21.860  -0.203  23.596  1.00 39.78           N  
ATOM   3427  CA  HIS B 513      21.912  -1.183  24.679  1.00 39.71           C  
ATOM   3428  C   HIS B 513      21.158  -2.462  24.339  1.00 38.96           C  
ATOM   3429  O   HIS B 513      21.577  -3.543  24.716  1.00 38.80           O  
ATOM   3430  CB  HIS B 513      21.373  -0.572  25.972  1.00 40.13           C  
ATOM   3431  CG  HIS B 513      22.191   0.578  26.465  1.00 42.75           C  
ATOM   3432  CD2 HIS B 513      21.949   1.911  26.475  1.00 45.25           C  
ATOM   3433  ND1 HIS B 513      23.452   0.413  26.999  1.00 45.08           N  
ATOM   3434  CE1 HIS B 513      23.942   1.592  27.333  1.00 45.88           C  
ATOM   3435  NE2 HIS B 513      23.050   2.518  27.026  1.00 45.78           N  
ATOM   3436  N   ILE B 514      20.061  -2.354  23.609  1.00 38.63           N  
ATOM   3437  CA  ILE B 514      19.351  -3.553  23.152  1.00 38.95           C  
ATOM   3438  C   ILE B 514      20.189  -4.351  22.149  1.00 39.24           C  
ATOM   3439  O   ILE B 514      20.200  -5.592  22.189  1.00 38.92           O  
ATOM   3440  CB  ILE B 514      17.967  -3.230  22.543  1.00 38.73           C  
ATOM   3441  CG1 ILE B 514      17.036  -2.698  23.625  1.00 38.71           C  
ATOM   3442  CG2 ILE B 514      17.357  -4.466  21.939  1.00 38.18           C  
ATOM   3443  CD1 ILE B 514      15.718  -2.255  23.103  1.00 40.02           C  
ATOM   3444  N   ARG B 515      20.901  -3.642  21.270  1.00 39.41           N  
ATOM   3445  CA  ARG B 515      21.825  -4.295  20.347  1.00 39.50           C  
ATOM   3446  C   ARG B 515      22.888  -5.055  21.128  1.00 39.15           C  
ATOM   3447  O   ARG B 515      23.175  -6.220  20.834  1.00 39.34           O  
ATOM   3448  CB  ARG B 515      22.496  -3.270  19.440  1.00 39.87           C  
ATOM   3449  CG  ARG B 515      23.525  -3.860  18.490  1.00 41.28           C  
ATOM   3450  CD  ARG B 515      22.827  -4.562  17.342  1.00 43.65           C  
ATOM   3451  NE  ARG B 515      22.260  -3.544  16.470  1.00 44.95           N  
ATOM   3452  CZ  ARG B 515      22.699  -3.230  15.257  1.00 45.44           C  
ATOM   3453  NH1 ARG B 515      23.692  -3.892  14.685  1.00 43.89           N1+
ATOM   3454  NH2 ARG B 515      22.096  -2.247  14.601  1.00 47.74           N  
ATOM   3455  N   HIS B 516      23.475  -4.385  22.116  1.00 38.44           N  
ATOM   3456  CA  HIS B 516      24.473  -5.010  22.981  1.00 38.01           C  
ATOM   3457  C   HIS B 516      23.977  -6.306  23.620  1.00 37.67           C  
ATOM   3458  O   HIS B 516      24.677  -7.326  23.602  1.00 37.26           O  
ATOM   3459  CB  HIS B 516      24.918  -4.037  24.073  1.00 38.02           C  
ATOM   3460  CG  HIS B 516      26.041  -4.552  24.911  1.00 37.04           C  
ATOM   3461  CD2 HIS B 516      26.066  -5.008  26.184  1.00 37.29           C  
ATOM   3462  ND1 HIS B 516      27.330  -4.650  24.442  1.00 36.75           N  
ATOM   3463  CE1 HIS B 516      28.106  -5.136  25.394  1.00 37.14           C  
ATOM   3464  NE2 HIS B 516      27.363  -5.363  26.462  1.00 37.19           N  
ATOM   3465  N   MET B 517      22.774  -6.263  24.184  1.00 37.74           N  
ATOM   3466  CA  MET B 517      22.181  -7.442  24.826  1.00 37.99           C  
ATOM   3467  C   MET B 517      21.969  -8.554  23.811  1.00 37.90           C  
ATOM   3468  O   MET B 517      22.248  -9.712  24.097  1.00 37.59           O  
ATOM   3469  CB  MET B 517      20.856  -7.095  25.492  1.00 38.22           C  
ATOM   3470  CG  MET B 517      20.994  -6.204  26.726  1.00 39.13           C  
ATOM   3471  SD  MET B 517      19.386  -5.943  27.502  1.00 42.71           S  
ATOM   3472  CE  MET B 517      18.483  -5.184  26.161  1.00 42.00           C  
ATOM   3473  N   SER B 518      21.485  -8.181  22.627  1.00 38.26           N  
ATOM   3474  CA  SER B 518      21.331  -9.105  21.501  1.00 38.63           C  
ATOM   3475  C   SER B 518      22.647  -9.782  21.145  1.00 38.80           C  
ATOM   3476  O   SER B 518      22.693 -11.000  20.994  1.00 38.62           O  
ATOM   3477  CB  SER B 518      20.759  -8.377  20.284  1.00 38.72           C  
ATOM   3478  OG  SER B 518      20.553  -9.259  19.181  1.00 40.28           O  
ATOM   3479  N   ASN B 519      23.723  -9.004  21.043  1.00 39.26           N  
ATOM   3480  CA  ASN B 519      25.028  -9.572  20.752  1.00 39.57           C  
ATOM   3481  C   ASN B 519      25.473 -10.580  21.828  1.00 39.78           C  
ATOM   3482  O   ASN B 519      26.046 -11.617  21.500  1.00 39.56           O  
ATOM   3483  CB  ASN B 519      26.079  -8.471  20.558  1.00 39.83           C  
ATOM   3484  CG  ASN B 519      25.861  -7.656  19.277  1.00 40.95           C  
ATOM   3485  ND2 ASN B 519      26.322  -6.412  19.279  1.00 41.58           N  
ATOM   3486  OD1 ASN B 519      25.290  -8.140  18.307  1.00 42.61           O  
ATOM   3487  N   LYS B 520      25.201 -10.293  23.101  1.00 40.05           N  
ATOM   3488  CA  LYS B 520      25.629 -11.201  24.178  1.00 40.20           C  
ATOM   3489  C   LYS B 520      24.732 -12.440  24.253  1.00 40.26           C  
ATOM   3490  O   LYS B 520      25.208 -13.545  24.546  1.00 39.72           O  
ATOM   3491  CB  LYS B 520      25.712 -10.478  25.530  1.00 40.26           C  
ATOM   3492  CG  LYS B 520      26.939  -9.567  25.675  1.00 40.86           C  
ATOM   3493  CD  LYS B 520      28.218 -10.356  26.007  1.00 41.54           C  
ATOM   3494  CE  LYS B 520      29.483  -9.522  25.816  1.00 42.05           C  
ATOM   3495  NZ  LYS B 520      30.728 -10.243  26.231  1.00 42.64           N1+
ATOM   3496  N   GLY B 521      23.446 -12.259  23.970  1.00 40.78           N  
ATOM   3497  CA  GLY B 521      22.515 -13.388  23.830  1.00 41.29           C  
ATOM   3498  C   GLY B 521      22.955 -14.381  22.766  1.00 41.82           C  
ATOM   3499  O   GLY B 521      22.923 -15.594  22.986  1.00 41.55           O  
ATOM   3500  N   MET B 522      23.397 -13.857  21.625  1.00 42.74           N  
ATOM   3501  CA  MET B 522      23.928 -14.678  20.534  1.00 43.52           C  
ATOM   3502  C   MET B 522      25.199 -15.428  20.928  1.00 44.18           C  
ATOM   3503  O   MET B 522      25.367 -16.590  20.563  1.00 44.32           O  
ATOM   3504  CB  MET B 522      24.195 -13.818  19.290  1.00 43.72           C  
ATOM   3505  CG  MET B 522      22.942 -13.170  18.685  1.00 44.37           C  
ATOM   3506  SD  MET B 522      21.754 -14.375  18.052  1.00 47.02           S  
ATOM   3507  CE  MET B 522      22.434 -14.726  16.430  1.00 46.09           C  
ATOM   3508  N   GLU B 523      26.092 -14.775  21.668  1.00 44.79           N  
ATOM   3509  CA  GLU B 523      27.287 -15.451  22.171  1.00 45.51           C  
ATOM   3510  C   GLU B 523      26.883 -16.592  23.091  1.00 46.03           C  
ATOM   3511  O   GLU B 523      27.448 -17.684  23.036  1.00 45.96           O  
ATOM   3512  CB  GLU B 523      28.186 -14.501  22.972  1.00 45.60           C  
ATOM   3513  CG  GLU B 523      28.680 -13.274  22.231  1.00 46.01           C  
ATOM   3514  CD  GLU B 523      29.732 -12.500  23.022  1.00 46.23           C  
ATOM   3515  OE1 GLU B 523      30.694 -13.128  23.510  1.00 46.06           O  
ATOM   3516  OE2 GLU B 523      29.600 -11.264  23.146  1.00 46.36           O1-
ATOM   3517  N   HIS B 524      25.909 -16.311  23.953  1.00 46.81           N  
ATOM   3518  CA  HIS B 524      25.434 -17.270  24.942  1.00 47.32           C  
ATOM   3519  C   HIS B 524      24.720 -18.458  24.295  1.00 48.13           C  
ATOM   3520  O   HIS B 524      24.810 -19.577  24.800  1.00 48.37           O  
ATOM   3521  CB  HIS B 524      24.516 -16.575  25.955  1.00 47.05           C  
ATOM   3522  CG  HIS B 524      24.096 -17.454  27.091  1.00 47.11           C  
ATOM   3523  CD2 HIS B 524      24.803 -17.990  28.113  1.00 46.91           C  
ATOM   3524  ND1 HIS B 524      22.802 -17.900  27.247  1.00 47.05           N  
ATOM   3525  CE1 HIS B 524      22.727 -18.664  28.321  1.00 46.85           C  
ATOM   3526  NE2 HIS B 524      23.927 -18.733  28.866  1.00 46.84           N  
ATOM   3527  N   LEU B 525      24.023 -18.216  23.184  1.00 49.16           N  
ATOM   3528  CA  LEU B 525      23.307 -19.284  22.468  1.00 50.03           C  
ATOM   3529  C   LEU B 525      24.241 -20.183  21.676  1.00 51.03           C  
ATOM   3530  O   LEU B 525      24.023 -21.390  21.627  1.00 51.48           O  
ATOM   3531  CB  LEU B 525      22.240 -18.709  21.532  1.00 49.97           C  
ATOM   3532  CG  LEU B 525      21.033 -18.130  22.267  1.00 49.58           C  
ATOM   3533  CD1 LEU B 525      20.255 -17.137  21.394  1.00 48.62           C  
ATOM   3534  CD2 LEU B 525      20.144 -19.249  22.769  1.00 48.60           C  
ATOM   3535  N   TYR B 526      25.266 -19.600  21.053  1.00 52.23           N  
ATOM   3536  CA  TYR B 526      26.247 -20.378  20.292  1.00 53.23           C  
ATOM   3537  C   TYR B 526      27.292 -21.045  21.172  1.00 53.79           C  
ATOM   3538  O   TYR B 526      28.008 -21.928  20.703  1.00 53.95           O  
ATOM   3539  CB  TYR B 526      26.948 -19.523  19.237  1.00 53.40           C  
ATOM   3540  CG  TYR B 526      26.037 -19.020  18.141  1.00 55.14           C  
ATOM   3541  CD1 TYR B 526      25.130 -19.873  17.506  1.00 56.27           C  
ATOM   3542  CD2 TYR B 526      26.096 -17.692  17.719  1.00 56.96           C  
ATOM   3543  CE1 TYR B 526      24.300 -19.411  16.492  1.00 57.33           C  
ATOM   3544  CE2 TYR B 526      25.269 -17.221  16.710  1.00 58.06           C  
ATOM   3545  CZ  TYR B 526      24.375 -18.085  16.098  1.00 58.36           C  
ATOM   3546  OH  TYR B 526      23.558 -17.614  15.093  1.00 59.97           O  
ATOM   3547  N   SER B 527      27.393 -20.631  22.433  1.00 54.49           N  
ATOM   3548  CA  SER B 527      28.223 -21.362  23.391  1.00 55.14           C  
ATOM   3549  C   SER B 527      27.540 -22.686  23.766  1.00 55.71           C  
ATOM   3550  O   SER B 527      28.205 -23.628  24.200  1.00 55.66           O  
ATOM   3551  CB  SER B 527      28.522 -20.519  24.642  1.00 55.17           C  
ATOM   3552  OG  SER B 527      27.412 -20.450  25.522  1.00 55.39           O  
ATOM   3553  N   MET B 528      26.218 -22.746  23.582  1.00 56.45           N  
ATOM   3554  CA  MET B 528      25.431 -23.953  23.850  1.00 57.01           C  
ATOM   3555  C   MET B 528      25.372 -24.907  22.648  1.00 57.45           C  
ATOM   3556  O   MET B 528      25.890 -26.022  22.718  1.00 57.59           O  
ATOM   3557  CB  MET B 528      24.008 -23.571  24.268  1.00 57.13           C  
ATOM   3558  CG  MET B 528      23.917 -22.800  25.586  1.00 57.40           C  
ATOM   3559  SD  MET B 528      22.316 -21.994  25.826  1.00 58.29           S  
ATOM   3560  CE  MET B 528      21.223 -23.195  25.059  1.00 57.89           C  
ATOM   3561  N   LYS B 529      24.747 -24.468  21.553  1.00 58.02           N  
ATOM   3562  CA  LYS B 529      24.525 -25.329  20.379  1.00 58.42           C  
ATOM   3563  C   LYS B 529      25.486 -25.039  19.214  1.00 58.83           C  
ATOM   3564  O   LYS B 529      25.505 -23.927  18.675  1.00 58.72           O  
ATOM   3565  CB  LYS B 529      23.080 -25.195  19.897  1.00 58.42           C  
ATOM   3566  N   CYS B 530      26.272 -26.054  18.839  1.00 59.26           N  
ATOM   3567  CA  CYS B 530      27.183 -25.998  17.680  1.00 59.62           C  
ATOM   3568  C   CYS B 530      27.325 -27.383  17.041  1.00 59.64           C  
ATOM   3569  O   CYS B 530      28.282 -28.119  17.309  1.00 59.65           O  
ATOM   3570  CB  CYS B 530      28.567 -25.466  18.084  1.00 59.64           C  
ATOM   3571  SG  CYS B 530      28.740 -23.665  17.995  1.00 60.92           S  
ATOM   3572  N   ASN B 532      24.389 -24.127  13.491  1.00 51.49           N  
ATOM   3573  CA  ASN B 532      23.541 -24.782  12.499  1.00 51.44           C  
ATOM   3574  C   ASN B 532      24.213 -24.755  11.121  1.00 51.31           C  
ATOM   3575  O   ASN B 532      24.592 -23.685  10.627  1.00 51.42           O  
ATOM   3576  CB  ASN B 532      22.159 -24.100  12.445  1.00 51.40           C  
ATOM   3577  CG  ASN B 532      21.055 -25.027  11.917  1.00 51.73           C  
ATOM   3578  ND2 ASN B 532      19.802 -24.610  12.086  1.00 50.73           N  
ATOM   3579  OD1 ASN B 532      21.327 -26.097  11.368  1.00 51.81           O  
ATOM   3580  N   VAL B 533      24.382 -25.935  10.519  1.00 50.96           N  
ATOM   3581  CA  VAL B 533      24.903 -26.040   9.152  1.00 50.58           C  
ATOM   3582  C   VAL B 533      23.988 -25.288   8.190  1.00 50.21           C  
ATOM   3583  O   VAL B 533      24.464 -24.575   7.306  1.00 50.22           O  
ATOM   3584  CB  VAL B 533      25.013 -27.504   8.687  1.00 50.56           C  
ATOM   3585  N   VAL B 534      22.676 -25.450   8.383  1.00 49.66           N  
ATOM   3586  CA  VAL B 534      21.660 -24.709   7.631  1.00 49.04           C  
ATOM   3587  C   VAL B 534      21.635 -23.245   8.072  1.00 48.49           C  
ATOM   3588  O   VAL B 534      21.228 -22.948   9.201  1.00 48.61           O  
ATOM   3589  CB  VAL B 534      20.245 -25.303   7.843  1.00 49.07           C  
ATOM   3590  CG1 VAL B 534      19.176 -24.358   7.286  1.00 49.21           C  
ATOM   3591  CG2 VAL B 534      20.137 -26.690   7.210  1.00 48.66           C  
ATOM   3592  N   PRO B 535      22.049 -22.322   7.183  1.00 47.66           N  
ATOM   3593  CA  PRO B 535      22.114 -20.924   7.587  1.00 47.07           C  
ATOM   3594  C   PRO B 535      20.739 -20.327   7.888  1.00 46.49           C  
ATOM   3595  O   PRO B 535      19.719 -20.791   7.375  1.00 46.84           O  
ATOM   3596  CB  PRO B 535      22.774 -20.229   6.387  1.00 47.21           C  
ATOM   3597  CG  PRO B 535      22.537 -21.119   5.232  1.00 47.43           C  
ATOM   3598  CD  PRO B 535      22.415 -22.513   5.765  1.00 47.74           C  
ATOM   3599  N   LEU B 536      20.737 -19.308   8.734  1.00 45.28           N  
ATOM   3600  CA  LEU B 536      19.519 -18.679   9.217  1.00 44.62           C  
ATOM   3601  C   LEU B 536      18.722 -17.994   8.096  1.00 43.88           C  
ATOM   3602  O   LEU B 536      17.502 -17.852   8.181  1.00 43.22           O  
ATOM   3603  CB  LEU B 536      19.892 -17.661  10.298  1.00 44.43           C  
ATOM   3604  CG  LEU B 536      18.786 -16.836  10.924  1.00 44.40           C  
ATOM   3605  CD1 LEU B 536      17.701 -17.734  11.502  1.00 44.25           C  
ATOM   3606  CD2 LEU B 536      19.395 -15.925  11.979  1.00 45.02           C  
ATOM   3607  N   TYR B 537      19.432 -17.565   7.060  1.00 43.36           N  
ATOM   3608  CA  TYR B 537      18.822 -16.970   5.885  1.00 42.97           C  
ATOM   3609  C   TYR B 537      17.905 -17.988   5.203  1.00 42.32           C  
ATOM   3610  O   TYR B 537      16.738 -17.708   4.934  1.00 41.73           O  
ATOM   3611  CB  TYR B 537      19.919 -16.492   4.939  1.00 42.99           C  
ATOM   3612  CG  TYR B 537      19.413 -15.871   3.666  1.00 43.96           C  
ATOM   3613  CD1 TYR B 537      19.186 -16.644   2.538  1.00 44.59           C  
ATOM   3614  CD2 TYR B 537      19.171 -14.506   3.587  1.00 45.21           C  
ATOM   3615  CE1 TYR B 537      18.724 -16.076   1.361  1.00 45.42           C  
ATOM   3616  CE2 TYR B 537      18.709 -13.927   2.413  1.00 45.74           C  
ATOM   3617  CZ  TYR B 537      18.485 -14.718   1.305  1.00 45.26           C  
ATOM   3618  OH  TYR B 537      18.030 -14.154   0.139  1.00 45.25           O  
ATOM   3619  N   ASP B 538      18.444 -19.173   4.947  1.00 41.93           N  
ATOM   3620  CA  ASP B 538      17.663 -20.273   4.401  1.00 41.68           C  
ATOM   3621  C   ASP B 538      16.449 -20.616   5.248  1.00 41.38           C  
ATOM   3622  O   ASP B 538      15.366 -20.848   4.709  1.00 41.01           O  
ATOM   3623  CB  ASP B 538      18.530 -21.519   4.254  1.00 41.74           C  
ATOM   3624  CG  ASP B 538      19.438 -21.448   3.067  1.00 41.82           C  
ATOM   3625  OD1 ASP B 538      19.773 -20.321   2.648  1.00 42.33           O  
ATOM   3626  OD2 ASP B 538      19.815 -22.523   2.557  1.00 42.23           O1-
ATOM   3627  N   LEU B 539      16.632 -20.673   6.564  1.00 41.29           N  
ATOM   3628  CA  LEU B 539      15.534 -21.027   7.461  1.00 41.48           C  
ATOM   3629  C   LEU B 539      14.436 -19.965   7.433  1.00 41.27           C  
ATOM   3630  O   LEU B 539      13.259 -20.303   7.424  1.00 41.26           O  
ATOM   3631  CB  LEU B 539      16.032 -21.258   8.896  1.00 41.72           C  
ATOM   3632  CG  LEU B 539      14.964 -21.463   9.985  1.00 42.41           C  
ATOM   3633  CD1 LEU B 539      13.931 -22.536   9.577  1.00 43.30           C  
ATOM   3634  CD2 LEU B 539      15.614 -21.827  11.314  1.00 42.56           C  
ATOM   3635  N   LEU B 540      14.818 -18.691   7.409  1.00 41.32           N  
ATOM   3636  CA  LEU B 540      13.836 -17.605   7.350  1.00 41.53           C  
ATOM   3637  C   LEU B 540      13.031 -17.642   6.044  1.00 42.07           C  
ATOM   3638  O   LEU B 540      11.822 -17.385   6.064  1.00 41.81           O  
ATOM   3639  CB  LEU B 540      14.495 -16.233   7.571  1.00 41.24           C  
ATOM   3640  CG  LEU B 540      14.898 -15.936   9.022  1.00 41.13           C  
ATOM   3641  CD1 LEU B 540      15.645 -14.609   9.155  1.00 40.90           C  
ATOM   3642  CD2 LEU B 540      13.681 -15.948   9.943  1.00 41.09           C  
ATOM   3643  N   LEU B 541      13.691 -17.984   4.929  1.00 42.69           N  
ATOM   3644  CA  LEU B 541      13.003 -18.210   3.648  1.00 43.12           C  
ATOM   3645  C   LEU B 541      12.043 -19.395   3.731  1.00 43.88           C  
ATOM   3646  O   LEU B 541      10.873 -19.264   3.400  1.00 43.90           O  
ATOM   3647  CB  LEU B 541      14.001 -18.447   2.506  1.00 43.07           C  
ATOM   3648  CG  LEU B 541      14.789 -17.265   1.936  1.00 42.83           C  
ATOM   3649  CD1 LEU B 541      15.662 -17.737   0.782  1.00 41.74           C  
ATOM   3650  CD2 LEU B 541      13.870 -16.149   1.476  1.00 42.58           C  
ATOM   3651  N   GLU B 542      12.550 -20.547   4.172  1.00 45.06           N  
ATOM   3652  CA  GLU B 542      11.742 -21.771   4.349  1.00 45.89           C  
ATOM   3653  C   GLU B 542      10.496 -21.566   5.218  1.00 46.74           C  
ATOM   3654  O   GLU B 542       9.449 -22.151   4.940  1.00 46.86           O  
ATOM   3655  CB  GLU B 542      12.589 -22.907   4.952  1.00 46.03           C  
ATOM   3656  CG  GLU B 542      13.391 -23.728   3.925  1.00 46.67           C  
ATOM   3657  CD  GLU B 542      14.460 -24.637   4.552  1.00 47.35           C  
ATOM   3658  OE1 GLU B 542      14.663 -24.588   5.788  1.00 47.82           O  
ATOM   3659  OE2 GLU B 542      15.105 -25.402   3.798  1.00 46.73           O1-
ATOM   3660  N   MET B 543      10.616 -20.754   6.269  1.00 47.67           N  
ATOM   3661  CA  MET B 543       9.480 -20.435   7.146  1.00 48.40           C  
ATOM   3662  C   MET B 543       8.365 -19.745   6.381  1.00 48.97           C  
ATOM   3663  O   MET B 543       7.186 -20.093   6.541  1.00 49.13           O  
ATOM   3664  CB  MET B 543       9.909 -19.526   8.292  1.00 48.50           C  
ATOM   3665  CG  MET B 543      10.523 -20.252   9.451  1.00 48.80           C  
ATOM   3666  SD  MET B 543      10.827 -19.107  10.792  1.00 50.78           S  
ATOM   3667  CE  MET B 543       9.175 -18.708  11.343  1.00 49.45           C  
ATOM   3668  N   LEU B 544       8.746 -18.770   5.555  1.00 49.36           N  
ATOM   3669  CA  LEU B 544       7.801 -18.107   4.654  1.00 49.72           C  
ATOM   3670  C   LEU B 544       7.079 -19.103   3.732  1.00 49.99           C  
ATOM   3671  O   LEU B 544       5.953 -18.848   3.327  1.00 49.93           O  
ATOM   3672  CB  LEU B 544       8.490 -17.007   3.829  1.00 49.60           C  
ATOM   3673  CG  LEU B 544       9.108 -15.872   4.654  1.00 49.16           C  
ATOM   3674  CD1 LEU B 544       9.770 -14.841   3.761  1.00 49.01           C  
ATOM   3675  CD2 LEU B 544       8.056 -15.225   5.508  1.00 48.76           C  
ATOM   3676  N   ASP B 545       7.714 -20.230   3.414  1.00 50.53           N  
ATOM   3677  CA  ASP B 545       7.043 -21.311   2.676  1.00 51.06           C  
ATOM   3678  C   ASP B 545       6.228 -22.237   3.588  1.00 51.66           C  
ATOM   3679  O   ASP B 545       5.132 -22.660   3.229  1.00 51.61           O  
ATOM   3680  CB  ASP B 545       8.050 -22.137   1.872  1.00 51.04           C  
ATOM   3681  CG  ASP B 545       8.725 -21.337   0.777  1.00 50.63           C  
ATOM   3682  OD1 ASP B 545       8.432 -20.131   0.639  1.00 50.43           O  
ATOM   3683  OD2 ASP B 545       9.555 -21.920   0.054  1.00 49.71           O1-
ATOM   3684  N   ALA B 546       6.772 -22.550   4.759  1.00 52.55           N  
ATOM   3685  CA  ALA B 546       6.106 -23.425   5.729  1.00 53.16           C  
ATOM   3686  C   ALA B 546       4.738 -22.896   6.199  1.00 53.76           C  
ATOM   3687  O   ALA B 546       3.763 -23.646   6.205  1.00 53.72           O  
ATOM   3688  CB  ALA B 546       7.024 -23.671   6.932  1.00 53.25           C  
ATOM   3689  N   HIS B 547       4.663 -21.615   6.576  1.00 54.57           N  
ATOM   3690  CA  HIS B 547       3.417 -21.047   7.140  1.00 55.16           C  
ATOM   3691  C   HIS B 547       2.850 -19.779   6.459  1.00 55.39           C  
ATOM   3692  O   HIS B 547       2.408 -18.843   7.147  1.00 55.55           O  
ATOM   3693  CB  HIS B 547       3.553 -20.804   8.664  1.00 55.33           C  
ATOM   3694  CG  HIS B 547       4.896 -21.132   9.228  1.00 56.16           C  
ATOM   3695  CD2 HIS B 547       5.397 -22.291   9.719  1.00 57.43           C  
ATOM   3696  ND1 HIS B 547       5.893 -20.193   9.367  1.00 57.60           N  
ATOM   3697  CE1 HIS B 547       6.957 -20.762   9.903  1.00 57.88           C  
ATOM   3698  NE2 HIS B 547       6.684 -22.035  10.126  1.00 57.82           N  
ATOM   3699  N   ARG B 548       2.825 -19.755   5.126  1.00 55.36           N  
ATOM   3700  CA  ARG B 548       2.330 -18.576   4.407  1.00 55.42           C  
ATOM   3701  C   ARG B 548       1.818 -18.950   3.022  1.00 55.52           C  
ATOM   3702  O   ARG B 548       0.684 -19.409   2.874  1.00 55.50           O  
ATOM   3703  CB  ARG B 548       3.432 -17.509   4.317  1.00 55.48           C  
ATOM   3704  CG  ARG B 548       2.937 -16.075   4.256  1.00 55.72           C  
ATOM   3705  CD  ARG B 548       4.066 -15.091   4.565  1.00 56.25           C  
ATOM   3706  NE  ARG B 548       3.711 -13.720   4.192  1.00 56.73           N  
ATOM   3707  CZ  ARG B 548       3.180 -12.801   5.006  1.00 57.56           C  
ATOM   3708  NH1 ARG B 548       2.956 -13.048   6.292  1.00 57.46           N1+
ATOM   3709  NH2 ARG B 548       2.891 -11.596   4.529  1.00 58.37           N  
TER   
END
