# Supplementary material for: Unveiling the Mechanism of Compound Ku-Shen Injection in Liver Cancer Treatment through an Ingredient–Target Network Analysis
Source: Genes (Basel). 2024 Sep 29;15(10):1278. doi: 10.3390/genes15101278 (PMC11507192; doi:10.3390/genes15101278)
Supplement: Supplementary file 1 [file genes-15-01278-s001.zip › S3/Docking/Matrine-EGFR CID_114850-5I6Z/5i6z_Q.e.map]

GRID_PARAMETER_FILE E:/autodock-test/CID_15385684/3dt3_15385684.gpf
GRID_DATA_FILE 3dt3_Q.maps.fld
MACROMOLECULE 3dt3_Q.pdbqt
SPACING 0.481
NELEMENTS 150 150 150
CENTER 30.658 -5.102 25.674
-0.161
-0.162
-0.163
-0.164
-0.165
-0.166
-0.166
-0.167
-0.168
-0.169
-0.170
-0.171
-0.172
-0.172
-0.173
-0.174
-0.175
-0.176
-0.176
-0.177
-0.178
-0.179
-0.179
-0.180
-0.180
-0.181
-0.182
-0.182
-0.183
-0.183
-0.184
-0.184
-0.184
-0.185
-0.185
-0.185
-0.185
-0.186
-0.186
-0.186
-0.186
-0.186
-0.186
-0.186
-0.186
-0.186
-0.185
-0.185
-0.185
-0.185
-0.184
-0.184
-0.184
-0.183
-0.183
-0.182
-0.182
-0.181
-0.181
-0.180
-0.179
-0.179
-0.178
-0.177
-0.177
-0.176
-0.175
-0.175
-0.174
-0.173
-0.172
-0.172
-0.171
-0.170
-0.169
-0.168
-0.168
-0.167
-0.166
-0.165
-0.164
-0.164
-0.163
-0.162
-0.161
-0.160
-0.160
-0.159
-0.158
-0.157
-0.156
-0.155
-0.155
-0.154
-0.153
-0.152
-0.152
-0.151
-0.150
-0.149
-0.148
-0.148
-0.147
-0.146
-0.145
-0.145
-0.144
-0.143
-0.142
-0.142
-0.141
-0.140
-0.140
-0.139
-0.138
-0.137
-0.137
-0.136
-0.135
-0.135
-0.134
-0.133
-0.133
-0.132
-0.131
-0.131
-0.130
-0.129
-0.129
-0.128
-0.127
-0.127
-0.126
-0.125
-0.125
-0.124
-0.123
-0.123
-0.122
-0.121
-0.121
-0.120
-0.120
-0.119
-0.118
-0.118
-0.117
-0.117
-0.116
-0.115
-0.115
-0.162
-0.163
-0.164
-0.165
-0.166
-0.167
-0.168
-0.169
-0.169
-0.170
-0.171
-0.172
-0.173
-0.174
-0.175
-0.176
-0.176
-0.177
-0.178
-0.179
-0.179
-0.180
-0.181
-0.181
-0.182
-0.183
-0.183
-0.184
-0.184
-0.185
-0.185
-0.186
-0.186
-0.186
-0.187
-0.187
-0.187
-0.187
-0.188
-0.188
-0.188
-0.188
-0.188
-0.188
-0.188
-0.187
-0.187
-0.187
-0.187
-0.187
-0.186
-0.186
-0.185
-0.185
-0.184
-0.184
-0.183
-0.183
-0.182
-0.182
-0.181
-0.180
-0.180
-0.179
-0.178
-0.178
-0.177
-0.176
-0.175
-0.174
-0.174
-0.173
-0.172
-0.171
-0.170
-0.170
-0.169
-0.168
-0.167
-0.166
-0.165
-0.165
-0.164
-0.163
-0.162
-0.161
-0.160
-0.160
-0.159
-0.158
-0.157
-0.156
-0.156
-0.155
-0.154
-0.153
-0.152
-0.152
-0.151
-0.150
-0.149
-0.148
-0.148
-0.147
-0.146
-0.145
-0.145
-0.144
-0.143
-0.142
-0.142
-0.141
-0.140
-0.139
-0.139
-0.138
-0.137
-0.137
-0.136
-0.135
-0.135
-0.134
-0.133
-0.132
-0.132
-0.131
-0.130
-0.130
-0.129
-0.128
-0.128
-0.127
-0.126
-0.126
-0.125
-0.124
-0.124
-0.123
-0.123
-0.122
-0.121
-0.121
-0.120
-0.119
-0.119
-0.118
-0.118
-0.117
-0.116
-0.116
-0.115
-0.163
-0.164
-0.165
-0.166
-0.167
-0.168
-0.169
-0.170
-0.171
-0.172
-0.173
-0.173
-0.174
-0.175
-0.176
-0.177
-0.178
-0.179
-0.179
-0.180
-0.181
-0.182
-0.182
-0.183
-0.184
-0.184
-0.185
-0.186
-0.186
-0.187
-0.187
-0.188
-0.188
-0.188
-0.189
-0.189
-0.189
-0.189
-0.190
-0.190
-0.190
-0.190
-0.190
-0.190
-0.190
-0.189
-0.189
-0.189
-0.189
-0.188
-0.188
-0.188
-0.187
-0.187
-0.186
-0.186
-0.185
-0.185
-0.184
-0.183
-0.183
-0.182
-0.181
-0.181
-0.180
-0.179
-0.178
-0.178
-0.177
-0.176
-0.175
-0.174
-0.173
-0.173
-0.172
-0.171
-0.170
-0.169
-0.168
-0.167
-0.167
-0.166
-0.165
-0.164
-0.163
-0.162
-0.161
-0.161
-0.160
-0.159
-0.158
-0.157
-0.156
-0.156
-0.155
-0.154
-0.153
-0.152
-0.152
-0.151
-0.150
-0.149
-0.148
-0.148
-0.147
-0.146
-0.145
-0.145
-0.144
-0.143
-0.142
-0.142
-0.141
-0.140
-0.139
-0.139
-0.138
-0.137
-0.136
-0.136
-0.135
-0.134
-0.134
-0.133
-0.132
-0.132
-0.131
-0.130
-0.130
-0.129
-0.128
-0.128
-0.127
-0.126
-0.126
-0.125
-0.124
-0.124
-0.123
-0.122
-0.122
-0.121
-0.120
-0.120
-0.119
-0.119
-0.118
-0.117
-0.117
-0.116
-0.116
-0.164
-0.165
-0.166
-0.167
-0.168
-0.169
-0.170
-0.171
-0.172
-0.173
-0.174
-0.175
-0.176
-0.177
-0.178
-0.178
-0.179
-0.180
-0.181
-0.182
-0.183
-0.183
-0.184
-0.185
-0.186
-0.186
-0.187
-0.187
-0.188
-0.189
-0.189
-0.190
-0.190
-0.190
-0.191
-0.191
-0.191
-0.191
-0.192
-0.192
-0.192
-0.192
-0.192
-0.192
-0.192
-0.191
-0.191
-0.191
-0.191
-0.190
-0.190
-0.190
-0.189
-0.189
-0.188
-0.188
-0.187
-0.186
-0.186
-0.185
-0.184
-0.184
-0.183
-0.182
-0.181
-0.181
-0.180
-0.179
-0.178
-0.177
-0.176
-0.176
-0.175
-0.174
-0.173
-0.172
-0.171
-0.170
-0.169
-0.169
-0.168
-0.167
-0.166
-0.165
-0.164
-0.163
-0.162
-0.162
-0.161
-0.160
-0.159
-0.158
-0.157
-0.156
-0.156
-0.155
-0.154
-0.153
-0.152
-0.152
-0.151
-0.150
-0.149
-0.148
-0.148
-0.147
-0.146
-0.145
-0.144
-0.144
-0.143
-0.142
-0.141
-0.141
-0.140
-0.139
-0.139
-0.138
-0.137
-0.136
-0.136
-0.135
-0.134
-0.133
-0.133
-0.132
-0.131
-0.131
-0.130
-0.129
-0.129
-0.128
-0.127
-0.127
-0.126
-0.125
-0.125
-0.124
-0.123
-0.123
-0.122
-0.121
-0.121
-0.120
-0.120
-0.119
-0.118
-0.118
-0.117
-0.116
-0.116
-0.165
-0.166
-0.167
-0.168
-0.169
-0.170
-0.171
-0.172
-0.173
-0.174
-0.175
-0.176
-0.177
-0.178
-0.179
-0.180
-0.181
-0.182
-0.183
-0.183
-0.184
-0.185
-0.186
-0.187
-0.187
-0.188
-0.189
-0.189
-0.190
-0.190
-0.191
-0.191
-0.192
-0.192
-0.193
-0.193
-0.193
-0.193
-0.194
-0.194
-0.194
-0.194
-0.194
-0.194
-0.194
-0.193
-0.193
-0.193
-0.193
-0.192
-0.192
-0.191
-0.191
-0.190
-0.190
-0.189
-0.189
-0.188
-0.187
-0.187
-0.186
-0.185
-0.185
-0.184
-0.183
-0.182
-0.181
-0.180
-0.180
-0.179
-0.178
-0.177
-0.176
-0.175
-0.174
-0.173
-0.172
-0.172
-0.171
-0.170
-0.169
-0.168
-0.167
-0.166
-0.165
-0.164
-0.163
-0.163
-0.162
-0.161
-0.160
-0.159
-0.158
-0.157
-0.156
-0.156
-0.155
-0.154
-0.153
-0.152
-0.152
-0.151
-0.150
-0.149
-0.148
-0.147
-0.147
-0.146
-0.145
-0.144
-0.144
-0.143
-0.142
-0.141
-0.141
-0.140
-0.139
-0.138
-0.138
-0.137
-0.136
-0.135
-0.135
-0.134
-0.133
-0.133
-0.132
-0.131
-0.130
-0.130
-0.129
-0.128
-0.128
-0.127
-0.126
-0.126
-0.125
-0.124
-0.124
-0.123
-0.122
-0.122
-0.121
-0.121
-0.120
-0.119
-0.119
-0.118
-0.117
-0.117
-0.116
-0.166
-0.167
-0.168
-0.169
-0.170
-0.171
-0.172
-0.173
-0.175
-0.176
-0.177
-0.178
-0.179
-0.180
-0.180
-0.181
-0.182
-0.183
-0.184
-0.185
-0.186
-0.187
-0.188
-0.188
-0.189
-0.190
-0.191
-0.191
-0.192
-0.192
-0.193
-0.193
-0.194
-0.194
-0.195
-0.195
-0.195
-0.195
-0.196
-0.196
-0.196
-0.196
-0.196
-0.196
-0.196
-0.195
-0.195
-0.195
-0.195
-0.194
-0.194
-0.193
-0.193
-0.192
-0.192
-0.191
-0.191
-0.190
-0.189
-0.189
-0.188
-0.187
-0.186
-0.185
-0.185
-0.184
-0.183
-0.182
-0.181
-0.180
-0.179
-0.178
-0.177
-0.176
-0.176
-0.175
-0.174
-0.173
-0.172
-0.171
-0.170
-0.169
-0.168
-0.167
-0.166
-0.165
-0.164
-0.164
-0.163
-0.162
-0.161
-0.160
-0.159
-0.158
-0.157
-0.156
-0.156
-0.155
-0.154
-0.153
-0.152
-0.151
-0.151
-0.150
-0.149
-0.148
-0.147
-0.147
-0.146
-0.145
-0.144
-0.143
-0.143
-0.142
-0.141
-0.140
-0.140
-0.139
-0.138
-0.137
-0.137
-0.136
-0.135
-0.135
-0.134
-0.133
-0.132
-0.132
-0.131
-0.130
-0.130
-0.129
-0.128
-0.128
-0.127
-0.126
-0.125
-0.125
-0.124
-0.123
-0.123
-0.122
-0.122
-0.121
-0.120
-0.120
-0.119
-0.118
-0.118
-0.117
-0.117
-0.167
-0.168
-0.169
-0.170
-0.172
-0.173
-0.174
-0.175
-0.176
-0.177
-0.178
-0.179
-0.180
-0.181
-0.182
-0.183
-0.184
-0.185
-0.186
-0.187
-0.188
-0.189
-0.189
-0.190
-0.191
-0.192
-0.192
-0.193
-0.194
-0.194
-0.195
-0.195
-0.196
-0.196
-0.197
-0.197
-0.197
-0.198
-0.198
-0.198
-0.198
-0.198
-0.198
-0.198
-0.198
-0.198
-0.197
-0.197
-0.197
-0.196
-0.196
-0.195
-0.195
-0.194
-0.194
-0.193
-0.192
-0.192
-0.191
-0.190
-0.189
-0.189
-0.188
-0.187
-0.186
-0.185
-0.184
-0.183
-0.183
-0.182
-0.181
-0.180
-0.179
-0.178
-0.177
-0.176
-0.175
-0.174
-0.173
-0.172
-0.171
-0.170
-0.169
-0.168
-0.167
-0.166
-0.165
-0.164
-0.164
-0.163
-0.162
-0.161
-0.160
-0.159
-0.158
-0.157
-0.156
-0.156
-0.155
-0.154
-0.153
-0.152
-0.151
-0.150
-0.150
-0.149
-0.148
-0.147
-0.146
-0.146
-0.145
-0.144
-0.143
-0.143
-0.142
-0.141
-0.140
-0.139
-0.139
-0.138
-0.137
-0.136
-0.136
-0.135
-0.134
-0.134
-0.133
-0.132
-0.131
-0.131
-0.130
-0.129
-0.129
-0.128
-0.127
-0.127
-0.126
-0.125
-0.125
-0.124
-0.123
-0.123
-0.122
-0.121
-0.121
-0.120
-0.119
-0.119
-0.118
-0.117
-0.117
-0.168
-0.169
-0.171
-0.172
-0.173
-0.174
-0.175
-0.176
-0.177
-0.178
-0.179
-0.180
-0.181
-0.182
-0.183
-0.184
-0.186
-0.187
-0.187
-0.188
-0.189
-0.190
-0.191
-0.192
-0.193
-0.194
-0.194
-0.195
-0.196
-0.196
-0.197
-0.197
-0.198
-0.198
-0.199
-0.199
-0.199
-0.200
-0.200
-0.200
-0.200
-0.200
-0.200
-0.200
-0.200
-0.200
-0.199
-0.199
-0.199
-0.198
-0.198
-0.197
-0.197
-0.196
-0.196
-0.195
-0.194
-0.194
-0.193
-0.192
-0.191
-0.190
-0.190
-0.189
-0.188
-0.187
-0.186
-0.185
-0.184
-0.183
-0.182
-0.181
-0.180
-0.179
-0.178
-0.177
-0.176
-0.175
-0.174
-0.173
-0.172
-0.171
-0.170
-0.169
-0.168
-0.167
-0.166
-0.165
-0.164
-0.164
-0.163
-0.162
-0.161
-0.160
-0.159
-0.158
-0.157
-0.156
-0.155
-0.155
-0.154
-0.153
-0.152
-0.151
-0.150
-0.150
-0.149
-0.148
-0.147
-0.146
-0.145
-0.145
-0.144
-0.143
-0.142
-0.142
-0.141
-0.140
-0.139
-0.139
-0.138
-0.137
-0.136
-0.136
-0.135
-0.134
-0.133
-0.133
-0.132
-0.131
-0.130
-0.130
-0.129
-0.128
-0.128
-0.127
-0.126
-0.126
-0.125
-0.124
-0.124
-0.123
-0.122
-0.122
-0.121
-0.120
-0.120
-0.119
-0.118
-0.118
-0.117
-0.169
-0.170
-0.172
-0.173
-0.174
-0.175
-0.176
-0.177
-0.178
-0.179
-0.181
-0.182
-0.183
-0.184
-0.185
-0.186
-0.187
-0.188
-0.189
-0.190
-0.191
-0.192
-0.193
-0.194
-0.195
-0.196
-0.196
-0.197
-0.198
-0.198
-0.199
-0.200
-0.200
-0.201
-0.201
-0.201
-0.202
-0.202
-0.202
-0.202
-0.202
-0.202
-0.202
-0.202
-0.202
-0.202
-0.202
-0.201
-0.201
-0.201
-0.200
-0.200
-0.199
-0.198
-0.198
-0.197
-0.196
-0.196
-0.195
-0.194
-0.193
-0.192
-0.191
-0.190
-0.189
-0.188
-0.187
-0.186
-0.185
-0.184
-0.183
-0.182
-0.181
-0.180
-0.179
-0.178
-0.177
-0.176
-0.175
-0.174
-0.173
-0.172
-0.171
-0.170
-0.169
-0.168
-0.167
-0.166
-0.165
-0.164
-0.163
-0.163
-0.162
-0.161
-0.160
-0.159
-0.158
-0.157
-0.156
-0.155
-0.154
-0.154
-0.153
-0.152
-0.151
-0.150
-0.149
-0.149
-0.148
-0.147
-0.146
-0.145
-0.145
-0.144
-0.143
-0.142
-0.141
-0.141
-0.140
-0.139
-0.138
-0.138
-0.137
-0.136
-0.135
-0.135
-0.134
-0.133
-0.132
-0.132
-0.131
-0.130
-0.130
-0.129
-0.128
-0.127
-0.127
-0.126
-0.125
-0.125
-0.124
-0.123
-0.123
-0.122
-0.121
-0.121
-0.120
-0.119
-0.119
-0.118
-0.118
-0.170
-0.172
-0.173
-0.174
-0.175
-0.176
-0.177
-0.179
-0.180
-0.181
-0.182
-0.183
-0.184
-0.185
-0.187
-0.188
-0.189
-0.190
-0.191
-0.192
-0.193
-0.194
-0.195
-0.196
-0.197
-0.197
-0.198
-0.199
-0.200
-0.201
-0.201
-0.202
-0.202
-0.203
-0.203
-0.204
-0.204
-0.204
-0.204
-0.205
-0.205
-0.205
-0.205
-0.204
-0.204
-0.204
-0.204
-0.204
-0.203
-0.203
-0.202
-0.202
-0.201
-0.200
-0.200
-0.199
-0.198
-0.197
-0.197
-0.196
-0.195
-0.194
-0.193
-0.192
-0.191
-0.190
-0.189
-0.188
-0.187
-0.186
-0.185
-0.184
-0.183
-0.182
-0.181
-0.180
-0.179
-0.178
-0.176
-0.175
-0.174
-0.173
-0.172
-0.171
-0.170
-0.169
-0.168
-0.167
-0.166
-0.165
-0.164
-0.163
-0.162
-0.162
-0.161
-0.160
-0.159
-0.158
-0.157
-0.156
-0.155
-0.154
-0.153
-0.153
-0.152
-0.151
-0.150
-0.149
-0.148
-0.148
-0.147
-0.146
-0.145
-0.144
-0.144
-0.143
-0.142
-0.141
-0.140
-0.140
-0.139
-0.138
-0.137
-0.137
-0.136
-0.135
-0.134
-0.134
-0.133
-0.132
-0.131
-0.131
-0.130
-0.129
-0.129
-0.128
-0.127
-0.126
-0.126
-0.125
-0.124
-0.124
-0.123
-0.122
-0.122
-0.121
-0.120
-0.120
-0.119
-0.118
-0.118
-0.171
-0.173
-0.174
-0.175
-0.176
-0.177
-0.179
-0.180
-0.181
-0.182
-0.183
-0.185
-0.186
-0.187
-0.188
-0.189
-0.190
-0.191
-0.193
-0.194
-0.195
-0.196
-0.197
-0.198
-0.199
-0.200
-0.200
-0.201
-0.202
-0.203
-0.203
-0.204
-0.205
-0.205
-0.205
-0.206
-0.206
-0.206
-0.207
-0.207
-0.207
-0.207
-0.207
-0.207
-0.207
-0.206
-0.206
-0.206
-0.205
-0.205
-0.204
-0.204
-0.203
-0.203
-0.202
-0.201
-0.200
-0.199
-0.199
-0.198
-0.197
-0.196
-0.195
-0.194
-0.193
-0.192
-0.191
-0.190
-0.189
-0.187
-0.186
-0.185
-0.184
-0.183
-0.182
-0.181
-0.180
-0.179
-0.178
-0.177
-0.175
-0.174
-0.173
-0.172
-0.171
-0.170
-0.169
-0.168
-0.167
-0.166
-0.165
-0.164
-0.163
-0.162
-0.161
-0.160
-0.160
-0.159
-0.158
-0.157
-0.156
-0.155
-0.154
-0.153
-0.152
-0.152
-0.151
-0.150
-0.149
-0.148
-0.147
-0.147
-0.146
-0.145
-0.144
-0.143
-0.142
-0.142
-0.141
-0.140
-0.139
-0.139
-0.138
-0.137
-0.136
-0.136
-0.135
-0.134
-0.133
-0.133
-0.132
-0.131
-0.130
-0.130
-0.129
-0.128
-0.128
-0.127
-0.126
-0.125
-0.125
-0.124
-0.123
-0.123
-0.122
-0.121
-0.121
-0.120
-0.119
-0.119
-0.118
-0.172
-0.174
-0.175
-0.176
-0.177
-0.179
-0.180
-0.181
-0.182
-0.184
-0.185
-0.186
-0.187
-0.188
-0.190
-0.191
-0.192
-0.193
-0.194
-0.195
-0.197
-0.198
-0.199
-0.200
-0.201
-0.202
-0.202
-0.203
-0.204
-0.205
-0.206
-0.206
-0.207
-0.207
-0.208
-0.208
-0.209
-0.209
-0.209
-0.209
-0.209
-0.209
-0.209
-0.209
-0.209
-0.209
-0.208
-0.208
-0.208
-0.207
-0.207
-0.206
-0.205
-0.205
-0.204
-0.203
-0.202
-0.201
-0.200
-0.200
-0.199
-0.198
-0.197
-0.196
-0.194
-0.193
-0.192
-0.191
-0.190
-0.189
-0.188
-0.187
-0.186
-0.184
-0.183
-0.182
-0.181
-0.180
-0.179
-0.178
-0.177
-0.176
-0.174
-0.173
-0.172
-0.171
-0.170
-0.169
-0.168
-0.167
-0.166
-0.165
-0.164
-0.163
-0.162
-0.161
-0.160
-0.159
-0.158
-0.158
-0.157
-0.156
-0.155
-0.154
-0.153
-0.152
-0.151
-0.150
-0.150
-0.149
-0.148
-0.147
-0.146
-0.145
-0.145
-0.144
-0.143
-0.142
-0.141
-0.141
-0.140
-0.139
-0.138
-0.138
-0.137
-0.136
-0.135
-0.134
-0.134
-0.133
-0.132
-0.132
-0.131
-0.130
-0.129
-0.129
-0.128
-0.127
-0.126
-0.126
-0.125
-0.124
-0.124
-0.123
-0.122
-0.122
-0.121
-0.120
-0.120
-0.119
-0.118
-0.173
-0.175
-0.176
-0.177
-0.179
-0.180
-0.181
-0.182
-0.184
-0.185
-0.186
-0.187
-0.189
-0.190
-0.191
-0.192
-0.194
-0.195
-0.196
-0.197
-0.198
-0.199
-0.201
-0.202
-0.203
-0.204
-0.205
-0.205
-0.206
-0.207
-0.208
-0.208
-0.209
-0.210
-0.210
-0.211
-0.211
-0.211
-0.211
-0.212
-0.212
-0.212
-0.212
-0.212
-0.211
-0.211
-0.211
-0.210
-0.210
-0.209
-0.209
-0.208
-0.208
-0.207
-0.206
-0.205
-0.204
-0.203
-0.202
-0.201
-0.200
-0.199
-0.198
-0.197
-0.196
-0.195
-0.194
-0.193
-0.192
-0.190
-0.189
-0.188
-0.187
-0.186
-0.185
-0.183
-0.182
-0.181
-0.180
-0.179
-0.178
-0.177
-0.175
-0.174
-0.173
-0.172
-0.171
-0.170
-0.169
-0.168
-0.167
-0.166
-0.165
-0.164
-0.163
-0.162
-0.161
-0.160
-0.159
-0.158
-0.157
-0.156
-0.155
-0.155
-0.154
-0.153
-0.152
-0.151
-0.150
-0.149
-0.149
-0.148
-0.147
-0.146
-0.145
-0.144
-0.144
-0.143
-0.142
-0.141
-0.140
-0.140
-0.139
-0.138
-0.137
-0.136
-0.136
-0.135
-0.134
-0.133
-0.133
-0.132
-0.131
-0.130
-0.130
-0.129
-0.128
-0.128
-0.127
-0.126
-0.125
-0.125
-0.124
-0.123
-0.123
-0.122
-0.121
-0.121
-0.120
-0.119
-0.119
-0.175
-0.176
-0.177
-0.178
-0.180
-0.181
-0.182
-0.184
-0.185
-0.186
-0.188
-0.189
-0.190
-0.191
-0.193
-0.194
-0.195
-0.197
-0.198
-0.199
-0.200
-0.201
-0.203
-0.204
-0.205
-0.206
-0.207
-0.208
-0.209
-0.209
-0.210
-0.211
-0.211
-0.212
-0.213
-0.213
-0.213
-0.214
-0.214
-0.214
-0.214
-0.214
-0.214
-0.214
-0.214
-0.214
-0.213
-0.213
-0.212
-0.212
-0.211
-0.211
-0.210
-0.209
-0.208
-0.207
-0.206
-0.205
-0.204
-0.203
-0.202
-0.201
-0.200
-0.199
-0.198
-0.197
-0.196
-0.194
-0.193
-0.192
-0.191
-0.189
-0.188
-0.187
-0.186
-0.185
-0.183
-0.182
-0.181
-0.180
-0.179
-0.178
-0.176
-0.175
-0.174
-0.173
-0.172
-0.171
-0.170
-0.169
-0.168
-0.167
-0.166
-0.165
-0.164
-0.163
-0.162
-0.161
-0.160
-0.159
-0.158
-0.157
-0.156
-0.155
-0.154
-0.153
-0.153
-0.152
-0.151
-0.150
-0.149
-0.148
-0.147
-0.147
-0.146
-0.145
-0.144
-0.143
-0.142
-0.142
-0.141
-0.140
-0.139
-0.138
-0.138
-0.137
-0.136
-0.135
-0.135
-0.134
-0.133
-0.132
-0.132
-0.131
-0.130
-0.129
-0.129
-0.128
-0.127
-0.127
-0.126
-0.125
-0.124
-0.124
-0.123
-0.122
-0.122
-0.121
-0.120
-0.120
-0.119
-0.176
-0.177
-0.178
-0.179
-0.181
-0.182
-0.183
-0.185
-0.186
-0.188
-0.189
-0.190
-0.192
-0.193
-0.194
-0.196
-0.197
-0.198
-0.200
-0.201
-0.202
-0.203
-0.205
-0.206
-0.207
-0.208
-0.209
-0.210
-0.211
-0.212
-0.212
-0.213
-0.214
-0.215
-0.215
-0.216
-0.216
-0.216
-0.216
-0.217
-0.217
-0.217
-0.217
-0.217
-0.216
-0.216
-0.216
-0.215
-0.215
-0.214
-0.214
-0.213
-0.212
-0.211
-0.210
-0.209
-0.209
-0.208
-0.206
-0.205
-0.204
-0.203
-0.202
-0.201
-0.200
-0.198
-0.197
-0.196
-0.195
-0.193
-0.192
-0.191
-0.190
-0.188
-0.187
-0.186
-0.185
-0.183
-0.182
-0.181
-0.180
-0.179
-0.178
-0.176
-0.175
-0.174
-0.173
-0.172
-0.171
-0.170
-0.169
-0.168
-0.167
-0.166
-0.165
-0.164
-0.163
-0.162
-0.161
-0.160
-0.159
-0.158
-0.157
-0.156
-0.155
-0.154
-0.153
-0.152
-0.151
-0.151
-0.150
-0.149
-0.148
-0.147
-0.146
-0.145
-0.145
-0.144
-0.143
-0.142
-0.141
-0.141
-0.140
-0.139
-0.138
-0.137
-0.137
-0.136
-0.135
-0.134
-0.134
-0.133
-0.132
-0.131
-0.131
-0.130
-0.129
-0.128
-0.128
-0.127
-0.126
-0.125
-0.125
-0.124
-0.123
-0.123
-0.122
-0.121
-0.121
-0.120
-0.119
-0.177
-0.178
-0.179
-0.181
-0.182
-0.183
-0.185
-0.186
-0.188
-0.189
-0.190
-0.192
-0.193
-0.195
-0.196
-0.197
-0.199
-0.200
-0.201
-0.203
-0.204
-0.205
-0.207
-0.208
-0.209
-0.210
-0.211
-0.212
-0.213
-0.214
-0.215
-0.216
-0.216
-0.217
-0.218
-0.218
-0.218
-0.219
-0.219
-0.219
-0.219
-0.219
-0.219
-0.219
-0.219
-0.219
-0.218
-0.218
-0.217
-0.217
-0.216
-0.215
-0.214
-0.214
-0.213
-0.212
-0.211
-0.210
-0.209
-0.207
-0.206
-0.205
-0.204
-0.203
-0.201
-0.200
-0.199
-0.197
-0.196
-0.195
-0.194
-0.192
-0.191
-0.190
-0.188
-0.187
-0.186
-0.185
-0.183
-0.182
-0.181
-0.180
-0.179
-0.177
-0.176
-0.175
-0.174
-0.173
-0.172
-0.171
-0.169
-0.168
-0.167
-0.166
-0.165
-0.164
-0.163
-0.162
-0.161
-0.160
-0.159
-0.158
-0.157
-0.157
-0.156
-0.155
-0.154
-0.153
-0.152
-0.151
-0.150
-0.149
-0.149
-0.148
-0.147
-0.146
-0.145
-0.144
-0.143
-0.143
-0.142
-0.141
-0.140
-0.139
-0.139
-0.138
-0.137
-0.136
-0.135
-0.135
-0.134
-0.133
-0.132
-0.132
-0.131
-0.130
-0.129
-0.129
-0.128
-0.127
-0.127
-0.126
-0.125
-0.124
-0.124
-0.123
-0.122
-0.122
-0.121
-0.120
-0.120
-0.178
-0.179
-0.180
-0.182
-0.183
-0.185
-0.186
-0.187
-0.189
-0.190
-0.192
-0.193
-0.195
-0.196
-0.198
-0.199
-0.200
-0.202
-0.203
-0.205
-0.206
-0.207
-0.209
-0.210
-0.211
-0.212
-0.213
-0.215
-0.216
-0.216
-0.217
-0.218
-0.219
-0.220
-0.220
-0.221
-0.221
-0.221
-0.222
-0.222
-0.222
-0.222
-0.222
-0.222
-0.221
-0.221
-0.221
-0.220
-0.220
-0.219
-0.218
-0.218
-0.217
-0.216
-0.215
-0.214
-0.213
-0.212
-0.211
-0.209
-0.208
-0.207
-0.206
-0.204
-0.203
-0.202
-0.200
-0.199
-0.198
-0.196
-0.195
-0.194
-0.192
-0.191
-0.190
-0.188
-0.187
-0.186
-0.184
-0.183
-0.182
-0.181
-0.180
-0.178
-0.177
-0.176
-0.175
-0.174
-0.172
-0.171
-0.170
-0.169
-0.168
-0.167
-0.166
-0.165
-0.164
-0.163
-0.162
-0.161
-0.160
-0.159
-0.158
-0.157
-0.156
-0.155
-0.154
-0.153
-0.153
-0.152
-0.151
-0.150
-0.149
-0.148
-0.147
-0.147
-0.146
-0.145
-0.144
-0.143
-0.142
-0.142
-0.141
-0.140
-0.139
-0.138
-0.137
-0.137
-0.136
-0.135
-0.134
-0.134
-0.133
-0.132
-0.131
-0.131
-0.130
-0.129
-0.128
-0.128
-0.127
-0.126
-0.125
-0.125
-0.124
-0.123
-0.123
-0.122
-0.121
-0.121
-0.120
-0.178
-0.180
-0.181
-0.183
-0.184
-0.186
-0.187
-0.189
-0.190
-0.192
-0.193
-0.195
-0.196
-0.198
-0.199
-0.201
-0.202
-0.204
-0.205
-0.207
-0.208
-0.209
-0.211
-0.212
-0.213
-0.215
-0.216
-0.217
-0.218
-0.219
-0.220
-0.221
-0.222
-0.222
-0.223
-0.223
-0.224
-0.224
-0.224
-0.225
-0.225
-0.225
-0.225
-0.224
-0.224
-0.224
-0.223
-0.223
-0.222
-0.222
-0.221
-0.220
-0.219
-0.218
-0.217
-0.216
-0.215
-0.214
-0.213
-0.211
-0.210
-0.209
-0.208
-0.206
-0.205
-0.203
-0.202
-0.201
-0.199
-0.198
-0.196
-0.195
-0.194
-0.192
-0.191
-0.190
-0.188
-0.187
-0.186
-0.184
-0.183
-0.182
-0.180
-0.179
-0.178
-0.177
-0.176
-0.174
-0.173
-0.172
-0.171
-0.170
-0.169
-0.168
-0.167
-0.166
-0.165
-0.164
-0.163
-0.162
-0.161
-0.160
-0.159
-0.158
-0.157
-0.156
-0.155
-0.154
-0.153
-0.152
-0.151
-0.150
-0.150
-0.149
-0.148
-0.147
-0.146
-0.145
-0.144
-0.144
-0.143
-0.142
-0.141
-0.140
-0.140
-0.139
-0.138
-0.137
-0.136
-0.136
-0.135
-0.134
-0.133
-0.132
-0.132
-0.131
-0.130
-0.129
-0.129
-0.128
-0.127
-0.126
-0.126
-0.125
-0.124
-0.124
-0.123
-0.122
-0.122
-0.121
-0.120
-0.179
-0.181
-0.182
-0.184
-0.185
-0.187
-0.188
-0.190
-0.191
-0.193
-0.195
-0.196
-0.198
-0.199
-0.201
-0.202
-0.204
-0.206
-0.207
-0.209
-0.210
-0.211
-0.213
-0.214
-0.216
-0.217
-0.218
-0.219
-0.220
-0.221
-0.222
-0.223
-0.224
-0.225
-0.225
-0.226
-0.227
-0.227
-0.227
-0.227
-0.227
-0.227
-0.227
-0.227
-0.227
-0.226
-0.226
-0.225
-0.225
-0.224
-0.223
-0.222
-0.222
-0.221
-0.220
-0.218
-0.217
-0.216
-0.215
-0.213
-0.212
-0.211
-0.209
-0.208
-0.207
-0.205
-0.204
-0.202
-0.201
-0.199
-0.198
-0.196
-0.195
-0.194
-0.192
-0.191
-0.189
-0.188
-0.187
-0.185
-0.184
-0.183
-0.181
-0.180
-0.179
-0.178
-0.176
-0.175
-0.174
-0.173
-0.172
-0.171
-0.170
-0.168
-0.167
-0.166
-0.165
-0.164
-0.163
-0.162
-0.161
-0.160
-0.159
-0.158
-0.157
-0.156
-0.156
-0.155
-0.154
-0.153
-0.152
-0.151
-0.150
-0.149
-0.148
-0.148
-0.147
-0.146
-0.145
-0.144
-0.143
-0.142
-0.142
-0.141
-0.140
-0.139
-0.138
-0.138
-0.137
-0.136
-0.135
-0.134
-0.134
-0.133
-0.132
-0.131
-0.131
-0.130
-0.129
-0.128
-0.128
-0.127
-0.126
-0.125
-0.125
-0.124
-0.123
-0.122
-0.122
-0.121
-0.120
-0.180
-0.182
-0.183
-0.185
-0.186
-0.188
-0.190
-0.191
-0.193
-0.194
-0.196
-0.198
-0.199
-0.201
-0.202
-0.204
-0.206
-0.207
-0.209
-0.210
-0.212
-0.214
-0.215
-0.217
-0.218
-0.219
-0.221
-0.222
-0.223
-0.224
-0.225
-0.226
-0.227
-0.228
-0.228
-0.229
-0.229
-0.230
-0.230
-0.230
-0.230
-0.230
-0.230
-0.230
-0.230
-0.229
-0.229
-0.228
-0.227
-0.227
-0.226
-0.225
-0.224
-0.223
-0.222
-0.221
-0.219
-0.218
-0.217
-0.216
-0.214
-0.213
-0.211
-0.210
-0.208
-0.207
-0.205
-0.204
-0.202
-0.201
-0.199
-0.198
-0.196
-0.195
-0.193
-0.192
-0.191
-0.189
-0.188
-0.186
-0.185
-0.184
-0.182
-0.181
-0.180
-0.179
-0.177
-0.176
-0.175
-0.174
-0.173
-0.171
-0.170
-0.169
-0.168
-0.167
-0.166
-0.165
-0.164
-0.163
-0.162
-0.161
-0.160
-0.159
-0.158
-0.157
-0.156
-0.155
-0.154
-0.153
-0.152
-0.152
-0.151
-0.150
-0.149
-0.148
-0.147
-0.146
-0.145
-0.145
-0.144
-0.143
-0.142
-0.141
-0.140
-0.140
-0.139
-0.138
-0.137
-0.136
-0.136
-0.135
-0.134
-0.133
-0.132
-0.132
-0.131
-0.130
-0.129
-0.129
-0.128
-0.127
-0.126
-0.126
-0.125
-0.124
-0.123
-0.123
-0.122
-0.121
-0.121
-0.181
-0.183
-0.184
-0.186
-0.188
-0.189
-0.191
-0.192
-0.194
-0.196
-0.197
-0.199
-0.201
-0.202
-0.204
-0.206
-0.207
-0.209
-0.211
-0.212
-0.214
-0.216
-0.217
-0.219
-0.220
-0.222
-0.223
-0.224
-0.226
-0.227
-0.228
-0.229
-0.230
-0.230
-0.231
-0.232
-0.232
-0.232
-0.233
-0.233
-0.233
-0.233
-0.233
-0.233
-0.232
-0.232
-0.231
-0.231
-0.230
-0.229
-0.228
-0.227
-0.226
-0.225
-0.224
-0.223
-0.222
-0.220
-0.219
-0.218
-0.216
-0.215
-0.213
-0.212
-0.210
-0.209
-0.207
-0.205
-0.204
-0.202
-0.201
-0.199
-0.198
-0.196
-0.195
-0.193
-0.192
-0.190
-0.189
-0.187
-0.186
-0.185
-0.183
-0.182
-0.181
-0.179
-0.178
-0.177
-0.176
-0.174
-0.173
-0.172
-0.171
-0.170
-0.169
-0.168
-0.167
-0.166
-0.165
-0.163
-0.162
-0.161
-0.160
-0.160
-0.159
-0.158
-0.157
-0.156
-0.155
-0.154
-0.153
-0.152
-0.151
-0.150
-0.149
-0.149
-0.148
-0.147
-0.146
-0.145
-0.144
-0.143
-0.143
-0.142
-0.141
-0.140
-0.139
-0.138
-0.138
-0.137
-0.136
-0.135
-0.134
-0.134
-0.133
-0.132
-0.131
-0.130
-0.130
-0.129
-0.128
-0.127
-0.127
-0.126
-0.125
-0.124
-0.124
-0.123
-0.122
-0.122
-0.121
-0.182
-0.184
-0.185
-0.187
-0.189
-0.190
-0.192
-0.194
-0.195
-0.197
-0.199
-0.200
-0.202
-0.204
-0.206
-0.207
-0.209
-0.211
-0.213
-0.214
-0.216
-0.218
-0.219
-0.221
-0.223
-0.224
-0.226
-0.227
-0.228
-0.229
-0.230
-0.231
-0.232
-0.233
-0.234
-0.234
-0.235
-0.235
-0.236
-0.236
-0.236
-0.236
-0.236
-0.235
-0.235
-0.235
-0.234
-0.233
-0.233
-0.232
-0.231
-0.230
-0.229
-0.228
-0.227
-0.225
-0.224
-0.223
-0.221
-0.220
-0.218
-0.217
-0.215
-0.213
-0.212
-0.210
-0.209
-0.207
-0.205
-0.204
-0.202
-0.201
-0.199
-0.197
-0.196
-0.194
-0.193
-0.191
-0.190
-0.188
-0.187
-0.186
-0.184
-0.183
-0.181
-0.180
-0.179
-0.178
-0.176
-0.175
-0.174
-0.173
-0.172
-0.171
-0.169
-0.168
-0.167
-0.166
-0.165
-0.164
-0.163
-0.162
-0.161
-0.160
-0.159
-0.158
-0.157
-0.156
-0.155
-0.154
-0.153
-0.153
-0.152
-0.151
-0.150
-0.149
-0.148
-0.147
-0.146
-0.145
-0.145
-0.144
-0.143
-0.142
-0.141
-0.140
-0.140
-0.139
-0.138
-0.137
-0.136
-0.135
-0.135
-0.134
-0.133
-0.132
-0.132
-0.131
-0.130
-0.129
-0.128
-0.128
-0.127
-0.126
-0.125
-0.125
-0.124
-0.123
-0.123
-0.122
-0.121
-0.183
-0.185
-0.186
-0.188
-0.190
-0.191
-0.193
-0.195
-0.197
-0.198
-0.200
-0.202
-0.204
-0.206
-0.207
-0.209
-0.211
-0.213
-0.215
-0.216
-0.218
-0.220
-0.222
-0.223
-0.225
-0.227
-0.228
-0.229
-0.231
-0.232
-0.233
-0.234
-0.235
-0.236
-0.237
-0.237
-0.238
-0.238
-0.239
-0.239
-0.239
-0.239
-0.239
-0.238
-0.238
-0.237
-0.237
-0.236
-0.235
-0.234
-0.234
-0.232
-0.231
-0.230
-0.229
-0.228
-0.226
-0.225
-0.223
-0.222
-0.220
-0.218
-0.217
-0.215
-0.214
-0.212
-0.210
-0.208
-0.207
-0.205
-0.203
-0.202
-0.200
-0.199
-0.197
-0.195
-0.194
-0.192
-0.191
-0.189
-0.188
-0.186
-0.185
-0.184
-0.182
-0.181
-0.180
-0.178
-0.177
-0.176
-0.175
-0.173
-0.172
-0.171
-0.170
-0.169
-0.168
-0.167
-0.166
-0.165
-0.164
-0.163
-0.162
-0.161
-0.160
-0.159
-0.158
-0.157
-0.156
-0.155
-0.154
-0.153
-0.152
-0.151
-0.150
-0.149
-0.149
-0.148
-0.147
-0.146
-0.145
-0.144
-0.143
-0.143
-0.142
-0.141
-0.140
-0.139
-0.138
-0.137
-0.137
-0.136
-0.135
-0.134
-0.133
-0.133
-0.132
-0.131
-0.130
-0.130
-0.129
-0.128
-0.127
-0.126
-0.126
-0.125
-0.124
-0.124
-0.123
-0.122
-0.121
-0.184
-0.186
-0.187
-0.189
-0.191
-0.192
-0.194
-0.196
-0.198
-0.200
-0.201
-0.203
-0.205
-0.207
-0.209
-0.211
-0.213
-0.215
-0.217
-0.218
-0.220
-0.222
-0.224
-0.226
-0.227
-0.229
-0.231
-0.232
-0.233
-0.235
-0.236
-0.237
-0.238
-0.239
-0.240
-0.240
-0.241
-0.241
-0.241
-0.242
-0.242
-0.242
-0.241
-0.241
-0.241
-0.240
-0.240
-0.239
-0.238
-0.237
-0.236
-0.235
-0.234
-0.233
-0.231
-0.230
-0.228
-0.227
-0.225
-0.224
-0.222
-0.220
-0.219
-0.217
-0.215
-0.213
-0.212
-0.210
-0.208
-0.207
-0.205
-0.203
-0.201
-0.200
-0.198
-0.196
-0.195
-0.193
-0.192
-0.190
-0.189
-0.187
-0.186
-0.184
-0.183
-0.182
-0.180
-0.179
-0.178
-0.177
-0.175
-0.174
-0.173
-0.172
-0.171
-0.169
-0.168
-0.167
-0.166
-0.165
-0.164
-0.163
-0.162
-0.161
-0.160
-0.159
-0.158
-0.157
-0.156
-0.155
-0.154
-0.154
-0.153
-0.152
-0.151
-0.150
-0.149
-0.148
-0.147
-0.146
-0.145
-0.145
-0.144
-0.143
-0.142
-0.141
-0.140
-0.140
-0.139
-0.138
-0.137
-0.136
-0.135
-0.135
-0.134
-0.133
-0.132
-0.131
-0.131
-0.130
-0.129
-0.128
-0.128
-0.127
-0.126
-0.125
-0.125
-0.124
-0.123
-0.122
-0.122
-0.185
-0.187
-0.188
-0.190
-0.192
-0.193
-0.195
-0.197
-0.199
-0.201
-0.203
-0.205
-0.207
-0.209
-0.211
-0.213
-0.215
-0.217
-0.219
-0.220
-0.222
-0.224
-0.226
-0.228
-0.230
-0.232
-0.233
-0.235
-0.236
-0.238
-0.239
-0.240
-0.241
-0.242
-0.243
-0.243
-0.244
-0.244
-0.244
-0.245
-0.245
-0.244
-0.244
-0.244
-0.243
-0.243
-0.242
-0.241
-0.241
-0.240
-0.239
-0.237
-0.236
-0.235
-0.234
-0.232
-0.231
-0.229
-0.227
-0.226
-0.224
-0.222
-0.220
-0.219
-0.217
-0.215
-0.213
-0.211
-0.210
-0.208
-0.206
-0.204
-0.203
-0.201
-0.199
-0.198
-0.196
-0.194
-0.193
-0.191
-0.190
-0.188
-0.187
-0.185
-0.184
-0.182
-0.181
-0.180
-0.178
-0.177
-0.176
-0.175
-0.174
-0.172
-0.171
-0.170
-0.169
-0.168
-0.167
-0.166
-0.165
-0.164
-0.163
-0.162
-0.161
-0.160
-0.159
-0.158
-0.157
-0.156
-0.155
-0.154
-0.153
-0.152
-0.151
-0.150
-0.149
-0.149
-0.148
-0.147
-0.146
-0.145
-0.144
-0.143
-0.142
-0.142
-0.141
-0.140
-0.139
-0.138
-0.137
-0.137
-0.136
-0.135
-0.134
-0.133
-0.132
-0.132
-0.131
-0.130
-0.129
-0.129
-0.128
-0.127
-0.126
-0.126
-0.125
-0.124
-0.123
-0.123
-0.122
-0.186
-0.187
-0.189
-0.191
-0.193
-0.194
-0.196
-0.198
-0.200
-0.202
-0.204
-0.206
-0.208
-0.210
-0.212
-0.214
-0.216
-0.218
-0.220
-0.222
-0.225
-0.227
-0.229
-0.230
-0.232
-0.234
-0.236
-0.237
-0.239
-0.240
-0.242
-0.243
-0.244
-0.245
-0.246
-0.246
-0.247
-0.247
-0.247
-0.248
-0.248
-0.247
-0.247
-0.247
-0.246
-0.246
-0.245
-0.244
-0.243
-0.242
-0.241
-0.240
-0.239
-0.237
-0.236
-0.234
-0.233
-0.231
-0.229
-0.228
-0.226
-0.224
-0.222
-0.220
-0.219
-0.217
-0.215
-0.213
-0.211
-0.209
-0.207
-0.206
-0.204
-0.202
-0.200
-0.199
-0.197
-0.195
-0.194
-0.192
-0.190
-0.189
-0.187
-0.186
-0.184
-0.183
-0.182
-0.180
-0.179
-0.178
-0.177
-0.175
-0.174
-0.173
-0.172
-0.171
-0.169
-0.168
-0.167
-0.166
-0.165
-0.164
-0.163
-0.162
-0.161
-0.160
-0.159
-0.158
-0.157
-0.156
-0.155
-0.154
-0.153
-0.153
-0.152
-0.151
-0.150
-0.149
-0.148
-0.147
-0.146
-0.145
-0.145
-0.144
-0.143
-0.142
-0.141
-0.140
-0.139
-0.139
-0.138
-0.137
-0.136
-0.135
-0.134
-0.134
-0.133
-0.132
-0.131
-0.130
-0.130
-0.129
-0.128
-0.127
-0.127
-0.126
-0.125
-0.124
-0.124
-0.123
-0.122
-0.186
-0.188
-0.190
-0.192
-0.194
-0.195
-0.197
-0.199
-0.201
-0.203
-0.205
-0.207
-0.209
-0.212
-0.214
-0.216
-0.218
-0.220
-0.222
-0.224
-0.227
-0.229
-0.231
-0.233
-0.235
-0.237
-0.238
-0.240
-0.242
-0.243
-0.245
-0.246
-0.247
-0.248
-0.249
-0.249
-0.250
-0.250
-0.250
-0.250
-0.250
-0.250
-0.250
-0.250
-0.249
-0.248
-0.248
-0.247
-0.246
-0.245
-0.244
-0.242
-0.241
-0.240
-0.238
-0.237
-0.235
-0.233
-0.231
-0.230
-0.228
-0.226
-0.224
-0.222
-0.220
-0.218
-0.216
-0.214
-0.212
-0.210
-0.209
-0.207
-0.205
-0.203
-0.201
-0.199
-0.198
-0.196
-0.194
-0.193
-0.191
-0.190
-0.188
-0.187
-0.185
-0.184
-0.182
-0.181
-0.180
-0.178
-0.177
-0.176
-0.175
-0.173
-0.172
-0.171
-0.170
-0.169
-0.168
-0.167
-0.166
-0.165
-0.164
-0.163
-0.162
-0.161
-0.160
-0.159
-0.158
-0.157
-0.156
-0.155
-0.154
-0.153
-0.152
-0.151
-0.150
-0.149
-0.148
-0.148
-0.147
-0.146
-0.145
-0.144
-0.143
-0.142
-0.141
-0.141
-0.140
-0.139
-0.138
-0.137
-0.136
-0.136
-0.135
-0.134
-0.133
-0.132
-0.131
-0.131
-0.130
-0.129
-0.128
-0.128
-0.127
-0.126
-0.125
-0.124
-0.124
-0.123
-0.122
-0.187
-0.189
-0.191
-0.193
-0.194
-0.196
-0.198
-0.200
-0.202
-0.204
-0.207
-0.209
-0.211
-0.213
-0.215
-0.217
-0.220
-0.222
-0.224
-0.226
-0.229
-0.231
-0.233
-0.235
-0.237
-0.239
-0.241
-0.243
-0.244
-0.246
-0.247
-0.249
-0.250
-0.251
-0.252
-0.252
-0.253
-0.253
-0.253
-0.253
-0.253
-0.253
-0.253
-0.252
-0.252
-0.251
-0.250
-0.249
-0.248
-0.247
-0.246
-0.245
-0.243
-0.242
-0.240
-0.239
-0.237
-0.235
-0.233
-0.231
-0.230
-0.228
-0.226
-0.224
-0.222
-0.220
-0.218
-0.216
-0.214
-0.212
-0.210
-0.208
-0.206
-0.204
-0.202
-0.200
-0.199
-0.197
-0.195
-0.194
-0.192
-0.190
-0.189
-0.187
-0.186
-0.184
-0.183
-0.182
-0.180
-0.179
-0.178
-0.176
-0.175
-0.174
-0.173
-0.172
-0.170
-0.169
-0.168
-0.167
-0.166
-0.165
-0.164
-0.163
-0.162
-0.161
-0.160
-0.159
-0.158
-0.157
-0.156
-0.155
-0.154
-0.153
-0.153
-0.152
-0.151
-0.150
-0.149
-0.148
-0.147
-0.146
-0.145
-0.144
-0.144
-0.143
-0.142
-0.141
-0.140
-0.139
-0.138
-0.138
-0.137
-0.136
-0.135
-0.134
-0.133
-0.133
-0.132
-0.131
-0.130
-0.129
-0.129
-0.128
-0.127
-0.126
-0.125
-0.125
-0.124
-0.123
-0.123
-0.188
-0.190
-0.192
-0.193
-0.195
-0.197
-0.199
-0.201
-0.203
-0.206
-0.208
-0.210
-0.212
-0.214
-0.217
-0.219
-0.221
-0.224
-0.226
-0.228
-0.231
-0.233
-0.235
-0.238
-0.240
-0.242
-0.244
-0.246
-0.247
-0.249
-0.250
-0.252
-0.253
-0.254
-0.255
-0.255
-0.256
-0.256
-0.256
-0.256
-0.256
-0.256
-0.256
-0.255
-0.254
-0.254
-0.253
-0.252
-0.251
-0.250
-0.248
-0.247
-0.246
-0.244
-0.242
-0.241
-0.239
-0.237
-0.235
-0.233
-0.231
-0.229
-0.227
-0.225
-0.223
-0.221
-0.219
-0.217
-0.215
-0.213
-0.211
-0.209
-0.207
-0.205
-0.203
-0.201
-0.199
-0.198
-0.196
-0.194
-0.193
-0.191
-0.189
-0.188
-0.186
-0.185
-0.183
-0.182
-0.181
-0.179
-0.178
-0.177
-0.176
-0.174
-0.173
-0.172
-0.171
-0.170
-0.169
-0.168
-0.166
-0.165
-0.164
-0.163
-0.162
-0.161
-0.160
-0.159
-0.158
-0.158
-0.157
-0.156
-0.155
-0.154
-0.153
-0.152
-0.151
-0.150
-0.149
-0.148
-0.147
-0.147
-0.146
-0.145
-0.144
-0.143
-0.142
-0.141
-0.140
-0.140
-0.139
-0.138
-0.137
-0.136
-0.135
-0.134
-0.134
-0.133
-0.132
-0.131
-0.130
-0.130
-0.129
-0.128
-0.127
-0.126
-0.126
-0.125
-0.124
-0.123
-0.123
-0.189
-0.190
-0.192
-0.194
-0.196
-0.198
-0.200
-0.202
-0.204
-0.207
-0.209
-0.211
-0.213
-0.216
-0.218
-0.221
-0.223
-0.225
-0.228
-0.230
-0.233
-0.235
-0.238
-0.240
-0.242
-0.244
-0.246
-0.248
-0.250
-0.252
-0.253
-0.254
-0.256
-0.257
-0.257
-0.258
-0.259
-0.259
-0.259
-0.259
-0.259
-0.259
-0.258
-0.258
-0.257
-0.256
-0.255
-0.254
-0.253
-0.252
-0.251
-0.249
-0.248
-0.246
-0.245
-0.243
-0.241
-0.239
-0.237
-0.235
-0.233
-0.231
-0.229
-0.227
-0.225
-0.222
-0.220
-0.218
-0.216
-0.214
-0.212
-0.210
-0.208
-0.206
-0.204
-0.202
-0.200
-0.198
-0.197
-0.195
-0.193
-0.192
-0.190
-0.188
-0.187
-0.185
-0.184
-0.182
-0.181
-0.180
-0.178
-0.177
-0.176
-0.175
-0.174
-0.172
-0.171
-0.170
-0.169
-0.168
-0.167
-0.166
-0.165
-0.164
-0.163
-0.162
-0.161
-0.160
-0.159
-0.158
-0.157
-0.156
-0.155
-0.154
-0.153
-0.152
-0.151
-0.151
-0.150
-0.149
-0.148
-0.147
-0.146
-0.145
-0.144
-0.143
-0.142
-0.142
-0.141
-0.140
-0.139
-0.138
-0.137
-0.136
-0.136
-0.135
-0.134
-0.133
-0.132
-0.131
-0.131
-0.130
-0.129
-0.128
-0.127
-0.127
-0.126
-0.125
-0.124
-0.124
-0.123
-0.189
-0.191
-0.193
-0.195
-0.197
-0.199
-0.201
-0.203
-0.205
-0.208
-0.210
-0.212
-0.215
-0.217
-0.220
-0.222
-0.225
-0.227
-0.230
-0.232
-0.235
-0.237
-0.240
-0.242
-0.244
-0.247
-0.249
-0.251
-0.253
-0.254
-0.256
-0.257
-0.258
-0.259
-0.260
-0.261
-0.261
-0.262
-0.262
-0.262
-0.262
-0.261
-0.261
-0.260
-0.260
-0.259
-0.258
-0.257
-0.256
-0.254
-0.253
-0.252
-0.250
-0.248
-0.247
-0.245
-0.243
-0.241
-0.239
-0.237
-0.235
-0.232
-0.230
-0.228
-0.226
-0.224
-0.221
-0.219
-0.217
-0.215
-0.213
-0.211
-0.209
-0.207
-0.205
-0.203
-0.201
-0.199
-0.197
-0.195
-0.194
-0.192
-0.190
-0.189
-0.187
-0.186
-0.184
-0.183
-0.182
-0.180
-0.179
-0.178
-0.176
-0.175
-0.174
-0.173
-0.172
-0.170
-0.169
-0.168
-0.167
-0.166
-0.165
-0.164
-0.163
-0.162
-0.161
-0.160
-0.159
-0.158
-0.157
-0.156
-0.155
-0.155
-0.154
-0.153
-0.152
-0.151
-0.150
-0.149
-0.148
-0.147
-0.146
-0.145
-0.145
-0.144
-0.143
-0.142
-0.141
-0.140
-0.139
-0.138
-0.138
-0.137
-0.136
-0.135
-0.134
-0.133
-0.132
-0.132
-0.131
-0.130
-0.129
-0.128
-0.128
-0.127
-0.126
-0.125
-0.125
-0.124
-0.123
-0.190
-0.192
-0.194
-0.196
-0.198
-0.200
-0.202
-0.204
-0.206
-0.209
-0.211
-0.213
-0.216
-0.218
-0.221
-0.223
-0.226
-0.229
-0.231
-0.234
-0.237
-0.239
-0.242
-0.244
-0.247
-0.249
-0.251
-0.253
-0.255
-0.257
-0.259
-0.260
-0.261
-0.262
-0.263
-0.264
-0.264
-0.264
-0.264
-0.264
-0.264
-0.264
-0.263
-0.263
-0.262
-0.261
-0.260
-0.259
-0.258
-0.257
-0.255
-0.254
-0.252
-0.250
-0.248
-0.247
-0.245
-0.243
-0.241
-0.238
-0.236
-0.234
-0.232
-0.229
-0.227
-0.225
-0.223
-0.220
-0.218
-0.216
-0.214
-0.212
-0.209
-0.207
-0.205
-0.203
-0.201
-0.200
-0.198
-0.196
-0.194
-0.193
-0.191
-0.189
-0.188
-0.186
-0.185
-0.183
-0.182
-0.181
-0.179
-0.178
-0.177
-0.175
-0.174
-0.173
-0.172
-0.171
-0.170
-0.169
-0.168
-0.166
-0.165
-0.164
-0.163
-0.162
-0.162
-0.161
-0.160
-0.159
-0.158
-0.157
-0.156
-0.155
-0.154
-0.153
-0.152
-0.151
-0.150
-0.149
-0.149
-0.148
-0.147
-0.146
-0.145
-0.144
-0.143
-0.142
-0.141
-0.140
-0.140
-0.139
-0.138
-0.137
-0.136
-0.135
-0.134
-0.134
-0.133
-0.132
-0.131
-0.130
-0.129
-0.129
-0.128
-0.127
-0.126
-0.125
-0.125
-0.124
-0.123
-0.190
-0.192
-0.194
-0.196
-0.198
-0.201
-0.203
-0.205
-0.207
-0.210
-0.212
-0.214
-0.217
-0.220
-0.222
-0.225
-0.227
-0.230
-0.233
-0.236
-0.238
-0.241
-0.244
-0.246
-0.249
-0.251
-0.254
-0.256
-0.258
-0.260
-0.261
-0.263
-0.264
-0.265
-0.266
-0.266
-0.267
-0.267
-0.267
-0.267
-0.267
-0.266
-0.266
-0.265
-0.264
-0.263
-0.262
-0.261
-0.260
-0.259
-0.257
-0.256
-0.254
-0.252
-0.250
-0.248
-0.246
-0.244
-0.242
-0.240
-0.238
-0.235
-0.233
-0.231
-0.228
-0.226
-0.224
-0.221
-0.219
-0.217
-0.215
-0.212
-0.210
-0.208
-0.206
-0.204
-0.202
-0.200
-0.198
-0.196
-0.195
-0.193
-0.191
-0.190
-0.188
-0.187
-0.185
-0.184
-0.182
-0.181
-0.179
-0.178
-0.177
-0.176
-0.174
-0.173
-0.172
-0.171
-0.170
-0.169
-0.168
-0.167
-0.166
-0.165
-0.164
-0.163
-0.162
-0.161
-0.160
-0.159
-0.158
-0.157
-0.156
-0.155
-0.154
-0.153
-0.152
-0.152
-0.151
-0.150
-0.149
-0.148
-0.147
-0.146
-0.145
-0.144
-0.143
-0.142
-0.142
-0.141
-0.140
-0.139
-0.138
-0.137
-0.136
-0.135
-0.135
-0.134
-0.133
-0.132
-0.131
-0.130
-0.130
-0.129
-0.128
-0.127
-0.126
-0.126
-0.125
-0.124
-0.123
-0.191
-0.193
-0.195
-0.197
-0.199
-0.201
-0.203
-0.206
-0.208
-0.210
-0.213
-0.215
-0.218
-0.221
-0.223
-0.226
-0.229
-0.232
-0.234
-0.237
-0.240
-0.243
-0.246
-0.248
-0.251
-0.254
-0.256
-0.258
-0.260
-0.262
-0.264
-0.265
-0.266
-0.267
-0.268
-0.269
-0.269
-0.269
-0.269
-0.269
-0.269
-0.269
-0.268
-0.267
-0.266
-0.265
-0.264
-0.263
-0.262
-0.260
-0.259
-0.257
-0.256
-0.254
-0.252
-0.250
-0.248
-0.246
-0.243
-0.241
-0.239
-0.237
-0.234
-0.232
-0.229
-0.227
-0.225
-0.222
-0.220
-0.218
-0.215
-0.213
-0.211
-0.209
-0.207
-0.204
-0.202
-0.201
-0.199
-0.197
-0.195
-0.193
-0.192
-0.190
-0.188
-0.187
-0.185
-0.184
-0.182
-0.181
-0.180
-0.178
-0.177
-0.176
-0.175
-0.174
-0.172
-0.171
-0.170
-0.169
-0.168
-0.167
-0.166
-0.165
-0.164
-0.163
-0.162
-0.161
-0.160
-0.159
-0.158
-0.157
-0.156
-0.156
-0.155
-0.154
-0.153
-0.152
-0.151
-0.150
-0.149
-0.148
-0.147
-0.146
-0.145
-0.145
-0.144
-0.143
-0.142
-0.141
-0.140
-0.139
-0.138
-0.137
-0.137
-0.136
-0.135
-0.134
-0.133
-0.132
-0.131
-0.131
-0.130
-0.129
-0.128
-0.127
-0.127
-0.126
-0.125
-0.124
-0.123
-0.191
-0.193
-0.195
-0.197
-0.200
-0.202
-0.204
-0.206
-0.209
-0.211
-0.214
-0.216
-0.219
-0.222
-0.224
-0.227
-0.230
-0.233
-0.236
-0.239
-0.242
-0.245
-0.247
-0.250
-0.253
-0.256
-0.258
-0.260
-0.263
-0.264
-0.266
-0.268
-0.269
-0.270
-0.271
-0.271
-0.272
-0.272
-0.272
-0.271
-0.271
-0.271
-0.270
-0.269
-0.268
-0.267
-0.266
-0.265
-0.264
-0.262
-0.261
-0.259
-0.257
-0.255
-0.253
-0.251
-0.249
-0.247
-0.245
-0.242
-0.240
-0.238
-0.235
-0.233
-0.230
-0.228
-0.225
-0.223
-0.221
-0.218
-0.216
-0.214
-0.211
-0.209
-0.207
-0.205
-0.203
-0.201
-0.199
-0.197
-0.195
-0.193
-0.192
-0.190
-0.189
-0.187
-0.185
-0.184
-0.183
-0.181
-0.180
-0.179
-0.177
-0.176
-0.175
-0.174
-0.173
-0.171
-0.170
-0.169
-0.168
-0.167
-0.166
-0.165
-0.164
-0.163
-0.162
-0.161
-0.160
-0.160
-0.159
-0.158
-0.157
-0.156
-0.155
-0.154
-0.153
-0.152
-0.151
-0.150
-0.149
-0.149
-0.148
-0.147
-0.146
-0.145
-0.144
-0.143
-0.142
-0.141
-0.140
-0.139
-0.139
-0.138
-0.137
-0.136
-0.135
-0.134
-0.133
-0.132
-0.132
-0.131
-0.130
-0.129
-0.128
-0.127
-0.127
-0.126
-0.125
-0.124
-0.124
-0.192
-0.194
-0.196
-0.198
-0.200
-0.202
-0.205
-0.207
-0.209
-0.212
-0.214
-0.217
-0.220
-0.222
-0.225
-0.228
-0.231
-0.234
-0.237
-0.240
-0.243
-0.246
-0.249
-0.252
-0.255
-0.258
-0.260
-0.262
-0.265
-0.267
-0.268
-0.270
-0.271
-0.272
-0.273
-0.273
-0.274
-0.274
-0.274
-0.273
-0.273
-0.273
-0.272
-0.271
-0.270
-0.269
-0.268
-0.267
-0.265
-0.264
-0.262
-0.260
-0.259
-0.257
-0.255
-0.253
-0.251
-0.248
-0.246
-0.244
-0.241
-0.239
-0.236
-0.234
-0.231
-0.229
-0.226
-0.224
-0.221
-0.219
-0.216
-0.214
-0.212
-0.210
-0.207
-0.205
-0.203
-0.201
-0.199
-0.197
-0.195
-0.194
-0.192
-0.190
-0.189
-0.187
-0.186
-0.184
-0.183
-0.181
-0.180
-0.179
-0.177
-0.176
-0.175
-0.174
-0.173
-0.172
-0.171
-0.169
-0.168
-0.167
-0.166
-0.165
-0.165
-0.164
-0.163
-0.162
-0.161
-0.160
-0.159
-0.158
-0.157
-0.156
-0.155
-0.154
-0.153
-0.152
-0.152
-0.151
-0.150
-0.149
-0.148
-0.147
-0.146
-0.145
-0.144
-0.143
-0.142
-0.141
-0.141
-0.140
-0.139
-0.138
-0.137
-0.136
-0.135
-0.134
-0.133
-0.133
-0.132
-0.131
-0.130
-0.129
-0.128
-0.128
-0.127
-0.126
-0.125
-0.125
-0.124
-0.192
-0.194
-0.196
-0.198
-0.201
-0.203
-0.205
-0.208
-0.210
-0.212
-0.215
-0.218
-0.220
-0.223
-0.226
-0.229
-0.232
-0.235
-0.238
-0.241
-0.244
-0.248
-0.251
-0.254
-0.256
-0.259
-0.262
-0.264
-0.266
-0.269
-0.270
-0.272
-0.273
-0.274
-0.275
-0.275
-0.276
-0.276
-0.276
-0.275
-0.275
-0.274
-0.273
-0.273
-0.272
-0.271
-0.269
-0.268
-0.267
-0.265
-0.263
-0.262
-0.260
-0.258
-0.256
-0.254
-0.252
-0.249
-0.247
-0.244
-0.242
-0.239
-0.237
-0.234
-0.232
-0.229
-0.227
-0.224
-0.222
-0.219
-0.217
-0.214
-0.212
-0.210
-0.208
-0.205
-0.203
-0.201
-0.199
-0.197
-0.196
-0.194
-0.192
-0.190
-0.189
-0.187
-0.186
-0.184
-0.183
-0.181
-0.180
-0.179
-0.177
-0.176
-0.175
-0.174
-0.173
-0.172
-0.171
-0.170
-0.169
-0.168
-0.167
-0.166
-0.165
-0.164
-0.163
-0.162
-0.161
-0.160
-0.159
-0.158
-0.157
-0.156
-0.155
-0.155
-0.154
-0.153
-0.152
-0.151
-0.150
-0.149
-0.148
-0.147
-0.146
-0.145
-0.144
-0.144
-0.143
-0.142
-0.141
-0.140
-0.139
-0.138
-0.137
-0.136
-0.135
-0.134
-0.134
-0.133
-0.132
-0.131
-0.130
-0.129
-0.129
-0.128
-0.127
-0.126
-0.125
-0.125
-0.124
-0.192
-0.195
-0.197
-0.199
-0.201
-0.203
-0.206
-0.208
-0.210
-0.213
-0.216
-0.218
-0.221
-0.224
-0.227
-0.230
-0.233
-0.236
-0.239
-0.242
-0.246
-0.249
-0.252
-0.255
-0.258
-0.261
-0.263
-0.266
-0.268
-0.270
-0.272
-0.273
-0.275
-0.276
-0.277
-0.277
-0.277
-0.277
-0.277
-0.277
-0.276
-0.276
-0.275
-0.274
-0.273
-0.272
-0.271
-0.269
-0.268
-0.266
-0.265
-0.263
-0.261
-0.259
-0.257
-0.255
-0.252
-0.250
-0.248
-0.245
-0.243
-0.240
-0.238
-0.235
-0.232
-0.230
-0.227
-0.225
-0.222
-0.219
-0.217
-0.215
-0.212
-0.210
-0.208
-0.205
-0.203
-0.201
-0.199
-0.197
-0.196
-0.194
-0.192
-0.190
-0.189
-0.187
-0.186
-0.184
-0.183
-0.181
-0.180
-0.179
-0.177
-0.176
-0.175
-0.174
-0.173
-0.172
-0.171
-0.170
-0.169
-0.168
-0.167
-0.166
-0.165
-0.164
-0.163
-0.162
-0.161
-0.160
-0.159
-0.158
-0.158
-0.157
-0.156
-0.155
-0.154
-0.153
-0.152
-0.151
-0.150
-0.149
-0.148
-0.147
-0.147
-0.146
-0.145
-0.144
-0.143
-0.142
-0.141
-0.140
-0.139
-0.138
-0.137
-0.136
-0.136
-0.135
-0.134
-0.133
-0.132
-0.131
-0.130
-0.130
-0.129
-0.128
-0.127
-0.126
-0.125
-0.125
-0.124
-0.193
-0.195
-0.197
-0.199
-0.201
-0.204
-0.206
-0.208
-0.211
-0.213
-0.216
-0.219
-0.222
-0.225
-0.228
-0.231
-0.234
-0.237
-0.240
-0.243
-0.247
-0.250
-0.253
-0.256
-0.259
-0.262
-0.265
-0.267
-0.270
-0.272
-0.273
-0.275
-0.276
-0.277
-0.278
-0.278
-0.279
-0.279
-0.278
-0.278
-0.277
-0.277
-0.276
-0.275
-0.274
-0.273
-0.272
-0.270
-0.269
-0.267
-0.266
-0.264
-0.262
-0.260
-0.258
-0.256
-0.253
-0.251
-0.248
-0.246
-0.243
-0.241
-0.238
-0.235
-0.233
-0.230
-0.227
-0.225
-0.222
-0.220
-0.217
-0.215
-0.212
-0.210
-0.208
-0.205
-0.203
-0.201
-0.199
-0.197
-0.195
-0.194
-0.192
-0.190
-0.188
-0.187
-0.185
-0.184
-0.182
-0.181
-0.180
-0.179
-0.177
-0.176
-0.175
-0.174
-0.173
-0.172
-0.171
-0.170
-0.169
-0.168
-0.167
-0.166
-0.165
-0.164
-0.163
-0.162
-0.161
-0.160
-0.160
-0.159
-0.158
-0.157
-0.156
-0.155
-0.154
-0.153
-0.152
-0.151
-0.150
-0.150
-0.149
-0.148
-0.147
-0.146
-0.145
-0.144
-0.143
-0.142
-0.141
-0.140
-0.139
-0.138
-0.137
-0.137
-0.136
-0.135
-0.134
-0.133
-0.132
-0.131
-0.130
-0.130
-0.129
-0.128
-0.127
-0.126
-0.126
-0.125
-0.124
-0.193
-0.195
-0.197
-0.199
-0.201
-0.204
-0.206
-0.209
-0.211
-0.214
-0.216
-0.219
-0.222
-0.225
-0.228
-0.231
-0.234
-0.237
-0.241
-0.244
-0.247
-0.251
-0.254
-0.257
-0.260
-0.263
-0.266
-0.268
-0.271
-0.273
-0.275
-0.276
-0.277
-0.278
-0.279
-0.279
-0.280
-0.280
-0.279
-0.279
-0.278
-0.278
-0.277
-0.276
-0.275
-0.274
-0.272
-0.271
-0.270
-0.268
-0.266
-0.264
-0.262
-0.260
-0.258
-0.256
-0.254
-0.251
-0.249
-0.246
-0.244
-0.241
-0.238
-0.236
-0.233
-0.230
-0.228
-0.225
-0.222
-0.220
-0.217
-0.215
-0.212
-0.210
-0.208
-0.205
-0.203
-0.201
-0.199
-0.197
-0.195
-0.193
-0.192
-0.190
-0.188
-0.187
-0.185
-0.184
-0.182
-0.181
-0.180
-0.178
-0.177
-0.176
-0.175
-0.174
-0.173
-0.172
-0.171
-0.170
-0.169
-0.168
-0.167
-0.166
-0.165
-0.164
-0.163
-0.162
-0.161
-0.161
-0.160
-0.159
-0.158
-0.157
-0.156
-0.155
-0.154
-0.153
-0.152
-0.152
-0.151
-0.150
-0.149
-0.148
-0.147
-0.146
-0.145
-0.144
-0.143
-0.142
-0.141
-0.140
-0.139
-0.139
-0.138
-0.137
-0.136
-0.135
-0.134
-0.133
-0.132
-0.131
-0.131
-0.130
-0.129
-0.128
-0.127
-0.126
-0.126
-0.125
-0.124
-0.193
-0.195
-0.197
-0.199
-0.202
-0.204
-0.206
-0.209
-0.211
-0.214
-0.217
-0.219
-0.222
-0.225
-0.228
-0.231
-0.235
-0.238
-0.241
-0.244
-0.248
-0.251
-0.254
-0.258
-0.261
-0.264
-0.266
-0.269
-0.271
-0.274
-0.275
-0.277
-0.278
-0.279
-0.280
-0.280
-0.280
-0.280
-0.280
-0.280
-0.279
-0.278
-0.277
-0.276
-0.275
-0.274
-0.273
-0.272
-0.270
-0.268
-0.267
-0.265
-0.263
-0.261
-0.259
-0.256
-0.254
-0.252
-0.249
-0.246
-0.244
-0.241
-0.238
-0.236
-0.233
-0.230
-0.227
-0.225
-0.222
-0.220
-0.217
-0.214
-0.212
-0.210
-0.207
-0.205
-0.203
-0.201
-0.199
-0.197
-0.195
-0.193
-0.191
-0.190
-0.188
-0.186
-0.185
-0.183
-0.182
-0.181
-0.179
-0.178
-0.177
-0.176
-0.175
-0.174
-0.173
-0.172
-0.171
-0.170
-0.169
-0.168
-0.167
-0.166
-0.165
-0.164
-0.163
-0.162
-0.162
-0.161
-0.160
-0.159
-0.158
-0.157
-0.156
-0.155
-0.154
-0.154
-0.153
-0.152
-0.151
-0.150
-0.149
-0.148
-0.147
-0.146
-0.145
-0.144
-0.143
-0.142
-0.141
-0.141
-0.140
-0.139
-0.138
-0.137
-0.136
-0.135
-0.134
-0.133
-0.132
-0.131
-0.131
-0.130
-0.129
-0.128
-0.127
-0.126
-0.126
-0.125
-0.124
-0.193
-0.195
-0.197
-0.200
-0.202
-0.204
-0.206
-0.209
-0.211
-0.214
-0.217
-0.220
-0.223
-0.225
-0.229
-0.232
-0.235
-0.238
-0.241
-0.245
-0.248
-0.252
-0.255
-0.258
-0.261
-0.264
-0.267
-0.270
-0.272
-0.274
-0.276
-0.277
-0.279
-0.280
-0.280
-0.281
-0.281
-0.281
-0.280
-0.280
-0.279
-0.279
-0.278
-0.277
-0.276
-0.274
-0.273
-0.272
-0.270
-0.269
-0.267
-0.265
-0.263
-0.261
-0.259
-0.257
-0.254
-0.252
-0.249
-0.247
-0.244
-0.241
-0.238
-0.236
-0.233
-0.230
-0.227
-0.225
-0.222
-0.219
-0.217
-0.214
-0.212
-0.209
-0.207
-0.205
-0.202
-0.200
-0.198
-0.196
-0.194
-0.193
-0.191
-0.189
-0.187
-0.186
-0.184
-0.183
-0.182
-0.180
-0.179
-0.178
-0.177
-0.175
-0.174
-0.173
-0.172
-0.171
-0.170
-0.169
-0.169
-0.168
-0.167
-0.166
-0.165
-0.164
-0.163
-0.162
-0.162
-0.161
-0.160
-0.159
-0.158
-0.157
-0.156
-0.156
-0.155
-0.154
-0.153
-0.152
-0.151
-0.150
-0.149
-0.148
-0.147
-0.146
-0.145
-0.144
-0.143
-0.143
-0.142
-0.141
-0.140
-0.139
-0.138
-0.137
-0.136
-0.135
-0.134
-0.133
-0.132
-0.132
-0.131
-0.130
-0.129
-0.128
-0.127
-0.127
-0.126
-0.125
-0.124
-0.193
-0.195
-0.197
-0.200
-0.202
-0.204
-0.206
-0.209
-0.211
-0.214
-0.217
-0.220
-0.223
-0.226
-0.229
-0.232
-0.235
-0.238
-0.242
-0.245
-0.248
-0.252
-0.255
-0.258
-0.261
-0.264
-0.267
-0.270
-0.272
-0.274
-0.276
-0.277
-0.279
-0.280
-0.280
-0.281
-0.281
-0.281
-0.281
-0.280
-0.279
-0.279
-0.278
-0.277
-0.276
-0.275
-0.273
-0.272
-0.270
-0.269
-0.267
-0.265
-0.263
-0.261
-0.259
-0.256
-0.254
-0.252
-0.249
-0.246
-0.244
-0.241
-0.238
-0.235
-0.232
-0.230
-0.227
-0.224
-0.221
-0.219
-0.216
-0.214
-0.211
-0.209
-0.206
-0.204
-0.202
-0.200
-0.198
-0.196
-0.194
-0.192
-0.190
-0.188
-0.187
-0.185
-0.184
-0.182
-0.181
-0.180
-0.179
-0.177
-0.176
-0.175
-0.174
-0.173
-0.172
-0.171
-0.170
-0.169
-0.168
-0.168
-0.167
-0.166
-0.165
-0.164
-0.163
-0.162
-0.162
-0.161
-0.160
-0.159
-0.158
-0.157
-0.157
-0.156
-0.155
-0.154
-0.153
-0.152
-0.151
-0.150
-0.149
-0.148
-0.147
-0.146
-0.146
-0.145
-0.144
-0.143
-0.142
-0.141
-0.140
-0.139
-0.138
-0.137
-0.136
-0.135
-0.134
-0.133
-0.132
-0.132
-0.131
-0.130
-0.129
-0.128
-0.127
-0.127
-0.126
-0.125
-0.124
-0.193
-0.195
-0.197
-0.200
-0.202
-0.204
-0.206
-0.209
-0.211
-0.214
-0.217
-0.220
-0.222
-0.225
-0.229
-0.232
-0.235
-0.238
-0.241
-0.245
-0.248
-0.252
-0.255
-0.258
-0.261
-0.264
-0.267
-0.270
-0.272
-0.274
-0.276
-0.277
-0.279
-0.279
-0.280
-0.281
-0.281
-0.281
-0.280
-0.280
-0.279
-0.279
-0.278
-0.277
-0.276
-0.274
-0.273
-0.272
-0.270
-0.268
-0.267
-0.265
-0.263
-0.261
-0.258
-0.256
-0.254
-0.251
-0.249
-0.246
-0.243
-0.240
-0.238
-0.235
-0.232
-0.229
-0.226
-0.224
-0.221
-0.218
-0.216
-0.213
-0.210
-0.208
-0.206
-0.203
-0.201
-0.199
-0.197
-0.195
-0.193
-0.191
-0.189
-0.188
-0.186
-0.185
-0.183
-0.182
-0.180
-0.179
-0.178
-0.177
-0.176
-0.175
-0.174
-0.173
-0.172
-0.171
-0.170
-0.169
-0.168
-0.167
-0.166
-0.166
-0.165
-0.164
-0.163
-0.162
-0.162
-0.161
-0.160
-0.159
-0.158
-0.158
-0.157
-0.156
-0.155
-0.154
-0.153
-0.152
-0.151
-0.150
-0.149
-0.148
-0.148
-0.147
-0.146
-0.145
-0.144
-0.143
-0.142
-0.141
-0.140
-0.139
-0.138
-0.137
-0.136
-0.135
-0.134
-0.133
-0.132
-0.132
-0.131
-0.130
-0.129
-0.128
-0.127
-0.127
-0.126
-0.125
-0.124
-0.193
-0.195
-0.197
-0.199
-0.202
-0.204
-0.206
-0.209
-0.211
-0.214
-0.217
-0.219
-0.222
-0.225
-0.228
-0.231
-0.235
-0.238
-0.241
-0.245
-0.248
-0.251
-0.255
-0.258
-0.261
-0.264
-0.267
-0.269
-0.271
-0.274
-0.275
-0.277
-0.278
-0.279
-0.280
-0.280
-0.280
-0.280
-0.280
-0.279
-0.279
-0.278
-0.277
-0.276
-0.275
-0.274
-0.273
-0.271
-0.270
-0.268
-0.266
-0.264
-0.262
-0.260
-0.258
-0.256
-0.253
-0.251
-0.248
-0.245
-0.243
-0.240
-0.237
-0.234
-0.231
-0.228
-0.226
-0.223
-0.220
-0.217
-0.215
-0.212
-0.210
-0.207
-0.205
-0.202
-0.200
-0.198
-0.196
-0.194
-0.192
-0.190
-0.189
-0.187
-0.185
-0.184
-0.182
-0.181
-0.180
-0.178
-0.177
-0.176
-0.175
-0.174
-0.173
-0.172
-0.171
-0.170
-0.169
-0.169
-0.168
-0.167
-0.166
-0.166
-0.165
-0.164
-0.163
-0.162
-0.162
-0.161
-0.160
-0.159
-0.158
-0.158
-0.157
-0.156
-0.155
-0.154
-0.153
-0.152
-0.151
-0.150
-0.150
-0.149
-0.148
-0.147
-0.146
-0.145
-0.144
-0.143
-0.142
-0.141
-0.140
-0.139
-0.138
-0.137
-0.136
-0.135
-0.134
-0.133
-0.132
-0.132
-0.131
-0.130
-0.129
-0.128
-0.127
-0.127
-0.126
-0.125
-0.124
-0.193
-0.195
-0.197
-0.199
-0.201
-0.204
-0.206
-0.209
-0.211
-0.214
-0.216
-0.219
-0.222
-0.225
-0.228
-0.231
-0.234
-0.238
-0.241
-0.244
-0.247
-0.251
-0.254
-0.257
-0.260
-0.263
-0.266
-0.268
-0.271
-0.273
-0.274
-0.276
-0.277
-0.278
-0.279
-0.279
-0.279
-0.279
-0.279
-0.279
-0.278
-0.277
-0.276
-0.275
-0.274
-0.273
-0.272
-0.270
-0.269
-0.267
-0.266
-0.264
-0.262
-0.260
-0.257
-0.255
-0.253
-0.250
-0.247
-0.245
-0.242
-0.239
-0.236
-0.233
-0.230
-0.227
-0.225
-0.222
-0.219
-0.216
-0.214
-0.211
-0.208
-0.206
-0.204
-0.201
-0.199
-0.197
-0.195
-0.193
-0.191
-0.189
-0.188
-0.186
-0.184
-0.183
-0.181
-0.180
-0.179
-0.178
-0.177
-0.175
-0.174
-0.173
-0.172
-0.172
-0.171
-0.170
-0.169
-0.168
-0.168
-0.167
-0.166
-0.165
-0.165
-0.164
-0.163
-0.162
-0.162
-0.161
-0.160
-0.159
-0.158
-0.158
-0.157
-0.156
-0.155
-0.154
-0.153
-0.152
-0.152
-0.151
-0.150
-0.149
-0.148
-0.147
-0.146
-0.145
-0.144
-0.143
-0.142
-0.141
-0.140
-0.139
-0.138
-0.137
-0.136
-0.135
-0.134
-0.133
-0.132
-0.132
-0.131
-0.130
-0.129
-0.128
-0.127
-0.127
-0.126
-0.125
-0.124
-0.193
-0.195
-0.197
-0.199
-0.201
-0.203
-0.206
-0.208
-0.211
-0.213
-0.216
-0.219
-0.222
-0.225
-0.228
-0.231
-0.234
-0.237
-0.240
-0.243
-0.247
-0.250
-0.253
-0.256
-0.259
-0.262
-0.265
-0.267
-0.270
-0.272
-0.273
-0.275
-0.276
-0.277
-0.278
-0.278
-0.278
-0.278
-0.278
-0.278
-0.277
-0.276
-0.275
-0.274
-0.273
-0.272
-0.271
-0.270
-0.268
-0.266
-0.265
-0.263
-0.261
-0.259
-0.256
-0.254
-0.252
-0.249
-0.246
-0.244
-0.241
-0.238
-0.235
-0.232
-0.229
-0.226
-0.223
-0.221
-0.218
-0.215
-0.212
-0.210
-0.207
-0.205
-0.202
-0.200
-0.198
-0.196
-0.194
-0.192
-0.190
-0.188
-0.186
-0.185
-0.183
-0.182
-0.180
-0.179
-0.178
-0.177
-0.176
-0.175
-0.174
-0.173
-0.172
-0.171
-0.170
-0.169
-0.169
-0.168
-0.167
-0.166
-0.166
-0.165
-0.164
-0.164
-0.163
-0.162
-0.162
-0.161
-0.160
-0.159
-0.158
-0.158
-0.157
-0.156
-0.155
-0.154
-0.153
-0.152
-0.152
-0.151
-0.150
-0.149
-0.148
-0.147
-0.146
-0.145
-0.144
-0.143
-0.142
-0.141
-0.140
-0.139
-0.138
-0.137
-0.136
-0.135
-0.134
-0.133
-0.132
-0.132
-0.131
-0.130
-0.129
-0.128
-0.127
-0.126
-0.126
-0.125
-0.124
-0.193
-0.195
-0.197
-0.199
-0.201
-0.203
-0.206
-0.208
-0.210
-0.213
-0.216
-0.218
-0.221
-0.224
-0.227
-0.230
-0.233
-0.236
-0.240
-0.243
-0.246
-0.249
-0.252
-0.255
-0.258
-0.261
-0.264
-0.266
-0.268
-0.270
-0.272
-0.274
-0.275
-0.276
-0.276
-0.277
-0.277
-0.277
-0.277
-0.276
-0.276
-0.275
-0.274
-0.273
-0.272
-0.271
-0.270
-0.268
-0.267
-0.265
-0.264
-0.262
-0.260
-0.258
-0.255
-0.253
-0.250
-0.248
-0.245
-0.242
-0.240
-0.237
-0.234
-0.231
-0.228
-0.225
-0.222
-0.219
-0.216
-0.214
-0.211
-0.208
-0.206
-0.203
-0.201
-0.199
-0.196
-0.194
-0.192
-0.190
-0.189
-0.187
-0.185
-0.183
-0.182
-0.181
-0.179
-0.178
-0.177
-0.176
-0.175
-0.174
-0.173
-0.172
-0.171
-0.170
-0.169
-0.169
-0.168
-0.167
-0.167
-0.166
-0.165
-0.165
-0.164
-0.163
-0.163
-0.162
-0.161
-0.161
-0.160
-0.159
-0.158
-0.158
-0.157
-0.156
-0.155
-0.154
-0.153
-0.153
-0.152
-0.151
-0.150
-0.149
-0.148
-0.147
-0.146
-0.145
-0.144
-0.143
-0.142
-0.141
-0.140
-0.139
-0.138
-0.137
-0.136
-0.135
-0.134
-0.133
-0.132
-0.131
-0.131
-0.130
-0.129
-0.128
-0.127
-0.126
-0.126
-0.125
-0.124
-0.192
-0.194
-0.196
-0.198
-0.201
-0.203
-0.205
-0.207
-0.210
-0.212
-0.215
-0.218
-0.221
-0.223
-0.226
-0.229
-0.232
-0.236
-0.239
-0.242
-0.245
-0.248
-0.251
-0.254
-0.257
-0.260
-0.262
-0.265
-0.267
-0.269
-0.271
-0.272
-0.273
-0.274
-0.275
-0.275
-0.275
-0.275
-0.275
-0.275
-0.274
-0.274
-0.273
-0.272
-0.271
-0.270
-0.269
-0.267
-0.266
-0.264
-0.262
-0.260
-0.258
-0.256
-0.254
-0.252
-0.249
-0.246
-0.244
-0.241
-0.238
-0.235
-0.232
-0.229
-0.226
-0.223
-0.220
-0.218
-0.215
-0.212
-0.209
-0.207
-0.204
-0.202
-0.199
-0.197
-0.195
-0.193
-0.191
-0.189
-0.187
-0.185
-0.184
-0.182
-0.181
-0.179
-0.178
-0.177
-0.176
-0.175
-0.174
-0.173
-0.172
-0.171
-0.170
-0.169
-0.169
-0.168
-0.167
-0.167
-0.166
-0.166
-0.165
-0.164
-0.164
-0.163
-0.163
-0.162
-0.161
-0.161
-0.160
-0.159
-0.158
-0.158
-0.157
-0.156
-0.155
-0.154
-0.153
-0.153
-0.152
-0.151
-0.150
-0.149
-0.148
-0.147
-0.146
-0.145
-0.144
-0.143
-0.142
-0.141
-0.140
-0.139
-0.138
-0.137
-0.136
-0.135
-0.134
-0.133
-0.132
-0.131
-0.131
-0.130
-0.129
-0.128
-0.127
-0.126
-0.126
-0.125
-0.124
-0.192
-0.194
-0.196
-0.198
-0.200
-0.202
-0.205
-0.207
-0.209
-0.212
-0.215
-0.217
-0.220
-0.223
-0.226
-0.229
-0.232
-0.235
-0.238
-0.241
-0.244
-0.247
-0.250
-0.253
-0.256
-0.259
-0.261
-0.263
-0.265
-0.267
-0.269
-0.270
-0.271
-0.272
-0.273
-0.273
-0.274
-0.274
-0.273
-0.273
-0.273
-0.272
-0.271
-0.270
-0.269
-0.268
-0.267
-0.266
-0.264
-0.263
-0.261
-0.259
-0.257
-0.255
-0.253
-0.250
-0.248
-0.245
-0.242
-0.239
-0.236
-0.233
-0.230
-0.228
-0.225
-0.222
-0.219
-0.216
-0.213
-0.210
-0.207
-0.205
-0.202
-0.200
-0.197
-0.195
-0.193
-0.191
-0.189
-0.187
-0.185
-0.184
-0.182
-0.180
-0.179
-0.178
-0.176
-0.175
-0.174
-0.173
-0.172
-0.171
-0.171
-0.170
-0.169
-0.168
-0.168
-0.167
-0.167
-0.166
-0.166
-0.165
-0.164
-0.164
-0.163
-0.163
-0.162
-0.162
-0.161
-0.160
-0.160
-0.159
-0.158
-0.158
-0.157
-0.156
-0.155
-0.154
-0.153
-0.153
-0.152
-0.151
-0.150
-0.149
-0.148
-0.147
-0.146
-0.145
-0.144
-0.143
-0.142
-0.141
-0.140
-0.139
-0.138
-0.137
-0.136
-0.135
-0.134
-0.133
-0.132
-0.131
-0.130
-0.130
-0.129
-0.128
-0.127
-0.126
-0.125
-0.125
-0.124
-0.192
-0.194
-0.196
-0.198
-0.200
-0.202
-0.204
-0.206
-0.209
-0.211
-0.214
-0.217
-0.219
-0.222
-0.225
-0.228
-0.231
-0.234
-0.237
-0.240
-0.243
-0.246
-0.249
-0.252
-0.254
-0.257
-0.259
-0.262
-0.264
-0.266
-0.267
-0.269
-0.270
-0.270
-0.271
-0.272
-0.272
-0.272
-0.272
-0.271
-0.271
-0.270
-0.270
-0.269
-0.268
-0.267
-0.266
-0.264
-0.263
-0.261
-0.259
-0.257
-0.255
-0.253
-0.251
-0.248
-0.246
-0.243
-0.240
-0.237
-0.235
-0.232
-0.229
-0.225
-0.222
-0.219
-0.216
-0.214
-0.211
-0.208
-0.205
-0.203
-0.200
-0.198
-0.195
-0.193
-0.191
-0.189
-0.187
-0.185
-0.183
-0.182
-0.180
-0.179
-0.177
-0.176
-0.175
-0.174
-0.173
-0.172
-0.171
-0.170
-0.169
-0.169
-0.168
-0.167
-0.167
-0.166
-0.166
-0.165
-0.165
-0.164
-0.164
-0.163
-0.163
-0.162
-0.162
-0.161
-0.161
-0.160
-0.160
-0.159
-0.158
-0.158
-0.157
-0.156
-0.155
-0.154
-0.153
-0.153
-0.152
-0.151
-0.150
-0.149
-0.148
-0.147
-0.146
-0.145
-0.144
-0.143
-0.142
-0.141
-0.140
-0.139
-0.138
-0.137
-0.136
-0.135
-0.134
-0.133
-0.132
-0.131
-0.130
-0.129
-0.129
-0.128
-0.127
-0.126
-0.125
-0.125
-0.124
-0.191
-0.193
-0.195
-0.197
-0.199
-0.201
-0.204
-0.206
-0.208
-0.211
-0.213
-0.216
-0.218
-0.221
-0.224
-0.227
-0.230
-0.233
-0.236
-0.239
-0.242
-0.245
-0.247
-0.250
-0.253
-0.256
-0.258
-0.260
-0.262
-0.264
-0.265
-0.267
-0.268
-0.269
-0.269
-0.270
-0.270
-0.270
-0.270
-0.269
-0.269
-0.268
-0.268
-0.267
-0.266
-0.265
-0.264
-0.262
-0.261
-0.259
-0.258
-0.256
-0.254
-0.251
-0.249
-0.247
-0.244
-0.241
-0.238
-0.235
-0.232
-0.229
-0.226
-0.223
-0.220
-0.217
-0.214
-0.211
-0.208
-0.205
-0.203
-0.200
-0.198
-0.195
-0.193
-0.191
-0.189
-0.187
-0.185
-0.183
-0.181
-0.180
-0.178
-0.177
-0.175
-0.174
-0.173
-0.172
-0.171
-0.170
-0.169
-0.169
-0.168
-0.167
-0.167
-0.166
-0.166
-0.165
-0.165
-0.165
-0.164
-0.164
-0.163
-0.163
-0.162
-0.162
-0.162
-0.161
-0.161
-0.160
-0.159
-0.159
-0.158
-0.157
-0.157
-0.156
-0.155
-0.154
-0.153
-0.152
-0.152
-0.151
-0.150
-0.149
-0.148
-0.147
-0.146
-0.145
-0.144
-0.143
-0.142
-0.141
-0.140
-0.139
-0.138
-0.137
-0.136
-0.135
-0.134
-0.133
-0.132
-0.131
-0.130
-0.129
-0.128
-0.128
-0.127
-0.126
-0.125
-0.124
-0.124
-0.191
-0.193
-0.195
-0.197
-0.199
-0.201
-0.203
-0.205
-0.208
-0.210
-0.213
-0.215
-0.218
-0.220
-0.223
-0.226
-0.229
-0.232
-0.235
-0.238
-0.240
-0.243
-0.246
-0.249
-0.251
-0.254
-0.256
-0.258
-0.260
-0.262
-0.263
-0.265
-0.266
-0.267
-0.267
-0.268
-0.268
-0.268
-0.268
-0.267
-0.267
-0.267
-0.266
-0.265
-0.264
-0.263
-0.262
-0.261
-0.259
-0.258
-0.256
-0.254
-0.252
-0.249
-0.247
-0.244
-0.242
-0.239
-0.236
-0.233
-0.230
-0.227
-0.224
-0.221
-0.218
-0.214
-0.211
-0.208
-0.206
-0.203
-0.200
-0.197
-0.195
-0.192
-0.190
-0.188
-0.186
-0.184
-0.182
-0.180
-0.179
-0.177
-0.176
-0.174
-0.173
-0.172
-0.171
-0.170
-0.169
-0.169
-0.168
-0.167
-0.167
-0.166
-0.166
-0.165
-0.165
-0.164
-0.164
-0.164
-0.163
-0.163
-0.163
-0.162
-0.162
-0.162
-0.161
-0.161
-0.160
-0.160
-0.159
-0.159
-0.158
-0.157
-0.157
-0.156
-0.155
-0.154
-0.153
-0.152
-0.151
-0.151
-0.150
-0.149
-0.148
-0.147
-0.146
-0.145
-0.143
-0.142
-0.141
-0.140
-0.139
-0.138
-0.137
-0.136
-0.135
-0.134
-0.134
-0.133
-0.132
-0.131
-0.130
-0.129
-0.128
-0.127
-0.127
-0.126
-0.125
-0.124
-0.124
-0.190
-0.192
-0.194
-0.196
-0.198
-0.200
-0.203
-0.205
-0.207
-0.209
-0.212
-0.214
-0.217
-0.220
-0.222
-0.225
-0.228
-0.231
-0.234
-0.236
-0.239
-0.242
-0.245
-0.247
-0.250
-0.252
-0.255
-0.257
-0.259
-0.260
-0.262
-0.263
-0.264
-0.265
-0.265
-0.266
-0.266
-0.266
-0.266
-0.265
-0.265
-0.265
-0.264
-0.263
-0.262
-0.261
-0.260
-0.259
-0.257
-0.256
-0.254
-0.252
-0.250
-0.247
-0.245
-0.242
-0.239
-0.237
-0.234
-0.231
-0.227
-0.224
-0.221
-0.218
-0.215
-0.211
-0.208
-0.205
-0.202
-0.200
-0.197
-0.194
-0.192
-0.189
-0.187
-0.185
-0.183
-0.181
-0.179
-0.178
-0.176
-0.175
-0.173
-0.172
-0.171
-0.170
-0.169
-0.168
-0.167
-0.167
-0.166
-0.165
-0.165
-0.165
-0.164
-0.164
-0.164
-0.163
-0.163
-0.163
-0.162
-0.162
-0.162
-0.162
-0.161
-0.161
-0.161
-0.160
-0.160
-0.159
-0.159
-0.158
-0.158
-0.157
-0.156
-0.156
-0.155
-0.154
-0.153
-0.152
-0.151
-0.150
-0.149
-0.148
-0.147
-0.146
-0.145
-0.144
-0.143
-0.142
-0.141
-0.140
-0.139
-0.138
-0.137
-0.136
-0.135
-0.134
-0.133
-0.132
-0.132
-0.131
-0.130
-0.129
-0.128
-0.127
-0.126
-0.126
-0.125
-0.124
-0.123
-0.190
-0.192
-0.194
-0.196
-0.198
-0.200
-0.202
-0.204
-0.206
-0.209
-0.211
-0.214
-0.216
-0.219
-0.221
-0.224
-0.227
-0.230
-0.233
-0.235
-0.238
-0.241
-0.244
-0.246
-0.249
-0.251
-0.253
-0.255
-0.257
-0.258
-0.260
-0.261
-0.262
-0.263
-0.263
-0.264
-0.264
-0.264
-0.264
-0.263
-0.263
-0.263
-0.262
-0.261
-0.260
-0.259
-0.258
-0.257
-0.255
-0.254
-0.252
-0.250
-0.247
-0.245
-0.243
-0.240
-0.237
-0.234
-0.231
-0.228
-0.224
-0.221
-0.218
-0.215
-0.211
-0.208
-0.205
-0.202
-0.199
-0.196
-0.194
-0.191
-0.188
-0.186
-0.184
-0.182
-0.180
-0.178
-0.176
-0.175
-0.173
-0.172
-0.171
-0.170
-0.169
-0.168
-0.167
-0.166
-0.165
-0.165
-0.164
-0.164
-0.163
-0.163
-0.163
-0.162
-0.162
-0.162
-0.162
-0.162
-0.162
-0.161
-0.161
-0.161
-0.161
-0.161
-0.160
-0.160
-0.160
-0.159
-0.159
-0.158
-0.158
-0.157
-0.156
-0.155
-0.155
-0.154
-0.153
-0.152
-0.151
-0.150
-0.149
-0.148
-0.147
-0.146
-0.145
-0.144
-0.143
-0.142
-0.141
-0.140
-0.139
-0.138
-0.137
-0.136
-0.135
-0.134
-0.133
-0.132
-0.131
-0.130
-0.130
-0.129
-0.128
-0.127
-0.126
-0.125
-0.125
-0.124
-0.123
-0.190
-0.191
-0.193
-0.195
-0.197
-0.199
-0.201
-0.203
-0.206
-0.208
-0.210
-0.213
-0.215
-0.218
-0.221
-0.223
-0.226
-0.229
-0.231
-0.234
-0.237
-0.240
-0.242
-0.245
-0.247
-0.249
-0.252
-0.253
-0.255
-0.257
-0.258
-0.259
-0.260
-0.261
-0.261
-0.262
-0.262
-0.262
-0.262
-0.262
-0.261
-0.261
-0.260
-0.259
-0.258
-0.257
-0.256
-0.255
-0.253
-0.252
-0.250
-0.248
-0.245
-0.243
-0.240
-0.237
-0.234
-0.231
-0.228
-0.225
-0.221
-0.218
-0.214
-0.211
-0.208
-0.204
-0.201
-0.198
-0.195
-0.192
-0.190
-0.187
-0.185
-0.182
-0.180
-0.178
-0.177
-0.175
-0.173
-0.172
-0.170
-0.169
-0.168
-0.167
-0.166
-0.165
-0.164
-0.164
-0.163
-0.163
-0.162
-0.162
-0.162
-0.161
-0.161
-0.161
-0.161
-0.161
-0.161
-0.161
-0.161
-0.160
-0.160
-0.160
-0.160
-0.160
-0.160
-0.159
-0.159
-0.159
-0.158
-0.158
-0.157
-0.157
-0.156
-0.155
-0.155
-0.154
-0.153
-0.152
-0.151
-0.150
-0.149
-0.148
-0.147
-0.146
-0.145
-0.144
-0.143
-0.142
-0.141
-0.140
-0.139
-0.138
-0.137
-0.136
-0.135
-0.134
-0.133
-0.132
-0.131
-0.130
-0.129
-0.128
-0.128
-0.127
-0.126
-0.125
-0.124
-0.124
-0.123
-0.189
-0.191
-0.193
-0.195
-0.197
-0.199
-0.201
-0.203
-0.205
-0.207
-0.210
-0.212
-0.215
-0.217
-0.220
-0.222
-0.225
-0.228
-0.231
-0.233
-0.236
-0.239
-0.241
-0.244
-0.246
-0.248
-0.250
-0.252
-0.254
-0.255
-0.257
-0.258
-0.258
-0.259
-0.260
-0.260
-0.260
-0.260
-0.260
-0.260
-0.259
-0.259
-0.258
-0.257
-0.256
-0.255
-0.254
-0.253
-0.251
-0.249
-0.247
-0.245
-0.243
-0.240
-0.237
-0.234
-0.231
-0.228
-0.225
-0.221
-0.218
-0.214
-0.211
-0.207
-0.204
-0.200
-0.197
-0.194
-0.191
-0.188
-0.185
-0.183
-0.181
-0.178
-0.176
-0.174
-0.173
-0.171
-0.170
-0.168
-0.167
-0.166
-0.165
-0.164
-0.163
-0.162
-0.162
-0.161
-0.161
-0.160
-0.160
-0.160
-0.160
-0.160
-0.159
-0.159
-0.159
-0.159
-0.159
-0.159
-0.159
-0.160
-0.160
-0.160
-0.159
-0.159
-0.159
-0.159
-0.159
-0.158
-0.158
-0.158
-0.157
-0.156
-0.156
-0.155
-0.154
-0.154
-0.153
-0.152
-0.151
-0.150
-0.149
-0.148
-0.147
-0.146
-0.145
-0.144
-0.143
-0.142
-0.140
-0.139
-0.138
-0.137
-0.136
-0.135
-0.134
-0.133
-0.133
-0.132
-0.131
-0.130
-0.129
-0.128
-0.127
-0.127
-0.126
-0.125
-0.124
-0.123
-0.123
-0.189
-0.190
-0.192
-0.194
-0.196
-0.198
-0.200
-0.202
-0.204
-0.207
-0.209
-0.211
-0.214
-0.216
-0.219
-0.222
-0.224
-0.227
-0.230
-0.232
-0.235
-0.238
-0.240
-0.243
-0.245
-0.247
-0.249
-0.251
-0.253
-0.254
-0.255
-0.256
-0.257
-0.258
-0.258
-0.258
-0.258
-0.258
-0.258
-0.258
-0.257
-0.257
-0.256
-0.256
-0.255
-0.253
-0.252
-0.251
-0.249
-0.247
-0.245
-0.243
-0.240
-0.238
-0.235
-0.231
-0.228
-0.225
-0.221
-0.217
-0.214
-0.210
-0.206
-0.203
-0.199
-0.196
-0.192
-0.189
-0.186
-0.183
-0.181
-0.178
-0.176
-0.174
-0.172
-0.170
-0.169
-0.167
-0.166
-0.165
-0.163
-0.162
-0.162
-0.161
-0.160
-0.160
-0.159
-0.159
-0.158
-0.158
-0.158
-0.158
-0.158
-0.158
-0.158
-0.158
-0.158
-0.158
-0.158
-0.158
-0.158
-0.159
-0.159
-0.159
-0.159
-0.159
-0.159
-0.159
-0.158
-0.158
-0.158
-0.157
-0.157
-0.156
-0.156
-0.155
-0.154
-0.153
-0.152
-0.152
-0.151
-0.150
-0.149
-0.148
-0.147
-0.145
-0.144
-0.143
-0.142
-0.141
-0.140
-0.139
-0.138
-0.137
-0.136
-0.135
-0.134
-0.133
-0.132
-0.131
-0.130
-0.130
-0.129
-0.128
-0.127
-0.126
-0.125
-0.125
-0.124
-0.123
-0.123
-0.188
-0.190
-0.192
-0.193
-0.195
-0.197
-0.199
-0.201
-0.204
-0.206
-0.208
-0.211
-0.213
-0.216
-0.218
-0.221
-0.223
-0.226
-0.229
-0.231
-0.234
-0.237
-0.239
-0.242
-0.244
-0.246
-0.248
-0.250
-0.251
-0.253
-0.254
-0.255
-0.256
-0.256
-0.257
-0.257
-0.257
-0.257
-0.257
-0.256
-0.256
-0.255
-0.255
-0.254
-0.253
-0.252
-0.250
-0.249
-0.247
-0.245
-0.243
-0.240
-0.238
-0.235
-0.232
-0.228
-0.225
-0.221
-0.217
-0.213
-0.209
-0.205
-0.201
-0.198
-0.194
-0.190
-0.187
-0.184
-0.181
-0.178
-0.175
-0.173
-0.171
-0.169
-0.167
-0.166
-0.164
-0.163
-0.162
-0.161
-0.160
-0.159
-0.158
-0.157
-0.157
-0.156
-0.156
-0.156
-0.156
-0.156
-0.156
-0.156
-0.156
-0.156
-0.156
-0.156
-0.156
-0.157
-0.157
-0.157
-0.157
-0.157
-0.158
-0.158
-0.158
-0.158
-0.158
-0.158
-0.158
-0.158
-0.157
-0.157
-0.156
-0.156
-0.155
-0.155
-0.154
-0.153
-0.152
-0.151
-0.150
-0.149
-0.148
-0.147
-0.146
-0.145
-0.144
-0.143
-0.142
-0.141
-0.140
-0.139
-0.138
-0.137
-0.136
-0.135
-0.134
-0.133
-0.132
-0.131
-0.130
-0.129
-0.128
-0.128
-0.127
-0.126
-0.125
-0.124
-0.124
-0.123
-0.122
-0.187
-0.189
-0.191
-0.193
-0.195
-0.197
-0.199
-0.201
-0.203
-0.205
-0.208
-0.210
-0.212
-0.215
-0.217
-0.220
-0.223
-0.225
-0.228
-0.231
-0.233
-0.236
-0.238
-0.241
-0.243
-0.245
-0.247
-0.249
-0.251
-0.252
-0.253
-0.254
-0.255
-0.255
-0.255
-0.256
-0.256
-0.256
-0.255
-0.255
-0.254
-0.254
-0.253
-0.252
-0.251
-0.250
-0.248
-0.247
-0.245
-0.243
-0.241
-0.238
-0.235
-0.232
-0.228
-0.225
-0.221
-0.217
-0.213
-0.208
-0.204
-0.200
-0.196
-0.192
-0.188
-0.184
-0.181
-0.178
-0.175
-0.172
-0.170
-0.167
-0.165
-0.163
-0.162
-0.160
-0.159
-0.158
-0.157
-0.156
-0.155
-0.155
-0.154
-0.154
-0.154
-0.153
-0.153
-0.153
-0.153
-0.153
-0.153
-0.153
-0.153
-0.154
-0.154
-0.154
-0.155
-0.155
-0.155
-0.156
-0.156
-0.156
-0.157
-0.157
-0.157
-0.157
-0.157
-0.157
-0.157
-0.157
-0.157
-0.157
-0.156
-0.156
-0.155
-0.154
-0.154
-0.153
-0.152
-0.151
-0.150
-0.149
-0.148
-0.147
-0.146
-0.145
-0.144
-0.143
-0.142
-0.140
-0.139
-0.138
-0.137
-0.136
-0.135
-0.134
-0.133
-0.132
-0.131
-0.131
-0.130
-0.129
-0.128
-0.127
-0.126
-0.126
-0.125
-0.124
-0.123
-0.123
-0.122
-0.187
-0.189
-0.190
-0.192
-0.194
-0.196
-0.198
-0.200
-0.202
-0.205
-0.207
-0.209
-0.212
-0.214
-0.217
-0.219
-0.222
-0.225
-0.227
-0.230
-0.233
-0.235
-0.238
-0.240
-0.243
-0.245
-0.247
-0.248
-0.250
-0.251
-0.252
-0.253
-0.254
-0.254
-0.255
-0.255
-0.255
-0.254
-0.254
-0.254
-0.253
-0.253
-0.252
-0.251
-0.250
-0.248
-0.247
-0.245
-0.243
-0.241
-0.238
-0.235
-0.232
-0.229
-0.225
-0.221
-0.217
-0.212
-0.208
-0.203
-0.199
-0.194
-0.190
-0.185
-0.181
-0.178
-0.174
-0.171
-0.168
-0.165
-0.163
-0.161
-0.159
-0.157
-0.156
-0.155
-0.154
-0.153
-0.152
-0.152
-0.151
-0.151
-0.150
-0.150
-0.150
-0.150
-0.150
-0.150
-0.150
-0.150
-0.151
-0.151
-0.151
-0.152
-0.152
-0.153
-0.153
-0.153
-0.154
-0.154
-0.155
-0.155
-0.156
-0.156
-0.156
-0.157
-0.157
-0.157
-0.157
-0.157
-0.157
-0.156
-0.156
-0.155
-0.155
-0.154
-0.153
-0.153
-0.152
-0.151
-0.150
-0.149
-0.148
-0.147
-0.146
-0.144
-0.143
-0.142
-0.141
-0.140
-0.139
-0.138
-0.137
-0.136
-0.135
-0.134
-0.133
-0.132
-0.131
-0.130
-0.129
-0.128
-0.128
-0.127
-0.126
-0.125
-0.125
-0.124
-0.123
-0.122
-0.122
-0.186
-0.188
-0.190
-0.192
-0.193
-0.195
-0.197
-0.200
-0.202
-0.204
-0.206
-0.209
-0.211
-0.214
-0.216
-0.219
-0.222
-0.224
-0.227
-0.230
-0.232
-0.235
-0.237
-0.240
-0.242
-0.244
-0.246
-0.248
-0.250
-0.251
-0.252
-0.253
-0.254
-0.254
-0.254
-0.254
-0.254
-0.254
-0.253
-0.253
-0.252
-0.251
-0.251
-0.249
-0.248
-0.247
-0.245
-0.243
-0.241
-0.238
-0.236
-0.232
-0.229
-0.225
-0.221
-0.216
-0.212
-0.207
-0.202
-0.197
-0.192
-0.187
-0.183
-0.178
-0.174
-0.170
-0.167
-0.163
-0.160
-0.158
-0.156
-0.154
-0.152
-0.151
-0.150
-0.149
-0.148
-0.147
-0.147
-0.147
-0.146
-0.146
-0.146
-0.146
-0.146
-0.147
-0.147
-0.147
-0.147
-0.148
-0.148
-0.149
-0.149
-0.150
-0.150
-0.151
-0.151
-0.152
-0.152
-0.153
-0.154
-0.154
-0.155
-0.155
-0.156
-0.156
-0.156
-0.156
-0.156
-0.156
-0.156
-0.156
-0.155
-0.155
-0.154
-0.154
-0.153
-0.152
-0.151
-0.150
-0.149
-0.148
-0.147
-0.146
-0.145
-0.144
-0.143
-0.142
-0.141
-0.140
-0.138
-0.137
-0.136
-0.135
-0.134
-0.133
-0.132
-0.131
-0.131
-0.130
-0.129
-0.128
-0.127
-0.126
-0.126
-0.125
-0.124
-0.123
-0.123
-0.122
-0.121
-0.186
-0.187
-0.189
-0.191
-0.193
-0.195
-0.197
-0.199
-0.201
-0.203
-0.206
-0.208
-0.211
-0.213
-0.216
-0.218
-0.221
-0.224
-0.227
-0.229
-0.232
-0.235
-0.237
-0.240
-0.242
-0.244
-0.246
-0.248
-0.250
-0.251
-0.252
-0.253
-0.253
-0.254
-0.254
-0.254
-0.254
-0.253
-0.253
-0.252
-0.252
-0.251
-0.250
-0.248
-0.247
-0.245
-0.244
-0.242
-0.239
-0.236
-0.233
-0.229
-0.225
-0.221
-0.216
-0.212
-0.206
-0.201
-0.196
-0.190
-0.185
-0.180
-0.175
-0.170
-0.166
-0.162
-0.158
-0.155
-0.152
-0.149
-0.147
-0.146
-0.144
-0.143
-0.142
-0.142
-0.142
-0.141
-0.141
-0.141
-0.141
-0.142
-0.142
-0.142
-0.143
-0.143
-0.143
-0.144
-0.144
-0.145
-0.145
-0.146
-0.147
-0.147
-0.148
-0.149
-0.150
-0.150
-0.151
-0.152
-0.152
-0.153
-0.154
-0.154
-0.155
-0.155
-0.156
-0.156
-0.156
-0.156
-0.156
-0.156
-0.155
-0.155
-0.154
-0.153
-0.153
-0.152
-0.151
-0.150
-0.149
-0.148
-0.147
-0.146
-0.145
-0.144
-0.142
-0.141
-0.140
-0.139
-0.138
-0.137
-0.136
-0.135
-0.134
-0.133
-0.132
-0.131
-0.130
-0.129
-0.128
-0.128
-0.127
-0.126
-0.125
-0.125
-0.124
-0.123
-0.122
-0.122
-0.121
-0.185
-0.187
-0.189
-0.190
-0.192
-0.194
-0.196
-0.198
-0.200
-0.203
-0.205
-0.207
-0.210
-0.213
-0.215
-0.218
-0.221
-0.223
-0.226
-0.229
-0.232
-0.234
-0.237
-0.240
-0.242
-0.244
-0.246
-0.248
-0.250
-0.251
-0.252
-0.253
-0.254
-0.254
-0.254
-0.254
-0.254
-0.253
-0.253
-0.252
-0.251
-0.250
-0.249
-0.248
-0.246
-0.244
-0.242
-0.240
-0.237
-0.234
-0.230
-0.226
-0.222
-0.217
-0.212
-0.206
-0.200
-0.194
-0.188
-0.182
-0.177
-0.171
-0.165
-0.160
-0.156
-0.152
-0.148
-0.145
-0.142
-0.140
-0.138
-0.137
-0.136
-0.135
-0.135
-0.135
-0.135
-0.135
-0.135
-0.136
-0.136
-0.137
-0.137
-0.138
-0.139
-0.139
-0.140
-0.141
-0.141
-0.142
-0.143
-0.144
-0.144
-0.145
-0.146
-0.147
-0.148
-0.149
-0.149
-0.150
-0.151
-0.152
-0.153
-0.153
-0.154
-0.154
-0.155
-0.155
-0.155
-0.155
-0.155
-0.155
-0.155
-0.154
-0.154
-0.153
-0.152
-0.151
-0.151
-0.150
-0.149
-0.147
-0.146
-0.145
-0.144
-0.143
-0.142
-0.141
-0.140
-0.138
-0.137
-0.136
-0.135
-0.134
-0.133
-0.132
-0.131
-0.130
-0.130
-0.129
-0.128
-0.127
-0.126
-0.126
-0.125
-0.124
-0.123
-0.123
-0.122
-0.121
-0.121
-0.184
-0.186
-0.188
-0.190
-0.192
-0.193
-0.195
-0.198
-0.200
-0.202
-0.204
-0.207
-0.209
-0.212
-0.215
-0.217
-0.220
-0.223
-0.226
-0.229
-0.232
-0.234
-0.237
-0.240
-0.242
-0.245
-0.247
-0.249
-0.250
-0.252
-0.253
-0.254
-0.254
-0.255
-0.255
-0.255
-0.254
-0.254
-0.253
-0.252
-0.251
-0.250
-0.249
-0.247
-0.245
-0.243
-0.241
-0.238
-0.235
-0.231
-0.227
-0.223
-0.218
-0.212
-0.206
-0.200
-0.193
-0.187
-0.180
-0.173
-0.167
-0.161
-0.155
-0.150
-0.145
-0.141
-0.137
-0.134
-0.131
-0.129
-0.128
-0.127
-0.126
-0.126
-0.126
-0.127
-0.127
-0.128
-0.129
-0.130
-0.131
-0.132
-0.133
-0.134
-0.134
-0.135
-0.136
-0.137
-0.138
-0.139
-0.140
-0.141
-0.142
-0.143
-0.144
-0.145
-0.146
-0.147
-0.148
-0.149
-0.150
-0.151
-0.152
-0.152
-0.153
-0.154
-0.154
-0.155
-0.155
-0.155
-0.155
-0.155
-0.154
-0.154
-0.153
-0.153
-0.152
-0.151
-0.150
-0.149
-0.148
-0.147
-0.146
-0.145
-0.144
-0.142
-0.141
-0.140
-0.139
-0.138
-0.137
-0.136
-0.135
-0.134
-0.133
-0.132
-0.131
-0.130
-0.129
-0.128
-0.127
-0.127
-0.126
-0.125
-0.124
-0.124
-0.123
-0.122
-0.122
-0.121
-0.121
-0.184
-0.185
-0.187
-0.189
-0.191
-0.193
-0.195
-0.197
-0.199
-0.201
-0.204
-0.206
-0.209
-0.211
-0.214
-0.217
-0.220
-0.223
-0.226
-0.229
-0.232
-0.235
-0.237
-0.240
-0.243
-0.245
-0.247
-0.249
-0.251
-0.252
-0.254
-0.255
-0.255
-0.255
-0.256
-0.255
-0.255
-0.254
-0.254
-0.253
-0.252
-0.250
-0.249
-0.247
-0.245
-0.242
-0.239
-0.236
-0.232
-0.228
-0.224
-0.219
-0.213
-0.206
-0.200
-0.193
-0.185
-0.178
-0.170
-0.163
-0.156
-0.149
-0.143
-0.137
-0.132
-0.128
-0.124
-0.121
-0.119
-0.118
-0.117
-0.116
-0.116
-0.117
-0.117
-0.118
-0.119
-0.121
-0.122
-0.123
-0.125
-0.126
-0.128
-0.129
-0.130
-0.132
-0.133
-0.134
-0.135
-0.136
-0.137
-0.139
-0.140
-0.141
-0.142
-0.143
-0.144
-0.145
-0.147
-0.148
-0.149
-0.150
-0.151
-0.152
-0.152
-0.153
-0.154
-0.154
-0.154
-0.154
-0.154
-0.154
-0.154
-0.154
-0.153
-0.152
-0.151
-0.151
-0.150
-0.149
-0.148
-0.147
-0.145
-0.144
-0.143
-0.142
-0.141
-0.140
-0.138
-0.137
-0.136
-0.135
-0.134
-0.133
-0.132
-0.131
-0.130
-0.129
-0.128
-0.128
-0.127
-0.126
-0.125
-0.125
-0.124
-0.123
-0.123
-0.122
-0.121
-0.121
-0.120
-0.183
-0.185
-0.186
-0.188
-0.190
-0.192
-0.194
-0.196
-0.198
-0.201
-0.203
-0.206
-0.208
-0.211
-0.214
-0.217
-0.220
-0.223
-0.226
-0.229
-0.232
-0.235
-0.238
-0.240
-0.243
-0.246
-0.248
-0.250
-0.252
-0.254
-0.255
-0.256
-0.256
-0.257
-0.257
-0.257
-0.256
-0.256
-0.255
-0.254
-0.252
-0.251
-0.249
-0.247
-0.244
-0.241
-0.238
-0.234
-0.230
-0.225
-0.220
-0.214
-0.207
-0.200
-0.193
-0.184
-0.176
-0.167
-0.159
-0.150
-0.142
-0.135
-0.128
-0.122
-0.117
-0.113
-0.110
-0.107
-0.106
-0.104
-0.104
-0.104
-0.105
-0.106
-0.107
-0.109
-0.111
-0.113
-0.115
-0.117
-0.119
-0.121
-0.123
-0.124
-0.126
-0.128
-0.129
-0.131
-0.132
-0.133
-0.135
-0.136
-0.137
-0.139
-0.140
-0.141
-0.143
-0.144
-0.145
-0.146
-0.147
-0.149
-0.150
-0.151
-0.152
-0.152
-0.153
-0.153
-0.154
-0.154
-0.154
-0.154
-0.154
-0.153
-0.153
-0.152
-0.151
-0.150
-0.149
-0.148
-0.147
-0.146
-0.145
-0.144
-0.142
-0.141
-0.140
-0.139
-0.138
-0.137
-0.136
-0.135
-0.133
-0.132
-0.131
-0.131
-0.130
-0.129
-0.128
-0.127
-0.126
-0.126
-0.125
-0.124
-0.124
-0.123
-0.122
-0.122
-0.121
-0.120
-0.120
-0.182
-0.184
-0.186
-0.187
-0.189
-0.191
-0.193
-0.195
-0.198
-0.200
-0.202
-0.205
-0.208
-0.210
-0.213
-0.216
-0.219
-0.222
-0.226
-0.229
-0.232
-0.235
-0.238
-0.241
-0.244
-0.247
-0.249
-0.251
-0.253
-0.255
-0.256
-0.257
-0.258
-0.258
-0.259
-0.258
-0.258
-0.257
-0.256
-0.255
-0.253
-0.251
-0.249
-0.247
-0.244
-0.240
-0.237
-0.232
-0.227
-0.221
-0.215
-0.208
-0.201
-0.193
-0.184
-0.175
-0.165
-0.155
-0.145
-0.136
-0.127
-0.119
-0.111
-0.105
-0.100
-0.096
-0.093
-0.091
-0.090
-0.090
-0.090
-0.091
-0.093
-0.094
-0.097
-0.099
-0.102
-0.104
-0.107
-0.110
-0.113
-0.115
-0.117
-0.120
-0.122
-0.124
-0.126
-0.127
-0.129
-0.131
-0.132
-0.134
-0.135
-0.137
-0.138
-0.139
-0.141
-0.142
-0.144
-0.145
-0.146
-0.147
-0.149
-0.150
-0.151
-0.152
-0.152
-0.153
-0.153
-0.153
-0.154
-0.153
-0.153
-0.153
-0.152
-0.151
-0.151
-0.150
-0.149
-0.148
-0.147
-0.145
-0.144
-0.143
-0.142
-0.141
-0.139
-0.138
-0.137
-0.136
-0.135
-0.134
-0.133
-0.132
-0.131
-0.130
-0.129
-0.128
-0.127
-0.127
-0.126
-0.125
-0.124
-0.124
-0.123
-0.122
-0.122
-0.121
-0.121
-0.120
-0.120
-0.182
-0.183
-0.185
-0.187
-0.188
-0.190
-0.192
-0.195
-0.197
-0.199
-0.202
-0.204
-0.207
-0.210
-0.213
-0.216
-0.219
-0.222
-0.226
-0.229
-0.232
-0.235
-0.239
-0.242
-0.245
-0.247
-0.250
-0.252
-0.255
-0.256
-0.258
-0.259
-0.260
-0.260
-0.261
-0.260
-0.260
-0.259
-0.258
-0.257
-0.255
-0.252
-0.250
-0.247
-0.243
-0.239
-0.235
-0.229
-0.224
-0.217
-0.210
-0.202
-0.193
-0.184
-0.174
-0.163
-0.152
-0.141
-0.129
-0.118
-0.108
-0.099
-0.092
-0.086
-0.080
-0.077
-0.075
-0.074
-0.073
-0.074
-0.075
-0.077
-0.079
-0.082
-0.085
-0.089
-0.092
-0.096
-0.099
-0.103
-0.106
-0.109
-0.112
-0.115
-0.117
-0.120
-0.122
-0.124
-0.126
-0.128
-0.130
-0.131
-0.133
-0.135
-0.136
-0.138
-0.139
-0.141
-0.142
-0.144
-0.145
-0.146
-0.148
-0.149
-0.150
-0.151
-0.152
-0.152
-0.153
-0.153
-0.153
-0.153
-0.153
-0.152
-0.152
-0.151
-0.150
-0.149
-0.148
-0.147
-0.146
-0.145
-0.144
-0.142
-0.141
-0.140
-0.139
-0.138
-0.136
-0.135
-0.134
-0.133
-0.132
-0.131
-0.130
-0.129
-0.128
-0.128
-0.127
-0.126
-0.125
-0.125
-0.124
-0.123
-0.123
-0.122
-0.121
-0.121
-0.120
-0.120
-0.119
-0.181
-0.182
-0.184
-0.186
-0.188
-0.190
-0.192
-0.194
-0.196
-0.198
-0.201
-0.204
-0.206
-0.209
-0.212
-0.215
-0.219
-0.222
-0.225
-0.229
-0.232
-0.236
-0.239
-0.242
-0.245
-0.248
-0.251
-0.254
-0.256
-0.258
-0.260
-0.261
-0.262
-0.263
-0.263
-0.263
-0.262
-0.261
-0.260
-0.258
-0.256
-0.254
-0.251
-0.247
-0.243
-0.238
-0.232
-0.226
-0.220
-0.212
-0.203
-0.194
-0.184
-0.173
-0.162
-0.149
-0.136
-0.123
-0.110
-0.097
-0.086
-0.076
-0.068
-0.062
-0.058
-0.055
-0.054
-0.054
-0.055
-0.056
-0.059
-0.062
-0.065
-0.069
-0.073
-0.078
-0.082
-0.087
-0.091
-0.095
-0.099
-0.103
-0.107
-0.110
-0.113
-0.116
-0.118
-0.121
-0.123
-0.125
-0.127
-0.129
-0.131
-0.132
-0.134
-0.136
-0.138
-0.139
-0.141
-0.142
-0.144
-0.145
-0.147
-0.148
-0.149
-0.150
-0.151
-0.152
-0.152
-0.152
-0.152
-0.152
-0.152
-0.152
-0.151
-0.150
-0.149
-0.149
-0.147
-0.146
-0.145
-0.144
-0.143
-0.142
-0.141
-0.139
-0.138
-0.137
-0.136
-0.135
-0.134
-0.133
-0.131
-0.131
-0.130
-0.129
-0.128
-0.127
-0.126
-0.125
-0.125
-0.124
-0.123
-0.123
-0.122
-0.122
-0.121
-0.120
-0.120
-0.119
-0.119
-0.180
-0.182
-0.183
-0.185
-0.187
-0.189
-0.191
-0.193
-0.195
-0.197
-0.200
-0.203
-0.206
-0.209
-0.212
-0.215
-0.218
-0.222
-0.225
-0.229
-0.232
-0.236
-0.239
-0.243
-0.246
-0.249
-0.252
-0.255
-0.258
-0.260
-0.262
-0.263
-0.264
-0.265
-0.265
-0.265
-0.265
-0.264
-0.262
-0.260
-0.258
-0.255
-0.251
-0.247
-0.242
-0.236
-0.230
-0.222
-0.214
-0.205
-0.196
-0.185
-0.174
-0.161
-0.147
-0.133
-0.118
-0.102
-0.087
-0.072
-0.059
-0.048
-0.040
-0.035
-0.031
-0.030
-0.031
-0.032
-0.035
-0.038
-0.042
-0.046
-0.050
-0.055
-0.061
-0.067
-0.072
-0.078
-0.083
-0.088
-0.093
-0.097
-0.101
-0.105
-0.109
-0.112
-0.115
-0.117
-0.120
-0.122
-0.124
-0.126
-0.128
-0.130
-0.132
-0.134
-0.136
-0.138
-0.139
-0.141
-0.143
-0.144
-0.146
-0.147
-0.148
-0.149
-0.150
-0.151
-0.152
-0.152
-0.152
-0.152
-0.151
-0.151
-0.150
-0.150
-0.149
-0.148
-0.147
-0.146
-0.145
-0.143
-0.142
-0.141
-0.140
-0.139
-0.137
-0.136
-0.135
-0.134
-0.133
-0.132
-0.131
-0.130
-0.129
-0.128
-0.127
-0.126
-0.126
-0.125
-0.124
-0.124
-0.123
-0.122
-0.122
-0.121
-0.121
-0.120
-0.120
-0.119
-0.119
-0.179
-0.181
-0.182
-0.184
-0.186
-0.188
-0.190
-0.192
-0.194
-0.196
-0.199
-0.202
-0.205
-0.208
-0.211
-0.214
-0.218
-0.221
-0.225
-0.229
-0.232
-0.236
-0.240
-0.244
-0.247
-0.250
-0.254
-0.256
-0.259
-0.262
-0.264
-0.265
-0.267
-0.267
-0.268
-0.268
-0.267
-0.266
-0.265
-0.262
-0.260
-0.256
-0.252
-0.247
-0.241
-0.234
-0.226
-0.217
-0.208
-0.198
-0.186
-0.174
-0.160
-0.146
-0.130
-0.113
-0.095
-0.077
-0.059
-0.042
-0.028
-0.016
-0.007
-0.003
-0.001
-0.002
-0.005
-0.009
-0.013
-0.018
-0.023
-0.029
-0.035
-0.042
-0.048
-0.055
-0.062
-0.068
-0.075
-0.081
-0.086
-0.091
-0.096
-0.100
-0.104
-0.108
-0.111
-0.114
-0.117
-0.119
-0.122
-0.124
-0.126
-0.128
-0.130
-0.132
-0.134
-0.136
-0.138
-0.140
-0.142
-0.143
-0.145
-0.146
-0.147
-0.149
-0.150
-0.150
-0.151
-0.151
-0.151
-0.151
-0.151
-0.150
-0.150
-0.149
-0.148
-0.147
-0.146
-0.145
-0.144
-0.143
-0.142
-0.140
-0.139
-0.138
-0.137
-0.136
-0.134
-0.133
-0.132
-0.131
-0.130
-0.129
-0.128
-0.127
-0.127
-0.126
-0.125
-0.124
-0.124
-0.123
-0.122
-0.122
-0.121
-0.121
-0.120
-0.120
-0.119
-0.119
-0.118
-0.178
-0.180
-0.181
-0.183
-0.185
-0.186
-0.188
-0.191
-0.193
-0.195
-0.198
-0.201
-0.204
-0.207
-0.210
-0.214
-0.217
-0.221
-0.225
-0.228
-0.232
-0.236
-0.240
-0.244
-0.248
-0.251
-0.255
-0.258
-0.261
-0.263
-0.265
-0.267
-0.269
-0.270
-0.270
-0.270
-0.270
-0.269
-0.267
-0.265
-0.261
-0.257
-0.252
-0.246
-0.239
-0.231
-0.222
-0.211
-0.200
-0.188
-0.175
-0.160
-0.145
-0.128
-0.109
-0.089
-0.068
-0.046
-0.025
-0.006
0.011
0.024
0.032
0.035
0.034
0.029
0.023
0.016
0.009
0.002
-0.006
-0.013
-0.020
-0.028
-0.036
-0.044
-0.052
-0.059
-0.067
-0.073
-0.080
-0.086
-0.091
-0.096
-0.100
-0.104
-0.108
-0.111
-0.114
-0.117
-0.119
-0.122
-0.124
-0.126
-0.128
-0.130
-0.132
-0.135
-0.136
-0.138
-0.140
-0.142
-0.144
-0.145
-0.146
-0.148
-0.149
-0.149
-0.150
-0.150
-0.150
-0.150
-0.150
-0.150
-0.149
-0.148
-0.147
-0.146
-0.145
-0.144
-0.143
-0.142
-0.141
-0.140
-0.138
-0.137
-0.136
-0.135
-0.134
-0.133
-0.131
-0.130
-0.129
-0.129
-0.128
-0.127
-0.126
-0.125
-0.124
-0.124
-0.123
-0.123
-0.122
-0.121
-0.121
-0.120
-0.120
-0.119
-0.119
-0.118
-0.118
-0.177
-0.178
-0.180
-0.182
-0.183
-0.185
-0.187
-0.189
-0.192
-0.194
-0.197
-0.199
-0.202
-0.206
-0.209
-0.213
-0.216
-0.220
-0.224
-0.228
-0.232
-0.236
-0.240
-0.244
-0.248
-0.252
-0.255
-0.259
-0.262
-0.265
-0.267
-0.269
-0.271
-0.272
-0.273
-0.273
-0.272
-0.271
-0.269
-0.266
-0.263
-0.258
-0.252
-0.245
-0.237
-0.227
-0.216
-0.204
-0.191
-0.176
-0.161
-0.144
-0.126
-0.106
-0.084
-0.060
-0.035
-0.009
0.016
0.038
0.056
0.070
0.077
0.079
0.073
0.063
0.052
0.041
0.031
0.021
0.012
0.003
-0.006
-0.015
-0.024
-0.033
-0.042
-0.051
-0.059
-0.067
-0.074
-0.080
-0.086
-0.091
-0.096
-0.100
-0.104
-0.108
-0.111
-0.114
-0.117
-0.119
-0.122
-0.124
-0.126
-0.129
-0.131
-0.133
-0.135
-0.137
-0.139
-0.141
-0.142
-0.144
-0.145
-0.147
-0.148
-0.148
-0.149
-0.149
-0.150
-0.149
-0.149
-0.149
-0.148
-0.147
-0.147
-0.146
-0.145
-0.143
-0.142
-0.141
-0.140
-0.139
-0.138
-0.136
-0.135
-0.134
-0.133
-0.132
-0.131
-0.130
-0.129
-0.128
-0.127
-0.126
-0.125
-0.125
-0.124
-0.123
-0.123
-0.122
-0.121
-0.121
-0.120
-0.120
-0.119
-0.119
-0.118
-0.118
-0.118
-0.176
-0.177
-0.179
-0.180
-0.182
-0.184
-0.186
-0.188
-0.190
-0.193
-0.195
-0.198
-0.201
-0.204
-0.208
-0.211
-0.215
-0.219
-0.223
-0.227
-0.232
-0.236
-0.240
-0.244
-0.248
-0.252
-0.256
-0.260
-0.263
-0.266
-0.269
-0.271
-0.273
-0.274
-0.275
-0.275
-0.275
-0.273
-0.271
-0.268
-0.264
-0.258
-0.251
-0.243
-0.233
-0.222
-0.209
-0.195
-0.179
-0.162
-0.144
-0.125
-0.104
-0.080
-0.054
-0.025
0.006
0.037
0.065
0.090
0.110
0.123
0.130
0.127
0.115
0.098
0.081
0.064
0.050
0.038
0.027
0.017
0.007
-0.003
-0.014
-0.023
-0.033
-0.043
-0.052
-0.060
-0.068
-0.075
-0.081
-0.087
-0.092
-0.097
-0.101
-0.105
-0.108
-0.111
-0.114
-0.117
-0.120
-0.122
-0.124
-0.127
-0.129
-0.131
-0.133
-0.135
-0.137
-0.139
-0.141
-0.143
-0.144
-0.145
-0.146
-0.147
-0.148
-0.148
-0.149
-0.148
-0.148
-0.148
-0.147
-0.147
-0.146
-0.145
-0.144
-0.143
-0.141
-0.140
-0.139
-0.138
-0.137
-0.136
-0.134
-0.133
-0.132
-0.131
-0.130
-0.129
-0.128
-0.127
-0.126
-0.126
-0.125
-0.124
-0.123
-0.123
-0.122
-0.122
-0.121
-0.121
-0.120
-0.120
-0.119
-0.119
-0.118
-0.118
-0.117
-0.175
-0.176
-0.177
-0.179
-0.181
-0.182
-0.184
-0.186
-0.189
-0.191
-0.194
-0.196
-0.199
-0.203
-0.206
-0.210
-0.214
-0.218
-0.222
-0.226
-0.231
-0.235
-0.240
-0.244
-0.248
-0.252
-0.256
-0.260
-0.264
-0.267
-0.270
-0.272
-0.274
-0.276
-0.277
-0.277
-0.276
-0.275
-0.272
-0.269
-0.264
-0.258
-0.250
-0.241
-0.229
-0.216
-0.201
-0.184
-0.165
-0.145
-0.124
-0.102
-0.078
-0.050
-0.019
0.017
0.055
0.093
0.127
0.153
0.171
0.182
0.184
0.175
0.156
0.132
0.107
0.086
0.067
0.052
0.040
0.028
0.017
0.006
-0.004
-0.015
-0.026
-0.036
-0.046
-0.054
-0.063
-0.070
-0.077
-0.083
-0.089
-0.094
-0.098
-0.102
-0.106
-0.109
-0.112
-0.115
-0.117
-0.120
-0.122
-0.124
-0.127
-0.129
-0.131
-0.133
-0.135
-0.137
-0.139
-0.141
-0.143
-0.144
-0.145
-0.146
-0.147
-0.147
-0.147
-0.147
-0.147
-0.147
-0.146
-0.146
-0.145
-0.144
-0.143
-0.142
-0.141
-0.139
-0.138
-0.137
-0.136
-0.135
-0.134
-0.133
-0.131
-0.130
-0.129
-0.128
-0.127
-0.127
-0.126
-0.125
-0.124
-0.124
-0.123
-0.122
-0.122
-0.121
-0.121
-0.120
-0.120
-0.119
-0.119
-0.118
-0.118
-0.117
-0.117
-0.173
-0.175
-0.176
-0.177
-0.179
-0.181
-0.183
-0.185
-0.187
-0.189
-0.192
-0.195
-0.198
-0.201
-0.204
-0.208
-0.212
-0.216
-0.221
-0.225
-0.230
-0.234
-0.239
-0.243
-0.248
-0.252
-0.256
-0.260
-0.264
-0.267
-0.270
-0.273
-0.275
-0.277
-0.278
-0.278
-0.277
-0.276
-0.273
-0.270
-0.264
-0.257
-0.248
-0.237
-0.224
-0.209
-0.191
-0.171
-0.149
-0.126
-0.102
-0.077
-0.048
-0.016
0.020
0.063
0.109
0.155
0.196
0.223
0.239
0.244
0.238
0.221
0.194
0.161
0.129
0.101
0.080
0.062
0.048
0.035
0.024
0.013
0.002
-0.009
-0.020
-0.030
-0.040
-0.050
-0.058
-0.066
-0.073
-0.080
-0.086
-0.091
-0.095
-0.099
-0.103
-0.106
-0.109
-0.112
-0.115
-0.117
-0.120
-0.122
-0.124
-0.127
-0.129
-0.131
-0.133
-0.135
-0.137
-0.139
-0.141
-0.142
-0.143
-0.144
-0.145
-0.146
-0.146
-0.146
-0.146
-0.145
-0.145
-0.144
-0.144
-0.143
-0.142
-0.141
-0.140
-0.139
-0.137
-0.136
-0.135
-0.134
-0.133
-0.132
-0.131
-0.130
-0.129
-0.128
-0.127
-0.126
-0.125
-0.124
-0.124
-0.123
-0.122
-0.122
-0.121
-0.121
-0.120
-0.120
-0.119
-0.119
-0.118
-0.118
-0.118
-0.117
-0.117
-0.172
-0.173
-0.175
-0.176
-0.177
-0.179
-0.181
-0.183
-0.185
-0.187
-0.190
-0.192
-0.195
-0.199
-0.202
-0.206
-0.210
-0.214
-0.219
-0.223
-0.228
-0.233
-0.237
-0.242
-0.247
-0.251
-0.256
-0.260
-0.263
-0.267
-0.270
-0.273
-0.275
-0.277
-0.278
-0.278
-0.278
-0.276
-0.274
-0.269
-0.263
-0.256
-0.246
-0.234
-0.219
-0.201
-0.181
-0.158
-0.132
-0.106
-0.079
-0.049
-0.017
0.020
0.063
0.113
0.167
0.222
0.269
0.300
0.310
0.306
0.292
0.265
0.228
0.185
0.145
0.111
0.085
0.065
0.050
0.038
0.027
0.017
0.006
-0.005
-0.015
-0.026
-0.036
-0.046
-0.055
-0.063
-0.070
-0.077
-0.083
-0.088
-0.093
-0.097
-0.100
-0.104
-0.107
-0.110
-0.112
-0.115
-0.117
-0.120
-0.122
-0.124
-0.127
-0.129
-0.131
-0.133
-0.135
-0.137
-0.139
-0.140
-0.141
-0.143
-0.143
-0.144
-0.144
-0.144
-0.144
-0.144
-0.144
-0.143
-0.142
-0.142
-0.141
-0.140
-0.139
-0.138
-0.136
-0.135
-0.134
-0.133
-0.132
-0.131
-0.130
-0.129
-0.128
-0.127
-0.126
-0.125
-0.125
-0.124
-0.123
-0.123
-0.122
-0.121
-0.121
-0.120
-0.120
-0.119
-0.119
-0.118
-0.118
-0.118
-0.117
-0.117
-0.116
-0.171
-0.172
-0.173
-0.174
-0.176
-0.177
-0.179
-0.180
-0.182
-0.185
-0.187
-0.190
-0.193
-0.196
-0.200
-0.204
-0.208
-0.212
-0.217
-0.221
-0.226
-0.231
-0.236
-0.241
-0.245
-0.250
-0.254
-0.259
-0.262
-0.266
-0.270
-0.272
-0.275
-0.277
-0.278
-0.278
-0.278
-0.276
-0.273
-0.268
-0.262
-0.254
-0.243
-0.230
-0.214
-0.194
-0.171
-0.145
-0.116
-0.086
-0.055
-0.022
0.015
0.057
0.106
0.161
0.222
0.285
0.339
0.370
0.380
0.372
0.346
0.309
0.258
0.205
0.154
0.113
0.082
0.061
0.046
0.035
0.026
0.016
0.007
-0.003
-0.013
-0.023
-0.033
-0.043
-0.052
-0.060
-0.068
-0.074
-0.080
-0.085
-0.090
-0.094
-0.098
-0.101
-0.104
-0.107
-0.110
-0.112
-0.115
-0.117
-0.119
-0.121
-0.124
-0.126
-0.128
-0.130
-0.132
-0.134
-0.136
-0.138
-0.139
-0.140
-0.141
-0.142
-0.142
-0.143
-0.143
-0.143
-0.142
-0.142
-0.141
-0.140
-0.139
-0.139
-0.138
-0.137
-0.136
-0.135
-0.133
-0.132
-0.131
-0.130
-0.129
-0.128
-0.127
-0.127
-0.126
-0.125
-0.124
-0.123
-0.123
-0.122
-0.121
-0.121
-0.120
-0.120
-0.119
-0.119
-0.119
-0.118
-0.118
-0.117
-0.117
-0.117
-0.116
-0.169
-0.170
-0.171
-0.172
-0.174
-0.175
-0.176
-0.178
-0.180
-0.182
-0.185
-0.187
-0.190
-0.193
-0.197
-0.201
-0.205
-0.209
-0.214
-0.219
-0.223
-0.228
-0.233
-0.238
-0.243
-0.248
-0.252
-0.257
-0.261
-0.265
-0.268
-0.271
-0.274
-0.275
-0.277
-0.277
-0.276
-0.275
-0.271
-0.267
-0.260
-0.251
-0.240
-0.225
-0.208
-0.187
-0.162
-0.134
-0.103
-0.070
-0.036
0.001
0.044
0.092
0.147
0.207
0.272
0.339
0.402
0.441
0.452
0.436
0.400
0.348
0.284
0.215
0.154
0.105
0.071
0.050
0.035
0.027
0.019
0.012
0.005
-0.003
-0.013
-0.022
-0.032
-0.041
-0.050
-0.058
-0.066
-0.072
-0.078
-0.083
-0.088
-0.092
-0.096
-0.099
-0.102
-0.104
-0.107
-0.109
-0.112
-0.114
-0.116
-0.118
-0.121
-0.123
-0.125
-0.127
-0.129
-0.131
-0.133
-0.135
-0.137
-0.138
-0.139
-0.140
-0.140
-0.141
-0.141
-0.141
-0.141
-0.140
-0.140
-0.139
-0.138
-0.137
-0.137
-0.136
-0.135
-0.134
-0.133
-0.132
-0.131
-0.130
-0.129
-0.128
-0.127
-0.126
-0.125
-0.124
-0.124
-0.123
-0.122
-0.122
-0.121
-0.121
-0.120
-0.120
-0.119
-0.119
-0.118
-0.118
-0.117
-0.117
-0.117
-0.116
-0.116
-0.168
-0.168
-0.169
-0.170
-0.171
-0.173
-0.174
-0.176
-0.177
-0.179
-0.182
-0.184
-0.187
-0.190
-0.194
-0.197
-0.202
-0.206
-0.211
-0.215
-0.220
-0.225
-0.231
-0.236
-0.241
-0.245
-0.250
-0.254
-0.259
-0.263
-0.266
-0.269
-0.272
-0.273
-0.275
-0.275
-0.274
-0.272
-0.269
-0.264
-0.257
-0.248
-0.236
-0.221
-0.203
-0.182
-0.156
-0.128
-0.095
-0.061
-0.024
0.017
0.066
0.124
0.185
0.249
0.316
0.393
0.472
0.527
0.538
0.503
0.446
0.375
0.294
0.213
0.141
0.088
0.052
0.030
0.019
0.013
0.010
0.006
0.000
-0.006
-0.015
-0.023
-0.032
-0.041
-0.049
-0.057
-0.064
-0.070
-0.076
-0.081
-0.086
-0.090
-0.093
-0.096
-0.099
-0.102
-0.104
-0.106
-0.109
-0.111
-0.113
-0.115
-0.117
-0.119
-0.122
-0.124
-0.126
-0.128
-0.130
-0.132
-0.134
-0.135
-0.136
-0.137
-0.138
-0.139
-0.139
-0.139
-0.139
-0.139
-0.138
-0.138
-0.137
-0.136
-0.135
-0.135
-0.134
-0.133
-0.132
-0.131
-0.130
-0.129
-0.128
-0.127
-0.126
-0.125
-0.125
-0.124
-0.123
-0.123
-0.122
-0.121
-0.121
-0.120
-0.120
-0.119
-0.119
-0.118
-0.118
-0.118
-0.117
-0.117
-0.116
-0.116
-0.116
-0.166
-0.167
-0.167
-0.168
-0.169
-0.170
-0.171
-0.173
-0.174
-0.176
-0.178
-0.181
-0.183
-0.186
-0.190
-0.194
-0.198
-0.202
-0.207
-0.212
-0.217
-0.222
-0.227
-0.232
-0.237
-0.242
-0.247
-0.251
-0.256
-0.260
-0.263
-0.266
-0.269
-0.271
-0.272
-0.272
-0.272
-0.269
-0.266
-0.261
-0.254
-0.244
-0.232
-0.218
-0.199
-0.178
-0.153
-0.125
-0.093
-0.060
-0.022
0.023
0.079
0.145
0.217
0.283
0.356
0.451
0.566
0.655
0.658
0.580
0.476
0.379
0.282
0.193
0.117
0.061
0.026
0.008
0.000
-0.002
-0.003
-0.004
-0.006
-0.011
-0.018
-0.025
-0.033
-0.041
-0.049
-0.056
-0.063
-0.069
-0.075
-0.080
-0.084
-0.088
-0.091
-0.094
-0.097
-0.099
-0.101
-0.103
-0.105
-0.107
-0.109
-0.111
-0.114
-0.116
-0.118
-0.120
-0.122
-0.125
-0.127
-0.129
-0.131
-0.132
-0.134
-0.135
-0.136
-0.136
-0.137
-0.137
-0.137
-0.137
-0.137
-0.136
-0.136
-0.135
-0.134
-0.134
-0.133
-0.132
-0.131
-0.130
-0.129
-0.128
-0.127
-0.127
-0.126
-0.125
-0.124
-0.123
-0.123
-0.122
-0.121
-0.121
-0.120
-0.120
-0.119
-0.119
-0.119
-0.118
-0.118
-0.117
-0.117
-0.117
-0.116
-0.116
-0.116
-0.164
-0.165
-0.165
-0.166
-0.167
-0.168
-0.169
-0.170
-0.171
-0.173
-0.175
-0.177
-0.180
-0.182
-0.186
-0.189
-0.193
-0.198
-0.202
-0.207
-0.213
-0.218
-0.223
-0.228
-0.233
-0.238
-0.243
-0.248
-0.252
-0.256
-0.260
-0.263
-0.265
-0.267
-0.268
-0.268
-0.268
-0.266
-0.262
-0.257
-0.250
-0.241
-0.229
-0.214
-0.196
-0.176
-0.152
-0.125
-0.097
-0.064
-0.027
0.020
0.085
0.162
0.244
0.320
0.395
0.510
0.680
0.829
0.805
0.643
0.482
0.353
0.248
0.158
0.085
0.031
-0.001
-0.017
-0.021
-0.019
-0.015
-0.014
-0.015
-0.018
-0.022
-0.028
-0.035
-0.043
-0.050
-0.057
-0.063
-0.069
-0.074
-0.078
-0.083
-0.086
-0.089
-0.092
-0.094
-0.096
-0.098
-0.100
-0.102
-0.104
-0.106
-0.108
-0.110
-0.112
-0.114
-0.116
-0.118
-0.121
-0.123
-0.125
-0.127
-0.129
-0.130
-0.132
-0.133
-0.134
-0.135
-0.135
-0.135
-0.135
-0.135
-0.135
-0.134
-0.134
-0.133
-0.132
-0.132
-0.131
-0.130
-0.129
-0.128
-0.128
-0.127
-0.126
-0.125
-0.124
-0.124
-0.123
-0.122
-0.122
-0.121
-0.121
-0.120
-0.120
-0.119
-0.119
-0.118
-0.118
-0.117
-0.117
-0.117
-0.116
-0.116
-0.116
-0.115
-0.163
-0.163
-0.163
-0.164
-0.164
-0.165
-0.166
-0.167
-0.168
-0.169
-0.171
-0.173
-0.175
-0.178
-0.181
-0.185
-0.189
-0.193
-0.198
-0.203
-0.208
-0.213
-0.218
-0.224
-0.229
-0.234
-0.239
-0.243
-0.248
-0.252
-0.255
-0.258
-0.261
-0.263
-0.264
-0.264
-0.263
-0.261
-0.258
-0.253
-0.246
-0.237
-0.225
-0.211
-0.194
-0.175
-0.152
-0.128
-0.101
-0.071
-0.034
0.014
0.085
0.184
0.295
0.391
0.445
0.533
0.730
0.908
0.863
0.638
0.441
0.300
0.197
0.113
0.049
0.001
-0.026
-0.038
-0.038
-0.034
-0.028
-0.024
-0.023
-0.024
-0.027
-0.032
-0.038
-0.044
-0.051
-0.057
-0.063
-0.068
-0.073
-0.078
-0.081
-0.084
-0.087
-0.090
-0.092
-0.094
-0.096
-0.097
-0.099
-0.100
-0.102
-0.104
-0.106
-0.108
-0.110
-0.112
-0.114
-0.117
-0.119
-0.121
-0.124
-0.126
-0.127
-0.129
-0.130
-0.131
-0.132
-0.133
-0.133
-0.133
-0.133
-0.133
-0.133
-0.133
-0.132
-0.131
-0.131
-0.130
-0.129
-0.129
-0.128
-0.127
-0.126
-0.125
-0.125
-0.124
-0.123
-0.123
-0.122
-0.121
-0.121
-0.120
-0.120
-0.119
-0.119
-0.118
-0.118
-0.118
-0.117
-0.117
-0.117
-0.116
-0.116
-0.116
-0.115
-0.161
-0.161
-0.161
-0.162
-0.162
-0.162
-0.163
-0.164
-0.165
-0.166
-0.167
-0.169
-0.171
-0.174
-0.177
-0.180
-0.184
-0.188
-0.192
-0.197
-0.202
-0.208
-0.213
-0.218
-0.224
-0.229
-0.234
-0.238
-0.243
-0.247
-0.250
-0.253
-0.256
-0.258
-0.259
-0.259
-0.258
-0.256
-0.253
-0.248
-0.241
-0.232
-0.221
-0.208
-0.192
-0.174
-0.153
-0.131
-0.107
-0.079
-0.044
0.008
0.092
0.227
0.456
0.675
0.592
0.534
0.632
0.751
0.702
0.517
0.351
0.231
0.142
0.072
0.017
-0.022
-0.045
-0.052
-0.052
-0.046
-0.039
-0.034
-0.031
-0.031
-0.033
-0.037
-0.042
-0.047
-0.053
-0.058
-0.064
-0.069
-0.073
-0.077
-0.080
-0.083
-0.086
-0.088
-0.090
-0.091
-0.093
-0.094
-0.095
-0.097
-0.098
-0.100
-0.101
-0.103
-0.105
-0.108
-0.110
-0.112
-0.115
-0.117
-0.120
-0.122
-0.124
-0.126
-0.127
-0.129
-0.130
-0.131
-0.131
-0.131
-0.132
-0.132
-0.132
-0.131
-0.131
-0.130
-0.130
-0.129
-0.129
-0.128
-0.127
-0.126
-0.126
-0.125
-0.124
-0.124
-0.123
-0.122
-0.122
-0.121
-0.121
-0.120
-0.120
-0.119
-0.119
-0.118
-0.118
-0.117
-0.117
-0.117
-0.116
-0.116
-0.116
-0.115
-0.115
-0.159
-0.159
-0.159
-0.159
-0.159
-0.160
-0.160
-0.160
-0.161
-0.162
-0.163
-0.164
-0.166
-0.169
-0.171
-0.175
-0.178
-0.182
-0.187
-0.192
-0.197
-0.202
-0.207
-0.213
-0.218
-0.223
-0.228
-0.233
-0.237
-0.241
-0.245
-0.248
-0.250
-0.252
-0.253
-0.253
-0.253
-0.251
-0.247
-0.243
-0.236
-0.228
-0.218
-0.205
-0.191
-0.174
-0.156
-0.136
-0.114
-0.086
-0.050
0.004
0.096
0.280
0.832
1.372
0.976
0.521
0.516
0.536
0.471
0.363
0.249
0.161
0.091
0.035
-0.008
-0.038
-0.057
-0.062
-0.060
-0.055
-0.048
-0.042
-0.038
-0.038
-0.039
-0.041
-0.045
-0.050
-0.055
-0.060
-0.065
-0.069
-0.073
-0.076
-0.079
-0.082
-0.084
-0.086
-0.088
-0.089
-0.090
-0.091
-0.092
-0.093
-0.094
-0.096
-0.097
-0.099
-0.101
-0.103
-0.106
-0.108
-0.111
-0.114
-0.116
-0.119
-0.121
-0.123
-0.125
-0.126
-0.127
-0.128
-0.129
-0.130
-0.130
-0.130
-0.130
-0.130
-0.130
-0.129
-0.129
-0.128
-0.128
-0.127
-0.127
-0.126
-0.125
-0.125
-0.124
-0.123
-0.123
-0.122
-0.121
-0.121
-0.120
-0.120
-0.119
-0.119
-0.118
-0.118
-0.118
-0.117
-0.117
-0.117
-0.116
-0.116
-0.116
-0.115
-0.115
-0.157
-0.157
-0.157
-0.157
-0.157
-0.157
-0.157
-0.157
-0.157
-0.158
-0.159
-0.160
-0.162
-0.164
-0.166
-0.169
-0.172
-0.176
-0.181
-0.186
-0.191
-0.196
-0.201
-0.207
-0.212
-0.217
-0.222
-0.227
-0.231
-0.235
-0.239
-0.242
-0.244
-0.246
-0.247
-0.247
-0.246
-0.245
-0.242
-0.237
-0.231
-0.224
-0.214
-0.203
-0.190
-0.175
-0.159
-0.140
-0.119
-0.093
-0.057
-0.002
0.087
0.256
0.702
1.110
0.690
0.495
0.632
0.509
0.358
0.250
0.168
0.105
0.051
0.008
-0.025
-0.048
-0.062
-0.067
-0.065
-0.060
-0.054
-0.048
-0.045
-0.044
-0.044
-0.046
-0.049
-0.053
-0.058
-0.062
-0.066
-0.070
-0.073
-0.076
-0.079
-0.081
-0.083
-0.085
-0.086
-0.087
-0.088
-0.088
-0.089
-0.090
-0.091
-0.092
-0.093
-0.095
-0.097
-0.099
-0.102
-0.104
-0.107
-0.110
-0.112
-0.115
-0.118
-0.120
-0.122
-0.123
-0.125
-0.126
-0.127
-0.128
-0.128
-0.129
-0.129
-0.129
-0.129
-0.128
-0.128
-0.128
-0.127
-0.127
-0.126
-0.125
-0.125
-0.124
-0.124
-0.123
-0.122
-0.122
-0.121
-0.121
-0.120
-0.120
-0.119
-0.119
-0.118
-0.118
-0.118
-0.117
-0.117
-0.117
-0.116
-0.116
-0.116
-0.115
-0.115
-0.155
-0.155
-0.155
-0.154
-0.154
-0.154
-0.154
-0.154
-0.154
-0.154
-0.154
-0.155
-0.157
-0.158
-0.161
-0.163
-0.167
-0.170
-0.175
-0.179
-0.184
-0.189
-0.195
-0.200
-0.206
-0.211
-0.216
-0.220
-0.225
-0.229
-0.232
-0.235
-0.237
-0.239
-0.240
-0.241
-0.240
-0.239
-0.236
-0.232
-0.226
-0.219
-0.211
-0.200
-0.189
-0.176
-0.161
-0.145
-0.125
-0.100
-0.064
-0.011
0.073
0.191
0.316
0.244
0.009
0.778
1.304
0.765
0.343
0.198
0.120
0.066
0.023
-0.011
-0.036
-0.055
-0.066
-0.070
-0.068
-0.064
-0.059
-0.054
-0.051
-0.049
-0.049
-0.051
-0.053
-0.057
-0.060
-0.064
-0.067
-0.071
-0.074
-0.076
-0.079
-0.081
-0.082
-0.083
-0.084
-0.085
-0.086
-0.086
-0.086
-0.087
-0.088
-0.089
-0.090
-0.091
-0.093
-0.095
-0.098
-0.101
-0.103
-0.106
-0.109
-0.112
-0.114
-0.117
-0.119
-0.121
-0.123
-0.124
-0.125
-0.126
-0.127
-0.127
-0.128
-0.128
-0.128
-0.127
-0.127
-0.127
-0.126
-0.126
-0.125
-0.125
-0.124
-0.124
-0.123
-0.123
-0.122
-0.121
-0.121
-0.120
-0.120
-0.120
-0.119
-0.119
-0.118
-0.118
-0.117
-0.117
-0.117
-0.116
-0.116
-0.116
-0.115
-0.115
-0.115
-0.154
-0.153
-0.153
-0.152
-0.152
-0.151
-0.151
-0.150
-0.150
-0.150
-0.150
-0.151
-0.152
-0.153
-0.155
-0.158
-0.161
-0.164
-0.168
-0.173
-0.178
-0.183
-0.188
-0.194
-0.199
-0.204
-0.209
-0.214
-0.218
-0.222
-0.225
-0.228
-0.231
-0.233
-0.234
-0.234
-0.233
-0.232
-0.229
-0.226
-0.221
-0.215
-0.207
-0.198
-0.188
-0.176
-0.164
-0.149
-0.130
-0.107
-0.072
-0.018
0.064
0.190
0.315
0.226
0.090
0.838
1.323
0.754
0.309
0.162
0.088
0.038
0.002
-0.024
-0.045
-0.060
-0.068
-0.071
-0.070
-0.067
-0.063
-0.059
-0.056
-0.054
-0.054
-0.055
-0.057
-0.060
-0.063
-0.066
-0.069
-0.072
-0.075
-0.077
-0.079
-0.080
-0.081
-0.082
-0.083
-0.083
-0.084
-0.084
-0.084
-0.084
-0.085
-0.086
-0.087
-0.088
-0.090
-0.092
-0.094
-0.097
-0.100
-0.103
-0.106
-0.109
-0.112
-0.114
-0.117
-0.119
-0.121
-0.122
-0.124
-0.125
-0.125
-0.126
-0.126
-0.127
-0.127
-0.127
-0.126
-0.126
-0.126
-0.125
-0.125
-0.124
-0.124
-0.123
-0.123
-0.122
-0.122
-0.121
-0.121
-0.120
-0.120
-0.119
-0.119
-0.119
-0.118
-0.118
-0.117
-0.117
-0.117
-0.116
-0.116
-0.116
-0.115
-0.115
-0.115
-0.152
-0.151
-0.151
-0.150
-0.149
-0.148
-0.148
-0.147
-0.147
-0.146
-0.146
-0.146
-0.147
-0.148
-0.150
-0.152
-0.155
-0.158
-0.162
-0.167
-0.171
-0.176
-0.182
-0.187
-0.192
-0.197
-0.202
-0.207
-0.211
-0.215
-0.219
-0.222
-0.224
-0.226
-0.227
-0.227
-0.227
-0.226
-0.223
-0.220
-0.216
-0.210
-0.204
-0.196
-0.187
-0.177
-0.165
-0.153
-0.136
-0.114
-0.082
-0.030
0.055
0.208
0.452
0.491
0.312
0.417
0.554
0.387
0.219
0.120
0.058
0.018
-0.012
-0.035
-0.051
-0.063
-0.069
-0.072
-0.072
-0.069
-0.066
-0.063
-0.061
-0.059
-0.059
-0.060
-0.062
-0.064
-0.066
-0.068
-0.071
-0.073
-0.076
-0.077
-0.079
-0.080
-0.081
-0.082
-0.082
-0.082
-0.082
-0.082
-0.082
-0.082
-0.083
-0.083
-0.084
-0.085
-0.087
-0.089
-0.092
-0.094
-0.097
-0.100
-0.103
-0.106
-0.109
-0.112
-0.114
-0.117
-0.119
-0.120
-0.122
-0.123
-0.124
-0.125
-0.125
-0.126
-0.126
-0.126
-0.126
-0.126
-0.125
-0.125
-0.125
-0.124
-0.124
-0.123
-0.123
-0.122
-0.122
-0.121
-0.121
-0.120
-0.120
-0.119
-0.119
-0.118
-0.118
-0.118
-0.117
-0.117
-0.117
-0.116
-0.116
-0.116
-0.115
-0.115
-0.115
-0.150
-0.150
-0.149
-0.148
-0.147
-0.146
-0.145
-0.144
-0.143
-0.143
-0.142
-0.142
-0.143
-0.143
-0.145
-0.147
-0.149
-0.152
-0.156
-0.160
-0.165
-0.170
-0.175
-0.180
-0.186
-0.191
-0.196
-0.200
-0.205
-0.208
-0.212
-0.215
-0.217
-0.219
-0.220
-0.220
-0.220
-0.219
-0.217
-0.214
-0.210
-0.206
-0.200
-0.193
-0.186
-0.177
-0.167
-0.156
-0.141
-0.122
-0.093
-0.049
0.025
0.150
0.321
0.377
0.276
0.242
0.240
0.197
0.132
0.074
0.030
-0.002
-0.026
-0.044
-0.057
-0.067
-0.072
-0.074
-0.073
-0.072
-0.069
-0.067
-0.065
-0.064
-0.064
-0.064
-0.065
-0.067
-0.069
-0.071
-0.073
-0.075
-0.077
-0.078
-0.080
-0.080
-0.081
-0.081
-0.082
-0.082
-0.081
-0.081
-0.081
-0.081
-0.081
-0.081
-0.082
-0.083
-0.085
-0.087
-0.089
-0.092
-0.095
-0.098
-0.101
-0.104
-0.107
-0.110
-0.113
-0.115
-0.117
-0.119
-0.121
-0.122
-0.123
-0.124
-0.124
-0.125
-0.125
-0.125
-0.125
-0.125
-0.125
-0.124
-0.124
-0.124
-0.123
-0.123
-0.122
-0.122
-0.121
-0.121
-0.121
-0.120
-0.120
-0.119
-0.119
-0.118
-0.118
-0.118
-0.117
-0.117
-0.117
-0.116
-0.116
-0.116
-0.115
-0.115
-0.115
-0.149
-0.148
-0.147
-0.146
-0.145
-0.144
-0.142
-0.141
-0.140
-0.139
-0.139
-0.138
-0.138
-0.139
-0.140
-0.142
-0.144
-0.147
-0.150
-0.155
-0.159
-0.164
-0.169
-0.174
-0.179
-0.184
-0.189
-0.194
-0.198
-0.202
-0.205
-0.208
-0.210
-0.212
-0.213
-0.214
-0.214
-0.213
-0.211
-0.209
-0.205
-0.201
-0.196
-0.191
-0.184
-0.177
-0.168
-0.159
-0.146
-0.130
-0.106
-0.072
-0.020
0.055
0.134
0.170
0.153
0.133
0.121
0.098
0.066
0.033
0.004
-0.020
-0.039
-0.053
-0.063
-0.070
-0.074
-0.076
-0.076
-0.075
-0.072
-0.070
-0.069
-0.068
-0.068
-0.068
-0.069
-0.070
-0.072
-0.074
-0.075
-0.077
-0.078
-0.079
-0.080
-0.081
-0.081
-0.082
-0.082
-0.081
-0.081
-0.081
-0.080
-0.080
-0.080
-0.080
-0.081
-0.082
-0.083
-0.085
-0.088
-0.090
-0.093
-0.096
-0.099
-0.102
-0.106
-0.108
-0.111
-0.114
-0.116
-0.118
-0.119
-0.121
-0.122
-0.123
-0.123
-0.124
-0.124
-0.124
-0.125
-0.124
-0.124
-0.124
-0.124
-0.123
-0.123
-0.123
-0.122
-0.122
-0.121
-0.121
-0.120
-0.120
-0.120
-0.119
-0.119
-0.118
-0.118
-0.118
-0.117
-0.117
-0.117
-0.116
-0.116
-0.116
-0.115
-0.115
-0.115
-0.147
-0.146
-0.145
-0.144
-0.143
-0.141
-0.140
-0.139
-0.137
-0.136
-0.135
-0.135
-0.135
-0.135
-0.136
-0.137
-0.139
-0.142
-0.145
-0.149
-0.153
-0.158
-0.163
-0.168
-0.173
-0.178
-0.183
-0.187
-0.191
-0.195
-0.198
-0.201
-0.204
-0.205
-0.207
-0.207
-0.207
-0.207
-0.205
-0.203
-0.201
-0.197
-0.193
-0.188
-0.183
-0.177
-0.170
-0.161
-0.151
-0.137
-0.120
-0.094
-0.060
-0.018
0.022
0.048
0.054
0.052
0.046
0.034
0.017
-0.003
-0.021
-0.038
-0.051
-0.061
-0.069
-0.074
-0.078
-0.079
-0.079
-0.077
-0.076
-0.074
-0.073
-0.072
-0.072
-0.072
-0.073
-0.074
-0.075
-0.076
-0.077
-0.079
-0.080
-0.081
-0.081
-0.082
-0.082
-0.082
-0.082
-0.081
-0.081
-0.081
-0.080
-0.080
-0.080
-0.080
-0.080
-0.081
-0.083
-0.085
-0.087
-0.089
-0.092
-0.095
-0.098
-0.101
-0.104
-0.107
-0.110
-0.112
-0.115
-0.117
-0.118
-0.120
-0.121
-0.122
-0.123
-0.123
-0.124
-0.124
-0.124
-0.124
-0.124
-0.124
-0.124
-0.123
-0.123
-0.123
-0.122
-0.122
-0.121
-0.121
-0.120
-0.120
-0.120
-0.119
-0.119
-0.118
-0.118
-0.118
-0.117
-0.117
-0.117
-0.116
-0.116
-0.116
-0.115
-0.115
-0.115
-0.146
-0.145
-0.144
-0.142
-0.141
-0.140
-0.138
-0.136
-0.135
-0.134
-0.133
-0.132
-0.131
-0.131
-0.132
-0.133
-0.135
-0.138
-0.141
-0.144
-0.148
-0.153
-0.158
-0.163
-0.167
-0.172
-0.177
-0.181
-0.185
-0.189
-0.192
-0.195
-0.197
-0.199
-0.200
-0.201
-0.201
-0.201
-0.200
-0.198
-0.196
-0.193
-0.190
-0.186
-0.181
-0.176
-0.171
-0.163
-0.155
-0.145
-0.131
-0.113
-0.090
-0.065
-0.040
-0.021
-0.011
-0.006
-0.007
-0.012
-0.021
-0.032
-0.043
-0.054
-0.063
-0.070
-0.076
-0.079
-0.082
-0.082
-0.082
-0.081
-0.080
-0.078
-0.077
-0.076
-0.076
-0.076
-0.076
-0.077
-0.078
-0.079
-0.080
-0.081
-0.081
-0.082
-0.083
-0.083
-0.083
-0.083
-0.083
-0.082
-0.082
-0.081
-0.081
-0.080
-0.080
-0.080
-0.081
-0.081
-0.083
-0.084
-0.087
-0.089
-0.092
-0.095
-0.098
-0.101
-0.104
-0.107
-0.109
-0.112
-0.114
-0.116
-0.118
-0.119
-0.120
-0.121
-0.122
-0.123
-0.123
-0.124
-0.124
-0.124
-0.124
-0.124
-0.123
-0.123
-0.123
-0.122
-0.122
-0.122
-0.121
-0.121
-0.120
-0.120
-0.120
-0.119
-0.119
-0.118
-0.118
-0.118
-0.117
-0.117
-0.117
-0.116
-0.116
-0.116
-0.115
-0.115
-0.115
-0.145
-0.144
-0.142
-0.141
-0.140
-0.138
-0.136
-0.135
-0.133
-0.132
-0.130
-0.129
-0.129
-0.129
-0.129
-0.130
-0.132
-0.134
-0.137
-0.140
-0.144
-0.148
-0.153
-0.158
-0.162
-0.167
-0.171
-0.176
-0.180
-0.183
-0.186
-0.189
-0.191
-0.193
-0.194
-0.195
-0.195
-0.195
-0.194
-0.193
-0.191
-0.189
-0.187
-0.183
-0.180
-0.176
-0.171
-0.165
-0.159
-0.150
-0.140
-0.127
-0.112
-0.095
-0.078
-0.065
-0.054
-0.048
-0.045
-0.046
-0.050
-0.056
-0.062
-0.068
-0.074
-0.079
-0.082
-0.085
-0.086
-0.086
-0.086
-0.085
-0.084
-0.083
-0.081
-0.081
-0.080
-0.080
-0.080
-0.080
-0.081
-0.081
-0.082
-0.083
-0.083
-0.084
-0.084
-0.084
-0.084
-0.084
-0.084
-0.083
-0.083
-0.082
-0.082
-0.081
-0.081
-0.081
-0.081
-0.082
-0.083
-0.085
-0.087
-0.089
-0.092
-0.095
-0.098
-0.101
-0.103
-0.106
-0.109
-0.111
-0.113
-0.115
-0.117
-0.119
-0.120
-0.121
-0.122
-0.122
-0.123
-0.123
-0.123
-0.123
-0.123
-0.123
-0.123
-0.123
-0.123
-0.122
-0.122
-0.122
-0.121
-0.121
-0.120
-0.120
-0.120
-0.119
-0.119
-0.118
-0.118
-0.118
-0.117
-0.117
-0.117
-0.116
-0.116
-0.116
-0.115
-0.115
-0.115
-0.144
-0.143
-0.141
-0.140
-0.138
-0.137
-0.135
-0.133
-0.131
-0.130
-0.129
-0.127
-0.127
-0.126
-0.127
-0.128
-0.129
-0.131
-0.134
-0.137
-0.141
-0.145
-0.149
-0.153
-0.158
-0.162
-0.167
-0.171
-0.174
-0.178
-0.181
-0.183
-0.185
-0.187
-0.188
-0.189
-0.190
-0.190
-0.189
-0.188
-0.187
-0.186
-0.184
-0.181
-0.178
-0.175
-0.171
-0.167
-0.162
-0.155
-0.148
-0.138
-0.127
-0.115
-0.103
-0.092
-0.083
-0.077
-0.073
-0.072
-0.073
-0.075
-0.078
-0.081
-0.084
-0.087
-0.089
-0.090
-0.091
-0.090
-0.090
-0.089
-0.088
-0.086
-0.085
-0.084
-0.084
-0.083
-0.083
-0.084
-0.084
-0.084
-0.085
-0.085
-0.085
-0.086
-0.086
-0.086
-0.086
-0.086
-0.085
-0.085
-0.084
-0.084
-0.083
-0.083
-0.083
-0.083
-0.083
-0.084
-0.085
-0.086
-0.088
-0.090
-0.093
-0.095
-0.098
-0.101
-0.104
-0.106
-0.109
-0.111
-0.113
-0.115
-0.117
-0.118
-0.120
-0.121
-0.122
-0.122
-0.123
-0.123
-0.123
-0.123
-0.123
-0.123
-0.123
-0.123
-0.123
-0.122
-0.122
-0.122
-0.121
-0.121
-0.120
-0.120
-0.120
-0.119
-0.119
-0.118
-0.118
-0.118
-0.117
-0.117
-0.117
-0.116
-0.116
-0.116
-0.115
-0.115
-0.115
-0.143
-0.142
-0.140
-0.139
-0.137
-0.136
-0.134
-0.132
-0.130
-0.129
-0.127
-0.126
-0.125
-0.125
-0.125
-0.126
-0.127
-0.129
-0.131
-0.134
-0.138
-0.141
-0.146
-0.150
-0.154
-0.158
-0.162
-0.166
-0.170
-0.173
-0.176
-0.178
-0.180
-0.182
-0.183
-0.184
-0.185
-0.185
-0.184
-0.184
-0.183
-0.182
-0.181
-0.179
-0.177
-0.175
-0.172
-0.168
-0.164
-0.159
-0.153
-0.146
-0.138
-0.129
-0.120
-0.112
-0.104
-0.098
-0.094
-0.091
-0.090
-0.090
-0.091
-0.092
-0.094
-0.095
-0.095
-0.095
-0.095
-0.095
-0.094
-0.093
-0.091
-0.090
-0.089
-0.088
-0.088
-0.087
-0.087
-0.087
-0.087
-0.087
-0.087
-0.088
-0.088
-0.088
-0.088
-0.088
-0.088
-0.088
-0.087
-0.087
-0.086
-0.086
-0.085
-0.085
-0.085
-0.085
-0.085
-0.086
-0.087
-0.088
-0.090
-0.092
-0.094
-0.097
-0.099
-0.102
-0.104
-0.107
-0.109
-0.111
-0.113
-0.115
-0.117
-0.118
-0.120
-0.121
-0.121
-0.122
-0.122
-0.123
-0.123
-0.123
-0.123
-0.123
-0.123
-0.123
-0.123
-0.122
-0.122
-0.122
-0.121
-0.121
-0.120
-0.120
-0.120
-0.119
-0.119
-0.119
-0.118
-0.118
-0.117
-0.117
-0.117
-0.116
-0.116
-0.116
-0.115
-0.115
-0.115
-0.142
-0.141
-0.140
-0.138
-0.137
-0.135
-0.133
-0.131
-0.130
-0.128
-0.127
-0.125
-0.124
-0.124
-0.124
-0.125
-0.126
-0.127
-0.130
-0.132
-0.136
-0.139
-0.143
-0.147
-0.151
-0.155
-0.158
-0.162
-0.165
-0.168
-0.171
-0.173
-0.175
-0.177
-0.178
-0.179
-0.180
-0.180
-0.180
-0.180
-0.179
-0.179
-0.178
-0.177
-0.175
-0.174
-0.172
-0.169
-0.166
-0.163
-0.158
-0.153
-0.146
-0.140
-0.133
-0.126
-0.119
-0.114
-0.109
-0.106
-0.104
-0.103
-0.102
-0.102
-0.102
-0.102
-0.101
-0.101
-0.100
-0.099
-0.098
-0.097
-0.095
-0.094
-0.093
-0.092
-0.091
-0.091
-0.090
-0.090
-0.090
-0.090
-0.090
-0.090
-0.090
-0.090
-0.090
-0.090
-0.090
-0.090
-0.089
-0.089
-0.089
-0.088
-0.088
-0.087
-0.087
-0.087
-0.087
-0.088
-0.089
-0.090
-0.092
-0.094
-0.096
-0.098
-0.100
-0.103
-0.105
-0.108
-0.110
-0.112
-0.114
-0.116
-0.117
-0.118
-0.120
-0.121
-0.121
-0.122
-0.122
-0.123
-0.123
-0.123
-0.123
-0.123
-0.123
-0.123
-0.123
-0.122
-0.122
-0.122
-0.121
-0.121
-0.121
-0.120
-0.120
-0.119
-0.119
-0.119
-0.118
-0.118
-0.118
-0.117
-0.117
-0.116
-0.116
-0.116
-0.115
-0.115
-0.115
-0.142
-0.140
-0.139
-0.138
-0.136
-0.134
-0.133
-0.131
-0.129
-0.128
-0.126
-0.125
-0.124
-0.124
-0.124
-0.124
-0.125
-0.127
-0.129
-0.131
-0.134
-0.137
-0.141
-0.144
-0.148
-0.152
-0.155
-0.159
-0.162
-0.164
-0.167
-0.169
-0.171
-0.172
-0.174
-0.174
-0.175
-0.176
-0.176
-0.176
-0.176
-0.175
-0.175
-0.174
-0.174
-0.173
-0.172
-0.170
-0.168
-0.165
-0.162
-0.157
-0.153
-0.147
-0.141
-0.136
-0.130
-0.126
-0.121
-0.118
-0.115
-0.113
-0.111
-0.110
-0.109
-0.108
-0.107
-0.106
-0.105
-0.104
-0.102
-0.101
-0.099
-0.098
-0.097
-0.096
-0.095
-0.094
-0.094
-0.093
-0.093
-0.093
-0.093
-0.093
-0.093
-0.093
-0.093
-0.093
-0.093
-0.092
-0.092
-0.092
-0.091
-0.091
-0.090
-0.090
-0.090
-0.090
-0.090
-0.091
-0.092
-0.093
-0.094
-0.096
-0.098
-0.100
-0.102
-0.104
-0.106
-0.109
-0.111
-0.113
-0.114
-0.116
-0.117
-0.119
-0.120
-0.121
-0.121
-0.122
-0.123
-0.123
-0.123
-0.123
-0.123
-0.123
-0.123
-0.123
-0.123
-0.122
-0.122
-0.122
-0.121
-0.121
-0.121
-0.120
-0.120
-0.119
-0.119
-0.119
-0.118
-0.118
-0.118
-0.117
-0.117
-0.116
-0.116
-0.116
-0.115
-0.115
-0.115
-0.141
-0.140
-0.139
-0.137
-0.136
-0.134
-0.132
-0.131
-0.129
-0.128
-0.126
-0.125
-0.124
-0.124
-0.124
-0.124
-0.125
-0.126
-0.128
-0.130
-0.133
-0.136
-0.139
-0.143
-0.146
-0.149
-0.153
-0.156
-0.158
-0.161
-0.163
-0.165
-0.167
-0.168
-0.169
-0.170
-0.171
-0.171
-0.172
-0.172
-0.172
-0.172
-0.172
-0.172
-0.172
-0.172
-0.171
-0.170
-0.169
-0.167
-0.164
-0.161
-0.157
-0.153
-0.148
-0.144
-0.139
-0.134
-0.130
-0.127
-0.123
-0.121
-0.119
-0.117
-0.115
-0.114
-0.112
-0.111
-0.109
-0.108
-0.106
-0.105
-0.103
-0.102
-0.101
-0.099
-0.098
-0.098
-0.097
-0.096
-0.096
-0.096
-0.096
-0.096
-0.096
-0.096
-0.095
-0.095
-0.095
-0.095
-0.095
-0.094
-0.094
-0.094
-0.093
-0.093
-0.093
-0.093
-0.093
-0.094
-0.095
-0.096
-0.097
-0.099
-0.100
-0.102
-0.104
-0.106
-0.108
-0.110
-0.112
-0.114
-0.115
-0.117
-0.118
-0.119
-0.120
-0.121
-0.122
-0.122
-0.123
-0.123
-0.123
-0.123
-0.123
-0.123
-0.123
-0.123
-0.123
-0.122
-0.122
-0.122
-0.121
-0.121
-0.121
-0.120
-0.120
-0.120
-0.119
-0.119
-0.118
-0.118
-0.118
-0.117
-0.117
-0.117
-0.116
-0.116
-0.115
-0.115
-0.115
-0.141
-0.140
-0.139
-0.137
-0.136
-0.134
-0.133
-0.131
-0.129
-0.128
-0.127
-0.126
-0.125
-0.124
-0.124
-0.125
-0.125
-0.127
-0.128
-0.130
-0.133
-0.135
-0.138
-0.141
-0.145
-0.148
-0.150
-0.153
-0.156
-0.158
-0.160
-0.162
-0.163
-0.165
-0.166
-0.167
-0.167
-0.168
-0.168
-0.169
-0.169
-0.169
-0.170
-0.170
-0.170
-0.170
-0.170
-0.170
-0.169
-0.168
-0.166
-0.164
-0.161
-0.157
-0.153
-0.149
-0.145
-0.141
-0.137
-0.134
-0.130
-0.127
-0.125
-0.123
-0.121
-0.119
-0.117
-0.115
-0.114
-0.112
-0.110
-0.109
-0.107
-0.106
-0.104
-0.103
-0.102
-0.101
-0.100
-0.100
-0.099
-0.099
-0.099
-0.099
-0.099
-0.098
-0.098
-0.098
-0.098
-0.098
-0.098
-0.097
-0.097
-0.097
-0.097
-0.096
-0.096
-0.096
-0.097
-0.097
-0.098
-0.099
-0.100
-0.101
-0.103
-0.104
-0.106
-0.108
-0.110
-0.111
-0.113
-0.115
-0.116
-0.117
-0.119
-0.120
-0.121
-0.121
-0.122
-0.122
-0.123
-0.123
-0.123
-0.123
-0.123
-0.123
-0.123
-0.123
-0.123
-0.123
-0.122
-0.122
-0.122
-0.121
-0.121
-0.120
-0.120
-0.120
-0.119
-0.119
-0.119
-0.118
-0.118
-0.117
-0.117
-0.117
-0.116
-0.116
-0.116
-0.115
-0.115
-0.141
-0.140
-0.138
-0.137
-0.136
-0.134
-0.133
-0.131
-0.130
-0.129
-0.127
-0.126
-0.126
-0.125
-0.125
-0.125
-0.126
-0.127
-0.129
-0.131
-0.133
-0.135
-0.138
-0.141
-0.143
-0.146
-0.149
-0.151
-0.154
-0.156
-0.157
-0.159
-0.160
-0.161
-0.162
-0.163
-0.164
-0.164
-0.165
-0.165
-0.166
-0.166
-0.167
-0.168
-0.168
-0.169
-0.169
-0.169
-0.169
-0.168
-0.167
-0.165
-0.163
-0.160
-0.157
-0.153
-0.150
-0.146
-0.143
-0.139
-0.136
-0.133
-0.130
-0.128
-0.126
-0.123
-0.121
-0.119
-0.118
-0.116
-0.114
-0.112
-0.111
-0.109
-0.108
-0.107
-0.105
-0.105
-0.104
-0.103
-0.103
-0.102
-0.102
-0.102
-0.102
-0.102
-0.101
-0.101
-0.101
-0.101
-0.101
-0.101
-0.100
-0.100
-0.100
-0.100
-0.100
-0.100
-0.100
-0.101
-0.101
-0.102
-0.103
-0.104
-0.105
-0.107
-0.108
-0.110
-0.111
-0.113
-0.114
-0.116
-0.117
-0.118
-0.119
-0.120
-0.121
-0.122
-0.122
-0.123
-0.123
-0.123
-0.124
-0.124
-0.124
-0.123
-0.123
-0.123
-0.123
-0.123
-0.122
-0.122
-0.122
-0.121
-0.121
-0.121
-0.120
-0.120
-0.119
-0.119
-0.119
-0.118
-0.118
-0.117
-0.117
-0.117
-0.116
-0.116
-0.116
-0.115
-0.115
-0.141
-0.140
-0.139
-0.137
-0.136
-0.135
-0.133
-0.132
-0.131
-0.129
-0.128
-0.127
-0.127
-0.126
-0.126
-0.127
-0.127
-0.128
-0.130
-0.131
-0.133
-0.136
-0.138
-0.140
-0.143
-0.145
-0.148
-0.150
-0.152
-0.154
-0.155
-0.157
-0.158
-0.159
-0.159
-0.160
-0.161
-0.161
-0.162
-0.162
-0.163
-0.164
-0.164
-0.165
-0.166
-0.167
-0.168
-0.168
-0.169
-0.168
-0.168
-0.166
-0.165
-0.162
-0.160
-0.157
-0.153
-0.150
-0.147
-0.144
-0.140
-0.138
-0.135
-0.132
-0.130
-0.128
-0.125
-0.123
-0.121
-0.119
-0.118
-0.116
-0.114
-0.113
-0.111
-0.110
-0.109
-0.108
-0.107
-0.106
-0.106
-0.106
-0.105
-0.105
-0.105
-0.105
-0.105
-0.104
-0.104
-0.104
-0.104
-0.104
-0.104
-0.104
-0.103
-0.103
-0.103
-0.103
-0.104
-0.104
-0.105
-0.105
-0.106
-0.107
-0.108
-0.109
-0.111
-0.112
-0.113
-0.115
-0.116
-0.117
-0.118
-0.119
-0.120
-0.121
-0.122
-0.122
-0.123
-0.123
-0.124
-0.124
-0.124
-0.124
-0.124
-0.124
-0.124
-0.123
-0.123
-0.123
-0.123
-0.122
-0.122
-0.121
-0.121
-0.121
-0.120
-0.120
-0.120
-0.119
-0.119
-0.118
-0.118
-0.118
-0.117
-0.117
-0.116
-0.116
-0.116
-0.115
-0.115
-0.141
-0.140
-0.139
-0.138
-0.136
-0.135
-0.134
-0.133
-0.132
-0.130
-0.129
-0.129
-0.128
-0.128
-0.128
-0.128
-0.129
-0.130
-0.131
-0.132
-0.134
-0.136
-0.138
-0.140
-0.142
-0.145
-0.147
-0.149
-0.150
-0.152
-0.153
-0.154
-0.155
-0.156
-0.157
-0.158
-0.158
-0.158
-0.159
-0.160
-0.160
-0.161
-0.162
-0.163
-0.164
-0.165
-0.166
-0.167
-0.168
-0.168
-0.168
-0.167
-0.166
-0.164
-0.162
-0.159
-0.156
-0.153
-0.150
-0.147
-0.144
-0.141
-0.139
-0.136
-0.134
-0.131
-0.129
-0.127
-0.125
-0.123
-0.121
-0.119
-0.118
-0.116
-0.115
-0.113
-0.112
-0.111
-0.111
-0.110
-0.109
-0.109
-0.109
-0.108
-0.108
-0.108
-0.108
-0.108
-0.108
-0.108
-0.107
-0.107
-0.107
-0.107
-0.107
-0.107
-0.107
-0.107
-0.107
-0.107
-0.108
-0.108
-0.109
-0.110
-0.111
-0.112
-0.113
-0.114
-0.115
-0.116
-0.117
-0.119
-0.119
-0.120
-0.121
-0.122
-0.122
-0.123
-0.123
-0.124
-0.124
-0.124
-0.124
-0.124
-0.124
-0.124
-0.124
-0.124
-0.123
-0.123
-0.123
-0.122
-0.122
-0.122
-0.121
-0.121
-0.120
-0.120
-0.120
-0.119
-0.119
-0.118
-0.118
-0.118
-0.117
-0.117
-0.117
-0.116
-0.116
-0.115
-0.115
-0.141
-0.140
-0.139
-0.138
-0.137
-0.136
-0.135
-0.134
-0.132
-0.132
-0.131
-0.130
-0.130
-0.129
-0.129
-0.130
-0.130
-0.131
-0.132
-0.133
-0.135
-0.137
-0.139
-0.140
-0.142
-0.144
-0.146
-0.148
-0.149
-0.151
-0.152
-0.153
-0.154
-0.154
-0.155
-0.155
-0.156
-0.156
-0.157
-0.157
-0.158
-0.159
-0.160
-0.161
-0.162
-0.164
-0.165
-0.166
-0.167
-0.167
-0.167
-0.167
-0.166
-0.165
-0.163
-0.161
-0.158
-0.155
-0.153
-0.150
-0.147
-0.144
-0.142
-0.139
-0.137
-0.134
-0.132
-0.130
-0.128
-0.126
-0.124
-0.123
-0.121
-0.120
-0.118
-0.117
-0.116
-0.115
-0.114
-0.113
-0.113
-0.112
-0.112
-0.112
-0.112
-0.111
-0.111
-0.111
-0.111
-0.111
-0.111
-0.111
-0.111
-0.111
-0.110
-0.110
-0.110
-0.110
-0.111
-0.111
-0.111
-0.112
-0.112
-0.113
-0.114
-0.114
-0.115
-0.116
-0.117
-0.118
-0.119
-0.120
-0.121
-0.121
-0.122
-0.123
-0.123
-0.124
-0.124
-0.124
-0.124
-0.124
-0.124
-0.124
-0.124
-0.124
-0.124
-0.124
-0.124
-0.123
-0.123
-0.123
-0.122
-0.122
-0.121
-0.121
-0.121
-0.120
-0.120
-0.119
-0.119
-0.119
-0.118
-0.118
-0.117
-0.117
-0.117
-0.116
-0.116
-0.115
-0.115
-0.141
-0.140
-0.139
-0.138
-0.137
-0.136
-0.135
-0.134
-0.134
-0.133
-0.132
-0.131
-0.131
-0.131
-0.131
-0.131
-0.132
-0.132
-0.133
-0.135
-0.136
-0.138
-0.139
-0.141
-0.143
-0.144
-0.146
-0.147
-0.148
-0.150
-0.151
-0.151
-0.152
-0.153
-0.153
-0.153
-0.154
-0.154
-0.155
-0.155
-0.156
-0.157
-0.158
-0.159
-0.161
-0.162
-0.163
-0.165
-0.166
-0.166
-0.167
-0.167
-0.166
-0.165
-0.163
-0.162
-0.159
-0.157
-0.155
-0.152
-0.150
-0.147
-0.144
-0.142
-0.140
-0.137
-0.135
-0.133
-0.131
-0.129
-0.128
-0.126
-0.124
-0.123
-0.121
-0.120
-0.119
-0.118
-0.117
-0.117
-0.116
-0.116
-0.115
-0.115
-0.115
-0.115
-0.115
-0.115
-0.115
-0.114
-0.114
-0.114
-0.114
-0.114
-0.114
-0.114
-0.114
-0.114
-0.114
-0.114
-0.114
-0.115
-0.115
-0.116
-0.116
-0.117
-0.118
-0.118
-0.119
-0.120
-0.121
-0.121
-0.122
-0.123
-0.123
-0.124
-0.124
-0.124
-0.125
-0.125
-0.125
-0.125
-0.125
-0.125
-0.125
-0.124
-0.124
-0.124
-0.124
-0.123
-0.123
-0.123
-0.122
-0.122
-0.122
-0.121
-0.121
-0.120
-0.120
-0.120
-0.119
-0.119
-0.118
-0.118
-0.117
-0.117
-0.117
-0.116
-0.116
-0.115
-0.115
-0.141
-0.140
-0.139
-0.139
-0.138
-0.137
-0.136
-0.135
-0.135
-0.134
-0.133
-0.133
-0.133
-0.132
-0.132
-0.133
-0.133
-0.134
-0.135
-0.136
-0.137
-0.139
-0.140
-0.141
-0.143
-0.144
-0.146
-0.147
-0.148
-0.149
-0.150
-0.150
-0.151
-0.151
-0.152
-0.152
-0.152
-0.153
-0.153
-0.154
-0.154
-0.155
-0.156
-0.158
-0.159
-0.160
-0.162
-0.163
-0.164
-0.165
-0.166
-0.166
-0.165
-0.165
-0.164
-0.162
-0.160
-0.158
-0.156
-0.154
-0.151
-0.149
-0.147
-0.144
-0.142
-0.140
-0.138
-0.136
-0.134
-0.132
-0.131
-0.129
-0.127
-0.126
-0.125
-0.124
-0.122
-0.122
-0.121
-0.120
-0.120
-0.119
-0.119
-0.119
-0.118
-0.118
-0.118
-0.118
-0.118
-0.118
-0.118
-0.118
-0.118
-0.117
-0.117
-0.117
-0.117
-0.117
-0.117
-0.117
-0.117
-0.118
-0.118
-0.118
-0.119
-0.119
-0.120
-0.121
-0.121
-0.122
-0.122
-0.123
-0.123
-0.124
-0.124
-0.125
-0.125
-0.125
-0.125
-0.125
-0.125
-0.125
-0.125
-0.125
-0.125
-0.125
-0.125
-0.124
-0.124
-0.124
-0.123
-0.123
-0.123
-0.122
-0.122
-0.121
-0.121
-0.121
-0.120
-0.120
-0.119
-0.119
-0.118
-0.118
-0.118
-0.117
-0.117
-0.116
-0.116
-0.116
-0.115
-0.141
-0.140
-0.140
-0.139
-0.138
-0.138
-0.137
-0.136
-0.136
-0.135
-0.135
-0.134
-0.134
-0.134
-0.134
-0.134
-0.135
-0.135
-0.136
-0.137
-0.138
-0.140
-0.141
-0.142
-0.143
-0.145
-0.146
-0.147
-0.148
-0.148
-0.149
-0.150
-0.150
-0.150
-0.151
-0.151
-0.151
-0.151
-0.152
-0.152
-0.153
-0.154
-0.155
-0.156
-0.158
-0.159
-0.160
-0.162
-0.163
-0.164
-0.165
-0.165
-0.165
-0.164
-0.164
-0.162
-0.161
-0.159
-0.157
-0.155
-0.153
-0.151
-0.149
-0.147
-0.144
-0.142
-0.140
-0.139
-0.137
-0.135
-0.133
-0.132
-0.130
-0.129
-0.128
-0.127
-0.126
-0.125
-0.124
-0.124
-0.123
-0.123
-0.122
-0.122
-0.122
-0.122
-0.122
-0.121
-0.121
-0.121
-0.121
-0.121
-0.121
-0.121
-0.121
-0.121
-0.120
-0.120
-0.120
-0.120
-0.120
-0.121
-0.121
-0.121
-0.121
-0.122
-0.122
-0.123
-0.123
-0.123
-0.124
-0.124
-0.125
-0.125
-0.125
-0.125
-0.126
-0.126
-0.126
-0.126
-0.126
-0.126
-0.126
-0.126
-0.125
-0.125
-0.125
-0.125
-0.124
-0.124
-0.124
-0.123
-0.123
-0.122
-0.122
-0.122
-0.121
-0.121
-0.120
-0.120
-0.119
-0.119
-0.119
-0.118
-0.118
-0.117
-0.117
-0.116
-0.116
-0.116
-0.115
-0.141
-0.141
-0.140
-0.140
-0.139
-0.138
-0.138
-0.137
-0.137
-0.136
-0.136
-0.136
-0.135
-0.135
-0.136
-0.136
-0.136
-0.137
-0.138
-0.139
-0.140
-0.141
-0.142
-0.143
-0.144
-0.145
-0.146
-0.147
-0.148
-0.148
-0.149
-0.149
-0.149
-0.150
-0.150
-0.150
-0.150
-0.150
-0.151
-0.151
-0.152
-0.153
-0.154
-0.155
-0.156
-0.158
-0.159
-0.161
-0.162
-0.163
-0.164
-0.164
-0.164
-0.164
-0.163
-0.162
-0.161
-0.160
-0.158
-0.156
-0.154
-0.152
-0.150
-0.148
-0.146
-0.145
-0.143
-0.141
-0.139
-0.138
-0.136
-0.135
-0.133
-0.132
-0.131
-0.130
-0.129
-0.128
-0.127
-0.127
-0.126
-0.126
-0.126
-0.125
-0.125
-0.125
-0.125
-0.125
-0.125
-0.125
-0.125
-0.124
-0.124
-0.124
-0.124
-0.124
-0.124
-0.124
-0.123
-0.123
-0.123
-0.123
-0.123
-0.124
-0.124
-0.124
-0.124
-0.124
-0.125
-0.125
-0.125
-0.126
-0.126
-0.126
-0.126
-0.126
-0.126
-0.127
-0.127
-0.126
-0.126
-0.126
-0.126
-0.126
-0.126
-0.125
-0.125
-0.125
-0.124
-0.124
-0.124
-0.123
-0.123
-0.123
-0.122
-0.122
-0.121
-0.121
-0.120
-0.120
-0.120
-0.119
-0.119
-0.118
-0.118
-0.117
-0.117
-0.117
-0.116
-0.116
-0.115
-0.141
-0.141
-0.141
-0.140
-0.140
-0.139
-0.139
-0.138
-0.138
-0.137
-0.137
-0.137
-0.137
-0.137
-0.137
-0.137
-0.138
-0.138
-0.139
-0.140
-0.141
-0.142
-0.143
-0.144
-0.145
-0.145
-0.146
-0.147
-0.148
-0.148
-0.149
-0.149
-0.149
-0.149
-0.149
-0.149
-0.150
-0.150
-0.150
-0.151
-0.151
-0.152
-0.153
-0.154
-0.155
-0.157
-0.158
-0.160
-0.161
-0.162
-0.163
-0.163
-0.164
-0.163
-0.163
-0.162
-0.161
-0.160
-0.158
-0.157
-0.155
-0.153
-0.152
-0.150
-0.148
-0.146
-0.145
-0.143
-0.142
-0.140
-0.139
-0.137
-0.136
-0.135
-0.134
-0.133
-0.132
-0.131
-0.131
-0.130
-0.130
-0.129
-0.129
-0.129
-0.129
-0.128
-0.128
-0.128
-0.128
-0.128
-0.128
-0.128
-0.127
-0.127
-0.127
-0.127
-0.127
-0.126
-0.126
-0.126
-0.126
-0.126
-0.126
-0.126
-0.126
-0.126
-0.126
-0.126
-0.126
-0.127
-0.127
-0.127
-0.127
-0.127
-0.127
-0.127
-0.127
-0.127
-0.127
-0.127
-0.127
-0.127
-0.127
-0.126
-0.126
-0.126
-0.125
-0.125
-0.125
-0.124
-0.124
-0.124
-0.123
-0.123
-0.122
-0.122
-0.121
-0.121
-0.121
-0.120
-0.120
-0.119
-0.119
-0.118
-0.118
-0.117
-0.117
-0.117
-0.116
-0.116
-0.115
-0.142
-0.141
-0.141
-0.141
-0.140
-0.140
-0.139
-0.139
-0.139
-0.138
-0.138
-0.138
-0.138
-0.138
-0.138
-0.139
-0.139
-0.140
-0.140
-0.141
-0.142
-0.143
-0.144
-0.144
-0.145
-0.146
-0.147
-0.147
-0.148
-0.148
-0.149
-0.149
-0.149
-0.149
-0.149
-0.149
-0.149
-0.149
-0.150
-0.150
-0.151
-0.151
-0.152
-0.153
-0.155
-0.156
-0.157
-0.159
-0.160
-0.161
-0.162
-0.162
-0.163
-0.163
-0.163
-0.162
-0.161
-0.160
-0.159
-0.158
-0.156
-0.155
-0.153
-0.151
-0.150
-0.148
-0.147
-0.145
-0.144
-0.142
-0.141
-0.140
-0.139
-0.138
-0.137
-0.136
-0.135
-0.134
-0.134
-0.133
-0.133
-0.132
-0.132
-0.132
-0.132
-0.132
-0.131
-0.131
-0.131
-0.131
-0.131
-0.131
-0.130
-0.130
-0.130
-0.130
-0.129
-0.129
-0.129
-0.129
-0.129
-0.128
-0.128
-0.128
-0.128
-0.128
-0.128
-0.128
-0.128
-0.128
-0.128
-0.128
-0.128
-0.128
-0.128
-0.128
-0.128
-0.128
-0.128
-0.128
-0.127
-0.127
-0.127
-0.127
-0.126
-0.126
-0.126
-0.125
-0.125
-0.125
-0.124
-0.124
-0.123
-0.123
-0.122
-0.122
-0.122
-0.121
-0.121
-0.120
-0.120
-0.119
-0.119
-0.118
-0.118
-0.118
-0.117
-0.117
-0.116
-0.116
-0.115
-0.142
-0.141
-0.141
-0.141
-0.141
-0.140
-0.140
-0.140
-0.140
-0.139
-0.139
-0.139
-0.139
-0.139
-0.140
-0.140
-0.140
-0.141
-0.142
-0.142
-0.143
-0.144
-0.144
-0.145
-0.146
-0.146
-0.147
-0.148
-0.148
-0.148
-0.149
-0.149
-0.149
-0.149
-0.149
-0.149
-0.149
-0.149
-0.150
-0.150
-0.150
-0.151
-0.152
-0.153
-0.154
-0.155
-0.157
-0.158
-0.159
-0.160
-0.161
-0.162
-0.162
-0.162
-0.162
-0.162
-0.161
-0.160
-0.159
-0.158
-0.157
-0.155
-0.154
-0.153
-0.151
-0.150
-0.148
-0.147
-0.146
-0.145
-0.143
-0.142
-0.141
-0.140
-0.139
-0.139
-0.138
-0.137
-0.137
-0.136
-0.136
-0.135
-0.135
-0.135
-0.135
-0.135
-0.134
-0.134
-0.134
-0.134
-0.134
-0.134
-0.133
-0.133
-0.133
-0.132
-0.132
-0.132
-0.132
-0.131
-0.131
-0.131
-0.130
-0.130
-0.130
-0.130
-0.130
-0.130
-0.130
-0.130
-0.129
-0.129
-0.129
-0.129
-0.129
-0.129
-0.129
-0.129
-0.128
-0.128
-0.128
-0.128
-0.127
-0.127
-0.127
-0.126
-0.126
-0.126
-0.125
-0.125
-0.124
-0.124
-0.124
-0.123
-0.123
-0.122
-0.122
-0.121
-0.121
-0.120
-0.120
-0.119
-0.119
-0.119
-0.118
-0.118
-0.117
-0.117
-0.116
-0.116
-0.115
-0.142
-0.142
-0.142
-0.141
-0.141
-0.141
-0.141
-0.141
-0.140
-0.140
-0.140
-0.140
-0.140
-0.141
-0.141
-0.141
-0.142
-0.142
-0.143
-0.143
-0.144
-0.145
-0.145
-0.146
-0.146
-0.147
-0.148
-0.148
-0.148
-0.149
-0.149
-0.149
-0.149
-0.149
-0.149
-0.149
-0.149
-0.150
-0.150
-0.150
-0.151
-0.151
-0.152
-0.153
-0.154
-0.155
-0.156
-0.157
-0.159
-0.160
-0.160
-0.161
-0.162
-0.162
-0.162
-0.161
-0.161
-0.160
-0.159
-0.158
-0.157
-0.156
-0.155
-0.154
-0.152
-0.151
-0.150
-0.149
-0.148
-0.146
-0.145
-0.144
-0.144
-0.143
-0.142
-0.141
-0.140
-0.140
-0.139
-0.139
-0.139
-0.138
-0.138
-0.138
-0.138
-0.138
-0.137
-0.137
-0.137
-0.137
-0.137
-0.136
-0.136
-0.136
-0.135
-0.135
-0.135
-0.134
-0.134
-0.133
-0.133
-0.133
-0.132
-0.132
-0.132
-0.132
-0.131
-0.131
-0.131
-0.131
-0.131
-0.131
-0.130
-0.130
-0.130
-0.130
-0.130
-0.129
-0.129
-0.129
-0.129
-0.128
-0.128
-0.128
-0.127
-0.127
-0.126
-0.126
-0.126
-0.125
-0.125
-0.124
-0.124
-0.123
-0.123
-0.122
-0.122
-0.121
-0.121
-0.120
-0.120
-0.120
-0.119
-0.119
-0.118
-0.118
-0.117
-0.117
-0.116
-0.116
-0.115
-0.142
-0.142
-0.142
-0.142
-0.142
-0.141
-0.141
-0.141
-0.141
-0.141
-0.141
-0.141
-0.141
-0.142
-0.142
-0.142
-0.143
-0.143
-0.144
-0.144
-0.145
-0.145
-0.146
-0.147
-0.147
-0.148
-0.148
-0.148
-0.149
-0.149
-0.149
-0.149
-0.149
-0.150
-0.150
-0.150
-0.150
-0.150
-0.150
-0.150
-0.151
-0.151
-0.152
-0.153
-0.154
-0.155
-0.156
-0.157
-0.158
-0.159
-0.160
-0.161
-0.161
-0.161
-0.161
-0.161
-0.161
-0.160
-0.160
-0.159
-0.158
-0.157
-0.156
-0.155
-0.154
-0.152
-0.151
-0.150
-0.149
-0.148
-0.147
-0.147
-0.146
-0.145
-0.144
-0.144
-0.143
-0.143
-0.142
-0.142
-0.141
-0.141
-0.141
-0.141
-0.140
-0.140
-0.140
-0.140
-0.140
-0.139
-0.139
-0.139
-0.139
-0.138
-0.138
-0.137
-0.137
-0.136
-0.136
-0.136
-0.135
-0.135
-0.134
-0.134
-0.134
-0.133
-0.133
-0.133
-0.132
-0.132
-0.132
-0.132
-0.131
-0.131
-0.131
-0.131
-0.130
-0.130
-0.130
-0.129
-0.129
-0.129
-0.128
-0.128
-0.127
-0.127
-0.127
-0.126
-0.126
-0.125
-0.125
-0.124
-0.124
-0.123
-0.123
-0.123
-0.122
-0.122
-0.121
-0.121
-0.120
-0.120
-0.119
-0.119
-0.118
-0.118
-0.117
-0.117
-0.116
-0.116
-0.115
-0.142
-0.142
-0.142
-0.142
-0.142
-0.142
-0.142
-0.142
-0.142
-0.142
-0.142
-0.142
-0.142
-0.142
-0.143
-0.143
-0.144
-0.144
-0.144
-0.145
-0.146
-0.146
-0.147
-0.147
-0.148
-0.148
-0.149
-0.149
-0.149
-0.149
-0.150
-0.150
-0.150
-0.150
-0.150
-0.150
-0.150
-0.150
-0.150
-0.151
-0.151
-0.152
-0.152
-0.153
-0.154
-0.155
-0.156
-0.157
-0.158
-0.159
-0.160
-0.160
-0.161
-0.161
-0.161
-0.161
-0.161
-0.160
-0.160
-0.159
-0.158
-0.157
-0.157
-0.156
-0.155
-0.154
-0.153
-0.152
-0.151
-0.150
-0.149
-0.148
-0.148
-0.147
-0.146
-0.146
-0.145
-0.145
-0.145
-0.144
-0.144
-0.144
-0.143
-0.143
-0.143
-0.143
-0.143
-0.142
-0.142
-0.142
-0.142
-0.141
-0.141
-0.140
-0.140
-0.140
-0.139
-0.139
-0.138
-0.138
-0.137
-0.137
-0.136
-0.136
-0.135
-0.135
-0.134
-0.134
-0.134
-0.133
-0.133
-0.133
-0.132
-0.132
-0.132
-0.131
-0.131
-0.131
-0.130
-0.130
-0.129
-0.129
-0.129
-0.128
-0.128
-0.127
-0.127
-0.126
-0.126
-0.126
-0.125
-0.125
-0.124
-0.124
-0.123
-0.123
-0.122
-0.122
-0.121
-0.121
-0.120
-0.120
-0.119
-0.119
-0.118
-0.118
-0.117
-0.117
-0.116
-0.116
-0.116
-0.142
-0.142
-0.142
-0.142
-0.142
-0.142
-0.142
-0.142
-0.142
-0.142
-0.143
-0.143
-0.143
-0.143
-0.144
-0.144
-0.144
-0.145
-0.145
-0.146
-0.146
-0.147
-0.147
-0.148
-0.148
-0.149
-0.149
-0.149
-0.150
-0.150
-0.150
-0.150
-0.150
-0.150
-0.150
-0.150
-0.151
-0.151
-0.151
-0.151
-0.152
-0.152
-0.153
-0.153
-0.154
-0.155
-0.156
-0.157
-0.158
-0.159
-0.159
-0.160
-0.160
-0.161
-0.161
-0.161
-0.161
-0.160
-0.160
-0.159
-0.159
-0.158
-0.157
-0.156
-0.156
-0.155
-0.154
-0.153
-0.152
-0.152
-0.151
-0.150
-0.150
-0.149
-0.148
-0.148
-0.148
-0.147
-0.147
-0.147
-0.146
-0.146
-0.146
-0.146
-0.145
-0.145
-0.145
-0.145
-0.144
-0.144
-0.144
-0.143
-0.143
-0.143
-0.142
-0.142
-0.141
-0.140
-0.140
-0.139
-0.139
-0.138
-0.138
-0.137
-0.137
-0.136
-0.136
-0.135
-0.135
-0.134
-0.134
-0.134
-0.133
-0.133
-0.132
-0.132
-0.132
-0.131
-0.131
-0.130
-0.130
-0.130
-0.129
-0.129
-0.128
-0.128
-0.127
-0.127
-0.126
-0.126
-0.125
-0.125
-0.124
-0.124
-0.123
-0.123
-0.122
-0.122
-0.121
-0.121
-0.120
-0.120
-0.119
-0.119
-0.118
-0.118
-0.117
-0.117
-0.116
-0.116
-0.116
-0.142
-0.142
-0.142
-0.142
-0.142
-0.143
-0.143
-0.143
-0.143
-0.143
-0.143
-0.143
-0.144
-0.144
-0.144
-0.145
-0.145
-0.145
-0.146
-0.146
-0.147
-0.147
-0.148
-0.148
-0.149
-0.149
-0.149
-0.150
-0.150
-0.150
-0.151
-0.151
-0.151
-0.151
-0.151
-0.151
-0.151
-0.151
-0.151
-0.152
-0.152
-0.153
-0.153
-0.154
-0.154
-0.155
-0.156
-0.157
-0.158
-0.158
-0.159
-0.160
-0.160
-0.161
-0.161
-0.161
-0.161
-0.160
-0.160
-0.160
-0.159
-0.158
-0.158
-0.157
-0.156
-0.156
-0.155
-0.154
-0.154
-0.153
-0.152
-0.152
-0.151
-0.151
-0.150
-0.150
-0.150
-0.149
-0.149
-0.149
-0.148
-0.148
-0.148
-0.148
-0.148
-0.147
-0.147
-0.147
-0.147
-0.146
-0.146
-0.145
-0.145
-0.144
-0.144
-0.143
-0.143
-0.142
-0.142
-0.141
-0.140
-0.140
-0.139
-0.139
-0.138
-0.137
-0.137
-0.136
-0.136
-0.135
-0.135
-0.134
-0.134
-0.134
-0.133
-0.133
-0.132
-0.132
-0.131
-0.131
-0.130
-0.130
-0.129
-0.129
-0.128
-0.128
-0.128
-0.127
-0.127
-0.126
-0.125
-0.125
-0.124
-0.124
-0.123
-0.123
-0.122
-0.122
-0.121
-0.121
-0.120
-0.120
-0.119
-0.119
-0.118
-0.118
-0.117
-0.117
-0.117
-0.116
-0.116
-0.142
-0.142
-0.142
-0.143
-0.143
-0.143
-0.143
-0.143
-0.143
-0.143
-0.144
-0.144
-0.144
-0.144
-0.145
-0.145
-0.146
-0.146
-0.147
-0.147
-0.147
-0.148
-0.148
-0.149
-0.149
-0.150
-0.150
-0.150
-0.151
-0.151
-0.151
-0.151
-0.151
-0.151
-0.151
-0.152
-0.152
-0.152
-0.152
-0.152
-0.153
-0.153
-0.154
-0.154
-0.155
-0.156
-0.156
-0.157
-0.158
-0.158
-0.159
-0.160
-0.160
-0.160
-0.161
-0.161
-0.161
-0.160
-0.160
-0.160
-0.159
-0.159
-0.158
-0.158
-0.157
-0.157
-0.156
-0.155
-0.155
-0.154
-0.154
-0.153
-0.153
-0.152
-0.152
-0.152
-0.151
-0.151
-0.151
-0.151
-0.150
-0.150
-0.150
-0.150
-0.150
-0.149
-0.149
-0.149
-0.148
-0.148
-0.148
-0.147
-0.147
-0.146
-0.146
-0.145
-0.144
-0.144
-0.143
-0.142
-0.142
-0.141
-0.140
-0.140
-0.139
-0.139
-0.138
-0.137
-0.137
-0.136
-0.136
-0.135
-0.135
-0.134
-0.134
-0.133
-0.133
-0.132
-0.132
-0.131
-0.131
-0.130
-0.130
-0.129
-0.129
-0.128
-0.128
-0.127
-0.127
-0.126
-0.126
-0.125
-0.125
-0.124
-0.124
-0.123
-0.123
-0.122
-0.122
-0.121
-0.121
-0.120
-0.120
-0.119
-0.119
-0.118
-0.118
-0.117
-0.117
-0.116
-0.116
-0.142
-0.142
-0.143
-0.143
-0.143
-0.143
-0.143
-0.143
-0.144
-0.144
-0.144
-0.144
-0.145
-0.145
-0.145
-0.146
-0.146
-0.147
-0.147
-0.147
-0.148
-0.148
-0.149
-0.149
-0.150
-0.150
-0.150
-0.151
-0.151
-0.151
-0.151
-0.152
-0.152
-0.152
-0.152
-0.152
-0.152
-0.152
-0.153
-0.153
-0.153
-0.154
-0.154
-0.155
-0.155
-0.156
-0.157
-0.157
-0.158
-0.159
-0.159
-0.160
-0.160
-0.160
-0.160
-0.161
-0.161
-0.160
-0.160
-0.160
-0.160
-0.159
-0.159
-0.158
-0.158
-0.157
-0.157
-0.156
-0.156
-0.155
-0.155
-0.155
-0.154
-0.154
-0.154
-0.153
-0.153
-0.153
-0.153
-0.152
-0.152
-0.152
-0.152
-0.152
-0.151
-0.151
-0.151
-0.150
-0.150
-0.150
-0.149
-0.149
-0.148
-0.148
-0.147
-0.146
-0.146
-0.145
-0.144
-0.144
-0.143
-0.142
-0.142
-0.141
-0.140
-0.140
-0.139
-0.138
-0.138
-0.137
-0.137
-0.136
-0.135
-0.135
-0.134
-0.134
-0.133
-0.133
-0.132
-0.132
-0.131
-0.131
-0.130
-0.130
-0.129
-0.129
-0.128
-0.127
-0.127
-0.126
-0.126
-0.125
-0.125
-0.124
-0.124
-0.123
-0.123
-0.122
-0.122
-0.121
-0.121
-0.120
-0.120
-0.119
-0.119
-0.118
-0.118
-0.117
-0.117
-0.116
-0.116
-0.142
-0.142
-0.143
-0.143
-0.143
-0.143
-0.143
-0.144
-0.144
-0.144
-0.144
-0.145
-0.145
-0.145
-0.146
-0.146
-0.147
-0.147
-0.147
-0.148
-0.148
-0.149
-0.149
-0.150
-0.150
-0.150
-0.151
-0.151
-0.151
-0.152
-0.152
-0.152
-0.152
-0.152
-0.152
-0.153
-0.153
-0.153
-0.153
-0.154
-0.154
-0.154
-0.155
-0.155
-0.156
-0.156
-0.157
-0.158
-0.158
-0.159
-0.159
-0.160
-0.160
-0.160
-0.160
-0.161
-0.161
-0.161
-0.160
-0.160
-0.160
-0.160
-0.159
-0.159
-0.159
-0.158
-0.158
-0.157
-0.157
-0.156
-0.156
-0.156
-0.155
-0.155
-0.155
-0.155
-0.154
-0.154
-0.154
-0.154
-0.154
-0.153
-0.153
-0.153
-0.153
-0.153
-0.152
-0.152
-0.152
-0.151
-0.151
-0.150
-0.150
-0.149
-0.148
-0.148
-0.147
-0.146
-0.146
-0.145
-0.144
-0.143
-0.143
-0.142
-0.141
-0.141
-0.140
-0.139
-0.139
-0.138
-0.137
-0.137
-0.136
-0.136
-0.135
-0.134
-0.134
-0.133
-0.133
-0.132
-0.132
-0.131
-0.130
-0.130
-0.129
-0.129
-0.128
-0.128
-0.127
-0.127
-0.126
-0.125
-0.125
-0.124
-0.124
-0.123
-0.123
-0.122
-0.122
-0.121
-0.121
-0.120
-0.120
-0.119
-0.119
-0.118
-0.118
-0.117
-0.117
-0.116
-0.116
-0.142
-0.142
-0.143
-0.143
-0.143
-0.143
-0.144
-0.144
-0.144
-0.144
-0.145
-0.145
-0.145
-0.146
-0.146
-0.147
-0.147
-0.147
-0.148
-0.148
-0.149
-0.149
-0.150
-0.150
-0.150
-0.151
-0.151
-0.151
-0.152
-0.152
-0.152
-0.152
-0.153
-0.153
-0.153
-0.153
-0.153
-0.154
-0.154
-0.154
-0.154
-0.155
-0.155
-0.156
-0.156
-0.157
-0.157
-0.158
-0.158
-0.159
-0.159
-0.160
-0.160
-0.160
-0.160
-0.161
-0.161
-0.161
-0.161
-0.160
-0.160
-0.160
-0.160
-0.159
-0.159
-0.159
-0.158
-0.158
-0.158
-0.157
-0.157
-0.157
-0.157
-0.156
-0.156
-0.156
-0.156
-0.156
-0.155
-0.155
-0.155
-0.155
-0.155
-0.154
-0.154
-0.154
-0.154
-0.153
-0.153
-0.152
-0.152
-0.151
-0.151
-0.150
-0.149
-0.149
-0.148
-0.147
-0.147
-0.146
-0.145
-0.144
-0.144
-0.143
-0.142
-0.141
-0.141
-0.140
-0.139
-0.139
-0.138
-0.137
-0.137
-0.136
-0.135
-0.135
-0.134
-0.134
-0.133
-0.132
-0.132
-0.131
-0.131
-0.130
-0.130
-0.129
-0.128
-0.128
-0.127
-0.127
-0.126
-0.126
-0.125
-0.125
-0.124
-0.123
-0.123
-0.122
-0.122
-0.121
-0.121
-0.120
-0.120
-0.119
-0.119
-0.118
-0.118
-0.117
-0.117
-0.116
-0.116
-0.142
-0.142
-0.143
-0.143
-0.143
-0.143
-0.144
-0.144
-0.144
-0.145
-0.145
-0.145
-0.146
-0.146
-0.146
-0.147
-0.147
-0.148
-0.148
-0.149
-0.149
-0.149
-0.150
-0.150
-0.151
-0.151
-0.151
-0.152
-0.152
-0.152
-0.152
-0.153
-0.153
-0.153
-0.153
-0.154
-0.154
-0.154
-0.154
-0.155
-0.155
-0.155
-0.156
-0.156
-0.157
-0.157
-0.157
-0.158
-0.158
-0.159
-0.159
-0.160
-0.160
-0.160
-0.161
-0.161
-0.161
-0.161
-0.161
-0.161
-0.160
-0.160
-0.160
-0.160
-0.160
-0.159
-0.159
-0.159
-0.158
-0.158
-0.158
-0.158
-0.158
-0.157
-0.157
-0.157
-0.157
-0.157
-0.157
-0.156
-0.156
-0.156
-0.156
-0.156
-0.155
-0.155
-0.155
-0.154
-0.154
-0.153
-0.153
-0.152
-0.152
-0.151
-0.150
-0.150
-0.149
-0.148
-0.148
-0.147
-0.146
-0.145
-0.144
-0.144
-0.143
-0.142
-0.141
-0.141
-0.140
-0.139
-0.139
-0.138
-0.137
-0.137
-0.136
-0.135
-0.135
-0.134
-0.133
-0.133
-0.132
-0.132
-0.131
-0.130
-0.130
-0.129
-0.129
-0.128
-0.127
-0.127
-0.126
-0.126
-0.125
-0.125
-0.124
-0.124
-0.123
-0.122
-0.122
-0.121
-0.121
-0.120
-0.120
-0.119
-0.119
-0.118
-0.118
-0.117
-0.117
-0.116
-0.116
-0.142
-0.142
-0.143
-0.143
-0.143
-0.143
-0.144
-0.144
-0.144
-0.145
-0.145
-0.145
-0.146
-0.146
-0.147
-0.147
-0.147
-0.148
-0.148
-0.149
-0.149
-0.150
-0.150
-0.150
-0.151
-0.151
-0.152
-0.152
-0.152
-0.152
-0.153
-0.153
-0.153
-0.153
-0.154
-0.154
-0.154
-0.154
-0.155
-0.155
-0.155
-0.156
-0.156
-0.156
-0.157
-0.157
-0.158
-0.158
-0.159
-0.159
-0.159
-0.160
-0.160
-0.160
-0.161
-0.161
-0.161
-0.161
-0.161
-0.161
-0.161
-0.160
-0.160
-0.160
-0.160
-0.160
-0.160
-0.159
-0.159
-0.159
-0.159
-0.159
-0.158
-0.158
-0.158
-0.158
-0.158
-0.158
-0.158
-0.157
-0.157
-0.157
-0.157
-0.157
-0.156
-0.156
-0.156
-0.155
-0.155
-0.154
-0.154
-0.153
-0.153
-0.152
-0.151
-0.151
-0.150
-0.149
-0.148
-0.148
-0.147
-0.146
-0.145
-0.144
-0.144
-0.143
-0.142
-0.141
-0.141
-0.140
-0.139
-0.138
-0.138
-0.137
-0.136
-0.136
-0.135
-0.134
-0.134
-0.133
-0.132
-0.132
-0.131
-0.131
-0.130
-0.129
-0.129
-0.128
-0.128
-0.127
-0.126
-0.126
-0.125
-0.125
-0.124
-0.124
-0.123
-0.122
-0.122
-0.121
-0.121
-0.120
-0.120
-0.119
-0.119
-0.118
-0.118
-0.117
-0.117
-0.116
-0.116
-0.142
-0.142
-0.142
-0.143
-0.143
-0.143
-0.144
-0.144
-0.144
-0.145
-0.145
-0.145
-0.146
-0.146
-0.147
-0.147
-0.148
-0.148
-0.148
-0.149
-0.149
-0.150
-0.150
-0.151
-0.151
-0.151
-0.152
-0.152
-0.152
-0.153
-0.153
-0.153
-0.154
-0.154
-0.154
-0.154
-0.155
-0.155
-0.155
-0.155
-0.156
-0.156
-0.156
-0.157
-0.157
-0.158
-0.158
-0.158
-0.159
-0.159
-0.160
-0.160
-0.160
-0.160
-0.161
-0.161
-0.161
-0.161
-0.161
-0.161
-0.161
-0.161
-0.161
-0.160
-0.160
-0.160
-0.160
-0.160
-0.160
-0.159
-0.159
-0.159
-0.159
-0.159
-0.159
-0.159
-0.159
-0.158
-0.158
-0.158
-0.158
-0.158
-0.158
-0.157
-0.157
-0.157
-0.157
-0.156
-0.156
-0.155
-0.155
-0.154
-0.153
-0.153
-0.152
-0.151
-0.151
-0.150
-0.149
-0.148
-0.147
-0.147
-0.146
-0.145
-0.144
-0.143
-0.143
-0.142
-0.141
-0.140
-0.140
-0.139
-0.138
-0.137
-0.137
-0.136
-0.135
-0.135
-0.134
-0.133
-0.133
-0.132
-0.131
-0.131
-0.130
-0.130
-0.129
-0.128
-0.128
-0.127
-0.127
-0.126
-0.125
-0.125
-0.124
-0.124
-0.123
-0.123
-0.122
-0.121
-0.121
-0.120
-0.120
-0.119
-0.119
-0.118
-0.118
-0.117
-0.117
-0.116
-0.116
-0.142
-0.142
-0.142
-0.143
-0.143
-0.143
-0.144
-0.144
-0.144
-0.145
-0.145
-0.146
-0.146
-0.146
-0.147
-0.147
-0.148
-0.148
-0.149
-0.149
-0.149
-0.150
-0.150
-0.151
-0.151
-0.151
-0.152
-0.152
-0.153
-0.153
-0.153
-0.153
-0.154
-0.154
-0.154
-0.155
-0.155
-0.155
-0.155
-0.156
-0.156
-0.156
-0.157
-0.157
-0.157
-0.158
-0.158
-0.159
-0.159
-0.159
-0.160
-0.160
-0.160
-0.160
-0.161
-0.161
-0.161
-0.161
-0.161
-0.161
-0.161
-0.161
-0.161
-0.161
-0.161
-0.160
-0.160
-0.160
-0.160
-0.160
-0.160
-0.160
-0.160
-0.160
-0.159
-0.159
-0.159
-0.159
-0.159
-0.159
-0.159
-0.159
-0.158
-0.158
-0.158
-0.158
-0.157
-0.157
-0.156
-0.156
-0.155
-0.155
-0.154
-0.153
-0.153
-0.152
-0.151
-0.150
-0.150
-0.149
-0.148
-0.147
-0.146
-0.145
-0.145
-0.144
-0.143
-0.142
-0.141
-0.141
-0.140
-0.139
-0.138
-0.138
-0.137
-0.136
-0.136
-0.135
-0.134
-0.134
-0.133
-0.132
-0.132
-0.131
-0.130
-0.130
-0.129
-0.128
-0.128
-0.127
-0.127
-0.126
-0.125
-0.125
-0.124
-0.124
-0.123
-0.123
-0.122
-0.121
-0.121
-0.120
-0.120
-0.119
-0.119
-0.118
-0.118
-0.117
-0.117
-0.116
-0.116
-0.141
-0.142
-0.142
-0.143
-0.143
-0.143
-0.144
-0.144
-0.144
-0.145
-0.145
-0.146
-0.146
-0.146
-0.147
-0.147
-0.148
-0.148
-0.149
-0.149
-0.149
-0.150
-0.150
-0.151
-0.151
-0.152
-0.152
-0.152
-0.153
-0.153
-0.153
-0.154
-0.154
-0.154
-0.154
-0.155
-0.155
-0.155
-0.156
-0.156
-0.156
-0.157
-0.157
-0.157
-0.158
-0.158
-0.158
-0.159
-0.159
-0.159
-0.160
-0.160
-0.160
-0.160
-0.161
-0.161
-0.161
-0.161
-0.161
-0.161
-0.161
-0.161
-0.161
-0.161
-0.161
-0.161
-0.161
-0.161
-0.160
-0.160
-0.160
-0.160
-0.160
-0.160
-0.160
-0.160
-0.160
-0.160
-0.160
-0.159
-0.159
-0.159
-0.159
-0.159
-0.158
-0.158
-0.158
-0.157
-0.157
-0.156
-0.156
-0.155
-0.154
-0.154
-0.153
-0.152
-0.152
-0.151
-0.150
-0.149
-0.148
-0.147
-0.147
-0.146
-0.145
-0.144
-0.143
-0.143
-0.142
-0.141
-0.140
-0.139
-0.139
-0.138
-0.137
-0.137
-0.136
-0.135
-0.134
-0.134
-0.133
-0.132
-0.132
-0.131
-0.130
-0.130
-0.129
-0.129
-0.128
-0.127
-0.127
-0.126
-0.126
-0.125
-0.124
-0.124
-0.123
-0.123
-0.122
-0.121
-0.121
-0.120
-0.120
-0.119
-0.119
-0.118
-0.118
-0.117
-0.117
-0.116
-0.116
-0.141
-0.142
-0.142
-0.142
-0.143
-0.143
-0.143
-0.144
-0.144
-0.145
-0.145
-0.145
-0.146
-0.146
-0.147
-0.147
-0.148
-0.148
-0.149
-0.149
-0.149
-0.150
-0.150
-0.151
-0.151
-0.152
-0.152
-0.152
-0.153
-0.153
-0.153
-0.154
-0.154
-0.154
-0.155
-0.155
-0.155
-0.156
-0.156
-0.156
-0.156
-0.157
-0.157
-0.157
-0.158
-0.158
-0.158
-0.159
-0.159
-0.159
-0.160
-0.160
-0.160
-0.160
-0.161
-0.161
-0.161
-0.161
-0.161
-0.161
-0.161
-0.161
-0.161
-0.161
-0.161
-0.161
-0.161
-0.161
-0.161
-0.161
-0.161
-0.161
-0.160
-0.160
-0.160
-0.160
-0.160
-0.160
-0.160
-0.160
-0.160
-0.160
-0.159
-0.159
-0.159
-0.158
-0.158
-0.158
-0.157
-0.157
-0.156
-0.155
-0.155
-0.154
-0.153
-0.153
-0.152
-0.151
-0.150
-0.149
-0.149
-0.148
-0.147
-0.146
-0.145
-0.145
-0.144
-0.143
-0.142
-0.141
-0.141
-0.140
-0.139
-0.138
-0.137
-0.137
-0.136
-0.135
-0.135
-0.134
-0.133
-0.133
-0.132
-0.131
-0.131
-0.130
-0.129
-0.129
-0.128
-0.127
-0.127
-0.126
-0.126
-0.125
-0.124
-0.124
-0.123
-0.123
-0.122
-0.122
-0.121
-0.120
-0.120
-0.119
-0.119
-0.118
-0.118
-0.117
-0.117
-0.116
-0.116
-0.141
-0.141
-0.142
-0.142
-0.143
-0.143
-0.143
-0.144
-0.144
-0.145
-0.145
-0.145
-0.146
-0.146
-0.147
-0.147
-0.148
-0.148
-0.149
-0.149
-0.149
-0.150
-0.150
-0.151
-0.151
-0.152
-0.152
-0.152
-0.153
-0.153
-0.153
-0.154
-0.154
-0.154
-0.155
-0.155
-0.155
-0.156
-0.156
-0.156
-0.157
-0.157
-0.157
-0.158
-0.158
-0.158
-0.158
-0.159
-0.159
-0.159
-0.160
-0.160
-0.160
-0.160
-0.161
-0.161
-0.161
-0.161
-0.161
-0.161
-0.161
-0.161
-0.161
-0.161
-0.161
-0.161
-0.161
-0.161
-0.161
-0.161
-0.161
-0.161
-0.161
-0.161
-0.161
-0.161
-0.160
-0.160
-0.160
-0.160
-0.160
-0.160
-0.160
-0.159
-0.159
-0.159
-0.158
-0.158
-0.157
-0.157
-0.156
-0.156
-0.155
-0.154
-0.154
-0.153
-0.152
-0.151
-0.151
-0.150
-0.149
-0.148
-0.147
-0.146
-0.146
-0.145
-0.144
-0.143
-0.142
-0.142
-0.141
-0.140
-0.139
-0.138
-0.138
-0.137
-0.136
-0.136
-0.135
-0.134
-0.133
-0.133
-0.132
-0.131
-0.131
-0.130
-0.129
-0.129
-0.128
-0.127
-0.127
-0.126
-0.126
-0.125
-0.124
-0.124
-0.123
-0.123
-0.122
-0.122
-0.121
-0.120
-0.120
-0.119
-0.119
-0.118
-0.118
-0.117
-0.117
-0.116
-0.116
-0.141
-0.141
-0.142
-0.142
-0.142
-0.143
-0.143
-0.144
-0.144
-0.144
-0.145
-0.145
-0.146
-0.146
-0.147
-0.147
-0.147
-0.148
-0.148
-0.149
-0.149
-0.150
-0.150
-0.151
-0.151
-0.151
-0.152
-0.152
-0.153
-0.153
-0.153
-0.154
-0.154
-0.154
-0.155
-0.155
-0.155
-0.156
-0.156
-0.156
-0.157
-0.157
-0.157
-0.158
-0.158
-0.158
-0.159
-0.159
-0.159
-0.159
-0.160
-0.160
-0.160
-0.160
-0.160
-0.161
-0.161
-0.161
-0.161
-0.161
-0.161
-0.161
-0.161
-0.161
-0.161
-0.161
-0.161
-0.161
-0.161
-0.161
-0.161
-0.161
-0.161
-0.161
-0.161
-0.161
-0.161
-0.161
-0.160
-0.160
-0.160
-0.160
-0.160
-0.159
-0.159
-0.159
-0.158
-0.158
-0.158
-0.157
-0.156
-0.156
-0.155
-0.155
-0.154
-0.153
-0.152
-0.152
-0.151
-0.150
-0.149
-0.148
-0.147
-0.147
-0.146
-0.145
-0.144
-0.143
-0.143
-0.142
-0.141
-0.140
-0.139
-0.139
-0.138
-0.137
-0.136
-0.136
-0.135
-0.134
-0.133
-0.133
-0.132
-0.131
-0.131
-0.130
-0.129
-0.129
-0.128
-0.128
-0.127
-0.126
-0.126
-0.125
-0.124
-0.124
-0.123
-0.123
-0.122
-0.121
-0.121
-0.120
-0.120
-0.119
-0.119
-0.118
-0.118
-0.117
-0.117
-0.116
-0.115
-0.141
-0.141
-0.141
-0.142
-0.142
-0.143
-0.143
-0.143
-0.144
-0.144
-0.145
-0.145
-0.146
-0.146
-0.146
-0.147
-0.147
-0.148
-0.148
-0.149
-0.149
-0.150
-0.150
-0.151
-0.151
-0.151
-0.152
-0.152
-0.153
-0.153
-0.153
-0.154
-0.154
-0.154
-0.155
-0.155
-0.155
-0.156
-0.156
-0.156
-0.157
-0.157
-0.157
-0.158
-0.158
-0.158
-0.158
-0.159
-0.159
-0.159
-0.160
-0.160
-0.160
-0.160
-0.160
-0.161
-0.161
-0.161
-0.161
-0.161
-0.161
-0.161
-0.161
-0.161
-0.161
-0.161
-0.161
-0.161
-0.161
-0.161
-0.161
-0.161
-0.161
-0.161
-0.161
-0.161
-0.161
-0.161
-0.161
-0.160
-0.160
-0.160
-0.160
-0.160
-0.159
-0.159
-0.159
-0.158
-0.158
-0.157
-0.157
-0.156
-0.155
-0.155
-0.154
-0.153
-0.152
-0.152
-0.151
-0.150
-0.149
-0.148
-0.148
-0.147
-0.146
-0.145
-0.144
-0.143
-0.143
-0.142
-0.141
-0.140
-0.139
-0.139
-0.138
-0.137
-0.136
-0.136
-0.135
-0.134
-0.134
-0.133
-0.132
-0.131
-0.131
-0.130
-0.129
-0.129
-0.128
-0.128
-0.127
-0.126
-0.126
-0.125
-0.124
-0.124
-0.123
-0.123
-0.122
-0.121
-0.121
-0.120
-0.120
-0.119
-0.119
-0.118
-0.118
-0.117
-0.116
-0.116
-0.115
-0.140
-0.141
-0.141
-0.141
-0.142
-0.142
-0.143
-0.143
-0.144
-0.144
-0.144
-0.145
-0.145
-0.146
-0.146
-0.147
-0.147
-0.148
-0.148
-0.149
-0.149
-0.149
-0.150
-0.150
-0.151
-0.151
-0.152
-0.152
-0.152
-0.153
-0.153
-0.154
-0.154
-0.154
-0.155
-0.155
-0.155
-0.156
-0.156
-0.156
-0.157
-0.157
-0.157
-0.158
-0.158
-0.158
-0.158
-0.159
-0.159
-0.159
-0.159
-0.160
-0.160
-0.160
-0.160
-0.160
-0.161
-0.161
-0.161
-0.161
-0.161
-0.161
-0.161
-0.161
-0.161
-0.161
-0.161
-0.161
-0.161
-0.161
-0.161
-0.161
-0.161
-0.161
-0.161
-0.161
-0.161
-0.161
-0.161
-0.160
-0.160
-0.160
-0.160
-0.160
-0.159
-0.159
-0.158
-0.158
-0.158
-0.157
-0.156
-0.156
-0.155
-0.155
-0.154
-0.153
-0.152
-0.152
-0.151
-0.150
-0.149
-0.148
-0.148
-0.147
-0.146
-0.145
-0.144
-0.144
-0.143
-0.142
-0.141
-0.140
-0.140
-0.139
-0.138
-0.137
-0.137
-0.136
-0.135
-0.134
-0.134
-0.133
-0.132
-0.132
-0.131
-0.130
-0.130
-0.129
-0.128
-0.128
-0.127
-0.126
-0.126
-0.125
-0.124
-0.124
-0.123
-0.123
-0.122
-0.121
-0.121
-0.120
-0.120
-0.119
-0.119
-0.118
-0.118
-0.117
-0.116
-0.116
-0.115
-0.140
-0.140
-0.141
-0.141
-0.142
-0.142
-0.142
-0.143
-0.143
-0.144
-0.144
-0.145
-0.145
-0.146
-0.146
-0.147
-0.147
-0.147
-0.148
-0.148
-0.149
-0.149
-0.150
-0.150
-0.151
-0.151
-0.151
-0.152
-0.152
-0.153
-0.153
-0.153
-0.154
-0.154
-0.154
-0.155
-0.155
-0.156
-0.156
-0.156
-0.156
-0.157
-0.157
-0.157
-0.158
-0.158
-0.158
-0.159
-0.159
-0.159
-0.159
-0.160
-0.160
-0.160
-0.160
-0.160
-0.160
-0.161
-0.161
-0.161
-0.161
-0.161
-0.161
-0.161
-0.161
-0.161
-0.161
-0.161
-0.161
-0.161
-0.161
-0.161
-0.161
-0.161
-0.161
-0.161
-0.161
-0.161
-0.161
-0.160
-0.160
-0.160
-0.160
-0.159
-0.159
-0.159
-0.158
-0.158
-0.157
-0.157
-0.156
-0.156
-0.155
-0.155
-0.154
-0.153
-0.152
-0.152
-0.151
-0.150
-0.149
-0.148
-0.148
-0.147
-0.146
-0.145
-0.144
-0.144
-0.143
-0.142
-0.141
-0.140
-0.140
-0.139
-0.138
-0.137
-0.137
-0.136
-0.135
-0.134
-0.134
-0.133
-0.132
-0.132
-0.131
-0.130
-0.130
-0.129
-0.128
-0.128
-0.127
-0.126
-0.126
-0.125
-0.124
-0.124
-0.123
-0.123
-0.122
-0.121
-0.121
-0.120
-0.120
-0.119
-0.119
-0.118
-0.117
-0.117
-0.116
-0.116
-0.115
-0.140
-0.140
-0.140
-0.141
-0.141
-0.142
-0.142
-0.143
-0.143
-0.144
-0.144
-0.144
-0.145
-0.145
-0.146
-0.146
-0.147
-0.147
-0.148
-0.148
-0.149
-0.149
-0.149
-0.150
-0.150
-0.151
-0.151
-0.152
-0.152
-0.152
-0.153
-0.153
-0.154
-0.154
-0.154
-0.155
-0.155
-0.155
-0.156
-0.156
-0.156
-0.157
-0.157
-0.157
-0.158
-0.158
-0.158
-0.158
-0.159
-0.159
-0.159
-0.159
-0.160
-0.160
-0.160
-0.160
-0.160
-0.160
-0.160
-0.161
-0.161
-0.161
-0.161
-0.161
-0.161
-0.161
-0.161
-0.161
-0.161
-0.161
-0.161
-0.161
-0.161
-0.161
-0.161
-0.161
-0.161
-0.161
-0.160
-0.160
-0.160
-0.160
-0.160
-0.159
-0.159
-0.159
-0.158
-0.158
-0.157
-0.157
-0.156
-0.156
-0.155
-0.154
-0.154
-0.153
-0.152
-0.152
-0.151
-0.150
-0.149
-0.148
-0.148
-0.147
-0.146
-0.145
-0.144
-0.144
-0.143
-0.142
-0.141
-0.140
-0.140
-0.139
-0.138
-0.137
-0.137
-0.136
-0.135
-0.134
-0.134
-0.133
-0.132
-0.132
-0.131
-0.130
-0.129
-0.129
-0.128
-0.128
-0.127
-0.126
-0.126
-0.125
-0.124
-0.124
-0.123
-0.123
-0.122
-0.121
-0.121
-0.120
-0.120
-0.119
-0.118
-0.118
-0.117
-0.117
-0.116
-0.116
-0.115
-0.139
-0.140
-0.140
-0.141
-0.141
-0.141
-0.142
-0.142
-0.143
-0.143
-0.144
-0.144
-0.145
-0.145
-0.146
-0.146
-0.146
-0.147
-0.147
-0.148
-0.148
-0.149
-0.149
-0.150
-0.150
-0.151
-0.151
-0.151
-0.152
-0.152
-0.153
-0.153
-0.153
-0.154
-0.154
-0.154
-0.155
-0.155
-0.155
-0.156
-0.156
-0.156
-0.157
-0.157
-0.157
-0.158
-0.158
-0.158
-0.158
-0.159
-0.159
-0.159
-0.159
-0.160
-0.160
-0.160
-0.160
-0.160
-0.160
-0.160
-0.160
-0.161
-0.161
-0.161
-0.161
-0.161
-0.161
-0.161
-0.161
-0.161
-0.161
-0.161
-0.161
-0.161
-0.161
-0.161
-0.160
-0.160
-0.160
-0.160
-0.160
-0.160
-0.159
-0.159
-0.159
-0.158
-0.158
-0.158
-0.157
-0.157
-0.156
-0.155
-0.155
-0.154
-0.154
-0.153
-0.152
-0.151
-0.151
-0.150
-0.149
-0.148
-0.147
-0.147
-0.146
-0.145
-0.144
-0.143
-0.143
-0.142
-0.141
-0.140
-0.140
-0.139
-0.138
-0.137
-0.137
-0.136
-0.135
-0.134
-0.134
-0.133
-0.132
-0.131
-0.131
-0.130
-0.129
-0.129
-0.128
-0.127
-0.127
-0.126
-0.126
-0.125
-0.124
-0.124
-0.123
-0.122
-0.122
-0.121
-0.121
-0.120
-0.120
-0.119
-0.118
-0.118
-0.117
-0.117
-0.116
-0.116
-0.115
-0.139
-0.139
-0.140
-0.140
-0.141
-0.141
-0.142
-0.142
-0.142
-0.143
-0.143
-0.144
-0.144
-0.145
-0.145
-0.146
-0.146
-0.147
-0.147
-0.148
-0.148
-0.148
-0.149
-0.149
-0.150
-0.150
-0.151
-0.151
-0.152
-0.152
-0.152
-0.153
-0.153
-0.153
-0.154
-0.154
-0.155
-0.155
-0.155
-0.156
-0.156
-0.156
-0.157
-0.157
-0.157
-0.157
-0.158
-0.158
-0.158
-0.158
-0.159
-0.159
-0.159
-0.159
-0.159
-0.160
-0.160
-0.160
-0.160
-0.160
-0.160
-0.160
-0.160
-0.160
-0.161
-0.161
-0.161
-0.161
-0.161
-0.161
-0.161
-0.161
-0.161
-0.160
-0.160
-0.160
-0.160
-0.160
-0.160
-0.160
-0.160
-0.159
-0.159
-0.159
-0.158
-0.158
-0.158
-0.157
-0.157
-0.156
-0.156
-0.155
-0.155
-0.154
-0.153
-0.153
-0.152
-0.151
-0.150
-0.150
-0.149
-0.148
-0.147
-0.147
-0.146
-0.145
-0.144
-0.143
-0.143
-0.142
-0.141
-0.140
-0.139
-0.139
-0.138
-0.137
-0.136
-0.136
-0.135
-0.134
-0.134
-0.133
-0.132
-0.131
-0.131
-0.130
-0.129
-0.129
-0.128
-0.127
-0.127
-0.126
-0.125
-0.125
-0.124
-0.124
-0.123
-0.122
-0.122
-0.121
-0.121
-0.120
-0.119
-0.119
-0.118
-0.118
-0.117
-0.117
-0.116
-0.116
-0.115
-0.139
-0.139
-0.139
-0.140
-0.140
-0.141
-0.141
-0.142
-0.142
-0.143
-0.143
-0.144
-0.144
-0.144
-0.145
-0.145
-0.146
-0.146
-0.147
-0.147
-0.148
-0.148
-0.149
-0.149
-0.149
-0.150
-0.150
-0.151
-0.151
-0.152
-0.152
-0.152
-0.153
-0.153
-0.154
-0.154
-0.154
-0.155
-0.155
-0.155
-0.156
-0.156
-0.156
-0.157
-0.157
-0.157
-0.157
-0.158
-0.158
-0.158
-0.158
-0.159
-0.159
-0.159
-0.159
-0.159
-0.160
-0.160
-0.160
-0.160
-0.160
-0.160
-0.160
-0.160
-0.160
-0.160
-0.160
-0.160
-0.160
-0.160
-0.160
-0.160
-0.160
-0.160
-0.160
-0.160
-0.160
-0.160
-0.160
-0.159
-0.159
-0.159
-0.159
-0.158
-0.158
-0.158
-0.157
-0.157
-0.156
-0.156
-0.155
-0.155
-0.154
-0.154
-0.153
-0.152
-0.152
-0.151
-0.150
-0.149
-0.149
-0.148
-0.147
-0.146
-0.146
-0.145
-0.144
-0.143
-0.142
-0.142
-0.141
-0.140
-0.139
-0.139
-0.138
-0.137
-0.136
-0.136
-0.135
-0.134
-0.133
-0.133
-0.132
-0.131
-0.131
-0.130
-0.129
-0.129
-0.128
-0.127
-0.127
-0.126
-0.125
-0.125
-0.124
-0.124
-0.123
-0.122
-0.122
-0.121
-0.121
-0.120
-0.119
-0.119
-0.118
-0.118
-0.117
-0.117
-0.116
-0.115
-0.115
-0.138
-0.139
-0.139
-0.140
-0.140
-0.140
-0.141
-0.141
-0.142
-0.142
-0.143
-0.143
-0.144
-0.144
-0.145
-0.145
-0.145
-0.146
-0.146
-0.147
-0.147
-0.148
-0.148
-0.149
-0.149
-0.150
-0.150
-0.150
-0.151
-0.151
-0.152
-0.152
-0.152
-0.153
-0.153
-0.154
-0.154
-0.154
-0.155
-0.155
-0.155
-0.156
-0.156
-0.156
-0.157
-0.157
-0.157
-0.157
-0.158
-0.158
-0.158
-0.158
-0.159
-0.159
-0.159
-0.159
-0.159
-0.159
-0.159
-0.160
-0.160
-0.160
-0.160
-0.160
-0.160
-0.160
-0.160
-0.160
-0.160
-0.160
-0.160
-0.160
-0.160
-0.160
-0.160
-0.160
-0.160
-0.159
-0.159
-0.159
-0.159
-0.159
-0.158
-0.158
-0.158
-0.157
-0.157
-0.157
-0.156
-0.156
-0.155
-0.155
-0.154
-0.153
-0.153
-0.152
-0.151
-0.151
-0.150
-0.149
-0.148
-0.148
-0.147
-0.146
-0.145
-0.145
-0.144
-0.143
-0.142
-0.142
-0.141
-0.140
-0.139
-0.139
-0.138
-0.137
-0.136
-0.136
-0.135
-0.134
-0.133
-0.133
-0.132
-0.131
-0.131
-0.130
-0.129
-0.129
-0.128
-0.127
-0.127
-0.126
-0.125
-0.125
-0.124
-0.123
-0.123
-0.122
-0.122
-0.121
-0.120
-0.120
-0.119
-0.119
-0.118
-0.118
-0.117
-0.116
-0.116
-0.115
-0.115
-0.138
-0.138
-0.139
-0.139
-0.140
-0.140
-0.141
-0.141
-0.141
-0.142
-0.142
-0.143
-0.143
-0.144
-0.144
-0.145
-0.145
-0.146
-0.146
-0.147
-0.147
-0.147
-0.148
-0.148
-0.149
-0.149
-0.150
-0.150
-0.151
-0.151
-0.151
-0.152
-0.152
-0.153
-0.153
-0.153
-0.154
-0.154
-0.154
-0.155
-0.155
-0.155
-0.156
-0.156
-0.156
-0.156
-0.157
-0.157
-0.157
-0.158
-0.158
-0.158
-0.158
-0.158
-0.159
-0.159
-0.159
-0.159
-0.159
-0.159
-0.159
-0.159
-0.159
-0.160
-0.160
-0.160
-0.160
-0.160
-0.160
-0.160
-0.160
-0.160
-0.160
-0.160
-0.159
-0.159
-0.159
-0.159
-0.159
-0.159
-0.159
-0.158
-0.158
-0.158
-0.157
-0.157
-0.157
-0.156
-0.156
-0.155
-0.155
-0.154
-0.154
-0.153
-0.152
-0.152
-0.151
-0.150
-0.150
-0.149
-0.148
-0.147
-0.147
-0.146
-0.145
-0.144
-0.144
-0.143
-0.142
-0.141
-0.141
-0.140
-0.139
-0.138
-0.138
-0.137
-0.136
-0.135
-0.135
-0.134
-0.133
-0.133
-0.132
-0.131
-0.130
-0.130
-0.129
-0.128
-0.128
-0.127
-0.126
-0.126
-0.125
-0.125
-0.124
-0.123
-0.123
-0.122
-0.121
-0.121
-0.120
-0.120
-0.119
-0.119
-0.118
-0.117
-0.117
-0.116
-0.116
-0.115
-0.115
-0.137
-0.138
-0.138
-0.139
-0.139
-0.140
-0.140
-0.141
-0.141
-0.142
-0.142
-0.142
-0.143
-0.143
-0.144
-0.144
-0.145
-0.145
-0.146
-0.146
-0.147
-0.147
-0.148
-0.148
-0.148
-0.149
-0.149
-0.150
-0.150
-0.151
-0.151
-0.151
-0.152
-0.152
-0.153
-0.153
-0.153
-0.154
-0.154
-0.154
-0.155
-0.155
-0.155
-0.156
-0.156
-0.156
-0.156
-0.157
-0.157
-0.157
-0.157
-0.158
-0.158
-0.158
-0.158
-0.158
-0.158
-0.159
-0.159
-0.159
-0.159
-0.159
-0.159
-0.159
-0.159
-0.159
-0.159
-0.159
-0.159
-0.159
-0.159
-0.159
-0.159
-0.159
-0.159
-0.159
-0.159
-0.159
-0.158
-0.158
-0.158
-0.158
-0.158
-0.157
-0.157
-0.157
-0.156
-0.156
-0.155
-0.155
-0.154
-0.154
-0.153
-0.153
-0.152
-0.151
-0.151
-0.150
-0.149
-0.149
-0.148
-0.147
-0.146
-0.146
-0.145
-0.144
-0.143
-0.143
-0.142
-0.141
-0.140
-0.140
-0.139
-0.138
-0.137
-0.137
-0.136
-0.135
-0.135
-0.134
-0.133
-0.132
-0.132
-0.131
-0.130
-0.130
-0.129
-0.128
-0.128
-0.127
-0.126
-0.126
-0.125
-0.124
-0.124
-0.123
-0.123
-0.122
-0.121
-0.121
-0.120
-0.120
-0.119
-0.118
-0.118
-0.117
-0.117
-0.116
-0.116
-0.115
-0.115
-0.137
-0.137
-0.138
-0.138
-0.139
-0.139
-0.140
-0.140
-0.141
-0.141
-0.142
-0.142
-0.142
-0.143
-0.143
-0.144
-0.144
-0.145
-0.145
-0.146
-0.146
-0.147
-0.147
-0.148
-0.148
-0.148
-0.149
-0.149
-0.150
-0.150
-0.151
-0.151
-0.151
-0.152
-0.152
-0.152
-0.153
-0.153
-0.154
-0.154
-0.154
-0.155
-0.155
-0.155
-0.155
-0.156
-0.156
-0.156
-0.157
-0.157
-0.157
-0.157
-0.157
-0.158
-0.158
-0.158
-0.158
-0.158
-0.158
-0.158
-0.159
-0.159
-0.159
-0.159
-0.159
-0.159
-0.159
-0.159
-0.159
-0.159
-0.159
-0.159
-0.159
-0.159
-0.159
-0.158
-0.158
-0.158
-0.158
-0.158
-0.158
-0.157
-0.157
-0.157
-0.156
-0.156
-0.156
-0.155
-0.155
-0.154
-0.154
-0.153
-0.153
-0.152
-0.152
-0.151
-0.150
-0.150
-0.149
-0.148
-0.148
-0.147
-0.146
-0.145
-0.145
-0.144
-0.143
-0.142
-0.142
-0.141
-0.140
-0.139
-0.139
-0.138
-0.137
-0.137
-0.136
-0.135
-0.134
-0.134
-0.133
-0.132
-0.132
-0.131
-0.130
-0.129
-0.129
-0.128
-0.128
-0.127
-0.126
-0.126
-0.125
-0.124
-0.124
-0.123
-0.122
-0.122
-0.121
-0.121
-0.120
-0.119
-0.119
-0.118
-0.118
-0.117
-0.117
-0.116
-0.116
-0.115
-0.114
-0.137
-0.137
-0.137
-0.138
-0.138
-0.139
-0.139
-0.140
-0.140
-0.141
-0.141
-0.142
-0.142
-0.143
-0.143
-0.143
-0.144
-0.144
-0.145
-0.145
-0.146
-0.146
-0.147
-0.147
-0.148
-0.148
-0.148
-0.149
-0.149
-0.150
-0.150
-0.150
-0.151
-0.151
-0.152
-0.152
-0.152
-0.153
-0.153
-0.153
-0.154
-0.154
-0.154
-0.155
-0.155
-0.155
-0.156
-0.156
-0.156
-0.156
-0.157
-0.157
-0.157
-0.157
-0.157
-0.157
-0.158
-0.158
-0.158
-0.158
-0.158
-0.158
-0.158
-0.158
-0.158
-0.158
-0.158
-0.158
-0.158
-0.158
-0.158
-0.158
-0.158
-0.158
-0.158
-0.158
-0.158
-0.158
-0.158
-0.157
-0.157
-0.157
-0.157
-0.156
-0.156
-0.156
-0.155
-0.155
-0.154
-0.154
-0.153
-0.153
-0.152
-0.152
-0.151
-0.151
-0.150
-0.149
-0.149
-0.148
-0.147
-0.147
-0.146
-0.145
-0.144
-0.144
-0.143
-0.142
-0.141
-0.141
-0.140
-0.139
-0.138
-0.138
-0.137
-0.136
-0.136
-0.135
-0.134
-0.133
-0.133
-0.132
-0.131
-0.131
-0.130
-0.129
-0.129
-0.128
-0.127
-0.127
-0.126
-0.125
-0.125
-0.124
-0.124
-0.123
-0.122
-0.122
-0.121
-0.120
-0.120
-0.119
-0.119
-0.118
-0.118
-0.117
-0.116
-0.116
-0.115
-0.115
-0.114
-0.136
-0.137
-0.137
-0.138
-0.138
-0.138
-0.139
-0.139
-0.140
-0.140
-0.141
-0.141
-0.142
-0.142
-0.143
-0.143
-0.143
-0.144
-0.144
-0.145
-0.145
-0.146
-0.146
-0.147
-0.147
-0.148
-0.148
-0.148
-0.149
-0.149
-0.150
-0.150
-0.150
-0.151
-0.151
-0.152
-0.152
-0.152
-0.153
-0.153
-0.153
-0.154
-0.154
-0.154
-0.155
-0.155
-0.155
-0.155
-0.156
-0.156
-0.156
-0.156
-0.156
-0.157
-0.157
-0.157
-0.157
-0.157
-0.157
-0.158
-0.158
-0.158
-0.158
-0.158
-0.158
-0.158
-0.158
-0.158
-0.158
-0.158
-0.158
-0.158
-0.158
-0.158
-0.158
-0.158
-0.157
-0.157
-0.157
-0.157
-0.157
-0.156
-0.156
-0.156
-0.155
-0.155
-0.155
-0.154
-0.154
-0.153
-0.153
-0.152
-0.152
-0.151
-0.151
-0.150
-0.149
-0.149
-0.148
-0.147
-0.147
-0.146
-0.145
-0.145
-0.144
-0.143
-0.143
-0.142
-0.141
-0.140
-0.140
-0.139
-0.138
-0.138
-0.137
-0.136
-0.135
-0.135
-0.134
-0.133
-0.133
-0.132
-0.131
-0.130
-0.130
-0.129
-0.128
-0.128
-0.127
-0.127
-0.126
-0.125
-0.125
-0.124
-0.123
-0.123
-0.122
-0.122
-0.121
-0.120
-0.120
-0.119
-0.119
-0.118
-0.117
-0.117
-0.116
-0.116
-0.115
-0.115
-0.114
-0.136
-0.136
-0.137
-0.137
-0.138
-0.138
-0.138
-0.139
-0.139
-0.140
-0.140
-0.141
-0.141
-0.142
-0.142
-0.143
-0.143
-0.143
-0.144
-0.144
-0.145
-0.145
-0.146
-0.146
-0.147
-0.147
-0.147
-0.148
-0.148
-0.149
-0.149
-0.150
-0.150
-0.150
-0.151
-0.151
-0.151
-0.152
-0.152
-0.152
-0.153
-0.153
-0.153
-0.154
-0.154
-0.154
-0.155
-0.155
-0.155
-0.155
-0.156
-0.156
-0.156
-0.156
-0.156
-0.157
-0.157
-0.157
-0.157
-0.157
-0.157
-0.157
-0.157
-0.157
-0.157
-0.157
-0.157
-0.157
-0.157
-0.157
-0.157
-0.157
-0.157
-0.157
-0.157
-0.157
-0.157
-0.157
-0.156
-0.156
-0.156
-0.156
-0.155
-0.155
-0.155
-0.155
-0.154
-0.154
-0.153
-0.153
-0.152
-0.152
-0.151
-0.151
-0.150
-0.150
-0.149
-0.148
-0.148
-0.147
-0.146
-0.146
-0.145
-0.144
-0.144
-0.143
-0.142
-0.142
-0.141
-0.140
-0.139
-0.139
-0.138
-0.137
-0.137
-0.136
-0.135
-0.134
-0.134
-0.133
-0.132
-0.132
-0.131
-0.130
-0.130
-0.129
-0.128
-0.128
-0.127
-0.126
-0.126
-0.125
-0.124
-0.124
-0.123
-0.123
-0.122
-0.121
-0.121
-0.120
-0.120
-0.119
-0.118
-0.118
-0.117
-0.117
-0.116
-0.116
-0.115
-0.115
-0.114
-0.135
-0.136
-0.136
-0.137
-0.137
-0.138
-0.138
-0.138
-0.139
-0.139
-0.140
-0.140
-0.141
-0.141
-0.142
-0.142
-0.143
-0.143
-0.143
-0.144
-0.144
-0.145
-0.145
-0.146
-0.146
-0.147
-0.147
-0.147
-0.148
-0.148
-0.149
-0.149
-0.149
-0.150
-0.150
-0.151
-0.151
-0.151
-0.152
-0.152
-0.152
-0.153
-0.153
-0.153
-0.154
-0.154
-0.154
-0.154
-0.155
-0.155
-0.155
-0.155
-0.155
-0.156
-0.156
-0.156
-0.156
-0.156
-0.156
-0.157
-0.157
-0.157
-0.157
-0.157
-0.157
-0.157
-0.157
-0.157
-0.157
-0.157
-0.157
-0.157
-0.157
-0.157
-0.157
-0.156
-0.156
-0.156
-0.156
-0.156
-0.155
-0.155
-0.155
-0.155
-0.154
-0.154
-0.154
-0.153
-0.153
-0.152
-0.152
-0.151
-0.151
-0.150
-0.150
-0.149
-0.149
-0.148
-0.147
-0.147
-0.146
-0.145
-0.145
-0.144
-0.143
-0.143
-0.142
-0.141
-0.140
-0.140
-0.139
-0.138
-0.138
-0.137
-0.136
-0.136
-0.135
-0.134
-0.133
-0.133
-0.132
-0.131
-0.131
-0.130
-0.129
-0.129
-0.128
-0.127
-0.127
-0.126
-0.125
-0.125
-0.124
-0.124
-0.123
-0.122
-0.122
-0.121
-0.121
-0.120
-0.119
-0.119
-0.118
-0.118
-0.117
-0.117
-0.116
-0.115
-0.115
-0.114
-0.114
-0.135
-0.135
-0.136
-0.136
-0.137
-0.137
-0.138
-0.138
-0.138
-0.139
-0.139
-0.140
-0.140
-0.141
-0.141
-0.142
-0.142
-0.143
-0.143
-0.143
-0.144
-0.144
-0.145
-0.145
-0.146
-0.146
-0.147
-0.147
-0.147
-0.148
-0.148
-0.149
-0.149
-0.149
-0.150
-0.150
-0.150
-0.151
-0.151
-0.151
-0.152
-0.152
-0.152
-0.153
-0.153
-0.153
-0.154
-0.154
-0.154
-0.154
-0.155
-0.155
-0.155
-0.155
-0.155
-0.155
-0.156
-0.156
-0.156
-0.156
-0.156
-0.156
-0.156
-0.156
-0.156
-0.156
-0.156
-0.156
-0.156
-0.156
-0.156
-0.156
-0.156
-0.156
-0.156
-0.156
-0.156
-0.156
-0.155
-0.155
-0.155
-0.155
-0.154
-0.154
-0.154
-0.153
-0.153
-0.153
-0.152
-0.152
-0.151
-0.151
-0.150
-0.150
-0.149
-0.149
-0.148
-0.147
-0.147
-0.146
-0.146
-0.145
-0.144
-0.144
-0.143
-0.142
-0.142
-0.141
-0.140
-0.139
-0.139
-0.138
-0.137
-0.137
-0.136
-0.135
-0.135
-0.134
-0.133
-0.133
-0.132
-0.131
-0.130
-0.130
-0.129
-0.129
-0.128
-0.127
-0.127
-0.126
-0.125
-0.125
-0.124
-0.123
-0.123
-0.122
-0.122
-0.121
-0.120
-0.120
-0.119
-0.119
-0.118
-0.118
-0.117
-0.116
-0.116
-0.115
-0.115
-0.114
-0.114
-0.134
-0.135
-0.135
-0.136
-0.136
-0.137
-0.137
-0.138
-0.138
-0.138
-0.139
-0.139
-0.140
-0.140
-0.141
-0.141
-0.142
-0.142
-0.143
-0.143
-0.143
-0.144
-0.144
-0.145
-0.145
-0.146
-0.146
-0.146
-0.147
-0.147
-0.148
-0.148
-0.148
-0.149
-0.149
-0.150
-0.150
-0.150
-0.151
-0.151
-0.151
-0.152
-0.152
-0.152
-0.152
-0.153
-0.153
-0.153
-0.154
-0.154
-0.154
-0.154
-0.154
-0.155
-0.155
-0.155
-0.155
-0.155
-0.155
-0.155
-0.156
-0.156
-0.156
-0.156
-0.156
-0.156
-0.156
-0.156
-0.156
-0.156
-0.156
-0.156
-0.156
-0.155
-0.155
-0.155
-0.155
-0.155
-0.155
-0.154
-0.154
-0.154
-0.154
-0.153
-0.153
-0.153
-0.152
-0.152
-0.152
-0.151
-0.151
-0.150
-0.150
-0.149
-0.149
-0.148
-0.147
-0.147
-0.146
-0.146
-0.145
-0.144
-0.144
-0.143
-0.142
-0.142
-0.141
-0.140
-0.140
-0.139
-0.138
-0.138
-0.137
-0.136
-0.136
-0.135
-0.134
-0.134
-0.133
-0.132
-0.132
-0.131
-0.130
-0.130
-0.129
-0.128
-0.128
-0.127
-0.126
-0.126
-0.125
-0.124
-0.124
-0.123
-0.123
-0.122
-0.121
-0.121
-0.120
-0.120
-0.119
-0.118
-0.118
-0.117
-0.117
-0.116
-0.116
-0.115
-0.115
-0.114
-0.113
-0.134
-0.134
-0.135
-0.135
-0.136
-0.136
-0.137
-0.137
-0.138
-0.138
-0.138
-0.139
-0.139
-0.140
-0.140
-0.141
-0.141
-0.142
-0.142
-0.142
-0.143
-0.143
-0.144
-0.144
-0.145
-0.145
-0.145
-0.146
-0.146
-0.147
-0.147
-0.147
-0.148
-0.148
-0.149
-0.149
-0.149
-0.150
-0.150
-0.150
-0.151
-0.151
-0.151
-0.152
-0.152
-0.152
-0.152
-0.153
-0.153
-0.153
-0.153
-0.154
-0.154
-0.154
-0.154
-0.154
-0.154
-0.155
-0.155
-0.155
-0.155
-0.155
-0.155
-0.155
-0.155
-0.155
-0.155
-0.155
-0.155
-0.155
-0.155
-0.155
-0.155
-0.155
-0.155
-0.155
-0.154
-0.154
-0.154
-0.154
-0.154
-0.153
-0.153
-0.153
-0.152
-0.152
-0.152
-0.151
-0.151
-0.151
-0.150
-0.150
-0.149
-0.149
-0.148
-0.148
-0.147
-0.146
-0.146
-0.145
-0.145
-0.144
-0.143
-0.143
-0.142
-0.141
-0.141
-0.140
-0.139
-0.139
-0.138
-0.137
-0.137
-0.136
-0.135
-0.135
-0.134
-0.133
-0.133
-0.132
-0.131
-0.131
-0.130
-0.129
-0.129
-0.128
-0.127
-0.127
-0.126
-0.125
-0.125
-0.124
-0.124
-0.123
-0.122
-0.122
-0.121
-0.121
-0.120
-0.119
-0.119
-0.118
-0.118
-0.117
-0.117
-0.116
-0.115
-0.115
-0.114
-0.114
-0.113
-0.133
-0.134
-0.134
-0.135
-0.135
-0.136
-0.136
-0.137
-0.137
-0.137
-0.138
-0.138
-0.139
-0.139
-0.140
-0.140
-0.141
-0.141
-0.141
-0.142
-0.142
-0.143
-0.143
-0.144
-0.144
-0.144
-0.145
-0.145
-0.146
-0.146
-0.147
-0.147
-0.147
-0.148
-0.148
-0.148
-0.149
-0.149
-0.149
-0.150
-0.150
-0.150
-0.151
-0.151
-0.151
-0.152
-0.152
-0.152
-0.152
-0.153
-0.153
-0.153
-0.153
-0.153
-0.154
-0.154
-0.154
-0.154
-0.154
-0.154
-0.154
-0.154
-0.154
-0.155
-0.155
-0.155
-0.155
-0.155
-0.155
-0.155
-0.154
-0.154
-0.154
-0.154
-0.154
-0.154
-0.154
-0.154
-0.153
-0.153
-0.153
-0.153
-0.152
-0.152
-0.152
-0.151
-0.151
-0.151
-0.150
-0.150
-0.149
-0.149
-0.149
-0.148
-0.147
-0.147
-0.146
-0.146
-0.145
-0.145
-0.144
-0.143
-0.143
-0.142
-0.142
-0.141
-0.140
-0.140
-0.139
-0.138
-0.138
-0.137
-0.136
-0.136
-0.135
-0.134
-0.134
-0.133
-0.132
-0.132
-0.131
-0.130
-0.130
-0.129
-0.128
-0.128
-0.127
-0.126
-0.126
-0.125
-0.125
-0.124
-0.123
-0.123
-0.122
-0.122
-0.121
-0.120
-0.120
-0.119
-0.119
-0.118
-0.117
-0.117
-0.116
-0.116
-0.115
-0.115
-0.114
-0.114
-0.113
-0.133
-0.133
-0.134
-0.134
-0.135
-0.135
-0.136
-0.136
-0.137
-0.137
-0.137
-0.138
-0.138
-0.139
-0.139
-0.140
-0.140
-0.141
-0.141
-0.141
-0.142
-0.142
-0.143
-0.143
-0.144
-0.144
-0.144
-0.145
-0.145
-0.146
-0.146
-0.146
-0.147
-0.147
-0.147
-0.148
-0.148
-0.149
-0.149
-0.149
-0.150
-0.150
-0.150
-0.150
-0.151
-0.151
-0.151
-0.152
-0.152
-0.152
-0.152
-0.152
-0.153
-0.153
-0.153
-0.153
-0.153
-0.153
-0.153
-0.154
-0.154
-0.154
-0.154
-0.154
-0.154
-0.154
-0.154
-0.154
-0.154
-0.154
-0.154
-0.154
-0.154
-0.154
-0.153
-0.153
-0.153
-0.153
-0.153
-0.153
-0.152
-0.152
-0.152
-0.151
-0.151
-0.151
-0.150
-0.150
-0.150
-0.149
-0.149
-0.148
-0.148
-0.147
-0.147
-0.146
-0.146
-0.145
-0.145
-0.144
-0.144
-0.143
-0.142
-0.142
-0.141
-0.140
-0.140
-0.139
-0.139
-0.138
-0.137
-0.137
-0.136
-0.135
-0.135
-0.134
-0.133
-0.133
-0.132
-0.131
-0.131
-0.130
-0.129
-0.129
-0.128
-0.127
-0.127
-0.126
-0.126
-0.125
-0.124
-0.124
-0.123
-0.122
-0.122
-0.121
-0.121
-0.120
-0.120
-0.119
-0.118
-0.118
-0.117
-0.117
-0.116
-0.116
-0.115
-0.114
-0.114
-0.113
-0.113
-0.132
-0.133
-0.133
-0.134
-0.134
-0.135
-0.135
-0.136
-0.136
-0.136
-0.137
-0.137
-0.138
-0.138
-0.139
-0.139
-0.140
-0.140
-0.140
-0.141
-0.141
-0.142
-0.142
-0.143
-0.143
-0.143
-0.144
-0.144
-0.145
-0.145
-0.145
-0.146
-0.146
-0.147
-0.147
-0.147
-0.148
-0.148
-0.148
-0.149
-0.149
-0.149
-0.150
-0.150
-0.150
-0.150
-0.151
-0.151
-0.151
-0.151
-0.152
-0.152
-0.152
-0.152
-0.152
-0.152
-0.153
-0.153
-0.153
-0.153
-0.153
-0.153
-0.153
-0.153
-0.153
-0.153
-0.153
-0.153
-0.153
-0.153
-0.153
-0.153
-0.153
-0.153
-0.153
-0.153
-0.152
-0.152
-0.152
-0.152
-0.152
-0.151
-0.151
-0.151
-0.151
-0.150
-0.150
-0.149
-0.149
-0.149
-0.148
-0.148
-0.147
-0.147
-0.146
-0.146
-0.145
-0.145
-0.144
-0.144
-0.143
-0.142
-0.142
-0.141
-0.141
-0.140
-0.139
-0.139
-0.138
-0.137
-0.137
-0.136
-0.136
-0.135
-0.134
-0.134
-0.133
-0.132
-0.132
-0.131
-0.130
-0.130
-0.129
-0.128
-0.128
-0.127
-0.127
-0.126
-0.125
-0.125
-0.124
-0.123
-0.123
-0.122
-0.122
-0.121
-0.120
-0.120
-0.119
-0.119
-0.118
-0.118
-0.117
-0.116
-0.116
-0.115
-0.115
-0.114
-0.114
-0.113
-0.113
-0.132
-0.132
-0.133
-0.133
-0.134
-0.134
-0.135
-0.135
-0.136
-0.136
-0.136
-0.137
-0.137
-0.138
-0.138
-0.139
-0.139
-0.139
-0.140
-0.140
-0.141
-0.141
-0.142
-0.142
-0.142
-0.143
-0.143
-0.144
-0.144
-0.144
-0.145
-0.145
-0.146
-0.146
-0.146
-0.147
-0.147
-0.147
-0.148
-0.148
-0.148
-0.149
-0.149
-0.149
-0.149
-0.150
-0.150
-0.150
-0.150
-0.151
-0.151
-0.151
-0.151
-0.151
-0.152
-0.152
-0.152
-0.152
-0.152
-0.152
-0.152
-0.152
-0.152
-0.153
-0.153
-0.153
-0.153
-0.153
-0.153
-0.153
-0.152
-0.152
-0.152
-0.152
-0.152
-0.152
-0.152
-0.152
-0.151
-0.151
-0.151
-0.151
-0.150
-0.150
-0.150
-0.150
-0.149
-0.149
-0.148
-0.148
-0.148
-0.147
-0.147
-0.146
-0.146
-0.145
-0.145
-0.144
-0.144
-0.143
-0.142
-0.142
-0.141
-0.141
-0.140
-0.140
-0.139
-0.138
-0.138
-0.137
-0.136
-0.136
-0.135
-0.134
-0.134
-0.133
-0.133
-0.132
-0.131
-0.131
-0.130
-0.129
-0.129
-0.128
-0.127
-0.127
-0.126
-0.126
-0.125
-0.124
-0.124
-0.123
-0.123
-0.122
-0.121
-0.121
-0.120
-0.120
-0.119
-0.118
-0.118
-0.117
-0.117
-0.116
-0.116
-0.115
-0.115
-0.114
-0.114
-0.113
-0.112
-0.162
-0.163
-0.164
-0.165
-0.166
-0.167
-0.168
-0.169
-0.169
-0.170
-0.171
-0.172
-0.173
-0.174
-0.175
-0.175
-0.176
-0.177
-0.178
-0.179
-0.179
-0.180
-0.181
-0.181
-0.182
-0.183
-0.183
-0.184
-0.184
-0.185
-0.185
-0.186
-0.186
-0.186
-0.187
-0.187
-0.187
-0.187
-0.187
-0.188
-0.188
-0.188
-0.188
-0.188
-0.187
-0.187
-0.187
-0.187
-0.187
-0.186
-0.186
-0.186
-0.185
-0.185
-0.184
-0.184
-0.183
-0.183
-0.182
-0.182
-0.181
-0.180
-0.180
-0.179
-0.178
-0.177
-0.177
-0.176
-0.175
-0.174
-0.174
-0.173
-0.172
-0.171
-0.170
-0.170
-0.169
-0.168
-0.167
-0.166
-0.165
-0.165
-0.164
-0.163
-0.162
-0.161
-0.161
-0.160
-0.159
-0.158
-0.157
-0.156
-0.156
-0.155
-0.154
-0.153
-0.152
-0.152
-0.151
-0.150
-0.149
-0.149
-0.148
-0.147
-0.146
-0.145
-0.145
-0.144
-0.143
-0.143
-0.142
-0.141
-0.140
-0.140
-0.139
-0.138
-0.137
-0.137
-0.136
-0.135
-0.135
-0.134
-0.133
-0.133
-0.132
-0.131
-0.130
-0.130
-0.129
-0.128
-0.128
-0.127
-0.126
-0.126
-0.125
-0.125
-0.124
-0.123
-0.123
-0.122
-0.121
-0.121
-0.120
-0.119
-0.119
-0.118
-0.118
-0.117
-0.116
-0.116
-0.115
-0.163
-0.164
-0.165
-0.166
-0.167
-0.168
-0.169
-0.170
-0.171
-0.172
-0.173
-0.173
-0.174
-0.175
-0.176
-0.177
-0.178
-0.179
-0.179
-0.180
-0.181
-0.182
-0.182
-0.183
-0.184
-0.184
-0.185
-0.186
-0.186
-0.187
-0.187
-0.187
-0.188
-0.188
-0.189
-0.189
-0.189
-0.189
-0.189
-0.189
-0.190
-0.190
-0.190
-0.189
-0.189
-0.189
-0.189
-0.189
-0.189
-0.188
-0.188
-0.187
-0.187
-0.187
-0.186
-0.186
-0.185
-0.184
-0.184
-0.183
-0.183
-0.182
-0.181
-0.180
-0.180
-0.179
-0.178
-0.177
-0.177
-0.176
-0.175
-0.174
-0.173
-0.173
-0.172
-0.171
-0.170
-0.169
-0.168
-0.167
-0.167
-0.166
-0.165
-0.164
-0.163
-0.162
-0.162
-0.161
-0.160
-0.159
-0.158
-0.157
-0.157
-0.156
-0.155
-0.154
-0.153
-0.152
-0.152
-0.151
-0.150
-0.149
-0.149
-0.148
-0.147
-0.146
-0.145
-0.145
-0.144
-0.143
-0.142
-0.142
-0.141
-0.140
-0.139
-0.139
-0.138
-0.137
-0.137
-0.136
-0.135
-0.134
-0.134
-0.133
-0.132
-0.132
-0.131
-0.130
-0.130
-0.129
-0.128
-0.128
-0.127
-0.126
-0.126
-0.125
-0.124
-0.124
-0.123
-0.122
-0.122
-0.121
-0.120
-0.120
-0.119
-0.119
-0.118
-0.117
-0.117
-0.116
-0.116
-0.164
-0.165
-0.166
-0.167
-0.168
-0.169
-0.170
-0.171
-0.172
-0.173
-0.174
-0.175
-0.176
-0.177
-0.178
-0.178
-0.179
-0.180
-0.181
-0.182
-0.183
-0.183
-0.184
-0.185
-0.185
-0.186
-0.187
-0.187
-0.188
-0.188
-0.189
-0.189
-0.190
-0.190
-0.190
-0.191
-0.191
-0.191
-0.191
-0.191
-0.192
-0.192
-0.192
-0.191
-0.191
-0.191
-0.191
-0.191
-0.190
-0.190
-0.190
-0.189
-0.189
-0.188
-0.188
-0.187
-0.187
-0.186
-0.186
-0.185
-0.184
-0.184
-0.183
-0.182
-0.181
-0.181
-0.180
-0.179
-0.178
-0.177
-0.176
-0.176
-0.175
-0.174
-0.173
-0.172
-0.171
-0.170
-0.169
-0.169
-0.168
-0.167
-0.166
-0.165
-0.164
-0.163
-0.163
-0.162
-0.161
-0.160
-0.159
-0.158
-0.157
-0.157
-0.156
-0.155
-0.154
-0.153
-0.152
-0.152
-0.151
-0.150
-0.149
-0.148
-0.148
-0.147
-0.146
-0.145
-0.145
-0.144
-0.143
-0.142
-0.142
-0.141
-0.140
-0.139
-0.139
-0.138
-0.137
-0.136
-0.136
-0.135
-0.134
-0.134
-0.133
-0.132
-0.131
-0.131
-0.130
-0.129
-0.129
-0.128
-0.127
-0.127
-0.126
-0.125
-0.125
-0.124
-0.123
-0.123
-0.122
-0.122
-0.121
-0.120
-0.120
-0.119
-0.118
-0.118
-0.117
-0.117
-0.116
-0.165
-0.166
-0.167
-0.168
-0.169
-0.170
-0.171
-0.172
-0.173
-0.174
-0.175
-0.176
-0.177
-0.178
-0.179
-0.180
-0.181
-0.182
-0.183
-0.183
-0.184
-0.185
-0.186
-0.187
-0.187
-0.188
-0.189
-0.189
-0.190
-0.190
-0.191
-0.191
-0.192
-0.192
-0.193
-0.193
-0.193
-0.193
-0.193
-0.194
-0.194
-0.194
-0.194
-0.194
-0.193
-0.193
-0.193
-0.193
-0.193
-0.192
-0.192
-0.191
-0.191
-0.190
-0.190
-0.189
-0.189
-0.188
-0.187
-0.187
-0.186
-0.185
-0.184
-0.184
-0.183
-0.182
-0.181
-0.180
-0.180
-0.179
-0.178
-0.177
-0.176
-0.175
-0.174
-0.173
-0.172
-0.172
-0.171
-0.170
-0.169
-0.168
-0.167
-0.166
-0.165
-0.164
-0.164
-0.163
-0.162
-0.161
-0.160
-0.159
-0.158
-0.157
-0.157
-0.156
-0.155
-0.154
-0.153
-0.152
-0.152
-0.151
-0.150
-0.149
-0.148
-0.148
-0.147
-0.146
-0.145
-0.145
-0.144
-0.143
-0.142
-0.141
-0.141
-0.140
-0.139
-0.138
-0.138
-0.137
-0.136
-0.136
-0.135
-0.134
-0.133
-0.133
-0.132
-0.131
-0.131
-0.130
-0.129
-0.129
-0.128
-0.127
-0.127
-0.126
-0.125
-0.125
-0.124
-0.123
-0.123
-0.122
-0.121
-0.121
-0.120
-0.119
-0.119
-0.118
-0.118
-0.117
-0.116
-0.166
-0.167
-0.168
-0.169
-0.170
-0.171
-0.173
-0.174
-0.175
-0.176
-0.177
-0.178
-0.179
-0.180
-0.181
-0.181
-0.182
-0.183
-0.184
-0.185
-0.186
-0.187
-0.188
-0.188
-0.189
-0.190
-0.190
-0.191
-0.192
-0.192
-0.193
-0.193
-0.194
-0.194
-0.195
-0.195
-0.195
-0.195
-0.196
-0.196
-0.196
-0.196
-0.196
-0.196
-0.196
-0.195
-0.195
-0.195
-0.195
-0.194
-0.194
-0.193
-0.193
-0.192
-0.192
-0.191
-0.191
-0.190
-0.189
-0.188
-0.188
-0.187
-0.186
-0.185
-0.185
-0.184
-0.183
-0.182
-0.181
-0.180
-0.179
-0.178
-0.177
-0.177
-0.176
-0.175
-0.174
-0.173
-0.172
-0.171
-0.170
-0.169
-0.168
-0.167
-0.166
-0.165
-0.165
-0.164
-0.163
-0.162
-0.161
-0.160
-0.159
-0.158
-0.157
-0.157
-0.156
-0.155
-0.154
-0.153
-0.152
-0.152
-0.151
-0.150
-0.149
-0.148
-0.148
-0.147
-0.146
-0.145
-0.144
-0.144
-0.143
-0.142
-0.141
-0.141
-0.140
-0.139
-0.138
-0.138
-0.137
-0.136
-0.135
-0.135
-0.134
-0.133
-0.133
-0.132
-0.131
-0.130
-0.130
-0.129
-0.128
-0.128
-0.127
-0.126
-0.126
-0.125
-0.124
-0.124
-0.123
-0.122
-0.122
-0.121
-0.120
-0.120
-0.119
-0.118
-0.118
-0.117
-0.117
-0.167
-0.168
-0.170
-0.171
-0.172
-0.173
-0.174
-0.175
-0.176
-0.177
-0.178
-0.179
-0.180
-0.181
-0.182
-0.183
-0.184
-0.185
-0.186
-0.187
-0.188
-0.189
-0.189
-0.190
-0.191
-0.192
-0.192
-0.193
-0.194
-0.194
-0.195
-0.195
-0.196
-0.196
-0.197
-0.197
-0.197
-0.198
-0.198
-0.198
-0.198
-0.198
-0.198
-0.198
-0.198
-0.198
-0.197
-0.197
-0.197
-0.196
-0.196
-0.195
-0.195
-0.194
-0.194
-0.193
-0.192
-0.192
-0.191
-0.190
-0.190
-0.189
-0.188
-0.187
-0.186
-0.185
-0.184
-0.183
-0.183
-0.182
-0.181
-0.180
-0.179
-0.178
-0.177
-0.176
-0.175
-0.174
-0.173
-0.172
-0.171
-0.170
-0.169
-0.168
-0.167
-0.166
-0.166
-0.165
-0.164
-0.163
-0.162
-0.161
-0.160
-0.159
-0.158
-0.157
-0.157
-0.156
-0.155
-0.154
-0.153
-0.152
-0.151
-0.151
-0.150
-0.149
-0.148
-0.147
-0.147
-0.146
-0.145
-0.144
-0.143
-0.143
-0.142
-0.141
-0.140
-0.140
-0.139
-0.138
-0.137
-0.137
-0.136
-0.135
-0.134
-0.134
-0.133
-0.132
-0.132
-0.131
-0.130
-0.129
-0.129
-0.128
-0.127
-0.127
-0.126
-0.125
-0.125
-0.124
-0.123
-0.123
-0.122
-0.121
-0.121
-0.120
-0.119
-0.119
-0.118
-0.118
-0.117
-0.168
-0.170
-0.171
-0.172
-0.173
-0.174
-0.175
-0.176
-0.177
-0.178
-0.179
-0.180
-0.181
-0.183
-0.184
-0.185
-0.186
-0.187
-0.188
-0.188
-0.189
-0.190
-0.191
-0.192
-0.193
-0.194
-0.194
-0.195
-0.196
-0.196
-0.197
-0.198
-0.198
-0.198
-0.199
-0.199
-0.199
-0.200
-0.200
-0.200
-0.200
-0.200
-0.200
-0.200
-0.200
-0.200
-0.199
-0.199
-0.199
-0.198
-0.198
-0.197
-0.197
-0.196
-0.196
-0.195
-0.194
-0.194
-0.193
-0.192
-0.191
-0.190
-0.190
-0.189
-0.188
-0.187
-0.186
-0.185
-0.184
-0.183
-0.182
-0.181
-0.180
-0.179
-0.178
-0.177
-0.176
-0.175
-0.174
-0.173
-0.172
-0.171
-0.170
-0.169
-0.168
-0.167
-0.167
-0.166
-0.165
-0.164
-0.163
-0.162
-0.161
-0.160
-0.159
-0.158
-0.157
-0.157
-0.156
-0.155
-0.154
-0.153
-0.152
-0.151
-0.151
-0.150
-0.149
-0.148
-0.147
-0.146
-0.146
-0.145
-0.144
-0.143
-0.143
-0.142
-0.141
-0.140
-0.139
-0.139
-0.138
-0.137
-0.136
-0.136
-0.135
-0.134
-0.134
-0.133
-0.132
-0.131
-0.131
-0.130
-0.129
-0.129
-0.128
-0.127
-0.126
-0.126
-0.125
-0.124
-0.124
-0.123
-0.122
-0.122
-0.121
-0.120
-0.120
-0.119
-0.119
-0.118
-0.117
-0.170
-0.171
-0.172
-0.173
-0.174
-0.175
-0.176
-0.177
-0.179
-0.180
-0.181
-0.182
-0.183
-0.184
-0.185
-0.186
-0.187
-0.188
-0.189
-0.190
-0.191
-0.192
-0.193
-0.194
-0.195
-0.196
-0.196
-0.197
-0.198
-0.198
-0.199
-0.200
-0.200
-0.201
-0.201
-0.201
-0.202
-0.202
-0.202
-0.202
-0.202
-0.202
-0.202
-0.202
-0.202
-0.202
-0.202
-0.201
-0.201
-0.201
-0.200
-0.200
-0.199
-0.198
-0.198
-0.197
-0.196
-0.196
-0.195
-0.194
-0.193
-0.192
-0.191
-0.190
-0.190
-0.189
-0.188
-0.187
-0.186
-0.185
-0.184
-0.183
-0.182
-0.181
-0.180
-0.179
-0.178
-0.176
-0.175
-0.174
-0.173
-0.172
-0.171
-0.170
-0.169
-0.168
-0.168
-0.167
-0.166
-0.165
-0.164
-0.163
-0.162
-0.161
-0.160
-0.159
-0.158
-0.157
-0.156
-0.156
-0.155
-0.154
-0.153
-0.152
-0.151
-0.150
-0.150
-0.149
-0.148
-0.147
-0.146
-0.146
-0.145
-0.144
-0.143
-0.142
-0.142
-0.141
-0.140
-0.139
-0.138
-0.138
-0.137
-0.136
-0.135
-0.135
-0.134
-0.133
-0.133
-0.132
-0.131
-0.130
-0.130
-0.129
-0.128
-0.128
-0.127
-0.126
-0.125
-0.125
-0.124
-0.123
-0.123
-0.122
-0.121
-0.121
-0.120
-0.120
-0.119
-0.118
-0.118
-0.171
-0.172
-0.173
-0.174
-0.175
-0.176
-0.178
-0.179
-0.180
-0.181
-0.182
-0.183
-0.184
-0.186
-0.187
-0.188
-0.189
-0.190
-0.191
-0.192
-0.193
-0.194
-0.195
-0.196
-0.197
-0.198
-0.198
-0.199
-0.200
-0.201
-0.201
-0.202
-0.202
-0.203
-0.203
-0.204
-0.204
-0.204
-0.204
-0.205
-0.205
-0.205
-0.205
-0.205
-0.204
-0.204
-0.204
-0.204
-0.203
-0.203
-0.202
-0.202
-0.201
-0.201
-0.200
-0.199
-0.198
-0.198
-0.197
-0.196
-0.195
-0.194
-0.193
-0.192
-0.191
-0.190
-0.189
-0.188
-0.187
-0.186
-0.185
-0.184
-0.183
-0.182
-0.181
-0.180
-0.179
-0.178
-0.177
-0.176
-0.175
-0.174
-0.173
-0.172
-0.171
-0.170
-0.169
-0.168
-0.167
-0.166
-0.165
-0.164
-0.163
-0.162
-0.161
-0.160
-0.159
-0.158
-0.157
-0.156
-0.155
-0.155
-0.154
-0.153
-0.152
-0.151
-0.150
-0.149
-0.149
-0.148
-0.147
-0.146
-0.145
-0.145
-0.144
-0.143
-0.142
-0.141
-0.141
-0.140
-0.139
-0.138
-0.137
-0.137
-0.136
-0.135
-0.134
-0.134
-0.133
-0.132
-0.132
-0.131
-0.130
-0.129
-0.129
-0.128
-0.127
-0.127
-0.126
-0.125
-0.125
-0.124
-0.123
-0.123
-0.122
-0.121
-0.121
-0.120
-0.119
-0.119
-0.118
-0.172
-0.173
-0.174
-0.175
-0.176
-0.178
-0.179
-0.180
-0.181
-0.182
-0.184
-0.185
-0.186
-0.187
-0.188
-0.189
-0.191
-0.192
-0.193
-0.194
-0.195
-0.196
-0.197
-0.198
-0.199
-0.200
-0.201
-0.201
-0.202
-0.203
-0.203
-0.204
-0.205
-0.205
-0.206
-0.206
-0.206
-0.207
-0.207
-0.207
-0.207
-0.207
-0.207
-0.207
-0.207
-0.207
-0.206
-0.206
-0.206
-0.205
-0.205
-0.204
-0.203
-0.203
-0.202
-0.201
-0.200
-0.200
-0.199
-0.198
-0.197
-0.196
-0.195
-0.194
-0.193
-0.192
-0.191
-0.190
-0.189
-0.188
-0.187
-0.185
-0.184
-0.183
-0.182
-0.181
-0.180
-0.179
-0.178
-0.177
-0.176
-0.175
-0.174
-0.173
-0.172
-0.171
-0.170
-0.168
-0.167
-0.167
-0.166
-0.165
-0.164
-0.163
-0.162
-0.161
-0.160
-0.159
-0.158
-0.157
-0.156
-0.155
-0.154
-0.154
-0.153
-0.152
-0.151
-0.150
-0.149
-0.148
-0.148
-0.147
-0.146
-0.145
-0.144
-0.143
-0.143
-0.142
-0.141
-0.140
-0.140
-0.139
-0.138
-0.137
-0.136
-0.136
-0.135
-0.134
-0.133
-0.133
-0.132
-0.131
-0.131
-0.130
-0.129
-0.128
-0.128
-0.127
-0.126
-0.126
-0.125
-0.124
-0.124
-0.123
-0.122
-0.122
-0.121
-0.120
-0.120
-0.119
-0.118
-0.173
-0.174
-0.175
-0.176
-0.178
-0.179
-0.180
-0.181
-0.183
-0.184
-0.185
-0.186
-0.187
-0.189
-0.190
-0.191
-0.192
-0.193
-0.195
-0.196
-0.197
-0.198
-0.199
-0.200
-0.201
-0.202
-0.203
-0.203
-0.204
-0.205
-0.206
-0.206
-0.207
-0.208
-0.208
-0.208
-0.209
-0.209
-0.209
-0.209
-0.210
-0.210
-0.210
-0.209
-0.209
-0.209
-0.209
-0.208
-0.208
-0.207
-0.207
-0.206
-0.206
-0.205
-0.204
-0.203
-0.203
-0.202
-0.201
-0.200
-0.199
-0.198
-0.197
-0.196
-0.195
-0.194
-0.193
-0.191
-0.190
-0.189
-0.188
-0.187
-0.186
-0.185
-0.184
-0.182
-0.181
-0.180
-0.179
-0.178
-0.177
-0.176
-0.175
-0.174
-0.173
-0.172
-0.170
-0.169
-0.168
-0.167
-0.166
-0.165
-0.164
-0.163
-0.162
-0.162
-0.161
-0.160
-0.159
-0.158
-0.157
-0.156
-0.155
-0.154
-0.153
-0.152
-0.152
-0.151
-0.150
-0.149
-0.148
-0.147
-0.147
-0.146
-0.145
-0.144
-0.143
-0.142
-0.142
-0.141
-0.140
-0.139
-0.139
-0.138
-0.137
-0.136
-0.135
-0.135
-0.134
-0.133
-0.132
-0.132
-0.131
-0.130
-0.130
-0.129
-0.128
-0.127
-0.127
-0.126
-0.125
-0.125
-0.124
-0.123
-0.123
-0.122
-0.121
-0.121
-0.120
-0.119
-0.119
-0.174
-0.175
-0.176
-0.178
-0.179
-0.180
-0.181
-0.183
-0.184
-0.185
-0.186
-0.188
-0.189
-0.190
-0.191
-0.193
-0.194
-0.195
-0.196
-0.197
-0.199
-0.200
-0.201
-0.202
-0.203
-0.204
-0.205
-0.206
-0.207
-0.207
-0.208
-0.209
-0.209
-0.210
-0.210
-0.211
-0.211
-0.212
-0.212
-0.212
-0.212
-0.212
-0.212
-0.212
-0.212
-0.211
-0.211
-0.211
-0.210
-0.210
-0.209
-0.209
-0.208
-0.207
-0.206
-0.206
-0.205
-0.204
-0.203
-0.202
-0.201
-0.200
-0.199
-0.198
-0.196
-0.195
-0.194
-0.193
-0.192
-0.191
-0.190
-0.188
-0.187
-0.186
-0.185
-0.184
-0.183
-0.181
-0.180
-0.179
-0.178
-0.177
-0.176
-0.175
-0.174
-0.173
-0.171
-0.170
-0.169
-0.168
-0.167
-0.166
-0.165
-0.164
-0.163
-0.162
-0.161
-0.160
-0.159
-0.159
-0.158
-0.157
-0.156
-0.155
-0.154
-0.153
-0.152
-0.151
-0.151
-0.150
-0.149
-0.148
-0.147
-0.146
-0.145
-0.145
-0.144
-0.143
-0.142
-0.141
-0.141
-0.140
-0.139
-0.138
-0.137
-0.137
-0.136
-0.135
-0.134
-0.134
-0.133
-0.132
-0.131
-0.131
-0.130
-0.129
-0.128
-0.128
-0.127
-0.126
-0.126
-0.125
-0.124
-0.124
-0.123
-0.122
-0.122
-0.121
-0.120
-0.120
-0.119
-0.175
-0.176
-0.177
-0.179
-0.180
-0.181
-0.183
-0.184
-0.185
-0.187
-0.188
-0.189
-0.190
-0.192
-0.193
-0.194
-0.196
-0.197
-0.198
-0.199
-0.201
-0.202
-0.203
-0.204
-0.205
-0.206
-0.207
-0.208
-0.209
-0.210
-0.210
-0.211
-0.212
-0.212
-0.213
-0.213
-0.214
-0.214
-0.214
-0.215
-0.215
-0.215
-0.215
-0.214
-0.214
-0.214
-0.214
-0.213
-0.213
-0.212
-0.212
-0.211
-0.210
-0.209
-0.209
-0.208
-0.207
-0.206
-0.205
-0.204
-0.203
-0.202
-0.201
-0.199
-0.198
-0.197
-0.196
-0.195
-0.193
-0.192
-0.191
-0.190
-0.189
-0.187
-0.186
-0.185
-0.184
-0.183
-0.181
-0.180
-0.179
-0.178
-0.177
-0.176
-0.175
-0.174
-0.172
-0.171
-0.170
-0.169
-0.168
-0.167
-0.166
-0.165
-0.164
-0.163
-0.162
-0.161
-0.160
-0.159
-0.158
-0.157
-0.156
-0.156
-0.155
-0.154
-0.153
-0.152
-0.151
-0.150
-0.149
-0.149
-0.148
-0.147
-0.146
-0.145
-0.144
-0.144
-0.143
-0.142
-0.141
-0.140
-0.140
-0.139
-0.138
-0.137
-0.136
-0.136
-0.135
-0.134
-0.133
-0.133
-0.132
-0.131
-0.130
-0.130
-0.129
-0.128
-0.127
-0.127
-0.126
-0.125
-0.125
-0.124
-0.123
-0.123
-0.122
-0.121
-0.121
-0.120
-0.119
-0.176
-0.177
-0.179
-0.180
-0.181
-0.183
-0.184
-0.185
-0.187
-0.188
-0.189
-0.191
-0.192
-0.193
-0.195
-0.196
-0.197
-0.199
-0.200
-0.201
-0.203
-0.204
-0.205
-0.206
-0.207
-0.208
-0.209
-0.210
-0.211
-0.212
-0.213
-0.214
-0.214
-0.215
-0.216
-0.216
-0.216
-0.217
-0.217
-0.217
-0.217
-0.217
-0.217
-0.217
-0.217
-0.217
-0.216
-0.216
-0.215
-0.215
-0.214
-0.213
-0.213
-0.212
-0.211
-0.210
-0.209
-0.208
-0.207
-0.206
-0.205
-0.204
-0.202
-0.201
-0.200
-0.199
-0.198
-0.196
-0.195
-0.194
-0.193
-0.191
-0.190
-0.189
-0.188
-0.186
-0.185
-0.184
-0.183
-0.181
-0.180
-0.179
-0.178
-0.177
-0.176
-0.174
-0.173
-0.172
-0.171
-0.170
-0.169
-0.168
-0.167
-0.166
-0.165
-0.164
-0.163
-0.162
-0.161
-0.160
-0.159
-0.158
-0.157
-0.156
-0.155
-0.154
-0.154
-0.153
-0.152
-0.151
-0.150
-0.149
-0.148
-0.147
-0.147
-0.146
-0.145
-0.144
-0.143
-0.142
-0.142
-0.141
-0.140
-0.139
-0.138
-0.138
-0.137
-0.136
-0.135
-0.135
-0.134
-0.133
-0.132
-0.132
-0.131
-0.130
-0.129
-0.129
-0.128
-0.127
-0.126
-0.126
-0.125
-0.124
-0.124
-0.123
-0.122
-0.122
-0.121
-0.120
-0.120
-0.177
-0.178
-0.180
-0.181
-0.182
-0.184
-0.185
-0.187
-0.188
-0.189
-0.191
-0.192
-0.194
-0.195
-0.196
-0.198
-0.199
-0.201
-0.202
-0.203
-0.205
-0.206
-0.207
-0.208
-0.209
-0.211
-0.212
-0.213
-0.214
-0.215
-0.215
-0.216
-0.217
-0.218
-0.218
-0.219
-0.219
-0.219
-0.220
-0.220
-0.220
-0.220
-0.220
-0.220
-0.219
-0.219
-0.219
-0.218
-0.218
-0.217
-0.217
-0.216
-0.215
-0.214
-0.213
-0.212
-0.211
-0.210
-0.209
-0.208
-0.207
-0.206
-0.204
-0.203
-0.202
-0.201
-0.199
-0.198
-0.197
-0.195
-0.194
-0.193
-0.191
-0.190
-0.189
-0.188
-0.186
-0.185
-0.184
-0.183
-0.181
-0.180
-0.179
-0.178
-0.177
-0.175
-0.174
-0.173
-0.172
-0.171
-0.170
-0.169
-0.168
-0.167
-0.166
-0.165
-0.164
-0.163
-0.162
-0.161
-0.160
-0.159
-0.158
-0.157
-0.156
-0.155
-0.154
-0.153
-0.152
-0.151
-0.151
-0.150
-0.149
-0.148
-0.147
-0.146
-0.145
-0.145
-0.144
-0.143
-0.142
-0.141
-0.141
-0.140
-0.139
-0.138
-0.137
-0.137
-0.136
-0.135
-0.134
-0.133
-0.133
-0.132
-0.131
-0.130
-0.130
-0.129
-0.128
-0.127
-0.127
-0.126
-0.125
-0.125
-0.124
-0.123
-0.123
-0.122
-0.121
-0.120
-0.120
-0.178
-0.179
-0.181
-0.182
-0.184
-0.185
-0.186
-0.188
-0.189
-0.191
-0.192
-0.194
-0.195
-0.197
-0.198
-0.200
-0.201
-0.202
-0.204
-0.205
-0.207
-0.208
-0.209
-0.210
-0.212
-0.213
-0.214
-0.215
-0.216
-0.217
-0.218
-0.219
-0.220
-0.220
-0.221
-0.221
-0.222
-0.222
-0.222
-0.223
-0.223
-0.223
-0.223
-0.222
-0.222
-0.222
-0.221
-0.221
-0.220
-0.220
-0.219
-0.218
-0.217
-0.217
-0.216
-0.215
-0.214
-0.212
-0.211
-0.210
-0.209
-0.208
-0.206
-0.205
-0.204
-0.202
-0.201
-0.200
-0.198
-0.197
-0.196
-0.194
-0.193
-0.192
-0.190
-0.189
-0.188
-0.186
-0.185
-0.184
-0.182
-0.181
-0.180
-0.179
-0.178
-0.176
-0.175
-0.174
-0.173
-0.172
-0.171
-0.170
-0.169
-0.168
-0.166
-0.165
-0.164
-0.163
-0.162
-0.161
-0.160
-0.159
-0.159
-0.158
-0.157
-0.156
-0.155
-0.154
-0.153
-0.152
-0.151
-0.150
-0.149
-0.149
-0.148
-0.147
-0.146
-0.145
-0.144
-0.143
-0.143
-0.142
-0.141
-0.140
-0.139
-0.139
-0.138
-0.137
-0.136
-0.135
-0.135
-0.134
-0.133
-0.132
-0.132
-0.131
-0.130
-0.129
-0.129
-0.128
-0.127
-0.126
-0.126
-0.125
-0.124
-0.124
-0.123
-0.122
-0.121
-0.121
-0.120
-0.179
-0.180
-0.182
-0.183
-0.185
-0.186
-0.188
-0.189
-0.191
-0.192
-0.194
-0.195
-0.197
-0.198
-0.200
-0.201
-0.203
-0.204
-0.206
-0.207
-0.209
-0.210
-0.211
-0.213
-0.214
-0.215
-0.216
-0.218
-0.219
-0.220
-0.221
-0.221
-0.222
-0.223
-0.224
-0.224
-0.225
-0.225
-0.225
-0.225
-0.226
-0.226
-0.225
-0.225
-0.225
-0.225
-0.224
-0.224
-0.223
-0.222
-0.222
-0.221
-0.220
-0.219
-0.218
-0.217
-0.216
-0.215
-0.213
-0.212
-0.211
-0.210
-0.208
-0.207
-0.206
-0.204
-0.203
-0.201
-0.200
-0.199
-0.197
-0.196
-0.194
-0.193
-0.192
-0.190
-0.189
-0.187
-0.186
-0.185
-0.184
-0.182
-0.181
-0.180
-0.179
-0.177
-0.176
-0.175
-0.174
-0.173
-0.172
-0.170
-0.169
-0.168
-0.167
-0.166
-0.165
-0.164
-0.163
-0.162
-0.161
-0.160
-0.159
-0.158
-0.157
-0.156
-0.155
-0.154
-0.154
-0.153
-0.152
-0.151
-0.150
-0.149
-0.148
-0.147
-0.147
-0.146
-0.145
-0.144
-0.143
-0.142
-0.141
-0.141
-0.140
-0.139
-0.138
-0.137
-0.137
-0.136
-0.135
-0.134
-0.133
-0.133
-0.132
-0.131
-0.130
-0.130
-0.129
-0.128
-0.127
-0.127
-0.126
-0.125
-0.125
-0.124
-0.123
-0.122
-0.122
-0.121
-0.120
-0.180
-0.181
-0.183
-0.184
-0.186
-0.187
-0.189
-0.190
-0.192
-0.194
-0.195
-0.197
-0.198
-0.200
-0.201
-0.203
-0.205
-0.206
-0.208
-0.209
-0.211
-0.212
-0.214
-0.215
-0.216
-0.218
-0.219
-0.220
-0.221
-0.222
-0.223
-0.224
-0.225
-0.226
-0.226
-0.227
-0.227
-0.228
-0.228
-0.228
-0.228
-0.228
-0.228
-0.228
-0.228
-0.227
-0.227
-0.226
-0.226
-0.225
-0.224
-0.223
-0.222
-0.221
-0.220
-0.219
-0.218
-0.217
-0.216
-0.214
-0.213
-0.212
-0.210
-0.209
-0.207
-0.206
-0.204
-0.203
-0.202
-0.200
-0.199
-0.197
-0.196
-0.194
-0.193
-0.191
-0.190
-0.189
-0.187
-0.186
-0.185
-0.183
-0.182
-0.181
-0.180
-0.178
-0.177
-0.176
-0.175
-0.174
-0.172
-0.171
-0.170
-0.169
-0.168
-0.167
-0.166
-0.165
-0.164
-0.163
-0.162
-0.161
-0.160
-0.159
-0.158
-0.157
-0.156
-0.155
-0.154
-0.153
-0.152
-0.151
-0.151
-0.150
-0.149
-0.148
-0.147
-0.146
-0.145
-0.144
-0.144
-0.143
-0.142
-0.141
-0.140
-0.139
-0.139
-0.138
-0.137
-0.136
-0.135
-0.135
-0.134
-0.133
-0.132
-0.132
-0.131
-0.130
-0.129
-0.129
-0.128
-0.127
-0.126
-0.126
-0.125
-0.124
-0.123
-0.123
-0.122
-0.121
-0.121
-0.181
-0.182
-0.184
-0.185
-0.187
-0.189
-0.190
-0.192
-0.193
-0.195
-0.197
-0.198
-0.200
-0.202
-0.203
-0.205
-0.206
-0.208
-0.210
-0.211
-0.213
-0.214
-0.216
-0.217
-0.219
-0.220
-0.221
-0.223
-0.224
-0.225
-0.226
-0.227
-0.228
-0.229
-0.229
-0.230
-0.230
-0.231
-0.231
-0.231
-0.231
-0.231
-0.231
-0.231
-0.231
-0.230
-0.230
-0.229
-0.229
-0.228
-0.227
-0.226
-0.225
-0.224
-0.223
-0.222
-0.220
-0.219
-0.218
-0.216
-0.215
-0.214
-0.212
-0.211
-0.209
-0.208
-0.206
-0.205
-0.203
-0.202
-0.200
-0.199
-0.197
-0.196
-0.194
-0.193
-0.191
-0.190
-0.188
-0.187
-0.186
-0.184
-0.183
-0.182
-0.180
-0.179
-0.178
-0.177
-0.176
-0.174
-0.173
-0.172
-0.171
-0.170
-0.169
-0.168
-0.167
-0.165
-0.164
-0.163
-0.162
-0.161
-0.160
-0.159
-0.158
-0.158
-0.157
-0.156
-0.155
-0.154
-0.153
-0.152
-0.151
-0.150
-0.149
-0.148
-0.148
-0.147
-0.146
-0.145
-0.144
-0.143
-0.142
-0.142
-0.141
-0.140
-0.139
-0.138
-0.137
-0.137
-0.136
-0.135
-0.134
-0.133
-0.133
-0.132
-0.131
-0.130
-0.130
-0.129
-0.128
-0.127
-0.127
-0.126
-0.125
-0.124
-0.124
-0.123
-0.122
-0.122
-0.121
-0.182
-0.183
-0.185
-0.187
-0.188
-0.190
-0.191
-0.193
-0.195
-0.196
-0.198
-0.200
-0.201
-0.203
-0.205
-0.207
-0.208
-0.210
-0.212
-0.213
-0.215
-0.217
-0.218
-0.220
-0.221
-0.223
-0.224
-0.225
-0.227
-0.228
-0.229
-0.230
-0.231
-0.232
-0.232
-0.233
-0.233
-0.234
-0.234
-0.234
-0.234
-0.234
-0.234
-0.234
-0.234
-0.233
-0.233
-0.232
-0.231
-0.231
-0.230
-0.229
-0.228
-0.227
-0.225
-0.224
-0.223
-0.222
-0.220
-0.219
-0.217
-0.216
-0.214
-0.213
-0.211
-0.209
-0.208
-0.206
-0.205
-0.203
-0.202
-0.200
-0.198
-0.197
-0.195
-0.194
-0.192
-0.191
-0.190
-0.188
-0.187
-0.185
-0.184
-0.183
-0.181
-0.180
-0.179
-0.178
-0.176
-0.175
-0.174
-0.173
-0.172
-0.170
-0.169
-0.168
-0.167
-0.166
-0.165
-0.164
-0.163
-0.162
-0.161
-0.160
-0.159
-0.158
-0.157
-0.156
-0.155
-0.154
-0.153
-0.153
-0.152
-0.151
-0.150
-0.149
-0.148
-0.147
-0.146
-0.145
-0.145
-0.144
-0.143
-0.142
-0.141
-0.140
-0.140
-0.139
-0.138
-0.137
-0.136
-0.135
-0.135
-0.134
-0.133
-0.132
-0.132
-0.131
-0.130
-0.129
-0.128
-0.128
-0.127
-0.126
-0.125
-0.125
-0.124
-0.123
-0.123
-0.122
-0.121
-0.183
-0.184
-0.186
-0.188
-0.189
-0.191
-0.193
-0.194
-0.196
-0.198
-0.200
-0.201
-0.203
-0.205
-0.207
-0.208
-0.210
-0.212
-0.214
-0.215
-0.217
-0.219
-0.221
-0.222
-0.224
-0.225
-0.227
-0.228
-0.229
-0.231
-0.232
-0.233
-0.234
-0.235
-0.235
-0.236
-0.236
-0.237
-0.237
-0.237
-0.237
-0.237
-0.237
-0.237
-0.237
-0.236
-0.236
-0.235
-0.234
-0.233
-0.232
-0.231
-0.230
-0.229
-0.228
-0.227
-0.225
-0.224
-0.222
-0.221
-0.219
-0.218
-0.216
-0.215
-0.213
-0.211
-0.210
-0.208
-0.206
-0.205
-0.203
-0.201
-0.200
-0.198
-0.197
-0.195
-0.194
-0.192
-0.191
-0.189
-0.188
-0.186
-0.185
-0.184
-0.182
-0.181
-0.180
-0.178
-0.177
-0.176
-0.175
-0.174
-0.172
-0.171
-0.170
-0.169
-0.168
-0.167
-0.166
-0.165
-0.164
-0.163
-0.162
-0.161
-0.160
-0.159
-0.158
-0.157
-0.156
-0.155
-0.154
-0.153
-0.152
-0.151
-0.150
-0.149
-0.149
-0.148
-0.147
-0.146
-0.145
-0.144
-0.143
-0.142
-0.142
-0.141
-0.140
-0.139
-0.138
-0.137
-0.137
-0.136
-0.135
-0.134
-0.133
-0.133
-0.132
-0.131
-0.130
-0.130
-0.129
-0.128
-0.127
-0.127
-0.126
-0.125
-0.124
-0.124
-0.123
-0.122
-0.121
-0.184
-0.185
-0.187
-0.189
-0.190
-0.192
-0.194
-0.196
-0.197
-0.199
-0.201
-0.203
-0.205
-0.206
-0.208
-0.210
-0.212
-0.214
-0.216
-0.218
-0.219
-0.221
-0.223
-0.225
-0.226
-0.228
-0.229
-0.231
-0.232
-0.233
-0.235
-0.236
-0.237
-0.238
-0.238
-0.239
-0.240
-0.240
-0.240
-0.240
-0.240
-0.240
-0.240
-0.240
-0.240
-0.239
-0.239
-0.238
-0.237
-0.236
-0.235
-0.234
-0.233
-0.232
-0.230
-0.229
-0.228
-0.226
-0.225
-0.223
-0.221
-0.220
-0.218
-0.216
-0.215
-0.213
-0.211
-0.210
-0.208
-0.206
-0.205
-0.203
-0.201
-0.200
-0.198
-0.196
-0.195
-0.193
-0.192
-0.190
-0.189
-0.187
-0.186
-0.184
-0.183
-0.182
-0.180
-0.179
-0.178
-0.177
-0.175
-0.174
-0.173
-0.172
-0.171
-0.170
-0.169
-0.167
-0.166
-0.165
-0.164
-0.163
-0.162
-0.161
-0.160
-0.159
-0.158
-0.157
-0.156
-0.155
-0.154
-0.154
-0.153
-0.152
-0.151
-0.150
-0.149
-0.148
-0.147
-0.146
-0.146
-0.145
-0.144
-0.143
-0.142
-0.141
-0.140
-0.140
-0.139
-0.138
-0.137
-0.136
-0.135
-0.135
-0.134
-0.133
-0.132
-0.131
-0.131
-0.130
-0.129
-0.128
-0.128
-0.127
-0.126
-0.125
-0.125
-0.124
-0.123
-0.122
-0.122
-0.185
-0.186
-0.188
-0.190
-0.191
-0.193
-0.195
-0.197
-0.199
-0.201
-0.202
-0.204
-0.206
-0.208
-0.210
-0.212
-0.214
-0.216
-0.218
-0.220
-0.222
-0.223
-0.225
-0.227
-0.229
-0.231
-0.232
-0.234
-0.235
-0.236
-0.238
-0.239
-0.240
-0.241
-0.241
-0.242
-0.243
-0.243
-0.243
-0.244
-0.244
-0.244
-0.243
-0.243
-0.243
-0.242
-0.241
-0.241
-0.240
-0.239
-0.238
-0.237
-0.236
-0.234
-0.233
-0.232
-0.230
-0.228
-0.227
-0.225
-0.224
-0.222
-0.220
-0.218
-0.217
-0.215
-0.213
-0.211
-0.209
-0.208
-0.206
-0.204
-0.203
-0.201
-0.199
-0.198
-0.196
-0.194
-0.193
-0.191
-0.190
-0.188
-0.187
-0.185
-0.184
-0.183
-0.181
-0.180
-0.179
-0.177
-0.176
-0.175
-0.174
-0.173
-0.171
-0.170
-0.169
-0.168
-0.167
-0.166
-0.165
-0.164
-0.163
-0.162
-0.161
-0.160
-0.159
-0.158
-0.157
-0.156
-0.155
-0.154
-0.153
-0.152
-0.151
-0.150
-0.150
-0.149
-0.148
-0.147
-0.146
-0.145
-0.144
-0.143
-0.143
-0.142
-0.141
-0.140
-0.139
-0.138
-0.137
-0.137
-0.136
-0.135
-0.134
-0.133
-0.133
-0.132
-0.131
-0.130
-0.129
-0.129
-0.128
-0.127
-0.126
-0.126
-0.125
-0.124
-0.123
-0.123
-0.122
-0.186
-0.187
-0.189
-0.191
-0.193
-0.194
-0.196
-0.198
-0.200
-0.202
-0.204
-0.206
-0.208
-0.210
-0.212
-0.214
-0.216
-0.218
-0.220
-0.222
-0.224
-0.226
-0.228
-0.230
-0.231
-0.233
-0.235
-0.236
-0.238
-0.239
-0.241
-0.242
-0.243
-0.244
-0.245
-0.245
-0.246
-0.246
-0.247
-0.247
-0.247
-0.247
-0.246
-0.246
-0.246
-0.245
-0.244
-0.244
-0.243
-0.242
-0.241
-0.240
-0.238
-0.237
-0.236
-0.234
-0.232
-0.231
-0.229
-0.227
-0.226
-0.224
-0.222
-0.220
-0.218
-0.217
-0.215
-0.213
-0.211
-0.209
-0.207
-0.206
-0.204
-0.202
-0.200
-0.199
-0.197
-0.195
-0.194
-0.192
-0.191
-0.189
-0.188
-0.186
-0.185
-0.183
-0.182
-0.181
-0.179
-0.178
-0.177
-0.176
-0.174
-0.173
-0.172
-0.171
-0.170
-0.169
-0.168
-0.166
-0.165
-0.164
-0.163
-0.162
-0.161
-0.160
-0.159
-0.158
-0.157
-0.156
-0.155
-0.155
-0.154
-0.153
-0.152
-0.151
-0.150
-0.149
-0.148
-0.147
-0.146
-0.146
-0.145
-0.144
-0.143
-0.142
-0.141
-0.140
-0.139
-0.139
-0.138
-0.137
-0.136
-0.135
-0.134
-0.134
-0.133
-0.132
-0.131
-0.130
-0.130
-0.129
-0.128
-0.127
-0.127
-0.126
-0.125
-0.124
-0.124
-0.123
-0.122
-0.187
-0.188
-0.190
-0.192
-0.194
-0.195
-0.197
-0.199
-0.201
-0.203
-0.205
-0.207
-0.209
-0.211
-0.213
-0.216
-0.218
-0.220
-0.222
-0.224
-0.226
-0.228
-0.230
-0.232
-0.234
-0.236
-0.238
-0.239
-0.241
-0.242
-0.244
-0.245
-0.246
-0.247
-0.248
-0.249
-0.249
-0.250
-0.250
-0.250
-0.250
-0.250
-0.250
-0.249
-0.249
-0.248
-0.247
-0.247
-0.246
-0.245
-0.244
-0.242
-0.241
-0.240
-0.238
-0.236
-0.235
-0.233
-0.231
-0.230
-0.228
-0.226
-0.224
-0.222
-0.220
-0.218
-0.216
-0.214
-0.213
-0.211
-0.209
-0.207
-0.205
-0.203
-0.201
-0.200
-0.198
-0.196
-0.195
-0.193
-0.192
-0.190
-0.188
-0.187
-0.186
-0.184
-0.183
-0.181
-0.180
-0.179
-0.177
-0.176
-0.175
-0.174
-0.173
-0.171
-0.170
-0.169
-0.168
-0.167
-0.166
-0.165
-0.164
-0.163
-0.162
-0.161
-0.160
-0.159
-0.158
-0.157
-0.156
-0.155
-0.154
-0.153
-0.152
-0.151
-0.150
-0.150
-0.149
-0.148
-0.147
-0.146
-0.145
-0.144
-0.143
-0.142
-0.142
-0.141
-0.140
-0.139
-0.138
-0.137
-0.136
-0.136
-0.135
-0.134
-0.133
-0.132
-0.132
-0.131
-0.130
-0.129
-0.128
-0.128
-0.127
-0.126
-0.125
-0.125
-0.124
-0.123
-0.122
-0.187
-0.189
-0.191
-0.193
-0.195
-0.197
-0.198
-0.200
-0.202
-0.204
-0.207
-0.209
-0.211
-0.213
-0.215
-0.217
-0.220
-0.222
-0.224
-0.226
-0.228
-0.231
-0.233
-0.235
-0.237
-0.239
-0.241
-0.242
-0.244
-0.246
-0.247
-0.248
-0.249
-0.250
-0.251
-0.252
-0.252
-0.253
-0.253
-0.253
-0.253
-0.253
-0.253
-0.252
-0.252
-0.251
-0.250
-0.250
-0.249
-0.247
-0.246
-0.245
-0.244
-0.242
-0.241
-0.239
-0.237
-0.235
-0.234
-0.232
-0.230
-0.228
-0.226
-0.224
-0.222
-0.220
-0.218
-0.216
-0.214
-0.212
-0.210
-0.208
-0.206
-0.204
-0.203
-0.201
-0.199
-0.197
-0.196
-0.194
-0.192
-0.191
-0.189
-0.188
-0.186
-0.185
-0.183
-0.182
-0.181
-0.179
-0.178
-0.177
-0.176
-0.174
-0.173
-0.172
-0.171
-0.170
-0.169
-0.167
-0.166
-0.165
-0.164
-0.163
-0.162
-0.161
-0.160
-0.159
-0.158
-0.157
-0.156
-0.156
-0.155
-0.154
-0.153
-0.152
-0.151
-0.150
-0.149
-0.148
-0.147
-0.146
-0.145
-0.145
-0.144
-0.143
-0.142
-0.141
-0.140
-0.139
-0.139
-0.138
-0.137
-0.136
-0.135
-0.134
-0.133
-0.133
-0.132
-0.131
-0.130
-0.129
-0.129
-0.128
-0.127
-0.126
-0.126
-0.125
-0.124
-0.123
-0.123
-0.188
-0.190
-0.192
-0.194
-0.196
-0.198
-0.200
-0.202
-0.204
-0.206
-0.208
-0.210
-0.212
-0.215
-0.217
-0.219
-0.221
-0.224
-0.226
-0.228
-0.231
-0.233
-0.235
-0.237
-0.239
-0.242
-0.243
-0.245
-0.247
-0.249
-0.250
-0.251
-0.253
-0.254
-0.254
-0.255
-0.256
-0.256
-0.256
-0.256
-0.256
-0.256
-0.256
-0.255
-0.255
-0.254
-0.253
-0.252
-0.251
-0.250
-0.249
-0.248
-0.246
-0.245
-0.243
-0.241
-0.240
-0.238
-0.236
-0.234
-0.232
-0.230
-0.228
-0.226
-0.224
-0.222
-0.220
-0.217
-0.215
-0.213
-0.211
-0.209
-0.207
-0.206
-0.204
-0.202
-0.200
-0.198
-0.197
-0.195
-0.193
-0.192
-0.190
-0.188
-0.187
-0.185
-0.184
-0.183
-0.181
-0.180
-0.179
-0.177
-0.176
-0.175
-0.174
-0.172
-0.171
-0.170
-0.169
-0.168
-0.167
-0.166
-0.165
-0.164
-0.163
-0.162
-0.161
-0.160
-0.159
-0.158
-0.157
-0.156
-0.155
-0.154
-0.153
-0.152
-0.151
-0.150
-0.149
-0.149
-0.148
-0.147
-0.146
-0.145
-0.144
-0.143
-0.142
-0.141
-0.141
-0.140
-0.139
-0.138
-0.137
-0.136
-0.135
-0.135
-0.134
-0.133
-0.132
-0.131
-0.131
-0.130
-0.129
-0.128
-0.127
-0.127
-0.126
-0.125
-0.124
-0.124
-0.123
-0.189
-0.191
-0.193
-0.195
-0.197
-0.199
-0.201
-0.203
-0.205
-0.207
-0.209
-0.211
-0.214
-0.216
-0.218
-0.221
-0.223
-0.226
-0.228
-0.231
-0.233
-0.235
-0.238
-0.240
-0.242
-0.244
-0.246
-0.248
-0.250
-0.252
-0.253
-0.255
-0.256
-0.257
-0.258
-0.258
-0.259
-0.259
-0.260
-0.260
-0.260
-0.259
-0.259
-0.259
-0.258
-0.257
-0.256
-0.255
-0.254
-0.253
-0.252
-0.250
-0.249
-0.247
-0.245
-0.244
-0.242
-0.240
-0.238
-0.236
-0.234
-0.232
-0.230
-0.227
-0.225
-0.223
-0.221
-0.219
-0.217
-0.215
-0.213
-0.211
-0.209
-0.207
-0.205
-0.203
-0.201
-0.199
-0.197
-0.196
-0.194
-0.192
-0.191
-0.189
-0.188
-0.186
-0.185
-0.183
-0.182
-0.180
-0.179
-0.178
-0.177
-0.175
-0.174
-0.173
-0.172
-0.171
-0.170
-0.168
-0.167
-0.166
-0.165
-0.164
-0.163
-0.162
-0.161
-0.160
-0.159
-0.158
-0.157
-0.156
-0.155
-0.155
-0.154
-0.153
-0.152
-0.151
-0.150
-0.149
-0.148
-0.147
-0.146
-0.145
-0.144
-0.144
-0.143
-0.142
-0.141
-0.140
-0.139
-0.138
-0.137
-0.137
-0.136
-0.135
-0.134
-0.133
-0.132
-0.132
-0.131
-0.130
-0.129
-0.128
-0.128
-0.127
-0.126
-0.125
-0.125
-0.124
-0.123
-0.190
-0.192
-0.194
-0.195
-0.197
-0.200
-0.202
-0.204
-0.206
-0.208
-0.210
-0.213
-0.215
-0.218
-0.220
-0.223
-0.225
-0.228
-0.230
-0.233
-0.235
-0.238
-0.240
-0.243
-0.245
-0.247
-0.249
-0.251
-0.253
-0.255
-0.257
-0.258
-0.259
-0.260
-0.261
-0.262
-0.262
-0.263
-0.263
-0.263
-0.263
-0.262
-0.262
-0.262
-0.261
-0.260
-0.259
-0.258
-0.257
-0.256
-0.254
-0.253
-0.251
-0.250
-0.248
-0.246
-0.244
-0.242
-0.240
-0.238
-0.236
-0.234
-0.231
-0.229
-0.227
-0.225
-0.222
-0.220
-0.218
-0.216
-0.214
-0.212
-0.210
-0.208
-0.206
-0.204
-0.202
-0.200
-0.198
-0.196
-0.195
-0.193
-0.191
-0.190
-0.188
-0.187
-0.185
-0.184
-0.182
-0.181
-0.180
-0.178
-0.177
-0.176
-0.175
-0.173
-0.172
-0.171
-0.170
-0.169
-0.168
-0.167
-0.166
-0.165
-0.164
-0.163
-0.162
-0.161
-0.160
-0.159
-0.158
-0.157
-0.156
-0.155
-0.154
-0.153
-0.152
-0.151
-0.150
-0.149
-0.148
-0.148
-0.147
-0.146
-0.145
-0.144
-0.143
-0.142
-0.141
-0.140
-0.140
-0.139
-0.138
-0.137
-0.136
-0.135
-0.134
-0.134
-0.133
-0.132
-0.131
-0.130
-0.129
-0.129
-0.128
-0.127
-0.126
-0.126
-0.125
-0.124
-0.123
-0.190
-0.192
-0.194
-0.196
-0.198
-0.200
-0.203
-0.205
-0.207
-0.209
-0.212
-0.214
-0.217
-0.219
-0.222
-0.224
-0.227
-0.229
-0.232
-0.235
-0.237
-0.240
-0.243
-0.245
-0.248
-0.250
-0.252
-0.254
-0.256
-0.258
-0.260
-0.261
-0.262
-0.264
-0.264
-0.265
-0.266
-0.266
-0.266
-0.266
-0.266
-0.266
-0.265
-0.264
-0.264
-0.263
-0.262
-0.261
-0.260
-0.258
-0.257
-0.255
-0.254
-0.252
-0.250
-0.248
-0.246
-0.244
-0.242
-0.240
-0.238
-0.235
-0.233
-0.231
-0.228
-0.226
-0.224
-0.222
-0.219
-0.217
-0.215
-0.213
-0.211
-0.209
-0.207
-0.205
-0.203
-0.201
-0.199
-0.197
-0.195
-0.194
-0.192
-0.190
-0.189
-0.187
-0.186
-0.184
-0.183
-0.181
-0.180
-0.179
-0.177
-0.176
-0.175
-0.174
-0.173
-0.172
-0.170
-0.169
-0.168
-0.167
-0.166
-0.165
-0.164
-0.163
-0.162
-0.161
-0.160
-0.159
-0.158
-0.157
-0.156
-0.155
-0.154
-0.153
-0.153
-0.152
-0.151
-0.150
-0.149
-0.148
-0.147
-0.146
-0.145
-0.144
-0.143
-0.142
-0.142
-0.141
-0.140
-0.139
-0.138
-0.137
-0.136
-0.135
-0.135
-0.134
-0.133
-0.132
-0.131
-0.130
-0.130
-0.129
-0.128
-0.127
-0.126
-0.126
-0.125
-0.124
-0.123
-0.191
-0.193
-0.195
-0.197
-0.199
-0.201
-0.203
-0.206
-0.208
-0.210
-0.213
-0.215
-0.218
-0.220
-0.223
-0.226
-0.228
-0.231
-0.234
-0.237
-0.240
-0.242
-0.245
-0.248
-0.250
-0.253
-0.255
-0.257
-0.259
-0.261
-0.263
-0.264
-0.266
-0.267
-0.268
-0.268
-0.269
-0.269
-0.269
-0.269
-0.269
-0.268
-0.268
-0.267
-0.267
-0.266
-0.265
-0.263
-0.262
-0.261
-0.259
-0.258
-0.256
-0.254
-0.252
-0.250
-0.248
-0.246
-0.244
-0.242
-0.239
-0.237
-0.235
-0.232
-0.230
-0.228
-0.225
-0.223
-0.221
-0.218
-0.216
-0.214
-0.212
-0.209
-0.207
-0.205
-0.203
-0.201
-0.199
-0.198
-0.196
-0.194
-0.192
-0.191
-0.189
-0.188
-0.186
-0.185
-0.183
-0.182
-0.180
-0.179
-0.178
-0.177
-0.175
-0.174
-0.173
-0.172
-0.171
-0.170
-0.169
-0.168
-0.166
-0.165
-0.164
-0.163
-0.162
-0.161
-0.160
-0.160
-0.159
-0.158
-0.157
-0.156
-0.155
-0.154
-0.153
-0.152
-0.151
-0.150
-0.149
-0.148
-0.147
-0.146
-0.146
-0.145
-0.144
-0.143
-0.142
-0.141
-0.140
-0.139
-0.138
-0.137
-0.137
-0.136
-0.135
-0.134
-0.133
-0.132
-0.132
-0.131
-0.130
-0.129
-0.128
-0.127
-0.127
-0.126
-0.125
-0.124
-0.124
-0.192
-0.194
-0.196
-0.198
-0.200
-0.202
-0.204
-0.207
-0.209
-0.211
-0.214
-0.217
-0.219
-0.222
-0.225
-0.227
-0.230
-0.233
-0.236
-0.239
-0.242
-0.244
-0.247
-0.250
-0.253
-0.255
-0.258
-0.260
-0.262
-0.264
-0.266
-0.268
-0.269
-0.270
-0.271
-0.271
-0.272
-0.272
-0.272
-0.272
-0.272
-0.271
-0.271
-0.270
-0.269
-0.268
-0.267
-0.266
-0.265
-0.263
-0.262
-0.260
-0.258
-0.256
-0.254
-0.252
-0.250
-0.248
-0.246
-0.243
-0.241
-0.239
-0.236
-0.234
-0.231
-0.229
-0.226
-0.224
-0.222
-0.219
-0.217
-0.215
-0.212
-0.210
-0.208
-0.206
-0.204
-0.202
-0.200
-0.198
-0.196
-0.195
-0.193
-0.191
-0.190
-0.188
-0.187
-0.185
-0.184
-0.182
-0.181
-0.179
-0.178
-0.177
-0.176
-0.175
-0.173
-0.172
-0.171
-0.170
-0.169
-0.168
-0.167
-0.166
-0.165
-0.164
-0.163
-0.162
-0.161
-0.160
-0.159
-0.158
-0.157
-0.156
-0.155
-0.154
-0.153
-0.152
-0.151
-0.150
-0.150
-0.149
-0.148
-0.147
-0.146
-0.145
-0.144
-0.143
-0.142
-0.141
-0.140
-0.140
-0.139
-0.138
-0.137
-0.136
-0.135
-0.134
-0.133
-0.133
-0.132
-0.131
-0.130
-0.129
-0.128
-0.128
-0.127
-0.126
-0.125
-0.125
-0.124
-0.192
-0.194
-0.196
-0.198
-0.201
-0.203
-0.205
-0.208
-0.210
-0.212
-0.215
-0.218
-0.220
-0.223
-0.226
-0.229
-0.232
-0.235
-0.238
-0.241
-0.244
-0.247
-0.250
-0.253
-0.255
-0.258
-0.261
-0.263
-0.265
-0.267
-0.269
-0.271
-0.272
-0.273
-0.274
-0.274
-0.275
-0.275
-0.275
-0.275
-0.275
-0.274
-0.273
-0.273
-0.272
-0.271
-0.270
-0.268
-0.267
-0.265
-0.264
-0.262
-0.260
-0.258
-0.256
-0.254
-0.252
-0.250
-0.248
-0.245
-0.243
-0.240
-0.238
-0.235
-0.233
-0.230
-0.228
-0.225
-0.223
-0.220
-0.218
-0.215
-0.213
-0.211
-0.209
-0.207
-0.205
-0.203
-0.201
-0.199
-0.197
-0.195
-0.193
-0.192
-0.190
-0.188
-0.187
-0.185
-0.184
-0.182
-0.181
-0.180
-0.178
-0.177
-0.176
-0.175
-0.174
-0.173
-0.171
-0.170
-0.169
-0.168
-0.167
-0.166
-0.165
-0.164
-0.163
-0.162
-0.161
-0.160
-0.159
-0.158
-0.157
-0.156
-0.155
-0.155
-0.154
-0.153
-0.152
-0.151
-0.150
-0.149
-0.148
-0.147
-0.146
-0.145
-0.144
-0.143
-0.143
-0.142
-0.141
-0.140
-0.139
-0.138
-0.137
-0.136
-0.135
-0.135
-0.134
-0.133
-0.132
-0.131
-0.130
-0.129
-0.129
-0.128
-0.127
-0.126
-0.125
-0.125
-0.124
-0.193
-0.195
-0.197
-0.199
-0.201
-0.204
-0.206
-0.208
-0.211
-0.213
-0.216
-0.219
-0.221
-0.224
-0.227
-0.230
-0.233
-0.236
-0.239
-0.242
-0.246
-0.249
-0.252
-0.255
-0.258
-0.261
-0.263
-0.266
-0.268
-0.270
-0.272
-0.274
-0.275
-0.276
-0.277
-0.277
-0.278
-0.278
-0.278
-0.278
-0.277
-0.277
-0.276
-0.275
-0.274
-0.273
-0.272
-0.271
-0.269
-0.268
-0.266
-0.264
-0.262
-0.260
-0.258
-0.256
-0.254
-0.252
-0.249
-0.247
-0.244
-0.242
-0.239
-0.236
-0.234
-0.231
-0.229
-0.226
-0.223
-0.221
-0.219
-0.216
-0.214
-0.212
-0.209
-0.207
-0.205
-0.203
-0.201
-0.199
-0.197
-0.195
-0.194
-0.192
-0.190
-0.189
-0.187
-0.186
-0.184
-0.183
-0.181
-0.180
-0.179
-0.177
-0.176
-0.175
-0.174
-0.173
-0.172
-0.171
-0.169
-0.168
-0.167
-0.166
-0.165
-0.164
-0.163
-0.162
-0.161
-0.161
-0.160
-0.159
-0.158
-0.157
-0.156
-0.155
-0.154
-0.153
-0.152
-0.151
-0.150
-0.149
-0.148
-0.147
-0.146
-0.146
-0.145
-0.144
-0.143
-0.142
-0.141
-0.140
-0.139
-0.138
-0.137
-0.136
-0.136
-0.135
-0.134
-0.133
-0.132
-0.131
-0.130
-0.130
-0.129
-0.128
-0.127
-0.126
-0.126
-0.125
-0.124
-0.193
-0.195
-0.197
-0.200
-0.202
-0.204
-0.207
-0.209
-0.212
-0.214
-0.217
-0.220
-0.222
-0.225
-0.228
-0.231
-0.234
-0.238
-0.241
-0.244
-0.247
-0.251
-0.254
-0.257
-0.260
-0.263
-0.266
-0.268
-0.271
-0.273
-0.275
-0.276
-0.278
-0.279
-0.279
-0.280
-0.280
-0.280
-0.280
-0.280
-0.280
-0.279
-0.278
-0.277
-0.276
-0.275
-0.274
-0.273
-0.271
-0.270
-0.268
-0.266
-0.264
-0.262
-0.260
-0.258
-0.255
-0.253
-0.251
-0.248
-0.245
-0.243
-0.240
-0.237
-0.235
-0.232
-0.229
-0.227
-0.224
-0.222
-0.219
-0.217
-0.214
-0.212
-0.210
-0.208
-0.205
-0.203
-0.201
-0.199
-0.197
-0.196
-0.194
-0.192
-0.190
-0.189
-0.187
-0.186
-0.184
-0.183
-0.182
-0.180
-0.179
-0.178
-0.176
-0.175
-0.174
-0.173
-0.172
-0.171
-0.170
-0.169
-0.168
-0.167
-0.166
-0.165
-0.164
-0.163
-0.162
-0.161
-0.160
-0.159
-0.158
-0.157
-0.156
-0.155
-0.154
-0.153
-0.152
-0.151
-0.151
-0.150
-0.149
-0.148
-0.147
-0.146
-0.145
-0.144
-0.143
-0.142
-0.141
-0.140
-0.139
-0.138
-0.138
-0.137
-0.136
-0.135
-0.134
-0.133
-0.132
-0.131
-0.131
-0.130
-0.129
-0.128
-0.127
-0.127
-0.126
-0.125
-0.124
-0.194
-0.196
-0.198
-0.200
-0.202
-0.205
-0.207
-0.210
-0.212
-0.215
-0.218
-0.220
-0.223
-0.226
-0.229
-0.232
-0.236
-0.239
-0.242
-0.246
-0.249
-0.252
-0.256
-0.259
-0.262
-0.265
-0.268
-0.271
-0.273
-0.275
-0.277
-0.279
-0.280
-0.281
-0.282
-0.283
-0.283
-0.283
-0.283
-0.282
-0.282
-0.281
-0.280
-0.279
-0.278
-0.277
-0.276
-0.274
-0.273
-0.271
-0.270
-0.268
-0.266
-0.264
-0.261
-0.259
-0.257
-0.254
-0.252
-0.249
-0.247
-0.244
-0.241
-0.238
-0.236
-0.233
-0.230
-0.228
-0.225
-0.222
-0.220
-0.217
-0.215
-0.213
-0.210
-0.208
-0.206
-0.204
-0.202
-0.200
-0.198
-0.196
-0.194
-0.192
-0.191
-0.189
-0.187
-0.186
-0.184
-0.183
-0.182
-0.180
-0.179
-0.178
-0.177
-0.175
-0.174
-0.173
-0.172
-0.171
-0.170
-0.169
-0.168
-0.167
-0.166
-0.165
-0.164
-0.163
-0.162
-0.161
-0.160
-0.159
-0.158
-0.157
-0.156
-0.156
-0.155
-0.154
-0.153
-0.152
-0.151
-0.150
-0.149
-0.148
-0.147
-0.146
-0.145
-0.144
-0.143
-0.142
-0.141
-0.141
-0.140
-0.139
-0.138
-0.137
-0.136
-0.135
-0.134
-0.133
-0.132
-0.132
-0.131
-0.130
-0.129
-0.128
-0.127
-0.127
-0.126
-0.125
-0.124
-0.194
-0.196
-0.198
-0.201
-0.203
-0.205
-0.208
-0.210
-0.213
-0.215
-0.218
-0.221
-0.224
-0.227
-0.230
-0.233
-0.237
-0.240
-0.244
-0.247
-0.250
-0.254
-0.257
-0.261
-0.264
-0.267
-0.270
-0.273
-0.275
-0.277
-0.279
-0.281
-0.282
-0.284
-0.284
-0.285
-0.285
-0.285
-0.285
-0.284
-0.284
-0.283
-0.282
-0.281
-0.280
-0.279
-0.277
-0.276
-0.274
-0.273
-0.271
-0.269
-0.267
-0.265
-0.263
-0.260
-0.258
-0.255
-0.253
-0.250
-0.248
-0.245
-0.242
-0.239
-0.236
-0.234
-0.231
-0.228
-0.225
-0.223
-0.220
-0.218
-0.215
-0.213
-0.210
-0.208
-0.206
-0.204
-0.202
-0.200
-0.198
-0.196
-0.194
-0.192
-0.191
-0.189
-0.187
-0.186
-0.184
-0.183
-0.182
-0.180
-0.179
-0.178
-0.177
-0.175
-0.174
-0.173
-0.172
-0.171
-0.170
-0.169
-0.168
-0.167
-0.166
-0.165
-0.164
-0.163
-0.162
-0.161
-0.160
-0.159
-0.159
-0.158
-0.157
-0.156
-0.155
-0.154
-0.153
-0.152
-0.151
-0.150
-0.149
-0.148
-0.147
-0.146
-0.145
-0.145
-0.144
-0.143
-0.142
-0.141
-0.140
-0.139
-0.138
-0.137
-0.136
-0.135
-0.134
-0.134
-0.133
-0.132
-0.131
-0.130
-0.129
-0.128
-0.128
-0.127
-0.126
-0.125
-0.124
-0.194
-0.197
-0.199
-0.201
-0.203
-0.206
-0.208
-0.211
-0.213
-0.216
-0.219
-0.222
-0.225
-0.228
-0.231
-0.234
-0.238
-0.241
-0.245
-0.248
-0.252
-0.255
-0.259
-0.262
-0.266
-0.269
-0.272
-0.275
-0.277
-0.279
-0.281
-0.283
-0.284
-0.285
-0.286
-0.287
-0.287
-0.287
-0.286
-0.286
-0.285
-0.285
-0.284
-0.283
-0.281
-0.280
-0.279
-0.277
-0.276
-0.274
-0.272
-0.270
-0.268
-0.266
-0.264
-0.261
-0.259
-0.256
-0.254
-0.251
-0.248
-0.246
-0.243
-0.240
-0.237
-0.234
-0.231
-0.229
-0.226
-0.223
-0.221
-0.218
-0.215
-0.213
-0.211
-0.208
-0.206
-0.204
-0.202
-0.200
-0.198
-0.196
-0.194
-0.192
-0.191
-0.189
-0.187
-0.186
-0.184
-0.183
-0.182
-0.180
-0.179
-0.178
-0.177
-0.175
-0.174
-0.173
-0.172
-0.171
-0.170
-0.169
-0.168
-0.167
-0.166
-0.165
-0.164
-0.163
-0.163
-0.162
-0.161
-0.160
-0.159
-0.158
-0.157
-0.156
-0.155
-0.154
-0.153
-0.152
-0.151
-0.150
-0.149
-0.149
-0.148
-0.147
-0.146
-0.145
-0.144
-0.143
-0.142
-0.141
-0.140
-0.139
-0.138
-0.137
-0.136
-0.135
-0.135
-0.134
-0.133
-0.132
-0.131
-0.130
-0.129
-0.129
-0.128
-0.127
-0.126
-0.125
-0.125
-0.195
-0.197
-0.199
-0.201
-0.204
-0.206
-0.208
-0.211
-0.214
-0.216
-0.219
-0.222
-0.225
-0.228
-0.232
-0.235
-0.238
-0.242
-0.245
-0.249
-0.253
-0.256
-0.260
-0.264
-0.267
-0.270
-0.273
-0.276
-0.279
-0.281
-0.283
-0.285
-0.286
-0.287
-0.288
-0.288
-0.288
-0.288
-0.288
-0.287
-0.287
-0.286
-0.285
-0.284
-0.283
-0.281
-0.280
-0.278
-0.277
-0.275
-0.273
-0.271
-0.269
-0.267
-0.265
-0.262
-0.260
-0.257
-0.255
-0.252
-0.249
-0.246
-0.243
-0.240
-0.237
-0.235
-0.232
-0.229
-0.226
-0.223
-0.221
-0.218
-0.216
-0.213
-0.211
-0.208
-0.206
-0.204
-0.202
-0.200
-0.198
-0.196
-0.194
-0.192
-0.190
-0.189
-0.187
-0.186
-0.184
-0.183
-0.182
-0.180
-0.179
-0.178
-0.177
-0.175
-0.174
-0.173
-0.172
-0.171
-0.170
-0.169
-0.168
-0.167
-0.166
-0.165
-0.165
-0.164
-0.163
-0.162
-0.161
-0.160
-0.159
-0.158
-0.157
-0.156
-0.155
-0.154
-0.154
-0.153
-0.152
-0.151
-0.150
-0.149
-0.148
-0.147
-0.146
-0.145
-0.144
-0.143
-0.142
-0.141
-0.140
-0.139
-0.138
-0.137
-0.136
-0.136
-0.135
-0.134
-0.133
-0.132
-0.131
-0.130
-0.129
-0.129
-0.128
-0.127
-0.126
-0.125
-0.125
-0.195
-0.197
-0.199
-0.201
-0.204
-0.206
-0.209
-0.211
-0.214
-0.217
-0.220
-0.223
-0.226
-0.229
-0.232
-0.236
-0.239
-0.243
-0.246
-0.250
-0.254
-0.257
-0.261
-0.265
-0.268
-0.271
-0.274
-0.277
-0.280
-0.282
-0.284
-0.286
-0.287
-0.288
-0.289
-0.289
-0.290
-0.289
-0.289
-0.288
-0.288
-0.287
-0.286
-0.285
-0.284
-0.282
-0.281
-0.279
-0.278
-0.276
-0.274
-0.272
-0.270
-0.268
-0.265
-0.263
-0.260
-0.258
-0.255
-0.252
-0.249
-0.247
-0.244
-0.241
-0.238
-0.235
-0.232
-0.229
-0.226
-0.223
-0.221
-0.218
-0.215
-0.213
-0.211
-0.208
-0.206
-0.204
-0.201
-0.199
-0.197
-0.196
-0.194
-0.192
-0.190
-0.189
-0.187
-0.185
-0.184
-0.183
-0.181
-0.180
-0.179
-0.178
-0.176
-0.175
-0.174
-0.173
-0.172
-0.171
-0.170
-0.169
-0.168
-0.167
-0.166
-0.166
-0.165
-0.164
-0.163
-0.162
-0.161
-0.160
-0.159
-0.158
-0.157
-0.157
-0.156
-0.155
-0.154
-0.153
-0.152
-0.151
-0.150
-0.149
-0.148
-0.147
-0.146
-0.145
-0.144
-0.143
-0.142
-0.141
-0.140
-0.139
-0.138
-0.138
-0.137
-0.136
-0.135
-0.134
-0.133
-0.132
-0.131
-0.130
-0.130
-0.129
-0.128
-0.127
-0.126
-0.125
-0.125
-0.195
-0.197
-0.199
-0.202
-0.204
-0.206
-0.209
-0.212
-0.214
-0.217
-0.220
-0.223
-0.226
-0.229
-0.233
-0.236
-0.239
-0.243
-0.247
-0.250
-0.254
-0.258
-0.262
-0.265
-0.269
-0.272
-0.275
-0.278
-0.281
-0.283
-0.285
-0.287
-0.288
-0.289
-0.290
-0.290
-0.290
-0.290
-0.290
-0.289
-0.288
-0.288
-0.286
-0.285
-0.284
-0.283
-0.281
-0.280
-0.278
-0.276
-0.274
-0.272
-0.270
-0.268
-0.266
-0.263
-0.261
-0.258
-0.255
-0.253
-0.250
-0.247
-0.244
-0.241
-0.238
-0.235
-0.232
-0.229
-0.226
-0.223
-0.221
-0.218
-0.215
-0.213
-0.210
-0.208
-0.206
-0.203
-0.201
-0.199
-0.197
-0.195
-0.193
-0.192
-0.190
-0.188
-0.187
-0.185
-0.184
-0.182
-0.181
-0.180
-0.179
-0.177
-0.176
-0.175
-0.174
-0.173
-0.172
-0.171
-0.170
-0.169
-0.168
-0.167
-0.166
-0.166
-0.165
-0.164
-0.163
-0.162
-0.161
-0.160
-0.159
-0.159
-0.158
-0.157
-0.156
-0.155
-0.154
-0.153
-0.152
-0.151
-0.150
-0.149
-0.148
-0.147
-0.146
-0.145
-0.144
-0.143
-0.142
-0.141
-0.141
-0.140
-0.139
-0.138
-0.137
-0.136
-0.135
-0.134
-0.133
-0.132
-0.131
-0.130
-0.130
-0.129
-0.128
-0.127
-0.126
-0.126
-0.125
-0.195
-0.197
-0.199
-0.202
-0.204
-0.206
-0.209
-0.212
-0.214
-0.217
-0.220
-0.223
-0.226
-0.229
-0.233
-0.236
-0.240
-0.243
-0.247
-0.251
-0.255
-0.258
-0.262
-0.266
-0.269
-0.273
-0.276
-0.279
-0.281
-0.284
-0.286
-0.287
-0.289
-0.290
-0.290
-0.291
-0.291
-0.291
-0.290
-0.290
-0.289
-0.288
-0.287
-0.286
-0.284
-0.283
-0.282
-0.280
-0.278
-0.277
-0.275
-0.273
-0.271
-0.268
-0.266
-0.264
-0.261
-0.258
-0.255
-0.253
-0.250
-0.247
-0.244
-0.241
-0.238
-0.235
-0.232
-0.229
-0.226
-0.223
-0.220
-0.218
-0.215
-0.212
-0.210
-0.207
-0.205
-0.203
-0.201
-0.199
-0.197
-0.195
-0.193
-0.191
-0.189
-0.188
-0.186
-0.185
-0.183
-0.182
-0.181
-0.179
-0.178
-0.177
-0.176
-0.175
-0.174
-0.173
-0.172
-0.171
-0.170
-0.169
-0.168
-0.167
-0.166
-0.166
-0.165
-0.164
-0.163
-0.162
-0.161
-0.160
-0.160
-0.159
-0.158
-0.157
-0.156
-0.155
-0.154
-0.153
-0.152
-0.151
-0.150
-0.149
-0.148
-0.147
-0.146
-0.146
-0.145
-0.144
-0.143
-0.142
-0.141
-0.140
-0.139
-0.138
-0.137
-0.136
-0.135
-0.134
-0.133
-0.132
-0.131
-0.131
-0.130
-0.129
-0.128
-0.127
-0.126
-0.126
-0.125
-0.195
-0.197
-0.199
-0.202
-0.204
-0.206
-0.209
-0.212
-0.214
-0.217
-0.220
-0.223
-0.226
-0.229
-0.233
-0.236
-0.240
-0.243
-0.247
-0.251
-0.255
-0.258
-0.262
-0.266
-0.269
-0.273
-0.276
-0.279
-0.282
-0.284
-0.286
-0.288
-0.289
-0.290
-0.291
-0.291
-0.291
-0.291
-0.290
-0.290
-0.289
-0.288
-0.287
-0.286
-0.284
-0.283
-0.282
-0.280
-0.278
-0.277
-0.275
-0.273
-0.271
-0.268
-0.266
-0.263
-0.261
-0.258
-0.255
-0.252
-0.249
-0.246
-0.243
-0.240
-0.237
-0.234
-0.231
-0.228
-0.225
-0.223
-0.220
-0.217
-0.214
-0.212
-0.209
-0.207
-0.204
-0.202
-0.200
-0.198
-0.196
-0.194
-0.192
-0.190
-0.189
-0.187
-0.186
-0.184
-0.183
-0.181
-0.180
-0.179
-0.178
-0.177
-0.176
-0.175
-0.174
-0.173
-0.172
-0.171
-0.170
-0.169
-0.168
-0.167
-0.166
-0.166
-0.165
-0.164
-0.163
-0.162
-0.161
-0.161
-0.160
-0.159
-0.158
-0.157
-0.156
-0.155
-0.154
-0.153
-0.152
-0.151
-0.151
-0.150
-0.149
-0.148
-0.147
-0.146
-0.145
-0.144
-0.143
-0.142
-0.141
-0.140
-0.139
-0.138
-0.137
-0.136
-0.135
-0.134
-0.133
-0.132
-0.131
-0.131
-0.130
-0.129
-0.128
-0.127
-0.126
-0.126
-0.125
-0.195
-0.197
-0.199
-0.202
-0.204
-0.206
-0.209
-0.212
-0.214
-0.217
-0.220
-0.223
-0.226
-0.229
-0.233
-0.236
-0.240
-0.243
-0.247
-0.251
-0.254
-0.258
-0.262
-0.266
-0.269
-0.273
-0.276
-0.279
-0.281
-0.284
-0.286
-0.287
-0.289
-0.290
-0.290
-0.290
-0.291
-0.290
-0.290
-0.289
-0.288
-0.288
-0.287
-0.285
-0.284
-0.283
-0.281
-0.280
-0.278
-0.276
-0.274
-0.272
-0.270
-0.268
-0.266
-0.263
-0.260
-0.258
-0.255
-0.252
-0.249
-0.246
-0.243
-0.240
-0.237
-0.234
-0.231
-0.228
-0.225
-0.222
-0.219
-0.216
-0.214
-0.211
-0.209
-0.206
-0.204
-0.201
-0.199
-0.197
-0.195
-0.193
-0.191
-0.190
-0.188
-0.186
-0.185
-0.183
-0.182
-0.181
-0.180
-0.178
-0.177
-0.176
-0.175
-0.174
-0.173
-0.172
-0.171
-0.170
-0.170
-0.169
-0.168
-0.167
-0.166
-0.166
-0.165
-0.164
-0.163
-0.162
-0.162
-0.161
-0.160
-0.159
-0.158
-0.157
-0.156
-0.155
-0.154
-0.154
-0.153
-0.152
-0.151
-0.150
-0.149
-0.148
-0.147
-0.146
-0.145
-0.144
-0.143
-0.142
-0.141
-0.140
-0.139
-0.138
-0.137
-0.136
-0.135
-0.134
-0.133
-0.132
-0.131
-0.131
-0.130
-0.129
-0.128
-0.127
-0.126
-0.126
-0.125
-0.195
-0.197
-0.199
-0.202
-0.204
-0.206
-0.209
-0.211
-0.214
-0.217
-0.220
-0.223
-0.226
-0.229
-0.232
-0.236
-0.239
-0.243
-0.247
-0.250
-0.254
-0.258
-0.262
-0.265
-0.269
-0.272
-0.275
-0.278
-0.281
-0.283
-0.285
-0.287
-0.288
-0.289
-0.289
-0.290
-0.290
-0.290
-0.289
-0.289
-0.288
-0.287
-0.286
-0.285
-0.284
-0.282
-0.281
-0.279
-0.278
-0.276
-0.274
-0.272
-0.270
-0.267
-0.265
-0.263
-0.260
-0.257
-0.254
-0.251
-0.248
-0.245
-0.242
-0.239
-0.236
-0.233
-0.230
-0.227
-0.224
-0.221
-0.218
-0.215
-0.213
-0.210
-0.208
-0.205
-0.203
-0.201
-0.198
-0.196
-0.194
-0.192
-0.191
-0.189
-0.187
-0.186
-0.184
-0.183
-0.181
-0.180
-0.179
-0.178
-0.177
-0.176
-0.175
-0.174
-0.173
-0.172
-0.171
-0.170
-0.169
-0.169
-0.168
-0.167
-0.166
-0.165
-0.165
-0.164
-0.163
-0.162
-0.162
-0.161
-0.160
-0.159
-0.158
-0.157
-0.156
-0.156
-0.155
-0.154
-0.153
-0.152
-0.151
-0.150
-0.149
-0.148
-0.147
-0.146
-0.145
-0.144
-0.143
-0.142
-0.141
-0.140
-0.139
-0.138
-0.137
-0.136
-0.135
-0.134
-0.133
-0.132
-0.131
-0.131
-0.130
-0.129
-0.128
-0.127
-0.126
-0.126
-0.125
-0.195
-0.197
-0.199
-0.201
-0.204
-0.206
-0.209
-0.211
-0.214
-0.217
-0.219
-0.222
-0.225
-0.229
-0.232
-0.235
-0.239
-0.242
-0.246
-0.250
-0.253
-0.257
-0.261
-0.264
-0.268
-0.271
-0.274
-0.277
-0.280
-0.282
-0.284
-0.286
-0.287
-0.288
-0.288
-0.289
-0.289
-0.289
-0.288
-0.288
-0.287
-0.286
-0.285
-0.284
-0.283
-0.281
-0.280
-0.278
-0.277
-0.275
-0.273
-0.271
-0.269
-0.267
-0.264
-0.262
-0.259
-0.256
-0.254
-0.251
-0.248
-0.244
-0.241
-0.238
-0.235
-0.232
-0.229
-0.226
-0.223
-0.220
-0.217
-0.214
-0.212
-0.209
-0.206
-0.204
-0.202
-0.199
-0.197
-0.195
-0.193
-0.191
-0.189
-0.188
-0.186
-0.185
-0.183
-0.182
-0.180
-0.179
-0.178
-0.177
-0.176
-0.175
-0.174
-0.173
-0.172
-0.171
-0.171
-0.170
-0.169
-0.168
-0.168
-0.167
-0.166
-0.165
-0.165
-0.164
-0.163
-0.162
-0.162
-0.161
-0.160
-0.159
-0.158
-0.157
-0.157
-0.156
-0.155
-0.154
-0.153
-0.152
-0.151
-0.150
-0.149
-0.148
-0.147
-0.146
-0.145
-0.144
-0.143
-0.142
-0.141
-0.140
-0.139
-0.138
-0.137
-0.136
-0.135
-0.134
-0.133
-0.132
-0.131
-0.131
-0.130
-0.129
-0.128
-0.127
-0.126
-0.126
-0.125
-0.195
-0.197
-0.199
-0.201
-0.203
-0.206
-0.208
-0.211
-0.213
-0.216
-0.219
-0.222
-0.225
-0.228
-0.231
-0.235
-0.238
-0.242
-0.245
-0.249
-0.253
-0.256
-0.260
-0.263
-0.267
-0.270
-0.273
-0.276
-0.278
-0.281
-0.283
-0.284
-0.285
-0.286
-0.287
-0.287
-0.287
-0.287
-0.287
-0.286
-0.286
-0.285
-0.284
-0.283
-0.282
-0.280
-0.279
-0.277
-0.276
-0.274
-0.272
-0.270
-0.268
-0.266
-0.263
-0.261
-0.258
-0.255
-0.252
-0.249
-0.246
-0.243
-0.240
-0.237
-0.234
-0.231
-0.228
-0.225
-0.222
-0.219
-0.216
-0.213
-0.210
-0.208
-0.205
-0.203
-0.200
-0.198
-0.196
-0.194
-0.192
-0.190
-0.188
-0.187
-0.185
-0.183
-0.182
-0.181
-0.179
-0.178
-0.177
-0.176
-0.175
-0.174
-0.173
-0.172
-0.172
-0.171
-0.170
-0.169
-0.169
-0.168
-0.167
-0.167
-0.166
-0.165
-0.164
-0.164
-0.163
-0.162
-0.162
-0.161
-0.160
-0.159
-0.158
-0.157
-0.157
-0.156
-0.155
-0.154
-0.153
-0.152
-0.151
-0.150
-0.149
-0.148
-0.147
-0.146
-0.145
-0.144
-0.143
-0.142
-0.141
-0.140
-0.139
-0.138
-0.137
-0.136
-0.135
-0.134
-0.133
-0.132
-0.131
-0.131
-0.130
-0.129
-0.128
-0.127
-0.126
-0.125
-0.125
-0.194
-0.196
-0.199
-0.201
-0.203
-0.205
-0.208
-0.210
-0.213
-0.216
-0.218
-0.221
-0.224
-0.228
-0.231
-0.234
-0.237
-0.241
-0.244
-0.248
-0.252
-0.255
-0.259
-0.262
-0.266
-0.269
-0.272
-0.274
-0.277
-0.279
-0.281
-0.282
-0.284
-0.285
-0.285
-0.286
-0.286
-0.286
-0.285
-0.285
-0.284
-0.283
-0.282
-0.281
-0.280
-0.279
-0.278
-0.276
-0.275
-0.273
-0.271
-0.269
-0.267
-0.265
-0.262
-0.260
-0.257
-0.254
-0.251
-0.248
-0.245
-0.242
-0.239
-0.236
-0.233
-0.229
-0.226
-0.223
-0.220
-0.217
-0.214
-0.211
-0.209
-0.206
-0.204
-0.201
-0.199
-0.197
-0.194
-0.192
-0.190
-0.189
-0.187
-0.185
-0.184
-0.182
-0.181
-0.179
-0.178
-0.177
-0.176
-0.175
-0.174
-0.173
-0.172
-0.172
-0.171
-0.170
-0.169
-0.169
-0.168
-0.167
-0.167
-0.166
-0.166
-0.165
-0.164
-0.164
-0.163
-0.162
-0.161
-0.161
-0.160
-0.159
-0.158
-0.158
-0.157
-0.156
-0.155
-0.154
-0.153
-0.152
-0.151
-0.150
-0.149
-0.148
-0.147
-0.146
-0.145
-0.144
-0.143
-0.142
-0.141
-0.140
-0.139
-0.138
-0.137
-0.136
-0.135
-0.134
-0.133
-0.132
-0.131
-0.130
-0.130
-0.129
-0.128
-0.127
-0.126
-0.125
-0.125
-0.194
-0.196
-0.198
-0.200
-0.203
-0.205
-0.207
-0.210
-0.212
-0.215
-0.218
-0.221
-0.224
-0.227
-0.230
-0.233
-0.237
-0.240
-0.243
-0.247
-0.251
-0.254
-0.257
-0.261
-0.264
-0.267
-0.270
-0.273
-0.275
-0.277
-0.279
-0.281
-0.282
-0.283
-0.283
-0.284
-0.284
-0.284
-0.283
-0.283
-0.282
-0.282
-0.281
-0.280
-0.279
-0.277
-0.276
-0.275
-0.273
-0.271
-0.270
-0.267
-0.265
-0.263
-0.261
-0.258
-0.255
-0.253
-0.250
-0.247
-0.244
-0.240
-0.237
-0.234
-0.231
-0.228
-0.225
-0.221
-0.218
-0.215
-0.213
-0.210
-0.207
-0.204
-0.202
-0.199
-0.197
-0.195
-0.193
-0.191
-0.189
-0.187
-0.185
-0.184
-0.182
-0.181
-0.179
-0.178
-0.177
-0.176
-0.175
-0.174
-0.173
-0.172
-0.171
-0.171
-0.170
-0.169
-0.169
-0.168
-0.168
-0.167
-0.166
-0.166
-0.165
-0.165
-0.164
-0.163
-0.163
-0.162
-0.161
-0.161
-0.160
-0.159
-0.158
-0.158
-0.157
-0.156
-0.155
-0.154
-0.153
-0.152
-0.151
-0.150
-0.149
-0.148
-0.147
-0.146
-0.145
-0.144
-0.143
-0.142
-0.141
-0.140
-0.139
-0.138
-0.137
-0.136
-0.135
-0.134
-0.133
-0.132
-0.131
-0.130
-0.129
-0.129
-0.128
-0.127
-0.126
-0.125
-0.125
-0.194
-0.196
-0.198
-0.200
-0.202
-0.204
-0.207
-0.209
-0.212
-0.214
-0.217
-0.220
-0.223
-0.226
-0.229
-0.232
-0.236
-0.239
-0.242
-0.246
-0.249
-0.253
-0.256
-0.259
-0.262
-0.265
-0.268
-0.271
-0.273
-0.275
-0.277
-0.278
-0.280
-0.281
-0.281
-0.282
-0.282
-0.282
-0.281
-0.281
-0.280
-0.280
-0.279
-0.278
-0.277
-0.276
-0.274
-0.273
-0.271
-0.270
-0.268
-0.266
-0.264
-0.261
-0.259
-0.256
-0.254
-0.251
-0.248
-0.245
-0.242
-0.239
-0.235
-0.232
-0.229
-0.226
-0.223
-0.219
-0.216
-0.213
-0.211
-0.208
-0.205
-0.202
-0.200
-0.197
-0.195
-0.193
-0.191
-0.189
-0.187
-0.185
-0.183
-0.182
-0.180
-0.179
-0.178
-0.177
-0.175
-0.174
-0.173
-0.173
-0.172
-0.171
-0.170
-0.170
-0.169
-0.168
-0.168
-0.167
-0.167
-0.166
-0.166
-0.165
-0.165
-0.164
-0.164
-0.163
-0.163
-0.162
-0.161
-0.161
-0.160
-0.159
-0.158
-0.158
-0.157
-0.156
-0.155
-0.154
-0.153
-0.152
-0.151
-0.150
-0.149
-0.148
-0.147
-0.146
-0.145
-0.144
-0.143
-0.142
-0.141
-0.140
-0.139
-0.138
-0.137
-0.136
-0.135
-0.134
-0.133
-0.132
-0.131
-0.130
-0.129
-0.129
-0.128
-0.127
-0.126
-0.125
-0.124
-0.193
-0.195
-0.197
-0.199
-0.202
-0.204
-0.206
-0.209
-0.211
-0.214
-0.217
-0.219
-0.222
-0.225
-0.228
-0.231
-0.235
-0.238
-0.241
-0.245
-0.248
-0.251
-0.255
-0.258
-0.261
-0.264
-0.266
-0.269
-0.271
-0.273
-0.275
-0.276
-0.277
-0.278
-0.279
-0.279
-0.279
-0.279
-0.279
-0.279
-0.278
-0.278
-0.277
-0.276
-0.275
-0.274
-0.273
-0.271
-0.270
-0.268
-0.266
-0.264
-0.262
-0.260
-0.257
-0.255
-0.252
-0.249
-0.246
-0.243
-0.240
-0.237
-0.233
-0.230
-0.227
-0.224
-0.220
-0.217
-0.214
-0.211
-0.208
-0.205
-0.203
-0.200
-0.198
-0.195
-0.193
-0.191
-0.189
-0.187
-0.185
-0.183
-0.181
-0.180
-0.179
-0.177
-0.176
-0.175
-0.174
-0.173
-0.172
-0.171
-0.170
-0.170
-0.169
-0.169
-0.168
-0.168
-0.167
-0.167
-0.166
-0.166
-0.165
-0.165
-0.164
-0.164
-0.163
-0.163
-0.162
-0.162
-0.161
-0.161
-0.160
-0.159
-0.158
-0.158
-0.157
-0.156
-0.155
-0.154
-0.153
-0.152
-0.151
-0.150
-0.149
-0.148
-0.147
-0.146
-0.145
-0.144
-0.143
-0.142
-0.141
-0.140
-0.139
-0.138
-0.137
-0.136
-0.135
-0.134
-0.133
-0.132
-0.131
-0.130
-0.129
-0.128
-0.128
-0.127
-0.126
-0.125
-0.124
-0.193
-0.195
-0.197
-0.199
-0.201
-0.203
-0.206
-0.208
-0.211
-0.213
-0.216
-0.218
-0.221
-0.224
-0.227
-0.230
-0.233
-0.237
-0.240
-0.243
-0.246
-0.250
-0.253
-0.256
-0.259
-0.262
-0.264
-0.267
-0.269
-0.271
-0.273
-0.274
-0.275
-0.276
-0.277
-0.277
-0.277
-0.277
-0.277
-0.277
-0.276
-0.276
-0.275
-0.274
-0.273
-0.272
-0.271
-0.269
-0.268
-0.266
-0.264
-0.262
-0.260
-0.258
-0.255
-0.253
-0.250
-0.247
-0.244
-0.241
-0.237
-0.234
-0.231
-0.228
-0.224
-0.221
-0.218
-0.215
-0.212
-0.209
-0.206
-0.203
-0.200
-0.197
-0.195
-0.193
-0.190
-0.188
-0.186
-0.184
-0.183
-0.181
-0.179
-0.178
-0.176
-0.175
-0.174
-0.173
-0.172
-0.171
-0.170
-0.170
-0.169
-0.168
-0.168
-0.167
-0.167
-0.167
-0.166
-0.166
-0.165
-0.165
-0.165
-0.164
-0.164
-0.164
-0.163
-0.163
-0.162
-0.162
-0.161
-0.160
-0.160
-0.159
-0.158
-0.157
-0.157
-0.156
-0.155
-0.154
-0.153
-0.152
-0.151
-0.150
-0.149
-0.148
-0.147
-0.146
-0.145
-0.144
-0.143
-0.142
-0.141
-0.140
-0.138
-0.137
-0.136
-0.135
-0.135
-0.134
-0.133
-0.132
-0.131
-0.130
-0.129
-0.128
-0.127
-0.127
-0.126
-0.125
-0.124
-0.192
-0.194
-0.196
-0.198
-0.201
-0.203
-0.205
-0.207
-0.210
-0.212
-0.215
-0.218
-0.220
-0.223
-0.226
-0.229
-0.232
-0.236
-0.239
-0.242
-0.245
-0.248
-0.251
-0.254
-0.257
-0.260
-0.262
-0.265
-0.267
-0.269
-0.270
-0.272
-0.273
-0.274
-0.274
-0.275
-0.275
-0.275
-0.275
-0.274
-0.274
-0.273
-0.273
-0.272
-0.271
-0.270
-0.269
-0.267
-0.266
-0.264
-0.262
-0.260
-0.258
-0.256
-0.253
-0.250
-0.247
-0.245
-0.241
-0.238
-0.235
-0.232
-0.228
-0.225
-0.221
-0.218
-0.215
-0.212
-0.209
-0.206
-0.203
-0.200
-0.197
-0.195
-0.192
-0.190
-0.188
-0.186
-0.184
-0.182
-0.180
-0.178
-0.177
-0.175
-0.174
-0.173
-0.172
-0.171
-0.170
-0.169
-0.169
-0.168
-0.167
-0.167
-0.167
-0.166
-0.166
-0.165
-0.165
-0.165
-0.165
-0.164
-0.164
-0.164
-0.163
-0.163
-0.163
-0.162
-0.162
-0.161
-0.161
-0.160
-0.160
-0.159
-0.158
-0.157
-0.157
-0.156
-0.155
-0.154
-0.153
-0.152
-0.151
-0.150
-0.149
-0.148
-0.147
-0.146
-0.145
-0.144
-0.143
-0.141
-0.140
-0.139
-0.138
-0.137
-0.136
-0.135
-0.134
-0.133
-0.132
-0.132
-0.131
-0.130
-0.129
-0.128
-0.127
-0.126
-0.126
-0.125
-0.124
-0.192
-0.194
-0.196
-0.198
-0.200
-0.202
-0.204
-0.207
-0.209
-0.212
-0.214
-0.217
-0.220
-0.222
-0.225
-0.228
-0.231
-0.234
-0.237
-0.241
-0.244
-0.247
-0.250
-0.253
-0.255
-0.258
-0.260
-0.263
-0.265
-0.266
-0.268
-0.269
-0.270
-0.271
-0.272
-0.272
-0.272
-0.272
-0.272
-0.272
-0.271
-0.271
-0.270
-0.270
-0.269
-0.268
-0.266
-0.265
-0.264
-0.262
-0.260
-0.258
-0.256
-0.253
-0.251
-0.248
-0.245
-0.242
-0.239
-0.235
-0.232
-0.229
-0.225
-0.222
-0.218
-0.215
-0.212
-0.208
-0.205
-0.202
-0.199
-0.197
-0.194
-0.191
-0.189
-0.187
-0.185
-0.183
-0.181
-0.179
-0.177
-0.176
-0.174
-0.173
-0.172
-0.171
-0.170
-0.169
-0.168
-0.167
-0.167
-0.166
-0.166
-0.165
-0.165
-0.165
-0.164
-0.164
-0.164
-0.164
-0.164
-0.163
-0.163
-0.163
-0.163
-0.163
-0.162
-0.162
-0.162
-0.161
-0.161
-0.160
-0.159
-0.159
-0.158
-0.157
-0.156
-0.156
-0.155
-0.154
-0.153
-0.152
-0.151
-0.150
-0.149
-0.148
-0.147
-0.146
-0.144
-0.143
-0.142
-0.141
-0.140
-0.139
-0.138
-0.137
-0.136
-0.135
-0.134
-0.133
-0.132
-0.131
-0.130
-0.130
-0.129
-0.128
-0.127
-0.126
-0.125
-0.125
-0.124
-0.192
-0.193
-0.195
-0.197
-0.199
-0.202
-0.204
-0.206
-0.208
-0.211
-0.213
-0.216
-0.219
-0.221
-0.224
-0.227
-0.230
-0.233
-0.236
-0.239
-0.242
-0.245
-0.248
-0.251
-0.254
-0.256
-0.259
-0.261
-0.263
-0.264
-0.266
-0.267
-0.268
-0.269
-0.269
-0.270
-0.270
-0.270
-0.270
-0.270
-0.269
-0.269
-0.268
-0.267
-0.266
-0.265
-0.264
-0.263
-0.261
-0.260
-0.258
-0.256
-0.253
-0.251
-0.248
-0.245
-0.242
-0.239
-0.236
-0.232
-0.229
-0.225
-0.222
-0.218
-0.215
-0.211
-0.208
-0.205
-0.202
-0.199
-0.196
-0.193
-0.190
-0.188
-0.185
-0.183
-0.181
-0.179
-0.177
-0.176
-0.174
-0.173
-0.171
-0.170
-0.169
-0.168
-0.167
-0.166
-0.166
-0.165
-0.165
-0.164
-0.164
-0.164
-0.163
-0.163
-0.163
-0.163
-0.163
-0.163
-0.163
-0.163
-0.162
-0.162
-0.162
-0.162
-0.162
-0.161
-0.161
-0.161
-0.160
-0.160
-0.159
-0.159
-0.158
-0.157
-0.156
-0.156
-0.155
-0.154
-0.153
-0.152
-0.151
-0.150
-0.149
-0.148
-0.146
-0.145
-0.144
-0.143
-0.142
-0.141
-0.140
-0.139
-0.138
-0.137
-0.136
-0.135
-0.134
-0.133
-0.132
-0.131
-0.130
-0.129
-0.128
-0.128
-0.127
-0.126
-0.125
-0.124
-0.124
-0.191
-0.193
-0.195
-0.197
-0.199
-0.201
-0.203
-0.205
-0.208
-0.210
-0.213
-0.215
-0.218
-0.221
-0.223
-0.226
-0.229
-0.232
-0.235
-0.238
-0.241
-0.244
-0.247
-0.250
-0.252
-0.255
-0.257
-0.259
-0.261
-0.262
-0.264
-0.265
-0.266
-0.267
-0.267
-0.267
-0.268
-0.268
-0.267
-0.267
-0.267
-0.266
-0.266
-0.265
-0.264
-0.263
-0.262
-0.261
-0.259
-0.257
-0.255
-0.253
-0.251
-0.248
-0.246
-0.243
-0.239
-0.236
-0.233
-0.229
-0.226
-0.222
-0.218
-0.215
-0.211
-0.207
-0.204
-0.201
-0.198
-0.194
-0.192
-0.189
-0.186
-0.184
-0.182
-0.179
-0.177
-0.176
-0.174
-0.172
-0.171
-0.169
-0.168
-0.167
-0.166
-0.165
-0.165
-0.164
-0.163
-0.163
-0.163
-0.162
-0.162
-0.162
-0.162
-0.162
-0.162
-0.162
-0.162
-0.162
-0.162
-0.162
-0.162
-0.162
-0.162
-0.161
-0.161
-0.161
-0.161
-0.160
-0.160
-0.160
-0.159
-0.158
-0.158
-0.157
-0.156
-0.155
-0.155
-0.154
-0.153
-0.152
-0.151
-0.149
-0.148
-0.147
-0.146
-0.145
-0.144
-0.143
-0.142
-0.141
-0.140
-0.139
-0.138
-0.137
-0.136
-0.135
-0.134
-0.133
-0.132
-0.131
-0.130
-0.129
-0.128
-0.127
-0.127
-0.126
-0.125
-0.124
-0.123
-0.190
-0.192
-0.194
-0.196
-0.198
-0.200
-0.202
-0.205
-0.207
-0.209
-0.212
-0.214
-0.217
-0.220
-0.222
-0.225
-0.228
-0.231
-0.234
-0.237
-0.240
-0.243
-0.245
-0.248
-0.251
-0.253
-0.255
-0.257
-0.259
-0.261
-0.262
-0.263
-0.264
-0.265
-0.265
-0.265
-0.265
-0.265
-0.265
-0.265
-0.265
-0.264
-0.264
-0.263
-0.262
-0.261
-0.260
-0.258
-0.257
-0.255
-0.253
-0.251
-0.248
-0.246
-0.243
-0.240
-0.236
-0.233
-0.229
-0.226
-0.222
-0.218
-0.214
-0.210
-0.207
-0.203
-0.199
-0.196
-0.193
-0.190
-0.187
-0.184
-0.182
-0.179
-0.177
-0.175
-0.173
-0.172
-0.170
-0.169
-0.167
-0.166
-0.165
-0.164
-0.163
-0.162
-0.162
-0.161
-0.161
-0.160
-0.160
-0.160
-0.160
-0.160
-0.160
-0.160
-0.160
-0.160
-0.160
-0.160
-0.160
-0.161
-0.161
-0.161
-0.161
-0.161
-0.161
-0.161
-0.160
-0.160
-0.160
-0.159
-0.159
-0.158
-0.158
-0.157
-0.156
-0.155
-0.154
-0.153
-0.152
-0.151
-0.150
-0.149
-0.148
-0.147
-0.146
-0.145
-0.144
-0.143
-0.142
-0.140
-0.139
-0.138
-0.137
-0.136
-0.135
-0.134
-0.133
-0.132
-0.131
-0.130
-0.130
-0.129
-0.128
-0.127
-0.126
-0.125
-0.125
-0.124
-0.123
-0.190
-0.192
-0.194
-0.196
-0.198
-0.200
-0.202
-0.204
-0.206
-0.209
-0.211
-0.214
-0.216
-0.219
-0.222
-0.224
-0.227
-0.230
-0.233
-0.236
-0.239
-0.242
-0.244
-0.247
-0.249
-0.252
-0.254
-0.256
-0.258
-0.259
-0.260
-0.261
-0.262
-0.263
-0.263
-0.263
-0.263
-0.263
-0.263
-0.263
-0.262
-0.262
-0.261
-0.261
-0.260
-0.259
-0.258
-0.256
-0.255
-0.253
-0.251
-0.248
-0.246
-0.243
-0.240
-0.237
-0.233
-0.229
-0.225
-0.222
-0.218
-0.213
-0.209
-0.206
-0.202
-0.198
-0.194
-0.191
-0.188
-0.185
-0.182
-0.179
-0.177
-0.175
-0.172
-0.171
-0.169
-0.167
-0.166
-0.165
-0.163
-0.162
-0.161
-0.161
-0.160
-0.159
-0.159
-0.158
-0.158
-0.158
-0.158
-0.158
-0.158
-0.158
-0.158
-0.158
-0.158
-0.159
-0.159
-0.159
-0.159
-0.160
-0.160
-0.160
-0.160
-0.160
-0.160
-0.160
-0.160
-0.160
-0.159
-0.159
-0.159
-0.158
-0.157
-0.157
-0.156
-0.155
-0.154
-0.153
-0.152
-0.151
-0.150
-0.149
-0.148
-0.147
-0.146
-0.145
-0.143
-0.142
-0.141
-0.140
-0.139
-0.138
-0.137
-0.136
-0.135
-0.134
-0.133
-0.132
-0.131
-0.130
-0.129
-0.128
-0.128
-0.127
-0.126
-0.125
-0.124
-0.124
-0.123
-0.189
-0.191
-0.193
-0.195
-0.197
-0.199
-0.201
-0.203
-0.205
-0.208
-0.210
-0.213
-0.215
-0.218
-0.221
-0.224
-0.226
-0.229
-0.232
-0.235
-0.238
-0.241
-0.243
-0.246
-0.248
-0.251
-0.253
-0.255
-0.256
-0.258
-0.259
-0.260
-0.261
-0.261
-0.262
-0.262
-0.262
-0.262
-0.261
-0.261
-0.261
-0.260
-0.259
-0.259
-0.258
-0.257
-0.256
-0.254
-0.252
-0.251
-0.248
-0.246
-0.243
-0.240
-0.237
-0.233
-0.229
-0.225
-0.221
-0.217
-0.213
-0.209
-0.204
-0.200
-0.196
-0.192
-0.189
-0.185
-0.182
-0.179
-0.176
-0.174
-0.171
-0.169
-0.167
-0.165
-0.164
-0.162
-0.161
-0.160
-0.159
-0.158
-0.158
-0.157
-0.156
-0.156
-0.156
-0.155
-0.155
-0.155
-0.155
-0.155
-0.156
-0.156
-0.156
-0.156
-0.157
-0.157
-0.157
-0.158
-0.158
-0.158
-0.159
-0.159
-0.159
-0.159
-0.160
-0.160
-0.160
-0.159
-0.159
-0.159
-0.158
-0.158
-0.157
-0.156
-0.156
-0.155
-0.154
-0.153
-0.152
-0.151
-0.150
-0.149
-0.148
-0.146
-0.145
-0.144
-0.143
-0.142
-0.141
-0.140
-0.139
-0.137
-0.136
-0.135
-0.134
-0.133
-0.132
-0.132
-0.131
-0.130
-0.129
-0.128
-0.127
-0.126
-0.126
-0.125
-0.124
-0.123
-0.123
-0.189
-0.191
-0.192
-0.194
-0.196
-0.198
-0.200
-0.203
-0.205
-0.207
-0.210
-0.212
-0.215
-0.217
-0.220
-0.223
-0.226
-0.228
-0.231
-0.234
-0.237
-0.240
-0.242
-0.245
-0.247
-0.250
-0.252
-0.254
-0.255
-0.257
-0.258
-0.259
-0.259
-0.260
-0.260
-0.260
-0.260
-0.260
-0.260
-0.259
-0.259
-0.258
-0.258
-0.257
-0.256
-0.255
-0.254
-0.252
-0.250
-0.248
-0.246
-0.243
-0.240
-0.237
-0.233
-0.230
-0.225
-0.221
-0.217
-0.212
-0.208
-0.203
-0.198
-0.194
-0.190
-0.186
-0.182
-0.179
-0.175
-0.172
-0.170
-0.167
-0.165
-0.163
-0.161
-0.160
-0.159
-0.157
-0.156
-0.155
-0.155
-0.154
-0.153
-0.153
-0.153
-0.153
-0.152
-0.152
-0.152
-0.152
-0.153
-0.153
-0.153
-0.154
-0.154
-0.154
-0.155
-0.155
-0.156
-0.156
-0.157
-0.157
-0.158
-0.158
-0.158
-0.159
-0.159
-0.159
-0.159
-0.159
-0.159
-0.158
-0.158
-0.157
-0.157
-0.156
-0.155
-0.155
-0.154
-0.153
-0.152
-0.151
-0.149
-0.148
-0.147
-0.146
-0.145
-0.144
-0.143
-0.141
-0.140
-0.139
-0.138
-0.137
-0.136
-0.135
-0.134
-0.133
-0.132
-0.131
-0.130
-0.129
-0.128
-0.128
-0.127
-0.126
-0.125
-0.125
-0.124
-0.123
-0.122
-0.188
-0.190
-0.192
-0.194
-0.196
-0.198
-0.200
-0.202
-0.204
-0.206
-0.209
-0.211
-0.214
-0.217
-0.219
-0.222
-0.225
-0.228
-0.231
-0.234
-0.236
-0.239
-0.242
-0.244
-0.247
-0.249
-0.251
-0.253
-0.255
-0.256
-0.257
-0.258
-0.259
-0.259
-0.259
-0.259
-0.259
-0.259
-0.259
-0.258
-0.258
-0.257
-0.256
-0.255
-0.254
-0.253
-0.252
-0.250
-0.248
-0.246
-0.244
-0.241
-0.237
-0.234
-0.230
-0.225
-0.221
-0.216
-0.211
-0.207
-0.201
-0.197
-0.192
-0.187
-0.183
-0.179
-0.175
-0.171
-0.168
-0.165
-0.162
-0.160
-0.158
-0.156
-0.155
-0.154
-0.153
-0.152
-0.151
-0.150
-0.150
-0.149
-0.149
-0.149
-0.149
-0.149
-0.149
-0.149
-0.149
-0.150
-0.150
-0.150
-0.151
-0.151
-0.152
-0.152
-0.153
-0.154
-0.154
-0.155
-0.156
-0.156
-0.157
-0.157
-0.158
-0.158
-0.158
-0.159
-0.159
-0.159
-0.158
-0.158
-0.158
-0.157
-0.157
-0.156
-0.155
-0.154
-0.153
-0.152
-0.151
-0.150
-0.149
-0.148
-0.147
-0.146
-0.145
-0.143
-0.142
-0.141
-0.140
-0.139
-0.138
-0.137
-0.136
-0.134
-0.133
-0.133
-0.132
-0.131
-0.130
-0.129
-0.128
-0.127
-0.126
-0.126
-0.125
-0.124
-0.124
-0.123
-0.122
-0.188
-0.189
-0.191
-0.193
-0.195
-0.197
-0.199
-0.201
-0.203
-0.206
-0.208
-0.211
-0.213
-0.216
-0.219
-0.221
-0.224
-0.227
-0.230
-0.233
-0.236
-0.239
-0.241
-0.244
-0.247
-0.249
-0.251
-0.253
-0.254
-0.256
-0.257
-0.258
-0.258
-0.259
-0.259
-0.259
-0.258
-0.258
-0.258
-0.257
-0.256
-0.256
-0.255
-0.254
-0.253
-0.252
-0.250
-0.248
-0.246
-0.244
-0.241
-0.238
-0.234
-0.230
-0.226
-0.221
-0.216
-0.211
-0.206
-0.200
-0.195
-0.189
-0.184
-0.179
-0.175
-0.170
-0.166
-0.163
-0.160
-0.157
-0.154
-0.152
-0.151
-0.149
-0.148
-0.147
-0.146
-0.146
-0.145
-0.145
-0.145
-0.145
-0.145
-0.145
-0.145
-0.145
-0.145
-0.146
-0.146
-0.147
-0.147
-0.148
-0.148
-0.149
-0.150
-0.150
-0.151
-0.152
-0.153
-0.153
-0.154
-0.155
-0.156
-0.156
-0.157
-0.157
-0.158
-0.158
-0.158
-0.158
-0.158
-0.158
-0.157
-0.157
-0.156
-0.156
-0.155
-0.154
-0.153
-0.152
-0.151
-0.150
-0.149
-0.148
-0.146
-0.145
-0.144
-0.143
-0.142
-0.140
-0.139
-0.138
-0.137
-0.136
-0.135
-0.134
-0.133
-0.132
-0.131
-0.130
-0.129
-0.128
-0.128
-0.127
-0.126
-0.125
-0.125
-0.124
-0.123
-0.123
-0.122
-0.187
-0.189
-0.190
-0.192
-0.194
-0.196
-0.198
-0.200
-0.203
-0.205
-0.208
-0.210
-0.213
-0.215
-0.218
-0.221
-0.224
-0.227
-0.230
-0.233
-0.236
-0.239
-0.241
-0.244
-0.246
-0.249
-0.251
-0.253
-0.254
-0.256
-0.257
-0.258
-0.258
-0.258
-0.259
-0.258
-0.258
-0.258
-0.257
-0.256
-0.256
-0.255
-0.254
-0.253
-0.252
-0.250
-0.249
-0.247
-0.244
-0.242
-0.238
-0.235
-0.231
-0.226
-0.221
-0.216
-0.211
-0.205
-0.199
-0.193
-0.187
-0.181
-0.175
-0.170
-0.165
-0.161
-0.157
-0.153
-0.150
-0.147
-0.145
-0.143
-0.142
-0.141
-0.140
-0.139
-0.139
-0.139
-0.139
-0.139
-0.139
-0.140
-0.140
-0.140
-0.141
-0.141
-0.142
-0.142
-0.143
-0.144
-0.144
-0.145
-0.146
-0.147
-0.147
-0.148
-0.149
-0.150
-0.151
-0.152
-0.153
-0.154
-0.155
-0.155
-0.156
-0.157
-0.157
-0.157
-0.158
-0.158
-0.158
-0.157
-0.157
-0.157
-0.156
-0.155
-0.155
-0.154
-0.153
-0.152
-0.151
-0.149
-0.148
-0.147
-0.146
-0.145
-0.144
-0.142
-0.141
-0.140
-0.139
-0.138
-0.137
-0.135
-0.134
-0.133
-0.132
-0.131
-0.131
-0.130
-0.129
-0.128
-0.127
-0.126
-0.126
-0.125
-0.124
-0.124
-0.123
-0.122
-0.122
-0.186
-0.188
-0.190
-0.192
-0.194
-0.196
-0.198
-0.200
-0.202
-0.204
-0.207
-0.209
-0.212
-0.215
-0.218
-0.221
-0.223
-0.226
-0.229
-0.232
-0.235
-0.238
-0.241
-0.244
-0.247
-0.249
-0.251
-0.253
-0.255
-0.256
-0.257
-0.258
-0.259
-0.259
-0.259
-0.259
-0.258
-0.258
-0.257
-0.256
-0.256
-0.255
-0.254
-0.252
-0.251
-0.249
-0.247
-0.245
-0.242
-0.239
-0.236
-0.232
-0.227
-0.222
-0.216
-0.210
-0.204
-0.198
-0.191
-0.184
-0.178
-0.171
-0.165
-0.160
-0.155
-0.150
-0.146
-0.142
-0.139
-0.137
-0.135
-0.133
-0.132
-0.132
-0.131
-0.131
-0.132
-0.132
-0.132
-0.133
-0.133
-0.134
-0.135
-0.136
-0.136
-0.137
-0.138
-0.139
-0.140
-0.140
-0.141
-0.142
-0.143
-0.144
-0.145
-0.146
-0.147
-0.148
-0.149
-0.150
-0.152
-0.153
-0.153
-0.154
-0.155
-0.156
-0.156
-0.157
-0.157
-0.157
-0.157
-0.157
-0.157
-0.156
-0.156
-0.155
-0.154
-0.153
-0.152
-0.151
-0.150
-0.149
-0.148
-0.147
-0.145
-0.144
-0.143
-0.142
-0.141
-0.139
-0.138
-0.137
-0.136
-0.135
-0.134
-0.133
-0.132
-0.131
-0.130
-0.129
-0.128
-0.127
-0.127
-0.126
-0.125
-0.124
-0.124
-0.123
-0.122
-0.122
-0.121
-0.186
-0.187
-0.189
-0.191
-0.193
-0.195
-0.197
-0.199
-0.201
-0.204
-0.206
-0.209
-0.212
-0.214
-0.217
-0.220
-0.223
-0.226
-0.229
-0.232
-0.236
-0.239
-0.242
-0.244
-0.247
-0.249
-0.252
-0.254
-0.256
-0.257
-0.258
-0.259
-0.259
-0.260
-0.260
-0.259
-0.259
-0.258
-0.258
-0.257
-0.256
-0.255
-0.253
-0.252
-0.251
-0.249
-0.246
-0.244
-0.241
-0.237
-0.233
-0.228
-0.223
-0.217
-0.211
-0.204
-0.197
-0.190
-0.182
-0.174
-0.167
-0.160
-0.154
-0.148
-0.142
-0.137
-0.133
-0.130
-0.127
-0.125
-0.123
-0.122
-0.122
-0.122
-0.122
-0.122
-0.123
-0.124
-0.125
-0.126
-0.127
-0.128
-0.130
-0.131
-0.132
-0.133
-0.134
-0.135
-0.136
-0.137
-0.139
-0.140
-0.141
-0.142
-0.143
-0.144
-0.145
-0.147
-0.148
-0.149
-0.150
-0.151
-0.152
-0.153
-0.154
-0.155
-0.156
-0.156
-0.157
-0.157
-0.157
-0.157
-0.156
-0.156
-0.155
-0.155
-0.154
-0.153
-0.152
-0.151
-0.150
-0.149
-0.147
-0.146
-0.145
-0.144
-0.142
-0.141
-0.140
-0.139
-0.138
-0.136
-0.135
-0.134
-0.133
-0.132
-0.131
-0.130
-0.129
-0.129
-0.128
-0.127
-0.126
-0.125
-0.125
-0.124
-0.123
-0.123
-0.122
-0.121
-0.121
-0.185
-0.187
-0.188
-0.190
-0.192
-0.194
-0.196
-0.198
-0.201
-0.203
-0.206
-0.208
-0.211
-0.214
-0.217
-0.220
-0.223
-0.226
-0.229
-0.232
-0.236
-0.239
-0.242
-0.245
-0.248
-0.250
-0.253
-0.255
-0.257
-0.258
-0.259
-0.260
-0.261
-0.261
-0.261
-0.261
-0.260
-0.260
-0.259
-0.258
-0.256
-0.255
-0.254
-0.252
-0.250
-0.248
-0.245
-0.242
-0.239
-0.234
-0.230
-0.224
-0.218
-0.212
-0.204
-0.197
-0.188
-0.180
-0.171
-0.163
-0.155
-0.147
-0.140
-0.133
-0.128
-0.123
-0.119
-0.116
-0.113
-0.111
-0.110
-0.110
-0.110
-0.111
-0.112
-0.113
-0.114
-0.116
-0.117
-0.119
-0.121
-0.123
-0.124
-0.126
-0.127
-0.129
-0.130
-0.132
-0.133
-0.134
-0.136
-0.137
-0.138
-0.140
-0.141
-0.142
-0.144
-0.145
-0.146
-0.148
-0.149
-0.150
-0.151
-0.153
-0.154
-0.154
-0.155
-0.156
-0.156
-0.157
-0.157
-0.156
-0.156
-0.156
-0.155
-0.154
-0.153
-0.152
-0.151
-0.150
-0.149
-0.148
-0.147
-0.146
-0.144
-0.143
-0.142
-0.141
-0.139
-0.138
-0.137
-0.136
-0.135
-0.134
-0.133
-0.132
-0.131
-0.130
-0.129
-0.128
-0.127
-0.126
-0.126
-0.125
-0.124
-0.124
-0.123
-0.122
-0.122
-0.121
-0.121
-0.184
-0.186
-0.188
-0.190
-0.191
-0.193
-0.196
-0.198
-0.200
-0.202
-0.205
-0.208
-0.211
-0.213
-0.216
-0.220
-0.223
-0.226
-0.229
-0.233
-0.236
-0.239
-0.242
-0.246
-0.248
-0.251
-0.254
-0.256
-0.258
-0.260
-0.261
-0.262
-0.263
-0.263
-0.263
-0.262
-0.262
-0.261
-0.260
-0.259
-0.258
-0.256
-0.254
-0.253
-0.250
-0.247
-0.244
-0.240
-0.236
-0.232
-0.226
-0.220
-0.213
-0.205
-0.197
-0.188
-0.179
-0.169
-0.159
-0.149
-0.140
-0.131
-0.124
-0.117
-0.111
-0.106
-0.102
-0.099
-0.097
-0.096
-0.096
-0.096
-0.097
-0.098
-0.100
-0.102
-0.104
-0.107
-0.109
-0.112
-0.114
-0.116
-0.119
-0.121
-0.123
-0.124
-0.126
-0.128
-0.130
-0.131
-0.133
-0.134
-0.136
-0.137
-0.139
-0.140
-0.142
-0.143
-0.145
-0.146
-0.148
-0.149
-0.150
-0.152
-0.153
-0.154
-0.155
-0.155
-0.156
-0.156
-0.156
-0.156
-0.156
-0.155
-0.155
-0.154
-0.153
-0.152
-0.151
-0.150
-0.149
-0.147
-0.146
-0.145
-0.144
-0.142
-0.141
-0.140
-0.139
-0.137
-0.136
-0.135
-0.134
-0.133
-0.132
-0.131
-0.130
-0.129
-0.128
-0.127
-0.127
-0.126
-0.125
-0.124
-0.124
-0.123
-0.123
-0.122
-0.121
-0.121
-0.120
-0.184
-0.185
-0.187
-0.189
-0.191
-0.193
-0.195
-0.197
-0.199
-0.202
-0.204
-0.207
-0.210
-0.213
-0.216
-0.219
-0.223
-0.226
-0.229
-0.233
-0.236
-0.240
-0.243
-0.246
-0.250
-0.252
-0.255
-0.258
-0.260
-0.261
-0.263
-0.264
-0.265
-0.265
-0.265
-0.265
-0.264
-0.263
-0.262
-0.261
-0.259
-0.258
-0.255
-0.253
-0.250
-0.247
-0.243
-0.239
-0.234
-0.228
-0.222
-0.214
-0.206
-0.197
-0.188
-0.178
-0.167
-0.155
-0.144
-0.133
-0.122
-0.113
-0.104
-0.097
-0.091
-0.087
-0.083
-0.081
-0.080
-0.079
-0.080
-0.081
-0.083
-0.085
-0.088
-0.091
-0.094
-0.098
-0.101
-0.104
-0.107
-0.110
-0.113
-0.115
-0.118
-0.120
-0.122
-0.124
-0.126
-0.128
-0.130
-0.132
-0.133
-0.135
-0.137
-0.138
-0.140
-0.142
-0.143
-0.145
-0.146
-0.148
-0.149
-0.151
-0.152
-0.153
-0.154
-0.155
-0.155
-0.156
-0.156
-0.156
-0.155
-0.155
-0.154
-0.153
-0.153
-0.152
-0.150
-0.149
-0.148
-0.147
-0.146
-0.144
-0.143
-0.142
-0.140
-0.139
-0.138
-0.137
-0.136
-0.134
-0.133
-0.132
-0.131
-0.130
-0.129
-0.128
-0.128
-0.127
-0.126
-0.125
-0.125
-0.124
-0.123
-0.123
-0.122
-0.121
-0.121
-0.120
-0.120
-0.183
-0.184
-0.186
-0.188
-0.190
-0.192
-0.194
-0.196
-0.199
-0.201
-0.204
-0.206
-0.209
-0.213
-0.216
-0.219
-0.222
-0.226
-0.230
-0.233
-0.237
-0.240
-0.244
-0.247
-0.251
-0.254
-0.257
-0.259
-0.262
-0.264
-0.265
-0.267
-0.267
-0.268
-0.268
-0.268
-0.267
-0.266
-0.265
-0.263
-0.261
-0.259
-0.257
-0.254
-0.251
-0.247
-0.242
-0.237
-0.231
-0.224
-0.216
-0.208
-0.199
-0.188
-0.177
-0.165
-0.152
-0.139
-0.126
-0.113
-0.101
-0.090
-0.081
-0.074
-0.068
-0.064
-0.061
-0.060
-0.060
-0.060
-0.062
-0.064
-0.067
-0.071
-0.074
-0.079
-0.083
-0.087
-0.092
-0.096
-0.100
-0.103
-0.107
-0.110
-0.113
-0.116
-0.118
-0.121
-0.123
-0.125
-0.127
-0.129
-0.131
-0.133
-0.135
-0.136
-0.138
-0.140
-0.142
-0.144
-0.145
-0.147
-0.149
-0.150
-0.151
-0.153
-0.154
-0.154
-0.155
-0.155
-0.155
-0.155
-0.155
-0.154
-0.154
-0.153
-0.152
-0.151
-0.150
-0.149
-0.147
-0.146
-0.145
-0.144
-0.142
-0.141
-0.140
-0.138
-0.137
-0.136
-0.135
-0.134
-0.133
-0.132
-0.131
-0.130
-0.129
-0.128
-0.127
-0.126
-0.125
-0.125
-0.124
-0.123
-0.123
-0.122
-0.122
-0.121
-0.121
-0.120
-0.119
-0.182
-0.184
-0.185
-0.187
-0.189
-0.191
-0.193
-0.195
-0.198
-0.200
-0.203
-0.206
-0.209
-0.212
-0.215
-0.219
-0.222
-0.226
-0.230
-0.233
-0.237
-0.241
-0.245
-0.248
-0.252
-0.255
-0.258
-0.261
-0.264
-0.266
-0.268
-0.269
-0.270
-0.271
-0.271
-0.271
-0.270
-0.269
-0.268
-0.266
-0.264
-0.261
-0.258
-0.255
-0.251
-0.246
-0.240
-0.234
-0.227
-0.219
-0.210
-0.200
-0.189
-0.177
-0.164
-0.150
-0.135
-0.119
-0.104
-0.088
-0.075
-0.063
-0.053
-0.046
-0.041
-0.038
-0.036
-0.036
-0.037
-0.039
-0.042
-0.046
-0.050
-0.055
-0.060
-0.066
-0.071
-0.077
-0.082
-0.088
-0.092
-0.097
-0.101
-0.105
-0.108
-0.111
-0.114
-0.117
-0.120
-0.122
-0.124
-0.127
-0.129
-0.131
-0.133
-0.135
-0.136
-0.139
-0.140
-0.142
-0.144
-0.146
-0.148
-0.149
-0.151
-0.152
-0.153
-0.154
-0.154
-0.155
-0.155
-0.155
-0.154
-0.154
-0.153
-0.152
-0.152
-0.150
-0.149
-0.148
-0.147
-0.146
-0.144
-0.143
-0.142
-0.140
-0.139
-0.138
-0.136
-0.135
-0.134
-0.133
-0.132
-0.131
-0.130
-0.129
-0.128
-0.127
-0.126
-0.126
-0.125
-0.124
-0.124
-0.123
-0.122
-0.122
-0.121
-0.121
-0.120
-0.120
-0.119
-0.181
-0.183
-0.184
-0.186
-0.188
-0.190
-0.192
-0.194
-0.197
-0.199
-0.202
-0.205
-0.208
-0.211
-0.215
-0.218
-0.222
-0.226
-0.230
-0.234
-0.238
-0.242
-0.246
-0.249
-0.253
-0.257
-0.260
-0.263
-0.266
-0.268
-0.270
-0.272
-0.273
-0.274
-0.275
-0.274
-0.274
-0.273
-0.271
-0.269
-0.267
-0.264
-0.260
-0.256
-0.251
-0.245
-0.238
-0.230
-0.221
-0.212
-0.202
-0.190
-0.178
-0.164
-0.149
-0.132
-0.114
-0.095
-0.076
-0.059
-0.042
-0.029
-0.019
-0.013
-0.009
-0.008
-0.008
-0.010
-0.013
-0.017
-0.021
-0.026
-0.032
-0.039
-0.045
-0.052
-0.059
-0.066
-0.073
-0.079
-0.085
-0.090
-0.095
-0.099
-0.103
-0.107
-0.110
-0.113
-0.116
-0.119
-0.122
-0.124
-0.126
-0.128
-0.131
-0.133
-0.135
-0.137
-0.139
-0.141
-0.143
-0.145
-0.147
-0.148
-0.150
-0.151
-0.152
-0.153
-0.154
-0.154
-0.154
-0.154
-0.154
-0.153
-0.153
-0.152
-0.151
-0.150
-0.149
-0.147
-0.146
-0.145
-0.143
-0.142
-0.141
-0.139
-0.138
-0.137
-0.136
-0.134
-0.133
-0.132
-0.131
-0.130
-0.129
-0.128
-0.127
-0.126
-0.126
-0.125
-0.124
-0.124
-0.123
-0.122
-0.122
-0.121
-0.121
-0.120
-0.120
-0.119
-0.119
-0.180
-0.182
-0.183
-0.185
-0.187
-0.189
-0.191
-0.193
-0.196
-0.198
-0.201
-0.204
-0.207
-0.211
-0.214
-0.218
-0.222
-0.226
-0.230
-0.234
-0.238
-0.242
-0.246
-0.250
-0.254
-0.258
-0.262
-0.265
-0.268
-0.271
-0.273
-0.275
-0.277
-0.278
-0.278
-0.278
-0.278
-0.277
-0.275
-0.273
-0.270
-0.266
-0.262
-0.257
-0.250
-0.243
-0.234
-0.225
-0.215
-0.204
-0.192
-0.178
-0.164
-0.148
-0.130
-0.110
-0.089
-0.066
-0.043
-0.022
-0.003
0.012
0.022
0.029
0.029
0.028
0.024
0.019
0.013
0.008
0.001
-0.006
-0.013
-0.021
-0.030
-0.039
-0.047
-0.055
-0.063
-0.070
-0.077
-0.083
-0.089
-0.094
-0.099
-0.103
-0.107
-0.110
-0.113
-0.116
-0.119
-0.122
-0.124
-0.126
-0.129
-0.131
-0.133
-0.135
-0.138
-0.140
-0.142
-0.144
-0.146
-0.147
-0.149
-0.151
-0.152
-0.153
-0.153
-0.154
-0.154
-0.154
-0.153
-0.153
-0.152
-0.151
-0.150
-0.149
-0.148
-0.147
-0.145
-0.144
-0.143
-0.141
-0.140
-0.139
-0.137
-0.136
-0.135
-0.134
-0.132
-0.131
-0.130
-0.129
-0.128
-0.127
-0.127
-0.126
-0.125
-0.124
-0.124
-0.123
-0.122
-0.122
-0.121
-0.121
-0.120
-0.120
-0.119
-0.119
-0.118
-0.179
-0.181
-0.182
-0.184
-0.186
-0.188
-0.190
-0.192
-0.195
-0.197
-0.200
-0.203
-0.206
-0.210
-0.213
-0.217
-0.221
-0.225
-0.229
-0.234
-0.238
-0.243
-0.247
-0.251
-0.256
-0.260
-0.263
-0.267
-0.270
-0.273
-0.276
-0.278
-0.280
-0.281
-0.282
-0.282
-0.282
-0.281
-0.279
-0.276
-0.273
-0.268
-0.263
-0.257
-0.249
-0.240
-0.230
-0.219
-0.207
-0.193
-0.179
-0.163
-0.146
-0.127
-0.106
-0.083
-0.057
-0.029
-0.003
0.023
0.045
0.063
0.074
0.079
0.076
0.069
0.059
0.050
0.041
0.032
0.024
0.015
0.005
-0.004
-0.015
-0.025
-0.035
-0.045
-0.054
-0.062
-0.070
-0.077
-0.083
-0.089
-0.094
-0.099
-0.103
-0.107
-0.110
-0.113
-0.116
-0.119
-0.122
-0.124
-0.127
-0.129
-0.132
-0.134
-0.136
-0.138
-0.141
-0.143
-0.145
-0.147
-0.148
-0.150
-0.151
-0.152
-0.153
-0.153
-0.153
-0.153
-0.153
-0.152
-0.151
-0.151
-0.150
-0.148
-0.147
-0.146
-0.145
-0.143
-0.142
-0.141
-0.139
-0.138
-0.137
-0.135
-0.134
-0.133
-0.132
-0.131
-0.130
-0.129
-0.128
-0.127
-0.126
-0.125
-0.124
-0.124
-0.123
-0.123
-0.122
-0.121
-0.121
-0.120
-0.120
-0.119
-0.119
-0.118
-0.118
-0.178
-0.179
-0.181
-0.183
-0.185
-0.186
-0.189
-0.191
-0.193
-0.196
-0.199
-0.202
-0.205
-0.209
-0.212
-0.216
-0.220
-0.225
-0.229
-0.234
-0.238
-0.243
-0.247
-0.252
-0.256
-0.261
-0.265
-0.269
-0.272
-0.276
-0.278
-0.281
-0.283
-0.284
-0.285
-0.286
-0.285
-0.284
-0.282
-0.279
-0.275
-0.270
-0.264
-0.256
-0.247
-0.236
-0.224
-0.210
-0.196
-0.180
-0.163
-0.144
-0.124
-0.102
-0.076
-0.048
-0.017
0.017
0.049
0.079
0.103
0.124
0.139
0.140
0.130
0.114
0.097
0.081
0.068
0.057
0.045
0.035
0.024
0.012
0.
-0.012
-0.023
-0.034
-0.045
-0.054
-0.063
-0.071
-0.078
-0.084
-0.090
-0.095
-0.099
-0.103
-0.107
-0.110
-0.114
-0.117
-0.119
-0.122
-0.125
-0.127
-0.130
-0.132
-0.135
-0.137
-0.139
-0.141
-0.144
-0.145
-0.147
-0.149
-0.150
-0.151
-0.152
-0.152
-0.152
-0.152
-0.152
-0.151
-0.151
-0.150
-0.149
-0.148
-0.146
-0.145
-0.144
-0.142
-0.141
-0.140
-0.138
-0.137
-0.136
-0.134
-0.133
-0.132
-0.131
-0.130
-0.129
-0.128
-0.127
-0.126
-0.125
-0.125
-0.124
-0.123
-0.123
-0.122
-0.121
-0.121
-0.120
-0.120
-0.119
-0.119
-0.119
-0.118
-0.118
-0.177
-0.178
-0.180
-0.181
-0.183
-0.185
-0.187
-0.189
-0.192
-0.194
-0.197
-0.200
-0.204
-0.207
-0.211
-0.215
-0.219
-0.224
-0.228
-0.233
-0.238
-0.243
-0.248
-0.252
-0.257
-0.262
-0.266
-0.270
-0.274
-0.277
-0.281
-0.283
-0.286
-0.287
-0.288
-0.289
-0.289
-0.288
-0.285
-0.282
-0.278
-0.272
-0.264
-0.255
-0.244
-0.231
-0.216
-0.199
-0.182
-0.162
-0.142
-0.121
-0.097
-0.070
-0.040
-0.004
0.035
0.076
0.115
0.149
0.176
0.198
0.214
0.212
0.191
0.162
0.135
0.112
0.094
0.079
0.066
0.053
0.040
0.027
0.014
0.001
-0.012
-0.025
-0.036
-0.047
-0.056
-0.065
-0.073
-0.079
-0.086
-0.091
-0.096
-0.100
-0.104
-0.108
-0.111
-0.114
-0.117
-0.120
-0.123
-0.125
-0.128
-0.130
-0.133
-0.135
-0.138
-0.140
-0.142
-0.144
-0.146
-0.148
-0.149
-0.150
-0.151
-0.151
-0.151
-0.151
-0.151
-0.150
-0.150
-0.149
-0.148
-0.147
-0.145
-0.144
-0.143
-0.142
-0.140
-0.139
-0.138
-0.136
-0.135
-0.134
-0.132
-0.131
-0.130
-0.129
-0.128
-0.127
-0.126
-0.125
-0.125
-0.124
-0.123
-0.123
-0.122
-0.121
-0.121
-0.120
-0.120
-0.119
-0.119
-0.119
-0.118
-0.118
-0.117
-0.176
-0.177
-0.178
-0.180
-0.182
-0.183
-0.185
-0.188
-0.190
-0.193
-0.195
-0.199
-0.202
-0.206
-0.209
-0.214
-0.218
-0.223
-0.227
-0.232
-0.237
-0.242
-0.247
-0.252
-0.257
-0.262
-0.267
-0.271
-0.275
-0.279
-0.282
-0.285
-0.288
-0.290
-0.291
-0.292
-0.292
-0.290
-0.288
-0.284
-0.279
-0.272
-0.263
-0.253
-0.239
-0.224
-0.206
-0.186
-0.164
-0.141
-0.117
-0.092
-0.064
-0.033
0.004
0.049
0.100
0.154
0.202
0.238
0.262
0.282
0.294
0.285
0.250
0.207
0.169
0.139
0.115
0.096
0.082
0.067
0.053
0.039
0.025
0.011
-0.003
-0.016
-0.028
-0.040
-0.050
-0.059
-0.068
-0.075
-0.082
-0.087
-0.093
-0.097
-0.101
-0.105
-0.108
-0.112
-0.115
-0.117
-0.120
-0.123
-0.126
-0.128
-0.131
-0.133
-0.136
-0.138
-0.141
-0.143
-0.144
-0.146
-0.147
-0.149
-0.149
-0.150
-0.150
-0.150
-0.150
-0.149
-0.149
-0.148
-0.147
-0.146
-0.144
-0.143
-0.142
-0.141
-0.139
-0.138
-0.137
-0.135
-0.134
-0.133
-0.132
-0.131
-0.129
-0.128
-0.127
-0.127
-0.126
-0.125
-0.124
-0.123
-0.123
-0.122
-0.122
-0.121
-0.120
-0.120
-0.120
-0.119
-0.119
-0.118
-0.118
-0.117
-0.117
-0.174
-0.176
-0.177
-0.178
-0.180
-0.182
-0.184
-0.186
-0.188
-0.191
-0.193
-0.197
-0.200
-0.204
-0.208
-0.212
-0.216
-0.221
-0.226
-0.231
-0.236
-0.241
-0.247
-0.252
-0.257
-0.262
-0.267
-0.271
-0.276
-0.280
-0.283
-0.287
-0.290
-0.292
-0.293
-0.294
-0.294
-0.292
-0.290
-0.286
-0.280
-0.272
-0.262
-0.249
-0.234
-0.216
-0.194
-0.169
-0.143
-0.116
-0.088
-0.059
-0.027
0.010
0.056
0.111
0.178
0.250
0.312
0.349
0.364
0.371
0.367
0.345
0.298
0.245
0.197
0.158
0.130
0.108
0.091
0.076
0.062
0.048
0.034
0.019
0.005
-0.009
-0.022
-0.034
-0.045
-0.055
-0.064
-0.071
-0.078
-0.084
-0.089
-0.094
-0.098
-0.102
-0.106
-0.109
-0.112
-0.115
-0.118
-0.120
-0.123
-0.126
-0.129
-0.131
-0.134
-0.136
-0.138
-0.141
-0.143
-0.144
-0.146
-0.147
-0.148
-0.148
-0.149
-0.149
-0.148
-0.148
-0.147
-0.147
-0.146
-0.145
-0.143
-0.142
-0.141
-0.140
-0.138
-0.137
-0.136
-0.135
-0.133
-0.132
-0.131
-0.130
-0.129
-0.128
-0.127
-0.126
-0.125
-0.124
-0.124
-0.123
-0.122
-0.122
-0.121
-0.121
-0.120
-0.120
-0.119
-0.119
-0.118
-0.118
-0.118
-0.117
-0.117
-0.173
-0.174
-0.175
-0.177
-0.178
-0.180
-0.182
-0.184
-0.186
-0.188
-0.191
-0.194
-0.198
-0.201
-0.205
-0.209
-0.214
-0.219
-0.224
-0.229
-0.235
-0.240
-0.246
-0.251
-0.256
-0.262
-0.267
-0.271
-0.276
-0.280
-0.284
-0.287
-0.290
-0.293
-0.294
-0.295
-0.295
-0.294
-0.291
-0.286
-0.280
-0.271
-0.260
-0.246
-0.228
-0.206
-0.181
-0.151
-0.119
-0.086
-0.053
-0.020
0.015
0.060
0.113
0.182
0.264
0.356
0.434
0.471
0.476
0.461
0.439
0.401
0.342
0.275
0.216
0.168
0.134
0.110
0.093
0.079
0.066
0.053
0.039
0.025
0.010
-0.004
-0.017
-0.029
-0.041
-0.051
-0.060
-0.068
-0.075
-0.081
-0.087
-0.091
-0.096
-0.099
-0.103
-0.106
-0.109
-0.112
-0.115
-0.118
-0.120
-0.123
-0.126
-0.129
-0.131
-0.134
-0.136
-0.138
-0.140
-0.142
-0.144
-0.145
-0.146
-0.147
-0.147
-0.147
-0.147
-0.146
-0.146
-0.145
-0.144
-0.143
-0.142
-0.141
-0.140
-0.139
-0.137
-0.136
-0.135
-0.134
-0.132
-0.131
-0.130
-0.129
-0.128
-0.127
-0.126
-0.125
-0.124
-0.124
-0.123
-0.122
-0.122
-0.121
-0.121
-0.120
-0.120
-0.119
-0.119
-0.118
-0.118
-0.118
-0.117
-0.117
-0.117
-0.171
-0.172
-0.174
-0.175
-0.176
-0.178
-0.179
-0.181
-0.183
-0.186
-0.189
-0.192
-0.195
-0.199
-0.203
-0.207
-0.212
-0.216
-0.222
-0.227
-0.233
-0.238
-0.244
-0.249
-0.255
-0.260
-0.266
-0.270
-0.275
-0.280
-0.284
-0.287
-0.290
-0.293
-0.294
-0.295
-0.295
-0.294
-0.291
-0.286
-0.279
-0.269
-0.257
-0.241
-0.221
-0.197
-0.167
-0.132
-0.093
-0.054
-0.017
0.019
0.059
0.112
0.175
0.249
0.344
0.447
0.539
0.580
0.578
0.555
0.520
0.466
0.389
0.302
0.225
0.167
0.127
0.102
0.085
0.074
0.063
0.052
0.040
0.027
0.013
-0.001
-0.014
-0.026
-0.037
-0.048
-0.057
-0.065
-0.072
-0.078
-0.084
-0.089
-0.093
-0.097
-0.100
-0.103
-0.106
-0.109
-0.112
-0.115
-0.117
-0.120
-0.123
-0.125
-0.128
-0.131
-0.133
-0.136
-0.138
-0.140
-0.141
-0.143
-0.144
-0.144
-0.145
-0.145
-0.145
-0.145
-0.144
-0.144
-0.143
-0.142
-0.141
-0.140
-0.139
-0.138
-0.136
-0.135
-0.134
-0.133
-0.132
-0.131
-0.129
-0.128
-0.127
-0.126
-0.126
-0.125
-0.124
-0.123
-0.122
-0.122
-0.121
-0.121
-0.120
-0.120
-0.119
-0.119
-0.118
-0.118
-0.118
-0.117
-0.117
-0.117
-0.116
-0.170
-0.171
-0.172
-0.173
-0.174
-0.175
-0.177
-0.179
-0.181
-0.183
-0.186
-0.188
-0.192
-0.195
-0.199
-0.204
-0.208
-0.213
-0.219
-0.224
-0.230
-0.236
-0.241
-0.247
-0.253
-0.258
-0.264
-0.269
-0.274
-0.278
-0.282
-0.286
-0.289
-0.292
-0.294
-0.295
-0.294
-0.293
-0.289
-0.284
-0.277
-0.267
-0.253
-0.236
-0.215
-0.188
-0.156
-0.117
-0.072
-0.028
0.012
0.052
0.100
0.165
0.237
0.316
0.407
0.510
0.609
0.668
0.675
0.653
0.611
0.537
0.434
0.320
0.223
0.151
0.105
0.080
0.068
0.060
0.054
0.047
0.037
0.026
0.013
0.001
-0.012
-0.024
-0.035
-0.046
-0.055
-0.063
-0.070
-0.076
-0.081
-0.086
-0.090
-0.094
-0.097
-0.100
-0.103
-0.106
-0.109
-0.111
-0.114
-0.117
-0.119
-0.122
-0.125
-0.127
-0.130
-0.132
-0.134
-0.137
-0.138
-0.140
-0.141
-0.142
-0.143
-0.143
-0.143
-0.143
-0.143
-0.142
-0.141
-0.141
-0.140
-0.139
-0.138
-0.136
-0.135
-0.134
-0.133
-0.132
-0.131
-0.130
-0.129
-0.128
-0.127
-0.126
-0.125
-0.124
-0.123
-0.123
-0.122
-0.121
-0.121
-0.120
-0.120
-0.119
-0.119
-0.118
-0.118
-0.118
-0.117
-0.117
-0.117
-0.116
-0.116
-0.168
-0.169
-0.170
-0.171
-0.172
-0.173
-0.174
-0.176
-0.178
-0.180
-0.182
-0.185
-0.188
-0.192
-0.196
-0.200
-0.205
-0.210
-0.215
-0.221
-0.226
-0.232
-0.238
-0.244
-0.250
-0.256
-0.261
-0.266
-0.271
-0.276
-0.280
-0.284
-0.287
-0.290
-0.292
-0.292
-0.292
-0.291
-0.287
-0.282
-0.274
-0.263
-0.249
-0.232
-0.209
-0.182
-0.148
-0.109
-0.064
-0.019
0.024
0.071
0.133
0.213
0.298
0.373
0.458
0.563
0.684
0.781
0.799
0.759
0.686
0.589
0.455
0.317
0.201
0.118
0.071
0.048
0.041
0.040
0.039
0.036
0.030
0.022
0.011
-0.001
-0.012
-0.024
-0.034
-0.044
-0.053
-0.061
-0.068
-0.074
-0.079
-0.084
-0.088
-0.091
-0.095
-0.097
-0.100
-0.103
-0.105
-0.108
-0.110
-0.113
-0.115
-0.118
-0.121
-0.123
-0.126
-0.128
-0.131
-0.133
-0.135
-0.137
-0.138
-0.139
-0.140
-0.141
-0.141
-0.141
-0.141
-0.140
-0.140
-0.139
-0.138
-0.137
-0.136
-0.135
-0.134
-0.133
-0.132
-0.131
-0.130
-0.129
-0.128
-0.127
-0.126
-0.125
-0.124
-0.124
-0.123
-0.122
-0.122
-0.121
-0.120
-0.120
-0.119
-0.119
-0.119
-0.118
-0.118
-0.117
-0.117
-0.117
-0.116
-0.116
-0.116
-0.166
-0.167
-0.168
-0.168
-0.169
-0.170
-0.171
-0.173
-0.174
-0.176
-0.179
-0.181
-0.184
-0.188
-0.191
-0.196
-0.200
-0.205
-0.211
-0.217
-0.222
-0.228
-0.235
-0.241
-0.247
-0.252
-0.258
-0.263
-0.268
-0.273
-0.277
-0.281
-0.284
-0.287
-0.289
-0.289
-0.289
-0.287
-0.284
-0.278
-0.270
-0.259
-0.245
-0.227
-0.205
-0.178
-0.145
-0.107
-0.066
-0.025
0.018
0.071
0.147
0.248
0.349
0.424
0.501
0.633
0.849
1.053
1.041
0.889
0.730
0.590
0.434
0.282
0.157
0.071
0.025
0.009
0.009
0.015
0.020
0.023
0.021
0.015
0.007
-0.003
-0.014
-0.024
-0.034
-0.044
-0.052
-0.060
-0.066
-0.072
-0.077
-0.082
-0.085
-0.089
-0.092
-0.094
-0.097
-0.099
-0.101
-0.104
-0.106
-0.108
-0.111
-0.113
-0.116
-0.119
-0.122
-0.124
-0.127
-0.129
-0.131
-0.133
-0.135
-0.136
-0.137
-0.138
-0.138
-0.139
-0.139
-0.138
-0.138
-0.137
-0.137
-0.136
-0.135
-0.134
-0.133
-0.132
-0.131
-0.130
-0.129
-0.128
-0.127
-0.126
-0.126
-0.125
-0.124
-0.123
-0.122
-0.122
-0.121
-0.121
-0.120
-0.120
-0.119
-0.119
-0.118
-0.118
-0.118
-0.117
-0.117
-0.117
-0.116
-0.116
-0.116
-0.164
-0.165
-0.165
-0.166
-0.167
-0.167
-0.168
-0.170
-0.171
-0.173
-0.175
-0.177
-0.180
-0.183
-0.187
-0.191
-0.195
-0.201
-0.206
-0.212
-0.218
-0.224
-0.230
-0.236
-0.242
-0.248
-0.254
-0.259
-0.264
-0.269
-0.273
-0.277
-0.280
-0.283
-0.284
-0.285
-0.285
-0.283
-0.279
-0.274
-0.266
-0.255
-0.241
-0.223
-0.201
-0.175
-0.145
-0.111
-0.076
-0.040
0.000
0.052
0.138
0.250
0.364
0.447
0.520
0.706
1.156
1.679
1.546
1.059
0.725
0.523
0.359
0.216
0.099
0.020
-0.020
-0.029
-0.022
-0.010
0.001
0.008
0.010
0.007
0.001
-0.007
-0.017
-0.026
-0.035
-0.044
-0.052
-0.059
-0.065
-0.071
-0.076
-0.080
-0.083
-0.086
-0.089
-0.091
-0.093
-0.095
-0.097
-0.099
-0.102
-0.104
-0.106
-0.109
-0.111
-0.114
-0.117
-0.119
-0.122
-0.125
-0.127
-0.129
-0.131
-0.133
-0.134
-0.135
-0.136
-0.136
-0.136
-0.136
-0.136
-0.136
-0.135
-0.135
-0.134
-0.133
-0.132
-0.131
-0.130
-0.129
-0.129
-0.128
-0.127
-0.126
-0.125
-0.124
-0.123
-0.123
-0.122
-0.121
-0.121
-0.120
-0.120
-0.119
-0.119
-0.118
-0.118
-0.118
-0.117
-0.117
-0.117
-0.116
-0.116
-0.116
-0.115
-0.163
-0.163
-0.163
-0.164
-0.164
-0.165
-0.165
-0.166
-0.167
-0.169
-0.170
-0.172
-0.175
-0.178
-0.181
-0.186
-0.190
-0.195
-0.200
-0.206
-0.212
-0.218
-0.225
-0.231
-0.237
-0.243
-0.249
-0.254
-0.259
-0.264
-0.268
-0.272
-0.275
-0.278
-0.279
-0.280
-0.280
-0.278
-0.274
-0.268
-0.261
-0.250
-0.236
-0.219
-0.199
-0.174
-0.147
-0.117
-0.088
-0.057
-0.021
0.027
0.111
0.235
0.372
0.465
0.522
0.713
1.353
2.332
1.977
1.097
0.644
0.422
0.268
0.142
0.043
-0.023
-0.055
-0.059
-0.048
-0.031
-0.016
-0.006
-0.002
-0.002
-0.006
-0.012
-0.020
-0.029
-0.037
-0.045
-0.052
-0.059
-0.065
-0.070
-0.074
-0.078
-0.081
-0.084
-0.086
-0.088
-0.090
-0.092
-0.093
-0.095
-0.097
-0.099
-0.101
-0.103
-0.106
-0.109
-0.112
-0.114
-0.117
-0.120
-0.123
-0.125
-0.127
-0.129
-0.131
-0.132
-0.133
-0.134
-0.134
-0.134
-0.134
-0.134
-0.134
-0.133
-0.133
-0.132
-0.131
-0.130
-0.130
-0.129
-0.128
-0.127
-0.126
-0.125
-0.125
-0.124
-0.123
-0.122
-0.122
-0.121
-0.121
-0.120
-0.120
-0.119
-0.119
-0.118
-0.118
-0.117
-0.117
-0.117
-0.116
-0.116
-0.116
-0.116
-0.115
-0.161
-0.161
-0.161
-0.161
-0.161
-0.161
-0.162
-0.162
-0.163
-0.164
-0.166
-0.168
-0.170
-0.173
-0.176
-0.180
-0.184
-0.189
-0.194
-0.200
-0.206
-0.212
-0.219
-0.225
-0.231
-0.237
-0.243
-0.248
-0.253
-0.258
-0.262
-0.266
-0.269
-0.272
-0.273
-0.274
-0.273
-0.272
-0.268
-0.263
-0.255
-0.245
-0.232
-0.216
-0.197
-0.174
-0.150
-0.124
-0.098
-0.071
-0.041
0.008
0.094
0.241
0.464
0.644
0.581
0.592
0.969
1.556
1.375
0.809
0.473
0.298
0.177
0.079
0.001
-0.051
-0.076
-0.077
-0.064
-0.047
-0.031
-0.019
-0.012
-0.011
-0.013
-0.018
-0.025
-0.032
-0.039
-0.047
-0.053
-0.059
-0.064
-0.069
-0.073
-0.076
-0.079
-0.081
-0.083
-0.085
-0.087
-0.088
-0.089
-0.091
-0.092
-0.094
-0.096
-0.098
-0.101
-0.103
-0.106
-0.109
-0.112
-0.115
-0.118
-0.121
-0.123
-0.125
-0.127
-0.129
-0.130
-0.131
-0.132
-0.132
-0.132
-0.132
-0.132
-0.132
-0.131
-0.131
-0.130
-0.129
-0.129
-0.128
-0.127
-0.126
-0.126
-0.125
-0.124
-0.123
-0.123
-0.122
-0.121
-0.121
-0.120
-0.120
-0.119
-0.119
-0.118
-0.118
-0.118
-0.117
-0.117
-0.117
-0.116
-0.116
-0.116
-0.115
-0.115
-0.159
-0.159
-0.158
-0.158
-0.158
-0.158
-0.158
-0.159
-0.159
-0.160
-0.161
-0.162
-0.164
-0.167
-0.170
-0.173
-0.178
-0.182
-0.188
-0.193
-0.199
-0.205
-0.212
-0.218
-0.224
-0.231
-0.236
-0.242
-0.247
-0.252
-0.256
-0.260
-0.263
-0.265
-0.267
-0.267
-0.267
-0.265
-0.262
-0.256
-0.249
-0.239
-0.227
-0.212
-0.195
-0.175
-0.154
-0.130
-0.108
-0.083
-0.052
-0.001
0.090
0.269
0.689
1.133
0.744
0.451
0.524
0.666
0.625
0.447
0.295
0.189
0.103
0.031
-0.027
-0.065
-0.084
-0.084
-0.072
-0.055
-0.041
-0.029
-0.022
-0.020
-0.021
-0.024
-0.030
-0.036
-0.042
-0.049
-0.054
-0.060
-0.064
-0.069
-0.072
-0.075
-0.077
-0.079
-0.081
-0.082
-0.083
-0.084
-0.085
-0.086
-0.088
-0.089
-0.091
-0.093
-0.095
-0.098
-0.101
-0.104
-0.107
-0.111
-0.114
-0.117
-0.119
-0.122
-0.124
-0.126
-0.127
-0.129
-0.129
-0.130
-0.130
-0.131
-0.131
-0.130
-0.130
-0.130
-0.129
-0.129
-0.128
-0.127
-0.127
-0.126
-0.125
-0.124
-0.124
-0.123
-0.122
-0.122
-0.121
-0.121
-0.120
-0.120
-0.119
-0.119
-0.118
-0.118
-0.117
-0.117
-0.117
-0.116
-0.116
-0.116
-0.116
-0.115
-0.115
-0.157
-0.156
-0.156
-0.156
-0.155
-0.155
-0.155
-0.155
-0.155
-0.155
-0.156
-0.157
-0.159
-0.161
-0.163
-0.167
-0.171
-0.175
-0.180
-0.186
-0.192
-0.198
-0.205
-0.211
-0.217
-0.224
-0.229
-0.235
-0.240
-0.245
-0.249
-0.252
-0.255
-0.258
-0.259
-0.260
-0.260
-0.258
-0.254
-0.250
-0.243
-0.234
-0.223
-0.210
-0.194
-0.177
-0.158
-0.138
-0.117
-0.094
-0.062
-0.009
0.086
0.246
0.562
0.755
0.087
0.181
0.437
0.426
0.340
0.250
0.176
0.111
0.053
0.001
-0.041
-0.069
-0.084
-0.083
-0.074
-0.061
-0.047
-0.037
-0.030
-0.028
-0.028
-0.031
-0.035
-0.040
-0.045
-0.051
-0.056
-0.061
-0.065
-0.068
-0.071
-0.074
-0.076
-0.078
-0.079
-0.080
-0.080
-0.081
-0.082
-0.082
-0.083
-0.084
-0.086
-0.088
-0.090
-0.093
-0.096
-0.099
-0.102
-0.106
-0.109
-0.112
-0.115
-0.118
-0.121
-0.123
-0.125
-0.126
-0.127
-0.128
-0.129
-0.129
-0.129
-0.129
-0.129
-0.129
-0.128
-0.128
-0.127
-0.127
-0.126
-0.125
-0.125
-0.124
-0.123
-0.123
-0.122
-0.121
-0.121
-0.120
-0.120
-0.119
-0.119
-0.119
-0.118
-0.118
-0.117
-0.117
-0.117
-0.116
-0.116
-0.116
-0.115
-0.115
-0.115
-0.155
-0.154
-0.154
-0.153
-0.152
-0.152
-0.151
-0.151
-0.151
-0.151
-0.151
-0.152
-0.153
-0.155
-0.157
-0.160
-0.164
-0.168
-0.173
-0.178
-0.184
-0.191
-0.197
-0.203
-0.210
-0.216
-0.222
-0.227
-0.233
-0.237
-0.241
-0.245
-0.248
-0.250
-0.252
-0.252
-0.252
-0.250
-0.247
-0.243
-0.237
-0.229
-0.219
-0.207
-0.194
-0.178
-0.162
-0.145
-0.126
-0.103
-0.069
-0.013
0.079
0.208
0.275
-0.418
-1.255
-0.335
0.733
0.524
0.306
0.192
0.120
0.066
0.022
-0.017
-0.047
-0.069
-0.079
-0.079
-0.073
-0.062
-0.052
-0.043
-0.038
-0.034
-0.034
-0.036
-0.040
-0.044
-0.049
-0.053
-0.058
-0.062
-0.065
-0.068
-0.071
-0.073
-0.075
-0.076
-0.077
-0.077
-0.078
-0.078
-0.078
-0.079
-0.079
-0.080
-0.081
-0.083
-0.085
-0.088
-0.091
-0.094
-0.098
-0.101
-0.105
-0.108
-0.112
-0.115
-0.117
-0.120
-0.122
-0.124
-0.125
-0.126
-0.127
-0.127
-0.128
-0.128
-0.128
-0.128
-0.127
-0.127
-0.126
-0.126
-0.125
-0.125
-0.124
-0.124
-0.123
-0.122
-0.122
-0.121
-0.121
-0.120
-0.120
-0.119
-0.119
-0.118
-0.118
-0.118
-0.117
-0.117
-0.117
-0.116
-0.116
-0.116
-0.115
-0.115
-0.115
-0.153
-0.152
-0.151
-0.151
-0.150
-0.149
-0.148
-0.147
-0.146
-0.146
-0.146
-0.146
-0.147
-0.148
-0.150
-0.153
-0.156
-0.161
-0.165
-0.171
-0.177
-0.183
-0.189
-0.196
-0.202
-0.208
-0.214
-0.220
-0.225
-0.229
-0.233
-0.237
-0.240
-0.242
-0.244
-0.244
-0.244
-0.242
-0.239
-0.236
-0.230
-0.223
-0.214
-0.204
-0.192
-0.179
-0.166
-0.151
-0.134
-0.111
-0.078
-0.020
0.084
0.270
0.556
0.181
-0.712
0.050
0.798
0.543
0.297
0.169
0.095
0.043
0.003
-0.027
-0.051
-0.067
-0.075
-0.075
-0.071
-0.064
-0.055
-0.048
-0.044
-0.041
-0.041
-0.042
-0.045
-0.048
-0.052
-0.056
-0.060
-0.063
-0.066
-0.069
-0.071
-0.073
-0.074
-0.075
-0.075
-0.076
-0.076
-0.075
-0.075
-0.075
-0.076
-0.076
-0.077
-0.079
-0.081
-0.084
-0.086
-0.090
-0.094
-0.097
-0.101
-0.105
-0.108
-0.112
-0.114
-0.117
-0.119
-0.121
-0.123
-0.124
-0.125
-0.126
-0.126
-0.127
-0.127
-0.127
-0.126
-0.126
-0.126
-0.125
-0.125
-0.124
-0.124
-0.123
-0.123
-0.122
-0.122
-0.121
-0.121
-0.120
-0.120
-0.119
-0.119
-0.118
-0.118
-0.118
-0.117
-0.117
-0.117
-0.116
-0.116
-0.116
-0.115
-0.115
-0.115
-0.151
-0.150
-0.149
-0.148
-0.147
-0.146
-0.145
-0.143
-0.142
-0.142
-0.141
-0.141
-0.141
-0.142
-0.144
-0.146
-0.150
-0.153
-0.158
-0.163
-0.169
-0.175
-0.181
-0.188
-0.194
-0.200
-0.206
-0.212
-0.217
-0.221
-0.225
-0.229
-0.232
-0.234
-0.235
-0.236
-0.236
-0.235
-0.232
-0.228
-0.223
-0.217
-0.210
-0.201
-0.191
-0.180
-0.168
-0.156
-0.141
-0.120
-0.088
-0.029
0.082
0.362
1.081
1.142
0.401
0.325
0.451
0.370
0.239
0.139
0.072
0.026
-0.008
-0.035
-0.054
-0.066
-0.072
-0.073
-0.070
-0.065
-0.058
-0.053
-0.049
-0.047
-0.046
-0.047
-0.050
-0.052
-0.056
-0.059
-0.062
-0.065
-0.067
-0.070
-0.071
-0.073
-0.074
-0.074
-0.074
-0.074
-0.074
-0.074
-0.073
-0.073
-0.073
-0.073
-0.074
-0.075
-0.077
-0.080
-0.083
-0.086
-0.090
-0.094
-0.098
-0.102
-0.105
-0.109
-0.112
-0.115
-0.117
-0.119
-0.121
-0.123
-0.124
-0.125
-0.125
-0.126
-0.126
-0.126
-0.126
-0.126
-0.125
-0.125
-0.124
-0.124
-0.123
-0.123
-0.122
-0.122
-0.121
-0.121
-0.120
-0.120
-0.120
-0.119
-0.119
-0.118
-0.118
-0.118
-0.117
-0.117
-0.117
-0.116
-0.116
-0.116
-0.115
-0.115
-0.115
-0.149
-0.148
-0.147
-0.146
-0.144
-0.143
-0.141
-0.140
-0.139
-0.137
-0.137
-0.136
-0.136
-0.137
-0.138
-0.140
-0.143
-0.146
-0.151
-0.156
-0.161
-0.167
-0.173
-0.180
-0.186
-0.192
-0.198
-0.204
-0.209
-0.213
-0.217
-0.221
-0.224
-0.226
-0.227
-0.228
-0.228
-0.227
-0.225
-0.221
-0.217
-0.212
-0.205
-0.198
-0.189
-0.180
-0.170
-0.160
-0.147
-0.129
-0.100
-0.050
0.045
0.250
0.724
0.876
0.418
0.290
0.272
0.231
0.163
0.100
0.047
0.009
-0.020
-0.040
-0.056
-0.066
-0.071
-0.071
-0.070
-0.066
-0.061
-0.057
-0.054
-0.052
-0.052
-0.053
-0.054
-0.056
-0.059
-0.062
-0.064
-0.067
-0.069
-0.070
-0.072
-0.073
-0.073
-0.074
-0.074
-0.073
-0.073
-0.072
-0.071
-0.071
-0.071
-0.071
-0.072
-0.073
-0.075
-0.077
-0.080
-0.083
-0.087
-0.091
-0.095
-0.099
-0.103
-0.106
-0.110
-0.113
-0.115
-0.117
-0.119
-0.121
-0.122
-0.123
-0.124
-0.125
-0.125
-0.125
-0.125
-0.125
-0.125
-0.124
-0.124
-0.124
-0.123
-0.123
-0.122
-0.122
-0.121
-0.121
-0.120
-0.120
-0.119
-0.119
-0.119
-0.118
-0.118
-0.118
-0.117
-0.117
-0.117
-0.116
-0.116
-0.116
-0.115
-0.115
-0.115
-0.148
-0.146
-0.145
-0.144
-0.142
-0.140
-0.139
-0.137
-0.135
-0.134
-0.132
-0.132
-0.131
-0.131
-0.132
-0.134
-0.136
-0.140
-0.144
-0.149
-0.154
-0.160
-0.166
-0.172
-0.179
-0.185
-0.190
-0.196
-0.201
-0.205
-0.209
-0.213
-0.216
-0.218
-0.219
-0.220
-0.220
-0.219
-0.217
-0.215
-0.211
-0.206
-0.201
-0.195
-0.188
-0.180
-0.172
-0.162
-0.151
-0.136
-0.113
-0.074
-0.011
0.090
0.219
0.267
0.219
0.179
0.159
0.134
0.095
0.056
0.020
-0.009
-0.032
-0.048
-0.059
-0.067
-0.071
-0.072
-0.071
-0.068
-0.064
-0.061
-0.059
-0.058
-0.057
-0.058
-0.059
-0.061
-0.063
-0.065
-0.067
-0.069
-0.070
-0.072
-0.073
-0.073
-0.074
-0.074
-0.073
-0.073
-0.072
-0.071
-0.071
-0.070
-0.070
-0.070
-0.070
-0.071
-0.073
-0.075
-0.078
-0.081
-0.085
-0.089
-0.093
-0.097
-0.101
-0.104
-0.108
-0.111
-0.114
-0.116
-0.118
-0.120
-0.121
-0.122
-0.123
-0.124
-0.124
-0.124
-0.124
-0.124
-0.124
-0.124
-0.124
-0.123
-0.123
-0.123
-0.122
-0.122
-0.121
-0.121
-0.120
-0.120
-0.119
-0.119
-0.119
-0.118
-0.118
-0.118
-0.117
-0.117
-0.117
-0.116
-0.116
-0.116
-0.115
-0.115
-0.115
-0.146
-0.145
-0.143
-0.142
-0.140
-0.138
-0.136
-0.134
-0.132
-0.130
-0.129
-0.127
-0.127
-0.127
-0.127
-0.129
-0.131
-0.134
-0.138
-0.142
-0.148
-0.153
-0.159
-0.165
-0.171
-0.177
-0.183
-0.188
-0.193
-0.198
-0.202
-0.205
-0.208
-0.210
-0.212
-0.212
-0.213
-0.212
-0.211
-0.208
-0.205
-0.202
-0.197
-0.192
-0.186
-0.180
-0.173
-0.165
-0.155
-0.143
-0.125
-0.099
-0.060
-0.008
0.045
0.078
0.084
0.081
0.075
0.061
0.040
0.016
-0.008
-0.028
-0.044
-0.056
-0.064
-0.070
-0.073
-0.074
-0.073
-0.071
-0.068
-0.066
-0.064
-0.063
-0.062
-0.062
-0.063
-0.065
-0.066
-0.068
-0.069
-0.071
-0.072
-0.073
-0.074
-0.074
-0.074
-0.074
-0.074
-0.073
-0.072
-0.071
-0.070
-0.070
-0.069
-0.069
-0.070
-0.071
-0.072
-0.074
-0.077
-0.080
-0.084
-0.088
-0.092
-0.096
-0.100
-0.103
-0.107
-0.110
-0.112
-0.115
-0.117
-0.119
-0.120
-0.121
-0.122
-0.123
-0.123
-0.124
-0.124
-0.124
-0.124
-0.124
-0.123
-0.123
-0.123
-0.122
-0.122
-0.122
-0.121
-0.121
-0.120
-0.120
-0.119
-0.119
-0.119
-0.118
-0.118
-0.118
-0.117
-0.117
-0.117
-0.116
-0.116
-0.116
-0.115
-0.115
-0.115
-0.145
-0.143
-0.142
-0.140
-0.138
-0.136
-0.134
-0.131
-0.129
-0.127
-0.126
-0.124
-0.123
-0.123
-0.123
-0.124
-0.126
-0.129
-0.132
-0.137
-0.142
-0.147
-0.153
-0.159
-0.165
-0.171
-0.176
-0.181
-0.186
-0.191
-0.194
-0.198
-0.200
-0.203
-0.204
-0.205
-0.205
-0.205
-0.204
-0.202
-0.200
-0.197
-0.193
-0.189
-0.184
-0.179
-0.173
-0.167
-0.160
-0.150
-0.136
-0.118
-0.094
-0.064
-0.034
-0.011
0.004
0.011
0.011
0.006
-0.005
-0.018
-0.032
-0.045
-0.056
-0.064
-0.070
-0.075
-0.076
-0.077
-0.076
-0.074
-0.072
-0.070
-0.068
-0.067
-0.067
-0.067
-0.068
-0.068
-0.069
-0.071
-0.072
-0.073
-0.074
-0.075
-0.075
-0.076
-0.075
-0.075
-0.075
-0.074
-0.073
-0.072
-0.071
-0.070
-0.070
-0.069
-0.070
-0.071
-0.072
-0.074
-0.077
-0.080
-0.083
-0.087
-0.091
-0.095
-0.099
-0.102
-0.106
-0.109
-0.112
-0.114
-0.116
-0.118
-0.119
-0.121
-0.122
-0.122
-0.123
-0.123
-0.124
-0.124
-0.124
-0.123
-0.123
-0.123
-0.123
-0.122
-0.122
-0.122
-0.121
-0.121
-0.120
-0.120
-0.119
-0.119
-0.119
-0.118
-0.118
-0.118
-0.117
-0.117
-0.117
-0.116
-0.116
-0.116
-0.115
-0.115
-0.115
-0.143
-0.142
-0.140
-0.138
-0.136
-0.134
-0.132
-0.129
-0.127
-0.125
-0.123
-0.121
-0.120
-0.120
-0.120
-0.121
-0.122
-0.125
-0.128
-0.132
-0.137
-0.142
-0.147
-0.153
-0.159
-0.164
-0.170
-0.175
-0.180
-0.184
-0.188
-0.191
-0.193
-0.195
-0.197
-0.198
-0.198
-0.198
-0.198
-0.196
-0.195
-0.192
-0.189
-0.186
-0.182
-0.178
-0.174
-0.169
-0.163
-0.155
-0.145
-0.132
-0.116
-0.096
-0.078
-0.060
-0.047
-0.038
-0.034
-0.035
-0.039
-0.046
-0.053
-0.061
-0.068
-0.073
-0.077
-0.080
-0.081
-0.080
-0.080
-0.078
-0.076
-0.075
-0.073
-0.072
-0.072
-0.071
-0.072
-0.072
-0.073
-0.074
-0.075
-0.075
-0.076
-0.077
-0.077
-0.077
-0.077
-0.077
-0.076
-0.075
-0.074
-0.073
-0.072
-0.071
-0.071
-0.071
-0.071
-0.072
-0.073
-0.075
-0.078
-0.081
-0.084
-0.087
-0.091
-0.095
-0.098
-0.102
-0.105
-0.108
-0.111
-0.113
-0.116
-0.117
-0.119
-0.120
-0.121
-0.122
-0.123
-0.123
-0.123
-0.123
-0.123
-0.123
-0.123
-0.123
-0.123
-0.122
-0.122
-0.122
-0.121
-0.121
-0.120
-0.120
-0.120
-0.119
-0.119
-0.118
-0.118
-0.118
-0.117
-0.117
-0.117
-0.116
-0.116
-0.116
-0.115
-0.115
-0.115
-0.142
-0.141
-0.139
-0.137
-0.135
-0.133
-0.130
-0.128
-0.125
-0.123
-0.121
-0.119
-0.118
-0.117
-0.117
-0.118
-0.119
-0.121
-0.125
-0.128
-0.133
-0.138
-0.143
-0.148
-0.154
-0.159
-0.164
-0.169
-0.174
-0.178
-0.181
-0.184
-0.187
-0.189
-0.190
-0.191
-0.192
-0.192
-0.192
-0.191
-0.189
-0.188
-0.186
-0.183
-0.181
-0.178
-0.174
-0.170
-0.166
-0.160
-0.152
-0.143
-0.131
-0.118
-0.105
-0.091
-0.081
-0.072
-0.067
-0.065
-0.065
-0.068
-0.071
-0.075
-0.079
-0.082
-0.084
-0.085
-0.085
-0.085
-0.084
-0.082
-0.081
-0.079
-0.078
-0.077
-0.076
-0.076
-0.076
-0.076
-0.076
-0.077
-0.077
-0.078
-0.078
-0.079
-0.079
-0.079
-0.079
-0.078
-0.078
-0.077
-0.076
-0.075
-0.074
-0.073
-0.073
-0.073
-0.073
-0.074
-0.075
-0.077
-0.079
-0.082
-0.085
-0.088
-0.092
-0.095
-0.099
-0.102
-0.105
-0.108
-0.111
-0.113
-0.115
-0.117
-0.119
-0.120
-0.121
-0.122
-0.122
-0.123
-0.123
-0.123
-0.123
-0.123
-0.123
-0.123
-0.123
-0.122
-0.122
-0.122
-0.121
-0.121
-0.120
-0.120
-0.120
-0.119
-0.119
-0.118
-0.118
-0.118
-0.117
-0.117
-0.117
-0.116
-0.116
-0.116
-0.115
-0.115
-0.115
-0.142
-0.140
-0.138
-0.136
-0.134
-0.132
-0.129
-0.127
-0.124
-0.122
-0.120
-0.118
-0.117
-0.116
-0.115
-0.116
-0.117
-0.119
-0.122
-0.125
-0.130
-0.134
-0.139
-0.144
-0.149
-0.155
-0.159
-0.164
-0.168
-0.172
-0.175
-0.178
-0.181
-0.183
-0.184
-0.185
-0.186
-0.186
-0.186
-0.186
-0.185
-0.184
-0.183
-0.181
-0.179
-0.177
-0.174
-0.172
-0.168
-0.164
-0.158
-0.151
-0.142
-0.133
-0.122
-0.113
-0.104
-0.096
-0.091
-0.087
-0.085
-0.085
-0.086
-0.087
-0.088
-0.090
-0.091
-0.091
-0.090
-0.089
-0.088
-0.087
-0.085
-0.084
-0.082
-0.081
-0.080
-0.080
-0.080
-0.080
-0.080
-0.080
-0.080
-0.081
-0.081
-0.081
-0.081
-0.081
-0.081
-0.081
-0.080
-0.079
-0.078
-0.078
-0.077
-0.076
-0.076
-0.075
-0.076
-0.076
-0.078
-0.079
-0.081
-0.084
-0.087
-0.090
-0.093
-0.096
-0.100
-0.103
-0.106
-0.109
-0.111
-0.113
-0.115
-0.117
-0.119
-0.120
-0.121
-0.122
-0.122
-0.123
-0.123
-0.123
-0.123
-0.123
-0.123
-0.123
-0.123
-0.122
-0.122
-0.122
-0.121
-0.121
-0.120
-0.120
-0.120
-0.119
-0.119
-0.119
-0.118
-0.118
-0.117
-0.117
-0.117
-0.116
-0.116
-0.116
-0.115
-0.115
-0.115
-0.141
-0.139
-0.137
-0.135
-0.133
-0.131
-0.129
-0.126
-0.124
-0.121
-0.119
-0.117
-0.116
-0.115
-0.115
-0.115
-0.116
-0.118
-0.121
-0.124
-0.128
-0.132
-0.136
-0.141
-0.146
-0.151
-0.155
-0.160
-0.163
-0.167
-0.170
-0.173
-0.175
-0.177
-0.178
-0.180
-0.180
-0.181
-0.181
-0.181
-0.180
-0.180
-0.179
-0.178
-0.177
-0.176
-0.174
-0.172
-0.170
-0.167
-0.162
-0.157
-0.151
-0.143
-0.135
-0.127
-0.120
-0.113
-0.108
-0.103
-0.101
-0.099
-0.098
-0.098
-0.098
-0.097
-0.097
-0.096
-0.095
-0.094
-0.093
-0.091
-0.090
-0.088
-0.087
-0.086
-0.085
-0.084
-0.083
-0.083
-0.083
-0.083
-0.083
-0.084
-0.084
-0.084
-0.084
-0.084
-0.083
-0.083
-0.083
-0.082
-0.081
-0.080
-0.080
-0.079
-0.079
-0.079
-0.079
-0.080
-0.081
-0.082
-0.084
-0.086
-0.089
-0.092
-0.095
-0.098
-0.101
-0.104
-0.107
-0.109
-0.112
-0.114
-0.116
-0.117
-0.119
-0.120
-0.121
-0.122
-0.122
-0.123
-0.123
-0.123
-0.123
-0.123
-0.123
-0.123
-0.123
-0.122
-0.122
-0.122
-0.121
-0.121
-0.121
-0.120
-0.120
-0.119
-0.119
-0.119
-0.118
-0.118
-0.118
-0.117
-0.117
-0.117
-0.116
-0.116
-0.116
-0.115
-0.115
-0.140
-0.139
-0.137
-0.135
-0.133
-0.131
-0.128
-0.126
-0.124
-0.121
-0.119
-0.117
-0.116
-0.115
-0.115
-0.115
-0.116
-0.118
-0.120
-0.123
-0.126
-0.130
-0.134
-0.139
-0.143
-0.148
-0.152
-0.156
-0.159
-0.163
-0.166
-0.168
-0.170
-0.172
-0.173
-0.174
-0.175
-0.176
-0.176
-0.176
-0.176
-0.176
-0.176
-0.176
-0.175
-0.175
-0.174
-0.173
-0.171
-0.169
-0.166
-0.162
-0.157
-0.151
-0.145
-0.138
-0.132
-0.126
-0.121
-0.116
-0.113
-0.110
-0.108
-0.107
-0.106
-0.104
-0.103
-0.102
-0.101
-0.099
-0.097
-0.096
-0.094
-0.092
-0.091
-0.090
-0.089
-0.088
-0.087
-0.087
-0.087
-0.086
-0.086
-0.087
-0.087
-0.087
-0.087
-0.087
-0.086
-0.086
-0.086
-0.085
-0.084
-0.084
-0.083
-0.083
-0.082
-0.082
-0.083
-0.083
-0.084
-0.086
-0.087
-0.089
-0.092
-0.094
-0.097
-0.100
-0.103
-0.105
-0.108
-0.110
-0.112
-0.114
-0.116
-0.118
-0.119
-0.120
-0.121
-0.122
-0.122
-0.123
-0.123
-0.123
-0.123
-0.123
-0.123
-0.123
-0.123
-0.122
-0.122
-0.122
-0.121
-0.121
-0.121
-0.120
-0.120
-0.120
-0.119
-0.119
-0.118
-0.118
-0.118
-0.117
-0.117
-0.117
-0.116
-0.116
-0.116
-0.115
-0.115
-0.140
-0.138
-0.137
-0.135
-0.133
-0.131
-0.128
-0.126
-0.124
-0.122
-0.120
-0.118
-0.117
-0.116
-0.115
-0.115
-0.116
-0.118
-0.120
-0.122
-0.126
-0.129
-0.133
-0.137
-0.141
-0.145
-0.149
-0.153
-0.156
-0.159
-0.162
-0.164
-0.166
-0.167
-0.169
-0.170
-0.170
-0.171
-0.171
-0.172
-0.172
-0.172
-0.173
-0.173
-0.173
-0.174
-0.174
-0.173
-0.172
-0.171
-0.169
-0.165
-0.161
-0.157
-0.152
-0.146
-0.141
-0.135
-0.131
-0.126
-0.122
-0.119
-0.117
-0.114
-0.112
-0.111
-0.109
-0.107
-0.106
-0.104
-0.102
-0.100
-0.098
-0.097
-0.095
-0.094
-0.093
-0.092
-0.091
-0.090
-0.090
-0.090
-0.090
-0.090
-0.090
-0.090
-0.090
-0.090
-0.089
-0.089
-0.089
-0.088
-0.088
-0.087
-0.087
-0.086
-0.086
-0.086
-0.086
-0.087
-0.088
-0.089
-0.091
-0.093
-0.095
-0.097
-0.099
-0.102
-0.104
-0.107
-0.109
-0.111
-0.113
-0.115
-0.117
-0.118
-0.119
-0.120
-0.121
-0.122
-0.122
-0.123
-0.123
-0.123
-0.123
-0.123
-0.123
-0.123
-0.123
-0.122
-0.122
-0.122
-0.122
-0.121
-0.121
-0.120
-0.120
-0.120
-0.119
-0.119
-0.119
-0.118
-0.118
-0.117
-0.117
-0.117
-0.116
-0.116
-0.116
-0.115
-0.115
-0.140
-0.138
-0.137
-0.135
-0.133
-0.131
-0.129
-0.127
-0.124
-0.122
-0.121
-0.119
-0.118
-0.117
-0.116
-0.117
-0.117
-0.119
-0.120
-0.123
-0.126
-0.129
-0.132
-0.136
-0.140
-0.143
-0.147
-0.150
-0.153
-0.156
-0.158
-0.160
-0.162
-0.163
-0.164
-0.165
-0.166
-0.166
-0.167
-0.168
-0.168
-0.169
-0.170
-0.170
-0.171
-0.172
-0.172
-0.173
-0.173
-0.172
-0.170
-0.168
-0.165
-0.161
-0.157
-0.152
-0.148
-0.143
-0.138
-0.134
-0.130
-0.127
-0.124
-0.121
-0.119
-0.116
-0.114
-0.112
-0.110
-0.108
-0.106
-0.104
-0.102
-0.101
-0.099
-0.098
-0.097
-0.096
-0.095
-0.094
-0.094
-0.093
-0.093
-0.093
-0.093
-0.093
-0.093
-0.093
-0.093
-0.092
-0.092
-0.092
-0.091
-0.091
-0.091
-0.090
-0.090
-0.090
-0.091
-0.091
-0.092
-0.093
-0.094
-0.096
-0.098
-0.100
-0.102
-0.104
-0.106
-0.109
-0.111
-0.113
-0.114
-0.116
-0.117
-0.119
-0.120
-0.121
-0.122
-0.122
-0.123
-0.123
-0.123
-0.123
-0.123
-0.123
-0.123
-0.123
-0.123
-0.123
-0.122
-0.122
-0.122
-0.121
-0.121
-0.121
-0.120
-0.120
-0.119
-0.119
-0.119
-0.118
-0.118
-0.118
-0.117
-0.117
-0.116
-0.116
-0.116
-0.115
-0.115
-0.140
-0.138
-0.137
-0.135
-0.133
-0.131
-0.129
-0.127
-0.125
-0.123
-0.122
-0.120
-0.119
-0.118
-0.118
-0.118
-0.119
-0.120
-0.122
-0.124
-0.126
-0.129
-0.132
-0.136
-0.139
-0.142
-0.145
-0.148
-0.151
-0.153
-0.155
-0.157
-0.158
-0.160
-0.161
-0.161
-0.162
-0.162
-0.163
-0.164
-0.165
-0.165
-0.166
-0.168
-0.169
-0.170
-0.171
-0.172
-0.172
-0.172
-0.171
-0.170
-0.167
-0.164
-0.161
-0.157
-0.153
-0.148
-0.144
-0.140
-0.136
-0.133
-0.129
-0.127
-0.124
-0.121
-0.119
-0.117
-0.115
-0.113
-0.110
-0.108
-0.107
-0.105
-0.103
-0.102
-0.101
-0.099
-0.099
-0.098
-0.097
-0.097
-0.097
-0.097
-0.096
-0.096
-0.096
-0.096
-0.096
-0.096
-0.096
-0.096
-0.095
-0.095
-0.095
-0.095
-0.094
-0.094
-0.095
-0.095
-0.096
-0.097
-0.098
-0.100
-0.101
-0.103
-0.105
-0.107
-0.109
-0.110
-0.112
-0.114
-0.116
-0.117
-0.118
-0.119
-0.120
-0.121
-0.122
-0.123
-0.123
-0.123
-0.124
-0.124
-0.124
-0.124
-0.123
-0.123
-0.123
-0.123
-0.122
-0.122
-0.122
-0.121
-0.121
-0.121
-0.120
-0.120
-0.120
-0.119
-0.119
-0.118
-0.118
-0.118
-0.117
-0.117
-0.117
-0.116
-0.116
-0.115
-0.115
-0.140
-0.138
-0.137
-0.135
-0.134
-0.132
-0.130
-0.128
-0.126
-0.125
-0.123
-0.122
-0.121
-0.120
-0.120
-0.120
-0.121
-0.122
-0.123
-0.125
-0.127
-0.130
-0.133
-0.136
-0.139
-0.141
-0.144
-0.147
-0.149
-0.151
-0.153
-0.154
-0.155
-0.157
-0.157
-0.158
-0.158
-0.159
-0.160
-0.160
-0.161
-0.162
-0.163
-0.165
-0.167
-0.168
-0.170
-0.171
-0.172
-0.172
-0.172
-0.171
-0.169
-0.167
-0.164
-0.160
-0.156
-0.153
-0.149
-0.145
-0.141
-0.138
-0.135
-0.131
-0.129
-0.126
-0.123
-0.121
-0.119
-0.117
-0.115
-0.112
-0.111
-0.109
-0.107
-0.106
-0.104
-0.103
-0.102
-0.102
-0.101
-0.101
-0.100
-0.100
-0.100
-0.100
-0.100
-0.100
-0.100
-0.100
-0.100
-0.099
-0.099
-0.099
-0.099
-0.099
-0.099
-0.099
-0.099
-0.099
-0.100
-0.101
-0.102
-0.103
-0.104
-0.106
-0.108
-0.109
-0.111
-0.112
-0.114
-0.116
-0.117
-0.118
-0.119
-0.120
-0.121
-0.122
-0.123
-0.123
-0.123
-0.124
-0.124
-0.124
-0.124
-0.124
-0.124
-0.123
-0.123
-0.123
-0.123
-0.122
-0.122
-0.122
-0.121
-0.121
-0.121
-0.120
-0.120
-0.119
-0.119
-0.119
-0.118
-0.118
-0.117
-0.117
-0.117
-0.116
-0.116
-0.116
-0.115
-0.140
-0.138
-0.137
-0.136
-0.134
-0.133
-0.131
-0.129
-0.128
-0.126
-0.125
-0.124
-0.123
-0.122
-0.122
-0.122
-0.123
-0.124
-0.125
-0.127
-0.129
-0.131
-0.133
-0.136
-0.139
-0.141
-0.143
-0.146
-0.148
-0.149
-0.151
-0.152
-0.153
-0.154
-0.154
-0.155
-0.156
-0.156
-0.157
-0.157
-0.158
-0.159
-0.161
-0.162
-0.164
-0.166
-0.168
-0.169
-0.171
-0.171
-0.171
-0.171
-0.170
-0.168
-0.165
-0.163
-0.159
-0.156
-0.152
-0.149
-0.145
-0.142
-0.139
-0.136
-0.133
-0.130
-0.127
-0.125
-0.123
-0.121
-0.118
-0.116
-0.115
-0.113
-0.111
-0.110
-0.108
-0.107
-0.106
-0.106
-0.105
-0.105
-0.104
-0.104
-0.104
-0.104
-0.104
-0.104
-0.104
-0.104
-0.104
-0.103
-0.103
-0.103
-0.103
-0.103
-0.103
-0.103
-0.103
-0.104
-0.104
-0.105
-0.106
-0.107
-0.108
-0.109
-0.110
-0.112
-0.113
-0.115
-0.116
-0.117
-0.118
-0.119
-0.120
-0.121
-0.122
-0.123
-0.123
-0.124
-0.124
-0.124
-0.124
-0.124
-0.124
-0.124
-0.124
-0.124
-0.123
-0.123
-0.123
-0.123
-0.122
-0.122
-0.121
-0.121
-0.121
-0.120
-0.120
-0.120
-0.119
-0.119
-0.118
-0.118
-0.118
-0.117
-0.117
-0.116
-0.116
-0.116
-0.115
-0.140
-0.139
-0.138
-0.136
-0.135
-0.133
-0.132
-0.131
-0.129
-0.128
-0.127
-0.126
-0.125
-0.124
-0.124
-0.124
-0.125
-0.126
-0.127
-0.129
-0.130
-0.132
-0.134
-0.137
-0.139
-0.141
-0.143
-0.145
-0.147
-0.148
-0.149
-0.150
-0.151
-0.152
-0.152
-0.153
-0.153
-0.153
-0.154
-0.155
-0.156
-0.157
-0.158
-0.160
-0.162
-0.164
-0.166
-0.168
-0.169
-0.170
-0.171
-0.171
-0.170
-0.168
-0.167
-0.164
-0.161
-0.158
-0.155
-0.152
-0.148
-0.145
-0.142
-0.139
-0.136
-0.134
-0.131
-0.129
-0.126
-0.124
-0.122
-0.120
-0.118
-0.117
-0.115
-0.114
-0.112
-0.111
-0.110
-0.109
-0.109
-0.108
-0.108
-0.108
-0.108
-0.108
-0.108
-0.108
-0.108
-0.108
-0.108
-0.107
-0.107
-0.107
-0.107
-0.107
-0.107
-0.107
-0.107
-0.108
-0.108
-0.109
-0.109
-0.110
-0.111
-0.112
-0.113
-0.114
-0.115
-0.117
-0.118
-0.119
-0.120
-0.121
-0.122
-0.122
-0.123
-0.123
-0.124
-0.124
-0.124
-0.125
-0.125
-0.125
-0.125
-0.124
-0.124
-0.124
-0.124
-0.123
-0.123
-0.123
-0.122
-0.122
-0.122
-0.121
-0.121
-0.120
-0.120
-0.120
-0.119
-0.119
-0.118
-0.118
-0.118
-0.117
-0.117
-0.116
-0.116
-0.116
-0.115
-0.140
-0.139
-0.138
-0.137
-0.136
-0.134
-0.133
-0.132
-0.131
-0.129
-0.128
-0.128
-0.127
-0.126
-0.126
-0.127
-0.127
-0.128
-0.129
-0.130
-0.132
-0.134
-0.136
-0.137
-0.139
-0.141
-0.143
-0.145
-0.146
-0.147
-0.148
-0.149
-0.150
-0.150
-0.150
-0.151
-0.151
-0.151
-0.152
-0.152
-0.153
-0.154
-0.156
-0.158
-0.160
-0.162
-0.164
-0.166
-0.168
-0.169
-0.170
-0.170
-0.169
-0.168
-0.167
-0.165
-0.163
-0.160
-0.157
-0.154
-0.151
-0.148
-0.145
-0.142
-0.139
-0.137
-0.134
-0.132
-0.130
-0.128
-0.126
-0.124
-0.122
-0.120
-0.119
-0.117
-0.116
-0.115
-0.114
-0.113
-0.113
-0.112
-0.112
-0.112
-0.112
-0.112
-0.112
-0.112
-0.112
-0.112
-0.112
-0.112
-0.111
-0.111
-0.111
-0.111
-0.111
-0.111
-0.111
-0.111
-0.112
-0.112
-0.113
-0.113
-0.114
-0.115
-0.116
-0.117
-0.118
-0.119
-0.120
-0.120
-0.121
-0.122
-0.123
-0.123
-0.124
-0.124
-0.125
-0.125
-0.125
-0.125
-0.125
-0.125
-0.125
-0.125
-0.124
-0.124
-0.124
-0.124
-0.123
-0.123
-0.123
-0.122
-0.122
-0.121
-0.121
-0.121
-0.120
-0.120
-0.119
-0.119
-0.119
-0.118
-0.118
-0.117
-0.117
-0.117
-0.116
-0.116
-0.115
-0.140
-0.139
-0.138
-0.137
-0.136
-0.135
-0.134
-0.133
-0.132
-0.131
-0.130
-0.129
-0.129
-0.129
-0.129
-0.129
-0.129
-0.130
-0.131
-0.132
-0.134
-0.135
-0.137
-0.138
-0.140
-0.142
-0.143
-0.144
-0.146
-0.147
-0.147
-0.148
-0.148
-0.149
-0.149
-0.149
-0.149
-0.149
-0.150
-0.150
-0.151
-0.152
-0.154
-0.156
-0.158
-0.160
-0.162
-0.164
-0.166
-0.167
-0.168
-0.169
-0.169
-0.168
-0.167
-0.165
-0.163
-0.161
-0.158
-0.156
-0.153
-0.150
-0.147
-0.145
-0.142
-0.140
-0.137
-0.135
-0.133
-0.131
-0.129
-0.127
-0.125
-0.124
-0.122
-0.121
-0.120
-0.119
-0.118
-0.117
-0.117
-0.116
-0.116
-0.116
-0.116
-0.116
-0.116
-0.116
-0.116
-0.116
-0.116
-0.116
-0.115
-0.115
-0.115
-0.115
-0.115
-0.115
-0.115
-0.115
-0.116
-0.116
-0.116
-0.117
-0.117
-0.118
-0.119
-0.119
-0.120
-0.121
-0.121
-0.122
-0.123
-0.123
-0.124
-0.124
-0.125
-0.125
-0.125
-0.125
-0.125
-0.125
-0.125
-0.125
-0.125
-0.125
-0.125
-0.125
-0.124
-0.124
-0.124
-0.123
-0.123
-0.122
-0.122
-0.122
-0.121
-0.121
-0.120
-0.120
-0.120
-0.119
-0.119
-0.118
-0.118
-0.117
-0.117
-0.117
-0.116
-0.116
-0.115
-0.141
-0.140
-0.139
-0.138
-0.137
-0.136
-0.135
-0.134
-0.133
-0.133
-0.132
-0.131
-0.131
-0.131
-0.131
-0.131
-0.131
-0.132
-0.133
-0.134
-0.135
-0.137
-0.138
-0.139
-0.141
-0.142
-0.143
-0.145
-0.145
-0.146
-0.147
-0.147
-0.148
-0.148
-0.148
-0.148
-0.148
-0.148
-0.149
-0.149
-0.150
-0.151
-0.152
-0.154
-0.156
-0.158
-0.160
-0.162
-0.164
-0.166
-0.167
-0.168
-0.168
-0.167
-0.167
-0.165
-0.164
-0.162
-0.159
-0.157
-0.154
-0.152
-0.150
-0.147
-0.145
-0.142
-0.140
-0.138
-0.136
-0.134
-0.132
-0.130
-0.129
-0.127
-0.126
-0.125
-0.124
-0.123
-0.122
-0.121
-0.121
-0.120
-0.120
-0.120
-0.120
-0.120
-0.120
-0.120
-0.120
-0.119
-0.119
-0.119
-0.119
-0.119
-0.119
-0.119
-0.119
-0.119
-0.119
-0.119
-0.119
-0.119
-0.119
-0.120
-0.120
-0.121
-0.121
-0.122
-0.122
-0.123
-0.123
-0.124
-0.124
-0.125
-0.125
-0.125
-0.126
-0.126
-0.126
-0.126
-0.126
-0.126
-0.126
-0.126
-0.126
-0.125
-0.125
-0.125
-0.125
-0.124
-0.124
-0.123
-0.123
-0.123
-0.122
-0.122
-0.121
-0.121
-0.121
-0.120
-0.120
-0.119
-0.119
-0.118
-0.118
-0.118
-0.117
-0.117
-0.116
-0.116
-0.116
-0.141
-0.140
-0.139
-0.139
-0.138
-0.137
-0.136
-0.136
-0.135
-0.134
-0.134
-0.133
-0.133
-0.133
-0.133
-0.133
-0.134
-0.134
-0.135
-0.136
-0.137
-0.138
-0.139
-0.141
-0.142
-0.143
-0.144
-0.145
-0.146
-0.146
-0.147
-0.147
-0.147
-0.147
-0.147
-0.147
-0.147
-0.147
-0.148
-0.148
-0.149
-0.150
-0.151
-0.153
-0.155
-0.157
-0.159
-0.161
-0.163
-0.164
-0.166
-0.166
-0.167
-0.167
-0.166
-0.165
-0.163
-0.162
-0.160
-0.158
-0.156
-0.154
-0.151
-0.149
-0.147
-0.145
-0.143
-0.141
-0.139
-0.137
-0.135
-0.134
-0.132
-0.131
-0.129
-0.128
-0.127
-0.126
-0.126
-0.125
-0.124
-0.124
-0.124
-0.124
-0.124
-0.123
-0.123
-0.123
-0.123
-0.123
-0.123
-0.123
-0.123
-0.123
-0.123
-0.123
-0.123
-0.122
-0.122
-0.122
-0.122
-0.122
-0.122
-0.123
-0.123
-0.123
-0.123
-0.124
-0.124
-0.125
-0.125
-0.125
-0.126
-0.126
-0.126
-0.126
-0.127
-0.127
-0.127
-0.127
-0.127
-0.127
-0.126
-0.126
-0.126
-0.126
-0.125
-0.125
-0.125
-0.124
-0.124
-0.124
-0.123
-0.123
-0.122
-0.122
-0.122
-0.121
-0.121
-0.120
-0.120
-0.119
-0.119
-0.119
-0.118
-0.118
-0.117
-0.117
-0.116
-0.116
-0.116
-0.141
-0.141
-0.140
-0.139
-0.139
-0.138
-0.137
-0.137
-0.136
-0.136
-0.135
-0.135
-0.135
-0.135
-0.135
-0.135
-0.135
-0.136
-0.137
-0.138
-0.139
-0.140
-0.141
-0.142
-0.143
-0.144
-0.144
-0.145
-0.146
-0.146
-0.147
-0.147
-0.147
-0.147
-0.147
-0.147
-0.147
-0.147
-0.147
-0.148
-0.148
-0.149
-0.150
-0.152
-0.154
-0.156
-0.158
-0.159
-0.161
-0.163
-0.164
-0.165
-0.166
-0.166
-0.165
-0.165
-0.163
-0.162
-0.160
-0.159
-0.157
-0.155
-0.153
-0.151
-0.149
-0.147
-0.145
-0.143
-0.141
-0.140
-0.138
-0.137
-0.135
-0.134
-0.133
-0.132
-0.131
-0.130
-0.129
-0.129
-0.128
-0.128
-0.128
-0.127
-0.127
-0.127
-0.127
-0.127
-0.127
-0.127
-0.127
-0.127
-0.127
-0.127
-0.126
-0.126
-0.126
-0.126
-0.126
-0.125
-0.125
-0.125
-0.125
-0.125
-0.125
-0.126
-0.126
-0.126
-0.126
-0.126
-0.127
-0.127
-0.127
-0.127
-0.127
-0.127
-0.127
-0.127
-0.127
-0.127
-0.127
-0.127
-0.127
-0.127
-0.126
-0.126
-0.126
-0.125
-0.125
-0.125
-0.124
-0.124
-0.124
-0.123
-0.123
-0.122
-0.122
-0.121
-0.121
-0.120
-0.120
-0.120
-0.119
-0.119
-0.118
-0.118
-0.117
-0.117
-0.116
-0.116
-0.116
-0.141
-0.141
-0.140
-0.140
-0.139
-0.139
-0.138
-0.138
-0.137
-0.137
-0.137
-0.136
-0.136
-0.136
-0.136
-0.137
-0.137
-0.138
-0.138
-0.139
-0.140
-0.141
-0.142
-0.143
-0.144
-0.144
-0.145
-0.146
-0.146
-0.147
-0.147
-0.147
-0.147
-0.147
-0.147
-0.147
-0.147
-0.147
-0.147
-0.147
-0.148
-0.149
-0.150
-0.151
-0.153
-0.155
-0.157
-0.158
-0.160
-0.162
-0.163
-0.164
-0.165
-0.165
-0.165
-0.164
-0.163
-0.162
-0.161
-0.159
-0.158
-0.156
-0.154
-0.152
-0.150
-0.149
-0.147
-0.145
-0.144
-0.142
-0.141
-0.139
-0.138
-0.137
-0.136
-0.135
-0.134
-0.133
-0.133
-0.132
-0.132
-0.132
-0.131
-0.131
-0.131
-0.131
-0.131
-0.131
-0.131
-0.131
-0.131
-0.130
-0.130
-0.130
-0.130
-0.129
-0.129
-0.129
-0.129
-0.128
-0.128
-0.128
-0.128
-0.128
-0.128
-0.128
-0.128
-0.128
-0.128
-0.128
-0.128
-0.128
-0.128
-0.128
-0.128
-0.128
-0.128
-0.128
-0.128
-0.128
-0.128
-0.128
-0.127
-0.127
-0.127
-0.126
-0.126
-0.126
-0.125
-0.125
-0.125
-0.124
-0.124
-0.123
-0.123
-0.122
-0.122
-0.121
-0.121
-0.121
-0.120
-0.120
-0.119
-0.119
-0.118
-0.118
-0.117
-0.117
-0.117
-0.116
-0.116
-0.142
-0.141
-0.141
-0.141
-0.140
-0.140
-0.139
-0.139
-0.139
-0.138
-0.138
-0.138
-0.138
-0.138
-0.138
-0.138
-0.139
-0.139
-0.140
-0.141
-0.141
-0.142
-0.143
-0.144
-0.145
-0.145
-0.146
-0.146
-0.147
-0.147
-0.147
-0.147
-0.147
-0.147
-0.147
-0.147
-0.147
-0.147
-0.147
-0.147
-0.148
-0.149
-0.150
-0.151
-0.152
-0.154
-0.156
-0.158
-0.159
-0.161
-0.162
-0.163
-0.164
-0.164
-0.164
-0.164
-0.163
-0.162
-0.161
-0.160
-0.158
-0.157
-0.155
-0.154
-0.152
-0.150
-0.149
-0.147
-0.146
-0.145
-0.143
-0.142
-0.141
-0.140
-0.139
-0.138
-0.137
-0.137
-0.136
-0.136
-0.135
-0.135
-0.135
-0.135
-0.135
-0.134
-0.134
-0.134
-0.134
-0.134
-0.134
-0.134
-0.133
-0.133
-0.133
-0.133
-0.132
-0.132
-0.132
-0.131
-0.131
-0.131
-0.130
-0.130
-0.130
-0.130
-0.130
-0.130
-0.130
-0.130
-0.130
-0.130
-0.130
-0.129
-0.129
-0.129
-0.129
-0.129
-0.129
-0.129
-0.128
-0.128
-0.128
-0.128
-0.127
-0.127
-0.126
-0.126
-0.126
-0.125
-0.125
-0.124
-0.124
-0.124
-0.123
-0.123
-0.122
-0.122
-0.121
-0.121
-0.120
-0.120
-0.119
-0.119
-0.118
-0.118
-0.118
-0.117
-0.117
-0.116
-0.116
-0.142
-0.142
-0.141
-0.141
-0.141
-0.140
-0.140
-0.140
-0.140
-0.139
-0.139
-0.139
-0.139
-0.139
-0.140
-0.140
-0.140
-0.141
-0.141
-0.142
-0.143
-0.143
-0.144
-0.145
-0.145
-0.146
-0.146
-0.147
-0.147
-0.147
-0.148
-0.148
-0.148
-0.148
-0.147
-0.147
-0.147
-0.147
-0.147
-0.148
-0.148
-0.149
-0.150
-0.151
-0.152
-0.154
-0.155
-0.157
-0.159
-0.160
-0.161
-0.162
-0.163
-0.163
-0.163
-0.163
-0.163
-0.162
-0.161
-0.160
-0.159
-0.157
-0.156
-0.155
-0.153
-0.152
-0.151
-0.149
-0.148
-0.147
-0.146
-0.145
-0.144
-0.143
-0.142
-0.141
-0.140
-0.140
-0.139
-0.139
-0.139
-0.138
-0.138
-0.138
-0.138
-0.138
-0.138
-0.138
-0.137
-0.137
-0.137
-0.137
-0.137
-0.136
-0.136
-0.135
-0.135
-0.135
-0.134
-0.134
-0.133
-0.133
-0.133
-0.132
-0.132
-0.132
-0.132
-0.132
-0.131
-0.131
-0.131
-0.131
-0.131
-0.131
-0.130
-0.130
-0.130
-0.130
-0.130
-0.129
-0.129
-0.129
-0.128
-0.128
-0.128
-0.127
-0.127
-0.126
-0.126
-0.126
-0.125
-0.125
-0.124
-0.124
-0.123
-0.123
-0.122
-0.122
-0.121
-0.121
-0.120
-0.120
-0.119
-0.119
-0.119
-0.118
-0.118
-0.117
-0.117
-0.116
-0.116
-0.142
-0.142
-0.142
-0.142
-0.141
-0.141
-0.141
-0.141
-0.141
-0.140
-0.140
-0.140
-0.141
-0.141
-0.141
-0.141
-0.142
-0.142
-0.143
-0.143
-0.144
-0.145
-0.145
-0.146
-0.146
-0.147
-0.147
-0.148
-0.148
-0.148
-0.148
-0.148
-0.148
-0.148
-0.148
-0.148
-0.148
-0.148
-0.148
-0.148
-0.149
-0.149
-0.150
-0.151
-0.152
-0.154
-0.155
-0.157
-0.158
-0.159
-0.161
-0.162
-0.162
-0.163
-0.163
-0.163
-0.162
-0.162
-0.161
-0.160
-0.159
-0.158
-0.157
-0.156
-0.155
-0.153
-0.152
-0.151
-0.150
-0.149
-0.148
-0.147
-0.146
-0.145
-0.144
-0.144
-0.143
-0.143
-0.142
-0.142
-0.142
-0.142
-0.141
-0.141
-0.141
-0.141
-0.141
-0.141
-0.140
-0.140
-0.140
-0.140
-0.139
-0.139
-0.139
-0.138
-0.138
-0.137
-0.137
-0.136
-0.136
-0.135
-0.135
-0.135
-0.134
-0.134
-0.133
-0.133
-0.133
-0.133
-0.132
-0.132
-0.132
-0.132
-0.131
-0.131
-0.131
-0.130
-0.130
-0.130
-0.130
-0.129
-0.129
-0.128
-0.128
-0.128
-0.127
-0.127
-0.126
-0.126
-0.125
-0.125
-0.124
-0.124
-0.123
-0.123
-0.122
-0.122
-0.122
-0.121
-0.121
-0.120
-0.120
-0.119
-0.119
-0.118
-0.118
-0.117
-0.117
-0.116
-0.116
-0.142
-0.142
-0.142
-0.142
-0.142
-0.142
-0.142
-0.141
-0.141
-0.141
-0.141
-0.141
-0.142
-0.142
-0.142
-0.142
-0.143
-0.143
-0.144
-0.144
-0.145
-0.145
-0.146
-0.147
-0.147
-0.148
-0.148
-0.148
-0.148
-0.149
-0.149
-0.149
-0.149
-0.149
-0.149
-0.148
-0.148
-0.148
-0.149
-0.149
-0.149
-0.150
-0.151
-0.152
-0.153
-0.154
-0.155
-0.157
-0.158
-0.159
-0.160
-0.161
-0.162
-0.162
-0.162
-0.162
-0.162
-0.162
-0.161
-0.160
-0.160
-0.159
-0.158
-0.157
-0.156
-0.155
-0.154
-0.153
-0.152
-0.151
-0.150
-0.149
-0.148
-0.148
-0.147
-0.146
-0.146
-0.146
-0.145
-0.145
-0.145
-0.144
-0.144
-0.144
-0.144
-0.144
-0.144
-0.144
-0.143
-0.143
-0.143
-0.142
-0.142
-0.142
-0.141
-0.141
-0.140
-0.140
-0.139
-0.138
-0.138
-0.137
-0.137
-0.136
-0.136
-0.135
-0.135
-0.135
-0.134
-0.134
-0.134
-0.133
-0.133
-0.133
-0.132
-0.132
-0.132
-0.131
-0.131
-0.130
-0.130
-0.130
-0.129
-0.129
-0.128
-0.128
-0.127
-0.127
-0.127
-0.126
-0.126
-0.125
-0.125
-0.124
-0.124
-0.123
-0.123
-0.122
-0.122
-0.121
-0.121
-0.120
-0.120
-0.119
-0.119
-0.118
-0.118
-0.117
-0.117
-0.116
-0.116
-0.142
-0.142
-0.142
-0.142
-0.142
-0.142
-0.142
-0.142
-0.142
-0.142
-0.142
-0.142
-0.143
-0.143
-0.143
-0.143
-0.144
-0.144
-0.145
-0.145
-0.146
-0.146
-0.147
-0.147
-0.148
-0.148
-0.149
-0.149
-0.149
-0.149
-0.149
-0.149
-0.149
-0.149
-0.149
-0.149
-0.149
-0.149
-0.149
-0.150
-0.150
-0.151
-0.151
-0.152
-0.153
-0.154
-0.155
-0.157
-0.158
-0.159
-0.160
-0.161
-0.161
-0.162
-0.162
-0.162
-0.162
-0.162
-0.161
-0.161
-0.160
-0.159
-0.158
-0.158
-0.157
-0.156
-0.155
-0.154
-0.153
-0.152
-0.152
-0.151
-0.150
-0.150
-0.149
-0.149
-0.148
-0.148
-0.148
-0.148
-0.147
-0.147
-0.147
-0.147
-0.147
-0.147
-0.146
-0.146
-0.146
-0.146
-0.145
-0.145
-0.144
-0.144
-0.143
-0.143
-0.142
-0.142
-0.141
-0.140
-0.140
-0.139
-0.139
-0.138
-0.138
-0.137
-0.136
-0.136
-0.136
-0.135
-0.135
-0.134
-0.134
-0.133
-0.133
-0.133
-0.132
-0.132
-0.131
-0.131
-0.131
-0.130
-0.130
-0.129
-0.129
-0.128
-0.128
-0.127
-0.127
-0.126
-0.126
-0.125
-0.125
-0.124
-0.124
-0.123
-0.123
-0.122
-0.122
-0.121
-0.121
-0.120
-0.120
-0.119
-0.119
-0.118
-0.118
-0.117
-0.117
-0.116
-0.116
-0.143
-0.143
-0.143
-0.143
-0.143
-0.143
-0.143
-0.143
-0.143
-0.143
-0.143
-0.143
-0.143
-0.144
-0.144
-0.144
-0.145
-0.145
-0.146
-0.146
-0.147
-0.147
-0.148
-0.148
-0.149
-0.149
-0.149
-0.150
-0.150
-0.150
-0.150
-0.150
-0.150
-0.150
-0.150
-0.150
-0.150
-0.150
-0.150
-0.151
-0.151
-0.151
-0.152
-0.153
-0.154
-0.155
-0.156
-0.157
-0.158
-0.159
-0.160
-0.161
-0.161
-0.162
-0.162
-0.162
-0.162
-0.162
-0.161
-0.161
-0.160
-0.160
-0.159
-0.158
-0.158
-0.157
-0.156
-0.155
-0.155
-0.154
-0.153
-0.153
-0.152
-0.152
-0.151
-0.151
-0.151
-0.150
-0.150
-0.150
-0.150
-0.150
-0.149
-0.149
-0.149
-0.149
-0.149
-0.148
-0.148
-0.148
-0.147
-0.147
-0.147
-0.146
-0.145
-0.145
-0.144
-0.144
-0.143
-0.142
-0.142
-0.141
-0.140
-0.140
-0.139
-0.138
-0.138
-0.137
-0.137
-0.136
-0.136
-0.135
-0.135
-0.134
-0.134
-0.133
-0.133
-0.132
-0.132
-0.131
-0.131
-0.131
-0.130
-0.130
-0.129
-0.129
-0.128
-0.128
-0.127
-0.127
-0.126
-0.126
-0.125
-0.124
-0.124
-0.123
-0.123
-0.122
-0.122
-0.121
-0.121
-0.120
-0.120
-0.119
-0.119
-0.118
-0.118
-0.117
-0.117
-0.116
-0.116
-0.143
-0.143
-0.143
-0.143
-0.143
-0.143
-0.143
-0.143
-0.143
-0.143
-0.144
-0.144
-0.144
-0.144
-0.145
-0.145
-0.146
-0.146
-0.146
-0.147
-0.147
-0.148
-0.148
-0.149
-0.149
-0.150
-0.150
-0.150
-0.150
-0.150
-0.151
-0.151
-0.151
-0.151
-0.151
-0.151
-0.151
-0.151
-0.151
-0.151
-0.152
-0.152
-0.153
-0.154
-0.154
-0.155
-0.156
-0.157
-0.158
-0.159
-0.160
-0.160
-0.161
-0.161
-0.162
-0.162
-0.162
-0.162
-0.162
-0.161
-0.161
-0.160
-0.160
-0.159
-0.158
-0.158
-0.157
-0.157
-0.156
-0.156
-0.155
-0.154
-0.154
-0.154
-0.153
-0.153
-0.153
-0.152
-0.152
-0.152
-0.152
-0.152
-0.152
-0.151
-0.151
-0.151
-0.151
-0.151
-0.150
-0.150
-0.149
-0.149
-0.148
-0.148
-0.147
-0.147
-0.146
-0.145
-0.145
-0.144
-0.143
-0.142
-0.142
-0.141
-0.140
-0.140
-0.139
-0.138
-0.138
-0.137
-0.137
-0.136
-0.136
-0.135
-0.135
-0.134
-0.134
-0.133
-0.132
-0.132
-0.131
-0.131
-0.130
-0.130
-0.129
-0.129
-0.128
-0.128
-0.127
-0.127
-0.126
-0.126
-0.125
-0.125
-0.124
-0.124
-0.123
-0.123
-0.122
-0.122
-0.121
-0.120
-0.120
-0.119
-0.119
-0.118
-0.118
-0.117
-0.117
-0.117
-0.116
-0.143
-0.143
-0.143
-0.143
-0.143
-0.143
-0.143
-0.144
-0.144
-0.144
-0.144
-0.144
-0.145
-0.145
-0.145
-0.146
-0.146
-0.147
-0.147
-0.148
-0.148
-0.148
-0.149
-0.149
-0.150
-0.150
-0.150
-0.151
-0.151
-0.151
-0.151
-0.151
-0.151
-0.151
-0.152
-0.152
-0.152
-0.152
-0.152
-0.152
-0.153
-0.153
-0.154
-0.154
-0.155
-0.156
-0.157
-0.157
-0.158
-0.159
-0.160
-0.160
-0.161
-0.161
-0.162
-0.162
-0.162
-0.162
-0.162
-0.161
-0.161
-0.161
-0.160
-0.160
-0.159
-0.159
-0.158
-0.158
-0.157
-0.157
-0.156
-0.156
-0.156
-0.155
-0.155
-0.155
-0.154
-0.154
-0.154
-0.154
-0.154
-0.154
-0.154
-0.153
-0.153
-0.153
-0.153
-0.152
-0.152
-0.152
-0.151
-0.151
-0.150
-0.150
-0.149
-0.148
-0.147
-0.147
-0.146
-0.145
-0.144
-0.144
-0.143
-0.142
-0.141
-0.141
-0.140
-0.139
-0.139
-0.138
-0.138
-0.137
-0.136
-0.136
-0.135
-0.135
-0.134
-0.134
-0.133
-0.132
-0.132
-0.131
-0.131
-0.130
-0.130
-0.129
-0.129
-0.128
-0.128
-0.127
-0.126
-0.126
-0.125
-0.125
-0.124
-0.124
-0.123
-0.123
-0.122
-0.122
-0.121
-0.121
-0.120
-0.120
-0.119
-0.119
-0.118
-0.118
-0.117
-0.117
-0.116
-0.143
-0.143
-0.143
-0.143
-0.143
-0.144
-0.144
-0.144
-0.144
-0.144
-0.145
-0.145
-0.145
-0.146
-0.146
-0.146
-0.147
-0.147
-0.148
-0.148
-0.149
-0.149
-0.149
-0.150
-0.150
-0.151
-0.151
-0.151
-0.151
-0.152
-0.152
-0.152
-0.152
-0.152
-0.152
-0.152
-0.152
-0.153
-0.153
-0.153
-0.153
-0.154
-0.154
-0.155
-0.156
-0.156
-0.157
-0.158
-0.159
-0.159
-0.160
-0.160
-0.161
-0.161
-0.162
-0.162
-0.162
-0.162
-0.162
-0.162
-0.161
-0.161
-0.161
-0.160
-0.160
-0.159
-0.159
-0.159
-0.158
-0.158
-0.158
-0.157
-0.157
-0.157
-0.156
-0.156
-0.156
-0.156
-0.156
-0.156
-0.156
-0.155
-0.155
-0.155
-0.155
-0.155
-0.154
-0.154
-0.154
-0.153
-0.153
-0.152
-0.152
-0.151
-0.150
-0.150
-0.149
-0.148
-0.147
-0.146
-0.146
-0.145
-0.144
-0.143
-0.143
-0.142
-0.141
-0.140
-0.140
-0.139
-0.138
-0.138
-0.137
-0.136
-0.136
-0.135
-0.135
-0.134
-0.133
-0.133
-0.132
-0.132
-0.131
-0.131
-0.130
-0.129
-0.129
-0.128
-0.128
-0.127
-0.127
-0.126
-0.126
-0.125
-0.124
-0.124
-0.123
-0.123
-0.122
-0.122
-0.121
-0.121
-0.120
-0.120
-0.119
-0.119
-0.118
-0.118
-0.117
-0.117
-0.116
-0.143
-0.143
-0.143
-0.143
-0.143
-0.144
-0.144
-0.144
-0.144
-0.145
-0.145
-0.145
-0.146
-0.146
-0.146
-0.147
-0.147
-0.148
-0.148
-0.149
-0.149
-0.149
-0.150
-0.150
-0.151
-0.151
-0.151
-0.152
-0.152
-0.152
-0.152
-0.152
-0.153
-0.153
-0.153
-0.153
-0.153
-0.153
-0.154
-0.154
-0.154
-0.155
-0.155
-0.156
-0.156
-0.157
-0.157
-0.158
-0.159
-0.159
-0.160
-0.161
-0.161
-0.161
-0.162
-0.162
-0.162
-0.162
-0.162
-0.162
-0.162
-0.161
-0.161
-0.161
-0.160
-0.160
-0.160
-0.160
-0.159
-0.159
-0.159
-0.158
-0.158
-0.158
-0.158
-0.158
-0.158
-0.157
-0.157
-0.157
-0.157
-0.157
-0.157
-0.157
-0.156
-0.156
-0.156
-0.156
-0.155
-0.155
-0.154
-0.154
-0.153
-0.152
-0.152
-0.151
-0.150
-0.149
-0.148
-0.148
-0.147
-0.146
-0.145
-0.144
-0.143
-0.143
-0.142
-0.141
-0.140
-0.140
-0.139
-0.138
-0.138
-0.137
-0.136
-0.136
-0.135
-0.134
-0.134
-0.133
-0.133
-0.132
-0.131
-0.131
-0.130
-0.130
-0.129
-0.129
-0.128
-0.127
-0.127
-0.126
-0.126
-0.125
-0.125
-0.124
-0.123
-0.123
-0.122
-0.122
-0.121
-0.121
-0.120
-0.120
-0.119
-0.119
-0.118
-0.118
-0.117
-0.117
-0.116
-0.143
-0.143
-0.143
-0.143
-0.144
-0.144
-0.144
-0.144
-0.145
-0.145
-0.145
-0.146
-0.146
-0.146
-0.147
-0.147
-0.148
-0.148
-0.148
-0.149
-0.149
-0.150
-0.150
-0.151
-0.151
-0.151
-0.152
-0.152
-0.152
-0.153
-0.153
-0.153
-0.153
-0.153
-0.153
-0.154
-0.154
-0.154
-0.154
-0.155
-0.155
-0.155
-0.156
-0.156
-0.157
-0.157
-0.158
-0.159
-0.159
-0.160
-0.160
-0.161
-0.161
-0.161
-0.162
-0.162
-0.162
-0.162
-0.162
-0.162
-0.162
-0.162
-0.161
-0.161
-0.161
-0.161
-0.161
-0.160
-0.160
-0.160
-0.160
-0.159
-0.159
-0.159
-0.159
-0.159
-0.159
-0.159
-0.159
-0.158
-0.158
-0.158
-0.158
-0.158
-0.158
-0.157
-0.157
-0.157
-0.156
-0.156
-0.155
-0.155
-0.154
-0.153
-0.153
-0.152
-0.151
-0.150
-0.149
-0.148
-0.148
-0.147
-0.146
-0.145
-0.144
-0.143
-0.143
-0.142
-0.141
-0.140
-0.140
-0.139
-0.138
-0.138
-0.137
-0.136
-0.136
-0.135
-0.134
-0.134
-0.133
-0.132
-0.132
-0.131
-0.131
-0.130
-0.129
-0.129
-0.128
-0.128
-0.127
-0.126
-0.126
-0.125
-0.125
-0.124
-0.124
-0.123
-0.122
-0.122
-0.121
-0.121
-0.120
-0.120
-0.119
-0.119
-0.118
-0.118
-0.117
-0.117
-0.116
-0.143
-0.143
-0.143
-0.143
-0.144
-0.144
-0.144
-0.145
-0.145
-0.145
-0.145
-0.146
-0.146
-0.147
-0.147
-0.147
-0.148
-0.148
-0.149
-0.149
-0.150
-0.150
-0.151
-0.151
-0.151
-0.152
-0.152
-0.152
-0.153
-0.153
-0.153
-0.153
-0.154
-0.154
-0.154
-0.154
-0.154
-0.155
-0.155
-0.155
-0.156
-0.156
-0.156
-0.157
-0.157
-0.158
-0.158
-0.159
-0.159
-0.160
-0.160
-0.161
-0.161
-0.162
-0.162
-0.162
-0.162
-0.162
-0.162
-0.162
-0.162
-0.162
-0.162
-0.162
-0.161
-0.161
-0.161
-0.161
-0.161
-0.161
-0.160
-0.160
-0.160
-0.160
-0.160
-0.160
-0.160
-0.160
-0.160
-0.160
-0.159
-0.159
-0.159
-0.159
-0.159
-0.158
-0.158
-0.158
-0.157
-0.157
-0.156
-0.156
-0.155
-0.154
-0.153
-0.153
-0.152
-0.151
-0.150
-0.149
-0.148
-0.148
-0.147
-0.146
-0.145
-0.144
-0.143
-0.143
-0.142
-0.141
-0.140
-0.139
-0.139
-0.138
-0.137
-0.137
-0.136
-0.135
-0.135
-0.134
-0.133
-0.133
-0.132
-0.131
-0.131
-0.130
-0.129
-0.129
-0.128
-0.128
-0.127
-0.126
-0.126
-0.125
-0.125
-0.124
-0.124
-0.123
-0.122
-0.122
-0.121
-0.121
-0.120
-0.120
-0.119
-0.119
-0.118
-0.118
-0.117
-0.117
-0.116
-0.142
-0.143
-0.143
-0.143
-0.144
-0.144
-0.144
-0.145
-0.145
-0.145
-0.146
-0.146
-0.146
-0.147
-0.147
-0.148
-0.148
-0.149
-0.149
-0.149
-0.150
-0.150
-0.151
-0.151
-0.152
-0.152
-0.152
-0.153
-0.153
-0.153
-0.154
-0.154
-0.154
-0.154
-0.154
-0.155
-0.155
-0.155
-0.155
-0.156
-0.156
-0.156
-0.157
-0.157
-0.158
-0.158
-0.159
-0.159
-0.160
-0.160
-0.161
-0.161
-0.161
-0.162
-0.162
-0.162
-0.162
-0.162
-0.162
-0.162
-0.162
-0.162
-0.162
-0.162
-0.162
-0.162
-0.162
-0.161
-0.161
-0.161
-0.161
-0.161
-0.161
-0.161
-0.161
-0.161
-0.161
-0.161
-0.161
-0.160
-0.160
-0.160
-0.160
-0.160
-0.160
-0.159
-0.159
-0.159
-0.158
-0.158
-0.157
-0.156
-0.156
-0.155
-0.154
-0.153
-0.153
-0.152
-0.151
-0.150
-0.149
-0.148
-0.147
-0.146
-0.146
-0.145
-0.144
-0.143
-0.142
-0.141
-0.141
-0.140
-0.139
-0.138
-0.138
-0.137
-0.136
-0.136
-0.135
-0.134
-0.134
-0.133
-0.132
-0.132
-0.131
-0.130
-0.130
-0.129
-0.128
-0.128
-0.127
-0.127
-0.126
-0.125
-0.125
-0.124
-0.124
-0.123
-0.123
-0.122
-0.121
-0.121
-0.120
-0.120
-0.119
-0.119
-0.118
-0.118
-0.117
-0.117
-0.116
-0.142
-0.143
-0.143
-0.143
-0.144
-0.144
-0.144
-0.145
-0.145
-0.145
-0.146
-0.146
-0.147
-0.147
-0.147
-0.148
-0.148
-0.149
-0.149
-0.150
-0.150
-0.150
-0.151
-0.151
-0.152
-0.152
-0.152
-0.153
-0.153
-0.153
-0.154
-0.154
-0.154
-0.155
-0.155
-0.155
-0.155
-0.156
-0.156
-0.156
-0.157
-0.157
-0.157
-0.158
-0.158
-0.159
-0.159
-0.159
-0.160
-0.160
-0.161
-0.161
-0.161
-0.162
-0.162
-0.162
-0.162
-0.162
-0.162
-0.162
-0.162
-0.162
-0.162
-0.162
-0.162
-0.162
-0.162
-0.162
-0.162
-0.162
-0.162
-0.162
-0.162
-0.161
-0.161
-0.161
-0.161
-0.161
-0.161
-0.161
-0.161
-0.161
-0.161
-0.161
-0.160
-0.160
-0.160
-0.159
-0.159
-0.158
-0.158
-0.157
-0.156
-0.156
-0.155
-0.154
-0.153
-0.152
-0.151
-0.151
-0.150
-0.149
-0.148
-0.147
-0.146
-0.145
-0.144
-0.144
-0.143
-0.142
-0.141
-0.140
-0.140
-0.139
-0.138
-0.137
-0.137
-0.136
-0.135
-0.134
-0.134
-0.133
-0.132
-0.132
-0.131
-0.130
-0.130
-0.129
-0.129
-0.128
-0.127
-0.127
-0.126
-0.126
-0.125
-0.124
-0.124
-0.123
-0.123
-0.122
-0.121
-0.121
-0.120
-0.120
-0.119
-0.119
-0.118
-0.118
-0.117
-0.117
-0.116
-0.142
-0.142
-0.143
-0.143
-0.143
-0.144
-0.144
-0.145
-0.145
-0.145
-0.146
-0.146
-0.147
-0.147
-0.147
-0.148
-0.148
-0.149
-0.149
-0.150
-0.150
-0.151
-0.151
-0.151
-0.152
-0.152
-0.153
-0.153
-0.153
-0.154
-0.154
-0.154
-0.155
-0.155
-0.155
-0.155
-0.156
-0.156
-0.156
-0.157
-0.157
-0.157
-0.158
-0.158
-0.158
-0.159
-0.159
-0.160
-0.160
-0.160
-0.161
-0.161
-0.161
-0.162
-0.162
-0.162
-0.162
-0.162
-0.162
-0.163
-0.163
-0.163
-0.163
-0.162
-0.162
-0.162
-0.162
-0.162
-0.162
-0.162
-0.162
-0.162
-0.162
-0.162
-0.162
-0.162
-0.162
-0.162
-0.162
-0.162
-0.162
-0.161
-0.161
-0.161
-0.161
-0.160
-0.160
-0.160
-0.159
-0.159
-0.158
-0.157
-0.157
-0.156
-0.155
-0.154
-0.154
-0.153
-0.152
-0.151
-0.150
-0.149
-0.148
-0.147
-0.147
-0.146
-0.145
-0.144
-0.143
-0.142
-0.141
-0.141
-0.140
-0.139
-0.138
-0.138
-0.137
-0.136
-0.135
-0.135
-0.134
-0.133
-0.133
-0.132
-0.131
-0.131
-0.130
-0.129
-0.129
-0.128
-0.127
-0.127
-0.126
-0.126
-0.125
-0.124
-0.124
-0.123
-0.123
-0.122
-0.121
-0.121
-0.120
-0.120
-0.119
-0.119
-0.118
-0.118
-0.117
-0.117
-0.116
-0.142
-0.142
-0.143
-0.143
-0.143
-0.144
-0.144
-0.145
-0.145
-0.145
-0.146
-0.146
-0.147
-0.147
-0.147
-0.148
-0.148
-0.149
-0.149
-0.150
-0.150
-0.151
-0.151
-0.152
-0.152
-0.152
-0.153
-0.153
-0.153
-0.154
-0.154
-0.154
-0.155
-0.155
-0.155
-0.156
-0.156
-0.156
-0.157
-0.157
-0.157
-0.158
-0.158
-0.158
-0.159
-0.159
-0.159
-0.160
-0.160
-0.161
-0.161
-0.161
-0.161
-0.162
-0.162
-0.162
-0.162
-0.162
-0.162
-0.163
-0.163
-0.163
-0.163
-0.163
-0.163
-0.163
-0.163
-0.163
-0.163
-0.162
-0.162
-0.162
-0.162
-0.162
-0.162
-0.162
-0.162
-0.162
-0.162
-0.162
-0.162
-0.162
-0.162
-0.161
-0.161
-0.161
-0.160
-0.160
-0.160
-0.159
-0.158
-0.158
-0.157
-0.156
-0.156
-0.155
-0.154
-0.153
-0.152
-0.151
-0.150
-0.150
-0.149
-0.148
-0.147
-0.146
-0.145
-0.144
-0.143
-0.143
-0.142
-0.141
-0.140
-0.139
-0.139
-0.138
-0.137
-0.136
-0.136
-0.135
-0.134
-0.133
-0.133
-0.132
-0.131
-0.131
-0.130
-0.129
-0.129
-0.128
-0.127
-0.127
-0.126
-0.126
-0.125
-0.124
-0.124
-0.123
-0.123
-0.122
-0.121
-0.121
-0.120
-0.120
-0.119
-0.119
-0.118
-0.118
-0.117
-0.117
-0.116
-0.142
-0.142
-0.142
-0.143
-0.143
-0.144
-0.144
-0.144
-0.145
-0.145
-0.146
-0.146
-0.147
-0.147
-0.147
-0.148
-0.148
-0.149
-0.149
-0.150
-0.150
-0.151
-0.151
-0.152
-0.152
-0.152
-0.153
-0.153
-0.154
-0.154
-0.154
-0.155
-0.155
-0.155
-0.156
-0.156
-0.156
-0.156
-0.157
-0.157
-0.157
-0.158
-0.158
-0.158
-0.159
-0.159
-0.160
-0.160
-0.160
-0.161
-0.161
-0.161
-0.161
-0.162
-0.162
-0.162
-0.162
-0.162
-0.163
-0.163
-0.163
-0.163
-0.163
-0.163
-0.163
-0.163
-0.163
-0.163
-0.163
-0.163
-0.163
-0.163
-0.163
-0.163
-0.163
-0.163
-0.163
-0.163
-0.163
-0.162
-0.162
-0.162
-0.162
-0.162
-0.161
-0.161
-0.161
-0.160
-0.160
-0.159
-0.159
-0.158
-0.157
-0.157
-0.156
-0.155
-0.154
-0.153
-0.152
-0.152
-0.151
-0.150
-0.149
-0.148
-0.147
-0.146
-0.145
-0.144
-0.144
-0.143
-0.142
-0.141
-0.140
-0.140
-0.139
-0.138
-0.137
-0.136
-0.136
-0.135
-0.134
-0.134
-0.133
-0.132
-0.131
-0.131
-0.130
-0.129
-0.129
-0.128
-0.128
-0.127
-0.126
-0.126
-0.125
-0.124
-0.124
-0.123
-0.123
-0.122
-0.121
-0.121
-0.120
-0.120
-0.119
-0.119
-0.118
-0.118
-0.117
-0.117
-0.116
-0.141
-0.142
-0.142
-0.143
-0.143
-0.143
-0.144
-0.144
-0.145
-0.145
-0.146
-0.146
-0.146
-0.147
-0.147
-0.148
-0.148
-0.149
-0.149
-0.150
-0.150
-0.151
-0.151
-0.151
-0.152
-0.152
-0.153
-0.153
-0.154
-0.154
-0.154
-0.155
-0.155
-0.155
-0.156
-0.156
-0.156
-0.157
-0.157
-0.157
-0.158
-0.158
-0.158
-0.159
-0.159
-0.159
-0.160
-0.160
-0.160
-0.161
-0.161
-0.161
-0.161
-0.162
-0.162
-0.162
-0.162
-0.162
-0.162
-0.163
-0.163
-0.163
-0.163
-0.163
-0.163
-0.163
-0.163
-0.163
-0.163
-0.163
-0.163
-0.163
-0.163
-0.163
-0.163
-0.163
-0.163
-0.163
-0.163
-0.163
-0.162
-0.162
-0.162
-0.162
-0.162
-0.161
-0.161
-0.160
-0.160
-0.159
-0.159
-0.158
-0.157
-0.157
-0.156
-0.155
-0.154
-0.153
-0.153
-0.152
-0.151
-0.150
-0.149
-0.148
-0.147
-0.146
-0.146
-0.145
-0.144
-0.143
-0.142
-0.141
-0.140
-0.140
-0.139
-0.138
-0.137
-0.137
-0.136
-0.135
-0.134
-0.134
-0.133
-0.132
-0.132
-0.131
-0.130
-0.130
-0.129
-0.128
-0.128
-0.127
-0.126
-0.126
-0.125
-0.124
-0.124
-0.123
-0.123
-0.122
-0.121
-0.121
-0.120
-0.120
-0.119
-0.119
-0.118
-0.118
-0.117
-0.116
-0.116
-0.141
-0.142
-0.142
-0.142
-0.143
-0.143
-0.144
-0.144
-0.145
-0.145
-0.145
-0.146
-0.146
-0.147
-0.147
-0.148
-0.148
-0.149
-0.149
-0.150
-0.150
-0.150
-0.151
-0.151
-0.152
-0.152
-0.153
-0.153
-0.153
-0.154
-0.154
-0.155
-0.155
-0.155
-0.156
-0.156
-0.156
-0.157
-0.157
-0.157
-0.158
-0.158
-0.158
-0.159
-0.159
-0.159
-0.160
-0.160
-0.160
-0.161
-0.161
-0.161
-0.161
-0.162
-0.162
-0.162
-0.162
-0.162
-0.162
-0.163
-0.163
-0.163
-0.163
-0.163
-0.163
-0.163
-0.163
-0.163
-0.163
-0.163
-0.163
-0.163
-0.163
-0.163
-0.163
-0.163
-0.163
-0.163
-0.163
-0.163
-0.163
-0.162
-0.162
-0.162
-0.162
-0.161
-0.161
-0.160
-0.160
-0.159
-0.159
-0.158
-0.157
-0.157
-0.156
-0.155
-0.154
-0.154
-0.153
-0.152
-0.151
-0.150
-0.149
-0.148
-0.147
-0.147
-0.146
-0.145
-0.144
-0.143
-0.142
-0.141
-0.141
-0.140
-0.139
-0.138
-0.137
-0.137
-0.136
-0.135
-0.134
-0.134
-0.133
-0.132
-0.132
-0.131
-0.130
-0.130
-0.129
-0.128
-0.128
-0.127
-0.126
-0.126
-0.125
-0.124
-0.124
-0.123
-0.123
-0.122
-0.121
-0.121
-0.120
-0.120
-0.119
-0.119
-0.118
-0.118
-0.117
-0.116
-0.116
-0.141
-0.141
-0.142
-0.142
-0.143
-0.143
-0.143
-0.144
-0.144
-0.145
-0.145
-0.146
-0.146
-0.147
-0.147
-0.148
-0.148
-0.148
-0.149
-0.149
-0.150
-0.150
-0.151
-0.151
-0.152
-0.152
-0.153
-0.153
-0.153
-0.154
-0.154
-0.155
-0.155
-0.155
-0.156
-0.156
-0.156
-0.157
-0.157
-0.157
-0.158
-0.158
-0.158
-0.159
-0.159
-0.159
-0.160
-0.160
-0.160
-0.161
-0.161
-0.161
-0.161
-0.162
-0.162
-0.162
-0.162
-0.162
-0.162
-0.162
-0.163
-0.163
-0.163
-0.163
-0.163
-0.163
-0.163
-0.163
-0.163
-0.163
-0.163
-0.163
-0.163
-0.163
-0.163
-0.163
-0.163
-0.163
-0.163
-0.163
-0.163
-0.162
-0.162
-0.162
-0.162
-0.161
-0.161
-0.160
-0.160
-0.159
-0.159
-0.158
-0.157
-0.157
-0.156
-0.155
-0.154
-0.154
-0.153
-0.152
-0.151
-0.150
-0.149
-0.148
-0.147
-0.147
-0.146
-0.145
-0.144
-0.143
-0.142
-0.142
-0.141
-0.140
-0.139
-0.138
-0.138
-0.137
-0.136
-0.135
-0.135
-0.134
-0.133
-0.132
-0.132
-0.131
-0.130
-0.130
-0.129
-0.128
-0.128
-0.127
-0.126
-0.126
-0.125
-0.124
-0.124
-0.123
-0.123
-0.122
-0.121
-0.121
-0.120
-0.120
-0.119
-0.119
-0.118
-0.117
-0.117
-0.116
-0.116
-0.141
-0.141
-0.141
-0.142
-0.142
-0.143
-0.143
-0.144
-0.144
-0.145
-0.145
-0.145
-0.146
-0.146
-0.147
-0.147
-0.148
-0.148
-0.149
-0.149
-0.150
-0.150
-0.151
-0.151
-0.152
-0.152
-0.152
-0.153
-0.153
-0.154
-0.154
-0.154
-0.155
-0.155
-0.156
-0.156
-0.156
-0.157
-0.157
-0.157
-0.158
-0.158
-0.158
-0.159
-0.159
-0.159
-0.160
-0.160
-0.160
-0.160
-0.161
-0.161
-0.161
-0.161
-0.162
-0.162
-0.162
-0.162
-0.162
-0.162
-0.162
-0.163
-0.163
-0.163
-0.163
-0.163
-0.163
-0.163
-0.163
-0.163
-0.163
-0.163
-0.163
-0.163
-0.163
-0.163
-0.163
-0.163
-0.163
-0.163
-0.162
-0.162
-0.162
-0.162
-0.161
-0.161
-0.161
-0.160
-0.160
-0.159
-0.159
-0.158
-0.157
-0.157
-0.156
-0.155
-0.154
-0.153
-0.153
-0.152
-0.151
-0.150
-0.149
-0.148
-0.148
-0.147
-0.146
-0.145
-0.144
-0.143
-0.142
-0.142
-0.141
-0.140
-0.139
-0.138
-0.138
-0.137
-0.136
-0.135
-0.135
-0.134
-0.133
-0.132
-0.132
-0.131
-0.130
-0.130
-0.129
-0.128
-0.128
-0.127
-0.126
-0.126
-0.125
-0.124
-0.124
-0.123
-0.123
-0.122
-0.121
-0.121
-0.120
-0.120
-0.119
-0.119
-0.118
-0.117
-0.117
-0.116
-0.116
-0.140
-0.141
-0.141
-0.142
-0.142
-0.142
-0.143
-0.143
-0.144
-0.144
-0.145
-0.145
-0.146
-0.146
-0.147
-0.147
-0.148
-0.148
-0.149
-0.149
-0.149
-0.150
-0.150
-0.151
-0.151
-0.152
-0.152
-0.153
-0.153
-0.153
-0.154
-0.154
-0.155
-0.155
-0.155
-0.156
-0.156
-0.156
-0.157
-0.157
-0.157
-0.158
-0.158
-0.158
-0.159
-0.159
-0.159
-0.160
-0.160
-0.160
-0.161
-0.161
-0.161
-0.161
-0.161
-0.162
-0.162
-0.162
-0.162
-0.162
-0.162
-0.162
-0.162
-0.163
-0.163
-0.163
-0.163
-0.163
-0.163
-0.163
-0.163
-0.163
-0.163
-0.163
-0.163
-0.163
-0.163
-0.163
-0.163
-0.162
-0.162
-0.162
-0.162
-0.162
-0.161
-0.161
-0.160
-0.160
-0.159
-0.159
-0.158
-0.158
-0.157
-0.156
-0.156
-0.155
-0.154
-0.153
-0.153
-0.152
-0.151
-0.150
-0.149
-0.148
-0.147
-0.147
-0.146
-0.145
-0.144
-0.143
-0.142
-0.142
-0.141
-0.140
-0.139
-0.138
-0.138
-0.137
-0.136
-0.135
-0.135
-0.134
-0.133
-0.132
-0.132
-0.131
-0.130
-0.130
-0.129
-0.128
-0.128
-0.127
-0.126
-0.126
-0.125
-0.124
-0.124
-0.123
-0.123
-0.122
-0.121
-0.121
-0.120
-0.120
-0.119
-0.118
-0.118
-0.117
-0.117
-0.116
-0.116
-0.140
-0.140
-0.141
-0.141
-0.142
-0.142
-0.143
-0.143
-0.144
-0.144
-0.144
-0.145
-0.145
-0.146
-0.146
-0.147
-0.147
-0.148
-0.148
-0.149
-0.149
-0.150
-0.150
-0.151
-0.151
-0.152
-0.152
-0.152
-0.153
-0.153
-0.154
-0.154
-0.154
-0.155
-0.155
-0.156
-0.156
-0.156
-0.157
-0.157
-0.157
-0.158
-0.158
-0.158
-0.159
-0.159
-0.159
-0.160
-0.160
-0.160
-0.160
-0.161
-0.161
-0.161
-0.161
-0.161
-0.162
-0.162
-0.162
-0.162
-0.162
-0.162
-0.162
-0.162
-0.162
-0.162
-0.163
-0.163
-0.163
-0.163
-0.163
-0.163
-0.163
-0.163
-0.163
-0.163
-0.163
-0.162
-0.162
-0.162
-0.162
-0.162
-0.162
-0.161
-0.161
-0.161
-0.160
-0.160
-0.159
-0.159
-0.158
-0.157
-0.157
-0.156
-0.155
-0.155
-0.154
-0.153
-0.152
-0.152
-0.151
-0.150
-0.149
-0.148
-0.147
-0.147
-0.146
-0.145
-0.144
-0.143
-0.142
-0.142
-0.141
-0.140
-0.139
-0.138
-0.138
-0.137
-0.136
-0.135
-0.135
-0.134
-0.133
-0.132
-0.132
-0.131
-0.130
-0.130
-0.129
-0.128
-0.128
-0.127
-0.126
-0.126
-0.125
-0.124
-0.124
-0.123
-0.122
-0.122
-0.121
-0.121
-0.120
-0.120
-0.119
-0.118
-0.118
-0.117
-0.117
-0.116
-0.116
-0.140
-0.140
-0.141
-0.141
-0.141
-0.142
-0.142
-0.143
-0.143
-0.144
-0.144
-0.145
-0.145
-0.146
-0.146
-0.147
-0.147
-0.148
-0.148
-0.148
-0.149
-0.149
-0.150
-0.150
-0.151
-0.151
-0.152
-0.152
-0.153
-0.153
-0.153
-0.154
-0.154
-0.155
-0.155
-0.155
-0.156
-0.156
-0.156
-0.157
-0.157
-0.157
-0.158
-0.158
-0.158
-0.159
-0.159
-0.159
-0.160
-0.160
-0.160
-0.160
-0.161
-0.161
-0.161
-0.161
-0.161
-0.161
-0.162
-0.162
-0.162
-0.162
-0.162
-0.162
-0.162
-0.162
-0.162
-0.162
-0.162
-0.162
-0.162
-0.162
-0.162
-0.162
-0.162
-0.162
-0.162
-0.162
-0.162
-0.162
-0.162
-0.161
-0.161
-0.161
-0.161
-0.160
-0.160
-0.159
-0.159
-0.158
-0.158
-0.157
-0.157
-0.156
-0.155
-0.154
-0.154
-0.153
-0.152
-0.151
-0.151
-0.150
-0.149
-0.148
-0.147
-0.146
-0.146
-0.145
-0.144
-0.143
-0.142
-0.141
-0.141
-0.140
-0.139
-0.138
-0.137
-0.137
-0.136
-0.135
-0.134
-0.134
-0.133
-0.132
-0.132
-0.131
-0.130
-0.129
-0.129
-0.128
-0.127
-0.127
-0.126
-0.126
-0.125
-0.124
-0.124
-0.123
-0.122
-0.122
-0.121
-0.121
-0.120
-0.119
-0.119
-0.118
-0.118
-0.117
-0.117
-0.116
-0.116
-0.139
-0.140
-0.140
-0.141
-0.141
-0.142
-0.142
-0.142
-0.143
-0.143
-0.144
-0.144
-0.145
-0.145
-0.146
-0.146
-0.147
-0.147
-0.148
-0.148
-0.149
-0.149
-0.150
-0.150
-0.150
-0.151
-0.151
-0.152
-0.152
-0.153
-0.153
-0.154
-0.154
-0.154
-0.155
-0.155
-0.155
-0.156
-0.156
-0.157
-0.157
-0.157
-0.158
-0.158
-0.158
-0.158
-0.159
-0.159
-0.159
-0.160
-0.160
-0.160
-0.160
-0.160
-0.161
-0.161
-0.161
-0.161
-0.161
-0.161
-0.162
-0.162
-0.162
-0.162
-0.162
-0.162
-0.162
-0.162
-0.162
-0.162
-0.162
-0.162
-0.162
-0.162
-0.162
-0.162
-0.162
-0.162
-0.162
-0.162
-0.161
-0.161
-0.161
-0.161
-0.160
-0.160
-0.159
-0.159
-0.158
-0.158
-0.157
-0.157
-0.156
-0.156
-0.155
-0.154
-0.153
-0.153
-0.152
-0.151
-0.150
-0.150
-0.149
-0.148
-0.147
-0.146
-0.145
-0.145
-0.144
-0.143
-0.142
-0.141
-0.141
-0.140
-0.139
-0.138
-0.137
-0.137
-0.136
-0.135
-0.134
-0.134
-0.133
-0.132
-0.132
-0.131
-0.130
-0.129
-0.129
-0.128
-0.127
-0.127
-0.126
-0.125
-0.125
-0.124
-0.124
-0.123
-0.122
-0.122
-0.121
-0.121
-0.120
-0.119
-0.119
-0.118
-0.118
-0.117
-0.117
-0.116
-0.115
-0.139
-0.139
-0.140
-0.140
-0.141
-0.141
-0.142
-0.142
-0.143
-0.143
-0.144
-0.144
-0.144
-0.145
-0.145
-0.146
-0.146
-0.147
-0.147
-0.148
-0.148
-0.149
-0.149
-0.150
-0.150
-0.151
-0.151
-0.151
-0.152
-0.152
-0.153
-0.153
-0.154
-0.154
-0.154
-0.155
-0.155
-0.156
-0.156
-0.156
-0.157
-0.157
-0.157
-0.158
-0.158
-0.158
-0.158
-0.159
-0.159
-0.159
-0.160
-0.160
-0.160
-0.160
-0.160
-0.161
-0.161
-0.161
-0.161
-0.161
-0.161
-0.161
-0.161
-0.162
-0.162
-0.162
-0.162
-0.162
-0.162
-0.162
-0.162
-0.162
-0.162
-0.162
-0.162
-0.162
-0.162
-0.161
-0.161
-0.161
-0.161
-0.161
-0.160
-0.160
-0.160
-0.159
-0.159
-0.159
-0.158
-0.158
-0.157
-0.156
-0.156
-0.155
-0.155
-0.154
-0.153
-0.152
-0.152
-0.151
-0.150
-0.149
-0.148
-0.148
-0.147
-0.146
-0.145
-0.144
-0.144
-0.143
-0.142
-0.141
-0.140
-0.140
-0.139
-0.138
-0.137
-0.137
-0.136
-0.135
-0.134
-0.134
-0.133
-0.132
-0.131
-0.131
-0.130
-0.129
-0.129
-0.128
-0.127
-0.127
-0.126
-0.125
-0.125
-0.124
-0.123
-0.123
-0.122
-0.122
-0.121
-0.120
-0.120
-0.119
-0.119
-0.118
-0.118
-0.117
-0.116
-0.116
-0.115
-0.139
-0.139
-0.139
-0.140
-0.140
-0.141
-0.141
-0.142
-0.142
-0.143
-0.143
-0.144
-0.144
-0.145
-0.145
-0.146
-0.146
-0.146
-0.147
-0.147
-0.148
-0.148
-0.149
-0.149
-0.150
-0.150
-0.151
-0.151
-0.152
-0.152
-0.152
-0.153
-0.153
-0.154
-0.154
-0.154
-0.155
-0.155
-0.156
-0.156
-0.156
-0.157
-0.157
-0.157
-0.158
-0.158
-0.158
-0.158
-0.159
-0.159
-0.159
-0.159
-0.160
-0.160
-0.160
-0.160
-0.160
-0.161
-0.161
-0.161
-0.161
-0.161
-0.161
-0.161
-0.161
-0.161
-0.161
-0.161
-0.161
-0.161
-0.161
-0.161
-0.161
-0.161
-0.161
-0.161
-0.161
-0.161
-0.161
-0.161
-0.160
-0.160
-0.160
-0.160
-0.159
-0.159
-0.159
-0.158
-0.158
-0.157
-0.157
-0.156
-0.155
-0.155
-0.154
-0.153
-0.153
-0.152
-0.151
-0.151
-0.150
-0.149
-0.148
-0.147
-0.147
-0.146
-0.145
-0.144
-0.143
-0.143
-0.142
-0.141
-0.140
-0.139
-0.139
-0.138
-0.137
-0.136
-0.136
-0.135
-0.134
-0.133
-0.133
-0.132
-0.131
-0.131
-0.130
-0.129
-0.129
-0.128
-0.127
-0.127
-0.126
-0.125
-0.125
-0.124
-0.123
-0.123
-0.122
-0.122
-0.121
-0.120
-0.120
-0.119
-0.119
-0.118
-0.117
-0.117
-0.116
-0.116
-0.115
-0.138
-0.139
-0.139
-0.140
-0.140
-0.140
-0.141
-0.141
-0.142
-0.142
-0.143
-0.143
-0.144
-0.144
-0.145
-0.145
-0.146
-0.146
-0.147
-0.147
-0.148
-0.148
-0.148
-0.149
-0.149
-0.150
-0.150
-0.151
-0.151
-0.152
-0.152
-0.152
-0.153
-0.153
-0.154
-0.154
-0.154
-0.155
-0.155
-0.156
-0.156
-0.156
-0.157
-0.157
-0.157
-0.157
-0.158
-0.158
-0.158
-0.159
-0.159
-0.159
-0.159
-0.159
-0.160
-0.160
-0.160
-0.160
-0.160
-0.160
-0.161
-0.161
-0.161
-0.161
-0.161
-0.161
-0.161
-0.161
-0.161
-0.161
-0.161
-0.161
-0.161
-0.161
-0.161
-0.161
-0.161
-0.161
-0.160
-0.160
-0.160
-0.160
-0.159
-0.159
-0.159
-0.158
-0.158
-0.158
-0.157
-0.157
-0.156
-0.156
-0.155
-0.154
-0.154
-0.153
-0.152
-0.152
-0.151
-0.150
-0.149
-0.149
-0.148
-0.147
-0.146
-0.146
-0.145
-0.144
-0.143
-0.142
-0.142
-0.141
-0.140
-0.139
-0.139
-0.138
-0.137
-0.136
-0.135
-0.135
-0.134
-0.133
-0.133
-0.132
-0.131
-0.130
-0.130
-0.129
-0.128
-0.128
-0.127
-0.126
-0.126
-0.125
-0.124
-0.124
-0.123
-0.123
-0.122
-0.121
-0.121
-0.120
-0.120
-0.119
-0.118
-0.118
-0.117
-0.117
-0.116
-0.116
-0.115
-0.138
-0.138
-0.139
-0.139
-0.140
-0.140
-0.140
-0.141
-0.141
-0.142
-0.142
-0.143
-0.143
-0.144
-0.144
-0.145
-0.145
-0.146
-0.146
-0.147
-0.147
-0.148
-0.148
-0.149
-0.149
-0.149
-0.150
-0.150
-0.151
-0.151
-0.152
-0.152
-0.152
-0.153
-0.153
-0.154
-0.154
-0.154
-0.155
-0.155
-0.155
-0.156
-0.156
-0.156
-0.157
-0.157
-0.157
-0.158
-0.158
-0.158
-0.158
-0.159
-0.159
-0.159
-0.159
-0.159
-0.160
-0.160
-0.160
-0.160
-0.160
-0.160
-0.160
-0.160
-0.160
-0.161
-0.161
-0.161
-0.161
-0.161
-0.161
-0.161
-0.161
-0.160
-0.160
-0.160
-0.160
-0.160
-0.160
-0.160
-0.159
-0.159
-0.159
-0.159
-0.158
-0.158
-0.158
-0.157
-0.157
-0.156
-0.156
-0.155
-0.154
-0.154
-0.153
-0.153
-0.152
-0.151
-0.151
-0.150
-0.149
-0.148
-0.148
-0.147
-0.146
-0.145
-0.144
-0.144
-0.143
-0.142
-0.141
-0.141
-0.140
-0.139
-0.138
-0.138
-0.137
-0.136
-0.135
-0.135
-0.134
-0.133
-0.132
-0.132
-0.131
-0.130
-0.130
-0.129
-0.128
-0.128
-0.127
-0.126
-0.126
-0.125
-0.124
-0.124
-0.123
-0.122
-0.122
-0.121
-0.121
-0.120
-0.119
-0.119
-0.118
-0.118
-0.117
-0.117
-0.116
-0.115
-0.115
-0.137
-0.138
-0.138
-0.139
-0.139
-0.140
-0.140
-0.141
-0.141
-0.141
-0.142
-0.142
-0.143
-0.143
-0.144
-0.144
-0.145
-0.145
-0.146
-0.146
-0.147
-0.147
-0.148
-0.148
-0.149
-0.149
-0.149
-0.150
-0.150
-0.151
-0.151
-0.152
-0.152
-0.152
-0.153
-0.153
-0.154
-0.154
-0.154
-0.155
-0.155
-0.155
-0.156
-0.156
-0.156
-0.157
-0.157
-0.157
-0.157
-0.158
-0.158
-0.158
-0.158
-0.159
-0.159
-0.159
-0.159
-0.159
-0.159
-0.160
-0.160
-0.160
-0.160
-0.160
-0.160
-0.160
-0.160
-0.160
-0.160
-0.160
-0.160
-0.160
-0.160
-0.160
-0.160
-0.160
-0.160
-0.160
-0.159
-0.159
-0.159
-0.159
-0.158
-0.158
-0.158
-0.157
-0.157
-0.157
-0.156
-0.156
-0.155
-0.155
-0.154
-0.153
-0.153
-0.152
-0.151
-0.151
-0.150
-0.149
-0.149
-0.148
-0.147
-0.146
-0.146
-0.145
-0.144
-0.143
-0.143
-0.142
-0.141
-0.140
-0.140
-0.139
-0.138
-0.137
-0.137
-0.136
-0.135
-0.134
-0.134
-0.133
-0.132
-0.132
-0.131
-0.130
-0.129
-0.129
-0.128
-0.127
-0.127
-0.126
-0.125
-0.125
-0.124
-0.124
-0.123
-0.122
-0.122
-0.121
-0.121
-0.120
-0.119
-0.119
-0.118
-0.118
-0.117
-0.116
-0.116
-0.115
-0.115
-0.137
-0.137
-0.138
-0.138
-0.139
-0.139
-0.140
-0.140
-0.141
-0.141
-0.142
-0.142
-0.142
-0.143
-0.143
-0.144
-0.144
-0.145
-0.145
-0.146
-0.146
-0.147
-0.147
-0.148
-0.148
-0.149
-0.149
-0.149
-0.150
-0.150
-0.151
-0.151
-0.152
-0.152
-0.152
-0.153
-0.153
-0.153
-0.154
-0.154
-0.155
-0.155
-0.155
-0.156
-0.156
-0.156
-0.156
-0.157
-0.157
-0.157
-0.157
-0.158
-0.158
-0.158
-0.158
-0.158
-0.159
-0.159
-0.159
-0.159
-0.159
-0.159
-0.159
-0.159
-0.160
-0.160
-0.160
-0.160
-0.160
-0.160
-0.160
-0.160
-0.160
-0.159
-0.159
-0.159
-0.159
-0.159
-0.159
-0.159
-0.158
-0.158
-0.158
-0.158
-0.157
-0.157
-0.156
-0.156
-0.156
-0.155
-0.155
-0.154
-0.153
-0.153
-0.152
-0.152
-0.151
-0.150
-0.150
-0.149
-0.148
-0.148
-0.147
-0.146
-0.145
-0.145
-0.144
-0.143
-0.142
-0.142
-0.141
-0.140
-0.139
-0.139
-0.138
-0.137
-0.136
-0.136
-0.135
-0.134
-0.133
-0.133
-0.132
-0.131
-0.131
-0.130
-0.129
-0.129
-0.128
-0.127
-0.127
-0.126
-0.125
-0.125
-0.124
-0.123
-0.123
-0.122
-0.122
-0.121
-0.120
-0.120
-0.119
-0.119
-0.118
-0.117
-0.117
-0.116
-0.116
-0.115
-0.115
-0.136
-0.137
-0.137
-0.138
-0.138
-0.139
-0.139
-0.140
-0.140
-0.141
-0.141
-0.142
-0.142
-0.143
-0.143
-0.143
-0.144
-0.144
-0.145
-0.145
-0.146
-0.146
-0.147
-0.147
-0.148
-0.148
-0.149
-0.149
-0.149
-0.150
-0.150
-0.151
-0.151
-0.151
-0.152
-0.152
-0.153
-0.153
-0.153
-0.154
-0.154
-0.154
-0.155
-0.155
-0.155
-0.156
-0.156
-0.156
-0.156
-0.157
-0.157
-0.157
-0.157
-0.158
-0.158
-0.158
-0.158
-0.158
-0.158
-0.159
-0.159
-0.159
-0.159
-0.159
-0.159
-0.159
-0.159
-0.159
-0.159
-0.159
-0.159
-0.159
-0.159
-0.159
-0.159
-0.159
-0.159
-0.158
-0.158
-0.158
-0.158
-0.158
-0.157
-0.157
-0.157
-0.156
-0.156
-0.155
-0.155
-0.155
-0.154
-0.153
-0.153
-0.152
-0.152
-0.151
-0.151
-0.150
-0.149
-0.149
-0.148
-0.147
-0.146
-0.146
-0.145
-0.144
-0.143
-0.143
-0.142
-0.141
-0.141
-0.140
-0.139
-0.138
-0.138
-0.137
-0.136
-0.135
-0.135
-0.134
-0.133
-0.133
-0.132
-0.131
-0.130
-0.130
-0.129
-0.128
-0.128
-0.127
-0.126
-0.126
-0.125
-0.124
-0.124
-0.123
-0.123
-0.122
-0.121
-0.121
-0.120
-0.120
-0.119
-0.118
-0.118
-0.117
-0.117
-0.116
-0.116
-0.115
-0.114
-0.136
-0.136
-0.137
-0.137
-0.138
-0.138
-0.139
-0.139
-0.140
-0.140
-0.141
-0.141
-0.142
-0.142
-0.143
-0.143
-0.143
-0.144
-0.144
-0.145
-0.145
-0.146
-0.146
-0.147
-0.147
-0.148
-0.148
-0.148
-0.149
-0.149
-0.150
-0.150
-0.151
-0.151
-0.151
-0.152
-0.152
-0.152
-0.153
-0.153
-0.154
-0.154
-0.154
-0.155
-0.155
-0.155
-0.155
-0.156
-0.156
-0.156
-0.156
-0.157
-0.157
-0.157
-0.157
-0.157
-0.158
-0.158
-0.158
-0.158
-0.158
-0.158
-0.158
-0.158
-0.158
-0.158
-0.159
-0.159
-0.159
-0.159
-0.158
-0.158
-0.158
-0.158
-0.158
-0.158
-0.158
-0.158
-0.158
-0.157
-0.157
-0.157
-0.157
-0.156
-0.156
-0.156
-0.155
-0.155
-0.154
-0.154
-0.153
-0.153
-0.152
-0.152
-0.151
-0.151
-0.150
-0.149
-0.149
-0.148
-0.147
-0.147
-0.146
-0.145
-0.145
-0.144
-0.143
-0.142
-0.142
-0.141
-0.140
-0.139
-0.139
-0.138
-0.137
-0.137
-0.136
-0.135
-0.134
-0.134
-0.133
-0.132
-0.132
-0.131
-0.130
-0.130
-0.129
-0.128
-0.128
-0.127
-0.126
-0.126
-0.125
-0.124
-0.124
-0.123
-0.122
-0.122
-0.121
-0.121
-0.120
-0.119
-0.119
-0.118
-0.118
-0.117
-0.117
-0.116
-0.115
-0.115
-0.114
-0.136
-0.136
-0.136
-0.137
-0.137
-0.138
-0.138
-0.139
-0.139
-0.140
-0.140
-0.141
-0.141
-0.142
-0.142
-0.142
-0.143
-0.143
-0.144
-0.144
-0.145
-0.145
-0.146
-0.146
-0.147
-0.147
-0.148
-0.148
-0.148
-0.149
-0.149
-0.150
-0.150
-0.150
-0.151
-0.151
-0.152
-0.152
-0.152
-0.153
-0.153
-0.153
-0.154
-0.154
-0.154
-0.155
-0.155
-0.155
-0.155
-0.156
-0.156
-0.156
-0.156
-0.157
-0.157
-0.157
-0.157
-0.157
-0.157
-0.157
-0.158
-0.158
-0.158
-0.158
-0.158
-0.158
-0.158
-0.158
-0.158
-0.158
-0.158
-0.158
-0.158
-0.158
-0.158
-0.157
-0.157
-0.157
-0.157
-0.157
-0.157
-0.156
-0.156
-0.156
-0.155
-0.155
-0.155
-0.154
-0.154
-0.153
-0.153
-0.152
-0.152
-0.151
-0.151
-0.150
-0.149
-0.149
-0.148
-0.148
-0.147
-0.146
-0.146
-0.145
-0.144
-0.143
-0.143
-0.142
-0.141
-0.141
-0.140
-0.139
-0.138
-0.138
-0.137
-0.136
-0.136
-0.135
-0.134
-0.133
-0.133
-0.132
-0.131
-0.131
-0.130
-0.129
-0.129
-0.128
-0.127
-0.127
-0.126
-0.125
-0.125
-0.124
-0.123
-0.123
-0.122
-0.122
-0.121
-0.120
-0.120
-0.119
-0.119
-0.118
-0.117
-0.117
-0.116
-0.116
-0.115
-0.115
-0.114
-0.135
-0.136
-0.136
-0.136
-0.137
-0.137
-0.138
-0.138
-0.139
-0.139
-0.140
-0.140
-0.141
-0.141
-0.142
-0.142
-0.142
-0.143
-0.143
-0.144
-0.144
-0.145
-0.145
-0.146
-0.146
-0.147
-0.147
-0.147
-0.148
-0.148
-0.149
-0.149
-0.149
-0.150
-0.150
-0.151
-0.151
-0.151
-0.152
-0.152
-0.152
-0.153
-0.153
-0.153
-0.154
-0.154
-0.154
-0.155
-0.155
-0.155
-0.155
-0.156
-0.156
-0.156
-0.156
-0.156
-0.156
-0.157
-0.157
-0.157
-0.157
-0.157
-0.157
-0.157
-0.157
-0.157
-0.157
-0.157
-0.157
-0.157
-0.157
-0.157
-0.157
-0.157
-0.157
-0.157
-0.157
-0.157
-0.156
-0.156
-0.156
-0.156
-0.155
-0.155
-0.155
-0.154
-0.154
-0.154
-0.153
-0.153
-0.152
-0.152
-0.151
-0.151
-0.150
-0.150
-0.149
-0.148
-0.148
-0.147
-0.146
-0.146
-0.145
-0.144
-0.144
-0.143
-0.142
-0.142
-0.141
-0.140
-0.139
-0.139
-0.138
-0.137
-0.137
-0.136
-0.135
-0.135
-0.134
-0.133
-0.132
-0.132
-0.131
-0.130
-0.130
-0.129
-0.128
-0.128
-0.127
-0.126
-0.126
-0.125
-0.125
-0.124
-0.123
-0.123
-0.122
-0.121
-0.121
-0.120
-0.120
-0.119
-0.118
-0.118
-0.117
-0.117
-0.116
-0.116
-0.115
-0.115
-0.114
-0.135
-0.135
-0.136
-0.136
-0.136
-0.137
-0.137
-0.138
-0.138
-0.139
-0.139
-0.140
-0.140
-0.141
-0.141
-0.142
-0.142
-0.142
-0.143
-0.143
-0.144
-0.144
-0.145
-0.145
-0.146
-0.146
-0.146
-0.147
-0.147
-0.148
-0.148
-0.149
-0.149
-0.149
-0.150
-0.150
-0.150
-0.151
-0.151
-0.152
-0.152
-0.152
-0.153
-0.153
-0.153
-0.153
-0.154
-0.154
-0.154
-0.155
-0.155
-0.155
-0.155
-0.155
-0.156
-0.156
-0.156
-0.156
-0.156
-0.156
-0.156
-0.156
-0.157
-0.157
-0.157
-0.157
-0.157
-0.157
-0.157
-0.157
-0.157
-0.157
-0.157
-0.156
-0.156
-0.156
-0.156
-0.156
-0.156
-0.155
-0.155
-0.155
-0.155
-0.154
-0.154
-0.154
-0.153
-0.153
-0.152
-0.152
-0.152
-0.151
-0.151
-0.150
-0.150
-0.149
-0.148
-0.148
-0.147
-0.147
-0.146
-0.145
-0.145
-0.144
-0.143
-0.143
-0.142
-0.141
-0.140
-0.140
-0.139
-0.138
-0.138
-0.137
-0.136
-0.136
-0.135
-0.134
-0.134
-0.133
-0.132
-0.131
-0.131
-0.130
-0.129
-0.129
-0.128
-0.127
-0.127
-0.126
-0.126
-0.125
-0.124
-0.124
-0.123
-0.122
-0.122
-0.121
-0.121
-0.120
-0.119
-0.119
-0.118
-0.118
-0.117
-0.117
-0.116
-0.115
-0.115
-0.114
-0.114
-0.134
-0.135
-0.135
-0.135
-0.136
-0.136
-0.137
-0.137
-0.138
-0.138
-0.139
-0.139
-0.140
-0.140
-0.141
-0.141
-0.141
-0.142
-0.142
-0.143
-0.143
-0.144
-0.144
-0.145
-0.145
-0.145
-0.146
-0.146
-0.147
-0.147
-0.148
-0.148
-0.148
-0.149
-0.149
-0.150
-0.150
-0.150
-0.151
-0.151
-0.151
-0.152
-0.152
-0.152
-0.153
-0.153
-0.153
-0.153
-0.154
-0.154
-0.154
-0.154
-0.155
-0.155
-0.155
-0.155
-0.155
-0.155
-0.156
-0.156
-0.156
-0.156
-0.156
-0.156
-0.156
-0.156
-0.156
-0.156
-0.156
-0.156
-0.156
-0.156
-0.156
-0.156
-0.156
-0.156
-0.155
-0.155
-0.155
-0.155
-0.155
-0.154
-0.154
-0.154
-0.153
-0.153
-0.153
-0.152
-0.152
-0.151
-0.151
-0.150
-0.150
-0.149
-0.149
-0.148
-0.148
-0.147
-0.147
-0.146
-0.145
-0.145
-0.144
-0.143
-0.143
-0.142
-0.141
-0.141
-0.140
-0.139
-0.139
-0.138
-0.137
-0.137
-0.136
-0.135
-0.135
-0.134
-0.133
-0.133
-0.132
-0.131
-0.130
-0.130
-0.129
-0.129
-0.128
-0.127
-0.127
-0.126
-0.125
-0.125
-0.124
-0.123
-0.123
-0.122
-0.122
-0.121
-0.120
-0.120
-0.119
-0.119
-0.118
-0.117
-0.117
-0.116
-0.116
-0.115
-0.115
-0.114
-0.114
-0.134
-0.134
-0.135
-0.135
-0.135
-0.136
-0.136
-0.137
-0.137
-0.138
-0.138
-0.139
-0.139
-0.140
-0.140
-0.140
-0.141
-0.141
-0.142
-0.142
-0.143
-0.143
-0.144
-0.144
-0.144
-0.145
-0.145
-0.146
-0.146
-0.147
-0.147
-0.147
-0.148
-0.148
-0.149
-0.149
-0.149
-0.150
-0.150
-0.150
-0.151
-0.151
-0.151
-0.152
-0.152
-0.152
-0.153
-0.153
-0.153
-0.153
-0.153
-0.154
-0.154
-0.154
-0.154
-0.154
-0.155
-0.155
-0.155
-0.155
-0.155
-0.155
-0.155
-0.155
-0.155
-0.155
-0.155
-0.155
-0.155
-0.155
-0.155
-0.155
-0.155
-0.155
-0.155
-0.155
-0.155
-0.154
-0.154
-0.154
-0.154
-0.154
-0.153
-0.153
-0.153
-0.152
-0.152
-0.152
-0.151
-0.151
-0.150
-0.150
-0.149
-0.149
-0.148
-0.148
-0.147
-0.147
-0.146
-0.145
-0.145
-0.144
-0.144
-0.143
-0.142
-0.142
-0.141
-0.140
-0.140
-0.139
-0.138
-0.138
-0.137
-0.136
-0.136
-0.135
-0.134
-0.134
-0.133
-0.132
-0.132
-0.131
-0.130
-0.130
-0.129
-0.128
-0.128
-0.127
-0.126
-0.126
-0.125
-0.124
-0.124
-0.123
-0.123
-0.122
-0.121
-0.121
-0.120
-0.120
-0.119
-0.118
-0.118
-0.117
-0.117
-0.116
-0.116
-0.115
-0.114
-0.114
-0.113
-0.133
-0.134
-0.134
-0.134
-0.135
-0.135
-0.136
-0.136
-0.137
-0.137
-0.138
-0.138
-0.139
-0.139
-0.139
-0.140
-0.140
-0.141
-0.141
-0.142
-0.142
-0.143
-0.143
-0.143
-0.144
-0.144
-0.145
-0.145
-0.146
-0.146
-0.146
-0.147
-0.147
-0.148
-0.148
-0.148
-0.149
-0.149
-0.149
-0.150
-0.150
-0.150
-0.151
-0.151
-0.151
-0.152
-0.152
-0.152
-0.152
-0.153
-0.153
-0.153
-0.153
-0.153
-0.154
-0.154
-0.154
-0.154
-0.154
-0.154
-0.154
-0.155
-0.155
-0.155
-0.155
-0.155
-0.155
-0.155
-0.155
-0.155
-0.155
-0.155
-0.154
-0.154
-0.154
-0.154
-0.154
-0.154
-0.154
-0.153
-0.153
-0.153
-0.153
-0.152
-0.152
-0.152
-0.151
-0.151
-0.150
-0.150
-0.150
-0.149
-0.149
-0.148
-0.148
-0.147
-0.147
-0.146
-0.145
-0.145
-0.144
-0.144
-0.143
-0.142
-0.142
-0.141
-0.140
-0.140
-0.139
-0.139
-0.138
-0.137
-0.137
-0.136
-0.135
-0.135
-0.134
-0.133
-0.133
-0.132
-0.131
-0.131
-0.130
-0.129
-0.129
-0.128
-0.127
-0.127
-0.126
-0.125
-0.125
-0.124
-0.124
-0.123
-0.122
-0.122
-0.121
-0.120
-0.120
-0.119
-0.119
-0.118
-0.118
-0.117
-0.116
-0.116
-0.115
-0.115
-0.114
-0.114
-0.113
-0.133
-0.133
-0.134
-0.134
-0.134
-0.135
-0.135
-0.136
-0.136
-0.137
-0.137
-0.138
-0.138
-0.139
-0.139
-0.139
-0.140
-0.140
-0.141
-0.141
-0.142
-0.142
-0.142
-0.143
-0.143
-0.144
-0.144
-0.145
-0.145
-0.145
-0.146
-0.146
-0.147
-0.147
-0.147
-0.148
-0.148
-0.148
-0.149
-0.149
-0.149
-0.150
-0.150
-0.150
-0.151
-0.151
-0.151
-0.151
-0.152
-0.152
-0.152
-0.152
-0.153
-0.153
-0.153
-0.153
-0.153
-0.153
-0.154
-0.154
-0.154
-0.154
-0.154
-0.154
-0.154
-0.154
-0.154
-0.154
-0.154
-0.154
-0.154
-0.154
-0.154
-0.154
-0.154
-0.153
-0.153
-0.153
-0.153
-0.153
-0.152
-0.152
-0.152
-0.152
-0.151
-0.151
-0.151
-0.150
-0.150
-0.149
-0.149
-0.149
-0.148
-0.148
-0.147
-0.147
-0.146
-0.145
-0.145
-0.144
-0.144
-0.143
-0.142
-0.142
-0.141
-0.141
-0.140
-0.139
-0.139
-0.138
-0.137
-0.137
-0.136
-0.135
-0.135
-0.134
-0.133
-0.133
-0.132
-0.131
-0.131
-0.130
-0.130
-0.129
-0.128
-0.128
-0.127
-0.126
-0.126
-0.125
-0.124
-0.124
-0.123
-0.123
-0.122
-0.121
-0.121
-0.120
-0.120
-0.119
-0.118
-0.118
-0.117
-0.117
-0.116
-0.116
-0.115
-0.115
-0.114
-0.113
-0.113
-0.163
-0.164
-0.165
-0.166
-0.167
-0.168
-0.169
-0.170
-0.171
-0.172
-0.172
-0.173
-0.174
-0.175
-0.176
-0.177
-0.178
-0.178
-0.179
-0.180
-0.181
-0.181
-0.182
-0.183
-0.184
-0.184
-0.185
-0.185
-0.186
-0.186
-0.187
-0.187
-0.188
-0.188
-0.188
-0.189
-0.189
-0.189
-0.189
-0.189
-0.189
-0.189
-0.189
-0.189
-0.189
-0.189
-0.189
-0.189
-0.188
-0.188
-0.188
-0.187
-0.187
-0.186
-0.186
-0.185
-0.185
-0.184
-0.184
-0.183
-0.182
-0.182
-0.181
-0.180
-0.180
-0.179
-0.178
-0.177
-0.177
-0.176
-0.175
-0.174
-0.173
-0.172
-0.172
-0.171
-0.170
-0.169
-0.168
-0.167
-0.167
-0.166
-0.165
-0.164
-0.163
-0.162
-0.162
-0.161
-0.160
-0.159
-0.158
-0.157
-0.157
-0.156
-0.155
-0.154
-0.153
-0.153
-0.152
-0.151
-0.150
-0.149
-0.149
-0.148
-0.147
-0.146
-0.146
-0.145
-0.144
-0.143
-0.142
-0.142
-0.141
-0.140
-0.140
-0.139
-0.138
-0.137
-0.137
-0.136
-0.135
-0.135
-0.134
-0.133
-0.132
-0.132
-0.131
-0.130
-0.130
-0.129
-0.128
-0.128
-0.127
-0.126
-0.126
-0.125
-0.124
-0.124
-0.123
-0.122
-0.122
-0.121
-0.121
-0.120
-0.119
-0.119
-0.118
-0.117
-0.117
-0.116
-0.116
-0.164
-0.165
-0.166
-0.167
-0.168
-0.169
-0.170
-0.171
-0.172
-0.173
-0.174
-0.175
-0.176
-0.177
-0.177
-0.178
-0.179
-0.180
-0.181
-0.182
-0.182
-0.183
-0.184
-0.185
-0.185
-0.186
-0.187
-0.187
-0.188
-0.188
-0.189
-0.189
-0.190
-0.190
-0.190
-0.191
-0.191
-0.191
-0.191
-0.191
-0.191
-0.191
-0.191
-0.191
-0.191
-0.191
-0.191
-0.191
-0.190
-0.190
-0.190
-0.189
-0.189
-0.188
-0.188
-0.187
-0.187
-0.186
-0.185
-0.185
-0.184
-0.183
-0.183
-0.182
-0.181
-0.180
-0.180
-0.179
-0.178
-0.177
-0.176
-0.176
-0.175
-0.174
-0.173
-0.172
-0.171
-0.170
-0.169
-0.169
-0.168
-0.167
-0.166
-0.165
-0.164
-0.163
-0.163
-0.162
-0.161
-0.160
-0.159
-0.158
-0.157
-0.157
-0.156
-0.155
-0.154
-0.153
-0.153
-0.152
-0.151
-0.150
-0.149
-0.149
-0.148
-0.147
-0.146
-0.145
-0.145
-0.144
-0.143
-0.142
-0.142
-0.141
-0.140
-0.139
-0.139
-0.138
-0.137
-0.137
-0.136
-0.135
-0.134
-0.134
-0.133
-0.132
-0.132
-0.131
-0.130
-0.130
-0.129
-0.128
-0.127
-0.127
-0.126
-0.125
-0.125
-0.124
-0.124
-0.123
-0.122
-0.122
-0.121
-0.120
-0.120
-0.119
-0.118
-0.118
-0.117
-0.117
-0.116
-0.165
-0.166
-0.167
-0.168
-0.169
-0.170
-0.171
-0.172
-0.173
-0.174
-0.175
-0.176
-0.177
-0.178
-0.179
-0.180
-0.181
-0.182
-0.182
-0.183
-0.184
-0.185
-0.186
-0.186
-0.187
-0.188
-0.188
-0.189
-0.190
-0.190
-0.191
-0.191
-0.192
-0.192
-0.192
-0.193
-0.193
-0.193
-0.193
-0.193
-0.193
-0.193
-0.193
-0.193
-0.193
-0.193
-0.193
-0.193
-0.192
-0.192
-0.192
-0.191
-0.191
-0.190
-0.190
-0.189
-0.189
-0.188
-0.187
-0.187
-0.186
-0.185
-0.184
-0.184
-0.183
-0.182
-0.181
-0.180
-0.180
-0.179
-0.178
-0.177
-0.176
-0.175
-0.174
-0.173
-0.172
-0.172
-0.171
-0.170
-0.169
-0.168
-0.167
-0.166
-0.165
-0.164
-0.164
-0.163
-0.162
-0.161
-0.160
-0.159
-0.158
-0.158
-0.157
-0.156
-0.155
-0.154
-0.153
-0.153
-0.152
-0.151
-0.150
-0.149
-0.149
-0.148
-0.147
-0.146
-0.145
-0.145
-0.144
-0.143
-0.142
-0.142
-0.141
-0.140
-0.139
-0.139
-0.138
-0.137
-0.136
-0.136
-0.135
-0.134
-0.134
-0.133
-0.132
-0.131
-0.131
-0.130
-0.129
-0.129
-0.128
-0.127
-0.127
-0.126
-0.125
-0.125
-0.124
-0.123
-0.123
-0.122
-0.121
-0.121
-0.120
-0.119
-0.119
-0.118
-0.118
-0.117
-0.116
-0.166
-0.167
-0.168
-0.169
-0.171
-0.172
-0.173
-0.174
-0.175
-0.176
-0.177
-0.178
-0.179
-0.180
-0.180
-0.181
-0.182
-0.183
-0.184
-0.185
-0.186
-0.187
-0.187
-0.188
-0.189
-0.190
-0.190
-0.191
-0.192
-0.192
-0.193
-0.193
-0.194
-0.194
-0.194
-0.195
-0.195
-0.195
-0.195
-0.195
-0.196
-0.196
-0.196
-0.195
-0.195
-0.195
-0.195
-0.195
-0.194
-0.194
-0.194
-0.193
-0.193
-0.192
-0.192
-0.191
-0.190
-0.190
-0.189
-0.188
-0.188
-0.187
-0.186
-0.185
-0.184
-0.184
-0.183
-0.182
-0.181
-0.180
-0.179
-0.178
-0.177
-0.177
-0.176
-0.175
-0.174
-0.173
-0.172
-0.171
-0.170
-0.169
-0.168
-0.167
-0.166
-0.166
-0.165
-0.164
-0.163
-0.162
-0.161
-0.160
-0.159
-0.158
-0.158
-0.157
-0.156
-0.155
-0.154
-0.153
-0.153
-0.152
-0.151
-0.150
-0.149
-0.148
-0.148
-0.147
-0.146
-0.145
-0.144
-0.144
-0.143
-0.142
-0.141
-0.141
-0.140
-0.139
-0.138
-0.138
-0.137
-0.136
-0.135
-0.135
-0.134
-0.133
-0.133
-0.132
-0.131
-0.130
-0.130
-0.129
-0.128
-0.128
-0.127
-0.126
-0.126
-0.125
-0.124
-0.124
-0.123
-0.122
-0.122
-0.121
-0.120
-0.120
-0.119
-0.119
-0.118
-0.117
-0.117
-0.167
-0.169
-0.170
-0.171
-0.172
-0.173
-0.174
-0.175
-0.176
-0.177
-0.178
-0.179
-0.180
-0.181
-0.182
-0.183
-0.184
-0.185
-0.186
-0.187
-0.188
-0.188
-0.189
-0.190
-0.191
-0.192
-0.192
-0.193
-0.194
-0.194
-0.195
-0.195
-0.196
-0.196
-0.197
-0.197
-0.197
-0.197
-0.198
-0.198
-0.198
-0.198
-0.198
-0.198
-0.198
-0.197
-0.197
-0.197
-0.197
-0.196
-0.196
-0.195
-0.195
-0.194
-0.194
-0.193
-0.192
-0.192
-0.191
-0.190
-0.189
-0.189
-0.188
-0.187
-0.186
-0.185
-0.184
-0.183
-0.183
-0.182
-0.181
-0.180
-0.179
-0.178
-0.177
-0.176
-0.175
-0.174
-0.173
-0.172
-0.171
-0.170
-0.169
-0.168
-0.167
-0.167
-0.166
-0.165
-0.164
-0.163
-0.162
-0.161
-0.160
-0.159
-0.158
-0.158
-0.157
-0.156
-0.155
-0.154
-0.153
-0.152
-0.152
-0.151
-0.150
-0.149
-0.148
-0.148
-0.147
-0.146
-0.145
-0.144
-0.144
-0.143
-0.142
-0.141
-0.141
-0.140
-0.139
-0.138
-0.138
-0.137
-0.136
-0.135
-0.135
-0.134
-0.133
-0.132
-0.132
-0.131
-0.130
-0.130
-0.129
-0.128
-0.128
-0.127
-0.126
-0.125
-0.125
-0.124
-0.123
-0.123
-0.122
-0.122
-0.121
-0.120
-0.120
-0.119
-0.118
-0.118
-0.117
-0.169
-0.170
-0.171
-0.172
-0.173
-0.174
-0.175
-0.176
-0.177
-0.178
-0.179
-0.180
-0.182
-0.183
-0.184
-0.185
-0.186
-0.187
-0.188
-0.188
-0.189
-0.190
-0.191
-0.192
-0.193
-0.194
-0.194
-0.195
-0.196
-0.196
-0.197
-0.197
-0.198
-0.198
-0.199
-0.199
-0.199
-0.200
-0.200
-0.200
-0.200
-0.200
-0.200
-0.200
-0.200
-0.200
-0.199
-0.199
-0.199
-0.198
-0.198
-0.197
-0.197
-0.196
-0.196
-0.195
-0.194
-0.194
-0.193
-0.192
-0.191
-0.190
-0.190
-0.189
-0.188
-0.187
-0.186
-0.185
-0.184
-0.183
-0.182
-0.181
-0.180
-0.179
-0.178
-0.177
-0.176
-0.175
-0.174
-0.173
-0.172
-0.171
-0.170
-0.170
-0.169
-0.168
-0.167
-0.166
-0.165
-0.164
-0.163
-0.162
-0.161
-0.160
-0.159
-0.158
-0.158
-0.157
-0.156
-0.155
-0.154
-0.153
-0.152
-0.152
-0.151
-0.150
-0.149
-0.148
-0.147
-0.147
-0.146
-0.145
-0.144
-0.143
-0.143
-0.142
-0.141
-0.140
-0.140
-0.139
-0.138
-0.137
-0.137
-0.136
-0.135
-0.134
-0.134
-0.133
-0.132
-0.131
-0.131
-0.130
-0.129
-0.129
-0.128
-0.127
-0.127
-0.126
-0.125
-0.125
-0.124
-0.123
-0.123
-0.122
-0.121
-0.121
-0.120
-0.119
-0.119
-0.118
-0.117
-0.170
-0.171
-0.172
-0.173
-0.174
-0.175
-0.176
-0.177
-0.179
-0.180
-0.181
-0.182
-0.183
-0.184
-0.185
-0.186
-0.187
-0.188
-0.189
-0.190
-0.191
-0.192
-0.193
-0.194
-0.195
-0.196
-0.196
-0.197
-0.198
-0.198
-0.199
-0.200
-0.200
-0.201
-0.201
-0.201
-0.202
-0.202
-0.202
-0.202
-0.202
-0.202
-0.202
-0.202
-0.202
-0.202
-0.202
-0.201
-0.201
-0.201
-0.200
-0.200
-0.199
-0.198
-0.198
-0.197
-0.196
-0.196
-0.195
-0.194
-0.193
-0.192
-0.191
-0.190
-0.190
-0.189
-0.188
-0.187
-0.186
-0.185
-0.184
-0.183
-0.182
-0.181
-0.180
-0.179
-0.178
-0.177
-0.176
-0.175
-0.174
-0.173
-0.172
-0.171
-0.170
-0.169
-0.168
-0.167
-0.166
-0.165
-0.164
-0.163
-0.162
-0.161
-0.160
-0.159
-0.158
-0.157
-0.157
-0.156
-0.155
-0.154
-0.153
-0.152
-0.151
-0.151
-0.150
-0.149
-0.148
-0.147
-0.146
-0.146
-0.145
-0.144
-0.143
-0.142
-0.142
-0.141
-0.140
-0.139
-0.139
-0.138
-0.137
-0.136
-0.136
-0.135
-0.134
-0.133
-0.133
-0.132
-0.131
-0.131
-0.130
-0.129
-0.128
-0.128
-0.127
-0.126
-0.126
-0.125
-0.124
-0.124
-0.123
-0.122
-0.122
-0.121
-0.120
-0.120
-0.119
-0.118
-0.118
-0.171
-0.172
-0.173
-0.174
-0.175
-0.177
-0.178
-0.179
-0.180
-0.181
-0.182
-0.183
-0.185
-0.186
-0.187
-0.188
-0.189
-0.190
-0.191
-0.192
-0.193
-0.194
-0.195
-0.196
-0.197
-0.198
-0.198
-0.199
-0.200
-0.201
-0.201
-0.202
-0.202
-0.203
-0.203
-0.204
-0.204
-0.204
-0.204
-0.205
-0.205
-0.205
-0.205
-0.205
-0.204
-0.204
-0.204
-0.204
-0.203
-0.203
-0.202
-0.202
-0.201
-0.201
-0.200
-0.199
-0.198
-0.198
-0.197
-0.196
-0.195
-0.194
-0.193
-0.192
-0.191
-0.190
-0.189
-0.188
-0.187
-0.186
-0.185
-0.184
-0.183
-0.182
-0.181
-0.180
-0.179
-0.178
-0.177
-0.176
-0.175
-0.174
-0.173
-0.172
-0.171
-0.170
-0.169
-0.168
-0.167
-0.166
-0.165
-0.164
-0.163
-0.162
-0.161
-0.160
-0.159
-0.158
-0.157
-0.156
-0.156
-0.155
-0.154
-0.153
-0.152
-0.151
-0.150
-0.150
-0.149
-0.148
-0.147
-0.146
-0.146
-0.145
-0.144
-0.143
-0.142
-0.142
-0.141
-0.140
-0.139
-0.138
-0.138
-0.137
-0.136
-0.135
-0.135
-0.134
-0.133
-0.132
-0.132
-0.131
-0.130
-0.130
-0.129
-0.128
-0.127
-0.127
-0.126
-0.125
-0.125
-0.124
-0.123
-0.123
-0.122
-0.121
-0.121
-0.120
-0.119
-0.119
-0.118
-0.172
-0.173
-0.174
-0.175
-0.177
-0.178
-0.179
-0.180
-0.181
-0.183
-0.184
-0.185
-0.186
-0.187
-0.188
-0.190
-0.191
-0.192
-0.193
-0.194
-0.195
-0.196
-0.197
-0.198
-0.199
-0.200
-0.201
-0.201
-0.202
-0.203
-0.204
-0.204
-0.205
-0.205
-0.206
-0.206
-0.206
-0.207
-0.207
-0.207
-0.207
-0.207
-0.207
-0.207
-0.207
-0.207
-0.206
-0.206
-0.206
-0.205
-0.205
-0.204
-0.203
-0.203
-0.202
-0.201
-0.201
-0.200
-0.199
-0.198
-0.197
-0.196
-0.195
-0.194
-0.193
-0.192
-0.191
-0.190
-0.189
-0.188
-0.187
-0.186
-0.185
-0.183
-0.182
-0.181
-0.180
-0.179
-0.178
-0.177
-0.176
-0.175
-0.174
-0.173
-0.172
-0.171
-0.170
-0.169
-0.168
-0.167
-0.166
-0.165
-0.164
-0.163
-0.162
-0.161
-0.160
-0.159
-0.158
-0.157
-0.156
-0.155
-0.155
-0.154
-0.153
-0.152
-0.151
-0.150
-0.149
-0.149
-0.148
-0.147
-0.146
-0.145
-0.145
-0.144
-0.143
-0.142
-0.141
-0.141
-0.140
-0.139
-0.138
-0.137
-0.137
-0.136
-0.135
-0.134
-0.134
-0.133
-0.132
-0.131
-0.131
-0.130
-0.129
-0.129
-0.128
-0.127
-0.126
-0.126
-0.125
-0.124
-0.124
-0.123
-0.122
-0.122
-0.121
-0.120
-0.120
-0.119
-0.118
-0.173
-0.174
-0.175
-0.177
-0.178
-0.179
-0.180
-0.181
-0.183
-0.184
-0.185
-0.186
-0.188
-0.189
-0.190
-0.191
-0.192
-0.194
-0.195
-0.196
-0.197
-0.198
-0.199
-0.200
-0.201
-0.202
-0.203
-0.204
-0.204
-0.205
-0.206
-0.206
-0.207
-0.208
-0.208
-0.209
-0.209
-0.209
-0.209
-0.210
-0.210
-0.210
-0.210
-0.210
-0.209
-0.209
-0.209
-0.208
-0.208
-0.208
-0.207
-0.206
-0.206
-0.205
-0.204
-0.203
-0.203
-0.202
-0.201
-0.200
-0.199
-0.198
-0.197
-0.196
-0.195
-0.194
-0.193
-0.192
-0.190
-0.189
-0.188
-0.187
-0.186
-0.185
-0.184
-0.183
-0.182
-0.180
-0.179
-0.178
-0.177
-0.176
-0.175
-0.174
-0.173
-0.172
-0.171
-0.170
-0.169
-0.168
-0.167
-0.166
-0.165
-0.164
-0.163
-0.162
-0.161
-0.160
-0.159
-0.158
-0.157
-0.156
-0.155
-0.154
-0.154
-0.153
-0.152
-0.151
-0.150
-0.149
-0.148
-0.148
-0.147
-0.146
-0.145
-0.144
-0.143
-0.143
-0.142
-0.141
-0.140
-0.140
-0.139
-0.138
-0.137
-0.136
-0.136
-0.135
-0.134
-0.133
-0.133
-0.132
-0.131
-0.130
-0.130
-0.129
-0.128
-0.128
-0.127
-0.126
-0.125
-0.125
-0.124
-0.123
-0.123
-0.122
-0.121
-0.121
-0.120
-0.119
-0.119
-0.174
-0.175
-0.177
-0.178
-0.179
-0.180
-0.182
-0.183
-0.184
-0.185
-0.187
-0.188
-0.189
-0.190
-0.192
-0.193
-0.194
-0.195
-0.196
-0.198
-0.199
-0.200
-0.201
-0.202
-0.203
-0.204
-0.205
-0.206
-0.207
-0.207
-0.208
-0.209
-0.210
-0.210
-0.211
-0.211
-0.211
-0.212
-0.212
-0.212
-0.212
-0.212
-0.212
-0.212
-0.212
-0.212
-0.211
-0.211
-0.210
-0.210
-0.209
-0.209
-0.208
-0.207
-0.207
-0.206
-0.205
-0.204
-0.203
-0.202
-0.201
-0.200
-0.199
-0.198
-0.197
-0.196
-0.194
-0.193
-0.192
-0.191
-0.190
-0.189
-0.187
-0.186
-0.185
-0.184
-0.183
-0.182
-0.181
-0.179
-0.178
-0.177
-0.176
-0.175
-0.174
-0.173
-0.172
-0.171
-0.170
-0.169
-0.168
-0.167
-0.166
-0.165
-0.164
-0.163
-0.162
-0.161
-0.160
-0.159
-0.158
-0.157
-0.156
-0.155
-0.154
-0.153
-0.153
-0.152
-0.151
-0.150
-0.149
-0.148
-0.147
-0.147
-0.146
-0.145
-0.144
-0.143
-0.142
-0.142
-0.141
-0.140
-0.139
-0.138
-0.138
-0.137
-0.136
-0.135
-0.135
-0.134
-0.133
-0.132
-0.132
-0.131
-0.130
-0.129
-0.129
-0.128
-0.127
-0.127
-0.126
-0.125
-0.124
-0.124
-0.123
-0.122
-0.122
-0.121
-0.120
-0.120
-0.119
-0.175
-0.176
-0.178
-0.179
-0.180
-0.182
-0.183
-0.184
-0.185
-0.187
-0.188
-0.189
-0.191
-0.192
-0.193
-0.195
-0.196
-0.197
-0.198
-0.200
-0.201
-0.202
-0.203
-0.204
-0.205
-0.206
-0.207
-0.208
-0.209
-0.210
-0.211
-0.211
-0.212
-0.213
-0.213
-0.214
-0.214
-0.214
-0.215
-0.215
-0.215
-0.215
-0.215
-0.215
-0.214
-0.214
-0.214
-0.213
-0.213
-0.212
-0.212
-0.211
-0.210
-0.210
-0.209
-0.208
-0.207
-0.206
-0.205
-0.204
-0.203
-0.202
-0.201
-0.200
-0.199
-0.197
-0.196
-0.195
-0.194
-0.193
-0.191
-0.190
-0.189
-0.188
-0.187
-0.185
-0.184
-0.183
-0.182
-0.181
-0.179
-0.178
-0.177
-0.176
-0.175
-0.174
-0.173
-0.172
-0.171
-0.170
-0.168
-0.167
-0.166
-0.165
-0.164
-0.163
-0.162
-0.161
-0.161
-0.160
-0.159
-0.158
-0.157
-0.156
-0.155
-0.154
-0.153
-0.152
-0.151
-0.151
-0.150
-0.149
-0.148
-0.147
-0.146
-0.145
-0.145
-0.144
-0.143
-0.142
-0.141
-0.141
-0.140
-0.139
-0.138
-0.137
-0.137
-0.136
-0.135
-0.134
-0.134
-0.133
-0.132
-0.131
-0.131
-0.130
-0.129
-0.128
-0.128
-0.127
-0.126
-0.126
-0.125
-0.124
-0.123
-0.123
-0.122
-0.121
-0.121
-0.120
-0.119
-0.176
-0.177
-0.179
-0.180
-0.181
-0.183
-0.184
-0.186
-0.187
-0.188
-0.190
-0.191
-0.192
-0.194
-0.195
-0.196
-0.198
-0.199
-0.200
-0.202
-0.203
-0.204
-0.205
-0.206
-0.207
-0.209
-0.210
-0.211
-0.211
-0.212
-0.213
-0.214
-0.215
-0.215
-0.216
-0.216
-0.217
-0.217
-0.217
-0.217
-0.218
-0.218
-0.218
-0.217
-0.217
-0.217
-0.217
-0.216
-0.216
-0.215
-0.214
-0.214
-0.213
-0.212
-0.211
-0.210
-0.209
-0.208
-0.207
-0.206
-0.205
-0.204
-0.203
-0.202
-0.200
-0.199
-0.198
-0.197
-0.195
-0.194
-0.193
-0.192
-0.190
-0.189
-0.188
-0.187
-0.185
-0.184
-0.183
-0.182
-0.181
-0.179
-0.178
-0.177
-0.176
-0.175
-0.174
-0.173
-0.172
-0.170
-0.169
-0.168
-0.167
-0.166
-0.165
-0.164
-0.163
-0.162
-0.161
-0.160
-0.159
-0.158
-0.157
-0.157
-0.156
-0.155
-0.154
-0.153
-0.152
-0.151
-0.150
-0.149
-0.149
-0.148
-0.147
-0.146
-0.145
-0.144
-0.144
-0.143
-0.142
-0.141
-0.140
-0.139
-0.139
-0.138
-0.137
-0.136
-0.136
-0.135
-0.134
-0.133
-0.132
-0.132
-0.131
-0.130
-0.129
-0.129
-0.128
-0.127
-0.127
-0.126
-0.125
-0.124
-0.124
-0.123
-0.122
-0.122
-0.121
-0.120
-0.120
-0.177
-0.179
-0.180
-0.181
-0.183
-0.184
-0.185
-0.187
-0.188
-0.190
-0.191
-0.193
-0.194
-0.195
-0.197
-0.198
-0.200
-0.201
-0.202
-0.204
-0.205
-0.206
-0.207
-0.209
-0.210
-0.211
-0.212
-0.213
-0.214
-0.215
-0.216
-0.217
-0.217
-0.218
-0.218
-0.219
-0.219
-0.220
-0.220
-0.220
-0.220
-0.220
-0.220
-0.220
-0.220
-0.220
-0.219
-0.219
-0.218
-0.218
-0.217
-0.216
-0.215
-0.215
-0.214
-0.213
-0.212
-0.211
-0.209
-0.208
-0.207
-0.206
-0.205
-0.204
-0.202
-0.201
-0.200
-0.198
-0.197
-0.196
-0.194
-0.193
-0.192
-0.191
-0.189
-0.188
-0.187
-0.185
-0.184
-0.183
-0.182
-0.181
-0.179
-0.178
-0.177
-0.176
-0.175
-0.174
-0.172
-0.171
-0.170
-0.169
-0.168
-0.167
-0.166
-0.165
-0.164
-0.163
-0.162
-0.161
-0.160
-0.159
-0.158
-0.157
-0.156
-0.155
-0.154
-0.154
-0.153
-0.152
-0.151
-0.150
-0.149
-0.148
-0.147
-0.147
-0.146
-0.145
-0.144
-0.143
-0.142
-0.142
-0.141
-0.140
-0.139
-0.138
-0.138
-0.137
-0.136
-0.135
-0.134
-0.134
-0.133
-0.132
-0.131
-0.131
-0.130
-0.129
-0.128
-0.128
-0.127
-0.126
-0.126
-0.125
-0.124
-0.123
-0.123
-0.122
-0.121
-0.121
-0.120
-0.178
-0.180
-0.181
-0.183
-0.184
-0.185
-0.187
-0.188
-0.190
-0.191
-0.193
-0.194
-0.196
-0.197
-0.198
-0.200
-0.201
-0.203
-0.204
-0.206
-0.207
-0.208
-0.210
-0.211
-0.212
-0.213
-0.214
-0.215
-0.217
-0.217
-0.218
-0.219
-0.220
-0.221
-0.221
-0.222
-0.222
-0.223
-0.223
-0.223
-0.223
-0.223
-0.223
-0.223
-0.223
-0.222
-0.222
-0.222
-0.221
-0.220
-0.220
-0.219
-0.218
-0.217
-0.216
-0.215
-0.214
-0.213
-0.212
-0.211
-0.209
-0.208
-0.207
-0.205
-0.204
-0.203
-0.201
-0.200
-0.199
-0.197
-0.196
-0.195
-0.193
-0.192
-0.191
-0.189
-0.188
-0.187
-0.185
-0.184
-0.183
-0.182
-0.180
-0.179
-0.178
-0.177
-0.176
-0.175
-0.173
-0.172
-0.171
-0.170
-0.169
-0.168
-0.167
-0.166
-0.165
-0.164
-0.163
-0.162
-0.161
-0.160
-0.159
-0.158
-0.157
-0.156
-0.155
-0.154
-0.153
-0.152
-0.152
-0.151
-0.150
-0.149
-0.148
-0.147
-0.146
-0.145
-0.145
-0.144
-0.143
-0.142
-0.141
-0.140
-0.140
-0.139
-0.138
-0.137
-0.136
-0.136
-0.135
-0.134
-0.133
-0.133
-0.132
-0.131
-0.130
-0.130
-0.129
-0.128
-0.127
-0.127
-0.126
-0.125
-0.124
-0.124
-0.123
-0.122
-0.122
-0.121
-0.120
-0.179
-0.181
-0.182
-0.184
-0.185
-0.187
-0.188
-0.190
-0.191
-0.193
-0.194
-0.196
-0.197
-0.199
-0.200
-0.202
-0.203
-0.205
-0.206
-0.208
-0.209
-0.210
-0.212
-0.213
-0.214
-0.216
-0.217
-0.218
-0.219
-0.220
-0.221
-0.222
-0.223
-0.223
-0.224
-0.225
-0.225
-0.226
-0.226
-0.226
-0.226
-0.226
-0.226
-0.226
-0.226
-0.225
-0.225
-0.224
-0.224
-0.223
-0.222
-0.221
-0.221
-0.220
-0.219
-0.218
-0.216
-0.215
-0.214
-0.213
-0.211
-0.210
-0.209
-0.207
-0.206
-0.205
-0.203
-0.202
-0.200
-0.199
-0.198
-0.196
-0.195
-0.193
-0.192
-0.191
-0.189
-0.188
-0.187
-0.185
-0.184
-0.183
-0.182
-0.180
-0.179
-0.178
-0.177
-0.175
-0.174
-0.173
-0.172
-0.171
-0.170
-0.169
-0.168
-0.167
-0.166
-0.165
-0.164
-0.163
-0.162
-0.161
-0.160
-0.159
-0.158
-0.157
-0.156
-0.155
-0.154
-0.153
-0.152
-0.151
-0.150
-0.149
-0.149
-0.148
-0.147
-0.146
-0.145
-0.144
-0.143
-0.143
-0.142
-0.141
-0.140
-0.139
-0.139
-0.138
-0.137
-0.136
-0.135
-0.135
-0.134
-0.133
-0.132
-0.131
-0.131
-0.130
-0.129
-0.128
-0.128
-0.127
-0.126
-0.125
-0.125
-0.124
-0.123
-0.123
-0.122
-0.121
-0.121
-0.180
-0.182
-0.183
-0.185
-0.186
-0.188
-0.189
-0.191
-0.193
-0.194
-0.196
-0.197
-0.199
-0.200
-0.202
-0.204
-0.205
-0.207
-0.208
-0.210
-0.211
-0.213
-0.214
-0.216
-0.217
-0.218
-0.220
-0.221
-0.222
-0.223
-0.224
-0.225
-0.226
-0.226
-0.227
-0.228
-0.228
-0.229
-0.229
-0.229
-0.229
-0.229
-0.229
-0.229
-0.229
-0.228
-0.228
-0.227
-0.227
-0.226
-0.225
-0.224
-0.223
-0.222
-0.221
-0.220
-0.219
-0.218
-0.216
-0.215
-0.214
-0.212
-0.211
-0.209
-0.208
-0.207
-0.205
-0.204
-0.202
-0.201
-0.199
-0.198
-0.196
-0.195
-0.193
-0.192
-0.191
-0.189
-0.188
-0.187
-0.185
-0.184
-0.183
-0.181
-0.180
-0.179
-0.178
-0.176
-0.175
-0.174
-0.173
-0.172
-0.171
-0.170
-0.168
-0.167
-0.166
-0.165
-0.164
-0.163
-0.162
-0.161
-0.160
-0.159
-0.158
-0.157
-0.156
-0.155
-0.155
-0.154
-0.153
-0.152
-0.151
-0.150
-0.149
-0.148
-0.147
-0.147
-0.146
-0.145
-0.144
-0.143
-0.142
-0.141
-0.141
-0.140
-0.139
-0.138
-0.137
-0.137
-0.136
-0.135
-0.134
-0.133
-0.133
-0.132
-0.131
-0.130
-0.130
-0.129
-0.128
-0.127
-0.127
-0.126
-0.125
-0.124
-0.124
-0.123
-0.122
-0.122
-0.121
-0.181
-0.183
-0.184
-0.186
-0.188
-0.189
-0.191
-0.192
-0.194
-0.196
-0.197
-0.199
-0.200
-0.202
-0.204
-0.205
-0.207
-0.209
-0.210
-0.212
-0.213
-0.215
-0.217
-0.218
-0.219
-0.221
-0.222
-0.223
-0.225
-0.226
-0.227
-0.228
-0.229
-0.229
-0.230
-0.231
-0.231
-0.232
-0.232
-0.232
-0.232
-0.232
-0.232
-0.232
-0.232
-0.231
-0.231
-0.230
-0.229
-0.229
-0.228
-0.227
-0.226
-0.225
-0.224
-0.223
-0.221
-0.220
-0.219
-0.217
-0.216
-0.214
-0.213
-0.211
-0.210
-0.208
-0.207
-0.205
-0.204
-0.202
-0.201
-0.199
-0.198
-0.196
-0.195
-0.193
-0.192
-0.190
-0.189
-0.188
-0.186
-0.185
-0.184
-0.182
-0.181
-0.180
-0.179
-0.177
-0.176
-0.175
-0.174
-0.173
-0.171
-0.170
-0.169
-0.168
-0.167
-0.166
-0.165
-0.164
-0.163
-0.162
-0.161
-0.160
-0.159
-0.158
-0.157
-0.156
-0.155
-0.154
-0.153
-0.152
-0.151
-0.151
-0.150
-0.149
-0.148
-0.147
-0.146
-0.145
-0.144
-0.144
-0.143
-0.142
-0.141
-0.140
-0.139
-0.139
-0.138
-0.137
-0.136
-0.135
-0.135
-0.134
-0.133
-0.132
-0.131
-0.131
-0.130
-0.129
-0.128
-0.128
-0.127
-0.126
-0.125
-0.125
-0.124
-0.123
-0.123
-0.122
-0.121
-0.182
-0.184
-0.186
-0.187
-0.189
-0.190
-0.192
-0.194
-0.195
-0.197
-0.199
-0.200
-0.202
-0.204
-0.206
-0.207
-0.209
-0.211
-0.212
-0.214
-0.216
-0.217
-0.219
-0.220
-0.222
-0.223
-0.225
-0.226
-0.227
-0.229
-0.230
-0.231
-0.232
-0.232
-0.233
-0.234
-0.234
-0.235
-0.235
-0.235
-0.235
-0.235
-0.235
-0.235
-0.235
-0.234
-0.234
-0.233
-0.232
-0.232
-0.231
-0.230
-0.229
-0.228
-0.226
-0.225
-0.224
-0.222
-0.221
-0.220
-0.218
-0.217
-0.215
-0.213
-0.212
-0.210
-0.209
-0.207
-0.206
-0.204
-0.202
-0.201
-0.199
-0.198
-0.196
-0.195
-0.193
-0.192
-0.190
-0.189
-0.187
-0.186
-0.185
-0.183
-0.182
-0.181
-0.179
-0.178
-0.177
-0.176
-0.175
-0.173
-0.172
-0.171
-0.170
-0.169
-0.168
-0.167
-0.166
-0.165
-0.164
-0.163
-0.162
-0.161
-0.160
-0.159
-0.158
-0.157
-0.156
-0.155
-0.154
-0.153
-0.152
-0.151
-0.150
-0.149
-0.148
-0.148
-0.147
-0.146
-0.145
-0.144
-0.143
-0.142
-0.142
-0.141
-0.140
-0.139
-0.138
-0.137
-0.137
-0.136
-0.135
-0.134
-0.133
-0.133
-0.132
-0.131
-0.130
-0.129
-0.129
-0.128
-0.127
-0.126
-0.126
-0.125
-0.124
-0.124
-0.123
-0.122
-0.121
-0.183
-0.185
-0.187
-0.188
-0.190
-0.192
-0.193
-0.195
-0.197
-0.198
-0.200
-0.202
-0.204
-0.206
-0.207
-0.209
-0.211
-0.213
-0.215
-0.216
-0.218
-0.220
-0.221
-0.223
-0.225
-0.226
-0.228
-0.229
-0.230
-0.232
-0.233
-0.234
-0.235
-0.236
-0.236
-0.237
-0.238
-0.238
-0.238
-0.239
-0.239
-0.239
-0.238
-0.238
-0.238
-0.237
-0.237
-0.236
-0.235
-0.235
-0.234
-0.233
-0.232
-0.230
-0.229
-0.228
-0.226
-0.225
-0.223
-0.222
-0.220
-0.219
-0.217
-0.216
-0.214
-0.212
-0.211
-0.209
-0.207
-0.206
-0.204
-0.202
-0.201
-0.199
-0.197
-0.196
-0.194
-0.193
-0.191
-0.190
-0.188
-0.187
-0.186
-0.184
-0.183
-0.182
-0.180
-0.179
-0.178
-0.177
-0.175
-0.174
-0.173
-0.172
-0.171
-0.170
-0.168
-0.167
-0.166
-0.165
-0.164
-0.163
-0.162
-0.161
-0.160
-0.159
-0.158
-0.157
-0.156
-0.155
-0.154
-0.154
-0.153
-0.152
-0.151
-0.150
-0.149
-0.148
-0.147
-0.146
-0.145
-0.145
-0.144
-0.143
-0.142
-0.141
-0.140
-0.139
-0.139
-0.138
-0.137
-0.136
-0.135
-0.135
-0.134
-0.133
-0.132
-0.131
-0.131
-0.130
-0.129
-0.128
-0.128
-0.127
-0.126
-0.125
-0.125
-0.124
-0.123
-0.122
-0.122
-0.184
-0.186
-0.188
-0.189
-0.191
-0.193
-0.195
-0.196
-0.198
-0.200
-0.202
-0.204
-0.205
-0.207
-0.209
-0.211
-0.213
-0.215
-0.217
-0.218
-0.220
-0.222
-0.224
-0.226
-0.227
-0.229
-0.230
-0.232
-0.233
-0.235
-0.236
-0.237
-0.238
-0.239
-0.240
-0.240
-0.241
-0.241
-0.242
-0.242
-0.242
-0.242
-0.242
-0.241
-0.241
-0.241
-0.240
-0.239
-0.239
-0.238
-0.237
-0.236
-0.234
-0.233
-0.232
-0.230
-0.229
-0.227
-0.226
-0.224
-0.223
-0.221
-0.219
-0.218
-0.216
-0.214
-0.212
-0.211
-0.209
-0.207
-0.205
-0.204
-0.202
-0.200
-0.199
-0.197
-0.196
-0.194
-0.193
-0.191
-0.190
-0.188
-0.187
-0.185
-0.184
-0.182
-0.181
-0.180
-0.179
-0.177
-0.176
-0.175
-0.174
-0.173
-0.171
-0.170
-0.169
-0.168
-0.167
-0.166
-0.165
-0.164
-0.163
-0.162
-0.161
-0.160
-0.159
-0.158
-0.157
-0.156
-0.155
-0.154
-0.153
-0.152
-0.151
-0.150
-0.149
-0.149
-0.148
-0.147
-0.146
-0.145
-0.144
-0.143
-0.142
-0.142
-0.141
-0.140
-0.139
-0.138
-0.137
-0.137
-0.136
-0.135
-0.134
-0.133
-0.133
-0.132
-0.131
-0.130
-0.129
-0.129
-0.128
-0.127
-0.126
-0.126
-0.125
-0.124
-0.123
-0.123
-0.122
-0.185
-0.187
-0.189
-0.191
-0.192
-0.194
-0.196
-0.198
-0.199
-0.201
-0.203
-0.205
-0.207
-0.209
-0.211
-0.213
-0.215
-0.217
-0.219
-0.221
-0.223
-0.225
-0.226
-0.228
-0.230
-0.232
-0.233
-0.235
-0.236
-0.238
-0.239
-0.240
-0.241
-0.242
-0.243
-0.244
-0.244
-0.245
-0.245
-0.245
-0.245
-0.245
-0.245
-0.245
-0.244
-0.244
-0.243
-0.242
-0.242
-0.241
-0.240
-0.238
-0.237
-0.236
-0.235
-0.233
-0.232
-0.230
-0.228
-0.227
-0.225
-0.223
-0.221
-0.220
-0.218
-0.216
-0.214
-0.212
-0.211
-0.209
-0.207
-0.205
-0.203
-0.202
-0.200
-0.198
-0.197
-0.195
-0.194
-0.192
-0.191
-0.189
-0.188
-0.186
-0.185
-0.183
-0.182
-0.181
-0.179
-0.178
-0.177
-0.176
-0.174
-0.173
-0.172
-0.171
-0.170
-0.169
-0.168
-0.167
-0.165
-0.164
-0.163
-0.162
-0.161
-0.160
-0.159
-0.158
-0.157
-0.156
-0.156
-0.155
-0.154
-0.153
-0.152
-0.151
-0.150
-0.149
-0.148
-0.147
-0.146
-0.146
-0.145
-0.144
-0.143
-0.142
-0.141
-0.140
-0.139
-0.139
-0.138
-0.137
-0.136
-0.135
-0.135
-0.134
-0.133
-0.132
-0.131
-0.130
-0.130
-0.129
-0.128
-0.127
-0.127
-0.126
-0.125
-0.124
-0.124
-0.123
-0.122
-0.186
-0.188
-0.190
-0.192
-0.193
-0.195
-0.197
-0.199
-0.201
-0.203
-0.205
-0.207
-0.209
-0.211
-0.213
-0.215
-0.217
-0.219
-0.221
-0.223
-0.225
-0.227
-0.229
-0.231
-0.233
-0.235
-0.236
-0.238
-0.240
-0.241
-0.242
-0.244
-0.245
-0.246
-0.246
-0.247
-0.248
-0.248
-0.248
-0.249
-0.249
-0.249
-0.248
-0.248
-0.248
-0.247
-0.246
-0.246
-0.245
-0.244
-0.243
-0.241
-0.240
-0.239
-0.237
-0.236
-0.234
-0.232
-0.231
-0.229
-0.227
-0.225
-0.223
-0.222
-0.220
-0.218
-0.216
-0.214
-0.212
-0.210
-0.209
-0.207
-0.205
-0.203
-0.201
-0.200
-0.198
-0.196
-0.195
-0.193
-0.192
-0.190
-0.189
-0.187
-0.186
-0.184
-0.183
-0.181
-0.180
-0.179
-0.178
-0.176
-0.175
-0.174
-0.173
-0.172
-0.170
-0.169
-0.168
-0.167
-0.166
-0.165
-0.164
-0.163
-0.162
-0.161
-0.160
-0.159
-0.158
-0.157
-0.156
-0.155
-0.154
-0.153
-0.152
-0.151
-0.150
-0.150
-0.149
-0.148
-0.147
-0.146
-0.145
-0.144
-0.143
-0.142
-0.142
-0.141
-0.140
-0.139
-0.138
-0.137
-0.137
-0.136
-0.135
-0.134
-0.133
-0.132
-0.132
-0.131
-0.130
-0.129
-0.128
-0.128
-0.127
-0.126
-0.125
-0.125
-0.124
-0.123
-0.122
-0.187
-0.189
-0.191
-0.193
-0.194
-0.196
-0.198
-0.200
-0.202
-0.204
-0.206
-0.208
-0.210
-0.212
-0.215
-0.217
-0.219
-0.221
-0.223
-0.225
-0.228
-0.230
-0.232
-0.234
-0.236
-0.238
-0.239
-0.241
-0.243
-0.244
-0.246
-0.247
-0.248
-0.249
-0.250
-0.251
-0.251
-0.252
-0.252
-0.252
-0.252
-0.252
-0.252
-0.252
-0.251
-0.250
-0.250
-0.249
-0.248
-0.247
-0.246
-0.244
-0.243
-0.242
-0.240
-0.238
-0.237
-0.235
-0.233
-0.231
-0.229
-0.228
-0.226
-0.224
-0.222
-0.220
-0.218
-0.216
-0.214
-0.212
-0.210
-0.208
-0.206
-0.204
-0.203
-0.201
-0.199
-0.197
-0.196
-0.194
-0.193
-0.191
-0.189
-0.188
-0.186
-0.185
-0.184
-0.182
-0.181
-0.180
-0.178
-0.177
-0.176
-0.175
-0.173
-0.172
-0.171
-0.170
-0.169
-0.168
-0.167
-0.166
-0.165
-0.163
-0.162
-0.161
-0.160
-0.159
-0.158
-0.158
-0.157
-0.156
-0.155
-0.154
-0.153
-0.152
-0.151
-0.150
-0.149
-0.148
-0.147
-0.146
-0.146
-0.145
-0.144
-0.143
-0.142
-0.141
-0.140
-0.139
-0.139
-0.138
-0.137
-0.136
-0.135
-0.134
-0.134
-0.133
-0.132
-0.131
-0.130
-0.130
-0.129
-0.128
-0.127
-0.126
-0.126
-0.125
-0.124
-0.123
-0.123
-0.188
-0.190
-0.192
-0.194
-0.196
-0.198
-0.199
-0.201
-0.204
-0.206
-0.208
-0.210
-0.212
-0.214
-0.216
-0.219
-0.221
-0.223
-0.225
-0.228
-0.230
-0.232
-0.234
-0.236
-0.239
-0.241
-0.242
-0.244
-0.246
-0.248
-0.249
-0.250
-0.252
-0.253
-0.253
-0.254
-0.255
-0.255
-0.256
-0.256
-0.256
-0.256
-0.255
-0.255
-0.254
-0.254
-0.253
-0.252
-0.251
-0.250
-0.249
-0.247
-0.246
-0.244
-0.243
-0.241
-0.239
-0.237
-0.236
-0.234
-0.232
-0.230
-0.228
-0.226
-0.224
-0.222
-0.219
-0.217
-0.215
-0.213
-0.211
-0.209
-0.208
-0.206
-0.204
-0.202
-0.200
-0.198
-0.197
-0.195
-0.193
-0.192
-0.190
-0.189
-0.187
-0.186
-0.184
-0.183
-0.182
-0.180
-0.179
-0.178
-0.176
-0.175
-0.174
-0.173
-0.172
-0.170
-0.169
-0.168
-0.167
-0.166
-0.165
-0.164
-0.163
-0.162
-0.161
-0.160
-0.159
-0.158
-0.157
-0.156
-0.155
-0.154
-0.153
-0.152
-0.151
-0.151
-0.150
-0.149
-0.148
-0.147
-0.146
-0.145
-0.144
-0.143
-0.142
-0.142
-0.141
-0.140
-0.139
-0.138
-0.137
-0.136
-0.136
-0.135
-0.134
-0.133
-0.132
-0.131
-0.131
-0.130
-0.129
-0.128
-0.127
-0.127
-0.126
-0.125
-0.124
-0.124
-0.123
-0.189
-0.191
-0.193
-0.195
-0.197
-0.199
-0.201
-0.203
-0.205
-0.207
-0.209
-0.211
-0.214
-0.216
-0.218
-0.221
-0.223
-0.225
-0.228
-0.230
-0.232
-0.235
-0.237
-0.239
-0.241
-0.244
-0.246
-0.248
-0.249
-0.251
-0.253
-0.254
-0.255
-0.256
-0.257
-0.258
-0.258
-0.259
-0.259
-0.259
-0.259
-0.259
-0.259
-0.258
-0.258
-0.257
-0.256
-0.255
-0.254
-0.253
-0.252
-0.250
-0.249
-0.247
-0.246
-0.244
-0.242
-0.240
-0.238
-0.236
-0.234
-0.232
-0.230
-0.228
-0.225
-0.223
-0.221
-0.219
-0.217
-0.215
-0.213
-0.211
-0.209
-0.207
-0.205
-0.203
-0.201
-0.199
-0.198
-0.196
-0.194
-0.193
-0.191
-0.190
-0.188
-0.187
-0.185
-0.184
-0.182
-0.181
-0.180
-0.178
-0.177
-0.176
-0.175
-0.173
-0.172
-0.171
-0.170
-0.169
-0.168
-0.167
-0.166
-0.165
-0.164
-0.162
-0.161
-0.160
-0.160
-0.159
-0.158
-0.157
-0.156
-0.155
-0.154
-0.153
-0.152
-0.151
-0.150
-0.149
-0.148
-0.147
-0.146
-0.146
-0.145
-0.144
-0.143
-0.142
-0.141
-0.140
-0.139
-0.138
-0.138
-0.137
-0.136
-0.135
-0.134
-0.133
-0.133
-0.132
-0.131
-0.130
-0.129
-0.129
-0.128
-0.127
-0.126
-0.125
-0.125
-0.124
-0.123
-0.190
-0.192
-0.194
-0.196
-0.198
-0.200
-0.202
-0.204
-0.206
-0.208
-0.211
-0.213
-0.215
-0.218
-0.220
-0.222
-0.225
-0.227
-0.230
-0.232
-0.235
-0.237
-0.240
-0.242
-0.244
-0.247
-0.249
-0.251
-0.253
-0.254
-0.256
-0.258
-0.259
-0.260
-0.261
-0.262
-0.262
-0.263
-0.263
-0.263
-0.263
-0.263
-0.262
-0.262
-0.261
-0.260
-0.259
-0.258
-0.257
-0.256
-0.255
-0.253
-0.252
-0.250
-0.248
-0.246
-0.244
-0.242
-0.240
-0.238
-0.236
-0.234
-0.232
-0.230
-0.227
-0.225
-0.223
-0.221
-0.219
-0.216
-0.214
-0.212
-0.210
-0.208
-0.206
-0.204
-0.202
-0.200
-0.199
-0.197
-0.195
-0.193
-0.192
-0.190
-0.189
-0.187
-0.186
-0.184
-0.183
-0.181
-0.180
-0.179
-0.178
-0.176
-0.175
-0.174
-0.173
-0.172
-0.170
-0.169
-0.168
-0.167
-0.166
-0.165
-0.164
-0.163
-0.162
-0.161
-0.160
-0.159
-0.158
-0.157
-0.156
-0.155
-0.154
-0.153
-0.152
-0.151
-0.150
-0.150
-0.149
-0.148
-0.147
-0.146
-0.145
-0.144
-0.143
-0.142
-0.141
-0.141
-0.140
-0.139
-0.138
-0.137
-0.136
-0.135
-0.135
-0.134
-0.133
-0.132
-0.131
-0.130
-0.130
-0.129
-0.128
-0.127
-0.126
-0.126
-0.125
-0.124
-0.123
-0.191
-0.193
-0.195
-0.197
-0.199
-0.201
-0.203
-0.205
-0.207
-0.210
-0.212
-0.214
-0.217
-0.219
-0.222
-0.224
-0.227
-0.230
-0.232
-0.235
-0.237
-0.240
-0.243
-0.245
-0.247
-0.250
-0.252
-0.254
-0.256
-0.258
-0.260
-0.261
-0.262
-0.264
-0.265
-0.265
-0.266
-0.266
-0.266
-0.266
-0.266
-0.266
-0.266
-0.265
-0.264
-0.264
-0.263
-0.262
-0.260
-0.259
-0.258
-0.256
-0.255
-0.253
-0.251
-0.249
-0.247
-0.245
-0.243
-0.241
-0.238
-0.236
-0.234
-0.231
-0.229
-0.227
-0.225
-0.222
-0.220
-0.218
-0.216
-0.213
-0.211
-0.209
-0.207
-0.205
-0.203
-0.201
-0.200
-0.198
-0.196
-0.194
-0.193
-0.191
-0.189
-0.188
-0.186
-0.185
-0.183
-0.182
-0.181
-0.179
-0.178
-0.177
-0.176
-0.174
-0.173
-0.172
-0.171
-0.170
-0.169
-0.168
-0.167
-0.165
-0.164
-0.163
-0.162
-0.161
-0.160
-0.159
-0.158
-0.158
-0.157
-0.156
-0.155
-0.154
-0.153
-0.152
-0.151
-0.150
-0.149
-0.148
-0.147
-0.146
-0.145
-0.144
-0.144
-0.143
-0.142
-0.141
-0.140
-0.139
-0.138
-0.137
-0.137
-0.136
-0.135
-0.134
-0.133
-0.132
-0.131
-0.131
-0.130
-0.129
-0.128
-0.127
-0.127
-0.126
-0.125
-0.124
-0.124
-0.192
-0.193
-0.195
-0.198
-0.200
-0.202
-0.204
-0.206
-0.209
-0.211
-0.213
-0.216
-0.218
-0.221
-0.223
-0.226
-0.229
-0.232
-0.234
-0.237
-0.240
-0.243
-0.245
-0.248
-0.250
-0.253
-0.255
-0.258
-0.260
-0.262
-0.263
-0.265
-0.266
-0.267
-0.268
-0.269
-0.270
-0.270
-0.270
-0.270
-0.270
-0.270
-0.269
-0.268
-0.268
-0.267
-0.266
-0.265
-0.263
-0.262
-0.261
-0.259
-0.257
-0.255
-0.254
-0.252
-0.249
-0.247
-0.245
-0.243
-0.240
-0.238
-0.236
-0.233
-0.231
-0.228
-0.226
-0.224
-0.221
-0.219
-0.217
-0.215
-0.212
-0.210
-0.208
-0.206
-0.204
-0.202
-0.200
-0.199
-0.197
-0.195
-0.193
-0.192
-0.190
-0.188
-0.187
-0.185
-0.184
-0.183
-0.181
-0.180
-0.179
-0.177
-0.176
-0.175
-0.174
-0.173
-0.171
-0.170
-0.169
-0.168
-0.167
-0.166
-0.165
-0.164
-0.163
-0.162
-0.161
-0.160
-0.159
-0.158
-0.157
-0.156
-0.155
-0.154
-0.153
-0.152
-0.151
-0.150
-0.149
-0.149
-0.148
-0.147
-0.146
-0.145
-0.144
-0.143
-0.142
-0.141
-0.140
-0.139
-0.139
-0.138
-0.137
-0.136
-0.135
-0.134
-0.133
-0.133
-0.132
-0.131
-0.130
-0.129
-0.128
-0.128
-0.127
-0.126
-0.125
-0.125
-0.124
-0.192
-0.194
-0.196
-0.198
-0.201
-0.203
-0.205
-0.207
-0.210
-0.212
-0.215
-0.217
-0.220
-0.222
-0.225
-0.228
-0.231
-0.234
-0.236
-0.239
-0.242
-0.245
-0.248
-0.251
-0.254
-0.256
-0.259
-0.261
-0.263
-0.265
-0.267
-0.269
-0.270
-0.271
-0.272
-0.273
-0.273
-0.273
-0.274
-0.274
-0.273
-0.273
-0.272
-0.272
-0.271
-0.270
-0.269
-0.268
-0.266
-0.265
-0.263
-0.262
-0.260
-0.258
-0.256
-0.254
-0.252
-0.250
-0.247
-0.245
-0.242
-0.240
-0.238
-0.235
-0.233
-0.230
-0.228
-0.225
-0.223
-0.220
-0.218
-0.216
-0.214
-0.211
-0.209
-0.207
-0.205
-0.203
-0.201
-0.199
-0.197
-0.196
-0.194
-0.192
-0.191
-0.189
-0.187
-0.186
-0.184
-0.183
-0.182
-0.180
-0.179
-0.178
-0.177
-0.175
-0.174
-0.173
-0.172
-0.171
-0.170
-0.168
-0.167
-0.166
-0.165
-0.164
-0.163
-0.162
-0.161
-0.160
-0.159
-0.158
-0.157
-0.156
-0.156
-0.155
-0.154
-0.153
-0.152
-0.151
-0.150
-0.149
-0.148
-0.147
-0.146
-0.145
-0.144
-0.143
-0.142
-0.142
-0.141
-0.140
-0.139
-0.138
-0.137
-0.136
-0.135
-0.135
-0.134
-0.133
-0.132
-0.131
-0.130
-0.129
-0.129
-0.128
-0.127
-0.126
-0.126
-0.125
-0.124
-0.193
-0.195
-0.197
-0.199
-0.201
-0.204
-0.206
-0.208
-0.211
-0.213
-0.216
-0.218
-0.221
-0.224
-0.227
-0.230
-0.233
-0.236
-0.239
-0.242
-0.245
-0.248
-0.251
-0.254
-0.256
-0.259
-0.262
-0.264
-0.267
-0.269
-0.271
-0.272
-0.274
-0.275
-0.276
-0.276
-0.277
-0.277
-0.277
-0.277
-0.277
-0.276
-0.276
-0.275
-0.274
-0.273
-0.272
-0.271
-0.269
-0.268
-0.266
-0.264
-0.263
-0.261
-0.259
-0.256
-0.254
-0.252
-0.249
-0.247
-0.244
-0.242
-0.239
-0.237
-0.234
-0.232
-0.229
-0.227
-0.224
-0.222
-0.219
-0.217
-0.215
-0.212
-0.210
-0.208
-0.206
-0.204
-0.202
-0.200
-0.198
-0.196
-0.194
-0.193
-0.191
-0.189
-0.188
-0.186
-0.185
-0.184
-0.182
-0.181
-0.179
-0.178
-0.177
-0.176
-0.174
-0.173
-0.172
-0.171
-0.170
-0.169
-0.168
-0.167
-0.166
-0.165
-0.164
-0.163
-0.162
-0.161
-0.160
-0.159
-0.158
-0.157
-0.156
-0.155
-0.154
-0.153
-0.152
-0.151
-0.150
-0.149
-0.148
-0.147
-0.147
-0.146
-0.145
-0.144
-0.143
-0.142
-0.141
-0.140
-0.139
-0.138
-0.137
-0.137
-0.136
-0.135
-0.134
-0.133
-0.132
-0.131
-0.131
-0.130
-0.129
-0.128
-0.127
-0.126
-0.126
-0.125
-0.124
-0.194
-0.196
-0.198
-0.200
-0.202
-0.204
-0.207
-0.209
-0.212
-0.214
-0.217
-0.220
-0.223
-0.225
-0.228
-0.231
-0.234
-0.237
-0.241
-0.244
-0.247
-0.250
-0.253
-0.256
-0.259
-0.262
-0.265
-0.268
-0.270
-0.272
-0.274
-0.276
-0.277
-0.278
-0.279
-0.280
-0.280
-0.281
-0.281
-0.280
-0.280
-0.279
-0.279
-0.278
-0.277
-0.276
-0.275
-0.273
-0.272
-0.270
-0.269
-0.267
-0.265
-0.263
-0.261
-0.259
-0.256
-0.254
-0.251
-0.249
-0.246
-0.244
-0.241
-0.238
-0.236
-0.233
-0.230
-0.228
-0.225
-0.223
-0.220
-0.218
-0.215
-0.213
-0.211
-0.209
-0.207
-0.204
-0.202
-0.200
-0.199
-0.197
-0.195
-0.193
-0.192
-0.190
-0.188
-0.187
-0.185
-0.184
-0.182
-0.181
-0.180
-0.179
-0.177
-0.176
-0.175
-0.174
-0.173
-0.171
-0.170
-0.169
-0.168
-0.167
-0.166
-0.165
-0.164
-0.163
-0.162
-0.161
-0.160
-0.159
-0.158
-0.157
-0.156
-0.155
-0.154
-0.153
-0.153
-0.152
-0.151
-0.150
-0.149
-0.148
-0.147
-0.146
-0.145
-0.144
-0.143
-0.142
-0.141
-0.140
-0.139
-0.139
-0.138
-0.137
-0.136
-0.135
-0.134
-0.133
-0.132
-0.132
-0.131
-0.130
-0.129
-0.128
-0.127
-0.127
-0.126
-0.125
-0.124
-0.194
-0.196
-0.198
-0.201
-0.203
-0.205
-0.208
-0.210
-0.213
-0.215
-0.218
-0.221
-0.224
-0.227
-0.230
-0.233
-0.236
-0.239
-0.243
-0.246
-0.249
-0.253
-0.256
-0.259
-0.262
-0.265
-0.268
-0.271
-0.273
-0.276
-0.278
-0.279
-0.281
-0.282
-0.283
-0.283
-0.284
-0.284
-0.284
-0.284
-0.283
-0.283
-0.282
-0.281
-0.280
-0.279
-0.277
-0.276
-0.275
-0.273
-0.271
-0.269
-0.267
-0.265
-0.263
-0.261
-0.258
-0.256
-0.253
-0.251
-0.248
-0.245
-0.243
-0.240
-0.237
-0.234
-0.232
-0.229
-0.226
-0.224
-0.221
-0.219
-0.216
-0.214
-0.212
-0.209
-0.207
-0.205
-0.203
-0.201
-0.199
-0.197
-0.195
-0.194
-0.192
-0.190
-0.189
-0.187
-0.186
-0.184
-0.183
-0.181
-0.180
-0.179
-0.178
-0.176
-0.175
-0.174
-0.173
-0.172
-0.171
-0.170
-0.169
-0.167
-0.166
-0.165
-0.164
-0.163
-0.162
-0.161
-0.161
-0.160
-0.159
-0.158
-0.157
-0.156
-0.155
-0.154
-0.153
-0.152
-0.151
-0.150
-0.149
-0.148
-0.147
-0.146
-0.145
-0.144
-0.143
-0.143
-0.142
-0.141
-0.140
-0.139
-0.138
-0.137
-0.136
-0.135
-0.134
-0.134
-0.133
-0.132
-0.131
-0.130
-0.129
-0.128
-0.128
-0.127
-0.126
-0.125
-0.125
-0.195
-0.197
-0.199
-0.201
-0.204
-0.206
-0.208
-0.211
-0.214
-0.216
-0.219
-0.222
-0.225
-0.228
-0.231
-0.234
-0.238
-0.241
-0.244
-0.248
-0.251
-0.255
-0.258
-0.262
-0.265
-0.268
-0.271
-0.274
-0.277
-0.279
-0.281
-0.283
-0.284
-0.285
-0.286
-0.287
-0.287
-0.287
-0.287
-0.287
-0.286
-0.285
-0.285
-0.284
-0.282
-0.281
-0.280
-0.279
-0.277
-0.275
-0.274
-0.272
-0.270
-0.267
-0.265
-0.263
-0.260
-0.258
-0.255
-0.252
-0.250
-0.247
-0.244
-0.241
-0.238
-0.236
-0.233
-0.230
-0.227
-0.225
-0.222
-0.219
-0.217
-0.215
-0.212
-0.210
-0.208
-0.206
-0.203
-0.201
-0.199
-0.198
-0.196
-0.194
-0.192
-0.191
-0.189
-0.187
-0.186
-0.184
-0.183
-0.182
-0.180
-0.179
-0.178
-0.177
-0.175
-0.174
-0.173
-0.172
-0.171
-0.170
-0.169
-0.168
-0.167
-0.166
-0.165
-0.164
-0.163
-0.162
-0.161
-0.160
-0.159
-0.158
-0.157
-0.156
-0.155
-0.154
-0.153
-0.152
-0.151
-0.150
-0.149
-0.148
-0.148
-0.147
-0.146
-0.145
-0.144
-0.143
-0.142
-0.141
-0.140
-0.139
-0.138
-0.137
-0.136
-0.135
-0.135
-0.134
-0.133
-0.132
-0.131
-0.130
-0.129
-0.129
-0.128
-0.127
-0.126
-0.125
-0.125
-0.195
-0.197
-0.200
-0.202
-0.204
-0.207
-0.209
-0.212
-0.214
-0.217
-0.220
-0.223
-0.226
-0.229
-0.232
-0.236
-0.239
-0.243
-0.246
-0.250
-0.253
-0.257
-0.261
-0.264
-0.268
-0.271
-0.274
-0.277
-0.280
-0.282
-0.284
-0.286
-0.287
-0.288
-0.289
-0.290
-0.290
-0.290
-0.290
-0.289
-0.289
-0.288
-0.287
-0.286
-0.285
-0.284
-0.282
-0.281
-0.279
-0.277
-0.276
-0.274
-0.272
-0.269
-0.267
-0.265
-0.262
-0.259
-0.257
-0.254
-0.251
-0.248
-0.245
-0.242
-0.240
-0.237
-0.234
-0.231
-0.228
-0.225
-0.223
-0.220
-0.218
-0.215
-0.213
-0.210
-0.208
-0.206
-0.204
-0.202
-0.200
-0.198
-0.196
-0.194
-0.192
-0.191
-0.189
-0.188
-0.186
-0.185
-0.183
-0.182
-0.181
-0.179
-0.178
-0.177
-0.176
-0.174
-0.173
-0.172
-0.171
-0.170
-0.169
-0.168
-0.167
-0.166
-0.165
-0.164
-0.163
-0.162
-0.161
-0.160
-0.159
-0.158
-0.157
-0.156
-0.155
-0.155
-0.154
-0.153
-0.152
-0.151
-0.150
-0.149
-0.148
-0.147
-0.146
-0.145
-0.144
-0.143
-0.142
-0.141
-0.140
-0.139
-0.138
-0.138
-0.137
-0.136
-0.135
-0.134
-0.133
-0.132
-0.131
-0.130
-0.130
-0.129
-0.128
-0.127
-0.126
-0.126
-0.125
-0.196
-0.198
-0.200
-0.202
-0.205
-0.207
-0.210
-0.212
-0.215
-0.218
-0.221
-0.224
-0.227
-0.230
-0.234
-0.237
-0.240
-0.244
-0.248
-0.251
-0.255
-0.259
-0.263
-0.266
-0.270
-0.273
-0.277
-0.280
-0.282
-0.285
-0.287
-0.289
-0.290
-0.291
-0.292
-0.293
-0.293
-0.293
-0.292
-0.292
-0.291
-0.290
-0.289
-0.288
-0.287
-0.286
-0.284
-0.283
-0.281
-0.279
-0.278
-0.276
-0.273
-0.271
-0.269
-0.266
-0.264
-0.261
-0.258
-0.255
-0.252
-0.249
-0.246
-0.244
-0.241
-0.238
-0.235
-0.232
-0.229
-0.226
-0.223
-0.221
-0.218
-0.216
-0.213
-0.211
-0.208
-0.206
-0.204
-0.202
-0.200
-0.198
-0.196
-0.194
-0.193
-0.191
-0.189
-0.188
-0.186
-0.185
-0.183
-0.182
-0.181
-0.179
-0.178
-0.177
-0.176
-0.175
-0.174
-0.172
-0.171
-0.170
-0.169
-0.168
-0.167
-0.166
-0.165
-0.164
-0.163
-0.162
-0.161
-0.161
-0.160
-0.159
-0.158
-0.157
-0.156
-0.155
-0.154
-0.153
-0.152
-0.151
-0.150
-0.149
-0.148
-0.147
-0.146
-0.145
-0.144
-0.143
-0.142
-0.141
-0.141
-0.140
-0.139
-0.138
-0.137
-0.136
-0.135
-0.134
-0.133
-0.132
-0.131
-0.131
-0.130
-0.129
-0.128
-0.127
-0.126
-0.126
-0.125
-0.196
-0.198
-0.200
-0.203
-0.205
-0.208
-0.210
-0.213
-0.216
-0.219
-0.222
-0.225
-0.228
-0.231
-0.235
-0.238
-0.242
-0.245
-0.249
-0.253
-0.257
-0.261
-0.265
-0.268
-0.272
-0.276
-0.279
-0.282
-0.285
-0.288
-0.290
-0.292
-0.293
-0.294
-0.295
-0.295
-0.295
-0.295
-0.295
-0.294
-0.293
-0.293
-0.292
-0.290
-0.289
-0.288
-0.286
-0.285
-0.283
-0.281
-0.279
-0.277
-0.275
-0.273
-0.270
-0.268
-0.265
-0.262
-0.259
-0.256
-0.254
-0.251
-0.247
-0.244
-0.241
-0.238
-0.235
-0.232
-0.230
-0.227
-0.224
-0.221
-0.219
-0.216
-0.213
-0.211
-0.209
-0.206
-0.204
-0.202
-0.200
-0.198
-0.196
-0.194
-0.193
-0.191
-0.189
-0.188
-0.186
-0.185
-0.183
-0.182
-0.181
-0.179
-0.178
-0.177
-0.176
-0.175
-0.174
-0.173
-0.172
-0.170
-0.169
-0.168
-0.167
-0.167
-0.166
-0.165
-0.164
-0.163
-0.162
-0.161
-0.160
-0.159
-0.158
-0.157
-0.156
-0.155
-0.154
-0.153
-0.152
-0.151
-0.150
-0.149
-0.148
-0.147
-0.146
-0.146
-0.145
-0.144
-0.143
-0.142
-0.141
-0.140
-0.139
-0.138
-0.137
-0.136
-0.135
-0.134
-0.133
-0.133
-0.132
-0.131
-0.130
-0.129
-0.128
-0.127
-0.127
-0.126
-0.125
-0.196
-0.199
-0.201
-0.203
-0.206
-0.208
-0.211
-0.213
-0.216
-0.219
-0.222
-0.225
-0.229
-0.232
-0.235
-0.239
-0.243
-0.246
-0.250
-0.254
-0.258
-0.262
-0.266
-0.270
-0.274
-0.278
-0.281
-0.284
-0.287
-0.290
-0.292
-0.294
-0.295
-0.296
-0.297
-0.297
-0.298
-0.297
-0.297
-0.296
-0.295
-0.294
-0.293
-0.292
-0.291
-0.289
-0.288
-0.286
-0.284
-0.283
-0.281
-0.278
-0.276
-0.274
-0.271
-0.269
-0.266
-0.263
-0.260
-0.257
-0.254
-0.251
-0.248
-0.245
-0.242
-0.239
-0.236
-0.233
-0.230
-0.227
-0.224
-0.221
-0.219
-0.216
-0.214
-0.211
-0.209
-0.207
-0.204
-0.202
-0.200
-0.198
-0.196
-0.194
-0.193
-0.191
-0.189
-0.188
-0.186
-0.185
-0.183
-0.182
-0.181
-0.179
-0.178
-0.177
-0.176
-0.175
-0.174
-0.173
-0.172
-0.171
-0.170
-0.169
-0.168
-0.167
-0.166
-0.165
-0.164
-0.163
-0.162
-0.161
-0.160
-0.159
-0.158
-0.157
-0.156
-0.155
-0.154
-0.154
-0.153
-0.152
-0.151
-0.150
-0.149
-0.148
-0.147
-0.146
-0.145
-0.144
-0.143
-0.142
-0.141
-0.140
-0.139
-0.138
-0.137
-0.136
-0.135
-0.134
-0.134
-0.133
-0.132
-0.131
-0.130
-0.129
-0.128
-0.128
-0.127
-0.126
-0.125
-0.197
-0.199
-0.201
-0.203
-0.206
-0.208
-0.211
-0.214
-0.217
-0.220
-0.223
-0.226
-0.229
-0.233
-0.236
-0.240
-0.244
-0.247
-0.251
-0.255
-0.259
-0.264
-0.268
-0.272
-0.276
-0.279
-0.283
-0.286
-0.289
-0.292
-0.294
-0.296
-0.297
-0.298
-0.299
-0.299
-0.299
-0.299
-0.298
-0.298
-0.297
-0.296
-0.295
-0.293
-0.292
-0.291
-0.289
-0.287
-0.286
-0.284
-0.282
-0.280
-0.277
-0.275
-0.272
-0.270
-0.267
-0.264
-0.261
-0.258
-0.255
-0.252
-0.249
-0.246
-0.243
-0.239
-0.236
-0.233
-0.230
-0.227
-0.224
-0.222
-0.219
-0.216
-0.214
-0.211
-0.209
-0.206
-0.204
-0.202
-0.200
-0.198
-0.196
-0.194
-0.192
-0.191
-0.189
-0.188
-0.186
-0.185
-0.183
-0.182
-0.181
-0.179
-0.178
-0.177
-0.176
-0.175
-0.174
-0.173
-0.172
-0.171
-0.170
-0.169
-0.168
-0.167
-0.166
-0.165
-0.164
-0.163
-0.162
-0.161
-0.160
-0.159
-0.159
-0.158
-0.157
-0.156
-0.155
-0.154
-0.153
-0.152
-0.151
-0.150
-0.149
-0.148
-0.147
-0.146
-0.145
-0.144
-0.143
-0.142
-0.141
-0.140
-0.139
-0.138
-0.137
-0.136
-0.135
-0.135
-0.134
-0.133
-0.132
-0.131
-0.130
-0.129
-0.128
-0.128
-0.127
-0.126
-0.125
-0.197
-0.199
-0.201
-0.204
-0.206
-0.209
-0.211
-0.214
-0.217
-0.220
-0.223
-0.226
-0.230
-0.233
-0.237
-0.240
-0.244
-0.248
-0.252
-0.256
-0.260
-0.265
-0.269
-0.273
-0.277
-0.281
-0.284
-0.288
-0.291
-0.293
-0.296
-0.297
-0.299
-0.300
-0.300
-0.301
-0.301
-0.300
-0.300
-0.299
-0.298
-0.297
-0.296
-0.294
-0.293
-0.291
-0.290
-0.288
-0.286
-0.285
-0.283
-0.280
-0.278
-0.276
-0.273
-0.271
-0.268
-0.265
-0.262
-0.259
-0.256
-0.252
-0.249
-0.246
-0.243
-0.240
-0.237
-0.233
-0.230
-0.227
-0.224
-0.222
-0.219
-0.216
-0.214
-0.211
-0.209
-0.206
-0.204
-0.202
-0.200
-0.198
-0.196
-0.194
-0.192
-0.191
-0.189
-0.187
-0.186
-0.184
-0.183
-0.182
-0.180
-0.179
-0.178
-0.177
-0.176
-0.175
-0.174
-0.173
-0.172
-0.171
-0.170
-0.169
-0.168
-0.167
-0.166
-0.165
-0.164
-0.163
-0.162
-0.162
-0.161
-0.160
-0.159
-0.158
-0.157
-0.156
-0.155
-0.154
-0.153
-0.152
-0.151
-0.150
-0.149
-0.148
-0.147
-0.146
-0.145
-0.144
-0.143
-0.142
-0.141
-0.140
-0.139
-0.138
-0.137
-0.137
-0.136
-0.135
-0.134
-0.133
-0.132
-0.131
-0.130
-0.129
-0.129
-0.128
-0.127
-0.126
-0.125
-0.197
-0.199
-0.201
-0.204
-0.206
-0.209
-0.212
-0.214
-0.217
-0.220
-0.223
-0.226
-0.230
-0.233
-0.237
-0.241
-0.245
-0.249
-0.253
-0.257
-0.261
-0.265
-0.270
-0.274
-0.278
-0.282
-0.285
-0.289
-0.292
-0.294
-0.297
-0.298
-0.300
-0.301
-0.301
-0.302
-0.302
-0.301
-0.301
-0.300
-0.299
-0.298
-0.296
-0.295
-0.294
-0.292
-0.290
-0.289
-0.287
-0.285
-0.283
-0.281
-0.279
-0.276
-0.274
-0.271
-0.268
-0.265
-0.262
-0.259
-0.256
-0.253
-0.249
-0.246
-0.243
-0.240
-0.237
-0.233
-0.230
-0.227
-0.224
-0.221
-0.219
-0.216
-0.213
-0.211
-0.208
-0.206
-0.204
-0.201
-0.199
-0.197
-0.195
-0.194
-0.192
-0.190
-0.189
-0.187
-0.185
-0.184
-0.183
-0.181
-0.180
-0.179
-0.178
-0.177
-0.176
-0.175
-0.174
-0.173
-0.172
-0.171
-0.170
-0.169
-0.168
-0.167
-0.166
-0.165
-0.164
-0.164
-0.163
-0.162
-0.161
-0.160
-0.159
-0.158
-0.157
-0.156
-0.155
-0.154
-0.153
-0.152
-0.151
-0.150
-0.149
-0.148
-0.147
-0.146
-0.145
-0.144
-0.143
-0.142
-0.141
-0.141
-0.140
-0.139
-0.138
-0.137
-0.136
-0.135
-0.134
-0.133
-0.132
-0.131
-0.130
-0.129
-0.129
-0.128
-0.127
-0.126
-0.125
-0.197
-0.199
-0.202
-0.204
-0.206
-0.209
-0.212
-0.214
-0.217
-0.220
-0.223
-0.227
-0.230
-0.233
-0.237
-0.241
-0.245
-0.249
-0.253
-0.257
-0.261
-0.266
-0.270
-0.274
-0.278
-0.282
-0.286
-0.289
-0.292
-0.295
-0.297
-0.299
-0.300
-0.301
-0.302
-0.302
-0.302
-0.302
-0.301
-0.300
-0.299
-0.298
-0.297
-0.295
-0.294
-0.292
-0.291
-0.289
-0.287
-0.285
-0.283
-0.281
-0.279
-0.276
-0.274
-0.271
-0.268
-0.265
-0.262
-0.259
-0.256
-0.253
-0.249
-0.246
-0.243
-0.240
-0.236
-0.233
-0.230
-0.227
-0.224
-0.221
-0.218
-0.216
-0.213
-0.210
-0.208
-0.205
-0.203
-0.201
-0.199
-0.197
-0.195
-0.193
-0.191
-0.190
-0.188
-0.187
-0.185
-0.184
-0.182
-0.181
-0.180
-0.179
-0.178
-0.176
-0.175
-0.174
-0.173
-0.172
-0.172
-0.171
-0.170
-0.169
-0.168
-0.167
-0.166
-0.165
-0.165
-0.164
-0.163
-0.162
-0.161
-0.160
-0.159
-0.158
-0.157
-0.156
-0.155
-0.155
-0.154
-0.153
-0.152
-0.151
-0.150
-0.149
-0.148
-0.147
-0.146
-0.145
-0.144
-0.143
-0.142
-0.141
-0.140
-0.139
-0.138
-0.137
-0.136
-0.135
-0.134
-0.133
-0.132
-0.131
-0.130
-0.129
-0.129
-0.128
-0.127
-0.126
-0.125
-0.197
-0.199
-0.201
-0.204
-0.206
-0.209
-0.212
-0.214
-0.217
-0.220
-0.223
-0.227
-0.230
-0.233
-0.237
-0.241
-0.245
-0.249
-0.253
-0.257
-0.262
-0.266
-0.270
-0.274
-0.278
-0.282
-0.286
-0.289
-0.292
-0.295
-0.297
-0.299
-0.300
-0.301
-0.302
-0.302
-0.302
-0.302
-0.301
-0.300
-0.299
-0.298
-0.297
-0.295
-0.294
-0.292
-0.291
-0.289
-0.287
-0.285
-0.283
-0.281
-0.279
-0.276
-0.274
-0.271
-0.268
-0.265
-0.262
-0.259
-0.256
-0.253
-0.249
-0.246
-0.243
-0.239
-0.236
-0.233
-0.230
-0.227
-0.224
-0.221
-0.218
-0.215
-0.212
-0.210
-0.207
-0.205
-0.203
-0.200
-0.198
-0.196
-0.194
-0.192
-0.191
-0.189
-0.187
-0.186
-0.184
-0.183
-0.182
-0.181
-0.179
-0.178
-0.177
-0.176
-0.175
-0.174
-0.173
-0.172
-0.171
-0.170
-0.170
-0.169
-0.168
-0.167
-0.166
-0.165
-0.165
-0.164
-0.163
-0.162
-0.161
-0.160
-0.159
-0.158
-0.158
-0.157
-0.156
-0.155
-0.154
-0.153
-0.152
-0.151
-0.150
-0.149
-0.148
-0.147
-0.146
-0.145
-0.144
-0.143
-0.142
-0.141
-0.140
-0.139
-0.138
-0.137
-0.136
-0.135
-0.134
-0.133
-0.132
-0.131
-0.130
-0.130
-0.129
-0.128
-0.127
-0.126
-0.125
-0.197
-0.199
-0.201
-0.204
-0.206
-0.209
-0.211
-0.214
-0.217
-0.220
-0.223
-0.226
-0.230
-0.233
-0.237
-0.241
-0.245
-0.249
-0.253
-0.257
-0.261
-0.266
-0.270
-0.274
-0.278
-0.282
-0.286
-0.289
-0.292
-0.295
-0.297
-0.299
-0.300
-0.301
-0.301
-0.302
-0.302
-0.301
-0.300
-0.300
-0.299
-0.298
-0.296
-0.295
-0.294
-0.292
-0.290
-0.289
-0.287
-0.285
-0.283
-0.281
-0.278
-0.276
-0.273
-0.271
-0.268
-0.265
-0.262
-0.259
-0.255
-0.252
-0.249
-0.245
-0.242
-0.239
-0.235
-0.232
-0.229
-0.226
-0.223
-0.220
-0.217
-0.214
-0.212
-0.209
-0.206
-0.204
-0.202
-0.200
-0.197
-0.195
-0.193
-0.192
-0.190
-0.188
-0.187
-0.185
-0.184
-0.182
-0.181
-0.180
-0.179
-0.178
-0.177
-0.176
-0.175
-0.174
-0.173
-0.172
-0.171
-0.170
-0.169
-0.169
-0.168
-0.167
-0.166
-0.165
-0.165
-0.164
-0.163
-0.162
-0.161
-0.160
-0.160
-0.159
-0.158
-0.157
-0.156
-0.155
-0.154
-0.153
-0.152
-0.151
-0.150
-0.149
-0.148
-0.147
-0.146
-0.145
-0.144
-0.143
-0.142
-0.141
-0.140
-0.139
-0.138
-0.137
-0.136
-0.135
-0.134
-0.133
-0.132
-0.131
-0.130
-0.130
-0.129
-0.128
-0.127
-0.126
-0.125
-0.197
-0.199
-0.201
-0.204
-0.206
-0.209
-0.211
-0.214
-0.217
-0.220
-0.223
-0.226
-0.229
-0.233
-0.237
-0.240
-0.244
-0.248
-0.252
-0.257
-0.261
-0.265
-0.269
-0.273
-0.277
-0.281
-0.285
-0.288
-0.291
-0.294
-0.296
-0.298
-0.299
-0.300
-0.301
-0.301
-0.301
-0.300
-0.300
-0.299
-0.298
-0.297
-0.295
-0.294
-0.293
-0.291
-0.290
-0.288
-0.286
-0.284
-0.282
-0.280
-0.278
-0.275
-0.273
-0.270
-0.267
-0.264
-0.261
-0.258
-0.255
-0.251
-0.248
-0.245
-0.241
-0.238
-0.235
-0.231
-0.228
-0.225
-0.222
-0.219
-0.216
-0.213
-0.211
-0.208
-0.205
-0.203
-0.201
-0.199
-0.196
-0.194
-0.193
-0.191
-0.189
-0.187
-0.186
-0.184
-0.183
-0.182
-0.180
-0.179
-0.178
-0.177
-0.176
-0.175
-0.174
-0.173
-0.172
-0.172
-0.171
-0.170
-0.169
-0.169
-0.168
-0.167
-0.166
-0.165
-0.165
-0.164
-0.163
-0.162
-0.161
-0.161
-0.160
-0.159
-0.158
-0.157
-0.156
-0.155
-0.154
-0.153
-0.152
-0.151
-0.150
-0.149
-0.148
-0.147
-0.146
-0.145
-0.144
-0.143
-0.142
-0.141
-0.140
-0.139
-0.138
-0.137
-0.136
-0.135
-0.134
-0.133
-0.132
-0.131
-0.130
-0.130
-0.129
-0.128
-0.127
-0.126
-0.125
-0.197
-0.199
-0.201
-0.203
-0.206
-0.208
-0.211
-0.214
-0.216
-0.219
-0.222
-0.226
-0.229
-0.232
-0.236
-0.240
-0.244
-0.248
-0.252
-0.256
-0.260
-0.264
-0.268
-0.272
-0.276
-0.280
-0.284
-0.287
-0.290
-0.292
-0.295
-0.296
-0.298
-0.299
-0.299
-0.299
-0.299
-0.299
-0.298
-0.298
-0.297
-0.296
-0.294
-0.293
-0.292
-0.290
-0.289
-0.287
-0.285
-0.283
-0.281
-0.279
-0.277
-0.275
-0.272
-0.269
-0.266
-0.263
-0.260
-0.257
-0.254
-0.250
-0.247
-0.244
-0.240
-0.237
-0.234
-0.230
-0.227
-0.224
-0.221
-0.218
-0.215
-0.212
-0.209
-0.207
-0.204
-0.202
-0.200
-0.197
-0.195
-0.193
-0.191
-0.190
-0.188
-0.186
-0.185
-0.183
-0.182
-0.181
-0.180
-0.178
-0.177
-0.176
-0.175
-0.174
-0.174
-0.173
-0.172
-0.171
-0.170
-0.170
-0.169
-0.168
-0.168
-0.167
-0.166
-0.165
-0.165
-0.164
-0.163
-0.162
-0.161
-0.161
-0.160
-0.159
-0.158
-0.157
-0.156
-0.155
-0.154
-0.153
-0.152
-0.151
-0.150
-0.149
-0.148
-0.147
-0.146
-0.145
-0.144
-0.143
-0.142
-0.141
-0.140
-0.139
-0.138
-0.137
-0.136
-0.135
-0.134
-0.133
-0.132
-0.131
-0.130
-0.130
-0.129
-0.128
-0.127
-0.126
-0.125
-0.196
-0.199
-0.201
-0.203
-0.205
-0.208
-0.211
-0.213
-0.216
-0.219
-0.222
-0.225
-0.228
-0.232
-0.235
-0.239
-0.243
-0.247
-0.251
-0.255
-0.259
-0.263
-0.267
-0.271
-0.275
-0.279
-0.282
-0.285
-0.288
-0.291
-0.293
-0.295
-0.296
-0.297
-0.297
-0.298
-0.298
-0.297
-0.297
-0.296
-0.295
-0.294
-0.293
-0.292
-0.290
-0.289
-0.287
-0.286
-0.284
-0.282
-0.280
-0.278
-0.276
-0.273
-0.271
-0.268
-0.265
-0.262
-0.259
-0.256
-0.253
-0.249
-0.246
-0.242
-0.239
-0.236
-0.232
-0.229
-0.226
-0.223
-0.219
-0.216
-0.214
-0.211
-0.208
-0.205
-0.203
-0.200
-0.198
-0.196
-0.194
-0.192
-0.190
-0.188
-0.187
-0.185
-0.184
-0.182
-0.181
-0.180
-0.179
-0.177
-0.176
-0.175
-0.175
-0.174
-0.173
-0.172
-0.171
-0.171
-0.170
-0.169
-0.169
-0.168
-0.167
-0.167
-0.166
-0.165
-0.165
-0.164
-0.163
-0.162
-0.162
-0.161
-0.160
-0.159
-0.158
-0.157
-0.156
-0.155
-0.154
-0.153
-0.152
-0.151
-0.150
-0.149
-0.148
-0.147
-0.146
-0.145
-0.144
-0.143
-0.142
-0.141
-0.140
-0.139
-0.138
-0.137
-0.136
-0.135
-0.134
-0.133
-0.132
-0.131
-0.130
-0.129
-0.129
-0.128
-0.127
-0.126
-0.125
-0.196
-0.198
-0.200
-0.203
-0.205
-0.208
-0.210
-0.213
-0.216
-0.218
-0.221
-0.224
-0.228
-0.231
-0.235
-0.238
-0.242
-0.246
-0.250
-0.254
-0.258
-0.262
-0.266
-0.270
-0.273
-0.277
-0.280
-0.284
-0.286
-0.289
-0.291
-0.292
-0.294
-0.295
-0.295
-0.295
-0.295
-0.295
-0.295
-0.294
-0.293
-0.292
-0.291
-0.290
-0.289
-0.287
-0.286
-0.284
-0.283
-0.281
-0.279
-0.277
-0.275
-0.272
-0.269
-0.267
-0.264
-0.261
-0.258
-0.254
-0.251
-0.248
-0.244
-0.241
-0.238
-0.234
-0.231
-0.227
-0.224
-0.221
-0.218
-0.215
-0.212
-0.209
-0.206
-0.204
-0.201
-0.199
-0.197
-0.194
-0.192
-0.190
-0.189
-0.187
-0.185
-0.184
-0.182
-0.181
-0.180
-0.178
-0.177
-0.176
-0.175
-0.175
-0.174
-0.173
-0.172
-0.171
-0.171
-0.170
-0.170
-0.169
-0.168
-0.168
-0.167
-0.166
-0.166
-0.165
-0.165
-0.164
-0.163
-0.162
-0.162
-0.161
-0.160
-0.159
-0.158
-0.157
-0.156
-0.155
-0.154
-0.153
-0.152
-0.151
-0.150
-0.149
-0.148
-0.147
-0.146
-0.145
-0.144
-0.143
-0.142
-0.141
-0.140
-0.139
-0.138
-0.137
-0.136
-0.135
-0.134
-0.133
-0.132
-0.131
-0.130
-0.129
-0.129
-0.128
-0.127
-0.126
-0.125
-0.196
-0.198
-0.200
-0.202
-0.205
-0.207
-0.210
-0.212
-0.215
-0.218
-0.221
-0.224
-0.227
-0.230
-0.234
-0.237
-0.241
-0.245
-0.249
-0.252
-0.256
-0.260
-0.264
-0.268
-0.272
-0.275
-0.278
-0.281
-0.284
-0.286
-0.288
-0.290
-0.291
-0.292
-0.293
-0.293
-0.293
-0.293
-0.292
-0.292
-0.291
-0.290
-0.289
-0.288
-0.287
-0.286
-0.284
-0.283
-0.281
-0.279
-0.277
-0.275
-0.273
-0.270
-0.268
-0.265
-0.262
-0.259
-0.256
-0.253
-0.249
-0.246
-0.243
-0.239
-0.236
-0.232
-0.229
-0.226
-0.222
-0.219
-0.216
-0.213
-0.210
-0.207
-0.204
-0.202
-0.199
-0.197
-0.195
-0.193
-0.191
-0.189
-0.187
-0.185
-0.184
-0.182
-0.181
-0.179
-0.178
-0.177
-0.176
-0.175
-0.174
-0.173
-0.173
-0.172
-0.171
-0.171
-0.170
-0.170
-0.169
-0.168
-0.168
-0.167
-0.167
-0.166
-0.166
-0.165
-0.164
-0.164
-0.163
-0.162
-0.162
-0.161
-0.160
-0.159
-0.158
-0.157
-0.156
-0.156
-0.155
-0.154
-0.153
-0.151
-0.150
-0.149
-0.148
-0.147
-0.146
-0.145
-0.144
-0.143
-0.142
-0.141
-0.140
-0.139
-0.138
-0.137
-0.136
-0.135
-0.134
-0.133
-0.132
-0.131
-0.130
-0.129
-0.128
-0.128
-0.127
-0.126
-0.125
-0.195
-0.197
-0.200
-0.202
-0.204
-0.207
-0.209
-0.212
-0.214
-0.217
-0.220
-0.223
-0.226
-0.229
-0.233
-0.236
-0.240
-0.243
-0.247
-0.251
-0.255
-0.259
-0.262
-0.266
-0.270
-0.273
-0.276
-0.279
-0.282
-0.284
-0.286
-0.287
-0.289
-0.290
-0.290
-0.291
-0.291
-0.290
-0.290
-0.289
-0.289
-0.288
-0.287
-0.286
-0.285
-0.284
-0.282
-0.281
-0.279
-0.277
-0.275
-0.273
-0.271
-0.269
-0.266
-0.263
-0.260
-0.257
-0.254
-0.251
-0.248
-0.244
-0.241
-0.237
-0.234
-0.230
-0.227
-0.223
-0.220
-0.217
-0.214
-0.211
-0.208
-0.205
-0.202
-0.200
-0.197
-0.195
-0.193
-0.191
-0.189
-0.187
-0.185
-0.183
-0.182
-0.180
-0.179
-0.178
-0.177
-0.176
-0.175
-0.174
-0.173
-0.172
-0.172
-0.171
-0.170
-0.170
-0.169
-0.169
-0.168
-0.168
-0.167
-0.167
-0.166
-0.166
-0.165
-0.165
-0.164
-0.164
-0.163
-0.162
-0.162
-0.161
-0.160
-0.159
-0.158
-0.157
-0.157
-0.156
-0.155
-0.154
-0.153
-0.152
-0.150
-0.149
-0.148
-0.147
-0.146
-0.145
-0.144
-0.143
-0.142
-0.141
-0.140
-0.139
-0.138
-0.137
-0.136
-0.135
-0.134
-0.133
-0.132
-0.131
-0.130
-0.129
-0.128
-0.127
-0.127
-0.126
-0.125
-0.195
-0.197
-0.199
-0.201
-0.204
-0.206
-0.208
-0.211
-0.214
-0.216
-0.219
-0.222
-0.225
-0.228
-0.232
-0.235
-0.239
-0.242
-0.246
-0.250
-0.253
-0.257
-0.261
-0.264
-0.268
-0.271
-0.274
-0.277
-0.279
-0.281
-0.283
-0.285
-0.286
-0.287
-0.287
-0.288
-0.288
-0.288
-0.287
-0.287
-0.286
-0.286
-0.285
-0.284
-0.283
-0.281
-0.280
-0.279
-0.277
-0.275
-0.273
-0.271
-0.269
-0.267
-0.264
-0.261
-0.258
-0.255
-0.252
-0.249
-0.245
-0.242
-0.238
-0.235
-0.231
-0.228
-0.224
-0.221
-0.218
-0.214
-0.211
-0.208
-0.205
-0.203
-0.200
-0.197
-0.195
-0.193
-0.190
-0.188
-0.186
-0.185
-0.183
-0.181
-0.180
-0.178
-0.177
-0.176
-0.175
-0.174
-0.173
-0.172
-0.172
-0.171
-0.170
-0.170
-0.169
-0.169
-0.168
-0.168
-0.168
-0.167
-0.167
-0.166
-0.166
-0.165
-0.165
-0.165
-0.164
-0.163
-0.163
-0.162
-0.161
-0.161
-0.160
-0.159
-0.158
-0.157
-0.157
-0.156
-0.155
-0.154
-0.153
-0.152
-0.150
-0.149
-0.148
-0.147
-0.146
-0.145
-0.144
-0.143
-0.142
-0.141
-0.140
-0.139
-0.138
-0.137
-0.136
-0.135
-0.134
-0.133
-0.132
-0.131
-0.130
-0.129
-0.128
-0.127
-0.127
-0.126
-0.125
-0.194
-0.197
-0.199
-0.201
-0.203
-0.205
-0.208
-0.210
-0.213
-0.215
-0.218
-0.221
-0.224
-0.227
-0.231
-0.234
-0.237
-0.241
-0.244
-0.248
-0.252
-0.255
-0.259
-0.262
-0.265
-0.269
-0.272
-0.274
-0.277
-0.279
-0.280
-0.282
-0.283
-0.284
-0.284
-0.285
-0.285
-0.285
-0.285
-0.284
-0.284
-0.283
-0.282
-0.281
-0.280
-0.279
-0.278
-0.277
-0.275
-0.273
-0.271
-0.269
-0.267
-0.265
-0.262
-0.259
-0.256
-0.253
-0.250
-0.246
-0.243
-0.239
-0.236
-0.232
-0.229
-0.225
-0.222
-0.218
-0.215
-0.212
-0.209
-0.206
-0.203
-0.200
-0.197
-0.195
-0.192
-0.190
-0.188
-0.186
-0.184
-0.182
-0.180
-0.179
-0.178
-0.176
-0.175
-0.174
-0.173
-0.172
-0.171
-0.171
-0.170
-0.169
-0.169
-0.168
-0.168
-0.168
-0.167
-0.167
-0.167
-0.166
-0.166
-0.166
-0.165
-0.165
-0.165
-0.164
-0.164
-0.163
-0.163
-0.162
-0.161
-0.161
-0.160
-0.159
-0.158
-0.157
-0.157
-0.156
-0.155
-0.154
-0.153
-0.151
-0.150
-0.149
-0.148
-0.147
-0.146
-0.145
-0.144
-0.143
-0.142
-0.141
-0.139
-0.138
-0.137
-0.136
-0.135
-0.134
-0.133
-0.132
-0.132
-0.131
-0.130
-0.129
-0.128
-0.127
-0.126
-0.126
-0.125
-0.194
-0.196
-0.198
-0.200
-0.202
-0.205
-0.207
-0.209
-0.212
-0.215
-0.217
-0.220
-0.223
-0.226
-0.229
-0.233
-0.236
-0.239
-0.243
-0.246
-0.250
-0.253
-0.257
-0.260
-0.263
-0.266
-0.269
-0.272
-0.274
-0.276
-0.278
-0.279
-0.280
-0.281
-0.282
-0.282
-0.282
-0.282
-0.282
-0.281
-0.281
-0.280
-0.280
-0.279
-0.278
-0.277
-0.276
-0.274
-0.273
-0.271
-0.269
-0.267
-0.265
-0.262
-0.260
-0.257
-0.254
-0.250
-0.247
-0.244
-0.240
-0.237
-0.233
-0.229
-0.226
-0.222
-0.219
-0.215
-0.212
-0.209
-0.205
-0.202
-0.200
-0.197
-0.194
-0.192
-0.189
-0.187
-0.185
-0.183
-0.181
-0.179
-0.178
-0.176
-0.175
-0.174
-0.173
-0.172
-0.171
-0.170
-0.169
-0.169
-0.168
-0.168
-0.167
-0.167
-0.167
-0.166
-0.166
-0.166
-0.166
-0.166
-0.165
-0.165
-0.165
-0.165
-0.164
-0.164
-0.163
-0.163
-0.163
-0.162
-0.161
-0.161
-0.160
-0.159
-0.158
-0.157
-0.156
-0.156
-0.155
-0.154
-0.152
-0.151
-0.150
-0.149
-0.148
-0.147
-0.146
-0.145
-0.144
-0.143
-0.141
-0.140
-0.139
-0.138
-0.137
-0.136
-0.135
-0.134
-0.133
-0.132
-0.131
-0.130
-0.130
-0.129
-0.128
-0.127
-0.126
-0.125
-0.125
-0.193
-0.195
-0.197
-0.200
-0.202
-0.204
-0.206
-0.209
-0.211
-0.214
-0.216
-0.219
-0.222
-0.225
-0.228
-0.231
-0.235
-0.238
-0.241
-0.245
-0.248
-0.252
-0.255
-0.258
-0.261
-0.264
-0.267
-0.269
-0.271
-0.273
-0.275
-0.276
-0.277
-0.278
-0.279
-0.279
-0.279
-0.279
-0.279
-0.279
-0.278
-0.278
-0.277
-0.276
-0.275
-0.274
-0.273
-0.272
-0.270
-0.269
-0.267
-0.265
-0.262
-0.260
-0.257
-0.254
-0.251
-0.248
-0.244
-0.241
-0.237
-0.234
-0.230
-0.226
-0.222
-0.219
-0.215
-0.212
-0.208
-0.205
-0.202
-0.199
-0.196
-0.193
-0.191
-0.188
-0.186
-0.184
-0.182
-0.180
-0.178
-0.176
-0.175
-0.174
-0.172
-0.171
-0.170
-0.169
-0.169
-0.168
-0.167
-0.167
-0.166
-0.166
-0.166
-0.166
-0.165
-0.165
-0.165
-0.165
-0.165
-0.165
-0.165
-0.164
-0.164
-0.164
-0.164
-0.164
-0.163
-0.163
-0.162
-0.162
-0.161
-0.161
-0.160
-0.159
-0.158
-0.157
-0.156
-0.155
-0.154
-0.153
-0.152
-0.151
-0.150
-0.149
-0.148
-0.147
-0.146
-0.145
-0.143
-0.142
-0.141
-0.140
-0.139
-0.138
-0.137
-0.136
-0.135
-0.134
-0.133
-0.132
-0.131
-0.130
-0.129
-0.128
-0.128
-0.127
-0.126
-0.125
-0.124
-0.193
-0.195
-0.197
-0.199
-0.201
-0.203
-0.206
-0.208
-0.210
-0.213
-0.216
-0.218
-0.221
-0.224
-0.227
-0.230
-0.233
-0.237
-0.240
-0.243
-0.247
-0.250
-0.253
-0.256
-0.259
-0.262
-0.264
-0.267
-0.269
-0.271
-0.272
-0.274
-0.275
-0.275
-0.276
-0.276
-0.276
-0.276
-0.276
-0.276
-0.275
-0.275
-0.274
-0.274
-0.273
-0.272
-0.271
-0.269
-0.268
-0.266
-0.264
-0.262
-0.260
-0.257
-0.254
-0.251
-0.248
-0.245
-0.241
-0.238
-0.234
-0.230
-0.226
-0.222
-0.219
-0.215
-0.211
-0.208
-0.204
-0.201
-0.198
-0.195
-0.192
-0.189
-0.187
-0.185
-0.182
-0.180
-0.178
-0.176
-0.175
-0.173
-0.172
-0.171
-0.170
-0.169
-0.168
-0.167
-0.166
-0.166
-0.165
-0.165
-0.164
-0.164
-0.164
-0.164
-0.164
-0.164
-0.164
-0.164
-0.164
-0.164
-0.164
-0.164
-0.164
-0.164
-0.163
-0.163
-0.163
-0.162
-0.162
-0.162
-0.161
-0.160
-0.160
-0.159
-0.158
-0.157
-0.156
-0.155
-0.154
-0.153
-0.152
-0.151
-0.150
-0.149
-0.148
-0.147
-0.145
-0.144
-0.143
-0.142
-0.141
-0.140
-0.139
-0.138
-0.137
-0.136
-0.135
-0.134
-0.133
-0.132
-0.131
-0.130
-0.129
-0.128
-0.127
-0.127
-0.126
-0.125
-0.124
-0.192
-0.194
-0.196
-0.198
-0.200
-0.203
-0.205
-0.207
-0.210
-0.212
-0.215
-0.217
-0.220
-0.223
-0.226
-0.229
-0.232
-0.235
-0.239
-0.242
-0.245
-0.248
-0.251
-0.254
-0.257
-0.260
-0.262
-0.265
-0.267
-0.268
-0.270
-0.271
-0.272
-0.273
-0.273
-0.273
-0.273
-0.273
-0.273
-0.273
-0.273
-0.272
-0.272
-0.271
-0.270
-0.269
-0.268
-0.267
-0.265
-0.264
-0.262
-0.260
-0.257
-0.254
-0.252
-0.248
-0.245
-0.242
-0.238
-0.234
-0.230
-0.226
-0.222
-0.218
-0.215
-0.211
-0.207
-0.203
-0.200
-0.197
-0.194
-0.191
-0.188
-0.185
-0.183
-0.180
-0.178
-0.176
-0.174
-0.173
-0.171
-0.170
-0.169
-0.167
-0.166
-0.165
-0.165
-0.164
-0.164
-0.163
-0.163
-0.163
-0.162
-0.162
-0.162
-0.162
-0.162
-0.162
-0.162
-0.163
-0.163
-0.163
-0.163
-0.163
-0.163
-0.163
-0.163
-0.163
-0.162
-0.162
-0.162
-0.161
-0.161
-0.160
-0.160
-0.159
-0.158
-0.157
-0.156
-0.155
-0.154
-0.153
-0.152
-0.151
-0.150
-0.149
-0.148
-0.146
-0.145
-0.144
-0.143
-0.142
-0.141
-0.140
-0.138
-0.137
-0.136
-0.135
-0.134
-0.133
-0.132
-0.131
-0.131
-0.130
-0.129
-0.128
-0.127
-0.126
-0.126
-0.125
-0.124
-0.192
-0.194
-0.196
-0.198
-0.200
-0.202
-0.204
-0.206
-0.209
-0.211
-0.214
-0.216
-0.219
-0.222
-0.225
-0.228
-0.231
-0.234
-0.237
-0.241
-0.244
-0.247
-0.250
-0.253
-0.256
-0.258
-0.261
-0.263
-0.265
-0.266
-0.268
-0.269
-0.270
-0.270
-0.271
-0.271
-0.271
-0.271
-0.271
-0.270
-0.270
-0.269
-0.269
-0.268
-0.268
-0.267
-0.266
-0.264
-0.263
-0.261
-0.259
-0.257
-0.254
-0.252
-0.249
-0.245
-0.242
-0.238
-0.234
-0.230
-0.226
-0.222
-0.218
-0.214
-0.210
-0.206
-0.202
-0.199
-0.195
-0.192
-0.189
-0.186
-0.183
-0.180
-0.178
-0.176
-0.174
-0.172
-0.170
-0.169
-0.167
-0.166
-0.165
-0.164
-0.163
-0.162
-0.162
-0.161
-0.161
-0.160
-0.160
-0.160
-0.160
-0.160
-0.160
-0.160
-0.160
-0.161
-0.161
-0.161
-0.161
-0.162
-0.162
-0.162
-0.162
-0.162
-0.162
-0.162
-0.162
-0.162
-0.162
-0.161
-0.161
-0.160
-0.159
-0.159
-0.158
-0.157
-0.156
-0.155
-0.154
-0.153
-0.152
-0.151
-0.150
-0.148
-0.147
-0.146
-0.145
-0.144
-0.143
-0.141
-0.140
-0.139
-0.138
-0.137
-0.136
-0.135
-0.134
-0.133
-0.132
-0.131
-0.130
-0.129
-0.128
-0.128
-0.127
-0.126
-0.125
-0.124
-0.124
-0.191
-0.193
-0.195
-0.197
-0.199
-0.201
-0.203
-0.206
-0.208
-0.210
-0.213
-0.216
-0.218
-0.221
-0.224
-0.227
-0.230
-0.233
-0.236
-0.239
-0.243
-0.246
-0.249
-0.251
-0.254
-0.257
-0.259
-0.261
-0.263
-0.264
-0.266
-0.267
-0.267
-0.268
-0.268
-0.269
-0.268
-0.268
-0.268
-0.268
-0.267
-0.267
-0.267
-0.266
-0.265
-0.264
-0.263
-0.262
-0.260
-0.259
-0.257
-0.254
-0.252
-0.249
-0.246
-0.242
-0.238
-0.234
-0.230
-0.226
-0.222
-0.217
-0.213
-0.209
-0.205
-0.201
-0.197
-0.193
-0.190
-0.186
-0.183
-0.180
-0.178
-0.175
-0.173
-0.171
-0.169
-0.167
-0.166
-0.164
-0.163
-0.162
-0.161
-0.160
-0.159
-0.159
-0.158
-0.158
-0.158
-0.158
-0.158
-0.158
-0.158
-0.158
-0.158
-0.158
-0.159
-0.159
-0.159
-0.160
-0.160
-0.161
-0.161
-0.161
-0.161
-0.162
-0.162
-0.162
-0.162
-0.161
-0.161
-0.161
-0.160
-0.160
-0.159
-0.159
-0.158
-0.157
-0.156
-0.155
-0.154
-0.153
-0.152
-0.151
-0.149
-0.148
-0.147
-0.146
-0.145
-0.143
-0.142
-0.141
-0.140
-0.139
-0.138
-0.137
-0.136
-0.135
-0.134
-0.133
-0.132
-0.131
-0.130
-0.129
-0.128
-0.127
-0.126
-0.126
-0.125
-0.124
-0.123
-0.191
-0.192
-0.194
-0.196
-0.198
-0.200
-0.203
-0.205
-0.207
-0.210
-0.212
-0.215
-0.217
-0.220
-0.223
-0.226
-0.229
-0.232
-0.235
-0.238
-0.241
-0.244
-0.247
-0.250
-0.253
-0.255
-0.258
-0.260
-0.261
-0.263
-0.264
-0.265
-0.266
-0.266
-0.266
-0.266
-0.266
-0.266
-0.266
-0.266
-0.265
-0.265
-0.264
-0.264
-0.263
-0.262
-0.261
-0.260
-0.258
-0.256
-0.254
-0.252
-0.249
-0.246
-0.242
-0.239
-0.235
-0.230
-0.226
-0.221
-0.217
-0.212
-0.208
-0.203
-0.199
-0.194
-0.191
-0.187
-0.183
-0.180
-0.177
-0.174
-0.172
-0.169
-0.167
-0.165
-0.164
-0.162
-0.161
-0.160
-0.159
-0.158
-0.157
-0.156
-0.156
-0.155
-0.155
-0.155
-0.155
-0.155
-0.155
-0.155
-0.155
-0.156
-0.156
-0.156
-0.157
-0.157
-0.158
-0.158
-0.159
-0.159
-0.160
-0.160
-0.161
-0.161
-0.161
-0.161
-0.161
-0.161
-0.161
-0.161
-0.160
-0.160
-0.159
-0.158
-0.158
-0.157
-0.156
-0.155
-0.154
-0.153
-0.151
-0.150
-0.149
-0.148
-0.147
-0.145
-0.144
-0.143
-0.142
-0.141
-0.139
-0.138
-0.137
-0.136
-0.135
-0.134
-0.133
-0.132
-0.131
-0.130
-0.129
-0.129
-0.128
-0.127
-0.126
-0.125
-0.125
-0.124
-0.123
-0.190
-0.192
-0.194
-0.196
-0.198
-0.200
-0.202
-0.204
-0.206
-0.209
-0.211
-0.214
-0.217
-0.219
-0.222
-0.225
-0.228
-0.231
-0.234
-0.238
-0.241
-0.244
-0.246
-0.249
-0.252
-0.254
-0.257
-0.259
-0.260
-0.262
-0.263
-0.264
-0.264
-0.265
-0.265
-0.265
-0.265
-0.264
-0.264
-0.264
-0.263
-0.263
-0.262
-0.262
-0.261
-0.260
-0.259
-0.258
-0.256
-0.254
-0.252
-0.249
-0.246
-0.243
-0.239
-0.235
-0.231
-0.226
-0.221
-0.216
-0.211
-0.206
-0.201
-0.197
-0.192
-0.188
-0.183
-0.180
-0.176
-0.173
-0.170
-0.167
-0.165
-0.163
-0.161
-0.159
-0.158
-0.156
-0.155
-0.154
-0.154
-0.153
-0.152
-0.152
-0.152
-0.151
-0.151
-0.151
-0.151
-0.152
-0.152
-0.152
-0.153
-0.153
-0.154
-0.154
-0.155
-0.155
-0.156
-0.157
-0.157
-0.158
-0.159
-0.159
-0.160
-0.160
-0.161
-0.161
-0.161
-0.161
-0.161
-0.160
-0.160
-0.159
-0.159
-0.158
-0.157
-0.156
-0.155
-0.154
-0.153
-0.152
-0.151
-0.150
-0.149
-0.147
-0.146
-0.145
-0.144
-0.143
-0.141
-0.140
-0.139
-0.138
-0.137
-0.136
-0.135
-0.134
-0.133
-0.132
-0.131
-0.130
-0.129
-0.128
-0.127
-0.127
-0.126
-0.125
-0.124
-0.124
-0.123
-0.189
-0.191
-0.193
-0.195
-0.197
-0.199
-0.201
-0.203
-0.206
-0.208
-0.211
-0.213
-0.216
-0.219
-0.222
-0.225
-0.228
-0.231
-0.234
-0.237
-0.240
-0.243
-0.246
-0.249
-0.251
-0.254
-0.256
-0.258
-0.260
-0.261
-0.262
-0.263
-0.263
-0.264
-0.264
-0.263
-0.263
-0.263
-0.263
-0.262
-0.262
-0.261
-0.261
-0.260
-0.259
-0.258
-0.257
-0.256
-0.254
-0.252
-0.249
-0.246
-0.243
-0.239
-0.235
-0.231
-0.226
-0.221
-0.216
-0.210
-0.205
-0.199
-0.194
-0.189
-0.184
-0.180
-0.175
-0.172
-0.168
-0.165
-0.162
-0.159
-0.157
-0.155
-0.154
-0.152
-0.151
-0.150
-0.150
-0.149
-0.148
-0.148
-0.148
-0.147
-0.147
-0.147
-0.148
-0.148
-0.148
-0.148
-0.149
-0.149
-0.150
-0.151
-0.151
-0.152
-0.153
-0.154
-0.154
-0.155
-0.156
-0.157
-0.158
-0.158
-0.159
-0.159
-0.160
-0.160
-0.160
-0.160
-0.160
-0.160
-0.160
-0.159
-0.159
-0.158
-0.157
-0.156
-0.155
-0.154
-0.153
-0.152
-0.151
-0.149
-0.148
-0.147
-0.146
-0.144
-0.143
-0.142
-0.141
-0.140
-0.138
-0.137
-0.136
-0.135
-0.134
-0.133
-0.132
-0.131
-0.130
-0.129
-0.129
-0.128
-0.127
-0.126
-0.125
-0.125
-0.124
-0.123
-0.123
-0.189
-0.191
-0.192
-0.194
-0.196
-0.198
-0.200
-0.203
-0.205
-0.207
-0.210
-0.213
-0.215
-0.218
-0.221
-0.224
-0.227
-0.230
-0.233
-0.236
-0.239
-0.243
-0.245
-0.248
-0.251
-0.253
-0.256
-0.258
-0.259
-0.261
-0.262
-0.262
-0.263
-0.263
-0.263
-0.263
-0.262
-0.262
-0.261
-0.261
-0.260
-0.260
-0.259
-0.258
-0.258
-0.257
-0.255
-0.254
-0.252
-0.249
-0.247
-0.244
-0.240
-0.236
-0.231
-0.226
-0.221
-0.215
-0.209
-0.204
-0.198
-0.192
-0.186
-0.181
-0.175
-0.171
-0.166
-0.162
-0.159
-0.156
-0.153
-0.151
-0.149
-0.147
-0.146
-0.145
-0.144
-0.144
-0.143
-0.143
-0.143
-0.143
-0.143
-0.143
-0.143
-0.143
-0.144
-0.144
-0.145
-0.145
-0.146
-0.147
-0.147
-0.148
-0.149
-0.150
-0.151
-0.152
-0.153
-0.154
-0.155
-0.156
-0.156
-0.157
-0.158
-0.159
-0.159
-0.160
-0.160
-0.160
-0.160
-0.160
-0.159
-0.159
-0.158
-0.158
-0.157
-0.156
-0.155
-0.154
-0.153
-0.152
-0.150
-0.149
-0.148
-0.147
-0.145
-0.144
-0.143
-0.141
-0.140
-0.139
-0.138
-0.137
-0.136
-0.135
-0.134
-0.133
-0.132
-0.131
-0.130
-0.129
-0.128
-0.127
-0.126
-0.126
-0.125
-0.124
-0.124
-0.123
-0.122
-0.188
-0.190
-0.192
-0.194
-0.196
-0.198
-0.200
-0.202
-0.204
-0.207
-0.209
-0.212
-0.215
-0.218
-0.221
-0.224
-0.227
-0.230
-0.233
-0.236
-0.239
-0.242
-0.245
-0.248
-0.251
-0.253
-0.256
-0.258
-0.259
-0.261
-0.262
-0.262
-0.263
-0.263
-0.263
-0.262
-0.262
-0.262
-0.261
-0.260
-0.260
-0.259
-0.258
-0.257
-0.256
-0.255
-0.254
-0.252
-0.250
-0.248
-0.244
-0.241
-0.237
-0.232
-0.227
-0.221
-0.215
-0.209
-0.202
-0.196
-0.189
-0.183
-0.177
-0.171
-0.165
-0.160
-0.156
-0.152
-0.148
-0.145
-0.143
-0.141
-0.139
-0.138
-0.137
-0.137
-0.136
-0.136
-0.136
-0.136
-0.137
-0.137
-0.137
-0.138
-0.138
-0.139
-0.140
-0.140
-0.141
-0.142
-0.143
-0.144
-0.145
-0.145
-0.146
-0.148
-0.149
-0.150
-0.151
-0.152
-0.153
-0.154
-0.155
-0.156
-0.157
-0.158
-0.159
-0.159
-0.160
-0.160
-0.160
-0.160
-0.159
-0.159
-0.158
-0.157
-0.157
-0.156
-0.155
-0.153
-0.152
-0.151
-0.150
-0.149
-0.147
-0.146
-0.145
-0.143
-0.142
-0.141
-0.140
-0.138
-0.137
-0.136
-0.135
-0.134
-0.133
-0.132
-0.131
-0.130
-0.129
-0.128
-0.128
-0.127
-0.126
-0.125
-0.125
-0.124
-0.123
-0.123
-0.122
-0.188
-0.189
-0.191
-0.193
-0.195
-0.197
-0.199
-0.201
-0.204
-0.206
-0.209
-0.211
-0.214
-0.217
-0.220
-0.223
-0.226
-0.230
-0.233
-0.236
-0.239
-0.242
-0.246
-0.248
-0.251
-0.254
-0.256
-0.258
-0.260
-0.261
-0.262
-0.263
-0.263
-0.263
-0.263
-0.263
-0.262
-0.262
-0.261
-0.260
-0.259
-0.259
-0.258
-0.257
-0.256
-0.254
-0.253
-0.251
-0.248
-0.246
-0.242
-0.238
-0.233
-0.228
-0.222
-0.215
-0.209
-0.202
-0.194
-0.187
-0.179
-0.172
-0.166
-0.159
-0.153
-0.148
-0.144
-0.140
-0.136
-0.134
-0.131
-0.130
-0.129
-0.128
-0.128
-0.128
-0.128
-0.128
-0.129
-0.130
-0.130
-0.131
-0.132
-0.133
-0.134
-0.135
-0.135
-0.136
-0.137
-0.138
-0.140
-0.141
-0.142
-0.143
-0.144
-0.145
-0.147
-0.148
-0.149
-0.150
-0.152
-0.153
-0.154
-0.155
-0.156
-0.157
-0.158
-0.159
-0.159
-0.159
-0.159
-0.159
-0.159
-0.158
-0.158
-0.157
-0.156
-0.155
-0.154
-0.153
-0.152
-0.151
-0.149
-0.148
-0.147
-0.145
-0.144
-0.143
-0.142
-0.140
-0.139
-0.138
-0.137
-0.136
-0.134
-0.133
-0.132
-0.131
-0.130
-0.130
-0.129
-0.128
-0.127
-0.126
-0.126
-0.125
-0.124
-0.123
-0.123
-0.122
-0.122
-0.187
-0.189
-0.190
-0.192
-0.194
-0.196
-0.198
-0.201
-0.203
-0.206
-0.208
-0.211
-0.214
-0.217
-0.220
-0.223
-0.226
-0.229
-0.233
-0.236
-0.239
-0.243
-0.246
-0.249
-0.252
-0.255
-0.257
-0.259
-0.261
-0.262
-0.264
-0.264
-0.265
-0.265
-0.264
-0.264
-0.263
-0.262
-0.262
-0.261
-0.260
-0.259
-0.258
-0.257
-0.256
-0.254
-0.252
-0.250
-0.247
-0.243
-0.239
-0.235
-0.229
-0.223
-0.216
-0.209
-0.201
-0.193
-0.185
-0.176
-0.168
-0.160
-0.153
-0.146
-0.140
-0.134
-0.129
-0.126
-0.122
-0.120
-0.118
-0.117
-0.117
-0.117
-0.117
-0.118
-0.119
-0.120
-0.121
-0.122
-0.124
-0.125
-0.126
-0.127
-0.129
-0.130
-0.131
-0.133
-0.134
-0.135
-0.136
-0.138
-0.139
-0.140
-0.142
-0.143
-0.145
-0.146
-0.147
-0.149
-0.150
-0.152
-0.153
-0.154
-0.156
-0.157
-0.157
-0.158
-0.159
-0.159
-0.159
-0.159
-0.159
-0.158
-0.158
-0.157
-0.156
-0.155
-0.154
-0.153
-0.151
-0.150
-0.149
-0.147
-0.146
-0.145
-0.143
-0.142
-0.141
-0.140
-0.138
-0.137
-0.136
-0.135
-0.134
-0.133
-0.132
-0.131
-0.130
-0.129
-0.128
-0.127
-0.126
-0.126
-0.125
-0.124
-0.124
-0.123
-0.122
-0.122
-0.121
-0.186
-0.188
-0.190
-0.192
-0.193
-0.196
-0.198
-0.200
-0.202
-0.205
-0.208
-0.210
-0.213
-0.216
-0.219
-0.223
-0.226
-0.229
-0.233
-0.236
-0.240
-0.243
-0.247
-0.250
-0.253
-0.256
-0.258
-0.261
-0.262
-0.264
-0.265
-0.266
-0.266
-0.266
-0.266
-0.266
-0.265
-0.264
-0.263
-0.262
-0.261
-0.260
-0.259
-0.257
-0.256
-0.254
-0.252
-0.249
-0.245
-0.241
-0.236
-0.231
-0.225
-0.218
-0.210
-0.201
-0.192
-0.183
-0.173
-0.164
-0.154
-0.146
-0.137
-0.130
-0.123
-0.118
-0.113
-0.110
-0.107
-0.105
-0.104
-0.103
-0.103
-0.104
-0.105
-0.107
-0.109
-0.110
-0.112
-0.114
-0.116
-0.118
-0.120
-0.122
-0.124
-0.125
-0.127
-0.129
-0.130
-0.132
-0.133
-0.135
-0.136
-0.138
-0.139
-0.141
-0.143
-0.144
-0.146
-0.147
-0.149
-0.151
-0.152
-0.154
-0.155
-0.156
-0.157
-0.158
-0.158
-0.159
-0.159
-0.159
-0.158
-0.158
-0.157
-0.156
-0.156
-0.155
-0.153
-0.152
-0.151
-0.150
-0.148
-0.147
-0.146
-0.144
-0.143
-0.141
-0.140
-0.139
-0.138
-0.136
-0.135
-0.134
-0.133
-0.132
-0.131
-0.130
-0.129
-0.128
-0.127
-0.127
-0.126
-0.125
-0.125
-0.124
-0.123
-0.123
-0.122
-0.121
-0.121
-0.185
-0.187
-0.189
-0.191
-0.193
-0.195
-0.197
-0.199
-0.202
-0.204
-0.207
-0.210
-0.213
-0.216
-0.219
-0.222
-0.226
-0.229
-0.233
-0.237
-0.240
-0.244
-0.247
-0.251
-0.254
-0.257
-0.260
-0.262
-0.264
-0.266
-0.267
-0.268
-0.269
-0.269
-0.269
-0.268
-0.267
-0.266
-0.265
-0.264
-0.263
-0.261
-0.260
-0.258
-0.256
-0.254
-0.251
-0.248
-0.243
-0.239
-0.233
-0.227
-0.219
-0.211
-0.202
-0.192
-0.182
-0.171
-0.160
-0.149
-0.138
-0.128
-0.119
-0.111
-0.104
-0.099
-0.094
-0.091
-0.088
-0.087
-0.087
-0.087
-0.088
-0.090
-0.092
-0.095
-0.097
-0.100
-0.103
-0.106
-0.109
-0.111
-0.114
-0.116
-0.119
-0.121
-0.123
-0.125
-0.127
-0.128
-0.130
-0.132
-0.134
-0.135
-0.137
-0.139
-0.141
-0.142
-0.144
-0.146
-0.148
-0.149
-0.151
-0.153
-0.154
-0.155
-0.157
-0.157
-0.158
-0.158
-0.159
-0.158
-0.158
-0.158
-0.157
-0.156
-0.155
-0.154
-0.153
-0.152
-0.150
-0.149
-0.148
-0.146
-0.145
-0.143
-0.142
-0.141
-0.139
-0.138
-0.137
-0.136
-0.134
-0.133
-0.132
-0.131
-0.130
-0.129
-0.128
-0.128
-0.127
-0.126
-0.125
-0.125
-0.124
-0.123
-0.123
-0.122
-0.122
-0.121
-0.120
-0.185
-0.186
-0.188
-0.190
-0.192
-0.194
-0.196
-0.199
-0.201
-0.204
-0.206
-0.209
-0.212
-0.215
-0.219
-0.222
-0.226
-0.230
-0.233
-0.237
-0.241
-0.245
-0.249
-0.252
-0.256
-0.259
-0.262
-0.264
-0.267
-0.269
-0.270
-0.271
-0.272
-0.272
-0.272
-0.271
-0.270
-0.269
-0.268
-0.267
-0.265
-0.264
-0.262
-0.260
-0.257
-0.254
-0.251
-0.246
-0.241
-0.236
-0.229
-0.222
-0.213
-0.204
-0.193
-0.182
-0.169
-0.157
-0.143
-0.130
-0.118
-0.107
-0.097
-0.089
-0.082
-0.076
-0.072
-0.069
-0.068
-0.067
-0.068
-0.069
-0.071
-0.074
-0.078
-0.082
-0.086
-0.090
-0.094
-0.097
-0.101
-0.104
-0.108
-0.111
-0.113
-0.116
-0.118
-0.121
-0.123
-0.125
-0.127
-0.129
-0.131
-0.133
-0.135
-0.137
-0.139
-0.141
-0.143
-0.144
-0.146
-0.148
-0.150
-0.152
-0.153
-0.155
-0.156
-0.157
-0.158
-0.158
-0.158
-0.158
-0.158
-0.157
-0.157
-0.156
-0.155
-0.154
-0.152
-0.151
-0.150
-0.148
-0.147
-0.146
-0.144
-0.143
-0.141
-0.140
-0.139
-0.137
-0.136
-0.135
-0.134
-0.133
-0.132
-0.131
-0.130
-0.129
-0.128
-0.127
-0.126
-0.125
-0.125
-0.124
-0.123
-0.123
-0.122
-0.122
-0.121
-0.121
-0.120
-0.184
-0.186
-0.187
-0.189
-0.191
-0.193
-0.195
-0.198
-0.200
-0.203
-0.206
-0.209
-0.212
-0.215
-0.219
-0.222
-0.226
-0.230
-0.234
-0.238
-0.242
-0.246
-0.250
-0.254
-0.257
-0.261
-0.264
-0.267
-0.269
-0.271
-0.273
-0.274
-0.275
-0.276
-0.275
-0.275
-0.274
-0.273
-0.272
-0.270
-0.268
-0.266
-0.264
-0.261
-0.258
-0.255
-0.250
-0.245
-0.239
-0.232
-0.224
-0.215
-0.206
-0.195
-0.182
-0.169
-0.154
-0.139
-0.123
-0.108
-0.094
-0.081
-0.070
-0.062
-0.055
-0.050
-0.046
-0.045
-0.044
-0.045
-0.047
-0.049
-0.053
-0.057
-0.062
-0.068
-0.073
-0.078
-0.083
-0.088
-0.093
-0.097
-0.101
-0.105
-0.108
-0.111
-0.114
-0.117
-0.119
-0.122
-0.124
-0.126
-0.129
-0.131
-0.133
-0.135
-0.137
-0.139
-0.141
-0.143
-0.145
-0.147
-0.149
-0.151
-0.153
-0.154
-0.156
-0.157
-0.157
-0.158
-0.158
-0.158
-0.158
-0.157
-0.156
-0.155
-0.154
-0.153
-0.152
-0.151
-0.149
-0.148
-0.146
-0.145
-0.143
-0.142
-0.141
-0.139
-0.138
-0.137
-0.135
-0.134
-0.133
-0.132
-0.131
-0.130
-0.129
-0.128
-0.127
-0.126
-0.126
-0.125
-0.124
-0.124
-0.123
-0.122
-0.122
-0.121
-0.121
-0.120
-0.120
-0.183
-0.185
-0.186
-0.188
-0.190
-0.192
-0.194
-0.197
-0.199
-0.202
-0.205
-0.208
-0.211
-0.215
-0.218
-0.222
-0.226
-0.230
-0.234
-0.238
-0.243
-0.247
-0.251
-0.255
-0.259
-0.263
-0.266
-0.269
-0.272
-0.275
-0.277
-0.278
-0.279
-0.280
-0.280
-0.280
-0.279
-0.278
-0.276
-0.274
-0.272
-0.270
-0.267
-0.263
-0.259
-0.255
-0.249
-0.243
-0.235
-0.227
-0.218
-0.208
-0.196
-0.183
-0.169
-0.153
-0.136
-0.117
-0.098
-0.080
-0.063
-0.049
-0.037
-0.029
-0.023
-0.019
-0.017
-0.017
-0.018
-0.020
-0.023
-0.027
-0.033
-0.039
-0.045
-0.052
-0.059
-0.066
-0.073
-0.079
-0.084
-0.090
-0.094
-0.099
-0.103
-0.107
-0.110
-0.113
-0.116
-0.119
-0.121
-0.124
-0.126
-0.128
-0.131
-0.133
-0.135
-0.137
-0.140
-0.142
-0.144
-0.146
-0.148
-0.150
-0.152
-0.154
-0.155
-0.156
-0.157
-0.157
-0.158
-0.158
-0.157
-0.157
-0.156
-0.155
-0.154
-0.153
-0.151
-0.150
-0.149
-0.147
-0.146
-0.144
-0.143
-0.141
-0.140
-0.138
-0.137
-0.136
-0.134
-0.133
-0.132
-0.131
-0.130
-0.129
-0.128
-0.127
-0.126
-0.126
-0.125
-0.124
-0.124
-0.123
-0.122
-0.122
-0.121
-0.121
-0.120
-0.120
-0.119
-0.182
-0.184
-0.185
-0.187
-0.189
-0.191
-0.193
-0.196
-0.198
-0.201
-0.204
-0.207
-0.211
-0.214
-0.218
-0.222
-0.226
-0.230
-0.234
-0.239
-0.243
-0.248
-0.252
-0.257
-0.261
-0.265
-0.269
-0.272
-0.275
-0.278
-0.280
-0.282
-0.283
-0.284
-0.284
-0.284
-0.284
-0.282
-0.281
-0.279
-0.276
-0.273
-0.270
-0.265
-0.260
-0.254
-0.248
-0.240
-0.231
-0.221
-0.210
-0.198
-0.184
-0.170
-0.153
-0.134
-0.113
-0.090
-0.067
-0.044
-0.024
-0.008
0.004
0.012
0.016
0.018
0.018
0.015
0.012
0.008
0.003
-0.003
-0.011
-0.019
-0.027
-0.036
-0.045
-0.053
-0.061
-0.069
-0.076
-0.082
-0.088
-0.093
-0.098
-0.102
-0.106
-0.109
-0.112
-0.115
-0.118
-0.121
-0.124
-0.126
-0.129
-0.131
-0.134
-0.136
-0.138
-0.141
-0.143
-0.145
-0.148
-0.150
-0.152
-0.153
-0.155
-0.156
-0.157
-0.157
-0.157
-0.157
-0.157
-0.156
-0.155
-0.154
-0.153
-0.152
-0.151
-0.149
-0.148
-0.146
-0.145
-0.143
-0.142
-0.140
-0.139
-0.137
-0.136
-0.135
-0.134
-0.132
-0.131
-0.130
-0.129
-0.128
-0.127
-0.126
-0.126
-0.125
-0.124
-0.124
-0.123
-0.122
-0.122
-0.121
-0.121
-0.120
-0.120
-0.119
-0.119
-0.181
-0.183
-0.184
-0.186
-0.188
-0.190
-0.192
-0.195
-0.197
-0.200
-0.203
-0.206
-0.210
-0.213
-0.217
-0.221
-0.226
-0.230
-0.235
-0.239
-0.244
-0.249
-0.253
-0.258
-0.263
-0.267
-0.271
-0.275
-0.278
-0.281
-0.284
-0.286
-0.288
-0.289
-0.290
-0.290
-0.289
-0.288
-0.286
-0.284
-0.281
-0.277
-0.273
-0.267
-0.261
-0.253
-0.245
-0.235
-0.224
-0.212
-0.199
-0.185
-0.169
-0.152
-0.132
-0.110
-0.085
-0.057
-0.028
0.000
0.025
0.044
0.056
0.063
0.064
0.061
0.056
0.051
0.045
0.038
0.030
0.022
0.012
0.002
-0.009
-0.019
-0.030
-0.040
-0.050
-0.059
-0.067
-0.075
-0.081
-0.087
-0.092
-0.097
-0.102
-0.105
-0.109
-0.112
-0.116
-0.119
-0.121
-0.124
-0.127
-0.129
-0.132
-0.135
-0.137
-0.140
-0.142
-0.145
-0.147
-0.149
-0.151
-0.153
-0.154
-0.155
-0.156
-0.157
-0.157
-0.157
-0.156
-0.156
-0.155
-0.154
-0.153
-0.151
-0.150
-0.149
-0.147
-0.146
-0.144
-0.142
-0.141
-0.139
-0.138
-0.137
-0.135
-0.134
-0.133
-0.132
-0.130
-0.129
-0.128
-0.127
-0.127
-0.126
-0.125
-0.124
-0.124
-0.123
-0.122
-0.122
-0.121
-0.121
-0.120
-0.120
-0.119
-0.119
-0.118
-0.180
-0.182
-0.183
-0.185
-0.187
-0.189
-0.191
-0.194
-0.196
-0.199
-0.202
-0.205
-0.209
-0.213
-0.217
-0.221
-0.225
-0.230
-0.235
-0.240
-0.245
-0.250
-0.255
-0.259
-0.264
-0.269
-0.273
-0.277
-0.281
-0.285
-0.288
-0.290
-0.292
-0.294
-0.295
-0.295
-0.294
-0.294
-0.292
-0.289
-0.285
-0.281
-0.276
-0.269
-0.261
-0.251
-0.240
-0.228
-0.215
-0.201
-0.185
-0.168
-0.150
-0.130
-0.106
-0.080
-0.050
-0.015
0.021
0.055
0.085
0.108
0.124
0.130
0.124
0.113
0.101
0.090
0.079
0.069
0.059
0.048
0.036
0.024
0.011
-0.002
-0.015
-0.027
-0.039
-0.049
-0.059
-0.067
-0.075
-0.082
-0.087
-0.093
-0.098
-0.102
-0.106
-0.109
-0.113
-0.116
-0.119
-0.122
-0.125
-0.127
-0.130
-0.133
-0.136
-0.138
-0.141
-0.144
-0.146
-0.148
-0.150
-0.152
-0.153
-0.155
-0.156
-0.156
-0.156
-0.156
-0.156
-0.155
-0.154
-0.153
-0.152
-0.151
-0.149
-0.148
-0.146
-0.145
-0.143
-0.142
-0.140
-0.139
-0.137
-0.136
-0.134
-0.133
-0.132
-0.131
-0.130
-0.129
-0.128
-0.127
-0.126
-0.125
-0.124
-0.124
-0.123
-0.122
-0.122
-0.121
-0.121
-0.120
-0.120
-0.119
-0.119
-0.119
-0.118
-0.179
-0.180
-0.182
-0.184
-0.186
-0.188
-0.190
-0.192
-0.195
-0.198
-0.201
-0.204
-0.208
-0.211
-0.216
-0.220
-0.225
-0.229
-0.234
-0.240
-0.245
-0.250
-0.255
-0.261
-0.266
-0.271
-0.275
-0.280
-0.284
-0.288
-0.291
-0.294
-0.297
-0.299
-0.300
-0.300
-0.300
-0.299
-0.297
-0.294
-0.290
-0.285
-0.278
-0.270
-0.259
-0.248
-0.234
-0.219
-0.203
-0.185
-0.167
-0.147
-0.126
-0.101
-0.074
-0.041
-0.002
0.040
0.083
0.124
0.160
0.191
0.216
0.221
0.203
0.175
0.150
0.130
0.114
0.101
0.087
0.074
0.060
0.045
0.030
0.014
-0.001
-0.015
-0.028
-0.040
-0.050
-0.060
-0.069
-0.076
-0.083
-0.088
-0.094
-0.098
-0.103
-0.106
-0.110
-0.113
-0.117
-0.120
-0.123
-0.126
-0.129
-0.131
-0.134
-0.137
-0.140
-0.143
-0.145
-0.147
-0.149
-0.151
-0.153
-0.154
-0.155
-0.155
-0.156
-0.155
-0.155
-0.154
-0.153
-0.152
-0.151
-0.150
-0.148
-0.147
-0.145
-0.144
-0.142
-0.141
-0.139
-0.138
-0.136
-0.135
-0.134
-0.132
-0.131
-0.130
-0.129
-0.128
-0.127
-0.126
-0.125
-0.124
-0.124
-0.123
-0.122
-0.122
-0.121
-0.121
-0.120
-0.120
-0.119
-0.119
-0.119
-0.118
-0.118
-0.178
-0.179
-0.181
-0.182
-0.184
-0.186
-0.188
-0.191
-0.193
-0.196
-0.199
-0.203
-0.206
-0.210
-0.214
-0.219
-0.224
-0.229
-0.234
-0.239
-0.245
-0.250
-0.256
-0.262
-0.267
-0.272
-0.277
-0.282
-0.287
-0.291
-0.295
-0.298
-0.301
-0.303
-0.304
-0.305
-0.305
-0.304
-0.302
-0.299
-0.294
-0.288
-0.279
-0.269
-0.257
-0.242
-0.226
-0.207
-0.186
-0.165
-0.143
-0.119
-0.094
-0.065
-0.031
0.010
0.060
0.114
0.168
0.213
0.252
0.296
0.341
0.346
0.300
0.242
0.199
0.169
0.147
0.129
0.113
0.098
0.082
0.064
0.047
0.030
0.013
-0.003
-0.018
-0.031
-0.043
-0.053
-0.063
-0.071
-0.078
-0.084
-0.090
-0.095
-0.099
-0.104
-0.107
-0.111
-0.114
-0.117
-0.121
-0.124
-0.127
-0.130
-0.133
-0.136
-0.138
-0.141
-0.144
-0.146
-0.148
-0.150
-0.152
-0.153
-0.154
-0.154
-0.155
-0.154
-0.154
-0.153
-0.152
-0.151
-0.150
-0.149
-0.147
-0.146
-0.144
-0.143
-0.141
-0.140
-0.138
-0.137
-0.135
-0.134
-0.133
-0.131
-0.130
-0.129
-0.128
-0.127
-0.126
-0.125
-0.124
-0.124
-0.123
-0.122
-0.122
-0.121
-0.121
-0.120
-0.120
-0.119
-0.119
-0.119
-0.118
-0.118
-0.117
-0.176
-0.178
-0.179
-0.181
-0.183
-0.184
-0.187
-0.189
-0.191
-0.194
-0.197
-0.201
-0.204
-0.208
-0.213
-0.217
-0.222
-0.228
-0.233
-0.239
-0.244
-0.250
-0.256
-0.262
-0.268
-0.273
-0.279
-0.284
-0.288
-0.293
-0.297
-0.301
-0.304
-0.306
-0.308
-0.309
-0.310
-0.309
-0.306
-0.302
-0.297
-0.290
-0.280
-0.268
-0.253
-0.235
-0.214
-0.190
-0.165
-0.138
-0.111
-0.084
-0.053
-0.020
0.023
0.078
0.147
0.224
0.293
0.341
0.374
0.418
0.478
0.478
0.394
0.305
0.244
0.203
0.174
0.153
0.135
0.117
0.100
0.081
0.062
0.043
0.025
0.008
-0.008
-0.023
-0.036
-0.047
-0.057
-0.066
-0.074
-0.080
-0.086
-0.092
-0.096
-0.101
-0.105
-0.108
-0.112
-0.115
-0.118
-0.121
-0.124
-0.128
-0.131
-0.134
-0.137
-0.139
-0.142
-0.145
-0.147
-0.149
-0.150
-0.152
-0.153
-0.153
-0.153
-0.153
-0.153
-0.152
-0.151
-0.150
-0.149
-0.148
-0.146
-0.145
-0.143
-0.142
-0.140
-0.139
-0.137
-0.136
-0.134
-0.133
-0.132
-0.131
-0.129
-0.128
-0.127
-0.126
-0.125
-0.125
-0.124
-0.123
-0.122
-0.122
-0.121
-0.121
-0.120
-0.120
-0.119
-0.119
-0.119
-0.118
-0.118
-0.117
-0.117
-0.175
-0.176
-0.178
-0.179
-0.181
-0.183
-0.185
-0.187
-0.189
-0.192
-0.195
-0.199
-0.202
-0.206
-0.211
-0.216
-0.221
-0.226
-0.232
-0.238
-0.244
-0.250
-0.256
-0.262
-0.268
-0.274
-0.279
-0.285
-0.290
-0.295
-0.299
-0.303
-0.307
-0.309
-0.312
-0.313
-0.313
-0.312
-0.310
-0.306
-0.299
-0.291
-0.279
-0.265
-0.247
-0.225
-0.199
-0.169
-0.135
-0.102
-0.070
-0.039
-0.004
0.036
0.089
0.162
0.263
0.380
0.483
0.528
0.532
0.541
0.566
0.545
0.451
0.352
0.277
0.226
0.191
0.167
0.148
0.130
0.112
0.093
0.074
0.054
0.035
0.016
0.000
-0.016
-0.030
-0.042
-0.052
-0.062
-0.070
-0.077
-0.083
-0.088
-0.093
-0.098
-0.102
-0.105
-0.109
-0.112
-0.115
-0.119
-0.122
-0.125
-0.128
-0.131
-0.134
-0.137
-0.140
-0.143
-0.145
-0.147
-0.149
-0.150
-0.151
-0.152
-0.152
-0.152
-0.151
-0.151
-0.150
-0.149
-0.148
-0.147
-0.145
-0.144
-0.142
-0.141
-0.139
-0.138
-0.136
-0.135
-0.134
-0.132
-0.131
-0.130
-0.129
-0.128
-0.127
-0.126
-0.125
-0.124
-0.123
-0.122
-0.122
-0.121
-0.121
-0.120
-0.120
-0.119
-0.119
-0.119
-0.118
-0.118
-0.117
-0.117
-0.117
-0.174
-0.175
-0.176
-0.177
-0.179
-0.181
-0.182
-0.185
-0.187
-0.190
[truncated: 23,385,495 more chars]
