# Supplementary material for: Unveiling the Mechanism of Compound Ku-Shen Injection in Liver Cancer Treatment through an Ingredient–Target Network Analysis
Source: Genes (Basel). 2024 Sep 29;15(10):1278. doi: 10.3390/genes15101278 (PMC11507192; doi:10.3390/genes15101278)
Supplement: Supplementary file 1 [file genes-15-01278-s001.zip › S3/Docking/Matrine-EGFR CID_114850-5I6Z/CID_114850.mol2]

@<TRIPOS>MOLECULE
15385684
 43 46 0 0 0
SMALL
GASTEIGER

@<TRIPOS>ATOM
      1 O           2.8262   -3.2588   -0.0131 O.3     1  LIG1       -0.3905
      2 O          -3.4816    1.6858    0.2103 O.2     1  LIG1       -0.2756
      3 N           2.0478    0.3693   -0.3278 N.3     1  LIG1       -0.2963
      4 N          -1.6128    0.5013   -0.4947 N.am    1  LIG1       -0.2978
      5 C           1.0172    0.4450    0.7351 C.3     1  LIG1        0.0193
      6 C           0.0741   -0.8041    0.7073 C.3     1  LIG1       -0.0041
      7 C           0.1738    1.7457    0.6179 C.3     1  LIG1       -0.0092
      8 C          -0.8576   -0.7633   -0.5428 C.3     1  LIG1        0.0303
      9 C           0.9252   -2.0743    0.8239 C.3     1  LIG1       -0.0197
     10 C          -0.7793    1.6965   -0.5885 C.3     1  LIG1        0.0192
     11 C           1.0727    2.9852    0.5733 C.3     1  LIG1       -0.0462
     12 C           2.8560   -0.8544   -0.2135 C.3     1  LIG1        0.0252
     13 C           2.0019   -2.1218   -0.2524 C.3     1  LIG1        0.0683
     14 C           2.9358    1.5428   -0.3037 C.3     1  LIG1       -0.0007
     15 C          -1.7805   -1.9701   -0.7190 C.3     1  LIG1       -0.0335
     16 C           2.1655    2.8486   -0.4785 C.3     1  LIG1       -0.0398
     17 C          -2.9193   -1.9191    0.2795 C.3     1  LIG1       -0.0431
     18 C          -2.9281    0.6128   -0.0457 C.2     1  LIG1        0.2158
     19 C          -3.7370   -0.6671    0.0325 C.3     1  LIG1        0.0242
     20 H           1.5230    0.4626    1.7122 H       1  LIG1        0.0469
     21 H          -0.5566   -0.7517    1.6058 H       1  LIG1        0.0335
     22 H          -0.4453    1.8215    1.5234 H       1  LIG1        0.0331
     23 H          -0.2386   -0.7145   -1.4480 H       1  LIG1        0.0504
     24 H           1.4073   -2.0927    1.8117 H       1  LIG1        0.0294
     25 H           0.3182   -2.9848    0.8020 H       1  LIG1        0.0294
     26 H          -1.4052    2.5950   -0.6105 H       1  LIG1        0.0468
     27 H          -0.2412    1.6509   -1.5414 H       1  LIG1        0.0468
     28 H           1.5420    3.1188    1.5565 H       1  LIG1        0.0269
     29 H           0.4799    3.8874    0.3837 H       1  LIG1        0.0269
     30 H           3.4558   -0.8452    0.7077 H       1  LIG1        0.0452
     31 H           3.5774   -0.9041   -1.0396 H       1  LIG1        0.0452
     32 H           1.5457   -2.2475   -1.2407 H       1  LIG1        0.0606
     33 H           3.6653    1.4704   -1.1198 H       1  LIG1        0.0427
     34 H           3.5040    1.5791    0.6354 H       1  LIG1        0.0427
     35 H          -1.2387   -2.9161   -0.6398 H       1  LIG1        0.0283
     36 H          -2.2006   -1.9508   -1.7339 H       1  LIG1        0.0283
     37 H           1.7306    2.8930   -1.4840 H       1  LIG1        0.0278
     38 H           2.8569    3.6955   -0.3992 H       1  LIG1        0.0278
     39 H          -2.5362   -1.9299    1.3057 H       1  LIG1        0.0270
     40 H          -3.5572   -2.8028    0.1661 H       1  LIG1        0.0270
     41 H          -4.4775   -0.5575    0.8329 H       1  LIG1        0.0358
     42 H          -4.2850   -0.7583   -0.9133 H       1  LIG1        0.0358
     43 H           3.5109   -3.2741   -0.7034 H       1  LIG1        0.2098
@<TRIPOS>BOND
     1     1    13    1
     2     1    43    1
     3     2    18    2
     4     3     5    1
     5     3    12    1
     6     3    14    1
     7     4     8    1
     8     4    10    1
     9     4    18   am
    10     5     6    1
    11     5     7    1
    12     5    20    1
    13     6     8    1
    14     6     9    1
    15     6    21    1
    16     7    10    1
    17     7    11    1
    18     7    22    1
    19     8    15    1
    20     8    23    1
    21     9    13    1
    22     9    24    1
    23     9    25    1
    24    10    26    1
    25    10    27    1
    26    11    16    1
    27    11    28    1
    28    11    29    1
    29    12    13    1
    30    12    30    1
    31    12    31    1
    32    13    32    1
    33    14    16    1
    34    14    33    1
    35    14    34    1
    36    15    17    1
    37    15    35    1
    38    15    36    1
    39    16    37    1
    40    16    38    1
    41    17    19    1
    42    17    39    1
    43    17    40    1
    44    18    19    1
    45    19    41    1
    46    19    42    1
