# Supplementary material for: Unveiling the Mechanism of Compound Ku-Shen Injection in Liver Cancer Treatment through an Ingredient–Target Network Analysis
Source: Genes (Basel). 2024 Sep 29;15(10):1278. doi: 10.3390/genes15101278 (PMC11507192; doi:10.3390/genes15101278)
Supplement: Supplementary file 1 [file genes-15-01278-s001.zip › S3/Docking/Matrine-EGFR CID_114850-5I6Z/CID_114850.pdbqt]

REMARK  1 active torsions:
REMARK  status: ('A' for Active; 'I' for Inactive)
REMARK    1  A    between atoms: O_1  and  C_13 
ROOT
ATOM      1  O   LIG d   1      -3.482   1.686   0.210  0.00  0.00    -0.276 OA
ATOM      2  N   LIG d   1       2.048   0.369  -0.328  0.00  0.00    -0.296 N 
ATOM      3  N   LIG d   1      -1.613   0.501  -0.495  0.00  0.00    -0.298 N 
ATOM      4  C   LIG d   1       1.017   0.445   0.735  0.00  0.00     0.066 C 
ATOM      5  C   LIG d   1       0.074  -0.804   0.707  0.00  0.00     0.029 C 
ATOM      6  C   LIG d   1       0.174   1.746   0.618  0.00  0.00     0.024 C 
ATOM      7  C   LIG d   1      -0.858  -0.763  -0.543  0.00  0.00     0.081 C 
ATOM      8  C   LIG d   1       0.925  -2.074   0.824  0.00  0.00     0.039 C 
ATOM      9  C   LIG d   1      -0.779   1.696  -0.589  0.00  0.00     0.113 C 
ATOM     10  C   LIG d   1       1.073   2.985   0.573  0.00  0.00     0.008 C 
ATOM     11  C   LIG d   1       2.856  -0.854  -0.213  0.00  0.00     0.116 C 
ATOM     12  C   LIG d   1       2.002  -2.122  -0.252  0.00  0.00     0.129 C 
ATOM     13  C   LIG d   1       2.936   1.543  -0.304  0.00  0.00     0.085 C 
ATOM     14  C   LIG d   1      -1.780  -1.970  -0.719  0.00  0.00     0.023 C 
ATOM     15  C   LIG d   1       2.166   2.849  -0.478  0.00  0.00     0.016 C 
ATOM     16  C   LIG d   1      -2.919  -1.919   0.280  0.00  0.00     0.011 C 
ATOM     17  C   LIG d   1      -2.928   0.613  -0.046  0.00  0.00     0.216 C 
ATOM     18  C   LIG d   1      -3.737  -0.667   0.033  0.00  0.00     0.096 C 
ENDROOT
BRANCH  12  19
ATOM     19  O   LIG d   1       2.826  -3.259  -0.013  0.00  0.00    -0.391 OA
ATOM     20  H   LIG d   1       3.511  -3.274  -0.703  0.00  0.00     0.210 HD
ENDBRANCH  12  19
TORSDOF 1
