# Supplementary material for: Unveiling the Mechanism of Compound Ku-Shen Injection in Liver Cancer Treatment through an Ingredient–Target Network Analysis
Source: Genes (Basel). 2024 Sep 29;15(10):1278. doi: 10.3390/genes15101278 (PMC11507192; doi:10.3390/genes15101278)
Supplement: Supplementary file 1 [file genes-15-01278-s001.zip › S3/Docking/Matrine-ESR1 CID_114850_3DT3/3dt3_Q.e.map]

GRID_PARAMETER_FILE D:/autoduck_test/CID114850_3dt3/CID_114850_3dt3.gpf
GRID_DATA_FILE 3dt3_Q.maps.fld
MACROMOLECULE 3dt3_Q.pdbqt
SPACING 0.486
NELEMENTS 134 138 126
CENTER 26.761 -2.260 19.739
-0.170
-0.171
-0.173
-0.174
-0.175
-0.176
-0.177
-0.179
-0.180
-0.181
-0.182
-0.183
-0.185
-0.186
-0.187
-0.188
-0.189
-0.190
-0.192
-0.193
-0.194
-0.195
-0.196
-0.197
-0.198
-0.199
-0.200
-0.200
-0.201
-0.202
-0.203
-0.203
-0.204
-0.205
-0.205
-0.205
-0.206
-0.206
-0.206
-0.207
-0.207
-0.207
-0.207
-0.207
-0.206
-0.206
-0.206
-0.206
-0.205
-0.205
-0.204
-0.204
-0.203
-0.202
-0.202
-0.201
-0.200
-0.199
-0.198
-0.198
-0.197
-0.196
-0.195
-0.194
-0.193
-0.192
-0.191
-0.189
-0.188
-0.187
-0.186
-0.185
-0.184
-0.183
-0.182
-0.181
-0.180
-0.178
-0.177
-0.176
-0.175
-0.174
-0.173
-0.172
-0.171
-0.170
-0.169
-0.168
-0.167
-0.166
-0.165
-0.164
-0.163
-0.162
-0.161
-0.160
-0.159
-0.158
-0.157
-0.156
-0.155
-0.154
-0.154
-0.153
-0.152
-0.151
-0.150
-0.149
-0.148
-0.148
-0.147
-0.146
-0.145
-0.144
-0.143
-0.143
-0.142
-0.141
-0.140
-0.139
-0.139
-0.138
-0.137
-0.136
-0.136
-0.135
-0.134
-0.133
-0.133
-0.132
-0.131
-0.130
-0.130
-0.129
-0.128
-0.171
-0.172
-0.174
-0.175
-0.176
-0.177
-0.179
-0.180
-0.181
-0.182
-0.184
-0.185
-0.186
-0.187
-0.188
-0.190
-0.191
-0.192
-0.193
-0.194
-0.196
-0.197
-0.198
-0.199
-0.200
-0.201
-0.202
-0.203
-0.203
-0.204
-0.205
-0.206
-0.206
-0.207
-0.207
-0.208
-0.208
-0.208
-0.209
-0.209
-0.209
-0.209
-0.209
-0.209
-0.209
-0.209
-0.208
-0.208
-0.207
-0.207
-0.206
-0.206
-0.205
-0.205
-0.204
-0.203
-0.202
-0.201
-0.200
-0.199
-0.198
-0.197
-0.196
-0.195
-0.194
-0.193
-0.192
-0.191
-0.190
-0.189
-0.188
-0.186
-0.185
-0.184
-0.183
-0.182
-0.181
-0.180
-0.178
-0.177
-0.176
-0.175
-0.174
-0.173
-0.172
-0.171
-0.170
-0.169
-0.168
-0.167
-0.166
-0.165
-0.164
-0.163
-0.162
-0.161
-0.160
-0.159
-0.158
-0.157
-0.156
-0.155
-0.154
-0.153
-0.152
-0.152
-0.151
-0.150
-0.149
-0.148
-0.147
-0.146
-0.146
-0.145
-0.144
-0.143
-0.142
-0.142
-0.141
-0.140
-0.139
-0.138
-0.138
-0.137
-0.136
-0.135
-0.135
-0.134
-0.133
-0.132
-0.132
-0.131
-0.130
-0.129
-0.129
-0.172
-0.173
-0.175
-0.176
-0.177
-0.178
-0.180
-0.181
-0.182
-0.184
-0.185
-0.186
-0.187
-0.189
-0.190
-0.191
-0.192
-0.194
-0.195
-0.196
-0.197
-0.198
-0.200
-0.201
-0.202
-0.203
-0.204
-0.205
-0.206
-0.206
-0.207
-0.208
-0.208
-0.209
-0.210
-0.210
-0.210
-0.211
-0.211
-0.211
-0.211
-0.211
-0.211
-0.211
-0.211
-0.211
-0.211
-0.210
-0.210
-0.209
-0.209
-0.208
-0.207
-0.207
-0.206
-0.205
-0.204
-0.203
-0.202
-0.201
-0.200
-0.199
-0.198
-0.197
-0.196
-0.195
-0.194
-0.192
-0.191
-0.190
-0.189
-0.188
-0.187
-0.185
-0.184
-0.183
-0.182
-0.181
-0.180
-0.178
-0.177
-0.176
-0.175
-0.174
-0.173
-0.172
-0.171
-0.170
-0.169
-0.167
-0.166
-0.165
-0.164
-0.163
-0.162
-0.161
-0.160
-0.160
-0.159
-0.158
-0.157
-0.156
-0.155
-0.154
-0.153
-0.152
-0.151
-0.150
-0.150
-0.149
-0.148
-0.147
-0.146
-0.145
-0.145
-0.144
-0.143
-0.142
-0.141
-0.140
-0.140
-0.139
-0.138
-0.137
-0.137
-0.136
-0.135
-0.134
-0.133
-0.133
-0.132
-0.131
-0.130
-0.130
-0.129
-0.173
-0.174
-0.176
-0.177
-0.178
-0.180
-0.181
-0.182
-0.184
-0.185
-0.186
-0.188
-0.189
-0.190
-0.191
-0.193
-0.194
-0.195
-0.197
-0.198
-0.199
-0.200
-0.201
-0.203
-0.204
-0.205
-0.206
-0.207
-0.208
-0.209
-0.209
-0.210
-0.211
-0.211
-0.212
-0.212
-0.213
-0.213
-0.213
-0.214
-0.214
-0.214
-0.214
-0.214
-0.213
-0.213
-0.213
-0.213
-0.212
-0.212
-0.211
-0.210
-0.210
-0.209
-0.208
-0.207
-0.206
-0.205
-0.204
-0.203
-0.202
-0.201
-0.200
-0.199
-0.198
-0.196
-0.195
-0.194
-0.193
-0.192
-0.190
-0.189
-0.188
-0.187
-0.185
-0.184
-0.183
-0.182
-0.181
-0.179
-0.178
-0.177
-0.176
-0.175
-0.174
-0.173
-0.172
-0.170
-0.169
-0.168
-0.167
-0.166
-0.165
-0.164
-0.163
-0.162
-0.161
-0.160
-0.159
-0.158
-0.157
-0.156
-0.156
-0.155
-0.154
-0.153
-0.152
-0.151
-0.150
-0.149
-0.148
-0.148
-0.147
-0.146
-0.145
-0.144
-0.143
-0.143
-0.142
-0.141
-0.140
-0.139
-0.139
-0.138
-0.137
-0.136
-0.135
-0.135
-0.134
-0.133
-0.132
-0.132
-0.131
-0.130
-0.129
-0.174
-0.175
-0.177
-0.178
-0.179
-0.181
-0.182
-0.183
-0.185
-0.186
-0.188
-0.189
-0.190
-0.192
-0.193
-0.194
-0.196
-0.197
-0.198
-0.200
-0.201
-0.202
-0.203
-0.205
-0.206
-0.207
-0.208
-0.209
-0.210
-0.211
-0.212
-0.212
-0.213
-0.214
-0.214
-0.215
-0.215
-0.216
-0.216
-0.216
-0.216
-0.216
-0.216
-0.216
-0.216
-0.216
-0.215
-0.215
-0.214
-0.214
-0.213
-0.213
-0.212
-0.211
-0.210
-0.209
-0.208
-0.207
-0.206
-0.205
-0.204
-0.203
-0.202
-0.200
-0.199
-0.198
-0.197
-0.196
-0.194
-0.193
-0.192
-0.191
-0.189
-0.188
-0.187
-0.185
-0.184
-0.183
-0.182
-0.181
-0.179
-0.178
-0.177
-0.176
-0.175
-0.174
-0.172
-0.171
-0.170
-0.169
-0.168
-0.167
-0.166
-0.165
-0.164
-0.163
-0.162
-0.161
-0.160
-0.159
-0.158
-0.157
-0.156
-0.155
-0.154
-0.153
-0.153
-0.152
-0.151
-0.150
-0.149
-0.148
-0.147
-0.146
-0.146
-0.145
-0.144
-0.143
-0.142
-0.141
-0.141
-0.140
-0.139
-0.138
-0.137
-0.137
-0.136
-0.135
-0.134
-0.134
-0.133
-0.132
-0.131
-0.131
-0.130
-0.175
-0.176
-0.178
-0.179
-0.180
-0.182
-0.183
-0.185
-0.186
-0.187
-0.189
-0.190
-0.192
-0.193
-0.195
-0.196
-0.197
-0.199
-0.200
-0.201
-0.203
-0.204
-0.205
-0.207
-0.208
-0.209
-0.210
-0.211
-0.212
-0.213
-0.214
-0.215
-0.216
-0.216
-0.217
-0.217
-0.218
-0.218
-0.218
-0.219
-0.219
-0.219
-0.219
-0.219
-0.218
-0.218
-0.218
-0.217
-0.217
-0.216
-0.216
-0.215
-0.214
-0.213
-0.212
-0.211
-0.210
-0.209
-0.208
-0.207
-0.206
-0.205
-0.203
-0.202
-0.201
-0.200
-0.198
-0.197
-0.196
-0.194
-0.193
-0.192
-0.191
-0.189
-0.188
-0.187
-0.185
-0.184
-0.183
-0.182
-0.180
-0.179
-0.178
-0.177
-0.176
-0.174
-0.173
-0.172
-0.171
-0.170
-0.169
-0.168
-0.167
-0.166
-0.165
-0.164
-0.163
-0.162
-0.161
-0.160
-0.159
-0.158
-0.157
-0.156
-0.155
-0.154
-0.153
-0.152
-0.151
-0.150
-0.150
-0.149
-0.148
-0.147
-0.146
-0.145
-0.144
-0.144
-0.143
-0.142
-0.141
-0.140
-0.140
-0.139
-0.138
-0.137
-0.136
-0.136
-0.135
-0.134
-0.133
-0.132
-0.132
-0.131
-0.130
-0.176
-0.177
-0.179
-0.180
-0.181
-0.183
-0.184
-0.186
-0.187
-0.189
-0.190
-0.192
-0.193
-0.195
-0.196
-0.198
-0.199
-0.200
-0.202
-0.203
-0.205
-0.206
-0.207
-0.209
-0.210
-0.211
-0.212
-0.213
-0.214
-0.215
-0.216
-0.217
-0.218
-0.219
-0.219
-0.220
-0.220
-0.221
-0.221
-0.221
-0.221
-0.221
-0.221
-0.221
-0.221
-0.221
-0.220
-0.220
-0.219
-0.219
-0.218
-0.217
-0.216
-0.215
-0.214
-0.213
-0.212
-0.211
-0.210
-0.209
-0.208
-0.207
-0.205
-0.204
-0.203
-0.201
-0.200
-0.199
-0.197
-0.196
-0.195
-0.193
-0.192
-0.190
-0.189
-0.188
-0.187
-0.185
-0.184
-0.183
-0.181
-0.180
-0.179
-0.178
-0.176
-0.175
-0.174
-0.173
-0.172
-0.171
-0.170
-0.169
-0.167
-0.166
-0.165
-0.164
-0.163
-0.162
-0.161
-0.160
-0.159
-0.158
-0.157
-0.156
-0.156
-0.155
-0.154
-0.153
-0.152
-0.151
-0.150
-0.149
-0.148
-0.147
-0.147
-0.146
-0.145
-0.144
-0.143
-0.142
-0.142
-0.141
-0.140
-0.139
-0.138
-0.138
-0.137
-0.136
-0.135
-0.134
-0.134
-0.133
-0.132
-0.131
-0.131
-0.177
-0.178
-0.180
-0.181
-0.182
-0.184
-0.185
-0.187
-0.188
-0.190
-0.191
-0.193
-0.195
-0.196
-0.198
-0.199
-0.201
-0.202
-0.204
-0.205
-0.207
-0.208
-0.209
-0.211
-0.212
-0.213
-0.214
-0.216
-0.217
-0.218
-0.219
-0.220
-0.220
-0.221
-0.222
-0.222
-0.223
-0.223
-0.224
-0.224
-0.224
-0.224
-0.224
-0.224
-0.223
-0.223
-0.223
-0.222
-0.222
-0.221
-0.220
-0.219
-0.219
-0.218
-0.217
-0.216
-0.215
-0.213
-0.212
-0.211
-0.210
-0.208
-0.207
-0.206
-0.204
-0.203
-0.202
-0.200
-0.199
-0.197
-0.196
-0.195
-0.193
-0.192
-0.190
-0.189
-0.188
-0.186
-0.185
-0.184
-0.182
-0.181
-0.180
-0.179
-0.177
-0.176
-0.175
-0.174
-0.173
-0.171
-0.170
-0.169
-0.168
-0.167
-0.166
-0.165
-0.164
-0.163
-0.162
-0.161
-0.160
-0.159
-0.158
-0.157
-0.156
-0.155
-0.154
-0.153
-0.152
-0.152
-0.151
-0.150
-0.149
-0.148
-0.147
-0.146
-0.145
-0.145
-0.144
-0.143
-0.142
-0.141
-0.140
-0.140
-0.139
-0.138
-0.137
-0.136
-0.136
-0.135
-0.134
-0.133
-0.132
-0.132
-0.131
-0.178
-0.179
-0.181
-0.182
-0.184
-0.185
-0.187
-0.188
-0.190
-0.191
-0.193
-0.194
-0.196
-0.198
-0.199
-0.201
-0.202
-0.204
-0.205
-0.207
-0.208
-0.210
-0.211
-0.213
-0.214
-0.215
-0.217
-0.218
-0.219
-0.220
-0.221
-0.222
-0.223
-0.224
-0.224
-0.225
-0.225
-0.226
-0.226
-0.226
-0.226
-0.226
-0.226
-0.226
-0.226
-0.226
-0.225
-0.225
-0.224
-0.223
-0.223
-0.222
-0.221
-0.220
-0.219
-0.218
-0.217
-0.215
-0.214
-0.213
-0.212
-0.210
-0.209
-0.207
-0.206
-0.205
-0.203
-0.202
-0.200
-0.199
-0.197
-0.196
-0.194
-0.193
-0.192
-0.190
-0.189
-0.187
-0.186
-0.185
-0.183
-0.182
-0.181
-0.179
-0.178
-0.177
-0.176
-0.175
-0.173
-0.172
-0.171
-0.170
-0.169
-0.168
-0.167
-0.166
-0.165
-0.164
-0.162
-0.161
-0.160
-0.160
-0.159
-0.158
-0.157
-0.156
-0.155
-0.154
-0.153
-0.152
-0.151
-0.150
-0.149
-0.148
-0.148
-0.147
-0.146
-0.145
-0.144
-0.143
-0.142
-0.142
-0.141
-0.140
-0.139
-0.138
-0.138
-0.137
-0.136
-0.135
-0.134
-0.134
-0.133
-0.132
-0.131
-0.179
-0.180
-0.182
-0.183
-0.185
-0.186
-0.188
-0.189
-0.191
-0.192
-0.194
-0.196
-0.197
-0.199
-0.201
-0.202
-0.204
-0.206
-0.207
-0.209
-0.210
-0.212
-0.213
-0.215
-0.216
-0.218
-0.219
-0.220
-0.221
-0.223
-0.224
-0.225
-0.225
-0.226
-0.227
-0.228
-0.228
-0.228
-0.229
-0.229
-0.229
-0.229
-0.229
-0.229
-0.229
-0.228
-0.228
-0.227
-0.227
-0.226
-0.225
-0.224
-0.223
-0.222
-0.221
-0.220
-0.219
-0.217
-0.216
-0.215
-0.213
-0.212
-0.211
-0.209
-0.208
-0.206
-0.205
-0.203
-0.202
-0.200
-0.199
-0.197
-0.196
-0.194
-0.193
-0.191
-0.190
-0.188
-0.187
-0.186
-0.184
-0.183
-0.182
-0.180
-0.179
-0.178
-0.177
-0.175
-0.174
-0.173
-0.172
-0.171
-0.169
-0.168
-0.167
-0.166
-0.165
-0.164
-0.163
-0.162
-0.161
-0.160
-0.159
-0.158
-0.157
-0.156
-0.155
-0.154
-0.153
-0.153
-0.152
-0.151
-0.150
-0.149
-0.148
-0.147
-0.146
-0.145
-0.145
-0.144
-0.143
-0.142
-0.141
-0.140
-0.140
-0.139
-0.138
-0.137
-0.136
-0.136
-0.135
-0.134
-0.133
-0.132
-0.132
-0.179
-0.181
-0.182
-0.184
-0.186
-0.187
-0.189
-0.190
-0.192
-0.194
-0.195
-0.197
-0.199
-0.200
-0.202
-0.204
-0.206
-0.207
-0.209
-0.211
-0.212
-0.214
-0.215
-0.217
-0.218
-0.220
-0.221
-0.223
-0.224
-0.225
-0.226
-0.227
-0.228
-0.229
-0.230
-0.230
-0.231
-0.231
-0.231
-0.232
-0.232
-0.232
-0.232
-0.231
-0.231
-0.231
-0.230
-0.230
-0.229
-0.228
-0.227
-0.226
-0.225
-0.224
-0.223
-0.222
-0.221
-0.220
-0.218
-0.217
-0.215
-0.214
-0.212
-0.211
-0.209
-0.208
-0.206
-0.205
-0.203
-0.202
-0.200
-0.198
-0.197
-0.195
-0.194
-0.192
-0.191
-0.189
-0.188
-0.187
-0.185
-0.184
-0.182
-0.181
-0.180
-0.179
-0.177
-0.176
-0.175
-0.174
-0.172
-0.171
-0.170
-0.169
-0.168
-0.167
-0.166
-0.165
-0.164
-0.163
-0.162
-0.161
-0.160
-0.159
-0.158
-0.157
-0.156
-0.155
-0.154
-0.153
-0.152
-0.151
-0.150
-0.149
-0.149
-0.148
-0.147
-0.146
-0.145
-0.144
-0.143
-0.143
-0.142
-0.141
-0.140
-0.139
-0.138
-0.138
-0.137
-0.136
-0.135
-0.134
-0.133
-0.133
-0.132
-0.180
-0.182
-0.183
-0.185
-0.187
-0.188
-0.190
-0.191
-0.193
-0.195
-0.197
-0.198
-0.200
-0.202
-0.204
-0.205
-0.207
-0.209
-0.211
-0.212
-0.214
-0.216
-0.217
-0.219
-0.221
-0.222
-0.224
-0.225
-0.226
-0.228
-0.229
-0.230
-0.231
-0.232
-0.232
-0.233
-0.233
-0.234
-0.234
-0.234
-0.234
-0.234
-0.234
-0.234
-0.234
-0.233
-0.233
-0.232
-0.231
-0.231
-0.230
-0.229
-0.228
-0.227
-0.225
-0.224
-0.223
-0.222
-0.220
-0.219
-0.217
-0.216
-0.214
-0.213
-0.211
-0.209
-0.208
-0.206
-0.204
-0.203
-0.201
-0.200
-0.198
-0.196
-0.195
-0.193
-0.192
-0.190
-0.189
-0.187
-0.186
-0.185
-0.183
-0.182
-0.181
-0.179
-0.178
-0.177
-0.175
-0.174
-0.173
-0.172
-0.171
-0.170
-0.169
-0.167
-0.166
-0.165
-0.164
-0.163
-0.162
-0.161
-0.160
-0.159
-0.158
-0.157
-0.156
-0.155
-0.154
-0.154
-0.153
-0.152
-0.151
-0.150
-0.149
-0.148
-0.147
-0.146
-0.145
-0.145
-0.144
-0.143
-0.142
-0.141
-0.140
-0.140
-0.139
-0.138
-0.137
-0.136
-0.135
-0.135
-0.134
-0.133
-0.132
-0.181
-0.183
-0.184
-0.186
-0.188
-0.189
-0.191
-0.193
-0.194
-0.196
-0.198
-0.200
-0.201
-0.203
-0.205
-0.207
-0.209
-0.211
-0.212
-0.214
-0.216
-0.218
-0.220
-0.221
-0.223
-0.224
-0.226
-0.227
-0.229
-0.230
-0.231
-0.232
-0.233
-0.234
-0.235
-0.236
-0.236
-0.237
-0.237
-0.237
-0.237
-0.237
-0.237
-0.237
-0.236
-0.236
-0.235
-0.235
-0.234
-0.233
-0.232
-0.231
-0.230
-0.229
-0.228
-0.226
-0.225
-0.224
-0.222
-0.221
-0.219
-0.217
-0.216
-0.214
-0.213
-0.211
-0.209
-0.208
-0.206
-0.204
-0.203
-0.201
-0.199
-0.198
-0.196
-0.194
-0.193
-0.191
-0.190
-0.188
-0.187
-0.185
-0.184
-0.183
-0.181
-0.180
-0.179
-0.177
-0.176
-0.175
-0.174
-0.173
-0.171
-0.170
-0.169
-0.168
-0.167
-0.166
-0.165
-0.164
-0.163
-0.162
-0.161
-0.160
-0.159
-0.158
-0.157
-0.156
-0.155
-0.154
-0.153
-0.152
-0.151
-0.150
-0.149
-0.149
-0.148
-0.147
-0.146
-0.145
-0.144
-0.143
-0.142
-0.142
-0.141
-0.140
-0.139
-0.138
-0.137
-0.137
-0.136
-0.135
-0.134
-0.133
-0.133
-0.182
-0.183
-0.185
-0.187
-0.188
-0.190
-0.192
-0.194
-0.195
-0.197
-0.199
-0.201
-0.203
-0.205
-0.207
-0.208
-0.210
-0.212
-0.214
-0.216
-0.218
-0.220
-0.222
-0.223
-0.225
-0.227
-0.228
-0.230
-0.231
-0.233
-0.234
-0.235
-0.236
-0.237
-0.238
-0.238
-0.239
-0.239
-0.240
-0.240
-0.240
-0.240
-0.240
-0.239
-0.239
-0.238
-0.238
-0.237
-0.236
-0.236
-0.235
-0.233
-0.232
-0.231
-0.230
-0.228
-0.227
-0.226
-0.224
-0.222
-0.221
-0.219
-0.218
-0.216
-0.214
-0.212
-0.211
-0.209
-0.207
-0.205
-0.204
-0.202
-0.200
-0.199
-0.197
-0.195
-0.194
-0.192
-0.191
-0.189
-0.188
-0.186
-0.185
-0.183
-0.182
-0.181
-0.179
-0.178
-0.177
-0.176
-0.174
-0.173
-0.172
-0.171
-0.170
-0.168
-0.167
-0.166
-0.165
-0.164
-0.163
-0.162
-0.161
-0.160
-0.159
-0.158
-0.157
-0.156
-0.155
-0.154
-0.154
-0.153
-0.152
-0.151
-0.150
-0.149
-0.148
-0.147
-0.146
-0.145
-0.145
-0.144
-0.143
-0.142
-0.141
-0.140
-0.139
-0.139
-0.138
-0.137
-0.136
-0.135
-0.134
-0.134
-0.133
-0.183
-0.184
-0.186
-0.188
-0.189
-0.191
-0.193
-0.195
-0.197
-0.198
-0.200
-0.202
-0.204
-0.206
-0.208
-0.210
-0.212
-0.214
-0.216
-0.218
-0.220
-0.222
-0.224
-0.225
-0.227
-0.229
-0.231
-0.232
-0.234
-0.235
-0.236
-0.238
-0.239
-0.240
-0.240
-0.241
-0.242
-0.242
-0.242
-0.242
-0.243
-0.242
-0.242
-0.242
-0.242
-0.241
-0.240
-0.240
-0.239
-0.238
-0.237
-0.236
-0.235
-0.233
-0.232
-0.231
-0.229
-0.228
-0.226
-0.224
-0.223
-0.221
-0.219
-0.217
-0.216
-0.214
-0.212
-0.210
-0.208
-0.207
-0.205
-0.203
-0.201
-0.200
-0.198
-0.196
-0.195
-0.193
-0.192
-0.190
-0.188
-0.187
-0.186
-0.184
-0.183
-0.181
-0.180
-0.179
-0.177
-0.176
-0.175
-0.174
-0.172
-0.171
-0.170
-0.169
-0.168
-0.167
-0.166
-0.165
-0.164
-0.163
-0.162
-0.161
-0.160
-0.159
-0.158
-0.157
-0.156
-0.155
-0.154
-0.153
-0.152
-0.151
-0.150
-0.149
-0.148
-0.148
-0.147
-0.146
-0.145
-0.144
-0.143
-0.142
-0.142
-0.141
-0.140
-0.139
-0.138
-0.137
-0.136
-0.136
-0.135
-0.134
-0.133
-0.183
-0.185
-0.187
-0.188
-0.190
-0.192
-0.194
-0.196
-0.198
-0.199
-0.201
-0.203
-0.205
-0.207
-0.209
-0.211
-0.214
-0.216
-0.218
-0.220
-0.222
-0.224
-0.226
-0.228
-0.229
-0.231
-0.233
-0.235
-0.236
-0.238
-0.239
-0.240
-0.241
-0.242
-0.243
-0.244
-0.244
-0.245
-0.245
-0.245
-0.245
-0.245
-0.245
-0.245
-0.244
-0.244
-0.243
-0.242
-0.241
-0.240
-0.239
-0.238
-0.237
-0.235
-0.234
-0.233
-0.231
-0.229
-0.228
-0.226
-0.224
-0.223
-0.221
-0.219
-0.217
-0.215
-0.213
-0.212
-0.210
-0.208
-0.206
-0.204
-0.202
-0.201
-0.199
-0.197
-0.196
-0.194
-0.192
-0.191
-0.189
-0.188
-0.186
-0.185
-0.183
-0.182
-0.181
-0.179
-0.178
-0.177
-0.175
-0.174
-0.173
-0.172
-0.171
-0.169
-0.168
-0.167
-0.166
-0.165
-0.164
-0.163
-0.162
-0.161
-0.160
-0.159
-0.158
-0.157
-0.156
-0.155
-0.154
-0.153
-0.153
-0.152
-0.151
-0.150
-0.149
-0.148
-0.147
-0.146
-0.145
-0.144
-0.144
-0.143
-0.142
-0.141
-0.140
-0.139
-0.138
-0.138
-0.137
-0.136
-0.135
-0.134
-0.133
-0.184
-0.186
-0.187
-0.189
-0.191
-0.193
-0.195
-0.197
-0.199
-0.201
-0.203
-0.205
-0.207
-0.209
-0.211
-0.213
-0.215
-0.217
-0.219
-0.221
-0.224
-0.226
-0.228
-0.230
-0.232
-0.234
-0.235
-0.237
-0.239
-0.240
-0.242
-0.243
-0.244
-0.245
-0.246
-0.246
-0.247
-0.247
-0.248
-0.248
-0.248
-0.248
-0.247
-0.247
-0.247
-0.246
-0.245
-0.244
-0.244
-0.243
-0.241
-0.240
-0.239
-0.238
-0.236
-0.235
-0.233
-0.231
-0.230
-0.228
-0.226
-0.224
-0.222
-0.220
-0.219
-0.217
-0.215
-0.213
-0.211
-0.209
-0.207
-0.205
-0.203
-0.202
-0.200
-0.198
-0.196
-0.195
-0.193
-0.191
-0.190
-0.188
-0.187
-0.185
-0.184
-0.182
-0.181
-0.180
-0.178
-0.177
-0.176
-0.175
-0.173
-0.172
-0.171
-0.170
-0.169
-0.168
-0.167
-0.166
-0.165
-0.163
-0.162
-0.161
-0.160
-0.159
-0.159
-0.158
-0.157
-0.156
-0.155
-0.154
-0.153
-0.152
-0.151
-0.150
-0.149
-0.148
-0.147
-0.147
-0.146
-0.145
-0.144
-0.143
-0.142
-0.141
-0.140
-0.140
-0.139
-0.138
-0.137
-0.136
-0.135
-0.135
-0.134
-0.185
-0.186
-0.188
-0.190
-0.192
-0.194
-0.196
-0.198
-0.200
-0.202
-0.204
-0.206
-0.208
-0.210
-0.212
-0.214
-0.217
-0.219
-0.221
-0.223
-0.225
-0.228
-0.230
-0.232
-0.234
-0.236
-0.238
-0.239
-0.241
-0.243
-0.244
-0.245
-0.247
-0.248
-0.248
-0.249
-0.250
-0.250
-0.250
-0.250
-0.250
-0.250
-0.250
-0.250
-0.249
-0.248
-0.248
-0.247
-0.246
-0.245
-0.244
-0.242
-0.241
-0.240
-0.238
-0.236
-0.235
-0.233
-0.231
-0.230
-0.228
-0.226
-0.224
-0.222
-0.220
-0.218
-0.216
-0.214
-0.212
-0.210
-0.208
-0.206
-0.204
-0.203
-0.201
-0.199
-0.197
-0.195
-0.194
-0.192
-0.190
-0.189
-0.187
-0.186
-0.184
-0.183
-0.182
-0.180
-0.179
-0.178
-0.176
-0.175
-0.174
-0.173
-0.171
-0.170
-0.169
-0.168
-0.167
-0.166
-0.165
-0.164
-0.163
-0.162
-0.161
-0.160
-0.159
-0.158
-0.157
-0.156
-0.155
-0.154
-0.153
-0.152
-0.151
-0.151
-0.150
-0.149
-0.148
-0.147
-0.146
-0.145
-0.144
-0.143
-0.143
-0.142
-0.141
-0.140
-0.139
-0.138
-0.137
-0.137
-0.136
-0.135
-0.134
-0.185
-0.187
-0.189
-0.191
-0.193
-0.195
-0.196
-0.198
-0.200
-0.203
-0.205
-0.207
-0.209
-0.211
-0.213
-0.216
-0.218
-0.220
-0.223
-0.225
-0.227
-0.229
-0.232
-0.234
-0.236
-0.238
-0.240
-0.242
-0.244
-0.245
-0.247
-0.248
-0.249
-0.250
-0.251
-0.252
-0.252
-0.253
-0.253
-0.253
-0.253
-0.253
-0.252
-0.252
-0.251
-0.251
-0.250
-0.249
-0.248
-0.247
-0.246
-0.244
-0.243
-0.242
-0.240
-0.238
-0.237
-0.235
-0.233
-0.231
-0.229
-0.227
-0.225
-0.223
-0.221
-0.219
-0.217
-0.215
-0.213
-0.211
-0.209
-0.207
-0.205
-0.203
-0.201
-0.200
-0.198
-0.196
-0.194
-0.193
-0.191
-0.189
-0.188
-0.186
-0.185
-0.183
-0.182
-0.181
-0.179
-0.178
-0.177
-0.175
-0.174
-0.173
-0.172
-0.171
-0.170
-0.168
-0.167
-0.166
-0.165
-0.164
-0.163
-0.162
-0.161
-0.160
-0.159
-0.158
-0.157
-0.156
-0.155
-0.155
-0.154
-0.153
-0.152
-0.151
-0.150
-0.149
-0.148
-0.147
-0.146
-0.146
-0.145
-0.144
-0.143
-0.142
-0.141
-0.140
-0.139
-0.138
-0.138
-0.137
-0.136
-0.135
-0.134
-0.186
-0.188
-0.190
-0.191
-0.193
-0.195
-0.197
-0.199
-0.201
-0.203
-0.206
-0.208
-0.210
-0.212
-0.215
-0.217
-0.219
-0.222
-0.224
-0.226
-0.229
-0.231
-0.234
-0.236
-0.238
-0.240
-0.242
-0.244
-0.246
-0.248
-0.249
-0.250
-0.252
-0.253
-0.254
-0.254
-0.255
-0.255
-0.255
-0.255
-0.255
-0.255
-0.255
-0.254
-0.254
-0.253
-0.252
-0.251
-0.250
-0.249
-0.248
-0.246
-0.245
-0.243
-0.242
-0.240
-0.238
-0.236
-0.235
-0.233
-0.231
-0.229
-0.227
-0.225
-0.222
-0.220
-0.218
-0.216
-0.214
-0.212
-0.210
-0.208
-0.206
-0.204
-0.202
-0.200
-0.198
-0.197
-0.195
-0.193
-0.192
-0.190
-0.188
-0.187
-0.185
-0.184
-0.182
-0.181
-0.180
-0.178
-0.177
-0.176
-0.175
-0.173
-0.172
-0.171
-0.170
-0.169
-0.168
-0.167
-0.166
-0.165
-0.164
-0.163
-0.162
-0.161
-0.160
-0.159
-0.158
-0.157
-0.156
-0.155
-0.154
-0.153
-0.152
-0.151
-0.150
-0.149
-0.149
-0.148
-0.147
-0.146
-0.145
-0.144
-0.143
-0.142
-0.141
-0.141
-0.140
-0.139
-0.138
-0.137
-0.136
-0.135
-0.134
-0.187
-0.188
-0.190
-0.192
-0.194
-0.196
-0.198
-0.200
-0.202
-0.204
-0.207
-0.209
-0.211
-0.213
-0.216
-0.218
-0.221
-0.223
-0.226
-0.228
-0.230
-0.233
-0.235
-0.238
-0.240
-0.242
-0.244
-0.246
-0.248
-0.250
-0.251
-0.253
-0.254
-0.255
-0.256
-0.257
-0.257
-0.258
-0.258
-0.258
-0.258
-0.257
-0.257
-0.256
-0.256
-0.255
-0.254
-0.253
-0.252
-0.251
-0.250
-0.248
-0.247
-0.245
-0.244
-0.242
-0.240
-0.238
-0.236
-0.234
-0.232
-0.230
-0.228
-0.226
-0.224
-0.221
-0.219
-0.217
-0.215
-0.213
-0.211
-0.209
-0.207
-0.205
-0.203
-0.201
-0.199
-0.197
-0.195
-0.194
-0.192
-0.190
-0.189
-0.187
-0.186
-0.184
-0.183
-0.181
-0.180
-0.179
-0.177
-0.176
-0.175
-0.174
-0.172
-0.171
-0.170
-0.169
-0.168
-0.167
-0.166
-0.165
-0.164
-0.163
-0.162
-0.161
-0.160
-0.159
-0.158
-0.157
-0.156
-0.155
-0.154
-0.153
-0.152
-0.152
-0.151
-0.150
-0.149
-0.148
-0.147
-0.146
-0.145
-0.144
-0.143
-0.143
-0.142
-0.141
-0.140
-0.139
-0.138
-0.137
-0.136
-0.136
-0.135
-0.187
-0.189
-0.191
-0.193
-0.195
-0.197
-0.199
-0.201
-0.203
-0.205
-0.207
-0.210
-0.212
-0.214
-0.217
-0.219
-0.222
-0.224
-0.227
-0.229
-0.232
-0.235
-0.237
-0.240
-0.242
-0.244
-0.246
-0.248
-0.250
-0.252
-0.254
-0.255
-0.256
-0.257
-0.258
-0.259
-0.259
-0.260
-0.260
-0.260
-0.260
-0.259
-0.259
-0.258
-0.258
-0.257
-0.256
-0.255
-0.254
-0.253
-0.251
-0.250
-0.248
-0.247
-0.245
-0.243
-0.241
-0.239
-0.237
-0.235
-0.233
-0.231
-0.229
-0.227
-0.225
-0.222
-0.220
-0.218
-0.216
-0.214
-0.212
-0.209
-0.207
-0.205
-0.203
-0.201
-0.200
-0.198
-0.196
-0.194
-0.192
-0.191
-0.189
-0.187
-0.186
-0.184
-0.183
-0.182
-0.180
-0.179
-0.178
-0.176
-0.175
-0.174
-0.173
-0.172
-0.170
-0.169
-0.168
-0.167
-0.166
-0.165
-0.164
-0.163
-0.162
-0.161
-0.160
-0.159
-0.158
-0.157
-0.156
-0.156
-0.155
-0.154
-0.153
-0.152
-0.151
-0.150
-0.149
-0.148
-0.147
-0.146
-0.146
-0.145
-0.144
-0.143
-0.142
-0.141
-0.140
-0.139
-0.138
-0.138
-0.137
-0.136
-0.135
-0.187
-0.189
-0.191
-0.193
-0.195
-0.197
-0.199
-0.201
-0.204
-0.206
-0.208
-0.211
-0.213
-0.215
-0.218
-0.220
-0.223
-0.226
-0.228
-0.231
-0.233
-0.236
-0.239
-0.241
-0.244
-0.246
-0.248
-0.250
-0.252
-0.254
-0.256
-0.257
-0.259
-0.260
-0.260
-0.261
-0.262
-0.262
-0.262
-0.262
-0.262
-0.261
-0.261
-0.260
-0.260
-0.259
-0.258
-0.257
-0.256
-0.254
-0.253
-0.252
-0.250
-0.248
-0.247
-0.245
-0.243
-0.241
-0.239
-0.237
-0.234
-0.232
-0.230
-0.228
-0.226
-0.223
-0.221
-0.219
-0.217
-0.214
-0.212
-0.210
-0.208
-0.206
-0.204
-0.202
-0.200
-0.198
-0.196
-0.194
-0.193
-0.191
-0.189
-0.188
-0.186
-0.185
-0.183
-0.182
-0.180
-0.179
-0.178
-0.176
-0.175
-0.174
-0.173
-0.172
-0.171
-0.170
-0.168
-0.167
-0.166
-0.165
-0.164
-0.163
-0.162
-0.161
-0.160
-0.160
-0.159
-0.158
-0.157
-0.156
-0.155
-0.154
-0.153
-0.152
-0.151
-0.150
-0.149
-0.149
-0.148
-0.147
-0.146
-0.145
-0.144
-0.143
-0.142
-0.141
-0.140
-0.140
-0.139
-0.138
-0.137
-0.136
-0.135
-0.188
-0.190
-0.192
-0.194
-0.196
-0.198
-0.200
-0.202
-0.204
-0.207
-0.209
-0.211
-0.214
-0.216
-0.219
-0.221
-0.224
-0.227
-0.229
-0.232
-0.235
-0.238
-0.240
-0.243
-0.245
-0.248
-0.250
-0.252
-0.254
-0.256
-0.258
-0.259
-0.261
-0.262
-0.263
-0.263
-0.264
-0.264
-0.264
-0.264
-0.264
-0.263
-0.263
-0.262
-0.261
-0.260
-0.259
-0.258
-0.257
-0.256
-0.255
-0.253
-0.251
-0.250
-0.248
-0.246
-0.244
-0.242
-0.240
-0.238
-0.235
-0.233
-0.231
-0.229
-0.226
-0.224
-0.222
-0.219
-0.217
-0.215
-0.213
-0.210
-0.208
-0.206
-0.204
-0.202
-0.200
-0.198
-0.196
-0.195
-0.193
-0.191
-0.190
-0.188
-0.186
-0.185
-0.183
-0.182
-0.181
-0.179
-0.178
-0.177
-0.175
-0.174
-0.173
-0.172
-0.171
-0.170
-0.169
-0.168
-0.167
-0.166
-0.165
-0.164
-0.163
-0.162
-0.161
-0.160
-0.159
-0.158
-0.157
-0.156
-0.155
-0.154
-0.153
-0.152
-0.152
-0.151
-0.150
-0.149
-0.148
-0.147
-0.146
-0.145
-0.144
-0.143
-0.142
-0.142
-0.141
-0.140
-0.139
-0.138
-0.137
-0.136
-0.135
-0.188
-0.190
-0.192
-0.194
-0.196
-0.198
-0.200
-0.203
-0.205
-0.207
-0.210
-0.212
-0.214
-0.217
-0.220
-0.222
-0.225
-0.228
-0.230
-0.233
-0.236
-0.239
-0.242
-0.244
-0.247
-0.249
-0.252
-0.254
-0.256
-0.258
-0.260
-0.261
-0.262
-0.263
-0.264
-0.265
-0.265
-0.266
-0.266
-0.266
-0.265
-0.265
-0.264
-0.264
-0.263
-0.262
-0.261
-0.260
-0.259
-0.257
-0.256
-0.254
-0.253
-0.251
-0.249
-0.247
-0.245
-0.243
-0.241
-0.239
-0.236
-0.234
-0.232
-0.229
-0.227
-0.225
-0.222
-0.220
-0.218
-0.215
-0.213
-0.211
-0.209
-0.207
-0.204
-0.202
-0.200
-0.199
-0.197
-0.195
-0.193
-0.191
-0.190
-0.188
-0.186
-0.185
-0.183
-0.182
-0.181
-0.179
-0.178
-0.177
-0.175
-0.174
-0.173
-0.172
-0.171
-0.170
-0.169
-0.168
-0.167
-0.166
-0.165
-0.164
-0.163
-0.162
-0.161
-0.160
-0.159
-0.158
-0.157
-0.156
-0.155
-0.155
-0.154
-0.153
-0.152
-0.151
-0.150
-0.149
-0.148
-0.147
-0.146
-0.145
-0.145
-0.144
-0.143
-0.142
-0.141
-0.140
-0.139
-0.138
-0.137
-0.136
-0.136
-0.189
-0.191
-0.192
-0.194
-0.197
-0.199
-0.201
-0.203
-0.205
-0.208
-0.210
-0.213
-0.215
-0.218
-0.220
-0.223
-0.226
-0.229
-0.231
-0.234
-0.237
-0.240
-0.243
-0.245
-0.248
-0.251
-0.253
-0.255
-0.258
-0.260
-0.261
-0.263
-0.264
-0.265
-0.266
-0.267
-0.267
-0.267
-0.267
-0.267
-0.267
-0.266
-0.266
-0.265
-0.264
-0.263
-0.262
-0.261
-0.260
-0.258
-0.257
-0.255
-0.254
-0.252
-0.250
-0.248
-0.246
-0.244
-0.242
-0.239
-0.237
-0.235
-0.232
-0.230
-0.228
-0.225
-0.223
-0.220
-0.218
-0.216
-0.213
-0.211
-0.209
-0.207
-0.205
-0.203
-0.201
-0.199
-0.197
-0.195
-0.193
-0.191
-0.190
-0.188
-0.186
-0.185
-0.183
-0.182
-0.181
-0.179
-0.178
-0.177
-0.175
-0.174
-0.173
-0.172
-0.171
-0.170
-0.169
-0.168
-0.167
-0.166
-0.165
-0.164
-0.163
-0.162
-0.161
-0.160
-0.159
-0.158
-0.157
-0.157
-0.156
-0.155
-0.154
-0.153
-0.152
-0.151
-0.150
-0.149
-0.148
-0.147
-0.147
-0.146
-0.145
-0.144
-0.143
-0.142
-0.141
-0.140
-0.139
-0.138
-0.137
-0.137
-0.136
-0.189
-0.191
-0.193
-0.195
-0.197
-0.199
-0.201
-0.203
-0.206
-0.208
-0.211
-0.213
-0.216
-0.218
-0.221
-0.224
-0.227
-0.229
-0.232
-0.235
-0.238
-0.241
-0.244
-0.247
-0.249
-0.252
-0.254
-0.257
-0.259
-0.261
-0.263
-0.264
-0.265
-0.267
-0.267
-0.268
-0.268
-0.269
-0.269
-0.268
-0.268
-0.268
-0.267
-0.266
-0.265
-0.264
-0.263
-0.262
-0.261
-0.259
-0.258
-0.256
-0.255
-0.253
-0.251
-0.249
-0.247
-0.245
-0.242
-0.240
-0.238
-0.235
-0.233
-0.230
-0.228
-0.226
-0.223
-0.221
-0.218
-0.216
-0.214
-0.211
-0.209
-0.207
-0.205
-0.203
-0.201
-0.199
-0.197
-0.195
-0.193
-0.191
-0.190
-0.188
-0.186
-0.185
-0.183
-0.182
-0.181
-0.179
-0.178
-0.177
-0.175
-0.174
-0.173
-0.172
-0.171
-0.170
-0.169
-0.168
-0.167
-0.166
-0.165
-0.164
-0.163
-0.162
-0.161
-0.160
-0.159
-0.159
-0.158
-0.157
-0.156
-0.155
-0.154
-0.153
-0.152
-0.151
-0.150
-0.150
-0.149
-0.148
-0.147
-0.146
-0.145
-0.144
-0.143
-0.142
-0.141
-0.140
-0.139
-0.139
-0.138
-0.137
-0.136
-0.189
-0.191
-0.193
-0.195
-0.197
-0.199
-0.202
-0.204
-0.206
-0.208
-0.211
-0.214
-0.216
-0.219
-0.221
-0.224
-0.227
-0.230
-0.233
-0.236
-0.239
-0.242
-0.245
-0.247
-0.250
-0.253
-0.255
-0.258
-0.260
-0.262
-0.264
-0.265
-0.267
-0.268
-0.269
-0.269
-0.269
-0.270
-0.270
-0.269
-0.269
-0.269
-0.268
-0.267
-0.266
-0.265
-0.264
-0.263
-0.262
-0.260
-0.259
-0.257
-0.255
-0.253
-0.251
-0.249
-0.247
-0.245
-0.243
-0.241
-0.238
-0.236
-0.233
-0.231
-0.228
-0.226
-0.223
-0.221
-0.218
-0.216
-0.214
-0.211
-0.209
-0.207
-0.205
-0.203
-0.200
-0.198
-0.197
-0.195
-0.193
-0.191
-0.189
-0.188
-0.186
-0.185
-0.183
-0.182
-0.180
-0.179
-0.178
-0.177
-0.175
-0.174
-0.173
-0.172
-0.171
-0.170
-0.169
-0.168
-0.167
-0.166
-0.165
-0.164
-0.163
-0.162
-0.161
-0.160
-0.160
-0.159
-0.158
-0.157
-0.156
-0.155
-0.154
-0.153
-0.152
-0.152
-0.151
-0.150
-0.149
-0.148
-0.147
-0.146
-0.145
-0.144
-0.143
-0.142
-0.141
-0.141
-0.140
-0.139
-0.138
-0.137
-0.136
-0.189
-0.191
-0.193
-0.195
-0.197
-0.200
-0.202
-0.204
-0.206
-0.209
-0.211
-0.214
-0.216
-0.219
-0.222
-0.225
-0.228
-0.230
-0.233
-0.236
-0.239
-0.242
-0.245
-0.248
-0.251
-0.254
-0.256
-0.259
-0.261
-0.263
-0.265
-0.266
-0.268
-0.269
-0.269
-0.270
-0.270
-0.270
-0.270
-0.270
-0.270
-0.269
-0.269
-0.268
-0.267
-0.266
-0.265
-0.264
-0.262
-0.261
-0.259
-0.258
-0.256
-0.254
-0.252
-0.250
-0.248
-0.245
-0.243
-0.241
-0.238
-0.236
-0.233
-0.231
-0.228
-0.226
-0.223
-0.221
-0.218
-0.216
-0.214
-0.211
-0.209
-0.207
-0.204
-0.202
-0.200
-0.198
-0.196
-0.194
-0.193
-0.191
-0.189
-0.187
-0.186
-0.184
-0.183
-0.181
-0.180
-0.179
-0.178
-0.176
-0.175
-0.174
-0.173
-0.172
-0.171
-0.170
-0.169
-0.168
-0.167
-0.166
-0.165
-0.164
-0.163
-0.162
-0.161
-0.161
-0.160
-0.159
-0.158
-0.157
-0.156
-0.155
-0.154
-0.154
-0.153
-0.152
-0.151
-0.150
-0.149
-0.148
-0.147
-0.146
-0.145
-0.144
-0.143
-0.143
-0.142
-0.141
-0.140
-0.139
-0.138
-0.137
-0.136
-0.189
-0.191
-0.193
-0.195
-0.198
-0.200
-0.202
-0.204
-0.207
-0.209
-0.211
-0.214
-0.217
-0.219
-0.222
-0.225
-0.228
-0.231
-0.234
-0.237
-0.240
-0.243
-0.246
-0.249
-0.252
-0.254
-0.257
-0.259
-0.261
-0.263
-0.265
-0.267
-0.268
-0.269
-0.270
-0.271
-0.271
-0.271
-0.271
-0.271
-0.270
-0.270
-0.269
-0.268
-0.267
-0.266
-0.265
-0.264
-0.263
-0.261
-0.260
-0.258
-0.256
-0.254
-0.252
-0.250
-0.248
-0.246
-0.243
-0.241
-0.238
-0.236
-0.233
-0.231
-0.228
-0.226
-0.223
-0.221
-0.218
-0.216
-0.213
-0.211
-0.209
-0.206
-0.204
-0.202
-0.200
-0.198
-0.196
-0.194
-0.192
-0.190
-0.189
-0.187
-0.185
-0.184
-0.183
-0.181
-0.180
-0.178
-0.177
-0.176
-0.175
-0.174
-0.173
-0.172
-0.171
-0.170
-0.169
-0.168
-0.167
-0.166
-0.165
-0.164
-0.163
-0.162
-0.161
-0.161
-0.160
-0.159
-0.158
-0.157
-0.156
-0.155
-0.155
-0.154
-0.153
-0.152
-0.151
-0.150
-0.149
-0.148
-0.147
-0.146
-0.145
-0.145
-0.144
-0.143
-0.142
-0.141
-0.140
-0.139
-0.138
-0.137
-0.136
-0.190
-0.191
-0.193
-0.195
-0.198
-0.200
-0.202
-0.204
-0.207
-0.209
-0.212
-0.214
-0.217
-0.220
-0.222
-0.225
-0.228
-0.231
-0.234
-0.237
-0.240
-0.243
-0.246
-0.249
-0.252
-0.255
-0.257
-0.260
-0.262
-0.264
-0.266
-0.267
-0.268
-0.269
-0.270
-0.271
-0.271
-0.271
-0.271
-0.271
-0.271
-0.270
-0.269
-0.269
-0.268
-0.267
-0.265
-0.264
-0.263
-0.261
-0.260
-0.258
-0.256
-0.254
-0.252
-0.250
-0.248
-0.246
-0.243
-0.241
-0.238
-0.236
-0.233
-0.231
-0.228
-0.226
-0.223
-0.220
-0.218
-0.215
-0.213
-0.211
-0.208
-0.206
-0.204
-0.201
-0.199
-0.197
-0.195
-0.193
-0.192
-0.190
-0.188
-0.187
-0.185
-0.184
-0.182
-0.181
-0.179
-0.178
-0.177
-0.176
-0.175
-0.173
-0.172
-0.171
-0.170
-0.169
-0.168
-0.168
-0.167
-0.166
-0.165
-0.164
-0.163
-0.162
-0.162
-0.161
-0.160
-0.159
-0.158
-0.157
-0.156
-0.156
-0.155
-0.154
-0.153
-0.152
-0.151
-0.150
-0.149
-0.148
-0.147
-0.147
-0.146
-0.145
-0.144
-0.143
-0.142
-0.141
-0.140
-0.139
-0.138
-0.137
-0.136
-0.190
-0.191
-0.193
-0.195
-0.198
-0.200
-0.202
-0.204
-0.207
-0.209
-0.212
-0.214
-0.217
-0.220
-0.222
-0.225
-0.228
-0.231
-0.234
-0.237
-0.240
-0.243
-0.246
-0.249
-0.252
-0.255
-0.257
-0.260
-0.262
-0.264
-0.266
-0.267
-0.268
-0.269
-0.270
-0.271
-0.271
-0.271
-0.271
-0.271
-0.271
-0.270
-0.269
-0.269
-0.268
-0.266
-0.265
-0.264
-0.263
-0.261
-0.260
-0.258
-0.256
-0.254
-0.252
-0.250
-0.248
-0.245
-0.243
-0.241
-0.238
-0.236
-0.233
-0.230
-0.228
-0.225
-0.222
-0.220
-0.217
-0.215
-0.212
-0.210
-0.208
-0.205
-0.203
-0.201
-0.199
-0.197
-0.195
-0.193
-0.191
-0.189
-0.188
-0.186
-0.184
-0.183
-0.181
-0.180
-0.179
-0.178
-0.176
-0.175
-0.174
-0.173
-0.172
-0.171
-0.170
-0.169
-0.168
-0.167
-0.166
-0.166
-0.165
-0.164
-0.163
-0.162
-0.161
-0.161
-0.160
-0.159
-0.158
-0.157
-0.157
-0.156
-0.155
-0.154
-0.153
-0.152
-0.151
-0.150
-0.149
-0.149
-0.148
-0.147
-0.146
-0.145
-0.144
-0.143
-0.142
-0.141
-0.140
-0.139
-0.138
-0.137
-0.136
-0.190
-0.191
-0.193
-0.195
-0.198
-0.200
-0.202
-0.204
-0.207
-0.209
-0.212
-0.214
-0.217
-0.219
-0.222
-0.225
-0.228
-0.231
-0.234
-0.237
-0.240
-0.243
-0.246
-0.249
-0.252
-0.254
-0.257
-0.259
-0.262
-0.264
-0.265
-0.267
-0.268
-0.269
-0.270
-0.271
-0.271
-0.271
-0.271
-0.271
-0.270
-0.270
-0.269
-0.268
-0.267
-0.266
-0.265
-0.264
-0.262
-0.261
-0.259
-0.258
-0.256
-0.254
-0.252
-0.250
-0.247
-0.245
-0.243
-0.240
-0.238
-0.235
-0.232
-0.230
-0.227
-0.224
-0.222
-0.219
-0.217
-0.214
-0.212
-0.209
-0.207
-0.205
-0.202
-0.200
-0.198
-0.196
-0.194
-0.192
-0.190
-0.189
-0.187
-0.185
-0.184
-0.182
-0.181
-0.179
-0.178
-0.177
-0.176
-0.175
-0.174
-0.173
-0.172
-0.171
-0.170
-0.169
-0.168
-0.167
-0.166
-0.165
-0.165
-0.164
-0.163
-0.162
-0.161
-0.161
-0.160
-0.159
-0.158
-0.157
-0.157
-0.156
-0.155
-0.154
-0.153
-0.152
-0.151
-0.150
-0.150
-0.149
-0.148
-0.147
-0.146
-0.145
-0.144
-0.143
-0.142
-0.141
-0.140
-0.139
-0.138
-0.137
-0.136
-0.189
-0.191
-0.193
-0.195
-0.197
-0.200
-0.202
-0.204
-0.206
-0.209
-0.211
-0.214
-0.217
-0.219
-0.222
-0.225
-0.228
-0.231
-0.234
-0.237
-0.240
-0.243
-0.246
-0.249
-0.251
-0.254
-0.257
-0.259
-0.261
-0.263
-0.265
-0.266
-0.268
-0.269
-0.270
-0.270
-0.270
-0.271
-0.270
-0.270
-0.270
-0.269
-0.269
-0.268
-0.267
-0.266
-0.265
-0.263
-0.262
-0.260
-0.259
-0.257
-0.255
-0.253
-0.251
-0.249
-0.247
-0.244
-0.242
-0.240
-0.237
-0.234
-0.232
-0.229
-0.226
-0.224
-0.221
-0.218
-0.216
-0.213
-0.211
-0.208
-0.206
-0.204
-0.201
-0.199
-0.197
-0.195
-0.193
-0.191
-0.189
-0.188
-0.186
-0.184
-0.183
-0.181
-0.180
-0.179
-0.177
-0.176
-0.175
-0.174
-0.173
-0.172
-0.171
-0.170
-0.169
-0.168
-0.168
-0.167
-0.166
-0.165
-0.164
-0.164
-0.163
-0.162
-0.161
-0.161
-0.160
-0.159
-0.158
-0.157
-0.157
-0.156
-0.155
-0.154
-0.153
-0.152
-0.151
-0.151
-0.150
-0.149
-0.148
-0.147
-0.146
-0.145
-0.144
-0.143
-0.142
-0.141
-0.140
-0.139
-0.138
-0.137
-0.136
-0.189
-0.191
-0.193
-0.195
-0.197
-0.199
-0.202
-0.204
-0.206
-0.209
-0.211
-0.214
-0.216
-0.219
-0.222
-0.225
-0.227
-0.230
-0.233
-0.236
-0.239
-0.242
-0.245
-0.248
-0.251
-0.253
-0.256
-0.258
-0.261
-0.263
-0.264
-0.266
-0.267
-0.268
-0.269
-0.269
-0.270
-0.270
-0.270
-0.269
-0.269
-0.269
-0.268
-0.267
-0.266
-0.265
-0.264
-0.263
-0.261
-0.260
-0.258
-0.256
-0.255
-0.253
-0.251
-0.248
-0.246
-0.244
-0.241
-0.239
-0.236
-0.233
-0.231
-0.228
-0.225
-0.223
-0.220
-0.217
-0.215
-0.212
-0.210
-0.207
-0.205
-0.202
-0.200
-0.198
-0.196
-0.194
-0.192
-0.190
-0.188
-0.187
-0.185
-0.183
-0.182
-0.180
-0.179
-0.178
-0.177
-0.175
-0.174
-0.173
-0.172
-0.171
-0.170
-0.170
-0.169
-0.168
-0.167
-0.166
-0.166
-0.165
-0.164
-0.163
-0.163
-0.162
-0.161
-0.160
-0.160
-0.159
-0.158
-0.157
-0.157
-0.156
-0.155
-0.154
-0.153
-0.152
-0.151
-0.151
-0.150
-0.149
-0.148
-0.147
-0.146
-0.145
-0.144
-0.143
-0.142
-0.141
-0.140
-0.139
-0.138
-0.137
-0.136
-0.189
-0.191
-0.193
-0.195
-0.197
-0.199
-0.201
-0.204
-0.206
-0.208
-0.211
-0.213
-0.216
-0.219
-0.221
-0.224
-0.227
-0.230
-0.233
-0.236
-0.239
-0.242
-0.245
-0.247
-0.250
-0.253
-0.255
-0.258
-0.260
-0.262
-0.263
-0.265
-0.266
-0.267
-0.268
-0.268
-0.269
-0.269
-0.269
-0.269
-0.268
-0.268
-0.267
-0.266
-0.265
-0.264
-0.263
-0.262
-0.260
-0.259
-0.257
-0.256
-0.254
-0.252
-0.250
-0.247
-0.245
-0.243
-0.240
-0.238
-0.235
-0.232
-0.230
-0.227
-0.224
-0.222
-0.219
-0.216
-0.214
-0.211
-0.208
-0.206
-0.204
-0.201
-0.199
-0.197
-0.195
-0.193
-0.191
-0.189
-0.187
-0.185
-0.184
-0.182
-0.181
-0.179
-0.178
-0.177
-0.176
-0.175
-0.173
-0.172
-0.171
-0.171
-0.170
-0.169
-0.168
-0.167
-0.167
-0.166
-0.165
-0.164
-0.164
-0.163
-0.162
-0.162
-0.161
-0.160
-0.160
-0.159
-0.158
-0.157
-0.157
-0.156
-0.155
-0.154
-0.153
-0.152
-0.152
-0.151
-0.150
-0.149
-0.148
-0.147
-0.146
-0.145
-0.144
-0.143
-0.142
-0.141
-0.140
-0.139
-0.138
-0.137
-0.136
-0.189
-0.191
-0.193
-0.195
-0.197
-0.199
-0.201
-0.203
-0.206
-0.208
-0.210
-0.213
-0.215
-0.218
-0.221
-0.224
-0.226
-0.229
-0.232
-0.235
-0.238
-0.241
-0.244
-0.247
-0.249
-0.252
-0.254
-0.257
-0.259
-0.260
-0.262
-0.264
-0.265
-0.266
-0.267
-0.267
-0.267
-0.268
-0.268
-0.267
-0.267
-0.266
-0.266
-0.265
-0.264
-0.263
-0.262
-0.261
-0.259
-0.258
-0.256
-0.254
-0.253
-0.251
-0.248
-0.246
-0.244
-0.242
-0.239
-0.236
-0.234
-0.231
-0.228
-0.226
-0.223
-0.220
-0.217
-0.215
-0.212
-0.209
-0.207
-0.204
-0.202
-0.200
-0.197
-0.195
-0.193
-0.191
-0.189
-0.187
-0.186
-0.184
-0.182
-0.181
-0.179
-0.178
-0.177
-0.176
-0.175
-0.173
-0.172
-0.172
-0.171
-0.170
-0.169
-0.168
-0.167
-0.167
-0.166
-0.165
-0.165
-0.164
-0.163
-0.163
-0.162
-0.161
-0.161
-0.160
-0.159
-0.159
-0.158
-0.157
-0.157
-0.156
-0.155
-0.154
-0.153
-0.152
-0.152
-0.151
-0.150
-0.149
-0.148
-0.147
-0.146
-0.145
-0.144
-0.143
-0.142
-0.141
-0.140
-0.139
-0.138
-0.137
-0.136
-0.189
-0.191
-0.193
-0.194
-0.197
-0.199
-0.201
-0.203
-0.205
-0.208
-0.210
-0.212
-0.215
-0.218
-0.220
-0.223
-0.226
-0.229
-0.231
-0.234
-0.237
-0.240
-0.243
-0.246
-0.248
-0.251
-0.253
-0.255
-0.257
-0.259
-0.261
-0.262
-0.264
-0.265
-0.265
-0.266
-0.266
-0.266
-0.266
-0.266
-0.266
-0.265
-0.265
-0.264
-0.263
-0.262
-0.261
-0.260
-0.258
-0.257
-0.255
-0.253
-0.251
-0.249
-0.247
-0.245
-0.243
-0.240
-0.238
-0.235
-0.232
-0.230
-0.227
-0.224
-0.221
-0.218
-0.216
-0.213
-0.210
-0.208
-0.205
-0.203
-0.200
-0.198
-0.196
-0.194
-0.192
-0.190
-0.188
-0.186
-0.184
-0.182
-0.181
-0.179
-0.178
-0.177
-0.176
-0.174
-0.173
-0.172
-0.171
-0.170
-0.170
-0.169
-0.168
-0.167
-0.167
-0.166
-0.165
-0.165
-0.164
-0.164
-0.163
-0.162
-0.162
-0.161
-0.161
-0.160
-0.159
-0.159
-0.158
-0.157
-0.156
-0.156
-0.155
-0.154
-0.153
-0.152
-0.152
-0.151
-0.150
-0.149
-0.148
-0.147
-0.146
-0.145
-0.144
-0.143
-0.142
-0.141
-0.140
-0.139
-0.138
-0.137
-0.136
-0.188
-0.190
-0.192
-0.194
-0.196
-0.198
-0.200
-0.203
-0.205
-0.207
-0.209
-0.212
-0.214
-0.217
-0.220
-0.222
-0.225
-0.228
-0.231
-0.234
-0.236
-0.239
-0.242
-0.245
-0.247
-0.250
-0.252
-0.254
-0.256
-0.258
-0.260
-0.261
-0.262
-0.263
-0.264
-0.264
-0.265
-0.265
-0.265
-0.265
-0.264
-0.264
-0.263
-0.262
-0.262
-0.261
-0.259
-0.258
-0.257
-0.255
-0.254
-0.252
-0.250
-0.248
-0.246
-0.243
-0.241
-0.239
-0.236
-0.233
-0.231
-0.228
-0.225
-0.222
-0.219
-0.217
-0.214
-0.211
-0.208
-0.206
-0.203
-0.201
-0.198
-0.196
-0.194
-0.192
-0.190
-0.188
-0.186
-0.184
-0.182
-0.181
-0.179
-0.178
-0.177
-0.175
-0.174
-0.173
-0.172
-0.171
-0.170
-0.169
-0.169
-0.168
-0.167
-0.166
-0.166
-0.165
-0.165
-0.164
-0.164
-0.163
-0.162
-0.162
-0.161
-0.161
-0.160
-0.160
-0.159
-0.158
-0.158
-0.157
-0.156
-0.156
-0.155
-0.154
-0.153
-0.152
-0.151
-0.151
-0.150
-0.149
-0.148
-0.147
-0.146
-0.145
-0.144
-0.143
-0.142
-0.141
-0.140
-0.139
-0.138
-0.137
-0.136
-0.188
-0.190
-0.192
-0.194
-0.196
-0.198
-0.200
-0.202
-0.204
-0.207
-0.209
-0.211
-0.214
-0.216
-0.219
-0.222
-0.224
-0.227
-0.230
-0.233
-0.235
-0.238
-0.241
-0.243
-0.246
-0.248
-0.251
-0.253
-0.255
-0.257
-0.258
-0.259
-0.261
-0.261
-0.262
-0.263
-0.263
-0.263
-0.263
-0.263
-0.263
-0.262
-0.262
-0.261
-0.260
-0.259
-0.258
-0.257
-0.255
-0.254
-0.252
-0.250
-0.248
-0.246
-0.244
-0.242
-0.239
-0.237
-0.234
-0.231
-0.229
-0.226
-0.223
-0.220
-0.217
-0.214
-0.212
-0.209
-0.206
-0.204
-0.201
-0.199
-0.196
-0.194
-0.192
-0.190
-0.188
-0.186
-0.184
-0.182
-0.180
-0.179
-0.177
-0.176
-0.175
-0.174
-0.173
-0.171
-0.171
-0.170
-0.169
-0.168
-0.167
-0.167
-0.166
-0.165
-0.165
-0.164
-0.164
-0.163
-0.163
-0.162
-0.162
-0.161
-0.161
-0.160
-0.160
-0.159
-0.159
-0.158
-0.158
-0.157
-0.156
-0.155
-0.155
-0.154
-0.153
-0.152
-0.151
-0.151
-0.150
-0.149
-0.148
-0.147
-0.146
-0.145
-0.144
-0.143
-0.142
-0.141
-0.140
-0.139
-0.138
-0.137
-0.136
-0.188
-0.190
-0.191
-0.193
-0.195
-0.197
-0.199
-0.202
-0.204
-0.206
-0.208
-0.211
-0.213
-0.216
-0.218
-0.221
-0.224
-0.226
-0.229
-0.232
-0.234
-0.237
-0.240
-0.242
-0.245
-0.247
-0.249
-0.251
-0.253
-0.255
-0.257
-0.258
-0.259
-0.260
-0.261
-0.261
-0.261
-0.262
-0.262
-0.261
-0.261
-0.261
-0.260
-0.259
-0.258
-0.257
-0.256
-0.255
-0.254
-0.252
-0.251
-0.249
-0.247
-0.245
-0.242
-0.240
-0.237
-0.235
-0.232
-0.229
-0.227
-0.224
-0.221
-0.218
-0.215
-0.212
-0.209
-0.207
-0.204
-0.201
-0.199
-0.196
-0.194
-0.191
-0.189
-0.187
-0.185
-0.183
-0.182
-0.180
-0.178
-0.177
-0.175
-0.174
-0.173
-0.172
-0.171
-0.170
-0.169
-0.168
-0.167
-0.167
-0.166
-0.165
-0.165
-0.164
-0.164
-0.163
-0.163
-0.163
-0.162
-0.162
-0.161
-0.161
-0.161
-0.160
-0.160
-0.159
-0.159
-0.158
-0.157
-0.157
-0.156
-0.155
-0.155
-0.154
-0.153
-0.152
-0.151
-0.150
-0.150
-0.149
-0.148
-0.147
-0.146
-0.145
-0.144
-0.143
-0.142
-0.141
-0.140
-0.139
-0.138
-0.137
-0.136
-0.187
-0.189
-0.191
-0.193
-0.195
-0.197
-0.199
-0.201
-0.203
-0.205
-0.208
-0.210
-0.213
-0.215
-0.218
-0.220
-0.223
-0.225
-0.228
-0.231
-0.233
-0.236
-0.239
-0.241
-0.244
-0.246
-0.248
-0.250
-0.252
-0.254
-0.255
-0.256
-0.257
-0.258
-0.259
-0.259
-0.260
-0.260
-0.260
-0.260
-0.259
-0.259
-0.258
-0.258
-0.257
-0.256
-0.255
-0.253
-0.252
-0.250
-0.249
-0.247
-0.245
-0.243
-0.240
-0.238
-0.235
-0.233
-0.230
-0.227
-0.224
-0.221
-0.218
-0.215
-0.212
-0.209
-0.207
-0.204
-0.201
-0.198
-0.196
-0.193
-0.191
-0.189
-0.187
-0.185
-0.183
-0.181
-0.179
-0.178
-0.176
-0.175
-0.173
-0.172
-0.171
-0.170
-0.169
-0.168
-0.167
-0.166
-0.166
-0.165
-0.165
-0.164
-0.164
-0.163
-0.163
-0.162
-0.162
-0.162
-0.161
-0.161
-0.161
-0.160
-0.160
-0.160
-0.159
-0.159
-0.158
-0.158
-0.157
-0.157
-0.156
-0.155
-0.154
-0.154
-0.153
-0.152
-0.151
-0.150
-0.149
-0.148
-0.148
-0.147
-0.146
-0.145
-0.144
-0.143
-0.142
-0.141
-0.140
-0.139
-0.138
-0.137
-0.136
-0.187
-0.189
-0.191
-0.192
-0.194
-0.196
-0.198
-0.201
-0.203
-0.205
-0.207
-0.209
-0.212
-0.214
-0.217
-0.219
-0.222
-0.225
-0.227
-0.230
-0.232
-0.235
-0.238
-0.240
-0.242
-0.245
-0.247
-0.249
-0.250
-0.252
-0.254
-0.255
-0.256
-0.257
-0.257
-0.258
-0.258
-0.258
-0.258
-0.258
-0.258
-0.257
-0.257
-0.256
-0.255
-0.254
-0.253
-0.252
-0.250
-0.249
-0.247
-0.245
-0.243
-0.241
-0.238
-0.236
-0.233
-0.230
-0.227
-0.225
-0.222
-0.218
-0.215
-0.212
-0.209
-0.206
-0.204
-0.201
-0.198
-0.195
-0.193
-0.190
-0.188
-0.186
-0.184
-0.182
-0.180
-0.178
-0.176
-0.175
-0.173
-0.172
-0.171
-0.170
-0.169
-0.168
-0.167
-0.166
-0.165
-0.165
-0.164
-0.164
-0.163
-0.163
-0.162
-0.162
-0.162
-0.161
-0.161
-0.161
-0.161
-0.160
-0.160
-0.160
-0.159
-0.159
-0.159
-0.158
-0.158
-0.157
-0.157
-0.156
-0.156
-0.155
-0.154
-0.154
-0.153
-0.152
-0.151
-0.150
-0.149
-0.148
-0.147
-0.146
-0.145
-0.144
-0.143
-0.142
-0.141
-0.140
-0.139
-0.138
-0.137
-0.136
-0.135
-0.187
-0.188
-0.190
-0.192
-0.194
-0.196
-0.198
-0.200
-0.202
-0.204
-0.207
-0.209
-0.211
-0.214
-0.216
-0.219
-0.221
-0.224
-0.226
-0.229
-0.231
-0.234
-0.236
-0.239
-0.241
-0.243
-0.245
-0.247
-0.249
-0.251
-0.252
-0.253
-0.254
-0.255
-0.256
-0.256
-0.256
-0.257
-0.256
-0.256
-0.256
-0.256
-0.255
-0.254
-0.253
-0.252
-0.251
-0.250
-0.248
-0.247
-0.245
-0.243
-0.241
-0.239
-0.236
-0.233
-0.231
-0.228
-0.225
-0.222
-0.219
-0.215
-0.212
-0.209
-0.206
-0.203
-0.200
-0.197
-0.195
-0.192
-0.189
-0.187
-0.185
-0.182
-0.180
-0.179
-0.177
-0.175
-0.174
-0.172
-0.171
-0.170
-0.168
-0.167
-0.166
-0.165
-0.165
-0.164
-0.163
-0.163
-0.162
-0.162
-0.162
-0.161
-0.161
-0.161
-0.160
-0.160
-0.160
-0.160
-0.160
-0.160
-0.159
-0.159
-0.159
-0.159
-0.158
-0.158
-0.157
-0.157
-0.157
-0.156
-0.155
-0.155
-0.154
-0.153
-0.153
-0.152
-0.151
-0.150
-0.149
-0.148
-0.147
-0.146
-0.145
-0.144
-0.143
-0.142
-0.141
-0.140
-0.139
-0.138
-0.137
-0.136
-0.135
-0.186
-0.188
-0.190
-0.192
-0.193
-0.195
-0.197
-0.199
-0.201
-0.204
-0.206
-0.208
-0.210
-0.213
-0.215
-0.218
-0.220
-0.223
-0.225
-0.228
-0.231
-0.233
-0.235
-0.238
-0.240
-0.242
-0.244
-0.246
-0.248
-0.249
-0.251
-0.252
-0.253
-0.254
-0.254
-0.255
-0.255
-0.255
-0.255
-0.255
-0.254
-0.254
-0.253
-0.253
-0.252
-0.251
-0.249
-0.248
-0.247
-0.245
-0.243
-0.241
-0.239
-0.236
-0.234
-0.231
-0.228
-0.225
-0.222
-0.219
-0.215
-0.212
-0.209
-0.206
-0.202
-0.199
-0.196
-0.193
-0.191
-0.188
-0.186
-0.183
-0.181
-0.179
-0.177
-0.175
-0.173
-0.172
-0.170
-0.169
-0.168
-0.167
-0.166
-0.165
-0.164
-0.163
-0.162
-0.162
-0.161
-0.161
-0.160
-0.160
-0.160
-0.160
-0.159
-0.159
-0.159
-0.159
-0.159
-0.159
-0.159
-0.159
-0.159
-0.158
-0.158
-0.158
-0.158
-0.157
-0.157
-0.157
-0.156
-0.156
-0.155
-0.155
-0.154
-0.153
-0.152
-0.152
-0.151
-0.150
-0.149
-0.148
-0.147
-0.146
-0.145
-0.144
-0.143
-0.142
-0.141
-0.140
-0.139
-0.138
-0.137
-0.136
-0.135
-0.186
-0.187
-0.189
-0.191
-0.193
-0.195
-0.197
-0.199
-0.201
-0.203
-0.205
-0.207
-0.210
-0.212
-0.215
-0.217
-0.220
-0.222
-0.225
-0.227
-0.230
-0.232
-0.235
-0.237
-0.239
-0.241
-0.243
-0.245
-0.247
-0.248
-0.250
-0.251
-0.252
-0.252
-0.253
-0.253
-0.253
-0.253
-0.253
-0.253
-0.253
-0.252
-0.252
-0.251
-0.250
-0.249
-0.248
-0.246
-0.245
-0.243
-0.241
-0.239
-0.236
-0.234
-0.231
-0.228
-0.225
-0.222
-0.219
-0.215
-0.212
-0.208
-0.205
-0.202
-0.198
-0.195
-0.192
-0.189
-0.186
-0.184
-0.181
-0.179
-0.177
-0.175
-0.173
-0.171
-0.170
-0.168
-0.167
-0.166
-0.165
-0.164
-0.163
-0.162
-0.161
-0.161
-0.160
-0.159
-0.159
-0.159
-0.158
-0.158
-0.158
-0.158
-0.158
-0.158
-0.158
-0.158
-0.158
-0.158
-0.158
-0.158
-0.158
-0.158
-0.158
-0.157
-0.157
-0.157
-0.157
-0.156
-0.156
-0.155
-0.155
-0.154
-0.154
-0.153
-0.152
-0.151
-0.150
-0.150
-0.149
-0.148
-0.147
-0.146
-0.145
-0.144
-0.143
-0.142
-0.141
-0.140
-0.139
-0.138
-0.137
-0.136
-0.135
-0.185
-0.187
-0.189
-0.190
-0.192
-0.194
-0.196
-0.198
-0.200
-0.202
-0.205
-0.207
-0.209
-0.211
-0.214
-0.216
-0.219
-0.221
-0.224
-0.226
-0.229
-0.231
-0.234
-0.236
-0.238
-0.240
-0.242
-0.244
-0.246
-0.247
-0.248
-0.250
-0.250
-0.251
-0.252
-0.252
-0.252
-0.252
-0.252
-0.252
-0.251
-0.251
-0.250
-0.249
-0.248
-0.247
-0.246
-0.244
-0.243
-0.241
-0.239
-0.236
-0.234
-0.231
-0.228
-0.225
-0.222
-0.218
-0.215
-0.211
-0.208
-0.204
-0.201
-0.197
-0.194
-0.190
-0.187
-0.184
-0.182
-0.179
-0.177
-0.174
-0.172
-0.170
-0.169
-0.167
-0.166
-0.164
-0.163
-0.162
-0.161
-0.160
-0.160
-0.159
-0.158
-0.158
-0.157
-0.157
-0.157
-0.157
-0.156
-0.156
-0.156
-0.156
-0.156
-0.156
-0.156
-0.156
-0.157
-0.157
-0.157
-0.157
-0.157
-0.157
-0.157
-0.157
-0.157
-0.156
-0.156
-0.156
-0.156
-0.155
-0.155
-0.154
-0.153
-0.153
-0.152
-0.151
-0.150
-0.149
-0.148
-0.147
-0.146
-0.145
-0.144
-0.143
-0.142
-0.141
-0.140
-0.139
-0.138
-0.137
-0.136
-0.135
-0.134
-0.185
-0.186
-0.188
-0.190
-0.192
-0.194
-0.196
-0.198
-0.200
-0.202
-0.204
-0.206
-0.208
-0.211
-0.213
-0.216
-0.218
-0.221
-0.223
-0.226
-0.228
-0.231
-0.233
-0.235
-0.238
-0.240
-0.242
-0.243
-0.245
-0.246
-0.248
-0.249
-0.249
-0.250
-0.251
-0.251
-0.251
-0.251
-0.251
-0.250
-0.250
-0.249
-0.249
-0.248
-0.247
-0.246
-0.244
-0.243
-0.241
-0.239
-0.236
-0.234
-0.231
-0.228
-0.225
-0.222
-0.218
-0.215
-0.211
-0.207
-0.203
-0.200
-0.196
-0.192
-0.189
-0.185
-0.182
-0.179
-0.176
-0.174
-0.171
-0.169
-0.167
-0.166
-0.164
-0.163
-0.161
-0.160
-0.159
-0.158
-0.157
-0.157
-0.156
-0.156
-0.155
-0.155
-0.155
-0.154
-0.154
-0.154
-0.154
-0.154
-0.154
-0.154
-0.155
-0.155
-0.155
-0.155
-0.155
-0.155
-0.156
-0.156
-0.156
-0.156
-0.156
-0.156
-0.156
-0.156
-0.156
-0.155
-0.155
-0.155
-0.154
-0.154
-0.153
-0.152
-0.152
-0.151
-0.150
-0.149
-0.148
-0.147
-0.146
-0.145
-0.144
-0.143
-0.142
-0.141
-0.140
-0.139
-0.138
-0.137
-0.136
-0.135
-0.134
-0.184
-0.186
-0.188
-0.189
-0.191
-0.193
-0.195
-0.197
-0.199
-0.201
-0.203
-0.206
-0.208
-0.210
-0.213
-0.215
-0.218
-0.220
-0.223
-0.225
-0.228
-0.230
-0.232
-0.235
-0.237
-0.239
-0.241
-0.243
-0.244
-0.246
-0.247
-0.248
-0.249
-0.249
-0.250
-0.250
-0.250
-0.250
-0.250
-0.249
-0.249
-0.248
-0.247
-0.246
-0.245
-0.244
-0.242
-0.241
-0.239
-0.237
-0.234
-0.231
-0.229
-0.225
-0.222
-0.218
-0.214
-0.211
-0.206
-0.202
-0.198
-0.194
-0.190
-0.186
-0.183
-0.179
-0.176
-0.173
-0.170
-0.168
-0.166
-0.164
-0.162
-0.160
-0.159
-0.157
-0.156
-0.156
-0.155
-0.154
-0.154
-0.153
-0.153
-0.152
-0.152
-0.152
-0.152
-0.152
-0.152
-0.152
-0.152
-0.152
-0.152
-0.153
-0.153
-0.153
-0.153
-0.154
-0.154
-0.154
-0.155
-0.155
-0.155
-0.155
-0.155
-0.155
-0.155
-0.155
-0.155
-0.155
-0.155
-0.154
-0.154
-0.153
-0.153
-0.152
-0.151
-0.150
-0.150
-0.149
-0.148
-0.147
-0.146
-0.145
-0.144
-0.143
-0.142
-0.141
-0.140
-0.138
-0.137
-0.136
-0.135
-0.134
-0.133
-0.184
-0.185
-0.187
-0.189
-0.191
-0.192
-0.194
-0.196
-0.198
-0.200
-0.203
-0.205
-0.207
-0.210
-0.212
-0.214
-0.217
-0.219
-0.222
-0.224
-0.227
-0.229
-0.232
-0.234
-0.236
-0.238
-0.240
-0.242
-0.244
-0.245
-0.246
-0.247
-0.248
-0.249
-0.249
-0.249
-0.249
-0.249
-0.249
-0.248
-0.248
-0.247
-0.246
-0.245
-0.244
-0.243
-0.241
-0.239
-0.237
-0.234
-0.232
-0.229
-0.226
-0.222
-0.218
-0.214
-0.210
-0.206
-0.201
-0.197
-0.193
-0.188
-0.184
-0.180
-0.176
-0.173
-0.169
-0.166
-0.164
-0.161
-0.159
-0.157
-0.156
-0.154
-0.153
-0.152
-0.151
-0.151
-0.150
-0.150
-0.149
-0.149
-0.149
-0.149
-0.149
-0.149
-0.149
-0.149
-0.149
-0.149
-0.150
-0.150
-0.150
-0.151
-0.151
-0.151
-0.152
-0.152
-0.153
-0.153
-0.153
-0.154
-0.154
-0.154
-0.155
-0.155
-0.155
-0.155
-0.155
-0.155
-0.154
-0.154
-0.154
-0.153
-0.152
-0.152
-0.151
-0.150
-0.149
-0.148
-0.147
-0.146
-0.145
-0.144
-0.143
-0.142
-0.141
-0.140
-0.139
-0.138
-0.137
-0.136
-0.135
-0.134
-0.133
-0.183
-0.185
-0.186
-0.188
-0.190
-0.192
-0.194
-0.196
-0.198
-0.200
-0.202
-0.204
-0.207
-0.209
-0.211
-0.214
-0.216
-0.219
-0.221
-0.224
-0.227
-0.229
-0.231
-0.234
-0.236
-0.238
-0.240
-0.242
-0.244
-0.245
-0.246
-0.247
-0.248
-0.248
-0.249
-0.249
-0.249
-0.249
-0.248
-0.248
-0.247
-0.246
-0.245
-0.244
-0.243
-0.241
-0.239
-0.237
-0.235
-0.232
-0.229
-0.226
-0.222
-0.218
-0.214
-0.210
-0.205
-0.201
-0.196
-0.191
-0.186
-0.182
-0.177
-0.173
-0.169
-0.165
-0.162
-0.159
-0.156
-0.154
-0.152
-0.150
-0.149
-0.148
-0.147
-0.146
-0.146
-0.145
-0.145
-0.145
-0.145
-0.145
-0.145
-0.145
-0.145
-0.146
-0.146
-0.146
-0.146
-0.147
-0.147
-0.148
-0.148
-0.149
-0.149
-0.150
-0.150
-0.151
-0.151
-0.152
-0.152
-0.153
-0.153
-0.154
-0.154
-0.154
-0.154
-0.154
-0.154
-0.154
-0.154
-0.154
-0.153
-0.153
-0.152
-0.151
-0.151
-0.150
-0.149
-0.148
-0.147
-0.146
-0.145
-0.144
-0.143
-0.142
-0.141
-0.140
-0.139
-0.138
-0.137
-0.136
-0.135
-0.134
-0.133
-0.183
-0.184
-0.186
-0.188
-0.189
-0.191
-0.193
-0.195
-0.197
-0.199
-0.201
-0.204
-0.206
-0.208
-0.211
-0.213
-0.216
-0.218
-0.221
-0.224
-0.226
-0.229
-0.231
-0.234
-0.236
-0.238
-0.240
-0.242
-0.244
-0.245
-0.246
-0.247
-0.248
-0.248
-0.249
-0.249
-0.249
-0.248
-0.248
-0.247
-0.247
-0.246
-0.245
-0.243
-0.242
-0.240
-0.238
-0.236
-0.233
-0.230
-0.227
-0.223
-0.219
-0.215
-0.210
-0.205
-0.200
-0.195
-0.189
-0.184
-0.179
-0.174
-0.169
-0.165
-0.161
-0.157
-0.153
-0.151
-0.148
-0.146
-0.144
-0.143
-0.142
-0.141
-0.140
-0.140
-0.140
-0.140
-0.140
-0.140
-0.140
-0.141
-0.141
-0.141
-0.142
-0.142
-0.143
-0.143
-0.144
-0.144
-0.145
-0.145
-0.146
-0.147
-0.147
-0.148
-0.149
-0.149
-0.150
-0.151
-0.151
-0.152
-0.152
-0.153
-0.153
-0.153
-0.154
-0.154
-0.154
-0.154
-0.153
-0.153
-0.153
-0.152
-0.152
-0.151
-0.150
-0.149
-0.148
-0.148
-0.147
-0.146
-0.145
-0.143
-0.142
-0.141
-0.140
-0.139
-0.138
-0.137
-0.136
-0.135
-0.134
-0.133
-0.132
-0.182
-0.184
-0.185
-0.187
-0.189
-0.190
-0.192
-0.194
-0.196
-0.199
-0.201
-0.203
-0.205
-0.208
-0.210
-0.213
-0.215
-0.218
-0.221
-0.223
-0.226
-0.229
-0.231
-0.234
-0.236
-0.238
-0.240
-0.242
-0.244
-0.245
-0.246
-0.247
-0.248
-0.249
-0.249
-0.249
-0.249
-0.249
-0.248
-0.247
-0.246
-0.245
-0.244
-0.242
-0.241
-0.239
-0.236
-0.234
-0.231
-0.227
-0.224
-0.219
-0.215
-0.210
-0.205
-0.199
-0.194
-0.188
-0.182
-0.176
-0.171
-0.165
-0.160
-0.155
-0.151
-0.147
-0.144
-0.141
-0.139
-0.137
-0.135
-0.134
-0.133
-0.133
-0.133
-0.133
-0.133
-0.134
-0.134
-0.135
-0.135
-0.136
-0.137
-0.137
-0.138
-0.139
-0.139
-0.140
-0.141
-0.142
-0.142
-0.143
-0.144
-0.145
-0.145
-0.146
-0.147
-0.148
-0.149
-0.149
-0.150
-0.151
-0.151
-0.152
-0.152
-0.153
-0.153
-0.153
-0.153
-0.153
-0.153
-0.153
-0.152
-0.152
-0.151
-0.151
-0.150
-0.149
-0.148
-0.147
-0.146
-0.145
-0.144
-0.143
-0.142
-0.141
-0.140
-0.139
-0.138
-0.137
-0.136
-0.135
-0.134
-0.133
-0.132
-0.181
-0.183
-0.185
-0.186
-0.188
-0.190
-0.192
-0.194
-0.196
-0.198
-0.200
-0.202
-0.205
-0.207
-0.210
-0.212
-0.215
-0.218
-0.220
-0.223
-0.226
-0.228
-0.231
-0.234
-0.236
-0.238
-0.240
-0.242
-0.244
-0.246
-0.247
-0.248
-0.249
-0.249
-0.249
-0.250
-0.249
-0.249
-0.248
-0.247
-0.246
-0.245
-0.244
-0.242
-0.240
-0.238
-0.235
-0.232
-0.228
-0.225
-0.220
-0.216
-0.211
-0.205
-0.199
-0.193
-0.187
-0.180
-0.174
-0.167
-0.161
-0.155
-0.149
-0.145
-0.140
-0.136
-0.133
-0.130
-0.128
-0.127
-0.126
-0.125
-0.125
-0.125
-0.125
-0.125
-0.126
-0.127
-0.128
-0.129
-0.130
-0.131
-0.132
-0.133
-0.134
-0.135
-0.136
-0.137
-0.138
-0.139
-0.140
-0.141
-0.142
-0.143
-0.144
-0.144
-0.145
-0.146
-0.147
-0.148
-0.149
-0.150
-0.150
-0.151
-0.151
-0.152
-0.152
-0.153
-0.153
-0.153
-0.152
-0.152
-0.152
-0.151
-0.151
-0.150
-0.149
-0.148
-0.148
-0.147
-0.146
-0.145
-0.144
-0.142
-0.141
-0.140
-0.139
-0.138
-0.137
-0.136
-0.135
-0.134
-0.133
-0.132
-0.131
-0.181
-0.182
-0.184
-0.185
-0.187
-0.189
-0.191
-0.193
-0.195
-0.197
-0.199
-0.202
-0.204
-0.207
-0.209
-0.212
-0.215
-0.217
-0.220
-0.223
-0.226
-0.228
-0.231
-0.234
-0.236
-0.239
-0.241
-0.243
-0.245
-0.246
-0.248
-0.249
-0.249
-0.250
-0.250
-0.250
-0.250
-0.250
-0.249
-0.248
-0.247
-0.245
-0.244
-0.242
-0.239
-0.236
-0.233
-0.230
-0.226
-0.222
-0.217
-0.211
-0.206
-0.199
-0.193
-0.186
-0.178
-0.171
-0.164
-0.156
-0.150
-0.143
-0.137
-0.132
-0.128
-0.124
-0.121
-0.119
-0.117
-0.116
-0.115
-0.115
-0.115
-0.116
-0.116
-0.117
-0.119
-0.120
-0.122
-0.123
-0.125
-0.126
-0.128
-0.129
-0.130
-0.132
-0.133
-0.134
-0.135
-0.136
-0.137
-0.139
-0.140
-0.141
-0.142
-0.143
-0.144
-0.145
-0.146
-0.147
-0.148
-0.148
-0.149
-0.150
-0.151
-0.151
-0.152
-0.152
-0.152
-0.152
-0.152
-0.152
-0.151
-0.151
-0.150
-0.150
-0.149
-0.148
-0.147
-0.146
-0.145
-0.144
-0.143
-0.142
-0.141
-0.140
-0.139
-0.138
-0.136
-0.135
-0.134
-0.133
-0.132
-0.131
-0.131
-0.180
-0.181
-0.183
-0.185
-0.186
-0.188
-0.190
-0.192
-0.194
-0.196
-0.199
-0.201
-0.203
-0.206
-0.209
-0.211
-0.214
-0.217
-0.220
-0.223
-0.225
-0.228
-0.231
-0.234
-0.236
-0.239
-0.241
-0.243
-0.245
-0.247
-0.248
-0.250
-0.251
-0.251
-0.251
-0.251
-0.251
-0.251
-0.250
-0.249
-0.247
-0.246
-0.244
-0.241
-0.239
-0.235
-0.232
-0.228
-0.223
-0.218
-0.213
-0.207
-0.200
-0.193
-0.185
-0.177
-0.169
-0.161
-0.152
-0.144
-0.137
-0.130
-0.123
-0.118
-0.114
-0.110
-0.107
-0.105
-0.104
-0.103
-0.103
-0.104
-0.105
-0.106
-0.107
-0.109
-0.111
-0.113
-0.115
-0.117
-0.119
-0.121
-0.123
-0.125
-0.126
-0.128
-0.130
-0.131
-0.132
-0.134
-0.135
-0.136
-0.137
-0.139
-0.140
-0.141
-0.142
-0.143
-0.144
-0.145
-0.146
-0.147
-0.148
-0.149
-0.150
-0.150
-0.151
-0.151
-0.151
-0.152
-0.151
-0.151
-0.151
-0.150
-0.150
-0.149
-0.148
-0.147
-0.147
-0.146
-0.145
-0.144
-0.142
-0.141
-0.140
-0.139
-0.138
-0.137
-0.136
-0.135
-0.134
-0.133
-0.132
-0.131
-0.130
-0.179
-0.181
-0.182
-0.184
-0.186
-0.188
-0.189
-0.191
-0.193
-0.196
-0.198
-0.200
-0.203
-0.205
-0.208
-0.211
-0.214
-0.217
-0.219
-0.222
-0.225
-0.228
-0.231
-0.234
-0.237
-0.239
-0.242
-0.244
-0.246
-0.248
-0.249
-0.251
-0.252
-0.252
-0.253
-0.253
-0.252
-0.252
-0.251
-0.250
-0.248
-0.246
-0.244
-0.241
-0.238
-0.234
-0.230
-0.225
-0.220
-0.214
-0.208
-0.201
-0.193
-0.185
-0.176
-0.167
-0.158
-0.148
-0.139
-0.130
-0.121
-0.114
-0.107
-0.102
-0.097
-0.094
-0.092
-0.091
-0.090
-0.090
-0.091
-0.092
-0.093
-0.095
-0.098
-0.100
-0.103
-0.106
-0.108
-0.111
-0.113
-0.116
-0.118
-0.120
-0.122
-0.124
-0.126
-0.128
-0.129
-0.131
-0.133
-0.134
-0.135
-0.137
-0.138
-0.139
-0.141
-0.142
-0.143
-0.144
-0.145
-0.146
-0.147
-0.148
-0.149
-0.150
-0.150
-0.151
-0.151
-0.151
-0.151
-0.151
-0.150
-0.150
-0.149
-0.149
-0.148
-0.147
-0.146
-0.145
-0.144
-0.143
-0.142
-0.141
-0.140
-0.139
-0.137
-0.136
-0.135
-0.134
-0.133
-0.132
-0.131
-0.130
-0.129
-0.178
-0.180
-0.182
-0.183
-0.185
-0.187
-0.189
-0.191
-0.193
-0.195
-0.197
-0.200
-0.202
-0.205
-0.207
-0.210
-0.213
-0.216
-0.219
-0.222
-0.225
-0.228
-0.231
-0.234
-0.237
-0.240
-0.242
-0.245
-0.247
-0.249
-0.251
-0.252
-0.253
-0.254
-0.254
-0.254
-0.254
-0.253
-0.252
-0.251
-0.249
-0.247
-0.244
-0.241
-0.237
-0.233
-0.228
-0.222
-0.216
-0.210
-0.202
-0.194
-0.185
-0.176
-0.166
-0.156
-0.145
-0.134
-0.123
-0.113
-0.104
-0.095
-0.088
-0.083
-0.079
-0.076
-0.075
-0.074
-0.075
-0.076
-0.077
-0.079
-0.082
-0.084
-0.088
-0.091
-0.094
-0.098
-0.101
-0.104
-0.108
-0.111
-0.113
-0.116
-0.118
-0.121
-0.123
-0.125
-0.127
-0.128
-0.130
-0.132
-0.133
-0.135
-0.136
-0.138
-0.139
-0.140
-0.142
-0.143
-0.144
-0.145
-0.146
-0.147
-0.148
-0.149
-0.150
-0.150
-0.150
-0.150
-0.150
-0.150
-0.150
-0.149
-0.149
-0.148
-0.147
-0.146
-0.145
-0.144
-0.143
-0.142
-0.141
-0.140
-0.139
-0.138
-0.137
-0.136
-0.135
-0.134
-0.133
-0.132
-0.131
-0.130
-0.129
-0.178
-0.179
-0.181
-0.182
-0.184
-0.186
-0.188
-0.190
-0.192
-0.194
-0.196
-0.199
-0.201
-0.204
-0.207
-0.210
-0.213
-0.216
-0.219
-0.222
-0.225
-0.228
-0.231
-0.235
-0.238
-0.240
-0.243
-0.246
-0.248
-0.250
-0.252
-0.253
-0.255
-0.255
-0.256
-0.256
-0.256
-0.255
-0.254
-0.252
-0.250
-0.247
-0.244
-0.240
-0.236
-0.231
-0.225
-0.219
-0.212
-0.204
-0.195
-0.186
-0.176
-0.165
-0.154
-0.142
-0.130
-0.117
-0.105
-0.093
-0.083
-0.074
-0.067
-0.061
-0.058
-0.056
-0.056
-0.057
-0.058
-0.060
-0.063
-0.066
-0.069
-0.073
-0.077
-0.082
-0.086
-0.090
-0.094
-0.098
-0.102
-0.105
-0.109
-0.112
-0.115
-0.117
-0.120
-0.122
-0.124
-0.126
-0.128
-0.129
-0.131
-0.133
-0.134
-0.136
-0.137
-0.139
-0.140
-0.142
-0.143
-0.144
-0.145
-0.146
-0.147
-0.148
-0.149
-0.149
-0.150
-0.150
-0.150
-0.149
-0.149
-0.149
-0.148
-0.147
-0.147
-0.146
-0.145
-0.144
-0.143
-0.142
-0.141
-0.139
-0.138
-0.137
-0.136
-0.135
-0.134
-0.133
-0.132
-0.131
-0.130
-0.129
-0.128
-0.177
-0.178
-0.180
-0.181
-0.183
-0.185
-0.187
-0.189
-0.191
-0.193
-0.195
-0.198
-0.200
-0.203
-0.206
-0.209
-0.212
-0.215
-0.218
-0.222
-0.225
-0.228
-0.231
-0.235
-0.238
-0.241
-0.244
-0.246
-0.249
-0.251
-0.253
-0.255
-0.256
-0.257
-0.257
-0.257
-0.257
-0.256
-0.255
-0.253
-0.251
-0.248
-0.244
-0.240
-0.235
-0.229
-0.222
-0.215
-0.206
-0.197
-0.187
-0.177
-0.165
-0.153
-0.140
-0.126
-0.111
-0.097
-0.083
-0.070
-0.058
-0.048
-0.041
-0.037
-0.034
-0.034
-0.036
-0.038
-0.041
-0.045
-0.048
-0.053
-0.057
-0.062
-0.067
-0.072
-0.077
-0.082
-0.087
-0.092
-0.096
-0.100
-0.104
-0.107
-0.111
-0.114
-0.116
-0.119
-0.121
-0.123
-0.125
-0.127
-0.129
-0.131
-0.132
-0.134
-0.136
-0.137
-0.139
-0.140
-0.142
-0.143
-0.144
-0.145
-0.146
-0.147
-0.148
-0.148
-0.149
-0.149
-0.149
-0.149
-0.148
-0.148
-0.147
-0.147
-0.146
-0.145
-0.144
-0.143
-0.142
-0.141
-0.140
-0.139
-0.138
-0.137
-0.135
-0.134
-0.133
-0.132
-0.131
-0.130
-0.129
-0.128
-0.128
-0.176
-0.177
-0.179
-0.180
-0.182
-0.184
-0.186
-0.187
-0.190
-0.192
-0.194
-0.197
-0.199
-0.202
-0.205
-0.208
-0.211
-0.214
-0.218
-0.221
-0.224
-0.228
-0.231
-0.235
-0.238
-0.241
-0.244
-0.247
-0.250
-0.252
-0.254
-0.256
-0.257
-0.258
-0.259
-0.259
-0.259
-0.258
-0.256
-0.254
-0.252
-0.248
-0.244
-0.239
-0.233
-0.226
-0.218
-0.210
-0.200
-0.189
-0.178
-0.166
-0.152
-0.138
-0.123
-0.107
-0.090
-0.073
-0.057
-0.042
-0.029
-0.019
-0.012
-0.008
-0.008
-0.010
-0.014
-0.018
-0.023
-0.028
-0.034
-0.039
-0.045
-0.051
-0.057
-0.063
-0.069
-0.075
-0.080
-0.086
-0.090
-0.095
-0.099
-0.103
-0.107
-0.110
-0.113
-0.116
-0.118
-0.121
-0.123
-0.125
-0.127
-0.129
-0.131
-0.132
-0.134
-0.136
-0.137
-0.139
-0.140
-0.142
-0.143
-0.144
-0.145
-0.146
-0.147
-0.148
-0.148
-0.148
-0.148
-0.148
-0.148
-0.147
-0.147
-0.146
-0.145
-0.144
-0.143
-0.142
-0.141
-0.140
-0.139
-0.138
-0.137
-0.136
-0.135
-0.134
-0.133
-0.132
-0.131
-0.130
-0.129
-0.128
-0.127
-0.175
-0.176
-0.178
-0.179
-0.181
-0.183
-0.184
-0.186
-0.188
-0.191
-0.193
-0.195
-0.198
-0.201
-0.204
-0.207
-0.210
-0.213
-0.217
-0.220
-0.224
-0.228
-0.231
-0.235
-0.238
-0.241
-0.245
-0.248
-0.250
-0.253
-0.255
-0.257
-0.259
-0.260
-0.260
-0.261
-0.260
-0.259
-0.258
-0.255
-0.252
-0.248
-0.244
-0.238
-0.231
-0.223
-0.214
-0.203
-0.192
-0.180
-0.167
-0.153
-0.138
-0.121
-0.103
-0.084
-0.065
-0.045
-0.026
-0.009
0.004
0.015
0.021
0.023
0.021
0.016
0.009
0.002
-0.005
-0.013
-0.020
-0.026
-0.033
-0.040
-0.047
-0.054
-0.061
-0.067
-0.074
-0.080
-0.085
-0.090
-0.095
-0.099
-0.103
-0.107
-0.110
-0.113
-0.116
-0.118
-0.121
-0.123
-0.125
-0.127
-0.129
-0.131
-0.132
-0.134
-0.136
-0.137
-0.139
-0.140
-0.142
-0.143
-0.144
-0.145
-0.146
-0.147
-0.147
-0.147
-0.147
-0.147
-0.147
-0.146
-0.146
-0.145
-0.144
-0.143
-0.143
-0.142
-0.141
-0.139
-0.138
-0.137
-0.136
-0.135
-0.134
-0.133
-0.132
-0.131
-0.130
-0.129
-0.128
-0.127
-0.126
-0.174
-0.175
-0.177
-0.178
-0.180
-0.181
-0.183
-0.185
-0.187
-0.189
-0.192
-0.194
-0.197
-0.199
-0.202
-0.206
-0.209
-0.212
-0.216
-0.220
-0.223
-0.227
-0.231
-0.234
-0.238
-0.241
-0.245
-0.248
-0.251
-0.254
-0.256
-0.258
-0.260
-0.261
-0.262
-0.262
-0.262
-0.261
-0.259
-0.256
-0.253
-0.248
-0.243
-0.236
-0.228
-0.219
-0.208
-0.196
-0.183
-0.169
-0.154
-0.138
-0.120
-0.101
-0.080
-0.058
-0.035
-0.012
0.010
0.028
0.042
0.052
0.058
0.057
0.051
0.043
0.032
0.021
0.011
0.001
-0.007
-0.015
-0.023
-0.031
-0.038
-0.046
-0.053
-0.061
-0.068
-0.074
-0.080
-0.086
-0.091
-0.096
-0.100
-0.104
-0.107
-0.110
-0.113
-0.116
-0.118
-0.120
-0.123
-0.125
-0.127
-0.129
-0.131
-0.132
-0.134
-0.136
-0.137
-0.139
-0.140
-0.142
-0.143
-0.144
-0.145
-0.145
-0.146
-0.146
-0.146
-0.146
-0.146
-0.145
-0.145
-0.144
-0.143
-0.143
-0.142
-0.141
-0.140
-0.139
-0.138
-0.137
-0.135
-0.134
-0.133
-0.132
-0.131
-0.130
-0.129
-0.128
-0.128
-0.127
-0.126
-0.173
-0.174
-0.175
-0.177
-0.178
-0.180
-0.182
-0.184
-0.186
-0.188
-0.190
-0.192
-0.195
-0.198
-0.201
-0.204
-0.208
-0.211
-0.215
-0.218
-0.222
-0.226
-0.230
-0.234
-0.238
-0.241
-0.245
-0.248
-0.251
-0.254
-0.256
-0.259
-0.260
-0.262
-0.263
-0.263
-0.263
-0.261
-0.260
-0.257
-0.253
-0.248
-0.241
-0.234
-0.225
-0.214
-0.202
-0.188
-0.173
-0.157
-0.140
-0.121
-0.101
-0.079
-0.055
-0.028
0.000
0.026
0.051
0.071
0.085
0.094
0.096
0.092
0.082
0.068
0.053
0.039
0.025
0.014
0.003
-0.006
-0.014
-0.023
-0.031
-0.039
-0.047
-0.055
-0.062
-0.069
-0.076
-0.082
-0.087
-0.092
-0.097
-0.101
-0.104
-0.108
-0.111
-0.113
-0.116
-0.118
-0.120
-0.123
-0.125
-0.127
-0.129
-0.130
-0.132
-0.134
-0.136
-0.137
-0.139
-0.140
-0.141
-0.143
-0.143
-0.144
-0.145
-0.145
-0.145
-0.145
-0.145
-0.144
-0.144
-0.143
-0.143
-0.142
-0.141
-0.140
-0.139
-0.138
-0.137
-0.136
-0.135
-0.134
-0.133
-0.132
-0.131
-0.130
-0.129
-0.128
-0.127
-0.126
-0.125
-0.172
-0.173
-0.174
-0.175
-0.177
-0.178
-0.180
-0.182
-0.184
-0.186
-0.188
-0.191
-0.193
-0.196
-0.199
-0.202
-0.206
-0.210
-0.213
-0.217
-0.221
-0.225
-0.229
-0.233
-0.237
-0.241
-0.244
-0.248
-0.251
-0.254
-0.257
-0.259
-0.261
-0.262
-0.263
-0.263
-0.263
-0.262
-0.260
-0.257
-0.253
-0.247
-0.240
-0.231
-0.221
-0.209
-0.195
-0.179
-0.162
-0.144
-0.124
-0.103
-0.079
-0.054
-0.026
0.004
0.036
0.069
0.096
0.118
0.132
0.138
0.136
0.126
0.111
0.092
0.071
0.053
0.036
0.023
0.011
0.001
-0.008
-0.017
-0.025
-0.034
-0.042
-0.050
-0.058
-0.065
-0.072
-0.078
-0.084
-0.089
-0.094
-0.098
-0.102
-0.105
-0.108
-0.111
-0.114
-0.116
-0.118
-0.120
-0.122
-0.124
-0.126
-0.128
-0.130
-0.132
-0.134
-0.135
-0.137
-0.139
-0.140
-0.141
-0.142
-0.143
-0.143
-0.144
-0.144
-0.144
-0.144
-0.143
-0.143
-0.142
-0.142
-0.141
-0.140
-0.139
-0.138
-0.137
-0.136
-0.135
-0.134
-0.133
-0.132
-0.131
-0.130
-0.129
-0.128
-0.127
-0.126
-0.126
-0.125
-0.170
-0.172
-0.173
-0.174
-0.175
-0.177
-0.178
-0.180
-0.182
-0.184
-0.186
-0.189
-0.191
-0.194
-0.197
-0.201
-0.204
-0.208
-0.211
-0.215
-0.219
-0.223
-0.228
-0.232
-0.236
-0.240
-0.243
-0.247
-0.250
-0.253
-0.256
-0.259
-0.261
-0.262
-0.263
-0.264
-0.263
-0.262
-0.260
-0.256
-0.251
-0.245
-0.238
-0.228
-0.217
-0.203
-0.188
-0.170
-0.151
-0.130
-0.107
-0.084
-0.057
-0.028
0.004
0.039
0.075
0.111
0.144
0.167
0.180
0.183
0.175
0.159
0.138
0.112
0.086
0.063
0.043
0.027
0.014
0.004
-0.005
-0.014
-0.022
-0.030
-0.038
-0.046
-0.054
-0.062
-0.068
-0.075
-0.081
-0.086
-0.091
-0.095
-0.099
-0.103
-0.106
-0.109
-0.111
-0.114
-0.116
-0.118
-0.120
-0.122
-0.124
-0.126
-0.128
-0.130
-0.132
-0.133
-0.135
-0.137
-0.138
-0.139
-0.140
-0.141
-0.142
-0.142
-0.142
-0.142
-0.142
-0.142
-0.142
-0.141
-0.140
-0.140
-0.139
-0.138
-0.137
-0.136
-0.135
-0.134
-0.133
-0.132
-0.131
-0.130
-0.129
-0.128
-0.128
-0.127
-0.126
-0.125
-0.124
-0.169
-0.170
-0.171
-0.173
-0.174
-0.175
-0.177
-0.178
-0.180
-0.182
-0.184
-0.187
-0.189
-0.192
-0.195
-0.198
-0.202
-0.205
-0.209
-0.213
-0.217
-0.222
-0.226
-0.230
-0.234
-0.238
-0.242
-0.246
-0.249
-0.252
-0.255
-0.258
-0.260
-0.261
-0.263
-0.263
-0.262
-0.261
-0.259
-0.255
-0.250
-0.244
-0.235
-0.225
-0.213
-0.198
-0.181
-0.161
-0.140
-0.117
-0.092
-0.065
-0.036
-0.002
0.033
0.072
0.114
0.155
0.190
0.215
0.228
0.226
0.213
0.191
0.160
0.128
0.095
0.066
0.044
0.027
0.013
0.003
-0.005
-0.012
-0.020
-0.028
-0.036
-0.044
-0.051
-0.059
-0.066
-0.072
-0.078
-0.084
-0.089
-0.093
-0.097
-0.100
-0.103
-0.106
-0.109
-0.111
-0.114
-0.116
-0.118
-0.120
-0.122
-0.124
-0.126
-0.127
-0.129
-0.131
-0.133
-0.134
-0.136
-0.137
-0.138
-0.139
-0.140
-0.140
-0.141
-0.141
-0.141
-0.141
-0.140
-0.140
-0.139
-0.139
-0.138
-0.137
-0.136
-0.135
-0.134
-0.133
-0.132
-0.131
-0.130
-0.130
-0.129
-0.128
-0.127
-0.126
-0.125
-0.125
-0.124
-0.168
-0.169
-0.170
-0.171
-0.172
-0.173
-0.175
-0.176
-0.178
-0.180
-0.182
-0.184
-0.187
-0.189
-0.192
-0.196
-0.199
-0.203
-0.207
-0.211
-0.215
-0.219
-0.223
-0.228
-0.232
-0.236
-0.240
-0.244
-0.247
-0.251
-0.254
-0.256
-0.259
-0.260
-0.261
-0.262
-0.261
-0.260
-0.257
-0.253
-0.248
-0.241
-0.232
-0.221
-0.208
-0.193
-0.174
-0.154
-0.130
-0.106
-0.078
-0.049
-0.015
0.022
0.062
0.106
0.150
0.195
0.235
0.264
0.276
0.269
0.248
0.217
0.178
0.137
0.098
0.065
0.039
0.021
0.008
-0.001
-0.008
-0.015
-0.021
-0.028
-0.035
-0.043
-0.050
-0.057
-0.064
-0.070
-0.076
-0.082
-0.087
-0.091
-0.095
-0.098
-0.101
-0.104
-0.107
-0.109
-0.111
-0.113
-0.115
-0.117
-0.119
-0.121
-0.123
-0.125
-0.127
-0.128
-0.130
-0.132
-0.133
-0.135
-0.136
-0.137
-0.138
-0.138
-0.139
-0.139
-0.139
-0.139
-0.139
-0.139
-0.138
-0.137
-0.137
-0.136
-0.135
-0.134
-0.133
-0.133
-0.132
-0.131
-0.130
-0.129
-0.128
-0.127
-0.126
-0.126
-0.125
-0.124
-0.123
-0.166
-0.167
-0.168
-0.169
-0.170
-0.171
-0.173
-0.174
-0.176
-0.177
-0.179
-0.182
-0.184
-0.187
-0.190
-0.193
-0.196
-0.200
-0.204
-0.208
-0.212
-0.216
-0.221
-0.225
-0.229
-0.234
-0.238
-0.242
-0.245
-0.249
-0.252
-0.254
-0.257
-0.258
-0.259
-0.260
-0.259
-0.258
-0.255
-0.251
-0.246
-0.239
-0.229
-0.218
-0.204
-0.188
-0.169
-0.148
-0.124
-0.097
-0.069
-0.036
0.000
0.043
0.087
0.135
0.184
0.234
0.281
0.315
0.326
0.312
0.280
0.236
0.187
0.138
0.093
0.056
0.030
0.011
-0.001
-0.009
-0.014
-0.019
-0.024
-0.030
-0.036
-0.043
-0.050
-0.057
-0.063
-0.069
-0.075
-0.080
-0.085
-0.089
-0.093
-0.096
-0.099
-0.102
-0.104
-0.107
-0.109
-0.111
-0.112
-0.114
-0.116
-0.118
-0.120
-0.122
-0.124
-0.126
-0.127
-0.129
-0.131
-0.132
-0.134
-0.135
-0.136
-0.136
-0.137
-0.137
-0.138
-0.138
-0.137
-0.137
-0.137
-0.136
-0.136
-0.135
-0.134
-0.133
-0.133
-0.132
-0.131
-0.130
-0.129
-0.128
-0.127
-0.127
-0.126
-0.125
-0.124
-0.124
-0.123
-0.165
-0.166
-0.167
-0.167
-0.168
-0.169
-0.170
-0.172
-0.173
-0.175
-0.177
-0.179
-0.181
-0.184
-0.186
-0.189
-0.193
-0.197
-0.200
-0.205
-0.209
-0.213
-0.218
-0.222
-0.226
-0.231
-0.235
-0.239
-0.242
-0.246
-0.249
-0.252
-0.254
-0.256
-0.257
-0.257
-0.257
-0.255
-0.252
-0.249
-0.243
-0.235
-0.226
-0.215
-0.201
-0.185
-0.166
-0.144
-0.120
-0.094
-0.063
-0.029
0.014
0.060
0.113
0.164
0.217
0.273
0.329
0.372
0.379
0.351
0.301
0.242
0.184
0.129
0.081
0.042
0.016
-0.003
-0.013
-0.018
-0.022
-0.025
-0.029
-0.033
-0.038
-0.044
-0.050
-0.057
-0.063
-0.069
-0.074
-0.079
-0.084
-0.088
-0.091
-0.094
-0.097
-0.100
-0.102
-0.104
-0.106
-0.108
-0.110
-0.112
-0.113
-0.115
-0.117
-0.119
-0.121
-0.123
-0.124
-0.126
-0.128
-0.129
-0.131
-0.132
-0.133
-0.134
-0.135
-0.135
-0.136
-0.136
-0.136
-0.136
-0.135
-0.135
-0.134
-0.134
-0.133
-0.132
-0.132
-0.131
-0.130
-0.129
-0.128
-0.128
-0.127
-0.126
-0.125
-0.125
-0.124
-0.123
-0.123
-0.164
-0.164
-0.165
-0.166
-0.166
-0.167
-0.168
-0.169
-0.171
-0.172
-0.174
-0.176
-0.178
-0.180
-0.183
-0.186
-0.189
-0.193
-0.197
-0.201
-0.205
-0.209
-0.214
-0.218
-0.223
-0.227
-0.232
-0.235
-0.239
-0.243
-0.246
-0.248
-0.251
-0.253
-0.254
-0.254
-0.253
-0.252
-0.249
-0.245
-0.239
-0.232
-0.223
-0.212
-0.198
-0.182
-0.164
-0.143
-0.120
-0.093
-0.062
-0.025
0.022
0.077
0.137
0.195
0.249
0.308
0.375
0.427
0.428
0.380
0.306
0.234
0.168
0.110
0.061
0.024
-0.002
-0.018
-0.026
-0.030
-0.031
-0.032
-0.034
-0.037
-0.042
-0.047
-0.052
-0.058
-0.063
-0.069
-0.074
-0.078
-0.083
-0.086
-0.090
-0.093
-0.095
-0.098
-0.100
-0.102
-0.104
-0.105
-0.107
-0.109
-0.110
-0.112
-0.114
-0.115
-0.117
-0.119
-0.121
-0.123
-0.125
-0.126
-0.128
-0.129
-0.131
-0.132
-0.133
-0.133
-0.134
-0.134
-0.134
-0.134
-0.134
-0.134
-0.133
-0.133
-0.132
-0.132
-0.131
-0.130
-0.129
-0.129
-0.128
-0.127
-0.126
-0.126
-0.125
-0.124
-0.123
-0.123
-0.122
-0.162
-0.163
-0.163
-0.164
-0.164
-0.165
-0.166
-0.167
-0.168
-0.169
-0.170
-0.172
-0.174
-0.176
-0.179
-0.182
-0.185
-0.189
-0.193
-0.197
-0.201
-0.205
-0.210
-0.214
-0.219
-0.223
-0.228
-0.232
-0.235
-0.239
-0.242
-0.245
-0.247
-0.249
-0.250
-0.250
-0.250
-0.248
-0.245
-0.241
-0.236
-0.229
-0.220
-0.209
-0.196
-0.180
-0.163
-0.142
-0.120
-0.094
-0.063
-0.024
0.029
0.095
0.176
0.248
0.298
0.341
0.395
0.446
0.438
0.373
0.289
0.208
0.142
0.085
0.040
0.005
-0.019
-0.032
-0.038
-0.040
-0.040
-0.040
-0.040
-0.042
-0.045
-0.049
-0.054
-0.059
-0.064
-0.069
-0.074
-0.078
-0.082
-0.085
-0.089
-0.091
-0.094
-0.096
-0.098
-0.100
-0.101
-0.103
-0.104
-0.106
-0.107
-0.109
-0.110
-0.112
-0.114
-0.116
-0.118
-0.120
-0.122
-0.123
-0.125
-0.127
-0.128
-0.129
-0.130
-0.131
-0.132
-0.132
-0.133
-0.133
-0.133
-0.132
-0.132
-0.132
-0.131
-0.131
-0.130
-0.129
-0.129
-0.128
-0.127
-0.127
-0.126
-0.125
-0.124
-0.124
-0.123
-0.122
-0.122
-0.161
-0.161
-0.161
-0.162
-0.162
-0.163
-0.163
-0.164
-0.165
-0.166
-0.167
-0.169
-0.170
-0.173
-0.175
-0.178
-0.181
-0.184
-0.188
-0.192
-0.196
-0.201
-0.205
-0.210
-0.214
-0.219
-0.223
-0.227
-0.231
-0.234
-0.238
-0.240
-0.243
-0.244
-0.245
-0.246
-0.245
-0.244
-0.241
-0.237
-0.232
-0.225
-0.216
-0.206
-0.194
-0.179
-0.163
-0.144
-0.123
-0.097
-0.066
-0.024
0.036
0.123
0.245
0.369
0.396
0.375
0.390
0.411
0.394
0.325
0.243
0.169
0.108
0.057
0.017
-0.014
-0.033
-0.045
-0.049
-0.049
-0.048
-0.047
-0.047
-0.048
-0.049
-0.053
-0.057
-0.061
-0.065
-0.070
-0.074
-0.078
-0.082
-0.085
-0.088
-0.090
-0.092
-0.094
-0.096
-0.097
-0.099
-0.100
-0.101
-0.103
-0.104
-0.105
-0.107
-0.109
-0.110
-0.112
-0.114
-0.116
-0.118
-0.120
-0.122
-0.124
-0.125
-0.127
-0.128
-0.129
-0.130
-0.130
-0.131
-0.131
-0.131
-0.131
-0.131
-0.131
-0.130
-0.130
-0.129
-0.129
-0.128
-0.127
-0.127
-0.126
-0.125
-0.125
-0.124
-0.123
-0.123
-0.122
-0.122
-0.159
-0.159
-0.159
-0.160
-0.160
-0.160
-0.161
-0.161
-0.162
-0.163
-0.164
-0.165
-0.167
-0.169
-0.171
-0.173
-0.176
-0.180
-0.183
-0.187
-0.192
-0.196
-0.200
-0.205
-0.210
-0.214
-0.218
-0.222
-0.226
-0.230
-0.233
-0.236
-0.238
-0.239
-0.241
-0.241
-0.240
-0.239
-0.237
-0.233
-0.228
-0.221
-0.213
-0.203
-0.192
-0.178
-0.163
-0.145
-0.125
-0.101
-0.070
-0.026
0.039
0.144
0.330
0.567
0.535
0.413
0.384
0.372
0.331
0.261
0.188
0.125
0.073
0.030
-0.003
-0.028
-0.045
-0.054
-0.057
-0.057
-0.055
-0.054
-0.052
-0.053
-0.054
-0.056
-0.059
-0.063
-0.067
-0.071
-0.075
-0.078
-0.081
-0.084
-0.087
-0.089
-0.091
-0.093
-0.094
-0.095
-0.097
-0.098
-0.099
-0.100
-0.101
-0.102
-0.104
-0.105
-0.107
-0.109
-0.111
-0.113
-0.115
-0.117
-0.119
-0.121
-0.123
-0.124
-0.126
-0.127
-0.128
-0.129
-0.129
-0.130
-0.130
-0.130
-0.130
-0.130
-0.129
-0.129
-0.128
-0.128
-0.127
-0.127
-0.126
-0.125
-0.125
-0.124
-0.124
-0.123
-0.122
-0.122
-0.121
-0.157
-0.157
-0.158
-0.158
-0.158
-0.158
-0.158
-0.158
-0.159
-0.159
-0.160
-0.161
-0.163
-0.164
-0.166
-0.169
-0.172
-0.175
-0.178
-0.182
-0.186
-0.191
-0.195
-0.200
-0.204
-0.209
-0.213
-0.217
-0.221
-0.225
-0.228
-0.230
-0.233
-0.234
-0.235
-0.236
-0.235
-0.234
-0.232
-0.228
-0.223
-0.217
-0.210
-0.201
-0.190
-0.178
-0.164
-0.148
-0.129
-0.105
-0.074
-0.030
0.033
0.134
0.304
0.511
0.489
0.437
0.473
0.411
0.299
0.207
0.140
0.085
0.043
0.007
-0.020
-0.040
-0.055
-0.061
-0.063
-0.063
-0.061
-0.059
-0.058
-0.057
-0.058
-0.060
-0.063
-0.066
-0.069
-0.072
-0.076
-0.079
-0.082
-0.084
-0.086
-0.088
-0.090
-0.091
-0.093
-0.094
-0.094
-0.095
-0.096
-0.097
-0.098
-0.099
-0.100
-0.102
-0.104
-0.106
-0.108
-0.110
-0.112
-0.114
-0.116
-0.118
-0.120
-0.122
-0.123
-0.125
-0.126
-0.127
-0.127
-0.128
-0.128
-0.129
-0.129
-0.128
-0.128
-0.128
-0.128
-0.127
-0.127
-0.126
-0.126
-0.125
-0.124
-0.124
-0.123
-0.123
-0.122
-0.122
-0.121
-0.156
-0.156
-0.156
-0.156
-0.156
-0.156
-0.156
-0.156
-0.156
-0.156
-0.157
-0.158
-0.159
-0.160
-0.162
-0.164
-0.167
-0.170
-0.173
-0.177
-0.181
-0.185
-0.190
-0.194
-0.199
-0.203
-0.208
-0.212
-0.216
-0.219
-0.222
-0.225
-0.227
-0.229
-0.230
-0.230
-0.230
-0.229
-0.227
-0.223
-0.219
-0.213
-0.207
-0.198
-0.188
-0.177
-0.165
-0.150
-0.132
-0.110
-0.080
-0.039
0.021
0.102
0.202
0.280
0.313
0.507
0.833
0.571
0.302
0.175
0.103
0.055
0.018
-0.011
-0.033
-0.050
-0.060
-0.066
-0.068
-0.068
-0.066
-0.064
-0.063
-0.062
-0.062
-0.064
-0.066
-0.068
-0.071
-0.074
-0.077
-0.079
-0.082
-0.084
-0.086
-0.088
-0.089
-0.090
-0.091
-0.092
-0.093
-0.093
-0.094
-0.095
-0.095
-0.096
-0.098
-0.099
-0.101
-0.102
-0.105
-0.107
-0.109
-0.111
-0.113
-0.116
-0.118
-0.120
-0.121
-0.123
-0.124
-0.125
-0.126
-0.127
-0.127
-0.127
-0.128
-0.128
-0.127
-0.127
-0.127
-0.127
-0.126
-0.126
-0.125
-0.125
-0.124
-0.123
-0.123
-0.122
-0.122
-0.121
-0.121
-0.154
-0.154
-0.154
-0.154
-0.153
-0.153
-0.153
-0.153
-0.153
-0.153
-0.153
-0.154
-0.155
-0.156
-0.158
-0.160
-0.162
-0.165
-0.168
-0.172
-0.176
-0.180
-0.184
-0.189
-0.193
-0.198
-0.202
-0.206
-0.210
-0.213
-0.216
-0.219
-0.221
-0.223
-0.224
-0.225
-0.224
-0.223
-0.221
-0.218
-0.214
-0.209
-0.203
-0.196
-0.187
-0.177
-0.166
-0.152
-0.136
-0.115
-0.087
-0.048
0.007
0.079
0.153
0.196
0.243
0.477
0.842
0.554
0.270
0.141
0.073
0.030
-0.002
-0.026
-0.044
-0.057
-0.066
-0.070
-0.072
-0.071
-0.070
-0.068
-0.067
-0.066
-0.066
-0.067
-0.069
-0.071
-0.073
-0.076
-0.078
-0.081
-0.083
-0.084
-0.086
-0.087
-0.089
-0.089
-0.090
-0.091
-0.091
-0.092
-0.092
-0.092
-0.093
-0.094
-0.095
-0.096
-0.098
-0.100
-0.102
-0.104
-0.106
-0.109
-0.111
-0.113
-0.115
-0.117
-0.119
-0.121
-0.122
-0.124
-0.124
-0.125
-0.126
-0.126
-0.126
-0.127
-0.127
-0.126
-0.126
-0.126
-0.126
-0.125
-0.125
-0.124
-0.124
-0.123
-0.123
-0.122
-0.122
-0.121
-0.121
-0.153
-0.153
-0.152
-0.152
-0.151
-0.151
-0.151
-0.150
-0.150
-0.150
-0.150
-0.150
-0.151
-0.152
-0.153
-0.155
-0.157
-0.160
-0.163
-0.166
-0.170
-0.174
-0.179
-0.183
-0.188
-0.192
-0.196
-0.200
-0.204
-0.208
-0.211
-0.213
-0.216
-0.217
-0.218
-0.219
-0.219
-0.218
-0.216
-0.213
-0.210
-0.205
-0.200
-0.193
-0.186
-0.177
-0.167
-0.155
-0.140
-0.121
-0.095
-0.059
-0.008
0.062
0.140
0.187
0.210
0.292
0.378
0.305
0.181
0.097
0.044
0.007
-0.018
-0.037
-0.053
-0.063
-0.070
-0.074
-0.075
-0.075
-0.073
-0.072
-0.071
-0.070
-0.070
-0.071
-0.072
-0.074
-0.076
-0.078
-0.080
-0.082
-0.083
-0.085
-0.086
-0.087
-0.088
-0.089
-0.089
-0.090
-0.090
-0.090
-0.090
-0.091
-0.091
-0.092
-0.093
-0.094
-0.096
-0.097
-0.099
-0.102
-0.104
-0.106
-0.109
-0.111
-0.113
-0.116
-0.118
-0.119
-0.121
-0.122
-0.123
-0.124
-0.125
-0.125
-0.126
-0.126
-0.126
-0.126
-0.126
-0.125
-0.125
-0.125
-0.124
-0.124
-0.123
-0.123
-0.122
-0.122
-0.121
-0.121
-0.120
-0.151
-0.151
-0.151
-0.150
-0.150
-0.149
-0.148
-0.148
-0.147
-0.147
-0.147
-0.147
-0.147
-0.148
-0.149
-0.151
-0.153
-0.155
-0.158
-0.161
-0.165
-0.169
-0.173
-0.178
-0.182
-0.186
-0.191
-0.195
-0.198
-0.202
-0.205
-0.207
-0.210
-0.211
-0.212
-0.213
-0.213
-0.212
-0.211
-0.208
-0.205
-0.202
-0.197
-0.191
-0.184
-0.177
-0.167
-0.157
-0.144
-0.127
-0.105
-0.073
-0.029
0.031
0.097
0.140
0.151
0.163
0.172
0.147
0.098
0.052
0.015
-0.012
-0.032
-0.049
-0.060
-0.069
-0.074
-0.077
-0.078
-0.078
-0.077
-0.076
-0.075
-0.074
-0.074
-0.074
-0.075
-0.077
-0.078
-0.080
-0.082
-0.083
-0.084
-0.086
-0.087
-0.088
-0.088
-0.089
-0.089
-0.089
-0.089
-0.089
-0.089
-0.090
-0.090
-0.091
-0.091
-0.092
-0.094
-0.096
-0.098
-0.100
-0.102
-0.105
-0.107
-0.109
-0.112
-0.114
-0.116
-0.118
-0.119
-0.121
-0.122
-0.123
-0.124
-0.124
-0.125
-0.125
-0.125
-0.125
-0.125
-0.125
-0.125
-0.124
-0.124
-0.124
-0.123
-0.123
-0.122
-0.122
-0.121
-0.121
-0.120
-0.150
-0.150
-0.149
-0.148
-0.148
-0.147
-0.146
-0.145
-0.145
-0.144
-0.144
-0.144
-0.144
-0.144
-0.145
-0.147
-0.148
-0.151
-0.153
-0.157
-0.160
-0.164
-0.168
-0.172
-0.177
-0.181
-0.185
-0.189
-0.193
-0.196
-0.199
-0.202
-0.204
-0.205
-0.207
-0.207
-0.207
-0.207
-0.206
-0.204
-0.201
-0.198
-0.193
-0.189
-0.183
-0.176
-0.169
-0.159
-0.148
-0.134
-0.115
-0.089
-0.055
-0.012
0.034
0.064
0.076
0.078
0.074
0.061
0.038
0.013
-0.011
-0.031
-0.046
-0.058
-0.067
-0.074
-0.078
-0.080
-0.081
-0.081
-0.080
-0.079
-0.078
-0.078
-0.078
-0.078
-0.079
-0.080
-0.081
-0.082
-0.083
-0.085
-0.086
-0.087
-0.087
-0.088
-0.089
-0.089
-0.089
-0.089
-0.089
-0.089
-0.089
-0.089
-0.089
-0.090
-0.090
-0.091
-0.093
-0.094
-0.096
-0.098
-0.101
-0.103
-0.106
-0.108
-0.110
-0.113
-0.115
-0.117
-0.118
-0.120
-0.121
-0.122
-0.123
-0.124
-0.124
-0.124
-0.125
-0.125
-0.125
-0.124
-0.124
-0.124
-0.124
-0.123
-0.123
-0.122
-0.122
-0.122
-0.121
-0.121
-0.120
-0.149
-0.148
-0.148
-0.147
-0.146
-0.145
-0.144
-0.143
-0.143
-0.142
-0.141
-0.141
-0.141
-0.141
-0.142
-0.143
-0.144
-0.147
-0.149
-0.152
-0.155
-0.159
-0.163
-0.167
-0.171
-0.176
-0.180
-0.184
-0.187
-0.190
-0.193
-0.196
-0.198
-0.200
-0.201
-0.202
-0.202
-0.202
-0.201
-0.199
-0.197
-0.194
-0.190
-0.186
-0.181
-0.176
-0.169
-0.161
-0.152
-0.140
-0.125
-0.105
-0.080
-0.051
-0.022
0.000
0.012
0.016
0.014
0.007
-0.005
-0.020
-0.034
-0.048
-0.059
-0.067
-0.074
-0.079
-0.082
-0.084
-0.085
-0.085
-0.084
-0.083
-0.082
-0.081
-0.081
-0.081
-0.082
-0.082
-0.083
-0.084
-0.085
-0.086
-0.087
-0.088
-0.088
-0.089
-0.089
-0.089
-0.089
-0.089
-0.089
-0.089
-0.089
-0.089
-0.089
-0.089
-0.090
-0.091
-0.092
-0.094
-0.096
-0.098
-0.100
-0.102
-0.105
-0.107
-0.109
-0.112
-0.114
-0.116
-0.117
-0.119
-0.120
-0.121
-0.122
-0.123
-0.123
-0.124
-0.124
-0.124
-0.124
-0.124
-0.124
-0.124
-0.123
-0.123
-0.123
-0.122
-0.122
-0.121
-0.121
-0.121
-0.120
-0.148
-0.147
-0.146
-0.145
-0.144
-0.143
-0.142
-0.141
-0.140
-0.140
-0.139
-0.138
-0.138
-0.138
-0.139
-0.140
-0.141
-0.143
-0.145
-0.148
-0.151
-0.155
-0.159
-0.163
-0.167
-0.171
-0.175
-0.178
-0.182
-0.185
-0.188
-0.191
-0.193
-0.194
-0.196
-0.196
-0.197
-0.196
-0.196
-0.194
-0.193
-0.190
-0.187
-0.184
-0.180
-0.175
-0.170
-0.163
-0.155
-0.146
-0.134
-0.119
-0.101
-0.081
-0.062
-0.045
-0.035
-0.030
-0.029
-0.031
-0.037
-0.046
-0.054
-0.063
-0.070
-0.077
-0.082
-0.085
-0.087
-0.088
-0.088
-0.088
-0.087
-0.086
-0.086
-0.085
-0.085
-0.085
-0.085
-0.085
-0.086
-0.087
-0.087
-0.088
-0.089
-0.089
-0.090
-0.090
-0.090
-0.090
-0.090
-0.090
-0.089
-0.089
-0.089
-0.089
-0.089
-0.089
-0.090
-0.091
-0.092
-0.094
-0.095
-0.097
-0.099
-0.102
-0.104
-0.107
-0.109
-0.111
-0.113
-0.115
-0.117
-0.118
-0.120
-0.121
-0.122
-0.122
-0.123
-0.123
-0.124
-0.124
-0.124
-0.124
-0.124
-0.123
-0.123
-0.123
-0.123
-0.122
-0.122
-0.121
-0.121
-0.121
-0.120
-0.147
-0.146
-0.145
-0.144
-0.143
-0.142
-0.141
-0.140
-0.139
-0.138
-0.137
-0.136
-0.136
-0.136
-0.136
-0.137
-0.138
-0.140
-0.142
-0.145
-0.148
-0.151
-0.155
-0.159
-0.162
-0.166
-0.170
-0.174
-0.177
-0.180
-0.183
-0.185
-0.187
-0.189
-0.190
-0.191
-0.192
-0.192
-0.191
-0.190
-0.189
-0.187
-0.184
-0.182
-0.178
-0.175
-0.170
-0.165
-0.158
-0.151
-0.141
-0.130
-0.117
-0.103
-0.090
-0.078
-0.069
-0.063
-0.060
-0.060
-0.062
-0.066
-0.071
-0.076
-0.081
-0.085
-0.088
-0.090
-0.091
-0.092
-0.092
-0.091
-0.091
-0.090
-0.089
-0.088
-0.088
-0.088
-0.088
-0.088
-0.088
-0.089
-0.089
-0.090
-0.090
-0.091
-0.091
-0.091
-0.091
-0.091
-0.091
-0.091
-0.090
-0.090
-0.090
-0.090
-0.090
-0.090
-0.091
-0.091
-0.093
-0.094
-0.096
-0.098
-0.100
-0.102
-0.104
-0.106
-0.109
-0.111
-0.113
-0.115
-0.116
-0.118
-0.119
-0.120
-0.121
-0.122
-0.123
-0.123
-0.123
-0.123
-0.124
-0.124
-0.123
-0.123
-0.123
-0.123
-0.122
-0.122
-0.122
-0.121
-0.121
-0.121
-0.120
-0.146
-0.145
-0.144
-0.143
-0.142
-0.141
-0.140
-0.139
-0.137
-0.136
-0.135
-0.135
-0.134
-0.134
-0.134
-0.135
-0.136
-0.137
-0.139
-0.142
-0.145
-0.148
-0.151
-0.155
-0.158
-0.162
-0.166
-0.169
-0.173
-0.176
-0.178
-0.181
-0.183
-0.184
-0.185
-0.186
-0.187
-0.187
-0.187
-0.186
-0.185
-0.183
-0.182
-0.180
-0.177
-0.174
-0.170
-0.166
-0.161
-0.155
-0.148
-0.139
-0.130
-0.119
-0.109
-0.101
-0.092
-0.087
-0.083
-0.082
-0.082
-0.083
-0.085
-0.088
-0.091
-0.093
-0.094
-0.096
-0.096
-0.096
-0.096
-0.095
-0.094
-0.093
-0.092
-0.092
-0.091
-0.091
-0.091
-0.091
-0.091
-0.091
-0.092
-0.092
-0.092
-0.092
-0.093
-0.093
-0.093
-0.093
-0.092
-0.092
-0.092
-0.091
-0.091
-0.091
-0.091
-0.091
-0.092
-0.092
-0.093
-0.095
-0.096
-0.098
-0.100
-0.102
-0.104
-0.107
-0.109
-0.111
-0.113
-0.115
-0.116
-0.118
-0.119
-0.120
-0.121
-0.122
-0.122
-0.123
-0.123
-0.123
-0.123
-0.123
-0.123
-0.123
-0.123
-0.123
-0.122
-0.122
-0.122
-0.121
-0.121
-0.121
-0.120
-0.145
-0.144
-0.143
-0.142
-0.141
-0.140
-0.139
-0.137
-0.136
-0.135
-0.134
-0.133
-0.133
-0.132
-0.132
-0.133
-0.134
-0.135
-0.137
-0.139
-0.142
-0.145
-0.148
-0.152
-0.155
-0.159
-0.162
-0.165
-0.168
-0.171
-0.174
-0.176
-0.178
-0.180
-0.181
-0.182
-0.182
-0.183
-0.182
-0.182
-0.181
-0.180
-0.179
-0.177
-0.175
-0.173
-0.170
-0.167
-0.163
-0.158
-0.153
-0.146
-0.139
-0.131
-0.124
-0.116
-0.110
-0.104
-0.101
-0.098
-0.097
-0.097
-0.097
-0.098
-0.099
-0.100
-0.100
-0.101
-0.101
-0.100
-0.100
-0.099
-0.098
-0.097
-0.096
-0.095
-0.095
-0.094
-0.094
-0.094
-0.094
-0.094
-0.094
-0.094
-0.094
-0.094
-0.094
-0.094
-0.094
-0.094
-0.094
-0.094
-0.093
-0.093
-0.093
-0.093
-0.093
-0.093
-0.093
-0.094
-0.095
-0.096
-0.098
-0.099
-0.101
-0.103
-0.105
-0.107
-0.109
-0.111
-0.113
-0.115
-0.116
-0.118
-0.119
-0.120
-0.121
-0.122
-0.122
-0.123
-0.123
-0.123
-0.123
-0.123
-0.123
-0.123
-0.123
-0.123
-0.122
-0.122
-0.122
-0.121
-0.121
-0.121
-0.120
-0.144
-0.143
-0.142
-0.141
-0.140
-0.139
-0.138
-0.137
-0.135
-0.134
-0.133
-0.132
-0.132
-0.131
-0.131
-0.132
-0.133
-0.134
-0.136
-0.138
-0.140
-0.143
-0.146
-0.149
-0.152
-0.156
-0.159
-0.162
-0.165
-0.167
-0.170
-0.172
-0.174
-0.175
-0.177
-0.177
-0.178
-0.178
-0.178
-0.178
-0.178
-0.177
-0.176
-0.175
-0.174
-0.172
-0.170
-0.167
-0.164
-0.161
-0.156
-0.152
-0.146
-0.140
-0.134
-0.128
-0.123
-0.118
-0.114
-0.111
-0.109
-0.108
-0.107
-0.106
-0.106
-0.106
-0.106
-0.106
-0.105
-0.104
-0.103
-0.102
-0.101
-0.100
-0.099
-0.098
-0.098
-0.097
-0.097
-0.097
-0.096
-0.096
-0.096
-0.096
-0.096
-0.097
-0.097
-0.096
-0.096
-0.096
-0.096
-0.096
-0.095
-0.095
-0.095
-0.095
-0.095
-0.095
-0.095
-0.096
-0.097
-0.098
-0.099
-0.101
-0.102
-0.104
-0.106
-0.108
-0.110
-0.112
-0.113
-0.115
-0.116
-0.118
-0.119
-0.120
-0.121
-0.122
-0.122
-0.123
-0.123
-0.123
-0.123
-0.123
-0.123
-0.123
-0.123
-0.123
-0.122
-0.122
-0.122
-0.121
-0.121
-0.121
-0.120
-0.144
-0.143
-0.142
-0.141
-0.140
-0.139
-0.137
-0.136
-0.135
-0.134
-0.133
-0.132
-0.131
-0.131
-0.131
-0.131
-0.132
-0.133
-0.135
-0.136
-0.139
-0.141
-0.144
-0.147
-0.150
-0.153
-0.156
-0.159
-0.162
-0.164
-0.166
-0.168
-0.170
-0.171
-0.173
-0.173
-0.174
-0.175
-0.175
-0.175
-0.174
-0.174
-0.174
-0.173
-0.172
-0.171
-0.170
-0.168
-0.165
-0.163
-0.159
-0.156
-0.151
-0.147
-0.142
-0.137
-0.132
-0.128
-0.124
-0.121
-0.118
-0.116
-0.115
-0.114
-0.113
-0.112
-0.111
-0.110
-0.109
-0.108
-0.107
-0.106
-0.105
-0.104
-0.103
-0.102
-0.101
-0.100
-0.100
-0.099
-0.099
-0.099
-0.099
-0.099
-0.099
-0.099
-0.099
-0.099
-0.098
-0.098
-0.098
-0.098
-0.098
-0.097
-0.097
-0.097
-0.097
-0.097
-0.098
-0.098
-0.099
-0.100
-0.101
-0.102
-0.104
-0.106
-0.107
-0.109
-0.111
-0.112
-0.114
-0.116
-0.117
-0.118
-0.119
-0.120
-0.121
-0.122
-0.122
-0.123
-0.123
-0.123
-0.123
-0.123
-0.123
-0.123
-0.123
-0.123
-0.122
-0.122
-0.122
-0.121
-0.121
-0.121
-0.120
-0.143
-0.142
-0.141
-0.140
-0.139
-0.138
-0.137
-0.136
-0.135
-0.134
-0.133
-0.132
-0.131
-0.131
-0.131
-0.131
-0.132
-0.133
-0.134
-0.136
-0.138
-0.140
-0.143
-0.145
-0.148
-0.151
-0.154
-0.156
-0.159
-0.161
-0.163
-0.165
-0.167
-0.168
-0.169
-0.170
-0.170
-0.171
-0.171
-0.171
-0.171
-0.171
-0.171
-0.171
-0.170
-0.170
-0.169
-0.168
-0.166
-0.164
-0.162
-0.159
-0.155
-0.151
-0.147
-0.143
-0.139
-0.135
-0.132
-0.129
-0.126
-0.124
-0.122
-0.120
-0.119
-0.117
-0.116
-0.115
-0.113
-0.112
-0.111
-0.110
-0.108
-0.107
-0.106
-0.105
-0.104
-0.103
-0.103
-0.102
-0.102
-0.102
-0.102
-0.101
-0.101
-0.101
-0.101
-0.101
-0.101
-0.101
-0.100
-0.100
-0.100
-0.100
-0.100
-0.099
-0.100
-0.100
-0.100
-0.100
-0.101
-0.102
-0.103
-0.104
-0.106
-0.107
-0.109
-0.110
-0.112
-0.113
-0.115
-0.116
-0.118
-0.119
-0.120
-0.121
-0.121
-0.122
-0.122
-0.123
-0.123
-0.123
-0.123
-0.123
-0.123
-0.123
-0.123
-0.123
-0.122
-0.122
-0.122
-0.121
-0.121
-0.121
-0.120
-0.143
-0.142
-0.141
-0.140
-0.139
-0.138
-0.137
-0.136
-0.135
-0.134
-0.133
-0.132
-0.131
-0.131
-0.131
-0.131
-0.132
-0.133
-0.134
-0.135
-0.137
-0.139
-0.142
-0.144
-0.147
-0.149
-0.152
-0.154
-0.156
-0.159
-0.160
-0.162
-0.164
-0.165
-0.166
-0.167
-0.167
-0.168
-0.168
-0.168
-0.169
-0.169
-0.169
-0.169
-0.169
-0.169
-0.168
-0.167
-0.166
-0.165
-0.163
-0.161
-0.158
-0.155
-0.152
-0.148
-0.145
-0.141
-0.138
-0.135
-0.132
-0.130
-0.127
-0.125
-0.124
-0.122
-0.120
-0.119
-0.117
-0.116
-0.114
-0.113
-0.112
-0.110
-0.109
-0.108
-0.107
-0.106
-0.106
-0.105
-0.105
-0.105
-0.104
-0.104
-0.104
-0.104
-0.104
-0.104
-0.103
-0.103
-0.103
-0.103
-0.103
-0.102
-0.102
-0.102
-0.102
-0.102
-0.103
-0.103
-0.104
-0.105
-0.105
-0.107
-0.108
-0.109
-0.110
-0.112
-0.113
-0.115
-0.116
-0.117
-0.118
-0.119
-0.120
-0.121
-0.122
-0.122
-0.123
-0.123
-0.123
-0.123
-0.123
-0.123
-0.123
-0.123
-0.123
-0.123
-0.123
-0.122
-0.122
-0.122
-0.121
-0.121
-0.120
-0.142
-0.142
-0.141
-0.140
-0.139
-0.138
-0.137
-0.136
-0.135
-0.134
-0.133
-0.132
-0.132
-0.131
-0.131
-0.131
-0.132
-0.133
-0.134
-0.135
-0.137
-0.139
-0.141
-0.143
-0.146
-0.148
-0.150
-0.152
-0.155
-0.156
-0.158
-0.160
-0.161
-0.162
-0.163
-0.164
-0.164
-0.165
-0.165
-0.166
-0.166
-0.166
-0.166
-0.167
-0.167
-0.167
-0.167
-0.167
-0.166
-0.165
-0.164
-0.162
-0.160
-0.158
-0.155
-0.152
-0.149
-0.146
-0.143
-0.140
-0.137
-0.135
-0.132
-0.130
-0.128
-0.126
-0.124
-0.123
-0.121
-0.119
-0.118
-0.116
-0.115
-0.114
-0.112
-0.111
-0.110
-0.110
-0.109
-0.108
-0.108
-0.107
-0.107
-0.107
-0.107
-0.107
-0.106
-0.106
-0.106
-0.106
-0.106
-0.106
-0.105
-0.105
-0.105
-0.105
-0.105
-0.105
-0.105
-0.106
-0.106
-0.107
-0.108
-0.109
-0.110
-0.111
-0.112
-0.113
-0.115
-0.116
-0.117
-0.118
-0.119
-0.120
-0.121
-0.121
-0.122
-0.123
-0.123
-0.123
-0.123
-0.124
-0.124
-0.124
-0.123
-0.123
-0.123
-0.123
-0.123
-0.122
-0.122
-0.122
-0.121
-0.121
-0.121
-0.142
-0.141
-0.141
-0.140
-0.139
-0.138
-0.137
-0.136
-0.135
-0.134
-0.133
-0.133
-0.132
-0.132
-0.132
-0.132
-0.133
-0.133
-0.134
-0.136
-0.137
-0.139
-0.141
-0.143
-0.145
-0.147
-0.149
-0.151
-0.153
-0.155
-0.156
-0.157
-0.158
-0.159
-0.160
-0.161
-0.162
-0.162
-0.162
-0.163
-0.163
-0.164
-0.164
-0.165
-0.165
-0.166
-0.166
-0.166
-0.166
-0.165
-0.165
-0.163
-0.162
-0.160
-0.157
-0.155
-0.152
-0.149
-0.147
-0.144
-0.141
-0.138
-0.136
-0.134
-0.132
-0.130
-0.128
-0.126
-0.124
-0.123
-0.121
-0.120
-0.118
-0.117
-0.116
-0.114
-0.113
-0.113
-0.112
-0.111
-0.111
-0.110
-0.110
-0.110
-0.110
-0.109
-0.109
-0.109
-0.109
-0.109
-0.109
-0.108
-0.108
-0.108
-0.108
-0.108
-0.108
-0.108
-0.108
-0.109
-0.109
-0.110
-0.110
-0.111
-0.112
-0.113
-0.114
-0.115
-0.116
-0.117
-0.118
-0.119
-0.120
-0.121
-0.121
-0.122
-0.123
-0.123
-0.123
-0.124
-0.124
-0.124
-0.124
-0.124
-0.124
-0.123
-0.123
-0.123
-0.123
-0.122
-0.122
-0.122
-0.121
-0.121
-0.121
-0.142
-0.141
-0.141
-0.140
-0.139
-0.138
-0.137
-0.136
-0.136
-0.135
-0.134
-0.133
-0.133
-0.133
-0.133
-0.133
-0.133
-0.134
-0.135
-0.136
-0.138
-0.139
-0.141
-0.143
-0.145
-0.147
-0.148
-0.150
-0.152
-0.153
-0.154
-0.156
-0.157
-0.157
-0.158
-0.159
-0.159
-0.160
-0.160
-0.161
-0.161
-0.162
-0.162
-0.163
-0.164
-0.164
-0.165
-0.165
-0.165
-0.165
-0.165
-0.164
-0.163
-0.161
-0.159
-0.157
-0.155
-0.152
-0.149
-0.147
-0.144
-0.142
-0.139
-0.137
-0.135
-0.133
-0.131
-0.129
-0.128
-0.126
-0.124
-0.123
-0.121
-0.120
-0.119
-0.118
-0.116
-0.116
-0.115
-0.114
-0.114
-0.113
-0.113
-0.113
-0.112
-0.112
-0.112
-0.112
-0.112
-0.112
-0.112
-0.111
-0.111
-0.111
-0.111
-0.111
-0.111
-0.111
-0.111
-0.111
-0.112
-0.112
-0.113
-0.114
-0.114
-0.115
-0.116
-0.117
-0.118
-0.119
-0.119
-0.120
-0.121
-0.122
-0.122
-0.123
-0.123
-0.124
-0.124
-0.124
-0.124
-0.124
-0.124
-0.124
-0.124
-0.124
-0.123
-0.123
-0.123
-0.123
-0.122
-0.122
-0.122
-0.121
-0.121
-0.142
-0.141
-0.141
-0.140
-0.139
-0.138
-0.138
-0.137
-0.136
-0.135
-0.135
-0.134
-0.134
-0.134
-0.134
-0.134
-0.134
-0.135
-0.136
-0.137
-0.138
-0.140
-0.141
-0.143
-0.144
-0.146
-0.148
-0.149
-0.151
-0.152
-0.153
-0.154
-0.155
-0.156
-0.156
-0.157
-0.157
-0.158
-0.158
-0.159
-0.159
-0.160
-0.160
-0.161
-0.162
-0.163
-0.163
-0.164
-0.165
-0.164
-0.164
-0.164
-0.163
-0.162
-0.160
-0.158
-0.156
-0.154
-0.152
-0.149
-0.147
-0.145
-0.142
-0.140
-0.138
-0.136
-0.134
-0.132
-0.130
-0.129
-0.127
-0.126
-0.124
-0.123
-0.122
-0.121
-0.120
-0.119
-0.118
-0.117
-0.117
-0.116
-0.116
-0.116
-0.115
-0.115
-0.115
-0.115
-0.115
-0.115
-0.114
-0.114
-0.114
-0.114
-0.114
-0.114
-0.114
-0.114
-0.114
-0.114
-0.115
-0.115
-0.115
-0.116
-0.117
-0.117
-0.118
-0.119
-0.119
-0.120
-0.121
-0.121
-0.122
-0.123
-0.123
-0.123
-0.124
-0.124
-0.124
-0.124
-0.124
-0.124
-0.124
-0.124
-0.124
-0.124
-0.124
-0.123
-0.123
-0.123
-0.122
-0.122
-0.122
-0.121
-0.121
-0.142
-0.141
-0.141
-0.140
-0.139
-0.139
-0.138
-0.137
-0.137
-0.136
-0.136
-0.135
-0.135
-0.135
-0.135
-0.135
-0.135
-0.136
-0.137
-0.138
-0.139
-0.140
-0.142
-0.143
-0.145
-0.146
-0.147
-0.149
-0.150
-0.151
-0.152
-0.153
-0.154
-0.154
-0.155
-0.155
-0.156
-0.156
-0.156
-0.157
-0.157
-0.158
-0.159
-0.160
-0.160
-0.161
-0.162
-0.163
-0.163
-0.164
-0.164
-0.164
-0.163
-0.162
-0.161
-0.159
-0.157
-0.156
-0.153
-0.151
-0.149
-0.147
-0.145
-0.143
-0.141
-0.139
-0.137
-0.135
-0.133
-0.132
-0.130
-0.128
-0.127
-0.126
-0.125
-0.123
-0.122
-0.122
-0.121
-0.120
-0.120
-0.119
-0.119
-0.119
-0.118
-0.118
-0.118
-0.118
-0.118
-0.118
-0.117
-0.117
-0.117
-0.117
-0.117
-0.117
-0.117
-0.117
-0.117
-0.117
-0.117
-0.118
-0.118
-0.118
-0.119
-0.119
-0.120
-0.120
-0.121
-0.122
-0.122
-0.123
-0.123
-0.124
-0.124
-0.124
-0.124
-0.125
-0.125
-0.125
-0.125
-0.125
-0.125
-0.125
-0.124
-0.124
-0.124
-0.124
-0.123
-0.123
-0.123
-0.122
-0.122
-0.121
-0.121
-0.142
-0.141
-0.141
-0.140
-0.140
-0.139
-0.139
-0.138
-0.137
-0.137
-0.137
-0.136
-0.136
-0.136
-0.136
-0.136
-0.137
-0.137
-0.138
-0.139
-0.140
-0.141
-0.142
-0.143
-0.145
-0.146
-0.147
-0.148
-0.149
-0.150
-0.151
-0.152
-0.152
-0.153
-0.153
-0.154
-0.154
-0.155
-0.155
-0.155
-0.156
-0.157
-0.157
-0.158
-0.159
-0.160
-0.161
-0.162
-0.163
-0.163
-0.163
-0.163
-0.163
-0.162
-0.161
-0.160
-0.158
-0.157
-0.155
-0.153
-0.151
-0.149
-0.147
-0.145
-0.143
-0.141
-0.139
-0.137
-0.136
-0.134
-0.133
-0.131
-0.130
-0.129
-0.127
-0.126
-0.125
-0.125
-0.124
-0.123
-0.123
-0.122
-0.122
-0.122
-0.121
-0.121
-0.121
-0.121
-0.121
-0.121
-0.120
-0.120
-0.120
-0.120
-0.120
-0.120
-0.120
-0.120
-0.120
-0.120
-0.120
-0.120
-0.120
-0.121
-0.121
-0.121
-0.122
-0.122
-0.123
-0.123
-0.123
-0.124
-0.124
-0.124
-0.125
-0.125
-0.125
-0.125
-0.125
-0.125
-0.125
-0.125
-0.125
-0.125
-0.125
-0.124
-0.124
-0.124
-0.123
-0.123
-0.123
-0.122
-0.122
-0.122
-0.121
-0.142
-0.141
-0.141
-0.141
-0.140
-0.140
-0.139
-0.139
-0.138
-0.138
-0.137
-0.137
-0.137
-0.137
-0.137
-0.137
-0.138
-0.138
-0.139
-0.140
-0.141
-0.142
-0.143
-0.144
-0.145
-0.146
-0.147
-0.148
-0.149
-0.150
-0.151
-0.151
-0.152
-0.152
-0.152
-0.153
-0.153
-0.153
-0.154
-0.154
-0.155
-0.155
-0.156
-0.157
-0.158
-0.159
-0.160
-0.161
-0.162
-0.162
-0.162
-0.163
-0.162
-0.162
-0.161
-0.160
-0.159
-0.157
-0.156
-0.154
-0.152
-0.150
-0.148
-0.147
-0.145
-0.143
-0.141
-0.140
-0.138
-0.137
-0.135
-0.134
-0.132
-0.131
-0.130
-0.129
-0.128
-0.128
-0.127
-0.126
-0.126
-0.125
-0.125
-0.125
-0.124
-0.124
-0.124
-0.124
-0.124
-0.124
-0.123
-0.123
-0.123
-0.123
-0.123
-0.123
-0.123
-0.122
-0.122
-0.122
-0.122
-0.122
-0.123
-0.123
-0.123
-0.123
-0.124
-0.124
-0.124
-0.124
-0.125
-0.125
-0.125
-0.125
-0.126
-0.126
-0.126
-0.126
-0.126
-0.126
-0.126
-0.126
-0.125
-0.125
-0.125
-0.125
-0.124
-0.124
-0.124
-0.123
-0.123
-0.123
-0.122
-0.122
-0.121
-0.142
-0.141
-0.141
-0.141
-0.140
-0.140
-0.140
-0.139
-0.139
-0.139
-0.138
-0.138
-0.138
-0.138
-0.138
-0.138
-0.139
-0.139
-0.140
-0.141
-0.141
-0.142
-0.143
-0.144
-0.145
-0.146
-0.147
-0.148
-0.149
-0.150
-0.150
-0.151
-0.151
-0.151
-0.152
-0.152
-0.152
-0.152
-0.153
-0.153
-0.154
-0.154
-0.155
-0.156
-0.157
-0.158
-0.159
-0.160
-0.161
-0.161
-0.162
-0.162
-0.162
-0.162
-0.161
-0.160
-0.159
-0.158
-0.157
-0.155
-0.153
-0.152
-0.150
-0.148
-0.147
-0.145
-0.143
-0.142
-0.140
-0.139
-0.138
-0.136
-0.135
-0.134
-0.133
-0.132
-0.131
-0.130
-0.130
-0.129
-0.129
-0.128
-0.128
-0.128
-0.127
-0.127
-0.127
-0.127
-0.127
-0.126
-0.126
-0.126
-0.126
-0.126
-0.126
-0.125
-0.125
-0.125
-0.125
-0.125
-0.125
-0.125
-0.125
-0.125
-0.125
-0.125
-0.125
-0.125
-0.126
-0.126
-0.126
-0.126
-0.126
-0.126
-0.126
-0.127
-0.127
-0.126
-0.126
-0.126
-0.126
-0.126
-0.126
-0.126
-0.125
-0.125
-0.125
-0.124
-0.124
-0.124
-0.123
-0.123
-0.122
-0.122
-0.121
-0.142
-0.142
-0.141
-0.141
-0.141
-0.140
-0.140
-0.140
-0.139
-0.139
-0.139
-0.139
-0.139
-0.139
-0.139
-0.139
-0.140
-0.140
-0.141
-0.142
-0.142
-0.143
-0.144
-0.145
-0.146
-0.147
-0.147
-0.148
-0.149
-0.149
-0.150
-0.150
-0.151
-0.151
-0.151
-0.151
-0.152
-0.152
-0.152
-0.153
-0.153
-0.154
-0.154
-0.155
-0.156
-0.157
-0.158
-0.159
-0.160
-0.161
-0.161
-0.161
-0.161
-0.161
-0.161
-0.160
-0.159
-0.158
-0.157
-0.156
-0.154
-0.153
-0.151
-0.150
-0.148
-0.147
-0.145
-0.144
-0.142
-0.141
-0.140
-0.139
-0.137
-0.136
-0.135
-0.135
-0.134
-0.133
-0.132
-0.132
-0.131
-0.131
-0.131
-0.130
-0.130
-0.130
-0.130
-0.130
-0.129
-0.129
-0.129
-0.129
-0.129
-0.128
-0.128
-0.128
-0.128
-0.128
-0.127
-0.127
-0.127
-0.127
-0.127
-0.127
-0.127
-0.127
-0.127
-0.127
-0.127
-0.127
-0.127
-0.127
-0.127
-0.127
-0.127
-0.127
-0.127
-0.127
-0.127
-0.127
-0.127
-0.126
-0.126
-0.126
-0.126
-0.125
-0.125
-0.125
-0.124
-0.124
-0.123
-0.123
-0.123
-0.122
-0.122
-0.142
-0.142
-0.141
-0.141
-0.141
-0.141
-0.141
-0.140
-0.140
-0.140
-0.140
-0.140
-0.140
-0.140
-0.140
-0.140
-0.141
-0.141
-0.142
-0.142
-0.143
-0.144
-0.145
-0.145
-0.146
-0.147
-0.148
-0.148
-0.149
-0.149
-0.150
-0.150
-0.150
-0.151
-0.151
-0.151
-0.151
-0.151
-0.152
-0.152
-0.152
-0.153
-0.154
-0.155
-0.155
-0.156
-0.157
-0.158
-0.159
-0.160
-0.160
-0.161
-0.161
-0.161
-0.161
-0.160
-0.159
-0.159
-0.157
-0.156
-0.155
-0.154
-0.152
-0.151
-0.150
-0.148
-0.147
-0.146
-0.144
-0.143
-0.142
-0.141
-0.140
-0.139
-0.138
-0.137
-0.136
-0.136
-0.135
-0.135
-0.134
-0.134
-0.133
-0.133
-0.133
-0.133
-0.133
-0.132
-0.132
-0.132
-0.132
-0.132
-0.131
-0.131
-0.131
-0.130
-0.130
-0.130
-0.130
-0.129
-0.129
-0.129
-0.129
-0.129
-0.129
-0.129
-0.129
-0.128
-0.128
-0.128
-0.128
-0.128
-0.128
-0.128
-0.128
-0.128
-0.128
-0.128
-0.128
-0.127
-0.127
-0.127
-0.127
-0.126
-0.126
-0.126
-0.125
-0.125
-0.124
-0.124
-0.124
-0.123
-0.123
-0.122
-0.122
-0.142
-0.142
-0.142
-0.141
-0.141
-0.141
-0.141
-0.141
-0.141
-0.141
-0.141
-0.141
-0.141
-0.141
-0.141
-0.141
-0.142
-0.142
-0.143
-0.143
-0.144
-0.145
-0.145
-0.146
-0.147
-0.147
-0.148
-0.148
-0.149
-0.149
-0.150
-0.150
-0.150
-0.151
-0.151
-0.151
-0.151
-0.151
-0.151
-0.152
-0.152
-0.153
-0.153
-0.154
-0.155
-0.156
-0.157
-0.158
-0.158
-0.159
-0.160
-0.160
-0.160
-0.160
-0.160
-0.160
-0.159
-0.159
-0.158
-0.157
-0.156
-0.155
-0.153
-0.152
-0.151
-0.150
-0.148
-0.147
-0.146
-0.145
-0.144
-0.143
-0.142
-0.141
-0.140
-0.139
-0.139
-0.138
-0.138
-0.137
-0.137
-0.136
-0.136
-0.136
-0.136
-0.135
-0.135
-0.135
-0.135
-0.135
-0.134
-0.134
-0.134
-0.133
-0.133
-0.133
-0.133
-0.132
-0.132
-0.132
-0.131
-0.131
-0.131
-0.131
-0.130
-0.130
-0.130
-0.130
-0.130
-0.130
-0.130
-0.129
-0.129
-0.129
-0.129
-0.129
-0.129
-0.128
-0.128
-0.128
-0.128
-0.127
-0.127
-0.127
-0.126
-0.126
-0.125
-0.125
-0.125
-0.124
-0.124
-0.123
-0.123
-0.122
-0.122
-0.142
-0.142
-0.142
-0.142
-0.142
-0.141
-0.141
-0.141
-0.141
-0.141
-0.141
-0.141
-0.141
-0.142
-0.142
-0.142
-0.143
-0.143
-0.144
-0.144
-0.145
-0.145
-0.146
-0.146
-0.147
-0.148
-0.148
-0.149
-0.149
-0.150
-0.150
-0.150
-0.150
-0.151
-0.151
-0.151
-0.151
-0.151
-0.151
-0.152
-0.152
-0.153
-0.153
-0.154
-0.155
-0.155
-0.156
-0.157
-0.158
-0.159
-0.159
-0.160
-0.160
-0.160
-0.160
-0.160
-0.159
-0.159
-0.158
-0.157
-0.156
-0.155
-0.154
-0.153
-0.152
-0.151
-0.150
-0.149
-0.148
-0.147
-0.146
-0.145
-0.144
-0.143
-0.142
-0.142
-0.141
-0.141
-0.140
-0.140
-0.139
-0.139
-0.139
-0.138
-0.138
-0.138
-0.138
-0.137
-0.137
-0.137
-0.137
-0.136
-0.136
-0.136
-0.135
-0.135
-0.135
-0.134
-0.134
-0.134
-0.133
-0.133
-0.133
-0.132
-0.132
-0.132
-0.131
-0.131
-0.131
-0.131
-0.131
-0.130
-0.130
-0.130
-0.130
-0.129
-0.129
-0.129
-0.129
-0.128
-0.128
-0.128
-0.127
-0.127
-0.127
-0.126
-0.126
-0.125
-0.125
-0.124
-0.124
-0.123
-0.123
-0.123
-0.122
-0.142
-0.142
-0.142
-0.142
-0.142
-0.142
-0.142
-0.142
-0.142
-0.142
-0.142
-0.142
-0.142
-0.142
-0.143
-0.143
-0.143
-0.144
-0.144
-0.145
-0.145
-0.146
-0.146
-0.147
-0.148
-0.148
-0.149
-0.149
-0.149
-0.150
-0.150
-0.150
-0.151
-0.151
-0.151
-0.151
-0.151
-0.151
-0.151
-0.152
-0.152
-0.153
-0.153
-0.154
-0.154
-0.155
-0.156
-0.157
-0.158
-0.158
-0.159
-0.159
-0.160
-0.160
-0.160
-0.160
-0.159
-0.159
-0.158
-0.157
-0.157
-0.156
-0.155
-0.154
-0.153
-0.152
-0.151
-0.150
-0.149
-0.148
-0.147
-0.147
-0.146
-0.145
-0.144
-0.144
-0.143
-0.143
-0.142
-0.142
-0.142
-0.141
-0.141
-0.141
-0.141
-0.140
-0.140
-0.140
-0.140
-0.139
-0.139
-0.139
-0.138
-0.138
-0.137
-0.137
-0.137
-0.136
-0.136
-0.135
-0.135
-0.135
-0.134
-0.134
-0.133
-0.133
-0.133
-0.132
-0.132
-0.132
-0.132
-0.131
-0.131
-0.131
-0.130
-0.130
-0.130
-0.129
-0.129
-0.129
-0.128
-0.128
-0.128
-0.127
-0.127
-0.126
-0.126
-0.126
-0.125
-0.125
-0.124
-0.124
-0.123
-0.123
-0.122
-0.142
-0.142
-0.142
-0.142
-0.142
-0.142
-0.142
-0.142
-0.142
-0.142
-0.142
-0.143
-0.143
-0.143
-0.143
-0.144
-0.144
-0.144
-0.145
-0.145
-0.146
-0.146
-0.147
-0.147
-0.148
-0.148
-0.149
-0.149
-0.150
-0.150
-0.150
-0.151
-0.151
-0.151
-0.151
-0.151
-0.151
-0.151
-0.152
-0.152
-0.152
-0.153
-0.153
-0.154
-0.155
-0.155
-0.156
-0.157
-0.157
-0.158
-0.159
-0.159
-0.159
-0.160
-0.160
-0.160
-0.159
-0.159
-0.158
-0.158
-0.157
-0.156
-0.156
-0.155
-0.154
-0.153
-0.152
-0.151
-0.151
-0.150
-0.149
-0.148
-0.148
-0.147
-0.146
-0.146
-0.145
-0.145
-0.144
-0.144
-0.144
-0.144
-0.143
-0.143
-0.143
-0.142
-0.142
-0.142
-0.142
-0.141
-0.141
-0.141
-0.140
-0.140
-0.139
-0.139
-0.139
-0.138
-0.138
-0.137
-0.137
-0.136
-0.136
-0.135
-0.135
-0.134
-0.134
-0.134
-0.133
-0.133
-0.133
-0.132
-0.132
-0.131
-0.131
-0.131
-0.130
-0.130
-0.130
-0.129
-0.129
-0.128
-0.128
-0.128
-0.127
-0.127
-0.126
-0.126
-0.125
-0.125
-0.124
-0.124
-0.123
-0.123
-0.122
-0.142
-0.142
-0.142
-0.142
-0.142
-0.142
-0.142
-0.142
-0.143
-0.143
-0.143
-0.143
-0.143
-0.144
-0.144
-0.144
-0.145
-0.145
-0.145
-0.146
-0.146
-0.147
-0.147
-0.148
-0.148
-0.149
-0.149
-0.150
-0.150
-0.150
-0.151
-0.151
-0.151
-0.151
-0.151
-0.151
-0.152
-0.152
-0.152
-0.152
-0.153
-0.153
-0.153
-0.154
-0.155
-0.155
-0.156
-0.157
-0.157
-0.158
-0.158
-0.159
-0.159
-0.159
-0.159
-0.159
-0.159
-0.159
-0.159
-0.158
-0.157
-0.157
-0.156
-0.155
-0.155
-0.154
-0.153
-0.153
-0.152
-0.151
-0.150
-0.150
-0.149
-0.149
-0.148
-0.148
-0.147
-0.147
-0.146
-0.146
-0.146
-0.146
-0.145
-0.145
-0.145
-0.145
-0.144
-0.144
-0.144
-0.143
-0.143
-0.143
-0.142
-0.142
-0.141
-0.141
-0.140
-0.140
-0.139
-0.139
-0.138
-0.138
-0.137
-0.137
-0.136
-0.136
-0.135
-0.135
-0.134
-0.134
-0.133
-0.133
-0.133
-0.132
-0.132
-0.131
-0.131
-0.131
-0.130
-0.130
-0.129
-0.129
-0.128
-0.128
-0.127
-0.127
-0.126
-0.126
-0.125
-0.125
-0.124
-0.124
-0.123
-0.123
-0.122
-0.142
-0.142
-0.142
-0.142
-0.142
-0.142
-0.143
-0.143
-0.143
-0.143
-0.143
-0.143
-0.144
-0.144
-0.144
-0.145
-0.145
-0.145
-0.146
-0.146
-0.147
-0.147
-0.148
-0.148
-0.149
-0.149
-0.150
-0.150
-0.150
-0.151
-0.151
-0.151
-0.151
-0.151
-0.152
-0.152
-0.152
-0.152
-0.152
-0.153
-0.153
-0.153
-0.154
-0.154
-0.155
-0.155
-0.156
-0.157
-0.157
-0.158
-0.158
-0.159
-0.159
-0.159
-0.159
-0.159
-0.159
-0.159
-0.159
-0.158
-0.158
-0.157
-0.157
-0.156
-0.155
-0.155
-0.154
-0.154
-0.153
-0.152
-0.152
-0.151
-0.151
-0.150
-0.150
-0.149
-0.149
-0.149
-0.148
-0.148
-0.148
-0.147
-0.147
-0.147
-0.147
-0.146
-0.146
-0.146
-0.145
-0.145
-0.145
-0.144
-0.144
-0.143
-0.143
-0.142
-0.142
-0.141
-0.141
-0.140
-0.139
-0.139
-0.138
-0.138
-0.137
-0.137
-0.136
-0.136
-0.135
-0.135
-0.134
-0.134
-0.133
-0.133
-0.132
-0.132
-0.131
-0.131
-0.131
-0.130
-0.130
-0.129
-0.129
-0.128
-0.128
-0.127
-0.127
-0.126
-0.126
-0.125
-0.125
-0.124
-0.124
-0.123
-0.123
-0.142
-0.142
-0.142
-0.142
-0.142
-0.143
-0.143
-0.143
-0.143
-0.143
-0.144
-0.144
-0.144
-0.144
-0.145
-0.145
-0.146
-0.146
-0.146
-0.147
-0.147
-0.148
-0.148
-0.149
-0.149
-0.149
-0.150
-0.150
-0.151
-0.151
-0.151
-0.151
-0.152
-0.152
-0.152
-0.152
-0.152
-0.152
-0.153
-0.153
-0.153
-0.154
-0.154
-0.154
-0.155
-0.156
-0.156
-0.157
-0.157
-0.158
-0.158
-0.159
-0.159
-0.159
-0.159
-0.159
-0.159
-0.159
-0.159
-0.159
-0.158
-0.158
-0.157
-0.157
-0.156
-0.156
-0.155
-0.155
-0.154
-0.153
-0.153
-0.152
-0.152
-0.152
-0.151
-0.151
-0.151
-0.150
-0.150
-0.150
-0.149
-0.149
-0.149
-0.149
-0.148
-0.148
-0.148
-0.147
-0.147
-0.147
-0.146
-0.146
-0.145
-0.145
-0.144
-0.144
-0.143
-0.143
-0.142
-0.141
-0.141
-0.140
-0.139
-0.139
-0.138
-0.138
-0.137
-0.137
-0.136
-0.136
-0.135
-0.134
-0.134
-0.133
-0.133
-0.132
-0.132
-0.131
-0.131
-0.130
-0.130
-0.129
-0.129
-0.128
-0.128
-0.127
-0.127
-0.126
-0.126
-0.125
-0.125
-0.124
-0.124
-0.123
-0.123
-0.142
-0.142
-0.142
-0.142
-0.142
-0.143
-0.143
-0.143
-0.143
-0.144
-0.144
-0.144
-0.144
-0.145
-0.145
-0.145
-0.146
-0.146
-0.147
-0.147
-0.148
-0.148
-0.148
-0.149
-0.149
-0.150
-0.150
-0.150
-0.151
-0.151
-0.151
-0.152
-0.152
-0.152
-0.152
-0.152
-0.153
-0.153
-0.153
-0.153
-0.154
-0.154
-0.154
-0.155
-0.155
-0.156
-0.156
-0.157
-0.157
-0.158
-0.158
-0.159
-0.159
-0.159
-0.159
-0.159
-0.159
-0.159
-0.159
-0.159
-0.158
-0.158
-0.158
-0.157
-0.157
-0.156
-0.156
-0.155
-0.155
-0.154
-0.154
-0.154
-0.153
-0.153
-0.153
-0.152
-0.152
-0.152
-0.151
-0.151
-0.151
-0.151
-0.150
-0.150
-0.150
-0.150
-0.149
-0.149
-0.149
-0.148
-0.148
-0.147
-0.147
-0.146
-0.146
-0.145
-0.144
-0.144
-0.143
-0.142
-0.142
-0.141
-0.141
-0.140
-0.139
-0.139
-0.138
-0.137
-0.137
-0.136
-0.136
-0.135
-0.135
-0.134
-0.133
-0.133
-0.132
-0.132
-0.131
-0.131
-0.130
-0.130
-0.129
-0.129
-0.128
-0.128
-0.127
-0.127
-0.126
-0.126
-0.125
-0.124
-0.124
-0.123
-0.123
-0.141
-0.142
-0.142
-0.142
-0.142
-0.143
-0.143
-0.143
-0.143
-0.144
-0.144
-0.144
-0.145
-0.145
-0.145
-0.146
-0.146
-0.147
-0.147
-0.147
-0.148
-0.148
-0.149
-0.149
-0.150
-0.150
-0.150
-0.151
-0.151
-0.151
-0.152
-0.152
-0.152
-0.152
-0.152
-0.153
-0.153
-0.153
-0.153
-0.154
-0.154
-0.154
-0.155
-0.155
-0.156
-0.156
-0.156
-0.157
-0.157
-0.158
-0.158
-0.159
-0.159
-0.159
-0.159
-0.159
-0.159
-0.159
-0.159
-0.159
-0.159
-0.158
-0.158
-0.158
-0.157
-0.157
-0.157
-0.156
-0.156
-0.155
-0.155
-0.155
-0.154
-0.154
-0.154
-0.153
-0.153
-0.153
-0.153
-0.152
-0.152
-0.152
-0.152
-0.152
-0.151
-0.151
-0.151
-0.150
-0.150
-0.149
-0.149
-0.148
-0.148
-0.147
-0.147
-0.146
-0.145
-0.145
-0.144
-0.143
-0.143
-0.142
-0.141
-0.141
-0.140
-0.139
-0.139
-0.138
-0.138
-0.137
-0.136
-0.136
-0.135
-0.135
-0.134
-0.133
-0.133
-0.132
-0.132
-0.131
-0.131
-0.130
-0.130
-0.129
-0.128
-0.128
-0.127
-0.127
-0.126
-0.126
-0.125
-0.125
-0.124
-0.123
-0.123
-0.141
-0.142
-0.142
-0.142
-0.142
-0.143
-0.143
-0.143
-0.144
-0.144
-0.144
-0.144
-0.145
-0.145
-0.146
-0.146
-0.146
-0.147
-0.147
-0.148
-0.148
-0.149
-0.149
-0.149
-0.150
-0.150
-0.151
-0.151
-0.151
-0.152
-0.152
-0.152
-0.152
-0.153
-0.153
-0.153
-0.153
-0.153
-0.154
-0.154
-0.154
-0.155
-0.155
-0.155
-0.156
-0.156
-0.157
-0.157
-0.157
-0.158
-0.158
-0.159
-0.159
-0.159
-0.159
-0.159
-0.159
-0.159
-0.159
-0.159
-0.159
-0.159
-0.158
-0.158
-0.158
-0.157
-0.157
-0.157
-0.156
-0.156
-0.156
-0.156
-0.155
-0.155
-0.155
-0.155
-0.154
-0.154
-0.154
-0.154
-0.153
-0.153
-0.153
-0.153
-0.152
-0.152
-0.152
-0.151
-0.151
-0.151
-0.150
-0.150
-0.149
-0.148
-0.148
-0.147
-0.146
-0.146
-0.145
-0.144
-0.144
-0.143
-0.142
-0.142
-0.141
-0.140
-0.139
-0.139
-0.138
-0.138
-0.137
-0.136
-0.136
-0.135
-0.134
-0.134
-0.133
-0.133
-0.132
-0.131
-0.131
-0.130
-0.130
-0.129
-0.129
-0.128
-0.127
-0.127
-0.126
-0.126
-0.125
-0.125
-0.124
-0.124
-0.123
-0.141
-0.141
-0.142
-0.142
-0.142
-0.143
-0.143
-0.143
-0.144
-0.144
-0.144
-0.145
-0.145
-0.145
-0.146
-0.146
-0.147
-0.147
-0.147
-0.148
-0.148
-0.149
-0.149
-0.150
-0.150
-0.150
-0.151
-0.151
-0.151
-0.152
-0.152
-0.152
-0.153
-0.153
-0.153
-0.153
-0.153
-0.154
-0.154
-0.154
-0.155
-0.155
-0.155
-0.156
-0.156
-0.156
-0.157
-0.157
-0.158
-0.158
-0.158
-0.159
-0.159
-0.159
-0.159
-0.159
-0.159
-0.159
-0.159
-0.159
-0.159
-0.159
-0.159
-0.158
-0.158
-0.158
-0.158
-0.157
-0.157
-0.157
-0.157
-0.156
-0.156
-0.156
-0.156
-0.155
-0.155
-0.155
-0.155
-0.155
-0.154
-0.154
-0.154
-0.154
-0.153
-0.153
-0.153
-0.152
-0.152
-0.152
-0.151
-0.150
-0.150
-0.149
-0.149
-0.148
-0.147
-0.147
-0.146
-0.145
-0.144
-0.144
-0.143
-0.142
-0.142
-0.141
-0.140
-0.139
-0.139
-0.138
-0.137
-0.137
-0.136
-0.135
-0.135
-0.134
-0.134
-0.133
-0.132
-0.132
-0.131
-0.131
-0.130
-0.129
-0.129
-0.128
-0.128
-0.127
-0.126
-0.126
-0.125
-0.125
-0.124
-0.124
-0.123
-0.141
-0.141
-0.142
-0.142
-0.142
-0.143
-0.143
-0.143
-0.144
-0.144
-0.144
-0.145
-0.145
-0.145
-0.146
-0.146
-0.147
-0.147
-0.147
-0.148
-0.148
-0.149
-0.149
-0.150
-0.150
-0.150
-0.151
-0.151
-0.152
-0.152
-0.152
-0.152
-0.153
-0.153
-0.153
-0.153
-0.154
-0.154
-0.154
-0.155
-0.155
-0.155
-0.155
-0.156
-0.156
-0.157
-0.157
-0.157
-0.158
-0.158
-0.158
-0.159
-0.159
-0.159
-0.159
-0.159
-0.159
-0.159
-0.159
-0.159
-0.159
-0.159
-0.159
-0.159
-0.159
-0.158
-0.158
-0.158
-0.158
-0.157
-0.157
-0.157
-0.157
-0.157
-0.156
-0.156
-0.156
-0.156
-0.156
-0.156
-0.155
-0.155
-0.155
-0.155
-0.154
-0.154
-0.154
-0.153
-0.153
-0.152
-0.152
-0.151
-0.151
-0.150
-0.149
-0.149
-0.148
-0.147
-0.147
-0.146
-0.145
-0.144
-0.144
-0.143
-0.142
-0.141
-0.141
-0.140
-0.139
-0.139
-0.138
-0.137
-0.136
-0.136
-0.135
-0.135
-0.134
-0.133
-0.133
-0.132
-0.131
-0.131
-0.130
-0.130
-0.129
-0.128
-0.128
-0.127
-0.127
-0.126
-0.125
-0.125
-0.124
-0.124
-0.123
-0.141
-0.141
-0.141
-0.142
-0.142
-0.142
-0.143
-0.143
-0.144
-0.144
-0.144
-0.145
-0.145
-0.145
-0.146
-0.146
-0.147
-0.147
-0.148
-0.148
-0.148
-0.149
-0.149
-0.150
-0.150
-0.150
-0.151
-0.151
-0.152
-0.152
-0.152
-0.153
-0.153
-0.153
-0.153
-0.154
-0.154
-0.154
-0.154
-0.155
-0.155
-0.155
-0.156
-0.156
-0.156
-0.157
-0.157
-0.157
-0.158
-0.158
-0.158
-0.159
-0.159
-0.159
-0.159
-0.159
-0.159
-0.159
-0.159
-0.159
-0.159
-0.159
-0.159
-0.159
-0.159
-0.159
-0.158
-0.158
-0.158
-0.158
-0.158
-0.158
-0.157
-0.157
-0.157
-0.157
-0.157
-0.157
-0.156
-0.156
-0.156
-0.156
-0.156
-0.155
-0.155
-0.155
-0.154
-0.154
-0.153
-0.153
-0.152
-0.152
-0.151
-0.151
-0.150
-0.149
-0.149
-0.148
-0.147
-0.146
-0.146
-0.145
-0.144
-0.143
-0.143
-0.142
-0.141
-0.140
-0.140
-0.139
-0.138
-0.138
-0.137
-0.136
-0.135
-0.135
-0.134
-0.134
-0.133
-0.132
-0.132
-0.131
-0.130
-0.130
-0.129
-0.129
-0.128
-0.127
-0.127
-0.126
-0.126
-0.125
-0.124
-0.124
-0.123
-0.141
-0.141
-0.141
-0.142
-0.142
-0.142
-0.143
-0.143
-0.143
-0.144
-0.144
-0.145
-0.145
-0.145
-0.146
-0.146
-0.147
-0.147
-0.148
-0.148
-0.148
-0.149
-0.149
-0.150
-0.150
-0.151
-0.151
-0.151
-0.152
-0.152
-0.152
-0.153
-0.153
-0.153
-0.154
-0.154
-0.154
-0.154
-0.155
-0.155
-0.155
-0.156
-0.156
-0.156
-0.157
-0.157
-0.157
-0.157
-0.158
-0.158
-0.158
-0.159
-0.159
-0.159
-0.159
-0.159
-0.159
-0.159
-0.159
-0.159
-0.159
-0.159
-0.159
-0.159
-0.159
-0.159
-0.159
-0.159
-0.158
-0.158
-0.158
-0.158
-0.158
-0.158
-0.158
-0.158
-0.157
-0.157
-0.157
-0.157
-0.157
-0.156
-0.156
-0.156
-0.156
-0.155
-0.155
-0.155
-0.154
-0.154
-0.153
-0.152
-0.152
-0.151
-0.151
-0.150
-0.149
-0.148
-0.148
-0.147
-0.146
-0.145
-0.145
-0.144
-0.143
-0.142
-0.142
-0.141
-0.140
-0.139
-0.139
-0.138
-0.137
-0.136
-0.136
-0.135
-0.134
-0.134
-0.133
-0.132
-0.132
-0.131
-0.131
-0.130
-0.129
-0.129
-0.128
-0.127
-0.127
-0.126
-0.126
-0.125
-0.124
-0.124
-0.123
-0.140
-0.141
-0.141
-0.141
-0.142
-0.142
-0.143
-0.143
-0.143
-0.144
-0.144
-0.145
-0.145
-0.145
-0.146
-0.146
-0.147
-0.147
-0.148
-0.148
-0.148
-0.149
-0.149
-0.150
-0.150
-0.151
-0.151
-0.151
-0.152
-0.152
-0.152
-0.153
-0.153
-0.153
-0.154
-0.154
-0.154
-0.154
-0.155
-0.155
-0.155
-0.156
-0.156
-0.156
-0.157
-0.157
-0.157
-0.158
-0.158
-0.158
-0.158
-0.159
-0.159
-0.159
-0.159
-0.159
-0.159
-0.159
-0.159
-0.159
-0.159
-0.159
-0.159
-0.159
-0.159
-0.159
-0.159
-0.159
-0.159
-0.159
-0.159
-0.158
-0.158
-0.158
-0.158
-0.158
-0.158
-0.158
-0.158
-0.157
-0.157
-0.157
-0.157
-0.156
-0.156
-0.156
-0.155
-0.155
-0.154
-0.154
-0.153
-0.153
-0.152
-0.152
-0.151
-0.150
-0.150
-0.149
-0.148
-0.147
-0.146
-0.146
-0.145
-0.144
-0.143
-0.143
-0.142
-0.141
-0.140
-0.140
-0.139
-0.138
-0.137
-0.137
-0.136
-0.135
-0.135
-0.134
-0.133
-0.133
-0.132
-0.131
-0.131
-0.130
-0.129
-0.129
-0.128
-0.128
-0.127
-0.126
-0.126
-0.125
-0.125
-0.124
-0.123
-0.140
-0.141
-0.141
-0.141
-0.142
-0.142
-0.142
-0.143
-0.143
-0.144
-0.144
-0.144
-0.145
-0.145
-0.146
-0.146
-0.147
-0.147
-0.147
-0.148
-0.148
-0.149
-0.149
-0.150
-0.150
-0.150
-0.151
-0.151
-0.152
-0.152
-0.152
-0.153
-0.153
-0.153
-0.154
-0.154
-0.154
-0.155
-0.155
-0.155
-0.155
-0.156
-0.156
-0.156
-0.157
-0.157
-0.157
-0.158
-0.158
-0.158
-0.158
-0.159
-0.159
-0.159
-0.159
-0.159
-0.159
-0.159
-0.159
-0.159
-0.159
-0.159
-0.159
-0.159
-0.159
-0.159
-0.159
-0.159
-0.159
-0.159
-0.159
-0.159
-0.159
-0.159
-0.158
-0.158
-0.158
-0.158
-0.158
-0.158
-0.158
-0.157
-0.157
-0.157
-0.156
-0.156
-0.156
-0.155
-0.155
-0.154
-0.154
-0.153
-0.153
-0.152
-0.151
-0.151
-0.150
-0.149
-0.148
-0.148
-0.147
-0.146
-0.145
-0.144
-0.144
-0.143
-0.142
-0.141
-0.141
-0.140
-0.139
-0.138
-0.138
-0.137
-0.136
-0.135
-0.135
-0.134
-0.133
-0.133
-0.132
-0.131
-0.131
-0.130
-0.129
-0.129
-0.128
-0.128
-0.127
-0.126
-0.126
-0.125
-0.125
-0.124
-0.123
-0.140
-0.140
-0.141
-0.141
-0.141
-0.142
-0.142
-0.143
-0.143
-0.143
-0.144
-0.144
-0.145
-0.145
-0.146
-0.146
-0.146
-0.147
-0.147
-0.148
-0.148
-0.149
-0.149
-0.150
-0.150
-0.150
-0.151
-0.151
-0.152
-0.152
-0.152
-0.153
-0.153
-0.153
-0.154
-0.154
-0.154
-0.155
-0.155
-0.155
-0.155
-0.156
-0.156
-0.156
-0.157
-0.157
-0.157
-0.158
-0.158
-0.158
-0.158
-0.159
-0.159
-0.159
-0.159
-0.159
-0.159
-0.159
-0.159
-0.159
-0.159
-0.159
-0.159
-0.159
-0.159
-0.159
-0.159
-0.159
-0.159
-0.159
-0.159
-0.159
-0.159
-0.159
-0.159
-0.159
-0.158
-0.158
-0.158
-0.158
-0.158
-0.158
-0.157
-0.157
-0.157
-0.156
-0.156
-0.156
-0.155
-0.155
-0.154
-0.153
-0.153
-0.152
-0.151
-0.151
-0.150
-0.149
-0.149
-0.148
-0.147
-0.146
-0.145
-0.145
-0.144
-0.143
-0.142
-0.142
-0.141
-0.140
-0.139
-0.139
-0.138
-0.137
-0.136
-0.136
-0.135
-0.134
-0.134
-0.133
-0.132
-0.132
-0.131
-0.130
-0.130
-0.129
-0.128
-0.128
-0.127
-0.126
-0.126
-0.125
-0.125
-0.124
-0.123
-0.140
-0.140
-0.140
-0.141
-0.141
-0.142
-0.142
-0.142
-0.143
-0.143
-0.144
-0.144
-0.145
-0.145
-0.145
-0.146
-0.146
-0.147
-0.147
-0.148
-0.148
-0.149
-0.149
-0.149
-0.150
-0.150
-0.151
-0.151
-0.151
-0.152
-0.152
-0.153
-0.153
-0.153
-0.154
-0.154
-0.154
-0.155
-0.155
-0.155
-0.155
-0.156
-0.156
-0.156
-0.157
-0.157
-0.157
-0.157
-0.158
-0.158
-0.158
-0.158
-0.159
-0.159
-0.159
-0.159
-0.159
-0.159
-0.159
-0.159
-0.159
-0.159
-0.159
-0.159
-0.159
-0.159
-0.159
-0.159
-0.159
-0.159
-0.159
-0.159
-0.159
-0.159
-0.159
-0.159
-0.159
-0.158
-0.158
-0.158
-0.158
-0.158
-0.157
-0.157
-0.157
-0.156
-0.156
-0.156
-0.155
-0.155
-0.154
-0.154
-0.153
-0.152
-0.152
-0.151
-0.150
-0.149
-0.149
-0.148
-0.147
-0.146
-0.146
-0.145
-0.144
-0.143
-0.142
-0.142
-0.141
-0.140
-0.139
-0.139
-0.138
-0.137
-0.136
-0.136
-0.135
-0.134
-0.134
-0.133
-0.132
-0.132
-0.131
-0.130
-0.130
-0.129
-0.128
-0.128
-0.127
-0.126
-0.126
-0.125
-0.125
-0.124
-0.123
-0.139
-0.140
-0.140
-0.141
-0.141
-0.141
-0.142
-0.142
-0.143
-0.143
-0.143
-0.144
-0.144
-0.145
-0.145
-0.146
-0.146
-0.147
-0.147
-0.147
-0.148
-0.148
-0.149
-0.149
-0.150
-0.150
-0.150
-0.151
-0.151
-0.152
-0.152
-0.152
-0.153
-0.153
-0.153
-0.154
-0.154
-0.154
-0.155
-0.155
-0.155
-0.156
-0.156
-0.156
-0.157
-0.157
-0.157
-0.157
-0.158
-0.158
-0.158
-0.158
-0.158
-0.159
-0.159
-0.159
-0.159
-0.159
-0.159
-0.159
-0.159
-0.159
-0.159
-0.159
-0.159
-0.159
-0.159
-0.159
-0.159
-0.159
-0.159
-0.159
-0.159
-0.159
-0.159
-0.159
-0.159
-0.159
-0.158
-0.158
-0.158
-0.158
-0.158
-0.157
-0.157
-0.157
-0.156
-0.156
-0.155
-0.155
-0.154
-0.154
-0.153
-0.152
-0.152
-0.151
-0.150
-0.150
-0.149
-0.148
-0.147
-0.146
-0.146
-0.145
-0.144
-0.143
-0.143
-0.142
-0.141
-0.140
-0.140
-0.139
-0.138
-0.137
-0.137
-0.136
-0.135
-0.134
-0.134
-0.133
-0.132
-0.132
-0.131
-0.130
-0.130
-0.129
-0.128
-0.128
-0.127
-0.126
-0.126
-0.125
-0.125
-0.124
-0.123
-0.139
-0.139
-0.140
-0.140
-0.141
-0.141
-0.141
-0.142
-0.142
-0.143
-0.143
-0.144
-0.144
-0.145
-0.145
-0.145
-0.146
-0.146
-0.147
-0.147
-0.148
-0.148
-0.149
-0.149
-0.149
-0.150
-0.150
-0.151
-0.151
-0.151
-0.152
-0.152
-0.153
-0.153
-0.153
-0.154
-0.154
-0.154
-0.155
-0.155
-0.155
-0.156
-0.156
-0.156
-0.156
-0.157
-0.157
-0.157
-0.157
-0.158
-0.158
-0.158
-0.158
-0.159
-0.159
-0.159
-0.159
-0.159
-0.159
-0.159
-0.159
-0.159
-0.159
-0.159
-0.159
-0.159
-0.159
-0.159
-0.159
-0.159
-0.159
-0.159
-0.159
-0.159
-0.159
-0.159
-0.159
-0.159
-0.158
-0.158
-0.158
-0.158
-0.158
-0.157
-0.157
-0.157
-0.156
-0.156
-0.155
-0.155
-0.154
-0.154
-0.153
-0.152
-0.152
-0.151
-0.150
-0.150
-0.149
-0.148
-0.147
-0.147
-0.146
-0.145
-0.144
-0.143
-0.143
-0.142
-0.141
-0.140
-0.140
-0.139
-0.138
-0.137
-0.137
-0.136
-0.135
-0.134
-0.134
-0.133
-0.132
-0.132
-0.131
-0.130
-0.130
-0.129
-0.128
-0.128
-0.127
-0.126
-0.126
-0.125
-0.125
-0.124
-0.123
-0.139
-0.139
-0.139
-0.140
-0.140
-0.141
-0.141
-0.142
-0.142
-0.143
-0.143
-0.143
-0.144
-0.144
-0.145
-0.145
-0.146
-0.146
-0.147
-0.147
-0.147
-0.148
-0.148
-0.149
-0.149
-0.150
-0.150
-0.150
-0.151
-0.151
-0.152
-0.152
-0.152
-0.153
-0.153
-0.153
-0.154
-0.154
-0.154
-0.155
-0.155
-0.155
-0.156
-0.156
-0.156
-0.157
-0.157
-0.157
-0.157
-0.158
-0.158
-0.158
-0.158
-0.158
-0.158
-0.159
-0.159
-0.159
-0.159
-0.159
-0.159
-0.159
-0.159
-0.159
-0.159
-0.159
-0.159
-0.159
-0.159
-0.159
-0.159
-0.159
-0.159
-0.159
-0.159
-0.159
-0.159
-0.158
-0.158
-0.158
-0.158
-0.158
-0.157
-0.157
-0.157
-0.156
-0.156
-0.156
-0.155
-0.155
-0.154
-0.153
-0.153
-0.152
-0.152
-0.151
-0.150
-0.150
-0.149
-0.148
-0.147
-0.147
-0.146
-0.145
-0.144
-0.143
-0.143
-0.142
-0.141
-0.140
-0.140
-0.139
-0.138
-0.137
-0.137
-0.136
-0.135
-0.134
-0.134
-0.133
-0.132
-0.132
-0.131
-0.130
-0.130
-0.129
-0.128
-0.128
-0.127
-0.126
-0.126
-0.125
-0.124
-0.124
-0.123
-0.138
-0.139
-0.139
-0.140
-0.140
-0.140
-0.141
-0.141
-0.142
-0.142
-0.143
-0.143
-0.144
-0.144
-0.144
-0.145
-0.145
-0.146
-0.146
-0.147
-0.147
-0.148
-0.148
-0.149
-0.149
-0.149
-0.150
-0.150
-0.151
-0.151
-0.151
-0.152
-0.152
-0.153
-0.153
-0.153
-0.154
-0.154
-0.154
-0.155
-0.155
-0.155
-0.155
-0.156
-0.156
-0.156
-0.157
-0.157
-0.157
-0.157
-0.158
-0.158
-0.158
-0.158
-0.158
-0.158
-0.159
-0.159
-0.159
-0.159
-0.159
-0.159
-0.159
-0.159
-0.159
-0.159
-0.159
-0.159
-0.159
-0.159
-0.159
-0.159
-0.159
-0.159
-0.159
-0.159
-0.158
-0.158
-0.158
-0.158
-0.158
-0.158
-0.157
-0.157
-0.157
-0.156
-0.156
-0.155
-0.155
-0.154
-0.154
-0.153
-0.153
-0.152
-0.151
-0.151
-0.150
-0.149
-0.149
-0.148
-0.147
-0.146
-0.146
-0.145
-0.144
-0.143
-0.143
-0.142
-0.141
-0.140
-0.140
-0.139
-0.138
-0.137
-0.137
-0.136
-0.135
-0.134
-0.134
-0.133
-0.132
-0.132
-0.131
-0.130
-0.130
-0.129
-0.128
-0.128
-0.127
-0.126
-0.126
-0.125
-0.124
-0.124
-0.123
-0.138
-0.138
-0.139
-0.139
-0.140
-0.140
-0.141
-0.141
-0.141
-0.142
-0.142
-0.143
-0.143
-0.144
-0.144
-0.145
-0.145
-0.146
-0.146
-0.146
-0.147
-0.147
-0.148
-0.148
-0.149
-0.149
-0.150
-0.150
-0.150
-0.151
-0.151
-0.152
-0.152
-0.152
-0.153
-0.153
-0.153
-0.154
-0.154
-0.154
-0.155
-0.155
-0.155
-0.156
-0.156
-0.156
-0.156
-0.157
-0.157
-0.157
-0.157
-0.158
-0.158
-0.158
-0.158
-0.158
-0.158
-0.158
-0.159
-0.159
-0.159
-0.159
-0.159
-0.159
-0.159
-0.159
-0.159
-0.159
-0.159
-0.159
-0.159
-0.159
-0.159
-0.159
-0.159
-0.158
-0.158
-0.158
-0.158
-0.158
-0.158
-0.157
-0.157
-0.157
-0.156
-0.156
-0.156
-0.155
-0.155
-0.154
-0.154
-0.153
-0.153
-0.152
-0.151
-0.151
-0.150
-0.149
-0.149
-0.148
-0.147
-0.146
-0.146
-0.145
-0.144
-0.143
-0.143
-0.142
-0.141
-0.140
-0.140
-0.139
-0.138
-0.137
-0.137
-0.136
-0.135
-0.134
-0.134
-0.133
-0.132
-0.132
-0.131
-0.130
-0.130
-0.129
-0.128
-0.128
-0.127
-0.126
-0.126
-0.125
-0.124
-0.124
-0.123
-0.138
-0.138
-0.138
-0.139
-0.139
-0.140
-0.140
-0.141
-0.141
-0.142
-0.142
-0.142
-0.143
-0.143
-0.144
-0.144
-0.145
-0.145
-0.146
-0.146
-0.147
-0.147
-0.147
-0.148
-0.148
-0.149
-0.149
-0.150
-0.150
-0.150
-0.151
-0.151
-0.152
-0.152
-0.152
-0.153
-0.153
-0.153
-0.154
-0.154
-0.154
-0.155
-0.155
-0.155
-0.156
-0.156
-0.156
-0.156
-0.157
-0.157
-0.157
-0.157
-0.157
-0.158
-0.158
-0.158
-0.158
-0.158
-0.158
-0.158
-0.158
-0.158
-0.159
-0.159
-0.159
-0.159
-0.159
-0.159
-0.159
-0.159
-0.159
-0.159
-0.158
-0.158
-0.158
-0.158
-0.158
-0.158
-0.158
-0.158
-0.157
-0.157
-0.157
-0.156
-0.156
-0.156
-0.155
-0.155
-0.154
-0.154
-0.153
-0.153
-0.152
-0.152
-0.151
-0.150
-0.150
-0.149
-0.148
-0.148
-0.147
-0.146
-0.145
-0.145
-0.144
-0.143
-0.142
-0.142
-0.141
-0.140
-0.139
-0.139
-0.138
-0.137
-0.136
-0.136
-0.135
-0.134
-0.134
-0.133
-0.132
-0.131
-0.131
-0.130
-0.129
-0.129
-0.128
-0.127
-0.127
-0.126
-0.126
-0.125
-0.124
-0.124
-0.123
-0.137
-0.138
-0.138
-0.139
-0.139
-0.139
-0.140
-0.140
-0.141
-0.141
-0.142
-0.142
-0.143
-0.143
-0.143
-0.144
-0.144
-0.145
-0.145
-0.146
-0.146
-0.147
-0.147
-0.148
-0.148
-0.148
-0.149
-0.149
-0.150
-0.150
-0.150
-0.151
-0.151
-0.152
-0.152
-0.152
-0.153
-0.153
-0.153
-0.154
-0.154
-0.154
-0.155
-0.155
-0.155
-0.156
-0.156
-0.156
-0.156
-0.156
-0.157
-0.157
-0.157
-0.157
-0.157
-0.158
-0.158
-0.158
-0.158
-0.158
-0.158
-0.158
-0.158
-0.158
-0.158
-0.158
-0.158
-0.158
-0.158
-0.158
-0.158
-0.158
-0.158
-0.158
-0.158
-0.158
-0.158
-0.158
-0.157
-0.157
-0.157
-0.157
-0.156
-0.156
-0.156
-0.155
-0.155
-0.155
-0.154
-0.154
-0.153
-0.153
-0.152
-0.151
-0.151
-0.150
-0.150
-0.149
-0.148
-0.147
-0.147
-0.146
-0.145
-0.145
-0.144
-0.143
-0.142
-0.142
-0.141
-0.140
-0.139
-0.139
-0.138
-0.137
-0.136
-0.136
-0.135
-0.134
-0.133
-0.133
-0.132
-0.131
-0.131
-0.130
-0.129
-0.129
-0.128
-0.127
-0.127
-0.126
-0.125
-0.125
-0.124
-0.124
-0.123
-0.137
-0.137
-0.138
-0.138
-0.139
-0.139
-0.139
-0.140
-0.140
-0.141
-0.141
-0.142
-0.142
-0.143
-0.143
-0.144
-0.144
-0.144
-0.145
-0.145
-0.146
-0.146
-0.147
-0.147
-0.148
-0.148
-0.148
-0.149
-0.149
-0.150
-0.150
-0.151
-0.151
-0.151
-0.152
-0.152
-0.152
-0.153
-0.153
-0.153
-0.154
-0.154
-0.154
-0.155
-0.155
-0.155
-0.155
-0.156
-0.156
-0.156
-0.156
-0.157
-0.157
-0.157
-0.157
-0.157
-0.157
-0.158
-0.158
-0.158
-0.158
-0.158
-0.158
-0.158
-0.158
-0.158
-0.158
-0.158
-0.158
-0.158
-0.158
-0.158
-0.158
-0.158
-0.158
-0.158
-0.157
-0.157
-0.157
-0.157
-0.157
-0.156
-0.156
-0.156
-0.155
-0.155
-0.155
-0.154
-0.154
-0.153
-0.153
-0.152
-0.152
-0.151
-0.151
-0.150
-0.149
-0.149
-0.148
-0.147
-0.147
-0.146
-0.145
-0.144
-0.144
-0.143
-0.142
-0.141
-0.141
-0.140
-0.139
-0.138
-0.138
-0.137
-0.136
-0.136
-0.135
-0.134
-0.133
-0.133
-0.132
-0.131
-0.131
-0.130
-0.129
-0.129
-0.128
-0.127
-0.127
-0.126
-0.125
-0.125
-0.124
-0.123
-0.123
-0.136
-0.137
-0.137
-0.138
-0.138
-0.139
-0.139
-0.140
-0.140
-0.140
-0.141
-0.141
-0.142
-0.142
-0.143
-0.143
-0.144
-0.144
-0.145
-0.145
-0.145
-0.146
-0.146
-0.147
-0.147
-0.148
-0.148
-0.149
-0.149
-0.149
-0.150
-0.150
-0.151
-0.151
-0.151
-0.152
-0.152
-0.152
-0.153
-0.153
-0.153
-0.154
-0.154
-0.154
-0.155
-0.155
-0.155
-0.155
-0.156
-0.156
-0.156
-0.156
-0.156
-0.157
-0.157
-0.157
-0.157
-0.157
-0.157
-0.157
-0.157
-0.158
-0.158
-0.158
-0.158
-0.158
-0.158
-0.158
-0.158
-0.158
-0.158
-0.158
-0.158
-0.157
-0.157
-0.157
-0.157
-0.157
-0.157
-0.157
-0.156
-0.156
-0.156
-0.155
-0.155
-0.155
-0.154
-0.154
-0.153
-0.153
-0.152
-0.152
-0.151
-0.151
-0.150
-0.150
-0.149
-0.148
-0.148
-0.147
-0.146
-0.146
-0.145
-0.144
-0.143
-0.143
-0.142
-0.141
-0.140
-0.140
-0.139
-0.138
-0.138
-0.137
-0.136
-0.135
-0.135
-0.134
-0.133
-0.133
-0.132
-0.131
-0.130
-0.130
-0.129
-0.128
-0.128
-0.127
-0.127
-0.126
-0.125
-0.125
-0.124
-0.123
-0.123
-0.136
-0.136
-0.137
-0.137
-0.138
-0.138
-0.139
-0.139
-0.140
-0.140
-0.141
-0.141
-0.141
-0.142
-0.142
-0.143
-0.143
-0.144
-0.144
-0.145
-0.145
-0.146
-0.146
-0.146
-0.147
-0.147
-0.148
-0.148
-0.149
-0.149
-0.149
-0.150
-0.150
-0.151
-0.151
-0.151
-0.152
-0.152
-0.152
-0.153
-0.153
-0.153
-0.154
-0.154
-0.154
-0.154
-0.155
-0.155
-0.155
-0.155
-0.156
-0.156
-0.156
-0.156
-0.156
-0.156
-0.157
-0.157
-0.157
-0.157
-0.157
-0.157
-0.157
-0.157
-0.157
-0.157
-0.157
-0.157
-0.157
-0.157
-0.157
-0.157
-0.157
-0.157
-0.157
-0.157
-0.157
-0.156
-0.156
-0.156
-0.156
-0.156
-0.155
-0.155
-0.155
-0.154
-0.154
-0.154
-0.153
-0.153
-0.152
-0.152
-0.151
-0.150
-0.150
-0.149
-0.149
-0.148
-0.147
-0.147
-0.146
-0.145
-0.145
-0.144
-0.143
-0.142
-0.142
-0.141
-0.140
-0.140
-0.139
-0.138
-0.137
-0.137
-0.136
-0.135
-0.134
-0.134
-0.133
-0.132
-0.132
-0.131
-0.130
-0.130
-0.129
-0.128
-0.128
-0.127
-0.126
-0.126
-0.125
-0.124
-0.124
-0.123
-0.123
-0.136
-0.136
-0.136
-0.137
-0.137
-0.138
-0.138
-0.139
-0.139
-0.140
-0.140
-0.141
-0.141
-0.141
-0.142
-0.142
-0.143
-0.143
-0.144
-0.144
-0.145
-0.145
-0.146
-0.146
-0.146
-0.147
-0.147
-0.148
-0.148
-0.149
-0.149
-0.149
-0.150
-0.150
-0.150
-0.151
-0.151
-0.152
-0.152
-0.152
-0.153
-0.153
-0.153
-0.153
-0.154
-0.154
-0.154
-0.154
-0.155
-0.155
-0.155
-0.155
-0.156
-0.156
-0.156
-0.156
-0.156
-0.156
-0.156
-0.157
-0.157
-0.157
-0.157
-0.157
-0.157
-0.157
-0.157
-0.157
-0.157
-0.157
-0.157
-0.157
-0.157
-0.157
-0.156
-0.156
-0.156
-0.156
-0.156
-0.156
-0.155
-0.155
-0.155
-0.155
-0.154
-0.154
-0.153
-0.153
-0.153
-0.152
-0.152
-0.151
-0.151
-0.150
-0.149
-0.149
-0.148
-0.148
-0.147
-0.146
-0.146
-0.145
-0.144
-0.144
-0.143
-0.142
-0.141
-0.141
-0.140
-0.139
-0.139
-0.138
-0.137
-0.136
-0.136
-0.135
-0.134
-0.134
-0.133
-0.132
-0.132
-0.131
-0.130
-0.129
-0.129
-0.128
-0.128
-0.127
-0.126
-0.126
-0.125
-0.124
-0.124
-0.123
-0.122
-0.135
-0.136
-0.136
-0.137
-0.137
-0.137
-0.138
-0.138
-0.139
-0.139
-0.140
-0.140
-0.141
-0.141
-0.142
-0.142
-0.142
-0.143
-0.143
-0.144
-0.144
-0.145
-0.145
-0.146
-0.146
-0.146
-0.147
-0.147
-0.148
-0.148
-0.148
-0.149
-0.149
-0.150
-0.150
-0.150
-0.151
-0.151
-0.151
-0.152
-0.152
-0.152
-0.153
-0.153
-0.153
-0.154
-0.154
-0.154
-0.154
-0.155
-0.155
-0.155
-0.155
-0.155
-0.155
-0.156
-0.156
-0.156
-0.156
-0.156
-0.156
-0.156
-0.156
-0.156
-0.156
-0.156
-0.156
-0.156
-0.156
-0.156
-0.156
-0.156
-0.156
-0.156
-0.156
-0.156
-0.156
-0.156
-0.155
-0.155
-0.155
-0.155
-0.154
-0.154
-0.154
-0.153
-0.153
-0.153
-0.152
-0.152
-0.151
-0.151
-0.150
-0.150
-0.149
-0.148
-0.148
-0.147
-0.147
-0.146
-0.145
-0.145
-0.144
-0.143
-0.143
-0.142
-0.141
-0.140
-0.140
-0.139
-0.138
-0.138
-0.137
-0.136
-0.135
-0.135
-0.134
-0.133
-0.133
-0.132
-0.131
-0.131
-0.130
-0.129
-0.129
-0.128
-0.127
-0.127
-0.126
-0.125
-0.125
-0.124
-0.124
-0.123
-0.122
-0.135
-0.135
-0.136
-0.136
-0.137
-0.137
-0.137
-0.138
-0.138
-0.139
-0.139
-0.140
-0.140
-0.141
-0.141
-0.142
-0.142
-0.142
-0.143
-0.143
-0.144
-0.144
-0.145
-0.145
-0.146
-0.146
-0.146
-0.147
-0.147
-0.148
-0.148
-0.148
-0.149
-0.149
-0.150
-0.150
-0.150
-0.151
-0.151
-0.151
-0.152
-0.152
-0.152
-0.152
-0.153
-0.153
-0.153
-0.154
-0.154
-0.154
-0.154
-0.154
-0.155
-0.155
-0.155
-0.155
-0.155
-0.155
-0.156
-0.156
-0.156
-0.156
-0.156
-0.156
-0.156
-0.156
-0.156
-0.156
-0.156
-0.156
-0.156
-0.156
-0.156
-0.156
-0.156
-0.155
-0.155
-0.155
-0.155
-0.155
-0.154
-0.154
-0.154
-0.154
-0.153
-0.153
-0.152
-0.152
-0.152
-0.151
-0.151
-0.150
-0.150
-0.149
-0.149
-0.148
-0.147
-0.147
-0.146
-0.146
-0.145
-0.144
-0.144
-0.143
-0.142
-0.142
-0.141
-0.140
-0.139
-0.139
-0.138
-0.137
-0.137
-0.136
-0.135
-0.135
-0.134
-0.133
-0.132
-0.132
-0.131
-0.130
-0.130
-0.129
-0.128
-0.128
-0.127
-0.127
-0.126
-0.125
-0.125
-0.124
-0.123
-0.123
-0.122
-0.134
-0.135
-0.135
-0.136
-0.136
-0.137
-0.137
-0.137
-0.138
-0.138
-0.139
-0.139
-0.140
-0.140
-0.141
-0.141
-0.142
-0.142
-0.142
-0.143
-0.143
-0.144
-0.144
-0.145
-0.145
-0.145
-0.146
-0.146
-0.147
-0.147
-0.148
-0.148
-0.148
-0.149
-0.149
-0.149
-0.150
-0.150
-0.150
-0.151
-0.151
-0.151
-0.152
-0.152
-0.152
-0.153
-0.153
-0.153
-0.153
-0.154
-0.154
-0.154
-0.154
-0.154
-0.154
-0.155
-0.155
-0.155
-0.155
-0.155
-0.155
-0.155
-0.155
-0.155
-0.155
-0.155
-0.155
-0.155
-0.155
-0.155
-0.155
-0.155
-0.155
-0.155
-0.155
-0.155
-0.155
-0.155
-0.154
-0.154
-0.154
-0.154
-0.153
-0.153
-0.153
-0.152
-0.152
-0.152
-0.151
-0.151
-0.150
-0.150
-0.149
-0.149
-0.148
-0.148
-0.147
-0.146
-0.146
-0.145
-0.144
-0.144
-0.143
-0.143
-0.142
-0.141
-0.140
-0.140
-0.139
-0.138
-0.138
-0.137
-0.136
-0.136
-0.135
-0.134
-0.134
-0.133
-0.132
-0.132
-0.131
-0.130
-0.130
-0.129
-0.128
-0.128
-0.127
-0.126
-0.126
-0.125
-0.124
-0.124
-0.123
-0.123
-0.122
-0.134
-0.134
-0.135
-0.135
-0.136
-0.136
-0.137
-0.137
-0.137
-0.138
-0.138
-0.139
-0.139
-0.140
-0.140
-0.141
-0.141
-0.141
-0.142
-0.142
-0.143
-0.143
-0.144
-0.144
-0.145
-0.145
-0.145
-0.146
-0.146
-0.147
-0.147
-0.147
-0.148
-0.148
-0.149
-0.149
-0.149
-0.150
-0.150
-0.150
-0.151
-0.151
-0.151
-0.151
-0.152
-0.152
-0.152
-0.153
-0.153
-0.153
-0.153
-0.153
-0.154
-0.154
-0.154
-0.154
-0.154
-0.154
-0.155
-0.155
-0.155
-0.155
-0.155
-0.155
-0.155
-0.155
-0.155
-0.155
-0.155
-0.155
-0.155
-0.155
-0.155
-0.155
-0.154
-0.154
-0.154
-0.154
-0.154
-0.154
-0.153
-0.153
-0.153
-0.152
-0.152
-0.152
-0.151
-0.151
-0.151
-0.150
-0.150
-0.149
-0.149
-0.148
-0.148
-0.147
-0.147
-0.146
-0.145
-0.145
-0.144
-0.143
-0.143
-0.142
-0.141
-0.141
-0.140
-0.139
-0.139
-0.138
-0.137
-0.137
-0.136
-0.135
-0.135
-0.134
-0.133
-0.133
-0.132
-0.131
-0.131
-0.130
-0.129
-0.129
-0.128
-0.127
-0.127
-0.126
-0.125
-0.125
-0.124
-0.124
-0.123
-0.122
-0.122
-0.133
-0.134
-0.134
-0.135
-0.135
-0.136
-0.136
-0.137
-0.137
-0.137
-0.138
-0.138
-0.139
-0.139
-0.140
-0.140
-0.141
-0.141
-0.141
-0.142
-0.142
-0.143
-0.143
-0.144
-0.144
-0.144
-0.145
-0.145
-0.146
-0.146
-0.146
-0.147
-0.147
-0.148
-0.148
-0.148
-0.149
-0.149
-0.149
-0.150
-0.150
-0.150
-0.151
-0.151
-0.151
-0.151
-0.152
-0.152
-0.152
-0.152
-0.153
-0.153
-0.153
-0.153
-0.153
-0.154
-0.154
-0.154
-0.154
-0.154
-0.154
-0.154
-0.154
-0.154
-0.154
-0.154
-0.154
-0.154
-0.154
-0.154
-0.154
-0.154
-0.154
-0.154
-0.154
-0.154
-0.154
-0.153
-0.153
-0.153
-0.153
-0.152
-0.152
-0.152
-0.152
-0.151
-0.151
-0.150
-0.150
-0.150
-0.149
-0.149
-0.148
-0.148
-0.147
-0.147
-0.146
-0.145
-0.145
-0.144
-0.144
-0.143
-0.142
-0.142
-0.141
-0.140
-0.140
-0.139
-0.138
-0.138
-0.137
-0.136
-0.136
-0.135
-0.134
-0.134
-0.133
-0.132
-0.132
-0.131
-0.130
-0.130
-0.129
-0.128
-0.128
-0.127
-0.127
-0.126
-0.125
-0.125
-0.124
-0.123
-0.123
-0.122
-0.122
-0.133
-0.133
-0.134
-0.134
-0.135
-0.135
-0.136
-0.136
-0.137
-0.137
-0.137
-0.138
-0.138
-0.139
-0.139
-0.140
-0.140
-0.141
-0.141
-0.141
-0.142
-0.142
-0.143
-0.143
-0.144
-0.144
-0.144
-0.145
-0.145
-0.146
-0.146
-0.146
-0.147
-0.147
-0.147
-0.148
-0.148
-0.149
-0.149
-0.149
-0.149
-0.150
-0.150
-0.150
-0.151
-0.151
-0.151
-0.151
-0.152
-0.152
-0.152
-0.152
-0.153
-0.153
-0.153
-0.153
-0.153
-0.153
-0.153
-0.153
-0.154
-0.154
-0.154
-0.154
-0.154
-0.154
-0.154
-0.154
-0.154
-0.154
-0.154
-0.154
-0.154
-0.153
-0.153
-0.153
-0.153
-0.153
-0.153
-0.152
-0.152
-0.152
-0.152
-0.151
-0.151
-0.151
-0.150
-0.150
-0.149
-0.149
-0.149
-0.148
-0.148
-0.147
-0.147
-0.146
-0.146
-0.145
-0.144
-0.144
-0.143
-0.143
-0.142
-0.141
-0.141
-0.140
-0.139
-0.139
-0.138
-0.137
-0.137
-0.136
-0.135
-0.135
-0.134
-0.133
-0.133
-0.132
-0.131
-0.131
-0.130
-0.129
-0.129
-0.128
-0.128
-0.127
-0.126
-0.126
-0.125
-0.124
-0.124
-0.123
-0.123
-0.122
-0.121
-0.132
-0.133
-0.133
-0.134
-0.134
-0.135
-0.135
-0.136
-0.136
-0.136
-0.137
-0.137
-0.138
-0.138
-0.139
-0.139
-0.140
-0.140
-0.140
-0.141
-0.141
-0.142
-0.142
-0.143
-0.143
-0.143
-0.144
-0.144
-0.145
-0.145
-0.145
-0.146
-0.146
-0.147
-0.147
-0.147
-0.148
-0.148
-0.148
-0.149
-0.149
-0.149
-0.150
-0.150
-0.150
-0.150
-0.151
-0.151
-0.151
-0.151
-0.152
-0.152
-0.152
-0.152
-0.152
-0.152
-0.153
-0.153
-0.153
-0.153
-0.153
-0.153
-0.153
-0.153
-0.153
-0.153
-0.153
-0.153
-0.153
-0.153
-0.153
-0.153
-0.153
-0.153
-0.153
-0.153
-0.152
-0.152
-0.152
-0.152
-0.152
-0.151
-0.151
-0.151
-0.150
-0.150
-0.150
-0.149
-0.149
-0.148
-0.148
-0.148
-0.147
-0.147
-0.146
-0.146
-0.145
-0.144
-0.144
-0.143
-0.143
-0.142
-0.141
-0.141
-0.140
-0.140
-0.139
-0.138
-0.138
-0.137
-0.136
-0.136
-0.135
-0.134
-0.134
-0.133
-0.132
-0.132
-0.131
-0.130
-0.130
-0.129
-0.129
-0.128
-0.127
-0.127
-0.126
-0.125
-0.125
-0.124
-0.124
-0.123
-0.122
-0.122
-0.121
-0.132
-0.132
-0.133
-0.133
-0.134
-0.134
-0.135
-0.135
-0.136
-0.136
-0.136
-0.137
-0.137
-0.138
-0.138
-0.139
-0.139
-0.139
-0.140
-0.140
-0.141
-0.141
-0.142
-0.142
-0.142
-0.143
-0.143
-0.144
-0.144
-0.144
-0.145
-0.145
-0.146
-0.146
-0.146
-0.147
-0.147
-0.147
-0.148
-0.148
-0.148
-0.149
-0.149
-0.149
-0.150
-0.150
-0.150
-0.150
-0.151
-0.151
-0.151
-0.151
-0.151
-0.152
-0.152
-0.152
-0.152
-0.152
-0.152
-0.152
-0.152
-0.152
-0.152
-0.153
-0.153
-0.153
-0.153
-0.153
-0.153
-0.153
-0.152
-0.152
-0.152
-0.152
-0.152
-0.152
-0.152
-0.152
-0.151
-0.151
-0.151
-0.151
-0.150
-0.150
-0.150
-0.149
-0.149
-0.149
-0.148
-0.148
-0.147
-0.147
-0.147
-0.146
-0.146
-0.145
-0.144
-0.144
-0.143
-0.143
-0.142
-0.142
-0.141
-0.140
-0.140
-0.139
-0.139
-0.138
-0.137
-0.137
-0.136
-0.135
-0.135
-0.134
-0.133
-0.133
-0.132
-0.131
-0.131
-0.130
-0.130
-0.129
-0.128
-0.128
-0.127
-0.126
-0.126
-0.125
-0.124
-0.124
-0.123
-0.123
-0.122
-0.121
-0.121
-0.131
-0.132
-0.132
-0.133
-0.133
-0.134
-0.134
-0.135
-0.135
-0.135
-0.136
-0.136
-0.137
-0.137
-0.138
-0.138
-0.139
-0.139
-0.139
-0.140
-0.140
-0.141
-0.141
-0.141
-0.142
-0.142
-0.143
-0.143
-0.144
-0.144
-0.144
-0.145
-0.145
-0.145
-0.146
-0.146
-0.146
-0.147
-0.147
-0.147
-0.148
-0.148
-0.148
-0.149
-0.149
-0.149
-0.149
-0.150
-0.150
-0.150
-0.150
-0.151
-0.151
-0.151
-0.151
-0.151
-0.151
-0.151
-0.152
-0.152
-0.152
-0.152
-0.152
-0.152
-0.152
-0.152
-0.152
-0.152
-0.152
-0.152
-0.152
-0.152
-0.152
-0.152
-0.151
-0.151
-0.151
-0.151
-0.151
-0.151
-0.150
-0.150
-0.150
-0.149
-0.149
-0.149
-0.148
-0.148
-0.148
-0.147
-0.147
-0.146
-0.146
-0.145
-0.145
-0.144
-0.144
-0.143
-0.143
-0.142
-0.142
-0.141
-0.141
-0.140
-0.139
-0.139
-0.138
-0.137
-0.137
-0.136
-0.136
-0.135
-0.134
-0.134
-0.133
-0.132
-0.132
-0.131
-0.130
-0.130
-0.129
-0.129
-0.128
-0.127
-0.127
-0.126
-0.125
-0.125
-0.124
-0.124
-0.123
-0.122
-0.122
-0.121
-0.121
-0.131
-0.131
-0.132
-0.132
-0.133
-0.133
-0.134
-0.134
-0.135
-0.135
-0.135
-0.136
-0.136
-0.137
-0.137
-0.138
-0.138
-0.138
-0.139
-0.139
-0.140
-0.140
-0.141
-0.141
-0.141
-0.142
-0.142
-0.143
-0.143
-0.143
-0.144
-0.144
-0.144
-0.145
-0.145
-0.146
-0.146
-0.146
-0.147
-0.147
-0.147
-0.147
-0.148
-0.148
-0.148
-0.149
-0.149
-0.149
-0.149
-0.149
-0.150
-0.150
-0.150
-0.150
-0.150
-0.151
-0.151
-0.151
-0.151
-0.151
-0.151
-0.151
-0.151
-0.151
-0.151
-0.151
-0.151
-0.151
-0.151
-0.151
-0.151
-0.151
-0.151
-0.151
-0.151
-0.151
-0.150
-0.150
-0.150
-0.150
-0.150
-0.149
-0.149
-0.149
-0.148
-0.148
-0.148
-0.147
-0.147
-0.147
-0.146
-0.146
-0.145
-0.145
-0.144
-0.144
-0.143
-0.143
-0.142
-0.142
-0.141
-0.141
-0.140
-0.139
-0.139
-0.138
-0.138
-0.137
-0.136
-0.136
-0.135
-0.135
-0.134
-0.133
-0.133
-0.132
-0.131
-0.131
-0.130
-0.129
-0.129
-0.128
-0.128
-0.127
-0.126
-0.126
-0.125
-0.125
-0.124
-0.123
-0.123
-0.122
-0.122
-0.121
-0.120
-0.131
-0.131
-0.131
-0.132
-0.132
-0.133
-0.133
-0.134
-0.134
-0.134
-0.135
-0.135
-0.136
-0.136
-0.137
-0.137
-0.137
-0.138
-0.138
-0.139
-0.139
-0.140
-0.140
-0.140
-0.141
-0.141
-0.142
-0.142
-0.142
-0.143
-0.143
-0.143
-0.144
-0.144
-0.145
-0.145
-0.145
-0.146
-0.146
-0.146
-0.147
-0.147
-0.147
-0.147
-0.148
-0.148
-0.148
-0.148
-0.149
-0.149
-0.149
-0.149
-0.149
-0.150
-0.150
-0.150
-0.150
-0.150
-0.150
-0.150
-0.150
-0.151
-0.151
-0.151
-0.151
-0.151
-0.151
-0.151
-0.151
-0.151
-0.150
-0.150
-0.150
-0.150
-0.150
-0.150
-0.150
-0.150
-0.149
-0.149
-0.149
-0.149
-0.148
-0.148
-0.148
-0.148
-0.147
-0.147
-0.146
-0.146
-0.146
-0.145
-0.145
-0.144
-0.144
-0.143
-0.143
-0.142
-0.142
-0.141
-0.141
-0.140
-0.140
-0.139
-0.138
-0.138
-0.137
-0.137
-0.136
-0.135
-0.135
-0.134
-0.134
-0.133
-0.132
-0.132
-0.131
-0.130
-0.130
-0.129
-0.129
-0.128
-0.127
-0.127
-0.126
-0.125
-0.125
-0.124
-0.124
-0.123
-0.122
-0.122
-0.121
-0.121
-0.120
-0.171
-0.173
-0.174
-0.175
-0.176
-0.178
-0.179
-0.180
-0.181
-0.183
-0.184
-0.185
-0.186
-0.188
-0.189
-0.190
-0.191
-0.192
-0.194
-0.195
-0.196
-0.197
-0.198
-0.199
-0.200
-0.201
-0.202
-0.203
-0.204
-0.205
-0.205
-0.206
-0.207
-0.207
-0.208
-0.208
-0.209
-0.209
-0.209
-0.209
-0.209
-0.209
-0.209
-0.209
-0.209
-0.209
-0.209
-0.208
-0.208
-0.207
-0.207
-0.206
-0.206
-0.205
-0.204
-0.203
-0.203
-0.202
-0.201
-0.200
-0.199
-0.198
-0.197
-0.196
-0.195
-0.194
-0.192
-0.191
-0.190
-0.189
-0.188
-0.187
-0.186
-0.184
-0.183
-0.182
-0.181
-0.180
-0.179
-0.178
-0.177
-0.175
-0.174
-0.173
-0.172
-0.171
-0.170
-0.169
-0.168
-0.167
-0.166
-0.165
-0.164
-0.163
-0.162
-0.161
-0.160
-0.159
-0.158
-0.157
-0.156
-0.155
-0.155
-0.154
-0.153
-0.152
-0.151
-0.150
-0.149
-0.148
-0.148
-0.147
-0.146
-0.145
-0.144
-0.143
-0.143
-0.142
-0.141
-0.140
-0.139
-0.139
-0.138
-0.137
-0.136
-0.136
-0.135
-0.134
-0.133
-0.133
-0.132
-0.131
-0.130
-0.130
-0.129
-0.172
-0.174
-0.175
-0.176
-0.177
-0.179
-0.180
-0.181
-0.183
-0.184
-0.185
-0.187
-0.188
-0.189
-0.190
-0.192
-0.193
-0.194
-0.195
-0.197
-0.198
-0.199
-0.200
-0.201
-0.202
-0.203
-0.204
-0.205
-0.206
-0.207
-0.208
-0.208
-0.209
-0.210
-0.210
-0.211
-0.211
-0.211
-0.212
-0.212
-0.212
-0.212
-0.212
-0.212
-0.212
-0.211
-0.211
-0.211
-0.210
-0.210
-0.209
-0.209
-0.208
-0.207
-0.206
-0.206
-0.205
-0.204
-0.203
-0.202
-0.201
-0.200
-0.199
-0.198
-0.196
-0.195
-0.194
-0.193
-0.192
-0.191
-0.189
-0.188
-0.187
-0.186
-0.185
-0.183
-0.182
-0.181
-0.180
-0.179
-0.178
-0.177
-0.175
-0.174
-0.173
-0.172
-0.171
-0.170
-0.169
-0.168
-0.167
-0.166
-0.165
-0.164
-0.163
-0.162
-0.161
-0.160
-0.159
-0.158
-0.157
-0.156
-0.155
-0.154
-0.153
-0.153
-0.152
-0.151
-0.150
-0.149
-0.148
-0.147
-0.147
-0.146
-0.145
-0.144
-0.143
-0.142
-0.142
-0.141
-0.140
-0.139
-0.138
-0.138
-0.137
-0.136
-0.135
-0.135
-0.134
-0.133
-0.132
-0.131
-0.131
-0.130
-0.129
-0.173
-0.175
-0.176
-0.177
-0.179
-0.180
-0.181
-0.183
-0.184
-0.185
-0.187
-0.188
-0.189
-0.191
-0.192
-0.193
-0.195
-0.196
-0.197
-0.198
-0.200
-0.201
-0.202
-0.203
-0.204
-0.205
-0.206
-0.207
-0.208
-0.209
-0.210
-0.211
-0.211
-0.212
-0.212
-0.213
-0.213
-0.214
-0.214
-0.214
-0.214
-0.214
-0.214
-0.214
-0.214
-0.214
-0.214
-0.213
-0.213
-0.212
-0.212
-0.211
-0.210
-0.209
-0.209
-0.208
-0.207
-0.206
-0.205
-0.204
-0.203
-0.202
-0.200
-0.199
-0.198
-0.197
-0.196
-0.195
-0.193
-0.192
-0.191
-0.190
-0.188
-0.187
-0.186
-0.185
-0.184
-0.182
-0.181
-0.180
-0.179
-0.178
-0.176
-0.175
-0.174
-0.173
-0.172
-0.171
-0.170
-0.169
-0.168
-0.167
-0.166
-0.165
-0.164
-0.163
-0.162
-0.161
-0.160
-0.159
-0.158
-0.157
-0.156
-0.155
-0.154
-0.153
-0.152
-0.151
-0.151
-0.150
-0.149
-0.148
-0.147
-0.146
-0.145
-0.145
-0.144
-0.143
-0.142
-0.141
-0.140
-0.140
-0.139
-0.138
-0.137
-0.137
-0.136
-0.135
-0.134
-0.133
-0.133
-0.132
-0.131
-0.130
-0.130
-0.174
-0.176
-0.177
-0.178
-0.180
-0.181
-0.182
-0.184
-0.185
-0.187
-0.188
-0.189
-0.191
-0.192
-0.193
-0.195
-0.196
-0.198
-0.199
-0.200
-0.201
-0.203
-0.204
-0.205
-0.206
-0.207
-0.208
-0.209
-0.210
-0.211
-0.212
-0.213
-0.214
-0.214
-0.215
-0.215
-0.216
-0.216
-0.217
-0.217
-0.217
-0.217
-0.217
-0.217
-0.217
-0.216
-0.216
-0.216
-0.215
-0.215
-0.214
-0.213
-0.212
-0.212
-0.211
-0.210
-0.209
-0.208
-0.207
-0.206
-0.205
-0.203
-0.202
-0.201
-0.200
-0.199
-0.197
-0.196
-0.195
-0.194
-0.192
-0.191
-0.190
-0.189
-0.187
-0.186
-0.185
-0.184
-0.182
-0.181
-0.180
-0.179
-0.177
-0.176
-0.175
-0.174
-0.173
-0.172
-0.171
-0.170
-0.169
-0.167
-0.166
-0.165
-0.164
-0.163
-0.162
-0.161
-0.160
-0.159
-0.158
-0.158
-0.157
-0.156
-0.155
-0.154
-0.153
-0.152
-0.151
-0.150
-0.149
-0.149
-0.148
-0.147
-0.146
-0.145
-0.144
-0.143
-0.143
-0.142
-0.141
-0.140
-0.139
-0.139
-0.138
-0.137
-0.136
-0.135
-0.135
-0.134
-0.133
-0.132
-0.132
-0.131
-0.130
-0.175
-0.177
-0.178
-0.179
-0.181
-0.182
-0.184
-0.185
-0.187
-0.188
-0.189
-0.191
-0.192
-0.194
-0.195
-0.196
-0.198
-0.199
-0.201
-0.202
-0.203
-0.205
-0.206
-0.207
-0.208
-0.210
-0.211
-0.212
-0.213
-0.214
-0.215
-0.215
-0.216
-0.217
-0.218
-0.218
-0.219
-0.219
-0.219
-0.219
-0.220
-0.220
-0.220
-0.219
-0.219
-0.219
-0.219
-0.218
-0.218
-0.217
-0.216
-0.216
-0.215
-0.214
-0.213
-0.212
-0.211
-0.210
-0.209
-0.208
-0.207
-0.205
-0.204
-0.203
-0.202
-0.200
-0.199
-0.198
-0.196
-0.195
-0.194
-0.192
-0.191
-0.190
-0.189
-0.187
-0.186
-0.185
-0.183
-0.182
-0.181
-0.180
-0.178
-0.177
-0.176
-0.175
-0.174
-0.173
-0.172
-0.170
-0.169
-0.168
-0.167
-0.166
-0.165
-0.164
-0.163
-0.162
-0.161
-0.160
-0.159
-0.158
-0.157
-0.156
-0.155
-0.154
-0.154
-0.153
-0.152
-0.151
-0.150
-0.149
-0.148
-0.147
-0.146
-0.146
-0.145
-0.144
-0.143
-0.142
-0.141
-0.141
-0.140
-0.139
-0.138
-0.137
-0.137
-0.136
-0.135
-0.134
-0.133
-0.133
-0.132
-0.131
-0.130
-0.176
-0.178
-0.179
-0.181
-0.182
-0.183
-0.185
-0.186
-0.188
-0.189
-0.191
-0.192
-0.194
-0.195
-0.197
-0.198
-0.200
-0.201
-0.202
-0.204
-0.205
-0.207
-0.208
-0.209
-0.211
-0.212
-0.213
-0.214
-0.215
-0.216
-0.217
-0.218
-0.219
-0.219
-0.220
-0.221
-0.221
-0.222
-0.222
-0.222
-0.222
-0.222
-0.222
-0.222
-0.222
-0.222
-0.221
-0.221
-0.220
-0.220
-0.219
-0.218
-0.217
-0.216
-0.215
-0.214
-0.213
-0.212
-0.211
-0.210
-0.209
-0.207
-0.206
-0.205
-0.203
-0.202
-0.201
-0.199
-0.198
-0.197
-0.195
-0.194
-0.193
-0.191
-0.190
-0.188
-0.187
-0.186
-0.185
-0.183
-0.182
-0.181
-0.179
-0.178
-0.177
-0.176
-0.175
-0.174
-0.172
-0.171
-0.170
-0.169
-0.168
-0.167
-0.166
-0.165
-0.164
-0.163
-0.162
-0.161
-0.160
-0.159
-0.158
-0.157
-0.156
-0.155
-0.154
-0.153
-0.152
-0.151
-0.151
-0.150
-0.149
-0.148
-0.147
-0.146
-0.145
-0.144
-0.144
-0.143
-0.142
-0.141
-0.140
-0.139
-0.139
-0.138
-0.137
-0.136
-0.135
-0.135
-0.134
-0.133
-0.132
-0.132
-0.131
-0.177
-0.179
-0.180
-0.182
-0.183
-0.185
-0.186
-0.188
-0.189
-0.191
-0.192
-0.194
-0.195
-0.197
-0.198
-0.200
-0.201
-0.203
-0.204
-0.206
-0.207
-0.209
-0.210
-0.211
-0.213
-0.214
-0.215
-0.216
-0.218
-0.219
-0.220
-0.221
-0.221
-0.222
-0.223
-0.223
-0.224
-0.224
-0.225
-0.225
-0.225
-0.225
-0.225
-0.225
-0.224
-0.224
-0.224
-0.223
-0.223
-0.222
-0.221
-0.220
-0.220
-0.219
-0.218
-0.217
-0.215
-0.214
-0.213
-0.212
-0.211
-0.209
-0.208
-0.207
-0.205
-0.204
-0.202
-0.201
-0.200
-0.198
-0.197
-0.195
-0.194
-0.192
-0.191
-0.190
-0.188
-0.187
-0.186
-0.184
-0.183
-0.182
-0.180
-0.179
-0.178
-0.177
-0.176
-0.174
-0.173
-0.172
-0.171
-0.170
-0.169
-0.168
-0.167
-0.166
-0.164
-0.163
-0.162
-0.161
-0.160
-0.159
-0.158
-0.158
-0.157
-0.156
-0.155
-0.154
-0.153
-0.152
-0.151
-0.150
-0.149
-0.148
-0.148
-0.147
-0.146
-0.145
-0.144
-0.143
-0.142
-0.142
-0.141
-0.140
-0.139
-0.138
-0.137
-0.137
-0.136
-0.135
-0.134
-0.134
-0.133
-0.132
-0.131
-0.178
-0.180
-0.181
-0.183
-0.184
-0.186
-0.187
-0.189
-0.190
-0.192
-0.193
-0.195
-0.197
-0.198
-0.200
-0.201
-0.203
-0.205
-0.206
-0.208
-0.209
-0.211
-0.212
-0.214
-0.215
-0.216
-0.218
-0.219
-0.220
-0.221
-0.222
-0.223
-0.224
-0.225
-0.225
-0.226
-0.227
-0.227
-0.227
-0.228
-0.228
-0.228
-0.228
-0.227
-0.227
-0.227
-0.226
-0.226
-0.225
-0.225
-0.224
-0.223
-0.222
-0.221
-0.220
-0.219
-0.218
-0.217
-0.215
-0.214
-0.213
-0.211
-0.210
-0.208
-0.207
-0.206
-0.204
-0.203
-0.201
-0.200
-0.198
-0.197
-0.195
-0.194
-0.192
-0.191
-0.190
-0.188
-0.187
-0.185
-0.184
-0.183
-0.181
-0.180
-0.179
-0.178
-0.176
-0.175
-0.174
-0.173
-0.172
-0.171
-0.169
-0.168
-0.167
-0.166
-0.165
-0.164
-0.163
-0.162
-0.161
-0.160
-0.159
-0.158
-0.157
-0.156
-0.155
-0.154
-0.153
-0.153
-0.152
-0.151
-0.150
-0.149
-0.148
-0.147
-0.146
-0.145
-0.145
-0.144
-0.143
-0.142
-0.141
-0.140
-0.140
-0.139
-0.138
-0.137
-0.136
-0.135
-0.135
-0.134
-0.133
-0.132
-0.132
-0.179
-0.181
-0.182
-0.184
-0.185
-0.187
-0.188
-0.190
-0.192
-0.193
-0.195
-0.196
-0.198
-0.200
-0.201
-0.203
-0.205
-0.206
-0.208
-0.210
-0.211
-0.213
-0.214
-0.216
-0.217
-0.219
-0.220
-0.221
-0.223
-0.224
-0.225
-0.226
-0.227
-0.228
-0.228
-0.229
-0.229
-0.230
-0.230
-0.230
-0.230
-0.231
-0.230
-0.230
-0.230
-0.230
-0.229
-0.229
-0.228
-0.227
-0.226
-0.225
-0.225
-0.223
-0.222
-0.221
-0.220
-0.219
-0.217
-0.216
-0.215
-0.213
-0.212
-0.210
-0.209
-0.207
-0.206
-0.204
-0.203
-0.201
-0.200
-0.198
-0.197
-0.195
-0.194
-0.192
-0.191
-0.189
-0.188
-0.186
-0.185
-0.184
-0.182
-0.181
-0.180
-0.178
-0.177
-0.176
-0.175
-0.174
-0.172
-0.171
-0.170
-0.169
-0.168
-0.167
-0.166
-0.165
-0.164
-0.163
-0.162
-0.161
-0.160
-0.159
-0.158
-0.157
-0.156
-0.155
-0.154
-0.153
-0.152
-0.151
-0.150
-0.149
-0.149
-0.148
-0.147
-0.146
-0.145
-0.144
-0.143
-0.143
-0.142
-0.141
-0.140
-0.139
-0.138
-0.138
-0.137
-0.136
-0.135
-0.134
-0.133
-0.133
-0.132
-0.180
-0.182
-0.183
-0.185
-0.186
-0.188
-0.190
-0.191
-0.193
-0.195
-0.196
-0.198
-0.200
-0.201
-0.203
-0.205
-0.206
-0.208
-0.210
-0.212
-0.213
-0.215
-0.217
-0.218
-0.220
-0.221
-0.223
-0.224
-0.225
-0.226
-0.227
-0.229
-0.229
-0.230
-0.231
-0.232
-0.232
-0.233
-0.233
-0.233
-0.233
-0.233
-0.233
-0.233
-0.233
-0.232
-0.232
-0.231
-0.231
-0.230
-0.229
-0.228
-0.227
-0.226
-0.225
-0.224
-0.222
-0.221
-0.220
-0.218
-0.217
-0.215
-0.214
-0.212
-0.210
-0.209
-0.207
-0.206
-0.204
-0.203
-0.201
-0.199
-0.198
-0.196
-0.195
-0.193
-0.192
-0.190
-0.189
-0.187
-0.186
-0.185
-0.183
-0.182
-0.181
-0.179
-0.178
-0.177
-0.176
-0.174
-0.173
-0.172
-0.171
-0.170
-0.169
-0.168
-0.166
-0.165
-0.164
-0.163
-0.162
-0.161
-0.160
-0.159
-0.158
-0.157
-0.156
-0.155
-0.154
-0.154
-0.153
-0.152
-0.151
-0.150
-0.149
-0.148
-0.147
-0.146
-0.146
-0.145
-0.144
-0.143
-0.142
-0.141
-0.140
-0.140
-0.139
-0.138
-0.137
-0.136
-0.135
-0.135
-0.134
-0.133
-0.132
-0.181
-0.183
-0.184
-0.186
-0.187
-0.189
-0.191
-0.192
-0.194
-0.196
-0.198
-0.199
-0.201
-0.203
-0.205
-0.206
-0.208
-0.210
-0.212
-0.214
-0.215
-0.217
-0.219
-0.220
-0.222
-0.224
-0.225
-0.226
-0.228
-0.229
-0.230
-0.231
-0.232
-0.233
-0.234
-0.235
-0.235
-0.236
-0.236
-0.236
-0.236
-0.236
-0.236
-0.236
-0.236
-0.235
-0.235
-0.234
-0.233
-0.232
-0.232
-0.231
-0.229
-0.228
-0.227
-0.226
-0.225
-0.223
-0.222
-0.220
-0.219
-0.217
-0.215
-0.214
-0.212
-0.211
-0.209
-0.207
-0.206
-0.204
-0.202
-0.201
-0.199
-0.198
-0.196
-0.194
-0.193
-0.191
-0.190
-0.188
-0.187
-0.186
-0.184
-0.183
-0.181
-0.180
-0.179
-0.178
-0.176
-0.175
-0.174
-0.173
-0.172
-0.170
-0.169
-0.168
-0.167
-0.166
-0.165
-0.164
-0.163
-0.162
-0.161
-0.160
-0.159
-0.158
-0.157
-0.156
-0.155
-0.154
-0.153
-0.152
-0.151
-0.150
-0.150
-0.149
-0.148
-0.147
-0.146
-0.145
-0.144
-0.143
-0.143
-0.142
-0.141
-0.140
-0.139
-0.138
-0.137
-0.137
-0.136
-0.135
-0.134
-0.133
-0.133
-0.182
-0.183
-0.185
-0.187
-0.188
-0.190
-0.192
-0.194
-0.195
-0.197
-0.199
-0.201
-0.203
-0.204
-0.206
-0.208
-0.210
-0.212
-0.214
-0.216
-0.217
-0.219
-0.221
-0.223
-0.224
-0.226
-0.228
-0.229
-0.230
-0.232
-0.233
-0.234
-0.235
-0.236
-0.237
-0.237
-0.238
-0.238
-0.239
-0.239
-0.239
-0.239
-0.239
-0.239
-0.238
-0.238
-0.237
-0.237
-0.236
-0.235
-0.234
-0.233
-0.232
-0.231
-0.230
-0.228
-0.227
-0.225
-0.224
-0.222
-0.221
-0.219
-0.217
-0.216
-0.214
-0.212
-0.211
-0.209
-0.207
-0.205
-0.204
-0.202
-0.200
-0.199
-0.197
-0.196
-0.194
-0.192
-0.191
-0.189
-0.188
-0.186
-0.185
-0.184
-0.182
-0.181
-0.180
-0.178
-0.177
-0.176
-0.175
-0.173
-0.172
-0.171
-0.170
-0.169
-0.168
-0.167
-0.165
-0.164
-0.163
-0.162
-0.161
-0.160
-0.159
-0.158
-0.157
-0.156
-0.156
-0.155
-0.154
-0.153
-0.152
-0.151
-0.150
-0.149
-0.148
-0.147
-0.146
-0.146
-0.145
-0.144
-0.143
-0.142
-0.141
-0.140
-0.140
-0.139
-0.138
-0.137
-0.136
-0.135
-0.135
-0.134
-0.133
-0.183
-0.184
-0.186
-0.188
-0.189
-0.191
-0.193
-0.195
-0.196
-0.198
-0.200
-0.202
-0.204
-0.206
-0.208
-0.210
-0.212
-0.214
-0.216
-0.218
-0.219
-0.221
-0.223
-0.225
-0.227
-0.228
-0.230
-0.232
-0.233
-0.234
-0.236
-0.237
-0.238
-0.239
-0.240
-0.240
-0.241
-0.241
-0.242
-0.242
-0.242
-0.242
-0.242
-0.242
-0.241
-0.241
-0.240
-0.239
-0.239
-0.238
-0.237
-0.236
-0.234
-0.233
-0.232
-0.230
-0.229
-0.227
-0.226
-0.224
-0.223
-0.221
-0.219
-0.217
-0.216
-0.214
-0.212
-0.210
-0.209
-0.207
-0.205
-0.203
-0.202
-0.200
-0.198
-0.197
-0.195
-0.193
-0.192
-0.190
-0.189
-0.187
-0.186
-0.184
-0.183
-0.182
-0.180
-0.179
-0.178
-0.176
-0.175
-0.174
-0.173
-0.172
-0.170
-0.169
-0.168
-0.167
-0.166
-0.165
-0.164
-0.163
-0.162
-0.161
-0.160
-0.159
-0.158
-0.157
-0.156
-0.155
-0.154
-0.153
-0.152
-0.151
-0.150
-0.150
-0.149
-0.148
-0.147
-0.146
-0.145
-0.144
-0.143
-0.142
-0.142
-0.141
-0.140
-0.139
-0.138
-0.137
-0.137
-0.136
-0.135
-0.134
-0.133
-0.184
-0.185
-0.187
-0.189
-0.190
-0.192
-0.194
-0.196
-0.198
-0.200
-0.201
-0.203
-0.205
-0.207
-0.209
-0.211
-0.213
-0.215
-0.217
-0.219
-0.221
-0.223
-0.225
-0.227
-0.229
-0.231
-0.233
-0.234
-0.236
-0.237
-0.239
-0.240
-0.241
-0.242
-0.243
-0.243
-0.244
-0.244
-0.245
-0.245
-0.245
-0.245
-0.245
-0.244
-0.244
-0.244
-0.243
-0.242
-0.241
-0.240
-0.239
-0.238
-0.237
-0.236
-0.234
-0.233
-0.231
-0.230
-0.228
-0.226
-0.225
-0.223
-0.221
-0.219
-0.217
-0.216
-0.214
-0.212
-0.210
-0.208
-0.206
-0.205
-0.203
-0.201
-0.199
-0.198
-0.196
-0.194
-0.193
-0.191
-0.190
-0.188
-0.187
-0.185
-0.184
-0.182
-0.181
-0.180
-0.178
-0.177
-0.176
-0.175
-0.173
-0.172
-0.171
-0.170
-0.169
-0.168
-0.167
-0.165
-0.164
-0.163
-0.162
-0.161
-0.160
-0.159
-0.158
-0.157
-0.156
-0.156
-0.155
-0.154
-0.153
-0.152
-0.151
-0.150
-0.149
-0.148
-0.147
-0.146
-0.146
-0.145
-0.144
-0.143
-0.142
-0.141
-0.140
-0.139
-0.139
-0.138
-0.137
-0.136
-0.135
-0.134
-0.134
-0.184
-0.186
-0.188
-0.189
-0.191
-0.193
-0.195
-0.197
-0.199
-0.201
-0.203
-0.205
-0.207
-0.209
-0.211
-0.213
-0.215
-0.217
-0.219
-0.221
-0.224
-0.226
-0.228
-0.230
-0.232
-0.233
-0.235
-0.237
-0.239
-0.240
-0.241
-0.243
-0.244
-0.245
-0.246
-0.246
-0.247
-0.247
-0.248
-0.248
-0.248
-0.248
-0.248
-0.247
-0.247
-0.246
-0.246
-0.245
-0.244
-0.243
-0.242
-0.241
-0.239
-0.238
-0.237
-0.235
-0.233
-0.232
-0.230
-0.228
-0.226
-0.225
-0.223
-0.221
-0.219
-0.217
-0.215
-0.213
-0.211
-0.210
-0.208
-0.206
-0.204
-0.202
-0.200
-0.199
-0.197
-0.195
-0.194
-0.192
-0.190
-0.189
-0.187
-0.186
-0.184
-0.183
-0.182
-0.180
-0.179
-0.178
-0.176
-0.175
-0.174
-0.173
-0.172
-0.170
-0.169
-0.168
-0.167
-0.166
-0.165
-0.164
-0.163
-0.162
-0.161
-0.160
-0.159
-0.158
-0.157
-0.156
-0.155
-0.154
-0.153
-0.152
-0.151
-0.150
-0.150
-0.149
-0.148
-0.147
-0.146
-0.145
-0.144
-0.143
-0.142
-0.142
-0.141
-0.140
-0.139
-0.138
-0.137
-0.136
-0.136
-0.135
-0.134
-0.185
-0.187
-0.189
-0.190
-0.192
-0.194
-0.196
-0.198
-0.200
-0.202
-0.204
-0.206
-0.208
-0.210
-0.212
-0.215
-0.217
-0.219
-0.221
-0.223
-0.226
-0.228
-0.230
-0.232
-0.234
-0.236
-0.238
-0.240
-0.241
-0.243
-0.244
-0.246
-0.247
-0.248
-0.249
-0.249
-0.250
-0.250
-0.251
-0.251
-0.251
-0.251
-0.251
-0.250
-0.250
-0.249
-0.248
-0.248
-0.247
-0.246
-0.244
-0.243
-0.242
-0.240
-0.239
-0.237
-0.236
-0.234
-0.232
-0.230
-0.228
-0.226
-0.225
-0.223
-0.221
-0.219
-0.217
-0.215
-0.213
-0.211
-0.209
-0.207
-0.205
-0.203
-0.201
-0.200
-0.198
-0.196
-0.194
-0.193
-0.191
-0.190
-0.188
-0.187
-0.185
-0.184
-0.182
-0.181
-0.180
-0.178
-0.177
-0.176
-0.174
-0.173
-0.172
-0.171
-0.170
-0.169
-0.168
-0.166
-0.165
-0.164
-0.163
-0.162
-0.161
-0.160
-0.159
-0.158
-0.157
-0.156
-0.155
-0.155
-0.154
-0.153
-0.152
-0.151
-0.150
-0.149
-0.148
-0.147
-0.146
-0.145
-0.145
-0.144
-0.143
-0.142
-0.141
-0.140
-0.139
-0.138
-0.138
-0.137
-0.136
-0.135
-0.134
-0.186
-0.188
-0.189
-0.191
-0.193
-0.195
-0.197
-0.199
-0.201
-0.203
-0.205
-0.207
-0.209
-0.212
-0.214
-0.216
-0.218
-0.221
-0.223
-0.225
-0.228
-0.230
-0.232
-0.234
-0.236
-0.238
-0.240
-0.242
-0.244
-0.246
-0.247
-0.249
-0.250
-0.251
-0.252
-0.252
-0.253
-0.253
-0.254
-0.254
-0.254
-0.254
-0.253
-0.253
-0.252
-0.252
-0.251
-0.250
-0.249
-0.248
-0.247
-0.246
-0.244
-0.243
-0.241
-0.239
-0.238
-0.236
-0.234
-0.232
-0.230
-0.228
-0.226
-0.224
-0.222
-0.220
-0.218
-0.216
-0.214
-0.212
-0.210
-0.208
-0.206
-0.204
-0.202
-0.201
-0.199
-0.197
-0.195
-0.194
-0.192
-0.190
-0.189
-0.187
-0.186
-0.184
-0.183
-0.181
-0.180
-0.179
-0.177
-0.176
-0.175
-0.174
-0.172
-0.171
-0.170
-0.169
-0.168
-0.167
-0.166
-0.165
-0.164
-0.163
-0.162
-0.161
-0.160
-0.159
-0.158
-0.157
-0.156
-0.155
-0.154
-0.153
-0.152
-0.151
-0.150
-0.149
-0.148
-0.148
-0.147
-0.146
-0.145
-0.144
-0.143
-0.142
-0.141
-0.140
-0.140
-0.139
-0.138
-0.137
-0.136
-0.135
-0.134
-0.186
-0.188
-0.190
-0.192
-0.194
-0.196
-0.198
-0.200
-0.202
-0.204
-0.206
-0.208
-0.211
-0.213
-0.215
-0.218
-0.220
-0.222
-0.225
-0.227
-0.230
-0.232
-0.234
-0.237
-0.239
-0.241
-0.243
-0.245
-0.247
-0.248
-0.250
-0.251
-0.253
-0.254
-0.255
-0.255
-0.256
-0.256
-0.257
-0.257
-0.257
-0.256
-0.256
-0.256
-0.255
-0.254
-0.254
-0.253
-0.252
-0.250
-0.249
-0.248
-0.246
-0.245
-0.243
-0.242
-0.240
-0.238
-0.236
-0.234
-0.232
-0.230
-0.228
-0.226
-0.224
-0.222
-0.219
-0.217
-0.215
-0.213
-0.211
-0.209
-0.207
-0.205
-0.203
-0.201
-0.200
-0.198
-0.196
-0.194
-0.193
-0.191
-0.189
-0.188
-0.186
-0.185
-0.183
-0.182
-0.181
-0.179
-0.178
-0.177
-0.175
-0.174
-0.173
-0.172
-0.171
-0.169
-0.168
-0.167
-0.166
-0.165
-0.164
-0.163
-0.162
-0.161
-0.160
-0.159
-0.158
-0.157
-0.156
-0.155
-0.154
-0.153
-0.153
-0.152
-0.151
-0.150
-0.149
-0.148
-0.147
-0.146
-0.145
-0.144
-0.143
-0.143
-0.142
-0.141
-0.140
-0.139
-0.138
-0.137
-0.136
-0.136
-0.135
-0.187
-0.189
-0.191
-0.193
-0.195
-0.197
-0.199
-0.201
-0.203
-0.205
-0.207
-0.210
-0.212
-0.214
-0.217
-0.219
-0.222
-0.224
-0.227
-0.229
-0.231
-0.234
-0.236
-0.239
-0.241
-0.243
-0.246
-0.248
-0.249
-0.251
-0.253
-0.254
-0.256
-0.257
-0.258
-0.258
-0.259
-0.259
-0.259
-0.260
-0.259
-0.259
-0.259
-0.258
-0.258
-0.257
-0.256
-0.255
-0.254
-0.253
-0.252
-0.250
-0.249
-0.247
-0.245
-0.244
-0.242
-0.240
-0.238
-0.236
-0.234
-0.232
-0.229
-0.227
-0.225
-0.223
-0.221
-0.219
-0.216
-0.214
-0.212
-0.210
-0.208
-0.206
-0.204
-0.202
-0.200
-0.198
-0.197
-0.195
-0.193
-0.191
-0.190
-0.188
-0.187
-0.185
-0.184
-0.182
-0.181
-0.180
-0.178
-0.177
-0.176
-0.175
-0.173
-0.172
-0.171
-0.170
-0.169
-0.168
-0.167
-0.166
-0.165
-0.163
-0.162
-0.161
-0.161
-0.160
-0.159
-0.158
-0.157
-0.156
-0.155
-0.154
-0.153
-0.152
-0.151
-0.150
-0.149
-0.148
-0.147
-0.147
-0.146
-0.145
-0.144
-0.143
-0.142
-0.141
-0.140
-0.139
-0.138
-0.138
-0.137
-0.136
-0.135
-0.188
-0.190
-0.191
-0.193
-0.195
-0.197
-0.200
-0.202
-0.204
-0.206
-0.208
-0.211
-0.213
-0.215
-0.218
-0.220
-0.223
-0.226
-0.228
-0.231
-0.233
-0.236
-0.238
-0.241
-0.243
-0.246
-0.248
-0.250
-0.252
-0.254
-0.256
-0.257
-0.258
-0.259
-0.260
-0.261
-0.262
-0.262
-0.262
-0.262
-0.262
-0.262
-0.261
-0.261
-0.260
-0.259
-0.259
-0.257
-0.256
-0.255
-0.254
-0.252
-0.251
-0.249
-0.247
-0.245
-0.244
-0.242
-0.240
-0.237
-0.235
-0.233
-0.231
-0.229
-0.226
-0.224
-0.222
-0.220
-0.217
-0.215
-0.213
-0.211
-0.209
-0.207
-0.205
-0.203
-0.201
-0.199
-0.197
-0.195
-0.194
-0.192
-0.190
-0.189
-0.187
-0.186
-0.184
-0.183
-0.181
-0.180
-0.179
-0.177
-0.176
-0.175
-0.174
-0.172
-0.171
-0.170
-0.169
-0.168
-0.167
-0.166
-0.165
-0.164
-0.163
-0.162
-0.161
-0.160
-0.159
-0.158
-0.157
-0.156
-0.155
-0.154
-0.153
-0.152
-0.151
-0.151
-0.150
-0.149
-0.148
-0.147
-0.146
-0.145
-0.144
-0.143
-0.142
-0.141
-0.141
-0.140
-0.139
-0.138
-0.137
-0.136
-0.135
-0.188
-0.190
-0.192
-0.194
-0.196
-0.198
-0.200
-0.202
-0.205
-0.207
-0.209
-0.212
-0.214
-0.217
-0.219
-0.222
-0.224
-0.227
-0.230
-0.232
-0.235
-0.238
-0.240
-0.243
-0.246
-0.248
-0.250
-0.253
-0.255
-0.257
-0.258
-0.260
-0.261
-0.262
-0.263
-0.264
-0.264
-0.265
-0.265
-0.265
-0.265
-0.264
-0.264
-0.263
-0.263
-0.262
-0.261
-0.260
-0.259
-0.257
-0.256
-0.254
-0.253
-0.251
-0.249
-0.247
-0.245
-0.243
-0.241
-0.239
-0.237
-0.235
-0.232
-0.230
-0.228
-0.225
-0.223
-0.221
-0.218
-0.216
-0.214
-0.212
-0.210
-0.208
-0.205
-0.203
-0.202
-0.200
-0.198
-0.196
-0.194
-0.192
-0.191
-0.189
-0.188
-0.186
-0.185
-0.183
-0.182
-0.180
-0.179
-0.178
-0.176
-0.175
-0.174
-0.173
-0.172
-0.171
-0.169
-0.168
-0.167
-0.166
-0.165
-0.164
-0.163
-0.162
-0.161
-0.160
-0.159
-0.158
-0.157
-0.156
-0.155
-0.155
-0.154
-0.153
-0.152
-0.151
-0.150
-0.149
-0.148
-0.147
-0.146
-0.145
-0.144
-0.144
-0.143
-0.142
-0.141
-0.140
-0.139
-0.138
-0.137
-0.136
-0.136
-0.189
-0.191
-0.193
-0.195
-0.197
-0.199
-0.201
-0.203
-0.206
-0.208
-0.210
-0.213
-0.215
-0.218
-0.220
-0.223
-0.226
-0.229
-0.231
-0.234
-0.237
-0.240
-0.242
-0.245
-0.248
-0.250
-0.253
-0.255
-0.257
-0.259
-0.261
-0.262
-0.264
-0.265
-0.266
-0.267
-0.267
-0.267
-0.267
-0.267
-0.267
-0.267
-0.266
-0.266
-0.265
-0.264
-0.263
-0.262
-0.261
-0.259
-0.258
-0.256
-0.255
-0.253
-0.251
-0.249
-0.247
-0.245
-0.243
-0.240
-0.238
-0.236
-0.233
-0.231
-0.229
-0.226
-0.224
-0.222
-0.219
-0.217
-0.215
-0.213
-0.210
-0.208
-0.206
-0.204
-0.202
-0.200
-0.198
-0.196
-0.195
-0.193
-0.191
-0.189
-0.188
-0.186
-0.185
-0.183
-0.182
-0.181
-0.179
-0.178
-0.177
-0.175
-0.174
-0.173
-0.172
-0.171
-0.170
-0.169
-0.168
-0.166
-0.165
-0.164
-0.163
-0.162
-0.162
-0.161
-0.160
-0.159
-0.158
-0.157
-0.156
-0.155
-0.154
-0.153
-0.152
-0.151
-0.150
-0.149
-0.148
-0.147
-0.147
-0.146
-0.145
-0.144
-0.143
-0.142
-0.141
-0.140
-0.139
-0.138
-0.138
-0.137
-0.136
-0.189
-0.191
-0.193
-0.195
-0.197
-0.199
-0.202
-0.204
-0.206
-0.209
-0.211
-0.214
-0.216
-0.219
-0.221
-0.224
-0.227
-0.230
-0.233
-0.236
-0.238
-0.241
-0.244
-0.247
-0.250
-0.252
-0.255
-0.257
-0.259
-0.261
-0.263
-0.265
-0.266
-0.267
-0.268
-0.269
-0.269
-0.270
-0.270
-0.270
-0.269
-0.269
-0.268
-0.268
-0.267
-0.266
-0.265
-0.264
-0.263
-0.261
-0.260
-0.258
-0.256
-0.254
-0.253
-0.251
-0.248
-0.246
-0.244
-0.242
-0.239
-0.237
-0.235
-0.232
-0.230
-0.227
-0.225
-0.222
-0.220
-0.218
-0.215
-0.213
-0.211
-0.209
-0.207
-0.205
-0.202
-0.200
-0.199
-0.197
-0.195
-0.193
-0.191
-0.190
-0.188
-0.187
-0.185
-0.184
-0.182
-0.181
-0.179
-0.178
-0.177
-0.176
-0.174
-0.173
-0.172
-0.171
-0.170
-0.169
-0.168
-0.167
-0.166
-0.165
-0.164
-0.163
-0.162
-0.161
-0.160
-0.159
-0.158
-0.157
-0.156
-0.155
-0.154
-0.153
-0.152
-0.151
-0.151
-0.150
-0.149
-0.148
-0.147
-0.146
-0.145
-0.144
-0.143
-0.142
-0.141
-0.140
-0.140
-0.139
-0.138
-0.137
-0.136
-0.190
-0.192
-0.194
-0.196
-0.198
-0.200
-0.202
-0.205
-0.207
-0.209
-0.212
-0.214
-0.217
-0.220
-0.222
-0.225
-0.228
-0.231
-0.234
-0.237
-0.240
-0.243
-0.246
-0.249
-0.252
-0.254
-0.257
-0.259
-0.262
-0.264
-0.266
-0.267
-0.269
-0.270
-0.271
-0.271
-0.272
-0.272
-0.272
-0.272
-0.272
-0.271
-0.270
-0.270
-0.269
-0.268
-0.267
-0.266
-0.264
-0.263
-0.261
-0.260
-0.258
-0.256
-0.254
-0.252
-0.250
-0.248
-0.245
-0.243
-0.241
-0.238
-0.236
-0.233
-0.231
-0.228
-0.226
-0.223
-0.221
-0.218
-0.216
-0.214
-0.211
-0.209
-0.207
-0.205
-0.203
-0.201
-0.199
-0.197
-0.195
-0.193
-0.192
-0.190
-0.188
-0.187
-0.185
-0.184
-0.182
-0.181
-0.180
-0.178
-0.177
-0.176
-0.175
-0.173
-0.172
-0.171
-0.170
-0.169
-0.168
-0.167
-0.166
-0.165
-0.164
-0.163
-0.162
-0.161
-0.160
-0.159
-0.158
-0.157
-0.156
-0.155
-0.155
-0.154
-0.153
-0.152
-0.151
-0.150
-0.149
-0.148
-0.147
-0.146
-0.145
-0.144
-0.143
-0.143
-0.142
-0.141
-0.140
-0.139
-0.138
-0.137
-0.136
-0.190
-0.192
-0.194
-0.196
-0.198
-0.201
-0.203
-0.205
-0.208
-0.210
-0.213
-0.215
-0.218
-0.221
-0.223
-0.226
-0.229
-0.232
-0.235
-0.238
-0.241
-0.244
-0.247
-0.250
-0.253
-0.256
-0.259
-0.261
-0.264
-0.266
-0.268
-0.269
-0.271
-0.272
-0.273
-0.273
-0.274
-0.274
-0.274
-0.274
-0.273
-0.273
-0.272
-0.271
-0.271
-0.270
-0.268
-0.267
-0.266
-0.264
-0.263
-0.261
-0.259
-0.257
-0.255
-0.253
-0.251
-0.249
-0.246
-0.244
-0.242
-0.239
-0.237
-0.234
-0.231
-0.229
-0.226
-0.224
-0.221
-0.219
-0.216
-0.214
-0.212
-0.210
-0.207
-0.205
-0.203
-0.201
-0.199
-0.197
-0.195
-0.193
-0.192
-0.190
-0.188
-0.187
-0.185
-0.184
-0.182
-0.181
-0.180
-0.178
-0.177
-0.176
-0.175
-0.174
-0.172
-0.171
-0.170
-0.169
-0.168
-0.167
-0.166
-0.165
-0.164
-0.163
-0.162
-0.161
-0.160
-0.159
-0.159
-0.158
-0.157
-0.156
-0.155
-0.154
-0.153
-0.152
-0.151
-0.150
-0.149
-0.148
-0.147
-0.146
-0.146
-0.145
-0.144
-0.143
-0.142
-0.141
-0.140
-0.139
-0.138
-0.137
-0.136
-0.190
-0.192
-0.194
-0.197
-0.199
-0.201
-0.203
-0.206
-0.208
-0.211
-0.213
-0.216
-0.218
-0.221
-0.224
-0.227
-0.230
-0.233
-0.236
-0.239
-0.243
-0.246
-0.249
-0.252
-0.255
-0.258
-0.260
-0.263
-0.265
-0.268
-0.269
-0.271
-0.273
-0.274
-0.275
-0.275
-0.276
-0.276
-0.276
-0.275
-0.275
-0.275
-0.274
-0.273
-0.272
-0.271
-0.270
-0.268
-0.267
-0.266
-0.264
-0.262
-0.260
-0.258
-0.256
-0.254
-0.252
-0.250
-0.247
-0.245
-0.242
-0.240
-0.237
-0.235
-0.232
-0.229
-0.227
-0.224
-0.222
-0.219
-0.217
-0.214
-0.212
-0.210
-0.207
-0.205
-0.203
-0.201
-0.199
-0.197
-0.195
-0.193
-0.192
-0.190
-0.188
-0.187
-0.185
-0.184
-0.182
-0.181
-0.180
-0.178
-0.177
-0.176
-0.175
-0.174
-0.172
-0.171
-0.170
-0.169
-0.168
-0.167
-0.166
-0.165
-0.164
-0.163
-0.162
-0.162
-0.161
-0.160
-0.159
-0.158
-0.157
-0.156
-0.155
-0.154
-0.153
-0.152
-0.151
-0.150
-0.150
-0.149
-0.148
-0.147
-0.146
-0.145
-0.144
-0.143
-0.142
-0.141
-0.140
-0.139
-0.138
-0.137
-0.137
-0.191
-0.193
-0.195
-0.197
-0.199
-0.201
-0.204
-0.206
-0.208
-0.211
-0.214
-0.216
-0.219
-0.222
-0.225
-0.228
-0.231
-0.234
-0.237
-0.240
-0.244
-0.247
-0.250
-0.253
-0.256
-0.259
-0.262
-0.264
-0.267
-0.269
-0.271
-0.273
-0.274
-0.275
-0.276
-0.277
-0.277
-0.277
-0.277
-0.277
-0.276
-0.276
-0.275
-0.274
-0.273
-0.272
-0.271
-0.270
-0.268
-0.267
-0.265
-0.263
-0.261
-0.259
-0.257
-0.255
-0.253
-0.251
-0.248
-0.246
-0.243
-0.240
-0.238
-0.235
-0.233
-0.230
-0.227
-0.225
-0.222
-0.220
-0.217
-0.215
-0.212
-0.210
-0.208
-0.205
-0.203
-0.201
-0.199
-0.197
-0.195
-0.193
-0.192
-0.190
-0.188
-0.187
-0.185
-0.184
-0.182
-0.181
-0.180
-0.178
-0.177
-0.176
-0.175
-0.174
-0.172
-0.171
-0.170
-0.169
-0.168
-0.167
-0.166
-0.165
-0.164
-0.164
-0.163
-0.162
-0.161
-0.160
-0.159
-0.158
-0.157
-0.156
-0.155
-0.154
-0.153
-0.153
-0.152
-0.151
-0.150
-0.149
-0.148
-0.147
-0.146
-0.145
-0.144
-0.143
-0.142
-0.141
-0.140
-0.139
-0.139
-0.138
-0.137
-0.191
-0.193
-0.195
-0.197
-0.199
-0.202
-0.204
-0.206
-0.209
-0.211
-0.214
-0.217
-0.219
-0.222
-0.225
-0.228
-0.231
-0.235
-0.238
-0.241
-0.244
-0.248
-0.251
-0.254
-0.257
-0.260
-0.263
-0.266
-0.268
-0.270
-0.272
-0.274
-0.275
-0.277
-0.277
-0.278
-0.278
-0.278
-0.278
-0.278
-0.278
-0.277
-0.276
-0.275
-0.274
-0.273
-0.272
-0.271
-0.269
-0.268
-0.266
-0.264
-0.262
-0.260
-0.258
-0.256
-0.254
-0.251
-0.249
-0.246
-0.244
-0.241
-0.238
-0.236
-0.233
-0.230
-0.228
-0.225
-0.222
-0.220
-0.217
-0.215
-0.212
-0.210
-0.208
-0.205
-0.203
-0.201
-0.199
-0.197
-0.195
-0.193
-0.191
-0.190
-0.188
-0.187
-0.185
-0.184
-0.182
-0.181
-0.179
-0.178
-0.177
-0.176
-0.175
-0.173
-0.172
-0.171
-0.170
-0.169
-0.168
-0.167
-0.166
-0.166
-0.165
-0.164
-0.163
-0.162
-0.161
-0.160
-0.159
-0.158
-0.157
-0.156
-0.156
-0.155
-0.154
-0.153
-0.152
-0.151
-0.150
-0.149
-0.148
-0.147
-0.146
-0.145
-0.144
-0.143
-0.142
-0.142
-0.141
-0.140
-0.139
-0.138
-0.137
-0.191
-0.193
-0.195
-0.197
-0.200
-0.202
-0.204
-0.207
-0.209
-0.212
-0.214
-0.217
-0.220
-0.223
-0.226
-0.229
-0.232
-0.235
-0.238
-0.242
-0.245
-0.248
-0.252
-0.255
-0.258
-0.261
-0.264
-0.267
-0.269
-0.271
-0.273
-0.275
-0.277
-0.278
-0.278
-0.279
-0.279
-0.279
-0.279
-0.279
-0.278
-0.278
-0.277
-0.276
-0.275
-0.274
-0.273
-0.271
-0.270
-0.268
-0.266
-0.265
-0.263
-0.261
-0.259
-0.256
-0.254
-0.252
-0.249
-0.247
-0.244
-0.241
-0.238
-0.236
-0.233
-0.230
-0.228
-0.225
-0.222
-0.220
-0.217
-0.215
-0.212
-0.210
-0.207
-0.205
-0.203
-0.201
-0.199
-0.197
-0.195
-0.193
-0.191
-0.189
-0.188
-0.186
-0.185
-0.183
-0.182
-0.181
-0.179
-0.178
-0.177
-0.176
-0.174
-0.173
-0.172
-0.171
-0.170
-0.169
-0.168
-0.167
-0.166
-0.166
-0.165
-0.164
-0.163
-0.162
-0.161
-0.160
-0.159
-0.158
-0.158
-0.157
-0.156
-0.155
-0.154
-0.153
-0.152
-0.151
-0.150
-0.149
-0.148
-0.147
-0.146
-0.145
-0.145
-0.144
-0.143
-0.142
-0.141
-0.140
-0.139
-0.138
-0.137
-0.191
-0.193
-0.195
-0.197
-0.200
-0.202
-0.204
-0.207
-0.209
-0.212
-0.214
-0.217
-0.220
-0.223
-0.226
-0.229
-0.232
-0.235
-0.239
-0.242
-0.245
-0.249
-0.252
-0.255
-0.259
-0.262
-0.265
-0.267
-0.270
-0.272
-0.274
-0.276
-0.277
-0.278
-0.279
-0.280
-0.280
-0.280
-0.280
-0.279
-0.279
-0.278
-0.277
-0.276
-0.275
-0.274
-0.273
-0.272
-0.270
-0.269
-0.267
-0.265
-0.263
-0.261
-0.259
-0.257
-0.254
-0.252
-0.249
-0.247
-0.244
-0.241
-0.239
-0.236
-0.233
-0.230
-0.227
-0.225
-0.222
-0.219
-0.217
-0.214
-0.212
-0.209
-0.207
-0.205
-0.203
-0.200
-0.198
-0.196
-0.194
-0.193
-0.191
-0.189
-0.187
-0.186
-0.184
-0.183
-0.181
-0.180
-0.179
-0.178
-0.176
-0.175
-0.174
-0.173
-0.172
-0.171
-0.170
-0.169
-0.168
-0.167
-0.166
-0.166
-0.165
-0.164
-0.163
-0.162
-0.161
-0.160
-0.159
-0.159
-0.158
-0.157
-0.156
-0.155
-0.154
-0.153
-0.152
-0.151
-0.150
-0.149
-0.148
-0.148
-0.147
-0.146
-0.145
-0.144
-0.143
-0.142
-0.141
-0.140
-0.139
-0.138
-0.137
-0.191
-0.193
-0.195
-0.198
-0.200
-0.202
-0.204
-0.207
-0.209
-0.212
-0.215
-0.217
-0.220
-0.223
-0.226
-0.229
-0.232
-0.236
-0.239
-0.242
-0.246
-0.249
-0.252
-0.256
-0.259
-0.262
-0.265
-0.268
-0.270
-0.272
-0.274
-0.276
-0.278
-0.279
-0.279
-0.280
-0.280
-0.280
-0.280
-0.280
-0.279
-0.278
-0.278
-0.277
-0.276
-0.274
-0.273
-0.272
-0.270
-0.269
-0.267
-0.265
-0.263
-0.261
-0.259
-0.257
-0.254
-0.252
-0.249
-0.247
-0.244
-0.241
-0.238
-0.236
-0.233
-0.230
-0.227
-0.224
-0.222
-0.219
-0.216
-0.214
-0.211
-0.209
-0.207
-0.204
-0.202
-0.200
-0.198
-0.196
-0.194
-0.192
-0.190
-0.189
-0.187
-0.185
-0.184
-0.182
-0.181
-0.180
-0.178
-0.177
-0.176
-0.175
-0.174
-0.173
-0.172
-0.171
-0.170
-0.169
-0.168
-0.167
-0.166
-0.166
-0.165
-0.164
-0.163
-0.162
-0.161
-0.160
-0.160
-0.159
-0.158
-0.157
-0.156
-0.155
-0.154
-0.153
-0.152
-0.151
-0.151
-0.150
-0.149
-0.148
-0.147
-0.146
-0.145
-0.144
-0.143
-0.142
-0.141
-0.140
-0.139
-0.138
-0.137
-0.191
-0.193
-0.195
-0.198
-0.200
-0.202
-0.204
-0.207
-0.209
-0.212
-0.215
-0.217
-0.220
-0.223
-0.226
-0.229
-0.232
-0.236
-0.239
-0.242
-0.246
-0.249
-0.252
-0.256
-0.259
-0.262
-0.265
-0.268
-0.270
-0.272
-0.274
-0.276
-0.277
-0.279
-0.279
-0.280
-0.280
-0.280
-0.280
-0.280
-0.279
-0.278
-0.278
-0.277
-0.276
-0.274
-0.273
-0.272
-0.270
-0.269
-0.267
-0.265
-0.263
-0.261
-0.259
-0.256
-0.254
-0.252
-0.249
-0.246
-0.244
-0.241
-0.238
-0.235
-0.232
-0.230
-0.227
-0.224
-0.221
-0.218
-0.216
-0.213
-0.211
-0.208
-0.206
-0.204
-0.201
-0.199
-0.197
-0.195
-0.193
-0.191
-0.190
-0.188
-0.186
-0.185
-0.183
-0.182
-0.180
-0.179
-0.178
-0.177
-0.176
-0.175
-0.174
-0.173
-0.172
-0.171
-0.170
-0.169
-0.168
-0.167
-0.166
-0.165
-0.165
-0.164
-0.163
-0.162
-0.161
-0.160
-0.160
-0.159
-0.158
-0.157
-0.156
-0.155
-0.154
-0.153
-0.153
-0.152
-0.151
-0.150
-0.149
-0.148
-0.147
-0.146
-0.145
-0.144
-0.143
-0.142
-0.141
-0.140
-0.139
-0.138
-0.137
-0.191
-0.193
-0.195
-0.197
-0.200
-0.202
-0.204
-0.207
-0.209
-0.212
-0.214
-0.217
-0.220
-0.223
-0.226
-0.229
-0.232
-0.235
-0.239
-0.242
-0.246
-0.249
-0.252
-0.256
-0.259
-0.262
-0.265
-0.267
-0.270
-0.272
-0.274
-0.276
-0.277
-0.278
-0.279
-0.280
-0.280
-0.280
-0.280
-0.279
-0.279
-0.278
-0.277
-0.276
-0.275
-0.274
-0.273
-0.271
-0.270
-0.268
-0.267
-0.265
-0.263
-0.261
-0.258
-0.256
-0.254
-0.251
-0.249
-0.246
-0.243
-0.240
-0.237
-0.235
-0.232
-0.229
-0.226
-0.223
-0.220
-0.218
-0.215
-0.212
-0.210
-0.207
-0.205
-0.203
-0.201
-0.198
-0.196
-0.194
-0.192
-0.191
-0.189
-0.187
-0.186
-0.184
-0.183
-0.181
-0.180
-0.179
-0.177
-0.176
-0.175
-0.174
-0.173
-0.172
-0.171
-0.170
-0.169
-0.169
-0.168
-0.167
-0.166
-0.165
-0.164
-0.164
-0.163
-0.162
-0.161
-0.160
-0.160
-0.159
-0.158
-0.157
-0.156
-0.155
-0.154
-0.154
-0.153
-0.152
-0.151
-0.150
-0.149
-0.148
-0.147
-0.146
-0.145
-0.144
-0.143
-0.142
-0.141
-0.140
-0.139
-0.138
-0.137
-0.191
-0.193
-0.195
-0.197
-0.200
-0.202
-0.204
-0.207
-0.209
-0.212
-0.214
-0.217
-0.220
-0.223
-0.226
-0.229
-0.232
-0.235
-0.238
-0.242
-0.245
-0.248
-0.252
-0.255
-0.258
-0.261
-0.264
-0.267
-0.269
-0.271
-0.273
-0.275
-0.276
-0.278
-0.278
-0.279
-0.279
-0.279
-0.279
-0.279
-0.278
-0.277
-0.277
-0.276
-0.275
-0.273
-0.272
-0.271
-0.269
-0.268
-0.266
-0.264
-0.262
-0.260
-0.258
-0.255
-0.253
-0.250
-0.248
-0.245
-0.242
-0.240
-0.237
-0.234
-0.231
-0.228
-0.225
-0.222
-0.220
-0.217
-0.214
-0.212
-0.209
-0.206
-0.204
-0.202
-0.200
-0.197
-0.195
-0.193
-0.191
-0.190
-0.188
-0.186
-0.185
-0.183
-0.182
-0.180
-0.179
-0.178
-0.177
-0.176
-0.174
-0.173
-0.172
-0.172
-0.171
-0.170
-0.169
-0.168
-0.167
-0.167
-0.166
-0.165
-0.164
-0.164
-0.163
-0.162
-0.161
-0.160
-0.160
-0.159
-0.158
-0.157
-0.156
-0.155
-0.155
-0.154
-0.153
-0.152
-0.151
-0.150
-0.149
-0.148
-0.147
-0.146
-0.145
-0.144
-0.143
-0.142
-0.141
-0.140
-0.139
-0.138
-0.137
-0.191
-0.193
-0.195
-0.197
-0.199
-0.202
-0.204
-0.206
-0.209
-0.211
-0.214
-0.217
-0.219
-0.222
-0.225
-0.228
-0.232
-0.235
-0.238
-0.241
-0.245
-0.248
-0.251
-0.254
-0.258
-0.261
-0.263
-0.266
-0.268
-0.271
-0.273
-0.274
-0.276
-0.277
-0.277
-0.278
-0.278
-0.278
-0.278
-0.278
-0.277
-0.277
-0.276
-0.275
-0.274
-0.273
-0.271
-0.270
-0.269
-0.267
-0.265
-0.263
-0.261
-0.259
-0.257
-0.255
-0.252
-0.250
-0.247
-0.244
-0.241
-0.239
-0.236
-0.233
-0.230
-0.227
-0.224
-0.221
-0.218
-0.216
-0.213
-0.210
-0.208
-0.205
-0.203
-0.201
-0.198
-0.196
-0.194
-0.192
-0.190
-0.188
-0.187
-0.185
-0.184
-0.182
-0.181
-0.179
-0.178
-0.177
-0.176
-0.175
-0.174
-0.173
-0.172
-0.171
-0.170
-0.169
-0.169
-0.168
-0.167
-0.166
-0.166
-0.165
-0.164
-0.163
-0.163
-0.162
-0.161
-0.160
-0.160
-0.159
-0.158
-0.157
-0.156
-0.156
-0.155
-0.154
-0.153
-0.152
-0.151
-0.150
-0.149
-0.148
-0.147
-0.146
-0.145
-0.144
-0.143
-0.142
-0.141
-0.140
-0.139
-0.138
-0.137
-0.191
-0.193
-0.195
-0.197
-0.199
-0.201
-0.204
-0.206
-0.208
-0.211
-0.214
-0.216
-0.219
-0.222
-0.225
-0.228
-0.231
-0.234
-0.237
-0.241
-0.244
-0.247
-0.250
-0.254
-0.257
-0.260
-0.262
-0.265
-0.267
-0.269
-0.271
-0.273
-0.274
-0.275
-0.276
-0.277
-0.277
-0.277
-0.277
-0.277
-0.276
-0.275
-0.275
-0.274
-0.273
-0.272
-0.270
-0.269
-0.268
-0.266
-0.264
-0.262
-0.260
-0.258
-0.256
-0.254
-0.251
-0.249
-0.246
-0.243
-0.240
-0.237
-0.235
-0.232
-0.229
-0.226
-0.223
-0.220
-0.217
-0.214
-0.212
-0.209
-0.206
-0.204
-0.202
-0.199
-0.197
-0.195
-0.193
-0.191
-0.189
-0.187
-0.186
-0.184
-0.182
-0.181
-0.180
-0.178
-0.177
-0.176
-0.175
-0.174
-0.173
-0.172
-0.171
-0.170
-0.169
-0.169
-0.168
-0.167
-0.167
-0.166
-0.165
-0.165
-0.164
-0.163
-0.163
-0.162
-0.161
-0.160
-0.160
-0.159
-0.158
-0.157
-0.156
-0.156
-0.155
-0.154
-0.153
-0.152
-0.151
-0.150
-0.149
-0.148
-0.147
-0.146
-0.145
-0.144
-0.143
-0.142
-0.141
-0.140
-0.139
-0.138
-0.137
-0.191
-0.193
-0.195
-0.197
-0.199
-0.201
-0.203
-0.206
-0.208
-0.211
-0.213
-0.216
-0.219
-0.221
-0.224
-0.227
-0.230
-0.233
-0.237
-0.240
-0.243
-0.246
-0.249
-0.253
-0.256
-0.258
-0.261
-0.264
-0.266
-0.268
-0.270
-0.272
-0.273
-0.274
-0.275
-0.275
-0.275
-0.276
-0.275
-0.275
-0.275
-0.274
-0.273
-0.272
-0.271
-0.270
-0.269
-0.268
-0.266
-0.265
-0.263
-0.261
-0.259
-0.257
-0.255
-0.252
-0.250
-0.247
-0.245
-0.242
-0.239
-0.236
-0.233
-0.230
-0.227
-0.224
-0.221
-0.218
-0.216
-0.213
-0.210
-0.207
-0.205
-0.202
-0.200
-0.198
-0.195
-0.193
-0.191
-0.189
-0.188
-0.186
-0.184
-0.183
-0.181
-0.180
-0.178
-0.177
-0.176
-0.175
-0.174
-0.173
-0.172
-0.171
-0.170
-0.170
-0.169
-0.168
-0.167
-0.167
-0.166
-0.165
-0.165
-0.164
-0.164
-0.163
-0.162
-0.162
-0.161
-0.160
-0.160
-0.159
-0.158
-0.157
-0.156
-0.156
-0.155
-0.154
-0.153
-0.152
-0.151
-0.150
-0.149
-0.148
-0.147
-0.146
-0.145
-0.144
-0.143
-0.142
-0.141
-0.140
-0.139
-0.138
-0.137
-0.190
-0.192
-0.194
-0.196
-0.198
-0.201
-0.203
-0.205
-0.208
-0.210
-0.213
-0.215
-0.218
-0.221
-0.224
-0.227
-0.230
-0.233
-0.236
-0.239
-0.242
-0.245
-0.248
-0.251
-0.254
-0.257
-0.260
-0.262
-0.265
-0.267
-0.268
-0.270
-0.271
-0.272
-0.273
-0.273
-0.274
-0.274
-0.274
-0.274
-0.273
-0.273
-0.272
-0.271
-0.270
-0.269
-0.268
-0.266
-0.265
-0.263
-0.262
-0.260
-0.258
-0.256
-0.253
-0.251
-0.248
-0.246
-0.243
-0.240
-0.237
-0.234
-0.231
-0.229
-0.226
-0.223
-0.220
-0.217
-0.214
-0.211
-0.208
-0.206
-0.203
-0.201
-0.198
-0.196
-0.194
-0.192
-0.190
-0.188
-0.186
-0.184
-0.183
-0.181
-0.180
-0.178
-0.177
-0.176
-0.175
-0.174
-0.173
-0.172
-0.171
-0.170
-0.169
-0.169
-0.168
-0.167
-0.167
-0.166
-0.166
-0.165
-0.164
-0.164
-0.163
-0.163
-0.162
-0.161
-0.161
-0.160
-0.159
-0.159
-0.158
-0.157
-0.156
-0.156
-0.155
-0.154
-0.153
-0.152
-0.151
-0.150
-0.149
-0.148
-0.147
-0.146
-0.145
-0.144
-0.143
-0.142
-0.141
-0.140
-0.139
-0.138
-0.137
-0.190
-0.192
-0.194
-0.196
-0.198
-0.200
-0.202
-0.205
-0.207
-0.210
-0.212
-0.215
-0.217
-0.220
-0.223
-0.226
-0.229
-0.232
-0.235
-0.238
-0.241
-0.244
-0.247
-0.250
-0.253
-0.256
-0.258
-0.261
-0.263
-0.265
-0.267
-0.268
-0.269
-0.270
-0.271
-0.272
-0.272
-0.272
-0.272
-0.272
-0.271
-0.271
-0.270
-0.269
-0.268
-0.267
-0.266
-0.265
-0.263
-0.262
-0.260
-0.258
-0.256
-0.254
-0.252
-0.249
-0.247
-0.244
-0.241
-0.239
-0.236
-0.233
-0.230
-0.227
-0.224
-0.221
-0.218
-0.215
-0.212
-0.209
-0.206
-0.204
-0.201
-0.199
-0.196
-0.194
-0.192
-0.190
-0.188
-0.186
-0.184
-0.182
-0.181
-0.179
-0.178
-0.177
-0.175
-0.174
-0.173
-0.172
-0.171
-0.170
-0.170
-0.169
-0.168
-0.168
-0.167
-0.167
-0.166
-0.165
-0.165
-0.164
-0.164
-0.163
-0.163
-0.162
-0.162
-0.161
-0.161
-0.160
-0.159
-0.159
-0.158
-0.157
-0.156
-0.156
-0.155
-0.154
-0.153
-0.152
-0.151
-0.150
-0.149
-0.148
-0.147
-0.146
-0.145
-0.144
-0.143
-0.142
-0.141
-0.140
-0.139
-0.138
-0.137
-0.190
-0.192
-0.194
-0.196
-0.198
-0.200
-0.202
-0.204
-0.207
-0.209
-0.211
-0.214
-0.217
-0.219
-0.222
-0.225
-0.228
-0.231
-0.234
-0.237
-0.240
-0.243
-0.246
-0.249
-0.252
-0.254
-0.257
-0.259
-0.261
-0.263
-0.265
-0.266
-0.268
-0.269
-0.269
-0.270
-0.270
-0.270
-0.270
-0.270
-0.270
-0.269
-0.268
-0.268
-0.267
-0.266
-0.265
-0.263
-0.262
-0.260
-0.258
-0.257
-0.255
-0.252
-0.250
-0.248
-0.245
-0.242
-0.239
-0.237
-0.234
-0.231
-0.227
-0.224
-0.221
-0.218
-0.215
-0.212
-0.209
-0.207
-0.204
-0.201
-0.199
-0.196
-0.194
-0.192
-0.189
-0.187
-0.185
-0.184
-0.182
-0.180
-0.179
-0.177
-0.176
-0.175
-0.174
-0.173
-0.172
-0.171
-0.170
-0.169
-0.168
-0.168
-0.167
-0.167
-0.166
-0.166
-0.165
-0.165
-0.164
-0.164
-0.163
-0.163
-0.162
-0.162
-0.161
-0.161
-0.160
-0.160
-0.159
-0.158
-0.158
-0.157
-0.156
-0.155
-0.155
-0.154
-0.153
-0.152
-0.151
-0.150
-0.149
-0.148
-0.147
-0.146
-0.145
-0.144
-0.143
-0.142
-0.141
-0.140
-0.139
-0.138
-0.137
-0.189
-0.191
-0.193
-0.195
-0.197
-0.199
-0.201
-0.204
-0.206
-0.208
-0.211
-0.213
-0.216
-0.219
-0.221
-0.224
-0.227
-0.230
-0.233
-0.236
-0.239
-0.242
-0.245
-0.247
-0.250
-0.253
-0.255
-0.257
-0.260
-0.261
-0.263
-0.264
-0.266
-0.267
-0.267
-0.268
-0.268
-0.268
-0.268
-0.268
-0.268
-0.267
-0.267
-0.266
-0.265
-0.264
-0.263
-0.261
-0.260
-0.258
-0.257
-0.255
-0.253
-0.250
-0.248
-0.246
-0.243
-0.240
-0.237
-0.234
-0.231
-0.228
-0.225
-0.222
-0.219
-0.216
-0.213
-0.210
-0.207
-0.204
-0.201
-0.199
-0.196
-0.194
-0.191
-0.189
-0.187
-0.185
-0.183
-0.181
-0.180
-0.178
-0.177
-0.175
-0.174
-0.173
-0.172
-0.171
-0.170
-0.169
-0.168
-0.168
-0.167
-0.166
-0.166
-0.165
-0.165
-0.165
-0.164
-0.164
-0.163
-0.163
-0.163
-0.162
-0.162
-0.162
-0.161
-0.161
-0.160
-0.160
-0.159
-0.158
-0.158
-0.157
-0.156
-0.155
-0.155
-0.154
-0.153
-0.152
-0.151
-0.150
-0.149
-0.148
-0.147
-0.146
-0.145
-0.144
-0.143
-0.142
-0.141
-0.140
-0.139
-0.138
-0.137
-0.189
-0.191
-0.193
-0.195
-0.197
-0.199
-0.201
-0.203
-0.205
-0.208
-0.210
-0.213
-0.215
-0.218
-0.220
-0.223
-0.226
-0.229
-0.232
-0.235
-0.238
-0.240
-0.243
-0.246
-0.249
-0.251
-0.254
-0.256
-0.258
-0.260
-0.261
-0.263
-0.264
-0.265
-0.265
-0.266
-0.266
-0.266
-0.266
-0.266
-0.266
-0.265
-0.265
-0.264
-0.263
-0.262
-0.261
-0.260
-0.258
-0.257
-0.255
-0.253
-0.251
-0.248
-0.246
-0.243
-0.241
-0.238
-0.235
-0.232
-0.229
-0.226
-0.222
-0.219
-0.216
-0.213
-0.210
-0.207
-0.204
-0.201
-0.198
-0.196
-0.193
-0.191
-0.188
-0.186
-0.184
-0.182
-0.180
-0.179
-0.177
-0.176
-0.174
-0.173
-0.172
-0.171
-0.170
-0.169
-0.168
-0.167
-0.167
-0.166
-0.166
-0.165
-0.165
-0.164
-0.164
-0.164
-0.163
-0.163
-0.163
-0.162
-0.162
-0.162
-0.161
-0.161
-0.161
-0.160
-0.160
-0.159
-0.159
-0.158
-0.157
-0.157
-0.156
-0.155
-0.154
-0.154
-0.153
-0.152
-0.151
-0.150
-0.149
-0.148
-0.147
-0.146
-0.145
-0.144
-0.143
-0.142
-0.141
-0.140
-0.139
-0.138
-0.137
-0.189
-0.190
-0.192
-0.194
-0.196
-0.198
-0.200
-0.202
-0.205
-0.207
-0.209
-0.212
-0.214
-0.217
-0.220
-0.222
-0.225
-0.228
-0.231
-0.234
-0.236
-0.239
-0.242
-0.245
-0.247
-0.250
-0.252
-0.254
-0.256
-0.258
-0.259
-0.261
-0.262
-0.263
-0.263
-0.264
-0.264
-0.264
-0.264
-0.264
-0.264
-0.263
-0.263
-0.262
-0.261
-0.260
-0.259
-0.258
-0.256
-0.255
-0.253
-0.251
-0.249
-0.246
-0.244
-0.241
-0.238
-0.235
-0.232
-0.229
-0.226
-0.223
-0.219
-0.216
-0.213
-0.210
-0.207
-0.204
-0.201
-0.198
-0.195
-0.192
-0.190
-0.188
-0.185
-0.183
-0.181
-0.179
-0.178
-0.176
-0.174
-0.173
-0.172
-0.171
-0.169
-0.168
-0.168
-0.167
-0.166
-0.165
-0.165
-0.164
-0.164
-0.164
-0.163
-0.163
-0.163
-0.162
-0.162
-0.162
-0.162
-0.162
-0.161
-0.161
-0.161
-0.161
-0.160
-0.160
-0.159
-0.159
-0.158
-0.158
-0.157
-0.157
-0.156
-0.155
-0.154
-0.153
-0.153
-0.152
-0.151
-0.150
-0.149
-0.148
-0.147
-0.146
-0.145
-0.144
-0.142
-0.141
-0.140
-0.139
-0.138
-0.137
-0.136
-0.188
-0.190
-0.192
-0.194
-0.196
-0.198
-0.200
-0.202
-0.204
-0.206
-0.209
-0.211
-0.214
-0.216
-0.219
-0.221
-0.224
-0.227
-0.230
-0.233
-0.235
-0.238
-0.241
-0.243
-0.246
-0.248
-0.251
-0.253
-0.255
-0.256
-0.258
-0.259
-0.260
-0.261
-0.261
-0.262
-0.262
-0.262
-0.262
-0.262
-0.262
-0.261
-0.261
-0.260
-0.259
-0.258
-0.257
-0.256
-0.254
-0.253
-0.251
-0.249
-0.246
-0.244
-0.241
-0.239
-0.236
-0.233
-0.229
-0.226
-0.223
-0.219
-0.216
-0.213
-0.209
-0.206
-0.203
-0.200
-0.197
-0.194
-0.191
-0.189
-0.186
-0.184
-0.182
-0.180
-0.178
-0.176
-0.174
-0.173
-0.171
-0.170
-0.169
-0.168
-0.167
-0.166
-0.165
-0.164
-0.164
-0.163
-0.163
-0.162
-0.162
-0.162
-0.162
-0.161
-0.161
-0.161
-0.161
-0.161
-0.161
-0.161
-0.161
-0.160
-0.160
-0.160
-0.160
-0.159
-0.159
-0.159
-0.158
-0.158
-0.157
-0.156
-0.156
-0.155
-0.154
-0.153
-0.152
-0.151
-0.151
-0.150
-0.149
-0.148
-0.146
-0.145
-0.144
-0.143
-0.142
-0.141
-0.140
-0.139
-0.138
-0.137
-0.136
-0.188
-0.189
-0.191
-0.193
-0.195
-0.197
-0.199
-0.201
-0.203
-0.206
-0.208
-0.210
-0.213
-0.215
-0.218
-0.221
-0.223
-0.226
-0.229
-0.232
-0.234
-0.237
-0.240
-0.242
-0.245
-0.247
-0.249
-0.251
-0.253
-0.255
-0.256
-0.257
-0.258
-0.259
-0.260
-0.260
-0.260
-0.260
-0.260
-0.260
-0.260
-0.259
-0.259
-0.258
-0.257
-0.256
-0.255
-0.254
-0.252
-0.250
-0.249
-0.246
-0.244
-0.242
-0.239
-0.236
-0.233
-0.230
-0.226
-0.223
-0.219
-0.216
-0.212
-0.209
-0.205
-0.202
-0.199
-0.196
-0.193
-0.190
-0.187
-0.185
-0.182
-0.180
-0.178
-0.176
-0.174
-0.172
-0.171
-0.169
-0.168
-0.167
-0.166
-0.165
-0.164
-0.163
-0.163
-0.162
-0.162
-0.161
-0.161
-0.161
-0.160
-0.160
-0.160
-0.160
-0.160
-0.160
-0.160
-0.160
-0.160
-0.160
-0.160
-0.160
-0.160
-0.159
-0.159
-0.159
-0.159
-0.158
-0.158
-0.157
-0.157
-0.156
-0.155
-0.155
-0.154
-0.153
-0.152
-0.151
-0.150
-0.149
-0.148
-0.147
-0.146
-0.145
-0.144
-0.143
-0.142
-0.141
-0.140
-0.139
-0.138
-0.137
-0.136
-0.187
-0.189
-0.191
-0.193
-0.194
-0.196
-0.198
-0.201
-0.203
-0.205
-0.207
-0.210
-0.212
-0.215
-0.217
-0.220
-0.222
-0.225
-0.228
-0.231
-0.233
-0.236
-0.239
-0.241
-0.244
-0.246
-0.248
-0.250
-0.252
-0.253
-0.255
-0.256
-0.257
-0.257
-0.258
-0.258
-0.259
-0.259
-0.259
-0.258
-0.258
-0.257
-0.257
-0.256
-0.255
-0.254
-0.253
-0.252
-0.250
-0.248
-0.246
-0.244
-0.242
-0.239
-0.236
-0.233
-0.230
-0.226
-0.223
-0.219
-0.216
-0.212
-0.208
-0.205
-0.201
-0.198
-0.194
-0.191
-0.188
-0.185
-0.183
-0.180
-0.178
-0.176
-0.174
-0.172
-0.170
-0.169
-0.167
-0.166
-0.165
-0.164
-0.163
-0.162
-0.161
-0.161
-0.160
-0.160
-0.159
-0.159
-0.159
-0.158
-0.158
-0.158
-0.158
-0.158
-0.158
-0.158
-0.159
-0.159
-0.159
-0.159
-0.159
-0.159
-0.159
-0.159
-0.159
-0.158
-0.158
-0.158
-0.158
-0.157
-0.157
-0.156
-0.155
-0.155
-0.154
-0.153
-0.152
-0.151
-0.150
-0.149
-0.148
-0.147
-0.146
-0.145
-0.144
-0.143
-0.142
-0.141
-0.140
-0.138
-0.137
-0.136
-0.135
-0.187
-0.188
-0.190
-0.192
-0.194
-0.196
-0.198
-0.200
-0.202
-0.204
-0.207
-0.209
-0.211
-0.214
-0.216
-0.219
-0.222
-0.224
-0.227
-0.230
-0.232
-0.235
-0.238
-0.240
-0.243
-0.245
-0.247
-0.249
-0.251
-0.252
-0.253
-0.255
-0.255
-0.256
-0.257
-0.257
-0.257
-0.257
-0.257
-0.257
-0.256
-0.256
-0.255
-0.254
-0.253
-0.252
-0.251
-0.250
-0.248
-0.246
-0.244
-0.242
-0.239
-0.236
-0.233
-0.230
-0.226
-0.223
-0.219
-0.215
-0.211
-0.207
-0.204
-0.200
-0.196
-0.193
-0.189
-0.186
-0.183
-0.180
-0.177
-0.175
-0.173
-0.171
-0.169
-0.167
-0.166
-0.164
-0.163
-0.162
-0.161
-0.160
-0.159
-0.159
-0.158
-0.158
-0.157
-0.157
-0.157
-0.156
-0.156
-0.156
-0.156
-0.156
-0.157
-0.157
-0.157
-0.157
-0.157
-0.157
-0.158
-0.158
-0.158
-0.158
-0.158
-0.158
-0.158
-0.158
-0.158
-0.158
-0.157
-0.157
-0.156
-0.156
-0.155
-0.154
-0.153
-0.153
-0.152
-0.151
-0.150
-0.149
-0.148
-0.147
-0.146
-0.145
-0.144
-0.142
-0.141
-0.140
-0.139
-0.138
-0.137
-0.136
-0.135
-0.186
-0.188
-0.190
-0.191
-0.193
-0.195
-0.197
-0.199
-0.201
-0.204
-0.206
-0.208
-0.211
-0.213
-0.216
-0.218
-0.221
-0.224
-0.226
-0.229
-0.232
-0.234
-0.237
-0.239
-0.242
-0.244
-0.246
-0.248
-0.250
-0.251
-0.252
-0.253
-0.254
-0.255
-0.255
-0.256
-0.256
-0.256
-0.256
-0.255
-0.255
-0.254
-0.254
-0.253
-0.252
-0.251
-0.249
-0.248
-0.246
-0.244
-0.242
-0.239
-0.236
-0.233
-0.230
-0.226
-0.223
-0.219
-0.215
-0.211
-0.206
-0.202
-0.198
-0.194
-0.190
-0.187
-0.183
-0.180
-0.177
-0.174
-0.172
-0.169
-0.167
-0.165
-0.164
-0.162
-0.161
-0.160
-0.159
-0.158
-0.157
-0.156
-0.156
-0.155
-0.155
-0.154
-0.154
-0.154
-0.154
-0.154
-0.154
-0.154
-0.154
-0.154
-0.155
-0.155
-0.155
-0.156
-0.156
-0.156
-0.156
-0.157
-0.157
-0.157
-0.157
-0.158
-0.158
-0.157
-0.157
-0.157
-0.157
-0.156
-0.156
-0.155
-0.155
-0.154
-0.153
-0.152
-0.151
-0.151
-0.150
-0.149
-0.147
-0.146
-0.145
-0.144
-0.143
-0.142
-0.141
-0.140
-0.139
-0.138
-0.137
-0.136
-0.135
-0.186
-0.187
-0.189
-0.191
-0.193
-0.195
-0.197
-0.199
-0.201
-0.203
-0.205
-0.208
-0.210
-0.212
-0.215
-0.218
-0.220
-0.223
-0.226
-0.228
-0.231
-0.234
-0.236
-0.239
-0.241
-0.243
-0.245
-0.247
-0.249
-0.250
-0.252
-0.253
-0.254
-0.254
-0.255
-0.255
-0.255
-0.255
-0.254
-0.254
-0.253
-0.253
-0.252
-0.251
-0.250
-0.249
-0.248
-0.246
-0.244
-0.242
-0.239
-0.237
-0.234
-0.230
-0.227
-0.223
-0.219
-0.214
-0.210
-0.206
-0.201
-0.197
-0.192
-0.188
-0.184
-0.180
-0.177
-0.174
-0.171
-0.168
-0.165
-0.163
-0.161
-0.160
-0.158
-0.157
-0.156
-0.155
-0.154
-0.153
-0.153
-0.152
-0.152
-0.151
-0.151
-0.151
-0.151
-0.151
-0.151
-0.151
-0.152
-0.152
-0.152
-0.152
-0.153
-0.153
-0.154
-0.154
-0.154
-0.155
-0.155
-0.156
-0.156
-0.156
-0.157
-0.157
-0.157
-0.157
-0.157
-0.157
-0.156
-0.156
-0.156
-0.155
-0.154
-0.154
-0.153
-0.152
-0.151
-0.150
-0.149
-0.148
-0.147
-0.146
-0.145
-0.144
-0.143
-0.142
-0.141
-0.139
-0.138
-0.137
-0.136
-0.135
-0.134
-0.185
-0.187
-0.188
-0.190
-0.192
-0.194
-0.196
-0.198
-0.200
-0.202
-0.205
-0.207
-0.209
-0.212
-0.214
-0.217
-0.220
-0.222
-0.225
-0.228
-0.230
-0.233
-0.236
-0.238
-0.241
-0.243
-0.245
-0.247
-0.249
-0.250
-0.251
-0.252
-0.253
-0.254
-0.254
-0.254
-0.254
-0.254
-0.253
-0.253
-0.252
-0.252
-0.251
-0.250
-0.249
-0.247
-0.246
-0.244
-0.242
-0.240
-0.237
-0.234
-0.231
-0.227
-0.223
-0.219
-0.214
-0.209
-0.205
-0.200
-0.195
-0.190
-0.186
-0.181
-0.177
-0.173
-0.170
-0.166
-0.163
-0.161
-0.158
-0.156
-0.154
-0.153
-0.152
-0.151
-0.150
-0.149
-0.149
-0.148
-0.148
-0.148
-0.148
-0.148
-0.148
-0.148
-0.148
-0.148
-0.148
-0.149
-0.149
-0.149
-0.150
-0.150
-0.151
-0.151
-0.152
-0.152
-0.153
-0.154
-0.154
-0.155
-0.155
-0.156
-0.156
-0.156
-0.156
-0.156
-0.156
-0.156
-0.156
-0.156
-0.155
-0.155
-0.154
-0.153
-0.153
-0.152
-0.151
-0.150
-0.149
-0.148
-0.147
-0.146
-0.145
-0.143
-0.142
-0.141
-0.140
-0.139
-0.138
-0.137
-0.136
-0.135
-0.134
-0.184
-0.186
-0.188
-0.190
-0.191
-0.193
-0.195
-0.197
-0.199
-0.202
-0.204
-0.206
-0.209
-0.211
-0.214
-0.216
-0.219
-0.222
-0.225
-0.227
-0.230
-0.233
-0.235
-0.238
-0.240
-0.243
-0.245
-0.247
-0.248
-0.250
-0.251
-0.252
-0.253
-0.253
-0.254
-0.254
-0.254
-0.253
-0.253
-0.252
-0.252
-0.251
-0.250
-0.249
-0.248
-0.246
-0.244
-0.242
-0.240
-0.237
-0.234
-0.231
-0.227
-0.223
-0.219
-0.214
-0.209
-0.204
-0.199
-0.193
-0.188
-0.183
-0.178
-0.173
-0.169
-0.165
-0.161
-0.158
-0.155
-0.152
-0.150
-0.148
-0.147
-0.146
-0.145
-0.144
-0.144
-0.143
-0.143
-0.143
-0.143
-0.143
-0.143
-0.144
-0.144
-0.144
-0.145
-0.145
-0.145
-0.146
-0.146
-0.147
-0.148
-0.148
-0.149
-0.150
-0.150
-0.151
-0.152
-0.152
-0.153
-0.154
-0.154
-0.155
-0.155
-0.155
-0.156
-0.156
-0.156
-0.156
-0.156
-0.155
-0.155
-0.154
-0.154
-0.153
-0.152
-0.151
-0.150
-0.150
-0.148
-0.147
-0.146
-0.145
-0.144
-0.143
-0.142
-0.141
-0.140
-0.138
-0.137
-0.136
-0.135
-0.134
-0.133
-0.184
-0.185
-0.187
-0.189
-0.191
-0.193
-0.195
-0.197
-0.199
-0.201
-0.203
-0.206
-0.208
-0.211
-0.213
-0.216
-0.219
-0.221
-0.224
-0.227
-0.230
-0.233
-0.235
-0.238
-0.240
-0.243
-0.245
-0.247
-0.248
-0.250
-0.251
-0.252
-0.253
-0.253
-0.254
-0.254
-0.254
-0.253
-0.253
-0.252
-0.251
-0.250
-0.249
-0.248
-0.247
-0.245
-0.243
-0.241
-0.238
-0.235
-0.232
-0.228
-0.224
-0.219
-0.214
-0.209
-0.203
-0.198
-0.192
-0.186
-0.180
-0.174
-0.169
-0.164
-0.160
-0.155
-0.152
-0.148
-0.146
-0.143
-0.141
-0.140
-0.139
-0.138
-0.137
-0.137
-0.137
-0.137
-0.137
-0.138
-0.138
-0.138
-0.139
-0.139
-0.140
-0.141
-0.141
-0.142
-0.142
-0.143
-0.144
-0.145
-0.145
-0.146
-0.147
-0.148
-0.148
-0.149
-0.150
-0.151
-0.152
-0.152
-0.153
-0.154
-0.154
-0.155
-0.155
-0.155
-0.155
-0.155
-0.155
-0.155
-0.155
-0.154
-0.153
-0.153
-0.152
-0.151
-0.150
-0.149
-0.148
-0.147
-0.146
-0.145
-0.144
-0.142
-0.141
-0.140
-0.139
-0.138
-0.137
-0.136
-0.135
-0.134
-0.133
-0.183
-0.185
-0.186
-0.188
-0.190
-0.192
-0.194
-0.196
-0.198
-0.200
-0.203
-0.205
-0.208
-0.210
-0.213
-0.215
-0.218
-0.221
-0.224
-0.227
-0.230
-0.232
-0.235
-0.238
-0.240
-0.243
-0.245
-0.247
-0.249
-0.250
-0.252
-0.253
-0.253
-0.254
-0.254
-0.254
-0.254
-0.253
-0.253
-0.252
-0.251
-0.250
-0.249
-0.248
-0.246
-0.244
-0.242
-0.239
-0.236
-0.233
-0.229
-0.225
-0.220
-0.215
-0.209
-0.203
-0.197
-0.190
-0.184
-0.177
-0.171
-0.165
-0.159
-0.154
-0.149
-0.145
-0.141
-0.138
-0.135
-0.133
-0.131
-0.130
-0.130
-0.129
-0.129
-0.129
-0.130
-0.130
-0.131
-0.132
-0.132
-0.133
-0.134
-0.135
-0.136
-0.137
-0.138
-0.138
-0.139
-0.140
-0.141
-0.142
-0.143
-0.144
-0.145
-0.146
-0.147
-0.148
-0.149
-0.150
-0.150
-0.151
-0.152
-0.153
-0.154
-0.154
-0.154
-0.155
-0.155
-0.155
-0.155
-0.155
-0.154
-0.154
-0.153
-0.152
-0.152
-0.151
-0.150
-0.149
-0.148
-0.146
-0.145
-0.144
-0.143
-0.142
-0.141
-0.140
-0.138
-0.137
-0.136
-0.135
-0.134
-0.133
-0.132
-0.183
-0.184
-0.186
-0.188
-0.189
-0.191
-0.193
-0.195
-0.197
-0.200
-0.202
-0.204
-0.207
-0.210
-0.212
-0.215
-0.218
-0.221
-0.224
-0.227
-0.229
-0.232
-0.235
-0.238
-0.241
-0.243
-0.245
-0.248
-0.249
-0.251
-0.252
-0.253
-0.254
-0.255
-0.255
-0.255
-0.255
-0.254
-0.253
-0.253
-0.252
-0.250
-0.249
-0.247
-0.245
-0.243
-0.240
-0.237
-0.234
-0.230
-0.226
-0.221
-0.215
-0.210
-0.203
-0.196
-0.189
-0.182
-0.175
-0.167
-0.160
-0.153
-0.147
-0.142
-0.137
-0.132
-0.129
-0.126
-0.123
-0.121
-0.120
-0.120
-0.119
-0.120
-0.120
-0.121
-0.122
-0.123
-0.124
-0.125
-0.127
-0.128
-0.129
-0.131
-0.132
-0.133
-0.134
-0.135
-0.136
-0.137
-0.139
-0.140
-0.141
-0.142
-0.143
-0.144
-0.145
-0.146
-0.147
-0.148
-0.149
-0.150
-0.151
-0.152
-0.153
-0.153
-0.154
-0.154
-0.154
-0.154
-0.154
-0.154
-0.154
-0.153
-0.153
-0.152
-0.151
-0.150
-0.149
-0.148
-0.147
-0.146
-0.145
-0.144
-0.143
-0.141
-0.140
-0.139
-0.138
-0.137
-0.136
-0.135
-0.134
-0.133
-0.132
-0.182
-0.183
-0.185
-0.187
-0.189
-0.191
-0.192
-0.195
-0.197
-0.199
-0.201
-0.204
-0.206
-0.209
-0.212
-0.215
-0.217
-0.220
-0.223
-0.226
-0.230
-0.233
-0.235
-0.238
-0.241
-0.244
-0.246
-0.248
-0.250
-0.252
-0.253
-0.255
-0.255
-0.256
-0.256
-0.256
-0.256
-0.255
-0.254
-0.253
-0.252
-0.251
-0.249
-0.247
-0.245
-0.242
-0.239
-0.236
-0.232
-0.227
-0.222
-0.216
-0.210
-0.204
-0.196
-0.189
-0.181
-0.172
-0.164
-0.155
-0.148
-0.140
-0.133
-0.128
-0.122
-0.118
-0.115
-0.112
-0.110
-0.109
-0.108
-0.108
-0.108
-0.109
-0.110
-0.112
-0.113
-0.115
-0.117
-0.119
-0.121
-0.123
-0.124
-0.126
-0.127
-0.129
-0.130
-0.132
-0.133
-0.135
-0.136
-0.137
-0.138
-0.140
-0.141
-0.142
-0.143
-0.145
-0.146
-0.147
-0.148
-0.149
-0.150
-0.151
-0.152
-0.153
-0.153
-0.154
-0.154
-0.154
-0.154
-0.154
-0.153
-0.153
-0.152
-0.151
-0.151
-0.150
-0.149
-0.148
-0.147
-0.145
-0.144
-0.143
-0.142
-0.141
-0.140
-0.138
-0.137
-0.136
-0.135
-0.134
-0.133
-0.132
-0.131
-0.181
-0.183
-0.184
-0.186
-0.188
-0.190
-0.192
-0.194
-0.196
-0.198
-0.201
-0.203
-0.206
-0.208
-0.211
-0.214
-0.217
-0.220
-0.223
-0.226
-0.230
-0.233
-0.236
-0.239
-0.242
-0.244
-0.247
-0.249
-0.251
-0.253
-0.255
-0.256
-0.257
-0.257
-0.258
-0.258
-0.257
-0.257
-0.256
-0.255
-0.253
-0.252
-0.249
-0.247
-0.245
-0.241
-0.238
-0.234
-0.229
-0.224
-0.218
-0.212
-0.204
-0.197
-0.188
-0.179
-0.170
-0.161
-0.151
-0.142
-0.133
-0.125
-0.117
-0.111
-0.106
-0.102
-0.099
-0.096
-0.095
-0.094
-0.094
-0.095
-0.096
-0.098
-0.100
-0.102
-0.104
-0.107
-0.110
-0.112
-0.114
-0.117
-0.119
-0.121
-0.123
-0.125
-0.127
-0.128
-0.130
-0.132
-0.133
-0.135
-0.136
-0.138
-0.139
-0.140
-0.142
-0.143
-0.144
-0.146
-0.147
-0.148
-0.149
-0.150
-0.151
-0.152
-0.153
-0.153
-0.153
-0.154
-0.153
-0.153
-0.153
-0.152
-0.152
-0.151
-0.150
-0.149
-0.148
-0.147
-0.146
-0.145
-0.144
-0.142
-0.141
-0.140
-0.139
-0.138
-0.137
-0.135
-0.134
-0.133
-0.132
-0.131
-0.130
-0.180
-0.182
-0.184
-0.185
-0.187
-0.189
-0.191
-0.193
-0.195
-0.197
-0.200
-0.202
-0.205
-0.208
-0.211
-0.214
-0.217
-0.220
-0.223
-0.226
-0.230
-0.233
-0.236
-0.239
-0.242
-0.245
-0.248
-0.250
-0.253
-0.255
-0.256
-0.258
-0.259
-0.259
-0.260
-0.260
-0.259
-0.259
-0.258
-0.256
-0.255
-0.253
-0.250
-0.247
-0.244
-0.241
-0.236
-0.232
-0.226
-0.220
-0.213
-0.206
-0.197
-0.188
-0.179
-0.169
-0.158
-0.147
-0.136
-0.125
-0.115
-0.106
-0.098
-0.092
-0.087
-0.083
-0.081
-0.079
-0.078
-0.079
-0.079
-0.081
-0.083
-0.086
-0.089
-0.092
-0.095
-0.098
-0.102
-0.105
-0.108
-0.111
-0.114
-0.116
-0.119
-0.121
-0.123
-0.125
-0.127
-0.129
-0.131
-0.132
-0.134
-0.135
-0.137
-0.138
-0.140
-0.141
-0.143
-0.144
-0.146
-0.147
-0.148
-0.149
-0.150
-0.151
-0.152
-0.152
-0.153
-0.153
-0.153
-0.153
-0.152
-0.152
-0.151
-0.150
-0.150
-0.149
-0.148
-0.147
-0.145
-0.144
-0.143
-0.142
-0.141
-0.139
-0.138
-0.137
-0.136
-0.135
-0.134
-0.133
-0.132
-0.131
-0.130
-0.180
-0.181
-0.183
-0.184
-0.186
-0.188
-0.190
-0.192
-0.194
-0.197
-0.199
-0.202
-0.204
-0.207
-0.210
-0.213
-0.216
-0.220
-0.223
-0.226
-0.230
-0.233
-0.236
-0.240
-0.243
-0.246
-0.249
-0.252
-0.254
-0.256
-0.258
-0.259
-0.261
-0.261
-0.262
-0.262
-0.261
-0.261
-0.260
-0.258
-0.256
-0.254
-0.251
-0.248
-0.244
-0.240
-0.234
-0.229
-0.222
-0.215
-0.207
-0.198
-0.189
-0.179
-0.168
-0.156
-0.143
-0.130
-0.117
-0.105
-0.094
-0.084
-0.076
-0.069
-0.065
-0.062
-0.060
-0.060
-0.060
-0.061
-0.063
-0.066
-0.069
-0.073
-0.077
-0.081
-0.085
-0.089
-0.094
-0.098
-0.102
-0.105
-0.108
-0.112
-0.114
-0.117
-0.120
-0.122
-0.124
-0.126
-0.128
-0.130
-0.132
-0.133
-0.135
-0.137
-0.138
-0.140
-0.141
-0.143
-0.145
-0.146
-0.147
-0.149
-0.150
-0.151
-0.151
-0.152
-0.152
-0.152
-0.152
-0.152
-0.152
-0.151
-0.151
-0.150
-0.149
-0.148
-0.147
-0.146
-0.145
-0.144
-0.142
-0.141
-0.140
-0.139
-0.138
-0.136
-0.135
-0.134
-0.133
-0.132
-0.131
-0.130
-0.129
-0.179
-0.180
-0.182
-0.184
-0.185
-0.187
-0.189
-0.191
-0.193
-0.196
-0.198
-0.201
-0.203
-0.206
-0.209
-0.213
-0.216
-0.219
-0.223
-0.226
-0.230
-0.233
-0.237
-0.240
-0.244
-0.247
-0.250
-0.253
-0.255
-0.258
-0.260
-0.261
-0.263
-0.264
-0.264
-0.264
-0.264
-0.263
-0.262
-0.260
-0.258
-0.255
-0.252
-0.248
-0.243
-0.238
-0.232
-0.225
-0.218
-0.209
-0.200
-0.190
-0.179
-0.167
-0.154
-0.140
-0.125
-0.111
-0.096
-0.082
-0.069
-0.058
-0.049
-0.043
-0.039
-0.037
-0.037
-0.038
-0.040
-0.043
-0.046
-0.050
-0.054
-0.059
-0.064
-0.070
-0.075
-0.080
-0.085
-0.090
-0.095
-0.099
-0.103
-0.107
-0.110
-0.113
-0.116
-0.119
-0.121
-0.123
-0.125
-0.127
-0.129
-0.131
-0.133
-0.135
-0.137
-0.138
-0.140
-0.142
-0.143
-0.145
-0.146
-0.148
-0.149
-0.150
-0.151
-0.151
-0.152
-0.152
-0.152
-0.152
-0.151
-0.151
-0.150
-0.149
-0.148
-0.147
-0.146
-0.145
-0.144
-0.143
-0.142
-0.140
-0.139
-0.138
-0.137
-0.136
-0.135
-0.133
-0.132
-0.131
-0.130
-0.129
-0.128
-0.178
-0.179
-0.181
-0.183
-0.184
-0.186
-0.188
-0.190
-0.192
-0.195
-0.197
-0.200
-0.203
-0.206
-0.209
-0.212
-0.215
-0.219
-0.222
-0.226
-0.230
-0.233
-0.237
-0.241
-0.244
-0.248
-0.251
-0.254
-0.257
-0.259
-0.262
-0.263
-0.265
-0.266
-0.267
-0.267
-0.266
-0.266
-0.264
-0.262
-0.260
-0.257
-0.253
-0.248
-0.243
-0.236
-0.229
-0.221
-0.212
-0.202
-0.191
-0.180
-0.167
-0.153
-0.138
-0.122
-0.105
-0.087
-0.069
-0.053
-0.038
-0.026
-0.017
-0.012
-0.009
-0.010
-0.012
-0.015
-0.019
-0.023
-0.028
-0.033
-0.039
-0.045
-0.052
-0.058
-0.065
-0.071
-0.077
-0.083
-0.088
-0.093
-0.098
-0.102
-0.106
-0.109
-0.112
-0.115
-0.118
-0.121
-0.123
-0.125
-0.127
-0.129
-0.131
-0.133
-0.135
-0.137
-0.139
-0.140
-0.142
-0.144
-0.145
-0.147
-0.148
-0.149
-0.150
-0.150
-0.151
-0.151
-0.151
-0.151
-0.151
-0.150
-0.149
-0.149
-0.148
-0.147
-0.146
-0.145
-0.143
-0.142
-0.141
-0.140
-0.139
-0.137
-0.136
-0.135
-0.134
-0.133
-0.132
-0.131
-0.130
-0.129
-0.128
-0.177
-0.178
-0.180
-0.181
-0.183
-0.185
-0.187
-0.189
-0.191
-0.194
-0.196
-0.199
-0.202
-0.205
-0.208
-0.211
-0.215
-0.218
-0.222
-0.226
-0.230
-0.233
-0.237
-0.241
-0.245
-0.249
-0.252
-0.255
-0.258
-0.261
-0.263
-0.265
-0.267
-0.268
-0.269
-0.269
-0.269
-0.268
-0.267
-0.265
-0.262
-0.258
-0.253
-0.248
-0.242
-0.234
-0.225
-0.216
-0.205
-0.194
-0.181
-0.167
-0.152
-0.136
-0.118
-0.100
-0.079
-0.058
-0.038
-0.018
-0.002
0.011
0.021
0.025
0.025
0.021
0.016
0.010
0.003
-0.003
-0.010
-0.017
-0.024
-0.032
-0.039
-0.047
-0.055
-0.062
-0.069
-0.076
-0.082
-0.088
-0.093
-0.097
-0.102
-0.105
-0.109
-0.112
-0.115
-0.118
-0.120
-0.123
-0.125
-0.127
-0.129
-0.131
-0.133
-0.135
-0.137
-0.139
-0.141
-0.143
-0.144
-0.146
-0.147
-0.148
-0.149
-0.150
-0.150
-0.150
-0.150
-0.150
-0.150
-0.149
-0.149
-0.148
-0.147
-0.146
-0.145
-0.144
-0.143
-0.141
-0.140
-0.139
-0.138
-0.137
-0.135
-0.134
-0.133
-0.132
-0.131
-0.130
-0.129
-0.128
-0.127
-0.176
-0.177
-0.179
-0.180
-0.182
-0.184
-0.186
-0.188
-0.190
-0.192
-0.195
-0.197
-0.200
-0.203
-0.207
-0.210
-0.214
-0.217
-0.221
-0.225
-0.229
-0.233
-0.237
-0.241
-0.245
-0.249
-0.253
-0.256
-0.259
-0.262
-0.265
-0.267
-0.269
-0.270
-0.271
-0.272
-0.271
-0.271
-0.269
-0.267
-0.263
-0.259
-0.254
-0.247
-0.240
-0.231
-0.221
-0.209
-0.196
-0.183
-0.168
-0.152
-0.135
-0.116
-0.095
-0.072
-0.048
-0.023
0.001
0.023
0.041
0.056
0.065
0.067
0.064
0.055
0.045
0.035
0.025
0.016
0.007
-0.001
-0.010
-0.018
-0.027
-0.036
-0.045
-0.053
-0.061
-0.069
-0.076
-0.082
-0.088
-0.093
-0.098
-0.102
-0.106
-0.109
-0.112
-0.115
-0.118
-0.120
-0.123
-0.125
-0.127
-0.129
-0.132
-0.134
-0.136
-0.138
-0.140
-0.141
-0.143
-0.145
-0.146
-0.147
-0.148
-0.149
-0.149
-0.149
-0.150
-0.149
-0.149
-0.149
-0.148
-0.147
-0.146
-0.145
-0.144
-0.143
-0.142
-0.141
-0.139
-0.138
-0.137
-0.136
-0.135
-0.133
-0.132
-0.131
-0.130
-0.129
-0.128
-0.127
-0.127
-0.175
-0.176
-0.178
-0.179
-0.181
-0.182
-0.184
-0.186
-0.188
-0.191
-0.193
-0.196
-0.199
-0.202
-0.205
-0.209
-0.212
-0.216
-0.220
-0.224
-0.229
-0.233
-0.237
-0.241
-0.245
-0.249
-0.253
-0.257
-0.260
-0.263
-0.266
-0.269
-0.271
-0.272
-0.273
-0.274
-0.274
-0.273
-0.271
-0.268
-0.265
-0.260
-0.254
-0.246
-0.237
-0.226
-0.214
-0.201
-0.186
-0.170
-0.152
-0.134
-0.114
-0.091
-0.067
-0.040
-0.010
0.020
0.048
0.073
0.093
0.107
0.115
0.115
0.106
0.092
0.075
0.059
0.046
0.034
0.023
0.013
0.003
-0.007
-0.017
-0.026
-0.036
-0.045
-0.054
-0.062
-0.070
-0.077
-0.083
-0.089
-0.094
-0.098
-0.102
-0.106
-0.109
-0.112
-0.115
-0.118
-0.120
-0.123
-0.125
-0.128
-0.130
-0.132
-0.134
-0.136
-0.138
-0.140
-0.142
-0.143
-0.145
-0.146
-0.147
-0.148
-0.148
-0.149
-0.149
-0.148
-0.148
-0.148
-0.147
-0.146
-0.145
-0.144
-0.143
-0.142
-0.141
-0.140
-0.139
-0.137
-0.136
-0.135
-0.134
-0.133
-0.132
-0.131
-0.130
-0.129
-0.128
-0.127
-0.126
-0.174
-0.175
-0.176
-0.178
-0.179
-0.181
-0.183
-0.185
-0.187
-0.189
-0.192
-0.194
-0.197
-0.200
-0.204
-0.207
-0.211
-0.215
-0.219
-0.223
-0.228
-0.232
-0.236
-0.241
-0.245
-0.249
-0.253
-0.257
-0.261
-0.264
-0.267
-0.270
-0.272
-0.274
-0.275
-0.276
-0.275
-0.274
-0.273
-0.270
-0.265
-0.260
-0.253
-0.244
-0.234
-0.221
-0.207
-0.191
-0.173
-0.154
-0.134
-0.113
-0.089
-0.063
-0.034
-0.001
0.035
0.072
0.106
0.133
0.153
0.165
0.169
0.163
0.148
0.126
0.103
0.081
0.064
0.049
0.036
0.025
0.014
0.003
-0.007
-0.018
-0.028
-0.038
-0.048
-0.057
-0.065
-0.072
-0.079
-0.085
-0.090
-0.095
-0.099
-0.103
-0.107
-0.110
-0.113
-0.116
-0.118
-0.121
-0.123
-0.125
-0.128
-0.130
-0.132
-0.134
-0.136
-0.138
-0.140
-0.142
-0.143
-0.144
-0.145
-0.146
-0.147
-0.147
-0.147
-0.147
-0.147
-0.147
-0.146
-0.145
-0.144
-0.143
-0.142
-0.141
-0.140
-0.139
-0.138
-0.137
-0.135
-0.134
-0.133
-0.132
-0.131
-0.130
-0.129
-0.128
-0.127
-0.126
-0.125
-0.173
-0.174
-0.175
-0.176
-0.178
-0.179
-0.181
-0.183
-0.185
-0.187
-0.190
-0.193
-0.195
-0.199
-0.202
-0.206
-0.209
-0.213
-0.218
-0.222
-0.226
-0.231
-0.236
-0.240
-0.245
-0.249
-0.253
-0.257
-0.261
-0.265
-0.268
-0.271
-0.273
-0.275
-0.276
-0.277
-0.277
-0.276
-0.274
-0.270
-0.266
-0.259
-0.251
-0.242
-0.230
-0.215
-0.199
-0.180
-0.159
-0.137
-0.114
-0.089
-0.062
-0.032
0.003
0.043
0.087
0.131
0.172
0.203
0.220
0.227
0.224
0.211
0.187
0.157
0.126
0.099
0.077
0.059
0.045
0.033
0.022
0.011
0.000
-0.011
-0.022
-0.032
-0.042
-0.052
-0.060
-0.068
-0.075
-0.081
-0.087
-0.092
-0.096
-0.100
-0.104
-0.107
-0.110
-0.113
-0.116
-0.118
-0.121
-0.123
-0.125
-0.128
-0.130
-0.132
-0.134
-0.136
-0.138
-0.140
-0.141
-0.143
-0.144
-0.145
-0.145
-0.146
-0.146
-0.146
-0.146
-0.145
-0.145
-0.144
-0.143
-0.142
-0.141
-0.140
-0.139
-0.138
-0.137
-0.136
-0.135
-0.133
-0.132
-0.131
-0.130
-0.129
-0.128
-0.127
-0.126
-0.126
-0.125
-0.171
-0.172
-0.174
-0.175
-0.176
-0.178
-0.179
-0.181
-0.183
-0.185
-0.188
-0.190
-0.193
-0.196
-0.200
-0.203
-0.207
-0.211
-0.216
-0.220
-0.225
-0.230
-0.234
-0.239
-0.244
-0.248
-0.253
-0.257
-0.261
-0.264
-0.268
-0.271
-0.273
-0.275
-0.277
-0.277
-0.277
-0.276
-0.274
-0.270
-0.265
-0.258
-0.249
-0.238
-0.225
-0.209
-0.190
-0.168
-0.143
-0.118
-0.091
-0.063
-0.033
0.002
0.043
0.089
0.142
0.196
0.243
0.274
0.291
0.291
0.279
0.257
0.223
0.182
0.144
0.110
0.083
0.064
0.049
0.036
0.025
0.015
0.004
-0.007
-0.017
-0.028
-0.038
-0.048
-0.056
-0.064
-0.072
-0.078
-0.084
-0.089
-0.094
-0.098
-0.101
-0.105
-0.108
-0.111
-0.113
-0.116
-0.118
-0.121
-0.123
-0.125
-0.127
-0.130
-0.132
-0.134
-0.136
-0.138
-0.139
-0.141
-0.142
-0.143
-0.144
-0.144
-0.144
-0.144
-0.144
-0.144
-0.143
-0.143
-0.142
-0.141
-0.140
-0.139
-0.138
-0.137
-0.136
-0.135
-0.134
-0.133
-0.132
-0.131
-0.129
-0.129
-0.128
-0.127
-0.126
-0.125
-0.124
-0.170
-0.171
-0.172
-0.173
-0.175
-0.176
-0.177
-0.179
-0.181
-0.183
-0.185
-0.188
-0.191
-0.194
-0.197
-0.201
-0.205
-0.209
-0.214
-0.218
-0.223
-0.228
-0.232
-0.237
-0.242
-0.247
-0.251
-0.256
-0.260
-0.264
-0.267
-0.270
-0.273
-0.275
-0.276
-0.277
-0.277
-0.276
-0.273
-0.269
-0.264
-0.256
-0.247
-0.235
-0.220
-0.202
-0.180
-0.156
-0.128
-0.100
-0.069
-0.037
-0.003
0.037
0.084
0.136
0.195
0.255
0.311
0.348
0.360
0.357
0.335
0.302
0.255
0.204
0.155
0.114
0.083
0.061
0.046
0.034
0.024
0.015
0.005
-0.004
-0.015
-0.025
-0.035
-0.045
-0.054
-0.062
-0.069
-0.076
-0.081
-0.087
-0.091
-0.095
-0.099
-0.102
-0.105
-0.108
-0.111
-0.113
-0.116
-0.118
-0.120
-0.122
-0.125
-0.127
-0.129
-0.131
-0.133
-0.135
-0.137
-0.138
-0.140
-0.141
-0.142
-0.142
-0.143
-0.143
-0.143
-0.142
-0.142
-0.141
-0.141
-0.140
-0.139
-0.138
-0.137
-0.136
-0.135
-0.134
-0.133
-0.132
-0.131
-0.130
-0.129
-0.128
-0.127
-0.126
-0.125
-0.124
-0.124
-0.169
-0.169
-0.170
-0.172
-0.173
-0.174
-0.175
-0.177
-0.179
-0.181
-0.183
-0.185
-0.188
-0.191
-0.195
-0.198
-0.202
-0.206
-0.211
-0.215
-0.220
-0.225
-0.230
-0.235
-0.240
-0.245
-0.249
-0.254
-0.258
-0.262
-0.266
-0.269
-0.272
-0.274
-0.275
-0.276
-0.276
-0.275
-0.272
-0.268
-0.262
-0.254
-0.244
-0.231
-0.215
-0.196
-0.172
-0.146
-0.116
-0.084
-0.050
-0.015
0.025
0.071
0.124
0.182
0.243
0.309
0.372
0.413
0.432
0.422
0.390
0.342
0.283
0.217
0.157
0.108
0.073
0.050
0.036
0.026
0.019
0.012
0.004
-0.005
-0.014
-0.024
-0.034
-0.043
-0.052
-0.060
-0.067
-0.073
-0.079
-0.084
-0.089
-0.093
-0.097
-0.100
-0.103
-0.105
-0.108
-0.110
-0.113
-0.115
-0.117
-0.119
-0.122
-0.124
-0.126
-0.128
-0.130
-0.132
-0.134
-0.136
-0.137
-0.139
-0.139
-0.140
-0.141
-0.141
-0.141
-0.141
-0.141
-0.140
-0.139
-0.139
-0.138
-0.137
-0.136
-0.135
-0.134
-0.133
-0.132
-0.131
-0.130
-0.129
-0.128
-0.127
-0.126
-0.126
-0.125
-0.124
-0.123
-0.167
-0.168
-0.169
-0.170
-0.171
-0.172
-0.173
-0.175
-0.176
-0.178
-0.180
-0.182
-0.185
-0.188
-0.191
-0.195
-0.199
-0.203
-0.207
-0.212
-0.217
-0.222
-0.227
-0.232
-0.237
-0.242
-0.247
-0.252
-0.256
-0.260
-0.264
-0.267
-0.270
-0.272
-0.273
-0.274
-0.274
-0.273
-0.270
-0.266
-0.260
-0.251
-0.240
-0.227
-0.210
-0.190
-0.166
-0.139
-0.108
-0.074
-0.038
0.000
0.046
0.100
0.161
0.223
0.287
0.359
0.435
0.493
0.511
0.489
0.441
0.373
0.296
0.217
0.148
0.093
0.056
0.032
0.020
0.013
0.010
0.005
-0.001
-0.008
-0.016
-0.024
-0.033
-0.042
-0.050
-0.058
-0.065
-0.072
-0.077
-0.082
-0.087
-0.091
-0.094
-0.097
-0.100
-0.103
-0.105
-0.107
-0.110
-0.112
-0.114
-0.116
-0.118
-0.121
-0.123
-0.125
-0.127
-0.129
-0.131
-0.133
-0.134
-0.136
-0.137
-0.138
-0.138
-0.139
-0.139
-0.139
-0.139
-0.138
-0.138
-0.137
-0.137
-0.136
-0.135
-0.134
-0.133
-0.132
-0.131
-0.130
-0.129
-0.128
-0.128
-0.127
-0.126
-0.125
-0.124
-0.123
-0.123
-0.166
-0.166
-0.167
-0.168
-0.169
-0.170
-0.171
-0.172
-0.173
-0.175
-0.177
-0.179
-0.182
-0.184
-0.188
-0.191
-0.195
-0.199
-0.204
-0.208
-0.213
-0.218
-0.224
-0.229
-0.234
-0.239
-0.244
-0.248
-0.253
-0.257
-0.261
-0.264
-0.267
-0.269
-0.271
-0.271
-0.271
-0.270
-0.267
-0.263
-0.256
-0.248
-0.237
-0.223
-0.207
-0.186
-0.163
-0.136
-0.105
-0.073
-0.036
0.005
0.057
0.122
0.190
0.256
0.326
0.412
0.521
0.611
0.630
0.569
0.477
0.383
0.289
0.201
0.124
0.067
0.030
0.009
0.001
-0.002
-0.003
-0.004
-0.007
-0.012
-0.019
-0.026
-0.034
-0.042
-0.050
-0.058
-0.064
-0.071
-0.076
-0.081
-0.085
-0.089
-0.092
-0.095
-0.098
-0.100
-0.102
-0.104
-0.106
-0.108
-0.110
-0.112
-0.115
-0.117
-0.119
-0.121
-0.123
-0.126
-0.128
-0.130
-0.131
-0.133
-0.134
-0.135
-0.136
-0.137
-0.137
-0.137
-0.137
-0.137
-0.137
-0.136
-0.135
-0.135
-0.134
-0.133
-0.132
-0.131
-0.130
-0.130
-0.129
-0.128
-0.127
-0.126
-0.125
-0.124
-0.124
-0.123
-0.122
-0.164
-0.164
-0.165
-0.166
-0.166
-0.167
-0.168
-0.169
-0.170
-0.172
-0.174
-0.176
-0.178
-0.181
-0.184
-0.187
-0.191
-0.195
-0.199
-0.204
-0.209
-0.214
-0.220
-0.225
-0.230
-0.235
-0.240
-0.245
-0.249
-0.253
-0.257
-0.260
-0.263
-0.266
-0.267
-0.268
-0.268
-0.266
-0.263
-0.259
-0.253
-0.244
-0.233
-0.220
-0.203
-0.184
-0.161
-0.135
-0.106
-0.075
-0.040
0.003
0.062
0.136
0.215
0.290
0.362
0.460
0.616
0.763
0.780
0.650
0.491
0.364
0.258
0.168
0.092
0.037
0.004
-0.014
-0.019
-0.018
-0.016
-0.014
-0.015
-0.018
-0.023
-0.029
-0.036
-0.044
-0.051
-0.058
-0.064
-0.070
-0.075
-0.079
-0.083
-0.087
-0.090
-0.093
-0.095
-0.097
-0.099
-0.101
-0.103
-0.105
-0.107
-0.109
-0.111
-0.113
-0.115
-0.117
-0.120
-0.122
-0.124
-0.126
-0.128
-0.130
-0.131
-0.133
-0.133
-0.134
-0.135
-0.135
-0.135
-0.135
-0.135
-0.135
-0.134
-0.134
-0.133
-0.132
-0.131
-0.131
-0.130
-0.129
-0.128
-0.127
-0.126
-0.126
-0.125
-0.124
-0.123
-0.123
-0.122
-0.162
-0.163
-0.163
-0.164
-0.164
-0.165
-0.165
-0.166
-0.167
-0.169
-0.170
-0.172
-0.174
-0.176
-0.179
-0.183
-0.186
-0.190
-0.195
-0.199
-0.204
-0.210
-0.215
-0.220
-0.225
-0.231
-0.236
-0.240
-0.245
-0.249
-0.253
-0.256
-0.259
-0.261
-0.263
-0.263
-0.263
-0.262
-0.259
-0.255
-0.248
-0.240
-0.230
-0.217
-0.200
-0.182
-0.161
-0.136
-0.111
-0.081
-0.048
-0.003
0.060
0.150
0.258
0.357
0.419
0.495
0.660
0.851
0.850
0.658
0.459
0.317
0.210
0.124
0.057
0.007
-0.022
-0.035
-0.037
-0.033
-0.029
-0.024
-0.024
-0.025
-0.028
-0.033
-0.039
-0.046
-0.052
-0.058
-0.064
-0.069
-0.074
-0.078
-0.082
-0.085
-0.088
-0.091
-0.093
-0.095
-0.096
-0.098
-0.100
-0.101
-0.103
-0.105
-0.107
-0.109
-0.111
-0.113
-0.115
-0.118
-0.120
-0.122
-0.124
-0.126
-0.128
-0.130
-0.131
-0.132
-0.133
-0.133
-0.133
-0.133
-0.133
-0.133
-0.133
-0.132
-0.132
-0.131
-0.130
-0.130
-0.129
-0.128
-0.127
-0.127
-0.126
-0.125
-0.124
-0.124
-0.123
-0.122
-0.122
-0.161
-0.161
-0.161
-0.161
-0.162
-0.162
-0.163
-0.163
-0.164
-0.165
-0.166
-0.168
-0.170
-0.172
-0.175
-0.178
-0.181
-0.185
-0.190
-0.194
-0.199
-0.204
-0.210
-0.215
-0.220
-0.226
-0.231
-0.235
-0.240
-0.244
-0.248
-0.251
-0.254
-0.256
-0.258
-0.258
-0.258
-0.257
-0.254
-0.250
-0.244
-0.236
-0.226
-0.213
-0.198
-0.181
-0.161
-0.139
-0.116
-0.089
-0.056
-0.010
0.061
0.177
0.373
0.609
0.600
0.521
0.589
0.721
0.710
0.542
0.371
0.246
0.153
0.081
0.025
-0.018
-0.041
-0.051
-0.051
-0.046
-0.039
-0.034
-0.032
-0.032
-0.034
-0.038
-0.042
-0.048
-0.054
-0.059
-0.065
-0.069
-0.074
-0.078
-0.081
-0.084
-0.086
-0.089
-0.090
-0.092
-0.093
-0.095
-0.096
-0.098
-0.099
-0.101
-0.102
-0.104
-0.107
-0.109
-0.111
-0.114
-0.116
-0.119
-0.121
-0.123
-0.125
-0.127
-0.128
-0.129
-0.130
-0.131
-0.131
-0.132
-0.132
-0.132
-0.131
-0.131
-0.131
-0.130
-0.130
-0.129
-0.128
-0.127
-0.127
-0.126
-0.125
-0.125
-0.124
-0.123
-0.123
-0.122
-0.121
-0.159
-0.159
-0.159
-0.159
-0.159
-0.160
-0.160
-0.160
-0.161
-0.161
-0.162
-0.164
-0.165
-0.167
-0.170
-0.172
-0.176
-0.180
-0.184
-0.188
-0.193
-0.199
-0.204
-0.209
-0.215
-0.220
-0.225
-0.230
-0.234
-0.239
-0.242
-0.246
-0.248
-0.250
-0.252
-0.253
-0.252
-0.251
-0.248
-0.244
-0.239
-0.231
-0.222
-0.210
-0.196
-0.181
-0.163
-0.143
-0.121
-0.095
-0.063
-0.014
0.064
0.209
0.589
1.248
1.100
0.550
0.505
0.532
0.490
0.376
0.264
0.172
0.101
0.043
-0.002
-0.034
-0.054
-0.061
-0.060
-0.055
-0.048
-0.042
-0.040
-0.038
-0.039
-0.042
-0.046
-0.051
-0.056
-0.061
-0.065
-0.070
-0.074
-0.077
-0.080
-0.083
-0.085
-0.087
-0.088
-0.090
-0.091
-0.092
-0.093
-0.094
-0.095
-0.097
-0.098
-0.100
-0.102
-0.105
-0.107
-0.110
-0.112
-0.115
-0.117
-0.120
-0.122
-0.124
-0.125
-0.127
-0.128
-0.129
-0.129
-0.130
-0.130
-0.130
-0.130
-0.130
-0.130
-0.129
-0.129
-0.128
-0.127
-0.127
-0.126
-0.125
-0.125
-0.124
-0.123
-0.123
-0.122
-0.122
-0.121
-0.157
-0.157
-0.157
-0.157
-0.157
-0.157
-0.157
-0.157
-0.157
-0.158
-0.158
-0.159
-0.161
-0.162
-0.165
-0.167
-0.170
-0.174
-0.178
-0.183
-0.187
-0.193
-0.198
-0.203
-0.209
-0.214
-0.219
-0.224
-0.228
-0.232
-0.236
-0.239
-0.242
-0.244
-0.246
-0.246
-0.246
-0.245
-0.242
-0.239
-0.233
-0.227
-0.218
-0.207
-0.194
-0.180
-0.165
-0.147
-0.126
-0.102
-0.069
-0.021
0.058
0.197
0.527
1.082
0.888
0.479
0.613
0.533
0.381
0.268
0.183
0.113
0.059
0.015
-0.020
-0.046
-0.060
-0.066
-0.066
-0.061
-0.055
-0.049
-0.046
-0.045
-0.045
-0.047
-0.050
-0.054
-0.058
-0.063
-0.067
-0.071
-0.074
-0.077
-0.080
-0.082
-0.084
-0.085
-0.086
-0.087
-0.088
-0.089
-0.090
-0.091
-0.092
-0.093
-0.094
-0.096
-0.098
-0.100
-0.103
-0.106
-0.108
-0.111
-0.114
-0.116
-0.119
-0.121
-0.123
-0.124
-0.126
-0.127
-0.128
-0.128
-0.129
-0.129
-0.129
-0.129
-0.129
-0.128
-0.128
-0.127
-0.127
-0.126
-0.126
-0.125
-0.124
-0.124
-0.123
-0.123
-0.122
-0.121
-0.121
-0.156
-0.155
-0.155
-0.155
-0.155
-0.154
-0.154
-0.154
-0.154
-0.154
-0.154
-0.155
-0.156
-0.157
-0.159
-0.162
-0.165
-0.168
-0.172
-0.176
-0.181
-0.186
-0.191
-0.197
-0.202
-0.207
-0.213
-0.217
-0.222
-0.226
-0.230
-0.233
-0.236
-0.238
-0.239
-0.240
-0.240
-0.239
-0.236
-0.233
-0.228
-0.222
-0.214
-0.204
-0.193
-0.180
-0.166
-0.150
-0.132
-0.109
-0.076
-0.029
0.044
0.154
0.288
0.317
0.087
0.546
1.280
0.940
0.388
0.216
0.131
0.073
0.028
-0.006
-0.033
-0.053
-0.064
-0.069
-0.069
-0.065
-0.060
-0.055
-0.051
-0.050
-0.050
-0.052
-0.054
-0.057
-0.061
-0.065
-0.068
-0.072
-0.075
-0.077
-0.079
-0.081
-0.083
-0.084
-0.085
-0.086
-0.086
-0.087
-0.087
-0.088
-0.088
-0.089
-0.091
-0.092
-0.094
-0.097
-0.099
-0.102
-0.105
-0.107
-0.110
-0.113
-0.116
-0.118
-0.120
-0.122
-0.123
-0.125
-0.126
-0.127
-0.127
-0.127
-0.128
-0.128
-0.128
-0.127
-0.127
-0.127
-0.126
-0.126
-0.125
-0.125
-0.124
-0.123
-0.123
-0.122
-0.122
-0.121
-0.121
-0.154
-0.154
-0.153
-0.153
-0.152
-0.152
-0.151
-0.151
-0.150
-0.150
-0.150
-0.151
-0.151
-0.152
-0.154
-0.156
-0.159
-0.162
-0.166
-0.170
-0.175
-0.180
-0.185
-0.190
-0.196
-0.201
-0.206
-0.211
-0.215
-0.219
-0.223
-0.226
-0.229
-0.231
-0.233
-0.233
-0.233
-0.232
-0.230
-0.227
-0.222
-0.217
-0.210
-0.201
-0.192
-0.180
-0.168
-0.154
-0.137
-0.115
-0.084
-0.037
0.036
0.147
0.279
0.273
0.108
0.615
1.342
0.960
0.355
0.179
0.096
0.045
0.008
-0.021
-0.043
-0.058
-0.067
-0.071
-0.070
-0.067
-0.063
-0.059
-0.057
-0.055
-0.055
-0.056
-0.058
-0.061
-0.064
-0.067
-0.070
-0.073
-0.075
-0.077
-0.079
-0.081
-0.082
-0.083
-0.084
-0.084
-0.084
-0.084
-0.085
-0.085
-0.086
-0.087
-0.088
-0.089
-0.091
-0.093
-0.096
-0.098
-0.101
-0.104
-0.107
-0.110
-0.113
-0.115
-0.118
-0.120
-0.121
-0.123
-0.124
-0.125
-0.126
-0.126
-0.127
-0.127
-0.127
-0.127
-0.126
-0.126
-0.126
-0.125
-0.125
-0.124
-0.124
-0.123
-0.123
-0.122
-0.121
-0.121
-0.120
-0.152
-0.152
-0.151
-0.151
-0.150
-0.149
-0.148
-0.148
-0.147
-0.147
-0.146
-0.146
-0.147
-0.148
-0.149
-0.151
-0.153
-0.156
-0.160
-0.164
-0.168
-0.173
-0.178
-0.184
-0.189
-0.194
-0.199
-0.204
-0.209
-0.213
-0.216
-0.220
-0.222
-0.224
-0.226
-0.227
-0.227
-0.226
-0.224
-0.221
-0.217
-0.212
-0.206
-0.198
-0.190
-0.180
-0.170
-0.157
-0.142
-0.122
-0.092
-0.049
0.026
0.150
0.360
0.484
0.325
0.373
0.547
0.428
0.241
0.130
0.066
0.022
-0.009
-0.032
-0.050
-0.062
-0.069
-0.072
-0.072
-0.070
-0.066
-0.064
-0.061
-0.060
-0.060
-0.061
-0.062
-0.064
-0.067
-0.069
-0.072
-0.074
-0.076
-0.078
-0.080
-0.081
-0.082
-0.082
-0.083
-0.083
-0.083
-0.083
-0.083
-0.083
-0.083
-0.084
-0.085
-0.086
-0.088
-0.090
-0.093
-0.096
-0.098
-0.102
-0.105
-0.108
-0.110
-0.113
-0.116
-0.118
-0.120
-0.121
-0.123
-0.124
-0.124
-0.125
-0.125
-0.126
-0.126
-0.126
-0.126
-0.125
-0.125
-0.125
-0.124
-0.124
-0.123
-0.123
-0.122
-0.122
-0.121
-0.121
-0.120
-0.151
-0.150
-0.149
-0.149
-0.148
-0.147
-0.146
-0.145
-0.144
-0.143
-0.143
-0.142
-0.143
-0.143
-0.144
-0.146
-0.148
-0.150
-0.154
-0.158
-0.162
-0.167
-0.172
-0.177
-0.182
-0.188
-0.193
-0.197
-0.202
-0.206
-0.209
-0.213
-0.215
-0.217
-0.219
-0.220
-0.220
-0.219
-0.218
-0.215
-0.212
-0.207
-0.202
-0.195
-0.188
-0.180
-0.170
-0.160
-0.146
-0.129
-0.104
-0.065
-0.003
0.103
0.261
0.355
0.284
0.238
0.238
0.202
0.140
0.081
0.036
0.002
-0.024
-0.042
-0.056
-0.066
-0.071
-0.074
-0.074
-0.072
-0.070
-0.067
-0.066
-0.065
-0.064
-0.065
-0.066
-0.068
-0.070
-0.072
-0.074
-0.076
-0.077
-0.079
-0.080
-0.081
-0.082
-0.082
-0.082
-0.082
-0.082
-0.082
-0.082
-0.081
-0.082
-0.082
-0.083
-0.084
-0.086
-0.088
-0.090
-0.093
-0.096
-0.099
-0.102
-0.105
-0.108
-0.111
-0.114
-0.116
-0.118
-0.120
-0.121
-0.122
-0.123
-0.124
-0.125
-0.125
-0.125
-0.125
-0.125
-0.125
-0.125
-0.124
-0.124
-0.124
-0.123
-0.123
-0.122
-0.122
-0.121
-0.121
-0.120
-0.149
-0.149
-0.148
-0.147
-0.146
-0.145
-0.143
-0.142
-0.141
-0.140
-0.139
-0.139
-0.139
-0.139
-0.139
-0.141
-0.143
-0.145
-0.148
-0.152
-0.156
-0.161
-0.166
-0.171
-0.176
-0.181
-0.186
-0.191
-0.195
-0.199
-0.203
-0.206
-0.209
-0.211
-0.212
-0.213
-0.213
-0.213
-0.211
-0.209
-0.206
-0.202
-0.198
-0.193
-0.186
-0.179
-0.171
-0.162
-0.151
-0.136
-0.115
-0.084
-0.038
0.028
0.107
0.155
0.148
0.130
0.118
0.099
0.068
0.036
0.006
-0.018
-0.037
-0.052
-0.062
-0.070
-0.074
-0.076
-0.076
-0.075
-0.073
-0.071
-0.070
-0.069
-0.069
-0.069
-0.070
-0.071
-0.073
-0.074
-0.076
-0.077
-0.079
-0.080
-0.081
-0.082
-0.082
-0.082
-0.082
-0.082
-0.081
-0.081
-0.081
-0.081
-0.081
-0.081
-0.082
-0.083
-0.085
-0.087
-0.089
-0.092
-0.095
-0.098
-0.101
-0.104
-0.107
-0.110
-0.112
-0.115
-0.117
-0.118
-0.120
-0.121
-0.122
-0.123
-0.124
-0.124
-0.124
-0.125
-0.125
-0.124
-0.124
-0.124
-0.124
-0.123
-0.123
-0.122
-0.122
-0.122
-0.121
-0.121
-0.120
-0.148
-0.147
-0.146
-0.145
-0.144
-0.143
-0.141
-0.140
-0.139
-0.137
-0.136
-0.136
-0.135
-0.135
-0.135
-0.136
-0.138
-0.140
-0.143
-0.147
-0.151
-0.155
-0.160
-0.165
-0.170
-0.175
-0.180
-0.184
-0.189
-0.193
-0.196
-0.199
-0.202
-0.204
-0.205
-0.206
-0.207
-0.206
-0.205
-0.204
-0.201
-0.198
-0.194
-0.190
-0.184
-0.179
-0.172
-0.164
-0.155
-0.142
-0.126
-0.103
-0.073
-0.033
0.008
0.038
0.048
0.048
0.043
0.033
0.017
-0.002
-0.021
-0.037
-0.050
-0.061
-0.069
-0.075
-0.078
-0.079
-0.079
-0.078
-0.077
-0.075
-0.074
-0.073
-0.073
-0.073
-0.074
-0.074
-0.076
-0.077
-0.078
-0.079
-0.080
-0.081
-0.082
-0.082
-0.083
-0.083
-0.082
-0.082
-0.082
-0.081
-0.081
-0.080
-0.080
-0.081
-0.081
-0.082
-0.084
-0.086
-0.088
-0.091
-0.093
-0.097
-0.100
-0.103
-0.106
-0.108
-0.111
-0.114
-0.116
-0.117
-0.119
-0.120
-0.122
-0.122
-0.123
-0.124
-0.124
-0.124
-0.124
-0.124
-0.124
-0.124
-0.123
-0.123
-0.123
-0.122
-0.122
-0.121
-0.121
-0.121
-0.120
-0.147
-0.146
-0.145
-0.144
-0.142
-0.141
-0.139
-0.138
-0.136
-0.135
-0.134
-0.133
-0.132
-0.132
-0.132
-0.133
-0.134
-0.136
-0.139
-0.142
-0.146
-0.150
-0.155
-0.160
-0.164
-0.169
-0.174
-0.179
-0.183
-0.187
-0.190
-0.193
-0.196
-0.198
-0.199
-0.200
-0.200
-0.200
-0.200
-0.198
-0.196
-0.194
-0.191
-0.187
-0.183
-0.178
-0.172
-0.166
-0.158
-0.148
-0.136
-0.119
-0.098
-0.074
-0.049
-0.029
-0.016
-0.011
-0.010
-0.014
-0.022
-0.032
-0.043
-0.054
-0.063
-0.070
-0.076
-0.080
-0.082
-0.083
-0.083
-0.082
-0.081
-0.079
-0.078
-0.077
-0.077
-0.077
-0.077
-0.078
-0.079
-0.080
-0.080
-0.081
-0.082
-0.083
-0.083
-0.083
-0.084
-0.083
-0.083
-0.083
-0.082
-0.082
-0.081
-0.081
-0.081
-0.081
-0.081
-0.082
-0.084
-0.086
-0.088
-0.090
-0.093
-0.096
-0.099
-0.102
-0.105
-0.108
-0.110
-0.113
-0.115
-0.117
-0.118
-0.120
-0.121
-0.122
-0.123
-0.123
-0.123
-0.124
-0.124
-0.124
-0.124
-0.123
-0.123
-0.123
-0.123
-0.122
-0.122
-0.121
-0.121
-0.121
-0.120
-0.146
-0.145
-0.144
-0.142
-0.141
-0.139
-0.138
-0.136
-0.135
-0.133
-0.132
-0.130
-0.130
-0.129
-0.129
-0.130
-0.131
-0.133
-0.135
-0.138
-0.142
-0.146
-0.150
-0.155
-0.159
-0.164
-0.169
-0.173
-0.177
-0.181
-0.184
-0.187
-0.190
-0.192
-0.193
-0.194
-0.195
-0.195
-0.194
-0.193
-0.192
-0.190
-0.187
-0.184
-0.181
-0.177
-0.172
-0.168
-0.161
-0.153
-0.144
-0.132
-0.117
-0.101
-0.084
-0.070
-0.059
-0.052
-0.049
-0.048
-0.051
-0.056
-0.063
-0.069
-0.074
-0.079
-0.083
-0.085
-0.086
-0.087
-0.086
-0.086
-0.084
-0.083
-0.082
-0.081
-0.081
-0.081
-0.081
-0.081
-0.082
-0.082
-0.083
-0.083
-0.084
-0.084
-0.085
-0.085
-0.085
-0.085
-0.084
-0.084
-0.083
-0.083
-0.082
-0.082
-0.082
-0.082
-0.082
-0.083
-0.084
-0.086
-0.088
-0.091
-0.093
-0.096
-0.099
-0.102
-0.105
-0.107
-0.110
-0.112
-0.114
-0.116
-0.118
-0.119
-0.120
-0.121
-0.122
-0.123
-0.123
-0.123
-0.123
-0.123
-0.123
-0.123
-0.123
-0.123
-0.122
-0.122
-0.122
-0.121
-0.121
-0.121
-0.120
-0.145
-0.144
-0.143
-0.141
-0.140
-0.138
-0.136
-0.135
-0.133
-0.131
-0.130
-0.129
-0.128
-0.127
-0.127
-0.127
-0.128
-0.130
-0.132
-0.135
-0.138
-0.142
-0.146
-0.151
-0.155
-0.160
-0.164
-0.168
-0.172
-0.176
-0.179
-0.182
-0.184
-0.186
-0.187
-0.188
-0.189
-0.189
-0.189
-0.188
-0.187
-0.186
-0.184
-0.182
-0.179
-0.176
-0.173
-0.169
-0.164
-0.158
-0.150
-0.142
-0.131
-0.119
-0.108
-0.097
-0.088
-0.081
-0.076
-0.074
-0.074
-0.076
-0.079
-0.082
-0.085
-0.088
-0.090
-0.091
-0.091
-0.091
-0.090
-0.090
-0.088
-0.087
-0.086
-0.085
-0.085
-0.084
-0.084
-0.084
-0.085
-0.085
-0.085
-0.086
-0.086
-0.086
-0.087
-0.087
-0.086
-0.086
-0.086
-0.085
-0.085
-0.084
-0.084
-0.083
-0.083
-0.083
-0.084
-0.085
-0.086
-0.087
-0.089
-0.092
-0.094
-0.097
-0.100
-0.102
-0.105
-0.108
-0.110
-0.112
-0.114
-0.116
-0.118
-0.119
-0.120
-0.121
-0.122
-0.122
-0.123
-0.123
-0.123
-0.123
-0.123
-0.123
-0.123
-0.123
-0.122
-0.122
-0.122
-0.121
-0.121
-0.121
-0.120
-0.144
-0.143
-0.142
-0.140
-0.139
-0.137
-0.135
-0.134
-0.132
-0.130
-0.129
-0.127
-0.126
-0.126
-0.125
-0.126
-0.126
-0.128
-0.130
-0.133
-0.136
-0.139
-0.143
-0.147
-0.151
-0.156
-0.160
-0.164
-0.167
-0.171
-0.174
-0.176
-0.179
-0.181
-0.182
-0.183
-0.184
-0.184
-0.184
-0.184
-0.183
-0.182
-0.181
-0.179
-0.177
-0.175
-0.173
-0.169
-0.166
-0.161
-0.156
-0.149
-0.141
-0.133
-0.124
-0.116
-0.108
-0.101
-0.097
-0.093
-0.092
-0.092
-0.092
-0.093
-0.094
-0.095
-0.096
-0.096
-0.096
-0.096
-0.095
-0.094
-0.092
-0.091
-0.090
-0.089
-0.088
-0.088
-0.088
-0.087
-0.088
-0.088
-0.088
-0.088
-0.088
-0.089
-0.089
-0.089
-0.088
-0.088
-0.088
-0.087
-0.087
-0.086
-0.086
-0.085
-0.085
-0.085
-0.086
-0.087
-0.088
-0.089
-0.091
-0.093
-0.095
-0.098
-0.100
-0.103
-0.106
-0.108
-0.110
-0.112
-0.114
-0.116
-0.118
-0.119
-0.120
-0.121
-0.122
-0.122
-0.123
-0.123
-0.123
-0.123
-0.123
-0.123
-0.123
-0.123
-0.122
-0.122
-0.122
-0.121
-0.121
-0.121
-0.120
-0.143
-0.142
-0.141
-0.140
-0.138
-0.136
-0.135
-0.133
-0.131
-0.130
-0.128
-0.127
-0.125
-0.125
-0.124
-0.125
-0.125
-0.127
-0.128
-0.131
-0.134
-0.137
-0.141
-0.144
-0.148
-0.152
-0.156
-0.160
-0.163
-0.166
-0.169
-0.172
-0.174
-0.176
-0.177
-0.178
-0.179
-0.179
-0.180
-0.179
-0.179
-0.178
-0.178
-0.177
-0.176
-0.174
-0.172
-0.170
-0.167
-0.164
-0.159
-0.155
-0.149
-0.142
-0.135
-0.128
-0.122
-0.116
-0.112
-0.108
-0.106
-0.104
-0.103
-0.103
-0.103
-0.103
-0.102
-0.102
-0.101
-0.100
-0.099
-0.098
-0.096
-0.095
-0.094
-0.093
-0.092
-0.091
-0.091
-0.091
-0.091
-0.091
-0.091
-0.091
-0.091
-0.091
-0.091
-0.091
-0.091
-0.090
-0.090
-0.090
-0.089
-0.089
-0.088
-0.088
-0.088
-0.088
-0.088
-0.089
-0.090
-0.091
-0.093
-0.095
-0.097
-0.099
-0.102
-0.104
-0.106
-0.109
-0.111
-0.113
-0.115
-0.116
-0.118
-0.119
-0.120
-0.121
-0.122
-0.122
-0.123
-0.123
-0.123
-0.123
-0.123
-0.123
-0.123
-0.123
-0.122
-0.122
-0.122
-0.121
-0.121
-0.121
-0.120
-0.143
-0.142
-0.140
-0.139
-0.138
-0.136
-0.134
-0.133
-0.131
-0.129
-0.128
-0.126
-0.125
-0.124
-0.124
-0.124
-0.125
-0.126
-0.128
-0.130
-0.132
-0.135
-0.139
-0.142
-0.146
-0.150
-0.153
-0.157
-0.160
-0.163
-0.165
-0.168
-0.170
-0.171
-0.173
-0.174
-0.174
-0.175
-0.175
-0.175
-0.175
-0.175
-0.175
-0.174
-0.174
-0.173
-0.172
-0.170
-0.168
-0.166
-0.163
-0.159
-0.154
-0.149
-0.144
-0.138
-0.133
-0.128
-0.123
-0.119
-0.116
-0.114
-0.112
-0.111
-0.110
-0.109
-0.108
-0.107
-0.106
-0.104
-0.103
-0.102
-0.100
-0.099
-0.098
-0.097
-0.096
-0.095
-0.094
-0.094
-0.094
-0.094
-0.093
-0.093
-0.094
-0.094
-0.093
-0.093
-0.093
-0.093
-0.093
-0.092
-0.092
-0.091
-0.091
-0.091
-0.091
-0.091
-0.091
-0.092
-0.093
-0.094
-0.095
-0.097
-0.099
-0.101
-0.103
-0.106
-0.108
-0.110
-0.112
-0.114
-0.115
-0.117
-0.118
-0.119
-0.120
-0.121
-0.122
-0.122
-0.123
-0.123
-0.123
-0.123
-0.123
-0.123
-0.123
-0.123
-0.122
-0.122
-0.122
-0.121
-0.121
-0.121
-0.120
-0.142
-0.141
-0.140
-0.139
-0.137
-0.136
-0.134
-0.132
-0.131
-0.129
-0.128
-0.126
-0.125
-0.125
-0.124
-0.124
-0.125
-0.126
-0.127
-0.129
-0.132
-0.135
-0.138
-0.141
-0.144
-0.147
-0.151
-0.154
-0.157
-0.159
-0.162
-0.164
-0.166
-0.167
-0.169
-0.170
-0.170
-0.171
-0.171
-0.171
-0.172
-0.172
-0.172
-0.172
-0.172
-0.171
-0.171
-0.170
-0.169
-0.167
-0.165
-0.162
-0.159
-0.154
-0.150
-0.145
-0.141
-0.136
-0.132
-0.128
-0.125
-0.122
-0.120
-0.118
-0.116
-0.115
-0.113
-0.112
-0.110
-0.109
-0.107
-0.106
-0.104
-0.103
-0.101
-0.100
-0.099
-0.098
-0.098
-0.097
-0.097
-0.097
-0.096
-0.096
-0.096
-0.096
-0.096
-0.096
-0.096
-0.096
-0.095
-0.095
-0.095
-0.094
-0.094
-0.094
-0.094
-0.094
-0.094
-0.095
-0.096
-0.097
-0.098
-0.100
-0.101
-0.103
-0.105
-0.107
-0.109
-0.111
-0.113
-0.114
-0.116
-0.117
-0.119
-0.120
-0.121
-0.121
-0.122
-0.122
-0.123
-0.123
-0.123
-0.123
-0.123
-0.123
-0.123
-0.123
-0.123
-0.122
-0.122
-0.122
-0.121
-0.121
-0.120
-0.142
-0.141
-0.140
-0.138
-0.137
-0.136
-0.134
-0.133
-0.131
-0.129
-0.128
-0.127
-0.126
-0.125
-0.125
-0.125
-0.125
-0.126
-0.128
-0.129
-0.132
-0.134
-0.137
-0.140
-0.143
-0.146
-0.149
-0.152
-0.154
-0.157
-0.159
-0.161
-0.162
-0.164
-0.165
-0.166
-0.166
-0.167
-0.168
-0.168
-0.168
-0.169
-0.169
-0.169
-0.170
-0.170
-0.170
-0.170
-0.169
-0.168
-0.166
-0.164
-0.162
-0.158
-0.155
-0.151
-0.147
-0.143
-0.139
-0.135
-0.132
-0.129
-0.126
-0.124
-0.122
-0.120
-0.118
-0.116
-0.114
-0.113
-0.111
-0.109
-0.108
-0.106
-0.105
-0.104
-0.103
-0.102
-0.101
-0.100
-0.100
-0.100
-0.100
-0.099
-0.099
-0.099
-0.099
-0.099
-0.099
-0.099
-0.098
-0.098
-0.098
-0.098
-0.097
-0.097
-0.097
-0.097
-0.098
-0.098
-0.099
-0.100
-0.101
-0.102
-0.104
-0.106
-0.107
-0.109
-0.111
-0.112
-0.114
-0.116
-0.117
-0.118
-0.119
-0.120
-0.121
-0.122
-0.122
-0.123
-0.123
-0.123
-0.123
-0.123
-0.123
-0.123
-0.123
-0.123
-0.123
-0.122
-0.122
-0.122
-0.121
-0.121
-0.121
-0.142
-0.141
-0.140
-0.138
-0.137
-0.136
-0.134
-0.133
-0.131
-0.130
-0.129
-0.128
-0.127
-0.126
-0.126
-0.126
-0.126
-0.127
-0.128
-0.130
-0.132
-0.134
-0.137
-0.139
-0.142
-0.145
-0.147
-0.150
-0.152
-0.154
-0.156
-0.158
-0.159
-0.161
-0.162
-0.162
-0.163
-0.164
-0.164
-0.165
-0.165
-0.166
-0.166
-0.167
-0.168
-0.168
-0.169
-0.169
-0.169
-0.168
-0.167
-0.166
-0.164
-0.161
-0.158
-0.155
-0.151
-0.147
-0.144
-0.141
-0.137
-0.134
-0.131
-0.129
-0.127
-0.124
-0.122
-0.120
-0.118
-0.117
-0.115
-0.113
-0.112
-0.110
-0.109
-0.107
-0.106
-0.105
-0.105
-0.104
-0.103
-0.103
-0.103
-0.103
-0.102
-0.102
-0.102
-0.102
-0.102
-0.102
-0.102
-0.101
-0.101
-0.101
-0.101
-0.101
-0.101
-0.101
-0.101
-0.101
-0.102
-0.103
-0.104
-0.105
-0.107
-0.108
-0.109
-0.111
-0.112
-0.114
-0.115
-0.117
-0.118
-0.119
-0.120
-0.121
-0.122
-0.122
-0.123
-0.123
-0.123
-0.124
-0.124
-0.124
-0.124
-0.123
-0.123
-0.123
-0.123
-0.122
-0.122
-0.122
-0.121
-0.121
-0.121
-0.141
-0.141
-0.140
-0.138
-0.137
-0.136
-0.135
-0.133
-0.132
-0.131
-0.130
-0.129
-0.128
-0.127
-0.127
-0.127
-0.127
-0.128
-0.129
-0.131
-0.133
-0.135
-0.137
-0.139
-0.142
-0.144
-0.146
-0.149
-0.151
-0.152
-0.154
-0.156
-0.157
-0.158
-0.159
-0.160
-0.160
-0.161
-0.161
-0.162
-0.162
-0.163
-0.164
-0.165
-0.166
-0.167
-0.167
-0.168
-0.168
-0.168
-0.168
-0.167
-0.165
-0.163
-0.161
-0.158
-0.155
-0.151
-0.148
-0.145
-0.142
-0.139
-0.136
-0.133
-0.131
-0.128
-0.126
-0.124
-0.122
-0.120
-0.118
-0.117
-0.115
-0.114
-0.112
-0.111
-0.110
-0.109
-0.108
-0.107
-0.107
-0.106
-0.106
-0.106
-0.106
-0.105
-0.105
-0.105
-0.105
-0.105
-0.105
-0.105
-0.104
-0.104
-0.104
-0.104
-0.104
-0.104
-0.104
-0.105
-0.105
-0.106
-0.107
-0.108
-0.109
-0.110
-0.112
-0.113
-0.114
-0.116
-0.117
-0.118
-0.119
-0.120
-0.121
-0.122
-0.122
-0.123
-0.123
-0.123
-0.124
-0.124
-0.124
-0.124
-0.124
-0.124
-0.123
-0.123
-0.123
-0.123
-0.122
-0.122
-0.122
-0.121
-0.121
-0.141
-0.141
-0.140
-0.139
-0.138
-0.136
-0.135
-0.134
-0.133
-0.132
-0.131
-0.130
-0.129
-0.128
-0.128
-0.128
-0.129
-0.129
-0.130
-0.132
-0.133
-0.135
-0.137
-0.139
-0.141
-0.144
-0.146
-0.148
-0.149
-0.151
-0.152
-0.154
-0.155
-0.156
-0.156
-0.157
-0.158
-0.158
-0.159
-0.159
-0.160
-0.160
-0.161
-0.162
-0.164
-0.165
-0.166
-0.167
-0.167
-0.168
-0.168
-0.167
-0.166
-0.164
-0.162
-0.160
-0.157
-0.154
-0.151
-0.148
-0.145
-0.142
-0.140
-0.137
-0.135
-0.132
-0.130
-0.128
-0.126
-0.124
-0.122
-0.120
-0.119
-0.117
-0.116
-0.114
-0.113
-0.112
-0.111
-0.111
-0.110
-0.110
-0.109
-0.109
-0.109
-0.109
-0.109
-0.109
-0.108
-0.108
-0.108
-0.108
-0.108
-0.108
-0.108
-0.108
-0.108
-0.108
-0.108
-0.108
-0.109
-0.109
-0.110
-0.111
-0.112
-0.113
-0.114
-0.115
-0.116
-0.117
-0.118
-0.119
-0.120
-0.121
-0.122
-0.122
-0.123
-0.123
-0.124
-0.124
-0.124
-0.124
-0.124
-0.124
-0.124
-0.124
-0.124
-0.123
-0.123
-0.123
-0.123
-0.122
-0.122
-0.121
-0.121
-0.141
-0.141
-0.140
-0.139
-0.138
-0.137
-0.136
-0.135
-0.134
-0.133
-0.132
-0.131
-0.130
-0.130
-0.130
-0.130
-0.130
-0.131
-0.132
-0.133
-0.134
-0.136
-0.138
-0.140
-0.142
-0.143
-0.145
-0.147
-0.148
-0.150
-0.151
-0.152
-0.153
-0.154
-0.154
-0.155
-0.155
-0.156
-0.156
-0.157
-0.157
-0.158
-0.159
-0.160
-0.162
-0.163
-0.164
-0.165
-0.166
-0.167
-0.167
-0.167
-0.166
-0.165
-0.163
-0.161
-0.159
-0.156
-0.153
-0.151
-0.148
-0.145
-0.143
-0.140
-0.138
-0.135
-0.133
-0.131
-0.129
-0.127
-0.125
-0.124
-0.122
-0.120
-0.119
-0.118
-0.117
-0.116
-0.115
-0.114
-0.114
-0.113
-0.113
-0.113
-0.112
-0.112
-0.112
-0.112
-0.112
-0.112
-0.112
-0.112
-0.111
-0.111
-0.111
-0.111
-0.111
-0.111
-0.111
-0.112
-0.112
-0.112
-0.113
-0.114
-0.115
-0.115
-0.116
-0.117
-0.118
-0.119
-0.120
-0.121
-0.121
-0.122
-0.123
-0.123
-0.124
-0.124
-0.124
-0.124
-0.125
-0.125
-0.125
-0.124
-0.124
-0.124
-0.124
-0.124
-0.123
-0.123
-0.123
-0.122
-0.122
-0.122
-0.121
-0.141
-0.141
-0.140
-0.139
-0.138
-0.137
-0.136
-0.136
-0.135
-0.134
-0.133
-0.132
-0.132
-0.131
-0.131
-0.131
-0.132
-0.132
-0.133
-0.134
-0.136
-0.137
-0.139
-0.140
-0.142
-0.143
-0.145
-0.146
-0.148
-0.149
-0.150
-0.151
-0.152
-0.152
-0.153
-0.153
-0.153
-0.154
-0.154
-0.155
-0.156
-0.156
-0.157
-0.159
-0.160
-0.161
-0.163
-0.164
-0.165
-0.166
-0.166
-0.166
-0.166
-0.165
-0.164
-0.162
-0.160
-0.158
-0.155
-0.153
-0.150
-0.148
-0.145
-0.143
-0.141
-0.138
-0.136
-0.134
-0.132
-0.130
-0.128
-0.127
-0.125
-0.124
-0.122
-0.121
-0.120
-0.119
-0.118
-0.118
-0.117
-0.117
-0.116
-0.116
-0.116
-0.116
-0.116
-0.115
-0.115
-0.115
-0.115
-0.115
-0.115
-0.115
-0.115
-0.115
-0.115
-0.115
-0.115
-0.115
-0.115
-0.116
-0.116
-0.117
-0.117
-0.118
-0.118
-0.119
-0.120
-0.121
-0.121
-0.122
-0.123
-0.123
-0.124
-0.124
-0.124
-0.125
-0.125
-0.125
-0.125
-0.125
-0.125
-0.125
-0.125
-0.124
-0.124
-0.124
-0.124
-0.123
-0.123
-0.123
-0.122
-0.122
-0.121
-0.141
-0.141
-0.140
-0.140
-0.139
-0.138
-0.137
-0.136
-0.136
-0.135
-0.134
-0.134
-0.133
-0.133
-0.133
-0.133
-0.133
-0.134
-0.135
-0.136
-0.137
-0.138
-0.139
-0.141
-0.142
-0.144
-0.145
-0.146
-0.147
-0.148
-0.149
-0.150
-0.151
-0.151
-0.151
-0.152
-0.152
-0.152
-0.153
-0.153
-0.154
-0.155
-0.156
-0.157
-0.158
-0.160
-0.161
-0.162
-0.164
-0.165
-0.165
-0.166
-0.165
-0.165
-0.164
-0.162
-0.161
-0.159
-0.157
-0.154
-0.152
-0.150
-0.147
-0.145
-0.143
-0.141
-0.139
-0.137
-0.135
-0.133
-0.131
-0.130
-0.128
-0.127
-0.126
-0.124
-0.123
-0.122
-0.122
-0.121
-0.120
-0.120
-0.120
-0.119
-0.119
-0.119
-0.119
-0.119
-0.119
-0.119
-0.119
-0.118
-0.118
-0.118
-0.118
-0.118
-0.118
-0.118
-0.118
-0.118
-0.118
-0.119
-0.119
-0.119
-0.120
-0.120
-0.121
-0.121
-0.122
-0.122
-0.123
-0.123
-0.124
-0.124
-0.125
-0.125
-0.125
-0.125
-0.125
-0.125
-0.125
-0.125
-0.125
-0.125
-0.125
-0.125
-0.124
-0.124
-0.124
-0.123
-0.123
-0.123
-0.122
-0.122
-0.122
-0.142
-0.141
-0.140
-0.140
-0.139
-0.139
-0.138
-0.137
-0.137
-0.136
-0.135
-0.135
-0.135
-0.134
-0.134
-0.135
-0.135
-0.136
-0.136
-0.137
-0.138
-0.139
-0.140
-0.142
-0.143
-0.144
-0.145
-0.146
-0.147
-0.148
-0.149
-0.149
-0.150
-0.150
-0.150
-0.151
-0.151
-0.151
-0.151
-0.152
-0.153
-0.153
-0.154
-0.155
-0.157
-0.158
-0.160
-0.161
-0.162
-0.163
-0.164
-0.165
-0.165
-0.164
-0.164
-0.163
-0.161
-0.159
-0.158
-0.156
-0.154
-0.151
-0.149
-0.147
-0.145
-0.143
-0.141
-0.139
-0.138
-0.136
-0.134
-0.133
-0.131
-0.130
-0.129
-0.128
-0.127
-0.126
-0.125
-0.124
-0.124
-0.123
-0.123
-0.123
-0.123
-0.123
-0.122
-0.122
-0.122
-0.122
-0.122
-0.122
-0.122
-0.122
-0.121
-0.121
-0.121
-0.121
-0.121
-0.121
-0.121
-0.121
-0.122
-0.122
-0.122
-0.122
-0.123
-0.123
-0.124
-0.124
-0.124
-0.125
-0.125
-0.125
-0.126
-0.126
-0.126
-0.126
-0.126
-0.126
-0.126
-0.126
-0.126
-0.125
-0.125
-0.125
-0.125
-0.124
-0.124
-0.124
-0.123
-0.123
-0.123
-0.122
-0.122
-0.142
-0.141
-0.141
-0.140
-0.140
-0.139
-0.139
-0.138
-0.137
-0.137
-0.137
-0.136
-0.136
-0.136
-0.136
-0.136
-0.137
-0.137
-0.138
-0.139
-0.139
-0.140
-0.141
-0.142
-0.144
-0.145
-0.146
-0.146
-0.147
-0.148
-0.149
-0.149
-0.149
-0.150
-0.150
-0.150
-0.150
-0.150
-0.151
-0.151
-0.152
-0.152
-0.153
-0.154
-0.156
-0.157
-0.159
-0.160
-0.161
-0.162
-0.163
-0.164
-0.164
-0.164
-0.163
-0.162
-0.161
-0.160
-0.158
-0.157
-0.155
-0.153
-0.151
-0.149
-0.147
-0.145
-0.143
-0.142
-0.140
-0.138
-0.137
-0.135
-0.134
-0.133
-0.132
-0.131
-0.130
-0.129
-0.128
-0.128
-0.127
-0.127
-0.126
-0.126
-0.126
-0.126
-0.126
-0.126
-0.126
-0.125
-0.125
-0.125
-0.125
-0.125
-0.125
-0.125
-0.124
-0.124
-0.124
-0.124
-0.124
-0.124
-0.124
-0.124
-0.124
-0.125
-0.125
-0.125
-0.125
-0.126
-0.126
-0.126
-0.126
-0.126
-0.127
-0.127
-0.127
-0.127
-0.127
-0.127
-0.126
-0.126
-0.126
-0.126
-0.126
-0.125
-0.125
-0.125
-0.124
-0.124
-0.124
-0.123
-0.123
-0.122
-0.122
-0.142
-0.141
-0.141
-0.141
-0.140
-0.140
-0.139
-0.139
-0.138
-0.138
-0.138
-0.137
-0.137
-0.137
-0.137
-0.138
-0.138
-0.138
-0.139
-0.140
-0.141
-0.141
-0.142
-0.143
-0.144
-0.145
-0.146
-0.147
-0.147
-0.148
-0.148
-0.149
-0.149
-0.149
-0.149
-0.149
-0.150
-0.150
-0.150
-0.150
-0.151
-0.152
-0.152
-0.154
-0.155
-0.156
-0.157
-0.159
-0.160
-0.161
-0.162
-0.163
-0.163
-0.163
-0.163
-0.162
-0.161
-0.160
-0.159
-0.157
-0.156
-0.154
-0.152
-0.151
-0.149
-0.147
-0.145
-0.144
-0.142
-0.141
-0.139
-0.138
-0.137
-0.136
-0.135
-0.134
-0.133
-0.132
-0.131
-0.131
-0.130
-0.130
-0.130
-0.130
-0.129
-0.129
-0.129
-0.129
-0.129
-0.129
-0.129
-0.128
-0.128
-0.128
-0.128
-0.128
-0.127
-0.127
-0.127
-0.127
-0.127
-0.127
-0.127
-0.127
-0.127
-0.127
-0.127
-0.127
-0.127
-0.127
-0.127
-0.127
-0.127
-0.127
-0.127
-0.127
-0.127
-0.127
-0.127
-0.127
-0.127
-0.127
-0.127
-0.126
-0.126
-0.126
-0.125
-0.125
-0.125
-0.124
-0.124
-0.123
-0.123
-0.122
-0.122
-0.142
-0.142
-0.141
-0.141
-0.141
-0.140
-0.140
-0.140
-0.139
-0.139
-0.139
-0.139
-0.139
-0.139
-0.139
-0.139
-0.139
-0.140
-0.140
-0.141
-0.142
-0.142
-0.143
-0.144
-0.145
-0.146
-0.146
-0.147
-0.148
-0.148
-0.149
-0.149
-0.149
-0.149
-0.149
-0.149
-0.149
-0.150
-0.150
-0.150
-0.151
-0.151
-0.152
-0.153
-0.154
-0.155
-0.157
-0.158
-0.159
-0.160
-0.161
-0.162
-0.162
-0.163
-0.162
-0.162
-0.161
-0.160
-0.159
-0.158
-0.156
-0.155
-0.153
-0.152
-0.150
-0.149
-0.147
-0.146
-0.144
-0.143
-0.142
-0.141
-0.139
-0.138
-0.137
-0.137
-0.136
-0.135
-0.134
-0.134
-0.134
-0.133
-0.133
-0.133
-0.133
-0.132
-0.132
-0.132
-0.132
-0.132
-0.132
-0.131
-0.131
-0.131
-0.131
-0.130
-0.130
-0.130
-0.130
-0.129
-0.129
-0.129
-0.129
-0.129
-0.129
-0.129
-0.129
-0.128
-0.128
-0.128
-0.128
-0.128
-0.128
-0.128
-0.128
-0.128
-0.128
-0.128
-0.128
-0.128
-0.127
-0.127
-0.127
-0.127
-0.126
-0.126
-0.126
-0.125
-0.125
-0.124
-0.124
-0.124
-0.123
-0.123
-0.122
-0.142
-0.142
-0.142
-0.141
-0.141
-0.141
-0.140
-0.140
-0.140
-0.140
-0.140
-0.140
-0.140
-0.140
-0.140
-0.140
-0.141
-0.141
-0.141
-0.142
-0.143
-0.143
-0.144
-0.145
-0.146
-0.146
-0.147
-0.148
-0.148
-0.148
-0.149
-0.149
-0.149
-0.149
-0.149
-0.149
-0.149
-0.149
-0.150
-0.150
-0.150
-0.151
-0.152
-0.153
-0.154
-0.155
-0.156
-0.157
-0.159
-0.160
-0.161
-0.161
-0.162
-0.162
-0.162
-0.162
-0.161
-0.160
-0.159
-0.158
-0.157
-0.156
-0.154
-0.153
-0.152
-0.150
-0.149
-0.148
-0.146
-0.145
-0.144
-0.143
-0.142
-0.141
-0.140
-0.139
-0.139
-0.138
-0.137
-0.137
-0.137
-0.136
-0.136
-0.136
-0.136
-0.135
-0.135
-0.135
-0.135
-0.135
-0.134
-0.134
-0.134
-0.134
-0.133
-0.133
-0.133
-0.132
-0.132
-0.132
-0.131
-0.131
-0.131
-0.131
-0.131
-0.130
-0.130
-0.130
-0.130
-0.130
-0.130
-0.130
-0.130
-0.129
-0.129
-0.129
-0.129
-0.129
-0.128
-0.128
-0.128
-0.128
-0.127
-0.127
-0.127
-0.126
-0.126
-0.125
-0.125
-0.125
-0.124
-0.124
-0.123
-0.123
-0.122
-0.142
-0.142
-0.142
-0.142
-0.141
-0.141
-0.141
-0.141
-0.141
-0.141
-0.141
-0.141
-0.141
-0.141
-0.141
-0.141
-0.142
-0.142
-0.143
-0.143
-0.144
-0.144
-0.145
-0.146
-0.146
-0.147
-0.147
-0.148
-0.148
-0.149
-0.149
-0.149
-0.149
-0.149
-0.149
-0.149
-0.150
-0.150
-0.150
-0.150
-0.150
-0.151
-0.152
-0.153
-0.154
-0.155
-0.156
-0.157
-0.158
-0.159
-0.160
-0.161
-0.161
-0.161
-0.162
-0.161
-0.161
-0.160
-0.160
-0.159
-0.158
-0.156
-0.155
-0.154
-0.153
-0.152
-0.150
-0.149
-0.148
-0.147
-0.146
-0.145
-0.144
-0.143
-0.143
-0.142
-0.141
-0.141
-0.140
-0.140
-0.139
-0.139
-0.139
-0.139
-0.138
-0.138
-0.138
-0.138
-0.138
-0.137
-0.137
-0.137
-0.137
-0.136
-0.136
-0.136
-0.135
-0.135
-0.134
-0.134
-0.134
-0.133
-0.133
-0.133
-0.132
-0.132
-0.132
-0.132
-0.131
-0.131
-0.131
-0.131
-0.131
-0.130
-0.130
-0.130
-0.130
-0.129
-0.129
-0.129
-0.128
-0.128
-0.128
-0.127
-0.127
-0.127
-0.126
-0.126
-0.125
-0.125
-0.124
-0.124
-0.123
-0.123
-0.123
-0.142
-0.142
-0.142
-0.142
-0.142
-0.142
-0.142
-0.141
-0.141
-0.141
-0.141
-0.141
-0.142
-0.142
-0.142
-0.142
-0.143
-0.143
-0.144
-0.144
-0.145
-0.145
-0.146
-0.146
-0.147
-0.147
-0.148
-0.148
-0.149
-0.149
-0.149
-0.149
-0.150
-0.150
-0.150
-0.150
-0.150
-0.150
-0.150
-0.150
-0.151
-0.151
-0.152
-0.153
-0.154
-0.155
-0.156
-0.157
-0.158
-0.159
-0.160
-0.160
-0.161
-0.161
-0.161
-0.161
-0.161
-0.160
-0.160
-0.159
-0.158
-0.157
-0.156
-0.155
-0.154
-0.153
-0.152
-0.151
-0.150
-0.149
-0.148
-0.147
-0.146
-0.146
-0.145
-0.144
-0.144
-0.143
-0.143
-0.142
-0.142
-0.142
-0.142
-0.141
-0.141
-0.141
-0.141
-0.141
-0.140
-0.140
-0.140
-0.139
-0.139
-0.139
-0.138
-0.138
-0.137
-0.137
-0.136
-0.136
-0.136
-0.135
-0.135
-0.134
-0.134
-0.134
-0.133
-0.133
-0.133
-0.132
-0.132
-0.132
-0.132
-0.131
-0.131
-0.131
-0.130
-0.130
-0.130
-0.129
-0.129
-0.129
-0.128
-0.128
-0.127
-0.127
-0.126
-0.126
-0.126
-0.125
-0.125
-0.124
-0.124
-0.123
-0.123
-0.142
-0.142
-0.142
-0.142
-0.142
-0.142
-0.142
-0.142
-0.142
-0.142
-0.142
-0.142
-0.142
-0.143
-0.143
-0.143
-0.144
-0.144
-0.144
-0.145
-0.145
-0.146
-0.147
-0.147
-0.148
-0.148
-0.149
-0.149
-0.149
-0.150
-0.150
-0.150
-0.150
-0.150
-0.150
-0.150
-0.150
-0.150
-0.151
-0.151
-0.151
-0.152
-0.152
-0.153
-0.154
-0.155
-0.156
-0.157
-0.158
-0.158
-0.159
-0.160
-0.160
-0.161
-0.161
-0.161
-0.161
-0.160
-0.160
-0.159
-0.158
-0.158
-0.157
-0.156
-0.155
-0.154
-0.153
-0.152
-0.151
-0.151
-0.150
-0.149
-0.148
-0.148
-0.147
-0.146
-0.146
-0.146
-0.145
-0.145
-0.145
-0.144
-0.144
-0.144
-0.144
-0.143
-0.143
-0.143
-0.143
-0.142
-0.142
-0.142
-0.141
-0.141
-0.140
-0.140
-0.139
-0.139
-0.138
-0.138
-0.137
-0.137
-0.136
-0.136
-0.135
-0.135
-0.135
-0.134
-0.134
-0.133
-0.133
-0.133
-0.132
-0.132
-0.132
-0.131
-0.131
-0.131
-0.130
-0.130
-0.129
-0.129
-0.129
-0.128
-0.128
-0.127
-0.127
-0.126
-0.126
-0.125
-0.125
-0.124
-0.124
-0.123
-0.123
-0.142
-0.142
-0.142
-0.142
-0.142
-0.142
-0.142
-0.142
-0.142
-0.143
-0.143
-0.143
-0.143
-0.143
-0.144
-0.144
-0.144
-0.145
-0.145
-0.146
-0.146
-0.147
-0.147
-0.148
-0.148
-0.149
-0.149
-0.149
-0.150
-0.150
-0.150
-0.150
-0.150
-0.151
-0.151
-0.151
-0.151
-0.151
-0.151
-0.151
-0.152
-0.152
-0.153
-0.153
-0.154
-0.155
-0.156
-0.157
-0.157
-0.158
-0.159
-0.160
-0.160
-0.160
-0.161
-0.161
-0.161
-0.160
-0.160
-0.159
-0.159
-0.158
-0.157
-0.157
-0.156
-0.155
-0.154
-0.154
-0.153
-0.152
-0.151
-0.151
-0.150
-0.150
-0.149
-0.149
-0.148
-0.148
-0.147
-0.147
-0.147
-0.147
-0.146
-0.146
-0.146
-0.146
-0.146
-0.145
-0.145
-0.145
-0.144
-0.144
-0.143
-0.143
-0.142
-0.142
-0.141
-0.141
-0.140
-0.140
-0.139
-0.138
-0.138
-0.137
-0.137
-0.136
-0.136
-0.135
-0.135
-0.135
-0.134
-0.134
-0.133
-0.133
-0.132
-0.132
-0.132
-0.131
-0.131
-0.130
-0.130
-0.129
-0.129
-0.128
-0.128
-0.127
-0.127
-0.127
-0.126
-0.126
-0.125
-0.125
-0.124
-0.123
-0.123
-0.142
-0.142
-0.142
-0.142
-0.142
-0.143
-0.143
-0.143
-0.143
-0.143
-0.143
-0.143
-0.144
-0.144
-0.144
-0.145
-0.145
-0.145
-0.146
-0.146
-0.147
-0.147
-0.148
-0.148
-0.149
-0.149
-0.149
-0.150
-0.150
-0.150
-0.151
-0.151
-0.151
-0.151
-0.151
-0.151
-0.151
-0.151
-0.152
-0.152
-0.152
-0.153
-0.153
-0.154
-0.154
-0.155
-0.156
-0.157
-0.158
-0.158
-0.159
-0.160
-0.160
-0.160
-0.161
-0.161
-0.160
-0.160
-0.160
-0.160
-0.159
-0.159
-0.158
-0.157
-0.157
-0.156
-0.155
-0.155
-0.154
-0.153
-0.153
-0.152
-0.152
-0.151
-0.151
-0.150
-0.150
-0.150
-0.149
-0.149
-0.149
-0.149
-0.149
-0.148
-0.148
-0.148
-0.148
-0.147
-0.147
-0.147
-0.146
-0.146
-0.145
-0.145
-0.144
-0.144
-0.143
-0.142
-0.142
-0.141
-0.141
-0.140
-0.139
-0.139
-0.138
-0.138
-0.137
-0.137
-0.136
-0.135
-0.135
-0.135
-0.134
-0.134
-0.133
-0.133
-0.132
-0.132
-0.131
-0.131
-0.130
-0.130
-0.129
-0.129
-0.128
-0.128
-0.127
-0.127
-0.126
-0.126
-0.125
-0.125
-0.124
-0.124
-0.123
-0.142
-0.142
-0.142
-0.143
-0.143
-0.143
-0.143
-0.143
-0.143
-0.143
-0.144
-0.144
-0.144
-0.144
-0.145
-0.145
-0.146
-0.146
-0.146
-0.147
-0.147
-0.148
-0.148
-0.149
-0.149
-0.150
-0.150
-0.150
-0.151
-0.151
-0.151
-0.151
-0.151
-0.151
-0.152
-0.152
-0.152
-0.152
-0.152
-0.152
-0.153
-0.153
-0.154
-0.154
-0.155
-0.155
-0.156
-0.157
-0.158
-0.158
-0.159
-0.159
-0.160
-0.160
-0.160
-0.161
-0.160
-0.160
-0.160
-0.160
-0.159
-0.159
-0.159
-0.158
-0.157
-0.157
-0.156
-0.156
-0.155
-0.155
-0.154
-0.154
-0.153
-0.153
-0.152
-0.152
-0.152
-0.152
-0.151
-0.151
-0.151
-0.151
-0.150
-0.150
-0.150
-0.150
-0.149
-0.149
-0.149
-0.148
-0.148
-0.147
-0.147
-0.146
-0.146
-0.145
-0.145
-0.144
-0.143
-0.143
-0.142
-0.141
-0.141
-0.140
-0.139
-0.139
-0.138
-0.138
-0.137
-0.136
-0.136
-0.135
-0.135
-0.134
-0.134
-0.133
-0.133
-0.132
-0.132
-0.131
-0.131
-0.130
-0.130
-0.129
-0.129
-0.128
-0.128
-0.127
-0.126
-0.126
-0.125
-0.125
-0.124
-0.124
-0.123
-0.142
-0.142
-0.142
-0.143
-0.143
-0.143
-0.143
-0.143
-0.144
-0.144
-0.144
-0.144
-0.145
-0.145
-0.145
-0.146
-0.146
-0.146
-0.147
-0.147
-0.148
-0.148
-0.149
-0.149
-0.150
-0.150
-0.150
-0.151
-0.151
-0.151
-0.151
-0.152
-0.152
-0.152
-0.152
-0.152
-0.152
-0.153
-0.153
-0.153
-0.153
-0.154
-0.154
-0.155
-0.155
-0.156
-0.156
-0.157
-0.158
-0.158
-0.159
-0.159
-0.160
-0.160
-0.160
-0.160
-0.161
-0.160
-0.160
-0.160
-0.160
-0.159
-0.159
-0.159
-0.158
-0.158
-0.157
-0.157
-0.156
-0.156
-0.155
-0.155
-0.155
-0.154
-0.154
-0.154
-0.153
-0.153
-0.153
-0.153
-0.153
-0.152
-0.152
-0.152
-0.152
-0.151
-0.151
-0.151
-0.150
-0.150
-0.150
-0.149
-0.148
-0.148
-0.147
-0.147
-0.146
-0.145
-0.145
-0.144
-0.143
-0.142
-0.142
-0.141
-0.140
-0.140
-0.139
-0.138
-0.138
-0.137
-0.137
-0.136
-0.135
-0.135
-0.134
-0.134
-0.133
-0.133
-0.132
-0.132
-0.131
-0.130
-0.130
-0.129
-0.129
-0.128
-0.128
-0.127
-0.127
-0.126
-0.126
-0.125
-0.124
-0.124
-0.123
-0.142
-0.142
-0.142
-0.143
-0.143
-0.143
-0.143
-0.144
-0.144
-0.144
-0.144
-0.145
-0.145
-0.145
-0.146
-0.146
-0.146
-0.147
-0.147
-0.148
-0.148
-0.149
-0.149
-0.149
-0.150
-0.150
-0.151
-0.151
-0.151
-0.152
-0.152
-0.152
-0.152
-0.152
-0.153
-0.153
-0.153
-0.153
-0.153
-0.154
-0.154
-0.154
-0.155
-0.155
-0.156
-0.156
-0.157
-0.157
-0.158
-0.158
-0.159
-0.159
-0.160
-0.160
-0.160
-0.161
-0.161
-0.160
-0.160
-0.160
-0.160
-0.160
-0.159
-0.159
-0.159
-0.158
-0.158
-0.158
-0.157
-0.157
-0.156
-0.156
-0.156
-0.156
-0.155
-0.155
-0.155
-0.155
-0.154
-0.154
-0.154
-0.154
-0.154
-0.153
-0.153
-0.153
-0.153
-0.152
-0.152
-0.151
-0.151
-0.150
-0.150
-0.149
-0.149
-0.148
-0.147
-0.146
-0.146
-0.145
-0.144
-0.143
-0.143
-0.142
-0.141
-0.141
-0.140
-0.139
-0.139
-0.138
-0.137
-0.137
-0.136
-0.135
-0.135
-0.134
-0.134
-0.133
-0.132
-0.132
-0.131
-0.131
-0.130
-0.130
-0.129
-0.129
-0.128
-0.127
-0.127
-0.126
-0.126
-0.125
-0.125
-0.124
-0.123
-0.142
-0.142
-0.142
-0.143
-0.143
-0.143
-0.143
-0.144
-0.144
-0.144
-0.145
-0.145
-0.145
-0.146
-0.146
-0.146
-0.147
-0.147
-0.148
-0.148
-0.148
-0.149
-0.149
-0.150
-0.150
-0.151
-0.151
-0.151
-0.152
-0.152
-0.152
-0.152
-0.153
-0.153
-0.153
-0.153
-0.153
-0.154
-0.154
-0.154
-0.154
-0.155
-0.155
-0.156
-0.156
-0.157
-0.157
-0.158
-0.158
-0.159
-0.159
-0.160
-0.160
-0.160
-0.160
-0.160
-0.161
-0.161
-0.161
-0.160
-0.160
-0.160
-0.160
-0.159
-0.159
-0.159
-0.159
-0.158
-0.158
-0.158
-0.157
-0.157
-0.157
-0.157
-0.156
-0.156
-0.156
-0.156
-0.156
-0.156
-0.155
-0.155
-0.155
-0.155
-0.154
-0.154
-0.154
-0.153
-0.153
-0.153
-0.152
-0.152
-0.151
-0.150
-0.150
-0.149
-0.148
-0.147
-0.147
-0.146
-0.145
-0.144
-0.144
-0.143
-0.142
-0.141
-0.141
-0.140
-0.139
-0.139
-0.138
-0.137
-0.137
-0.136
-0.135
-0.135
-0.134
-0.133
-0.133
-0.132
-0.132
-0.131
-0.130
-0.130
-0.129
-0.129
-0.128
-0.128
-0.127
-0.126
-0.126
-0.125
-0.125
-0.124
-0.124
-0.142
-0.142
-0.142
-0.143
-0.143
-0.143
-0.143
-0.144
-0.144
-0.144
-0.145
-0.145
-0.145
-0.146
-0.146
-0.147
-0.147
-0.147
-0.148
-0.148
-0.149
-0.149
-0.150
-0.150
-0.150
-0.151
-0.151
-0.152
-0.152
-0.152
-0.152
-0.153
-0.153
-0.153
-0.153
-0.154
-0.154
-0.154
-0.154
-0.155
-0.155
-0.155
-0.156
-0.156
-0.156
-0.157
-0.157
-0.158
-0.158
-0.159
-0.159
-0.160
-0.160
-0.160
-0.160
-0.161
-0.161
-0.161
-0.161
-0.161
-0.160
-0.160
-0.160
-0.160
-0.160
-0.159
-0.159
-0.159
-0.159
-0.158
-0.158
-0.158
-0.158
-0.158
-0.157
-0.157
-0.157
-0.157
-0.157
-0.157
-0.156
-0.156
-0.156
-0.156
-0.156
-0.155
-0.155
-0.155
-0.154
-0.154
-0.153
-0.153
-0.152
-0.151
-0.151
-0.150
-0.149
-0.148
-0.148
-0.147
-0.146
-0.145
-0.144
-0.144
-0.143
-0.142
-0.141
-0.141
-0.140
-0.139
-0.138
-0.138
-0.137
-0.136
-0.136
-0.135
-0.134
-0.134
-0.133
-0.133
-0.132
-0.131
-0.131
-0.130
-0.130
-0.129
-0.128
-0.128
-0.127
-0.127
-0.126
-0.125
-0.125
-0.124
-0.124
-0.142
-0.142
-0.142
-0.143
-0.143
-0.143
-0.143
-0.144
-0.144
-0.144
-0.145
-0.145
-0.146
-0.146
-0.146
-0.147
-0.147
-0.148
-0.148
-0.148
-0.149
-0.149
-0.150
-0.150
-0.151
-0.151
-0.151
-0.152
-0.152
-0.152
-0.153
-0.153
-0.153
-0.153
-0.154
-0.154
-0.154
-0.154
-0.155
-0.155
-0.155
-0.156
-0.156
-0.156
-0.157
-0.157
-0.158
-0.158
-0.159
-0.159
-0.159
-0.160
-0.160
-0.160
-0.160
-0.161
-0.161
-0.161
-0.161
-0.161
-0.161
-0.160
-0.160
-0.160
-0.160
-0.160
-0.160
-0.159
-0.159
-0.159
-0.159
-0.159
-0.159
-0.158
-0.158
-0.158
-0.158
-0.158
-0.158
-0.158
-0.157
-0.157
-0.157
-0.157
-0.157
-0.156
-0.156
-0.155
-0.155
-0.154
-0.154
-0.153
-0.153
-0.152
-0.151
-0.151
-0.150
-0.149
-0.148
-0.147
-0.147
-0.146
-0.145
-0.144
-0.143
-0.143
-0.142
-0.141
-0.140
-0.140
-0.139
-0.138
-0.137
-0.137
-0.136
-0.135
-0.135
-0.134
-0.133
-0.133
-0.132
-0.132
-0.131
-0.130
-0.130
-0.129
-0.128
-0.128
-0.127
-0.127
-0.126
-0.126
-0.125
-0.124
-0.124
-0.141
-0.142
-0.142
-0.142
-0.143
-0.143
-0.143
-0.144
-0.144
-0.144
-0.145
-0.145
-0.146
-0.146
-0.146
-0.147
-0.147
-0.148
-0.148
-0.149
-0.149
-0.149
-0.150
-0.150
-0.151
-0.151
-0.152
-0.152
-0.152
-0.153
-0.153
-0.153
-0.153
-0.154
-0.154
-0.154
-0.154
-0.155
-0.155
-0.155
-0.156
-0.156
-0.156
-0.157
-0.157
-0.157
-0.158
-0.158
-0.159
-0.159
-0.159
-0.160
-0.160
-0.160
-0.160
-0.161
-0.161
-0.161
-0.161
-0.161
-0.161
-0.161
-0.161
-0.160
-0.160
-0.160
-0.160
-0.160
-0.160
-0.160
-0.159
-0.159
-0.159
-0.159
-0.159
-0.159
-0.159
-0.159
-0.158
-0.158
-0.158
-0.158
-0.158
-0.158
-0.157
-0.157
-0.157
-0.156
-0.156
-0.155
-0.155
-0.154
-0.153
-0.153
-0.152
-0.151
-0.150
-0.150
-0.149
-0.148
-0.147
-0.146
-0.146
-0.145
-0.144
-0.143
-0.142
-0.142
-0.141
-0.140
-0.139
-0.139
-0.138
-0.137
-0.136
-0.136
-0.135
-0.134
-0.134
-0.133
-0.132
-0.132
-0.131
-0.130
-0.130
-0.129
-0.129
-0.128
-0.127
-0.127
-0.126
-0.126
-0.125
-0.124
-0.124
-0.141
-0.142
-0.142
-0.142
-0.143
-0.143
-0.143
-0.144
-0.144
-0.144
-0.145
-0.145
-0.146
-0.146
-0.146
-0.147
-0.147
-0.148
-0.148
-0.149
-0.149
-0.150
-0.150
-0.150
-0.151
-0.151
-0.152
-0.152
-0.152
-0.153
-0.153
-0.153
-0.154
-0.154
-0.154
-0.154
-0.155
-0.155
-0.155
-0.156
-0.156
-0.156
-0.157
-0.157
-0.157
-0.158
-0.158
-0.158
-0.159
-0.159
-0.159
-0.160
-0.160
-0.160
-0.160
-0.161
-0.161
-0.161
-0.161
-0.161
-0.161
-0.161
-0.161
-0.161
-0.161
-0.160
-0.160
-0.160
-0.160
-0.160
-0.160
-0.160
-0.160
-0.160
-0.160
-0.159
-0.159
-0.159
-0.159
-0.159
-0.159
-0.159
-0.158
-0.158
-0.158
-0.158
-0.157
-0.157
-0.156
-0.156
-0.155
-0.155
-0.154
-0.153
-0.153
-0.152
-0.151
-0.150
-0.149
-0.149
-0.148
-0.147
-0.146
-0.145
-0.144
-0.144
-0.143
-0.142
-0.141
-0.140
-0.140
-0.139
-0.138
-0.137
-0.137
-0.136
-0.135
-0.135
-0.134
-0.133
-0.133
-0.132
-0.131
-0.131
-0.130
-0.129
-0.129
-0.128
-0.128
-0.127
-0.126
-0.126
-0.125
-0.124
-0.124
-0.141
-0.141
-0.142
-0.142
-0.142
-0.143
-0.143
-0.144
-0.144
-0.144
-0.145
-0.145
-0.146
-0.146
-0.146
-0.147
-0.147
-0.148
-0.148
-0.149
-0.149
-0.150
-0.150
-0.150
-0.151
-0.151
-0.152
-0.152
-0.152
-0.153
-0.153
-0.153
-0.154
-0.154
-0.154
-0.155
-0.155
-0.155
-0.156
-0.156
-0.156
-0.156
-0.157
-0.157
-0.157
-0.158
-0.158
-0.159
-0.159
-0.159
-0.160
-0.160
-0.160
-0.160
-0.160
-0.161
-0.161
-0.161
-0.161
-0.161
-0.161
-0.161
-0.161
-0.161
-0.161
-0.161
-0.161
-0.161
-0.160
-0.160
-0.160
-0.160
-0.160
-0.160
-0.160
-0.160
-0.160
-0.160
-0.160
-0.159
-0.159
-0.159
-0.159
-0.159
-0.158
-0.158
-0.158
-0.157
-0.157
-0.156
-0.156
-0.155
-0.154
-0.154
-0.153
-0.152
-0.151
-0.151
-0.150
-0.149
-0.148
-0.147
-0.146
-0.146
-0.145
-0.144
-0.143
-0.142
-0.142
-0.141
-0.140
-0.139
-0.138
-0.138
-0.137
-0.136
-0.136
-0.135
-0.134
-0.133
-0.133
-0.132
-0.131
-0.131
-0.130
-0.129
-0.129
-0.128
-0.128
-0.127
-0.126
-0.126
-0.125
-0.125
-0.124
-0.141
-0.141
-0.142
-0.142
-0.142
-0.143
-0.143
-0.143
-0.144
-0.144
-0.145
-0.145
-0.146
-0.146
-0.146
-0.147
-0.147
-0.148
-0.148
-0.149
-0.149
-0.150
-0.150
-0.150
-0.151
-0.151
-0.152
-0.152
-0.152
-0.153
-0.153
-0.153
-0.154
-0.154
-0.154
-0.155
-0.155
-0.155
-0.156
-0.156
-0.156
-0.157
-0.157
-0.157
-0.158
-0.158
-0.158
-0.159
-0.159
-0.159
-0.160
-0.160
-0.160
-0.160
-0.160
-0.161
-0.161
-0.161
-0.161
-0.161
-0.161
-0.161
-0.161
-0.161
-0.161
-0.161
-0.161
-0.161
-0.161
-0.161
-0.161
-0.161
-0.160
-0.160
-0.160
-0.160
-0.160
-0.160
-0.160
-0.160
-0.160
-0.159
-0.159
-0.159
-0.159
-0.158
-0.158
-0.158
-0.157
-0.157
-0.156
-0.155
-0.155
-0.154
-0.153
-0.152
-0.152
-0.151
-0.150
-0.149
-0.148
-0.148
-0.147
-0.146
-0.145
-0.144
-0.143
-0.143
-0.142
-0.141
-0.140
-0.139
-0.139
-0.138
-0.137
-0.136
-0.136
-0.135
-0.134
-0.134
-0.133
-0.132
-0.132
-0.131
-0.130
-0.130
-0.129
-0.128
-0.128
-0.127
-0.126
-0.126
-0.125
-0.125
-0.124
-0.141
-0.141
-0.141
-0.142
-0.142
-0.142
-0.143
-0.143
-0.144
-0.144
-0.145
-0.145
-0.145
-0.146
-0.146
-0.147
-0.147
-0.148
-0.148
-0.149
-0.149
-0.149
-0.150
-0.150
-0.151
-0.151
-0.152
-0.152
-0.152
-0.153
-0.153
-0.153
-0.154
-0.154
-0.155
-0.155
-0.155
-0.155
-0.156
-0.156
-0.156
-0.157
-0.157
-0.157
-0.158
-0.158
-0.158
-0.159
-0.159
-0.159
-0.160
-0.160
-0.160
-0.160
-0.160
-0.161
-0.161
-0.161
-0.161
-0.161
-0.161
-0.161
-0.161
-0.161
-0.161
-0.161
-0.161
-0.161
-0.161
-0.161
-0.161
-0.161
-0.161
-0.161
-0.161
-0.161
-0.160
-0.160
-0.160
-0.160
-0.160
-0.160
-0.159
-0.159
-0.159
-0.159
-0.158
-0.158
-0.157
-0.157
-0.156
-0.156
-0.155
-0.154
-0.153
-0.153
-0.152
-0.151
-0.150
-0.150
-0.149
-0.148
-0.147
-0.146
-0.145
-0.144
-0.144
-0.143
-0.142
-0.141
-0.140
-0.140
-0.139
-0.138
-0.137
-0.137
-0.136
-0.135
-0.134
-0.134
-0.133
-0.132
-0.132
-0.131
-0.130
-0.130
-0.129
-0.128
-0.128
-0.127
-0.126
-0.126
-0.125
-0.125
-0.124
-0.140
-0.141
-0.141
-0.141
-0.142
-0.142
-0.143
-0.143
-0.144
-0.144
-0.144
-0.145
-0.145
-0.146
-0.146
-0.147
-0.147
-0.148
-0.148
-0.148
-0.149
-0.149
-0.150
-0.150
-0.151
-0.151
-0.152
-0.152
-0.152
-0.153
-0.153
-0.153
-0.154
-0.154
-0.154
-0.155
-0.155
-0.155
-0.156
-0.156
-0.156
-0.157
-0.157
-0.157
-0.158
-0.158
-0.158
-0.159
-0.159
-0.159
-0.159
-0.160
-0.160
-0.160
-0.160
-0.160
-0.161
-0.161
-0.161
-0.161
-0.161
-0.161
-0.161
-0.161
-0.161
-0.161
-0.161
-0.161
-0.161
-0.161
-0.161
-0.161
-0.161
-0.161
-0.161
-0.161
-0.161
-0.161
-0.160
-0.160
-0.160
-0.160
-0.160
-0.159
-0.159
-0.159
-0.158
-0.158
-0.157
-0.157
-0.156
-0.156
-0.155
-0.154
-0.154
-0.153
-0.152
-0.151
-0.150
-0.150
-0.149
-0.148
-0.147
-0.146
-0.145
-0.145
-0.144
-0.143
-0.142
-0.141
-0.141
-0.140
-0.139
-0.138
-0.137
-0.137
-0.136
-0.135
-0.135
-0.134
-0.133
-0.132
-0.132
-0.131
-0.130
-0.130
-0.129
-0.128
-0.128
-0.127
-0.126
-0.126
-0.125
-0.125
-0.124
-0.140
-0.140
-0.141
-0.141
-0.142
-0.142
-0.142
-0.143
-0.143
-0.144
-0.144
-0.145
-0.145
-0.146
-0.146
-0.146
-0.147
-0.147
-0.148
-0.148
-0.149
-0.149
-0.150
-0.150
-0.151
-0.151
-0.151
-0.152
-0.152
-0.153
-0.153
-0.153
-0.154
-0.154
-0.154
-0.155
-0.155
-0.155
-0.156
-0.156
-0.156
-0.157
-0.157
-0.157
-0.158
-0.158
-0.158
-0.159
-0.159
-0.159
-0.159
-0.160
-0.160
-0.160
-0.160
-0.160
-0.161
-0.161
-0.161
-0.161
-0.161
-0.161
-0.161
-0.161
-0.161
-0.161
-0.161
-0.161
-0.161
-0.161
-0.161
-0.161
-0.161
-0.161
-0.161
-0.161
-0.161
-0.161
-0.160
-0.160
-0.160
-0.160
-0.160
-0.159
-0.159
-0.159
-0.158
-0.158
-0.157
-0.157
-0.156
-0.156
-0.155
-0.154
-0.154
-0.153
-0.152
-0.151
-0.151
-0.150
-0.149
-0.148
-0.147
-0.146
-0.146
-0.145
-0.144
-0.143
-0.142
-0.141
-0.141
-0.140
-0.139
-0.138
-0.138
-0.137
-0.136
-0.135
-0.135
-0.134
-0.133
-0.132
-0.132
-0.131
-0.130
-0.130
-0.129
-0.128
-0.128
-0.127
-0.126
-0.126
-0.125
-0.125
-0.124
-0.140
-0.140
-0.141
-0.141
-0.141
-0.142
-0.142
-0.143
-0.143
-0.144
-0.144
-0.144
-0.145
-0.145
-0.146
-0.146
-0.147
-0.147
-0.148
-0.148
-0.149
-0.149
-0.149
-0.150
-0.150
-0.151
-0.151
-0.152
-0.152
-0.152
-0.153
-0.153
-0.154
-0.154
-0.154
-0.155
-0.155
-0.155
-0.156
-0.156
-0.156
-0.157
-0.157
-0.157
-0.158
-0.158
-0.158
-0.158
-0.159
-0.159
-0.159
-0.159
-0.160
-0.160
-0.160
-0.160
-0.160
-0.161
-0.161
-0.161
-0.161
-0.161
-0.161
-0.161
-0.161
-0.161
-0.161
-0.161
-0.161
-0.161
-0.161
-0.161
-0.161
-0.161
-0.161
-0.161
-0.161
-0.161
-0.160
-0.160
-0.160
-0.160
-0.160
-0.159
-0.159
-0.159
-0.158
-0.158
-0.157
-0.157
-0.156
-0.156
-0.155
-0.154
-0.154
-0.153
-0.152
-0.151
-0.151
-0.150
-0.149
-0.148
-0.147
-0.146
-0.146
-0.145
-0.144
-0.143
-0.142
-0.142
-0.141
-0.140
-0.139
-0.138
-0.138
-0.137
-0.136
-0.135
-0.135
-0.134
-0.133
-0.133
-0.132
-0.131
-0.130
-0.130
-0.129
-0.128
-0.128
-0.127
-0.126
-0.126
-0.125
-0.125
-0.124
-0.139
-0.140
-0.140
-0.141
-0.141
-0.142
-0.142
-0.142
-0.143
-0.143
-0.144
-0.144
-0.145
-0.145
-0.146
-0.146
-0.146
-0.147
-0.147
-0.148
-0.148
-0.149
-0.149
-0.150
-0.150
-0.151
-0.151
-0.151
-0.152
-0.152
-0.153
-0.153
-0.153
-0.154
-0.154
-0.155
-0.155
-0.155
-0.156
-0.156
-0.156
-0.157
-0.157
-0.157
-0.157
-0.158
-0.158
-0.158
-0.159
-0.159
-0.159
-0.159
-0.160
-0.160
-0.160
-0.160
-0.160
-0.160
-0.160
-0.161
-0.161
-0.161
-0.161
-0.161
-0.161
-0.161
-0.161
-0.161
-0.161
-0.161
-0.161
-0.161
-0.161
-0.161
-0.161
-0.161
-0.161
-0.160
-0.160
-0.160
-0.160
-0.160
-0.160
-0.159
-0.159
-0.159
-0.158
-0.158
-0.157
-0.157
-0.156
-0.155
-0.155
-0.154
-0.153
-0.153
-0.152
-0.151
-0.151
-0.150
-0.149
-0.148
-0.147
-0.146
-0.146
-0.145
-0.144
-0.143
-0.142
-0.142
-0.141
-0.140
-0.139
-0.138
-0.138
-0.137
-0.136
-0.135
-0.135
-0.134
-0.133
-0.133
-0.132
-0.131
-0.130
-0.130
-0.129
-0.128
-0.128
-0.127
-0.126
-0.126
-0.125
-0.125
-0.124
-0.139
-0.139
-0.140
-0.140
-0.141
-0.141
-0.142
-0.142
-0.143
-0.143
-0.143
-0.144
-0.144
-0.145
-0.145
-0.146
-0.146
-0.147
-0.147
-0.148
-0.148
-0.149
-0.149
-0.149
-0.150
-0.150
-0.151
-0.151
-0.152
-0.152
-0.152
-0.153
-0.153
-0.154
-0.154
-0.154
-0.155
-0.155
-0.155
-0.156
-0.156
-0.156
-0.157
-0.157
-0.157
-0.158
-0.158
-0.158
-0.158
-0.159
-0.159
-0.159
-0.159
-0.160
-0.160
-0.160
-0.160
-0.160
-0.160
-0.160
-0.160
-0.161
-0.161
-0.161
-0.161
-0.161
-0.161
-0.161
-0.161
-0.161
-0.161
-0.161
-0.161
-0.161
-0.161
-0.161
-0.160
-0.160
-0.160
-0.160
-0.160
-0.160
-0.159
-0.159
-0.159
-0.158
-0.158
-0.157
-0.157
-0.156
-0.156
-0.155
-0.155
-0.154
-0.153
-0.153
-0.152
-0.151
-0.150
-0.150
-0.149
-0.148
-0.147
-0.146
-0.146
-0.145
-0.144
-0.143
-0.142
-0.142
-0.141
-0.140
-0.139
-0.138
-0.138
-0.137
-0.136
-0.135
-0.135
-0.134
-0.133
-0.132
-0.132
-0.131
-0.130
-0.130
-0.129
-0.128
-0.128
-0.127
-0.126
-0.126
-0.125
-0.124
-0.124
-0.139
-0.139
-0.140
-0.140
-0.140
-0.141
-0.141
-0.142
-0.142
-0.143
-0.143
-0.144
-0.144
-0.145
-0.145
-0.145
-0.146
-0.146
-0.147
-0.147
-0.148
-0.148
-0.149
-0.149
-0.150
-0.150
-0.151
-0.151
-0.151
-0.152
-0.152
-0.153
-0.153
-0.153
-0.154
-0.154
-0.154
-0.155
-0.155
-0.155
-0.156
-0.156
-0.156
-0.157
-0.157
-0.157
-0.158
-0.158
-0.158
-0.158
-0.159
-0.159
-0.159
-0.159
-0.159
-0.160
-0.160
-0.160
-0.160
-0.160
-0.160
-0.160
-0.160
-0.160
-0.161
-0.161
-0.161
-0.161
-0.161
-0.161
-0.161
-0.161
-0.161
-0.160
-0.160
-0.160
-0.160
-0.160
-0.160
-0.160
-0.160
-0.159
-0.159
-0.159
-0.158
-0.158
-0.158
-0.157
-0.157
-0.156
-0.156
-0.155
-0.154
-0.154
-0.153
-0.152
-0.152
-0.151
-0.150
-0.149
-0.149
-0.148
-0.147
-0.146
-0.145
-0.145
-0.144
-0.143
-0.142
-0.141
-0.141
-0.140
-0.139
-0.138
-0.138
-0.137
-0.136
-0.135
-0.135
-0.134
-0.133
-0.132
-0.132
-0.131
-0.130
-0.130
-0.129
-0.128
-0.128
-0.127
-0.126
-0.126
-0.125
-0.124
-0.124
-0.138
-0.139
-0.139
-0.140
-0.140
-0.141
-0.141
-0.141
-0.142
-0.142
-0.143
-0.143
-0.144
-0.144
-0.145
-0.145
-0.146
-0.146
-0.147
-0.147
-0.147
-0.148
-0.148
-0.149
-0.149
-0.150
-0.150
-0.151
-0.151
-0.151
-0.152
-0.152
-0.153
-0.153
-0.153
-0.154
-0.154
-0.155
-0.155
-0.155
-0.156
-0.156
-0.156
-0.157
-0.157
-0.157
-0.157
-0.158
-0.158
-0.158
-0.158
-0.159
-0.159
-0.159
-0.159
-0.159
-0.160
-0.160
-0.160
-0.160
-0.160
-0.160
-0.160
-0.160
-0.160
-0.160
-0.160
-0.160
-0.160
-0.160
-0.160
-0.160
-0.160
-0.160
-0.160
-0.160
-0.160
-0.160
-0.160
-0.159
-0.159
-0.159
-0.159
-0.158
-0.158
-0.158
-0.157
-0.157
-0.156
-0.156
-0.155
-0.155
-0.154
-0.154
-0.153
-0.152
-0.151
-0.151
-0.150
-0.149
-0.149
-0.148
-0.147
-0.146
-0.145
-0.145
-0.144
-0.143
-0.142
-0.141
-0.141
-0.140
-0.139
-0.138
-0.138
-0.137
-0.136
-0.135
-0.135
-0.134
-0.133
-0.132
-0.132
-0.131
-0.130
-0.130
-0.129
-0.128
-0.128
-0.127
-0.126
-0.126
-0.125
-0.124
-0.124
-0.138
-0.138
-0.139
-0.139
-0.140
-0.140
-0.141
-0.141
-0.142
-0.142
-0.142
-0.143
-0.143
-0.144
-0.144
-0.145
-0.145
-0.146
-0.146
-0.147
-0.147
-0.148
-0.148
-0.149
-0.149
-0.149
-0.150
-0.150
-0.151
-0.151
-0.152
-0.152
-0.152
-0.153
-0.153
-0.154
-0.154
-0.154
-0.155
-0.155
-0.155
-0.156
-0.156
-0.156
-0.157
-0.157
-0.157
-0.157
-0.158
-0.158
-0.158
-0.158
-0.159
-0.159
-0.159
-0.159
-0.159
-0.159
-0.159
-0.160
-0.160
-0.160
-0.160
-0.160
-0.160
-0.160
-0.160
-0.160
-0.160
-0.160
-0.160
-0.160
-0.160
-0.160
-0.160
-0.160
-0.160
-0.160
-0.159
-0.159
-0.159
-0.159
-0.158
-0.158
-0.158
-0.157
-0.157
-0.157
-0.156
-0.156
-0.155
-0.154
-0.154
-0.153
-0.153
-0.152
-0.151
-0.151
-0.150
-0.149
-0.148
-0.148
-0.147
-0.146
-0.145
-0.144
-0.144
-0.143
-0.142
-0.141
-0.140
-0.140
-0.139
-0.138
-0.137
-0.137
-0.136
-0.135
-0.134
-0.134
-0.133
-0.132
-0.132
-0.131
-0.130
-0.130
-0.129
-0.128
-0.127
-0.127
-0.126
-0.126
-0.125
-0.124
-0.124
-0.138
-0.138
-0.138
-0.139
-0.139
-0.140
-0.140
-0.141
-0.141
-0.142
-0.142
-0.143
-0.143
-0.144
-0.144
-0.144
-0.145
-0.145
-0.146
-0.146
-0.147
-0.147
-0.148
-0.148
-0.149
-0.149
-0.150
-0.150
-0.150
-0.151
-0.151
-0.152
-0.152
-0.152
-0.153
-0.153
-0.154
-0.154
-0.154
-0.155
-0.155
-0.155
-0.156
-0.156
-0.156
-0.156
-0.157
-0.157
-0.157
-0.158
-0.158
-0.158
-0.158
-0.158
-0.159
-0.159
-0.159
-0.159
-0.159
-0.159
-0.159
-0.159
-0.160
-0.160
-0.160
-0.160
-0.160
-0.160
-0.160
-0.160
-0.160
-0.160
-0.160
-0.160
-0.159
-0.159
-0.159
-0.159
-0.159
-0.159
-0.159
-0.158
-0.158
-0.158
-0.157
-0.157
-0.157
-0.156
-0.156
-0.155
-0.155
-0.154
-0.154
-0.153
-0.152
-0.152
-0.151
-0.150
-0.150
-0.149
-0.148
-0.147
-0.147
-0.146
-0.145
-0.144
-0.143
-0.143
-0.142
-0.141
-0.140
-0.140
-0.139
-0.138
-0.137
-0.137
-0.136
-0.135
-0.134
-0.134
-0.133
-0.132
-0.131
-0.131
-0.130
-0.129
-0.129
-0.128
-0.127
-0.127
-0.126
-0.125
-0.125
-0.124
-0.124
-0.137
-0.138
-0.138
-0.138
-0.139
-0.139
-0.140
-0.140
-0.141
-0.141
-0.142
-0.142
-0.143
-0.143
-0.144
-0.144
-0.145
-0.145
-0.145
-0.146
-0.146
-0.147
-0.147
-0.148
-0.148
-0.149
-0.149
-0.150
-0.150
-0.150
-0.151
-0.151
-0.152
-0.152
-0.152
-0.153
-0.153
-0.154
-0.154
-0.154
-0.155
-0.155
-0.155
-0.156
-0.156
-0.156
-0.156
-0.157
-0.157
-0.157
-0.157
-0.158
-0.158
-0.158
-0.158
-0.158
-0.159
-0.159
-0.159
-0.159
-0.159
-0.159
-0.159
-0.159
-0.159
-0.159
-0.159
-0.159
-0.159
-0.159
-0.159
-0.159
-0.159
-0.159
-0.159
-0.159
-0.159
-0.159
-0.159
-0.158
-0.158
-0.158
-0.158
-0.157
-0.157
-0.157
-0.156
-0.156
-0.155
-0.155
-0.154
-0.154
-0.153
-0.153
-0.152
-0.151
-0.151
-0.150
-0.149
-0.148
-0.148
-0.147
-0.146
-0.145
-0.145
-0.144
-0.143
-0.142
-0.142
-0.141
-0.140
-0.139
-0.139
-0.138
-0.137
-0.136
-0.136
-0.135
-0.134
-0.133
-0.133
-0.132
-0.131
-0.131
-0.130
-0.129
-0.129
-0.128
-0.127
-0.127
-0.126
-0.125
-0.125
-0.124
-0.123
-0.137
-0.137
-0.138
-0.138
-0.139
-0.139
-0.139
-0.140
-0.140
-0.141
-0.141
-0.142
-0.142
-0.143
-0.143
-0.144
-0.144
-0.145
-0.145
-0.146
-0.146
-0.146
-0.147
-0.147
-0.148
-0.148
-0.149
-0.149
-0.150
-0.150
-0.150
-0.151
-0.151
-0.152
-0.152
-0.152
-0.153
-0.153
-0.153
-0.154
-0.154
-0.154
-0.155
-0.155
-0.155
-0.156
-0.156
-0.156
-0.157
-0.157
-0.157
-0.157
-0.157
-0.158
-0.158
-0.158
-0.158
-0.158
-0.158
-0.158
-0.159
-0.159
-0.159
-0.159
-0.159
-0.159
-0.159
-0.159
-0.159
-0.159
-0.159
-0.159
-0.159
-0.159
-0.159
-0.159
-0.158
-0.158
-0.158
-0.158
-0.158
-0.157
-0.157
-0.157
-0.157
-0.156
-0.156
-0.155
-0.155
-0.154
-0.154
-0.153
-0.153
-0.152
-0.152
-0.151
-0.150
-0.150
-0.149
-0.148
-0.147
-0.147
-0.146
-0.145
-0.144
-0.144
-0.143
-0.142
-0.141
-0.141
-0.140
-0.139
-0.138
-0.138
-0.137
-0.136
-0.135
-0.135
-0.134
-0.133
-0.133
-0.132
-0.131
-0.131
-0.130
-0.129
-0.128
-0.128
-0.127
-0.126
-0.126
-0.125
-0.125
-0.124
-0.123
-0.136
-0.137
-0.137
-0.138
-0.138
-0.139
-0.139
-0.140
-0.140
-0.140
-0.141
-0.141
-0.142
-0.142
-0.143
-0.143
-0.144
-0.144
-0.145
-0.145
-0.146
-0.146
-0.146
-0.147
-0.147
-0.148
-0.148
-0.149
-0.149
-0.150
-0.150
-0.150
-0.151
-0.151
-0.152
-0.152
-0.152
-0.153
-0.153
-0.153
-0.154
-0.154
-0.154
-0.155
-0.155
-0.155
-0.156
-0.156
-0.156
-0.156
-0.157
-0.157
-0.157
-0.157
-0.157
-0.158
-0.158
-0.158
-0.158
-0.158
-0.158
-0.158
-0.158
-0.158
-0.158
-0.158
-0.159
-0.159
-0.159
-0.159
-0.158
-0.158
-0.158
-0.158
-0.158
-0.158
-0.158
-0.158
-0.158
-0.157
-0.157
-0.157
-0.157
-0.156
-0.156
-0.156
-0.155
-0.155
-0.154
-0.154
-0.153
-0.153
-0.152
-0.152
-0.151
-0.150
-0.150
-0.149
-0.148
-0.148
-0.147
-0.146
-0.146
-0.145
-0.144
-0.143
-0.143
-0.142
-0.141
-0.140
-0.140
-0.139
-0.138
-0.137
-0.137
-0.136
-0.135
-0.135
-0.134
-0.133
-0.132
-0.132
-0.131
-0.130
-0.130
-0.129
-0.128
-0.128
-0.127
-0.126
-0.126
-0.125
-0.124
-0.124
-0.123
-0.136
-0.136
-0.137
-0.137
-0.138
-0.138
-0.139
-0.139
-0.140
-0.140
-0.140
-0.141
-0.141
-0.142
-0.142
-0.143
-0.143
-0.144
-0.144
-0.145
-0.145
-0.146
-0.146
-0.147
-0.147
-0.147
-0.148
-0.148
-0.149
-0.149
-0.150
-0.150
-0.150
-0.151
-0.151
-0.152
-0.152
-0.152
-0.153
-0.153
-0.153
-0.154
-0.154
-0.154
-0.155
-0.155
-0.155
-0.155
-0.156
-0.156
-0.156
-0.156
-0.157
-0.157
-0.157
-0.157
-0.157
-0.157
-0.157
-0.158
-0.158
-0.158
-0.158
-0.158
-0.158
-0.158
-0.158
-0.158
-0.158
-0.158
-0.158
-0.158
-0.158
-0.158
-0.158
-0.158
-0.157
-0.157
-0.157
-0.157
-0.157
-0.156
-0.156
-0.156
-0.155
-0.155
-0.155
-0.154
-0.154
-0.153
-0.153
-0.152
-0.152
-0.151
-0.151
-0.150
-0.149
-0.149
-0.148
-0.147
-0.147
-0.146
-0.145
-0.145
-0.144
-0.143
-0.142
-0.142
-0.141
-0.140
-0.139
-0.139
-0.138
-0.137
-0.137
-0.136
-0.135
-0.134
-0.134
-0.133
-0.132
-0.132
-0.131
-0.130
-0.129
-0.129
-0.128
-0.127
-0.127
-0.126
-0.126
-0.125
-0.124
-0.124
-0.123
-0.135
-0.136
-0.136
-0.137
-0.137
-0.138
-0.138
-0.139
-0.139
-0.140
-0.140
-0.141
-0.141
-0.141
-0.142
-0.142
-0.143
-0.143
-0.144
-0.144
-0.145
-0.145
-0.146
-0.146
-0.146
-0.147
-0.147
-0.148
-0.148
-0.149
-0.149
-0.149
-0.150
-0.150
-0.151
-0.151
-0.151
-0.152
-0.152
-0.152
-0.153
-0.153
-0.153
-0.154
-0.154
-0.154
-0.155
-0.155
-0.155
-0.155
-0.156
-0.156
-0.156
-0.156
-0.156
-0.157
-0.157
-0.157
-0.157
-0.157
-0.157
-0.157
-0.157
-0.157
-0.157
-0.158
-0.158
-0.158
-0.158
-0.158
-0.158
-0.157
-0.157
-0.157
-0.157
-0.157
-0.157
-0.157
-0.157
-0.156
-0.156
-0.156
-0.156
-0.155
-0.155
-0.155
-0.154
-0.154
-0.153
-0.153
-0.152
-0.152
-0.151
-0.151
-0.150
-0.150
-0.149
-0.148
-0.148
-0.147
-0.146
-0.146
-0.145
-0.144
-0.143
-0.143
-0.142
-0.141
-0.141
-0.140
-0.139
-0.138
-0.138
-0.137
-0.136
-0.136
-0.135
-0.134
-0.133
-0.133
-0.132
-0.131
-0.131
-0.130
-0.129
-0.129
-0.128
-0.127
-0.127
-0.126
-0.125
-0.125
-0.124
-0.123
-0.123
-0.135
-0.135
-0.136
-0.136
-0.137
-0.137
-0.138
-0.138
-0.139
-0.139
-0.140
-0.140
-0.141
-0.141
-0.141
-0.142
-0.142
-0.143
-0.143
-0.144
-0.144
-0.145
-0.145
-0.146
-0.146
-0.146
-0.147
-0.147
-0.148
-0.148
-0.149
-0.149
-0.149
-0.150
-0.150
-0.151
-0.151
-0.151
-0.152
-0.152
-0.152
-0.153
-0.153
-0.153
-0.154
-0.154
-0.154
-0.154
-0.155
-0.155
-0.155
-0.155
-0.156
-0.156
-0.156
-0.156
-0.156
-0.156
-0.156
-0.157
-0.157
-0.157
-0.157
-0.157
-0.157
-0.157
-0.157
-0.157
-0.157
-0.157
-0.157
-0.157
-0.157
-0.157
-0.157
-0.157
-0.156
-0.156
-0.156
-0.156
-0.156
-0.155
-0.155
-0.155
-0.154
-0.154
-0.154
-0.153
-0.153
-0.152
-0.152
-0.151
-0.151
-0.150
-0.150
-0.149
-0.148
-0.148
-0.147
-0.147
-0.146
-0.145
-0.145
-0.144
-0.143
-0.142
-0.142
-0.141
-0.140
-0.140
-0.139
-0.138
-0.137
-0.137
-0.136
-0.135
-0.135
-0.134
-0.133
-0.132
-0.132
-0.131
-0.130
-0.130
-0.129
-0.128
-0.128
-0.127
-0.126
-0.126
-0.125
-0.124
-0.124
-0.123
-0.123
-0.135
-0.135
-0.135
-0.136
-0.136
-0.137
-0.137
-0.138
-0.138
-0.139
-0.139
-0.140
-0.140
-0.141
-0.141
-0.141
-0.142
-0.142
-0.143
-0.143
-0.144
-0.144
-0.145
-0.145
-0.146
-0.146
-0.146
-0.147
-0.147
-0.148
-0.148
-0.148
-0.149
-0.149
-0.150
-0.150
-0.150
-0.151
-0.151
-0.151
-0.152
-0.152
-0.152
-0.153
-0.153
-0.153
-0.154
-0.154
-0.154
-0.154
-0.155
-0.155
-0.155
-0.155
-0.155
-0.156
-0.156
-0.156
-0.156
-0.156
-0.156
-0.156
-0.156
-0.156
-0.156
-0.156
-0.156
-0.156
-0.156
-0.156
-0.156
-0.156
-0.156
-0.156
-0.156
-0.156
-0.156
-0.156
-0.155
-0.155
-0.155
-0.155
-0.154
-0.154
-0.154
-0.153
-0.153
-0.153
-0.152
-0.152
-0.151
-0.151
-0.150
-0.150
-0.149
-0.149
-0.148
-0.147
-0.147
-0.146
-0.145
-0.145
-0.144
-0.143
-0.143
-0.142
-0.141
-0.141
-0.140
-0.139
-0.139
-0.138
-0.137
-0.136
-0.136
-0.135
-0.134
-0.134
-0.133
-0.132
-0.132
-0.131
-0.130
-0.129
-0.129
-0.128
-0.128
-0.127
-0.126
-0.126
-0.125
-0.124
-0.124
-0.123
-0.122
-0.134
-0.135
-0.135
-0.135
-0.136
-0.136
-0.137
-0.137
-0.138
-0.138
-0.139
-0.139
-0.140
-0.140
-0.140
-0.141
-0.141
-0.142
-0.142
-0.143
-0.143
-0.144
-0.144
-0.145
-0.145
-0.145
-0.146
-0.146
-0.147
-0.147
-0.148
-0.148
-0.148
-0.149
-0.149
-0.149
-0.150
-0.150
-0.151
-0.151
-0.151
-0.152
-0.152
-0.152
-0.152
-0.153
-0.153
-0.153
-0.154
-0.154
-0.154
-0.154
-0.154
-0.155
-0.155
-0.155
-0.155
-0.155
-0.155
-0.156
-0.156
-0.156
-0.156
-0.156
-0.156
-0.156
-0.156
-0.156
-0.156
-0.156
-0.156
-0.156
-0.156
-0.156
-0.155
-0.155
-0.155
-0.155
-0.155
-0.155
-0.154
-0.154
-0.154
-0.154
-0.153
-0.153
-0.152
-0.152
-0.152
-0.151
-0.151
-0.150
-0.150
-0.149
-0.149
-0.148
-0.147
-0.147
-0.146
-0.146
-0.145
-0.144
-0.144
-0.143
-0.142
-0.142
-0.141
-0.140
-0.140
-0.139
-0.138
-0.137
-0.137
-0.136
-0.135
-0.135
-0.134
-0.133
-0.133
-0.132
-0.131
-0.131
-0.130
-0.129
-0.129
-0.128
-0.127
-0.127
-0.126
-0.125
-0.125
-0.124
-0.123
-0.123
-0.122
-0.134
-0.134
-0.135
-0.135
-0.135
-0.136
-0.136
-0.137
-0.137
-0.138
-0.138
-0.139
-0.139
-0.140
-0.140
-0.140
-0.141
-0.141
-0.142
-0.142
-0.143
-0.143
-0.144
-0.144
-0.144
-0.145
-0.145
-0.146
-0.146
-0.147
-0.147
-0.147
-0.148
-0.148
-0.149
-0.149
-0.149
-0.150
-0.150
-0.150
-0.151
-0.151
-0.151
-0.152
-0.152
-0.152
-0.152
-0.153
-0.153
-0.153
-0.153
-0.154
-0.154
-0.154
-0.154
-0.154
-0.155
-0.155
-0.155
-0.155
-0.155
-0.155
-0.155
-0.155
-0.155
-0.155
-0.155
-0.155
-0.155
-0.155
-0.155
-0.155
-0.155
-0.155
-0.155
-0.155
-0.155
-0.154
-0.154
-0.154
-0.154
-0.153
-0.153
-0.153
-0.153
-0.152
-0.152
-0.151
-0.151
-0.151
-0.150
-0.150
-0.149
-0.149
-0.148
-0.147
-0.147
-0.146
-0.146
-0.145
-0.144
-0.144
-0.143
-0.143
-0.142
-0.141
-0.141
-0.140
-0.139
-0.138
-0.138
-0.137
-0.136
-0.136
-0.135
-0.134
-0.134
-0.133
-0.132
-0.132
-0.131
-0.130
-0.130
-0.129
-0.128
-0.128
-0.127
-0.126
-0.126
-0.125
-0.124
-0.124
-0.123
-0.123
-0.122
-0.133
-0.134
-0.134
-0.135
-0.135
-0.135
-0.136
-0.136
-0.137
-0.137
-0.138
-0.138
-0.139
-0.139
-0.140
-0.140
-0.140
-0.141
-0.141
-0.142
-0.142
-0.143
-0.143
-0.144
-0.144
-0.144
-0.145
-0.145
-0.146
-0.146
-0.146
-0.147
-0.147
-0.148
-0.148
-0.148
-0.149
-0.149
-0.149
-0.150
-0.150
-0.150
-0.151
-0.151
-0.151
-0.152
-0.152
-0.152
-0.152
-0.153
-0.153
-0.153
-0.153
-0.153
-0.154
-0.154
-0.154
-0.154
-0.154
-0.154
-0.154
-0.154
-0.155
-0.155
-0.155
-0.155
-0.155
-0.155
-0.155
-0.155
-0.155
-0.155
-0.154
-0.154
-0.154
-0.154
-0.154
-0.154
-0.154
-0.153
-0.153
-0.153
-0.153
-0.152
-0.152
-0.152
-0.151
-0.151
-0.150
-0.150
-0.149
-0.149
-0.149
-0.148
-0.147
-0.147
-0.146
-0.146
-0.145
-0.145
-0.144
-0.143
-0.143
-0.142
-0.141
-0.141
-0.140
-0.139
-0.139
-0.138
-0.137
-0.137
-0.136
-0.135
-0.135
-0.134
-0.133
-0.133
-0.132
-0.131
-0.131
-0.130
-0.129
-0.129
-0.128
-0.127
-0.127
-0.126
-0.125
-0.125
-0.124
-0.124
-0.123
-0.122
-0.122
-0.133
-0.133
-0.134
-0.134
-0.134
-0.135
-0.135
-0.136
-0.136
-0.137
-0.137
-0.138
-0.138
-0.139
-0.139
-0.139
-0.140
-0.140
-0.141
-0.141
-0.142
-0.142
-0.143
-0.143
-0.143
-0.144
-0.144
-0.145
-0.145
-0.145
-0.146
-0.146
-0.147
-0.147
-0.147
-0.148
-0.148
-0.148
-0.149
-0.149
-0.149
-0.150
-0.150
-0.150
-0.151
-0.151
-0.151
-0.152
-0.152
-0.152
-0.152
-0.152
-0.153
-0.153
-0.153
-0.153
-0.153
-0.153
-0.154
-0.154
-0.154
-0.154
-0.154
-0.154
-0.154
-0.154
-0.154
-0.154
-0.154
-0.154
-0.154
-0.154
-0.154
-0.154
-0.154
-0.153
-0.153
-0.153
-0.153
-0.153
-0.152
-0.152
-0.152
-0.152
-0.151
-0.151
-0.151
-0.150
-0.150
-0.149
-0.149
-0.148
-0.148
-0.147
-0.147
-0.146
-0.146
-0.145
-0.145
-0.144
-0.143
-0.143
-0.142
-0.142
-0.141
-0.140
-0.140
-0.139
-0.138
-0.138
-0.137
-0.136
-0.136
-0.135
-0.134
-0.134
-0.133
-0.132
-0.132
-0.131
-0.130
-0.130
-0.129
-0.128
-0.128
-0.127
-0.126
-0.126
-0.125
-0.125
-0.124
-0.123
-0.123
-0.122
-0.122
-0.132
-0.133
-0.133
-0.134
-0.134
-0.134
-0.135
-0.135
-0.136
-0.136
-0.137
-0.137
-0.138
-0.138
-0.138
-0.139
-0.139
-0.140
-0.140
-0.141
-0.141
-0.142
-0.142
-0.142
-0.143
-0.143
-0.144
-0.144
-0.144
-0.145
-0.145
-0.146
-0.146
-0.146
-0.147
-0.147
-0.148
-0.148
-0.148
-0.149
-0.149
-0.149
-0.150
-0.150
-0.150
-0.150
-0.151
-0.151
-0.151
-0.151
-0.152
-0.152
-0.152
-0.152
-0.152
-0.153
-0.153
-0.153
-0.153
-0.153
-0.153
-0.153
-0.153
-0.153
-0.153
-0.153
-0.153
-0.153
-0.153
-0.153
-0.153
-0.153
-0.153
-0.153
-0.153
-0.153
-0.153
-0.152
-0.152
-0.152
-0.152
-0.151
-0.151
-0.151
-0.151
-0.150
-0.150
-0.150
-0.149
-0.149
-0.148
-0.148
-0.147
-0.147
-0.146
-0.146
-0.145
-0.145
-0.144
-0.144
-0.143
-0.142
-0.142
-0.141
-0.140
-0.140
-0.139
-0.139
-0.138
-0.137
-0.137
-0.136
-0.135
-0.135
-0.134
-0.133
-0.133
-0.132
-0.131
-0.131
-0.130
-0.129
-0.129
-0.128
-0.127
-0.127
-0.126
-0.126
-0.125
-0.124
-0.124
-0.123
-0.122
-0.122
-0.121
-0.132
-0.132
-0.133
-0.133
-0.133
-0.134
-0.134
-0.135
-0.135
-0.136
-0.136
-0.137
-0.137
-0.137
-0.138
-0.138
-0.139
-0.139
-0.140
-0.140
-0.141
-0.141
-0.141
-0.142
-0.142
-0.143
-0.143
-0.143
-0.144
-0.144
-0.145
-0.145
-0.145
-0.146
-0.146
-0.147
-0.147
-0.147
-0.148
-0.148
-0.148
-0.149
-0.149
-0.149
-0.149
-0.150
-0.150
-0.150
-0.151
-0.151
-0.151
-0.151
-0.151
-0.152
-0.152
-0.152
-0.152
-0.152
-0.152
-0.152
-0.152
-0.153
-0.153
-0.153
-0.153
-0.153
-0.153
-0.153
-0.153
-0.153
-0.153
-0.153
-0.152
-0.152
-0.152
-0.152
-0.152
-0.152
-0.152
-0.151
-0.151
-0.151
-0.151
-0.150
-0.150
-0.150
-0.149
-0.149
-0.148
-0.148
-0.148
-0.147
-0.147
-0.146
-0.146
-0.145
-0.145
-0.144
-0.144
-0.143
-0.142
-0.142
-0.141
-0.141
-0.140
-0.139
-0.139
-0.138
-0.137
-0.137
-0.136
-0.136
-0.135
-0.134
-0.134
-0.133
-0.132
-0.132
-0.131
-0.130
-0.130
-0.129
-0.128
-0.128
-0.127
-0.127
-0.126
-0.125
-0.125
-0.124
-0.123
-0.123
-0.122
-0.122
-0.121
-0.131
-0.132
-0.132
-0.133
-0.133
-0.133
-0.134
-0.134
-0.135
-0.135
-0.136
-0.136
-0.137
-0.137
-0.137
-0.138
-0.138
-0.139
-0.139
-0.140
-0.140
-0.140
-0.141
-0.141
-0.142
-0.142
-0.143
-0.143
-0.143
-0.144
-0.144
-0.144
-0.145
-0.145
-0.146
-0.146
-0.146
-0.147
-0.147
-0.147
-0.148
-0.148
-0.148
-0.149
-0.149
-0.149
-0.149
-0.150
-0.150
-0.150
-0.150
-0.151
-0.151
-0.151
-0.151
-0.151
-0.151
-0.151
-0.152
-0.152
-0.152
-0.152
-0.152
-0.152
-0.152
-0.152
-0.152
-0.152
-0.152
-0.152
-0.152
-0.152
-0.152
-0.152
-0.151
-0.151
-0.151
-0.151
-0.151
-0.151
-0.150
-0.150
-0.150
-0.150
-0.149
-0.149
-0.149
-0.148
-0.148
-0.147
-0.147
-0.147
-0.146
-0.146
-0.145
-0.145
-0.144
-0.144
-0.143
-0.142
-0.142
-0.141
-0.141
-0.140
-0.139
-0.139
-0.138
-0.138
-0.137
-0.136
-0.136
-0.135
-0.134
-0.134
-0.133
-0.133
-0.132
-0.131
-0.131
-0.130
-0.129
-0.129
-0.128
-0.127
-0.127
-0.126
-0.126
-0.125
-0.124
-0.124
-0.123
-0.123
-0.122
-0.121
-0.121
-0.173
-0.174
-0.175
-0.177
-0.178
-0.179
-0.180
-0.182
-0.183
-0.184
-0.186
-0.187
-0.188
-0.189
-0.191
-0.192
-0.193
-0.194
-0.196
-0.197
-0.198
-0.199
-0.200
-0.201
-0.202
-0.203
-0.204
-0.205
-0.206
-0.207
-0.208
-0.209
-0.209
-0.210
-0.210
-0.211
-0.211
-0.212
-0.212
-0.212
-0.212
-0.212
-0.212
-0.212
-0.212
-0.212
-0.211
-0.211
-0.211
-0.210
-0.210
-0.209
-0.208
-0.207
-0.207
-0.206
-0.205
-0.204
-0.203
-0.202
-0.201
-0.200
-0.199
-0.198
-0.197
-0.196
-0.194
-0.193
-0.192
-0.191
-0.190
-0.189
-0.187
-0.186
-0.185
-0.184
-0.183
-0.181
-0.180
-0.179
-0.178
-0.177
-0.176
-0.175
-0.174
-0.172
-0.171
-0.170
-0.169
-0.168
-0.167
-0.166
-0.165
-0.164
-0.163
-0.162
-0.161
-0.160
-0.159
-0.158
-0.157
-0.156
-0.156
-0.155
-0.154
-0.153
-0.152
-0.151
-0.150
-0.149
-0.148
-0.148
-0.147
-0.146
-0.145
-0.144
-0.143
-0.143
-0.142
-0.141
-0.140
-0.139
-0.139
-0.138
-0.137
-0.136
-0.136
-0.135
-0.134
-0.133
-0.132
-0.132
-0.131
-0.130
-0.129
-0.174
-0.175
-0.176
-0.178
-0.179
-0.180
-0.182
-0.183
-0.184
-0.186
-0.187
-0.188
-0.190
-0.191
-0.192
-0.194
-0.195
-0.196
-0.197
-0.199
-0.200
-0.201
-0.202
-0.203
-0.205
-0.206
-0.207
-0.208
-0.209
-0.209
-0.210
-0.211
-0.212
-0.212
-0.213
-0.213
-0.214
-0.214
-0.214
-0.215
-0.215
-0.215
-0.215
-0.215
-0.215
-0.214
-0.214
-0.214
-0.213
-0.213
-0.212
-0.211
-0.211
-0.210
-0.209
-0.208
-0.207
-0.206
-0.205
-0.204
-0.203
-0.202
-0.201
-0.200
-0.199
-0.197
-0.196
-0.195
-0.194
-0.192
-0.191
-0.190
-0.189
-0.188
-0.186
-0.185
-0.184
-0.183
-0.182
-0.180
-0.179
-0.178
-0.177
-0.176
-0.175
-0.173
-0.172
-0.171
-0.170
-0.169
-0.168
-0.167
-0.166
-0.165
-0.164
-0.163
-0.162
-0.161
-0.160
-0.159
-0.158
-0.157
-0.156
-0.155
-0.154
-0.154
-0.153
-0.152
-0.151
-0.150
-0.149
-0.148
-0.147
-0.147
-0.146
-0.145
-0.144
-0.143
-0.142
-0.142
-0.141
-0.140
-0.139
-0.138
-0.138
-0.137
-0.136
-0.135
-0.134
-0.134
-0.133
-0.132
-0.131
-0.131
-0.130
-0.175
-0.176
-0.177
-0.179
-0.180
-0.181
-0.183
-0.184
-0.186
-0.187
-0.188
-0.190
-0.191
-0.193
-0.194
-0.195
-0.197
-0.198
-0.199
-0.201
-0.202
-0.203
-0.204
-0.206
-0.207
-0.208
-0.209
-0.210
-0.211
-0.212
-0.213
-0.213
-0.214
-0.215
-0.215
-0.216
-0.216
-0.217
-0.217
-0.217
-0.217
-0.217
-0.217
-0.217
-0.217
-0.217
-0.217
-0.216
-0.216
-0.215
-0.214
-0.214
-0.213
-0.212
-0.211
-0.210
-0.209
-0.208
-0.207
-0.206
-0.205
-0.204
-0.203
-0.202
-0.200
-0.199
-0.198
-0.197
-0.195
-0.194
-0.193
-0.191
-0.190
-0.189
-0.188
-0.186
-0.185
-0.184
-0.183
-0.181
-0.180
-0.179
-0.178
-0.177
-0.176
-0.174
-0.173
-0.172
-0.171
-0.170
-0.169
-0.168
-0.167
-0.166
-0.165
-0.164
-0.163
-0.162
-0.161
-0.160
-0.159
-0.158
-0.157
-0.156
-0.155
-0.154
-0.153
-0.152
-0.151
-0.151
-0.150
-0.149
-0.148
-0.147
-0.146
-0.145
-0.145
-0.144
-0.143
-0.142
-0.141
-0.140
-0.140
-0.139
-0.138
-0.137
-0.136
-0.136
-0.135
-0.134
-0.133
-0.133
-0.132
-0.131
-0.130
-0.176
-0.177
-0.179
-0.180
-0.181
-0.183
-0.184
-0.186
-0.187
-0.188
-0.190
-0.191
-0.193
-0.194
-0.196
-0.197
-0.198
-0.200
-0.201
-0.203
-0.204
-0.205
-0.206
-0.208
-0.209
-0.210
-0.211
-0.212
-0.213
-0.214
-0.215
-0.216
-0.217
-0.217
-0.218
-0.219
-0.219
-0.219
-0.220
-0.220
-0.220
-0.220
-0.220
-0.220
-0.220
-0.220
-0.219
-0.219
-0.218
-0.218
-0.217
-0.216
-0.215
-0.215
-0.214
-0.213
-0.212
-0.211
-0.210
-0.208
-0.207
-0.206
-0.205
-0.203
-0.202
-0.201
-0.200
-0.198
-0.197
-0.196
-0.194
-0.193
-0.192
-0.190
-0.189
-0.188
-0.186
-0.185
-0.184
-0.183
-0.181
-0.180
-0.179
-0.178
-0.177
-0.175
-0.174
-0.173
-0.172
-0.171
-0.170
-0.169
-0.168
-0.167
-0.166
-0.165
-0.163
-0.162
-0.161
-0.161
-0.160
-0.159
-0.158
-0.157
-0.156
-0.155
-0.154
-0.153
-0.152
-0.151
-0.150
-0.149
-0.149
-0.148
-0.147
-0.146
-0.145
-0.144
-0.143
-0.143
-0.142
-0.141
-0.140
-0.139
-0.139
-0.138
-0.137
-0.136
-0.135
-0.135
-0.134
-0.133
-0.132
-0.131
-0.131
-0.177
-0.178
-0.180
-0.181
-0.182
-0.184
-0.185
-0.187
-0.188
-0.190
-0.191
-0.193
-0.194
-0.196
-0.197
-0.199
-0.200
-0.202
-0.203
-0.204
-0.206
-0.207
-0.209
-0.210
-0.211
-0.212
-0.214
-0.215
-0.216
-0.217
-0.218
-0.219
-0.219
-0.220
-0.221
-0.221
-0.222
-0.222
-0.223
-0.223
-0.223
-0.223
-0.223
-0.223
-0.223
-0.222
-0.222
-0.221
-0.221
-0.220
-0.220
-0.219
-0.218
-0.217
-0.216
-0.215
-0.214
-0.213
-0.212
-0.210
-0.209
-0.208
-0.207
-0.205
-0.204
-0.203
-0.201
-0.200
-0.199
-0.197
-0.196
-0.194
-0.193
-0.192
-0.190
-0.189
-0.188
-0.186
-0.185
-0.184
-0.183
-0.181
-0.180
-0.179
-0.178
-0.176
-0.175
-0.174
-0.173
-0.172
-0.171
-0.170
-0.168
-0.167
-0.166
-0.165
-0.164
-0.163
-0.162
-0.161
-0.160
-0.159
-0.158
-0.157
-0.156
-0.155
-0.155
-0.154
-0.153
-0.152
-0.151
-0.150
-0.149
-0.148
-0.147
-0.147
-0.146
-0.145
-0.144
-0.143
-0.142
-0.141
-0.141
-0.140
-0.139
-0.138
-0.137
-0.137
-0.136
-0.135
-0.134
-0.133
-0.133
-0.132
-0.131
-0.178
-0.179
-0.181
-0.182
-0.184
-0.185
-0.187
-0.188
-0.190
-0.191
-0.193
-0.194
-0.196
-0.197
-0.199
-0.200
-0.202
-0.203
-0.205
-0.206
-0.208
-0.209
-0.211
-0.212
-0.213
-0.215
-0.216
-0.217
-0.218
-0.219
-0.220
-0.221
-0.222
-0.223
-0.224
-0.224
-0.225
-0.225
-0.225
-0.226
-0.226
-0.226
-0.226
-0.226
-0.225
-0.225
-0.225
-0.224
-0.224
-0.223
-0.222
-0.221
-0.220
-0.220
-0.219
-0.217
-0.216
-0.215
-0.214
-0.213
-0.211
-0.210
-0.209
-0.207
-0.206
-0.204
-0.203
-0.202
-0.200
-0.199
-0.197
-0.196
-0.195
-0.193
-0.192
-0.190
-0.189
-0.188
-0.186
-0.185
-0.184
-0.182
-0.181
-0.180
-0.179
-0.177
-0.176
-0.175
-0.174
-0.173
-0.171
-0.170
-0.169
-0.168
-0.167
-0.166
-0.165
-0.164
-0.163
-0.162
-0.161
-0.160
-0.159
-0.158
-0.157
-0.156
-0.155
-0.154
-0.153
-0.152
-0.151
-0.151
-0.150
-0.149
-0.148
-0.147
-0.146
-0.145
-0.144
-0.144
-0.143
-0.142
-0.141
-0.140
-0.139
-0.139
-0.138
-0.137
-0.136
-0.135
-0.135
-0.134
-0.133
-0.132
-0.131
-0.179
-0.180
-0.182
-0.183
-0.185
-0.186
-0.188
-0.189
-0.191
-0.193
-0.194
-0.196
-0.197
-0.199
-0.201
-0.202
-0.204
-0.205
-0.207
-0.208
-0.210
-0.211
-0.213
-0.214
-0.216
-0.217
-0.218
-0.220
-0.221
-0.222
-0.223
-0.224
-0.225
-0.226
-0.226
-0.227
-0.228
-0.228
-0.228
-0.229
-0.229
-0.229
-0.229
-0.229
-0.228
-0.228
-0.227
-0.227
-0.226
-0.226
-0.225
-0.224
-0.223
-0.222
-0.221
-0.220
-0.219
-0.217
-0.216
-0.215
-0.213
-0.212
-0.211
-0.209
-0.208
-0.206
-0.205
-0.203
-0.202
-0.200
-0.199
-0.197
-0.196
-0.194
-0.193
-0.192
-0.190
-0.189
-0.187
-0.186
-0.185
-0.183
-0.182
-0.181
-0.179
-0.178
-0.177
-0.176
-0.175
-0.173
-0.172
-0.171
-0.170
-0.169
-0.168
-0.167
-0.166
-0.165
-0.164
-0.163
-0.162
-0.161
-0.160
-0.159
-0.158
-0.157
-0.156
-0.155
-0.154
-0.153
-0.152
-0.151
-0.150
-0.149
-0.148
-0.148
-0.147
-0.146
-0.145
-0.144
-0.143
-0.142
-0.142
-0.141
-0.140
-0.139
-0.138
-0.137
-0.137
-0.136
-0.135
-0.134
-0.133
-0.133
-0.132
-0.180
-0.181
-0.183
-0.184
-0.186
-0.187
-0.189
-0.191
-0.192
-0.194
-0.196
-0.197
-0.199
-0.201
-0.202
-0.204
-0.206
-0.207
-0.209
-0.210
-0.212
-0.214
-0.215
-0.217
-0.218
-0.220
-0.221
-0.222
-0.224
-0.225
-0.226
-0.227
-0.228
-0.229
-0.229
-0.230
-0.231
-0.231
-0.231
-0.232
-0.232
-0.232
-0.232
-0.231
-0.231
-0.231
-0.230
-0.230
-0.229
-0.228
-0.228
-0.227
-0.226
-0.225
-0.223
-0.222
-0.221
-0.220
-0.218
-0.217
-0.216
-0.214
-0.213
-0.211
-0.210
-0.208
-0.207
-0.205
-0.203
-0.202
-0.200
-0.199
-0.197
-0.196
-0.194
-0.193
-0.191
-0.190
-0.189
-0.187
-0.186
-0.184
-0.183
-0.182
-0.180
-0.179
-0.178
-0.177
-0.175
-0.174
-0.173
-0.172
-0.171
-0.170
-0.169
-0.167
-0.166
-0.165
-0.164
-0.163
-0.162
-0.161
-0.160
-0.159
-0.158
-0.157
-0.156
-0.155
-0.154
-0.154
-0.153
-0.152
-0.151
-0.150
-0.149
-0.148
-0.147
-0.146
-0.145
-0.145
-0.144
-0.143
-0.142
-0.141
-0.140
-0.140
-0.139
-0.138
-0.137
-0.136
-0.135
-0.135
-0.134
-0.133
-0.132
-0.181
-0.182
-0.184
-0.185
-0.187
-0.189
-0.190
-0.192
-0.194
-0.195
-0.197
-0.199
-0.200
-0.202
-0.204
-0.206
-0.207
-0.209
-0.211
-0.213
-0.214
-0.216
-0.217
-0.219
-0.221
-0.222
-0.224
-0.225
-0.226
-0.227
-0.229
-0.230
-0.231
-0.232
-0.232
-0.233
-0.234
-0.234
-0.234
-0.235
-0.235
-0.235
-0.235
-0.234
-0.234
-0.234
-0.233
-0.233
-0.232
-0.231
-0.230
-0.229
-0.228
-0.227
-0.226
-0.225
-0.223
-0.222
-0.221
-0.219
-0.218
-0.216
-0.215
-0.213
-0.212
-0.210
-0.208
-0.207
-0.205
-0.203
-0.202
-0.200
-0.199
-0.197
-0.196
-0.194
-0.193
-0.191
-0.190
-0.188
-0.187
-0.185
-0.184
-0.183
-0.181
-0.180
-0.179
-0.177
-0.176
-0.175
-0.174
-0.173
-0.171
-0.170
-0.169
-0.168
-0.167
-0.166
-0.165
-0.164
-0.163
-0.162
-0.161
-0.160
-0.159
-0.158
-0.157
-0.156
-0.155
-0.154
-0.153
-0.152
-0.151
-0.150
-0.150
-0.149
-0.148
-0.147
-0.146
-0.145
-0.144
-0.143
-0.143
-0.142
-0.141
-0.140
-0.139
-0.138
-0.137
-0.137
-0.136
-0.135
-0.134
-0.133
-0.133
-0.182
-0.183
-0.185
-0.186
-0.188
-0.190
-0.191
-0.193
-0.195
-0.197
-0.198
-0.200
-0.202
-0.204
-0.206
-0.207
-0.209
-0.211
-0.213
-0.215
-0.216
-0.218
-0.220
-0.221
-0.223
-0.225
-0.226
-0.228
-0.229
-0.230
-0.232
-0.233
-0.234
-0.235
-0.235
-0.236
-0.237
-0.237
-0.237
-0.238
-0.238
-0.238
-0.238
-0.237
-0.237
-0.237
-0.236
-0.236
-0.235
-0.234
-0.233
-0.232
-0.231
-0.230
-0.229
-0.227
-0.226
-0.224
-0.223
-0.221
-0.220
-0.218
-0.217
-0.215
-0.213
-0.212
-0.210
-0.208
-0.207
-0.205
-0.203
-0.202
-0.200
-0.198
-0.197
-0.195
-0.194
-0.192
-0.191
-0.189
-0.188
-0.186
-0.185
-0.184
-0.182
-0.181
-0.180
-0.178
-0.177
-0.176
-0.175
-0.173
-0.172
-0.171
-0.170
-0.169
-0.168
-0.167
-0.166
-0.164
-0.163
-0.162
-0.161
-0.160
-0.159
-0.158
-0.157
-0.157
-0.156
-0.155
-0.154
-0.153
-0.152
-0.151
-0.150
-0.149
-0.148
-0.147
-0.146
-0.146
-0.145
-0.144
-0.143
-0.142
-0.141
-0.140
-0.140
-0.139
-0.138
-0.137
-0.136
-0.135
-0.135
-0.134
-0.133
-0.183
-0.184
-0.186
-0.187
-0.189
-0.191
-0.193
-0.194
-0.196
-0.198
-0.200
-0.202
-0.203
-0.205
-0.207
-0.209
-0.211
-0.213
-0.215
-0.217
-0.219
-0.220
-0.222
-0.224
-0.226
-0.227
-0.229
-0.230
-0.232
-0.233
-0.234
-0.236
-0.237
-0.238
-0.238
-0.239
-0.240
-0.240
-0.241
-0.241
-0.241
-0.241
-0.241
-0.241
-0.240
-0.240
-0.239
-0.239
-0.238
-0.237
-0.236
-0.235
-0.234
-0.232
-0.231
-0.230
-0.228
-0.227
-0.225
-0.224
-0.222
-0.220
-0.219
-0.217
-0.215
-0.214
-0.212
-0.210
-0.208
-0.207
-0.205
-0.203
-0.201
-0.200
-0.198
-0.197
-0.195
-0.193
-0.192
-0.190
-0.189
-0.187
-0.186
-0.184
-0.183
-0.182
-0.180
-0.179
-0.178
-0.177
-0.175
-0.174
-0.173
-0.172
-0.171
-0.169
-0.168
-0.167
-0.166
-0.165
-0.164
-0.163
-0.162
-0.161
-0.160
-0.159
-0.158
-0.157
-0.156
-0.155
-0.154
-0.153
-0.152
-0.151
-0.151
-0.150
-0.149
-0.148
-0.147
-0.146
-0.145
-0.144
-0.143
-0.143
-0.142
-0.141
-0.140
-0.139
-0.138
-0.137
-0.137
-0.136
-0.135
-0.134
-0.133
-0.183
-0.185
-0.187
-0.188
-0.190
-0.192
-0.194
-0.196
-0.197
-0.199
-0.201
-0.203
-0.205
-0.207
-0.209
-0.211
-0.213
-0.215
-0.217
-0.219
-0.221
-0.223
-0.225
-0.226
-0.228
-0.230
-0.232
-0.233
-0.235
-0.236
-0.237
-0.239
-0.240
-0.241
-0.242
-0.242
-0.243
-0.243
-0.244
-0.244
-0.244
-0.244
-0.244
-0.244
-0.243
-0.243
-0.242
-0.241
-0.241
-0.240
-0.239
-0.238
-0.236
-0.235
-0.234
-0.232
-0.231
-0.229
-0.228
-0.226
-0.224
-0.222
-0.221
-0.219
-0.217
-0.215
-0.213
-0.212
-0.210
-0.208
-0.206
-0.205
-0.203
-0.201
-0.199
-0.198
-0.196
-0.194
-0.193
-0.191
-0.190
-0.188
-0.187
-0.185
-0.184
-0.183
-0.181
-0.180
-0.179
-0.177
-0.176
-0.175
-0.174
-0.172
-0.171
-0.170
-0.169
-0.168
-0.167
-0.166
-0.165
-0.164
-0.163
-0.162
-0.161
-0.160
-0.159
-0.158
-0.157
-0.156
-0.155
-0.154
-0.153
-0.152
-0.151
-0.150
-0.149
-0.148
-0.147
-0.146
-0.146
-0.145
-0.144
-0.143
-0.142
-0.141
-0.140
-0.140
-0.139
-0.138
-0.137
-0.136
-0.135
-0.134
-0.134
-0.184
-0.186
-0.188
-0.189
-0.191
-0.193
-0.195
-0.197
-0.199
-0.201
-0.203
-0.204
-0.207
-0.209
-0.211
-0.213
-0.215
-0.217
-0.219
-0.221
-0.223
-0.225
-0.227
-0.229
-0.231
-0.233
-0.234
-0.236
-0.238
-0.239
-0.241
-0.242
-0.243
-0.244
-0.245
-0.246
-0.246
-0.247
-0.247
-0.247
-0.247
-0.247
-0.247
-0.247
-0.246
-0.246
-0.245
-0.244
-0.244
-0.243
-0.242
-0.240
-0.239
-0.238
-0.236
-0.235
-0.233
-0.232
-0.230
-0.228
-0.226
-0.225
-0.223
-0.221
-0.219
-0.217
-0.215
-0.213
-0.211
-0.210
-0.208
-0.206
-0.204
-0.202
-0.201
-0.199
-0.197
-0.195
-0.194
-0.192
-0.191
-0.189
-0.188
-0.186
-0.185
-0.183
-0.182
-0.181
-0.179
-0.178
-0.177
-0.175
-0.174
-0.173
-0.172
-0.171
-0.170
-0.168
-0.167
-0.166
-0.165
-0.164
-0.163
-0.162
-0.161
-0.160
-0.159
-0.158
-0.157
-0.156
-0.155
-0.154
-0.153
-0.152
-0.151
-0.151
-0.150
-0.149
-0.148
-0.147
-0.146
-0.145
-0.144
-0.143
-0.142
-0.142
-0.141
-0.140
-0.139
-0.138
-0.137
-0.136
-0.136
-0.135
-0.134
-0.185
-0.187
-0.189
-0.190
-0.192
-0.194
-0.196
-0.198
-0.200
-0.202
-0.204
-0.206
-0.208
-0.210
-0.212
-0.214
-0.217
-0.219
-0.221
-0.223
-0.225
-0.227
-0.229
-0.231
-0.233
-0.235
-0.237
-0.239
-0.241
-0.242
-0.244
-0.245
-0.246
-0.247
-0.248
-0.249
-0.249
-0.250
-0.250
-0.250
-0.251
-0.250
-0.250
-0.250
-0.249
-0.249
-0.248
-0.247
-0.246
-0.245
-0.244
-0.243
-0.242
-0.240
-0.239
-0.237
-0.236
-0.234
-0.232
-0.230
-0.228
-0.227
-0.225
-0.223
-0.221
-0.219
-0.217
-0.215
-0.213
-0.211
-0.209
-0.207
-0.205
-0.204
-0.202
-0.200
-0.198
-0.196
-0.195
-0.193
-0.192
-0.190
-0.188
-0.187
-0.185
-0.184
-0.183
-0.181
-0.180
-0.179
-0.177
-0.176
-0.175
-0.174
-0.172
-0.171
-0.170
-0.169
-0.168
-0.167
-0.166
-0.165
-0.164
-0.163
-0.162
-0.161
-0.160
-0.159
-0.158
-0.157
-0.156
-0.155
-0.154
-0.153
-0.152
-0.151
-0.150
-0.149
-0.148
-0.147
-0.146
-0.146
-0.145
-0.144
-0.143
-0.142
-0.141
-0.140
-0.139
-0.139
-0.138
-0.137
-0.136
-0.135
-0.134
-0.186
-0.188
-0.190
-0.191
-0.193
-0.195
-0.197
-0.199
-0.201
-0.203
-0.205
-0.207
-0.209
-0.212
-0.214
-0.216
-0.218
-0.221
-0.223
-0.225
-0.227
-0.230
-0.232
-0.234
-0.236
-0.238
-0.240
-0.242
-0.244
-0.245
-0.247
-0.248
-0.249
-0.250
-0.251
-0.252
-0.253
-0.253
-0.254
-0.254
-0.254
-0.254
-0.253
-0.253
-0.253
-0.252
-0.251
-0.250
-0.249
-0.248
-0.247
-0.246
-0.244
-0.243
-0.241
-0.240
-0.238
-0.236
-0.234
-0.232
-0.231
-0.229
-0.227
-0.225
-0.223
-0.220
-0.218
-0.216
-0.214
-0.212
-0.210
-0.208
-0.207
-0.205
-0.203
-0.201
-0.199
-0.197
-0.196
-0.194
-0.192
-0.191
-0.189
-0.188
-0.186
-0.185
-0.183
-0.182
-0.181
-0.179
-0.178
-0.177
-0.175
-0.174
-0.173
-0.172
-0.171
-0.169
-0.168
-0.167
-0.166
-0.165
-0.164
-0.163
-0.162
-0.161
-0.160
-0.159
-0.158
-0.157
-0.156
-0.155
-0.154
-0.153
-0.152
-0.151
-0.151
-0.150
-0.149
-0.148
-0.147
-0.146
-0.145
-0.144
-0.143
-0.142
-0.142
-0.141
-0.140
-0.139
-0.138
-0.137
-0.136
-0.135
-0.135
-0.187
-0.189
-0.190
-0.192
-0.194
-0.196
-0.198
-0.200
-0.202
-0.204
-0.206
-0.209
-0.211
-0.213
-0.215
-0.218
-0.220
-0.222
-0.225
-0.227
-0.230
-0.232
-0.234
-0.236
-0.239
-0.241
-0.243
-0.245
-0.247
-0.248
-0.250
-0.251
-0.253
-0.254
-0.255
-0.255
-0.256
-0.257
-0.257
-0.257
-0.257
-0.257
-0.257
-0.256
-0.256
-0.255
-0.254
-0.253
-0.252
-0.251
-0.250
-0.249
-0.247
-0.246
-0.244
-0.242
-0.240
-0.239
-0.237
-0.235
-0.233
-0.231
-0.228
-0.226
-0.224
-0.222
-0.220
-0.218
-0.216
-0.214
-0.212
-0.210
-0.208
-0.206
-0.204
-0.202
-0.200
-0.198
-0.197
-0.195
-0.193
-0.192
-0.190
-0.188
-0.187
-0.185
-0.184
-0.183
-0.181
-0.180
-0.178
-0.177
-0.176
-0.175
-0.173
-0.172
-0.171
-0.170
-0.169
-0.168
-0.167
-0.166
-0.165
-0.164
-0.163
-0.162
-0.161
-0.160
-0.159
-0.158
-0.157
-0.156
-0.155
-0.154
-0.153
-0.152
-0.151
-0.150
-0.149
-0.148
-0.147
-0.146
-0.145
-0.145
-0.144
-0.143
-0.142
-0.141
-0.140
-0.139
-0.138
-0.138
-0.137
-0.136
-0.135
-0.188
-0.189
-0.191
-0.193
-0.195
-0.197
-0.199
-0.201
-0.203
-0.206
-0.208
-0.210
-0.212
-0.215
-0.217
-0.219
-0.222
-0.224
-0.227
-0.229
-0.232
-0.234
-0.237
-0.239
-0.241
-0.244
-0.246
-0.248
-0.250
-0.252
-0.253
-0.255
-0.256
-0.257
-0.258
-0.259
-0.259
-0.260
-0.260
-0.260
-0.260
-0.260
-0.260
-0.259
-0.259
-0.258
-0.257
-0.256
-0.255
-0.254
-0.253
-0.251
-0.250
-0.248
-0.246
-0.245
-0.243
-0.241
-0.239
-0.237
-0.235
-0.232
-0.230
-0.228
-0.226
-0.224
-0.222
-0.219
-0.217
-0.215
-0.213
-0.211
-0.209
-0.207
-0.205
-0.203
-0.201
-0.199
-0.197
-0.196
-0.194
-0.192
-0.191
-0.189
-0.188
-0.186
-0.185
-0.183
-0.182
-0.180
-0.179
-0.178
-0.176
-0.175
-0.174
-0.173
-0.172
-0.170
-0.169
-0.168
-0.167
-0.166
-0.165
-0.164
-0.163
-0.162
-0.161
-0.160
-0.159
-0.158
-0.157
-0.156
-0.155
-0.154
-0.153
-0.152
-0.151
-0.150
-0.150
-0.149
-0.148
-0.147
-0.146
-0.145
-0.144
-0.143
-0.142
-0.141
-0.140
-0.140
-0.139
-0.138
-0.137
-0.136
-0.135
-0.188
-0.190
-0.192
-0.194
-0.196
-0.198
-0.200
-0.202
-0.204
-0.207
-0.209
-0.211
-0.214
-0.216
-0.219
-0.221
-0.224
-0.226
-0.229
-0.231
-0.234
-0.237
-0.239
-0.242
-0.244
-0.246
-0.249
-0.251
-0.253
-0.255
-0.256
-0.258
-0.259
-0.260
-0.261
-0.262
-0.263
-0.263
-0.263
-0.263
-0.263
-0.263
-0.263
-0.262
-0.262
-0.261
-0.260
-0.259
-0.258
-0.257
-0.255
-0.254
-0.252
-0.250
-0.249
-0.247
-0.245
-0.243
-0.241
-0.239
-0.237
-0.234
-0.232
-0.230
-0.228
-0.225
-0.223
-0.221
-0.219
-0.216
-0.214
-0.212
-0.210
-0.208
-0.206
-0.204
-0.202
-0.200
-0.198
-0.196
-0.195
-0.193
-0.191
-0.190
-0.188
-0.187
-0.185
-0.184
-0.182
-0.181
-0.179
-0.178
-0.177
-0.176
-0.174
-0.173
-0.172
-0.171
-0.170
-0.169
-0.168
-0.166
-0.165
-0.164
-0.163
-0.162
-0.161
-0.160
-0.159
-0.158
-0.157
-0.156
-0.156
-0.155
-0.154
-0.153
-0.152
-0.151
-0.150
-0.149
-0.148
-0.147
-0.146
-0.145
-0.144
-0.144
-0.143
-0.142
-0.141
-0.140
-0.139
-0.138
-0.137
-0.136
-0.136
-0.189
-0.191
-0.193
-0.195
-0.197
-0.199
-0.201
-0.203
-0.205
-0.208
-0.210
-0.212
-0.215
-0.217
-0.220
-0.223
-0.225
-0.228
-0.231
-0.233
-0.236
-0.239
-0.241
-0.244
-0.247
-0.249
-0.251
-0.254
-0.256
-0.258
-0.260
-0.261
-0.262
-0.264
-0.265
-0.265
-0.266
-0.266
-0.267
-0.267
-0.267
-0.266
-0.266
-0.265
-0.265
-0.264
-0.263
-0.262
-0.261
-0.259
-0.258
-0.256
-0.255
-0.253
-0.251
-0.249
-0.247
-0.245
-0.243
-0.241
-0.238
-0.236
-0.234
-0.231
-0.229
-0.227
-0.224
-0.222
-0.220
-0.217
-0.215
-0.213
-0.211
-0.209
-0.207
-0.205
-0.203
-0.201
-0.199
-0.197
-0.195
-0.194
-0.192
-0.190
-0.189
-0.187
-0.186
-0.184
-0.183
-0.181
-0.180
-0.179
-0.177
-0.176
-0.175
-0.174
-0.172
-0.171
-0.170
-0.169
-0.168
-0.167
-0.166
-0.165
-0.164
-0.163
-0.162
-0.161
-0.160
-0.159
-0.158
-0.157
-0.156
-0.155
-0.154
-0.153
-0.152
-0.151
-0.150
-0.149
-0.148
-0.148
-0.147
-0.146
-0.145
-0.144
-0.143
-0.142
-0.141
-0.140
-0.139
-0.138
-0.138
-0.137
-0.136
-0.190
-0.191
-0.193
-0.195
-0.198
-0.200
-0.202
-0.204
-0.206
-0.209
-0.211
-0.214
-0.216
-0.219
-0.221
-0.224
-0.227
-0.230
-0.232
-0.235
-0.238
-0.241
-0.244
-0.247
-0.249
-0.252
-0.254
-0.257
-0.259
-0.261
-0.263
-0.264
-0.266
-0.267
-0.268
-0.269
-0.269
-0.270
-0.270
-0.270
-0.270
-0.269
-0.269
-0.268
-0.267
-0.266
-0.265
-0.264
-0.263
-0.262
-0.260
-0.259
-0.257
-0.255
-0.253
-0.251
-0.249
-0.247
-0.245
-0.242
-0.240
-0.238
-0.235
-0.233
-0.231
-0.228
-0.226
-0.223
-0.221
-0.219
-0.216
-0.214
-0.212
-0.210
-0.208
-0.205
-0.203
-0.201
-0.200
-0.198
-0.196
-0.194
-0.192
-0.191
-0.189
-0.188
-0.186
-0.185
-0.183
-0.182
-0.180
-0.179
-0.178
-0.176
-0.175
-0.174
-0.173
-0.172
-0.171
-0.169
-0.168
-0.167
-0.166
-0.165
-0.164
-0.163
-0.162
-0.161
-0.160
-0.159
-0.158
-0.157
-0.156
-0.155
-0.154
-0.153
-0.153
-0.152
-0.151
-0.150
-0.149
-0.148
-0.147
-0.146
-0.145
-0.144
-0.143
-0.142
-0.141
-0.141
-0.140
-0.139
-0.138
-0.137
-0.136
-0.190
-0.192
-0.194
-0.196
-0.198
-0.200
-0.203
-0.205
-0.207
-0.210
-0.212
-0.215
-0.217
-0.220
-0.223
-0.226
-0.228
-0.231
-0.234
-0.237
-0.240
-0.243
-0.246
-0.249
-0.252
-0.254
-0.257
-0.259
-0.262
-0.264
-0.266
-0.267
-0.269
-0.270
-0.271
-0.272
-0.272
-0.273
-0.273
-0.273
-0.272
-0.272
-0.272
-0.271
-0.270
-0.269
-0.268
-0.267
-0.266
-0.264
-0.263
-0.261
-0.259
-0.257
-0.255
-0.253
-0.251
-0.249
-0.247
-0.244
-0.242
-0.239
-0.237
-0.234
-0.232
-0.229
-0.227
-0.224
-0.222
-0.220
-0.217
-0.215
-0.213
-0.210
-0.208
-0.206
-0.204
-0.202
-0.200
-0.198
-0.196
-0.195
-0.193
-0.191
-0.189
-0.188
-0.186
-0.185
-0.183
-0.182
-0.181
-0.179
-0.178
-0.177
-0.175
-0.174
-0.173
-0.172
-0.171
-0.170
-0.169
-0.168
-0.167
-0.166
-0.164
-0.163
-0.162
-0.162
-0.161
-0.160
-0.159
-0.158
-0.157
-0.156
-0.155
-0.154
-0.153
-0.152
-0.151
-0.150
-0.149
-0.148
-0.147
-0.146
-0.145
-0.144
-0.144
-0.143
-0.142
-0.141
-0.140
-0.139
-0.138
-0.137
-0.136
-0.191
-0.193
-0.195
-0.197
-0.199
-0.201
-0.203
-0.206
-0.208
-0.211
-0.213
-0.216
-0.218
-0.221
-0.224
-0.227
-0.230
-0.233
-0.236
-0.239
-0.242
-0.245
-0.248
-0.251
-0.254
-0.257
-0.260
-0.262
-0.265
-0.267
-0.269
-0.270
-0.272
-0.273
-0.274
-0.275
-0.275
-0.276
-0.276
-0.275
-0.275
-0.275
-0.274
-0.273
-0.273
-0.272
-0.270
-0.269
-0.268
-0.266
-0.265
-0.263
-0.261
-0.259
-0.257
-0.255
-0.253
-0.251
-0.248
-0.246
-0.243
-0.241
-0.238
-0.236
-0.233
-0.231
-0.228
-0.225
-0.223
-0.221
-0.218
-0.216
-0.213
-0.211
-0.209
-0.207
-0.205
-0.203
-0.201
-0.199
-0.197
-0.195
-0.193
-0.191
-0.190
-0.188
-0.187
-0.185
-0.184
-0.182
-0.181
-0.180
-0.178
-0.177
-0.176
-0.175
-0.173
-0.172
-0.171
-0.170
-0.169
-0.168
-0.167
-0.166
-0.165
-0.164
-0.163
-0.162
-0.161
-0.160
-0.159
-0.158
-0.157
-0.156
-0.155
-0.154
-0.153
-0.152
-0.151
-0.150
-0.149
-0.149
-0.148
-0.147
-0.146
-0.145
-0.144
-0.143
-0.142
-0.141
-0.140
-0.139
-0.138
-0.137
-0.137
-0.191
-0.193
-0.195
-0.197
-0.200
-0.202
-0.204
-0.206
-0.209
-0.211
-0.214
-0.217
-0.219
-0.222
-0.225
-0.228
-0.231
-0.234
-0.237
-0.241
-0.244
-0.247
-0.250
-0.253
-0.256
-0.259
-0.262
-0.265
-0.267
-0.270
-0.272
-0.273
-0.275
-0.276
-0.277
-0.278
-0.278
-0.278
-0.278
-0.278
-0.278
-0.277
-0.277
-0.276
-0.275
-0.274
-0.273
-0.271
-0.270
-0.268
-0.267
-0.265
-0.263
-0.261
-0.259
-0.257
-0.255
-0.252
-0.250
-0.247
-0.245
-0.242
-0.240
-0.237
-0.234
-0.232
-0.229
-0.226
-0.224
-0.221
-0.219
-0.216
-0.214
-0.212
-0.209
-0.207
-0.205
-0.203
-0.201
-0.199
-0.197
-0.195
-0.193
-0.192
-0.190
-0.188
-0.187
-0.185
-0.184
-0.183
-0.181
-0.180
-0.178
-0.177
-0.176
-0.175
-0.174
-0.172
-0.171
-0.170
-0.169
-0.168
-0.167
-0.166
-0.165
-0.164
-0.163
-0.162
-0.161
-0.160
-0.159
-0.158
-0.157
-0.156
-0.155
-0.155
-0.154
-0.153
-0.152
-0.151
-0.150
-0.149
-0.148
-0.147
-0.146
-0.145
-0.144
-0.143
-0.142
-0.141
-0.140
-0.140
-0.139
-0.138
-0.137
-0.192
-0.194
-0.196
-0.198
-0.200
-0.202
-0.205
-0.207
-0.210
-0.212
-0.215
-0.218
-0.220
-0.223
-0.226
-0.229
-0.232
-0.236
-0.239
-0.242
-0.246
-0.249
-0.252
-0.255
-0.259
-0.262
-0.264
-0.267
-0.270
-0.272
-0.274
-0.276
-0.277
-0.279
-0.280
-0.280
-0.281
-0.281
-0.281
-0.281
-0.280
-0.280
-0.279
-0.278
-0.277
-0.276
-0.275
-0.273
-0.272
-0.270
-0.269
-0.267
-0.265
-0.263
-0.261
-0.258
-0.256
-0.254
-0.251
-0.249
-0.246
-0.243
-0.241
-0.238
-0.235
-0.233
-0.230
-0.227
-0.225
-0.222
-0.219
-0.217
-0.215
-0.212
-0.210
-0.208
-0.205
-0.203
-0.201
-0.199
-0.197
-0.196
-0.194
-0.192
-0.190
-0.189
-0.187
-0.186
-0.184
-0.183
-0.181
-0.180
-0.179
-0.177
-0.176
-0.175
-0.174
-0.173
-0.172
-0.170
-0.169
-0.168
-0.167
-0.166
-0.165
-0.164
-0.163
-0.162
-0.161
-0.161
-0.160
-0.159
-0.158
-0.157
-0.156
-0.155
-0.154
-0.153
-0.152
-0.151
-0.150
-0.149
-0.148
-0.147
-0.146
-0.145
-0.144
-0.144
-0.143
-0.142
-0.141
-0.140
-0.139
-0.138
-0.137
-0.192
-0.194
-0.196
-0.198
-0.201
-0.203
-0.205
-0.208
-0.210
-0.213
-0.216
-0.218
-0.221
-0.224
-0.227
-0.230
-0.234
-0.237
-0.240
-0.244
-0.247
-0.250
-0.254
-0.257
-0.260
-0.264
-0.267
-0.269
-0.272
-0.274
-0.277
-0.278
-0.280
-0.281
-0.282
-0.283
-0.283
-0.283
-0.283
-0.283
-0.282
-0.282
-0.281
-0.280
-0.279
-0.278
-0.276
-0.275
-0.274
-0.272
-0.270
-0.268
-0.266
-0.264
-0.262
-0.260
-0.258
-0.255
-0.252
-0.250
-0.247
-0.244
-0.242
-0.239
-0.236
-0.233
-0.231
-0.228
-0.225
-0.223
-0.220
-0.217
-0.215
-0.213
-0.210
-0.208
-0.206
-0.204
-0.201
-0.199
-0.198
-0.196
-0.194
-0.192
-0.190
-0.189
-0.187
-0.186
-0.184
-0.183
-0.181
-0.180
-0.179
-0.177
-0.176
-0.175
-0.174
-0.173
-0.172
-0.171
-0.170
-0.169
-0.168
-0.167
-0.166
-0.165
-0.164
-0.163
-0.162
-0.161
-0.160
-0.159
-0.158
-0.157
-0.156
-0.155
-0.154
-0.153
-0.152
-0.151
-0.150
-0.149
-0.149
-0.148
-0.147
-0.146
-0.145
-0.144
-0.143
-0.142
-0.141
-0.140
-0.139
-0.138
-0.137
-0.192
-0.194
-0.197
-0.199
-0.201
-0.203
-0.206
-0.208
-0.211
-0.213
-0.216
-0.219
-0.222
-0.225
-0.228
-0.231
-0.235
-0.238
-0.241
-0.245
-0.248
-0.252
-0.255
-0.259
-0.262
-0.265
-0.269
-0.271
-0.274
-0.277
-0.279
-0.281
-0.282
-0.283
-0.284
-0.285
-0.285
-0.285
-0.285
-0.285
-0.284
-0.283
-0.283
-0.282
-0.281
-0.279
-0.278
-0.277
-0.275
-0.273
-0.272
-0.270
-0.268
-0.266
-0.263
-0.261
-0.259
-0.256
-0.254
-0.251
-0.248
-0.245
-0.242
-0.240
-0.237
-0.234
-0.231
-0.228
-0.226
-0.223
-0.220
-0.218
-0.215
-0.213
-0.210
-0.208
-0.206
-0.204
-0.202
-0.200
-0.198
-0.196
-0.194
-0.192
-0.190
-0.189
-0.187
-0.186
-0.184
-0.183
-0.181
-0.180
-0.179
-0.178
-0.176
-0.175
-0.174
-0.173
-0.172
-0.171
-0.170
-0.169
-0.168
-0.167
-0.166
-0.165
-0.164
-0.163
-0.162
-0.161
-0.160
-0.159
-0.158
-0.157
-0.156
-0.155
-0.154
-0.154
-0.153
-0.152
-0.151
-0.150
-0.149
-0.148
-0.147
-0.146
-0.145
-0.144
-0.143
-0.142
-0.141
-0.140
-0.139
-0.138
-0.137
-0.193
-0.195
-0.197
-0.199
-0.201
-0.204
-0.206
-0.209
-0.211
-0.214
-0.217
-0.220
-0.223
-0.226
-0.229
-0.232
-0.235
-0.239
-0.242
-0.246
-0.249
-0.253
-0.257
-0.260
-0.264
-0.267
-0.270
-0.273
-0.276
-0.278
-0.281
-0.282
-0.284
-0.285
-0.286
-0.287
-0.287
-0.287
-0.287
-0.286
-0.286
-0.285
-0.284
-0.283
-0.282
-0.281
-0.279
-0.278
-0.276
-0.275
-0.273
-0.271
-0.269
-0.267
-0.264
-0.262
-0.260
-0.257
-0.254
-0.252
-0.249
-0.246
-0.243
-0.240
-0.237
-0.235
-0.232
-0.229
-0.226
-0.223
-0.221
-0.218
-0.215
-0.213
-0.211
-0.208
-0.206
-0.204
-0.202
-0.200
-0.198
-0.196
-0.194
-0.192
-0.190
-0.189
-0.187
-0.186
-0.184
-0.183
-0.181
-0.180
-0.179
-0.177
-0.176
-0.175
-0.174
-0.173
-0.172
-0.171
-0.170
-0.169
-0.168
-0.167
-0.166
-0.165
-0.164
-0.163
-0.162
-0.161
-0.160
-0.159
-0.158
-0.158
-0.157
-0.156
-0.155
-0.154
-0.153
-0.152
-0.151
-0.150
-0.149
-0.148
-0.147
-0.146
-0.145
-0.144
-0.143
-0.142
-0.141
-0.140
-0.139
-0.139
-0.138
-0.193
-0.195
-0.197
-0.199
-0.202
-0.204
-0.206
-0.209
-0.212
-0.214
-0.217
-0.220
-0.223
-0.226
-0.229
-0.233
-0.236
-0.240
-0.243
-0.247
-0.250
-0.254
-0.258
-0.261
-0.265
-0.268
-0.272
-0.275
-0.277
-0.280
-0.282
-0.284
-0.285
-0.287
-0.288
-0.288
-0.288
-0.288
-0.288
-0.288
-0.287
-0.286
-0.285
-0.284
-0.283
-0.282
-0.280
-0.279
-0.277
-0.276
-0.274
-0.272
-0.270
-0.268
-0.265
-0.263
-0.260
-0.258
-0.255
-0.252
-0.249
-0.247
-0.244
-0.241
-0.238
-0.235
-0.232
-0.229
-0.226
-0.223
-0.221
-0.218
-0.215
-0.213
-0.210
-0.208
-0.206
-0.204
-0.201
-0.199
-0.197
-0.195
-0.194
-0.192
-0.190
-0.188
-0.187
-0.185
-0.184
-0.182
-0.181
-0.180
-0.179
-0.177
-0.176
-0.175
-0.174
-0.173
-0.172
-0.171
-0.170
-0.169
-0.168
-0.167
-0.166
-0.165
-0.164
-0.163
-0.162
-0.161
-0.161
-0.160
-0.159
-0.158
-0.157
-0.156
-0.155
-0.154
-0.153
-0.152
-0.151
-0.150
-0.149
-0.148
-0.147
-0.146
-0.145
-0.144
-0.143
-0.142
-0.142
-0.141
-0.140
-0.139
-0.138
-0.193
-0.195
-0.197
-0.199
-0.202
-0.204
-0.207
-0.209
-0.212
-0.215
-0.217
-0.220
-0.223
-0.226
-0.230
-0.233
-0.237
-0.240
-0.244
-0.247
-0.251
-0.255
-0.259
-0.262
-0.266
-0.269
-0.273
-0.276
-0.278
-0.281
-0.283
-0.285
-0.287
-0.288
-0.289
-0.289
-0.289
-0.289
-0.289
-0.289
-0.288
-0.287
-0.286
-0.285
-0.284
-0.282
-0.281
-0.280
-0.278
-0.276
-0.274
-0.272
-0.270
-0.268
-0.266
-0.263
-0.261
-0.258
-0.255
-0.253
-0.250
-0.247
-0.244
-0.241
-0.238
-0.235
-0.232
-0.229
-0.226
-0.223
-0.221
-0.218
-0.215
-0.213
-0.210
-0.208
-0.206
-0.203
-0.201
-0.199
-0.197
-0.195
-0.193
-0.192
-0.190
-0.188
-0.187
-0.185
-0.184
-0.182
-0.181
-0.180
-0.178
-0.177
-0.176
-0.175
-0.174
-0.173
-0.172
-0.171
-0.170
-0.169
-0.168
-0.167
-0.166
-0.165
-0.164
-0.163
-0.162
-0.162
-0.161
-0.160
-0.159
-0.158
-0.157
-0.156
-0.155
-0.154
-0.153
-0.152
-0.151
-0.150
-0.149
-0.149
-0.148
-0.147
-0.146
-0.145
-0.144
-0.143
-0.142
-0.141
-0.140
-0.139
-0.138
-0.193
-0.195
-0.197
-0.200
-0.202
-0.204
-0.207
-0.209
-0.212
-0.215
-0.218
-0.221
-0.224
-0.227
-0.230
-0.233
-0.237
-0.240
-0.244
-0.248
-0.252
-0.255
-0.259
-0.263
-0.266
-0.270
-0.273
-0.276
-0.279
-0.282
-0.284
-0.286
-0.287
-0.288
-0.289
-0.290
-0.290
-0.290
-0.290
-0.289
-0.288
-0.288
-0.287
-0.285
-0.284
-0.283
-0.282
-0.280
-0.278
-0.277
-0.275
-0.273
-0.271
-0.269
-0.266
-0.264
-0.261
-0.258
-0.256
-0.253
-0.250
-0.247
-0.244
-0.241
-0.238
-0.235
-0.232
-0.229
-0.226
-0.223
-0.220
-0.218
-0.215
-0.212
-0.210
-0.208
-0.205
-0.203
-0.201
-0.199
-0.197
-0.195
-0.193
-0.191
-0.189
-0.188
-0.186
-0.185
-0.183
-0.182
-0.181
-0.179
-0.178
-0.177
-0.176
-0.175
-0.174
-0.173
-0.172
-0.171
-0.170
-0.169
-0.168
-0.167
-0.166
-0.165
-0.164
-0.163
-0.163
-0.162
-0.161
-0.160
-0.159
-0.158
-0.157
-0.156
-0.155
-0.154
-0.154
-0.153
-0.152
-0.151
-0.150
-0.149
-0.148
-0.147
-0.146
-0.145
-0.144
-0.143
-0.142
-0.141
-0.140
-0.139
-0.138
-0.193
-0.195
-0.197
-0.200
-0.202
-0.204
-0.207
-0.209
-0.212
-0.215
-0.218
-0.221
-0.224
-0.227
-0.230
-0.233
-0.237
-0.241
-0.244
-0.248
-0.252
-0.256
-0.259
-0.263
-0.267
-0.270
-0.274
-0.277
-0.280
-0.282
-0.284
-0.286
-0.288
-0.289
-0.290
-0.290
-0.290
-0.290
-0.290
-0.289
-0.289
-0.288
-0.287
-0.286
-0.284
-0.283
-0.282
-0.280
-0.278
-0.277
-0.275
-0.273
-0.271
-0.269
-0.266
-0.264
-0.261
-0.258
-0.256
-0.253
-0.250
-0.247
-0.244
-0.241
-0.238
-0.235
-0.232
-0.229
-0.226
-0.223
-0.220
-0.217
-0.215
-0.212
-0.209
-0.207
-0.205
-0.202
-0.200
-0.198
-0.196
-0.194
-0.192
-0.191
-0.189
-0.187
-0.186
-0.184
-0.183
-0.181
-0.180
-0.179
-0.178
-0.177
-0.175
-0.174
-0.173
-0.172
-0.171
-0.171
-0.170
-0.169
-0.168
-0.167
-0.166
-0.165
-0.164
-0.164
-0.163
-0.162
-0.161
-0.160
-0.159
-0.158
-0.157
-0.157
-0.156
-0.155
-0.154
-0.153
-0.152
-0.151
-0.150
-0.149
-0.148
-0.147
-0.146
-0.145
-0.144
-0.143
-0.142
-0.141
-0.140
-0.139
-0.138
-0.193
-0.195
-0.197
-0.200
-0.202
-0.204
-0.207
-0.209
-0.212
-0.215
-0.218
-0.221
-0.224
-0.227
-0.230
-0.233
-0.237
-0.241
-0.244
-0.248
-0.252
-0.256
-0.259
-0.263
-0.267
-0.270
-0.274
-0.277
-0.279
-0.282
-0.284
-0.286
-0.288
-0.289
-0.290
-0.290
-0.290
-0.290
-0.290
-0.289
-0.288
-0.288
-0.287
-0.285
-0.284
-0.283
-0.282
-0.280
-0.278
-0.277
-0.275
-0.273
-0.271
-0.268
-0.266
-0.264
-0.261
-0.258
-0.255
-0.253
-0.250
-0.247
-0.243
-0.240
-0.237
-0.234
-0.231
-0.228
-0.225
-0.222
-0.219
-0.217
-0.214
-0.211
-0.209
-0.206
-0.204
-0.202
-0.200
-0.197
-0.195
-0.193
-0.192
-0.190
-0.188
-0.187
-0.185
-0.184
-0.182
-0.181
-0.180
-0.178
-0.177
-0.176
-0.175
-0.174
-0.173
-0.172
-0.171
-0.170
-0.169
-0.169
-0.168
-0.167
-0.166
-0.165
-0.164
-0.164
-0.163
-0.162
-0.161
-0.160
-0.159
-0.158
-0.158
-0.157
-0.156
-0.155
-0.154
-0.153
-0.152
-0.151
-0.150
-0.149
-0.148
-0.147
-0.146
-0.145
-0.144
-0.143
-0.142
-0.141
-0.140
-0.139
-0.138
-0.193
-0.195
-0.197
-0.200
-0.202
-0.204
-0.207
-0.209
-0.212
-0.215
-0.217
-0.220
-0.223
-0.227
-0.230
-0.233
-0.237
-0.240
-0.244
-0.248
-0.252
-0.255
-0.259
-0.263
-0.266
-0.270
-0.273
-0.276
-0.279
-0.282
-0.284
-0.286
-0.287
-0.288
-0.289
-0.289
-0.290
-0.290
-0.289
-0.289
-0.288
-0.287
-0.286
-0.285
-0.284
-0.283
-0.281
-0.280
-0.278
-0.276
-0.274
-0.272
-0.270
-0.268
-0.266
-0.263
-0.260
-0.258
-0.255
-0.252
-0.249
-0.246
-0.243
-0.240
-0.237
-0.234
-0.231
-0.227
-0.224
-0.222
-0.219
-0.216
-0.213
-0.211
-0.208
-0.206
-0.203
-0.201
-0.199
-0.197
-0.195
-0.193
-0.191
-0.189
-0.187
-0.186
-0.184
-0.183
-0.181
-0.180
-0.179
-0.178
-0.177
-0.176
-0.175
-0.174
-0.173
-0.172
-0.171
-0.170
-0.169
-0.168
-0.168
-0.167
-0.166
-0.165
-0.164
-0.164
-0.163
-0.162
-0.161
-0.160
-0.159
-0.159
-0.158
-0.157
-0.156
-0.155
-0.154
-0.153
-0.152
-0.151
-0.150
-0.149
-0.148
-0.147
-0.146
-0.145
-0.144
-0.143
-0.142
-0.141
-0.140
-0.139
-0.138
-0.193
-0.195
-0.197
-0.199
-0.202
-0.204
-0.206
-0.209
-0.212
-0.214
-0.217
-0.220
-0.223
-0.226
-0.230
-0.233
-0.236
-0.240
-0.244
-0.247
-0.251
-0.255
-0.259
-0.262
-0.266
-0.269
-0.272
-0.276
-0.278
-0.281
-0.283
-0.285
-0.286
-0.287
-0.288
-0.289
-0.289
-0.289
-0.288
-0.288
-0.287
-0.286
-0.285
-0.284
-0.283
-0.282
-0.280
-0.279
-0.277
-0.276
-0.274
-0.272
-0.270
-0.267
-0.265
-0.262
-0.260
-0.257
-0.254
-0.251
-0.248
-0.245
-0.242
-0.239
-0.236
-0.233
-0.230
-0.227
-0.224
-0.221
-0.218
-0.215
-0.212
-0.210
-0.207
-0.204
-0.202
-0.200
-0.198
-0.196
-0.194
-0.192
-0.190
-0.188
-0.186
-0.185
-0.183
-0.182
-0.181
-0.179
-0.178
-0.177
-0.176
-0.175
-0.174
-0.173
-0.172
-0.171
-0.170
-0.170
-0.169
-0.168
-0.167
-0.167
-0.166
-0.165
-0.164
-0.164
-0.163
-0.162
-0.161
-0.160
-0.160
-0.159
-0.158
-0.157
-0.156
-0.155
-0.154
-0.153
-0.152
-0.151
-0.150
-0.149
-0.148
-0.147
-0.146
-0.145
-0.144
-0.143
-0.142
-0.141
-0.140
-0.139
-0.138
-0.193
-0.195
-0.197
-0.199
-0.201
-0.204
-0.206
-0.209
-0.211
-0.214
-0.217
-0.220
-0.223
-0.226
-0.229
-0.232
-0.236
-0.239
-0.243
-0.247
-0.250
-0.254
-0.258
-0.261
-0.265
-0.268
-0.272
-0.274
-0.277
-0.280
-0.282
-0.284
-0.285
-0.286
-0.287
-0.287
-0.288
-0.287
-0.287
-0.287
-0.286
-0.285
-0.284
-0.283
-0.282
-0.281
-0.279
-0.278
-0.276
-0.275
-0.273
-0.271
-0.269
-0.266
-0.264
-0.262
-0.259
-0.256
-0.253
-0.250
-0.247
-0.244
-0.241
-0.238
-0.235
-0.232
-0.228
-0.225
-0.222
-0.219
-0.217
-0.214
-0.211
-0.208
-0.206
-0.203
-0.201
-0.199
-0.196
-0.194
-0.192
-0.190
-0.189
-0.187
-0.185
-0.184
-0.182
-0.181
-0.180
-0.178
-0.177
-0.176
-0.175
-0.174
-0.173
-0.172
-0.172
-0.171
-0.170
-0.169
-0.169
-0.168
-0.167
-0.166
-0.166
-0.165
-0.164
-0.163
-0.163
-0.162
-0.161
-0.160
-0.160
-0.159
-0.158
-0.157
-0.156
-0.155
-0.154
-0.153
-0.152
-0.151
-0.150
-0.149
-0.148
-0.147
-0.146
-0.145
-0.144
-0.143
-0.142
-0.141
-0.140
-0.139
-0.138
-0.193
-0.195
-0.197
-0.199
-0.201
-0.203
-0.206
-0.208
-0.211
-0.214
-0.216
-0.219
-0.222
-0.225
-0.229
-0.232
-0.235
-0.239
-0.242
-0.246
-0.249
-0.253
-0.257
-0.260
-0.264
-0.267
-0.270
-0.273
-0.276
-0.278
-0.280
-0.282
-0.283
-0.285
-0.285
-0.286
-0.286
-0.286
-0.286
-0.285
-0.285
-0.284
-0.283
-0.282
-0.281
-0.280
-0.278
-0.277
-0.275
-0.274
-0.272
-0.270
-0.268
-0.265
-0.263
-0.260
-0.258
-0.255
-0.252
-0.249
-0.246
-0.243
-0.240
-0.237
-0.233
-0.230
-0.227
-0.224
-0.221
-0.218
-0.215
-0.212
-0.209
-0.207
-0.204
-0.202
-0.199
-0.197
-0.195
-0.193
-0.191
-0.189
-0.187
-0.186
-0.184
-0.183
-0.181
-0.180
-0.179
-0.177
-0.176
-0.175
-0.174
-0.173
-0.173
-0.172
-0.171
-0.170
-0.169
-0.169
-0.168
-0.167
-0.167
-0.166
-0.165
-0.165
-0.164
-0.163
-0.163
-0.162
-0.161
-0.160
-0.160
-0.159
-0.158
-0.157
-0.156
-0.155
-0.154
-0.153
-0.152
-0.151
-0.150
-0.149
-0.148
-0.147
-0.146
-0.145
-0.144
-0.143
-0.142
-0.141
-0.140
-0.139
-0.138
-0.192
-0.194
-0.196
-0.199
-0.201
-0.203
-0.205
-0.208
-0.210
-0.213
-0.216
-0.219
-0.222
-0.225
-0.228
-0.231
-0.234
-0.238
-0.241
-0.245
-0.248
-0.252
-0.256
-0.259
-0.262
-0.266
-0.269
-0.272
-0.274
-0.277
-0.279
-0.280
-0.282
-0.283
-0.283
-0.284
-0.284
-0.284
-0.284
-0.284
-0.283
-0.282
-0.281
-0.280
-0.279
-0.278
-0.277
-0.275
-0.274
-0.272
-0.270
-0.268
-0.266
-0.264
-0.262
-0.259
-0.256
-0.254
-0.251
-0.248
-0.245
-0.241
-0.238
-0.235
-0.232
-0.229
-0.226
-0.222
-0.219
-0.216
-0.213
-0.211
-0.208
-0.205
-0.203
-0.200
-0.198
-0.196
-0.193
-0.191
-0.189
-0.188
-0.186
-0.184
-0.183
-0.181
-0.180
-0.179
-0.177
-0.176
-0.175
-0.174
-0.173
-0.172
-0.172
-0.171
-0.170
-0.169
-0.169
-0.168
-0.168
-0.167
-0.166
-0.166
-0.165
-0.164
-0.164
-0.163
-0.163
-0.162
-0.161
-0.160
-0.160
-0.159
-0.158
-0.157
-0.156
-0.155
-0.154
-0.153
-0.152
-0.151
-0.150
-0.149
-0.148
-0.147
-0.146
-0.145
-0.144
-0.143
-0.142
-0.141
-0.140
-0.139
-0.138
-0.192
-0.194
-0.196
-0.198
-0.200
-0.203
-0.205
-0.207
-0.210
-0.213
-0.215
-0.218
-0.221
-0.224
-0.227
-0.230
-0.234
-0.237
-0.240
-0.244
-0.247
-0.251
-0.254
-0.258
-0.261
-0.264
-0.267
-0.270
-0.272
-0.275
-0.277
-0.278
-0.280
-0.281
-0.281
-0.282
-0.282
-0.282
-0.282
-0.282
-0.281
-0.280
-0.280
-0.279
-0.278
-0.277
-0.275
-0.274
-0.272
-0.271
-0.269
-0.267
-0.265
-0.262
-0.260
-0.257
-0.255
-0.252
-0.249
-0.246
-0.243
-0.240
-0.237
-0.233
-0.230
-0.227
-0.224
-0.221
-0.217
-0.214
-0.212
-0.209
-0.206
-0.203
-0.201
-0.198
-0.196
-0.194
-0.192
-0.190
-0.188
-0.186
-0.184
-0.182
-0.181
-0.180
-0.178
-0.177
-0.176
-0.175
-0.174
-0.173
-0.172
-0.171
-0.171
-0.170
-0.169
-0.169
-0.168
-0.168
-0.167
-0.166
-0.166
-0.165
-0.165
-0.164
-0.164
-0.163
-0.162
-0.162
-0.161
-0.160
-0.160
-0.159
-0.158
-0.157
-0.156
-0.155
-0.154
-0.153
-0.153
-0.152
-0.151
-0.149
-0.148
-0.147
-0.146
-0.145
-0.144
-0.143
-0.142
-0.141
-0.140
-0.139
-0.138
-0.192
-0.194
-0.196
-0.198
-0.200
-0.202
-0.204
-0.207
-0.209
-0.212
-0.215
-0.217
-0.220
-0.223
-0.226
-0.229
-0.233
-0.236
-0.239
-0.243
-0.246
-0.249
-0.253
-0.256
-0.259
-0.262
-0.265
-0.268
-0.270
-0.273
-0.274
-0.276
-0.277
-0.278
-0.279
-0.280
-0.280
-0.280
-0.280
-0.280
-0.279
-0.278
-0.278
-0.277
-0.276
-0.275
-0.273
-0.272
-0.271
-0.269
-0.267
-0.265
-0.263
-0.261
-0.258
-0.256
-0.253
-0.250
-0.247
-0.244
-0.241
-0.238
-0.235
-0.231
-0.228
-0.225
-0.222
-0.218
-0.215
-0.212
-0.209
-0.206
-0.204
-0.201
-0.199
-0.196
-0.194
-0.192
-0.189
-0.187
-0.186
-0.184
-0.182
-0.181
-0.179
-0.178
-0.177
-0.175
-0.174
-0.173
-0.172
-0.172
-0.171
-0.170
-0.170
-0.169
-0.168
-0.168
-0.167
-0.167
-0.166
-0.166
-0.165
-0.165
-0.164
-0.164
-0.163
-0.163
-0.162
-0.162
-0.161
-0.160
-0.159
-0.159
-0.158
-0.157
-0.156
-0.155
-0.154
-0.153
-0.153
-0.152
-0.151
-0.149
-0.148
-0.147
-0.146
-0.145
-0.144
-0.143
-0.142
-0.141
-0.140
-0.139
-0.138
-0.191
-0.193
-0.195
-0.197
-0.199
-0.202
-0.204
-0.206
-0.209
-0.211
-0.214
-0.217
-0.219
-0.222
-0.225
-0.228
-0.232
-0.235
-0.238
-0.241
-0.245
-0.248
-0.251
-0.255
-0.258
-0.261
-0.263
-0.266
-0.268
-0.270
-0.272
-0.274
-0.275
-0.276
-0.277
-0.277
-0.278
-0.278
-0.278
-0.277
-0.277
-0.276
-0.276
-0.275
-0.274
-0.273
-0.272
-0.270
-0.269
-0.267
-0.265
-0.263
-0.261
-0.259
-0.256
-0.254
-0.251
-0.248
-0.245
-0.242
-0.239
-0.236
-0.232
-0.229
-0.226
-0.222
-0.219
-0.216
-0.213
-0.210
-0.207
-0.204
-0.201
-0.199
-0.196
-0.194
-0.191
-0.189
-0.187
-0.185
-0.183
-0.182
-0.180
-0.179
-0.177
-0.176
-0.175
-0.174
-0.173
-0.172
-0.171
-0.170
-0.169
-0.169
-0.168
-0.168
-0.167
-0.167
-0.166
-0.166
-0.166
-0.165
-0.165
-0.164
-0.164
-0.163
-0.163
-0.162
-0.162
-0.161
-0.161
-0.160
-0.159
-0.159
-0.158
-0.157
-0.156
-0.155
-0.154
-0.153
-0.152
-0.151
-0.150
-0.149
-0.148
-0.147
-0.146
-0.145
-0.144
-0.143
-0.142
-0.141
-0.140
-0.139
-0.138
-0.191
-0.193
-0.195
-0.197
-0.199
-0.201
-0.203
-0.206
-0.208
-0.211
-0.213
-0.216
-0.219
-0.221
-0.224
-0.227
-0.230
-0.234
-0.237
-0.240
-0.243
-0.247
-0.250
-0.253
-0.256
-0.259
-0.261
-0.264
-0.266
-0.268
-0.270
-0.272
-0.273
-0.274
-0.274
-0.275
-0.275
-0.275
-0.275
-0.275
-0.275
-0.274
-0.273
-0.273
-0.272
-0.271
-0.269
-0.268
-0.267
-0.265
-0.263
-0.261
-0.259
-0.257
-0.254
-0.252
-0.249
-0.246
-0.243
-0.240
-0.236
-0.233
-0.230
-0.226
-0.223
-0.220
-0.216
-0.213
-0.210
-0.207
-0.204
-0.201
-0.198
-0.196
-0.193
-0.191
-0.189
-0.187
-0.185
-0.183
-0.181
-0.179
-0.178
-0.176
-0.175
-0.174
-0.173
-0.172
-0.171
-0.170
-0.169
-0.169
-0.168
-0.167
-0.167
-0.167
-0.166
-0.166
-0.165
-0.165
-0.165
-0.164
-0.164
-0.164
-0.163
-0.163
-0.163
-0.162
-0.162
-0.161
-0.161
-0.160
-0.159
-0.159
-0.158
-0.157
-0.156
-0.155
-0.154
-0.153
-0.152
-0.151
-0.150
-0.149
-0.148
-0.147
-0.146
-0.145
-0.144
-0.143
-0.142
-0.141
-0.140
-0.139
-0.138
-0.190
-0.192
-0.194
-0.196
-0.198
-0.201
-0.203
-0.205
-0.207
-0.210
-0.212
-0.215
-0.218
-0.221
-0.223
-0.226
-0.229
-0.232
-0.236
-0.239
-0.242
-0.245
-0.248
-0.251
-0.254
-0.257
-0.259
-0.262
-0.264
-0.266
-0.268
-0.269
-0.270
-0.271
-0.272
-0.272
-0.273
-0.273
-0.273
-0.273
-0.272
-0.272
-0.271
-0.270
-0.270
-0.269
-0.267
-0.266
-0.265
-0.263
-0.261
-0.259
-0.257
-0.255
-0.252
-0.249
-0.246
-0.243
-0.240
-0.237
-0.234
-0.230
-0.227
-0.223
-0.220
-0.217
-0.213
-0.210
-0.207
-0.204
-0.201
-0.198
-0.195
-0.193
-0.190
-0.188
-0.186
-0.184
-0.182
-0.180
-0.178
-0.177
-0.175
-0.174
-0.173
-0.172
-0.171
-0.170
-0.169
-0.168
-0.167
-0.167
-0.166
-0.166
-0.166
-0.165
-0.165
-0.165
-0.164
-0.164
-0.164
-0.164
-0.163
-0.163
-0.163
-0.163
-0.162
-0.162
-0.161
-0.161
-0.160
-0.160
-0.159
-0.158
-0.158
-0.157
-0.156
-0.155
-0.154
-0.153
-0.152
-0.151
-0.150
-0.149
-0.148
-0.147
-0.146
-0.145
-0.144
-0.143
-0.142
-0.141
-0.140
-0.138
-0.137
-0.190
-0.192
-0.194
-0.196
-0.198
-0.200
-0.202
-0.204
-0.207
-0.209
-0.212
-0.214
-0.217
-0.220
-0.222
-0.225
-0.228
-0.231
-0.234
-0.238
-0.241
-0.244
-0.247
-0.250
-0.252
-0.255
-0.258
-0.260
-0.262
-0.264
-0.266
-0.267
-0.268
-0.269
-0.270
-0.270
-0.270
-0.270
-0.270
-0.270
-0.270
-0.269
-0.269
-0.268
-0.267
-0.266
-0.265
-0.264
-0.262
-0.261
-0.259
-0.257
-0.255
-0.252
-0.250
-0.247
-0.244
-0.241
-0.237
-0.234
-0.231
-0.227
-0.224
-0.220
-0.217
-0.213
-0.210
-0.206
-0.203
-0.200
-0.197
-0.194
-0.192
-0.189
-0.187
-0.185
-0.182
-0.180
-0.179
-0.177
-0.175
-0.174
-0.172
-0.171
-0.170
-0.169
-0.168
-0.167
-0.167
-0.166
-0.165
-0.165
-0.165
-0.164
-0.164
-0.164
-0.164
-0.163
-0.163
-0.163
-0.163
-0.163
-0.163
-0.162
-0.162
-0.162
-0.162
-0.161
-0.161
-0.161
-0.160
-0.160
-0.159
-0.158
-0.158
-0.157
-0.156
-0.155
-0.154
-0.153
-0.152
-0.151
-0.150
-0.149
-0.148
-0.147
-0.146
-0.145
-0.144
-0.143
-0.141
-0.140
-0.139
-0.138
-0.137
-0.190
-0.191
-0.193
-0.195
-0.197
-0.199
-0.201
-0.204
-0.206
-0.208
-0.211
-0.213
-0.216
-0.219
-0.222
-0.224
-0.227
-0.230
-0.233
-0.236
-0.239
-0.242
-0.245
-0.248
-0.251
-0.253
-0.256
-0.258
-0.260
-0.262
-0.264
-0.265
-0.266
-0.267
-0.267
-0.268
-0.268
-0.268
-0.268
-0.268
-0.268
-0.267
-0.267
-0.266
-0.265
-0.264
-0.263
-0.262
-0.260
-0.259
-0.257
-0.255
-0.252
-0.250
-0.247
-0.244
-0.241
-0.238
-0.234
-0.231
-0.227
-0.224
-0.220
-0.216
-0.213
-0.209
-0.206
-0.203
-0.199
-0.196
-0.193
-0.191
-0.188
-0.185
-0.183
-0.181
-0.179
-0.177
-0.175
-0.174
-0.172
-0.171
-0.169
-0.168
-0.167
-0.166
-0.166
-0.165
-0.164
-0.164
-0.163
-0.163
-0.163
-0.162
-0.162
-0.162
-0.162
-0.162
-0.162
-0.162
-0.162
-0.162
-0.162
-0.162
-0.162
-0.162
-0.161
-0.161
-0.161
-0.160
-0.160
-0.159
-0.159
-0.158
-0.157
-0.157
-0.156
-0.155
-0.154
-0.153
-0.152
-0.151
-0.150
-0.149
-0.148
-0.147
-0.146
-0.145
-0.143
-0.142
-0.141
-0.140
-0.139
-0.138
-0.137
-0.189
-0.191
-0.193
-0.195
-0.197
-0.199
-0.201
-0.203
-0.205
-0.208
-0.210
-0.213
-0.215
-0.218
-0.221
-0.223
-0.226
-0.229
-0.232
-0.235
-0.238
-0.241
-0.244
-0.247
-0.249
-0.252
-0.254
-0.256
-0.258
-0.260
-0.262
-0.263
-0.264
-0.265
-0.265
-0.266
-0.266
-0.266
-0.266
-0.266
-0.265
-0.265
-0.264
-0.264
-0.263
-0.262
-0.261
-0.259
-0.258
-0.256
-0.254
-0.252
-0.250
-0.247
-0.244
-0.241
-0.238
-0.235
-0.231
-0.227
-0.224
-0.220
-0.216
-0.212
-0.209
-0.205
-0.202
-0.198
-0.195
-0.192
-0.189
-0.186
-0.184
-0.181
-0.179
-0.177
-0.175
-0.173
-0.171
-0.170
-0.169
-0.167
-0.166
-0.165
-0.164
-0.163
-0.163
-0.162
-0.162
-0.161
-0.161
-0.161
-0.161
-0.161
-0.161
-0.161
-0.161
-0.161
-0.161
-0.161
-0.161
-0.161
-0.161
-0.161
-0.161
-0.161
-0.161
-0.161
-0.160
-0.160
-0.160
-0.159
-0.159
-0.158
-0.157
-0.156
-0.156
-0.155
-0.154
-0.153
-0.152
-0.151
-0.150
-0.149
-0.148
-0.146
-0.145
-0.144
-0.143
-0.142
-0.141
-0.140
-0.139
-0.138
-0.137
-0.188
-0.190
-0.192
-0.194
-0.196
-0.198
-0.200
-0.202
-0.205
-0.207
-0.209
-0.212
-0.214
-0.217
-0.220
-0.223
-0.225
-0.228
-0.231
-0.234
-0.237
-0.240
-0.243
-0.245
-0.248
-0.251
-0.253
-0.255
-0.257
-0.259
-0.260
-0.261
-0.262
-0.263
-0.263
-0.264
-0.264
-0.264
-0.264
-0.263
-0.263
-0.263
-0.262
-0.261
-0.261
-0.260
-0.259
-0.257
-0.256
-0.254
-0.252
-0.250
-0.247
-0.244
-0.241
-0.238
-0.235
-0.231
-0.227
-0.224
-0.220
-0.216
-0.212
-0.208
-0.204
-0.200
-0.197
-0.193
-0.190
-0.187
-0.184
-0.181
-0.179
-0.176
-0.174
-0.172
-0.170
-0.169
-0.167
-0.166
-0.165
-0.164
-0.163
-0.162
-0.161
-0.160
-0.160
-0.159
-0.159
-0.159
-0.159
-0.159
-0.159
-0.159
-0.159
-0.159
-0.159
-0.159
-0.159
-0.160
-0.160
-0.160
-0.160
-0.160
-0.160
-0.160
-0.160
-0.160
-0.160
-0.160
-0.159
-0.159
-0.158
-0.158
-0.157
-0.156
-0.155
-0.155
-0.154
-0.153
-0.152
-0.151
-0.150
-0.148
-0.147
-0.146
-0.145
-0.144
-0.143
-0.142
-0.141
-0.139
-0.138
-0.137
-0.136
-0.188
-0.190
-0.192
-0.193
-0.195
-0.197
-0.199
-0.202
-0.204
-0.206
-0.209
-0.211
-0.214
-0.216
-0.219
-0.222
-0.224
-0.227
-0.230
-0.233
-0.236
-0.239
-0.242
-0.244
-0.247
-0.249
-0.252
-0.254
-0.256
-0.257
-0.259
-0.260
-0.261
-0.261
-0.262
-0.262
-0.262
-0.262
-0.262
-0.262
-0.261
-0.261
-0.260
-0.259
-0.259
-0.258
-0.256
-0.255
-0.254
-0.252
-0.250
-0.247
-0.245
-0.242
-0.238
-0.235
-0.231
-0.227
-0.223
-0.219
-0.215
-0.211
-0.207
-0.203
-0.199
-0.195
-0.191
-0.188
-0.184
-0.181
-0.178
-0.176
-0.173
-0.171
-0.169
-0.167
-0.166
-0.164
-0.163
-0.162
-0.161
-0.160
-0.159
-0.158
-0.158
-0.157
-0.157
-0.157
-0.156
-0.156
-0.156
-0.156
-0.156
-0.157
-0.157
-0.157
-0.157
-0.158
-0.158
-0.158
-0.159
-0.159
-0.159
-0.159
-0.160
-0.160
-0.160
-0.160
-0.160
-0.159
-0.159
-0.159
-0.158
-0.157
-0.157
-0.156
-0.155
-0.154
-0.153
-0.152
-0.151
-0.150
-0.149
-0.148
-0.147
-0.146
-0.145
-0.144
-0.142
-0.141
-0.140
-0.139
-0.138
-0.137
-0.136
-0.187
-0.189
-0.191
-0.193
-0.195
-0.197
-0.199
-0.201
-0.203
-0.205
-0.208
-0.210
-0.213
-0.215
-0.218
-0.221
-0.224
-0.227
-0.229
-0.232
-0.235
-0.238
-0.241
-0.243
-0.246
-0.248
-0.251
-0.253
-0.255
-0.256
-0.257
-0.258
-0.259
-0.260
-0.260
-0.260
-0.260
-0.260
-0.260
-0.260
-0.259
-0.259
-0.258
-0.258
-0.257
-0.256
-0.255
-0.253
-0.251
-0.249
-0.247
-0.245
-0.242
-0.239
-0.235
-0.231
-0.228
-0.223
-0.219
-0.215
-0.210
-0.206
-0.201
-0.197
-0.193
-0.189
-0.185
-0.181
-0.178
-0.175
-0.172
-0.170
-0.167
-0.165
-0.164
-0.162
-0.160
-0.159
-0.158
-0.157
-0.156
-0.156
-0.155
-0.154
-0.154
-0.154
-0.154
-0.153
-0.153
-0.153
-0.154
-0.154
-0.154
-0.154
-0.155
-0.155
-0.155
-0.156
-0.156
-0.157
-0.157
-0.158
-0.158
-0.159
-0.159
-0.159
-0.159
-0.159
-0.159
-0.159
-0.159
-0.158
-0.158
-0.157
-0.157
-0.156
-0.155
-0.154
-0.153
-0.152
-0.151
-0.150
-0.149
-0.148
-0.147
-0.146
-0.144
-0.143
-0.142
-0.141
-0.140
-0.139
-0.138
-0.136
-0.135
-0.187
-0.189
-0.190
-0.192
-0.194
-0.196
-0.198
-0.200
-0.202
-0.205
-0.207
-0.210
-0.212
-0.215
-0.217
-0.220
-0.223
-0.226
-0.229
-0.232
-0.235
-0.237
-0.240
-0.243
-0.245
-0.248
-0.250
-0.252
-0.254
-0.255
-0.257
-0.258
-0.258
-0.259
-0.259
-0.259
-0.259
-0.259
-0.259
-0.258
-0.258
-0.257
-0.257
-0.256
-0.255
-0.254
-0.253
-0.251
-0.249
-0.247
-0.245
-0.242
-0.239
-0.235
-0.232
-0.228
-0.223
-0.219
-0.214
-0.209
-0.204
-0.199
-0.195
-0.190
-0.186
-0.182
-0.178
-0.174
-0.171
-0.168
-0.165
-0.163
-0.161
-0.159
-0.157
-0.156
-0.155
-0.154
-0.153
-0.152
-0.151
-0.151
-0.151
-0.150
-0.150
-0.150
-0.150
-0.150
-0.150
-0.151
-0.151
-0.151
-0.152
-0.152
-0.153
-0.153
-0.154
-0.154
-0.155
-0.155
-0.156
-0.157
-0.157
-0.158
-0.158
-0.158
-0.158
-0.159
-0.159
-0.159
-0.158
-0.158
-0.157
-0.157
-0.156
-0.156
-0.155
-0.154
-0.153
-0.152
-0.151
-0.150
-0.149
-0.147
-0.146
-0.145
-0.144
-0.143
-0.142
-0.140
-0.139
-0.138
-0.137
-0.136
-0.135
-0.186
-0.188
-0.190
-0.192
-0.193
-0.195
-0.197
-0.200
-0.202
-0.204
-0.206
-0.209
-0.211
-0.214
-0.217
-0.220
-0.222
-0.225
-0.228
-0.231
-0.234
-0.237
-0.240
-0.242
-0.245
-0.247
-0.250
-0.252
-0.253
-0.255
-0.256
-0.257
-0.258
-0.258
-0.259
-0.259
-0.258
-0.258
-0.258
-0.257
-0.257
-0.256
-0.255
-0.255
-0.254
-0.252
-0.251
-0.249
-0.247
-0.245
-0.242
-0.239
-0.236
-0.232
-0.228
-0.223
-0.219
-0.214
-0.208
-0.203
-0.198
-0.193
-0.187
-0.183
-0.178
-0.174
-0.170
-0.166
-0.163
-0.160
-0.157
-0.155
-0.153
-0.152
-0.150
-0.149
-0.148
-0.148
-0.147
-0.147
-0.146
-0.146
-0.146
-0.146
-0.146
-0.146
-0.147
-0.147
-0.147
-0.148
-0.148
-0.149
-0.149
-0.150
-0.150
-0.151
-0.152
-0.153
-0.153
-0.154
-0.155
-0.155
-0.156
-0.157
-0.157
-0.158
-0.158
-0.158
-0.158
-0.158
-0.158
-0.158
-0.157
-0.157
-0.156
-0.155
-0.154
-0.154
-0.153
-0.152
-0.150
-0.149
-0.148
-0.147
-0.146
-0.145
-0.143
-0.142
-0.141
-0.140
-0.139
-0.138
-0.137
-0.135
-0.134
-0.186
-0.187
-0.189
-0.191
-0.193
-0.195
-0.197
-0.199
-0.201
-0.203
-0.206
-0.208
-0.211
-0.213
-0.216
-0.219
-0.222
-0.225
-0.228
-0.231
-0.234
-0.237
-0.239
-0.242
-0.245
-0.247
-0.249
-0.251
-0.253
-0.255
-0.256
-0.257
-0.258
-0.258
-0.258
-0.258
-0.258
-0.258
-0.257
-0.257
-0.256
-0.255
-0.254
-0.254
-0.252
-0.251
-0.250
-0.248
-0.245
-0.243
-0.240
-0.237
-0.233
-0.228
-0.224
-0.219
-0.213
-0.208
-0.202
-0.196
-0.190
-0.185
-0.179
-0.174
-0.169
-0.164
-0.160
-0.157
-0.153
-0.151
-0.148
-0.146
-0.145
-0.144
-0.143
-0.142
-0.141
-0.141
-0.141
-0.141
-0.141
-0.141
-0.141
-0.142
-0.142
-0.143
-0.143
-0.144
-0.144
-0.145
-0.145
-0.146
-0.147
-0.148
-0.148
-0.149
-0.150
-0.151
-0.152
-0.153
-0.153
-0.154
-0.155
-0.156
-0.156
-0.157
-0.157
-0.158
-0.158
-0.158
-0.158
-0.157
-0.157
-0.156
-0.156
-0.155
-0.154
-0.153
-0.152
-0.151
-0.150
-0.149
-0.148
-0.147
-0.145
-0.144
-0.143
-0.142
-0.141
-0.139
-0.138
-0.137
-0.136
-0.135
-0.134
-0.185
-0.187
-0.188
-0.190
-0.192
-0.194
-0.196
-0.198
-0.200
-0.203
-0.205
-0.208
-0.210
-0.213
-0.216
-0.218
-0.221
-0.224
-0.227
-0.230
-0.233
-0.236
-0.239
-0.242
-0.245
-0.247
-0.250
-0.252
-0.253
-0.255
-0.256
-0.257
-0.258
-0.258
-0.258
-0.258
-0.258
-0.258
-0.257
-0.257
-0.256
-0.255
-0.254
-0.253
-0.252
-0.250
-0.248
-0.246
-0.244
-0.241
-0.237
-0.233
-0.229
-0.224
-0.219
-0.213
-0.207
-0.201
-0.195
-0.188
-0.182
-0.175
-0.169
-0.164
-0.159
-0.154
-0.150
-0.146
-0.143
-0.140
-0.138
-0.137
-0.136
-0.135
-0.134
-0.134
-0.134
-0.134
-0.134
-0.135
-0.135
-0.136
-0.137
-0.137
-0.138
-0.138
-0.139
-0.140
-0.141
-0.142
-0.142
-0.143
-0.144
-0.145
-0.146
-0.147
-0.148
-0.149
-0.150
-0.151
-0.152
-0.153
-0.154
-0.155
-0.156
-0.156
-0.157
-0.157
-0.157
-0.157
-0.157
-0.157
-0.157
-0.156
-0.155
-0.155
-0.154
-0.153
-0.152
-0.151
-0.150
-0.148
-0.147
-0.146
-0.145
-0.144
-0.142
-0.141
-0.140
-0.139
-0.138
-0.137
-0.135
-0.134
-0.133
-0.184
-0.186
-0.188
-0.190
-0.191
-0.193
-0.195
-0.197
-0.200
-0.202
-0.204
-0.207
-0.210
-0.212
-0.215
-0.218
-0.221
-0.224
-0.227
-0.230
-0.233
-0.236
-0.239
-0.242
-0.245
-0.248
-0.250
-0.252
-0.254
-0.256
-0.257
-0.258
-0.259
-0.259
-0.259
-0.259
-0.259
-0.258
-0.258
-0.257
-0.256
-0.255
-0.254
-0.252
-0.251
-0.249
-0.247
-0.245
-0.242
-0.238
-0.235
-0.230
-0.225
-0.220
-0.214
-0.207
-0.201
-0.193
-0.186
-0.179
-0.172
-0.165
-0.158
-0.152
-0.147
-0.142
-0.138
-0.134
-0.131
-0.129
-0.127
-0.126
-0.125
-0.125
-0.125
-0.125
-0.126
-0.127
-0.127
-0.128
-0.129
-0.130
-0.131
-0.132
-0.133
-0.134
-0.135
-0.136
-0.137
-0.139
-0.140
-0.141
-0.142
-0.143
-0.144
-0.145
-0.146
-0.147
-0.149
-0.150
-0.151
-0.152
-0.153
-0.154
-0.155
-0.156
-0.156
-0.157
-0.157
-0.157
-0.157
-0.157
-0.156
-0.156
-0.155
-0.154
-0.153
-0.152
-0.151
-0.150
-0.149
-0.148
-0.147
-0.146
-0.144
-0.143
-0.142
-0.141
-0.139
-0.138
-0.137
-0.136
-0.135
-0.134
-0.133
-0.184
-0.185
-0.187
-0.189
-0.191
-0.193
-0.195
-0.197
-0.199
-0.201
-0.204
-0.206
-0.209
-0.212
-0.215
-0.218
-0.221
-0.224
-0.227
-0.230
-0.233
-0.237
-0.240
-0.243
-0.246
-0.248
-0.251
-0.253
-0.255
-0.257
-0.258
-0.259
-0.260
-0.260
-0.260
-0.260
-0.260
-0.259
-0.258
-0.257
-0.256
-0.255
-0.254
-0.252
-0.251
-0.249
-0.246
-0.243
-0.240
-0.236
-0.232
-0.227
-0.221
-0.215
-0.208
-0.200
-0.193
-0.184
-0.176
-0.168
-0.160
-0.152
-0.145
-0.139
-0.133
-0.128
-0.124
-0.120
-0.118
-0.116
-0.114
-0.114
-0.114
-0.114
-0.115
-0.116
-0.117
-0.118
-0.120
-0.121
-0.123
-0.124
-0.126
-0.127
-0.129
-0.130
-0.132
-0.133
-0.134
-0.135
-0.137
-0.138
-0.139
-0.141
-0.142
-0.143
-0.144
-0.146
-0.147
-0.148
-0.150
-0.151
-0.152
-0.153
-0.154
-0.155
-0.155
-0.156
-0.156
-0.156
-0.156
-0.156
-0.156
-0.155
-0.155
-0.154
-0.153
-0.152
-0.151
-0.150
-0.149
-0.147
-0.146
-0.145
-0.144
-0.142
-0.141
-0.140
-0.139
-0.138
-0.136
-0.135
-0.134
-0.133
-0.132
-0.183
-0.185
-0.186
-0.188
-0.190
-0.192
-0.194
-0.196
-0.198
-0.201
-0.203
-0.206
-0.208
-0.211
-0.214
-0.217
-0.220
-0.224
-0.227
-0.230
-0.234
-0.237
-0.240
-0.243
-0.246
-0.249
-0.252
-0.254
-0.256
-0.258
-0.260
-0.261
-0.261
-0.262
-0.262
-0.262
-0.261
-0.261
-0.260
-0.259
-0.258
-0.256
-0.255
-0.253
-0.251
-0.248
-0.245
-0.242
-0.238
-0.233
-0.228
-0.222
-0.216
-0.209
-0.201
-0.192
-0.183
-0.174
-0.164
-0.155
-0.146
-0.137
-0.129
-0.123
-0.117
-0.112
-0.108
-0.104
-0.102
-0.101
-0.100
-0.100
-0.101
-0.102
-0.104
-0.105
-0.107
-0.110
-0.112
-0.114
-0.116
-0.118
-0.120
-0.122
-0.124
-0.126
-0.128
-0.129
-0.131
-0.132
-0.134
-0.135
-0.137
-0.138
-0.140
-0.141
-0.143
-0.144
-0.145
-0.147
-0.148
-0.150
-0.151
-0.152
-0.153
-0.154
-0.155
-0.156
-0.156
-0.156
-0.156
-0.156
-0.156
-0.155
-0.154
-0.154
-0.153
-0.152
-0.150
-0.149
-0.148
-0.147
-0.146
-0.144
-0.143
-0.142
-0.140
-0.139
-0.138
-0.137
-0.136
-0.135
-0.133
-0.132
-0.131
-0.182
-0.184
-0.186
-0.187
-0.189
-0.191
-0.193
-0.195
-0.198
-0.200
-0.202
-0.205
-0.208
-0.211
-0.214
-0.217
-0.220
-0.224
-0.227
-0.230
-0.234
-0.237
-0.241
-0.244
-0.247
-0.250
-0.253
-0.256
-0.258
-0.260
-0.261
-0.263
-0.263
-0.264
-0.264
-0.264
-0.264
-0.263
-0.262
-0.261
-0.259
-0.258
-0.256
-0.254
-0.251
-0.248
-0.244
-0.240
-0.236
-0.230
-0.224
-0.218
-0.210
-0.202
-0.192
-0.182
-0.172
-0.161
-0.150
-0.139
-0.129
-0.120
-0.111
-0.104
-0.098
-0.093
-0.089
-0.086
-0.085
-0.084
-0.084
-0.085
-0.087
-0.089
-0.091
-0.094
-0.097
-0.100
-0.103
-0.106
-0.109
-0.112
-0.115
-0.117
-0.119
-0.122
-0.124
-0.126
-0.127
-0.129
-0.131
-0.133
-0.134
-0.136
-0.138
-0.139
-0.141
-0.142
-0.144
-0.146
-0.147
-0.149
-0.150
-0.151
-0.153
-0.154
-0.154
-0.155
-0.155
-0.156
-0.156
-0.156
-0.155
-0.155
-0.154
-0.153
-0.152
-0.151
-0.150
-0.149
-0.148
-0.146
-0.145
-0.144
-0.142
-0.141
-0.140
-0.139
-0.137
-0.136
-0.135
-0.134
-0.133
-0.132
-0.131
-0.182
-0.183
-0.185
-0.187
-0.188
-0.190
-0.192
-0.194
-0.197
-0.199
-0.202
-0.204
-0.207
-0.210
-0.213
-0.217
-0.220
-0.223
-0.227
-0.230
-0.234
-0.238
-0.241
-0.245
-0.248
-0.251
-0.254
-0.257
-0.260
-0.262
-0.263
-0.265
-0.266
-0.267
-0.267
-0.267
-0.266
-0.265
-0.264
-0.263
-0.261
-0.259
-0.257
-0.254
-0.251
-0.248
-0.243
-0.239
-0.233
-0.227
-0.220
-0.212
-0.203
-0.193
-0.183
-0.171
-0.159
-0.146
-0.133
-0.121
-0.109
-0.098
-0.089
-0.081
-0.075
-0.071
-0.068
-0.066
-0.065
-0.065
-0.067
-0.069
-0.071
-0.074
-0.078
-0.082
-0.086
-0.090
-0.094
-0.098
-0.102
-0.106
-0.109
-0.112
-0.115
-0.117
-0.120
-0.122
-0.124
-0.126
-0.128
-0.130
-0.132
-0.134
-0.136
-0.137
-0.139
-0.141
-0.143
-0.144
-0.146
-0.148
-0.149
-0.151
-0.152
-0.153
-0.154
-0.155
-0.155
-0.155
-0.155
-0.155
-0.155
-0.154
-0.153
-0.153
-0.152
-0.151
-0.149
-0.148
-0.147
-0.146
-0.144
-0.143
-0.142
-0.140
-0.139
-0.138
-0.137
-0.135
-0.134
-0.133
-0.132
-0.131
-0.130
-0.181
-0.182
-0.184
-0.186
-0.187
-0.189
-0.191
-0.194
-0.196
-0.198
-0.201
-0.204
-0.207
-0.210
-0.213
-0.216
-0.220
-0.223
-0.227
-0.231
-0.234
-0.238
-0.242
-0.246
-0.249
-0.253
-0.256
-0.259
-0.262
-0.264
-0.266
-0.267
-0.269
-0.269
-0.270
-0.270
-0.269
-0.269
-0.267
-0.266
-0.264
-0.262
-0.259
-0.256
-0.252
-0.247
-0.242
-0.236
-0.229
-0.222
-0.214
-0.204
-0.194
-0.183
-0.171
-0.157
-0.143
-0.128
-0.112
-0.097
-0.084
-0.072
-0.062
-0.054
-0.049
-0.045
-0.043
-0.043
-0.043
-0.045
-0.047
-0.051
-0.055
-0.059
-0.064
-0.069
-0.075
-0.080
-0.085
-0.090
-0.095
-0.099
-0.103
-0.106
-0.110
-0.113
-0.116
-0.118
-0.121
-0.123
-0.125
-0.128
-0.130
-0.132
-0.134
-0.135
-0.137
-0.139
-0.141
-0.143
-0.145
-0.147
-0.148
-0.150
-0.151
-0.152
-0.153
-0.154
-0.155
-0.155
-0.155
-0.155
-0.154
-0.154
-0.153
-0.152
-0.151
-0.150
-0.149
-0.148
-0.146
-0.145
-0.144
-0.142
-0.141
-0.140
-0.138
-0.137
-0.136
-0.135
-0.133
-0.132
-0.131
-0.130
-0.129
-0.180
-0.181
-0.183
-0.185
-0.187
-0.188
-0.190
-0.193
-0.195
-0.197
-0.200
-0.203
-0.206
-0.209
-0.212
-0.216
-0.219
-0.223
-0.227
-0.231
-0.235
-0.239
-0.243
-0.247
-0.250
-0.254
-0.257
-0.261
-0.264
-0.266
-0.268
-0.270
-0.272
-0.273
-0.273
-0.273
-0.273
-0.272
-0.271
-0.269
-0.267
-0.264
-0.261
-0.257
-0.252
-0.247
-0.240
-0.233
-0.225
-0.216
-0.206
-0.196
-0.184
-0.170
-0.156
-0.140
-0.123
-0.105
-0.087
-0.070
-0.054
-0.040
-0.030
-0.022
-0.017
-0.015
-0.016
-0.017
-0.019
-0.022
-0.026
-0.031
-0.037
-0.043
-0.049
-0.056
-0.063
-0.069
-0.076
-0.081
-0.087
-0.092
-0.097
-0.101
-0.105
-0.109
-0.112
-0.115
-0.118
-0.120
-0.123
-0.125
-0.127
-0.130
-0.132
-0.134
-0.136
-0.138
-0.140
-0.142
-0.144
-0.146
-0.147
-0.149
-0.150
-0.152
-0.153
-0.153
-0.154
-0.154
-0.154
-0.154
-0.154
-0.153
-0.152
-0.151
-0.150
-0.149
-0.148
-0.147
-0.146
-0.144
-0.143
-0.142
-0.140
-0.139
-0.138
-0.136
-0.135
-0.134
-0.133
-0.132
-0.131
-0.130
-0.129
-0.179
-0.180
-0.182
-0.184
-0.185
-0.187
-0.189
-0.192
-0.194
-0.196
-0.199
-0.202
-0.205
-0.208
-0.211
-0.215
-0.219
-0.223
-0.227
-0.231
-0.235
-0.239
-0.243
-0.247
-0.251
-0.255
-0.259
-0.262
-0.266
-0.269
-0.271
-0.273
-0.275
-0.276
-0.277
-0.277
-0.277
-0.276
-0.274
-0.272
-0.270
-0.267
-0.263
-0.258
-0.252
-0.245
-0.238
-0.229
-0.219
-0.209
-0.197
-0.184
-0.170
-0.155
-0.138
-0.120
-0.099
-0.078
-0.056
-0.035
-0.016
-0.001
0.010
0.017
0.019
0.019
0.016
0.012
0.007
0.002
-0.004
-0.011
-0.018
-0.026
-0.034
-0.042
-0.050
-0.058
-0.066
-0.073
-0.080
-0.086
-0.091
-0.096
-0.100
-0.104
-0.108
-0.111
-0.114
-0.117
-0.120
-0.123
-0.125
-0.127
-0.130
-0.132
-0.134
-0.136
-0.138
-0.141
-0.143
-0.145
-0.146
-0.148
-0.150
-0.151
-0.152
-0.153
-0.153
-0.154
-0.154
-0.154
-0.153
-0.153
-0.152
-0.151
-0.150
-0.149
-0.147
-0.146
-0.145
-0.143
-0.142
-0.141
-0.139
-0.138
-0.137
-0.135
-0.134
-0.133
-0.132
-0.131
-0.130
-0.129
-0.128
-0.178
-0.179
-0.181
-0.183
-0.184
-0.186
-0.188
-0.190
-0.193
-0.195
-0.198
-0.201
-0.204
-0.207
-0.211
-0.214
-0.218
-0.222
-0.226
-0.231
-0.235
-0.239
-0.244
-0.248
-0.252
-0.257
-0.260
-0.264
-0.268
-0.271
-0.274
-0.276
-0.278
-0.279
-0.280
-0.281
-0.280
-0.280
-0.278
-0.276
-0.273
-0.269
-0.264
-0.258
-0.251
-0.243
-0.234
-0.224
-0.212
-0.199
-0.185
-0.170
-0.154
-0.136
-0.116
-0.094
-0.070
-0.044
-0.017
0.007
0.030
0.047
0.059
0.065
0.065
0.059
0.051
0.043
0.035
0.027
0.019
0.010
0.001
-0.009
-0.019
-0.028
-0.038
-0.048
-0.056
-0.065
-0.072
-0.079
-0.085
-0.091
-0.096
-0.100
-0.104
-0.108
-0.111
-0.114
-0.117
-0.120
-0.123
-0.125
-0.128
-0.130
-0.132
-0.135
-0.137
-0.139
-0.141
-0.143
-0.145
-0.147
-0.149
-0.150
-0.151
-0.152
-0.153
-0.153
-0.153
-0.153
-0.152
-0.152
-0.151
-0.150
-0.149
-0.148
-0.147
-0.145
-0.144
-0.143
-0.141
-0.140
-0.139
-0.137
-0.136
-0.135
-0.133
-0.132
-0.131
-0.130
-0.129
-0.128
-0.127
-0.177
-0.178
-0.180
-0.181
-0.183
-0.185
-0.187
-0.189
-0.191
-0.194
-0.197
-0.200
-0.203
-0.206
-0.210
-0.213
-0.217
-0.222
-0.226
-0.230
-0.235
-0.239
-0.244
-0.249
-0.253
-0.258
-0.262
-0.266
-0.269
-0.273
-0.276
-0.279
-0.281
-0.282
-0.284
-0.284
-0.284
-0.283
-0.282
-0.279
-0.276
-0.271
-0.266
-0.259
-0.250
-0.240
-0.229
-0.216
-0.202
-0.187
-0.170
-0.153
-0.134
-0.113
-0.089
-0.062
-0.033
-0.001
0.030
0.060
0.085
0.106
0.121
0.125
0.118
0.104
0.089
0.075
0.063
0.051
0.041
0.030
0.019
0.008
-0.004
-0.015
-0.026
-0.037
-0.047
-0.056
-0.065
-0.073
-0.080
-0.086
-0.091
-0.096
-0.101
-0.105
-0.108
-0.112
-0.115
-0.118
-0.120
-0.123
-0.126
-0.128
-0.131
-0.133
-0.136
-0.138
-0.140
-0.142
-0.144
-0.146
-0.148
-0.149
-0.150
-0.151
-0.152
-0.152
-0.152
-0.152
-0.152
-0.151
-0.150
-0.149
-0.148
-0.147
-0.146
-0.145
-0.143
-0.142
-0.140
-0.139
-0.138
-0.136
-0.135
-0.134
-0.133
-0.132
-0.130
-0.129
-0.128
-0.127
-0.127
-0.176
-0.177
-0.179
-0.180
-0.182
-0.184
-0.186
-0.188
-0.190
-0.192
-0.195
-0.198
-0.201
-0.205
-0.208
-0.212
-0.216
-0.221
-0.225
-0.230
-0.234
-0.239
-0.244
-0.249
-0.254
-0.258
-0.263
-0.267
-0.271
-0.275
-0.278
-0.281
-0.283
-0.285
-0.287
-0.287
-0.287
-0.287
-0.285
-0.282
-0.278
-0.273
-0.266
-0.258
-0.248
-0.236
-0.222
-0.207
-0.190
-0.171
-0.152
-0.131
-0.109
-0.084
-0.056
-0.022
0.014
0.054
0.092
0.126
0.155
0.179
0.194
0.197
0.180
0.153
0.128
0.106
0.089
0.074
0.061
0.048
0.036
0.023
0.010
-0.003
-0.015
-0.027
-0.038
-0.049
-0.058
-0.067
-0.074
-0.081
-0.087
-0.092
-0.097
-0.101
-0.105
-0.109
-0.112
-0.115
-0.118
-0.121
-0.124
-0.126
-0.129
-0.131
-0.134
-0.136
-0.139
-0.141
-0.143
-0.145
-0.147
-0.148
-0.149
-0.150
-0.151
-0.151
-0.151
-0.151
-0.151
-0.150
-0.149
-0.148
-0.147
-0.146
-0.145
-0.144
-0.142
-0.141
-0.140
-0.138
-0.137
-0.136
-0.134
-0.133
-0.132
-0.131
-0.130
-0.129
-0.128
-0.127
-0.126
-0.175
-0.176
-0.177
-0.179
-0.180
-0.182
-0.184
-0.186
-0.188
-0.191
-0.193
-0.196
-0.200
-0.203
-0.207
-0.211
-0.215
-0.219
-0.224
-0.229
-0.234
-0.239
-0.244
-0.249
-0.254
-0.259
-0.263
-0.268
-0.272
-0.276
-0.280
-0.283
-0.286
-0.288
-0.289
-0.290
-0.290
-0.290
-0.288
-0.285
-0.280
-0.274
-0.267
-0.257
-0.245
-0.230
-0.214
-0.195
-0.174
-0.152
-0.129
-0.105
-0.078
-0.049
-0.014
0.027
0.075
0.127
0.174
0.211
0.239
0.258
0.273
0.270
0.240
0.200
0.164
0.134
0.111
0.093
0.077
0.064
0.050
0.036
0.022
0.008
-0.005
-0.018
-0.031
-0.042
-0.052
-0.061
-0.070
-0.077
-0.083
-0.089
-0.094
-0.098
-0.102
-0.106
-0.110
-0.113
-0.116
-0.118
-0.121
-0.124
-0.127
-0.129
-0.132
-0.134
-0.137
-0.139
-0.141
-0.143
-0.145
-0.147
-0.148
-0.149
-0.150
-0.150
-0.150
-0.150
-0.150
-0.149
-0.148
-0.147
-0.146
-0.145
-0.144
-0.143
-0.141
-0.140
-0.139
-0.137
-0.136
-0.135
-0.133
-0.132
-0.131
-0.130
-0.129
-0.128
-0.127
-0.126
-0.125
-0.173
-0.175
-0.176
-0.177
-0.179
-0.180
-0.182
-0.184
-0.186
-0.189
-0.191
-0.194
-0.198
-0.201
-0.205
-0.209
-0.213
-0.218
-0.223
-0.228
-0.233
-0.238
-0.243
-0.248
-0.254
-0.259
-0.264
-0.268
-0.273
-0.277
-0.281
-0.284
-0.287
-0.290
-0.291
-0.293
-0.293
-0.292
-0.290
-0.286
-0.282
-0.275
-0.266
-0.254
-0.240
-0.223
-0.203
-0.181
-0.155
-0.129
-0.102
-0.073
-0.043
-0.008
0.034
0.086
0.147
0.215
0.278
0.319
0.339
0.349
0.350
0.332
0.293
0.241
0.193
0.156
0.127
0.106
0.088
0.074
0.060
0.045
0.031
0.017
0.003
-0.011
-0.024
-0.036
-0.047
-0.057
-0.065
-0.073
-0.080
-0.085
-0.091
-0.095
-0.100
-0.103
-0.107
-0.110
-0.113
-0.116
-0.119
-0.122
-0.124
-0.127
-0.130
-0.132
-0.135
-0.137
-0.139
-0.141
-0.143
-0.145
-0.146
-0.147
-0.148
-0.149
-0.149
-0.149
-0.148
-0.148
-0.147
-0.146
-0.145
-0.144
-0.143
-0.142
-0.140
-0.139
-0.138
-0.136
-0.135
-0.134
-0.133
-0.131
-0.130
-0.129
-0.128
-0.127
-0.126
-0.125
-0.125
-0.172
-0.173
-0.174
-0.176
-0.177
-0.179
-0.180
-0.182
-0.184
-0.187
-0.189
-0.192
-0.195
-0.199
-0.203
-0.207
-0.211
-0.216
-0.221
-0.226
-0.231
-0.236
-0.242
-0.247
-0.253
-0.258
-0.263
-0.268
-0.273
-0.277
-0.281
-0.285
-0.288
-0.291
-0.293
-0.294
-0.294
-0.293
-0.291
-0.287
-0.282
-0.274
-0.264
-0.251
-0.235
-0.215
-0.192
-0.164
-0.133
-0.101
-0.069
-0.037
-0.003
0.038
0.089
0.150
0.227
0.315
0.393
0.440
0.449
0.443
0.425
0.392
0.338
0.275
0.216
0.169
0.135
0.110
0.092
0.078
0.064
0.051
0.037
0.022
0.008
-0.006
-0.019
-0.031
-0.042
-0.053
-0.061
-0.069
-0.076
-0.082
-0.088
-0.093
-0.097
-0.101
-0.104
-0.107
-0.110
-0.113
-0.116
-0.119
-0.122
-0.124
-0.127
-0.130
-0.132
-0.135
-0.137
-0.139
-0.141
-0.143
-0.144
-0.145
-0.146
-0.147
-0.147
-0.147
-0.147
-0.146
-0.146
-0.145
-0.144
-0.143
-0.142
-0.141
-0.139
-0.138
-0.137
-0.136
-0.134
-0.133
-0.132
-0.131
-0.130
-0.129
-0.128
-0.127
-0.126
-0.125
-0.124
-0.171
-0.172
-0.173
-0.174
-0.175
-0.177
-0.178
-0.180
-0.182
-0.184
-0.187
-0.189
-0.193
-0.196
-0.200
-0.204
-0.208
-0.213
-0.218
-0.223
-0.229
-0.234
-0.240
-0.246
-0.251
-0.257
-0.262
-0.267
-0.272
-0.277
-0.281
-0.285
-0.288
-0.291
-0.293
-0.294
-0.294
-0.293
-0.291
-0.287
-0.281
-0.273
-0.262
-0.247
-0.229
-0.207
-0.180
-0.147
-0.110
-0.072
-0.034
0.000
0.040
0.087
0.145
0.217
0.303
0.403
0.497
0.549
0.559
0.540
0.507
0.457
0.385
0.304
0.228
0.170
0.129
0.103
0.085
0.073
0.062
0.051
0.038
0.025
0.011
-0.002
-0.015
-0.028
-0.039
-0.049
-0.058
-0.066
-0.073
-0.080
-0.085
-0.090
-0.094
-0.098
-0.101
-0.104
-0.107
-0.110
-0.113
-0.116
-0.118
-0.121
-0.124
-0.127
-0.129
-0.132
-0.134
-0.137
-0.139
-0.140
-0.142
-0.143
-0.144
-0.145
-0.145
-0.145
-0.145
-0.145
-0.144
-0.143
-0.143
-0.142
-0.141
-0.139
-0.138
-0.137
-0.136
-0.135
-0.133
-0.132
-0.131
-0.130
-0.129
-0.128
-0.127
-0.126
-0.125
-0.124
-0.123
-0.169
-0.170
-0.171
-0.172
-0.173
-0.174
-0.176
-0.178
-0.179
-0.181
-0.184
-0.187
-0.190
-0.193
-0.197
-0.201
-0.205
-0.210
-0.215
-0.221
-0.226
-0.232
-0.238
-0.244
-0.249
-0.255
-0.260
-0.266
-0.270
-0.275
-0.280
-0.284
-0.287
-0.290
-0.292
-0.293
-0.294
-0.293
-0.290
-0.286
-0.279
-0.271
-0.258
-0.243
-0.224
-0.199
-0.169
-0.133
-0.091
-0.046
-0.006
0.033
0.078
0.138
0.205
0.281
0.369
0.469
0.568
0.633
0.652
0.635
0.595
0.530
0.434
0.325
0.229
0.157
0.110
0.083
0.069
0.060
0.053
0.046
0.036
0.025
0.012
-0.001
-0.014
-0.026
-0.037
-0.047
-0.056
-0.064
-0.071
-0.077
-0.083
-0.087
-0.091
-0.095
-0.098
-0.102
-0.104
-0.107
-0.110
-0.112
-0.115
-0.118
-0.120
-0.123
-0.126
-0.128
-0.131
-0.133
-0.135
-0.137
-0.139
-0.140
-0.142
-0.142
-0.143
-0.143
-0.143
-0.143
-0.142
-0.142
-0.141
-0.140
-0.139
-0.138
-0.137
-0.136
-0.135
-0.134
-0.133
-0.131
-0.130
-0.129
-0.128
-0.127
-0.126
-0.125
-0.124
-0.124
-0.123
-0.168
-0.168
-0.169
-0.170
-0.171
-0.172
-0.173
-0.175
-0.177
-0.178
-0.181
-0.183
-0.186
-0.189
-0.193
-0.197
-0.202
-0.206
-0.212
-0.217
-0.223
-0.229
-0.235
-0.241
-0.246
-0.252
-0.258
-0.263
-0.268
-0.273
-0.277
-0.281
-0.285
-0.288
-0.290
-0.291
-0.292
-0.291
-0.288
-0.284
-0.277
-0.267
-0.255
-0.238
-0.218
-0.193
-0.161
-0.123
-0.082
-0.036
0.008
0.052
0.107
0.182
0.263
0.344
0.422
0.520
0.637
0.737
0.772
0.738
0.677
0.587
0.465
0.329
0.211
0.127
0.077
0.052
0.042
0.040
0.039
0.036
0.029
0.021
0.010
-0.002
-0.013
-0.025
-0.036
-0.045
-0.054
-0.062
-0.069
-0.075
-0.080
-0.085
-0.089
-0.092
-0.096
-0.098
-0.101
-0.104
-0.106
-0.109
-0.111
-0.114
-0.116
-0.119
-0.122
-0.124
-0.127
-0.130
-0.132
-0.134
-0.136
-0.137
-0.139
-0.140
-0.140
-0.141
-0.141
-0.141
-0.141
-0.140
-0.139
-0.139
-0.138
-0.137
-0.136
-0.135
-0.134
-0.133
-0.132
-0.131
-0.130
-0.128
-0.127
-0.127
-0.126
-0.125
-0.124
-0.123
-0.122
-0.166
-0.167
-0.167
-0.168
-0.169
-0.170
-0.171
-0.172
-0.173
-0.175
-0.177
-0.180
-0.182
-0.185
-0.189
-0.193
-0.197
-0.202
-0.207
-0.213
-0.219
-0.225
-0.231
-0.237
-0.243
-0.249
-0.254
-0.260
-0.265
-0.270
-0.274
-0.278
-0.282
-0.285
-0.287
-0.289
-0.289
-0.288
-0.285
-0.280
-0.273
-0.264
-0.251
-0.234
-0.214
-0.188
-0.158
-0.122
-0.081
-0.039
0.002
0.050
0.118
0.210
0.311
0.395
0.470
0.577
0.767
0.968
1.010
0.882
0.735
0.596
0.448
0.299
0.171
0.083
0.033
0.013
0.011
0.016
0.021
0.022
0.020
0.014
0.006
-0.004
-0.015
-0.025
-0.036
-0.045
-0.053
-0.061
-0.067
-0.073
-0.078
-0.083
-0.086
-0.090
-0.093
-0.095
-0.098
-0.100
-0.102
-0.105
-0.107
-0.109
-0.112
-0.115
-0.117
-0.120
-0.123
-0.125
-0.128
-0.130
-0.132
-0.134
-0.135
-0.137
-0.138
-0.138
-0.139
-0.139
-0.139
-0.138
-0.138
-0.137
-0.136
-0.136
-0.135
-0.134
-0.133
-0.132
-0.131
-0.130
-0.129
-0.128
-0.127
-0.126
-0.125
-0.124
-0.123
-0.123
-0.122
-0.164
-0.165
-0.165
-0.166
-0.166
-0.167
-0.168
-0.169
-0.170
-0.172
-0.173
-0.176
-0.178
-0.181
-0.184
-0.188
-0.192
-0.197
-0.202
-0.208
-0.214
-0.220
-0.226
-0.232
-0.238
-0.244
-0.250
-0.256
-0.261
-0.266
-0.270
-0.274
-0.278
-0.281
-0.283
-0.284
-0.285
-0.283
-0.280
-0.276
-0.269
-0.259
-0.246
-0.230
-0.209
-0.185
-0.156
-0.123
-0.088
-0.052
-0.013
0.034
0.110
0.213
0.329
0.419
0.491
0.637
0.992
1.490
1.519
1.088
0.751
0.546
0.380
0.235
0.114
0.032
-0.011
-0.025
-0.021
-0.009
0.001
0.007
0.009
0.006
0.
-0.008
-0.018
-0.027
-0.036
-0.045
-0.053
-0.060
-0.066
-0.072
-0.076
-0.081
-0.084
-0.087
-0.090
-0.092
-0.094
-0.096
-0.098
-0.100
-0.103
-0.105
-0.107
-0.110
-0.112
-0.115
-0.118
-0.121
-0.123
-0.126
-0.128
-0.130
-0.132
-0.133
-0.135
-0.136
-0.136
-0.136
-0.137
-0.136
-0.136
-0.136
-0.135
-0.134
-0.134
-0.133
-0.132
-0.131
-0.130
-0.129
-0.128
-0.127
-0.126
-0.125
-0.125
-0.124
-0.123
-0.122
-0.122
-0.162
-0.163
-0.163
-0.163
-0.164
-0.164
-0.165
-0.166
-0.167
-0.168
-0.169
-0.171
-0.173
-0.176
-0.179
-0.183
-0.187
-0.192
-0.197
-0.203
-0.208
-0.214
-0.221
-0.227
-0.233
-0.239
-0.245
-0.251
-0.256
-0.261
-0.265
-0.270
-0.273
-0.276
-0.278
-0.279
-0.279
-0.278
-0.275
-0.270
-0.264
-0.254
-0.242
-0.226
-0.207
-0.183
-0.157
-0.128
-0.097
-0.066
-0.034
0.011
0.084
0.197
0.331
0.442
0.500
0.638
1.130
2.051
2.031
1.190
0.694
0.446
0.291
0.160
0.058
-0.013
-0.049
-0.056
-0.046
-0.032
-0.017
-0.007
-0.002
-0.003
-0.007
-0.013
-0.021
-0.030
-0.038
-0.046
-0.053
-0.060
-0.066
-0.071
-0.075
-0.079
-0.082
-0.085
-0.087
-0.089
-0.091
-0.093
-0.094
-0.096
-0.098
-0.100
-0.102
-0.105
-0.107
-0.110
-0.113
-0.116
-0.119
-0.121
-0.124
-0.126
-0.128
-0.130
-0.131
-0.133
-0.133
-0.134
-0.134
-0.134
-0.134
-0.134
-0.134
-0.133
-0.132
-0.132
-0.131
-0.130
-0.129
-0.128
-0.127
-0.127
-0.126
-0.125
-0.124
-0.123
-0.123
-0.122
-0.121
-0.161
-0.161
-0.161
-0.161
-0.161
-0.161
-0.162
-0.162
-0.163
-0.164
-0.165
-0.166
-0.168
-0.171
-0.174
-0.177
-0.181
-0.186
-0.191
-0.196
-0.202
-0.208
-0.215
-0.221
-0.227
-0.233
-0.239
-0.245
-0.250
-0.255
-0.260
-0.264
-0.267
-0.270
-0.272
-0.273
-0.273
-0.272
-0.269
-0.265
-0.258
-0.249
-0.237
-0.222
-0.204
-0.183
-0.158
-0.133
-0.106
-0.080
-0.051
-0.009
0.066
0.194
0.395
0.604
0.598
0.575
0.860
1.455
1.461
0.896
0.524
0.323
0.195
0.094
0.012
-0.043
-0.072
-0.076
-0.063
-0.047
-0.031
-0.020
-0.014
-0.012
-0.014
-0.019
-0.026
-0.033
-0.040
-0.047
-0.054
-0.060
-0.065
-0.070
-0.074
-0.077
-0.080
-0.082
-0.084
-0.086
-0.087
-0.089
-0.090
-0.092
-0.093
-0.095
-0.097
-0.099
-0.102
-0.105
-0.108
-0.111
-0.114
-0.117
-0.119
-0.122
-0.124
-0.126
-0.128
-0.130
-0.131
-0.132
-0.132
-0.132
-0.132
-0.132
-0.132
-0.132
-0.131
-0.131
-0.130
-0.129
-0.128
-0.128
-0.127
-0.126
-0.125
-0.124
-0.124
-0.123
-0.122
-0.122
-0.121
-0.159
-0.159
-0.159
-0.159
-0.159
-0.158
-0.159
-0.159
-0.159
-0.160
-0.160
-0.162
-0.163
-0.165
-0.168
-0.171
-0.175
-0.179
-0.184
-0.190
-0.195
-0.202
-0.208
-0.214
-0.221
-0.227
-0.233
-0.239
-0.244
-0.249
-0.253
-0.257
-0.261
-0.264
-0.266
-0.267
-0.267
-0.265
-0.263
-0.258
-0.252
-0.243
-0.232
-0.218
-0.202
-0.183
-0.161
-0.139
-0.115
-0.092
-0.063
-0.019
0.057
0.207
0.550
1.116
0.960
0.486
0.512
0.662
0.663
0.487
0.323
0.206
0.118
0.043
-0.019
-0.059
-0.080
-0.082
-0.072
-0.056
-0.041
-0.030
-0.023
-0.021
-0.022
-0.025
-0.030
-0.037
-0.043
-0.049
-0.055
-0.061
-0.065
-0.069
-0.073
-0.076
-0.078
-0.080
-0.082
-0.083
-0.084
-0.085
-0.086
-0.087
-0.088
-0.090
-0.092
-0.094
-0.096
-0.099
-0.102
-0.105
-0.109
-0.112
-0.115
-0.118
-0.121
-0.123
-0.125
-0.127
-0.128
-0.129
-0.130
-0.130
-0.131
-0.131
-0.131
-0.130
-0.130
-0.129
-0.129
-0.128
-0.128
-0.127
-0.126
-0.125
-0.125
-0.124
-0.123
-0.123
-0.122
-0.121
-0.121
-0.157
-0.157
-0.156
-0.156
-0.156
-0.156
-0.155
-0.155
-0.155
-0.155
-0.156
-0.157
-0.158
-0.159
-0.162
-0.165
-0.168
-0.172
-0.177
-0.182
-0.188
-0.194
-0.201
-0.207
-0.213
-0.220
-0.226
-0.232
-0.237
-0.242
-0.246
-0.250
-0.254
-0.256
-0.258
-0.259
-0.259
-0.258
-0.256
-0.251
-0.245
-0.237
-0.227
-0.215
-0.200
-0.183
-0.165
-0.145
-0.125
-0.101
-0.071
-0.025
0.055
0.197
0.473
0.856
0.355
0.137
0.419
0.451
0.365
0.274
0.191
0.124
0.063
0.010
-0.035
-0.066
-0.081
-0.083
-0.074
-0.061
-0.048
-0.038
-0.031
-0.028
-0.029
-0.031
-0.035
-0.041
-0.046
-0.052
-0.057
-0.061
-0.066
-0.069
-0.072
-0.075
-0.077
-0.078
-0.079
-0.080
-0.081
-0.082
-0.082
-0.083
-0.084
-0.085
-0.087
-0.089
-0.091
-0.094
-0.097
-0.100
-0.104
-0.107
-0.111
-0.114
-0.117
-0.119
-0.122
-0.124
-0.125
-0.127
-0.128
-0.128
-0.129
-0.129
-0.129
-0.129
-0.129
-0.128
-0.128
-0.127
-0.127
-0.126
-0.126
-0.125
-0.124
-0.124
-0.123
-0.122
-0.122
-0.121
-0.121
-0.155
-0.155
-0.154
-0.154
-0.153
-0.153
-0.152
-0.151
-0.151
-0.151
-0.151
-0.151
-0.152
-0.154
-0.155
-0.158
-0.161
-0.165
-0.170
-0.175
-0.181
-0.187
-0.193
-0.199
-0.206
-0.212
-0.218
-0.224
-0.229
-0.234
-0.239
-0.243
-0.246
-0.249
-0.251
-0.252
-0.252
-0.250
-0.248
-0.244
-0.239
-0.232
-0.222
-0.211
-0.198
-0.184
-0.168
-0.151
-0.132
-0.110
-0.080
-0.032
0.048
0.173
0.284
-0.040
-1.087
-0.579
0.718
0.608
0.343
0.212
0.132
0.076
0.030
-0.010
-0.044
-0.067
-0.078
-0.079
-0.073
-0.063
-0.053
-0.044
-0.038
-0.035
-0.035
-0.037
-0.041
-0.045
-0.049
-0.054
-0.058
-0.063
-0.066
-0.069
-0.072
-0.074
-0.075
-0.077
-0.077
-0.078
-0.078
-0.079
-0.079
-0.079
-0.080
-0.081
-0.082
-0.084
-0.086
-0.089
-0.092
-0.096
-0.099
-0.103
-0.106
-0.110
-0.113
-0.116
-0.119
-0.121
-0.123
-0.124
-0.126
-0.126
-0.127
-0.128
-0.128
-0.128
-0.128
-0.127
-0.127
-0.127
-0.126
-0.126
-0.125
-0.124
-0.124
-0.123
-0.123
-0.122
-0.121
-0.121
-0.120
-0.153
-0.153
-0.152
-0.151
-0.151
-0.150
-0.149
-0.148
-0.147
-0.147
-0.146
-0.146
-0.147
-0.148
-0.149
-0.151
-0.154
-0.158
-0.162
-0.167
-0.173
-0.179
-0.185
-0.192
-0.198
-0.204
-0.210
-0.216
-0.222
-0.227
-0.231
-0.235
-0.238
-0.241
-0.242
-0.243
-0.244
-0.243
-0.240
-0.237
-0.232
-0.226
-0.217
-0.208
-0.197
-0.184
-0.171
-0.156
-0.139
-0.119
-0.089
-0.039
0.048
0.206
0.477
0.414
-0.631
-0.224
0.820
0.633
0.335
0.189
0.104
0.050
0.009
-0.023
-0.048
-0.065
-0.074
-0.076
-0.071
-0.065
-0.056
-0.049
-0.044
-0.041
-0.041
-0.043
-0.046
-0.049
-0.053
-0.057
-0.060
-0.064
-0.067
-0.070
-0.072
-0.073
-0.075
-0.075
-0.076
-0.076
-0.076
-0.076
-0.076
-0.076
-0.076
-0.077
-0.078
-0.080
-0.082
-0.085
-0.088
-0.091
-0.095
-0.099
-0.103
-0.106
-0.110
-0.113
-0.116
-0.118
-0.120
-0.122
-0.124
-0.125
-0.126
-0.126
-0.127
-0.127
-0.127
-0.127
-0.126
-0.126
-0.126
-0.125
-0.125
-0.124
-0.124
-0.123
-0.122
-0.122
-0.121
-0.121
-0.120
-0.152
-0.151
-0.150
-0.149
-0.148
-0.147
-0.146
-0.144
-0.143
-0.142
-0.142
-0.141
-0.141
-0.142
-0.143
-0.145
-0.148
-0.151
-0.155
-0.160
-0.165
-0.171
-0.177
-0.184
-0.190
-0.196
-0.202
-0.208
-0.214
-0.218
-0.223
-0.227
-0.230
-0.233
-0.234
-0.235
-0.235
-0.235
-0.233
-0.230
-0.225
-0.219
-0.212
-0.204
-0.195
-0.184
-0.172
-0.160
-0.146
-0.127
-0.099
-0.050
0.042
0.248
0.916
1.249
0.551
0.299
0.445
0.398
0.261
0.153
0.082
0.032
-0.004
-0.031
-0.051
-0.064
-0.071
-0.073
-0.070
-0.065
-0.059
-0.054
-0.049
-0.047
-0.047
-0.048
-0.050
-0.053
-0.056
-0.060
-0.063
-0.066
-0.068
-0.070
-0.072
-0.073
-0.074
-0.075
-0.075
-0.075
-0.074
-0.074
-0.074
-0.073
-0.073
-0.074
-0.075
-0.076
-0.079
-0.081
-0.084
-0.088
-0.092
-0.096
-0.099
-0.103
-0.107
-0.110
-0.113
-0.116
-0.118
-0.120
-0.122
-0.123
-0.124
-0.125
-0.125
-0.126
-0.126
-0.126
-0.126
-0.125
-0.125
-0.125
-0.124
-0.124
-0.123
-0.123
-0.122
-0.122
-0.121
-0.121
-0.120
-0.150
-0.149
-0.148
-0.147
-0.146
-0.144
-0.143
-0.141
-0.140
-0.139
-0.138
-0.137
-0.136
-0.136
-0.137
-0.139
-0.141
-0.144
-0.148
-0.153
-0.158
-0.163
-0.170
-0.176
-0.182
-0.188
-0.195
-0.200
-0.206
-0.211
-0.215
-0.219
-0.222
-0.224
-0.226
-0.227
-0.227
-0.227
-0.225
-0.222
-0.219
-0.214
-0.208
-0.200
-0.193
-0.184
-0.174
-0.163
-0.151
-0.135
-0.109
-0.068
0.012
0.172
0.547
0.901
0.482
0.293
0.272
0.239
0.175
0.106
0.053
0.013
-0.017
-0.039
-0.054
-0.065
-0.070
-0.072
-0.070
-0.066
-0.062
-0.058
-0.055
-0.053
-0.052
-0.053
-0.055
-0.057
-0.060
-0.062
-0.065
-0.067
-0.069
-0.071
-0.072
-0.073
-0.074
-0.074
-0.074
-0.074
-0.073
-0.072
-0.072
-0.072
-0.071
-0.072
-0.073
-0.074
-0.076
-0.078
-0.082
-0.085
-0.089
-0.093
-0.097
-0.101
-0.104
-0.108
-0.111
-0.114
-0.116
-0.118
-0.120
-0.122
-0.123
-0.124
-0.124
-0.125
-0.125
-0.125
-0.125
-0.125
-0.125
-0.124
-0.124
-0.123
-0.123
-0.122
-0.122
-0.121
-0.121
-0.121
-0.120
-0.148
-0.147
-0.146
-0.145
-0.143
-0.142
-0.140
-0.138
-0.137
-0.135
-0.134
-0.132
-0.132
-0.132
-0.132
-0.133
-0.135
-0.138
-0.141
-0.146
-0.151
-0.156
-0.162
-0.168
-0.175
-0.181
-0.187
-0.193
-0.198
-0.203
-0.207
-0.211
-0.214
-0.216
-0.218
-0.219
-0.220
-0.219
-0.218
-0.215
-0.212
-0.208
-0.203
-0.197
-0.190
-0.183
-0.175
-0.166
-0.155
-0.141
-0.120
-0.089
-0.035
0.055
0.179
0.255
0.224
0.180
0.159
0.135
0.099
0.059
0.023
-0.007
-0.029
-0.046
-0.058
-0.067
-0.071
-0.072
-0.071
-0.068
-0.065
-0.062
-0.060
-0.058
-0.058
-0.058
-0.060
-0.061
-0.063
-0.065
-0.067
-0.069
-0.071
-0.072
-0.073
-0.074
-0.074
-0.074
-0.074
-0.073
-0.073
-0.072
-0.071
-0.070
-0.070
-0.070
-0.071
-0.072
-0.074
-0.077
-0.080
-0.083
-0.087
-0.091
-0.095
-0.099
-0.102
-0.106
-0.109
-0.112
-0.115
-0.117
-0.119
-0.120
-0.122
-0.123
-0.123
-0.124
-0.124
-0.124
-0.124
-0.124
-0.124
-0.124
-0.124
-0.123
-0.123
-0.122
-0.122
-0.121
-0.121
-0.120
-0.120
-0.147
-0.146
-0.145
-0.143
-0.141
-0.140
-0.138
-0.136
-0.134
-0.132
-0.130
-0.129
-0.128
-0.127
-0.127
-0.128
-0.130
-0.132
-0.135
-0.139
-0.144
-0.150
-0.155
-0.161
-0.168
-0.174
-0.180
-0.185
-0.190
-0.195
-0.199
-0.203
-0.206
-0.209
-0.210
-0.212
-0.212
-0.212
-0.211
-0.209
-0.206
-0.203
-0.199
-0.193
-0.188
-0.182
-0.175
-0.168
-0.159
-0.147
-0.131
-0.108
-0.073
-0.025
0.028
0.066
0.078
0.077
0.071
0.060
0.040
0.017
-0.006
-0.026
-0.043
-0.055
-0.064
-0.070
-0.073
-0.074
-0.074
-0.071
-0.069
-0.067
-0.064
-0.063
-0.063
-0.063
-0.064
-0.065
-0.067
-0.068
-0.070
-0.071
-0.073
-0.074
-0.074
-0.075
-0.075
-0.075
-0.074
-0.073
-0.073
-0.072
-0.071
-0.070
-0.070
-0.070
-0.070
-0.072
-0.073
-0.076
-0.079
-0.082
-0.086
-0.089
-0.093
-0.097
-0.101
-0.105
-0.108
-0.111
-0.114
-0.116
-0.118
-0.119
-0.121
-0.122
-0.123
-0.123
-0.124
-0.124
-0.124
-0.124
-0.124
-0.124
-0.123
-0.123
-0.123
-0.122
-0.122
-0.121
-0.121
-0.120
-0.120
-0.146
-0.144
-0.143
-0.141
-0.140
-0.138
-0.136
-0.133
-0.131
-0.129
-0.127
-0.125
-0.124
-0.123
-0.123
-0.124
-0.125
-0.127
-0.130
-0.134
-0.139
-0.144
-0.149
-0.155
-0.161
-0.167
-0.173
-0.178
-0.183
-0.188
-0.192
-0.196
-0.199
-0.201
-0.203
-0.204
-0.205
-0.205
-0.204
-0.202
-0.200
-0.198
-0.194
-0.190
-0.186
-0.181
-0.175
-0.169
-0.162
-0.153
-0.141
-0.124
-0.101
-0.073
-0.044
-0.019
-0.003
0.006
0.007
0.003
-0.005
-0.018
-0.032
-0.045
-0.056
-0.065
-0.071
-0.075
-0.077
-0.077
-0.076
-0.075
-0.073
-0.071
-0.069
-0.068
-0.068
-0.068
-0.068
-0.069
-0.070
-0.071
-0.073
-0.074
-0.075
-0.075
-0.076
-0.076
-0.076
-0.076
-0.075
-0.074
-0.073
-0.072
-0.071
-0.071
-0.070
-0.070
-0.071
-0.072
-0.073
-0.076
-0.078
-0.082
-0.085
-0.089
-0.093
-0.097
-0.100
-0.104
-0.107
-0.110
-0.113
-0.115
-0.117
-0.119
-0.120
-0.121
-0.122
-0.123
-0.123
-0.123
-0.124
-0.124
-0.124
-0.123
-0.123
-0.123
-0.122
-0.122
-0.122
-0.121
-0.121
-0.120
-0.120
-0.145
-0.143
-0.142
-0.140
-0.138
-0.136
-0.134
-0.132
-0.129
-0.127
-0.125
-0.123
-0.121
-0.120
-0.120
-0.120
-0.121
-0.123
-0.126
-0.130
-0.134
-0.139
-0.144
-0.150
-0.155
-0.161
-0.167
-0.172
-0.177
-0.181
-0.185
-0.189
-0.192
-0.194
-0.196
-0.197
-0.198
-0.198
-0.197
-0.196
-0.195
-0.193
-0.190
-0.187
-0.184
-0.180
-0.175
-0.170
-0.164
-0.158
-0.149
-0.137
-0.122
-0.103
-0.084
-0.066
-0.052
-0.043
-0.038
-0.037
-0.040
-0.046
-0.054
-0.061
-0.068
-0.074
-0.077
-0.080
-0.081
-0.081
-0.080
-0.079
-0.077
-0.076
-0.074
-0.073
-0.072
-0.072
-0.072
-0.073
-0.074
-0.074
-0.075
-0.076
-0.077
-0.077
-0.078
-0.078
-0.077
-0.077
-0.076
-0.076
-0.075
-0.074
-0.073
-0.072
-0.072
-0.072
-0.072
-0.073
-0.074
-0.077
-0.079
-0.082
-0.086
-0.089
-0.093
-0.097
-0.100
-0.104
-0.107
-0.110
-0.112
-0.114
-0.116
-0.118
-0.120
-0.121
-0.122
-0.122
-0.123
-0.123
-0.123
-0.123
-0.123
-0.123
-0.123
-0.123
-0.122
-0.122
-0.122
-0.121
-0.121
-0.120
-0.120
-0.144
-0.142
-0.141
-0.139
-0.137
-0.135
-0.132
-0.130
-0.128
-0.125
-0.123
-0.121
-0.119
-0.118
-0.118
-0.118
-0.119
-0.120
-0.123
-0.126
-0.130
-0.135
-0.140
-0.145
-0.150
-0.156
-0.161
-0.166
-0.171
-0.175
-0.179
-0.182
-0.185
-0.187
-0.189
-0.190
-0.191
-0.192
-0.191
-0.191
-0.190
-0.188
-0.186
-0.184
-0.181
-0.179
-0.175
-0.172
-0.167
-0.162
-0.155
-0.146
-0.135
-0.123
-0.110
-0.096
-0.085
-0.076
-0.070
-0.067
-0.067
-0.069
-0.072
-0.076
-0.079
-0.082
-0.084
-0.086
-0.086
-0.086
-0.084
-0.083
-0.082
-0.080
-0.079
-0.078
-0.077
-0.076
-0.076
-0.077
-0.077
-0.078
-0.078
-0.079
-0.079
-0.079
-0.080
-0.080
-0.079
-0.079
-0.078
-0.077
-0.077
-0.076
-0.075
-0.074
-0.074
-0.074
-0.074
-0.075
-0.076
-0.078
-0.081
-0.084
-0.087
-0.090
-0.094
-0.097
-0.100
-0.104
-0.107
-0.110
-0.112
-0.114
-0.116
-0.118
-0.119
-0.120
-0.121
-0.122
-0.123
-0.123
-0.123
-0.123
-0.123
-0.123
-0.123
-0.123
-0.122
-0.122
-0.122
-0.121
-0.121
-0.121
-0.120
-0.143
-0.141
-0.140
-0.138
-0.136
-0.134
-0.131
-0.129
-0.127
-0.124
-0.122
-0.120
-0.118
-0.117
-0.116
-0.116
-0.117
-0.118
-0.121
-0.124
-0.127
-0.132
-0.136
-0.141
-0.146
-0.151
-0.156
-0.161
-0.166
-0.170
-0.173
-0.176
-0.179
-0.181
-0.183
-0.184
-0.185
-0.186
-0.186
-0.185
-0.185
-0.184
-0.183
-0.181
-0.179
-0.177
-0.175
-0.172
-0.169
-0.165
-0.160
-0.153
-0.146
-0.136
-0.126
-0.116
-0.107
-0.099
-0.093
-0.089
-0.087
-0.087
-0.087
-0.088
-0.090
-0.091
-0.091
-0.092
-0.091
-0.090
-0.089
-0.088
-0.086
-0.084
-0.083
-0.082
-0.081
-0.081
-0.080
-0.080
-0.080
-0.081
-0.081
-0.081
-0.082
-0.082
-0.082
-0.082
-0.082
-0.081
-0.081
-0.080
-0.079
-0.078
-0.077
-0.077
-0.076
-0.076
-0.077
-0.078
-0.079
-0.081
-0.083
-0.085
-0.088
-0.091
-0.095
-0.098
-0.101
-0.104
-0.107
-0.110
-0.112
-0.114
-0.116
-0.118
-0.119
-0.120
-0.121
-0.122
-0.122
-0.123
-0.123
-0.123
-0.123
-0.123
-0.123
-0.123
-0.122
-0.122
-0.122
-0.121
-0.121
-0.121
-0.120
-0.142
-0.141
-0.139
-0.137
-0.135
-0.133
-0.131
-0.128
-0.126
-0.124
-0.121
-0.119
-0.117
-0.116
-0.115
-0.115
-0.116
-0.117
-0.119
-0.122
-0.125
-0.129
-0.134
-0.138
-0.143
-0.148
-0.152
-0.157
-0.161
-0.165
-0.168
-0.171
-0.174
-0.176
-0.177
-0.179
-0.179
-0.180
-0.180
-0.180
-0.180
-0.180
-0.179
-0.178
-0.177
-0.176
-0.175
-0.173
-0.171
-0.168
-0.164
-0.159
-0.153
-0.146
-0.138
-0.130
-0.123
-0.116
-0.110
-0.106
-0.103
-0.101
-0.100
-0.099
-0.099
-0.098
-0.098
-0.097
-0.096
-0.095
-0.094
-0.092
-0.090
-0.089
-0.087
-0.086
-0.085
-0.085
-0.084
-0.084
-0.084
-0.084
-0.084
-0.084
-0.084
-0.084
-0.084
-0.084
-0.084
-0.084
-0.083
-0.083
-0.082
-0.081
-0.080
-0.080
-0.080
-0.080
-0.080
-0.081
-0.082
-0.084
-0.086
-0.088
-0.091
-0.093
-0.096
-0.099
-0.102
-0.105
-0.108
-0.110
-0.113
-0.115
-0.116
-0.118
-0.119
-0.120
-0.121
-0.122
-0.122
-0.123
-0.123
-0.123
-0.123
-0.123
-0.123
-0.123
-0.122
-0.122
-0.122
-0.121
-0.121
-0.121
-0.120
-0.142
-0.140
-0.139
-0.137
-0.135
-0.133
-0.130
-0.128
-0.126
-0.123
-0.121
-0.119
-0.117
-0.116
-0.115
-0.115
-0.116
-0.117
-0.119
-0.121
-0.124
-0.128
-0.132
-0.136
-0.141
-0.145
-0.149
-0.153
-0.157
-0.161
-0.164
-0.166
-0.169
-0.171
-0.172
-0.173
-0.174
-0.175
-0.175
-0.175
-0.176
-0.176
-0.176
-0.175
-0.175
-0.175
-0.174
-0.173
-0.172
-0.170
-0.167
-0.163
-0.159
-0.153
-0.147
-0.141
-0.134
-0.128
-0.123
-0.118
-0.115
-0.112
-0.110
-0.108
-0.107
-0.105
-0.104
-0.103
-0.101
-0.100
-0.098
-0.097
-0.095
-0.093
-0.092
-0.091
-0.089
-0.089
-0.088
-0.088
-0.087
-0.087
-0.087
-0.087
-0.087
-0.087
-0.087
-0.087
-0.087
-0.087
-0.086
-0.086
-0.085
-0.084
-0.084
-0.083
-0.083
-0.083
-0.083
-0.084
-0.085
-0.087
-0.089
-0.091
-0.093
-0.096
-0.098
-0.101
-0.104
-0.106
-0.109
-0.111
-0.113
-0.115
-0.117
-0.118
-0.119
-0.121
-0.121
-0.122
-0.122
-0.123
-0.123
-0.123
-0.123
-0.123
-0.123
-0.123
-0.122
-0.122
-0.122
-0.122
-0.121
-0.121
-0.120
-0.141
-0.140
-0.138
-0.137
-0.135
-0.133
-0.130
-0.128
-0.126
-0.124
-0.122
-0.120
-0.118
-0.117
-0.116
-0.116
-0.116
-0.117
-0.119
-0.121
-0.124
-0.127
-0.131
-0.135
-0.139
-0.143
-0.147
-0.150
-0.154
-0.157
-0.160
-0.162
-0.164
-0.166
-0.168
-0.169
-0.169
-0.170
-0.171
-0.171
-0.171
-0.172
-0.172
-0.172
-0.173
-0.173
-0.173
-0.173
-0.172
-0.171
-0.169
-0.166
-0.163
-0.159
-0.154
-0.148
-0.143
-0.138
-0.133
-0.128
-0.124
-0.121
-0.118
-0.116
-0.114
-0.112
-0.110
-0.108
-0.107
-0.105
-0.103
-0.101
-0.099
-0.098
-0.096
-0.095
-0.093
-0.093
-0.092
-0.091
-0.091
-0.091
-0.091
-0.090
-0.090
-0.090
-0.090
-0.090
-0.090
-0.090
-0.089
-0.089
-0.088
-0.088
-0.088
-0.087
-0.087
-0.087
-0.087
-0.088
-0.089
-0.090
-0.092
-0.094
-0.096
-0.098
-0.101
-0.103
-0.106
-0.108
-0.110
-0.112
-0.114
-0.116
-0.117
-0.119
-0.120
-0.121
-0.122
-0.122
-0.123
-0.123
-0.123
-0.123
-0.123
-0.123
-0.123
-0.123
-0.123
-0.122
-0.122
-0.122
-0.121
-0.121
-0.121
-0.141
-0.140
-0.138
-0.136
-0.135
-0.133
-0.131
-0.129
-0.126
-0.124
-0.122
-0.121
-0.119
-0.118
-0.117
-0.117
-0.117
-0.118
-0.120
-0.122
-0.124
-0.127
-0.131
-0.134
-0.138
-0.141
-0.145
-0.148
-0.151
-0.154
-0.157
-0.159
-0.161
-0.162
-0.163
-0.164
-0.165
-0.166
-0.166
-0.167
-0.167
-0.168
-0.169
-0.170
-0.171
-0.171
-0.172
-0.173
-0.172
-0.172
-0.171
-0.169
-0.166
-0.162
-0.158
-0.154
-0.149
-0.145
-0.140
-0.136
-0.132
-0.128
-0.125
-0.122
-0.120
-0.118
-0.115
-0.113
-0.111
-0.109
-0.107
-0.105
-0.103
-0.102
-0.100
-0.099
-0.097
-0.096
-0.096
-0.095
-0.094
-0.094
-0.094
-0.094
-0.094
-0.094
-0.094
-0.094
-0.093
-0.093
-0.093
-0.093
-0.092
-0.092
-0.092
-0.091
-0.091
-0.091
-0.092
-0.092
-0.093
-0.094
-0.096
-0.097
-0.099
-0.101
-0.103
-0.105
-0.108
-0.110
-0.112
-0.114
-0.115
-0.117
-0.118
-0.119
-0.120
-0.121
-0.122
-0.122
-0.123
-0.123
-0.123
-0.123
-0.123
-0.123
-0.123
-0.123
-0.123
-0.122
-0.122
-0.122
-0.121
-0.121
-0.121
-0.141
-0.139
-0.138
-0.137
-0.135
-0.133
-0.131
-0.129
-0.127
-0.125
-0.124
-0.122
-0.120
-0.119
-0.119
-0.119
-0.119
-0.120
-0.121
-0.123
-0.125
-0.128
-0.131
-0.134
-0.137
-0.140
-0.143
-0.146
-0.149
-0.152
-0.154
-0.156
-0.157
-0.159
-0.160
-0.161
-0.161
-0.162
-0.163
-0.163
-0.164
-0.165
-0.166
-0.167
-0.168
-0.169
-0.171
-0.172
-0.172
-0.172
-0.172
-0.170
-0.168
-0.165
-0.162
-0.158
-0.154
-0.150
-0.146
-0.141
-0.138
-0.134
-0.131
-0.128
-0.125
-0.123
-0.120
-0.118
-0.116
-0.113
-0.111
-0.109
-0.108
-0.106
-0.104
-0.103
-0.101
-0.100
-0.099
-0.099
-0.098
-0.098
-0.098
-0.097
-0.097
-0.097
-0.097
-0.097
-0.097
-0.097
-0.097
-0.096
-0.096
-0.096
-0.096
-0.095
-0.095
-0.095
-0.096
-0.096
-0.097
-0.098
-0.099
-0.101
-0.102
-0.104
-0.106
-0.108
-0.110
-0.112
-0.113
-0.115
-0.116
-0.118
-0.119
-0.120
-0.121
-0.122
-0.122
-0.123
-0.123
-0.123
-0.124
-0.124
-0.124
-0.124
-0.123
-0.123
-0.123
-0.123
-0.122
-0.122
-0.122
-0.121
-0.121
-0.141
-0.139
-0.138
-0.137
-0.135
-0.134
-0.132
-0.130
-0.128
-0.127
-0.125
-0.123
-0.122
-0.121
-0.121
-0.121
-0.121
-0.122
-0.123
-0.124
-0.127
-0.129
-0.131
-0.134
-0.137
-0.140
-0.143
-0.145
-0.148
-0.150
-0.152
-0.153
-0.155
-0.156
-0.157
-0.157
-0.158
-0.158
-0.159
-0.160
-0.160
-0.161
-0.163
-0.164
-0.166
-0.167
-0.169
-0.170
-0.171
-0.172
-0.172
-0.171
-0.169
-0.167
-0.165
-0.161
-0.158
-0.154
-0.150
-0.146
-0.142
-0.139
-0.136
-0.133
-0.130
-0.127
-0.125
-0.122
-0.120
-0.118
-0.115
-0.113
-0.112
-0.110
-0.108
-0.107
-0.105
-0.104
-0.103
-0.103
-0.102
-0.102
-0.101
-0.101
-0.101
-0.101
-0.101
-0.101
-0.101
-0.101
-0.101
-0.100
-0.100
-0.100
-0.100
-0.100
-0.100
-0.100
-0.100
-0.100
-0.101
-0.102
-0.103
-0.104
-0.106
-0.107
-0.109
-0.110
-0.112
-0.114
-0.115
-0.116
-0.118
-0.119
-0.120
-0.121
-0.122
-0.122
-0.123
-0.123
-0.124
-0.124
-0.124
-0.124
-0.124
-0.124
-0.124
-0.123
-0.123
-0.123
-0.123
-0.122
-0.122
-0.121
-0.121
-0.141
-0.140
-0.138
-0.137
-0.136
-0.134
-0.133
-0.131
-0.129
-0.128
-0.126
-0.125
-0.124
-0.123
-0.123
-0.123
-0.123
-0.124
-0.125
-0.126
-0.128
-0.130
-0.132
-0.135
-0.137
-0.140
-0.142
-0.144
-0.147
-0.148
-0.150
-0.151
-0.152
-0.153
-0.154
-0.154
-0.155
-0.155
-0.156
-0.157
-0.157
-0.158
-0.160
-0.161
-0.163
-0.165
-0.167
-0.168
-0.170
-0.171
-0.171
-0.171
-0.170
-0.168
-0.166
-0.163
-0.160
-0.157
-0.153
-0.150
-0.146
-0.143
-0.140
-0.137
-0.134
-0.131
-0.129
-0.126
-0.124
-0.121
-0.119
-0.117
-0.115
-0.114
-0.112
-0.111
-0.109
-0.108
-0.107
-0.106
-0.106
-0.105
-0.105
-0.105
-0.105
-0.105
-0.105
-0.105
-0.105
-0.105
-0.104
-0.104
-0.104
-0.104
-0.104
-0.104
-0.104
-0.104
-0.104
-0.105
-0.105
-0.106
-0.107
-0.108
-0.109
-0.110
-0.111
-0.113
-0.114
-0.116
-0.117
-0.118
-0.119
-0.120
-0.121
-0.122
-0.122
-0.123
-0.123
-0.124
-0.124
-0.124
-0.124
-0.124
-0.124
-0.124
-0.124
-0.124
-0.123
-0.123
-0.123
-0.122
-0.122
-0.122
-0.121
-0.141
-0.140
-0.139
-0.138
-0.136
-0.135
-0.134
-0.132
-0.131
-0.129
-0.128
-0.127
-0.126
-0.125
-0.125
-0.125
-0.125
-0.126
-0.127
-0.128
-0.130
-0.132
-0.134
-0.136
-0.138
-0.140
-0.142
-0.144
-0.146
-0.147
-0.149
-0.150
-0.151
-0.151
-0.152
-0.152
-0.153
-0.153
-0.153
-0.154
-0.155
-0.156
-0.157
-0.159
-0.161
-0.163
-0.165
-0.167
-0.168
-0.170
-0.170
-0.170
-0.170
-0.169
-0.167
-0.165
-0.162
-0.159
-0.156
-0.153
-0.149
-0.146
-0.143
-0.140
-0.137
-0.135
-0.132
-0.130
-0.127
-0.125
-0.123
-0.121
-0.119
-0.117
-0.116
-0.114
-0.113
-0.112
-0.111
-0.110
-0.110
-0.109
-0.109
-0.109
-0.109
-0.109
-0.109
-0.109
-0.109
-0.109
-0.108
-0.108
-0.108
-0.108
-0.108
-0.108
-0.108
-0.108
-0.108
-0.109
-0.109
-0.110
-0.110
-0.111
-0.112
-0.113
-0.114
-0.115
-0.116
-0.118
-0.119
-0.120
-0.121
-0.121
-0.122
-0.123
-0.123
-0.124
-0.124
-0.124
-0.125
-0.125
-0.125
-0.125
-0.124
-0.124
-0.124
-0.124
-0.124
-0.123
-0.123
-0.123
-0.122
-0.122
-0.121
-0.141
-0.140
-0.139
-0.138
-0.137
-0.136
-0.134
-0.133
-0.132
-0.131
-0.130
-0.129
-0.128
-0.127
-0.127
-0.127
-0.127
-0.128
-0.129
-0.130
-0.131
-0.133
-0.135
-0.137
-0.139
-0.140
-0.142
-0.144
-0.145
-0.147
-0.148
-0.149
-0.149
-0.150
-0.150
-0.150
-0.151
-0.151
-0.151
-0.152
-0.153
-0.154
-0.155
-0.157
-0.159
-0.161
-0.163
-0.165
-0.167
-0.168
-0.169
-0.170
-0.169
-0.168
-0.167
-0.165
-0.163
-0.160
-0.158
-0.155
-0.152
-0.149
-0.146
-0.143
-0.140
-0.138
-0.135
-0.133
-0.131
-0.129
-0.127
-0.125
-0.123
-0.121
-0.120
-0.118
-0.117
-0.116
-0.115
-0.114
-0.114
-0.113
-0.113
-0.113
-0.113
-0.113
-0.113
-0.113
-0.113
-0.113
-0.113
-0.112
-0.112
-0.112
-0.112
-0.112
-0.112
-0.112
-0.112
-0.112
-0.113
-0.113
-0.114
-0.114
-0.115
-0.116
-0.117
-0.118
-0.119
-0.119
-0.120
-0.121
-0.122
-0.123
-0.123
-0.124
-0.124
-0.125
-0.125
-0.125
-0.125
-0.125
-0.125
-0.125
-0.125
-0.125
-0.124
-0.124
-0.124
-0.124
-0.123
-0.123
-0.122
-0.122
-0.122
-0.141
-0.140
-0.139
-0.138
-0.137
-0.136
-0.135
-0.134
-0.133
-0.132
-0.131
-0.131
-0.130
-0.129
-0.129
-0.129
-0.130
-0.130
-0.131
-0.132
-0.133
-0.135
-0.136
-0.138
-0.139
-0.141
-0.142
-0.144
-0.145
-0.146
-0.147
-0.148
-0.148
-0.149
-0.149
-0.149
-0.149
-0.149
-0.150
-0.150
-0.151
-0.152
-0.153
-0.155
-0.157
-0.159
-0.161
-0.163
-0.165
-0.166
-0.168
-0.168
-0.168
-0.168
-0.167
-0.166
-0.164
-0.161
-0.159
-0.156
-0.154
-0.151
-0.148
-0.146
-0.143
-0.141
-0.138
-0.136
-0.134
-0.132
-0.130
-0.128
-0.126
-0.125
-0.123
-0.122
-0.121
-0.120
-0.119
-0.118
-0.118
-0.117
-0.117
-0.117
-0.117
-0.117
-0.117
-0.117
-0.117
-0.117
-0.117
-0.116
-0.116
-0.116
-0.116
-0.116
-0.116
-0.116
-0.116
-0.116
-0.116
-0.117
-0.117
-0.118
-0.118
-0.119
-0.119
-0.120
-0.121
-0.121
-0.122
-0.123
-0.123
-0.124
-0.124
-0.125
-0.125
-0.125
-0.125
-0.126
-0.126
-0.126
-0.125
-0.125
-0.125
-0.125
-0.125
-0.124
-0.124
-0.124
-0.123
-0.123
-0.123
-0.122
-0.122
-0.141
-0.141
-0.140
-0.139
-0.138
-0.137
-0.136
-0.135
-0.135
-0.134
-0.133
-0.132
-0.132
-0.131
-0.131
-0.131
-0.132
-0.132
-0.133
-0.134
-0.135
-0.136
-0.138
-0.139
-0.140
-0.142
-0.143
-0.144
-0.145
-0.146
-0.147
-0.147
-0.147
-0.148
-0.148
-0.148
-0.148
-0.148
-0.148
-0.149
-0.149
-0.150
-0.152
-0.153
-0.155
-0.157
-0.159
-0.161
-0.163
-0.165
-0.166
-0.167
-0.167
-0.167
-0.167
-0.165
-0.164
-0.162
-0.160
-0.158
-0.155
-0.153
-0.150
-0.148
-0.146
-0.143
-0.141
-0.139
-0.137
-0.135
-0.133
-0.131
-0.130
-0.128
-0.127
-0.126
-0.124
-0.124
-0.123
-0.122
-0.122
-0.121
-0.121
-0.121
-0.121
-0.121
-0.121
-0.120
-0.120
-0.120
-0.120
-0.120
-0.120
-0.120
-0.120
-0.120
-0.120
-0.120
-0.120
-0.120
-0.120
-0.120
-0.120
-0.121
-0.121
-0.121
-0.122
-0.122
-0.123
-0.123
-0.124
-0.124
-0.125
-0.125
-0.125
-0.126
-0.126
-0.126
-0.126
-0.126
-0.126
-0.126
-0.126
-0.126
-0.126
-0.125
-0.125
-0.125
-0.124
-0.124
-0.124
-0.123
-0.123
-0.122
-0.122
-0.141
-0.141
-0.140
-0.140
-0.139
-0.138
-0.137
-0.137
-0.136
-0.135
-0.134
-0.134
-0.134
-0.133
-0.133
-0.133
-0.134
-0.134
-0.135
-0.136
-0.137
-0.138
-0.139
-0.140
-0.141
-0.143
-0.144
-0.145
-0.145
-0.146
-0.146
-0.147
-0.147
-0.147
-0.147
-0.147
-0.147
-0.147
-0.147
-0.148
-0.149
-0.149
-0.151
-0.152
-0.154
-0.156
-0.158
-0.160
-0.162
-0.163
-0.165
-0.166
-0.166
-0.166
-0.166
-0.165
-0.164
-0.162
-0.160
-0.158
-0.156
-0.154
-0.152
-0.150
-0.148
-0.145
-0.143
-0.141
-0.140
-0.138
-0.136
-0.134
-0.133
-0.132
-0.130
-0.129
-0.128
-0.127
-0.127
-0.126
-0.125
-0.125
-0.125
-0.125
-0.124
-0.124
-0.124
-0.124
-0.124
-0.124
-0.124
-0.124
-0.124
-0.124
-0.124
-0.124
-0.123
-0.123
-0.123
-0.123
-0.123
-0.123
-0.123
-0.123
-0.124
-0.124
-0.124
-0.124
-0.125
-0.125
-0.125
-0.126
-0.126
-0.126
-0.127
-0.127
-0.127
-0.127
-0.127
-0.127
-0.127
-0.127
-0.126
-0.126
-0.126
-0.126
-0.125
-0.125
-0.125
-0.124
-0.124
-0.123
-0.123
-0.123
-0.122
-0.142
-0.141
-0.141
-0.140
-0.139
-0.139
-0.138
-0.138
-0.137
-0.136
-0.136
-0.136
-0.135
-0.135
-0.135
-0.135
-0.136
-0.136
-0.137
-0.138
-0.138
-0.139
-0.140
-0.141
-0.142
-0.143
-0.144
-0.145
-0.146
-0.146
-0.147
-0.147
-0.147
-0.147
-0.147
-0.147
-0.147
-0.147
-0.147
-0.147
-0.148
-0.149
-0.150
-0.151
-0.153
-0.155
-0.157
-0.159
-0.160
-0.162
-0.164
-0.165
-0.165
-0.165
-0.165
-0.164
-0.164
-0.162
-0.161
-0.159
-0.157
-0.155
-0.153
-0.151
-0.149
-0.148
-0.146
-0.144
-0.142
-0.140
-0.139
-0.137
-0.136
-0.135
-0.134
-0.133
-0.132
-0.131
-0.130
-0.130
-0.129
-0.129
-0.129
-0.128
-0.128
-0.128
-0.128
-0.128
-0.128
-0.128
-0.128
-0.128
-0.128
-0.127
-0.127
-0.127
-0.127
-0.127
-0.126
-0.126
-0.126
-0.126
-0.126
-0.126
-0.126
-0.126
-0.126
-0.127
-0.127
-0.127
-0.127
-0.127
-0.127
-0.127
-0.128
-0.128
-0.128
-0.128
-0.128
-0.127
-0.127
-0.127
-0.127
-0.127
-0.126
-0.126
-0.126
-0.125
-0.125
-0.125
-0.124
-0.124
-0.123
-0.123
-0.122
-0.142
-0.141
-0.141
-0.141
-0.140
-0.140
-0.139
-0.139
-0.138
-0.138
-0.137
-0.137
-0.137
-0.137
-0.137
-0.137
-0.137
-0.138
-0.139
-0.139
-0.140
-0.141
-0.142
-0.143
-0.143
-0.144
-0.145
-0.146
-0.146
-0.147
-0.147
-0.147
-0.147
-0.147
-0.147
-0.147
-0.147
-0.147
-0.147
-0.147
-0.148
-0.148
-0.149
-0.151
-0.152
-0.154
-0.156
-0.158
-0.159
-0.161
-0.162
-0.163
-0.164
-0.164
-0.164
-0.164
-0.163
-0.162
-0.161
-0.159
-0.158
-0.156
-0.155
-0.153
-0.151
-0.149
-0.148
-0.146
-0.144
-0.143
-0.142
-0.140
-0.139
-0.138
-0.137
-0.136
-0.135
-0.134
-0.134
-0.133
-0.133
-0.132
-0.132
-0.132
-0.132
-0.132
-0.132
-0.132
-0.132
-0.132
-0.131
-0.131
-0.131
-0.131
-0.131
-0.130
-0.130
-0.130
-0.129
-0.129
-0.129
-0.129
-0.129
-0.129
-0.128
-0.128
-0.128
-0.128
-0.128
-0.129
-0.129
-0.129
-0.129
-0.129
-0.129
-0.129
-0.128
-0.128
-0.128
-0.128
-0.128
-0.128
-0.127
-0.127
-0.127
-0.126
-0.126
-0.126
-0.125
-0.125
-0.124
-0.124
-0.123
-0.123
-0.123
-0.142
-0.142
-0.141
-0.141
-0.141
-0.140
-0.140
-0.139
-0.139
-0.139
-0.139
-0.138
-0.138
-0.138
-0.138
-0.139
-0.139
-0.140
-0.140
-0.141
-0.141
-0.142
-0.143
-0.144
-0.144
-0.145
-0.146
-0.146
-0.147
-0.147
-0.147
-0.147
-0.147
-0.147
-0.147
-0.147
-0.147
-0.147
-0.147
-0.147
-0.148
-0.149
-0.149
-0.151
-0.152
-0.153
-0.155
-0.157
-0.159
-0.160
-0.161
-0.162
-0.163
-0.164
-0.164
-0.163
-0.163
-0.162
-0.161
-0.160
-0.159
-0.157
-0.156
-0.154
-0.153
-0.151
-0.150
-0.148
-0.147
-0.145
-0.144
-0.143
-0.142
-0.141
-0.140
-0.139
-0.138
-0.138
-0.137
-0.137
-0.136
-0.136
-0.136
-0.136
-0.135
-0.135
-0.135
-0.135
-0.135
-0.135
-0.135
-0.134
-0.134
-0.134
-0.134
-0.133
-0.133
-0.133
-0.132
-0.132
-0.132
-0.131
-0.131
-0.131
-0.131
-0.130
-0.130
-0.130
-0.130
-0.130
-0.130
-0.130
-0.130
-0.130
-0.130
-0.129
-0.129
-0.129
-0.129
-0.129
-0.128
-0.128
-0.128
-0.127
-0.127
-0.127
-0.126
-0.126
-0.125
-0.125
-0.125
-0.124
-0.124
-0.123
-0.123
-0.142
-0.142
-0.142
-0.141
-0.141
-0.141
-0.141
-0.140
-0.140
-0.140
-0.140
-0.140
-0.140
-0.140
-0.140
-0.140
-0.140
-0.141
-0.141
-0.142
-0.143
-0.143
-0.144
-0.145
-0.145
-0.146
-0.146
-0.147
-0.147
-0.148
-0.148
-0.148
-0.148
-0.148
-0.148
-0.148
-0.148
-0.148
-0.148
-0.148
-0.148
-0.149
-0.150
-0.151
-0.152
-0.153
-0.155
-0.156
-0.158
-0.159
-0.161
-0.162
-0.162
-0.163
-0.163
-0.163
-0.163
-0.162
-0.161
-0.160
-0.159
-0.158
-0.157
-0.155
-0.154
-0.152
-0.151
-0.150
-0.149
-0.147
-0.146
-0.145
-0.144
-0.143
-0.143
-0.142
-0.141
-0.141
-0.140
-0.140
-0.139
-0.139
-0.139
-0.139
-0.139
-0.139
-0.139
-0.138
-0.138
-0.138
-0.138
-0.138
-0.137
-0.137
-0.137
-0.136
-0.136
-0.135
-0.135
-0.134
-0.134
-0.134
-0.133
-0.133
-0.133
-0.132
-0.132
-0.132
-0.132
-0.131
-0.131
-0.131
-0.131
-0.131
-0.131
-0.130
-0.130
-0.130
-0.130
-0.129
-0.129
-0.129
-0.128
-0.128
-0.127
-0.127
-0.127
-0.126
-0.126
-0.125
-0.125
-0.124
-0.124
-0.123
-0.123
-0.142
-0.142
-0.142
-0.142
-0.142
-0.141
-0.141
-0.141
-0.141
-0.141
-0.141
-0.141
-0.141
-0.141
-0.141
-0.141
-0.142
-0.142
-0.143
-0.143
-0.144
-0.144
-0.145
-0.146
-0.146
-0.147
-0.147
-0.148
-0.148
-0.148
-0.148
-0.148
-0.148
-0.148
-0.148
-0.148
-0.148
-0.148
-0.148
-0.148
-0.149
-0.149
-0.150
-0.151
-0.152
-0.153
-0.155
-0.156
-0.158
-0.159
-0.160
-0.161
-0.162
-0.162
-0.163
-0.163
-0.162
-0.162
-0.161
-0.160
-0.159
-0.158
-0.157
-0.156
-0.155
-0.154
-0.153
-0.152
-0.151
-0.149
-0.148
-0.148
-0.147
-0.146
-0.145
-0.145
-0.144
-0.144
-0.143
-0.143
-0.143
-0.142
-0.142
-0.142
-0.142
-0.142
-0.142
-0.141
-0.141
-0.141
-0.141
-0.140
-0.140
-0.140
-0.139
-0.139
-0.138
-0.138
-0.137
-0.137
-0.136
-0.136
-0.135
-0.135
-0.134
-0.134
-0.134
-0.133
-0.133
-0.133
-0.133
-0.132
-0.132
-0.132
-0.131
-0.131
-0.131
-0.131
-0.130
-0.130
-0.129
-0.129
-0.129
-0.128
-0.128
-0.127
-0.127
-0.127
-0.126
-0.126
-0.125
-0.125
-0.124
-0.124
-0.123
-0.142
-0.142
-0.142
-0.142
-0.142
-0.142
-0.142
-0.142
-0.142
-0.142
-0.142
-0.142
-0.142
-0.142
-0.142
-0.143
-0.143
-0.143
-0.144
-0.144
-0.145
-0.145
-0.146
-0.147
-0.147
-0.148
-0.148
-0.148
-0.149
-0.149
-0.149
-0.149
-0.149
-0.149
-0.149
-0.149
-0.149
-0.149
-0.149
-0.149
-0.149
-0.150
-0.151
-0.152
-0.153
-0.154
-0.155
-0.156
-0.157
-0.159
-0.160
-0.161
-0.161
-0.162
-0.162
-0.162
-0.162
-0.162
-0.161
-0.161
-0.160
-0.159
-0.158
-0.157
-0.156
-0.155
-0.154
-0.153
-0.152
-0.151
-0.150
-0.150
-0.149
-0.148
-0.148
-0.147
-0.147
-0.146
-0.146
-0.146
-0.145
-0.145
-0.145
-0.145
-0.145
-0.145
-0.144
-0.144
-0.144
-0.144
-0.143
-0.143
-0.143
-0.142
-0.142
-0.141
-0.141
-0.140
-0.139
-0.139
-0.138
-0.138
-0.137
-0.137
-0.136
-0.136
-0.135
-0.135
-0.134
-0.134
-0.134
-0.133
-0.133
-0.133
-0.132
-0.132
-0.132
-0.131
-0.131
-0.130
-0.130
-0.130
-0.129
-0.129
-0.128
-0.128
-0.127
-0.127
-0.126
-0.126
-0.125
-0.125
-0.124
-0.124
-0.123
-0.142
-0.142
-0.142
-0.142
-0.142
-0.142
-0.142
-0.142
-0.142
-0.142
-0.142
-0.143
-0.143
-0.143
-0.143
-0.144
-0.144
-0.144
-0.145
-0.145
-0.146
-0.146
-0.147
-0.147
-0.148
-0.148
-0.149
-0.149
-0.149
-0.149
-0.150
-0.150
-0.150
-0.150
-0.150
-0.150
-0.150
-0.150
-0.150
-0.150
-0.150
-0.151
-0.151
-0.152
-0.153
-0.154
-0.155
-0.156
-0.157
-0.159
-0.159
-0.160
-0.161
-0.162
-0.162
-0.162
-0.162
-0.162
-0.161
-0.161
-0.160
-0.159
-0.159
-0.158
-0.157
-0.156
-0.155
-0.155
-0.154
-0.153
-0.152
-0.152
-0.151
-0.150
-0.150
-0.149
-0.149
-0.149
-0.148
-0.148
-0.148
-0.148
-0.148
-0.147
-0.147
-0.147
-0.147
-0.147
-0.146
-0.146
-0.146
-0.145
-0.145
-0.144
-0.144
-0.143
-0.143
-0.142
-0.141
-0.141
-0.140
-0.139
-0.139
-0.138
-0.138
-0.137
-0.137
-0.136
-0.136
-0.135
-0.135
-0.134
-0.134
-0.133
-0.133
-0.133
-0.132
-0.132
-0.131
-0.131
-0.130
-0.130
-0.130
-0.129
-0.129
-0.128
-0.128
-0.127
-0.127
-0.126
-0.126
-0.125
-0.125
-0.124
-0.123
-0.143
-0.143
-0.143
-0.143
-0.143
-0.143
-0.143
-0.143
-0.143
-0.143
-0.143
-0.143
-0.143
-0.144
-0.144
-0.144
-0.145
-0.145
-0.146
-0.146
-0.147
-0.147
-0.148
-0.148
-0.148
-0.149
-0.149
-0.150
-0.150
-0.150
-0.150
-0.150
-0.150
-0.150
-0.150
-0.150
-0.150
-0.150
-0.151
-0.151
-0.151
-0.152
-0.152
-0.153
-0.154
-0.155
-0.156
-0.157
-0.158
-0.159
-0.159
-0.160
-0.161
-0.161
-0.162
-0.162
-0.162
-0.162
-0.161
-0.161
-0.161
-0.160
-0.159
-0.159
-0.158
-0.157
-0.157
-0.156
-0.155
-0.155
-0.154
-0.153
-0.153
-0.152
-0.152
-0.152
-0.151
-0.151
-0.151
-0.151
-0.150
-0.150
-0.150
-0.150
-0.150
-0.150
-0.149
-0.149
-0.149
-0.148
-0.148
-0.147
-0.147
-0.146
-0.146
-0.145
-0.145
-0.144
-0.143
-0.142
-0.142
-0.141
-0.140
-0.140
-0.139
-0.139
-0.138
-0.137
-0.137
-0.136
-0.136
-0.135
-0.135
-0.134
-0.134
-0.133
-0.133
-0.132
-0.132
-0.131
-0.131
-0.130
-0.130
-0.129
-0.129
-0.128
-0.128
-0.127
-0.127
-0.126
-0.126
-0.125
-0.125
-0.124
-0.124
-0.143
-0.143
-0.143
-0.143
-0.143
-0.143
-0.143
-0.143
-0.143
-0.144
-0.144
-0.144
-0.144
-0.144
-0.145
-0.145
-0.145
-0.146
-0.146
-0.147
-0.147
-0.148
-0.148
-0.149
-0.149
-0.149
-0.150
-0.150
-0.150
-0.151
-0.151
-0.151
-0.151
-0.151
-0.151
-0.151
-0.151
-0.151
-0.151
-0.152
-0.152
-0.152
-0.153
-0.154
-0.154
-0.155
-0.156
-0.157
-0.158
-0.159
-0.159
-0.160
-0.161
-0.161
-0.162
-0.162
-0.162
-0.162
-0.162
-0.161
-0.161
-0.160
-0.160
-0.159
-0.159
-0.158
-0.158
-0.157
-0.156
-0.156
-0.155
-0.155
-0.155
-0.154
-0.154
-0.153
-0.153
-0.153
-0.153
-0.153
-0.152
-0.152
-0.152
-0.152
-0.152
-0.152
-0.151
-0.151
-0.151
-0.150
-0.150
-0.149
-0.149
-0.148
-0.148
-0.147
-0.146
-0.145
-0.145
-0.144
-0.143
-0.143
-0.142
-0.141
-0.140
-0.140
-0.139
-0.138
-0.138
-0.137
-0.137
-0.136
-0.136
-0.135
-0.134
-0.134
-0.133
-0.133
-0.132
-0.132
-0.131
-0.131
-0.130
-0.130
-0.129
-0.129
-0.128
-0.128
-0.127
-0.126
-0.126
-0.125
-0.125
-0.124
-0.124
-0.143
-0.143
-0.143
-0.143
-0.143
-0.143
-0.143
-0.144
-0.144
-0.144
-0.144
-0.144
-0.145
-0.145
-0.145
-0.146
-0.146
-0.147
-0.147
-0.147
-0.148
-0.148
-0.149
-0.149
-0.150
-0.150
-0.150
-0.151
-0.151
-0.151
-0.151
-0.152
-0.152
-0.152
-0.152
-0.152
-0.152
-0.152
-0.152
-0.153
-0.153
-0.153
-0.154
-0.154
-0.155
-0.156
-0.156
-0.157
-0.158
-0.159
-0.160
-0.160
-0.161
-0.161
-0.162
-0.162
-0.162
-0.162
-0.162
-0.161
-0.161
-0.161
-0.160
-0.160
-0.159
-0.159
-0.159
-0.158
-0.158
-0.157
-0.157
-0.156
-0.156
-0.156
-0.155
-0.155
-0.155
-0.155
-0.155
-0.154
-0.154
-0.154
-0.154
-0.154
-0.154
-0.153
-0.153
-0.153
-0.153
-0.152
-0.152
-0.151
-0.150
-0.150
-0.149
-0.148
-0.148
-0.147
-0.146
-0.145
-0.145
-0.144
-0.143
-0.142
-0.142
-0.141
-0.140
-0.139
-0.139
-0.138
-0.138
-0.137
-0.136
-0.136
-0.135
-0.135
-0.134
-0.133
-0.133
-0.132
-0.132
-0.131
-0.131
-0.130
-0.129
-0.129
-0.128
-0.128
-0.127
-0.127
-0.126
-0.126
-0.125
-0.124
-0.124
-0.142
-0.143
-0.143
-0.143
-0.143
-0.143
-0.144
-0.144
-0.144
-0.144
-0.145
-0.145
-0.145
-0.145
-0.146
-0.146
-0.147
-0.147
-0.147
-0.148
-0.148
-0.149
-0.149
-0.150
-0.150
-0.151
-0.151
-0.151
-0.151
-0.152
-0.152
-0.152
-0.152
-0.152
-0.152
-0.153
-0.153
-0.153
-0.153
-0.153
-0.154
-0.154
-0.155
-0.155
-0.156
-0.156
-0.157
-0.158
-0.158
-0.159
-0.160
-0.160
-0.161
-0.161
-0.162
-0.162
-0.162
-0.162
-0.162
-0.162
-0.161
-0.161
-0.161
-0.160
-0.160
-0.160
-0.159
-0.159
-0.159
-0.158
-0.158
-0.158
-0.157
-0.157
-0.157
-0.157
-0.157
-0.156
-0.156
-0.156
-0.156
-0.156
-0.156
-0.156
-0.155
-0.155
-0.155
-0.154
-0.154
-0.154
-0.153
-0.153
-0.152
-0.151
-0.150
-0.150
-0.149
-0.148
-0.147
-0.147
-0.146
-0.145
-0.144
-0.143
-0.143
-0.142
-0.141
-0.140
-0.140
-0.139
-0.138
-0.138
-0.137
-0.136
-0.136
-0.135
-0.134
-0.134
-0.133
-0.133
-0.132
-0.131
-0.131
-0.130
-0.130
-0.129
-0.129
-0.128
-0.127
-0.127
-0.126
-0.126
-0.125
-0.125
-0.124
-0.142
-0.143
-0.143
-0.143
-0.143
-0.144
-0.144
-0.144
-0.144
-0.145
-0.145
-0.145
-0.145
-0.146
-0.146
-0.147
-0.147
-0.147
-0.148
-0.148
-0.149
-0.149
-0.150
-0.150
-0.151
-0.151
-0.151
-0.152
-0.152
-0.152
-0.152
-0.153
-0.153
-0.153
-0.153
-0.153
-0.153
-0.154
-0.154
-0.154
-0.154
-0.155
-0.155
-0.156
-0.156
-0.157
-0.157
-0.158
-0.159
-0.159
-0.160
-0.160
-0.161
-0.161
-0.162
-0.162
-0.162
-0.162
-0.162
-0.162
-0.162
-0.161
-0.161
-0.161
-0.161
-0.160
-0.160
-0.160
-0.159
-0.159
-0.159
-0.159
-0.158
-0.158
-0.158
-0.158
-0.158
-0.158
-0.158
-0.158
-0.157
-0.157
-0.157
-0.157
-0.157
-0.156
-0.156
-0.156
-0.155
-0.155
-0.154
-0.154
-0.153
-0.152
-0.152
-0.151
-0.150
-0.149
-0.148
-0.148
-0.147
-0.146
-0.145
-0.144
-0.143
-0.143
-0.142
-0.141
-0.140
-0.140
-0.139
-0.138
-0.138
-0.137
-0.136
-0.136
-0.135
-0.134
-0.134
-0.133
-0.132
-0.132
-0.131
-0.131
-0.130
-0.129
-0.129
-0.128
-0.128
-0.127
-0.126
-0.126
-0.125
-0.125
-0.124
-0.142
-0.143
-0.143
-0.143
-0.143
-0.144
-0.144
-0.144
-0.144
-0.145
-0.145
-0.145
-0.146
-0.146
-0.147
-0.147
-0.147
-0.148
-0.148
-0.149
-0.149
-0.150
-0.150
-0.150
-0.151
-0.151
-0.152
-0.152
-0.152
-0.153
-0.153
-0.153
-0.153
-0.153
-0.154
-0.154
-0.154
-0.154
-0.154
-0.155
-0.155
-0.155
-0.156
-0.156
-0.157
-0.157
-0.158
-0.158
-0.159
-0.160
-0.160
-0.161
-0.161
-0.161
-0.162
-0.162
-0.162
-0.162
-0.162
-0.162
-0.162
-0.162
-0.162
-0.161
-0.161
-0.161
-0.161
-0.160
-0.160
-0.160
-0.160
-0.160
-0.160
-0.159
-0.159
-0.159
-0.159
-0.159
-0.159
-0.159
-0.159
-0.159
-0.158
-0.158
-0.158
-0.158
-0.157
-0.157
-0.156
-0.156
-0.155
-0.155
-0.154
-0.153
-0.153
-0.152
-0.151
-0.150
-0.149
-0.148
-0.148
-0.147
-0.146
-0.145
-0.144
-0.143
-0.143
-0.142
-0.141
-0.140
-0.139
-0.139
-0.138
-0.137
-0.137
-0.136
-0.135
-0.135
-0.134
-0.133
-0.133
-0.132
-0.131
-0.131
-0.130
-0.130
-0.129
-0.128
-0.128
-0.127
-0.127
-0.126
-0.125
-0.125
-0.124
-0.142
-0.142
-0.143
-0.143
-0.143
-0.144
-0.144
-0.144
-0.145
-0.145
-0.145
-0.146
-0.146
-0.146
-0.147
-0.147
-0.148
-0.148
-0.149
-0.149
-0.149
-0.150
-0.150
-0.151
-0.151
-0.152
-0.152
-0.152
-0.153
-0.153
-0.153
-0.153
-0.154
-0.154
-0.154
-0.154
-0.155
-0.155
-0.155
-0.155
-0.156
-0.156
-0.156
-0.157
-0.157
-0.158
-0.158
-0.159
-0.159
-0.160
-0.160
-0.161
-0.161
-0.161
-0.162
-0.162
-0.162
-0.162
-0.162
-0.162
-0.162
-0.162
-0.162
-0.162
-0.162
-0.161
-0.161
-0.161
-0.161
-0.161
-0.161
-0.160
-0.160
-0.160
-0.160
-0.160
-0.160
-0.160
-0.160
-0.160
-0.160
-0.160
-0.159
-0.159
-0.159
-0.159
-0.158
-0.158
-0.157
-0.157
-0.156
-0.156
-0.155
-0.154
-0.153
-0.153
-0.152
-0.151
-0.150
-0.149
-0.148
-0.147
-0.147
-0.146
-0.145
-0.144
-0.143
-0.142
-0.142
-0.141
-0.140
-0.139
-0.139
-0.138
-0.137
-0.136
-0.136
-0.135
-0.134
-0.134
-0.133
-0.132
-0.132
-0.131
-0.130
-0.130
-0.129
-0.129
-0.128
-0.127
-0.127
-0.126
-0.126
-0.125
-0.124
-0.142
-0.142
-0.143
-0.143
-0.143
-0.144
-0.144
-0.144
-0.145
-0.145
-0.145
-0.146
-0.146
-0.147
-0.147
-0.147
-0.148
-0.148
-0.149
-0.149
-0.150
-0.150
-0.151
-0.151
-0.151
-0.152
-0.152
-0.153
-0.153
-0.153
-0.153
-0.154
-0.154
-0.154
-0.155
-0.155
-0.155
-0.155
-0.156
-0.156
-0.156
-0.156
-0.157
-0.157
-0.158
-0.158
-0.159
-0.159
-0.160
-0.160
-0.160
-0.161
-0.161
-0.161
-0.162
-0.162
-0.162
-0.162
-0.162
-0.162
-0.162
-0.162
-0.162
-0.162
-0.162
-0.162
-0.162
-0.162
-0.161
-0.161
-0.161
-0.161
-0.161
-0.161
-0.161
-0.161
-0.161
-0.161
-0.161
-0.161
-0.160
-0.160
-0.160
-0.160
-0.160
-0.159
-0.159
-0.159
-0.158
-0.158
-0.157
-0.156
-0.156
-0.155
-0.154
-0.153
-0.153
-0.152
-0.151
-0.150
-0.149
-0.148
-0.147
-0.146
-0.145
-0.145
-0.144
-0.143
-0.142
-0.141
-0.140
-0.140
-0.139
-0.138
-0.137
-0.137
-0.136
-0.135
-0.135
-0.134
-0.133
-0.133
-0.132
-0.131
-0.131
-0.130
-0.129
-0.129
-0.128
-0.127
-0.127
-0.126
-0.126
-0.125
-0.124
-0.142
-0.142
-0.143
-0.143
-0.143
-0.144
-0.144
-0.144
-0.145
-0.145
-0.145
-0.146
-0.146
-0.147
-0.147
-0.147
-0.148
-0.148
-0.149
-0.149
-0.150
-0.150
-0.151
-0.151
-0.152
-0.152
-0.152
-0.153
-0.153
-0.153
-0.154
-0.154
-0.154
-0.155
-0.155
-0.155
-0.155
-0.156
-0.156
-0.156
-0.157
-0.157
-0.157
-0.158
-0.158
-0.158
-0.159
-0.159
-0.160
-0.160
-0.161
-0.161
-0.161
-0.162
-0.162
-0.162
-0.162
-0.162
-0.162
-0.162
-0.162
-0.162
-0.162
-0.162
-0.162
-0.162
-0.162
-0.162
-0.162
-0.162
-0.162
-0.162
-0.162
-0.162
-0.162
-0.162
-0.161
-0.161
-0.161
-0.161
-0.161
-0.161
-0.161
-0.161
-0.160
-0.160
-0.160
-0.159
-0.159
-0.158
-0.158
-0.157
-0.156
-0.155
-0.155
-0.154
-0.153
-0.152
-0.151
-0.150
-0.149
-0.149
-0.148
-0.147
-0.146
-0.145
-0.144
-0.143
-0.142
-0.142
-0.141
-0.140
-0.139
-0.139
-0.138
-0.137
-0.136
-0.136
-0.135
-0.134
-0.133
-0.133
-0.132
-0.131
-0.131
-0.130
-0.129
-0.129
-0.128
-0.128
-0.127
-0.126
-0.126
-0.125
-0.125
-0.142
-0.142
-0.142
-0.143
-0.143
-0.143
-0.144
-0.144
-0.145
-0.145
-0.145
-0.146
-0.146
-0.147
-0.147
-0.148
-0.148
-0.148
-0.149
-0.149
-0.150
-0.150
-0.151
-0.151
-0.152
-0.152
-0.152
-0.153
-0.153
-0.154
-0.154
-0.154
-0.154
-0.155
-0.155
-0.155
-0.156
-0.156
-0.156
-0.157
-0.157
-0.157
-0.158
-0.158
-0.158
-0.159
-0.159
-0.160
-0.160
-0.160
-0.161
-0.161
-0.161
-0.162
-0.162
-0.162
-0.162
-0.162
-0.162
-0.162
-0.162
-0.162
-0.162
-0.162
-0.162
-0.162
-0.162
-0.162
-0.162
-0.162
-0.162
-0.162
-0.162
-0.162
-0.162
-0.162
-0.162
-0.162
-0.162
-0.162
-0.162
-0.162
-0.161
-0.161
-0.161
-0.160
-0.160
-0.160
-0.159
-0.159
-0.158
-0.157
-0.157
-0.156
-0.155
-0.154
-0.153
-0.153
-0.152
-0.151
-0.150
-0.149
-0.148
-0.147
-0.146
-0.145
-0.145
-0.144
-0.143
-0.142
-0.141
-0.140
-0.140
-0.139
-0.138
-0.137
-0.137
-0.136
-0.135
-0.134
-0.134
-0.133
-0.132
-0.132
-0.131
-0.130
-0.130
-0.129
-0.128
-0.128
-0.127
-0.126
-0.126
-0.125
-0.125
-0.141
-0.142
-0.142
-0.143
-0.143
-0.143
-0.144
-0.144
-0.145
-0.145
-0.145
-0.146
-0.146
-0.147
-0.147
-0.148
-0.148
-0.148
-0.149
-0.149
-0.150
-0.150
-0.151
-0.151
-0.152
-0.152
-0.152
-0.153
-0.153
-0.154
-0.154
-0.154
-0.155
-0.155
-0.155
-0.156
-0.156
-0.156
-0.157
-0.157
-0.157
-0.158
-0.158
-0.158
-0.159
-0.159
-0.159
-0.160
-0.160
-0.160
-0.161
-0.161
-0.161
-0.162
-0.162
-0.162
-0.162
-0.162
-0.162
-0.162
-0.163
-0.163
-0.163
-0.163
-0.163
-0.163
-0.163
-0.163
-0.163
-0.162
-0.162
-0.162
-0.162
-0.162
-0.162
-0.162
-0.162
-0.162
-0.162
-0.162
-0.162
-0.162
-0.162
-0.161
-0.161
-0.161
-0.160
-0.160
-0.159
-0.159
-0.158
-0.158
-0.157
-0.156
-0.155
-0.155
-0.154
-0.153
-0.152
-0.151
-0.150
-0.149
-0.148
-0.147
-0.147
-0.146
-0.145
-0.144
-0.143
-0.142
-0.141
-0.141
-0.140
-0.139
-0.138
-0.137
-0.137
-0.136
-0.135
-0.135
-0.134
-0.133
-0.132
-0.132
-0.131
-0.130
-0.130
-0.129
-0.128
-0.128
-0.127
-0.126
-0.126
-0.125
-0.125
-0.141
-0.142
-0.142
-0.142
-0.143
-0.143
-0.144
-0.144
-0.144
-0.145
-0.145
-0.146
-0.146
-0.147
-0.147
-0.147
-0.148
-0.148
-0.149
-0.149
-0.150
-0.150
-0.151
-0.151
-0.152
-0.152
-0.152
-0.153
-0.153
-0.154
-0.154
-0.154
-0.155
-0.155
-0.155
-0.156
-0.156
-0.156
-0.157
-0.157
-0.157
-0.158
-0.158
-0.158
-0.159
-0.159
-0.159
-0.160
-0.160
-0.160
-0.161
-0.161
-0.161
-0.162
-0.162
-0.162
-0.162
-0.162
-0.162
-0.162
-0.163
-0.163
-0.163
-0.163
-0.163
-0.163
-0.163
-0.163
-0.163
-0.163
-0.163
-0.163
-0.163
-0.163
-0.163
-0.163
-0.163
-0.163
-0.162
-0.162
-0.162
-0.162
-0.162
-0.162
-0.161
-0.161
-0.161
-0.160
-0.160
-0.159
-0.158
-0.158
-0.157
-0.156
-0.156
-0.155
-0.154
-0.153
-0.152
-0.151
-0.150
-0.150
-0.149
-0.148
-0.147
-0.146
-0.145
-0.144
-0.143
-0.142
-0.142
-0.141
-0.140
-0.139
-0.138
-0.138
-0.137
-0.136
-0.135
-0.135
-0.134
-0.133
-0.132
-0.132
-0.131
-0.130
-0.130
-0.129
-0.128
-0.128
-0.127
-0.126
-0.126
-0.125
-0.125
-0.141
-0.141
-0.142
-0.142
-0.143
-0.143
-0.143
-0.144
-0.144
-0.145
-0.145
-0.146
-0.146
-0.146
-0.147
-0.147
-0.148
-0.148
-0.149
-0.149
-0.150
-0.150
-0.151
-0.151
-0.152
-0.152
-0.152
-0.153
-0.153
-0.154
-0.154
-0.154
-0.155
-0.155
-0.155
-0.156
-0.156
-0.156
-0.157
-0.157
-0.157
-0.158
-0.158
-0.158
-0.159
-0.159
-0.159
-0.160
-0.160
-0.160
-0.161
-0.161
-0.161
-0.162
-0.162
-0.162
-0.162
-0.162
-0.162
-0.162
-0.163
-0.163
-0.163
-0.163
-0.163
-0.163
-0.163
-0.163
-0.163
-0.163
-0.163
-0.163
-0.163
-0.163
-0.163
-0.163
-0.163
-0.163
-0.163
-0.163
-0.162
-0.162
-0.162
-0.162
-0.161
-0.161
-0.161
-0.160
-0.160
-0.159
-0.159
-0.158
-0.157
-0.156
-0.156
-0.155
-0.154
-0.153
-0.152
-0.151
-0.151
-0.150
-0.149
-0.148
-0.147
-0.146
-0.145
-0.144
-0.143
-0.143
-0.142
-0.141
-0.140
-0.139
-0.139
-0.138
-0.137
-0.136
-0.135
-0.135
-0.134
-0.133
-0.133
-0.132
-0.131
-0.130
-0.130
-0.129
-0.128
-0.128
-0.127
-0.127
-0.126
-0.125
-0.125
-0.141
-0.141
-0.142
-0.142
-0.142
-0.143
-0.143
-0.144
-0.144
-0.144
-0.145
-0.145
-0.146
-0.146
-0.147
-0.147
-0.148
-0.148
-0.149
-0.149
-0.150
-0.150
-0.151
-0.151
-0.151
-0.152
-0.152
-0.153
-0.153
-0.154
-0.154
-0.154
-0.155
-0.155
-0.155
-0.156
-0.156
-0.156
-0.157
-0.157
-0.157
-0.158
-0.158
-0.158
-0.159
-0.159
-0.159
-0.160
-0.160
-0.160
-0.161
-0.161
-0.161
-0.161
-0.162
-0.162
-0.162
-0.162
-0.162
-0.162
-0.162
-0.163
-0.163
-0.163
-0.163
-0.163
-0.163
-0.163
-0.163
-0.163
-0.163
-0.163
-0.163
-0.163
-0.163
-0.163
-0.163
-0.163
-0.163
-0.163
-0.162
-0.162
-0.162
-0.162
-0.161
-0.161
-0.161
-0.160
-0.160
-0.159
-0.159
-0.158
-0.157
-0.156
-0.156
-0.155
-0.154
-0.153
-0.152
-0.152
-0.151
-0.150
-0.149
-0.148
-0.147
-0.146
-0.145
-0.144
-0.144
-0.143
-0.142
-0.141
-0.140
-0.139
-0.139
-0.138
-0.137
-0.136
-0.136
-0.135
-0.134
-0.133
-0.133
-0.132
-0.131
-0.131
-0.130
-0.129
-0.128
-0.128
-0.127
-0.127
-0.126
-0.125
-0.125
-0.140
-0.141
-0.141
-0.142
-0.142
-0.143
-0.143
-0.143
-0.144
-0.144
-0.145
-0.145
-0.146
-0.146
-0.147
-0.147
-0.148
-0.148
-0.148
-0.149
-0.149
-0.150
-0.150
-0.151
-0.151
-0.152
-0.152
-0.153
-0.153
-0.153
-0.154
-0.154
-0.155
-0.155
-0.155
-0.156
-0.156
-0.156
-0.157
-0.157
-0.157
-0.158
-0.158
-0.158
-0.159
-0.159
-0.159
-0.160
-0.160
-0.160
-0.161
-0.161
-0.161
-0.161
-0.162
-0.162
-0.162
-0.162
-0.162
-0.162
-0.162
-0.162
-0.163
-0.163
-0.163
-0.163
-0.163
-0.163
-0.163
-0.163
-0.163
-0.163
-0.163
-0.163
-0.163
-0.163
-0.163
-0.163
-0.163
-0.162
-0.162
-0.162
-0.162
-0.162
-0.161
-0.161
-0.161
-0.160
-0.160
-0.159
-0.158
-0.158
-0.157
-0.156
-0.156
-0.155
-0.154
-0.153
-0.152
-0.152
-0.151
-0.150
-0.149
-0.148
-0.147
-0.146
-0.145
-0.145
-0.144
-0.143
-0.142
-0.141
-0.140
-0.140
-0.139
-0.138
-0.137
-0.136
-0.136
-0.135
-0.134
-0.133
-0.133
-0.132
-0.131
-0.131
-0.130
-0.129
-0.129
-0.128
-0.127
-0.127
-0.126
-0.125
-0.125
-0.140
-0.140
-0.141
-0.141
-0.142
-0.142
-0.143
-0.143
-0.144
-0.144
-0.144
-0.145
-0.145
-0.146
-0.146
-0.147
-0.147
-0.148
-0.148
-0.149
-0.149
-0.150
-0.150
-0.151
-0.151
-0.152
-0.152
-0.152
-0.153
-0.153
-0.154
-0.154
-0.154
-0.155
-0.155
-0.156
-0.156
-0.156
-0.157
-0.157
-0.157
-0.158
-0.158
-0.158
-0.159
-0.159
-0.159
-0.160
-0.160
-0.160
-0.160
-0.161
-0.161
-0.161
-0.161
-0.162
-0.162
-0.162
-0.162
-0.162
-0.162
-0.162
-0.162
-0.162
-0.163
-0.163
-0.163
-0.163
-0.163
-0.163
-0.163
-0.163
-0.163
-0.163
-0.163
-0.163
-0.163
-0.163
-0.162
-0.162
-0.162
-0.162
-0.162
-0.161
-0.161
-0.161
-0.160
-0.160
-0.159
-0.159
-0.158
-0.158
-0.157
-0.156
-0.156
-0.155
-0.154
-0.153
-0.152
-0.151
-0.151
-0.150
-0.149
-0.148
-0.147
-0.146
-0.145
-0.145
-0.144
-0.143
-0.142
-0.141
-0.140
-0.140
-0.139
-0.138
-0.137
-0.136
-0.136
-0.135
-0.134
-0.133
-0.133
-0.132
-0.131
-0.131
-0.130
-0.129
-0.128
-0.128
-0.127
-0.126
-0.126
-0.125
-0.125
-0.140
-0.140
-0.141
-0.141
-0.141
-0.142
-0.142
-0.143
-0.143
-0.144
-0.144
-0.145
-0.145
-0.146
-0.146
-0.147
-0.147
-0.148
-0.148
-0.149
-0.149
-0.149
-0.150
-0.150
-0.151
-0.151
-0.152
-0.152
-0.153
-0.153
-0.153
-0.154
-0.154
-0.155
-0.155
-0.155
-0.156
-0.156
-0.157
-0.157
-0.157
-0.158
-0.158
-0.158
-0.159
-0.159
-0.159
-0.159
-0.160
-0.160
-0.160
-0.161
-0.161
-0.161
-0.161
-0.161
-0.162
-0.162
-0.162
-0.162
-0.162
-0.162
-0.162
-0.162
-0.162
-0.162
-0.163
-0.163
-0.163
-0.163
-0.163
-0.163
-0.163
-0.163
-0.163
-0.163
-0.162
-0.162
-0.162
-0.162
-0.162
-0.162
-0.162
-0.161
-0.161
-0.161
-0.160
-0.160
-0.159
-0.159
-0.158
-0.157
-0.157
-0.156
-0.155
-0.155
-0.154
-0.153
-0.152
-0.151
-0.150
-0.150
-0.149
-0.148
-0.147
-0.146
-0.145
-0.144
-0.144
-0.143
-0.142
-0.141
-0.140
-0.140
-0.139
-0.138
-0.137
-0.136
-0.136
-0.135
-0.134
-0.133
-0.133
-0.132
-0.131
-0.131
-0.130
-0.129
-0.128
-0.128
-0.127
-0.126
-0.126
-0.125
-0.125
-0.139
-0.140
-0.140
-0.141
-0.141
-0.142
-0.142
-0.143
-0.143
-0.143
-0.144
-0.144
-0.145
-0.145
-0.146
-0.146
-0.147
-0.147
-0.148
-0.148
-0.149
-0.149
-0.150
-0.150
-0.151
-0.151
-0.152
-0.152
-0.152
-0.153
-0.153
-0.154
-0.154
-0.154
-0.155
-0.155
-0.156
-0.156
-0.156
-0.157
-0.157
-0.157
-0.158
-0.158
-0.158
-0.159
-0.159
-0.159
-0.160
-0.160
-0.160
-0.160
-0.161
-0.161
-0.161
-0.161
-0.161
-0.161
-0.162
-0.162
-0.162
-0.162
-0.162
-0.162
-0.162
-0.162
-0.162
-0.162
-0.162
-0.162
-0.162
-0.162
-0.162
-0.162
-0.162
-0.162
-0.162
-0.162
-0.162
-0.162
-0.162
-0.161
-0.161
-0.161
-0.161
-0.160
-0.160
-0.159
-0.159
-0.158
-0.158
-0.157
-0.156
-0.156
-0.155
-0.154
-0.154
-0.153
-0.152
-0.151
-0.150
-0.149
-0.149
-0.148
-0.147
-0.146
-0.145
-0.144
-0.144
-0.143
-0.142
-0.141
-0.140
-0.139
-0.139
-0.138
-0.137
-0.136
-0.136
-0.135
-0.134
-0.133
-0.133
-0.132
-0.131
-0.130
-0.130
-0.129
-0.128
-0.128
-0.127
-0.126
-0.126
-0.125
-0.124
-0.139
-0.139
-0.140
-0.140
-0.141
-0.141
-0.142
-0.142
-0.143
-0.143
-0.144
-0.144
-0.145
-0.145
-0.146
-0.146
-0.146
-0.147
-0.147
-0.148
-0.148
-0.149
-0.149
-0.150
-0.150
-0.151
-0.151
-0.152
-0.152
-0.153
-0.153
-0.153
-0.154
-0.154
-0.155
-0.155
-0.155
-0.156
-0.156
-0.156
-0.157
-0.157
-0.157
-0.158
-0.158
-0.158
-0.159
-0.159
-0.159
-0.160
-0.160
-0.160
-0.160
-0.160
-0.161
-0.161
-0.161
-0.161
-0.161
-0.161
-0.162
-0.162
-0.162
-0.162
-0.162
-0.162
-0.162
-0.162
-0.162
-0.162
-0.162
-0.162
-0.162
-0.162
-0.162
-0.162
-0.162
-0.162
-0.162
-0.162
-0.161
-0.161
-0.161
-0.161
-0.160
-0.160
-0.159
-0.159
-0.158
-0.158
-0.157
-0.157
-0.156
-0.155
-0.155
-0.154
-0.153
-0.153
-0.152
-0.151
-0.150
-0.149
-0.148
-0.148
-0.147
-0.146
-0.145
-0.144
-0.143
-0.143
-0.142
-0.141
-0.140
-0.139
-0.139
-0.138
-0.137
-0.136
-0.136
-0.135
-0.134
-0.133
-0.133
-0.132
-0.131
-0.130
-0.130
-0.129
-0.128
-0.128
-0.127
-0.126
-0.126
-0.125
-0.124
-0.139
-0.139
-0.140
-0.140
-0.140
-0.141
-0.141
-0.142
-0.142
-0.143
-0.143
-0.144
-0.144
-0.145
-0.145
-0.146
-0.146
-0.147
-0.147
-0.148
-0.148
-0.149
-0.149
-0.150
-0.150
-0.150
-0.151
-0.151
-0.152
-0.152
-0.153
-0.153
-0.153
-0.154
-0.154
-0.155
-0.155
-0.155
-0.156
-0.156
-0.156
-0.157
-0.157
-0.157
-0.158
-0.158
-0.158
-0.159
-0.159
-0.159
-0.160
-0.160
-0.160
-0.160
-0.160
-0.161
-0.161
-0.161
-0.161
-0.161
-0.161
-0.161
-0.161
-0.162
-0.162
-0.162
-0.162
-0.162
-0.162
-0.162
-0.162
-0.162
-0.162
-0.162
-0.162
-0.162
-0.162
-0.161
-0.161
-0.161
-0.161
-0.161
-0.160
-0.160
-0.160
-0.159
-0.159
-0.159
-0.158
-0.158
-0.157
-0.156
-0.156
-0.155
-0.154
-0.154
-0.153
-0.152
-0.151
-0.151
-0.150
-0.149
-0.148
-0.147
-0.147
-0.146
-0.145
-0.144
-0.143
-0.143
-0.142
-0.141
-0.140
-0.139
-0.139
-0.138
-0.137
-0.136
-0.135
-0.135
-0.134
-0.133
-0.132
-0.132
-0.131
-0.130
-0.130
-0.129
-0.128
-0.128
-0.127
-0.126
-0.126
-0.125
-0.124
-0.138
-0.139
-0.139
-0.140
-0.140
-0.141
-0.141
-0.141
-0.142
-0.142
-0.143
-0.143
-0.144
-0.144
-0.145
-0.145
-0.146
-0.146
-0.147
-0.147
-0.148
-0.148
-0.149
-0.149
-0.150
-0.150
-0.151
-0.151
-0.151
-0.152
-0.152
-0.153
-0.153
-0.154
-0.154
-0.154
-0.155
-0.155
-0.155
-0.156
-0.156
-0.157
-0.157
-0.157
-0.157
-0.158
-0.158
-0.158
-0.159
-0.159
-0.159
-0.159
-0.160
-0.160
-0.160
-0.160
-0.160
-0.161
-0.161
-0.161
-0.161
-0.161
-0.161
-0.161
-0.161
-0.161
-0.161
-0.161
-0.162
-0.162
-0.162
-0.162
-0.161
-0.161
-0.161
-0.161
-0.161
-0.161
-0.161
-0.161
-0.161
-0.160
-0.160
-0.160
-0.159
-0.159
-0.159
-0.158
-0.158
-0.157
-0.157
-0.156
-0.155
-0.155
-0.154
-0.153
-0.153
-0.152
-0.151
-0.150
-0.150
-0.149
-0.148
-0.147
-0.146
-0.146
-0.145
-0.144
-0.143
-0.142
-0.142
-0.141
-0.140
-0.139
-0.138
-0.138
-0.137
-0.136
-0.135
-0.135
-0.134
-0.133
-0.132
-0.132
-0.131
-0.130
-0.130
-0.129
-0.128
-0.127
-0.127
-0.126
-0.125
-0.125
-0.124
-0.138
-0.138
-0.139
-0.139
-0.140
-0.140
-0.141
-0.141
-0.142
-0.142
-0.143
-0.143
-0.143
-0.144
-0.144
-0.145
-0.145
-0.146
-0.146
-0.147
-0.147
-0.148
-0.148
-0.149
-0.149
-0.150
-0.150
-0.151
-0.151
-0.151
-0.152
-0.152
-0.153
-0.153
-0.154
-0.154
-0.154
-0.155
-0.155
-0.155
-0.156
-0.156
-0.156
-0.157
-0.157
-0.157
-0.158
-0.158
-0.158
-0.159
-0.159
-0.159
-0.159
-0.159
-0.160
-0.160
-0.160
-0.160
-0.160
-0.160
-0.161
-0.161
-0.161
-0.161
-0.161
-0.161
-0.161
-0.161
-0.161
-0.161
-0.161
-0.161
-0.161
-0.161
-0.161
-0.161
-0.161
-0.161
-0.160
-0.160
-0.160
-0.160
-0.160
-0.159
-0.159
-0.159
-0.158
-0.158
-0.157
-0.157
-0.156
-0.156
-0.155
-0.154
-0.154
-0.153
-0.152
-0.152
-0.151
-0.150
-0.149
-0.149
-0.148
-0.147
-0.146
-0.145
-0.145
-0.144
-0.143
-0.142
-0.141
-0.141
-0.140
-0.139
-0.138
-0.137
-0.137
-0.136
-0.135
-0.134
-0.134
-0.133
-0.132
-0.132
-0.131
-0.130
-0.129
-0.129
-0.128
-0.127
-0.127
-0.126
-0.125
-0.125
-0.124
-0.137
-0.138
-0.138
-0.139
-0.139
-0.140
-0.140
-0.141
-0.141
-0.142
-0.142
-0.143
-0.143
-0.144
-0.144
-0.145
-0.145
-0.146
-0.146
-0.146
-0.147
-0.147
-0.148
-0.148
-0.149
-0.149
-0.150
-0.150
-0.151
-0.151
-0.152
-0.152
-0.152
-0.153
-0.153
-0.154
-0.154
-0.154
-0.155
-0.155
-0.155
-0.156
-0.156
-0.156
-0.157
-0.157
-0.157
-0.158
-0.158
-0.158
-0.158
-0.159
-0.159
-0.159
-0.159
-0.159
-0.160
-0.160
-0.160
-0.160
-0.160
-0.160
-0.160
-0.160
-0.161
-0.161
-0.161
-0.161
-0.161
-0.161
-0.161
-0.161
-0.161
-0.161
-0.161
-0.160
-0.160
-0.160
-0.160
-0.160
-0.160
-0.159
-0.159
-0.159
-0.158
-0.158
-0.158
-0.157
-0.157
-0.156
-0.156
-0.155
-0.154
-0.154
-0.153
-0.153
-0.152
-0.151
-0.150
-0.150
-0.149
-0.148
-0.147
-0.147
-0.146
-0.145
-0.144
-0.143
-0.143
-0.142
-0.141
-0.140
-0.140
-0.139
-0.138
-0.137
-0.136
-0.136
-0.135
-0.134
-0.134
-0.133
-0.132
-0.131
-0.131
-0.130
-0.129
-0.129
-0.128
-0.127
-0.127
-0.126
-0.125
-0.125
-0.124
-0.137
-0.137
-0.138
-0.138
-0.139
-0.139
-0.140
-0.140
-0.141
-0.141
-0.142
-0.142
-0.143
-0.143
-0.144
-0.144
-0.145
-0.145
-0.146
-0.146
-0.147
-0.147
-0.147
-0.148
-0.148
-0.149
-0.149
-0.150
-0.150
-0.151
-0.151
-0.152
-0.152
-0.152
-0.153
-0.153
-0.154
-0.154
-0.154
-0.155
-0.155
-0.155
-0.156
-0.156
-0.156
-0.157
-0.157
-0.157
-0.157
-0.158
-0.158
-0.158
-0.158
-0.159
-0.159
-0.159
-0.159
-0.159
-0.159
-0.160
-0.160
-0.160
-0.160
-0.160
-0.160
-0.160
-0.160
-0.160
-0.160
-0.160
-0.160
-0.160
-0.160
-0.160
-0.160
-0.160
-0.160
-0.160
-0.159
-0.159
-0.159
-0.159
-0.159
-0.158
-0.158
-0.157
-0.157
-0.157
-0.156
-0.156
-0.155
-0.155
-0.154
-0.153
-0.153
-0.152
-0.151
-0.151
-0.150
-0.149
-0.149
-0.148
-0.147
-0.146
-0.146
-0.145
-0.144
-0.143
-0.142
-0.142
-0.141
-0.140
-0.139
-0.139
-0.138
-0.137
-0.136
-0.136
-0.135
-0.134
-0.133
-0.133
-0.132
-0.131
-0.130
-0.130
-0.129
-0.128
-0.128
-0.127
-0.126
-0.126
-0.125
-0.124
-0.124
-0.137
-0.137
-0.138
-0.138
-0.138
-0.139
-0.139
-0.140
-0.140
-0.141
-0.141
-0.142
-0.142
-0.143
-0.143
-0.144
-0.144
-0.145
-0.145
-0.146
-0.146
-0.147
-0.147
-0.147
-0.148
-0.148
-0.149
-0.149
-0.150
-0.150
-0.151
-0.151
-0.151
-0.152
-0.152
-0.153
-0.153
-0.153
-0.154
-0.154
-0.155
-0.155
-0.155
-0.156
-0.156
-0.156
-0.156
-0.157
-0.157
-0.157
-0.158
-0.158
-0.158
-0.158
-0.158
-0.159
-0.159
-0.159
-0.159
-0.159
-0.159
-0.159
-0.159
-0.160
-0.160
-0.160
-0.160
-0.160
-0.160
-0.160
-0.160
-0.160
-0.160
-0.160
-0.159
-0.159
-0.159
-0.159
-0.159
-0.159
-0.158
-0.158
-0.158
-0.158
-0.157
-0.157
-0.157
-0.156
-0.156
-0.155
-0.155
-0.154
-0.153
-0.153
-0.152
-0.152
-0.151
-0.150
-0.150
-0.149
-0.148
-0.147
-0.147
-0.146
-0.145
-0.144
-0.144
-0.143
-0.142
-0.141
-0.141
-0.140
-0.139
-0.138
-0.138
-0.137
-0.136
-0.135
-0.135
-0.134
-0.133
-0.132
-0.132
-0.131
-0.130
-0.130
-0.129
-0.128
-0.128
-0.127
-0.126
-0.126
-0.125
-0.124
-0.124
-0.136
-0.137
-0.137
-0.138
-0.138
-0.138
-0.139
-0.139
-0.140
-0.140
-0.141
-0.141
-0.142
-0.142
-0.143
-0.143
-0.144
-0.144
-0.145
-0.145
-0.146
-0.146
-0.147
-0.147
-0.147
-0.148
-0.148
-0.149
-0.149
-0.150
-0.150
-0.151
-0.151
-0.151
-0.152
-0.152
-0.153
-0.153
-0.153
-0.154
-0.154
-0.154
-0.155
-0.155
-0.155
-0.156
-0.156
-0.156
-0.157
-0.157
-0.157
-0.157
-0.157
-0.158
-0.158
-0.158
-0.158
-0.158
-0.159
-0.159
-0.159
-0.159
-0.159
-0.159
-0.159
-0.159
-0.159
-0.159
-0.159
-0.159
-0.159
-0.159
-0.159
-0.159
-0.159
-0.159
-0.159
-0.159
-0.158
-0.158
-0.158
-0.158
-0.157
-0.157
-0.157
-0.156
-0.156
-0.156
-0.155
-0.155
-0.154
-0.154
-0.153
-0.152
-0.152
-0.151
-0.150
-0.150
-0.149
-0.148
-0.148
-0.147
-0.146
-0.146
-0.145
-0.144
-0.143
-0.143
-0.142
-0.141
-0.140
-0.140
-0.139
-0.138
-0.137
-0.137
-0.136
-0.135
-0.134
-0.134
-0.133
-0.132
-0.131
-0.131
-0.130
-0.129
-0.129
-0.128
-0.127
-0.127
-0.126
-0.125
-0.125
-0.124
-0.123
-0.136
-0.136
-0.137
-0.137
-0.138
-0.138
-0.139
-0.139
-0.139
-0.140
-0.140
-0.141
-0.141
-0.142
-0.142
-0.143
-0.143
-0.144
-0.144
-0.145
-0.145
-0.146
-0.146
-0.147
-0.147
-0.147
-0.148
-0.148
-0.149
-0.149
-0.150
-0.150
-0.150
-0.151
-0.151
-0.152
-0.152
-0.152
-0.153
-0.153
-0.154
-0.154
-0.154
-0.155
-0.155
-0.155
-0.155
-0.156
-0.156
-0.156
-0.157
-0.157
-0.157
-0.157
-0.157
-0.158
-0.158
-0.158
-0.158
-0.158
-0.158
-0.158
-0.158
-0.158
-0.159
-0.159
-0.159
-0.159
-0.159
-0.159
-0.159
-0.159
-0.159
-0.158
-0.158
-0.158
-0.158
-0.158
-0.158
-0.158
-0.157
-0.157
-0.157
-0.156
-0.156
-0.156
-0.155
-0.155
-0.154
-0.154
-0.153
-0.153
-0.152
-0.152
-0.151
-0.151
-0.150
-0.149
-0.149
-0.148
-0.147
-0.147
-0.146
-0.145
-0.144
-0.144
-0.143
-0.142
-0.141
-0.141
-0.140
-0.139
-0.138
-0.138
-0.137
-0.136
-0.136
-0.135
-0.134
-0.133
-0.133
-0.132
-0.131
-0.131
-0.130
-0.129
-0.129
-0.128
-0.127
-0.127
-0.126
-0.125
-0.125
-0.124
-0.123
-0.135
-0.136
-0.136
-0.137
-0.137
-0.138
-0.138
-0.139
-0.139
-0.139
-0.140
-0.140
-0.141
-0.141
-0.142
-0.142
-0.143
-0.143
-0.144
-0.144
-0.145
-0.145
-0.146
-0.146
-0.146
-0.147
-0.147
-0.148
-0.148
-0.149
-0.149
-0.150
-0.150
-0.150
-0.151
-0.151
-0.152
-0.152
-0.152
-0.153
-0.153
-0.153
-0.154
-0.154
-0.154
-0.155
-0.155
-0.155
-0.155
-0.156
-0.156
-0.156
-0.156
-0.157
-0.157
-0.157
-0.157
-0.157
-0.157
-0.158
-0.158
-0.158
-0.158
-0.158
-0.158
-0.158
-0.158
-0.158
-0.158
-0.158
-0.158
-0.158
-0.158
-0.158
-0.158
-0.158
-0.157
-0.157
-0.157
-0.157
-0.157
-0.156
-0.156
-0.156
-0.155
-0.155
-0.155
-0.154
-0.154
-0.153
-0.153
-0.152
-0.152
-0.151
-0.151
-0.150
-0.149
-0.149
-0.148
-0.147
-0.147
-0.146
-0.145
-0.145
-0.144
-0.143
-0.143
-0.142
-0.141
-0.140
-0.140
-0.139
-0.138
-0.137
-0.137
-0.136
-0.135
-0.135
-0.134
-0.133
-0.132
-0.132
-0.131
-0.130
-0.130
-0.129
-0.128
-0.128
-0.127
-0.126
-0.126
-0.125
-0.124
-0.124
-0.123
-0.135
-0.135
-0.136
-0.136
-0.137
-0.137
-0.138
-0.138
-0.139
-0.139
-0.139
-0.140
-0.140
-0.141
-0.141
-0.142
-0.142
-0.143
-0.143
-0.144
-0.144
-0.145
-0.145
-0.146
-0.146
-0.146
-0.147
-0.147
-0.148
-0.148
-0.149
-0.149
-0.149
-0.150
-0.150
-0.151
-0.151
-0.151
-0.152
-0.152
-0.152
-0.153
-0.153
-0.153
-0.154
-0.154
-0.154
-0.155
-0.155
-0.155
-0.155
-0.156
-0.156
-0.156
-0.156
-0.156
-0.157
-0.157
-0.157
-0.157
-0.157
-0.157
-0.157
-0.157
-0.157
-0.157
-0.157
-0.157
-0.157
-0.157
-0.157
-0.157
-0.157
-0.157
-0.157
-0.157
-0.157
-0.157
-0.156
-0.156
-0.156
-0.156
-0.155
-0.155
-0.155
-0.154
-0.154
-0.154
-0.153
-0.153
-0.152
-0.152
-0.151
-0.151
-0.150
-0.150
-0.149
-0.148
-0.148
-0.147
-0.146
-0.146
-0.145
-0.144
-0.144
-0.143
-0.142
-0.141
-0.141
-0.140
-0.139
-0.139
-0.138
-0.137
-0.136
-0.136
-0.135
-0.134
-0.134
-0.133
-0.132
-0.131
-0.131
-0.130
-0.129
-0.129
-0.128
-0.127
-0.127
-0.126
-0.125
-0.125
-0.124
-0.124
-0.123
-0.134
-0.135
-0.135
-0.136
-0.136
-0.137
-0.137
-0.138
-0.138
-0.139
-0.139
-0.139
-0.140
-0.140
-0.141
-0.141
-0.142
-0.142
-0.143
-0.143
-0.144
-0.144
-0.145
-0.145
-0.145
-0.146
-0.146
-0.147
-0.147
-0.148
-0.148
-0.148
-0.149
-0.149
-0.150
-0.150
-0.150
-0.151
-0.151
-0.152
-0.152
-0.152
-0.153
-0.153
-0.153
-0.153
-0.154
-0.154
-0.154
-0.155
-0.155
-0.155
-0.155
-0.155
-0.156
-0.156
-0.156
-0.156
-0.156
-0.156
-0.156
-0.157
-0.157
-0.157
-0.157
-0.157
-0.157
-0.157
-0.157
-0.157
-0.157
-0.157
-0.157
-0.157
-0.156
-0.156
-0.156
-0.156
-0.156
-0.156
-0.155
-0.155
-0.155
-0.154
-0.154
-0.154
-0.153
-0.153
-0.153
-0.152
-0.152
-0.151
-0.151
-0.150
-0.150
-0.149
-0.148
-0.148
-0.147
-0.146
-0.146
-0.145
-0.144
-0.144
-0.143
-0.142
-0.142
-0.141
-0.140
-0.140
-0.139
-0.138
-0.137
-0.137
-0.136
-0.135
-0.135
-0.134
-0.133
-0.133
-0.132
-0.131
-0.130
-0.130
-0.129
-0.128
-0.128
-0.127
-0.126
-0.126
-0.125
-0.125
-0.124
-0.123
-0.123
-0.134
-0.134
-0.135
-0.135
-0.136
-0.136
-0.137
-0.137
-0.138
-0.138
-0.138
-0.139
-0.139
-0.140
-0.140
-0.141
-0.141
-0.142
-0.142
-0.143
-0.143
-0.144
-0.144
-0.144
-0.145
-0.145
-0.146
-0.146
-0.147
-0.147
-0.147
-0.148
-0.148
-0.149
-0.149
-0.149
-0.150
-0.150
-0.151
-0.151
-0.151
-0.152
-0.152
-0.152
-0.153
-0.153
-0.153
-0.153
-0.154
-0.154
-0.154
-0.154
-0.155
-0.155
-0.155
-0.155
-0.155
-0.155
-0.156
-0.156
-0.156
-0.156
-0.156
-0.156
-0.156
-0.156
-0.156
-0.156
-0.156
-0.156
-0.156
-0.156
-0.156
-0.156
-0.156
-0.156
-0.155
-0.155
-0.155
-0.155
-0.155
-0.154
-0.154
-0.154
-0.153
-0.153
-0.153
-0.152
-0.152
-0.151
-0.151
-0.151
-0.150
-0.149
-0.149
-0.148
-0.148
-0.147
-0.147
-0.146
-0.145
-0.145
-0.144
-0.143
-0.143
-0.142
-0.141
-0.141
-0.140
-0.139
-0.139
-0.138
-0.137
-0.136
-0.136
-0.135
-0.134
-0.134
-0.133
-0.132
-0.132
-0.131
-0.130
-0.130
-0.129
-0.128
-0.128
-0.127
-0.126
-0.126
-0.125
-0.124
-0.124
-0.123
-0.122
-0.133
-0.134
-0.134
-0.135
-0.135
-0.136
-0.136
-0.137
-0.137
-0.138
-0.138
-0.138
-0.139
-0.139
-0.140
-0.140
-0.141
-0.141
-0.142
-0.142
-0.143
-0.143
-0.143
-0.144
-0.144
-0.145
-0.145
-0.146
-0.146
-0.146
-0.147
-0.147
-0.148
-0.148
-0.148
-0.149
-0.149
-0.150
-0.150
-0.150
-0.151
-0.151
-0.151
-0.152
-0.152
-0.152
-0.153
-0.153
-0.153
-0.153
-0.154
-0.154
-0.154
-0.154
-0.154
-0.155
-0.155
-0.155
-0.155
-0.155
-0.155
-0.155
-0.155
-0.155
-0.155
-0.156
-0.156
-0.156
-0.156
-0.155
-0.155
-0.155
-0.155
-0.155
-0.155
-0.155
-0.155
-0.155
-0.154
-0.154
-0.154
-0.154
-0.153
-0.153
-0.153
-0.152
-0.152
-0.152
-0.151
-0.151
-0.150
-0.150
-0.149
-0.149
-0.148
-0.148
-0.147
-0.147
-0.146
-0.145
-0.145
-0.144
-0.143
-0.143
-0.142
-0.141
-0.141
-0.140
-0.139
-0.139
-0.138
-0.137
-0.137
-0.136
-0.135
-0.135
-0.134
-0.133
-0.133
-0.132
-0.131
-0.131
-0.130
-0.129
-0.129
-0.128
-0.127
-0.127
-0.126
-0.125
-0.125
-0.124
-0.123
-0.123
-0.122
-0.133
-0.133
-0.134
-0.134
-0.135
-0.135
-0.136
-0.136
-0.137
-0.137
-0.137
-0.138
-0.138
-0.139
-0.139
-0.140
-0.140
-0.141
-0.141
-0.142
-0.142
-0.142
-0.143
-0.143
-0.144
-0.144
-0.145
-0.145
-0.145
-0.146
-0.146
-0.147
-0.147
-0.148
-0.148
-0.148
-0.149
-0.149
-0.149
-0.150
-0.150
-0.150
-0.151
-0.151
-0.151
-0.152
-0.152
-0.152
-0.152
-0.153
-0.153
-0.153
-0.153
-0.154
-0.154
-0.154
-0.154
-0.154
-0.154
-0.154
-0.155
-0.155
-0.155
-0.155
-0.155
-0.155
-0.155
-0.155
-0.155
-0.155
-0.155
-0.155
-0.155
-0.155
-0.154
-0.154
-0.154
-0.154
-0.154
-0.153
-0.153
-0.153
-0.153
-0.152
-0.152
-0.152
-0.151
-0.151
-0.151
-0.150
-0.150
-0.149
-0.149
-0.148
-0.148
-0.147
-0.147
-0.146
-0.145
-0.145
-0.144
-0.144
-0.143
-0.142
-0.142
-0.141
-0.140
-0.140
-0.139
-0.138
-0.138
-0.137
-0.136
-0.136
-0.135
-0.134
-0.134
-0.133
-0.132
-0.132
-0.131
-0.130
-0.130
-0.129
-0.128
-0.128
-0.127
-0.126
-0.126
-0.125
-0.124
-0.124
-0.123
-0.123
-0.122
-0.132
-0.133
-0.133
-0.134
-0.134
-0.135
-0.135
-0.136
-0.136
-0.136
-0.137
-0.137
-0.138
-0.138
-0.139
-0.139
-0.140
-0.140
-0.141
-0.141
-0.141
-0.142
-0.142
-0.143
-0.143
-0.144
-0.144
-0.144
-0.145
-0.145
-0.146
-0.146
-0.146
-0.147
-0.147
-0.148
-0.148
-0.148
-0.149
-0.149
-0.149
-0.150
-0.150
-0.150
-0.151
-0.151
-0.151
-0.152
-0.152
-0.152
-0.152
-0.152
-0.153
-0.153
-0.153
-0.153
-0.153
-0.154
-0.154
-0.154
-0.154
-0.154
-0.154
-0.154
-0.154
-0.154
-0.154
-0.154
-0.154
-0.154
-0.154
-0.154
-0.154
-0.154
-0.154
-0.154
-0.153
-0.153
-0.153
-0.153
-0.153
-0.152
-0.152
-0.152
-0.151
-0.151
-0.151
-0.150
-0.150
-0.149
-0.149
-0.149
-0.148
-0.148
-0.147
-0.147
-0.146
-0.145
-0.145
-0.144
-0.144
-0.143
-0.142
-0.142
-0.141
-0.141
-0.140
-0.139
-0.139
-0.138
-0.137
-0.137
-0.136
-0.135
-0.135
-0.134
-0.133
-0.133
-0.132
-0.131
-0.131
-0.130
-0.129
-0.129
-0.128
-0.127
-0.127
-0.126
-0.125
-0.125
-0.124
-0.124
-0.123
-0.122
-0.122
-0.132
-0.132
-0.133
-0.133
-0.134
-0.134
-0.135
-0.135
-0.135
-0.136
-0.136
-0.137
-0.137
-0.138
-0.138
-0.139
-0.139
-0.140
-0.140
-0.140
-0.141
-0.141
-0.142
-0.142
-0.143
-0.143
-0.143
-0.144
-0.144
-0.145
-0.145
-0.145
-0.146
-0.146
-0.147
-0.147
-0.147
-0.148
-0.148
-0.148
-0.149
-0.149
-0.149
-0.150
-0.150
-0.150
-0.151
-0.151
-0.151
-0.151
-0.152
-0.152
-0.152
-0.152
-0.152
-0.153
-0.153
-0.153
-0.153
-0.153
-0.153
-0.153
-0.153
-0.153
-0.153
-0.153
-0.153
-0.153
-0.153
-0.153
-0.153
-0.153
-0.153
-0.153
-0.153
-0.153
-0.153
-0.152
-0.152
-0.152
-0.152
-0.152
-0.151
-0.151
-0.151
-0.150
-0.150
-0.150
-0.149
-0.149
-0.148
-0.148
-0.147
-0.147
-0.146
-0.146
-0.145
-0.145
-0.144
-0.144
-0.143
-0.142
-0.142
-0.141
-0.141
-0.140
-0.139
-0.139
-0.138
-0.137
-0.137
-0.136
-0.135
-0.135
-0.134
-0.133
-0.133
-0.132
-0.132
-0.131
-0.130
-0.130
-0.129
-0.128
-0.128
-0.127
-0.126
-0.126
-0.125
-0.124
-0.124
-0.123
-0.123
-0.122
-0.121
-0.174
-0.175
-0.177
-0.178
-0.179
-0.181
-0.182
-0.183
-0.185
-0.186
-0.187
-0.189
-0.190
-0.191
-0.193
-0.194
-0.195
-0.196
-0.198
-0.199
-0.200
-0.201
-0.203
-0.204
-0.205
-0.206
-0.207
-0.208
-0.209
-0.210
-0.210
-0.211
-0.212
-0.213
-0.213
-0.214
-0.214
-0.214
-0.215
-0.215
-0.215
-0.215
-0.215
-0.215
-0.215
-0.215
-0.214
-0.214
-0.213
-0.213
-0.212
-0.212
-0.211
-0.210
-0.209
-0.208
-0.207
-0.206
-0.205
-0.204
-0.203
-0.202
-0.201
-0.200
-0.199
-0.198
-0.196
-0.195
-0.194
-0.193
-0.192
-0.190
-0.189
-0.188
-0.187
-0.185
-0.184
-0.183
-0.182
-0.181
-0.179
-0.178
-0.177
-0.176
-0.175
-0.174
-0.173
-0.172
-0.170
-0.169
-0.168
-0.167
-0.166
-0.165
-0.164
-0.163
-0.162
-0.161
-0.160
-0.159
-0.158
-0.157
-0.157
-0.156
-0.155
-0.154
-0.153
-0.152
-0.151
-0.150
-0.149
-0.149
-0.148
-0.147
-0.146
-0.145
-0.144
-0.143
-0.143
-0.142
-0.141
-0.140
-0.139
-0.139
-0.138
-0.137
-0.136
-0.135
-0.135
-0.134
-0.133
-0.132
-0.132
-0.131
-0.130
-0.175
-0.176
-0.178
-0.179
-0.180
-0.182
-0.183
-0.185
-0.186
-0.187
-0.189
-0.190
-0.191
-0.193
-0.194
-0.196
-0.197
-0.198
-0.200
-0.201
-0.202
-0.203
-0.205
-0.206
-0.207
-0.208
-0.209
-0.210
-0.211
-0.212
-0.213
-0.214
-0.214
-0.215
-0.216
-0.216
-0.217
-0.217
-0.217
-0.218
-0.218
-0.218
-0.218
-0.218
-0.217
-0.217
-0.217
-0.216
-0.216
-0.215
-0.215
-0.214
-0.213
-0.213
-0.212
-0.211
-0.210
-0.209
-0.208
-0.207
-0.205
-0.204
-0.203
-0.202
-0.201
-0.199
-0.198
-0.197
-0.196
-0.194
-0.193
-0.192
-0.191
-0.189
-0.188
-0.187
-0.186
-0.184
-0.183
-0.182
-0.181
-0.179
-0.178
-0.177
-0.176
-0.175
-0.174
-0.173
-0.171
-0.170
-0.169
-0.168
-0.167
-0.166
-0.165
-0.164
-0.163
-0.162
-0.161
-0.160
-0.159
-0.158
-0.157
-0.156
-0.155
-0.154
-0.154
-0.153
-0.152
-0.151
-0.150
-0.149
-0.148
-0.147
-0.147
-0.146
-0.145
-0.144
-0.143
-0.142
-0.142
-0.141
-0.140
-0.139
-0.138
-0.137
-0.137
-0.136
-0.135
-0.134
-0.134
-0.133
-0.132
-0.131
-0.131
-0.176
-0.178
-0.179
-0.180
-0.182
-0.183
-0.184
-0.186
-0.187
-0.189
-0.190
-0.192
-0.193
-0.194
-0.196
-0.197
-0.199
-0.200
-0.201
-0.203
-0.204
-0.206
-0.207
-0.208
-0.209
-0.210
-0.212
-0.213
-0.214
-0.215
-0.216
-0.216
-0.217
-0.218
-0.218
-0.219
-0.219
-0.220
-0.220
-0.220
-0.221
-0.221
-0.221
-0.220
-0.220
-0.220
-0.220
-0.219
-0.219
-0.218
-0.217
-0.217
-0.216
-0.215
-0.214
-0.213
-0.212
-0.211
-0.210
-0.209
-0.208
-0.206
-0.205
-0.204
-0.203
-0.201
-0.200
-0.199
-0.197
-0.196
-0.195
-0.193
-0.192
-0.191
-0.189
-0.188
-0.187
-0.186
-0.184
-0.183
-0.182
-0.181
-0.179
-0.178
-0.177
-0.176
-0.175
-0.174
-0.172
-0.171
-0.170
-0.169
-0.168
-0.167
-0.166
-0.165
-0.164
-0.163
-0.162
-0.161
-0.160
-0.159
-0.158
-0.157
-0.156
-0.155
-0.154
-0.153
-0.152
-0.152
-0.151
-0.150
-0.149
-0.148
-0.147
-0.146
-0.145
-0.145
-0.144
-0.143
-0.142
-0.141
-0.140
-0.140
-0.139
-0.138
-0.137
-0.136
-0.136
-0.135
-0.134
-0.133
-0.132
-0.132
-0.131
-0.177
-0.179
-0.180
-0.181
-0.183
-0.184
-0.186
-0.187
-0.189
-0.190
-0.192
-0.193
-0.195
-0.196
-0.198
-0.199
-0.201
-0.202
-0.203
-0.205
-0.206
-0.208
-0.209
-0.210
-0.212
-0.213
-0.214
-0.215
-0.216
-0.217
-0.218
-0.219
-0.220
-0.221
-0.221
-0.222
-0.222
-0.223
-0.223
-0.223
-0.223
-0.224
-0.223
-0.223
-0.223
-0.223
-0.222
-0.222
-0.221
-0.221
-0.220
-0.219
-0.218
-0.218
-0.217
-0.216
-0.215
-0.213
-0.212
-0.211
-0.210
-0.208
-0.207
-0.206
-0.205
-0.203
-0.202
-0.200
-0.199
-0.198
-0.196
-0.195
-0.194
-0.192
-0.191
-0.189
-0.188
-0.187
-0.186
-0.184
-0.183
-0.182
-0.180
-0.179
-0.178
-0.177
-0.176
-0.174
-0.173
-0.172
-0.171
-0.170
-0.169
-0.168
-0.167
-0.166
-0.165
-0.164
-0.163
-0.162
-0.161
-0.160
-0.159
-0.158
-0.157
-0.156
-0.155
-0.154
-0.153
-0.152
-0.151
-0.150
-0.149
-0.149
-0.148
-0.147
-0.146
-0.145
-0.144
-0.143
-0.143
-0.142
-0.141
-0.140
-0.139
-0.138
-0.138
-0.137
-0.136
-0.135
-0.134
-0.134
-0.133
-0.132
-0.131
-0.178
-0.180
-0.181
-0.183
-0.184
-0.186
-0.187
-0.189
-0.190
-0.192
-0.193
-0.195
-0.196
-0.198
-0.199
-0.201
-0.202
-0.204
-0.205
-0.207
-0.208
-0.210
-0.211
-0.213
-0.214
-0.215
-0.217
-0.218
-0.219
-0.220
-0.221
-0.222
-0.223
-0.223
-0.224
-0.225
-0.225
-0.226
-0.226
-0.226
-0.226
-0.226
-0.226
-0.226
-0.226
-0.226
-0.225
-0.225
-0.224
-0.224
-0.223
-0.222
-0.221
-0.220
-0.219
-0.218
-0.217
-0.216
-0.215
-0.213
-0.212
-0.211
-0.209
-0.208
-0.206
-0.205
-0.204
-0.202
-0.201
-0.199
-0.198
-0.196
-0.195
-0.194
-0.192
-0.191
-0.189
-0.188
-0.187
-0.185
-0.184
-0.183
-0.182
-0.180
-0.179
-0.178
-0.177
-0.175
-0.174
-0.173
-0.172
-0.171
-0.170
-0.169
-0.168
-0.166
-0.165
-0.164
-0.163
-0.162
-0.161
-0.160
-0.159
-0.158
-0.157
-0.156
-0.156
-0.155
-0.154
-0.153
-0.152
-0.151
-0.150
-0.149
-0.148
-0.147
-0.147
-0.146
-0.145
-0.144
-0.143
-0.142
-0.141
-0.141
-0.140
-0.139
-0.138
-0.137
-0.136
-0.136
-0.135
-0.134
-0.133
-0.133
-0.132
-0.179
-0.181
-0.182
-0.184
-0.185
-0.187
-0.188
-0.190
-0.191
-0.193
-0.195
-0.196
-0.198
-0.199
-0.201
-0.203
-0.204
-0.206
-0.207
-0.209
-0.211
-0.212
-0.214
-0.215
-0.216
-0.218
-0.219
-0.220
-0.222
-0.223
-0.224
-0.225
-0.226
-0.226
-0.227
-0.228
-0.228
-0.229
-0.229
-0.229
-0.229
-0.230
-0.229
-0.229
-0.229
-0.229
-0.228
-0.228
-0.227
-0.226
-0.226
-0.225
-0.224
-0.223
-0.222
-0.221
-0.219
-0.218
-0.217
-0.216
-0.214
-0.213
-0.211
-0.210
-0.208
-0.207
-0.205
-0.204
-0.202
-0.201
-0.199
-0.198
-0.197
-0.195
-0.194
-0.192
-0.191
-0.189
-0.188
-0.187
-0.185
-0.184
-0.183
-0.181
-0.180
-0.179
-0.178
-0.176
-0.175
-0.174
-0.173
-0.172
-0.171
-0.169
-0.168
-0.167
-0.166
-0.165
-0.164
-0.163
-0.162
-0.161
-0.160
-0.159
-0.158
-0.157
-0.156
-0.155
-0.154
-0.153
-0.152
-0.152
-0.151
-0.150
-0.149
-0.148
-0.147
-0.146
-0.145
-0.144
-0.144
-0.143
-0.142
-0.141
-0.140
-0.139
-0.139
-0.138
-0.137
-0.136
-0.135
-0.135
-0.134
-0.133
-0.132
-0.180
-0.182
-0.183
-0.185
-0.186
-0.188
-0.190
-0.191
-0.193
-0.194
-0.196
-0.198
-0.199
-0.201
-0.203
-0.204
-0.206
-0.208
-0.209
-0.211
-0.213
-0.214
-0.216
-0.217
-0.219
-0.220
-0.222
-0.223
-0.224
-0.225
-0.227
-0.228
-0.229
-0.229
-0.230
-0.231
-0.231
-0.232
-0.232
-0.232
-0.233
-0.233
-0.233
-0.232
-0.232
-0.232
-0.231
-0.231
-0.230
-0.229
-0.229
-0.228
-0.227
-0.226
-0.224
-0.223
-0.222
-0.221
-0.219
-0.218
-0.216
-0.215
-0.213
-0.212
-0.210
-0.209
-0.207
-0.206
-0.204
-0.203
-0.201
-0.200
-0.198
-0.196
-0.195
-0.194
-0.192
-0.191
-0.189
-0.188
-0.186
-0.185
-0.184
-0.182
-0.181
-0.180
-0.178
-0.177
-0.176
-0.175
-0.174
-0.172
-0.171
-0.170
-0.169
-0.168
-0.167
-0.166
-0.165
-0.164
-0.163
-0.162
-0.161
-0.160
-0.159
-0.158
-0.157
-0.156
-0.155
-0.154
-0.153
-0.152
-0.151
-0.150
-0.149
-0.148
-0.148
-0.147
-0.146
-0.145
-0.144
-0.143
-0.142
-0.142
-0.141
-0.140
-0.139
-0.138
-0.137
-0.137
-0.136
-0.135
-0.134
-0.133
-0.133
-0.181
-0.183
-0.184
-0.186
-0.188
-0.189
-0.191
-0.192
-0.194
-0.196
-0.198
-0.199
-0.201
-0.203
-0.205
[truncated: 15,979,722 more chars]
