# Supplementary material for: Unveiling the Mechanism of Compound Ku-Shen Injection in Liver Cancer Treatment through an Ingredient–Target Network Analysis
Source: Genes (Basel). 2024 Sep 29;15(10):1278. doi: 10.3390/genes15101278 (PMC11507192; doi:10.3390/genes15101278)
Supplement: Supplementary file 1 [file genes-15-01278-s001.zip › S3/Docking/Matrine-ESR1 CID_114850_3DT3/3dt3_Q.maps.fld]

# AVS field file
#
# AutoDock Atomic Affinity and Electrostatic Grids
#
# Created by autogrid4.
#
#SPACING 0.486
#NELEMENTS 134 138 126
#CENTER 26.761 -2.260 19.739
#MACROMOLECULE 3dt3_Q.pdbqt
#GRID_PARAMETER_FILE D:/autoduck_test/CID114850_3dt3/CID_114850_3dt3.gpf
#
ndim=3			# number of dimensions in the field
dim1=135			# number of x-elements
dim2=139			# number of y-elements
dim3=127			# number of z-elements
nspace=3		# number of physical coordinates per point
veclen=5		# number of affinity values at each point
data=float		# data type (byte, integer, float, double)
field=uniform		# field type (uniform, rectilinear, irregular)
coord 1 file=3dt3_Q.maps.xyz filetype=ascii offset=0
coord 2 file=3dt3_Q.maps.xyz filetype=ascii offset=2
coord 3 file=3dt3_Q.maps.xyz filetype=ascii offset=4
label=C-affinity	# component label for variable 1
label=OA-affinity	# component label for variable 2
label=N-affinity	# component label for variable 3
label=Electrostatics	# component label for variable 3
label=Desolvation	# component label for variable 4
#
# location of affinity grid files and how to read them
#
variable 1 file=3dt3_Q.C.map filetype=ascii skip=6
variable 2 file=3dt3_Q.OA.map filetype=ascii skip=6
variable 3 file=3dt3_Q.N.map filetype=ascii skip=6
variable 4 file=3dt3_Q.e.map filetype=ascii skip=6
variable 5 file=3dt3_Q.d.map filetype=ascii skip=6
