# Supplementary material for: Unveiling the Mechanism of Compound Ku-Shen Injection in Liver Cancer Treatment through an Ingredient–Target Network Analysis
Source: Genes (Basel). 2024 Sep 29;15(10):1278. doi: 10.3390/genes15101278 (PMC11507192; doi:10.3390/genes15101278)
Supplement: Supplementary file 1 [file genes-15-01278-s001.zip › S3/Docking/Matrine-ESR1 CID_114850_3DT3/3dt3_Q.maps.xyz]

-5.808 59.330
-35.802 31.282
-10.886 50.364
