# Supplementary material for: Unveiling the Mechanism of Compound Ku-Shen Injection in Liver Cancer Treatment through an Ingredient–Target Network Analysis
Source: Genes (Basel). 2024 Sep 29;15(10):1278. doi: 10.3390/genes15101278 (PMC11507192; doi:10.3390/genes15101278)
Supplement: Supplementary file 1 [file genes-15-01278-s001.zip › S3/Docking/Matrine-ESR1 CID_114850_3DT3/CID_114850_3dt3.dlg]

          AutoDock 4.2 Release 4.2.6   
         (C) 1989-2012 The Scripps Research Institute
        AutoDock comes with ABSOLUTELY NO WARRANTY.
        AutoDock is free software, and you are welcome
        to redistribute it under certain conditions;
        for details type 'autodock4 -C'

                     main.cc  $Revision: 1.213 $

                   Compiled on Jul 18 2014 at 15:34:58


This file was created at:			8:58 14" p.m., 10/01/2023
                   on host:		"LAPTOP-F2B0E7TD"
Current Working Directory = "D:\autoduck_test\CID114850_3dt3"

      ________________________________________________________________

                   SETTING UP DEFAULT PARAMETER LIBRARY
      ________________________________________________________________


Random number generator was seeded with values 21192, 1696165094.
Docking parameter file (DPF) used for this docking:		D:/autoduck_test/CID114850_3dt3/CID_114850_3dt3.dpf
DPF> autodock_parameter_version 4.2       # used by autodock to validate parameter set

	Autodock parameter version 4.2.
DPF> outlev 1                             # diagnostic output level

Output Level = 1  ADT-COMPATIBLE OUTPUT DURING DOCKING.
DPF> intelec                              # calculate internal electrostatics

Electrostatic energies will be calculated for all non-bonds between moving atoms.
DPF> seed pid time                        # seeds for random generator

Random number generator was seeded with values 21192, 1696165094.
DPF> ligand_types C OA N                  # atoms types in ligand

DPF> fld 3dt3_Q.maps.fld                  # grid_data_file

Opening Grid Map Dimensions file:		3dt3_Q.maps.fld
Grid Point Spacing =				0.486 Angstroms

Even Number of User-specified Grid Points =	134 x-points
						138 y-points
						126 z-points

Coordinates of Central Grid Point of Maps =	(26.761, -2.260, 19.739)
Macromolecule file used to create Grid Maps =	3dt3_Q.pdbqt
Grid Parameter file used to create Grid Maps =	D:/autoduck_test/CID114850_3dt3/CID_114850_3dt3.gpf
Minimum coordinates in grid = (-5.801, -35.794, -10.879)
Maximum coordinates in grid = (59.323, 31.274, 50.357)

DPF> map 3dt3_Q.C.map                     # atom-specific affinity map

DPF> map 3dt3_Q.OA.map                    # atom-specific affinity map

DPF> map 3dt3_Q.N.map                     # atom-specific affinity map

DPF> elecmap 3dt3_Q.e.map                 # electrostatics map

DPF> desolvmap 3dt3_Q.d.map               # desolvation map

DPF> move CID_114850.pdbqt                # small molecule

1,4-interactions will be _ignored_ in the non-bonded internal energy calculation.

Ligand PDBQT file = "CID_114850.pdbqt"

INPUT LIGAND PDBQT FILE:
________________________

INPUT-LIGAND-PDBQT: REMARK  0 active torsions:
INPUT-LIGAND-PDBQT: REMARK  status: ('A' for Active; 'I' for Inactive)
INPUT-LIGAND-PDBQT: ROOT
INPUT-LIGAND-PDBQT: ATOM      1  O   UNL d   1       1.477   0.124   1.604  0.00  0.00    -0.775 OA
INPUT-LIGAND-PDBQT: ATOM      2  O   UNL d   1      -3.139  -2.241   0.338  0.00  0.00    -0.276 OA
INPUT-LIGAND-PDBQT: ATOM      3  N   UNL d   1       2.140   0.270   0.416  0.00  0.00     0.220 N 
INPUT-LIGAND-PDBQT: ATOM      4  N   UNL d   1      -1.496  -0.634  -0.043  0.00  0.00    -0.297 N 
INPUT-LIGAND-PDBQT: ATOM      5  C   UNL d   1       1.250   0.044  -0.823  0.00  0.00     0.073 C 
INPUT-LIGAND-PDBQT: ATOM      6  C   UNL d   1       0.107   1.072  -0.953  0.00  0.00     0.058 C 
INPUT-LIGAND-PDBQT: ATOM      7  C   UNL d   1       0.712  -1.388  -0.930  0.00  0.00     0.055 C 
INPUT-LIGAND-PDBQT: ATOM      8  C   UNL d   1      -1.073   0.791   0.022  0.00  0.00     0.084 C 
INPUT-LIGAND-PDBQT: ATOM      9  C   UNL d   1       0.688   2.497  -0.890  0.00  0.00     0.016 C 
INPUT-LIGAND-PDBQT: ATOM     10  C   UNL d   1      -0.437  -1.646   0.045  0.00  0.00     0.117 C 
INPUT-LIGAND-PDBQT: ATOM     11  C   UNL d   1       2.702   1.675   0.365  0.00  0.00     0.130 C 
INPUT-LIGAND-PDBQT: ATOM     12  C   UNL d   1       1.839  -2.422  -0.803  0.00  0.00     0.015 C 
INPUT-LIGAND-PDBQT: ATOM     13  C   UNL d   1       3.277  -0.730   0.385  0.00  0.00     0.130 C 
INPUT-LIGAND-PDBQT: ATOM     14  C   UNL d   1       1.591   2.717   0.318  0.00  0.00     0.051 C 
INPUT-LIGAND-PDBQT: ATOM     15  C   UNL d   1       2.759  -2.164   0.386  0.00  0.00     0.051 C 
INPUT-LIGAND-PDBQT: ATOM     16  C   UNL d   1      -2.231   1.766  -0.231  0.00  0.00     0.023 C 
INPUT-LIGAND-PDBQT: ATOM     17  C   UNL d   1      -3.456   1.347   0.555  0.00  0.00     0.011 C 
INPUT-LIGAND-PDBQT: ATOM     18  C   UNL d   1      -2.812  -1.063   0.166  0.00  0.00     0.216 C 
INPUT-LIGAND-PDBQT: ATOM     19  C   UNL d   1      -3.898  -0.015   0.074  0.00  0.00     0.096 C 
INPUT-LIGAND-PDBQT: ENDROOT
INPUT-LIGAND-PDBQT: TORSDOF 0
________________________________________________________________________________

Total charge on ligand                               =	-0.002 e
REMARK  0 active torsions:
REMARK  status: ('A' for Active; 'I' for Inactive)

*** No Rotatable Bonds detected in Small Molecule. ***

Number of atoms in ligand:  19

Number of non-hydrogen atoms in ligand:  19

Number of vibrational degrees of freedom of ligand:  51


Number of torsional degrees of freedom = 0
Estimated loss of torsional free energy upon binding = +0.0000 kcal/mol


DPF> about 0.000 -0.000 0.000            # small molecule center

Small molecule center of rotation =	(+0.000, -0.000, +0.000)

DPF> tran0 random                         # initial coordinates/A or random

Initial translation =			(12.832, 7.572, 34.488) Angstroms
DPF> quaternion0 random                   # initial orientation

Each run will begin with a new, random initial orientation.
Initial quaternion,  (x,y,z,w) =	( -0.072, -0.994, 0.008, -0.079 ),
DPF> dihe0 random                         # initial dihedrals (relative) or random

DPF> torsdof 0                            # torsional degrees of freedom

Number of torsional degrees of freedom = 0
Free energy coefficient for torsional degrees of freedom = 0.2983, the factory default value.

Estimated loss of torsional free energy upon binding = +0.0000 kcal/mol

DPF> rmstol 2.0                           # cluster_tolerance/A

Maximum RMS tolerance for conformational cluster analysis = 2.00 Angstroms
DPF> extnrg 1000.0                        # external grid energy

External grid energy (beyond grid map walls) = 1000.00

DPF> e0max 0.0 10000                      # max initial energy; max number of retries

Using user-specified maximum number of retries for simanneal initialization, 10000 retries.
If the simanneal initial energy is greater than e0max, 0.000,
then a new, random initial state will be created.

DPF> ga_pop_size 150                      # number of individuals in population

A population of 150 individuals will be used
DPF> ga_num_evals 2500000                 # maximum number of energy evaluations

There will be at most 2500000 function evaluations used.
DPF> ga_num_generations 27000             # maximum number of generations

The GA will run for at most 27000 generations.
DPF> ga_elitism 1                         # number of top individuals to survive to next generation

The 1 best will be preserved each GA generation.
DPF> ga_mutation_rate 0.02                # rate of gene mutation

The mutation rate is 0.020000.
DPF> ga_crossover_rate 0.8                # rate of crossover

The crossover rate is 0.800000.
DPF> ga_window_size 10                    # 

The GA's selection window is 10 generations.
DPF> ga_cauchy_alpha 0.0                  # Alpha parameter of Cauchy distribution

The alpha parameter (for the Cauchy distribution) is being set to 0.000000.
DPF> ga_cauchy_beta 1.0                   # Beta parameter Cauchy distribution

The beta parameter (for the Cauchy distribution) is being set to 1.000000.
DPF> set_ga                               # set the above parameters for GA or LGA

DPF> unbound_model bound                  # state of unbound ligand

DPF> do_global_only 50                    # do this many GA runs

centering ligand on specified point: 0.000 -0.000 0.000
Furthest true ligand atom from "about" center is 3.899 Angstroms (maxrad).
Number of requested GA dockings = 50 runs
Unbound model to be used is 'same as bound' [AutoDock 4.2 default].

	BEGINNING GENETIC ALGORITHM DOCKING 1 of 50
Run: 1 Seed: 1003714391 2110822302 [ Run 1 of 50 GA/GALS ]
Beginning GENETIC ALGORITHM (GA), with a maximum of 2500000 energy evaluations.

Final-Value: -5.257


	FINAL GENETIC ALGORITHM DOCKED STATE
	_______________________________________________


Detailed state:  trans 20.343 14.196 5.403 quatxyzw -0.289841 -0.049138 -0.730004 0.616986 center 0.000 -0.000 0.000 ntor 0
State:	 20.343  14.196   5.403  -0.368 -0.062 -0.928 103.807  

DOCKED: MODEL        1
DOCKED: USER    Run = 1
DOCKED: USER    DPF = D:/autoduck_test/CID114850_3dt3/CID_114850_3dt3.dpf
DOCKED: USER  
DOCKED: USER    Estimated Free Energy of Binding    =   -5.26 kcal/mol  [=(1)+(2)+(3)-(4)]
DOCKED: USER    Estimated Inhibition Constant, Ki   =  140.25 uM (micromolar)  [Temperature = 298.15 K]
DOCKED: USER    
DOCKED: USER    (1) Final Intermolecular Energy     =   -5.26 kcal/mol
DOCKED: USER        vdW + Hbond + desolv Energy     =   -4.83 kcal/mol
DOCKED: USER        Electrostatic Energy            =   -0.43 kcal/mol
DOCKED: USER    (2) Final Total Internal Energy     =   +0.00 kcal/mol
DOCKED: USER    (3) Torsional Free Energy           =   +0.00 kcal/mol
DOCKED: USER    (4) Unbound System's Energy  [=(2)] =   +0.00 kcal/mol
DOCKED: USER    
DOCKED: USER    
DOCKED: USER    NEWDPF move CID_114850.pdbqt
DOCKED: USER    NEWDPF about 0.000000 -0.000000 0.000000
DOCKED: USER    NEWDPF tran0 20.343059 14.195959 5.403340
DOCKED: USER    NEWDPF quaternion0 -0.289841 -0.049138 -0.730004 0.616986
DOCKED: USER    NEWDPF axisangle0 -0.368299 -0.062439 -0.927608 103.807282
DOCKED: USER    NEWDPF quat0 -0.368299 -0.062439 -0.927608 103.807282
DOCKED: USER  keepresnum = 1 
DOCKED: USER  
DOCKED: REMARK  0 active torsions:
DOCKED: REMARK  status: ('A' for Active; 'I' for Inactive)
DOCKED: USER                              x       y       z     vdW  Elec       q    Type
DOCKED: USER                           _______ _______ _______ _____ _____    ______ ____
DOCKED: ROOT
DOCKED: ATOM      1  O   UNL d   1      20.907  15.081   7.319 -0.43 -0.40    -0.775 OA
DOCKED: ATOM      2  O   UNL d   1      22.683  11.706   3.583 -0.31 -0.04    -0.276 OA
DOCKED: ATOM      3  N   UNL d   1      20.158  16.003   6.639 -0.23 +0.02    +0.220 N 
DOCKED: ATOM      4  N   UNL d   1      20.981  12.966   4.553 -0.07 +0.01    -0.297 N 
DOCKED: ATOM      5  C   UNL d   1      19.818  15.583   5.195 -0.14 -0.01    +0.073 C 
DOCKED: ATOM      6  C   UNL d   1      18.939  14.317   5.114 -0.15 -0.02    +0.058 C 
DOCKED: ATOM      7  C   UNL d   1      21.054  15.448   4.296 -0.10 -0.00    +0.055 C 
DOCKED: ATOM      8  C   UNL d   1      19.739  13.008   5.372 -0.18 -0.02    +0.084 C 
DOCKED: ATOM      9  C   UNL d   1      17.686  14.506   5.989 -0.34 -0.01    +0.016 C 
DOCKED: ATOM     10  C   UNL d   1      21.832  14.162   4.575 -0.20 +0.01    +0.117 C 
DOCKED: ATOM     11  C   UNL d   1      18.868  16.211   7.404 -0.49 -0.01    +0.130 C 
DOCKED: ATOM     12  C   UNL d   1      21.937  16.701   4.366 -0.13 -0.00    +0.015 C 
DOCKED: ATOM     13  C   UNL d   1      20.935  17.302   6.596 -0.30 +0.02    +0.130 C 
DOCKED: ATOM     14  C   UNL d   1      18.014  14.948   7.410 -0.59 -0.02    +0.051 C 
DOCKED: ATOM     15  C   UNL d   1      22.223  17.156   5.794 -0.23 +0.01    +0.051 C 
DOCKED: ATOM     16  C   UNL d   1      18.848  11.776   5.162 -0.14 -0.01    +0.023 C 
DOCKED: ATOM     17  C   UNL d   1      19.681  10.511   5.188 -0.33 -0.00    +0.011 C 
DOCKED: ATOM     18  C   UNL d   1      21.549  11.784   4.065 -0.22 +0.02    +0.216 C 
DOCKED: ATOM     19  C   UNL d   1      20.667  10.556   4.045 -0.25 +0.02    +0.096 C 
DOCKED: ENDROOT
DOCKED: TORSDOF 0
DOCKED: TER
DOCKED: ENDMDL
________________________________________________________________________________


	BEGINNING GENETIC ALGORITHM DOCKING 2 of 50
Run: 2 Seed: 614415500 1388560273 [ Run 2 of 50 GA/GALS ]
Beginning GENETIC ALGORITHM (GA), with a maximum of 2500000 energy evaluations.

Final-Value: -4.659


	FINAL GENETIC ALGORITHM DOCKED STATE
	_______________________________________________


Detailed state:  trans 17.368 24.149 20.418 quatxyzw 0.425301 0.266816 -0.029912 0.864311 center 0.000 -0.000 0.000 ntor 0
State:	 17.368  24.149  20.418   0.846  0.530 -0.059 60.392  

DOCKED: MODEL        2
DOCKED: USER    Run = 2
DOCKED: USER    DPF = D:/autoduck_test/CID114850_3dt3/CID_114850_3dt3.dpf
DOCKED: USER  
DOCKED: USER    Estimated Free Energy of Binding    =   -4.66 kcal/mol  [=(1)+(2)+(3)-(4)]
DOCKED: USER    Estimated Inhibition Constant, Ki   =  384.79 uM (micromolar)  [Temperature = 298.15 K]
DOCKED: USER    
DOCKED: USER    (1) Final Intermolecular Energy     =   -4.66 kcal/mol
DOCKED: USER        vdW + Hbond + desolv Energy     =   -4.65 kcal/mol
DOCKED: USER        Electrostatic Energy            =   -0.01 kcal/mol
DOCKED: USER    (2) Final Total Internal Energy     =   +0.00 kcal/mol
DOCKED: USER    (3) Torsional Free Energy           =   +0.00 kcal/mol
DOCKED: USER    (4) Unbound System's Energy  [=(2)] =   +0.00 kcal/mol
DOCKED: USER    
DOCKED: USER    
DOCKED: USER    NEWDPF move CID_114850.pdbqt
DOCKED: USER    NEWDPF about 0.000000 -0.000000 0.000000
DOCKED: USER    NEWDPF tran0 17.368089 24.149141 20.417848
DOCKED: USER    NEWDPF quaternion0 0.425301 0.266816 -0.029912 0.864311
DOCKED: USER    NEWDPF axisangle0 0.845599 0.530495 -0.059472 60.391722
DOCKED: USER    NEWDPF quat0 0.845599 0.530495 -0.059472 60.391722
DOCKED: USER  keepresnum = 1 
DOCKED: USER  
DOCKED: REMARK  0 active torsions:
DOCKED: REMARK  status: ('A' for Active; 'I' for Inactive)
DOCKED: USER                              x       y       z     vdW  Elec       q    Type
DOCKED: USER                           _______ _______ _______ _____ _____    ______ ____
DOCKED: ROOT
DOCKED: ATOM      1  O   UNL d   1      17.873  25.793  21.764 +0.12 +0.24    -0.775 OA
DOCKED: ATOM      2  O   UNL d   1      14.124  22.091  20.901 -0.33 +0.03    -0.276 OA
DOCKED: ATOM      3  N   UNL d   1      19.044  25.217  21.354 -0.12 -0.06    +0.220 N 
DOCKED: ATOM      4  N   UNL d   1      15.998  23.298  20.221 -0.15 +0.07    -0.297 N 
DOCKED: ATOM      5  C   UNL d   1      18.846  23.934  20.521 -0.42 -0.02    +0.073 C 
DOCKED: ATOM      6  C   UNL d   1      18.111  24.176  19.187 -0.30 -0.02    +0.058 C 
DOCKED: ATOM      7  C   UNL d   1      18.187  22.795  21.310 -0.49 -0.02    +0.055 C 
DOCKED: ATOM      8  C   UNL d   1      16.578  24.369  19.367 -0.21 -0.02    +0.084 C 
DOCKED: ATOM      9  C   UNL d   1      18.828  25.290  18.401 -0.41 -0.00    +0.016 C 
DOCKED: ATOM     10  C   UNL d   1      16.684  23.012  21.486 -0.10 -0.03    +0.117 C 
DOCKED: ATOM     11  C   UNL d   1      19.796  26.231  20.518 +0.14 -0.01    +0.130 C 
DOCKED: ATOM     12  C   UNL d   1      18.908  22.543  22.640 -0.31 -0.01    +0.015 C 
DOCKED: ATOM     13  C   UNL d   1      19.857  24.875  22.585 -0.25 -0.05    +0.130 C 
DOCKED: ATOM     14  C   UNL d   1      19.051  26.550  19.228 -0.21 -0.01    +0.051 C 
DOCKED: ATOM     15  C   UNL d   1      19.162  23.818  23.437 -0.33 -0.03    +0.051 C 
DOCKED: ATOM     16  C   UNL d   1      15.881  24.485  18.005 -0.29 -0.01    +0.023 C 
DOCKED: ATOM     17  C   UNL d   1      14.376  24.443  18.175 -0.27 -0.00    +0.011 C 
DOCKED: ATOM     18  C   UNL d   1      14.694  22.808  20.073 -0.34 -0.04    +0.216 C 
DOCKED: ATOM     19  C   UNL d   1      13.993  23.107  18.767 -0.38 -0.02    +0.096 C 
DOCKED: ENDROOT
DOCKED: TORSDOF 0
DOCKED: TER
DOCKED: ENDMDL
________________________________________________________________________________


	BEGINNING GENETIC ALGORITHM DOCKING 3 of 50
Run: 3 Seed: 1590979469 1098316329 [ Run 3 of 50 GA/GALS ]
Beginning GENETIC ALGORITHM (GA), with a maximum of 2500000 energy evaluations.

Final-Value: -4.461


	FINAL GENETIC ALGORITHM DOCKED STATE
	_______________________________________________


Detailed state:  trans 39.460 11.906 40.667 quatxyzw -0.184905 0.129549 0.152280 -0.962205 center 0.000 -0.000 0.000 ntor 0
State:	 39.460  11.906  40.667  -0.679  0.476  0.559 -31.606  

DOCKED: MODEL        3
DOCKED: USER    Run = 3
DOCKED: USER    DPF = D:/autoduck_test/CID114850_3dt3/CID_114850_3dt3.dpf
DOCKED: USER  
DOCKED: USER    Estimated Free Energy of Binding    =   -4.46 kcal/mol  [=(1)+(2)+(3)-(4)]
DOCKED: USER    Estimated Inhibition Constant, Ki   =  537.14 uM (micromolar)  [Temperature = 298.15 K]
DOCKED: USER    
DOCKED: USER    (1) Final Intermolecular Energy     =   -4.46 kcal/mol
DOCKED: USER        vdW + Hbond + desolv Energy     =   -4.28 kcal/mol
DOCKED: USER        Electrostatic Energy            =   -0.18 kcal/mol
DOCKED: USER    (2) Final Total Internal Energy     =   +0.00 kcal/mol
DOCKED: USER    (3) Torsional Free Energy           =   +0.00 kcal/mol
DOCKED: USER    (4) Unbound System's Energy  [=(2)] =   +0.00 kcal/mol
DOCKED: USER    
DOCKED: USER    
DOCKED: USER    NEWDPF move CID_114850.pdbqt
DOCKED: USER    NEWDPF about 0.000000 -0.000000 0.000000
DOCKED: USER    NEWDPF tran0 39.459951 11.906071 40.667313
DOCKED: USER    NEWDPF quaternion0 -0.184905 0.129549 0.152280 -0.962205
DOCKED: USER    NEWDPF axisangle0 -0.678982 0.475712 0.559179 -31.605600
DOCKED: USER    NEWDPF quat0 -0.678982 0.475712 0.559179 -31.605600
DOCKED: USER  keepresnum = 1 
DOCKED: USER  
DOCKED: REMARK  0 active torsions:
DOCKED: REMARK  status: ('A' for Active; 'I' for Inactive)
DOCKED: USER                              x       y       z     vdW  Elec       q    Type
DOCKED: USER                           _______ _______ _______ _____ _____    ______ ____
DOCKED: ROOT
DOCKED: ATOM      1  O   UNL d   1      41.086  13.012  41.617 +0.13 +0.14    -0.775 OA
DOCKED: ATOM      2  O   UNL d   1      37.401   9.286  42.639 -0.54 +0.01    -0.276 OA
DOCKED: ATOM      3  N   UNL d   1      41.417  12.834  40.301 -0.05 -0.05    +0.220 N 
DOCKED: ATOM      4  N   UNL d   1      38.291  10.961  41.286 -0.15 +0.10    -0.297 N 
DOCKED: ATOM      5  C   UNL d   1      40.436  11.926  39.532 -0.23 -0.02    +0.073 C 
DOCKED: ATOM      6  C   UNL d   1      39.009  12.505  39.440 -0.26 -0.02    +0.058 C 
DOCKED: ATOM      7  C   UNL d   1      40.409  10.484  40.054 -0.29 -0.02    +0.055 C 
DOCKED: ATOM      8  C   UNL d   1      38.207  12.352  40.765 -0.20 -0.03    +0.084 C 
DOCKED: ATOM      9  C   UNL d   1      39.070  13.933  38.868 -0.27 -0.00    +0.016 C 
DOCKED: ATOM     10  C   UNL d   1      39.628  10.360  41.362 -0.25 -0.05    +0.117 C 
DOCKED: ATOM     11  C   UNL d   1      41.445  14.195  39.639 -0.07 -0.01    +0.130 C 
DOCKED: ATOM     12  C   UNL d   1      41.823   9.895  40.150 -0.38 -0.01    +0.015 C 
DOCKED: ATOM     13  C   UNL d   1      42.798  12.215  40.243 -0.25 -0.06    +0.130 C 
DOCKED: ATOM     14  C   UNL d   1      40.059  14.827  39.607 -0.10 -0.01    +0.051 C 
DOCKED: ATOM     15  C   UNL d   1      42.811  10.819  40.855 -0.36 -0.04    +0.051 C 
DOCKED: ATOM     16  C   UNL d   1      36.761  12.831  40.583 -0.30 -0.01    +0.023 C 
DOCKED: ATOM     17  C   UNL d   1      35.928  12.471  41.796 -0.29 -0.01    +0.011 C 
DOCKED: ATOM     18  C   UNL d   1      37.267  10.341  42.012 -0.22 -0.05    +0.216 C 
DOCKED: ATOM     19  C   UNL d   1      35.893  10.966  41.930 -0.20 -0.03    +0.096 C 
DOCKED: ENDROOT
DOCKED: TORSDOF 0
DOCKED: TER
DOCKED: ENDMDL
________________________________________________________________________________


	BEGINNING GENETIC ALGORITHM DOCKING 4 of 50
Run: 4 Seed: 13470252 1040375651 [ Run 4 of 50 GA/GALS ]
Beginning GENETIC ALGORITHM (GA), with a maximum of 2500000 energy evaluations.

Final-Value: -4.904


	FINAL GENETIC ALGORITHM DOCKED STATE
	_______________________________________________


Detailed state:  trans 19.074 13.003 4.834 quatxyzw 0.624177 -0.623169 -0.224198 0.414487 center 0.000 -0.000 0.000 ntor 0
State:	 19.074  13.003   4.834   0.686 -0.685 -0.246 131.026  

DOCKED: MODEL        4
DOCKED: USER    Run = 4
DOCKED: USER    DPF = D:/autoduck_test/CID114850_3dt3/CID_114850_3dt3.dpf
DOCKED: USER  
DOCKED: USER    Estimated Free Energy of Binding    =   -4.90 kcal/mol  [=(1)+(2)+(3)-(4)]
DOCKED: USER    Estimated Inhibition Constant, Ki   =  254.22 uM (micromolar)  [Temperature = 298.15 K]
DOCKED: USER    
DOCKED: USER    (1) Final Intermolecular Energy     =   -4.90 kcal/mol
DOCKED: USER        vdW + Hbond + desolv Energy     =   -4.67 kcal/mol
DOCKED: USER        Electrostatic Energy            =   -0.24 kcal/mol
DOCKED: USER    (2) Final Total Internal Energy     =   +0.00 kcal/mol
DOCKED: USER    (3) Torsional Free Energy           =   +0.00 kcal/mol
DOCKED: USER    (4) Unbound System's Energy  [=(2)] =   +0.00 kcal/mol
DOCKED: USER    
DOCKED: USER    
DOCKED: USER    NEWDPF move CID_114850.pdbqt
DOCKED: USER    NEWDPF about 0.000000 -0.000000 0.000000
DOCKED: USER    NEWDPF tran0 19.073738 13.002690 4.834225
DOCKED: USER    NEWDPF quaternion0 0.624177 -0.623169 -0.224198 0.414487
DOCKED: USER    NEWDPF axisangle0 0.685867 -0.684759 -0.246357 131.025980
DOCKED: USER    NEWDPF quat0 0.685867 -0.684759 -0.246357 131.025980
DOCKED: USER  keepresnum = 1 
DOCKED: USER  
DOCKED: REMARK  0 active torsions:
DOCKED: REMARK  status: ('A' for Active; 'I' for Inactive)
DOCKED: USER                              x       y       z     vdW  Elec       q    Type
DOCKED: USER                           _______ _______ _______ _____ _____    ______ ____
DOCKED: ROOT
DOCKED: ATOM      1  O   UNL d   1      19.515  13.421   2.737 +0.10 +0.17    -0.775 OA
DOCKED: ATOM      2  O   UNL d   1      20.928  14.861   7.680 -0.81 -0.16    -0.276 OA
DOCKED: ATOM      3  N   UNL d   1      19.175  12.100   2.834 -0.00 -0.06    +0.220 N 
DOCKED: ATOM      4  N   UNL d   1      19.491  13.778   6.201 -0.11 +0.08    -0.297 N 
DOCKED: ATOM      5  C   UNL d   1      18.990  11.612   4.286 -0.17 -0.03    +0.073 C 
DOCKED: ATOM      6  C   UNL d   1      17.828  12.309   5.024 -0.12 -0.04    +0.058 C 
DOCKED: ATOM      7  C   UNL d   1      20.279  11.673   5.114 -0.28 -0.01    +0.055 C 
DOCKED: ATOM      8  C   UNL d   1      18.185  13.751   5.488 -0.20 -0.04    +0.084 C 
DOCKED: ATOM      9  C   UNL d   1      16.541  12.186   4.187 -0.17 -0.02    +0.016 C 
DOCKED: ATOM     10  C   UNL d   1      20.617  13.099   5.549 -0.23 -0.01    +0.117 C 
DOCKED: ATOM     11  C   UNL d   1      17.878  11.895   2.081 -0.05 -0.04    +0.130 C 
DOCKED: ATOM     12  C   UNL d   1      21.444  10.983   4.392 -0.39 +0.00    +0.015 C 
DOCKED: ATOM     13  C   UNL d   1      20.271  11.281   2.184 -0.09 -0.02    +0.130 C 
DOCKED: ATOM     14  C   UNL d   1      16.726  12.641   2.744 -0.08 -0.02    +0.051 C 
DOCKED: ATOM     15  C   UNL d   1      21.590  11.416   2.937 -0.26 +0.00    +0.051 C 
DOCKED: ATOM     16  C   UNL d   1      17.043  14.352   6.319 -0.42 -0.01    +0.023 C 
DOCKED: ATOM     17  C   UNL d   1      17.483  15.653   6.958 -0.50 -0.00    +0.011 C 
DOCKED: ATOM     18  C   UNL d   1      19.792  14.672   7.235 -0.34 -0.01    +0.216 C 
DOCKED: ATOM     19  C   UNL d   1      18.627  15.368   7.901 -0.52 -0.02    +0.096 C 
DOCKED: ENDROOT
DOCKED: TORSDOF 0
DOCKED: TER
DOCKED: ENDMDL
________________________________________________________________________________


	BEGINNING GENETIC ALGORITHM DOCKING 5 of 50
Run: 5 Seed: 1849926629 1160079470 [ Run 5 of 50 GA/GALS ]
Beginning GENETIC ALGORITHM (GA), with a maximum of 2500000 energy evaluations.

Final-Value: -4.456


	FINAL GENETIC ALGORITHM DOCKED STATE
	_______________________________________________


Detailed state:  trans 48.818 10.812 35.034 quatxyzw 0.547610 0.067533 -0.773337 0.312270 center 0.000 -0.000 0.000 ntor 0
State:	 48.818  10.812  35.034   0.576  0.071 -0.814 143.608  

DOCKED: MODEL        5
DOCKED: USER    Run = 5
DOCKED: USER    DPF = D:/autoduck_test/CID114850_3dt3/CID_114850_3dt3.dpf
DOCKED: USER  
DOCKED: USER    Estimated Free Energy of Binding    =   -4.46 kcal/mol  [=(1)+(2)+(3)-(4)]
DOCKED: USER    Estimated Inhibition Constant, Ki   =  541.98 uM (micromolar)  [Temperature = 298.15 K]
DOCKED: USER    
DOCKED: USER    (1) Final Intermolecular Energy     =   -4.46 kcal/mol
DOCKED: USER        vdW + Hbond + desolv Energy     =   -4.01 kcal/mol
DOCKED: USER        Electrostatic Energy            =   -0.45 kcal/mol
DOCKED: USER    (2) Final Total Internal Energy     =   +0.00 kcal/mol
DOCKED: USER    (3) Torsional Free Energy           =   +0.00 kcal/mol
DOCKED: USER    (4) Unbound System's Energy  [=(2)] =   +0.00 kcal/mol
DOCKED: USER    
DOCKED: USER    
DOCKED: USER    NEWDPF move CID_114850.pdbqt
DOCKED: USER    NEWDPF about 0.000000 -0.000000 0.000000
DOCKED: USER    NEWDPF tran0 48.818388 10.811755 35.034401
DOCKED: USER    NEWDPF quaternion0 0.547610 0.067533 -0.773337 0.312270
DOCKED: USER    NEWDPF axisangle0 0.576435 0.071088 -0.814045 143.607806
DOCKED: USER    NEWDPF quat0 0.576435 0.071088 -0.814045 143.607806
DOCKED: USER  keepresnum = 1 
DOCKED: USER  
DOCKED: REMARK  0 active torsions:
DOCKED: REMARK  status: ('A' for Active; 'I' for Inactive)
DOCKED: USER                              x       y       z     vdW  Elec       q    Type
DOCKED: USER                           _______ _______ _______ _____ _____    ______ ____
DOCKED: ROOT
DOCKED: ATOM      1  O   UNL d   1      47.038  11.917  34.418 +0.06 -0.30    -0.775 OA
DOCKED: ATOM      2  O   UNL d   1      50.079  10.927  38.693 -0.86 +0.10    -0.276 OA
DOCKED: ATOM      3  N   UNL d   1      47.899  11.888  33.354 -0.09 -0.00    +0.220 N 
DOCKED: ATOM      4  N   UNL d   1      49.423  10.473  36.505 -0.10 +0.09    -0.297 N 
DOCKED: ATOM      5  C   UNL d   1      49.276  11.277  33.687 -0.07 -0.02    +0.073 C 
DOCKED: ATOM      6  C   UNL d   1      49.205   9.792  34.097 -0.15 -0.02    +0.058 C 
DOCKED: ATOM      7  C   UNL d   1      50.067  12.092  34.717 -0.07 -0.01    +0.055 C 
DOCKED: ATOM      8  C   UNL d   1      48.695   9.590  35.553 -0.27 -0.04    +0.084 C 
DOCKED: ATOM      9  C   UNL d   1      48.447   8.996  33.018 -0.29 -0.01    +0.016 C 
DOCKED: ATOM     10  C   UNL d   1      49.541  11.889  36.139 -0.15 -0.02    +0.117 C 
DOCKED: ATOM     11  C   UNL d   1      47.254  11.070  32.255 -0.24 -0.02    +0.130 C 
DOCKED: ATOM     12  C   UNL d   1      50.146  13.573  34.322 -0.05 -0.00    +0.015 C 
DOCKED: ATOM     13  C   UNL d   1      48.102  13.309  32.874 -0.09 -0.00    +0.130 C 
DOCKED: ATOM     14  C   UNL d   1      47.098   9.611  32.665 -0.29 -0.01    +0.051 C 
DOCKED: ATOM     15  C   UNL d   1      48.794  14.162  33.931 -0.05 -0.00    +0.051 C 
DOCKED: ATOM     16  C   UNL d   1      48.759   8.109  35.951 -0.38 -0.02    +0.023 C 
DOCKED: ATOM     17  C   UNL d   1      48.483   7.947  37.431 -0.36 -0.01    +0.011 C 
DOCKED: ATOM     18  C   UNL d   1      49.683  10.131  37.837 -0.22 -0.08    +0.216 C 
DOCKED: ATOM     19  C   UNL d   1      49.559   8.670  38.207 -0.33 -0.07    +0.096 C 
DOCKED: ENDROOT
DOCKED: TORSDOF 0
DOCKED: TER
DOCKED: ENDMDL
________________________________________________________________________________


	BEGINNING GENETIC ALGORITHM DOCKING 6 of 50
Run: 6 Seed: 873097379 1708049780 [ Run 6 of 50 GA/GALS ]
Beginning GENETIC ALGORITHM (GA), with a maximum of 2500000 energy evaluations.

Final-Value: -4.899


	FINAL GENETIC ALGORITHM DOCKED STATE
	_______________________________________________


Detailed state:  trans 43.694 -5.794 23.750 quatxyzw 0.473260 0.070283 0.769910 -0.422283 center 0.000 -0.000 0.000 ntor 0
State:	 43.694  -5.794  23.750   0.522  0.078  0.849 -130.042  

DOCKED: MODEL        6
DOCKED: USER    Run = 6
DOCKED: USER    DPF = D:/autoduck_test/CID114850_3dt3/CID_114850_3dt3.dpf
DOCKED: USER  
DOCKED: USER    Estimated Free Energy of Binding    =   -4.90 kcal/mol  [=(1)+(2)+(3)-(4)]
DOCKED: USER    Estimated Inhibition Constant, Ki   =  256.26 uM (micromolar)  [Temperature = 298.15 K]
DOCKED: USER    
DOCKED: USER    (1) Final Intermolecular Energy     =   -4.90 kcal/mol
DOCKED: USER        vdW + Hbond + desolv Energy     =   -4.83 kcal/mol
DOCKED: USER        Electrostatic Energy            =   -0.07 kcal/mol
DOCKED: USER    (2) Final Total Internal Energy     =   +0.00 kcal/mol
DOCKED: USER    (3) Torsional Free Energy           =   +0.00 kcal/mol
DOCKED: USER    (4) Unbound System's Energy  [=(2)] =   +0.00 kcal/mol
DOCKED: USER    
DOCKED: USER    
DOCKED: USER    NEWDPF move CID_114850.pdbqt
DOCKED: USER    NEWDPF about 0.000000 -0.000000 0.000000
DOCKED: USER    NEWDPF tran0 43.693608 -5.793875 23.750400
DOCKED: USER    NEWDPF quaternion0 0.473260 0.070283 0.769910 -0.422283
DOCKED: USER    NEWDPF axisangle0 0.522095 0.077536 0.849356 -130.042380
DOCKED: USER    NEWDPF quat0 0.522095 0.077536 0.849356 -130.042380
DOCKED: USER  keepresnum = 1 
DOCKED: USER  
DOCKED: REMARK  0 active torsions:
DOCKED: REMARK  status: ('A' for Active; 'I' for Inactive)
DOCKED: USER                              x       y       z     vdW  Elec       q    Type
DOCKED: USER                           _______ _______ _______ _____ _____    ______ ____
DOCKED: ROOT
DOCKED: ATOM      1  O   UNL d   1      44.597  -5.281  25.672 +0.15 +0.31    -0.775 OA
DOCKED: ATOM      2  O   UNL d   1      45.881  -6.723  20.694 -0.21 +0.11    -0.276 OA
DOCKED: ATOM      3  N   UNL d   1      43.446  -4.552  25.546 -0.15 -0.10    +0.220 N 
DOCKED: ATOM      4  N   UNL d   1      44.322  -6.452  22.404 -0.11 +0.11    -0.297 N 
DOCKED: ATOM      5  C   UNL d   1      42.775  -4.686  24.163 -0.26 -0.03    +0.073 C 
DOCKED: ATOM      6  C   UNL d   1      42.296  -6.118  23.850 -0.36 -0.02    +0.058 C 
DOCKED: ATOM      7  C   UNL d   1      43.632  -4.133  23.018 -0.27 -0.03    +0.055 C 
DOCKED: ATOM      8  C   UNL d   1      43.459  -7.070  23.446 -0.23 -0.03    +0.084 C 
DOCKED: ATOM      9  C   UNL d   1      41.400  -6.623  24.997 -0.40 -0.01    +0.016 C 
DOCKED: ATOM     10  C   UNL d   1      44.775  -5.078  22.646 -0.20 -0.06    +0.117 C 
DOCKED: ATOM     11  C   UNL d   1      42.476  -5.025  26.608 -0.29 -0.04    +0.130 C 
DOCKED: ATOM     12  C   UNL d   1      44.115  -2.707  23.316 -0.39 -0.01    +0.015 C 
DOCKED: ATOM     13  C   UNL d   1      43.783  -3.095  25.782 -0.31 -0.07    +0.130 C 
DOCKED: ATOM     14  C   UNL d   1      42.047  -6.467  26.368 -0.28 -0.02    +0.051 C 
DOCKED: ATOM     15  C   UNL d   1      44.722  -2.558  24.707 -0.32 -0.05    +0.051 C 
DOCKED: ATOM     16  C   UNL d   1      42.917  -8.444  23.029 -0.29 -0.01    +0.023 C 
DOCKED: ATOM     17  C   UNL d   1      44.020  -9.286  22.422 -0.33 -0.01    +0.011 C 
DOCKED: ATOM     18  C   UNL d   1      44.994  -7.184  21.418 -0.22 -0.08    +0.216 C 
DOCKED: ATOM     19  C   UNL d   1      44.522  -8.600  21.174 -0.36 -0.04    +0.096 C 
DOCKED: ENDROOT
DOCKED: TORSDOF 0
DOCKED: TER
DOCKED: ENDMDL
________________________________________________________________________________


	BEGINNING GENETIC ALGORITHM DOCKING 7 of 50
Run: 7 Seed: 861778380 1155755570 [ Run 7 of 50 GA/GALS ]
Beginning GENETIC ALGORITHM (GA), with a maximum of 2500000 energy evaluations.

Final-Value: -4.570


	FINAL GENETIC ALGORITHM DOCKED STATE
	_______________________________________________


Detailed state:  trans 44.777 -10.893 27.970 quatxyzw 0.336934 0.654489 0.507586 -0.447746 center 0.000 -0.000 0.000 ntor 0
State:	 44.777 -10.893  27.970   0.377  0.732  0.568 -126.802  

DOCKED: MODEL        7
DOCKED: USER    Run = 7
DOCKED: USER    DPF = D:/autoduck_test/CID114850_3dt3/CID_114850_3dt3.dpf
DOCKED: USER  
DOCKED: USER    Estimated Free Energy of Binding    =   -4.57 kcal/mol  [=(1)+(2)+(3)-(4)]
DOCKED: USER    Estimated Inhibition Constant, Ki   =  446.62 uM (micromolar)  [Temperature = 298.15 K]
DOCKED: USER    
DOCKED: USER    (1) Final Intermolecular Energy     =   -4.57 kcal/mol
DOCKED: USER        vdW + Hbond + desolv Energy     =   -3.60 kcal/mol
DOCKED: USER        Electrostatic Energy            =   -0.97 kcal/mol
DOCKED: USER    (2) Final Total Internal Energy     =   +0.00 kcal/mol
DOCKED: USER    (3) Torsional Free Energy           =   +0.00 kcal/mol
DOCKED: USER    (4) Unbound System's Energy  [=(2)] =   +0.00 kcal/mol
DOCKED: USER    
DOCKED: USER    
DOCKED: USER    NEWDPF move CID_114850.pdbqt
DOCKED: USER    NEWDPF about 0.000000 -0.000000 0.000000
DOCKED: USER    NEWDPF tran0 44.777290 -10.892548 27.970290
DOCKED: USER    NEWDPF quaternion0 0.336934 0.654489 0.507586 -0.447746
DOCKED: USER    NEWDPF axisangle0 0.376815 0.731959 0.567668 -126.801717
DOCKED: USER    NEWDPF quat0 0.376815 0.731959 0.567668 -126.801717
DOCKED: USER  keepresnum = 1 
DOCKED: USER  
DOCKED: REMARK  0 active torsions:
DOCKED: REMARK  status: ('A' for Active; 'I' for Inactive)
DOCKED: USER                              x       y       z     vdW  Elec       q    Type
DOCKED: USER                           _______ _______ _______ _____ _____    ______ ____
DOCKED: ROOT
DOCKED: ATOM      1  O   UNL d   1      45.715  -8.956  27.595 -0.18 -1.03    -0.775 OA
DOCKED: ATOM      2  O   UNL d   1      46.289 -14.159  26.543 -0.14 +0.02    -0.276 OA
DOCKED: ATOM      3  N   UNL d   1      44.364  -8.756  27.674 -0.11 +0.05    +0.220 N 
DOCKED: ATOM      4  N   UNL d   1      45.302 -12.411  27.726 -0.09 -0.04    -0.297 N 
DOCKED: ATOM      5  C   UNL d   1      43.548 -10.060  27.777 -0.18 +0.00    +0.073 C 
DOCKED: ATOM      6  C   UNL d   1      43.839 -10.866  29.060 -0.18 +0.00    +0.058 C 
DOCKED: ATOM      7  C   UNL d   1      43.668 -10.950  26.533 -0.20 -0.01    +0.055 C 
DOCKED: ATOM      8  C   UNL d   1      45.186 -11.642  28.995 -0.16 +0.02    +0.084 C 
DOCKED: ATOM      9  C   UNL d   1      43.662  -9.956  30.289 -0.29 -0.00    +0.016 C 
DOCKED: ATOM     10  C   UNL d   1      45.004 -11.692  26.483 -0.18 +0.00    +0.117 C 
DOCKED: ATOM     11  C   UNL d   1      44.088  -7.909  28.899 -0.31 +0.02    +0.130 C 
DOCKED: ATOM     12  C   UNL d   1      43.381 -10.161  25.249 -0.31 -0.00    +0.015 C 
DOCKED: ATOM     13  C   UNL d   1      43.925  -8.006  26.433 -0.13 -0.01    +0.130 C 
DOCKED: ATOM     14  C   UNL d   1      44.444  -8.652  30.180 -0.32 +0.01    +0.051 C 
DOCKED: ATOM     15  C   UNL d   1      44.138  -8.839  25.174 -0.15 -0.01    +0.051 C 
DOCKED: ATOM     16  C   UNL d   1      45.369 -12.519  30.240 -0.15 -0.00    +0.023 C 
DOCKED: ATOM     17  C   UNL d   1      46.560 -13.439  30.069 -0.23 +0.00    +0.011 C 
DOCKED: ATOM     18  C   UNL d   1      45.992 -13.625  27.616 -0.16 +0.00    +0.216 C 
DOCKED: ATOM     19  C   UNL d   1      46.296 -14.361  28.901 -0.14 -0.01    +0.096 C 
DOCKED: ENDROOT
DOCKED: TORSDOF 0
DOCKED: TER
DOCKED: ENDMDL
________________________________________________________________________________


	BEGINNING GENETIC ALGORITHM DOCKING 8 of 50
Run: 8 Seed: 622367185 677116841 [ Run 8 of 50 GA/GALS ]
Beginning GENETIC ALGORITHM (GA), with a maximum of 2500000 energy evaluations.

Final-Value: -5.075


	FINAL GENETIC ALGORITHM DOCKED STATE
	_______________________________________________


Detailed state:  trans 32.958 -6.213 26.391 quatxyzw -0.015083 0.475672 -0.471051 0.742711 center 0.000 -0.000 0.000 ntor 0
State:	 32.958  -6.213  26.391  -0.023  0.710 -0.703 84.074  

DOCKED: MODEL        8
DOCKED: USER    Run = 8
DOCKED: USER    DPF = D:/autoduck_test/CID114850_3dt3/CID_114850_3dt3.dpf
DOCKED: USER  
DOCKED: USER    Estimated Free Energy of Binding    =   -5.07 kcal/mol  [=(1)+(2)+(3)-(4)]
DOCKED: USER    Estimated Inhibition Constant, Ki   =  190.65 uM (micromolar)  [Temperature = 298.15 K]
DOCKED: USER    
DOCKED: USER    (1) Final Intermolecular Energy     =   -5.07 kcal/mol
DOCKED: USER        vdW + Hbond + desolv Energy     =   -4.92 kcal/mol
DOCKED: USER        Electrostatic Energy            =   -0.15 kcal/mol
DOCKED: USER    (2) Final Total Internal Energy     =   +0.00 kcal/mol
DOCKED: USER    (3) Torsional Free Energy           =   +0.00 kcal/mol
DOCKED: USER    (4) Unbound System's Energy  [=(2)] =   +0.00 kcal/mol
DOCKED: USER    
DOCKED: USER    
DOCKED: USER    NEWDPF move CID_114850.pdbqt
DOCKED: USER    NEWDPF about 0.000000 -0.000000 0.000000
DOCKED: USER    NEWDPF tran0 32.958326 -6.213323 26.390764
DOCKED: USER    NEWDPF quaternion0 -0.015083 0.475672 -0.471051 0.742711
DOCKED: USER    NEWDPF axisangle0 -0.022525 0.710369 -0.703468 84.074216
DOCKED: USER    NEWDPF quat0 -0.022525 0.710369 -0.703468 84.074216
DOCKED: USER  keepresnum = 1 
DOCKED: USER  
DOCKED: REMARK  0 active torsions:
DOCKED: REMARK  status: ('A' for Active; 'I' for Inactive)
DOCKED: USER                              x       y       z     vdW  Elec       q    Type
DOCKED: USER                           _______ _______ _______ _____ _____    ______ ____
DOCKED: ROOT
DOCKED: ATOM      1  O   UNL d   1      31.912  -5.887  28.280 +0.13 +0.33    -0.775 OA
DOCKED: ATOM      2  O   UNL d   1      33.999  -9.769  25.267 -0.39 -0.01    -0.276 OA
DOCKED: ATOM      3  N   UNL d   1      32.699  -4.792  28.046 -0.11 -0.12    +0.220 N 
DOCKED: ATOM      4  N   UNL d   1      33.286  -7.571  25.559 -0.16 -0.00    -0.297 N 
DOCKED: ATOM      5  C   UNL d   1      33.626  -4.945  26.823 -0.26 -0.03    +0.073 C 
DOCKED: ATOM      6  C   UNL d   1      32.864  -5.096  25.490 -0.21 -0.02    +0.058 C 
DOCKED: ATOM      7  C   UNL d   1      34.667  -6.059  26.986 -0.28 -0.03    +0.055 C 
DOCKED: ATOM      8  C   UNL d   1      32.267  -6.519  25.293 -0.34 -0.01    +0.084 C 
DOCKED: ATOM      9  C   UNL d   1      31.863  -3.935  25.337 -0.45 -0.01    +0.016 C 
DOCKED: ATOM     10  C   UNL d   1      34.057  -7.449  26.801 -0.22 -0.03    +0.117 C 
DOCKED: ATOM     11  C   UNL d   1      31.790  -3.602  27.825 -0.22 -0.06    +0.130 C 
DOCKED: ATOM     12  C   UNL d   1      35.434  -5.921  28.308 -0.28 -0.01    +0.015 C 
DOCKED: ATOM     13  C   UNL d   1      33.553  -4.554  29.274 -0.25 -0.10    +0.130 C 
DOCKED: ATOM     14  C   UNL d   1      30.963  -3.763  26.555 -0.32 -0.02    +0.051 C 
DOCKED: ATOM     15  C   UNL d   1      34.522  -5.707  29.512 -0.18 -0.04    +0.051 C 
DOCKED: ATOM     16  C   UNL d   1      31.626  -6.652  23.905 -0.39 -0.01    +0.023 C 
DOCKED: ATOM     17  C   UNL d   1      31.254  -8.094  23.630 -0.50 -0.00    +0.011 C 
DOCKED: ATOM     18  C   UNL d   1      33.311  -8.809  24.907 -0.08 +0.04    +0.216 C 
DOCKED: ATOM     19  C   UNL d   1      32.514  -8.928  23.628 -0.41 -0.03    +0.096 C 
DOCKED: ENDROOT
DOCKED: TORSDOF 0
DOCKED: TER
DOCKED: ENDMDL
________________________________________________________________________________


	BEGINNING GENETIC ALGORITHM DOCKING 9 of 50
Run: 9 Seed: 780658113 434999921 [ Run 9 of 50 GA/GALS ]
Beginning GENETIC ALGORITHM (GA), with a maximum of 2500000 energy evaluations.

Final-Value: -5.778


	FINAL GENETIC ALGORITHM DOCKED STATE
	_______________________________________________


Detailed state:  trans 34.469 20.862 31.966 quatxyzw 0.058183 0.433751 0.499907 -0.747374 center 0.000 -0.000 0.000 ntor 0
State:	 34.469  20.862  31.966   0.088  0.653  0.752 -83.273  

DOCKED: MODEL        9
DOCKED: USER    Run = 9
DOCKED: USER    DPF = D:/autoduck_test/CID114850_3dt3/CID_114850_3dt3.dpf
DOCKED: USER  
DOCKED: USER    Estimated Free Energy of Binding    =   -5.78 kcal/mol  [=(1)+(2)+(3)-(4)]
DOCKED: USER    Estimated Inhibition Constant, Ki   =   58.20 uM (micromolar)  [Temperature = 298.15 K]
DOCKED: USER    
DOCKED: USER    (1) Final Intermolecular Energy     =   -5.78 kcal/mol
DOCKED: USER        vdW + Hbond + desolv Energy     =   -5.82 kcal/mol
DOCKED: USER        Electrostatic Energy            =   +0.04 kcal/mol
DOCKED: USER    (2) Final Total Internal Energy     =   +0.00 kcal/mol
DOCKED: USER    (3) Torsional Free Energy           =   +0.00 kcal/mol
DOCKED: USER    (4) Unbound System's Energy  [=(2)] =   +0.00 kcal/mol
DOCKED: USER    
DOCKED: USER    
DOCKED: USER    NEWDPF move CID_114850.pdbqt
DOCKED: USER    NEWDPF about 0.000000 -0.000000 0.000000
DOCKED: USER    NEWDPF tran0 34.469398 20.862017 31.966182
DOCKED: USER    NEWDPF quaternion0 0.058183 0.433751 0.499907 -0.747374
DOCKED: USER    NEWDPF axisangle0 0.087573 0.652843 0.752414 -83.273114
DOCKED: USER    NEWDPF quat0 0.087573 0.652843 0.752414 -83.273114
DOCKED: USER  keepresnum = 1 
DOCKED: USER  
DOCKED: REMARK  0 active torsions:
DOCKED: REMARK  status: ('A' for Active; 'I' for Inactive)
DOCKED: USER                              x       y       z     vdW  Elec       q    Type
DOCKED: USER                           _______ _______ _______ _____ _____    ______ ____
DOCKED: ROOT
DOCKED: ATOM      1  O   UNL d   1      35.699  22.658  32.149 +0.11 +0.07    -0.775 OA
DOCKED: ATOM      2  O   UNL d   1      35.881  17.369  32.861 -0.54 +0.14    -0.276 OA
DOCKED: ATOM      3  N   UNL d   1      34.840  22.847  31.100 -0.09 -0.02    +0.220 N 
DOCKED: ATOM      4  N   UNL d   1      34.695  19.341  32.492 -0.23 +0.05    -0.297 N 
DOCKED: ATOM      5  C   UNL d   1      34.012  21.596  30.744 -0.35 -0.00    +0.073 C 
DOCKED: ATOM      6  C   UNL d   1      33.062  21.146  31.873 -0.42 +0.00    +0.058 C 
DOCKED: ATOM      7  C   UNL d   1      34.868  20.423  30.250 -0.29 -0.01    +0.055 C 
DOCKED: ATOM      8  C   UNL d   1      33.801  20.404  33.025 -0.34 -0.01    +0.084 C 
DOCKED: ATOM      9  C   UNL d   1      32.186  22.334  32.311 -0.40 +0.00    +0.016 C 
DOCKED: ATOM     10  C   UNL d   1      35.594  19.717  31.395 -0.40 -0.03    +0.117 C 
DOCKED: ATOM     11  C   UNL d   1      33.895  23.970  31.469 -0.15 +0.00    +0.130 C 
DOCKED: ATOM     12  C   UNL d   1      35.817  20.856  29.124 -0.37 -0.00    +0.015 C 
DOCKED: ATOM     13  C   UNL d   1      35.656  23.249  29.890 -0.14 -0.02    +0.130 C 
DOCKED: ATOM     14  C   UNL d   1      32.998  23.582  32.638 -0.31 +0.02    +0.051 C 
DOCKED: ATOM     15  C   UNL d   1      36.592  22.129  29.449 -0.24 -0.01    +0.051 C 
DOCKED: ATOM     16  C   UNL d   1      32.799  19.874  34.060 -0.41 -0.01    +0.023 C 
DOCKED: ATOM     17  C   UNL d   1      33.495  18.962  35.050 -0.46 -0.01    +0.011 C 
DOCKED: ATOM     18  C   UNL d   1      34.979  18.152  33.175 -0.42 -0.07    +0.216 C 
DOCKED: ATOM     19  C   UNL d   1      34.049  17.771  34.305 -0.39 -0.05    +0.096 C 
DOCKED: ENDROOT
DOCKED: TORSDOF 0
DOCKED: TER
DOCKED: ENDMDL
________________________________________________________________________________


	BEGINNING GENETIC ALGORITHM DOCKING 10 of 50
Run: 10 Seed: 1313240362 123615218 [ Run 10 of 50 GA/GALS ]
Beginning GENETIC ALGORITHM (GA), with a maximum of 2500000 energy evaluations.

Final-Value: -4.637


	FINAL GENETIC ALGORITHM DOCKED STATE
	_______________________________________________


Detailed state:  trans 49.046 8.877 33.949 quatxyzw 0.791363 -0.009578 0.336801 0.510116 center 0.000 -0.000 0.000 ntor 0
State:	 49.046   8.877  33.949   0.920 -0.011  0.392 118.657  

DOCKED: MODEL       10
DOCKED: USER    Run = 10
DOCKED: USER    DPF = D:/autoduck_test/CID114850_3dt3/CID_114850_3dt3.dpf
DOCKED: USER  
DOCKED: USER    Estimated Free Energy of Binding    =   -4.64 kcal/mol  [=(1)+(2)+(3)-(4)]
DOCKED: USER    Estimated Inhibition Constant, Ki   =  399.33 uM (micromolar)  [Temperature = 298.15 K]
DOCKED: USER    
DOCKED: USER    (1) Final Intermolecular Energy     =   -4.64 kcal/mol
DOCKED: USER        vdW + Hbond + desolv Energy     =   -4.31 kcal/mol
DOCKED: USER        Electrostatic Energy            =   -0.33 kcal/mol
DOCKED: USER    (2) Final Total Internal Energy     =   +0.00 kcal/mol
DOCKED: USER    (3) Torsional Free Energy           =   +0.00 kcal/mol
DOCKED: USER    (4) Unbound System's Energy  [=(2)] =   +0.00 kcal/mol
DOCKED: USER    
DOCKED: USER    
DOCKED: USER    NEWDPF move CID_114850.pdbqt
DOCKED: USER    NEWDPF about 0.000000 -0.000000 0.000000
DOCKED: USER    NEWDPF tran0 49.046314 8.876794 33.949099
DOCKED: USER    NEWDPF quaternion0 0.791363 -0.009578 0.336801 0.510116
DOCKED: USER    NEWDPF axisangle0 0.920076 -0.011136 0.391580 118.656896
DOCKED: USER    NEWDPF quat0 0.920076 -0.011136 0.391580 118.656896
DOCKED: USER  keepresnum = 1 
DOCKED: USER  
DOCKED: REMARK  0 active torsions:
DOCKED: REMARK  status: ('A' for Active; 'I' for Inactive)
DOCKED: USER                              x       y       z     vdW  Elec       q    Type
DOCKED: USER                           _______ _______ _______ _____ _____    ______ ____
DOCKED: ROOT
DOCKED: ATOM      1  O   UNL d   1      51.099   9.572  34.216 +0.08 +0.28    -0.775 OA
DOCKED: ATOM      2  O   UNL d   1      46.067  11.348  34.045 -0.32 -0.21    -0.276 OA
DOCKED: ATOM      3  N   UNL d   1      51.015   8.313  34.744 -0.02 -0.11    +0.220 N 
DOCKED: ATOM      4  N   UNL d   1      47.658   9.683  33.693 -0.09 +0.10    -0.297 N 
DOCKED: ATOM      5  C   UNL d   1      49.580   7.748  34.775 -0.26 -0.04    +0.073 C 
DOCKED: ATOM      6  C   UNL d   1      48.964   7.561  33.373 -0.24 -0.02    +0.058 C 
DOCKED: ATOM      7  C   UNL d   1      48.636   8.542  35.686 -0.37 -0.04    +0.055 C 
DOCKED: ATOM      8  C   UNL d   1      48.489   8.900  32.738 -0.27 -0.03    +0.084 C 
DOCKED: ATOM      9  C   UNL d   1      49.915   6.720  32.502 -0.24 -0.01    +0.016 C 
DOCKED: ATOM     10  C   UNL d   1      48.192   9.859  35.049 -0.24 -0.04    +0.117 C 
DOCKED: ATOM     11  C   UNL d   1      51.883   7.397  33.908 -0.04 -0.06    +0.130 C 
DOCKED: ATOM     12  C   UNL d   1      49.236   8.735  37.085 -0.37 -0.01    +0.015 C 
DOCKED: ATOM     13  C   UNL d   1      51.548   8.359  36.161 -0.05 -0.07    +0.130 C 
DOCKED: ATOM     14  C   UNL d   1      51.341   7.258  32.490 -0.09 -0.02    +0.051 C 
DOCKED: ATOM     15  C   UNL d   1      50.678   9.233  37.056 -0.18 -0.03    +0.051 C 
DOCKED: ATOM     16  C   UNL d   1      47.777   8.646  31.403 -0.47 -0.01    +0.023 C 
DOCKED: ATOM     17  C   UNL d   1      47.119   9.916  30.904 -0.53 -0.00    +0.011 C 
DOCKED: ATOM     18  C   UNL d   1      46.614  10.528  33.301 -0.20 -0.01    +0.216 C 
DOCKED: ATOM     19  C   UNL d   1      46.069  10.342  31.903 -0.40 -0.01    +0.096 C 
DOCKED: ENDROOT
DOCKED: TORSDOF 0
DOCKED: TER
DOCKED: ENDMDL
________________________________________________________________________________


	BEGINNING GENETIC ALGORITHM DOCKING 11 of 50
Run: 11 Seed: 928698565 816059636 [ Run 11 of 50 GA/GALS ]
Beginning GENETIC ALGORITHM (GA), with a maximum of 2500000 energy evaluations.

Final-Value: -4.205


	FINAL GENETIC ALGORITHM DOCKED STATE
	_______________________________________________


Detailed state:  trans 29.126 -16.373 27.435 quatxyzw 0.436844 0.396914 0.799619 -0.110619 center 0.000 -0.000 0.000 ntor 0
State:	 29.126 -16.373  27.435   0.440  0.399  0.805 -167.298  

DOCKED: MODEL       11
DOCKED: USER    Run = 11
DOCKED: USER    DPF = D:/autoduck_test/CID114850_3dt3/CID_114850_3dt3.dpf
DOCKED: USER  
DOCKED: USER    Estimated Free Energy of Binding    =   -4.20 kcal/mol  [=(1)+(2)+(3)-(4)]
DOCKED: USER    Estimated Inhibition Constant, Ki   =  827.64 uM (micromolar)  [Temperature = 298.15 K]
DOCKED: USER    
DOCKED: USER    (1) Final Intermolecular Energy     =   -4.20 kcal/mol
DOCKED: USER        vdW + Hbond + desolv Energy     =   -4.29 kcal/mol
DOCKED: USER        Electrostatic Energy            =   +0.09 kcal/mol
DOCKED: USER    (2) Final Total Internal Energy     =   +0.00 kcal/mol
DOCKED: USER    (3) Torsional Free Energy           =   +0.00 kcal/mol
DOCKED: USER    (4) Unbound System's Energy  [=(2)] =   +0.00 kcal/mol
DOCKED: USER    
DOCKED: USER    
DOCKED: USER    NEWDPF move CID_114850.pdbqt
DOCKED: USER    NEWDPF about 0.000000 -0.000000 0.000000
DOCKED: USER    NEWDPF tran0 29.126377 -16.373059 27.434812
DOCKED: USER    NEWDPF quaternion0 0.436844 0.396914 0.799619 -0.110619
DOCKED: USER    NEWDPF axisangle0 0.439541 0.399365 0.804557 -167.297988
DOCKED: USER    NEWDPF quat0 0.439541 0.399365 0.804557 -167.297988
DOCKED: USER  keepresnum = 1 
DOCKED: USER  
DOCKED: REMARK  0 active torsions:
DOCKED: REMARK  status: ('A' for Active; 'I' for Inactive)
DOCKED: USER                              x       y       z     vdW  Elec       q    Type
DOCKED: USER                           _______ _______ _______ _____ _____    ______ ____
DOCKED: ROOT
DOCKED: ATOM      1  O   UNL d   1      29.532 -14.818  28.914 +0.13 +0.46    -0.775 OA
DOCKED: ATOM      2  O   UNL d   1      30.876 -16.355  23.981 -0.21 +0.24    -0.276 OA
DOCKED: ATOM      3  N   UNL d   1      28.229 -15.207  29.066 -0.14 -0.13    +0.220 N 
DOCKED: ATOM      4  N   UNL d   1      29.873 -16.761  26.044 -0.15 +0.15    -0.297 N 
DOCKED: ATOM      5  C   UNL d   1      27.744 -16.190  27.981 -0.35 -0.03    +0.073 C 
DOCKED: ATOM      6  C   UNL d   1      28.495 -17.538  27.995 -0.29 -0.01    +0.058 C 
DOCKED: ATOM      7  C   UNL d   1      27.736 -15.584  26.572 -0.44 -0.03    +0.055 C 
DOCKED: ATOM      8  C   UNL d   1      29.915 -17.446  27.365 -0.15 -0.03    +0.084 C 
DOCKED: ATOM      9  C   UNL d   1      28.442 -18.141  29.411 -0.26 -0.00    +0.016 C 
DOCKED: ATOM     10  C   UNL d   1      29.142 -15.491  25.978 -0.30 -0.08    +0.117 C 
DOCKED: ATOM     11  C   UNL d   1      28.093 -15.868  30.421 -0.14 -0.05    +0.130 C 
DOCKED: ATOM     12  C   UNL d   1      26.991 -14.243  26.543 -0.49 -0.01    +0.015 C 
DOCKED: ATOM     13  C   UNL d   1      27.359 -13.968  29.019 -0.35 -0.14    +0.130 C 
DOCKED: ATOM     14  C   UNL d   1      28.893 -17.163  30.490 -0.16 -0.01    +0.051 C 
DOCKED: ATOM     15  C   UNL d   1      27.424 -13.291  27.654 -0.46 -0.05    +0.051 C 
DOCKED: ATOM     16  C   UNL d   1      30.570 -18.832  27.294 -0.14 -0.01    +0.023 C 
DOCKED: ATOM     17  C   UNL d   1      31.844 -18.774  26.477 -0.09 -0.00    +0.011 C 
DOCKED: ATOM     18  C   UNL d   1      30.746 -17.054  24.990 -0.19 -0.13    +0.216 C 
DOCKED: ATOM     19  C   UNL d   1      31.497 -18.365  25.065 -0.13 -0.04    +0.096 C 
DOCKED: ENDROOT
DOCKED: TORSDOF 0
DOCKED: TER
DOCKED: ENDMDL
________________________________________________________________________________


	BEGINNING GENETIC ALGORITHM DOCKING 12 of 50
Run: 12 Seed: 887214643 425414105 [ Run 12 of 50 GA/GALS ]
Beginning GENETIC ALGORITHM (GA), with a maximum of 2500000 energy evaluations.

Final-Value: -4.883


	FINAL GENETIC ALGORITHM DOCKED STATE
	_______________________________________________


Detailed state:  trans -1.151 -19.212 22.579 quatxyzw -0.498182 0.266535 -0.439570 -0.698250 center 0.000 -0.000 0.000 ntor 0
State:	 -1.151 -19.212  22.579  -0.696  0.372 -0.614 -91.427  

DOCKED: MODEL       12
DOCKED: USER    Run = 12
DOCKED: USER    DPF = D:/autoduck_test/CID114850_3dt3/CID_114850_3dt3.dpf
DOCKED: USER  
DOCKED: USER    Estimated Free Energy of Binding    =   -4.88 kcal/mol  [=(1)+(2)+(3)-(4)]
DOCKED: USER    Estimated Inhibition Constant, Ki   =  263.29 uM (micromolar)  [Temperature = 298.15 K]
DOCKED: USER    
DOCKED: USER    (1) Final Intermolecular Energy     =   -4.88 kcal/mol
DOCKED: USER        vdW + Hbond + desolv Energy     =   -4.55 kcal/mol
DOCKED: USER        Electrostatic Energy            =   -0.33 kcal/mol
DOCKED: USER    (2) Final Total Internal Energy     =   +0.00 kcal/mol
DOCKED: USER    (3) Torsional Free Energy           =   +0.00 kcal/mol
DOCKED: USER    (4) Unbound System's Energy  [=(2)] =   +0.00 kcal/mol
DOCKED: USER    
DOCKED: USER    
DOCKED: USER    NEWDPF move CID_114850.pdbqt
DOCKED: USER    NEWDPF about 0.000000 -0.000000 0.000000
DOCKED: USER    NEWDPF tran0 -1.150829 -19.212301 22.578623
DOCKED: USER    NEWDPF quaternion0 -0.498182 0.266535 -0.439570 -0.698250
DOCKED: USER    NEWDPF axisangle0 -0.695926 0.372331 -0.614049 -91.426538
DOCKED: USER    NEWDPF quat0 -0.695926 0.372331 -0.614049 -91.426538
DOCKED: USER  keepresnum = 1 
DOCKED: USER  
DOCKED: REMARK  0 active torsions:
DOCKED: REMARK  status: ('A' for Active; 'I' for Inactive)
DOCKED: USER                              x       y       z     vdW  Elec       q    Type
DOCKED: USER                           _______ _______ _______ _____ _____    ______ ____
DOCKED: ROOT
DOCKED: ATOM      1  O   UNL d   1       0.888 -19.757  23.140 -0.61 -0.38    -0.775 OA
DOCKED: ATOM      2  O   UNL d   1      -3.137 -16.558  24.579 -0.19 +0.06    -0.276 OA
DOCKED: ATOM      3  N   UNL d   1       0.289 -20.871  22.619 -0.22 +0.02    +0.220 N 
DOCKED: ATOM      4  N   UNL d   1      -2.112 -17.991  23.054 -0.15 +0.04    -0.297 N 
DOCKED: ATOM      5  C   UNL d   1      -1.213 -20.686  22.322 -0.14 -0.01    +0.073 C 
DOCKED: ATOM      6  C   UNL d   1      -1.499 -19.620  21.244 -0.14 -0.01    +0.058 C 
DOCKED: ATOM      7  C   UNL d   1      -2.052 -20.430  23.580 -0.16 -0.01    +0.055 C 
DOCKED: ATOM      8  C   UNL d   1      -1.363 -18.166  21.780 -0.27 -0.01    +0.084 C 
DOCKED: ATOM      9  C   UNL d   1      -0.678 -19.935  19.980 -0.18 -0.00    +0.016 C 
DOCKED: ATOM     10  C   UNL d   1      -1.894 -19.000  24.097 -0.26 -0.01    +0.117 C 
DOCKED: ATOM     11  C   UNL d   1       1.002 -21.224  21.330 -0.14 +0.04    +0.130 C 
DOCKED: ATOM     12  C   UNL d   1      -1.778 -21.484  24.662 -0.18 -0.00    +0.015 C 
DOCKED: ATOM     13  C   UNL d   1       0.452 -22.002  23.612 -0.32 -0.00    +0.130 C 
DOCKED: ATOM     14  C   UNL d   1       0.803 -20.146  20.271 -0.31 +0.01    +0.051 C 
DOCKED: ATOM     15  C   UNL d   1      -0.291 -21.714  24.912 -0.25 -0.00    +0.051 C 
DOCKED: ATOM     16  C   UNL d   1      -1.775 -17.150  20.706 -0.20 -0.00    +0.023 C 
DOCKED: ATOM     17  C   UNL d   1      -1.861 -15.759  21.299 -0.37 -0.00    +0.011 C 
DOCKED: ATOM     18  C   UNL d   1      -2.712 -16.787  23.442 -0.22 -0.05    +0.216 C 
DOCKED: ATOM     19  C   UNL d   1      -2.934 -15.752  22.363 -0.25 -0.03    +0.096 C 
DOCKED: ENDROOT
DOCKED: TORSDOF 0
DOCKED: TER
DOCKED: ENDMDL
________________________________________________________________________________


	BEGINNING GENETIC ALGORITHM DOCKING 13 of 50
Run: 13 Seed: 269425707 789815766 [ Run 13 of 50 GA/GALS ]
Beginning GENETIC ALGORITHM (GA), with a maximum of 2500000 energy evaluations.

Final-Value: -5.305


	FINAL GENETIC ALGORITHM DOCKED STATE
	_______________________________________________


Detailed state:  trans 1.002 -1.257 5.421 quatxyzw 0.291293 0.191293 0.934012 -0.078592 center 0.000 -0.000 0.000 ntor 0
State:	  1.002  -1.257   5.421   0.292  0.192  0.937 -170.985  

DOCKED: MODEL       13
DOCKED: USER    Run = 13
DOCKED: USER    DPF = D:/autoduck_test/CID114850_3dt3/CID_114850_3dt3.dpf
DOCKED: USER  
DOCKED: USER    Estimated Free Energy of Binding    =   -5.30 kcal/mol  [=(1)+(2)+(3)-(4)]
DOCKED: USER    Estimated Inhibition Constant, Ki   =  129.29 uM (micromolar)  [Temperature = 298.15 K]
DOCKED: USER    
DOCKED: USER    (1) Final Intermolecular Energy     =   -5.30 kcal/mol
DOCKED: USER        vdW + Hbond + desolv Energy     =   -5.31 kcal/mol
DOCKED: USER        Electrostatic Energy            =   +0.00 kcal/mol
DOCKED: USER    (2) Final Total Internal Energy     =   +0.00 kcal/mol
DOCKED: USER    (3) Torsional Free Energy           =   +0.00 kcal/mol
DOCKED: USER    (4) Unbound System's Energy  [=(2)] =   +0.00 kcal/mol
DOCKED: USER    
DOCKED: USER    
DOCKED: USER    NEWDPF move CID_114850.pdbqt
DOCKED: USER    NEWDPF about 0.000000 -0.000000 0.000000
DOCKED: USER    NEWDPF tran0 1.001656 -1.257426 5.421401
DOCKED: USER    NEWDPF quaternion0 0.291293 0.191293 0.934012 -0.078592
DOCKED: USER    NEWDPF axisangle0 0.292197 0.191887 0.936910 -170.984676
DOCKED: USER    NEWDPF quat0 0.292197 0.191887 0.936910 -170.984676
DOCKED: USER  keepresnum = 1 
DOCKED: USER  
DOCKED: REMARK  0 active torsions:
DOCKED: REMARK  status: ('A' for Active; 'I' for Inactive)
DOCKED: USER                              x       y       z     vdW  Elec       q    Type
DOCKED: USER                           _______ _______ _______ _____ _____    ______ ____
DOCKED: ROOT
DOCKED: ATOM      1  O   UNL d   1       0.710  -0.490   7.445 +0.07 +0.15    -0.775 OA
DOCKED: ATOM      2  O   UNL d   1       3.843   0.087   3.160 -0.70 -0.01    -0.276 OA
DOCKED: ATOM      3  N   UNL d   1      -0.519  -0.822   6.945 -0.15 -0.04    +0.220 N 
DOCKED: ATOM      4  N   UNL d   1       2.223  -1.077   4.364 -0.16 +0.03    -0.297 N 
DOCKED: ATOM      5  C   UNL d   1      -0.495  -1.231   5.459 -0.12 -0.01    +0.073 C 
DOCKED: ATOM      6  C   UNL d   1       0.329  -2.507   5.187 -0.20 -0.01    +0.058 C 
DOCKED: ATOM      7  C   UNL d   1      -0.066  -0.094   4.524 -0.13 -0.01    +0.055 C 
DOCKED: ATOM      8  C   UNL d   1       1.864  -2.251   5.205 -0.39 -0.02    +0.084 C 
DOCKED: ATOM      9  C   UNL d   1      -0.160  -3.640   6.108 -0.29 +0.00    +0.016 C 
DOCKED: ATOM     10  C   UNL d   1       1.443   0.149   4.567 -0.27 -0.01    +0.117 C 
DOCKED: ATOM     11  C   UNL d   1      -1.058  -1.978   7.762 -0.29 -0.01    +0.130 C 
DOCKED: ATOM     12  C   UNL d   1      -0.878   1.182   4.782 -0.17 -0.00    +0.015 C 
DOCKED: ATOM     13  C   UNL d   1      -1.432   0.376   7.103 -0.13 -0.03    +0.130 C 
DOCKED: ATOM     14  C   UNL d   1      -0.213  -3.232   7.575 -0.31 +0.01    +0.051 C 
DOCKED: ATOM     15  C   UNL d   1      -0.957   1.554   6.260 -0.27 -0.01    +0.051 C 
DOCKED: ATOM     16  C   UNL d   1       2.631  -3.521   4.812 -0.38 -0.01    +0.023 C 
DOCKED: ATOM     17  C   UNL d   1       4.100  -3.209   4.608 -0.72 -0.00    +0.011 C 
DOCKED: ATOM     18  C   UNL d   1       3.435  -0.960   3.673 -0.22 -0.01    +0.216 C 
DOCKED: ATOM     19  C   UNL d   1       4.233  -2.227   3.468 -0.47 -0.02    +0.096 C 
DOCKED: ENDROOT
DOCKED: TORSDOF 0
DOCKED: TER
DOCKED: ENDMDL
________________________________________________________________________________


	BEGINNING GENETIC ALGORITHM DOCKING 14 of 50
Run: 14 Seed: 2091500194 445294693 [ Run 14 of 50 GA/GALS ]
Beginning GENETIC ALGORITHM (GA), with a maximum of 2500000 energy evaluations.

Final-Value: -5.371


	FINAL GENETIC ALGORITHM DOCKED STATE
	_______________________________________________


Detailed state:  trans 43.637 -7.939 25.250 quatxyzw -0.179642 0.716883 0.119482 -0.662972 center 0.000 -0.000 0.000 ntor 0
State:	 43.637  -7.939  25.250  -0.240  0.958  0.160 -96.946  

DOCKED: MODEL       14
DOCKED: USER    Run = 14
DOCKED: USER    DPF = D:/autoduck_test/CID114850_3dt3/CID_114850_3dt3.dpf
DOCKED: USER  
DOCKED: USER    Estimated Free Energy of Binding    =   -5.37 kcal/mol  [=(1)+(2)+(3)-(4)]
DOCKED: USER    Estimated Inhibition Constant, Ki   =  115.66 uM (micromolar)  [Temperature = 298.15 K]
DOCKED: USER    
DOCKED: USER    (1) Final Intermolecular Energy     =   -5.37 kcal/mol
DOCKED: USER        vdW + Hbond + desolv Energy     =   -5.13 kcal/mol
DOCKED: USER        Electrostatic Energy            =   -0.24 kcal/mol
DOCKED: USER    (2) Final Total Internal Energy     =   +0.00 kcal/mol
DOCKED: USER    (3) Torsional Free Energy           =   +0.00 kcal/mol
DOCKED: USER    (4) Unbound System's Energy  [=(2)] =   +0.00 kcal/mol
DOCKED: USER    
DOCKED: USER    
DOCKED: USER    NEWDPF move CID_114850.pdbqt
DOCKED: USER    NEWDPF about 0.000000 -0.000000 0.000000
DOCKED: USER    NEWDPF tran0 43.636872 -7.939396 25.250069
DOCKED: USER    NEWDPF quaternion0 -0.179642 0.716883 0.119482 -0.662972
DOCKED: USER    NEWDPF axisangle0 -0.239957 0.957575 0.159598 -96.946175
DOCKED: USER    NEWDPF quat0 -0.239957 0.957575 0.159598 -96.946175
DOCKED: USER  keepresnum = 1 
DOCKED: USER  
DOCKED: REMARK  0 active torsions:
DOCKED: REMARK  status: ('A' for Active; 'I' for Inactive)
DOCKED: USER                              x       y       z     vdW  Elec       q    Type
DOCKED: USER                           _______ _______ _______ _____ _____    ______ ____
DOCKED: ROOT
DOCKED: ATOM      1  O   UNL d   1      44.958  -7.317  23.626 +0.12 +0.24    -0.775 OA
DOCKED: ATOM      2  O   UNL d   1      45.053  -9.522  28.487 -0.64 -0.21    -0.276 OA
DOCKED: ATOM      3  N   UNL d   1      43.781  -7.736  23.068 -0.15 -0.08    +0.220 N 
DOCKED: ATOM      4  N   UNL d   1      43.946  -8.384  26.783 -0.05 -0.00    -0.297 N 
DOCKED: ATOM      5  C   UNL d   1      42.801  -8.360  24.081 -0.35 -0.03    +0.073 C 
DOCKED: ATOM      6  C   UNL d   1      42.320  -7.368  25.160 -0.30 -0.02    +0.058 C 
DOCKED: ATOM      7  C   UNL d   1      43.330  -9.650  24.721 -0.31 -0.02    +0.055 C 
DOCKED: ATOM      8  C   UNL d   1      43.388  -7.107  26.261 -0.17 -0.02    +0.084 C 
DOCKED: ATOM      9  C   UNL d   1      41.752  -6.108  24.482 -0.43 -0.01    +0.016 C 
DOCKED: ATOM     10  C   UNL d   1      44.387  -9.370  25.790 -0.13 -0.00    +0.117 C 
DOCKED: ATOM     11  C   UNL d   1      43.119  -6.539  22.420 -0.21 -0.04    +0.130 C 
DOCKED: ATOM     12  C   UNL d   1      43.812 -10.647  23.659 -0.33 -0.01    +0.015 C 
DOCKED: ATOM     13  C   UNL d   1      44.105  -8.769  22.008 -0.30 -0.06    +0.130 C 
DOCKED: ATOM     14  C   UNL d   1      42.706  -5.503  23.458 -0.31 -0.02    +0.051 C 
DOCKED: ATOM     15  C   UNL d   1      44.732 -10.017  22.618 -0.32 -0.03    +0.051 C 
DOCKED: ATOM     16  C   UNL d   1      42.818  -6.211  27.370 -0.34 -0.00    +0.023 C 
DOCKED: ATOM     17  C   UNL d   1      43.775  -6.148  28.542 -0.38 -0.00    +0.011 C 
DOCKED: ATOM     18  C   UNL d   1      44.388  -8.557  28.099 -0.17 +0.06    +0.216 C 
DOCKED: ATOM     19  C   UNL d   1      43.930  -7.536  29.117 -0.34 +0.01    +0.096 C 
DOCKED: ENDROOT
DOCKED: TORSDOF 0
DOCKED: TER
DOCKED: ENDMDL
________________________________________________________________________________


	BEGINNING GENETIC ALGORITHM DOCKING 15 of 50
Run: 15 Seed: 337269694 645868460 [ Run 15 of 50 GA/GALS ]
Beginning GENETIC ALGORITHM (GA), with a maximum of 2500000 energy evaluations.

Final-Value: -5.395


	FINAL GENETIC ALGORITHM DOCKED STATE
	_______________________________________________


Detailed state:  trans 20.986 1.696 36.217 quatxyzw 0.119444 -0.488255 -0.210415 -0.838490 center 0.000 -0.000 0.000 ntor 0
State:	 20.986   1.696  36.217   0.219 -0.896 -0.386 -66.038  

DOCKED: MODEL       15
DOCKED: USER    Run = 15
DOCKED: USER    DPF = D:/autoduck_test/CID114850_3dt3/CID_114850_3dt3.dpf
DOCKED: USER  
DOCKED: USER    Estimated Free Energy of Binding    =   -5.40 kcal/mol  [=(1)+(2)+(3)-(4)]
DOCKED: USER    Estimated Inhibition Constant, Ki   =  110.96 uM (micromolar)  [Temperature = 298.15 K]
DOCKED: USER    
DOCKED: USER    (1) Final Intermolecular Energy     =   -5.40 kcal/mol
DOCKED: USER        vdW + Hbond + desolv Energy     =   -5.33 kcal/mol
DOCKED: USER        Electrostatic Energy            =   -0.06 kcal/mol
DOCKED: USER    (2) Final Total Internal Energy     =   +0.00 kcal/mol
DOCKED: USER    (3) Torsional Free Energy           =   +0.00 kcal/mol
DOCKED: USER    (4) Unbound System's Energy  [=(2)] =   +0.00 kcal/mol
DOCKED: USER    
DOCKED: USER    
DOCKED: USER    NEWDPF move CID_114850.pdbqt
DOCKED: USER    NEWDPF about 0.000000 -0.000000 0.000000
DOCKED: USER    NEWDPF tran0 20.985571 1.695932 36.216546
DOCKED: USER    NEWDPF quaternion0 0.119444 -0.488255 -0.210415 -0.838490
DOCKED: USER    NEWDPF axisangle0 0.219197 -0.896018 -0.386141 -66.037961
DOCKED: USER    NEWDPF quat0 0.219197 -0.896018 -0.386141 -66.037961
DOCKED: USER  keepresnum = 1 
DOCKED: USER  
DOCKED: REMARK  0 active torsions:
DOCKED: REMARK  status: ('A' for Active; 'I' for Inactive)
DOCKED: USER                              x       y       z     vdW  Elec       q    Type
DOCKED: USER                           _______ _______ _______ _____ _____    ______ ____
DOCKED: ROOT
DOCKED: ATOM      1  O   UNL d   1      20.263   1.120  38.195 +0.11 +0.12    -0.775 OA
DOCKED: ATOM      2  O   UNL d   1      18.798   1.193  33.062 -0.32 +0.04    -0.276 OA
DOCKED: ATOM      3  N   UNL d   1      21.618   0.932  38.177 -0.20 -0.05    +0.220 N 
DOCKED: ATOM      4  N   UNL d   1      20.223   1.838  34.788 -0.11 +0.07    -0.297 N 
DOCKED: ATOM      5  C   UNL d   1      22.255   1.144  36.788 -0.40 -0.03    +0.073 C 
DOCKED: ATOM      6  C   UNL d   1      22.114   2.587  36.262 -0.36 -0.02    +0.058 C 
DOCKED: ATOM      7  C   UNL d   1      21.775   0.131  35.740 -0.39 -0.02    +0.055 C 
DOCKED: ATOM      8  C   UNL d   1      20.687   2.898  35.724 -0.21 -0.02    +0.084 C 
DOCKED: ATOM      9  C   UNL d   1      22.648   3.573  37.318 -0.44 -0.01    +0.016 C 
DOCKED: ATOM     10  C   UNL d   1      20.368   0.448  35.235 -0.24 -0.03    +0.117 C 
DOCKED: ATOM     11  C   UNL d   1      22.239   1.908  39.153 -0.22 -0.03    +0.130 C 
DOCKED: ATOM     12  C   UNL d   1      21.911  -1.310  36.250 -0.39 -0.01    +0.015 C 
DOCKED: ATOM     13  C   UNL d   1      21.903  -0.485  38.629 -0.25 -0.02    +0.130 C 
DOCKED: ATOM     14  C   UNL d   1      22.043   3.349  38.699 -0.52 -0.02    +0.051 C 
DOCKED: ATOM     15  C   UNL d   1      21.338  -1.508  37.650 -0.26 -0.01    +0.051 C 
DOCKED: ATOM     16  C   UNL d   1      20.634   4.301  35.104 -0.29 -0.00    +0.023 C 
DOCKED: ATOM     17  C   UNL d   1      19.319   4.511  34.382 -0.29 +0.00    +0.011 C 
DOCKED: ATOM     18  C   UNL d   1      19.368   2.078  33.706 -0.26 -0.03    +0.216 C 
DOCKED: ATOM     19  C   UNL d   1      19.223   3.513  33.251 -0.32 +0.01    +0.096 C 
DOCKED: ENDROOT
DOCKED: TORSDOF 0
DOCKED: TER
DOCKED: ENDMDL
________________________________________________________________________________


	BEGINNING GENETIC ALGORITHM DOCKING 16 of 50
Run: 16 Seed: 1660879446 810956419 [ Run 16 of 50 GA/GALS ]
Beginning GENETIC ALGORITHM (GA), with a maximum of 2500000 energy evaluations.

Final-Value: -4.200


	FINAL GENETIC ALGORITHM DOCKED STATE
	_______________________________________________


Detailed state:  trans 6.886 -15.909 0.061 quatxyzw 0.768459 -0.585543 -0.135301 0.219782 center 0.000 -0.000 0.000 ntor 0
State:	  6.886 -15.909   0.061   0.788 -0.600 -0.139 154.607  

DOCKED: MODEL       16
DOCKED: USER    Run = 16
DOCKED: USER    DPF = D:/autoduck_test/CID114850_3dt3/CID_114850_3dt3.dpf
DOCKED: USER  
DOCKED: USER    Estimated Free Energy of Binding    =   -4.20 kcal/mol  [=(1)+(2)+(3)-(4)]
DOCKED: USER    Estimated Inhibition Constant, Ki   =  834.36 uM (micromolar)  [Temperature = 298.15 K]
DOCKED: USER    
DOCKED: USER    (1) Final Intermolecular Energy     =   -4.20 kcal/mol
DOCKED: USER        vdW + Hbond + desolv Energy     =   -3.98 kcal/mol
DOCKED: USER        Electrostatic Energy            =   -0.22 kcal/mol
DOCKED: USER    (2) Final Total Internal Energy     =   +0.00 kcal/mol
DOCKED: USER    (3) Torsional Free Energy           =   +0.00 kcal/mol
DOCKED: USER    (4) Unbound System's Energy  [=(2)] =   +0.00 kcal/mol
DOCKED: USER    
DOCKED: USER    
DOCKED: USER    NEWDPF move CID_114850.pdbqt
DOCKED: USER    NEWDPF about 0.000000 -0.000000 0.000000
DOCKED: USER    NEWDPF tran0 6.886467 -15.908744 0.061177
DOCKED: USER    NEWDPF quaternion0 0.768459 -0.585543 -0.135301 0.219782
DOCKED: USER    NEWDPF axisangle0 0.787720 -0.600219 -0.138692 154.607496
DOCKED: USER    NEWDPF quat0 0.787720 -0.600219 -0.138692 154.607496
DOCKED: USER  keepresnum = 1 
DOCKED: USER  
DOCKED: REMARK  0 active torsions:
DOCKED: REMARK  status: ('A' for Active; 'I' for Inactive)
DOCKED: USER                              x       y       z     vdW  Elec       q    Type
DOCKED: USER                           _______ _______ _______ _____ _____    ______ ____
DOCKED: ROOT
DOCKED: ATOM      1  O   UNL d   1       7.257 -16.381  -2.039 +0.06 +0.42    -0.775 OA
DOCKED: ATOM      2  O   UNL d   1       8.182 -12.615   1.631 -0.13 +0.07    -0.276 OA
DOCKED: ATOM      3  N   UNL d   1       7.242 -17.560  -1.344 -0.08 -0.20    +0.220 N 
DOCKED: ATOM      4  N   UNL d   1       7.077 -14.535   0.908 -0.17 +0.07    -0.297 N 
DOCKED: ATOM      5  C   UNL d   1       7.151 -17.377   0.185 -0.30 -0.08    +0.073 C 
DOCKED: ATOM      6  C   UNL d   1       5.841 -16.705   0.645 -0.33 -0.03    +0.058 C 
DOCKED: ATOM      7  C   UNL d   1       8.370 -16.667   0.785 -0.34 -0.05    +0.055 C 
DOCKED: ATOM      8  C   UNL d   1       5.831 -15.168   0.400 -0.21 -0.02    +0.084 C 
DOCKED: ATOM      9  C   UNL d   1       4.638 -17.472   0.065 -0.26 -0.01    +0.016 C 
DOCKED: ATOM     10  C   UNL d   1       8.347 -15.161   0.521 -0.25 -0.05    +0.117 C 
DOCKED: ATOM     11  C   UNL d   1       6.048 -18.363  -1.813 -0.09 -0.10    +0.130 C 
DOCKED: ATOM     12  C   UNL d   1       9.681 -17.326   0.336 -0.51 -0.02    +0.015 C 
DOCKED: ATOM     13  C   UNL d   1       8.516 -18.313  -1.667 -0.11 -0.17    +0.130 C 
DOCKED: ATOM     14  C   UNL d   1       4.737 -17.680  -1.442 -0.08 -0.02    +0.051 C 
DOCKED: ATOM     15  C   UNL d   1       9.748 -17.565  -1.169 -0.25 -0.05    +0.051 C 
DOCKED: ATOM     16  C   UNL d   1       4.561 -14.533   0.983 -0.22 +0.00    +0.023 C 
DOCKED: ATOM     17  C   UNL d   1       4.662 -13.022   0.947 -0.18 +0.00    +0.011 C 
DOCKED: ATOM     18  C   UNL d   1       7.134 -13.232   1.416 -0.26 -0.03    +0.216 C 
DOCKED: ATOM     19  C   UNL d   1       5.822 -12.593   1.814 -0.29 +0.02    +0.096 C 
DOCKED: ENDROOT
DOCKED: TORSDOF 0
DOCKED: TER
DOCKED: ENDMDL
________________________________________________________________________________


	BEGINNING GENETIC ALGORITHM DOCKING 17 of 50
Run: 17 Seed: 828182198 1852004341 [ Run 17 of 50 GA/GALS ]
Beginning GENETIC ALGORITHM (GA), with a maximum of 2500000 energy evaluations.

Final-Value: -4.008


	FINAL GENETIC ALGORITHM DOCKED STATE
	_______________________________________________


Detailed state:  trans 13.911 26.198 11.596 quatxyzw 0.169893 0.718423 0.619269 0.267414 center 0.000 -0.000 0.000 ntor 0
State:	 13.911  26.198  11.596   0.176  0.746  0.643 148.979  

DOCKED: MODEL       17
DOCKED: USER    Run = 17
DOCKED: USER    DPF = D:/autoduck_test/CID114850_3dt3/CID_114850_3dt3.dpf
DOCKED: USER  
DOCKED: USER    Estimated Free Energy of Binding    =   -4.01 kcal/mol  [=(1)+(2)+(3)-(4)]
DOCKED: USER    Estimated Inhibition Constant, Ki   =    1.15 mM (millimolar)  [Temperature = 298.15 K]
DOCKED: USER    
DOCKED: USER    (1) Final Intermolecular Energy     =   -4.01 kcal/mol
DOCKED: USER        vdW + Hbond + desolv Energy     =   -4.04 kcal/mol
DOCKED: USER        Electrostatic Energy            =   +0.03 kcal/mol
DOCKED: USER    (2) Final Total Internal Energy     =   +0.00 kcal/mol
DOCKED: USER    (3) Torsional Free Energy           =   +0.00 kcal/mol
DOCKED: USER    (4) Unbound System's Energy  [=(2)] =   +0.00 kcal/mol
DOCKED: USER    
DOCKED: USER    
DOCKED: USER    NEWDPF move CID_114850.pdbqt
DOCKED: USER    NEWDPF about 0.000000 -0.000000 0.000000
DOCKED: USER    NEWDPF tran0 13.911256 26.197575 11.595871
DOCKED: USER    NEWDPF quaternion0 0.169893 0.718423 0.619269 0.267414
DOCKED: USER    NEWDPF axisangle0 0.176314 0.745576 0.642674 148.979065
DOCKED: USER    NEWDPF quat0 0.176314 0.745576 0.642674 148.979065
DOCKED: USER  keepresnum = 1 
DOCKED: USER  
DOCKED: REMARK  0 active torsions:
DOCKED: REMARK  status: ('A' for Active; 'I' for Inactive)
DOCKED: USER                              x       y       z     vdW  Elec       q    Type
DOCKED: USER                           _______ _______ _______ _____ _____    ______ ____
DOCKED: ROOT
DOCKED: ATOM      1  O   UNL d   1      12.523  27.664  12.429 +0.06 +0.13    -0.775 OA
DOCKED: ATOM      2  O   UNL d   1      15.072  26.410   7.908 -0.20 +0.07    -0.276 OA
DOCKED: ATOM      3  N   UNL d   1      12.284  26.466  13.047 -0.10 -0.03    +0.220 N 
DOCKED: ATOM      4  N   UNL d   1      14.750  26.175  10.204 -0.16 +0.05    -0.297 N 
DOCKED: ATOM      5  C   UNL d   1      13.081  25.289  12.448 -0.29 -0.00    +0.073 C 
DOCKED: ATOM      6  C   UNL d   1      14.608  25.442  12.602 -0.36 -0.01    +0.058 C 
DOCKED: ATOM      7  C   UNL d   1      12.705  24.980  10.994 -0.28 +0.01    +0.055 C 
DOCKED: ATOM      8  C   UNL d   1      15.220  26.451  11.588 -0.26 -0.02    +0.084 C 
DOCKED: ATOM      9  C   UNL d   1      14.953  25.703  14.080 -0.26 -0.00    +0.016 C 
DOCKED: ATOM     10  C   UNL d   1      13.306  25.991  10.017 -0.23 -0.00    +0.117 C 
DOCKED: ATOM     11  C   UNL d   1      12.652  26.614  14.508 -0.13 -0.02    +0.130 C 
DOCKED: ATOM     12  C   UNL d   1      11.188  24.825  10.827 -0.28 +0.00    +0.015 C 
DOCKED: ATOM     13  C   UNL d   1      10.805  26.162  12.927 -0.12 -0.02    +0.130 C 
DOCKED: ATOM     14  C   UNL d   1      14.148  26.847  14.684 -0.14 -0.01    +0.051 C 
DOCKED: ATOM     15  C   UNL d   1      10.394  25.957  11.473 -0.11 -0.01    +0.051 C 
DOCKED: ATOM     16  C   UNL d   1      16.751  26.475  11.701 -0.40 -0.01    +0.023 C 
DOCKED: ATOM     17  C   UNL d   1      17.352  27.279  10.567 -0.35 -0.00    +0.011 C 
DOCKED: ATOM     18  C   UNL d   1      15.518  26.419   9.060 -0.24 -0.06    +0.216 C 
DOCKED: ATOM     19  C   UNL d   1      17.005  26.607   9.259 -0.19 -0.04    +0.096 C 
DOCKED: ENDROOT
DOCKED: TORSDOF 0
DOCKED: TER
DOCKED: ENDMDL
________________________________________________________________________________


	BEGINNING GENETIC ALGORITHM DOCKING 18 of 50
Run: 18 Seed: 276925482 1839307232 [ Run 18 of 50 GA/GALS ]
Beginning GENETIC ALGORITHM (GA), with a maximum of 2500000 energy evaluations.

Final-Value: -5.460


	FINAL GENETIC ALGORITHM DOCKED STATE
	_______________________________________________


Detailed state:  trans 43.623 -9.429 27.380 quatxyzw 0.544218 -0.301066 0.418295 0.661978 center 0.000 -0.000 0.000 ntor 0
State:	 43.623  -9.429  27.380   0.726 -0.402  0.558 97.098  

DOCKED: MODEL       18
DOCKED: USER    Run = 18
DOCKED: USER    DPF = D:/autoduck_test/CID114850_3dt3/CID_114850_3dt3.dpf
DOCKED: USER  
DOCKED: USER    Estimated Free Energy of Binding    =   -5.46 kcal/mol  [=(1)+(2)+(3)-(4)]
DOCKED: USER    Estimated Inhibition Constant, Ki   =   99.56 uM (micromolar)  [Temperature = 298.15 K]
DOCKED: USER    
DOCKED: USER    (1) Final Intermolecular Energy     =   -5.46 kcal/mol
DOCKED: USER        vdW + Hbond + desolv Energy     =   -4.48 kcal/mol
DOCKED: USER        Electrostatic Energy            =   -0.97 kcal/mol
DOCKED: USER    (2) Final Total Internal Energy     =   +0.00 kcal/mol
DOCKED: USER    (3) Torsional Free Energy           =   +0.00 kcal/mol
DOCKED: USER    (4) Unbound System's Energy  [=(2)] =   +0.00 kcal/mol
DOCKED: USER    
DOCKED: USER    
DOCKED: USER    NEWDPF move CID_114850.pdbqt
DOCKED: USER    NEWDPF about 0.000000 -0.000000 0.000000
DOCKED: USER    NEWDPF tran0 43.622604 -9.429126 27.379519
DOCKED: USER    NEWDPF quaternion0 0.544218 -0.301066 0.418295 0.661978
DOCKED: USER    NEWDPF axisangle0 0.726086 -0.401677 0.558081 97.098188
DOCKED: USER    NEWDPF quat0 0.726086 -0.401677 0.558081 97.098188
DOCKED: USER  keepresnum = 1 
DOCKED: USER  
DOCKED: REMARK  0 active torsions:
DOCKED: REMARK  status: ('A' for Active; 'I' for Inactive)
DOCKED: USER                              x       y       z     vdW  Elec       q    Type
DOCKED: USER                           _______ _______ _______ _____ _____    ______ ____
DOCKED: ROOT
DOCKED: ATOM      1  O   UNL d   1      45.713  -9.972  27.706 -0.16 -0.97    -0.775 OA
DOCKED: ATOM      2  O   UNL d   1      41.933  -6.633  29.457 -1.00 -0.03    -0.276 OA
DOCKED: ATOM      3  N   UNL d   1      45.042 -11.105  27.332 -0.11 +0.06    +0.220 N 
DOCKED: ATOM      4  N   UNL d   1      42.741  -8.167  27.901 -0.12 +0.01    -0.297 N 
DOCKED: ATOM      5  C   UNL d   1      43.516 -10.914  27.221 -0.17 -0.00    +0.073 C 
DOCKED: ATOM      6  C   UNL d   1      43.101  -9.908  26.127 -0.18 -0.01    +0.058 C 
DOCKED: ATOM      7  C   UNL d   1      42.848 -10.573  28.559 -0.17 -0.00    +0.055 C 
DOCKED: ATOM      8  C   UNL d   1      43.317  -8.427  26.555 -0.18 -0.01    +0.084 C 
DOCKED: ATOM      9  C   UNL d   1      43.750 -10.309  24.789 -0.31 -0.01    +0.016 C 
DOCKED: ATOM     10  C   UNL d   1      43.084  -9.118  28.965 -0.22 +0.00    +0.117 C 
DOCKED: ATOM     11  C   UNL d   1      45.580 -11.543  25.987 -0.19 +0.00    +0.130 C 
DOCKED: ATOM     12  C   UNL d   1      43.251 -11.566  29.657 -0.14 -0.00    +0.015 C 
DOCKED: ATOM     13  C   UNL d   1      45.322 -12.179  28.362 -0.16 +0.03    +0.130 C 
DOCKED: ATOM     14  C   UNL d   1      45.254 -10.526  24.900 -0.19 -0.01    +0.051 C 
DOCKED: ATOM     15  C   UNL d   1      44.756 -11.805  29.728 -0.16 +0.00    +0.051 C 
DOCKED: ATOM     16  C   UNL d   1      42.779  -7.469  25.484 -0.26 -0.01    +0.023 C 
DOCKED: ATOM     17  C   UNL d   1      42.781  -6.045  25.999 -0.29 -0.00    +0.011 C 
DOCKED: ATOM     18  C   UNL d   1      42.206  -6.934  28.291 -0.20 -0.01    +0.216 C 
DOCKED: ATOM     19  C   UNL d   1      41.855  -5.959  27.190 -0.28 -0.03    +0.096 C 
DOCKED: ENDROOT
DOCKED: TORSDOF 0
DOCKED: TER
DOCKED: ENDMDL
________________________________________________________________________________


	BEGINNING GENETIC ALGORITHM DOCKING 19 of 50
Run: 19 Seed: 285140372 121932632 [ Run 19 of 50 GA/GALS ]
Beginning GENETIC ALGORITHM (GA), with a maximum of 2500000 energy evaluations.

Final-Value: -4.183


	FINAL GENETIC ALGORITHM DOCKED STATE
	_______________________________________________


Detailed state:  trans 26.909 13.539 42.762 quatxyzw -0.651402 0.265845 -0.023173 -0.710257 center 0.000 -0.000 0.000 ntor 0
State:	 26.909  13.539  42.762  -0.925  0.378 -0.033 -89.488  

DOCKED: MODEL       19
DOCKED: USER    Run = 19
DOCKED: USER    DPF = D:/autoduck_test/CID114850_3dt3/CID_114850_3dt3.dpf
DOCKED: USER  
DOCKED: USER    Estimated Free Energy of Binding    =   -4.18 kcal/mol  [=(1)+(2)+(3)-(4)]
DOCKED: USER    Estimated Inhibition Constant, Ki   =  859.16 uM (micromolar)  [Temperature = 298.15 K]
DOCKED: USER    
DOCKED: USER    (1) Final Intermolecular Energy     =   -4.18 kcal/mol
DOCKED: USER        vdW + Hbond + desolv Energy     =   -3.91 kcal/mol
DOCKED: USER        Electrostatic Energy            =   -0.27 kcal/mol
DOCKED: USER    (2) Final Total Internal Energy     =   +0.00 kcal/mol
DOCKED: USER    (3) Torsional Free Energy           =   +0.00 kcal/mol
DOCKED: USER    (4) Unbound System's Energy  [=(2)] =   +0.00 kcal/mol
DOCKED: USER    
DOCKED: USER    
DOCKED: USER    NEWDPF move CID_114850.pdbqt
DOCKED: USER    NEWDPF about 0.000000 -0.000000 0.000000
DOCKED: USER    NEWDPF tran0 26.908849 13.538658 42.762047
DOCKED: USER    NEWDPF quaternion0 -0.651402 0.265845 -0.023173 -0.710257
DOCKED: USER    NEWDPF axisangle0 -0.925362 0.377652 -0.032919 -89.488412
DOCKED: USER    NEWDPF quat0 -0.925362 0.377652 -0.032919 -89.488412
DOCKED: USER  keepresnum = 1 
DOCKED: USER  
DOCKED: REMARK  0 active torsions:
DOCKED: REMARK  status: ('A' for Active; 'I' for Inactive)
DOCKED: USER                              x       y       z     vdW  Elec       q    Type
DOCKED: USER                           _______ _______ _______ _____ _____    ______ ____
DOCKED: ROOT
DOCKED: ATOM      1  O   UNL d   1      28.791  14.462  42.149 +0.11 +0.71    -0.775 OA
DOCKED: ATOM      2  O   UNL d   1      25.057  14.701  45.957 -0.09 +0.29    -0.276 OA
DOCKED: ATOM      3  N   UNL d   1      28.829  13.147  41.770 -0.16 -0.30    +0.220 N 
DOCKED: ATOM      4  N   UNL d   1      25.807  13.971  43.876 -0.10 +0.34    -0.297 N 
DOCKED: ATOM      5  C   UNL d   1      27.631  12.320  42.278 -0.33 -0.11    +0.073 C 
DOCKED: ATOM      6  C   UNL d   1      26.276  12.789  41.710 -0.37 -0.06    +0.058 C 
DOCKED: ATOM      7  C   UNL d   1      27.575  12.211  43.807 -0.29 -0.07    +0.055 C 
DOCKED: ATOM      8  C   UNL d   1      25.750  14.085  42.393 -0.21 -0.07    +0.084 C 
DOCKED: ATOM      9  C   UNL d   1      26.353  12.840  40.173 -0.49 -0.02    +0.016 C 
DOCKED: ATOM     10  C   UNL d   1      27.068  13.498  44.458 -0.12 -0.13    +0.117 C 
DOCKED: ATOM     11  C   UNL d   1      28.850  13.099  40.256 -0.20 -0.21    +0.130 C 
DOCKED: ATOM     12  C   UNL d   1      28.918  11.744  44.386 -0.26 -0.01    +0.015 C 
DOCKED: ATOM     13  C   UNL d   1      30.105  12.538  42.312 -0.17 -0.19    +0.130 C 
DOCKED: ATOM     14  C   UNL d   1      27.551  13.634  39.665 -0.47 -0.05    +0.051 C 
DOCKED: ATOM     15  C   UNL d   1      30.111  12.519  43.836 -0.17 -0.04    +0.051 C 
DOCKED: ATOM     16  C   UNL d   1      24.348  14.439  41.879 -0.26 -0.02    +0.023 C 
DOCKED: ATOM     17  C   UNL d   1      23.749  15.559  42.705 -0.11 -0.01    +0.011 C 
DOCKED: ATOM     18  C   UNL d   1      24.898  14.597  44.737 -0.10 -0.23    +0.216 C 
DOCKED: ATOM     19  C   UNL d   1      23.601  15.082  44.131 -0.12 -0.08    +0.096 C 
DOCKED: ENDROOT
DOCKED: TORSDOF 0
DOCKED: TER
DOCKED: ENDMDL
________________________________________________________________________________


	BEGINNING GENETIC ALGORITHM DOCKING 20 of 50
Run: 20 Seed: 1512757264 654483115 [ Run 20 of 50 GA/GALS ]
Beginning GENETIC ALGORITHM (GA), with a maximum of 2500000 energy evaluations.

Final-Value: -4.452


	FINAL GENETIC ALGORITHM DOCKED STATE
	_______________________________________________


Detailed state:  trans 29.032 -16.589 27.839 quatxyzw -0.540191 0.269791 -0.274363 -0.748419 center 0.000 -0.000 0.000 ntor 0
State:	 29.032 -16.589  27.839  -0.814  0.407 -0.414 -83.093  

DOCKED: MODEL       20
DOCKED: USER    Run = 20
DOCKED: USER    DPF = D:/autoduck_test/CID114850_3dt3/CID_114850_3dt3.dpf
DOCKED: USER  
DOCKED: USER    Estimated Free Energy of Binding    =   -4.45 kcal/mol  [=(1)+(2)+(3)-(4)]
DOCKED: USER    Estimated Inhibition Constant, Ki   =  545.05 uM (micromolar)  [Temperature = 298.15 K]
DOCKED: USER    
DOCKED: USER    (1) Final Intermolecular Energy     =   -4.45 kcal/mol
DOCKED: USER        vdW + Hbond + desolv Energy     =   -4.48 kcal/mol
DOCKED: USER        Electrostatic Energy            =   +0.02 kcal/mol
DOCKED: USER    (2) Final Total Internal Energy     =   +0.00 kcal/mol
DOCKED: USER    (3) Torsional Free Energy           =   +0.00 kcal/mol
DOCKED: USER    (4) Unbound System's Energy  [=(2)] =   +0.00 kcal/mol
DOCKED: USER    
DOCKED: USER    
DOCKED: USER    NEWDPF move CID_114850.pdbqt
DOCKED: USER    NEWDPF about 0.000000 -0.000000 0.000000
DOCKED: USER    NEWDPF tran0 29.032125 -16.589388 27.838785
DOCKED: USER    NEWDPF quaternion0 -0.540191 0.269791 -0.274363 -0.748419
DOCKED: USER    NEWDPF axisangle0 -0.814490 0.406787 -0.413680 -83.092726
DOCKED: USER    NEWDPF quat0 -0.814490 0.406787 -0.413680 -83.092726
DOCKED: USER  keepresnum = 1 
DOCKED: USER  
DOCKED: REMARK  0 active torsions:
DOCKED: REMARK  status: ('A' for Active; 'I' for Inactive)
DOCKED: USER                              x       y       z     vdW  Elec       q    Type
DOCKED: USER                           _______ _______ _______ _____ _____    ______ ____
DOCKED: ROOT
DOCKED: ATOM      1  O   UNL d   1      31.210 -16.534  27.996 +0.09 +0.34    -0.775 OA
DOCKED: ATOM      2  O   UNL d   1      26.792 -14.758  30.411 -0.27 +0.22    -0.276 OA
DOCKED: ATOM      3  N   UNL d   1      30.862 -17.745  27.463 -0.03 -0.08    +0.220 N 
DOCKED: ATOM      4  N   UNL d   1      27.873 -15.736  28.594 -0.15 +0.14    -0.297 N 
DOCKED: ATOM      5  C   UNL d   1      29.341 -17.999  27.440 -0.22 -0.02    +0.073 C 
DOCKED: ATOM      6  C   UNL d   1      28.568 -17.009  26.544 -0.40 -0.02    +0.058 C 
DOCKED: ATOM      7  C   UNL d   1      28.717 -18.073  28.838 -0.23 -0.01    +0.055 C 
DOCKED: ATOM      8  C   UNL d   1      28.387 -15.611  27.203 -0.35 -0.04    +0.084 C 
DOCKED: ATOM      9  C   UNL d   1      29.191 -16.997  25.135 -0.25 -0.01    +0.016 C 
DOCKED: ATOM     10  C   UNL d   1      28.560 -16.690  29.473 -0.18 -0.04    +0.117 C 
DOCKED: ATOM     11  C   UNL d   1      31.389 -17.800  26.045 -0.09 -0.05    +0.130 C 
DOCKED: ATOM     12  C   UNL d   1      29.476 -19.055  29.741 -0.14 -0.00    +0.015 C 
DOCKED: ATOM     13  C   UNL d   1      31.521 -18.830  28.289 -0.03 -0.04    +0.130 C 
DOCKED: ATOM     14  C   UNL d   1      30.699 -16.774  25.155 -0.25 -0.03    +0.051 C 
DOCKED: ATOM     15  C   UNL d   1      30.986 -18.847  29.717 -0.03 -0.02    +0.051 C 
DOCKED: ATOM     16  C   UNL d   1      27.511 -14.706  26.326 -0.49 -0.02    +0.023 C 
DOCKED: ATOM     17  C   UNL d   1      27.149 -13.438  27.072 -0.62 -0.01    +0.011 C 
DOCKED: ATOM     18  C   UNL d   1      27.042 -14.788  29.203 -0.29 -0.17    +0.216 C 
DOCKED: ATOM     19  C   UNL d   1      26.338 -13.807  28.292 -0.53 -0.11    +0.096 C 
DOCKED: ENDROOT
DOCKED: TORSDOF 0
DOCKED: TER
DOCKED: ENDMDL
________________________________________________________________________________


	BEGINNING GENETIC ALGORITHM DOCKING 21 of 50
Run: 21 Seed: 2084585107 1109152745 [ Run 21 of 50 GA/GALS ]
Beginning GENETIC ALGORITHM (GA), with a maximum of 2500000 energy evaluations.

Final-Value: -5.477


	FINAL GENETIC ALGORITHM DOCKED STATE
	_______________________________________________


Detailed state:  trans 8.004 18.929 13.408 quatxyzw -0.447413 0.757146 0.298372 0.370843 center 0.000 -0.000 0.000 ntor 0
State:	  8.004  18.929  13.408  -0.482  0.815  0.321 136.465  

DOCKED: MODEL       21
DOCKED: USER    Run = 21
DOCKED: USER    DPF = D:/autoduck_test/CID114850_3dt3/CID_114850_3dt3.dpf
DOCKED: USER  
DOCKED: USER    Estimated Free Energy of Binding    =   -5.48 kcal/mol  [=(1)+(2)+(3)-(4)]
DOCKED: USER    Estimated Inhibition Constant, Ki   =   96.65 uM (micromolar)  [Temperature = 298.15 K]
DOCKED: USER    
DOCKED: USER    (1) Final Intermolecular Energy     =   -5.48 kcal/mol
DOCKED: USER        vdW + Hbond + desolv Energy     =   -5.41 kcal/mol
DOCKED: USER        Electrostatic Energy            =   -0.07 kcal/mol
DOCKED: USER    (2) Final Total Internal Energy     =   +0.00 kcal/mol
DOCKED: USER    (3) Torsional Free Energy           =   +0.00 kcal/mol
DOCKED: USER    (4) Unbound System's Energy  [=(2)] =   +0.00 kcal/mol
DOCKED: USER    
DOCKED: USER    
DOCKED: USER    NEWDPF move CID_114850.pdbqt
DOCKED: USER    NEWDPF about 0.000000 -0.000000 0.000000
DOCKED: USER    NEWDPF tran0 8.003993 18.928566 13.408053
DOCKED: USER    NEWDPF quaternion0 -0.447413 0.757146 0.298372 0.370843
DOCKED: USER    NEWDPF axisangle0 -0.481765 0.815280 0.321281 136.464705
DOCKED: USER    NEWDPF quat0 -0.481765 0.815280 0.321281 136.464705
DOCKED: USER  keepresnum = 1 
DOCKED: USER  
DOCKED: REMARK  0 active torsions:
DOCKED: REMARK  status: ('A' for Active; 'I' for Inactive)
DOCKED: USER                              x       y       z     vdW  Elec       q    Type
DOCKED: USER                           _______ _______ _______ _____ _____    ______ ____
DOCKED: ROOT
DOCKED: ATOM      1  O   UNL d   1       6.139  17.846  13.063 +0.14 +0.18    -0.775 OA
DOCKED: ATOM      2  O   UNL d   1       9.765  20.846  10.542 -0.61 -0.02    -0.276 OA
DOCKED: ATOM      3  N   UNL d   1       6.842  17.169  14.023 -0.16 -0.06    +0.220 N 
DOCKED: ATOM      4  N   UNL d   1       8.814  20.001  12.494 -0.18 +0.04    -0.297 N 
DOCKED: ATOM      5  C   UNL d   1       8.260  17.725  14.261 -0.22 -0.02    +0.073 C 
DOCKED: ATOM      6  C   UNL d   1       8.270  19.170  14.801 -0.32 -0.01    +0.058 C 
DOCKED: ATOM      7  C   UNL d   1       9.177  17.592  13.039 -0.48 -0.01    +0.055 C 
DOCKED: ATOM      8  C   UNL d   1       7.973  20.229  13.700 -0.20 -0.01    +0.084 C 
DOCKED: ATOM      9  C   UNL d   1       7.379  19.256  16.054 -0.34 -0.00    +0.016 C 
DOCKED: ATOM     10  C   UNL d   1       8.859  18.633  11.965 -0.24 -0.02    +0.117 C 
DOCKED: ATOM     11  C   UNL d   1       6.060  17.250  15.317 -0.30 -0.03    +0.130 C 
DOCKED: ATOM     12  C   UNL d   1       9.177  16.158  12.491 -0.63 -0.01    +0.015 C 
DOCKED: ATOM     13  C   UNL d   1       6.954  15.722  13.591 -0.42 -0.04    +0.130 C 
DOCKED: ATOM     14  C   UNL d   1       5.985  18.682  15.832 -0.26 -0.01    +0.051 C 
DOCKED: ATOM     15  C   UNL d   1       7.776  15.583  12.314 -0.44 -0.02    +0.051 C 
DOCKED: ATOM     16  C   UNL d   1       8.114  21.651  14.261 -0.22 -0.00    +0.023 C 
DOCKED: ATOM     17  C   UNL d   1       8.051  22.669  13.142 -0.16 -0.00    +0.011 C 
DOCKED: ATOM     18  C   UNL d   1       9.264  21.028  11.656 -0.24 -0.01    +0.216 C 
DOCKED: ATOM     19  C   UNL d   1       9.215  22.435  12.208 -0.12 -0.00    +0.096 C 
DOCKED: ENDROOT
DOCKED: TORSDOF 0
DOCKED: TER
DOCKED: ENDMDL
________________________________________________________________________________


	BEGINNING GENETIC ALGORITHM DOCKING 22 of 50
Run: 22 Seed: 1218147086 1719180532 [ Run 22 of 50 GA/GALS ]
Beginning GENETIC ALGORITHM (GA), with a maximum of 2500000 energy evaluations.

Final-Value: -5.354


	FINAL GENETIC ALGORITHM DOCKED STATE
	_______________________________________________


Detailed state:  trans 43.661 -7.474 25.346 quatxyzw -0.204390 0.766177 0.002304 -0.609255 center 0.000 -0.000 0.000 ntor 0
State:	 43.661  -7.474  25.346  -0.258  0.966  0.003 -104.929  

DOCKED: MODEL       22
DOCKED: USER    Run = 22
DOCKED: USER    DPF = D:/autoduck_test/CID114850_3dt3/CID_114850_3dt3.dpf
DOCKED: USER  
DOCKED: USER    Estimated Free Energy of Binding    =   -5.35 kcal/mol  [=(1)+(2)+(3)-(4)]
DOCKED: USER    Estimated Inhibition Constant, Ki   =  119.05 uM (micromolar)  [Temperature = 298.15 K]
DOCKED: USER    
DOCKED: USER    (1) Final Intermolecular Energy     =   -5.35 kcal/mol
DOCKED: USER        vdW + Hbond + desolv Energy     =   -5.09 kcal/mol
DOCKED: USER        Electrostatic Energy            =   -0.27 kcal/mol
DOCKED: USER    (2) Final Total Internal Energy     =   +0.00 kcal/mol
DOCKED: USER    (3) Torsional Free Energy           =   +0.00 kcal/mol
DOCKED: USER    (4) Unbound System's Energy  [=(2)] =   +0.00 kcal/mol
DOCKED: USER    
DOCKED: USER    
DOCKED: USER    NEWDPF move CID_114850.pdbqt
DOCKED: USER    NEWDPF about 0.000000 -0.000000 0.000000
DOCKED: USER    NEWDPF tran0 43.661135 -7.473805 25.345620
DOCKED: USER    NEWDPF quaternion0 -0.204390 0.766177 0.002304 -0.609255
DOCKED: USER    NEWDPF axisangle0 -0.257751 0.966207 0.002905 -104.928631
DOCKED: USER    NEWDPF quat0 -0.257751 0.966207 0.002905 -104.928631
DOCKED: USER  keepresnum = 1 
DOCKED: USER  
DOCKED: REMARK  0 active torsions:
DOCKED: REMARK  status: ('A' for Active; 'I' for Inactive)
DOCKED: USER                              x       y       z     vdW  Elec       q    Type
DOCKED: USER                           _______ _______ _______ _____ _____    ______ ____
DOCKED: ROOT
DOCKED: ATOM      1  O   UNL d   1      44.861  -7.413  23.522 +0.12 +0.24    -0.775 OA
DOCKED: ATOM      2  O   UNL d   1      45.231  -8.468  28.742 -0.77 -0.21    -0.276 OA
DOCKED: ATOM      3  N   UNL d   1      43.591  -7.786  23.172 -0.16 -0.08    +0.220 N 
DOCKED: ATOM      4  N   UNL d   1      44.082  -7.601  26.910 -0.04 +0.01    -0.297 N 
DOCKED: ATOM      5  C   UNL d   1      42.662  -8.029  24.379 -0.33 -0.03    +0.073 C 
DOCKED: ATOM      6  C   UNL d   1      42.415  -6.765  25.228 -0.29 -0.02    +0.058 C 
DOCKED: ATOM      7  C   UNL d   1      43.108  -9.202  25.261 -0.26 -0.01    +0.055 C 
DOCKED: ATOM      8  C   UNL d   1      43.618  -6.410  26.149 -0.16 -0.02    +0.084 C 
DOCKED: ATOM      9  C   UNL d   1      41.922  -5.624  24.319 -0.39 -0.01    +0.016 C 
DOCKED: ATOM     10  C   UNL d   1      44.299  -8.835  26.147 -0.12 -0.00    +0.117 C 
DOCKED: ATOM     11  C   UNL d   1      43.002  -6.685  22.315 -0.15 -0.04    +0.130 C 
DOCKED: ATOM     12  C   UNL d   1      43.357 -10.467  24.429 -0.39 -0.01    +0.015 C 
DOCKED: ATOM     13  C   UNL d   1      43.680  -9.063  22.363 -0.26 -0.06    +0.130 C 
DOCKED: ATOM     14  C   UNL d   1      42.822  -5.397  23.110 -0.31 -0.02    +0.051 C 
DOCKED: ATOM     15  C   UNL d   1      44.225 -10.216  23.199 -0.31 -0.03    +0.051 C 
DOCKED: ATOM     16  C   UNL d   1      43.276  -5.221  27.056 -0.32 -0.01    +0.023 C 
DOCKED: ATOM     17  C   UNL d   1      44.355  -5.026  28.102 -0.39 -0.00    +0.011 C 
DOCKED: ATOM     18  C   UNL d   1      44.641  -7.533  28.192 -0.21 +0.04    +0.216 C 
DOCKED: ATOM     19  C   UNL d   1      44.413  -6.259  28.973 -0.34 -0.01    +0.096 C 
DOCKED: ENDROOT
DOCKED: TORSDOF 0
DOCKED: TER
DOCKED: ENDMDL
________________________________________________________________________________


	BEGINNING GENETIC ALGORITHM DOCKING 23 of 50
Run: 23 Seed: 1312935200 307101067 [ Run 23 of 50 GA/GALS ]
Beginning GENETIC ALGORITHM (GA), with a maximum of 2500000 energy evaluations.

Final-Value: -4.708


	FINAL GENETIC ALGORITHM DOCKED STATE
	_______________________________________________


Detailed state:  trans 5.550 -14.531 0.996 quatxyzw -0.086090 -0.095498 0.781289 0.610784 center 0.000 -0.000 0.000 ntor 0
State:	  5.550 -14.531   0.996  -0.109 -0.121  0.987 104.708  

DOCKED: MODEL       23
DOCKED: USER    Run = 23
DOCKED: USER    DPF = D:/autoduck_test/CID114850_3dt3/CID_114850_3dt3.dpf
DOCKED: USER  
DOCKED: USER    Estimated Free Energy of Binding    =   -4.71 kcal/mol  [=(1)+(2)+(3)-(4)]
DOCKED: USER    Estimated Inhibition Constant, Ki   =  353.73 uM (micromolar)  [Temperature = 298.15 K]
DOCKED: USER    
DOCKED: USER    (1) Final Intermolecular Energy     =   -4.71 kcal/mol
DOCKED: USER        vdW + Hbond + desolv Energy     =   -4.26 kcal/mol
DOCKED: USER        Electrostatic Energy            =   -0.44 kcal/mol
DOCKED: USER    (2) Final Total Internal Energy     =   +0.00 kcal/mol
DOCKED: USER    (3) Torsional Free Energy           =   +0.00 kcal/mol
DOCKED: USER    (4) Unbound System's Energy  [=(2)] =   +0.00 kcal/mol
DOCKED: USER    
DOCKED: USER    
DOCKED: USER    NEWDPF move CID_114850.pdbqt
DOCKED: USER    NEWDPF about 0.000000 -0.000000 0.000000
DOCKED: USER    NEWDPF tran0 5.549555 -14.531377 0.995964
DOCKED: USER    NEWDPF quaternion0 -0.086090 -0.095498 0.781289 0.610784
DOCKED: USER    NEWDPF axisangle0 -0.108727 -0.120609 0.986728 104.707624
DOCKED: USER    NEWDPF quat0 -0.108727 -0.120609 0.986728 104.707624
DOCKED: USER  keepresnum = 1 
DOCKED: USER  
DOCKED: REMARK  0 active torsions:
DOCKED: REMARK  status: ('A' for Active; 'I' for Inactive)
DOCKED: USER                              x       y       z     vdW  Elec       q    Type
DOCKED: USER                           _______ _______ _______ _____ _____    ______ ____
DOCKED: ROOT
DOCKED: ATOM      1  O   UNL d   1       5.288 -16.354   2.170 +0.02 +0.09    -0.775 OA
DOCKED: ATOM      2  O   UNL d   1       4.118 -11.145   2.210 -0.58 -0.23    -0.276 OA
DOCKED: ATOM      3  N   UNL d   1       5.293 -16.708   0.849 -0.23 -0.08    +0.220 N 
DOCKED: ATOM      4  N   UNL d   1       5.292 -12.968   1.358 -0.13 -0.07    -0.297 N 
DOCKED: ATOM      5  C   UNL d   1       5.308 -15.505  -0.116 -0.14 -0.02    +0.073 C 
DOCKED: ATOM      6  C   UNL d   1       6.582 -14.642   0.000 -0.19 -0.02    +0.058 C 
DOCKED: ATOM      7  C   UNL d   1       4.048 -14.636  -0.021 -0.13 -0.00    +0.055 C 
DOCKED: ATOM      8  C   UNL d   1       6.574 -13.717   1.252 -0.30 -0.01    +0.084 C 
DOCKED: ATOM      9  C   UNL d   1       7.825 -15.539  -0.147 -0.30 -0.01    +0.016 C 
DOCKED: ATOM     10  C   UNL d   1       4.055 -13.745   1.222 +0.03 +0.05    +0.117 C 
DOCKED: ATOM     11  C   UNL d   1       6.523 -17.553   0.596 -0.28 -0.12    +0.130 C 
DOCKED: ATOM     12  C   UNL d   1       2.773 -15.481  -0.136 -0.13 -0.00    +0.015 C 
DOCKED: ATOM     13  C   UNL d   1       4.051 -17.531   0.577 -0.24 -0.03    +0.130 C 
DOCKED: ATOM     14  C   UNL d   1       7.801 -16.745   0.784 -0.33 -0.04    +0.051 C 
DOCKED: ATOM     15  C   UNL d   1       2.782 -16.707   0.772 -0.20 -0.00    +0.051 C 
DOCKED: ATOM     16  C   UNL d   1       7.802 -12.796   1.255 -0.23 -0.01    +0.023 C 
DOCKED: ATOM     17  C   UNL d   1       7.674 -11.748   2.341 -0.43 -0.00    +0.011 C 
DOCKED: ATOM     18  C   UNL d   1       5.187 -11.686   1.910 -0.18 +0.08    +0.216 C 
DOCKED: ATOM     19  C   UNL d   1       6.466 -10.891   2.047 -0.31 -0.01    +0.096 C 
DOCKED: ENDROOT
DOCKED: TORSDOF 0
DOCKED: TER
DOCKED: ENDMDL
________________________________________________________________________________


	BEGINNING GENETIC ALGORITHM DOCKING 24 of 50
Run: 24 Seed: 793910840 1000249488 [ Run 24 of 50 GA/GALS ]
Beginning GENETIC ALGORITHM (GA), with a maximum of 2500000 energy evaluations.

Final-Value: -5.645


	FINAL GENETIC ALGORITHM DOCKED STATE
	_______________________________________________


Detailed state:  trans 19.410 2.774 33.276 quatxyzw -0.212815 -0.745526 -0.228684 -0.588731 center 0.000 -0.000 0.000 ntor 0
State:	 19.410   2.774  33.276  -0.263 -0.922 -0.283 -107.866  

DOCKED: MODEL       24
DOCKED: USER    Run = 24
DOCKED: USER    DPF = D:/autoduck_test/CID114850_3dt3/CID_114850_3dt3.dpf
DOCKED: USER  
DOCKED: USER    Estimated Free Energy of Binding    =   -5.64 kcal/mol  [=(1)+(2)+(3)-(4)]
DOCKED: USER    Estimated Inhibition Constant, Ki   =   72.81 uM (micromolar)  [Temperature = 298.15 K]
DOCKED: USER    
DOCKED: USER    (1) Final Intermolecular Energy     =   -5.64 kcal/mol
DOCKED: USER        vdW + Hbond + desolv Energy     =   -5.45 kcal/mol
DOCKED: USER        Electrostatic Energy            =   -0.20 kcal/mol
DOCKED: USER    (2) Final Total Internal Energy     =   +0.00 kcal/mol
DOCKED: USER    (3) Torsional Free Energy           =   +0.00 kcal/mol
DOCKED: USER    (4) Unbound System's Energy  [=(2)] =   +0.00 kcal/mol
DOCKED: USER    
DOCKED: USER    
DOCKED: USER    NEWDPF move CID_114850.pdbqt
DOCKED: USER    NEWDPF about 0.000000 -0.000000 0.000000
DOCKED: USER    NEWDPF tran0 19.409510 2.774155 33.276351
DOCKED: USER    NEWDPF quaternion0 -0.212815 -0.745526 -0.228684 -0.588731
DOCKED: USER    NEWDPF axisangle0 -0.263277 -0.922305 -0.282909 -107.865921
DOCKED: USER    NEWDPF quat0 -0.263277 -0.922305 -0.282909 -107.865921
DOCKED: USER  keepresnum = 1 
DOCKED: USER  
DOCKED: REMARK  0 active torsions:
DOCKED: REMARK  status: ('A' for Active; 'I' for Inactive)
DOCKED: USER                              x       y       z     vdW  Elec       q    Type
DOCKED: USER                           _______ _______ _______ _____ _____    ______ ____
DOCKED: ROOT
DOCKED: ATOM      1  O   UNL d   1      17.911   3.894  34.404 +0.08 -0.08    -0.775 OA
DOCKED: ATOM      2  O   UNL d   1      18.510   1.020  29.944 -0.43 +0.01    -0.276 OA
DOCKED: ATOM      3  N   UNL d   1      18.781   3.340  35.303 -0.08 -0.03    +0.220 N 
DOCKED: ATOM      4  N   UNL d   1      19.395   2.167  31.769 -0.22 +0.01    -0.297 N 
DOCKED: ATOM      5  C   UNL d   1      19.807   2.383  34.666 -0.24 -0.01    +0.073 C 
DOCKED: ATOM      6  C   UNL d   1      20.759   3.078  33.670 -0.36 -0.01    +0.058 C 
DOCKED: ATOM      7  C   UNL d   1      19.167   1.141  34.033 -0.36 -0.01    +0.055 C 
DOCKED: ATOM      8  C   UNL d   1      20.088   3.372  32.297 -0.41 +0.00    +0.084 C 
DOCKED: ATOM      9  C   UNL d   1      21.420   4.290  34.353 -0.42 -0.00    +0.016 C 
DOCKED: ATOM     10  C   UNL d   1      18.503   1.455  32.692 -0.24 -0.01    +0.117 C 
DOCKED: ATOM     11  C   UNL d   1      19.523   4.468  35.989 -0.17 -0.02    +0.130 C 
DOCKED: ATOM     12  C   UNL d   1      18.218   0.438  35.013 -0.15 -0.00    +0.015 C 
DOCKED: ATOM     13  C   UNL d   1      17.972   2.572  36.328 -0.18 -0.02    +0.130 C 
DOCKED: ATOM     14  C   UNL d   1      20.411   5.225  35.009 +0.02 -0.00    +0.051 C 
DOCKED: ATOM     15  C   UNL d   1      17.242   1.393  35.693 -0.36 -0.01    +0.051 C 
DOCKED: ATOM     16  C   UNL d   1      21.108   3.952  31.307 -0.46 -0.00    +0.023 C 
DOCKED: ATOM     17  C   UNL d   1      20.514   4.021  29.916 -0.59 +0.00    +0.011 C 
DOCKED: ATOM     18  C   UNL d   1      19.264   1.882  30.405 -0.36 -0.00    +0.216 C 
DOCKED: ATOM     19  C   UNL d   1      20.186   2.619  29.459 -0.49 -0.01    +0.096 C 
DOCKED: ENDROOT
DOCKED: TORSDOF 0
DOCKED: TER
DOCKED: ENDMDL
________________________________________________________________________________


	BEGINNING GENETIC ALGORITHM DOCKING 25 of 50
Run: 25 Seed: 335016507 732142401 [ Run 25 of 50 GA/GALS ]
Beginning GENETIC ALGORITHM (GA), with a maximum of 2500000 energy evaluations.

Final-Value: -4.292


	FINAL GENETIC ALGORITHM DOCKED STATE
	_______________________________________________


Detailed state:  trans 37.031 11.738 41.886 quatxyzw -0.007349 -0.335958 -0.292016 0.895436 center 0.000 -0.000 0.000 ntor 0
State:	 37.031  11.738  41.886  -0.017 -0.755 -0.656 52.871  

DOCKED: MODEL       25
DOCKED: USER    Run = 25
DOCKED: USER    DPF = D:/autoduck_test/CID114850_3dt3/CID_114850_3dt3.dpf
DOCKED: USER  
DOCKED: USER    Estimated Free Energy of Binding    =   -4.29 kcal/mol  [=(1)+(2)+(3)-(4)]
DOCKED: USER    Estimated Inhibition Constant, Ki   =  714.49 uM (micromolar)  [Temperature = 298.15 K]
DOCKED: USER    
DOCKED: USER    (1) Final Intermolecular Energy     =   -4.29 kcal/mol
DOCKED: USER        vdW + Hbond + desolv Energy     =   -4.14 kcal/mol
DOCKED: USER        Electrostatic Energy            =   -0.15 kcal/mol
DOCKED: USER    (2) Final Total Internal Energy     =   +0.00 kcal/mol
DOCKED: USER    (3) Torsional Free Energy           =   +0.00 kcal/mol
DOCKED: USER    (4) Unbound System's Energy  [=(2)] =   +0.00 kcal/mol
DOCKED: USER    
DOCKED: USER    
DOCKED: USER    NEWDPF move CID_114850.pdbqt
DOCKED: USER    NEWDPF about 0.000000 -0.000000 0.000000
DOCKED: USER    NEWDPF tran0 37.031314 11.737795 41.886185
DOCKED: USER    NEWDPF quaternion0 -0.007349 -0.335958 -0.292016 0.895436
DOCKED: USER    NEWDPF axisangle0 -0.016508 -0.754637 -0.655935 52.871144
DOCKED: USER    NEWDPF quat0 -0.016508 -0.754637 -0.655935 52.871144
DOCKED: USER  keepresnum = 1 
DOCKED: USER  
DOCKED: REMARK  0 active torsions:
DOCKED: REMARK  status: ('A' for Active; 'I' for Inactive)
DOCKED: USER                              x       y       z     vdW  Elec       q    Type
DOCKED: USER                           _______ _______ _______ _____ _____    ______ ____
DOCKED: ROOT
DOCKED: ATOM      1  O   UNL d   1      38.831  12.914  42.272 +0.10 +0.18    -0.775 OA
DOCKED: ATOM      2  O   UNL d   1      36.502   8.284  43.554 -0.80 -0.04    -0.276 OA
DOCKED: ATOM      3  N   UNL d   1      38.435  13.168  40.986 -0.05 -0.07    +0.220 N 
DOCKED: ATOM      4  N   UNL d   1      36.431  10.414  42.614 -0.17 +0.05    -0.297 N 
DOCKED: ATOM      5  C   UNL d   1      37.264  12.284  40.512 -0.31 -0.04    +0.073 C 
DOCKED: ATOM      6  C   UNL d   1      35.963  12.509  41.309 -0.28 -0.04    +0.058 C 
DOCKED: ATOM      7  C   UNL d   1      37.617  10.792  40.450 -0.30 -0.02    +0.055 C 
DOCKED: ATOM      8  C   UNL d   1      35.987  11.831  42.710 -0.20 -0.03    +0.084 C 
DOCKED: ATOM      9  C   UNL d   1      35.614  14.009  41.309 -0.20 -0.01    +0.016 C 
DOCKED: ATOM     10  C   UNL d   1      37.647  10.150  41.837 -0.23 -0.03    +0.117 C 
DOCKED: ATOM     11  C   UNL d   1      38.016  14.620  40.905 -0.10 -0.04    +0.130 C 
DOCKED: ATOM     12  C   UNL d   1      38.910  10.553  39.659 -0.39 -0.00    +0.015 C 
DOCKED: ATOM     13  C   UNL d   1      39.621  12.933  40.074 -0.11 -0.03    +0.130 C 
DOCKED: ATOM     14  C   UNL d   1      36.777  14.889  41.751 -0.11 -0.02    +0.051 C 
DOCKED: ATOM     15  C   UNL d   1      40.052  11.470  40.084 -0.25 -0.02    +0.051 C 
DOCKED: ATOM     16  C   UNL d   1      34.630  11.982  43.410 -0.20 -0.01    +0.023 C 
DOCKED: ATOM     17  C   UNL d   1      34.583  11.132  44.662 -0.13 -0.00    +0.011 C 
DOCKED: ATOM     18  C   UNL d   1      35.985   9.402  43.472 -0.18 +0.02    +0.216 C 
DOCKED: ATOM     19  C   UNL d   1      34.731   9.681  44.269 -0.22 +0.01    +0.096 C 
DOCKED: ENDROOT
DOCKED: TORSDOF 0
DOCKED: TER
DOCKED: ENDMDL
________________________________________________________________________________


	BEGINNING GENETIC ALGORITHM DOCKING 26 of 50
Run: 26 Seed: 1565678476 1387258652 [ Run 26 of 50 GA/GALS ]
Beginning GENETIC ALGORITHM (GA), with a maximum of 2500000 energy evaluations.

Final-Value: -5.635


	FINAL GENETIC ALGORITHM DOCKED STATE
	_______________________________________________


Detailed state:  trans 5.120 -25.311 34.733 quatxyzw 0.207365 0.853086 -0.164655 0.449592 center 0.000 -0.000 0.000 ntor 0
State:	  5.120 -25.311  34.733   0.232  0.955 -0.184 126.565  

DOCKED: MODEL       26
DOCKED: USER    Run = 26
DOCKED: USER    DPF = D:/autoduck_test/CID114850_3dt3/CID_114850_3dt3.dpf
DOCKED: USER  
DOCKED: USER    Estimated Free Energy of Binding    =   -5.64 kcal/mol  [=(1)+(2)+(3)-(4)]
DOCKED: USER    Estimated Inhibition Constant, Ki   =   74.00 uM (micromolar)  [Temperature = 298.15 K]
DOCKED: USER    
DOCKED: USER    (1) Final Intermolecular Energy     =   -5.64 kcal/mol
DOCKED: USER        vdW + Hbond + desolv Energy     =   -5.58 kcal/mol
DOCKED: USER        Electrostatic Energy            =   -0.05 kcal/mol
DOCKED: USER    (2) Final Total Internal Energy     =   +0.00 kcal/mol
DOCKED: USER    (3) Torsional Free Energy           =   +0.00 kcal/mol
DOCKED: USER    (4) Unbound System's Energy  [=(2)] =   +0.00 kcal/mol
DOCKED: USER    
DOCKED: USER    
DOCKED: USER    NEWDPF move CID_114850.pdbqt
DOCKED: USER    NEWDPF about 0.000000 -0.000000 0.000000
DOCKED: USER    NEWDPF tran0 5.120202 -25.310595 34.733025
DOCKED: USER    NEWDPF quaternion0 0.207365 0.853086 -0.164655 0.449592
DOCKED: USER    NEWDPF axisangle0 0.232151 0.955053 -0.184335 126.564959
DOCKED: USER    NEWDPF quat0 0.232151 0.955053 -0.184335 126.564959
DOCKED: USER  keepresnum = 1 
DOCKED: USER  
DOCKED: REMARK  0 active torsions:
DOCKED: REMARK  status: ('A' for Active; 'I' for Inactive)
DOCKED: USER                              x       y       z     vdW  Elec       q    Type
DOCKED: USER                           _______ _______ _______ _____ _____    ______ ____
DOCKED: ROOT
DOCKED: ATOM      1  O   UNL d   1       3.053 -24.614  34.839 +0.03 +0.19    -0.775 OA
DOCKED: ATOM      2  O   UNL d   1       5.977 -28.845  33.404 -0.43 +0.20    -0.276 OA
DOCKED: ATOM      3  N   UNL d   1       3.737 -24.044  35.877 -0.11 -0.08    +0.220 N 
DOCKED: ATOM      4  N   UNL d   1       5.788 -26.602  34.007 -0.25 +0.15    -0.297 N 
DOCKED: ATOM      5  C   UNL d   1       5.180 -24.568  36.032 -0.26 -0.03    +0.073 C 
DOCKED: ATOM      6  C   UNL d   1       6.082 -24.245  34.823 -0.27 -0.02    +0.058 C 
DOCKED: ATOM      7  C   UNL d   1       5.249 -26.059  36.383 -0.44 -0.03    +0.055 C 
DOCKED: ATOM      8  C   UNL d   1       5.812 -25.171  33.602 -0.37 -0.03    +0.084 C 
DOCKED: ATOM      9  C   UNL d   1       6.027 -22.734  34.529 -0.35 -0.01    +0.016 C 
DOCKED: ATOM     10  C   UNL d   1       4.967 -26.949  35.173 -0.37 -0.09    +0.117 C 
DOCKED: ATOM     11  C   UNL d   1       3.783 -22.549  35.641 -0.14 -0.04    +0.130 C 
DOCKED: ATOM     12  C   UNL d   1       4.355 -26.394  37.585 -0.36 -0.01    +0.015 C 
DOCKED: ATOM     13  C   UNL d   1       2.978 -24.330  37.156 -0.16 -0.05    +0.130 C 
DOCKED: ATOM     14  C   UNL d   1       4.603 -22.206  34.403 -0.24 -0.02    +0.051 C 
DOCKED: ATOM     15  C   UNL d   1       2.946 -25.823  37.463 -0.13 -0.03    +0.051 C 
DOCKED: ATOM     16  C   UNL d   1       6.814 -24.890  32.474 -0.46 -0.01    +0.023 C 
DOCKED: ATOM     17  C   UNL d   1       6.695 -25.939  31.388 -0.46 -0.00    +0.011 C 
DOCKED: ATOM     18  C   UNL d   1       6.196 -27.651  33.175 -0.42 -0.12    +0.216 C 
DOCKED: ATOM     19  C   UNL d   1       7.042 -27.287  31.976 -0.40 -0.04    +0.096 C 
DOCKED: ENDROOT
DOCKED: TORSDOF 0
DOCKED: TER
DOCKED: ENDMDL
________________________________________________________________________________


	BEGINNING GENETIC ALGORITHM DOCKING 27 of 50
Run: 27 Seed: 1445720044 1874269043 [ Run 27 of 50 GA/GALS ]
Beginning GENETIC ALGORITHM (GA), with a maximum of 2500000 energy evaluations.

Final-Value: -4.349


	FINAL GENETIC ALGORITHM DOCKED STATE
	_______________________________________________


Detailed state:  trans 23.975 -24.865 28.770 quatxyzw -0.044676 0.162255 -0.886628 -0.430775 center 0.000 -0.000 0.000 ntor 0
State:	 23.975 -24.865  28.770  -0.050  0.180 -0.982 -128.966  

DOCKED: MODEL       27
DOCKED: USER    Run = 27
DOCKED: USER    DPF = D:/autoduck_test/CID114850_3dt3/CID_114850_3dt3.dpf
DOCKED: USER  
DOCKED: USER    Estimated Free Energy of Binding    =   -4.35 kcal/mol  [=(1)+(2)+(3)-(4)]
DOCKED: USER    Estimated Inhibition Constant, Ki   =  648.51 uM (micromolar)  [Temperature = 298.15 K]
DOCKED: USER    
DOCKED: USER    (1) Final Intermolecular Energy     =   -4.35 kcal/mol
DOCKED: USER        vdW + Hbond + desolv Energy     =   -4.30 kcal/mol
DOCKED: USER        Electrostatic Energy            =   -0.05 kcal/mol
DOCKED: USER    (2) Final Total Internal Energy     =   +0.00 kcal/mol
DOCKED: USER    (3) Torsional Free Energy           =   +0.00 kcal/mol
DOCKED: USER    (4) Unbound System's Energy  [=(2)] =   +0.00 kcal/mol
DOCKED: USER    
DOCKED: USER    
DOCKED: USER    NEWDPF move CID_114850.pdbqt
DOCKED: USER    NEWDPF about 0.000000 -0.000000 0.000000
DOCKED: USER    NEWDPF tran0 23.975112 -24.864875 28.770221
DOCKED: USER    NEWDPF quaternion0 -0.044676 0.162255 -0.886628 -0.430775
DOCKED: USER    NEWDPF axisangle0 -0.049505 0.179792 -0.982458 -128.966455
DOCKED: USER    NEWDPF quat0 -0.049505 0.179792 -0.982458 -128.966455
DOCKED: USER  keepresnum = 1 
DOCKED: USER  
DOCKED: REMARK  0 active torsions:
DOCKED: REMARK  status: ('A' for Active; 'I' for Inactive)
DOCKED: USER                              x       y       z     vdW  Elec       q    Type
DOCKED: USER                           _______ _______ _______ _____ _____    ______ ____
DOCKED: ROOT
DOCKED: ATOM      1  O   UNL d   1      23.496 -26.486  30.153 +0.07 +0.18    -0.775 OA
DOCKED: ATOM      2  O   UNL d   1      24.331 -21.215  30.010 -1.18 -0.00    -0.276 OA
DOCKED: ATOM      3  N   UNL d   1      22.931 -26.790  28.945 -0.03 -0.05    +0.220 N 
DOCKED: ATOM      4  N   UNL d   1      24.425 -23.324  29.027 -0.17 +0.07    -0.297 N 
DOCKED: ATOM      5  C   UNL d   1      23.047 -25.658  27.904 -0.20 -0.01    +0.073 C 
DOCKED: ATOM      6  C   UNL d   1      24.503 -25.328  27.515 -0.06 -0.01    +0.058 C 
DOCKED: ATOM      7  C   UNL d   1      22.286 -24.388  28.303 -0.27 -0.01    +0.055 C 
DOCKED: ATOM      8  C   UNL d   1      25.243 -24.491  28.598 -0.19 -0.02    +0.084 C 
DOCKED: ATOM      9  C   UNL d   1      25.221 -26.617  27.074 -0.19 -0.00    +0.016 C 
DOCKED: ATOM     10  C   UNL d   1      23.025 -23.587  29.376 -0.26 -0.02    +0.117 C 
DOCKED: ATOM     11  C   UNL d   1      23.622 -28.024  28.404 -0.02 -0.03    +0.130 C 
DOCKED: ATOM     12  C   UNL d   1      20.835 -24.701  28.691 -0.37 -0.00    +0.015 C 
DOCKED: ATOM     13  C   UNL d   1      21.465 -27.091  29.173 -0.05 -0.03    +0.130 C 
DOCKED: ATOM     14  C   UNL d   1      25.087 -27.748  28.088 -0.04 -0.01    +0.051 C 
DOCKED: ATOM     15  C   UNL d   1      20.714 -25.862  29.673 -0.20 -0.01    +0.051 C 
DOCKED: ATOM     16  C   UNL d   1      26.642 -24.088  28.111 -0.25 -0.01    +0.023 C 
DOCKED: ATOM     17  C   UNL d   1      27.266 -23.089  29.064 -0.21 -0.00    +0.011 C 
DOCKED: ATOM     18  C   UNL d   1      24.972 -22.105  29.444 -0.34 -0.04    +0.216 C 
DOCKED: ATOM     19  C   UNL d   1      26.416 -21.841  29.081 -0.34 -0.03    +0.096 C 
DOCKED: ENDROOT
DOCKED: TORSDOF 0
DOCKED: TER
DOCKED: ENDMDL
________________________________________________________________________________


	BEGINNING GENETIC ALGORITHM DOCKING 28 of 50
Run: 28 Seed: 1638089326 1286973295 [ Run 28 of 50 GA/GALS ]
Beginning GENETIC ALGORITHM (GA), with a maximum of 2500000 energy evaluations.

Final-Value: -4.725


	FINAL GENETIC ALGORITHM DOCKED STATE
	_______________________________________________


Detailed state:  trans 51.230 -2.934 4.961 quatxyzw -0.694853 -0.098604 -0.629086 0.334227 center 0.000 -0.000 0.000 ntor 0
State:	 51.230  -2.934   4.961  -0.737 -0.105 -0.667 140.949  

DOCKED: MODEL       28
DOCKED: USER    Run = 28
DOCKED: USER    DPF = D:/autoduck_test/CID114850_3dt3/CID_114850_3dt3.dpf
DOCKED: USER  
DOCKED: USER    Estimated Free Energy of Binding    =   -4.72 kcal/mol  [=(1)+(2)+(3)-(4)]
DOCKED: USER    Estimated Inhibition Constant, Ki   =  344.16 uM (micromolar)  [Temperature = 298.15 K]
DOCKED: USER    
DOCKED: USER    (1) Final Intermolecular Energy     =   -4.72 kcal/mol
DOCKED: USER        vdW + Hbond + desolv Energy     =   -4.56 kcal/mol
DOCKED: USER        Electrostatic Energy            =   -0.16 kcal/mol
DOCKED: USER    (2) Final Total Internal Energy     =   +0.00 kcal/mol
DOCKED: USER    (3) Torsional Free Energy           =   +0.00 kcal/mol
DOCKED: USER    (4) Unbound System's Energy  [=(2)] =   +0.00 kcal/mol
DOCKED: USER    
DOCKED: USER    
DOCKED: USER    NEWDPF move CID_114850.pdbqt
DOCKED: USER    NEWDPF about 0.000000 -0.000000 0.000000
DOCKED: USER    NEWDPF tran0 51.229860 -2.933643 4.961474
DOCKED: USER    NEWDPF quaternion0 -0.694853 -0.098604 -0.629086 0.334227
DOCKED: USER    NEWDPF axisangle0 -0.737250 -0.104621 -0.667470 140.948927
DOCKED: USER    NEWDPF quat0 -0.737250 -0.104621 -0.667470 140.948927
DOCKED: USER  keepresnum = 1 
DOCKED: USER  
DOCKED: REMARK  0 active torsions:
DOCKED: REMARK  status: ('A' for Active; 'I' for Inactive)
DOCKED: USER                              x       y       z     vdW  Elec       q    Type
DOCKED: USER                           _______ _______ _______ _____ _____    ______ ____
DOCKED: ROOT
DOCKED: ATOM      1  O   UNL d   1      52.982  -2.750   6.252 +0.03 -0.11    -0.775 OA
DOCKED: ATOM      2  O   UNL d   1      51.589  -3.102   1.110 -0.03 +0.05    -0.276 OA
DOCKED: ATOM      3  N   UNL d   1      51.949  -2.087   6.856 -0.22 -0.00    +0.220 N 
DOCKED: ATOM      4  N   UNL d   1      51.086  -3.273   3.378 -0.10 +0.09    -0.297 N 
DOCKED: ATOM      5  C   UNL d   1      50.680  -1.990   5.986 -0.34 -0.01    +0.073 C 
DOCKED: ATOM      6  C   UNL d   1      50.050  -3.361   5.665 -0.30 -0.02    +0.058 C 
DOCKED: ATOM      7  C   UNL d   1      50.884  -1.169   4.706 -0.25 -0.01    +0.055 C 
DOCKED: ATOM      8  C   UNL d   1      50.823  -4.138   4.560 -0.26 -0.02    +0.084 C 
DOCKED: ATOM      9  C   UNL d   1      49.815  -4.138   6.974 -0.54 -0.00    +0.016 C 
DOCKED: ATOM     10  C   UNL d   1      51.656  -1.946   3.640 -0.14 -0.02    +0.117 C 
DOCKED: ATOM     11  C   UNL d   1      51.609  -2.820   8.137 -0.37 +0.00    +0.130 C 
DOCKED: ATOM     12  C   UNL d   1      51.509   0.199   5.011 -0.24 -0.00    +0.015 C 
DOCKED: ATOM     13  C   UNL d   1      52.418  -0.685   7.186 -0.21 +0.00    +0.130 C 
DOCKED: ATOM     14  C   UNL d   1      51.059  -4.212   7.851 -0.54 +0.00    +0.051 C 
DOCKED: ATOM     15  C   UNL d   1      52.728   0.112   5.924 -0.19 -0.00    +0.051 C 
DOCKED: ATOM     16  C   UNL d   1      50.090  -5.436   4.194 -0.33 -0.01    +0.023 C 
DOCKED: ATOM     17  C   UNL d   1      50.716  -6.069   2.969 -0.27 -0.00    +0.011 C 
DOCKED: ATOM     18  C   UNL d   1      51.156  -3.753   2.065 -0.10 -0.05    +0.216 C 
DOCKED: ATOM     19  C   UNL d   1      50.567  -5.121   1.803 -0.15 -0.03    +0.096 C 
DOCKED: ENDROOT
DOCKED: TORSDOF 0
DOCKED: TER
DOCKED: ENDMDL
________________________________________________________________________________


	BEGINNING GENETIC ALGORITHM DOCKING 29 of 50
Run: 29 Seed: 1814770053 1110856467 [ Run 29 of 50 GA/GALS ]
Beginning GENETIC ALGORITHM (GA), with a maximum of 2500000 energy evaluations.

Final-Value: -4.329


	FINAL GENETIC ALGORITHM DOCKED STATE
	_______________________________________________


Detailed state:  trans 9.079 -23.626 11.972 quatxyzw -0.441359 -0.744089 -0.232210 -0.444536 center 0.000 -0.000 0.000 ntor 0
State:	  9.079 -23.626  11.972  -0.493 -0.831 -0.259 -127.213  

DOCKED: MODEL       29
DOCKED: USER    Run = 29
DOCKED: USER    DPF = D:/autoduck_test/CID114850_3dt3/CID_114850_3dt3.dpf
DOCKED: USER  
DOCKED: USER    Estimated Free Energy of Binding    =   -4.33 kcal/mol  [=(1)+(2)+(3)-(4)]
DOCKED: USER    Estimated Inhibition Constant, Ki   =  670.71 uM (micromolar)  [Temperature = 298.15 K]
DOCKED: USER    
DOCKED: USER    (1) Final Intermolecular Energy     =   -4.33 kcal/mol
DOCKED: USER        vdW + Hbond + desolv Energy     =   -4.16 kcal/mol
DOCKED: USER        Electrostatic Energy            =   -0.16 kcal/mol
DOCKED: USER    (2) Final Total Internal Energy     =   +0.00 kcal/mol
DOCKED: USER    (3) Torsional Free Energy           =   +0.00 kcal/mol
DOCKED: USER    (4) Unbound System's Energy  [=(2)] =   +0.00 kcal/mol
DOCKED: USER    
DOCKED: USER    
DOCKED: USER    NEWDPF move CID_114850.pdbqt
DOCKED: USER    NEWDPF about 0.000000 -0.000000 0.000000
DOCKED: USER    NEWDPF tran0 9.078856 -23.625904 11.972179
DOCKED: USER    NEWDPF quaternion0 -0.441359 -0.744089 -0.232210 -0.444536
DOCKED: USER    NEWDPF axisangle0 -0.492720 -0.830678 -0.259232 -127.212641
DOCKED: USER    NEWDPF quat0 -0.492720 -0.830678 -0.259232 -127.212641
DOCKED: USER  keepresnum = 1 
DOCKED: USER  
DOCKED: REMARK  0 active torsions:
DOCKED: REMARK  status: ('A' for Active; 'I' for Inactive)
DOCKED: USER                              x       y       z     vdW  Elec       q    Type
DOCKED: USER                           _______ _______ _______ _____ _____    ______ ____
DOCKED: ROOT
DOCKED: ATOM      1  O   UNL d   1       8.136 -21.715  12.449 +0.03 +0.28    -0.775 OA
DOCKED: ATOM      2  O   UNL d   1       7.665 -25.916   9.189 -0.13 +0.10    -0.276 OA
DOCKED: ATOM      3  N   UNL d   1       8.662 -22.219  13.607 -0.28 -0.11    +0.220 N 
DOCKED: ATOM      4  N   UNL d   1       8.873 -24.650  10.727 -0.11 +0.10    -0.297 N 
DOCKED: ATOM      5  C   UNL d   1       9.224 -23.648  13.462 -0.19 -0.04    +0.073 C 
DOCKED: ATOM      6  C   UNL d   1      10.416 -23.742  12.488 -0.20 -0.03    +0.058 C 
DOCKED: ATOM      7  C   UNL d   1       8.152 -24.689  13.116 -0.11 -0.02    +0.055 C 
DOCKED: ATOM      8  C   UNL d   1       9.983 -23.695  10.994 -0.29 -0.03    +0.084 C 
DOCKED: ATOM      9  C   UNL d   1      11.493 -22.718  12.894 -0.32 -0.01    +0.016 C 
DOCKED: ATOM     10  C   UNL d   1       7.731 -24.617  11.648 -0.10 -0.04    +0.117 C 
DOCKED: ATOM     11  C   UNL d   1       9.777 -21.298  14.054 -0.32 -0.09    +0.130 C 
DOCKED: ATOM     12  C   UNL d   1       6.959 -24.607  14.078 -0.11 -0.01    +0.015 C 
DOCKED: ATOM     13  C   UNL d   1       7.568 -22.233  14.655 -0.35 -0.06    +0.130 C 
DOCKED: ATOM     14  C   UNL d   1      10.937 -21.309  13.066 -0.36 -0.03    +0.051 C 
DOCKED: ATOM     15  C   UNL d   1       6.441 -23.186  14.272 -0.27 -0.02    +0.051 C 
DOCKED: ATOM     16  C   UNL d   1      11.189 -23.914  10.071 -0.21 -0.01    +0.023 C 
DOCKED: ATOM     17  C   UNL d   1      10.732 -24.096   8.639 -0.48 -0.01    +0.011 C 
DOCKED: ATOM     18  C   UNL d   1       8.690 -25.304   9.503 -0.15 -0.08    +0.216 C 
DOCKED: ATOM     19  C   UNL d   1       9.871 -25.334   8.558 -0.22 -0.05    +0.096 C 
DOCKED: ENDROOT
DOCKED: TORSDOF 0
DOCKED: TER
DOCKED: ENDMDL
________________________________________________________________________________


	BEGINNING GENETIC ALGORITHM DOCKING 30 of 50
Run: 30 Seed: 63824505 858032005 [ Run 30 of 50 GA/GALS ]
Beginning GENETIC ALGORITHM (GA), with a maximum of 2500000 energy evaluations.

Final-Value: -5.428


	FINAL GENETIC ALGORITHM DOCKED STATE
	_______________________________________________


Detailed state:  trans 46.559 16.842 23.583 quatxyzw -0.184139 0.093070 0.404477 -0.890971 center 0.000 -0.000 0.000 ntor 0
State:	 46.559  16.842  23.583  -0.406  0.205  0.891 -54.009  

DOCKED: MODEL       30
DOCKED: USER    Run = 30
DOCKED: USER    DPF = D:/autoduck_test/CID114850_3dt3/CID_114850_3dt3.dpf
DOCKED: USER  
DOCKED: USER    Estimated Free Energy of Binding    =   -5.43 kcal/mol  [=(1)+(2)+(3)-(4)]
DOCKED: USER    Estimated Inhibition Constant, Ki   =  104.92 uM (micromolar)  [Temperature = 298.15 K]
DOCKED: USER    
DOCKED: USER    (1) Final Intermolecular Energy     =   -5.43 kcal/mol
DOCKED: USER        vdW + Hbond + desolv Energy     =   -5.25 kcal/mol
DOCKED: USER        Electrostatic Energy            =   -0.18 kcal/mol
DOCKED: USER    (2) Final Total Internal Energy     =   +0.00 kcal/mol
DOCKED: USER    (3) Torsional Free Energy           =   +0.00 kcal/mol
DOCKED: USER    (4) Unbound System's Energy  [=(2)] =   +0.00 kcal/mol
DOCKED: USER    
DOCKED: USER    
DOCKED: USER    NEWDPF move CID_114850.pdbqt
DOCKED: USER    NEWDPF about 0.000000 -0.000000 0.000000
DOCKED: USER    NEWDPF tran0 46.558971 16.842342 23.583076
DOCKED: USER    NEWDPF quaternion0 -0.184139 0.093070 0.404477 -0.890971
DOCKED: USER    NEWDPF axisangle0 -0.405539 0.204972 0.890800 -54.008971
DOCKED: USER    NEWDPF quat0 -0.405539 0.204972 0.890800 -54.008971
DOCKED: USER  keepresnum = 1 
DOCKED: USER  
DOCKED: REMARK  0 active torsions:
DOCKED: REMARK  status: ('A' for Active; 'I' for Inactive)
DOCKED: USER                              x       y       z     vdW  Elec       q    Type
DOCKED: USER                           _______ _______ _______ _____ _____    ______ ____
DOCKED: ROOT
DOCKED: ATOM      1  O   UNL d   1      47.461  18.578  24.554 +0.08 +0.08    -0.775 OA
DOCKED: ATOM      2  O   UNL d   1      46.199  13.468  25.447 -1.07 -0.14    -0.276 OA
DOCKED: ATOM      3  N   UNL d   1      47.765  18.643  23.222 -0.01 -0.04    +0.220 N 
DOCKED: ATOM      4  N   UNL d   1      46.056  15.414  24.175 -0.20 -0.02    -0.297 N 
DOCKED: ATOM      5  C   UNL d   1      47.331  17.395  22.426 -0.19 -0.01    +0.073 C 
DOCKED: ATOM      6  C   UNL d   1      45.804  17.180  22.406 -0.33 -0.01    +0.058 C 
DOCKED: ATOM      7  C   UNL d   1      48.058  16.116  22.859 -0.22 -0.00    +0.055 C 
DOCKED: ATOM      8  C   UNL d   1      45.259  16.593  23.741 -0.34 -0.01    +0.084 C 
DOCKED: ATOM      9  C   UNL d   1      45.110  18.466  21.921 -0.23 -0.01    +0.016 C 
DOCKED: ATOM     10  C   UNL d   1      47.516  15.565  24.178 -0.24 +0.00    +0.117 C 
DOCKED: ATOM     11  C   UNL d   1      47.072  19.858  22.643 -0.02 -0.03    +0.130 C 
DOCKED: ATOM     12  C   UNL d   1      49.580  16.316  22.882 -0.16 -0.00    +0.015 C 
DOCKED: ATOM     13  C   UNL d   1      49.265  18.806  23.088 -0.01 -0.02    +0.130 C 
DOCKED: ATOM     14  C   UNL d   1      45.556  19.707  22.686 -0.12 -0.01    +0.051 C 
DOCKED: ATOM     15  C   UNL d   1      50.008  17.583  23.615 -0.03 -0.01    +0.051 C 
DOCKED: ATOM     16  C   UNL d   1      43.759  16.286  23.628 -0.40 -0.01    +0.023 C 
DOCKED: ATOM     17  C   UNL d   1      43.286  15.509  24.838 -0.71 -0.00    +0.011 C 
DOCKED: ATOM     18  C   UNL d   1      45.521  14.336  24.889 -0.43 +0.04    +0.216 C 
DOCKED: ATOM     19  C   UNL d   1      44.017  14.187  24.882 -0.60 +0.00    +0.096 C 
DOCKED: ENDROOT
DOCKED: TORSDOF 0
DOCKED: TER
DOCKED: ENDMDL
________________________________________________________________________________


	BEGINNING GENETIC ALGORITHM DOCKING 31 of 50
Run: 31 Seed: 1659995548 39182030 [ Run 31 of 50 GA/GALS ]
Beginning GENETIC ALGORITHM (GA), with a maximum of 2500000 energy evaluations.

Final-Value: -6.535


	FINAL GENETIC ALGORITHM DOCKED STATE
	_______________________________________________


Detailed state:  trans 41.588 -1.810 15.373 quatxyzw -0.603346 0.784844 0.063899 -0.126139 center 0.000 -0.000 0.000 ntor 0
State:	 41.588  -1.810  15.373  -0.608  0.791  0.064 -165.507  

DOCKED: MODEL       31
DOCKED: USER    Run = 31
DOCKED: USER    DPF = D:/autoduck_test/CID114850_3dt3/CID_114850_3dt3.dpf
DOCKED: USER  
DOCKED: USER    Estimated Free Energy of Binding    =   -6.54 kcal/mol  [=(1)+(2)+(3)-(4)]
DOCKED: USER    Estimated Inhibition Constant, Ki   =   16.21 uM (micromolar)  [Temperature = 298.15 K]
DOCKED: USER    
DOCKED: USER    (1) Final Intermolecular Energy     =   -6.54 kcal/mol
DOCKED: USER        vdW + Hbond + desolv Energy     =   -6.49 kcal/mol
DOCKED: USER        Electrostatic Energy            =   -0.04 kcal/mol
DOCKED: USER    (2) Final Total Internal Energy     =   +0.00 kcal/mol
DOCKED: USER    (3) Torsional Free Energy           =   +0.00 kcal/mol
DOCKED: USER    (4) Unbound System's Energy  [=(2)] =   +0.00 kcal/mol
DOCKED: USER    
DOCKED: USER    
DOCKED: USER    NEWDPF move CID_114850.pdbqt
DOCKED: USER    NEWDPF about 0.000000 -0.000000 0.000000
DOCKED: USER    NEWDPF tran0 41.588151 -1.809591 15.373347
DOCKED: USER    NEWDPF quaternion0 -0.603346 0.784844 0.063899 -0.126139
DOCKED: USER    NEWDPF axisangle0 -0.608204 0.791163 0.064413 -165.506940
DOCKED: USER    NEWDPF quat0 -0.608204 0.791163 0.064413 -165.506940
DOCKED: USER  keepresnum = 1 
DOCKED: USER  
DOCKED: REMARK  0 active torsions:
DOCKED: REMARK  status: ('A' for Active; 'I' for Inactive)
DOCKED: USER                              x       y       z     vdW  Elec       q    Type
DOCKED: USER                           _______ _______ _______ _____ _____    ______ ____
DOCKED: ROOT
DOCKED: ATOM      1  O   UNL d   1      41.308  -2.747  13.421 +0.13 +0.11    -0.775 OA
DOCKED: ATOM      2  O   UNL d   1      44.541   0.607  16.029 -0.47 +0.12    -0.276 OA
DOCKED: ATOM      3  N   UNL d   1      40.865  -3.626  14.371 -0.14 -0.05    +0.220 N 
DOCKED: ATOM      4  N   UNL d   1      42.553  -0.595  15.859 -0.16 +0.07    -0.297 N 
DOCKED: ATOM      5  C   UNL d   1      41.146  -3.169  15.817 -0.24 -0.02    +0.073 C 
DOCKED: ATOM      6  C   UNL d   1      40.415  -1.867  16.203 -0.31 -0.01    +0.058 C 
DOCKED: ATOM      7  C   UNL d   1      42.642  -3.073  16.142 -0.32 -0.02    +0.055 C 
DOCKED: ATOM      8  C   UNL d   1      41.087  -0.596  15.606 -0.32 -0.01    +0.084 C 
DOCKED: ATOM      9  C   UNL d   1      38.910  -2.016  15.909 -0.42 -0.00    +0.016 C 
DOCKED: ATOM     10  C   UNL d   1      43.284  -1.826  15.536 -0.37 -0.03    +0.117 C 
DOCKED: ATOM     11  C   UNL d   1      39.370  -3.791  14.193 -0.31 -0.02    +0.130 C 
DOCKED: ATOM     12  C   UNL d   1      43.382  -4.363  15.764 -0.42 -0.00    +0.015 C 
DOCKED: ATOM     13  C   UNL d   1      41.551  -4.956  14.140 -0.29 -0.03    +0.130 C 
DOCKED: ATOM     14  C   UNL d   1      38.628  -2.494  14.489 -0.44 -0.01    +0.051 C 
DOCKED: ATOM     15  C   UNL d   1      43.057  -4.851  14.356 -0.34 -0.02    +0.051 C 
DOCKED: ATOM     16  C   UNL d   1      40.395   0.675  16.117 -0.58 -0.00    +0.023 C 
DOCKED: ATOM     17  C   UNL d   1      41.188   1.903  15.721 -0.63 -0.00    +0.011 C 
DOCKED: ATOM     18  C   UNL d   1      43.307   0.570  16.043 -0.37 -0.08    +0.216 C 
DOCKED: ATOM     19  C   UNL d   1      42.548   1.834  16.375 -0.50 -0.05    +0.096 C 
DOCKED: ENDROOT
DOCKED: TORSDOF 0
DOCKED: TER
DOCKED: ENDMDL
________________________________________________________________________________


	BEGINNING GENETIC ALGORITHM DOCKING 32 of 50
Run: 32 Seed: 209961309 1647953379 [ Run 32 of 50 GA/GALS ]
Beginning GENETIC ALGORITHM (GA), with a maximum of 2500000 energy evaluations.

Final-Value: -5.144


	FINAL GENETIC ALGORITHM DOCKED STATE
	_______________________________________________


Detailed state:  trans 19.734 -19.974 15.017 quatxyzw 0.389515 -0.478138 0.673795 -0.407017 center 0.000 -0.000 0.000 ntor 0
State:	 19.734 -19.974  15.017   0.426 -0.523  0.738 -131.965  

DOCKED: MODEL       32
DOCKED: USER    Run = 32
DOCKED: USER    DPF = D:/autoduck_test/CID114850_3dt3/CID_114850_3dt3.dpf
DOCKED: USER  
DOCKED: USER    Estimated Free Energy of Binding    =   -5.14 kcal/mol  [=(1)+(2)+(3)-(4)]
DOCKED: USER    Estimated Inhibition Constant, Ki   =  169.56 uM (micromolar)  [Temperature = 298.15 K]
DOCKED: USER    
DOCKED: USER    (1) Final Intermolecular Energy     =   -5.14 kcal/mol
DOCKED: USER        vdW + Hbond + desolv Energy     =   -4.98 kcal/mol
DOCKED: USER        Electrostatic Energy            =   -0.16 kcal/mol
DOCKED: USER    (2) Final Total Internal Energy     =   +0.00 kcal/mol
DOCKED: USER    (3) Torsional Free Energy           =   +0.00 kcal/mol
DOCKED: USER    (4) Unbound System's Energy  [=(2)] =   +0.00 kcal/mol
DOCKED: USER    
DOCKED: USER    
DOCKED: USER    NEWDPF move CID_114850.pdbqt
DOCKED: USER    NEWDPF about 0.000000 -0.000000 0.000000
DOCKED: USER    NEWDPF tran0 19.733710 -19.974026 15.017449
DOCKED: USER    NEWDPF quaternion0 0.389515 -0.478138 0.673795 -0.407017
DOCKED: USER    NEWDPF axisangle0 0.426435 -0.523458 0.737662 -131.964886
DOCKED: USER    NEWDPF quat0 0.426435 -0.523458 0.737662 -131.964886
DOCKED: USER  keepresnum = 1 
DOCKED: USER  
DOCKED: REMARK  0 active torsions:
DOCKED: REMARK  status: ('A' for Active; 'I' for Inactive)
DOCKED: USER                              x       y       z     vdW  Elec       q    Type
DOCKED: USER                           _______ _______ _______ _____ _____    ______ ____
DOCKED: ROOT
DOCKED: ATOM      1  O   UNL d   1      19.298 -21.282  16.711 +0.13 +0.26    -0.775 OA
DOCKED: ATOM      2  O   UNL d   1      22.990 -20.378  12.962 -0.26 -0.03    -0.276 OA
DOCKED: ATOM      3  N   UNL d   1      18.760 -20.054  16.985 -0.07 -0.09    +0.220 N 
DOCKED: ATOM      4  N   UNL d   1      20.858 -20.062  13.847 -0.16 +0.05    -0.297 N 
DOCKED: ATOM      5  C   UNL d   1      19.125 -18.972  15.949 -0.27 -0.03    +0.073 C 
DOCKED: ATOM      6  C   UNL d   1      18.578 -19.266  14.536 -0.26 -0.02    +0.058 C 
DOCKED: ATOM      7  C   UNL d   1      20.626 -18.661  15.900 -0.35 -0.02    +0.055 C 
DOCKED: ATOM      8  C   UNL d   1      19.400 -20.351  13.783 -0.28 -0.02    +0.084 C 
DOCKED: ATOM      9  C   UNL d   1      17.062 -19.525  14.616 -0.29 -0.01    +0.016 C 
DOCKED: ATOM     10  C   UNL d   1      21.415 -19.746  15.167 -0.14 -0.03    +0.117 C 
DOCKED: ATOM     11  C   UNL d   1      17.254 -20.204  17.027 -0.13 -0.08    +0.130 C 
DOCKED: ATOM     12  C   UNL d   1      21.184 -18.366  17.299 -0.46 -0.01    +0.015 C 
DOCKED: ATOM     13  C   UNL d   1      19.261 -19.613  18.344 -0.25 -0.05    +0.130 C 
DOCKED: ATOM     14  C   UNL d   1      16.693 -20.574  15.659 -0.16 -0.03    +0.051 C 
DOCKED: ATOM     15  C   UNL d   1      20.771 -19.402  18.340 -0.42 -0.02    +0.051 C 
DOCKED: ATOM     16  C   UNL d   1      18.891 -20.518  12.345 -0.28 -0.01    +0.023 C 
DOCKED: ATOM     17  C   UNL d   1      19.831 -21.401  11.550 -0.55 -0.00    +0.011 C 
DOCKED: ATOM     18  C   UNL d   1      21.762 -20.404  12.835 -0.31 -0.00    +0.216 C 
DOCKED: ATOM     19  C   UNL d   1      21.181 -20.728  11.477 -0.48 -0.02    +0.096 C 
DOCKED: ENDROOT
DOCKED: TORSDOF 0
DOCKED: TER
DOCKED: ENDMDL
________________________________________________________________________________


	BEGINNING GENETIC ALGORITHM DOCKING 33 of 50
Run: 33 Seed: 263225443 2016702993 [ Run 33 of 50 GA/GALS ]
Beginning GENETIC ALGORITHM (GA), with a maximum of 2500000 energy evaluations.

Final-Value: -4.536


	FINAL GENETIC ALGORITHM DOCKED STATE
	_______________________________________________


Detailed state:  trans 40.280 11.443 40.772 quatxyzw -0.414930 -0.348446 -0.567596 -0.619882 center 0.000 -0.000 0.000 ntor 0
State:	 40.280  11.443  40.772  -0.529 -0.444 -0.723 -103.385  

DOCKED: MODEL       33
DOCKED: USER    Run = 33
DOCKED: USER    DPF = D:/autoduck_test/CID114850_3dt3/CID_114850_3dt3.dpf
DOCKED: USER  
DOCKED: USER    Estimated Free Energy of Binding    =   -4.54 kcal/mol  [=(1)+(2)+(3)-(4)]
DOCKED: USER    Estimated Inhibition Constant, Ki   =  472.83 uM (micromolar)  [Temperature = 298.15 K]
DOCKED: USER    
DOCKED: USER    (1) Final Intermolecular Energy     =   -4.54 kcal/mol
DOCKED: USER        vdW + Hbond + desolv Energy     =   -4.36 kcal/mol
DOCKED: USER        Electrostatic Energy            =   -0.18 kcal/mol
DOCKED: USER    (2) Final Total Internal Energy     =   +0.00 kcal/mol
DOCKED: USER    (3) Torsional Free Energy           =   +0.00 kcal/mol
DOCKED: USER    (4) Unbound System's Energy  [=(2)] =   +0.00 kcal/mol
DOCKED: USER    
DOCKED: USER    
DOCKED: USER    NEWDPF move CID_114850.pdbqt
DOCKED: USER    NEWDPF about 0.000000 -0.000000 0.000000
DOCKED: USER    NEWDPF tran0 40.280223 11.442578 40.772490
DOCKED: USER    NEWDPF quaternion0 -0.414930 -0.348446 -0.567596 -0.619882
DOCKED: USER    NEWDPF axisangle0 -0.528779 -0.444053 -0.723333 -103.384987
DOCKED: USER    NEWDPF quat0 -0.528779 -0.444053 -0.723333 -103.384987
DOCKED: USER  keepresnum = 1 
DOCKED: USER  
DOCKED: REMARK  0 active torsions:
DOCKED: REMARK  status: ('A' for Active; 'I' for Inactive)
DOCKED: USER                              x       y       z     vdW  Elec       q    Type
DOCKED: USER                           _______ _______ _______ _____ _____    ______ ____
DOCKED: ROOT
DOCKED: ATOM      1  O   UNL d   1      40.633  12.291  42.754 +0.11 +0.18    -0.775 OA
DOCKED: ATOM      2  O   UNL d   1      37.714  13.026  38.344 -0.62 +0.10    -0.276 OA
DOCKED: ATOM      3  N   UNL d   1      40.806  10.937  42.845 -0.05 -0.10    +0.220 N 
DOCKED: ATOM      4  N   UNL d   1      39.480  12.016  39.479 -0.10 +0.08    -0.297 N 
DOCKED: ATOM      5  C   UNL d   1      40.433  10.176  41.556 -0.27 -0.04    +0.073 C 
DOCKED: ATOM      6  C   UNL d   1      41.319  10.543  40.348 -0.39 -0.03    +0.058 C 
DOCKED: ATOM      7  C   UNL d   1      38.946  10.285  41.196 -0.29 -0.02    +0.055 C 
DOCKED: ATOM      8  C   UNL d   1      40.945  11.916  39.719 -0.22 -0.03    +0.084 C 
DOCKED: ATOM      9  C   UNL d   1      42.802  10.376  40.730 -0.38 -0.02    +0.016 C 
DOCKED: ATOM     10  C   UNL d   1      38.598  11.646  40.592 -0.23 -0.04    +0.117 C 
DOCKED: ATOM     11  C   UNL d   1      42.262  10.674  43.164 -0.15 -0.10    +0.130 C 
DOCKED: ATOM     12  C   UNL d   1      38.052   9.922  42.390 -0.26 -0.00    +0.015 C 
DOCKED: ATOM     13  C   UNL d   1      39.940  10.426  43.977 -0.05 -0.05    +0.130 C 
DOCKED: ATOM     14  C   UNL d   1      43.170  11.103  42.018 -0.15 -0.05    +0.051 C 
DOCKED: ATOM     15  C   UNL d   1      38.458  10.626  43.680 -0.08 -0.01    +0.051 C 
DOCKED: ATOM     16  C   UNL d   1      41.773  12.177  38.453 -0.34 -0.00    +0.023 C 
DOCKED: ATOM     17  C   UNL d   1      41.249  13.395  37.721 -0.28 +0.00    +0.011 C 
DOCKED: ATOM     18  C   UNL d   1      38.914  12.747  38.428 -0.25 -0.05    +0.216 C 
DOCKED: ATOM     19  C   UNL d   1      39.828  13.126  37.285 -0.37 -0.00    +0.096 C 
DOCKED: ENDROOT
DOCKED: TORSDOF 0
DOCKED: TER
DOCKED: ENDMDL
________________________________________________________________________________


	BEGINNING GENETIC ALGORITHM DOCKING 34 of 50
Run: 34 Seed: 1322605690 1813718583 [ Run 34 of 50 GA/GALS ]
Beginning GENETIC ALGORITHM (GA), with a maximum of 2500000 energy evaluations.

Final-Value: -5.357


	FINAL GENETIC ALGORITHM DOCKED STATE
	_______________________________________________


Detailed state:  trans 21.579 1.832 35.998 quatxyzw -0.094272 0.615999 0.307446 0.719121 center 0.000 -0.000 0.000 ntor 0
State:	 21.579   1.832  35.998  -0.136  0.886  0.442 88.036  

DOCKED: MODEL       34
DOCKED: USER    Run = 34
DOCKED: USER    DPF = D:/autoduck_test/CID114850_3dt3/CID_114850_3dt3.dpf
DOCKED: USER  
DOCKED: USER    Estimated Free Energy of Binding    =   -5.36 kcal/mol  [=(1)+(2)+(3)-(4)]
DOCKED: USER    Estimated Inhibition Constant, Ki   =  118.45 uM (micromolar)  [Temperature = 298.15 K]
DOCKED: USER    
DOCKED: USER    (1) Final Intermolecular Energy     =   -5.36 kcal/mol
DOCKED: USER        vdW + Hbond + desolv Energy     =   -5.30 kcal/mol
DOCKED: USER        Electrostatic Energy            =   -0.06 kcal/mol
DOCKED: USER    (2) Final Total Internal Energy     =   +0.00 kcal/mol
DOCKED: USER    (3) Torsional Free Energy           =   +0.00 kcal/mol
DOCKED: USER    (4) Unbound System's Energy  [=(2)] =   +0.00 kcal/mol
DOCKED: USER    
DOCKED: USER    
DOCKED: USER    NEWDPF move CID_114850.pdbqt
DOCKED: USER    NEWDPF about 0.000000 -0.000000 0.000000
DOCKED: USER    NEWDPF tran0 21.579040 1.831781 35.998431
DOCKED: USER    NEWDPF quaternion0 -0.094272 0.615999 0.307446 0.719121
DOCKED: USER    NEWDPF axisangle0 -0.135665 0.886477 0.442441 88.036117
DOCKED: USER    NEWDPF quat0 -0.135665 0.886477 0.442441 88.036117
DOCKED: USER  keepresnum = 1 
DOCKED: USER  
DOCKED: REMARK  0 active torsions:
DOCKED: REMARK  status: ('A' for Active; 'I' for Inactive)
DOCKED: USER                              x       y       z     vdW  Elec       q    Type
DOCKED: USER                           _______ _______ _______ _____ _____    ______ ____
DOCKED: ROOT
DOCKED: ATOM      1  O   UNL d   1      20.182   1.496  37.643 +0.16 +0.15    -0.775 OA
DOCKED: ATOM      2  O   UNL d   1      20.366   1.889  32.322 -0.26 +0.02    -0.276 OA
DOCKED: ATOM      3  N   UNL d   1      21.386   0.952  38.002 -0.16 -0.05    +0.220 N 
DOCKED: ATOM      4  N   UNL d   1      21.335   2.154  34.424 -0.15 +0.10    -0.297 N 
DOCKED: ATOM      5  C   UNL d   1      22.435   0.969  36.872 -0.41 -0.03    +0.073 C 
DOCKED: ATOM      6  C   UNL d   1      22.834   2.391  36.426 -0.41 -0.02    +0.058 C 
DOCKED: ATOM      7  C   UNL d   1      22.041   0.107  35.666 -0.39 -0.02    +0.055 C 
DOCKED: ATOM      8  C   UNL d   1      21.760   3.064  35.522 -0.30 -0.03    +0.084 C 
DOCKED: ATOM      9  C   UNL d   1      23.269   3.212  37.654 -0.55 -0.01    +0.016 C 
DOCKED: ATOM     10  C   UNL d   1      20.977   0.781  34.800 -0.31 -0.04    +0.117 C 
DOCKED: ATOM     11  C   UNL d   1      21.921   1.741  39.179 -0.29 -0.02    +0.130 C 
DOCKED: ATOM     12  C   UNL d   1      21.643  -1.311  36.096 -0.35 -0.01    +0.015 C 
DOCKED: ATOM     13  C   UNL d   1      21.148  -0.483  38.422 -0.22 -0.02    +0.130 C 
DOCKED: ATOM     14  C   UNL d   1      22.248   3.176  38.784 -0.55 -0.02    +0.051 C 
DOCKED: ATOM     15  C   UNL d   1      20.653  -1.331  37.256 -0.22 -0.01    +0.051 C 
DOCKED: ATOM     16  C   UNL d   1      22.257   4.422  35.008 -0.11 -0.01    +0.023 C 
DOCKED: ATOM     17  C   UNL d   1      21.314   4.965  33.954 -0.14 -0.00    +0.011 C 
DOCKED: ATOM     18  C   UNL d   1      20.929   2.599  33.160 -0.22 -0.03    +0.216 C 
DOCKED: ATOM     19  C   UNL d   1      21.301   4.014  32.780 -0.41 -0.01    +0.096 C 
DOCKED: ENDROOT
DOCKED: TORSDOF 0
DOCKED: TER
DOCKED: ENDMDL
________________________________________________________________________________


	BEGINNING GENETIC ALGORITHM DOCKING 35 of 50
Run: 35 Seed: 1593263226 2092038800 [ Run 35 of 50 GA/GALS ]
Beginning GENETIC ALGORITHM (GA), with a maximum of 2500000 energy evaluations.

Final-Value: -3.862


	FINAL GENETIC ALGORITHM DOCKED STATE
	_______________________________________________


Detailed state:  trans 25.030 14.958 40.633 quatxyzw 0.178349 0.933032 -0.310643 0.033831 center 0.000 -0.000 0.000 ntor 0
State:	 25.030  14.958  40.633   0.178  0.934 -0.311 176.123  

DOCKED: MODEL       35
DOCKED: USER    Run = 35
DOCKED: USER    DPF = D:/autoduck_test/CID114850_3dt3/CID_114850_3dt3.dpf
DOCKED: USER  
DOCKED: USER    Estimated Free Energy of Binding    =   -3.86 kcal/mol  [=(1)+(2)+(3)-(4)]
DOCKED: USER    Estimated Inhibition Constant, Ki   =    1.48 mM (millimolar)  [Temperature = 298.15 K]
DOCKED: USER    
DOCKED: USER    (1) Final Intermolecular Energy     =   -3.86 kcal/mol
DOCKED: USER        vdW + Hbond + desolv Energy     =   -4.07 kcal/mol
DOCKED: USER        Electrostatic Energy            =   +0.21 kcal/mol
DOCKED: USER    (2) Final Total Internal Energy     =   +0.00 kcal/mol
DOCKED: USER    (3) Torsional Free Energy           =   +0.00 kcal/mol
DOCKED: USER    (4) Unbound System's Energy  [=(2)] =   +0.00 kcal/mol
DOCKED: USER    
DOCKED: USER    
DOCKED: USER    NEWDPF move CID_114850.pdbqt
DOCKED: USER    NEWDPF about 0.000000 -0.000000 0.000000
DOCKED: USER    NEWDPF tran0 25.030165 14.957822 40.632625
DOCKED: USER    NEWDPF quaternion0 0.178349 0.933032 -0.310643 0.033831
DOCKED: USER    NEWDPF axisangle0 0.178452 0.933566 -0.310821 176.122542
DOCKED: USER    NEWDPF quat0 0.178452 0.933566 -0.310821 176.122542
DOCKED: USER  keepresnum = 1 
DOCKED: USER  
DOCKED: REMARK  0 active torsions:
DOCKED: REMARK  status: ('A' for Active; 'I' for Inactive)
DOCKED: USER                              x       y       z     vdW  Elec       q    Type
DOCKED: USER                           _______ _______ _______ _____ _____    ______ ____
DOCKED: ROOT
DOCKED: ATOM      1  O   UNL d   1      23.410  14.662  39.198 -0.03 +0.61    -0.775 OA
DOCKED: ATOM      2  O   UNL d   1      27.205  11.989  41.836 -0.33 +0.43    -0.276 OA
DOCKED: ATOM      3  N   UNL d   1      23.043  15.680  40.036 -0.16 -0.15    +0.220 N 
DOCKED: ATOM      4  N   UNL d   1      26.237  13.982  41.114 -0.15 +0.26    -0.297 N 
DOCKED: ATOM      5  C   UNL d   1      24.019  15.900  41.209 -0.13 -0.04    +0.073 C 
DOCKED: ATOM      6  C   UNL d   1      25.430  16.334  40.760 -0.14 -0.03    +0.058 C 
DOCKED: ATOM      7  C   UNL d   1      24.094  14.706  42.168 -0.21 -0.04    +0.055 C 
DOCKED: ATOM      8  C   UNL d   1      26.275  15.154  40.198 -0.24 -0.06    +0.084 C 
DOCKED: ATOM      9  C   UNL d   1      25.321  17.563  39.838 -0.18 -0.01    +0.016 C 
DOCKED: ATOM     10  C   UNL d   1      24.917  13.554  41.591 -0.05 -0.10    +0.117 C 
DOCKED: ATOM     11  C   UNL d   1      22.965  16.952  39.219 -0.25 -0.05    +0.130 C 
DOCKED: ATOM     12  C   UNL d   1      22.697  14.264  42.624 -0.24 -0.01    +0.015 C 
DOCKED: ATOM     13  C   UNL d   1      21.675  15.356  40.599 -0.13 -0.12    +0.130 C 
DOCKED: ATOM     14  C   UNL d   1      24.336  17.360  38.693 -0.19 -0.01    +0.051 C 
DOCKED: ATOM     15  C   UNL d   1      21.711  14.106  41.471 -0.30 -0.05    +0.051 C 
DOCKED: ATOM     16  C   UNL d   1      27.705  15.612  39.880 -0.27 -0.02    +0.023 C 
DOCKED: ATOM     17  C   UNL d   1      28.582  14.421  39.554 -0.44 -0.01    +0.011 C 
DOCKED: ATOM     18  C   UNL d   1      27.297  13.078  41.262 -0.28 -0.26    +0.216 C 
DOCKED: ATOM     19  C   UNL d   1      28.654  13.525  40.768 -0.35 -0.13    +0.096 C 
DOCKED: ENDROOT
DOCKED: TORSDOF 0
DOCKED: TER
DOCKED: ENDMDL
________________________________________________________________________________


	BEGINNING GENETIC ALGORITHM DOCKING 36 of 50
Run: 36 Seed: 1736506612 1332288190 [ Run 36 of 50 GA/GALS ]
Beginning GENETIC ALGORITHM (GA), with a maximum of 2500000 energy evaluations.

Final-Value: -5.319


	FINAL GENETIC ALGORITHM DOCKED STATE
	_______________________________________________


Detailed state:  trans 43.831 -6.067 22.793 quatxyzw -0.393417 -0.266121 -0.717341 0.509729 center 0.000 -0.000 0.000 ntor 0
State:	 43.831  -6.067  22.793  -0.457 -0.309 -0.834 118.708  

DOCKED: MODEL       36
DOCKED: USER    Run = 36
DOCKED: USER    DPF = D:/autoduck_test/CID114850_3dt3/CID_114850_3dt3.dpf
DOCKED: USER  
DOCKED: USER    Estimated Free Energy of Binding    =   -5.32 kcal/mol  [=(1)+(2)+(3)-(4)]
DOCKED: USER    Estimated Inhibition Constant, Ki   =  126.24 uM (micromolar)  [Temperature = 298.15 K]
DOCKED: USER    
DOCKED: USER    (1) Final Intermolecular Energy     =   -5.32 kcal/mol
DOCKED: USER        vdW + Hbond + desolv Energy     =   -5.34 kcal/mol
DOCKED: USER        Electrostatic Energy            =   +0.02 kcal/mol
DOCKED: USER    (2) Final Total Internal Energy     =   +0.00 kcal/mol
DOCKED: USER    (3) Torsional Free Energy           =   +0.00 kcal/mol
DOCKED: USER    (4) Unbound System's Energy  [=(2)] =   +0.00 kcal/mol
DOCKED: USER    
DOCKED: USER    
DOCKED: USER    NEWDPF move CID_114850.pdbqt
DOCKED: USER    NEWDPF about 0.000000 -0.000000 0.000000
DOCKED: USER    NEWDPF tran0 43.830857 -6.066858 22.792855
DOCKED: USER    NEWDPF quaternion0 -0.393417 -0.266121 -0.717341 0.509729
DOCKED: USER    NEWDPF axisangle0 -0.457284 -0.309322 -0.833793 118.708415
DOCKED: USER    NEWDPF quat0 -0.457284 -0.309322 -0.833793 118.708415
DOCKED: USER  keepresnum = 1 
DOCKED: USER  
DOCKED: REMARK  0 active torsions:
DOCKED: REMARK  status: ('A' for Active; 'I' for Inactive)
DOCKED: USER                              x       y       z     vdW  Elec       q    Type
DOCKED: USER                           _______ _______ _______ _____ _____    ______ ____
DOCKED: ROOT
DOCKED: ATOM      1  O   UNL d   1      44.854  -4.750  24.203 +0.12 +0.45    -0.775 OA
DOCKED: ATOM      2  O   UNL d   1      45.819  -8.267  20.304 -0.21 +0.09    -0.276 OA
DOCKED: ATOM      3  N   UNL d   1      43.672  -4.153  23.860 -0.15 -0.12    +0.220 N 
DOCKED: ATOM      4  N   UNL d   1      44.381  -7.259  21.834 -0.14 +0.11    -0.297 N 
DOCKED: ATOM      5  C   UNL d   1      42.907  -4.890  22.742 -0.22 -0.03    +0.073 C 
DOCKED: ATOM      6  C   UNL d   1      42.457  -6.311  23.140 -0.34 -0.02    +0.058 C 
DOCKED: ATOM      7  C   UNL d   1      43.656  -4.909  21.405 -0.30 -0.02    +0.055 C 
DOCKED: ATOM      8  C   UNL d   1      43.620  -7.345  23.110 -0.25 -0.03    +0.084 C 
DOCKED: ATOM      9  C   UNL d   1      41.666  -6.248  24.461 -0.44 -0.01    +0.016 C 
DOCKED: ATOM     10  C   UNL d   1      44.802  -5.921  21.401 -0.28 -0.05    +0.117 C 
DOCKED: ATOM     11  C   UNL d   1      42.800  -4.099  25.097 -0.30 -0.06    +0.130 C 
DOCKED: ATOM     12  C   UNL d   1      44.110  -3.501  20.995 -0.45 -0.01    +0.015 C 
DOCKED: ATOM     13  C   UNL d   1      43.974  -2.744  23.393 -0.30 -0.09    +0.130 C 
DOCKED: ATOM     14  C   UNL d   1      42.407  -5.497  25.561 -0.33 -0.02    +0.051 C 
DOCKED: ATOM     15  C   UNL d   1      44.812  -2.746  22.119 -0.45 -0.04    +0.051 C 
DOCKED: ATOM     16  C   UNL d   1      43.097  -8.759  23.395 -0.37 -0.01    +0.023 C 
DOCKED: ATOM     17  C   UNL d   1      44.182  -9.785  23.139 -0.33 -0.01    +0.011 C 
DOCKED: ATOM     18  C   UNL d   1      45.005  -8.355  21.227 -0.25 -0.08    +0.216 C 
DOCKED: ATOM     19  C   UNL d   1      44.566  -9.730  21.679 -0.35 -0.05    +0.096 C 
DOCKED: ENDROOT
DOCKED: TORSDOF 0
DOCKED: TER
DOCKED: ENDMDL
________________________________________________________________________________


	BEGINNING GENETIC ALGORITHM DOCKING 37 of 50
Run: 37 Seed: 640421063 291172435 [ Run 37 of 50 GA/GALS ]
Beginning GENETIC ALGORITHM (GA), with a maximum of 2500000 energy evaluations.

Final-Value: -4.313


	FINAL GENETIC ALGORITHM DOCKED STATE
	_______________________________________________


Detailed state:  trans 47.137 -13.669 12.294 quatxyzw -0.271540 0.816407 0.383324 0.335869 center 0.000 -0.000 0.000 ntor 0
State:	 47.137 -13.669  12.294  -0.288  0.867  0.407 140.749  

DOCKED: MODEL       37
DOCKED: USER    Run = 37
DOCKED: USER    DPF = D:/autoduck_test/CID114850_3dt3/CID_114850_3dt3.dpf
DOCKED: USER  
DOCKED: USER    Estimated Free Energy of Binding    =   -4.31 kcal/mol  [=(1)+(2)+(3)-(4)]
DOCKED: USER    Estimated Inhibition Constant, Ki   =  690.00 uM (micromolar)  [Temperature = 298.15 K]
DOCKED: USER    
DOCKED: USER    (1) Final Intermolecular Energy     =   -4.31 kcal/mol
DOCKED: USER        vdW + Hbond + desolv Energy     =   -4.12 kcal/mol
DOCKED: USER        Electrostatic Energy            =   -0.19 kcal/mol
DOCKED: USER    (2) Final Total Internal Energy     =   +0.00 kcal/mol
DOCKED: USER    (3) Torsional Free Energy           =   +0.00 kcal/mol
DOCKED: USER    (4) Unbound System's Energy  [=(2)] =   +0.00 kcal/mol
DOCKED: USER    
DOCKED: USER    
DOCKED: USER    NEWDPF move CID_114850.pdbqt
DOCKED: USER    NEWDPF about 0.000000 -0.000000 0.000000
DOCKED: USER    NEWDPF tran0 47.137050 -13.668848 12.294420
DOCKED: USER    NEWDPF quaternion0 -0.271540 0.816407 0.383324 0.335869
DOCKED: USER    NEWDPF axisangle0 -0.288287 0.866758 0.406965 140.749172
DOCKED: USER    NEWDPF quat0 -0.288287 0.866758 0.406965 140.749172
DOCKED: USER  keepresnum = 1 
DOCKED: USER  
DOCKED: REMARK  0 active torsions:
DOCKED: REMARK  status: ('A' for Active; 'I' for Inactive)
DOCKED: USER                              x       y       z     vdW  Elec       q    Type
DOCKED: USER                           _______ _______ _______ _____ _____    ______ ____
DOCKED: ROOT
DOCKED: ATOM      1  O   UNL d   1      44.974 -13.923  12.126 -0.27 -0.06    -0.775 OA
DOCKED: ATOM      2  O   UNL d   1      49.266 -12.571   9.253 -0.17 +0.20    -0.276 OA
DOCKED: ATOM      3  N   UNL d   1      45.431 -14.833  13.041 -0.18 -0.04    +0.220 N 
DOCKED: ATOM      4  N   UNL d   1      48.225 -12.994  11.294 -0.12 +0.11    -0.297 N 
DOCKED: ATOM      5  C   UNL d   1      46.968 -14.885  13.151 -0.12 -0.02    +0.073 C 
DOCKED: ATOM      6  C   UNL d   1      47.592 -13.568  13.655 -0.17 -0.01    +0.058 C 
DOCKED: ATOM      7  C   UNL d   1      47.652 -15.356  11.862 -0.09 -0.02    +0.055 C 
DOCKED: ATOM      8  C   UNL d   1      47.646 -12.465  12.558 -0.25 -0.02    +0.084 C 
DOCKED: ATOM      9  C   UNL d   1      46.915 -13.151  14.974 -0.25 -0.00    +0.016 C 
DOCKED: ATOM     10  C   UNL d   1      47.683 -14.262  10.794 -0.18 -0.05    +0.117 C 
DOCKED: ATOM     11  C   UNL d   1      44.856 -14.465  14.392 -0.27 -0.03    +0.130 C 
DOCKED: ATOM     12  C   UNL d   1      47.042 -16.667  11.348 -0.07 -0.00    +0.015 C 
DOCKED: ATOM     13  C   UNL d   1      44.927 -16.203  12.634 -0.16 -0.03    +0.130 C 
DOCKED: ATOM     14  C   UNL d   1      45.394 -13.125  14.879 -0.22 -0.01    +0.051 C 
DOCKED: ATOM     15  C   UNL d   1      45.518 -16.640  11.298 -0.16 -0.01    +0.051 C 
DOCKED: ATOM     16  C   UNL d   1      48.382 -11.221  13.074 -0.33 -0.00    +0.023 C 
DOCKED: ATOM     17  C   UNL d   1      48.633 -10.248  11.941 -0.49 -0.00    +0.011 C 
DOCKED: ATOM     18  C   UNL d   1      48.972 -12.218  10.399 -0.22 -0.12    +0.216 C 
DOCKED: ATOM     19  C   UNL d   1      49.528 -10.912  10.920 -0.40 -0.06    +0.096 C 
DOCKED: ENDROOT
DOCKED: TORSDOF 0
DOCKED: TER
DOCKED: ENDMDL
________________________________________________________________________________


	BEGINNING GENETIC ALGORITHM DOCKING 38 of 50
Run: 38 Seed: 413524934 2077788269 [ Run 38 of 50 GA/GALS ]
Beginning GENETIC ALGORITHM (GA), with a maximum of 2500000 energy evaluations.

Final-Value: -5.485


	FINAL GENETIC ALGORITHM DOCKED STATE
	_______________________________________________


Detailed state:  trans 5.323 -25.071 34.717 quatxyzw -0.077373 -0.827928 0.177856 -0.526229 center 0.000 -0.000 0.000 ntor 0
State:	  5.323 -25.071  34.717  -0.091 -0.974  0.209 -116.498  

DOCKED: MODEL       38
DOCKED: USER    Run = 38
DOCKED: USER    DPF = D:/autoduck_test/CID114850_3dt3/CID_114850_3dt3.dpf
DOCKED: USER  
DOCKED: USER    Estimated Free Energy of Binding    =   -5.49 kcal/mol  [=(1)+(2)+(3)-(4)]
DOCKED: USER    Estimated Inhibition Constant, Ki   =   95.35 uM (micromolar)  [Temperature = 298.15 K]
DOCKED: USER    
DOCKED: USER    (1) Final Intermolecular Energy     =   -5.49 kcal/mol
DOCKED: USER        vdW + Hbond + desolv Energy     =   -5.44 kcal/mol
DOCKED: USER        Electrostatic Energy            =   -0.05 kcal/mol
DOCKED: USER    (2) Final Total Internal Energy     =   +0.00 kcal/mol
DOCKED: USER    (3) Torsional Free Energy           =   +0.00 kcal/mol
DOCKED: USER    (4) Unbound System's Energy  [=(2)] =   +0.00 kcal/mol
DOCKED: USER    
DOCKED: USER    
DOCKED: USER    NEWDPF move CID_114850.pdbqt
DOCKED: USER    NEWDPF about 0.000000 -0.000000 0.000000
DOCKED: USER    NEWDPF tran0 5.323280 -25.070792 34.716991
DOCKED: USER    NEWDPF quaternion0 -0.077373 -0.827928 0.177856 -0.526229
DOCKED: USER    NEWDPF axisangle0 -0.090990 -0.973639 0.209158 -116.498014
DOCKED: USER    NEWDPF quat0 -0.090990 -0.973639 0.209158 -116.498014
DOCKED: USER  keepresnum = 1 
DOCKED: USER  
DOCKED: REMARK  0 active torsions:
DOCKED: REMARK  status: ('A' for Active; 'I' for Inactive)
DOCKED: USER                              x       y       z     vdW  Elec       q    Type
DOCKED: USER                           _______ _______ _______ _____ _____    ______ ____
DOCKED: ROOT
DOCKED: ATOM      1  O   UNL d   1       3.233 -24.832  35.303 +0.06 +0.22    -0.775 OA
DOCKED: ATOM      2  O   UNL d   1       6.515 -28.205  32.781 -0.33 +0.14    -0.276 OA
DOCKED: ATOM      3  N   UNL d   1       4.004 -24.235  36.262 -0.10 -0.08    +0.220 N 
DOCKED: ATOM      4  N   UNL d   1       6.049 -26.120  33.709 -0.21 +0.12    -0.297 N 
DOCKED: ATOM      5  C   UNL d   1       5.518 -24.461  36.070 -0.26 -0.02    +0.073 C 
DOCKED: ATOM      6  C   UNL d   1       6.070 -23.843  34.769 -0.28 -0.02    +0.058 C 
DOCKED: ATOM      7  C   UNL d   1       5.932 -25.932  36.196 -0.41 -0.02    +0.055 C 
DOCKED: ATOM      8  C   UNL d   1       5.723 -24.682  33.506 -0.35 -0.03    +0.084 C 
DOCKED: ATOM      9  C   UNL d   1       5.677 -22.355  34.700 -0.33 -0.01    +0.016 C 
DOCKED: ATOM     10  C   UNL d   1       5.570 -26.740  34.950 -0.48 -0.07    +0.117 C 
DOCKED: ATOM     11  C   UNL d   1       3.723 -22.748  36.228 -0.10 -0.04    +0.130 C 
DOCKED: ATOM     12  C   UNL d   1       5.390 -26.560  37.487 -0.40 -0.01    +0.015 C 
DOCKED: ATOM     13  C   UNL d   1       3.597 -24.795  37.609 -0.16 -0.06    +0.130 C 
DOCKED: ATOM     14  C   UNL d   1       4.186 -22.124  34.916 -0.22 -0.02    +0.051 C 
DOCKED: ATOM     15  C   UNL d   1       3.906 -26.284  37.711 -0.33 -0.03    +0.051 C 
DOCKED: ATOM     16  C   UNL d   1       6.395 -24.092  32.259 -0.50 -0.01    +0.023 C 
DOCKED: ATOM     17  C   UNL d   1       6.245 -25.033  31.082 -0.28 -0.00    +0.011 C 
DOCKED: ATOM     18  C   UNL d   1       6.458 -26.976  32.680 -0.37 -0.09    +0.216 C 
DOCKED: ATOM     19  C   UNL d   1       6.950 -26.329  31.405 -0.38 -0.03    +0.096 C 
DOCKED: ENDROOT
DOCKED: TORSDOF 0
DOCKED: TER
DOCKED: ENDMDL
________________________________________________________________________________


	BEGINNING GENETIC ALGORITHM DOCKING 39 of 50
Run: 39 Seed: 780632167 2139425075 [ Run 39 of 50 GA/GALS ]
Beginning GENETIC ALGORITHM (GA), with a maximum of 2500000 energy evaluations.

Final-Value: -4.818


	FINAL GENETIC ALGORITHM DOCKED STATE
	_______________________________________________


Detailed state:  trans 24.309 -11.188 12.833 quatxyzw 0.312311 -0.401046 0.860429 -0.035859 center 0.000 -0.000 0.000 ntor 0
State:	 24.309 -11.188  12.833   0.313 -0.401  0.861 -175.890  

DOCKED: MODEL       39
DOCKED: USER    Run = 39
DOCKED: USER    DPF = D:/autoduck_test/CID114850_3dt3/CID_114850_3dt3.dpf
DOCKED: USER  
DOCKED: USER    Estimated Free Energy of Binding    =   -4.82 kcal/mol  [=(1)+(2)+(3)-(4)]
DOCKED: USER    Estimated Inhibition Constant, Ki   =  294.13 uM (micromolar)  [Temperature = 298.15 K]
DOCKED: USER    
DOCKED: USER    (1) Final Intermolecular Energy     =   -4.82 kcal/mol
DOCKED: USER        vdW + Hbond + desolv Energy     =   -4.56 kcal/mol
DOCKED: USER        Electrostatic Energy            =   -0.26 kcal/mol
DOCKED: USER    (2) Final Total Internal Energy     =   +0.00 kcal/mol
DOCKED: USER    (3) Torsional Free Energy           =   +0.00 kcal/mol
DOCKED: USER    (4) Unbound System's Energy  [=(2)] =   +0.00 kcal/mol
DOCKED: USER    
DOCKED: USER    
DOCKED: USER    NEWDPF move CID_114850.pdbqt
DOCKED: USER    NEWDPF about 0.000000 -0.000000 0.000000
DOCKED: USER    NEWDPF tran0 24.308617 -11.187978 12.833482
DOCKED: USER    NEWDPF quaternion0 0.312311 -0.401046 0.860429 -0.035859
DOCKED: USER    NEWDPF axisangle0 0.312512 -0.401304 0.860983 -175.890006
DOCKED: USER    NEWDPF quat0 0.312512 -0.401304 0.860983 -175.890006
DOCKED: USER  keepresnum = 1 
DOCKED: USER  
DOCKED: REMARK  0 active torsions:
DOCKED: REMARK  status: ('A' for Active; 'I' for Inactive)
DOCKED: USER                              x       y       z     vdW  Elec       q    Type
DOCKED: USER                           _______ _______ _______ _____ _____    ______ ____
DOCKED: ROOT
DOCKED: ATOM      1  O   UNL d   1      23.901 -12.694  14.362 +0.12 +0.22    -0.775 OA
DOCKED: ATOM      2  O   UNL d   1      27.699  -9.322  12.716 -0.69 +0.09    -0.276 OA
DOCKED: ATOM      3  N   UNL d   1      22.719 -12.071  14.066 -0.18 -0.10    +0.220 N 
DOCKED: ATOM      4  N   UNL d   1      25.685 -10.446  12.389 -0.06 +0.12    -0.297 N 
DOCKED: ATOM      5  C   UNL d   1      22.873 -10.867  13.114 -0.29 -0.03    +0.073 C 
DOCKED: ATOM      6  C   UNL d   1      23.403 -11.254  11.718 -0.28 -0.03    +0.058 C 
DOCKED: ATOM      7  C   UNL d   1      23.698  -9.722  13.714 -0.29 -0.02    +0.055 C 
DOCKED: ATOM      8  C   UNL d   1      24.934 -11.536  11.708 -0.10 -0.05    +0.084 C 
DOCKED: ATOM      9  C   UNL d   1      22.524 -12.371  11.126 -0.28 -0.01    +0.016 C 
DOCKED: ATOM     10  C   UNL d   1      25.196 -10.025  13.707 -0.11 -0.03    +0.117 C 
DOCKED: ATOM     11  C   UNL d   1      21.803 -13.090  13.421 -0.36 -0.07    +0.130 C 
DOCKED: ATOM     12  C   UNL d   1      23.181  -9.326  15.104 -0.37 -0.01    +0.015 C 
DOCKED: ATOM     13  C   UNL d   1      22.103 -11.588  15.362 -0.27 -0.06    +0.130 C 
DOCKED: ATOM     14  C   UNL d   1      22.346 -13.551  12.074 -0.38 -0.03    +0.051 C 
DOCKED: ATOM     15  C   UNL d   1      22.967 -10.522  16.027 -0.42 -0.02    +0.051 C 
DOCKED: ATOM     16  C   UNL d   1      25.430 -11.796  10.279 -0.10 -0.02    +0.023 C 
DOCKED: ATOM     17  C   UNL d   1      26.943 -11.841  10.245 -0.11 -0.01    +0.011 C 
DOCKED: ATOM     18  C   UNL d   1      26.981 -10.057  12.031 -0.20 -0.11    +0.216 C 
DOCKED: ATOM     19  C   UNL d   1      27.479 -10.495  10.672 -0.20 -0.08    +0.096 C 
DOCKED: ENDROOT
DOCKED: TORSDOF 0
DOCKED: TER
DOCKED: ENDMDL
________________________________________________________________________________


	BEGINNING GENETIC ALGORITHM DOCKING 40 of 50
Run: 40 Seed: 260637763 2006985683 [ Run 40 of 50 GA/GALS ]
Beginning GENETIC ALGORITHM (GA), with a maximum of 2500000 energy evaluations.

Final-Value: -4.487


	FINAL GENETIC ALGORITHM DOCKED STATE
	_______________________________________________


Detailed state:  trans 6.479 -22.752 36.458 quatxyzw -0.642847 -0.218360 -0.564109 0.469945 center 0.000 -0.000 0.000 ntor 0
State:	  6.479 -22.752  36.458  -0.728 -0.247 -0.639 123.939  

DOCKED: MODEL       40
DOCKED: USER    Run = 40
DOCKED: USER    DPF = D:/autoduck_test/CID114850_3dt3/CID_114850_3dt3.dpf
DOCKED: USER  
DOCKED: USER    Estimated Free Energy of Binding    =   -4.49 kcal/mol  [=(1)+(2)+(3)-(4)]
DOCKED: USER    Estimated Inhibition Constant, Ki   =  514.38 uM (micromolar)  [Temperature = 298.15 K]
DOCKED: USER    
DOCKED: USER    (1) Final Intermolecular Energy     =   -4.49 kcal/mol
DOCKED: USER        vdW + Hbond + desolv Energy     =   -4.55 kcal/mol
DOCKED: USER        Electrostatic Energy            =   +0.06 kcal/mol
DOCKED: USER    (2) Final Total Internal Energy     =   +0.00 kcal/mol
DOCKED: USER    (3) Torsional Free Energy           =   +0.00 kcal/mol
DOCKED: USER    (4) Unbound System's Energy  [=(2)] =   +0.00 kcal/mol
DOCKED: USER    
DOCKED: USER    
DOCKED: USER    NEWDPF move CID_114850.pdbqt
DOCKED: USER    NEWDPF about 0.000000 -0.000000 0.000000
DOCKED: USER    NEWDPF tran0 6.479037 -22.752314 36.457611
DOCKED: USER    NEWDPF quaternion0 -0.642847 -0.218360 -0.564109 0.469945
DOCKED: USER    NEWDPF axisangle0 -0.728276 -0.247379 -0.639075 123.938589
DOCKED: USER    NEWDPF quat0 -0.728276 -0.247379 -0.639075 123.938589
DOCKED: USER  keepresnum = 1 
DOCKED: USER  
DOCKED: REMARK  0 active torsions:
DOCKED: REMARK  status: ('A' for Active; 'I' for Inactive)
DOCKED: USER                              x       y       z     vdW  Elec       q    Type
DOCKED: USER                           _______ _______ _______ _____ _____    ______ ____
DOCKED: ROOT
DOCKED: ATOM      1  O   UNL d   1       8.337 -22.186  37.457 +0.07 +0.43    -0.775 OA
DOCKED: ATOM      2  O   UNL d   1       6.511 -24.381  32.946 -0.26 +0.08    -0.276 OA
DOCKED: ATOM      3  N   UNL d   1       7.373 -21.291  37.833 -0.14 -0.10    +0.220 N 
DOCKED: ATOM      4  N   UNL d   1       6.196 -23.657  35.137 -0.11 +0.09    -0.297 N 
DOCKED: ATOM      5  C   UNL d   1       6.038 -21.464  37.081 -0.16 -0.03    +0.073 C 
DOCKED: ATOM      6  C   UNL d   1       5.354 -22.821  37.351 -0.14 -0.02    +0.058 C 
DOCKED: ATOM      7  C   UNL d   1       6.151 -21.200  35.575 -0.31 -0.02    +0.055 C 
DOCKED: ATOM      8  C   UNL d   1       6.014 -23.997  36.574 -0.20 -0.03    +0.084 C 
DOCKED: ATOM      9  C   UNL d   1       5.213 -23.032  38.870 -0.09 -0.01    +0.016 C 
DOCKED: ATOM     10  C   UNL d   1       6.814 -22.361  34.834 -0.29 -0.04    +0.117 C 
DOCKED: ATOM     11  C   UNL d   1       7.126 -21.467  39.316 -0.11 -0.06    +0.130 C 
DOCKED: ATOM     12  C   UNL d   1       6.829 -19.852  35.291 -0.38 -0.00    +0.015 C 
DOCKED: ATOM     13  C   UNL d   1       7.898 -19.895  37.571 -0.29 -0.07    +0.130 C 
DOCKED: ATOM     14  C   UNL d   1       6.524 -22.834  39.621 -0.12 -0.02    +0.051 C 
DOCKED: ATOM     15  C   UNL d   1       8.118 -19.651  36.082 -0.49 -0.02    +0.051 C 
DOCKED: ATOM     16  C   UNL d   1       5.225 -25.296  36.781 -0.35 -0.01    +0.023 C 
DOCKED: ATOM     17  C   UNL d   1       5.733 -26.377  35.849 -0.51 -0.01    +0.011 C 
DOCKED: ATOM     18  C   UNL d   1       6.144 -24.600  34.104 -0.24 -0.06    +0.216 C 
DOCKED: ATOM     19  C   UNL d   1       5.506 -25.933  34.424 -0.42 -0.04    +0.096 C 
DOCKED: ENDROOT
DOCKED: TORSDOF 0
DOCKED: TER
DOCKED: ENDMDL
________________________________________________________________________________


	BEGINNING GENETIC ALGORITHM DOCKING 41 of 50
Run: 41 Seed: 1719425452 58070236 [ Run 41 of 50 GA/GALS ]
Beginning GENETIC ALGORITHM (GA), with a maximum of 2500000 energy evaluations.

Final-Value: -4.248


	FINAL GENETIC ALGORITHM DOCKED STATE
	_______________________________________________


Detailed state:  trans 10.226 -28.247 26.163 quatxyzw 0.382074 -0.657111 0.525218 -0.382585 center 0.000 -0.000 0.000 ntor 0
State:	 10.226 -28.247  26.163   0.414 -0.711  0.568 -135.012  

DOCKED: MODEL       41
DOCKED: USER    Run = 41
DOCKED: USER    DPF = D:/autoduck_test/CID114850_3dt3/CID_114850_3dt3.dpf
DOCKED: USER  
DOCKED: USER    Estimated Free Energy of Binding    =   -4.25 kcal/mol  [=(1)+(2)+(3)-(4)]
DOCKED: USER    Estimated Inhibition Constant, Ki   =  769.69 uM (micromolar)  [Temperature = 298.15 K]
DOCKED: USER    
DOCKED: USER    (1) Final Intermolecular Energy     =   -4.25 kcal/mol
DOCKED: USER        vdW + Hbond + desolv Energy     =   -4.20 kcal/mol
DOCKED: USER        Electrostatic Energy            =   -0.04 kcal/mol
DOCKED: USER    (2) Final Total Internal Energy     =   +0.00 kcal/mol
DOCKED: USER    (3) Torsional Free Energy           =   +0.00 kcal/mol
DOCKED: USER    (4) Unbound System's Energy  [=(2)] =   +0.00 kcal/mol
DOCKED: USER    
DOCKED: USER    
DOCKED: USER    NEWDPF move CID_114850.pdbqt
DOCKED: USER    NEWDPF about 0.000000 -0.000000 0.000000
DOCKED: USER    NEWDPF tran0 10.225656 -28.246506 26.163385
DOCKED: USER    NEWDPF quaternion0 0.382074 -0.657111 0.525218 -0.382585
DOCKED: USER    NEWDPF axisangle0 0.413536 -0.711220 0.568467 -135.012259
DOCKED: USER    NEWDPF quat0 0.413536 -0.711220 0.568467 -135.012259
DOCKED: USER  keepresnum = 1 
DOCKED: USER  
DOCKED: REMARK  0 active torsions:
DOCKED: REMARK  status: ('A' for Active; 'I' for Inactive)
DOCKED: USER                              x       y       z     vdW  Elec       q    Type
DOCKED: USER                           _______ _______ _______ _____ _____    ______ ____
DOCKED: ROOT
DOCKED: ATOM      1  O   UNL d   1       9.337 -29.951  27.200 +0.10 +0.31    -0.775 OA
DOCKED: ATOM      2  O   UNL d   1      13.521 -28.614  24.164 -0.09 +0.07    -0.276 OA
DOCKED: ATOM      3  N   UNL d   1       9.051 -28.828  27.926 -0.10 -0.09    +0.220 N 
DOCKED: ATOM      4  N   UNL d   1      11.424 -28.153  25.070 -0.10 +0.09    -0.297 N 
DOCKED: ATOM      5  C   UNL d   1       9.750 -27.556  27.404 -0.17 -0.03    +0.073 C 
DOCKED: ATOM      6  C   UNL d   1       9.309 -27.153  25.982 -0.36 -0.02    +0.058 C 
DOCKED: ATOM      7  C   UNL d   1      11.279 -27.621  27.504 -0.42 -0.02    +0.055 C 
DOCKED: ATOM      8  C   UNL d   1       9.954 -28.037  24.875 -0.22 -0.03    +0.084 C 
DOCKED: ATOM      9  C   UNL d   1       7.773 -27.051  25.930 -0.41 -0.01    +0.016 C 
DOCKED: ATOM     10  C   UNL d   1      11.891 -28.504  26.416 -0.21 -0.03    +0.117 C 
DOCKED: ATOM     11  C   UNL d   1       7.552 -28.614  27.883 -0.20 -0.06    +0.130 C 
DOCKED: ATOM     12  C   UNL d   1      11.733 -28.020  28.915 -0.49 -0.01    +0.015 C 
DOCKED: ATOM     13  C   UNL d   1       9.486 -29.067  29.357 -0.26 -0.05    +0.130 C 
DOCKED: ATOM     14  C   UNL d   1       7.076 -28.294  26.471 -0.25 -0.03    +0.051 C 
DOCKED: ATOM     15  C   UNL d   1      10.997 -29.241  29.459 -0.33 -0.01    +0.051 C 
DOCKED: ATOM     16  C   UNL d   1       9.579 -27.520  23.479 -0.23 -0.01    +0.023 C 
DOCKED: ATOM     17  C   UNL d   1      10.387 -28.235  22.416 -0.17 -0.00    +0.011 C 
DOCKED: ATOM     18  C   UNL d   1      12.338 -28.294  24.018 -0.12 -0.06    +0.216 C 
DOCKED: ATOM     19  C   UNL d   1      11.851 -27.931  22.633 -0.18 -0.04    +0.096 C 
DOCKED: ENDROOT
DOCKED: TORSDOF 0
DOCKED: TER
DOCKED: ENDMDL
________________________________________________________________________________


	BEGINNING GENETIC ALGORITHM DOCKING 42 of 50
Run: 42 Seed: 1148946483 40815731 [ Run 42 of 50 GA/GALS ]
Beginning GENETIC ALGORITHM (GA), with a maximum of 2500000 energy evaluations.

Final-Value: -3.922


	FINAL GENETIC ALGORITHM DOCKED STATE
	_______________________________________________


Detailed state:  trans 29.307 14.134 42.035 quatxyzw -0.118032 0.399785 0.847818 0.327788 center 0.000 -0.000 0.000 ntor 0
State:	 29.307  14.134  42.035  -0.125  0.423  0.897 141.731  

DOCKED: MODEL       42
DOCKED: USER    Run = 42
DOCKED: USER    DPF = D:/autoduck_test/CID114850_3dt3/CID_114850_3dt3.dpf
DOCKED: USER  
DOCKED: USER    Estimated Free Energy of Binding    =   -3.92 kcal/mol  [=(1)+(2)+(3)-(4)]
DOCKED: USER    Estimated Inhibition Constant, Ki   =    1.33 mM (millimolar)  [Temperature = 298.15 K]
DOCKED: USER    
DOCKED: USER    (1) Final Intermolecular Energy     =   -3.92 kcal/mol
DOCKED: USER        vdW + Hbond + desolv Energy     =   -3.76 kcal/mol
DOCKED: USER        Electrostatic Energy            =   -0.16 kcal/mol
DOCKED: USER    (2) Final Total Internal Energy     =   +0.00 kcal/mol
DOCKED: USER    (3) Torsional Free Energy           =   +0.00 kcal/mol
DOCKED: USER    (4) Unbound System's Energy  [=(2)] =   +0.00 kcal/mol
DOCKED: USER    
DOCKED: USER    
DOCKED: USER    NEWDPF move CID_114850.pdbqt
DOCKED: USER    NEWDPF about 0.000000 -0.000000 0.000000
DOCKED: USER    NEWDPF tran0 29.306567 14.133682 42.034623
DOCKED: USER    NEWDPF quaternion0 -0.118032 0.399785 0.847818 0.327788
DOCKED: USER    NEWDPF axisangle0 -0.124934 0.423164 0.897398 141.730886
DOCKED: USER    NEWDPF quat0 -0.124934 0.423164 0.897398 141.730886
DOCKED: USER  keepresnum = 1 
DOCKED: USER  
DOCKED: REMARK  0 active torsions:
DOCKED: REMARK  status: ('A' for Active; 'I' for Inactive)
DOCKED: USER                              x       y       z     vdW  Elec       q    Type
DOCKED: USER                           _______ _______ _______ _____ _____    ______ ____
DOCKED: ROOT
DOCKED: ATOM      1  O   UNL d   1      27.504  14.079  43.266 +0.10 +0.70    -0.775 OA
DOCKED: ATOM      2  O   UNL d   1      30.493  17.421  40.368 -0.14 +0.29    -0.276 OA
DOCKED: ATOM      3  N   UNL d   1      27.618  12.866  42.643 -0.16 -0.26    +0.220 N 
DOCKED: ATOM      4  N   UNL d   1      30.167  15.376  41.435 -0.10 +0.27    -0.297 N 
DOCKED: ATOM      5  C   UNL d   1      28.761  12.806  41.608 -0.17 -0.12    +0.073 C 
DOCKED: ATOM      6  C   UNL d   1      30.161  12.993  42.229 -0.15 -0.08    +0.058 C 
DOCKED: ATOM      7  C   UNL d   1      28.557  13.758  40.424 -0.41 -0.07    +0.055 C 
DOCKED: ATOM      8  C   UNL d   1      30.474  14.476  42.580 -0.13 -0.07    +0.084 C 
DOCKED: ATOM      9  C   UNL d   1      30.349  11.990  43.382 -0.28 -0.02    +0.016 C 
DOCKED: ATOM     10  C   UNL d   1      28.857  15.211  40.794 -0.24 -0.10    +0.117 C 
DOCKED: ATOM     11  C   UNL d   1      27.865  11.816  43.705 -0.30 -0.17    +0.130 C 
DOCKED: ATOM     12  C   UNL d   1      27.168  13.583  39.795 -0.42 -0.02    +0.015 C 
DOCKED: ATOM     13  C   UNL d   1      26.310  12.574  41.937 -0.21 -0.15    +0.130 C 
DOCKED: ATOM     14  C   UNL d   1      29.209  12.026  44.393 -0.20 -0.04    +0.051 C 
DOCKED: ATOM     15  C   UNL d   1      26.040  13.579  40.823 -0.40 -0.05    +0.051 C 
DOCKED: ATOM     16  C   UNL d   1      31.918  14.624  43.079 -0.13 -0.02    +0.023 C 
DOCKED: ATOM     17  C   UNL d   1      32.289  16.087  43.200 -0.09 -0.01    +0.011 C 
DOCKED: ATOM     18  C   UNL d   1      30.869  16.556  41.166 -0.14 -0.18    +0.216 C 
DOCKED: ATOM     19  C   UNL d   1      32.217  16.720  41.830 -0.18 -0.07    +0.096 C 
DOCKED: ENDROOT
DOCKED: TORSDOF 0
DOCKED: TER
DOCKED: ENDMDL
________________________________________________________________________________


	BEGINNING GENETIC ALGORITHM DOCKING 43 of 50
Run: 43 Seed: 1880820495 2132280943 [ Run 43 of 50 GA/GALS ]
Beginning GENETIC ALGORITHM (GA), with a maximum of 2500000 energy evaluations.

Final-Value: -5.111


	FINAL GENETIC ALGORITHM DOCKED STATE
	_______________________________________________


Detailed state:  trans 19.391 12.713 4.717 quatxyzw 0.680554 -0.555866 -0.212742 0.427317 center 0.000 -0.000 0.000 ntor 0
State:	 19.391  12.713   4.717   0.753 -0.615 -0.235 129.405  

DOCKED: MODEL       43
DOCKED: USER    Run = 43
DOCKED: USER    DPF = D:/autoduck_test/CID114850_3dt3/CID_114850_3dt3.dpf
DOCKED: USER  
DOCKED: USER    Estimated Free Energy of Binding    =   -5.11 kcal/mol  [=(1)+(2)+(3)-(4)]
DOCKED: USER    Estimated Inhibition Constant, Ki   =  179.18 uM (micromolar)  [Temperature = 298.15 K]
DOCKED: USER    
DOCKED: USER    (1) Final Intermolecular Energy     =   -5.11 kcal/mol
DOCKED: USER        vdW + Hbond + desolv Energy     =   -4.95 kcal/mol
DOCKED: USER        Electrostatic Energy            =   -0.17 kcal/mol
DOCKED: USER    (2) Final Total Internal Energy     =   +0.00 kcal/mol
DOCKED: USER    (3) Torsional Free Energy           =   +0.00 kcal/mol
DOCKED: USER    (4) Unbound System's Energy  [=(2)] =   +0.00 kcal/mol
DOCKED: USER    
DOCKED: USER    
DOCKED: USER    NEWDPF move CID_114850.pdbqt
DOCKED: USER    NEWDPF about 0.000000 -0.000000 0.000000
DOCKED: USER    NEWDPF tran0 19.391430 12.713316 4.717065
DOCKED: USER    NEWDPF quaternion0 0.680554 -0.555866 -0.212742 0.427317
DOCKED: USER    NEWDPF axisangle0 0.752741 -0.614827 -0.235307 129.405143
DOCKED: USER    NEWDPF quat0 0.752741 -0.614827 -0.235307 129.405143
DOCKED: USER  keepresnum = 1 
DOCKED: USER  
DOCKED: REMARK  0 active torsions:
DOCKED: REMARK  status: ('A' for Active; 'I' for Inactive)
DOCKED: USER                              x       y       z     vdW  Elec       q    Type
DOCKED: USER                           _______ _______ _______ _____ _____    ______ ____
DOCKED: ROOT
DOCKED: ATOM      1  O   UNL d   1      20.003  13.175   2.672 +0.10 +0.15    -0.775 OA
DOCKED: ATOM      2  O   UNL d   1      20.642  14.832   7.707 -0.84 -0.10    -0.276 OA
DOCKED: ATOM      3  N   UNL d   1      19.839  11.819   2.761 -0.01 -0.04    +0.220 N 
DOCKED: ATOM      4  N   UNL d   1      19.542  13.549   6.103 -0.10 +0.08    -0.297 N 
DOCKED: ATOM      5  C   UNL d   1      19.562  11.321   4.194 -0.19 -0.02    +0.073 C 
DOCKED: ATOM      6  C   UNL d   1      18.240  11.854   4.784 -0.16 -0.04    +0.058 C 
DOCKED: ATOM      7  C   UNL d   1      20.729  11.567   5.158 -0.33 -0.00    +0.055 C 
DOCKED: ATOM      8  C   UNL d   1      18.340  13.335   5.253 -0.17 -0.04    +0.084 C 
DOCKED: ATOM      9  C   UNL d   1      17.084  11.548   3.814 -0.19 -0.01    +0.016 C 
DOCKED: ATOM     10  C   UNL d   1      20.817  13.029   5.595 -0.26 -0.01    +0.117 C 
DOCKED: ATOM     11  C   UNL d   1      18.675  11.431   1.874 -0.06 -0.04    +0.130 C 
DOCKED: ATOM     12  C   UNL d   1      22.051  11.040   4.584 -0.41 +0.01    +0.015 C 
DOCKED: ATOM     13  C   UNL d   1      21.103  11.157   2.254 -0.16 -0.01    +0.130 C 
DOCKED: ATOM     14  C   UNL d   1      17.365  12.013   2.390 -0.09 -0.02    +0.051 C 
DOCKED: ATOM     15  C   UNL d   1      22.298  11.480   3.144 -0.36 +0.00    +0.051 C 
DOCKED: ATOM     16  C   UNL d   1      17.041  13.777   5.939 -0.35 -0.02    +0.023 C 
DOCKED: ATOM     17  C   UNL d   1      17.223  15.131   6.593 -0.48 -0.00    +0.011 C 
DOCKED: ATOM     18  C   UNL d   1      19.600  14.483   7.144 -0.33 -0.03    +0.216 C 
DOCKED: ATOM     19  C   UNL d   1      18.283  15.015   7.662 -0.57 -0.03    +0.096 C 
DOCKED: ENDROOT
DOCKED: TORSDOF 0
DOCKED: TER
DOCKED: ENDMDL
________________________________________________________________________________


	BEGINNING GENETIC ALGORITHM DOCKING 44 of 50
Run: 44 Seed: 958923480 170722865 [ Run 44 of 50 GA/GALS ]
Beginning GENETIC ALGORITHM (GA), with a maximum of 2500000 energy evaluations.

Final-Value: -4.304


	FINAL GENETIC ALGORITHM DOCKED STATE
	_______________________________________________


Detailed state:  trans 39.532 13.170 39.780 quatxyzw -0.105369 -0.317366 -0.808051 0.485005 center 0.000 -0.000 0.000 ntor 0
State:	 39.532  13.170  39.780  -0.120 -0.363 -0.924 121.974  

DOCKED: MODEL       44
DOCKED: USER    Run = 44
DOCKED: USER    DPF = D:/autoduck_test/CID114850_3dt3/CID_114850_3dt3.dpf
DOCKED: USER  
DOCKED: USER    Estimated Free Energy of Binding    =   -4.30 kcal/mol  [=(1)+(2)+(3)-(4)]
DOCKED: USER    Estimated Inhibition Constant, Ki   =  700.16 uM (micromolar)  [Temperature = 298.15 K]
DOCKED: USER    
DOCKED: USER    (1) Final Intermolecular Energy     =   -4.30 kcal/mol
DOCKED: USER        vdW + Hbond + desolv Energy     =   -4.12 kcal/mol
DOCKED: USER        Electrostatic Energy            =   -0.19 kcal/mol
DOCKED: USER    (2) Final Total Internal Energy     =   +0.00 kcal/mol
DOCKED: USER    (3) Torsional Free Energy           =   +0.00 kcal/mol
DOCKED: USER    (4) Unbound System's Energy  [=(2)] =   +0.00 kcal/mol
DOCKED: USER    
DOCKED: USER    
DOCKED: USER    NEWDPF move CID_114850.pdbqt
DOCKED: USER    NEWDPF about 0.000000 -0.000000 0.000000
DOCKED: USER    NEWDPF tran0 39.531776 13.169762 39.779617
DOCKED: USER    NEWDPF quaternion0 -0.105369 -0.317366 -0.808051 0.485005
DOCKED: USER    NEWDPF axisangle0 -0.120489 -0.362907 -0.924003 121.974444
DOCKED: USER    NEWDPF quat0 -0.120489 -0.362907 -0.924003 121.974444
DOCKED: USER  keepresnum = 1 
DOCKED: USER  
DOCKED: REMARK  0 active torsions:
DOCKED: REMARK  status: ('A' for Active; 'I' for Inactive)
DOCKED: USER                              x       y       z     vdW  Elec       q    Type
DOCKED: USER                           _______ _______ _______ _____ _____    ______ ____
DOCKED: ROOT
DOCKED: ATOM      1  O   UNL d   1      39.460  15.044  40.898 +0.08 +0.10    -0.775 OA
DOCKED: ATOM      2  O   UNL d   1      42.893  11.374  39.095 -0.56 +0.11    -0.276 OA
DOCKED: ATOM      3  N   UNL d   1      38.451  15.073  39.974 -0.10 -0.07    +0.220 N 
DOCKED: ATOM      4  N   UNL d   1      40.725  12.087  39.562 -0.06 +0.08    -0.297 N 
DOCKED: ATOM      5  C   UNL d   1      38.473  13.881  38.996 -0.26 -0.02    +0.073 C 
DOCKED: ATOM      6  C   UNL d   1      38.253  12.518  39.684 -0.28 -0.02    +0.058 C 
DOCKED: ATOM      7  C   UNL d   1      39.721  13.849  38.106 -0.28 -0.01    +0.055 C 
DOCKED: ATOM      8  C   UNL d   1      39.520  12.006  40.431 -0.17 -0.03    +0.084 C 
DOCKED: ATOM      9  C   UNL d   1      36.967  12.570  40.530 -0.34 -0.01    +0.016 C 
DOCKED: ATOM     10  C   UNL d   1      40.955  13.357  38.862 -0.15 -0.01    +0.117 C 
DOCKED: ATOM     11  C   UNL d   1      37.135  15.069  40.722 -0.11 -0.07    +0.130 C 
DOCKED: ATOM     12  C   UNL d   1      39.951  15.199  37.413 -0.17 -0.00    +0.015 C 
DOCKED: ATOM     13  C   UNL d   1      38.577  16.355  39.179 -0.16 -0.04    +0.130 C 
DOCKED: ATOM     14  C   UNL d   1      36.929  13.762  41.479 -0.17 -0.02    +0.051 C 
DOCKED: ATOM     15  C   UNL d   1      39.868  16.385  38.369 -0.14 -0.01    +0.051 C 
DOCKED: ATOM     16  C   UNL d   1      39.287  10.598  40.993 -0.31 -0.01    +0.023 C 
DOCKED: ATOM     17  C   UNL d   1      40.585  10.016  41.514 -0.32 -0.01    +0.011 C 
DOCKED: ATOM     18  C   UNL d   1      41.800  11.195  39.641 -0.28 -0.10    +0.216 C 
DOCKED: ATOM     19  C   UNL d   1      41.556   9.889  40.364 -0.34 -0.07    +0.096 C 
DOCKED: ENDROOT
DOCKED: TORSDOF 0
DOCKED: TER
DOCKED: ENDMDL
________________________________________________________________________________


	BEGINNING GENETIC ALGORITHM DOCKING 45 of 50
Run: 45 Seed: 566346109 72328932 [ Run 45 of 50 GA/GALS ]
Beginning GENETIC ALGORITHM (GA), with a maximum of 2500000 energy evaluations.

Final-Value: -5.417


	FINAL GENETIC ALGORITHM DOCKED STATE
	_______________________________________________


Detailed state:  trans 46.626 16.837 23.648 quatxyzw 0.125775 -0.074302 -0.376828 0.914692 center 0.000 -0.000 0.000 ntor 0
State:	 46.626  16.837  23.648   0.311 -0.184 -0.932 47.676  

DOCKED: MODEL       45
DOCKED: USER    Run = 45
DOCKED: USER    DPF = D:/autoduck_test/CID114850_3dt3/CID_114850_3dt3.dpf
DOCKED: USER  
DOCKED: USER    Estimated Free Energy of Binding    =   -5.42 kcal/mol  [=(1)+(2)+(3)-(4)]
DOCKED: USER    Estimated Inhibition Constant, Ki   =  106.98 uM (micromolar)  [Temperature = 298.15 K]
DOCKED: USER    
DOCKED: USER    (1) Final Intermolecular Energy     =   -5.42 kcal/mol
DOCKED: USER        vdW + Hbond + desolv Energy     =   -5.26 kcal/mol
DOCKED: USER        Electrostatic Energy            =   -0.16 kcal/mol
DOCKED: USER    (2) Final Total Internal Energy     =   +0.00 kcal/mol
DOCKED: USER    (3) Torsional Free Energy           =   +0.00 kcal/mol
DOCKED: USER    (4) Unbound System's Energy  [=(2)] =   +0.00 kcal/mol
DOCKED: USER    
DOCKED: USER    
DOCKED: USER    NEWDPF move CID_114850.pdbqt
DOCKED: USER    NEWDPF about 0.000000 -0.000000 0.000000
DOCKED: USER    NEWDPF tran0 46.626063 16.837225 23.647526
DOCKED: USER    NEWDPF quaternion0 0.125775 -0.074302 -0.376828 0.914692
DOCKED: USER    NEWDPF axisangle0 0.311206 -0.183846 -0.932390 47.676056
DOCKED: USER    NEWDPF quat0 0.311206 -0.183846 -0.932390 47.676056
DOCKED: USER  keepresnum = 1 
DOCKED: USER  
DOCKED: REMARK  0 active torsions:
DOCKED: REMARK  status: ('A' for Active; 'I' for Inactive)
DOCKED: USER                              x       y       z     vdW  Elec       q    Type
DOCKED: USER                           _______ _______ _______ _____ _____    ______ ____
DOCKED: ROOT
DOCKED: ATOM      1  O   UNL d   1      47.645  18.372  24.821 +0.08 +0.08    -0.775 OA
DOCKED: ATOM      2  O   UNL d   1      46.014  13.295  25.085 -1.09 -0.11    -0.276 OA
DOCKED: ATOM      3  N   UNL d   1      47.961  18.576  23.505 -0.01 -0.03    +0.220 N 
DOCKED: ATOM      4  N   UNL d   1      46.019  15.388  24.062 -0.21 -0.02    -0.297 N 
DOCKED: ATOM      5  C   UNL d   1      47.442  17.470  22.564 -0.16 -0.01    +0.073 C 
DOCKED: ATOM      6  C   UNL d   1      45.903  17.370  22.524 -0.29 -0.01    +0.058 C 
DOCKED: ATOM      7  C   UNL d   1      48.073  16.099  22.835 -0.22 -0.00    +0.055 C 
DOCKED: ATOM      8  C   UNL d   1      45.310  16.665  23.778 -0.32 -0.01    +0.084 C 
DOCKED: ATOM      9  C   UNL d   1      45.306  18.753  22.202 -0.22 -0.01    +0.016 C 
DOCKED: ATOM     10  C   UNL d   1      47.485  15.431  24.078 -0.25 +0.01    +0.117 C 
DOCKED: ATOM     11  C   UNL d   1      47.360  19.900  23.082 -0.01 -0.02    +0.130 C 
DOCKED: ATOM     12  C   UNL d   1      49.604  16.183  22.876 -0.17 -0.00    +0.015 C 
DOCKED: ATOM     13  C   UNL d   1      49.469  18.646  23.387 -0.01 -0.02    +0.130 C 
DOCKED: ATOM     14  C   UNL d   1      45.837  19.855  23.112 -0.09 -0.01    +0.051 C 
DOCKED: ATOM     15  C   UNL d   1      50.119  17.317  23.757 -0.04 -0.01    +0.051 C 
DOCKED: ATOM     16  C   UNL d   1      43.793  16.483  23.634 -0.40 -0.01    +0.023 C 
DOCKED: ATOM     17  C   UNL d   1      43.259  15.600  24.742 -0.67 -0.00    +0.011 C 
DOCKED: ATOM     18  C   UNL d   1      45.403  14.271  24.640 -0.47 +0.04    +0.216 C 
DOCKED: ATOM     19  C   UNL d   1      43.892  14.234  24.620 -0.70 -0.00    +0.096 C 
DOCKED: ENDROOT
DOCKED: TORSDOF 0
DOCKED: TER
DOCKED: ENDMDL
________________________________________________________________________________


	BEGINNING GENETIC ALGORITHM DOCKING 46 of 50
Run: 46 Seed: 2001848947 1331814960 [ Run 46 of 50 GA/GALS ]
Beginning GENETIC ALGORITHM (GA), with a maximum of 2500000 energy evaluations.

Final-Value: -4.742


	FINAL GENETIC ALGORITHM DOCKED STATE
	_______________________________________________


Detailed state:  trans 18.492 6.328 36.086 quatxyzw 0.488102 0.718411 0.473619 -0.146038 center 0.000 -0.000 0.000 ntor 0
State:	 18.492   6.328  36.086   0.493  0.726  0.479 -163.205  

DOCKED: MODEL       46
DOCKED: USER    Run = 46
DOCKED: USER    DPF = D:/autoduck_test/CID114850_3dt3/CID_114850_3dt3.dpf
DOCKED: USER  
DOCKED: USER    Estimated Free Energy of Binding    =   -4.74 kcal/mol  [=(1)+(2)+(3)-(4)]
DOCKED: USER    Estimated Inhibition Constant, Ki   =  334.33 uM (micromolar)  [Temperature = 298.15 K]
DOCKED: USER    
DOCKED: USER    (1) Final Intermolecular Energy     =   -4.74 kcal/mol
DOCKED: USER        vdW + Hbond + desolv Energy     =   -4.59 kcal/mol
DOCKED: USER        Electrostatic Energy            =   -0.16 kcal/mol
DOCKED: USER    (2) Final Total Internal Energy     =   +0.00 kcal/mol
DOCKED: USER    (3) Torsional Free Energy           =   +0.00 kcal/mol
DOCKED: USER    (4) Unbound System's Energy  [=(2)] =   +0.00 kcal/mol
DOCKED: USER    
DOCKED: USER    
DOCKED: USER    NEWDPF move CID_114850.pdbqt
DOCKED: USER    NEWDPF about 0.000000 -0.000000 0.000000
DOCKED: USER    NEWDPF tran0 18.491929 6.327952 36.085991
DOCKED: USER    NEWDPF quaternion0 0.488102 0.718411 0.473619 -0.146038
DOCKED: USER    NEWDPF axisangle0 0.493392 0.726196 0.478752 -163.205200
DOCKED: USER    NEWDPF quat0 0.493392 0.726196 0.478752 -163.205200
DOCKED: USER  keepresnum = 1 
DOCKED: USER  
DOCKED: REMARK  0 active torsions:
DOCKED: REMARK  status: ('A' for Active; 'I' for Inactive)
DOCKED: USER                              x       y       z     vdW  Elec       q    Type
DOCKED: USER                           _______ _______ _______ _____ _____    ______ ____
DOCKED: ROOT
DOCKED: ATOM      1  O   UNL d   1      18.930   8.440  35.745 -0.42 +0.16    -0.775 OA
DOCKED: ATOM      2  O   UNL d   1      18.967   3.706  33.277 -0.23 -0.04    -0.276 OA
DOCKED: ATOM      3  N   UNL d   1      17.895   8.369  36.637 -0.16 -0.08    +0.220 N 
DOCKED: ATOM      4  N   UNL d   1      18.825   5.001  35.208 -0.10 +0.00    -0.297 N 
DOCKED: ATOM      5  C   UNL d   1      17.362   6.938  36.857 -0.19 -0.02    +0.073 C 
DOCKED: ATOM      6  C   UNL d   1      18.403   5.985  37.480 -0.24 -0.02    +0.058 C 
DOCKED: ATOM      7  C   UNL d   1      16.743   6.322  35.596 -0.27 -0.00    +0.055 C 
DOCKED: ATOM      8  C   UNL d   1      19.468   5.498  36.455 -0.23 -0.01    +0.084 C 
DOCKED: ATOM      9  C   UNL d   1      18.969   6.614  38.768 -0.36 -0.01    +0.016 C 
DOCKED: ATOM     10  C   UNL d   1      17.806   5.862  34.598 -0.28 +0.03    +0.117 C 
DOCKED: ATOM     11  C   UNL d   1      18.381   8.918  37.961 -0.29 -0.07    +0.130 C 
DOCKED: ATOM     12  C   UNL d   1      15.704   7.259  34.965 -0.27 +0.00    +0.015 C 
DOCKED: ATOM     13  C   UNL d   1      16.764   9.232  36.117 -0.17 -0.05    +0.130 C 
DOCKED: ATOM     14  C   UNL d   1      19.470   8.038  38.562 -0.33 -0.03    +0.051 C 
DOCKED: ATOM     15  C   UNL d   1      16.206   8.690  34.805 -0.22 +0.00    +0.051 C 
DOCKED: ATOM     16  C   UNL d   1      20.404   4.463  37.094 -0.20 -0.01    +0.023 C 
DOCKED: ATOM     17  C   UNL d   1      21.285   3.826  36.040 -0.26 -0.00    +0.011 C 
DOCKED: ATOM     18  C   UNL d   1      19.357   3.977  34.417 -0.17 -0.00    +0.216 C 
DOCKED: ATOM     19  C   UNL d   1      20.408   3.094  35.052 -0.22 -0.02    +0.096 C 
DOCKED: ENDROOT
DOCKED: TORSDOF 0
DOCKED: TER
DOCKED: ENDMDL
________________________________________________________________________________


	BEGINNING GENETIC ALGORITHM DOCKING 47 of 50
Run: 47 Seed: 715996221 1508890103 [ Run 47 of 50 GA/GALS ]
Beginning GENETIC ALGORITHM (GA), with a maximum of 2500000 energy evaluations.

Final-Value: -4.806


	FINAL GENETIC ALGORITHM DOCKED STATE
	_______________________________________________


Detailed state:  trans 24.240 -11.494 12.637 quatxyzw -0.274138 0.256443 -0.926219 -0.034698 center 0.000 -0.000 0.000 ntor 0
State:	 24.240 -11.494  12.637  -0.274  0.257 -0.927 -176.023  

DOCKED: MODEL       47
DOCKED: USER    Run = 47
DOCKED: USER    DPF = D:/autoduck_test/CID114850_3dt3/CID_114850_3dt3.dpf
DOCKED: USER  
DOCKED: USER    Estimated Free Energy of Binding    =   -4.81 kcal/mol  [=(1)+(2)+(3)-(4)]
DOCKED: USER    Estimated Inhibition Constant, Ki   =  300.06 uM (micromolar)  [Temperature = 298.15 K]
DOCKED: USER    
DOCKED: USER    (1) Final Intermolecular Energy     =   -4.81 kcal/mol
DOCKED: USER        vdW + Hbond + desolv Energy     =   -4.49 kcal/mol
DOCKED: USER        Electrostatic Energy            =   -0.32 kcal/mol
DOCKED: USER    (2) Final Total Internal Energy     =   +0.00 kcal/mol
DOCKED: USER    (3) Torsional Free Energy           =   +0.00 kcal/mol
DOCKED: USER    (4) Unbound System's Energy  [=(2)] =   +0.00 kcal/mol
DOCKED: USER    
DOCKED: USER    
DOCKED: USER    NEWDPF move CID_114850.pdbqt
DOCKED: USER    NEWDPF about 0.000000 -0.000000 0.000000
DOCKED: USER    NEWDPF tran0 24.240277 -11.494250 12.636998
DOCKED: USER    NEWDPF quaternion0 -0.274138 0.256443 -0.926219 -0.034698
DOCKED: USER    NEWDPF axisangle0 -0.274303 0.256598 -0.926777 -176.023065
DOCKED: USER    NEWDPF quat0 -0.274303 0.256598 -0.926777 -176.023065
DOCKED: USER  keepresnum = 1 
DOCKED: USER  
DOCKED: REMARK  0 active torsions:
DOCKED: REMARK  status: ('A' for Active; 'I' for Inactive)
DOCKED: USER                              x       y       z     vdW  Elec       q    Type
DOCKED: USER                           _______ _______ _______ _____ _____    ______ ____
DOCKED: ROOT
DOCKED: ATOM      1  O   UNL d   1      23.822 -12.636  14.451 +0.14 +0.21    -0.775 OA
DOCKED: ATOM      2  O   UNL d   1      27.249  -9.064  12.449 -0.78 +0.06    -0.276 OA
DOCKED: ATOM      3  N   UNL d   1      22.625 -12.356  13.851 -0.20 -0.10    +0.220 N 
DOCKED: ATOM      4  N   UNL d   1      25.534 -10.619  12.186 -0.05 +0.13    -0.297 N 
DOCKED: ATOM      5  C   UNL d   1      22.745 -11.413  12.637 -0.29 -0.04    +0.073 C 
DOCKED: ATOM      6  C   UNL d   1      23.567 -12.010  11.475 -0.25 -0.04    +0.058 C 
DOCKED: ATOM      7  C   UNL d   1      23.254 -10.014  13.004 -0.28 -0.02    +0.055 C 
DOCKED: ATOM      8  C   UNL d   1      25.101 -11.970  11.736 -0.08 -0.05    +0.084 C 
DOCKED: ATOM      9  C   UNL d   1      22.999 -13.392  11.101 -0.29 -0.01    +0.016 C 
DOCKED: ATOM     10  C   UNL d   1      24.760 -10.000  13.268 -0.18 -0.04    +0.117 C 
DOCKED: ATOM     11  C   UNL d   1      22.015 -13.665  13.396 -0.34 -0.06    +0.130 C 
DOCKED: ATOM     12  C   UNL d   1      22.445  -9.407  14.158 -0.23 -0.01    +0.015 C 
DOCKED: ATOM     13  C   UNL d   1      21.722 -11.709  14.880 -0.37 -0.07    +0.130 C 
DOCKED: ATOM     14  C   UNL d   1      22.852 -14.318  12.303 -0.34 -0.03    +0.051 C 
DOCKED: ATOM     15  C   UNL d   1      22.271 -10.361  15.335 -0.41 -0.03    +0.051 C 
DOCKED: ATOM     16  C   UNL d   1      25.874 -12.461  10.505 -0.06 -0.02    +0.023 C 
DOCKED: ATOM     17  C   UNL d   1      27.357 -12.206  10.677 -0.12 -0.01    +0.011 C 
DOCKED: ATOM     18  C   UNL d   1      26.791 -10.073  11.903 -0.19 -0.11    +0.216 C 
DOCKED: ATOM     19  C   UNL d   1      27.583 -10.716  10.787 -0.19 -0.09    +0.096 C 
DOCKED: ENDROOT
DOCKED: TORSDOF 0
DOCKED: TER
DOCKED: ENDMDL
________________________________________________________________________________


	BEGINNING GENETIC ALGORITHM DOCKING 48 of 50
Run: 48 Seed: 985819349 647400862 [ Run 48 of 50 GA/GALS ]
Beginning GENETIC ALGORITHM (GA), with a maximum of 2500000 energy evaluations.

Final-Value: -4.857


	FINAL GENETIC ALGORITHM DOCKED STATE
	_______________________________________________


Detailed state:  trans 16.178 10.211 34.116 quatxyzw -0.425812 -0.834168 0.144271 0.319427 center 0.000 -0.000 0.000 ntor 0
State:	 16.178  10.211  34.116  -0.449 -0.880  0.152 142.743  

DOCKED: MODEL       48
DOCKED: USER    Run = 48
DOCKED: USER    DPF = D:/autoduck_test/CID114850_3dt3/CID_114850_3dt3.dpf
DOCKED: USER  
DOCKED: USER    Estimated Free Energy of Binding    =   -4.86 kcal/mol  [=(1)+(2)+(3)-(4)]
DOCKED: USER    Estimated Inhibition Constant, Ki   =  275.48 uM (micromolar)  [Temperature = 298.15 K]
DOCKED: USER    
DOCKED: USER    (1) Final Intermolecular Energy     =   -4.86 kcal/mol
DOCKED: USER        vdW + Hbond + desolv Energy     =   -4.21 kcal/mol
DOCKED: USER        Electrostatic Energy            =   -0.64 kcal/mol
DOCKED: USER    (2) Final Total Internal Energy     =   +0.00 kcal/mol
DOCKED: USER    (3) Torsional Free Energy           =   +0.00 kcal/mol
DOCKED: USER    (4) Unbound System's Energy  [=(2)] =   +0.00 kcal/mol
DOCKED: USER    
DOCKED: USER    
DOCKED: USER    NEWDPF move CID_114850.pdbqt
DOCKED: USER    NEWDPF about 0.000000 -0.000000 0.000000
DOCKED: USER    NEWDPF tran0 16.177767 10.211447 34.116153
DOCKED: USER    NEWDPF quaternion0 -0.425812 -0.834168 0.144271 0.319427
DOCKED: USER    NEWDPF axisangle0 -0.449353 -0.880286 0.152247 142.743467
DOCKED: USER    NEWDPF quat0 -0.449353 -0.880286 0.152247 142.743467
DOCKED: USER  keepresnum = 1 
DOCKED: USER  
DOCKED: REMARK  0 active torsions:
DOCKED: REMARK  status: ('A' for Active; 'I' for Inactive)
DOCKED: USER                              x       y       z     vdW  Elec       q    Type
DOCKED: USER                           _______ _______ _______ _____ _____    ______ ____
DOCKED: ROOT
DOCKED: ATOM      1  O   UNL d   1      16.295  10.376  31.942 -0.45 -0.32    -0.775 OA
DOCKED: ATOM      2  O   UNL d   1      15.878   6.762  35.849 -0.14 +0.03    -0.276 OA
DOCKED: ATOM      3  N   UNL d   1      15.638  11.482  32.407 -0.12 -0.05    +0.220 N 
DOCKED: ATOM      4  N   UNL d   1      16.300   8.931  35.110 -0.09 +0.02    -0.297 N 
DOCKED: ATOM      5  C   UNL d   1      15.334  11.432  33.919 -0.10 -0.02    +0.073 C 
DOCKED: ATOM      6  C   UNL d   1      16.601  11.405  34.798 -0.19 -0.03    +0.058 C 
DOCKED: ATOM      7  C   UNL d   1      14.374  10.302  34.307 -0.14 -0.01    +0.055 C 
DOCKED: ATOM      8  C   UNL d   1      17.287  10.008  34.828 -0.30 -0.03    +0.084 C 
DOCKED: ATOM      9  C   UNL d   1      17.519  12.581  34.415 -0.33 -0.01    +0.016 C 
DOCKED: ATOM     10  C   UNL d   1      15.065   8.938  34.317 -0.17 +0.02    +0.117 C 
DOCKED: ATOM     11  C   UNL d   1      16.501  12.693  32.121 -0.23 -0.09    +0.130 C 
DOCKED: ATOM     12  C   UNL d   1      13.108  10.317  33.440 -0.22 -0.00    +0.015 C 
DOCKED: ATOM     13  C   UNL d   1      14.330  11.605  31.654 -0.17 -0.04    +0.130 C 
DOCKED: ATOM     14  C   UNL d   1      17.799  12.651  32.918 -0.25 -0.03    +0.051 C 
DOCKED: ATOM     15  C   UNL d   1      13.404  10.430  31.948 -0.30 -0.00    +0.051 C 
DOCKED: ATOM     16  C   UNL d   1      18.467  10.003  35.809 -0.28 -0.01    +0.023 C 
DOCKED: ATOM     17  C   UNL d   1      18.984   8.593  36.006 -0.32 -0.00    +0.011 C 
DOCKED: ATOM     18  C   UNL d   1      16.611   7.755  35.802 -0.16 -0.03    +0.216 C 
DOCKED: ATOM     19  C   UNL d   1      17.885   7.755  36.616 -0.25 -0.03    +0.096 C 
DOCKED: ENDROOT
DOCKED: TORSDOF 0
DOCKED: TER
DOCKED: ENDMDL
________________________________________________________________________________


	BEGINNING GENETIC ALGORITHM DOCKING 49 of 50
Run: 49 Seed: 1991008312 87076466 [ Run 49 of 50 GA/GALS ]
Beginning GENETIC ALGORITHM (GA), with a maximum of 2500000 energy evaluations.

Final-Value: -5.806


	FINAL GENETIC ALGORITHM DOCKED STATE
	_______________________________________________


Detailed state:  trans 34.699 20.655 32.034 quatxyzw 0.095118 0.434248 0.465976 -0.765015 center 0.000 -0.000 0.000 ntor 0
State:	 34.699  20.655  32.034   0.148  0.674  0.724 -80.183  

DOCKED: MODEL       49
DOCKED: USER    Run = 49
DOCKED: USER    DPF = D:/autoduck_test/CID114850_3dt3/CID_114850_3dt3.dpf
DOCKED: USER  
DOCKED: USER    Estimated Free Energy of Binding    =   -5.81 kcal/mol  [=(1)+(2)+(3)-(4)]
DOCKED: USER    Estimated Inhibition Constant, Ki   =   55.43 uM (micromolar)  [Temperature = 298.15 K]
DOCKED: USER    
DOCKED: USER    (1) Final Intermolecular Energy     =   -5.81 kcal/mol
DOCKED: USER        vdW + Hbond + desolv Energy     =   -5.86 kcal/mol
DOCKED: USER        Electrostatic Energy            =   +0.05 kcal/mol
DOCKED: USER    (2) Final Total Internal Energy     =   +0.00 kcal/mol
DOCKED: USER    (3) Torsional Free Energy           =   +0.00 kcal/mol
DOCKED: USER    (4) Unbound System's Energy  [=(2)] =   +0.00 kcal/mol
DOCKED: USER    
DOCKED: USER    
DOCKED: USER    NEWDPF move CID_114850.pdbqt
DOCKED: USER    NEWDPF about 0.000000 -0.000000 0.000000
DOCKED: USER    NEWDPF tran0 34.699473 20.654811 32.033813
DOCKED: USER    NEWDPF quaternion0 0.095118 0.434248 0.465976 -0.765015
DOCKED: USER    NEWDPF axisangle0 0.147696 0.674285 0.723551 -80.183401
DOCKED: USER    NEWDPF quat0 0.147696 0.674285 0.723551 -80.183401
DOCKED: USER  keepresnum = 1 
DOCKED: USER  
DOCKED: REMARK  0 active torsions:
DOCKED: REMARK  status: ('A' for Active; 'I' for Inactive)
DOCKED: USER                              x       y       z     vdW  Elec       q    Type
DOCKED: USER                           _______ _______ _______ _____ _____    ______ ____
DOCKED: ROOT
DOCKED: ATOM      1  O   UNL d   1      36.108  22.313  32.222 +0.11 +0.09    -0.775 OA
DOCKED: ATOM      2  O   UNL d   1      35.775  17.018  32.812 -0.70 +0.15    -0.276 OA
DOCKED: ATOM      3  N   UNL d   1      35.246  22.613  31.202 -0.06 -0.02    +0.220 N 
DOCKED: ATOM      4  N   UNL d   1      34.785  19.106  32.520 -0.25 +0.06    -0.297 N 
DOCKED: ATOM      5  C   UNL d   1      34.288  21.460  30.841 -0.33 -0.01    +0.073 C 
DOCKED: ATOM      6  C   UNL d   1      33.326  21.080  31.986 -0.41 +0.00    +0.058 C 
DOCKED: ATOM      7  C   UNL d   1      35.008  20.220  30.298 -0.38 -0.01    +0.055 C 
DOCKED: ATOM      8  C   UNL d   1      34.015  20.240  33.100 -0.33 -0.01    +0.084 C 
DOCKED: ATOM      9  C   UNL d   1      32.585  22.339  32.473 -0.45 +0.00    +0.016 C 
DOCKED: ATOM     10  C   UNL d   1      35.688  19.417  31.407 -0.43 -0.03    +0.117 C 
DOCKED: ATOM     11  C   UNL d   1      34.428  23.816  31.620 -0.12 -0.00    +0.130 C 
DOCKED: ATOM     12  C   UNL d   1      35.968  20.583  29.157 -0.28 -0.00    +0.015 C 
DOCKED: ATOM     13  C   UNL d   1      36.068  22.962  29.978 -0.12 -0.02    +0.130 C 
DOCKED: ATOM     14  C   UNL d   1      33.526  23.491  32.805 -0.24 +0.01    +0.051 C 
DOCKED: ATOM     15  C   UNL d   1      36.875  21.765  29.488 -0.27 -0.00    +0.051 C 
DOCKED: ATOM     16  C   UNL d   1      32.992  19.787  34.150 -0.44 -0.01    +0.023 C 
DOCKED: ATOM     17  C   UNL d   1      33.617  18.787  35.100 -0.47 -0.01    +0.011 C 
DOCKED: ATOM     18  C   UNL d   1      34.964  17.879  33.168 -0.36 -0.08    +0.216 C 
DOCKED: ATOM     19  C   UNL d   1      34.030  17.565  34.315 -0.31 -0.05    +0.096 C 
DOCKED: ENDROOT
DOCKED: TORSDOF 0
DOCKED: TER
DOCKED: ENDMDL
________________________________________________________________________________


	BEGINNING GENETIC ALGORITHM DOCKING 50 of 50
Run: 50 Seed: 327741797 1075287005 [ Run 50 of 50 GA/GALS ]
Beginning GENETIC ALGORITHM (GA), with a maximum of 2500000 energy evaluations.

Final-Value: -4.150


	FINAL GENETIC ALGORITHM DOCKED STATE
	_______________________________________________


Detailed state:  trans 9.330 -23.530 12.566 quatxyzw 0.390469 0.172166 -0.129046 -0.895120 center 0.000 -0.000 0.000 ntor 0
State:	  9.330 -23.530  12.566   0.876  0.386 -0.289 -52.952  

DOCKED: MODEL       50
DOCKED: USER    Run = 50
DOCKED: USER    DPF = D:/autoduck_test/CID114850_3dt3/CID_114850_3dt3.dpf
DOCKED: USER  
DOCKED: USER    Estimated Free Energy of Binding    =   -4.15 kcal/mol  [=(1)+(2)+(3)-(4)]
DOCKED: USER    Estimated Inhibition Constant, Ki   =  907.22 uM (micromolar)  [Temperature = 298.15 K]
DOCKED: USER    
DOCKED: USER    (1) Final Intermolecular Energy     =   -4.15 kcal/mol
DOCKED: USER        vdW + Hbond + desolv Energy     =   -4.15 kcal/mol
DOCKED: USER        Electrostatic Energy            =   -0.00 kcal/mol
DOCKED: USER    (2) Final Total Internal Energy     =   +0.00 kcal/mol
DOCKED: USER    (3) Torsional Free Energy           =   +0.00 kcal/mol
DOCKED: USER    (4) Unbound System's Energy  [=(2)] =   +0.00 kcal/mol
DOCKED: USER    
DOCKED: USER    
DOCKED: USER    NEWDPF move CID_114850.pdbqt
DOCKED: USER    NEWDPF about 0.000000 -0.000000 0.000000
DOCKED: USER    NEWDPF tran0 9.329867 -23.530492 12.565677
DOCKED: USER    NEWDPF quaternion0 0.390469 0.172166 -0.129046 -0.895120
DOCKED: USER    NEWDPF axisangle0 0.875834 0.386174 -0.289455 -52.952358
DOCKED: USER    NEWDPF quat0 0.875834 0.386174 -0.289455 -52.952358
DOCKED: USER  keepresnum = 1 
DOCKED: USER  
DOCKED: REMARK  0 active torsions:
DOCKED: REMARK  status: ('A' for Active; 'I' for Inactive)
DOCKED: USER                              x       y       z     vdW  Elec       q    Type
DOCKED: USER                           _______ _______ _______ _____ _____    ______ ____
DOCKED: ROOT
DOCKED: ATOM      1  O   UNL d   1      11.048 -24.784  13.063 +0.08 +0.46    -0.775 OA
DOCKED: ATOM      2  O   UNL d   1       5.733 -24.962  12.597 -0.08 +0.09    -0.276 OA
DOCKED: ATOM      3  N   UNL d   1      11.457 -23.868  12.132 -0.11 -0.12    +0.220 N 
DOCKED: ATOM      4  N   UNL d   1       7.732 -23.774  12.735 -0.09 +0.11    -0.297 N 
DOCKED: ATOM      5  C   UNL d   1      10.309 -23.010  11.560 -0.30 -0.03    +0.073 C 
DOCKED: ATOM      6  C   UNL d   1       9.621 -22.123  12.618 -0.39 -0.03    +0.058 C 
DOCKED: ATOM      7  C   UNL d   1       9.276 -23.826  10.775 -0.25 -0.02    +0.055 C 
DOCKED: ATOM      8  C   UNL d   1       8.650 -22.920  13.536 -0.30 -0.04    +0.084 C 
DOCKED: ATOM      9  C   UNL d   1      10.682 -21.283  13.353 -0.47 -0.01    +0.016 C 
DOCKED: ATOM     10  C   UNL d   1       8.341 -24.611  11.696 -0.14 -0.04    +0.117 C 
DOCKED: ATOM     11  C   UNL d   1      12.470 -22.954  12.789 -0.18 -0.09    +0.130 C 
DOCKED: ATOM     12  C   UNL d   1       9.947 -24.714   9.718 -0.28 -0.01    +0.015 C 
DOCKED: ATOM     13  C   UNL d   1      12.117 -24.616  10.992 -0.03 -0.07    +0.130 C 
DOCKED: ATOM     14  C   UNL d   1      11.833 -22.123  13.896 -0.36 -0.05    +0.051 C 
DOCKED: ATOM     15  C   UNL d   1      11.123 -25.516  10.266 -0.13 -0.03    +0.051 C 
DOCKED: ATOM     16  C   UNL d   1       7.903 -21.975  14.487 -0.34 -0.01    +0.023 C 
DOCKED: ATOM     17  C   UNL d   1       6.801 -22.718  15.214 -0.40 -0.00    +0.011 C 
DOCKED: ATOM     18  C   UNL d   1       6.424 -24.086  13.125 -0.13 -0.08    +0.216 C 
DOCKED: ATOM     19  C   UNL d   1       5.803 -23.219  14.197 -0.22 -0.03    +0.096 C 
DOCKED: ENDROOT
DOCKED: TORSDOF 0
DOCKED: TER
DOCKED: ENDMDL
________________________________________________________________________________

DPF> analysis                             # perform a ranked cluster analysis


		CLUSTER ANALYSIS OF CONFORMATIONS
		_________________________________

Number of conformations = 50

RMSD cluster analysis will be performed using the ligand atoms only (19 / 19 total atoms).

Outputting structurally similar clusters, ranked in order of increasing energy.


________________________________________________________________________________

Number of distinct conformational clusters found = 37,  out of 50 runs,
Using an rmsd-tolerance of 2.0 A


	CLUSTERING HISTOGRAM
	____________________

________________________________________________________________________________
     |           |     |           |     |                                    
Clus | Lowest    | Run | Mean      | Num | Histogram                          
-ter | Binding   |     | Binding   | in  |                                    
Rank | Energy    |     | Energy    | Clus|    5    10   15   20   25   30   35
_____|___________|_____|___________|_____|____:____|____:____|____:____|____:___
   1 |     -6.54 |  31 |     -6.54 |   1 |#
   2 |     -5.81 |  49 |     -5.79 |   2 |##
   3 |     -5.64 |  24 |     -5.64 |   1 |#
   4 |     -5.64 |  26 |     -5.56 |   2 |##
   5 |     -5.48 |  21 |     -5.48 |   1 |#
   6 |     -5.46 |  18 |     -5.01 |   2 |##
   7 |     -5.43 |  30 |     -5.42 |   2 |##
   8 |     -5.40 |  15 |     -5.38 |   2 |##
   9 |     -5.37 |  14 |     -5.36 |   2 |##
  10 |     -5.32 |  36 |     -5.11 |   2 |##
  11 |     -5.30 |  13 |     -5.30 |   1 |#
  12 |     -5.26 |   1 |     -5.09 |   3 |###
  13 |     -5.14 |  32 |     -5.14 |   1 |#
  14 |     -5.07 |   8 |     -5.07 |   1 |#
  15 |     -4.88 |  12 |     -4.88 |   1 |#
  16 |     -4.86 |  48 |     -4.86 |   1 |#
  17 |     -4.82 |  39 |     -4.81 |   2 |##
  18 |     -4.74 |  46 |     -4.74 |   1 |#
  19 |     -4.72 |  28 |     -4.72 |   1 |#
  20 |     -4.71 |  23 |     -4.71 |   1 |#
  21 |     -4.66 |   2 |     -4.66 |   1 |#
  22 |     -4.64 |  10 |     -4.64 |   1 |#
  23 |     -4.54 |  33 |     -4.50 |   2 |##
  24 |     -4.49 |  40 |     -4.49 |   1 |#
  25 |     -4.46 |   5 |     -4.46 |   1 |#
  26 |     -4.45 |  20 |     -4.33 |   2 |##
  27 |     -4.35 |  27 |     -4.35 |   1 |#
  28 |     -4.33 |  29 |     -4.24 |   2 |##
  29 |     -4.31 |  37 |     -4.31 |   1 |#
  30 |     -4.30 |  44 |     -4.30 |   1 |#
  31 |     -4.29 |  25 |     -4.29 |   1 |#
  32 |     -4.25 |  41 |     -4.25 |   1 |#
  33 |     -4.20 |  16 |     -4.20 |   1 |#
  34 |     -4.18 |  19 |     -4.18 |   1 |#
  35 |     -4.01 |  17 |     -4.01 |   1 |#
  36 |     -3.92 |  42 |     -3.92 |   1 |#
  37 |     -3.86 |  35 |     -3.86 |   1 |#
_____|___________|_____|___________|_____|______________________________________


Number of multi-member conformational clusters found = 12, out of 50 runs.

	RMSD TABLE
	__________

_____________________________________________________________________
     |      |      |           |         |                 |
Rank | Sub- | Run  | Binding   | Cluster | Reference       | Grep
     | Rank |      | Energy    | RMSD    | RMSD            | Pattern
_____|______|______|___________|_________|_________________|___________
   1      1     31       -6.54      0.00     41.51           RANKING
   2      1     49       -5.81      0.00     49.10           RANKING
   2      2      9       -5.78      0.38     48.99           RANKING
   3      1     24       -5.64      0.00     36.91           RANKING
   4      1     26       -5.64      0.00     41.78           RANKING
   4      2     38       -5.49      0.72     41.65           RANKING
   5      1     21       -5.48      0.00     22.31           RANKING
   6      1     18       -5.46      0.00     49.61           RANKING
   6      2      7       -4.57      1.74     51.17           RANKING
   7      1     30       -5.43      0.00     52.16           RANKING
   7      2     45       -5.42      0.31     52.24           RANKING
   8      1     15       -5.40      0.00     40.15           RANKING
   8      2     34       -5.36      1.09     40.24           RANKING
   9      1     14       -5.37      0.00     48.26           RANKING
   9      2     22       -5.35      0.76     48.26           RANKING
  10      1     36       -5.32      0.00     46.97           RANKING
  10      2      6       -4.90      1.16     47.28           RANKING
  11      1     13       -5.30      0.00      5.48           RANKING
  12      1      1       -5.26      0.00     22.70           RANKING
  12      2     43       -5.11      1.83     20.99           RANKING
  12      3      4       -4.90      1.95     20.92           RANKING
  13      1     32       -5.14      0.00     29.16           RANKING
  14      1      8       -5.07      0.00     40.12           RANKING
  15      1     12       -4.88      0.00     28.49           RANKING
  16      1     48       -4.86      0.00     37.45           RANKING
  17      1     39       -4.82      0.00     26.92           RANKING
  17      2     47       -4.81      0.72     26.88           RANKING
  18      1     46       -4.74      0.00     39.42           RANKING
  19      1     28       -4.72      0.00     48.62           RANKING
  20      1     23       -4.71      0.00     13.47           RANKING
  21      1      2       -4.66      0.00     33.71           RANKING
  22      1     10       -4.64      0.00     57.77           RANKING
  23      1     33       -4.54      0.00     56.20           RANKING
  23      2      3       -4.46      1.98     55.65           RANKING
  24      1     40       -4.49      0.00     41.97           RANKING
  25      1      5       -4.46      0.00     58.56           RANKING
  26      1     20       -4.45      0.00     40.97           RANKING
  26      2     11       -4.20      1.51     40.69           RANKING
  27      1     27       -4.35      0.00     42.46           RANKING
  28      1     29       -4.33      0.00     25.77           RANKING
  28      2     50       -4.15      1.86     26.03           RANKING
  29      1     37       -4.31      0.00     47.65           RANKING
  30      1     44       -4.30      0.00     55.33           RANKING
  31      1     25       -4.29      0.00     54.95           RANKING
  32      1     41       -4.25      0.00     37.86           RANKING
  33      1     16       -4.20      0.00     15.15           RANKING
  34      1     19       -4.18      0.00     50.38           RANKING
  35      1     17       -4.01      0.00     29.34           RANKING
  36      1     42       -3.92      0.00     51.14           RANKING
  37      1     35       -3.86      0.00     48.07           RANKING
_______________________________________________________________________


	INFORMATION ENTROPY ANALYSIS FOR THIS CLUSTERING
	________________________________________________


Information entropy for this clustering = 0.91  (rmstol = 2.00 Angstrom)

_______________________________________________________________________


	STATISTICAL MECHANICAL ANALYSIS
	_______________________________


Partition function, Q =    50.41            at Temperature, T = 298.15 K
Free energy,        A ~ -2322.67 kcal/mol   at Temperature, T = 298.15 K
Internal energy,    U =    -4.87 kcal/mol   at Temperature, T = 298.15 K
Entropy,            S =     7.77 kcal/mol/K at Temperature, T = 298.15 K

_______________________________________________________________________


	LOWEST ENERGY DOCKED CONFORMATION from EACH CLUSTER
	___________________________________________________


Keeping original residue number (specified in the input PDBQ file) for outputting.

MODEL       31
USER    Run = 31
USER    Cluster Rank = 1
USER    Number of conformations in this cluster = 1
USER  
USER    RMSD from reference structure       = 41.508 A
USER  
USER    Estimated Free Energy of Binding    =   -6.54 kcal/mol  [=(1)+(2)+(3)-(4)]
USER    Estimated Inhibition Constant, Ki   =   16.21 uM (micromolar)  [Temperature = 298.15 K]
USER    
USER    (1) Final Intermolecular Energy     =   -6.54 kcal/mol
USER        vdW + Hbond + desolv Energy     =   -6.49 kcal/mol
USER        Electrostatic Energy            =   -0.04 kcal/mol
USER    (2) Final Total Internal Energy     =   +0.00 kcal/mol
USER    (3) Torsional Free Energy           =   +0.00 kcal/mol
USER    (4) Unbound System's Energy  [=(2)] =   +0.00 kcal/mol
USER    
USER    
USER  
USER    DPF = D:/autoduck_test/CID114850_3dt3/CID_114850_3dt3.dpf
USER    NEWDPF move	CID_114850.pdbqt
USER    NEWDPF about	0.000000 -0.000000 0.000000
USER    NEWDPF tran0	41.588151 -1.809591 15.373347
USER    NEWDPF axisangle0	-0.608204 0.791163 0.064413 -165.506940
USER    NEWDPF quaternion0	-0.603346 0.784844 0.063899 -0.126139
USER  
USER                              x       y       z    vdW   Elec        q     RMS 
ATOM      1  O   UNL d   1      41.308  -2.747  13.421 +0.13 +0.11    -0.775    41.508
ATOM      2  O   UNL d   1      44.541   0.607  16.029 -0.47 +0.12    -0.276    41.508
ATOM      3  N   UNL d   1      40.865  -3.626  14.371 -0.14 -0.05    +0.220    41.508
ATOM      4  N   UNL d   1      42.553  -0.595  15.859 -0.16 +0.07    -0.297    41.508
ATOM      5  C   UNL d   1      41.146  -3.169  15.817 -0.24 -0.02    +0.073    41.508
ATOM      6  C   UNL d   1      40.415  -1.867  16.203 -0.31 -0.01    +0.058    41.508
ATOM      7  C   UNL d   1      42.642  -3.073  16.142 -0.32 -0.02    +0.055    41.508
ATOM      8  C   UNL d   1      41.087  -0.596  15.606 -0.32 -0.01    +0.084    41.508
ATOM      9  C   UNL d   1      38.910  -2.016  15.909 -0.42 -0.00    +0.016    41.508
ATOM     10  C   UNL d   1      43.284  -1.826  15.536 -0.37 -0.03    +0.117    41.508
ATOM     11  C   UNL d   1      39.370  -3.791  14.193 -0.31 -0.02    +0.130    41.508
ATOM     12  C   UNL d   1      43.382  -4.363  15.764 -0.42 -0.00    +0.015    41.508
ATOM     13  C   UNL d   1      41.551  -4.956  14.140 -0.29 -0.03    +0.130    41.508
ATOM     14  C   UNL d   1      38.628  -2.494  14.489 -0.44 -0.01    +0.051    41.508
ATOM     15  C   UNL d   1      43.057  -4.851  14.356 -0.34 -0.02    +0.051    41.508
ATOM     16  C   UNL d   1      40.395   0.675  16.117 -0.58 -0.00    +0.023    41.508
ATOM     17  C   UNL d   1      41.188   1.903  15.721 -0.63 -0.00    +0.011    41.508
ATOM     18  C   UNL d   1      43.307   0.570  16.043 -0.37 -0.08    +0.216    41.508
ATOM     19  C   UNL d   1      42.548   1.834  16.375 -0.50 -0.05    +0.096    41.508
TER
ENDMDL
MODEL       49
USER    Run = 49
USER    Cluster Rank = 2
USER    Number of conformations in this cluster = 2
USER  
USER    RMSD from reference structure       = 49.100 A
USER  
USER    Estimated Free Energy of Binding    =   -5.81 kcal/mol  [=(1)+(2)+(3)-(4)]
USER    Estimated Inhibition Constant, Ki   =   55.43 uM (micromolar)  [Temperature = 298.15 K]
USER    
USER    (1) Final Intermolecular Energy     =   -5.81 kcal/mol
USER        vdW + Hbond + desolv Energy     =   -5.86 kcal/mol
USER        Electrostatic Energy            =   +0.05 kcal/mol
USER    (2) Final Total Internal Energy     =   +0.00 kcal/mol
USER    (3) Torsional Free Energy           =   +0.00 kcal/mol
USER    (4) Unbound System's Energy  [=(2)] =   +0.00 kcal/mol
USER    
USER    
USER  
USER    DPF = D:/autoduck_test/CID114850_3dt3/CID_114850_3dt3.dpf
USER    NEWDPF move	CID_114850.pdbqt
USER    NEWDPF about	0.000000 -0.000000 0.000000
USER    NEWDPF tran0	34.699473 20.654811 32.033813
USER    NEWDPF axisangle0	0.147696 0.674285 0.723551 -80.183401
USER    NEWDPF quaternion0	0.095118 0.434248 0.465976 -0.765015
USER  
USER                              x       y       z    vdW   Elec        q     RMS 
ATOM      1  O   UNL d   1      36.108  22.313  32.222 +0.11 +0.09    -0.775    49.100
ATOM      2  O   UNL d   1      35.775  17.018  32.812 -0.70 +0.15    -0.276    49.100
ATOM      3  N   UNL d   1      35.246  22.613  31.202 -0.06 -0.02    +0.220    49.100
ATOM      4  N   UNL d   1      34.785  19.106  32.520 -0.25 +0.06    -0.297    49.100
ATOM      5  C   UNL d   1      34.288  21.460  30.841 -0.33 -0.01    +0.073    49.100
ATOM      6  C   UNL d   1      33.326  21.080  31.986 -0.41 +0.00    +0.058    49.100
ATOM      7  C   UNL d   1      35.008  20.220  30.298 -0.38 -0.01    +0.055    49.100
ATOM      8  C   UNL d   1      34.015  20.240  33.100 -0.33 -0.01    +0.084    49.100
ATOM      9  C   UNL d   1      32.585  22.339  32.473 -0.45 +0.00    +0.016    49.100
ATOM     10  C   UNL d   1      35.688  19.417  31.407 -0.43 -0.03    +0.117    49.100
ATOM     11  C   UNL d   1      34.428  23.816  31.620 -0.12 -0.00    +0.130    49.100
ATOM     12  C   UNL d   1      35.968  20.583  29.157 -0.28 -0.00    +0.015    49.100
ATOM     13  C   UNL d   1      36.068  22.962  29.978 -0.12 -0.02    +0.130    49.100
ATOM     14  C   UNL d   1      33.526  23.491  32.805 -0.24 +0.01    +0.051    49.100
ATOM     15  C   UNL d   1      36.875  21.765  29.488 -0.27 -0.00    +0.051    49.100
ATOM     16  C   UNL d   1      32.992  19.787  34.150 -0.44 -0.01    +0.023    49.100
ATOM     17  C   UNL d   1      33.617  18.787  35.100 -0.47 -0.01    +0.011    49.100
ATOM     18  C   UNL d   1      34.964  17.879  33.168 -0.36 -0.08    +0.216    49.100
ATOM     19  C   UNL d   1      34.030  17.565  34.315 -0.31 -0.05    +0.096    49.100
TER
ENDMDL
MODEL       24
USER    Run = 24
USER    Cluster Rank = 3
USER    Number of conformations in this cluster = 1
USER  
USER    RMSD from reference structure       = 36.914 A
USER  
USER    Estimated Free Energy of Binding    =   -5.64 kcal/mol  [=(1)+(2)+(3)-(4)]
USER    Estimated Inhibition Constant, Ki   =   72.81 uM (micromolar)  [Temperature = 298.15 K]
USER    
USER    (1) Final Intermolecular Energy     =   -5.64 kcal/mol
USER        vdW + Hbond + desolv Energy     =   -5.45 kcal/mol
USER        Electrostatic Energy            =   -0.20 kcal/mol
USER    (2) Final Total Internal Energy     =   +0.00 kcal/mol
USER    (3) Torsional Free Energy           =   +0.00 kcal/mol
USER    (4) Unbound System's Energy  [=(2)] =   +0.00 kcal/mol
USER    
USER    
USER  
USER    DPF = D:/autoduck_test/CID114850_3dt3/CID_114850_3dt3.dpf
USER    NEWDPF move	CID_114850.pdbqt
USER    NEWDPF about	0.000000 -0.000000 0.000000
USER    NEWDPF tran0	19.409510 2.774155 33.276351
USER    NEWDPF axisangle0	-0.263277 -0.922305 -0.282909 -107.865921
USER    NEWDPF quaternion0	-0.212815 -0.745526 -0.228684 -0.588731
USER  
USER                              x       y       z    vdW   Elec        q     RMS 
ATOM      1  O   UNL d   1      17.911   3.894  34.404 +0.08 -0.08    -0.775    36.914
ATOM      2  O   UNL d   1      18.510   1.020  29.944 -0.43 +0.01    -0.276    36.914
ATOM      3  N   UNL d   1      18.781   3.340  35.303 -0.08 -0.03    +0.220    36.914
ATOM      4  N   UNL d   1      19.395   2.167  31.769 -0.22 +0.01    -0.297    36.914
ATOM      5  C   UNL d   1      19.807   2.383  34.666 -0.24 -0.01    +0.073    36.914
ATOM      6  C   UNL d   1      20.759   3.078  33.670 -0.36 -0.01    +0.058    36.914
ATOM      7  C   UNL d   1      19.167   1.141  34.033 -0.36 -0.01    +0.055    36.914
ATOM      8  C   UNL d   1      20.088   3.372  32.297 -0.41 +0.00    +0.084    36.914
ATOM      9  C   UNL d   1      21.420   4.290  34.353 -0.42 -0.00    +0.016    36.914
ATOM     10  C   UNL d   1      18.503   1.455  32.692 -0.24 -0.01    +0.117    36.914
ATOM     11  C   UNL d   1      19.523   4.468  35.989 -0.17 -0.02    +0.130    36.914
ATOM     12  C   UNL d   1      18.218   0.438  35.013 -0.15 -0.00    +0.015    36.914
ATOM     13  C   UNL d   1      17.972   2.572  36.328 -0.18 -0.02    +0.130    36.914
ATOM     14  C   UNL d   1      20.411   5.225  35.009 +0.02 -0.00    +0.051    36.914
ATOM     15  C   UNL d   1      17.242   1.393  35.693 -0.36 -0.01    +0.051    36.914
ATOM     16  C   UNL d   1      21.108   3.952  31.307 -0.46 -0.00    +0.023    36.914
ATOM     17  C   UNL d   1      20.514   4.021  29.916 -0.59 +0.00    +0.011    36.914
ATOM     18  C   UNL d   1      19.264   1.882  30.405 -0.36 -0.00    +0.216    36.914
ATOM     19  C   UNL d   1      20.186   2.619  29.459 -0.49 -0.01    +0.096    36.914
TER
ENDMDL
MODEL       26
USER    Run = 26
USER    Cluster Rank = 4
USER    Number of conformations in this cluster = 2
USER  
USER    RMSD from reference structure       = 41.784 A
USER  
USER    Estimated Free Energy of Binding    =   -5.64 kcal/mol  [=(1)+(2)+(3)-(4)]
USER    Estimated Inhibition Constant, Ki   =   74.00 uM (micromolar)  [Temperature = 298.15 K]
USER    
USER    (1) Final Intermolecular Energy     =   -5.64 kcal/mol
USER        vdW + Hbond + desolv Energy     =   -5.58 kcal/mol
USER        Electrostatic Energy            =   -0.05 kcal/mol
USER    (2) Final Total Internal Energy     =   +0.00 kcal/mol
USER    (3) Torsional Free Energy           =   +0.00 kcal/mol
USER    (4) Unbound System's Energy  [=(2)] =   +0.00 kcal/mol
USER    
USER    
USER  
USER    DPF = D:/autoduck_test/CID114850_3dt3/CID_114850_3dt3.dpf
USER    NEWDPF move	CID_114850.pdbqt
USER    NEWDPF about	0.000000 -0.000000 0.000000
USER    NEWDPF tran0	5.120202 -25.310595 34.733025
USER    NEWDPF axisangle0	0.232151 0.955053 -0.184335 126.564959
USER    NEWDPF quaternion0	0.207365 0.853086 -0.164655 0.449592
USER  
USER                              x       y       z    vdW   Elec        q     RMS 
ATOM      1  O   UNL d   1       3.053 -24.614  34.839 +0.03 +0.19    -0.775    41.784
ATOM      2  O   UNL d   1       5.977 -28.845  33.404 -0.43 +0.20    -0.276    41.784
ATOM      3  N   UNL d   1       3.737 -24.044  35.877 -0.11 -0.08    +0.220    41.784
ATOM      4  N   UNL d   1       5.788 -26.602  34.007 -0.25 +0.15    -0.297    41.784
ATOM      5  C   UNL d   1       5.180 -24.568  36.032 -0.26 -0.03    +0.073    41.784
ATOM      6  C   UNL d   1       6.082 -24.245  34.823 -0.27 -0.02    +0.058    41.784
ATOM      7  C   UNL d   1       5.249 -26.059  36.383 -0.44 -0.03    +0.055    41.784
ATOM      8  C   UNL d   1       5.812 -25.171  33.602 -0.37 -0.03    +0.084    41.784
ATOM      9  C   UNL d   1       6.027 -22.734  34.529 -0.35 -0.01    +0.016    41.784
ATOM     10  C   UNL d   1       4.967 -26.949  35.173 -0.37 -0.09    +0.117    41.784
ATOM     11  C   UNL d   1       3.783 -22.549  35.641 -0.14 -0.04    +0.130    41.784
ATOM     12  C   UNL d   1       4.355 -26.394  37.585 -0.36 -0.01    +0.015    41.784
ATOM     13  C   UNL d   1       2.978 -24.330  37.156 -0.16 -0.05    +0.130    41.784
ATOM     14  C   UNL d   1       4.603 -22.206  34.403 -0.24 -0.02    +0.051    41.784
ATOM     15  C   UNL d   1       2.946 -25.823  37.463 -0.13 -0.03    +0.051    41.784
ATOM     16  C   UNL d   1       6.814 -24.890  32.474 -0.46 -0.01    +0.023    41.784
ATOM     17  C   UNL d   1       6.695 -25.939  31.388 -0.46 -0.00    +0.011    41.784
ATOM     18  C   UNL d   1       6.196 -27.651  33.175 -0.42 -0.12    +0.216    41.784
ATOM     19  C   UNL d   1       7.042 -27.287  31.976 -0.40 -0.04    +0.096    41.784
TER
ENDMDL
MODEL       21
USER    Run = 21
USER    Cluster Rank = 5
USER    Number of conformations in this cluster = 1
USER  
USER    RMSD from reference structure       = 22.314 A
USER  
USER    Estimated Free Energy of Binding    =   -5.48 kcal/mol  [=(1)+(2)+(3)-(4)]
USER    Estimated Inhibition Constant, Ki   =   96.65 uM (micromolar)  [Temperature = 298.15 K]
USER    
USER    (1) Final Intermolecular Energy     =   -5.48 kcal/mol
USER        vdW + Hbond + desolv Energy     =   -5.41 kcal/mol
USER        Electrostatic Energy            =   -0.07 kcal/mol
USER    (2) Final Total Internal Energy     =   +0.00 kcal/mol
USER    (3) Torsional Free Energy           =   +0.00 kcal/mol
USER    (4) Unbound System's Energy  [=(2)] =   +0.00 kcal/mol
USER    
USER    
USER  
USER    DPF = D:/autoduck_test/CID114850_3dt3/CID_114850_3dt3.dpf
USER    NEWDPF move	CID_114850.pdbqt
USER    NEWDPF about	0.000000 -0.000000 0.000000
USER    NEWDPF tran0	8.003993 18.928566 13.408053
USER    NEWDPF axisangle0	-0.481765 0.815280 0.321281 136.464705
USER    NEWDPF quaternion0	-0.447413 0.757146 0.298372 0.370843
USER  
USER                              x       y       z    vdW   Elec        q     RMS 
ATOM      1  O   UNL d   1       6.139  17.846  13.063 +0.14 +0.18    -0.775    22.314
ATOM      2  O   UNL d   1       9.765  20.846  10.542 -0.61 -0.02    -0.276    22.314
ATOM      3  N   UNL d   1       6.842  17.169  14.023 -0.16 -0.06    +0.220    22.314
ATOM      4  N   UNL d   1       8.814  20.001  12.494 -0.18 +0.04    -0.297    22.314
ATOM      5  C   UNL d   1       8.260  17.725  14.261 -0.22 -0.02    +0.073    22.314
ATOM      6  C   UNL d   1       8.270  19.170  14.801 -0.32 -0.01    +0.058    22.314
ATOM      7  C   UNL d   1       9.177  17.592  13.039 -0.48 -0.01    +0.055    22.314
ATOM      8  C   UNL d   1       7.973  20.229  13.700 -0.20 -0.01    +0.084    22.314
ATOM      9  C   UNL d   1       7.379  19.256  16.054 -0.34 -0.00    +0.016    22.314
ATOM     10  C   UNL d   1       8.859  18.633  11.965 -0.24 -0.02    +0.117    22.314
ATOM     11  C   UNL d   1       6.060  17.250  15.317 -0.30 -0.03    +0.130    22.314
ATOM     12  C   UNL d   1       9.177  16.158  12.491 -0.63 -0.01    +0.015    22.314
ATOM     13  C   UNL d   1       6.954  15.722  13.591 -0.42 -0.04    +0.130    22.314
ATOM     14  C   UNL d   1       5.985  18.682  15.832 -0.26 -0.01    +0.051    22.314
ATOM     15  C   UNL d   1       7.776  15.583  12.314 -0.44 -0.02    +0.051    22.314
ATOM     16  C   UNL d   1       8.114  21.651  14.261 -0.22 -0.00    +0.023    22.314
ATOM     17  C   UNL d   1       8.051  22.669  13.142 -0.16 -0.00    +0.011    22.314
ATOM     18  C   UNL d   1       9.264  21.028  11.656 -0.24 -0.01    +0.216    22.314
ATOM     19  C   UNL d   1       9.215  22.435  12.208 -0.12 -0.00    +0.096    22.314
TER
ENDMDL
MODEL       18
USER    Run = 18
USER    Cluster Rank = 6
USER    Number of conformations in this cluster = 2
USER  
USER    RMSD from reference structure       = 49.615 A
USER  
USER    Estimated Free Energy of Binding    =   -5.46 kcal/mol  [=(1)+(2)+(3)-(4)]
USER    Estimated Inhibition Constant, Ki   =   99.56 uM (micromolar)  [Temperature = 298.15 K]
USER    
USER    (1) Final Intermolecular Energy     =   -5.46 kcal/mol
USER        vdW + Hbond + desolv Energy     =   -4.48 kcal/mol
USER        Electrostatic Energy            =   -0.97 kcal/mol
USER    (2) Final Total Internal Energy     =   +0.00 kcal/mol
USER    (3) Torsional Free Energy           =   +0.00 kcal/mol
USER    (4) Unbound System's Energy  [=(2)] =   +0.00 kcal/mol
USER    
USER    
USER  
USER    DPF = D:/autoduck_test/CID114850_3dt3/CID_114850_3dt3.dpf
USER    NEWDPF move	CID_114850.pdbqt
USER    NEWDPF about	0.000000 -0.000000 0.000000
USER    NEWDPF tran0	43.622604 -9.429126 27.379519
USER    NEWDPF axisangle0	0.726086 -0.401677 0.558081 97.098188
USER    NEWDPF quaternion0	0.544218 -0.301066 0.418295 0.661978
USER  
USER                              x       y       z    vdW   Elec        q     RMS 
ATOM      1  O   UNL d   1      45.713  -9.972  27.706 -0.16 -0.97    -0.775    49.615
ATOM      2  O   UNL d   1      41.933  -6.633  29.457 -1.00 -0.03    -0.276    49.615
ATOM      3  N   UNL d   1      45.042 -11.105  27.332 -0.11 +0.06    +0.220    49.615
ATOM      4  N   UNL d   1      42.741  -8.167  27.901 -0.12 +0.01    -0.297    49.615
ATOM      5  C   UNL d   1      43.516 -10.914  27.221 -0.17 -0.00    +0.073    49.615
ATOM      6  C   UNL d   1      43.101  -9.908  26.127 -0.18 -0.01    +0.058    49.615
ATOM      7  C   UNL d   1      42.848 -10.573  28.559 -0.17 -0.00    +0.055    49.615
ATOM      8  C   UNL d   1      43.317  -8.427  26.555 -0.18 -0.01    +0.084    49.615
ATOM      9  C   UNL d   1      43.750 -10.309  24.789 -0.31 -0.01    +0.016    49.615
ATOM     10  C   UNL d   1      43.084  -9.118  28.965 -0.22 +0.00    +0.117    49.615
ATOM     11  C   UNL d   1      45.580 -11.543  25.987 -0.19 +0.00    +0.130    49.615
ATOM     12  C   UNL d   1      43.251 -11.566  29.657 -0.14 -0.00    +0.015    49.615
ATOM     13  C   UNL d   1      45.322 -12.179  28.362 -0.16 +0.03    +0.130    49.615
ATOM     14  C   UNL d   1      45.254 -10.526  24.900 -0.19 -0.01    +0.051    49.615
ATOM     15  C   UNL d   1      44.756 -11.805  29.728 -0.16 +0.00    +0.051    49.615
ATOM     16  C   UNL d   1      42.779  -7.469  25.484 -0.26 -0.01    +0.023    49.615
ATOM     17  C   UNL d   1      42.781  -6.045  25.999 -0.29 -0.00    +0.011    49.615
ATOM     18  C   UNL d   1      42.206  -6.934  28.291 -0.20 -0.01    +0.216    49.615
ATOM     19  C   UNL d   1      41.855  -5.959  27.190 -0.28 -0.03    +0.096    49.615
TER
ENDMDL
MODEL       30
USER    Run = 30
USER    Cluster Rank = 7
USER    Number of conformations in this cluster = 2
USER  
USER    RMSD from reference structure       = 52.157 A
USER  
USER    Estimated Free Energy of Binding    =   -5.43 kcal/mol  [=(1)+(2)+(3)-(4)]
USER    Estimated Inhibition Constant, Ki   =  104.92 uM (micromolar)  [Temperature = 298.15 K]
USER    
USER    (1) Final Intermolecular Energy     =   -5.43 kcal/mol
USER        vdW + Hbond + desolv Energy     =   -5.25 kcal/mol
USER        Electrostatic Energy            =   -0.18 kcal/mol
USER    (2) Final Total Internal Energy     =   +0.00 kcal/mol
USER    (3) Torsional Free Energy           =   +0.00 kcal/mol
USER    (4) Unbound System's Energy  [=(2)] =   +0.00 kcal/mol
USER    
USER    
USER  
USER    DPF = D:/autoduck_test/CID114850_3dt3/CID_114850_3dt3.dpf
USER    NEWDPF move	CID_114850.pdbqt
USER    NEWDPF about	0.000000 -0.000000 0.000000
USER    NEWDPF tran0	46.558971 16.842342 23.583076
USER    NEWDPF axisangle0	-0.405539 0.204972 0.890800 -54.008971
USER    NEWDPF quaternion0	-0.184139 0.093070 0.404477 -0.890971
USER  
USER                              x       y       z    vdW   Elec        q     RMS 
ATOM      1  O   UNL d   1      47.461  18.578  24.554 +0.08 +0.08    -0.775    52.157
ATOM      2  O   UNL d   1      46.199  13.468  25.447 -1.07 -0.14    -0.276    52.157
ATOM      3  N   UNL d   1      47.765  18.643  23.222 -0.01 -0.04    +0.220    52.157
ATOM      4  N   UNL d   1      46.056  15.414  24.175 -0.20 -0.02    -0.297    52.157
ATOM      5  C   UNL d   1      47.331  17.395  22.426 -0.19 -0.01    +0.073    52.157
ATOM      6  C   UNL d   1      45.804  17.180  22.406 -0.33 -0.01    +0.058    52.157
ATOM      7  C   UNL d   1      48.058  16.116  22.859 -0.22 -0.00    +0.055    52.157
ATOM      8  C   UNL d   1      45.259  16.593  23.741 -0.34 -0.01    +0.084    52.157
ATOM      9  C   UNL d   1      45.110  18.466  21.921 -0.23 -0.01    +0.016    52.157
ATOM     10  C   UNL d   1      47.516  15.565  24.178 -0.24 +0.00    +0.117    52.157
ATOM     11  C   UNL d   1      47.072  19.858  22.643 -0.02 -0.03    +0.130    52.157
ATOM     12  C   UNL d   1      49.580  16.316  22.882 -0.16 -0.00    +0.015    52.157
ATOM     13  C   UNL d   1      49.265  18.806  23.088 -0.01 -0.02    +0.130    52.157
ATOM     14  C   UNL d   1      45.556  19.707  22.686 -0.12 -0.01    +0.051    52.157
ATOM     15  C   UNL d   1      50.008  17.583  23.615 -0.03 -0.01    +0.051    52.157
ATOM     16  C   UNL d   1      43.759  16.286  23.628 -0.40 -0.01    +0.023    52.157
ATOM     17  C   UNL d   1      43.286  15.509  24.838 -0.71 -0.00    +0.011    52.157
ATOM     18  C   UNL d   1      45.521  14.336  24.889 -0.43 +0.04    +0.216    52.157
ATOM     19  C   UNL d   1      44.017  14.187  24.882 -0.60 +0.00    +0.096    52.157
TER
ENDMDL
MODEL       15
USER    Run = 15
USER    Cluster Rank = 8
USER    Number of conformations in this cluster = 2
USER  
USER    RMSD from reference structure       = 40.153 A
USER  
USER    Estimated Free Energy of Binding    =   -5.40 kcal/mol  [=(1)+(2)+(3)-(4)]
USER    Estimated Inhibition Constant, Ki   =  110.96 uM (micromolar)  [Temperature = 298.15 K]
USER    
USER    (1) Final Intermolecular Energy     =   -5.40 kcal/mol
USER        vdW + Hbond + desolv Energy     =   -5.33 kcal/mol
USER        Electrostatic Energy            =   -0.06 kcal/mol
USER    (2) Final Total Internal Energy     =   +0.00 kcal/mol
USER    (3) Torsional Free Energy           =   +0.00 kcal/mol
USER    (4) Unbound System's Energy  [=(2)] =   +0.00 kcal/mol
USER    
USER    
USER  
USER    DPF = D:/autoduck_test/CID114850_3dt3/CID_114850_3dt3.dpf
USER    NEWDPF move	CID_114850.pdbqt
USER    NEWDPF about	0.000000 -0.000000 0.000000
USER    NEWDPF tran0	20.985571 1.695932 36.216546
USER    NEWDPF axisangle0	0.219197 -0.896018 -0.386141 -66.037961
USER    NEWDPF quaternion0	0.119444 -0.488255 -0.210415 -0.838490
USER  
USER                              x       y       z    vdW   Elec        q     RMS 
ATOM      1  O   UNL d   1      20.263   1.120  38.195 +0.11 +0.12    -0.775    40.153
ATOM      2  O   UNL d   1      18.798   1.193  33.062 -0.32 +0.04    -0.276    40.153
ATOM      3  N   UNL d   1      21.618   0.932  38.177 -0.20 -0.05    +0.220    40.153
ATOM      4  N   UNL d   1      20.223   1.838  34.788 -0.11 +0.07    -0.297    40.153
ATOM      5  C   UNL d   1      22.255   1.144  36.788 -0.40 -0.03    +0.073    40.153
ATOM      6  C   UNL d   1      22.114   2.587  36.262 -0.36 -0.02    +0.058    40.153
ATOM      7  C   UNL d   1      21.775   0.131  35.740 -0.39 -0.02    +0.055    40.153
ATOM      8  C   UNL d   1      20.687   2.898  35.724 -0.21 -0.02    +0.084    40.153
ATOM      9  C   UNL d   1      22.648   3.573  37.318 -0.44 -0.01    +0.016    40.153
ATOM     10  C   UNL d   1      20.368   0.448  35.235 -0.24 -0.03    +0.117    40.153
ATOM     11  C   UNL d   1      22.239   1.908  39.153 -0.22 -0.03    +0.130    40.153
ATOM     12  C   UNL d   1      21.911  -1.310  36.250 -0.39 -0.01    +0.015    40.153
ATOM     13  C   UNL d   1      21.903  -0.485  38.629 -0.25 -0.02    +0.130    40.153
ATOM     14  C   UNL d   1      22.043   3.349  38.699 -0.52 -0.02    +0.051    40.153
ATOM     15  C   UNL d   1      21.338  -1.508  37.650 -0.26 -0.01    +0.051    40.153
ATOM     16  C   UNL d   1      20.634   4.301  35.104 -0.29 -0.00    +0.023    40.153
ATOM     17  C   UNL d   1      19.319   4.511  34.382 -0.29 +0.00    +0.011    40.153
ATOM     18  C   UNL d   1      19.368   2.078  33.706 -0.26 -0.03    +0.216    40.153
ATOM     19  C   UNL d   1      19.223   3.513  33.251 -0.32 +0.01    +0.096    40.153
TER
ENDMDL
MODEL       14
USER    Run = 14
USER    Cluster Rank = 9
USER    Number of conformations in this cluster = 2
USER  
USER    RMSD from reference structure       = 48.264 A
USER  
USER    Estimated Free Energy of Binding    =   -5.37 kcal/mol  [=(1)+(2)+(3)-(4)]
USER    Estimated Inhibition Constant, Ki   =  115.66 uM (micromolar)  [Temperature = 298.15 K]
USER    
USER    (1) Final Intermolecular Energy     =   -5.37 kcal/mol
USER        vdW + Hbond + desolv Energy     =   -5.13 kcal/mol
USER        Electrostatic Energy            =   -0.24 kcal/mol
USER    (2) Final Total Internal Energy     =   +0.00 kcal/mol
USER    (3) Torsional Free Energy           =   +0.00 kcal/mol
USER    (4) Unbound System's Energy  [=(2)] =   +0.00 kcal/mol
USER    
USER    
USER  
USER    DPF = D:/autoduck_test/CID114850_3dt3/CID_114850_3dt3.dpf
USER    NEWDPF move	CID_114850.pdbqt
USER    NEWDPF about	0.000000 -0.000000 0.000000
USER    NEWDPF tran0	43.636872 -7.939396 25.250069
USER    NEWDPF axisangle0	-0.239957 0.957575 0.159598 -96.946175
USER    NEWDPF quaternion0	-0.179642 0.716883 0.119482 -0.662972
USER  
USER                              x       y       z    vdW   Elec        q     RMS 
ATOM      1  O   UNL d   1      44.958  -7.317  23.626 +0.12 +0.24    -0.775    48.264
ATOM      2  O   UNL d   1      45.053  -9.522  28.487 -0.64 -0.21    -0.276    48.264
ATOM      3  N   UNL d   1      43.781  -7.736  23.068 -0.15 -0.08    +0.220    48.264
ATOM      4  N   UNL d   1      43.946  -8.384  26.783 -0.05 -0.00    -0.297    48.264
ATOM      5  C   UNL d   1      42.801  -8.360  24.081 -0.35 -0.03    +0.073    48.264
ATOM      6  C   UNL d   1      42.320  -7.368  25.160 -0.30 -0.02    +0.058    48.264
ATOM      7  C   UNL d   1      43.330  -9.650  24.721 -0.31 -0.02    +0.055    48.264
ATOM      8  C   UNL d   1      43.388  -7.107  26.261 -0.17 -0.02    +0.084    48.264
ATOM      9  C   UNL d   1      41.752  -6.108  24.482 -0.43 -0.01    +0.016    48.264
ATOM     10  C   UNL d   1      44.387  -9.370  25.790 -0.13 -0.00    +0.117    48.264
ATOM     11  C   UNL d   1      43.119  -6.539  22.420 -0.21 -0.04    +0.130    48.264
ATOM     12  C   UNL d   1      43.812 -10.647  23.659 -0.33 -0.01    +0.015    48.264
ATOM     13  C   UNL d   1      44.105  -8.769  22.008 -0.30 -0.06    +0.130    48.264
ATOM     14  C   UNL d   1      42.706  -5.503  23.458 -0.31 -0.02    +0.051    48.264
ATOM     15  C   UNL d   1      44.732 -10.017  22.618 -0.32 -0.03    +0.051    48.264
ATOM     16  C   UNL d   1      42.818  -6.211  27.370 -0.34 -0.00    +0.023    48.264
ATOM     17  C   UNL d   1      43.775  -6.148  28.542 -0.38 -0.00    +0.011    48.264
ATOM     18  C   UNL d   1      44.388  -8.557  28.099 -0.17 +0.06    +0.216    48.264
ATOM     19  C   UNL d   1      43.930  -7.536  29.117 -0.34 +0.01    +0.096    48.264
TER
ENDMDL
MODEL       36
USER    Run = 36
USER    Cluster Rank = 10
USER    Number of conformations in this cluster = 2
USER  
USER    RMSD from reference structure       = 46.966 A
USER  
USER    Estimated Free Energy of Binding    =   -5.32 kcal/mol  [=(1)+(2)+(3)-(4)]
USER    Estimated Inhibition Constant, Ki   =  126.24 uM (micromolar)  [Temperature = 298.15 K]
USER    
USER    (1) Final Intermolecular Energy     =   -5.32 kcal/mol
USER        vdW + Hbond + desolv Energy     =   -5.34 kcal/mol
USER        Electrostatic Energy            =   +0.02 kcal/mol
USER    (2) Final Total Internal Energy     =   +0.00 kcal/mol
USER    (3) Torsional Free Energy           =   +0.00 kcal/mol
USER    (4) Unbound System's Energy  [=(2)] =   +0.00 kcal/mol
USER    
USER    
USER  
USER    DPF = D:/autoduck_test/CID114850_3dt3/CID_114850_3dt3.dpf
USER    NEWDPF move	CID_114850.pdbqt
USER    NEWDPF about	0.000000 -0.000000 0.000000
USER    NEWDPF tran0	43.830857 -6.066858 22.792855
USER    NEWDPF axisangle0	-0.457284 -0.309322 -0.833793 118.708415
USER    NEWDPF quaternion0	-0.393417 -0.266121 -0.717341 0.509729
USER  
USER                              x       y       z    vdW   Elec        q     RMS 
ATOM      1  O   UNL d   1      44.854  -4.750  24.203 +0.12 +0.45    -0.775    46.966
ATOM      2  O   UNL d   1      45.819  -8.267  20.304 -0.21 +0.09    -0.276    46.966
ATOM      3  N   UNL d   1      43.672  -4.153  23.860 -0.15 -0.12    +0.220    46.966
ATOM      4  N   UNL d   1      44.381  -7.259  21.834 -0.14 +0.11    -0.297    46.966
ATOM      5  C   UNL d   1      42.907  -4.890  22.742 -0.22 -0.03    +0.073    46.966
ATOM      6  C   UNL d   1      42.457  -6.311  23.140 -0.34 -0.02    +0.058    46.966
ATOM      7  C   UNL d   1      43.656  -4.909  21.405 -0.30 -0.02    +0.055    46.966
ATOM      8  C   UNL d   1      43.620  -7.345  23.110 -0.25 -0.03    +0.084    46.966
ATOM      9  C   UNL d   1      41.666  -6.248  24.461 -0.44 -0.01    +0.016    46.966
ATOM     10  C   UNL d   1      44.802  -5.921  21.401 -0.28 -0.05    +0.117    46.966
ATOM     11  C   UNL d   1      42.800  -4.099  25.097 -0.30 -0.06    +0.130    46.966
ATOM     12  C   UNL d   1      44.110  -3.501  20.995 -0.45 -0.01    +0.015    46.966
ATOM     13  C   UNL d   1      43.974  -2.744  23.393 -0.30 -0.09    +0.130    46.966
ATOM     14  C   UNL d   1      42.407  -5.497  25.561 -0.33 -0.02    +0.051    46.966
ATOM     15  C   UNL d   1      44.812  -2.746  22.119 -0.45 -0.04    +0.051    46.966
ATOM     16  C   UNL d   1      43.097  -8.759  23.395 -0.37 -0.01    +0.023    46.966
ATOM     17  C   UNL d   1      44.182  -9.785  23.139 -0.33 -0.01    +0.011    46.966
ATOM     18  C   UNL d   1      45.005  -8.355  21.227 -0.25 -0.08    +0.216    46.966
ATOM     19  C   UNL d   1      44.566  -9.730  21.679 -0.35 -0.05    +0.096    46.966
TER
ENDMDL
MODEL       13
USER    Run = 13
USER    Cluster Rank = 11
USER    Number of conformations in this cluster = 1
USER  
USER    RMSD from reference structure       = 5.476 A
USER  
USER    Estimated Free Energy of Binding    =   -5.30 kcal/mol  [=(1)+(2)+(3)-(4)]
USER    Estimated Inhibition Constant, Ki   =  129.29 uM (micromolar)  [Temperature = 298.15 K]
USER    
USER    (1) Final Intermolecular Energy     =   -5.30 kcal/mol
USER        vdW + Hbond + desolv Energy     =   -5.31 kcal/mol
USER        Electrostatic Energy            =   +0.00 kcal/mol
USER    (2) Final Total Internal Energy     =   +0.00 kcal/mol
USER    (3) Torsional Free Energy           =   +0.00 kcal/mol
USER    (4) Unbound System's Energy  [=(2)] =   +0.00 kcal/mol
USER    
USER    
USER  
USER    DPF = D:/autoduck_test/CID114850_3dt3/CID_114850_3dt3.dpf
USER    NEWDPF move	CID_114850.pdbqt
USER    NEWDPF about	0.000000 -0.000000 0.000000
USER    NEWDPF tran0	1.001656 -1.257426 5.421401
USER    NEWDPF axisangle0	0.292197 0.191887 0.936910 -170.984676
USER    NEWDPF quaternion0	0.291293 0.191293 0.934012 -0.078592
USER  
USER                              x       y       z    vdW   Elec        q     RMS 
ATOM      1  O   UNL d   1       0.710  -0.490   7.445 +0.07 +0.15    -0.775     5.476
ATOM      2  O   UNL d   1       3.843   0.087   3.160 -0.70 -0.01    -0.276     5.476
ATOM      3  N   UNL d   1      -0.519  -0.822   6.945 -0.15 -0.04    +0.220     5.476
ATOM      4  N   UNL d   1       2.223  -1.077   4.364 -0.16 +0.03    -0.297     5.476
ATOM      5  C   UNL d   1      -0.495  -1.231   5.459 -0.12 -0.01    +0.073     5.476
ATOM      6  C   UNL d   1       0.329  -2.507   5.187 -0.20 -0.01    +0.058     5.476
ATOM      7  C   UNL d   1      -0.066  -0.094   4.524 -0.13 -0.01    +0.055     5.476
ATOM      8  C   UNL d   1       1.864  -2.251   5.205 -0.39 -0.02    +0.084     5.476
ATOM      9  C   UNL d   1      -0.160  -3.640   6.108 -0.29 +0.00    +0.016     5.476
ATOM     10  C   UNL d   1       1.443   0.149   4.567 -0.27 -0.01    +0.117     5.476
ATOM     11  C   UNL d   1      -1.058  -1.978   7.762 -0.29 -0.01    +0.130     5.476
ATOM     12  C   UNL d   1      -0.878   1.182   4.782 -0.17 -0.00    +0.015     5.476
ATOM     13  C   UNL d   1      -1.432   0.376   7.103 -0.13 -0.03    +0.130     5.476
ATOM     14  C   UNL d   1      -0.213  -3.232   7.575 -0.31 +0.01    +0.051     5.476
ATOM     15  C   UNL d   1      -0.957   1.554   6.260 -0.27 -0.01    +0.051     5.476
ATOM     16  C   UNL d   1       2.631  -3.521   4.812 -0.38 -0.01    +0.023     5.476
ATOM     17  C   UNL d   1       4.100  -3.209   4.608 -0.72 -0.00    +0.011     5.476
ATOM     18  C   UNL d   1       3.435  -0.960   3.673 -0.22 -0.01    +0.216     5.476
ATOM     19  C   UNL d   1       4.233  -2.227   3.468 -0.47 -0.02    +0.096     5.476
TER
ENDMDL
MODEL        1
USER    Run = 1
USER    Cluster Rank = 12
USER    Number of conformations in this cluster = 3
USER  
USER    RMSD from reference structure       = 22.698 A
USER  
USER    Estimated Free Energy of Binding    =   -5.26 kcal/mol  [=(1)+(2)+(3)-(4)]
USER    Estimated Inhibition Constant, Ki   =  140.25 uM (micromolar)  [Temperature = 298.15 K]
USER    
USER    (1) Final Intermolecular Energy     =   -5.26 kcal/mol
USER        vdW + Hbond + desolv Energy     =   -4.83 kcal/mol
USER        Electrostatic Energy            =   -0.43 kcal/mol
USER    (2) Final Total Internal Energy     =   +0.00 kcal/mol
USER    (3) Torsional Free Energy           =   +0.00 kcal/mol
USER    (4) Unbound System's Energy  [=(2)] =   +0.00 kcal/mol
USER    
USER    
USER  
USER    DPF = D:/autoduck_test/CID114850_3dt3/CID_114850_3dt3.dpf
USER    NEWDPF move	CID_114850.pdbqt
USER    NEWDPF about	0.000000 -0.000000 0.000000
USER    NEWDPF tran0	20.343059 14.195959 5.403340
USER    NEWDPF axisangle0	-0.368299 -0.062439 -0.927608 103.807282
USER    NEWDPF quaternion0	-0.289841 -0.049138 -0.730004 0.616986
USER  
USER                              x       y       z    vdW   Elec        q     RMS 
ATOM      1  O   UNL d   1      20.907  15.081   7.319 -0.43 -0.40    -0.775    22.698
ATOM      2  O   UNL d   1      22.683  11.706   3.583 -0.31 -0.04    -0.276    22.698
ATOM      3  N   UNL d   1      20.158  16.003   6.639 -0.23 +0.02    +0.220    22.698
ATOM      4  N   UNL d   1      20.981  12.966   4.553 -0.07 +0.01    -0.297    22.698
ATOM      5  C   UNL d   1      19.818  15.583   5.195 -0.14 -0.01    +0.073    22.698
ATOM      6  C   UNL d   1      18.939  14.317   5.114 -0.15 -0.02    +0.058    22.698
ATOM      7  C   UNL d   1      21.054  15.448   4.296 -0.10 -0.00    +0.055    22.698
ATOM      8  C   UNL d   1      19.739  13.008   5.372 -0.18 -0.02    +0.084    22.698
ATOM      9  C   UNL d   1      17.686  14.506   5.989 -0.34 -0.01    +0.016    22.698
ATOM     10  C   UNL d   1      21.832  14.162   4.575 -0.20 +0.01    +0.117    22.698
ATOM     11  C   UNL d   1      18.868  16.211   7.404 -0.49 -0.01    +0.130    22.698
ATOM     12  C   UNL d   1      21.937  16.701   4.366 -0.13 -0.00    +0.015    22.698
ATOM     13  C   UNL d   1      20.935  17.302   6.596 -0.30 +0.02    +0.130    22.698
ATOM     14  C   UNL d   1      18.014  14.948   7.410 -0.59 -0.02    +0.051    22.698
ATOM     15  C   UNL d   1      22.223  17.156   5.794 -0.23 +0.01    +0.051    22.698
ATOM     16  C   UNL d   1      18.848  11.776   5.162 -0.14 -0.01    +0.023    22.698
ATOM     17  C   UNL d   1      19.681  10.511   5.188 -0.33 -0.00    +0.011    22.698
ATOM     18  C   UNL d   1      21.549  11.784   4.065 -0.22 +0.02    +0.216    22.698
ATOM     19  C   UNL d   1      20.667  10.556   4.045 -0.25 +0.02    +0.096    22.698
TER
ENDMDL
MODEL       32
USER    Run = 32
USER    Cluster Rank = 13
USER    Number of conformations in this cluster = 1
USER  
USER    RMSD from reference structure       = 29.159 A
USER  
USER    Estimated Free Energy of Binding    =   -5.14 kcal/mol  [=(1)+(2)+(3)-(4)]
USER    Estimated Inhibition Constant, Ki   =  169.56 uM (micromolar)  [Temperature = 298.15 K]
USER    
USER    (1) Final Intermolecular Energy     =   -5.14 kcal/mol
USER        vdW + Hbond + desolv Energy     =   -4.98 kcal/mol
USER        Electrostatic Energy            =   -0.16 kcal/mol
USER    (2) Final Total Internal Energy     =   +0.00 kcal/mol
USER    (3) Torsional Free Energy           =   +0.00 kcal/mol
USER    (4) Unbound System's Energy  [=(2)] =   +0.00 kcal/mol
USER    
USER    
USER  
USER    DPF = D:/autoduck_test/CID114850_3dt3/CID_114850_3dt3.dpf
USER    NEWDPF move	CID_114850.pdbqt
USER    NEWDPF about	0.000000 -0.000000 0.000000
USER    NEWDPF tran0	19.733710 -19.974026 15.017449
USER    NEWDPF axisangle0	0.426435 -0.523458 0.737662 -131.964886
USER    NEWDPF quaternion0	0.389515 -0.478138 0.673795 -0.407017
USER  
USER                              x       y       z    vdW   Elec        q     RMS 
ATOM      1  O   UNL d   1      19.298 -21.282  16.711 +0.13 +0.26    -0.775    29.159
ATOM      2  O   UNL d   1      22.990 -20.378  12.962 -0.26 -0.03    -0.276    29.159
ATOM      3  N   UNL d   1      18.760 -20.054  16.985 -0.07 -0.09    +0.220    29.159
ATOM      4  N   UNL d   1      20.858 -20.062  13.847 -0.16 +0.05    -0.297    29.159
ATOM      5  C   UNL d   1      19.125 -18.972  15.949 -0.27 -0.03    +0.073    29.159
ATOM      6  C   UNL d   1      18.578 -19.266  14.536 -0.26 -0.02    +0.058    29.159
ATOM      7  C   UNL d   1      20.626 -18.661  15.900 -0.35 -0.02    +0.055    29.159
ATOM      8  C   UNL d   1      19.400 -20.351  13.783 -0.28 -0.02    +0.084    29.159
ATOM      9  C   UNL d   1      17.062 -19.525  14.616 -0.29 -0.01    +0.016    29.159
ATOM     10  C   UNL d   1      21.415 -19.746  15.167 -0.14 -0.03    +0.117    29.159
ATOM     11  C   UNL d   1      17.254 -20.204  17.027 -0.13 -0.08    +0.130    29.159
ATOM     12  C   UNL d   1      21.184 -18.366  17.299 -0.46 -0.01    +0.015    29.159
ATOM     13  C   UNL d   1      19.261 -19.613  18.344 -0.25 -0.05    +0.130    29.159
ATOM     14  C   UNL d   1      16.693 -20.574  15.659 -0.16 -0.03    +0.051    29.159
ATOM     15  C   UNL d   1      20.771 -19.402  18.340 -0.42 -0.02    +0.051    29.159
ATOM     16  C   UNL d   1      18.891 -20.518  12.345 -0.28 -0.01    +0.023    29.159
ATOM     17  C   UNL d   1      19.831 -21.401  11.550 -0.55 -0.00    +0.011    29.159
ATOM     18  C   UNL d   1      21.762 -20.404  12.835 -0.31 -0.00    +0.216    29.159
ATOM     19  C   UNL d   1      21.181 -20.728  11.477 -0.48 -0.02    +0.096    29.159
TER
ENDMDL
MODEL        8
USER    Run = 8
USER    Cluster Rank = 14
USER    Number of conformations in this cluster = 1
USER  
USER    RMSD from reference structure       = 40.122 A
USER  
USER    Estimated Free Energy of Binding    =   -5.07 kcal/mol  [=(1)+(2)+(3)-(4)]
USER    Estimated Inhibition Constant, Ki   =  190.65 uM (micromolar)  [Temperature = 298.15 K]
USER    
USER    (1) Final Intermolecular Energy     =   -5.07 kcal/mol
USER        vdW + Hbond + desolv Energy     =   -4.92 kcal/mol
USER        Electrostatic Energy            =   -0.15 kcal/mol
USER    (2) Final Total Internal Energy     =   +0.00 kcal/mol
USER    (3) Torsional Free Energy           =   +0.00 kcal/mol
USER    (4) Unbound System's Energy  [=(2)] =   +0.00 kcal/mol
USER    
USER    
USER  
USER    DPF = D:/autoduck_test/CID114850_3dt3/CID_114850_3dt3.dpf
USER    NEWDPF move	CID_114850.pdbqt
USER    NEWDPF about	0.000000 -0.000000 0.000000
USER    NEWDPF tran0	32.958326 -6.213323 26.390764
USER    NEWDPF axisangle0	-0.022525 0.710369 -0.703468 84.074216
USER    NEWDPF quaternion0	-0.015083 0.475672 -0.471051 0.742711
USER  
USER                              x       y       z    vdW   Elec        q     RMS 
ATOM      1  O   UNL d   1      31.912  -5.887  28.280 +0.13 +0.33    -0.775    40.122
ATOM      2  O   UNL d   1      33.999  -9.769  25.267 -0.39 -0.01    -0.276    40.122
ATOM      3  N   UNL d   1      32.699  -4.792  28.046 -0.11 -0.12    +0.220    40.122
ATOM      4  N   UNL d   1      33.286  -7.571  25.559 -0.16 -0.00    -0.297    40.122
ATOM      5  C   UNL d   1      33.626  -4.945  26.823 -0.26 -0.03    +0.073    40.122
ATOM      6  C   UNL d   1      32.864  -5.096  25.490 -0.21 -0.02    +0.058    40.122
ATOM      7  C   UNL d   1      34.667  -6.059  26.986 -0.28 -0.03    +0.055    40.122
ATOM      8  C   UNL d   1      32.267  -6.519  25.293 -0.34 -0.01    +0.084    40.122
ATOM      9  C   UNL d   1      31.863  -3.935  25.337 -0.45 -0.01    +0.016    40.122
ATOM     10  C   UNL d   1      34.057  -7.449  26.801 -0.22 -0.03    +0.117    40.122
ATOM     11  C   UNL d   1      31.790  -3.602  27.825 -0.22 -0.06    +0.130    40.122
ATOM     12  C   UNL d   1      35.434  -5.921  28.308 -0.28 -0.01    +0.015    40.122
ATOM     13  C   UNL d   1      33.553  -4.554  29.274 -0.25 -0.10    +0.130    40.122
ATOM     14  C   UNL d   1      30.963  -3.763  26.555 -0.32 -0.02    +0.051    40.122
ATOM     15  C   UNL d   1      34.522  -5.707  29.512 -0.18 -0.04    +0.051    40.122
ATOM     16  C   UNL d   1      31.626  -6.652  23.905 -0.39 -0.01    +0.023    40.122
ATOM     17  C   UNL d   1      31.254  -8.094  23.630 -0.50 -0.00    +0.011    40.122
ATOM     18  C   UNL d   1      33.311  -8.809  24.907 -0.08 +0.04    +0.216    40.122
ATOM     19  C   UNL d   1      32.514  -8.928  23.628 -0.41 -0.03    +0.096    40.122
TER
ENDMDL
MODEL       12
USER    Run = 12
USER    Cluster Rank = 15
USER    Number of conformations in this cluster = 1
USER  
USER    RMSD from reference structure       = 28.487 A
USER  
USER    Estimated Free Energy of Binding    =   -4.88 kcal/mol  [=(1)+(2)+(3)-(4)]
USER    Estimated Inhibition Constant, Ki   =  263.29 uM (micromolar)  [Temperature = 298.15 K]
USER    
USER    (1) Final Intermolecular Energy     =   -4.88 kcal/mol
USER        vdW + Hbond + desolv Energy     =   -4.55 kcal/mol
USER        Electrostatic Energy            =   -0.33 kcal/mol
USER    (2) Final Total Internal Energy     =   +0.00 kcal/mol
USER    (3) Torsional Free Energy           =   +0.00 kcal/mol
USER    (4) Unbound System's Energy  [=(2)] =   +0.00 kcal/mol
USER    
USER    
USER  
USER    DPF = D:/autoduck_test/CID114850_3dt3/CID_114850_3dt3.dpf
USER    NEWDPF move	CID_114850.pdbqt
USER    NEWDPF about	0.000000 -0.000000 0.000000
USER    NEWDPF tran0	-1.150829 -19.212301 22.578623
USER    NEWDPF axisangle0	-0.695926 0.372331 -0.614049 -91.426538
USER    NEWDPF quaternion0	-0.498182 0.266535 -0.439570 -0.698250
USER  
USER                              x       y       z    vdW   Elec        q     RMS 
ATOM      1  O   UNL d   1       0.888 -19.757  23.140 -0.61 -0.38    -0.775    28.487
ATOM      2  O   UNL d   1      -3.137 -16.558  24.579 -0.19 +0.06    -0.276    28.487
ATOM      3  N   UNL d   1       0.289 -20.871  22.619 -0.22 +0.02    +0.220    28.487
ATOM      4  N   UNL d   1      -2.112 -17.991  23.054 -0.15 +0.04    -0.297    28.487
ATOM      5  C   UNL d   1      -1.213 -20.686  22.322 -0.14 -0.01    +0.073    28.487
ATOM      6  C   UNL d   1      -1.499 -19.620  21.244 -0.14 -0.01    +0.058    28.487
ATOM      7  C   UNL d   1      -2.052 -20.430  23.580 -0.16 -0.01    +0.055    28.487
ATOM      8  C   UNL d   1      -1.363 -18.166  21.780 -0.27 -0.01    +0.084    28.487
ATOM      9  C   UNL d   1      -0.678 -19.935  19.980 -0.18 -0.00    +0.016    28.487
ATOM     10  C   UNL d   1      -1.894 -19.000  24.097 -0.26 -0.01    +0.117    28.487
ATOM     11  C   UNL d   1       1.002 -21.224  21.330 -0.14 +0.04    +0.130    28.487
ATOM     12  C   UNL d   1      -1.778 -21.484  24.662 -0.18 -0.00    +0.015    28.487
ATOM     13  C   UNL d   1       0.452 -22.002  23.612 -0.32 -0.00    +0.130    28.487
ATOM     14  C   UNL d   1       0.803 -20.146  20.271 -0.31 +0.01    +0.051    28.487
ATOM     15  C   UNL d   1      -0.291 -21.714  24.912 -0.25 -0.00    +0.051    28.487
ATOM     16  C   UNL d   1      -1.775 -17.150  20.706 -0.20 -0.00    +0.023    28.487
ATOM     17  C   UNL d   1      -1.861 -15.759  21.299 -0.37 -0.00    +0.011    28.487
ATOM     18  C   UNL d   1      -2.712 -16.787  23.442 -0.22 -0.05    +0.216    28.487
ATOM     19  C   UNL d   1      -2.934 -15.752  22.363 -0.25 -0.03    +0.096    28.487
TER
ENDMDL
MODEL       48
USER    Run = 48
USER    Cluster Rank = 16
USER    Number of conformations in this cluster = 1
USER  
USER    RMSD from reference structure       = 37.455 A
USER  
USER    Estimated Free Energy of Binding    =   -4.86 kcal/mol  [=(1)+(2)+(3)-(4)]
USER    Estimated Inhibition Constant, Ki   =  275.48 uM (micromolar)  [Temperature = 298.15 K]
USER    
USER    (1) Final Intermolecular Energy     =   -4.86 kcal/mol
USER        vdW + Hbond + desolv Energy     =   -4.21 kcal/mol
USER        Electrostatic Energy            =   -0.64 kcal/mol
USER    (2) Final Total Internal Energy     =   +0.00 kcal/mol
USER    (3) Torsional Free Energy           =   +0.00 kcal/mol
USER    (4) Unbound System's Energy  [=(2)] =   +0.00 kcal/mol
USER    
USER    
USER  
USER    DPF = D:/autoduck_test/CID114850_3dt3/CID_114850_3dt3.dpf
USER    NEWDPF move	CID_114850.pdbqt
USER    NEWDPF about	0.000000 -0.000000 0.000000
USER    NEWDPF tran0	16.177767 10.211447 34.116153
USER    NEWDPF axisangle0	-0.449353 -0.880286 0.152247 142.743467
USER    NEWDPF quaternion0	-0.425812 -0.834168 0.144271 0.319427
USER  
USER                              x       y       z    vdW   Elec        q     RMS 
ATOM      1  O   UNL d   1      16.295  10.376  31.942 -0.45 -0.32    -0.775    37.455
ATOM      2  O   UNL d   1      15.878   6.762  35.849 -0.14 +0.03    -0.276    37.455
ATOM      3  N   UNL d   1      15.638  11.482  32.407 -0.12 -0.05    +0.220    37.455
ATOM      4  N   UNL d   1      16.300   8.931  35.110 -0.09 +0.02    -0.297    37.455
ATOM      5  C   UNL d   1      15.334  11.432  33.919 -0.10 -0.02    +0.073    37.455
ATOM      6  C   UNL d   1      16.601  11.405  34.798 -0.19 -0.03    +0.058    37.455
ATOM      7  C   UNL d   1      14.374  10.302  34.307 -0.14 -0.01    +0.055    37.455
ATOM      8  C   UNL d   1      17.287  10.008  34.828 -0.30 -0.03    +0.084    37.455
ATOM      9  C   UNL d   1      17.519  12.581  34.415 -0.33 -0.01    +0.016    37.455
ATOM     10  C   UNL d   1      15.065   8.938  34.317 -0.17 +0.02    +0.117    37.455
ATOM     11  C   UNL d   1      16.501  12.693  32.121 -0.23 -0.09    +0.130    37.455
ATOM     12  C   UNL d   1      13.108  10.317  33.440 -0.22 -0.00    +0.015    37.455
ATOM     13  C   UNL d   1      14.330  11.605  31.654 -0.17 -0.04    +0.130    37.455
ATOM     14  C   UNL d   1      17.799  12.651  32.918 -0.25 -0.03    +0.051    37.455
ATOM     15  C   UNL d   1      13.404  10.430  31.948 -0.30 -0.00    +0.051    37.455
ATOM     16  C   UNL d   1      18.467  10.003  35.809 -0.28 -0.01    +0.023    37.455
ATOM     17  C   UNL d   1      18.984   8.593  36.006 -0.32 -0.00    +0.011    37.455
ATOM     18  C   UNL d   1      16.611   7.755  35.802 -0.16 -0.03    +0.216    37.455
ATOM     19  C   UNL d   1      17.885   7.755  36.616 -0.25 -0.03    +0.096    37.455
TER
ENDMDL
MODEL       39
USER    Run = 39
USER    Cluster Rank = 17
USER    Number of conformations in this cluster = 2
USER  
USER    RMSD from reference structure       = 26.917 A
USER  
USER    Estimated Free Energy of Binding    =   -4.82 kcal/mol  [=(1)+(2)+(3)-(4)]
USER    Estimated Inhibition Constant, Ki   =  294.13 uM (micromolar)  [Temperature = 298.15 K]
USER    
USER    (1) Final Intermolecular Energy     =   -4.82 kcal/mol
USER        vdW + Hbond + desolv Energy     =   -4.56 kcal/mol
USER        Electrostatic Energy            =   -0.26 kcal/mol
USER    (2) Final Total Internal Energy     =   +0.00 kcal/mol
USER    (3) Torsional Free Energy           =   +0.00 kcal/mol
USER    (4) Unbound System's Energy  [=(2)] =   +0.00 kcal/mol
USER    
USER    
USER  
USER    DPF = D:/autoduck_test/CID114850_3dt3/CID_114850_3dt3.dpf
USER    NEWDPF move	CID_114850.pdbqt
USER    NEWDPF about	0.000000 -0.000000 0.000000
USER    NEWDPF tran0	24.308617 -11.187978 12.833482
USER    NEWDPF axisangle0	0.312512 -0.401304 0.860983 -175.890006
USER    NEWDPF quaternion0	0.312311 -0.401046 0.860429 -0.035859
USER  
USER                              x       y       z    vdW   Elec        q     RMS 
ATOM      1  O   UNL d   1      23.901 -12.694  14.362 +0.12 +0.22    -0.775    26.917
ATOM      2  O   UNL d   1      27.699  -9.322  12.716 -0.69 +0.09    -0.276    26.917
ATOM      3  N   UNL d   1      22.719 -12.071  14.066 -0.18 -0.10    +0.220    26.917
ATOM      4  N   UNL d   1      25.685 -10.446  12.389 -0.06 +0.12    -0.297    26.917
ATOM      5  C   UNL d   1      22.873 -10.867  13.114 -0.29 -0.03    +0.073    26.917
ATOM      6  C   UNL d   1      23.403 -11.254  11.718 -0.28 -0.03    +0.058    26.917
ATOM      7  C   UNL d   1      23.698  -9.722  13.714 -0.29 -0.02    +0.055    26.917
ATOM      8  C   UNL d   1      24.934 -11.536  11.708 -0.10 -0.05    +0.084    26.917
ATOM      9  C   UNL d   1      22.524 -12.371  11.126 -0.28 -0.01    +0.016    26.917
ATOM     10  C   UNL d   1      25.196 -10.025  13.707 -0.11 -0.03    +0.117    26.917
ATOM     11  C   UNL d   1      21.803 -13.090  13.421 -0.36 -0.07    +0.130    26.917
ATOM     12  C   UNL d   1      23.181  -9.326  15.104 -0.37 -0.01    +0.015    26.917
ATOM     13  C   UNL d   1      22.103 -11.588  15.362 -0.27 -0.06    +0.130    26.917
ATOM     14  C   UNL d   1      22.346 -13.551  12.074 -0.38 -0.03    +0.051    26.917
ATOM     15  C   UNL d   1      22.967 -10.522  16.027 -0.42 -0.02    +0.051    26.917
ATOM     16  C   UNL d   1      25.430 -11.796  10.279 -0.10 -0.02    +0.023    26.917
ATOM     17  C   UNL d   1      26.943 -11.841  10.245 -0.11 -0.01    +0.011    26.917
ATOM     18  C   UNL d   1      26.981 -10.057  12.031 -0.20 -0.11    +0.216    26.917
ATOM     19  C   UNL d   1      27.479 -10.495  10.672 -0.20 -0.08    +0.096    26.917
TER
ENDMDL
MODEL       46
USER    Run = 46
USER    Cluster Rank = 18
USER    Number of conformations in this cluster = 1
USER  
USER    RMSD from reference structure       = 39.422 A
USER  
USER    Estimated Free Energy of Binding    =   -4.74 kcal/mol  [=(1)+(2)+(3)-(4)]
USER    Estimated Inhibition Constant, Ki   =  334.33 uM (micromolar)  [Temperature = 298.15 K]
USER    
USER    (1) Final Intermolecular Energy     =   -4.74 kcal/mol
USER        vdW + Hbond + desolv Energy     =   -4.59 kcal/mol
USER        Electrostatic Energy            =   -0.16 kcal/mol
USER    (2) Final Total Internal Energy     =   +0.00 kcal/mol
USER    (3) Torsional Free Energy           =   +0.00 kcal/mol
USER    (4) Unbound System's Energy  [=(2)] =   +0.00 kcal/mol
USER    
USER    
USER  
USER    DPF = D:/autoduck_test/CID114850_3dt3/CID_114850_3dt3.dpf
USER    NEWDPF move	CID_114850.pdbqt
USER    NEWDPF about	0.000000 -0.000000 0.000000
USER    NEWDPF tran0	18.491929 6.327952 36.085991
USER    NEWDPF axisangle0	0.493392 0.726196 0.478752 -163.205200
USER    NEWDPF quaternion0	0.488102 0.718411 0.473619 -0.146038
USER  
USER                              x       y       z    vdW   Elec        q     RMS 
ATOM      1  O   UNL d   1      18.930   8.440  35.745 -0.42 +0.16    -0.775    39.422
ATOM      2  O   UNL d   1      18.967   3.706  33.277 -0.23 -0.04    -0.276    39.422
ATOM      3  N   UNL d   1      17.895   8.369  36.637 -0.16 -0.08    +0.220    39.422
ATOM      4  N   UNL d   1      18.825   5.001  35.208 -0.10 +0.00    -0.297    39.422
ATOM      5  C   UNL d   1      17.362   6.938  36.857 -0.19 -0.02    +0.073    39.422
ATOM      6  C   UNL d   1      18.403   5.985  37.480 -0.24 -0.02    +0.058    39.422
ATOM      7  C   UNL d   1      16.743   6.322  35.596 -0.27 -0.00    +0.055    39.422
ATOM      8  C   UNL d   1      19.468   5.498  36.455 -0.23 -0.01    +0.084    39.422
ATOM      9  C   UNL d   1      18.969   6.614  38.768 -0.36 -0.01    +0.016    39.422
ATOM     10  C   UNL d   1      17.806   5.862  34.598 -0.28 +0.03    +0.117    39.422
ATOM     11  C   UNL d   1      18.381   8.918  37.961 -0.29 -0.07    +0.130    39.422
ATOM     12  C   UNL d   1      15.704   7.259  34.965 -0.27 +0.00    +0.015    39.422
ATOM     13  C   UNL d   1      16.764   9.232  36.117 -0.17 -0.05    +0.130    39.422
ATOM     14  C   UNL d   1      19.470   8.038  38.562 -0.33 -0.03    +0.051    39.422
ATOM     15  C   UNL d   1      16.206   8.690  34.805 -0.22 +0.00    +0.051    39.422
ATOM     16  C   UNL d   1      20.404   4.463  37.094 -0.20 -0.01    +0.023    39.422
ATOM     17  C   UNL d   1      21.285   3.826  36.040 -0.26 -0.00    +0.011    39.422
ATOM     18  C   UNL d   1      19.357   3.977  34.417 -0.17 -0.00    +0.216    39.422
ATOM     19  C   UNL d   1      20.408   3.094  35.052 -0.22 -0.02    +0.096    39.422
TER
ENDMDL
MODEL       28
USER    Run = 28
USER    Cluster Rank = 19
USER    Number of conformations in this cluster = 1
USER  
USER    RMSD from reference structure       = 48.620 A
USER  
USER    Estimated Free Energy of Binding    =   -4.72 kcal/mol  [=(1)+(2)+(3)-(4)]
USER    Estimated Inhibition Constant, Ki   =  344.16 uM (micromolar)  [Temperature = 298.15 K]
USER    
USER    (1) Final Intermolecular Energy     =   -4.72 kcal/mol
USER        vdW + Hbond + desolv Energy     =   -4.56 kcal/mol
USER        Electrostatic Energy            =   -0.16 kcal/mol
USER    (2) Final Total Internal Energy     =   +0.00 kcal/mol
USER    (3) Torsional Free Energy           =   +0.00 kcal/mol
USER    (4) Unbound System's Energy  [=(2)] =   +0.00 kcal/mol
USER    
USER    
USER  
USER    DPF = D:/autoduck_test/CID114850_3dt3/CID_114850_3dt3.dpf
USER    NEWDPF move	CID_114850.pdbqt
USER    NEWDPF about	0.000000 -0.000000 0.000000
USER    NEWDPF tran0	51.229860 -2.933643 4.961474
USER    NEWDPF axisangle0	-0.737250 -0.104621 -0.667470 140.948927
USER    NEWDPF quaternion0	-0.694853 -0.098604 -0.629086 0.334227
USER  
USER                              x       y       z    vdW   Elec        q     RMS 
ATOM      1  O   UNL d   1      52.982  -2.750   6.252 +0.03 -0.11    -0.775    48.620
ATOM      2  O   UNL d   1      51.589  -3.102   1.110 -0.03 +0.05    -0.276    48.620
ATOM      3  N   UNL d   1      51.949  -2.087   6.856 -0.22 -0.00    +0.220    48.620
ATOM      4  N   UNL d   1      51.086  -3.273   3.378 -0.10 +0.09    -0.297    48.620
ATOM      5  C   UNL d   1      50.680  -1.990   5.986 -0.34 -0.01    +0.073    48.620
ATOM      6  C   UNL d   1      50.050  -3.361   5.665 -0.30 -0.02    +0.058    48.620
ATOM      7  C   UNL d   1      50.884  -1.169   4.706 -0.25 -0.01    +0.055    48.620
ATOM      8  C   UNL d   1      50.823  -4.138   4.560 -0.26 -0.02    +0.084    48.620
ATOM      9  C   UNL d   1      49.815  -4.138   6.974 -0.54 -0.00    +0.016    48.620
ATOM     10  C   UNL d   1      51.656  -1.946   3.640 -0.14 -0.02    +0.117    48.620
ATOM     11  C   UNL d   1      51.609  -2.820   8.137 -0.37 +0.00    +0.130    48.620
ATOM     12  C   UNL d   1      51.509   0.199   5.011 -0.24 -0.00    +0.015    48.620
ATOM     13  C   UNL d   1      52.418  -0.685   7.186 -0.21 +0.00    +0.130    48.620
ATOM     14  C   UNL d   1      51.059  -4.212   7.851 -0.54 +0.00    +0.051    48.620
ATOM     15  C   UNL d   1      52.728   0.112   5.924 -0.19 -0.00    +0.051    48.620
ATOM     16  C   UNL d   1      50.090  -5.436   4.194 -0.33 -0.01    +0.023    48.620
ATOM     17  C   UNL d   1      50.716  -6.069   2.969 -0.27 -0.00    +0.011    48.620
ATOM     18  C   UNL d   1      51.156  -3.753   2.065 -0.10 -0.05    +0.216    48.620
ATOM     19  C   UNL d   1      50.567  -5.121   1.803 -0.15 -0.03    +0.096    48.620
TER
ENDMDL
MODEL       23
USER    Run = 23
USER    Cluster Rank = 20
USER    Number of conformations in this cluster = 1
USER  
USER    RMSD from reference structure       = 13.466 A
USER  
USER    Estimated Free Energy of Binding    =   -4.71 kcal/mol  [=(1)+(2)+(3)-(4)]
USER    Estimated Inhibition Constant, Ki   =  353.73 uM (micromolar)  [Temperature = 298.15 K]
USER    
USER    (1) Final Intermolecular Energy     =   -4.71 kcal/mol
USER        vdW + Hbond + desolv Energy     =   -4.26 kcal/mol
USER        Electrostatic Energy            =   -0.44 kcal/mol
USER    (2) Final Total Internal Energy     =   +0.00 kcal/mol
USER    (3) Torsional Free Energy           =   +0.00 kcal/mol
USER    (4) Unbound System's Energy  [=(2)] =   +0.00 kcal/mol
USER    
USER    
USER  
USER    DPF = D:/autoduck_test/CID114850_3dt3/CID_114850_3dt3.dpf
USER    NEWDPF move	CID_114850.pdbqt
USER    NEWDPF about	0.000000 -0.000000 0.000000
USER    NEWDPF tran0	5.549555 -14.531377 0.995964
USER    NEWDPF axisangle0	-0.108727 -0.120609 0.986728 104.707624
USER    NEWDPF quaternion0	-0.086090 -0.095498 0.781289 0.610784
USER  
USER                              x       y       z    vdW   Elec        q     RMS 
ATOM      1  O   UNL d   1       5.288 -16.354   2.170 +0.02 +0.09    -0.775    13.466
ATOM      2  O   UNL d   1       4.118 -11.145   2.210 -0.58 -0.23    -0.276    13.466
ATOM      3  N   UNL d   1       5.293 -16.708   0.849 -0.23 -0.08    +0.220    13.466
ATOM      4  N   UNL d   1       5.292 -12.968   1.358 -0.13 -0.07    -0.297    13.466
ATOM      5  C   UNL d   1       5.308 -15.505  -0.116 -0.14 -0.02    +0.073    13.466
ATOM      6  C   UNL d   1       6.582 -14.642   0.000 -0.19 -0.02    +0.058    13.466
ATOM      7  C   UNL d   1       4.048 -14.636  -0.021 -0.13 -0.00    +0.055    13.466
ATOM      8  C   UNL d   1       6.574 -13.717   1.252 -0.30 -0.01    +0.084    13.466
ATOM      9  C   UNL d   1       7.825 -15.539  -0.147 -0.30 -0.01    +0.016    13.466
ATOM     10  C   UNL d   1       4.055 -13.745   1.222 +0.03 +0.05    +0.117    13.466
ATOM     11  C   UNL d   1       6.523 -17.553   0.596 -0.28 -0.12    +0.130    13.466
ATOM     12  C   UNL d   1       2.773 -15.481  -0.136 -0.13 -0.00    +0.015    13.466
ATOM     13  C   UNL d   1       4.051 -17.531   0.577 -0.24 -0.03    +0.130    13.466
ATOM     14  C   UNL d   1       7.801 -16.745   0.784 -0.33 -0.04    +0.051    13.466
ATOM     15  C   UNL d   1       2.782 -16.707   0.772 -0.20 -0.00    +0.051    13.466
ATOM     16  C   UNL d   1       7.802 -12.796   1.255 -0.23 -0.01    +0.023    13.466
ATOM     17  C   UNL d   1       7.674 -11.748   2.341 -0.43 -0.00    +0.011    13.466
ATOM     18  C   UNL d   1       5.187 -11.686   1.910 -0.18 +0.08    +0.216    13.466
ATOM     19  C   UNL d   1       6.466 -10.891   2.047 -0.31 -0.01    +0.096    13.466
TER
ENDMDL
MODEL        2
USER    Run = 2
USER    Cluster Rank = 21
USER    Number of conformations in this cluster = 1
USER  
USER    RMSD from reference structure       = 33.714 A
USER  
USER    Estimated Free Energy of Binding    =   -4.66 kcal/mol  [=(1)+(2)+(3)-(4)]
USER    Estimated Inhibition Constant, Ki   =  384.79 uM (micromolar)  [Temperature = 298.15 K]
USER    
USER    (1) Final Intermolecular Energy     =   -4.66 kcal/mol
USER        vdW + Hbond + desolv Energy     =   -4.65 kcal/mol
USER        Electrostatic Energy            =   -0.01 kcal/mol
USER    (2) Final Total Internal Energy     =   +0.00 kcal/mol
USER    (3) Torsional Free Energy           =   +0.00 kcal/mol
USER    (4) Unbound System's Energy  [=(2)] =   +0.00 kcal/mol
USER    
USER    
USER  
USER    DPF = D:/autoduck_test/CID114850_3dt3/CID_114850_3dt3.dpf
USER    NEWDPF move	CID_114850.pdbqt
USER    NEWDPF about	0.000000 -0.000000 0.000000
USER    NEWDPF tran0	17.368089 24.149141 20.417848
USER    NEWDPF axisangle0	0.845599 0.530495 -0.059472 60.391722
USER    NEWDPF quaternion0	0.425301 0.266816 -0.029912 0.864311
USER  
USER                              x       y       z    vdW   Elec        q     RMS 
ATOM      1  O   UNL d   1      17.873  25.793  21.764 +0.12 +0.24    -0.775    33.714
ATOM      2  O   UNL d   1      14.124  22.091  20.901 -0.33 +0.03    -0.276    33.714
ATOM      3  N   UNL d   1      19.044  25.217  21.354 -0.12 -0.06    +0.220    33.714
ATOM      4  N   UNL d   1      15.998  23.298  20.221 -0.15 +0.07    -0.297    33.714
ATOM      5  C   UNL d   1      18.846  23.934  20.521 -0.42 -0.02    +0.073    33.714
ATOM      6  C   UNL d   1      18.111  24.176  19.187 -0.30 -0.02    +0.058    33.714
ATOM      7  C   UNL d   1      18.187  22.795  21.310 -0.49 -0.02    +0.055    33.714
ATOM      8  C   UNL d   1      16.578  24.369  19.367 -0.21 -0.02    +0.084    33.714
ATOM      9  C   UNL d   1      18.828  25.290  18.401 -0.41 -0.00    +0.016    33.714
ATOM     10  C   UNL d   1      16.684  23.012  21.486 -0.10 -0.03    +0.117    33.714
ATOM     11  C   UNL d   1      19.796  26.231  20.518 +0.14 -0.01    +0.130    33.714
ATOM     12  C   UNL d   1      18.908  22.543  22.640 -0.31 -0.01    +0.015    33.714
ATOM     13  C   UNL d   1      19.857  24.875  22.585 -0.25 -0.05    +0.130    33.714
ATOM     14  C   UNL d   1      19.051  26.550  19.228 -0.21 -0.01    +0.051    33.714
ATOM     15  C   UNL d   1      19.162  23.818  23.437 -0.33 -0.03    +0.051    33.714
ATOM     16  C   UNL d   1      15.881  24.485  18.005 -0.29 -0.01    +0.023    33.714
ATOM     17  C   UNL d   1      14.376  24.443  18.175 -0.27 -0.00    +0.011    33.714
ATOM     18  C   UNL d   1      14.694  22.808  20.073 -0.34 -0.04    +0.216    33.714
ATOM     19  C   UNL d   1      13.993  23.107  18.767 -0.38 -0.02    +0.096    33.714
TER
ENDMDL
MODEL       10
USER    Run = 10
USER    Cluster Rank = 22
USER    Number of conformations in this cluster = 1
USER  
USER    RMSD from reference structure       = 57.771 A
USER  
USER    Estimated Free Energy of Binding    =   -4.64 kcal/mol  [=(1)+(2)+(3)-(4)]
USER    Estimated Inhibition Constant, Ki   =  399.33 uM (micromolar)  [Temperature = 298.15 K]
USER    
USER    (1) Final Intermolecular Energy     =   -4.64 kcal/mol
USER        vdW + Hbond + desolv Energy     =   -4.31 kcal/mol
USER        Electrostatic Energy            =   -0.33 kcal/mol
USER    (2) Final Total Internal Energy     =   +0.00 kcal/mol
USER    (3) Torsional Free Energy           =   +0.00 kcal/mol
USER    (4) Unbound System's Energy  [=(2)] =   +0.00 kcal/mol
USER    
USER    
USER  
USER    DPF = D:/autoduck_test/CID114850_3dt3/CID_114850_3dt3.dpf
USER    NEWDPF move	CID_114850.pdbqt
USER    NEWDPF about	0.000000 -0.000000 0.000000
USER    NEWDPF tran0	49.046314 8.876794 33.949099
USER    NEWDPF axisangle0	0.920076 -0.011136 0.391580 118.656896
USER    NEWDPF quaternion0	0.791363 -0.009578 0.336801 0.510116
USER  
USER                              x       y       z    vdW   Elec        q     RMS 
ATOM      1  O   UNL d   1      51.099   9.572  34.216 +0.08 +0.28    -0.775    57.771
ATOM      2  O   UNL d   1      46.067  11.348  34.045 -0.32 -0.21    -0.276    57.771
ATOM      3  N   UNL d   1      51.015   8.313  34.744 -0.02 -0.11    +0.220    57.771
ATOM      4  N   UNL d   1      47.658   9.683  33.693 -0.09 +0.10    -0.297    57.771
ATOM      5  C   UNL d   1      49.580   7.748  34.775 -0.26 -0.04    +0.073    57.771
ATOM      6  C   UNL d   1      48.964   7.561  33.373 -0.24 -0.02    +0.058    57.771
ATOM      7  C   UNL d   1      48.636   8.542  35.686 -0.37 -0.04    +0.055    57.771
ATOM      8  C   UNL d   1      48.489   8.900  32.738 -0.27 -0.03    +0.084    57.771
ATOM      9  C   UNL d   1      49.915   6.720  32.502 -0.24 -0.01    +0.016    57.771
ATOM     10  C   UNL d   1      48.192   9.859  35.049 -0.24 -0.04    +0.117    57.771
ATOM     11  C   UNL d   1      51.883   7.397  33.908 -0.04 -0.06    +0.130    57.771
ATOM     12  C   UNL d   1      49.236   8.735  37.085 -0.37 -0.01    +0.015    57.771
ATOM     13  C   UNL d   1      51.548   8.359  36.161 -0.05 -0.07    +0.130    57.771
ATOM     14  C   UNL d   1      51.341   7.258  32.490 -0.09 -0.02    +0.051    57.771
ATOM     15  C   UNL d   1      50.678   9.233  37.056 -0.18 -0.03    +0.051    57.771
ATOM     16  C   UNL d   1      47.777   8.646  31.403 -0.47 -0.01    +0.023    57.771
ATOM     17  C   UNL d   1      47.119   9.916  30.904 -0.53 -0.00    +0.011    57.771
ATOM     18  C   UNL d   1      46.614  10.528  33.301 -0.20 -0.01    +0.216    57.771
ATOM     19  C   UNL d   1      46.069  10.342  31.903 -0.40 -0.01    +0.096    57.771
TER
ENDMDL
MODEL       33
USER    Run = 33
USER    Cluster Rank = 23
USER    Number of conformations in this cluster = 2
USER  
USER    RMSD from reference structure       = 56.199 A
USER  
USER    Estimated Free Energy of Binding    =   -4.54 kcal/mol  [=(1)+(2)+(3)-(4)]
USER    Estimated Inhibition Constant, Ki   =  472.83 uM (micromolar)  [Temperature = 298.15 K]
USER    
USER    (1) Final Intermolecular Energy     =   -4.54 kcal/mol
USER        vdW + Hbond + desolv Energy     =   -4.36 kcal/mol
USER        Electrostatic Energy            =   -0.18 kcal/mol
USER    (2) Final Total Internal Energy     =   +0.00 kcal/mol
USER    (3) Torsional Free Energy           =   +0.00 kcal/mol
USER    (4) Unbound System's Energy  [=(2)] =   +0.00 kcal/mol
USER    
USER    
USER  
USER    DPF = D:/autoduck_test/CID114850_3dt3/CID_114850_3dt3.dpf
USER    NEWDPF move	CID_114850.pdbqt
USER    NEWDPF about	0.000000 -0.000000 0.000000
USER    NEWDPF tran0	40.280223 11.442578 40.772490
USER    NEWDPF axisangle0	-0.528779 -0.444053 -0.723333 -103.384987
USER    NEWDPF quaternion0	-0.414930 -0.348446 -0.567596 -0.619882
USER  
USER                              x       y       z    vdW   Elec        q     RMS 
ATOM      1  O   UNL d   1      40.633  12.291  42.754 +0.11 +0.18    -0.775    56.199
ATOM      2  O   UNL d   1      37.714  13.026  38.344 -0.62 +0.10    -0.276    56.199
ATOM      3  N   UNL d   1      40.806  10.937  42.845 -0.05 -0.10    +0.220    56.199
ATOM      4  N   UNL d   1      39.480  12.016  39.479 -0.10 +0.08    -0.297    56.199
ATOM      5  C   UNL d   1      40.433  10.176  41.556 -0.27 -0.04    +0.073    56.199
ATOM      6  C   UNL d   1      41.319  10.543  40.348 -0.39 -0.03    +0.058    56.199
ATOM      7  C   UNL d   1      38.946  10.285  41.196 -0.29 -0.02    +0.055    56.199
ATOM      8  C   UNL d   1      40.945  11.916  39.719 -0.22 -0.03    +0.084    56.199
ATOM      9  C   UNL d   1      42.802  10.376  40.730 -0.38 -0.02    +0.016    56.199
ATOM     10  C   UNL d   1      38.598  11.646  40.592 -0.23 -0.04    +0.117    56.199
ATOM     11  C   UNL d   1      42.262  10.674  43.164 -0.15 -0.10    +0.130    56.199
ATOM     12  C   UNL d   1      38.052   9.922  42.390 -0.26 -0.00    +0.015    56.199
ATOM     13  C   UNL d   1      39.940  10.426  43.977 -0.05 -0.05    +0.130    56.199
ATOM     14  C   UNL d   1      43.170  11.103  42.018 -0.15 -0.05    +0.051    56.199
ATOM     15  C   UNL d   1      38.458  10.626  43.680 -0.08 -0.01    +0.051    56.199
ATOM     16  C   UNL d   1      41.773  12.177  38.453 -0.34 -0.00    +0.023    56.199
ATOM     17  C   UNL d   1      41.249  13.395  37.721 -0.28 +0.00    +0.011    56.199
ATOM     18  C   UNL d   1      38.914  12.747  38.428 -0.25 -0.05    +0.216    56.199
ATOM     19  C   UNL d   1      39.828  13.126  37.285 -0.37 -0.00    +0.096    56.199
TER
ENDMDL
MODEL       40
USER    Run = 40
USER    Cluster Rank = 24
USER    Number of conformations in this cluster = 1
USER  
USER    RMSD from reference structure       = 41.969 A
USER  
USER    Estimated Free Energy of Binding    =   -4.49 kcal/mol  [=(1)+(2)+(3)-(4)]
USER    Estimated Inhibition Constant, Ki   =  514.38 uM (micromolar)  [Temperature = 298.15 K]
USER    
USER    (1) Final Intermolecular Energy     =   -4.49 kcal/mol
USER        vdW + Hbond + desolv Energy     =   -4.55 kcal/mol
USER        Electrostatic Energy            =   +0.06 kcal/mol
USER    (2) Final Total Internal Energy     =   +0.00 kcal/mol
USER    (3) Torsional Free Energy           =   +0.00 kcal/mol
USER    (4) Unbound System's Energy  [=(2)] =   +0.00 kcal/mol
USER    
USER    
USER  
USER    DPF = D:/autoduck_test/CID114850_3dt3/CID_114850_3dt3.dpf
USER    NEWDPF move	CID_114850.pdbqt
USER    NEWDPF about	0.000000 -0.000000 0.000000
USER    NEWDPF tran0	6.479037 -22.752314 36.457611
USER    NEWDPF axisangle0	-0.728276 -0.247379 -0.639075 123.938589
USER    NEWDPF quaternion0	-0.642847 -0.218360 -0.564109 0.469945
USER  
USER                              x       y       z    vdW   Elec        q     RMS 
ATOM      1  O   UNL d   1       8.337 -22.186  37.457 +0.07 +0.43    -0.775    41.969
ATOM      2  O   UNL d   1       6.511 -24.381  32.946 -0.26 +0.08    -0.276    41.969
ATOM      3  N   UNL d   1       7.373 -21.291  37.833 -0.14 -0.10    +0.220    41.969
ATOM      4  N   UNL d   1       6.196 -23.657  35.137 -0.11 +0.09    -0.297    41.969
ATOM      5  C   UNL d   1       6.038 -21.464  37.081 -0.16 -0.03    +0.073    41.969
ATOM      6  C   UNL d   1       5.354 -22.821  37.351 -0.14 -0.02    +0.058    41.969
ATOM      7  C   UNL d   1       6.151 -21.200  35.575 -0.31 -0.02    +0.055    41.969
ATOM      8  C   UNL d   1       6.014 -23.997  36.574 -0.20 -0.03    +0.084    41.969
ATOM      9  C   UNL d   1       5.213 -23.032  38.870 -0.09 -0.01    +0.016    41.969
ATOM     10  C   UNL d   1       6.814 -22.361  34.834 -0.29 -0.04    +0.117    41.969
ATOM     11  C   UNL d   1       7.126 -21.467  39.316 -0.11 -0.06    +0.130    41.969
ATOM     12  C   UNL d   1       6.829 -19.852  35.291 -0.38 -0.00    +0.015    41.969
ATOM     13  C   UNL d   1       7.898 -19.895  37.571 -0.29 -0.07    +0.130    41.969
ATOM     14  C   UNL d   1       6.524 -22.834  39.621 -0.12 -0.02    +0.051    41.969
ATOM     15  C   UNL d   1       8.118 -19.651  36.082 -0.49 -0.02    +0.051    41.969
ATOM     16  C   UNL d   1       5.225 -25.296  36.781 -0.35 -0.01    +0.023    41.969
ATOM     17  C   UNL d   1       5.733 -26.377  35.849 -0.51 -0.01    +0.011    41.969
ATOM     18  C   UNL d   1       6.144 -24.600  34.104 -0.24 -0.06    +0.216    41.969
ATOM     19  C   UNL d   1       5.506 -25.933  34.424 -0.42 -0.04    +0.096    41.969
TER
ENDMDL
MODEL        5
USER    Run = 5
USER    Cluster Rank = 25
USER    Number of conformations in this cluster = 1
USER  
USER    RMSD from reference structure       = 58.555 A
USER  
USER    Estimated Free Energy of Binding    =   -4.46 kcal/mol  [=(1)+(2)+(3)-(4)]
USER    Estimated Inhibition Constant, Ki   =  541.98 uM (micromolar)  [Temperature = 298.15 K]
USER    
USER    (1) Final Intermolecular Energy     =   -4.46 kcal/mol
USER        vdW + Hbond + desolv Energy     =   -4.01 kcal/mol
USER        Electrostatic Energy            =   -0.45 kcal/mol
USER    (2) Final Total Internal Energy     =   +0.00 kcal/mol
USER    (3) Torsional Free Energy           =   +0.00 kcal/mol
USER    (4) Unbound System's Energy  [=(2)] =   +0.00 kcal/mol
USER    
USER    
USER  
USER    DPF = D:/autoduck_test/CID114850_3dt3/CID_114850_3dt3.dpf
USER    NEWDPF move	CID_114850.pdbqt
USER    NEWDPF about	0.000000 -0.000000 0.000000
USER    NEWDPF tran0	48.818388 10.811755 35.034401
USER    NEWDPF axisangle0	0.576435 0.071088 -0.814045 143.607806
USER    NEWDPF quaternion0	0.547610 0.067533 -0.773337 0.312270
USER  
USER                              x       y       z    vdW   Elec        q     RMS 
ATOM      1  O   UNL d   1      47.038  11.917  34.418 +0.06 -0.30    -0.775    58.555
ATOM      2  O   UNL d   1      50.079  10.927  38.693 -0.86 +0.10    -0.276    58.555
ATOM      3  N   UNL d   1      47.899  11.888  33.354 -0.09 -0.00    +0.220    58.555
ATOM      4  N   UNL d   1      49.423  10.473  36.505 -0.10 +0.09    -0.297    58.555
ATOM      5  C   UNL d   1      49.276  11.277  33.687 -0.07 -0.02    +0.073    58.555
ATOM      6  C   UNL d   1      49.205   9.792  34.097 -0.15 -0.02    +0.058    58.555
ATOM      7  C   UNL d   1      50.067  12.092  34.717 -0.07 -0.01    +0.055    58.555
ATOM      8  C   UNL d   1      48.695   9.590  35.553 -0.27 -0.04    +0.084    58.555
ATOM      9  C   UNL d   1      48.447   8.996  33.018 -0.29 -0.01    +0.016    58.555
ATOM     10  C   UNL d   1      49.541  11.889  36.139 -0.15 -0.02    +0.117    58.555
ATOM     11  C   UNL d   1      47.254  11.070  32.255 -0.24 -0.02    +0.130    58.555
ATOM     12  C   UNL d   1      50.146  13.573  34.322 -0.05 -0.00    +0.015    58.555
ATOM     13  C   UNL d   1      48.102  13.309  32.874 -0.09 -0.00    +0.130    58.555
ATOM     14  C   UNL d   1      47.098   9.611  32.665 -0.29 -0.01    +0.051    58.555
ATOM     15  C   UNL d   1      48.794  14.162  33.931 -0.05 -0.00    +0.051    58.555
ATOM     16  C   UNL d   1      48.759   8.109  35.951 -0.38 -0.02    +0.023    58.555
ATOM     17  C   UNL d   1      48.483   7.947  37.431 -0.36 -0.01    +0.011    58.555
ATOM     18  C   UNL d   1      49.683  10.131  37.837 -0.22 -0.08    +0.216    58.555
ATOM     19  C   UNL d   1      49.559   8.670  38.207 -0.33 -0.07    +0.096    58.555
TER
ENDMDL
MODEL       20
USER    Run = 20
USER    Cluster Rank = 26
USER    Number of conformations in this cluster = 2
USER  
USER    RMSD from reference structure       = 40.967 A
USER  
USER    Estimated Free Energy of Binding    =   -4.45 kcal/mol  [=(1)+(2)+(3)-(4)]
USER    Estimated Inhibition Constant, Ki   =  545.05 uM (micromolar)  [Temperature = 298.15 K]
USER    
USER    (1) Final Intermolecular Energy     =   -4.45 kcal/mol
USER        vdW + Hbond + desolv Energy     =   -4.48 kcal/mol
USER        Electrostatic Energy            =   +0.02 kcal/mol
USER    (2) Final Total Internal Energy     =   +0.00 kcal/mol
USER    (3) Torsional Free Energy           =   +0.00 kcal/mol
USER    (4) Unbound System's Energy  [=(2)] =   +0.00 kcal/mol
USER    
USER    
USER  
USER    DPF = D:/autoduck_test/CID114850_3dt3/CID_114850_3dt3.dpf
USER    NEWDPF move	CID_114850.pdbqt
USER    NEWDPF about	0.000000 -0.000000 0.000000
USER    NEWDPF tran0	29.032125 -16.589388 27.838785
USER    NEWDPF axisangle0	-0.814490 0.406787 -0.413680 -83.092726
USER    NEWDPF quaternion0	-0.540191 0.269791 -0.274363 -0.748419
USER  
USER                              x       y       z    vdW   Elec        q     RMS 
ATOM      1  O   UNL d   1      31.210 -16.534  27.996 +0.09 +0.34    -0.775    40.967
ATOM      2  O   UNL d   1      26.792 -14.758  30.411 -0.27 +0.22    -0.276    40.967
ATOM      3  N   UNL d   1      30.862 -17.745  27.463 -0.03 -0.08    +0.220    40.967
ATOM      4  N   UNL d   1      27.873 -15.736  28.594 -0.15 +0.14    -0.297    40.967
ATOM      5  C   UNL d   1      29.341 -17.999  27.440 -0.22 -0.02    +0.073    40.967
ATOM      6  C   UNL d   1      28.568 -17.009  26.544 -0.40 -0.02    +0.058    40.967
ATOM      7  C   UNL d   1      28.717 -18.073  28.838 -0.23 -0.01    +0.055    40.967
ATOM      8  C   UNL d   1      28.387 -15.611  27.203 -0.35 -0.04    +0.084    40.967
ATOM      9  C   UNL d   1      29.191 -16.997  25.135 -0.25 -0.01    +0.016    40.967
ATOM     10  C   UNL d   1      28.560 -16.690  29.473 -0.18 -0.04    +0.117    40.967
ATOM     11  C   UNL d   1      31.389 -17.800  26.045 -0.09 -0.05    +0.130    40.967
ATOM     12  C   UNL d   1      29.476 -19.055  29.741 -0.14 -0.00    +0.015    40.967
ATOM     13  C   UNL d   1      31.521 -18.830  28.289 -0.03 -0.04    +0.130    40.967
ATOM     14  C   UNL d   1      30.699 -16.774  25.155 -0.25 -0.03    +0.051    40.967
ATOM     15  C   UNL d   1      30.986 -18.847  29.717 -0.03 -0.02    +0.051    40.967
ATOM     16  C   UNL d   1      27.511 -14.706  26.326 -0.49 -0.02    +0.023    40.967
ATOM     17  C   UNL d   1      27.149 -13.438  27.072 -0.62 -0.01    +0.011    40.967
ATOM     18  C   UNL d   1      27.042 -14.788  29.203 -0.29 -0.17    +0.216    40.967
ATOM     19  C   UNL d   1      26.338 -13.807  28.292 -0.53 -0.11    +0.096    40.967
TER
ENDMDL
MODEL       27
USER    Run = 27
USER    Cluster Rank = 27
USER    Number of conformations in this cluster = 1
USER  
USER    RMSD from reference structure       = 42.465 A
USER  
USER    Estimated Free Energy of Binding    =   -4.35 kcal/mol  [=(1)+(2)+(3)-(4)]
USER    Estimated Inhibition Constant, Ki   =  648.51 uM (micromolar)  [Temperature = 298.15 K]
USER    
USER    (1) Final Intermolecular Energy     =   -4.35 kcal/mol
USER        vdW + Hbond + desolv Energy     =   -4.30 kcal/mol
USER        Electrostatic Energy            =   -0.05 kcal/mol
USER    (2) Final Total Internal Energy     =   +0.00 kcal/mol
USER    (3) Torsional Free Energy           =   +0.00 kcal/mol
USER    (4) Unbound System's Energy  [=(2)] =   +0.00 kcal/mol
USER    
USER    
USER  
USER    DPF = D:/autoduck_test/CID114850_3dt3/CID_114850_3dt3.dpf
USER    NEWDPF move	CID_114850.pdbqt
USER    NEWDPF about	0.000000 -0.000000 0.000000
USER    NEWDPF tran0	23.975112 -24.864875 28.770221
USER    NEWDPF axisangle0	-0.049505 0.179792 -0.982458 -128.966455
USER    NEWDPF quaternion0	-0.044676 0.162255 -0.886628 -0.430775
USER  
USER                              x       y       z    vdW   Elec        q     RMS 
ATOM      1  O   UNL d   1      23.496 -26.486  30.153 +0.07 +0.18    -0.775    42.465
ATOM      2  O   UNL d   1      24.331 -21.215  30.010 -1.18 -0.00    -0.276    42.465
ATOM      3  N   UNL d   1      22.931 -26.790  28.945 -0.03 -0.05    +0.220    42.465
ATOM      4  N   UNL d   1      24.425 -23.324  29.027 -0.17 +0.07    -0.297    42.465
ATOM      5  C   UNL d   1      23.047 -25.658  27.904 -0.20 -0.01    +0.073    42.465
ATOM      6  C   UNL d   1      24.503 -25.328  27.515 -0.06 -0.01    +0.058    42.465
ATOM      7  C   UNL d   1      22.286 -24.388  28.303 -0.27 -0.01    +0.055    42.465
ATOM      8  C   UNL d   1      25.243 -24.491  28.598 -0.19 -0.02    +0.084    42.465
ATOM      9  C   UNL d   1      25.221 -26.617  27.074 -0.19 -0.00    +0.016    42.465
ATOM     10  C   UNL d   1      23.025 -23.587  29.376 -0.26 -0.02    +0.117    42.465
ATOM     11  C   UNL d   1      23.622 -28.024  28.404 -0.02 -0.03    +0.130    42.465
ATOM     12  C   UNL d   1      20.835 -24.701  28.691 -0.37 -0.00    +0.015    42.465
ATOM     13  C   UNL d   1      21.465 -27.091  29.173 -0.05 -0.03    +0.130    42.465
ATOM     14  C   UNL d   1      25.087 -27.748  28.088 -0.04 -0.01    +0.051    42.465
ATOM     15  C   UNL d   1      20.714 -25.862  29.673 -0.20 -0.01    +0.051    42.465
ATOM     16  C   UNL d   1      26.642 -24.088  28.111 -0.25 -0.01    +0.023    42.465
ATOM     17  C   UNL d   1      27.266 -23.089  29.064 -0.21 -0.00    +0.011    42.465
ATOM     18  C   UNL d   1      24.972 -22.105  29.444 -0.34 -0.04    +0.216    42.465
ATOM     19  C   UNL d   1      26.416 -21.841  29.081 -0.34 -0.03    +0.096    42.465
TER
ENDMDL
MODEL       29
USER    Run = 29
USER    Cluster Rank = 28
USER    Number of conformations in this cluster = 2
USER  
USER    RMSD from reference structure       = 25.766 A
USER  
USER    Estimated Free Energy of Binding    =   -4.33 kcal/mol  [=(1)+(2)+(3)-(4)]
USER    Estimated Inhibition Constant, Ki   =  670.71 uM (micromolar)  [Temperature = 298.15 K]
USER    
USER    (1) Final Intermolecular Energy     =   -4.33 kcal/mol
USER        vdW + Hbond + desolv Energy     =   -4.16 kcal/mol
USER        Electrostatic Energy            =   -0.16 kcal/mol
USER    (2) Final Total Internal Energy     =   +0.00 kcal/mol
USER    (3) Torsional Free Energy           =   +0.00 kcal/mol
USER    (4) Unbound System's Energy  [=(2)] =   +0.00 kcal/mol
USER    
USER    
USER  
USER    DPF = D:/autoduck_test/CID114850_3dt3/CID_114850_3dt3.dpf
USER    NEWDPF move	CID_114850.pdbqt
USER    NEWDPF about	0.000000 -0.000000 0.000000
USER    NEWDPF tran0	9.078856 -23.625904 11.972179
USER    NEWDPF axisangle0	-0.492720 -0.830678 -0.259232 -127.212641
USER    NEWDPF quaternion0	-0.441359 -0.744089 -0.232210 -0.444536
USER  
USER                              x       y       z    vdW   Elec        q     RMS 
ATOM      1  O   UNL d   1       8.136 -21.715  12.449 +0.03 +0.28    -0.775    25.766
ATOM      2  O   UNL d   1       7.665 -25.916   9.189 -0.13 +0.10    -0.276    25.766
ATOM      3  N   UNL d   1       8.662 -22.219  13.607 -0.28 -0.11    +0.220    25.766
ATOM      4  N   UNL d   1       8.873 -24.650  10.727 -0.11 +0.10    -0.297    25.766
ATOM      5  C   UNL d   1       9.224 -23.648  13.462 -0.19 -0.04    +0.073    25.766
ATOM      6  C   UNL d   1      10.416 -23.742  12.488 -0.20 -0.03    +0.058    25.766
ATOM      7  C   UNL d   1       8.152 -24.689  13.116 -0.11 -0.02    +0.055    25.766
ATOM      8  C   UNL d   1       9.983 -23.695  10.994 -0.29 -0.03    +0.084    25.766
ATOM      9  C   UNL d   1      11.493 -22.718  12.894 -0.32 -0.01    +0.016    25.766
ATOM     10  C   UNL d   1       7.731 -24.617  11.648 -0.10 -0.04    +0.117    25.766
ATOM     11  C   UNL d   1       9.777 -21.298  14.054 -0.32 -0.09    +0.130    25.766
ATOM     12  C   UNL d   1       6.959 -24.607  14.078 -0.11 -0.01    +0.015    25.766
ATOM     13  C   UNL d   1       7.568 -22.233  14.655 -0.35 -0.06    +0.130    25.766
ATOM     14  C   UNL d   1      10.937 -21.309  13.066 -0.36 -0.03    +0.051    25.766
ATOM     15  C   UNL d   1       6.441 -23.186  14.272 -0.27 -0.02    +0.051    25.766
ATOM     16  C   UNL d   1      11.189 -23.914  10.071 -0.21 -0.01    +0.023    25.766
ATOM     17  C   UNL d   1      10.732 -24.096   8.639 -0.48 -0.01    +0.011    25.766
ATOM     18  C   UNL d   1       8.690 -25.304   9.503 -0.15 -0.08    +0.216    25.766
ATOM     19  C   UNL d   1       9.871 -25.334   8.558 -0.22 -0.05    +0.096    25.766
TER
ENDMDL
MODEL       37
USER    Run = 37
USER    Cluster Rank = 29
USER    Number of conformations in this cluster = 1
USER  
USER    RMSD from reference structure       = 47.654 A
USER  
USER    Estimated Free Energy of Binding    =   -4.31 kcal/mol  [=(1)+(2)+(3)-(4)]
USER    Estimated Inhibition Constant, Ki   =  690.00 uM (micromolar)  [Temperature = 298.15 K]
USER    
USER    (1) Final Intermolecular Energy     =   -4.31 kcal/mol
USER        vdW + Hbond + desolv Energy     =   -4.12 kcal/mol
USER        Electrostatic Energy            =   -0.19 kcal/mol
USER    (2) Final Total Internal Energy     =   +0.00 kcal/mol
USER    (3) Torsional Free Energy           =   +0.00 kcal/mol
USER    (4) Unbound System's Energy  [=(2)] =   +0.00 kcal/mol
USER    
USER    
USER  
USER    DPF = D:/autoduck_test/CID114850_3dt3/CID_114850_3dt3.dpf
USER    NEWDPF move	CID_114850.pdbqt
USER    NEWDPF about	0.000000 -0.000000 0.000000
USER    NEWDPF tran0	47.137050 -13.668848 12.294420
USER    NEWDPF axisangle0	-0.288287 0.866758 0.406965 140.749172
USER    NEWDPF quaternion0	-0.271540 0.816407 0.383324 0.335869
USER  
USER                              x       y       z    vdW   Elec        q     RMS 
ATOM      1  O   UNL d   1      44.974 -13.923  12.126 -0.27 -0.06    -0.775    47.654
ATOM      2  O   UNL d   1      49.266 -12.571   9.253 -0.17 +0.20    -0.276    47.654
ATOM      3  N   UNL d   1      45.431 -14.833  13.041 -0.18 -0.04    +0.220    47.654
ATOM      4  N   UNL d   1      48.225 -12.994  11.294 -0.12 +0.11    -0.297    47.654
ATOM      5  C   UNL d   1      46.968 -14.885  13.151 -0.12 -0.02    +0.073    47.654
ATOM      6  C   UNL d   1      47.592 -13.568  13.655 -0.17 -0.01    +0.058    47.654
ATOM      7  C   UNL d   1      47.652 -15.356  11.862 -0.09 -0.02    +0.055    47.654
ATOM      8  C   UNL d   1      47.646 -12.465  12.558 -0.25 -0.02    +0.084    47.654
ATOM      9  C   UNL d   1      46.915 -13.151  14.974 -0.25 -0.00    +0.016    47.654
ATOM     10  C   UNL d   1      47.683 -14.262  10.794 -0.18 -0.05    +0.117    47.654
ATOM     11  C   UNL d   1      44.856 -14.465  14.392 -0.27 -0.03    +0.130    47.654
ATOM     12  C   UNL d   1      47.042 -16.667  11.348 -0.07 -0.00    +0.015    47.654
ATOM     13  C   UNL d   1      44.927 -16.203  12.634 -0.16 -0.03    +0.130    47.654
ATOM     14  C   UNL d   1      45.394 -13.125  14.879 -0.22 -0.01    +0.051    47.654
ATOM     15  C   UNL d   1      45.518 -16.640  11.298 -0.16 -0.01    +0.051    47.654
ATOM     16  C   UNL d   1      48.382 -11.221  13.074 -0.33 -0.00    +0.023    47.654
ATOM     17  C   UNL d   1      48.633 -10.248  11.941 -0.49 -0.00    +0.011    47.654
ATOM     18  C   UNL d   1      48.972 -12.218  10.399 -0.22 -0.12    +0.216    47.654
ATOM     19  C   UNL d   1      49.528 -10.912  10.920 -0.40 -0.06    +0.096    47.654
TER
ENDMDL
MODEL       44
USER    Run = 44
USER    Cluster Rank = 30
USER    Number of conformations in this cluster = 1
USER  
USER    RMSD from reference structure       = 55.330 A
USER  
USER    Estimated Free Energy of Binding    =   -4.30 kcal/mol  [=(1)+(2)+(3)-(4)]
USER    Estimated Inhibition Constant, Ki   =  700.16 uM (micromolar)  [Temperature = 298.15 K]
USER    
USER    (1) Final Intermolecular Energy     =   -4.30 kcal/mol
USER        vdW + Hbond + desolv Energy     =   -4.12 kcal/mol
USER        Electrostatic Energy            =   -0.19 kcal/mol
USER    (2) Final Total Internal Energy     =   +0.00 kcal/mol
USER    (3) Torsional Free Energy           =   +0.00 kcal/mol
USER    (4) Unbound System's Energy  [=(2)] =   +0.00 kcal/mol
USER    
USER    
USER  
USER    DPF = D:/autoduck_test/CID114850_3dt3/CID_114850_3dt3.dpf
USER    NEWDPF move	CID_114850.pdbqt
USER    NEWDPF about	0.000000 -0.000000 0.000000
USER    NEWDPF tran0	39.531776 13.169762 39.779617
USER    NEWDPF axisangle0	-0.120489 -0.362907 -0.924003 121.974444
USER    NEWDPF quaternion0	-0.105369 -0.317366 -0.808051 0.485005
USER  
USER                              x       y       z    vdW   Elec        q     RMS 
ATOM      1  O   UNL d   1      39.460  15.044  40.898 +0.08 +0.10    -0.775    55.330
ATOM      2  O   UNL d   1      42.893  11.374  39.095 -0.56 +0.11    -0.276    55.330
ATOM      3  N   UNL d   1      38.451  15.073  39.974 -0.10 -0.07    +0.220    55.330
ATOM      4  N   UNL d   1      40.725  12.087  39.562 -0.06 +0.08    -0.297    55.330
ATOM      5  C   UNL d   1      38.473  13.881  38.996 -0.26 -0.02    +0.073    55.330
ATOM      6  C   UNL d   1      38.253  12.518  39.684 -0.28 -0.02    +0.058    55.330
ATOM      7  C   UNL d   1      39.721  13.849  38.106 -0.28 -0.01    +0.055    55.330
ATOM      8  C   UNL d   1      39.520  12.006  40.431 -0.17 -0.03    +0.084    55.330
ATOM      9  C   UNL d   1      36.967  12.570  40.530 -0.34 -0.01    +0.016    55.330
ATOM     10  C   UNL d   1      40.955  13.357  38.862 -0.15 -0.01    +0.117    55.330
ATOM     11  C   UNL d   1      37.135  15.069  40.722 -0.11 -0.07    +0.130    55.330
ATOM     12  C   UNL d   1      39.951  15.199  37.413 -0.17 -0.00    +0.015    55.330
ATOM     13  C   UNL d   1      38.577  16.355  39.179 -0.16 -0.04    +0.130    55.330
ATOM     14  C   UNL d   1      36.929  13.762  41.479 -0.17 -0.02    +0.051    55.330
ATOM     15  C   UNL d   1      39.868  16.385  38.369 -0.14 -0.01    +0.051    55.330
ATOM     16  C   UNL d   1      39.287  10.598  40.993 -0.31 -0.01    +0.023    55.330
ATOM     17  C   UNL d   1      40.585  10.016  41.514 -0.32 -0.01    +0.011    55.330
ATOM     18  C   UNL d   1      41.800  11.195  39.641 -0.28 -0.10    +0.216    55.330
ATOM     19  C   UNL d   1      41.556   9.889  40.364 -0.34 -0.07    +0.096    55.330
TER
ENDMDL
MODEL       25
USER    Run = 25
USER    Cluster Rank = 31
USER    Number of conformations in this cluster = 1
USER  
USER    RMSD from reference structure       = 54.953 A
USER  
USER    Estimated Free Energy of Binding    =   -4.29 kcal/mol  [=(1)+(2)+(3)-(4)]
USER    Estimated Inhibition Constant, Ki   =  714.49 uM (micromolar)  [Temperature = 298.15 K]
USER    
USER    (1) Final Intermolecular Energy     =   -4.29 kcal/mol
USER        vdW + Hbond + desolv Energy     =   -4.14 kcal/mol
USER        Electrostatic Energy            =   -0.15 kcal/mol
USER    (2) Final Total Internal Energy     =   +0.00 kcal/mol
USER    (3) Torsional Free Energy           =   +0.00 kcal/mol
USER    (4) Unbound System's Energy  [=(2)] =   +0.00 kcal/mol
USER    
USER    
USER  
USER    DPF = D:/autoduck_test/CID114850_3dt3/CID_114850_3dt3.dpf
USER    NEWDPF move	CID_114850.pdbqt
USER    NEWDPF about	0.000000 -0.000000 0.000000
USER    NEWDPF tran0	37.031314 11.737795 41.886185
USER    NEWDPF axisangle0	-0.016508 -0.754637 -0.655935 52.871144
USER    NEWDPF quaternion0	-0.007349 -0.335958 -0.292016 0.895436
USER  
USER                              x       y       z    vdW   Elec        q     RMS 
ATOM      1  O   UNL d   1      38.831  12.914  42.272 +0.10 +0.18    -0.775    54.953
ATOM      2  O   UNL d   1      36.502   8.284  43.554 -0.80 -0.04    -0.276    54.953
ATOM      3  N   UNL d   1      38.435  13.168  40.986 -0.05 -0.07    +0.220    54.953
ATOM      4  N   UNL d   1      36.431  10.414  42.614 -0.17 +0.05    -0.297    54.953
ATOM      5  C   UNL d   1      37.264  12.284  40.512 -0.31 -0.04    +0.073    54.953
ATOM      6  C   UNL d   1      35.963  12.509  41.309 -0.28 -0.04    +0.058    54.953
ATOM      7  C   UNL d   1      37.617  10.792  40.450 -0.30 -0.02    +0.055    54.953
ATOM      8  C   UNL d   1      35.987  11.831  42.710 -0.20 -0.03    +0.084    54.953
ATOM      9  C   UNL d   1      35.614  14.009  41.309 -0.20 -0.01    +0.016    54.953
ATOM     10  C   UNL d   1      37.647  10.150  41.837 -0.23 -0.03    +0.117    54.953
ATOM     11  C   UNL d   1      38.016  14.620  40.905 -0.10 -0.04    +0.130    54.953
ATOM     12  C   UNL d   1      38.910  10.553  39.659 -0.39 -0.00    +0.015    54.953
ATOM     13  C   UNL d   1      39.621  12.933  40.074 -0.11 -0.03    +0.130    54.953
ATOM     14  C   UNL d   1      36.777  14.889  41.751 -0.11 -0.02    +0.051    54.953
ATOM     15  C   UNL d   1      40.052  11.470  40.084 -0.25 -0.02    +0.051    54.953
ATOM     16  C   UNL d   1      34.630  11.982  43.410 -0.20 -0.01    +0.023    54.953
ATOM     17  C   UNL d   1      34.583  11.132  44.662 -0.13 -0.00    +0.011    54.953
ATOM     18  C   UNL d   1      35.985   9.402  43.472 -0.18 +0.02    +0.216    54.953
ATOM     19  C   UNL d   1      34.731   9.681  44.269 -0.22 +0.01    +0.096    54.953
TER
ENDMDL
MODEL       41
USER    Run = 41
USER    Cluster Rank = 32
USER    Number of conformations in this cluster = 1
USER  
USER    RMSD from reference structure       = 37.856 A
USER  
USER    Estimated Free Energy of Binding    =   -4.25 kcal/mol  [=(1)+(2)+(3)-(4)]
USER    Estimated Inhibition Constant, Ki   =  769.69 uM (micromolar)  [Temperature = 298.15 K]
USER    
USER    (1) Final Intermolecular Energy     =   -4.25 kcal/mol
USER        vdW + Hbond + desolv Energy     =   -4.20 kcal/mol
USER        Electrostatic Energy            =   -0.04 kcal/mol
USER    (2) Final Total Internal Energy     =   +0.00 kcal/mol
USER    (3) Torsional Free Energy           =   +0.00 kcal/mol
USER    (4) Unbound System's Energy  [=(2)] =   +0.00 kcal/mol
USER    
USER    
USER  
USER    DPF = D:/autoduck_test/CID114850_3dt3/CID_114850_3dt3.dpf
USER    NEWDPF move	CID_114850.pdbqt
USER    NEWDPF about	0.000000 -0.000000 0.000000
USER    NEWDPF tran0	10.225656 -28.246506 26.163385
USER    NEWDPF axisangle0	0.413536 -0.711220 0.568467 -135.012259
USER    NEWDPF quaternion0	0.382074 -0.657111 0.525218 -0.382585
USER  
USER                              x       y       z    vdW   Elec        q     RMS 
ATOM      1  O   UNL d   1       9.337 -29.951  27.200 +0.10 +0.31    -0.775    37.856
ATOM      2  O   UNL d   1      13.521 -28.614  24.164 -0.09 +0.07    -0.276    37.856
ATOM      3  N   UNL d   1       9.051 -28.828  27.926 -0.10 -0.09    +0.220    37.856
ATOM      4  N   UNL d   1      11.424 -28.153  25.070 -0.10 +0.09    -0.297    37.856
ATOM      5  C   UNL d   1       9.750 -27.556  27.404 -0.17 -0.03    +0.073    37.856
ATOM      6  C   UNL d   1       9.309 -27.153  25.982 -0.36 -0.02    +0.058    37.856
ATOM      7  C   UNL d   1      11.279 -27.621  27.504 -0.42 -0.02    +0.055    37.856
ATOM      8  C   UNL d   1       9.954 -28.037  24.875 -0.22 -0.03    +0.084    37.856
ATOM      9  C   UNL d   1       7.773 -27.051  25.930 -0.41 -0.01    +0.016    37.856
ATOM     10  C   UNL d   1      11.891 -28.504  26.416 -0.21 -0.03    +0.117    37.856
ATOM     11  C   UNL d   1       7.552 -28.614  27.883 -0.20 -0.06    +0.130    37.856
ATOM     12  C   UNL d   1      11.733 -28.020  28.915 -0.49 -0.01    +0.015    37.856
ATOM     13  C   UNL d   1       9.486 -29.067  29.357 -0.26 -0.05    +0.130    37.856
ATOM     14  C   UNL d   1       7.076 -28.294  26.471 -0.25 -0.03    +0.051    37.856
ATOM     15  C   UNL d   1      10.997 -29.241  29.459 -0.33 -0.01    +0.051    37.856
ATOM     16  C   UNL d   1       9.579 -27.520  23.479 -0.23 -0.01    +0.023    37.856
ATOM     17  C   UNL d   1      10.387 -28.235  22.416 -0.17 -0.00    +0.011    37.856
ATOM     18  C   UNL d   1      12.338 -28.294  24.018 -0.12 -0.06    +0.216    37.856
ATOM     19  C   UNL d   1      11.851 -27.931  22.633 -0.18 -0.04    +0.096    37.856
TER
ENDMDL
MODEL       16
USER    Run = 16
USER    Cluster Rank = 33
USER    Number of conformations in this cluster = 1
USER  
USER    RMSD from reference structure       = 15.147 A
USER  
USER    Estimated Free Energy of Binding    =   -4.20 kcal/mol  [=(1)+(2)+(3)-(4)]
USER    Estimated Inhibition Constant, Ki   =  834.36 uM (micromolar)  [Temperature = 298.15 K]
USER    
USER    (1) Final Intermolecular Energy     =   -4.20 kcal/mol
USER        vdW + Hbond + desolv Energy     =   -3.98 kcal/mol
USER        Electrostatic Energy            =   -0.22 kcal/mol
USER    (2) Final Total Internal Energy     =   +0.00 kcal/mol
USER    (3) Torsional Free Energy           =   +0.00 kcal/mol
USER    (4) Unbound System's Energy  [=(2)] =   +0.00 kcal/mol
USER    
USER    
USER  
USER    DPF = D:/autoduck_test/CID114850_3dt3/CID_114850_3dt3.dpf
USER    NEWDPF move	CID_114850.pdbqt
USER    NEWDPF about	0.000000 -0.000000 0.000000
USER    NEWDPF tran0	6.886467 -15.908744 0.061177
USER    NEWDPF axisangle0	0.787720 -0.600219 -0.138692 154.607496
USER    NEWDPF quaternion0	0.768459 -0.585543 -0.135301 0.219782
USER  
USER                              x       y       z    vdW   Elec        q     RMS 
ATOM      1  O   UNL d   1       7.257 -16.381  -2.039 +0.06 +0.42    -0.775    15.147
ATOM      2  O   UNL d   1       8.182 -12.615   1.631 -0.13 +0.07    -0.276    15.147
ATOM      3  N   UNL d   1       7.242 -17.560  -1.344 -0.08 -0.20    +0.220    15.147
ATOM      4  N   UNL d   1       7.077 -14.535   0.908 -0.17 +0.07    -0.297    15.147
ATOM      5  C   UNL d   1       7.151 -17.377   0.185 -0.30 -0.08    +0.073    15.147
ATOM      6  C   UNL d   1       5.841 -16.705   0.645 -0.33 -0.03    +0.058    15.147
ATOM      7  C   UNL d   1       8.370 -16.667   0.785 -0.34 -0.05    +0.055    15.147
ATOM      8  C   UNL d   1       5.831 -15.168   0.400 -0.21 -0.02    +0.084    15.147
ATOM      9  C   UNL d   1       4.638 -17.472   0.065 -0.26 -0.01    +0.016    15.147
ATOM     10  C   UNL d   1       8.347 -15.161   0.521 -0.25 -0.05    +0.117    15.147
ATOM     11  C   UNL d   1       6.048 -18.363  -1.813 -0.09 -0.10    +0.130    15.147
ATOM     12  C   UNL d   1       9.681 -17.326   0.336 -0.51 -0.02    +0.015    15.147
ATOM     13  C   UNL d   1       8.516 -18.313  -1.667 -0.11 -0.17    +0.130    15.147
ATOM     14  C   UNL d   1       4.737 -17.680  -1.442 -0.08 -0.02    +0.051    15.147
ATOM     15  C   UNL d   1       9.748 -17.565  -1.169 -0.25 -0.05    +0.051    15.147
ATOM     16  C   UNL d   1       4.561 -14.533   0.983 -0.22 +0.00    +0.023    15.147
ATOM     17  C   UNL d   1       4.662 -13.022   0.947 -0.18 +0.00    +0.011    15.147
ATOM     18  C   UNL d   1       7.134 -13.232   1.416 -0.26 -0.03    +0.216    15.147
ATOM     19  C   UNL d   1       5.822 -12.593   1.814 -0.29 +0.02    +0.096    15.147
TER
ENDMDL
MODEL       19
USER    Run = 19
USER    Cluster Rank = 34
USER    Number of conformations in this cluster = 1
USER  
USER    RMSD from reference structure       = 50.377 A
USER  
USER    Estimated Free Energy of Binding    =   -4.18 kcal/mol  [=(1)+(2)+(3)-(4)]
USER    Estimated Inhibition Constant, Ki   =  859.16 uM (micromolar)  [Temperature = 298.15 K]
USER    
USER    (1) Final Intermolecular Energy     =   -4.18 kcal/mol
USER        vdW + Hbond + desolv Energy     =   -3.91 kcal/mol
USER        Electrostatic Energy            =   -0.27 kcal/mol
USER    (2) Final Total Internal Energy     =   +0.00 kcal/mol
USER    (3) Torsional Free Energy           =   +0.00 kcal/mol
USER    (4) Unbound System's Energy  [=(2)] =   +0.00 kcal/mol
USER    
USER    
USER  
USER    DPF = D:/autoduck_test/CID114850_3dt3/CID_114850_3dt3.dpf
USER    NEWDPF move	CID_114850.pdbqt
USER    NEWDPF about	0.000000 -0.000000 0.000000
USER    NEWDPF tran0	26.908849 13.538658 42.762047
USER    NEWDPF axisangle0	-0.925362 0.377652 -0.032919 -89.488412
USER    NEWDPF quaternion0	-0.651402 0.265845 -0.023173 -0.710257
USER  
USER                              x       y       z    vdW   Elec        q     RMS 
ATOM      1  O   UNL d   1      28.791  14.462  42.149 +0.11 +0.71    -0.775    50.377
ATOM      2  O   UNL d   1      25.057  14.701  45.957 -0.09 +0.29    -0.276    50.377
ATOM      3  N   UNL d   1      28.829  13.147  41.770 -0.16 -0.30    +0.220    50.377
ATOM      4  N   UNL d   1      25.807  13.971  43.876 -0.10 +0.34    -0.297    50.377
ATOM      5  C   UNL d   1      27.631  12.320  42.278 -0.33 -0.11    +0.073    50.377
ATOM      6  C   UNL d   1      26.276  12.789  41.710 -0.37 -0.06    +0.058    50.377
ATOM      7  C   UNL d   1      27.575  12.211  43.807 -0.29 -0.07    +0.055    50.377
ATOM      8  C   UNL d   1      25.750  14.085  42.393 -0.21 -0.07    +0.084    50.377
ATOM      9  C   UNL d   1      26.353  12.840  40.173 -0.49 -0.02    +0.016    50.377
ATOM     10  C   UNL d   1      27.068  13.498  44.458 -0.12 -0.13    +0.117    50.377
ATOM     11  C   UNL d   1      28.850  13.099  40.256 -0.20 -0.21    +0.130    50.377
ATOM     12  C   UNL d   1      28.918  11.744  44.386 -0.26 -0.01    +0.015    50.377
ATOM     13  C   UNL d   1      30.105  12.538  42.312 -0.17 -0.19    +0.130    50.377
ATOM     14  C   UNL d   1      27.551  13.634  39.665 -0.47 -0.05    +0.051    50.377
ATOM     15  C   UNL d   1      30.111  12.519  43.836 -0.17 -0.04    +0.051    50.377
ATOM     16  C   UNL d   1      24.348  14.439  41.879 -0.26 -0.02    +0.023    50.377
ATOM     17  C   UNL d   1      23.749  15.559  42.705 -0.11 -0.01    +0.011    50.377
ATOM     18  C   UNL d   1      24.898  14.597  44.737 -0.10 -0.23    +0.216    50.377
ATOM     19  C   UNL d   1      23.601  15.082  44.131 -0.12 -0.08    +0.096    50.377
TER
ENDMDL
MODEL       17
USER    Run = 17
USER    Cluster Rank = 35
USER    Number of conformations in this cluster = 1
USER  
USER    RMSD from reference structure       = 29.344 A
USER  
USER    Estimated Free Energy of Binding    =   -4.01 kcal/mol  [=(1)+(2)+(3)-(4)]
USER    Estimated Inhibition Constant, Ki   =    1.15 mM (millimolar)  [Temperature = 298.15 K]
USER    
USER    (1) Final Intermolecular Energy     =   -4.01 kcal/mol
USER        vdW + Hbond + desolv Energy     =   -4.04 kcal/mol
USER        Electrostatic Energy            =   +0.03 kcal/mol
USER    (2) Final Total Internal Energy     =   +0.00 kcal/mol
USER    (3) Torsional Free Energy           =   +0.00 kcal/mol
USER    (4) Unbound System's Energy  [=(2)] =   +0.00 kcal/mol
USER    
USER    
USER  
USER    DPF = D:/autoduck_test/CID114850_3dt3/CID_114850_3dt3.dpf
USER    NEWDPF move	CID_114850.pdbqt
USER    NEWDPF about	0.000000 -0.000000 0.000000
USER    NEWDPF tran0	13.911256 26.197575 11.595871
USER    NEWDPF axisangle0	0.176314 0.745576 0.642674 148.979065
USER    NEWDPF quaternion0	0.169893 0.718423 0.619269 0.267414
USER  
USER                              x       y       z    vdW   Elec        q     RMS 
ATOM      1  O   UNL d   1      12.523  27.664  12.429 +0.06 +0.13    -0.775    29.344
ATOM      2  O   UNL d   1      15.072  26.410   7.908 -0.20 +0.07    -0.276    29.344
ATOM      3  N   UNL d   1      12.284  26.466  13.047 -0.10 -0.03    +0.220    29.344
ATOM      4  N   UNL d   1      14.750  26.175  10.204 -0.16 +0.05    -0.297    29.344
ATOM      5  C   UNL d   1      13.081  25.289  12.448 -0.29 -0.00    +0.073    29.344
ATOM      6  C   UNL d   1      14.608  25.442  12.602 -0.36 -0.01    +0.058    29.344
ATOM      7  C   UNL d   1      12.705  24.980  10.994 -0.28 +0.01    +0.055    29.344
ATOM      8  C   UNL d   1      15.220  26.451  11.588 -0.26 -0.02    +0.084    29.344
ATOM      9  C   UNL d   1      14.953  25.703  14.080 -0.26 -0.00    +0.016    29.344
ATOM     10  C   UNL d   1      13.306  25.991  10.017 -0.23 -0.00    +0.117    29.344
ATOM     11  C   UNL d   1      12.652  26.614  14.508 -0.13 -0.02    +0.130    29.344
ATOM     12  C   UNL d   1      11.188  24.825  10.827 -0.28 +0.00    +0.015    29.344
ATOM     13  C   UNL d   1      10.805  26.162  12.927 -0.12 -0.02    +0.130    29.344
ATOM     14  C   UNL d   1      14.148  26.847  14.684 -0.14 -0.01    +0.051    29.344
ATOM     15  C   UNL d   1      10.394  25.957  11.473 -0.11 -0.01    +0.051    29.344
ATOM     16  C   UNL d   1      16.751  26.475  11.701 -0.40 -0.01    +0.023    29.344
ATOM     17  C   UNL d   1      17.352  27.279  10.567 -0.35 -0.00    +0.011    29.344
ATOM     18  C   UNL d   1      15.518  26.419   9.060 -0.24 -0.06    +0.216    29.344
ATOM     19  C   UNL d   1      17.005  26.607   9.259 -0.19 -0.04    +0.096    29.344
TER
ENDMDL
MODEL       42
USER    Run = 42
USER    Cluster Rank = 36
USER    Number of conformations in this cluster = 1
USER  
USER    RMSD from reference structure       = 51.136 A
USER  
USER    Estimated Free Energy of Binding    =   -3.92 kcal/mol  [=(1)+(2)+(3)-(4)]
USER    Estimated Inhibition Constant, Ki   =    1.33 mM (millimolar)  [Temperature = 298.15 K]
USER    
USER    (1) Final Intermolecular Energy     =   -3.92 kcal/mol
USER        vdW + Hbond + desolv Energy     =   -3.76 kcal/mol
USER        Electrostatic Energy            =   -0.16 kcal/mol
USER    (2) Final Total Internal Energy     =   +0.00 kcal/mol
USER    (3) Torsional Free Energy           =   +0.00 kcal/mol
USER    (4) Unbound System's Energy  [=(2)] =   +0.00 kcal/mol
USER    
USER    
USER  
USER    DPF = D:/autoduck_test/CID114850_3dt3/CID_114850_3dt3.dpf
USER    NEWDPF move	CID_114850.pdbqt
USER    NEWDPF about	0.000000 -0.000000 0.000000
USER    NEWDPF tran0	29.306567 14.133682 42.034623
USER    NEWDPF axisangle0	-0.124934 0.423164 0.897398 141.730886
USER    NEWDPF quaternion0	-0.118032 0.399785 0.847818 0.327788
USER  
USER                              x       y       z    vdW   Elec        q     RMS 
ATOM      1  O   UNL d   1      27.504  14.079  43.266 +0.10 +0.70    -0.775    51.136
ATOM      2  O   UNL d   1      30.493  17.421  40.368 -0.14 +0.29    -0.276    51.136
ATOM      3  N   UNL d   1      27.618  12.866  42.643 -0.16 -0.26    +0.220    51.136
ATOM      4  N   UNL d   1      30.167  15.376  41.435 -0.10 +0.27    -0.297    51.136
ATOM      5  C   UNL d   1      28.761  12.806  41.608 -0.17 -0.12    +0.073    51.136
ATOM      6  C   UNL d   1      30.161  12.993  42.229 -0.15 -0.08    +0.058    51.136
ATOM      7  C   UNL d   1      28.557  13.758  40.424 -0.41 -0.07    +0.055    51.136
ATOM      8  C   UNL d   1      30.474  14.476  42.580 -0.13 -0.07    +0.084    51.136
ATOM      9  C   UNL d   1      30.349  11.990  43.382 -0.28 -0.02    +0.016    51.136
ATOM     10  C   UNL d   1      28.857  15.211  40.794 -0.24 -0.10    +0.117    51.136
ATOM     11  C   UNL d   1      27.865  11.816  43.705 -0.30 -0.17    +0.130    51.136
ATOM     12  C   UNL d   1      27.168  13.583  39.795 -0.42 -0.02    +0.015    51.136
ATOM     13  C   UNL d   1      26.310  12.574  41.937 -0.21 -0.15    +0.130    51.136
ATOM     14  C   UNL d   1      29.209  12.026  44.393 -0.20 -0.04    +0.051    51.136
ATOM     15  C   UNL d   1      26.040  13.579  40.823 -0.40 -0.05    +0.051    51.136
ATOM     16  C   UNL d   1      31.918  14.624  43.079 -0.13 -0.02    +0.023    51.136
ATOM     17  C   UNL d   1      32.289  16.087  43.200 -0.09 -0.01    +0.011    51.136
ATOM     18  C   UNL d   1      30.869  16.556  41.166 -0.14 -0.18    +0.216    51.136
ATOM     19  C   UNL d   1      32.217  16.720  41.830 -0.18 -0.07    +0.096    51.136
TER
ENDMDL
MODEL       35
USER    Run = 35
USER    Cluster Rank = 37
USER    Number of conformations in this cluster = 1
USER  
USER    RMSD from reference structure       = 48.065 A
USER  
USER    Estimated Free Energy of Binding    =   -3.86 kcal/mol  [=(1)+(2)+(3)-(4)]
USER    Estimated Inhibition Constant, Ki   =    1.48 mM (millimolar)  [Temperature = 298.15 K]
USER    
USER    (1) Final Intermolecular Energy     =   -3.86 kcal/mol
USER        vdW + Hbond + desolv Energy     =   -4.07 kcal/mol
USER        Electrostatic Energy            =   +0.21 kcal/mol
USER    (2) Final Total Internal Energy     =   +0.00 kcal/mol
USER    (3) Torsional Free Energy           =   +0.00 kcal/mol
USER    (4) Unbound System's Energy  [=(2)] =   +0.00 kcal/mol
USER    
USER    
USER  
USER    DPF = D:/autoduck_test/CID114850_3dt3/CID_114850_3dt3.dpf
USER    NEWDPF move	CID_114850.pdbqt
USER    NEWDPF about	0.000000 -0.000000 0.000000
USER    NEWDPF tran0	25.030165 14.957822 40.632625
USER    NEWDPF axisangle0	0.178452 0.933566 -0.310821 176.122542
USER    NEWDPF quaternion0	0.178349 0.933032 -0.310643 0.033831
USER  
USER                              x       y       z    vdW   Elec        q     RMS 
ATOM      1  O   UNL d   1      23.410  14.662  39.198 -0.03 +0.61    -0.775    48.065
ATOM      2  O   UNL d   1      27.205  11.989  41.836 -0.33 +0.43    -0.276    48.065
ATOM      3  N   UNL d   1      23.043  15.680  40.036 -0.16 -0.15    +0.220    48.065
ATOM      4  N   UNL d   1      26.237  13.982  41.114 -0.15 +0.26    -0.297    48.065
ATOM      5  C   UNL d   1      24.019  15.900  41.209 -0.13 -0.04    +0.073    48.065
ATOM      6  C   UNL d   1      25.430  16.334  40.760 -0.14 -0.03    +0.058    48.065
ATOM      7  C   UNL d   1      24.094  14.706  42.168 -0.21 -0.04    +0.055    48.065
ATOM      8  C   UNL d   1      26.275  15.154  40.198 -0.24 -0.06    +0.084    48.065
ATOM      9  C   UNL d   1      25.321  17.563  39.838 -0.18 -0.01    +0.016    48.065
ATOM     10  C   UNL d   1      24.917  13.554  41.591 -0.05 -0.10    +0.117    48.065
ATOM     11  C   UNL d   1      22.965  16.952  39.219 -0.25 -0.05    +0.130    48.065
ATOM     12  C   UNL d   1      22.697  14.264  42.624 -0.24 -0.01    +0.015    48.065
ATOM     13  C   UNL d   1      21.675  15.356  40.599 -0.13 -0.12    +0.130    48.065
ATOM     14  C   UNL d   1      24.336  17.360  38.693 -0.19 -0.01    +0.051    48.065
ATOM     15  C   UNL d   1      21.711  14.106  41.471 -0.30 -0.05    +0.051    48.065
ATOM     16  C   UNL d   1      27.705  15.612  39.880 -0.27 -0.02    +0.023    48.065
ATOM     17  C   UNL d   1      28.582  14.421  39.554 -0.44 -0.01    +0.011    48.065
ATOM     18  C   UNL d   1      27.297  13.078  41.262 -0.28 -0.26    +0.216    48.065
ATOM     19  C   UNL d   1      28.654  13.525  40.768 -0.35 -0.13    +0.096    48.065
TER
ENDMDL


AVSFLD: # AVS field file
AVSFLD: #
AVSFLD: # Created by AutoDock
AVSFLD: #
AVSFLD: ndim=2           # number of dimensions in the field
AVSFLD: nspace=1         # number of physical coordinates
AVSFLD: veclen=7         # vector size
AVSFLD: dim1=19          # atoms
AVSFLD: dim2=37          # conformations
AVSFLD: data=Real       # data type (byte,integer,Real,double)
AVSFLD: field=uniform    # field coordinate layout
AVSFLD: label= x y z vdW Elec q RMS
AVSFLD: variable 1 file = D:/autoduck_test/CID114850_3dt3/CID_114850_3dt3.dlg.pdb filetype = ascii offset = 5 stride = 12
AVSFLD: variable 2 file = D:/autoduck_test/CID114850_3dt3/CID_114850_3dt3.dlg.pdb filetype = ascii offset = 6 stride = 12
AVSFLD: variable 3 file = D:/autoduck_test/CID114850_3dt3/CID_114850_3dt3.dlg.pdb filetype = ascii offset = 7 stride = 12
AVSFLD: variable 4 file = D:/autoduck_test/CID114850_3dt3/CID_114850_3dt3.dlg.pdb filetype = ascii offset = 8 stride = 12
AVSFLD: variable 5 file = D:/autoduck_test/CID114850_3dt3/CID_114850_3dt3.dlg.pdb filetype = ascii offset = 9 stride = 12
AVSFLD: variable 6 file = D:/autoduck_test/CID114850_3dt3/CID_114850_3dt3.dlg.pdb filetype = ascii offset = 10 stride = 12
AVSFLD: variable 7 file = D:/autoduck_test/CID114850_3dt3/CID_114850_3dt3.dlg.pdb filetype = ascii offset = 11 stride = 12
AVSFLD: # end of file

>>> Closing the docking parameter file (DPF)...
This docking finished at:			9:23 10" p.m., 10/01/2023


________________________________________________________________________________

autodock4: Successful Completion on "LAPTOP-F2B0E7TD"

Real= 24m 56.12s,  CPU= 7m 08.02s,  System= 1.11s
________________________________________________________________________________
