# Supplementary material for: Unveiling the Mechanism of Compound Ku-Shen Injection in Liver Cancer Treatment through an Ingredient–Target Network Analysis
Source: Genes (Basel). 2024 Sep 29;15(10):1278. doi: 10.3390/genes15101278 (PMC11507192; doi:10.3390/genes15101278)
Supplement: Supplementary file 1 [file genes-15-01278-s001.zip › S3/Docking/Matrine-ESR1 CID_114850_3DT3/CID_114850_3dt3.glg]

       _______________________________________________________

__________//____________________________/////_________________/________
_________/__/____________/_____________/______________/_______/________
________/____/___________/_____________/______________________/________
________/____/__/_____/_/////___/////__/__////_/_///__/__////_/________
_______/______/_/_____/__/_____/_____/_/_____/_//___/_/_/____//________
_______////////_/_____/__/_____/_____/_/_____/_/______/_/_____/________
_______/______/_/____//__/___/_/_____/_/_____/_/______/_/____//________
_______/______/__////_/___///___/////___/////__/______/__////_/________

       _______________________________________________________

                                ______
                               /      \
                              /        \
                             /          \
                             \    /\    /
                              \  /  \  /
                               \/ /\ \/
                                 /  \
                                /____\


                ______________________________________ 
               |                                      |
               |            AutoGrid 4.2.6            |
               |                                      |
               |        Garrett M. Morris, TSRI       |
               |            Ruth Huey, TSRI           |
               |        David S. Goodsell, TSRI       |
               |         Arthur J. Olson, TSRI        |
               |                                      |
               |        (C) 1989-2009, TSRI           |
               |   The Scripps Research Institute     |
               |______________________________________|

                ______________________________________ 
               |                                      |
               | Calculation of van der Waals, H-Bond,|
               |   Electrostatic Potential Energy, &  |
               |   Desolvation Free Energy Grid Maps  |
               |             for AutoDock             |
               | For help, email autodock@scripps.edu |
               |______________________________________|


                           $Revision: 1.109 $
Compilation parameters:  NUM_RECEPTOR_TYPES=20 NEINT=2048
   MAX_MAPS=16 NDIEL=16384 MAX_ATOM_TYPES=14
 energy_lookup table has   655360 entries of size 8
        e_vdW_Hb table has   401408 entries of size 8
Maximum number of maps that can be computed = 16 (defined by MAX_MAPS in "autocomm.h").
This file was created at:			8:39 31" p.m., 10/01/2023
                   using:			"LAPTOP-F2B0E7TD"


GPF> npts 134 138 126                     # num.grid points in xyz

Number of grid points in x-direction:	135
Number of grid points in y-direction:	139
Number of grid points in z-direction:	127

GPF> gridfld 3dt3_Q.maps.fld              # grid_data_file

Creating (AVS-readable) grid maps file : 3dt3_Q.maps.fld

Creating (AVS-readable) grid-coordinates extrema file : 3dt3_Q.maps.xyz

GPF> spacing 0.486111111111               # spacing(A)
Grid Spacing :			0.486 Angstrom

GPF> receptor_types A C H HD N OA SA      # receptor atom types
GPF> ligand_types C OA N                  # ligand atom types

Atom type names for ligand atom types 1-3 used for ligand-atom affinity grid maps:

			Atom type number 0 corresponds to atom type name "C".
			Atom type number 1 corresponds to atom type name "OA".
			Atom type number 2 corresponds to atom type name "N".


GPF> receptor 3dt3_Q.pdbqt                # macromolecule

Receptor Input File :	3dt3_Q.pdbqt

Receptor Atom Type Assignments:

Atom no.  1, " N  " at (31.042, 24.535, 35.817),  was assigned atom type "N" (rec_index= 4, atom_type= 4).
Atom no.  2, " HN1" at (31.306, 24.837, 36.755),  was assigned atom type "HD" (rec_index= 3, atom_type= 3).
Atom no.  3, " HN2" at (30.745, 25.321, 35.239),  was assigned atom type "HD" (rec_index= 3, atom_type= 3).
Atom no.  4, " HN3" at (31.854, 24.242, 35.274),  was assigned atom type "HD" (rec_index= 3, atom_type= 3).
Atom no.  5, " CA " at (30.001, 23.467, 35.870),  was assigned atom type "C" (rec_index= 1, atom_type= 1).
Atom no.  6, " HA " at (30.426, 22.591, 36.412),  was assigned atom type "H" (rec_index= 2, atom_type= 2).
Atom no.  7, " C  " at (29.606, 23.015, 34.464),  was assigned atom type "C" (rec_index= 1, atom_type= 1).
Atom no.  8, " O  " at (29.370, 23.839, 33.572),  was assigned atom type "OA" (rec_index= 5, atom_type= 5).
Atom no.  9, " CB " at (28.780, 23.953, 36.633),  was assigned atom type "C" (rec_index= 1, atom_type= 1).
Atom no. 10, " HB1" at (28.002, 23.155, 36.673),  was assigned atom type "H" (rec_index= 2, atom_type= 2).
Atom no. 11, " HB2" at (28.378, 24.903, 36.211),  was assigned atom type "H" (rec_index= 2, atom_type= 2).
Atom no. 12, " HB3" at (29.047, 24.323, 37.650),  was assigned atom type "H" (rec_index= 2, atom_type= 2).
Atom no. 13, " N  " at (29.522, 21.698, 34.286),  was assigned atom type "N" (rec_index= 4, atom_type= 4).
Atom no. 14, " HN " at (29.663, 21.088, 35.091),  was assigned atom type "HD" (rec_index= 3, atom_type= 3).
Atom no. 15, " CA " at (29.236, 21.087, 32.988),  was assigned atom type "C" (rec_index= 1, atom_type= 1).
Atom no. 16, " HA " at (29.930, 21.533, 32.238),  was assigned atom type "H" (rec_index= 2, atom_type= 2).
Atom no. 17, " C  " at (27.804, 21.330, 32.507),  was assigned atom type "C" (rec_index= 1, atom_type= 1).
Atom no. 18, " O  " at (27.552, 21.364, 31.303),  was assigned atom type "OA" (rec_index= 5, atom_type= 5).
Atom no. 19, " CB " at (29.515, 19.588, 33.052),  was assigned atom type "C" (rec_index= 1, atom_type= 1).
Atom no. 20, " HB1" at (30.559, 19.411, 33.403),  was assigned atom type "H" (rec_index= 2, atom_type= 2).
Atom no. 21, " HB2" at (29.308, 19.082, 32.080),  was assigned atom type "H" (rec_index= 2, atom_type= 2).
Atom no. 22, " HB3" at (28.766, 19.049, 33.678),  was assigned atom type "H" (rec_index= 2, atom_type= 2).
Atom no. 23, " N  " at (26.879, 21.498, 33.447),  was assigned atom type "N" (rec_index= 4, atom_type= 4).
Atom no. 24, " HN " at (27.171, 21.527, 34.424),  was assigned atom type "HD" (rec_index= 3, atom_type= 3).
Atom no. 25, " CA " at (25.459, 21.643, 33.131),  was assigned atom type "C" (rec_index= 1, atom_type= 1).
Atom no. 26, " HA " at (25.247, 21.041, 32.217),  was assigned atom type "H" (rec_index= 2, atom_type= 2).
Atom no. 27, " C  " at (25.044, 23.086, 32.852),  was assigned atom type "C" (rec_index= 1, atom_type= 1).
Atom no. 28, " O  " at (23.892, 23.340, 32.492),  was assigned atom type "OA" (rec_index= 5, atom_type= 5).
Atom no. 29, " CB " at (24.615, 21.077, 34.275),  was assigned atom type "C" (rec_index= 1, atom_type= 1).
Atom no. 30, " HB1" at (23.555, 21.409, 34.183),  was assigned atom type "H" (rec_index= 2, atom_type= 2).
Atom no. 31, " HB2" at (24.881, 21.568, 35.240),  was assigned atom type "H" (rec_index= 2, atom_type= 2).
Atom no. 32, " CG " at (24.694, 19.559, 34.404),  was assigned atom type "C" (rec_index= 1, atom_type= 1).
Atom no. 33, " HG " at (25.768, 19.262, 34.361),  was assigned atom type "H" (rec_index= 2, atom_type= 2).
Atom no. 34, " CD1" at (24.113, 19.064, 35.732),  was assigned atom type "C" (rec_index= 1, atom_type= 1).
Atom no. 35, "1HD1" at (24.637, 19.527, 36.600),  was assigned atom type "H" (rec_index= 2, atom_type= 2).
Atom no. 36, "2HD1" at (24.123, 17.951, 35.794),  was assigned atom type "H" (rec_index= 2, atom_type= 2).
Atom no. 37, "3HD1" at (23.011, 19.228, 35.784),  was assigned atom type "H" (rec_index= 2, atom_type= 2).
Atom no. 38, " CD2" at (23.978, 18.926, 33.218),  was assigned atom type "C" (rec_index= 1, atom_type= 1).
Atom no. 39, "1HD2" at (24.401, 19.286, 32.251),  was assigned atom type "H" (rec_index= 2, atom_type= 2).
Atom no. 40, "2HD2" at (22.876, 19.090, 33.270),  was assigned atom type "H" (rec_index= 2, atom_type= 2).
Atom no. 41, "3HD2" at (23.988, 17.813, 33.280),  was assigned atom type "H" (rec_index= 2, atom_type= 2).
Atom no. 42, " N  " at (25.967, 24.028, 33.029),  was assigned atom type "N" (rec_index= 4, atom_type= 4).
Atom no. 43, " HN " at (26.898, 23.760, 33.348),  was assigned atom type "HD" (rec_index= 3, atom_type= 3).
Atom no. 44, " CA " at (25.676, 25.438, 32.777),  was assigned atom type "C" (rec_index= 1, atom_type= 1).
Atom no. 45, " HA " at (24.570, 25.568, 32.730),  was assigned atom type "H" (rec_index= 2, atom_type= 2).
Atom no. 46, " C  " at (26.275, 25.909, 31.456),  was assigned atom type "C" (rec_index= 1, atom_type= 1).
Atom no. 47, " O  " at (26.088, 27.059, 31.065),  was assigned atom type "OA" (rec_index= 5, atom_type= 5).
Atom no. 48, " CB " at (26.217, 26.299, 33.916),  was assigned atom type "C" (rec_index= 1, atom_type= 1).
Atom no. 49, " HB1" at (25.789, 26.003, 34.902),  was assigned atom type "H" (rec_index= 2, atom_type= 2).
Atom no. 50, " HB2" at (25.824, 27.342, 33.873),  was assigned atom type "H" (rec_index= 2, atom_type= 2).
Atom no. 51, " OG " at (27.634, 26.266, 33.922),  was assigned atom type "OA" (rec_index= 5, atom_type= 5).
Atom no. 52, " HG " at (27.971, 26.802, 34.631),  was assigned atom type "HD" (rec_index= 3, atom_type= 3).
Atom no. 53, " N  " at (26.999, 25.030, 30.771),  was assigned atom type "N" (rec_index= 4, atom_type= 4).
Atom no. 54, " HN " at (27.135, 24.092, 31.147),  was assigned atom type "HD" (rec_index= 3, atom_type= 3).
Atom no. 55, " CA " at (27.603, 25.383, 29.492),  was assigned atom type "C" (rec_index= 1, atom_type= 1).
Atom no. 56, " HA " at (28.196, 26.319, 29.615),  was assigned atom type "H" (rec_index= 2, atom_type= 2).
Atom no. 57, " C  " at (26.516, 25.616, 28.458),  was assigned atom type "C" (rec_index= 1, atom_type= 1).
Atom no. 58, " O  " at (25.489, 24.935, 28.460),  was assigned atom type "OA" (rec_index= 5, atom_type= 5).
Atom no. 59, " CB " at (28.525, 24.267, 28.997),  was assigned atom type "C" (rec_index= 1, atom_type= 1).
Atom no. 60, " HB1" at (27.921, 23.348, 28.811),  was assigned atom type "H" (rec_index= 2, atom_type= 2).
Atom no. 61, " HB2" at (28.868, 24.506, 27.964),  was assigned atom type "H" (rec_index= 2, atom_type= 2).
Atom no. 62, " CG " at (29.737, 23.907, 29.859),  was assigned atom type "C" (rec_index= 1, atom_type= 1).
Atom no. 63, " HG " at (29.378, 23.705, 30.895),  was assigned atom type "H" (rec_index= 2, atom_type= 2).
Atom no. 64, " CD1" at (30.368, 22.630, 29.318),  was assigned atom type "C" (rec_index= 1, atom_type= 1).
Atom no. 65, "1HD1" at (29.626, 21.799, 29.272),  was assigned atom type "H" (rec_index= 2, atom_type= 2).
Atom no. 66, "2HD1" at (31.271, 22.340, 29.904),  was assigned atom type "H" (rec_index= 2, atom_type= 2).
Atom no. 67, "3HD1" at (30.853, 22.801, 28.329),  was assigned atom type "H" (rec_index= 2, atom_type= 2).
Atom no. 68, " CD2" at (30.757, 25.049, 29.922),  was assigned atom type "C" (rec_index= 1, atom_type= 1).
Atom no. 69, "1HD2" at (30.295, 25.983, 30.318),  was assigned atom type "H" (rec_index= 2, atom_type= 2).
Atom no. 70, "2HD2" at (31.242, 25.220, 28.933),  was assigned atom type "H" (rec_index= 2, atom_type= 2).
Atom no. 71, "3HD2" at (31.660, 24.759, 30.508),  was assigned atom type "H" (rec_index= 2, atom_type= 2).
Atom no. 72, " N  " at (26.742, 26.576, 27.567),  was assigned atom type "N" (rec_index= 4, atom_type= 4).
Atom no. 73, " HN " at (27.534, 27.207, 27.692),  was assigned atom type "HD" (rec_index= 3, atom_type= 3).
Atom no. 74, " CA " at (25.867, 26.734, 26.413),  was assigned atom type "C" (rec_index= 1, atom_type= 1).
Atom no. 75, " HA " at (24.814, 26.541, 26.726),  was assigned atom type "H" (rec_index= 2, atom_type= 2).
Atom no. 76, " C  " at (26.270, 25.706, 25.359),  was assigned atom type "C" (rec_index= 1, atom_type= 1).
Atom no. 77, " O  " at (27.321, 25.065, 25.476),  was assigned atom type "OA" (rec_index= 5, atom_type= 5).
Atom no. 78, " CB " at (25.960, 28.141, 25.808),  was assigned atom type "C" (rec_index= 1, atom_type= 1).
Atom no. 79, " HB " at (25.180, 28.246, 25.018),  was assigned atom type "H" (rec_index= 2, atom_type= 2).
Atom no. 80, " CG2" at (25.724, 29.206, 26.879),  was assigned atom type "C" (rec_index= 1, atom_type= 1).
Atom no. 81, "1HG2" at (24.720, 29.066, 27.343),  was assigned atom type "H" (rec_index= 2, atom_type= 2).
Atom no. 82, "2HG2" at (25.858, 30.238, 26.478),  was assigned atom type "H" (rec_index= 2, atom_type= 2).
Atom no. 83, "3HG2" at (26.538, 29.219, 27.641),  was assigned atom type "H" (rec_index= 2, atom_type= 2).
Atom no. 84, " OG1" at (27.249, 28.321, 25.212),  was assigned atom type "OA" (rec_index= 5, atom_type= 5).
Atom no. 85, " HG1" at (27.396, 27.659, 24.546),  was assigned atom type "HD" (rec_index= 3, atom_type= 3).
Atom no. 86, " N  " at (25.429, 25.558, 24.338),  was assigned atom type "N" (rec_index= 4, atom_type= 4).
Atom no. 87, " HN " at (24.549, 26.074, 24.351),  was assigned atom type "HD" (rec_index= 3, atom_type= 3).
Atom no. 88, " CA " at (25.713, 24.689, 23.201),  was assigned atom type "C" (rec_index= 1, atom_type= 1).
Atom no. 89, " HA " at (25.783, 23.640, 23.573),  was assigned atom type "H" (rec_index= 2, atom_type= 2).
Atom no. 90, " C  " at (27.034, 25.047, 22.540),  was assigned atom type "C" (rec_index= 1, atom_type= 1).
Atom no. 91, " O  " at (27.817, 24.156, 22.225),  was assigned atom type "OA" (rec_index= 5, atom_type= 5).
Atom no. 92, " CB " at (24.582, 24.758, 22.181),  was assigned atom type "C" (rec_index= 1, atom_type= 1).
Atom no. 93, " HB1" at (23.613, 24.495, 22.666),  was assigned atom type "H" (rec_index= 2, atom_type= 2).
Atom no. 94, " HB2" at (24.787, 24.124, 21.287),  was assigned atom type "H" (rec_index= 2, atom_type= 2).
Atom no. 95, " HB3" at (24.539, 25.749, 21.672),  was assigned atom type "H" (rec_index= 2, atom_type= 2).
Atom no. 96, " N  " at (27.279, 26.339, 22.325),  was assigned atom type "N" (rec_index= 4, atom_type= 4).
Atom no. 97, " HN " at (26.573, 27.028, 22.586),  was assigned atom type "HD" (rec_index= 3, atom_type= 3).
Atom no. 98, " CA " at (28.537, 26.799, 21.722),  was assigned atom type "C" (rec_index= 1, atom_type= 1).
Atom no. 99, " HA " at (28.683, 26.243, 20.767),  was assigned atom type "H" (rec_index= 2, atom_type= 2).
Atom no. 100, " C  " at (29.747, 26.530, 22.612),  was assigned atom type "C" (rec_index= 1, atom_type= 1).
Atom no. 101, " O  " at (30.803, 26.138, 22.119),  was assigned atom type "OA" (rec_index= 5, atom_type= 5).
Atom no. 102, " CB " at (28.481, 28.292, 21.393),  was assigned atom type "C" (rec_index= 1, atom_type= 1).
Atom no. 103, " HB1" at (29.506, 28.717, 21.288),  was assigned atom type "H" (rec_index= 2, atom_type= 2).
Atom no. 104, " HB2" at (28.130, 28.882, 22.271),  was assigned atom type "H" (rec_index= 2, atom_type= 2).
Atom no. 105, " CG " at (27.640, 28.590, 20.165),  was assigned atom type "C" (rec_index= 1, atom_type= 1).
Atom no. 106, " OD1" at (27.573, 27.724, 19.258),  was assigned atom type "OA" (rec_index= 5, atom_type= 5).
Atom no. 107, " OD2" at (27.056, 29.699, 20.106),  was assigned atom type "OA" (rec_index= 5, atom_type= 5).
Atom no. 108, " N  " at (29.598, 26.752, 23.915),  was assigned atom type "N" (rec_index= 4, atom_type= 4).
Atom no. 109, " HN " at (28.717, 27.137, 24.257),  was assigned atom type "HD" (rec_index= 3, atom_type= 3).
Atom no. 110, " CA " at (30.668, 26.457, 24.870),  was assigned atom type "C" (rec_index= 1, atom_type= 1).
Atom no. 111, " HA " at (31.599, 26.956, 24.513),  was assigned atom type "H" (rec_index= 2, atom_type= 2).
Atom no. 112, " C  " at (30.937, 24.954, 24.956),  was assigned atom type "C" (rec_index= 1, atom_type= 1).
Atom no. 113, " O  " at (32.064, 24.535, 25.232),  was assigned atom type "OA" (rec_index= 5, atom_type= 5).
Atom no. 114, " CB " at (30.328, 27.018, 26.257),  was assigned atom type "C" (rec_index= 1, atom_type= 1).
Atom no. 115, " HB1" at (29.350, 26.618, 26.612),  was assigned atom type "H" (rec_index= 2, atom_type= 2).
Atom no. 116, " HB2" at (31.002, 26.583, 27.032),  was assigned atom type "H" (rec_index= 2, atom_type= 2).
Atom no. 117, " CG " at (30.342, 28.544, 26.329),  was assigned atom type "C" (rec_index= 1, atom_type= 1).
Atom no. 118, " HG1" at (29.823, 28.986, 25.447),  was assigned atom type "H" (rec_index= 2, atom_type= 2).
Atom no. 119, " HG2" at (31.370, 28.938, 26.155),  was assigned atom type "H" (rec_index= 2, atom_type= 2).
Atom no. 120, " CD " at (29.763, 29.096, 27.630),  was assigned atom type "C" (rec_index= 1, atom_type= 1).
Atom no. 121, " NE2" at (29.958, 30.385, 27.855),  was assigned atom type "N" (rec_index= 4, atom_type= 4).
Atom no. 122, "1HE2" at (29.571, 30.754, 28.724),  was assigned atom type "HD" (rec_index= 3, atom_type= 3).
Atom no. 123, "2HE2" at (30.469, 30.983, 27.205),  was assigned atom type "HD" (rec_index= 3, atom_type= 3).
Atom no. 124, " OE1" at (29.146, 28.373, 28.415),  was assigned atom type "OA" (rec_index= 5, atom_type= 5).
Atom no. 125, " N  " at (29.904, 24.151, 24.700),  was assigned atom type "N" (rec_index= 4, atom_type= 4).
Atom no. 126, " HN " at (29.002, 24.568, 24.470),  was assigned atom type "HD" (rec_index= 3, atom_type= 3).
Atom no. 127, " CA " at (30.018, 22.696, 24.737),  was assigned atom type "C" (rec_index= 1, atom_type= 1).
Atom no. 128, " HA " at (30.578, 22.409, 25.657),  was assigned atom type "H" (rec_index= 2, atom_type= 2).
Atom no. 129, " C  " at (30.802, 22.207, 23.521),  was assigned atom type "C" (rec_index= 1, atom_type= 1).
Atom no. 130, " O  " at (31.833, 21.549, 23.669),  was assigned atom type "OA" (rec_index= 5, atom_type= 5).
Atom no. 131, " CB " at (28.626, 22.058, 24.796),  was assigned atom type "C" (rec_index= 1, atom_type= 1).
Atom no. 132, " HB1" at (28.063, 22.444, 25.678),  was assigned atom type "H" (rec_index= 2, atom_type= 2).
Atom no. 133, " HB2" at (27.988, 22.450, 23.970),  was assigned atom type "H" (rec_index= 2, atom_type= 2).
Atom no. 134, " CG " at (28.614, 20.523, 24.791),  was assigned atom type "C" (rec_index= 1, atom_type= 1).
Atom no. 135, " HG1" at (27.586, 20.149, 24.575),  was assigned atom type "H" (rec_index= 2, atom_type= 2).
Atom no. 136, " HG2" at (29.155, 20.139, 23.895),  was assigned atom type "H" (rec_index= 2, atom_type= 2).
Atom no. 137, " SD " at (29.259, 19.740, 26.291),  was assigned atom type "SA" (rec_index= 6, atom_type= 6).
Atom no. 138, " CE " at (28.008, 20.226, 27.479),  was assigned atom type "C" (rec_index= 1, atom_type= 1).
Atom no. 139, " HE1" at (28.405, 19.744, 28.403),  was assigned atom type "H" (rec_index= 2, atom_type= 2).
Atom no. 140, " HE2" at (26.959, 19.962, 27.210),  was assigned atom type "H" (rec_index= 2, atom_type= 2).
Atom no. 141, " HE3" at (27.812, 21.321, 27.553),  was assigned atom type "H" (rec_index= 2, atom_type= 2).
Atom no. 142, " N  " at (30.320, 22.530, 22.323),  was assigned atom type "N" (rec_index= 4, atom_type= 4).
Atom no. 143, " HN " at (29.413, 22.993, 22.260),  was assigned atom type "HD" (rec_index= 3, atom_type= 3).
Atom no. 144, " CA " at (31.061, 22.236, 21.089),  was assigned atom type "C" (rec_index= 1, atom_type= 1).
Atom no. 145, " HA " at (31.008, 21.142, 20.881),  was assigned atom type "H" (rec_index= 2, atom_type= 2).
Atom no. 146, " C  " at (32.522, 22.645, 21.258),  was assigned atom type "C" (rec_index= 1, atom_type= 1).
Atom no. 147, " O  " at (33.441, 21.861, 20.993),  was assigned atom type "OA" (rec_index= 5, atom_type= 5).
Atom no. 148, " CB " at (30.499, 23.015, 19.872),  was assigned atom type "C" (rec_index= 1, atom_type= 1).
Atom no. 149, " HB " at (30.474, 24.099, 20.132),  was assigned atom type "H" (rec_index= 2, atom_type= 2).
Atom no. 150, " CG1" at (31.400, 22.836, 18.653),  was assigned atom type "C" (rec_index= 1, atom_type= 1).
Atom no. 151, "1HG1" at (32.440, 23.163, 18.885),  was assigned atom type "H" (rec_index= 2, atom_type= 2).
Atom no. 152, "2HG1" at (30.992, 23.357, 17.756),  was assigned atom type "H" (rec_index= 2, atom_type= 2).
Atom no. 153, "3HG1" at (31.371, 21.791, 18.266),  was assigned atom type "H" (rec_index= 2, atom_type= 2).
Atom no. 154, " CG2" at (29.088, 22.571, 19.557),  was assigned atom type "C" (rec_index= 1, atom_type= 1).
Atom no. 155, "1HG2" at (28.430, 22.702, 20.447),  was assigned atom type "H" (rec_index= 2, atom_type= 2).
Atom no. 156, "2HG2" at (29.059, 21.526, 19.170),  was assigned atom type "H" (rec_index= 2, atom_type= 2).
Atom no. 157, "3HG2" at (28.680, 23.092, 18.660),  was assigned atom type "H" (rec_index= 2, atom_type= 2).
Atom no. 158, " N  " at (32.715, 23.877, 21.718),  was assigned atom type "N" (rec_index= 4, atom_type= 4).
Atom no. 159, " HN " at (31.902, 24.442, 21.963),  was assigned atom type "HD" (rec_index= 3, atom_type= 3).
Atom no. 160, " CA " at (34.045, 24.451, 21.885),  was assigned atom type "C" (rec_index= 1, atom_type= 1).
Atom no. 161, " HA " at (34.547, 24.440, 20.889),  was assigned atom type "H" (rec_index= 2, atom_type= 2).
Atom no. 162, " C  " at (34.927, 23.668, 22.860),  was assigned atom type "C" (rec_index= 1, atom_type= 1).
Atom no. 163, " O  " at (36.129, 23.547, 22.639),  was assigned atom type "OA" (rec_index= 5, atom_type= 5).
Atom no. 164, " CB " at (33.938, 25.905, 22.335),  was assigned atom type "C" (rec_index= 1, atom_type= 1).
Atom no. 165, " HB1" at (33.152, 26.041, 23.114),  was assigned atom type "H" (rec_index= 2, atom_type= 2).
Atom no. 166, " HB2" at (33.499, 26.554, 21.542),  was assigned atom type "H" (rec_index= 2, atom_type= 2).
Atom no. 167, " OG " at (35.192, 26.380, 22.766),  was assigned atom type "OA" (rec_index= 5, atom_type= 5).
Atom no. 168, " HG " at (35.125, 27.285, 23.046),  was assigned atom type "HD" (rec_index= 3, atom_type= 3).
Atom no. 169, " N  " at (34.334, 23.156, 23.936),  was assigned atom type "N" (rec_index= 4, atom_type= 4).
Atom no. 170, " HN " at (33.338, 23.322, 24.080),  was assigned atom type "HD" (rec_index= 3, atom_type= 3).
Atom no. 171, " CA " at (35.072, 22.362, 24.918),  was assigned atom type "C" (rec_index= 1, atom_type= 1).
Atom no. 172, " HA " at (36.002, 22.913, 25.191),  was assigned atom type "H" (rec_index= 2, atom_type= 2).
Atom no. 173, " C  " at (35.465, 21.018, 24.326),  was assigned atom type "C" (rec_index= 1, atom_type= 1).
Atom no. 174, " O  " at (36.553, 20.528, 24.580),  was assigned atom type "OA" (rec_index= 5, atom_type= 5).
Atom no. 175, " CB " at (34.245, 22.155, 26.180),  was assigned atom type "C" (rec_index= 1, atom_type= 1).
Atom no. 176, " HB1" at (33.957, 23.141, 26.614),  was assigned atom type "H" (rec_index= 2, atom_type= 2).
Atom no. 177, " HB2" at (34.770, 21.509, 26.922),  was assigned atom type "H" (rec_index= 2, atom_type= 2).
Atom no. 178, " HB3" at (33.358, 21.504, 25.996),  was assigned atom type "H" (rec_index= 2, atom_type= 2).
Atom no. 179, " N  " at (34.575, 20.418, 23.546),  was assigned atom type "N" (rec_index= 4, atom_type= 4).
Atom no. 180, " HN " at (33.683, 20.875, 23.357),  was assigned atom type "HD" (rec_index= 3, atom_type= 3).
Atom no. 181, " CA " at (34.856, 19.109, 22.953),  was assigned atom type "C" (rec_index= 1, atom_type= 1).
Atom no. 182, " HA " at (35.241, 18.447, 23.764),  was assigned atom type "H" (rec_index= 2, atom_type= 2).
Atom no. 183, " C  " at (35.930, 19.181, 21.865),  was assigned atom type "C" (rec_index= 1, atom_type= 1).
Atom no. 184, " O  " at (36.821, 18.329, 21.824),  was assigned atom type "OA" (rec_index= 5, atom_type= 5).
Atom no. 185, " CB " at (33.583, 18.475, 22.405),  was assigned atom type "C" (rec_index= 1, atom_type= 1).
Atom no. 186, " HB1" at (33.144, 19.123, 21.611),  was assigned atom type "H" (rec_index= 2, atom_type= 2).
Atom no. 187, " HB2" at (33.834, 17.570, 21.804),  was assigned atom type "H" (rec_index= 2, atom_type= 2).
Atom no. 188, " CG " at (32.520, 18.133, 23.450),  was assigned atom type "C" (rec_index= 1, atom_type= 1).
Atom no. 189, " HG " at (32.151, 19.086, 23.895),  was assigned atom type "H" (rec_index= 2, atom_type= 2).
Atom no. 190, " CD1" at (31.349, 17.441, 22.778),  was assigned atom type "C" (rec_index= 1, atom_type= 1).
Atom no. 191, "1HD1" at (30.930, 18.069, 21.957),  was assigned atom type "H" (rec_index= 2, atom_type= 2).
Atom no. 192, "2HD1" at (30.564, 17.152, 23.515),  was assigned atom type "H" (rec_index= 2, atom_type= 2).
Atom no. 193, "3HD1" at (31.625, 16.423, 22.417),  was assigned atom type "H" (rec_index= 2, atom_type= 2).
Atom no. 194, " CD2" at (33.093, 17.274, 24.574),  was assigned atom type "C" (rec_index= 1, atom_type= 1).
Atom no. 195, "1HD2" at (33.954, 17.783, 25.068),  was assigned atom type "H" (rec_index= 2, atom_type= 2).
Atom no. 196, "2HD2" at (33.369, 16.256, 24.213),  was assigned atom type "H" (rec_index= 2, atom_type= 2).
Atom no. 197, "3HD2" at (32.308, 16.985, 25.311),  was assigned atom type "H" (rec_index= 2, atom_type= 2).
Atom no. 198, " N  " at (35.861, 20.203, 21.008),  was assigned atom type "N" (rec_index= 4, atom_type= 4).
Atom no. 199, " HN " at (35.065, 20.839, 21.059),  was assigned atom type "HD" (rec_index= 3, atom_type= 3).
Atom no. 200, " CA " at (36.896, 20.436, 19.997),  was assigned atom type "C" (rec_index= 1, atom_type= 1).
Atom no. 201, " HA " at (36.944, 19.547, 19.325),  was assigned atom type "H" (rec_index= 2, atom_type= 2).
Atom no. 202, " C  " at (38.252, 20.606, 20.677),  was assigned atom type "C" (rec_index= 1, atom_type= 1).
Atom no. 203, " O  " at (39.213, 19.919, 20.329),  was assigned atom type "OA" (rec_index= 5, atom_type= 5).
Atom no. 204, " CB " at (36.587, 21.676, 19.148),  was assigned atom type "C" (rec_index= 1, atom_type= 1).
Atom no. 205, " HB1" at (36.522, 22.567, 19.816),  was assigned atom type "H" (rec_index= 2, atom_type= 2).
Atom no. 206, " HB2" at (37.484, 21.932, 18.538),  was assigned atom type "H" (rec_index= 2, atom_type= 2).
Atom no. 207, " CG " at (35.355, 21.644, 18.236),  was assigned atom type "C" (rec_index= 1, atom_type= 1).
Atom no. 208, " HG " at (34.472, 21.368, 18.859),  was assigned atom type "H" (rec_index= 2, atom_type= 2).
Atom no. 209, " CD1" at (35.097, 23.044, 17.636),  was assigned atom type "C" (rec_index= 1, atom_type= 1).
Atom no. 210, "1HD1" at (34.201, 23.021, 16.973),  was assigned atom type "H" (rec_index= 2, atom_type= 2).
Atom no. 211, "2HD1" at (35.995, 23.443, 17.109),  was assigned atom type "H" (rec_index= 2, atom_type= 2).
Atom no. 212, "3HD1" at (35.010, 23.826, 18.426),  was assigned atom type "H" (rec_index= 2, atom_type= 2).
Atom no. 213, " CD2" at (35.505, 20.592, 17.139),  was assigned atom type "C" (rec_index= 1, atom_type= 1).
Atom no. 214, "1HD2" at (34.609, 20.569, 16.476),  was assigned atom type "H" (rec_index= 2, atom_type= 2).
Atom no. 215, "2HD2" at (35.726, 19.585, 17.565),  was assigned atom type "H" (rec_index= 2, atom_type= 2).
Atom no. 216, "3HD2" at (36.443, 20.740, 16.555),  was assigned atom type "H" (rec_index= 2, atom_type= 2).
Atom no. 217, " N  " at (38.312, 21.520, 21.648),  was assigned atom type "N" (rec_index= 4, atom_type= 4).
Atom no. 218, " HN " at (37.486, 22.090, 21.832),  was assigned atom type "HD" (rec_index= 3, atom_type= 3).
Atom no. 219, " CA " at (39.514, 21.743, 22.465),  was assigned atom type "C" (rec_index= 1, atom_type= 1).
Atom no. 220, " HA " at (40.319, 22.139, 21.803),  was assigned atom type "H" (rec_index= 2, atom_type= 2).
Atom no. 221, " C  " at (40.027, 20.469, 23.135),  was assigned atom type "C" (rec_index= 1, atom_type= 1).
Atom no. 222, " O  " at (41.220, 20.344, 23.396),  was assigned atom type "OA" (rec_index= 5, atom_type= 5).
Atom no. 223, " CB " at (39.240, 22.780, 23.563),  was assigned atom type "C" (rec_index= 1, atom_type= 1).
Atom no. 224, " HB1" at (38.290, 22.550, 24.100),  was assigned atom type "H" (rec_index= 2, atom_type= 2).
Atom no. 225, " HB2" at (39.959, 22.665, 24.408),  was assigned atom type "H" (rec_index= 2, atom_type= 2).
Atom no. 226, " CG " at (39.238, 24.199, 23.045),  was assigned atom type "C" (rec_index= 1, atom_type= 1).
Atom no. 227, " OD1" at (39.454, 24.403, 21.830),  was assigned atom type "OA" (rec_index= 5, atom_type= 5).
Atom no. 228, " OD2" at (39.017, 25.119, 23.865),  was assigned atom type "OA" (rec_index= 5, atom_type= 5).
Atom no. 229, " N  " at (39.117, 19.544, 23.427),  was assigned atom type "N" (rec_index= 4, atom_type= 4).
Atom no. 230, " HN " at (38.143, 19.715, 23.178),  was assigned atom type "HD" (rec_index= 3, atom_type= 3).
Atom no. 231, " CA " at (39.466, 18.295, 24.090),  was assigned atom type "C" (rec_index= 1, atom_type= 1).
Atom no. 232, " HA " at (40.235, 18.526, 24.864),  was assigned atom type "H" (rec_index= 2, atom_type= 2).
Atom no. 233, " C  " at (40.065, 17.257, 23.136),  was assigned atom type "C" (rec_index= 1, atom_type= 1).
Atom no. 234, " O  " at (40.639, 16.270, 23.590),  was assigned atom type "OA" (rec_index= 5, atom_type= 5).
Atom no. 235, " CB " at (38.241, 17.720, 24.810),  was assigned atom type "C" (rec_index= 1, atom_type= 1).
Atom no. 236, " HB1" at (38.508, 16.764, 25.318),  was assigned atom type "H" (rec_index= 2, atom_type= 2).
Atom no. 237, " HB2" at (37.372, 17.598, 24.122),  was assigned atom type "H" (rec_index= 2, atom_type= 2).
Atom no. 238, " HB3" at (37.789, 18.455, 25.516),  was assigned atom type "H" (rec_index= 2, atom_type= 2).
Atom no. 239, " N  " at (39.944, 17.479, 21.826),  was assigned atom type "N" (rec_index= 4, atom_type= 4).
Atom no. 240, " HN " at (39.566, 18.369, 21.500),  was assigned atom type "HD" (rec_index= 3, atom_type= 3).
Atom no. 241, " CA " at (40.346, 16.463, 20.849),  was assigned atom type "C" (rec_index= 1, atom_type= 1).
Atom no. 242, " HA " at (39.682, 15.580, 21.001),  was assigned atom type "H" (rec_index= 2, atom_type= 2).
Atom no. 243, " C  " at (41.791, 15.972, 21.000),  was assigned atom type "C" (rec_index= 1, atom_type= 1).
Atom no. 244, " O  " at (42.708, 16.774, 21.132),  was assigned atom type "OA" (rec_index= 5, atom_type= 5).
Atom no. 245, " CB " at (40.116, 16.960, 19.418),  was assigned atom type "C" (rec_index= 1, atom_type= 1).
Atom no. 246, " HB1" at (40.839, 16.496, 18.707),  was assigned atom type "H" (rec_index= 2, atom_type= 2).
Atom no. 247, " HB2" at (40.420, 18.027, 19.306),  was assigned atom type "H" (rec_index= 2, atom_type= 2).
Atom no. 248, " CG " at (38.676, 16.744, 18.964),  was assigned atom type "C" (rec_index= 1, atom_type= 1).
Atom no. 249, " HG1" at (37.953, 17.151, 19.709),  was assigned atom type "H" (rec_index= 2, atom_type= 2).
Atom no. 250, " HG2" at (38.424, 17.398, 18.097),  was assigned atom type "H" (rec_index= 2, atom_type= 2).
Atom no. 251, " CD " at (38.384, 15.292, 18.656),  was assigned atom type "C" (rec_index= 1, atom_type= 1).
Atom no. 252, " OE1" at (38.737, 14.836, 17.552),  was assigned atom type "OA" (rec_index= 5, atom_type= 5).
Atom no. 253, " OE2" at (37.795, 14.601, 19.506),  was assigned atom type "OA" (rec_index= 5, atom_type= 5).
Atom no. 254, " N  " at (41.991, 14.643, 20.963),  was assigned atom type "N" (rec_index= 4, atom_type= 4).
Atom no. 255, " CA " at (43.328, 14.073, 21.053),  was assigned atom type "C" (rec_index= 1, atom_type= 1).
Atom no. 256, " HA " at (43.892, 14.497, 21.917),  was assigned atom type "H" (rec_index= 2, atom_type= 2).
Atom no. 257, " C  " at (44.073, 14.284, 19.752),  was assigned atom type "C" (rec_index= 1, atom_type= 1).
Atom no. 258, " O  " at (43.457, 14.641, 18.750),  was assigned atom type "OA" (rec_index= 5, atom_type= 5).
Atom no. 259, " CB " at (43.052, 12.580, 21.247),  was assigned atom type "C" (rec_index= 1, atom_type= 1).
Atom no. 260, " HB1" at (43.891, 11.915, 20.935),  was assigned atom type "H" (rec_index= 2, atom_type= 2).
Atom no. 261, " HB2" at (43.029, 12.254, 22.313),  was assigned atom type "H" (rec_index= 2, atom_type= 2).
Atom no. 262, " CG " at (41.791, 12.349, 20.515),  was assigned atom type "C" (rec_index= 1, atom_type= 1).
Atom no. 263, " HG1" at (41.945, 12.039, 19.455),  was assigned atom type "H" (rec_index= 2, atom_type= 2).
Atom no. 264, " HG2" at (41.247, 11.434, 20.848),  was assigned atom type "H" (rec_index= 2, atom_type= 2).
Atom no. 265, " CD " at (40.983, 13.608, 20.657),  was assigned atom type "C" (rec_index= 1, atom_type= 1).
Atom no. 266, " HD1" at (40.154, 13.540, 21.400),  was assigned atom type "H" (rec_index= 2, atom_type= 2).
Atom no. 267, " HD2" at (40.337, 13.841, 19.778),  was assigned atom type "H" (rec_index= 2, atom_type= 2).
Atom no. 268, " N  " at (45.391, 14.068, 19.756),  was assigned atom type "N" (rec_index= 4, atom_type= 4).
Atom no. 269, " CA " at (46.128, 14.230, 18.516),  was assigned atom type "C" (rec_index= 1, atom_type= 1).
Atom no. 270, " HA " at (45.759, 15.128, 17.968),  was assigned atom type "H" (rec_index= 2, atom_type= 2).
Atom no. 271, " C  " at (46.026, 12.994, 17.621),  was assigned atom type "C" (rec_index= 1, atom_type= 1).
Atom no. 272, " O  " at (45.613, 11.924, 18.072),  was assigned atom type "OA" (rec_index= 5, atom_type= 5).
Atom no. 273, " CB " at (47.563, 14.463, 18.994),  was assigned atom type "C" (rec_index= 1, atom_type= 1).
Atom no. 274, " HB1" at (47.859, 15.538, 19.023),  was assigned atom type "H" (rec_index= 2, atom_type= 2).
Atom no. 275, " HB2" at (48.339, 14.134, 18.264),  was assigned atom type "H" (rec_index= 2, atom_type= 2).
Atom no. 276, " CG " at (47.651, 13.781, 20.312),  was assigned atom type "C" (rec_index= 1, atom_type= 1).
Atom no. 277, " HG1" at (48.370, 14.276, 21.006),  was assigned atom type "H" (rec_index= 2, atom_type= 2).
Atom no. 278, " HG2" at (48.159, 12.790, 20.251),  was assigned atom type "H" (rec_index= 2, atom_type= 2).
Atom no. 279, " CD " at (46.263, 13.688, 20.883),  was assigned atom type "C" (rec_index= 1, atom_type= 1).
Atom no. 280, " HD1" at (46.106, 14.289, 21.809),  was assigned atom type "H" (rec_index= 2, atom_type= 2).
Atom no. 281, " HD2" at (46.019, 12.700, 21.340),  was assigned atom type "H" (rec_index= 2, atom_type= 2).
Atom no. 282, " N  " at (46.379, 13.149, 16.350),  was assigned atom type "N" (rec_index= 4, atom_type= 4).
Atom no. 283, " HN " at (46.601, 14.081, 16.000),  was assigned atom type "HD" (rec_index= 3, atom_type= 3).
Atom no. 284, " CA " at (46.454, 12.007, 15.449),  was assigned atom type "C" (rec_index= 1, atom_type= 1).
Atom no. 285, " HA " at (45.693, 11.252, 15.756),  was assigned atom type "H" (rec_index= 2, atom_type= 2).
Atom no. 286, " C  " at (47.839, 11.398, 15.586),  was assigned atom type "C" (rec_index= 1, atom_type= 1).
Atom no. 287, " O  " at (48.838, 12.072, 15.365),  was assigned atom type "OA" (rec_index= 5, atom_type= 5).
Atom no. 288, " CB " at (46.210, 12.396, 13.987),  was assigned atom type "C" (rec_index= 1, atom_type= 1).
Atom no. 289, " HB " at (46.947, 13.177, 13.687),  was assigned atom type "H" (rec_index= 2, atom_type= 2).
Atom no. 290, " CG1" at (44.790, 12.945, 13.804),  was assigned atom type "C" (rec_index= 1, atom_type= 1).
Atom no. 291, "1HG1" at (44.518, 13.636, 14.636),  was assigned atom type "H" (rec_index= 2, atom_type= 2).
Atom no. 292, "2HG1" at (44.028, 12.149, 13.975),  was assigned atom type "H" (rec_index= 2, atom_type= 2).
Atom no. 293, " CG2" at (46.383, 11.169, 13.092),  was assigned atom type "C" (rec_index= 1, atom_type= 1).
Atom no. 294, "1HG2" at (46.205, 11.452, 12.028),  was assigned atom type "H" (rec_index= 2, atom_type= 2).
Atom no. 295, "2HG2" at (45.736, 10.320, 13.414),  was assigned atom type "H" (rec_index= 2, atom_type= 2).
Atom no. 296, "3HG2" at (47.375, 10.680, 13.237),  was assigned atom type "H" (rec_index= 2, atom_type= 2).
Atom no. 297, " CD1" at (44.590, 13.608, 12.460),  was assigned atom type "C" (rec_index= 1, atom_type= 1).
Atom no. 298, "1HD1" at (43.557, 14.007, 12.327),  was assigned atom type "H" (rec_index= 2, atom_type= 2).
Atom no. 299, "2HD1" at (44.862, 12.917, 11.628),  was assigned atom type "H" (rec_index= 2, atom_type= 2).
Atom no. 300, "3HD1" at (45.352, 14.404, 12.289),  was assigned atom type "H" (rec_index= 2, atom_type= 2).
Atom no. 301, " N  " at (47.888, 10.130, 15.970),  was assigned atom type "N" (rec_index= 4, atom_type= 4).
Atom no. 302, " HN " at (47.017, 9.617, 16.105),  was assigned atom type "HD" (rec_index= 3, atom_type= 3).
Atom no. 303, " CA " at (49.149, 9.456, 16.203),  was assigned atom type "C" (rec_index= 1, atom_type= 1).
Atom no. 304, " HA " at (49.935, 10.228, 16.372),  was assigned atom type "H" (rec_index= 2, atom_type= 2).
Atom no. 305, " C  " at (49.535, 8.637, 14.986),  was assigned atom type "C" (rec_index= 1, atom_type= 1).
Atom no. 306, " O  " at (48.691, 8.245, 14.187),  was assigned atom type "OA" (rec_index= 5, atom_type= 5).
Atom no. 307, " CB " at (49.067, 8.568, 17.448),  was assigned atom type "C" (rec_index= 1, atom_type= 1).
Atom no. 308, " HB1" at (48.398, 7.698, 17.252),  was assigned atom type "H" (rec_index= 2, atom_type= 2).
Atom no. 309, " HB2" at (50.037, 8.040, 17.605),  was assigned atom type "H" (rec_index= 2, atom_type= 2).
Atom no. 310, " CG " at (48.642, 9.276, 18.736),  was assigned atom type "C" (rec_index= 1, atom_type= 1).
Atom no. 311, " HG " at (47.622, 9.698, 18.581),  was assigned atom type "H" (rec_index= 2, atom_type= 2).
Atom no. 312, " CD1" at (48.579, 8.289, 19.917),  was assigned atom type "C" (rec_index= 1, atom_type= 1).
Atom no. 313, "1HD1" at (47.886, 7.447, 19.683),  was assigned atom type "H" (rec_index= 2, atom_type= 2).
Atom no. 314, "2HD1" at (48.306, 8.799, 20.870),  was assigned atom type "H" (rec_index= 2, atom_type= 2).
Atom no. 315, "3HD1" at (49.592, 7.925, 20.209),  was assigned atom type "H" (rec_index= 2, atom_type= 2).
Atom no. 316, " CD2" at (49.582, 10.418, 19.054),  was assigned atom type "C" (rec_index= 1, atom_type= 1).
Atom no. 317, "1HD2" at (49.628, 11.132, 18.199),  was assigned atom type "H" (rec_index= 2, atom_type= 2).
Atom no. 318, "2HD2" at (50.595, 10.054, 19.346),  was assigned atom type "H" (rec_index= 2, atom_type= 2).
Atom no. 319, "3HD2" at (49.309, 10.928, 20.007),  was assigned atom type "H" (rec_index= 2, atom_type= 2).
Atom no. 320, " N  " at (50.827, 8.378, 14.865),  was assigned atom type "N" (rec_index= 4, atom_type= 4).
Atom no. 321, " HN " at (51.465, 8.716, 15.585),  was assigned atom type "HD" (rec_index= 3, atom_type= 3).
Atom no. 322, " CA " at (51.369, 7.631, 13.747),  was assigned atom type "C" (rec_index= 1, atom_type= 1).
Atom no. 323, " HA " at (50.617, 7.610, 12.924),  was assigned atom type "H" (rec_index= 2, atom_type= 2).
Atom no. 324, " C  " at (51.666, 6.214, 14.182),  was assigned atom type "C" (rec_index= 1, atom_type= 1).
Atom no. 325, " O  " at (51.912, 5.957, 15.355),  was assigned atom type "OA" (rec_index= 5, atom_type= 5).
Atom no. 326, " CB " at (52.648, 8.299, 13.240),  was assigned atom type "C" (rec_index= 1, atom_type= 1).
Atom no. 327, " HB1" at (53.316, 7.555, 12.747),  was assigned atom type "H" (rec_index= 2, atom_type= 2).
Atom no. 328, " HB2" at (53.304, 8.598, 14.090),  was assigned atom type "H" (rec_index= 2, atom_type= 2).
Atom no. 329, " CG " at (52.381, 9.471, 12.328),  was assigned atom type "A" (rec_index= 0, atom_type= 0).
Atom no. 330, " CD1" at (52.630, 9.374, 10.966),  was assigned atom type "A" (rec_index= 0, atom_type= 0).
Atom no. 331, " HD1" at (53.034, 8.433, 10.556),  was assigned atom type "H" (rec_index= 2, atom_type= 2).
Atom no. 332, " CD2" at (51.855, 10.664, 12.819),  was assigned atom type "A" (rec_index= 0, atom_type= 0).
Atom no. 333, " HD2" at (51.641, 10.762, 13.897),  was assigned atom type "H" (rec_index= 2, atom_type= 2).
Atom no. 334, " CE1" at (52.382, 10.430, 10.117),  was assigned atom type "A" (rec_index= 0, atom_type= 0).
Atom no. 335, " HE1" at (52.600, 10.334, 9.040),  was assigned atom type "H" (rec_index= 2, atom_type= 2).
Atom no. 336, " CE2" at (51.596, 11.733, 11.968),  was assigned atom type "A" (rec_index= 0, atom_type= 0).
Atom no. 337, " HE2" at (51.183, 12.674, 12.367),  was assigned atom type "H" (rec_index= 2, atom_type= 2).
Atom no. 338, " CZ " at (51.862, 11.605, 10.612),  was assigned atom type "A" (rec_index= 0, atom_type= 0).
Atom no. 339, " OH " at (51.633, 12.644, 9.727),  was assigned atom type "OA" (rec_index= 5, atom_type= 5).
Atom no. 340, " HH " at (51.815, 12.556, 8.799),  was assigned atom type "HD" (rec_index= 3, atom_type= 3).
Atom no. 341, " N  " at (51.641, 5.300, 13.222),  was assigned atom type "N" (rec_index= 4, atom_type= 4).
Atom no. 342, " HN " at (51.331, 5.570, 12.289),  was assigned atom type "HD" (rec_index= 3, atom_type= 3).
Atom no. 343, " CA " at (52.041, 3.931, 13.460),  was assigned atom type "C" (rec_index= 1, atom_type= 1).
Atom no. 344, " HA " at (51.541, 3.566, 14.387),  was assigned atom type "H" (rec_index= 2, atom_type= 2).
Atom no. 345, " C  " at (53.553, 3.846, 13.649),  was assigned atom type "C" (rec_index= 1, atom_type= 1).
Atom no. 346, " O  " at (54.313, 4.553, 12.985),  was assigned atom type "OA" (rec_index= 5, atom_type= 5).
Atom no. 347, " CB " at (51.611, 3.050, 12.287),  was assigned atom type "C" (rec_index= 1, atom_type= 1).
Atom no. 348, " HB1" at (50.507, 3.085, 12.132),  was assigned atom type "H" (rec_index= 2, atom_type= 2).
Atom no. 349, " HB2" at (51.935, 3.482, 11.311),  was assigned atom type "H" (rec_index= 2, atom_type= 2).
Atom no. 350, " OG " at (52.069, 1.725, 12.444),  was assigned atom type "OA" (rec_index= 5, atom_type= 5).
Atom no. 351, " HG " at (51.802, 1.178, 11.715),  was assigned atom type "HD" (rec_index= 3, atom_type= 3).
Atom no. 352, " N  " at (53.984, 2.985, 14.564),  was assigned atom type "N" (rec_index= 4, atom_type= 4).
Atom no. 353, " HN " at (53.308, 2.538, 15.183),  was assigned atom type "HD" (rec_index= 3, atom_type= 3).
Atom no. 354, " CA " at (55.396, 2.662, 14.706),  was assigned atom type "C" (rec_index= 1, atom_type= 1).
Atom no. 355, " HA " at (55.985, 3.607, 14.770),  was assigned atom type "H" (rec_index= 2, atom_type= 2).
Atom no. 356, " C  " at (55.827, 1.885, 13.471),  was assigned atom type "C" (rec_index= 1, atom_type= 1).
Atom no. 357, " HC " at (55.114, 1.200, 12.982),  was assigned atom type "H" (rec_index= 2, atom_type= 2).
Atom no. 358, " O  " at (56.961, 2.012, 13.012),  was assigned atom type "OA" (rec_index= 5, atom_type= 5).
Atom no. 359, " CB " at (55.641, 1.828, 15.966),  was assigned atom type "C" (rec_index= 1, atom_type= 1).
Atom no. 360, " HB1" at (56.723, 1.581, 16.075),  was assigned atom type "H" (rec_index= 2, atom_type= 2).
Atom no. 361, " HB2" at (55.005, 0.912, 15.984),  was assigned atom type "H" (rec_index= 2, atom_type= 2).
Atom no. 362, " HB3" at (55.240, 2.330, 16.877),  was assigned atom type "H" (rec_index= 2, atom_type= 2).
Atom no. 363, " N  " at (57.513, -3.334, 5.348),  was assigned atom type "N" (rec_index= 4, atom_type= 4).
Atom no. 364, " HN1" at (58.137, -3.090, 4.579),  was assigned atom type "HD" (rec_index= 3, atom_type= 3).
Atom no. 365, " HN2" at (58.003, -3.819, 6.099),  was assigned atom type "HD" (rec_index= 3, atom_type= 3).
Atom no. 366, " HN3" at (57.213, -2.512, 5.872),  was assigned atom type "HD" (rec_index= 3, atom_type= 3).
Atom no. 367, " CA " at (56.381, -4.106, 4.846),  was assigned atom type "C" (rec_index= 1, atom_type= 1).
Atom no. 368, " HA " at (55.819, -3.481, 4.114),  was assigned atom type "H" (rec_index= 2, atom_type= 2).
Atom no. 369, " C  " at (55.448, -4.471, 5.995),  was assigned atom type "C" (rec_index= 1, atom_type= 1).
Atom no. 370, " O  " at (55.575, -3.933, 7.098),  was assigned atom type "OA" (rec_index= 5, atom_type= 5).
Atom no. 371, " CB " at (56.865, -5.382, 4.136),  was assigned atom type "C" (rec_index= 1, atom_type= 1).
Atom no. 372, " HB1" at (57.833, -5.212, 3.609),  was assigned atom type "H" (rec_index= 2, atom_type= 2).
Atom no. 373, " HB2" at (56.227, -5.623, 3.254),  was assigned atom type "H" (rec_index= 2, atom_type= 2).
Atom no. 374, " OG " at (56.949, -6.483, 5.031),  was assigned atom type "OA" (rec_index= 5, atom_type= 5).
Atom no. 375, " HG " at (57.248, -7.271, 4.593),  was assigned atom type "HD" (rec_index= 3, atom_type= 3).
Atom no. 376, " N  " at (54.510, -5.378, 5.719),  was assigned atom type "N" (rec_index= 4, atom_type= 4).
Atom no. 377, " HN " at (54.389, -5.683, 4.753),  was assigned atom type "HD" (rec_index= 3, atom_type= 3).
Atom no. 378, " CA " at (53.649, -5.951, 6.751),  was assigned atom type "C" (rec_index= 1, atom_type= 1).
Atom no. 379, " HA " at (53.171, -5.118, 7.317),  was assigned atom type "H" (rec_index= 2, atom_type= 2).
Atom no. 380, " C  " at (54.509, -6.765, 7.717),  was assigned atom type "C" (rec_index= 1, atom_type= 1).
Atom no. 381, " O  " at (54.941, -7.883, 7.402),  was assigned atom type "OA" (rec_index= 5, atom_type= 5).
Atom no. 382, " CB " at (52.539, -6.820, 6.128),  was assigned atom type "C" (rec_index= 1, atom_type= 1).
Atom no. 383, " HB1" at (51.928, -6.210, 5.422),  was assigned atom type "H" (rec_index= 2, atom_type= 2).
Atom no. 384, " HB2" at (52.984, -7.556, 5.419),  was assigned atom type "H" (rec_index= 2, atom_type= 2).
Atom no. 385, " CG " at (51.613, -7.549, 7.140),  was assigned atom type "C" (rec_index= 1, atom_type= 1).
Atom no. 386, " HG1" at (50.543, -7.414, 6.857),  was assigned atom type "H" (rec_index= 2, atom_type= 2).
Atom no. 387, " HG2" at (51.617, -7.022, 8.123),  was assigned atom type "H" (rec_index= 2, atom_type= 2).
Atom no. 388, " CD " at (51.937, -9.040, 7.327),  was assigned atom type "C" (rec_index= 1, atom_type= 1).
Atom no. 389, " OE1" at (52.692, -9.616, 6.509),  was assigned atom type "OA" (rec_index= 5, atom_type= 5).
Atom no. 390, " OE2" at (51.422, -9.642, 8.295),  was assigned atom type "OA" (rec_index= 5, atom_type= 5).
Atom no. 391, " N  " at (54.786, -6.164, 8.876),  was assigned atom type "N" (rec_index= 4, atom_type= 4).
Atom no. 392, " HN " at (54.596, -5.166, 8.968),  was assigned atom type "HD" (rec_index= 3, atom_type= 3).
Atom no. 393, " CA " at (55.350, -6.878, 10.018),  was assigned atom type "C" (rec_index= 1, atom_type= 1).
Atom no. 394, " HA " at (56.139, -7.586, 9.670),  was assigned atom type "H" (rec_index= 2, atom_type= 2).
Atom no. 395, " C  " at (54.192, -7.655, 10.633),  was assigned atom type "C" (rec_index= 1, atom_type= 1).
Atom no. 396, " O  " at (53.315, -8.135, 9.913),  was assigned atom type "OA" (rec_index= 5, atom_type= 5).
Atom no. 397, " CB " at (55.944, -5.891, 11.018),  was assigned atom type "C" (rec_index= 1, atom_type= 1).
Atom no. 398, " HB1" at (56.375, -6.436, 11.890),  was assigned atom type "H" (rec_index= 2, atom_type= 2).
Atom no. 399, " HB2" at (55.202, -5.121, 11.334),  was assigned atom type "H" (rec_index= 2, atom_type= 2).
Atom no. 400, " HB3" at (56.690, -5.214, 10.541),  was assigned atom type "H" (rec_index= 2, atom_type= 2).
Atom no. 401, " N  " at (54.164, -7.789, 11.952),  was assigned atom type "N" (rec_index= 4, atom_type= 4).
Atom no. 402, " HN " at (55.003, -7.624, 12.508),  was assigned atom type "HD" (rec_index= 3, atom_type= 3).
Atom no. 403, " CA " at (52.924, -8.173, 12.590),  was assigned atom type "C" (rec_index= 1, atom_type= 1).
Atom no. 404, " HA " at (52.472, -9.032, 12.041),  was assigned atom type "H" (rec_index= 2, atom_type= 2).
Atom no. 405, " C  " at (52.021, -6.953, 12.461),  was assigned atom type "C" (rec_index= 1, atom_type= 1).
Atom no. 406, " O  " at (52.207, -5.959, 13.163),  was assigned atom type "OA" (rec_index= 5, atom_type= 5).
Atom no. 407, " CB " at (53.132, -8.555, 14.053),  was assigned atom type "C" (rec_index= 1, atom_type= 1).
Atom no. 408, " HB1" at (53.981, -9.267, 14.179),  was assigned atom type "H" (rec_index= 2, atom_type= 2).
Atom no. 409, " HB2" at (53.538, -7.705, 14.650),  was assigned atom type "H" (rec_index= 2, atom_type= 2).
Atom no. 410, " OG " at (51.932, -9.062, 14.608),  was assigned atom type "OA" (rec_index= 5, atom_type= 5).
Atom no. 411, " HG " at (52.061, -9.300, 15.519),  was assigned atom type "HD" (rec_index= 3, atom_type= 3).
Atom no. 412, " N  " at (51.079, -7.016, 11.523),  was assigned atom type "N" (rec_index= 4, atom_type= 4).
Atom no. 413, " HN " at (51.057, -7.821, 10.897),  was assigned atom type "HD" (rec_index= 3, atom_type= 3).
Atom no. 414, " CA " at (50.074, -5.965, 11.362),  was assigned atom type "C" (rec_index= 1, atom_type= 1).
Atom no. 415, " HA " at (50.598, -5.003, 11.157),  was assigned atom type "H" (rec_index= 2, atom_type= 2).
Atom no. 416, " C  " at (49.244, -5.804, 12.641),  was assigned atom type "C" (rec_index= 1, atom_type= 1).
Atom no. 417, " O  " at (48.864, -4.689, 12.994),  was assigned atom type "OA" (rec_index= 5, atom_type= 5).
Atom no. 418, " CB " at (49.168, -6.287, 10.171),  was assigned atom type "C" (rec_index= 1, atom_type= 1).
Atom no. 419, " HB1" at (49.779, -6.407, 9.246),  was assigned atom type "H" (rec_index= 2, atom_type= 2).
Atom no. 420, " HB2" at (48.757, -7.319, 10.269),  was assigned atom type "H" (rec_index= 2, atom_type= 2).
Atom no. 421, " CG " at (48.040, -5.296, 9.929),  was assigned atom type "C" (rec_index= 1, atom_type= 1).
Atom no. 422, " HG1" at (48.408, -4.245, 9.986),  was assigned atom type "H" (rec_index= 2, atom_type= 2).
Atom no. 423, " HG2" at (47.326, -5.281, 10.786),  was assigned atom type "H" (rec_index= 2, atom_type= 2).
Atom no. 424, " SD " at (47.180, -5.602, 8.368),  was assigned atom type "SA" (rec_index= 6, atom_type= 6).
Atom no. 425, " CE " at (46.936, -7.377, 8.404),  was assigned atom type "C" (rec_index= 1, atom_type= 1).
Atom no. 426, " HE1" at (46.406, -7.566, 7.441),  was assigned atom type "H" (rec_index= 2, atom_type= 2).
Atom no. 427, " HE2" at (46.413, -7.761, 9.311),  was assigned atom type "H" (rec_index= 2, atom_type= 2).
Atom no. 428, " HE3" at (47.865, -7.976, 8.553),  was assigned atom type "H" (rec_index= 2, atom_type= 2).
Atom no. 429, " N  " at (48.968, -6.917, 13.323),  was assigned atom type "N" (rec_index= 4, atom_type= 4).
Atom no. 430, " HN " at (49.205, -7.821, 12.915),  was assigned atom type "HD" (rec_index= 3, atom_type= 3).
Atom no. 431, " CA " at (48.332, -6.874, 14.647),  was assigned atom type "C" (rec_index= 1, atom_type= 1).
Atom no. 432, " HA " at (47.419, -6.239, 14.567),  was assigned atom type "H" (rec_index= 2, atom_type= 2).
Atom no. 433, " C  " at (49.259, -6.236, 15.685),  was assigned atom type "C" (rec_index= 1, atom_type= 1).
Atom no. 434, " O  " at (48.798, -5.531, 16.578),  was assigned atom type "OA" (rec_index= 5, atom_type= 5).
Atom no. 435, " CB " at (47.894, -8.275, 15.118),  was assigned atom type "C" (rec_index= 1, atom_type= 1).
Atom no. 436, " HB1" at (48.626, -9.044, 14.777),  was assigned atom type "H" (rec_index= 2, atom_type= 2).
Atom no. 437, " HB2" at (48.017, -8.368, 16.222),  was assigned atom type "H" (rec_index= 2, atom_type= 2).
Atom no. 438, " CG " at (46.475, -8.674, 14.707),  was assigned atom type "C" (rec_index= 1, atom_type= 1).
Atom no. 439, " HG1" at (46.258, -9.717, 15.035),  was assigned atom type "H" (rec_index= 2, atom_type= 2).
Atom no. 440, " HG2" at (46.416, -8.802, 13.601),  was assigned atom type "H" (rec_index= 2, atom_type= 2).
Atom no. 441, " SD " at (45.163, -7.550, 15.280),  was assigned atom type "SA" (rec_index= 6, atom_type= 6).
Atom no. 442, " CE " at (45.511, -7.462, 17.041),  was assigned atom type "C" (rec_index= 1, atom_type= 1).
Atom no. 443, " HE1" at (44.707, -6.773, 17.392),  was assigned atom type "H" (rec_index= 2, atom_type= 2).
Atom no. 444, " HE2" at (46.550, -7.155, 17.306),  was assigned atom type "H" (rec_index= 2, atom_type= 2).
Atom no. 445, " HE3" at (45.559, -8.444, 17.566),  was assigned atom type "H" (rec_index= 2, atom_type= 2).
Atom no. 446, " N  " at (50.559, -6.491, 15.563),  was assigned atom type "N" (rec_index= 4, atom_type= 4).
Atom no. 447, " HN " at (50.867, -7.172, 14.869),  was assigned atom type "HD" (rec_index= 3, atom_type= 3).
Atom no. 448, " CA " at (51.558, -5.824, 16.395),  was assigned atom type "C" (rec_index= 1, atom_type= 1).
Atom no. 449, " HA1" at (52.584, -6.206, 16.184),  was assigned atom type "H" (rec_index= 2, atom_type= 2).
Atom no. 450, " HA2" at (51.473, -6.136, 17.462),  was assigned atom type "H" (rec_index= 2, atom_type= 2).
Atom no. 451, " C  " at (51.488, -4.314, 16.252),  was assigned atom type "C" (rec_index= 1, atom_type= 1).
Atom no. 452, " O  " at (51.386, -3.593, 17.242),  was assigned atom type "OA" (rec_index= 5, atom_type= 5).
Atom no. 453, " N  " at (51.520, -3.844, 15.007),  was assigned atom type "N" (rec_index= 4, atom_type= 4).
Atom no. 454, " HN " at (51.606, -4.506, 14.236),  was assigned atom type "HD" (rec_index= 3, atom_type= 3).
Atom no. 455, " CA " at (51.436, -2.415, 14.701),  was assigned atom type "C" (rec_index= 1, atom_type= 1).
Atom no. 456, " HA " at (52.292, -1.904, 15.200),  was assigned atom type "H" (rec_index= 2, atom_type= 2).
Atom no. 457, " C  " at (50.151, -1.777, 15.201),  was assigned atom type "C" (rec_index= 1, atom_type= 1).
Atom no. 458, " O  " at (50.172, -0.665, 15.719),  was assigned atom type "OA" (rec_index= 5, atom_type= 5).
Atom no. 459, " CB " at (51.554, -2.177, 13.193),  was assigned atom type "C" (rec_index= 1, atom_type= 1).
Atom no. 460, " HB1" at (51.221, -1.140, 12.953),  was assigned atom type "H" (rec_index= 2, atom_type= 2).
Atom no. 461, " HB2" at (50.776, -2.772, 12.660),  was assigned atom type "H" (rec_index= 2, atom_type= 2).
Atom no. 462, " CG " at (52.919, -2.435, 12.556),  was assigned atom type "C" (rec_index= 1, atom_type= 1).
Atom no. 463, " HG " at (53.212, -3.490, 12.768),  was assigned atom type "H" (rec_index= 2, atom_type= 2).
Atom no. 464, " CD1" at (52.816, -2.260, 11.054),  was assigned atom type "C" (rec_index= 1, atom_type= 1).
Atom no. 465, "1HD1" at (53.812, -2.448, 10.589),  was assigned atom type "H" (rec_index= 2, atom_type= 2).
Atom no. 466, "2HD1" at (52.401, -1.264, 10.773),  was assigned atom type "H" (rec_index= 2, atom_type= 2).
Atom no. 467, "3HD1" at (52.016, -2.897, 10.609),  was assigned atom type "H" (rec_index= 2, atom_type= 2).
Atom no. 468, " CD2" at (53.983, -1.513, 13.142),  was assigned atom type "C" (rec_index= 1, atom_type= 1).
Atom no. 469, "1HD2" at (54.979, -1.701, 12.677),  was assigned atom type "H" (rec_index= 2, atom_type= 2).
Atom no. 470, "2HD2" at (54.027, -1.592, 14.253),  was assigned atom type "H" (rec_index= 2, atom_type= 2).
Atom no. 471, "3HD2" at (53.688, -0.441, 13.059),  was assigned atom type "H" (rec_index= 2, atom_type= 2).
Atom no. 472, " N  " at (49.034, -2.477, 15.041),  was assigned atom type "N" (rec_index= 4, atom_type= 4).
Atom no. 473, " HN " at (49.086, -3.417, 14.647),  was assigned atom type "HD" (rec_index= 3, atom_type= 3).
Atom no. 474, " CA " at (47.734, -1.931, 15.416),  was assigned atom type "C" (rec_index= 1, atom_type= 1).
Atom no. 475, " HA " at (47.682, -0.878, 15.054),  was assigned atom type "H" (rec_index= 2, atom_type= 2).
Atom no. 476, " C  " at (47.541, -1.923, 16.925),  was assigned atom type "C" (rec_index= 1, atom_type= 1).
Atom no. 477, " O  " at (46.875, -1.032, 17.453),  was assigned atom type "OA" (rec_index= 5, atom_type= 5).
Atom no. 478, " CB " at (46.605, -2.722, 14.748),  was assigned atom type "C" (rec_index= 1, atom_type= 1).
Atom no. 479, " HB1" at (46.680, -3.801, 15.019),  was assigned atom type "H" (rec_index= 2, atom_type= 2).
Atom no. 480, " HB2" at (45.627, -2.469, 15.221),  was assigned atom type "H" (rec_index= 2, atom_type= 2).
Atom no. 481, " CG " at (46.511, -2.566, 13.224),  was assigned atom type "C" (rec_index= 1, atom_type= 1).
Atom no. 482, " HG " at (47.542, -2.615, 12.803),  was assigned atom type "H" (rec_index= 2, atom_type= 2).
Atom no. 483, " CD1" at (45.701, -3.698, 12.630),  was assigned atom type "C" (rec_index= 1, atom_type= 1).
Atom no. 484, "1HD1" at (46.145, -4.683, 12.905),  was assigned atom type "H" (rec_index= 2, atom_type= 2).
Atom no. 485, "2HD1" at (45.585, -3.590, 11.526),  was assigned atom type "H" (rec_index= 2, atom_type= 2).
Atom no. 486, "3HD1" at (44.626, -3.634, 12.918),  was assigned atom type "H" (rec_index= 2, atom_type= 2).
Atom no. 487, " CD2" at (45.904, -1.221, 12.848),  was assigned atom type "C" (rec_index= 1, atom_type= 1).
Atom no. 488, "1HD2" at (46.501, -0.387, 13.286),  was assigned atom type "H" (rec_index= 2, atom_type= 2).
Atom no. 489, "2HD2" at (44.829, -1.157, 13.136),  was assigned atom type "H" (rec_index= 2, atom_type= 2).
Atom no. 490, "3HD2" at (45.788, -1.113, 11.744),  was assigned atom type "H" (rec_index= 2, atom_type= 2).
Atom no. 491, " N  " at (48.104, -2.916, 17.609),  was assigned atom type "N" (rec_index= 4, atom_type= 4).
Atom no. 492, " HN " at (48.626, -3.630, 17.101),  was assigned atom type "HD" (rec_index= 3, atom_type= 3).
Atom no. 493, " CA " at (48.000, -3.020, 19.065),  was assigned atom type "C" (rec_index= 1, atom_type= 1).
Atom no. 494, " HA " at (46.938, -2.867, 19.367),  was assigned atom type "H" (rec_index= 2, atom_type= 2).
Atom no. 495, " C  " at (48.861, -1.951, 19.718),  was assigned atom type "C" (rec_index= 1, atom_type= 1).
Atom no. 496, " O  " at (48.480, -1.345, 20.722),  was assigned atom type "OA" (rec_index= 5, atom_type= 5).
Atom no. 497, " CB " at (48.484, -4.401, 19.590),  was assigned atom type "C" (rec_index= 1, atom_type= 1).
Atom no. 498, " HB " at (49.580, -4.490, 19.406),  was assigned atom type "H" (rec_index= 2, atom_type= 2).
Atom no. 499, " CG2" at (48.227, -4.530, 21.086),  was assigned atom type "C" (rec_index= 1, atom_type= 1).
Atom no. 500, "1HG2" at (48.574, -5.520, 21.463),  was assigned atom type "H" (rec_index= 2, atom_type= 2).
Atom no. 501, "2HG2" at (47.157, -4.344, 21.339),  was assigned atom type "H" (rec_index= 2, atom_type= 2).
Atom no. 502, "3HG2" at (48.683, -3.688, 21.657),  was assigned atom type "H" (rec_index= 2, atom_type= 2).
Atom no. 503, " OG1" at (47.813, -5.459, 18.895),  was assigned atom type "OA" (rec_index= 5, atom_type= 5).
Atom no. 504, " HG1" at (48.109, -6.303, 19.216),  was assigned atom type "HD" (rec_index= 3, atom_type= 3).
Atom no. 505, " N  " at (50.047, -1.750, 19.158),  was assigned atom type "N" (rec_index= 4, atom_type= 4).
Atom no. 506, " HN " at (50.337, -2.333, 18.373),  was assigned atom type "HD" (rec_index= 3, atom_type= 3).
Atom no. 507, " CA " at (50.941, -0.710, 19.647),  was assigned atom type "C" (rec_index= 1, atom_type= 1).
Atom no. 508, " HA " at (51.102, -0.872, 20.738),  was assigned atom type "H" (rec_index= 2, atom_type= 2).
Atom no. 509, " C  " at (50.319, 0.669, 19.456),  was assigned atom type "C" (rec_index= 1, atom_type= 1).
Atom no. 510, " O  " at (50.397, 1.519, 20.347),  was assigned atom type "OA" (rec_index= 5, atom_type= 5).
Atom no. 511, " CB " at (52.290, -0.787, 18.951),  was assigned atom type "C" (rec_index= 1, atom_type= 1).
Atom no. 512, " HB1" at (52.721, -1.813, 19.021),  was assigned atom type "H" (rec_index= 2, atom_type= 2).
Atom no. 513, " HB2" at (52.177, -0.717, 17.844),  was assigned atom type "H" (rec_index= 2, atom_type= 2).
Atom no. 514, " CG " at (53.251, 0.240, 19.463),  was assigned atom type "C" (rec_index= 1, atom_type= 1).
Atom no. 515, " ND2" at (54.088, -0.146, 20.404),  was assigned atom type "N" (rec_index= 4, atom_type= 4).
Atom no. 516, "1HD2" at (54.743, 0.554, 20.753),  was assigned atom type "HD" (rec_index= 3, atom_type= 3).
Atom no. 517, "2HD2" at (54.110, -1.100, 20.763),  was assigned atom type "HD" (rec_index= 3, atom_type= 3).
Atom no. 518, " OD1" at (53.225, 1.382, 19.033),  was assigned atom type "OA" (rec_index= 5, atom_type= 5).
Atom no. 519, " N  " at (49.695, 0.874, 18.298),  was assigned atom type "N" (rec_index= 4, atom_type= 4).
Atom no. 520, " HN " at (49.729, 0.150, 17.580),  was assigned atom type "HD" (rec_index= 3, atom_type= 3).
Atom no. 521, " CA " at (48.968, 2.102, 18.031),  was assigned atom type "C" (rec_index= 1, atom_type= 1).
Atom no. 522, " HA " at (49.680, 2.956, 18.111),  was assigned atom type "H" (rec_index= 2, atom_type= 2).
Atom no. 523, " C  " at (47.841, 2.316, 19.048),  was assigned atom type "C" (rec_index= 1, atom_type= 1).
Atom no. 524, " O  " at (47.738, 3.389, 19.640),  was assigned atom type "OA" (rec_index= 5, atom_type= 5).
Atom no. 525, " CB " at (48.392, 2.087, 16.615),  was assigned atom type "C" (rec_index= 1, atom_type= 1).
Atom no. 526, " HB1" at (49.192, 1.839, 15.880),  was assigned atom type "H" (rec_index= 2, atom_type= 2).
Atom no. 527, " HB2" at (47.723, 1.205, 16.484),  was assigned atom type "H" (rec_index= 2, atom_type= 2).
Atom no. 528, " CG " at (47.664, 3.366, 16.187),  was assigned atom type "C" (rec_index= 1, atom_type= 1).
Atom no. 529, " HG " at (46.885, 3.598, 16.950),  was assigned atom type "H" (rec_index= 2, atom_type= 2).
Atom no. 530, " CD1" at (48.637, 4.537, 16.124),  was assigned atom type "C" (rec_index= 1, atom_type= 1).
Atom no. 531, "1HD1" at (49.142, 4.687, 17.107),  was assigned atom type "H" (rec_index= 2, atom_type= 2).
Atom no. 532, "2HD1" at (48.138, 5.469, 15.771),  was assigned atom type "H" (rec_index= 2, atom_type= 2).
Atom no. 533, "3HD1" at (49.374, 4.417, 15.296),  was assigned atom type "H" (rec_index= 2, atom_type= 2).
Atom no. 534, " CD2" at (46.968, 3.160, 14.834),  was assigned atom type "C" (rec_index= 1, atom_type= 1).
Atom no. 535, "1HD2" at (46.256, 2.303, 14.880),  was assigned atom type "H" (rec_index= 2, atom_type= 2).
Atom no. 536, "2HD2" at (47.705, 3.040, 14.006),  was assigned atom type "H" (rec_index= 2, atom_type= 2).
Atom no. 537, "3HD2" at (46.469, 4.092, 14.481),  was assigned atom type "H" (rec_index= 2, atom_type= 2).
Atom no. 538, " N  " at (46.993, 1.304, 19.233),  was assigned atom type "N" (rec_index= 4, atom_type= 4).
Atom no. 539, " HN " at (47.128, 0.439, 18.710),  was assigned atom type "HD" (rec_index= 3, atom_type= 3).
Atom no. 540, " CA " at (45.870, 1.407, 20.172),  was assigned atom type "C" (rec_index= 1, atom_type= 1).
Atom no. 541, " HA " at (45.220, 2.250, 19.839),  was assigned atom type "H" (rec_index= 2, atom_type= 2).
Atom no. 542, " C  " at (46.358, 1.719, 21.593),  was assigned atom type "C" (rec_index= 1, atom_type= 1).
Atom no. 543, " O  " at (45.805, 2.600, 22.259),  was assigned atom type "OA" (rec_index= 5, atom_type= 5).
Atom no. 544, " CB " at (45.031, 0.133, 20.161),  was assigned atom type "C" (rec_index= 1, atom_type= 1).
Atom no. 545, " HB1" at (44.178, 0.211, 20.874),  was assigned atom type "H" (rec_index= 2, atom_type= 2).
Atom no. 546, " HB2" at (45.653, -0.771, 20.360),  was assigned atom type "H" (rec_index= 2, atom_type= 2).
Atom no. 547, " HB3" at (44.685, -0.123, 19.132),  was assigned atom type "H" (rec_index= 2, atom_type= 2).
Atom no. 548, " N  " at (47.399, 1.014, 22.037),  was assigned atom type "N" (rec_index= 4, atom_type= 4).
Atom no. 549, " HN " at (47.816, 0.311, 21.426),  was assigned atom type "HD" (rec_index= 3, atom_type= 3).
Atom no. 550, " CA " at (47.966, 1.217, 23.380),  was assigned atom type "C" (rec_index= 1, atom_type= 1).
Atom no. 551, " HA " at (47.172, 0.987, 24.128),  was assigned atom type "H" (rec_index= 2, atom_type= 2).
Atom no. 552, " C  " at (48.406, 2.655, 23.588),  was assigned atom type "C" (rec_index= 1, atom_type= 1).
Atom no. 553, " O  " at (48.121, 3.247, 24.630),  was assigned atom type "OA" (rec_index= 5, atom_type= 5).
Atom no. 554, " CB " at (49.149, 0.279, 23.640),  was assigned atom type "C" (rec_index= 1, atom_type= 1).
Atom no. 555, " HB1" at (49.747, 0.623, 24.516),  was assigned atom type "H" (rec_index= 2, atom_type= 2).
Atom no. 556, " HB2" at (49.922, 0.380, 22.843),  was assigned atom type "H" (rec_index= 2, atom_type= 2).
Atom no. 557, " CG " at (48.723, -1.173, 23.806),  was assigned atom type "C" (rec_index= 1, atom_type= 1).
Atom no. 558, " OD1" at (47.520, -1.430, 24.006),  was assigned atom type "OA" (rec_index= 5, atom_type= 5).
Atom no. 559, " OD2" at (49.594, -2.066, 23.741),  was assigned atom type "OA" (rec_index= 5, atom_type= 5).
Atom no. 560, " N  " at (49.080, 3.225, 22.592),  was assigned atom type "N" (rec_index= 4, atom_type= 4).
Atom no. 561, " HN " at (49.308, 2.682, 21.759),  was assigned atom type "HD" (rec_index= 3, atom_type= 3).
Atom no. 562, " CA " at (49.495, 4.619, 22.682),  was assigned atom type "C" (rec_index= 1, atom_type= 1).
Atom no. 563, " HA " at (49.983, 4.751, 23.676),  was assigned atom type "H" (rec_index= 2, atom_type= 2).
Atom no. 564, " C  " at (48.300, 5.571, 22.641),  was assigned atom type "C" (rec_index= 1, atom_type= 1).
Atom no. 565, " O  " at (48.308, 6.577, 23.330),  was assigned atom type "OA" (rec_index= 5, atom_type= 5).
Atom no. 566, " CB " at (50.544, 4.968, 21.617),  was assigned atom type "C" (rec_index= 1, atom_type= 1).
Atom no. 567, " HB1" at (50.535, 6.058, 21.384),  was assigned atom type "H" (rec_index= 2, atom_type= 2).
Atom no. 568, " HB2" at (50.251, 4.571, 20.617),  was assigned atom type "H" (rec_index= 2, atom_type= 2).
Atom no. 569, " CG " at (51.937, 4.501, 22.007),  was assigned atom type "C" (rec_index= 1, atom_type= 1).
Atom no. 570, " HG1" at (51.942, 3.411, 22.242),  was assigned atom type "H" (rec_index= 2, atom_type= 2).
Atom no. 571, " HG2" at (52.228, 4.902, 23.006),  was assigned atom type "H" (rec_index= 2, atom_type= 2).
Atom no. 572, " CD " at (52.984, 4.838, 20.958),  was assigned atom type "C" (rec_index= 1, atom_type= 1).
Atom no. 573, " HD1" at (54.016, 4.700, 21.357),  was assigned atom type "H" (rec_index= 2, atom_type= 2).
Atom no. 574, " HD2" at (53.018, 5.934, 20.758),  was assigned atom type "H" (rec_index= 2, atom_type= 2).
Atom no. 575, " NE " at (52.786, 4.079, 19.724),  was assigned atom type "N" (rec_index= 4, atom_type= 4).
Atom no. 576, " HE " at (52.949, 3.073, 19.761),  was assigned atom type "HD" (rec_index= 3, atom_type= 3).
Atom no. 577, " CZ " at (52.409, 4.596, 18.554),  was assigned atom type "C" (rec_index= 1, atom_type= 1).
Atom no. 578, " NH1" at (52.162, 5.898, 18.417),  was assigned atom type "N" (rec_index= 4, atom_type= 4).
Atom no. 579, "1HH1" at (52.271, 6.513, 19.224),  was assigned atom type "HD" (rec_index= 3, atom_type= 3).
Atom no. 580, "2HH1" at (51.874, 6.293, 17.522),  was assigned atom type "HD" (rec_index= 3, atom_type= 3).
Atom no. 581, " NH2" at (52.267, 3.795, 17.503),  was assigned atom type "N" (rec_index= 4, atom_type= 4).
Atom no. 582, "1HH2" at (52.456, 2.798, 17.608),  was assigned atom type "HD" (rec_index= 3, atom_type= 3).
Atom no. 583, "2HH2" at (51.979, 4.190, 16.608),  was assigned atom type "HD" (rec_index= 3, atom_type= 3).
Atom no. 584, " N  " at (47.268, 5.246, 21.870),  was assigned atom type "N" (rec_index= 4, atom_type= 4).
Atom no. 585, " HN " at (47.312, 4.400, 21.302),  was assigned atom type "HD" (rec_index= 3, atom_type= 3).
Atom no. 586, " CA " at (46.066, 6.085, 21.822),  was assigned atom type "C" (rec_index= 1, atom_type= 1).
Atom no. 587, " HA " at (46.384, 7.133, 21.610),  was assigned atom type "H" (rec_index= 2, atom_type= 2).
Atom no. 588, " C  " at (45.296, 6.081, 23.148),  was assigned atom type "C" (rec_index= 1, atom_type= 1).
Atom no. 589, " O  " at (44.680, 7.085, 23.521),  was assigned atom type "OA" (rec_index= 5, atom_type= 5).
Atom no. 590, " CB " at (45.127, 5.640, 20.703),  was assigned atom type "C" (rec_index= 1, atom_type= 1).
Atom no. 591, " HB1" at (45.008, 4.532, 20.722),  was assigned atom type "H" (rec_index= 2, atom_type= 2).
Atom no. 592, " HB2" at (44.082, 5.954, 20.933),  was assigned atom type "H" (rec_index= 2, atom_type= 2).
Atom no. 593, " CG " at (45.513, 6.098, 19.312),  was assigned atom type "C" (rec_index= 1, atom_type= 1).
Atom no. 594, " HG1" at (45.623, 7.207, 19.266),  was assigned atom type "H" (rec_index= 2, atom_type= 2).
Atom no. 595, " HG2" at (46.561, 5.808, 19.066),  was assigned atom type "H" (rec_index= 2, atom_type= 2).
Atom no. 596, " CD " at (44.538, 5.595, 18.259),  was assigned atom type "C" (rec_index= 1, atom_type= 1).
Atom no. 597, " OE1" at (43.627, 6.361, 17.869),  was assigned atom type "OA" (rec_index= 5, atom_type= 5).
Atom no. 598, " OE2" at (44.661, 4.420, 17.844),  was assigned atom type "OA" (rec_index= 5, atom_type= 5).
Atom no. 599, " N  " at (45.317, 4.948, 23.850),  was assigned atom type "N" (rec_index= 4, atom_type= 4).
Atom no. 600, " HN " at (45.862, 4.157, 23.506),  was assigned atom type "HD" (rec_index= 3, atom_type= 3).
Atom no. 601, " CA " at (44.576, 4.815, 25.102),  was assigned atom type "C" (rec_index= 1, atom_type= 1).
Atom no. 602, " HA " at (43.486, 4.891, 24.878),  was assigned atom type "H" (rec_index= 2, atom_type= 2).
Atom no. 603, " C  " at (44.952, 5.937, 26.060),  was assigned atom type "C" (rec_index= 1, atom_type= 1).
Atom no. 604, " O  " at (44.082, 6.558, 26.662),  was assigned atom type "OA" (rec_index= 5, atom_type= 5).
Atom no. 605, " CB " at (44.844, 3.460, 25.765),  was assigned atom type "C" (rec_index= 1, atom_type= 1).
Atom no. 606, " HB1" at (45.892, 3.419, 26.143),  was assigned atom type "H" (rec_index= 2, atom_type= 2).
Atom no. 607, " HB2" at (44.883, 2.656, 24.993),  was assigned atom type "H" (rec_index= 2, atom_type= 2).
Atom no. 608, " CG " at (43.864, 3.074, 26.881),  was assigned atom type "C" (rec_index= 1, atom_type= 1).
Atom no. 609, " HG " at (43.883, 3.873, 27.658),  was assigned atom type "H" (rec_index= 2, atom_type= 2).
Atom no. 610, " CD1" at (42.439, 2.975, 26.322),  was assigned atom type "C" (rec_index= 1, atom_type= 1).
Atom no. 611, "1HD1" at (41.727, 2.695, 27.133),  was assigned atom type "H" (rec_index= 2, atom_type= 2).
Atom no. 612, "2HD1" at (42.379, 2.277, 25.455),  was assigned atom type "H" (rec_index= 2, atom_type= 2).
Atom no. 613, "3HD1" at (42.130, 3.911, 25.801),  was assigned atom type "H" (rec_index= 2, atom_type= 2).
Atom no. 614, " CD2" at (44.282, 1.748, 27.537),  was assigned atom type "C" (rec_index= 1, atom_type= 1).
Atom no. 615, "1HD2" at (43.570, 1.468, 28.348),  was assigned atom type "H" (rec_index= 2, atom_type= 2).
Atom no. 616, "2HD2" at (45.334, 1.783, 27.905),  was assigned atom type "H" (rec_index= 2, atom_type= 2).
Atom no. 617, "3HD2" at (44.394, 0.932, 26.785),  was assigned atom type "H" (rec_index= 2, atom_type= 2).
Atom no. 618, " N  " at (46.254, 6.195, 26.168),  was assigned atom type "N" (rec_index= 4, atom_type= 4).
Atom no. 619, " HN " at (46.911, 5.642, 25.618),  was assigned atom type "HD" (rec_index= 3, atom_type= 3).
Atom no. 620, " CA " at (46.778, 7.242, 27.046),  was assigned atom type "C" (rec_index= 1, atom_type= 1).
Atom no. 621, " HA " at (46.538, 6.966, 28.099),  was assigned atom type "H" (rec_index= 2, atom_type= 2).
Atom no. 622, " C  " at (46.098, 8.575, 26.735),  was assigned atom type "C" (rec_index= 1, atom_type= 1).
Atom no. 623, " O  " at (45.529, 9.203, 27.624),  was assigned atom type "OA" (rec_index= 5, atom_type= 5).
Atom no. 624, " CB " at (48.310, 7.377, 26.919),  was assigned atom type "C" (rec_index= 1, atom_type= 1).
Atom no. 625, " HB " at (48.546, 7.769, 25.902),  was assigned atom type "H" (rec_index= 2, atom_type= 2).
Atom no. 626, " CG1" at (48.846, 8.364, 27.951),  was assigned atom type "C" (rec_index= 1, atom_type= 1).
Atom no. 627, "1HG1" at (49.953, 8.462, 27.859),  was assigned atom type "H" (rec_index= 2, atom_type= 2).
Atom no. 628, "2HG1" at (48.538, 8.089, 28.987),  was assigned atom type "H" (rec_index= 2, atom_type= 2).
Atom no. 629, "3HG1" at (48.335, 9.353, 27.883),  was assigned atom type "H" (rec_index= 2, atom_type= 2).
Atom no. 630, " CG2" at (48.982, 6.009, 27.078),  was assigned atom type "C" (rec_index= 1, atom_type= 1).
Atom no. 631, "1HG2" at (50.089, 6.107, 26.986),  was assigned atom type "H" (rec_index= 2, atom_type= 2).
Atom no. 632, "2HG2" at (48.571, 5.259, 26.363),  was assigned atom type "H" (rec_index= 2, atom_type= 2).
Atom no. 633, "3HG2" at (48.687, 5.510, 28.030),  was assigned atom type "H" (rec_index= 2, atom_type= 2).
Atom no. 634, " N  " at (46.107, 8.958, 25.461),  was assigned atom type "N" (rec_index= 4, atom_type= 4).
Atom no. 635, " HN " at (46.563, 8.359, 24.773),  was assigned atom type "HD" (rec_index= 3, atom_type= 3).
Atom no. 636, " CA " at (45.485, 10.211, 25.005),  was assigned atom type "C" (rec_index= 1, atom_type= 1).
Atom no. 637, " HA " at (45.876, 11.034, 25.648),  was assigned atom type "H" (rec_index= 2, atom_type= 2).
Atom no. 638, " C  " at (43.957, 10.226, 25.114),  was assigned atom type "C" (rec_index= 1, atom_type= 1).
Atom no. 639, " O  " at (43.353, 11.297, 25.256),  was assigned atom type "OA" (rec_index= 5, atom_type= 5).
Atom no. 640, " CB " at (45.895, 10.521, 23.555),  was assigned atom type "C" (rec_index= 1, atom_type= 1).
Atom no. 641, " HB1" at (45.577, 9.699, 22.872),  was assigned atom type "H" (rec_index= 2, atom_type= 2).
Atom no. 642, " HB2" at (45.281, 11.355, 23.142),  was assigned atom type "H" (rec_index= 2, atom_type= 2).
Atom no. 643, " CG " at (47.354, 10.808, 23.392),  was assigned atom type "A" (rec_index= 0, atom_type= 0).
Atom no. 644, " CD2" at (48.395, 9.996, 23.090),  was assigned atom type "A" (rec_index= 0, atom_type= 0).
Atom no. 645, " HD2" at (48.342, 8.913, 22.890),  was assigned atom type "H" (rec_index= 2, atom_type= 2).
Atom no. 646, " ND1" at (47.888, 12.064, 23.569),  was assigned atom type "N" (rec_index= 4, atom_type= 4).
Atom no. 647, " HD1" at (47.359, 12.901, 23.815),  was assigned atom type "HD" (rec_index= 3, atom_type= 3).
Atom no. 648, " CE1" at (49.195, 12.017, 23.371),  was assigned atom type "A" (rec_index= 0, atom_type= 0).
Atom no. 649, " HE1" at (49.888, 12.872, 23.438),  was assigned atom type "H" (rec_index= 2, atom_type= 2).
Atom no. 650, " NE2" at (49.530, 10.773, 23.079),  was assigned atom type "N" (rec_index= 4, atom_type= 4).
Atom no. 651, " HE2" at (50.474, 10.443, 22.879),  was assigned atom type "HD" (rec_index= 3, atom_type= 3).
Atom no. 652, " N  " at (43.333, 9.053, 25.038),  was assigned atom type "N" (rec_index= 4, atom_type= 4).
Atom no. 653, " HN " at (43.872, 8.215, 24.820),  was assigned atom type "HD" (rec_index= 3, atom_type= 3).
Atom no. 654, " CA " at (41.893, 8.937, 25.259),  was assigned atom type "C" (rec_index= 1, atom_type= 1).
Atom no. 655, " HA " at (41.374, 9.672, 24.600),  was assigned atom type "H" (rec_index= 2, atom_type= 2).
Atom no. 656, " C  " at (41.552, 9.260, 26.706),  was assigned atom type "C" (rec_index= 1, atom_type= 1).
Atom no. 657, " O  " at (40.503, 9.828, 26.976),  was assigned atom type "OA" (rec_index= 5, atom_type= 5).
Atom no. 658, " CB " at (41.389, 7.531, 24.912),  was assigned atom type "C" (rec_index= 1, atom_type= 1).
Atom no. 659, " HB1" at (41.881, 6.769, 25.561),  was assigned atom type "H" (rec_index= 2, atom_type= 2).
Atom no. 660, " HB2" at (41.777, 7.212, 23.917),  was assigned atom type "H" (rec_index= 2, atom_type= 2).
Atom no. 661, " CG " at (39.856, 7.376, 24.967),  was assigned atom type "C" (rec_index= 1, atom_type= 1).
Atom no. 662, " HG1" at (39.448, 7.844, 25.893),  was assigned atom type "H" (rec_index= 2, atom_type= 2).
Atom no. 663, " HG2" at (39.370, 8.022, 24.199),  was assigned atom type "H" (rec_index= 2, atom_type= 2).
Atom no. 664, " SD " at (39.282, 5.664, 24.814),  was assigned atom type "SA" (rec_index= 6, atom_type= 6).
Atom no. 665, " CE " at (39.979, 5.272, 23.202),  was assigned atom type "C" (rec_index= 1, atom_type= 1).
Atom no. 666, " HE1" at (39.626, 4.219, 23.108),  was assigned atom type "H" (rec_index= 2, atom_type= 2).
Atom no. 667, " HE2" at (41.076, 5.435, 23.087),  was assigned atom type "H" (rec_index= 2, atom_type= 2).
Atom no. 668, " HE3" at (39.706, 5.959, 22.367),  was assigned atom type "H" (rec_index= 2, atom_type= 2).
Atom no. 669, " N  " at (42.432, 8.898, 27.637),  was assigned atom type "N" (rec_index= 4, atom_type= 4).
Atom no. 670, " HN " at (43.278, 8.400, 27.361),  was assigned atom type "HD" (rec_index= 3, atom_type= 3).
Atom no. 671, " CA " at (42.204, 9.203, 29.048),  was assigned atom type "C" (rec_index= 1, atom_type= 1).
Atom no. 672, " HA " at (41.202, 8.805, 29.334),  was assigned atom type "H" (rec_index= 2, atom_type= 2).
Atom no. 673, " C  " at (42.202, 10.715, 29.279),  was assigned atom type "C" (rec_index= 1, atom_type= 1).
Atom no. 674, " O  " at (41.297, 11.246, 29.935),  was assigned atom type "OA" (rec_index= 5, atom_type= 5).
Atom no. 675, " CB " at (43.259, 8.551, 29.958),  was assigned atom type "C" (rec_index= 1, atom_type= 1).
Atom no. 676, " HB " at (44.267, 8.812, 29.560),  was assigned atom type "H" (rec_index= 2, atom_type= 2).
Atom no. 677, " CG1" at (43.123, 7.023, 29.939),  was assigned atom type "C" (rec_index= 1, atom_type= 1).
Atom no. 678, "1HG1" at (43.498, 6.613, 28.972),  was assigned atom type "H" (rec_index= 2, atom_type= 2).
Atom no. 679, "2HG1" at (43.855, 6.560, 30.641),  was assigned atom type "H" (rec_index= 2, atom_type= 2).
Atom no. 680, " CG2" at (43.159, 9.095, 31.391),  was assigned atom type "C" (rec_index= 1, atom_type= 1).
Atom no. 681, "1HG2" at (43.924, 8.622, 32.051),  was assigned atom type "H" (rec_index= 2, atom_type= 2).
Atom no. 682, "2HG2" at (42.130, 8.979, 31.805),  was assigned atom type "H" (rec_index= 2, atom_type= 2).
Atom no. 683, "3HG2" at (43.226, 10.208, 31.415),  was assigned atom type "H" (rec_index= 2, atom_type= 2).
Atom no. 684, " CD1" at (41.752, 6.520, 30.217),  was assigned atom type "C" (rec_index= 1, atom_type= 1).
Atom no. 685, "1HD1" at (41.653, 5.409, 30.203),  was assigned atom type "H" (rec_index= 2, atom_type= 2).
Atom no. 686, "2HD1" at (41.020, 6.983, 29.515),  was assigned atom type "H" (rec_index= 2, atom_type= 2).
Atom no. 687, "3HD1" at (41.377, 6.930, 31.184),  was assigned atom type "H" (rec_index= 2, atom_type= 2).
Atom no. 688, " N  " at (43.216, 11.397, 28.747),  was assigned atom type "N" (rec_index= 4, atom_type= 4).
Atom no. 689, " HN " at (43.958, 10.891, 28.264),  was assigned atom type "HD" (rec_index= 3, atom_type= 3).
Atom no. 690, " CA " at (43.289, 12.861, 28.841),  was assigned atom type "C" (rec_index= 1, atom_type= 1).
Atom no. 691, " HA " at (43.340, 13.150, 29.917),  was assigned atom type "H" (rec_index= 2, atom_type= 2).
Atom no. 692, " C  " at (42.067, 13.501, 28.223),  was assigned atom type "C" (rec_index= 1, atom_type= 1).
Atom no. 693, " O  " at (41.563, 14.493, 28.732),  was assigned atom type "OA" (rec_index= 5, atom_type= 5).
Atom no. 694, " CB " at (44.525, 13.412, 28.123),  was assigned atom type "C" (rec_index= 1, atom_type= 1).
Atom no. 695, " HB1" at (44.442, 14.514, 27.974),  was assigned atom type "H" (rec_index= 2, atom_type= 2).
Atom no. 696, " HB2" at (44.545, 13.086, 27.057),  was assigned atom type "H" (rec_index= 2, atom_type= 2).
Atom no. 697, " CG " at (45.816, 13.057, 28.821),  was assigned atom type "C" (rec_index= 1, atom_type= 1).
Atom no. 698, " ND2" at (46.893, 12.978, 28.046),  was assigned atom type "N" (rec_index= 4, atom_type= 4).
Atom no. 699, "1HD2" at (46.858, 13.133, 27.038),  was assigned atom type "HD" (rec_index= 3, atom_type= 3).
Atom no. 700, "2HD2" at (47.765, 12.738, 28.518),  was assigned atom type "HD" (rec_index= 3, atom_type= 3).
Atom no. 701, " OD1" at (45.858, 12.869, 30.042),  was assigned atom type "OA" (rec_index= 5, atom_type= 5).
Atom no. 702, " N  " at (41.606, 12.925, 27.116),  was assigned atom type "N" (rec_index= 4, atom_type= 4).
Atom no. 703, " HN " at (42.073, 12.091, 26.761),  was assigned atom type "HD" (rec_index= 3, atom_type= 3).
Atom no. 704, " CA " at (40.456, 13.449, 26.398),  was assigned atom type "C" (rec_index= 1, atom_type= 1).
Atom no. 705, " HA " at (40.630, 14.532, 26.196),  was assigned atom type "H" (rec_index= 2, atom_type= 2).
Atom no. 706, " C  " at (39.192, 13.313, 27.241),  was assigned atom type "C" (rec_index= 1, atom_type= 1).
Atom no. 707, " O  " at (38.460, 14.282, 27.422),  was assigned atom type "OA" (rec_index= 5, atom_type= 5).
Atom no. 708, " CB " at (40.273, 12.724, 25.049),  was assigned atom type "C" (rec_index= 1, atom_type= 1).
Atom no. 709, " HB1" at (41.033, 13.070, 24.310),  was assigned atom type "H" (rec_index= 2, atom_type= 2).
Atom no. 710, " HB2" at (40.570, 11.653, 25.135),  was assigned atom type "H" (rec_index= 2, atom_type= 2).
Atom no. 711, " CG " at (38.873, 12.848, 24.475),  was assigned atom type "A" (rec_index= 0, atom_type= 0).
Atom no. 712, " CD1" at (38.354, 13.919, 23.811),  was assigned atom type "A" (rec_index= 0, atom_type= 0).
Atom no. 713, " HD1" at (38.900, 14.853, 23.597),  was assigned atom type "H" (rec_index= 2, atom_type= 2).
Atom no. 714, " CD2" at (37.822, 11.874, 24.543),  was assigned atom type "A" (rec_index= 0, atom_type= 0).
Atom no. 715, " CE2" at (36.702, 12.422, 23.884),  was assigned atom type "A" (rec_index= 0, atom_type= 0).
Atom no. 716, " CE3" at (37.720, 10.591, 25.089),  was assigned atom type "A" (rec_index= 0, atom_type= 0).
Atom no. 717, " HE3" at (38.576, 10.131, 25.611),  was assigned atom type "H" (rec_index= 2, atom_type= 2).
Atom no. 718, " NE1" at (37.055, 13.670, 23.447),  was assigned atom type "N" (rec_index= 4, atom_type= 4).
Atom no. 719, " HE1" at (36.450, 14.311, 22.934),  was assigned atom type "HD" (rec_index= 3, atom_type= 3).
Atom no. 720, " CZ2" at (35.498, 11.738, 23.757),  was assigned atom type "A" (rec_index= 0, atom_type= 0).
Atom no. 721, " HZ2" at (34.635, 12.192, 23.241),  was assigned atom type "H" (rec_index= 2, atom_type= 2).
Atom no. 722, " CZ3" at (36.514, 9.906, 24.960),  was assigned atom type "A" (rec_index= 0, atom_type= 0).
Atom no. 723, " HZ3" at (36.416, 8.894, 25.388),  was assigned atom type "H" (rec_index= 2, atom_type= 2).
Atom no. 724, " CH2" at (35.422, 10.483, 24.294),  was assigned atom type "A" (rec_index= 0, atom_type= 0).
Atom no. 725, " HH2" at (34.483, 9.912, 24.202),  was assigned atom type "H" (rec_index= 2, atom_type= 2).
Atom no. 726, " N  " at (38.934, 12.103, 27.739),  was assigned atom type "N" (rec_index= 4, atom_type= 4).
Atom no. 727, " HN " at (39.591, 11.344, 27.561),  was assigned atom type "HD" (rec_index= 3, atom_type= 3).
Atom no. 728, " CA " at (37.736, 11.834, 28.532),  was assigned atom type "C" (rec_index= 1, atom_type= 1).
Atom no. 729, " HA " at (36.841, 11.992, 27.887),  was assigned atom type "H" (rec_index= 2, atom_type= 2).
Atom no. 730, " C  " at (37.663, 12.799, 29.704),  was assigned atom type "C" (rec_index= 1, atom_type= 1).
Atom no. 731, " O  " at (36.597, 13.329, 30.007),  was assigned atom type "OA" (rec_index= 5, atom_type= 5).
Atom no. 732, " CB " at (37.728, 10.405, 29.025),  was assigned atom type "C" (rec_index= 1, atom_type= 1).
Atom no. 733, " HB1" at (36.814, 10.200, 29.630),  was assigned atom type "H" (rec_index= 2, atom_type= 2).
Atom no. 734, " HB2" at (38.659, 10.157, 29.587),  was assigned atom type "H" (rec_index= 2, atom_type= 2).
Atom no. 735, " HB3" at (37.839, 9.679, 28.186),  was assigned atom type "H" (rec_index= 2, atom_type= 2).
Atom no. 736, " N  " at (38.807, 13.056, 30.333),  was assigned atom type "N" (rec_index= 4, atom_type= 4).
Atom no. 737, " HN " at (39.667, 12.618, 30.003),  was assigned atom type "HD" (rec_index= 3, atom_type= 3).
Atom no. 738, " CA " at (38.857, 13.950, 31.484),  was assigned atom type "C" (rec_index= 1, atom_type= 1).
Atom no. 739, " HA " at (38.117, 13.576, 32.230),  was assigned atom type "H" (rec_index= 2, atom_type= 2).
Atom no. 740, " C  " at (38.456, 15.381, 31.118),  was assigned atom type "C" (rec_index= 1, atom_type= 1).
Atom no. 741, " O  " at (38.118, 16.173, 31.996),  was assigned atom type "OA" (rec_index= 5, atom_type= 5).
Atom no. 742, " CB " at (40.238, 13.908, 32.146),  was assigned atom type "C" (rec_index= 1, atom_type= 1).
Atom no. 743, " HB1" at (41.042, 14.109, 31.400),  was assigned atom type "H" (rec_index= 2, atom_type= 2).
Atom no. 744, " HB2" at (40.384, 14.788, 32.815),  was assigned atom type "H" (rec_index= 2, atom_type= 2).
Atom no. 745, " CG " at (40.507, 12.601, 32.898),  was assigned atom type "C" (rec_index= 1, atom_type= 1).
Atom no. 746, " HG1" at (39.879, 12.534, 33.817),  was assigned atom type "H" (rec_index= 2, atom_type= 2).
Atom no. 747, " HG2" at (40.101, 11.728, 32.336),  was assigned atom type "H" (rec_index= 2, atom_type= 2).
Atom no. 748, " CD " at (41.987, 12.396, 33.232),  was assigned atom type "C" (rec_index= 1, atom_type= 1).
Atom no. 749, " HD1" at (42.212, 11.320, 33.419),  was assigned atom type "H" (rec_index= 2, atom_type= 2).
Atom no. 750, " HD2" at (42.628, 12.559, 32.335),  was assigned atom type "H" (rec_index= 2, atom_type= 2).
Atom no. 751, " CE " at (42.442, 13.263, 34.398),  was assigned atom type "C" (rec_index= 1, atom_type= 1).
Atom no. 752, " HE1" at (41.801, 13.103, 35.297),  was assigned atom type "H" (rec_index= 2, atom_type= 2).
Atom no. 753, " HE2" at (42.219, 14.340, 34.214),  was assigned atom type "H" (rec_index= 2, atom_type= 2).
Atom no. 754, " NZ " at (43.894, 13.053, 34.718),  was assigned atom type "N" (rec_index= 4, atom_type= 4).
Atom no. 755, " HZ1" at (44.199, 13.634, 35.499),  was assigned atom type "HD" (rec_index= 3, atom_type= 3).
Atom no. 756, " HZ2" at (44.480, 13.200, 33.896),  was assigned atom type "HD" (rec_index= 3, atom_type= 3).
Atom no. 757, " HZ3" at (44.098, 12.068, 34.887),  was assigned atom type "HD" (rec_index= 3, atom_type= 3).
Atom no. 758, " N  " at (38.465, 15.700, 29.826),  was assigned atom type "N" (rec_index= 4, atom_type= 4).
Atom no. 759, " HN " at (38.801, 15.016, 29.148),  was assigned atom type "HD" (rec_index= 3, atom_type= 3).
Atom no. 760, " CA " at (38.006, 17.004, 29.355),  was assigned atom type "C" (rec_index= 1, atom_type= 1).
Atom no. 761, " HA " at (38.022, 17.699, 30.227),  was assigned atom type "H" (rec_index= 2, atom_type= 2).
Atom no. 762, " C  " at (36.588, 17.010, 28.791),  was assigned atom type "C" (rec_index= 1, atom_type= 1).
Atom no. 763, " O  " at (36.089, 18.065, 28.418),  was assigned atom type "OA" (rec_index= 5, atom_type= 5).
Atom no. 764, " CB " at (38.977, 17.551, 28.318),  was assigned atom type "C" (rec_index= 1, atom_type= 1).
Atom no. 765, " HB1" at (38.973, 16.924, 27.396),  was assigned atom type "H" (rec_index= 2, atom_type= 2).
Atom no. 766, " HB2" at (38.603, 18.509, 27.886),  was assigned atom type "H" (rec_index= 2, atom_type= 2).
Atom no. 767, " CG " at (40.392, 17.712, 28.863),  was assigned atom type "C" (rec_index= 1, atom_type= 1).
Atom no. 768, " HG1" at (40.818, 16.736, 29.194),  was assigned atom type "H" (rec_index= 2, atom_type= 2).
Atom no. 769, " HG2" at (40.396, 18.241, 29.845),  was assigned atom type "H" (rec_index= 2, atom_type= 2).
Atom no. 770, " CD " at (41.280, 18.392, 27.866),  was assigned atom type "C" (rec_index= 1, atom_type= 1).
Atom no. 771, " HD1" at (41.372, 17.796, 26.928),  was assigned atom type "H" (rec_index= 2, atom_type= 2).
Atom no. 772, " HD2" at (42.347, 18.371, 28.189),  was assigned atom type "H" (rec_index= 2, atom_type= 2).
Atom no. 773, " NE " at (40.832, 19.756, 27.590),  was assigned atom type "N" (rec_index= 4, atom_type= 4).
Atom no. 774, " HE " at (39.962, 20.069, 28.020),  was assigned atom type "HD" (rec_index= 3, atom_type= 3).
Atom no. 775, " CZ " at (41.488, 20.615, 26.813),  was assigned atom type "C" (rec_index= 1, atom_type= 1).
Atom no. 776, " NH1" at (42.627, 20.249, 26.228),  was assigned atom type "N" (rec_index= 4, atom_type= 4).
Atom no. 777, "1HH1" at (43.130, 20.907, 25.633),  was assigned atom type "HD" (rec_index= 3, atom_type= 3).
Atom no. 778, "2HH1" at (42.994, 19.308, 26.373),  was assigned atom type "HD" (rec_index= 3, atom_type= 3).
Atom no. 779, " NH2" at (41.009, 21.842, 26.624),  was assigned atom type "N" (rec_index= 4, atom_type= 4).
Atom no. 780, "1HH2" at (41.512, 22.500, 26.029),  was assigned atom type "HD" (rec_index= 3, atom_type= 3).
Atom no. 781, "2HH2" at (40.137, 22.122, 27.072),  was assigned atom type "HD" (rec_index= 3, atom_type= 3).
Atom no. 782, " N  " at (35.936, 15.854, 28.720),  was assigned atom type "N" (rec_index= 4, atom_type= 4).
Atom no. 783, " HN " at (36.428, 14.984, 28.923),  was assigned atom type "HD" (rec_index= 3, atom_type= 3).
Atom no. 784, " CA " at (34.519, 15.815, 28.353),  was assigned atom type "C" (rec_index= 1, atom_type= 1).
Atom no. 785, " HA " at (34.364, 16.454, 27.453),  was assigned atom type "H" (rec_index= 2, atom_type= 2).
Atom no. 786, " C  " at (33.709, 16.399, 29.518),  was assigned atom type "C" (rec_index= 1, atom_type= 1).
Atom no. 787, " O  " at (33.793, 15.906, 30.648),  was assigned atom type "OA" (rec_index= 5, atom_type= 5).
Atom no. 788, " CB " at (34.034, 14.382, 28.035),  was assigned atom type "C" (rec_index= 1, atom_type= 1).
Atom no. 789, " HB " at (34.307, 13.722, 28.892),  was assigned atom type "H" (rec_index= 2, atom_type= 2).
Atom no. 790, " CG1" at (32.518, 14.346, 27.867),  was assigned atom type "C" (rec_index= 1, atom_type= 1).
Atom no. 791, "1HG1" at (32.009, 14.731, 28.781),  was assigned atom type "H" (rec_index= 2, atom_type= 2).
Atom no. 792, "2HG1" at (32.157, 13.327, 27.593),  was assigned atom type "H" (rec_index= 2, atom_type= 2).
Atom no. 793, "3HG1" at (32.191, 14.892, 26.952),  was assigned atom type "H" (rec_index= 2, atom_type= 2).
Atom no. 794, " CG2" at (34.727, 13.857, 26.790),  was assigned atom type "C" (rec_index= 1, atom_type= 1).
Atom no. 795, "1HG2" at (35.835, 13.883, 26.913),  was assigned atom type "H" (rec_index= 2, atom_type= 2).
Atom no. 796, "2HG2" at (34.400, 14.403, 25.875),  was assigned atom type "H" (rec_index= 2, atom_type= 2).
Atom no. 797, "3HG2" at (34.366, 12.838, 26.516),  was assigned atom type "H" (rec_index= 2, atom_type= 2).
Atom no. 798, " N  " at (32.945, 17.475, 29.258),  was assigned atom type "N" (rec_index= 4, atom_type= 4).
Atom no. 799, " CA " at (32.256, 18.131, 30.370),  was assigned atom type "C" (rec_index= 1, atom_type= 1).
Atom no. 800, " HA " at (33.003, 18.588, 31.061),  was assigned atom type "H" (rec_index= 2, atom_type= 2).
Atom no. 801, " C  " at (31.342, 17.188, 31.146),  was assigned atom type "C" (rec_index= 1, atom_type= 1).
Atom no. 802, " O  " at (30.467, 16.566, 30.561),  was assigned atom type "OA" (rec_index= 5, atom_type= 5).
Atom no. 803, " CB " at (31.452, 19.233, 29.671),  was assigned atom type "C" (rec_index= 1, atom_type= 1).
Atom no. 804, " HB1" at (31.195, 20.099, 30.324),  was assigned atom type "H" (rec_index= 2, atom_type= 2).
Atom no. 805, " HB2" at (30.401, 18.951, 29.428),  was assigned atom type "H" (rec_index= 2, atom_type= 2).
Atom no. 806, " CG " at (32.274, 19.579, 28.500),  was assigned atom type "C" (rec_index= 1, atom_type= 1).
Atom no. 807, " HG1" at (31.732, 20.163, 27.720),  was assigned atom type "H" (rec_index= 2, atom_type= 2).
Atom no. 808, " HG2" at (33.059, 20.344, 28.705),  was assigned atom type "H" (rec_index= 2, atom_type= 2).
Atom no. 809, " CD " at (32.816, 18.257, 28.013),  was assigned atom type "C" (rec_index= 1, atom_type= 1).
Atom no. 810, " HD1" at (32.207, 17.769, 27.217),  was assigned atom type "H" (rec_index= 2, atom_type= 2).
Atom no. 811, " HD2" at (33.751, 18.330, 27.410),  was assigned atom type "H" (rec_index= 2, atom_type= 2).
Atom no. 812, " N  " at (31.567, 17.096, 32.456),  was assigned atom type "N" (rec_index= 4, atom_type= 4).
Atom no. 813, " HN " at (32.302, 17.671, 32.867),  was assigned atom type "HD" (rec_index= 3, atom_type= 3).
Atom no. 814, " CA " at (30.805, 16.207, 33.327),  was assigned atom type "C" (rec_index= 1, atom_type= 1).
Atom no. 815, " HA1" at (30.387, 16.771, 34.194),  was assigned atom type "H" (rec_index= 2, atom_type= 2).
Atom no. 816, " HA2" at (29.856, 15.892, 32.833),  was assigned atom type "H" (rec_index= 2, atom_type= 2).
Atom no. 817, " C  " at (31.587, 14.994, 33.805),  was assigned atom type "C" (rec_index= 1, atom_type= 1).
Atom no. 818, " O  " at (31.341, 14.483, 34.899),  was assigned atom type "OA" (rec_index= 5, atom_type= 5).
Atom no. 819, " N  " at (32.546, 14.543, 33.000),  was assigned atom type "N" (rec_index= 4, atom_type= 4).
Atom no. 820, " HN " at (32.803, 15.093, 32.180),  was assigned atom type "HD" (rec_index= 3, atom_type= 3).
Atom no. 821, " CA " at (33.242, 13.285, 33.254),  was assigned atom type "C" (rec_index= 1, atom_type= 1).
Atom no. 822, " HA " at (32.473, 12.478, 33.283),  was assigned atom type "H" (rec_index= 2, atom_type= 2).
Atom no. 823, " C  " at (34.024, 13.226, 34.579),  was assigned atom type "C" (rec_index= 1, atom_type= 1).
Atom no. 824, " O  " at (33.882, 12.266, 35.335),  was assigned atom type "OA" (rec_index= 5, atom_type= 5).
Atom no. 825, " CB " at (34.179, 12.980, 32.099),  was assigned atom type "C" (rec_index= 1, atom_type= 1).
Atom no. 826, " HB1" at (33.685, 13.197, 31.123),  was assigned atom type "H" (rec_index= 2, atom_type= 2).
Atom no. 827, " HB2" at (35.008, 13.724, 32.058),  was assigned atom type "H" (rec_index= 2, atom_type= 2).
Atom no. 828, " CG " at (34.717, 11.597, 32.117),  was assigned atom type "A" (rec_index= 0, atom_type= 0).
Atom no. 829, " CD1" at (36.013, 11.348, 32.545),  was assigned atom type "A" (rec_index= 0, atom_type= 0).
Atom no. 830, " HD1" at (36.648, 12.187, 32.876),  was assigned atom type "H" (rec_index= 2, atom_type= 2).
Atom no. 831, " CD2" at (33.937, 10.543, 31.704),  was assigned atom type "A" (rec_index= 0, atom_type= 0).
Atom no. 832, " HD2" at (32.905, 10.728, 31.360),  was assigned atom type "H" (rec_index= 2, atom_type= 2).
Atom no. 833, " CE1" at (36.520, 10.054, 32.561),  was assigned atom type "A" (rec_index= 0, atom_type= 0).
Atom no. 834, " HE1" at (37.551, 9.866, 32.906),  was assigned atom type "H" (rec_index= 2, atom_type= 2).
Atom no. 835, " CE2" at (34.434, 9.254, 31.716),  was assigned atom type "A" (rec_index= 0, atom_type= 0).
Atom no. 836, " HE2" at (33.799, 8.416, 31.384),  was assigned atom type "H" (rec_index= 2, atom_type= 2).
Atom no. 837, " CZ " at (35.732, 9.013, 32.146),  was assigned atom type "A" (rec_index= 0, atom_type= 0).
Atom no. 838, " HZ " at (36.129, 7.984, 32.153),  was assigned atom type "H" (rec_index= 2, atom_type= 2).
Atom no. 839, " N  " at (34.840, 14.240, 34.864),  was assigned atom type "N" (rec_index= 4, atom_type= 4).
Atom no. 840, " HN " at (34.926, 15.021, 34.214),  was assigned atom type "HD" (rec_index= 3, atom_type= 3).
Atom no. 841, " CA " at (35.616, 14.237, 36.112),  was assigned atom type "C" (rec_index= 1, atom_type= 1).
Atom no. 842, " HA " at (36.037, 13.210, 36.219),  was assigned atom type "H" (rec_index= 2, atom_type= 2).
Atom no. 843, " C  " at (34.762, 14.487, 37.361),  was assigned atom type "C" (rec_index= 1, atom_type= 1).
Atom no. 844, " O  " at (35.271, 14.385, 38.477),  was assigned atom type "OA" (rec_index= 5, atom_type= 5).
Atom no. 845, " CB " at (36.835, 15.213, 36.083),  was assigned atom type "C" (rec_index= 1, atom_type= 1).
Atom no. 846, " HB " at (37.342, 15.158, 37.075),  was assigned atom type "H" (rec_index= 2, atom_type= 2).
Atom no. 847, " CG1" at (37.831, 14.769, 35.024),  was assigned atom type "C" (rec_index= 1, atom_type= 1).
Atom no. 848, "1HG1" at (38.150, 13.713, 35.188),  was assigned atom type "H" (rec_index= 2, atom_type= 2).
Atom no. 849, "2HG1" at (38.706, 15.458, 34.970),  was assigned atom type "H" (rec_index= 2, atom_type= 2).
Atom no. 850, "3HG1" at (37.430, 14.921, 33.995),  was assigned atom type "H" (rec_index= 2, atom_type= 2).
Atom no. 851, " CG2" at (36.398, 16.657, 35.859),  was assigned atom type "C" (rec_index= 1, atom_type= 1).
Atom no. 852, "1HG2" at (35.667, 16.983, 36.636),  was assigned atom type "H" (rec_index= 2, atom_type= 2).
Atom no. 853, "2HG2" at (35.997, 16.809, 34.830),  was assigned atom type "H" (rec_index= 2, atom_type= 2).
Atom no. 854, "3HG2" at (37.273, 17.346, 35.805),  was assigned atom type "H" (rec_index= 2, atom_type= 2).
Atom no. 855, " N  " at (33.479, 14.810, 37.178),  was assigned atom type "N" (rec_index= 4, atom_type= 4).
Atom no. 856, " HN " at (33.137, 14.984, 36.233),  was assigned atom type "HD" (rec_index= 3, atom_type= 3).
Atom no. 857, " CA " at (32.552, 14.919, 38.309),  was assigned atom type "C" (rec_index= 1, atom_type= 1).
Atom no. 858, " HA " at (33.059, 15.486, 39.124),  was assigned atom type "H" (rec_index= 2, atom_type= 2).
Atom no. 859, " C  " at (32.176, 13.541, 38.845),  was assigned atom type "C" (rec_index= 1, atom_type= 1).
Atom no. 860, " O  " at (31.763, 13.417, 39.995),  was assigned atom type "OA" (rec_index= 5, atom_type= 5).
Atom no. 861, " CB " at (31.273, 15.671, 37.923),  was assigned atom type "C" (rec_index= 1, atom_type= 1).
Atom no. 862, " HB1" at (30.684, 15.096, 37.171),  was assigned atom type "H" (rec_index= 2, atom_type= 2).
Atom no. 863, " HB2" at (30.542, 15.672, 38.765),  was assigned atom type "H" (rec_index= 2, atom_type= 2).
Atom no. 864, " CG " at (31.541, 17.082, 37.437),  was assigned atom type "C" (rec_index= 1, atom_type= 1).
Atom no. 865, " OD1" at (32.460, 17.737, 37.963),  was assigned atom type "OA" (rec_index= 5, atom_type= 5).
Atom no. 866, " OD2" at (30.812, 17.535, 36.530),  was assigned atom type "OA" (rec_index= 5, atom_type= 5).
Atom no. 867, " N  " at (32.316, 12.518, 38.003),  was assigned atom type "N" (rec_index= 4, atom_type= 4).
Atom no. 868, " HN " at (32.639, 12.705, 37.054),  was assigned atom type "HD" (rec_index= 3, atom_type= 3).
Atom no. 869, " CA " at (32.025, 11.142, 38.385),  was assigned atom type "C" (rec_index= 1, atom_type= 1).
Atom no. 870, " HA " at (31.046, 11.120, 38.917),  was assigned atom type "H" (rec_index= 2, atom_type= 2).
Atom no. 871, " C  " at (33.103, 10.571, 39.319),  was assigned atom type "C" (rec_index= 1, atom_type= 1).
Atom no. 872, " O  " at (34.203, 11.116, 39.428),  was assigned atom type "OA" (rec_index= 5, atom_type= 5).
Atom no. 873, " CB " at (31.921, 10.268, 37.141),  was assigned atom type "C" (rec_index= 1, atom_type= 1).
Atom no. 874, " HB1" at (32.916, 10.219, 36.640),  was assigned atom type "H" (rec_index= 2, atom_type= 2).
Atom no. 875, " HB2" at (31.789, 9.204, 37.447),  was assigned atom type "H" (rec_index= 2, atom_type= 2).
Atom no. 876, " CG " at (30.845, 10.637, 36.104),  was assigned atom type "C" (rec_index= 1, atom_type= 1).
Atom no. 877, " HG " at (30.933, 11.728, 35.893),  was assigned atom type "H" (rec_index= 2, atom_type= 2).
Atom no. 878, " CD1" at (31.066, 9.880, 34.780),  was assigned atom type "C" (rec_index= 1, atom_type= 1).
Atom no. 879, "1HD1" at (30.287, 10.147, 34.029),  was assigned atom type "H" (rec_index= 2, atom_type= 2).
Atom no. 880, "2HD1" at (31.119, 8.778, 34.941),  was assigned atom type "H" (rec_index= 2, atom_type= 2).
Atom no. 881, "3HD1" at (32.094, 10.044, 34.381),  was assigned atom type "H" (rec_index= 2, atom_type= 2).
Atom no. 882, " CD2" at (29.454, 10.381, 36.659),  was assigned atom type "C" (rec_index= 1, atom_type= 1).
Atom no. 883, "1HD2" at (28.675, 10.648, 35.908),  was assigned atom type "H" (rec_index= 2, atom_type= 2).
Atom no. 884, "2HD2" at (29.292, 10.908, 37.628),  was assigned atom type "H" (rec_index= 2, atom_type= 2).
Atom no. 885, "3HD2" at (29.339, 9.332, 37.018),  was assigned atom type "H" (rec_index= 2, atom_type= 2).
Atom no. 886, " N  " at (32.772, 9.468, 39.988),  was assigned atom type "N" (rec_index= 4, atom_type= 4).
Atom no. 887, " HN " at (31.810, 9.131, 39.939),  was assigned atom type "HD" (rec_index= 3, atom_type= 3).
Atom no. 888, " CA " at (33.739, 8.726, 40.788),  was assigned atom type "C" (rec_index= 1, atom_type= 1).
Atom no. 889, " HA " at (34.203, 9.409, 41.537),  was assigned atom type "H" (rec_index= 2, atom_type= 2).
Atom no. 890, " C  " at (34.828, 8.146, 39.887),  was assigned atom type "C" (rec_index= 1, atom_type= 1).
Atom no. 891, " O  " at (34.623, 7.972, 38.694),  was assigned atom type "OA" (rec_index= 5, atom_type= 5).
Atom no. 892, " CB " at (33.079, 7.533, 41.519),  was assigned atom type "C" (rec_index= 1, atom_type= 1).
Atom no. 893, " HB " at (33.851, 7.032, 42.148),  was assigned atom type "H" (rec_index= 2, atom_type= 2).
Atom no. 894, " CG2" at (31.933, 7.989, 42.427),  was assigned atom type "C" (rec_index= 1, atom_type= 1).
Atom no. 895, "1HG2" at (32.306, 8.722, 43.180),  was assigned atom type "H" (rec_index= 2, atom_type= 2).
Atom no. 896, "2HG2" at (31.414, 7.127, 42.907),  was assigned atom type "H" (rec_index= 2, atom_type= 2).
Atom no. 897, "3HG2" at (31.074, 8.393, 41.842),  was assigned atom type "H" (rec_index= 2, atom_type= 2).
Atom no. 898, " OG1" at (32.599, 6.589, 40.549),  was assigned atom type "OA" (rec_index= 5, atom_type= 5).
Atom no. 899, " HG1" at (33.310, 6.306, 39.986),  was assigned atom type "HD" (rec_index= 3, atom_type= 3).
Atom no. 900, " N  " at (35.975, 7.823, 40.470),  was assigned atom type "N" (rec_index= 4, atom_type= 4).
Atom no. 901, " HN " at (36.127, 8.079, 41.446),  was assigned atom type "HD" (rec_index= 3, atom_type= 3).
Atom no. 902, " CA " at (37.028, 7.107, 39.745),  was assigned atom type "C" (rec_index= 1, atom_type= 1).
Atom no. 903, " HA " at (37.341, 7.733, 38.877),  was assigned atom type "H" (rec_index= 2, atom_type= 2).
Atom no. 904, " C  " at (36.516, 5.763, 39.209),  was assigned atom type "C" (rec_index= 1, atom_type= 1).
Atom no. 905, " O  " at (36.739, 5.431, 38.045),  was assigned atom type "OA" (rec_index= 5, atom_type= 5).
Atom no. 906, " CB " at (38.247, 6.894, 40.646),  was assigned atom type "C" (rec_index= 1, atom_type= 1).
Atom no. 907, " HB1" at (37.977, 6.206, 41.481),  was assigned atom type "H" (rec_index= 2, atom_type= 2).
Atom no. 908, " HB2" at (38.460, 7.831, 41.212),  was assigned atom type "H" (rec_index= 2, atom_type= 2).
Atom no. 909, " CG " at (39.529, 6.402, 39.973),  was assigned atom type "C" (rec_index= 1, atom_type= 1).
Atom no. 910, " HG " at (39.317, 5.414, 39.501),  was assigned atom type "H" (rec_index= 2, atom_type= 2).
Atom no. 911, " CD1" at (39.991, 7.365, 38.880),  was assigned atom type "C" (rec_index= 1, atom_type= 1).
Atom no. 912, "1HD1" at (40.926, 7.006, 38.389),  was assigned atom type "H" (rec_index= 2, atom_type= 2).
Atom no. 913, "2HD1" at (40.108, 8.402, 39.272),  was assigned atom type "H" (rec_index= 2, atom_type= 2).
Atom no. 914, "3HD1" at (39.184, 7.553, 38.134),  was assigned atom type "H" (rec_index= 2, atom_type= 2).
Atom no. 915, " CD2" at (40.628, 6.206, 41.018),  was assigned atom type "C" (rec_index= 1, atom_type= 1).
Atom no. 916, "1HD2" at (41.563, 5.847, 40.527),  was assigned atom type "H" (rec_index= 2, atom_type= 2).
Atom no. 917, "2HD2" at (40.304, 5.530, 41.843),  was assigned atom type "H" (rec_index= 2, atom_type= 2).
Atom no. 918, "3HD2" at (40.800, 7.128, 41.621),  was assigned atom type "H" (rec_index= 2, atom_type= 2).
Atom no. 919, " N  " at (35.822, 5.007, 40.062),  was assigned atom type "N" (rec_index= 4, atom_type= 4).
Atom no. 920, " HN " at (35.703, 5.338, 41.020),  was assigned atom type "HD" (rec_index= 3, atom_type= 3).
Atom no. 921, " CA " at (35.219, 3.715, 39.684),  was assigned atom type "C" (rec_index= 1, atom_type= 1).
Atom no. 922, " HA " at (36.039, 2.981, 39.505),  was assigned atom type "H" (rec_index= 2, atom_type= 2).
Atom no. 923, " C  " at (34.388, 3.827, 38.416),  was assigned atom type "C" (rec_index= 1, atom_type= 1).
Atom no. 924, " O  " at (34.601, 3.088, 37.459),  was assigned atom type "OA" (rec_index= 5, atom_type= 5).
Atom no. 925, " CB " at (34.334, 3.186, 40.816),  was assigned atom type "C" (rec_index= 1, atom_type= 1).
Atom no. 926, " HB1" at (34.953, 2.930, 41.707),  was assigned atom type "H" (rec_index= 2, atom_type= 2).
Atom no. 927, " HB2" at (33.715, 4.009, 41.244),  was assigned atom type "H" (rec_index= 2, atom_type= 2).
Atom no. 928, " CG " at (33.464, 2.022, 40.430),  was assigned atom type "A" (rec_index= 0, atom_type= 0).
Atom no. 929, " CD2" at (33.388, 0.763, 40.927),  was assigned atom type "A" (rec_index= 0, atom_type= 0).
Atom no. 930, " HD2" at (34.001, 0.342, 41.742),  was assigned atom type "H" (rec_index= 2, atom_type= 2).
Atom no. 931, " ND1" at (32.496, 2.104, 39.450),  was assigned atom type "N" (rec_index= 4, atom_type= 4).
Atom no. 932, " HD1" at (32.285, 2.935, 38.898),  was assigned atom type "HD" (rec_index= 3, atom_type= 3).
Atom no. 933, " CE1" at (31.885, 0.938, 39.338),  was assigned atom type "A" (rec_index= 0, atom_type= 0).
Atom no. 934, " HE1" at (31.079, 0.698, 38.625),  was assigned atom type "H" (rec_index= 2, atom_type= 2).
Atom no. 935, " NE2" at (32.404, 0.109, 40.226),  was assigned atom type "N" (rec_index= 4, atom_type= 4).
Atom no. 936, " HE2" at (32.120, -0.860, 40.368),  was assigned atom type "HD" (rec_index= 3, atom_type= 3).
Atom no. 937, " N  " at (33.439, 4.754, 38.414),  was assigned atom type "N" (rec_index= 4, atom_type= 4).
Atom no. 938, " HN " at (33.332, 5.369, 39.221),  was assigned atom type "HD" (rec_index= 3, atom_type= 3).
Atom no. 939, " CA " at (32.548, 4.903, 37.272),  was assigned atom type "C" (rec_index= 1, atom_type= 1).
Atom no. 940, " HA " at (32.140, 3.893, 37.036),  was assigned atom type "H" (rec_index= 2, atom_type= 2).
Atom no. 941, " C  " at (33.287, 5.393, 36.036),  was assigned atom type "C" (rec_index= 1, atom_type= 1).
Atom no. 942, " O  " at (32.968, 4.973, 34.936),  was assigned atom type "OA" (rec_index= 5, atom_type= 5).
Atom no. 943, " CB " at (31.358, 5.805, 37.619),  was assigned atom type "C" (rec_index= 1, atom_type= 1).
Atom no. 944, " HB1" at (30.779, 6.078, 36.706),  was assigned atom type "H" (rec_index= 2, atom_type= 2).
Atom no. 945, " HB2" at (31.698, 6.822, 37.923),  was assigned atom type "H" (rec_index= 2, atom_type= 2).
Atom no. 946, " CG " at (30.458, 5.187, 38.677),  was assigned atom type "C" (rec_index= 1, atom_type= 1).
Atom no. 947, " OD1" at (30.465, 3.946, 38.816),  was assigned atom type "OA" (rec_index= 5, atom_type= 5).
Atom no. 948, " OD2" at (29.758, 5.935, 39.389),  was assigned atom type "OA" (rec_index= 5, atom_type= 5).
Atom no. 949, " N  " at (34.281, 6.262, 36.219),  was assigned atom type "N" (rec_index= 4, atom_type= 4).
Atom no. 950, " HN " at (34.460, 6.629, 37.154),  was assigned atom type "HD" (rec_index= 3, atom_type= 3).
Atom no. 951, " CA " at (35.124, 6.701, 35.097),  was assigned atom type "C" (rec_index= 1, atom_type= 1).
Atom no. 952, " HA " at (34.473, 7.216, 34.353),  was assigned atom type "H" (rec_index= 2, atom_type= 2).
Atom no. 953, " C  " at (35.785, 5.507, 34.407),  was assigned atom type "C" (rec_index= 1, atom_type= 1).
Atom no. 954, " O  " at (35.677, 5.360, 33.184),  was assigned atom type "OA" (rec_index= 5, atom_type= 5).
Atom no. 955, " CB " at (36.197, 7.685, 35.553),  was assigned atom type "C" (rec_index= 1, atom_type= 1).
Atom no. 956, " HB1" at (36.994, 7.784, 34.780),  was assigned atom type "H" (rec_index= 2, atom_type= 2).
Atom no. 957, " HB2" at (36.798, 7.253, 36.387),  was assigned atom type "H" (rec_index= 2, atom_type= 2).
Atom no. 958, " CG " at (35.654, 9.042, 35.935),  was assigned atom type "C" (rec_index= 1, atom_type= 1).
Atom no. 959, " HG1" at (35.118, 9.516, 35.080),  was assigned atom type "H" (rec_index= 2, atom_type= 2).
Atom no. 960, " HG2" at (34.803, 8.948, 36.649),  was assigned atom type "H" (rec_index= 2, atom_type= 2).
Atom no. 961, " CD " at (36.725, 9.957, 36.481),  was assigned atom type "C" (rec_index= 1, atom_type= 1).
Atom no. 962, " NE2" at (36.520, 10.457, 37.684),  was assigned atom type "N" (rec_index= 4, atom_type= 4).
Atom no. 963, "1HE2" at (35.684, 10.248, 38.230),  was assigned atom type "HD" (rec_index= 3, atom_type= 3).
Atom no. 964, "2HE2" at (37.243, 11.075, 38.053),  was assigned atom type "HD" (rec_index= 3, atom_type= 3).
Atom no. 965, " OE1" at (37.729, 10.208, 35.825),  was assigned atom type "OA" (rec_index= 5, atom_type= 5).
Atom no. 966, " N  " at (36.445, 4.655, 35.195),  was assigned atom type "N" (rec_index= 4, atom_type= 4).
Atom no. 967, " HN " at (36.494, 4.844, 36.196),  was assigned atom type "HD" (rec_index= 3, atom_type= 3).
Atom no. 968, " CA " at (37.102, 3.456, 34.664),  was assigned atom type "C" (rec_index= 1, atom_type= 1).
Atom no. 969, " HA " at (37.863, 3.788, 33.920),  was assigned atom type "H" (rec_index= 2, atom_type= 2).
Atom no. 970, " C  " at (36.096, 2.551, 33.932),  was assigned atom type "C" (rec_index= 1, atom_type= 1).
Atom no. 971, " O  " at (36.321, 2.176, 32.774),  was assigned atom type "OA" (rec_index= 5, atom_type= 5).
Atom no. 972, " CB " at (37.845, 2.665, 35.781),  was assigned atom type "C" (rec_index= 1, atom_type= 1).
Atom no. 973, " HB " at (37.157, 2.567, 36.653),  was assigned atom type "H" (rec_index= 2, atom_type= 2).
Atom no. 974, " CG1" at (38.225, 1.259, 35.314),  was assigned atom type "C" (rec_index= 1, atom_type= 1).
Atom no. 975, "1HG1" at (38.757, 0.693, 36.114),  was assigned atom type "H" (rec_index= 2, atom_type= 2).
Atom no. 976, "2HG1" at (38.819, 1.289, 34.371),  was assigned atom type "H" (rec_index= 2, atom_type= 2).
Atom no. 977, "3HG1" at (37.336, 0.699, 34.940),  was assigned atom type "H" (rec_index= 2, atom_type= 2).
Atom no. 978, " CG2" at (39.084, 3.430, 36.236),  was assigned atom type "C" (rec_index= 1, atom_type= 1).
Atom no. 979, "1HG2" at (39.616, 2.864, 37.036),  was assigned atom type "H" (rec_index= 2, atom_type= 2).
Atom no. 980, "2HG2" at (38.837, 4.469, 36.556),  was assigned atom type "H" (rec_index= 2, atom_type= 2).
Atom no. 981, "3HG2" at (39.758, 3.676, 35.382),  was assigned atom type "H" (rec_index= 2, atom_type= 2).
Atom no. 982, " N  " at (34.989, 2.228, 34.606),  was assigned atom type "N" (rec_index= 4, atom_type= 4).
Atom no. 983, " HN " at (34.887, 2.549, 35.569),  was assigned atom type "HD" (rec_index= 3, atom_type= 3).
Atom no. 984, " CA " at (33.919, 1.430, 34.009),  was assigned atom type "C" (rec_index= 1, atom_type= 1).
Atom no. 985, " HA " at (34.308, 0.397, 33.849),  was assigned atom type "H" (rec_index= 2, atom_type= 2).
Atom no. 986, " C  " at (33.460, 1.977, 32.655),  was assigned atom type "C" (rec_index= 1, atom_type= 1).
Atom no. 987, " O  " at (33.223, 1.207, 31.722),  was assigned atom type "OA" (rec_index= 5, atom_type= 5).
Atom no. 988, " CB " at (32.715, 1.341, 34.941),  was assigned atom type "C" (rec_index= 1, atom_type= 1).
Atom no. 989, " HB1" at (32.365, 2.360, 35.228),  was assigned atom type "H" (rec_index= 2, atom_type= 2).
Atom no. 990, " HB2" at (33.022, 0.959, 35.943),  was assigned atom type "H" (rec_index= 2, atom_type= 2).
Atom no. 991, " CG " at (31.579, 0.528, 34.390),  was assigned atom type "A" (rec_index= 0, atom_type= 0).
Atom no. 992, " CD2" at (30.357, 0.895, 33.931),  was assigned atom type "A" (rec_index= 0, atom_type= 0).
Atom no. 993, " HD2" at (29.963, 1.923, 33.869),  was assigned atom type "H" (rec_index= 2, atom_type= 2).
Atom no. 994, " ND1" at (31.628, -0.846, 34.282),  was assigned atom type "N" (rec_index= 4, atom_type= 4).
Atom no. 995, " HD1" at (32.423, -1.429, 34.544),  was assigned atom type "HD" (rec_index= 3, atom_type= 3).
Atom no. 996, " CE1" at (30.486, -1.291, 33.786),  was assigned atom type "A" (rec_index= 0, atom_type= 0).
Atom no. 997, " HE1" at (30.233, -2.348, 33.596),  was assigned atom type "H" (rec_index= 2, atom_type= 2).
Atom no. 998, " NE2" at (29.700, -0.254, 33.557),  was assigned atom type "N" (rec_index= 4, atom_type= 4).
Atom no. 999, " HE2" at (28.759, -0.298, 33.166),  was assigned atom type "HD" (rec_index= 3, atom_type= 3).
Atom no. 1000, " N  " at (33.332, 3.301, 32.552),  was assigned atom type "N" (rec_index= 4, atom_type= 4).
Atom no. 1001, " HN " at (33.577, 3.896, 33.344),  was assigned atom type "HD" (rec_index= 3, atom_type= 3).
Atom no. 1002, " CA " at (32.846, 3.904, 31.321),  was assigned atom type "C" (rec_index= 1, atom_type= 1).
Atom no. 1003, " HA " at (31.909, 3.374, 31.031),  was assigned atom type "H" (rec_index= 2, atom_type= 2).
Atom no. 1004, " C  " at (33.849, 3.717, 30.195),  was assigned atom type "C" (rec_index= 1, atom_type= 1).
Atom no. 1005, " O  " at (33.471, 3.358, 29.081),  was assigned atom type "OA" (rec_index= 5, atom_type= 5).
Atom no. 1006, " CB " at (32.505, 5.381, 31.510),  was assigned atom type "C" (rec_index= 1, atom_type= 1).
Atom no. 1007, " HB1" at (33.358, 5.910, 31.996),  was assigned atom type "H" (rec_index= 2, atom_type= 2).
Atom no. 1008, " HB2" at (32.489, 5.898, 30.522),  was assigned atom type "H" (rec_index= 2, atom_type= 2).
Atom no. 1009, " CG " at (31.209, 5.666, 32.272),  was assigned atom type "C" (rec_index= 1, atom_type= 1).
Atom no. 1010, " HG " at (31.314, 5.260, 33.305),  was assigned atom type "H" (rec_index= 2, atom_type= 2).
Atom no. 1011, " CD1" at (30.984, 7.151, 32.368),  was assigned atom type "C" (rec_index= 1, atom_type= 1).
Atom no. 1012, "1HD1" at (30.040, 7.359, 32.923),  was assigned atom type "H" (rec_index= 2, atom_type= 2).
Atom no. 1013, "2HD1" at (30.996, 7.641, 31.367),  was assigned atom type "H" (rec_index= 2, atom_type= 2).
Atom no. 1014, "3HD1" at (31.858, 7.678, 32.818),  was assigned atom type "H" (rec_index= 2, atom_type= 2).
Atom no. 1015, " CD2" at (30.017, 4.983, 31.608),  was assigned atom type "C" (rec_index= 1, atom_type= 1).
Atom no. 1016, "1HD2" at (29.073, 5.191, 32.163),  was assigned atom type "H" (rec_index= 2, atom_type= 2).
Atom no. 1017, "2HD2" at (30.188, 3.888, 31.485),  was assigned atom type "H" (rec_index= 2, atom_type= 2).
Atom no. 1018, "3HD2" at (29.930, 5.264, 30.532),  was assigned atom type "H" (rec_index= 2, atom_type= 2).
Atom no. 1019, " N  " at (35.120, 3.950, 30.489),  was assigned atom type "N" (rec_index= 4, atom_type= 4).
Atom no. 1020, " HN " at (35.365, 4.253, 31.432),  was assigned atom type "HD" (rec_index= 3, atom_type= 3).
Atom no. 1021, " CA " at (36.178, 3.784, 29.497),  was assigned atom type "C" (rec_index= 1, atom_type= 1).
Atom no. 1022, " HA " at (35.858, 4.319, 28.573),  was assigned atom type "H" (rec_index= 2, atom_type= 2).
Atom no. 1023, " C  " at (36.413, 2.312, 29.121),  was assigned atom type "C" (rec_index= 1, atom_type= 1).
Atom no. 1024, " O  " at (36.709, 2.009, 27.968),  was assigned atom type "OA" (rec_index= 5, atom_type= 5).
Atom no. 1025, " CB " at (37.468, 4.439, 29.984),  was assigned atom type "C" (rec_index= 1, atom_type= 1).
Atom no. 1026, " HB1" at (38.364, 3.933, 29.554),  was assigned atom type "H" (rec_index= 2, atom_type= 2).
Atom no. 1027, " HB2" at (37.645, 4.226, 31.064),  was assigned atom type "H" (rec_index= 2, atom_type= 2).
Atom no. 1028, " CG " at (37.497, 5.946, 29.706),  was assigned atom type "C" (rec_index= 1, atom_type= 1).
Atom no. 1029, " HG " at (36.485, 6.356, 29.932),  was assigned atom type "H" (rec_index= 2, atom_type= 2).
Atom no. 1030, " CD1" at (38.506, 6.672, 30.591),  was assigned atom type "C" (rec_index= 1, atom_type= 1).
Atom no. 1031, "1HD1" at (38.527, 7.768, 30.389),  was assigned atom type "H" (rec_index= 2, atom_type= 2).
Atom no. 1032, "2HD1" at (39.523, 6.224, 30.497),  was assigned atom type "H" (rec_index= 2, atom_type= 2).
Atom no. 1033, "3HD1" at (38.321, 6.463, 31.671),  was assigned atom type "H" (rec_index= 2, atom_type= 2).
Atom no. 1034, " CD2" at (37.780, 6.183, 28.217),  was assigned atom type "C" (rec_index= 1, atom_type= 1).
Atom no. 1035, "1HD2" at (37.801, 7.279, 28.015),  was assigned atom type "H" (rec_index= 2, atom_type= 2).
Atom no. 1036, "2HD2" at (37.057, 5.646, 27.559),  was assigned atom type "H" (rec_index= 2, atom_type= 2).
Atom no. 1037, "3HD2" at (38.712, 5.673, 27.878),  was assigned atom type "H" (rec_index= 2, atom_type= 2).
Atom no. 1038, " N  " at (36.267, 1.413, 30.091),  was assigned atom type "N" (rec_index= 4, atom_type= 4).
Atom no. 1039, " HN " at (36.074, 1.738, 31.038),  was assigned atom type "HD" (rec_index= 3, atom_type= 3).
Atom no. 1040, " CA " at (36.373, -0.019, 29.847),  was assigned atom type "C" (rec_index= 1, atom_type= 1).
Atom no. 1041, " HA " at (37.369, -0.229, 29.391),  was assigned atom type "H" (rec_index= 2, atom_type= 2).
Atom no. 1042, " C  " at (35.285, -0.519, 28.894),  was assigned atom type "C" (rec_index= 1, atom_type= 1).
Atom no. 1043, " O  " at (35.522, -1.448, 28.119),  was assigned atom type "OA" (rec_index= 5, atom_type= 5).
Atom no. 1044, " CB " at (36.269, -0.784, 31.160),  was assigned atom type "C" (rec_index= 1, atom_type= 1).
Atom no. 1045, " HB1" at (35.266, -0.632, 31.623),  was assigned atom type "H" (rec_index= 2, atom_type= 2).
Atom no. 1046, " HB2" at (36.910, -0.311, 31.940),  was assigned atom type "H" (rec_index= 2, atom_type= 2).
Atom no. 1047, " CG " at (36.581, -2.264, 31.039),  was assigned atom type "C" (rec_index= 1, atom_type= 1).
Atom no. 1048, " HG1" at (36.059, -2.713, 30.162),  was assigned atom type "H" (rec_index= 2, atom_type= 2).
Atom no. 1049, " HG2" at (37.638, -2.426, 30.722),  was assigned atom type "H" (rec_index= 2, atom_type= 2).
Atom no. 1050, " CD " at (36.269, -3.036, 32.315),  was assigned atom type "C" (rec_index= 1, atom_type= 1).
Atom no. 1051, " OE1" at (35.238, -2.738, 32.960),  was assigned atom type "OA" (rec_index= 5, atom_type= 5).
Atom no. 1052, " OE2" at (37.049, -3.944, 32.673),  was assigned atom type "OA" (rec_index= 5, atom_type= 5).
Atom no. 1053, " N  " at (34.089, 0.066, 28.979),  was assigned atom type "N" (rec_index= 4, atom_type= 4).
Atom no. 1054, " HN " at (33.944, 0.803, 29.669),  was assigned atom type "HD" (rec_index= 3, atom_type= 3).
Atom no. 1055, " CA " at (32.978, -0.323, 28.107),  was assigned atom type "C" (rec_index= 1, atom_type= 1).
Atom no. 1056, " HA " at (32.987, -1.434, 28.009),  was assigned atom type "H" (rec_index= 2, atom_type= 2).
Atom no. 1057, " C  " at (33.115, 0.278, 26.708),  was assigned atom type "C" (rec_index= 1, atom_type= 1).
Atom no. 1058, " O  " at (32.782, -0.371, 25.728),  was assigned atom type "OA" (rec_index= 5, atom_type= 5).
Atom no. 1059, " CB " at (31.635, 0.090, 28.723),  was assigned atom type "C" (rec_index= 1, atom_type= 1).
Atom no. 1060, " HB1" at (30.820, 0.040, 27.964),  was assigned atom type "H" (rec_index= 2, atom_type= 2).
Atom no. 1061, " HB2" at (31.619, 1.184, 28.940),  was assigned atom type "H" (rec_index= 2, atom_type= 2).
Atom no. 1062, " SG " at (31.197, -0.864, 30.200),  was assigned atom type "SA" (rec_index= 6, atom_type= 6).
Atom no. 1063, " N  " at (33.645, 1.495, 26.629),  was assigned atom type "N" (rec_index= 4, atom_type= 4).
Atom no. 1064, " HN " at (34.122, 1.872, 27.448),  was assigned atom type "HD" (rec_index= 3, atom_type= 3).
Atom no. 1065, " CA " at (33.576, 2.319, 25.422),  was assigned atom type "C" (rec_index= 1, atom_type= 1).
Atom no. 1066, " HA " at (32.791, 1.885, 24.760),  was assigned atom type "H" (rec_index= 2, atom_type= 2).
Atom no. 1067, " C  " at (34.865, 2.413, 24.612),  was assigned atom type "C" (rec_index= 1, atom_type= 1).
Atom no. 1068, " O  " at (34.829, 2.937, 23.488),  was assigned atom type "OA" (rec_index= 5, atom_type= 5).
Atom no. 1069, " CB " at (33.130, 3.753, 25.804),  was assigned atom type "C" (rec_index= 1, atom_type= 1).
Atom no. 1070, " HB1" at (32.188, 3.684, 26.396),  was assigned atom type "H" (rec_index= 2, atom_type= 2).
Atom no. 1071, " HB2" at (33.030, 4.421, 24.917),  was assigned atom type "H" (rec_index= 2, atom_type= 2).
Atom no. 1072, " HB3" at (33.928, 4.322, 26.335),  was assigned atom type "H" (rec_index= 2, atom_type= 2).
Atom no. 1073, " N  " at (35.992, 1.941, 25.165),  was assigned atom type "N" (rec_index= 4, atom_type= 4).
Atom no. 1074, " HN " at (35.935, 1.362, 26.003),  was assigned atom type "HD" (rec_index= 3, atom_type= 3).
Atom no. 1075, " CA " at (37.314, 2.246, 24.581),  was assigned atom type "C" (rec_index= 1, atom_type= 1).
Atom no. 1076, " HA " at (37.454, 3.351, 24.642),  was assigned atom type "H" (rec_index= 2, atom_type= 2).
Atom no. 1077, " C  " at (37.392, 1.864, 23.113),  was assigned atom type "C" (rec_index= 1, atom_type= 1).
Atom no. 1078, " O  " at (37.930, 2.628, 22.310),  was assigned atom type "OA" (rec_index= 5, atom_type= 5).
Atom no. 1079, " CB " at (38.473, 1.600, 25.351),  was assigned atom type "C" (rec_index= 1, atom_type= 1).
Atom no. 1080, " HB1" at (38.444, 1.916, 26.420),  was assigned atom type "H" (rec_index= 2, atom_type= 2).
Atom no. 1081, " HB2" at (39.441, 2.056, 25.036),  was assigned atom type "H" (rec_index= 2, atom_type= 2).
Atom no. 1082, " CG " at (38.556, 0.118, 25.261),  was assigned atom type "A" (rec_index= 0, atom_type= 0).
Atom no. 1083, " CD1" at (37.931, -0.786, 26.056),  was assigned atom type "A" (rec_index= 0, atom_type= 0).
Atom no. 1084, " HD1" at (37.262, -0.532, 26.896),  was assigned atom type "H" (rec_index= 2, atom_type= 2).
Atom no. 1085, " CD2" at (39.323, -0.637, 24.318),  was assigned atom type "A" (rec_index= 0, atom_type= 0).
Atom no. 1086, " CE2" at (39.108, -2.006, 24.595),  was assigned atom type "A" (rec_index= 0, atom_type= 0).
Atom no. 1087, " CE3" at (40.171, -0.289, 23.265),  was assigned atom type "A" (rec_index= 0, atom_type= 0).
Atom no. 1088, " HE3" at (40.363, 0.770, 23.025),  was assigned atom type "H" (rec_index= 2, atom_type= 2).
Atom no. 1089, " NE1" at (38.254, -2.078, 25.661),  was assigned atom type "N" (rec_index= 4, atom_type= 4).
Atom no. 1090, " HE1" at (37.912, -2.936, 26.093),  was assigned atom type "HD" (rec_index= 3, atom_type= 3).
Atom no. 1091, " CZ2" at (39.710, -3.018, 23.858),  was assigned atom type "A" (rec_index= 0, atom_type= 0).
Atom no. 1092, " HZ2" at (39.530, -4.081, 24.090),  was assigned atom type "H" (rec_index= 2, atom_type= 2).
Atom no. 1093, " CZ3" at (40.761, -1.291, 22.534),  was assigned atom type "A" (rec_index= 0, atom_type= 0).
Atom no. 1094, " HZ3" at (41.426, -1.028, 21.695),  was assigned atom type "H" (rec_index= 2, atom_type= 2).
Atom no. 1095, " CH2" at (40.534, -2.644, 22.834),  was assigned atom type "A" (rec_index= 0, atom_type= 0).
Atom no. 1096, " HH2" at (41.031, -3.421, 22.230),  was assigned atom type "H" (rec_index= 2, atom_type= 2).
Atom no. 1097, " N  " at (36.834, 0.709, 22.755),  was assigned atom type "N" (rec_index= 4, atom_type= 4).
Atom no. 1098, " HN " at (36.344, 0.143, 23.448),  was assigned atom type "HD" (rec_index= 3, atom_type= 3).
Atom no. 1099, " CA " at (36.924, 0.252, 21.370),  was assigned atom type "C" (rec_index= 1, atom_type= 1).
Atom no. 1100, " HA " at (37.954, 0.477, 21.006),  was assigned atom type "H" (rec_index= 2, atom_type= 2).
Atom no. 1101, " C  " at (35.941, 1.012, 20.480),  was assigned atom type "C" (rec_index= 1, atom_type= 1).
Atom no. 1102, " O  " at (36.260, 1.333, 19.345),  was assigned atom type "OA" (rec_index= 5, atom_type= 5).
Atom no. 1103, " CB " at (36.719, -1.258, 21.276),  was assigned atom type "C" (rec_index= 1, atom_type= 1).
Atom no. 1104, " HB1" at (35.676, -1.509, 21.581),  was assigned atom type "H" (rec_index= 2, atom_type= 2).
Atom no. 1105, " HB2" at (37.299, -1.760, 22.085),  was assigned atom type "H" (rec_index= 2, atom_type= 2).
Atom no. 1106, " CG " at (37.031, -1.930, 19.935),  was assigned atom type "C" (rec_index= 1, atom_type= 1).
Atom no. 1107, " HG " at (36.252, -1.610, 19.204),  was assigned atom type "H" (rec_index= 2, atom_type= 2).
Atom no. 1108, " CD1" at (38.408, -1.538, 19.360),  was assigned atom type "C" (rec_index= 1, atom_type= 1).
Atom no. 1109, "1HD1" at (38.635, -2.027, 18.384),  was assigned atom type "H" (rec_index= 2, atom_type= 2).
Atom no. 1110, "2HD1" at (39.217, -1.738, 20.100),  was assigned atom type "H" (rec_index= 2, atom_type= 2).
Atom no. 1111, "3HD1" at (38.502, -0.430, 19.279),  was assigned atom type "H" (rec_index= 2, atom_type= 2).
Atom no. 1112, " CD2" at (36.921, -3.435, 20.103),  was assigned atom type "C" (rec_index= 1, atom_type= 1).
Atom no. 1113, "1HD2" at (37.148, -3.924, 19.127),  was assigned atom type "H" (rec_index= 2, atom_type= 2).
Atom no. 1114, "2HD2" at (35.933, -3.746, 20.515),  was assigned atom type "H" (rec_index= 2, atom_type= 2).
Atom no. 1115, "3HD2" at (37.562, -3.819, 20.931),  was assigned atom type "H" (rec_index= 2, atom_type= 2).
Atom no. 1116, " N  " at (34.754, 1.321, 20.999),  was assigned atom type "N" (rec_index= 4, atom_type= 4).
Atom no. 1117, " HN " at (34.506, 0.983, 21.929),  was assigned atom type "HD" (rec_index= 3, atom_type= 3).
Atom no. 1118, " CA " at (33.800, 2.142, 20.247),  was assigned atom type "C" (rec_index= 1, atom_type= 1).
Atom no. 1119, " HA " at (33.575, 1.631, 19.282),  was assigned atom type "H" (rec_index= 2, atom_type= 2).
Atom no. 1120, " C  " at (34.427, 3.498, 19.945),  was assigned atom type "C" (rec_index= 1, atom_type= 1).
Atom no. 1121, " O  " at (34.291, 4.020, 18.835),  was assigned atom type "OA" (rec_index= 5, atom_type= 5).
Atom no. 1122, " CB " at (32.487, 2.331, 21.017),  was assigned atom type "C" (rec_index= 1, atom_type= 1).
Atom no. 1123, " HB1" at (31.871, 3.124, 20.533),  was assigned atom type "H" (rec_index= 2, atom_type= 2).
Atom no. 1124, " HB2" at (32.688, 2.811, 22.003),  was assigned atom type "H" (rec_index= 2, atom_type= 2).
Atom no. 1125, " CG " at (31.660, 1.075, 21.209),  was assigned atom type "C" (rec_index= 1, atom_type= 1).
Atom no. 1126, " HG1" at (31.414, 0.600, 20.231),  was assigned atom type "H" (rec_index= 2, atom_type= 2).
Atom no. 1127, " HG2" at (32.269, 0.254, 21.655),  was assigned atom type "H" (rec_index= 2, atom_type= 2).
Atom no. 1128, " CD " at (30.407, 1.337, 22.025),  was assigned atom type "C" (rec_index= 1, atom_type= 1).
Atom no. 1129, " OE1" at (29.367, 1.682, 21.443),  was assigned atom type "OA" (rec_index= 5, atom_type= 5).
Atom no. 1130, " OE2" at (30.450, 1.205, 23.258),  was assigned atom type "OA" (rec_index= 5, atom_type= 5).
Atom no. 1131, " N  " at (35.142, 4.047, 20.930),  was assigned atom type "N" (rec_index= 4, atom_type= 4).
Atom no. 1132, " HN " at (35.218, 3.556, 21.821),  was assigned atom type "HD" (rec_index= 3, atom_type= 3).
Atom no. 1133, " CA " at (35.822, 5.338, 20.765),  was assigned atom type "C" (rec_index= 1, atom_type= 1).
Atom no. 1134, " HA " at (35.063, 6.064, 20.392),  was assigned atom type "H" (rec_index= 2, atom_type= 2).
Atom no. 1135, " C  " at (36.938, 5.271, 19.717),  was assigned atom type "C" (rec_index= 1, atom_type= 1).
Atom no. 1136, " O  " at (37.066, 6.181, 18.891),  was assigned atom type "OA" (rec_index= 5, atom_type= 5).
Atom no. 1137, " CB " at (36.355, 5.884, 22.098),  was assigned atom type "C" (rec_index= 1, atom_type= 1).
Atom no. 1138, " HB " at (36.987, 5.105, 22.584),  was assigned atom type "H" (rec_index= 2, atom_type= 2).
Atom no. 1139, " CG1" at (35.186, 6.229, 23.025),  was assigned atom type "C" (rec_index= 1, atom_type= 1).
Atom no. 1140, "1HG1" at (34.388, 5.453, 22.956),  was assigned atom type "H" (rec_index= 2, atom_type= 2).
Atom no. 1141, "2HG1" at (34.624, 7.110, 22.637),  was assigned atom type "H" (rec_index= 2, atom_type= 2).
Atom no. 1142, " CG2" at (37.199, 7.144, 21.873),  was assigned atom type "C" (rec_index= 1, atom_type= 1).
Atom no. 1143, "1HG2" at (37.586, 7.540, 22.841),  was assigned atom type "H" (rec_index= 2, atom_type= 2).
Atom no. 1144, "2HG2" at (36.636, 7.921, 21.305),  was assigned atom type "H" (rec_index= 2, atom_type= 2).
Atom no. 1145, "3HG2" at (38.022, 6.964, 21.143),  was assigned atom type "H" (rec_index= 2, atom_type= 2).
Atom no. 1146, " CD1" at (35.600, 6.451, 24.484),  was assigned atom type "C" (rec_index= 1, atom_type= 1).
Atom no. 1147, "1HD1" at (34.749, 6.702, 25.159),  was assigned atom type "H" (rec_index= 2, atom_type= 2).
Atom no. 1148, "2HD1" at (36.398, 7.227, 24.553),  was assigned atom type "H" (rec_index= 2, atom_type= 2).
Atom no. 1149, "3HD1" at (36.162, 5.570, 24.872),  was assigned atom type "H" (rec_index= 2, atom_type= 2).
Atom no. 1150, " N  " at (37.731, 4.198, 19.750),  was assigned atom type "N" (rec_index= 4, atom_type= 4).
Atom no. 1151, " HN " at (37.592, 3.498, 20.479),  was assigned atom type "HD" (rec_index= 3, atom_type= 3).
Atom no. 1152, " CA " at (38.798, 4.002, 18.763),  was assigned atom type "C" (rec_index= 1, atom_type= 1).
Atom no. 1153, " HA " at (39.449, 4.907, 18.766),  was assigned atom type "H" (rec_index= 2, atom_type= 2).
Atom no. 1154, " C  " at (38.192, 3.850, 17.365),  was assigned atom type "C" (rec_index= 1, atom_type= 1).
Atom no. 1155, " O  " at (38.676, 4.443, 16.404),  was assigned atom type "OA" (rec_index= 5, atom_type= 5).
Atom no. 1156, " CB " at (39.667, 2.781, 19.100),  was assigned atom type "C" (rec_index= 1, atom_type= 1).
Atom no. 1157, " HB1" at (39.012, 1.894, 19.266),  was assigned atom type "H" (rec_index= 2, atom_type= 2).
Atom no. 1158, " HB2" at (40.225, 2.460, 18.190),  was assigned atom type "H" (rec_index= 2, atom_type= 2).
Atom no. 1159, " CG " at (40.652, 2.922, 20.284),  was assigned atom type "C" (rec_index= 1, atom_type= 1).
Atom no. 1160, " HG " at (40.053, 3.136, 21.200),  was assigned atom type "H" (rec_index= 2, atom_type= 2).
Atom no. 1161, " CD1" at (41.423, 1.611, 20.524),  was assigned atom type "C" (rec_index= 1, atom_type= 1).
Atom no. 1162, "1HD1" at (42.133, 1.713, 21.378),  was assigned atom type "H" (rec_index= 2, atom_type= 2).
Atom no. 1163, "2HD1" at (41.940, 1.264, 19.599),  was assigned atom type "H" (rec_index= 2, atom_type= 2).
Atom no. 1164, "3HD1" at (40.731, 0.748, 20.666),  was assigned atom type "H" (rec_index= 2, atom_type= 2).
Atom no. 1165, " CD2" at (41.617, 4.079, 20.080),  was assigned atom type "C" (rec_index= 1, atom_type= 1).
Atom no. 1166, "1HD2" at (42.327, 4.181, 20.934),  was assigned atom type "H" (rec_index= 2, atom_type= 2).
Atom no. 1167, "2HD2" at (41.073, 5.033, 19.889),  was assigned atom type "H" (rec_index= 2, atom_type= 2).
Atom no. 1168, "3HD2" at (42.159, 3.990, 19.109),  was assigned atom type "H" (rec_index= 2, atom_type= 2).
Atom no. 1169, " N  " at (37.115, 3.069, 17.285),  was assigned atom type "N" (rec_index= 4, atom_type= 4).
Atom no. 1170, " HN " at (36.757, 2.644, 18.140),  was assigned atom type "HD" (rec_index= 3, atom_type= 3).
Atom no. 1171, " CA " at (36.424, 2.795, 16.026),  was assigned atom type "C" (rec_index= 1, atom_type= 1).
Atom no. 1172, " HA " at (37.169, 2.380, 15.307),  was assigned atom type "H" (rec_index= 2, atom_type= 2).
Atom no. 1173, " C  " at (35.805, 4.042, 15.397),  was assigned atom type "C" (rec_index= 1, atom_type= 1).
Atom no. 1174, " O  " at (35.934, 4.259, 14.188),  was assigned atom type "OA" (rec_index= 5, atom_type= 5).
Atom no. 1175, " CB " at (35.346, 1.740, 16.248),  was assigned atom type "C" (rec_index= 1, atom_type= 1).
Atom no. 1176, " HB1" at (34.652, 2.051, 17.063),  was assigned atom type "H" (rec_index= 2, atom_type= 2).
Atom no. 1177, " HB2" at (34.631, 1.720, 15.392),  was assigned atom type "H" (rec_index= 2, atom_type= 2).
Atom no. 1178, " CG " at (35.898, 0.358, 16.515),  was assigned atom type "C" (rec_index= 1, atom_type= 1).
Atom no. 1179, " HG1" at (36.650, 0.071, 15.743),  was assigned atom type "H" (rec_index= 2, atom_type= 2).
Atom no. 1180, " HG2" at (36.555, 0.356, 17.416),  was assigned atom type "H" (rec_index= 2, atom_type= 2).
Atom no. 1181, " SD " at (34.606, -0.890, 16.654),  was assigned atom type "SA" (rec_index= 6, atom_type= 6).
Atom no. 1182, " CE " at (35.563, -2.380, 16.340),  was assigned atom type "C" (rec_index= 1, atom_type= 1).
Atom no. 1183, " HE1" at (34.763, -3.152, 16.426),  was assigned atom type "H" (rec_index= 2, atom_type= 2).
Atom no. 1184, " HE2" at (36.453, -2.530, 16.994),  was assigned atom type "H" (rec_index= 2, atom_type= 2).
Atom no. 1185, " HE3" at (36.145, -2.390, 15.389),  was assigned atom type "H" (rec_index= 2, atom_type= 2).
Atom no. 1186, " N  " at (35.141, 4.872, 16.201),  was assigned atom type "N" (rec_index= 4, atom_type= 4).
Atom no. 1187, " HN " at (35.064, 4.666, 17.197),  was assigned atom type "HD" (rec_index= 3, atom_type= 3).
Atom no. 1188, " CA " at (34.520, 6.084, 15.649),  was assigned atom type "C" (rec_index= 1, atom_type= 1).
Atom no. 1189, " HA " at (33.927, 5.769, 14.759),  was assigned atom type "H" (rec_index= 2, atom_type= 2).
Atom no. 1190, " C  " at (35.583, 7.066, 15.153),  was assigned atom type "C" (rec_index= 1, atom_type= 1).
Atom no. 1191, " O  " at (35.377, 7.753, 14.151),  was assigned atom type "OA" (rec_index= 5, atom_type= 5).
Atom no. 1192, " CB " at (33.528, 6.743, 16.643),  was assigned atom type "C" (rec_index= 1, atom_type= 1).
Atom no. 1193, " HB " at (32.903, 5.931, 17.082),  was assigned atom type "H" (rec_index= 2, atom_type= 2).
Atom no. 1194, " CG1" at (32.582, 7.705, 15.894),  was assigned atom type "C" (rec_index= 1, atom_type= 1).
Atom no. 1195, "1HG1" at (33.156, 8.558, 15.464),  was assigned atom type "H" (rec_index= 2, atom_type= 2).
Atom no. 1196, "2HG1" at (32.211, 7.232, 14.955),  was assigned atom type "H" (rec_index= 2, atom_type= 2).
Atom no. 1197, " CG2" at (34.271, 7.427, 17.794),  was assigned atom type "C" (rec_index= 1, atom_type= 1).
Atom no. 1198, "1HG2" at (34.955, 6.732, 18.335),  was assigned atom type "H" (rec_index= 2, atom_type= 2).
Atom no. 1199, "2HG2" at (33.557, 7.916, 18.497),  was assigned atom type "H" (rec_index= 2, atom_type= 2).
Atom no. 1200, "3HG2" at (34.818, 8.330, 17.437),  was assigned atom type "H" (rec_index= 2, atom_type= 2).
Atom no. 1201, " CD1" at (31.404, 8.222, 16.736),  was assigned atom type "C" (rec_index= 1, atom_type= 1).
Atom no. 1202, "1HD1" at (30.720, 8.917, 16.195),  was assigned atom type "H" (rec_index= 2, atom_type= 2).
Atom no. 1203, "2HD1" at (31.775, 8.695, 17.675),  was assigned atom type "H" (rec_index= 2, atom_type= 2).
Atom no. 1204, "3HD1" at (30.830, 7.369, 17.166),  was assigned atom type "H" (rec_index= 2, atom_type= 2).
Atom no. 1205, " N  " at (36.726, 7.123, 15.838),  was assigned atom type "N" (rec_index= 4, atom_type= 4).
Atom no. 1206, " HN " at (36.800, 6.628, 16.727),  was assigned atom type "HD" (rec_index= 3, atom_type= 3).
Atom no. 1207, " CA " at (37.869, 7.876, 15.345),  was assigned atom type "C" (rec_index= 1, atom_type= 1).
Atom no. 1208, " HA1" at (37.637, 8.964, 15.268),  was assigned atom type "H" (rec_index= 2, atom_type= 2).
Atom no. 1209, " HA2" at (38.682, 7.926, 16.106),  was assigned atom type "H" (rec_index= 2, atom_type= 2).
Atom no. 1210, " C  " at (38.379, 7.321, 14.022),  was assigned atom type "C" (rec_index= 1, atom_type= 1).
Atom no. 1211, " O  " at (38.599, 8.067, 13.068),  was assigned atom type "OA" (rec_index= 5, atom_type= 5).
Atom no. 1212, " N  " at (38.555, 6.006, 13.954),  was assigned atom type "N" (rec_index= 4, atom_type= 4).
Atom no. 1213, " HN " at (38.394, 5.438, 14.786),  was assigned atom type "HD" (rec_index= 3, atom_type= 3).
Atom no. 1214, " CA " at (38.974, 5.355, 12.715),  was assigned atom type "C" (rec_index= 1, atom_type= 1).
Atom no. 1215, " HA " at (39.989, 5.730, 12.446),  was assigned atom type "H" (rec_index= 2, atom_type= 2).
Atom no. 1216, " C  " at (38.019, 5.685, 11.572),  was assigned atom type "C" (rec_index= 1, atom_type= 1).
Atom no. 1217, " O  " at (38.438, 6.122, 10.500),  was assigned atom type "OA" (rec_index= 5, atom_type= 5).
Atom no. 1218, " CB " at (39.055, 3.842, 12.913),  was assigned atom type "C" (rec_index= 1, atom_type= 1).
Atom no. 1219, " HB1" at (39.775, 3.626, 13.737),  was assigned atom type "H" (rec_index= 2, atom_type= 2).
Atom no. 1220, " HB2" at (38.098, 3.487, 13.362),  was assigned atom type "H" (rec_index= 2, atom_type= 2).
Atom no. 1221, " CG " at (39.397, 2.952, 11.714),  was assigned atom type "C" (rec_index= 1, atom_type= 1).
Atom no. 1222, " HG " at (38.645, 3.135, 10.911),  was assigned atom type "H" (rec_index= 2, atom_type= 2).
Atom no. 1223, " CD1" at (40.764, 3.296, 11.178),  was assigned atom type "C" (rec_index= 1, atom_type= 1).
Atom no. 1224, "1HD1" at (41.013, 2.648, 10.305),  was assigned atom type "H" (rec_index= 2, atom_type= 2).
Atom no. 1225, "2HD1" at (41.546, 3.244, 11.971),  was assigned atom type "H" (rec_index= 2, atom_type= 2).
Atom no. 1226, "3HD1" at (40.852, 4.379, 10.930),  was assigned atom type "H" (rec_index= 2, atom_type= 2).
Atom no. 1227, " CD2" at (39.317, 1.488, 12.129),  was assigned atom type "C" (rec_index= 1, atom_type= 1).
Atom no. 1228, "1HD2" at (39.566, 0.840, 11.256),  was assigned atom type "H" (rec_index= 2, atom_type= 2).
Atom no. 1229, "2HD2" at (38.329, 1.230, 12.577),  was assigned atom type "H" (rec_index= 2, atom_type= 2).
Atom no. 1230, "3HD2" at (39.956, 1.266, 13.015),  was assigned atom type "H" (rec_index= 2, atom_type= 2).
Atom no. 1231, " N  " at (36.733, 5.503, 11.823),  was assigned atom type "N" (rec_index= 4, atom_type= 4).
Atom no. 1232, " HN " at (36.452, 5.191, 12.753),  was assigned atom type "HD" (rec_index= 3, atom_type= 3).
Atom no. 1233, " CA " at (35.704, 5.733, 10.815),  was assigned atom type "C" (rec_index= 1, atom_type= 1).
Atom no. 1234, " HA " at (35.924, 5.072, 9.945),  was assigned atom type "H" (rec_index= 2, atom_type= 2).
Atom no. 1235, " C  " at (35.740, 7.172, 10.328),  was assigned atom type "C" (rec_index= 1, atom_type= 1).
Atom no. 1236, " O  " at (35.673, 7.425, 9.114),  was assigned atom type "OA" (rec_index= 5, atom_type= 5).
Atom no. 1237, " CB " at (34.313, 5.360, 11.351),  was assigned atom type "C" (rec_index= 1, atom_type= 1).
Atom no. 1238, " HB " at (34.174, 5.838, 12.349),  was assigned atom type "H" (rec_index= 2, atom_type= 2).
Atom no. 1239, " CG1" at (33.237, 5.844, 10.434),  was assigned atom type "C" (rec_index= 1, atom_type= 1).
Atom no. 1240, "1HG1" at (32.228, 5.573, 10.823),  was assigned atom type "H" (rec_index= 2, atom_type= 2).
Atom no. 1241, "2HG1" at (33.388, 5.476, 9.392),  was assigned atom type "H" (rec_index= 2, atom_type= 2).
Atom no. 1242, "3HG1" at (33.323, 6.939, 10.241),  was assigned atom type "H" (rec_index= 2, atom_type= 2).
Atom no. 1243, " CG2" at (34.212, 3.841, 11.515),  was assigned atom type "C" (rec_index= 1, atom_type= 1).
Atom no. 1244, "1HG2" at (33.203, 3.570, 11.904),  was assigned atom type "H" (rec_index= 2, atom_type= 2).
Atom no. 1245, "2HG2" at (35.031, 3.432, 12.152),  was assigned atom type "H" (rec_index= 2, atom_type= 2).
Atom no. 1246, "3HG2" at (34.457, 3.300, 10.571),  was assigned atom type "H" (rec_index= 2, atom_type= 2).
Atom no. 1247, " N  " at (35.900, 8.099, 11.275),  was assigned atom type "N" (rec_index= 4, atom_type= 4).
Atom no. 1248, " HN " at (35.963, 7.799, 12.248),  was assigned atom type "HD" (rec_index= 3, atom_type= 3).
Atom no. 1249, " CA " at (35.989, 9.528, 10.974),  was assigned atom type "C" (rec_index= 1, atom_type= 1).
Atom no. 1250, " HA " at (35.080, 9.804, 10.389),  was assigned atom type "H" (rec_index= 2, atom_type= 2).
Atom no. 1251, " C  " at (37.211, 9.860, 10.108),  was assigned atom type "C" (rec_index= 1, atom_type= 1).
Atom no. 1252, " O  " at (37.080, 10.523, 9.082),  was assigned atom type "OA" (rec_index= 5, atom_type= 5).
Atom no. 1253, " CB " at (35.974, 10.360, 12.270),  was assigned atom type "C" (rec_index= 1, atom_type= 1).
Atom no. 1254, " HB1" at (36.625, 9.905, 13.052),  was assigned atom type "H" (rec_index= 2, atom_type= 2).
Atom no. 1255, " HB2" at (34.992, 10.280, 12.792),  was assigned atom type "H" (rec_index= 2, atom_type= 2).
Atom no. 1256, " CG " at (36.342, 11.786, 12.019),  was assigned atom type "A" (rec_index= 0, atom_type= 0).
Atom no. 1257, " CD1" at (37.553, 12.355, 12.233),  was assigned atom type "A" (rec_index= 0, atom_type= 0).
Atom no. 1258, " HD1" at (38.428, 11.836, 12.659),  was assigned atom type "H" (rec_index= 2, atom_type= 2).
Atom no. 1259, " CD2" at (35.512, 12.803, 11.450),  was assigned atom type "A" (rec_index= 0, atom_type= 0).
Atom no. 1260, " CE2" at (36.289, 13.970, 11.362),  was assigned atom type "A" (rec_index= 0, atom_type= 0).
Atom no. 1261, " CE3" at (34.185, 12.845, 11.029),  was assigned atom type "A" (rec_index= 0, atom_type= 0).
Atom no. 1262, " HE3" at (33.546, 11.948, 11.094),  was assigned atom type "H" (rec_index= 2, atom_type= 2).
Atom no. 1263, " NE1" at (37.532, 13.666, 11.844),  was assigned atom type "N" (rec_index= 4, atom_type= 4).
Atom no. 1264, " HE1" at (38.318, 14.313, 11.904),  was assigned atom type "HD" (rec_index= 3, atom_type= 3).
Atom no. 1265, " CZ2" at (35.788, 15.172, 10.865),  was assigned atom type "A" (rec_index= 0, atom_type= 0).
Atom no. 1266, " HZ2" at (36.418, 16.076, 10.812),  was assigned atom type "H" (rec_index= 2, atom_type= 2).
Atom no. 1267, " CZ3" at (33.681, 14.040, 10.525),  was assigned atom type "A" (rec_index= 0, atom_type= 0).
Atom no. 1268, " HZ3" at (32.634, 14.087, 10.183),  was assigned atom type "H" (rec_index= 2, atom_type= 2).
Atom no. 1269, " CH2" at (34.487, 15.188, 10.446),  was assigned atom type "A" (rec_index= 0, atom_type= 0).
Atom no. 1270, " HH2" at (34.062, 16.120, 10.038),  was assigned atom type "H" (rec_index= 2, atom_type= 2).
Atom no. 1271, " N  " at (38.391, 9.389, 10.513),  was assigned atom type "N" (rec_index= 4, atom_type= 4).
Atom no. 1272, " HN " at (38.444, 8.877, 11.393),  was assigned atom type "HD" (rec_index= 3, atom_type= 3).
Atom no. 1273, " CA " at (39.619, 9.587, 9.726),  was assigned atom type "C" (rec_index= 1, atom_type= 1).
Atom no. 1274, " HA " at (39.818, 10.681, 9.646),  was assigned atom type "H" (rec_index= 2, atom_type= 2).
Atom no. 1275, " C  " at (39.530, 9.001, 8.312),  was assigned atom type "C" (rec_index= 1, atom_type= 1).
Atom no. 1276, " O  " at (40.118, 9.531, 7.373),  was assigned atom type "OA" (rec_index= 5, atom_type= 5).
Atom no. 1277, " CB " at (40.809, 8.925, 10.421),  was assigned atom type "C" (rec_index= 1, atom_type= 1).
Atom no. 1278, " HB1" at (40.627, 7.831, 10.535),  was assigned atom type "H" (rec_index= 2, atom_type= 2).
Atom no. 1279, " HB2" at (41.690, 8.906, 9.738),  was assigned atom type "H" (rec_index= 2, atom_type= 2).
Atom no. 1280, " CG " at (41.193, 9.528, 11.747),  was assigned atom type "C" (rec_index= 1, atom_type= 1).
Atom no. 1281, " HG1" at (40.424, 9.318, 12.527),  was assigned atom type "H" (rec_index= 2, atom_type= 2).
Atom no. 1282, " HG2" at (41.118, 10.640, 11.724),  was assigned atom type "H" (rec_index= 2, atom_type= 2).
Atom no. 1283, " CD " at (42.581, 9.072, 12.196),  was assigned atom type "C" (rec_index= 1, atom_type= 1).
Atom no. 1284, " HD1" at (43.351, 9.361, 11.443),  was assigned atom type "H" (rec_index= 2, atom_type= 2).
Atom no. 1285, " HD2" at (42.930, 9.678, 13.064),  was assigned atom type "H" (rec_index= 2, atom_type= 2).
Atom no. 1286, " NE " at (42.670, 7.640, 12.499),  was assigned atom type "N" (rec_index= 4, atom_type= 4).
Atom no. 1287, " HE " at (43.016, 7.022, 11.765),  was assigned atom type "HD" (rec_index= 3, atom_type= 3).
Atom no. 1288, " CZ " at (42.332, 7.088, 13.663),  was assigned atom type "C" (rec_index= 1, atom_type= 1).
Atom no. 1289, " NH1" at (41.863, 7.839, 14.657),  was assigned atom type "N" (rec_index= 4, atom_type= 4).
Atom no. 1290, "1HH1" at (41.604, 7.416, 15.548),  was assigned atom type "HD" (rec_index= 3, atom_type= 3).
Atom no. 1291, "2HH1" at (41.756, 8.844, 14.517),  was assigned atom type "HD" (rec_index= 3, atom_type= 3).
Atom no. 1292, " NH2" at (42.472, 5.777, 13.846),  was assigned atom type "N" (rec_index= 4, atom_type= 4).
Atom no. 1293, "1HH2" at (42.213, 5.354, 14.737),  was assigned atom type "HD" (rec_index= 3, atom_type= 3).
Atom no. 1294, "2HH2" at (42.831, 5.202, 13.084),  was assigned atom type "HD" (rec_index= 3, atom_type= 3).
Atom no. 1295, " N  " at (38.820, 7.882, 8.181),  was assigned atom type "N" (rec_index= 4, atom_type= 4).
Atom no. 1296, " HN " at (38.303, 7.534, 8.988),  was assigned atom type "HD" (rec_index= 3, atom_type= 3).
Atom no. 1297, " CA " at (38.751, 7.131, 6.926),  was assigned atom type "C" (rec_index= 1, atom_type= 1).
Atom no. 1298, " HA " at (39.738, 7.208, 6.414),  was assigned atom type "H" (rec_index= 2, atom_type= 2).
Atom no. 1299, " C  " at (37.678, 7.672, 5.989),  was assigned atom type "C" (rec_index= 1, atom_type= 1).
Atom no. 1300, " O  " at (37.583, 7.239, 4.835),  was assigned atom type "OA" (rec_index= 5, atom_type= 5).
Atom no. 1301, " CB " at (38.466, 5.649, 7.212),  was assigned atom type "C" (rec_index= 1, atom_type= 1).
Atom no. 1302, " HB1" at (37.435, 5.500, 7.610),  was assigned atom type "H" (rec_index= 2, atom_type= 2).
Atom no. 1303, " HB2" at (38.373, 5.061, 6.270),  was assigned atom type "H" (rec_index= 2, atom_type= 2).
Atom no. 1304, " OG " at (39.442, 5.096, 8.076),  was assigned atom type "OA" (rec_index= 5, atom_type= 5).
Atom no. 1305, " HG " at (39.266, 4.179, 8.253),  was assigned atom type "HD" (rec_index= 3, atom_type= 3).
Atom no. 1306, " N  " at (36.884, 8.616, 6.487),  was assigned atom type "N" (rec_index= 4, atom_type= 4).
Atom no. 1307, " HN " at (37.083, 8.980, 7.419),  was assigned atom type "HD" (rec_index= 3, atom_type= 3).
Atom no. 1308, " CA " at (35.741, 9.152, 5.757),  was assigned atom type "C" (rec_index= 1, atom_type= 1).
Atom no. 1309, " HA " at (34.981, 8.339, 5.687),  was assigned atom type "H" (rec_index= 2, atom_type= 2).
Atom no. 1310, " C  " at (36.063, 9.600, 4.330),  was assigned atom type "C" (rec_index= 1, atom_type= 1).
Atom no. 1311, " O  " at (35.325, 9.275, 3.406),  was assigned atom type "OA" (rec_index= 5, atom_type= 5).
Atom no. 1312, " CB " at (35.108, 10.301, 6.543),  was assigned atom type "C" (rec_index= 1, atom_type= 1).
Atom no. 1313, " HB1" at (35.753, 11.210, 6.497),  was assigned atom type "H" (rec_index= 2, atom_type= 2).
Atom no. 1314, " HB2" at (35.150, 10.096, 7.638),  was assigned atom type "H" (rec_index= 2, atom_type= 2).
Atom no. 1315, " CG " at (33.685, 10.632, 6.114),  was assigned atom type "C" (rec_index= 1, atom_type= 1).
Atom no. 1316, " HG1" at (33.642, 10.924, 5.039),  was assigned atom type "H" (rec_index= 2, atom_type= 2).
Atom no. 1317, " HG2" at (33.050, 9.717, 6.071),  was assigned atom type "H" (rec_index= 2, atom_type= 2).
Atom no. 1318, " SD " at (32.949, 11.893, 7.166),  was assigned atom type "SA" (rec_index= 6, atom_type= 6).
Atom no. 1319, " CE " at (33.473, 13.384, 6.307),  was assigned atom type "C" (rec_index= 1, atom_type= 1).
Atom no. 1320, " HE1" at (33.017, 14.165, 6.959),  was assigned atom type "H" (rec_index= 2, atom_type= 2).
Atom no. 1321, " HE2" at (33.203, 13.439, 5.227),  was assigned atom type "H" (rec_index= 2, atom_type= 2).
Atom no. 1322, " HE3" at (34.570, 13.481, 6.133),  was assigned atom type "H" (rec_index= 2, atom_type= 2).
Atom no. 1323, " N  " at (37.159, 10.316, 4.132),  was assigned atom type "N" (rec_index= 4, atom_type= 4).
Atom no. 1324, " HN " at (37.781, 10.517, 4.915),  was assigned atom type "HD" (rec_index= 3, atom_type= 3).
Atom no. 1325, " CA " at (37.485, 10.821, 2.796),  was assigned atom type "C" (rec_index= 1, atom_type= 1).
Atom no. 1326, " HA " at (36.533, 10.939, 2.228),  was assigned atom type "H" (rec_index= 2, atom_type= 2).
Atom no. 1327, " C  " at (38.384, 9.846, 2.023),  was assigned atom type "C" (rec_index= 1, atom_type= 1).
Atom no. 1328, " O  " at (39.006, 10.246, 1.043),  was assigned atom type "OA" (rec_index= 5, atom_type= 5).
Atom no. 1329, " CB " at (38.187, 12.196, 2.848),  was assigned atom type "C" (rec_index= 1, atom_type= 1).
Atom no. 1330, " HB1" at (38.150, 12.668, 1.838),  was assigned atom type "H" (rec_index= 2, atom_type= 2).
Atom no. 1331, " HB2" at (39.285, 12.045, 2.968),  was assigned atom type "H" (rec_index= 2, atom_type= 2).
Atom no. 1332, " CG " at (37.695, 13.203, 3.898),  was assigned atom type "C" (rec_index= 1, atom_type= 1).
Atom no. 1333, " HG1" at (38.467, 13.988, 4.074),  was assigned atom type "H" (rec_index= 2, atom_type= 2).
Atom no. 1334, " HG2" at (37.670, 12.730, 4.907),  was assigned atom type "H" (rec_index= 2, atom_type= 2).
Atom no. 1335, " CD " at (36.358, 13.840, 3.581),  was assigned atom type "C" (rec_index= 1, atom_type= 1).
Atom no. 1336, " OE1" at (35.989, 13.974, 2.398),  was assigned atom type "OA" (rec_index= 5, atom_type= 5).
Atom no. 1337, " OE2" at (35.671, 14.226, 4.551),  was assigned atom type "OA" (rec_index= 5, atom_type= 5).
Atom no. 1338, " N  " at (38.448, 8.584, 2.448),  was assigned atom type "N" (rec_index= 4, atom_type= 4).
Atom no. 1339, " HN " at (37.898, 8.311, 3.262),  was assigned atom type "HD" (rec_index= 3, atom_type= 3).
Atom no. 1340, " CA " at (39.285, 7.571, 1.784),  was assigned atom type "C" (rec_index= 1, atom_type= 1).
Atom no. 1341, " HA " at (39.650, 7.989, 0.817),  was assigned atom type "H" (rec_index= 2, atom_type= 2).
Atom no. 1342, " C  " at (38.485, 6.285, 1.493),  was assigned atom type "C" (rec_index= 1, atom_type= 1).
Atom no. 1343, " O  " at (38.688, 5.263, 2.147),  was assigned atom type "OA" (rec_index= 5, atom_type= 5).
Atom no. 1344, " CB " at (40.493, 7.249, 2.664),  was assigned atom type "C" (rec_index= 1, atom_type= 1).
Atom no. 1345, " HB1" at (41.144, 6.489, 2.173),  was assigned atom type "H" (rec_index= 2, atom_type= 2).
Atom no. 1346, " HB2" at (40.179, 6.673, 3.566),  was assigned atom type "H" (rec_index= 2, atom_type= 2).
Atom no. 1347, " CG " at (41.294, 8.453, 3.060),  was assigned atom type "A" (rec_index= 0, atom_type= 0).
Atom no. 1348, " CD2" at (42.338, 9.069, 2.458),  was assigned atom type "A" (rec_index= 0, atom_type= 0).
Atom no. 1349, " HD2" at (42.807, 8.778, 1.503),  was assigned atom type "H" (rec_index= 2, atom_type= 2).
Atom no. 1350, " ND1" at (41.047, 9.163, 4.217),  was assigned atom type "N" (rec_index= 4, atom_type= 4).
Atom no. 1351, " HD1" at (40.314, 8.951, 4.894),  was assigned atom type "HD" (rec_index= 3, atom_type= 3).
Atom no. 1352, " CE1" at (41.909, 10.160, 4.310),  was assigned atom type "A" (rec_index= 0, atom_type= 0).
Atom no. 1353, " HE1" at (41.956, 10.898, 5.129),  was assigned atom type "H" (rec_index= 2, atom_type= 2).
Atom no. 1354, " NE2" at (42.704, 10.123, 3.257),  was assigned atom type "N" (rec_index= 4, atom_type= 4).
Atom no. 1355, " HE2" at (43.467, 10.773, 3.068),  was assigned atom type "HD" (rec_index= 3, atom_type= 3).
Atom no. 1356, " N  " at (37.587, 6.330, 0.492),  was assigned atom type "N" (rec_index= 4, atom_type= 4).
Atom no. 1357, " CA " at (36.681, 5.211, 0.235),  was assigned atom type "C" (rec_index= 1, atom_type= 1).
Atom no. 1358, " HA " at (35.954, 5.112, 1.074),  was assigned atom type "H" (rec_index= 2, atom_type= 2).
Atom no. 1359, " C  " at (37.411, 3.887, 0.021),  was assigned atom type "C" (rec_index= 1, atom_type= 1).
Atom no. 1360, " O  " at (38.436, 3.854, -0.655),  was assigned atom type "OA" (rec_index= 5, atom_type= 5).
Atom no. 1361, " CB " at (35.945, 5.625, -1.046),  was assigned atom type "C" (rec_index= 1, atom_type= 1).
Atom no. 1362, " HB1" at (36.200, 4.991, -1.927),  was assigned atom type "H" (rec_index= 2, atom_type= 2).
Atom no. 1363, " HB2" at (34.854, 5.396, -1.023),  was assigned atom type "H" (rec_index= 2, atom_type= 2).
Atom no. 1364, " CG " at (36.237, 7.052, -1.250),  was assigned atom type "C" (rec_index= 1, atom_type= 1).
Atom no. 1365, " HG1" at (35.416, 7.721, -0.900),  was assigned atom type "H" (rec_index= 2, atom_type= 2).
Atom no. 1366, " HG2" at (36.219, 7.353, -2.323),  was assigned atom type "H" (rec_index= 2, atom_type= 2).
Atom no. 1367, " CD " at (37.538, 7.330, -0.588),  was assigned atom type "C" (rec_index= 1, atom_type= 1).
Atom no. 1368, " HD1" at (37.671, 8.384, -0.250),  was assigned atom type "H" (rec_index= 2, atom_type= 2).
Atom no. 1369, " HD2" at (38.418, 7.317, -1.272),  was assigned atom type "H" (rec_index= 2, atom_type= 2).
Atom no. 1370, " N  " at (36.886, 2.815, 0.614),  was assigned atom type "N" (rec_index= 4, atom_type= 4).
Atom no. 1371, " HN " at (36.030, 2.925, 1.158),  was assigned atom type "HD" (rec_index= 3, atom_type= 3).
Atom no. 1372, " CA " at (37.490, 1.489, 0.514),  was assigned atom type "C" (rec_index= 1, atom_type= 1).
Atom no. 1373, " HA1" at (37.680, 1.235, -0.555),  was assigned atom type "H" (rec_index= 2, atom_type= 2).
Atom no. 1374, " HA2" at (36.739, 0.706, 0.772),  was assigned atom type "H" (rec_index= 2, atom_type= 2).
Atom no. 1375, " C  " at (38.752, 1.288, 1.329),  was assigned atom type "C" (rec_index= 1, atom_type= 1).
Atom no. 1376, " O  " at (39.418, 0.260, 1.198),  was assigned atom type "OA" (rec_index= 5, atom_type= 5).
Atom no. 1377, " N  " at (39.090, 2.259, 2.172),  was assigned atom type "N" (rec_index= 4, atom_type= 4).
Atom no. 1378, " HN " at (38.492, 3.082, 2.243),  was assigned atom type "HD" (rec_index= 3, atom_type= 3).
Atom no. 1379, " CA " at (40.290, 2.183, 2.999),  was assigned atom type "C" (rec_index= 1, atom_type= 1).
Atom no. 1380, " HA " at (40.636, 1.123, 3.010),  was assigned atom type "H" (rec_index= 2, atom_type= 2).
Atom no. 1381, " C  " at (40.006, 2.601, 4.432),  was assigned atom type "C" (rec_index= 1, atom_type= 1).
Atom no. 1382, " O  " at (39.082, 3.379, 4.688),  was assigned atom type "OA" (rec_index= 5, atom_type= 5).
Atom no. 1383, " CB " at (41.403, 3.038, 2.395),  was assigned atom type "C" (rec_index= 1, atom_type= 1).
Atom no. 1384, " HB1" at (41.052, 4.078, 2.202),  was assigned atom type "H" (rec_index= 2, atom_type= 2).
Atom no. 1385, " HB2" at (42.197, 3.255, 3.147),  was assigned atom type "H" (rec_index= 2, atom_type= 2).
Atom no. 1386, " CG " at (41.995, 2.411, 1.132),  was assigned atom type "C" (rec_index= 1, atom_type= 1).
Atom no. 1387, " HG1" at (41.191, 2.071, 0.438),  was assigned atom type "H" (rec_index= 2, atom_type= 2).
Atom no. 1388, " HG2" at (42.467, 1.426, 1.356),  was assigned atom type "H" (rec_index= 2, atom_type= 2).
Atom no. 1389, " CD " at (42.965, 3.332, 0.431),  was assigned atom type "C" (rec_index= 1, atom_type= 1).
Atom no. 1390, " HD1" at (43.805, 3.631, 1.101),  was assigned atom type "H" (rec_index= 2, atom_type= 2).
Atom no. 1391, " HD2" at (42.521, 4.340, 0.255),  was assigned atom type "H" (rec_index= 2, atom_type= 2).
Atom no. 1392, " CE " at (43.475, 2.706, -0.867),  was assigned atom type "C" (rec_index= 1, atom_type= 1).
Atom no. 1393, " HE1" at (44.075, 1.788, -0.665),  was assigned atom type "H" (rec_index= 2, atom_type= 2).
Atom no. 1394, " HE2" at (44.268, 3.335, -1.335),  was assigned atom type "H" (rec_index= 2, atom_type= 2).
Atom no. 1395, " NZ " at (42.372, 2.430, -1.822),  was assigned atom type "N" (rec_index= 4, atom_type= 4).
Atom no. 1396, " HZ1" at (42.712, 2.012, -2.688),  was assigned atom type "HD" (rec_index= 3, atom_type= 3).
Atom no. 1397, " HZ2" at (41.823, 3.270, -2.007),  was assigned atom type "HD" (rec_index= 3, atom_type= 3).
Atom no. 1398, " HZ3" at (41.647, 1.855, -1.394),  was assigned atom type "HD" (rec_index= 3, atom_type= 3).
Atom no. 1399, " N  " at (40.789, 2.063, 5.366),  was assigned atom type "N" (rec_index= 4, atom_type= 4).
Atom no. 1400, " HN " at (41.462, 1.345, 5.098),  was assigned atom type "HD" (rec_index= 3, atom_type= 3).
Atom no. 1401, " CA " at (40.708, 2.474, 6.757),  was assigned atom type "C" (rec_index= 1, atom_type= 1).
Atom no. 1402, " HA " at (39.889, 3.224, 6.857),  was assigned atom type "H" (rec_index= 2, atom_type= 2).
Atom no. 1403, " C  " at (42.016, 3.133, 7.159),  was assigned atom type "C" (rec_index= 1, atom_type= 1).
Atom no. 1404, " O  " at (43.069, 2.490, 7.157),  was assigned atom type "OA" (rec_index= 5, atom_type= 5).
Atom no. 1405, " CB " at (40.397, 1.292, 7.676),  was assigned atom type "C" (rec_index= 1, atom_type= 1).
Atom no. 1406, " HB1" at (41.206, 0.530, 7.590),  was assigned atom type "H" (rec_index= 2, atom_type= 2).
Atom no. 1407, " HB2" at (40.520, 1.604, 8.739),  was assigned atom type "H" (rec_index= 2, atom_type= 2).
Atom no. 1408, " CG " at (39.032, 0.614, 7.495),  was assigned atom type "C" (rec_index= 1, atom_type= 1).
Atom no. 1409, " HG " at (38.950, 0.280, 6.434),  was assigned atom type "H" (rec_index= 2, atom_type= 2).
Atom no. 1410, " CD1" at (38.915, -0.621, 8.392),  was assigned atom type "C" (rec_index= 1, atom_type= 1).
Atom no. 1411, "1HD1" at (39.745, -1.337, 8.190),  was assigned atom type "H" (rec_index= 2, atom_type= 2).
Atom no. 1412, "2HD1" at (37.917, -1.108, 8.295),  was assigned atom type "H" (rec_index= 2, atom_type= 2).
Atom no. 1413, "3HD1" at (38.863, -0.344, 9.471),  was assigned atom type "H" (rec_index= 2, atom_type= 2).
Atom no. 1414, " CD2" at (37.907, 1.585, 7.769),  was assigned atom type "C" (rec_index= 1, atom_type= 1).
Atom no. 1415, "1HD2" at (37.992, 2.485, 7.116),  was assigned atom type "H" (rec_index= 2, atom_type= 2).
Atom no. 1416, "2HD2" at (37.855, 1.862, 8.848),  was assigned atom type "H" (rec_index= 2, atom_type= 2).
Atom no. 1417, "3HD2" at (36.909, 1.098, 7.672),  was assigned atom type "H" (rec_index= 2, atom_type= 2).
Atom no. 1418, " N  " at (41.947, 4.417, 7.493),  was assigned atom type "N" (rec_index= 4, atom_type= 4).
Atom no. 1419, " HN " at (41.045, 4.892, 7.456),  was assigned atom type "HD" (rec_index= 3, atom_type= 3).
Atom no. 1420, " CA " at (43.125, 5.162, 7.910),  was assigned atom type "C" (rec_index= 1, atom_type= 1).
Atom no. 1421, " HA " at (44.009, 4.748, 7.372),  was assigned atom type "H" (rec_index= 2, atom_type= 2).
Atom no. 1422, " C  " at (43.337, 4.961, 9.400),  was assigned atom type "C" (rec_index= 1, atom_type= 1).
Atom no. 1423, " O  " at (42.827, 5.720, 10.216),  was assigned atom type "OA" (rec_index= 5, atom_type= 5).
Atom no. 1424, " CB " at (42.992, 6.647, 7.546),  was assigned atom type "C" (rec_index= 1, atom_type= 1).
Atom no. 1425, " HB1" at (42.151, 7.108, 8.114),  was assigned atom type "H" (rec_index= 2, atom_type= 2).
Atom no. 1426, " HB2" at (42.607, 6.754, 6.505),  was assigned atom type "H" (rec_index= 2, atom_type= 2).
Atom no. 1427, " CG " at (44.269, 7.480, 7.725),  was assigned atom type "C" (rec_index= 1, atom_type= 1).
Atom no. 1428, " HG " at (45.137, 6.788, 7.621),  was assigned atom type "H" (rec_index= 2, atom_type= 2).
Atom no. 1429, " CD1" at (44.417, 8.563, 6.660),  was assigned atom type "C" (rec_index= 1, atom_type= 1).
Atom no. 1430, "1HD1" at (45.345, 9.168, 6.790),  was assigned atom type "H" (rec_index= 2, atom_type= 2).
Atom no. 1431, "2HD1" at (43.514, 9.216, 6.625),  was assigned atom type "H" (rec_index= 2, atom_type= 2).
Atom no. 1432, "3HD1" at (44.363, 8.127, 5.635),  was assigned atom type "H" (rec_index= 2, atom_type= 2).
Atom no. 1433, " CD2" at (44.329, 8.085, 9.131),  was assigned atom type "C" (rec_index= 1, atom_type= 1).
Atom no. 1434, "1HD2" at (45.257, 8.690, 9.261),  was assigned atom type "H" (rec_index= 2, atom_type= 2).
Atom no. 1435, "2HD2" at (44.231, 7.304, 9.921),  was assigned atom type "H" (rec_index= 2, atom_type= 2).
Atom no. 1436, "3HD2" at (43.414, 8.677, 9.365),  was assigned atom type "H" (rec_index= 2, atom_type= 2).
Atom no. 1437, " N  " at (44.069, 3.909, 9.751),  was assigned atom type "N" (rec_index= 4, atom_type= 4).
Atom no. 1438, " HN " at (44.406, 3.274, 9.027),  was assigned atom type "HD" (rec_index= 3, atom_type= 3).
Atom no. 1439, " CA " at (44.404, 3.638, 11.151),  was assigned atom type "C" (rec_index= 1, atom_type= 1).
Atom no. 1440, " HA " at (43.465, 3.681, 11.750),  was assigned atom type "H" (rec_index= 2, atom_type= 2).
Atom no. 1441, " C  " at (45.352, 4.719, 11.667),  was assigned atom type "C" (rec_index= 1, atom_type= 1).
Atom no. 1442, " O  " at (45.178, 5.246, 12.767),  was assigned atom type "OA" (rec_index= 5, atom_type= 5).
Atom no. 1443, " CB " at (45.001, 2.237, 11.293),  was assigned atom type "C" (rec_index= 1, atom_type= 1).
Atom no. 1444, " HB1" at (45.591, 2.151, 12.235),  was assigned atom type "H" (rec_index= 2, atom_type= 2).
Atom no. 1445, " HB2" at (45.817, 2.077, 10.550),  was assigned atom type "H" (rec_index= 2, atom_type= 2).
Atom no. 1446, " CG " at (43.970, 1.137, 11.204),  was assigned atom type "A" (rec_index= 0, atom_type= 0).
Atom no. 1447, " CD1" at (43.716, 0.499, 10.005),  was assigned atom type "A" (rec_index= 0, atom_type= 0).
Atom no. 1448, " HD1" at (44.276, 0.796, 9.102),  was assigned atom type "H" (rec_index= 2, atom_type= 2).
Atom no. 1449, " CD2" at (43.238, 0.763, 12.323),  was assigned atom type "A" (rec_index= 0, atom_type= 0).
Atom no. 1450, " HD2" at (43.418, 1.271, 13.285),  was assigned atom type "H" (rec_index= 2, atom_type= 2).
Atom no. 1451, " CE1" at (42.766, -0.510, 9.919),  was assigned atom type "A" (rec_index= 0, atom_type= 0).
Atom no. 1452, " HE1" at (42.581, -1.015, 8.956),  was assigned atom type "H" (rec_index= 2, atom_type= 2).
Atom no. 1453, " CE2" at (42.286, -0.239, 12.248),  was assigned atom type "A" (rec_index= 0, atom_type= 0).
Atom no. 1454, " HE2" at (41.715, -0.525, 13.147),  was assigned atom type "H" (rec_index= 2, atom_type= 2).
Atom no. 1455, " CZ " at (42.050, -0.881, 11.047),  was assigned atom type "A" (rec_index= 0, atom_type= 0).
Atom no. 1456, " HZ " at (41.296, -1.684, 10.986),  was assigned atom type "H" (rec_index= 2, atom_type= 2).
Atom no. 1457, " N  " at (46.342, 5.049, 10.848),  was assigned atom type "N" (rec_index= 4, atom_type= 4).
Atom no. 1458, " HN " at (46.505, 4.471, 10.024),  was assigned atom type "HD" (rec_index= 3, atom_type= 3).
Atom no. 1459, " CA " at (47.204, 6.197, 11.073),  was assigned atom type "C" (rec_index= 1, atom_type= 1).
Atom no. 1460, " HA " at (46.654, 6.964, 11.667),  was assigned atom type "H" (rec_index= 2, atom_type= 2).
Atom no. 1461, " C  " at (47.557, 6.771, 9.703),  was assigned atom type "C" (rec_index= 1, atom_type= 1).
Atom no. 1462, " O  " at (47.370, 6.096, 8.685),  was assigned atom type "OA" (rec_index= 5, atom_type= 5).
Atom no. 1463, " CB " at (48.472, 5.780, 11.827),  was assigned atom type "C" (rec_index= 1, atom_type= 1).
Atom no. 1464, " HB1" at (49.133, 6.661, 12.000),  was assigned atom type "H" (rec_index= 2, atom_type= 2).
Atom no. 1465, " HB2" at (49.010, 4.954, 11.306),  was assigned atom type "H" (rec_index= 2, atom_type= 2).
Atom no. 1466, " HB3" at (48.232, 5.250, 12.778),  was assigned atom type "H" (rec_index= 2, atom_type= 2).
Atom no. 1467, " N  " at (48.078, 8.012, 9.661),  was assigned atom type "N" (rec_index= 4, atom_type= 4).
Atom no. 1468, " CA " at (48.471, 8.578, 8.369),  was assigned atom type "C" (rec_index= 1, atom_type= 1).
Atom no. 1469, " HA " at (47.565, 8.742, 7.740),  was assigned atom type "H" (rec_index= 2, atom_type= 2).
Atom no. 1470, " C  " at (49.477, 7.712, 7.606),  was assigned atom type "C" (rec_index= 1, atom_type= 1).
Atom no. 1471, " O  " at (49.543, 7.783, 6.378),  was assigned atom type "OA" (rec_index= 5, atom_type= 5).
Atom no. 1472, " CB " at (49.079, 9.927, 8.758),  was assigned atom type "C" (rec_index= 1, atom_type= 1).
Atom no. 1473, " HB1" at (49.023, 10.702, 7.958),  was assigned atom type "H" (rec_index= 2, atom_type= 2).
Atom no. 1474, " HB2" at (50.191, 9.920, 8.843),  was assigned atom type "H" (rec_index= 2, atom_type= 2).
Atom no. 1475, " CG " at (48.375, 10.295, 10.013),  was assigned atom type "C" (rec_index= 1, atom_type= 1).
Atom no. 1476, " HG1" at (47.418, 10.845, 9.854),  was assigned atom type "H" (rec_index= 2, atom_type= 2).
Atom no. 1477, " HG2" at (48.881, 11.096, 10.601),  was assigned atom type "H" (rec_index= 2, atom_type= 2).
Atom no. 1478, " CD " at (48.221, 8.997, 10.751),  was assigned atom type "C" (rec_index= 1, atom_type= 1).
Atom no. 1479, " HD1" at (49.038, 8.774, 11.476),  was assigned atom type "H" (rec_index= 2, atom_type= 2).
Atom no. 1480, " HD2" at (47.397, 8.983, 11.502),  was assigned atom type "H" (rec_index= 2, atom_type= 2).
Atom no. 1481, " N  " at (50.247, 6.908, 8.335),  was assigned atom type "N" (rec_index= 4, atom_type= 4).
Atom no. 1482, " HN " at (50.175, 6.952, 9.351),  was assigned atom type "HD" (rec_index= 3, atom_type= 3).
Atom no. 1483, " CA " at (51.195, 5.961, 7.740),  was assigned atom type "C" (rec_index= 1, atom_type= 1).
Atom no. 1484, " HA " at (51.288, 6.202, 6.655),  was assigned atom type "H" (rec_index= 2, atom_type= 2).
Atom no. 1485, " C  " at (50.748, 4.510, 7.864),  was assigned atom type "C" (rec_index= 1, atom_type= 1).
Atom no. 1486, " O  " at (51.570, 3.600, 7.836),  was assigned atom type "OA" (rec_index= 5, atom_type= 5).
Atom no. 1487, " CB " at (52.571, 6.131, 8.382),  was assigned atom type "C" (rec_index= 1, atom_type= 1).
Atom no. 1488, " HB1" at (52.965, 7.159, 8.208),  was assigned atom type "H" (rec_index= 2, atom_type= 2).
Atom no. 1489, " HB2" at (53.341, 5.544, 7.830),  was assigned atom type "H" (rec_index= 2, atom_type= 2).
Atom no. 1490, " CG " at (52.588, 5.787, 9.868),  was assigned atom type "C" (rec_index= 1, atom_type= 1).
Atom no. 1491, " ND2" at (53.781, 5.645, 10.432),  was assigned atom type "N" (rec_index= 4, atom_type= 4).
Atom no. 1492, "1HD2" at (54.650, 5.744, 9.908),  was assigned atom type "HD" (rec_index= 3, atom_type= 3).
Atom no. 1493, "2HD2" at (53.792, 5.415, 11.426),  was assigned atom type "HD" (rec_index= 3, atom_type= 3).
Atom no. 1494, " OD1" at (51.546, 5.668, 10.496),  was assigned atom type "OA" (rec_index= 5, atom_type= 5).
Atom no. 1495, " N  " at (49.446, 4.297, 8.006),  was assigned atom type "N" (rec_index= 4, atom_type= 4).
Atom no. 1496, " HN " at (48.816, 5.097, 8.065),  was assigned atom type "HD" (rec_index= 3, atom_type= 3).
Atom no. 1497, " CA " at (48.893, 2.952, 8.080),  was assigned atom type "C" (rec_index= 1, atom_type= 1).
Atom no. 1498, " HA " at (49.492, 2.284, 7.418),  was assigned atom type "H" (rec_index= 2, atom_type= 2).
Atom no. 1499, " C  " at (47.465, 3.006, 7.552),  was assigned atom type "C" (rec_index= 1, atom_type= 1).
Atom no. 1500, " O  " at (46.492, 3.130, 8.303),  was assigned atom type "OA" (rec_index= 5, atom_type= 5).
Atom no. 1501, " CB " at (48.961, 2.410, 9.509),  was assigned atom type "C" (rec_index= 1, atom_type= 1).
Atom no. 1502, " HB1" at (48.288, 2.999, 10.175),  was assigned atom type "H" (rec_index= 2, atom_type= 2).
Atom no. 1503, " HB2" at (49.949, 2.653, 9.965),  was assigned atom type "H" (rec_index= 2, atom_type= 2).
Atom no. 1504, " CG " at (48.668, 0.914, 9.655),  was assigned atom type "C" (rec_index= 1, atom_type= 1).
Atom no. 1505, " HG " at (47.692, 0.701, 9.160),  was assigned atom type "H" (rec_index= 2, atom_type= 2).
Atom no. 1506, " CD1" at (49.739, 0.098, 8.958),  was assigned atom type "C" (rec_index= 1, atom_type= 1).
Atom no. 1507, "1HD1" at (49.826, 0.381, 7.883),  was assigned atom type "H" (rec_index= 2, atom_type= 2).
Atom no. 1508, "2HD1" at (49.565, -0.996, 9.081),  was assigned atom type "H" (rec_index= 2, atom_type= 2).
Atom no. 1509, "3HD1" at (50.720, 0.176, 9.483),  was assigned atom type "H" (rec_index= 2, atom_type= 2).
Atom no. 1510, " CD2" at (48.548, 0.524, 11.138),  was assigned atom type "C" (rec_index= 1, atom_type= 1).
Atom no. 1511, "1HD2" at (47.760, 1.124, 11.651),  was assigned atom type "H" (rec_index= 2, atom_type= 2).
Atom no. 1512, "2HD2" at (49.529, 0.602, 11.663),  was assigned atom type "H" (rec_index= 2, atom_type= 2).
Atom no. 1513, "3HD2" at (48.374, -0.570, 11.261),  was assigned atom type "H" (rec_index= 2, atom_type= 2).
Atom no. 1514, " N  " at (47.378, 2.963, 6.229),  was assigned atom type "N" (rec_index= 4, atom_type= 4).
Atom no. 1515, " HN " at (48.241, 2.880, 5.691),  was assigned atom type "HD" (rec_index= 3, atom_type= 3).
Atom no. 1516, " CA " at (46.126, 3.027, 5.508),  was assigned atom type "C" (rec_index= 1, atom_type= 1).
Atom no. 1517, " HA " at (45.286, 3.215, 6.216),  was assigned atom type "H" (rec_index= 2, atom_type= 2).
Atom no. 1518, " C  " at (45.953, 1.677, 4.841),  was assigned atom type "C" (rec_index= 1, atom_type= 1).
Atom no. 1519, " O  " at (46.731, 1.320, 3.955),  was assigned atom type "OA" (rec_index= 5, atom_type= 5).
Atom no. 1520, " CB " at (46.190, 4.140, 4.463),  was assigned atom type "C" (rec_index= 1, atom_type= 1).
Atom no. 1521, " HB1" at (47.042, 3.949, 3.770),  was assigned atom type "H" (rec_index= 2, atom_type= 2).
Atom no. 1522, " HB2" at (46.526, 5.086, 4.949),  was assigned atom type "H" (rec_index= 2, atom_type= 2).
Atom no. 1523, " CG " at (44.926, 4.409, 3.650),  was assigned atom type "C" (rec_index= 1, atom_type= 1).
Atom no. 1524, " HG " at (44.615, 3.457, 3.161),  was assigned atom type "H" (rec_index= 2, atom_type= 2).
Atom no. 1525, " CD1" at (43.794, 4.870, 4.567),  was assigned atom type "C" (rec_index= 1, atom_type= 1).
Atom no. 1526, "1HD1" at (43.580, 4.120, 5.364),  was assigned atom type "H" (rec_index= 2, atom_type= 2).
Atom no. 1527, "2HD1" at (42.876, 5.121, 3.986),  was assigned atom type "H" (rec_index= 2, atom_type= 2).
Atom no. 1528, "3HD1" at (44.005, 5.876, 5.000),  was assigned atom type "H" (rec_index= 2, atom_type= 2).
Atom no. 1529, " CD2" at (45.219, 5.435, 2.560),  was assigned atom type "C" (rec_index= 1, atom_type= 1).
Atom no. 1530, "1HD2" at (46.045, 5.099, 1.891),  was assigned atom type "H" (rec_index= 2, atom_type= 2).
Atom no. 1531, "2HD2" at (45.430, 6.441, 2.993),  was assigned atom type "H" (rec_index= 2, atom_type= 2).
Atom no. 1532, "3HD2" at (44.301, 5.686, 1.979),  was assigned atom type "H" (rec_index= 2, atom_type= 2).
Atom no. 1533, " N  " at (44.947, 0.925, 5.280),  was assigned atom type "N" (rec_index= 4, atom_type= 4).
Atom no. 1534, " HN " at (44.298, 1.318, 5.962),  was assigned atom type "HD" (rec_index= 3, atom_type= 3).
Atom no. 1535, " CA " at (44.741, -0.445, 4.818),  was assigned atom type "C" (rec_index= 1, atom_type= 1).
Atom no. 1536, " HA " at (45.599, -0.735, 4.167),  was assigned atom type "H" (rec_index= 2, atom_type= 2).
Atom no. 1537, " C  " at (43.457, -0.572, 4.015),  was assigned atom type "C" (rec_index= 1, atom_type= 1).
Atom no. 1538, " O  " at (42.497, 0.142, 4.269),  was assigned atom type "OA" (rec_index= 5, atom_type= 5).
Atom no. 1539, " CB " at (44.694, -1.395, 6.020),  was assigned atom type "C" (rec_index= 1, atom_type= 1).
Atom no. 1540, " HB1" at (43.768, -1.211, 6.612),  was assigned atom type "H" (rec_index= 2, atom_type= 2).
Atom no. 1541, " HB2" at (44.505, -2.437, 5.672),  was assigned atom type "H" (rec_index= 2, atom_type= 2).
Atom no. 1542, " CG " at (45.920, -1.369, 6.947),  was assigned atom type "C" (rec_index= 1, atom_type= 1).
Atom no. 1543, " HG " at (45.979, -0.359, 7.415),  was assigned atom type "H" (rec_index= 2, atom_type= 2).
Atom no. 1544, " CD1" at (45.783, -2.401, 8.063),  was assigned atom type "C" (rec_index= 1, atom_type= 1).
Atom no. 1545, "1HD1" at (44.841, -2.228, 8.634),  was assigned atom type "H" (rec_index= 2, atom_type= 2).
Atom no. 1546, "2HD1" at (46.677, -2.415, 8.729),  was assigned atom type "H" (rec_index= 2, atom_type= 2).
Atom no. 1547, "3HD1" at (45.850, -3.445, 7.676),  was assigned atom type "H" (rec_index= 2, atom_type= 2).
Atom no. 1548, " CD2" at (47.201, -1.604, 6.171),  was assigned atom type "C" (rec_index= 1, atom_type= 1).
Atom no. 1549, "1HD2" at (47.301, -0.850, 5.356),  was assigned atom type "H" (rec_index= 2, atom_type= 2).
Atom no. 1550, "2HD2" at (47.268, -2.648, 5.784),  was assigned atom type "H" (rec_index= 2, atom_type= 2).
Atom no. 1551, "3HD2" at (48.095, -1.618, 6.837),  was assigned atom type "H" (rec_index= 2, atom_type= 2).
Atom no. 1552, " N  " at (43.444, -1.485, 3.047),  was assigned atom type "N" (rec_index= 4, atom_type= 4).
Atom no. 1553, " HN " at (44.308, -1.976, 2.816),  was assigned atom type "HD" (rec_index= 3, atom_type= 3).
Atom no. 1554, " CA " at (42.220, -1.805, 2.302),  was assigned atom type "C" (rec_index= 1, atom_type= 1).
Atom no. 1555, " HA " at (41.446, -1.047, 2.567),  was assigned atom type "H" (rec_index= 2, atom_type= 2).
Atom no. 1556, " C  " at (41.705, -3.175, 2.730),  was assigned atom type "C" (rec_index= 1, atom_type= 1).
Atom no. 1557, " O  " at (42.343, -3.867, 3.532),  was assigned atom type "OA" (rec_index= 5, atom_type= 5).
Atom no. 1558, " CB " at (42.445, -1.745, 0.786),  was assigned atom type "C" (rec_index= 1, atom_type= 1).
Atom no. 1559, " HB1" at (42.588, -0.693, 0.446),  was assigned atom type "H" (rec_index= 2, atom_type= 2).
Atom no. 1560, " HB2" at (41.507, -1.989, 0.234),  was assigned atom type "H" (rec_index= 2, atom_type= 2).
Atom no. 1561, " CG " at (43.584, -2.620, 0.326),  was assigned atom type "C" (rec_index= 1, atom_type= 1).
Atom no. 1562, " OD1" at (43.898, -3.606, 1.018),  was assigned atom type "OA" (rec_index= 5, atom_type= 5).
Atom no. 1563, " OD2" at (44.172, -2.320, -0.735),  was assigned atom type "OA" (rec_index= 5, atom_type= 5).
Atom no. 1564, " N  " at (40.544, -3.547, 2.202),  was assigned atom type "N" (rec_index= 4, atom_type= 4).
Atom no. 1565, " HN " at (40.102, -2.937, 1.514),  was assigned atom type "HD" (rec_index= 3, atom_type= 3).
Atom no. 1566, " CA " at (39.875, -4.793, 2.566),  was assigned atom type "C" (rec_index= 1, atom_type= 1).
Atom no. 1567, " HA " at (39.539, -4.698, 3.625),  was assigned atom type "H" (rec_index= 2, atom_type= 2).
Atom no. 1568, " C  " at (40.790, -6.019, 2.480),  was assigned atom type "C" (rec_index= 1, atom_type= 1).
Atom no. 1569, " O  " at (40.892, -6.779, 3.444),  was assigned atom type "OA" (rec_index= 5, atom_type= 5).
Atom no. 1570, " CB " at (38.622, -4.993, 1.699),  was assigned atom type "C" (rec_index= 1, atom_type= 1).
Atom no. 1571, " HB1" at (37.809, -4.304, 2.026),  was assigned atom type "H" (rec_index= 2, atom_type= 2).
Atom no. 1572, " HB2" at (38.797, -4.606, 0.668),  was assigned atom type "H" (rec_index= 2, atom_type= 2).
Atom no. 1573, " CG " at (38.114, -6.426, 1.648),  was assigned atom type "C" (rec_index= 1, atom_type= 1).
Atom no. 1574, " HG1" at (38.791, -7.068, 1.037),  was assigned atom type "H" (rec_index= 2, atom_type= 2).
Atom no. 1575, " HG2" at (38.233, -6.927, 2.637),  was assigned atom type "H" (rec_index= 2, atom_type= 2).
Atom no. 1576, " CD " at (36.685, -6.526, 1.159),  was assigned atom type "C" (rec_index= 1, atom_type= 1).
Atom no. 1577, " HD1" at (35.989, -5.919, 1.783),  was assigned atom type "H" (rec_index= 2, atom_type= 2).
Atom no. 1578, " HD2" at (36.540, -5.998, 0.188),  was assigned atom type "H" (rec_index= 2, atom_type= 2).
Atom no. 1579, " NE " at (36.270, -7.928, 1.085),  was assigned atom type "N" (rec_index= 4, atom_type= 4).
Atom no. 1580, " HE " at (37.003, -8.628, 0.973),  was assigned atom type "HD" (rec_index= 3, atom_type= 3).
Atom no. 1581, " CZ " at (35.013, -8.363, 1.152),  was assigned atom type "C" (rec_index= 1, atom_type= 1).
Atom no. 1582, " NH1" at (33.997, -7.518, 1.301),  was assigned atom type "N" (rec_index= 4, atom_type= 4).
Atom no. 1583, "1HH1" at (34.186, -6.518, 1.363),  was assigned atom type "HD" (rec_index= 3, atom_type= 3).
Atom no. 1584, "2HH1" at (33.034, -7.851, 1.352),  was assigned atom type "HD" (rec_index= 3, atom_type= 3).
Atom no. 1585, " NH2" at (34.767, -9.666, 1.071),  was assigned atom type "N" (rec_index= 4, atom_type= 4).
Atom no. 1586, "1HH2" at (35.546, -10.314, 0.957),  was assigned atom type "HD" (rec_index= 3, atom_type= 3).
Atom no. 1587, "2HH2" at (33.804, -9.999, 1.122),  was assigned atom type "HD" (rec_index= 3, atom_type= 3).
Atom no. 1588, " N  " at (41.450, -6.218, 1.345),  was assigned atom type "N" (rec_index= 4, atom_type= 4).
Atom no. 1589, " HN " at (41.404, -5.523, 0.600),  was assigned atom type "HD" (rec_index= 3, atom_type= 3).
Atom no. 1590, " CA " at (42.247, -7.440, 1.161),  was assigned atom type "C" (rec_index= 1, atom_type= 1).
Atom no. 1591, " HA " at (41.608, -8.284, 1.512),  was assigned atom type "H" (rec_index= 2, atom_type= 2).
Atom no. 1592, " C  " at (43.536, -7.495, 2.007),  was assigned atom type "C" (rec_index= 1, atom_type= 1).
Atom no. 1593, " O  " at (44.131, -8.559, 2.154),  was assigned atom type "OA" (rec_index= 5, atom_type= 5).
Atom no. 1594, " CB " at (42.536, -7.710, -0.326),  was assigned atom type "C" (rec_index= 1, atom_type= 1).
Atom no. 1595, " HB1" at (42.953, -8.734, -0.471),  was assigned atom type "H" (rec_index= 2, atom_type= 2).
Atom no. 1596, " HB2" at (41.588, -7.816, -0.903),  was assigned atom type "H" (rec_index= 2, atom_type= 2).
Atom no. 1597, " CG " at (43.433, -6.669, -0.950),  was assigned atom type "C" (rec_index= 1, atom_type= 1).
Atom no. 1598, " ND2" at (43.373, -6.554, -2.272),  was assigned atom type "N" (rec_index= 4, atom_type= 4).
Atom no. 1599, "1HD2" at (43.979, -5.850, -2.694),  was assigned atom type "HD" (rec_index= 3, atom_type= 3).
Atom no. 1600, "2HD2" at (42.758, -7.129, -2.848),  was assigned atom type "HD" (rec_index= 3, atom_type= 3).
Atom no. 1601, " OD1" at (44.174, -5.976, -0.256),  was assigned atom type "OA" (rec_index= 5, atom_type= 5).
Atom no. 1602, " N  " at (43.962, -6.361, 2.558),  was assigned atom type "N" (rec_index= 4, atom_type= 4).
Atom no. 1603, " HN " at (43.567, -5.473, 2.248),  was assigned atom type "HD" (rec_index= 3, atom_type= 3).
Atom no. 1604, " CA " at (44.989, -6.368, 3.603),  was assigned atom type "C" (rec_index= 1, atom_type= 1).
Atom no. 1605, " HA " at (45.800, -7.065, 3.288),  was assigned atom type "H" (rec_index= 2, atom_type= 2).
Atom no. 1606, " C  " at (44.400, -6.886, 4.921),  was assigned atom type "C" (rec_index= 1, atom_type= 1).
Atom no. 1607, " O  " at (45.109, -7.465, 5.738),  was assigned atom type "OA" (rec_index= 5, atom_type= 5).
Atom no. 1608, " CB " at (45.602, -4.981, 3.796),  was assigned atom type "C" (rec_index= 1, atom_type= 1).
Atom no. 1609, " HB1" at (46.136, -4.919, 4.773),  was assigned atom type "H" (rec_index= 2, atom_type= 2).
Atom no. 1610, " HB2" at (44.807, -4.219, 3.970),  was assigned atom type "H" (rec_index= 2, atom_type= 2).
Atom no. 1611, " CG " at (46.513, -4.555, 2.657),  was assigned atom type "C" (rec_index= 1, atom_type= 1).
Atom no. 1612, " HG1" at (47.281, -5.335, 2.446),  was assigned atom type "H" (rec_index= 2, atom_type= 2).
Atom no. 1613, " HG2" at (45.970, -4.569, 1.683),  was assigned atom type "H" (rec_index= 2, atom_type= 2).
Atom no. 1614, " CD " at (47.160, -3.205, 2.899),  was assigned atom type "C" (rec_index= 1, atom_type= 1).
Atom no. 1615, " NE2" at (46.621, -2.159, 2.273),  was assigned atom type "N" (rec_index= 4, atom_type= 4).
Atom no. 1616, "1HE2" at (47.056, -1.251, 2.436),  was assigned atom type "HD" (rec_index= 3, atom_type= 3).
Atom no. 1617, "2HE2" at (45.806, -2.240, 1.666),  was assigned atom type "HD" (rec_index= 3, atom_type= 3).
Atom no. 1618, " OE1" at (48.143, -3.107, 3.631),  was assigned atom type "OA" (rec_index= 5, atom_type= 5).
Atom no. 1619, " N  " at (43.103, -6.680, 5.119),  was assigned atom type "N" (rec_index= 4, atom_type= 4).
Atom no. 1620, " HN " at (42.588, -6.098, 4.458),  was assigned atom type "HD" (rec_index= 3, atom_type= 3).
Atom no. 1621, " CA " at (42.391, -7.262, 6.255),  was assigned atom type "C" (rec_index= 1, atom_type= 1).
Atom no. 1622, " HA1" at (42.795, -6.866, 7.216),  was assigned atom type "H" (rec_index= 2, atom_type= 2).
Atom no. 1623, " HA2" at (41.351, -6.865, 6.311),  was assigned atom type "H" (rec_index= 2, atom_type= 2).
Atom no. 1624, " C  " at (42.384, -8.784, 6.264),  was assigned atom type "C" (rec_index= 1, atom_type= 1).
Atom no. 1625, " O  " at (42.511, -9.405, 7.323),  was assigned atom type "OA" (rec_index= 5, atom_type= 5).
Atom no. 1626, " N  " at (42.267, -9.393, 5.084),  was assigned atom type "N" (rec_index= 4, atom_type= 4).
Atom no. 1627, " HN " at (42.205, -8.823, 4.240),  was assigned atom type "HD" (rec_index= 3, atom_type= 3).
Atom no. 1628, " CA " at (42.224, -10.859, 4.955),  was assigned atom type "C" (rec_index= 1, atom_type= 1).
Atom no. 1629, " HA " at (41.387, -11.228, 5.592),  was assigned atom type "H" (rec_index= 2, atom_type= 2).
Atom no. 1630, " C  " at (43.505, -11.570, 5.415),  was assigned atom type "C" (rec_index= 1, atom_type= 1).
Atom no. 1631, " O  " at (43.719, -12.737, 5.085),  was assigned atom type "OA" (rec_index= 5, atom_type= 5).
Atom no. 1632, " CB " at (41.910, -11.251, 3.503),  was assigned atom type "C" (rec_index= 1, atom_type= 1).
Atom no. 1633, " HB1" at (40.980, -10.735, 3.169),  was assigned atom type "H" (rec_index= 2, atom_type= 2).
Atom no. 1634, " HB2" at (41.849, -12.356, 3.370),  was assigned atom type "H" (rec_index= 2, atom_type= 2).
Atom no. 1635, " HB3" at (42.769, -11.055, 2.819),  was assigned atom type "H" (rec_index= 2, atom_type= 2).
Atom no. 1636, " N  " at (44.342, -10.870, 6.179),  was assigned atom type "N" (rec_index= 4, atom_type= 4).
Atom no. 1637, " HN " at (44.107, -9.901, 6.396),  was assigned atom type "HD" (rec_index= 3, atom_type= 3).
Atom no. 1638, " CA " at (45.580, -11.425, 6.720),  was assigned atom type "C" (rec_index= 1, atom_type= 1).
Atom no. 1639, " HA " at (45.943, -12.225, 6.034),  was assigned atom type "H" (rec_index= 2, atom_type= 2).
Atom no. 1640, " C  " at (45.346, -12.032, 8.101),  was assigned atom type "C" (rec_index= 1, atom_type= 1).
Atom no. 1641, " O  " at (45.798, -13.148, 8.382),  was assigned atom type "OA" (rec_index= 5, atom_type= 5).
Atom no. 1642, " CB " at (46.644, -10.333, 6.806),  was assigned atom type "C" (rec_index= 1, atom_type= 1).
Atom no. 1643, " HB1" at (47.532, -10.692, 7.376),  was assigned atom type "H" (rec_index= 2, atom_type= 2).
Atom no. 1644, " HB2" at (46.311, -9.510, 7.480),  was assigned atom type "H" (rec_index= 2, atom_type= 2).
Atom no. 1645, " SG " at (47.138, -9.681, 5.200),  was assigned atom type "SA" (rec_index= 6, atom_type= 6).
Atom no. 1646, " N  " at (44.657, -11.284, 8.963),  was assigned atom type "N" (rec_index= 4, atom_type= 4).
Atom no. 1647, " HN " at (44.418, -10.326, 8.706),  was assigned atom type "HD" (rec_index= 3, atom_type= 3).
Atom no. 1648, " CA " at (44.234, -11.795, 10.265),  was assigned atom type "C" (rec_index= 1, atom_type= 1).
Atom no. 1649, " HA " at (44.937, -12.597, 10.592),  was assigned atom type "H" (rec_index= 2, atom_type= 2).
Atom no. 1650, " C  " at (42.839, -12.382, 10.112),  was assigned atom type "C" (rec_index= 1, atom_type= 1).
Atom no. 1651, " O  " at (41.925, -11.689, 9.654),  was assigned atom type "OA" (rec_index= 5, atom_type= 5).
Atom no. 1652, " CB " at (44.203, -10.684, 11.326),  was assigned atom type "C" (rec_index= 1, atom_type= 1).
Atom no. 1653, " HB " at (43.462, -9.915, 11.006),  was assigned atom type "H" (rec_index= 2, atom_type= 2).
Atom no. 1654, " CG1" at (43.764, -11.238, 12.680),  was assigned atom type "C" (rec_index= 1, atom_type= 1).
Atom no. 1655, "1HG1" at (42.763, -11.724, 12.610),  was assigned atom type "H" (rec_index= 2, atom_type= 2).
Atom no. 1656, "2HG1" at (43.785, -10.453, 13.471),  was assigned atom type "H" (rec_index= 2, atom_type= 2).
Atom no. 1657, "3HG1" at (44.527, -11.930, 13.107),  was assigned atom type "H" (rec_index= 2, atom_type= 2).
Atom no. 1658, " CG2" at (45.572, -10.020, 11.422),  was assigned atom type "C" (rec_index= 1, atom_type= 1).
Atom no. 1659, "1HG2" at (45.892, -9.616, 10.434),  was assigned atom type "H" (rec_index= 2, atom_type= 2).
Atom no. 1660, "2HG2" at (46.335, -10.712, 11.849),  was assigned atom type "H" (rec_index= 2, atom_type= 2).
Atom no. 1661, "3HG2" at (45.593, -9.235, 12.213),  was assigned atom type "H" (rec_index= 2, atom_type= 2).
Atom no. 1662, " N  " at (42.675, -13.649, 10.490),  was assigned atom type "N" (rec_index= 4, atom_type= 4).
Atom no. 1663, " HN " at (43.466, -14.156, 10.887),  was assigned atom type "HD" (rec_index= 3, atom_type= 3).
Atom no. 1664, " CA " at (41.386, -14.333, 10.350),  was assigned atom type "C" (rec_index= 1, atom_type= 1).
Atom no. 1665, " HA " at (41.075, -14.279, 9.281),  was assigned atom type "H" (rec_index= 2, atom_type= 2).
Atom no. 1666, " C  " at (40.314, -13.646, 11.198),  was assigned atom type "C" (rec_index= 1, atom_type= 1).
Atom no. 1667, " O  " at (40.530, -13.385, 12.378),  was assigned atom type "OA" (rec_index= 5, atom_type= 5).
Atom no. 1668, " CB " at (41.502, -15.808, 10.744),  was assigned atom type "C" (rec_index= 1, atom_type= 1).
Atom no. 1669, " HB1" at (42.283, -16.309, 10.126),  was assigned atom type "H" (rec_index= 2, atom_type= 2).
Atom no. 1670, " HB2" at (40.521, -16.335, 10.684),  was assigned atom type "H" (rec_index= 2, atom_type= 2).
Atom no. 1671, " HB3" at (41.689, -15.935, 11.836),  was assigned atom type "H" (rec_index= 2, atom_type= 2).
Atom no. 1672, " N  " at (39.177, -13.338, 10.576),  was assigned atom type "N" (rec_index= 4, atom_type= 4).
Atom no. 1673, " HN " at (39.081, -13.573, 9.588),  was assigned atom type "HD" (rec_index= 3, atom_type= 3).
Atom no. 1674, " CA " at (38.061, -12.677, 11.252),  was assigned atom type "C" (rec_index= 1, atom_type= 1).
Atom no. 1675, " HA1" at (37.089, -13.113, 10.923),  was assigned atom type "H" (rec_index= 2, atom_type= 2).
Atom no. 1676, " HA2" at (38.035, -12.956, 12.331),  was assigned atom type "H" (rec_index= 2, atom_type= 2).
Atom no. 1677, " C  " at (38.053, -11.168, 11.089),  was assigned atom type "C" (rec_index= 1, atom_type= 1).
Atom no. 1678, " O  " at (37.022, -10.521, 11.299),  was assigned atom type "OA" (rec_index= 5, atom_type= 5).
Atom no. 1679, " N  " at (39.199, -10.605, 10.710),  was assigned atom type "N" (rec_index= 4, atom_type= 4).
Atom no. 1680, " HN " at (39.995, -11.205, 10.492),  was assigned atom type "HD" (rec_index= 3, atom_type= 3).
Atom no. 1681, " CA " at (39.354, -9.159, 10.596),  was assigned atom type "C" (rec_index= 1, atom_type= 1).
Atom no. 1682, " HA " at (38.999, -8.694, 11.545),  was assigned atom type "H" (rec_index= 2, atom_type= 2).
Atom no. 1683, " C  " at (38.519, -8.591, 9.440),  was assigned atom type "C" (rec_index= 1, atom_type= 1).
Atom no. 1684, " O  " at (38.087, -7.446, 9.493),  was assigned atom type "OA" (rec_index= 5, atom_type= 5).
Atom no. 1685, " CB " at (40.845, -8.813, 10.417),  was assigned atom type "C" (rec_index= 1, atom_type= 1).
Atom no. 1686, " HB1" at (41.252, -9.330, 9.517),  was assigned atom type "H" (rec_index= 2, atom_type= 2).
Atom no. 1687, " HB2" at (41.450, -9.302, 11.216),  was assigned atom type "H" (rec_index= 2, atom_type= 2).
Atom no. 1688, " CG " at (41.168, -7.321, 10.355),  was assigned atom type "C" (rec_index= 1, atom_type= 1).
Atom no. 1689, " HG1" at (40.511, -6.745, 11.048),  was assigned atom type "H" (rec_index= 2, atom_type= 2).
Atom no. 1690, " HG2" at (40.838, -6.886, 9.383),  was assigned atom type "H" (rec_index= 2, atom_type= 2).
Atom no. 1691, " SD " at (42.919, -6.946, 10.668),  was assigned atom type "SA" (rec_index= 6, atom_type= 6).
Atom no. 1692, " CE " at (43.796, -7.906, 9.443),  was assigned atom type "C" (rec_index= 1, atom_type= 1).
Atom no. 1693, " HE1" at (44.870, -7.676, 9.635),  was assigned atom type "H" (rec_index= 2, atom_type= 2).
Atom no. 1694, " HE2" at (43.468, -7.718, 8.394),  was assigned atom type "H" (rec_index= 2, atom_type= 2).
Atom no. 1695, " HE3" at (43.552, -8.994, 9.453),  was assigned atom type "H" (rec_index= 2, atom_type= 2).
Atom no. 1696, " N  " at (38.282, -9.408, 8.414),  was assigned atom type "N" (rec_index= 4, atom_type= 4).
Atom no. 1697, " HN " at (38.582, -10.381, 8.477),  was assigned atom type "HD" (rec_index= 3, atom_type= 3).
Atom no. 1698, " CA " at (37.605, -8.952, 7.200),  was assigned atom type "C" (rec_index= 1, atom_type= 1).
Atom no. 1699, " HA " at (38.156, -8.066, 6.807),  was assigned atom type "H" (rec_index= 2, atom_type= 2).
Atom no. 1700, " C  " at (36.168, -8.529, 7.485),  was assigned atom type "C" (rec_index= 1, atom_type= 1).
Atom no. 1701, " O  " at (35.706, -7.516, 6.964),  was assigned atom type "OA" (rec_index= 5, atom_type= 5).
Atom no. 1702, " CB " at (37.591, -10.042, 6.094),  was assigned atom type "C" (rec_index= 1, atom_type= 1).
Atom no. 1703, " HB " at (36.894, -10.854, 6.407),  was assigned atom type "H" (rec_index= 2, atom_type= 2).
Atom no. 1704, " CG1" at (37.094, -9.462, 4.780),  was assigned atom type "C" (rec_index= 1, atom_type= 1).
Atom no. 1705, "1HG1" at (37.084, -10.245, 3.986),  was assigned atom type "H" (rec_index= 2, atom_type= 2).
Atom no. 1706, "2HG1" at (37.684, -8.567, 4.473),  was assigned atom type "H" (rec_index= 2, atom_type= 2).
Atom no. 1707, "3HG1" at (36.098, -8.974, 4.893),  was assigned atom type "H" (rec_index= 2, atom_type= 2).
Atom no. 1708, " CG2" at (38.969, -10.639, 5.912),  was assigned atom type "C" (rec_index= 1, atom_type= 1).
Atom no. 1709, "1HG2" at (38.959, -11.422, 5.118),  was assigned atom type "H" (rec_index= 2, atom_type= 2).
Atom no. 1710, "2HG2" at (39.379, -11.030, 6.872),  was assigned atom type "H" (rec_index= 2, atom_type= 2).
Atom no. 1711, "3HG2" at (39.735, -9.855, 5.709),  was assigned atom type "H" (rec_index= 2, atom_type= 2).
Atom no. 1712, " N  " at (35.466, -9.306, 8.304),  was assigned atom type "N" (rec_index= 4, atom_type= 4).
Atom no. 1713, " HN " at (35.907, -10.134, 8.704),  was assigned atom type "HD" (rec_index= 3, atom_type= 3).
Atom no. 1714, " CA " at (34.074, -9.001, 8.645),  was assigned atom type "C" (rec_index= 1, atom_type= 1).
Atom no. 1715, " HA " at (33.484, -8.965, 7.700),  was assigned atom type "H" (rec_index= 2, atom_type= 2).
Atom no. 1716, " C  " at (33.952, -7.646, 9.336),  was assigned atom type "C" (rec_index= 1, atom_type= 1).
Atom no. 1717, " O  " at (33.054, -6.867, 9.032),  was assigned atom type "OA" (rec_index= 5, atom_type= 5).
Atom no. 1718, " CB " at (33.483, -10.093, 9.536),  was assigned atom type "C" (rec_index= 1, atom_type= 1).
Atom no. 1719, " HB1" at (34.117, -10.247, 10.440),  was assigned atom type "H" (rec_index= 2, atom_type= 2).
Atom no. 1720, " HB2" at (33.594, -11.093, 9.056),  was assigned atom type "H" (rec_index= 2, atom_type= 2).
Atom no. 1721, " CG " at (32.031, -9.849, 9.935),  was assigned atom type "C" (rec_index= 1, atom_type= 1).
Atom no. 1722, " HG1" at (31.939, -8.933, 10.564),  was assigned atom type "H" (rec_index= 2, atom_type= 2).
Atom no. 1723, " HG2" at (31.424, -9.528, 9.056),  was assigned atom type "H" (rec_index= 2, atom_type= 2).
Atom no. 1724, " CD " at (31.397, -11.050, 10.625),  was assigned atom type "C" (rec_index= 1, atom_type= 1).
Atom no. 1725, " OE1" at (31.570, -12.189, 10.128),  was assigned atom type "OA" (rec_index= 5, atom_type= 5).
Atom no. 1726, " OE2" at (30.714, -10.850, 11.658),  was assigned atom type "OA" (rec_index= 5, atom_type= 5).
Atom no. 1727, " N  " at (34.865, -7.375, 10.260),  was assigned atom type "N" (rec_index= 4, atom_type= 4).
Atom no. 1728, " HN " at (35.582, -8.072, 10.461),  was assigned atom type "HD" (rec_index= 3, atom_type= 3).
Atom no. 1729, " CA " at (34.881, -6.115, 11.000),  was assigned atom type "C" (rec_index= 1, atom_type= 1).
Atom no. 1730, " HA " at (33.854, -5.918, 11.386),  was assigned atom type "H" (rec_index= 2, atom_type= 2).
Atom no. 1731, " C  " at (35.278, -4.966, 10.062),  was assigned atom type "C" (rec_index= 1, atom_type= 1).
Atom no. 1732, " O  " at (34.705, -3.884, 10.107),  was assigned atom type "OA" (rec_index= 5, atom_type= 5).
Atom no. 1733, " CB " at (35.855, -6.204, 12.210),  was assigned atom type "C" (rec_index= 1, atom_type= 1).
Atom no. 1734, " HB " at (36.865, -6.487, 11.831),  was assigned atom type "H" (rec_index= 2, atom_type= 2).
Atom no. 1735, " CG1" at (35.383, -7.288, 13.198),  was assigned atom type "C" (rec_index= 1, atom_type= 1).
Atom no. 1736, "1HG1" at (34.663, -7.980, 12.703),  was assigned atom type "H" (rec_index= 2, atom_type= 2).
Atom no. 1737, "2HG1" at (34.716, -6.845, 13.974),  was assigned atom type "H" (rec_index= 2, atom_type= 2).
Atom no. 1738, " CG2" at (35.967, -4.863, 12.928),  was assigned atom type "C" (rec_index= 1, atom_type= 1).
Atom no. 1739, "1HG2" at (36.309, -4.079, 12.213),  was assigned atom type "H" (rec_index= 2, atom_type= 2).
Atom no. 1740, "2HG2" at (36.622, -4.923, 13.828),  was assigned atom type "H" (rec_index= 2, atom_type= 2).
Atom no. 1741, "3HG2" at (35.017, -4.580, 13.438),  was assigned atom type "H" (rec_index= 2, atom_type= 2).
Atom no. 1742, " CD1" at (36.520, -8.077, 13.855),  was assigned atom type "C" (rec_index= 1, atom_type= 1).
Atom no. 1743, "1HD1" at (36.178, -8.861, 14.570),  was assigned atom type "H" (rec_index= 2, atom_type= 2).
Atom no. 1744, "2HD1" at (37.240, -7.385, 14.350),  was assigned atom type "H" (rec_index= 2, atom_type= 2).
Atom no. 1745, "3HD1" at (37.187, -8.520, 13.079),  was assigned atom type "H" (rec_index= 2, atom_type= 2).
Atom no. 1746, " N  " at (36.262, -5.225, 9.211),  was assigned atom type "N" (rec_index= 4, atom_type= 4).
Atom no. 1747, " HN " at (36.727, -6.131, 9.268),  was assigned atom type "HD" (rec_index= 3, atom_type= 3).
Atom no. 1748, " CA " at (36.711, -4.274, 8.196),  was assigned atom type "C" (rec_index= 1, atom_type= 1).
Atom no. 1749, " HA " at (37.199, -3.411, 8.706),  was assigned atom type "H" (rec_index= 2, atom_type= 2).
Atom no. 1750, " C  " at (35.556, -3.747, 7.334),  was assigned atom type "C" (rec_index= 1, atom_type= 1).
Atom no. 1751, " O  " at (35.401, -2.543, 7.161),  was assigned atom type "OA" (rec_index= 5, atom_type= 5).
Atom no. 1752, " CB " at (37.740, -4.955, 7.291),  was assigned atom type "C" (rec_index= 1, atom_type= 1).
Atom no. 1753, " HB1" at (37.231, -5.556, 6.502),  was assigned atom type "H" (rec_index= 2, atom_type= 2).
Atom no. 1754, " HB2" at (38.265, -5.771, 7.840),  was assigned atom type "H" (rec_index= 2, atom_type= 2).
Atom no. 1755, " CG " at (38.722, -4.018, 6.683),  was assigned atom type "A" (rec_index= 0, atom_type= 0).
Atom no. 1756, " CD1" at (38.362, -3.213, 5.606),  was assigned atom type "A" (rec_index= 0, atom_type= 0).
Atom no. 1757, " HD1" at (37.336, -3.264, 5.204),  was assigned atom type "H" (rec_index= 2, atom_type= 2).
Atom no. 1758, " CD2" at (40.022, -3.948, 7.175),  was assigned atom type "A" (rec_index= 0, atom_type= 0).
Atom no. 1759, " HD2" at (40.320, -4.586, 8.024),  was assigned atom type "H" (rec_index= 2, atom_type= 2).
Atom no. 1760, " CE1" at (39.280, -2.348, 5.034),  was assigned atom type "A" (rec_index= 0, atom_type= 0).
Atom no. 1761, " HE1" at (38.986, -1.715, 4.180),  was assigned atom type "H" (rec_index= 2, atom_type= 2).
Atom no. 1762, " CE2" at (40.945, -3.085, 6.608),  was assigned atom type "A" (rec_index= 0, atom_type= 0).
Atom no. 1763, " HE2" at (41.973, -3.037, 7.004),  was assigned atom type "H" (rec_index= 2, atom_type= 2).
Atom no. 1764, " CZ " at (40.572, -2.280, 5.539),  was assigned atom type "A" (rec_index= 0, atom_type= 0).
Atom no. 1765, " HZ " at (41.303, -1.586, 5.091),  was assigned atom type "H" (rec_index= 2, atom_type= 2).
Atom no. 1766, " N  " at (34.753, -4.669, 6.802),  was assigned atom type "N" (rec_index= 4, atom_type= 4).
Atom no. 1767, " HN " at (34.918, -5.650, 7.026),  was assigned atom type "HD" (rec_index= 3, atom_type= 3).
Atom no. 1768, " CA " at (33.645, -4.329, 5.911),  was assigned atom type "C" (rec_index= 1, atom_type= 1).
Atom no. 1769, " HA " at (34.050, -3.769, 5.036),  was assigned atom type "H" (rec_index= 2, atom_type= 2).
Atom no. 1770, " C  " at (32.630, -3.463, 6.609),  was assigned atom type "C" (rec_index= 1, atom_type= 1).
Atom no. 1771, " O  " at (32.102, -2.533, 6.017),  was assigned atom type "OA" (rec_index= 5, atom_type= 5).
Atom no. 1772, " CB " at (32.943, -5.593, 5.403),  was assigned atom type "C" (rec_index= 1, atom_type= 1).
Atom no. 1773, " HB1" at (32.719, -6.290, 6.244),  was assigned atom type "H" (rec_index= 2, atom_type= 2).
Atom no. 1774, " HB2" at (31.902, -5.366, 5.073),  was assigned atom type "H" (rec_index= 2, atom_type= 2).
Atom no. 1775, " CG " at (33.713, -6.294, 4.313),  was assigned atom type "C" (rec_index= 1, atom_type= 1).
Atom no. 1776, " OD1" at (34.683, -5.708, 3.788),  was assigned atom type "OA" (rec_index= 5, atom_type= 5).
Atom no. 1777, " OD2" at (33.337, -7.438, 3.977),  was assigned atom type "OA" (rec_index= 5, atom_type= 5).
Atom no. 1778, " N  " at (32.355, -3.788, 7.867),  was assigned atom type "N" (rec_index= 4, atom_type= 4).
Atom no. 1779, " HN " at (32.802, -4.610, 8.273),  was assigned atom type "HD" (rec_index= 3, atom_type= 3).
Atom no. 1780, " CA " at (31.434, -3.007, 8.689),  was assigned atom type "C" (rec_index= 1, atom_type= 1).
Atom no. 1781, " HA " at (30.460, -2.931, 8.151),  was assigned atom type "H" (rec_index= 2, atom_type= 2).
Atom no. 1782, " C  " at (31.959, -1.603, 8.929),  was assigned atom type "C" (rec_index= 1, atom_type= 1).
Atom no. 1783, " O  " at (31.195, -0.641, 8.895),  was assigned atom type "OA" (rec_index= 5, atom_type= 5).
Atom no. 1784, " CB " at (31.192, -3.698, 10.030),  was assigned atom type "C" (rec_index= 1, atom_type= 1).
Atom no. 1785, " HB1" at (32.158, -3.873, 10.558),  was assigned atom type "H" (rec_index= 2, atom_type= 2).
Atom no. 1786, " HB2" at (30.707, -2.996, 10.748),  was assigned atom type "H" (rec_index= 2, atom_type= 2).
Atom no. 1787, " CG " at (30.396, -4.995, 9.934),  was assigned atom type "C" (rec_index= 1, atom_type= 1).
Atom no. 1788, " HG1" at (29.410, -4.834, 9.439),  was assigned atom type "H" (rec_index= 2, atom_type= 2).
Atom no. 1789, " HG2" at (30.847, -5.697, 9.195),  was assigned atom type "H" (rec_index= 2, atom_type= 2).
Atom no. 1790, " SD " at (30.204, -5.773, 11.555),  was assigned atom type "SA" (rec_index= 6, atom_type= 6).
Atom no. 1791, " CE " at (28.906, -6.964, 11.195),  was assigned atom type "C" (rec_index= 1, atom_type= 1).
Atom no. 1792, " HE1" at (28.788, -7.444, 12.195),  was assigned atom type "H" (rec_index= 2, atom_type= 2).
Atom no. 1793, " HE2" at (29.110, -7.659, 10.347),  was assigned atom type "H" (rec_index= 2, atom_type= 2).
Atom no. 1794, " HE3" at (27.975, -6.543, 10.748),  was assigned atom type "H" (rec_index= 2, atom_type= 2).
Atom no. 1795, " N  " at (33.262, -1.486, 9.162),  was assigned atom type "N" (rec_index= 4, atom_type= 4).
Atom no. 1796, " HN " at (33.850, -2.319, 9.155),  was assigned atom type "HD" (rec_index= 3, atom_type= 3).
Atom no. 1797, " CA " at (33.866, -0.182, 9.428),  was assigned atom type "C" (rec_index= 1, atom_type= 1).
Atom no. 1798, " HA " at (33.262, 0.318, 10.220),  was assigned atom type "H" (rec_index= 2, atom_type= 2).
Atom no. 1799, " C  " at (33.832, 0.710, 8.178),  was assigned atom type "C" (rec_index= 1, atom_type= 1).
Atom no. 1800, " O  " at (33.483, 1.885, 8.266),  was assigned atom type "OA" (rec_index= 5, atom_type= 5).
Atom no. 1801, " CB " at (35.292, -0.342, 9.959),  was assigned atom type "C" (rec_index= 1, atom_type= 1).
Atom no. 1802, " HB1" at (35.845, 0.623, 9.878),  was assigned atom type "H" (rec_index= 2, atom_type= 2).
Atom no. 1803, " HB2" at (35.896, -0.970, 9.263),  was assigned atom type "H" (rec_index= 2, atom_type= 2).
Atom no. 1804, " CG " at (35.387, -0.891, 11.387),  was assigned atom type "C" (rec_index= 1, atom_type= 1).
Atom no. 1805, " HG " at (34.566, -1.633, 11.524),  was assigned atom type "H" (rec_index= 2, atom_type= 2).
Atom no. 1806, " CD1" at (36.719, -1.618, 11.596),  was assigned atom type "C" (rec_index= 1, atom_type= 1).
Atom no. 1807, "1HD1" at (36.788, -2.017, 12.635),  was assigned atom type "H" (rec_index= 2, atom_type= 2).
Atom no. 1808, "2HD1" at (37.589, -0.969, 11.343),  was assigned atom type "H" (rec_index= 2, atom_type= 2).
Atom no. 1809, "3HD1" at (36.879, -2.416, 10.834),  was assigned atom type "H" (rec_index= 2, atom_type= 2).
Atom no. 1810, " CD2" at (35.200, 0.215, 12.426),  was assigned atom type "C" (rec_index= 1, atom_type= 1).
Atom no. 1811, "1HD2" at (35.269, -0.184, 13.465),  was assigned atom type "H" (rec_index= 2, atom_type= 2).
Atom no. 1812, "2HD2" at (34.246, 0.769, 12.265),  was assigned atom type "H" (rec_index= 2, atom_type= 2).
Atom no. 1813, "3HD2" at (35.917, 1.053, 12.263),  was assigned atom type "H" (rec_index= 2, atom_type= 2).
Atom no. 1814, " N  " at (34.182, 0.141, 7.024),  was assigned atom type "N" (rec_index= 4, atom_type= 4).
Atom no. 1815, " HN " at (34.530, -0.818, 7.030),  was assigned atom type "HD" (rec_index= 3, atom_type= 3).
Atom no. 1816, " CA " at (34.081, 0.854, 5.748),  was assigned atom type "C" (rec_index= 1, atom_type= 1).
Atom no. 1817, " HA " at (34.770, 1.730, 5.780),  was assigned atom type "H" (rec_index= 2, atom_type= 2).
Atom no. 1818, " C  " at (32.667, 1.363, 5.489),  was assigned atom type "C" (rec_index= 1, atom_type= 1).
Atom no. 1819, " O  " at (32.483, 2.509, 5.058),  was assigned atom type "OA" (rec_index= 5, atom_type= 5).
Atom no. 1820, " CB " at (34.503, -0.047, 4.593),  was assigned atom type "C" (rec_index= 1, atom_type= 1).
Atom no. 1821, " HB1" at (34.135, 0.374, 3.628),  was assigned atom type "H" (rec_index= 2, atom_type= 2).
Atom no. 1822, " HB2" at (33.928, -1.002, 4.626),  was assigned atom type "H" (rec_index= 2, atom_type= 2).
Atom no. 1823, " CG " at (35.996, -0.343, 4.495),  was assigned atom type "C" (rec_index= 1, atom_type= 1).
Atom no. 1824, " HG " at (36.345, -0.730, 5.481),  was assigned atom type "H" (rec_index= 2, atom_type= 2).
Atom no. 1825, " CD1" at (36.208, -1.425, 3.453),  was assigned atom type "C" (rec_index= 1, atom_type= 1).
Atom no. 1826, "1HD1" at (35.625, -2.343, 3.698),  was assigned atom type "H" (rec_index= 2, atom_type= 2).
Atom no. 1827, "2HD1" at (37.291, -1.653, 3.314),  was assigned atom type "H" (rec_index= 2, atom_type= 2).
Atom no. 1828, "3HD1" at (35.977, -1.056, 2.427),  was assigned atom type "H" (rec_index= 2, atom_type= 2).
Atom no. 1829, " CD2" at (36.797, 0.918, 4.158),  was assigned atom type "C" (rec_index= 1, atom_type= 1).
Atom no. 1830, "1HD2" at (36.641, 1.713, 4.924),  was assigned atom type "H" (rec_index= 2, atom_type= 2).
Atom no. 1831, "2HD2" at (36.566, 1.287, 3.132),  was assigned atom type "H" (rec_index= 2, atom_type= 2).
Atom no. 1832, "3HD2" at (37.880, 0.690, 4.019),  was assigned atom type "H" (rec_index= 2, atom_type= 2).
Atom no. 1833, " N  " at (31.672, 0.516, 5.756),  was assigned atom type "N" (rec_index= 4, atom_type= 4).
Atom no. 1834, " HN " at (31.892, -0.406, 6.133),  was assigned atom type "HD" (rec_index= 3, atom_type= 3).
Atom no. 1835, " CA " at (30.275, 0.875, 5.522),  was assigned atom type "C" (rec_index= 1, atom_type= 1).
Atom no. 1836, " HA " at (30.173, 1.183, 4.455),  was assigned atom type "H" (rec_index= 2, atom_type= 2).
Atom no. 1837, " C  " at (29.853, 2.048, 6.391),  was assigned atom type "C" (rec_index= 1, atom_type= 1).
Atom no. 1838, " O  " at (29.153, 2.932, 5.922),  was assigned atom type "OA" (rec_index= 5, atom_type= 5).
Atom no. 1839, " CB " at (29.356, -0.323, 5.756),  was assigned atom type "C" (rec_index= 1, atom_type= 1).
Atom no. 1840, " HB1" at (29.666, -1.184, 5.118),  was assigned atom type "H" (rec_index= 2, atom_type= 2).
Atom no. 1841, " HB2" at (28.284, -0.059, 5.603),  was assigned atom type "H" (rec_index= 2, atom_type= 2).
Atom no. 1842, " HB3" at (29.306, -0.603, 6.834),  was assigned atom type "H" (rec_index= 2, atom_type= 2).
Atom no. 1843, " N  " at (30.277, 2.054, 7.652),  was assigned atom type "N" (rec_index= 4, atom_type= 4).
Atom no. 1844, " HN " at (30.802, 1.254, 8.006),  was assigned atom type "HD" (rec_index= 3, atom_type= 3).
Atom no. 1845, " CA " at (30.005, 3.189, 8.546),  was assigned atom type "C" (rec_index= 1, atom_type= 1).
Atom no. 1846, " HA " at (28.904, 3.362, 8.576),  was assigned atom type "H" (rec_index= 2, atom_type= 2).
Atom no. 1847, " C  " at (30.681, 4.447, 8.011),  was assigned atom type "C" (rec_index= 1, atom_type= 1).
Atom no. 1848, " O  " at (30.096, 5.527, 8.004),  was assigned atom type "OA" (rec_index= 5, atom_type= 5).
Atom no. 1849, " CB " at (30.512, 2.946, 10.004),  was assigned atom type "C" (rec_index= 1, atom_type= 1).
Atom no. 1850, " HB " at (31.624, 3.022, 10.017),  was assigned atom type "H" (rec_index= 2, atom_type= 2).
Atom no. 1851, " CG2" at (29.940, 3.966, 10.958),  was assigned atom type "C" (rec_index= 1, atom_type= 1).
Atom no. 1852, "1HG2" at (30.302, 3.793, 11.998),  was assigned atom type "H" (rec_index= 2, atom_type= 2).
Atom no. 1853, "2HG2" at (28.826, 3.992, 10.910),  was assigned atom type "H" (rec_index= 2, atom_type= 2).
Atom no. 1854, "3HG2" at (30.150, 5.007, 10.619),  was assigned atom type "H" (rec_index= 2, atom_type= 2).
Atom no. 1855, " OG1" at (30.133, 1.645, 10.446),  was assigned atom type "OA" (rec_index= 5, atom_type= 5).
Atom no. 1856, " HG1" at (30.441, 1.497, 11.332),  was assigned atom type "HD" (rec_index= 3, atom_type= 3).
Atom no. 1857, " N  " at (31.918, 4.291, 7.559),  was assigned atom type "N" (rec_index= 4, atom_type= 4).
Atom no. 1858, " HN " at (32.348, 3.367, 7.597),  was assigned atom type "HD" (rec_index= 3, atom_type= 3).
Atom no. 1859, " CA " at (32.676, 5.403, 7.011),  was assigned atom type "C" (rec_index= 1, atom_type= 1).
Atom no. 1860, " HA " at (32.707, 6.210, 7.780),  was assigned atom type "H" (rec_index= 2, atom_type= 2).
Atom no. 1861, " C  " at (32.016, 5.977, 5.748),  was assigned atom type "C" (rec_index= 1, atom_type= 1).
Atom no. 1862, " O  " at (31.974, 7.198, 5.573),  was assigned atom type "OA" (rec_index= 5, atom_type= 5).
Atom no. 1863, " CB " at (34.112, 4.969, 6.725),  was assigned atom type "C" (rec_index= 1, atom_type= 1).
Atom no. 1864, " HB1" at (34.504, 4.289, 7.516),  was assigned atom type "H" (rec_index= 2, atom_type= 2).
Atom no. 1865, " HB2" at (34.168, 4.268, 5.860),  was assigned atom type "H" (rec_index= 2, atom_type= 2).
Atom no. 1866, " OG " at (34.945, 6.096, 6.542),  was assigned atom type "OA" (rec_index= 5, atom_type= 5).
Atom no. 1867, " HG " at (35.838, 5.826, 6.364),  was assigned atom type "HD" (rec_index= 3, atom_type= 3).
Atom no. 1868, " N  " at (31.504, 5.100, 4.885),  was assigned atom type "N" (rec_index= 4, atom_type= 4).
Atom no. 1869, " HN " at (31.677, 4.106, 5.033),  was assigned atom type "HD" (rec_index= 3, atom_type= 3).
Atom no. 1870, " CA " at (30.699, 5.515, 3.727),  was assigned atom type "C" (rec_index= 1, atom_type= 1).
Atom no. 1871, " HA " at (31.310, 6.208, 3.103),  was assigned atom type "H" (rec_index= 2, atom_type= 2).
Atom no. 1872, " C  " at (29.418, 6.234, 4.134),  was assigned atom type "C" (rec_index= 1, atom_type= 1).
Atom no. 1873, " O  " at (28.969, 7.134, 3.438),  was assigned atom type "OA" (rec_index= 5, atom_type= 5).
Atom no. 1874, " CB " at (30.310, 4.307, 2.870),  was assigned atom type "C" (rec_index= 1, atom_type= 1).
Atom no. 1875, " HB1" at (29.724, 3.561, 3.456),  was assigned atom type "H" (rec_index= 2, atom_type= 2).
Atom no. 1876, " HB2" at (29.537, 4.575, 2.112),  was assigned atom type "H" (rec_index= 2, atom_type= 2).
Atom no. 1877, " OG " at (31.446, 3.716, 2.266),  was assigned atom type "OA" (rec_index= 5, atom_type= 5).
Atom no. 1878, " HG " at (31.205, 2.967, 1.734),  was assigned atom type "HD" (rec_index= 3, atom_type= 3).
Atom no. 1879, " N  " at (28.826, 5.822, 5.252),  was assigned atom type "N" (rec_index= 4, atom_type= 4).
Atom no. 1880, " HN " at (29.252, 5.068, 5.791),  was assigned atom type "HD" (rec_index= 3, atom_type= 3).
Atom no. 1881, " CA " at (27.579, 6.423, 5.728),  was assigned atom type "C" (rec_index= 1, atom_type= 1).
Atom no. 1882, " HA " at (26.868, 6.476, 4.871),  was assigned atom type "H" (rec_index= 2, atom_type= 2).
Atom no. 1883, " C  " at (27.847, 7.844, 6.214),  was assigned atom type "C" (rec_index= 1, atom_type= 1).
Atom no. 1884, " O  " at (27.179, 8.788, 5.791),  was assigned atom type "OA" (rec_index= 5, atom_type= 5).
Atom no. 1885, " CB " at (26.947, 5.564, 6.820),  was assigned atom type "C" (rec_index= 1, atom_type= 1).
Atom no. 1886, " HB1" at (27.693, 5.355, 7.622),  was assigned atom type "H" (rec_index= 2, atom_type= 2).
Atom no. 1887, " HB2" at (26.772, 4.530, 6.440),  was assigned atom type "H" (rec_index= 2, atom_type= 2).
Atom no. 1888, " CG " at (25.676, 6.117, 7.424),  was assigned atom type "C" (rec_index= 1, atom_type= 1).
Atom no. 1889, " HG1" at (25.361, 5.505, 8.301),  was assigned atom type "H" (rec_index= 2, atom_type= 2).
Atom no. 1890, " HG2" at (25.875, 7.088, 7.934),  was assigned atom type "H" (rec_index= 2, atom_type= 2).
Atom no. 1891, " CD " at (24.518, 6.261, 6.421),  was assigned atom type "C" (rec_index= 1, atom_type= 1).
Atom no. 1892, " HD1" at (24.801, 6.889, 5.545),  was assigned atom type "H" (rec_index= 2, atom_type= 2).
Atom no. 1893, " HD2" at (24.314, 5.308, 5.880),  was assigned atom type "H" (rec_index= 2, atom_type= 2).
Atom no. 1894, " NE " at (23.323, 6.773, 7.100),  was assigned atom type "N" (rec_index= 4, atom_type= 4).
Atom no. 1895, " HE " at (23.247, 6.601, 8.102),  was assigned atom type "HD" (rec_index= 3, atom_type= 3).
Atom no. 1896, " CZ " at (22.329, 7.443, 6.521),  was assigned atom type "C" (rec_index= 1, atom_type= 1).
Atom no. 1897, " NH1" at (22.329, 7.699, 5.214),  was assigned atom type "N" (rec_index= 4, atom_type= 4).
Atom no. 1898, "1HH1" at (23.108, 7.379, 4.639),  was assigned atom type "HD" (rec_index= 3, atom_type= 3).
Atom no. 1899, "2HH1" at (21.567, 8.212, 4.770),  was assigned atom type "HD" (rec_index= 3, atom_type= 3).
Atom no. 1900, " NH2" at (21.312, 7.861, 7.271),  was assigned atom type "N" (rec_index= 4, atom_type= 4).
Atom no. 1901, "1HH2" at (21.312, 7.665, 8.272),  was assigned atom type "HD" (rec_index= 3, atom_type= 3).
Atom no. 1902, "2HH2" at (20.550, 8.374, 6.827),  was assigned atom type "HD" (rec_index= 3, atom_type= 3).
Atom no. 1903, " N  " at (28.844, 7.993, 7.080),  was assigned atom type "N" (rec_index= 4, atom_type= 4).
Atom no. 1904, " HN " at (29.298, 7.163, 7.461),  was assigned atom type "HD" (rec_index= 3, atom_type= 3).
Atom no. 1905, " CA " at (29.308, 9.315, 7.501),  was assigned atom type "C" (rec_index= 1, atom_type= 1).
Atom no. 1906, " HA " at (28.508, 9.788, 8.117),  was assigned atom type "H" (rec_index= 2, atom_type= 2).
Atom no. 1907, " C  " at (29.579, 10.215, 6.286),  was assigned atom type "C" (rec_index= 1, atom_type= 1).
Atom no. 1908, " O  " at (29.229, 11.398, 6.295),  was assigned atom type "OA" (rec_index= 5, atom_type= 5).
Atom no. 1909, " CB " at (30.573, 9.185, 8.367),  was assigned atom type "C" (rec_index= 1, atom_type= 1).
Atom no. 1910, " HB1" at (31.188, 10.113, 8.296),  was assigned atom type "H" (rec_index= 2, atom_type= 2).
Atom no. 1911, " HB2" at (31.279, 8.451, 7.913),  was assigned atom type "H" (rec_index= 2, atom_type= 2).
Atom no. 1912, " CG " at (30.312, 8.835, 9.825),  was assigned atom type "A" (rec_index= 0, atom_type= 0).
Atom no. 1913, " CD1" at (29.035, 8.538, 10.302),  was assigned atom type "A" (rec_index= 0, atom_type= 0).
Atom no. 1914, " HD1" at (28.178, 8.544, 9.607),  was assigned atom type "H" (rec_index= 2, atom_type= 2).
Atom no. 1915, " CD2" at (31.363, 8.779, 10.715),  was assigned atom type "A" (rec_index= 0, atom_type= 0).
Atom no. 1916, " HD2" at (32.387, 8.985, 10.360),  was assigned atom type "H" (rec_index= 2, atom_type= 2).
Atom no. 1917, " CE1" at (28.830, 8.234, 11.647),  was assigned atom type "A" (rec_index= 0, atom_type= 0).
Atom no. 1918, " HE1" at (27.812, 8.028, 12.018),  was assigned atom type "H" (rec_index= 2, atom_type= 2).
Atom no. 1919, " CE2" at (31.153, 8.469, 12.045),  was assigned atom type "A" (rec_index= 0, atom_type= 0).
Atom no. 1920, " HE2" at (32.007, 8.445, 12.743),  was assigned atom type "H" (rec_index= 2, atom_type= 2).
Atom no. 1921, " CZ " at (29.891, 8.191, 12.505),  was assigned atom type "A" (rec_index= 0, atom_type= 0).
Atom no. 1922, " HZ " at (29.734, 7.933, 13.566),  was assigned atom type "H" (rec_index= 2, atom_type= 2).
Atom no. 1923, " N  " at (30.184, 9.645, 5.248),  was assigned atom type "N" (rec_index= 4, atom_type= 4).
Atom no. 1924, " HN " at (30.412, 8.652, 5.295),  was assigned atom type "HD" (rec_index= 3, atom_type= 3).
Atom no. 1925, " CA " at (30.534, 10.396, 4.039),  was assigned atom type "C" (rec_index= 1, atom_type= 1).
Atom no. 1926, " HA " at (31.071, 11.322, 4.353),  was assigned atom type "H" (rec_index= 2, atom_type= 2).
Atom no. 1927, " C  " at (29.279, 10.817, 3.262),  was assigned atom type "C" (rec_index= 1, atom_type= 1).
Atom no. 1928, " O  " at (29.172, 11.957, 2.825),  was assigned atom type "OA" (rec_index= 5, atom_type= 5).
Atom no. 1929, " CB " at (31.486, 9.573, 3.149),  was assigned atom type "C" (rec_index= 1, atom_type= 1).
Atom no. 1930, " HB1" at (32.365, 9.224, 3.739),  was assigned atom type "H" (rec_index= 2, atom_type= 2).
Atom no. 1931, " HB2" at (31.026, 8.590, 2.892),  was assigned atom type "H" (rec_index= 2, atom_type= 2).
Atom no. 1932, " CG " at (31.943, 10.291, 1.889),  was assigned atom type "C" (rec_index= 1, atom_type= 1).
Atom no. 1933, " HG1" at (32.171, 11.362, 2.101),  was assigned atom type "H" (rec_index= 2, atom_type= 2).
Atom no. 1934, " HG2" at (31.096, 10.423, 1.176),  was assigned atom type "H" (rec_index= 2, atom_type= 2).
Atom no. 1935, " CD " at (33.118, 9.611, 1.214),  was assigned atom type "C" (rec_index= 1, atom_type= 1).
Atom no. 1936, " HD1" at (33.592, 10.287, 0.465),  was assigned atom type "H" (rec_index= 2, atom_type= 2).
Atom no. 1937, " HD2" at (33.971, 9.496, 1.922),  was assigned atom type "H" (rec_index= 2, atom_type= 2).
Atom no. 1938, " NE " at (32.767, 8.329, 0.609),  was assigned atom type "N" (rec_index= 4, atom_type= 4).
Atom no. 1939, " HE " at (32.250, 8.359, -0.270),  was assigned atom type "HD" (rec_index= 3, atom_type= 3).
Atom no. 1940, " CZ " at (33.059, 7.119, 1.098),  was assigned atom type "C" (rec_index= 1, atom_type= 1).
Atom no. 1941, " NH1" at (33.727, 6.960, 2.232),  was assigned atom type "N" (rec_index= 4, atom_type= 4).
Atom no. 1942, "1HH1" at (34.021, 7.790, 2.747),  was assigned atom type "HD" (rec_index= 3, atom_type= 3).
Atom no. 1943, "2HH1" at (33.950, 6.037, 2.605),  was assigned atom type "HD" (rec_index= 3, atom_type= 3).
Atom no. 1944, " NH2" at (32.676, 6.039, 0.428),  was assigned atom type "N" (rec_index= 4, atom_type= 4).
Atom no. 1945, "1HH2" at (32.162, 6.161, -0.445),  was assigned atom type "HD" (rec_index= 3, atom_type= 3).
Atom no. 1946, "2HH2" at (32.899, 5.116, 0.801),  was assigned atom type "HD" (rec_index= 3, atom_type= 3).
Atom no. 1947, " N  " at (28.334, 9.894, 3.104),  was assigned atom type "N" (rec_index= 4, atom_type= 4).
Atom no. 1948, " HN " at (28.510, 8.945, 3.434),  was assigned atom type "HD" (rec_index= 3, atom_type= 3).
Atom no. 1949, " CA " at (27.055, 10.197, 2.474),  was assigned atom type "C" (rec_index= 1, atom_type= 1).
Atom no. 1950, " HA " at (27.254, 10.549, 1.435),  was assigned atom type "H" (rec_index= 2, atom_type= 2).
Atom no. 1951, " C  " at (26.332, 11.318, 3.228),  was assigned atom type "C" (rec_index= 1, atom_type= 1).
Atom no. 1952, " O  " at (25.806, 12.241, 2.623),  was assigned atom type "OA" (rec_index= 5, atom_type= 5).
Atom no. 1953, " CB " at (26.185, 8.930, 2.393),  was assigned atom type "C" (rec_index= 1, atom_type= 1).
Atom no. 1954, " HB1" at (26.084, 8.465, 3.401),  was assigned atom type "H" (rec_index= 2, atom_type= 2).
Atom no. 1955, " HB2" at (26.733, 8.118, 1.861),  was assigned atom type "H" (rec_index= 2, atom_type= 2).
Atom no. 1956, " CG " at (24.801, 9.142, 1.762),  was assigned atom type "C" (rec_index= 1, atom_type= 1).
Atom no. 1957, " HG1" at (24.006, 9.081, 2.542),  was assigned atom type "H" (rec_index= 2, atom_type= 2).
Atom no. 1958, " HG2" at (24.678, 10.204, 1.445),  was assigned atom type "H" (rec_index= 2, atom_type= 2).
Atom no. 1959, " SD " at (24.419, 8.020, 0.379),  was assigned atom type "SA" (rec_index= 6, atom_type= 6).
Atom no. 1960, " CE " at (23.016, 8.845, -0.391),  was assigned atom type "C" (rec_index= 1, atom_type= 1).
Atom no. 1961, " HE1" at (22.782, 8.158, -1.238),  was assigned atom type "H" (rec_index= 2, atom_type= 2).
Atom no. 1962, " HE2" at (23.192, 9.908, -0.679),  was assigned atom type "H" (rec_index= 2, atom_type= 2).
Atom no. 1963, " HE3" at (22.162, 9.062, 0.292),  was assigned atom type "H" (rec_index= 2, atom_type= 2).
Atom no. 1964, " N  " at (26.323, 11.243, 4.553),  was assigned atom type "N" (rec_index= 4, atom_type= 4).
Atom no. 1965, " HN " at (26.793, 10.463, 5.012),  was assigned atom type "HD" (rec_index= 3, atom_type= 3).
Atom no. 1966, " CA " at (25.655, 12.253, 5.368),  was assigned atom type "C" (rec_index= 1, atom_type= 1).
Atom no. 1967, " HA " at (24.658, 12.470, 4.919),  was assigned atom type "H" (rec_index= 2, atom_type= 2).
Atom no. 1968, " C  " at (26.440, 13.550, 5.456),  was assigned atom type "C" (rec_index= 1, atom_type= 1).
Atom no. 1969, " O  " at (25.952, 14.523, 6.009),  was assigned atom type "OA" (rec_index= 5, atom_type= 5).
Atom no. 1970, " CB " at (25.447, 11.732, 6.783),  was assigned atom type "C" (rec_index= 1, atom_type= 1).
Atom no. 1971, " HB1" at (26.422, 11.431, 7.232),  was assigned atom type "H" (rec_index= 2, atom_type= 2).
Atom no. 1972, " HB2" at (25.170, 12.569, 7.466),  was assigned atom type "H" (rec_index= 2, atom_type= 2).
Atom no. 1973, " CG " at (24.450, 10.610, 6.901),  was assigned atom type "C" (rec_index= 1, atom_type= 1).
Atom no. 1974, " HG1" at (23.459, 10.883, 6.469),  was assigned atom type "H" (rec_index= 2, atom_type= 2).
Atom no. 1975, " HG2" at (24.693, 9.760, 6.222),  was assigned atom type "H" (rec_index= 2, atom_type= 2).
Atom no. 1976, " SD " at (24.320, 10.090, 8.615),  was assigned atom type "SA" (rec_index= 6, atom_type= 6).
Atom no. 1977, " CE " at (23.361, 11.444, 9.319),  was assigned atom type "C" (rec_index= 1, atom_type= 1).
Atom no. 1978, " HE1" at (23.280, 11.121, 10.383),  was assigned atom type "H" (rec_index= 2, atom_type= 2).
Atom no. 1979, " HE2" at (22.393, 11.659, 8.810),  was assigned atom type "H" (rec_index= 2, atom_type= 2).
Atom no. 1980, " HE3" at (23.784, 12.463, 9.160),  was assigned atom type "H" (rec_index= 2, atom_type= 2).
Atom no. 1981, " N  " at (27.656, 13.568, 4.920),  was assigned atom type "N" (rec_index= 4, atom_type= 4).
Atom no. 1982, " HN " at (27.941, 12.803, 4.309),  was assigned atom type "HD" (rec_index= 3, atom_type= 3).
Atom no. 1983, " CA " at (28.585, 14.646, 5.181),  was assigned atom type "C" (rec_index= 1, atom_type= 1).
Atom no. 1984, " HA " at (29.607, 14.286, 4.919),  was assigned atom type "H" (rec_index= 2, atom_type= 2).
Atom no. 1985, " C  " at (28.586, 15.017, 6.672),  was assigned atom type "C" (rec_index= 1, atom_type= 1).
Atom no. 1986, " O  " at (28.254, 16.130, 7.051),  was assigned atom type "OA" (rec_index= 5, atom_type= 5).
Atom no. 1987, " CB " at (28.274, 15.853, 4.296),  was assigned atom type "C" (rec_index= 1, atom_type= 1).
Atom no. 1988, " HB1" at (27.450, 16.467, 4.730),  was assigned atom type "H" (rec_index= 2, atom_type= 2).
Atom no. 1989, " HB2" at (27.782, 15.538, 3.346),  was assigned atom type "H" (rec_index= 2, atom_type= 2).
Atom no. 1990, " CG " at (29.506, 16.707, 4.018),  was assigned atom type "C" (rec_index= 1, atom_type= 1).
Atom no. 1991, " ND2" at (29.286, 17.867, 3.417),  was assigned atom type "N" (rec_index= 4, atom_type= 4).
Atom no. 1992, "1HD2" at (30.110, 18.438, 3.231),  was assigned atom type "HD" (rec_index= 3, atom_type= 3).
Atom no. 1993, "2HD2" at (28.350, 18.183, 3.163),  was assigned atom type "HD" (rec_index= 3, atom_type= 3).
Atom no. 1994, " OD1" at (30.642, 16.323, 4.326),  was assigned atom type "OA" (rec_index= 5, atom_type= 5).
Atom no. 1995, " N  " at (28.952, 14.053, 7.509),  was assigned atom type "N" (rec_index= 4, atom_type= 4).
Atom no. 1996, " HN " at (29.090, 13.110, 7.146),  was assigned atom type "HD" (rec_index= 3, atom_type= 3).
Atom no. 1997, " CA " at (29.163, 14.300, 8.935),  was assigned atom type "C" (rec_index= 1, atom_type= 1).
Atom no. 1998, " HA " at (28.199, 14.625, 9.391),  was assigned atom type "H" (rec_index= 2, atom_type= 2).
Atom no. 1999, " C  " at (30.203, 15.392, 9.152),  was assigned atom type "C" (rec_index= 1, atom_type= 1).
Atom no. 2000, " O  " at (31.265, 15.366, 8.548),  was assigned atom type "OA" (rec_index= 5, atom_type= 5).
Atom no. 2001, " CB " at (29.641, 13.026, 9.642),  was assigned atom type "C" (rec_index= 1, atom_type= 1).
Atom no. 2002, " HB1" at (30.600, 12.678, 9.192),  was assigned atom type "H" (rec_index= 2, atom_type= 2).
Atom no. 2003, " HB2" at (28.976, 12.171, 9.377),  was assigned atom type "H" (rec_index= 2, atom_type= 2).
Atom no. 2004, " CG " at (29.784, 13.125, 11.170),  was assigned atom type "C" (rec_index= 1, atom_type= 1).
Atom no. 2005, " HG " at (30.330, 14.068, 11.408),  was assigned atom type "H" (rec_index= 2, atom_type= 2).
Atom no. 2006, " CD1" at (28.415, 13.195, 11.814),  was assigned atom type "C" (rec_index= 1, atom_type= 1).
Atom no. 2007, "1HD1" at (27.827, 14.050, 11.406),  was assigned atom type "H" (rec_index= 2, atom_type= 2).
Atom no. 2008, "2HD1" at (28.484, 13.236, 12.926),  was assigned atom type "H" (rec_index= 2, atom_type= 2).
Atom no. 2009, "3HD1" at (27.863, 12.231, 11.715),  was assigned atom type "H" (rec_index= 2, atom_type= 2).
Atom no. 2010, " CD2" at (30.584, 11.961, 11.726),  was assigned atom type "C" (rec_index= 1, atom_type= 1).
Atom no. 2011, "1HD2" at (31.592, 11.909, 11.252),  was assigned atom type "H" (rec_index= 2, atom_type= 2).
Atom no. 2012, "2HD2" at (30.032, 10.997, 11.627),  was assigned atom type "H" (rec_index= 2, atom_type= 2).
Atom no. 2013, "3HD2" at (30.653, 12.002, 12.838),  was assigned atom type "H" (rec_index= 2, atom_type= 2).
Atom no. 2014, " N  " at (29.894, 16.333, 10.033),  was assigned atom type "N" (rec_index= 4, atom_type= 4).
Atom no. 2015, " HN " at (28.991, 16.287, 10.505),  was assigned atom type "HD" (rec_index= 3, atom_type= 3).
Atom no. 2016, " CA " at (30.798, 17.430, 10.351),  was assigned atom type "C" (rec_index= 1, atom_type= 1).
Atom no. 2017, " HA " at (31.517, 17.556, 9.508),  was assigned atom type "H" (rec_index= 2, atom_type= 2).
Atom no. 2018, " C  " at (31.580, 17.119, 11.615),  was assigned atom type "C" (rec_index= 1, atom_type= 1).
Atom no. 2019, " O  " at (31.135, 16.345, 12.452),  was assigned atom type "OA" (rec_index= 5, atom_type= 5).
Atom no. 2020, " CB " at (30.016, 18.734, 10.527),  was assigned atom type "C" (rec_index= 1, atom_type= 1).
Atom no. 2021, " HB1" at (30.694, 19.559, 10.848),  was assigned atom type "H" (rec_index= 2, atom_type= 2).
Atom no. 2022, " HB2" at (29.354, 18.678, 11.422),  was assigned atom type "H" (rec_index= 2, atom_type= 2).
Atom no. 2023, " CG " at (29.227, 19.138, 9.305),  was assigned atom type "C" (rec_index= 1, atom_type= 1).
Atom no. 2024, " HG1" at (28.535, 19.982, 9.534),  was assigned atom type "H" (rec_index= 2, atom_type= 2).
Atom no. 2025, " HG2" at (28.475, 18.360, 9.036),  was assigned atom type "H" (rec_index= 2, atom_type= 2).
Atom no. 2026, " CD " at (30.120, 19.467, 8.125),  was assigned atom type "C" (rec_index= 1, atom_type= 1).
Atom no. 2027, " NE2" at (30.092, 18.620, 7.108),  was assigned atom type "N" (rec_index= 4, atom_type= 4).
Atom no. 2028, "1HE2" at (29.506, 17.785, 7.106),  was assigned atom type "HD" (rec_index= 3, atom_type= 3).
Atom no. 2029, "2HE2" at (30.693, 18.841, 6.314),  was assigned atom type "HD" (rec_index= 3, atom_type= 3).
Atom no. 2030, " OE1" at (30.826, 20.474, 8.127),  was assigned atom type "OA" (rec_index= 5, atom_type= 5).
Atom no. 2031, " N  " at (32.757, 17.733, 11.734),  was assigned atom type "N" (rec_index= 4, atom_type= 4).
Atom no. 2032, " HN " at (33.064, 18.353, 10.984),  was assigned atom type "HD" (rec_index= 3, atom_type= 3).
Atom no. 2033, " CA " at (33.625, 17.554, 12.895),  was assigned atom type "C" (rec_index= 1, atom_type= 1).
Atom no. 2034, " HA1" at (34.064, 16.529, 12.907),  was assigned atom type "H" (rec_index= 2, atom_type= 2).
Atom no. 2035, " HA2" at (34.559, 18.153, 12.787),  was assigned atom type "H" (rec_index= 2, atom_type= 2).
Atom no. 2036, " C  " at (32.938, 17.860, 14.209),  was assigned atom type "C" (rec_index= 1, atom_type= 1).
Atom no. 2037, " O  " at (33.118, 17.145, 15.190),  was assigned atom type "OA" (rec_index= 5, atom_type= 5).
Atom no. 2038, " N  " at (32.120, 18.904, 14.221),  was assigned atom type "N" (rec_index= 4, atom_type= 4).
Atom no. 2039, " HN " at (31.979, 19.430, 13.359),  was assigned atom type "HD" (rec_index= 3, atom_type= 3).
Atom no. 2040, " CA " at (31.412, 19.326, 15.433),  was assigned atom type "C" (rec_index= 1, atom_type= 1).
Atom no. 2041, " HA " at (32.158, 19.470, 16.249),  was assigned atom type "H" (rec_index= 2, atom_type= 2).
Atom no. 2042, " C  " at (30.408, 18.277, 15.875),  was assigned atom type "C" (rec_index= 1, atom_type= 1).
Atom no. 2043, " O  " at (30.176, 18.086, 17.070),  was assigned atom type "OA" (rec_index= 5, atom_type= 5).
Atom no. 2044, " CB " at (30.679, 20.648, 15.205),  was assigned atom type "C" (rec_index= 1, atom_type= 1).
Atom no. 2045, " HB1" at (29.951, 20.550, 14.366),  was assigned atom type "H" (rec_index= 2, atom_type= 2).
Atom no. 2046, " HB2" at (29.975, 20.853, 16.045),  was assigned atom type "H" (rec_index= 2, atom_type= 2).
Atom no. 2047, " CG " at (31.590, 21.835, 14.978),  was assigned atom type "C" (rec_index= 1, atom_type= 1).
Atom no. 2048, " HG1" at (31.094, 22.777, 15.310),  was assigned atom type "H" (rec_index= 2, atom_type= 2).
Atom no. 2049, " HG2" at (32.448, 21.811, 15.690),  was assigned atom type "H" (rec_index= 2, atom_type= 2).
Atom no. 2050, " CD " at (32.090, 21.972, 13.544),  was assigned atom type "C" (rec_index= 1, atom_type= 1).
Atom no. 2051, " OE1" at (31.795, 21.095, 12.693),  was assigned atom type "OA" (rec_index= 5, atom_type= 5).
Atom no. 2052, " OE2" at (32.787, 22.981, 13.277),  was assigned atom type "OA" (rec_index= 5, atom_type= 5).
Atom no. 2053, " N  " at (29.802, 17.609, 14.900),  was assigned atom type "N" (rec_index= 4, atom_type= 4).
Atom no. 2054, " HN " at (30.002, 17.857, 13.931),  was assigned atom type "HD" (rec_index= 3, atom_type= 3).
Atom no. 2055, " CA " at (28.858, 16.530, 15.177),  was assigned atom type "C" (rec_index= 1, atom_type= 1).
Atom no. 2056, " HA " at (28.159, 16.864, 15.979),  was assigned atom type "H" (rec_index= 2, atom_type= 2).
Atom no. 2057, " C  " at (29.597, 15.290, 15.661),  was assigned atom type "C" (rec_index= 1, atom_type= 1).
Atom no. 2058, " O  " at (29.182, 14.640, 16.627),  was assigned atom type "OA" (rec_index= 5, atom_type= 5).
Atom no. 2059, " CB " at (28.047, 16.206, 13.925),  was assigned atom type "C" (rec_index= 1, atom_type= 1).
Atom no. 2060, " HB1" at (28.701, 15.790, 13.123),  was assigned atom type "H" (rec_index= 2, atom_type= 2).
Atom no. 2061, " HB2" at (27.385, 15.325, 14.096),  was assigned atom type "H" (rec_index= 2, atom_type= 2).
Atom no. 2062, " CG " at (27.255, 17.385, 13.417),  was assigned atom type "C" (rec_index= 1, atom_type= 1).
Atom no. 2063, " HG1" at (26.564, 17.772, 14.202),  was assigned atom type "H" (rec_index= 2, atom_type= 2).
Atom no. 2064, " HG2" at (27.906, 18.282, 13.293),  was assigned atom type "H" (rec_index= 2, atom_type= 2).
Atom no. 2065, " CD " at (26.512, 17.075, 12.147),  was assigned atom type "C" (rec_index= 1, atom_type= 1).
Atom no. 2066, " OE1" at (27.121, 16.488, 11.220),  was assigned atom type "OA" (rec_index= 5, atom_type= 5).
Atom no. 2067, " OE2" at (25.319, 17.427, 12.072),  was assigned atom type "OA" (rec_index= 5, atom_type= 5).
Atom no. 2068, " N  " at (30.697, 14.977, 14.979),  was assigned atom type "N" (rec_index= 4, atom_type= 4).
Atom no. 2069, " HN " at (30.957, 15.551, 14.177),  was assigned atom type "HD" (rec_index= 3, atom_type= 3).
Atom no. 2070, " CA " at (31.545, 13.843, 15.336),  was assigned atom type "C" (rec_index= 1, atom_type= 1).
Atom no. 2071, " HA " at (30.970, 12.908, 15.140),  was assigned atom type "H" (rec_index= 2, atom_type= 2).
Atom no. 2072, " C  " at (31.950, 13.847, 16.815),  was assigned atom type "C" (rec_index= 1, atom_type= 1).
Atom no. 2073, " O  " at (31.773, 12.844, 17.505),  was assigned atom type "OA" (rec_index= 5, atom_type= 5).
Atom no. 2074, " CB " at (32.797, 13.824, 14.448),  was assigned atom type "C" (rec_index= 1, atom_type= 1).
Atom no. 2075, " HB1" at (33.124, 14.862, 14.206),  was assigned atom type "H" (rec_index= 2, atom_type= 2).
Atom no. 2076, " HB2" at (32.547, 13.464, 13.423),  was assigned atom type "H" (rec_index= 2, atom_type= 2).
Atom no. 2077, " CG " at (33.933, 13.033, 15.024),  was assigned atom type "A" (rec_index= 0, atom_type= 0).
Atom no. 2078, " CD1" at (33.888, 11.646, 15.048),  was assigned atom type "A" (rec_index= 0, atom_type= 0).
Atom no. 2079, " HD1" at (33.006, 11.121, 14.645),  was assigned atom type "H" (rec_index= 2, atom_type= 2).
Atom no. 2080, " CD2" at (35.047, 13.676, 15.548),  was assigned atom type "A" (rec_index= 0, atom_type= 0).
Atom no. 2081, " HD2" at (35.097, 14.778, 15.539),  was assigned atom type "H" (rec_index= 2, atom_type= 2).
Atom no. 2082, " CE1" at (34.934, 10.920, 15.570),  was assigned atom type "A" (rec_index= 0, atom_type= 0).
Atom no. 2083, " HE1" at (34.894, 9.818, 15.567),  was assigned atom type "H" (rec_index= 2, atom_type= 2).
Atom no. 2084, " CE2" at (36.094, 12.945, 16.081),  was assigned atom type "A" (rec_index= 0, atom_type= 0).
Atom no. 2085, " HE2" at (36.977, 13.462, 16.493),  was assigned atom type "H" (rec_index= 2, atom_type= 2).
Atom no. 2086, " CZ " at (36.030, 11.564, 16.096),  was assigned atom type "A" (rec_index= 0, atom_type= 0).
Atom no. 2087, " HZ " at (36.858, 10.978, 16.530),  was assigned atom type "H" (rec_index= 2, atom_type= 2).
Atom no. 2088, " N  " at (32.487, 14.970, 17.293),  was assigned atom type "N" (rec_index= 4, atom_type= 4).
Atom no. 2089, " HN " at (32.586, 15.778, 16.679),  was assigned atom type "HD" (rec_index= 3, atom_type= 3).
Atom no. 2090, " CA " at (32.941, 15.066, 18.695),  was assigned atom type "C" (rec_index= 1, atom_type= 1).
Atom no. 2091, " HA " at (33.639, 14.214, 18.867),  was assigned atom type "H" (rec_index= 2, atom_type= 2).
Atom no. 2092, " C  " at (31.780, 14.890, 19.671),  was assigned atom type "C" (rec_index= 1, atom_type= 1).
Atom no. 2093, " O  " at (31.945, 14.245, 20.711),  was assigned atom type "OA" (rec_index= 5, atom_type= 5).
Atom no. 2094, " CB " at (33.740, 16.366, 18.985),  was assigned atom type "C" (rec_index= 1, atom_type= 1).
Atom no. 2095, " HB " at (34.063, 16.346, 20.052),  was assigned atom type "H" (rec_index= 2, atom_type= 2).
Atom no. 2096, " CG1" at (34.974, 16.400, 18.120),  was assigned atom type "C" (rec_index= 1, atom_type= 1).
Atom no. 2097, "1HG1" at (35.548, 17.333, 18.328),  was assigned atom type "H" (rec_index= 2, atom_type= 2).
Atom no. 2098, "2HG1" at (34.733, 16.286, 17.037),  was assigned atom type "H" (rec_index= 2, atom_type= 2).
Atom no. 2099, "3HG1" at (35.599, 15.485, 18.241),  was assigned atom type "H" (rec_index= 2, atom_type= 2).
Atom no. 2100, " CG2" at (32.894, 17.625, 18.765),  was assigned atom type "C" (rec_index= 1, atom_type= 1).
Atom no. 2101, "1HG2" at (33.468, 18.558, 18.973),  was assigned atom type "H" (rec_index= 2, atom_type= 2).
Atom no. 2102, "2HG2" at (31.953, 17.588, 19.361),  was assigned atom type "H" (rec_index= 2, atom_type= 2).
Atom no. 2103, "3HG2" at (32.454, 17.642, 17.741),  was assigned atom type "H" (rec_index= 2, atom_type= 2).
Atom no. 2104, " N  " at (30.600, 15.404, 19.321),  was assigned atom type "N" (rec_index= 4, atom_type= 4).
Atom no. 2105, " HN " at (30.538, 16.008, 18.501),  was assigned atom type "HD" (rec_index= 3, atom_type= 3).
Atom no. 2106, " CA " at (29.387, 15.112, 20.101),  was assigned atom type "C" (rec_index= 1, atom_type= 1).
Atom no. 2107, " HA " at (29.557, 15.477, 21.141),  was assigned atom type "H" (rec_index= 2, atom_type= 2).
Atom no. 2108, " C  " at (29.083, 13.610, 20.179),  was assigned atom type "C" (rec_index= 1, atom_type= 1).
Atom no. 2109, " O  " at (28.780, 13.101, 21.251),  was assigned atom type "OA" (rec_index= 5, atom_type= 5).
Atom no. 2110, " CB " at (28.156, 15.851, 19.542),  was assigned atom type "C" (rec_index= 1, atom_type= 1).
Atom no. 2111, " HB1" at (27.218, 15.394, 19.934),  was assigned atom type "H" (rec_index= 2, atom_type= 2).
Atom no. 2112, " HB2" at (28.035, 15.636, 18.455),  was assigned atom type "H" (rec_index= 2, atom_type= 2).
Atom no. 2113, " SG " at (28.156, 17.654, 19.837),  was assigned atom type "SA" (rec_index= 6, atom_type= 6).
Atom no. 2114, " N  " at (29.148, 12.906, 19.053),  was assigned atom type "N" (rec_index= 4, atom_type= 4).
Atom no. 2115, " HN " at (29.427, 13.366, 18.187),  was assigned atom type "HD" (rec_index= 3, atom_type= 3).
Atom no. 2116, " CA " at (28.824, 11.481, 19.041),  was assigned atom type "C" (rec_index= 1, atom_type= 1).
Atom no. 2117, " HA " at (27.798, 11.344, 19.457),  was assigned atom type "H" (rec_index= 2, atom_type= 2).
Atom no. 2118, " C  " at (29.799, 10.687, 19.885),  was assigned atom type "C" (rec_index= 1, atom_type= 1).
Atom no. 2119, " O  " at (29.405, 9.786, 20.624),  was assigned atom type "OA" (rec_index= 5, atom_type= 5).
Atom no. 2120, " CB " at (28.854, 10.925, 17.625),  was assigned atom type "C" (rec_index= 1, atom_type= 1).
Atom no. 2121, " HB1" at (28.946, 9.815, 17.667),  was assigned atom type "H" (rec_index= 2, atom_type= 2).
Atom no. 2122, " HB2" at (29.822, 11.197, 17.143),  was assigned atom type "H" (rec_index= 2, atom_type= 2).
Atom no. 2123, " CG " at (27.705, 11.300, 16.694),  was assigned atom type "C" (rec_index= 1, atom_type= 1).
Atom no. 2124, " HG " at (27.676, 12.410, 16.596),  was assigned atom type "H" (rec_index= 2, atom_type= 2).
Atom no. 2125, " CD1" at (27.975, 10.697, 15.313),  was assigned atom type "C" (rec_index= 1, atom_type= 1).
Atom no. 2126, "1HD1" at (27.135, 10.971, 14.633),  was assigned atom type "H" (rec_index= 2, atom_type= 2).
Atom no. 2127, "2HD1" at (28.148, 9.596, 15.355),  was assigned atom type "H" (rec_index= 2, atom_type= 2).
Atom no. 2128, "3HD1" at (28.969, 10.994, 14.905),  was assigned atom type "H" (rec_index= 2, atom_type= 2).
Atom no. 2129, " CD2" at (26.376, 10.830, 17.266),  was assigned atom type "C" (rec_index= 1, atom_type= 1).
Atom no. 2130, "1HD2" at (25.536, 11.104, 16.586),  was assigned atom type "H" (rec_index= 2, atom_type= 2).
Atom no. 2131, "2HD2" at (26.212, 11.213, 18.300),  was assigned atom type "H" (rec_index= 2, atom_type= 2).
Atom no. 2132, "3HD2" at (26.386, 9.738, 17.492),  was assigned atom type "H" (rec_index= 2, atom_type= 2).
Atom no. 2133, " N  " at (31.077, 11.033, 19.758),  was assigned atom type "N" (rec_index= 4, atom_type= 4).
Atom no. 2134, " HN " at (31.324, 11.789, 19.119),  was assigned atom type "HD" (rec_index= 3, atom_type= 3).
Atom no. 2135, " CA " at (32.134, 10.366, 20.503),  was assigned atom type "C" (rec_index= 1, atom_type= 1).
Atom no. 2136, " HA " at (32.102, 9.279, 20.256),  was assigned atom type "H" (rec_index= 2, atom_type= 2).
Atom no. 2137, " C  " at (31.894, 10.521, 22.002),  was assigned atom type "C" (rec_index= 1, atom_type= 1).
Atom no. 2138, " O  " at (32.011, 9.552, 22.748),  was assigned atom type "OA" (rec_index= 5, atom_type= 5).
Atom no. 2139, " CB " at (33.511, 10.909, 20.099),  was assigned atom type "C" (rec_index= 1, atom_type= 1).
Atom no. 2140, " HB1" at (33.636, 11.964, 20.438),  was assigned atom type "H" (rec_index= 2, atom_type= 2).
Atom no. 2141, " HB2" at (33.568, 11.062, 18.996),  was assigned atom type "H" (rec_index= 2, atom_type= 2).
Atom no. 2142, " CG " at (34.670, 10.042, 20.587),  was assigned atom type "C" (rec_index= 1, atom_type= 1).
Atom no. 2143, " HG1" at (34.402, 8.960, 20.551),  was assigned atom type "H" (rec_index= 2, atom_type= 2).
Atom no. 2144, " HG2" at (34.818, 10.155, 21.686),  was assigned atom type "H" (rec_index= 2, atom_type= 2).
Atom no. 2145, " CD " at (35.968, 10.309, 19.831),  was assigned atom type "C" (rec_index= 1, atom_type= 1).
Atom no. 2146, " HD1" at (36.760, 9.583, 20.128),  was assigned atom type "H" (rec_index= 2, atom_type= 2).
Atom no. 2147, " HD2" at (35.867, 10.036, 18.755),  was assigned atom type "H" (rec_index= 2, atom_type= 2).
Atom no. 2148, " CE " at (36.453, 11.735, 19.986),  was assigned atom type "C" (rec_index= 1, atom_type= 1).
Atom no. 2149, " HE1" at (36.288, 12.108, 21.024),  was assigned atom type "H" (rec_index= 2, atom_type= 2).
Atom no. 2150, " HE2" at (35.796, 12.448, 19.436),  was assigned atom type "H" (rec_index= 2, atom_type= 2).
Atom no. 2151, " NZ " at (37.883, 11.887, 19.575),  was assigned atom type "N" (rec_index= 4, atom_type= 4).
Atom no. 2152, " HZ1" at (38.210, 12.848, 19.679),  was assigned atom type "HD" (rec_index= 3, atom_type= 3).
Atom no. 2153, " HZ2" at (38.034, 11.546, 18.626),  was assigned atom type "HD" (rec_index= 3, atom_type= 3).
Atom no. 2154, " HZ3" at (38.484, 11.234, 20.078),  was assigned atom type "HD" (rec_index= 3, atom_type= 3).
Atom no. 2155, " N  " at (31.517, 11.726, 22.427),  was assigned atom type "N" (rec_index= 4, atom_type= 4).
Atom no. 2156, " HN " at (31.428, 12.485, 21.751),  was assigned atom type "HD" (rec_index= 3, atom_type= 3).
Atom no. 2157, " CA " at (31.228, 11.990, 23.834),  was assigned atom type "C" (rec_index= 1, atom_type= 1).
Atom no. 2158, " HA " at (32.103, 11.641, 24.430),  was assigned atom type "H" (rec_index= 2, atom_type= 2).
Atom no. 2159, " C  " at (29.999, 11.231, 24.329),  was assigned atom type "C" (rec_index= 1, atom_type= 1).
Atom no. 2160, " O  " at (29.984, 10.731, 25.460),  was assigned atom type "OA" (rec_index= 5, atom_type= 5).
Atom no. 2161, " CB " at (31.066, 13.489, 24.085),  was assigned atom type "C" (rec_index= 1, atom_type= 1).
Atom no. 2162, " HB1" at (30.559, 13.695, 25.056),  was assigned atom type "H" (rec_index= 2, atom_type= 2).
Atom no. 2163, " HB2" at (30.310, 13.945, 23.404),  was assigned atom type "H" (rec_index= 2, atom_type= 2).
Atom no. 2164, " OG " at (32.325, 14.144, 23.995),  was assigned atom type "OA" (rec_index= 5, atom_type= 5).
Atom no. 2165, " HG " at (32.224, 15.076, 24.151),  was assigned atom type "HD" (rec_index= 3, atom_type= 3).
Atom no. 2166, " N  " at (28.973, 11.128, 23.486),  was assigned atom type "N" (rec_index= 4, atom_type= 4).
Atom no. 2167, " HN " at (28.993, 11.643, 22.606),  was assigned atom type "HD" (rec_index= 3, atom_type= 3).
Atom no. 2168, " CA " at (27.817, 10.288, 23.801),  was assigned atom type "C" (rec_index= 1, atom_type= 1).
Atom no. 2169, " HA " at (27.373, 10.663, 24.752),  was assigned atom type "H" (rec_index= 2, atom_type= 2).
Atom no. 2170, " C  " at (28.245, 8.828, 24.026),  was assigned atom type "C" (rec_index= 1, atom_type= 1).
Atom no. 2171, " O  " at (27.787, 8.192, 24.962),  was assigned atom type "OA" (rec_index= 5, atom_type= 5).
Atom no. 2172, " CB " at (26.721, 10.370, 22.700),  was assigned atom type "C" (rec_index= 1, atom_type= 1).
Atom no. 2173, " HB " at (27.210, 10.236, 21.707),  was assigned atom type "H" (rec_index= 2, atom_type= 2).
Atom no. 2174, " CG1" at (26.052, 11.752, 22.726),  was assigned atom type "C" (rec_index= 1, atom_type= 1).
Atom no. 2175, "1HG1" at (26.794, 12.539, 22.995),  was assigned atom type "H" (rec_index= 2, atom_type= 2).
Atom no. 2176, "2HG1" at (25.362, 11.835, 23.598),  was assigned atom type "H" (rec_index= 2, atom_type= 2).
Atom no. 2177, " CG2" at (25.659, 9.252, 22.876),  was assigned atom type "C" (rec_index= 1, atom_type= 1).
Atom no. 2178, "1HG2" at (24.873, 9.311, 22.087),  was assigned atom type "H" (rec_index= 2, atom_type= 2).
Atom no. 2179, "2HG2" at (25.214, 9.268, 23.898),  was assigned atom type "H" (rec_index= 2, atom_type= 2).
Atom no. 2180, "3HG2" at (26.130, 8.242, 22.910),  was assigned atom type "H" (rec_index= 2, atom_type= 2).
Atom no. 2181, " CD1" at (25.324, 12.123, 21.431),  was assigned atom type "C" (rec_index= 1, atom_type= 1).
Atom no. 2182, "1HD1" at (24.838, 13.126, 21.450),  was assigned atom type "H" (rec_index= 2, atom_type= 2).
Atom no. 2183, "2HD1" at (24.582, 11.336, 21.162),  was assigned atom type "H" (rec_index= 2, atom_type= 2).
Atom no. 2184, "3HD1" at (26.014, 12.040, 20.559),  was assigned atom type "H" (rec_index= 2, atom_type= 2).
Atom no. 2185, " N  " at (29.120, 8.309, 23.170),  was assigned atom type "N" (rec_index= 4, atom_type= 4).
Atom no. 2186, " HN " at (29.452, 8.879, 22.392),  was assigned atom type "HD" (rec_index= 3, atom_type= 3).
Atom no. 2187, " CA " at (29.616, 6.946, 23.316),  was assigned atom type "C" (rec_index= 1, atom_type= 1).
Atom no. 2188, " HA " at (28.751, 6.247, 23.233),  was assigned atom type "H" (rec_index= 2, atom_type= 2).
Atom no. 2189, " C  " at (30.273, 6.737, 24.678),  was assigned atom type "C" (rec_index= 1, atom_type= 1).
Atom no. 2190, " O  " at (29.984, 5.761, 25.372),  was assigned atom type "OA" (rec_index= 5, atom_type= 5).
Atom no. 2191, " CB " at (30.631, 6.591, 22.219),  was assigned atom type "C" (rec_index= 1, atom_type= 1).
Atom no. 2192, " HB " at (31.347, 7.439, 22.109),  was assigned atom type "H" (rec_index= 2, atom_type= 2).
Atom no. 2193, " CG1" at (29.904, 6.391, 20.888),  was assigned atom type "C" (rec_index= 1, atom_type= 1).
Atom no. 2194, "1HG1" at (29.172, 7.215, 20.718),  was assigned atom type "H" (rec_index= 2, atom_type= 2).
Atom no. 2195, "2HG1" at (29.206, 5.524, 20.954),  was assigned atom type "H" (rec_index= 2, atom_type= 2).
Atom no. 2196, " CG2" at (31.413, 5.343, 22.609),  was assigned atom type "C" (rec_index= 1, atom_type= 1).
Atom no. 2197, "1HG2" at (31.943, 5.489, 23.579),  was assigned atom type "H" (rec_index= 2, atom_type= 2).
Atom no. 2198, "2HG2" at (32.114, 5.029, 21.801),  was assigned atom type "H" (rec_index= 2, atom_type= 2).
Atom no. 2199, "3HG2" at (30.761, 4.439, 22.629),  was assigned atom type "H" (rec_index= 2, atom_type= 2).
Atom no. 2200, " CD1" at (30.810, 6.243, 19.697),  was assigned atom type "C" (rec_index= 1, atom_type= 1).
Atom no. 2201, "1HD1" at (30.280, 6.097, 18.727),  was assigned atom type "H" (rec_index= 2, atom_type= 2).
Atom no. 2202, "2HD1" at (31.542, 5.419, 19.867),  was assigned atom type "H" (rec_index= 2, atom_type= 2).
Atom no. 2203, "3HD1" at (31.508, 7.110, 19.631),  was assigned atom type "H" (rec_index= 2, atom_type= 2).
Atom no. 2204, " N  " at (31.155, 7.657, 25.049),  was assigned atom type "N" (rec_index= 4, atom_type= 4).
Atom no. 2205, " HN " at (31.385, 8.413, 24.405),  was assigned atom type "HD" (rec_index= 3, atom_type= 3).
Atom no. 2206, " CA " at (31.800, 7.614, 26.348),  was assigned atom type "C" (rec_index= 1, atom_type= 1).
Atom no. 2207, " HA " at (32.448, 6.708, 26.391),  was assigned atom type "H" (rec_index= 2, atom_type= 2).
Atom no. 2208, " C  " at (30.791, 7.539, 27.479),  was assigned atom type "C" (rec_index= 1, atom_type= 1).
Atom no. 2209, " O  " at (30.927, 6.710, 28.376),  was assigned atom type "OA" (rec_index= 5, atom_type= 5).
Atom no. 2210, " CB " at (32.679, 8.850, 26.547),  was assigned atom type "C" (rec_index= 1, atom_type= 1).
Atom no. 2211, " HB1" at (32.083, 9.777, 26.379),  was assigned atom type "H" (rec_index= 2, atom_type= 2).
Atom no. 2212, " HB2" at (33.415, 8.938, 25.714),  was assigned atom type "H" (rec_index= 2, atom_type= 2).
Atom no. 2213, " CG " at (33.399, 8.921, 27.899),  was assigned atom type "C" (rec_index= 1, atom_type= 1).
Atom no. 2214, " HG " at (32.662, 8.693, 28.704),  was assigned atom type "H" (rec_index= 2, atom_type= 2).
Atom no. 2215, " CD1" at (34.507, 7.882, 27.952),  was assigned atom type "C" (rec_index= 1, atom_type= 1).
Atom no. 2216, "1HD1" at (35.031, 7.934, 28.935),  was assigned atom type "H" (rec_index= 2, atom_type= 2).
Atom no. 2217, "2HD1" at (35.214, 7.981, 27.096),  was assigned atom type "H" (rec_index= 2, atom_type= 2).
Atom no. 2218, "3HD1" at (34.129, 6.856, 27.733),  was assigned atom type "H" (rec_index= 2, atom_type= 2).
Atom no. 2219, " CD2" at (33.929, 10.342, 28.114),  was assigned atom type "C" (rec_index= 1, atom_type= 1).
Atom no. 2220, "1HD2" at (34.453, 10.394, 29.097),  was assigned atom type "H" (rec_index= 2, atom_type= 2).
Atom no. 2221, "2HD2" at (33.127, 11.111, 28.021),  was assigned atom type "H" (rec_index= 2, atom_type= 2).
Atom no. 2222, "3HD2" at (34.575, 10.685, 27.272),  was assigned atom type "H" (rec_index= 2, atom_type= 2).
Atom no. 2223, " N  " at (29.779, 8.401, 27.435),  was assigned atom type "N" (rec_index= 4, atom_type= 4).
Atom no. 2224, " HN " at (29.660, 8.990, 26.611),  was assigned atom type "HD" (rec_index= 3, atom_type= 3).
Atom no. 2225, " CA " at (28.831, 8.522, 28.547),  was assigned atom type "C" (rec_index= 1, atom_type= 1).
Atom no. 2226, " HA " at (29.408, 8.406, 29.494),  was assigned atom type "H" (rec_index= 2, atom_type= 2).
Atom no. 2227, " C  " at (27.735, 7.465, 28.546),  was assigned atom type "C" (rec_index= 1, atom_type= 1).
Atom no. 2228, " O  " at (27.222, 7.093, 29.612),  was assigned atom type "OA" (rec_index= 5, atom_type= 5).
Atom no. 2229, " CB " at (28.203, 9.920, 28.559),  was assigned atom type "C" (rec_index= 1, atom_type= 1).
Atom no. 2230, " HB1" at (27.736, 10.143, 27.572),  was assigned atom type "H" (rec_index= 2, atom_type= 2).
Atom no. 2231, " HB2" at (27.296, 9.932, 29.208),  was assigned atom type "H" (rec_index= 2, atom_type= 2).
Atom no. 2232, " CG " at (29.157, 11.043, 28.960),  was assigned atom type "C" (rec_index= 1, atom_type= 1).
Atom no. 2233, " HG " at (30.122, 10.891, 28.422),  was assigned atom type "H" (rec_index= 2, atom_type= 2).
Atom no. 2234, " CD1" at (28.601, 12.389, 28.562),  was assigned atom type "C" (rec_index= 1, atom_type= 1).
Atom no. 2235, "1HD1" at (29.298, 13.209, 28.855),  was assigned atom type "H" (rec_index= 2, atom_type= 2).
Atom no. 2236, "2HD1" at (27.578, 12.551, 28.975),  was assigned atom type "H" (rec_index= 2, atom_type= 2).
Atom no. 2237, "3HD1" at (28.353, 12.427, 27.476),  was assigned atom type "H" (rec_index= 2, atom_type= 2).
Atom no. 2238, " CD2" at (29.429, 10.980, 30.454),  was assigned atom type "C" (rec_index= 1, atom_type= 1).
Atom no. 2239, "1HD2" at (30.126, 11.800, 30.747),  was assigned atom type "H" (rec_index= 2, atom_type= 2).
Atom no. 2240, "2HD2" at (29.804, 9.979, 30.770),  was assigned atom type "H" (rec_index= 2, atom_type= 2).
Atom no. 2241, "3HD2" at (28.488, 10.996, 31.052),  was assigned atom type "H" (rec_index= 2, atom_type= 2).
Atom no. 2242, " N  " at (27.371, 6.980, 27.364),  was assigned atom type "N" (rec_index= 4, atom_type= 4).
Atom no. 2243, " HN " at (27.906, 7.230, 26.533),  was assigned atom type "HD" (rec_index= 3, atom_type= 3).
Atom no. 2244, " CA " at (26.215, 6.093, 27.235),  was assigned atom type "C" (rec_index= 1, atom_type= 1).
Atom no. 2245, " HA " at (25.492, 6.359, 28.041),  was assigned atom type "H" (rec_index= 2, atom_type= 2).
Atom no. 2246, " C  " at (26.525, 4.611, 27.362),  was assigned atom type "C" (rec_index= 1, atom_type= 1).
Atom no. 2247, " O  " at (25.646, 3.834, 27.679),  was assigned atom type "OA" (rec_index= 5, atom_type= 5).
Atom no. 2248, " CB " at (25.515, 6.313, 25.892),  was assigned atom type "C" (rec_index= 1, atom_type= 1).
Atom no. 2249, " HB1" at (25.279, 7.391, 25.734),  was assigned atom type "H" (rec_index= 2, atom_type= 2).
Atom no. 2250, " HB2" at (26.220, 6.158, 25.042),  was assigned atom type "H" (rec_index= 2, atom_type= 2).
Atom no. 2251, " CG " at (24.269, 5.450, 25.736),  was assigned atom type "C" (rec_index= 1, atom_type= 1).
Atom no. 2252, " ND2" at (24.218, 4.650, 24.679),  was assigned atom type "N" (rec_index= 4, atom_type= 4).
Atom no. 2253, "1HD2" at (24.966, 4.607, 23.987),  was assigned atom type "HD" (rec_index= 3, atom_type= 3).
Atom no. 2254, "2HD2" at (23.384, 4.072, 24.575),  was assigned atom type "HD" (rec_index= 3, atom_type= 3).
Atom no. 2255, " OD1" at (23.371, 5.502, 26.567),  was assigned atom type "OA" (rec_index= 5, atom_type= 5).
Atom no. 2256, " N  " at (27.751, 4.194, 27.090),  was assigned atom type "N" (rec_index= 4, atom_type= 4).
Atom no. 2257, " HN " at (28.538, 4.842, 27.092),  was assigned atom type "HD" (rec_index= 3, atom_type= 3).
Atom no. 2258, " CA " at (27.944, 2.778, 26.787),  was assigned atom type "C" (rec_index= 1, atom_type= 1).
Atom no. 2259, " HA " at (27.028, 2.450, 26.242),  was assigned atom type "H" (rec_index= 2, atom_type= 2).
Atom no. 2260, " C  " at (28.042, 1.895, 28.017),  was assigned atom type "C" (rec_index= 1, atom_type= 1).
Atom no. 2261, " O  " at (27.753, 0.696, 27.941),  was assigned atom type "OA" (rec_index= 5, atom_type= 5).
Atom no. 2262, " CB " at (29.108, 2.577, 25.820),  was assigned atom type "C" (rec_index= 1, atom_type= 1).
Atom no. 2263, " HB1" at (30.053, 3.044, 26.185),  was assigned atom type "H" (rec_index= 2, atom_type= 2).
Atom no. 2264, " HB2" at (29.461, 1.520, 25.790),  was assigned atom type "H" (rec_index= 2, atom_type= 2).
Atom no. 2265, " OG " at (28.720, 3.060, 24.537),  was assigned atom type "OA" (rec_index= 5, atom_type= 5).
Atom no. 2266, " HG " at (29.444, 2.935, 23.935),  was assigned atom type "HD" (rec_index= 3, atom_type= 3).
Atom no. 2267, " N  " at (28.390, 2.501, 29.146),  was assigned atom type "N" (rec_index= 4, atom_type= 4).
Atom no. 2268, " HN " at (28.612, 3.496, 29.120),  was assigned atom type "HD" (rec_index= 3, atom_type= 3).
Atom no. 2269, " CA " at (28.467, 1.801, 30.417),  was assigned atom type "C" (rec_index= 1, atom_type= 1).
Atom no. 2270, " HA1" at (29.392, 2.090, 30.969),  was assigned atom type "H" (rec_index= 2, atom_type= 2).
Atom no. 2271, " HA2" at (28.675, 0.718, 30.256),  was assigned atom type "H" (rec_index= 2, atom_type= 2).
Atom no. 2272, " C  " at (27.244, 1.984, 31.294),  was assigned atom type "C" (rec_index= 1, atom_type= 1).
Atom no. 2273, " O  " at (26.946, 1.120, 32.118),  was assigned atom type "OA" (rec_index= 5, atom_type= 5).
Atom no. 2274, " N  " at (26.528, 3.099, 31.116),  was assigned atom type "N" (rec_index= 4, atom_type= 4).
Atom no. 2275, " HN " at (26.729, 3.695, 30.313),  was assigned atom type "HD" (rec_index= 3, atom_type= 3).
Atom no. 2276, " CA " at (25.450, 3.492, 32.054),  was assigned atom type "C" (rec_index= 1, atom_type= 1).
Atom no. 2277, " HA " at (25.948, 3.843, 32.988),  was assigned atom type "H" (rec_index= 2, atom_type= 2).
Atom no. 2278, " C  " at (24.467, 2.392, 32.465),  was assigned atom type "C" (rec_index= 1, atom_type= 1).
Atom no. 2279, " O  " at (24.048, 2.337, 33.630),  was assigned atom type "OA" (rec_index= 5, atom_type= 5).
Atom no. 2280, " CB " at (24.605, 4.678, 31.526),  was assigned atom type "C" (rec_index= 1, atom_type= 1).
Atom no. 2281, " HB " at (23.702, 4.765, 32.174),  was assigned atom type "H" (rec_index= 2, atom_type= 2).
Atom no. 2282, " CG1" at (25.377, 5.975, 31.638),  was assigned atom type "C" (rec_index= 1, atom_type= 1).
Atom no. 2283, "1HG1" at (24.769, 6.829, 31.258),  was assigned atom type "H" (rec_index= 2, atom_type= 2).
Atom no. 2284, "2HG1" at (26.366, 5.913, 31.128),  was assigned atom type "H" (rec_index= 2, atom_type= 2).
Atom no. 2285, "3HG1" at (25.736, 6.154, 32.678),  was assigned atom type "H" (rec_index= 2, atom_type= 2).
Atom no. 2286, " CG2" at (24.126, 4.414, 30.091),  was assigned atom type "C" (rec_index= 1, atom_type= 1).
Atom no. 2287, "1HG2" at (23.518, 5.268, 29.711),  was assigned atom type "H" (rec_index= 2, atom_type= 2).
Atom no. 2288, "2HG2" at (23.575, 3.448, 30.012),  was assigned atom type "H" (rec_index= 2, atom_type= 2).
Atom no. 2289, "3HG2" at (24.977, 4.179, 29.410),  was assigned atom type "H" (rec_index= 2, atom_type= 2).
Atom no. 2290, " N  " at (24.091, 1.532, 31.522),  was assigned atom type "N" (rec_index= 4, atom_type= 4).
Atom no. 2291, " HN " at (24.502, 1.597, 30.591),  was assigned atom type "HD" (rec_index= 3, atom_type= 3).
Atom no. 2292, " CA " at (23.094, 0.491, 31.802),  was assigned atom type "C" (rec_index= 1, atom_type= 1).
Atom no. 2293, " HA " at (22.296, 0.951, 32.430),  was assigned atom type "H" (rec_index= 2, atom_type= 2).
Atom no. 2294, " C  " at (23.672, -0.694, 32.586),  was assigned atom type "C" (rec_index= 1, atom_type= 1).
Atom no. 2295, " O  " at (22.917, -1.418, 33.240),  was assigned atom type "OA" (rec_index= 5, atom_type= 5).
Atom no. 2296, " CB " at (22.437, 0.000, 30.506),  was assigned atom type "C" (rec_index= 1, atom_type= 1).
Atom no. 2297, " HB1" at (22.017, 0.861, 29.936),  was assigned atom type "H" (rec_index= 2, atom_type= 2).
Atom no. 2298, " HB2" at (21.669, -0.785, 30.700),  was assigned atom type "H" (rec_index= 2, atom_type= 2).
Atom no. 2299, " HB3" at (23.139, -0.606, 29.887),  was assigned atom type "H" (rec_index= 2, atom_type= 2).
Atom no. 2300, " N  " at (24.992, -0.891, 32.525),  was assigned atom type "N" (rec_index= 4, atom_type= 4).
Atom no. 2301, " HN " at (25.566, -0.242, 31.987),  was assigned atom type "HD" (rec_index= 3, atom_type= 3).
Atom no. 2302, " CA " at (25.639, -2.019, 33.214),  was assigned atom type "C" (rec_index= 1, atom_type= 1).
Atom no. 2303, " HA " at (24.823, -2.671, 33.604),  was assigned atom type "H" (rec_index= 2, atom_type= 2).
Atom no. 2304, " C  " at (26.487, -1.597, 34.422),  was assigned atom type "C" (rec_index= 1, atom_type= 1).
Atom no. 2305, " O  " at (27.582, -2.124, 34.645),  was assigned atom type "OA" (rec_index= 5, atom_type= 5).
Atom no. 2306, " CB " at (26.494, -2.893, 32.247),  was assigned atom type "C" (rec_index= 1, atom_type= 1).
Atom no. 2307, " HB " at (26.796, -3.821, 32.786),  was assigned atom type "H" (rec_index= 2, atom_type= 2).
Atom no. 2308, " CG2" at (25.684, -3.292, 31.016),  was assigned atom type "C" (rec_index= 1, atom_type= 1).
Atom no. 2309, "1HG2" at (24.761, -3.837, 31.323),  was assigned atom type "H" (rec_index= 2, atom_type= 2).
Atom no. 2310, "2HG2" at (26.292, -3.880, 30.289),  was assigned atom type "H" (rec_index= 2, atom_type= 2).
Atom no. 2311, "3HG2" at (25.454, -2.415, 30.366),  was assigned atom type "H" (rec_index= 2, atom_type= 2).
Atom no. 2312, " OG1" at (27.682, -2.192, 31.852),  was assigned atom type "OA" (rec_index= 5, atom_type= 5).
Atom no. 2313, " HG1" at (28.186, -1.944, 32.618),  was assigned atom type "HD" (rec_index= 3, atom_type= 3).
Atom no. 2314, " N  " at (25.974, -0.653, 35.207),  was assigned atom type "N" (rec_index= 4, atom_type= 4).
Atom no. 2315, " HN " at (25.174, -0.110, 34.881),  was assigned atom type "HD" (rec_index= 3, atom_type= 3).
Atom no. 2316, " CA " at (26.537, -0.381, 36.529),  was assigned atom type "C" (rec_index= 1, atom_type= 1).
Atom no. 2317, " HA " at (27.649, -0.425, 36.467),  was assigned atom type "H" (rec_index= 2, atom_type= 2).
Atom no. 2318, " C  " at (26.048, -1.467, 37.474),  was assigned atom type "C" (rec_index= 1, atom_type= 1).
Atom no. 2319, " HC " at (26.762, -2.203, 37.880),  was assigned atom type "H" (rec_index= 2, atom_type= 2).
Atom no. 2320, " O  " at (24.859, -1.529, 37.788),  was assigned atom type "OA" (rec_index= 5, atom_type= 5).
Atom no. 2321, " CB " at (26.119, 0.999, 37.049),  was assigned atom type "C" (rec_index= 1, atom_type= 1).
Atom no. 2322, " HB1" at (25.029, 1.165, 36.886),  was assigned atom type "H" (rec_index= 2, atom_type= 2).
Atom no. 2323, " HB2" at (26.148, 1.023, 38.163),  was assigned atom type "H" (rec_index= 2, atom_type= 2).
Atom no. 2324, " CG " at (26.920, 2.137, 36.474),  was assigned atom type "A" (rec_index= 0, atom_type= 0).
Atom no. 2325, " CD1" at (28.298, 2.191, 36.653),  was assigned atom type "A" (rec_index= 0, atom_type= 0).
Atom no. 2326, " HD1" at (28.806, 1.391, 37.217),  was assigned atom type "H" (rec_index= 2, atom_type= 2).
Atom no. 2327, " CD2" at (26.299, 3.163, 35.774),  was assigned atom type "A" (rec_index= 0, atom_type= 0).
Atom no. 2328, " HD2" at (25.206, 3.139, 35.629),  was assigned atom type "H" (rec_index= 2, atom_type= 2).
Atom no. 2329, " CE1" at (29.044, 3.243, 36.129),  was assigned atom type "A" (rec_index= 0, atom_type= 0).
Atom no. 2330, " HE1" at (30.137, 3.270, 36.271),  was assigned atom type "H" (rec_index= 2, atom_type= 2).
Atom no. 2331, " CE2" at (27.039, 4.223, 35.252),  was assigned atom type "A" (rec_index= 0, atom_type= 0).
Atom no. 2332, " HE2" at (26.530, 5.031, 34.700),  was assigned atom type "H" (rec_index= 2, atom_type= 2).
Atom no. 2333, " CZ " at (28.407, 4.262, 35.425),  was assigned atom type "A" (rec_index= 0, atom_type= 0).
Atom no. 2334, " HZ " at (28.994, 5.097, 35.007),  was assigned atom type "H" (rec_index= 2, atom_type= 2).
Atom no. 2335, " N  " at (26.005, -1.733, 40.208),  was assigned atom type "N" (rec_index= 4, atom_type= 4).
Atom no. 2336, " HN1" at (26.754, -2.416, 40.322),  was assigned atom type "HD" (rec_index= 3, atom_type= 3).
Atom no. 2337, " HN2" at (26.320, -0.918, 39.681),  was assigned atom type "HD" (rec_index= 3, atom_type= 3).
Atom no. 2338, " HN3" at (25.289, -2.070, 39.565),  was assigned atom type "HD" (rec_index= 3, atom_type= 3).
Atom no. 2339, " CA " at (25.430, -1.348, 41.492),  was assigned atom type "C" (rec_index= 1, atom_type= 1).
Atom no. 2340, " HA " at (25.008, -2.259, 41.978),  was assigned atom type "H" (rec_index= 2, atom_type= 2).
Atom no. 2341, " C  " at (24.309, -0.327, 41.321),  was assigned atom type "C" (rec_index= 1, atom_type= 1).
Atom no. 2342, " O  " at (24.215, 0.350, 40.280),  was assigned atom type "OA" (rec_index= 5, atom_type= 5).
Atom no. 2343, " CB " at (26.514, -0.768, 42.406),  was assigned atom type "C" (rec_index= 1, atom_type= 1).
Atom no. 2344, " HB1" at (27.333, -1.514, 42.531),  was assigned atom type "H" (rec_index= 2, atom_type= 2).
Atom no. 2345, " HB2" at (26.102, -0.427, 43.384),  was assigned atom type "H" (rec_index= 2, atom_type= 2).
Atom no. 2346, " HB3" at (26.892, 0.215, 42.040),  was assigned atom type "H" (rec_index= 2, atom_type= 2).
Atom no. 2347, " N  " at (23.460, -0.235, 42.347),  was assigned atom type "N" (rec_index= 4, atom_type= 4).
Atom no. 2348, " HN " at (23.524, -0.925, 43.096),  was assigned atom type "HD" (rec_index= 3, atom_type= 3).
Atom no. 2349, " CA " at (22.442, 0.811, 42.446),  was assigned atom type "C" (rec_index= 1, atom_type= 1).
Atom no. 2350, " HA " at (22.719, 1.630, 41.742),  was assigned atom type "H" (rec_index= 2, atom_type= 2).
Atom no. 2351, " C  " at (22.411, 1.396, 43.869),  was assigned atom type "C" (rec_index= 1, atom_type= 1).
Atom no. 2352, " O  " at (21.372, 1.417, 44.540),  was assigned atom type "OA" (rec_index= 5, atom_type= 5).
Atom no. 2353, " CB " at (21.068, 0.276, 42.035),  was assigned atom type "C" (rec_index= 1, atom_type= 1).
Atom no. 2354, " HB1" at (21.065, -0.083, 40.979),  was assigned atom type "H" (rec_index= 2, atom_type= 2).
Atom no. 2355, " HB2" at (20.319, 1.096, 41.937),  was assigned atom type "H" (rec_index= 2, atom_type= 2).
Atom no. 2356, " OG " at (20.629, -0.727, 42.928),  was assigned atom type "OA" (rec_index= 5, atom_type= 5).
Atom no. 2357, " HG " at (19.776, -1.059, 42.673),  was assigned atom type "HD" (rec_index= 3, atom_type= 3).
Atom no. 2358, " N  " at (23.579, 1.858, 44.314),  was assigned atom type "N" (rec_index= 4, atom_type= 4).
Atom no. 2359, " HN " at (24.421, 1.662, 43.773),  was assigned atom type "HD" (rec_index= 3, atom_type= 3).
Atom no. 2360, " CA " at (23.703, 2.633, 45.544),  was assigned atom type "C" (rec_index= 1, atom_type= 1).
Atom no. 2361, " HA " at (23.059, 2.182, 46.335),  was assigned atom type "H" (rec_index= 2, atom_type= 2).
Atom no. 2362, " C  " at (23.242, 4.063, 45.266),  was assigned atom type "C" (rec_index= 1, atom_type= 1).
Atom no. 2363, " O  " at (23.260, 4.508, 44.114),  was assigned atom type "OA" (rec_index= 5, atom_type= 5).
Atom no. 2364, " CB " at (25.167, 2.672, 46.032),  was assigned atom type "C" (rec_index= 1, atom_type= 1).
Atom no. 2365, " HB " at (25.239, 3.349, 46.915),  was assigned atom type "H" (rec_index= 2, atom_type= 2).
Atom no. 2366, " CG2" at (25.639, 1.285, 46.432),  was assigned atom type "C" (rec_index= 1, atom_type= 1).
Atom no. 2367, "1HG2" at (26.696, 1.313, 46.784),  was assigned atom type "H" (rec_index= 2, atom_type= 2).
Atom no. 2368, "2HG2" at (25.498, 0.548, 45.608),  was assigned atom type "H" (rec_index= 2, atom_type= 2).
Atom no. 2369, "3HG2" at (24.964, 0.822, 47.189),  was assigned atom type "H" (rec_index= 2, atom_type= 2).
Atom no. 2370, " OG1" at (26.014, 3.173, 44.987),  was assigned atom type "OA" (rec_index= 5, atom_type= 5).
Atom no. 2371, " HG1" at (26.915, 3.197, 45.287),  was assigned atom type "HD" (rec_index= 3, atom_type= 3).
Atom no. 2372, " N  " at (22.839, 4.779, 46.314),  was assigned atom type "N" (rec_index= 4, atom_type= 4).
Atom no. 2373, " HN " at (22.836, 4.345, 47.237),  was assigned atom type "HD" (rec_index= 3, atom_type= 3).
Atom no. 2374, " CA " at (22.399, 6.172, 46.182),  was assigned atom type "C" (rec_index= 1, atom_type= 1).
Atom no. 2375, " HA " at (21.458, 6.193, 45.584),  was assigned atom type "H" (rec_index= 2, atom_type= 2).
Atom no. 2376, " C  " at (23.453, 6.996, 45.459),  was assigned atom type "C" (rec_index= 1, atom_type= 1).
Atom no. 2377, " O  " at (23.133, 7.849, 44.627),  was assigned atom type "OA" (rec_index= 5, atom_type= 5).
Atom no. 2378, " CB " at (22.118, 6.784, 47.556),  was assigned atom type "C" (rec_index= 1, atom_type= 1).
Atom no. 2379, " HB1" at (21.422, 6.121, 48.120),  was assigned atom type "H" (rec_index= 2, atom_type= 2).
Atom no. 2380, " HB2" at (23.034, 6.710, 48.188),  was assigned atom type "H" (rec_index= 2, atom_type= 2).
Atom no. 2381, " CG " at (21.591, 8.222, 47.592),  was assigned atom type "C" (rec_index= 1, atom_type= 1).
Atom no. 2382, " HG " at (22.398, 8.898, 47.223),  was assigned atom type "H" (rec_index= 2, atom_type= 2).
Atom no. 2383, " CD1" at (20.382, 8.388, 46.687),  was assigned atom type "C" (rec_index= 1, atom_type= 1).
Atom no. 2384, "1HD1" at (19.998, 9.435, 46.713),  was assigned atom type "H" (rec_index= 2, atom_type= 2).
Atom no. 2385, "2HD1" at (19.582, 7.652, 46.934),  was assigned atom type "H" (rec_index= 2, atom_type= 2).
Atom no. 2386, "3HD1" at (20.602, 8.058, 45.645),  was assigned atom type "H" (rec_index= 2, atom_type= 2).
Atom no. 2387, " CD2" at (21.252, 8.624, 49.027),  was assigned atom type "C" (rec_index= 1, atom_type= 1).
Atom no. 2388, "1HD2" at (20.868, 9.671, 49.053),  was assigned atom type "H" (rec_index= 2, atom_type= 2).
Atom no. 2389, "2HD2" at (22.117, 8.480, 49.715),  was assigned atom type "H" (rec_index= 2, atom_type= 2).
Atom no. 2390, "3HD2" at (20.542, 7.908, 49.504),  was assigned atom type "H" (rec_index= 2, atom_type= 2).
Atom no. 2391, " N  " at (24.716, 6.732, 45.777),  was assigned atom type "N" (rec_index= 4, atom_type= 4).
Atom no. 2392, " HN " at (24.911, 6.088, 46.543),  was assigned atom type "HD" (rec_index= 3, atom_type= 3).
Atom no. 2393, " CA " at (25.829, 7.339, 45.060),  was assigned atom type "C" (rec_index= 1, atom_type= 1).
Atom no. 2394, " HA " at (25.786, 8.446, 45.185),  was assigned atom type "H" (rec_index= 2, atom_type= 2).
Atom no. 2395, " C  " at (25.704, 6.997, 43.591),  was assigned atom type "C" (rec_index= 1, atom_type= 1).
Atom no. 2396, " O  " at (25.717, 7.884, 42.743),  was assigned atom type "OA" (rec_index= 5, atom_type= 5).
Atom no. 2397, " CB " at (27.162, 6.822, 45.600),  was assigned atom type "C" (rec_index= 1, atom_type= 1).
Atom no. 2398, " HB1" at (27.268, 5.732, 45.390),  was assigned atom type "H" (rec_index= 2, atom_type= 2).
Atom no. 2399, " HB2" at (27.147, 6.802, 46.715),  was assigned atom type "H" (rec_index= 2, atom_type= 2).
Atom no. 2400, " CG " at (28.387, 7.579, 45.101),  was assigned atom type "C" (rec_index= 1, atom_type= 1).
Atom no. 2401, " HG1" at (28.308, 7.833, 44.018),  was assigned atom type "H" (rec_index= 2, atom_type= 2).
Atom no. 2402, " HG2" at (28.432, 8.616, 45.509),  was assigned atom type "H" (rec_index= 2, atom_type= 2).
Atom no. 2403, " CD " at (29.648, 6.793, 45.409),  was assigned atom type "C" (rec_index= 1, atom_type= 1).
Atom no. 2404, " HD1" at (29.454, 6.008, 46.177),  was assigned atom type "H" (rec_index= 2, atom_type= 2).
Atom no. 2405, " HD2" at (29.932, 6.139, 44.552),  was assigned atom type "H" (rec_index= 2, atom_type= 2).
Atom no. 2406, " CE " at (30.799, 7.681, 45.820),  was assigned atom type "C" (rec_index= 1, atom_type= 1).
Atom no. 2407, " HE1" at (31.062, 8.421, 45.029),  was assigned atom type "H" (rec_index= 2, atom_type= 2).
Atom no. 2408, " HE2" at (30.510, 8.399, 46.622),  was assigned atom type "H" (rec_index= 2, atom_type= 2).
Atom no. 2409, " NZ " at (31.961, 6.843, 46.211),  was assigned atom type "N" (rec_index= 4, atom_type= 4).
Atom no. 2410, " HZ1" at (32.738, 7.443, 46.488),  was assigned atom type "HD" (rec_index= 3, atom_type= 3).
Atom no. 2411, " HZ2" at (32.225, 6.186, 45.477),  was assigned atom type "HD" (rec_index= 3, atom_type= 3).
Atom no. 2412, " HZ3" at (31.720, 6.166, 46.935),  was assigned atom type "HD" (rec_index= 3, atom_type= 3).
Atom no. 2413, " N  " at (25.563, 5.706, 43.299),  was assigned atom type "N" (rec_index= 4, atom_type= 4).
Atom no. 2414, " HN " at (25.525, 5.029, 44.061),  was assigned atom type "HD" (rec_index= 3, atom_type= 3).
Atom no. 2415, " CA " at (25.460, 5.226, 41.916),  was assigned atom type "C" (rec_index= 1, atom_type= 1).
Atom no. 2416, " HA " at (26.373, 5.559, 41.370),  was assigned atom type "H" (rec_index= 2, atom_type= 2).
Atom no. 2417, " C  " at (24.243, 5.804, 41.191),  was assigned atom type "C" (rec_index= 1, atom_type= 1).
Atom no. 2418, " O  " at (24.319, 6.094, 39.996),  was assigned atom type "OA" (rec_index= 5, atom_type= 5).
Atom no. 2419, " CB " at (25.420, 3.698, 41.875),  was assigned atom type "C" (rec_index= 1, atom_type= 1).
Atom no. 2420, " HB1" at (26.098, 3.246, 42.636),  was assigned atom type "H" (rec_index= 2, atom_type= 2).
Atom no. 2421, " HB2" at (24.451, 3.300, 42.256),  was assigned atom type "H" (rec_index= 2, atom_type= 2).
Atom no. 2422, " OG " at (25.705, 3.226, 40.575),  was assigned atom type "OA" (rec_index= 5, atom_type= 5).
Atom no. 2423, " HG " at (25.680, 2.277, 40.550),  was assigned atom type "HD" (rec_index= 3, atom_type= 3).
Atom no. 2424, " N  " at (23.134, 5.974, 41.913),  was assigned atom type "N" (rec_index= 4, atom_type= 4).
Atom no. 2425, " HN " at (23.125, 5.666, 42.885),  was assigned atom type "HD" (rec_index= 3, atom_type= 3).
Atom no. 2426, " CA " at (21.928, 6.589, 41.352),  was assigned atom type "C" (rec_index= 1, atom_type= 1).
Atom no. 2427, " HA " at (21.655, 6.038, 40.422),  was assigned atom type "H" (rec_index= 2, atom_type= 2).
Atom no. 2428, " C  " at (22.180, 8.057, 40.984),  was assigned atom type "C" (rec_index= 1, atom_type= 1).
Atom no. 2429, " O  " at (21.802, 8.507, 39.898),  was assigned atom type "OA" (rec_index= 5, atom_type= 5).
Atom no. 2430, " CB " at (20.760, 6.479, 42.336),  was assigned atom type "C" (rec_index= 1, atom_type= 1).
Atom no. 2431, " HB1" at (19.917, 7.128, 42.002),  was assigned atom type "H" (rec_index= 2, atom_type= 2).
Atom no. 2432, " HB2" at (21.023, 6.977, 43.298),  was assigned atom type "H" (rec_index= 2, atom_type= 2).
Atom no. 2433, " CG " at (20.253, 5.056, 42.603),  was assigned atom type "C" (rec_index= 1, atom_type= 1).
Atom no. 2434, " HG " at (21.142, 4.393, 42.719),  was assigned atom type "H" (rec_index= 2, atom_type= 2).
Atom no. 2435, " CD1" at (19.448, 4.985, 43.894),  was assigned atom type "C" (rec_index= 1, atom_type= 1).
Atom no. 2436, "1HD1" at (20.045, 5.364, 44.756),  was assigned atom type "H" (rec_index= 2, atom_type= 2).
Atom no. 2437, "2HD1" at (19.060, 3.957, 44.081),  was assigned atom type "H" (rec_index= 2, atom_type= 2).
Atom no. 2438, "3HD1" at (18.473, 5.519, 43.802),  was assigned atom type "H" (rec_index= 2, atom_type= 2).
Atom no. 2439, " CD2" at (19.436, 4.538, 41.423),  was assigned atom type "C" (rec_index= 1, atom_type= 1).
Atom no. 2440, "1HD2" at (20.025, 4.590, 40.478),  was assigned atom type "H" (rec_index= 2, atom_type= 2).
Atom no. 2441, "2HD2" at (18.461, 5.072, 41.331),  was assigned atom type "H" (rec_index= 2, atom_type= 2).
Atom no. 2442, "3HD2" at (19.048, 3.510, 41.610),  was assigned atom type "H" (rec_index= 2, atom_type= 2).
Atom no. 2443, " N  " at (22.835, 8.789, 41.885),  was assigned atom type "N" (rec_index= 4, atom_type= 4).
Atom no. 2444, " HN " at (23.095, 8.360, 42.773),  was assigned atom type "HD" (rec_index= 3, atom_type= 3).
Atom no. 2445, " CA " at (23.194, 10.189, 41.644),  was assigned atom type "C" (rec_index= 1, atom_type= 1).
Atom no. 2446, " HA " at (22.257, 10.760, 41.447),  was assigned atom type "H" (rec_index= 2, atom_type= 2).
Atom no. 2447, " C  " at (24.097, 10.318, 40.423),  was assigned atom type "C" (rec_index= 1, atom_type= 1).
Atom no. 2448, " O  " at (23.916, 11.219, 39.607),  was assigned atom type "OA" (rec_index= 5, atom_type= 5).
Atom no. 2449, " CB " at (23.874, 10.795, 42.879),  was assigned atom type "C" (rec_index= 1, atom_type= 1).
Atom no. 2450, " HB1" at (24.396, 11.745, 42.616),  was assigned atom type "H" (rec_index= 2, atom_type= 2).
Atom no. 2451, " HB2" at (24.752, 10.181, 43.188),  was assigned atom type "H" (rec_index= 2, atom_type= 2).
Atom no. 2452, " CG " at (22.917, 11.009, 44.062),  was assigned atom type "C" (rec_index= 1, atom_type= 1).
Atom no. 2453, " HG1" at (22.223, 11.857, 43.856),  was assigned atom type "H" (rec_index= 2, atom_type= 2).
Atom no. 2454, " HG2" at (22.180, 10.174, 44.126),  was assigned atom type "H" (rec_index= 2, atom_type= 2).
Atom no. 2455, " CD " at (23.622, 11.206, 45.400),  was assigned atom type "C" (rec_index= 1, atom_type= 1).
Atom no. 2456, " OE1" at (24.864, 11.309, 45.423),  was assigned atom type "OA" (rec_index= 5, atom_type= 5).
Atom no. 2457, " OE2" at (22.924, 11.251, 46.441),  was assigned atom type "OA" (rec_index= 5, atom_type= 5).
Atom no. 2458, " N  " at (25.051, 9.396, 40.300),  was assigned atom type "N" (rec_index= 4, atom_type= 4).
Atom no. 2459, " HN " at (25.153, 8.699, 41.037),  was assigned atom type "HD" (rec_index= 3, atom_type= 3).
Atom no. 2460, " CA " at (25.958, 9.340, 39.154),  was assigned atom type "C" (rec_index= 1, atom_type= 1).
Atom no. 2461, " HA " at (26.531, 10.295, 39.109),  was assigned atom type "H" (rec_index= 2, atom_type= 2).
Atom no. 2462, " C  " at (25.194, 9.169, 37.839),  was assigned atom type "C" (rec_index= 1, atom_type= 1).
Atom no. 2463, " O  " at (25.497, 9.844, 36.857),  was assigned atom type "OA" (rec_index= 5, atom_type= 5).
Atom no. 2464, " CB " at (26.954, 8.180, 39.305),  was assigned atom type "C" (rec_index= 1, atom_type= 1).
Atom no. 2465, " HB1" at (26.410, 7.207, 39.317),  was assigned atom type "H" (rec_index= 2, atom_type= 2).
Atom no. 2466, " HB2" at (27.548, 8.061, 38.369),  was assigned atom type "H" (rec_index= 2, atom_type= 2).
Atom no. 2467, " CG " at (27.883, 8.275, 40.506),  was assigned atom type "C" (rec_index= 1, atom_type= 1).
Atom no. 2468, " HG1" at (28.175, 7.262, 40.870),  was assigned atom type "H" (rec_index= 2, atom_type= 2).
Atom no. 2469, " HG2" at (27.338, 8.638, 41.409),  was assigned atom type "H" (rec_index= 2, atom_type= 2).
Atom no. 2470, " CD " at (29.094, 9.122, 40.226),  was assigned atom type "C" (rec_index= 1, atom_type= 1).
Atom no. 2471, " OE1" at (30.080, 8.602, 39.659),  was assigned atom type "OA" (rec_index= 5, atom_type= 5).
Atom no. 2472, " OE2" at (29.057, 10.317, 40.584),  was assigned atom type "OA" (rec_index= 5, atom_type= 5).
Atom no. 2473, " N  " at (24.208, 8.270, 37.833),  was assigned atom type "N" (rec_index= 4, atom_type= 4).
Atom no. 2474, " HN " at (23.991, 7.768, 38.694),  was assigned atom type "HD" (rec_index= 3, atom_type= 3).
Atom no. 2475, " CA " at (23.426, 7.982, 36.624),  was assigned atom type "C" (rec_index= 1, atom_type= 1).
Atom no. 2476, " HA " at (24.143, 7.763, 35.799),  was assigned atom type "H" (rec_index= 2, atom_type= 2).
Atom no. 2477, " C  " at (22.572, 9.175, 36.195),  was assigned atom type "C" (rec_index= 1, atom_type= 1).
Atom no. 2478, " O  " at (22.424, 9.436, 34.999),  was assigned atom type "OA" (rec_index= 5, atom_type= 5).
Atom no. 2479, " CB " at (22.547, 6.742, 36.820),  was assigned atom type "C" (rec_index= 1, atom_type= 1).
Atom no. 2480, " HB1" at (23.170, 5.872, 37.133),  was assigned atom type "H" (rec_index= 2, atom_type= 2).
Atom no. 2481, " HB2" at (21.941, 6.514, 35.912),  was assigned atom type "H" (rec_index= 2, atom_type= 2).
Atom no. 2482, " HB3" at (21.711, 6.933, 37.533),  was assigned atom type "H" (rec_index= 2, atom_type= 2).
Atom no. 2483, " N  " at (22.023, 9.893, 37.173),  was assigned atom type "N" (rec_index= 4, atom_type= 4).
Atom no. 2484, " HN " at (22.145, 9.586, 38.138),  was assigned atom type "HD" (rec_index= 3, atom_type= 3).
Atom no. 2485, " CA " at (21.250, 11.108, 36.910),  was assigned atom type "C" (rec_index= 1, atom_type= 1).
Atom no. 2486, " HA " at (20.417, 10.849, 36.216),  was assigned atom type "H" (rec_index= 2, atom_type= 2).
Atom no. 2487, " C  " at (22.106, 12.190, 36.249),  was assigned atom type "C" (rec_index= 1, atom_type= 1).
Atom no. 2488, " O  " at (21.674, 12.832, 35.296),  was assigned atom type "OA" (rec_index= 5, atom_type= 5).
Atom no. 2489, " CB " at (20.644, 11.644, 38.208),  was assigned atom type "C" (rec_index= 1, atom_type= 1).
Atom no. 2490, " HB1" at (21.434, 11.829, 38.973),  was assigned atom type "H" (rec_index= 2, atom_type= 2).
Atom no. 2491, " HB2" at (20.064, 10.852, 38.737),  was assigned atom type "H" (rec_index= 2, atom_type= 2).
Atom no. 2492, " CG " at (19.796, 12.886, 37.986),  was assigned atom type "C" (rec_index= 1, atom_type= 1).
Atom no. 2493, " OD1" at (18.716, 12.771, 37.347),  was assigned atom type "OA" (rec_index= 5, atom_type= 5).
Atom no. 2494, " OD2" at (20.213, 13.974, 38.455),  was assigned atom type "OA" (rec_index= 5, atom_type= 5).
Atom no. 2495, " N  " at (23.324, 12.369, 36.741),  was assigned atom type "N" (rec_index= 4, atom_type= 4).
Atom no. 2496, " HN " at (23.620, 11.806, 37.539),  was assigned atom type "HD" (rec_index= 3, atom_type= 3).
Atom no. 2497, " CA " at (24.258, 13.343, 36.182),  was assigned atom type "C" (rec_index= 1, atom_type= 1).
Atom no. 2498, " HA " at (23.790, 14.354, 36.223),  was assigned atom type "H" (rec_index= 2, atom_type= 2).
Atom no. 2499, " C  " at (24.617, 13.027, 34.735),  was assigned atom type "C" (rec_index= 1, atom_type= 1).
Atom no. 2500, " O  " at (24.635, 13.913, 33.870),  was assigned atom type "OA" (rec_index= 5, atom_type= 5).
Atom no. 2501, " CB " at (25.534, 13.357, 37.019),  was assigned atom type "C" (rec_index= 1, atom_type= 1).
Atom no. 2502, " HB1" at (25.290, 13.441, 38.104),  was assigned atom type "H" (rec_index= 2, atom_type= 2).
Atom no. 2503, " HB2" at (26.018, 12.353, 37.012),  was assigned atom type "H" (rec_index= 2, atom_type= 2).
Atom no. 2504, " CG " at (26.512, 14.414, 36.617),  was assigned atom type "A" (rec_index= 0, atom_type= 0).
Atom no. 2505, " CD2" at (26.497, 15.755, 36.796),  was assigned atom type "A" (rec_index= 0, atom_type= 0).
Atom no. 2506, " HD2" at (25.707, 16.341, 37.296),  was assigned atom type "H" (rec_index= 2, atom_type= 2).
Atom no. 2507, " ND1" at (27.682, 14.127, 35.953),  was assigned atom type "N" (rec_index= 4, atom_type= 4).
Atom no. 2508, " HD1" at (27.989, 13.195, 35.673),  was assigned atom type "HD" (rec_index= 3, atom_type= 3).
Atom no. 2509, " CE1" at (28.344, 15.247, 35.735),  was assigned atom type "A" (rec_index= 0, atom_type= 0).
Atom no. 2510, " HE1" at (29.315, 15.332, 35.219),  was assigned atom type "H" (rec_index= 2, atom_type= 2).
Atom no. 2511, " NE2" at (27.648, 16.249, 36.239),  was assigned atom type "N" (rec_index= 4, atom_type= 4).
Atom no. 2512, " HE2" at (27.922, 17.231, 36.217),  was assigned atom type "HD" (rec_index= 3, atom_type= 3).
Atom no. 2513, " N  " at (24.913, 11.760, 34.475),  was assigned atom type "N" (rec_index= 4, atom_type= 4).
Atom no. 2514, " HN " at (24.917, 11.082, 35.237),  was assigned atom type "HD" (rec_index= 3, atom_type= 3).
Atom no. 2515, " CA " at (25.234, 11.315, 33.120),  was assigned atom type "C" (rec_index= 1, atom_type= 1).
Atom no. 2516, " HA " at (26.135, 11.875, 32.777),  was assigned atom type "H" (rec_index= 2, atom_type= 2).
Atom no. 2517, " C  " at (24.088, 11.617, 32.147),  was assigned atom type "C" (rec_index= 1, atom_type= 1).
Atom no. 2518, " O  " at (24.315, 12.020, 31.010),  was assigned atom type "OA" (rec_index= 5, atom_type= 5).
Atom no. 2519, " CB " at (25.567, 9.809, 33.093),  was assigned atom type "C" (rec_index= 1, atom_type= 1).
Atom no. 2520, " HB " at (24.753, 9.257, 33.618),  was assigned atom type "H" (rec_index= 2, atom_type= 2).
Atom no. 2521, " CG1" at (26.888, 9.543, 33.828),  was assigned atom type "C" (rec_index= 1, atom_type= 1).
Atom no. 2522, "1HG1" at (27.755, 9.891, 33.219),  was assigned atom type "H" (rec_index= 2, atom_type= 2).
Atom no. 2523, "2HG1" at (26.994, 10.222, 34.706),  was assigned atom type "H" (rec_index= 2, atom_type= 2).
Atom no. 2524, " CG2" at (25.647, 9.305, 31.666),  was assigned atom type "C" (rec_index= 1, atom_type= 1).
Atom no. 2525, "1HG2" at (24.687, 9.498, 31.132),  was assigned atom type "H" (rec_index= 2, atom_type= 2).
Atom no. 2526, "2HG2" at (25.938, 8.230, 31.621),  was assigned atom type "H" (rec_index= 2, atom_type= 2).
Atom no. 2527, "3HG2" at (26.520, 9.736, 31.122),  was assigned atom type "H" (rec_index= 2, atom_type= 2).
Atom no. 2528, " CD1" at (27.072, 8.083, 34.247),  was assigned atom type "C" (rec_index= 1, atom_type= 1).
Atom no. 2529, "1HD1" at (28.032, 7.890, 34.781),  was assigned atom type "H" (rec_index= 2, atom_type= 2).
Atom no. 2530, "2HD1" at (26.966, 7.404, 33.369),  was assigned atom type "H" (rec_index= 2, atom_type= 2).
Atom no. 2531, "3HD1" at (26.205, 7.735, 34.856),  was assigned atom type "H" (rec_index= 2, atom_type= 2).
Atom no. 2532, " N  " at (22.857, 11.438, 32.596),  was assigned atom type "N" (rec_index= 4, atom_type= 4).
Atom no. 2533, " HN " at (22.706, 11.126, 33.555),  was assigned atom type "HD" (rec_index= 3, atom_type= 3).
Atom no. 2534, " CA " at (21.708, 11.687, 31.717),  was assigned atom type "C" (rec_index= 1, atom_type= 1).
Atom no. 2535, " HA " at (21.934, 11.213, 30.733),  was assigned atom type "H" (rec_index= 2, atom_type= 2).
Atom no. 2536, " C  " at (21.483, 13.171, 31.464),  was assigned atom type "C" (rec_index= 1, atom_type= 1).
Atom no. 2537, " O  " at (20.990, 13.545, 30.407),  was assigned atom type "OA" (rec_index= 5, atom_type= 5).
Atom no. 2538, " CB " at (20.445, 11.022, 32.264),  was assigned atom type "C" (rec_index= 1, atom_type= 1).
Atom no. 2539, " HB1" at (20.294, 11.280, 33.338),  was assigned atom type "H" (rec_index= 2, atom_type= 2).
Atom no. 2540, " HB2" at (19.530, 11.491, 31.833),  was assigned atom type "H" (rec_index= 2, atom_type= 2).
Atom no. 2541, " CG " at (20.428, 9.539, 32.064),  was assigned atom type "A" (rec_index= 0, atom_type= 0).
Atom no. 2542, " CD2" at (20.695, 8.788, 30.967),  was assigned atom type "A" (rec_index= 0, atom_type= 0).
Atom no. 2543, " HD2" at (20.977, 9.164, 29.969),  was assigned atom type "H" (rec_index= 2, atom_type= 2).
Atom no. 2544, " ND1" at (20.141, 8.650, 33.078),  was assigned atom type "N" (rec_index= 4, atom_type= 4).
Atom no. 2545, " HD1" at (19.912, 8.904, 34.039),  was assigned atom type "HD" (rec_index= 3, atom_type= 3).
Atom no. 2546, " CE1" at (20.210, 7.416, 32.608),  was assigned atom type "A" (rec_index= 0, atom_type= 0).
Atom no. 2547, " HE1" at (20.017, 6.495, 33.184),  was assigned atom type "H" (rec_index= 2, atom_type= 2).
Atom no. 2548, " NE2" at (20.549, 7.472, 31.332),  was assigned atom type "N" (rec_index= 4, atom_type= 4).
Atom no. 2549, " HE2" at (20.681, 6.668, 30.718),  was assigned atom type "HD" (rec_index= 3, atom_type= 3).
Atom no. 2550, " N  " at (21.854, 14.010, 32.428),  was assigned atom type "N" (rec_index= 4, atom_type= 4).
Atom no. 2551, " HN " at (22.194, 13.635, 33.313),  was assigned atom type "HD" (rec_index= 3, atom_type= 3).
Atom no. 2552, " CA " at (21.784, 15.452, 32.244),  was assigned atom type "C" (rec_index= 1, atom_type= 1).
Atom no. 2553, " HA " at (20.769, 15.697, 31.852),  was assigned atom type "H" (rec_index= 2, atom_type= 2).
Atom no. 2554, " C  " at (22.812, 15.928, 31.214),  was assigned atom type "C" (rec_index= 1, atom_type= 1).
Atom no. 2555, " O  " at (22.488, 16.734, 30.344),  was assigned atom type "OA" (rec_index= 5, atom_type= 5).
Atom no. 2556, " CB " at (21.956, 16.173, 33.583),  was assigned atom type "C" (rec_index= 1, atom_type= 1).
Atom no. 2557, " HB1" at (22.176, 17.255, 33.427),  was assigned atom type "H" (rec_index= 2, atom_type= 2).
Atom no. 2558, " HB2" at (22.904, 15.864, 34.083),  was assigned atom type "H" (rec_index= 2, atom_type= 2).
Atom no. 2559, " CG " at (20.766, 15.989, 34.514),  was assigned atom type "C" (rec_index= 1, atom_type= 1).
Atom no. 2560, " HG1" at (19.808, 16.243, 34.004),  was assigned atom type "H" (rec_index= 2, atom_type= 2).
Atom no. 2561, " HG2" at (20.574, 14.910, 34.719),  was assigned atom type "H" (rec_index= 2, atom_type= 2).
Atom no. 2562, " CD " at (20.931, 16.770, 35.793),  was assigned atom type "C" (rec_index= 1, atom_type= 1).
Atom no. 2563, " HD1" at (21.868, 16.481, 36.324),  was assigned atom type "H" (rec_index= 2, atom_type= 2).
Atom no. 2564, " HD2" at (21.168, 17.840, 35.585),  was assigned atom type "H" (rec_index= 2, atom_type= 2).
Atom no. 2565, " NE " at (19.766, 16.646, 36.668),  was assigned atom type "N" (rec_index= 4, atom_type= 4).
Atom no. 2566, " HE " at (19.848, 16.029, 37.476),  was assigned atom type "HD" (rec_index= 3, atom_type= 3).
Atom no. 2567, " CZ " at (18.603, 17.279, 36.491),  was assigned atom type "C" (rec_index= 1, atom_type= 1).
Atom no. 2568, " NH1" at (18.411, 18.101, 35.458),  was assigned atom type "N" (rec_index= 4, atom_type= 4).
Atom no. 2569, "1HH1" at (19.169, 18.250, 34.792),  was assigned atom type "HD" (rec_index= 3, atom_type= 3).
Atom no. 2570, "2HH1" at (17.523, 18.584, 35.323),  was assigned atom type "HD" (rec_index= 3, atom_type= 3).
Atom no. 2571, " NH2" at (17.614, 17.084, 37.361),  was assigned atom type "N" (rec_index= 4, atom_type= 4).
Atom no. 2572, "1HH2" at (17.761, 16.455, 38.151),  was assigned atom type "HD" (rec_index= 3, atom_type= 3).
Atom no. 2573, "2HH2" at (16.726, 17.567, 37.226),  was assigned atom type "HD" (rec_index= 3, atom_type= 3).
Atom no. 2574, " N  " at (24.036, 15.411, 31.297),  was assigned atom type "N" (rec_index= 4, atom_type= 4).
Atom no. 2575, " HN " at (24.247, 14.746, 32.041),  was assigned atom type "HD" (rec_index= 3, atom_type= 3).
Atom no. 2576, " CA " at (25.085, 15.775, 30.346),  was assigned atom type "C" (rec_index= 1, atom_type= 1).
Atom no. 2577, " HA " at (25.159, 16.887, 30.322),  was assigned atom type "H" (rec_index= 2, atom_type= 2).
Atom no. 2578, " C  " at (24.722, 15.290, 28.931),  was assigned atom type "C" (rec_index= 1, atom_type= 1).
Atom no. 2579, " O  " at (24.865, 16.043, 27.967),  was assigned atom type "OA" (rec_index= 5, atom_type= 5).
Atom no. 2580, " CB " at (26.468, 15.211, 30.754),  was assigned atom type "C" (rec_index= 1, atom_type= 1).
Atom no. 2581, " HB " at (26.417, 14.098, 30.717),  was assigned atom type "H" (rec_index= 2, atom_type= 2).
Atom no. 2582, " CG1" at (27.541, 15.672, 29.784),  was assigned atom type "C" (rec_index= 1, atom_type= 1).
Atom no. 2583, "1HG1" at (28.537, 15.266, 30.078),  was assigned atom type "H" (rec_index= 2, atom_type= 2).
Atom no. 2584, "2HG1" at (27.560, 16.782, 29.685),  was assigned atom type "H" (rec_index= 2, atom_type= 2).
Atom no. 2585, "3HG1" at (27.284, 15.415, 28.730),  was assigned atom type "H" (rec_index= 2, atom_type= 2).
Atom no. 2586, " CG2" at (26.836, 15.626, 32.174),  was assigned atom type "C" (rec_index= 1, atom_type= 1).
Atom no. 2587, "1HG2" at (27.832, 15.220, 32.468),  was assigned atom type "H" (rec_index= 2, atom_type= 2).
Atom no. 2588, "2HG2" at (26.044, 15.337, 32.904),  was assigned atom type "H" (rec_index= 2, atom_type= 2).
Atom no. 2589, "3HG2" at (26.791, 16.733, 32.302),  was assigned atom type "H" (rec_index= 2, atom_type= 2).
Atom no. 2590, " N  " at (24.233, 14.049, 28.814),  was assigned atom type "N" (rec_index= 4, atom_type= 4).
Atom no. 2591, " HN " at (24.188, 13.455, 29.642),  was assigned atom type "HD" (rec_index= 3, atom_type= 3).
Atom no. 2592, " CA " at (23.758, 13.515, 27.526),  was assigned atom type "C" (rec_index= 1, atom_type= 1).
Atom no. 2593, " HA " at (24.611, 13.543, 26.809),  was assigned atom type "H" (rec_index= 2, atom_type= 2).
Atom no. 2594, " C  " at (22.632, 14.369, 26.947),  was assigned atom type "C" (rec_index= 1, atom_type= 1).
Atom no. 2595, " O  " at (22.618, 14.638, 25.748),  was assigned atom type "OA" (rec_index= 5, atom_type= 5).
Atom no. 2596, " CB " at (23.295, 12.054, 27.650),  was assigned atom type "C" (rec_index= 1, atom_type= 1).
Atom no. 2597, " HB1" at (22.562, 11.965, 28.485),  was assigned atom type "H" (rec_index= 2, atom_type= 2).
Atom no. 2598, " HB2" at (22.648, 11.793, 26.780),  was assigned atom type "H" (rec_index= 2, atom_type= 2).
Atom no. 2599, " CG " at (24.388, 10.990, 27.813),  was assigned atom type "C" (rec_index= 1, atom_type= 1).
Atom no. 2600, " HG " at (25.088, 11.335, 28.610),  was assigned atom type "H" (rec_index= 2, atom_type= 2).
Atom no. 2601, " CD1" at (23.758, 9.688, 28.275),  was assigned atom type "C" (rec_index= 1, atom_type= 1).
Atom no. 2602, "1HD1" at (24.552, 8.915, 28.393),  was assigned atom type "H" (rec_index= 2, atom_type= 2).
Atom no. 2603, "2HD1" at (22.939, 9.352, 27.597),  was assigned atom type "H" (rec_index= 2, atom_type= 2).
Atom no. 2604, "3HD1" at (23.153, 9.817, 29.203),  was assigned atom type "H" (rec_index= 2, atom_type= 2).
Atom no. 2605, " CD2" at (25.204, 10.777, 26.523),  was assigned atom type "C" (rec_index= 1, atom_type= 1).
Atom no. 2606, "1HD2" at (25.998, 10.004, 26.641),  was assigned atom type "H" (rec_index= 2, atom_type= 2).
Atom no. 2607, "2HD2" at (25.633, 11.739, 26.157),  was assigned atom type "H" (rec_index= 2, atom_type= 2).
Atom no. 2608, "3HD2" at (24.537, 10.538, 25.662),  was assigned atom type "H" (rec_index= 2, atom_type= 2).
Atom no. 2609, " N  " at (21.700, 14.812, 27.789),  was assigned atom type "N" (rec_index= 4, atom_type= 4).
Atom no. 2610, " HN " at (21.696, 14.487, 28.756),  was assigned atom type "HD" (rec_index= 3, atom_type= 3).
Atom no. 2611, " CA " at (20.676, 15.767, 27.334),  was assigned atom type "C" (rec_index= 1, atom_type= 1).
Atom no. 2612, " HA " at (20.124, 15.293, 26.489),  was assigned atom type "H" (rec_index= 2, atom_type= 2).
Atom no. 2613, " C  " at (21.314, 17.070, 26.804),  was assigned atom type "C" (rec_index= 1, atom_type= 1).
Atom no. 2614, " O  " at (20.839, 17.622, 25.815),  was assigned atom type "OA" (rec_index= 5, atom_type= 5).
Atom no. 2615, " CB " at (19.655, 16.077, 28.442),  was assigned atom type "C" (rec_index= 1, atom_type= 1).
Atom no. 2616, " HB1" at (19.106, 17.022, 28.223),  was assigned atom type "H" (rec_index= 2, atom_type= 2).
Atom no. 2617, " HB2" at (20.170, 16.378, 29.384),  was assigned atom type "H" (rec_index= 2, atom_type= 2).
Atom no. 2618, " CG " at (18.673, 14.921, 28.701),  was assigned atom type "C" (rec_index= 1, atom_type= 1).
Atom no. 2619, " OD1" at (18.632, 13.953, 27.913),  was assigned atom type "OA" (rec_index= 5, atom_type= 5).
Atom no. 2620, " OD2" at (17.933, 14.981, 29.711),  was assigned atom type "OA" (rec_index= 5, atom_type= 5).
Atom no. 2621, " N  " at (22.386, 17.551, 27.446),  was assigned atom type "N" (rec_index= 4, atom_type= 4).
Atom no. 2622, " HN " at (22.727, 17.070, 28.278),  was assigned atom type "HD" (rec_index= 3, atom_type= 3).
Atom no. 2623, " CA " at (23.083, 18.762, 26.974),  was assigned atom type "C" (rec_index= 1, atom_type= 1).
Atom no. 2624, " HA " at (22.320, 19.564, 26.841),  was assigned atom type "H" (rec_index= 2, atom_type= 2).
Atom no. 2625, " C  " at (23.750, 18.525, 25.623),  was assigned atom type "C" (rec_index= 1, atom_type= 1).
Atom no. 2626, " O  " at (23.761, 19.410, 24.776),  was assigned atom type "OA" (rec_index= 5, atom_type= 5).
Atom no. 2627, " CB " at (24.124, 19.268, 27.986),  was assigned atom type "C" (rec_index= 1, atom_type= 1).
Atom no. 2628, " HB1" at (24.994, 19.716, 27.452),  was assigned atom type "H" (rec_index= 2, atom_type= 2).
Atom no. 2629, " HB2" at (24.625, 18.407, 28.486),  was assigned atom type "H" (rec_index= 2, atom_type= 2).
Atom no. 2630, " CG " at (23.587, 20.243, 29.028),  was assigned atom type "C" (rec_index= 1, atom_type= 1).
Atom no. 2631, " HG1" at (24.063, 20.070, 30.021),  was assigned atom type "H" (rec_index= 2, atom_type= 2).
Atom no. 2632, " HG2" at (22.530, 20.006, 29.291),  was assigned atom type "H" (rec_index= 2, atom_type= 2).
Atom no. 2633, " CD " at (23.733, 21.718, 28.593),  was assigned atom type "C" (rec_index= 1, atom_type= 1).
Atom no. 2634, " HD1" at (23.340, 22.431, 29.355),  was assigned atom type "H" (rec_index= 2, atom_type= 2).
Atom no. 2635, " HD2" at (23.257, 21.891, 27.600),  was assigned atom type "H" (rec_index= 2, atom_type= 2).
Atom no. 2636, " HD3" at (24.790, 21.955, 28.330),  was assigned atom type "H" (rec_index= 2, atom_type= 2).
Atom no. 2637, " N  " at (24.299, 17.333, 25.410),  was assigned atom type "N" (rec_index= 4, atom_type= 4).
Atom no. 2638, " HN " at (24.266, 16.619, 26.138),  was assigned atom type "HD" (rec_index= 3, atom_type= 3).
Atom no. 2639, " CA " at (24.951, 17.045, 24.130),  was assigned atom type "C" (rec_index= 1, atom_type= 1).
Atom no. 2640, " HA " at (25.617, 17.907, 23.893),  was assigned atom type "H" (rec_index= 2, atom_type= 2).
Atom no. 2641, " C  " at (23.906, 16.958, 23.025),  was assigned atom type "C" (rec_index= 1, atom_type= 1).
Atom no. 2642, " O  " at (24.108, 17.506, 21.940),  was assigned atom type "OA" (rec_index= 5, atom_type= 5).
Atom no. 2643, " CB " at (25.824, 15.784, 24.164),  was assigned atom type "C" (rec_index= 1, atom_type= 1).
Atom no. 2644, " HB " at (25.181, 14.891, 24.345),  was assigned atom type "H" (rec_index= 2, atom_type= 2).
Atom no. 2645, " CG1" at (26.874, 15.889, 25.273),  was assigned atom type "C" (rec_index= 1, atom_type= 1).
Atom no. 2646, "1HG1" at (26.484, 16.485, 26.131),  was assigned atom type "H" (rec_index= 2, atom_type= 2).
Atom no. 2647, "2HG1" at (27.717, 16.547, 24.957),  was assigned atom type "H" (rec_index= 2, atom_type= 2).
Atom no. 2648, " CG2" at (26.565, 15.619, 22.831),  was assigned atom type "C" (rec_index= 1, atom_type= 1).
Atom no. 2649, "1HG2" at (27.200, 14.702, 22.856),  was assigned atom type "H" (rec_index= 2, atom_type= 2).
Atom no. 2650, "2HG2" at (27.155, 16.528, 22.566),  was assigned atom type "H" (rec_index= 2, atom_type= 2).
Atom no. 2651, "3HG2" at (25.866, 15.619, 21.962),  was assigned atom type "H" (rec_index= 2, atom_type= 2).
Atom no. 2652, " CD1" at (27.385, 14.561, 25.740),  was assigned atom type "C" (rec_index= 1, atom_type= 1).
Atom no. 2653, "1HD1" at (28.150, 14.637, 26.548),  was assigned atom type "H" (rec_index= 2, atom_type= 2).
Atom no. 2654, "2HD1" at (27.775, 13.965, 24.882),  was assigned atom type "H" (rec_index= 2, atom_type= 2).
Atom no. 2655, "3HD1" at (26.542, 13.903, 26.056),  was assigned atom type "H" (rec_index= 2, atom_type= 2).
Atom no. 2656, " N  " at (22.780, 16.303, 23.303),  was assigned atom type "N" (rec_index= 4, atom_type= 4).
Atom no. 2657, " HN " at (22.710, 15.775, 24.173),  was assigned atom type "HD" (rec_index= 3, atom_type= 3).
Atom no. 2658, " CA " at (21.642, 16.327, 22.383),  was assigned atom type "C" (rec_index= 1, atom_type= 1).
Atom no. 2659, " HA " at (21.937, 15.799, 21.446),  was assigned atom type "H" (rec_index= 2, atom_type= 2).
Atom no. 2660, " C  " at (21.277, 17.771, 22.027),  was assigned atom type "C" (rec_index= 1, atom_type= 1).
Atom no. 2661, " O  " at (21.220, 18.123, 20.844),  was assigned atom type "OA" (rec_index= 5, atom_type= 5).
Atom no. 2662, " CB " at (20.406, 15.618, 22.969),  was assigned atom type "C" (rec_index= 1, atom_type= 1).
Atom no. 2663, " HB " at (20.127, 16.112, 23.929),  was assigned atom type "H" (rec_index= 2, atom_type= 2).
Atom no. 2664, " CG2" at (19.228, 15.712, 22.005),  was assigned atom type "C" (rec_index= 1, atom_type= 1).
Atom no. 2665, "1HG2" at (18.989, 16.782, 21.804),  was assigned atom type "H" (rec_index= 2, atom_type= 2).
Atom no. 2666, "2HG2" at (18.340, 15.146, 22.372),  was assigned atom type "H" (rec_index= 2, atom_type= 2).
Atom no. 2667, "3HG2" at (19.408, 15.139, 21.066),  was assigned atom type "H" (rec_index= 2, atom_type= 2).
Atom no. 2668, " OG1" at (20.714, 14.240, 23.228),  was assigned atom type "OA" (rec_index= 5, atom_type= 5).
Atom no. 2669, " HG1" at (21.448, 14.181, 23.828),  was assigned atom type "HD" (rec_index= 3, atom_type= 3).
Atom no. 2670, " N  " at (21.047, 18.602, 23.046),  was assigned atom type "N" (rec_index= 4, atom_type= 4).
Atom no. 2671, " HN " at (21.018, 18.228, 23.995),  was assigned atom type "HD" (rec_index= 3, atom_type= 3).
Atom no. 2672, " CA " at (20.835, 20.040, 22.838),  was assigned atom type "C" (rec_index= 1, atom_type= 1).
Atom no. 2673, " HA " at (19.815, 20.193, 22.413),  was assigned atom type "H" (rec_index= 2, atom_type= 2).
Atom no. 2674, " C  " at (21.861, 20.608, 21.861),  was assigned atom type "C" (rec_index= 1, atom_type= 1).
Atom no. 2675, " O  " at (21.515, 21.322, 20.918),  was assigned atom type "OA" (rec_index= 5, atom_type= 5).
Atom no. 2676, " CB " at (20.943, 20.827, 24.152),  was assigned atom type "C" (rec_index= 1, atom_type= 1).
Atom no. 2677, " HB1" at (21.905, 20.602, 24.669),  was assigned atom type "H" (rec_index= 2, atom_type= 2).
Atom no. 2678, " HB2" at (21.091, 21.914, 23.950),  was assigned atom type "H" (rec_index= 2, atom_type= 2).
Atom no. 2679, " CG " at (19.774, 20.610, 25.081),  was assigned atom type "C" (rec_index= 1, atom_type= 1).
Atom no. 2680, " OD1" at (18.774, 19.981, 24.689),  was assigned atom type "OA" (rec_index= 5, atom_type= 5).
Atom no. 2681, " OD2" at (19.866, 21.078, 26.234),  was assigned atom type "OA" (rec_index= 5, atom_type= 5).
Atom no. 2682, " N  " at (23.121, 20.275, 22.100),  was assigned atom type "N" (rec_index= 4, atom_type= 4).
Atom no. 2683, " HN " at (23.323, 19.636, 22.869),  was assigned atom type "HD" (rec_index= 3, atom_type= 3).
Atom no. 2684, " CA " at (24.231, 20.789, 21.302),  was assigned atom type "C" (rec_index= 1, atom_type= 1).
Atom no. 2685, " HA " at (24.174, 21.903, 21.300),  was assigned atom type "H" (rec_index= 2, atom_type= 2).
Atom no. 2686, " C  " at (24.158, 20.304, 19.857),  was assigned atom type "C" (rec_index= 1, atom_type= 1).
Atom no. 2687, " O  " at (24.334, 21.096, 18.927),  was assigned atom type "OA" (rec_index= 5, atom_type= 5).
Atom no. 2688, " CB " at (25.574, 20.377, 21.921),  was assigned atom type "C" (rec_index= 1, atom_type= 1).
Atom no. 2689, " HB " at (25.692, 19.272, 21.831),  was assigned atom type "H" (rec_index= 2, atom_type= 2).
Atom no. 2690, " CG2" at (26.720, 21.052, 21.213),  was assigned atom type "C" (rec_index= 1, atom_type= 1).
Atom no. 2691, "1HG2" at (26.716, 20.774, 20.133),  was assigned atom type "H" (rec_index= 2, atom_type= 2).
Atom no. 2692, "2HG2" at (27.699, 20.832, 21.698),  was assigned atom type "H" (rec_index= 2, atom_type= 2).
Atom no. 2693, "3HG2" at (26.710, 22.157, 21.360),  was assigned atom type "H" (rec_index= 2, atom_type= 2).
Atom no. 2694, " OG1" at (25.579, 20.735, 23.309),  was assigned atom type "OA" (rec_index= 5, atom_type= 5).
Atom no. 2695, " HG1" at (24.856, 20.309, 23.755),  was assigned atom type "HD" (rec_index= 3, atom_type= 3).
Atom no. 2696, " N  " at (23.895, 19.007, 19.676),  was assigned atom type "N" (rec_index= 4, atom_type= 4).
Atom no. 2697, " HN " at (23.824, 18.398, 20.491),  was assigned atom type "HD" (rec_index= 3, atom_type= 3).
Atom no. 2698, " CA " at (23.706, 18.433, 18.340),  was assigned atom type "C" (rec_index= 1, atom_type= 1).
Atom no. 2699, " HA " at (24.661, 18.530, 17.773),  was assigned atom type "H" (rec_index= 2, atom_type= 2).
Atom no. 2700, " C  " at (22.617, 19.176, 17.587),  was assigned atom type "C" (rec_index= 1, atom_type= 1).
Atom no. 2701, " O  " at (22.816, 19.594, 16.454),  was assigned atom type "OA" (rec_index= 5, atom_type= 5).
Atom no. 2702, " CB " at (23.334, 16.946, 18.422),  was assigned atom type "C" (rec_index= 1, atom_type= 1).
Atom no. 2703, " HB1" at (22.624, 16.792, 19.267),  was assigned atom type "H" (rec_index= 2, atom_type= 2).
Atom no. 2704, " HB2" at (22.688, 16.681, 17.553),  was assigned atom type "H" (rec_index= 2, atom_type= 2).
Atom no. 2705, " CG " at (24.470, 15.934, 18.530),  was assigned atom type "C" (rec_index= 1, atom_type= 1).
Atom no. 2706, " HG " at (25.123, 16.226, 19.385),  was assigned atom type "H" (rec_index= 2, atom_type= 2).
Atom no. 2707, " CD1" at (23.895, 14.543, 18.812),  was assigned atom type "C" (rec_index= 1, atom_type= 1).
Atom no. 2708, "1HD1" at (24.725, 13.803, 18.891),  was assigned atom type "H" (rec_index= 2, atom_type= 2).
Atom no. 2709, "2HD1" at (23.134, 14.241, 18.055),  was assigned atom type "H" (rec_index= 2, atom_type= 2).
Atom no. 2710, "3HD1" at (23.238, 14.535, 19.713),  was assigned atom type "H" (rec_index= 2, atom_type= 2).
Atom no. 2711, " CD2" at (25.314, 15.938, 17.252),  was assigned atom type "C" (rec_index= 1, atom_type= 1).
Atom no. 2712, "1HD2" at (26.144, 15.198, 17.331),  was assigned atom type "H" (rec_index= 2, atom_type= 2).
Atom no. 2713, "2HD2" at (25.690, 16.959, 17.006),  was assigned atom type "H" (rec_index= 2, atom_type= 2).
Atom no. 2714, "3HD2" at (24.691, 15.767, 16.343),  was assigned atom type "H" (rec_index= 2, atom_type= 2).
Atom no. 2715, " N  " at (21.468, 19.347, 18.229),  was assigned atom type "N" (rec_index= 4, atom_type= 4).
Atom no. 2716, " HN " at (21.361, 18.960, 19.167),  was assigned atom type "HD" (rec_index= 3, atom_type= 3).
Atom no. 2717, " CA " at (20.350, 20.077, 17.627),  was assigned atom type "C" (rec_index= 1, atom_type= 1).
Atom no. 2718, " HA " at (20.071, 19.556, 16.682),  was assigned atom type "H" (rec_index= 2, atom_type= 2).
Atom no. 2719, " C  " at (20.728, 21.516, 17.276),  was assigned atom type "C" (rec_index= 1, atom_type= 1).
Atom no. 2720, " O  " at (20.399, 22.006, 16.198),  was assigned atom type "OA" (rec_index= 5, atom_type= 5).
Atom no. 2721, " CB " at (19.111, 20.069, 18.559),  was assigned atom type "C" (rec_index= 1, atom_type= 1).
Atom no. 2722, " HB " at (19.445, 20.346, 19.586),  was assigned atom type "H" (rec_index= 2, atom_type= 2).
Atom no. 2723, " CG1" at (18.508, 18.657, 18.615),  was assigned atom type "C" (rec_index= 1, atom_type= 1).
Atom no. 2724, "1HG1" at (19.263, 17.930, 18.996),  was assigned atom type "H" (rec_index= 2, atom_type= 2).
Atom no. 2725, "2HG1" at (17.750, 18.594, 19.430),  was assigned atom type "H" (rec_index= 2, atom_type= 2).
Atom no. 2726, " CG2" at (18.069, 21.094, 18.101),  was assigned atom type "C" (rec_index= 1, atom_type= 1).
Atom no. 2727, "1HG2" at (18.507, 22.119, 18.060),  was assigned atom type "H" (rec_index= 2, atom_type= 2).
Atom no. 2728, "2HG2" at (17.154, 21.063, 18.738),  was assigned atom type "H" (rec_index= 2, atom_type= 2).
Atom no. 2729, "3HG2" at (17.608, 20.805, 17.128),  was assigned atom type "H" (rec_index= 2, atom_type= 2).
Atom no. 2730, " CD1" at (17.914, 18.160, 17.305),  was assigned atom type "C" (rec_index= 1, atom_type= 1).
Atom no. 2731, "1HD1" at (17.476, 17.135, 17.346),  was assigned atom type "H" (rec_index= 2, atom_type= 2).
Atom no. 2732, "2HD1" at (18.672, 18.223, 16.490),  was assigned atom type "H" (rec_index= 2, atom_type= 2).
Atom no. 2733, "3HD1" at (17.159, 18.887, 16.924),  was assigned atom type "H" (rec_index= 2, atom_type= 2).
Atom no. 2734, " N  " at (21.427, 22.180, 18.188),  was assigned atom type "N" (rec_index= 4, atom_type= 4).
Atom no. 2735, " HN " at (21.660, 21.718, 19.067),  was assigned atom type "HD" (rec_index= 3, atom_type= 3).
Atom no. 2736, " CA " at (21.870, 23.549, 17.968),  was assigned atom type "C" (rec_index= 1, atom_type= 1).
Atom no. 2737, " HA " at (20.971, 24.184, 17.792),  was assigned atom type "H" (rec_index= 2, atom_type= 2).
Atom no. 2738, " C  " at (22.778, 23.650, 16.739),  was assigned atom type "C" (rec_index= 1, atom_type= 1).
Atom no. 2739, " O  " at (22.666, 24.592, 15.957),  was assigned atom type "OA" (rec_index= 5, atom_type= 5).
Atom no. 2740, " CB " at (22.593, 24.073, 19.209),  was assigned atom type "C" (rec_index= 1, atom_type= 1).
Atom no. 2741, " HB1" at (23.390, 23.362, 19.529),  was assigned atom type "H" (rec_index= 2, atom_type= 2).
Atom no. 2742, " HB2" at (21.928, 24.022, 20.102),  was assigned atom type "H" (rec_index= 2, atom_type= 2).
Atom no. 2743, " CG " at (23.150, 25.451, 19.044),  was assigned atom type "A" (rec_index= 0, atom_type= 0).
Atom no. 2744, " CD2" at (22.582, 26.669, 19.207),  was assigned atom type "A" (rec_index= 0, atom_type= 0).
Atom no. 2745, " HD2" at (21.541, 26.871, 19.511),  was assigned atom type "H" (rec_index= 2, atom_type= 2).
Atom no. 2746, " ND1" at (24.453, 25.683, 18.664),  was assigned atom type "N" (rec_index= 4, atom_type= 4).
Atom no. 2747, " HD1" at (25.146, 24.962, 18.463),  was assigned atom type "HD" (rec_index= 3, atom_type= 3).
Atom no. 2748, " CE1" at (24.666, 26.984, 18.600),  was assigned atom type "A" (rec_index= 0, atom_type= 0).
Atom no. 2749, " HE1" at (25.617, 27.470, 18.324),  was assigned atom type "H" (rec_index= 2, atom_type= 2).
Atom no. 2750, " NE2" at (23.546, 27.605, 18.923),  was assigned atom type "N" (rec_index= 4, atom_type= 4).
Atom no. 2751, " HE2" at (23.418, 28.616, 18.956),  was assigned atom type "HD" (rec_index= 3, atom_type= 3).
Atom no. 2752, " N  " at (23.671, 22.677, 16.574),  was assigned atom type "N" (rec_index= 4, atom_type= 4).
Atom no. 2753, " HN " at (23.728, 21.929, 17.265),  was assigned atom type "HD" (rec_index= 3, atom_type= 3).
Atom no. 2754, " CA " at (24.571, 22.659, 15.423),  was assigned atom type "C" (rec_index= 1, atom_type= 1).
Atom no. 2755, " HA " at (25.181, 23.592, 15.433),  was assigned atom type "H" (rec_index= 2, atom_type= 2).
Atom no. 2756, " C  " at (23.778, 22.611, 14.129),  was assigned atom type "C" (rec_index= 1, atom_type= 1).
Atom no. 2757, " O  " at (23.979, 23.435, 13.243),  was assigned atom type "OA" (rec_index= 5, atom_type= 5).
Atom no. 2758, " CB " at (25.513, 21.459, 15.483),  was assigned atom type "C" (rec_index= 1, atom_type= 1).
Atom no. 2759, " HB1" at (25.899, 21.243, 14.459),  was assigned atom type "H" (rec_index= 2, atom_type= 2).
Atom no. 2760, " HB2" at (24.920, 20.536, 15.683),  was assigned atom type "H" (rec_index= 2, atom_type= 2).
Atom no. 2761, " CG " at (26.681, 21.526, 16.456),  was assigned atom type "C" (rec_index= 1, atom_type= 1).
Atom no. 2762, " HG " at (26.285, 21.809, 17.459),  was assigned atom type "H" (rec_index= 2, atom_type= 2).
Atom no. 2763, " CD1" at (27.345, 20.158, 16.571),  was assigned atom type "C" (rec_index= 1, atom_type= 1).
Atom no. 2764, "1HD1" at (28.201, 20.207, 17.284),  was assigned atom type "H" (rec_index= 2, atom_type= 2).
Atom no. 2765, "2HD1" at (27.652, 19.758, 15.577),  was assigned atom type "H" (rec_index= 2, atom_type= 2).
Atom no. 2766, "3HD1" at (26.615, 19.362, 16.849),  was assigned atom type "H" (rec_index= 2, atom_type= 2).
Atom no. 2767, " CD2" at (27.678, 22.607, 16.007),  was assigned atom type "C" (rec_index= 1, atom_type= 1).
Atom no. 2768, "1HD2" at (28.534, 22.656, 16.720),  was assigned atom type "H" (rec_index= 2, atom_type= 2).
Atom no. 2769, "2HD2" at (27.187, 23.599, 15.874),  was assigned atom type "H" (rec_index= 2, atom_type= 2).
Atom no. 2770, "3HD2" at (28.018, 22.452, 14.956),  was assigned atom type "H" (rec_index= 2, atom_type= 2).
Atom no. 2771, " N  " at (22.862, 21.651, 14.039),  was assigned atom type "N" (rec_index= 4, atom_type= 4).
Atom no. 2772, " HN " at (22.735, 21.017, 14.828),  was assigned atom type "HD" (rec_index= 3, atom_type= 3).
Atom no. 2773, " CA " at (22.033, 21.473, 12.852),  was assigned atom type "C" (rec_index= 1, atom_type= 1).
Atom no. 2774, " HA " at (22.715, 21.303, 11.986),  was assigned atom type "H" (rec_index= 2, atom_type= 2).
Atom no. 2775, " C  " at (21.183, 22.714, 12.539),  was assigned atom type "C" (rec_index= 1, atom_type= 1).
Atom no. 2776, " O  " at (21.071, 23.112, 11.377),  was assigned atom type "OA" (rec_index= 5, atom_type= 5).
Atom no. 2777, " CB " at (21.158, 20.226, 13.006),  was assigned atom type "C" (rec_index= 1, atom_type= 1).
Atom no. 2778, " HB1" at (20.505, 20.305, 13.906),  was assigned atom type "H" (rec_index= 2, atom_type= 2).
Atom no. 2779, " HB2" at (20.373, 20.189, 12.215),  was assigned atom type "H" (rec_index= 2, atom_type= 2).
Atom no. 2780, " CG " at (21.970, 18.931, 13.031),  was assigned atom type "C" (rec_index= 1, atom_type= 1).
Atom no. 2781, " HG1" at (22.351, 18.686, 12.012),  was assigned atom type "H" (rec_index= 2, atom_type= 2).
Atom no. 2782, " HG2" at (22.939, 19.084, 13.561),  was assigned atom type "H" (rec_index= 2, atom_type= 2).
Atom no. 2783, " SD " at (21.079, 17.536, 13.728),  was assigned atom type "SA" (rec_index= 6, atom_type= 6).
Atom no. 2784, " CE " at (22.469, 16.556, 14.305),  was assigned atom type "C" (rec_index= 1, atom_type= 1).
Atom no. 2785, " HE1" at (21.916, 15.690, 14.738),  was assigned atom type "H" (rec_index= 2, atom_type= 2).
Atom no. 2786, " HE2" at (23.182, 17.073, 14.989),  was assigned atom type "H" (rec_index= 2, atom_type= 2).
Atom no. 2787, " HE3" at (23.245, 16.310, 13.543),  was assigned atom type "H" (rec_index= 2, atom_type= 2).
Atom no. 2788, " N  " at (20.611, 23.330, 13.573),  was assigned atom type "N" (rec_index= 4, atom_type= 4).
Atom no. 2789, " HN " at (20.674, 22.904, 14.498),  was assigned atom type "HD" (rec_index= 3, atom_type= 3).
Atom no. 2790, " CA " at (19.891, 24.607, 13.423),  was assigned atom type "C" (rec_index= 1, atom_type= 1).
Atom no. 2791, " HA " at (19.077, 24.471, 12.673),  was assigned atom type "H" (rec_index= 2, atom_type= 2).
Atom no. 2792, " C  " at (20.843, 25.684, 12.919),  was assigned atom type "C" (rec_index= 1, atom_type= 1).
Atom no. 2793, " O  " at (20.540, 26.417, 11.975),  was assigned atom type "OA" (rec_index= 5, atom_type= 5).
Atom no. 2794, " CB " at (19.269, 25.037, 14.746),  was assigned atom type "C" (rec_index= 1, atom_type= 1).
Atom no. 2795, " HB1" at (18.724, 26.003, 14.633),  was assigned atom type "H" (rec_index= 2, atom_type= 2).
Atom no. 2796, " HB2" at (20.027, 25.085, 15.562),  was assigned atom type "H" (rec_index= 2, atom_type= 2).
Atom no. 2797, " HB3" at (18.614, 24.242, 15.171),  was assigned atom type "H" (rec_index= 2, atom_type= 2).
Atom no. 2798, " N  " at (22.011, 25.764, 13.541),  was assigned atom type "N" (rec_index= 4, atom_type= 4).
Atom no. 2799, " HN " at (22.195, 25.153, 14.337),  was assigned atom type "HD" (rec_index= 3, atom_type= 3).
Atom no. 2800, " CA " at (23.040, 26.706, 13.114),  was assigned atom type "C" (rec_index= 1, atom_type= 1).
Atom no. 2801, " HA " at (22.602, 27.731, 13.149),  was assigned atom type "H" (rec_index= 2, atom_type= 2).
Atom no. 2802, " C  " at (23.490, 26.433, 11.663),  was assigned atom type "C" (rec_index= 1, atom_type= 1).
Atom no. 2803, " O  " at (23.927, 27.349, 10.970),  was assigned atom type "OA" (rec_index= 5, atom_type= 5).
Atom no. 2804, " CB " at (24.212, 26.662, 14.101),  was assigned atom type "C" (rec_index= 1, atom_type= 1).
Atom no. 2805, " HB1" at (24.679, 25.649, 14.090),  was assigned atom type "H" (rec_index= 2, atom_type= 2).
Atom no. 2806, " HB2" at (23.828, 26.694, 15.147),  was assigned atom type "H" (rec_index= 2, atom_type= 2).
Atom no. 2807, " CG " at (25.276, 27.721, 13.911),  was assigned atom type "C" (rec_index= 1, atom_type= 1).
Atom no. 2808, " HG1" at (24.832, 28.727, 13.727),  was assigned atom type "H" (rec_index= 2, atom_type= 2).
Atom no. 2809, " HG2" at (25.816, 27.598, 12.943),  was assigned atom type "H" (rec_index= 2, atom_type= 2).
Atom no. 2810, " CD " at (26.243, 27.733, 15.108),  was assigned atom type "C" (rec_index= 1, atom_type= 1).
Atom no. 2811, " HD1" at (26.062, 28.618, 15.762),  was assigned atom type "H" (rec_index= 2, atom_type= 2).
Atom no. 2812, " HD2" at (25.996, 26.922, 15.832),  was assigned atom type "H" (rec_index= 2, atom_type= 2).
Atom no. 2813, " CE " at (27.702, 27.658, 14.678),  was assigned atom type "C" (rec_index= 1, atom_type= 1).
Atom no. 2814, " HE1" at (28.375, 28.137, 15.426),  was assigned atom type "H" (rec_index= 2, atom_type= 2).
Atom no. 2815, " HE2" at (27.909, 28.327, 13.810),  was assigned atom type "H" (rec_index= 2, atom_type= 2).
Atom no. 2816, " NZ " at (28.110, 26.247, 14.395),  was assigned atom type "N" (rec_index= 4, atom_type= 4).
Atom no. 2817, " HZ1" at (29.087, 26.197, 14.107),  was assigned atom type "HD" (rec_index= 3, atom_type= 3).
Atom no. 2818, " HZ2" at (27.494, 25.809, 13.710),  was assigned atom type "HD" (rec_index= 3, atom_type= 3).
Atom no. 2819, " HZ3" at (27.921, 25.635, 15.189),  was assigned atom type "HD" (rec_index= 3, atom_type= 3).
Atom no. 2820, " N  " at (23.352, 25.189, 11.201),  was assigned atom type "N" (rec_index= 4, atom_type= 4).
Atom no. 2821, " HN " at (23.029, 24.461, 11.838),  was assigned atom type "HD" (rec_index= 3, atom_type= 3).
Atom no. 2822, " CA " at (23.650, 24.829, 9.803),  was assigned atom type "C" (rec_index= 1, atom_type= 1).
Atom no. 2823, " HA " at (24.486, 25.483, 9.461),  was assigned atom type "H" (rec_index= 2, atom_type= 2).
Atom no. 2824, " C  " at (22.482, 25.024, 8.822),  was assigned atom type "C" (rec_index= 1, atom_type= 1).
Atom no. 2825, " O  " at (22.621, 24.725, 7.638),  was assigned atom type "OA" (rec_index= 5, atom_type= 5).
Atom no. 2826, " CB " at (24.137, 23.391, 9.730),  was assigned atom type "C" (rec_index= 1, atom_type= 1).
Atom no. 2827, " HB1" at (24.984, 23.250, 10.441),  was assigned atom type "H" (rec_index= 2, atom_type= 2).
Atom no. 2828, " HB2" at (24.404, 23.089, 8.691),  was assigned atom type "H" (rec_index= 2, atom_type= 2).
Atom no. 2829, " HB3" at (23.315, 22.658, 9.902),  was assigned atom type "H" (rec_index= 2, atom_type= 2).
Atom no. 2830, " N  " at (21.335, 25.491, 9.304),  was assigned atom type "N" (rec_index= 4, atom_type= 4).
Atom no. 2831, " HN " at (21.235, 25.623, 10.310),  was assigned atom type "HD" (rec_index= 3, atom_type= 3).
Atom no. 2832, " CA " at (20.212, 25.820, 8.426),  was assigned atom type "C" (rec_index= 1, atom_type= 1).
Atom no. 2833, " HA1" at (19.630, 26.660, 8.873),  was assigned atom type "H" (rec_index= 2, atom_type= 2).
Atom no. 2834, " HA2" at (20.600, 26.303, 7.499),  was assigned atom type "H" (rec_index= 2, atom_type= 2).
Atom no. 2835, " C  " at (19.258, 24.694, 8.045),  was assigned atom type "C" (rec_index= 1, atom_type= 1).
Atom no. 2836, " O  " at (18.497, 24.832, 7.084),  was assigned atom type "OA" (rec_index= 5, atom_type= 5).
Atom no. 2837, " N  " at (19.282, 23.583, 8.781),  was assigned atom type "N" (rec_index= 4, atom_type= 4).
Atom no. 2838, " HN " at (20.004, 23.467, 9.493),  was assigned atom type "HD" (rec_index= 3, atom_type= 3).
Atom no. 2839, " CA " at (18.287, 22.525, 8.583),  was assigned atom type "C" (rec_index= 1, atom_type= 1).
Atom no. 2840, " HA " at (18.145, 22.361, 7.489),  was assigned atom type "H" (rec_index= 2, atom_type= 2).
Atom no. 2841, " C  " at (16.950, 22.937, 9.203),  was assigned atom type "C" (rec_index= 1, atom_type= 1).
Atom no. 2842, " O  " at (16.920, 23.711, 10.158),  was assigned atom type "OA" (rec_index= 5, atom_type= 5).
Atom no. 2843, " CB " at (18.745, 21.216, 9.227),  was assigned atom type "C" (rec_index= 1, atom_type= 1).
Atom no. 2844, " HB1" at (17.851, 20.583, 9.434),  was assigned atom type "H" (rec_index= 2, atom_type= 2).
Atom no. 2845, " HB2" at (19.103, 21.428, 10.261),  was assigned atom type "H" (rec_index= 2, atom_type= 2).
Atom no. 2846, " CG " at (19.794, 20.372, 8.501),  was assigned atom type "C" (rec_index= 1, atom_type= 1).
Atom no. 2847, " HG " at (19.333, 19.965, 7.571),  was assigned atom type "H" (rec_index= 2, atom_type= 2).
Atom no. 2848, " CD1" at (21.017, 21.195, 8.109),  was assigned atom type "C" (rec_index= 1, atom_type= 1).
Atom no. 2849, "1HD1" at (20.728, 22.052, 7.457),  was assigned atom type "H" (rec_index= 2, atom_type= 2).
Atom no. 2850, "2HD1" at (21.803, 20.563, 7.634),  was assigned atom type "H" (rec_index= 2, atom_type= 2).
Atom no. 2851, "3HD1" at (21.590, 21.533, 9.004),  was assigned atom type "H" (rec_index= 2, atom_type= 2).
Atom no. 2852, " CD2" at (20.188, 19.204, 9.389),  was assigned atom type "C" (rec_index= 1, atom_type= 1).
Atom no. 2853, "1HD2" at (19.294, 18.602, 9.676),  was assigned atom type "H" (rec_index= 2, atom_type= 2).
Atom no. 2854, "2HD2" at (20.761, 19.542, 10.284),  was assigned atom type "H" (rec_index= 2, atom_type= 2).
Atom no. 2855, "3HD2" at (20.974, 18.572, 8.914),  was assigned atom type "H" (rec_index= 2, atom_type= 2).
Atom no. 2856, " N  " at (15.848, 22.411, 8.676),  was assigned atom type "N" (rec_index= 4, atom_type= 4).
Atom no. 2857, " HN " at (15.914, 21.868, 7.815),  was assigned atom type "HD" (rec_index= 3, atom_type= 3).
Atom no. 2858, " CA " at (14.539, 22.599, 9.313),  was assigned atom type "C" (rec_index= 1, atom_type= 1).
Atom no. 2859, " HA " at (14.404, 23.679, 9.555),  was assigned atom type "H" (rec_index= 2, atom_type= 2).
Atom no. 2860, " C  " at (14.478, 21.789, 10.604),  was assigned atom type "C" (rec_index= 1, atom_type= 1).
Atom no. 2861, " O  " at (15.343, 20.967, 10.859),  was assigned atom type "OA" (rec_index= 5, atom_type= 5).
Atom no. 2862, " CB " at (13.392, 22.143, 8.409),  was assigned atom type "C" (rec_index= 1, atom_type= 1).
Atom no. 2863, " HB " at (12.425, 22.342, 8.927),  was assigned atom type "H" (rec_index= 2, atom_type= 2).
Atom no. 2864, " CG2" at (13.407, 22.910, 7.075),  was assigned atom type "C" (rec_index= 1, atom_type= 1).
Atom no. 2865, "1HG2" at (13.318, 24.006, 7.263),  was assigned atom type "H" (rec_index= 2, atom_type= 2).
Atom no. 2866, "2HG2" at (12.623, 22.542, 6.373),  was assigned atom type "H" (rec_index= 2, atom_type= 2).
Atom no. 2867, "3HG2" at (14.305, 22.663, 6.461),  was assigned atom type "H" (rec_index= 2, atom_type= 2).
Atom no. 2868, " OG1" at (13.506, 20.736, 8.168),  was assigned atom type "OA" (rec_index= 5, atom_type= 5).
Atom no. 2869, " HG1" at (13.497, 20.262, 8.992),  was assigned atom type "HD" (rec_index= 3, atom_type= 3).
Atom no. 2870, " N  " at (13.457, 22.023, 11.418),  was assigned atom type "N" (rec_index= 4, atom_type= 4).
Atom no. 2871, " HN " at (12.787, 22.756, 11.183),  was assigned atom type "HD" (rec_index= 3, atom_type= 3).
Atom no. 2872, " CA " at (13.275, 21.251, 12.643),  was assigned atom type "C" (rec_index= 1, atom_type= 1).
Atom no. 2873, " HA " at (14.194, 21.365, 13.264),  was assigned atom type "H" (rec_index= 2, atom_type= 2).
Atom no. 2874, " C  " at (13.096, 19.767, 12.329),  was assigned atom type "C" (rec_index= 1, atom_type= 1).
Atom no. 2875, " O  " at (13.675, 18.909, 13.003),  was assigned atom type "OA" (rec_index= 5, atom_type= 5).
Atom no. 2876, " CB " at (12.078, 21.765, 13.462),  was assigned atom type "C" (rec_index= 1, atom_type= 1).
Atom no. 2877, " HB1" at (11.499, 20.901, 13.864),  was assigned atom type "H" (rec_index= 2, atom_type= 2).
Atom no. 2878, " HB2" at (11.321, 22.216, 12.779),  was assigned atom type "H" (rec_index= 2, atom_type= 2).
Atom no. 2879, " CG " at (12.399, 22.744, 14.595),  was assigned atom type "C" (rec_index= 1, atom_type= 1).
Atom no. 2880, " HG " at (12.950, 23.610, 14.158),  was assigned atom type "H" (rec_index= 2, atom_type= 2).
Atom no. 2881, " CD1" at (11.112, 23.271, 15.226),  was assigned atom type "C" (rec_index= 1, atom_type= 1).
Atom no. 2882, "1HD1" at (11.346, 23.984, 16.051),  was assigned atom type "H" (rec_index= 2, atom_type= 2).
Atom no. 2883, "2HD1" at (10.449, 22.443, 15.569),  was assigned atom type "H" (rec_index= 2, atom_type= 2).
Atom no. 2884, "3HD1" at (10.433, 23.724, 14.466),  was assigned atom type "H" (rec_index= 2, atom_type= 2).
Atom no. 2885, " CD2" at (13.292, 22.099, 15.652),  was assigned atom type "C" (rec_index= 1, atom_type= 1).
Atom no. 2886, "1HD2" at (13.526, 22.812, 16.477),  was assigned atom type "H" (rec_index= 2, atom_type= 2).
Atom no. 2887, "2HD2" at (14.220, 21.678, 15.201),  was assigned atom type "H" (rec_index= 2, atom_type= 2).
Atom no. 2888, "3HD2" at (12.846, 21.154, 16.042),  was assigned atom type "H" (rec_index= 2, atom_type= 2).
Atom no. 2889, " N  " at (12.282, 19.471, 11.319),  was assigned atom type "N" (rec_index= 4, atom_type= 4).
Atom no. 2890, " HN " at (11.782, 20.223, 10.844),  was assigned atom type "HD" (rec_index= 3, atom_type= 3).
Atom no. 2891, " CA " at (12.089, 18.097, 10.876),  was assigned atom type "C" (rec_index= 1, atom_type= 1).
Atom no. 2892, " HA " at (11.654, 17.511, 11.719),  was assigned atom type "H" (rec_index= 2, atom_type= 2).
Atom no. 2893, " C  " at (13.420, 17.462, 10.480),  was assigned atom type "C" (rec_index= 1, atom_type= 1).
Atom no. 2894, " O  " at (13.723, 16.349, 10.897),  was assigned atom type "OA" (rec_index= 5, atom_type= 5).
Atom no. 2895, " CB " at (11.126, 18.031, 9.693),  was assigned atom type "C" (rec_index= 1, atom_type= 1).
Atom no. 2896, " HB1" at (10.132, 18.457, 9.965),  was assigned atom type "H" (rec_index= 2, atom_type= 2).
Atom no. 2897, " HB2" at (11.423, 18.754, 8.898),  was assigned atom type "H" (rec_index= 2, atom_type= 2).
Atom no. 2898, " CG " at (10.977, 16.627, 9.122),  was assigned atom type "C" (rec_index= 1, atom_type= 1).
Atom no. 2899, " HG1" at (10.919, 15.869, 9.938),  was assigned atom type "H" (rec_index= 2, atom_type= 2).
Atom no. 2900, " HG2" at (11.921, 16.295, 8.631),  was assigned atom type "H" (rec_index= 2, atom_type= 2).
Atom no. 2901, " CD " at (9.807, 16.495, 8.182),  was assigned atom type "C" (rec_index= 1, atom_type= 1).
Atom no. 2902, " NE2" at (8.815, 15.709, 8.576),  was assigned atom type "N" (rec_index= 4, atom_type= 4).
Atom no. 2903, "1HE2" at (8.821, 15.222, 9.472),  was assigned atom type "HD" (rec_index= 3, atom_type= 3).
Atom no. 2904, "2HE2" at (8.023, 15.620, 7.940),  was assigned atom type "HD" (rec_index= 3, atom_type= 3).
Atom no. 2905, " OE1" at (9.800, 17.080, 7.105),  was assigned atom type "OA" (rec_index= 5, atom_type= 5).
Atom no. 2906, " N  " at (14.186, 18.174, 9.654),  was assigned atom type "N" (rec_index= 4, atom_type= 4).
Atom no. 2907, " HN " at (13.832, 19.065, 9.305),  was assigned atom type "HD" (rec_index= 3, atom_type= 3).
Atom no. 2908, " CA " at (15.507, 17.734, 9.229),  was assigned atom type "C" (rec_index= 1, atom_type= 1).
Atom no. 2909, " HA " at (15.401, 16.773, 8.674),  was assigned atom type "H" (rec_index= 2, atom_type= 2).
Atom no. 2910, " C  " at (16.435, 17.510, 10.417),  was assigned atom type "C" (rec_index= 1, atom_type= 1).
Atom no. 2911, " O  " at (17.221, 16.566, 10.426),  was assigned atom type "OA" (rec_index= 5, atom_type= 5).
Atom no. 2912, " CB " at (16.142, 18.766, 8.301),  was assigned atom type "C" (rec_index= 1, atom_type= 1).
Atom no. 2913, " HB1" at (17.249, 18.778, 8.432),  was assigned atom type "H" (rec_index= 2, atom_type= 2).
Atom no. 2914, " HB2" at (15.898, 19.799, 8.643),  was assigned atom type "H" (rec_index= 2, atom_type= 2).
Atom no. 2915, " CG " at (15.786, 18.597, 6.843),  was assigned atom type "C" (rec_index= 1, atom_type= 1).
Atom no. 2916, " HG1" at (16.229, 17.661, 6.428),  was assigned atom type "H" (rec_index= 2, atom_type= 2).
Atom no. 2917, " HG2" at (14.705, 18.354, 6.720),  was assigned atom type "H" (rec_index= 2, atom_type= 2).
Atom no. 2918, " CD " at (16.173, 19.802, 6.004),  was assigned atom type "C" (rec_index= 1, atom_type= 1).
Atom no. 2919, " NE2" at (16.165, 19.635, 4.690),  was assigned atom type "N" (rec_index= 4, atom_type= 4).
Atom no. 2920, "1HE2" at (16.425, 20.444, 4.126),  was assigned atom type "HD" (rec_index= 3, atom_type= 3).
Atom no. 2921, "2HE2" at (15.925, 18.746, 4.251),  was assigned atom type "HD" (rec_index= 3, atom_type= 3).
Atom no. 2922, " OE1" at (16.462, 20.872, 6.532),  was assigned atom type "OA" (rec_index= 5, atom_type= 5).
Atom no. 2923, " N  " at (16.360, 18.407, 11.395),  was assigned atom type "N" (rec_index= 4, atom_type= 4).
Atom no. 2924, " HN " at (15.708, 19.186, 11.304),  was assigned atom type "HD" (rec_index= 3, atom_type= 3).
Atom no. 2925, " CA " at (17.178, 18.309, 12.588),  was assigned atom type "C" (rec_index= 1, atom_type= 1).
Atom no. 2926, " HA " at (18.253, 18.305, 12.291),  was assigned atom type "H" (rec_index= 2, atom_type= 2).
Atom no. 2927, " C  " at (16.859, 17.000, 13.313),  was assigned atom type "C" (rec_index= 1, atom_type= 1).
Atom no. 2928, " O  " at (17.752, 16.184, 13.566),  was assigned atom type "OA" (rec_index= 5, atom_type= 5).
Atom no. 2929, " CB " at (16.921, 19.507, 13.508),  was assigned atom type "C" (rec_index= 1, atom_type= 1).
Atom no. 2930, " HB1" at (17.275, 19.285, 14.542),  was assigned atom type "H" (rec_index= 2, atom_type= 2).
Atom no. 2931, " HB2" at (15.829, 19.621, 13.700),  was assigned atom type "H" (rec_index= 2, atom_type= 2).
Atom no. 2932, " CG " at (17.512, 20.819, 13.016),  was assigned atom type "C" (rec_index= 1, atom_type= 1).
Atom no. 2933, " HG1" at (18.620, 20.831, 13.138),  was assigned atom type "H" (rec_index= 2, atom_type= 2).
Atom no. 2934, " HG2" at (17.453, 20.894, 11.905),  was assigned atom type "H" (rec_index= 2, atom_type= 2).
Atom no. 2935, " CD " at (16.875, 22.030, 13.681),  was assigned atom type "C" (rec_index= 1, atom_type= 1).
Atom no. 2936, " NE2" at (16.507, 23.023, 12.881),  was assigned atom type "N" (rec_index= 4, atom_type= 4).
Atom no. 2937, "1HE2" at (16.080, 23.835, 13.327),  was assigned atom type "HD" (rec_index= 3, atom_type= 3).
Atom no. 2938, "2HE2" at (16.649, 22.996, 11.871),  was assigned atom type "HD" (rec_index= 3, atom_type= 3).
Atom no. 2939, " OE1" at (16.704, 22.062, 14.896),  was assigned atom type "OA" (rec_index= 5, atom_type= 5).
Atom no. 2940, " N  " at (15.577, 16.799, 13.621),  was assigned atom type "N" (rec_index= 4, atom_type= 4).
Atom no. 2941, " HN " at (14.893, 17.520, 13.391),  was assigned atom type "HD" (rec_index= 3, atom_type= 3).
Atom no. 2942, " CA " at (15.124, 15.575, 14.279),  was assigned atom type "C" (rec_index= 1, atom_type= 1).
Atom no. 2943, " HA " at (15.631, 15.510, 15.270),  was assigned atom type "H" (rec_index= 2, atom_type= 2).
Atom no. 2944, " C  " at (15.496, 14.323, 13.476),  was assigned atom type "C" (rec_index= 1, atom_type= 1).
Atom no. 2945, " O  " at (15.908, 13.305, 14.051),  was assigned atom type "OA" (rec_index= 5, atom_type= 5).
Atom no. 2946, " CB " at (13.607, 15.611, 14.526),  was assigned atom type "C" (rec_index= 1, atom_type= 1).
Atom no. 2947, " HB1" at (13.053, 15.653, 13.559),  was assigned atom type "H" (rec_index= 2, atom_type= 2).
Atom no. 2948, " HB2" at (13.248, 14.626, 14.905),  was assigned atom type "H" (rec_index= 2, atom_type= 2).
Atom no. 2949, " CG " at (13.168, 16.718, 15.434),  was assigned atom type "A" (rec_index= 0, atom_type= 0).
Atom no. 2950, " CD2" at (13.733, 17.232, 16.553),  was assigned atom type "A" (rec_index= 0, atom_type= 0).
Atom no. 2951, " HD2" at (14.670, 16.895, 17.028),  was assigned atom type "H" (rec_index= 2, atom_type= 2).
Atom no. 2952, " ND1" at (12.028, 17.461, 15.204),  was assigned atom type "N" (rec_index= 4, atom_type= 4).
Atom no. 2953, " HD1" at (11.385, 17.328, 14.424),  was assigned atom type "HD" (rec_index= 3, atom_type= 3).
Atom no. 2954, " CE1" at (11.901, 18.372, 16.154),  was assigned atom type "A" (rec_index= 0, atom_type= 0).
Atom no. 2955, " HE1" at (11.083, 19.107, 16.238),  was assigned atom type "H" (rec_index= 2, atom_type= 2).
Atom no. 2956, " NE2" at (12.921, 18.252, 16.986),  was assigned atom type "N" (rec_index= 4, atom_type= 4).
Atom no. 2957, " HE2" at (13.080, 18.824, 17.815),  was assigned atom type "HD" (rec_index= 3, atom_type= 3).
Atom no. 2958, " N  " at (15.360, 14.397, 12.158),  was assigned atom type "N" (rec_index= 4, atom_type= 4).
Atom no. 2959, " HN " at (14.996, 15.252, 11.737),  was assigned atom type "HD" (rec_index= 3, atom_type= 3).
Atom no. 2960, " CA " at (15.724, 13.272, 11.301),  was assigned atom type "C" (rec_index= 1, atom_type= 1).
Atom no. 2961, " HA " at (15.191, 12.368, 11.678),  was assigned atom type "H" (rec_index= 2, atom_type= 2).
Atom no. 2962, " C  " at (17.224, 12.983, 11.339),  was assigned atom type "C" (rec_index= 1, atom_type= 1).
Atom no. 2963, " O  " at (17.637, 11.820, 11.447),  was assigned atom type "OA" (rec_index= 5, atom_type= 5).
Atom no. 2964, " CB " at (15.275, 13.516, 9.862),  was assigned atom type "C" (rec_index= 1, atom_type= 1).
Atom no. 2965, " HB1" at (15.584, 14.530, 9.515),  was assigned atom type "H" (rec_index= 2, atom_type= 2).
Atom no. 2966, " HB2" at (15.864, 12.892, 9.150),  was assigned atom type "H" (rec_index= 2, atom_type= 2).
Atom no. 2967, " CG " at (13.791, 13.307, 9.662),  was assigned atom type "C" (rec_index= 1, atom_type= 1).
Atom no. 2968, " HG1" at (13.503, 12.254, 9.888),  was assigned atom type "H" (rec_index= 2, atom_type= 2).
Atom no. 2969, " HG2" at (13.204, 13.830, 10.453),  was assigned atom type "H" (rec_index= 2, atom_type= 2).
Atom no. 2970, " CD " at (13.321, 13.712, 8.284),  was assigned atom type "C" (rec_index= 1, atom_type= 1).
Atom no. 2971, " NE2" at (12.016, 13.641, 8.064),  was assigned atom type "N" (rec_index= 4, atom_type= 4).
Atom no. 2972, "1HE2" at (11.352, 13.335, 8.775),  was assigned atom type "HD" (rec_index= 3, atom_type= 3).
Atom no. 2973, "2HE2" at (11.699, 13.914, 7.134),  was assigned atom type "HD" (rec_index= 3, atom_type= 3).
Atom no. 2974, " OE1" at (14.123, 14.082, 7.425),  was assigned atom type "OA" (rec_index= 5, atom_type= 5).
Atom no. 2975, " N  " at (18.034, 14.037, 11.251),  was assigned atom type "N" (rec_index= 4, atom_type= 4).
Atom no. 2976, " HN " at (17.635, 14.973, 11.180),  was assigned atom type "HD" (rec_index= 3, atom_type= 3).
Atom no. 2977, " CA " at (19.482, 13.873, 11.254),  was assigned atom type "C" (rec_index= 1, atom_type= 1).
Atom no. 2978, " HA " at (19.747, 13.110, 10.486),  was assigned atom type "H" (rec_index= 2, atom_type= 2).
Atom no. 2979, " C  " at (19.967, 13.373, 12.607),  was assigned atom type "C" (rec_index= 1, atom_type= 1).
Atom no. 2980, " O  " at (20.831, 12.495, 12.674),  was assigned atom type "OA" (rec_index= 5, atom_type= 5).
Atom no. 2981, " CB " at (20.188, 15.178, 10.892),  was assigned atom type "C" (rec_index= 1, atom_type= 1).
Atom no. 2982, " HB1" at (19.698, 15.666, 10.017),  was assigned atom type "H" (rec_index= 2, atom_type= 2).
Atom no. 2983, " HB2" at (20.001, 15.959, 11.665),  was assigned atom type "H" (rec_index= 2, atom_type= 2).
Atom no. 2984, " CG " at (21.682, 15.001, 10.649),  was assigned atom type "C" (rec_index= 1, atom_type= 1).
Atom no. 2985, " HG1" at (22.207, 14.630, 11.560),  was assigned atom type "H" (rec_index= 2, atom_type= 2).
Atom no. 2986, " HG2" at (21.890, 14.140, 9.972),  was assigned atom type "H" (rec_index= 2, atom_type= 2).
Atom no. 2987, " CD " at (22.297, 16.278, 10.132),  was assigned atom type "C" (rec_index= 1, atom_type= 1).
Atom no. 2988, " HD1" at (21.803, 16.612, 9.190),  was assigned atom type "H" (rec_index= 2, atom_type= 2).
Atom no. 2989, " HD2" at (22.038, 17.145, 10.784),  was assigned atom type "H" (rec_index= 2, atom_type= 2).
Atom no. 2990, " NE " at (23.742, 16.159, 9.959),  was assigned atom type "N" (rec_index= 4, atom_type= 4).
Atom no. 2991, " HE " at (24.338, 16.475, 10.725),  was assigned atom type "HD" (rec_index= 3, atom_type= 3).
Atom no. 2992, " CZ " at (24.339, 15.668, 8.874),  was assigned atom type "C" (rec_index= 1, atom_type= 1).
Atom no. 2993, " NH1" at (23.622, 15.208, 7.855),  was assigned atom type "N" (rec_index= 4, atom_type= 4).
Atom no. 2994, "1HH1" at (24.079, 14.832, 7.024),  was assigned atom type "HD" (rec_index= 3, atom_type= 3).
Atom no. 2995, "2HH1" at (22.603, 15.247, 7.892),  was assigned atom type "HD" (rec_index= 3, atom_type= 3).
Atom no. 2996, " NH2" at (25.669, 15.617, 8.826),  was assigned atom type "N" (rec_index= 4, atom_type= 4).
Atom no. 2997, "1HH2" at (26.126, 15.241, 7.995),  was assigned atom type "HD" (rec_index= 3, atom_type= 3).
Atom no. 2998, "2HH2" at (26.220, 15.970, 9.609),  was assigned atom type "HD" (rec_index= 3, atom_type= 3).
Atom no. 2999, " N  " at (19.407, 13.933, 13.680),  was assigned atom type "N" (rec_index= 4, atom_type= 4).
Atom no. 3000, " HN " at (18.735, 14.690, 13.555),  was assigned atom type "HD" (rec_index= 3, atom_type= 3).
Atom no. 3001, " CA " at (19.735, 13.485, 15.030),  was assigned atom type "C" (rec_index= 1, atom_type= 1).
Atom no. 3002, " HA " at (20.816, 13.686, 15.216),  was assigned atom type "H" (rec_index= 2, atom_type= 2).
Atom no. 3003, " C  " at (19.499, 11.977, 15.131),  was assigned atom type "C" (rec_index= 1, atom_type= 1).
Atom no. 3004, " O  " at (20.375, 11.233, 15.580),  was assigned atom type "OA" (rec_index= 5, atom_type= 5).
Atom no. 3005, " CB " at (18.911, 14.245, 16.081),  was assigned atom type "C" (rec_index= 1, atom_type= 1).
Atom no. 3006, " HB1" at (17.832, 14.195, 15.806),  was assigned atom type "H" (rec_index= 2, atom_type= 2).
Atom no. 3007, " HB2" at (19.105, 15.338, 15.978),  was assigned atom type "H" (rec_index= 2, atom_type= 2).
Atom no. 3008, " CG " at (19.077, 13.838, 17.560),  was assigned atom type "C" (rec_index= 1, atom_type= 1).
Atom no. 3009, " HG " at (18.889, 12.742, 17.635),  was assigned atom type "H" (rec_index= 2, atom_type= 2).
Atom no. 3010, " CD1" at (20.505, 14.103, 18.046),  was assigned atom type "C" (rec_index= 1, atom_type= 1).
Atom no. 3011, "1HD1" at (20.625, 13.809, 19.115),  was assigned atom type "H" (rec_index= 2, atom_type= 2).
Atom no. 3012, "2HD1" at (20.808, 15.162, 17.875),  was assigned atom type "H" (rec_index= 2, atom_type= 2).
Atom no. 3013, "3HD1" at (21.260, 13.604, 17.395),  was assigned atom type "H" (rec_index= 2, atom_type= 2).
Atom no. 3014, " CD2" at (18.059, 14.550, 18.452),  was assigned atom type "C" (rec_index= 1, atom_type= 1).
Atom no. 3015, "1HD2" at (18.179, 14.256, 19.521),  was assigned atom type "H" (rec_index= 2, atom_type= 2).
Atom no. 3016, "2HD2" at (17.016, 14.382, 18.096),  was assigned atom type "H" (rec_index= 2, atom_type= 2).
Atom no. 3017, "3HD2" at (18.108, 15.657, 18.325),  was assigned atom type "H" (rec_index= 2, atom_type= 2).
Atom no. 3018, " N  " at (18.324, 11.532, 14.686),  was assigned atom type "N" (rec_index= 4, atom_type= 4).
Atom no. 3019, " HN " at (17.644, 12.202, 14.327),  was assigned atom type "HD" (rec_index= 3, atom_type= 3).
Atom no. 3020, " CA " at (17.982, 10.106, 14.698),  was assigned atom type "C" (rec_index= 1, atom_type= 1).
Atom no. 3021, " HA " at (18.044, 9.748, 15.752),  was assigned atom type "H" (rec_index= 2, atom_type= 2).
Atom no. 3022, " C  " at (18.965, 9.288, 13.866),  was assigned atom type "C" (rec_index= 1, atom_type= 1).
Atom no. 3023, " O  " at (19.445, 8.244, 14.317),  was assigned atom type "OA" (rec_index= 5, atom_type= 5).
Atom no. 3024, " CB " at (16.565, 9.883, 14.214),  was assigned atom type "C" (rec_index= 1, atom_type= 1).
Atom no. 3025, " HB1" at (16.305, 8.799, 14.223),  was assigned atom type "H" (rec_index= 2, atom_type= 2).
Atom no. 3026, " HB2" at (16.397, 10.337, 13.210),  was assigned atom type "H" (rec_index= 2, atom_type= 2).
Atom no. 3027, " HB3" at (15.831, 10.487, 14.798),  was assigned atom type "H" (rec_index= 2, atom_type= 2).
Atom no. 3028, " N  " at (19.260, 9.763, 12.655),  was assigned atom type "N" (rec_index= 4, atom_type= 4).
Atom no. 3029, " HN " at (18.850, 10.647, 12.354),  was assigned atom type "HD" (rec_index= 3, atom_type= 3).
Atom no. 3030, " CA " at (20.156, 9.048, 11.750),  was assigned atom type "C" (rec_index= 1, atom_type= 1).
Atom no. 3031, " HA " at (19.701, 8.055, 11.527),  was assigned atom type "H" (rec_index= 2, atom_type= 2).
Atom no. 3032, " C  " at (21.508, 8.812, 12.399),  was assigned atom type "C" (rec_index= 1, atom_type= 1).
Atom no. 3033, " O  " at (22.028, 7.705, 12.331),  was assigned atom type "OA" (rec_index= 5, atom_type= 5).
Atom no. 3034, " CB " at (20.335, 9.796, 10.428),  was assigned atom type "C" (rec_index= 1, atom_type= 1).
Atom no. 3035, " HB1" at (20.587, 10.865, 10.621),  was assigned atom type "H" (rec_index= 2, atom_type= 2).
Atom no. 3036, " HB2" at (21.271, 9.465, 9.921),  was assigned atom type "H" (rec_index= 2, atom_type= 2).
Atom no. 3037, " CG " at (19.148, 9.697, 9.465),  was assigned atom type "C" (rec_index= 1, atom_type= 1).
Atom no. 3038, " HG1" at (19.146, 8.717, 8.933),  was assigned atom type "H" (rec_index= 2, atom_type= 2).
Atom no. 3039, " HG2" at (18.187, 9.602, 10.023),  was assigned atom type "H" (rec_index= 2, atom_type= 2).
Atom no. 3040, " CD " at (19.093, 10.860, 8.473),  was assigned atom type "C" (rec_index= 1, atom_type= 1).
Atom no. 3041, " NE2" at (17.932, 11.084, 7.883),  was assigned atom type "N" (rec_index= 4, atom_type= 4).
Atom no. 3042, "1HE2" at (17.108, 10.511, 8.064),  was assigned atom type "HD" (rec_index= 3, atom_type= 3).
Atom no. 3043, "2HE2" at (17.895, 11.860, 7.221),  was assigned atom type "HD" (rec_index= 3, atom_type= 3).
Atom no. 3044, " OE1" at (20.087, 11.551, 8.255),  was assigned atom type "OA" (rec_index= 5, atom_type= 5).
Atom no. 3045, " N  " at (22.055, 9.837, 13.052),  was assigned atom type "N" (rec_index= 4, atom_type= 4).
Atom no. 3046, " HN " at (21.527, 10.705, 13.140),  was assigned atom type "HD" (rec_index= 3, atom_type= 3).
Atom no. 3047, " CA " at (23.396, 9.755, 13.650),  was assigned atom type "C" (rec_index= 1, atom_type= 1).
Atom no. 3048, " HA " at (24.078, 9.300, 12.894),  was assigned atom type "H" (rec_index= 2, atom_type= 2).
Atom no. 3049, " C  " at (23.438, 8.878, 14.906),  was assigned atom type "C" (rec_index= 1, atom_type= 1).
Atom no. 3050, " O  " at (24.414, 8.151, 15.136),  was assigned atom type "OA" (rec_index= 5, atom_type= 5).
Atom no. 3051, " CB " at (23.933, 11.153, 13.983),  was assigned atom type "C" (rec_index= 1, atom_type= 1).
Atom no. 3052, " HB1" at (23.226, 11.660, 14.680),  was assigned atom type "H" (rec_index= 2, atom_type= 2).
Atom no. 3053, " HB2" at (24.835, 11.054, 14.631),  was assigned atom type "H" (rec_index= 2, atom_type= 2).
Atom no. 3054, " CG " at (24.254, 12.100, 12.809),  was assigned atom type "C" (rec_index= 1, atom_type= 1).
Atom no. 3055, " HG " at (23.360, 12.138, 12.144),  was assigned atom type "H" (rec_index= 2, atom_type= 2).
Atom no. 3056, " CD1" at (24.533, 13.512, 13.301),  was assigned atom type "C" (rec_index= 1, atom_type= 1).
Atom no. 3057, "1HD1" at (24.765, 14.197, 12.452),  was assigned atom type "H" (rec_index= 2, atom_type= 2).
Atom no. 3058, "2HD1" at (25.339, 13.526, 14.071),  was assigned atom type "H" (rec_index= 2, atom_type= 2).
Atom no. 3059, "3HD1" at (23.695, 13.902, 13.924),  was assigned atom type "H" (rec_index= 2, atom_type= 2).
Atom no. 3060, " CD2" at (25.432, 11.597, 11.985),  was assigned atom type "C" (rec_index= 1, atom_type= 1).
Atom no. 3061, "1HD2" at (25.664, 12.282, 11.136),  was assigned atom type "H" (rec_index= 2, atom_type= 2).
Atom no. 3062, "2HD2" at (25.264, 10.553, 11.631),  was assigned atom type "H" (rec_index= 2, atom_type= 2).
Atom no. 3063, "3HD2" at (26.329, 11.422, 12.623),  was assigned atom type "H" (rec_index= 2, atom_type= 2).
Atom no. 3064, " N  " at (22.394, 8.951, 15.724),  was assigned atom type "N" (rec_index= 4, atom_type= 4).
Atom no. 3065, " HN " at (21.631, 9.593, 15.509),  was assigned atom type "HD" (rec_index= 3, atom_type= 3).
Atom no. 3066, " CA " at (22.323, 8.125, 16.928),  was assigned atom type "C" (rec_index= 1, atom_type= 1).
Atom no. 3067, " HA " at (23.301, 8.216, 17.455),  was assigned atom type "H" (rec_index= 2, atom_type= 2).
Atom no. 3068, " C  " at (22.109, 6.644, 16.609),  was assigned atom type "C" (rec_index= 1, atom_type= 1).
Atom no. 3069, " O  " at (22.598, 5.798, 17.347),  was assigned atom type "OA" (rec_index= 5, atom_type= 5).
Atom no. 3070, " CB " at (21.237, 8.631, 17.883),  was assigned atom type "C" (rec_index= 1, atom_type= 1).
Atom no. 3071, " HB1" at (20.238, 8.609, 17.388),  was assigned atom type "H" (rec_index= 2, atom_type= 2).
Atom no. 3072, " HB2" at (21.058, 7.894, 18.700),  was assigned atom type "H" (rec_index= 2, atom_type= 2).
Atom no. 3073, " CG " at (21.521, 10.020, 18.463),  was assigned atom type "C" (rec_index= 1, atom_type= 1).
Atom no. 3074, " HG " at (21.575, 10.742, 17.615),  was assigned atom type "H" (rec_index= 2, atom_type= 2).
Atom no. 3075, " CD1" at (20.394, 10.467, 19.392),  was assigned atom type "C" (rec_index= 1, atom_type= 1).
Atom no. 3076, "1HD1" at (20.601, 11.478, 19.814),  was assigned atom type "H" (rec_index= 2, atom_type= 2).
Atom no. 3077, "2HD1" at (20.202, 9.718, 20.195),  was assigned atom type "H" (rec_index= 2, atom_type= 2).
Atom no. 3078, "3HD1" at (19.403, 10.429, 18.883),  was assigned atom type "H" (rec_index= 2, atom_type= 2).
Atom no. 3079, " CD2" at (22.865, 10.028, 19.173),  was assigned atom type "C" (rec_index= 1, atom_type= 1).
Atom no. 3080, "1HD2" at (23.072, 11.039, 19.595),  was assigned atom type "H" (rec_index= 2, atom_type= 2).
Atom no. 3081, "2HD2" at (23.689, 9.678, 18.509),  was assigned atom type "H" (rec_index= 2, atom_type= 2).
Atom no. 3082, "3HD2" at (22.930, 9.231, 19.950),  was assigned atom type "H" (rec_index= 2, atom_type= 2).
Atom no. 3083, " N  " at (21.393, 6.328, 15.528),  was assigned atom type "N" (rec_index= 4, atom_type= 4).
Atom no. 3084, " HN " at (20.947, 7.068, 14.985),  was assigned atom type "HD" (rec_index= 3, atom_type= 3).
Atom no. 3085, " CA " at (21.239, 4.927, 15.110),  was assigned atom type "C" (rec_index= 1, atom_type= 1).
Atom no. 3086, " HA " at (20.856, 4.354, 15.986),  was assigned atom type "H" (rec_index= 2, atom_type= 2).
Atom no. 3087, " C  " at (22.584, 4.314, 14.709),  was assigned atom type "C" (rec_index= 1, atom_type= 1).
Atom no. 3088, " O  " at (22.806, 3.122, 14.897),  was assigned atom type "OA" (rec_index= 5, atom_type= 5).
Atom no. 3089, " CB " at (20.219, 4.772, 13.972),  was assigned atom type "C" (rec_index= 1, atom_type= 1).
Atom no. 3090, " HB1" at (20.359, 3.793, 13.457),  was assigned atom type "H" (rec_index= 2, atom_type= 2).
Atom no. 3091, " HB2" at (20.465, 5.466, 13.135),  was assigned atom type "H" (rec_index= 2, atom_type= 2).
Atom no. 3092, " CG " at (18.758, 4.946, 14.396),  was assigned atom type "C" (rec_index= 1, atom_type= 1).
Atom no. 3093, " HG " at (18.642, 5.980, 14.797),  was assigned atom type "H" (rec_index= 2, atom_type= 2).
Atom no. 3094, " CD1" at (17.821, 4.805, 13.192),  was assigned atom type "C" (rec_index= 1, atom_type= 1).
Atom no. 3095, "1HD1" at (18.104, 5.517, 12.382),  was assigned atom type "H" (rec_index= 2, atom_type= 2).
Atom no. 3096, "2HD1" at (16.752, 4.920, 13.487),  was assigned atom type "H" (rec_index= 2, atom_type= 2).
Atom no. 3097, "3HD1" at (17.782, 3.754, 12.822),  was assigned atom type "H" (rec_index= 2, atom_type= 2).
Atom no. 3098, " CD2" at (18.367, 3.961, 15.517),  was assigned atom type "C" (rec_index= 1, atom_type= 1).
Atom no. 3099, "1HD2" at (19.049, 4.064, 16.393),  was assigned atom type "H" (rec_index= 2, atom_type= 2).
Atom no. 3100, "2HD2" at (18.328, 2.910, 15.147),  was assigned atom type "H" (rec_index= 2, atom_type= 2).
Atom no. 3101, "3HD2" at (17.298, 4.076, 15.812),  was assigned atom type "H" (rec_index= 2, atom_type= 2).
Atom no. 3102, " N  " at (23.480, 5.135, 14.177),  was assigned atom type "N" (rec_index= 4, atom_type= 4).
Atom no. 3103, " HN " at (23.232, 6.113, 14.030),  was assigned atom type "HD" (rec_index= 3, atom_type= 3).
Atom no. 3104, " CA " at (24.812, 4.674, 13.796),  was assigned atom type "C" (rec_index= 1, atom_type= 1).
Atom no. 3105, " HA " at (24.700, 3.794, 13.121),  was assigned atom type "H" (rec_index= 2, atom_type= 2).
Atom no. 3106, " C  " at (25.578, 4.235, 15.034),  was assigned atom type "C" (rec_index= 1, atom_type= 1).
Atom no. 3107, " O  " at (26.395, 3.324, 14.963),  was assigned atom type "OA" (rec_index= 5, atom_type= 5).
Atom no. 3108, " CB " at (25.595, 5.775, 13.039),  was assigned atom type "C" (rec_index= 1, atom_type= 1).
Atom no. 3109, " HB " at (25.586, 6.706, 13.653),  was assigned atom type "H" (rec_index= 2, atom_type= 2).
Atom no. 3110, " CG1" at (24.920, 6.068, 11.693),  was assigned atom type "C" (rec_index= 1, atom_type= 1).
Atom no. 3111, "1HG1" at (24.991, 5.187, 11.014),  was assigned atom type "H" (rec_index= 2, atom_type= 2).
Atom no. 3112, "2HG1" at (23.812, 6.122, 11.808),  was assigned atom type "H" (rec_index= 2, atom_type= 2).
Atom no. 3113, " CG2" at (27.057, 5.357, 12.797),  was assigned atom type "C" (rec_index= 1, atom_type= 1).
Atom no. 3114, "1HG2" at (27.548, 5.144, 13.775),  was assigned atom type "H" (rec_index= 2, atom_type= 2).
Atom no. 3115, "2HG2" at (27.618, 6.112, 12.199),  was assigned atom type "H" (rec_index= 2, atom_type= 2).
Atom no. 3116, "3HG2" at (27.139, 4.500, 12.088),  was assigned atom type "H" (rec_index= 2, atom_type= 2).
Atom no. 3117, " CD1" at (25.453, 7.314, 11.016),  was assigned atom type "C" (rec_index= 1, atom_type= 1).
Atom no. 3118, "1HD1" at (24.962, 7.527, 10.038),  was assigned atom type "H" (rec_index= 2, atom_type= 2).
Atom no. 3119, "2HD1" at (26.561, 7.260, 10.901),  was assigned atom type "H" (rec_index= 2, atom_type= 2).
Atom no. 3120, "3HD1" at (25.382, 8.195, 11.695),  was assigned atom type "H" (rec_index= 2, atom_type= 2).
Atom no. 3121, " N  " at (25.302, 4.876, 16.171),  was assigned atom type "N" (rec_index= 4, atom_type= 4).
Atom no. 3122, " HN " at (24.688, 5.690, 16.152),  was assigned atom type "HD" (rec_index= 3, atom_type= 3).
Atom no. 3123, " CA " at (25.865, 4.431, 17.440),  was assigned atom type "C" (rec_index= 1, atom_type= 1).
Atom no. 3124, " HA " at (26.974, 4.513, 17.358),  was assigned atom type "H" (rec_index= 2, atom_type= 2).
Atom no. 3125, " C  " at (25.540, 2.981, 17.732),  was assigned atom type "C" (rec_index= 1, atom_type= 1).
Atom no. 3126, " O  " at (26.399, 2.273, 18.222),  was assigned atom type "OA" (rec_index= 5, atom_type= 5).
Atom no. 3127, " CB " at (25.430, 5.315, 18.601),  was assigned atom type "C" (rec_index= 1, atom_type= 1).
Atom no. 3128, " HB1" at (25.703, 4.846, 19.575),  was assigned atom type "H" (rec_index= 2, atom_type= 2).
Atom no. 3129, " HB2" at (24.319, 5.316, 18.699),  was assigned atom type "H" (rec_index= 2, atom_type= 2).
Atom no. 3130, " CG " at (25.967, 6.750, 18.523),  was assigned atom type "C" (rec_index= 1, atom_type= 1).
Atom no. 3131, " HG " at (25.320, 7.319, 17.815),  was assigned atom type "H" (rec_index= 2, atom_type= 2).
Atom no. 3132, " CD1" at (25.849, 7.414, 19.907),  was assigned atom type "C" (rec_index= 1, atom_type= 1).
Atom no. 3133, "1HD1" at (24.802, 7.364, 20.287),  was assigned atom type "H" (rec_index= 2, atom_type= 2).
Atom no. 3134, "2HD1" at (26.232, 8.461, 19.894),  was assigned atom type "H" (rec_index= 2, atom_type= 2).
Atom no. 3135, "3HD1" at (26.572, 6.978, 20.635),  was assigned atom type "H" (rec_index= 2, atom_type= 2).
Atom no. 3136, " CD2" at (27.410, 6.819, 17.999),  was assigned atom type "C" (rec_index= 1, atom_type= 1).
Atom no. 3137, "1HD2" at (27.495, 6.338, 16.997),  was assigned atom type "H" (rec_index= 2, atom_type= 2).
Atom no. 3138, "2HD2" at (28.133, 6.383, 18.727),  was assigned atom type "H" (rec_index= 2, atom_type= 2).
Atom no. 3139, "3HD2" at (27.793, 7.866, 17.986),  was assigned atom type "H" (rec_index= 2, atom_type= 2).
Atom no. 3140, " N  " at (24.327, 2.526, 17.409),  was assigned atom type "N" (rec_index= 4, atom_type= 4).
Atom no. 3141, " HN " at (23.620, 3.177, 17.068),  was assigned atom type "HD" (rec_index= 3, atom_type= 3).
Atom no. 3142, " CA " at (23.997, 1.102, 17.538),  was assigned atom type "C" (rec_index= 1, atom_type= 1).
Atom no. 3143, " HA " at (24.105, 0.828, 18.613),  was assigned atom type "H" (rec_index= 2, atom_type= 2).
Atom no. 3144, " C  " at (24.947, 0.204, 16.733),  was assigned atom type "C" (rec_index= 1, atom_type= 1).
Atom no. 3145, " O  " at (25.354, -0.849, 17.220),  was assigned atom type "OA" (rec_index= 5, atom_type= 5).
Atom no. 3146, " CB " at (22.553, 0.813, 17.131),  was assigned atom type "C" (rec_index= 1, atom_type= 1).
Atom no. 3147, " HB1" at (22.235, 1.443, 16.268),  was assigned atom type "H" (rec_index= 2, atom_type= 2).
Atom no. 3148, " HB2" at (22.453, -0.190, 16.654),  was assigned atom type "H" (rec_index= 2, atom_type= 2).
Atom no. 3149, " OG " at (21.675, 0.957, 18.236),  was assigned atom type "OA" (rec_index= 5, atom_type= 5).
Atom no. 3150, " HG " at (20.777, 0.777, 17.983),  was assigned atom type "HD" (rec_index= 3, atom_type= 3).
Atom no. 3151, " N  " at (25.296, 0.608, 15.512),  was assigned atom type "N" (rec_index= 4, atom_type= 4).
Atom no. 3152, " HN " at (24.928, 1.485, 15.144),  was assigned atom type "HD" (rec_index= 3, atom_type= 3).
Atom no. 3153, " CA " at (26.203, -0.197, 14.696),  was assigned atom type "C" (rec_index= 1, atom_type= 1).
Atom no. 3154, " HA " at (25.865, -1.256, 14.787),  was assigned atom type "H" (rec_index= 2, atom_type= 2).
Atom no. 3155, " C  " at (27.646, -0.145, 15.214),  was assigned atom type "C" (rec_index= 1, atom_type= 1).
Atom no. 3156, " O  " at (28.374, -1.121, 15.141),  was assigned atom type "OA" (rec_index= 5, atom_type= 5).
Atom no. 3157, " CB " at (26.092, 0.178, 13.214),  was assigned atom type "C" (rec_index= 1, atom_type= 1).
Atom no. 3158, " HB1" at (26.948, -0.235, 12.631),  was assigned atom type "H" (rec_index= 2, atom_type= 2).
Atom no. 3159, " HB2" at (26.279, 1.267, 13.061),  was assigned atom type "H" (rec_index= 2, atom_type= 2).
Atom no. 3160, " CG " at (24.784, -0.232, 12.612),  was assigned atom type "A" (rec_index= 0, atom_type= 0).
Atom no. 3161, " CD2" at (23.596, 0.419, 12.530),  was assigned atom type "A" (rec_index= 0, atom_type= 0).
Atom no. 3162, " HD2" at (23.385, 1.444, 12.878),  was assigned atom type "H" (rec_index= 2, atom_type= 2).
Atom no. 3163, " ND1" at (24.569, -1.492, 12.086),  was assigned atom type "N" (rec_index= 4, atom_type= 4).
Atom no. 3164, " HD1" at (25.266, -2.234, 12.026),  was assigned atom type "HD" (rec_index= 3, atom_type= 3).
Atom no. 3165, " CE1" at (23.317, -1.583, 11.673),  was assigned atom type "A" (rec_index= 0, atom_type= 0).
Atom no. 3166, " HE1" at (22.859, -2.464, 11.193),  was assigned atom type "H" (rec_index= 2, atom_type= 2).
Atom no. 3167, " NE2" at (22.705, -0.439, 11.932),  was assigned atom type "N" (rec_index= 4, atom_type= 4).
Atom no. 3168, " HE2" at (21.729, -0.228, 11.722),  was assigned atom type "HD" (rec_index= 3, atom_type= 3).
Atom no. 3169, " N  " at (28.044, 0.981, 15.776),  was assigned atom type "N" (rec_index= 4, atom_type= 4).
Atom no. 3170, " HN " at (27.428, 1.794, 15.784),  was assigned atom type "HD" (rec_index= 3, atom_type= 3).
Atom no. 3171, " CA " at (29.362, 1.060, 16.384),  was assigned atom type "C" (rec_index= 1, atom_type= 1).
Atom no. 3172, " HA " at (30.097, 0.696, 15.628),  was assigned atom type "H" (rec_index= 2, atom_type= 2).
Atom no. 3173, " C  " at (29.443, 0.110, 17.593),  was assigned atom type "C" (rec_index= 1, atom_type= 1).
Atom no. 3174, " O  " at (30.446, -0.600, 17.762),  was assigned atom type "OA" (rec_index= 5, atom_type= 5).
Atom no. 3175, " CB " at (29.727, 2.488, 16.712),  was assigned atom type "C" (rec_index= 1, atom_type= 1).
Atom no. 3176, " HB " at (28.889, 2.960, 17.276),  was assigned atom type "H" (rec_index= 2, atom_type= 2).
Atom no. 3177, " CG1" at (29.939, 3.250, 15.389),  was assigned atom type "C" (rec_index= 1, atom_type= 1).
Atom no. 3178, "1HG1" at (30.879, 2.911, 14.894),  was assigned atom type "H" (rec_index= 2, atom_type= 2).
Atom no. 3179, "2HG1" at (29.192, 2.921, 14.630),  was assigned atom type "H" (rec_index= 2, atom_type= 2).
Atom no. 3180, " CG2" at (30.991, 2.532, 17.562),  was assigned atom type "C" (rec_index= 1, atom_type= 1).
Atom no. 3181, "1HG2" at (31.261, 3.586, 17.804),  was assigned atom type "H" (rec_index= 2, atom_type= 2).
Atom no. 3182, "2HG2" at (31.836, 1.988, 17.078),  was assigned atom type "H" (rec_index= 2, atom_type= 2).
Atom no. 3183, "3HG2" at (30.896, 1.907, 18.480),  was assigned atom type "H" (rec_index= 2, atom_type= 2).
Atom no. 3184, " CD1" at (29.928, 4.749, 15.516),  was assigned atom type "C" (rec_index= 1, atom_type= 1).
Atom no. 3185, "1HD1" at (30.081, 5.300, 14.559),  was assigned atom type "H" (rec_index= 2, atom_type= 2).
Atom no. 3186, "2HD1" at (30.675, 5.078, 16.275),  was assigned atom type "H" (rec_index= 2, atom_type= 2).
Atom no. 3187, "3HD1" at (28.988, 5.088, 16.011),  was assigned atom type "H" (rec_index= 2, atom_type= 2).
Atom no. 3188, " N  " at (28.370, 0.046, 18.380),  was assigned atom type "N" (rec_index= 4, atom_type= 4).
Atom no. 3189, " HN " at (27.570, 0.649, 18.188),  was assigned atom type "HD" (rec_index= 3, atom_type= 3).
Atom no. 3190, " CA " at (28.321, -0.872, 19.512),  was assigned atom type "C" (rec_index= 1, atom_type= 1).
Atom no. 3191, " HA " at (29.154, -0.627, 20.212),  was assigned atom type "H" (rec_index= 2, atom_type= 2).
Atom no. 3192, " C  " at (28.475, -2.308, 19.049),  was assigned atom type "C" (rec_index= 1, atom_type= 1).
Atom no. 3193, " O  " at (29.196, -3.095, 19.661),  was assigned atom type "OA" (rec_index= 5, atom_type= 5).
Atom no. 3194, " CB " at (26.994, -0.750, 20.261),  was assigned atom type "C" (rec_index= 1, atom_type= 1).
Atom no. 3195, " HB1" at (26.827, 0.301, 20.594),  was assigned atom type "H" (rec_index= 2, atom_type= 2).
Atom no. 3196, " HB2" at (26.136, -0.863, 19.558),  was assigned atom type "H" (rec_index= 2, atom_type= 2).
Atom no. 3197, " CG " at (26.854, -1.720, 21.445),  was assigned atom type "C" (rec_index= 1, atom_type= 1).
Atom no. 3198, " HG1" at (27.089, -2.771, 21.156),  was assigned atom type "H" (rec_index= 2, atom_type= 2).
Atom no. 3199, " HG2" at (25.790, -1.868, 21.742),  was assigned atom type "H" (rec_index= 2, atom_type= 2).
Atom no. 3200, " CD " at (27.706, -1.244, 22.601),  was assigned atom type "C" (rec_index= 1, atom_type= 1).
Atom no. 3201, " HD1" at (28.784, -1.155, 22.332),  was assigned atom type "H" (rec_index= 2, atom_type= 2).
Atom no. 3202, " HD2" at (27.813, -2.013, 23.401),  was assigned atom type "H" (rec_index= 2, atom_type= 2).
Atom no. 3203, " NE " at (27.146, 0.003, 23.093),  was assigned atom type "N" (rec_index= 4, atom_type= 4).
Atom no. 3204, " HE " at (27.301, 0.838, 22.528),  was assigned atom type "HD" (rec_index= 3, atom_type= 3).
Atom no. 3205, " CZ " at (26.450, 0.149, 24.215),  was assigned atom type "C" (rec_index= 1, atom_type= 1).
Atom no. 3206, " NH1" at (26.244, -0.862, 25.058),  was assigned atom type "N" (rec_index= 4, atom_type= 4).
Atom no. 3207, "1HH1" at (26.615, -1.786, 24.835),  was assigned atom type "HD" (rec_index= 3, atom_type= 3).
Atom no. 3208, "2HH1" at (25.710, -0.750, 25.920),  was assigned atom type "HD" (rec_index= 3, atom_type= 3).
Atom no. 3209, " NH2" at (25.970, 1.345, 24.504),  was assigned atom type "N" (rec_index= 4, atom_type= 4).
Atom no. 3210, "1HH2" at (26.128, 2.119, 23.859),  was assigned atom type "HD" (rec_index= 3, atom_type= 3).
Atom no. 3211, "2HH2" at (25.436, 1.457, 25.366),  was assigned atom type "HD" (rec_index= 3, atom_type= 3).
Atom no. 3212, " N  " at (27.743, -2.637, 17.990),  was assigned atom type "N" (rec_index= 4, atom_type= 4).
Atom no. 3213, " HN " at (27.124, -1.930, 17.593),  was assigned atom type "HD" (rec_index= 3, atom_type= 3).
Atom no. 3214, " CA " at (27.775, -3.954, 17.363),  was assigned atom type "C" (rec_index= 1, atom_type= 1).
Atom no. 3215, " HA " at (27.421, -4.705, 18.107),  was assigned atom type "H" (rec_index= 2, atom_type= 2).
Atom no. 3216, " C  " at (29.190, -4.345, 16.919),  was assigned atom type "C" (rec_index= 1, atom_type= 1).
Atom no. 3217, " O  " at (29.647, -5.441, 17.206),  was assigned atom type "OA" (rec_index= 5, atom_type= 5).
Atom no. 3218, " CB " at (26.812, -3.965, 16.173),  was assigned atom type "C" (rec_index= 1, atom_type= 1).
Atom no. 3219, " HB1" at (25.818, -3.557, 16.470),  was assigned atom type "H" (rec_index= 2, atom_type= 2).
Atom no. 3220, " HB2" at (27.112, -3.200, 15.419),  was assigned atom type "H" (rec_index= 2, atom_type= 2).
Atom no. 3221, " CG " at (26.658, -5.303, 15.529),  was assigned atom type "A" (rec_index= 0, atom_type= 0).
Atom no. 3222, " CD2" at (27.135, -5.791, 14.363),  was assigned atom type "A" (rec_index= 0, atom_type= 0).
Atom no. 3223, " HD2" at (27.765, -5.251, 13.636),  was assigned atom type "H" (rec_index= 2, atom_type= 2).
Atom no. 3224, " ND1" at (25.909, -6.311, 16.088),  was assigned atom type "N" (rec_index= 4, atom_type= 4).
Atom no. 3225, " HD1" at (25.404, -6.249, 16.972),  was assigned atom type "HD" (rec_index= 3, atom_type= 3).
Atom no. 3226, " CE1" at (25.945, -7.373, 15.303),  was assigned atom type "A" (rec_index= 0, atom_type= 0).
Atom no. 3227, " HE1" at (25.440, -8.335, 15.493),  was assigned atom type "H" (rec_index= 2, atom_type= 2).
Atom no. 3228, " NE2" at (26.689, -7.084, 14.252),  was assigned atom type "N" (rec_index= 4, atom_type= 4).
Atom no. 3229, " HE2" at (26.899, -7.719, 13.482),  was assigned atom type "HD" (rec_index= 3, atom_type= 3).
Atom no. 3230, " N  " at (29.878, -3.432, 16.246),  was assigned atom type "N" (rec_index= 4, atom_type= 4).
Atom no. 3231, " HN " at (29.446, -2.527, 16.059),  was assigned atom type "HD" (rec_index= 3, atom_type= 3).
Atom no. 3232, " CA " at (31.238, -3.681, 15.763),  was assigned atom type "C" (rec_index= 1, atom_type= 1).
Atom no. 3233, " HA " at (31.228, -4.613, 15.151),  was assigned atom type "H" (rec_index= 2, atom_type= 2).
Atom no. 3234, " C  " at (32.215, -3.879, 16.926),  was assigned atom type "C" (rec_index= 1, atom_type= 1).
Atom no. 3235, " O  " at (33.093, -4.733, 16.868),  was assigned atom type "OA" (rec_index= 5, atom_type= 5).
Atom no. 3236, " CB " at (31.714, -2.527, 14.875),  was assigned atom type "C" (rec_index= 1, atom_type= 1).
Atom no. 3237, " HB1" at (32.820, -2.570, 14.741),  was assigned atom type "H" (rec_index= 2, atom_type= 2).
Atom no. 3238, " HB2" at (31.625, -1.557, 15.417),  was assigned atom type "H" (rec_index= 2, atom_type= 2).
Atom no. 3239, " CG " at (31.014, -2.445, 13.514),  was assigned atom type "C" (rec_index= 1, atom_type= 1).
Atom no. 3240, " HG1" at (29.910, -2.357, 13.639),  was assigned atom type "H" (rec_index= 2, atom_type= 2).
Atom no. 3241, " HG2" at (31.060, -3.425, 12.983),  was assigned atom type "H" (rec_index= 2, atom_type= 2).
Atom no. 3242, " SD " at (31.658, -1.106, 12.463),  was assigned atom type "SA" (rec_index= 6, atom_type= 6).
Atom no. 3243, " CE " at (31.299, 0.341, 13.426),  was assigned atom type "C" (rec_index= 1, atom_type= 1).
Atom no. 3244, " HE1" at (31.694, 1.161, 12.782),  was assigned atom type "H" (rec_index= 2, atom_type= 2).
Atom no. 3245, " HE2" at (31.702, 0.325, 14.465),  was assigned atom type "H" (rec_index= 2, atom_type= 2).
Atom no. 3246, " HE3" at (30.231, 0.452, 13.726),  was assigned atom type "H" (rec_index= 2, atom_type= 2).
Atom no. 3247, " N  " at (32.052, -3.082, 17.972),  was assigned atom type "N" (rec_index= 4, atom_type= 4).
Atom no. 3248, " HN " at (31.318, -2.375, 17.939),  was assigned atom type "HD" (rec_index= 3, atom_type= 3).
Atom no. 3249, " CA " at (32.878, -3.176, 19.164),  was assigned atom type "C" (rec_index= 1, atom_type= 1).
Atom no. 3250, " HA " at (33.944, -3.043, 18.867),  was assigned atom type "H" (rec_index= 2, atom_type= 2).
Atom no. 3251, " C  " at (32.727, -4.542, 19.823),  was assigned atom type "C" (rec_index= 1, atom_type= 1).
Atom no. 3252, " O  " at (33.720, -5.155, 20.210),  was assigned atom type "OA" (rec_index= 5, atom_type= 5).
Atom no. 3253, " CB " at (32.507, -2.065, 20.152),  was assigned atom type "C" (rec_index= 1, atom_type= 1).
Atom no. 3254, " HB1" at (31.403, -1.989, 20.286),  was assigned atom type "H" (rec_index= 2, atom_type= 2).
Atom no. 3255, " HB2" at (32.698, -1.054, 19.721),  was assigned atom type "H" (rec_index= 2, atom_type= 2).
Atom no. 3256, " OG " at (33.169, -2.234, 21.391),  was assigned atom type "OA" (rec_index= 5, atom_type= 5).
Atom no. 3257, " HG " at (32.939, -1.545, 22.004),  was assigned atom type "HD" (rec_index= 3, atom_type= 3).
Atom no. 3258, " N  " at (31.488, -5.017, 19.931),  was assigned atom type "N" (rec_index= 4, atom_type= 4).
Atom no. 3259, " HN " at (30.705, -4.434, 19.635),  was assigned atom type "HD" (rec_index= 3, atom_type= 3).
Atom no. 3260, " CA " at (31.223, -6.345, 20.460),  was assigned atom type "C" (rec_index= 1, atom_type= 1).
Atom no. 3261, " HA " at (31.646, -6.394, 21.490),  was assigned atom type "H" (rec_index= 2, atom_type= 2).
Atom no. 3262, " C  " at (31.885, -7.445, 19.626),  was assigned atom type "C" (rec_index= 1, atom_type= 1).
Atom no. 3263, " O  " at (32.479, -8.362, 20.192),  was assigned atom type "OA" (rec_index= 5, atom_type= 5).
Atom no. 3264, " CB " at (29.716, -6.612, 20.556),  was assigned atom type "C" (rec_index= 1, atom_type= 1).
Atom no. 3265, " HB1" at (29.227, -6.482, 19.562),  was assigned atom type "H" (rec_index= 2, atom_type= 2).
Atom no. 3266, " HB2" at (29.516, -7.697, 20.720),  was assigned atom type "H" (rec_index= 2, atom_type= 2).
Atom no. 3267, " CG " at (29.015, -5.765, 21.620),  was assigned atom type "C" (rec_index= 1, atom_type= 1).
Atom no. 3268, " ND2" at (27.695, -5.642, 21.496),  was assigned atom type "N" (rec_index= 4, atom_type= 4).
Atom no. 3269, "1HD2" at (27.176, -6.067, 20.728),  was assigned atom type "HD" (rec_index= 3, atom_type= 3).
Atom no. 3270, "2HD2" at (27.228, -5.077, 22.205),  was assigned atom type "HD" (rec_index= 3, atom_type= 3).
Atom no. 3271, " OD1" at (29.641, -5.252, 22.547),  was assigned atom type "OA" (rec_index= 5, atom_type= 5).
Atom no. 3272, " N  " at (31.781, -7.362, 18.294),  was assigned atom type "N" (rec_index= 4, atom_type= 4).
Atom no. 3273, " HN " at (31.222, -6.616, 17.880),  was assigned atom type "HD" (rec_index= 3, atom_type= 3).
Atom no. 3274, " CA " at (32.459, -8.327, 17.420),  was assigned atom type "C" (rec_index= 1, atom_type= 1).
Atom no. 3275, " HA " at (32.192, -9.352, 17.768),  was assigned atom type "H" (rec_index= 2, atom_type= 2).
Atom no. 3276, " C  " at (33.980, -8.167, 17.540),  was assigned atom type "C" (rec_index= 1, atom_type= 1).
Atom no. 3277, " O  " at (34.716, -9.156, 17.561),  was assigned atom type "OA" (rec_index= 5, atom_type= 5).
Atom no. 3278, " CB " at (32.032, -8.199, 15.945),  was assigned atom type "C" (rec_index= 1, atom_type= 1).
Atom no. 3279, " HB1" at (32.564, -8.967, 15.337),  was assigned atom type "H" (rec_index= 2, atom_type= 2).
Atom no. 3280, " HB2" at (32.459, -7.263, 15.516),  was assigned atom type "H" (rec_index= 2, atom_type= 2).
Atom no. 3281, " CG " at (30.516, -8.261, 15.639),  was assigned atom type "C" (rec_index= 1, atom_type= 1).
Atom no. 3282, " HG1" at (30.341, -8.216, 14.539),  was assigned atom type "H" (rec_index= 2, atom_type= 2).
Atom no. 3283, " HG2" at (30.019, -7.313, 15.952),  was assigned atom type "H" (rec_index= 2, atom_type= 2).
Atom no. 3284, " CD " at (29.788, -9.468, 16.244),  was assigned atom type "C" (rec_index= 1, atom_type= 1).
Atom no. 3285, " HD1" at (30.023, -9.579, 17.328),  was assigned atom type "H" (rec_index= 2, atom_type= 2).
Atom no. 3286, " HD2" at (28.691, -9.282, 16.318),  was assigned atom type "H" (rec_index= 2, atom_type= 2).
Atom no. 3287, " CE " at (30.077, -10.749, 15.487),  was assigned atom type "C" (rec_index= 1, atom_type= 1).
Atom no. 3288, " HE1" at (29.722, -10.687, 14.432),  was assigned atom type "H" (rec_index= 2, atom_type= 2).
Atom no. 3289, " HE2" at (31.169, -10.871, 15.296),  was assigned atom type "H" (rec_index= 2, atom_type= 2).
Atom no. 3290, " NZ " at (29.510, -11.938, 16.182),  was assigned atom type "N" (rec_index= 4, atom_type= 4).
Atom no. 3291, " HZ1" at (29.704, -12.800, 15.673),  was assigned atom type "HD" (rec_index= 3, atom_type= 3).
Atom no. 3292, " HZ2" at (28.511, -11.826, 16.356),  was assigned atom type "HD" (rec_index= 3, atom_type= 3).
Atom no. 3293, " HZ3" at (29.835, -11.995, 17.147),  was assigned atom type "HD" (rec_index= 3, atom_type= 3).
Atom no. 3294, " N  " at (34.437, -6.920, 17.631),  was assigned atom type "N" (rec_index= 4, atom_type= 4).
Atom no. 3295, " HN " at (33.781, -6.146, 17.526),  was assigned atom type "HD" (rec_index= 3, atom_type= 3).
Atom no. 3296, " CA " at (35.843, -6.622, 17.876),  was assigned atom type "C" (rec_index= 1, atom_type= 1).
Atom no. 3297, " HA1" at (36.016, -5.521, 17.892),  was assigned atom type "H" (rec_index= 2, atom_type= 2).
Atom no. 3298, " HA2" at (36.464, -6.894, 16.991),  was assigned atom type "H" (rec_index= 2, atom_type= 2).
Atom no. 3299, " C  " at (36.392, -7.272, 19.140),  was assigned atom type "C" (rec_index= 1, atom_type= 1).
Atom no. 3300, " O  " at (37.461, -7.886, 19.114),  was assigned atom type "OA" (rec_index= 5, atom_type= 5).
Atom no. 3301, " N  " at (35.659, -7.144, 20.244),  was assigned atom type "N" (rec_index= 4, atom_type= 4).
Atom no. 3302, " HN " at (34.797, -6.600, 20.210),  was assigned atom type "HD" (rec_index= 3, atom_type= 3).
Atom no. 3303, " CA " at (36.063, -7.768, 21.507),  was assigned atom type "C" (rec_index= 1, atom_type= 1).
Atom no. 3304, " HA " at (37.070, -7.377, 21.785),  was assigned atom type "H" (rec_index= 2, atom_type= 2).
Atom no. 3305, " C  " at (36.159, -9.292, 21.366),  was assigned atom type "C" (rec_index= 1, atom_type= 1).
Atom no. 3306, " O  " at (37.132, -9.906, 21.815),  was assigned atom type "OA" (rec_index= 5, atom_type= 5).
Atom no. 3307, " CB " at (35.086, -7.425, 22.632),  was assigned atom type "C" (rec_index= 1, atom_type= 1).
Atom no. 3308, " HB1" at (34.078, -7.843, 22.403),  was assigned atom type "H" (rec_index= 2, atom_type= 2).
Atom no. 3309, " HB2" at (35.338, -8.009, 23.548),  was assigned atom type "H" (rec_index= 2, atom_type= 2).
Atom no. 3310, " CG " at (34.972, -5.956, 22.970),  was assigned atom type "C" (rec_index= 1, atom_type= 1).
Atom no. 3311, " HG1" at (34.076, -5.785, 23.611),  was assigned atom type "H" (rec_index= 2, atom_type= 2).
Atom no. 3312, " HG2" at (34.681, -5.381, 22.060),  was assigned atom type "H" (rec_index= 2, atom_type= 2).
Atom no. 3313, " SD " at (36.424, -5.198, 23.734),  was assigned atom type "SA" (rec_index= 6, atom_type= 6).
Atom no. 3314, " CE " at (35.681, -3.641, 24.243),  was assigned atom type "C" (rec_index= 1, atom_type= 1).
Atom no. 3315, " HE1" at (36.577, -3.173, 24.714),  was assigned atom type "H" (rec_index= 2, atom_type= 2).
Atom no. 3316, " HE2" at (34.767, -3.712, 24.878),  was assigned atom type "H" (rec_index= 2, atom_type= 2).
Atom no. 3317, " HE3" at (35.175, -3.049, 23.445),  was assigned atom type "H" (rec_index= 2, atom_type= 2).
Atom no. 3318, " N  " at (35.157, -9.898, 20.734),  was assigned atom type "N" (rec_index= 4, atom_type= 4).
Atom no. 3319, " HN " at (34.359, -9.345, 20.423),  was assigned atom type "HD" (rec_index= 3, atom_type= 3).
Atom no. 3320, " CA " at (35.171, -11.346, 20.473),  was assigned atom type "C" (rec_index= 1, atom_type= 1).
Atom no. 3321, " HA " at (35.154, -11.888, 21.447),  was assigned atom type "H" (rec_index= 2, atom_type= 2).
Atom no. 3322, " C  " at (36.427, -11.741, 19.711),  was assigned atom type "C" (rec_index= 1, atom_type= 1).
Atom no. 3323, " O  " at (37.108, -12.690, 20.073),  was assigned atom type "OA" (rec_index= 5, atom_type= 5).
Atom no. 3324, " CB " at (33.955, -11.771, 19.649),  was assigned atom type "C" (rec_index= 1, atom_type= 1).
Atom no. 3325, " HB1" at (33.917, -11.196, 18.695),  was assigned atom type "H" (rec_index= 2, atom_type= 2).
Atom no. 3326, " HB2" at (34.102, -12.801, 19.249),  was assigned atom type "H" (rec_index= 2, atom_type= 2).
Atom no. 3327, " CG " at (32.629, -11.675, 20.370),  was assigned atom type "C" (rec_index= 1, atom_type= 1).
Atom no. 3328, " HG1" at (32.515, -10.685, 20.870),  was assigned atom type "H" (rec_index= 2, atom_type= 2).
Atom no. 3329, " HG2" at (32.613, -12.333, 21.270),  was assigned atom type "H" (rec_index= 2, atom_type= 2).
Atom no. 3330, " CD " at (31.443, -11.968, 19.453),  was assigned atom type "C" (rec_index= 1, atom_type= 1).
Atom no. 3331, " OE1" at (31.508, -12.967, 18.696),  was assigned atom type "OA" (rec_index= 5, atom_type= 5).
Atom no. 3332, " OE2" at (30.446, -11.200, 19.502),  was assigned atom type "OA" (rec_index= 5, atom_type= 5).
Atom no. 3333, " N  " at (36.714, -10.993, 18.649),  was assigned atom type "N" (rec_index= 4, atom_type= 4).
Atom no. 3334, " HN " at (36.088, -10.223, 18.412),  was assigned atom type "HD" (rec_index= 3, atom_type= 3).
Atom no. 3335, " CA " at (37.886, -11.223, 17.805),  was assigned atom type "C" (rec_index= 1, atom_type= 1).
Atom no. 3336, " HA " at (37.833, -12.263, 17.408),  was assigned atom type "H" (rec_index= 2, atom_type= 2).
Atom no. 3337, " C  " at (39.185, -11.079, 18.603),  was assigned atom type "C" (rec_index= 1, atom_type= 1).
Atom no. 3338, " O  " at (40.054, -11.949, 18.536),  was assigned atom type "OA" (rec_index= 5, atom_type= 5).
Atom no. 3339, " CB " at (37.864, -10.250, 16.615),  was assigned atom type "C" (rec_index= 1, atom_type= 1).
Atom no. 3340, " HB1" at (37.970, -9.198, 16.970),  was assigned atom type "H" (rec_index= 2, atom_type= 2).
Atom no. 3341, " HB2" at (36.842, -10.200, 16.172),  was assigned atom type "H" (rec_index= 2, atom_type= 2).
Atom no. 3342, " CG " at (38.879, -10.548, 15.554),  was assigned atom type "A" (rec_index= 0, atom_type= 0).
Atom no. 3343, " CD2" at (39.225, -11.708, 14.947),  was assigned atom type "A" (rec_index= 0, atom_type= 0).
Atom no. 3344, " HD2" at (38.794, -12.704, 15.144),  was assigned atom type "H" (rec_index= 2, atom_type= 2).
Atom no. 3345, " ND1" at (39.669, -9.570, 14.987),  was assigned atom type "N" (rec_index= 4, atom_type= 4).
Atom no. 3346, " HD1" at (39.645, -8.580, 15.230),  was assigned atom type "HD" (rec_index= 3, atom_type= 3).
Atom no. 3347, " CE1" at (40.461, -10.115, 14.081),  was assigned atom type "A" (rec_index= 0, atom_type= 0).
Atom no. 3348, " HE1" at (41.202, -9.579, 13.465),  was assigned atom type "H" (rec_index= 2, atom_type= 2).
Atom no. 3349, " NE2" at (40.214, -11.412, 14.039),  was assigned atom type "N" (rec_index= 4, atom_type= 4).
Atom no. 3350, " HE2" at (40.681, -12.085, 13.431),  was assigned atom type "HD" (rec_index= 3, atom_type= 3).
Atom no. 3351, " N  " at (39.300, -10.000, 19.373),  was assigned atom type "N" (rec_index= 4, atom_type= 4).
Atom no. 3352, " HN " at (38.521, -9.343, 19.425),  was assigned atom type "HD" (rec_index= 3, atom_type= 3).
Atom no. 3353, " CA " at (40.516, -9.728, 20.150),  was assigned atom type "C" (rec_index= 1, atom_type= 1).
Atom no. 3354, " HA " at (41.386, -9.830, 19.460),  was assigned atom type "H" (rec_index= 2, atom_type= 2).
Atom no. 3355, " C  " at (40.712, -10.730, 21.291),  was assigned atom type "C" (rec_index= 1, atom_type= 1).
Atom no. 3356, " O  " at (41.838, -11.162, 21.532),  was assigned atom type "OA" (rec_index= 5, atom_type= 5).
Atom no. 3357, " CB " at (40.524, -8.292, 20.696),  was assigned atom type "C" (rec_index= 1, atom_type= 1).
Atom no. 3358, " HB1" at (39.616, -8.126, 21.321),  was assigned atom type "H" (rec_index= 2, atom_type= 2).
Atom no. 3359, " HB2" at (41.324, -8.190, 21.466),  was assigned atom type "H" (rec_index= 2, atom_type= 2).
Atom no. 3360, " CG " at (40.654, -7.161, 19.669),  was assigned atom type "C" (rec_index= 1, atom_type= 1).
Atom no. 3361, " HG " at (39.841, -7.288, 18.916),  was assigned atom type "H" (rec_index= 2, atom_type= 2).
Atom no. 3362, " CD1" at (40.462, -5.798, 20.342),  was assigned atom type "C" (rec_index= 1, atom_type= 1).
Atom no. 3363, "1HD1" at (39.487, -5.761, 20.882),  was assigned atom type "H" (rec_index= 2, atom_type= 2).
Atom no. 3364, "2HD1" at (40.564, -4.959, 19.615),  was assigned atom type "H" (rec_index= 2, atom_type= 2).
Atom no. 3365, "3HD1" at (41.316, -5.543, 21.012),  was assigned atom type "H" (rec_index= 2, atom_type= 2).
Atom no. 3366, " CD2" at (41.987, -7.211, 18.931),  was assigned atom type "C" (rec_index= 1, atom_type= 1).
Atom no. 3367, "1HD2" at (42.127, -8.203, 18.441),  was assigned atom type "H" (rec_index= 2, atom_type= 2).
Atom no. 3368, "2HD2" at (42.841, -6.956, 19.601),  was assigned atom type "H" (rec_index= 2, atom_type= 2).
Atom no. 3369, "3HD2" at (42.089, -6.372, 18.204),  was assigned atom type "H" (rec_index= 2, atom_type= 2).
Atom no. 3370, " N  " at (39.627, -11.109, 21.972),  was assigned atom type "N" (rec_index= 4, atom_type= 4).
Atom no. 3371, " HN " at (38.724, -10.696, 21.737),  was assigned atom type "HD" (rec_index= 3, atom_type= 3).
Atom no. 3372, " CA " at (39.699, -12.110, 23.056),  was assigned atom type "C" (rec_index= 1, atom_type= 1).
Atom no. 3373, " HA " at (40.648, -11.919, 23.610),  was assigned atom type "H" (rec_index= 2, atom_type= 2).
Atom no. 3374, " C  " at (39.757, -13.563, 22.560),  was assigned atom type "C" (rec_index= 1, atom_type= 1).
Atom no. 3375, " O  " at (39.848, -14.491, 23.372),  was assigned atom type "OA" (rec_index= 5, atom_type= 5).
Atom no. 3376, " CB " at (38.550, -11.922, 24.062),  was assigned atom type "C" (rec_index= 1, atom_type= 1).
Atom no. 3377, " HB1" at (38.415, -12.835, 24.688),  was assigned atom type "H" (rec_index= 2, atom_type= 2).
Atom no. 3378, " HB2" at (37.564, -11.910, 23.542),  was assigned atom type "H" (rec_index= 2, atom_type= 2).
Atom no. 3379, " CG " at (38.720, -10.690, 24.931),  was assigned atom type "A" (rec_index= 0, atom_type= 0).
Atom no. 3380, " CD1" at (39.636, -10.679, 25.977),  was assigned atom type "A" (rec_index= 0, atom_type= 0).
Atom no. 3381, " HD1" at (40.238, -11.581, 26.178),  was assigned atom type "H" (rec_index= 2, atom_type= 2).
Atom no. 3382, " CD2" at (37.979, -9.535, 24.699),  was assigned atom type "A" (rec_index= 0, atom_type= 0).
Atom no. 3383, " HD2" at (37.244, -9.521, 23.877),  was assigned atom type "H" (rec_index= 2, atom_type= 2).
Atom no. 3384, " CE1" at (39.808, -9.552, 26.775),  was assigned atom type "A" (rec_index= 0, atom_type= 0).
Atom no. 3385, " HE1" at (40.535, -9.568, 27.604),  was assigned atom type "H" (rec_index= 2, atom_type= 2).
Atom no. 3386, " CE2" at (38.147, -8.392, 25.487),  was assigned atom type "A" (rec_index= 0, atom_type= 0).
Atom no. 3387, " HE2" at (37.554, -7.484, 25.283),  was assigned atom type "H" (rec_index= 2, atom_type= 2).
Atom no. 3388, " CZ " at (39.064, -8.409, 26.526),  was assigned atom type "A" (rec_index= 0, atom_type= 0).
Atom no. 3389, " OH " at (39.239, -7.288, 27.316),  was assigned atom type "OA" (rec_index= 5, atom_type= 5).
Atom no. 3390, " HH " at (39.868, -7.300, 28.028),  was assigned atom type "HD" (rec_index= 3, atom_type= 3).
Atom no. 3391, " N  " at (39.715, -13.765, 21.242),  was assigned atom type "N" (rec_index= 4, atom_type= 4).
Atom no. 3392, " HN " at (39.525, -12.977, 20.623),  was assigned atom type "HD" (rec_index= 3, atom_type= 3).
Atom no. 3393, " CA " at (39.936, -15.097, 20.662),  was assigned atom type "C" (rec_index= 1, atom_type= 1).
Atom no. 3394, " HA " at (39.499, -15.854, 21.355),  was assigned atom type "H" (rec_index= 2, atom_type= 2).
Atom no. 3395, " C  " at (41.435, -15.386, 20.525),  was assigned atom type "C" (rec_index= 1, atom_type= 1).
Atom no. 3396, " O  " at (41.849, -16.548, 20.432),  was assigned atom type "OA" (rec_index= 5, atom_type= 5).
Atom no. 3397, " CB " at (39.240, -15.237, 19.301),  was assigned atom type "C" (rec_index= 1, atom_type= 1).
Atom no. 3398, " HB1" at (39.126, -16.308, 19.013),  was assigned atom type "H" (rec_index= 2, atom_type= 2).
Atom no. 3399, " HB2" at (38.163, -14.957, 19.366),  was assigned atom type "H" (rec_index= 2, atom_type= 2).
Atom no. 3400, " OG " at (39.903, -14.500, 18.289),  was assigned atom type "OA" (rec_index= 5, atom_type= 5).
Atom no. 3401, " HG " at (39.472, -14.587, 17.447),  was assigned atom type "HD" (rec_index= 3, atom_type= 3).
Atom no. 3402, " N  " at (42.235, -14.319, 20.516),  was assigned atom type "N" (rec_index= 4, atom_type= 4).
Atom no. 3403, " HN " at (41.811, -13.393, 20.571),  was assigned atom type "HD" (rec_index= 3, atom_type= 3).
Atom no. 3404, " CA " at (43.691, -14.415, 20.431),  was assigned atom type "C" (rec_index= 1, atom_type= 1).
Atom no. 3405, " HA " at (43.964, -15.373, 19.929),  was assigned atom type "H" (rec_index= 2, atom_type= 2).
Atom no. 3406, " C  " at (44.264, -14.414, 21.851),  was assigned atom type "C" (rec_index= 1, atom_type= 1).
Atom no. 3407, " O  " at (44.348, -13.363, 22.496),  was assigned atom type "OA" (rec_index= 5, atom_type= 5).
Atom no. 3408, " CB " at (44.253, -13.241, 19.611),  was assigned atom type "C" (rec_index= 1, atom_type= 1).
Atom no. 3409, " HB1" at (45.359, -13.334, 19.504),  was assigned atom type "H" (rec_index= 2, atom_type= 2).
Atom no. 3410, " HB2" at (44.198, -12.294, 20.197),  was assigned atom type "H" (rec_index= 2, atom_type= 2).
Atom no. 3411, " CG " at (43.594, -13.061, 18.238),  was assigned atom type "C" (rec_index= 1, atom_type= 1).
Atom no. 3412, " HG1" at (43.762, -13.960, 17.600),  was assigned atom type "H" (rec_index= 2, atom_type= 2).
Atom no. 3413, " HG2" at (42.483, -13.100, 18.326),  was assigned atom type "H" (rec_index= 2, atom_type= 2).
Atom no. 3414, " SD " at (44.113, -11.561, 17.377),  was assigned atom type "SA" (rec_index= 6, atom_type= 6).
Atom no. 3415, " CE " at (42.633, -11.143, 16.448),  was assigned atom type "C" (rec_index= 1, atom_type= 1).
Atom no. 3416, " HE1" at (42.953, -10.217, 15.916),  was assigned atom type "H" (rec_index= 2, atom_type= 2).
Atom no. 3417, " HE2" at (41.704, -11.043, 17.056),  was assigned atom type "H" (rec_index= 2, atom_type= 2).
Atom no. 3418, " HE3" at (42.240, -11.954, 15.792),  was assigned atom type "H" (rec_index= 2, atom_type= 2).
Atom no. 3419, " N  " at (44.641, -15.599, 22.334),  was assigned atom type "N" (rec_index= 4, atom_type= 4).
Atom no. 3420, " HN " at (44.581, -16.417, 21.728),  was assigned atom type "HD" (rec_index= 3, atom_type= 3).
Atom no. 3421, " CA " at (45.138, -15.770, 23.703),  was assigned atom type "C" (rec_index= 1, atom_type= 1).
Atom no. 3422, " HA " at (44.540, -15.115, 24.378),  was assigned atom type "H" (rec_index= 2, atom_type= 2).
Atom no. 3423, " C  " at (46.609, -15.370, 23.821),  was assigned atom type "C" (rec_index= 1, atom_type= 1).
Atom no. 3424, " HC " at (47.347, -16.112, 24.169),  was assigned atom type "H" (rec_index= 2, atom_type= 2).
Atom no. 3425, " O  " at (46.983, -14.229, 23.533),  was assigned atom type "OA" (rec_index= 5, atom_type= 5).
Atom no. 3426, " CB " at (44.959, -17.223, 24.157),  was assigned atom type "C" (rec_index= 1, atom_type= 1).
Atom no. 3427, " HB1" at (45.337, -17.353, 25.198),  was assigned atom type "H" (rec_index= 2, atom_type= 2).
Atom no. 3428, " HB2" at (45.435, -17.941, 23.449),  was assigned atom type "H" (rec_index= 2, atom_type= 2).
Atom no. 3429, " HB3" at (43.903, -17.564, 24.053),  was assigned atom type "H" (rec_index= 2, atom_type= 2).
Atom no. 3430, " N  " at (48.127, -9.326, 28.486),  was assigned atom type "N" (rec_index= 4, atom_type= 4).
Atom no. 3431, " HN1" at (48.432, -9.383, 27.514),  was assigned atom type "HD" (rec_index= 3, atom_type= 3).
Atom no. 3432, " HN2" at (48.399, -8.444, 28.920),  was assigned atom type "HD" (rec_index= 3, atom_type= 3).
Atom no. 3433, " HN3" at (47.115, -9.225, 28.563),  was assigned atom type "HD" (rec_index= 3, atom_type= 3).
Atom no. 3434, " CA " at (48.622, -10.483, 29.238),  was assigned atom type "C" (rec_index= 1, atom_type= 1).
Atom no. 3435, " HA " at (48.172, -11.400, 28.791),  was assigned atom type "H" (rec_index= 2, atom_type= 2).
Atom no. 3436, " C  " at (48.161, -10.397, 30.708),  was assigned atom type "C" (rec_index= 1, atom_type= 1).
Atom no. 3437, " O  " at (46.981, -10.133, 30.956),  was assigned atom type "OA" (rec_index= 5, atom_type= 5).
Atom no. 3438, " CB " at (50.150, -10.585, 29.088),  was assigned atom type "C" (rec_index= 1, atom_type= 1).
Atom no. 3439, " HB1" at (50.664, -9.846, 29.746),  was assigned atom type "H" (rec_index= 2, atom_type= 2).
Atom no. 3440, " HB2" at (50.478, -10.203, 28.093),  was assigned atom type "H" (rec_index= 2, atom_type= 2).
Atom no. 3441, " CG " at (50.683, -11.995, 29.332),  was assigned atom type "C" (rec_index= 1, atom_type= 1).
Atom no. 3442, " ND2" at (52.001, -12.138, 29.297),  was assigned atom type "N" (rec_index= 4, atom_type= 4).
Atom no. 3443, "1HD2" at (52.632, -11.357, 29.117),  was assigned atom type "HD" (rec_index= 3, atom_type= 3).
Atom no. 3444, "2HD2" at (52.357, -13.080, 29.460),  was assigned atom type "HD" (rec_index= 3, atom_type= 3).
Atom no. 3445, " OD1" at (49.921, -12.937, 29.549),  was assigned atom type "OA" (rec_index= 5, atom_type= 5).
Atom no. 3446, " N  " at (49.059, -10.599, 31.677),  was assigned atom type "N" (rec_index= 4, atom_type= 4).
Atom no. 3447, " HN " at (50.011, -10.866, 31.425),  was assigned atom type "HD" (rec_index= 3, atom_type= 3).
Atom no. 3448, " CA " at (48.710, -10.446, 33.098),  was assigned atom type "C" (rec_index= 1, atom_type= 1).
Atom no. 3449, " HA " at (47.706, -10.904, 33.255),  was assigned atom type "H" (rec_index= 2, atom_type= 2).
Atom no. 3450, " C  " at (48.623, -8.961, 33.509),  was assigned atom type "C" (rec_index= 1, atom_type= 1).
Atom no. 3451, " O  " at (49.045, -8.584, 34.609),  was assigned atom type "OA" (rec_index= 5, atom_type= 5).
Atom no. 3452, " CB " at (49.718, -11.184, 34.014),  was assigned atom type "C" (rec_index= 1, atom_type= 1).
Atom no. 3453, " HB1" at (49.453, -11.068, 35.091),  was assigned atom type "H" (rec_index= 2, atom_type= 2).
Atom no. 3454, " HB2" at (50.765, -10.858, 33.814),  was assigned atom type "H" (rec_index= 2, atom_type= 2).
Atom no. 3455, " HB3" at (49.815, -12.258, 33.731),  was assigned atom type "H" (rec_index= 2, atom_type= 2).
Atom no. 3456, " N  " at (48.062, -8.139, 32.619),  was assigned atom type "N" (rec_index= 4, atom_type= 4).
Atom no. 3457, " HN " at (47.781, -8.524, 31.717),  was assigned atom type "HD" (rec_index= 3, atom_type= 3).
Atom no. 3458, " CA " at (47.828, -6.718, 32.867),  was assigned atom type "C" (rec_index= 1, atom_type= 1).
Atom no. 3459, " HA " at (47.842, -6.540, 33.968),  was assigned atom type "H" (rec_index= 2, atom_type= 2).
Atom no. 3460, " C  " at (46.435, -6.361, 32.327),  was assigned atom type "C" (rec_index= 1, atom_type= 1).
Atom no. 3461, " O  " at (46.317, -5.828, 31.216),  was assigned atom type "OA" (rec_index= 5, atom_type= 5).
Atom no. 3462, " CB " at (48.926, -5.840, 32.206),  was assigned atom type "C" (rec_index= 1, atom_type= 1).
Atom no. 3463, " HB " at (49.874, -6.003, 32.771),  was assigned atom type "H" (rec_index= 2, atom_type= 2).
Atom no. 3464, " CG1" at (49.175, -6.261, 30.748),  was assigned atom type "C" (rec_index= 1, atom_type= 1).
Atom no. 3465, "1HG1" at (49.433, -7.343, 30.670),  was assigned atom type "H" (rec_index= 2, atom_type= 2).
Atom no. 3466, "2HG1" at (49.952, -5.622, 30.267),  was assigned atom type "H" (rec_index= 2, atom_type= 2).
Atom no. 3467, "3HG1" at (48.309, -6.001, 30.096),  was assigned atom type "H" (rec_index= 2, atom_type= 2).
Atom no. 3468, " CG2" at (48.573, -4.358, 32.313),  was assigned atom type "C" (rec_index= 1, atom_type= 1).
Atom no. 3469, "1HG2" at (48.392, -4.053, 33.370),  was assigned atom type "H" (rec_index= 2, atom_type= 2).
Atom no. 3470, "2HG2" at (47.707, -4.098, 31.661),  was assigned atom type "H" (rec_index= 2, atom_type= 2).
Atom no. 3471, "3HG2" at (49.350, -3.719, 31.832),  was assigned atom type "H" (rec_index= 2, atom_type= 2).
Atom no. 3472, " N  " at (45.371, -6.688, 33.097),  was assigned atom type "N" (rec_index= 4, atom_type= 4).
Atom no. 3473, " CA " at (43.994, -6.430, 32.643),  was assigned atom type "C" (rec_index= 1, atom_type= 1).
Atom no. 3474, " HA " at (43.788, -7.020, 31.720),  was assigned atom type "H" (rec_index= 2, atom_type= 2).
Atom no. 3475, " C  " at (43.709, -4.953, 32.380),  was assigned atom type "C" (rec_index= 1, atom_type= 1).
Atom no. 3476, " O  " at (44.212, -4.092, 33.105),  was assigned atom type "OA" (rec_index= 5, atom_type= 5).
Atom no. 3477, " CB " at (43.117, -6.951, 33.793),  was assigned atom type "C" (rec_index= 1, atom_type= 1).
Atom no. 3478, " HB1" at (42.473, -7.813, 33.500),  was assigned atom type "H" (rec_index= 2, atom_type= 2).
Atom no. 3479, " HB2" at (42.295, -6.251, 34.073),  was assigned atom type "H" (rec_index= 2, atom_type= 2).
Atom no. 3480, " CG " at (44.038, -7.261, 34.924),  was assigned atom type "C" (rec_index= 1, atom_type= 1).
Atom no. 3481, " HG1" at (44.016, -6.487, 35.727),  was assigned atom type "H" (rec_index= 2, atom_type= 2).
Atom no. 3482, " HG2" at (43.693, -8.122, 35.542),  was assigned atom type "H" (rec_index= 2, atom_type= 2).
Atom no. 3483, " CD " at (45.401, -7.466, 34.350),  was assigned atom type "C" (rec_index= 1, atom_type= 1).
Atom no. 3484, " HD1" at (46.236, -7.199, 35.039),  was assigned atom type "H" (rec_index= 2, atom_type= 2).
Atom no. 3485, " HD2" at (45.691, -8.535, 34.222),  was assigned atom type "H" (rec_index= 2, atom_type= 2).
Atom no. 3486, " N  " at (42.903, -4.677, 31.356),  was assigned atom type "N" (rec_index= 4, atom_type= 4).
Atom no. 3487, " HN " at (42.454, -5.450, 30.865),  was assigned atom type "HD" (rec_index= 3, atom_type= 3).
Atom no. 3488, " CA " at (42.634, -3.309, 30.906),  was assigned atom type "C" (rec_index= 1, atom_type= 1).
Atom no. 3489, " HA " at (43.602, -2.854, 30.591),  was assigned atom type "H" (rec_index= 2, atom_type= 2).
Atom no. 3490, " C  " at (42.037, -2.431, 32.014),  was assigned atom type "C" (rec_index= 1, atom_type= 1).
Atom no. 3491, " O  " at (42.334, -1.237, 32.098),  was assigned atom type "OA" (rec_index= 5, atom_type= 5).
Atom no. 3492, " CB " at (41.703, -3.334, 29.683),  was assigned atom type "C" (rec_index= 1, atom_type= 1).
Atom no. 3493, " HB1" at (42.124, -4.032, 28.922),  was assigned atom type "H" (rec_index= 2, atom_type= 2).
Atom no. 3494, " HB2" at (40.759, -3.859, 29.957),  was assigned atom type "H" (rec_index= 2, atom_type= 2).
Atom no. 3495, " CG " at (41.354, -2.005, 29.002),  was assigned atom type "C" (rec_index= 1, atom_type= 1).
Atom no. 3496, " HG " at (40.763, -1.393, 29.723),  was assigned atom type "H" (rec_index= 2, atom_type= 2).
Atom no. 3497, " CD1" at (42.608, -1.215, 28.627),  was assigned atom type "C" (rec_index= 1, atom_type= 1).
Atom no. 3498, "1HD1" at (42.354, -0.249, 28.132),  was assigned atom type "H" (rec_index= 2, atom_type= 2).
Atom no. 3499, "2HD1" at (43.300, -1.824, 27.999),  was assigned atom type "H" (rec_index= 2, atom_type= 2).
Atom no. 3500, "3HD1" at (43.269, -1.057, 29.511),  was assigned atom type "H" (rec_index= 2, atom_type= 2).
Atom no. 3501, " CD2" at (40.490, -2.250, 27.772),  was assigned atom type "C" (rec_index= 1, atom_type= 1).
Atom no. 3502, "1HD2" at (40.236, -1.284, 27.277),  was assigned atom type "H" (rec_index= 2, atom_type= 2).
Atom no. 3503, "2HD2" at (39.578, -2.843, 28.016),  was assigned atom type "H" (rec_index= 2, atom_type= 2).
Atom no. 3504, "3HD2" at (40.969, -2.966, 27.064),  was assigned atom type "H" (rec_index= 2, atom_type= 2).
Atom no. 3505, " N  " at (41.199, -3.033, 32.854),  was assigned atom type "N" (rec_index= 4, atom_type= 4).
Atom no. 3506, " HN " at (40.958, -4.011, 32.690),  was assigned atom type "HD" (rec_index= 3, atom_type= 3).
Atom no. 3507, " CA " at (40.610, -2.346, 34.003),  was assigned atom type "C" (rec_index= 1, atom_type= 1).
Atom no. 3508, " HA " at (39.963, -1.515, 33.637),  was assigned atom type "H" (rec_index= 2, atom_type= 2).
Atom no. 3509, " C  " at (41.717, -1.766, 34.873),  was assigned atom type "C" (rec_index= 1, atom_type= 1).
Atom no. 3510, " O  " at (41.753, -0.561, 35.117),  was assigned atom type "OA" (rec_index= 5, atom_type= 5).
Atom no. 3511, " CB " at (39.755, -3.322, 34.815),  was assigned atom type "C" (rec_index= 1, atom_type= 1).
Atom no. 3512, " HB1" at (39.130, -3.942, 34.131),  was assigned atom type "H" (rec_index= 2, atom_type= 2).
Atom no. 3513, " HB2" at (40.400, -4.113, 35.264),  was assigned atom type "H" (rec_index= 2, atom_type= 2).
Atom no. 3514, " CG " at (38.886, -2.691, 35.885),  was assigned atom type "A" (rec_index= 0, atom_type= 0).
Atom no. 3515, " CD1" at (37.516, -2.521, 35.682),  was assigned atom type "A" (rec_index= 0, atom_type= 0).
Atom no. 3516, " HD1" at (37.068, -2.839, 34.726),  was assigned atom type "H" (rec_index= 2, atom_type= 2).
Atom no. 3517, " CD2" at (39.422, -2.293, 37.108),  was assigned atom type "A" (rec_index= 0, atom_type= 0).
Atom no. 3518, " HD2" at (40.500, -2.428, 37.298),  was assigned atom type "H" (rec_index= 2, atom_type= 2).
Atom no. 3519, " CE1" at (36.707, -1.960, 36.658),  was assigned atom type "A" (rec_index= 0, atom_type= 0).
Atom no. 3520, " HE1" at (35.627, -1.829, 36.477),  was assigned atom type "H" (rec_index= 2, atom_type= 2).
Atom no. 3521, " CE2" at (38.622, -1.730, 38.090),  was assigned atom type "A" (rec_index= 0, atom_type= 0).
Atom no. 3522, " HE2" at (39.063, -1.413, 39.050),  was assigned atom type "H" (rec_index= 2, atom_type= 2).
Atom no. 3523, " CZ " at (37.264, -1.567, 37.858),  was assigned atom type "A" (rec_index= 0, atom_type= 0).
Atom no. 3524, " OH " at (36.454, -1.013, 38.825),  was assigned atom type "OA" (rec_index= 5, atom_type= 5).
Atom no. 3525, " HH " at (36.837, -0.742, 39.651),  was assigned atom type "HD" (rec_index= 3, atom_type= 3).
Atom no. 3526, " N  " at (42.623, -2.633, 35.321),  was assigned atom type "N" (rec_index= 4, atom_type= 4).
Atom no. 3527, " HN " at (42.505, -3.624, 35.111),  was assigned atom type "HD" (rec_index= 3, atom_type= 3).
Atom no. 3528, " CA " at (43.782, -2.209, 36.105),  was assigned atom type "C" (rec_index= 1, atom_type= 1).
Atom no. 3529, " HA " at (43.421, -1.783, 37.070),  was assigned atom type "H" (rec_index= 2, atom_type= 2).
Atom no. 3530, " C  " at (44.554, -1.125, 35.354),  was assigned atom type "C" (rec_index= 1, atom_type= 1).
Atom no. 3531, " O  " at (44.887, -0.087, 35.920),  was assigned atom type "OA" (rec_index= 5, atom_type= 5).
Atom no. 3532, " CB " at (44.704, -3.398, 36.410),  was assigned atom type "C" (rec_index= 1, atom_type= 1).
Atom no. 3533, " HB1" at (45.014, -3.912, 35.470),  was assigned atom type "H" (rec_index= 2, atom_type= 2).
Atom no. 3534, " HB2" at (45.701, -3.047, 36.764),  was assigned atom type "H" (rec_index= 2, atom_type= 2).
Atom no. 3535, " CG " at (44.095, -4.390, 37.397),  was assigned atom type "C" (rec_index= 1, atom_type= 1).
Atom no. 3536, " OD1" at (42.959, -4.172, 37.876),  was assigned atom type "OA" (rec_index= 5, atom_type= 5).
Atom no. 3537, " OD2" at (44.765, -5.400, 37.706),  was assigned atom type "OA" (rec_index= 5, atom_type= 5).
Atom no. 3538, " N  " at (44.812, -1.359, 34.073),  was assigned atom type "N" (rec_index= 4, atom_type= 4).
Atom no. 3539, " HN " at (44.508, -2.239, 33.656),  was assigned atom type "HD" (rec_index= 3, atom_type= 3).
Atom no. 3540, " CA " at (45.522, -0.385, 33.245),  was assigned atom type "C" (rec_index= 1, atom_type= 1).
Atom no. 3541, " HA " at (46.565, -0.307, 33.632),  was assigned atom type "H" (rec_index= 2, atom_type= 2).
Atom no. 3542, " C  " at (44.887, 1.018, 33.319),  was assigned atom type "C" (rec_index= 1, atom_type= 1).
Atom no. 3543, " O  " at (45.572, 1.985, 33.643),  was assigned atom type "OA" (rec_index= 5, atom_type= 5).
Atom no. 3544, " CB " at (45.598, -0.872, 31.792),  was assigned atom type "C" (rec_index= 1, atom_type= 1).
Atom no. 3545, " HB1" at (45.930, -1.936, 31.774),  was assigned atom type "H" (rec_index= 2, atom_type= 2).
Atom no. 3546, " HB2" at (44.567, -0.970, 31.379),  was assigned atom type "H" (rec_index= 2, atom_type= 2).
Atom no. 3547, " CG " at (46.459, -0.052, 30.825),  was assigned atom type "C" (rec_index= 1, atom_type= 1).
Atom no. 3548, " HG " at (46.040, 0.980, 30.776),  was assigned atom type "H" (rec_index= 2, atom_type= 2).
Atom no. 3549, " CD1" at (47.915, 0.043, 31.311),  was assigned atom type "C" (rec_index= 1, atom_type= 1).
Atom no. 3550, "1HD1" at (47.963, 0.487, 32.333),  was assigned atom type "H" (rec_index= 2, atom_type= 2).
Atom no. 3551, "2HD1" at (48.556, 0.600, 30.588),  was assigned atom type "H" (rec_index= 2, atom_type= 2).
Atom no. 3552, "3HD1" at (48.430, -0.945, 31.265),  was assigned atom type "H" (rec_index= 2, atom_type= 2).
Atom no. 3553, " CD2" at (46.393, -0.658, 29.430),  was assigned atom type "C" (rec_index= 1, atom_type= 1).
Atom no. 3554, "1HD2" at (45.337, -0.727, 29.078),  was assigned atom type "H" (rec_index= 2, atom_type= 2).
Atom no. 3555, "2HD2" at (46.908, -1.646, 29.384),  was assigned atom type "H" (rec_index= 2, atom_type= 2).
Atom no. 3556, "3HD2" at (47.034, -0.101, 28.707),  was assigned atom type "H" (rec_index= 2, atom_type= 2).
Atom no. 3557, " N  " at (43.586, 1.110, 33.039),  was assigned atom type "N" (rec_index= 4, atom_type= 4).
Atom no. 3558, " HN " at (43.074, 0.256, 32.818),  was assigned atom type "HD" (rec_index= 3, atom_type= 3).
Atom no. 3559, " CA " at (42.855, 2.390, 33.035),  was assigned atom type "C" (rec_index= 1, atom_type= 1).
Atom no. 3560, " HA " at (43.338, 3.066, 32.291),  was assigned atom type "H" (rec_index= 2, atom_type= 2).
Atom no. 3561, " C  " at (42.852, 3.094, 34.388),  was assigned atom type "C" (rec_index= 1, atom_type= 1).
Atom no. 3562, " O  " at (42.995, 4.312, 34.464),  was assigned atom type "OA" (rec_index= 5, atom_type= 5).
Atom no. 3563, " CB " at (41.399, 2.169, 32.610),  was assigned atom type "C" (rec_index= 1, atom_type= 1).
Atom no. 3564, " HB1" at (40.915, 1.440, 33.301),  was assigned atom type "H" (rec_index= 2, atom_type= 2).
Atom no. 3565, " HB2" at (40.803, 3.085, 32.829),  was assigned atom type "H" (rec_index= 2, atom_type= 2).
Atom no. 3566, " CG " at (41.163, 1.737, 31.161),  was assigned atom type "C" (rec_index= 1, atom_type= 1).
Atom no. 3567, " HG " at (41.912, 0.949, 30.913),  was assigned atom type "H" (rec_index= 2, atom_type= 2).
Atom no. 3568, " CD1" at (39.770, 1.127, 31.002),  was assigned atom type "C" (rec_index= 1, atom_type= 1).
Atom no. 3569, "1HD1" at (39.612, 0.273, 31.701),  was assigned atom type "H" (rec_index= 2, atom_type= 2).
Atom no. 3570, "2HD1" at (39.574, 0.830, 29.945),  was assigned atom type "H" (rec_index= 2, atom_type= 2).
Atom no. 3571, "3HD1" at (38.973, 1.898, 31.116),  was assigned atom type "H" (rec_index= 2, atom_type= 2).
Atom no. 3572, " CD2" at (41.379, 2.906, 30.205),  was assigned atom type "C" (rec_index= 1, atom_type= 1).
Atom no. 3573, "1HD2" at (42.395, 3.351, 30.321),  was assigned atom type "H" (rec_index= 2, atom_type= 2).
Atom no. 3574, "2HD2" at (40.582, 3.677, 30.319),  was assigned atom type "H" (rec_index= 2, atom_type= 2).
Atom no. 3575, "3HD2" at (41.183, 2.609, 29.148),  was assigned atom type "H" (rec_index= 2, atom_type= 2).
Atom no. 3576, " N  " at (42.645, 2.315, 35.444),  was assigned atom type "N" (rec_index= 4, atom_type= 4).
Atom no. 3577, " HN " at (42.498, 1.317, 35.291),  was assigned atom type "HD" (rec_index= 3, atom_type= 3).
Atom no. 3578, " CA " at (42.618, 2.818, 36.810),  was assigned atom type "C" (rec_index= 1, atom_type= 1).
Atom no. 3579, " HA " at (41.770, 3.534, 36.922),  was assigned atom type "H" (rec_index= 2, atom_type= 2).
Atom no. 3580, " C  " at (43.922, 3.533, 37.123),  was assigned atom type "C" (rec_index= 1, atom_type= 1).
Atom no. 3581, " O  " at (43.928, 4.669, 37.591),  was assigned atom type "OA" (rec_index= 5, atom_type= 5).
Atom no. 3582, " CB " at (42.427, 1.650, 37.788),  was assigned atom type "C" (rec_index= 1, atom_type= 1).
Atom no. 3583, " HB1" at (43.150, 0.839, 37.537),  was assigned atom type "H" (rec_index= 2, atom_type= 2).
Atom no. 3584, " HB2" at (41.458, 1.143, 37.570),  was assigned atom type "H" (rec_index= 2, atom_type= 2).
Atom no. 3585, " CG " at (42.511, 1.954, 39.288),  was assigned atom type "C" (rec_index= 1, atom_type= 1).
Atom no. 3586, " HG " at (43.481, 2.466, 39.488),  was assigned atom type "H" (rec_index= 2, atom_type= 2).
Atom no. 3587, " CD1" at (41.388, 2.884, 39.702),  was assigned atom type "C" (rec_index= 1, atom_type= 1).
Atom no. 3588, "1HD1" at (41.414, 3.828, 39.110),  was assigned atom type "H" (rec_index= 2, atom_type= 2).
Atom no. 3589, "2HD1" at (41.403, 3.085, 40.799),  was assigned atom type "H" (rec_index= 2, atom_type= 2).
Atom no. 3590, "3HD1" at (40.394, 2.384, 39.636),  was assigned atom type "H" (rec_index= 2, atom_type= 2).
Atom no. 3591, " CD2" at (42.476, 0.665, 40.096),  was assigned atom type "C" (rec_index= 1, atom_type= 1).
Atom no. 3592, "1HD2" at (43.302, -0.019, 39.791),  was assigned atom type "H" (rec_index= 2, atom_type= 2).
Atom no. 3593, "2HD2" at (41.482, 0.165, 40.030),  was assigned atom type "H" (rec_index= 2, atom_type= 2).
Atom no. 3594, "3HD2" at (42.491, 0.866, 41.193),  was assigned atom type "H" (rec_index= 2, atom_type= 2).
Atom no. 3595, " N  " at (45.020, 2.833, 36.857),  was assigned atom type "N" (rec_index= 4, atom_type= 4).
Atom no. 3596, " HN " at (44.913, 1.886, 36.493),  was assigned atom type "HD" (rec_index= 3, atom_type= 3).
Atom no. 3597, " CA " at (46.370, 3.348, 37.059),  was assigned atom type "C" (rec_index= 1, atom_type= 1).
Atom no. 3598, " HA " at (46.525, 3.507, 38.152),  was assigned atom type "H" (rec_index= 2, atom_type= 2).
Atom no. 3599, " C  " at (46.574, 4.687, 36.343),  was assigned atom type "C" (rec_index= 1, atom_type= 1).
Atom no. 3600, " O  " at (47.211, 5.597, 36.883),  was assigned atom type "OA" (rec_index= 5, atom_type= 5).
Atom no. 3601, " CB " at (47.384, 2.299, 36.575),  was assigned atom type "C" (rec_index= 1, atom_type= 1).
Atom no. 3602, " HB1" at (47.076, 1.905, 35.578),  was assigned atom type "H" (rec_index= 2, atom_type= 2).
Atom no. 3603, " HB2" at (47.296, 1.374, 37.191),  was assigned atom type "H" (rec_index= 2, atom_type= 2).
Atom no. 3604, " CG " at (48.825, 2.748, 36.526),  was assigned atom type "C" (rec_index= 1, atom_type= 1).
Atom no. 3605, " HG1" at (49.476, 1.956, 36.087),  was assigned atom type "H" (rec_index= 2, atom_type= 2).
Atom no. 3606, " HG2" at (48.970, 3.545, 35.760),  was assigned atom type "H" (rec_index= 2, atom_type= 2).
Atom no. 3607, " CD " at (49.339, 3.188, 37.867),  was assigned atom type "C" (rec_index= 1, atom_type= 1).
Atom no. 3608, " OE1" at (49.356, 2.359, 38.807),  was assigned atom type "OA" (rec_index= 5, atom_type= 5).
Atom no. 3609, " OE2" at (49.740, 4.364, 37.979),  was assigned atom type "OA" (rec_index= 5, atom_type= 5).
Atom no. 3610, " N  " at (46.014, 4.795, 35.140),  was assigned atom type "N" (rec_index= 4, atom_type= 4).
Atom no. 3611, " HN " at (45.486, 4.003, 34.774),  was assigned atom type "HD" (rec_index= 3, atom_type= 3).
Atom no. 3612, " CA " at (46.124, 6.004, 34.321),  was assigned atom type "C" (rec_index= 1, atom_type= 1).
Atom no. 3613, " HA " at (47.171, 6.377, 34.404),  was assigned atom type "H" (rec_index= 2, atom_type= 2).
Atom no. 3614, " C  " at (45.190, 7.130, 34.767),  was assigned atom type "C" (rec_index= 1, atom_type= 1).
Atom no. 3615, " O  " at (45.574, 8.294, 34.738),  was assigned atom type "OA" (rec_index= 5, atom_type= 5).
Atom no. 3616, " CB " at (45.863, 5.664, 32.851),  was assigned atom type "C" (rec_index= 1, atom_type= 1).
Atom no. 3617, " HB1" at (44.853, 5.208, 32.723),  was assigned atom type "H" (rec_index= 2, atom_type= 2).
Atom no. 3618, " HB2" at (45.724, 6.592, 32.248),  was assigned atom type "H" (rec_index= 2, atom_type= 2).
Atom no. 3619, " CG " at (46.939, 4.777, 32.239),  was assigned atom type "C" (rec_index= 1, atom_type= 1).
Atom no. 3620, " HG1" at (47.943, 5.037, 32.647),  was assigned atom type "H" (rec_index= 2, atom_type= 2).
Atom no. 3621, " HG2" at (46.850, 3.732, 32.617),  was assigned atom type "H" (rec_index= 2, atom_type= 2).
Atom no. 3622, " SD " at (46.958, 4.804, 30.430),  was assigned atom type "SA" (rec_index= 6, atom_type= 6).
Atom no. 3623, " CE " at (45.340, 4.131, 30.044),  was assigned atom type "C" (rec_index= 1, atom_type= 1).
Atom no. 3624, " HE1" at (45.352, 4.148, 28.929),  was assigned atom type "H" (rec_index= 2, atom_type= 2).
Atom no. 3625, " HE2" at (44.480, 4.659, 30.518),  was assigned atom type "H" (rec_index= 2, atom_type= 2).
Atom no. 3626, " HE3" at (45.116, 3.140, 30.502),  was assigned atom type "H" (rec_index= 2, atom_type= 2).
Atom no. 3627, " N  " at (43.967, 6.784, 35.161),  was assigned atom type "N" (rec_index= 4, atom_type= 4).
Atom no. 3628, " HN " at (43.698, 5.801, 35.125),  was assigned atom type "HD" (rec_index= 3, atom_type= 3).
Atom no. 3629, " CA " at (42.991, 7.769, 35.646),  was assigned atom type "C" (rec_index= 1, atom_type= 1).
Atom no. 3630, " HA " at (43.005, 8.644, 34.955),  was assigned atom type "H" (rec_index= 2, atom_type= 2).
Atom no. 3631, " C  " at (43.295, 8.266, 37.054),  was assigned atom type "C" (rec_index= 1, atom_type= 1).
Atom no. 3632, " O  " at (42.992, 9.413, 37.385),  was assigned atom type "OA" (rec_index= 5, atom_type= 5).
Atom no. 3633, " CB " at (41.586, 7.173, 35.636),  was assigned atom type "C" (rec_index= 1, atom_type= 1).
Atom no. 3634, " HB1" at (41.599, 6.170, 36.122),  was assigned atom type "H" (rec_index= 2, atom_type= 2).
Atom no. 3635, " HB2" at (40.934, 7.733, 36.346),  was assigned atom type "H" (rec_index= 2, atom_type= 2).
Atom no. 3636, " CG " at (40.900, 7.077, 34.272),  was assigned atom type "C" (rec_index= 1, atom_type= 1).
Atom no. 3637, " HG " at (41.649, 6.728, 33.524),  was assigned atom type "H" (rec_index= 2, atom_type= 2).
Atom no. 3638, " CD1" at (39.767, 6.077, 34.318),  was assigned atom type "C" (rec_index= 1, atom_type= 1).
Atom no. 3639, "1HD1" at (40.134, 5.071, 34.629),  was assigned atom type "H" (rec_index= 2, atom_type= 2).
Atom no. 3640, "2HD1" at (39.218, 6.033, 33.349),  was assigned atom type "H" (rec_index= 2, atom_type= 2).
Atom no. 3641, "3HD1" at (38.933, 6.430, 34.969),  was assigned atom type "H" (rec_index= 2, atom_type= 2).
Atom no. 3642, " CD2" at (40.401, 8.446, 33.849),  was assigned atom type "C" (rec_index= 1, atom_type= 1).
Atom no. 3643, "1HD2" at (41.237, 9.183, 33.815),  was assigned atom type "H" (rec_index= 2, atom_type= 2).
Atom no. 3644, "2HD2" at (39.567, 8.799, 34.500),  was assigned atom type "H" (rec_index= 2, atom_type= 2).
Atom no. 3645, "3HD2" at (39.852, 8.402, 32.880),  was assigned atom type "H" (rec_index= 2, atom_type= 2).
Atom no. 3646, " N  " at (43.890, 7.407, 37.881),  was assigned atom type "N" (rec_index= 4, atom_type= 4).
Atom no. 3647, " HN " at (44.194, 6.503, 37.519),  was assigned atom type "HD" (rec_index= 3, atom_type= 3).
Atom no. 3648, " CA " at (44.121, 7.718, 39.287),  was assigned atom type "C" (rec_index= 1, atom_type= 1).
Atom no. 3649, " HA " at (43.279, 8.353, 39.649),  was assigned atom type "H" (rec_index= 2, atom_type= 2).
Atom no. 3650, " C  " at (45.419, 8.505, 39.441),  was assigned atom type "C" (rec_index= 1, atom_type= 1).
Atom no. 3651, " O  " at (46.402, 8.018, 40.013),  was assigned atom type "OA" (rec_index= 5, atom_type= 5).
Atom no. 3652, " CB " at (44.141, 6.423, 40.113),  was assigned atom type "C" (rec_index= 1, atom_type= 1).
Atom no. 3653, " HB1" at (44.996, 5.774, 39.813),  was assigned atom type "H" (rec_index= 2, atom_type= 2).
Atom no. 3654, " HB2" at (43.295, 5.756, 39.826),  was assigned atom type "H" (rec_index= 2, atom_type= 2).
Atom no. 3655, " CG " at (44.150, 6.670, 41.613),  was assigned atom type "C" (rec_index= 1, atom_type= 1).
Atom no. 3656, " OD1" at (43.808, 7.788, 42.051),  was assigned atom type "OA" (rec_index= 5, atom_type= 5).
Atom no. 3657, " OD2" at (44.509, 5.736, 42.361),  was assigned atom type "OA" (rec_index= 5, atom_type= 5).
[truncated: 463,511 more chars]
