# Supplementary material for: Unveiling the Mechanism of Compound Ku-Shen Injection in Liver Cancer Treatment through an Ingredient–Target Network Analysis
Source: Genes (Basel). 2024 Sep 29;15(10):1278. doi: 10.3390/genes15101278 (PMC11507192; doi:10.3390/genes15101278)
Supplement: Supplementary file 1 [file genes-15-01278-s001.zip › S3/Docking/Matrine-ESR1 CID_114850_3DT3/CID_114850_3dt3.pdbqt]

REMARK   4 XXXX COMPLIES WITH FORMAT V. 2.0
ATOM      1  N   LEU A 306      31.042  24.535  35.817  1.00 49.55    -0.067 N 
ATOM      2  HN1 LEU A 306      31.306  24.837  36.755  1.00  0.00     0.275 HD
ATOM      3  HN2 LEU A 306      30.745  25.321  35.239  1.00  0.00     0.275 HD
ATOM      4  HN3 LEU A 306      31.854  24.242  35.274  1.00  0.00     0.275 HD
ATOM      5  CA  LEU A 306      30.001  23.467  35.870  1.00 49.54     0.172 C 
ATOM      6  HA  LEU A 306      30.426  22.591  36.412  1.00  0.00     0.098 H 
ATOM      7  C   LEU A 306      29.606  23.015  34.464  1.00 49.52     0.248 C 
ATOM      8  O   LEU A 306      29.370  23.839  33.572  1.00 49.66    -0.271 OA
ATOM      9  CB  LEU A 306      28.780  23.953  36.633  1.00 49.52    -0.042 C 
ATOM     10  HB1 LEU A 306      28.002  23.155  36.673  1.00  0.00     0.030 H 
ATOM     11  HB2 LEU A 306      28.378  24.903  36.211  1.00  0.00     0.030 H 
ATOM     12  HB3 LEU A 306      29.047  24.323  37.650  1.00  0.00     0.030 H 
ATOM     13  N   ALA A 307      29.522  21.698  34.286  1.00 49.34    -0.346 N 
ATOM     14  HN  ALA A 307      29.663  21.088  35.091  1.00  0.00     0.163 HD
ATOM     15  CA  ALA A 307      29.236  21.087  32.988  1.00 49.04     0.086 C 
ATOM     16  HA  ALA A 307      29.930  21.533  32.238  1.00  0.00     0.086 H 
ATOM     17  C   ALA A 307      27.804  21.330  32.507  1.00 48.71     0.240 C 
ATOM     18  O   ALA A 307      27.552  21.364  31.303  1.00 48.69    -0.271 OA
ATOM     19  CB  ALA A 307      29.515  19.588  33.052  1.00 49.01    -0.049 C 
ATOM     20  HB1 ALA A 307      30.559  19.411  33.403  1.00  0.00     0.030 H 
ATOM     21  HB2 ALA A 307      29.308  19.082  32.080  1.00  0.00     0.030 H 
ATOM     22  HB3 ALA A 307      28.766  19.049  33.678  1.00  0.00     0.030 H 
ATOM     23  N   LEU A 308      26.879  21.498  33.447  1.00 48.40    -0.346 N 
ATOM     24  HN  LEU A 308      27.171  21.527  34.424  1.00  0.00     0.163 HD
ATOM     25  CA  LEU A 308      25.459  21.643  33.131  1.00 48.11     0.089 C 
ATOM     26  HA  LEU A 308      25.247  21.041  32.217  1.00  0.00     0.087 H 
ATOM     27  C   LEU A 308      25.044  23.086  32.852  1.00 47.89     0.241 C 
ATOM     28  O   LEU A 308      23.892  23.340  32.492  1.00 47.91    -0.271 OA
ATOM     29  CB  LEU A 308      24.615  21.077  34.275  1.00 48.13    -0.035 C 
ATOM     30  HB1 LEU A 308      23.555  21.409  34.183  1.00  0.00     0.037 H 
ATOM     31  HB2 LEU A 308      24.881  21.568  35.240  1.00  0.00     0.037 H 
ATOM     32  CG  LEU A 308      24.694  19.559  34.404  1.00 48.39    -0.059 C 
ATOM     33  HG  LEU A 308      25.768  19.262  34.361  1.00  0.00     0.038 H 
ATOM     34  CD1 LEU A 308      24.113  19.064  35.732  1.00 48.06    -0.073 C 
ATOM     35 1HD1 LEU A 308      24.637  19.527  36.600  1.00  0.00     0.028 H 
ATOM     36 2HD1 LEU A 308      24.123  17.951  35.794  1.00  0.00     0.028 H 
ATOM     37 3HD1 LEU A 308      23.011  19.228  35.784  1.00  0.00     0.028 H 
ATOM     38  CD2 LEU A 308      23.978  18.926  33.218  1.00 49.11    -0.073 C 
ATOM     39 1HD2 LEU A 308      24.401  19.286  32.251  1.00  0.00     0.028 H 
ATOM     40 2HD2 LEU A 308      22.876  19.090  33.270  1.00  0.00     0.028 H 
ATOM     41 3HD2 LEU A 308      23.988  17.813  33.280  1.00  0.00     0.028 H 
ATOM     42  N   SER A 309      25.967  24.028  33.029  1.00 47.48    -0.344 N 
ATOM     43  HN  SER A 309      26.898  23.760  33.348  1.00  0.00     0.163 HD
ATOM     44  CA  SER A 309      25.676  25.438  32.777  1.00 47.15     0.109 C 
ATOM     45  HA  SER A 309      24.570  25.568  32.730  1.00  0.00     0.090 H 
ATOM     46  C   SER A 309      26.275  25.909  31.456  1.00 46.69     0.243 C 
ATOM     47  O   SER A 309      26.088  27.059  31.065  1.00 46.74    -0.271 OA
ATOM     48  CB  SER A 309      26.217  26.299  33.916  1.00 47.18     0.044 C 
ATOM     49  HB1 SER A 309      25.789  26.003  34.902  1.00  0.00     0.077 H 
ATOM     50  HB2 SER A 309      25.824  27.342  33.873  1.00  0.00     0.077 H 
ATOM     51  OG  SER A 309      27.634  26.266  33.922  1.00 47.71    -0.398 OA
ATOM     52  HG  SER A 309      27.971  26.802  34.631  1.00  0.00     0.209 HD
ATOM     53  N   LEU A 310      26.999  25.030  30.771  1.00 46.17    -0.346 N 
ATOM     54  HN  LEU A 310      27.135  24.092  31.147  1.00  0.00     0.163 HD
ATOM     55  CA  LEU A 310      27.603  25.383  29.492  1.00 45.78     0.089 C 
ATOM     56  HA  LEU A 310      28.196  26.319  29.615  1.00  0.00     0.087 H 
ATOM     57  C   LEU A 310      26.516  25.616  28.458  1.00 45.62     0.241 C 
ATOM     58  O   LEU A 310      25.489  24.935  28.460  1.00 45.68    -0.271 OA
ATOM     59  CB  LEU A 310      28.525  24.267  28.997  1.00 45.76    -0.035 C 
ATOM     60  HB1 LEU A 310      27.921  23.348  28.811  1.00  0.00     0.037 H 
ATOM     61  HB2 LEU A 310      28.868  24.506  27.964  1.00  0.00     0.037 H 
ATOM     62  CG  LEU A 310      29.737  23.907  29.859  1.00 45.61    -0.059 C 
ATOM     63  HG  LEU A 310      29.378  23.705  30.895  1.00  0.00     0.038 H 
ATOM     64  CD1 LEU A 310      30.368  22.630  29.318  1.00 45.08    -0.073 C 
ATOM     65 1HD1 LEU A 310      29.626  21.799  29.272  1.00  0.00     0.028 H 
ATOM     66 2HD1 LEU A 310      31.271  22.340  29.904  1.00  0.00     0.028 H 
ATOM     67 3HD1 LEU A 310      30.853  22.801  28.329  1.00  0.00     0.028 H 
ATOM     68  CD2 LEU A 310      30.757  25.049  29.922  1.00 43.89    -0.073 C 
ATOM     69 1HD2 LEU A 310      30.295  25.983  30.318  1.00  0.00     0.028 H 
ATOM     70 2HD2 LEU A 310      31.242  25.220  28.933  1.00  0.00     0.028 H 
ATOM     71 3HD2 LEU A 310      31.660  24.759  30.508  1.00  0.00     0.028 H 
ATOM     72  N   THR A 311      26.742  26.576  27.567  1.00 45.32    -0.344 N 
ATOM     73  HN  THR A 311      27.534  27.207  27.692  1.00  0.00     0.163 HD
ATOM     74  CA  THR A 311      25.867  26.734  26.413  1.00 44.98     0.113 C 
ATOM     75  HA  THR A 311      24.814  26.541  26.726  1.00  0.00     0.091 H 
ATOM     76  C   THR A 311      26.270  25.706  25.359  1.00 44.91     0.243 C 
ATOM     77  O   THR A 311      27.321  25.065  25.476  1.00 44.70    -0.271 OA
ATOM     78  CB  THR A 311      25.960  28.141  25.808  1.00 44.86     0.060 C 
ATOM     79  HB  THR A 311      25.180  28.246  25.018  1.00  0.00     0.086 H 
ATOM     80  CG2 THR A 311      25.724  29.206  26.879  1.00 44.54    -0.050 C 
ATOM     81 1HG2 THR A 311      24.720  29.066  27.343  1.00  0.00     0.031 H 
ATOM     82 2HG2 THR A 311      25.858  30.238  26.478  1.00  0.00     0.031 H 
ATOM     83 3HG2 THR A 311      26.538  29.219  27.641  1.00  0.00     0.031 H 
ATOM     84  OG1 THR A 311      27.249  28.321  25.212  1.00 44.89    -0.393 OA
ATOM     85  HG1 THR A 311      27.396  27.659  24.546  1.00  0.00     0.210 HD
ATOM     86  N   ALA A 312      25.429  25.558  24.338  1.00 44.81    -0.346 N 
ATOM     87  HN  ALA A 312      24.549  26.074  24.351  1.00  0.00     0.163 HD
ATOM     88  CA  ALA A 312      25.713  24.689  23.201  1.00 44.69     0.086 C 
ATOM     89  HA  ALA A 312      25.783  23.640  23.573  1.00  0.00     0.086 H 
ATOM     90  C   ALA A 312      27.034  25.047  22.540  1.00 44.84     0.240 C 
ATOM     91  O   ALA A 312      27.817  24.156  22.225  1.00 45.31    -0.271 OA
ATOM     92  CB  ALA A 312      24.582  24.758  22.181  1.00 44.58    -0.049 C 
ATOM     93  HB1 ALA A 312      23.613  24.495  22.666  1.00  0.00     0.030 H 
ATOM     94  HB2 ALA A 312      24.787  24.124  21.287  1.00  0.00     0.030 H 
ATOM     95  HB3 ALA A 312      24.539  25.749  21.672  1.00  0.00     0.030 H 
ATOM     96  N   ASP A 313      27.279  26.339  22.325  1.00 44.98    -0.346 N 
ATOM     97  HN  ASP A 313      26.573  27.028  22.586  1.00  0.00     0.163 HD
ATOM     98  CA  ASP A 313      28.537  26.799  21.722  1.00 45.27     0.098 C 
ATOM     99  HA  ASP A 313      28.683  26.243  20.767  1.00  0.00     0.088 H 
ATOM    100  C   ASP A 313      29.747  26.530  22.612  1.00 45.30     0.241 C 
ATOM    101  O   ASP A 313      30.803  26.138  22.119  1.00 45.39    -0.271 OA
ATOM    102  CB  ASP A 313      28.481  28.292  21.393  1.00 45.47     0.043 C 
ATOM    103  HB1 ASP A 313      29.506  28.717  21.288  1.00  0.00     0.052 H 
ATOM    104  HB2 ASP A 313      28.130  28.882  22.271  1.00  0.00     0.052 H 
ATOM    105  CG  ASP A 313      27.640  28.590  20.165  1.00 46.67     0.175 C 
ATOM    106  OD1 ASP A 313      27.573  27.724  19.258  1.00 48.15    -0.648 OA
ATOM    107  OD2 ASP A 313      27.056  29.699  20.106  1.00 46.61    -0.648 OA
ATOM    108  N   GLN A 314      29.598  26.752  23.915  1.00 45.19    -0.346 N 
ATOM    109  HN  GLN A 314      28.717  27.137  24.257  1.00  0.00     0.163 HD
ATOM    110  CA  GLN A 314      30.668  26.457  24.870  1.00 45.05     0.090 C 
ATOM    111  HA  GLN A 314      31.599  26.956  24.513  1.00  0.00     0.087 H 
ATOM    112  C   GLN A 314      30.937  24.954  24.956  1.00 45.09     0.241 C 
ATOM    113  O   GLN A 314      32.064  24.535  25.232  1.00 44.99    -0.271 OA
ATOM    114  CB  GLN A 314      30.328  27.018  26.257  1.00 45.01    -0.030 C 
ATOM    115  HB1 GLN A 314      29.350  26.618  26.612  1.00  0.00     0.037 H 
ATOM    116  HB2 GLN A 314      31.002  26.583  27.032  1.00  0.00     0.037 H 
ATOM    117  CG  GLN A 314      30.342  28.544  26.329  1.00 44.92     0.011 C 
ATOM    118  HG1 GLN A 314      29.823  28.986  25.447  1.00  0.00     0.047 H 
ATOM    119  HG2 GLN A 314      31.370  28.938  26.155  1.00  0.00     0.047 H 
ATOM    120  CD  GLN A 314      29.763  29.096  27.630  1.00 45.17     0.215 C 
ATOM    121  NE2 GLN A 314      29.958  30.385  27.855  1.00 43.97    -0.370 N 
ATOM    122 1HE2 GLN A 314      29.571  30.754  28.724  1.00  0.00     0.159 HD
ATOM    123 2HE2 GLN A 314      30.469  30.983  27.205  1.00  0.00     0.159 HD
ATOM    124  OE1 GLN A 314      29.146  28.373  28.415  1.00 46.25    -0.274 OA
ATOM    125  N   MET A 315      29.904  24.151  24.700  1.00 45.10    -0.346 N 
ATOM    126  HN  MET A 315      29.002  24.568  24.470  1.00  0.00     0.163 HD
ATOM    127  CA  MET A 315      30.018  22.696  24.737  1.00 45.20     0.090 C 
ATOM    128  HA  MET A 315      30.578  22.409  25.657  1.00  0.00     0.087 H 
ATOM    129  C   MET A 315      30.802  22.207  23.521  1.00 45.14     0.241 C 
ATOM    130  O   MET A 315      31.833  21.549  23.669  1.00 45.23    -0.271 OA
ATOM    131  CB  MET A 315      28.626  22.058  24.796  1.00 45.28    -0.030 C 
ATOM    132  HB1 MET A 315      28.063  22.444  25.678  1.00  0.00     0.037 H 
ATOM    133  HB2 MET A 315      27.988  22.450  23.970  1.00  0.00     0.037 H 
ATOM    134  CG  MET A 315      28.614  20.523  24.791  1.00 47.06    -0.021 C 
ATOM    135  HG1 MET A 315      27.586  20.149  24.575  1.00  0.00     0.049 H 
ATOM    136  HG2 MET A 315      29.155  20.139  23.895  1.00  0.00     0.049 H 
ATOM    137  SD  MET A 315      29.259  19.740  26.291  1.00 50.36    -0.173 SA
ATOM    138  CE  MET A 315      28.008  20.226  27.479  1.00 46.18    -0.035 C 
ATOM    139  HE1 MET A 315      28.405  19.744  28.403  1.00  0.00     0.041 H 
ATOM    140  HE2 MET A 315      26.959  19.962  27.210  1.00  0.00     0.041 H 
ATOM    141  HE3 MET A 315      27.812  21.321  27.553  1.00  0.00     0.041 H 
ATOM    142  N   VAL A 316      30.320  22.530  22.323  1.00 45.14    -0.346 N 
ATOM    143  HN  VAL A 316      29.413  22.993  22.260  1.00  0.00     0.163 HD
ATOM    144  CA  VAL A 316      31.061  22.236  21.089  1.00 45.16     0.092 C 
ATOM    145  HA  VAL A 316      31.008  21.142  20.881  1.00  0.00     0.088 H 
ATOM    146  C   VAL A 316      32.522  22.645  21.258  1.00 45.20     0.241 C 
ATOM    147  O   VAL A 316      33.441  21.861  20.993  1.00 45.14    -0.271 OA
ATOM    148  CB  VAL A 316      30.499  23.015  19.872  1.00 45.17    -0.033 C 
ATOM    149  HB  VAL A 316      30.474  24.099  20.132  1.00  0.00     0.042 H 
ATOM    150  CG1 VAL A 316      31.400  22.836  18.653  1.00 44.74    -0.071 C 
ATOM    151 1HG1 VAL A 316      32.440  23.163  18.885  1.00  0.00     0.028 H 
ATOM    152 2HG1 VAL A 316      30.992  23.357  17.756  1.00  0.00     0.028 H 
ATOM    153 3HG1 VAL A 316      31.371  21.791  18.266  1.00  0.00     0.028 H 
ATOM    154  CG2 VAL A 316      29.088  22.571  19.557  1.00 45.02    -0.071 C 
ATOM    155 1HG2 VAL A 316      28.430  22.702  20.447  1.00  0.00     0.028 H 
ATOM    156 2HG2 VAL A 316      29.059  21.526  19.170  1.00  0.00     0.028 H 
ATOM    157 3HG2 VAL A 316      28.680  23.092  18.660  1.00  0.00     0.028 H 
ATOM    158  N   SER A 317      32.715  23.877  21.718  1.00 45.01    -0.344 N 
ATOM    159  HN  SER A 317      31.902  24.442  21.963  1.00  0.00     0.163 HD
ATOM    160  CA  SER A 317      34.045  24.451  21.885  1.00 45.17     0.109 C 
ATOM    161  HA  SER A 317      34.547  24.440  20.889  1.00  0.00     0.090 H 
ATOM    162  C   SER A 317      34.927  23.668  22.860  1.00 45.06     0.243 C 
ATOM    163  O   SER A 317      36.129  23.547  22.639  1.00 45.28    -0.271 OA
ATOM    164  CB  SER A 317      33.938  25.905  22.335  1.00 44.88     0.044 C 
ATOM    165  HB1 SER A 317      33.152  26.041  23.114  1.00  0.00     0.077 H 
ATOM    166  HB2 SER A 317      33.499  26.554  21.542  1.00  0.00     0.077 H 
ATOM    167  OG  SER A 317      35.192  26.380  22.766  1.00 45.98    -0.398 OA
ATOM    168  HG  SER A 317      35.125  27.285  23.046  1.00  0.00     0.209 HD
ATOM    169  N   ALA A 318      34.334  23.156  23.936  1.00 45.05    -0.346 N 
ATOM    170  HN  ALA A 318      33.338  23.322  24.080  1.00  0.00     0.163 HD
ATOM    171  CA  ALA A 318      35.072  22.362  24.918  1.00 44.80     0.086 C 
ATOM    172  HA  ALA A 318      36.002  22.913  25.191  1.00  0.00     0.086 H 
ATOM    173  C   ALA A 318      35.465  21.018  24.326  1.00 44.77     0.240 C 
ATOM    174  O   ALA A 318      36.553  20.528  24.580  1.00 44.90    -0.271 OA
ATOM    175  CB  ALA A 318      34.245  22.155  26.180  1.00 44.38    -0.049 C 
ATOM    176  HB1 ALA A 318      33.957  23.141  26.614  1.00  0.00     0.030 H 
ATOM    177  HB2 ALA A 318      34.770  21.509  26.922  1.00  0.00     0.030 H 
ATOM    178  HB3 ALA A 318      33.358  21.504  25.996  1.00  0.00     0.030 H 
ATOM    179  N   LEU A 319      34.575  20.418  23.546  1.00 45.04    -0.346 N 
ATOM    180  HN  LEU A 319      33.683  20.875  23.357  1.00  0.00     0.163 HD
ATOM    181  CA  LEU A 319      34.856  19.109  22.953  1.00 45.44     0.089 C 
ATOM    182  HA  LEU A 319      35.241  18.447  23.764  1.00  0.00     0.087 H 
ATOM    183  C   LEU A 319      35.930  19.181  21.865  1.00 45.86     0.241 C 
ATOM    184  O   LEU A 319      36.821  18.329  21.824  1.00 46.13    -0.271 OA
ATOM    185  CB  LEU A 319      33.583  18.475  22.405  1.00 45.47    -0.035 C 
ATOM    186  HB1 LEU A 319      33.144  19.123  21.611  1.00  0.00     0.037 H 
ATOM    187  HB2 LEU A 319      33.834  17.570  21.804  1.00  0.00     0.037 H 
ATOM    188  CG  LEU A 319      32.520  18.133  23.450  1.00 44.92    -0.059 C 
ATOM    189  HG  LEU A 319      32.151  19.086  23.895  1.00  0.00     0.038 H 
ATOM    190  CD1 LEU A 319      31.349  17.441  22.778  1.00 45.04    -0.073 C 
ATOM    191 1HD1 LEU A 319      30.930  18.069  21.957  1.00  0.00     0.028 H 
ATOM    192 2HD1 LEU A 319      30.564  17.152  23.515  1.00  0.00     0.028 H 
ATOM    193 3HD1 LEU A 319      31.625  16.423  22.417  1.00  0.00     0.028 H 
ATOM    194  CD2 LEU A 319      33.093  17.274  24.574  1.00 44.06    -0.073 C 
ATOM    195 1HD2 LEU A 319      33.954  17.783  25.068  1.00  0.00     0.028 H 
ATOM    196 2HD2 LEU A 319      33.369  16.256  24.213  1.00  0.00     0.028 H 
ATOM    197 3HD2 LEU A 319      32.308  16.985  25.311  1.00  0.00     0.028 H 
ATOM    198  N   LEU A 320      35.861  20.203  21.008  1.00 46.21    -0.346 N 
ATOM    199  HN  LEU A 320      35.065  20.839  21.059  1.00  0.00     0.163 HD
ATOM    200  CA  LEU A 320      36.896  20.436  19.997  1.00 46.28     0.089 C 
ATOM    201  HA  LEU A 320      36.944  19.547  19.325  1.00  0.00     0.087 H 
ATOM    202  C   LEU A 320      38.252  20.606  20.677  1.00 46.32     0.241 C 
ATOM    203  O   LEU A 320      39.213  19.919  20.329  1.00 46.16    -0.271 OA
ATOM    204  CB  LEU A 320      36.587  21.676  19.148  1.00 46.32    -0.035 C 
ATOM    205  HB1 LEU A 320      36.522  22.567  19.816  1.00  0.00     0.037 H 
ATOM    206  HB2 LEU A 320      37.484  21.932  18.538  1.00  0.00     0.037 H 
ATOM    207  CG  LEU A 320      35.355  21.644  18.236  1.00 46.69    -0.059 C 
ATOM    208  HG  LEU A 320      34.472  21.368  18.859  1.00  0.00     0.038 H 
ATOM    209  CD1 LEU A 320      35.097  23.044  17.636  1.00 45.65    -0.073 C 
ATOM    210 1HD1 LEU A 320      34.201  23.021  16.973  1.00  0.00     0.028 H 
ATOM    211 2HD1 LEU A 320      35.995  23.443  17.109  1.00  0.00     0.028 H 
ATOM    212 3HD1 LEU A 320      35.010  23.826  18.426  1.00  0.00     0.028 H 
ATOM    213  CD2 LEU A 320      35.505  20.592  17.139  1.00 46.35    -0.073 C 
ATOM    214 1HD2 LEU A 320      34.609  20.569  16.476  1.00  0.00     0.028 H 
ATOM    215 2HD2 LEU A 320      35.726  19.585  17.565  1.00  0.00     0.028 H 
ATOM    216 3HD2 LEU A 320      36.443  20.740  16.555  1.00  0.00     0.028 H 
ATOM    217  N   ASP A 321      38.312  21.520  21.648  1.00 46.35    -0.346 N 
ATOM    218  HN  ASP A 321      37.486  22.090  21.832  1.00  0.00     0.163 HD
ATOM    219  CA  ASP A 321      39.514  21.743  22.465  1.00 46.38     0.098 C 
ATOM    220  HA  ASP A 321      40.319  22.139  21.803  1.00  0.00     0.088 H 
ATOM    221  C   ASP A 321      40.027  20.469  23.135  1.00 46.11     0.241 C 
ATOM    222  O   ASP A 321      41.220  20.344  23.396  1.00 46.00    -0.271 OA
ATOM    223  CB  ASP A 321      39.240  22.780  23.563  1.00 46.43     0.043 C 
ATOM    224  HB1 ASP A 321      38.290  22.550  24.100  1.00  0.00     0.052 H 
ATOM    225  HB2 ASP A 321      39.959  22.665  24.408  1.00  0.00     0.052 H 
ATOM    226  CG  ASP A 321      39.238  24.199  23.045  1.00 47.37     0.175 C 
ATOM    227  OD1 ASP A 321      39.454  24.403  21.830  1.00 48.49    -0.648 OA
ATOM    228  OD2 ASP A 321      39.017  25.119  23.865  1.00 48.70    -0.648 OA
ATOM    229  N   ALA A 322      39.117  19.544  23.427  1.00 45.97    -0.346 N 
ATOM    230  HN  ALA A 322      38.143  19.715  23.178  1.00  0.00     0.163 HD
ATOM    231  CA  ALA A 322      39.466  18.295  24.090  1.00 46.03     0.086 C 
ATOM    232  HA  ALA A 322      40.235  18.526  24.864  1.00  0.00     0.086 H 
ATOM    233  C   ALA A 322      40.065  17.257  23.136  1.00 46.01     0.240 C 
ATOM    234  O   ALA A 322      40.639  16.270  23.590  1.00 46.00    -0.271 OA
ATOM    235  CB  ALA A 322      38.241  17.720  24.810  1.00 45.68    -0.049 C 
ATOM    236  HB1 ALA A 322      38.508  16.764  25.318  1.00  0.00     0.030 H 
ATOM    237  HB2 ALA A 322      37.372  17.598  24.122  1.00  0.00     0.030 H 
ATOM    238  HB3 ALA A 322      37.789  18.455  25.516  1.00  0.00     0.030 H 
ATOM    239  N   GLU A 323      39.944  17.479  21.826  1.00 46.01    -0.346 N 
ATOM    240  HN  GLU A 323      39.566  18.369  21.500  1.00  0.00     0.163 HD
ATOM    241  CA  GLU A 323      40.346  16.463  20.849  1.00 46.17     0.090 C 
ATOM    242  HA  GLU A 323      39.682  15.580  21.001  1.00  0.00     0.087 H 
ATOM    243  C   GLU A 323      41.791  15.972  21.000  1.00 45.95     0.243 C 
ATOM    244  O   GLU A 323      42.708  16.774  21.132  1.00 45.86    -0.271 OA
ATOM    245  CB  GLU A 323      40.116  16.960  19.418  1.00 46.34    -0.029 C 
ATOM    246  HB1 GLU A 323      40.839  16.496  18.707  1.00  0.00     0.037 H 
ATOM    247  HB2 GLU A 323      40.420  18.027  19.306  1.00  0.00     0.037 H 
ATOM    248  CG  GLU A 323      38.676  16.744  18.964  1.00 46.84     0.018 C 
ATOM    249  HG1 GLU A 323      37.953  17.151  19.709  1.00  0.00     0.049 H 
ATOM    250  HG2 GLU A 323      38.424  17.398  18.097  1.00  0.00     0.049 H 
ATOM    251  CD  GLU A 323      38.384  15.292  18.656  1.00 47.49     0.172 C 
ATOM    252  OE1 GLU A 323      38.737  14.836  17.552  1.00 49.99    -0.648 OA
ATOM    253  OE2 GLU A 323      37.795  14.601  19.506  1.00 49.48    -0.648 OA
ATOM    254  N   PRO A 324      41.991  14.643  20.963  1.00 45.81    -0.337 N 
ATOM    255  CA  PRO A 324      43.328  14.073  21.053  1.00 45.51     0.092 C 
ATOM    256  HA  PRO A 324      43.892  14.497  21.917  1.00  0.00     0.087 H 
ATOM    257  C   PRO A 324      44.073  14.284  19.752  1.00 45.22     0.243 C 
ATOM    258  O   PRO A 324      43.457  14.641  18.750  1.00 45.43    -0.271 OA
ATOM    259  CB  PRO A 324      43.052  12.580  21.247  1.00 45.76    -0.036 C 
ATOM    260  HB1 PRO A 324      43.891  11.915  20.935  1.00  0.00     0.036 H 
ATOM    261  HB2 PRO A 324      43.029  12.254  22.313  1.00  0.00     0.036 H 
ATOM    262  CG  PRO A 324      41.791  12.349  20.515  1.00 45.52    -0.048 C 
ATOM    263  HG1 PRO A 324      41.945  12.039  19.455  1.00  0.00     0.035 H 
ATOM    264  HG2 PRO A 324      41.247  11.434  20.848  1.00  0.00     0.035 H 
ATOM    265  CD  PRO A 324      40.983  13.608  20.657  1.00 45.74    -0.001 C 
ATOM    266  HD1 PRO A 324      40.154  13.540  21.400  1.00  0.00     0.064 H 
ATOM    267  HD2 PRO A 324      40.337  13.841  19.778  1.00  0.00     0.064 H 
ATOM    268  N   PRO A 325      45.391  14.068  19.756  1.00 44.72    -0.337 N 
ATOM    269  CA  PRO A 325      46.128  14.230  18.516  1.00 44.38     0.091 C 
ATOM    270  HA  PRO A 325      45.759  15.128  17.968  1.00  0.00     0.087 H 
ATOM    271  C   PRO A 325      46.026  12.994  17.621  1.00 44.20     0.241 C 
ATOM    272  O   PRO A 325      45.613  11.924  18.072  1.00 43.82    -0.271 OA
ATOM    273  CB  PRO A 325      47.563  14.463  18.994  1.00 44.23    -0.036 C 
ATOM    274  HB1 PRO A 325      47.859  15.538  19.023  1.00  0.00     0.036 H 
ATOM    275  HB2 PRO A 325      48.339  14.134  18.264  1.00  0.00     0.036 H 
ATOM    276  CG  PRO A 325      47.651  13.781  20.312  1.00 44.56    -0.048 C 
ATOM    277  HG1 PRO A 325      48.370  14.276  21.006  1.00  0.00     0.035 H 
ATOM    278  HG2 PRO A 325      48.159  12.790  20.251  1.00  0.00     0.035 H 
ATOM    279  CD  PRO A 325      46.263  13.688  20.883  1.00 44.75    -0.001 C 
ATOM    280  HD1 PRO A 325      46.106  14.289  21.809  1.00  0.00     0.064 H 
ATOM    281  HD2 PRO A 325      46.019  12.700  21.340  1.00  0.00     0.064 H 
ATOM    282  N   ILE A 326      46.379  13.149  16.350  1.00 44.27    -0.346 N 
ATOM    283  HN  ILE A 326      46.601  14.081  16.000  1.00  0.00     0.163 HD
ATOM    284  CA  ILE A 326      46.454  12.007  15.449  1.00 44.44     0.092 C 
ATOM    285  HA  ILE A 326      45.693  11.252  15.756  1.00  0.00     0.088 H 
ATOM    286  C   ILE A 326      47.839  11.398  15.586  1.00 43.60     0.241 C 
ATOM    287  O   ILE A 326      48.838  12.072  15.365  1.00 43.51    -0.271 OA
ATOM    288  CB  ILE A 326      46.210  12.396  13.987  1.00 44.94    -0.030 C 
ATOM    289  HB  ILE A 326      46.947  13.177  13.687  1.00  0.00     0.043 H 
ATOM    290  CG1 ILE A 326      44.790  12.945  13.804  1.00 45.86    -0.063 C 
ATOM    291 1HG1 ILE A 326      44.518  13.636  14.636  1.00  0.00     0.033 H 
ATOM    292 2HG1 ILE A 326      44.028  12.149  13.975  1.00  0.00     0.033 H 
ATOM    293  CG2 ILE A 326      46.383  11.169  13.092  1.00 45.64    -0.071 C 
ATOM    294 1HG2 ILE A 326      46.205  11.452  12.028  1.00  0.00     0.028 H 
ATOM    295 2HG2 ILE A 326      45.736  10.320  13.414  1.00  0.00     0.028 H 
ATOM    296 3HG2 ILE A 326      47.375  10.680  13.237  1.00  0.00     0.028 H 
ATOM    297  CD1 ILE A 326      44.590  13.608  12.460  1.00 46.39    -0.076 C 
ATOM    298 1HD1 ILE A 326      43.557  14.007  12.327  1.00  0.00     0.027 H 
ATOM    299 2HD1 ILE A 326      44.862  12.917  11.628  1.00  0.00     0.027 H 
ATOM    300 3HD1 ILE A 326      45.352  14.404  12.289  1.00  0.00     0.027 H 
ATOM    301  N   LEU A 327      47.888  10.130  15.970  1.00 42.88    -0.346 N 
ATOM    302  HN  LEU A 327      47.017   9.617  16.105  1.00  0.00     0.163 HD
ATOM    303  CA  LEU A 327      49.149   9.456  16.203  1.00 42.51     0.089 C 
ATOM    304  HA  LEU A 327      49.935  10.228  16.372  1.00  0.00     0.087 H 
ATOM    305  C   LEU A 327      49.535   8.637  14.986  1.00 42.51     0.241 C 
ATOM    306  O   LEU A 327      48.691   8.245  14.187  1.00 42.50    -0.271 OA
ATOM    307  CB  LEU A 327      49.067   8.568  17.448  1.00 42.14    -0.035 C 
ATOM    308  HB1 LEU A 327      48.398   7.698  17.252  1.00  0.00     0.037 H 
ATOM    309  HB2 LEU A 327      50.037   8.040  17.605  1.00  0.00     0.037 H 
ATOM    310  CG  LEU A 327      48.642   9.276  18.736  1.00 41.65    -0.059 C 
ATOM    311  HG  LEU A 327      47.622   9.698  18.581  1.00  0.00     0.038 H 
ATOM    312  CD1 LEU A 327      48.579   8.289  19.917  1.00 41.72    -0.073 C 
ATOM    313 1HD1 LEU A 327      47.886   7.447  19.683  1.00  0.00     0.028 H 
ATOM    314 2HD1 LEU A 327      48.306   8.799  20.870  1.00  0.00     0.028 H 
ATOM    315 3HD1 LEU A 327      49.592   7.925  20.209  1.00  0.00     0.028 H 
ATOM    316  CD2 LEU A 327      49.582  10.418  19.054  1.00 41.19    -0.073 C 
ATOM    317 1HD2 LEU A 327      49.628  11.132  18.199  1.00  0.00     0.028 H 
ATOM    318 2HD2 LEU A 327      50.595  10.054  19.346  1.00  0.00     0.028 H 
ATOM    319 3HD2 LEU A 327      49.309  10.928  20.007  1.00  0.00     0.028 H 
ATOM    320  N   TYR A 328      50.827   8.378  14.865  1.00 42.78    -0.346 N 
ATOM    321  HN  TYR A 328      51.465   8.716  15.585  1.00  0.00     0.163 HD
ATOM    322  CA  TYR A 328      51.369   7.631  13.747  1.00 43.04     0.093 C 
ATOM    323  HA  TYR A 328      50.617   7.610  12.924  1.00  0.00     0.088 H 
ATOM    324  C   TYR A 328      51.666   6.214  14.182  1.00 42.75     0.241 C 
ATOM    325  O   TYR A 328      51.912   5.957  15.355  1.00 42.63    -0.271 OA
ATOM    326  CB  TYR A 328      52.648   8.299  13.240  1.00 43.36    -0.014 C 
ATOM    327  HB1 TYR A 328      53.316   7.555  12.747  1.00  0.00     0.043 H 
ATOM    328  HB2 TYR A 328      53.304   8.598  14.090  1.00  0.00     0.043 H 
ATOM    329  CG  TYR A 328      52.381   9.471  12.328  1.00 44.98    -0.056 A 
ATOM    330  CD1 TYR A 328      52.630   9.374  10.966  1.00 46.52    -0.074 A 
ATOM    331  HD1 TYR A 328      53.034   8.433  10.556  1.00  0.00     0.084 H 
ATOM    332  CD2 TYR A 328      51.855  10.664  12.819  1.00 46.01    -0.074 A 
ATOM    333  HD2 TYR A 328      51.641  10.762  13.897  1.00  0.00     0.084 H 
ATOM    334  CE1 TYR A 328      52.382  10.430  10.117  1.00 47.58    -0.051 A 
ATOM    335  HE1 TYR A 328      52.600  10.334   9.040  1.00  0.00     0.087 H 
ATOM    336  CE2 TYR A 328      51.596  11.733  11.968  1.00 47.15    -0.051 A 
ATOM    337  HE2 TYR A 328      51.183  12.674  12.367  1.00  0.00     0.087 H 
ATOM    338  CZ  TYR A 328      51.862  11.605  10.612  1.00 48.10     0.065 A 
ATOM    339  OH  TYR A 328      51.633  12.644   9.727  1.00 49.67    -0.361 OA
ATOM    340  HH  TYR A 328      51.815  12.556   8.799  1.00  0.00     0.217 HD
ATOM    341  N   SER A 329      51.641   5.300  13.222  1.00 42.40    -0.344 N 
ATOM    342  HN  SER A 329      51.331   5.570  12.289  1.00  0.00     0.163 HD
ATOM    343  CA  SER A 329      52.041   3.931  13.460  1.00 42.44     0.109 C 
ATOM    344  HA  SER A 329      51.541   3.566  14.387  1.00  0.00     0.090 H 
ATOM    345  C   SER A 329      53.553   3.846  13.649  1.00 42.26     0.243 C 
ATOM    346  O   SER A 329      54.313   4.553  12.985  1.00 42.35    -0.271 OA
ATOM    347  CB  SER A 329      51.611   3.050  12.287  1.00 42.46     0.044 C 
ATOM    348  HB1 SER A 329      50.507   3.085  12.132  1.00  0.00     0.077 H 
ATOM    349  HB2 SER A 329      51.935   3.482  11.311  1.00  0.00     0.077 H 
ATOM    350  OG  SER A 329      52.069   1.725  12.444  1.00 43.04    -0.398 OA
ATOM    351  HG  SER A 329      51.802   1.178  11.715  1.00  0.00     0.209 HD
ATOM    352  N   GLU A 330      53.984   2.985  14.564  1.00 42.14    -0.349 N 
ATOM    353  HN  GLU A 330      53.308   2.538  15.183  1.00  0.00     0.163 HD
ATOM    354  CA  GLU A 330      55.396   2.662  14.706  1.00 42.08     0.059 C 
ATOM    355  HA  GLU A 330      55.985   3.607  14.770  1.00  0.00     0.083 H 
ATOM    356  C   GLU A 330      55.827   1.885  13.471  1.00 42.23     0.109 C 
ATOM    357  HC  GLU A 330      55.114   1.200  12.982  1.00  0.00     0.146 H 
ATOM    358  O   GLU A 330      56.961   2.012  13.012  1.00 42.85    -0.305 OA
ATOM    359  CB  GLU A 330      55.641   1.828  15.966  1.00 41.81    -0.051 C 
ATOM    360  HB1 GLU A 330      56.723   1.581  16.075  1.00  0.00     0.030 H 
ATOM    361  HB2 GLU A 330      55.005   0.912  15.984  1.00  0.00     0.030 H 
ATOM    362  HB3 GLU A 330      55.240   2.330  16.877  1.00  0.00     0.030 H 
ATOM    363  N   SER A 338      57.513  -3.334   5.348  1.00 54.93    -0.064 N 
ATOM    364  HN1 SER A 338      58.137  -3.090   4.579  1.00  0.00     0.275 HD
ATOM    365  HN2 SER A 338      58.003  -3.819   6.099  1.00  0.00     0.275 HD
ATOM    366  HN3 SER A 338      57.213  -2.512   5.872  1.00  0.00     0.275 HD
ATOM    367  CA  SER A 338      56.381  -4.106   4.846  1.00 54.82     0.195 C 
ATOM    368  HA  SER A 338      55.819  -3.481   4.114  1.00  0.00     0.102 H 
ATOM    369  C   SER A 338      55.448  -4.471   5.995  1.00 54.73     0.251 C 
ATOM    370  O   SER A 338      55.575  -3.933   7.098  1.00 54.53    -0.271 OA
ATOM    371  CB  SER A 338      56.865  -5.382   4.136  1.00 54.86     0.051 C 
ATOM    372  HB1 SER A 338      57.833  -5.212   3.609  1.00  0.00     0.077 H 
ATOM    373  HB2 SER A 338      56.227  -5.623   3.254  1.00  0.00     0.077 H 
ATOM    374  OG  SER A 338      56.949  -6.483   5.031  1.00 54.77    -0.398 OA
ATOM    375  HG  SER A 338      57.248  -7.271   4.593  1.00  0.00     0.209 HD
ATOM    376  N   GLU A 339      54.510  -5.378   5.719  1.00 54.72    -0.346 N 
ATOM    377  HN  GLU A 339      54.389  -5.683   4.753  1.00  0.00     0.163 HD
ATOM    378  CA  GLU A 339      53.649  -5.951   6.751  1.00 54.63     0.090 C 
ATOM    379  HA  GLU A 339      53.171  -5.118   7.317  1.00  0.00     0.087 H 
ATOM    380  C   GLU A 339      54.509  -6.765   7.717  1.00 54.38     0.241 C 
ATOM    381  O   GLU A 339      54.941  -7.883   7.402  1.00 54.26    -0.271 OA
ATOM    382  CB  GLU A 339      52.539  -6.820   6.128  1.00 54.72    -0.029 C 
ATOM    383  HB1 GLU A 339      51.928  -6.210   5.422  1.00  0.00     0.037 H 
ATOM    384  HB2 GLU A 339      52.984  -7.556   5.419  1.00  0.00     0.037 H 
ATOM    385  CG  GLU A 339      51.613  -7.549   7.140  1.00 54.86     0.018 C 
ATOM    386  HG1 GLU A 339      50.543  -7.414   6.857  1.00  0.00     0.049 H 
ATOM    387  HG2 GLU A 339      51.617  -7.022   8.123  1.00  0.00     0.049 H 
ATOM    388  CD  GLU A 339      51.937  -9.040   7.327  1.00 55.26     0.172 C 
ATOM    389  OE1 GLU A 339      52.692  -9.616   6.509  1.00 55.60    -0.648 OA
ATOM    390  OE2 GLU A 339      51.422  -9.642   8.295  1.00 55.06    -0.648 OA
ATOM    391  N   ALA A 340      54.786  -6.164   8.876  1.00 53.94    -0.346 N 
ATOM    392  HN  ALA A 340      54.596  -5.166   8.968  1.00  0.00     0.163 HD
ATOM    393  CA  ALA A 340      55.350  -6.878  10.018  1.00 53.33     0.086 C 
ATOM    394  HA  ALA A 340      56.139  -7.586   9.670  1.00  0.00     0.086 H 
ATOM    395  C   ALA A 340      54.192  -7.655  10.633  1.00 52.69     0.240 C 
ATOM    396  O   ALA A 340      53.315  -8.135   9.913  1.00 52.91    -0.271 OA
ATOM    397  CB  ALA A 340      55.944  -5.891  11.018  1.00 53.31    -0.049 C 
ATOM    398  HB1 ALA A 340      56.375  -6.436  11.890  1.00  0.00     0.030 H 
ATOM    399  HB2 ALA A 340      55.202  -5.121  11.334  1.00  0.00     0.030 H 
ATOM    400  HB3 ALA A 340      56.690  -5.214  10.541  1.00  0.00     0.030 H 
ATOM    401  N   SER A 341      54.164  -7.789  11.952  1.00 51.74    -0.344 N 
ATOM    402  HN  SER A 341      55.003  -7.624  12.508  1.00  0.00     0.163 HD
ATOM    403  CA  SER A 341      52.924  -8.173  12.590  1.00 50.88     0.109 C 
ATOM    404  HA  SER A 341      52.472  -9.032  12.041  1.00  0.00     0.090 H 
ATOM    405  C   SER A 341      52.021  -6.953  12.461  1.00 50.13     0.243 C 
ATOM    406  O   SER A 341      52.207  -5.959  13.163  1.00 49.98    -0.271 OA
ATOM    407  CB  SER A 341      53.132  -8.555  14.053  1.00 50.94     0.044 C 
ATOM    408  HB1 SER A 341      53.981  -9.267  14.179  1.00  0.00     0.077 H 
ATOM    409  HB2 SER A 341      53.538  -7.705  14.650  1.00  0.00     0.077 H 
ATOM    410  OG  SER A 341      51.932  -9.062  14.608  1.00 50.75    -0.398 OA
ATOM    411  HG  SER A 341      52.061  -9.300  15.519  1.00  0.00     0.209 HD
ATOM    412  N   MET A 342      51.079  -7.016  11.523  1.00 49.12    -0.346 N 
ATOM    413  HN  MET A 342      51.057  -7.821  10.897  1.00  0.00     0.163 HD
ATOM    414  CA  MET A 342      50.074  -5.965  11.362  1.00 48.44     0.090 C 
ATOM    415  HA  MET A 342      50.598  -5.003  11.157  1.00  0.00     0.087 H 
ATOM    416  C   MET A 342      49.244  -5.804  12.641  1.00 47.10     0.241 C 
ATOM    417  O   MET A 342      48.864  -4.689  12.994  1.00 46.56    -0.271 OA
ATOM    418  CB  MET A 342      49.168  -6.287  10.171  1.00 48.91    -0.030 C 
ATOM    419  HB1 MET A 342      49.779  -6.407   9.246  1.00  0.00     0.037 H 
ATOM    420  HB2 MET A 342      48.757  -7.319  10.269  1.00  0.00     0.037 H 
ATOM    421  CG  MET A 342      48.040  -5.296   9.929  1.00 50.35    -0.021 C 
ATOM    422  HG1 MET A 342      48.408  -4.245   9.986  1.00  0.00     0.049 H 
ATOM    423  HG2 MET A 342      47.326  -5.281  10.786  1.00  0.00     0.049 H 
ATOM    424  SD  MET A 342      47.180  -5.602   8.368  1.00 55.40    -0.173 SA
ATOM    425  CE  MET A 342      46.936  -7.377   8.404  1.00 55.03    -0.035 C 
ATOM    426  HE1 MET A 342      46.406  -7.566   7.441  1.00  0.00     0.041 H 
ATOM    427  HE2 MET A 342      46.413  -7.761   9.311  1.00  0.00     0.041 H 
ATOM    428  HE3 MET A 342      47.865  -7.976   8.553  1.00  0.00     0.041 H 
ATOM    429  N   MET A 343      48.968  -6.917  13.323  1.00 45.76    -0.346 N 
ATOM    430  HN  MET A 343      49.205  -7.821  12.915  1.00  0.00     0.163 HD
ATOM    431  CA  MET A 343      48.332  -6.874  14.647  1.00 45.01     0.090 C 
ATOM    432  HA  MET A 343      47.419  -6.239  14.567  1.00  0.00     0.087 H 
ATOM    433  C   MET A 343      49.259  -6.236  15.685  1.00 43.78     0.240 C 
ATOM    434  O   MET A 343      48.798  -5.531  16.578  1.00 43.52    -0.271 OA
ATOM    435  CB  MET A 343      47.894  -8.275  15.118  1.00 45.04    -0.030 C 
ATOM    436  HB1 MET A 343      48.626  -9.044  14.777  1.00  0.00     0.037 H 
ATOM    437  HB2 MET A 343      48.017  -8.368  16.222  1.00  0.00     0.037 H 
ATOM    438  CG  MET A 343      46.475  -8.674  14.707  1.00 46.13    -0.021 C 
ATOM    439  HG1 MET A 343      46.258  -9.717  15.035  1.00  0.00     0.049 H 
ATOM    440  HG2 MET A 343      46.416  -8.802  13.601  1.00  0.00     0.049 H 
ATOM    441  SD  MET A 343      45.163  -7.550  15.280  1.00 49.49    -0.173 SA
ATOM    442  CE  MET A 343      45.511  -7.462  17.041  1.00 48.99    -0.035 C 
ATOM    443  HE1 MET A 343      44.707  -6.773  17.392  1.00  0.00     0.041 H 
ATOM    444  HE2 MET A 343      46.550  -7.155  17.306  1.00  0.00     0.041 H 
ATOM    445  HE3 MET A 343      45.559  -8.444  17.566  1.00  0.00     0.041 H 
ATOM    446  N   GLY A 344      50.559  -6.491  15.563  1.00 42.50    -0.351 N 
ATOM    447  HN  GLY A 344      50.867  -7.172  14.869  1.00  0.00     0.163 HD
ATOM    448  CA  GLY A 344      51.558  -5.824  16.395  1.00 41.70     0.069 C 
ATOM    449  HA1 GLY A 344      52.584  -6.206  16.184  1.00  0.00     0.078 H 
ATOM    450  HA2 GLY A 344      51.473  -6.136  17.462  1.00  0.00     0.078 H 
ATOM    451  C   GLY A 344      51.488  -4.314  16.252  1.00 40.83     0.236 C 
ATOM    452  O   GLY A 344      51.386  -3.593  17.242  1.00 40.49    -0.272 OA
ATOM    453  N   LEU A 345      51.520  -3.844  15.007  1.00 40.03    -0.346 N 
ATOM    454  HN  LEU A 345      51.606  -4.506  14.236  1.00  0.00     0.163 HD
ATOM    455  CA  LEU A 345      51.436  -2.415  14.701  1.00 39.21     0.089 C 
ATOM    456  HA  LEU A 345      52.292  -1.904  15.200  1.00  0.00     0.087 H 
ATOM    457  C   LEU A 345      50.151  -1.777  15.201  1.00 38.84     0.241 C 
ATOM    458  O   LEU A 345      50.172  -0.665  15.719  1.00 38.91    -0.271 OA
ATOM    459  CB  LEU A 345      51.554  -2.177  13.193  1.00 39.01    -0.035 C 
ATOM    460  HB1 LEU A 345      51.221  -1.140  12.953  1.00  0.00     0.037 H 
ATOM    461  HB2 LEU A 345      50.776  -2.772  12.660  1.00  0.00     0.037 H 
ATOM    462  CG  LEU A 345      52.919  -2.435  12.556  1.00 38.44    -0.059 C 
ATOM    463  HG  LEU A 345      53.212  -3.490  12.768  1.00  0.00     0.038 H 
ATOM    464  CD1 LEU A 345      52.816  -2.260  11.054  1.00 37.96    -0.073 C 
ATOM    465 1HD1 LEU A 345      53.812  -2.448  10.589  1.00  0.00     0.028 H 
ATOM    466 2HD1 LEU A 345      52.401  -1.264  10.773  1.00  0.00     0.028 H 
ATOM    467 3HD1 LEU A 345      52.016  -2.897  10.609  1.00  0.00     0.028 H 
ATOM    468  CD2 LEU A 345      53.983  -1.513  13.142  1.00 38.07    -0.073 C 
ATOM    469 1HD2 LEU A 345      54.979  -1.701  12.677  1.00  0.00     0.028 H 
ATOM    470 2HD2 LEU A 345      54.027  -1.592  14.253  1.00  0.00     0.028 H 
ATOM    471 3HD2 LEU A 345      53.688  -0.441  13.059  1.00  0.00     0.028 H 
ATOM    472  N   LEU A 346      49.034  -2.477  15.041  1.00 38.51    -0.346 N 
ATOM    473  HN  LEU A 346      49.086  -3.417  14.647  1.00  0.00     0.163 HD
ATOM    474  CA  LEU A 346      47.734  -1.931  15.416  1.00 38.17     0.089 C 
ATOM    475  HA  LEU A 346      47.682  -0.878  15.054  1.00  0.00     0.087 H 
ATOM    476  C   LEU A 346      47.541  -1.923  16.925  1.00 37.90     0.241 C 
ATOM    477  O   LEU A 346      46.875  -1.032  17.453  1.00 38.11    -0.271 OA
ATOM    478  CB  LEU A 346      46.605  -2.722  14.748  1.00 38.38    -0.035 C 
ATOM    479  HB1 LEU A 346      46.680  -3.801  15.019  1.00  0.00     0.037 H 
ATOM    480  HB2 LEU A 346      45.627  -2.469  15.221  1.00  0.00     0.037 H 
ATOM    481  CG  LEU A 346      46.511  -2.566  13.224  1.00 38.00    -0.059 C 
ATOM    482  HG  LEU A 346      47.542  -2.615  12.803  1.00  0.00     0.038 H 
ATOM    483  CD1 LEU A 346      45.701  -3.698  12.630  1.00 37.02    -0.073 C 
ATOM    484 1HD1 LEU A 346      46.145  -4.683  12.905  1.00  0.00     0.028 H 
ATOM    485 2HD1 LEU A 346      45.585  -3.590  11.526  1.00  0.00     0.028 H 
ATOM    486 3HD1 LEU A 346      44.626  -3.634  12.918  1.00  0.00     0.028 H 
ATOM    487  CD2 LEU A 346      45.904  -1.221  12.848  1.00 37.74    -0.073 C 
ATOM    488 1HD2 LEU A 346      46.501  -0.387  13.286  1.00  0.00     0.028 H 
ATOM    489 2HD2 LEU A 346      44.829  -1.157  13.136  1.00  0.00     0.028 H 
ATOM    490 3HD2 LEU A 346      45.788  -1.113  11.744  1.00  0.00     0.028 H 
ATOM    491  N   THR A 347      48.104  -2.916  17.609  1.00 37.43    -0.344 N 
ATOM    492  HN  THR A 347      48.626  -3.630  17.101  1.00  0.00     0.163 HD
ATOM    493  CA  THR A 347      48.000  -3.020  19.065  1.00 37.21     0.113 C 
ATOM    494  HA  THR A 347      46.938  -2.867  19.367  1.00  0.00     0.091 H 
ATOM    495  C   THR A 347      48.861  -1.951  19.718  1.00 37.21     0.243 C 
ATOM    496  O   THR A 347      48.480  -1.345  20.722  1.00 36.62    -0.271 OA
ATOM    497  CB  THR A 347      48.484  -4.401  19.590  1.00 37.34     0.060 C 
ATOM    498  HB  THR A 347      49.580  -4.490  19.406  1.00  0.00     0.086 H 
ATOM    499  CG2 THR A 347      48.227  -4.530  21.086  1.00 36.52    -0.050 C 
ATOM    500 1HG2 THR A 347      48.574  -5.520  21.463  1.00  0.00     0.031 H 
ATOM    501 2HG2 THR A 347      47.157  -4.344  21.339  1.00  0.00     0.031 H 
ATOM    502 3HG2 THR A 347      48.683  -3.688  21.657  1.00  0.00     0.031 H 
ATOM    503  OG1 THR A 347      47.813  -5.459  18.895  1.00 36.89    -0.393 OA
ATOM    504  HG1 THR A 347      48.109  -6.303  19.216  1.00  0.00     0.210 HD
ATOM    505  N   ASN A 348      50.047  -1.750  19.158  1.00 37.53    -0.345 N 
ATOM    506  HN  ASN A 348      50.337  -2.333  18.373  1.00  0.00     0.163 HD
ATOM    507  CA  ASN A 348      50.941  -0.710  19.647  1.00 37.70     0.097 C 
ATOM    508  HA  ASN A 348      51.102  -0.872  20.738  1.00  0.00     0.088 H 
ATOM    509  C   ASN A 348      50.319   0.669  19.456  1.00 38.08     0.241 C 
ATOM    510  O   ASN A 348      50.397   1.519  20.347  1.00 38.29    -0.271 OA
ATOM    511  CB  ASN A 348      52.290  -0.787  18.951  1.00 37.50     0.036 C 
ATOM    512  HB1 ASN A 348      52.721  -1.813  19.021  1.00  0.00     0.051 H 
ATOM    513  HB2 ASN A 348      52.177  -0.717  17.844  1.00  0.00     0.051 H 
ATOM    514  CG  ASN A 348      53.251   0.240  19.463  1.00 37.36     0.217 C 
ATOM    515  ND2 ASN A 348      54.088  -0.146  20.404  1.00 36.92    -0.370 N 
ATOM    516 1HD2 ASN A 348      54.743   0.554  20.753  1.00  0.00     0.159 HD
ATOM    517 2HD2 ASN A 348      54.110  -1.100  20.763  1.00  0.00     0.159 HD
ATOM    518  OD1 ASN A 348      53.225   1.382  19.033  1.00 38.62    -0.274 OA
ATOM    519  N   LEU A 349      49.695   0.874  18.298  1.00 38.16    -0.346 N 
ATOM    520  HN  LEU A 349      49.729   0.150  17.580  1.00  0.00     0.163 HD
ATOM    521  CA  LEU A 349      48.968   2.102  18.031  1.00 38.40     0.089 C 
ATOM    522  HA  LEU A 349      49.680   2.956  18.111  1.00  0.00     0.087 H 
ATOM    523  C   LEU A 349      47.841   2.316  19.048  1.00 38.65     0.241 C 
ATOM    524  O   LEU A 349      47.738   3.389  19.640  1.00 38.75    -0.271 OA
ATOM    525  CB  LEU A 349      48.392   2.087  16.615  1.00 38.15    -0.035 C 
ATOM    526  HB1 LEU A 349      49.192   1.839  15.880  1.00  0.00     0.037 H 
ATOM    527  HB2 LEU A 349      47.723   1.205  16.484  1.00  0.00     0.037 H 
ATOM    528  CG  LEU A 349      47.664   3.366  16.187  1.00 38.20    -0.059 C 
ATOM    529  HG  LEU A 349      46.885   3.598  16.950  1.00  0.00     0.038 H 
ATOM    530  CD1 LEU A 349      48.637   4.537  16.124  1.00 37.55    -0.073 C 
ATOM    531 1HD1 LEU A 349      49.142   4.687  17.107  1.00  0.00     0.028 H 
ATOM    532 2HD1 LEU A 349      48.138   5.469  15.771  1.00  0.00     0.028 H 
ATOM    533 3HD1 LEU A 349      49.374   4.417  15.296  1.00  0.00     0.028 H 
ATOM    534  CD2 LEU A 349      46.968   3.160  14.834  1.00 38.09    -0.073 C 
ATOM    535 1HD2 LEU A 349      46.256   2.303  14.880  1.00  0.00     0.028 H 
ATOM    536 2HD2 LEU A 349      47.705   3.040  14.006  1.00  0.00     0.028 H 
ATOM    537 3HD2 LEU A 349      46.469   4.092  14.481  1.00  0.00     0.028 H 
ATOM    538  N   ALA A 350      46.993   1.304  19.233  1.00 38.71    -0.346 N 
ATOM    539  HN  ALA A 350      47.128   0.439  18.710  1.00  0.00     0.163 HD
ATOM    540  CA  ALA A 350      45.870   1.407  20.172  1.00 38.74     0.086 C 
ATOM    541  HA  ALA A 350      45.220   2.250  19.839  1.00  0.00     0.086 H 
ATOM    542  C   ALA A 350      46.358   1.719  21.593  1.00 38.80     0.240 C 
ATOM    543  O   ALA A 350      45.805   2.600  22.259  1.00 38.72    -0.271 OA
ATOM    544  CB  ALA A 350      45.031   0.133  20.161  1.00 38.62    -0.049 C 
ATOM    545  HB1 ALA A 350      44.178   0.211  20.874  1.00  0.00     0.030 H 
ATOM    546  HB2 ALA A 350      45.653  -0.771  20.360  1.00  0.00     0.030 H 
ATOM    547  HB3 ALA A 350      44.685  -0.123  19.132  1.00  0.00     0.030 H 
ATOM    548  N   ASP A 351      47.399   1.014  22.037  1.00 38.74    -0.346 N 
ATOM    549  HN  ASP A 351      47.816   0.311  21.426  1.00  0.00     0.163 HD
ATOM    550  CA  ASP A 351      47.966   1.217  23.380  1.00 38.98     0.098 C 
ATOM    551  HA  ASP A 351      47.172   0.987  24.128  1.00  0.00     0.088 H 
ATOM    552  C   ASP A 351      48.406   2.655  23.588  1.00 39.22     0.241 C 
ATOM    553  O   ASP A 351      48.121   3.247  24.630  1.00 39.23    -0.271 OA
ATOM    554  CB  ASP A 351      49.149   0.279  23.640  1.00 38.80     0.043 C 
ATOM    555  HB1 ASP A 351      49.747   0.623  24.516  1.00  0.00     0.052 H 
ATOM    556  HB2 ASP A 351      49.922   0.380  22.843  1.00  0.00     0.052 H 
ATOM    557  CG  ASP A 351      48.723  -1.173  23.806  1.00 39.18     0.175 C 
ATOM    558  OD1 ASP A 351      47.520  -1.430  24.006  1.00 40.94    -0.648 OA
ATOM    559  OD2 ASP A 351      49.594  -2.066  23.741  1.00 39.60    -0.648 OA
ATOM    560  N   ARG A 352      49.080   3.225  22.592  1.00 39.39    -0.346 N 
ATOM    561  HN  ARG A 352      49.308   2.682  21.759  1.00  0.00     0.163 HD
ATOM    562  CA  ARG A 352      49.495   4.619  22.682  1.00 39.52     0.089 C 
ATOM    563  HA  ARG A 352      49.983   4.751  23.676  1.00  0.00     0.087 H 
ATOM    564  C   ARG A 352      48.300   5.571  22.641  1.00 39.52     0.241 C 
ATOM    565  O   ARG A 352      48.308   6.577  23.330  1.00 39.54    -0.271 OA
ATOM    566  CB  ARG A 352      50.544   4.968  21.617  1.00 39.70    -0.036 C 
ATOM    567  HB1 ARG A 352      50.535   6.058  21.384  1.00  0.00     0.036 H 
ATOM    568  HB2 ARG A 352      50.251   4.571  20.617  1.00  0.00     0.036 H 
ATOM    569  CG  ARG A 352      51.937   4.501  22.007  1.00 39.80    -0.048 C 
ATOM    570  HG1 ARG A 352      51.942   3.411  22.242  1.00  0.00     0.035 H 
ATOM    571  HG2 ARG A 352      52.228   4.902  23.006  1.00  0.00     0.035 H 
ATOM    572  CD  ARG A 352      52.984   4.838  20.958  1.00 40.66     0.009 C 
ATOM    573  HD1 ARG A 352      54.016   4.700  21.357  1.00  0.00     0.064 H 
ATOM    574  HD2 ARG A 352      53.018   5.934  20.758  1.00  0.00     0.064 H 
ATOM    575  NE  ARG A 352      52.786   4.079  19.724  1.00 41.02    -0.227 N 
ATOM    576  HE  ARG A 352      52.949   3.073  19.761  1.00  0.00     0.177 HD
ATOM    577  CZ  ARG A 352      52.409   4.596  18.554  1.00 41.89     0.665 C 
ATOM    578  NH1 ARG A 352      52.162   5.898  18.417  1.00 42.53    -0.235 N 
ATOM    579 1HH1 ARG A 352      52.271   6.513  19.224  1.00  0.00     0.174 HD
ATOM    580 2HH1 ARG A 352      51.874   6.293  17.522  1.00  0.00     0.174 HD
ATOM    581  NH2 ARG A 352      52.267   3.795  17.503  1.00 41.92    -0.235 N 
ATOM    582 1HH2 ARG A 352      52.456   2.798  17.608  1.00  0.00     0.174 HD
ATOM    583 2HH2 ARG A 352      51.979   4.190  16.608  1.00  0.00     0.174 HD
ATOM    584  N   GLU A 353      47.268   5.246  21.870  1.00 39.68    -0.346 N 
ATOM    585  HN  GLU A 353      47.312   4.400  21.302  1.00  0.00     0.163 HD
ATOM    586  CA  GLU A 353      46.066   6.085  21.822  1.00 40.04     0.090 C 
ATOM    587  HA  GLU A 353      46.384   7.133  21.610  1.00  0.00     0.087 H 
ATOM    588  C   GLU A 353      45.296   6.081  23.148  1.00 40.65     0.241 C 
ATOM    589  O   GLU A 353      44.680   7.085  23.521  1.00 40.69    -0.271 OA
ATOM    590  CB  GLU A 353      45.127   5.640  20.703  1.00 40.06    -0.029 C 
ATOM    591  HB1 GLU A 353      45.008   4.532  20.722  1.00  0.00     0.037 H 
ATOM    592  HB2 GLU A 353      44.082   5.954  20.933  1.00  0.00     0.037 H 
ATOM    593  CG  GLU A 353      45.513   6.098  19.312  1.00 40.35     0.018 C 
ATOM    594  HG1 GLU A 353      45.623   7.207  19.266  1.00  0.00     0.049 H 
ATOM    595  HG2 GLU A 353      46.561   5.808  19.066  1.00  0.00     0.049 H 
ATOM    596  CD  GLU A 353      44.538   5.595  18.259  1.00 41.79     0.172 C 
ATOM    597  OE1 GLU A 353      43.627   6.361  17.869  1.00 43.04    -0.648 OA
ATOM    598  OE2 GLU A 353      44.661   4.420  17.844  1.00 41.93    -0.648 OA
ATOM    599  N   LEU A 354      45.317   4.948  23.850  1.00 41.15    -0.346 N 
ATOM    600  HN  LEU A 354      45.862   4.157  23.506  1.00  0.00     0.163 HD
ATOM    601  CA  LEU A 354      44.576   4.815  25.102  1.00 41.25     0.089 C 
ATOM    602  HA  LEU A 354      43.486   4.891  24.878  1.00  0.00     0.087 H 
ATOM    603  C   LEU A 354      44.952   5.937  26.060  1.00 40.87     0.241 C 
ATOM    604  O   LEU A 354      44.082   6.558  26.662  1.00 40.07    -0.271 OA
ATOM    605  CB  LEU A 354      44.844   3.460  25.765  1.00 41.52    -0.035 C 
ATOM    606  HB1 LEU A 354      45.892   3.419  26.143  1.00  0.00     0.037 H 
ATOM    607  HB2 LEU A 354      44.883   2.656  24.993  1.00  0.00     0.037 H 
ATOM    608  CG  LEU A 354      43.864   3.074  26.881  1.00 42.31    -0.059 C 
ATOM    609  HG  LEU A 354      43.883   3.873  27.658  1.00  0.00     0.038 H 
ATOM    610  CD1 LEU A 354      42.439   2.975  26.322  1.00 42.90    -0.073 C 
ATOM    611 1HD1 LEU A 354      41.727   2.695  27.133  1.00  0.00     0.028 H 
ATOM    612 2HD1 LEU A 354      42.379   2.277  25.455  1.00  0.00     0.028 H 
ATOM    613 3HD1 LEU A 354      42.130   3.911  25.801  1.00  0.00     0.028 H 
ATOM    614  CD2 LEU A 354      44.282   1.748  27.537  1.00 42.70    -0.073 C 
ATOM    615 1HD2 LEU A 354      43.570   1.468  28.348  1.00  0.00     0.028 H 
ATOM    616 2HD2 LEU A 354      45.334   1.783  27.905  1.00  0.00     0.028 H 
ATOM    617 3HD2 LEU A 354      44.394   0.932  26.785  1.00  0.00     0.028 H 
ATOM    618  N   VAL A 355      46.254   6.195  26.168  1.00 40.89    -0.346 N 
ATOM    619  HN  VAL A 355      46.911   5.642  25.618  1.00  0.00     0.163 HD
ATOM    620  CA  VAL A 355      46.778   7.242  27.046  1.00 41.01     0.092 C 
ATOM    621  HA  VAL A 355      46.538   6.966  28.099  1.00  0.00     0.088 H 
ATOM    622  C   VAL A 355      46.098   8.575  26.735  1.00 41.21     0.241 C 
ATOM    623  O   VAL A 355      45.529   9.203  27.624  1.00 41.30    -0.271 OA
ATOM    624  CB  VAL A 355      48.310   7.377  26.919  1.00 40.96    -0.033 C 
ATOM    625  HB  VAL A 355      48.546   7.769  25.902  1.00  0.00     0.042 H 
ATOM    626  CG1 VAL A 355      48.846   8.364  27.951  1.00 40.71    -0.071 C 
ATOM    627 1HG1 VAL A 355      49.953   8.462  27.859  1.00  0.00     0.028 H 
ATOM    628 2HG1 VAL A 355      48.538   8.089  28.987  1.00  0.00     0.028 H 
ATOM    629 3HG1 VAL A 355      48.335   9.353  27.883  1.00  0.00     0.028 H 
ATOM    630  CG2 VAL A 355      48.982   6.009  27.078  1.00 40.56    -0.071 C 
ATOM    631 1HG2 VAL A 355      50.089   6.107  26.986  1.00  0.00     0.028 H 
ATOM    632 2HG2 VAL A 355      48.571   5.259  26.363  1.00  0.00     0.028 H 
ATOM    633 3HG2 VAL A 355      48.687   5.510  28.030  1.00  0.00     0.028 H 
ATOM    634  N   HIS A 356      46.107   8.958  25.461  1.00 41.40    -0.346 N 
ATOM    635  HN  HIS A 356      46.563   8.359  24.773  1.00  0.00     0.163 HD
ATOM    636  CA  HIS A 356      45.485  10.211  25.005  1.00 41.72     0.094 C 
ATOM    637  HA  HIS A 356      45.876  11.034  25.648  1.00  0.00     0.088 H 
ATOM    638  C   HIS A 356      43.957  10.226  25.114  1.00 41.69     0.241 C 
ATOM    639  O   HIS A 356      43.353  11.297  25.256  1.00 42.05    -0.271 OA
ATOM    640  CB  HIS A 356      45.895  10.521  23.555  1.00 41.73     0.002 C 
ATOM    641  HB1 HIS A 356      45.577   9.699  22.872  1.00  0.00     0.046 H 
ATOM    642  HB2 HIS A 356      45.281  11.355  23.142  1.00  0.00     0.046 H 
ATOM    643  CG  HIS A 356      47.354  10.808  23.392  1.00 41.77     0.028 A 
ATOM    644  CD2 HIS A 356      48.395   9.996  23.090  1.00 42.75    -0.000 A 
ATOM    645  HD2 HIS A 356      48.342   8.913  22.890  1.00  0.00     0.114 H 
ATOM    646  ND1 HIS A 356      47.888  12.064  23.569  1.00 41.98    -0.354 N 
ATOM    647  HD1 HIS A 356      47.359  12.901  23.815  1.00  0.00     0.166 HD
ATOM    648  CE1 HIS A 356      49.195  12.017  23.371  1.00 43.03     0.040 A 
ATOM    649  HE1 HIS A 356      49.888  12.872  23.438  1.00  0.00     0.140 H 
ATOM    650  NE2 HIS A 356      49.530  10.773  23.079  1.00 42.63    -0.360 N 
ATOM    651  HE2 HIS A 356      50.474  10.443  22.879  1.00  0.00     0.166 HD
ATOM    652  N   MET A 357      43.333   9.053  25.038  1.00 41.59    -0.346 N 
ATOM    653  HN  MET A 357      43.872   8.215  24.820  1.00  0.00     0.163 HD
ATOM    654  CA  MET A 357      41.893   8.937  25.259  1.00 41.38     0.090 C 
ATOM    655  HA  MET A 357      41.374   9.672  24.600  1.00  0.00     0.087 H 
ATOM    656  C   MET A 357      41.552   9.260  26.706  1.00 41.70     0.241 C 
ATOM    657  O   MET A 357      40.503   9.828  26.976  1.00 41.70    -0.271 OA
ATOM    658  CB  MET A 357      41.389   7.531  24.912  1.00 41.06    -0.030 C 
ATOM    659  HB1 MET A 357      41.881   6.769  25.561  1.00  0.00     0.037 H 
ATOM    660  HB2 MET A 357      41.777   7.212  23.917  1.00  0.00     0.037 H 
ATOM    661  CG  MET A 357      39.856   7.376  24.967  1.00 40.85    -0.021 C 
ATOM    662  HG1 MET A 357      39.448   7.844  25.893  1.00  0.00     0.049 H 
ATOM    663  HG2 MET A 357      39.370   8.022  24.199  1.00  0.00     0.049 H 
ATOM    664  SD  MET A 357      39.282   5.664  24.814  1.00 39.84    -0.173 SA
ATOM    665  CE  MET A 357      39.979   5.272  23.202  1.00 37.31    -0.035 C 
ATOM    666  HE1 MET A 357      39.626   4.219  23.108  1.00  0.00     0.041 H 
ATOM    667  HE2 MET A 357      41.076   5.435  23.087  1.00  0.00     0.041 H 
ATOM    668  HE3 MET A 357      39.706   5.959  22.367  1.00  0.00     0.041 H 
ATOM    669  N   ILE A 358      42.432   8.898  27.637  1.00 42.34    -0.346 N 
ATOM    670  HN  ILE A 358      43.278   8.400  27.361  1.00  0.00     0.163 HD
ATOM    671  CA  ILE A 358      42.204   9.203  29.048  1.00 42.81     0.092 C 
ATOM    672  HA  ILE A 358      41.202   8.805  29.334  1.00  0.00     0.088 H 
ATOM    673  C   ILE A 358      42.202  10.715  29.279  1.00 42.85     0.241 C 
ATOM    674  O   ILE A 358      41.297  11.246  29.935  1.00 42.75    -0.271 OA
ATOM    675  CB  ILE A 358      43.259   8.551  29.958  1.00 43.16    -0.030 C 
ATOM    676  HB  ILE A 358      44.267   8.812  29.560  1.00  0.00     0.043 H 
ATOM    677  CG1 ILE A 358      43.123   7.023  29.939  1.00 43.33    -0.063 C 
ATOM    678 1HG1 ILE A 358      43.498   6.613  28.972  1.00  0.00     0.033 H 
ATOM    679 2HG1 ILE A 358      43.855   6.560  30.641  1.00  0.00     0.033 H 
ATOM    680  CG2 ILE A 358      43.159   9.095  31.391  1.00 43.55    -0.071 C 
ATOM    681 1HG2 ILE A 358      43.924   8.622  32.051  1.00  0.00     0.028 H 
ATOM    682 2HG2 ILE A 358      42.130   8.979  31.805  1.00  0.00     0.028 H 
ATOM    683 3HG2 ILE A 358      43.226  10.208  31.415  1.00  0.00     0.028 H 
ATOM    684  CD1 ILE A 358      41.752   6.520  30.217  1.00 43.67    -0.076 C 
ATOM    685 1HD1 ILE A 358      41.653   5.409  30.203  1.00  0.00     0.027 H 
ATOM    686 2HD1 ILE A 358      41.020   6.983  29.515  1.00  0.00     0.027 H 
ATOM    687 3HD1 ILE A 358      41.377   6.930  31.184  1.00  0.00     0.027 H 
ATOM    688  N   ASN A 359      43.216  11.397  28.747  1.00 42.71    -0.346 N 
ATOM    689  HN  ASN A 359      43.958  10.891  28.264  1.00  0.00     0.163 HD
ATOM    690  CA  ASN A 359      43.289  12.861  28.841  1.00 42.68     0.097 C 
ATOM    691  HA  ASN A 359      43.340  13.150  29.917  1.00  0.00     0.088 H 
ATOM    692  C   ASN A 359      42.067  13.501  28.223  1.00 42.20     0.241 C 
ATOM    693  O   ASN A 359      41.563  14.493  28.732  1.00 41.98    -0.271 OA
ATOM    694  CB  ASN A 359      44.525  13.412  28.123  1.00 42.73     0.036 C 
ATOM    695  HB1 ASN A 359      44.442  14.514  27.974  1.00  0.00     0.051 H 
ATOM    696  HB2 ASN A 359      44.545  13.086  27.057  1.00  0.00     0.051 H 
ATOM    697  CG  ASN A 359      45.816  13.057  28.821  1.00 43.92     0.217 C 
ATOM    698  ND2 ASN A 359      46.893  12.978  28.046  1.00 45.71    -0.370 N 
ATOM    699 1HD2 ASN A 359      46.858  13.133  27.038  1.00  0.00     0.159 HD
ATOM    700 2HD2 ASN A 359      47.765  12.738  28.518  1.00  0.00     0.159 HD
ATOM    701  OD1 ASN A 359      45.858  12.869  30.042  1.00 45.54    -0.274 OA
ATOM    702  N   TRP A 360      41.606  12.925  27.116  1.00 41.76    -0.346 N 
ATOM    703  HN  TRP A 360      42.073  12.091  26.761  1.00  0.00     0.163 HD
ATOM    704  CA  TRP A 360      40.456  13.449  26.398  1.00 41.68     0.093 C 
ATOM    705  HA  TRP A 360      40.630  14.532  26.196  1.00  0.00     0.088 H 
ATOM    706  C   TRP A 360      39.192  13.313  27.241  1.00 41.87     0.241 C 
ATOM    707  O   TRP A 360      38.460  14.282  27.422  1.00 41.94    -0.271 OA
ATOM    708  CB  TRP A 360      40.273  12.724  25.049  1.00 41.67    -0.012 C 
ATOM    709  HB1 TRP A 360      41.033  13.070  24.310  1.00  0.00     0.044 H 
ATOM    710  HB2 TRP A 360      40.570  11.653  25.135  1.00  0.00     0.044 H 
ATOM    711  CG  TRP A 360      38.873  12.848  24.475  1.00 41.22    -0.028 A 
ATOM    712  CD1 TRP A 360      38.354  13.919  23.811  1.00 41.26    -0.015 A 
ATOM    713  HD1 TRP A 360      38.900  14.853  23.597  1.00  0.00     0.112 H 
ATOM    714  CD2 TRP A 360      37.822  11.874  24.543  1.00 41.39    -0.002 A 
ATOM    715  CE2 TRP A 360      36.702  12.422  23.884  1.00 40.63     0.042 A 
ATOM    716  CE3 TRP A 360      37.720  10.591  25.089  1.00 41.66    -0.070 A 
ATOM    717  HE3 TRP A 360      38.576  10.131  25.611  1.00  0.00     0.084 H 
ATOM    718  NE1 TRP A 360      37.055  13.670  23.447  1.00 41.25    -0.365 N 
ATOM    719  HE1 TRP A 360      36.450  14.311  22.934  1.00  0.00     0.165 HD
ATOM    720  CZ2 TRP A 360      35.498  11.738  23.757  1.00 40.78    -0.056 A 
ATOM    721  HZ2 TRP A 360      34.635  12.192  23.241  1.00  0.00     0.086 H 
ATOM    722  CZ3 TRP A 360      36.514   9.906  24.960  1.00 41.76    -0.082 A 
ATOM    723  HZ3 TRP A 360      36.416   8.894  25.388  1.00  0.00     0.083 H 
ATOM    724  CH2 TRP A 360      35.422  10.483  24.294  1.00 41.25    -0.081 A 
ATOM    725  HH2 TRP A 360      34.483   9.912  24.202  1.00  0.00     0.083 H 
ATOM    726  N   ALA A 361      38.934  12.103  27.739  1.00 41.97    -0.346 N 
ATOM    727  HN  ALA A 361      39.591  11.344  27.561  1.00  0.00     0.163 HD
ATOM    728  CA  ALA A 361      37.736  11.834  28.532  1.00 42.00     0.086 C 
ATOM    729  HA  ALA A 361      36.841  11.992  27.887  1.00  0.00     0.086 H 
ATOM    730  C   ALA A 361      37.663  12.799  29.704  1.00 42.19     0.240 C 
ATOM    731  O   ALA A 361      36.597  13.329  30.007  1.00 41.95    -0.271 OA
ATOM    732  CB  ALA A 361      37.728  10.405  29.025  1.00 41.57    -0.049 C 
ATOM    733  HB1 ALA A 361      36.814  10.200  29.630  1.00  0.00     0.030 H 
ATOM    734  HB2 ALA A 361      38.659  10.157  29.587  1.00  0.00     0.030 H 
ATOM    735  HB3 ALA A 361      37.839   9.679  28.186  1.00  0.00     0.030 H 
ATOM    736  N   LYS A 362      38.807  13.056  30.333  1.00 42.72    -0.346 N 
ATOM    737  HN  LYS A 362      39.667  12.618  30.003  1.00  0.00     0.163 HD
ATOM    738  CA  LYS A 362      38.857  13.950  31.484  1.00 43.46     0.089 C 
ATOM    739  HA  LYS A 362      38.117  13.576  32.230  1.00  0.00     0.087 H 
ATOM    740  C   LYS A 362      38.456  15.381  31.118  1.00 43.79     0.241 C 
ATOM    741  O   LYS A 362      38.118  16.173  31.996  1.00 43.99    -0.271 OA
ATOM    742  CB  LYS A 362      40.238  13.908  32.146  1.00 43.59    -0.038 C 
ATOM    743  HB1 LYS A 362      41.042  14.109  31.400  1.00  0.00     0.036 H 
ATOM    744  HB2 LYS A 362      40.384  14.788  32.815  1.00  0.00     0.036 H 
ATOM    745  CG  LYS A 362      40.507  12.601  32.898  1.00 44.10    -0.061 C 
ATOM    746  HG1 LYS A 362      39.879  12.534  33.817  1.00  0.00     0.033 H 
ATOM    747  HG2 LYS A 362      40.101  11.728  32.336  1.00  0.00     0.033 H 
ATOM    748  CD  LYS A 362      41.987  12.396  33.232  1.00 44.81    -0.043 C 
ATOM    749  HD1 LYS A 362      42.212  11.320  33.419  1.00  0.00     0.035 H 
ATOM    750  HD2 LYS A 362      42.628  12.559  32.335  1.00  0.00     0.035 H 
ATOM    751  CE  LYS A 362      42.442  13.263  34.398  1.00 46.02     0.080 C 
ATOM    752  HE1 LYS A 362      41.801  13.103  35.297  1.00  0.00     0.075 H 
ATOM    753  HE2 LYS A 362      42.219  14.340  34.214  1.00  0.00     0.075 H 
ATOM    754  NZ  LYS A 362      43.894  13.053  34.718  1.00 47.25    -0.079 N 
ATOM    755  HZ1 LYS A 362      44.199  13.634  35.499  1.00  0.00     0.274 HD
ATOM    756  HZ2 LYS A 362      44.480  13.200  33.896  1.00  0.00     0.274 HD
ATOM    757  HZ3 LYS A 362      44.098  12.068  34.887  1.00  0.00     0.274 HD
ATOM    758  N   ARG A 363      38.465  15.700  29.826  1.00 44.17    -0.346 N 
ATOM    759  HN  ARG A 363      38.801  15.016  29.148  1.00  0.00     0.163 HD
ATOM    760  CA  ARG A 363      38.006  17.004  29.355  1.00 44.58     0.089 C 
ATOM    761  HA  ARG A 363      38.022  17.699  30.227  1.00  0.00     0.087 H 
ATOM    762  C   ARG A 363      36.588  17.010  28.791  1.00 44.35     0.241 C 
ATOM    763  O   ARG A 363      36.089  18.065  28.418  1.00 44.80    -0.271 OA
ATOM    764  CB  ARG A 363      38.977  17.551  28.318  1.00 44.98    -0.036 C 
ATOM    765  HB1 ARG A 363      38.973  16.924  27.396  1.00  0.00     0.036 H 
ATOM    766  HB2 ARG A 363      38.603  18.509  27.886  1.00  0.00     0.036 H 
ATOM    767  CG  ARG A 363      40.392  17.712  28.863  1.00 46.36    -0.048 C 
ATOM    768  HG1 ARG A 363      40.818  16.736  29.194  1.00  0.00     0.035 H 
ATOM    769  HG2 ARG A 363      40.396  18.241  29.845  1.00  0.00     0.035 H 
ATOM    770  CD  ARG A 363      41.280  18.392  27.866  1.00 48.49     0.009 C 
ATOM    771  HD1 ARG A 363      41.372  17.796  26.928  1.00  0.00     0.064 H 
ATOM    772  HD2 ARG A 363      42.347  18.371  28.189  1.00  0.00     0.064 H 
ATOM    773  NE  ARG A 363      40.832  19.756  27.590  1.00 50.63    -0.227 N 
ATOM    774  HE  ARG A 363      39.962  20.069  28.020  1.00  0.00     0.177 HD
ATOM    775  CZ  ARG A 363      41.488  20.615  26.813  1.00 52.01     0.665 C 
ATOM    776  NH1 ARG A 363      42.627  20.249  26.228  1.00 52.81    -0.235 N 
ATOM    777 1HH1 ARG A 363      43.130  20.907  25.633  1.00  0.00     0.174 HD
ATOM    778 2HH1 ARG A 363      42.994  19.308  26.373  1.00  0.00     0.174 HD
ATOM    779  NH2 ARG A 363      41.009  21.842  26.624  1.00 51.58    -0.235 N 
ATOM    780 1HH2 ARG A 363      41.512  22.500  26.029  1.00  0.00     0.174 HD
ATOM    781 2HH2 ARG A 363      40.137  22.122  27.072  1.00  0.00     0.174 HD
ATOM    782  N   VAL A 364      35.936  15.854  28.720  1.00 44.01    -0.346 N 
ATOM    783  HN  VAL A 364      36.428  14.984  28.923  1.00  0.00     0.163 HD
ATOM    784  CA  VAL A 364      34.519  15.815  28.353  1.00 43.68     0.092 C 
ATOM    785  HA  VAL A 364      34.364  16.454  27.453  1.00  0.00     0.088 H 
ATOM    786  C   VAL A 364      33.709  16.399  29.518  1.00 43.96     0.243 C 
ATOM    787  O   VAL A 364      33.793  15.906  30.648  1.00 43.74    -0.271 OA
ATOM    788  CB  VAL A 364      34.034  14.382  28.035  1.00 43.65    -0.033 C 
ATOM    789  HB  VAL A 364      34.307  13.722  28.892  1.00  0.00     0.042 H 
ATOM    790  CG1 VAL A 364      32.518  14.346  27.867  1.00 42.57    -0.071 C 
ATOM    791 1HG1 VAL A 364      32.009  14.731  28.781  1.00  0.00     0.028 H 
ATOM    792 2HG1 VAL A 364      32.157  13.327  27.593  1.00  0.00     0.028 H 
ATOM    793 3HG1 VAL A 364      32.191  14.892  26.952  1.00  0.00     0.028 H 
ATOM    794  CG2 VAL A 364      34.727  13.857  26.790  1.00 42.52    -0.071 C 
ATOM    795 1HG2 VAL A 364      35.835  13.883  26.913  1.00  0.00     0.028 H 
ATOM    796 2HG2 VAL A 364      34.400  14.403  25.875  1.00  0.00     0.028 H 
ATOM    797 3HG2 VAL A 364      34.366  12.838  26.516  1.00  0.00     0.028 H 
ATOM    798  N   PRO A 365      32.945  17.475  29.258  1.00 44.07    -0.337 N 
ATOM    799  CA  PRO A 365      32.256  18.131  30.370  1.00 43.59     0.091 C 
ATOM    800  HA  PRO A 365      33.003  18.588  31.061  1.00  0.00     0.087 H 
ATOM    801  C   PRO A 365      31.342  17.188  31.146  1.00 42.98     0.241 C 
ATOM    802  O   PRO A 365      30.467  16.566  30.561  1.00 42.42    -0.271 OA
ATOM    803  CB  PRO A 365      31.452  19.233  29.671  1.00 43.60    -0.036 C 
ATOM    804  HB1 PRO A 365      31.195  20.099  30.324  1.00  0.00     0.036 H 
ATOM    805  HB2 PRO A 365      30.401  18.951  29.428  1.00  0.00     0.036 H 
ATOM    806  CG  PRO A 365      32.274  19.579  28.500  1.00 43.86    -0.048 C 
ATOM    807  HG1 PRO A 365      31.732  20.163  27.720  1.00  0.00     0.035 H 
ATOM    808  HG2 PRO A 365      33.059  20.344  28.705  1.00  0.00     0.035 H 
ATOM    809  CD  PRO A 365      32.816  18.257  28.013  1.00 44.17    -0.001 C 
ATOM    810  HD1 PRO A 365      32.207  17.769  27.217  1.00  0.00     0.064 H 
ATOM    811  HD2 PRO A 365      33.751  18.330  27.410  1.00  0.00     0.064 H 
ATOM    812  N   GLY A 366      31.567  17.096  32.456  1.00 42.67    -0.351 N 
ATOM    813  HN  GLY A 366      32.302  17.671  32.867  1.00  0.00     0.163 HD
ATOM    814  CA  GLY A 366      30.805  16.207  33.327  1.00 42.45     0.069 C 
ATOM    815  HA1 GLY A 366      30.387  16.771  34.194  1.00  0.00     0.078 H 
ATOM    816  HA2 GLY A 366      29.856  15.892  32.833  1.00  0.00     0.078 H 
ATOM    817  C   GLY A 366      31.587  14.994  33.805  1.00 42.28     0.236 C 
ATOM    818  O   GLY A 366      31.341  14.483  34.899  1.00 42.47    -0.272 OA
ATOM    819  N   PHE A 367      32.546  14.543  33.000  1.00 41.76    -0.346 N 
ATOM    820  HN  PHE A 367      32.803  15.093  32.180  1.00  0.00     0.163 HD
ATOM    821  CA  PHE A 367      33.242  13.285  33.254  1.00 41.34     0.093 C 
ATOM    822  HA  PHE A 367      32.473  12.478  33.283  1.00  0.00     0.088 H 
ATOM    823  C   PHE A 367      34.024  13.226  34.579  1.00 40.94     0.241 C 
ATOM    824  O   PHE A 367      33.882  12.266  35.335  1.00 40.68    -0.271 OA
ATOM    825  CB  PHE A 367      34.179  12.980  32.099  1.00 41.52    -0.014 C 
ATOM    826  HB1 PHE A 367      33.685  13.197  31.123  1.00  0.00     0.043 H 
ATOM    827  HB2 PHE A 367      35.008  13.724  32.058  1.00  0.00     0.043 H 
ATOM    828  CG  PHE A 367      34.717  11.597  32.117  1.00 41.20    -0.056 A 
ATOM    829  CD1 PHE A 367      36.013  11.348  32.545  1.00 41.96    -0.077 A 
ATOM    830  HD1 PHE A 367      36.648  12.187  32.876  1.00  0.00     0.084 H 
ATOM    831  CD2 PHE A 367      33.937  10.543  31.704  1.00 40.81    -0.077 A 
ATOM    832  HD2 PHE A 367      32.905  10.728  31.360  1.00  0.00     0.084 H 
ATOM    833  CE1 PHE A 367      36.520  10.054  32.561  1.00 41.86    -0.082 A 
ATOM    834  HE1 PHE A 367      37.551   9.866  32.906  1.00  0.00     0.083 H 
ATOM    835  CE2 PHE A 367      34.434   9.254  31.716  1.00 41.32    -0.082 A 
ATOM    836  HE2 PHE A 367      33.799   8.416  31.384  1.00  0.00     0.083 H 
ATOM    837  CZ  PHE A 367      35.732   9.013  32.146  1.00 41.36    -0.083 A 
ATOM    838  HZ  PHE A 367      36.129   7.984  32.153  1.00  0.00     0.083 H 
ATOM    839  N   VAL A 368      34.840  14.240  34.864  1.00 40.44    -0.346 N 
ATOM    840  HN  VAL A 368      34.926  15.021  34.214  1.00  0.00     0.163 HD
ATOM    841  CA  VAL A 368      35.616  14.237  36.112  1.00 40.24     0.092 C 
ATOM    842  HA  VAL A 368      36.037  13.210  36.219  1.00  0.00     0.088 H 
ATOM    843  C   VAL A 368      34.762  14.487  37.361  1.00 39.88     0.241 C 
ATOM    844  O   VAL A 368      35.271  14.385  38.477  1.00 39.95    -0.271 OA
ATOM    845  CB  VAL A 368      36.835  15.213  36.083  1.00 40.28    -0.033 C 
ATOM    846  HB  VAL A 368      37.342  15.158  37.075  1.00  0.00     0.042 H 
ATOM    847  CG1 VAL A 368      37.831  14.769  35.024  1.00 40.55    -0.071 C 
ATOM    848 1HG1 VAL A 368      38.150  13.713  35.188  1.00  0.00     0.028 H 
ATOM    849 2HG1 VAL A 368      38.706  15.458  34.970  1.00  0.00     0.028 H 
ATOM    850 3HG1 VAL A 368      37.430  14.921  33.995  1.00  0.00     0.028 H 
ATOM    851  CG2 VAL A 368      36.398  16.657  35.859  1.00 39.57    -0.071 C 
ATOM    852 1HG2 VAL A 368      35.667  16.983  36.636  1.00  0.00     0.028 H 
ATOM    853 2HG2 VAL A 368      35.997  16.809  34.830  1.00  0.00     0.028 H 
ATOM    854 3HG2 VAL A 368      37.273  17.346  35.805  1.00  0.00     0.028 H 
ATOM    855  N   ASP A 369      33.479  14.810  37.178  1.00 39.58    -0.345 N 
ATOM    856  HN  ASP A 369      33.137  14.984  36.233  1.00  0.00     0.163 HD
ATOM    857  CA  ASP A 369      32.552  14.919  38.309  1.00 39.38     0.098 C 
ATOM    858  HA  ASP A 369      33.059  15.486  39.124  1.00  0.00     0.088 H 
ATOM    859  C   ASP A 369      32.176  13.541  38.845  1.00 38.97     0.241 C 
ATOM    860  O   ASP A 369      31.763  13.417  39.995  1.00 38.73    -0.271 OA
ATOM    861  CB  ASP A 369      31.273  15.671  37.923  1.00 39.58     0.043 C 
ATOM    862  HB1 ASP A 369      30.684  15.096  37.171  1.00  0.00     0.052 H 
ATOM    863  HB2 ASP A 369      30.542  15.672  38.765  1.00  0.00     0.052 H 
ATOM    864  CG  ASP A 369      31.541  17.082  37.437  1.00 39.61     0.175 C 
ATOM    865  OD1 ASP A 369      32.460  17.737  37.963  1.00 38.87    -0.648 OA
ATOM    866  OD2 ASP A 369      30.812  17.535  36.530  1.00 41.34    -0.648 OA
ATOM    867  N   LEU A 370      32.316  12.518  38.003  1.00 38.58    -0.346 N 
ATOM    868  HN  LEU A 370      32.639  12.705  37.054  1.00  0.00     0.163 HD
ATOM    869  CA  LEU A 370      32.025  11.142  38.385  1.00 38.26     0.089 C 
ATOM    870  HA  LEU A 370      31.046  11.120  38.917  1.00  0.00     0.087 H 
ATOM    871  C   LEU A 370      33.103  10.571  39.319  1.00 38.28     0.241 C 
ATOM    872  O   LEU A 370      34.203  11.116  39.428  1.00 38.10    -0.271 OA
ATOM    873  CB  LEU A 370      31.921  10.268  37.141  1.00 38.19    -0.035 C 
ATOM    874  HB1 LEU A 370      32.916  10.219  36.640  1.00  0.00     0.037 H 
ATOM    875  HB2 LEU A 370      31.789   9.204  37.447  1.00  0.00     0.037 H 
ATOM    876  CG  LEU A 370      30.845  10.637  36.104  1.00 38.18    -0.059 C 
ATOM    877  HG  LEU A 370      30.933  11.728  35.893  1.00  0.00     0.038 H 
ATOM    878  CD1 LEU A 370      31.066   9.880  34.780  1.00 36.54    -0.073 C 
ATOM    879 1HD1 LEU A 370      30.287  10.147  34.029  1.00  0.00     0.028 H 
ATOM    880 2HD1 LEU A 370      31.119   8.778  34.941  1.00  0.00     0.028 H 
ATOM    881 3HD1 LEU A 370      32.094  10.044  34.381  1.00  0.00     0.028 H 
ATOM    882  CD2 LEU A 370      29.454  10.381  36.659  1.00 35.75    -0.073 C 
ATOM    883 1HD2 LEU A 370      28.675  10.648  35.908  1.00  0.00     0.028 H 
ATOM    884 2HD2 LEU A 370      29.292  10.908  37.628  1.00  0.00     0.028 H 
ATOM    885 3HD2 LEU A 370      29.339   9.332  37.018  1.00  0.00     0.028 H 
ATOM    886  N   THR A 371      32.772   9.468  39.988  1.00 38.04    -0.344 N 
ATOM    887  HN  THR A 371      31.810   9.131  39.939  1.00  0.00     0.163 HD
ATOM    888  CA  THR A 371      33.739   8.726  40.788  1.00 37.94     0.113 C 
ATOM    889  HA  THR A 371      34.203   9.409  41.537  1.00  0.00     0.091 H 
ATOM    890  C   THR A 371      34.828   8.146  39.887  1.00 37.94     0.243 C 
ATOM    891  O   THR A 371      34.623   7.972  38.694  1.00 37.75    -0.271 OA
ATOM    892  CB  THR A 371      33.079   7.533  41.519  1.00 38.02     0.060 C 
ATOM    893  HB  THR A 371      33.851   7.032  42.148  1.00  0.00     0.086 H 
ATOM    894  CG2 THR A 371      31.933   7.989  42.427  1.00 37.50    -0.050 C 
ATOM    895 1HG2 THR A 371      32.306   8.722  43.180  1.00  0.00     0.031 H 
ATOM    896 2HG2 THR A 371      31.414   7.127  42.907  1.00  0.00     0.031 H 
ATOM    897 3HG2 THR A 371      31.074   8.393  41.842  1.00  0.00     0.031 H 
ATOM    898  OG1 THR A 371      32.599   6.589  40.549  1.00 37.30    -0.393 OA
ATOM    899  HG1 THR A 371      33.310   6.306  39.986  1.00  0.00     0.210 HD
ATOM    900  N   LEU A 372      35.975   7.823  40.470  1.00 38.26    -0.346 N 
ATOM    901  HN  LEU A 372      36.127   8.079  41.446  1.00  0.00     0.163 HD
ATOM    902  CA  LEU A 372      37.028   7.107  39.745  1.00 38.61     0.089 C 
ATOM    903  HA  LEU A 372      37.341   7.733  38.877  1.00  0.00     0.087 H 
ATOM    904  C   LEU A 372      36.516   5.763  39.209  1.00 38.87     0.241 C 
ATOM    905  O   LEU A 372      36.739   5.431  38.045  1.00 38.61    -0.271 OA
ATOM    906  CB  LEU A 372      38.247   6.894  40.646  1.00 38.51    -0.035 C 
ATOM    907  HB1 LEU A 372      37.977   6.206  41.481  1.00  0.00     0.037 H 
ATOM    908  HB2 LEU A 372      38.460   7.831  41.212  1.00  0.00     0.037 H 
ATOM    909  CG  LEU A 372      39.529   6.402  39.973  1.00 38.97    -0.059 C 
ATOM    910  HG  LEU A 372      39.317   5.414  39.501  1.00  0.00     0.038 H 
ATOM    911  CD1 LEU A 372      39.991   7.365  38.880  1.00 38.50    -0.073 C 
ATOM    912 1HD1 LEU A 372      40.926   7.006  38.389  1.00  0.00     0.028 H 
ATOM    913 2HD1 LEU A 372      40.108   8.402  39.272  1.00  0.00     0.028 H 
ATOM    914 3HD1 LEU A 372      39.184   7.553  38.134  1.00  0.00     0.028 H 
ATOM    915  CD2 LEU A 372      40.628   6.206  41.018  1.00 39.04    -0.073 C 
ATOM    916 1HD2 LEU A 372      41.563   5.847  40.527  1.00  0.00     0.028 H 
ATOM    917 2HD2 LEU A 372      40.304   5.530  41.843  1.00  0.00     0.028 H 
ATOM    918 3HD2 LEU A 372      40.800   7.128  41.621  1.00  0.00     0.028 H 
ATOM    919  N   HIS A 373      35.822   5.007  40.062  1.00 39.53    -0.346 N 
ATOM    920  HN  HIS A 373      35.703   5.338  41.020  1.00  0.00     0.163 HD
ATOM    921  CA  HIS A 373      35.219   3.715  39.684  1.00 40.05     0.094 C 
ATOM    922  HA  HIS A 373      36.039   2.981  39.505  1.00  0.00     0.088 H 
ATOM    923  C   HIS A 373      34.388   3.827  38.416  1.00 39.97     0.241 C 
ATOM    924  O   HIS A 373      34.601   3.088  37.459  1.00 39.81    -0.271 OA
ATOM    925  CB  HIS A 373      34.334   3.186  40.816  1.00 40.43     0.002 C 
ATOM    926  HB1 HIS A 373      34.953   2.930  41.707  1.00  0.00     0.046 H 
ATOM    927  HB2 HIS A 373      33.715   4.009  41.244  1.00  0.00     0.046 H 
ATOM    928  CG  HIS A 373      33.464   2.022  40.430  1.00 41.98     0.028 A 
ATOM    929  CD2 HIS A 373      33.388   0.763  40.927  1.00 43.19    -0.000 A 
ATOM    930  HD2 HIS A 373      34.001   0.342  41.742  1.00  0.00     0.114 H 
ATOM    931  ND1 HIS A 373      32.496   2.104  39.450  1.00 43.13    -0.354 N 
ATOM    932  HD1 HIS A 373      32.285   2.935  38.898  1.00  0.00     0.166 HD
ATOM    933  CE1 HIS A 373      31.885   0.938  39.338  1.00 43.70     0.040 A 
ATOM    934  HE1 HIS A 373      31.079   0.698  38.625  1.00  0.00     0.140 H 
ATOM    935  NE2 HIS A 373      32.404   0.109  40.226  1.00 44.05    -0.360 N 
ATOM    936  HE2 HIS A 373      32.120  -0.860  40.368  1.00  0.00     0.166 HD
ATOM    937  N   ASP A 374      33.439   4.754  38.414  1.00 39.98    -0.345 N 
ATOM    938  HN  ASP A 374      33.332   5.369  39.221  1.00  0.00     0.163 HD
ATOM    939  CA  ASP A 374      32.548   4.903  37.272  1.00 40.11     0.098 C 
ATOM    940  HA  ASP A 374      32.140   3.893  37.036  1.00  0.00     0.088 H 
ATOM    941  C   ASP A 374      33.287   5.393  36.036  1.00 39.74     0.241 C 
ATOM    942  O   ASP A 374      32.968   4.973  34.936  1.00 39.36    -0.271 OA
ATOM    943  CB  ASP A 374      31.358   5.805  37.619  1.00 40.33     0.043 C 
ATOM    944  HB1 ASP A 374      30.779   6.078  36.706  1.00  0.00     0.052 H 
ATOM    945  HB2 ASP A 374      31.698   6.822  37.923  1.00  0.00     0.052 H 
ATOM    946  CG  ASP A 374      30.458   5.187  38.677  1.00 41.29     0.175 C 
ATOM    947  OD1 ASP A 374      30.465   3.946  38.816  1.00 43.38    -0.648 OA
ATOM    948  OD2 ASP A 374      29.758   5.935  39.389  1.00 42.67    -0.648 OA
ATOM    949  N   GLN A 375      34.281   6.262  36.219  1.00 39.81    -0.346 N 
ATOM    950  HN  GLN A 375      34.460   6.629  37.154  1.00  0.00     0.163 HD
ATOM    951  CA  GLN A 375      35.124   6.701  35.097  1.00 39.73     0.090 C 
ATOM    952  HA  GLN A 375      34.473   7.216  34.353  1.00  0.00     0.087 H 
ATOM    953  C   GLN A 375      35.785   5.507  34.407  1.00 39.83     0.241 C 
ATOM    954  O   GLN A 375      35.677   5.360  33.184  1.00 40.06    -0.271 OA
ATOM    955  CB  GLN A 375      36.197   7.685  35.553  1.00 39.48    -0.030 C 
ATOM    956  HB1 GLN A 375      36.994   7.784  34.780  1.00  0.00     0.037 H 
ATOM    957  HB2 GLN A 375      36.798   7.253  36.387  1.00  0.00     0.037 H 
ATOM    958  CG  GLN A 375      35.654   9.042  35.935  1.00 39.68     0.011 C 
ATOM    959  HG1 GLN A 375      35.118   9.516  35.080  1.00  0.00     0.047 H 
ATOM    960  HG2 GLN A 375      34.803   8.948  36.649  1.00  0.00     0.047 H 
ATOM    961  CD  GLN A 375      36.725   9.957  36.481  1.00 39.29     0.215 C 
ATOM    962  NE2 GLN A 375      36.520  10.457  37.684  1.00 38.31    -0.370 N 
ATOM    963 1HE2 GLN A 375      35.684  10.248  38.230  1.00  0.00     0.159 HD
ATOM    964 2HE2 GLN A 375      37.243  11.075  38.053  1.00  0.00     0.159 HD
ATOM    965  OE1 GLN A 375      37.729  10.208  35.825  1.00 40.56    -0.274 OA
ATOM    966  N   VAL A 376      36.445   4.655  35.195  1.00 39.48    -0.346 N 
ATOM    967  HN  VAL A 376      36.494   4.844  36.196  1.00  0.00     0.163 HD
ATOM    968  CA  VAL A 376      37.102   3.456  34.664  1.00 39.30     0.092 C 
ATOM    969  HA  VAL A 376      37.863   3.788  33.920  1.00  0.00     0.088 H 
ATOM    970  C   VAL A 376      36.096   2.551  33.932  1.00 39.14     0.241 C 
ATOM    971  O   VAL A 376      36.321   2.176  32.774  1.00 38.69    -0.271 OA
ATOM    972  CB  VAL A 376      37.845   2.665  35.781  1.00 39.28    -0.033 C 
ATOM    973  HB  VAL A 376      37.157   2.567  36.653  1.00  0.00     0.042 H 
ATOM    974  CG1 VAL A 376      38.225   1.259  35.314  1.00 38.83    -0.071 C 
ATOM    975 1HG1 VAL A 376      38.757   0.693  36.114  1.00  0.00     0.028 H 
ATOM    976 2HG1 VAL A 376      38.819   1.289  34.371  1.00  0.00     0.028 H 
ATOM    977 3HG1 VAL A 376      37.336   0.699  34.940  1.00  0.00     0.028 H 
ATOM    978  CG2 VAL A 376      39.084   3.430  36.236  1.00 39.12    -0.071 C 
ATOM    979 1HG2 VAL A 376      39.616   2.864  37.036  1.00  0.00     0.028 H 
ATOM    980 2HG2 VAL A 376      38.837   4.469  36.556  1.00  0.00     0.028 H 
ATOM    981 3HG2 VAL A 376      39.758   3.676  35.382  1.00  0.00     0.028 H 
ATOM    982  N   HIS A 377      34.989   2.228  34.606  1.00 38.82    -0.346 N 
ATOM    983  HN  HIS A 377      34.887   2.549  35.569  1.00  0.00     0.163 HD
ATOM    984  CA  HIS A 377      33.919   1.430  34.009  1.00 38.84     0.094 C 
ATOM    985  HA  HIS A 377      34.308   0.397  33.849  1.00  0.00     0.088 H 
ATOM    986  C   HIS A 377      33.460   1.977  32.655  1.00 38.69     0.241 C 
ATOM    987  O   HIS A 377      33.223   1.207  31.722  1.00 38.12    -0.271 OA
ATOM    988  CB  HIS A 377      32.715   1.341  34.941  1.00 38.75     0.002 C 
ATOM    989  HB1 HIS A 377      32.365   2.360  35.228  1.00  0.00     0.046 H 
ATOM    990  HB2 HIS A 377      33.022   0.959  35.943  1.00  0.00     0.046 H 
ATOM    991  CG  HIS A 377      31.579   0.528  34.390  1.00 40.00     0.028 A 
ATOM    992  CD2 HIS A 377      30.357   0.895  33.931  1.00 41.55    -0.000 A 
ATOM    993  HD2 HIS A 377      29.963   1.923  33.869  1.00  0.00     0.114 H 
ATOM    994  ND1 HIS A 377      31.628  -0.846  34.282  1.00 41.20    -0.354 N 
ATOM    995  HD1 HIS A 377      32.423  -1.429  34.544  1.00  0.00     0.166 HD
ATOM    996  CE1 HIS A 377      30.486  -1.291  33.786  1.00 41.54     0.040 A 
ATOM    997  HE1 HIS A 377      30.233  -2.348  33.596  1.00  0.00     0.140 H 
ATOM    998  NE2 HIS A 377      29.700  -0.254  33.557  1.00 41.48    -0.360 N 
ATOM    999  HE2 HIS A 377      28.759  -0.298  33.166  1.00  0.00     0.166 HD
ATOM   1000  N   LEU A 378      33.332   3.301  32.552  1.00 38.51    -0.346 N 
ATOM   1001  HN  LEU A 378      33.577   3.896  33.344  1.00  0.00     0.163 HD
ATOM   1002  CA  LEU A 378      32.846   3.904  31.321  1.00 38.33     0.089 C 
ATOM   1003  HA  LEU A 378      31.909   3.374  31.031  1.00  0.00     0.087 H 
ATOM   1004  C   LEU A 378      33.849   3.717  30.195  1.00 38.37     0.241 C 
ATOM   1005  O   LEU A 378      33.471   3.358  29.081  1.00 38.74    -0.271 OA
ATOM   1006  CB  LEU A 378      32.505   5.381  31.510  1.00 38.12    -0.035 C 
ATOM   1007  HB1 LEU A 378      33.358   5.910  31.996  1.00  0.00     0.037 H 
ATOM   1008  HB2 LEU A 378      32.489   5.898  30.522  1.00  0.00     0.037 H 
ATOM   1009  CG  LEU A 378      31.209   5.666  32.272  1.00 37.60    -0.059 C 
ATOM   1010  HG  LEU A 378      31.314   5.260  33.305  1.00  0.00     0.038 H 
ATOM   1011  CD1 LEU A 378      30.984   7.151  32.368  1.00 35.88    -0.073 C 
ATOM   1012 1HD1 LEU A 378      30.040   7.359  32.923  1.00  0.00     0.028 H 
ATOM   1013 2HD1 LEU A 378      30.996   7.641  31.367  1.00  0.00     0.028 H 
ATOM   1014 3HD1 LEU A 378      31.858   7.678  32.818  1.00  0.00     0.028 H 
ATOM   1015  CD2 LEU A 378      30.017   4.983  31.608  1.00 38.10    -0.073 C 
ATOM   1016 1HD2 LEU A 378      29.073   5.191  32.163  1.00  0.00     0.028 H 
ATOM   1017 2HD2 LEU A 378      30.188   3.888  31.485  1.00  0.00     0.028 H 
ATOM   1018 3HD2 LEU A 378      29.930   5.264  30.532  1.00  0.00     0.028 H 
ATOM   1019  N   LEU A 379      35.120   3.950  30.489  1.00 38.62    -0.346 N 
ATOM   1020  HN  LEU A 379      35.365   4.253  31.432  1.00  0.00     0.163 HD
ATOM   1021  CA  LEU A 379      36.178   3.784  29.497  1.00 39.00     0.089 C 
ATOM   1022  HA  LEU A 379      35.858   4.319  28.573  1.00  0.00     0.087 H 
ATOM   1023  C   LEU A 379      36.413   2.312  29.121  1.00 39.56     0.241 C 
ATOM   1024  O   LEU A 379      36.709   2.009  27.968  1.00 39.44    -0.271 OA
ATOM   1025  CB  LEU A 379      37.468   4.439  29.984  1.00 38.96    -0.035 C 
ATOM   1026  HB1 LEU A 379      38.364   3.933  29.554  1.00  0.00     0.037 H 
ATOM   1027  HB2 LEU A 379      37.645   4.226  31.064  1.00  0.00     0.037 H 
ATOM   1028  CG  LEU A 379      37.497   5.946  29.706  1.00 39.02    -0.059 C 
ATOM   1029  HG  LEU A 379      36.485   6.356  29.932  1.00  0.00     0.038 H 
ATOM   1030  CD1 LEU A 379      38.506   6.672  30.591  1.00 37.62    -0.073 C 
ATOM   1031 1HD1 LEU A 379      38.527   7.768  30.389  1.00  0.00     0.028 H 
ATOM   1032 2HD1 LEU A 379      39.523   6.224  30.497  1.00  0.00     0.028 H 
ATOM   1033 3HD1 LEU A 379      38.321   6.463  31.671  1.00  0.00     0.028 H 
ATOM   1034  CD2 LEU A 379      37.780   6.183  28.217  1.00 39.26    -0.073 C 
ATOM   1035 1HD2 LEU A 379      37.801   7.279  28.015  1.00  0.00     0.028 H 
ATOM   1036 2HD2 LEU A 379      37.057   5.646  27.559  1.00  0.00     0.028 H 
ATOM   1037 3HD2 LEU A 379      38.712   5.673  27.878  1.00  0.00     0.028 H 
ATOM   1038  N   GLU A 380      36.267   1.413  30.091  1.00 40.17    -0.346 N 
ATOM   1039  HN  GLU A 380      36.074   1.738  31.038  1.00  0.00     0.163 HD
ATOM   1040  CA  GLU A 380      36.373  -0.019  29.847  1.00 40.87     0.090 C 
ATOM   1041  HA  GLU A 380      37.369  -0.229  29.391  1.00  0.00     0.087 H 
ATOM   1042  C   GLU A 380      35.285  -0.519  28.894  1.00 40.99     0.241 C 
ATOM   1043  O   GLU A 380      35.522  -1.448  28.119  1.00 41.35    -0.271 OA
ATOM   1044  CB  GLU A 380      36.269  -0.784  31.160  1.00 41.06    -0.029 C 
ATOM   1045  HB1 GLU A 380      35.266  -0.632  31.623  1.00  0.00     0.037 H 
ATOM   1046  HB2 GLU A 380      36.910  -0.311  31.940  1.00  0.00     0.037 H 
ATOM   1047  CG  GLU A 380      36.581  -2.264  31.039  1.00 43.08     0.018 C 
ATOM   1048  HG1 GLU A 380      36.059  -2.713  30.162  1.00  0.00     0.049 H 
ATOM   1049  HG2 GLU A 380      37.638  -2.426  30.722  1.00  0.00     0.049 H 
ATOM   1050  CD  GLU A 380      36.269  -3.036  32.315  1.00 46.14     0.172 C 
ATOM   1051  OE1 GLU A 380      35.238  -2.738  32.960  1.00 48.87    -0.648 OA
ATOM   1052  OE2 GLU A 380      37.049  -3.944  32.673  1.00 47.03    -0.648 OA
ATOM   1053  N   CYS A 381      34.089   0.066  28.979  1.00 40.89    -0.345 N 
ATOM   1054  HN  CYS A 381      33.944   0.803  29.669  1.00  0.00     0.163 HD
ATOM   1055  CA  CYS A 381      32.978  -0.323  28.107  1.00 40.77     0.098 C 
ATOM   1056  HA  CYS A 381      32.987  -1.434  28.009  1.00  0.00     0.088 H 
ATOM   1057  C   CYS A 381      33.115   0.278  26.708  1.00 40.24     0.241 C 
ATOM   1058  O   CYS A 381      32.782  -0.371  25.728  1.00 40.47    -0.271 OA
ATOM   1059  CB  CYS A 381      31.635   0.090  28.723  1.00 40.79     0.013 C 
ATOM   1060  HB1 CYS A 381      30.820   0.040  27.964  1.00  0.00     0.053 H 
ATOM   1061  HB2 CYS A 381      31.619   1.184  28.940  1.00  0.00     0.053 H 
ATOM   1062  SG  CYS A 381      31.197  -0.864  30.200  1.00 42.07    -0.095 SA
ATOM   1063  N   ALA A 382      33.645   1.495  26.629  1.00 39.66    -0.346 N 
ATOM   1064  HN  ALA A 382      34.122   1.872  27.448  1.00  0.00     0.163 HD
ATOM   1065  CA  ALA A 382      33.576   2.319  25.422  1.00 39.46     0.086 C 
ATOM   1066  HA  ALA A 382      32.791   1.885  24.760  1.00  0.00     0.086 H 
ATOM   1067  C   ALA A 382      34.865   2.413  24.612  1.00 39.29     0.240 C 
ATOM   1068  O   ALA A 382      34.829   2.937  23.488  1.00 38.90    -0.271 OA
ATOM   1069  CB  ALA A 382      33.130   3.753  25.804  1.00 39.35    -0.049 C 
ATOM   1070  HB1 ALA A 382      32.188   3.684  26.396  1.00  0.00     0.030 H 
ATOM   1071  HB2 ALA A 382      33.030   4.421  24.917  1.00  0.00     0.030 H 
ATOM   1072  HB3 ALA A 382      33.928   4.322  26.335  1.00  0.00     0.030 H 
ATOM   1073  N   TRP A 383      35.992   1.941  25.165  1.00 39.10    -0.346 N 
ATOM   1074  HN  TRP A 383      35.935   1.362  26.003  1.00  0.00     0.163 HD
ATOM   1075  CA  TRP A 383      37.314   2.246  24.581  1.00 38.70     0.093 C 
ATOM   1076  HA  TRP A 383      37.454   3.351  24.642  1.00  0.00     0.088 H 
ATOM   1077  C   TRP A 383      37.392   1.864  23.113  1.00 38.44     0.241 C 
ATOM   1078  O   TRP A 383      37.930   2.628  22.310  1.00 38.00    -0.271 OA
ATOM   1079  CB  TRP A 383      38.473   1.600  25.351  1.00 38.94    -0.012 C 
ATOM   1080  HB1 TRP A 383      38.444   1.916  26.420  1.00  0.00     0.044 H 
ATOM   1081  HB2 TRP A 383      39.441   2.056  25.036  1.00  0.00     0.044 H 
ATOM   1082  CG  TRP A 383      38.556   0.118  25.261  1.00 38.50    -0.028 A 
ATOM   1083  CD1 TRP A 383      37.931  -0.786  26.056  1.00 39.21    -0.015 A 
ATOM   1084  HD1 TRP A 383      37.262  -0.532  26.896  1.00  0.00     0.112 H 
ATOM   1085  CD2 TRP A 383      39.323  -0.637  24.318  1.00 39.54    -0.002 A 
ATOM   1086  CE2 TRP A 383      39.108  -2.006  24.595  1.00 38.97     0.042 A 
ATOM   1087  CE3 TRP A 383      40.171  -0.289  23.265  1.00 39.30    -0.070 A 
ATOM   1088  HE3 TRP A 383      40.363   0.770  23.025  1.00  0.00     0.084 H 
ATOM   1089  NE1 TRP A 383      38.254  -2.078  25.661  1.00 39.09    -0.365 N 
ATOM   1090  HE1 TRP A 383      37.912  -2.936  26.093  1.00  0.00     0.165 HD
ATOM   1091  CZ2 TRP A 383      39.710  -3.018  23.858  1.00 39.38    -0.056 A 
ATOM   1092  HZ2 TRP A 383      39.530  -4.081  24.090  1.00  0.00     0.086 H 
ATOM   1093  CZ3 TRP A 383      40.761  -1.291  22.534  1.00 39.72    -0.082 A 
ATOM   1094  HZ3 TRP A 383      41.426  -1.028  21.695  1.00  0.00     0.083 H 
ATOM   1095  CH2 TRP A 383      40.534  -2.644  22.834  1.00 39.33    -0.081 A 
ATOM   1096  HH2 TRP A 383      41.031  -3.421  22.230  1.00  0.00     0.083 H 
ATOM   1097  N   LEU A 384      36.834   0.709  22.755  1.00 38.12    -0.346 N 
ATOM   1098  HN  LEU A 384      36.344   0.143  23.448  1.00  0.00     0.163 HD
ATOM   1099  CA  LEU A 384      36.924   0.252  21.370  1.00 38.11     0.089 C 
ATOM   1100  HA  LEU A 384      37.954   0.477  21.006  1.00  0.00     0.087 H 
ATOM   1101  C   LEU A 384      35.941   1.012  20.480  1.00 38.55     0.241 C 
ATOM   1102  O   LEU A 384      36.260   1.333  19.345  1.00 38.21    -0.271 OA
ATOM   1103  CB  LEU A 384      36.719  -1.258  21.276  1.00 37.80    -0.035 C 
ATOM   1104  HB1 LEU A 384      35.676  -1.509  21.581  1.00  0.00     0.037 H 
ATOM   1105  HB2 LEU A 384      37.299  -1.760  22.085  1.00  0.00     0.037 H 
ATOM   1106  CG  LEU A 384      37.031  -1.930  19.935  1.00 36.91    -0.059 C 
ATOM   1107  HG  LEU A 384      36.252  -1.610  19.204  1.00  0.00     0.038 H 
ATOM   1108  CD1 LEU A 384      38.408  -1.538  19.360  1.00 34.82    -0.073 C 
ATOM   1109 1HD1 LEU A 384      38.635  -2.027  18.384  1.00  0.00     0.028 H 
ATOM   1110 2HD1 LEU A 384      39.217  -1.738  20.100  1.00  0.00     0.028 H 
ATOM   1111 3HD1 LEU A 384      38.502  -0.430  19.279  1.00  0.00     0.028 H 
ATOM   1112  CD2 LEU A 384      36.921  -3.435  20.103  1.00 34.53    -0.073 C 
ATOM   1113 1HD2 LEU A 384      37.148  -3.924  19.127  1.00  0.00     0.028 H 
ATOM   1114 2HD2 LEU A 384      35.933  -3.746  20.515  1.00  0.00     0.028 H 
ATOM   1115 3HD2 LEU A 384      37.562  -3.819  20.931  1.00  0.00     0.028 H 
ATOM   1116  N   GLU A 385      34.754   1.321  20.999  1.00 39.54    -0.346 N 
ATOM   1117  HN  GLU A 385      34.506   0.983  21.929  1.00  0.00     0.163 HD
ATOM   1118  CA  GLU A 385      33.800   2.142  20.247  1.00 40.22     0.090 C 
ATOM   1119  HA  GLU A 385      33.575   1.631  19.282  1.00  0.00     0.087 H 
ATOM   1120  C   GLU A 385      34.427   3.498  19.945  1.00 40.22     0.241 C 
ATOM   1121  O   GLU A 385      34.291   4.020  18.835  1.00 40.16    -0.271 OA
ATOM   1122  CB  GLU A 385      32.487   2.331  21.017  1.00 40.56    -0.029 C 
ATOM   1123  HB1 GLU A 385      31.871   3.124  20.533  1.00  0.00     0.037 H 
ATOM   1124  HB2 GLU A 385      32.688   2.811  22.003  1.00  0.00     0.037 H 
ATOM   1125  CG  GLU A 385      31.660   1.075  21.209  1.00 41.54     0.018 C 
ATOM   1126  HG1 GLU A 385      31.414   0.600  20.231  1.00  0.00     0.049 H 
ATOM   1127  HG2 GLU A 385      32.269   0.254  21.655  1.00  0.00     0.049 H 
ATOM   1128  CD  GLU A 385      30.407   1.337  22.025  1.00 44.14     0.172 C 
ATOM   1129  OE1 GLU A 385      29.367   1.682  21.443  1.00 47.41    -0.648 OA
ATOM   1130  OE2 GLU A 385      30.450   1.205  23.258  1.00 47.30    -0.648 OA
ATOM   1131  N   ILE A 386      35.142   4.047  20.930  1.00 40.67    -0.346 N 
ATOM   1132  HN  ILE A 386      35.218   3.556  21.821  1.00  0.00     0.163 HD
ATOM   1133  CA  ILE A 386      35.822   5.338  20.765  1.00 40.60     0.092 C 
ATOM   1134  HA  ILE A 386      35.063   6.064  20.392  1.00  0.00     0.088 H 
ATOM   1135  C   ILE A 386      36.938   5.271  19.717  1.00 40.96     0.241 C 
ATOM   1136  O   ILE A 386      37.066   6.181  18.891  1.00 40.61    -0.271 OA
ATOM   1137  CB  ILE A 386      36.355   5.884  22.098  1.00 40.50    -0.030 C 
ATOM   1138  HB  ILE A 386      36.987   5.105  22.584  1.00  0.00     0.043 H 
ATOM   1139  CG1 ILE A 386      35.186   6.229  23.025  1.00 40.96    -0.063 C 
ATOM   1140 1HG1 ILE A 386      34.388   5.453  22.956  1.00  0.00     0.033 H 
ATOM   1141 2HG1 ILE A 386      34.624   7.110  22.637  1.00  0.00     0.033 H 
ATOM   1142  CG2 ILE A 386      37.199   7.144  21.873  1.00 38.80    -0.071 C 
ATOM   1143 1HG2 ILE A 386      37.586   7.540  22.841  1.00  0.00     0.028 H 
ATOM   1144 2HG2 ILE A 386      36.636   7.921  21.305  1.00  0.00     0.028 H 
ATOM   1145 3HG2 ILE A 386      38.022   6.964  21.143  1.00  0.00     0.028 H 
ATOM   1146  CD1 ILE A 386      35.600   6.451  24.484  1.00 41.35    -0.076 C 
ATOM   1147 1HD1 ILE A 386      34.749   6.702  25.159  1.00  0.00     0.027 H 
ATOM   1148 2HD1 ILE A 386      36.398   7.227  24.553  1.00  0.00     0.027 H 
ATOM   1149 3HD1 ILE A 386      36.162   5.570  24.872  1.00  0.00     0.027 H 
ATOM   1150  N   LEU A 387      37.731   4.198  19.750  1.00 41.51    -0.346 N 
ATOM   1151  HN  LEU A 387      37.592   3.498  20.479  1.00  0.00     0.163 HD
ATOM   1152  CA  LEU A 387      38.798   4.002  18.763  1.00 42.00     0.089 C 
ATOM   1153  HA  LEU A 387      39.449   4.907  18.766  1.00  0.00     0.087 H 
ATOM   1154  C   LEU A 387      38.192   3.850  17.365  1.00 42.08     0.241 C 
ATOM   1155  O   LEU A 387      38.676   4.443  16.404  1.00 41.74    -0.271 OA
ATOM   1156  CB  LEU A 387      39.667   2.781  19.100  1.00 41.94    -0.035 C 
ATOM   1157  HB1 LEU A 387      39.012   1.894  19.266  1.00  0.00     0.037 H 
ATOM   1158  HB2 LEU A 387      40.225   2.460  18.190  1.00  0.00     0.037 H 
ATOM   1159  CG  LEU A 387      40.652   2.922  20.284  1.00 43.19    -0.059 C 
ATOM   1160  HG  LEU A 387      40.053   3.136  21.200  1.00  0.00     0.038 H 
ATOM   1161  CD1 LEU A 387      41.423   1.611  20.524  1.00 42.19    -0.073 C 
ATOM   1162 1HD1 LEU A 387      42.133   1.713  21.378  1.00  0.00     0.028 H 
ATOM   1163 2HD1 LEU A 387      41.940   1.264  19.599  1.00  0.00     0.028 H 
ATOM   1164 3HD1 LEU A 387      40.731   0.748  20.666  1.00  0.00     0.028 H 
ATOM   1165  CD2 LEU A 387      41.617   4.079  20.080  1.00 41.95    -0.073 C 
ATOM   1166 1HD2 LEU A 387      42.327   4.181  20.934  1.00  0.00     0.028 H 
ATOM   1167 2HD2 LEU A 387      41.073   5.033  19.889  1.00  0.00     0.028 H 
ATOM   1168 3HD2 LEU A 387      42.159   3.990  19.109  1.00  0.00     0.028 H 
ATOM   1169  N   MET A 388      37.115   3.069  17.285  1.00 42.44    -0.346 N 
ATOM   1170  HN  MET A 388      36.757   2.644  18.140  1.00  0.00     0.163 HD
ATOM   1171  CA  MET A 388      36.424   2.795  16.026  1.00 42.30     0.090 C 
ATOM   1172  HA  MET A 388      37.169   2.380  15.307  1.00  0.00     0.087 H 
ATOM   1173  C   MET A 388      35.805   4.042  15.397  1.00 42.71     0.241 C 
ATOM   1174  O   MET A 388      35.934   4.259  14.188  1.00 42.76    -0.271 OA
ATOM   1175  CB  MET A 388      35.346   1.740  16.248  1.00 42.22    -0.030 C 
ATOM   1176  HB1 MET A 388      34.652   2.051  17.063  1.00  0.00     0.037 H 
ATOM   1177  HB2 MET A 388      34.631   1.720  15.392  1.00  0.00     0.037 H 
ATOM   1178  CG  MET A 388      35.898   0.358  16.515  1.00 41.65    -0.021 C 
ATOM   1179  HG1 MET A 388      36.650   0.071  15.743  1.00  0.00     0.049 H 
ATOM   1180  HG2 MET A 388      36.555   0.356  17.416  1.00  0.00     0.049 H 
ATOM   1181  SD  MET A 388      34.606  -0.890  16.654  1.00 38.80    -0.173 SA
ATOM   1182  CE  MET A 388      35.563  -2.380  16.340  1.00 39.11    -0.035 C 
ATOM   1183  HE1 MET A 388      34.763  -3.152  16.426  1.00  0.00     0.041 H 
ATOM   1184  HE2 MET A 388      36.453  -2.530  16.994  1.00  0.00     0.041 H 
ATOM   1185  HE3 MET A 388      36.145  -2.390  15.389  1.00  0.00     0.041 H 
ATOM   1186  N   ILE A 389      35.141   4.872  16.201  1.00 43.01    -0.346 N 
ATOM   1187  HN  ILE A 389      35.064   4.666  17.197  1.00  0.00     0.163 HD
ATOM   1188  CA  ILE A 389      34.520   6.084  15.649  1.00 43.10     0.092 C 
ATOM   1189  HA  ILE A 389      33.927   5.769  14.759  1.00  0.00     0.088 H 
ATOM   1190  C   ILE A 389      35.583   7.066  15.153  1.00 43.13     0.241 C 
ATOM   1191  O   ILE A 389      35.377   7.753  14.151  1.00 43.44    -0.271 OA
ATOM   1192  CB  ILE A 389      33.528   6.743  16.643  1.00 43.25    -0.030 C 
ATOM   1193  HB  ILE A 389      32.903   5.931  17.082  1.00  0.00     0.043 H 
ATOM   1194  CG1 ILE A 389      32.582   7.705  15.894  1.00 43.67    -0.063 C 
ATOM   1195 1HG1 ILE A 389      33.156   8.558  15.464  1.00  0.00     0.033 H 
ATOM   1196 2HG1 ILE A 389      32.211   7.232  14.955  1.00  0.00     0.033 H 
ATOM   1197  CG2 ILE A 389      34.271   7.427  17.794  1.00 43.78    -0.071 C 
ATOM   1198 1HG2 ILE A 389      34.955   6.732  18.335  1.00  0.00     0.028 H 
ATOM   1199 2HG2 ILE A 389      33.557   7.916  18.497  1.00  0.00     0.028 H 
ATOM   1200 3HG2 ILE A 389      34.818   8.330  17.437  1.00  0.00     0.028 H 
ATOM   1201  CD1 ILE A 389      31.404   8.222  16.736  1.00 42.24    -0.076 C 
ATOM   1202 1HD1 ILE A 389      30.720   8.917  16.195  1.00  0.00     0.027 H 
ATOM   1203 2HD1 ILE A 389      31.775   8.695  17.675  1.00  0.00     0.027 H 
ATOM   1204 3HD1 ILE A 389      30.830   7.369  17.166  1.00  0.00     0.027 H 
ATOM   1205  N   GLY A 390      36.726   7.123  15.838  1.00 42.95    -0.351 N 
ATOM   1206  HN  GLY A 390      36.800   6.628  16.727  1.00  0.00     0.163 HD
ATOM   1207  CA  GLY A 390      37.869   7.876  15.345  1.00 42.70     0.069 C 
ATOM   1208  HA1 GLY A 390      37.637   8.964  15.268  1.00  0.00     0.078 H 
ATOM   1209  HA2 GLY A 390      38.682   7.926  16.106  1.00  0.00     0.078 H 
ATOM   1210  C   GLY A 390      38.379   7.321  14.022  1.00 42.73     0.236 C 
ATOM   1211  O   GLY A 390      38.599   8.067  13.068  1.00 43.23    -0.272 OA
ATOM   1212  N   LEU A 391      38.555   6.006  13.954  1.00 42.47    -0.346 N 
ATOM   1213  HN  LEU A 391      38.394   5.438  14.786  1.00  0.00     0.163 HD
ATOM   1214  CA  LEU A 391      38.974   5.355  12.715  1.00 42.45     0.089 C 
ATOM   1215  HA  LEU A 391      39.989   5.730  12.446  1.00  0.00     0.087 H 
ATOM   1216  C   LEU A 391      38.019   5.685  11.572  1.00 42.31     0.241 C 
ATOM   1217  O   LEU A 391      38.438   6.122  10.500  1.00 42.37    -0.271 OA
ATOM   1218  CB  LEU A 391      39.055   3.842  12.913  1.00 42.57    -0.035 C 
ATOM   1219  HB1 LEU A 391      39.775   3.626  13.737  1.00  0.00     0.037 H 
ATOM   1220  HB2 LEU A 391      38.098   3.487  13.362  1.00  0.00     0.037 H 
ATOM   1221  CG  LEU A 391      39.397   2.952  11.714  1.00 42.28    -0.059 C 
ATOM   1222  HG  LEU A 391      38.645   3.135  10.911  1.00  0.00     0.038 H 
ATOM   1223  CD1 LEU A 391      40.764   3.296  11.178  1.00 41.07    -0.073 C 
ATOM   1224 1HD1 LEU A 391      41.013   2.648  10.305  1.00  0.00     0.028 H 
ATOM   1225 2HD1 LEU A 391      41.546   3.244  11.971  1.00  0.00     0.028 H 
ATOM   1226 3HD1 LEU A 391      40.852   4.379  10.930  1.00  0.00     0.028 H 
ATOM   1227  CD2 LEU A 391      39.317   1.488  12.129  1.00 41.31    -0.073 C 
ATOM   1228 1HD2 LEU A 391      39.566   0.840  11.256  1.00  0.00     0.028 H 
ATOM   1229 2HD2 LEU A 391      38.329   1.230  12.577  1.00  0.00     0.028 H 
ATOM   1230 3HD2 LEU A 391      39.956   1.266  13.015  1.00  0.00     0.028 H 
ATOM   1231  N   VAL A 392      36.733   5.503  11.823  1.00 42.44    -0.346 N 
ATOM   1232  HN  VAL A 392      36.452   5.191  12.753  1.00  0.00     0.163 HD
ATOM   1233  CA  VAL A 392      35.704   5.733  10.815  1.00 42.57     0.092 C 
ATOM   1234  HA  VAL A 392      35.924   5.072   9.945  1.00  0.00     0.088 H 
ATOM   1235  C   VAL A 392      35.740   7.172  10.328  1.00 42.53     0.241 C 
ATOM   1236  O   VAL A 392      35.673   7.425   9.114  1.00 42.23    -0.271 OA
ATOM   1237  CB  VAL A 392      34.313   5.360  11.351  1.00 42.83    -0.033 C 
ATOM   1238  HB  VAL A 392      34.174   5.838  12.349  1.00  0.00     0.042 H 
ATOM   1239  CG1 VAL A 392      33.237   5.844  10.434  1.00 43.60    -0.071 C 
ATOM   1240 1HG1 VAL A 392      32.228   5.573  10.823  1.00  0.00     0.028 H 
ATOM   1241 2HG1 VAL A 392      33.388   5.476   9.392  1.00  0.00     0.028 H 
ATOM   1242 3HG1 VAL A 392      33.323   6.939  10.241  1.00  0.00     0.028 H 
ATOM   1243  CG2 VAL A 392      34.212   3.841  11.515  1.00 43.48    -0.071 C 
ATOM   1244 1HG2 VAL A 392      33.203   3.570  11.904  1.00  0.00     0.028 H 
ATOM   1245 2HG2 VAL A 392      35.031   3.432  12.152  1.00  0.00     0.028 H 
ATOM   1246 3HG2 VAL A 392      34.457   3.300  10.571  1.00  0.00     0.028 H 
ATOM   1247  N   TRP A 393      35.900   8.099  11.275  1.00 42.71    -0.346 N 
ATOM   1248  HN  TRP A 393      35.963   7.799  12.248  1.00  0.00     0.163 HD
ATOM   1249  CA  TRP A 393      35.989   9.528  10.974  1.00 42.45     0.093 C 
ATOM   1250  HA  TRP A 393      35.080   9.804  10.389  1.00  0.00     0.088 H 
ATOM   1251  C   TRP A 393      37.211   9.860  10.108  1.00 42.12     0.241 C 
ATOM   1252  O   TRP A 393      37.080  10.523   9.082  1.00 41.87    -0.271 OA
ATOM   1253  CB  TRP A 393      35.974  10.360  12.270  1.00 42.77    -0.012 C 
ATOM   1254  HB1 TRP A 393      36.625   9.905  13.052  1.00  0.00     0.044 H 
ATOM   1255  HB2 TRP A 393      34.992  10.280  12.792  1.00  0.00     0.044 H 
ATOM   1256  CG  TRP A 393      36.342  11.786  12.019  1.00 42.81    -0.028 A 
ATOM   1257  CD1 TRP A 393      37.553  12.355  12.233  1.00 42.07    -0.015 A 
ATOM   1258  HD1 TRP A 393      38.428  11.836  12.659  1.00  0.00     0.112 H 
ATOM   1259  CD2 TRP A 393      35.512  12.803  11.450  1.00 41.42    -0.002 A 
ATOM   1260  CE2 TRP A 393      36.289  13.970  11.362  1.00 41.49     0.042 A 
ATOM   1261  CE3 TRP A 393      34.185  12.845  11.029  1.00 42.57    -0.070 A 
ATOM   1262  HE3 TRP A 393      33.546  11.948  11.094  1.00  0.00     0.084 H 
ATOM   1263  NE1 TRP A 393      37.532  13.666  11.844  1.00 42.49    -0.365 N 
ATOM   1264  HE1 TRP A 393      38.318  14.313  11.904  1.00  0.00     0.165 HD
ATOM   1265  CZ2 TRP A 393      35.788  15.172  10.865  1.00 41.48    -0.056 A 
ATOM   1266  HZ2 TRP A 393      36.418  16.076  10.812  1.00  0.00     0.086 H 
ATOM   1267  CZ3 TRP A 393      33.681  14.040  10.525  1.00 42.81    -0.082 A 
ATOM   1268  HZ3 TRP A 393      32.634  14.087  10.183  1.00  0.00     0.083 H 
ATOM   1269  CH2 TRP A 393      34.487  15.188  10.446  1.00 43.02    -0.081 A 
ATOM   1270  HH2 TRP A 393      34.062  16.120  10.038  1.00  0.00     0.083 H 
ATOM   1271  N   ARG A 394      38.391   9.389  10.513  1.00 42.24    -0.346 N 
ATOM   1272  HN  ARG A 394      38.444   8.877  11.393  1.00  0.00     0.163 HD
ATOM   1273  CA  ARG A 394      39.619   9.587   9.726  1.00 42.18     0.089 C 
ATOM   1274  HA  ARG A 394      39.818  10.681   9.646  1.00  0.00     0.087 H 
ATOM   1275  C   ARG A 394      39.530   9.001   8.312  1.00 42.26     0.241 C 
ATOM   1276  O   ARG A 394      40.118   9.531   7.373  1.00 42.35    -0.271 OA
ATOM   1277  CB  ARG A 394      40.809   8.925  10.421  1.00 42.18    -0.036 C 
ATOM   1278  HB1 ARG A 394      40.627   7.831  10.535  1.00  0.00     0.036 H 
ATOM   1279  HB2 ARG A 394      41.690   8.906   9.738  1.00  0.00     0.036 H 
ATOM   1280  CG  ARG A 394      41.193   9.528  11.747  1.00 43.09    -0.048 C 
ATOM   1281  HG1 ARG A 394      40.424   9.318  12.527  1.00  0.00     0.035 H 
ATOM   1282  HG2 ARG A 394      41.118  10.640  11.724  1.00  0.00     0.035 H 
ATOM   1283  CD  ARG A 394      42.581   9.072  12.196  1.00 43.02     0.009 C 
ATOM   1284  HD1 ARG A 394      43.351   9.361  11.443  1.00  0.00     0.064 H 
ATOM   1285  HD2 ARG A 394      42.930   9.678  13.064  1.00  0.00     0.064 H 
ATOM   1286  NE  ARG A 394      42.670   7.640  12.499  1.00 43.04    -0.227 N 
ATOM   1287  HE  ARG A 394      43.016   7.022  11.765  1.00  0.00     0.177 HD
ATOM   1288  CZ  ARG A 394      42.332   7.088  13.663  1.00 43.84     0.665 C 
ATOM   1289  NH1 ARG A 394      41.863   7.839  14.657  1.00 44.73    -0.235 N 
ATOM   1290 1HH1 ARG A 394      41.604   7.416  15.548  1.00  0.00     0.174 HD
ATOM   1291 2HH1 ARG A 394      41.756   8.844  14.517  1.00  0.00     0.174 HD
ATOM   1292  NH2 ARG A 394      42.472   5.777  13.846  1.00 42.43    -0.235 N 
ATOM   1293 1HH2 ARG A 394      42.213   5.354  14.737  1.00  0.00     0.174 HD
ATOM   1294 2HH2 ARG A 394      42.831   5.202  13.084  1.00  0.00     0.174 HD
ATOM   1295  N   SER A 395      38.820   7.882   8.181  1.00 42.63    -0.344 N 
ATOM   1296  HN  SER A 395      38.303   7.534   8.988  1.00  0.00     0.163 HD
ATOM   1297  CA  SER A 395      38.751   7.131   6.926  1.00 42.74     0.109 C 
ATOM   1298  HA  SER A 395      39.738   7.208   6.414  1.00  0.00     0.090 H 
ATOM   1299  C   SER A 395      37.678   7.672   5.989  1.00 43.14     0.243 C 
ATOM   1300  O   SER A 395      37.583   7.239   4.835  1.00 43.23    -0.271 OA
ATOM   1301  CB  SER A 395      38.466   5.649   7.212  1.00 42.51     0.044 C 
ATOM   1302  HB1 SER A 395      37.435   5.500   7.610  1.00  0.00     0.077 H 
ATOM   1303  HB2 SER A 395      38.373   5.061   6.270  1.00  0.00     0.077 H 
ATOM   1304  OG  SER A 395      39.442   5.096   8.076  1.00 41.39    -0.398 OA
ATOM   1305  HG  SER A 395      39.266   4.179   8.253  1.00  0.00     0.209 HD
ATOM   1306  N   MET A 396      36.884   8.616   6.487  1.00 43.41    -0.346 N 
ATOM   1307  HN  MET A 396      37.083   8.980   7.419  1.00  0.00     0.163 HD
ATOM   1308  CA  MET A 396      35.741   9.152   5.757  1.00 44.02     0.090 C 
ATOM   1309  HA  MET A 396      34.981   8.339   5.687  1.00  0.00     0.087 H 
ATOM   1310  C   MET A 396      36.063   9.600   4.330  1.00 43.72     0.241 C 
ATOM   1311  O   MET A 396      35.325   9.275   3.406  1.00 43.82    -0.271 OA
ATOM   1312  CB  MET A 396      35.108  10.301   6.543  1.00 44.63    -0.030 C 
ATOM   1313  HB1 MET A 396      35.753  11.210   6.497  1.00  0.00     0.037 H 
ATOM   1314  HB2 MET A 396      35.150  10.096   7.638  1.00  0.00     0.037 H 
ATOM   1315  CG  MET A 396      33.685  10.632   6.114  1.00 46.72    -0.021 C 
ATOM   1316  HG1 MET A 396      33.642  10.924   5.039  1.00  0.00     0.049 H 
ATOM   1317  HG2 MET A 396      33.050   9.717   6.071  1.00  0.00     0.049 H 
ATOM   1318  SD  MET A 396      32.949  11.893   7.166  1.00 50.00    -0.173 SA
ATOM   1319  CE  MET A 396      33.473  13.384   6.307  1.00 49.51    -0.035 C 
ATOM   1320  HE1 MET A 396      33.017  14.165   6.959  1.00  0.00     0.041 H 
ATOM   1321  HE2 MET A 396      33.203  13.439   5.227  1.00  0.00     0.041 H 
ATOM   1322  HE3 MET A 396      34.570  13.481   6.133  1.00  0.00     0.041 H 
ATOM   1323  N   GLU A 397      37.159  10.316   4.132  1.00 43.44    -0.346 N 
ATOM   1324  HN  GLU A 397      37.781  10.517   4.915  1.00  0.00     0.163 HD
ATOM   1325  CA  GLU A 397      37.485  10.821   2.796  1.00 43.58     0.090 C 
ATOM   1326  HA  GLU A 397      36.533  10.939   2.228  1.00  0.00     0.087 H 
ATOM   1327  C   GLU A 397      38.384   9.846   2.023  1.00 42.77     0.241 C 
ATOM   1328  O   GLU A 397      39.006  10.246   1.043  1.00 42.90    -0.271 OA
ATOM   1329  CB  GLU A 397      38.187  12.196   2.848  1.00 44.12    -0.029 C 
ATOM   1330  HB1 GLU A 397      38.150  12.668   1.838  1.00  0.00     0.037 H 
ATOM   1331  HB2 GLU A 397      39.285  12.045   2.968  1.00  0.00     0.037 H 
ATOM   1332  CG  GLU A 397      37.695  13.203   3.898  1.00 45.80     0.018 C 
ATOM   1333  HG1 GLU A 397      38.467  13.988   4.074  1.00  0.00     0.049 H 
ATOM   1334  HG2 GLU A 397      37.670  12.730   4.907  1.00  0.00     0.049 H 
ATOM   1335  CD  GLU A 397      36.358  13.840   3.581  1.00 48.36     0.172 C 
ATOM   1336  OE1 GLU A 397      35.989  13.974   2.398  1.00 49.23    -0.648 OA
ATOM   1337  OE2 GLU A 397      35.671  14.226   4.551  1.00 52.68    -0.648 OA
ATOM   1338  N   HIS A 398      38.448   8.584   2.448  1.00 41.86    -0.346 N 
ATOM   1339  HN  HIS A 398      37.898   8.311   3.262  1.00  0.00     0.163 HD
ATOM   1340  CA  HIS A 398      39.285   7.571   1.784  1.00 41.14     0.094 C 
ATOM   1341  HA  HIS A 398      39.650   7.989   0.817  1.00  0.00     0.088 H 
ATOM   1342  C   HIS A 398      38.485   6.285   1.493  1.00 40.47     0.243 C 
ATOM   1343  O   HIS A 398      38.688   5.263   2.147  1.00 40.21    -0.271 OA
ATOM   1344  CB  HIS A 398      40.493   7.249   2.664  1.00 41.09     0.002 C 
ATOM   1345  HB1 HIS A 398      41.144   6.489   2.173  1.00  0.00     0.046 H 
ATOM   1346  HB2 HIS A 398      40.179   6.673   3.566  1.00  0.00     0.046 H 
ATOM   1347  CG  HIS A 398      41.294   8.453   3.060  1.00 41.67     0.028 A 
ATOM   1348  CD2 HIS A 398      42.338   9.069   2.458  1.00 41.37    -0.000 A 
ATOM   1349  HD2 HIS A 398      42.807   8.778   1.503  1.00  0.00     0.114 H 
ATOM   1350  ND1 HIS A 398      41.047   9.163   4.217  1.00 42.50    -0.354 N 
ATOM   1351  HD1 HIS A 398      40.314   8.951   4.894  1.00  0.00     0.166 HD
ATOM   1352  CE1 HIS A 398      41.909  10.160   4.310  1.00 41.92     0.040 A 
ATOM   1353  HE1 HIS A 398      41.956  10.898   5.129  1.00  0.00     0.140 H 
ATOM   1354  NE2 HIS A 398      42.704  10.123   3.257  1.00 41.72    -0.360 N 
ATOM   1355  HE2 HIS A 398      43.467  10.773   3.068  1.00  0.00     0.166 HD
ATOM   1356  N   PRO A 399      37.587   6.330   0.492  1.00 39.75    -0.337 N 
ATOM   1357  CA  PRO A 399      36.681   5.211   0.235  1.00 39.35     0.091 C 
ATOM   1358  HA  PRO A 399      35.954   5.112   1.074  1.00  0.00     0.087 H 
ATOM   1359  C   PRO A 399      37.411   3.887   0.021  1.00 38.97     0.241 C 
ATOM   1360  O   PRO A 399      38.436   3.854  -0.655  1.00 38.84    -0.271 OA
ATOM   1361  CB  PRO A 399      35.945   5.625  -1.046  1.00 39.22    -0.036 C 
ATOM   1362  HB1 PRO A 399      36.200   4.991  -1.927  1.00  0.00     0.036 H 
ATOM   1363  HB2 PRO A 399      34.854   5.396  -1.023  1.00  0.00     0.036 H 
ATOM   1364  CG  PRO A 399      36.237   7.052  -1.250  1.00 39.48    -0.048 C 
ATOM   1365  HG1 PRO A 399      35.416   7.721  -0.900  1.00  0.00     0.035 H 
ATOM   1366  HG2 PRO A 399      36.219   7.353  -2.323  1.00  0.00     0.035 H 
ATOM   1367  CD  PRO A 399      37.538   7.330  -0.588  1.00 39.78    -0.001 C 
ATOM   1368  HD1 PRO A 399      37.671   8.384  -0.250  1.00  0.00     0.064 H 
ATOM   1369  HD2 PRO A 399      38.418   7.317  -1.272  1.00  0.00     0.064 H 
ATOM   1370  N   GLY A 400      36.886   2.815   0.614  1.00 38.47    -0.351 N 
ATOM   1371  HN  GLY A 400      36.030   2.925   1.158  1.00  0.00     0.163 HD
ATOM   1372  CA  GLY A 400      37.490   1.489   0.514  1.00 38.12     0.069 C 
ATOM   1373  HA1 GLY A 400      37.680   1.235  -0.555  1.00  0.00     0.078 H 
ATOM   1374  HA2 GLY A 400      36.739   0.706   0.772  1.00  0.00     0.078 H 
ATOM   1375  C   GLY A 400      38.752   1.288   1.329  1.00 37.84     0.236 C 
ATOM   1376  O   GLY A 400      39.418   0.260   1.198  1.00 38.12    -0.272 OA
ATOM   1377  N   LYS A 401      39.090   2.259   2.172  1.00 37.72    -0.346 N 
ATOM   1378  HN  LYS A 401      38.492   3.082   2.243  1.00  0.00     0.163 HD
ATOM   1379  CA  LYS A 401      40.290   2.183   2.999  1.00 37.58     0.089 C 
ATOM   1380  HA  LYS A 401      40.636   1.123   3.010  1.00  0.00     0.087 H 
ATOM   1381  C   LYS A 401      40.006   2.601   4.432  1.00 37.65     0.241 C 
ATOM   1382  O   LYS A 401      39.082   3.379   4.688  1.00 37.38    -0.271 OA
ATOM   1383  CB  LYS A 401      41.403   3.038   2.395  1.00 37.66    -0.038 C 
ATOM   1384  HB1 LYS A 401      41.052   4.078   2.202  1.00  0.00     0.036 H 
ATOM   1385  HB2 LYS A 401      42.197   3.255   3.147  1.00  0.00     0.036 H 
ATOM   1386  CG  LYS A 401      41.995   2.411   1.132  1.00 38.19    -0.061 C 
ATOM   1387  HG1 LYS A 401      41.191   2.071   0.438  1.00  0.00     0.033 H 
ATOM   1388  HG2 LYS A 401      42.467   1.426   1.356  1.00  0.00     0.033 H 
ATOM   1389  CD  LYS A 401      42.965   3.332   0.431  1.00 38.67    -0.043 C 
ATOM   1390  HD1 LYS A 401      43.805   3.631   1.101  1.00  0.00     0.035 H 
ATOM   1391  HD2 LYS A 401      42.521   4.340   0.255  1.00  0.00     0.035 H 
ATOM   1392  CE  LYS A 401      43.475   2.706  -0.867  1.00 38.98     0.080 C 
ATOM   1393  HE1 LYS A 401      44.075   1.788  -0.665  1.00  0.00     0.075 H 
ATOM   1394  HE2 LYS A 401      44.268   3.335  -1.335  1.00  0.00     0.075 H 
ATOM   1395  NZ  LYS A 401      42.372   2.430  -1.822  1.00 39.31    -0.079 N 
ATOM   1396  HZ1 LYS A 401      42.712   2.012  -2.688  1.00  0.00     0.274 HD
ATOM   1397  HZ2 LYS A 401      41.823   3.270  -2.007  1.00  0.00     0.274 HD
ATOM   1398  HZ3 LYS A 401      41.647   1.855  -1.394  1.00  0.00     0.274 HD
ATOM   1399  N   LEU A 402      40.789   2.063   5.366  1.00 37.85    -0.346 N 
ATOM   1400  HN  LEU A 402      41.462   1.345   5.098  1.00  0.00     0.163 HD
ATOM   1401  CA  LEU A 402      40.708   2.474   6.757  1.00 38.37     0.089 C 
ATOM   1402  HA  LEU A 402      39.889   3.224   6.857  1.00  0.00     0.087 H 
ATOM   1403  C   LEU A 402      42.016   3.133   7.159  1.00 38.78     0.241 C 
ATOM   1404  O   LEU A 402      43.069   2.490   7.157  1.00 39.29    -0.271 OA
ATOM   1405  CB  LEU A 402      40.397   1.292   7.676  1.00 38.45    -0.035 C 
ATOM   1406  HB1 LEU A 402      41.206   0.530   7.590  1.00  0.00     0.037 H 
ATOM   1407  HB2 LEU A 402      40.520   1.604   8.739  1.00  0.00     0.037 H 
ATOM   1408  CG  LEU A 402      39.032   0.614   7.495  1.00 38.67    -0.059 C 
ATOM   1409  HG  LEU A 402      38.950   0.280   6.434  1.00  0.00     0.038 H 
ATOM   1410  CD1 LEU A 402      38.915  -0.621   8.392  1.00 38.94    -0.073 C 
ATOM   1411 1HD1 LEU A 402      39.745  -1.337   8.190  1.00  0.00     0.028 H 
ATOM   1412 2HD1 LEU A 402      37.917  -1.108   8.295  1.00  0.00     0.028 H 
ATOM   1413 3HD1 LEU A 402      38.863  -0.344   9.471  1.00  0.00     0.028 H 
ATOM   1414  CD2 LEU A 402      37.907   1.585   7.769  1.00 37.69    -0.073 C 
ATOM   1415 1HD2 LEU A 402      37.992   2.485   7.116  1.00  0.00     0.028 H 
ATOM   1416 2HD2 LEU A 402      37.855   1.862   8.848  1.00  0.00     0.028 H 
ATOM   1417 3HD2 LEU A 402      36.909   1.098   7.672  1.00  0.00     0.028 H 
ATOM   1418  N   LEU A 403      41.947   4.417   7.493  1.00 39.04    -0.346 N 
ATOM   1419  HN  LEU A 403      41.045   4.892   7.456  1.00  0.00     0.163 HD
ATOM   1420  CA  LEU A 403      43.125   5.162   7.910  1.00 39.39     0.089 C 
ATOM   1421  HA  LEU A 403      44.009   4.748   7.372  1.00  0.00     0.087 H 
ATOM   1422  C   LEU A 403      43.337   4.961   9.400  1.00 39.40     0.241 C 
ATOM   1423  O   LEU A 403      42.827   5.720  10.216  1.00 39.90    -0.271 OA
ATOM   1424  CB  LEU A 403      42.992   6.647   7.546  1.00 39.51    -0.035 C 
ATOM   1425  HB1 LEU A 403      42.151   7.108   8.114  1.00  0.00     0.037 H 
ATOM   1426  HB2 LEU A 403      42.607   6.754   6.505  1.00  0.00     0.037 H 
ATOM   1427  CG  LEU A 403      44.269   7.480   7.725  1.00 40.18    -0.059 C 
ATOM   1428  HG  LEU A 403      45.137   6.788   7.621  1.00  0.00     0.038 H 
ATOM   1429  CD1 LEU A 403      44.417   8.563   6.660  1.00 39.79    -0.073 C 
ATOM   1430 1HD1 LEU A 403      45.345   9.168   6.790  1.00  0.00     0.028 H 
ATOM   1431 2HD1 LEU A 403      43.514   9.216   6.625  1.00  0.00     0.028 H 
ATOM   1432 3HD1 LEU A 403      44.363   8.127   5.635  1.00  0.00     0.028 H 
ATOM   1433  CD2 LEU A 403      44.329   8.085   9.131  1.00 40.53    -0.073 C 
ATOM   1434 1HD2 LEU A 403      45.257   8.690   9.261  1.00  0.00     0.028 H 
ATOM   1435 2HD2 LEU A 403      44.231   7.304   9.921  1.00  0.00     0.028 H 
ATOM   1436 3HD2 LEU A 403      43.414   8.677   9.365  1.00  0.00     0.028 H 
ATOM   1437  N   PHE A 404      44.069   3.909   9.751  1.00 39.42    -0.346 N 
ATOM   1438  HN  PHE A 404      44.406   3.274   9.027  1.00  0.00     0.163 HD
ATOM   1439  CA  PHE A 404      44.404   3.638  11.151  1.00 39.14     0.093 C 
ATOM   1440  HA  PHE A 404      43.465   3.681  11.750  1.00  0.00     0.088 H 
ATOM   1441  C   PHE A 404      45.352   4.719  11.667  1.00 39.20     0.241 C 
ATOM   1442  O   PHE A 404      45.178   5.246  12.767  1.00 39.22    -0.271 OA
ATOM   1443  CB  PHE A 404      45.001   2.237  11.293  1.00 38.90    -0.014 C 
ATOM   1444  HB1 PHE A 404      45.591   2.151  12.235  1.00  0.00     0.043 H 
ATOM   1445  HB2 PHE A 404      45.817   2.077  10.550  1.00  0.00     0.043 H 
ATOM   1446  CG  PHE A 404      43.970   1.137  11.204  1.00 38.98    -0.056 A 
ATOM   1447  CD1 PHE A 404      43.716   0.499  10.005  1.00 38.68    -0.077 A 
ATOM   1448  HD1 PHE A 404      44.276   0.796   9.102  1.00  0.00     0.084 H 
ATOM   1449  CD2 PHE A 404      43.238   0.763  12.323  1.00 38.57    -0.077 A 
ATOM   1450  HD2 PHE A 404      43.418   1.271  13.285  1.00  0.00     0.084 H 
ATOM   1451  CE1 PHE A 404      42.766  -0.510   9.919  1.00 39.02    -0.082 A 
ATOM   1452  HE1 PHE A 404      42.581  -1.015   8.956  1.00  0.00     0.083 H 
ATOM   1453  CE2 PHE A 404      42.286  -0.239  12.248  1.00 38.84    -0.082 A 
ATOM   1454  HE2 PHE A 404      41.715  -0.525  13.147  1.00  0.00     0.083 H 
ATOM   1455  CZ  PHE A 404      42.050  -0.881  11.047  1.00 38.95    -0.083 A 
ATOM   1456  HZ  PHE A 404      41.296  -1.684  10.986  1.00  0.00     0.083 H 
ATOM   1457  N   ALA A 405      46.342   5.049  10.848  1.00 39.12    -0.346 N 
ATOM   1458  HN  ALA A 405      46.505   4.471  10.024  1.00  0.00     0.163 HD
ATOM   1459  CA  ALA A 405      47.204   6.197  11.073  1.00 39.15     0.086 C 
ATOM   1460  HA  ALA A 405      46.654   6.964  11.667  1.00  0.00     0.086 H 
ATOM   1461  C   ALA A 405      47.557   6.771   9.703  1.00 39.25     0.243 C 
ATOM   1462  O   ALA A 405      47.370   6.096   8.685  1.00 39.16    -0.271 OA
ATOM   1463  CB  ALA A 405      48.472   5.780  11.827  1.00 38.92    -0.049 C 
ATOM   1464  HB1 ALA A 405      49.133   6.661  12.000  1.00  0.00     0.030 H 
ATOM   1465  HB2 ALA A 405      49.010   4.954  11.306  1.00  0.00     0.030 H 
ATOM   1466  HB3 ALA A 405      48.232   5.250  12.778  1.00  0.00     0.030 H 
ATOM   1467  N   PRO A 406      48.078   8.012   9.661  1.00 39.31    -0.337 N 
ATOM   1468  CA  PRO A 406      48.471   8.578   8.369  1.00 39.16     0.091 C 
ATOM   1469  HA  PRO A 406      47.565   8.742   7.740  1.00  0.00     0.087 H 
ATOM   1470  C   PRO A 406      49.477   7.712   7.606  1.00 39.32     0.241 C 
ATOM   1471  O   PRO A 406      49.543   7.783   6.378  1.00 39.32    -0.271 OA
ATOM   1472  CB  PRO A 406      49.079   9.927   8.758  1.00 39.10    -0.036 C 
ATOM   1473  HB1 PRO A 406      49.023  10.702   7.958  1.00  0.00     0.036 H 
ATOM   1474  HB2 PRO A 406      50.191   9.920   8.843  1.00  0.00     0.036 H 
ATOM   1475  CG  PRO A 406      48.375  10.295  10.013  1.00 39.07    -0.048 C 
ATOM   1476  HG1 PRO A 406      47.418  10.845   9.854  1.00  0.00     0.035 H 
ATOM   1477  HG2 PRO A 406      48.881  11.096  10.601  1.00  0.00     0.035 H 
ATOM   1478  CD  PRO A 406      48.221   8.997  10.751  1.00 39.22    -0.001 C 
ATOM   1479  HD1 PRO A 406      49.038   8.774  11.476  1.00  0.00     0.064 H 
ATOM   1480  HD2 PRO A 406      47.397   8.983  11.502  1.00  0.00     0.064 H 
ATOM   1481  N   ASN A 407      50.247   6.908   8.335  1.00 39.73    -0.346 N 
ATOM   1482  HN  ASN A 407      50.175   6.952   9.351  1.00  0.00     0.163 HD
ATOM   1483  CA  ASN A 407      51.195   5.961   7.740  1.00 39.97     0.097 C 
ATOM   1484  HA  ASN A 407      51.288   6.202   6.655  1.00  0.00     0.088 H 
ATOM   1485  C   ASN A 407      50.748   4.510   7.864  1.00 40.72     0.241 C 
ATOM   1486  O   ASN A 407      51.570   3.600   7.836  1.00 41.16    -0.271 OA
ATOM   1487  CB  ASN A 407      52.571   6.131   8.382  1.00 39.68     0.036 C 
ATOM   1488  HB1 ASN A 407      52.965   7.159   8.208  1.00  0.00     0.051 H 
ATOM   1489  HB2 ASN A 407      53.341   5.544   7.830  1.00  0.00     0.051 H 
ATOM   1490  CG  ASN A 407      52.588   5.787   9.868  1.00 38.62     0.217 C 
ATOM   1491  ND2 ASN A 407      53.781   5.645  10.432  1.00 37.57    -0.370 N 
ATOM   1492 1HD2 ASN A 407      54.650   5.744   9.908  1.00  0.00     0.159 HD
ATOM   1493 2HD2 ASN A 407      53.792   5.415  11.426  1.00  0.00     0.159 HD
ATOM   1494  OD1 ASN A 407      51.546   5.668  10.496  1.00 36.42    -0.274 OA
ATOM   1495  N   LEU A 408      49.446   4.297   8.006  1.00 41.53    -0.346 N 
ATOM   1496  HN  LEU A 408      48.816   5.097   8.065  1.00  0.00     0.163 HD
ATOM   1497  CA  LEU A 408      48.893   2.952   8.080  1.00 42.05     0.089 C 
ATOM   1498  HA  LEU A 408      49.492   2.284   7.418  1.00  0.00     0.087 H 
ATOM   1499  C   LEU A 408      47.465   3.006   7.552  1.00 42.42     0.241 C 
ATOM   1500  O   LEU A 408      46.492   3.130   8.303  1.00 42.27    -0.271 OA
ATOM   1501  CB  LEU A 408      48.961   2.410   9.509  1.00 42.15    -0.035 C 
ATOM   1502  HB1 LEU A 408      48.288   2.999  10.175  1.00  0.00     0.037 H 
ATOM   1503  HB2 LEU A 408      49.949   2.653   9.965  1.00  0.00     0.037 H 
ATOM   1504  CG  LEU A 408      48.668   0.914   9.655  1.00 42.49    -0.059 C 
ATOM   1505  HG  LEU A 408      47.692   0.701   9.160  1.00  0.00     0.038 H 
ATOM   1506  CD1 LEU A 408      49.739   0.098   8.958  1.00 42.13    -0.073 C 
ATOM   1507 1HD1 LEU A 408      49.826   0.381   7.883  1.00  0.00     0.028 H 
ATOM   1508 2HD1 LEU A 408      49.565  -0.996   9.081  1.00  0.00     0.028 H 
ATOM   1509 3HD1 LEU A 408      50.720   0.176   9.483  1.00  0.00     0.028 H 
ATOM   1510  CD2 LEU A 408      48.548   0.524  11.138  1.00 42.22    -0.073 C 
ATOM   1511 1HD2 LEU A 408      47.760   1.124  11.651  1.00  0.00     0.028 H 
ATOM   1512 2HD2 LEU A 408      49.529   0.602  11.663  1.00  0.00     0.028 H 
ATOM   1513 3HD2 LEU A 408      48.374  -0.570  11.261  1.00  0.00     0.028 H 
ATOM   1514  N   LEU A 409      47.378   2.963   6.229  1.00 43.11    -0.346 N 
ATOM   1515  HN  LEU A 409      48.241   2.880   5.691  1.00  0.00     0.163 HD
ATOM   1516  CA  LEU A 409      46.126   3.027   5.508  1.00 43.77     0.089 C 
ATOM   1517  HA  LEU A 409      45.286   3.215   6.216  1.00  0.00     0.087 H 
ATOM   1518  C   LEU A 409      45.953   1.677   4.841  1.00 44.33     0.241 C 
ATOM   1519  O   LEU A 409      46.731   1.320   3.955  1.00 44.34    -0.271 OA
ATOM   1520  CB  LEU A 409      46.190   4.140   4.463  1.00 43.82    -0.035 C 
ATOM   1521  HB1 LEU A 409      47.042   3.949   3.770  1.00  0.00     0.037 H 
ATOM   1522  HB2 LEU A 409      46.526   5.086   4.949  1.00  0.00     0.037 H 
ATOM   1523  CG  LEU A 409      44.926   4.409   3.650  1.00 44.01    -0.059 C 
ATOM   1524  HG  LEU A 409      44.615   3.457   3.161  1.00  0.00     0.038 H 
ATOM   1525  CD1 LEU A 409      43.794   4.870   4.567  1.00 44.10    -0.073 C 
ATOM   1526 1HD1 LEU A 409      43.580   4.120   5.364  1.00  0.00     0.028 H 
ATOM   1527 2HD1 LEU A 409      42.876   5.121   3.986  1.00  0.00     0.028 H 
ATOM   1528 3HD1 LEU A 409      44.005   5.876   5.000  1.00  0.00     0.028 H 
ATOM   1529  CD2 LEU A 409      45.219   5.435   2.560  1.00 43.18    -0.073 C 
ATOM   1530 1HD2 LEU A 409      46.045   5.099   1.891  1.00  0.00     0.028 H 
ATOM   1531 2HD2 LEU A 409      45.430   6.441   2.993  1.00  0.00     0.028 H 
ATOM   1532 3HD2 LEU A 409      44.301   5.686   1.979  1.00  0.00     0.028 H 
ATOM   1533  N   LEU A 410      44.947   0.925   5.280  1.00 45.08    -0.346 N 
ATOM   1534  HN  LEU A 410      44.298   1.318   5.962  1.00  0.00     0.163 HD
ATOM   1535  CA  LEU A 410      44.741  -0.445   4.818  1.00 45.75     0.089 C 
ATOM   1536  HA  LEU A 410      45.599  -0.735   4.167  1.00  0.00     0.087 H 
ATOM   1537  C   LEU A 410      43.457  -0.572   4.015  1.00 46.44     0.241 C 
ATOM   1538  O   LEU A 410      42.497   0.142   4.269  1.00 46.45    -0.271 OA
ATOM   1539  CB  LEU A 410      44.694  -1.395   6.020  1.00 45.67    -0.035 C 
ATOM   1540  HB1 LEU A 410      43.768  -1.211   6.612  1.00  0.00     0.037 H 
ATOM   1541  HB2 LEU A 410      44.505  -2.437   5.672  1.00  0.00     0.037 H 
ATOM   1542  CG  LEU A 410      45.920  -1.369   6.947  1.00 45.37    -0.059 C 
ATOM   1543  HG  LEU A 410      45.979  -0.359   7.415  1.00  0.00     0.038 H 
ATOM   1544  CD1 LEU A 410      45.783  -2.401   8.063  1.00 44.62    -0.073 C 
ATOM   1545 1HD1 LEU A 410      44.841  -2.228   8.634  1.00  0.00     0.028 H 
ATOM   1546 2HD1 LEU A 410      46.677  -2.415   8.729  1.00  0.00     0.028 H 
ATOM   1547 3HD1 LEU A 410      45.850  -3.445   7.676  1.00  0.00     0.028 H 
ATOM   1548  CD2 LEU A 410      47.201  -1.604   6.171  1.00 43.67    -0.073 C 
ATOM   1549 1HD2 LEU A 410      47.301  -0.850   5.356  1.00  0.00     0.028 H 
ATOM   1550 2HD2 LEU A 410      47.268  -2.648   5.784  1.00  0.00     0.028 H 
ATOM   1551 3HD2 LEU A 410      48.095  -1.618   6.837  1.00  0.00     0.028 H 
ATOM   1552  N   ASP A 411      43.444  -1.485   3.047  1.00 47.53    -0.346 N 
ATOM   1553  HN  ASP A 411      44.308  -1.976   2.816  1.00  0.00     0.163 HD
ATOM   1554  CA  ASP A 411      42.220  -1.805   2.302  1.00 48.41     0.098 C 
ATOM   1555  HA  ASP A 411      41.446  -1.047   2.567  1.00  0.00     0.088 H 
ATOM   1556  C   ASP A 411      41.705  -3.175   2.730  1.00 49.19     0.241 C 
ATOM   1557  O   ASP A 411      42.343  -3.867   3.532  1.00 49.20    -0.271 OA
ATOM   1558  CB  ASP A 411      42.445  -1.745   0.786  1.00 48.29     0.043 C 
ATOM   1559  HB1 ASP A 411      42.588  -0.693   0.446  1.00  0.00     0.052 H 
ATOM   1560  HB2 ASP A 411      41.507  -1.989   0.234  1.00  0.00     0.052 H 
ATOM   1561  CG  ASP A 411      43.584  -2.620   0.326  1.00 48.88     0.175 C 
ATOM   1562  OD1 ASP A 411      43.898  -3.606   1.018  1.00 49.20    -0.648 OA
ATOM   1563  OD2 ASP A 411      44.172  -2.320  -0.735  1.00 50.16    -0.648 OA
ATOM   1564  N   ARG A 412      40.544  -3.547   2.202  1.00 50.25    -0.346 N 
ATOM   1565  HN  ARG A 412      40.102  -2.937   1.514  1.00  0.00     0.163 HD
ATOM   1566  CA  ARG A 412      39.875  -4.793   2.566  1.00 51.16     0.089 C 
ATOM   1567  HA  ARG A 412      39.539  -4.698   3.625  1.00  0.00     0.087 H 
ATOM   1568  C   ARG A 412      40.790  -6.019   2.480  1.00 51.62     0.241 C 
ATOM   1569  O   ARG A 412      40.892  -6.779   3.444  1.00 51.81    -0.271 OA
ATOM   1570  CB  ARG A 412      38.622  -4.993   1.699  1.00 51.45    -0.036 C 
ATOM   1571  HB1 ARG A 412      37.809  -4.304   2.026  1.00  0.00     0.036 H 
ATOM   1572  HB2 ARG A 412      38.797  -4.606   0.668  1.00  0.00     0.036 H 
ATOM   1573  CG  ARG A 412      38.114  -6.426   1.648  1.00 52.51    -0.048 C 
ATOM   1574  HG1 ARG A 412      38.791  -7.068   1.037  1.00  0.00     0.035 H 
ATOM   1575  HG2 ARG A 412      38.233  -6.927   2.637  1.00  0.00     0.035 H 
ATOM   1576  CD  ARG A 412      36.685  -6.526   1.159  1.00 53.52     0.009 C 
ATOM   1577  HD1 ARG A 412      35.989  -5.919   1.783  1.00  0.00     0.064 H 
ATOM   1578  HD2 ARG A 412      36.540  -5.998   0.188  1.00  0.00     0.064 H 
ATOM   1579  NE  ARG A 412      36.270  -7.928   1.085  1.00 54.80    -0.227 N 
ATOM   1580  HE  ARG A 412      37.003  -8.628   0.973  1.00  0.00     0.177 HD
ATOM   1581  CZ  ARG A 412      35.013  -8.363   1.152  1.00 56.23     0.665 C 
ATOM   1582  NH1 ARG A 412      33.997  -7.518   1.301  1.00 56.96    -0.235 N 
ATOM   1583 1HH1 ARG A 412      34.186  -6.518   1.363  1.00  0.00     0.174 HD
ATOM   1584 2HH1 ARG A 412      33.034  -7.851   1.352  1.00  0.00     0.174 HD
ATOM   1585  NH2 ARG A 412      34.767  -9.666   1.071  1.00 57.34    -0.235 N 
ATOM   1586 1HH2 ARG A 412      35.546 -10.314   0.957  1.00  0.00     0.174 HD
ATOM   1587 2HH2 ARG A 412      33.804  -9.999   1.122  1.00  0.00     0.174 HD
ATOM   1588  N   ASN A 413      41.450  -6.218   1.345  1.00 52.07    -0.346 N 
ATOM   1589  HN  ASN A 413      41.404  -5.523   0.600  1.00  0.00     0.163 HD
ATOM   1590  CA  ASN A 413      42.247  -7.440   1.161  1.00 52.74     0.097 C 
ATOM   1591  HA  ASN A 413      41.608  -8.284   1.512  1.00  0.00     0.088 H 
ATOM   1592  C   ASN A 413      43.536  -7.495   2.007  1.00 53.10     0.241 C 
ATOM   1593  O   ASN A 413      44.131  -8.559   2.154  1.00 53.15    -0.271 OA
ATOM   1594  CB  ASN A 413      42.536  -7.710  -0.326  1.00 52.73     0.036 C 
ATOM   1595  HB1 ASN A 413      42.953  -8.734  -0.471  1.00  0.00     0.051 H 
ATOM   1596  HB2 ASN A 413      41.588  -7.816  -0.903  1.00  0.00     0.051 H 
ATOM   1597  CG  ASN A 413      43.433  -6.669  -0.950  1.00 53.18     0.217 C 
ATOM   1598  ND2 ASN A 413      43.373  -6.554  -2.272  1.00 53.75    -0.370 N 
ATOM   1599 1HD2 ASN A 413      43.979  -5.850  -2.694  1.00  0.00     0.159 HD
ATOM   1600 2HD2 ASN A 413      42.758  -7.129  -2.848  1.00  0.00     0.159 HD
ATOM   1601  OD1 ASN A 413      44.174  -5.976  -0.256  1.00 53.98    -0.274 OA
ATOM   1602  N   GLN A 414      43.962  -6.361   2.558  1.00 53.68    -0.346 N 
ATOM   1603  HN  GLN A 414      43.567  -5.473   2.248  1.00  0.00     0.163 HD
ATOM   1604  CA  GLN A 414      44.989  -6.368   3.603  1.00 54.17     0.090 C 
ATOM   1605  HA  GLN A 414      45.800  -7.065   3.288  1.00  0.00     0.087 H 
ATOM   1606  C   GLN A 414      44.400  -6.886   4.921  1.00 54.53     0.240 C 
ATOM   1607  O   GLN A 414      45.109  -7.465   5.738  1.00 54.71    -0.271 OA
ATOM   1608  CB  GLN A 414      45.602  -4.981   3.796  1.00 54.19    -0.030 C 
ATOM   1609  HB1 GLN A 414      46.136  -4.919   4.773  1.00  0.00     0.037 H 
ATOM   1610  HB2 GLN A 414      44.807  -4.219   3.970  1.00  0.00     0.037 H 
ATOM   1611  CG  GLN A 414      46.513  -4.555   2.657  1.00 54.64     0.011 C 
ATOM   1612  HG1 GLN A 414      47.281  -5.335   2.446  1.00  0.00     0.047 H 
ATOM   1613  HG2 GLN A 414      45.970  -4.569   1.683  1.00  0.00     0.047 H 
ATOM   1614  CD  GLN A 414      47.160  -3.205   2.899  1.00 55.01     0.215 C 
ATOM   1615  NE2 GLN A 414      46.621  -2.159   2.273  1.00 54.99    -0.370 N 
ATOM   1616 1HE2 GLN A 414      47.056  -1.251   2.436  1.00  0.00     0.159 HD
ATOM   1617 2HE2 GLN A 414      45.806  -2.240   1.666  1.00  0.00     0.159 HD
ATOM   1618  OE1 GLN A 414      48.143  -3.107   3.631  1.00 55.21    -0.274 OA
ATOM   1619  N   GLY A 415      43.103  -6.680   5.119  1.00 55.02    -0.351 N 
ATOM   1620  HN  GLY A 415      42.588  -6.098   4.458  1.00  0.00     0.163 HD
ATOM   1621  CA  GLY A 415      42.391  -7.262   6.255  1.00 55.50     0.069 C 
ATOM   1622  HA1 GLY A 415      42.795  -6.866   7.216  1.00  0.00     0.078 H 
ATOM   1623  HA2 GLY A 415      41.351  -6.865   6.311  1.00  0.00     0.078 H 
ATOM   1624  C   GLY A 415      42.384  -8.784   6.264  1.00 55.98     0.236 C 
ATOM   1625  O   GLY A 415      42.511  -9.405   7.323  1.00 56.02    -0.272 OA
ATOM   1626  N   LYS A 416      42.267  -9.393   5.084  1.00 56.49    -0.347 N 
ATOM   1627  HN  LYS A 416      42.205  -8.823   4.240  1.00  0.00     0.163 HD
ATOM   1628  CA  LYS A 416      42.224 -10.859   4.955  1.00 56.85     0.086 C 
ATOM   1629  HA  LYS A 416      41.387 -11.228   5.592  1.00  0.00     0.086 H 
ATOM   1630  C   LYS A 416      43.505 -11.570   5.415  1.00 57.19     0.240 C 
ATOM   1631  O   LYS A 416      43.719 -12.737   5.085  1.00 57.18    -0.271 OA
ATOM   1632  CB  LYS A 416      41.910 -11.251   3.503  1.00 56.81    -0.049 C 
ATOM   1633  HB1 LYS A 416      40.980 -10.735   3.169  1.00  0.00     0.030 H 
ATOM   1634  HB2 LYS A 416      41.849 -12.356   3.370  1.00  0.00     0.030 H 
ATOM   1635  HB3 LYS A 416      42.769 -11.055   2.819  1.00  0.00     0.030 H 
ATOM   1636  N   CYS A 417      44.342 -10.870   6.179  1.00 57.70    -0.345 N 
ATOM   1637  HN  CYS A 417      44.107  -9.901   6.396  1.00  0.00     0.163 HD
ATOM   1638  CA  CYS A 417      45.580 -11.425   6.720  1.00 58.09     0.098 C 
ATOM   1639  HA  CYS A 417      45.943 -12.225   6.034  1.00  0.00     0.088 H 
ATOM   1640  C   CYS A 417      45.346 -12.032   8.101  1.00 58.18     0.242 C 
ATOM   1641  O   CYS A 417      45.798 -13.148   8.382  1.00 58.21    -0.271 OA
ATOM   1642  CB  CYS A 417      46.644 -10.333   6.806  1.00 58.22     0.013 C 
ATOM   1643  HB1 CYS A 417      47.532 -10.692   7.376  1.00  0.00     0.053 H 
ATOM   1644  HB2 CYS A 417      46.311  -9.510   7.480  1.00  0.00     0.053 H 
ATOM   1645  SG  CYS A 417      47.138  -9.681   5.200  1.00 58.75    -0.095 SA
ATOM   1646  N   VAL A 418      44.657 -11.284   8.963  1.00 58.13    -0.346 N 
ATOM   1647  HN  VAL A 418      44.418 -10.326   8.706  1.00  0.00     0.163 HD
ATOM   1648  CA  VAL A 418      44.234 -11.795  10.265  1.00 58.13     0.092 C 
ATOM   1649  HA  VAL A 418      44.937 -12.597  10.592  1.00  0.00     0.088 H 
ATOM   1650  C   VAL A 418      42.839 -12.382  10.112  1.00 58.05     0.241 C 
ATOM   1651  O   VAL A 418      41.925 -11.689   9.654  1.00 58.20    -0.271 OA
ATOM   1652  CB  VAL A 418      44.203 -10.684  11.326  1.00 58.17    -0.033 C 
ATOM   1653  HB  VAL A 418      43.462  -9.915  11.006  1.00  0.00     0.042 H 
ATOM   1654  CG1 VAL A 418      43.764 -11.238  12.680  1.00 57.88    -0.071 C 
ATOM   1655 1HG1 VAL A 418      42.763 -11.724  12.610  1.00  0.00     0.028 H 
ATOM   1656 2HG1 VAL A 418      43.785 -10.453  13.471  1.00  0.00     0.028 H 
ATOM   1657 3HG1 VAL A 418      44.527 -11.930  13.107  1.00  0.00     0.028 H 
ATOM   1658  CG2 VAL A 418      45.572 -10.020  11.422  1.00 58.39    -0.071 C 
ATOM   1659 1HG2 VAL A 418      45.892  -9.616  10.434  1.00  0.00     0.028 H 
ATOM   1660 2HG2 VAL A 418      46.335 -10.712  11.849  1.00  0.00     0.028 H 
ATOM   1661 3HG2 VAL A 418      45.593  -9.235  12.213  1.00  0.00     0.028 H 
ATOM   1662  N   GLU A 419      42.675 -13.649  10.490  1.00 57.81    -0.346 N 
ATOM   1663  HN  GLU A 419      43.466 -14.156  10.887  1.00  0.00     0.163 HD
ATOM   1664  CA  GLU A 419      41.386 -14.333  10.350  1.00 57.68     0.086 C 
ATOM   1665  HA  GLU A 419      41.075 -14.279   9.281  1.00  0.00     0.086 H 
ATOM   1666  C   GLU A 419      40.314 -13.646  11.198  1.00 57.44     0.240 C 
ATOM   1667  O   GLU A 419      40.530 -13.385  12.378  1.00 57.54    -0.271 OA
ATOM   1668  CB  GLU A 419      41.502 -15.808  10.744  1.00 57.69    -0.049 C 
ATOM   1669  HB1 GLU A 419      42.283 -16.309  10.126  1.00  0.00     0.030 H 
ATOM   1670  HB2 GLU A 419      40.521 -16.335  10.684  1.00  0.00     0.030 H 
ATOM   1671  HB3 GLU A 419      41.689 -15.935  11.836  1.00  0.00     0.030 H 
ATOM   1672  N   GLY A 420      39.177 -13.338  10.576  1.00 57.12    -0.351 N 
ATOM   1673  HN  GLY A 420      39.081 -13.573   9.588  1.00  0.00     0.163 HD
ATOM   1674  CA  GLY A 420      38.061 -12.677  11.252  1.00 56.87     0.069 C 
ATOM   1675  HA1 GLY A 420      37.089 -13.113  10.923  1.00  0.00     0.078 H 
ATOM   1676  HA2 GLY A 420      38.035 -12.956  12.331  1.00  0.00     0.078 H 
ATOM   1677  C   GLY A 420      38.053 -11.168  11.089  1.00 56.62     0.236 C 
ATOM   1678  O   GLY A 420      37.022 -10.521  11.299  1.00 56.94    -0.272 OA
ATOM   1679  N   MET A 421      39.199 -10.605  10.710  1.00 56.10    -0.346 N 
ATOM   1680  HN  MET A 421      39.995 -11.205  10.492  1.00  0.00     0.163 HD
ATOM   1681  CA  MET A 421      39.354  -9.159  10.596  1.00 55.75     0.090 C 
ATOM   1682  HA  MET A 421      38.999  -8.694  11.545  1.00  0.00     0.087 H 
ATOM   1683  C   MET A 421      38.519  -8.591   9.440  1.00 54.98     0.241 C 
ATOM   1684  O   MET A 421      38.087  -7.446   9.493  1.00 54.43    -0.271 OA
ATOM   1685  CB  MET A 421      40.845  -8.813  10.417  1.00 56.01    -0.030 C 
ATOM   1686  HB1 MET A 421      41.252  -9.330   9.517  1.00  0.00     0.037 H 
ATOM   1687  HB2 MET A 421      41.450  -9.302  11.216  1.00  0.00     0.037 H 
ATOM   1688  CG  MET A 421      41.168  -7.321  10.355  1.00 56.65    -0.021 C 
ATOM   1689  HG1 MET A 421      40.511  -6.745  11.048  1.00  0.00     0.049 H 
ATOM   1690  HG2 MET A 421      40.838  -6.886   9.383  1.00  0.00     0.049 H 
ATOM   1691  SD  MET A 421      42.919  -6.946  10.668  1.00 59.33    -0.173 SA
ATOM   1692  CE  MET A 421      43.796  -7.906   9.443  1.00 57.82    -0.035 C 
ATOM   1693  HE1 MET A 421      44.870  -7.676   9.635  1.00  0.00     0.041 H 
ATOM   1694  HE2 MET A 421      43.468  -7.718   8.394  1.00  0.00     0.041 H 
ATOM   1695  HE3 MET A 421      43.552  -8.994   9.453  1.00  0.00     0.041 H 
ATOM   1696  N   VAL A 422      38.282  -9.408   8.414  1.00 54.26    -0.346 N 
ATOM   1697  HN  VAL A 422      38.582 -10.381   8.477  1.00  0.00     0.163 HD
ATOM   1698  CA  VAL A 422      37.605  -8.952   7.200  1.00 53.67     0.092 C 
ATOM   1699  HA  VAL A 422      38.156  -8.066   6.807  1.00  0.00     0.088 H 
ATOM   1700  C   VAL A 422      36.168  -8.529   7.485  1.00 52.87     0.241 C 
ATOM   1701  O   VAL A 422      35.706  -7.516   6.964  1.00 52.75    -0.271 OA
ATOM   1702  CB  VAL A 422      37.591 -10.042   6.094  1.00 53.71    -0.033 C 
ATOM   1703  HB  VAL A 422      36.894 -10.854   6.407  1.00  0.00     0.042 H 
ATOM   1704  CG1 VAL A 422      37.094  -9.462   4.780  1.00 53.74    -0.071 C 
ATOM   1705 1HG1 VAL A 422      37.084 -10.245   3.986  1.00  0.00     0.028 H 
ATOM   1706 2HG1 VAL A 422      37.684  -8.567   4.473  1.00  0.00     0.028 H 
ATOM   1707 3HG1 VAL A 422      36.098  -8.974   4.893  1.00  0.00     0.028 H 
ATOM   1708  CG2 VAL A 422      38.969 -10.639   5.912  1.00 54.07    -0.071 C 
ATOM   1709 1HG2 VAL A 422      38.959 -11.422   5.118  1.00  0.00     0.028 H 
ATOM   1710 2HG2 VAL A 422      39.379 -11.030   6.872  1.00  0.00     0.028 H 
ATOM   1711 3HG2 VAL A 422      39.735  -9.855   5.709  1.00  0.00     0.028 H 
ATOM   1712  N   GLU A 423      35.466  -9.306   8.304  1.00 52.00    -0.346 N 
ATOM   1713  HN  GLU A 423      35.907 -10.134   8.704  1.00  0.00     0.163 HD
ATOM   1714  CA  GLU A 423      34.074  -9.001   8.645  1.00 51.42     0.090 C 
ATOM   1715  HA  GLU A 423      33.484  -8.965   7.700  1.00  0.00     0.087 H 
ATOM   1716  C   GLU A 423      33.952  -7.646   9.336  1.00 50.52     0.241 C 
ATOM   1717  O   GLU A 423      33.054  -6.867   9.032  1.00 50.51    -0.271 OA
ATOM   1718  CB  GLU A 423      33.483 -10.093   9.536  1.00 51.50    -0.029 C 
ATOM   1719  HB1 GLU A 423      34.117 -10.247  10.440  1.00  0.00     0.037 H 
ATOM   1720  HB2 GLU A 423      33.594 -11.093   9.056  1.00  0.00     0.037 H 
ATOM   1721  CG  GLU A 423      32.031  -9.849   9.935  1.00 52.41     0.018 C 
ATOM   1722  HG1 GLU A 423      31.939  -8.933  10.564  1.00  0.00     0.049 H 
ATOM   1723  HG2 GLU A 423      31.424  -9.528   9.056  1.00  0.00     0.049 H 
ATOM   1724  CD  GLU A 423      31.397 -11.050  10.625  1.00 53.84     0.172 C 
ATOM   1725  OE1 GLU A 423      31.570 -12.189  10.128  1.00 54.48    -0.648 OA
ATOM   1726  OE2 GLU A 423      30.714 -10.850  11.658  1.00 54.27    -0.648 OA
ATOM   1727  N   ILE A 424      34.865  -7.375  10.260  1.00 49.52    -0.346 N 
ATOM   1728  HN  ILE A 424      35.582  -8.072  10.461  1.00  0.00     0.163 HD
ATOM   1729  CA  ILE A 424      34.881  -6.115  11.000  1.00 48.76     0.092 C 
ATOM   1730  HA  ILE A 424      33.854  -5.918  11.386  1.00  0.00     0.088 H 
ATOM   1731  C   ILE A 424      35.278  -4.966  10.062  1.00 48.02     0.241 C 
ATOM   1732  O   ILE A 424      34.705  -3.884  10.107  1.00 47.63    -0.271 OA
ATOM   1733  CB  ILE A 424      35.855  -6.204  12.210  1.00 48.85    -0.030 C 
ATOM   1734  HB  ILE A 424      36.865  -6.487  11.831  1.00  0.00     0.043 H 
ATOM   1735  CG1 ILE A 424      35.383  -7.288  13.198  1.00 49.32    -0.063 C 
ATOM   1736 1HG1 ILE A 424      34.663  -7.980  12.703  1.00  0.00     0.033 H 
ATOM   1737 2HG1 ILE A 424      34.716  -6.845  13.974  1.00  0.00     0.033 H 
ATOM   1738  CG2 ILE A 424      35.967  -4.863  12.928  1.00 48.79    -0.071 C 
ATOM   1739 1HG2 ILE A 424      36.309  -4.079  12.213  1.00  0.00     0.028 H 
ATOM   1740 2HG2 ILE A 424      36.622  -4.923  13.828  1.00  0.00     0.028 H 
ATOM   1741 3HG2 ILE A 424      35.017  -4.580  13.438  1.00  0.00     0.028 H 
ATOM   1742  CD1 ILE A 424      36.520  -8.077  13.855  1.00 49.60    -0.076 C 
ATOM   1743 1HD1 ILE A 424      36.178  -8.861  14.570  1.00  0.00     0.027 H 
ATOM   1744 2HD1 ILE A 424      37.240  -7.385  14.350  1.00  0.00     0.027 H 
ATOM   1745 3HD1 ILE A 424      37.187  -8.520  13.079  1.00  0.00     0.027 H 
ATOM   1746  N   PHE A 425      36.262  -5.225   9.211  1.00 47.08    -0.346 N 
ATOM   1747  HN  PHE A 425      36.727  -6.131   9.268  1.00  0.00     0.163 HD
ATOM   1748  CA  PHE A 425      36.711  -4.274   8.196  1.00 46.60     0.093 C 
ATOM   1749  HA  PHE A 425      37.199  -3.411   8.706  1.00  0.00     0.088 H 
ATOM   1750  C   PHE A 425      35.556  -3.747   7.334  1.00 45.35     0.241 C 
ATOM   1751  O   PHE A 425      35.401  -2.543   7.161  1.00 44.80    -0.271 OA
ATOM   1752  CB  PHE A 425      37.740  -4.955   7.291  1.00 46.91    -0.014 C 
ATOM   1753  HB1 PHE A 425      37.231  -5.556   6.502  1.00  0.00     0.043 H 
ATOM   1754  HB2 PHE A 425      38.265  -5.771   7.840  1.00  0.00     0.043 H 
ATOM   1755  CG  PHE A 425      38.722  -4.018   6.683  1.00 48.85    -0.056 A 
ATOM   1756  CD1 PHE A 425      38.362  -3.213   5.606  1.00 49.86    -0.077 A 
ATOM   1757  HD1 PHE A 425      37.336  -3.264   5.204  1.00  0.00     0.084 H 
ATOM   1758  CD2 PHE A 425      40.022  -3.948   7.175  1.00 50.66    -0.077 A 
ATOM   1759  HD2 PHE A 425      40.320  -4.586   8.024  1.00  0.00     0.084 H 
ATOM   1760  CE1 PHE A 425      39.280  -2.348   5.034  1.00 50.52    -0.082 A 
ATOM   1761  HE1 PHE A 425      38.986  -1.715   4.180  1.00  0.00     0.083 H 
ATOM   1762  CE2 PHE A 425      40.945  -3.085   6.608  1.00 51.14    -0.082 A 
ATOM   1763  HE2 PHE A 425      41.973  -3.037   7.004  1.00  0.00     0.083 H 
ATOM   1764  CZ  PHE A 425      40.572  -2.280   5.539  1.00 50.95    -0.083 A 
ATOM   1765  HZ  PHE A 425      41.303  -1.586   5.091  1.00  0.00     0.083 H 
ATOM   1766  N   ASP A 426      34.753  -4.669   6.802  1.00 44.34    -0.345 N 
ATOM   1767  HN  ASP A 426      34.918  -5.650   7.026  1.00  0.00     0.163 HD
ATOM   1768  CA  ASP A 426      33.645  -4.329   5.911  1.00 43.44     0.098 C 
ATOM   1769  HA  ASP A 426      34.050  -3.769   5.036  1.00  0.00     0.088 H 
ATOM   1770  C   ASP A 426      32.630  -3.463   6.609  1.00 42.56     0.241 C 
ATOM   1771  O   ASP A 426      32.102  -2.533   6.017  1.00 42.18    -0.271 OA
ATOM   1772  CB  ASP A 426      32.943  -5.593   5.403  1.00 43.47     0.043 C 
ATOM   1773  HB1 ASP A 426      32.719  -6.290   6.244  1.00  0.00     0.052 H 
ATOM   1774  HB2 ASP A 426      31.902  -5.366   5.073  1.00  0.00     0.052 H 
ATOM   1775  CG  ASP A 426      33.713  -6.294   4.313  1.00 43.65     0.175 C 
ATOM   1776  OD1 ASP A 426      34.683  -5.708   3.788  1.00 44.04    -0.648 OA
ATOM   1777  OD2 ASP A 426      33.337  -7.438   3.977  1.00 44.34    -0.648 OA
ATOM   1778  N   MET A 427      32.355  -3.788   7.867  1.00 42.08    -0.346 N 
ATOM   1779  HN  MET A 427      32.802  -4.610   8.273  1.00  0.00     0.163 HD
ATOM   1780  CA  MET A 427      31.434  -3.007   8.689  1.00 41.78     0.090 C 
ATOM   1781  HA  MET A 427      30.460  -2.931   8.151  1.00  0.00     0.087 H 
ATOM   1782  C   MET A 427      31.959  -1.603   8.929  1.00 41.25     0.241 C 
ATOM   1783  O   MET A 427      31.195  -0.641   8.895  1.00 41.12    -0.271 OA
ATOM   1784  CB  MET A 427      31.192  -3.698  10.030  1.00 42.04    -0.030 C 
ATOM   1785  HB1 MET A 427      32.158  -3.873  10.558  1.00  0.00     0.037 H 
ATOM   1786  HB2 MET A 427      30.707  -2.996  10.748  1.00  0.00     0.037 H 
ATOM   1787  CG  MET A 427      30.396  -4.995   9.934  1.00 42.31    -0.021 C 
ATOM   1788  HG1 MET A 427      29.410  -4.834   9.439  1.00  0.00     0.049 H 
ATOM   1789  HG2 MET A 427      30.847  -5.697   9.195  1.00  0.00     0.049 H 
ATOM   1790  SD  MET A 427      30.204  -5.773  11.555  1.00 44.03    -0.173 SA
ATOM   1791  CE  MET A 427      28.906  -6.964  11.195  1.00 41.89    -0.035 C 
ATOM   1792  HE1 MET A 427      28.788  -7.444  12.195  1.00  0.00     0.041 H 
ATOM   1793  HE2 MET A 427      29.110  -7.659  10.347  1.00  0.00     0.041 H 
ATOM   1794  HE3 MET A 427      27.975  -6.543  10.748  1.00  0.00     0.041 H 
ATOM   1795  N   LEU A 428      33.262  -1.486   9.162  1.00 40.81    -0.346 N 
ATOM   1796  HN  LEU A 428      33.850  -2.319   9.155  1.00  0.00     0.163 HD
ATOM   1797  CA  LEU A 428      33.866  -0.182   9.428  1.00 40.73     0.089 C 
ATOM   1798  HA  LEU A 428      33.262   0.318  10.220  1.00  0.00     0.087 H 
ATOM   1799  C   LEU A 428      33.832   0.710   8.178  1.00 40.58     0.241 C 
ATOM   1800  O   LEU A 428      33.483   1.885   8.266  1.00 40.16    -0.271 OA
ATOM   1801  CB  LEU A 428      35.292  -0.342   9.959  1.00 40.53    -0.035 C 
ATOM   1802  HB1 LEU A 428      35.845   0.623   9.878  1.00  0.00     0.037 H 
ATOM   1803  HB2 LEU A 428      35.896  -0.970   9.263  1.00  0.00     0.037 H 
ATOM   1804  CG  LEU A 428      35.387  -0.891  11.387  1.00 39.95    -0.059 C 
ATOM   1805  HG  LEU A 428      34.566  -1.633  11.524  1.00  0.00     0.038 H 
ATOM   1806  CD1 LEU A 428      36.719  -1.618  11.596  1.00 39.66    -0.073 C 
ATOM   1807 1HD1 LEU A 428      36.788  -2.017  12.635  1.00  0.00     0.028 H 
ATOM   1808 2HD1 LEU A 428      37.589  -0.969  11.343  1.00  0.00     0.028 H 
ATOM   1809 3HD1 LEU A 428      36.879  -2.416  10.834  1.00  0.00     0.028 H 
ATOM   1810  CD2 LEU A 428      35.200   0.215  12.426  1.00 39.93    -0.073 C 
ATOM   1811 1HD2 LEU A 428      35.269  -0.184  13.465  1.00  0.00     0.028 H 
ATOM   1812 2HD2 LEU A 428      34.246   0.769  12.265  1.00  0.00     0.028 H 
ATOM   1813 3HD2 LEU A 428      35.917   1.053  12.263  1.00  0.00     0.028 H 
ATOM   1814  N   LEU A 429      34.182   0.141   7.024  1.00 40.39    -0.346 N 
ATOM   1815  HN  LEU A 429      34.530  -0.818   7.030  1.00  0.00     0.163 HD
ATOM   1816  CA  LEU A 429      34.081   0.854   5.748  1.00 40.24     0.089 C 
ATOM   1817  HA  LEU A 429      34.770   1.730   5.780  1.00  0.00     0.087 H 
ATOM   1818  C   LEU A 429      32.667   1.363   5.489  1.00 40.39     0.241 C 
ATOM   1819  O   LEU A 429      32.483   2.509   5.058  1.00 40.29    -0.271 OA
ATOM   1820  CB  LEU A 429      34.503  -0.047   4.593  1.00 40.26    -0.035 C 
ATOM   1821  HB1 LEU A 429      34.135   0.374   3.628  1.00  0.00     0.037 H 
ATOM   1822  HB2 LEU A 429      33.928  -1.002   4.626  1.00  0.00     0.037 H 
ATOM   1823  CG  LEU A 429      35.996  -0.343   4.495  1.00 40.31    -0.059 C 
ATOM   1824  HG  LEU A 429      36.345  -0.730   5.481  1.00  0.00     0.038 H 
ATOM   1825  CD1 LEU A 429      36.208  -1.425   3.453  1.00 40.48    -0.073 C 
ATOM   1826 1HD1 LEU A 429      35.625  -2.343   3.698  1.00  0.00     0.028 H 
ATOM   1827 2HD1 LEU A 429      37.291  -1.653   3.314  1.00  0.00     0.028 H 
ATOM   1828 3HD1 LEU A 429      35.977  -1.056   2.427  1.00  0.00     0.028 H 
ATOM   1829  CD2 LEU A 429      36.797   0.918   4.158  1.00 38.34    -0.073 C 
ATOM   1830 1HD2 LEU A 429      36.641   1.713   4.924  1.00  0.00     0.028 H 
ATOM   1831 2HD2 LEU A 429      36.566   1.287   3.132  1.00  0.00     0.028 H 
ATOM   1832 3HD2 LEU A 429      37.880   0.690   4.019  1.00  0.00     0.028 H 
ATOM   1833  N   ALA A 430      31.672   0.516   5.756  1.00 40.25    -0.346 N 
ATOM   1834  HN  ALA A 430      31.892  -0.406   6.133  1.00  0.00     0.163 HD
ATOM   1835  CA  ALA A 430      30.275   0.875   5.522  1.00 40.29     0.086 C 
ATOM   1836  HA  ALA A 430      30.173   1.183   4.455  1.00  0.00     0.086 H 
ATOM   1837  C   ALA A 430      29.853   2.048   6.391  1.00 40.46     0.240 C 
ATOM   1838  O   ALA A 430      29.153   2.932   5.922  1.00 40.36    -0.271 OA
ATOM   1839  CB  ALA A 430      29.356  -0.323   5.756  1.00 39.97    -0.049 C 
ATOM   1840  HB1 ALA A 430      29.666  -1.184   5.118  1.00  0.00     0.030 H 
ATOM   1841  HB2 ALA A 430      28.284  -0.059   5.603  1.00  0.00     0.030 H 
ATOM   1842  HB3 ALA A 430      29.306  -0.603   6.834  1.00  0.00     0.030 H 
ATOM   1843  N   THR A 431      30.277   2.054   7.652  1.00 40.93    -0.344 N 
ATOM   1844  HN  THR A 431      30.802   1.254   8.006  1.00  0.00     0.163 HD
ATOM   1845  CA  THR A 431      30.005   3.189   8.546  1.00 41.57     0.113 C 
ATOM   1846  HA  THR A 431      28.904   3.362   8.576  1.00  0.00     0.091 H 
ATOM   1847  C   THR A 431      30.681   4.447   8.011  1.00 42.14     0.243 C 
ATOM   1848  O   THR A 431      30.096   5.527   8.004  1.00 42.49    -0.271 OA
ATOM   1849  CB  THR A 431      30.512   2.946  10.004  1.00 41.20     0.060 C 
ATOM   1850  HB  THR A 431      31.624   3.022  10.017  1.00  0.00     0.086 H 
ATOM   1851  CG2 THR A 431      29.940   3.966  10.958  1.00 41.10    -0.050 C 
ATOM   1852 1HG2 THR A 431      30.302   3.793  11.998  1.00  0.00     0.031 H 
ATOM   1853 2HG2 THR A 431      28.826   3.992  10.910  1.00  0.00     0.031 H 
ATOM   1854 3HG2 THR A 431      30.150   5.007  10.619  1.00  0.00     0.031 H 
ATOM   1855  OG1 THR A 431      30.133   1.645  10.446  1.00 41.06    -0.393 OA
ATOM   1856  HG1 THR A 431      30.441   1.497  11.332  1.00  0.00     0.210 HD
ATOM   1857  N   SER A 432      31.918   4.291   7.559  1.00 42.83    -0.344 N 
ATOM   1858  HN  SER A 432      32.348   3.367   7.597  1.00  0.00     0.163 HD
ATOM   1859  CA  SER A 432      32.676   5.403   7.011  1.00 43.61     0.109 C 
ATOM   1860  HA  SER A 432      32.707   6.210   7.780  1.00  0.00     0.090 H 
ATOM   1861  C   SER A 432      32.016   5.977   5.748  1.00 43.76     0.243 C 
ATOM   1862  O   SER A 432      31.974   7.198   5.573  1.00 44.05    -0.271 OA
ATOM   1863  CB  SER A 432      34.112   4.969   6.725  1.00 43.79     0.044 C 
ATOM   1864  HB1 SER A 432      34.504   4.289   7.516  1.00  0.00     0.077 H 
ATOM   1865  HB2 SER A 432      34.168   4.268   5.860  1.00  0.00     0.077 H 
ATOM   1866  OG  SER A 432      34.945   6.096   6.542  1.00 45.12    -0.398 OA
ATOM   1867  HG  SER A 432      35.838   5.826   6.364  1.00  0.00     0.209 HD
ATOM   1868  N   SER A 433      31.504   5.100   4.885  1.00 43.89    -0.344 N 
ATOM   1869  HN  SER A 433      31.677   4.106   5.033  1.00  0.00     0.163 HD
ATOM   1870  CA  SER A 433      30.699   5.515   3.727  1.00 44.09     0.109 C 
ATOM   1871  HA  SER A 433      31.310   6.208   3.103  1.00  0.00     0.090 H 
ATOM   1872  C   SER A 433      29.418   6.234   4.134  1.00 44.04     0.243 C 
ATOM   1873  O   SER A 433      28.969   7.134   3.438  1.00 43.48    -0.271 OA
ATOM   1874  CB  SER A 433      30.310   4.307   2.870  1.00 44.22     0.044 C 
ATOM   1875  HB1 SER A 433      29.724   3.561   3.456  1.00  0.00     0.077 H 
ATOM   1876  HB2 SER A 433      29.537   4.575   2.112  1.00  0.00     0.077 H 
ATOM   1877  OG  SER A 433      31.446   3.716   2.266  1.00 45.25    -0.398 OA
ATOM   1878  HG  SER A 433      31.205   2.967   1.734  1.00  0.00     0.209 HD
ATOM   1879  N   ARG A 434      28.826   5.822   5.252  1.00 44.55    -0.346 N 
ATOM   1880  HN  ARG A 434      29.252   5.068   5.791  1.00  0.00     0.163 HD
ATOM   1881  CA  ARG A 434      27.579   6.423   5.728  1.00 45.11     0.089 C 
ATOM   1882  HA  ARG A 434      26.868   6.476   4.871  1.00  0.00     0.087 H 
ATOM   1883  C   ARG A 434      27.847   7.844   6.214  1.00 45.42     0.241 C 
ATOM   1884  O   ARG A 434      27.179   8.788   5.791  1.00 45.35    -0.271 OA
ATOM   1885  CB  ARG A 434      26.947   5.564   6.820  1.00 45.05    -0.036 C 
ATOM   1886  HB1 ARG A 434      27.693   5.355   7.622  1.00  0.00     0.036 H 
ATOM   1887  HB2 ARG A 434      26.772   4.530   6.440  1.00  0.00     0.036 H 
ATOM   1888  CG  ARG A 434      25.676   6.117   7.424  1.00 46.16    -0.048 C 
ATOM   1889  HG1 ARG A 434      25.361   5.505   8.301  1.00  0.00     0.035 H 
ATOM   1890  HG2 ARG A 434      25.875   7.088   7.934  1.00  0.00     0.035 H 
ATOM   1891  CD  ARG A 434      24.518   6.261   6.421  1.00 48.17     0.009 C 
ATOM   1892  HD1 ARG A 434      24.801   6.889   5.545  1.00  0.00     0.064 H 
ATOM   1893  HD2 ARG A 434      24.314   5.308   5.880  1.00  0.00     0.064 H 
ATOM   1894  NE  ARG A 434      23.323   6.773   7.100  1.00 49.26    -0.227 N 
ATOM   1895  HE  ARG A 434      23.247   6.601   8.102  1.00  0.00     0.177 HD
ATOM   1896  CZ  ARG A 434      22.329   7.443   6.521  1.00 50.36     0.665 C 
ATOM   1897  NH1 ARG A 434      22.329   7.699   5.214  1.00 50.03    -0.235 N 
ATOM   1898 1HH1 ARG A 434      23.108   7.379   4.639  1.00  0.00     0.174 HD
ATOM   1899 2HH1 ARG A 434      21.567   8.212   4.770  1.00  0.00     0.174 HD
ATOM   1900  NH2 ARG A 434      21.312   7.861   7.271  1.00 51.52    -0.235 N 
ATOM   1901 1HH2 ARG A 434      21.312   7.665   8.272  1.00  0.00     0.174 HD
ATOM   1902 2HH2 ARG A 434      20.550   8.374   6.827  1.00  0.00     0.174 HD
ATOM   1903  N   PHE A 435      28.844   7.993   7.080  1.00 45.95    -0.346 N 
ATOM   1904  HN  PHE A 435      29.298   7.163   7.461  1.00  0.00     0.163 HD
ATOM   1905  CA  PHE A 435      29.308   9.315   7.501  1.00 46.39     0.093 C 
ATOM   1906  HA  PHE A 435      28.508   9.788   8.117  1.00  0.00     0.088 H 
ATOM   1907  C   PHE A 435      29.579  10.215   6.286  1.00 46.24     0.241 C 
ATOM   1908  O   PHE A 435      29.229  11.398   6.295  1.00 46.15    -0.271 OA
ATOM   1909  CB  PHE A 435      30.573   9.185   8.367  1.00 46.66    -0.014 C 
ATOM   1910  HB1 PHE A 435      31.188  10.113   8.296  1.00  0.00     0.043 H 
ATOM   1911  HB2 PHE A 435      31.279   8.451   7.913  1.00  0.00     0.043 H 
ATOM   1912  CG  PHE A 435      30.312   8.835   9.825  1.00 48.40    -0.056 A 
ATOM   1913  CD1 PHE A 435      29.035   8.538  10.302  1.00 51.04    -0.077 A 
ATOM   1914  HD1 PHE A 435      28.178   8.544   9.607  1.00  0.00     0.084 H 
ATOM   1915  CD2 PHE A 435      31.363   8.779  10.715  1.00 48.70    -0.077 A 
ATOM   1916  HD2 PHE A 435      32.387   8.985  10.360  1.00  0.00     0.084 H 
ATOM   1917  CE1 PHE A 435      28.830   8.234  11.647  1.00 50.85    -0.082 A 
ATOM   1918  HE1 PHE A 435      27.812   8.028  12.018  1.00  0.00     0.083 H 
ATOM   1919  CE2 PHE A 435      31.153   8.469  12.045  1.00 49.24    -0.082 A 
ATOM   1920  HE2 PHE A 435      32.007   8.445  12.743  1.00  0.00     0.083 H 
ATOM   1921  CZ  PHE A 435      29.891   8.191  12.505  1.00 49.83    -0.083 A 
ATOM   1922  HZ  PHE A 435      29.734   7.933  13.566  1.00  0.00     0.083 H 
ATOM   1923  N   ARG A 436      30.184   9.645   5.248  1.00 46.38    -0.346 N 
ATOM   1924  HN  ARG A 436      30.412   8.652   5.295  1.00  0.00     0.163 HD
ATOM   1925  CA  ARG A 436      30.534  10.396   4.039  1.00 46.79     0.089 C 
ATOM   1926  HA  ARG A 436      31.071  11.322   4.353  1.00  0.00     0.087 H 
ATOM   1927  C   ARG A 436      29.279  10.817   3.262  1.00 47.37     0.241 C 
ATOM   1928  O   ARG A 436      29.172  11.957   2.825  1.00 47.50    -0.271 OA
ATOM   1929  CB  ARG A 436      31.486   9.573   3.149  1.00 46.62    -0.036 C 
ATOM   1930  HB1 ARG A 436      32.365   9.224   3.739  1.00  0.00     0.036 H 
ATOM   1931  HB2 ARG A 436      31.026   8.590   2.892  1.00  0.00     0.036 H 
ATOM   1932  CG  ARG A 436      31.943  10.291   1.889  1.00 45.69    -0.048 C 
ATOM   1933  HG1 ARG A 436      32.171  11.362   2.101  1.00  0.00     0.035 H 
ATOM   1934  HG2 ARG A 436      31.096  10.423   1.176  1.00  0.00     0.035 H 
ATOM   1935  CD  ARG A 436      33.118   9.611   1.214  1.00 44.68     0.009 C 
ATOM   1936  HD1 ARG A 436      33.592  10.287   0.465  1.00  0.00     0.064 H 
ATOM   1937  HD2 ARG A 436      33.971   9.496   1.922  1.00  0.00     0.064 H 
ATOM   1938  NE  ARG A 436      32.767   8.329   0.609  1.00 44.24    -0.227 N 
ATOM   1939  HE  ARG A 436      32.250   8.359  -0.270  1.00  0.00     0.177 HD
ATOM   1940  CZ  ARG A 436      33.059   7.119   1.098  1.00 43.44     0.665 C 
ATOM   1941  NH1 ARG A 436      33.727   6.960   2.232  1.00 43.17    -0.235 N 
ATOM   1942 1HH1 ARG A 436      34.021   7.790   2.747  1.00  0.00     0.174 HD
ATOM   1943 2HH1 ARG A 436      33.950   6.037   2.605  1.00  0.00     0.174 HD
ATOM   1944  NH2 ARG A 436      32.676   6.039   0.428  1.00 43.46    -0.235 N 
ATOM   1945 1HH2 ARG A 436      32.162   6.161  -0.445  1.00  0.00     0.174 HD
ATOM   1946 2HH2 ARG A 436      32.899   5.116   0.801  1.00  0.00     0.174 HD
ATOM   1947  N   MET A 437      28.334   9.894   3.104  1.00 48.15    -0.346 N 
ATOM   1948  HN  MET A 437      28.510   8.945   3.434  1.00  0.00     0.163 HD
ATOM   1949  CA  MET A 437      27.055  10.197   2.474  1.00 48.82     0.090 C 
ATOM   1950  HA  MET A 437      27.254  10.549   1.435  1.00  0.00     0.087 H 
ATOM   1951  C   MET A 437      26.332  11.318   3.228  1.00 48.57     0.241 C 
ATOM   1952  O   MET A 437      25.806  12.241   2.623  1.00 48.54    -0.271 OA
ATOM   1953  CB  MET A 437      26.185   8.930   2.393  1.00 49.38    -0.030 C 
ATOM   1954  HB1 MET A 437      26.084   8.465   3.401  1.00  0.00     0.037 H 
ATOM   1955  HB2 MET A 437      26.733   8.118   1.861  1.00  0.00     0.037 H 
ATOM   1956  CG  MET A 437      24.801   9.142   1.762  1.00 51.74    -0.021 C 
ATOM   1957  HG1 MET A 437      24.006   9.081   2.542  1.00  0.00     0.049 H 
ATOM   1958  HG2 MET A 437      24.678  10.204   1.445  1.00  0.00     0.049 H 
ATOM   1959  SD  MET A 437      24.419   8.020   0.379  1.00 57.94    -0.173 SA
ATOM   1960  CE  MET A 437      23.016   8.845  -0.391  1.00 54.99    -0.035 C 
ATOM   1961  HE1 MET A 437      22.782   8.158  -1.238  1.00  0.00     0.041 H 
ATOM   1962  HE2 MET A 437      23.192   9.908  -0.679  1.00  0.00     0.041 H 
ATOM   1963  HE3 MET A 437      22.162   9.062   0.292  1.00  0.00     0.041 H 
ATOM   1964  N   MET A 438      26.323  11.243   4.553  1.00 48.52    -0.346 N 
ATOM   1965  HN  MET A 438      26.793  10.463   5.012  1.00  0.00     0.163 HD
ATOM   1966  CA  MET A 438      25.655  12.253   5.368  1.00 48.29     0.090 C 
ATOM   1967  HA  MET A 438      24.658  12.470   4.919  1.00  0.00     0.087 H 
ATOM   1968  C   MET A 438      26.440  13.550   5.456  1.00 48.18     0.241 C 
ATOM   1969  O   MET A 438      25.952  14.523   6.009  1.00 47.91    -0.271 OA
ATOM   1970  CB  MET A 438      25.447  11.732   6.783  1.00 48.48    -0.030 C 
ATOM   1971  HB1 MET A 438      26.422  11.431   7.232  1.00  0.00     0.037 H 
ATOM   1972  HB2 MET A 438      25.170  12.569   7.466  1.00  0.00     0.037 H 
ATOM   1973  CG  MET A 438      24.450  10.610   6.901  1.00 49.15    -0.021 C 
ATOM   1974  HG1 MET A 438      23.459  10.883   6.469  1.00  0.00     0.049 H 
ATOM   1975  HG2 MET A 438      24.693   9.760   6.222  1.00  0.00     0.049 H 
ATOM   1976  SD  MET A 438      24.320  10.090   8.615  1.00 51.01    -0.173 SA
ATOM   1977  CE  MET A 438      23.361  11.444   9.319  1.00 49.48    -0.035 C 
ATOM   1978  HE1 MET A 438      23.280  11.121  10.383  1.00  0.00     0.041 H 
ATOM   1979  HE2 MET A 438      22.393  11.659   8.810  1.00  0.00     0.041 H 
ATOM   1980  HE3 MET A 438      23.784  12.463   9.160  1.00  0.00     0.041 H 
ATOM   1981  N   ASN A 439      27.656  13.568   4.920  1.00 48.15    -0.346 N 
ATOM   1982  HN  ASN A 439      27.941  12.803   4.309  1.00  0.00     0.163 HD
ATOM   1983  CA  ASN A 439      28.585  14.646   5.181  1.00 48.02     0.097 C 
ATOM   1984  HA  ASN A 439      29.607  14.286   4.919  1.00  0.00     0.088 H 
ATOM   1985  C   ASN A 439      28.586  15.017   6.672  1.00 47.47     0.241 C 
ATOM   1986  O   ASN A 439      28.254  16.130   7.051  1.00 47.45    -0.271 OA
ATOM   1987  CB  ASN A 439      28.274  15.853   4.296  1.00 48.26     0.036 C 
ATOM   1988  HB1 ASN A 439      27.450  16.467   4.730  1.00  0.00     0.051 H 
ATOM   1989  HB2 ASN A 439      27.782  15.538   3.346  1.00  0.00     0.051 H 
ATOM   1990  CG  ASN A 439      29.506  16.707   4.018  1.00 50.07     0.217 C 
ATOM   1991  ND2 ASN A 439      29.286  17.867   3.417  1.00 52.48    -0.370 N 
ATOM   1992 1HD2 ASN A 439      30.110  18.438   3.231  1.00  0.00     0.159 HD
ATOM   1993 2HD2 ASN A 439      28.350  18.183   3.163  1.00  0.00     0.159 HD
ATOM   1994  OD1 ASN A 439      30.642  16.323   4.326  1.00 52.26    -0.274 OA
ATOM   1995  N   LEU A 440      28.952  14.053   7.509  1.00 47.08    -0.346 N 
ATOM   1996  HN  LEU A 440      29.090  13.110   7.146  1.00  0.00     0.163 HD
ATOM   1997  CA  LEU A 440      29.163  14.300   8.935  1.00 46.70     0.089 C 
ATOM   1998  HA  LEU A 440      28.199  14.625   9.391  1.00  0.00     0.087 H 
ATOM   1999  C   LEU A 440      30.203  15.392   9.152  1.00 46.04     0.241 C 
ATOM   2000  O   LEU A 440      31.265  15.366   8.548  1.00 46.06    -0.271 OA
ATOM   2001  CB  LEU A 440      29.641  13.026   9.642  1.00 46.85    -0.035 C 
ATOM   2002  HB1 LEU A 440      30.600  12.678   9.192  1.00  0.00     0.037 H 
ATOM   2003  HB2 LEU A 440      28.976  12.171   9.377  1.00  0.00     0.037 H 
ATOM   2004  CG  LEU A 440      29.784  13.125  11.170  1.00 47.01    -0.059 C 
ATOM   2005  HG  LEU A 440      30.330  14.068  11.408  1.00  0.00     0.038 H 
ATOM   2006  CD1 LEU A 440      28.415  13.195  11.814  1.00 46.88    -0.073 C 
ATOM   2007 1HD1 LEU A 440      27.827  14.050  11.406  1.00  0.00     0.028 H 
ATOM   2008 2HD1 LEU A 440      28.484  13.236  12.926  1.00  0.00     0.028 H 
ATOM   2009 3HD1 LEU A 440      27.863  12.231  11.715  1.00  0.00     0.028 H 
ATOM   2010  CD2 LEU A 440      30.584  11.961  11.726  1.00 46.90    -0.073 C 
ATOM   2011 1HD2 LEU A 440      31.592  11.909  11.252  1.00  0.00     0.028 H 
ATOM   2012 2HD2 LEU A 440      30.032  10.997  11.627  1.00  0.00     0.028 H 
ATOM   2013 3HD2 LEU A 440      30.653  12.002  12.838  1.00  0.00     0.028 H 
ATOM   2014  N   GLN A 441      29.894  16.333  10.033  1.00 45.62    -0.346 N 
ATOM   2015  HN  GLN A 441      28.991  16.287  10.505  1.00  0.00     0.163 HD
ATOM   2016  CA  GLN A 441      30.798  17.430  10.351  1.00 45.25     0.090 C 
ATOM   2017  HA  GLN A 441      31.517  17.556   9.508  1.00  0.00     0.087 H 
ATOM   2018  C   GLN A 441      31.580  17.119  11.615  1.00 44.84     0.240 C 
ATOM   2019  O   GLN A 441      31.135  16.345  12.452  1.00 44.01    -0.271 OA
ATOM   2020  CB  GLN A 441      30.016  18.734  10.527  1.00 45.24    -0.030 C 
ATOM   2021  HB1 GLN A 441      30.694  19.559  10.848  1.00  0.00     0.037 H 
ATOM   2022  HB2 GLN A 441      29.354  18.678  11.422  1.00  0.00     0.037 H 
ATOM   2023  CG  GLN A 441      29.227  19.138   9.305  1.00 45.36     0.011 C 
ATOM   2024  HG1 GLN A 441      28.535  19.982   9.534  1.00  0.00     0.047 H 
ATOM   2025  HG2 GLN A 441      28.475  18.360   9.036  1.00  0.00     0.047 H 
ATOM   2026  CD  GLN A 441      30.120  19.467   8.125  1.00 46.25     0.215 C 
ATOM   2027  NE2 GLN A 441      30.092  18.620   7.108  1.00 47.43    -0.370 N 
ATOM   2028 1HE2 GLN A 441      29.506  17.785   7.106  1.00  0.00     0.159 HD
ATOM   2029 2HE2 GLN A 441      30.693  18.841   6.314  1.00  0.00     0.159 HD
ATOM   2030  OE1 GLN A 441      30.826  20.474   8.127  1.00 47.03    -0.274 OA
ATOM   2031  N   GLY A 442      32.757  17.733  11.734  1.00 44.88    -0.351 N 
ATOM   2032  HN  GLY A 442      33.064  18.353  10.984  1.00  0.00     0.163 HD
ATOM   2033  CA  GLY A 442      33.625  17.554  12.895  1.00 44.60     0.069 C 
ATOM   2034  HA1 GLY A 442      34.064  16.529  12.907  1.00  0.00     0.078 H 
ATOM   2035  HA2 GLY A 442      34.559  18.153  12.787  1.00  0.00     0.078 H 
ATOM   2036  C   GLY A 442      32.938  17.860  14.209  1.00 44.54     0.236 C 
ATOM   2037  O   GLY A 442      33.118  17.145  15.190  1.00 44.94    -0.272 OA
ATOM   2038  N   GLU A 443      32.120  18.904  14.221  1.00 44.53    -0.346 N 
ATOM   2039  HN  GLU A 443      31.979  19.430  13.359  1.00  0.00     0.163 HD
ATOM   2040  CA  GLU A 443      31.412  19.326  15.433  1.00 44.48     0.090 C 
ATOM   2041  HA  GLU A 443      32.158  19.470  16.249  1.00  0.00     0.087 H 
ATOM   2042  C   GLU A 443      30.408  18.277  15.875  1.00 44.14     0.241 C 
ATOM   2043  O   GLU A 443      30.176  18.086  17.070  1.00 44.33    -0.271 OA
ATOM   2044  CB  GLU A 443      30.679  20.648  15.205  1.00 44.66    -0.029 C 
ATOM   2045  HB1 GLU A 443      29.951  20.550  14.366  1.00  0.00     0.037 H 
ATOM   2046  HB2 GLU A 443      29.975  20.853  16.045  1.00  0.00     0.037 H 
ATOM   2047  CG  GLU A 443      31.590  21.835  14.978  1.00 45.21     0.018 C 
ATOM   2048  HG1 GLU A 443      31.094  22.777  15.310  1.00  0.00     0.049 H 
ATOM   2049  HG2 GLU A 443      32.448  21.811  15.690  1.00  0.00     0.049 H 
ATOM   2050  CD  GLU A 443      32.090  21.972  13.544  1.00 46.95     0.172 C 
ATOM   2051  OE1 GLU A 443      31.795  21.095  12.693  1.00 45.41    -0.648 OA
ATOM   2052  OE2 GLU A 443      32.787  22.981  13.277  1.00 49.18    -0.648 OA
ATOM   2053  N   GLU A 444      29.802  17.609  14.900  1.00 43.82    -0.346 N 
ATOM   2054  HN  GLU A 444      30.002  17.857  13.931  1.00  0.00     0.163 HD
ATOM   2055  CA  GLU A 444      28.858  16.530  15.177  1.00 43.55     0.090 C 
ATOM   2056  HA  GLU A 444      28.159  16.864  15.979  1.00  0.00     0.087 H 
ATOM   2057  C   GLU A 444      29.597  15.290  15.661  1.00 43.37     0.241 C 
ATOM   2058  O   GLU A 444      29.182  14.640  16.627  1.00 43.22    -0.271 OA
ATOM   2059  CB  GLU A 444      28.047  16.206  13.925  1.00 43.45    -0.029 C 
ATOM   2060  HB1 GLU A 444      28.701  15.790  13.123  1.00  0.00     0.037 H 
ATOM   2061  HB2 GLU A 444      27.385  15.325  14.096  1.00  0.00     0.037 H 
ATOM   2062  CG  GLU A 444      27.255  17.385  13.417  1.00 43.59     0.018 C 
ATOM   2063  HG1 GLU A 444      26.564  17.772  14.202  1.00  0.00     0.049 H 
ATOM   2064  HG2 GLU A 444      27.906  18.282  13.293  1.00  0.00     0.049 H 
ATOM   2065  CD  GLU A 444      26.512  17.075  12.147  1.00 44.84     0.172 C 
ATOM   2066  OE1 GLU A 444      27.121  16.488  11.220  1.00 45.38    -0.648 OA
ATOM   2067  OE2 GLU A 444      25.319  17.427  12.072  1.00 44.57    -0.648 OA
ATOM   2068  N   PHE A 445      30.697  14.977  14.979  1.00 43.11    -0.346 N 
ATOM   2069  HN  PHE A 445      30.957  15.551  14.177  1.00  0.00     0.163 HD
ATOM   2070  CA  PHE A 445      31.545  13.843  15.336  1.00 43.09     0.093 C 
ATOM   2071  HA  PHE A 445      30.970  12.908  15.140  1.00  0.00     0.088 H 
ATOM   2072  C   PHE A 445      31.950  13.847  16.815  1.00 43.14     0.241 C 
ATOM   2073  O   PHE A 445      31.773  12.844  17.505  1.00 42.96    -0.271 OA
ATOM   2074  CB  PHE A 445      32.797  13.824  14.448  1.00 43.08    -0.014 C 
ATOM   2075  HB1 PHE A 445      33.124  14.862  14.206  1.00  0.00     0.043 H 
ATOM   2076  HB2 PHE A 445      32.547  13.464  13.423  1.00  0.00     0.043 H 
ATOM   2077  CG  PHE A 445      33.933  13.033  15.024  1.00 42.30    -0.056 A 
ATOM   2078  CD1 PHE A 445      33.888  11.646  15.048  1.00 40.13    -0.077 A 
ATOM   2079  HD1 PHE A 445      33.006  11.121  14.645  1.00  0.00     0.084 H 
ATOM   2080  CD2 PHE A 445      35.047  13.676  15.548  1.00 41.69    -0.077 A 
ATOM   2081  HD2 PHE A 445      35.097  14.778  15.539  1.00  0.00     0.084 H 
ATOM   2082  CE1 PHE A 445      34.934  10.920  15.570  1.00 39.76    -0.082 A 
ATOM   2083  HE1 PHE A 445      34.894   9.818  15.567  1.00  0.00     0.083 H 
ATOM   2084  CE2 PHE A 445      36.094  12.945  16.081  1.00 41.08    -0.082 A 
ATOM   2085  HE2 PHE A 445      36.977  13.462  16.493  1.00  0.00     0.083 H 
ATOM   2086  CZ  PHE A 445      36.030  11.564  16.096  1.00 39.21    -0.083 A 
ATOM   2087  HZ  PHE A 445      36.858  10.978  16.530  1.00  0.00     0.083 H 
ATOM   2088  N   VAL A 446      32.487  14.970  17.293  1.00 43.31    -0.346 N 
ATOM   2089  HN  VAL A 446      32.586  15.778  16.679  1.00  0.00     0.163 HD
ATOM   2090  CA  VAL A 446      32.941  15.066  18.695  1.00 43.03     0.092 C 
ATOM   2091  HA  VAL A 446      33.639  14.214  18.867  1.00  0.00     0.088 H 
ATOM   2092  C   VAL A 446      31.780  14.890  19.671  1.00 43.26     0.241 C 
ATOM   2093  O   VAL A 446      31.945  14.245  20.711  1.00 43.92    -0.271 OA
ATOM   2094  CB  VAL A 446      33.740  16.366  18.985  1.00 42.98    -0.033 C 
ATOM   2095  HB  VAL A 446      34.063  16.346  20.052  1.00  0.00     0.042 H 
ATOM   2096  CG1 VAL A 446      34.974  16.400  18.120  1.00 42.14    -0.071 C 
ATOM   2097 1HG1 VAL A 446      35.548  17.333  18.328  1.00  0.00     0.028 H 
ATOM   2098 2HG1 VAL A 446      34.733  16.286  17.037  1.00  0.00     0.028 H 
ATOM   2099 3HG1 VAL A 446      35.599  15.485  18.241  1.00  0.00     0.028 H 
ATOM   2100  CG2 VAL A 446      32.894  17.625  18.765  1.00 43.15    -0.071 C 
ATOM   2101 1HG2 VAL A 446      33.468  18.558  18.973  1.00  0.00     0.028 H 
ATOM   2102 2HG2 VAL A 446      31.953  17.588  19.361  1.00  0.00     0.028 H 
ATOM   2103 3HG2 VAL A 446      32.454  17.642  17.741  1.00  0.00     0.028 H 
ATOM   2104  N   CYS A 447      30.600  15.404  19.321  1.00 43.00    -0.345 N 
ATOM   2105  HN  CYS A 447      30.538  16.008  18.501  1.00  0.00     0.163 HD
ATOM   2106  CA  CYS A 447      29.387  15.112  20.101  1.00 42.76     0.098 C 
ATOM   2107  HA  CYS A 447      29.557  15.477  21.141  1.00  0.00     0.088 H 
ATOM   2108  C   CYS A 447      29.083  13.610  20.179  1.00 42.53     0.241 C 
ATOM   2109  O   CYS A 447      28.780  13.101  21.251  1.00 42.73    -0.271 OA
ATOM   2110  CB  CYS A 447      28.156  15.851  19.542  1.00 42.65     0.013 C 
ATOM   2111  HB1 CYS A 447      27.218  15.394  19.934  1.00  0.00     0.053 H 
ATOM   2112  HB2 CYS A 447      28.035  15.636  18.455  1.00  0.00     0.053 H 
ATOM   2113  SG  CYS A 447      28.156  17.654  19.837  1.00 42.96    -0.095 SA
ATOM   2114  N   LEU A 448      29.148  12.906  19.053  1.00 42.49    -0.346 N 
ATOM   2115  HN  LEU A 448      29.427  13.366  18.187  1.00  0.00     0.163 HD
ATOM   2116  CA  LEU A 448      28.824  11.481  19.041  1.00 42.49     0.089 C 
ATOM   2117  HA  LEU A 448      27.798  11.344  19.457  1.00  0.00     0.087 H 
ATOM   2118  C   LEU A 448      29.799  10.687  19.885  1.00 42.45     0.241 C 
ATOM   2119  O   LEU A 448      29.405   9.786  20.624  1.00 41.75    -0.271 OA
ATOM   2120  CB  LEU A 448      28.854  10.925  17.625  1.00 42.72    -0.035 C 
ATOM   2121  HB1 LEU A 448      28.946   9.815  17.667  1.00  0.00     0.037 H 
ATOM   2122  HB2 LEU A 448      29.822  11.197  17.143  1.00  0.00     0.037 H 
ATOM   2123  CG  LEU A 448      27.705  11.300  16.694  1.00 42.86    -0.059 C 
ATOM   2124  HG  LEU A 448      27.676  12.410  16.596  1.00  0.00     0.038 H 
ATOM   2125  CD1 LEU A 448      27.975  10.697  15.313  1.00 40.82    -0.073 C 
ATOM   2126 1HD1 LEU A 448      27.135  10.971  14.633  1.00  0.00     0.028 H 
ATOM   2127 2HD1 LEU A 448      28.148   9.596  15.355  1.00  0.00     0.028 H 
ATOM   2128 3HD1 LEU A 448      28.969  10.994  14.905  1.00  0.00     0.028 H 
ATOM   2129  CD2 LEU A 448      26.376  10.830  17.266  1.00 42.06    -0.073 C 
ATOM   2130 1HD2 LEU A 448      25.536  11.104  16.586  1.00  0.00     0.028 H 
ATOM   2131 2HD2 LEU A 448      26.212  11.213  18.300  1.00  0.00     0.028 H 
ATOM   2132 3HD2 LEU A 448      26.386   9.738  17.492  1.00  0.00     0.028 H 
ATOM   2133  N   LYS A 449      31.077  11.033  19.758  1.00 42.96    -0.346 N 
ATOM   2134  HN  LYS A 449      31.324  11.789  19.119  1.00  0.00     0.163 HD
ATOM   2135  CA  LYS A 449      32.134  10.366  20.503  1.00 43.23     0.089 C 
ATOM   2136  HA  LYS A 449      32.102   9.279  20.256  1.00  0.00     0.087 H 
ATOM   2137  C   LYS A 449      31.894  10.521  22.002  1.00 43.11     0.241 C 
ATOM   2138  O   LYS A 449      32.011   9.552  22.748  1.00 42.59    -0.271 OA
ATOM   2139  CB  LYS A 449      33.511  10.909  20.099  1.00 43.33    -0.038 C 
ATOM   2140  HB1 LYS A 449      33.636  11.964  20.438  1.00  0.00     0.036 H 
ATOM   2141  HB2 LYS A 449      33.568  11.062  18.996  1.00  0.00     0.036 H 
ATOM   2142  CG  LYS A 449      34.670  10.042  20.587  1.00 44.02    -0.061 C 
ATOM   2143  HG1 LYS A 449      34.402   8.960  20.551  1.00  0.00     0.033 H 
ATOM   2144  HG2 LYS A 449      34.818  10.155  21.686  1.00  0.00     0.033 H 
ATOM   2145  CD  LYS A 449      35.968  10.309  19.831  1.00 43.87    -0.043 C 
ATOM   2146  HD1 LYS A 449      36.760   9.583  20.128  1.00  0.00     0.035 H 
ATOM   2147  HD2 LYS A 449      35.867  10.036  18.755  1.00  0.00     0.035 H 
ATOM   2148  CE  LYS A 449      36.453  11.735  19.986  1.00 43.96     0.080 C 
ATOM   2149  HE1 LYS A 449      36.288  12.108  21.024  1.00  0.00     0.075 H 
ATOM   2150  HE2 LYS A 449      35.796  12.448  19.436  1.00  0.00     0.075 H 
ATOM   2151  NZ  LYS A 449      37.883  11.887  19.575  1.00 41.99    -0.079 N 
ATOM   2152  HZ1 LYS A 449      38.210  12.848  19.679  1.00  0.00     0.274 HD
ATOM   2153  HZ2 LYS A 449      38.034  11.546  18.626  1.00  0.00     0.274 HD
ATOM   2154  HZ3 LYS A 449      38.484  11.234  20.078  1.00  0.00     0.274 HD
ATOM   2155  N   SER A 450      31.517  11.726  22.427  1.00 43.27    -0.344 N 
ATOM   2156  HN  SER A 450      31.428  12.485  21.751  1.00  0.00     0.163 HD
ATOM   2157  CA  SER A 450      31.228  11.990  23.834  1.00 43.69     0.109 C 
ATOM   2158  HA  SER A 450      32.103  11.641  24.430  1.00  0.00     0.090 H 
ATOM   2159  C   SER A 450      29.999  11.231  24.329  1.00 43.85     0.243 C 
ATOM   2160  O   SER A 450      29.984  10.731  25.460  1.00 44.39    -0.271 OA
ATOM   2161  CB  SER A 450      31.066  13.489  24.085  1.00 44.05     0.044 C 
ATOM   2162  HB1 SER A 450      30.559  13.695  25.056  1.00  0.00     0.077 H 
ATOM   2163  HB2 SER A 450      30.310  13.945  23.404  1.00  0.00     0.077 H 
ATOM   2164  OG  SER A 450      32.325  14.144  23.995  1.00 44.62    -0.398 OA
ATOM   2165  HG  SER A 450      32.224  15.076  24.151  1.00  0.00     0.209 HD
ATOM   2166  N   ILE A 451      28.973  11.128  23.486  1.00 43.70    -0.346 N 
ATOM   2167  HN  ILE A 451      28.993  11.643  22.606  1.00  0.00     0.163 HD
ATOM   2168  CA  ILE A 451      27.817  10.288  23.801  1.00 43.33     0.092 C 
ATOM   2169  HA  ILE A 451      27.373  10.663  24.752  1.00  0.00     0.088 H 
ATOM   2170  C   ILE A 451      28.245   8.828  24.026  1.00 43.18     0.241 C 
ATOM   2171  O   ILE A 451      27.787   8.192  24.962  1.00 43.24    -0.271 OA
ATOM   2172  CB  ILE A 451      26.721  10.370  22.700  1.00 43.34    -0.030 C 
ATOM   2173  HB  ILE A 451      27.210  10.236  21.707  1.00  0.00     0.043 H 
ATOM   2174  CG1 ILE A 451      26.052  11.752  22.726  1.00 43.70    -0.063 C 
ATOM   2175 1HG1 ILE A 451      26.794  12.539  22.995  1.00  0.00     0.033 H 
ATOM   2176 2HG1 ILE A 451      25.362  11.835  23.598  1.00  0.00     0.033 H 
ATOM   2177  CG2 ILE A 451      25.659   9.252  22.876  1.00 42.26    -0.071 C 
ATOM   2178 1HG2 ILE A 451      24.873   9.311  22.087  1.00  0.00     0.028 H 
ATOM   2179 2HG2 ILE A 451      25.214   9.268  23.898  1.00  0.00     0.028 H 
ATOM   2180 3HG2 ILE A 451      26.130   8.242  22.910  1.00  0.00     0.028 H 
ATOM   2181  CD1 ILE A 451      25.324  12.123  21.431  1.00 43.01    -0.076 C 
ATOM   2182 1HD1 ILE A 451      24.838  13.126  21.450  1.00  0.00     0.027 H 
ATOM   2183 2HD1 ILE A 451      24.582  11.336  21.162  1.00  0.00     0.027 H 
ATOM   2184 3HD1 ILE A 451      26.014  12.040  20.559  1.00  0.00     0.027 H 
ATOM   2185  N   ILE A 452      29.120   8.309  23.170  1.00 43.07    -0.346 N 
ATOM   2186  HN  ILE A 452      29.452   8.879  22.392  1.00  0.00     0.163 HD
ATOM   2187  CA  ILE A 452      29.616   6.946  23.316  1.00 43.07     0.092 C 
ATOM   2188  HA  ILE A 452      28.751   6.247  23.233  1.00  0.00     0.088 H 
ATOM   2189  C   ILE A 452      30.273   6.737  24.678  1.00 43.24     0.241 C 
ATOM   2190  O   ILE A 452      29.984   5.761  25.372  1.00 43.57    -0.271 OA
ATOM   2191  CB  ILE A 452      30.631   6.591  22.219  1.00 43.03    -0.030 C 
ATOM   2192  HB  ILE A 452      31.347   7.439  22.109  1.00  0.00     0.043 H 
ATOM   2193  CG1 ILE A 452      29.904   6.391  20.888  1.00 43.66    -0.063 C 
ATOM   2194 1HG1 ILE A 452      29.172   7.215  20.718  1.00  0.00     0.033 H 
ATOM   2195 2HG1 ILE A 452      29.206   5.524  20.954  1.00  0.00     0.033 H 
ATOM   2196  CG2 ILE A 452      31.413   5.343  22.609  1.00 42.12    -0.071 C 
ATOM   2197 1HG2 ILE A 452      31.943   5.489  23.579  1.00  0.00     0.028 H 
ATOM   2198 2HG2 ILE A 452      32.114   5.029  21.801  1.00  0.00     0.028 H 
ATOM   2199 3HG2 ILE A 452      30.761   4.439  22.629  1.00  0.00     0.028 H 
ATOM   2200  CD1 ILE A 452      30.810   6.243  19.697  1.00 43.69    -0.076 C 
ATOM   2201 1HD1 ILE A 452      30.280   6.097  18.727  1.00  0.00     0.027 H 
ATOM   2202 2HD1 ILE A 452      31.542   5.419  19.867  1.00  0.00     0.027 H 
ATOM   2203 3HD1 ILE A 452      31.508   7.110  19.631  1.00  0.00     0.027 H 
ATOM   2204  N   LEU A 453      31.155   7.657  25.049  1.00 43.34    -0.346 N 
ATOM   2205  HN  LEU A 453      31.385   8.413  24.405  1.00  0.00     0.163 HD
ATOM   2206  CA  LEU A 453      31.800   7.614  26.348  1.00 43.51     0.089 C 
ATOM   2207  HA  LEU A 453      32.448   6.708  26.391  1.00  0.00     0.087 H 
ATOM   2208  C   LEU A 453      30.791   7.539  27.479  1.00 43.79     0.241 C 
ATOM   2209  O   LEU A 453      30.927   6.710  28.376  1.00 44.30    -0.271 OA
ATOM   2210  CB  LEU A 453      32.679   8.850  26.547  1.00 43.39    -0.035 C 
ATOM   2211  HB1 LEU A 453      32.083   9.777  26.379  1.00  0.00     0.037 H 
ATOM   2212  HB2 LEU A 453      33.415   8.938  25.714  1.00  0.00     0.037 H 
ATOM   2213  CG  LEU A 453      33.399   8.921  27.899  1.00 42.19    -0.059 C 
ATOM   2214  HG  LEU A 453      32.662   8.693  28.704  1.00  0.00     0.038 H 
ATOM   2215  CD1 LEU A 453      34.507   7.882  27.952  1.00 40.19    -0.073 C 
ATOM   2216 1HD1 LEU A 453      35.031   7.934  28.935  1.00  0.00     0.028 H 
ATOM   2217 2HD1 LEU A 453      35.214   7.981  27.096  1.00  0.00     0.028 H 
ATOM   2218 3HD1 LEU A 453      34.129   6.856  27.733  1.00  0.00     0.028 H 
ATOM   2219  CD2 LEU A 453      33.929  10.342  28.114  1.00 40.86    -0.073 C 
ATOM   2220 1HD2 LEU A 453      34.453  10.394  29.097  1.00  0.00     0.028 H 
ATOM   2221 2HD2 LEU A 453      33.127  11.111  28.021  1.00  0.00     0.028 H 
ATOM   2222 3HD2 LEU A 453      34.575  10.685  27.272  1.00  0.00     0.028 H 
ATOM   2223  N   LEU A 454      29.779   8.401  27.435  1.00 44.13    -0.346 N 
ATOM   2224  HN  LEU A 454      29.660   8.990  26.611  1.00  0.00     0.163 HD
ATOM   2225  CA  LEU A 454      28.831   8.522  28.547  1.00 44.32     0.089 C 
ATOM   2226  HA  LEU A 454      29.408   8.406  29.494  1.00  0.00     0.087 H 
ATOM   2227  C   LEU A 454      27.735   7.465  28.546  1.00 44.89     0.241 C 
ATOM   2228  O   LEU A 454      27.222   7.093  29.612  1.00 44.68    -0.271 OA
ATOM   2229  CB  LEU A 454      28.203   9.920  28.559  1.00 44.14    -0.035 C 
ATOM   2230  HB1 LEU A 454      27.736  10.143  27.572  1.00  0.00     0.037 H 
ATOM   2231  HB2 LEU A 454      27.296   9.932  29.208  1.00  0.00     0.037 H 
ATOM   2232  CG  LEU A 454      29.157  11.043  28.960  1.00 44.03    -0.059 C 
ATOM   2233  HG  LEU A 454      30.122  10.891  28.422  1.00  0.00     0.038 H 
ATOM   2234  CD1 LEU A 454      28.601  12.389  28.562  1.00 43.53    -0.073 C 
ATOM   2235 1HD1 LEU A 454      29.298  13.209  28.855  1.00  0.00     0.028 H 
ATOM   2236 2HD1 LEU A 454      27.578  12.551  28.975  1.00  0.00     0.028 H 
ATOM   2237 3HD1 LEU A 454      28.353  12.427  27.476  1.00  0.00     0.028 H 
ATOM   2238  CD2 LEU A 454      29.429  10.980  30.454  1.00 43.97    -0.073 C 
ATOM   2239 1HD2 LEU A 454      30.126  11.800  30.747  1.00  0.00     0.028 H 
ATOM   2240 2HD2 LEU A 454      29.804   9.979  30.770  1.00  0.00     0.028 H 
ATOM   2241 3HD2 LEU A 454      28.488  10.996  31.052  1.00  0.00     0.028 H 
ATOM   2242  N   ASN A 455      27.371   6.980  27.364  1.00 45.64    -0.346 N 
ATOM   2243  HN  ASN A 455      27.906   7.230  26.533  1.00  0.00     0.163 HD
ATOM   2244  CA  ASN A 455      26.215   6.093  27.235  1.00 46.39     0.097 C 
ATOM   2245  HA  ASN A 455      25.492   6.359  28.041  1.00  0.00     0.088 H 
ATOM   2246  C   ASN A 455      26.525   4.611  27.362  1.00 47.54     0.241 C 
ATOM   2247  O   ASN A 455      25.646   3.834  27.679  1.00 47.81    -0.271 OA
ATOM   2248  CB  ASN A 455      25.515   6.313  25.892  1.00 46.07     0.036 C 
ATOM   2249  HB1 ASN A 455      25.279   7.391  25.734  1.00  0.00     0.051 H 
ATOM   2250  HB2 ASN A 455      26.220   6.158  25.042  1.00  0.00     0.051 H 
ATOM   2251  CG  ASN A 455      24.269   5.450  25.736  1.00 45.31     0.217 C 
ATOM   2252  ND2 ASN A 455      24.218   4.650  24.679  1.00 44.72    -0.370 N 
ATOM   2253 1HD2 ASN A 455      24.966   4.607  23.987  1.00  0.00     0.159 HD
ATOM   2254 2HD2 ASN A 455      23.384   4.072  24.575  1.00  0.00     0.159 HD
ATOM   2255  OD1 ASN A 455      23.371   5.502  26.567  1.00 44.89    -0.274 OA
ATOM   2256  N   SER A 456      27.751   4.194  27.090  1.00 49.15    -0.344 N 
ATOM   2257  HN  SER A 456      28.538   4.842  27.092  1.00  0.00     0.163 HD
ATOM   2258  CA  SER A 456      27.944   2.778  26.787  1.00 50.43     0.109 C 
ATOM   2259  HA  SER A 456      27.028   2.450  26.242  1.00  0.00     0.090 H 
ATOM   2260  C   SER A 456      28.042   1.895  28.017  1.00 51.27     0.242 C 
ATOM   2261  O   SER A 456      27.753   0.696  27.941  1.00 51.40    -0.271 OA
ATOM   2262  CB  SER A 456      29.108   2.577  25.820  1.00 50.56     0.044 C 
ATOM   2263  HB1 SER A 456      30.053   3.044  26.185  1.00  0.00     0.077 H 
ATOM   2264  HB2 SER A 456      29.461   1.520  25.790  1.00  0.00     0.077 H 
ATOM   2265  OG  SER A 456      28.720   3.060  24.537  1.00 50.80    -0.398 OA
ATOM   2266  HG  SER A 456      29.444   2.935  23.935  1.00  0.00     0.209 HD
ATOM   2267  N   GLY A 457      28.390   2.501  29.146  1.00 52.39    -0.350 N 
ATOM   2268  HN  GLY A 457      28.612   3.496  29.120  1.00  0.00     0.163 HD
ATOM   2269  CA  GLY A 457      28.467   1.801  30.417  1.00 53.42     0.069 C 
ATOM   2270  HA1 GLY A 457      29.392   2.090  30.969  1.00  0.00     0.078 H 
ATOM   2271  HA2 GLY A 457      28.675   0.718  30.256  1.00  0.00     0.078 H 
ATOM   2272  C   GLY A 457      27.244   1.984  31.294  1.00 54.48     0.236 C 
ATOM   2273  O   GLY A 457      26.946   1.120  32.118  1.00 54.38    -0.272 OA
ATOM   2274  N   VAL A 458      26.528   3.099  31.116  1.00 55.80    -0.346 N 
ATOM   2275  HN  VAL A 458      26.729   3.695  30.313  1.00  0.00     0.163 HD
ATOM   2276  CA  VAL A 458      25.450   3.492  32.054  1.00 56.73     0.092 C 
ATOM   2277  HA  VAL A 458      25.948   3.843  32.988  1.00  0.00     0.088 H 
ATOM   2278  C   VAL A 458      24.467   2.392  32.465  1.00 57.23     0.241 C 
ATOM   2279  O   VAL A 458      24.048   2.337  33.630  1.00 57.45    -0.271 OA
ATOM   2280  CB  VAL A 458      24.605   4.678  31.526  1.00 56.89    -0.033 C 
ATOM   2281  HB  VAL A 458      23.702   4.765  32.174  1.00  0.00     0.042 H 
ATOM   2282  CG1 VAL A 458      25.377   5.975  31.638  1.00 57.22    -0.071 C 
ATOM   2283 1HG1 VAL A 458      24.769   6.829  31.258  1.00  0.00     0.028 H 
ATOM   2284 2HG1 VAL A 458      26.366   5.913  31.128  1.00  0.00     0.028 H 
ATOM   2285 3HG1 VAL A 458      25.736   6.154  32.678  1.00  0.00     0.028 H 
ATOM   2286  CG2 VAL A 458      24.126   4.414  30.091  1.00 57.16    -0.071 C 
ATOM   2287 1HG2 VAL A 458      23.518   5.268  29.711  1.00  0.00     0.028 H 
ATOM   2288 2HG2 VAL A 458      23.575   3.448  30.012  1.00  0.00     0.028 H 
ATOM   2289 3HG2 VAL A 458      24.977   4.179  29.410  1.00  0.00     0.028 H 
ATOM   2290  N   TYR A 459      24.091   1.532  31.522  1.00 57.72    -0.346 N 
ATOM   2291  HN  TYR A 459      24.502   1.597  30.591  1.00  0.00     0.163 HD
ATOM   2292  CA  TYR A 459      23.094   0.491  31.802  1.00 58.17     0.086 C 
ATOM   2293  HA  TYR A 459      22.296   0.951  32.430  1.00  0.00     0.086 H 
ATOM   2294  C   TYR A 459      23.672  -0.694  32.586  1.00 58.60     0.240 C 
ATOM   2295  O   TYR A 459      22.917  -1.418  33.240  1.00 58.75    -0.271 OA
ATOM   2296  CB  TYR A 459      22.437   0.000  30.506  1.00 58.07    -0.049 C 
ATOM   2297  HB1 TYR A 459      22.017   0.861  29.936  1.00  0.00     0.030 H 
ATOM   2298  HB2 TYR A 459      21.669  -0.785  30.700  1.00  0.00     0.030 H 
ATOM   2299  HB3 TYR A 459      23.139  -0.606  29.887  1.00  0.00     0.030 H 
ATOM   2300  N   THR A 460      24.992  -0.891  32.525  1.00 59.24    -0.344 N 
ATOM   2301  HN  THR A 460      25.566  -0.242  31.987  1.00  0.00     0.163 HD
ATOM   2302  CA  THR A 460      25.639  -2.019  33.214  1.00 59.86     0.113 C 
ATOM   2303  HA  THR A 460      24.823  -2.671  33.604  1.00  0.00     0.091 H 
ATOM   2304  C   THR A 460      26.487  -1.597  34.422  1.00 60.59     0.243 C 
ATOM   2305  O   THR A 460      27.582  -2.124  34.645  1.00 60.98    -0.271 OA
ATOM   2306  CB  THR A 460      26.494  -2.893  32.247  1.00 59.87     0.060 C 
ATOM   2307  HB  THR A 460      26.796  -3.821  32.786  1.00  0.00     0.086 H 
ATOM   2308  CG2 THR A 460      25.684  -3.292  31.016  1.00 59.89    -0.050 C 
ATOM   2309 1HG2 THR A 460      24.761  -3.837  31.323  1.00  0.00     0.031 H 
ATOM   2310 2HG2 THR A 460      26.292  -3.880  30.289  1.00  0.00     0.031 H 
ATOM   2311 3HG2 THR A 460      25.454  -2.415  30.366  1.00  0.00     0.031 H 
ATOM   2312  OG1 THR A 460      27.682  -2.192  31.852  1.00 59.45    -0.393 OA
ATOM   2313  HG1 THR A 460      28.186  -1.944  32.618  1.00  0.00     0.210 HD
ATOM   2314  N   PHE A 461      25.974  -0.653  35.207  1.00 61.28    -0.348 N 
ATOM   2315  HN  PHE A 461      25.174  -0.110  34.881  1.00  0.00     0.163 HD
ATOM   2316  CA  PHE A 461      26.537  -0.381  36.529  1.00 61.63     0.066 C 
ATOM   2317  HA  PHE A 461      27.649  -0.425  36.467  1.00  0.00     0.084 H 
ATOM   2318  C   PHE A 461      26.048  -1.467  37.474  1.00 61.59     0.110 C 
ATOM   2319  HC  PHE A 461      26.762  -2.203  37.880  1.00  0.00     0.146 H 
ATOM   2320  O   PHE A 461      24.859  -1.529  37.788  1.00 61.69    -0.305 OA
ATOM   2321  CB  PHE A 461      26.119   0.999  37.049  1.00 61.85    -0.016 C 
ATOM   2322  HB1 PHE A 461      25.029   1.165  36.886  1.00  0.00     0.043 H 
ATOM   2323  HB2 PHE A 461      26.148   1.023  38.163  1.00  0.00     0.043 H 
ATOM   2324  CG  PHE A 461      26.920   2.137  36.474  1.00 62.87    -0.056 A 
ATOM   2325  CD1 PHE A 461      28.298   2.191  36.653  1.00 64.16    -0.077 A 
ATOM   2326  HD1 PHE A 461      28.806   1.391  37.217  1.00  0.00     0.084 H 
ATOM   2327  CD2 PHE A 461      26.299   3.163  35.774  1.00 63.64    -0.077 A 
ATOM   2328  HD2 PHE A 461      25.206   3.139  35.629  1.00  0.00     0.084 H 
ATOM   2329  CE1 PHE A 461      29.044   3.243  36.129  1.00 64.64    -0.082 A 
ATOM   2330  HE1 PHE A 461      30.137   3.270  36.271  1.00  0.00     0.083 H 
ATOM   2331  CE2 PHE A 461      27.039   4.223  35.252  1.00 63.82    -0.082 A 
ATOM   2332  HE2 PHE A 461      26.530   5.031  34.700  1.00  0.00     0.083 H 
ATOM   2333  CZ  PHE A 461      28.407   4.262  35.425  1.00 64.50    -0.083 A 
ATOM   2334  HZ  PHE A 461      28.994   5.097  35.007  1.00  0.00     0.083 H 
ATOM   2335  N   SER A 463      26.005  -1.733  40.208  1.00 49.78    -0.067 N 
ATOM   2336  HN1 SER A 463      26.754  -2.416  40.322  1.00  0.00     0.275 HD
ATOM   2337  HN2 SER A 463      26.320  -0.918  39.681  1.00  0.00     0.275 HD
ATOM   2338  HN3 SER A 463      25.289  -2.070  39.565  1.00  0.00     0.275 HD
ATOM   2339  CA  SER A 463      25.430  -1.348  41.492  1.00 49.76     0.172 C 
ATOM   2340  HA  SER A 463      25.008  -2.259  41.978  1.00  0.00     0.098 H 
ATOM   2341  C   SER A 463      24.309  -0.327  41.321  1.00 49.64     0.248 C 
ATOM   2342  O   SER A 463      24.215   0.350  40.280  1.00 49.66    -0.271 OA
ATOM   2343  CB  SER A 463      26.514  -0.768  42.406  1.00 49.79    -0.042 C 
ATOM   2344  HB1 SER A 463      27.333  -1.514  42.531  1.00  0.00     0.030 H 
ATOM   2345  HB2 SER A 463      26.102  -0.427  43.384  1.00  0.00     0.030 H 
ATOM   2346  HB3 SER A 463      26.892   0.215  42.040  1.00  0.00     0.030 H 
ATOM   2347  N   SER A 464      23.460  -0.235  42.347  1.00 49.35    -0.344 N 
ATOM   2348  HN  SER A 464      23.524  -0.925  43.096  1.00  0.00     0.163 HD
ATOM   2349  CA  SER A 464      22.442   0.811  42.446  1.00 49.18     0.109 C 
ATOM   2350  HA  SER A 464      22.719   1.630  41.742  1.00  0.00     0.090 H 
ATOM   2351  C   SER A 464      22.411   1.396  43.869  1.00 48.87     0.243 C 
ATOM   2352  O   SER A 464      21.372   1.417  44.540  1.00 48.56    -0.271 OA
ATOM   2353  CB  SER A 464      21.068   0.276  42.035  1.00 49.17     0.044 C 
ATOM   2354  HB1 SER A 464      21.065  -0.083  40.979  1.00  0.00     0.077 H 
ATOM   2355  HB2 SER A 464      20.319   1.096  41.937  1.00  0.00     0.077 H 
ATOM   2356  OG  SER A 464      20.629  -0.727  42.928  1.00 49.87    -0.398 OA
ATOM   2357  HG  SER A 464      19.776  -1.059  42.673  1.00  0.00     0.209 HD
ATOM   2358  N   THR A 465      23.579   1.858  44.314  1.00 48.51    -0.344 N 
ATOM   2359  HN  THR A 465      24.421   1.662  43.773  1.00  0.00     0.163 HD
ATOM   2360  CA  THR A 465      23.703   2.633  45.544  1.00 47.99     0.113 C 
ATOM   2361  HA  THR A 465      23.059   2.182  46.335  1.00  0.00     0.091 H 
ATOM   2362  C   THR A 465      23.242   4.063  45.266  1.00 47.65     0.243 C 
ATOM   2363  O   THR A 465      23.260   4.508  44.114  1.00 47.64    -0.271 OA
ATOM   2364  CB  THR A 465      25.167   2.672  46.032  1.00 48.07     0.060 C 
ATOM   2365  HB  THR A 465      25.239   3.349  46.915  1.00  0.00     0.086 H 
ATOM   2366  CG2 THR A 465      25.639   1.285  46.432  1.00 47.91    -0.050 C 
ATOM   2367 1HG2 THR A 465      26.696   1.313  46.784  1.00  0.00     0.031 H 
ATOM   2368 2HG2 THR A 465      25.498   0.548  45.608  1.00  0.00     0.031 H 
ATOM   2369 3HG2 THR A 465      24.964   0.822  47.189  1.00  0.00     0.031 H 
ATOM   2370  OG1 THR A 465      26.014   3.173  44.987  1.00 47.47    -0.393 OA
ATOM   2371  HG1 THR A 465      26.915   3.197  45.287  1.00  0.00     0.210 HD
ATOM   2372  N   LEU A 466      22.839   4.779  46.314  1.00 47.14    -0.346 N 
ATOM   2373  HN  LEU A 466      22.836   4.345  47.237  1.00  0.00     0.163 HD
ATOM   2374  CA  LEU A 466      22.399   6.172  46.182  1.00 46.78     0.089 C 
ATOM   2375  HA  LEU A 466      21.458   6.193  45.584  1.00  0.00     0.087 H 
ATOM   2376  C   LEU A 466      23.453   6.996  45.459  1.00 46.52     0.241 C 
ATOM   2377  O   LEU A 466      23.133   7.849  44.627  1.00 46.47    -0.271 OA
ATOM   2378  CB  LEU A 466      22.118   6.784  47.556  1.00 46.84    -0.035 C 
ATOM   2379  HB1 LEU A 466      21.422   6.121  48.120  1.00  0.00     0.037 H 
ATOM   2380  HB2 LEU A 466      23.034   6.710  48.188  1.00  0.00     0.037 H 
ATOM   2381  CG  LEU A 466      21.591   8.222  47.592  1.00 46.75    -0.059 C 
ATOM   2382  HG  LEU A 466      22.398   8.898  47.223  1.00  0.00     0.038 H 
ATOM   2383  CD1 LEU A 466      20.382   8.388  46.687  1.00 46.52    -0.073 C 
ATOM   2384 1HD1 LEU A 466      19.998   9.435  46.713  1.00  0.00     0.028 H 
ATOM   2385 2HD1 LEU A 466      19.582   7.652  46.934  1.00  0.00     0.028 H 
ATOM   2386 3HD1 LEU A 466      20.602   8.058  45.645  1.00  0.00     0.028 H 
ATOM   2387  CD2 LEU A 466      21.252   8.624  49.027  1.00 45.97    -0.073 C 
ATOM   2388 1HD2 LEU A 466      20.868   9.671  49.053  1.00  0.00     0.028 H 
ATOM   2389 2HD2 LEU A 466      22.117   8.480  49.715  1.00  0.00     0.028 H 
ATOM   2390 3HD2 LEU A 466      20.542   7.908  49.504  1.00  0.00     0.028 H 
ATOM   2391  N   LYS A 467      24.716   6.732  45.777  1.00 46.20    -0.346 N 
ATOM   2392  HN  LYS A 467      24.911   6.088  46.543  1.00  0.00     0.163 HD
ATOM   2393  CA  LYS A 467      25.829   7.339  45.060  1.00 45.86     0.089 C 
ATOM   2394  HA  LYS A 467      25.786   8.446  45.185  1.00  0.00     0.087 H 
ATOM   2395  C   LYS A 467      25.704   6.997  43.591  1.00 45.45     0.241 C 
ATOM   2396  O   LYS A 467      25.717   7.884  42.743  1.00 45.58    -0.271 OA
ATOM   2397  CB  LYS A 467      27.162   6.822  45.600  1.00 45.93    -0.038 C 
ATOM   2398  HB1 LYS A 467      27.268   5.732  45.390  1.00  0.00     0.036 H 
ATOM   2399  HB2 LYS A 467      27.147   6.802  46.715  1.00  0.00     0.036 H 
ATOM   2400  CG  LYS A 467      28.387   7.579  45.101  1.00 46.43    -0.061 C 
ATOM   2401  HG1 LYS A 467      28.308   7.833  44.018  1.00  0.00     0.033 H 
ATOM   2402  HG2 LYS A 467      28.432   8.616  45.509  1.00  0.00     0.033 H 
ATOM   2403  CD  LYS A 467      29.648   6.793  45.409  1.00 46.62    -0.043 C 
ATOM   2404  HD1 LYS A 467      29.454   6.008  46.177  1.00  0.00     0.035 H 
ATOM   2405  HD2 LYS A 467      29.932   6.139  44.552  1.00  0.00     0.035 H 
ATOM   2406  CE  LYS A 467      30.799   7.681  45.820  1.00 46.73     0.080 C 
ATOM   2407  HE1 LYS A 467      31.062   8.421  45.029  1.00  0.00     0.075 H 
ATOM   2408  HE2 LYS A 467      30.510   8.399  46.622  1.00  0.00     0.075 H 
ATOM   2409  NZ  LYS A 467      31.961   6.843  46.211  1.00 46.86    -0.079 N 
ATOM   2410  HZ1 LYS A 467      32.738   7.443  46.488  1.00  0.00     0.274 HD
ATOM   2411  HZ2 LYS A 467      32.225   6.186  45.477  1.00  0.00     0.274 HD
ATOM   2412  HZ3 LYS A 467      31.720   6.166  46.935  1.00  0.00     0.274 HD
ATOM   2413  N   SER A 468      25.563   5.706  43.299  1.00 44.98    -0.344 N 
ATOM   2414  HN  SER A 468      25.525   5.029  44.061  1.00  0.00     0.163 HD
ATOM   2415  CA  SER A 468      25.460   5.226  41.916  1.00 44.52     0.109 C 
ATOM   2416  HA  SER A 468      26.373   5.559  41.370  1.00  0.00     0.090 H 
ATOM   2417  C   SER A 468      24.243   5.804  41.191  1.00 43.92     0.243 C 
ATOM   2418  O   SER A 468      24.319   6.094  39.996  1.00 43.81    -0.271 OA
ATOM   2419  CB  SER A 468      25.420   3.698  41.875  1.00 44.49     0.044 C 
ATOM   2420  HB1 SER A 468      26.098   3.246  42.636  1.00  0.00     0.077 H 
ATOM   2421  HB2 SER A 468      24.451   3.300  42.256  1.00  0.00     0.077 H 
ATOM   2422  OG  SER A 468      25.705   3.226  40.575  1.00 44.62    -0.398 OA
ATOM   2423  HG  SER A 468      25.680   2.277  40.550  1.00  0.00     0.209 HD
ATOM   2424  N   LEU A 469      23.134   5.974  41.913  1.00 43.26    -0.346 N 
ATOM   2425  HN  LEU A 469      23.125   5.666  42.885  1.00  0.00     0.163 HD
ATOM   2426  CA  LEU A 469      21.928   6.589  41.352  1.00 42.74     0.089 C 
ATOM   2427  HA  LEU A 469      21.655   6.038  40.422  1.00  0.00     0.087 H 
ATOM   2428  C   LEU A 469      22.180   8.057  40.984  1.00 42.41     0.241 C 
ATOM   2429  O   LEU A 469      21.802   8.507  39.898  1.00 42.21    -0.271 OA
ATOM   2430  CB  LEU A 469      20.760   6.479  42.336  1.00 42.70    -0.035 C 
ATOM   2431  HB1 LEU A 469      19.917   7.128  42.002  1.00  0.00     0.037 H 
ATOM   2432  HB2 LEU A 469      21.023   6.977  43.298  1.00  0.00     0.037 H 
ATOM   2433  CG  LEU A 469      20.253   5.056  42.603  1.00 42.68    -0.059 C 
ATOM   2434  HG  LEU A 469      21.142   4.393  42.719  1.00  0.00     0.038 H 
ATOM   2435  CD1 LEU A 469      19.448   4.985  43.894  1.00 42.39    -0.073 C 
ATOM   2436 1HD1 LEU A 469      20.045   5.364  44.756  1.00  0.00     0.028 H 
ATOM   2437 2HD1 LEU A 469      19.060   3.957  44.081  1.00  0.00     0.028 H 
ATOM   2438 3HD1 LEU A 469      18.473   5.519  43.802  1.00  0.00     0.028 H 
ATOM   2439  CD2 LEU A 469      19.436   4.538  41.423  1.00 42.19    -0.073 C 
ATOM   2440 1HD2 LEU A 469      20.025   4.590  40.478  1.00  0.00     0.028 H 
ATOM   2441 2HD2 LEU A 469      18.461   5.072  41.331  1.00  0.00     0.028 H 
ATOM   2442 3HD2 LEU A 469      19.048   3.510  41.610  1.00  0.00     0.028 H 
ATOM   2443  N   GLU A 470      22.835   8.789  41.885  1.00 42.02    -0.346 N 
ATOM   2444  HN  GLU A 470      23.095   8.360  42.773  1.00  0.00     0.163 HD
ATOM   2445  CA  GLU A 470      23.194  10.189  41.644  1.00 41.81     0.090 C 
ATOM   2446  HA  GLU A 470      22.257  10.760  41.447  1.00  0.00     0.087 H 
ATOM   2447  C   GLU A 470      24.097  10.318  40.423  1.00 41.84     0.241 C 
ATOM   2448  O   GLU A 470      23.916  11.219  39.607  1.00 41.54    -0.271 OA
ATOM   2449  CB  GLU A 470      23.874  10.795  42.879  1.00 41.79    -0.029 C 
ATOM   2450  HB1 GLU A 470      24.396  11.745  42.616  1.00  0.00     0.037 H 
ATOM   2451  HB2 GLU A 470      24.752  10.181  43.188  1.00  0.00     0.037 H 
ATOM   2452  CG  GLU A 470      22.917  11.009  44.062  1.00 41.49     0.018 C 
ATOM   2453  HG1 GLU A 470      22.223  11.857  43.856  1.00  0.00     0.049 H 
ATOM   2454  HG2 GLU A 470      22.180  10.174  44.126  1.00  0.00     0.049 H 
ATOM   2455  CD  GLU A 470      23.622  11.206  45.400  1.00 41.37     0.172 C 
ATOM   2456  OE1 GLU A 470      24.864  11.309  45.423  1.00 41.02    -0.648 OA
ATOM   2457  OE2 GLU A 470      22.924  11.251  46.441  1.00 41.61    -0.648 OA
ATOM   2458  N   GLU A 471      25.051   9.396  40.300  1.00 42.03    -0.346 N 
ATOM   2459  HN  GLU A 471      25.153   8.699  41.037  1.00  0.00     0.163 HD
ATOM   2460  CA  GLU A 471      25.958   9.340  39.154  1.00 42.29     0.090 C 
ATOM   2461  HA  GLU A 471      26.531  10.295  39.109  1.00  0.00     0.087 H 
ATOM   2462  C   GLU A 471      25.194   9.169  37.839  1.00 42.09     0.241 C 
ATOM   2463  O   GLU A 471      25.497   9.844  36.857  1.00 41.55    -0.271 OA
ATOM   2464  CB  GLU A 471      26.954   8.180  39.305  1.00 42.64    -0.029 C 
ATOM   2465  HB1 GLU A 471      26.410   7.207  39.317  1.00  0.00     0.037 H 
ATOM   2466  HB2 GLU A 471      27.548   8.061  38.369  1.00  0.00     0.037 H 
ATOM   2467  CG  GLU A 471      27.883   8.275  40.506  1.00 43.58     0.018 C 
ATOM   2468  HG1 GLU A 471      28.175   7.262  40.870  1.00  0.00     0.049 H 
ATOM   2469  HG2 GLU A 471      27.338   8.638  41.409  1.00  0.00     0.049 H 
ATOM   2470  CD  GLU A 471      29.094   9.122  40.226  1.00 45.22     0.172 C 
ATOM   2471  OE1 GLU A 471      30.080   8.602  39.659  1.00 45.59    -0.648 OA
ATOM   2472  OE2 GLU A 471      29.057  10.317  40.584  1.00 47.57    -0.648 OA
ATOM   2473  N   LYS A 472      24.208   8.270  37.833  1.00 42.10    -0.346 N 
ATOM   2474  HN  LYS A 472      23.991   7.768  38.694  1.00  0.00     0.163 HD
ATOM   2475  CA  LYS A 472      23.426   7.982  36.624  1.00 42.35     0.086 C 
ATOM   2476  HA  LYS A 472      24.143   7.763  35.799  1.00  0.00     0.086 H 
ATOM   2477  C   LYS A 472      22.572   9.175  36.195  1.00 42.46     0.240 C 
ATOM   2478  O   LYS A 472      22.424   9.436  34.999  1.00 42.23    -0.271 OA
ATOM   2479  CB  LYS A 472      22.547   6.742  36.820  1.00 42.20    -0.049 C 
ATOM   2480  HB1 LYS A 472      23.170   5.872  37.133  1.00  0.00     0.030 H 
ATOM   2481  HB2 LYS A 472      21.941   6.514  35.912  1.00  0.00     0.030 H 
ATOM   2482  HB3 LYS A 472      21.711   6.933  37.533  1.00  0.00     0.030 H 
ATOM   2483  N   ASP A 473      22.023   9.893  37.173  1.00 42.80    -0.346 N 
ATOM   2484  HN  ASP A 473      22.145   9.586  38.138  1.00  0.00     0.163 HD
ATOM   2485  CA  ASP A 473      21.250  11.108  36.910  1.00 43.27     0.098 C 
ATOM   2486  HA  ASP A 473      20.417  10.849  36.216  1.00  0.00     0.088 H 
ATOM   2487  C   ASP A 473      22.106  12.190  36.249  1.00 43.03     0.241 C 
ATOM   2488  O   ASP A 473      21.674  12.832  35.296  1.00 43.62    -0.271 OA
ATOM   2489  CB  ASP A 473      20.644  11.644  38.208  1.00 43.73     0.043 C 
ATOM   2490  HB1 ASP A 473      21.434  11.829  38.973  1.00  0.00     0.052 H 
ATOM   2491  HB2 ASP A 473      20.064  10.852  38.737  1.00  0.00     0.052 H 
ATOM   2492  CG  ASP A 473      19.796  12.886  37.986  1.00 45.66     0.175 C 
ATOM   2493  OD1 ASP A 473      18.716  12.771  37.347  1.00 47.40    -0.648 OA
ATOM   2494  OD2 ASP A 473      20.213  13.974  38.455  1.00 47.76    -0.648 OA
ATOM   2495  N   HIS A 474      23.324  12.369  36.741  1.00 42.58    -0.346 N 
ATOM   2496  HN  HIS A 474      23.620  11.806  37.539  1.00  0.00     0.163 HD
ATOM   2497  CA  HIS A 474      24.258  13.343  36.182  1.00 42.31     0.094 C 
ATOM   2498  HA  HIS A 474      23.790  14.354  36.223  1.00  0.00     0.088 H 
ATOM   2499  C   HIS A 474      24.617  13.027  34.735  1.00 42.45     0.241 C 
ATOM   2500  O   HIS A 474      24.635  13.913  33.870  1.00 42.47    -0.271 OA
ATOM   2501  CB  HIS A 474      25.534  13.357  37.019  1.00 42.42     0.002 C 
ATOM   2502  HB1 HIS A 474      25.290  13.441  38.104  1.00  0.00     0.046 H 
ATOM   2503  HB2 HIS A 474      26.018  12.353  37.012  1.00  0.00     0.046 H 
ATOM   2504  CG  HIS A 474      26.512  14.414  36.617  1.00 41.53     0.028 A 
ATOM   2505  CD2 HIS A 474      26.497  15.755  36.796  1.00 41.16    -0.000 A 
ATOM   2506  HD2 HIS A 474      25.707  16.341  37.296  1.00  0.00     0.114 H 
ATOM   2507  ND1 HIS A 474      27.682  14.127  35.953  1.00 40.16    -0.354 N 
ATOM   2508  HD1 HIS A 474      27.989  13.195  35.673  1.00  0.00     0.166 HD
ATOM   2509  CE1 HIS A 474      28.344  15.247  35.735  1.00 40.83     0.040 A 
ATOM   2510  HE1 HIS A 474      29.315  15.332  35.219  1.00  0.00     0.140 H 
ATOM   2511  NE2 HIS A 474      27.648  16.249  36.239  1.00 41.17    -0.360 N 
ATOM   2512  HE2 HIS A 474      27.922  17.231  36.217  1.00  0.00     0.166 HD
ATOM   2513  N   ILE A 475      24.913  11.760  34.475  1.00 42.40    -0.346 N 
ATOM   2514  HN  ILE A 475      24.917  11.082  35.237  1.00  0.00     0.163 HD
ATOM   2515  CA  ILE A 475      25.234  11.315  33.120  1.00 42.42     0.092 C 
ATOM   2516  HA  ILE A 475      26.135  11.875  32.777  1.00  0.00     0.088 H 
ATOM   2517  C   ILE A 475      24.088  11.617  32.147  1.00 42.48     0.241 C 
ATOM   2518  O   ILE A 475      24.315  12.020  31.010  1.00 42.64    -0.271 OA
ATOM   2519  CB  ILE A 475      25.567   9.809  33.093  1.00 42.29    -0.030 C 
ATOM   2520  HB  ILE A 475      24.753   9.257  33.618  1.00  0.00     0.043 H 
ATOM   2521  CG1 ILE A 475      26.888   9.543  33.828  1.00 42.05    -0.063 C 
ATOM   2522 1HG1 ILE A 475      27.755   9.891  33.219  1.00  0.00     0.033 H 
ATOM   2523 2HG1 ILE A 475      26.994  10.222  34.706  1.00  0.00     0.033 H 
ATOM   2524  CG2 ILE A 475      25.647   9.305  31.666  1.00 41.28    -0.071 C 
ATOM   2525 1HG2 ILE A 475      24.687   9.498  31.132  1.00  0.00     0.028 H 
ATOM   2526 2HG2 ILE A 475      25.938   8.230  31.621  1.00  0.00     0.028 H 
ATOM   2527 3HG2 ILE A 475      26.520   9.736  31.122  1.00  0.00     0.028 H 
ATOM   2528  CD1 ILE A 475      27.072   8.083  34.247  1.00 41.74    -0.076 C 
ATOM   2529 1HD1 ILE A 475      28.032   7.890  34.781  1.00  0.00     0.027 H 
ATOM   2530 2HD1 ILE A 475      26.966   7.404  33.369  1.00  0.00     0.027 H 
ATOM   2531 3HD1 ILE A 475      26.205   7.735  34.856  1.00  0.00     0.027 H 
ATOM   2532  N   HIS A 476      22.857  11.438  32.596  1.00 42.86    -0.346 N 
ATOM   2533  HN  HIS A 476      22.706  11.126  33.555  1.00  0.00     0.163 HD
ATOM   2534  CA  HIS A 476      21.708  11.687  31.717  1.00 43.37     0.094 C 
ATOM   2535  HA  HIS A 476      21.934  11.213  30.733  1.00  0.00     0.088 H 
ATOM   2536  C   HIS A 476      21.483  13.171  31.464  1.00 43.09     0.241 C 
ATOM   2537  O   HIS A 476      20.990  13.545  30.407  1.00 43.21    -0.271 OA
ATOM   2538  CB  HIS A 476      20.445  11.022  32.264  1.00 43.50     0.002 C 
ATOM   2539  HB1 HIS A 476      20.294  11.280  33.338  1.00  0.00     0.046 H 
ATOM   2540  HB2 HIS A 476      19.530  11.491  31.833  1.00  0.00     0.046 H 
ATOM   2541  CG  HIS A 476      20.428   9.539  32.064  1.00 45.64     0.028 A 
ATOM   2542  CD2 HIS A 476      20.695   8.788  30.967  1.00 47.31    -0.000 A 
ATOM   2543  HD2 HIS A 476      20.977   9.164  29.969  1.00  0.00     0.114 H 
ATOM   2544  ND1 HIS A 476      20.141   8.650  33.078  1.00 47.12    -0.354 N 
ATOM   2545  HD1 HIS A 476      19.912   8.904  34.039  1.00  0.00     0.166 HD
ATOM   2546  CE1 HIS A 476      20.210   7.416  32.608  1.00 47.94     0.040 A 
ATOM   2547  HE1 HIS A 476      20.017   6.495  33.184  1.00  0.00     0.140 H 
ATOM   2548  NE2 HIS A 476      20.549   7.472  31.332  1.00 48.24    -0.360 N 
ATOM   2549  HE2 HIS A 476      20.681   6.668  30.718  1.00  0.00     0.166 HD
ATOM   2550  N   ARG A 477      21.854  14.010  32.428  1.00 42.83    -0.346 N 
ATOM   2551  HN  ARG A 477      22.194  13.635  33.313  1.00  0.00     0.163 HD
ATOM   2552  CA  ARG A 477      21.784  15.452  32.244  1.00 42.51     0.089 C 
ATOM   2553  HA  ARG A 477      20.769  15.697  31.852  1.00  0.00     0.087 H 
ATOM   2554  C   ARG A 477      22.812  15.928  31.214  1.00 42.03     0.241 C 
ATOM   2555  O   ARG A 477      22.488  16.734  30.344  1.00 41.89    -0.271 OA
ATOM   2556  CB  ARG A 477      21.956  16.173  33.583  1.00 42.62    -0.036 C 
ATOM   2557  HB1 ARG A 477      22.176  17.255  33.427  1.00  0.00     0.036 H 
ATOM   2558  HB2 ARG A 477      22.904  15.864  34.083  1.00  0.00     0.036 H 
ATOM   2559  CG  ARG A 477      20.766  15.989  34.514  1.00 43.55    -0.048 C 
ATOM   2560  HG1 ARG A 477      19.808  16.243  34.004  1.00  0.00     0.035 H 
ATOM   2561  HG2 ARG A 477      20.574  14.910  34.719  1.00  0.00     0.035 H 
ATOM   2562  CD  ARG A 477      20.931  16.770  35.793  1.00 44.95     0.009 C 
ATOM   2563  HD1 ARG A 477      21.868  16.481  36.324  1.00  0.00     0.064 H 
ATOM   2564  HD2 ARG A 477      21.168  17.840  35.585  1.00  0.00     0.064 H 
ATOM   2565  NE  ARG A 477      19.766  16.646  36.668  1.00 46.87    -0.227 N 
ATOM   2566  HE  ARG A 477      19.848  16.029  37.476  1.00  0.00     0.177 HD
ATOM   2567  CZ  ARG A 477      18.603  17.279  36.491  1.00 48.53     0.665 C 
ATOM   2568  NH1 ARG A 477      18.411  18.101  35.458  1.00 48.94    -0.235 N 
ATOM   2569 1HH1 ARG A 477      19.169  18.250  34.792  1.00  0.00     0.174 HD
ATOM   2570 2HH1 ARG A 477      17.523  18.584  35.323  1.00  0.00     0.174 HD
ATOM   2571  NH2 ARG A 477      17.614  17.084  37.361  1.00 48.78    -0.235 N 
ATOM   2572 1HH2 ARG A 477      17.761  16.455  38.151  1.00  0.00     0.174 HD
ATOM   2573 2HH2 ARG A 477      16.726  17.567  37.226  1.00  0.00     0.174 HD
ATOM   2574  N   VAL A 478      24.036  15.411  31.297  1.00 41.61    -0.346 N 
ATOM   2575  HN  VAL A 478      24.247  14.746  32.041  1.00  0.00     0.163 HD
ATOM   2576  CA  VAL A 478      25.085  15.775  30.346  1.00 41.53     0.092 C 
ATOM   2577  HA  VAL A 478      25.159  16.887  30.322  1.00  0.00     0.088 H 
ATOM   2578  C   VAL A 478      24.722  15.290  28.931  1.00 41.75     0.241 C 
ATOM   2579  O   VAL A 478      24.865  16.043  27.967  1.00 41.74    -0.271 OA
ATOM   2580  CB  VAL A 478      26.468  15.211  30.754  1.00 41.61    -0.033 C 
ATOM   2581  HB  VAL A 478      26.417  14.098  30.717  1.00  0.00     0.042 H 
ATOM   2582  CG1 VAL A 478      27.541  15.672  29.784  1.00 41.60    -0.071 C 
ATOM   2583 1HG1 VAL A 478      28.537  15.266  30.078  1.00  0.00     0.028 H 
ATOM   2584 2HG1 VAL A 478      27.560  16.782  29.685  1.00  0.00     0.028 H 
ATOM   2585 3HG1 VAL A 478      27.284  15.415  28.730  1.00  0.00     0.028 H 
ATOM   2586  CG2 VAL A 478      26.836  15.626  32.174  1.00 41.23    -0.071 C 
ATOM   2587 1HG2 VAL A 478      27.832  15.220  32.468  1.00  0.00     0.028 H 
ATOM   2588 2HG2 VAL A 478      26.044  15.337  32.904  1.00  0.00     0.028 H 
ATOM   2589 3HG2 VAL A 478      26.791  16.733  32.302  1.00  0.00     0.028 H 
ATOM   2590  N   LEU A 479      24.233  14.049  28.814  1.00 41.68    -0.346 N 
ATOM   2591  HN  LEU A 479      24.188  13.455  29.642  1.00  0.00     0.163 HD
ATOM   2592  CA  LEU A 479      23.758  13.515  27.526  1.00 41.61     0.089 C 
ATOM   2593  HA  LEU A 479      24.611  13.543  26.809  1.00  0.00     0.087 H 
ATOM   2594  C   LEU A 479      22.632  14.369  26.947  1.00 41.62     0.241 C 
ATOM   2595  O   LEU A 479      22.618  14.638  25.748  1.00 41.52    -0.271 OA
ATOM   2596  CB  LEU A 479      23.295  12.054  27.650  1.00 41.71    -0.035 C 
ATOM   2597  HB1 LEU A 479      22.562  11.965  28.485  1.00  0.00     0.037 H 
ATOM   2598  HB2 LEU A 479      22.648  11.793  26.780  1.00  0.00     0.037 H 
ATOM   2599  CG  LEU A 479      24.388  10.990  27.813  1.00 42.10    -0.059 C 
ATOM   2600  HG  LEU A 479      25.088  11.335  28.610  1.00  0.00     0.038 H 
ATOM   2601  CD1 LEU A 479      23.758   9.688  28.275  1.00 42.61    -0.073 C 
ATOM   2602 1HD1 LEU A 479      24.552   8.915  28.393  1.00  0.00     0.028 H 
ATOM   2603 2HD1 LEU A 479      22.939   9.352  27.597  1.00  0.00     0.028 H 
ATOM   2604 3HD1 LEU A 479      23.153   9.817  29.203  1.00  0.00     0.028 H 
ATOM   2605  CD2 LEU A 479      25.204  10.777  26.523  1.00 41.47    -0.073 C 
ATOM   2606 1HD2 LEU A 479      25.998  10.004  26.641  1.00  0.00     0.028 H 
ATOM   2607 2HD2 LEU A 479      25.633  11.739  26.157  1.00  0.00     0.028 H 
ATOM   2608 3HD2 LEU A 479      24.537  10.538  25.662  1.00  0.00     0.028 H 
ATOM   2609  N   ASP A 480      21.700  14.812  27.789  1.00 41.77    -0.346 N 
ATOM   2610  HN  ASP A 480      21.696  14.487  28.756  1.00  0.00     0.163 HD
ATOM   2611  CA  ASP A 480      20.676  15.767  27.334  1.00 41.98     0.098 C 
ATOM   2612  HA  ASP A 480      20.124  15.293  26.489  1.00  0.00     0.088 H 
ATOM   2613  C   ASP A 480      21.314  17.070  26.804  1.00 42.15     0.241 C 
ATOM   2614  O   ASP A 480      20.839  17.622  25.815  1.00 42.06    -0.271 OA
ATOM   2615  CB  ASP A 480      19.655  16.077  28.442  1.00 41.88     0.043 C 
ATOM   2616  HB1 ASP A 480      19.106  17.022  28.223  1.00  0.00     0.052 H 
ATOM   2617  HB2 ASP A 480      20.170  16.378  29.384  1.00  0.00     0.052 H 
ATOM   2618  CG  ASP A 480      18.673  14.921  28.701  1.00 42.07     0.175 C 
ATOM   2619  OD1 ASP A 480      18.632  13.953  27.913  1.00 41.46    -0.648 OA
ATOM   2620  OD2 ASP A 480      17.933  14.981  29.711  1.00 41.74    -0.648 OA
ATOM   2621  N   LYS A 481      22.386  17.551  27.446  1.00 42.26    -0.346 N 
ATOM   2622  HN  LYS A 481      22.727  17.070  28.278  1.00  0.00     0.163 HD
ATOM   2623  CA  LYS A 481      23.083  18.762  26.974  1.00 42.33     0.089 C 
ATOM   2624  HA  LYS A 481      22.320  19.564  26.841  1.00  0.00     0.087 H 
ATOM   2625  C   LYS A 481      23.750  18.525  25.623  1.00 42.03     0.241 C 
ATOM   2626  O   LYS A 481      23.761  19.410  24.776  1.00 41.76    -0.271 OA
ATOM   2627  CB  LYS A 481      24.124  19.268  27.986  1.00 42.40    -0.038 C 
ATOM   2628  HB1 LYS A 481      24.994  19.716  27.452  1.00  0.00     0.036 H 
ATOM   2629  HB2 LYS A 481      24.625  18.407  28.486  1.00  0.00     0.036 H 
ATOM   2630  CG  LYS A 481      23.587  20.243  29.028  1.00 43.60    -0.066 C 
ATOM   2631  HG1 LYS A 481      24.063  20.070  30.021  1.00  0.00     0.032 H 
ATOM   2632  HG2 LYS A 481      22.530  20.006  29.291  1.00  0.00     0.032 H 
ATOM   2633  CD  LYS A 481      23.733  21.718  28.593  1.00 44.93    -0.076 C 
ATOM   2634  HD1 LYS A 481      23.340  22.431  29.355  1.00  0.00     0.027 H 
ATOM   2635  HD2 LYS A 481      23.257  21.891  27.600  1.00  0.00     0.027 H 
ATOM   2636  HD3 LYS A 481      24.790  21.955  28.330  1.00  0.00     0.027 H 
ATOM   2637  N   ILE A 482      24.299  17.333  25.410  1.00 42.03    -0.346 N 
ATOM   2638  HN  ILE A 482      24.266  16.619  26.138  1.00  0.00     0.163 HD
ATOM   2639  CA  ILE A 482      24.951  17.045  24.130  1.00 42.04     0.092 C 
ATOM   2640  HA  ILE A 482      25.617  17.907  23.893  1.00  0.00     0.088 H 
ATOM   2641  C   ILE A 482      23.906  16.958  23.025  1.00 41.99     0.241 C 
ATOM   2642  O   ILE A 482      24.108  17.506  21.940  1.00 42.82    -0.271 OA
ATOM   2643  CB  ILE A 482      25.824  15.784  24.164  1.00 42.17    -0.030 C 
ATOM   2644  HB  ILE A 482      25.181  14.891  24.345  1.00  0.00     0.043 H 
ATOM   2645  CG1 ILE A 482      26.874  15.889  25.273  1.00 42.35    -0.063 C 
ATOM   2646 1HG1 ILE A 482      26.484  16.485  26.131  1.00  0.00     0.033 H 
ATOM   2647 2HG1 ILE A 482      27.717  16.547  24.957  1.00  0.00     0.033 H 
ATOM   2648  CG2 ILE A 482      26.565  15.619  22.831  1.00 41.86    -0.071 C 
ATOM   2649 1HG2 ILE A 482      27.200  14.702  22.856  1.00  0.00     0.028 H 
ATOM   2650 2HG2 ILE A 482      27.155  16.528  22.566  1.00  0.00     0.028 H 
ATOM   2651 3HG2 ILE A 482      25.866  15.619  21.962  1.00  0.00     0.028 H 
ATOM   2652  CD1 ILE A 482      27.385  14.561  25.740  1.00 42.95    -0.076 C 
ATOM   2653 1HD1 ILE A 482      28.150  14.637  26.548  1.00  0.00     0.027 H 
ATOM   2654 2HD1 ILE A 482      27.775  13.965  24.882  1.00  0.00     0.027 H 
ATOM   2655 3HD1 ILE A 482      26.542  13.903  26.056  1.00  0.00     0.027 H 
ATOM   2656  N   THR A 483      22.780  16.303  23.303  1.00 41.57    -0.344 N 
ATOM   2657  HN  THR A 483      22.710  15.775  24.173  1.00  0.00     0.163 HD
ATOM   2658  CA  THR A 483      21.642  16.327  22.383  1.00 41.32     0.113 C 
ATOM   2659  HA  THR A 483      21.937  15.799  21.446  1.00  0.00     0.091 H 
ATOM   2660  C   THR A 483      21.277  17.771  22.027  1.00 41.76     0.243 C 
ATOM   2661  O   THR A 483      21.220  18.123  20.844  1.00 42.09    -0.271 OA
ATOM   2662  CB  THR A 483      20.406  15.618  22.969  1.00 41.28     0.060 C 
ATOM   2663  HB  THR A 483      20.127  16.112  23.929  1.00  0.00     0.086 H 
ATOM   2664  CG2 THR A 483      19.228  15.712  22.005  1.00 40.43    -0.050 C 
ATOM   2665 1HG2 THR A 483      18.989  16.782  21.804  1.00  0.00     0.031 H 
ATOM   2666 2HG2 THR A 483      18.340  15.146  22.372  1.00  0.00     0.031 H 
ATOM   2667 3HG2 THR A 483      19.408  15.139  21.066  1.00  0.00     0.031 H 
ATOM   2668  OG1 THR A 483      20.714  14.240  23.228  1.00 40.17    -0.393 OA
ATOM   2669  HG1 THR A 483      21.448  14.181  23.828  1.00  0.00     0.210 HD
ATOM   2670  N   ASP A 484      21.047  18.602  23.046  1.00 41.74    -0.345 N 
ATOM   2671  HN  ASP A 484      21.018  18.228  23.995  1.00  0.00     0.163 HD
ATOM   2672  CA  ASP A 484      20.835  20.040  22.838  1.00 41.98     0.098 C 
ATOM   2673  HA  ASP A 484      19.815  20.193  22.413  1.00  0.00     0.088 H 
ATOM   2674  C   ASP A 484      21.861  20.608  21.861  1.00 41.96     0.241 C 
ATOM   2675  O   ASP A 484      21.515  21.322  20.918  1.00 42.01    -0.271 OA
ATOM   2676  CB  ASP A 484      20.943  20.827  24.152  1.00 41.91     0.043 C 
ATOM   2677  HB1 ASP A 484      21.905  20.602  24.669  1.00  0.00     0.052 H 
ATOM   2678  HB2 ASP A 484      21.091  21.914  23.950  1.00  0.00     0.052 H 
ATOM   2679  CG  ASP A 484      19.774  20.610  25.081  1.00 41.91     0.175 C 
ATOM   2680  OD1 ASP A 484      18.774  19.981  24.689  1.00 42.00    -0.648 OA
ATOM   2681  OD2 ASP A 484      19.866  21.078  26.234  1.00 43.54    -0.648 OA
ATOM   2682  N   THR A 485      23.121  20.275  22.100  1.00 42.03    -0.344 N 
ATOM   2683  HN  THR A 485      23.323  19.636  22.869  1.00  0.00     0.163 HD
ATOM   2684  CA  THR A 485      24.231  20.789  21.302  1.00 42.15     0.113 C 
ATOM   2685  HA  THR A 485      24.174  21.903  21.300  1.00  0.00     0.091 H 
ATOM   2686  C   THR A 485      24.158  20.304  19.857  1.00 42.27     0.243 C 
ATOM   2687  O   THR A 485      24.334  21.096  18.927  1.00 42.20    -0.271 OA
ATOM   2688  CB  THR A 485      25.574  20.377  21.921  1.00 42.01     0.060 C 
ATOM   2689  HB  THR A 485      25.692  19.272  21.831  1.00  0.00     0.086 H 
ATOM   2690  CG2 THR A 485      26.720  21.052  21.213  1.00 42.34    -0.050 C 
ATOM   2691 1HG2 THR A 485      26.716  20.774  20.133  1.00  0.00     0.031 H 
ATOM   2692 2HG2 THR A 485      27.699  20.832  21.698  1.00  0.00     0.031 H 
ATOM   2693 3HG2 THR A 485      26.710  22.157  21.360  1.00  0.00     0.031 H 
ATOM   2694  OG1 THR A 485      25.579  20.735  23.309  1.00 41.77    -0.393 OA
ATOM   2695  HG1 THR A 485      24.856  20.309  23.755  1.00  0.00     0.210 HD
ATOM   2696  N   LEU A 486      23.895  19.007  19.676  1.00 42.39    -0.346 N 
ATOM   2697  HN  LEU A 486      23.824  18.398  20.491  1.00  0.00     0.163 HD
ATOM   2698  CA  LEU A 486      23.706  18.433  18.340  1.00 42.35     0.089 C 
ATOM   2699  HA  LEU A 486      24.661  18.530  17.773  1.00  0.00     0.087 H 
ATOM   2700  C   LEU A 486      22.617  19.176  17.587  1.00 42.01     0.241 C 
ATOM   2701  O   LEU A 486      22.816  19.594  16.454  1.00 42.29    -0.271 OA
ATOM   2702  CB  LEU A 486      23.334  16.946  18.422  1.00 42.67    -0.035 C 
ATOM   2703  HB1 LEU A 486      22.624  16.792  19.267  1.00  0.00     0.037 H 
ATOM   2704  HB2 LEU A 486      22.688  16.681  17.553  1.00  0.00     0.037 H 
ATOM   2705  CG  LEU A 486      24.470  15.934  18.530  1.00 42.96    -0.059 C 
ATOM   2706  HG  LEU A 486      25.123  16.226  19.385  1.00  0.00     0.038 H 
ATOM   2707  CD1 LEU A 486      23.895  14.543  18.812  1.00 43.31    -0.073 C 
ATOM   2708 1HD1 LEU A 486      24.725  13.803  18.891  1.00  0.00     0.028 H 
ATOM   2709 2HD1 LEU A 486      23.134  14.241  18.055  1.00  0.00     0.028 H 
ATOM   2710 3HD1 LEU A 486      23.238  14.535  19.713  1.00  0.00     0.028 H 
ATOM   2711  CD2 LEU A 486      25.314  15.938  17.252  1.00 43.33    -0.073 C 
ATOM   2712 1HD2 LEU A 486      26.144  15.198  17.331  1.00  0.00     0.028 H 
ATOM   2713 2HD2 LEU A 486      25.690  16.959  17.006  1.00  0.00     0.028 H 
ATOM   2714 3HD2 LEU A 486      24.691  15.767  16.343  1.00  0.00     0.028 H 
ATOM   2715  N   ILE A 487      21.468  19.347  18.229  1.00 41.76    -0.346 N 
ATOM   2716  HN  ILE A 487      21.361  18.960  19.167  1.00  0.00     0.163 HD
ATOM   2717  CA  ILE A 487      20.350  20.077  17.627  1.00 41.57     0.092 C 
ATOM   2718  HA  ILE A 487      20.071  19.556  16.682  1.00  0.00     0.088 H 
ATOM   2719  C   ILE A 487      20.728  21.516  17.276  1.00 41.43     0.241 C 
ATOM   2720  O   ILE A 487      20.399  22.006  16.198  1.00 41.56    -0.271 OA
ATOM   2721  CB  ILE A 487      19.111  20.069  18.559  1.00 41.51    -0.030 C 
ATOM   2722  HB  ILE A 487      19.445  20.346  19.586  1.00  0.00     0.043 H 
ATOM   2723  CG1 ILE A 487      18.508  18.657  18.615  1.00 41.32    -0.063 C 
ATOM   2724 1HG1 ILE A 487      19.263  17.930  18.996  1.00  0.00     0.033 H 
ATOM   2725 2HG1 ILE A 487      17.750  18.594  19.430  1.00  0.00     0.033 H 
ATOM   2726  CG2 ILE A 487      18.069  21.094  18.101  1.00 40.77    -0.071 C 
ATOM   2727 1HG2 ILE A 487      18.507  22.119  18.060  1.00  0.00     0.028 H 
ATOM   2728 2HG2 ILE A 487      17.154  21.063  18.738  1.00  0.00     0.028 H 
ATOM   2729 3HG2 ILE A 487      17.608  20.805  17.128  1.00  0.00     0.028 H 
ATOM   2730  CD1 ILE A 487      17.914  18.160  17.305  1.00 40.42    -0.076 C 
ATOM   2731 1HD1 ILE A 487      17.476  17.135  17.346  1.00  0.00     0.027 H 
ATOM   2732 2HD1 ILE A 487      18.672  18.223  16.490  1.00  0.00     0.027 H 
ATOM   2733 3HD1 ILE A 487      17.159  18.887  16.924  1.00  0.00     0.027 H 
ATOM   2734  N   HIS A 488      21.427  22.180  18.188  1.00 41.21    -0.346 N 
ATOM   2735  HN  HIS A 488      21.660  21.718  19.067  1.00  0.00     0.163 HD
ATOM   2736  CA  HIS A 488      21.870  23.549  17.968  1.00 41.04     0.094 C 
ATOM   2737  HA  HIS A 488      20.971  24.184  17.792  1.00  0.00     0.088 H 
ATOM   2738  C   HIS A 488      22.778  23.650  16.739  1.00 40.83     0.241 C 
ATOM   2739  O   HIS A 488      22.666  24.592  15.957  1.00 40.65    -0.271 OA
ATOM   2740  CB  HIS A 488      22.593  24.073  19.209  1.00 41.06     0.002 C 
ATOM   2741  HB1 HIS A 488      23.390  23.362  19.529  1.00  0.00     0.046 H 
ATOM   2742  HB2 HIS A 488      21.928  24.022  20.102  1.00  0.00     0.046 H 
ATOM   2743  CG  HIS A 488      23.150  25.451  19.044  1.00 41.53     0.028 A 
ATOM   2744  CD2 HIS A 488      22.582  26.669  19.207  1.00 42.00    -0.000 A 
ATOM   2745  HD2 HIS A 488      21.541  26.871  19.511  1.00  0.00     0.114 H 
ATOM   2746  ND1 HIS A 488      24.453  25.683  18.664  1.00 42.00    -0.354 N 
ATOM   2747  HD1 HIS A 488      25.146  24.962  18.463  1.00  0.00     0.166 HD
ATOM   2748  CE1 HIS A 488      24.666  26.984  18.600  1.00 42.06     0.040 A 
ATOM   2749  HE1 HIS A 488      25.617  27.470  18.324  1.00  0.00     0.140 H 
ATOM   2750  NE2 HIS A 488      23.546  27.605  18.923  1.00 42.52    -0.360 N 
ATOM   2751  HE2 HIS A 488      23.418  28.616  18.956  1.00  0.00     0.166 HD
ATOM   2752  N   LEU A 489      23.671  22.677  16.574  1.00 40.61    -0.346 N 
ATOM   2753  HN  LEU A 489      23.728  21.929  17.265  1.00  0.00     0.163 HD
ATOM   2754  CA  LEU A 489      24.571  22.659  15.423  1.00 40.47     0.089 C 
ATOM   2755  HA  LEU A 489      25.181  23.592  15.433  1.00  0.00     0.087 H 
ATOM   2756  C   LEU A 489      23.778  22.611  14.129  1.00 40.62     0.241 C 
ATOM   2757  O   LEU A 489      23.979  23.435  13.243  1.00 40.87    -0.271 OA
ATOM   2758  CB  LEU A 489      25.513  21.459  15.483  1.00 40.18    -0.035 C 
ATOM   2759  HB1 LEU A 489      25.899  21.243  14.459  1.00  0.00     0.037 H 
ATOM   2760  HB2 LEU A 489      24.920  20.536  15.683  1.00  0.00     0.037 H 
ATOM   2761  CG  LEU A 489      26.681  21.526  16.456  1.00 39.81    -0.059 C 
ATOM   2762  HG  LEU A 489      26.285  21.809  17.459  1.00  0.00     0.038 H 
ATOM   2763  CD1 LEU A 489      27.345  20.158  16.571  1.00 37.63    -0.073 C 
ATOM   2764 1HD1 LEU A 489      28.201  20.207  17.284  1.00  0.00     0.028 H 
ATOM   2765 2HD1 LEU A 489      27.652  19.758  15.577  1.00  0.00     0.028 H 
ATOM   2766 3HD1 LEU A 489      26.615  19.362  16.849  1.00  0.00     0.028 H 
ATOM   2767  CD2 LEU A 489      27.678  22.607  16.007  1.00 38.27    -0.073 C 
ATOM   2768 1HD2 LEU A 489      28.534  22.656  16.720  1.00  0.00     0.028 H 
ATOM   2769 2HD2 LEU A 489      27.187  23.599  15.874  1.00  0.00     0.028 H 
ATOM   2770 3HD2 LEU A 489      28.018  22.452  14.956  1.00  0.00     0.028 H 
ATOM   2771  N   MET A 490      22.862  21.651  14.039  1.00 40.83    -0.346 N 
ATOM   2772  HN  MET A 490      22.735  21.017  14.828  1.00  0.00     0.163 HD
ATOM   2773  CA  MET A 490      22.033  21.473  12.852  1.00 41.17     0.090 C 
ATOM   2774  HA  MET A 490      22.715  21.303  11.986  1.00  0.00     0.087 H 
ATOM   2775  C   MET A 490      21.183  22.714  12.539  1.00 41.15     0.241 C 
ATOM   2776  O   MET A 490      21.071  23.112  11.377  1.00 41.03    -0.271 OA
ATOM   2777  CB  MET A 490      21.158  20.226  13.006  1.00 41.47    -0.030 C 
ATOM   2778  HB1 MET A 490      20.505  20.305  13.906  1.00  0.00     0.037 H 
ATOM   2779  HB2 MET A 490      20.373  20.189  12.215  1.00  0.00     0.037 H 
ATOM   2780  CG  MET A 490      21.970  18.931  13.031  1.00 42.35    -0.021 C 
ATOM   2781  HG1 MET A 490      22.351  18.686  12.012  1.00  0.00     0.049 H 
ATOM   2782  HG2 MET A 490      22.939  19.084  13.561  1.00  0.00     0.049 H 
ATOM   2783  SD  MET A 490      21.079  17.536  13.728  1.00 44.85    -0.173 SA
ATOM   2784  CE  MET A 490      22.469  16.556  14.305  1.00 43.83    -0.035 C 
ATOM   2785  HE1 MET A 490      21.916  15.690  14.738  1.00  0.00     0.041 H 
ATOM   2786  HE2 MET A 490      23.182  17.073  14.989  1.00  0.00     0.041 H 
ATOM   2787  HE3 MET A 490      23.245  16.310  13.543  1.00  0.00     0.041 H 
ATOM   2788  N   ALA A 491      20.611  23.330  13.573  1.00 41.23    -0.346 N 
ATOM   2789  HN  ALA A 491      20.674  22.904  14.498  1.00  0.00     0.163 HD
ATOM   2790  CA  ALA A 491      19.891  24.607  13.423  1.00 41.22     0.086 C 
ATOM   2791  HA  ALA A 491      19.077  24.471  12.673  1.00  0.00     0.086 H 
ATOM   2792  C   ALA A 491      20.843  25.684  12.919  1.00 41.48     0.240 C 
ATOM   2793  O   ALA A 491      20.540  26.417  11.975  1.00 41.65    -0.271 OA
ATOM   2794  CB  ALA A 491      19.269  25.037  14.746  1.00 40.81    -0.049 C 
ATOM   2795  HB1 ALA A 491      18.724  26.003  14.633  1.00  0.00     0.030 H 
ATOM   2796  HB2 ALA A 491      20.027  25.085  15.562  1.00  0.00     0.030 H 
ATOM   2797  HB3 ALA A 491      18.614  24.242  15.171  1.00  0.00     0.030 H 
ATOM   2798  N   LYS A 492      22.011  25.764  13.541  1.00 41.79    -0.346 N 
ATOM   2799  HN  LYS A 492      22.195  25.153  14.337  1.00  0.00     0.163 HD
ATOM   2800  CA  LYS A 492      23.040  26.706  13.114  1.00 41.99     0.089 C 
ATOM   2801  HA  LYS A 492      22.602  27.731  13.149  1.00  0.00     0.087 H 
ATOM   2802  C   LYS A 492      23.490  26.433  11.663  1.00 41.86     0.241 C 
ATOM   2803  O   LYS A 492      23.927  27.349  10.970  1.00 42.20    -0.271 OA
ATOM   2804  CB  LYS A 492      24.212  26.662  14.101  1.00 42.04    -0.038 C 
ATOM   2805  HB1 LYS A 492      24.679  25.649  14.090  1.00  0.00     0.036 H 
ATOM   2806  HB2 LYS A 492      23.828  26.694  15.147  1.00  0.00     0.036 H 
ATOM   2807  CG  LYS A 492      25.276  27.721  13.911  1.00 42.73    -0.061 C 
ATOM   2808  HG1 LYS A 492      24.832  28.727  13.727  1.00  0.00     0.033 H 
ATOM   2809  HG2 LYS A 492      25.816  27.598  12.943  1.00  0.00     0.033 H 
ATOM   2810  CD  LYS A 492      26.243  27.733  15.108  1.00 43.28    -0.043 C 
ATOM   2811  HD1 LYS A 492      26.062  28.618  15.762  1.00  0.00     0.035 H 
ATOM   2812  HD2 LYS A 492      25.996  26.922  15.832  1.00  0.00     0.035 H 
ATOM   2813  CE  LYS A 492      27.702  27.658  14.678  1.00 43.35     0.080 C 
ATOM   2814  HE1 LYS A 492      28.375  28.137  15.426  1.00  0.00     0.075 H 
ATOM   2815  HE2 LYS A 492      27.909  28.327  13.810  1.00  0.00     0.075 H 
ATOM   2816  NZ  LYS A 492      28.110  26.247  14.395  1.00 43.66    -0.079 N 
ATOM   2817  HZ1 LYS A 492      29.087  26.197  14.107  1.00  0.00     0.274 HD
ATOM   2818  HZ2 LYS A 492      27.494  25.809  13.710  1.00  0.00     0.274 HD
ATOM   2819  HZ3 LYS A 492      27.921  25.635  15.189  1.00  0.00     0.274 HD
ATOM   2820  N   ALA A 493      23.352  25.189  11.201  1.00 41.68    -0.346 N 
ATOM   2821  HN  ALA A 493      23.029  24.461  11.838  1.00  0.00     0.163 HD
ATOM   2822  CA  ALA A 493      23.650  24.829   9.803  1.00 41.45     0.086 C 
ATOM   2823  HA  ALA A 493      24.486  25.483   9.461  1.00  0.00     0.086 H 
ATOM   2824  C   ALA A 493      22.482  25.024   8.822  1.00 41.09     0.240 C 
ATOM   2825  O   ALA A 493      22.621  24.725   7.638  1.00 41.34    -0.271 OA
ATOM   2826  CB  ALA A 493      24.137  23.391   9.730  1.00 41.46    -0.049 C 
ATOM   2827  HB1 ALA A 493      24.984  23.250  10.441  1.00  0.00     0.030 H 
ATOM   2828  HB2 ALA A 493      24.404  23.089   8.691  1.00  0.00     0.030 H 
ATOM   2829  HB3 ALA A 493      23.315  22.658   9.902  1.00  0.00     0.030 H 
ATOM   2830  N   GLY A 494      21.335  25.491   9.304  1.00 40.53    -0.351 N 
ATOM   2831  HN  GLY A 494      21.235  25.623  10.310  1.00  0.00     0.163 HD
ATOM   2832  CA  GLY A 494      20.212  25.820   8.426  1.00 40.32     0.069 C 
ATOM   2833  HA1 GLY A 494      19.630  26.660   8.873  1.00  0.00     0.078 H 
ATOM   2834  HA2 GLY A 494      20.600  26.303   7.499  1.00  0.00     0.078 H 
ATOM   2835  C   GLY A 494      19.258  24.694   8.045  1.00 40.08     0.236 C 
ATOM   2836  O   GLY A 494      18.497  24.832   7.084  1.00 39.77    -0.272 OA
ATOM   2837  N   LEU A 495      19.282  23.583   8.781  1.00 39.80    -0.346 N 
ATOM   2838  HN  LEU A 495      20.004  23.467   9.493  1.00  0.00     0.163 HD
ATOM   2839  CA  LEU A 495      18.287  22.525   8.583  1.00 39.58     0.089 C 
ATOM   2840  HA  LEU A 495      18.145  22.361   7.489  1.00  0.00     0.087 H 
ATOM   2841  C   LEU A 495      16.950  22.937   9.203  1.00 39.50     0.241 C 
ATOM   2842  O   LEU A 495      16.920  23.711  10.158  1.00 39.57    -0.271 OA
ATOM   2843  CB  LEU A 495      18.745  21.216   9.227  1.00 39.63    -0.035 C 
ATOM   2844  HB1 LEU A 495      17.851  20.583   9.434  1.00  0.00     0.037 H 
ATOM   2845  HB2 LEU A 495      19.103  21.428  10.261  1.00  0.00     0.037 H 
ATOM   2846  CG  LEU A 495      19.794  20.372   8.501  1.00 39.59    -0.059 C 
ATOM   2847  HG  LEU A 495      19.333  19.965   7.571  1.00  0.00     0.038 H 
ATOM   2848  CD1 LEU A 495      21.017  21.195   8.109  1.00 39.13    -0.073 C 
ATOM   2849 1HD1 LEU A 495      20.728  22.052   7.457  1.00  0.00     0.028 H 
ATOM   2850 2HD1 LEU A 495      21.803  20.563   7.634  1.00  0.00     0.028 H 
ATOM   2851 3HD1 LEU A 495      21.590  21.533   9.004  1.00  0.00     0.028 H 
ATOM   2852  CD2 LEU A 495      20.188  19.204   9.389  1.00 37.65    -0.073 C 
ATOM   2853 1HD2 LEU A 495      19.294  18.602   9.676  1.00  0.00     0.028 H 
ATOM   2854 2HD2 LEU A 495      20.761  19.542  10.284  1.00  0.00     0.028 H 
ATOM   2855 3HD2 LEU A 495      20.974  18.572   8.914  1.00  0.00     0.028 H 
ATOM   2856  N   THR A 496      15.848  22.411   8.676  1.00 39.26    -0.344 N 
ATOM   2857  HN  THR A 496      15.914  21.868   7.815  1.00  0.00     0.163 HD
ATOM   2858  CA  THR A 496      14.539  22.599   9.313  1.00 39.12     0.113 C 
ATOM   2859  HA  THR A 496      14.404  23.679   9.555  1.00  0.00     0.091 H 
ATOM   2860  C   THR A 496      14.478  21.789  10.604  1.00 39.18     0.243 C 
ATOM   2861  O   THR A 496      15.343  20.967  10.859  1.00 39.22    -0.271 OA
ATOM   2862  CB  THR A 496      13.392  22.143   8.409  1.00 39.12     0.060 C 
ATOM   2863  HB  THR A 496      12.425  22.342   8.927  1.00  0.00     0.086 H 
ATOM   2864  CG2 THR A 496      13.407  22.910   7.075  1.00 38.59    -0.050 C 
ATOM   2865 1HG2 THR A 496      13.318  24.006   7.263  1.00  0.00     0.031 H 
ATOM   2866 2HG2 THR A 496      12.623  22.542   6.373  1.00  0.00     0.031 H 
ATOM   2867 3HG2 THR A 496      14.305  22.663   6.461  1.00  0.00     0.031 H 
ATOM   2868  OG1 THR A 496      13.506  20.736   8.168  1.00 38.65    -0.393 OA
ATOM   2869  HG1 THR A 496      13.497  20.262   8.992  1.00  0.00     0.210 HD
ATOM   2870  N   LEU A 497      13.457  22.023  11.418  1.00 39.33    -0.346 N 
ATOM   2871  HN  LEU A 497      12.787  22.756  11.183  1.00  0.00     0.163 HD
ATOM   2872  CA  LEU A 497      13.275  21.251  12.643  1.00 39.43     0.089 C 
ATOM   2873  HA  LEU A 497      14.194  21.365  13.264  1.00  0.00     0.087 H 
ATOM   2874  C   LEU A 497      13.096  19.767  12.329  1.00 39.43     0.241 C 
ATOM   2875  O   LEU A 497      13.675  18.909  13.003  1.00 39.58    -0.271 OA
ATOM   2876  CB  LEU A 497      12.078  21.765  13.462  1.00 39.44    -0.035 C 
ATOM   2877  HB1 LEU A 497      11.499  20.901  13.864  1.00  0.00     0.037 H 
ATOM   2878  HB2 LEU A 497      11.321  22.216  12.779  1.00  0.00     0.037 H 
ATOM   2879  CG  LEU A 497      12.399  22.744  14.595  1.00 39.98    -0.059 C 
ATOM   2880  HG  LEU A 497      12.950  23.610  14.158  1.00  0.00     0.038 H 
ATOM   2881  CD1 LEU A 497      11.112  23.271  15.226  1.00 40.42    -0.073 C 
ATOM   2882 1HD1 LEU A 497      11.346  23.984  16.051  1.00  0.00     0.028 H 
ATOM   2883 2HD1 LEU A 497      10.449  22.443  15.569  1.00  0.00     0.028 H 
ATOM   2884 3HD1 LEU A 497      10.433  23.724  14.466  1.00  0.00     0.028 H 
ATOM   2885  CD2 LEU A 497      13.292  22.099  15.652  1.00 39.29    -0.073 C 
ATOM   2886 1HD2 LEU A 497      13.526  22.812  16.477  1.00  0.00     0.028 H 
ATOM   2887 2HD2 LEU A 497      14.220  21.678  15.201  1.00  0.00     0.028 H 
ATOM   2888 3HD2 LEU A 497      12.846  21.154  16.042  1.00  0.00     0.028 H 
ATOM   2889  N   GLN A 498      12.282  19.471  11.319  1.00 39.25    -0.346 N 
ATOM   2890  HN  GLN A 498      11.782  20.223  10.844  1.00  0.00     0.163 HD
ATOM   2891  CA  GLN A 498      12.089  18.097  10.876  1.00 39.31     0.090 C 
ATOM   2892  HA  GLN A 498      11.654  17.511  11.719  1.00  0.00     0.087 H 
ATOM   2893  C   GLN A 498      13.420  17.462  10.480  1.00 39.48     0.241 C 
ATOM   2894  O   GLN A 498      13.723  16.349  10.897  1.00 39.50    -0.271 OA
ATOM   2895  CB  GLN A 498      11.126  18.031   9.693  1.00 39.22    -0.030 C 
ATOM   2896  HB1 GLN A 498      10.132  18.457   9.965  1.00  0.00     0.037 H 
ATOM   2897  HB2 GLN A 498      11.423  18.754   8.898  1.00  0.00     0.037 H 
ATOM   2898  CG  GLN A 498      10.977  16.627   9.122  1.00 39.06     0.011 C 
ATOM   2899  HG1 GLN A 498      10.919  15.869   9.938  1.00  0.00     0.047 H 
ATOM   2900  HG2 GLN A 498      11.921  16.295   8.631  1.00  0.00     0.047 H 
ATOM   2901  CD  GLN A 498       9.807  16.495   8.182  1.00 38.32     0.215 C 
ATOM   2902  NE2 GLN A 498       8.815  15.709   8.576  1.00 37.53    -0.370 N 
ATOM   2903 1HE2 GLN A 498       8.821  15.222   9.472  1.00  0.00     0.159 HD
ATOM   2904 2HE2 GLN A 498       8.023  15.620   7.940  1.00  0.00     0.159 HD
ATOM   2905  OE1 GLN A 498       9.800  17.080   7.105  1.00 38.84    -0.274 OA
ATOM   2906  N   GLN A 499      14.186  18.174   9.654  1.00 39.55    -0.346 N 
ATOM   2907  HN  GLN A 499      13.832  19.065   9.305  1.00  0.00     0.163 HD
ATOM   2908  CA  GLN A 499      15.507  17.734   9.229  1.00 39.73     0.090 C 
ATOM   2909  HA  GLN A 499      15.401  16.773   8.674  1.00  0.00     0.087 H 
ATOM   2910  C   GLN A 499      16.435  17.510  10.417  1.00 39.89     0.241 C 
ATOM   2911  O   GLN A 499      17.221  16.566  10.426  1.00 39.98    -0.271 OA
ATOM   2912  CB  GLN A 499      16.142  18.766   8.301  1.00 39.58    -0.030 C 
ATOM   2913  HB1 GLN A 499      17.249  18.778   8.432  1.00  0.00     0.037 H 
ATOM   2914  HB2 GLN A 499      15.898  19.799   8.643  1.00  0.00     0.037 H 
ATOM   2915  CG  GLN A 499      15.786  18.597   6.843  1.00 40.12     0.011 C 
ATOM   2916  HG1 GLN A 499      16.229  17.661   6.428  1.00  0.00     0.047 H 
ATOM   2917  HG2 GLN A 499      14.705  18.354   6.720  1.00  0.00     0.047 H 
ATOM   2918  CD  GLN A 499      16.173  19.802   6.004  1.00 40.32     0.215 C 
ATOM   2919  NE2 GLN A 499      16.165  19.635   4.690  1.00 40.84    -0.370 N 
ATOM   2920 1HE2 GLN A 499      16.425  20.444   4.126  1.00  0.00     0.159 HD
ATOM   2921 2HE2 GLN A 499      15.925  18.746   4.251  1.00  0.00     0.159 HD
ATOM   2922  OE1 GLN A 499      16.462  20.872   6.532  1.00 40.03    -0.274 OA
ATOM   2923  N   GLN A 500      16.360  18.407  11.395  1.00 40.00    -0.346 N 
ATOM   2924  HN  GLN A 500      15.708  19.186  11.304  1.00  0.00     0.163 HD
ATOM   2925  CA  GLN A 500      17.178  18.309  12.588  1.00 40.12     0.090 C 
ATOM   2926  HA  GLN A 500      18.253  18.305  12.291  1.00  0.00     0.087 H 
ATOM   2927  C   GLN A 500      16.859  17.000  13.313  1.00 40.40     0.241 C 
ATOM   2928  O   GLN A 500      17.752  16.184  13.566  1.00 40.69    -0.271 OA
ATOM   2929  CB  GLN A 500      16.921  19.507  13.508  1.00 40.01    -0.030 C 
ATOM   2930  HB1 GLN A 500      17.275  19.285  14.542  1.00  0.00     0.037 H 
ATOM   2931  HB2 GLN A 500      15.829  19.621  13.700  1.00  0.00     0.037 H 
ATOM   2932  CG  GLN A 500      17.512  20.819  13.016  1.00 39.78     0.011 C 
ATOM   2933  HG1 GLN A 500      18.620  20.831  13.138  1.00  0.00     0.047 H 
ATOM   2934  HG2 GLN A 500      17.453  20.894  11.905  1.00  0.00     0.047 H 
ATOM   2935  CD  GLN A 500      16.875  22.030  13.681  1.00 39.57     0.215 C 
ATOM   2936  NE2 GLN A 500      16.507  23.023  12.881  1.00 39.48    -0.370 N 
ATOM   2937 1HE2 GLN A 500      16.080  23.835  13.327  1.00  0.00     0.159 HD
ATOM   2938 2HE2 GLN A 500      16.649  22.996  11.871  1.00  0.00     0.159 HD
ATOM   2939  OE1 GLN A 500      16.704  22.062  14.896  1.00 39.21    -0.274 OA
ATOM   2940  N   HIS A 501      15.577  16.799  13.621  1.00 40.32    -0.346 N 
ATOM   2941  HN  HIS A 501      14.893  17.520  13.391  1.00  0.00     0.163 HD
ATOM   2942  CA  HIS A 501      15.124  15.575  14.279  1.00 40.31     0.094 C 
ATOM   2943  HA  HIS A 501      15.631  15.510  15.270  1.00  0.00     0.088 H 
ATOM   2944  C   HIS A 501      15.496  14.323  13.476  1.00 40.00     0.241 C 
ATOM   2945  O   HIS A 501      15.908  13.305  14.051  1.00 40.15    -0.271 OA
ATOM   2946  CB  HIS A 501      13.607  15.611  14.526  1.00 40.44     0.002 C 
ATOM   2947  HB1 HIS A 501      13.053  15.653  13.559  1.00  0.00     0.046 H 
ATOM   2948  HB2 HIS A 501      13.248  14.626  14.905  1.00  0.00     0.046 H 
ATOM   2949  CG  HIS A 501      13.168  16.718  15.434  1.00 41.03     0.028 A 
ATOM   2950  CD2 HIS A 501      13.733  17.232  16.553  1.00 41.64    -0.000 A 
ATOM   2951  HD2 HIS A 501      14.670  16.895  17.028  1.00  0.00     0.114 H 
ATOM   2952  ND1 HIS A 501      12.028  17.461  15.204  1.00 41.78    -0.354 N 
ATOM   2953  HD1 HIS A 501      11.385  17.328  14.424  1.00  0.00     0.166 HD
ATOM   2954  CE1 HIS A 501      11.901  18.372  16.154  1.00 41.59     0.040 A 
ATOM   2955  HE1 HIS A 501      11.083  19.107  16.238  1.00  0.00     0.140 H 
ATOM   2956  NE2 HIS A 501      12.921  18.252  16.986  1.00 42.00    -0.360 N 
ATOM   2957  HE2 HIS A 501      13.080  18.824  17.815  1.00  0.00     0.166 HD
ATOM   2958  N   GLN A 502      15.360  14.397  12.158  1.00 39.45    -0.346 N 
ATOM   2959  HN  GLN A 502      14.996  15.252  11.737  1.00  0.00     0.163 HD
ATOM   2960  CA  GLN A 502      15.724  13.272  11.301  1.00 39.36     0.090 C 
ATOM   2961  HA  GLN A 502      15.191  12.368  11.678  1.00  0.00     0.087 H 
ATOM   2962  C   GLN A 502      17.224  12.983  11.339  1.00 39.52     0.241 C 
ATOM   2963  O   GLN A 502      17.637  11.820  11.447  1.00 39.43    -0.271 OA
ATOM   2964  CB  GLN A 502      15.275  13.516   9.862  1.00 39.10    -0.030 C 
ATOM   2965  HB1 GLN A 502      15.584  14.530   9.515  1.00  0.00     0.037 H 
ATOM   2966  HB2 GLN A 502      15.864  12.892   9.150  1.00  0.00     0.037 H 
ATOM   2967  CG  GLN A 502      13.791  13.307   9.662  1.00 38.49     0.011 C 
ATOM   2968  HG1 GLN A 502      13.503  12.254   9.888  1.00  0.00     0.047 H 
ATOM   2969  HG2 GLN A 502      13.204  13.830  10.453  1.00  0.00     0.047 H 
ATOM   2970  CD  GLN A 502      13.321  13.712   8.284  1.00 37.63     0.215 C 
ATOM   2971  NE2 GLN A 502      12.016  13.641   8.064  1.00 35.11    -0.370 N 
ATOM   2972 1HE2 GLN A 502      11.352  13.335   8.775  1.00  0.00     0.159 HD
ATOM   2973 2HE2 GLN A 502      11.699  13.914   7.134  1.00  0.00     0.159 HD
ATOM   2974  OE1 GLN A 502      14.123  14.082   7.425  1.00 37.50    -0.274 OA
ATOM   2975  N   ARG A 503      18.034  14.037  11.251  1.00 39.41    -0.346 N 
ATOM   2976  HN  ARG A 503      17.635  14.973  11.180  1.00  0.00     0.163 HD
ATOM   2977  CA  ARG A 503      19.482  13.873  11.254  1.00 39.45     0.089 C 
ATOM   2978  HA  ARG A 503      19.747  13.110  10.486  1.00  0.00     0.087 H 
ATOM   2979  C   ARG A 503      19.967  13.373  12.607  1.00 39.21     0.241 C 
ATOM   2980  O   ARG A 503      20.831  12.495  12.674  1.00 38.95    -0.271 OA
ATOM   2981  CB  ARG A 503      20.188  15.178  10.892  1.00 39.60    -0.036 C 
ATOM   2982  HB1 ARG A 503      19.698  15.666  10.017  1.00  0.00     0.036 H 
ATOM   2983  HB2 ARG A 503      20.001  15.959  11.665  1.00  0.00     0.036 H 
ATOM   2984  CG  ARG A 503      21.682  15.001  10.649  1.00 39.83    -0.048 C 
ATOM   2985  HG1 ARG A 503      22.207  14.630  11.560  1.00  0.00     0.035 H 
ATOM   2986  HG2 ARG A 503      21.890  14.140   9.972  1.00  0.00     0.035 H 
ATOM   2987  CD  ARG A 503      22.297  16.278  10.132  1.00 40.73     0.009 C 
ATOM   2988  HD1 ARG A 503      21.803  16.612   9.190  1.00  0.00     0.064 H 
ATOM   2989  HD2 ARG A 503      22.038  17.145  10.784  1.00  0.00     0.064 H 
ATOM   2990  NE  ARG A 503      23.742  16.159   9.959  1.00 41.48    -0.227 N 
ATOM   2991  HE  ARG A 503      24.338  16.475  10.725  1.00  0.00     0.177 HD
ATOM   2992  CZ  ARG A 503      24.339  15.668   8.874  1.00 41.68     0.665 C 
ATOM   2993  NH1 ARG A 503      23.622  15.208   7.855  1.00 41.02    -0.235 N 
ATOM   2994 1HH1 ARG A 503      24.079  14.832   7.024  1.00  0.00     0.174 HD
ATOM   2995 2HH1 ARG A 503      22.603  15.247   7.892  1.00  0.00     0.174 HD
ATOM   2996  NH2 ARG A 503      25.669  15.617   8.826  1.00 40.76    -0.235 N 
ATOM   2997 1HH2 ARG A 503      26.126  15.241   7.995  1.00  0.00     0.174 HD
ATOM   2998 2HH2 ARG A 503      26.220  15.970   9.609  1.00  0.00     0.174 HD
ATOM   2999  N   LEU A 504      19.407  13.933  13.680  1.00 39.05    -0.346 N 
ATOM   3000  HN  LEU A 504      18.735  14.690  13.555  1.00  0.00     0.163 HD
ATOM   3001  CA  LEU A 504      19.735  13.485  15.030  1.00 38.87     0.089 C 
ATOM   3002  HA  LEU A 504      20.816  13.686  15.216  1.00  0.00     0.087 H 
ATOM   3003  C   LEU A 504      19.499  11.977  15.131  1.00 38.98     0.241 C 
ATOM   3004  O   LEU A 504      20.375  11.233  15.580  1.00 38.94    -0.271 OA
ATOM   3005  CB  LEU A 504      18.911  14.245  16.081  1.00 38.73    -0.035 C 
ATOM   3006  HB1 LEU A 504      17.832  14.195  15.806  1.00  0.00     0.037 H 
ATOM   3007  HB2 LEU A 504      19.105  15.338  15.978  1.00  0.00     0.037 H 
ATOM   3008  CG  LEU A 504      19.077  13.838  17.560  1.00 38.20    -0.059 C 
ATOM   3009  HG  LEU A 504      18.889  12.742  17.635  1.00  0.00     0.038 H 
ATOM   3010  CD1 LEU A 504      20.505  14.103  18.046  1.00 36.53    -0.073 C 
ATOM   3011 1HD1 LEU A 504      20.625  13.809  19.115  1.00  0.00     0.028 H 
ATOM   3012 2HD1 LEU A 504      20.808  15.162  17.875  1.00  0.00     0.028 H 
ATOM   3013 3HD1 LEU A 504      21.260  13.604  17.395  1.00  0.00     0.028 H 
ATOM   3014  CD2 LEU A 504      18.059  14.550  18.452  1.00 35.86    -0.073 C 
ATOM   3015 1HD2 LEU A 504      18.179  14.256  19.521  1.00  0.00     0.028 H 
ATOM   3016 2HD2 LEU A 504      17.016  14.382  18.096  1.00  0.00     0.028 H 
ATOM   3017 3HD2 LEU A 504      18.108  15.657  18.325  1.00  0.00     0.028 H 
ATOM   3018  N   ALA A 505      18.324  11.532  14.686  1.00 39.29    -0.346 N 
ATOM   3019  HN  ALA A 505      17.644  12.202  14.327  1.00  0.00     0.163 HD
ATOM   3020  CA  ALA A 505      17.982  10.106  14.698  1.00 39.23     0.086 C 
ATOM   3021  HA  ALA A 505      18.044   9.748  15.752  1.00  0.00     0.086 H 
ATOM   3022  C   ALA A 505      18.965   9.288  13.866  1.00 39.60     0.240 C 
ATOM   3023  O   ALA A 505      19.445   8.244  14.317  1.00 39.46    -0.271 OA
ATOM   3024  CB  ALA A 505      16.565   9.883  14.214  1.00 38.76    -0.049 C 
ATOM   3025  HB1 ALA A 505      16.305   8.799  14.223  1.00  0.00     0.030 H 
ATOM   3026  HB2 ALA A 505      16.397  10.337  13.210  1.00  0.00     0.030 H 
ATOM   3027  HB3 ALA A 505      15.831  10.487  14.798  1.00  0.00     0.030 H 
ATOM   3028  N   GLN A 506      19.260   9.763  12.655  1.00 40.17    -0.346 N 
ATOM   3029  HN  GLN A 506      18.850  10.647  12.354  1.00  0.00     0.163 HD
ATOM   3030  CA  GLN A 506      20.156   9.048  11.750  1.00 40.36     0.090 C 
ATOM   3031  HA  GLN A 506      19.701   8.055  11.527  1.00  0.00     0.087 H 
ATOM   3032  C   GLN A 506      21.508   8.812  12.399  1.00 40.64     0.241 C 
ATOM   3033  O   GLN A 506      22.028   7.705  12.331  1.00 40.88    -0.271 OA
ATOM   3034  CB  GLN A 506      20.335   9.796  10.428  1.00 40.45    -0.030 C 
ATOM   3035  HB1 GLN A 506      20.587  10.865  10.621  1.00  0.00     0.037 H 
ATOM   3036  HB2 GLN A 506      21.271   9.465   9.921  1.00  0.00     0.037 H 
ATOM   3037  CG  GLN A 506      19.148   9.697   9.465  1.00 40.93     0.011 C 
ATOM   3038  HG1 GLN A 506      19.146   8.717   8.933  1.00  0.00     0.047 H 
ATOM   3039  HG2 GLN A 506      18.187   9.602  10.023  1.00  0.00     0.047 H 
ATOM   3040  CD  GLN A 506      19.093  10.860   8.473  1.00 41.57     0.215 C 
ATOM   3041  NE2 GLN A 506      17.932  11.084   7.883  1.00 39.48    -0.370 N 
ATOM   3042 1HE2 GLN A 506      17.108  10.511   8.064  1.00  0.00     0.159 HD
ATOM   3043 2HE2 GLN A 506      17.895  11.860   7.221  1.00  0.00     0.159 HD
ATOM   3044  OE1 GLN A 506      20.087  11.551   8.255  1.00 44.06    -0.274 OA
ATOM   3045  N   LEU A 507      22.055   9.837  13.052  1.00 41.03    -0.346 N 
ATOM   3046  HN  LEU A 507      21.527  10.705  13.140  1.00  0.00     0.163 HD
ATOM   3047  CA  LEU A 507      23.396   9.755  13.650  1.00 41.41     0.089 C 
ATOM   3048  HA  LEU A 507      24.078   9.300  12.894  1.00  0.00     0.087 H 
ATOM   3049  C   LEU A 507      23.438   8.878  14.906  1.00 41.67     0.241 C 
ATOM   3050  O   LEU A 507      24.414   8.151  15.136  1.00 41.92    -0.271 OA
ATOM   3051  CB  LEU A 507      23.933  11.153  13.983  1.00 41.69    -0.035 C 
ATOM   3052  HB1 LEU A 507      23.226  11.660  14.680  1.00  0.00     0.037 H 
ATOM   3053  HB2 LEU A 507      24.835  11.054  14.631  1.00  0.00     0.037 H 
ATOM   3054  CG  LEU A 507      24.254  12.100  12.809  1.00 41.78    -0.059 C 
ATOM   3055  HG  LEU A 507      23.360  12.138  12.144  1.00  0.00     0.038 H 
ATOM   3056  CD1 LEU A 507      24.533  13.512  13.301  1.00 41.22    -0.073 C 
ATOM   3057 1HD1 LEU A 507      24.765  14.197  12.452  1.00  0.00     0.028 H 
ATOM   3058 2HD1 LEU A 507      25.339  13.526  14.071  1.00  0.00     0.028 H 
ATOM   3059 3HD1 LEU A 507      23.695  13.902  13.924  1.00  0.00     0.028 H 
ATOM   3060  CD2 LEU A 507      25.432  11.597  11.985  1.00 41.53    -0.073 C 
ATOM   3061 1HD2 LEU A 507      25.664  12.282  11.136  1.00  0.00     0.028 H 
ATOM   3062 2HD2 LEU A 507      25.264  10.553  11.631  1.00  0.00     0.028 H 
ATOM   3063 3HD2 LEU A 507      26.329  11.422  12.623  1.00  0.00     0.028 H 
ATOM   3064  N   LEU A 508      22.394   8.951  15.724  1.00 41.83    -0.346 N 
ATOM   3065  HN  LEU A 508      21.631   9.593  15.509  1.00  0.00     0.163 HD
ATOM   3066  CA  LEU A 508      22.323   8.125  16.928  1.00 41.97     0.089 C 
ATOM   3067  HA  LEU A 508      23.301   8.216  17.455  1.00  0.00     0.087 H 
ATOM   3068  C   LEU A 508      22.109   6.644  16.609  1.00 42.29     0.241 C 
ATOM   3069  O   LEU A 508      22.598   5.798  17.347  1.00 42.47    -0.271 OA
ATOM   3070  CB  LEU A 508      21.237   8.631  17.883  1.00 41.79    -0.035 C 
ATOM   3071  HB1 LEU A 508      20.238   8.609  17.388  1.00  0.00     0.037 H 
ATOM   3072  HB2 LEU A 508      21.058   7.894  18.700  1.00  0.00     0.037 H 
ATOM   3073  CG  LEU A 508      21.521  10.020  18.463  1.00 41.66    -0.059 C 
ATOM   3074  HG  LEU A 508      21.575  10.742  17.615  1.00  0.00     0.038 H 
ATOM   3075  CD1 LEU A 508      20.394  10.467  19.392  1.00 40.45    -0.073 C 
ATOM   3076 1HD1 LEU A 508      20.601  11.478  19.814  1.00  0.00     0.028 H 
ATOM   3077 2HD1 LEU A 508      20.202   9.718  20.195  1.00  0.00     0.028 H 
ATOM   3078 3HD1 LEU A 508      19.403  10.429  18.883  1.00  0.00     0.028 H 
ATOM   3079  CD2 LEU A 508      22.865  10.028  19.173  1.00 39.94    -0.073 C 
ATOM   3080 1HD2 LEU A 508      23.072  11.039  19.595  1.00  0.00     0.028 H 
ATOM   3081 2HD2 LEU A 508      23.689   9.678  18.509  1.00  0.00     0.028 H 
ATOM   3082 3HD2 LEU A 508      22.930   9.231  19.950  1.00  0.00     0.028 H 
ATOM   3083  N   LEU A 509      21.393   6.328  15.528  1.00 42.19    -0.346 N 
ATOM   3084  HN  LEU A 509      20.947   7.068  14.985  1.00  0.00     0.163 HD
ATOM   3085  CA  LEU A 509      21.239   4.927  15.110  1.00 42.60     0.089 C 
ATOM   3086  HA  LEU A 509      20.856   4.354  15.986  1.00  0.00     0.087 H 
ATOM   3087  C   LEU A 509      22.584   4.314  14.709  1.00 42.81     0.241 C 
ATOM   3088  O   LEU A 509      22.806   3.122  14.897  1.00 43.36    -0.271 OA
ATOM   3089  CB  LEU A 509      20.219   4.772  13.972  1.00 42.07    -0.035 C 
ATOM   3090  HB1 LEU A 509      20.359   3.793  13.457  1.00  0.00     0.037 H 
ATOM   3091  HB2 LEU A 509      20.465   5.466  13.135  1.00  0.00     0.037 H 
ATOM   3092  CG  LEU A 509      18.758   4.946  14.396  1.00 42.40    -0.059 C 
ATOM   3093  HG  LEU A 509      18.642   5.980  14.797  1.00  0.00     0.038 H 
ATOM   3094  CD1 LEU A 509      17.821   4.805  13.192  1.00 42.20    -0.073 C 
ATOM   3095 1HD1 LEU A 509      18.104   5.517  12.382  1.00  0.00     0.028 H 
ATOM   3096 2HD1 LEU A 509      16.752   4.920  13.487  1.00  0.00     0.028 H 
ATOM   3097 3HD1 LEU A 509      17.782   3.754  12.822  1.00  0.00     0.028 H 
ATOM   3098  CD2 LEU A 509      18.367   3.961  15.517  1.00 39.57    -0.073 C 
ATOM   3099 1HD2 LEU A 509      19.049   4.064  16.393  1.00  0.00     0.028 H 
ATOM   3100 2HD2 LEU A 509      18.328   2.910  15.147  1.00  0.00     0.028 H 
ATOM   3101 3HD2 LEU A 509      17.298   4.076  15.812  1.00  0.00     0.028 H 
ATOM   3102  N   ILE A 510      23.480   5.135  14.177  1.00 43.04    -0.346 N 
ATOM   3103  HN  ILE A 510      23.232   6.113  14.030  1.00  0.00     0.163 HD
ATOM   3104  CA  ILE A 510      24.812   4.674  13.796  1.00 42.92     0.092 C 
ATOM   3105  HA  ILE A 510      24.700   3.794  13.121  1.00  0.00     0.088 H 
ATOM   3106  C   ILE A 510      25.578   4.235  15.034  1.00 42.57     0.241 C 
ATOM   3107  O   ILE A 510      26.395   3.324  14.963  1.00 42.43    -0.271 OA
ATOM   3108  CB  ILE A 510      25.595   5.775  13.039  1.00 43.32    -0.030 C 
ATOM   3109  HB  ILE A 510      25.586   6.706  13.653  1.00  0.00     0.043 H 
ATOM   3110  CG1 ILE A 510      24.920   6.068  11.693  1.00 44.04    -0.063 C 
ATOM   3111 1HG1 ILE A 510      24.991   5.187  11.014  1.00  0.00     0.033 H 
ATOM   3112 2HG1 ILE A 510      23.812   6.122  11.808  1.00  0.00     0.033 H 
ATOM   3113  CG2 ILE A 510      27.057   5.357  12.797  1.00 42.74    -0.071 C 
ATOM   3114 1HG2 ILE A 510      27.548   5.144  13.775  1.00  0.00     0.028 H 
ATOM   3115 2HG2 ILE A 510      27.618   6.112  12.199  1.00  0.00     0.028 H 
ATOM   3116 3HG2 ILE A 510      27.139   4.500  12.088  1.00  0.00     0.028 H 
ATOM   3117  CD1 ILE A 510      25.453   7.314  11.016  1.00 45.47    -0.076 C 
ATOM   3118 1HD1 ILE A 510      24.962   7.527  10.038  1.00  0.00     0.027 H 
ATOM   3119 2HD1 ILE A 510      26.561   7.260  10.901  1.00  0.00     0.027 H 
ATOM   3120 3HD1 ILE A 510      25.382   8.195  11.695  1.00  0.00     0.027 H 
ATOM   3121  N   LEU A 511      25.302   4.876  16.171  1.00 42.28    -0.346 N 
ATOM   3122  HN  LEU A 511      24.688   5.690  16.152  1.00  0.00     0.163 HD
ATOM   3123  CA  LEU A 511      25.865   4.431  17.440  1.00 41.86     0.089 C 
ATOM   3124  HA  LEU A 511      26.974   4.513  17.358  1.00  0.00     0.087 H 
ATOM   3125  C   LEU A 511      25.540   2.981  17.732  1.00 41.64     0.241 C 
ATOM   3126  O   LEU A 511      26.399   2.273  18.222  1.00 41.67    -0.271 OA
ATOM   3127  CB  LEU A 511      25.430   5.315  18.601  1.00 41.60    -0.035 C 
ATOM   3128  HB1 LEU A 511      25.703   4.846  19.575  1.00  0.00     0.037 H 
ATOM   3129  HB2 LEU A 511      24.319   5.316  18.699  1.00  0.00     0.037 H 
ATOM   3130  CG  LEU A 511      25.967   6.750  18.523  1.00 42.35    -0.059 C 
ATOM   3131  HG  LEU A 511      25.320   7.319  17.815  1.00  0.00     0.038 H 
ATOM   3132  CD1 LEU A 511      25.849   7.414  19.907  1.00 40.86    -0.073 C 
ATOM   3133 1HD1 LEU A 511      24.802   7.364  20.287  1.00  0.00     0.028 H 
ATOM   3134 2HD1 LEU A 511      26.232   8.461  19.894  1.00  0.00     0.028 H 
ATOM   3135 3HD1 LEU A 511      26.572   6.978  20.635  1.00  0.00     0.028 H 
ATOM   3136  CD2 LEU A 511      27.410   6.819  17.999  1.00 40.50    -0.073 C 
ATOM   3137 1HD2 LEU A 511      27.495   6.338  16.997  1.00  0.00     0.028 H 
ATOM   3138 2HD2 LEU A 511      28.133   6.383  18.727  1.00  0.00     0.028 H 
ATOM   3139 3HD2 LEU A 511      27.793   7.866  17.986  1.00  0.00     0.028 H 
ATOM   3140  N   SER A 512      24.327   2.526  17.409  1.00 41.74    -0.344 N 
ATOM   3141  HN  SER A 512      23.620   3.177  17.068  1.00  0.00     0.163 HD
ATOM   3142  CA  SER A 512      23.997   1.102  17.538  1.00 41.69     0.109 C 
ATOM   3143  HA  SER A 512      24.105   0.828  18.613  1.00  0.00     0.090 H 
ATOM   3144  C   SER A 512      24.947   0.204  16.733  1.00 41.67     0.243 C 
ATOM   3145  O   SER A 512      25.354  -0.849  17.220  1.00 41.66    -0.271 OA
ATOM   3146  CB  SER A 512      22.553   0.813  17.131  1.00 41.78     0.044 C 
ATOM   3147  HB1 SER A 512      22.235   1.443  16.268  1.00  0.00     0.077 H 
ATOM   3148  HB2 SER A 512      22.453  -0.190  16.654  1.00  0.00     0.077 H 
ATOM   3149  OG  SER A 512      21.675   0.957  18.236  1.00 42.89    -0.398 OA
ATOM   3150  HG  SER A 512      20.777   0.777  17.983  1.00  0.00     0.209 HD
ATOM   3151  N   HIS A 513      25.296   0.608  15.512  1.00 41.32    -0.346 N 
ATOM   3152  HN  HIS A 513      24.928   1.485  15.144  1.00  0.00     0.163 HD
ATOM   3153  CA  HIS A 513      26.203  -0.197  14.696  1.00 41.76     0.094 C 
ATOM   3154  HA  HIS A 513      25.865  -1.256  14.787  1.00  0.00     0.088 H 
ATOM   3155  C   HIS A 513      27.646  -0.145  15.214  1.00 41.05     0.241 C 
ATOM   3156  O   HIS A 513      28.374  -1.121  15.141  1.00 40.36    -0.271 OA
ATOM   3157  CB  HIS A 513      26.092   0.178  13.214  1.00 42.00     0.002 C 
ATOM   3158  HB1 HIS A 513      26.948  -0.235  12.631  1.00  0.00     0.046 H 
ATOM   3159  HB2 HIS A 513      26.279   1.267  13.061  1.00  0.00     0.046 H 
ATOM   3160  CG  HIS A 513      24.784  -0.232  12.612  1.00 45.38     0.028 A 
ATOM   3161  CD2 HIS A 513      23.596   0.419  12.530  1.00 46.84    -0.000 A 
ATOM   3162  HD2 HIS A 513      23.385   1.444  12.878  1.00  0.00     0.114 H 
ATOM   3163  ND1 HIS A 513      24.569  -1.492  12.086  1.00 47.18    -0.354 N 
ATOM   3164  HD1 HIS A 513      25.266  -2.234  12.026  1.00  0.00     0.166 HD
ATOM   3165  CE1 HIS A 513      23.317  -1.583  11.673  1.00 47.50     0.040 A 
ATOM   3166  HE1 HIS A 513      22.859  -2.464  11.193  1.00  0.00     0.140 H 
ATOM   3167  NE2 HIS A 513      22.705  -0.439  11.932  1.00 46.84    -0.360 N 
ATOM   3168  HE2 HIS A 513      21.729  -0.228  11.722  1.00  0.00     0.166 HD
ATOM   3169  N   ILE A 514      28.044   0.981  15.776  1.00 41.07    -0.346 N 
ATOM   3170  HN  ILE A 514      27.428   1.794  15.784  1.00  0.00     0.163 HD
ATOM   3171  CA  ILE A 514      29.362   1.060  16.384  1.00 41.08     0.092 C 
ATOM   3172  HA  ILE A 514      30.097   0.696  15.628  1.00  0.00     0.088 H 
ATOM   3173  C   ILE A 514      29.443   0.110  17.593  1.00 41.10     0.241 C 
ATOM   3174  O   ILE A 514      30.446  -0.600  17.762  1.00 40.61    -0.271 OA
ATOM   3175  CB  ILE A 514      29.727   2.488  16.712  1.00 40.84    -0.030 C 
ATOM   3176  HB  ILE A 514      28.889   2.960  17.276  1.00  0.00     0.043 H 
ATOM   3177  CG1 ILE A 514      29.939   3.250  15.389  1.00 41.73    -0.063 C 
ATOM   3178 1HG1 ILE A 514      30.879   2.911  14.894  1.00  0.00     0.033 H 
ATOM   3179 2HG1 ILE A 514      29.192   2.921  14.630  1.00  0.00     0.033 H 
ATOM   3180  CG2 ILE A 514      30.991   2.532  17.562  1.00 40.93    -0.071 C 
ATOM   3181 1HG2 ILE A 514      31.261   3.586  17.804  1.00  0.00     0.028 H 
ATOM   3182 2HG2 ILE A 514      31.836   1.988  17.078  1.00  0.00     0.028 H 
ATOM   3183 3HG2 ILE A 514      30.896   1.907  18.480  1.00  0.00     0.028 H 
ATOM   3184  CD1 ILE A 514      29.928   4.749  15.516  1.00 41.12    -0.076 C 
ATOM   3185 1HD1 ILE A 514      30.081   5.300  14.559  1.00  0.00     0.027 H 
ATOM   3186 2HD1 ILE A 514      30.675   5.078  16.275  1.00  0.00     0.027 H 
ATOM   3187 3HD1 ILE A 514      28.988   5.088  16.011  1.00  0.00     0.027 H 
ATOM   3188  N   ARG A 515      28.370   0.046  18.380  1.00 40.66    -0.346 N 
ATOM   3189  HN  ARG A 515      27.570   0.649  18.188  1.00  0.00     0.163 HD
ATOM   3190  CA  ARG A 515      28.321  -0.872  19.512  1.00 40.74     0.089 C 
ATOM   3191  HA  ARG A 515      29.154  -0.627  20.212  1.00  0.00     0.087 H 
ATOM   3192  C   ARG A 515      28.475  -2.308  19.049  1.00 40.16     0.241 C 
ATOM   3193  O   ARG A 515      29.196  -3.095  19.661  1.00 40.27    -0.271 OA
ATOM   3194  CB  ARG A 515      26.994  -0.750  20.261  1.00 40.99    -0.036 C 
ATOM   3195  HB1 ARG A 515      26.827   0.301  20.594  1.00  0.00     0.036 H 
ATOM   3196  HB2 ARG A 515      26.136  -0.863  19.558  1.00  0.00     0.036 H 
ATOM   3197  CG  ARG A 515      26.854  -1.720  21.445  1.00 42.02    -0.048 C 
ATOM   3198  HG1 ARG A 515      27.089  -2.771  21.156  1.00  0.00     0.035 H 
ATOM   3199  HG2 ARG A 515      25.790  -1.868  21.742  1.00  0.00     0.035 H 
ATOM   3200  CD  ARG A 515      27.706  -1.244  22.601  1.00 44.59     0.009 C 
ATOM   3201  HD1 ARG A 515      28.784  -1.155  22.332  1.00  0.00     0.064 H 
ATOM   3202  HD2 ARG A 515      27.813  -2.013  23.401  1.00  0.00     0.064 H 
ATOM   3203  NE  ARG A 515      27.146   0.003  23.093  1.00 46.51    -0.227 N 
ATOM   3204  HE  ARG A 515      27.301   0.838  22.528  1.00  0.00     0.177 HD
ATOM   3205  CZ  ARG A 515      26.450   0.149  24.215  1.00 48.41     0.665 C 
ATOM   3206  NH1 ARG A 515      26.244  -0.862  25.058  1.00 49.23    -0.235 N 
ATOM   3207 1HH1 ARG A 515      26.615  -1.786  24.835  1.00  0.00     0.174 HD
ATOM   3208 2HH1 ARG A 515      25.710  -0.750  25.920  1.00  0.00     0.174 HD
ATOM   3209  NH2 ARG A 515      25.970   1.345  24.504  1.00 50.25    -0.235 N 
ATOM   3210 1HH2 ARG A 515      26.128   2.119  23.859  1.00  0.00     0.174 HD
ATOM   3211 2HH2 ARG A 515      25.436   1.457  25.366  1.00  0.00     0.174 HD
ATOM   3212  N   HIS A 516      27.743  -2.637  17.990  1.00 39.80    -0.346 N 
ATOM   3213  HN  HIS A 516      27.124  -1.930  17.593  1.00  0.00     0.163 HD
ATOM   3214  CA  HIS A 516      27.775  -3.954  17.363  1.00 39.42     0.094 C 
ATOM   3215  HA  HIS A 516      27.421  -4.705  18.107  1.00  0.00     0.088 H 
ATOM   3216  C   HIS A 516      29.190  -4.345  16.919  1.00 39.02     0.241 C 
ATOM   3217  O   HIS A 516      29.647  -5.441  17.206  1.00 38.40    -0.271 OA
ATOM   3218  CB  HIS A 516      26.812  -3.965  16.173  1.00 39.54     0.002 C 
ATOM   3219  HB1 HIS A 516      25.818  -3.557  16.470  1.00  0.00     0.046 H 
ATOM   3220  HB2 HIS A 516      27.112  -3.200  15.419  1.00  0.00     0.046 H 
ATOM   3221  CG  HIS A 516      26.658  -5.303  15.529  1.00 39.16     0.028 A 
ATOM   3222  CD2 HIS A 516      27.135  -5.791  14.363  1.00 39.78    -0.000 A 
ATOM   3223  HD2 HIS A 516      27.765  -5.251  13.636  1.00  0.00     0.114 H 
ATOM   3224  ND1 HIS A 516      25.909  -6.311  16.088  1.00 41.44    -0.354 N 
ATOM   3225  HD1 HIS A 516      25.404  -6.249  16.972  1.00  0.00     0.166 HD
ATOM   3226  CE1 HIS A 516      25.945  -7.373  15.303  1.00 41.36     0.040 A 
ATOM   3227  HE1 HIS A 516      25.440  -8.335  15.493  1.00  0.00     0.140 H 
ATOM   3228  NE2 HIS A 516      26.689  -7.084  14.252  1.00 41.65    -0.360 N 
ATOM   3229  HE2 HIS A 516      26.899  -7.719  13.482  1.00  0.00     0.166 HD
ATOM   3230  N   MET A 517      29.878  -3.432  16.246  1.00 38.92    -0.346 N 
ATOM   3231  HN  MET A 517      29.446  -2.527  16.059  1.00  0.00     0.163 HD
ATOM   3232  CA  MET A 517      31.238  -3.681  15.763  1.00 39.19     0.090 C 
ATOM   3233  HA  MET A 517      31.228  -4.613  15.151  1.00  0.00     0.087 H 
ATOM   3234  C   MET A 517      32.215  -3.879  16.926  1.00 39.23     0.241 C 
ATOM   3235  O   MET A 517      33.093  -4.733  16.868  1.00 39.68    -0.271 OA
ATOM   3236  CB  MET A 517      31.714  -2.527  14.875  1.00 39.10    -0.030 C 
ATOM   3237  HB1 MET A 517      32.820  -2.570  14.741  1.00  0.00     0.037 H 
ATOM   3238  HB2 MET A 517      31.625  -1.557  15.417  1.00  0.00     0.037 H 
ATOM   3239  CG  MET A 517      31.014  -2.445  13.514  1.00 39.55    -0.021 C 
ATOM   3240  HG1 MET A 517      29.910  -2.357  13.639  1.00  0.00     0.049 H 
ATOM   3241  HG2 MET A 517      31.060  -3.425  12.983  1.00  0.00     0.049 H 
ATOM   3242  SD  MET A 517      31.658  -1.106  12.463  1.00 40.51    -0.173 SA
ATOM   3243  CE  MET A 517      31.299   0.341  13.426  1.00 37.07    -0.035 C 
ATOM   3244  HE1 MET A 517      31.694   1.161  12.782  1.00  0.00     0.041 H 
ATOM   3245  HE2 MET A 517      31.702   0.325  14.465  1.00  0.00     0.041 H 
ATOM   3246  HE3 MET A 517      30.231   0.452  13.726  1.00  0.00     0.041 H 
ATOM   3247  N   SER A 518      32.052  -3.082  17.972  1.00 39.30    -0.344 N 
ATOM   3248  HN  SER A 518      31.318  -2.375  17.939  1.00  0.00     0.163 HD
ATOM   3249  CA  SER A 518      32.878  -3.176  19.164  1.00 39.53     0.109 C 
ATOM   3250  HA  SER A 518      33.944  -3.043  18.867  1.00  0.00     0.090 H 
ATOM   3251  C   SER A 518      32.727  -4.542  19.823  1.00 39.61     0.243 C 
ATOM   3252  O   SER A 518      33.720  -5.155  20.210  1.00 39.45    -0.271 OA
ATOM   3253  CB  SER A 518      32.507  -2.065  20.152  1.00 39.62     0.044 C 
ATOM   3254  HB1 SER A 518      31.403  -1.989  20.286  1.00  0.00     0.077 H 
ATOM   3255  HB2 SER A 518      32.698  -1.054  19.721  1.00  0.00     0.077 H 
ATOM   3256  OG  SER A 518      33.169  -2.234  21.391  1.00 39.97    -0.398 OA
ATOM   3257  HG  SER A 518      32.939  -1.545  22.004  1.00  0.00     0.209 HD
ATOM   3258  N   ASN A 519      31.488  -5.017  19.931  1.00 39.66    -0.345 N 
ATOM   3259  HN  ASN A 519      30.705  -4.434  19.635  1.00  0.00     0.163 HD
ATOM   3260  CA  ASN A 519      31.223  -6.345  20.460  1.00 39.79     0.097 C 
ATOM   3261  HA  ASN A 519      31.646  -6.394  21.490  1.00  0.00     0.088 H 
ATOM   3262  C   ASN A 519      31.885  -7.445  19.626  1.00 39.86     0.241 C 
ATOM   3263  O   ASN A 519      32.479  -8.362  20.192  1.00 39.40    -0.271 OA
ATOM   3264  CB  ASN A 519      29.716  -6.612  20.556  1.00 40.05     0.036 C 
ATOM   3265  HB1 ASN A 519      29.227  -6.482  19.562  1.00  0.00     0.051 H 
ATOM   3266  HB2 ASN A 519      29.516  -7.697  20.720  1.00  0.00     0.051 H 
ATOM   3267  CG  ASN A 519      29.015  -5.765  21.620  1.00 40.67     0.217 C 
ATOM   3268  ND2 ASN A 519      27.695  -5.642  21.496  1.00 39.90    -0.370 N 
ATOM   3269 1HD2 ASN A 519      27.176  -6.067  20.728  1.00  0.00     0.159 HD
ATOM   3270 2HD2 ASN A 519      27.228  -5.077  22.205  1.00  0.00     0.159 HD
ATOM   3271  OD1 ASN A 519      29.641  -5.252  22.547  1.00 42.03    -0.274 OA
ATOM   3272  N   LYS A 520      31.781  -7.362  18.294  1.00 40.15    -0.346 N 
ATOM   3273  HN  LYS A 520      31.222  -6.616  17.880  1.00  0.00     0.163 HD
ATOM   3274  CA  LYS A 520      32.459  -8.327  17.420  1.00 40.54     0.089 C 
ATOM   3275  HA  LYS A 520      32.192  -9.352  17.768  1.00  0.00     0.087 H 
ATOM   3276  C   LYS A 520      33.980  -8.167  17.540  1.00 40.65     0.240 C 
ATOM   3277  O   LYS A 520      34.716  -9.156  17.561  1.00 40.26    -0.271 OA
ATOM   3278  CB  LYS A 520      32.032  -8.199  15.945  1.00 40.81    -0.038 C 
ATOM   3279  HB1 LYS A 520      32.564  -8.967  15.337  1.00  0.00     0.036 H 
ATOM   3280  HB2 LYS A 520      32.459  -7.263  15.516  1.00  0.00     0.036 H 
ATOM   3281  CG  LYS A 520      30.516  -8.261  15.639  1.00 41.58    -0.061 C 
ATOM   3282  HG1 LYS A 520      30.341  -8.216  14.539  1.00  0.00     0.033 H 
ATOM   3283  HG2 LYS A 520      30.019  -7.313  15.952  1.00  0.00     0.033 H 
ATOM   3284  CD  LYS A 520      29.788  -9.468  16.244  1.00 43.23    -0.043 C 
ATOM   3285  HD1 LYS A 520      30.023  -9.579  17.328  1.00  0.00     0.035 H 
ATOM   3286  HD2 LYS A 520      28.691  -9.282  16.318  1.00  0.00     0.035 H 
ATOM   3287  CE  LYS A 520      30.077 -10.749  15.487  1.00 43.89     0.080 C 
ATOM   3288  HE1 LYS A 520      29.722 -10.687  14.432  1.00  0.00     0.075 H 
ATOM   3289  HE2 LYS A 520      31.169 -10.871  15.296  1.00  0.00     0.075 H 
ATOM   3290  NZ  LYS A 520      29.510 -11.938  16.182  1.00 45.13    -0.079 N 
ATOM   3291  HZ1 LYS A 520      29.704 -12.800  15.673  1.00  0.00     0.274 HD
ATOM   3292  HZ2 LYS A 520      28.511 -11.826  16.356  1.00  0.00     0.274 HD
ATOM   3293  HZ3 LYS A 520      29.835 -11.995  17.147  1.00  0.00     0.274 HD
ATOM   3294  N   GLY A 521      34.437  -6.920  17.631  1.00 41.07    -0.351 N 
ATOM   3295  HN  GLY A 521      33.781  -6.146  17.526  1.00  0.00     0.163 HD
ATOM   3296  CA  GLY A 521      35.843  -6.622  17.876  1.00 41.69     0.069 C 
ATOM   3297  HA1 GLY A 521      36.016  -5.521  17.892  1.00  0.00     0.078 H 
ATOM   3298  HA2 GLY A 521      36.464  -6.894  16.991  1.00  0.00     0.078 H 
ATOM   3299  C   GLY A 521      36.392  -7.272  19.140  1.00 42.45     0.236 C 
ATOM   3300  O   GLY A 521      37.461  -7.886  19.114  1.00 42.08    -0.272 OA
ATOM   3301  N   MET A 522      35.659  -7.144  20.244  1.00 43.28    -0.346 N 
ATOM   3302  HN  MET A 522      34.797  -6.600  20.210  1.00  0.00     0.163 HD
ATOM   3303  CA  MET A 522      36.063  -7.768  21.507  1.00 44.15     0.090 C 
ATOM   3304  HA  MET A 522      37.070  -7.377  21.785  1.00  0.00     0.087 H 
ATOM   3305  C   MET A 522      36.159  -9.292  21.366  1.00 44.52     0.241 C 
ATOM   3306  O   MET A 522      37.132  -9.906  21.815  1.00 44.25    -0.271 OA
ATOM   3307  CB  MET A 522      35.086  -7.425  22.632  1.00 44.17    -0.030 C 
ATOM   3308  HB1 MET A 522      34.078  -7.843  22.403  1.00  0.00     0.037 H 
ATOM   3309  HB2 MET A 522      35.338  -8.009  23.548  1.00  0.00     0.037 H 
ATOM   3310  CG  MET A 522      34.972  -5.956  22.970  1.00 45.46    -0.021 C 
ATOM   3311  HG1 MET A 522      34.076  -5.785  23.611  1.00  0.00     0.049 H 
ATOM   3312  HG2 MET A 522      34.681  -5.381  22.060  1.00  0.00     0.049 H 
ATOM   3313  SD  MET A 522      36.424  -5.198  23.734  1.00 49.37    -0.173 SA
ATOM   3314  CE  MET A 522      35.681  -3.641  24.243  1.00 47.67    -0.035 C 
ATOM   3315  HE1 MET A 522      36.577  -3.173  24.714  1.00  0.00     0.041 H 
ATOM   3316  HE2 MET A 522      34.767  -3.712  24.878  1.00  0.00     0.041 H 
ATOM   3317  HE3 MET A 522      35.175  -3.049  23.445  1.00  0.00     0.041 H 
ATOM   3318  N   GLU A 523      35.157  -9.898  20.734  1.00 45.39    -0.346 N 
ATOM   3319  HN  GLU A 523      34.359  -9.345  20.423  1.00  0.00     0.163 HD
ATOM   3320  CA  GLU A 523      35.171 -11.346  20.473  1.00 46.16     0.090 C 
ATOM   3321  HA  GLU A 523      35.154 -11.888  21.447  1.00  0.00     0.087 H 
ATOM   3322  C   GLU A 523      36.427 -11.741  19.711  1.00 46.49     0.241 C 
ATOM   3323  O   GLU A 523      37.108 -12.690  20.073  1.00 46.25    -0.271 OA
ATOM   3324  CB  GLU A 523      33.955 -11.771  19.649  1.00 46.45    -0.029 C 
ATOM   3325  HB1 GLU A 523      33.917 -11.196  18.695  1.00  0.00     0.037 H 
ATOM   3326  HB2 GLU A 523      34.102 -12.801  19.249  1.00  0.00     0.037 H 
ATOM   3327  CG  GLU A 523      32.629 -11.675  20.370  1.00 47.67     0.018 C 
ATOM   3328  HG1 GLU A 523      32.515 -10.685  20.870  1.00  0.00     0.049 H 
ATOM   3329  HG2 GLU A 523      32.613 -12.333  21.270  1.00  0.00     0.049 H 
ATOM   3330  CD  GLU A 523      31.443 -11.968  19.453  1.00 49.63     0.172 C 
ATOM   3331  OE1 GLU A 523      31.508 -12.967  18.696  1.00 48.71    -0.648 OA
ATOM   3332  OE2 GLU A 523      30.446 -11.200  19.502  1.00 51.06    -0.648 OA
ATOM   3333  N   HIS A 524      36.714 -10.993  18.649  1.00 47.27    -0.346 N 
ATOM   3334  HN  HIS A 524      36.088 -10.223  18.412  1.00  0.00     0.163 HD
ATOM   3335  CA  HIS A 524      37.886 -11.223  17.805  1.00 47.88     0.094 C 
ATOM   3336  HA  HIS A 524      37.833 -12.263  17.408  1.00  0.00     0.088 H 
ATOM   3337  C   HIS A 524      39.185 -11.079  18.603  1.00 48.37     0.241 C 
ATOM   3338  O   HIS A 524      40.054 -11.949  18.536  1.00 48.62    -0.271 OA
ATOM   3339  CB  HIS A 524      37.864 -10.250  16.615  1.00 47.97     0.002 C 
ATOM   3340  HB1 HIS A 524      37.970  -9.198  16.970  1.00  0.00     0.046 H 
ATOM   3341  HB2 HIS A 524      36.842 -10.200  16.172  1.00  0.00     0.046 H 
ATOM   3342  CG  HIS A 524      38.879 -10.548  15.554  1.00 48.22     0.028 A 
ATOM   3343  CD2 HIS A 524      39.225 -11.708  14.947  1.00 48.49    -0.000 A 
ATOM   3344  HD2 HIS A 524      38.794 -12.704  15.144  1.00  0.00     0.114 H 
ATOM   3345  ND1 HIS A 524      39.669  -9.570  14.987  1.00 48.27    -0.354 N 
ATOM   3346  HD1 HIS A 524      39.645  -8.580  15.230  1.00  0.00     0.166 HD
ATOM   3347  CE1 HIS A 524      40.461 -10.115  14.081  1.00 48.14     0.040 A 
ATOM   3348  HE1 HIS A 524      41.202  -9.579  13.465  1.00  0.00     0.140 H 
ATOM   3349  NE2 HIS A 524      40.214 -11.412  14.039  1.00 48.57    -0.360 N 
ATOM   3350  HE2 HIS A 524      40.681 -12.085  13.431  1.00  0.00     0.166 HD
ATOM   3351  N   LEU A 525      39.300 -10.000  19.373  1.00 49.07    -0.346 N 
ATOM   3352  HN  LEU A 525      38.521  -9.343  19.425  1.00  0.00     0.163 HD
ATOM   3353  CA  LEU A 525      40.516  -9.728  20.150  1.00 49.67     0.089 C 
ATOM   3354  HA  LEU A 525      41.386  -9.830  19.460  1.00  0.00     0.087 H 
ATOM   3355  C   LEU A 525      40.712 -10.730  21.291  1.00 50.52     0.241 C 
ATOM   3356  O   LEU A 525      41.838 -11.162  21.532  1.00 50.57    -0.271 OA
ATOM   3357  CB  LEU A 525      40.524  -8.292  20.696  1.00 49.40    -0.035 C 
ATOM   3358  HB1 LEU A 525      39.616  -8.126  21.321  1.00  0.00     0.037 H 
ATOM   3359  HB2 LEU A 525      41.324  -8.190  21.466  1.00  0.00     0.037 H 
ATOM   3360  CG  LEU A 525      40.654  -7.161  19.669  1.00 48.99    -0.059 C 
ATOM   3361  HG  LEU A 525      39.841  -7.288  18.916  1.00  0.00     0.038 H 
ATOM   3362  CD1 LEU A 525      40.462  -5.798  20.342  1.00 47.83    -0.073 C 
ATOM   3363 1HD1 LEU A 525      39.487  -5.761  20.882  1.00  0.00     0.028 H 
ATOM   3364 2HD1 LEU A 525      40.564  -4.959  19.615  1.00  0.00     0.028 H 
ATOM   3365 3HD1 LEU A 525      41.316  -5.543  21.012  1.00  0.00     0.028 H 
ATOM   3366  CD2 LEU A 525      41.987  -7.211  18.931  1.00 47.67    -0.073 C 
ATOM   3367 1HD2 LEU A 525      42.127  -8.203  18.441  1.00  0.00     0.028 H 
ATOM   3368 2HD2 LEU A 525      42.841  -6.956  19.601  1.00  0.00     0.028 H 
ATOM   3369 3HD2 LEU A 525      42.089  -6.372  18.204  1.00  0.00     0.028 H 
ATOM   3370  N   TYR A 526      39.627 -11.109  21.972  1.00 51.52    -0.346 N 
ATOM   3371  HN  TYR A 526      38.724 -10.696  21.737  1.00  0.00     0.163 HD
ATOM   3372  CA  TYR A 526      39.699 -12.110  23.056  1.00 52.28     0.093 C 
ATOM   3373  HA  TYR A 526      40.648 -11.919  23.610  1.00  0.00     0.088 H 
ATOM   3374  C   TYR A 526      39.757 -13.563  22.560  1.00 52.63     0.241 C 
ATOM   3375  O   TYR A 526      39.848 -14.491  23.372  1.00 52.71    -0.271 OA
ATOM   3376  CB  TYR A 526      38.550 -11.922  24.062  1.00 52.55    -0.014 C 
ATOM   3377  HB1 TYR A 526      38.415 -12.835  24.688  1.00  0.00     0.043 H 
ATOM   3378  HB2 TYR A 526      37.564 -11.910  23.542  1.00  0.00     0.043 H 
ATOM   3379  CG  TYR A 526      38.720 -10.690  24.931  1.00 53.83    -0.056 A 
ATOM   3380  CD1 TYR A 526      39.636 -10.679  25.977  1.00 54.87    -0.074 A 
ATOM   3381  HD1 TYR A 526      40.238 -11.581  26.178  1.00  0.00     0.084 H 
ATOM   3382  CD2 TYR A 526      37.979  -9.535  24.699  1.00 55.62    -0.074 A 
ATOM   3383  HD2 TYR A 526      37.244  -9.521  23.877  1.00  0.00     0.084 H 
ATOM   3384  CE1 TYR A 526      39.808  -9.552  26.775  1.00 56.08    -0.051 A 
ATOM   3385  HE1 TYR A 526      40.535  -9.568  27.604  1.00  0.00     0.087 H 
ATOM   3386  CE2 TYR A 526      38.147  -8.392  25.487  1.00 56.70    -0.051 A 
ATOM   3387  HE2 TYR A 526      37.554  -7.484  25.283  1.00  0.00     0.087 H 
ATOM   3388  CZ  TYR A 526      39.064  -8.409  26.526  1.00 57.49     0.065 A 
ATOM   3389  OH  TYR A 526      39.239  -7.288  27.316  1.00 59.10    -0.361 OA
ATOM   3390  HH  TYR A 526      39.868  -7.300  28.028  1.00  0.00     0.217 HD
ATOM   3391  N   SER A 527      39.715 -13.765  21.242  1.00 53.13    -0.344 N 
ATOM   3392  HN  SER A 527      39.525 -12.977  20.623  1.00  0.00     0.163 HD
ATOM   3393  CA  SER A 527      39.936 -15.097  20.662  1.00 53.52     0.109 C 
ATOM   3394  HA  SER A 527      39.499 -15.854  21.355  1.00  0.00     0.090 H 
ATOM   3395  C   SER A 527      41.435 -15.386  20.525  1.00 54.02     0.243 C 
ATOM   3396  O   SER A 527      41.849 -16.548  20.432  1.00 54.12    -0.271 OA
ATOM   3397  CB  SER A 527      39.240 -15.237  19.301  1.00 53.43     0.044 C 
ATOM   3398  HB1 SER A 527      39.126 -16.308  19.013  1.00  0.00     0.077 H 
ATOM   3399  HB2 SER A 527      38.163 -14.957  19.366  1.00  0.00     0.077 H 
ATOM   3400  OG  SER A 527      39.903 -14.500  18.289  1.00 53.09    -0.398 OA
ATOM   3401  HG  SER A 527      39.472 -14.587  17.447  1.00  0.00     0.209 HD
ATOM   3402  N   MET A 528      42.235 -14.319  20.516  1.00 54.59    -0.346 N 
ATOM   3403  HN  MET A 528      41.811 -13.393  20.571  1.00  0.00     0.163 HD
ATOM   3404  CA  MET A 528      43.691 -14.415  20.431  1.00 54.99     0.090 C 
ATOM   3405  HA  MET A 528      43.964 -15.373  19.929  1.00  0.00     0.087 H 
ATOM   3406  C   MET A 528      44.264 -14.414  21.851  1.00 55.17     0.241 C 
ATOM   3407  O   MET A 528      44.348 -13.363  22.496  1.00 55.26    -0.271 OA
ATOM   3408  CB  MET A 528      44.253 -13.241  19.611  1.00 55.08    -0.030 C 
ATOM   3409  HB1 MET A 528      45.359 -13.334  19.504  1.00  0.00     0.037 H 
ATOM   3410  HB2 MET A 528      44.198 -12.294  20.197  1.00  0.00     0.037 H 
ATOM   3411  CG  MET A 528      43.594 -13.061  18.238  1.00 55.51    -0.021 C 
ATOM   3412  HG1 MET A 528      43.762 -13.960  17.600  1.00  0.00     0.049 H 
ATOM   3413  HG2 MET A 528      42.483 -13.100  18.326  1.00  0.00     0.049 H 
ATOM   3414  SD  MET A 528      44.113 -11.561  17.377  1.00 57.22    -0.173 SA
ATOM   3415  CE  MET A 528      42.633 -11.143  16.448  1.00 56.26    -0.035 C 
ATOM   3416  HE1 MET A 528      42.953 -10.217  15.916  1.00  0.00     0.041 H 
ATOM   3417  HE2 MET A 528      41.704 -11.043  17.056  1.00  0.00     0.041 H 
ATOM   3418  HE3 MET A 528      42.240 -11.954  15.792  1.00  0.00     0.041 H 
ATOM   3419  N   LYS A 529      44.641 -15.599  22.334  1.00 55.26    -0.349 N 
ATOM   3420  HN  LYS A 529      44.581 -16.417  21.728  1.00  0.00     0.163 HD
ATOM   3421  CA  LYS A 529      45.138 -15.770  23.703  1.00 55.36     0.059 C 
ATOM   3422  HA  LYS A 529      44.540 -15.115  24.378  1.00  0.00     0.083 H 
ATOM   3423  C   LYS A 529      46.609 -15.370  23.821  1.00 55.45     0.109 C 
ATOM   3424  HC  LYS A 529      47.347 -16.112  24.169  1.00  0.00     0.146 H 
ATOM   3425  O   LYS A 529      46.983 -14.229  23.533  1.00 55.51    -0.305 OA
ATOM   3426  CB  LYS A 529      44.959 -17.223  24.157  1.00 55.28    -0.051 C 
ATOM   3427  HB1 LYS A 529      45.337 -17.353  25.198  1.00  0.00     0.030 H 
ATOM   3428  HB2 LYS A 529      45.435 -17.941  23.449  1.00  0.00     0.030 H 
ATOM   3429  HB3 LYS A 529      43.903 -17.564  24.053  1.00  0.00     0.030 H 
ATOM   3430  N   ASN A 532      48.127  -9.326  28.486  1.00 56.12    -0.066 N 
ATOM   3431  HN1 ASN A 532      48.432  -9.383  27.514  1.00  0.00     0.275 HD
ATOM   3432  HN2 ASN A 532      48.399  -8.444  28.920  1.00  0.00     0.275 HD
ATOM   3433  HN3 ASN A 532      47.115  -9.225  28.563  1.00  0.00     0.275 HD
ATOM   3434  CA  ASN A 532      48.622 -10.483  29.238  1.00 56.15     0.183 C 
ATOM   3435  HA  ASN A 532      48.172 -11.400  28.791  1.00  0.00     0.099 H 
ATOM   3436  C   ASN A 532      48.161 -10.397  30.708  1.00 56.09     0.249 C 
ATOM   3437  O   ASN A 532      46.981 -10.133  30.956  1.00 55.98    -0.271 OA
ATOM   3438  CB  ASN A 532      50.150 -10.585  29.088  1.00 56.15     0.044 C 
ATOM   3439  HB1 ASN A 532      50.664  -9.846  29.746  1.00  0.00     0.051 H 
ATOM   3440  HB2 ASN A 532      50.478 -10.203  28.093  1.00  0.00     0.051 H 
ATOM   3441  CG  ASN A 532      50.683 -11.995  29.332  1.00 56.30     0.217 C 
ATOM   3442  ND2 ASN A 532      52.001 -12.138  29.297  1.00 56.37    -0.370 N 
ATOM   3443 1HD2 ASN A 532      52.632 -11.357  29.117  1.00  0.00     0.159 HD
ATOM   3444 2HD2 ASN A 532      52.357 -13.080  29.460  1.00  0.00     0.159 HD
ATOM   3445  OD1 ASN A 532      49.921 -12.937  29.549  1.00 56.97    -0.274 OA
ATOM   3446  N   VAL A 533      49.059 -10.599  31.677  1.00 56.04    -0.346 N 
ATOM   3447  HN  VAL A 533      50.011 -10.866  31.425  1.00  0.00     0.163 HD
ATOM   3448  CA  VAL A 533      48.710 -10.446  33.098  1.00 55.97     0.086 C 
ATOM   3449  HA  VAL A 533      47.706 -10.904  33.255  1.00  0.00     0.086 H 
ATOM   3450  C   VAL A 533      48.623  -8.961  33.509  1.00 55.86     0.240 C 
ATOM   3451  O   VAL A 533      49.045  -8.584  34.609  1.00 55.98    -0.271 OA
ATOM   3452  CB  VAL A 533      49.718 -11.184  34.014  1.00 55.87    -0.049 C 
ATOM   3453  HB1 VAL A 533      49.453 -11.068  35.091  1.00  0.00     0.030 H 
ATOM   3454  HB2 VAL A 533      50.765 -10.858  33.814  1.00  0.00     0.030 H 
ATOM   3455  HB3 VAL A 533      49.815 -12.258  33.731  1.00  0.00     0.030 H 
ATOM   3456  N   VAL A 534      48.062  -8.139  32.619  1.00 55.58    -0.346 N 
ATOM   3457  HN  VAL A 534      47.781  -8.524  31.717  1.00  0.00     0.163 HD
ATOM   3458  CA  VAL A 534      47.828  -6.718  32.867  1.00 55.26     0.092 C 
ATOM   3459  HA  VAL A 534      47.842  -6.540  33.968  1.00  0.00     0.088 H 
ATOM   3460  C   VAL A 534      46.435  -6.361  32.327  1.00 55.15     0.243 C 
ATOM   3461  O   VAL A 534      46.317  -5.828  31.216  1.00 55.17    -0.271 OA
ATOM   3462  CB  VAL A 534      48.926  -5.840  32.206  1.00 55.26    -0.033 C 
ATOM   3463  HB  VAL A 534      49.874  -6.003  32.771  1.00  0.00     0.042 H 
ATOM   3464  CG1 VAL A 534      49.175  -6.261  30.748  1.00 54.84    -0.071 C 
ATOM   3465 1HG1 VAL A 534      49.433  -7.343  30.670  1.00  0.00     0.028 H 
ATOM   3466 2HG1 VAL A 534      49.952  -5.622  30.267  1.00  0.00     0.028 H 
ATOM   3467 3HG1 VAL A 534      48.309  -6.001  30.096  1.00  0.00     0.028 H 
ATOM   3468  CG2 VAL A 534      48.573  -4.358  32.313  1.00 54.88    -0.071 C 
ATOM   3469 1HG2 VAL A 534      48.392  -4.053  33.370  1.00  0.00     0.028 H 
ATOM   3470 2HG2 VAL A 534      47.707  -4.098  31.661  1.00  0.00     0.028 H 
ATOM   3471 3HG2 VAL A 534      49.350  -3.719  31.832  1.00  0.00     0.028 H 
ATOM   3472  N   PRO A 535      45.371  -6.688  33.097  1.00 54.94    -0.337 N 
ATOM   3473  CA  PRO A 535      43.994  -6.430  32.643  1.00 54.87     0.091 C 
ATOM   3474  HA  PRO A 535      43.788  -7.020  31.720  1.00  0.00     0.087 H 
ATOM   3475  C   PRO A 535      43.709  -4.953  32.380  1.00 54.82     0.241 C 
ATOM   3476  O   PRO A 535      44.212  -4.092  33.105  1.00 55.09    -0.271 OA
ATOM   3477  CB  PRO A 535      43.117  -6.951  33.793  1.00 54.84    -0.036 C 
ATOM   3478  HB1 PRO A 535      42.473  -7.813  33.500  1.00  0.00     0.036 H 
ATOM   3479  HB2 PRO A 535      42.295  -6.251  34.073  1.00  0.00     0.036 H 
ATOM   3480  CG  PRO A 535      44.038  -7.261  34.924  1.00 54.99    -0.048 C 
ATOM   3481  HG1 PRO A 535      44.016  -6.487  35.727  1.00  0.00     0.035 H 
ATOM   3482  HG2 PRO A 535      43.693  -8.122  35.542  1.00  0.00     0.035 H 
ATOM   3483  CD  PRO A 535      45.401  -7.466  34.350  1.00 55.09    -0.001 C 
ATOM   3484  HD1 PRO A 535      46.236  -7.199  35.039  1.00  0.00     0.064 H 
ATOM   3485  HD2 PRO A 535      45.691  -8.535  34.222  1.00  0.00     0.064 H 
ATOM   3486  N   LEU A 536      42.903  -4.677  31.356  1.00 54.40    -0.346 N 
ATOM   3487  HN  LEU A 536      42.454  -5.450  30.865  1.00  0.00     0.163 HD
ATOM   3488  CA  LEU A 536      42.634  -3.309  30.906  1.00 54.35     0.089 C 
ATOM   3489  HA  LEU A 536      43.602  -2.854  30.591  1.00  0.00     0.087 H 
ATOM   3490  C   LEU A 536      42.037  -2.431  32.014  1.00 54.15     0.241 C 
ATOM   3491  O   LEU A 536      42.334  -1.237  32.098  1.00 53.94    -0.271 OA
ATOM   3492  CB  LEU A 536      41.703  -3.334  29.683  1.00 54.31    -0.035 C 
ATOM   3493  HB1 LEU A 536      42.124  -4.032  28.922  1.00  0.00     0.037 H 
ATOM   3494  HB2 LEU A 536      40.759  -3.859  29.957  1.00  0.00     0.037 H 
ATOM   3495  CG  LEU A 536      41.354  -2.005  29.002  1.00 54.76    -0.059 C 
ATOM   3496  HG  LEU A 536      40.763  -1.393  29.723  1.00  0.00     0.038 H 
ATOM   3497  CD1 LEU A 536      42.608  -1.215  28.627  1.00 54.50    -0.073 C 
ATOM   3498 1HD1 LEU A 536      42.354  -0.249  28.132  1.00  0.00     0.028 H 
ATOM   3499 2HD1 LEU A 536      43.300  -1.824  27.999  1.00  0.00     0.028 H 
ATOM   3500 3HD1 LEU A 536      43.269  -1.057  29.511  1.00  0.00     0.028 H 
ATOM   3501  CD2 LEU A 536      40.490  -2.250  27.772  1.00 54.69    -0.073 C 
ATOM   3502 1HD2 LEU A 536      40.236  -1.284  27.277  1.00  0.00     0.028 H 
ATOM   3503 2HD2 LEU A 536      39.578  -2.843  28.016  1.00  0.00     0.028 H 
ATOM   3504 3HD2 LEU A 536      40.969  -2.966  27.064  1.00  0.00     0.028 H 
ATOM   3505  N   TYR A 537      41.199  -3.033  32.854  1.00 54.04    -0.346 N 
ATOM   3506  HN  TYR A 537      40.958  -4.011  32.690  1.00  0.00     0.163 HD
ATOM   3507  CA  TYR A 537      40.610  -2.346  34.003  1.00 54.01     0.093 C 
ATOM   3508  HA  TYR A 537      39.963  -1.515  33.637  1.00  0.00     0.088 H 
ATOM   3509  C   TYR A 537      41.717  -1.766  34.873  1.00 53.55     0.241 C 
ATOM   3510  O   TYR A 537      41.753  -0.561  35.117  1.00 53.61    -0.271 OA
ATOM   3511  CB  TYR A 537      39.755  -3.322  34.815  1.00 54.18    -0.014 C 
ATOM   3512  HB1 TYR A 537      39.130  -3.942  34.131  1.00  0.00     0.043 H 
ATOM   3513  HB2 TYR A 537      40.400  -4.113  35.264  1.00  0.00     0.043 H 
ATOM   3514  CG  TYR A 537      38.886  -2.691  35.885  1.00 55.21    -0.056 A 
ATOM   3515  CD1 TYR A 537      37.516  -2.521  35.682  1.00 56.57    -0.074 A 
ATOM   3516  HD1 TYR A 537      37.068  -2.839  34.726  1.00  0.00     0.084 H 
ATOM   3517  CD2 TYR A 537      39.422  -2.293  37.108  1.00 55.82    -0.074 A 
ATOM   3518  HD2 TYR A 537      40.500  -2.428  37.298  1.00  0.00     0.084 H 
ATOM   3519  CE1 TYR A 537      36.707  -1.960  36.658  1.00 56.88    -0.051 A 
ATOM   3520  HE1 TYR A 537      35.627  -1.829  36.477  1.00  0.00     0.087 H 
ATOM   3521  CE2 TYR A 537      38.622  -1.730  38.090  1.00 56.41    -0.051 A 
ATOM   3522  HE2 TYR A 537      39.063  -1.413  39.050  1.00  0.00     0.087 H 
ATOM   3523  CZ  TYR A 537      37.264  -1.567  37.858  1.00 57.20     0.065 A 
ATOM   3524  OH  TYR A 537      36.454  -1.013  38.825  1.00 58.57    -0.361 OA
ATOM   3525  HH  TYR A 537      36.837  -0.742  39.651  1.00  0.00     0.217 HD
ATOM   3526  N   ASP A 538      42.623  -2.633  35.321  1.00 52.95    -0.345 N 
ATOM   3527  HN  ASP A 538      42.505  -3.624  35.111  1.00  0.00     0.163 HD
ATOM   3528  CA  ASP A 538      43.782  -2.209  36.105  1.00 52.45     0.098 C 
ATOM   3529  HA  ASP A 538      43.421  -1.783  37.070  1.00  0.00     0.088 H 
ATOM   3530  C   ASP A 538      44.554  -1.125  35.354  1.00 51.78     0.241 C 
ATOM   3531  O   ASP A 538      44.887  -0.087  35.920  1.00 51.82    -0.271 OA
ATOM   3532  CB  ASP A 538      44.704  -3.398  36.410  1.00 52.48     0.043 C 
ATOM   3533  HB1 ASP A 538      45.014  -3.912  35.470  1.00  0.00     0.052 H 
ATOM   3534  HB2 ASP A 538      45.701  -3.047  36.764  1.00  0.00     0.052 H 
ATOM   3535  CG  ASP A 538      44.095  -4.390  37.397  1.00 53.19     0.175 C 
ATOM   3536  OD1 ASP A 538      42.959  -4.172  37.876  1.00 53.96    -0.648 OA
ATOM   3537  OD2 ASP A 538      44.765  -5.400  37.706  1.00 54.95    -0.648 OA
ATOM   3538  N   LEU A 539      44.812  -1.359  34.073  1.00 50.98    -0.346 N 
ATOM   3539  HN  LEU A 539      44.508  -2.239  33.656  1.00  0.00     0.163 HD
ATOM   3540  CA  LEU A 539      45.522  -0.385  33.245  1.00 50.53     0.089 C 
ATOM   3541  HA  LEU A 539      46.565  -0.307  33.632  1.00  0.00     0.087 H 
ATOM   3542  C   LEU A 539      44.887   1.018  33.319  1.00 49.93     0.241 C 
ATOM   3543  O   LEU A 539      45.572   1.985  33.643  1.00 50.14    -0.271 OA
ATOM   3544  CB  LEU A 539      45.598  -0.872  31.792  1.00 50.47    -0.035 C 
ATOM   3545  HB1 LEU A 539      45.930  -1.936  31.774  1.00  0.00     0.037 H 
ATOM   3546  HB2 LEU A 539      44.567  -0.970  31.379  1.00  0.00     0.037 H 
ATOM   3547  CG  LEU A 539      46.459  -0.052  30.825  1.00 50.92    -0.059 C 
ATOM   3548  HG  LEU A 539      46.040   0.980  30.776  1.00  0.00     0.038 H 
ATOM   3549  CD1 LEU A 539      47.915   0.043  31.311  1.00 51.45    -0.073 C 
ATOM   3550 1HD1 LEU A 539      47.963   0.487  32.333  1.00  0.00     0.028 H 
ATOM   3551 2HD1 LEU A 539      48.556   0.600  30.588  1.00  0.00     0.028 H 
ATOM   3552 3HD1 LEU A 539      48.430  -0.945  31.265  1.00  0.00     0.028 H 
ATOM   3553  CD2 LEU A 539      46.393  -0.658  29.430  1.00 50.82    -0.073 C 
ATOM   3554 1HD2 LEU A 539      45.337  -0.727  29.078  1.00  0.00     0.028 H 
ATOM   3555 2HD2 LEU A 539      46.908  -1.646  29.384  1.00  0.00     0.028 H 
ATOM   3556 3HD2 LEU A 539      47.034  -0.101  28.707  1.00  0.00     0.028 H 
ATOM   3557  N   LEU A 540      43.586   1.110  33.039  1.00 49.04    -0.346 N 
ATOM   3558  HN  LEU A 540      43.074   0.256  32.818  1.00  0.00     0.163 HD
ATOM   3559  CA  LEU A 540      42.855   2.390  33.035  1.00 48.37     0.089 C 
ATOM   3560  HA  LEU A 540      43.338   3.066  32.291  1.00  0.00     0.087 H 
ATOM   3561  C   LEU A 540      42.852   3.094  34.388  1.00 48.04     0.241 C 
ATOM   3562  O   LEU A 540      42.995   4.312  34.464  1.00 47.81    -0.271 OA
ATOM   3563  CB  LEU A 540      41.399   2.169  32.610  1.00 48.21    -0.035 C 
ATOM   3564  HB1 LEU A 540      40.915   1.440  33.301  1.00  0.00     0.037 H 
ATOM   3565  HB2 LEU A 540      40.803   3.085  32.829  1.00  0.00     0.037 H 
ATOM   3566  CG  LEU A 540      41.163   1.737  31.161  1.00 47.84    -0.059 C 
ATOM   3567  HG  LEU A 540      41.912   0.949  30.913  1.00  0.00     0.038 H 
ATOM   3568  CD1 LEU A 540      39.770   1.127  31.002  1.00 46.56    -0.073 C 
ATOM   3569 1HD1 LEU A 540      39.612   0.273  31.701  1.00  0.00     0.028 H 
ATOM   3570 2HD1 LEU A 540      39.574   0.830  29.945  1.00  0.00     0.028 H 
ATOM   3571 3HD1 LEU A 540      38.973   1.898  31.116  1.00  0.00     0.028 H 
ATOM   3572  CD2 LEU A 540      41.379   2.906  30.205  1.00 46.30    -0.073 C 
ATOM   3573 1HD2 LEU A 540      42.395   3.351  30.321  1.00  0.00     0.028 H 
ATOM   3574 2HD2 LEU A 540      40.582   3.677  30.319  1.00  0.00     0.028 H 
ATOM   3575 3HD2 LEU A 540      41.183   2.609  29.148  1.00  0.00     0.028 H 
ATOM   3576  N   LEU A 541      42.645   2.315  35.444  1.00 47.77    -0.346 N 
ATOM   3577  HN  LEU A 541      42.498   1.317  35.291  1.00  0.00     0.163 HD
ATOM   3578  CA  LEU A 541      42.618   2.818  36.810  1.00 47.56     0.089 C 
ATOM   3579  HA  LEU A 541      41.770   3.534  36.922  1.00  0.00     0.087 H 
ATOM   3580  C   LEU A 541      43.922   3.533  37.123  1.00 47.41     0.241 C 
ATOM   3581  O   LEU A 541      43.928   4.669  37.591  1.00 47.10    -0.271 OA
ATOM   3582  CB  LEU A 541      42.427   1.650  37.788  1.00 47.50    -0.035 C 
ATOM   3583  HB1 LEU A 541      43.150   0.839  37.537  1.00  0.00     0.037 H 
ATOM   3584  HB2 LEU A 541      41.458   1.143  37.570  1.00  0.00     0.037 H 
ATOM   3585  CG  LEU A 541      42.511   1.954  39.288  1.00 47.16    -0.059 C 
ATOM   3586  HG  LEU A 541      43.481   2.466  39.488  1.00  0.00     0.038 H 
ATOM   3587  CD1 LEU A 541      41.388   2.884  39.702  1.00 46.41    -0.073 C 
ATOM   3588 1HD1 LEU A 541      41.414   3.828  39.110  1.00  0.00     0.028 H 
ATOM   3589 2HD1 LEU A 541      41.403   3.085  40.799  1.00  0.00     0.028 H 
ATOM   3590 3HD1 LEU A 541      40.394   2.384  39.636  1.00  0.00     0.028 H 
ATOM   3591  CD2 LEU A 541      42.476   0.665  40.096  1.00 46.83    -0.073 C 
ATOM   3592 1HD2 LEU A 541      43.302  -0.019  39.791  1.00  0.00     0.028 H 
ATOM   3593 2HD2 LEU A 541      41.482   0.165  40.030  1.00  0.00     0.028 H 
ATOM   3594 3HD2 LEU A 541      42.491   0.866  41.193  1.00  0.00     0.028 H 
ATOM   3595  N   GLU A 542      45.020   2.833  36.857  1.00 47.43    -0.346 N 
ATOM   3596  HN  GLU A 542      44.913   1.886  36.493  1.00  0.00     0.163 HD
ATOM   3597  CA  GLU A 542      46.370   3.348  37.059  1.00 47.50     0.090 C 
ATOM   3598  HA  GLU A 542      46.525   3.507  38.152  1.00  0.00     0.087 H 
ATOM   3599  C   GLU A 542      46.574   4.687  36.343  1.00 47.14     0.241 C 
ATOM   3600  O   GLU A 542      47.211   5.597  36.883  1.00 47.07    -0.271 OA
ATOM   3601  CB  GLU A 542      47.384   2.299  36.575  1.00 47.61    -0.029 C 
ATOM   3602  HB1 GLU A 542      47.076   1.905  35.578  1.00  0.00     0.037 H 
ATOM   3603  HB2 GLU A 542      47.296   1.374  37.191  1.00  0.00     0.037 H 
ATOM   3604  CG  GLU A 542      48.825   2.748  36.526  1.00 48.27     0.018 C 
ATOM   3605  HG1 GLU A 542      49.476   1.956  36.087  1.00  0.00     0.049 H 
ATOM   3606  HG2 GLU A 542      48.970   3.545  35.760  1.00  0.00     0.049 H 
ATOM   3607  CD  GLU A 542      49.339   3.188  37.867  1.00 49.94     0.172 C 
ATOM   3608  OE1 GLU A 542      49.356   2.359  38.807  1.00 51.02    -0.648 OA
ATOM   3609  OE2 GLU A 542      49.740   4.364  37.979  1.00 51.60    -0.648 OA
ATOM   3610  N   MET A 543      46.014   4.795  35.140  1.00 46.79    -0.346 N 
ATOM   3611  HN  MET A 543      45.486   4.003  34.774  1.00  0.00     0.163 HD
ATOM   3612  CA  MET A 543      46.124   6.004  34.321  1.00 46.62     0.090 C 
ATOM   3613  HA  MET A 543      47.171   6.377  34.404  1.00  0.00     0.087 H 
ATOM   3614  C   MET A 543      45.190   7.130  34.767  1.00 45.92     0.241 C 
ATOM   3615  O   MET A 543      45.574   8.294  34.738  1.00 45.81    -0.271 OA
ATOM   3616  CB  MET A 543      45.863   5.664  32.851  1.00 46.94    -0.030 C 
ATOM   3617  HB1 MET A 543      44.853   5.208  32.723  1.00  0.00     0.037 H 
ATOM   3618  HB2 MET A 543      45.724   6.592  32.248  1.00  0.00     0.037 H 
ATOM   3619  CG  MET A 543      46.939   4.777  32.239  1.00 48.30    -0.021 C 
ATOM   3620  HG1 MET A 543      47.943   5.037  32.647  1.00  0.00     0.049 H 
ATOM   3621  HG2 MET A 543      46.850   3.732  32.617  1.00  0.00     0.049 H 
ATOM   3622  SD  MET A 543      46.958   4.804  30.430  1.00 51.92    -0.173 SA
ATOM   3623  CE  MET A 543      45.340   4.131  30.044  1.00 48.99    -0.035 C 
ATOM   3624  HE1 MET A 543      45.352   4.148  28.929  1.00  0.00     0.041 H 
ATOM   3625  HE2 MET A 543      44.480   4.659  30.518  1.00  0.00     0.041 H 
ATOM   3626  HE3 MET A 543      45.116   3.140  30.502  1.00  0.00     0.041 H 
ATOM   3627  N   LEU A 544      43.967   6.784  35.161  1.00 45.36    -0.346 N 
ATOM   3628  HN  LEU A 544      43.698   5.801  35.125  1.00  0.00     0.163 HD
ATOM   3629  CA  LEU A 544      42.991   7.769  35.646  1.00 44.92     0.089 C 
ATOM   3630  HA  LEU A 544      43.005   8.644  34.955  1.00  0.00     0.087 H 
ATOM   3631  C   LEU A 544      43.295   8.266  37.054  1.00 44.82     0.241 C 
ATOM   3632  O   LEU A 544      42.992   9.413  37.385  1.00 44.91    -0.271 OA
ATOM   3633  CB  LEU A 544      41.586   7.173  35.636  1.00 45.06    -0.035 C 
ATOM   3634  HB1 LEU A 544      41.599   6.170  36.122  1.00  0.00     0.037 H 
ATOM   3635  HB2 LEU A 544      40.934   7.733  36.346  1.00  0.00     0.037 H 
ATOM   3636  CG  LEU A 544      40.900   7.077  34.272  1.00 44.89    -0.059 C 
ATOM   3637  HG  LEU A 544      41.649   6.728  33.524  1.00  0.00     0.038 H 
ATOM   3638  CD1 LEU A 544      39.767   6.077  34.318  1.00 44.94    -0.073 C 
ATOM   3639 1HD1 LEU A 544      40.134   5.071  34.629  1.00  0.00     0.028 H 
ATOM   3640 2HD1 LEU A 544      39.218   6.033  33.349  1.00  0.00     0.028 H 
ATOM   3641 3HD1 LEU A 544      38.933   6.430  34.969  1.00  0.00     0.028 H 
ATOM   3642  CD2 LEU A 544      40.401   8.446  33.849  1.00 44.85    -0.073 C 
ATOM   3643 1HD2 LEU A 544      41.237   9.183  33.815  1.00  0.00     0.028 H 
ATOM   3644 2HD2 LEU A 544      39.567   8.799  34.500  1.00  0.00     0.028 H 
ATOM   3645 3HD2 LEU A 544      39.852   8.402  32.880  1.00  0.00     0.028 H 
ATOM   3646  N   ASP A 545      43.890   7.407  37.881  1.00 44.54    -0.346 N 
ATOM   3647  HN  ASP A 545      44.194   6.503  37.519  1.00  0.00     0.163 HD
ATOM   3648  CA  ASP A 545      44.121   7.718  39.287  1.00 44.19     0.098 C 
ATOM   3649  HA  ASP A 545      43.279   8.353  39.649  1.00  0.00     0.088 H 
ATOM   3650  C   ASP A 545      45.419   8.505  39.441  1.00 44.64     0.241 C 
ATOM   3651  O   ASP A 545      46.402   8.018  40.013  1.00 44.22    -0.271 OA
ATOM   3652  CB  ASP A 545      44.141   6.423  40.113  1.00 43.88     0.043 C 
ATOM   3653  HB1 ASP A 545      44.996   5.774  39.813  1.00  0.00     0.052 H 
ATOM   3654  HB2 ASP A 545      43.295   5.756  39.826  1.00  0.00     0.052 H 
ATOM   3655  CG  ASP A 545      44.150   6.670  41.613  1.00 42.93     0.175 C 
ATOM   3656  OD1 ASP A 545      43.808   7.788  42.051  1.00 41.26    -0.648 OA
ATOM   3657  OD2 ASP A 545      44.509   5.736  42.361  1.00 41.41    -0.648 OA
ATOM   3658  N   ALA A 546      45.410   9.734  38.932  1.00 45.24    -0.346 N 
ATOM   3659  HN  ALA A 546      44.557  10.083  38.495  1.00  0.00     0.163 HD
ATOM   3660  CA  ALA A 546      46.584  10.597  38.981  1.00 45.92     0.086 C 
ATOM   3661  HA  ALA A 546      47.494   9.969  38.835  1.00  0.00     0.086 H 
ATOM   3662  C   ALA A 546      46.680  11.283  40.337  1.00 46.59     0.240 C 
ATOM   3663  O   ALA A 546      45.662  11.582  40.960  1.00 46.84    -0.271 OA
ATOM   3664  CB  ALA A 546      46.525  11.632  37.869  1.00 45.89    -0.049 C 
ATOM   3665  HB1 ALA A 546      47.423  12.292  37.906  1.00  0.00     0.030 H 
ATOM   3666  HB2 ALA A 546      45.577  12.218  37.896  1.00  0.00     0.030 H 
ATOM   3667  HB3 ALA A 546      46.398  11.159  36.867  1.00  0.00     0.030 H 
ATOM   3668  N   HIS A 547      47.908  11.517  40.795  1.00 47.23    -0.346 N 
ATOM   3669  HN  HIS A 547      48.707  11.130  40.294  1.00  0.00     0.163 HD
ATOM   3670  CA  HIS A 547      48.140  12.312  41.994  1.00 47.75     0.094 C 
ATOM   3671  HA  HIS A 547      47.305  12.115  42.706  1.00  0.00     0.088 H 
ATOM   3672  C   HIS A 547      48.122  13.800  41.641  1.00 48.04     0.241 C 
ATOM   3673  O   HIS A 547      47.970  14.154  40.472  1.00 48.21    -0.271 OA
ATOM   3674  CB  HIS A 547      49.454  11.910  42.678  1.00 47.96     0.002 C 
ATOM   3675  HB1 HIS A 547      49.606  12.506  43.608  1.00  0.00     0.046 H 
ATOM   3676  HB2 HIS A 547      49.367  10.889  43.117  1.00  0.00     0.046 H 
ATOM   3677  CG  HIS A 547      50.663  11.998  41.800  1.00 48.68     0.028 A 
ATOM   3678  CD2 HIS A 547      51.670  11.119  41.583  1.00 49.38    -0.000 A 
ATOM   3679  HD2 HIS A 547      51.772  10.117  42.032  1.00  0.00     0.114 H 
ATOM   3680  ND1 HIS A 547      50.959  13.112  41.045  1.00 49.22    -0.354 N 
ATOM   3681  HD1 HIS A 547      50.394  13.960  40.999  1.00  0.00     0.166 HD
ATOM   3682  CE1 HIS A 547      52.088  12.910  40.390  1.00 49.80     0.040 A 
ATOM   3683  HE1 HIS A 547      52.571  13.624  39.702  1.00  0.00     0.140 H 
ATOM   3684  NE2 HIS A 547      52.540  11.708  40.699  1.00 49.70    -0.360 N 
ATOM   3685  HE2 HIS A 547      53.396  11.286  40.339  1.00  0.00     0.166 HD
ATOM   3686  N   ARG A 548      48.265  14.663  42.647  1.00 48.34    -0.346 N 
ATOM   3687  HN  ARG A 548      48.398  14.301  43.591  1.00  0.00     0.163 HD
ATOM   3688  CA  ARG A 548      48.238  16.115  42.443  1.00 48.65     0.089 C 
ATOM   3689  HA  ARG A 548      47.945  16.320  41.387  1.00  0.00     0.087 H 
ATOM   3690  C   ARG A 548      49.603  16.751  42.701  1.00 48.68     0.241 C 
ATOM   3691  O   ARG A 548      49.686  17.929  43.055  1.00 48.78    -0.271 OA
ATOM   3692  CB  ARG A 548      47.207  16.770  43.373  1.00 48.85    -0.036 C 
ATOM   3693  HB1 ARG A 548      47.529  16.648  44.434  1.00  0.00     0.036 H 
ATOM   3694  HB2 ARG A 548      47.261  17.879  43.269  1.00  0.00     0.036 H 
ATOM   3695  CG  ARG A 548      45.751  16.308  43.220  1.00 49.40    -0.048 C 
ATOM   3696  HG1 ARG A 548      45.405  16.319  42.160  1.00  0.00     0.035 H 
ATOM   3697  HG2 ARG A 548      45.624  15.216  43.408  1.00  0.00     0.035 H 
ATOM   3698  CD  ARG A 548      44.876  17.174  44.139  1.00 50.48     0.009 C 
ATOM   3699  HD1 ARG A 548      45.354  17.272  45.142  1.00  0.00     0.064 H 
ATOM   3700  HD2 ARG A 548      44.904  18.237  43.804  1.00  0.00     0.064 H 
ATOM   3701  NE  ARG A 548      43.486  16.727  44.284  1.00 50.71    -0.227 N 
ATOM   3702  HE  ARG A 548      43.147  16.006  43.647  1.00  0.00     0.177 HD
ATOM   3703  CZ  ARG A 548      42.635  17.205  45.199  1.00 50.53     0.665 C 
ATOM   3704  NH1 ARG A 548      43.018  18.148  46.060  1.00 50.30    -0.235 N 
ATOM   3705 1HH1 ARG A 548      43.971  18.507  46.012  1.00  0.00     0.174 HD
ATOM   3706 2HH1 ARG A 548      42.369  18.512  46.758  1.00  0.00     0.174 HD
ATOM   3707  NH2 ARG A 548      41.393  16.737  45.261  1.00 50.47    -0.235 N 
ATOM   3708 1HH2 ARG A 548      41.100  16.015  44.602  1.00  0.00     0.174 HD
ATOM   3709 2HH2 ARG A 548      40.744  17.101  45.959  1.00  0.00     0.174 HD
ATOM   3710  N   LEU A 549      50.671  15.980  42.523  1.00 48.81    -0.346 N 
ATOM   3711  HN  LEU A 549      50.550  15.042  42.141  1.00  0.00     0.163 HD
ATOM   3712  CA  LEU A 549      52.018  16.446  42.863  1.00 48.94     0.089 C 
ATOM   3713  HA  LEU A 549      51.944  17.055  43.794  1.00  0.00     0.087 H 
ATOM   3714  C   LEU A 549      52.624  17.331  41.772  1.00 49.12     0.241 C 
ATOM   3715  O   LEU A 549      53.376  18.261  42.070  1.00 48.99    -0.271 OA
ATOM   3716  CB  LEU A 549      52.943  15.255  43.152  1.00 48.94    -0.035 C 
ATOM   3717  HB1 LEU A 549      53.968  15.626  43.385  1.00  0.00     0.037 H 
ATOM   3718  HB2 LEU A 549      53.138  14.696  42.207  1.00  0.00     0.037 H 
ATOM   3719  CG  LEU A 549      52.490  14.278  44.243  1.00 48.58    -0.059 C 
ATOM   3720  HG  LEU A 549      51.535  13.807  43.912  1.00  0.00     0.038 H 
ATOM   3721  CD1 LEU A 549      53.520  13.176  44.432  1.00 48.10    -0.073 C 
ATOM   3722 1HD1 LEU A 549      53.709  12.648  43.468  1.00  0.00     0.028 H 
ATOM   3723 2HD1 LEU A 549      53.225  12.468  45.241  1.00  0.00     0.028 H 
ATOM   3724 3HD1 LEU A 549      54.463  13.563  44.885  1.00  0.00     0.028 H 
ATOM   3725  CD2 LEU A 549      52.232  14.997  45.555  1.00 48.10    -0.073 C 
ATOM   3726 1HD2 LEU A 549      51.477  15.805  45.416  1.00  0.00     0.028 H 
ATOM   3727 2HD2 LEU A 549      53.175  15.384  46.008  1.00  0.00     0.028 H 
ATOM   3728 3HD2 LEU A 549      51.937  14.289  46.364  1.00  0.00     0.028 H 
ATOM   3729  N   HIS A 550      52.303  17.036  40.513  1.00 49.45    -0.346 N 
ATOM   3730  HN  HIS A 550      51.713  16.224  40.329  1.00  0.00     0.163 HD
ATOM   3731  CA  HIS A 550      52.772  17.842  39.388  1.00 49.65     0.094 C 
ATOM   3732  HA  HIS A 550      53.715  18.355  39.688  1.00  0.00     0.088 H 
ATOM   3733  C   HIS A 550      51.735  18.901  39.039  1.00 49.89     0.241 C 
ATOM   3734  O   HIS A 550      50.921  18.719  38.129  1.00 50.24    -0.271 OA
ATOM   3735  CB  HIS A 550      53.064  16.959  38.177  1.00 49.70     0.002 C 
ATOM   3736  HB1 HIS A 550      52.118  16.552  37.751  1.00  0.00     0.046 H 
ATOM   3737  HB2 HIS A 550      53.407  17.577  37.314  1.00  0.00     0.046 H 
ATOM   3738  CG  HIS A 550      54.035  15.855  38.454  1.00 49.77     0.028 A 
ATOM   3739  CD2 HIS A 550      55.046  15.761  39.352  1.00 50.02    -0.000 A 
ATOM   3740  HD2 HIS A 550      55.351  16.533  40.078  1.00  0.00     0.114 H 
ATOM   3741  ND1 HIS A 550      54.014  14.658  37.771  1.00 49.37    -0.354 N 
ATOM   3742  HD1 HIS A 550      53.357  14.413  37.030  1.00  0.00     0.166 HD
ATOM   3743  CE1 HIS A 550      54.977  13.878  38.226  1.00 49.97     0.040 A 
ATOM   3744  HE1 HIS A 550      55.208  12.861  37.866  1.00  0.00     0.140 H 
ATOM   3745  NE2 HIS A 550      55.619  14.523  39.187  1.00 50.34    -0.360 N 
ATOM   3746  HE2 HIS A 550      56.410  14.160  39.719  1.00  0.00     0.166 HD
ATOM   3747  N   ALA A 551      51.759  20.003  39.783  1.00 50.14    -0.345 N 
ATOM   3748  HN  ALA A 551      52.418  20.061  40.559  1.00  0.00     0.163 HD
ATOM   3749  CA  ALA A 551      50.872  21.132  39.523  1.00 50.28     0.093 C 
ATOM   3750  HA  ALA A 551      49.866  20.743  39.239  1.00  0.00     0.089 H 
ATOM   3751  C   ALA A 551      51.432  21.949  38.362  1.00 50.39     0.196 C 
ATOM   3752  O   ALA A 551      52.442  22.640  38.510  1.00 50.39    -0.646 OA
ATOM   3753  CB  ALA A 551      50.732  22.002  40.771  1.00 50.32    -0.048 C 
ATOM   3754  HB1 ALA A 551      50.054  22.865  40.572  1.00  0.00     0.030 H 
ATOM   3755  HB2 ALA A 551      51.724  22.335  41.158  1.00  0.00     0.030 H 
ATOM   3756  HB3 ALA A 551      50.399  21.409  41.655  1.00  0.00     0.030 H 
ATOM   3757  OXT ALA A 551      50.898  21.931  37.248  1.00 50.44    -0.646 OA
TER    3758      ALA A 551 
ATOM   3758  N   LEU B 306       2.471   3.996  -1.644  1.00 48.76    -0.066 N 
ATOM   3759  HN1 LEU B 306       2.453   3.629  -2.595  1.00  0.00     0.275 HD
ATOM   3760  HN2 LEU B 306       2.128   4.955  -1.586  1.00  0.00     0.275 HD
ATOM   3761  HN3 LEU B 306       1.771   3.563  -1.042  1.00  0.00     0.275 HD
ATOM   3762  CA  LEU B 306       3.855   3.848  -1.115  1.00 48.60     0.176 C 
ATOM   3763  HA  LEU B 306       4.123   2.766  -1.093  1.00  0.00     0.099 H 
ATOM   3764  C   LEU B 306       3.882   4.398   0.310  1.00 48.68     0.248 C 
ATOM   3765  O   LEU B 306       3.283   5.437   0.586  1.00 48.73    -0.271 OA
ATOM   3766  CB  LEU B 306       4.845   4.591  -2.021  1.00 48.61    -0.028 C 
ATOM   3767  HB1 LEU B 306       4.822   5.677  -1.770  1.00  0.00     0.037 H 
ATOM   3768  HB2 LEU B 306       4.446   4.603  -3.062  1.00  0.00     0.037 H 
ATOM   3769  CG  LEU B 306       6.301   4.116  -2.050  1.00 48.73    -0.059 C 
ATOM   3770  HG  LEU B 306       6.301   3.003  -2.119  1.00  0.00     0.038 H 
ATOM   3771  CD1 LEU B 306       7.042   4.667  -3.268  1.00 48.78    -0.073 C 
ATOM   3772 1HD1 LEU B 306       6.512   4.378  -4.206  1.00  0.00     0.028 H 
ATOM   3773 2HD1 LEU B 306       8.112   4.354  -3.281  1.00  0.00     0.028 H 
ATOM   3774 3HD1 LEU B 306       7.194   5.769  -3.199  1.00  0.00     0.028 H 
ATOM   3775  CD2 LEU B 306       7.020   4.509  -0.777  1.00 48.65    -0.073 C 
ATOM   3776 1HD2 LEU B 306       6.479   4.107   0.112  1.00  0.00     0.028 H 
ATOM   3777 2HD2 LEU B 306       7.172   5.611  -0.708  1.00  0.00     0.028 H 
ATOM   3778 3HD2 LEU B 306       8.090   4.196  -0.790  1.00  0.00     0.028 H 
ATOM   3779  N   ALA B 307       4.580   3.696   1.204  1.00 48.68    -0.346 N 
ATOM   3780  HN  ALA B 307       5.107   2.885   0.879  1.00  0.00     0.163 HD
ATOM   3781  CA  ALA B 307       4.628   4.034   2.640  1.00 48.56     0.086 C 
ATOM   3782  HA  ALA B 307       3.592   3.929   3.039  1.00  0.00     0.086 H 
ATOM   3783  C   ALA B 307       5.095   5.462   2.955  1.00 48.40     0.240 C 
ATOM   3784  O   ALA B 307       4.807   5.987   4.030  1.00 48.50    -0.271 OA
ATOM   3785  CB  ALA B 307       5.504   3.027   3.382  1.00 48.41    -0.049 C 
ATOM   3786  HB1 ALA B 307       5.540   3.282   4.467  1.00  0.00     0.030 H 
ATOM   3787  HB2 ALA B 307       6.523   2.950   2.936  1.00  0.00     0.030 H 
ATOM   3788  HB3 ALA B 307       5.172   1.977   3.210  1.00  0.00     0.030 H 
ATOM   3789  N   LEU B 308       5.804   6.087   2.019  1.00 48.31    -0.346 N 
ATOM   3790  HN  LEU B 308       6.028   5.586   1.159  1.00  0.00     0.163 HD
ATOM   3791  CA  LEU B 308       6.277   7.469   2.174  1.00 48.16     0.089 C 
ATOM   3792  HA  LEU B 308       6.908   7.511   3.092  1.00  0.00     0.087 H 
ATOM   3793  C   LEU B 308       5.163   8.514   2.323  1.00 47.87     0.241 C 
ATOM   3794  O   LEU B 308       5.448   9.668   2.647  1.00 47.80    -0.271 OA
ATOM   3795  CB  LEU B 308       7.161   7.865   0.979  1.00 48.21    -0.035 C 
ATOM   3796  HB1 LEU B 308       7.025   8.952   0.773  1.00  0.00     0.037 H 
ATOM   3797  HB2 LEU B 308       6.738   7.415   0.051  1.00  0.00     0.037 H 
ATOM   3798  CG  LEU B 308       8.659   7.555   1.043  1.00 48.30    -0.059 C 
ATOM   3799  HG  LEU B 308       9.096   8.113   1.904  1.00  0.00     0.038 H 
ATOM   3800  CD1 LEU B 308       8.919   6.080   1.251  1.00 48.65    -0.073 C 
ATOM   3801 1HD1 LEU B 308       8.425   5.726   2.186  1.00  0.00     0.028 H 
ATOM   3802 2HD1 LEU B 308      10.009   5.846   1.243  1.00  0.00     0.028 H 
ATOM   3803 3HD1 LEU B 308       8.613   5.476   0.365  1.00  0.00     0.028 H 
ATOM   3804  CD2 LEU B 308       9.335   8.040  -0.237  1.00 48.79    -0.073 C 
ATOM   3805 1HD2 LEU B 308       9.143   9.128  -0.390  1.00  0.00     0.028 H 
ATOM   3806 2HD2 LEU B 308       9.029   7.436  -1.123  1.00  0.00     0.028 H 
ATOM   3807 3HD2 LEU B 308      10.425   7.806  -0.245  1.00  0.00     0.028 H 
ATOM   3808  N   SER B 309       3.912   8.123   2.082  1.00 47.51    -0.344 N 
ATOM   3809  HN  SER B 309       3.731   7.136   1.901  1.00  0.00     0.163 HD
ATOM   3810  CA  SER B 309       2.787   9.063   2.068  1.00 47.30     0.109 C 
ATOM   3811  HA  SER B 309       3.207  10.096   2.077  1.00  0.00     0.090 H 
ATOM   3812  C   SER B 309       1.836   8.935   3.266  1.00 47.19     0.243 C 
ATOM   3813  O   SER B 309       0.798   9.599   3.306  1.00 47.42    -0.271 OA
ATOM   3814  CB  SER B 309       2.007   8.890   0.766  1.00 47.22     0.044 C 
ATOM   3815  HB1 SER B 309       1.521   7.889   0.703  1.00  0.00     0.077 H 
ATOM   3816  HB2 SER B 309       1.088   9.522   0.745  1.00  0.00     0.077 H 
ATOM   3817  OG  SER B 309       2.847   9.141  -0.349  1.00 46.91    -0.398 OA
ATOM   3818  HG  SER B 309       2.362   9.033  -1.159  1.00  0.00     0.209 HD
ATOM   3819  N   LEU B 310       2.181   8.089   4.234  1.00 46.86    -0.346 N 
ATOM   3820  HN  LEU B 310       3.018   7.518   4.118  1.00  0.00     0.163 HD
ATOM   3821  CA  LEU B 310       1.391   7.956   5.462  1.00 46.57     0.089 C 
ATOM   3822  HA  LEU B 310       0.311   7.924   5.188  1.00  0.00     0.087 H 
ATOM   3823  C   LEU B 310       1.625   9.150   6.388  1.00 46.28     0.241 C 
ATOM   3824  O   LEU B 310       2.730   9.683   6.449  1.00 46.14    -0.271 OA
ATOM   3825  CB  LEU B 310       1.748   6.657   6.203  1.00 46.59    -0.035 C 
ATOM   3826  HB1 LEU B 310       2.855   6.523   6.199  1.00  0.00     0.037 H 
ATOM   3827  HB2 LEU B 310       1.557   6.791   7.293  1.00  0.00     0.037 H 
ATOM   3828  CG  LEU B 310       1.079   5.361   5.727  1.00 46.69    -0.059 C 
ATOM   3829  HG  LEU B 310      -0.000   5.410   6.003  1.00  0.00     0.038 H 
ATOM   3830  CD1 LEU B 310       1.171   5.197   4.210  1.00 47.01    -0.073 C 
ATOM   3831 1HD1 LEU B 310       0.722   6.075   3.689  1.00  0.00     0.028 H 
ATOM   3832 2HD1 LEU B 310       0.715   4.238   3.870  1.00  0.00     0.028 H 
ATOM   3833 3HD1 LEU B 310       2.219   5.012   3.878  1.00  0.00     0.028 H 
ATOM   3834  CD2 LEU B 310       1.690   4.166   6.437  1.00 45.46    -0.073 C 
ATOM   3835 1HD2 LEU B 310       1.623   4.286   7.544  1.00  0.00     0.028 H 
ATOM   3836 2HD2 LEU B 310       2.738   3.981   6.105  1.00  0.00     0.028 H 
ATOM   3837 3HD2 LEU B 310       1.234   3.207   6.097  1.00  0.00     0.028 H 
ATOM   3838  N   THR B 311       0.581   9.560   7.104  1.00 45.99    -0.344 N 
ATOM   3839  HN  THR B 311      -0.340   9.171   6.901  1.00  0.00     0.163 HD
ATOM   3840  CA  THR B 311       0.710  10.552   8.174  1.00 45.82     0.113 C 
ATOM   3841  HA  THR B 311       1.441  11.333   7.860  1.00  0.00     0.091 H 
ATOM   3842  C   THR B 311       1.222   9.871   9.447  1.00 45.90     0.243 C 
ATOM   3843  O   THR B 311       1.310   8.644   9.510  1.00 45.78    -0.271 OA
ATOM   3844  CB  THR B 311      -0.635  11.224   8.498  1.00 45.70     0.060 C 
ATOM   3845  HB  THR B 311      -0.451  12.078   9.191  1.00  0.00     0.086 H 
ATOM   3846  CG2 THR B 311      -1.299  11.759   7.226  1.00 45.76    -0.050 C 
ATOM   3847 1HG2 THR B 311      -2.274  12.246   7.461  1.00  0.00     0.031 H 
ATOM   3848 2HG2 THR B 311      -1.412  10.962   6.454  1.00  0.00     0.031 H 
ATOM   3849 3HG2 THR B 311      -0.621  12.443   6.664  1.00  0.00     0.031 H 
ATOM   3850  OG1 THR B 311      -1.505  10.283   9.147  1.00 45.15    -0.393 OA
ATOM   3851  HG1 THR B 311      -2.336  10.698   9.347  1.00  0.00     0.210 HD
ATOM   3852  N   ALA B 312       1.535  10.673  10.463  1.00 45.96    -0.346 N 
ATOM   3853  HN  ALA B 312       1.432  11.681  10.347  1.00  0.00     0.163 HD
ATOM   3854  CA  ALA B 312       2.023  10.151  11.743  1.00 46.20     0.086 C 
ATOM   3855  HA  ALA B 312       2.940   9.549  11.542  1.00  0.00     0.086 H 
ATOM   3856  C   ALA B 312       0.998   9.241  12.407  1.00 46.38     0.240 C 
ATOM   3857  O   ALA B 312       1.342   8.157  12.869  1.00 46.74    -0.271 OA
ATOM   3858  CB  ALA B 312       2.404  11.291  12.684  1.00 46.07    -0.049 C 
ATOM   3859  HB1 ALA B 312       2.775  10.894  13.658  1.00  0.00     0.030 H 
ATOM   3860  HB2 ALA B 312       1.562  12.008  12.825  1.00  0.00     0.030 H 
ATOM   3861  HB3 ALA B 312       3.139  11.985  12.214  1.00  0.00     0.030 H 
ATOM   3862  N   ASP B 313      -0.255   9.687  12.447  1.00 46.55    -0.346 N 
ATOM   3863  HN  ASP B 313      -0.459  10.613  12.070  1.00  0.00     0.163 HD
ATOM   3864  CA  ASP B 313      -1.355   8.896  13.013  1.00 46.73     0.098 C 
ATOM   3865  HA  ASP B 313      -1.047   8.562  14.031  1.00  0.00     0.088 H 
ATOM   3866  C   ASP B 313      -1.674   7.654  12.190  1.00 46.74     0.241 C 
ATOM   3867  O   ASP B 313      -2.011   6.618  12.751  1.00 46.83    -0.271 OA
ATOM   3868  CB  ASP B 313      -2.622   9.751  13.161  1.00 46.75     0.043 C 
ATOM   3869  HB1 ASP B 313      -3.512   9.116  13.380  1.00  0.00     0.052 H 
ATOM   3870  HB2 ASP B 313      -2.940  10.172  12.179  1.00  0.00     0.052 H 
ATOM   3871  CG  ASP B 313      -2.462  10.843  14.197  1.00 46.92     0.175 C 
ATOM   3872  OD1 ASP B 313      -1.800  10.585  15.227  1.00 47.35    -0.648 OA
ATOM   3873  OD2 ASP B 313      -2.984  11.955  13.980  1.00 45.92    -0.648 OA
ATOM   3874  N   GLN B 314      -1.581   7.760  10.868  1.00 46.84    -0.346 N 
ATOM   3875  HN  GLN B 314      -1.407   8.674  10.450  1.00  0.00     0.163 HD
ATOM   3876  CA  GLN B 314      -1.723   6.591  10.001  1.00 47.06     0.090 C 
ATOM   3877  HA  GLN B 314      -2.680   6.080  10.259  1.00  0.00     0.087 H 
ATOM   3878  C   GLN B 314      -0.573   5.600  10.227  1.00 47.27     0.241 C 
ATOM   3879  O   GLN B 314      -0.793   4.388  10.291  1.00 47.30    -0.271 OA
ATOM   3880  CB  GLN B 314      -1.787   7.013   8.534  1.00 47.05    -0.030 C 
ATOM   3881  HB1 GLN B 314      -0.909   7.646   8.265  1.00  0.00     0.037 H 
ATOM   3882  HB2 GLN B 314      -1.599   6.143   7.863  1.00  0.00     0.037 H 
ATOM   3883  CG  GLN B 314      -3.086   7.708   8.166  1.00 47.22     0.011 C 
ATOM   3884  HG1 GLN B 314      -3.490   8.276   9.036  1.00  0.00     0.047 H 
ATOM   3885  HG2 GLN B 314      -3.907   6.965   8.032  1.00  0.00     0.047 H 
ATOM   3886  CD  GLN B 314      -2.969   8.606   6.946  1.00 47.63     0.215 C 
ATOM   3887  NE2 GLN B 314      -4.037   9.336   6.653  1.00 47.55    -0.370 N 
ATOM   3888 1HE2 GLN B 314      -3.958   9.939   5.834  1.00  0.00     0.159 HD
ATOM   3889 2HE2 GLN B 314      -4.894   9.302   7.206  1.00  0.00     0.159 HD
ATOM   3890  OE1 GLN B 314      -1.934   8.647   6.278  1.00 47.85    -0.274 OA
ATOM   3891  N   MET B 315       0.645   6.118  10.360  1.00 47.44    -0.346 N 
ATOM   3892  HN  MET B 315       0.777   7.120  10.224  1.00  0.00     0.163 HD
ATOM   3893  CA  MET B 315       1.805   5.283  10.698  1.00 47.67     0.090 C 
ATOM   3894  HA  MET B 315       1.894   4.473   9.936  1.00  0.00     0.087 H 
ATOM   3895  C   MET B 315       1.614   4.640  12.073  1.00 47.33     0.241 C 
ATOM   3896  O   MET B 315       1.721   3.423  12.218  1.00 46.84    -0.271 OA
ATOM   3897  CB  MET B 315       3.088   6.119  10.674  1.00 47.96    -0.030 C 
ATOM   3898  HB1 MET B 315       3.247   6.555   9.660  1.00  0.00     0.037 H 
ATOM   3899  HB2 MET B 315       2.952   7.054  11.266  1.00  0.00     0.037 H 
ATOM   3900  CG  MET B 315       4.337   5.379  11.134  1.00 49.26    -0.021 C 
ATOM   3901  HG1 MET B 315       4.164   4.868  12.110  1.00  0.00     0.049 H 
ATOM   3902  HG2 MET B 315       5.135   6.093  11.444  1.00  0.00     0.049 H 
ATOM   3903  SD  MET B 315       4.947   4.225   9.900  1.00 52.26    -0.173 SA
ATOM   3904  CE  MET B 315       5.698   5.364   8.734  1.00 51.12    -0.035 C 
ATOM   3905  HE1 MET B 315       6.077   4.648   7.968  1.00  0.00     0.041 H 
ATOM   3906  HE2 MET B 315       6.456   6.062   9.160  1.00  0.00     0.041 H 
ATOM   3907  HE3 MET B 315       5.033   6.173   8.352  1.00  0.00     0.041 H 
ATOM   3908  N   VAL B 316       1.324   5.471  13.073  1.00 47.36    -0.346 N 
ATOM   3909  HN  VAL B 316       1.277   6.472  12.882  1.00  0.00     0.163 HD
ATOM   3910  CA  VAL B 316       1.070   5.000  14.439  1.00 47.44     0.092 C 
ATOM   3911  HA  VAL B 316       2.013   4.563  14.842  1.00  0.00     0.088 H 
ATOM   3912  C   VAL B 316      -0.007   3.919  14.453  1.00 47.40     0.241 C 
ATOM   3913  O   VAL B 316       0.175   2.861  15.051  1.00 47.56    -0.271 OA
ATOM   3914  CB  VAL B 316       0.628   6.158  15.374  1.00 47.49    -0.033 C 
ATOM   3915  HB  VAL B 316      -0.110   6.789  14.825  1.00  0.00     0.042 H 
ATOM   3916  CG1 VAL B 316      -0.042   5.623  16.630  1.00 47.49    -0.071 C 
ATOM   3917 1HG1 VAL B 316      -0.914   4.984  16.356  1.00  0.00     0.028 H 
ATOM   3918 2HG1 VAL B 316      -0.328   6.441  17.331  1.00  0.00     0.028 H 
ATOM   3919 3HG1 VAL B 316       0.678   5.086  17.290  1.00  0.00     0.028 H 
ATOM   3920  CG2 VAL B 316       1.820   7.031  15.748  1.00 47.46    -0.071 C 
ATOM   3921 1HG2 VAL B 316       2.311   7.423  14.827  1.00  0.00     0.028 H 
ATOM   3922 2HG2 VAL B 316       2.540   6.494  16.408  1.00  0.00     0.028 H 
ATOM   3923 3HG2 VAL B 316       1.534   7.849  16.449  1.00  0.00     0.028 H 
ATOM   3924  N   SER B 317      -1.116   4.193  13.774  1.00 47.20    -0.344 N 
ATOM   3925  HN  SER B 317      -1.168   5.061  13.241  1.00  0.00     0.163 HD
ATOM   3926  CA  SER B 317      -2.261   3.290  13.768  1.00 47.16     0.109 C 
ATOM   3927  HA  SER B 317      -2.523   3.065  14.828  1.00  0.00     0.090 H 
ATOM   3928  C   SER B 317      -1.948   1.959  13.070  1.00 46.86     0.243 C 
ATOM   3929  O   SER B 317      -2.401   0.908  13.515  1.00 46.95    -0.271 OA
ATOM   3930  CB  SER B 317      -3.470   3.978  13.122  1.00 47.06     0.044 C 
ATOM   3931  HB1 SER B 317      -3.688   4.960  13.603  1.00  0.00     0.077 H 
ATOM   3932  HB2 SER B 317      -3.234   4.340  12.094  1.00  0.00     0.077 H 
ATOM   3933  OG  SER B 317      -4.605   3.132  13.128  1.00 48.07    -0.398 OA
ATOM   3934  HG  SER B 317      -5.354   3.558  12.728  1.00  0.00     0.209 HD
ATOM   3935  N   ALA B 318      -1.170   2.010  11.992  1.00 46.53    -0.346 N 
ATOM   3936  HN  ALA B 318      -0.810   2.914  11.686  1.00  0.00     0.163 HD
ATOM   3937  CA  ALA B 318      -0.814   0.808  11.230  1.00 46.26     0.086 C 
ATOM   3938  HA  ALA B 318      -1.754   0.257  10.994  1.00  0.00     0.086 H 
ATOM   3939  C   ALA B 318       0.096  -0.126  12.029  1.00 46.17     0.240 C 
ATOM   3940  O   ALA B 318      -0.029  -1.348  11.948  1.00 46.22    -0.271 OA
ATOM   3941  CB  ALA B 318      -0.148   1.193   9.914  1.00 46.17    -0.049 C 
ATOM   3942  HB1 ALA B 318      -0.811   1.874   9.331  1.00  0.00     0.030 H 
ATOM   3943  HB2 ALA B 318       0.153   0.297   9.322  1.00  0.00     0.030 H 
ATOM   3944  HB3 ALA B 318       0.864   1.633  10.072  1.00  0.00     0.030 H 
ATOM   3945  N   LEU B 319       1.008   0.452  12.800  1.00 45.98    -0.346 N 
ATOM   3946  HN  LEU B 319       1.082   1.469  12.810  1.00  0.00     0.163 HD
ATOM   3947  CA  LEU B 319       1.907  -0.337  13.633  1.00 45.98     0.089 C 
ATOM   3948  HA  LEU B 319       2.334  -1.156  13.008  1.00  0.00     0.087 H 
ATOM   3949  C   LEU B 319       1.146  -0.968  14.790  1.00 45.89     0.241 C 
ATOM   3950  O   LEU B 319       1.387  -2.121  15.136  1.00 45.94    -0.271 OA
ATOM   3951  CB  LEU B 319       3.064   0.526  14.149  1.00 45.89    -0.035 C 
ATOM   3952  HB1 LEU B 319       2.676   1.349  14.793  1.00  0.00     0.037 H 
ATOM   3953  HB2 LEU B 319       3.664  -0.039  14.900  1.00  0.00     0.037 H 
ATOM   3954  CG  LEU B 319       3.976   1.091  13.057  1.00 46.13    -0.059 C 
ATOM   3955  HG  LEU B 319       3.340   1.661  12.340  1.00  0.00     0.038 H 
ATOM   3956  CD1 LEU B 319       5.021   2.063  13.640  1.00 46.29    -0.073 C 
ATOM   3957 1HD1 LEU B 319       4.529   2.891  14.202  1.00  0.00     0.028 H 
ATOM   3958 2HD1 LEU B 319       5.705   2.452  12.850  1.00  0.00     0.028 H 
ATOM   3959 3HD1 LEU B 319       5.772   1.530  14.268  1.00  0.00     0.028 H 
ATOM   3960  CD2 LEU B 319       4.651  -0.045  12.286  1.00 45.32    -0.073 C 
ATOM   3961 1HD2 LEU B 319       3.895  -0.748  11.864  1.00  0.00     0.028 H 
ATOM   3962 2HD2 LEU B 319       5.402  -0.578  12.914  1.00  0.00     0.028 H 
ATOM   3963 3HD2 LEU B 319       5.335   0.344  11.496  1.00  0.00     0.028 H 
ATOM   3964  N   LEU B 320       0.218  -0.215  15.375  1.00 45.86    -0.346 N 
ATOM   3965  HN  LEU B 320       0.107   0.757  15.085  1.00  0.00     0.163 HD
ATOM   3966  CA  LEU B 320      -0.643  -0.751  16.422  1.00 45.78     0.089 C 
ATOM   3967  HA  LEU B 320       0.004  -1.113  17.254  1.00  0.00     0.087 H 
ATOM   3968  C   LEU B 320      -1.444  -1.940  15.887  1.00 45.78     0.241 C 
ATOM   3969  O   LEU B 320      -1.505  -2.990  16.533  1.00 45.80    -0.271 OA
ATOM   3970  CB  LEU B 320      -1.577   0.339  16.978  1.00 45.60    -0.035 C 
ATOM   3971  HB1 LEU B 320      -2.190   0.771  16.153  1.00  0.00     0.037 H 
ATOM   3972  HB2 LEU B 320      -2.378  -0.127  17.598  1.00  0.00     0.037 H 
ATOM   3973  CG  LEU B 320      -0.892   1.468  17.769  1.00 45.53    -0.059 C 
ATOM   3974  HG  LEU B 320      -0.115   1.917  17.108  1.00  0.00     0.038 H 
ATOM   3975  CD1 LEU B 320      -1.881   2.580  18.138  1.00 43.98    -0.073 C 
ATOM   3976 1HD1 LEU B 320      -1.385   3.398  18.711  1.00  0.00     0.028 H 
ATOM   3977 2HD1 LEU B 320      -2.763   2.175  18.687  1.00  0.00     0.028 H 
ATOM   3978 3HD1 LEU B 320      -2.405   2.975  17.236  1.00  0.00     0.028 H 
ATOM   3979  CD2 LEU B 320      -0.185   0.946  19.021  1.00 44.07    -0.073 C 
ATOM   3980 1HD2 LEU B 320       0.311   1.764  19.594  1.00  0.00     0.028 H 
ATOM   3981 2HD2 LEU B 320       0.536   0.134  18.769  1.00  0.00     0.028 H 
ATOM   3982 3HD2 LEU B 320      -0.884   0.366  19.668  1.00  0.00     0.028 H 
ATOM   3983  N   ASP B 321      -2.041  -1.767  14.705  1.00 45.72    -0.346 N 
ATOM   3984  HN  ASP B 321      -1.987  -0.850  14.262  1.00  0.00     0.163 HD
ATOM   3985  CA  ASP B 321      -2.771  -2.837  14.014  1.00 45.68     0.098 C 
ATOM   3986  HA  ASP B 321      -3.637  -3.142  14.647  1.00  0.00     0.088 H 
ATOM   3987  C   ASP B 321      -1.888  -4.064  13.771  1.00 45.36     0.241 C 
ATOM   3988  O   ASP B 321      -2.354  -5.200  13.839  1.00 45.21    -0.271 OA
ATOM   3989  CB  ASP B 321      -3.305  -2.342  12.660  1.00 45.88     0.043 C 
ATOM   3990  HB1 ASP B 321      -2.475  -1.955  12.024  1.00  0.00     0.052 H 
ATOM   3991  HB2 ASP B 321      -3.637  -3.198  12.028  1.00  0.00     0.052 H 
ATOM   3992  CG  ASP B 321      -4.416  -1.304  12.793  1.00 47.07     0.175 C 
ATOM   3993  OD1 ASP B 321      -5.102  -1.273  13.837  1.00 49.15    -0.648 OA
ATOM   3994  OD2 ASP B 321      -4.616  -0.521  11.835  1.00 48.11    -0.648 OA
ATOM   3995  N   ALA B 322      -0.613  -3.820  13.487  1.00 45.02    -0.346 N 
ATOM   3996  HN  ALA B 322      -0.286  -2.854  13.496  1.00  0.00     0.163 HD
ATOM   3997  CA  ALA B 322       0.339  -4.880  13.163  1.00 44.90     0.086 C 
ATOM   3998  HA  ALA B 322      -0.158  -5.568  12.441  1.00  0.00     0.086 H 
ATOM   3999  C   ALA B 322       0.800  -5.722  14.361  1.00 44.66     0.240 C 
ATOM   4000  O   ALA B 322       1.458  -6.742  14.163  1.00 44.80    -0.271 OA
ATOM   4001  CB  ALA B 322       1.563  -4.279  12.460  1.00 44.65    -0.049 C 
ATOM   4002  HB1 ALA B 322       2.289  -5.088  12.213  1.00  0.00     0.030 H 
ATOM   4003  HB2 ALA B 322       2.031  -3.462  13.057  1.00  0.00     0.030 H 
ATOM   4004  HB3 ALA B 322       1.280  -3.680  11.563  1.00  0.00     0.030 H 
ATOM   4005  N   GLU B 323       0.469  -5.310  15.586  1.00 44.25    -0.346 N 
ATOM   4006  HN  GLU B 323      -0.187  -4.537  15.696  1.00  0.00     0.163 HD
ATOM   4007  CA  GLU B 323       1.036  -5.953  16.778  1.00 44.17     0.090 C 
ATOM   4008  HA  GLU B 323       2.142  -5.822  16.725  1.00  0.00     0.087 H 
ATOM   4009  C   GLU B 323       0.766  -7.453  16.859  1.00 43.35     0.243 C 
ATOM   4010  O   GLU B 323      -0.359  -7.887  16.658  1.00 43.57    -0.271 OA
ATOM   4011  CB  GLU B 323       0.562  -5.266  18.070  1.00 44.32    -0.029 C 
ATOM   4012  HB1 GLU B 323       0.492  -6.002  18.905  1.00  0.00     0.037 H 
ATOM   4013  HB2 GLU B 323      -0.511  -4.973  17.990  1.00  0.00     0.037 H 
ATOM   4014  CG  GLU B 323       1.417  -4.074  18.474  1.00 45.30     0.018 C 
ATOM   4015  HG1 GLU B 323       0.944  -3.507  19.309  1.00  0.00     0.049 H 
ATOM   4016  HG2 GLU B 323       1.400  -3.284  17.688  1.00  0.00     0.049 H 
ATOM   4017  CD  GLU B 323       2.841  -4.468  18.820  1.00 47.51     0.172 C 
ATOM   4018  OE1 GLU B 323       3.739  -4.331  17.952  1.00 48.40    -0.648 OA
ATOM   4019  OE2 GLU B 323       3.064  -4.934  19.958  1.00 49.63    -0.648 OA
ATOM   4020  N   PRO B 324       1.805  -8.248  17.155  1.00 42.58    -0.337 N 
ATOM   4021  CA  PRO B 324       1.614  -9.683  17.301  1.00 42.34     0.092 C 
ATOM   4022  HA  PRO B 324       1.048 -10.101  16.436  1.00  0.00     0.087 H 
ATOM   4023  C   PRO B 324       0.917 -10.006  18.614  1.00 42.25     0.243 C 
ATOM   4024  O   PRO B 324       0.936  -9.186  19.531  1.00 42.73    -0.271 OA
ATOM   4025  CB  PRO B 324       3.038 -10.222  17.333  1.00 42.58    -0.036 C 
ATOM   4026  HB1 PRO B 324       3.423 -10.557  16.342  1.00  0.00     0.036 H 
ATOM   4027  HB2 PRO B 324       3.143 -11.208  17.843  1.00  0.00     0.036 H 
ATOM   4028  CG  PRO B 324       3.844  -9.100  17.969  1.00 42.70    -0.048 C 
ATOM   4029  HG1 PRO B 324       3.945  -9.190  19.076  1.00  0.00     0.035 H 
ATOM   4030  HG2 PRO B 324       4.933  -9.141  17.735  1.00  0.00     0.035 H 
ATOM   4031  CD  PRO B 324       3.174  -7.826  17.522  1.00 42.79    -0.001 C 
ATOM   4032  HD1 PRO B 324       3.213  -7.001  18.271  1.00  0.00     0.064 H 
ATOM   4033  HD2 PRO B 324       3.717  -7.282  16.714  1.00  0.00     0.064 H 
ATOM   4034  N   PRO B 325       0.330 -11.205  18.724  1.00 41.62    -0.337 N 
ATOM   4035  CA  PRO B 325      -0.302 -11.595  19.971  1.00 41.41     0.091 C 
ATOM   4036  HA  PRO B 325      -0.954 -10.774  20.350  1.00  0.00     0.087 H 
ATOM   4037  C   PRO B 325       0.724 -11.997  21.034  1.00 41.16     0.241 C 
ATOM   4038  O   PRO B 325       1.877 -12.233  20.729  1.00 41.12    -0.271 OA
ATOM   4039  CB  PRO B 325      -1.145 -12.797  19.557  1.00 41.35    -0.036 C 
ATOM   4040  HB1 PRO B 325      -1.407 -13.485  20.394  1.00  0.00     0.036 H 
ATOM   4041  HB2 PRO B 325      -2.195 -12.547  19.276  1.00  0.00     0.036 H 
ATOM   4042  CG  PRO B 325      -0.354 -13.428  18.471  1.00 41.52    -0.048 C 
ATOM   4043  HG1 PRO B 325       0.313 -14.245  18.833  1.00  0.00     0.035 H 
ATOM   4044  HG2 PRO B 325      -0.974 -14.046  17.780  1.00  0.00     0.035 H 
ATOM   4045  CD  PRO B 325       0.390 -12.325  17.771  1.00 41.54    -0.001 C 
ATOM   4046  HD1 PRO B 325       0.005 -12.084  16.752  1.00  0.00     0.064 H 
ATOM   4047  HD2 PRO B 325       1.421 -12.599  17.446  1.00  0.00     0.064 H 
ATOM   4048  N   ILE B 326       0.288 -12.068  22.280  1.00 41.32    -0.346 N 
ATOM   4049  HN  ILE B 326      -0.676 -11.805  22.483  1.00  0.00     0.163 HD
ATOM   4050  CA  ILE B 326       1.142 -12.510  23.367  1.00 41.06     0.092 C 
ATOM   4051  HA  ILE B 326       2.204 -12.285  23.115  1.00  0.00     0.088 H 
ATOM   4052  C   ILE B 326       0.965 -14.012  23.492  1.00 40.62     0.241 C 
ATOM   4053  O   ILE B 326      -0.103 -14.476  23.821  1.00 40.19    -0.271 OA
ATOM   4054  CB  ILE B 326       0.769 -11.793  24.676  1.00 41.23    -0.030 C 
ATOM   4055  HB  ILE B 326      -0.342 -11.746  24.752  1.00  0.00     0.043 H 
ATOM   4056  CG1 ILE B 326       1.319 -10.361  24.642  1.00 41.24    -0.063 C 
ATOM   4057 1HG1 ILE B 326       1.208  -9.918  23.625  1.00  0.00     0.033 H 
ATOM   4058 2HG1 ILE B 326       2.431 -10.362  24.722  1.00  0.00     0.033 H 
ATOM   4059  CG2 ILE B 326       1.310 -12.546  25.889  1.00 41.06    -0.071 C 
ATOM   4060 1HG2 ILE B 326       1.040 -12.026  26.838  1.00  0.00     0.028 H 
ATOM   4061 2HG2 ILE B 326       2.410 -12.713  25.811  1.00  0.00     0.028 H 
ATOM   4062 3HG2 ILE B 326       0.976 -13.610  25.894  1.00  0.00     0.028 H 
ATOM   4063  CD1 ILE B 326       0.704  -9.458  25.692  1.00 41.72    -0.076 C 
ATOM   4064 1HD1 ILE B 326       1.104  -8.417  25.667  1.00  0.00     0.027 H 
ATOM   4065 2HD1 ILE B 326       0.815  -9.901  26.709  1.00  0.00     0.027 H 
ATOM   4066 3HD1 ILE B 326      -0.408  -9.457  25.612  1.00  0.00     0.027 H 
ATOM   4067  N   LEU B 327       2.013 -14.766  23.183  1.00 40.90    -0.346 N 
ATOM   4068  HN  LEU B 327       2.885 -14.315  22.906  1.00  0.00     0.163 HD
ATOM   4069  CA  LEU B 327       1.949 -16.220  23.230  1.00 40.91     0.089 C 
ATOM   4070  HA  LEU B 327       0.924 -16.541  22.930  1.00  0.00     0.087 H 
ATOM   4071  C   LEU B 327       2.208 -16.689  24.646  1.00 41.13     0.241 C 
ATOM   4072  O   LEU B 327       2.669 -15.924  25.488  1.00 41.06    -0.271 OA
ATOM   4073  CB  LEU B 327       2.959 -16.846  22.265  1.00 40.70    -0.035 C 
ATOM   4074  HB1 LEU B 327       2.965 -17.953  22.397  1.00  0.00     0.037 H 
ATOM   4075  HB2 LEU B 327       3.995 -16.595  22.594  1.00  0.00     0.037 H 
ATOM   4076  CG  LEU B 327       2.795 -16.506  20.775  1.00 40.47    -0.059 C 
ATOM   4077  HG  LEU B 327       3.158 -15.463  20.619  1.00  0.00     0.038 H 
ATOM   4078  CD1 LEU B 327       3.652 -17.435  19.922  1.00 40.07    -0.073 C 
ATOM   4079 1HD1 LEU B 327       4.713 -17.386  20.261  1.00  0.00     0.028 H 
ATOM   4080 2HD1 LEU B 327       3.549 -17.218  18.833  1.00  0.00     0.028 H 
ATOM   4081 3HD1 LEU B 327       3.261 -18.479  19.917  1.00  0.00     0.028 H 
ATOM   4082  CD2 LEU B 327       1.351 -16.572  20.314  1.00 38.56    -0.073 C 
ATOM   4083 1HD2 LEU B 327       0.724 -15.893  20.938  1.00  0.00     0.028 H 
ATOM   4084 2HD2 LEU B 327       0.960 -17.616  20.309  1.00  0.00     0.028 H 
ATOM   4085 3HD2 LEU B 327       1.248 -16.355  19.225  1.00  0.00     0.028 H 
ATOM   4086  N   TYR B 328       1.868 -17.943  24.908  1.00 41.52    -0.346 N 
ATOM   4087  HN  TYR B 328       1.422 -18.495  24.175  1.00  0.00     0.163 HD
ATOM   4088  CA  TYR B 328       2.109 -18.562  26.206  1.00 41.67     0.093 C 
ATOM   4089  HA  TYR B 328       2.425 -17.779  26.934  1.00  0.00     0.088 H 
ATOM   4090  C   TYR B 328       3.213 -19.600  26.073  1.00 42.08     0.241 C 
ATOM   4091  O   TYR B 328       3.471 -20.106  24.979  1.00 41.34    -0.271 OA
ATOM   4092  CB  TYR B 328       0.841 -19.240  26.714  1.00 41.35    -0.014 C 
ATOM   4093  HB1 TYR B 328       1.097 -20.129  27.337  1.00  0.00     0.043 H 
ATOM   4094  HB2 TYR B 328       0.306 -19.744  25.876  1.00  0.00     0.043 H 
ATOM   4095  CG  TYR B 328      -0.092 -18.325  27.460  1.00 41.74    -0.056 A 
ATOM   4096  CD1 TYR B 328      -0.295 -18.482  28.826  1.00 41.44    -0.074 A 
ATOM   4097  HD1 TYR B 328       0.242 -19.282  29.363  1.00  0.00     0.084 H 
ATOM   4098  CD2 TYR B 328      -0.774 -17.299  26.808  1.00 42.26    -0.074 A 
ATOM   4099  HD2 TYR B 328      -0.624 -17.150  25.725  1.00  0.00     0.084 H 
ATOM   4100  CE1 TYR B 328      -1.157 -17.655  29.527  1.00 42.03    -0.051 A 
ATOM   4101  HE1 TYR B 328      -1.306 -17.804  30.610  1.00  0.00     0.087 H 
ATOM   4102  CE2 TYR B 328      -1.645 -16.456  27.505  1.00 42.15    -0.051 A 
ATOM   4103  HE2 TYR B 328      -2.180 -15.650  26.976  1.00  0.00     0.087 H 
ATOM   4104  CZ  TYR B 328      -1.831 -16.642  28.869  1.00 42.08     0.065 A 
ATOM   4105  OH  TYR B 328      -2.684 -15.826  29.592  1.00 41.39    -0.361 OA
ATOM   4106  HH  TYR B 328      -2.811 -15.953  30.525  1.00  0.00     0.217 HD
ATOM   4107  N   SER B 329       3.853 -19.911  27.198  1.00 42.69    -0.344 N 
ATOM   4108  HN  SER B 329       3.670 -19.362  28.038  1.00  0.00     0.163 HD
ATOM   4109  CA  SER B 329       4.807 -21.011  27.269  1.00 43.18     0.109 C 
ATOM   4110  HA  SER B 329       5.525 -20.929  26.420  1.00  0.00     0.090 H 
ATOM   4111  C   SER B 329       4.038 -22.331  27.153  1.00 44.12     0.243 C 
ATOM   4112  O   SER B 329       2.980 -22.489  27.767  1.00 43.95    -0.271 OA
ATOM   4113  CB  SER B 329       5.582 -20.954  28.591  1.00 42.92     0.044 C 
ATOM   4114  HB1 SER B 329       6.048 -19.953  28.745  1.00  0.00     0.077 H 
ATOM   4115  HB2 SER B 329       4.891 -20.962  29.466  1.00  0.00     0.077 H 
ATOM   4116  OG  SER B 329       6.543 -21.988  28.685  1.00 41.98    -0.398 OA
ATOM   4117  HG  SER B 329       7.023 -21.953  29.504  1.00  0.00     0.209 HD
ATOM   4118  N   GLU B 330       4.558 -23.260  26.351  1.00 45.36    -0.346 N 
ATOM   4119  HN  GLU B 330       5.374 -23.030  25.784  1.00  0.00     0.163 HD
ATOM   4120  CA  GLU B 330       3.982 -24.606  26.266  1.00 46.34     0.090 C 
ATOM   4121  HA  GLU B 330       2.876 -24.511  26.164  1.00  0.00     0.087 H 
ATOM   4122  C   GLU B 330       4.287 -25.317  27.577  1.00 47.13     0.241 C 
ATOM   4123  O   GLU B 330       5.431 -25.682  27.842  1.00 47.17    -0.271 OA
ATOM   4124  CB  GLU B 330       4.519 -25.396  25.055  1.00 46.39    -0.029 C 
ATOM   4125  HB1 GLU B 330       5.624 -25.279  24.966  1.00  0.00     0.037 H 
ATOM   4126  HB2 GLU B 330       4.464 -26.494  25.244  1.00  0.00     0.037 H 
ATOM   4127  CG  GLU B 330       3.824 -25.035  23.731  1.00 46.48     0.018 C 
ATOM   4128  HG1 GLU B 330       4.172 -24.040  23.367  1.00  0.00     0.049 H 
ATOM   4129  HG2 GLU B 330       2.747 -24.807  23.906  1.00  0.00     0.049 H 
ATOM   4130  CD  GLU B 330       3.975 -26.088  22.633  1.00 46.51     0.172 C 
ATOM   4131  OE1 GLU B 330       3.540 -27.245  22.828  1.00 47.48    -0.648 OA
ATOM   4132  OE2 GLU B 330       4.498 -25.746  21.554  1.00 46.10    -0.648 OA
ATOM   4133  N   TYR B 331       3.253 -25.484  28.397  1.00 48.18    -0.346 N 
ATOM   4134  HN  TYR B 331       2.314 -25.296  28.047  1.00  0.00     0.163 HD
ATOM   4135  CA  TYR B 331       3.413 -25.927  29.779  1.00 48.82     0.086 C 
ATOM   4136  HA  TYR B 331       4.464 -26.263  29.937  1.00  0.00     0.086 H 
ATOM   4137  C   TYR B 331       2.478 -27.054  30.117  1.00 49.18     0.240 C 
ATOM   4138  O   TYR B 331       1.281 -26.942  29.887  1.00 49.36    -0.271 OA
ATOM   4139  CB  TYR B 331       3.102 -24.779  30.740  1.00 49.05    -0.049 C 
ATOM   4140  HB1 TYR B 331       3.224 -25.117  31.795  1.00  0.00     0.030 H 
ATOM   4141  HB2 TYR B 331       2.092 -24.344  30.556  1.00  0.00     0.030 H 
ATOM   4142  HB3 TYR B 331       3.714 -23.873  30.519  1.00  0.00     0.030 H 
ATOM   4143  N   ASP B 332       3.034 -28.135  30.659  1.00 49.77    -0.346 N 
ATOM   4144  HN  ASP B 332       4.035 -28.290  30.538  1.00  0.00     0.163 HD
ATOM   4145  CA  ASP B 332       2.255 -29.102  31.419  1.00 50.22     0.099 C 
ATOM   4146  HA  ASP B 332       1.234 -29.186  30.980  1.00  0.00     0.088 H 
ATOM   4147  C   ASP B 332       2.157 -28.539  32.843  1.00 50.51     0.243 C 
ATOM   4148  O   ASP B 332       3.040 -28.787  33.672  1.00 50.69    -0.271 OA
ATOM   4149  CB  ASP B 332       2.928 -30.479  31.419  1.00 50.25     0.043 C 
ATOM   4150  HB1 ASP B 332       3.208 -30.787  30.385  1.00  0.00     0.052 H 
ATOM   4151  HB2 ASP B 332       3.945 -30.427  31.874  1.00  0.00     0.052 H 
ATOM   4152  CG  ASP B 332       2.083 -31.546  32.095  1.00 50.55     0.175 C 
ATOM   4153  OD1 ASP B 332       0.870 -31.316  32.304  1.00 50.29    -0.648 OA
ATOM   4154  OD2 ASP B 332       2.632 -32.623  32.412  1.00 51.58    -0.648 OA
ATOM   4155  N   PRO B 333       1.088 -27.770  33.136  1.00 50.73    -0.337 N 
ATOM   4156  CA  PRO B 333       1.076 -27.064  34.416  1.00 50.71     0.091 C 
ATOM   4157  HA  PRO B 333       2.063 -26.571  34.579  1.00  0.00     0.087 H 
ATOM   4158  C   PRO B 333       0.751 -27.965  35.611  1.00 50.58     0.241 C 
ATOM   4159  O   PRO B 333       0.899 -27.530  36.753  1.00 50.58    -0.271 OA
ATOM   4160  CB  PRO B 333      -0.009 -25.989  34.218  1.00 50.80    -0.036 C 
ATOM   4161  HB1 PRO B 333      -0.748 -25.947  35.052  1.00  0.00     0.036 H 
ATOM   4162  HB2 PRO B 333       0.375 -24.948  34.322  1.00  0.00     0.036 H 
ATOM   4163  CG  PRO B 333      -0.645 -26.267  32.858  1.00 50.86    -0.048 C 
ATOM   4164  HG1 PRO B 333      -1.753 -26.138  32.855  1.00  0.00     0.035 H 
ATOM   4165  HG2 PRO B 333      -0.412 -25.488  32.095  1.00  0.00     0.035 H 
ATOM   4166  CD  PRO B 333      -0.210 -27.635  32.455  1.00 50.80    -0.001 C 
ATOM   4167  HD1 PRO B 333      -0.183 -27.813  31.355  1.00  0.00     0.064 H 
ATOM   4168  HD2 PRO B 333      -0.943 -28.445  32.678  1.00  0.00     0.064 H 
ATOM   4169  N   THR B 334       0.310 -29.197  35.345  1.00 50.38    -0.346 N 
ATOM   4170  HN  THR B 334       0.060 -29.432  34.384  1.00  0.00     0.163 HD
ATOM   4171  CA  THR B 334       0.172 -30.223  36.380  1.00 50.27     0.086 C 
ATOM   4172  HA  THR B 334      -0.212 -29.740  37.309  1.00  0.00     0.086 H 
ATOM   4173  C   THR B 334       1.519 -30.879  36.694  1.00 50.22     0.240 C 
ATOM   4174  O   THR B 334       1.680 -31.486  37.752  1.00 50.17    -0.271 OA
ATOM   4175  CB  THR B 334      -0.821 -31.325  35.954  1.00 50.21    -0.049 C 
ATOM   4176  HB1 THR B 334      -1.802 -30.847  35.725  1.00  0.00     0.030 H 
ATOM   4177  HB2 THR B 334      -0.907 -32.139  36.711  1.00  0.00     0.030 H 
ATOM   4178  HB3 THR B 334      -0.438 -31.943  35.108  1.00  0.00     0.030 H 
ATOM   4179  N   ARG B 335       2.477 -30.754  35.773  1.00 50.25    -0.346 N 
ATOM   4180  HN  ARG B 335       2.273 -30.227  34.924  1.00  0.00     0.163 HD
ATOM   4181  CA  ARG B 335       3.811 -31.342  35.931  1.00 50.25     0.086 C 
ATOM   4182  HA  ARG B 335       3.706 -32.331  36.434  1.00  0.00     0.086 H 
ATOM   4183  C   ARG B 335       4.721 -30.455  36.785  1.00 50.25     0.243 C 
ATOM   4184  O   ARG B 335       4.580 -29.230  36.771  1.00 50.22    -0.271 OA
ATOM   4185  CB  ARG B 335       4.464 -31.558  34.563  1.00 50.23    -0.049 C 
ATOM   4186  HB1 ARG B 335       5.478 -32.005  34.683  1.00  0.00     0.030 H 
ATOM   4187  HB2 ARG B 335       4.493 -30.618  33.963  1.00  0.00     0.030 H 
ATOM   4188  HB3 ARG B 335       3.819 -32.166  33.886  1.00  0.00     0.030 H 
ATOM   4189  N   PRO B 336       5.660 -31.069  37.534  1.00 50.24    -0.337 N 
ATOM   4190  CA  PRO B 336       6.653 -30.305  38.295  1.00 50.21     0.091 C 
ATOM   4191  HA  PRO B 336       6.140 -29.655  39.042  1.00  0.00     0.087 H 
ATOM   4192  C   PRO B 336       7.586 -29.460  37.422  1.00 50.18     0.241 C 
ATOM   4193  O   PRO B 336       7.859 -29.819  36.275  1.00 50.14    -0.271 OA
ATOM   4194  CB  PRO B 336       7.456 -31.392  39.015  1.00 50.20    -0.036 C 
ATOM   4195  HB1 PRO B 336       7.878 -31.068  39.995  1.00  0.00     0.036 H 
ATOM   4196  HB2 PRO B 336       8.431 -31.631  38.529  1.00  0.00     0.036 H 
ATOM   4197  CG  PRO B 336       6.538 -32.543  39.111  1.00 50.31    -0.048 C 
ATOM   4198  HG1 PRO B 336       7.057 -33.516  39.273  1.00  0.00     0.035 H 
ATOM   4199  HG2 PRO B 336       5.934 -32.556  40.048  1.00  0.00     0.035 H 
ATOM   4200  CD  PRO B 336       5.711 -32.505  37.866  1.00 50.27    -0.001 C 
ATOM   4201  HD1 PRO B 336       4.713 -32.994  37.958  1.00  0.00     0.064 H 
ATOM   4202  HD2 PRO B 336       6.084 -33.157  37.042  1.00  0.00     0.064 H 
ATOM   4203  N   PHE B 337       8.069 -28.353  37.982  1.00 50.18    -0.346 N 
ATOM   4204  HN  PHE B 337       7.791 -28.125  38.936  1.00  0.00     0.163 HD
ATOM   4205  CA  PHE B 337       8.987 -27.448  37.279  1.00 50.20     0.093 C 
ATOM   4206  HA  PHE B 337       8.606 -27.301  36.242  1.00  0.00     0.088 H 
ATOM   4207  C   PHE B 337      10.402 -28.029  37.192  1.00 50.22     0.241 C 
ATOM   4208  O   PHE B 337      11.182 -27.639  36.310  1.00 50.20    -0.271 OA
ATOM   4209  CB  PHE B 337       9.018 -26.083  37.976  1.00 50.13    -0.014 C 
ATOM   4210  HB1 PHE B 337       9.427 -26.180  39.009  1.00  0.00     0.043 H 
ATOM   4211  HB2 PHE B 337       7.984 -25.742  38.214  1.00  0.00     0.043 H 
ATOM   4212  CG  PHE B 337       9.764 -25.018  37.208  1.00 50.18    -0.056 A 
ATOM   4213  CD1 PHE B 337       9.287 -24.563  35.986  1.00 49.96    -0.077 A 
ATOM   4214  HD1 PHE B 337       8.357 -24.987  35.571  1.00  0.00     0.084 H 
ATOM   4215  CD2 PHE B 337      10.931 -24.456  37.721  1.00 49.95    -0.077 A 
ATOM   4216  HD2 PHE B 337      11.317 -24.799  38.696  1.00  0.00     0.084 H 
ATOM   4217  CE1 PHE B 337       9.969 -23.577  35.278  1.00 50.16    -0.082 A 
ATOM   4218  HE1 PHE B 337       9.584 -23.232  34.304  1.00  0.00     0.083 H 
ATOM   4219  CE2 PHE B 337      11.615 -23.469  37.021  1.00 50.05    -0.082 A 
ATOM   4220  HE2 PHE B 337      12.540 -23.037  37.438  1.00  0.00     0.083 H 
ATOM   4221  CZ  PHE B 337      11.134 -23.028  35.799  1.00 49.97    -0.083 A 
ATOM   4222  HZ  PHE B 337      11.674 -22.244  35.242  1.00  0.00     0.083 H 
ATOM   4223  N   SER B 338      10.719 -28.947  38.111  1.00 50.15    -0.344 N 
ATOM   4224  HN  SER B 338      10.044 -29.147  38.849  1.00  0.00     0.163 HD
ATOM   4225  CA  SER B 338      11.989 -29.682  38.112  1.00 50.17     0.109 C 
ATOM   4226  HA  SER B 338      12.803 -28.978  38.404  1.00  0.00     0.090 H 
ATOM   4227  C   SER B 338      12.318 -30.257  36.733  1.00 50.08     0.243 C 
ATOM   4228  O   SER B 338      13.290 -29.842  36.098  1.00 50.08    -0.271 OA
ATOM   4229  CB  SER B 338      11.949 -30.830  39.134  1.00 50.25     0.044 C 
ATOM   4230  HB1 SER B 338      11.095 -31.519  38.936  1.00  0.00     0.077 H 
ATOM   4231  HB2 SER B 338      12.791 -31.544  38.975  1.00  0.00     0.077 H 
ATOM   4232  OG  SER B 338      11.925 -30.350  40.468  1.00 50.68    -0.398 OA
ATOM   4233  HG  SER B 338      11.900 -31.059  41.099  1.00  0.00     0.209 HD
ATOM   4234  N   GLU B 339      11.489 -31.190  36.263  1.00 49.85    -0.346 N 
ATOM   4235  HN  GLU B 339      10.657 -31.427  36.803  1.00  0.00     0.163 HD
ATOM   4236  CA  GLU B 339      11.735 -31.886  34.996  1.00 49.71     0.086 C 
ATOM   4237  HA  GLU B 339      12.819 -32.144  34.950  1.00  0.00     0.086 H 
ATOM   4238  C   GLU B 339      11.400 -31.025  33.768  1.00 49.51     0.240 C 
ATOM   4239  O   GLU B 339      10.763 -31.499  32.825  1.00 49.52    -0.271 OA
ATOM   4240  CB  GLU B 339      10.935 -33.195  34.956  1.00 49.72    -0.049 C 
ATOM   4241  HB1 GLU B 339      11.178 -33.820  35.847  1.00  0.00     0.030 H 
ATOM   4242  HB2 GLU B 339      11.091 -33.750  34.002  1.00  0.00     0.030 H 
ATOM   4243  HB3 GLU B 339       9.839 -33.012  34.861  1.00  0.00     0.030 H 
ATOM   4244  N   ALA B 340      11.848 -29.771  33.775  1.00 49.23    -0.346 N 
ATOM   4245  HN  ALA B 340      12.440 -29.463  34.546  1.00  0.00     0.163 HD
ATOM   4246  CA  ALA B 340      11.519 -28.821  32.712  1.00 49.07     0.086 C 
ATOM   4247  HA  ALA B 340      11.451 -29.379  31.749  1.00  0.00     0.086 H 
ATOM   4248  C   ALA B 340      12.603 -27.750  32.576  1.00 48.74     0.240 C 
ATOM   4249  O   ALA B 340      12.639 -26.798  33.357  1.00 48.86    -0.271 OA
ATOM   4250  CB  ALA B 340      10.167 -28.174  32.991  1.00 49.08    -0.049 C 
ATOM   4251  HB1 ALA B 340       9.377 -28.955  33.090  1.00  0.00     0.030 H 
ATOM   4252  HB2 ALA B 340       9.904 -27.412  32.221  1.00  0.00     0.030 H 
ATOM   4253  HB3 ALA B 340      10.203 -27.503  33.881  1.00  0.00     0.030 H 
ATOM   4254  N   SER B 341      13.479 -27.914  31.586  1.00 48.38    -0.344 N 
ATOM   4255  HN  SER B 341      13.382 -28.720  30.968  1.00  0.00     0.163 HD
ATOM   4256  CA  SER B 341      14.575 -26.973  31.359  1.00 48.16     0.109 C 
ATOM   4257  HA  SER B 341      15.071 -26.764  32.335  1.00  0.00     0.090 H 
ATOM   4258  C   SER B 341      14.044 -25.665  30.796  1.00 47.95     0.243 C 
ATOM   4259  O   SER B 341      13.294 -25.666  29.823  1.00 47.89    -0.271 OA
ATOM   4260  CB  SER B 341      15.616 -27.556  30.398  1.00 48.20     0.044 C 
ATOM   4261  HB1 SER B 341      16.568 -26.976  30.424  1.00  0.00     0.077 H 
ATOM   4262  HB2 SER B 341      16.003 -28.537  30.760  1.00  0.00     0.077 H 
ATOM   4263  OG  SER B 341      15.102 -27.654  29.079  1.00 48.02    -0.398 OA
ATOM   4264  HG  SER B 341      15.748 -28.016  28.483  1.00  0.00     0.209 HD
ATOM   4265  N   MET B 342      14.435 -24.556  31.415  1.00 47.73    -0.346 N 
ATOM   4266  HN  MET B 342      15.053 -24.627  32.223  1.00  0.00     0.163 HD
ATOM   4267  CA  MET B 342      14.000 -23.241  30.964  1.00 47.81     0.090 C 
ATOM   4268  HA  MET B 342      12.891 -23.188  31.070  1.00  0.00     0.087 H 
ATOM   4269  C   MET B 342      14.346 -23.011  29.500  1.00 47.34     0.241 C 
ATOM   4270  O   MET B 342      13.497 -22.576  28.727  1.00 47.42    -0.271 OA
ATOM   4271  CB  MET B 342      14.614 -22.126  31.820  1.00 48.08    -0.030 C 
ATOM   4272  HB1 MET B 342      14.919 -21.265  31.181  1.00  0.00     0.037 H 
ATOM   4273  HB2 MET B 342      15.612 -22.436  32.208  1.00  0.00     0.037 H 
ATOM   4274  CG  MET B 342      13.725 -21.658  32.953  1.00 49.25    -0.021 C 
ATOM   4275  HG1 MET B 342      12.872 -21.046  32.577  1.00  0.00     0.049 H 
ATOM   4276  HG2 MET B 342      13.148 -22.503  33.396  1.00  0.00     0.049 H 
ATOM   4277  SD  MET B 342      14.671 -20.773  34.208  1.00 53.05    -0.173 SA
ATOM   4278  CE  MET B 342      15.277 -22.135  35.221  1.00 52.42    -0.035 C 
ATOM   4279  HE1 MET B 342      15.862 -21.588  35.997  1.00  0.00     0.041 H 
ATOM   4280  HE2 MET B 342      15.838 -22.926  34.670  1.00  0.00     0.041 H 
ATOM   4281  HE3 MET B 342      14.492 -22.824  35.613  1.00  0.00     0.041 H 
ATOM   4282  N   MET B 343      15.583 -23.319  29.121  1.00 46.74    -0.346 N 
ATOM   4283  HN  MET B 343      16.212 -23.770  29.785  1.00  0.00     0.163 HD
ATOM   4284  CA  MET B 343      16.058 -23.024  27.772  1.00 46.39     0.090 C 
ATOM   4285  HA  MET B 343      16.012 -21.919  27.628  1.00  0.00     0.087 H 
ATOM   4286  C   MET B 343      15.166 -23.674  26.709  1.00 45.28     0.240 C 
ATOM   4287  O   MET B 343      14.918 -23.076  25.660  1.00 45.20    -0.271 OA
ATOM   4288  CB  MET B 343      17.516 -23.461  27.592  1.00 46.77    -0.030 C 
ATOM   4289  HB1 MET B 343      18.074 -23.372  28.553  1.00  0.00     0.037 H 
ATOM   4290  HB2 MET B 343      17.580 -24.564  27.440  1.00  0.00     0.037 H 
ATOM   4291  CG  MET B 343      18.247 -22.721  26.475  1.00 48.54    -0.021 C 
ATOM   4292  HG1 MET B 343      17.773 -22.950  25.492  1.00  0.00     0.049 H 
ATOM   4293  HG2 MET B 343      19.256 -23.169  26.317  1.00  0.00     0.049 H 
ATOM   4294  SD  MET B 343      18.392 -20.918  26.693  1.00 52.35    -0.173 SA
ATOM   4295  CE  MET B 343      19.102 -20.886  28.331  1.00 52.18    -0.035 C 
ATOM   4296  HE1 MET B 343      19.191 -19.783  28.464  1.00  0.00     0.041 H 
ATOM   4297  HE2 MET B 343      20.038 -21.476  28.473  1.00  0.00     0.041 H 
ATOM   4298  HE3 MET B 343      18.539 -21.434  29.122  1.00  0.00     0.041 H 
ATOM   4299  N   GLY B 344      14.680 -24.881  26.993  1.00 43.86    -0.351 N 
ATOM   4300  HN  GLY B 344      14.978 -25.344  27.852  1.00  0.00     0.163 HD
ATOM   4301  CA  GLY B 344      13.735 -25.563  26.116  1.00 42.99     0.069 C 
ATOM   4302  HA1 GLY B 344      13.538 -26.604  26.463  1.00  0.00     0.078 H 
ATOM   4303  HA2 GLY B 344      14.193 -25.793  25.126  1.00  0.00     0.078 H 
ATOM   4304  C   GLY B 344      12.446 -24.779  25.960  1.00 42.21     0.236 C 
ATOM   4305  O   GLY B 344      11.962 -24.564  24.841  1.00 41.89    -0.272 OA
ATOM   4306  N   LEU B 345      11.898 -24.337  27.089  1.00 41.28    -0.346 N 
ATOM   4307  HN  LEU B 345      12.349 -24.554  27.978  1.00  0.00     0.163 HD
ATOM   4308  CA  LEU B 345      10.669 -23.551  27.090  1.00 40.62     0.089 C 
ATOM   4309  HA  LEU B 345       9.872 -24.149  26.590  1.00  0.00     0.087 H 
ATOM   4310  C   LEU B 345      10.844 -22.237  26.313  1.00 40.07     0.241 C 
ATOM   4311  O   LEU B 345       9.995 -21.883  25.482  1.00 39.61    -0.271 OA
ATOM   4312  CB  LEU B 345      10.221 -23.257  28.522  1.00 40.54    -0.035 C 
ATOM   4313  HB1 LEU B 345       9.406 -22.496  28.513  1.00  0.00     0.037 H 
ATOM   4314  HB2 LEU B 345      11.019 -22.691  29.058  1.00  0.00     0.037 H 
ATOM   4315  CG  LEU B 345       9.793 -24.465  29.357  1.00 40.65    -0.059 C 
ATOM   4316  HG  LEU B 345      10.629 -25.203  29.361  1.00  0.00     0.038 H 
ATOM   4317  CD1 LEU B 345       9.531 -24.033  30.785  1.00 40.39    -0.073 C 
ATOM   4318 1HD1 LEU B 345      10.431 -23.542  31.223  1.00  0.00     0.028 H 
ATOM   4319 2HD1 LEU B 345       9.178 -24.883  31.415  1.00  0.00     0.028 H 
ATOM   4320 3HD1 LEU B 345       8.629 -23.382  30.860  1.00  0.00     0.028 H 
ATOM   4321  CD2 LEU B 345       8.559 -25.138  28.757  1.00 40.05    -0.073 C 
ATOM   4322 1HD2 LEU B 345       8.752 -25.456  27.706  1.00  0.00     0.028 H 
ATOM   4323 2HD2 LEU B 345       7.657 -24.487  28.832  1.00  0.00     0.028 H 
ATOM   4324 3HD2 LEU B 345       8.206 -25.988  29.387  1.00  0.00     0.028 H 
ATOM   4325  N   LEU B 346      11.951 -21.543  26.573  1.00 39.12    -0.346 N 
ATOM   4326  HN  LEU B 346      12.622 -21.914  27.246  1.00  0.00     0.163 HD
ATOM   4327  CA  LEU B 346      12.231 -20.262  25.919  1.00 39.00     0.089 C 
ATOM   4328  HA  LEU B 346      11.319 -19.628  26.011  1.00  0.00     0.087 H 
ATOM   4329  C   LEU B 346      12.520 -20.449  24.427  1.00 38.46     0.241 C 
ATOM   4330  O   LEU B 346      12.168 -19.592  23.629  1.00 38.17    -0.271 OA
ATOM   4331  CB  LEU B 346      13.390 -19.520  26.612  1.00 38.87    -0.035 C 
ATOM   4332  HB1 LEU B 346      13.577 -18.545  26.105  1.00  0.00     0.037 H 
ATOM   4333  HB2 LEU B 346      14.355 -20.039  26.404  1.00  0.00     0.037 H 
ATOM   4334  CG  LEU B 346      13.223 -19.304  28.124  1.00 39.43    -0.059 C 
ATOM   4335  HG  LEU B 346      13.085 -20.305  28.595  1.00  0.00     0.038 H 
ATOM   4336  CD1 LEU B 346      14.467 -18.665  28.747  1.00 39.86    -0.073 C 
ATOM   4337 1HD1 LEU B 346      15.380 -19.268  28.533  1.00  0.00     0.028 H 
ATOM   4338 2HD1 LEU B 346      14.336 -18.494  29.841  1.00  0.00     0.028 H 
ATOM   4339 3HD1 LEU B 346      14.590 -17.605  28.422  1.00  0.00     0.028 H 
ATOM   4340  CD2 LEU B 346      11.968 -18.476  28.418  1.00 39.08    -0.073 C 
ATOM   4341 1HD2 LEU B 346      11.062 -18.941  27.964  1.00  0.00     0.028 H 
ATOM   4342 2HD2 LEU B 346      12.091 -17.416  28.093  1.00  0.00     0.028 H 
ATOM   4343 3HD2 LEU B 346      11.837 -18.305  29.512  1.00  0.00     0.028 H 
ATOM   4344  N   THR B 347      13.144 -21.570  24.064  1.00 38.27    -0.344 N 
ATOM   4345  HN  THR B 347      13.454 -22.216  24.790  1.00  0.00     0.163 HD
ATOM   4346  CA  THR B 347      13.402 -21.910  22.662  1.00 38.04     0.113 C 
ATOM   4347  HA  THR B 347      13.946 -21.060  22.188  1.00  0.00     0.091 H 
ATOM   4348  C   THR B 347      12.089 -22.123  21.908  1.00 38.01     0.243 C 
ATOM   4349  O   THR B 347      11.860 -21.516  20.863  1.00 37.63    -0.271 OA
ATOM   4350  CB  THR B 347      14.284 -23.197  22.530  1.00 38.12     0.060 C 
ATOM   4351  HB  THR B 347      13.807 -24.027  23.101  1.00  0.00     0.086 H 
ATOM   4352  CG2 THR B 347      14.436 -23.616  21.076  1.00 37.77    -0.050 C 
ATOM   4353 1HG2 THR B 347      13.418 -23.806  20.662  1.00  0.00     0.031 H 
ATOM   4354 2HG2 THR B 347      15.122 -24.485  20.948  1.00  0.00     0.031 H 
ATOM   4355 3HG2 THR B 347      15.015 -22.878  20.473  1.00  0.00     0.031 H 
ATOM   4356  OG1 THR B 347      15.590 -22.953  23.061  1.00 37.45    -0.393 OA
ATOM   4357  HG1 THR B 347      15.495 -22.691  23.969  1.00  0.00     0.210 HD
ATOM   4358  N   ASN B 348      11.235 -22.987  22.450  1.00 38.34    -0.345 N 
ATOM   4359  HN  ASN B 348      11.507 -23.477  23.302  1.00  0.00     0.163 HD
ATOM   4360  CA  ASN B 348       9.924 -23.259  21.870  1.00 38.50     0.097 C 
ATOM   4361  HA  ASN B 348      10.079 -23.638  20.833  1.00  0.00     0.088 H 
ATOM   4362  C   ASN B 348       9.055 -22.007  21.789  1.00 38.61     0.241 C 
ATOM   4363  O   ASN B 348       8.380 -21.785  20.785  1.00 39.09    -0.271 OA
ATOM   4364  CB  ASN B 348       9.200 -24.343  22.665  1.00 38.68     0.036 C 
ATOM   4365  HB1 ASN B 348       9.158 -24.084  23.749  1.00  0.00     0.051 H 
ATOM   4366  HB2 ASN B 348       9.813 -25.272  22.726  1.00  0.00     0.051 H 
ATOM   4367  CG  ASN B 348       7.809 -24.640  22.119  1.00 39.49     0.217 C 
ATOM   4368  ND2 ASN B 348       7.730 -25.424  21.051  1.00 39.32    -0.370 N 
ATOM   4369 1HD2 ASN B 348       8.553 -25.834  20.610  1.00  0.00     0.159 HD
ATOM   4370 2HD2 ASN B 348       6.799 -25.623  20.685  1.00  0.00     0.159 HD
ATOM   4371  OD1 ASN B 348       6.828 -24.152  22.645  1.00 41.41    -0.274 OA
ATOM   4372  N   LEU B 349       9.079 -21.186  22.837  1.00 38.56    -0.346 N 
ATOM   4373  HN  LEU B 349       9.602 -21.456  23.670  1.00  0.00     0.163 HD
ATOM   4374  CA  LEU B 349       8.371 -19.903  22.820  1.00 38.34     0.089 C 
ATOM   4375  HA  LEU B 349       7.289 -20.103  22.642  1.00  0.00     0.087 H 
ATOM   4376  C   LEU B 349       8.889 -19.014  21.686  1.00 38.38     0.241 C 
ATOM   4377  O   LEU B 349       8.103 -18.470  20.907  1.00 38.54    -0.271 OA
ATOM   4378  CB  LEU B 349       8.513 -19.180  24.166  1.00 38.02    -0.035 C 
ATOM   4379  HB1 LEU B 349       8.173 -19.853  24.988  1.00  0.00     0.037 H 
ATOM   4380  HB2 LEU B 349       9.594 -19.075  24.420  1.00  0.00     0.037 H 
ATOM   4381  CG  LEU B 349       7.818 -17.813  24.301  1.00 37.74    -0.059 C 
ATOM   4382  HG  LEU B 349       8.265 -17.128  23.543  1.00  0.00     0.038 H 
ATOM   4383  CD1 LEU B 349       6.323 -17.915  24.012  1.00 36.57    -0.073 C 
ATOM   4384 1HD1 LEU B 349       5.820 -16.925  24.110  1.00  0.00     0.028 H 
ATOM   4385 2HD1 LEU B 349       5.835 -18.686  24.653  1.00  0.00     0.028 H 
ATOM   4386 3HD1 LEU B 349       6.131 -18.374  23.014  1.00  0.00     0.028 H 
ATOM   4387  CD2 LEU B 349       8.060 -17.200  25.683  1.00 36.38    -0.073 C 
ATOM   4388 1HD2 LEU B 349       7.557 -16.210  25.781  1.00  0.00     0.028 H 
ATOM   4389 2HD2 LEU B 349       9.148 -17.130  25.915  1.00  0.00     0.028 H 
ATOM   4390 3HD2 LEU B 349       7.755 -17.896  26.499  1.00  0.00     0.028 H 
ATOM   4391  N   ALA B 350      10.210 -18.883  21.607  1.00 38.44    -0.346 N 
ATOM   4392  HN  ALA B 350      10.792 -19.400  22.266  1.00  0.00     0.163 HD
ATOM   4393  CA  ALA B 350      10.865 -18.031  20.617  1.00 38.68     0.086 C 
ATOM   4394  HA  ALA B 350      10.507 -16.986  20.767  1.00  0.00     0.086 H 
ATOM   4395  C   ALA B 350      10.529 -18.448  19.187  1.00 38.86     0.240 C 
ATOM   4396  O   ALA B 350      10.267 -17.595  18.339  1.00 39.10    -0.271 OA
ATOM   4397  CB  ALA B 350      12.380 -18.051  20.830  1.00 38.52    -0.049 C 
ATOM   4398  HB1 ALA B 350      12.880 -17.401  20.075  1.00  0.00     0.030 H 
ATOM   4399  HB2 ALA B 350      12.789 -19.088  20.825  1.00  0.00     0.030 H 
ATOM   4400  HB3 ALA B 350      12.659 -17.771  21.873  1.00  0.00     0.030 H 
ATOM   4401  N   ASP B 351      10.527 -19.756  18.936  1.00 38.90    -0.346 N 
ATOM   4402  HN  ASP B 351      10.743 -20.402  19.695  1.00  0.00     0.163 HD
ATOM   4403  CA  ASP B 351      10.226 -20.301  17.610  1.00 39.19     0.098 C 
ATOM   4404  HA  ASP B 351      10.947 -19.872  16.876  1.00  0.00     0.088 H 
ATOM   4405  C   ASP B 351       8.818 -19.957  17.165  1.00 39.14     0.241 C 
ATOM   4406  O   ASP B 351       8.604 -19.598  16.003  1.00 39.89    -0.271 OA
ATOM   4407  CB  ASP B 351      10.362 -21.827  17.596  1.00 39.05     0.043 C 
ATOM   4408  HB1 ASP B 351       9.690 -22.293  18.354  1.00  0.00     0.052 H 
ATOM   4409  HB2 ASP B 351       9.918 -22.257  16.668  1.00  0.00     0.052 H 
ATOM   4410  CG  ASP B 351      11.781 -22.294  17.778  1.00 39.60     0.175 C 
ATOM   4411  OD1 ASP B 351      12.722 -21.546  17.421  1.00 39.21    -0.648 OA
ATOM   4412  OD2 ASP B 351      11.951 -23.438  18.265  1.00 41.06    -0.648 OA
ATOM   4413  N   ARG B 352       7.863 -20.095  18.081  1.00 38.56    -0.346 N 
ATOM   4414  HN  ARG B 352       8.112 -20.430  19.012  1.00  0.00     0.163 HD
ATOM   4415  CA  ARG B 352       6.473 -19.781  17.789  1.00 38.31     0.089 C 
ATOM   4416  HA  ARG B 352       6.211 -20.275  16.824  1.00  0.00     0.087 H 
ATOM   4417  C   ARG B 352       6.277 -18.282  17.607  1.00 38.05     0.241 C 
ATOM   4418  O   ARG B 352       5.484 -17.866  16.781  1.00 37.68    -0.271 OA
ATOM   4419  CB  ARG B 352       5.536 -20.351  18.874  1.00 38.54    -0.036 C 
ATOM   4420  HB1 ARG B 352       5.851 -20.015  19.890  1.00  0.00     0.036 H 
ATOM   4421  HB2 ARG B 352       4.532 -19.869  18.827  1.00  0.00     0.036 H 
ATOM   4422  CG  ARG B 352       5.415 -21.884  18.814  1.00 38.66    -0.048 C 
ATOM   4423  HG1 ARG B 352       5.219 -22.225  17.771  1.00  0.00     0.035 H 
ATOM   4424  HG2 ARG B 352       6.406 -22.366  18.982  1.00  0.00     0.035 H 
ATOM   4425  CD  ARG B 352       4.368 -22.446  19.775  1.00 40.20     0.009 C 
ATOM   4426  HD1 ARG B 352       3.417 -21.868  19.717  1.00  0.00     0.064 H 
ATOM   4427  HD2 ARG B 352       3.994 -23.438  19.429  1.00  0.00     0.064 H 
ATOM   4428  NE  ARG B 352       4.861 -22.518  21.153  1.00 40.76    -0.227 N 
ATOM   4429  HE  ARG B 352       5.503 -23.278  21.379  1.00  0.00     0.177 HD
ATOM   4430  CZ  ARG B 352       4.543 -21.676  22.138  1.00 41.36     0.665 C 
ATOM   4431  NH1 ARG B 352       3.697 -20.667  21.940  1.00 42.08    -0.235 N 
ATOM   4432 1HH1 ARG B 352       3.454 -20.023  22.693  1.00  0.00     0.174 HD
ATOM   4433 2HH1 ARG B 352       3.288 -20.532  21.015  1.00  0.00     0.174 HD
ATOM   4434  NH2 ARG B 352       5.076 -21.852  23.343  1.00 41.14    -0.235 N 
ATOM   4435 1HH2 ARG B 352       4.833 -21.208  24.096  1.00  0.00     0.174 HD
ATOM   4436 2HH2 ARG B 352       5.724 -22.625  23.495  1.00  0.00     0.174 HD
ATOM   4437  N   GLU B 353       7.020 -17.469  18.355  1.00 38.41    -0.346 N 
ATOM   4438  HN  GLU B 353       7.626 -17.864  19.074  1.00  0.00     0.163 HD
ATOM   4439  CA  GLU B 353       6.982 -16.011  18.163  1.00 38.26     0.090 C 
ATOM   4440  HA  GLU B 353       5.916 -15.684  18.183  1.00  0.00     0.087 H 
ATOM   4441  C   GLU B 353       7.580 -15.605  16.822  1.00 38.25     0.241 C 
ATOM   4442  O   GLU B 353       7.095 -14.686  16.175  1.00 38.61    -0.271 OA
ATOM   4443  CB  GLU B 353       7.721 -15.294  19.280  1.00 38.22    -0.029 C 
ATOM   4444  HB1 GLU B 353       8.002 -14.263  18.961  1.00  0.00     0.037 H 
ATOM   4445  HB2 GLU B 353       8.736 -15.734  19.420  1.00  0.00     0.037 H 
ATOM   4446  CG  GLU B 353       6.979 -15.254  20.595  1.00 38.82     0.018 C 
ATOM   4447  HG1 GLU B 353       6.868 -16.273  21.034  1.00  0.00     0.049 H 
ATOM   4448  HG2 GLU B 353       5.900 -15.012  20.450  1.00  0.00     0.049 H 
ATOM   4449  CD  GLU B 353       7.633 -14.304  21.561  1.00 40.03     0.172 C 
ATOM   4450  OE1 GLU B 353       8.565 -14.728  22.273  1.00 40.27    -0.648 OA
ATOM   4451  OE2 GLU B 353       7.232 -13.120  21.584  1.00 41.83    -0.648 OA
ATOM   4452  N   LEU B 354       8.629 -16.294  16.392  1.00 38.11    -0.346 N 
ATOM   4453  HN  LEU B 354       8.996 -17.064  16.951  1.00  0.00     0.163 HD
ATOM   4454  CA  LEU B 354       9.257 -15.953  15.123  1.00 38.23     0.089 C 
ATOM   4455  HA  LEU B 354       9.700 -14.935  15.228  1.00  0.00     0.087 H 
ATOM   4456  C   LEU B 354       8.231 -15.900  13.976  1.00 37.86     0.241 C 
ATOM   4457  O   LEU B 354       8.268 -14.995  13.154  1.00 37.17    -0.271 OA
ATOM   4458  CB  LEU B 354      10.396 -16.925  14.804  1.00 38.16    -0.035 C 
ATOM   4459  HB1 LEU B 354      10.994 -17.114  15.726  1.00  0.00     0.037 H 
ATOM   4460  HB2 LEU B 354       9.978 -17.942  14.618  1.00  0.00     0.037 H 
ATOM   4461  CG  LEU B 354      11.336 -16.538  13.652  1.00 39.09    -0.059 C 
ATOM   4462  HG  LEU B 354      10.754 -16.594  12.703  1.00  0.00     0.038 H 
ATOM   4463  CD1 LEU B 354      11.849 -15.104  13.804  1.00 38.73    -0.073 C 
ATOM   4464 1HD1 LEU B 354      10.994 -14.393  13.886  1.00  0.00     0.028 H 
ATOM   4465 2HD1 LEU B 354      12.546 -14.823  12.981  1.00  0.00     0.028 H 
ATOM   4466 3HD1 LEU B 354      12.556 -15.004  14.661  1.00  0.00     0.028 H 
ATOM   4467  CD2 LEU B 354      12.520 -17.523  13.539  1.00 37.87    -0.073 C 
ATOM   4468 1HD2 LEU B 354      12.146 -18.568  13.428  1.00  0.00     0.028 H 
ATOM   4469 2HD2 LEU B 354      13.227 -17.423  14.396  1.00  0.00     0.028 H 
ATOM   4470 3HD2 LEU B 354      13.217 -17.242  12.716  1.00  0.00     0.028 H 
ATOM   4471  N   VAL B 355       7.314 -16.866  13.942  1.00 38.03    -0.346 N 
ATOM   4472  HN  VAL B 355       7.333 -17.591  14.659  1.00  0.00     0.163 HD
ATOM   4473  CA  VAL B 355       6.278 -16.918  12.904  1.00 37.95     0.092 C 
ATOM   4474  HA  VAL B 355       6.778 -17.010  11.912  1.00  0.00     0.088 H 
ATOM   4475  C   VAL B 355       5.455 -15.635  12.912  1.00 38.32     0.241 C 
ATOM   4476  O   VAL B 355       5.219 -15.025  11.865  1.00 38.14    -0.271 OA
ATOM   4477  CB  VAL B 355       5.317 -18.121  13.082  1.00 37.90    -0.033 C 
ATOM   4478  HB  VAL B 355       4.749 -17.980  14.031  1.00  0.00     0.042 H 
ATOM   4479  CG1 VAL B 355       4.324 -18.176  11.931  1.00 37.40    -0.071 C 
ATOM   4480 1HG1 VAL B 355       3.765 -17.213  11.867  1.00  0.00     0.028 H 
ATOM   4481 2HG1 VAL B 355       3.640 -19.053  12.009  1.00  0.00     0.028 H 
ATOM   4482 3HG1 VAL B 355       4.816 -18.440  10.966  1.00  0.00     0.028 H 
ATOM   4483  CG2 VAL B 355       6.084 -19.442  13.170  1.00 37.29    -0.071 C 
ATOM   4484 1HG2 VAL B 355       6.812 -19.402  14.014  1.00  0.00     0.028 H 
ATOM   4485 2HG2 VAL B 355       6.576 -19.706  12.205  1.00  0.00     0.028 H 
ATOM   4486 3HG2 VAL B 355       5.400 -20.319  13.248  1.00  0.00     0.028 H 
ATOM   4487  N   HIS B 356       5.046 -15.215  14.104  1.00 38.82    -0.346 N 
ATOM   4488  HN  HIS B 356       5.315 -15.743  14.934  1.00  0.00     0.163 HD
ATOM   4489  CA  HIS B 356       4.223 -14.021  14.260  1.00 39.12     0.094 C 
ATOM   4490  HA  HIS B 356       3.378 -14.089  13.535  1.00  0.00     0.088 H 
ATOM   4491  C   HIS B 356       4.998 -12.758  13.956  1.00 39.71     0.241 C 
ATOM   4492  O   HIS B 356       4.438 -11.788  13.440  1.00 40.28    -0.271 OA
ATOM   4493  CB  HIS B 356       3.631 -13.961  15.670  1.00 39.04     0.002 C 
ATOM   4494  HB1 HIS B 356       4.433 -14.045  16.440  1.00  0.00     0.046 H 
ATOM   4495  HB2 HIS B 356       3.261 -12.935  15.901  1.00  0.00     0.046 H 
ATOM   4496  CG  HIS B 356       2.560 -14.977  15.904  1.00 38.49     0.028 A 
ATOM   4497  CD2 HIS B 356       2.573 -16.151  16.576  1.00 37.61    -0.000 A 
ATOM   4498  HD2 HIS B 356       3.432 -16.590  17.111  1.00  0.00     0.114 H 
ATOM   4499  ND1 HIS B 356       1.290 -14.846  15.383  1.00 38.74    -0.354 N 
ATOM   4500  HD1 HIS B 356       0.963 -14.066  14.813  1.00  0.00     0.166 HD
ATOM   4501  CE1 HIS B 356       0.562 -15.891  15.739  1.00 38.74     0.040 A 
ATOM   4502  HE1 HIS B 356      -0.495 -16.062  15.473  1.00  0.00     0.140 H 
ATOM   4503  NE2 HIS B 356       1.316 -16.695  16.468  1.00 38.02    -0.360 N 
ATOM   4504  HE2 HIS B 356       1.014 -17.576  16.883  1.00  0.00     0.166 HD
ATOM   4505  N   MET B 357       6.286 -12.771  14.286  1.00 40.21    -0.346 N 
ATOM   4506  HN  MET B 357       6.665 -13.587  14.766  1.00  0.00     0.163 HD
ATOM   4507  CA  MET B 357       7.169 -11.660  13.984  1.00 40.32     0.090 C 
ATOM   4508  HA  MET B 357       6.768 -10.741  14.472  1.00  0.00     0.087 H 
ATOM   4509  C   MET B 357       7.202 -11.439  12.473  1.00 40.40     0.241 C 
ATOM   4510  O   MET B 357       7.120 -10.305  12.018  1.00 40.01    -0.271 OA
ATOM   4511  CB  MET B 357       8.578 -11.931  14.527  1.00 40.34    -0.030 C 
ATOM   4512  HB1 MET B 357       8.524 -12.297  15.579  1.00  0.00     0.037 H 
ATOM   4513  HB2 MET B 357       9.018 -12.829  14.033  1.00  0.00     0.037 H 
ATOM   4514  CG  MET B 357       9.522 -10.764  14.427  1.00 40.60    -0.021 C 
ATOM   4515  HG1 MET B 357       9.216  -9.939  15.111  1.00  0.00     0.049 H 
ATOM   4516  HG2 MET B 357       9.409 -10.237  13.451  1.00  0.00     0.049 H 
ATOM   4517  SD  MET B 357      11.235 -11.244  14.712  1.00 42.35    -0.173 SA
ATOM   4518  CE  MET B 357      11.207 -11.496  16.489  1.00 42.72    -0.035 C 
ATOM   4519  HE1 MET B 357      12.267 -11.793  16.665  1.00  0.00     0.041 H 
ATOM   4520  HE2 MET B 357      10.436 -12.208  16.865  1.00  0.00     0.041 H 
ATOM   4521  HE3 MET B 357      10.839 -10.635  17.094  1.00  0.00     0.041 H 
ATOM   4522  N   ILE B 358       7.297 -12.521  11.700  1.00 40.89    -0.346 N 
ATOM   4523  HN  ILE B 358       7.367 -13.442  12.132  1.00  0.00     0.163 HD
ATOM   4524  CA  ILE B 358       7.303 -12.406  10.239  1.00 41.33     0.092 C 
ATOM   4525  HA  ILE B 358       8.171 -11.772   9.943  1.00  0.00     0.088 H 
ATOM   4526  C   ILE B 358       6.019 -11.704   9.782  1.00 41.67     0.241 C 
ATOM   4527  O   ILE B 358       6.075 -10.768   8.982  1.00 41.96    -0.271 OA
ATOM   4528  CB  ILE B 358       7.431 -13.775   9.515  1.00 41.47    -0.030 C 
ATOM   4529  HB  ILE B 358       6.537 -14.386   9.782  1.00  0.00     0.043 H 
ATOM   4530  CG1 ILE B 358       8.684 -14.565   9.942  1.00 41.64    -0.063 C 
ATOM   4531 1HG1 ILE B 358       8.430 -15.263  10.774  1.00  0.00     0.033 H 
ATOM   4532 2HG1 ILE B 358       8.963 -15.297   9.148  1.00  0.00     0.033 H 
ATOM   4533  CG2 ILE B 358       7.424 -13.578   8.010  1.00 41.82    -0.071 C 
ATOM   4534 1HG2 ILE B 358       6.518 -13.007   7.701  1.00  0.00     0.028 H 
ATOM   4535 2HG2 ILE B 358       7.513 -14.545   7.463  1.00  0.00     0.028 H 
ATOM   4536 3HG2 ILE B 358       8.363 -13.098   7.648  1.00  0.00     0.028 H 
ATOM   4537  CD1 ILE B 358       9.895 -13.719  10.321  1.00 42.93    -0.076 C 
ATOM   4538 1HD1 ILE B 358      10.801 -14.290  10.630  1.00  0.00     0.027 H 
ATOM   4539 2HD1 ILE B 358       9.616 -12.987  11.115  1.00  0.00     0.027 H 
ATOM   4540 3HD1 ILE B 358      10.149 -13.021   9.489  1.00  0.00     0.027 H 
ATOM   4541  N   ASN B 359       4.872 -12.134  10.310  1.00 41.88    -0.346 N 
ATOM   4542  HN  ASN B 359       4.885 -12.931  10.946  1.00  0.00     0.163 HD
ATOM   4543  CA  ASN B 359       3.584 -11.483   9.995  1.00 41.95     0.097 C 
ATOM   4544  HA  ASN B 359       3.416 -11.581   8.897  1.00  0.00     0.088 H 
ATOM   4545  C   ASN B 359       3.562 -10.006  10.333  1.00 42.05     0.241 C 
ATOM   4546  O   ASN B 359       3.026  -9.207   9.569  1.00 42.05    -0.271 OA
ATOM   4547  CB  ASN B 359       2.414 -12.169  10.707  1.00 41.77     0.036 C 
ATOM   4548  HB1 ASN B 359       2.641 -12.332  11.787  1.00  0.00     0.051 H 
ATOM   4549  HB2 ASN B 359       1.545 -11.478  10.809  1.00  0.00     0.051 H 
ATOM   4550  CG  ASN B 359       2.010 -13.450  10.041  1.00 41.77     0.217 C 
ATOM   4551  ND2 ASN B 359       1.018 -14.125  10.598  1.00 41.45    -0.370 N 
ATOM   4552 1HD2 ASN B 359       0.743 -14.997  10.145  1.00  0.00     0.159 HD
ATOM   4553 2HD2 ASN B 359       0.534 -13.802  11.436  1.00  0.00     0.159 HD
ATOM   4554  OD1 ASN B 359       2.590 -13.837   9.037  1.00 42.44    -0.274 OA
ATOM   4555  N   TRP B 360       4.132  -9.656  11.483  1.00 42.22    -0.346 N 
ATOM   4556  HN  TRP B 360       4.504 -10.386  12.090  1.00  0.00     0.163 HD
ATOM   4557  CA  TRP B 360       4.243  -8.261  11.906  1.00 42.45     0.093 C 
ATOM   4558  HA  TRP B 360       3.222  -7.813  11.881  1.00  0.00     0.088 H 
ATOM   4559  C   TRP B 360       5.129  -7.468  10.939  1.00 42.41     0.241 C 
ATOM   4560  O   TRP B 360       4.724  -6.426  10.441  1.00 42.21    -0.271 OA
ATOM   4561  CB  TRP B 360       4.767  -8.167  13.354  1.00 42.47    -0.012 C 
ATOM   4562  HB1 TRP B 360       3.965  -8.446  14.077  1.00  0.00     0.044 H 
ATOM   4563  HB2 TRP B 360       5.499  -8.983  13.557  1.00  0.00     0.044 H 
ATOM   4564  CG  TRP B 360       5.356  -6.834  13.713  1.00 42.99    -0.028 A 
ATOM   4565  CD1 TRP B 360       4.679  -5.690  14.050  1.00 43.36    -0.015 A 
ATOM   4566  HD1 TRP B 360       3.581  -5.596  14.097  1.00  0.00     0.112 H 
ATOM   4567  CD2 TRP B 360       6.747  -6.505  13.774  1.00 43.79    -0.002 A 
ATOM   4568  CE2 TRP B 360       6.840  -5.151  14.149  1.00 42.99     0.042 A 
ATOM   4569  CE3 TRP B 360       7.927  -7.226  13.539  1.00 43.84    -0.070 A 
ATOM   4570  HE3 TRP B 360       7.888  -8.288  13.244  1.00  0.00     0.084 H 
ATOM   4571  NE1 TRP B 360       5.566  -4.681  14.320  1.00 42.89    -0.365 N 
ATOM   4572  HE1 TRP B 360       5.317  -3.733  14.603  1.00  0.00     0.165 HD
ATOM   4573  CZ2 TRP B 360       8.057  -4.501  14.283  1.00 43.87    -0.056 A 
ATOM   4574  HZ2 TRP B 360       8.109  -3.436  14.563  1.00  0.00     0.086 H 
ATOM   4575  CZ3 TRP B 360       9.131  -6.583  13.684  1.00 44.01    -0.082 A 
ATOM   4576  HZ3 TRP B 360      10.067  -7.139  13.506  1.00  0.00     0.083 H 
ATOM   4577  CH2 TRP B 360       9.192  -5.232  14.054  1.00 44.34    -0.081 A 
ATOM   4578  HH2 TRP B 360      10.177  -4.747  14.163  1.00  0.00     0.083 H 
ATOM   4579  N   ALA B 361       6.320  -7.985  10.661  1.00 42.76    -0.346 N 
ATOM   4580  HN  ALA B 361       6.573  -8.881  11.078  1.00  0.00     0.163 HD
ATOM   4581  CA  ALA B 361       7.291  -7.319   9.775  1.00 42.92     0.086 C 
ATOM   4582  HA  ALA B 361       7.613  -6.374  10.272  1.00  0.00     0.086 H 
ATOM   4583  C   ALA B 361       6.689  -6.951   8.419  1.00 42.72     0.240 C 
ATOM   4584  O   ALA B 361       6.898  -5.850   7.912  1.00 42.24    -0.271 OA
ATOM   4585  CB  ALA B 361       8.542  -8.202   9.585  1.00 42.80    -0.049 C 
ATOM   4586  HB1 ALA B 361       8.981  -8.470  10.574  1.00  0.00     0.030 H 
ATOM   4587  HB2 ALA B 361       9.292  -7.721   8.914  1.00  0.00     0.030 H 
ATOM   4588  HB3 ALA B 361       8.324  -9.105   8.969  1.00  0.00     0.030 H 
ATOM   4589  N   LYS B 362       5.919  -7.870   7.854  1.00 43.02    -0.346 N 
ATOM   4590  HN  LYS B 362       5.775  -8.760   8.332  1.00  0.00     0.163 HD
ATOM   4591  CA  LYS B 362       5.273  -7.642   6.568  1.00 43.38     0.089 C 
ATOM   4592  HA  LYS B 362       6.067  -7.325   5.852  1.00  0.00     0.087 H 
ATOM   4593  C   LYS B 362       4.221  -6.527   6.598  1.00 43.72     0.241 C 
ATOM   4594  O   LYS B 362       3.844  -6.018   5.553  1.00 43.78    -0.271 OA
ATOM   4595  CB  LYS B 362       4.680  -8.954   6.035  1.00 43.59    -0.038 C 
ATOM   4596  HB1 LYS B 362       3.713  -8.768   5.512  1.00  0.00     0.036 H 
ATOM   4597  HB2 LYS B 362       4.316  -9.593   6.873  1.00  0.00     0.036 H 
ATOM   4598  CG  LYS B 362       5.643  -9.733   5.136  1.00 43.95    -0.066 C 
ATOM   4599  HG1 LYS B 362       5.447  -9.519   4.059  1.00  0.00     0.032 H 
ATOM   4600  HG2 LYS B 362       6.679  -9.329   5.215  1.00  0.00     0.032 H 
ATOM   4601  CD  LYS B 362       5.619 -11.215   5.405  1.00 44.38    -0.076 C 
ATOM   4602  HD1 LYS B 362       6.321 -11.783   4.750  1.00  0.00     0.027 H 
ATOM   4603  HD2 LYS B 362       4.583 -11.619   5.326  1.00  0.00     0.027 H 
ATOM   4604  HD3 LYS B 362       5.815 -11.429   6.482  1.00  0.00     0.027 H 
ATOM   4605  N   ARG B 363       3.772  -6.142   7.789  1.00 44.38    -0.346 N 
ATOM   4606  HN  ARG B 363       4.105  -6.633   8.619  1.00  0.00     0.163 HD
ATOM   4607  CA  ARG B 363       2.818  -5.041   7.960  1.00 45.03     0.089 C 
ATOM   4608  HA  ARG B 363       2.339  -4.844   6.973  1.00  0.00     0.087 H 
ATOM   4609  C   ARG B 363       3.465  -3.737   8.440  1.00 45.21     0.241 C 
ATOM   4610  O   ARG B 363       2.775  -2.727   8.559  1.00 45.44    -0.271 OA
ATOM   4611  CB  ARG B 363       1.721  -5.446   8.945  1.00 45.35    -0.036 C 
ATOM   4612  HB1 ARG B 363       1.024  -4.596   9.130  1.00  0.00     0.036 H 
ATOM   4613  HB2 ARG B 363       2.139  -5.570   9.971  1.00  0.00     0.036 H 
ATOM   4614  CG  ARG B 363       0.950  -6.694   8.521  1.00 46.88    -0.048 C 
ATOM   4615  HG1 ARG B 363       0.476  -6.559   7.521  1.00  0.00     0.035 H 
ATOM   4616  HG2 ARG B 363       1.640  -7.534   8.274  1.00  0.00     0.035 H 
ATOM   4617  CD  ARG B 363      -0.069  -7.104   9.566  1.00 48.70     0.009 C 
ATOM   4618  HD1 ARG B 363       0.406  -7.253  10.564  1.00  0.00     0.064 H 
ATOM   4619  HD2 ARG B 363      -0.436  -8.143   9.393  1.00  0.00     0.064 H 
ATOM   4620  NE  ARG B 363      -1.173  -6.151   9.636  1.00 51.01    -0.227 N 
ATOM   4621  HE  ARG B 363      -1.086  -5.287   9.101  1.00  0.00     0.177 HD
ATOM   4622  CZ  ARG B 363      -2.285  -6.327  10.347  1.00 52.83     0.665 C 
ATOM   4623  NH1 ARG B 363      -2.464  -7.432  11.071  1.00 53.73    -0.235 N 
ATOM   4624 1HH1 ARG B 363      -1.742  -8.152  11.082  1.00  0.00     0.174 HD
ATOM   4625 2HH1 ARG B 363      -3.316  -7.567  11.616  1.00  0.00     0.174 HD
ATOM   4626  NH2 ARG B 363      -3.226  -5.389  10.333  1.00 53.00    -0.235 N 
ATOM   4627 1HH2 ARG B 363      -3.089  -4.544   9.779  1.00  0.00     0.174 HD
ATOM   4628 2HH2 ARG B 363      -4.078  -5.524  10.878  1.00  0.00     0.174 HD
ATOM   4629  N   VAL B 364       4.771  -3.764   8.731  1.00 44.97    -0.346 N 
ATOM   4630  HN  VAL B 364       5.246  -4.665   8.792  1.00  0.00     0.163 HD
ATOM   4631  CA  VAL B 364       5.534  -2.545   8.963  1.00 44.69     0.092 C 
ATOM   4632  HA  VAL B 364       5.003  -1.916   9.715  1.00  0.00     0.088 H 
ATOM   4633  C   VAL B 364       5.623  -1.782   7.636  1.00 44.69     0.243 C 
ATOM   4634  O   VAL B 364       6.182  -2.301   6.669  1.00 44.64    -0.271 OA
ATOM   4635  CB  VAL B 364       6.969  -2.851   9.473  1.00 44.89    -0.033 C 
ATOM   4636  HB  VAL B 364       7.427  -3.598   8.784  1.00  0.00     0.042 H 
ATOM   4637  CG1 VAL B 364       7.830  -1.600   9.446  1.00 43.98    -0.071 C 
ATOM   4638 1HG1 VAL B 364       7.859  -1.154   8.425  1.00  0.00     0.028 H 
ATOM   4639 2HG1 VAL B 364       8.856  -1.799   9.836  1.00  0.00     0.028 H 
ATOM   4640 3HG1 VAL B 364       7.499  -0.858  10.209  1.00  0.00     0.028 H 
ATOM   4641  CG2 VAL B 364       6.930  -3.460  10.866  1.00 43.93    -0.071 C 
ATOM   4642 1HG2 VAL B 364       6.298  -4.378  10.886  1.00  0.00     0.028 H 
ATOM   4643 2HG2 VAL B 364       6.599  -2.718  11.629  1.00  0.00     0.028 H 
ATOM   4644 3HG2 VAL B 364       7.956  -3.659  11.256  1.00  0.00     0.028 H 
ATOM   4645  N   PRO B 365       5.063  -0.560   7.574  1.00 44.46    -0.337 N 
ATOM   4646  CA  PRO B 365       5.054   0.151   6.289  1.00 44.26     0.091 C 
ATOM   4647  HA  PRO B 365       4.380  -0.378   5.575  1.00  0.00     0.087 H 
ATOM   4648  C   PRO B 365       6.441   0.301   5.665  1.00 43.91     0.241 C 
ATOM   4649  O   PRO B 365       7.389   0.726   6.339  1.00 44.06    -0.271 OA
ATOM   4650  CB  PRO B 365       4.453   1.516   6.646  1.00 44.38    -0.036 C 
ATOM   4651  HB1 PRO B 365       5.208   2.316   6.830  1.00  0.00     0.036 H 
ATOM   4652  HB2 PRO B 365       3.940   2.028   5.798  1.00  0.00     0.036 H 
ATOM   4653  CG  PRO B 365       3.564   1.223   7.820  1.00 44.58    -0.048 C 
ATOM   4654  HG1 PRO B 365       2.527   0.921   7.543  1.00  0.00     0.035 H 
ATOM   4655  HG2 PRO B 365       3.276   2.124   8.410  1.00  0.00     0.035 H 
ATOM   4656  CD  PRO B 365       4.319   0.182   8.611  1.00 44.69    -0.001 C 
ATOM   4657  HD1 PRO B 365       3.680  -0.454   9.267  1.00  0.00     0.064 H 
ATOM   4658  HD2 PRO B 365       4.953   0.593   9.431  1.00  0.00     0.064 H 
ATOM   4659  N   GLY B 366       6.552  -0.068   4.392  1.00 43.24    -0.351 N 
ATOM   4660  HN  GLY B 366       5.725  -0.414   3.905  1.00  0.00     0.163 HD
ATOM   4661  CA  GLY B 366       7.816   0.005   3.668  1.00 42.92     0.069 C 
ATOM   4662  HA1 GLY B 366       8.469   0.796   4.106  1.00  0.00     0.078 H 
ATOM   4663  HA2 GLY B 366       7.656   0.430   2.650  1.00  0.00     0.078 H 
ATOM   4664  C   GLY B 366       8.568  -1.312   3.579  1.00 42.58     0.236 C 
ATOM   4665  O   GLY B 366       9.419  -1.486   2.703  1.00 42.49    -0.272 OA
ATOM   4666  N   PHE B 367       8.255  -2.245   4.472  1.00 42.21    -0.346 N 
ATOM   4667  HN  PHE B 367       7.502  -2.066   5.136  1.00  0.00     0.163 HD
ATOM   4668  CA  PHE B 367       8.964  -3.521   4.526  1.00 42.13     0.093 C 
ATOM   4669  HA  PHE B 367      10.050  -3.299   4.643  1.00  0.00     0.088 H 
ATOM   4670  C   PHE B 367       8.799  -4.371   3.274  1.00 41.94     0.241 C 
ATOM   4671  O   PHE B 367       9.782  -4.925   2.782  1.00 42.04    -0.271 OA
ATOM   4672  CB  PHE B 367       8.526  -4.344   5.740  1.00 42.29    -0.014 C 
ATOM   4673  HB1 PHE B 367       7.472  -4.689   5.624  1.00  0.00     0.043 H 
ATOM   4674  HB2 PHE B 367       8.410  -3.693   6.638  1.00  0.00     0.043 H 
ATOM   4675  CG  PHE B 367       9.436  -5.504   6.037  1.00 42.69    -0.056 A 
ATOM   4676  CD1 PHE B 367       9.037  -6.804   5.775  1.00 42.35    -0.077 A 
ATOM   4677  HD1 PHE B 367       8.040  -6.992   5.343  1.00  0.00     0.084 H 
ATOM   4678  CD2 PHE B 367      10.701  -5.288   6.559  1.00 42.63    -0.077 A 
ATOM   4679  HD2 PHE B 367      11.039  -4.258   6.761  1.00  0.00     0.084 H 
ATOM   4680  CE1 PHE B 367       9.872  -7.866   6.048  1.00 42.62    -0.082 A 
ATOM   4681  HE1 PHE B 367       9.535  -8.898   5.850  1.00  0.00     0.083 H 
ATOM   4682  CE2 PHE B 367      11.548  -6.353   6.830  1.00 42.86    -0.082 A 
ATOM   4683  HE2 PHE B 367      12.550  -6.168   7.252  1.00  0.00     0.083 H 
ATOM   4684  CZ  PHE B 367      11.138  -7.637   6.572  1.00 43.18    -0.083 A 
ATOM   4685  HZ  PHE B 367      11.812  -8.485   6.780  1.00  0.00     0.083 H 
ATOM   4686  N   VAL B 368       7.570  -4.485   2.765  1.00 41.69    -0.346 N 
ATOM   4687  HN  VAL B 368       6.802  -3.959   3.182  1.00  0.00     0.163 HD
ATOM   4688  CA  VAL B 368       7.308  -5.356   1.614  1.00 41.57     0.092 C 
ATOM   4689  HA  VAL B 368       7.932  -6.269   1.753  1.00  0.00     0.088 H 
ATOM   4690  C   VAL B 368       7.730  -4.730   0.277  1.00 41.38     0.241 C 
ATOM   4691  O   VAL B 368       7.748  -5.411  -0.748  1.00 41.24    -0.271 OA
ATOM   4692  CB  VAL B 368       5.828  -5.829   1.549  1.00 41.65    -0.033 C 
ATOM   4693  HB  VAL B 368       5.750  -6.594   0.742  1.00  0.00     0.042 H 
ATOM   4694  CG1 VAL B 368       5.436  -6.490   2.854  1.00 42.13    -0.071 C 
ATOM   4695 1HG1 VAL B 368       4.375  -6.829   2.807  1.00  0.00     0.028 H 
ATOM   4696 2HG1 VAL B 368       5.624  -5.827   3.731  1.00  0.00     0.028 H 
ATOM   4697 3HG1 VAL B 368       6.128  -7.321   3.126  1.00  0.00     0.028 H 
ATOM   4698  CG2 VAL B 368       4.871  -4.679   1.201  1.00 41.53    -0.071 C 
ATOM   4699 1HG2 VAL B 368       3.810  -5.018   1.154  1.00  0.00     0.028 H 
ATOM   4700 2HG2 VAL B 368       5.175  -4.171   0.256  1.00  0.00     0.028 H 
ATOM   4701 3HG2 VAL B 368       4.992  -3.824   1.907  1.00  0.00     0.028 H 
ATOM   4702  N   ASP B 369       8.066  -3.439   0.292  1.00 41.18    -0.345 N 
ATOM   4703  HN  ASP B 369       7.928  -2.900   1.147  1.00  0.00     0.163 HD
ATOM   4704  CA  ASP B 369       8.628  -2.775  -0.886  1.00 40.95     0.098 C 
ATOM   4705  HA  ASP B 369       8.000  -3.029  -1.772  1.00  0.00     0.088 H 
ATOM   4706  C   ASP B 369      10.058  -3.248  -1.149  1.00 40.46     0.241 C 
ATOM   4707  O   ASP B 369      10.576  -3.066  -2.245  1.00 40.22    -0.271 OA
ATOM   4708  CB  ASP B 369       8.633  -1.252  -0.710  1.00 41.14     0.043 C 
ATOM   4709  HB1 ASP B 369       9.230  -0.761  -1.513  1.00  0.00     0.052 H 
ATOM   4710  HB2 ASP B 369       9.241  -0.957   0.177  1.00  0.00     0.052 H 
ATOM   4711  CG  ASP B 369       7.233  -0.654  -0.632  1.00 42.17     0.175 C 
ATOM   4712  OD1 ASP B 369       6.272  -1.262  -1.156  1.00 43.02    -0.648 OA
ATOM   4713  OD2 ASP B 369       7.102   0.447  -0.049  1.00 44.21    -0.648 OA
ATOM   4714  N   LEU B 370      10.695  -3.841  -0.137  1.00 39.83    -0.346 N 
ATOM   4715  HN  LEU B 370      10.226  -3.920   0.765  1.00  0.00     0.163 HD
ATOM   4716  CA  LEU B 370      12.043  -4.379  -0.284  1.00 39.47     0.089 C 
ATOM   4717  HA  LEU B 370      12.644  -3.667  -0.896  1.00  0.00     0.087 H 
ATOM   4718  C   LEU B 370      12.014  -5.732  -1.001  1.00 39.16     0.241 C 
ATOM   4719  O   LEU B 370      10.980  -6.395  -1.060  1.00 39.15    -0.271 OA
ATOM   4720  CB  LEU B 370      12.708  -4.523   1.090  1.00 39.54    -0.035 C 
ATOM   4721  HB1 LEU B 370      12.184  -5.313   1.677  1.00  0.00     0.037 H 
ATOM   4722  HB2 LEU B 370      13.714  -4.990   0.971  1.00  0.00     0.037 H 
ATOM   4723  CG  LEU B 370      12.831  -3.244   1.941  1.00 39.48    -0.059 C 
ATOM   4724  HG  LEU B 370      11.821  -2.774   1.997  1.00  0.00     0.038 H 
ATOM   4725  CD1 LEU B 370      13.272  -3.566   3.361  1.00 39.41    -0.073 C 
ATOM   4726 1HD1 LEU B 370      13.361  -2.641   3.977  1.00  0.00     0.028 H 
ATOM   4727 2HD1 LEU B 370      14.217  -4.158   3.372  1.00  0.00     0.028 H 
ATOM   4728 3HD1 LEU B 370      12.597  -4.313   3.840  1.00  0.00     0.028 H 
ATOM   4729  CD2 LEU B 370      13.782  -2.230   1.306  1.00 39.20    -0.073 C 
ATOM   4730 1HD2 LEU B 370      13.871  -1.305   1.922  1.00  0.00     0.028 H 
ATOM   4731 2HD2 LEU B 370      13.483  -1.993   0.258  1.00  0.00     0.028 H 
ATOM   4732 3HD2 LEU B 370      14.781  -2.681   1.104  1.00  0.00     0.028 H 
ATOM   4733  N   THR B 371      13.152  -6.137  -1.553  1.00 38.80    -0.344 N 
ATOM   4734  HN  THR B 371      13.946  -5.498  -1.594  1.00  0.00     0.163 HD
ATOM   4735  CA  THR B 371      13.284  -7.485  -2.102  1.00 38.52     0.113 C 
ATOM   4736  HA  THR B 371      12.472  -7.660  -2.845  1.00  0.00     0.091 H 
ATOM   4737  C   THR B 371      13.171  -8.516  -0.979  1.00 38.59     0.243 C 
ATOM   4738  O   THR B 371      13.384  -8.208   0.198  1.00 38.49    -0.271 OA
ATOM   4739  CB  THR B 371      14.645  -7.707  -2.777  1.00 38.42     0.060 C 
ATOM   4740  HB  THR B 371      14.668  -8.735  -3.207  1.00  0.00     0.086 H 
ATOM   4741  CG2 THR B 371      14.882  -6.697  -3.905  1.00 37.57    -0.050 C 
ATOM   4742 1HG2 THR B 371      15.870  -6.858  -4.395  1.00  0.00     0.031 H 
ATOM   4743 2HG2 THR B 371      14.772  -5.648  -3.544  1.00  0.00     0.031 H 
ATOM   4744 3HG2 THR B 371      14.051  -6.712  -4.648  1.00  0.00     0.031 H 
ATOM   4745  OG1 THR B 371      15.681  -7.598  -1.789  1.00 38.70    -0.393 OA
ATOM   4746  HG1 THR B 371      16.523  -7.735  -2.207  1.00  0.00     0.210 HD
ATOM   4747  N   LEU B 372      12.854  -9.744  -1.363  1.00 38.68    -0.346 N 
ATOM   4748  HN  LEU B 372      12.663  -9.914  -2.350  1.00  0.00     0.163 HD
ATOM   4749  CA  LEU B 372      12.768 -10.861  -0.430  1.00 38.68     0.089 C 
ATOM   4750  HA  LEU B 372      12.005 -10.620   0.347  1.00  0.00     0.087 H 
ATOM   4751  C   LEU B 372      14.106 -11.093   0.256  1.00 39.00     0.241 C 
ATOM   4752  O   LEU B 372      14.155 -11.375   1.452  1.00 38.96    -0.271 OA
ATOM   4753  CB  LEU B 372      12.328 -12.118  -1.176  1.00 38.33    -0.035 C 
ATOM   4754  HB1 LEU B 372      11.540 -11.847  -1.917  1.00  0.00     0.037 H 
ATOM   4755  HB2 LEU B 372      13.150 -12.448  -1.853  1.00  0.00     0.037 H 
ATOM   4756  CG  LEU B 372      11.852 -13.305  -0.352  1.00 38.19    -0.059 C 
ATOM   4757  HG  LEU B 372      12.718 -13.692   0.233  1.00  0.00     0.038 H 
ATOM   4758  CD1 LEU B 372      10.755 -12.901   0.631  1.00 37.74    -0.073 C 
ATOM   4759 1HD1 LEU B 372      10.406 -13.771   1.235  1.00  0.00     0.028 H 
ATOM   4760 2HD1 LEU B 372       9.906 -12.399   0.111  1.00  0.00     0.028 H 
ATOM   4761 3HD1 LEU B 372      11.082 -12.057   1.282  1.00  0.00     0.028 H 
ATOM   4762  CD2 LEU B 372      11.378 -14.410  -1.286  1.00 36.76    -0.073 C 
ATOM   4763 1HD2 LEU B 372      11.029 -15.280  -0.682  1.00  0.00     0.028 H 
ATOM   4764 2HD2 LEU B 372      12.157 -14.698  -2.030  1.00  0.00     0.028 H 
ATOM   4765 3HD2 LEU B 372      10.600 -14.054  -2.001  1.00  0.00     0.028 H 
ATOM   4766  N   HIS B 373      15.184 -10.953  -0.512  1.00 39.54    -0.346 N 
ATOM   4767  HN  HIS B 373      15.052 -10.770  -1.507  1.00  0.00     0.163 HD
ATOM   4768  CA  HIS B 373      16.546 -11.050   0.004  1.00 40.24     0.094 C 
ATOM   4769  HA  HIS B 373      16.688 -12.072   0.426  1.00  0.00     0.088 H 
ATOM   4770  C   HIS B 373      16.812 -10.031   1.114  1.00 40.31     0.241 C 
ATOM   4771  O   HIS B 373      17.439 -10.356   2.122  1.00 40.41    -0.271 OA
ATOM   4772  CB  HIS B 373      17.557 -10.855  -1.136  1.00 40.50     0.002 C 
ATOM   4773  HB1 HIS B 373      17.359  -9.900  -1.676  1.00  0.00     0.046 H 
ATOM   4774  HB2 HIS B 373      17.363 -11.580  -1.960  1.00  0.00     0.046 H 
ATOM   4775  CG  HIS B 373      18.988 -10.926  -0.698  1.00 42.26     0.028 A 
ATOM   4776  CD2 HIS B 373      19.925 -11.889  -0.868  1.00 43.50    -0.000 A 
ATOM   4777  HD2 HIS B 373      19.788 -12.851  -1.389  1.00  0.00     0.114 H 
ATOM   4778  ND1 HIS B 373      19.607  -9.911   0.004  1.00 44.14    -0.354 N 
ATOM   4779  HD1 HIS B 373      19.166  -9.036   0.287  1.00  0.00     0.166 HD
ATOM   4780  CE1 HIS B 373      20.859 -10.249   0.252  1.00 44.36     0.040 A 
ATOM   4781  HE1 HIS B 373      21.596  -9.639   0.801  1.00  0.00     0.140 H 
ATOM   4782  NE2 HIS B 373      21.079 -11.443  -0.270  1.00 44.14    -0.360 N 
ATOM   4783  HE2 HIS B 373      21.963 -11.951  -0.235  1.00  0.00     0.166 HD
ATOM   4784  N   ASP B 374      16.338  -8.804   0.926  1.00 40.58    -0.345 N 
ATOM   4785  HN  ASP B 374      15.810  -8.597   0.079  1.00  0.00     0.163 HD
ATOM   4786  CA  ASP B 374      16.560  -7.741   1.914  1.00 40.78     0.098 C 
ATOM   4787  HA  ASP B 374      17.602  -7.847   2.296  1.00  0.00     0.088 H 
ATOM   4788  C   ASP B 374      15.621  -7.857   3.102  1.00 40.86     0.241 C 
ATOM   4789  O   ASP B 374      15.988  -7.485   4.213  1.00 40.84    -0.271 OA
ATOM   4790  CB  ASP B 374      16.439  -6.349   1.265  1.00 40.92     0.043 C 
ATOM   4791  HB1 ASP B 374      15.443  -6.218   0.781  1.00  0.00     0.052 H 
ATOM   4792  HB2 ASP B 374      16.369  -5.550   2.040  1.00  0.00     0.052 H 
ATOM   4793  CG  ASP B 374      17.566  -6.061   0.284  1.00 41.11     0.175 C 
ATOM   4794  OD1 ASP B 374      18.643  -6.674   0.412  1.00 41.77    -0.648 OA
ATOM   4795  OD2 ASP B 374      17.379  -5.230  -0.624  1.00 41.99    -0.648 OA
ATOM   4796  N   GLN B 375      14.408  -8.361   2.873  1.00 40.99    -0.346 N 
ATOM   4797  HN  GLN B 375      14.121  -8.567   1.916  1.00  0.00     0.163 HD
ATOM   4798  CA  GLN B 375      13.486  -8.622   3.972  1.00 41.12     0.090 C 
ATOM   4799  HA  GLN B 375      13.350  -7.679   4.551  1.00  0.00     0.087 H 
ATOM   4800  C   GLN B 375      14.091  -9.675   4.898  1.00 41.48     0.241 C 
ATOM   4801  O   GLN B 375      14.192  -9.459   6.115  1.00 41.53    -0.271 OA
ATOM   4802  CB  GLN B 375      12.119  -9.077   3.459  1.00 41.11    -0.030 C 
ATOM   4803  HB1 GLN B 375      12.227  -9.938   2.759  1.00  0.00     0.037 H 
ATOM   4804  HB2 GLN B 375      11.537  -9.570   4.272  1.00  0.00     0.037 H 
ATOM   4805  CG  GLN B 375      11.308  -7.963   2.818  1.00 41.07     0.011 C 
ATOM   4806  HG1 GLN B 375      11.946  -7.339   2.150  1.00  0.00     0.047 H 
ATOM   4807  HG2 GLN B 375      11.025  -7.192   3.572  1.00  0.00     0.047 H 
ATOM   4808  CD  GLN B 375      10.087  -8.472   2.079  1.00 40.33     0.215 C 
ATOM   4809  NE2 GLN B 375       9.978  -8.124   0.804  1.00 40.15    -0.370 N 
ATOM   4810 1HE2 GLN B 375       9.156  -8.467   0.307  1.00  0.00     0.159 HD
ATOM   4811 2HE2 GLN B 375      10.674  -7.549   0.330  1.00  0.00     0.159 HD
ATOM   4812  OE1 GLN B 375       9.251  -9.163   2.648  1.00 39.78    -0.274 OA
ATOM   4813  N   VAL B 376      14.526 -10.793   4.321  1.00 41.61    -0.346 N 
ATOM   4814  HN  VAL B 376      14.441 -10.904   3.311  1.00  0.00     0.163 HD
ATOM   4815  CA  VAL B 376      15.125 -11.865   5.117  1.00 42.05     0.092 C 
ATOM   4816  HA  VAL B 376      14.361 -12.192   5.860  1.00  0.00     0.088 H 
ATOM   4817  C   VAL B 376      16.357 -11.408   5.903  1.00 42.23     0.241 C 
ATOM   4818  O   VAL B 376      16.507 -11.774   7.068  1.00 42.38    -0.271 OA
ATOM   4819  CB  VAL B 376      15.485 -13.092   4.262  1.00 42.06    -0.033 C 
ATOM   4820  HB  VAL B 376      16.003 -12.741   3.339  1.00  0.00     0.042 H 
ATOM   4821  CG1 VAL B 376      16.425 -14.025   5.020  1.00 41.88    -0.071 C 
ATOM   4822 1HG1 VAL B 376      17.353 -13.484   5.318  1.00  0.00     0.028 H 
ATOM   4823 2HG1 VAL B 376      16.652 -14.948   4.438  1.00  0.00     0.028 H 
ATOM   4824 3HG1 VAL B 376      15.922 -14.500   5.894  1.00  0.00     0.028 H 
ATOM   4825  CG2 VAL B 376      14.222 -13.829   3.856  1.00 42.18    -0.071 C 
ATOM   4826 1HG2 VAL B 376      13.535 -13.147   3.302  1.00  0.00     0.028 H 
ATOM   4827 2HG2 VAL B 376      13.719 -14.304   4.730  1.00  0.00     0.028 H 
ATOM   4828 3HG2 VAL B 376      14.449 -14.752   3.274  1.00  0.00     0.028 H 
ATOM   4829  N   HIS B 377      17.219 -10.613   5.270  1.00 42.44    -0.346 N 
ATOM   4830  HN  HIS B 377      17.032 -10.357   4.300  1.00  0.00     0.163 HD
ATOM   4831  CA  HIS B 377      18.429 -10.092   5.920  1.00 42.68     0.094 C 
ATOM   4832  HA  HIS B 377      19.028 -10.961   6.280  1.00  0.00     0.088 H 
ATOM   4833  C   HIS B 377      18.106  -9.211   7.123  1.00 42.35     0.241 C 
ATOM   4834  O   HIS B 377      18.727  -9.351   8.179  1.00 42.36    -0.271 OA
ATOM   4835  CB  HIS B 377      19.285  -9.309   4.918  1.00 43.10     0.002 C 
ATOM   4836  HB1 HIS B 377      19.555  -9.952   4.048  1.00  0.00     0.046 H 
ATOM   4837  HB2 HIS B 377      18.671  -8.537   4.399  1.00  0.00     0.046 H 
ATOM   4838  CG  HIS B 377      20.515  -8.689   5.515  1.00 45.45     0.028 A 
ATOM   4839  CD2 HIS B 377      20.723  -7.465   6.063  1.00 47.38    -0.000 A 
ATOM   4840  HD2 HIS B 377      19.974  -6.664   6.178  1.00  0.00     0.114 H 
ATOM   4841  ND1 HIS B 377      21.727  -9.345   5.579  1.00 47.27    -0.354 N 
ATOM   4842  HD1 HIS B 377      21.903 -10.291   5.241  1.00  0.00     0.166 HD
ATOM   4843  CE1 HIS B 377      22.624  -8.557   6.146  1.00 47.44     0.040 A 
ATOM   4844  HE1 HIS B 377      23.680  -8.813   6.335  1.00  0.00     0.140 H 
ATOM   4845  NE2 HIS B 377      22.041  -7.410   6.448  1.00 47.62    -0.360 N 
ATOM   4846  HE2 HIS B 377      22.496  -6.613   6.894  1.00  0.00     0.166 HD
ATOM   4847  N   LEU B 378      17.143  -8.303   6.971  1.00 42.12    -0.346 N 
ATOM   4848  HN  LEU B 378      16.676  -8.213   6.069  1.00  0.00     0.163 HD
ATOM   4849  CA  LEU B 378      16.745  -7.432   8.079  1.00 41.97     0.089 C 
ATOM   4850  HA  LEU B 378      17.653  -6.881   8.418  1.00  0.00     0.087 H 
ATOM   4851  C   LEU B 378      16.215  -8.221   9.266  1.00 42.20     0.241 C 
ATOM   4852  O   LEU B 378      16.553  -7.909  10.410  1.00 42.74    -0.271 OA
ATOM   4853  CB  LEU B 378      15.712  -6.395   7.635  1.00 41.84    -0.035 C 
ATOM   4854  HB1 LEU B 378      14.817  -6.909   7.214  1.00  0.00     0.037 H 
ATOM   4855  HB2 LEU B 378      15.260  -5.905   8.529  1.00  0.00     0.037 H 
ATOM   4856  CG  LEU B 378      16.209  -5.330   6.654  1.00 41.32    -0.059 C 
ATOM   4857  HG  LEU B 378      16.528  -5.846   5.719  1.00  0.00     0.038 H 
ATOM   4858  CD1 LEU B 378      15.082  -4.379   6.302  1.00 40.72    -0.073 C 
ATOM   4859 1HD1 LEU B 378      15.444  -3.603   5.587  1.00  0.00     0.028 H 
ATOM   4860 2HD1 LEU B 378      14.619  -3.926   7.210  1.00  0.00     0.028 H 
ATOM   4861 3HD1 LEU B 378      14.187  -4.919   5.914  1.00  0.00     0.028 H 
ATOM   4862  CD2 LEU B 378      17.410  -4.569   7.203  1.00 39.89    -0.073 C 
ATOM   4863 1HD2 LEU B 378      17.772  -3.793   6.488  1.00  0.00     0.028 H 
ATOM   4864 2HD2 LEU B 378      18.231  -5.264   7.497  1.00  0.00     0.028 H 
ATOM   4865 3HD2 LEU B 378      17.188  -4.128   8.203  1.00  0.00     0.028 H 
ATOM   4866  N   LEU B 379      15.403  -9.246   9.002  1.00 42.31    -0.346 N 
ATOM   4867  HN  LEU B 379      15.125  -9.422   8.037  1.00  0.00     0.163 HD
ATOM   4868  CA  LEU B 379      14.897 -10.130  10.065  1.00 42.26     0.089 C 
ATOM   4869  HA  LEU B 379      14.477  -9.491  10.877  1.00  0.00     0.087 H 
ATOM   4870  C   LEU B 379      16.025 -10.974  10.660  1.00 42.39     0.241 C 
ATOM   4871  O   LEU B 379      16.036 -11.244  11.864  1.00 42.48    -0.271 OA
ATOM   4872  CB  LEU B 379      13.781 -11.044   9.553  1.00 42.13    -0.035 C 
ATOM   4873  HB1 LEU B 379      14.135 -11.578   8.640  1.00  0.00     0.037 H 
ATOM   4874  HB2 LEU B 379      13.653 -11.896  10.260  1.00  0.00     0.037 H 
ATOM   4875  CG  LEU B 379      12.407 -10.414   9.268  1.00 42.34    -0.059 C 
ATOM   4876  HG  LEU B 379      12.580  -9.393   8.855  1.00  0.00     0.038 H 
ATOM   4877  CD1 LEU B 379      11.644 -11.224   8.211  1.00 41.25    -0.073 C 
ATOM   4878 1HD1 LEU B 379      12.253 -11.331   7.283  1.00  0.00     0.028 H 
ATOM   4879 2HD1 LEU B 379      10.641 -10.786   7.999  1.00  0.00     0.028 H 
ATOM   4880 3HD1 LEU B 379      11.314 -12.213   8.606  1.00  0.00     0.028 H 
ATOM   4881  CD2 LEU B 379      11.568 -10.266  10.545  1.00 41.35    -0.073 C 
ATOM   4882 1HD2 LEU B 379      12.122  -9.678  11.313  1.00  0.00     0.028 H 
ATOM   4883 2HD2 LEU B 379      11.238 -11.255  10.940  1.00  0.00     0.028 H 
ATOM   4884 3HD2 LEU B 379      10.565  -9.828  10.333  1.00  0.00     0.028 H 
ATOM   4885  N   GLU B 380      16.963 -11.387   9.814  1.00 42.53    -0.346 N 
ATOM   4886  HN  GLU B 380      16.865 -11.165   8.823  1.00  0.00     0.163 HD
ATOM   4887  CA  GLU B 380      18.129 -12.148  10.253  1.00 42.95     0.090 C 
ATOM   4888  HA  GLU B 380      17.781 -13.108  10.701  1.00  0.00     0.087 H 
ATOM   4889  C   GLU B 380      18.917 -11.367  11.315  1.00 42.89     0.241 C 
ATOM   4890  O   GLU B 380      19.262 -11.905  12.368  1.00 43.39    -0.271 OA
ATOM   4891  CB  GLU B 380      19.028 -12.464   9.053  1.00 43.20    -0.029 C 
ATOM   4892  HB1 GLU B 380      18.406 -12.736   8.168  1.00  0.00     0.037 H 
ATOM   4893  HB2 GLU B 380      19.507 -11.531   8.676  1.00  0.00     0.037 H 
ATOM   4894  CG  GLU B 380      20.080 -13.529   9.299  1.00 44.59     0.018 C 
ATOM   4895  HG1 GLU B 380      19.616 -14.470   9.677  1.00  0.00     0.049 H 
ATOM   4896  HG2 GLU B 380      20.711 -13.272  10.181  1.00  0.00     0.049 H 
ATOM   4897  CD  GLU B 380      20.939 -13.799   8.075  1.00 46.46     0.172 C 
ATOM   4898  OE1 GLU B 380      20.741 -13.139   7.025  1.00 48.59    -0.648 OA
ATOM   4899  OE2 GLU B 380      21.822 -14.678   8.157  1.00 48.24    -0.648 OA
ATOM   4900  N   CYS B 381      19.179 -10.092  11.043  1.00 42.18    -0.345 N 
ATOM   4901  HN  CYS B 381      18.824  -9.682  10.179  1.00  0.00     0.163 HD
ATOM   4902  CA  CYS B 381      19.964  -9.267  11.955  1.00 41.42     0.098 C 
ATOM   4903  HA  CYS B 381      20.845  -9.863  12.289  1.00  0.00     0.088 H 
ATOM   4904  C   CYS B 381      19.193  -8.826  13.196  1.00 40.83     0.241 C 
ATOM   4905  O   CYS B 381      19.801  -8.569  14.227  1.00 40.51    -0.271 OA
ATOM   4906  CB  CYS B 381      20.480  -8.018  11.234  1.00 41.47     0.013 C 
ATOM   4907  HB1 CYS B 381      20.969  -7.326  11.959  1.00  0.00     0.053 H 
ATOM   4908  HB2 CYS B 381      19.627  -7.380  10.905  1.00  0.00     0.053 H 
ATOM   4909  SG  CYS B 381      21.569  -8.352   9.864  1.00 40.65    -0.095 SA
ATOM   4910  N   ALA B 382      17.869  -8.744  13.095  1.00 40.45    -0.346 N 
ATOM   4911  HN  ALA B 382      17.406  -9.190  12.303  1.00  0.00     0.163 HD
ATOM   4912  CA  ALA B 382      17.053  -8.032  14.086  1.00 40.03     0.086 C 
ATOM   4913  HA  ALA B 382      17.748  -7.439  14.725  1.00  0.00     0.086 H 
ATOM   4914  C   ALA B 382      16.203  -8.906  15.023  1.00 39.89     0.240 C 
ATOM   4915  O   ALA B 382      15.705  -8.413  16.045  1.00 39.74    -0.271 OA
ATOM   4916  CB  ALA B 382      16.153  -7.051  13.366  1.00 40.02    -0.049 C 
ATOM   4917  HB1 ALA B 382      16.769  -6.417  12.687  1.00  0.00     0.030 H 
ATOM   4918  HB2 ALA B 382      15.540  -6.443  14.072  1.00  0.00     0.030 H 
ATOM   4919  HB3 ALA B 382      15.318  -7.559  12.829  1.00  0.00     0.030 H 
ATOM   4920  N   TRP B 383      16.035 -10.183  14.691  1.00 39.51    -0.346 N 
ATOM   4921  HN  TRP B 383      16.613 -10.589  13.955  1.00  0.00     0.163 HD
ATOM   4922  CA  TRP B 383      15.034 -11.018  15.364  1.00 39.76     0.093 C 
ATOM   4923  HA  TRP B 383      14.041 -10.562  15.142  1.00  0.00     0.088 H 
ATOM   4924  C   TRP B 383      15.142 -11.103  16.900  1.00 39.92     0.241 C 
ATOM   4925  O   TRP B 383      14.125 -11.061  17.592  1.00 39.95    -0.271 OA
ATOM   4926  CB  TRP B 383      15.007 -12.433  14.767  1.00 39.85    -0.012 C 
ATOM   4927  HB1 TRP B 383      14.100 -12.983  15.110  1.00  0.00     0.044 H 
ATOM   4928  HB2 TRP B 383      14.801 -12.389  13.672  1.00  0.00     0.044 H 
ATOM   4929  CG  TRP B 383      16.238 -13.240  15.034  1.00 39.58    -0.028 A 
ATOM   4930  CD1 TRP B 383      17.345 -13.317  14.254  1.00 40.25    -0.015 A 
ATOM   4931  HD1 TRP B 383      17.486 -12.772  13.306  1.00  0.00     0.112 H 
ATOM   4932  CD2 TRP B 383      16.472 -14.095  16.151  1.00 39.97    -0.002 A 
ATOM   4933  CE2 TRP B 383      17.758 -14.652  15.990  1.00 40.04     0.042 A 
ATOM   4934  CE3 TRP B 383      15.725 -14.436  17.283  1.00 40.01    -0.070 A 
ATOM   4935  HE3 TRP B 383      14.716 -14.018  17.440  1.00  0.00     0.084 H 
ATOM   4936  NE1 TRP B 383      18.265 -14.170  14.813  1.00 40.71    -0.365 N 
ATOM   4937  HE1 TRP B 383      19.175 -14.405  14.417  1.00  0.00     0.165 HD
ATOM   4938  CZ2 TRP B 383      18.312 -15.539  16.916  1.00 39.34    -0.056 A 
ATOM   4939  HZ2 TRP B 383      19.318 -15.967  16.767  1.00  0.00     0.086 H 
ATOM   4940  CZ3 TRP B 383      16.284 -15.317  18.210  1.00 39.46    -0.082 A 
ATOM   4941  HZ3 TRP B 383      15.710 -15.591  19.111  1.00  0.00     0.083 H 
ATOM   4942  CH2 TRP B 383      17.559 -15.858  18.017  1.00 38.45    -0.081 A 
ATOM   4943  HH2 TRP B 383      17.968 -16.556  18.766  1.00  0.00     0.083 H 
ATOM   4944  N   LEU B 384      16.356 -11.224  17.427  1.00 40.28    -0.346 N 
ATOM   4945  HN  LEU B 384      17.170 -11.240  16.813  1.00  0.00     0.163 HD
ATOM   4946  CA  LEU B 384      16.543 -11.334  18.867  1.00 40.69     0.089 C 
ATOM   4947  HA  LEU B 384      15.768 -12.038  19.249  1.00  0.00     0.087 H 
ATOM   4948  C   LEU B 384      16.325  -9.985  19.576  1.00 41.28     0.241 C 
ATOM   4949  O   LEU B 384      15.715  -9.949  20.647  1.00 40.83    -0.271 OA
ATOM   4950  CB  LEU B 384      17.914 -11.938  19.203  1.00 40.46    -0.035 C 
ATOM   4951  HB1 LEU B 384      18.725 -11.285  18.805  1.00  0.00     0.037 H 
ATOM   4952  HB2 LEU B 384      18.083 -12.858  18.596  1.00  0.00     0.037 H 
ATOM   4953  CG  LEU B 384      18.165 -12.238  20.695  1.00 40.33    -0.059 C 
ATOM   4954  HG  LEU B 384      18.193 -11.264  21.236  1.00  0.00     0.038 H 
ATOM   4955  CD1 LEU B 384      17.056 -13.075  21.309  1.00 37.88    -0.073 C 
ATOM   4956 1HD1 LEU B 384      17.237 -13.292  22.388  1.00  0.00     0.028 H 
ATOM   4957 2HD1 LEU B 384      16.894 -14.015  20.731  1.00  0.00     0.028 H 
ATOM   4958 3HD1 LEU B 384      16.060 -12.598  21.156  1.00  0.00     0.028 H 
ATOM   4959  CD2 LEU B 384      19.507 -12.914  20.894  1.00 38.27    -0.073 C 
ATOM   4960 1HD2 LEU B 384      19.688 -13.131  21.973  1.00  0.00     0.028 H 
ATOM   4961 2HD2 LEU B 384      20.338 -12.318  20.449  1.00  0.00     0.028 H 
ATOM   4962 3HD2 LEU B 384      19.602 -13.832  20.268  1.00  0.00     0.028 H 
ATOM   4963  N   GLU B 385      16.793  -8.887  18.970  1.00 41.95    -0.346 N 
ATOM   4964  HN  GLU B 385      17.365  -8.988  18.132  1.00  0.00     0.163 HD
ATOM   4965  CA  GLU B 385      16.504  -7.539  19.480  1.00 42.67     0.090 C 
ATOM   4966  HA  GLU B 385      16.962  -7.433  20.491  1.00  0.00     0.087 H 
ATOM   4967  C   GLU B 385      14.994  -7.331  19.600  1.00 42.94     0.241 C 
ATOM   4968  O   GLU B 385      14.492  -6.862  20.627  1.00 43.46    -0.271 OA
ATOM   4969  CB  GLU B 385      17.082  -6.455  18.561  1.00 43.38    -0.029 C 
ATOM   4970  HB1 GLU B 385      16.548  -5.491  18.731  1.00  0.00     0.037 H 
ATOM   4971  HB2 GLU B 385      16.792  -6.661  17.504  1.00  0.00     0.037 H 
ATOM   4972  CG  GLU B 385      18.594  -6.234  18.651  1.00 44.20     0.018 C 
ATOM   4973  HG1 GLU B 385      19.142  -7.203  18.708  1.00  0.00     0.049 H 
ATOM   4974  HG2 GLU B 385      18.883  -5.811  19.641  1.00  0.00     0.049 H 
ATOM   4975  CD  GLU B 385      19.113  -5.370  17.506  1.00 45.94     0.172 C 
ATOM   4976  OE1 GLU B 385      19.312  -5.907  16.394  1.00 47.61    -0.648 OA
ATOM   4977  OE2 GLU B 385      19.318  -4.160  17.713  1.00 46.45    -0.648 OA
ATOM   4978  N   ILE B 386      14.275  -7.697  18.547  1.00 42.99    -0.346 N 
ATOM   4979  HN  ILE B 386      14.759  -8.050  17.721  1.00  0.00     0.163 HD
ATOM   4980  CA  ILE B 386      12.806  -7.613  18.525  1.00 42.77     0.092 C 
ATOM   4981  HA  ILE B 386      12.529  -6.549  18.713  1.00  0.00     0.088 H 
ATOM   4982  C   ILE B 386      12.156  -8.461  19.633  1.00 42.78     0.241 C 
ATOM   4983  O   ILE B 386      11.203  -8.015  20.275  1.00 42.71    -0.271 OA
ATOM   4984  CB  ILE B 386      12.262  -7.995  17.118  1.00 42.57    -0.030 C 
ATOM   4985  HB  ILE B 386      12.795  -8.909  16.766  1.00  0.00     0.043 H 
ATOM   4986  CG1 ILE B 386      12.549  -6.848  16.133  1.00 43.04    -0.063 C 
ATOM   4987 1HG1 ILE B 386      13.350  -6.183  16.533  1.00  0.00     0.033 H 
ATOM   4988 2HG1 ILE B 386      11.696  -6.130  16.114  1.00  0.00     0.033 H 
ATOM   4989  CG2 ILE B 386      10.766  -8.289  17.157  1.00 41.87    -0.071 C 
ATOM   4990 1HG2 ILE B 386      10.376  -8.563  16.149  1.00  0.00     0.028 H 
ATOM   4991 2HG2 ILE B 386      10.195  -7.439  17.598  1.00  0.00     0.028 H 
ATOM   4992 3HG2 ILE B 386      10.524  -9.071  17.914  1.00  0.00     0.028 H 
ATOM   4993  CD1 ILE B 386      12.893  -7.301  14.720  1.00 43.61    -0.076 C 
ATOM   4994 1HD1 ILE B 386      13.101  -6.470  14.006  1.00  0.00     0.027 H 
ATOM   4995 2HD1 ILE B 386      12.092  -7.966  14.320  1.00  0.00     0.027 H 
ATOM   4996 3HD1 ILE B 386      13.746  -8.019  14.739  1.00  0.00     0.027 H 
ATOM   4997  N   LEU B 387      12.669  -9.671  19.859  1.00 42.80    -0.346 N 
ATOM   4998  HN  LEU B 387      13.412 -10.021  19.254  1.00  0.00     0.163 HD
ATOM   4999  CA  LEU B 387      12.183 -10.508  20.964  1.00 42.59     0.089 C
[truncated: 204,749 more chars]
