# Supplementary material for: Unveiling the Mechanism of Compound Ku-Shen Injection in Liver Cancer Treatment through an Ingredient–Target Network Analysis
Source: Genes (Basel). 2024 Sep 29;15(10):1278. doi: 10.3390/genes15101278 (PMC11507192; doi:10.3390/genes15101278)
Supplement: Supplementary file 1 [file genes-15-01278-s001.zip › S3/Docking/Oxymatrin-EGFR CID91466_5I6Z/5i6z_Q.C.map]

GRID_PARAMETER_FILE D:/autoduck_test/CID91466_5i6z/CID91466_5i6z.gpf
GRID_DATA_FILE 5i6z_Q.maps.fld
MACROMOLECULE 5i6z_Q.pdbqt
SPACING 0.831
NELEMENTS 92 86 126
CENTER 36.215 176.271 159.766
0.
0.
0.
0.
0.
0.
0.
0.
0.
0.
0.
0.
0.
0.
0.
0.
0.
0.
0.
0.
0.
0.
0.
0.
0.
0.
0.
0.
0.
0.
0.
0.
0.
0.
0.
0.
0.
0.
0.
0.
0.
0.
0.
0.
0.
0.
0.
0.
0.
0.
0.
0.
0.
0.
0.
0.
0.
0.
0.
0.
0.
0.
0.
0.
0.
0.
0.
0.
0.
0.
0.
0.
0.
0.
0.
0.
0.
0.
0.
0.
0.
0.
0.
0.
0.
0.
0.
0.
0.
0.
0.
0.
0.
0.
0.
0.
0.
0.
0.
0.
0.
0.
0.
0.
0.
0.
0.
0.
0.
0.
0.
0.
0.
0.
0.
0.
0.
0.
0.
0.
0.
0.
0.
0.
0.
0.
0.
0.
0.
0.
0.
0.
0.
0.
0.
0.
0.
0.
0.
0.
0.
0.
0.
0.
0.
0.
0.
0.
0.
0.
0.
0.
0.
0.
0.
0.
0.
0.
0.
0.
0.
0.
0.
0.
0.
0.
0.
0.
0.
0.
0.
0.
0.
0.
0.
0.
0.
0.
0.
0.
0.
0.
0.
0.
0.
0.
0.
0.
0.
0.
0.
0.
0.
0.
0.
0.
0.
0.
0.
0.
0.
0.
0.
0.
0.
0.
0.
0.
0.
0.
0.
0.
0.
0.
0.
0.
0.
0.
0.
0.
0.
0.
0.
0.
0.
0.
0.
0.
0.
0.
0.
0.
0.
0.
0.
0.
0.
0.
0.
0.
0.
0.
0.
0.
0.
0.
0.
0.
0.
0.
0.
0.
0.
0.
0.
0.
0.
0.
0.
0.
0.
0.
0.
0.
0.
0.
0.
0.
0.
0.
0.
0.
0.
0.
0.
0.
0.
0.
0.
0.
0.
0.
0.
0.
0.
0.
0.
0.
0.
0.
0.
0.
0.
0.
0.
0.
0.
0.
0.
0.
0.
0.
0.
0.
0.
0.
0.
0.
0.
0.
0.
0.
0.
0.
0.
0.
0.
0.
0.
0.
0.
0.
0.
0.
0.
0.
0.
0.
0.
0.
0.
0.
0.
0.
0.
0.
0.
0.
0.
0.
0.
0.
0.
0.
0.
0.
0.
0.
0.
0.
0.
0.
0.
0.
0.
0.
0.
0.
0.
0.
0.
0.
0.
0.
0.
0.
0.
0.
0.
0.
0.
0.
0.
0.
0.
0.
0.
0.
0.
0.
0.
0.
0.
0.
0.
0.
0.
0.
0.
0.
0.
0.
0.
0.
0.
0.
0.
0.
0.
0.
0.
0.
0.
0.
0.
0.
0.
0.
0.
0.
0.
0.
0.
0.
0.
0.
0.
0.
0.
0.
0.
0.
0.
0.
0.
0.
0.
0.
0.
0.
0.
0.
0.
0.
0.
0.
0.
0.
0.
0.
0.
0.
0.
0.
0.
0.
0.
0.
0.
0.
0.
0.
0.
0.
0.
0.
0.
0.
0.
0.
0.
0.
0.
0.
0.
0.
0.
0.
0.
0.
0.
0.
0.
0.
0.
0.
0.
0.
0.
0.
0.
0.
0.
0.
0.
0.
0.
0.
0.
0.
0.
0.
0.
0.
0.
0.
0.
0.
0.
0.
0.
0.
0.
0.
0.
0.
0.
0.
0.
0.
0.
0.
0.
0.
0.
0.
0.
0.
0.
0.
0.
0.
0.
0.
0.
0.
0.
0.
0.
0.
0.
0.
0.
0.
0.
0.
0.
0.
0.
0.
0.
0.
0.
0.
0.
0.
0.
0.
0.
0.
0.
0.
0.
0.
0.
0.
0.
0.
0.
0.
0.
0.
0.
0.
0.
0.
0.
0.
0.
0.
0.
0.
0.
0.
0.
0.
0.
0.
0.
0.
0.
0.
0.
0.
0.
0.
0.
0.
0.
0.
0.
0.
0.
0.
0.
0.
0.
0.
0.
0.
0.
0.
0.
0.
0.
0.
0.
0.
0.
0.
0.
0.
0.
0.
0.
0.
0.
0.
0.
0.
0.
0.
0.
0.
0.
0.
0.
0.
0.
0.
0.
0.
0.
0.
0.
0.
0.
0.
0.
0.
0.
0.
0.
0.
0.
0.
0.
0.
0.
0.
0.
0.
0.
0.
0.
0.
0.
0.
0.
0.
0.
0.
0.
0.
0.
0.
0.
0.
0.
0.
0.
0.
0.
0.
0.
0.
0.
0.
0.
0.
0.
0.
0.
0.
0.
0.
0.
0.
0.
0.
0.
0.
0.
0.
0.
0.
0.
0.
0.
0.
0.
0.
0.
0.
0.
0.
0.
0.
0.
0.
0.
0.
0.
0.
0.
0.
0.
0.
0.
0.
0.
0.
0.
0.
0.
0.
0.
0.
0.
0.
0.
0.
0.
0.
0.
0.
0.
0.
0.
0.
0.
0.
0.
0.
0.
0.
0.
0.
0.
0.
0.
0.
0.
0.
0.
0.
0.
0.
0.
0.
0.
0.
0.
0.
0.
0.
0.
0.
0.
0.
0.
0.
0.
0.
0.
0.
0.
0.
0.
0.
0.
0.
0.
0.
0.
0.
0.
0.
0.
0.
0.
0.
0.
0.
0.
0.
0.
0.
0.
0.
0.
0.
0.
0.
0.
0.
0.
0.
0.
0.
0.
0.
0.
0.
0.
0.
0.
0.
0.
0.
0.
0.
0.
0.
0.
0.
0.
0.
0.
0.
0.
0.
0.
0.
0.
0.
0.
0.
0.
0.
0.
0.
0.
0.
0.
0.
0.
0.
0.
0.
0.
0.
0.
0.
0.
0.
0.
0.
0.
0.
0.
0.
0.
0.
0.
0.
0.
0.
0.
0.
0.
0.
0.
0.
0.
0.
0.
0.
0.
0.
0.
0.
0.
0.
0.
0.
0.
0.
0.
0.
0.
0.
0.
0.
0.
0.
0.
0.
0.
0.
0.
0.
0.
0.
0.
0.
0.
0.
0.
0.
0.
0.
0.
0.
0.
0.
0.
0.
0.
0.
0.
0.
0.
0.
0.
0.
0.
0.
0.
0.
0.
0.
0.
0.
0.
0.
0.
0.
0.
0.
0.
0.
0.
0.
0.
0.
0.
0.
0.
0.
0.
0.
0.
0.
0.
0.
0.
0.
0.
0.
0.
0.
0.
0.
0.
0.
0.
0.
0.
0.
0.
0.
0.
0.
0.
0.
0.
0.
0.
0.
0.
0.
0.
0.
0.
0.
0.
0.
0.
0.
0.
0.
0.
0.
0.
0.
0.
0.
0.
0.
0.
0.
0.
0.
0.
0.
0.
0.
0.
0.
0.
0.
0.
0.
0.
0.
0.
0.
0.
0.
0.
0.
0.
0.
0.
0.
0.
0.
0.
0.
0.
0.
0.
0.
0.
0.
0.
0.
0.
0.
0.
0.
0.
0.
0.
0.
0.
0.
0.
0.
0.
0.
0.
0.
0.
0.
0.
0.
0.
0.
0.
0.
0.
0.
0.
0.
0.
0.
0.
0.
0.
0.
0.
0.
0.
0.
0.
0.
0.
0.
0.
0.
0.
0.
0.
0.
0.
0.
0.
0.
0.
0.
0.
0.
0.
0.
0.
0.
0.
0.
0.
0.
0.
0.
0.
0.
0.
0.
0.
0.
0.
0.
0.
0.
0.
0.
0.
0.
0.
0.
0.
0.
0.
0.
0.
0.
0.
0.
0.
0.
0.
0.
0.
0.
0.
0.
0.
0.
0.
0.
0.
0.
0.
0.
0.
0.
0.
0.
0.
0.
0.
0.
0.
0.
0.
0.
0.
0.
0.
0.
0.
0.
0.
0.
0.
0.
0.
0.
0.
0.
0.
0.
0.
0.
0.
0.
0.
0.
0.
0.
0.
0.
0.
0.
0.
0.
0.
0.
0.
0.
0.
0.
0.
0.
0.
0.
0.
0.
0.
0.
0.
0.
0.
0.
0.
0.
0.
0.
0.
0.
0.
0.
0.
0.
0.
0.
0.
0.
0.
0.
0.
0.
0.
0.
0.
0.
0.
0.
0.
0.
0.
0.
0.
0.
0.
0.
0.
0.
0.
0.
0.
0.
0.
0.
0.
0.
0.
0.
0.
0.
0.
0.
0.
0.
0.
0.
0.
0.
0.
0.
0.
0.
0.
0.
0.
0.
0.
0.
0.
0.
0.
0.
0.
0.
0.
0.
0.
0.
0.
0.
0.
0.
0.
0.
0.
0.
0.
0.
0.
0.
0.
0.
0.
0.
0.
0.
0.
0.
0.
0.
0.
0.
0.
0.
0.
0.
0.
0.
0.
0.
0.
0.
0.
0.
0.
0.
0.
0.
0.
0.
0.
0.
0.
0.
0.
0.
0.
0.
0.
0.
0.
0.
0.
0.
0.
0.
0.
0.
0.
0.
0.
0.
0.
0.
0.
0.
0.
0.
0.
0.
0.
0.
0.
0.
0.
0.
0.
0.
0.
0.
0.
0.
0.
0.
0.
0.
0.
0.
0.
0.
0.
0.
0.
0.
0.
0.
0.
0.
0.
0.
0.
0.
0.
0.
0.
0.
0.
0.
0.
0.
0.
0.
0.
0.
0.
0.
0.
0.
0.
0.
0.
0.
0.
0.
0.
0.
0.
0.
0.
0.
0.
0.
0.
0.
0.
0.
0.
0.
0.
0.
0.
0.
0.
0.
0.
0.
0.
0.
0.
0.
0.
0.
0.
0.
0.
0.
0.
0.
0.
0.
0.
0.
0.
0.
0.
0.
0.
0.
0.
0.
0.
0.
0.
0.
0.
0.
0.
0.
0.
0.
0.
0.
0.
0.
0.
0.
0.
0.
0.
0.
0.
0.
0.
0.
0.
0.
0.
0.
0.
0.
0.
0.
0.
0.
0.
0.
0.
0.
0.
0.
0.
0.
0.
0.
0.
0.
0.
0.
0.
0.
0.
0.
0.
0.
0.
0.
0.
0.
0.
0.
0.
0.
0.
0.
0.
0.
0.
0.
0.
0.
0.
0.
0.
0.
0.
0.
0.
0.
0.
0.
0.
0.
0.
0.
0.
0.
0.
0.
0.
0.
0.
0.
0.
0.
0.
0.
0.
0.
0.
0.
0.
0.
0.
0.
0.
0.
0.
0.
0.
0.
0.
0.
0.
0.
0.
0.
0.
0.
0.
0.
0.
0.
0.
0.
0.
0.
0.
0.
0.
0.
0.
0.
0.
0.
0.
0.
0.
0.
0.
0.
0.
0.
0.
0.
0.
0.
0.
0.
0.
0.
0.
0.
0.
0.
0.
0.
0.
0.
0.
0.
0.
0.
0.
0.
0.
0.
0.
0.
0.
0.
0.
0.
0.
0.
0.
0.
0.
0.
0.
0.
0.
0.
0.
0.
0.
0.
0.
0.
0.
0.
0.
0.
0.
0.
0.
0.
0.
0.
0.
0.
0.
0.
0.
0.
0.
0.
0.
0.
0.
0.
0.
0.
0.
0.
0.
0.
0.
0.
0.
0.
0.
0.
0.
0.
0.
0.
0.
0.
0.
0.
0.
0.
0.
0.
0.
0.
0.
0.
0.
0.
0.
0.
0.
0.
0.
0.
0.
0.
0.
0.
0.
0.
0.
0.
0.
0.
0.
0.
0.
0.
0.
0.
0.
0.
0.
0.
0.
0.
0.
0.
0.
0.
0.
0.
0.
0.
0.
0.
0.
0.
0.
0.
0.
0.
0.
0.
0.
0.
0.
0.
0.
0.
0.
0.
0.
0.
0.
0.
0.
0.
0.
0.
0.
0.
0.
0.
0.
0.
0.
0.
0.
0.
0.
0.
0.
0.
0.
0.
0.
0.
0.
0.
0.
0.
0.
0.
0.
0.
0.
0.
0.
0.
0.
0.
0.
0.
0.
0.
0.
0.
0.
0.
0.
0.
0.
0.
0.
0.
0.
0.
0.
0.
0.
0.
0.
0.
0.
0.
0.
0.
0.
0.
0.
0.
0.
0.
0.
0.
0.
0.
0.
0.
0.
0.
0.
0.
0.
0.
0.
0.
0.
0.
0.
0.
0.
0.
0.
0.
0.
0.
0.
0.
0.
0.
0.
0.
0.
0.
0.
0.
0.
0.
0.
0.
0.
0.
0.
0.
0.
0.
0.
0.
0.
0.
0.
0.
0.
0.
0.
0.
0.
0.
0.
0.
0.
0.
0.
0.
0.
0.
0.
0.
0.
0.
0.
0.
0.
0.
0.
0.
0.
0.
0.
0.
0.
0.
0.
0.
0.
0.
0.
0.
0.
0.
0.
0.
0.
0.
0.
0.
0.
0.
0.
0.
0.
0.
0.
0.
0.
0.
0.
0.
0.
0.
0.
0.
0.
0.
0.
0.
0.
0.
0.
0.
0.
0.
0.
0.
0.
0.
0.
0.
0.
0.
0.
0.
0.
0.
0.
0.
0.
0.
0.
0.
0.
0.
0.
0.
0.
0.
0.
0.
0.
0.
0.
0.
0.
0.
0.
0.
0.
0.
0.
0.
0.
0.
0.
0.
0.
0.
0.
0.
0.
0.
0.
0.
0.
0.
0.
0.
0.
0.
0.
0.
0.
0.
0.
0.
0.
0.
0.
0.
0.
0.
0.
0.
0.
0.
0.
0.
0.
0.
0.
0.
0.
0.
0.
0.
0.
0.
0.
0.
0.
0.
0.
0.
0.
0.
0.
0.
0.
0.
0.
0.
0.
0.
0.
0.
0.
0.
0.
0.
0.
0.
0.
0.
0.
0.
0.
0.
0.
0.
0.
0.
0.
0.
0.
0.
0.
0.
0.
0.
0.
0.
0.
0.
0.
0.
0.
0.
0.
0.
0.
0.
0.
0.
0.
0.
0.
0.
0.
0.
0.
0.
0.
0.
0.
0.
0.
0.
0.
0.
0.
0.
0.
0.
0.
0.
0.
0.
0.
0.
0.
0.
0.
0.
0.
0.
0.
0.
0.
0.
0.
0.
0.
0.
0.
0.
0.
0.
0.
0.
0.
0.
0.
0.
0.
0.
0.
0.
0.
0.
0.
0.
0.
0.
0.
0.
0.
0.
0.
0.
0.
0.
0.
0.
0.
0.
0.
0.
0.
0.
0.
0.
0.
0.
0.
0.
0.
0.
0.
0.
0.
0.
0.
0.
0.
0.
0.
0.
0.
0.
0.
0.
0.
0.
0.
0.
0.
0.
0.
0.
0.
0.
0.
0.
0.
0.
0.
0.
0.
0.
0.
0.
0.
0.
0.
0.
0.
0.
0.
0.
0.
0.
0.
0.
0.
0.
0.
0.
0.
0.
0.
0.
0.
0.
0.
0.
0.
0.
0.
0.
0.
0.
0.
0.
0.
0.
0.
0.
0.
0.
0.
0.
0.
0.
0.
0.
0.
0.
0.
0.
0.
0.
0.
0.
0.
0.
0.
0.
0.
0.
0.
0.
0.
0.
0.
0.
0.
0.
0.
0.
0.
0.
0.
0.
0.
0.
0.
0.
0.
0.
0.
0.
0.
0.
0.
0.
0.
0.
0.
0.
0.
0.
0.
0.
0.
0.
0.
0.
0.
0.
0.
0.
0.
0.
0.
0.
0.
0.
0.
0.
0.
0.
0.
0.
0.
0.
0.
0.
0.
0.
0.
0.
0.
0.
0.
0.
0.
0.
0.
0.
0.
0.
0.
0.
0.
0.
0.
0.
0.
0.
0.
0.
0.
0.
0.
0.
0.
0.
0.
0.
0.
0.
0.
0.
0.
0.
0.
0.
0.
0.
0.
0.
0.
0.
0.
0.
0.
0.
0.
0.
0.
0.
0.
0.
0.
0.
0.
0.
0.
0.
0.
0.
0.
0.
0.
0.
0.
0.
0.
0.
0.
0.
0.
0.
0.
0.
0.
0.
0.
0.
0.
0.
0.
0.
0.
0.
0.
0.
0.
0.
0.
0.
0.
0.
0.
0.
0.
0.
0.
0.
0.
0.
0.
0.
0.
0.
0.
0.
0.
0.
0.
0.
0.
0.
0.
0.
0.
0.
0.
0.
0.
0.
0.
0.
0.
0.
0.
0.
0.
0.
0.
0.
0.
0.
0.
0.
0.
0.
0.
0.
0.
0.
0.
0.
0.
0.
0.
0.
0.
0.
0.
0.
0.
0.
0.
0.
0.
0.
0.
0.
0.
0.
0.
0.
0.
0.
0.
0.
0.
0.
0.
0.
0.
0.
0.
0.
0.
0.
0.
0.
0.
0.
0.
0.
0.
0.
0.
0.
0.
0.
0.
0.
0.
0.
0.
0.
0.
0.
0.
0.
0.
0.
0.
0.
0.
0.
0.
0.
0.
0.
0.
0.
0.
0.
0.
0.
0.
0.
0.
0.
0.
0.
0.
0.
0.
0.
0.
0.
0.
0.
0.
0.
0.
0.
0.
0.
0.
0.
0.
0.
0.
0.
0.
0.
0.
0.
0.
0.
0.
0.
0.
0.
0.
0.
0.
0.
0.
0.
0.
0.
0.
0.
0.
0.
0.
0.
0.
0.
0.
0.
0.
0.
0.
0.
0.
0.
0.
0.
0.
0.
0.
0.
0.
0.
0.
0.
0.
0.
0.
0.
0.
0.
0.
0.
0.
0.
0.
0.
0.
0.
0.
0.
0.
0.
0.
0.
0.
0.
0.
0.
0.
0.
0.
0.
0.
0.
0.
0.
0.
0.
0.
0.
0.
0.
0.
0.
0.
0.
0.
0.
0.
0.
0.
0.
0.
0.
0.
0.
0.
0.
0.
0.
0.
0.
0.
0.
0.
0.
0.
0.
0.
0.
0.
0.
0.
0.
0.
0.
0.
0.
0.
0.
0.
0.
0.
0.
0.
0.
0.
0.
0.
0.
0.
0.
0.
0.
0.
0.
0.
0.
0.
0.
0.
0.
0.
0.
0.
0.
0.
0.
0.
0.
0.
0.
0.
0.
0.
0.
0.
0.
0.
0.
0.
0.
0.
0.
0.
0.
0.
0.
0.
0.
0.
0.
0.
0.
0.
0.
0.
0.
0.
0.
0.
0.
0.
0.
0.
0.
0.
0.
0.
0.
0.
0.
0.
0.
0.
0.
0.
0.
0.
0.
0.
0.
0.
0.
0.
0.
0.
0.
0.
0.
0.
0.
0.
0.
0.
0.
0.
0.
0.
0.
0.
0.
0.
0.
0.
0.
0.
0.
0.
0.
0.
0.
0.
0.
0.
0.
0.
0.
0.
0.
0.
0.
0.
0.
0.
0.
0.
0.
0.
0.
0.
0.
0.
0.
0.
0.
0.
0.
0.
0.
0.
0.
0.
0.
0.
0.
0.
0.
0.
0.
0.
0.
0.
0.
0.
0.
0.
0.
0.
0.
0.
0.
0.
0.
0.
0.
0.
0.
0.
0.
0.
0.
0.
0.
0.
0.
0.
0.
0.
0.
0.
0.
0.
0.
0.
0.
0.
0.
0.
0.
0.
0.
0.
0.
0.
0.
0.
0.
0.
0.
0.
0.
0.
0.
0.
0.
0.
0.
0.
0.
0.
0.
0.
0.
0.
0.
0.
0.
0.
0.
0.
0.
0.
0.
0.
0.
0.
0.
0.
0.
0.
0.
0.
0.
0.
0.
0.
0.
0.
0.
0.
0.
0.
0.
0.
0.
0.
0.
0.
0.
0.
0.
0.
0.
0.
0.
0.
0.
0.
0.
0.
0.
0.
0.
0.
0.
0.
0.
0.
0.
0.
0.
0.
0.
0.
0.
0.
0.
0.
0.
0.
0.
0.
0.
0.
0.
0.
0.
0.
0.
0.
0.
0.
0.
0.
0.
0.
0.
0.
0.
0.
0.
0.
0.
0.
0.
0.
0.
0.
0.
0.
0.
0.
0.
0.
0.
0.
0.
0.
0.
0.
0.
0.
0.
0.
0.
0.
0.
0.
0.
0.
0.
0.
0.
0.
0.
0.
0.
0.
0.
0.
0.
0.
0.
0.
0.
0.
0.
0.
0.
0.
0.
0.
0.
0.
0.
0.
0.
0.
0.
0.
0.
0.
0.
0.
0.
0.
0.
0.
0.
0.
0.
0.
0.
0.
0.
0.
0.
0.
0.
0.
0.
0.
0.
0.
0.
0.
0.
0.
0.
0.
0.
0.
0.
0.
0.
0.
0.
0.
0.
0.
0.
0.
0.
0.
0.
0.
0.
0.
0.
0.
0.
0.
0.
0.
0.
0.
0.
0.
0.
0.
0.
0.
0.
0.
0.
0.
0.
0.
0.
0.
0.
0.
0.
0.
0.
0.
0.
0.
0.
0.
0.
0.
0.
0.
0.
0.
0.
0.
0.
0.
0.
0.
0.
0.
0.
0.
0.
0.
0.
0.
0.
0.
0.
0.
0.
0.
0.
0.
0.
0.
0.
0.
0.
0.
0.
0.
0.
0.
0.
0.
0.
0.
0.
0.
0.
0.
0.
0.
0.
0.
0.
0.
0.
0.
0.
0.
0.
0.
0.
0.
0.
0.
0.
0.
0.
0.
0.
0.
0.
0.
0.
0.
0.
0.
0.
0.
0.
0.
0.
0.
0.
0.
0.
0.
0.
0.
0.
0.
0.
0.
0.
0.
0.
0.
0.
0.
0.
0.
0.
0.
0.
0.
0.
0.
0.
0.
0.
0.
0.
0.
0.
0.
0.
0.
0.
0.
0.
0.
0.
0.
0.
0.
0.
0.
0.
0.
0.
0.
0.
0.
0.
0.
0.
0.
0.
0.
0.
0.
0.
0.
0.
0.
0.
0.
0.
0.
0.
0.
0.
0.
0.
0.
0.
0.
0.
0.
0.
0.
0.
0.
0.
0.
0.
0.
0.
0.
0.
0.
0.
0.
0.
0.
0.
0.
0.
0.
0.
0.
0.
0.
0.
0.
0.
0.
0.
0.
0.
0.
0.
0.
0.
0.
0.
0.
0.
0.
0.
0.
0.
0.
0.
0.
0.
0.
0.
0.
0.
0.
0.
0.
0.
0.
0.
0.
0.
0.
0.
0.
0.
0.
0.
0.
0.
0.
0.
0.
0.
0.
0.
0.
0.
0.
0.
0.
0.
0.
0.
0.
0.
0.
0.
0.
0.
0.
0.
0.
0.
0.
0.
0.
0.
0.
0.
0.
0.
0.
0.
0.
0.
0.
0.
0.
0.
0.
0.001
0.001
0.001
0.001
0.000
0.000
0.000
0.000
0.
0.001
0.001
0.001
0.002
0.002
0.002
0.001
0.001
0.001
0.
0.
0.
0.
0.
0.
0.
0.
0.
0.
0.
0.
0.
0.
0.
0.
0.
0.
0.
0.
0.
0.
0.
0.
0.
0.
0.
0.
0.
0.
0.
0.
0.
0.
0.
0.
0.
0.
0.
0.
0.
0.
0.
0.
0.
0.
0.
0.
0.
0.
0.
0.
0.
0.
0.
0.
0.
0.
0.
0.
0.
0.
0.
0.
0.
0.
0.
0.
0.
0.
0.
0.
0.
0.001
0.002
0.002
0.002
0.000
0.000
0.000
0.000
-0.001
0.000
0.002
0.002
0.002
0.002
0.002
0.002
0.003
0.002
0.002
0.001
0.001
0.001
0.
0.
0.
0.
0.
0.
0.
0.
0.
0.
0.
0.
0.
0.
0.
0.
0.
0.
0.
0.
0.
0.
0.
0.
0.
0.
0.
0.
0.
0.
0.
0.
0.
0.
0.
0.
0.
0.
0.
0.
0.
0.
0.
0.
0.
0.
0.
0.
0.
0.
0.
0.
0.
0.
0.
0.
0.
0.
0.
0.
0.
0.
0.
0.
0.
0.
0.
0.
0.
0.001
0.001
0.002
0.002
0.000
-0.002
-0.002
-0.003
-0.003
-0.003
0.000
0.000
0.001
0.002
0.004
0.004
0.005
0.005
0.004
0.004
0.003
0.003
0.002
0.001
0.001
0.
0.
0.
0.
0.
0.
0.
0.
0.
0.
0.
0.
0.
0.
0.
0.
0.
0.
0.
0.
0.
0.
0.
0.
0.
0.
0.
0.
0.
0.
0.
0.
0.
0.
0.
0.
0.
0.
0.
0.
0.
0.
0.
0.
0.
0.
0.
0.
0.
0.
0.
0.
0.
0.
0.
0.
0.
0.
0.
0.
0.
0.
0.
0.
0.
0.
0.
0.001
0.001
0.002
0.002
-0.001
-0.002
-0.003
-0.004
-0.005
-0.005
-0.004
-0.003
-0.001
0.003
0.002
0.003
0.005
0.004
0.004
0.004
0.005
0.004
0.004
0.003
0.002
0.002
0.001
0.001
0.000
0.
0.
0.
0.
0.
0.
0.
0.
0.
0.
0.
0.
0.
0.
0.
0.
0.
0.
0.
0.
0.
0.
0.
0.
0.
0.
0.
0.
0.
0.
0.
0.
0.
0.
0.
0.
0.
0.
0.
0.
0.
0.
0.
0.
0.
0.
0.
0.
0.
0.
0.
0.
0.
0.
0.
0.
0.
0.
0.
0.
0.
0.
0.
0.001
0.002
0.003
0.004
0.000
-0.002
-0.005
-0.007
-0.011
-0.013
-0.014
-0.012
-0.008
-0.003
-0.001
0.001
0.001
0.000
0.002
0.000
0.001
0.001
0.003
0.004
0.004
0.002
0.001
0.001
0.000
0.001
0.001
0.000
0.
0.
0.
0.
0.
0.
0.
0.
0.
0.
0.
0.
0.
0.
0.
0.
0.
0.
0.
0.
0.
0.
0.
0.
0.
0.
0.
0.
0.
0.
0.
0.
0.
0.
0.
0.
0.
0.
0.
0.
0.
0.
0.
0.
0.
0.
0.
0.
0.
0.
0.
0.
0.
0.
0.
0.
0.
0.
0.
0.001
0.002
0.003
0.004
0.005
0.001
0.000
-0.003
-0.009
-0.016
-0.023
-0.028
-0.028
-0.026
-0.020
-0.013
-0.009
-0.008
-0.007
-0.010
-0.014
-0.015
-0.013
-0.007
-0.002
0.001
0.002
0.003
0.001
0.000
0.001
-0.001
-0.001
0.001
0.000
0.
0.
0.
0.
0.
0.
0.
0.
0.
0.
0.
0.
0.
0.
0.
0.
0.
0.
0.
0.
0.
0.
0.
0.
0.
0.
0.
0.
0.
0.
0.
0.
0.
0.
0.
0.
0.
0.
0.
0.
0.
0.
0.
0.
0.
0.
0.
0.
0.
0.
0.
0.
0.
0.
0.
0.
0.
0.002
0.002
0.002
0.004
0.005
0.004
0.002
-0.002
-0.010
-0.019
-0.033
-0.045
-0.054
-0.051
-0.047
-0.037
-0.029
-0.020
-0.017
-0.025
-0.034
-0.038
-0.041
-0.037
-0.028
-0.015
-0.009
-0.004
0.
0.000
-0.001
0.
-0.001
-0.001
-0.001
0.001
0.
0.
0.
0.
0.
0.
0.
0.
0.
0.
0.
0.
0.
0.
0.
0.
0.
0.
0.
0.
0.
0.
0.
0.
0.
0.
0.
0.
0.
0.
0.
0.
0.
0.
0.
0.
0.
0.
0.
0.
0.
0.
0.
0.
0.
0.
0.
0.
0.
0.
0.
0.
0.
0.
0.
0.
0.001
0.002
0.002
0.004
0.005
0.005
0.004
-0.002
-0.009
-0.021
-0.036
-0.056
-0.074
-0.075
-0.072
-0.062
-0.057
-0.046
-0.038
-0.038
-0.048
-0.064
-0.073
-0.066
-0.056
-0.043
-0.039
-0.023
-0.010
-0.005
-0.002
-0.002
-0.002
0.000
-0.002
-0.001
-0.001
0.000
0.
0.
0.
0.
0.
0.
0.
0.
0.
0.
0.
0.
0.
0.
0.
0.
0.
0.
0.
0.
0.
0.
0.
0.
0.
0.
0.
0.
0.
0.
0.
0.
0.
0.
0.
0.
0.
0.
0.
0.
0.
0.
0.
0.
0.
0.
0.
0.
0.
0.
0.
0.
0.
0.
0.001
0.002
0.002
0.003
0.003
0.003
0.001
-0.001
-0.009
-0.017
-0.033
-0.056
-0.083
-0.096
-0.096
-0.086
-0.080
-0.071
-0.064
-0.056
-0.060
-0.075
-0.087
-0.087
-0.076
-0.057
-0.061
-0.051
-0.039
-0.020
-0.010
-0.004
-0.004
-0.002
-0.002
-0.002
-0.002
-0.001
0.001
0.
0.
0.
0.
0.
0.
0.
0.
0.
0.
0.
0.
0.
0.
0.
0.
0.
0.
0.
0.
0.
0.
0.
0.
0.
0.
0.
0.
0.
0.
0.
0.
0.
0.
0.
0.
0.
0.
0.
0.
0.
0.
0.
0.
0.
0.
0.
0.
0.
0.
0.
0.
0.
0.
0.001
0.002
0.003
0.001
0.002
0.002
-0.003
-0.010
-0.017
-0.026
-0.042
-0.069
-0.098
-0.109
-0.109
-0.093
-0.086
-0.085
-0.077
-0.072
-0.079
-0.094
-0.100
-0.100
-0.049
0.004
-0.036
-0.067
-0.055
-0.036
-0.022
-0.015
-0.010
-0.007
-0.004
-0.004
-0.001
-0.001
0.001
0.
0.
0.
0.
0.
0.
0.
0.
0.
0.
0.
0.
0.
0.
0.
0.
0.
0.
0.
0.
0.
0.
0.
0.
0.
0.
0.
0.
0.
0.
0.
0.
0.
0.
0.
0.
0.
0.
0.
0.
0.
0.
0.
0.
0.
0.
0.
0.
0.
0.
0.
0.
0.
0.001
0.002
0.003
0.001
0.001
0.002
-0.005
-0.011
-0.020
-0.025
-0.034
-0.053
-0.077
-0.105
-0.114
-0.111
-0.106
-0.098
-0.094
-0.084
-0.083
-0.090
-0.106
-0.116
-0.107
-0.037
0.026
-0.035
-0.086
-0.074
-0.055
-0.037
-0.029
-0.023
-0.020
-0.009
-0.007
-0.005
-0.002
0.001
0.
0.
0.
0.
0.
0.
0.
0.
0.
0.
0.
0.
0.
0.
0.
0.
0.
0.
0.
0.
0.
0.
0.
0.
0.
0.
0.
0.
0.
0.
0.
0.
0.
0.
0.
0.
0.
0.
0.
0.
0.
0.
0.
0.
0.
0.
0.
0.
0.
0.
0.
0.
0.
0.001
0.003
0.003
0.003
0.000
-0.005
-0.012
-0.018
-0.026
-0.035
-0.041
-0.057
-0.080
-0.100
-0.112
-0.110
-0.111
-0.106
-0.093
-0.085
-0.084
-0.092
-0.118
-0.127
-0.125
-0.098
-0.079
-0.098
-0.111
-0.094
-0.075
-0.056
-0.048
-0.041
-0.034
-0.023
-0.015
-0.011
-0.005
-0.002
0.001
0.
0.
0.
0.
0.
0.
0.
0.
0.
0.
0.
0.
0.
0.
0.
0.
0.
0.
0.
0.
0.
0.
0.
0.
0.
0.
0.
0.
0.
0.
0.
0.
0.
0.
0.
0.
0.
0.
0.
0.
0.
0.
0.
0.
0.
0.
0.
0.
0.
0.
0.
0.001
0.002
0.005
0.004
0.002
-0.003
-0.010
-0.017
-0.026
-0.034
-0.038
-0.047
-0.060
-0.077
-0.095
-0.105
-0.109
-0.107
-0.095
-0.082
-0.076
-0.073
-0.092
-0.114
-0.127
-0.136
-0.140
-0.143
-0.144
-0.138
-0.126
-0.104
-0.086
-0.073
-0.065
-0.052
-0.037
-0.028
-0.017
-0.012
-0.006
-0.002
0.001
0.
0.
0.
0.
0.
0.
0.
0.
0.
0.
0.
0.
0.
0.
0.
0.
0.
0.
0.
0.
0.
0.
0.
0.
0.
0.
0.
0.
0.
0.
0.
0.
0.
0.
0.
0.
0.
0.
0.
0.
0.
0.
0.
0.
0.
0.
0.
0.
0.
0.001
0.002
0.005
0.004
0.002
-0.003
-0.006
-0.015
-0.025
-0.035
-0.043
-0.052
-0.058
-0.065
-0.080
-0.090
-0.098
-0.103
-0.099
-0.084
-0.069
-0.057
-0.060
-0.079
-0.099
-0.125
-0.138
-0.154
-0.171
-0.176
-0.173
-0.163
-0.151
-0.139
-0.122
-0.106
-0.088
-0.061
-0.046
-0.030
-0.017
-0.009
-0.004
-0.002
0.001
0.
0.
0.
0.
0.
0.
0.
0.
0.
0.
0.
0.
0.
0.
0.
0.
0.
0.
0.
0.
0.
0.
0.
0.
0.
0.
0.
0.
0.
0.
0.
0.
0.
0.
0.
0.
0.
0.
0.
0.
0.
0.
0.
0.
0.
0.
0.
0.000
0.002
0.003
0.004
0.003
-0.003
-0.009
-0.018
-0.026
-0.037
-0.051
-0.061
-0.071
-0.082
-0.088
-0.090
-0.099
-0.098
-0.090
-0.082
-0.068
-0.058
-0.047
-0.050
-0.062
-0.084
-0.109
-0.131
-0.160
-0.179
-0.194
-0.198
-0.206
-0.211
-0.208
-0.196
-0.169
-0.136
-0.103
-0.072
-0.045
-0.028
-0.016
-0.007
-0.003
-0.001
0.000
0.
0.
0.
0.
0.
0.
0.
0.
0.
0.
0.
0.
0.
0.
0.
0.
0.
0.
0.
0.
0.
0.
0.
0.
0.
0.
0.
0.
0.
0.
0.
0.
0.
0.
0.
0.
0.
0.
0.
0.
0.
0.
0.
0.
0.
0.001
0.002
0.004
0.003
0.003
-0.002
-0.012
-0.023
-0.037
-0.051
-0.064
-0.079
-0.093
-0.103
-0.120
-0.131
-0.133
-0.127
-0.120
-0.111
-0.094
-0.070
-0.057
-0.047
-0.048
-0.051
-0.068
-0.092
-0.123
-0.154
-0.185
-0.192
-0.188
-0.211
-0.245
-0.256
-0.255
-0.236
-0.199
-0.156
-0.106
-0.070
-0.042
-0.023
-0.012
-0.004
-0.001
0.001
0.
0.
0.
0.
0.
0.
0.
0.
0.
0.
0.
0.
0.
0.
0.
0.
0.
0.
0.
0.
0.
0.
0.
0.
0.
0.
0.
0.
0.
0.
0.
0.
0.
0.
0.
0.
0.
0.
0.
0.
0.
0.
0.
0.
0.001
0.001
0.003
0.003
0.002
0.000
-0.010
-0.027
-0.046
-0.065
-0.086
-0.102
-0.117
-0.124
-0.137
-0.153
-0.161
-0.122
-0.057
-0.099
-0.126
-0.117
-0.103
-0.082
-0.063
-0.060
-0.056
-0.062
-0.084
-0.116
-0.157
-0.192
-0.156
-0.078
-0.003
-0.043
-0.198
-0.265
-0.262
-0.234
-0.188
-0.140
-0.094
-0.055
-0.028
-0.016
-0.006
-0.002
0.001
0.
0.
0.
0.
0.
0.
0.
0.
0.
0.
0.
0.
0.
0.
0.
0.
0.
0.
0.
0.
0.
0.
0.
0.
0.
0.
0.
0.
0.
0.
0.
0.
0.
0.
0.
0.
0.
0.
0.
0.
0.
0.
0.
0.
0.001
0.002
0.004
0.003
0.001
-0.005
-0.021
-0.042
-0.060
-0.079
-0.101
-0.120
-0.144
-0.154
-0.179
-0.184
0.064
4.689
10.148
3.283
0.479
-0.112
-0.142
-0.123
-0.098
-0.084
-0.071
-0.069
-0.084
-0.123
-0.167
-0.203
-0.158
0.287
1.562
1.834
0.546
-0.031
-0.182
-0.229
-0.205
-0.157
-0.112
-0.068
-0.034
-0.018
-0.008
-0.002
0.001
0.000
0.
0.
0.
0.
0.
0.
0.
0.
0.
0.
0.
0.
0.
0.
0.
0.
0.
0.
0.
0.
0.
0.
0.
0.
0.
0.
0.
0.
0.
0.
0.
0.
0.
0.
0.
0.
0.
0.
0.
0.
0.
0.
0.
0.001
0.002
0.004
0.004
0.000
-0.012
-0.031
-0.049
-0.063
-0.062
-0.085
-0.121
-0.153
-0.176
-0.202
-0.184
2.809
271.205
1236.213
190.342
23.277
0.920
-0.179
-0.165
-0.126
-0.111
-0.093
-0.084
-0.091
-0.121
-0.178
-0.211
-0.028
2.446
11.133
13.197
4.960
1.497
0.274
-0.084
-0.170
-0.161
-0.117
-0.074
-0.037
-0.019
-0.008
-0.003
0.
0.001
0.
0.
0.
0.
0.
0.
0.
0.
0.
0.
0.
0.
0.
0.
0.
0.
0.
0.
0.
0.
0.
0.
0.
0.
0.
0.
0.
0.
0.
0.
0.
0.
0.
0.
0.
0.
0.
0.
0.
0.
0.
0.
0.
0.001
0.002
0.004
0.004
-0.001
-0.013
-0.033
-0.050
-0.042
0.047
0.031
-0.110
-0.152
-0.191
-0.217
-0.109
6.584
550.047
23760.586
10920.538
445.879
6.493
-0.163
-0.197
-0.159
-0.132
-0.115
-0.097
-0.094
-0.117
-0.168
-0.204
0.315
7.853
24.705
27.817
16.778
6.315
0.959
0.076
-0.115
-0.149
-0.113
-0.073
-0.036
-0.017
-0.008
-0.003
0.001
0.001
0.
0.
0.
0.
0.
0.
0.
0.
0.
0.
0.
0.
0.
0.
0.
0.
0.
0.
0.
0.
0.
0.
0.
0.
0.
0.
0.
0.
0.
0.
0.
0.
0.
0.
0.
0.
0.
0.
0.
0.
0.
0.
0.
0.001
0.002
0.004
0.003
-0.001
-0.011
-0.031
-0.046
-0.043
0.040
0.018
-0.105
-0.151
-0.192
-0.215
0.012
7.044
385.950
120213.523
109399.703
194.488
3.629
-0.206
-0.210
-0.175
-0.149
-0.138
-0.107
-0.088
-0.104
-0.147
-0.181
0.092
3.519
9.117
13.055
20.908
9.479
0.863
-0.038
-0.129
-0.141
-0.101
-0.064
-0.031
-0.013
-0.008
-0.002
0.001
0.
0.
0.
0.
0.
0.
0.
0.
0.
0.
0.
0.
0.
0.
0.
0.
0.
0.
0.
0.
0.
0.
0.
0.
0.
0.
0.
0.
0.
0.
0.
0.
0.
0.
0.
0.
0.
0.
0.
0.
0.
0.
0.
0.
0.001
0.002
0.003
0.003
0.001
-0.006
-0.026
-0.040
-0.054
-0.057
-0.078
-0.111
-0.140
-0.170
-0.198
0.047
4.565
55.495
1157.516
822.854
21.717
0.802
-0.239
-0.203
-0.169
-0.164
-0.143
-0.115
-0.086
-0.089
-0.114
-0.145
-0.150
0.115
0.778
2.497
10.209
5.406
0.232
-0.158
-0.150
-0.118
-0.083
-0.050
-0.024
-0.011
-0.004
-0.002
0.001
0.
0.
0.
0.
0.
0.
0.
0.
0.
0.
0.
0.
0.
0.
0.
0.
0.
0.
0.
0.
0.
0.
0.
0.
0.
0.
0.
0.
0.
0.
0.
0.
0.
0.
0.
0.
0.
0.
0.
0.
0.
0.
0.
0.
0.001
0.002
0.002
0.004
0.003
-0.002
-0.012
-0.030
-0.045
-0.054
-0.071
-0.089
-0.107
-0.132
-0.169
-0.129
1.094
9.130
52.303
153.886
19.607
0.985
-0.246
-0.230
-0.193
-0.179
-0.144
-0.116
-0.086
-0.077
-0.085
-0.109
-0.130
-0.146
-0.128
0.042
0.647
0.327
-0.121
-0.145
-0.124
-0.090
-0.059
-0.033
-0.015
-0.007
-0.003
-0.001
0.001
0.
0.
0.
0.
0.
0.
0.
0.
0.
0.
0.
0.
0.
0.
0.
0.
0.
0.
0.
0.
0.
0.
0.
0.
0.
0.
0.
0.
0.
0.
0.
0.
0.
0.
0.
0.
0.
0.
0.
0.
0.
0.
0.
0.
0.001
0.002
0.002
0.004
0.004
0.001
-0.003
-0.016
-0.027
-0.043
-0.054
-0.060
-0.074
-0.100
-0.145
-0.191
-0.027
2.344
75.605
557.021
25.473
0.571
-0.288
-0.270
-0.229
-0.184
-0.145
-0.105
-0.079
-0.062
-0.061
-0.068
-0.086
-0.109
-0.121
-0.125
-0.121
-0.127
-0.123
-0.112
-0.083
-0.057
-0.035
-0.019
-0.008
-0.004
-0.002
0.001
0.000
0.
0.
0.
0.
0.
0.
0.
0.
0.
0.
0.
0.
0.
0.
0.
0.
0.
0.
0.
0.
0.
0.
0.
0.
0.
0.
0.
0.
0.
0.
0.
0.
0.
0.
0.
0.
0.
0.
0.
0.
0.
0.
0.
0.
0.
0.001
0.002
0.003
0.005
0.004
0.001
-0.005
-0.014
-0.022
-0.036
-0.043
-0.053
-0.078
-0.126
-0.170
-0.189
0.187
5.048
15.023
2.442
-0.154
-0.309
-0.279
-0.231
-0.189
-0.142
-0.095
-0.064
-0.049
-0.041
-0.040
-0.045
-0.058
-0.072
-0.083
-0.087
-0.083
-0.072
-0.060
-0.045
-0.028
-0.019
-0.008
-0.005
-0.001
0.000
0.001
0.
0.
0.
0.
0.
0.
0.
0.
0.
0.
0.
0.
0.
0.
0.
0.
0.
0.
0.
0.
0.
0.
0.
0.
0.
0.
0.
0.
0.
0.
0.
0.
0.
0.
0.
0.
0.
0.
0.
0.
0.
0.
0.
0.
0.
0.
0.
0.001
0.003
0.003
0.003
0.004
-0.002
-0.008
-0.014
-0.028
-0.034
-0.045
-0.063
-0.093
-0.141
-0.182
-0.193
-0.096
-0.025
-0.214
-0.304
-0.300
-0.270
-0.227
-0.181
-0.127
-0.083
-0.055
-0.037
-0.025
-0.020
-0.020
-0.025
-0.030
-0.035
-0.037
-0.035
-0.032
-0.026
-0.018
-0.011
-0.007
-0.004
-0.001
0.000
0.001
0.001
0.
0.
0.
0.
0.
0.
0.
0.
0.
0.
0.
0.
0.
0.
0.
0.
0.
0.
0.
0.
0.
0.
0.
0.
0.
0.
0.
0.
0.
0.
0.
0.
0.
0.
0.
0.
0.
0.
0.
0.
0.
0.
0.
0.
0.
0.
0.
0.
0.003
0.003
0.002
0.002
-0.001
-0.004
-0.011
-0.017
-0.025
-0.038
-0.047
-0.073
-0.111
-0.155
-0.195
-0.227
-0.258
-0.279
-0.290
-0.273
-0.240
-0.207
-0.162
-0.115
-0.077
-0.047
-0.030
-0.018
-0.008
-0.006
-0.007
-0.010
-0.013
-0.013
-0.014
-0.013
-0.009
-0.007
-0.004
-0.003
0.001
0.000
0.001
0.001
0.
0.
0.
0.
0.
0.
0.
0.
0.
0.
0.
0.
0.
0.
0.
0.
0.
0.
0.
0.
0.
0.
0.
0.
0.
0.
0.
0.
0.
0.
0.
0.
0.
0.
0.
0.
0.
0.
0.
0.
0.
0.
0.
0.
0.
0.
0.
0.
0.
0.
0.002
0.002
0.002
-0.002
-0.004
-0.007
-0.011
-0.021
-0.031
-0.041
-0.056
-0.084
-0.124
-0.167
-0.201
-0.234
-0.249
-0.250
-0.239
-0.214
-0.181
-0.139
-0.107
-0.071
-0.045
-0.027
-0.007
-0.004
0.000
0.000
-0.001
-0.001
-0.003
-0.004
-0.004
-0.004
-0.001
0.000
0.000
0.002
0.001
0.001
0.
0.
0.
0.
0.
0.
0.
0.
0.
0.
0.
0.
0.
0.
0.
0.
0.
0.
0.
0.
0.
0.
0.
0.
0.
0.
0.
0.
0.
0.
0.
0.
0.
0.
0.
0.
0.
0.
0.
0.
0.
0.
0.
0.
0.
0.
0.
0.
0.
0.
0.
0.001
0.001
0.002
0.001
-0.003
-0.004
-0.007
-0.016
-0.022
-0.032
-0.048
-0.069
-0.100
-0.129
-0.159
-0.175
-0.203
-0.217
-0.212
-0.190
-0.158
-0.127
-0.094
-0.063
-0.040
-0.019
-0.009
-0.004
0.004
0.002
0.002
0.001
0.001
0.003
0.002
0.002
0.002
0.002
0.002
0.001
0.
0.
0.
0.
0.
0.
0.
0.
0.
0.
0.
0.
0.
0.
0.
0.
0.
0.
0.
0.
0.
0.
0.
0.
0.
0.
0.
0.
0.
0.
0.
0.
0.
0.
0.
0.
0.
0.
0.
0.
0.
0.
0.
0.
0.
0.
0.
0.
0.
0.
0.
0.
0.
0.001
0.001
0.001
0.
-0.001
-0.001
-0.003
-0.008
-0.013
-0.017
-0.034
-0.054
-0.083
-0.107
-0.125
-0.137
-0.163
-0.182
-0.182
-0.159
-0.133
-0.110
-0.079
-0.056
-0.032
-0.016
-0.009
-0.004
0.002
0.001
0.001
0.001
0.001
0.001
0.002
0.002
0.001
0.001
0.
0.
0.
0.
0.
0.
0.
0.
0.
0.
0.
0.
0.
0.
0.
0.
0.
0.
0.
0.
0.
0.
0.
0.
0.
0.
0.
0.
0.
0.
0.
0.
0.
0.
0.
0.
0.
0.
0.
0.
0.
0.
0.
0.
0.
0.
0.
0.
0.
0.
0.
0.
0.
0.
0.
0.
0.002
0.001
0.001
0.000
0.000
0.001
-0.002
-0.005
-0.012
-0.023
-0.037
-0.062
-0.087
-0.103
-0.118
-0.134
-0.139
-0.142
-0.127
-0.105
-0.083
-0.059
-0.041
-0.026
-0.014
-0.010
-0.004
0.000
0.
0.
0.001
0.001
0.001
0.
0.
0.
0.
0.
0.
0.
0.
0.
0.
0.
0.
0.
0.
0.
0.
0.
0.
0.
0.
0.
0.
0.
0.
0.
0.
0.
0.
0.
0.
0.
0.
0.
0.
0.
0.
0.
0.
0.
0.
0.
0.
0.
0.
0.
0.
0.
0.
0.
0.
0.
0.
0.
0.
0.
0.
0.
0.
0.
0.
0.
0.002
0.001
0.001
0.001
0.002
0.000
-0.003
-0.006
-0.013
-0.023
-0.046
-0.066
-0.081
-0.089
-0.100
-0.105
-0.099
-0.087
-0.074
-0.060
-0.045
-0.033
-0.020
-0.011
-0.005
0.001
0.
0.
0.
0.
0.
0.
0.
0.
0.
0.
0.
0.
0.
0.
0.
0.
0.
0.
0.
0.
0.
0.
0.
0.
0.
0.
0.
0.
0.
0.
0.
0.
0.
0.
0.
0.
0.
0.
0.
0.
0.
0.
0.
0.
0.
0.
0.
0.
0.
0.
0.
0.
0.
0.
0.
0.
0.
0.
0.
0.
0.
0.
0.
0.
0.
0.
0.
0.
0.002
0.002
0.001
0.001
0.001
-0.002
-0.003
-0.008
-0.015
-0.027
-0.041
-0.056
-0.064
-0.067
-0.067
-0.061
-0.054
-0.048
-0.038
-0.030
-0.020
-0.015
-0.007
-0.004
0.001
0.
0.
0.
0.
0.
0.
0.
0.
0.
0.
0.
0.
0.
0.
0.
0.
0.
0.
0.
0.
0.
0.
0.
0.
0.
0.
0.
0.
0.
0.
0.
0.
0.
0.
0.
0.
0.
0.
0.
0.
0.
0.
0.
0.
0.
0.
0.
0.
0.
0.
0.
0.
0.
0.
0.
0.
0.
0.
0.
0.
0.
0.
0.
0.
0.
0.
0.
0.
0.
0.
0.001
0.001
0.002
-0.001
-0.004
-0.006
-0.010
-0.015
-0.024
-0.032
-0.037
-0.039
-0.037
-0.036
-0.032
-0.028
-0.023
-0.018
-0.013
-0.007
-0.004
0.001
0.
0.
0.
0.
0.
0.
0.
0.
0.
0.
0.
0.
0.
0.
0.
0.
0.
0.
0.
0.
0.
0.
0.
0.
0.
0.
0.
0.
0.
0.
0.
0.
0.
0.
0.
0.
0.
0.
0.
0.
0.
0.
0.
0.
0.
0.
0.
0.
0.
0.
0.
0.
0.
0.
0.
0.
0.
0.
0.
0.
0.
0.
0.
0.
0.
0.
0.
0.
0.
0.
0.
0.
0.
0.000
0.001
-0.002
-0.004
-0.006
-0.008
-0.011
-0.017
-0.020
-0.022
-0.022
-0.022
-0.019
-0.017
-0.015
-0.011
-0.006
-0.004
0.001
0.000
0.
0.
0.
0.
0.
0.
0.
0.
0.
0.
0.
0.
0.
0.
0.
0.
0.
0.
0.
0.
0.
0.
0.
0.
0.
0.
0.
0.
0.
0.
0.
0.
0.
0.
0.
0.
0.
0.
0.
0.
0.
0.
0.
0.
0.
0.
0.
0.
0.
0.
0.
0.
0.
0.
0.
0.
0.
0.
0.
0.
0.
0.
0.
0.
0.
0.
0.
0.
0.
0.
0.
0.
0.
0.
0.000
0.000
-0.002
-0.004
-0.005
-0.006
-0.007
-0.009
-0.010
-0.012
-0.012
-0.007
-0.007
-0.006
-0.004
-0.002
0.001
0.000
0.
0.
0.
0.
0.
0.
0.
0.
0.
0.
0.
0.
0.
0.
0.
0.
0.
0.
0.
0.
0.
0.
0.
0.
0.
0.
0.
0.
0.
0.
0.
0.
0.
0.
0.
0.
0.
0.
0.
0.
0.
0.
0.
0.
0.
0.
0.
0.
0.
0.
0.
0.
0.
0.
0.
0.
0.
0.
0.
0.
0.
0.
0.
0.
0.
0.
0.
0.
0.
0.
0.
0.
0.
0.
0.
0.
0.000
0.001
0.000
-0.002
-0.003
-0.003
-0.003
-0.003
-0.003
-0.004
-0.003
-0.003
-0.002
0.001
0.000
0.000
0.
0.
0.
0.
0.
0.
0.
0.
0.
0.
0.
0.
0.
0.
0.
0.
0.
0.
0.
0.
0.
0.
0.
0.
0.
0.
0.
0.
0.
0.
0.
0.
0.
0.
0.
0.
0.
0.
0.
0.
0.
0.
0.
0.
0.
0.
0.
0.
0.
0.
0.
0.
0.
0.
0.
0.
0.
0.
0.
0.
0.
0.
0.
0.
0.
0.
0.
0.
0.
0.
0.
0.
0.
0.
0.
0.
0.
0.
0.
0.001
0.001
0.000
0.000
0.000
0.001
0.001
0.001
0.001
0.001
0.000
0.000
0.
0.
0.
0.
0.
0.
0.
0.
0.
0.
0.
0.
0.
0.
0.
0.
0.
0.
0.
0.
0.
0.
0.
0.
0.
0.
0.
0.
0.
0.
0.
0.
0.
0.
0.
0.
0.
0.
0.
0.
0.
0.
0.
0.
0.
0.
0.
0.
0.
0.
0.
0.
0.
0.
0.
0.
0.
0.
0.
0.
0.
0.
0.
0.
0.
0.
0.
0.
0.
0.
0.
0.
0.
0.
0.
0.
0.
0.
0.
0.
0.
0.
0.
0.
0.000
0.000
0.
0.
0.
0.
0.
0.
0.
0.
0.
0.
0.
0.
0.
0.
0.
0.
0.
0.
0.
0.
0.
0.
0.
0.
0.
0.
0.
0.
0.
0.
0.
0.
0.
0.
0.
0.
0.
0.
0.
0.
0.
0.
0.
0.
0.
0.
0.
0.
0.
0.
0.
0.
0.
0.
0.
0.
0.
0.
0.
0.
0.
0.
0.
0.
0.
0.
0.
0.
0.
0.
0.
0.
0.
0.
0.
0.
0.
0.
0.
0.
0.
0.
0.
0.
0.
0.
0.
0.
0.
0.
0.
0.
0.
0.
0.
0.
0.
0.
0.
0.
0.
0.
0.
0.
0.
0.
0.
0.
0.
0.
0.
0.
0.
0.
0.
0.
0.
0.
0.
0.
0.
0.
0.
0.
0.
0.
0.
0.
0.
0.
0.
0.
0.
0.
0.
0.
0.
0.
0.
0.
0.
0.
0.
0.
0.
0.
0.
0.
0.
0.
0.
0.
0.
0.
0.
0.
0.
0.
0.
0.
0.
0.
0.
0.
0.
0.
0.
0.
0.
0.
0.
0.
0.
0.
0.
0.
0.
0.
0.
0.
0.
0.
0.
0.
0.
0.
0.
0.
0.
0.
0.
0.
0.
0.
0.
0.
0.
0.
0.
0.
0.
0.
0.
0.
0.
0.
0.
0.
0.
0.
0.
0.
0.
0.
0.
0.
0.
0.
0.
0.
0.
0.
0.
0.
0.
0.
0.
0.
0.
0.
0.
0.
0.
0.
0.
0.
0.
0.
0.
0.
0.
0.
0.
0.
0.
0.
0.
0.
0.
0.
0.
0.
0.
0.
0.
0.
0.
0.
0.
0.
0.
0.
0.
0.
0.
0.
0.
0.
0.
0.
0.
0.
0.
0.
0.
0.
0.
0.
0.
0.
0.
0.
0.
0.
0.
0.
0.
0.
0.
0.
0.
0.
0.
0.
0.
0.
0.
0.
0.
0.
0.
0.
0.
0.
0.
0.
0.
0.
0.
0.
0.
0.
0.
0.
0.
0.
0.
0.
0.
0.
0.
0.
0.
0.
0.
0.
0.
0.
0.
0.
0.
0.
0.
0.
0.
0.
0.
0.
0.
0.
0.
0.
0.
0.
0.
0.
0.
0.
0.
0.
0.
0.
0.
0.
0.
0.
0.
0.
0.
0.
0.
0.
0.
0.
0.
0.
0.
0.
0.
0.
0.
0.
0.
0.
0.
0.
0.
0.
0.
0.
0.
0.
0.
0.
0.
0.
0.
0.
0.
0.
0.
0.
0.
0.
0.
0.
0.
0.
0.
0.
0.
0.
0.
0.
0.
0.
0.
0.
0.
0.
0.
0.
0.
0.
0.
0.
0.
0.
0.
0.
0.
0.
0.
0.
0.
0.
0.
0.
0.
0.
0.
0.
0.
0.
0.
0.
0.
0.
0.
0.
0.
0.
0.
0.
0.
0.
0.
0.
0.
0.
0.
0.
0.
0.
0.
0.
0.
0.
0.
0.
0.
0.
0.
0.
0.
0.
0.
0.
0.
0.
0.
0.
0.
0.
0.
0.
0.
0.
0.
0.
0.
0.
0.
0.
0.
0.
0.
0.
0.
0.
0.
0.
0.
0.
0.
0.
0.
0.
0.
0.
0.
0.
0.
0.
0.
0.
0.
0.
0.
0.
0.
0.
0.
0.
0.
0.
0.
0.
0.
0.
0.
0.
0.
0.
0.
0.
0.
0.
0.
0.
0.
0.
0.
0.
0.
0.
0.
0.
0.
0.
0.
0.
0.
0.
0.
0.
0.
0.
0.
0.
0.
0.
0.
0.
0.
0.
0.
0.
0.
0.
0.
0.
0.
0.
0.
0.
0.
0.
0.
0.
0.
0.
0.
0.
0.
0.
0.
0.
0.
0.
0.
0.
0.
0.
0.
0.
0.
0.
0.
0.
0.
0.
0.
0.
0.
0.
0.
0.
0.
0.
0.
0.
0.
0.
0.
0.
0.
0.
0.
0.
0.
0.
0.
0.
0.
0.
0.
0.
0.
0.
0.
0.
0.
0.
0.
0.
0.
0.
0.
0.
0.
0.
0.
0.
0.
0.
0.
0.
0.
0.
0.
0.
0.
0.
0.
0.
0.
0.
0.
0.
0.
0.
0.
0.
0.
0.
0.
0.
0.
0.
0.
0.
0.
0.
0.
0.
0.
0.
0.
0.
0.
0.
0.
0.
0.
0.
0.
0.
0.
0.
0.
0.
0.
0.
0.
0.
0.
0.
0.
0.
0.
0.
0.
0.
0.
0.
0.
0.
0.
0.
0.
0.
0.
0.
0.
0.
0.
0.
0.
0.
0.
0.
0.
0.
0.
0.
0.
0.
0.
0.
0.
0.
0.
0.
0.
0.
0.
0.
0.
0.
0.
0.
0.
0.
0.
0.
0.
0.
0.
0.
0.
0.
0.
0.
0.
0.
0.
0.
0.
0.
0.
0.
0.
0.
0.
0.
0.
0.
0.
0.
0.
0.
0.
0.
0.
0.
0.
0.
0.
0.
0.
0.
0.
0.
0.
0.
0.
0.
0.
0.
0.
0.
0.
0.
0.
0.
0.
0.
0.
0.
0.
0.
0.
0.
0.
0.
0.
0.
0.
0.
0.
0.
0.
0.
0.
0.
0.
0.
0.
0.
0.
0.
0.
0.
0.
0.
0.
0.
0.
0.
0.
0.
0.
0.
0.
0.
0.
0.
0.
0.
0.
0.
0.
0.
0.
0.
0.
0.
0.
0.
0.
0.
0.
0.
0.
0.
0.
0.
0.
0.
0.
0.
0.
0.
0.
0.
0.
0.
0.
0.
0.
0.
0.
0.
0.
0.
0.
0.
0.
0.
0.
0.
0.
0.
0.
0.
0.
0.
0.
0.
0.
0.
0.
0.
0.
0.
0.
0.
0.
0.
0.
0.
0.
0.
0.
0.
0.
0.
0.
0.
0.
0.
0.
0.
0.
0.
0.
0.
0.
0.
0.
0.
0.
0.
0.
0.
0.
0.
0.
0.
0.
0.
0.
0.
0.
0.
0.
0.
0.
0.
0.
0.
0.
0.
0.
0.
0.
0.
0.
0.
0.
0.
0.
0.
0.
0.
0.
0.
0.
0.
0.
0.
0.
0.
0.
0.
0.
0.
0.
0.
0.
0.
0.
0.
0.
0.
0.
0.
0.
0.
0.
0.
0.
0.
0.
0.
0.
0.
0.
0.
0.
0.
0.
0.
0.
0.
0.
0.
0.
0.
0.
0.
0.
0.
0.
0.
0.
0.
0.
0.
0.
0.
0.
0.
0.
0.
0.
0.
0.
0.
0.
0.
0.
0.
0.
0.
0.
0.
0.
0.
0.
0.
0.
0.
0.
0.
0.
0.
0.
0.
0.
0.
0.
0.
0.
0.
0.
0.
0.
0.
0.
0.
0.
0.
0.
0.
0.
0.
0.
0.
0.
0.
0.
0.
0.
0.
0.
0.
0.
0.
0.
0.
0.
0.
0.
0.
0.
0.
0.
0.
0.
0.
0.
0.
0.
0.
0.
0.
0.
0.
0.
0.
0.
0.
0.
0.
0.
0.
0.
0.
0.
0.
0.
0.
0.
0.
0.
0.
0.
0.
0.
0.
0.
0.
0.
0.
0.
0.
0.
0.
0.
0.
0.
0.
0.
0.
0.
0.
0.
0.
0.
0.
0.
0.
0.
0.
0.
0.
0.
0.
0.
0.
0.
0.
0.
0.
0.
0.
0.
0.
0.
0.
0.
0.
0.
0.
0.
0.
0.
0.
0.
0.
0.
0.
0.
0.
0.
0.
0.
0.
0.
0.
0.
0.
0.
0.
0.
0.
0.
0.
0.
0.
0.
0.
0.
0.
0.
0.
0.
0.
0.
0.
0.
0.
0.
0.
0.
0.
0.
0.
0.
0.
0.
0.
0.
0.
0.
0.
0.
0.
0.
0.
0.
0.
0.
0.
0.
0.
0.
0.
0.
0.
0.
0.
0.
0.
0.
0.
0.
0.
0.
0.
0.
0.
0.
0.
0.
0.
0.
0.
0.
0.
0.
0.
0.
0.
0.
0.
0.
0.
0.
0.
0.
0.
0.
0.
0.
0.
0.
0.
0.
0.
0.
0.
0.
0.
0.
0.
0.
0.
0.
0.
0.
0.
0.
0.
0.
0.
0.
0.
0.
0.
0.
0.
0.
0.
0.
0.
0.
0.
0.
0.
0.
0.
0.
0.
0.
0.
0.
0.
0.
0.
0.
0.
0.
0.
0.
0.
0.
0.
0.
0.
0.
0.
0.
0.
0.
0.
0.
0.
0.
0.
0.
0.
0.
0.
0.
0.
0.
0.
0.
0.
0.
0.
0.
0.
0.
0.
0.
0.
0.
0.
0.
0.
0.
0.
0.
0.
0.
0.
0.
0.
0.
0.
0.
0.
0.
0.
0.
0.
0.
0.
0.
0.
0.
0.
0.
0.
0.
0.
0.
0.
0.
0.
0.
0.
0.
0.
0.
0.
0.
0.
0.
0.
0.
0.
0.
0.
0.
0.
0.
0.
0.
0.
0.
0.
0.
0.
0.
0.
0.
0.
0.
0.
0.
0.
0.
0.
0.
0.
0.
0.
0.
0.
0.
0.
0.
0.
0.
0.
0.
0.
0.
0.
0.
0.
0.
0.
0.
0.
0.
0.
0.
0.
0.
0.
0.
0.
0.
0.
0.
0.
0.
0.
0.
0.
0.
0.
0.
0.
0.
0.
0.
0.
0.
0.
0.
0.
0.
0.
0.
0.
0.
0.
0.
0.
0.
0.
0.
0.
0.
0.
0.
0.
0.
0.
0.
0.
0.
0.
0.
0.
0.
0.
0.
0.
0.
0.
0.
0.
0.
0.
0.
0.
0.
0.
0.
0.
0.
0.
0.
0.
0.
0.
0.
0.
0.
0.
0.
0.
0.
0.
0.
0.
0.
0.
0.
0.
0.
0.
0.
0.
0.
0.
0.
0.
0.
0.
0.
0.
0.
0.
0.
0.
0.
0.
0.
0.
0.
0.
0.
0.
0.
0.
0.
0.
0.
0.
0.
0.
0.
0.
0.
0.
0.
0.
0.
0.
0.
0.
0.
0.
0.
0.
0.
0.
0.
0.
0.
0.
0.
0.
0.
0.
0.
0.
0.
0.
0.
0.
0.
0.
0.
0.
0.
0.
0.
0.
0.
0.
0.
0.
0.
0.
0.
0.
0.
0.
0.
0.
0.
0.
0.
0.
0.
0.
0.
0.
0.
0.
0.
0.
0.
0.
0.
0.
0.
0.
0.
0.
0.
0.
0.
0.
0.
0.
0.
0.
0.
0.
0.
0.
0.
0.
0.
0.
0.
0.
0.
0.
0.
0.
0.
0.
0.
0.
0.
0.
0.
0.
0.
0.
0.
0.
0.
0.
0.
0.
0.
0.
0.
0.
0.
0.
0.
0.
0.
0.
0.
0.
0.
0.
0.
0.
0.
0.
0.
0.
0.
0.
0.
0.
0.
0.
0.
0.
0.
0.
0.
0.
0.
0.
0.
0.
0.
0.
0.
0.
0.
0.
0.
0.
0.
0.
0.
0.
0.
0.
0.
0.
0.
0.
0.
0.
0.
0.
0.
0.
0.
0.
0.
0.
0.
0.
0.
0.
0.
0.
0.
0.
0.
0.
0.
0.
0.
0.
0.
0.
0.
0.
0.
0.
0.
0.
0.
0.
0.
0.
0.
0.
0.
0.
0.
0.
0.
0.
0.
0.
0.
0.
0.
0.
0.
0.
0.
0.
0.
0.
0.
0.
0.
0.
0.
0.
0.
0.
0.
0.
0.
0.
0.
0.
0.
0.
0.
0.
0.
0.
0.
0.
0.
0.
0.
0.
0.
0.
0.
0.
0.
0.
0.
0.
0.
0.
0.
0.
0.
0.
0.
0.
0.
0.
0.
0.
0.
0.
0.
0.
0.
0.
0.
0.
0.
0.
0.
0.
0.
0.
0.
0.
0.
0.
0.
0.
0.
0.
0.
0.
0.
0.
0.
0.
0.
0.
0.
0.
0.
0.
0.
0.
0.
0.
0.
0.
0.
0.
0.
0.
0.
0.
0.
0.
0.
0.
0.
0.
0.
0.
0.
0.
0.
0.
0.
0.
0.
0.
0.
0.
0.
0.
0.
0.
0.
0.
0.
0.
0.
0.
0.
0.
0.
0.
0.
0.
0.
0.
0.
0.
0.
0.
0.
0.
0.
0.
0.
0.
0.
0.
0.
0.
0.
0.
0.
0.
0.
0.
0.
0.
0.
0.
0.
0.
0.
0.
0.
0.
0.
0.
0.
0.
0.
0.
0.
0.
0.
0.
0.
0.
0.
0.
0.
0.
0.
0.
0.
0.
0.
0.
0.
0.
0.
0.
0.
0.
0.
0.
0.
0.
0.
0.
0.
0.
0.
0.
0.
0.
0.
0.
0.
0.
0.
0.
0.
0.
0.
0.
0.
0.
0.
0.
0.
0.
0.
0.
0.
0.
0.
0.
0.
0.
0.
0.
0.
0.
0.
0.
0.
0.
0.
0.
0.
0.
0.
0.
0.
0.
0.
0.
0.
0.
0.
0.
0.
0.
0.
0.
0.
0.
0.
0.
0.
0.
0.
0.
0.
0.
0.
0.
0.
0.
0.
0.
0.
0.
0.
0.
0.
0.
0.
0.
0.
0.
0.
0.
0.
0.
0.
0.
0.
0.
0.
0.
0.
0.
0.
0.
0.
0.
0.
0.
0.
0.
0.
0.
0.
0.
0.
0.
0.
0.
0.
0.
0.
0.
0.
0.
0.
0.
0.
0.
0.
0.
0.
0.
0.
0.
0.
0.
0.
0.
0.
0.
0.
0.
0.
0.
0.
0.
0.
0.
0.
0.
0.
0.
0.
0.
0.
0.
0.
0.
0.
0.
0.
0.
0.
0.
0.
0.
0.
0.
0.
0.
0.
0.
0.
0.
0.
0.
0.
0.
0.
0.
0.
0.
0.
0.
0.
0.
0.
0.
0.
0.
0.
0.
0.
0.
0.
0.
0.
0.
0.
0.
0.
0.
0.
0.
0.
0.
0.
0.
0.
0.
0.
0.
0.
0.
0.
0.
0.
0.
0.
0.
0.
0.
0.
0.
0.
0.
0.
0.
0.
0.
0.
0.
0.
0.
0.
0.
0.
0.
0.
0.
0.
0.
0.
0.
0.
0.
0.
0.
0.
0.
0.
0.
0.
0.
0.
0.
0.
0.
0.
0.
0.
0.
0.
0.
0.
0.
0.
0.
0.
0.
0.
0.
0.
0.
0.
0.
0.
0.
0.
0.
0.
0.
0.
0.
0.
0.
0.
0.
0.
0.
0.
0.
0.
0.
0.
0.
0.
0.
0.
0.
0.
0.
0.
0.
0.
0.
0.
0.
0.
0.
0.
0.
0.
0.
0.
0.
0.
0.
0.
0.
0.
0.
0.
0.
0.
0.
0.
0.
0.
0.
0.
0.
0.
0.
0.
0.
0.
0.
0.
0.
0.
0.
0.
0.
0.
0.
0.
0.
0.
0.
0.
0.
0.
0.
0.
0.
0.
0.
0.
0.
0.
0.
0.
0.
0.
0.
0.
0.
0.
0.
0.
0.
0.
0.
0.
0.
0.
0.
0.
0.
0.
0.
0.
0.
0.
0.
0.
0.
0.
0.
0.
0.
0.
0.
0.
0.
0.
0.
0.
0.
0.
0.
0.
0.
0.
0.
0.
0.
0.
0.
0.
0.
0.
0.
0.
0.
0.
0.
0.
0.
0.
0.
0.
0.
0.
0.
0.
0.
0.
0.
0.
0.
0.
0.
0.
0.
0.
0.
0.
0.
0.
0.
0.
0.
0.
0.
0.
0.
0.
0.
0.
0.
0.
0.
0.
0.
0.
0.
0.
0.
0.
0.
0.
0.
0.
0.
0.
0.
0.
0.
0.
0.
0.
0.
0.
0.
0.
0.
0.
0.
0.
0.
0.
0.
0.
0.
0.
0.
0.
0.
0.
0.
0.
0.
0.
0.
0.
0.
0.
0.
0.
0.
0.
0.
0.
0.
0.
0.
0.
0.
0.
0.
0.
0.
0.
0.
0.
0.
0.
0.
0.
0.
0.
0.
0.
0.
0.
0.
0.
0.
0.
0.
0.
0.
0.
0.
0.
0.
0.
0.
0.
0.
0.
0.
0.
0.
0.
0.
0.
0.
0.
0.
0.
0.
0.
0.
0.
0.
0.
0.
0.
0.
0.
0.
0.
0.
0.
0.
0.
0.
0.
0.
0.
0.
0.
0.
0.
0.
0.
0.
0.
0.
0.
0.
0.
0.
0.
0.
0.
0.
0.
0.
0.
0.
0.
0.
0.
0.
0.
0.
0.
0.
0.
0.
0.
0.
0.
0.
0.
0.
0.
0.
0.
0.
0.
0.
0.
0.
0.
0.
0.
0.
0.
0.
0.
0.
0.
0.
0.
0.
0.
0.
0.
0.
0.
0.
0.
0.
0.
0.
0.
0.
0.
0.
0.
0.
0.
0.
0.
0.
0.
0.
0.
0.
0.
0.
0.
0.
0.
0.
0.
0.
0.
0.
0.
0.
0.
0.
0.
0.
0.
0.
0.
0.
0.
0.
0.
0.
0.
0.
0.
0.
0.
0.
0.
0.
0.
0.
0.
0.
0.
0.
0.
0.
0.
0.
0.
0.
0.
0.
0.
0.
0.
0.
0.
0.
0.
0.
0.
0.
0.
0.
0.
0.
0.
0.
0.
0.
0.
0.
0.
0.
0.
0.
0.
0.
0.
0.
0.
0.
0.
0.
0.
0.
0.
0.
0.
0.
0.
0.
0.
0.
0.
0.
0.
0.
0.
0.
0.
0.
0.
0.
0.
0.
0.
0.
0.
0.
0.
0.
0.
0.
0.
0.
0.
0.
0.
0.
0.
0.
0.
0.
0.
0.
0.
0.
0.
0.
0.
0.
0.
0.
0.
0.
0.
0.
0.
0.
0.
0.
0.
0.
0.
0.
0.
0.
0.
0.
0.
0.
0.
0.
0.
0.
0.
0.
0.
0.
0.
0.
0.
0.
0.
0.
0.
0.
0.
0.
0.
0.
0.
0.
0.
0.
0.
0.
0.
0.
0.
0.
0.
0.
0.
0.
0.
0.
0.
0.
0.
0.
0.
0.
0.
0.
0.
0.
0.
0.
0.
0.
0.
0.
0.
0.
0.
0.
0.
0.
0.
0.
0.
0.
0.
0.
0.
0.
0.
0.
0.
0.
0.
0.
0.
0.
0.
0.
0.
0.
0.
0.
0.
0.
0.
0.
0.
0.
0.
0.
0.
0.
0.
0.
0.
0.
0.
0.
0.
0.
0.
0.
0.
0.
0.
0.
0.
0.
0.
0.
0.
0.
0.
0.
0.
0.
0.
0.
0.
0.
0.
0.
0.
0.
0.
0.
0.
0.
0.
0.
0.
0.
0.
0.
0.
0.
0.
0.
0.
0.
0.
0.
0.
0.
0.
0.
0.
0.
0.
0.
0.
0.
0.
0.
0.
0.
0.
0.
0.
0.
0.
0.
0.
0.
0.
0.
0.
0.
0.
0.
0.
0.
0.
0.
0.
0.
0.
0.
0.
0.
0.
0.
0.
0.
0.
0.
0.
0.
0.
0.
0.
0.
0.
0.
0.
0.
0.
0.
0.
0.
0.
0.
0.
0.
0.
0.
0.
0.
0.
0.
0.
0.
0.
0.
0.
0.
0.
0.
0.
0.
0.
0.
0.
0.
0.
0.
0.
0.
0.
0.
0.
0.
0.
0.
0.
0.
0.
0.
0.
0.
0.
0.
0.
0.
0.
0.
0.
0.
0.
0.
0.
0.
0.
0.
0.
0.
0.
0.
0.
0.
0.
0.
0.
0.
0.
0.
0.
0.
0.
0.
0.
0.
0.
0.
0.
0.
0.
0.
0.
0.
0.
0.
0.
0.
0.
0.
0.
0.
0.
0.
0.
0.
0.
0.
0.
0.
0.
0.
0.
0.
0.
0.
0.
0.
0.
0.
0.
0.
0.
0.
0.
0.
0.
0.
0.
0.000
0.001
0.001
0.001
0.000
0.
0.
0.
0.
0.
0.
0.
0.
0.
0.
0.
0.
0.
0.
0.
0.
0.
0.
0.
0.
0.
0.
0.
0.
0.
0.
0.
0.
0.
0.
0.
0.
0.
0.
0.
0.
0.
0.
0.
0.
0.
0.
0.
0.
0.
0.
0.
0.
0.
0.
0.
0.
0.
0.
0.
0.
0.
0.
0.
0.
0.
0.
0.
0.
0.
0.
0.
0.
0.
0.
0.
0.
0.
0.
0.
0.
0.
0.
0.
0.
0.
0.
0.
0.
0.
0.
0.
0.000
0.001
0.001
0.001
0.001
0.000
0.000
0.
0.
0.
0.
0.
0.
0.
0.
0.
0.
0.
0.
0.
0.
0.
0.
0.
0.
0.
0.
0.
0.
0.
0.
0.
0.
0.
0.
0.
0.
0.
0.
0.
0.
0.
0.
0.
0.
0.
0.
0.
0.
0.
0.
0.
0.
0.
0.
0.
0.
0.
0.
0.
0.
0.
0.
0.
0.
0.
0.
0.
0.
0.
0.
0.
0.
0.
0.
0.
0.
0.
0.
0.
0.
0.
0.
0.
0.
0.
0.
0.
0.
0.
0.
0.
0.
0.001
0.001
0.001
0.001
0.001
0.000
0.000
0.000
0.
0.
0.
0.
0.
0.
0.
0.
0.
0.
0.
0.
0.
0.
0.
0.
0.
0.
0.
0.
0.
0.
0.
0.
0.
0.
0.
0.
0.
0.
0.
0.
0.
0.
0.
0.
0.
0.
0.
0.
0.
0.
0.
0.
0.
0.
0.
0.
0.
0.
0.
0.
0.
0.
0.
0.
0.
0.
0.
0.
0.
0.
0.
0.
0.
0.
0.
0.
0.
0.
0.
0.
0.
0.
0.
0.
0.
0.
0.
0.
0.
0.
0.
0.
0.
0.001
0.001
0.001
0.001
0.001
0.000
0.000
0.000
0.
0.
0.
0.
0.
0.
0.
0.
0.
0.
0.
0.
0.
0.
0.
0.
0.
0.
0.
0.
0.
0.
0.
0.
0.
0.
0.
0.
0.
0.
0.
0.
0.
0.
0.
0.
0.
0.
0.
0.
0.
0.
0.
0.
0.
0.
0.
0.
0.
0.
0.
0.
0.
0.
0.
0.
0.
0.
0.
0.
0.
0.
0.
0.
0.
0.
0.
0.
0.
0.
0.
0.
0.
0.
0.
0.
0.
0.
0.
0.
0.
0.
0.
0.
0.
0.000
0.001
0.001
0.001
0.001
0.000
0.000
0.000
0.
0.
0.
0.
0.
0.
0.
0.
0.
0.
0.
0.
0.
0.
0.
0.
0.
0.
0.
0.
0.
0.
0.
0.
0.
0.
0.
0.
0.
0.
0.
0.
0.
0.
0.
0.
0.
0.
0.
0.
0.
0.
0.
0.
0.
0.
0.
0.
0.
0.
0.
0.
0.
0.
0.
0.
0.
0.
0.
0.
0.
0.
0.
0.
0.
0.
0.
0.
0.
0.
0.
0.
0.
0.
0.
0.
0.
0.
0.
0.
0.
0.
0.
0.
0.
0.
0.000
0.000
0.000
0.000
0.000
0.000
0.000
0.
0.
0.
0.
0.
0.
0.
0.
0.
0.
0.
0.
0.
0.
0.
0.
0.
0.
0.
0.
0.
0.
0.
0.
0.
0.
0.
0.
0.
0.
0.
0.
0.
0.
0.
0.
0.
0.
0.
0.
0.
0.
0.
0.
0.
0.
0.
0.
0.
0.
0.
0.
0.
0.
0.
0.
0.
0.
0.
0.
0.
0.
0.
0.
0.
0.
0.
0.
0.
0.
0.
0.
0.
0.
0.
0.
0.
0.
0.
0.
0.
0.
0.
0.
0.
0.
0.000
0.000
0.000
0.000
0.000
0.000
0.
0.
0.
0.
0.
0.
0.
0.
0.
0.
0.
0.
0.
0.
0.
0.
0.
0.
0.
0.
0.
0.
0.
0.
0.
0.
0.
0.
0.
0.
0.
0.
0.
0.
0.
0.
0.
0.
0.
0.
0.
0.
0.
0.
0.
0.
0.
0.
0.
0.
0.
0.
0.
0.
0.
0.
0.
0.
0.
0.
0.
0.
0.
0.
0.
0.
0.
0.
0.
0.
0.
0.
0.
0.
0.
0.
0.
0.
0.
0.
0.
0.
0.
0.
0.
0.
0.
0.
0.
0.000
0.000
0.000
0.
0.
0.
0.
0.
0.
0.
0.
0.
0.
0.
0.
0.
0.
0.
0.
0.
0.
0.
0.
0.
0.
0.
0.
0.
0.
0.
0.
0.
0.
0.
0.
0.
0.
0.
0.
0.
0.
0.
0.
0.
0.
0.
0.
0.
0.
0.
0.
0.
0.
0.
0.
0.
0.
0.
0.
0.
0.
0.
0.
0.
0.
0.
0.
0.
0.
0.
0.
0.
0.
0.
0.
0.
0.
0.
0.
0.
0.
0.
0.
0.
0.
0.
0.
0.
0.
0.
0.
0.
0.
0.
0.
0.
0.
0.
0.
0.
0.
0.
0.
0.
0.
0.
0.
0.
0.
0.
0.
0.
0.
0.
0.
0.
0.
0.
0.
0.
0.
0.
0.
0.
0.
0.
0.
0.
0.
0.
0.
0.
0.
0.
0.
0.
0.
0.
0.
0.
0.
0.
0.
0.
0.
0.
0.
0.
0.
0.
0.
0.
0.
0.
0.
0.
0.
0.
0.
0.
0.
0.
0.
0.
0.
0.
0.
0.
0.
0.
0.
0.
0.
0.
0.
0.
0.
0.
0.
0.
0.
0.
0.
0.000
0.000
0.000
0.000
0.
0.
0.
0.
0.
0.
0.
0.
0.
0.
0.
0.
0.
0.
0.
0.
0.
0.
0.
0.
0.
0.
0.
0.
0.
0.
0.
0.
0.
0.
0.
0.
0.
0.
0.
0.
0.
0.
0.
0.
0.
0.
0.
0.
0.
0.
0.
0.
0.
0.
0.
0.
0.
0.
0.
0.
0.
0.
0.
0.
0.
0.
0.
0.
0.
0.
0.
0.
0.
0.
0.
0.
0.
0.
0.
0.
0.
0.
0.
0.
0.
0.
0.
0.
0.
0.
0.
0.
0.
0.000
0.000
0.000
0.000
0.000
0.
0.
0.
0.
0.
0.
0.
0.
0.
0.
0.
0.
0.
0.
0.
0.
0.
0.
0.
0.
0.
0.
0.
0.
0.
0.
0.
0.
0.
0.
0.
0.
0.
0.
0.
0.
0.
0.
0.
0.
0.
0.
0.
0.
0.
0.
0.
0.
0.
0.
0.
0.
0.
0.
0.
0.
0.
0.
0.
0.
0.
0.
0.
0.
0.
0.
0.
0.
0.
0.
0.
0.
0.
0.
0.
0.
0.
0.
0.
0.
0.
0.
0.
0.
0.
0.
0.
0.
0.000
0.000
0.000
0.000
0.000
0.
0.
0.
0.
0.
0.
0.
0.
0.
0.
0.
0.
0.
0.
0.
0.
0.
0.
0.
0.
0.
0.
0.
0.
0.
0.
0.
0.
0.
0.
0.
0.
0.
0.
0.
0.
0.
0.
0.
0.
0.
0.
0.
0.
0.
0.
0.
0.
0.
0.
0.
0.
0.
0.
0.
0.
0.
0.
0.
0.
0.
0.
0.
0.
0.
0.
0.
0.
0.
0.
0.
0.
0.
0.
0.
0.
0.
0.
0.
0.
0.
0.
0.
0.
0.
0.
0.
0.
0.000
0.000
0.000
0.000
0.000
0.
0.
0.
0.
0.
0.
0.
0.
0.
0.
0.
0.
0.
0.
0.
0.
0.
0.
0.
0.
0.
0.
0.
0.
0.
0.
0.
0.
0.
0.
0.
0.
0.
0.
0.
0.
0.
0.
0.
0.
0.
0.
0.
0.
0.
0.
0.
0.
0.
0.
0.
0.
0.
0.
0.
0.
0.
0.
0.
0.
0.
0.
0.
0.
0.
0.
0.
0.
0.
0.
0.
0.
0.
0.
0.
0.
0.
0.
0.
0.
0.
0.
0.
0.
0.
0.
0.
0.
0.
0.000
0.000
0.
0.
0.
0.
0.
0.
0.
0.
0.
0.
0.
0.
0.
0.
0.
0.
0.
0.
0.
0.
0.
0.
0.
0.
0.
0.
0.
0.
0.
0.
0.
0.
0.
0.
0.
0.
0.
0.
0.
0.
0.
0.
0.
0.
0.
0.
0.
0.
0.
0.
0.
0.
0.
0.
0.
0.
0.
0.
0.
0.
0.
0.
0.
0.
0.
0.
0.
0.
0.
0.
0.
0.
0.
0.
0.
0.
0.
0.
0.
0.
0.
0.
0.
0.
0.
0.
0.
0.
0.
0.
0.
0.
0.
0.
0.
0.
0.
0.
0.
0.
0.
0.
0.
0.
0.
0.
0.
0.
0.
0.
0.
0.
0.
0.
0.
0.
0.
0.
0.
0.
0.
0.
0.
0.
0.
0.
0.
0.
0.
0.
0.
0.
0.
0.
0.
0.
0.
0.
0.
0.
0.
0.
0.
0.
0.
0.
0.
0.
0.
0.
0.
0.
0.
0.
0.
0.
0.
0.
0.
0.
0.
0.
0.
0.
0.
0.
0.
0.
0.
0.
0.
0.
0.
0.
0.
0.
0.
0.
0.
0.
0.
0.
0.
0.
0.
0.
0.
0.
0.
0.
0.
0.
0.
0.
0.
0.
0.
0.
0.
0.
0.
0.
0.
0.
0.
0.
0.001
0.001
0.
0.
0.
0.
0.
0.
0.
0.
0.
0.
0.
0.
0.
0.
0.
0.
0.
0.
0.
0.
0.
0.
0.
0.
0.
0.
0.
0.
0.
0.
0.
0.
0.
0.
0.
0.
0.
0.
0.
0.
0.
0.
0.
0.
0.
0.
0.
0.
0.
0.
0.
0.
0.
0.
0.
0.
0.
0.
0.
0.
0.
0.
0.
0.
0.
0.
0.
0.
0.
0.
0.
0.
0.
0.
0.
0.
0.
0.
0.
0.001
0.002
0.002
0.002
0.002
0.002
0.001
0.001
0.000
0.001
0.001
0.001
0.003
0.003
0.003
0.003
0.003
0.001
0.001
0.001
0.
0.
0.
0.
0.
0.
0.
0.
0.
0.
0.
0.
0.
0.
0.
0.
0.
0.
0.
0.
0.
0.
0.
0.
0.
0.
0.
0.
0.
0.
0.
0.
0.
0.
0.
0.
0.
0.
0.
0.
0.
0.
0.
0.
0.
0.
0.
0.
0.
0.
0.
0.
0.
0.
0.
0.
0.
0.
0.
0.
0.
0.
0.
0.
0.
0.
0.
0.
0.
0.
0.
0.001
0.001
0.002
0.002
0.000
0.
0.000
0.000
0.000
0.000
0.000
-0.001
0.003
0.003
0.003
0.002
0.002
0.002
0.002
0.002
0.002
0.001
0.001
0.
0.
0.
0.
0.
0.
0.
0.
0.
0.
0.
0.
0.
0.
0.
0.
0.
0.
0.
0.
0.
0.
0.
0.
0.
0.
0.
0.
0.
0.
0.
0.
0.
0.
0.
0.
0.
0.
0.
0.
0.
0.
0.
0.
0.
0.
0.
0.
0.
0.
0.
0.
0.
0.
0.
0.
0.
0.
0.
0.
0.
0.
0.
0.
0.
0.
0.
0.
0.
0.001
0.002
0.002
0.000
-0.002
-0.002
-0.003
-0.003
-0.003
-0.002
-0.002
0.001
0.002
0.003
0.003
0.004
0.003
0.003
0.003
0.002
0.004
0.004
0.003
0.001
0.002
0.001
0.000
0.000
0.
0.
0.
0.
0.
0.
0.
0.
0.
0.
0.
0.
0.
0.
0.
0.
0.
0.
0.
0.
0.
0.
0.
0.
0.
0.
0.
0.
0.
0.
0.
0.
0.
0.
0.
0.
0.
0.
0.
0.
0.
0.
0.
0.
0.
0.
0.
0.
0.
0.
0.
0.
0.
0.
0.
0.
0.
0.
0.
0.
0.
0.
0.
0.
0.002
0.002
0.003
0.
-0.001
-0.003
-0.004
-0.006
-0.007
-0.007
-0.005
-0.004
-0.002
0.
0.002
0.002
0.001
0.001
0.001
0.001
0.003
0.003
0.005
0.005
0.002
0.001
0.000
-0.001
0.001
0.001
0.000
0.
0.
0.
0.
0.
0.
0.
0.
0.
0.
0.
0.
0.
0.
0.
0.
0.
0.
0.
0.
0.
0.
0.
0.
0.
0.
0.
0.
0.
0.
0.
0.
0.
0.
0.
0.
0.
0.
0.
0.
0.
0.
0.
0.
0.
0.
0.
0.
0.
0.
0.
0.
0.
0.
0.
0.
0.
0.
0.
0.
0.001
0.002
0.004
0.004
0.001
0.000
-0.001
-0.007
-0.013
-0.018
-0.021
-0.020
-0.021
-0.016
-0.010
-0.005
-0.004
-0.010
-0.010
-0.010
-0.010
-0.007
-0.004
0.000
0.001
0.001
0.001
-0.002
-0.002
-0.001
-0.001
-0.001
0.001
0.000
0.
0.
0.
0.
0.
0.
0.
0.
0.
0.
0.
0.
0.
0.
0.
0.
0.
0.
0.
0.
0.
0.
0.
0.
0.
0.
0.
0.
0.
0.
0.
0.
0.
0.
0.
0.
0.
0.
0.
0.
0.
0.
0.
0.
0.
0.
0.
0.
0.
0.
0.
0.
0.
0.
0.
0.
0.
0.001
0.002
0.002
0.004
0.005
0.004
0.002
0.000
-0.009
-0.020
-0.032
-0.043
-0.051
-0.051
-0.044
-0.036
-0.028
-0.020
-0.021
-0.028
-0.034
-0.042
-0.041
-0.034
-0.024
-0.015
-0.008
-0.004
-0.003
-0.001
-0.003
-0.003
-0.004
-0.002
-0.001
0.001
0.000
0.
0.
0.
0.
0.
0.
0.
0.
0.
0.
0.
0.
0.
0.
0.
0.
0.
0.
0.
0.
0.
0.
0.
0.
0.
0.
0.
0.
0.
0.
0.
0.
0.
0.
0.
0.
0.
0.
0.
0.
0.
0.
0.
0.
0.
0.
0.
0.000
0.
0.
0.
0.
0.
0.
0.
0.002
0.002
0.002
0.004
0.004
0.005
0.000
-0.003
-0.012
-0.026
-0.047
-0.069
-0.084
-0.083
-0.077
-0.067
-0.060
-0.051
-0.044
-0.047
-0.058
-0.073
-0.082
-0.076
-0.065
-0.053
-0.040
-0.025
-0.012
-0.007
-0.006
-0.007
-0.005
-0.003
-0.004
-0.002
-0.001
0.001
0.
0.
0.
0.
0.
0.
0.
0.
0.
0.
0.
0.
0.
0.
0.
0.
0.
0.
0.
0.
0.
0.
0.
0.
0.
0.
0.
0.
0.
0.
0.
0.
0.
0.
0.
0.
0.
0.
0.
0.
0.
0.
0.
0.
0.
0.
0.
0.000
0.
0.
0.
0.
0.
0.
0.001
0.002
0.003
0.002
0.003
0.001
-0.001
-0.007
-0.014
-0.027
-0.048
-0.076
-0.102
-0.112
-0.072
0.062
0.006
-0.076
-0.079
-0.078
-0.082
-0.089
-0.098
-0.094
-0.060
0.
-0.039
-0.059
-0.044
-0.026
-0.015
-0.009
-0.009
-0.009
-0.005
-0.005
-0.002
-0.002
-0.001
0.000
0.
0.
0.
0.
0.
0.
0.
0.
0.
0.
0.
0.
0.
0.
0.
0.
0.
0.
0.
0.
0.
0.
0.
0.
0.
0.
0.
0.
0.
0.
0.
0.
0.
0.
0.
0.
0.
0.
0.
0.
0.
0.
0.
0.
0.
0.
0.
0.
0.
0.
0.
0.
0.
0.002
0.002
0.001
0.001
-0.003
-0.003
-0.008
-0.017
-0.025
-0.042
-0.072
-0.105
-0.118
-0.111
0.213
1.281
0.686
0.030
-0.098
-0.111
-0.116
-0.119
-0.092
0.009
0.537
1.354
0.577
-0.009
-0.062
-0.049
-0.030
-0.021
-0.015
-0.015
-0.008
-0.005
-0.003
-0.002
-0.001
0.001
0.
0.
0.
0.
0.
0.
0.
0.
0.
0.
0.
0.
0.
0.
0.
0.
0.
0.
0.
0.
0.
0.
0.
0.
0.
0.
0.
0.
0.
0.
0.
0.
0.
0.
0.
0.
0.
0.
0.
0.
0.
0.
0.
0.
0.
0.
0.
0.
0.
0.
0.
0.
0.001
0.002
0.001
0.000
-0.003
-0.005
-0.010
-0.018
-0.032
-0.041
-0.063
-0.097
-0.125
-0.134
-0.075
0.412
1.684
1.230
0.181
-0.106
-0.140
-0.145
-0.133
0.010
0.611
3.337
7.540
2.983
0.241
-0.081
-0.070
-0.048
-0.034
-0.027
-0.021
-0.015
-0.008
-0.007
-0.001
-0.001
0.001
0.
0.
0.
0.
0.
0.
0.
0.
0.
0.
0.
0.
0.
0.
0.
0.
0.
0.
0.
0.
0.
0.
0.
0.
0.
0.
0.
0.
0.
0.
0.
0.
0.
0.
0.
0.
0.
0.
0.
0.
0.
0.
0.
0.
0.
0.
0.
0.
0.
0.
0.
0.
0.001
0.002
0.000
0.000
-0.002
-0.012
-0.024
-0.036
-0.049
-0.059
-0.078
-0.114
-0.141
-0.144
-0.037
0.272
0.738
0.608
0.075
-0.131
-0.159
-0.169
-0.149
0.096
1.230
5.421
11.353
4.928
0.473
-0.099
-0.095
-0.072
-0.056
-0.046
-0.036
-0.030
-0.016
-0.009
-0.005
-0.002
0.001
0.
0.
0.
0.
0.
0.
0.
0.
0.
0.
0.
0.
0.
0.
0.
0.
0.
0.
0.
0.
0.
0.
0.
0.
0.
0.
0.
0.
0.
0.
0.
0.
0.
0.
0.
0.
0.
0.
0.
0.
0.
0.
0.
0.
0.
0.
0.
0.
0.
0.
0.
0.001
0.002
0.002
0.003
0.000
-0.009
-0.022
-0.035
-0.049
-0.063
-0.078
-0.094
-0.124
-0.153
-0.164
-0.053
0.055
0.056
-0.002
-0.105
-0.148
-0.164
-0.176
-0.167
-0.003
0.681
1.995
3.402
1.990
0.185
-0.142
-0.127
-0.098
-0.079
-0.067
-0.055
-0.042
-0.030
-0.018
-0.009
-0.005
-0.001
0.001
0.
0.
0.
0.
0.
0.
0.
0.
0.
0.
0.
0.
0.
0.
0.
0.
0.
0.
0.
0.
0.
0.
0.
0.
0.
0.
0.
0.
0.
0.
0.
0.
0.
0.
0.
0.
0.
0.
0.
0.
0.
0.
0.
0.
0.
0.
0.
0.
0.
0.001
0.002
0.004
0.003
0.001
-0.007
-0.015
-0.032
-0.045
-0.065
-0.084
-0.094
-0.106
-0.130
-0.161
-0.182
-0.165
-0.141
-0.161
-0.157
-0.152
-0.142
-0.151
-0.169
-0.174
-0.124
0.059
0.182
0.144
-0.007
-0.182
-0.201
-0.178
-0.149
-0.125
-0.105
-0.086
-0.067
-0.050
-0.027
-0.017
-0.008
-0.002
-0.002
0.001
0.
0.
0.
0.
0.
0.
0.
0.
0.
0.
0.
0.
0.
0.
0.
0.
0.
0.
0.
0.
0.
0.
0.
0.
0.
0.
0.
0.
0.
0.
0.
0.
0.
0.
0.
0.
0.
0.
0.
0.
0.
0.
0.
0.
0.
0.
0.
0.001
0.001
0.004
0.005
0.002
-0.003
-0.012
-0.025
-0.044
-0.066
-0.086
-0.105
-0.118
-0.129
-0.141
-0.169
-0.186
-0.192
-0.188
-0.175
-0.159
-0.144
-0.125
-0.130
-0.150
-0.166
-0.175
-0.159
-0.181
-0.234
-0.260
-0.266
-0.256
-0.238
-0.223
-0.197
-0.169
-0.141
-0.109
-0.075
-0.046
-0.027
-0.015
-0.007
-0.002
0.000
0.000
0.
0.
0.
0.
0.
0.
0.
0.
0.
0.
0.
0.
0.
0.
0.
0.
0.
0.
0.
0.
0.
0.
0.
0.
0.
0.
0.
0.
0.
0.
0.
0.
0.
0.
0.
0.
0.
0.
0.
0.
0.
0.
0.
0.
0.
0.001
0.001
0.003
0.004
0.004
-0.002
-0.012
-0.026
-0.045
-0.069
-0.098
-0.123
-0.141
-0.152
-0.161
-0.174
-0.189
-0.204
-0.197
-0.185
-0.167
-0.142
-0.118
-0.100
-0.109
-0.127
-0.152
-0.183
-0.214
-0.250
-0.281
-0.228
-0.120
-0.149
-0.252
-0.286
-0.272
-0.241
-0.207
-0.165
-0.116
-0.076
-0.044
-0.023
-0.012
-0.005
-0.002
0.001
0.
0.
0.
0.
0.
0.
0.
0.
0.
0.
0.
0.
0.
0.
0.
0.
0.
0.
0.
0.
0.
0.
0.
0.
0.
0.
0.
0.
0.
0.
0.
0.
0.
0.
0.
0.
0.
0.
0.
0.
0.
0.
0.
0.
0.
0.001
0.003
0.003
0.004
-0.001
-0.014
-0.029
-0.054
-0.080
-0.110
-0.143
-0.164
-0.174
-0.181
-0.195
-0.213
-0.225
-0.225
-0.214
-0.194
-0.174
-0.145
-0.121
-0.110
-0.109
-0.125
-0.144
-0.171
-0.219
-0.257
-0.148
1.085
2.223
1.456
0.373
-0.107
-0.231
-0.270
-0.246
-0.205
-0.156
-0.110
-0.064
-0.034
-0.018
-0.006
-0.003
-0.001
0.000
0.
0.
0.
0.
0.
0.
0.
0.
0.
0.
0.
0.
0.
0.
0.
0.
0.
0.
0.
0.
0.
0.
0.
0.
0.
0.
0.
0.
0.
0.
0.
0.
0.
0.
0.
0.
0.
0.
0.
0.
0.
0.
0.
0.001
0.002
0.003
0.003
0.001
-0.008
-0.028
-0.052
-0.079
-0.102
-0.134
-0.162
-0.182
-0.187
-0.130
-0.159
-0.231
-0.141
-0.033
-0.141
-0.203
-0.199
-0.181
-0.153
-0.139
-0.126
-0.128
-0.136
-0.165
-0.215
-0.252
0.400
9.298
13.729
9.040
6.333
2.338
0.703
0.027
-0.191
-0.204
-0.180
-0.133
-0.087
-0.045
-0.023
-0.010
-0.004
-0.001
0.001
0.
0.
0.
0.
0.
0.
0.
0.
0.
0.
0.
0.
0.
0.
0.
0.
0.
0.
0.
0.
0.
0.
0.
0.
0.
0.
0.
0.
0.
0.
0.
0.
0.
0.
0.
0.
0.
0.
0.
0.
0.
0.
0.
0.001
0.003
0.003
0.002
-0.002
-0.018
-0.044
-0.068
-0.051
0.004
-0.046
-0.102
-0.099
-0.143
-0.004
-0.041
0.402
19.124
45.927
7.929
1.242
-0.141
-0.225
-0.189
-0.164
-0.150
-0.145
-0.142
-0.167
-0.222
-0.262
0.168
5.697
15.348
48.704
60.586
17.531
6.943
2.930
0.890
0.156
-0.137
-0.148
-0.101
-0.056
-0.027
-0.011
-0.004
0.000
0.001
0.
0.
0.
0.
0.
0.
0.
0.
0.
0.
0.
0.
0.
0.
0.
0.
0.
0.
0.
0.
0.
0.
0.
0.
0.
0.
0.
0.
0.
0.
0.
0.
0.
0.
0.
0.
0.
0.
0.
0.
0.
0.
0.001
0.001
0.003
0.003
0.002
-0.006
-0.028
-0.050
-0.023
0.428
1.931
1.703
0.389
0.516
0.047
-0.102
-0.041
9.689
10219.314
101409.930
1028.000
217.285
4.314
-0.224
-0.186
-0.142
-0.166
-0.169
-0.166
-0.181
-0.231
-0.275
-0.197
2.924
73.790
862.986
1223.308
156.299
54.817
20.457
6.949
1.854
0.067
-0.147
-0.105
-0.063
-0.029
-0.012
-0.005
0.000
0.001
0.
0.
0.
0.
0.
0.
0.
0.
0.
0.
0.
0.
0.
0.
0.
0.
0.
0.
0.
0.
0.
0.
0.
0.
0.
0.
0.
0.
0.
0.
0.
0.
0.
0.
0.
0.
0.
0.
0.
0.
0.
0.
0.001
0.001
0.003
0.003
0.001
-0.008
-0.031
-0.050
0.071
1.951
20.360
23.180
1.707
0.718
0.083
-0.236
0.220
22.920
9134.684
200186.516
200118.953
100484.797
58.000
0.023
0.052
0.044
-0.164
-0.198
-0.193
-0.192
-0.229
-0.276
-0.186
12.701
3481.635
6866.531
5508.997
2521.359
448.534
43.558
15.234
4.176
0.254
-0.133
-0.102
-0.059
-0.028
-0.012
-0.004
-0.002
0.001
0.
0.
0.
0.
0.
0.
0.
0.
0.
0.
0.
0.
0.
0.
0.
0.
0.
0.
0.
0.
0.
0.
0.
0.
0.
0.
0.
0.
0.
0.
0.
0.
0.
0.
0.
0.
0.
0.
0.
0.
0.
0.
0.001
0.001
0.003
0.003
0.001
-0.006
-0.029
-0.047
0.040
1.487
18.035
20.786
1.232
-0.033
-0.207
-0.273
2.098
92.228
3852.900
107690.828
102881.453
4748.267
19.507
0.680
1.364
0.864
-0.032
-0.223
-0.218
-0.201
-0.213
-0.253
-0.226
5.778
564.102
878.929
850.658
5997.153
1103.150
26.162
8.233
2.901
0.134
-0.124
-0.093
-0.051
-0.024
-0.010
-0.003
-0.001
0.001
0.
0.
0.
0.
0.
0.
0.
0.
0.
0.
0.
0.
0.
0.
0.
0.
0.
0.
0.
0.
0.
0.
0.
0.
0.
0.
0.
0.
0.
0.
0.
0.
0.
0.
0.
0.
0.
0.
0.
0.
0.
0.
0.001
0.001
0.003
0.004
0.003
-0.002
-0.020
-0.043
-0.045
0.165
1.038
0.992
-0.009
-0.194
-0.255
-0.244
5.360
459.349
3524.985
16239.870
2261.112
190.416
11.888
2.339
4.671
4.656
0.583
-0.223
-0.228
-0.197
-0.187
-0.209
-0.232
0.085
4.157
14.103
74.556
9075.179
1420.466
7.741
1.248
0.493
-0.077
-0.109
-0.076
-0.038
-0.016
-0.009
-0.003
0.001
0.001
0.
0.
0.
0.
0.
0.
0.
0.
0.
0.
0.
0.
0.
0.
0.
0.
0.
0.
0.
0.
0.
0.
0.
0.
0.
0.
0.
0.
0.
0.
0.
0.
0.
0.
0.
0.
0.
0.
0.
0.
0.
0.
0.
0.001
0.002
0.004
0.004
0.001
-0.011
-0.033
-0.053
-0.066
-0.065
-0.102
-0.147
-0.184
-0.225
-0.253
1.020
32.646
234.296
3238.679
30801.082
998.844
31.966
1.784
3.654
5.077
0.599
-0.233
-0.224
-0.180
-0.161
-0.163
-0.180
-0.199
-0.125
0.224
2.850
28.739
14.226
0.455
-0.111
-0.125
-0.116
-0.084
-0.051
-0.024
-0.011
-0.004
-0.002
0.001
0.
0.
0.
0.
0.
0.
0.
0.
0.
0.
0.
0.
0.
0.
0.
0.
0.
0.
0.
0.
0.
0.
0.
0.
0.
0.
0.
0.
0.
0.
0.
0.
0.
0.
0.
0.
0.
0.
0.
0.
0.
0.
0.
0.
0.001
0.002
0.003
0.004
0.002
-0.004
-0.016
-0.039
-0.060
-0.080
-0.104
-0.129
-0.147
-0.182
-0.227
-0.184
1.604
32.049
5454.820
102169.039
748.084
10.299
0.173
0.290
0.316
-0.164
-0.255
-0.211
-0.160
-0.129
-0.115
-0.121
-0.137
-0.149
-0.157
-0.121
0.011
-0.053
-0.147
-0.135
-0.110
-0.082
-0.054
-0.030
-0.014
-0.006
-0.003
0.
0.001
0.
0.
0.
0.
0.
0.
0.
0.
0.
0.
0.
0.
0.
0.
0.
0.
0.
0.
0.
0.
0.
0.
0.
0.
0.
0.
0.
0.
0.
0.
0.
0.
0.
0.
0.
0.
0.
0.
0.
0.
0.
0.
0.
0.
0.
0.001
0.002
0.004
0.004
0.000
-0.007
-0.021
-0.041
-0.063
-0.083
-0.095
-0.117
-0.147
-0.200
-0.241
0.079
4.463
62.900
293.789
25.391
0.965
-0.234
-0.185
-0.311
-0.305
-0.258
-0.188
-0.136
-0.097
-0.080
-0.073
-0.075
-0.089
-0.104
-0.107
-0.111
-0.111
-0.104
-0.085
-0.065
-0.045
-0.028
-0.014
-0.007
-0.002
-0.002
0.001
0.
0.
0.
0.
0.
0.
0.
0.
0.
0.
0.
0.
0.
0.
0.
0.
0.
0.
0.
0.
0.
0.
0.
0.
0.
0.
0.
0.
0.
0.
0.
0.
0.
0.
0.
0.
0.
0.
0.
0.
0.
0.
0.
0.
0.
0.
0.001
0.002
0.003
0.004
0.001
-0.004
-0.014
-0.029
-0.045
-0.063
-0.078
-0.095
-0.121
-0.170
-0.225
-0.227
0.172
1.370
1.850
0.311
-0.352
-0.347
-0.286
-0.331
-0.306
-0.248
-0.169
-0.109
-0.072
-0.053
-0.045
-0.039
-0.040
-0.047
-0.052
-0.055
-0.052
-0.045
-0.038
-0.030
-0.020
-0.010
-0.006
-0.003
-0.002
0.001
0.001
0.
0.
0.
0.
0.
0.
0.
0.
0.
0.
0.
0.
0.
0.
0.
0.
0.
0.
0.
0.
0.
0.
0.
0.
0.
0.
0.
0.
0.
0.
0.
0.
0.
0.
0.
0.
0.
0.
0.
0.
0.
0.
0.
0.
0.
0.
0.
0.001
0.003
0.002
0.000
-0.002
-0.011
-0.025
-0.039
-0.052
-0.068
-0.083
-0.100
-0.133
-0.187
-0.250
-0.286
-0.280
-0.311
-0.376
-0.336
-0.343
-0.327
-0.309
-0.283
-0.218
-0.154
-0.095
-0.060
-0.039
-0.022
-0.014
-0.015
-0.016
-0.018
-0.020
-0.019
-0.018
-0.015
-0.010
-0.006
-0.004
-0.003
0.001
0.001
0.001
0.
0.
0.
0.
0.
0.
0.
0.
0.
0.
0.
0.
0.
0.
0.
0.
0.
0.
0.
0.
0.
0.
0.
0.
0.
0.
0.
0.
0.
0.
0.
0.
0.
0.
0.
0.
0.
0.
0.
0.
0.
0.
0.
0.
0.
0.
0.
0.
0.
0.002
0.003
0.001
-0.003
-0.007
-0.019
-0.031
-0.044
-0.056
-0.065
-0.079
-0.104
-0.156
-0.217
-0.259
-0.210
-0.053
-0.173
-0.266
-0.248
-0.210
-0.212
-0.230
-0.187
-0.136
-0.085
-0.052
-0.031
-0.012
-0.006
-0.001
-0.004
-0.004
-0.003
-0.005
-0.005
-0.004
-0.002
-0.001
0.000
0.000
0.001
0.001
0.
0.
0.
0.
0.
0.
0.
0.
0.
0.
0.
0.
0.
0.
0.
0.
0.
0.
0.
0.
0.
0.
0.
0.
0.
0.
0.
0.
0.
0.
0.
0.
0.
0.
0.
0.
0.
0.
0.
0.
0.
0.
0.
0.
0.
0.
0.
0.
0.
0.
0.001
0.001
0.001
-0.001
-0.005
-0.012
-0.022
-0.032
-0.040
-0.049
-0.061
-0.085
-0.130
-0.174
-0.169
0.300
1.341
0.650
-0.161
-0.228
-0.147
-0.156
-0.188
-0.165
-0.121
-0.075
-0.044
-0.022
-0.007
-0.006
0.002
0.001
0.002
0.
-0.002
-0.001
0.001
0.001
0.001
0.002
0.001
0.001
0.
0.
0.
0.
0.
0.
0.
0.
0.
0.
0.
0.
0.
0.
0.
0.
0.
0.
0.
0.
0.
0.
0.
0.
0.
0.
0.
0.
0.
0.
0.
0.
0.
0.
0.
0.
0.
0.
0.
0.
0.
0.
0.
0.
0.
0.
0.
0.
0.
0.
0.
0.
0.001
0.001
0.000
-0.005
-0.007
-0.011
-0.019
-0.027
-0.031
-0.046
-0.067
-0.106
-0.139
-0.113
0.488
1.783
0.923
-0.100
-0.240
-0.189
-0.178
-0.173
-0.139
-0.100
-0.061
-0.035
-0.019
-0.008
-0.001
0.003
0.002
0.001
0.001
0.002
0.002
0.002
0.002
0.001
0.001
0.
0.
0.
0.
0.
0.
0.
0.
0.
0.
0.
0.
0.
0.
0.
0.
0.
0.
0.
0.
0.
0.
0.
0.
0.
0.
0.
0.
0.
0.
0.
0.
0.
0.
0.
0.
0.
0.
0.
0.
0.
0.
0.
0.
0.
0.
0.
0.
0.
0.
0.
0.
0.
0.
0.002
0.001
0.000
-0.001
-0.001
-0.005
-0.009
-0.014
-0.022
-0.029
-0.044
-0.079
-0.112
-0.124
0.023
0.337
0.109
-0.182
-0.226
-0.206
-0.178
-0.145
-0.114
-0.078
-0.047
-0.028
-0.017
-0.008
0.000
0.
0.
0.001
0.001
0.001
0.001
0.
0.
0.
0.
0.
0.
0.
0.
0.
0.
0.
0.
0.
0.
0.
0.
0.
0.
0.
0.
0.
0.
0.
0.
0.
0.
0.
0.
0.
0.
0.
0.
0.
0.
0.
0.
0.
0.
0.
0.
0.
0.
0.
0.
0.
0.
0.
0.
0.
0.
0.
0.
0.
0.
0.
0.
0.
0.
0.
0.002
0.001
0.001
0.
0.000
0.001
-0.004
-0.009
-0.015
-0.029
-0.052
-0.081
-0.107
-0.116
-0.114
-0.143
-0.174
-0.174
-0.156
-0.131
-0.109
-0.080
-0.055
-0.036
-0.022
-0.014
-0.006
0.001
0.
0.
0.
0.
0.
0.
0.
0.
0.
0.
0.
0.
0.
0.
0.
0.
0.
0.
0.
0.
0.
0.
0.
0.
0.
0.
0.
0.
0.
0.
0.
0.
0.
0.
0.
0.
0.
0.
0.
0.
0.
0.
0.
0.
0.
0.
0.
0.
0.
0.
0.
0.
0.
0.
0.
0.
0.
0.
0.
0.
0.
0.
0.
0.
0.
0.
0.002
0.001
0.001
0.001
0.002
-0.001
-0.004
-0.008
-0.015
-0.027
-0.054
-0.079
-0.093
-0.104
-0.114
-0.122
-0.117
-0.106
-0.090
-0.072
-0.052
-0.037
-0.025
-0.016
-0.009
-0.004
0.
0.
0.
0.
0.
0.
0.
0.
0.
0.
0.
0.
0.
0.
0.
0.
0.
0.
0.
0.
0.
0.
0.
0.
0.
0.
0.
0.
0.
0.
0.
0.
0.
0.
0.
0.
0.
0.
0.
0.
0.
0.
0.
0.
0.
0.
0.
0.
0.
0.
0.
0.
0.
0.
0.
0.
0.
0.
0.
0.
0.
0.
0.
0.
0.
0.
0.
0.
0.001
0.002
0.002
0.001
0.000
-0.002
-0.004
-0.010
-0.018
-0.030
-0.044
-0.058
-0.067
-0.070
-0.070
-0.066
-0.062
-0.053
-0.044
-0.034
-0.025
-0.016
-0.011
-0.006
0.001
0.
0.
0.
0.
0.
0.
0.
0.
0.
0.
0.
0.
0.
0.
0.
0.
0.
0.
0.
0.
0.
0.
0.
0.
0.
0.
0.
0.
0.
0.
0.
0.
0.
0.
0.
0.
0.
0.
0.
0.
0.
0.
0.
0.
0.
0.
0.
0.
0.
0.
0.
0.
0.
0.
0.
0.
0.
0.
0.
0.
0.
0.
0.
0.
0.
0.
0.
0.
0.
0.
0.001
0.001
0.002
-0.001
-0.004
-0.006
-0.011
-0.015
-0.023
-0.029
-0.036
-0.038
-0.037
-0.036
-0.032
-0.030
-0.025
-0.020
-0.014
-0.009
-0.004
0.001
0.
0.
0.
0.
0.
0.
0.
0.
0.
0.
0.
0.
0.
0.
0.
0.
0.
0.
0.
0.
0.
0.
0.
0.
0.
0.
0.
0.
0.
0.
0.
0.
0.
0.
0.
0.
0.
0.
0.
0.
0.
0.
0.
0.
0.
0.
0.
0.
0.
0.
0.
0.
0.
0.
0.
0.
0.
0.
0.
0.
0.
0.
0.
0.
0.
0.
0.
0.
0.
0.
0.
0.
0.
0.000
0.001
-0.001
-0.004
-0.005
-0.008
-0.010
-0.014
-0.019
-0.020
-0.020
-0.019
-0.018
-0.014
-0.011
-0.008
-0.006
-0.004
0.000
0.
0.
0.
0.
0.
0.
0.
0.
0.
0.
0.
0.
0.
0.
0.
0.
0.
0.
0.
0.
0.
0.
0.
0.
0.
0.
0.
0.
0.
0.
0.
0.
0.
0.
0.
0.
0.
0.
0.
0.
0.
0.
0.
0.
0.
0.
0.
0.
0.
0.
0.
0.
0.
0.
0.
0.
0.
0.
0.
0.
0.
0.
0.
0.
0.
0.
0.
0.
0.
0.
0.
0.
0.
0.
0.
0.
0.001
-0.001
-0.003
-0.004
-0.005
-0.005
-0.006
-0.009
-0.008
-0.009
-0.007
-0.006
-0.005
-0.004
0.000
0.000
0.
0.
0.
0.
0.
0.
0.
0.
0.
0.
0.
0.
0.
0.
0.
0.
0.
0.
0.
0.
0.
0.
0.
0.
0.
0.
0.
0.
0.
0.
0.
0.
0.
0.
0.
0.
0.
0.
0.
0.
0.
0.
0.
0.
0.
0.
0.
0.
0.
0.
0.
0.
0.
0.
0.
0.
0.
0.
0.
0.
0.
0.
0.
0.
0.
0.
0.
0.
0.
0.
0.
0.
0.
0.
0.
0.
0.
0.
0.001
0.001
-0.001
-0.002
-0.003
-0.002
-0.002
0.001
0.000
0.000
0.000
0.001
0.001
0.000
0.
0.
0.
0.
0.
0.
0.
0.
0.
0.
0.
0.
0.
0.
0.
0.
0.
0.
0.
0.
0.
0.
0.
0.
0.
0.
0.
0.
0.
0.
0.
0.
0.
0.
0.
0.
0.
0.
0.
0.
0.
0.
0.
0.
0.
0.
0.
0.
0.
0.
0.
0.
0.
0.
0.
0.
0.
0.
0.
0.
0.
0.
0.
0.
0.
0.
0.
0.
0.
0.
0.
0.
0.
0.
0.
0.
0.
0.
0.
0.
0.000
0.001
0.001
0.001
0.001
0.001
0.001
0.001
0.001
0.000
0.
0.
0.
0.
0.
0.
0.
0.
0.
0.
0.
0.
0.
0.
0.
0.
0.
0.
0.
0.
0.
0.
0.
0.
0.
0.
0.
0.
0.
0.
0.
0.
0.
0.
0.
0.
0.
0.
0.
0.
0.
0.
0.
0.
0.
0.
0.
0.
0.
0.
0.
0.
0.
0.
0.
0.
0.
0.
0.
0.
0.
0.
0.
0.
0.
0.
0.
0.
0.
0.
0.
0.
0.
0.
0.
0.
0.
0.
0.
0.
0.
0.
0.
0.
0.
0.
0.
0.
0.
0.
0.
0.
0.
0.
0.
0.
0.
0.
0.
0.
0.
0.
0.
0.
0.
0.
0.
0.
0.
0.
0.
0.
0.
0.
0.
0.
0.
0.
0.
0.
0.
0.
0.
0.
0.
0.
0.
0.
0.
0.
0.
0.
0.
0.
0.
0.
0.
0.
0.
0.
0.
0.
0.
0.
0.
0.
0.
0.
0.
0.
0.
0.
0.
0.
0.
0.
0.
0.
0.
0.
0.
0.
0.
0.
0.
0.
0.
0.
0.
0.
0.
0.
0.
0.
0.
0.
0.
0.
0.
0.
0.
0.
0.
0.
0.
0.
0.
0.
0.
0.
0.
0.
0.
0.
0.
0.
0.
0.
0.
0.
0.
0.
0.
0.
0.
0.
0.
0.
0.
0.
0.
0.
0.
0.
0.
0.
0.
0.
0.
0.
0.
0.
0.
0.
0.
0.
0.
0.
0.
0.
0.
0.
0.
0.
0.
0.
0.
0.
0.
0.
0.
0.
0.
0.
0.
0.
0.
0.
0.
0.
0.
0.
0.
0.
0.
0.
0.
0.
0.
0.
0.
0.
0.
0.
0.
0.
0.
0.
0.
0.
0.
0.
0.
0.
0.
0.
0.
0.
0.
0.
0.
0.
0.
0.
0.
0.
0.
0.
0.
0.
0.
0.
0.
0.
0.
0.
0.
0.
0.
0.
0.
0.
0.
0.
0.
0.
0.
0.
0.
0.
0.
0.
0.
0.
0.
0.
0.
0.
0.
0.
0.
0.
0.
0.
0.
0.
0.
0.
0.
0.
0.
0.
0.
0.
0.
0.
0.
0.
0.
0.
0.
0.
0.
0.
0.
0.
0.
0.
0.
0.
0.
0.
0.
0.
0.
0.
0.
0.
0.
0.
0.
0.
0.
0.
0.
0.
0.
0.
0.
0.
0.
0.
0.
0.
0.
0.
0.
0.
0.
0.
0.
0.
0.
0.
0.
0.
0.
0.
0.
0.
0.
0.
0.
0.
0.
0.
0.
0.
0.
0.
0.
0.
0.
0.
0.
0.
0.
0.
0.
0.
0.
0.
0.
0.
0.
0.
0.
0.
0.
0.
0.
0.
0.
0.
0.
0.
0.
0.
0.
0.
0.
0.
0.
0.
0.
0.
0.
0.
0.
0.
0.
0.
0.
0.
0.
0.
0.
0.
0.
0.
0.
0.
0.
0.
0.
0.
0.
0.
0.
0.
0.
0.
0.
0.
0.
0.
0.
0.
0.
0.
0.
0.
0.
0.
0.
0.
0.
0.
0.
0.
0.
0.
0.
0.
0.
0.
0.
0.
0.
0.
0.
0.
0.
0.
0.
0.
0.
0.
0.
0.
0.
0.
0.
0.
0.
0.
0.
0.
0.
0.
0.
0.
0.
0.
0.
0.
0.
0.
0.
0.
0.
0.
0.
0.
0.
0.
0.
0.
0.
0.
0.
0.
0.
0.
0.
0.
0.
0.
0.
0.
0.
0.
0.
0.
0.
0.
0.
0.
0.
0.
0.
0.
0.
0.
0.
0.
0.
0.
0.
0.
0.
0.
0.
0.
0.
0.
0.
0.
0.
0.
0.
0.
0.
0.
0.
0.
0.
0.
0.
0.
0.
0.
0.
0.
0.
0.
0.
0.
0.
0.
0.
0.
0.
0.
0.
0.
0.
0.
0.
0.
0.
0.
0.
0.
0.
0.
0.
0.
0.
0.
0.
0.
0.
0.
0.
0.
0.
0.
0.
0.
0.
0.
0.
0.
0.
0.
0.
0.
0.
0.
0.
0.
0.
0.
0.
0.
0.
0.
0.
0.
0.
0.
0.
0.
0.
0.
0.
0.
0.
0.
0.
0.
0.
0.
0.
0.
0.
0.
0.
0.
0.
0.
0.
0.
0.
0.
0.
0.
0.
0.
0.
0.
0.
0.
0.
0.
0.
0.
0.
0.
0.
0.
0.
0.
0.
0.
0.
0.
0.
0.
0.
0.
0.
0.
0.
0.
0.
0.
0.
0.
0.
0.
0.
0.
0.
0.
0.
0.
0.
0.
0.
0.
0.
0.
0.
0.
0.
0.
0.
0.
0.
0.
0.
0.
0.
0.
0.
0.
0.
0.
0.
0.
0.
0.
0.
0.
0.
0.
0.
0.
0.
0.
0.
0.
0.
0.
0.
0.
0.
0.
0.
0.
0.
0.
0.
0.
0.
0.
0.
0.
0.
0.
0.
0.
0.
0.
0.
0.
0.
0.
0.
0.
0.
0.
0.
0.
0.
0.
0.
0.
0.
0.
0.
0.
0.
0.
0.
0.
0.
0.
0.
0.
0.
0.
0.
0.
0.
0.
0.
0.
0.
0.
0.
0.
0.
0.
0.
0.
0.
0.
0.
0.
0.
0.
0.
0.
0.
0.
0.
0.
0.
0.
0.
0.
0.
0.
0.
0.
0.
0.
0.
0.
0.
0.
0.
0.
0.
0.
0.
0.
0.
0.
0.
0.
0.
0.
0.
0.
0.
0.
0.
0.
0.
0.
0.
0.
0.
0.
0.
0.
0.
0.
0.
0.
0.
0.
0.
0.
0.
0.
0.
0.
0.
0.
0.
0.
0.
0.
0.
0.
0.
0.
0.
0.
0.
0.
0.
0.
0.
0.
0.
0.
0.
0.
0.
0.
0.
0.
0.
0.
0.
0.
0.
0.
0.
0.
0.
0.
0.
0.
0.
0.
0.
0.
0.
0.
0.
0.
0.
0.
0.
0.
0.
0.
0.
0.
0.
0.
0.
0.
0.
0.
0.
0.
0.
0.
0.
0.
0.
0.
0.
0.
0.
0.
0.
0.
0.
0.
0.
0.
0.
0.
0.
0.
0.
0.
0.
0.
0.
0.
0.
0.
0.
0.
0.
0.
0.
0.
0.
0.
0.
0.
0.
0.
0.
0.
0.
0.
0.
0.
0.
0.
0.
0.
0.
0.
0.
0.
0.
0.
0.
0.
0.
0.
0.
0.
0.
0.
0.
0.
0.
0.
0.
0.
0.
0.
0.
0.
0.
0.
0.
0.
0.
0.
0.
0.
0.
0.
0.
0.
0.
0.
0.
0.
0.
0.
0.
0.
0.
0.
0.
0.
0.
0.
0.
0.
0.
0.
0.
0.
0.
0.
0.
0.
0.
0.
0.
0.
0.
0.
0.
0.
0.
0.
0.
0.
0.
0.
0.
0.
0.
0.
0.
0.
0.
0.
0.
0.
0.
0.
0.
0.
0.
0.
0.
0.
0.
0.
0.
0.
0.
0.
0.
0.
0.
0.
0.
0.
0.
0.
0.
0.
0.
0.
0.
0.
0.
0.
0.
0.
0.
0.
0.
0.
0.
0.
0.
0.
0.
0.
0.
0.
0.
0.
0.
0.
0.
0.
0.
0.
0.
0.
0.
0.
0.
0.
0.
0.
0.
0.
0.
0.
0.
0.
0.
0.
0.
0.
0.
0.
0.
0.
0.
0.
0.
0.
0.
0.
0.
0.
0.
0.
0.
0.
0.
0.
0.
0.
0.
0.
0.
0.
0.
0.
0.
0.
0.
0.
0.
0.
0.
0.
0.
0.
0.
0.
0.
0.
0.
0.
0.
0.
0.
0.
0.
0.
0.
0.
0.
0.
0.
0.
0.
0.
0.
0.
0.
0.
0.
0.
0.
0.
0.
0.
0.
0.
0.
0.
0.
0.
0.
0.
0.
0.
0.
0.
0.
0.
0.
0.
0.
0.
0.
0.
0.
0.
0.
0.
0.
0.
0.
0.
0.
0.
0.
0.
0.
0.
0.
0.
0.
0.
0.
0.
0.
0.
0.
0.
0.
0.
0.
0.
0.
0.
0.
0.
0.
0.
0.
0.
0.
0.
0.
0.
0.
0.
0.
0.
0.
0.
0.
0.
0.
0.
0.
0.
0.
0.
0.
0.
0.
0.
0.
0.
0.
0.
0.
0.
0.
0.
0.
0.
0.
0.
0.
0.
0.
0.
0.
0.
0.
0.
0.
0.
0.
0.
0.
0.
0.
0.
0.
0.
0.
0.
0.
0.
0.
0.
0.
0.
0.
0.
0.
0.
0.
0.
0.
0.
0.
0.
0.
0.
0.
0.
0.
0.
0.
0.
0.
0.
0.
0.
0.
0.
0.
0.
0.
0.
0.
0.
0.
0.
0.
0.
0.
0.
0.
0.
0.
0.
0.
0.
0.
0.
0.
0.
0.
0.
0.
0.
0.
0.
0.
0.
0.
0.
0.
0.
0.
0.
0.
0.
0.
0.
0.
0.
0.
0.
0.
0.
0.
0.
0.
0.
0.
0.
0.
0.
0.
0.
0.
0.
0.
0.
0.
0.
0.
0.
0.
0.
0.
0.
0.
0.
0.
0.
0.
0.
0.
0.
0.
0.
0.
0.
0.
0.
0.
0.
0.
0.
0.
0.
0.
0.
0.
0.
0.
0.
0.
0.
0.
0.
0.
0.
0.
0.
0.
0.
0.
0.
0.
0.
0.
0.
0.
0.
0.
0.
0.
0.
0.
0.
0.
0.
0.
0.
0.
0.
0.
0.
0.
0.
0.
0.
0.
0.
0.
0.
0.
0.
0.
0.
0.
0.
0.
0.
0.
0.
0.
0.
0.
0.
0.
0.
0.
0.
0.
0.
0.
0.
0.
0.
0.
0.
0.
0.
0.
0.
0.
0.
0.
0.
0.
0.
0.
0.
0.
0.
0.
0.
0.
0.
0.
0.
0.
0.
0.
0.
0.
0.
0.
0.
0.
0.
0.
0.
0.
0.
0.
0.
0.
0.
0.
0.
0.
0.
0.
0.
0.
0.
0.
0.
0.
0.
0.
0.
0.
0.
0.
0.
0.
0.
0.
0.
0.
0.
0.
0.
0.
0.
0.
0.
0.
0.
0.
0.
0.
0.
0.
0.
0.
0.
0.
0.
0.
0.
0.
0.
0.
0.
0.
0.
0.
0.
0.
0.
0.
0.
0.
0.
0.
0.
0.
0.
0.
0.
0.
0.
0.
0.
0.
0.
0.
0.
0.
0.
0.
0.
0.
0.
0.
0.
0.
0.
0.
0.
0.
0.
0.
0.
0.
0.
0.
0.
0.
0.
0.
0.
0.
0.
0.
0.
0.
0.
0.
0.
0.
0.
0.
0.
0.
0.
0.
0.
0.
0.
0.
0.
0.
0.
0.
0.
0.
0.
0.
0.
0.
0.
0.
0.
0.
0.
0.
0.
0.
0.
0.
0.
0.
0.
0.
0.
0.
0.
0.
0.
0.
0.
0.
0.
0.
0.
0.
0.
0.
0.
0.
0.
0.
0.
0.
0.
0.
0.
0.
0.
0.
0.
0.
0.
0.
0.
0.
0.
0.
0.
0.
0.
0.
0.
0.
0.
0.
0.
0.
0.
0.
0.
0.
0.
0.
0.
0.
0.
0.
0.
0.
0.
0.
0.
0.
0.
0.
0.
0.
0.
0.
0.
0.
0.
0.
0.
0.
0.
0.
0.
0.
0.
0.
0.
0.
0.
0.
0.
0.
0.
0.
0.
0.
0.
0.
0.
0.
0.
0.
0.
0.
0.
0.
0.
0.
0.
0.
0.
0.
0.
0.
0.
0.
0.
0.
0.
0.
0.
0.
0.
0.
0.
0.
0.
0.
0.
0.
0.
0.
0.
0.
0.
0.
0.
0.
0.
0.
0.
0.
0.
0.
0.
0.
0.
0.
0.
0.
0.
0.
0.
0.
0.
0.
0.
0.
0.
0.
0.
0.
0.
0.
0.
0.
0.
0.
0.
0.
0.
0.
0.
0.
0.
0.
0.
0.
0.
0.
0.
0.
0.
0.
0.
0.
0.
0.
0.
0.
0.
0.
0.
0.
0.
0.
0.
0.
0.
0.
0.
0.
0.
0.
0.
0.
0.
0.
0.
0.
0.
0.
0.
0.
0.
0.
0.
0.
0.
0.
0.
0.
0.
0.
0.
0.
0.
0.
0.
0.
0.
0.
0.
0.
0.
0.
0.
0.
0.
0.
0.
0.
0.
0.
0.
0.
0.
0.
0.
0.
0.
0.
0.
0.
0.
0.
0.
0.
0.
0.
0.
0.
0.
0.
0.
0.
0.
0.
0.
0.
0.
0.
0.
0.
0.
0.
0.
0.
0.
0.
0.
0.
0.
0.
0.
0.
0.
0.
0.
0.
0.
0.
0.
0.
0.
0.
0.
0.
0.
0.
0.
0.
0.
0.
0.
0.
0.
0.
0.
0.
0.
0.
0.
0.
0.
0.
0.
0.
0.
0.
0.
0.
0.
0.
0.
0.
0.
0.
0.
0.
0.
0.
0.
0.
0.
0.
0.
0.
0.
0.
0.
0.
0.
0.
0.
0.
0.
0.
0.
0.
0.
0.
0.
0.
0.
0.
0.
0.
0.
0.
0.
0.
0.
0.
0.
0.
0.
0.
0.
0.
0.
0.
0.
0.
0.
0.
0.
0.
0.
0.
0.
0.
0.
0.
0.
0.
0.
0.
0.
0.
0.
0.
0.
0.
0.
0.
0.
0.
0.
0.
0.
0.
0.
0.
0.
0.
0.
0.
0.
0.
0.
0.
0.
0.
0.
0.
0.
0.
0.
0.
0.
0.
0.
0.
0.
0.
0.
0.
0.
0.
0.
0.
0.
0.
0.
0.
0.
0.
0.
0.
0.
0.
0.
0.
0.
0.
0.
0.
0.
0.
0.
0.
0.
0.
0.
0.
0.
0.
0.
0.
0.
0.
0.
0.
0.
0.
0.
0.
0.
0.
0.
0.
0.
0.
0.
0.
0.
0.
0.
0.
0.
0.
0.
0.
0.
0.
0.
0.
0.
0.
0.
0.
0.
0.
0.
0.
0.
0.
0.
0.
0.
0.
0.
0.
0.
0.
0.
0.
0.
0.
0.
0.
0.
0.
0.
0.
0.
0.
0.
0.
0.
0.
0.
0.
0.
0.
0.
0.
0.
0.
0.
0.
0.
0.
0.
0.
0.
0.
0.
0.
0.
0.
0.
0.
0.
0.
0.
0.
0.
0.
0.
0.
0.
0.
0.
0.
0.
0.
0.
0.
0.
0.
0.
0.
0.
0.
0.
0.
0.
0.
0.
0.
0.
0.
0.
0.
0.
0.
0.
0.
0.
0.
0.
0.
0.
0.
0.
0.
0.
0.
0.
0.
0.
0.
0.
0.
0.
0.
0.
0.
0.
0.
0.
0.
0.
0.
0.
0.
0.
0.
0.
0.
0.
0.
0.
0.
0.
0.
0.
0.
0.
0.
0.
0.
0.
0.
0.
0.
0.
0.
0.
0.
0.
0.
0.
0.
0.
0.
0.
0.
0.
0.
0.
0.
0.
0.
0.
0.
0.
0.
0.
0.
0.
0.
0.
0.
0.
0.
0.
0.
0.
0.
0.
0.
0.
0.
0.
0.
0.
0.
0.
0.
0.
0.
0.
0.
0.
0.
0.
0.
0.
0.
0.
0.
0.
0.
0.
0.
0.
0.
0.
0.
0.
0.
0.
0.
0.
0.
0.
0.
0.
0.
0.
0.
0.
0.
0.
0.
0.
0.
0.
0.
0.
0.
0.
0.
0.
0.
0.
0.
0.
0.
0.
0.
0.
0.
0.
0.
0.
0.
0.
0.
0.
0.
0.
0.
0.
0.
0.
0.
0.
0.
0.
0.
0.
0.
0.
0.
0.
0.
0.
0.
0.
0.
0.
0.
0.
0.
0.
0.
0.
0.
0.
0.
0.
0.
0.
0.
0.
0.
0.
0.
0.
0.
0.
0.
0.
0.
0.
0.
0.
0.
0.
0.
0.
0.
0.
0.
0.
0.
0.
0.
0.
0.
0.
0.
0.
0.
0.
0.
0.
0.
0.
0.
0.
0.
0.
0.
0.
0.
0.
0.
0.
0.
0.
0.
0.
0.
0.
0.
0.
0.
0.
0.
0.
0.
0.
0.
0.
0.
0.
0.
0.
0.
0.
0.
0.
0.
0.
0.
0.
0.
0.
0.
0.
0.
0.
0.
0.
0.
0.
0.
0.
0.
0.
0.
0.
0.
0.
0.
0.
0.
0.
0.
0.
0.
0.
0.
0.
0.
0.
0.
0.
0.
0.
0.
0.
0.
0.
0.
0.
0.
0.
0.
0.
0.
0.
0.
0.
0.
0.
0.
0.
0.
0.
0.
0.
0.
0.
0.
0.
0.
0.
0.
0.
0.
0.
0.
0.
0.
0.
0.
0.
0.
0.
0.
0.
0.
0.
0.
0.
0.
0.
0.
0.
0.
0.
0.
0.
0.
0.
0.
0.
0.
0.
0.
0.
0.
0.
0.
0.
0.
0.
0.
0.
0.
0.
0.
0.
0.
0.
0.
0.
0.
0.
0.
0.
0.
0.
0.
0.
0.
0.
0.
0.
0.
0.
0.
0.
0.
0.
0.
0.
0.
0.
0.
0.
0.
0.
0.
0.
0.
0.
0.
0.
0.
0.
0.
0.
0.
0.
0.
0.
0.
0.
0.
0.
0.
0.
0.
0.
0.
0.
0.
0.
0.
0.
0.
0.
0.
0.
0.
0.
0.
0.
0.
0.
0.
0.
0.
0.
0.
0.
0.
0.
0.
0.
0.
0.
0.
0.
0.
0.
0.
0.
0.
0.
0.
0.
0.
0.
0.
0.
0.
0.
0.
0.
0.
0.
0.
0.
0.
0.
0.
0.
0.
0.
0.
0.
0.
0.
0.
0.
0.
0.
0.
0.
0.
0.
0.
0.
0.
0.
0.
0.
0.
0.
0.
0.
0.
0.
0.
0.
0.
0.
0.
0.
0.
0.
0.
0.
0.
0.
0.
0.
0.
0.
0.
0.
0.000
0.
0.
0.
0.
0.
0.
0.
0.
0.
0.
0.
0.
0.
0.
0.
0.
0.
0.
0.
0.
0.
0.
0.
0.
0.
0.
0.
0.
0.
0.
0.
0.
0.
0.
0.
0.
0.
0.
0.
0.
0.
0.
0.
0.
0.
0.
0.
0.
0.
0.
0.
0.
0.
0.
0.
0.
0.
0.
0.
0.
0.
0.
0.
0.
0.
0.
0.
0.
0.
0.
0.
0.
0.
0.
0.
0.
0.
0.
0.
0.
0.
0.
0.
0.
0.
0.
0.
0.
0.
0.
0.000
0.000
0.001
0.001
0.001
0.001
0.
0.
0.
0.
0.
0.
0.
0.
0.
0.
0.
0.
0.
0.
0.
0.
0.
0.
0.
0.
0.
0.
0.
0.
0.
0.
0.
0.
0.
0.
0.
0.
0.
0.
0.
0.
0.
0.
0.
0.
0.
0.
0.
0.
0.
0.
0.
0.
0.
0.
0.
0.
0.
0.
0.
0.
0.
0.
0.
0.
0.
0.
0.
0.
0.
0.
0.
0.
0.
0.
0.
0.
0.
0.
0.
0.
0.
0.
0.
0.
0.
0.
0.
0.
0.
0.
0.000
0.001
0.001
-0.001
-0.001
-0.001
-0.001
0.001
0.001
0.
0.
0.
0.
0.
0.
0.
0.
0.
0.
0.
0.
0.
0.
0.
0.
0.
0.
0.
0.
0.
0.
0.
0.
0.
0.
0.
0.
0.
0.
0.
0.
0.
0.
0.
0.
0.
0.
0.
0.
0.
0.
0.
0.
0.
0.
0.
0.
0.
0.
0.
0.
0.
0.
0.
0.
0.
0.
0.
0.
0.
0.
0.
0.
0.
0.
0.
0.
0.
0.
0.
0.
0.
0.
0.
0.
0.
0.
0.
0.
0.
0.
0.
0.000
0.000
0.001
-0.001
-0.001
-0.001
-0.001
-0.001
-0.001
0.001
0.000
0.
0.
0.
0.
0.
0.
0.
0.
0.
0.
0.
0.
0.
0.
0.
0.
0.
0.
0.
0.
0.
0.
0.
0.
0.
0.
0.
0.
0.
0.
0.
0.
0.
0.
0.
0.
0.
0.
0.
0.
0.
0.
0.
0.
0.
0.
0.
0.
0.
0.
0.
0.
0.
0.
0.
0.
0.
0.
0.
0.
0.
0.
0.
0.
0.
0.
0.
0.
0.
0.
0.
0.
0.
0.
0.
0.
0.
0.
0.
0.
0.000
0.000
0.001
0.001
-0.001
-0.001
-0.001
-0.002
-0.002
-0.001
-0.001
-0.001
0.001
0.
0.
0.
0.
0.
0.
0.
0.
0.
0.
0.
0.
0.
0.
0.
0.
0.
0.
0.
0.
0.
0.
0.
0.
0.
0.
0.
0.
0.
0.
0.
0.
0.
0.
0.
0.
0.
0.
0.
0.
0.
0.
0.
0.
0.
0.
0.
0.
0.
0.
0.
0.
0.
0.
0.
0.
0.
0.
0.
0.
0.
0.
0.
0.
0.
0.
0.
0.
0.
0.
0.
0.
0.
0.
0.
0.
0.
0.
0.
0.000
0.000
0.000
0.001
0.001
-0.001
-0.001
-0.002
-0.002
-0.002
-0.002
-0.001
-0.001
0.001
0.000
0.
0.
0.
0.
0.
0.
0.
0.
0.
0.
0.
0.
0.
0.
0.
0.
0.
0.
0.
0.
0.
0.
0.
0.
0.
0.
0.
0.
0.
0.
0.
0.
0.
0.
0.
0.
0.
0.
0.
0.
0.
0.
0.
0.
0.
0.
0.
0.
0.
0.
0.
0.
0.
0.
0.
0.
0.
0.
0.
0.
0.
0.
0.
0.
0.
0.
0.
0.
0.
0.
0.
0.
0.
0.
0.
0.
0.
0.
0.000
0.000
0.000
0.001
0.001
-0.001
-0.001
-0.002
-0.002
-0.002
-0.002
-0.001
-0.001
0.000
0.000
0.
0.
0.
0.
0.
0.
0.
0.
0.
0.
0.
0.
0.
0.
0.
0.
0.
0.
0.
0.
0.
0.
0.
0.
0.
0.
0.
0.
0.
0.
0.
0.
0.
0.
0.
0.
0.
0.
0.
0.
0.
0.
0.
0.
0.
0.
0.
0.
0.
0.
0.
0.
0.
0.
0.
0.
0.
0.
0.
0.
0.
0.
0.
0.
0.
0.
0.
0.
0.
0.
0.
0.
0.
0.
0.
0.
0.
0.
0.000
0.000
0.000
0.001
0.001
0.000
-0.002
-0.001
-0.002
-0.002
-0.001
-0.001
-0.001
0.000
0.000
0.
0.
0.
0.
0.
0.
0.
0.
0.
0.
0.
0.
0.
0.
0.
0.
0.
0.
0.
0.
0.
0.
0.
0.
0.
0.
0.
0.
0.
0.
0.
0.
0.
0.
0.
0.
0.
0.
0.
0.
0.
0.
0.
0.
0.
0.
0.
0.
0.
0.
0.
0.
0.
0.
0.
0.
0.
0.
0.
0.
0.
0.
0.
0.
0.
0.
0.
0.
0.
0.
0.
0.
0.
0.
0.
0.
0.
0.
0.000
0.000
0.001
0.001
0.001
0.002
-0.001
-0.001
-0.001
-0.001
-0.001
-0.001
0.000
0.000
0.000
0.
0.
0.
0.
0.
0.
0.
0.
0.
0.
0.
0.
0.
0.
0.
0.
0.
0.
0.
0.
0.
0.
0.
0.
0.
0.
0.
0.
0.
0.
0.
0.
0.
0.
0.
0.
0.
0.
0.
0.
0.
0.
0.
0.
0.
0.
0.
0.
0.
0.
0.
0.
0.
0.
0.
0.
0.
0.
0.
0.
0.
0.
0.
0.
0.
0.
0.
0.
0.
0.
0.
0.
0.
0.
0.
0.
0.
0.
0.
0.000
0.001
0.001
0.001
0.001
0.002
-0.001
-0.001
-0.001
-0.001
0.000
0.000
0.000
0.
0.
0.
0.
0.
0.
0.
0.
0.
0.
0.
0.
0.
0.
0.
0.
0.
0.
0.
0.
0.
0.
0.
0.
0.
0.
0.
0.
0.
0.
0.
0.
0.
0.
0.
0.
0.
0.
0.
0.
0.
0.
0.
0.
0.
0.
0.
0.
0.
0.
0.
0.
0.
0.
0.
0.
0.
0.
0.
0.
0.
0.
0.
0.
0.
0.
0.
0.
0.
0.
0.
0.
0.
0.
0.
0.
0.
0.
0.
0.
0.
0.000
0.001
0.001
0.002
0.002
-0.001
-0.001
0.001
0.001
0.001
0.000
0.
0.
0.
0.
0.
0.
0.
0.
0.
0.
0.
0.
0.
0.
0.
0.
0.
0.
0.
0.
0.
0.
0.
0.
0.
0.
0.
0.
0.
0.
0.
0.
0.
0.
0.
0.
0.
0.
0.
0.
0.
0.
0.
0.
0.
0.
0.
0.
0.
0.
0.
0.
0.
0.
0.
0.
0.
0.
0.
0.
0.
0.
0.
0.
0.
0.
0.
0.
0.
0.
0.
0.
0.
0.
0.
0.
0.
0.
0.
0.
0.
0.
0.
0.001
0.001
0.000
-0.001
-0.001
-0.001
-0.001
0.001
0.001
0.
0.
0.
0.
0.
0.
0.
0.
0.
0.
0.
0.
0.
0.
0.
0.
0.
0.
0.
0.
0.
0.
0.
0.
0.
0.
0.
0.
0.
0.
0.
0.
0.
0.
0.
0.
0.
0.
0.
0.
0.
0.
0.
0.
0.
0.
0.
0.
0.
0.
0.
0.
0.
0.
0.
0.
0.
0.
0.
0.
0.
0.
0.
0.
0.
0.
0.
0.
0.
0.
0.
0.
0.
0.
0.
0.
0.
0.
0.
0.
0.
0.
0.
0.
0.000
0.001
-0.001
-0.001
-0.001
-0.001
-0.001
0.001
0.001
0.
0.
0.
0.
0.
0.
0.
0.
0.
0.
0.
0.
0.
0.
0.
0.
0.
0.
0.
0.
0.
0.
0.
0.
0.
0.
0.
0.
0.
0.
0.
0.
0.
0.
0.
0.
0.
0.
0.
0.
0.
0.
0.
0.
0.
0.
0.
0.
0.
0.
0.
0.
0.
0.
0.
0.
0.
0.
0.
0.
0.
0.
0.
0.
0.
0.
0.
0.
0.
0.
0.
0.
0.
0.
0.
0.
0.
0.
0.
0.
0.
0.
0.
0.
0.000
0.001
-0.001
-0.001
-0.001
-0.001
-0.001
0.001
0.001
0.
0.
0.
0.
0.
0.
0.
0.
0.
0.
0.
0.
0.
0.
0.
0.
0.
0.
0.
0.
0.
0.
0.
0.
0.
0.
0.
0.
0.
0.
0.
0.
0.
0.
0.
0.
0.
0.
0.
0.
0.
0.
0.
0.
0.
0.
0.
0.
0.
0.
0.
0.
0.
0.
0.
0.
0.
0.
0.
0.
0.
0.
0.
0.
0.
0.
0.
0.
0.
0.
0.
0.
0.
0.
0.
0.
0.
0.
0.
0.
0.
0.
0.
0.
0.000
0.001
-0.001
-0.001
-0.001
-0.001
-0.001
0.001
0.001
0.
0.
0.
0.
0.
0.
0.
0.
0.
0.
0.
0.
0.
0.
0.
0.
0.
0.
0.
0.
0.
0.
0.
0.
0.
0.
0.
0.
0.
0.
0.
0.
0.
0.
0.
0.
0.
0.
0.
0.
0.
0.
0.
0.
0.
0.
0.
0.
0.
0.
0.
0.
0.
0.
0.
0.
0.
0.
0.
0.
0.
0.
0.
0.
0.
0.
0.
0.
0.
0.
0.
0.
0.
0.
0.
0.
0.
0.
0.
0.
0.
0.
0.
0.
0.000
0.000
0.000
-0.001
-0.001
-0.001
0.001
0.000
0.000
0.
0.
0.
0.
0.
0.
0.
0.
0.
0.
0.
0.
0.
0.
0.
0.
0.
0.
0.
0.
0.
0.
0.
0.
0.
0.
0.
0.
0.
0.
0.
0.
0.
0.
0.
0.
0.
0.
0.
0.
0.
0.
0.
0.
0.
0.
0.
0.
0.
0.
0.
0.
0.
0.
0.
0.
0.
0.
0.
0.
0.
0.
0.
0.
0.
0.
0.
0.
0.
0.
0.
0.
0.
0.
0.
0.
0.
0.
0.
0.
0.
0.
0.
0.
0.000
0.000
0.000
0.000
0.000
0.000
0.000
0.000
0.000
0.
0.
0.
0.
0.
0.
0.
0.
0.
0.
0.
0.
0.
0.
0.
0.
0.
0.
0.
0.
0.
0.
0.
0.
0.
0.
0.
0.
0.
0.
0.
0.
0.
0.
0.
0.
0.
0.
0.
0.
0.
0.
0.
0.
0.
0.
0.
0.
0.
0.
0.
0.
0.
0.
0.
0.
0.
0.
0.
0.
0.
0.
0.
0.
0.
0.
0.
0.
0.
0.
0.
0.
0.
0.
0.
0.
0.
0.
0.
0.
0.
0.
0.
0.
0.
0.000
0.000
0.001
0.001
0.000
0.000
0.000
0.
0.
0.
0.
0.
0.
0.
0.
0.
0.
0.
0.
0.
0.
0.
0.
0.
0.
0.
0.
0.
0.
0.
0.
0.
0.
0.
0.
0.
0.
0.
0.
0.
0.
0.
0.
0.
0.
0.
0.
0.
0.
0.
0.
0.
0.
0.
0.
0.
0.
0.
0.
0.
0.
0.
0.
0.
0.
0.
0.
0.
0.
0.
0.
0.
0.
0.
0.
0.
0.
0.
0.
0.
0.
0.
0.
0.
0.
0.
0.
0.
0.
0.
0.
0.
0.
0.
0.001
0.001
0.001
0.001
0.000
0.
0.
0.
0.
0.
0.
0.
0.
0.
0.
0.000
0.000
0.000
0.
0.
0.
0.
0.001
0.001
0.001
0.001
0.002
0.000
0.000
0.
0.
0.
0.
0.
0.
0.
0.
0.
0.
0.
0.
0.
0.
0.
0.
0.
0.
0.
0.
0.
0.
0.
0.
0.
0.
0.
0.
0.
0.
0.
0.
0.
0.
0.
0.
0.
0.
0.
0.
0.
0.
0.
0.
0.
0.
0.
0.
0.
0.
0.
0.
0.
0.
0.
0.
0.
0.
0.
0.
0.
0.
0.
0.
0.000
0.000
0.000
0.000
0.
0.
0.
0.
0.
0.
0.001
0.001
0.002
0.002
0.002
0.000
0.
0.000
-0.001
0.002
0.002
0.002
0.003
0.001
0.001
0.002
0.002
0.001
0.003
0.001
0.001
0.
0.
0.
0.
0.
0.
0.
0.
0.
0.
0.
0.
0.
0.
0.
0.
0.
0.
0.
0.
0.
0.
0.
0.
0.
0.
0.
0.
0.
0.
0.
0.
0.
0.
0.
0.
0.
0.
0.
0.
0.
0.
0.
0.
0.
0.
0.
0.
0.
0.
0.
0.
0.
0.
0.
0.
0.
0.
0.
0.
0.
0.
0.000
0.000
0.000
0.000
0.
0.
0.
0.
0.001
0.001
0.001
0.002
0.001
0.001
-0.001
-0.001
-0.002
-0.001
0.001
0.001
0.001
0.003
0.003
0.002
0.002
0.002
0.001
0.001
0.001
0.003
0.002
0.001
0.001
0.000
0.000
0.000
0.
0.
0.
0.
0.
0.
0.
0.
0.
0.
0.
0.
0.
0.
0.
0.
0.
0.
0.
0.
0.
0.
0.
0.
0.
0.
0.
0.
0.
0.
0.
0.
0.
0.
0.
0.
0.
0.
0.
0.
0.
0.
0.
0.
0.
0.
0.
0.
0.
0.
0.
0.
0.
0.
0.
0.
0.
0.
0.
0.
0.
0.
0.
0.
0.001
0.002
0.002
0.003
-0.001
-0.001
-0.001
-0.002
-0.002
-0.002
-0.001
-0.001
0.000
0.003
0.001
0.002
0.004
0.002
0.002
0.003
0.003
0.003
0.003
0.005
0.002
0.000
0.
-0.001
0.001
0.000
0.000
0.
0.
0.
0.
0.
0.
0.
0.
0.
0.
0.
0.
0.
0.
0.
0.
0.
0.
0.
0.
0.
0.
0.
0.
0.
0.
0.
0.
0.
0.
0.
0.
0.
0.
0.
0.
0.
0.
0.
0.
0.
0.
0.
0.
0.
0.
0.
0.000
0.000
0.000
0.000
0.000
0.
0.
0.
0.
0.
0.
0.
0.
0.001
0.002
0.002
0.003
0.004
0.001
0.001
-0.003
-0.008
-0.011
-0.013
-0.014
-0.012
-0.009
-0.003
-0.002
-0.001
-0.005
-0.008
-0.006
-0.007
-0.006
-0.002
0.003
-0.001
-0.001
0.000
-0.002
-0.002
-0.002
-0.001
-0.001
0.001
0.000
0.
0.
0.
0.
0.
0.
0.
0.
0.
0.
0.
0.
0.
0.
0.
0.
0.
0.
0.
0.
0.
0.
0.
0.
0.
0.
0.
0.
0.
0.
0.
0.
0.
0.
0.
0.
0.
0.
0.
0.
0.
0.
0.
0.
0.
0.000
0.000
0.000
0.000
0.000
0.000
0.000
0.
0.
0.
0.
0.
0.
0.001
0.002
0.004
0.004
0.005
0.003
0.001
-0.007
-0.015
-0.023
-0.032
-0.040
-0.038
-0.034
-0.023
-0.016
-0.016
-0.015
-0.019
-0.026
-0.029
-0.026
-0.022
-0.016
-0.009
-0.005
-0.004
-0.002
-0.002
-0.003
-0.004
-0.004
-0.002
-0.002
-0.001
0.000
0.
0.
0.
0.
0.
0.
0.
0.
0.
0.
0.
0.
0.
0.
0.
0.
0.
0.
0.
0.
0.
0.
0.
0.
0.
0.
0.
0.
0.
0.
0.
0.
0.
0.
0.
0.
0.
0.
0.
0.
0.
0.
0.
0.
0.000
0.000
0.000
0.000
0.000
0.000
0.000
0.000
0.
0.
0.
0.
0.002
0.002
0.004
0.005
0.003
0.002
-0.001
-0.011
-0.025
-0.041
-0.061
-0.079
-0.080
-0.076
-0.068
-0.059
-0.050
-0.043
-0.045
-0.051
-0.063
-0.071
-0.071
-0.061
-0.052
-0.038
-0.021
-0.012
-0.007
-0.007
-0.009
-0.006
-0.006
-0.005
-0.002
-0.001
-0.001
0.000
0.
0.
0.
0.
0.
0.
0.
0.
0.
0.
0.
0.
0.
0.
0.
0.
0.
0.
0.
0.
0.
0.
0.
0.
0.
0.
0.
0.
0.
0.
0.
0.
0.
0.
0.
0.
0.
0.
0.
0.
0.
0.
0.000
0.000
0.000
0.000
0.000
0.000
0.000
0.000
0.000
0.
0.
0.
0.002
0.002
0.002
0.004
-0.001
-0.001
-0.006
-0.015
-0.030
-0.055
-0.079
-0.103
-0.115
-0.094
-0.018
-0.039
-0.084
-0.083
-0.083
-0.085
-0.088
-0.096
-0.091
-0.088
-0.068
-0.071
-0.063
-0.048
-0.029
-0.020
-0.017
-0.014
-0.013
-0.010
-0.007
-0.005
-0.002
-0.001
0.001
0.
0.
0.
0.
0.
0.
0.
0.
0.
0.
0.
0.
0.
0.
0.
0.
0.
0.
0.
0.
0.
0.
0.
0.
0.
0.
0.
0.
0.
0.
0.
0.
0.
0.
0.
0.
0.
0.
0.
0.
0.
0.
0.000
0.000
0.000
0.000
0.000
0.000
0.000
0.000
0.000
0.
0.
0.002
0.002
0.002
0.001
-0.003
-0.003
-0.010
-0.019
-0.031
-0.055
-0.083
-0.107
-0.076
-0.024
1.242
7.900
3.319
0.316
-0.093
-0.127
-0.131
-0.091
0.080
0.203
0.750
2.999
1.096
-0.017
-0.073
-0.053
-0.034
-0.029
-0.026
-0.022
-0.015
-0.011
-0.007
-0.003
-0.002
-0.001
0.000
0.
0.
0.
0.
0.
0.
0.
0.
0.
0.
0.
0.
0.
0.
0.
0.
0.
0.
0.
0.
0.
0.
0.
0.
0.
0.
0.
0.
0.
0.
0.
0.
0.
0.
0.
0.
0.
0.
0.
0.
0.
0.
0.000
0.000
0.000
0.000
0.000
0.000
0.000
0.000
0.
0.001
0.002
0.001
0.001
-0.006
-0.008
-0.014
-0.023
-0.035
-0.053
-0.086
-0.116
-0.082
0.400
0.998
20.409
504.688
81.299
3.799
0.081
-0.172
-0.157
0.208
1.805
3.642
20.743
196.125
36.922
1.071
-0.080
-0.081
-0.060
-0.048
-0.038
-0.033
-0.024
-0.014
-0.007
-0.005
-0.002
-0.001
0.000
0.
0.
0.
0.
0.
0.
0.
0.
0.
0.
0.
0.
0.
0.
0.
0.
0.
0.
0.
0.
0.
0.
0.
0.
0.
0.
0.
0.
0.
0.
0.
0.
0.
0.
0.
0.
0.
0.
0.
0.
0.
0.
0.000
0.000
0.000
0.000
0.000
0.000
0.000
0.
0.
0.002
0.001
0.000
-0.004
-0.010
-0.018
-0.031
-0.051
-0.068
-0.090
-0.122
-0.153
-0.078
0.750
3.070
27.103
350.932
116.617
11.154
0.451
-0.205
-0.162
0.884
6.699
23.209
208.681
1178.824
193.849
6.188
0.013
-0.114
-0.092
-0.071
-0.060
-0.048
-0.033
-0.022
-0.011
-0.006
-0.001
-0.001
0.001
0.
0.
0.
0.
0.
0.
0.
0.
0.
0.
0.
0.
0.
0.
0.
0.
0.
0.
0.
0.
0.
0.
0.
0.
0.
0.
0.
0.
0.
0.
0.
0.
0.
0.
0.
0.
0.
0.
0.
0.
0.
0.
0.
0.000
0.000
0.000
0.000
0.000
0.
0.
0.001
0.002
0.000
0.000
-0.006
-0.017
-0.034
-0.056
-0.073
-0.093
-0.118
-0.161
-0.190
-0.160
0.745
7.810
21.268
48.649
43.191
9.602
0.451
-0.232
-0.195
0.770
9.492
67.460
467.576
2767.393
636.815
21.565
0.168
-0.148
-0.130
-0.100
-0.084
-0.065
-0.050
-0.031
-0.021
-0.010
-0.004
0.
0.001
0.
0.
0.
0.
0.
0.
0.
0.
0.
0.
0.
0.
0.
0.
0.
0.
0.
0.
0.
0.
0.
0.
0.
0.
0.
0.
0.
0.
0.
0.
0.
0.
0.
0.
0.
0.
0.
0.
0.
0.
0.
0.
0.
0.
0.
0.
0.
0.
0.
0.
0.002
0.003
0.002
0.
-0.010
-0.028
-0.050
-0.070
-0.089
-0.115
-0.142
-0.184
-0.226
-0.227
0.658
15.853
28.143
8.475
5.112
1.593
-0.070
-0.251
-0.227
0.315
5.807
39.870
91.710
221.658
441.224
17.240
0.013
-0.198
-0.170
-0.135
-0.115
-0.092
-0.069
-0.047
-0.030
-0.017
-0.007
-0.003
0.001
0.
0.
0.
0.
0.
0.
0.
0.
0.
0.
0.
0.
0.
0.
0.
0.
0.
0.
0.
0.
0.
0.
0.
0.
0.
0.
0.
0.
0.
0.
0.
0.
0.
0.
0.
0.
0.
0.
0.
0.
0.
0.
0.
0.
0.
0.
0.
0.
0.
0.001
0.004
0.003
0.003
-0.004
-0.017
-0.041
-0.068
-0.092
-0.113
-0.138
-0.170
-0.210
-0.259
-0.276
-0.041
2.628
4.163
0.887
0.090
-0.146
-0.235
-0.250
-0.183
0.281
2.845
12.073
14.467
8.432
6.954
0.763
-0.269
-0.270
-0.236
-0.198
-0.165
-0.135
-0.103
-0.071
-0.046
-0.024
-0.013
-0.008
-0.002
0.001
0.
0.
0.
0.
0.
0.
0.
0.
0.
0.
0.
0.
0.
0.
0.
0.
0.
0.
0.
0.
0.
0.
0.
0.
0.
0.
0.
0.
0.
0.
0.
0.
0.
0.
0.
0.
0.
0.
0.
0.
0.
0.
0.
0.
0.
0.
0.
0.001
0.003
0.004
0.004
-0.001
-0.012
-0.028
-0.058
-0.092
-0.121
-0.154
-0.182
-0.213
-0.249
-0.288
-0.306
-0.296
-0.202
-0.138
-0.220
-0.250
-0.234
-0.222
-0.224
-0.174
0.151
1.047
2.922
3.057
0.863
-0.175
-0.254
-0.268
-0.319
-0.306
-0.278
-0.233
-0.194
-0.154
-0.112
-0.074
-0.040
-0.022
-0.009
-0.005
-0.002
0.001
0.
0.
0.
0.
0.
0.
0.
0.
0.
0.
0.
0.
0.
0.
0.
0.
0.
0.
0.
0.
0.
0.
0.
0.
0.
0.
0.
0.
0.
0.
0.
0.
0.
0.
0.
0.
0.
0.
0.
0.
0.
0.
0.
0.
0.
0.001
0.003
0.003
0.005
-0.001
-0.009
-0.024
-0.052
-0.092
-0.137
-0.182
-0.210
-0.229
-0.246
-0.269
-0.296
-0.326
-0.329
-0.317
-0.299
-0.289
-0.265
-0.239
-0.214
-0.202
-0.202
-0.117
0.021
0.034
-0.035
-0.151
0.675
3.165
3.311
0.457
-0.220
-0.208
-0.225
-0.231
-0.205
-0.159
-0.108
-0.063
-0.034
-0.017
-0.008
-0.002
0.001
0.000
0.
0.
0.
0.
0.
0.
0.
0.
0.
0.
0.
0.
0.
0.
0.
0.
0.
0.
0.
0.
0.
0.
0.
0.
0.
0.
0.
0.
0.
0.
0.
0.
0.
0.
0.
0.
0.
0.
0.
0.
0.
0.
0.
0.001
0.002
0.003
0.004
0.003
-0.007
-0.026
-0.053
-0.088
-0.126
-0.175
-0.218
-0.237
-0.198
0.075
0.027
-0.253
-0.341
-0.357
-0.358
-0.335
-0.309
-0.267
-0.233
-0.212
-0.203
-0.212
-0.223
-0.253
-0.313
-0.330
1.680
46.020
100.060
59.601
10.653
2.880
1.813
0.675
0.059
-0.127
-0.183
-0.139
-0.092
-0.047
-0.025
-0.010
-0.004
0.000
0.001
0.
0.
0.
0.
0.
0.
0.
0.
0.
0.
0.
0.
0.
0.
0.
0.
0.
0.
0.
0.
0.
0.
0.
0.
0.
0.
0.
0.
0.
0.
0.
0.
0.
0.
0.
0.
0.
0.
0.
0.
0.
0.
0.
0.001
0.003
0.003
0.003
-0.001
-0.018
-0.050
-0.078
-0.099
-0.085
-0.086
-0.055
-0.006
0.831
10.191
7.507
0.533
-0.257
-0.304
-0.341
-0.362
-0.337
-0.297
-0.249
-0.226
-0.215
-0.224
-0.238
-0.281
-0.339
-0.223
17.708
7948.345
6870.712
552.288
188.347
55.535
24.742
6.335
2.176
0.933
0.073
-0.143
-0.113
-0.066
-0.032
-0.015
-0.005
0.
0.001
0.
0.
0.
0.
0.
0.
0.
0.
0.
0.
0.
0.
0.
0.
0.
0.
0.
0.
0.
0.
0.
0.
0.
0.
0.
0.
0.
0.
0.
0.
0.
0.
0.
0.
0.
0.
0.
0.
0.
0.
0.
0.
0.001
0.001
0.003
0.003
0.002
-0.009
-0.034
-0.063
-0.019
0.657
2.316
2.294
2.811
4.460
4.235
39.764
29.393
2.579
3.151
6.908
2.668
0.252
-0.326
-0.317
-0.120
-0.060
-0.210
-0.240
-0.255
-0.293
-0.345
-0.247
9.370
1052.287
1448.366
2819.146
5535.871
535.797
230.420
59.012
21.983
9.418
1.666
-0.027
-0.122
-0.080
-0.038
-0.017
-0.006
-0.001
0.001
0.
0.
0.
0.
0.
0.
0.
0.
0.
0.
0.
0.
0.
0.
0.
0.
0.
0.
0.
0.
0.
0.
0.
0.
0.
0.
0.
0.
0.
0.
0.
0.
0.
0.
0.
0.
0.
0.
0.
0.
0.
0.
0.001
0.001
0.004
0.003
0.000
-0.016
-0.041
-0.048
0.775
14.300
75.046
53.037
25.683
157.034
24.669
10.744
10.918
5.109
126.021
500.082
167.926
38.504
1.246
0.139
5.544
6.788
0.379
-0.252
-0.278
-0.303
-0.351
-0.347
0.757
18.848
585.149
65923.102
105388.789
2558.788
5108.834
1276.551
398.888
67.586
5.392
0.158
-0.124
-0.085
-0.040
-0.018
-0.006
-0.002
0.001
0.000
0.
0.
0.
0.
0.
0.
0.
0.
0.
0.
0.
0.
0.
0.
0.
0.
0.
0.
0.
0.
0.
0.
0.
0.
0.
0.
0.
0.
0.
0.
0.
0.
0.
0.
0.
0.
0.
0.
0.
0.
0.
0.001
0.002
0.004
0.003
-0.001
-0.017
-0.041
0.011
3.149
89.117
7607.490
17347.670
64.862
413.333
42.843
2.611
3.801
27.389
826.749
16655.496
8369.328
2011.548
12.850
3.017
28.762
32.984
2.270
-0.222
-0.307
-0.322
-0.350
-0.361
0.060
38.695
101379.055
200140.781
108741.844
105511.109
39894.594
3907.214
2420.636
220.818
7.963
0.139
-0.120
-0.083
-0.039
-0.016
-0.006
-0.002
0.001
0.000
0.
0.
0.
0.
0.
0.
0.
0.
0.
0.
0.
0.
0.
0.
0.
0.
0.
0.
0.
0.
0.
0.
0.
0.
0.
0.
0.
0.
0.
0.
0.
0.
0.
0.
0.
0.
0.
0.
0.
0.
0.
0.001
0.002
0.003
0.003
0.000
-0.014
-0.039
-0.004
2.339
55.357
5757.870
13258.652
32.736
9.592
2.451
0.049
9.618
1368.972
101653.664
112504.453
16239.358
359.601
14.567
37.110
85.310
44.026
4.810
-0.123
-0.341
-0.336
-0.334
-0.354
-0.194
15.315
5010.085
15285.454
36241.367
120081.523
48994.398
544.764
1258.719
428.309
6.162
-0.016
-0.109
-0.071
-0.033
-0.014
-0.005
-0.002
0.001
0.
0.
0.
0.
0.
0.
0.
0.
0.
0.
0.
0.
0.
0.
0.
0.
0.
0.
0.
0.
0.
0.
0.
0.
0.
0.
0.
0.
0.
0.
0.
0.
0.
0.
0.
0.
0.
0.
0.
0.
0.
0.
0.001
0.001
0.003
0.003
0.002
-0.010
-0.036
-0.054
0.298
4.411
24.717
22.961
1.842
-0.006
-0.267
-0.237
36.482
100357.531
200091.750
105033.461
58225.734
5824.189
341.022
458.348
595.411
1670.087
35.988
0.171
-0.345
-0.335
-0.311
-0.311
-0.316
0.447
12.103
60.831
430.083
102721.633
11998.828
37.633
81.607
43.642
1.274
-0.106
-0.094
-0.052
-0.025
-0.011
-0.003
-0.001
0.001
0.
0.
0.
0.
0.
0.
0.
0.
0.
0.
0.
0.
0.
0.
0.
0.
0.
0.
0.
0.
0.
0.
0.
0.
0.
0.
0.
0.
0.
0.
0.
0.
0.
0.
0.
0.
0.
0.
0.
0.
0.
0.
0.001
0.001
0.003
0.004
0.003
-0.004
-0.026
-0.049
-0.063
0.059
0.326
0.165
-0.162
-0.264
-0.339
-0.350
4.792
407.439
2384.134
106918.102
101254.523
134856.563
3468.426
101.845
450.180
4886.031
54.751
0.139
-0.341
-0.310
-0.275
-0.264
-0.266
-0.267
-0.052
0.948
7.560
75.539
33.499
1.601
0.951
0.505
-0.075
-0.100
-0.070
-0.035
-0.015
-0.008
-0.002
0.001
0.001
0.
0.
0.
0.
0.
0.
0.
0.
0.
0.
0.
0.
0.
0.
0.
0.
0.
0.
0.
0.
0.
0.
0.
0.
0.
0.
0.
0.
0.
0.
0.
0.
0.
0.
0.
0.
0.
0.
0.
0.
0.
0.
0.
0.001
0.002
0.003
0.003
0.000
-0.011
-0.037
-0.066
-0.100
-0.130
-0.164
-0.196
-0.239
-0.301
-0.350
-0.022
9.757
248.010
20833.135
104836.133
4419.184
75.714
9.489
21.713
25.439
2.569
-0.232
-0.314
-0.272
-0.230
-0.198
-0.190
-0.200
-0.209
-0.194
-0.095
0.152
0.025
-0.159
-0.150
-0.131
-0.098
-0.071
-0.041
-0.018
-0.010
-0.003
-0.002
0.001
0.
0.
0.
0.
0.
0.
0.
0.
0.
0.
0.
0.
0.
0.
0.
0.
0.
0.
0.
0.
0.
0.
0.
0.
0.
0.
0.
0.
0.
0.
0.
0.
0.
0.
0.
0.
0.
0.
0.
0.
0.
0.
0.
0.
0.001
0.001
0.004
0.005
0.001
-0.005
-0.021
-0.051
-0.082
-0.111
-0.131
-0.154
-0.190
-0.246
-0.313
-0.195
7.699
136.207
550.317
608.067
84.559
5.191
22.084
46.193
3.248
-0.206
-0.327
-0.294
-0.230
-0.181
-0.145
-0.123
-0.116
-0.124
-0.133
-0.135
-0.136
-0.135
-0.126
-0.106
-0.080
-0.059
-0.037
-0.020
-0.010
-0.005
-0.002
0.001
0.001
0.
0.
0.
0.
0.
0.
0.
0.
0.
0.
0.
0.
0.
0.
0.
0.
0.
0.
0.
0.
0.
0.
0.
0.
0.
0.
0.
0.
0.
0.
0.
0.
0.
0.
0.
0.
0.
0.
0.
0.
0.
0.
0.
0.
0.
0.001
0.003
0.003
0.002
-0.002
-0.016
-0.039
-0.063
-0.081
-0.088
-0.104
-0.152
-0.209
-0.278
-0.307
0.897
10.295
24.845
23.625
5.006
1.491
8.917
15.475
1.121
-0.347
-0.358
-0.282
-0.195
-0.139
-0.100
-0.074
-0.061
-0.058
-0.060
-0.065
-0.071
-0.069
-0.058
-0.048
-0.039
-0.025
-0.016
-0.008
-0.005
-0.002
0.
0.001
0.
0.
0.
0.
0.
0.
0.
0.
0.
0.
0.
0.
0.
0.
0.
0.
0.
0.
0.
0.
0.
0.
0.
0.
0.
0.
0.
0.
0.
0.
0.
0.
0.
0.
0.
0.
0.
0.
0.
0.
0.
0.
0.
0.
0.
0.
0.
0.002
0.002
0.
-0.002
-0.012
-0.034
-0.056
-0.070
-0.081
-0.104
-0.136
-0.178
-0.240
-0.305
-0.318
-0.056
0.519
0.775
1.847
11.964
5.756
2.092
1.080
-0.014
-0.324
-0.255
-0.173
-0.106
-0.069
-0.044
-0.028
-0.022
-0.022
-0.023
-0.023
-0.023
-0.020
-0.019
-0.014
-0.010
-0.006
-0.004
-0.001
0.000
0.001
0.
0.
0.
0.
0.
0.
0.
0.
0.
0.
0.
0.
0.
0.
0.
0.
0.
0.
0.
0.
0.
0.
0.
0.
0.
0.
0.
0.
0.
0.
0.
0.
0.
0.
0.
0.
0.
0.
0.
0.
0.
0.
0.
0.
0.
0.
0.
0.
0.001
0.002
0.002
-0.003
-0.010
-0.027
-0.049
-0.067
-0.081
-0.101
-0.118
-0.149
-0.193
-0.260
-0.317
-0.148
2.647
10.625
7.110
12.661
7.647
6.977
7.323
1.404
-0.220
-0.222
-0.149
-0.090
-0.054
-0.027
-0.015
-0.008
-0.007
-0.007
-0.006
-0.005
-0.007
-0.006
-0.004
-0.003
0.000
0.001
0.001
0.001
0.000
0.
0.
0.
0.
0.
0.
0.
0.
0.
0.
0.
0.
0.
0.
0.
0.
0.
0.
0.
0.
0.
0.
0.
0.
0.
0.
0.
0.
0.
0.
0.
0.
0.
0.
0.
0.
0.
0.
0.
0.
0.
0.
0.
0.
0.
0.
0.
0.
0.
0.001
0.001
-0.002
-0.007
-0.018
-0.037
-0.056
-0.071
-0.080
-0.098
-0.115
-0.152
-0.215
-0.246
0.895
29.478
185.677
72.365
5.439
4.441
9.697
6.347
0.969
-0.182
-0.189
-0.132
-0.078
-0.042
-0.017
-0.008
-0.001
0.001
0.000
-0.001
-0.002
-0.001
-0.001
0.000
0.000
0.002
0.001
0.001
0.
0.
0.
0.
0.
0.
0.
0.
0.
0.
0.
0.
0.
0.
0.
0.
0.
0.
0.
0.
0.
0.
0.
0.
0.
0.
0.
0.
0.
0.
0.
0.
0.
0.
0.
0.
0.
0.
0.
0.
0.
0.
0.
0.
0.
0.
0.
0.
0.
0.
0.
0.002
0.001
-0.001
-0.005
-0.010
-0.023
-0.035
-0.048
-0.058
-0.062
-0.083
-0.119
-0.171
-0.182
1.251
40.296
284.677
100.215
4.933
2.126
5.674
2.124
0.099
-0.190
-0.162
-0.109
-0.061
-0.034
-0.019
-0.007
-0.001
0.002
0.002
0.002
0.002
0.002
0.002
0.002
0.001
0.001
0.
0.
0.
0.
0.
0.
0.
0.
0.
0.
0.
0.
0.
0.
0.
0.
0.
0.
0.
0.
0.
0.
0.
0.
0.
0.
0.
0.
0.
0.
0.
0.
0.
0.
0.
0.
0.
0.
0.
0.
0.
0.
0.
0.
0.
0.
0.
0.
0.
0.
0.
0.
0.
0.001
0.001
0.000
-0.001
-0.005
-0.009
-0.018
-0.026
-0.033
-0.040
-0.052
-0.086
-0.134
-0.160
0.192
5.916
24.523
11.917
0.872
0.075
0.580
0.081
-0.174
-0.179
-0.134
-0.086
-0.048
-0.027
-0.016
-0.005
0.
0.
0.001
0.001
0.001
0.001
0.
0.
0.
0.
0.
0.
0.
0.
0.
0.
0.
0.
0.
0.
0.
0.
0.
0.
0.
0.
0.
0.
0.
0.
0.
0.
0.
0.
0.
0.
0.
0.
0.
0.
0.
0.
0.
0.
0.
0.
0.
0.
0.
0.
0.
0.
0.
0.
0.
0.
0.
0.
0.
0.
0.
0.
0.
0.
0.001
0.001
0.000
-0.001
-0.004
-0.006
-0.012
-0.016
-0.021
-0.034
-0.054
-0.093
-0.133
-0.132
0.111
0.615
0.265
-0.194
-0.250
-0.222
-0.198
-0.173
-0.140
-0.097
-0.062
-0.035
-0.021
-0.013
-0.003
0.
0.
0.
0.
0.
0.
0.
0.
0.
0.
0.
0.
0.
0.
0.
0.
0.
0.
0.
0.
0.
0.
0.
0.
0.
0.
0.
0.
0.
0.
0.
0.
0.
0.
0.
0.
0.
0.
0.
0.
0.
0.
0.
0.
0.
0.
0.
0.
0.
0.
0.
0.
0.
0.
0.
0.
0.
0.
0.
0.
0.
0.
0.
0.
0.
0.001
0.001
0.001
0.
0.000
-0.002
-0.005
-0.009
-0.018
-0.031
-0.060
-0.092
-0.119
-0.135
-0.147
-0.173
-0.192
-0.191
-0.170
-0.149
-0.125
-0.095
-0.064
-0.041
-0.026
-0.015
-0.011
-0.001
0.
0.
0.
0.
0.
0.
0.
0.
0.
0.
0.
0.
0.
0.
0.
0.
0.
0.
0.
0.
0.
0.
0.
0.
0.
0.
0.
0.
0.
0.
0.
0.
0.
0.
0.
0.
0.
0.
0.
0.
0.
0.
0.
0.
0.
0.
0.
0.
0.
0.
0.
0.
0.
0.
0.
0.
0.
0.
0.
0.
0.
0.
0.
0.
0.
0.001
0.001
0.002
0.001
0.001
0.002
0.000
-0.004
-0.009
-0.018
-0.029
-0.052
-0.076
-0.100
-0.110
-0.118
-0.120
-0.113
-0.104
-0.090
-0.073
-0.054
-0.040
-0.026
-0.017
-0.011
-0.003
0.
0.
0.
0.
0.
0.
0.
0.
0.
0.
0.
0.
0.
0.
0.
0.
0.
0.
0.
0.
0.
0.
0.
0.
0.
0.
0.
0.
0.
0.
0.
0.
0.
0.
0.
0.
0.
0.
0.
0.
0.
0.
0.
0.
0.
0.
0.
0.
0.
0.
0.
0.
0.
0.
0.
0.
0.
0.
0.
0.
0.
0.
0.
0.
0.
0.
0.
0.
0.001
0.001
0.001
0.002
0.002
-0.001
-0.004
-0.010
-0.017
-0.024
-0.040
-0.050
-0.059
-0.060
-0.061
-0.060
-0.057
-0.050
-0.042
-0.032
-0.024
-0.016
-0.012
-0.007
0.
0.
0.
0.
0.
0.
0.
0.
0.
0.
0.
0.
0.
0.
0.
0.
0.
0.
0.
0.
0.
0.
0.
0.
0.
0.
0.
0.
0.
0.
0.
0.
0.
0.
0.
0.
0.
0.
0.
0.
0.
0.
0.
0.
0.
0.
0.
0.
0.
0.
0.
0.
0.
0.
0.
0.
0.
0.
0.
0.
0.
0.
0.
0.
0.
0.
0.
0.
0.
0.
0.
0.
0.001
0.002
-0.001
-0.003
-0.006
-0.010
-0.013
-0.016
-0.024
-0.030
-0.031
-0.031
-0.031
-0.030
-0.028
-0.024
-0.018
-0.014
-0.010
-0.003
0.000
0.
0.
0.
0.
0.
0.
0.
0.
0.
0.
0.
0.
0.
0.
0.
0.
0.
0.
0.
0.
0.
0.
0.
0.
0.
0.
0.
0.
0.
0.
0.
0.
0.
0.
0.
0.
0.
0.
0.
0.
0.
0.
0.
0.
0.
0.
0.
0.
0.
0.
0.
0.
0.
0.
0.
0.
0.
0.
0.
0.
0.
0.
0.
0.
0.
0.
0.
0.
0.
0.
0.
0.
0.
0.
0.001
-0.001
-0.002
-0.005
-0.007
-0.009
-0.010
-0.014
-0.014
-0.016
-0.014
-0.014
-0.011
-0.008
-0.007
-0.006
-0.002
0.000
0.
0.
0.
0.
0.
0.
0.
0.
0.
0.
0.
0.
0.
0.
0.
0.
0.
0.
0.
0.
0.
0.
0.
0.
0.
0.
0.
0.
0.
0.
0.
0.
0.
0.
0.
0.
0.
0.
0.
0.
0.
0.
0.
0.
0.
0.
0.
0.
0.
0.
0.
0.
0.
0.
0.
0.
0.
0.
0.
0.
0.
0.
0.
0.
0.
0.
0.
0.
0.
0.
0.
0.
0.
0.
0.
0.
0.001
0.001
-0.001
-0.002
-0.004
-0.004
-0.004
-0.005
-0.005
-0.004
-0.004
-0.001
-0.002
0.
0.000
0.
0.
0.
0.
0.
0.
0.
0.
0.
0.
0.
0.
0.
0.
0.
0.
0.
0.
0.
0.
0.
0.
0.
0.
0.
0.
0.
0.
0.
0.
0.
0.
0.
0.
0.
0.
0.
0.
0.
0.
0.
0.
0.
0.
0.
0.
0.
0.
0.
0.
0.
0.
0.
0.
0.
0.
0.
0.
0.
0.
0.
0.
0.
0.
0.
0.
0.
0.
0.
0.
0.
0.
0.
0.
0.
0.
0.
0.
0.
0.001
0.001
0.001
0.001
0.
0.000
0.000
0.002
0.002
0.001
0.001
0.001
0.000
0.
0.
0.
0.
0.
0.
0.
0.
0.
0.
0.
0.
0.
0.
0.
0.
0.
0.
0.
0.
0.
0.
0.
0.
0.
0.
0.
0.
0.
0.
0.
0.
0.
0.
0.
0.
0.
0.
0.
0.
0.
0.
0.
0.
0.
0.
0.
0.
0.
0.
0.
0.
0.
0.
0.
0.
0.
0.
0.
0.
0.
0.
0.
0.
0.
0.
0.
0.
0.
0.
0.
0.
0.
0.
0.
0.
0.
0.
0.
0.
0.
0.
0.000
0.001
0.001
0.001
0.000
0.
0.
0.
0.
0.
0.
0.
0.
0.
0.
0.
0.
0.
0.
0.
0.
0.
0.
0.
0.
0.
0.
0.
0.
0.
0.
0.
0.
0.
0.
0.
0.
0.
0.
0.
0.
0.
0.
0.
0.
0.
0.
0.
0.
0.
0.
0.
0.
0.
0.
0.
0.
0.
0.
0.
0.
0.
0.
0.
0.
0.
0.
0.
0.
0.
0.
0.
0.
0.
0.
0.
0.
0.
0.
0.
0.
0.
0.
0.
0.
0.
0.
0.
0.
0.
0.
0.
0.
0.
0.
0.
0.
0.
0.
0.
0.
0.
0.
0.
0.
0.
0.
0.
0.
0.
0.
0.
0.
0.
0.
0.
0.
0.
0.
0.
0.
0.
0.
0.
0.
0.
0.
0.
0.
0.
0.
0.
0.
0.
0.
0.
0.
0.
0.
0.
0.
0.
0.
0.
0.
0.
0.
0.
0.
0.
0.
0.
0.
0.
0.
0.
0.
0.
0.
0.
0.
0.
0.
0.
0.
0.
0.
0.
0.
0.
0.
0.
0.
0.
0.
0.
0.
0.
0.
0.
0.
0.
0.
0.
0.
0.
0.
0.
0.
0.
0.
0.
0.
0.
0.
0.
0.
0.
0.
0.
0.
0.
0.
0.
0.
0.
0.
0.
0.
0.
0.
0.
0.
0.
0.
0.
0.
0.
0.
0.
0.
0.
0.
0.
0.
0.
0.
0.
0.
0.
0.
0.
0.
0.
0.
0.
0.
0.
0.
0.
0.
0.
0.
0.
0.
0.
0.
0.
0.
0.
0.
0.
0.
0.
0.
0.
0.
0.
0.
0.
0.
0.
0.
0.
0.
0.
0.
0.
0.
0.
0.
0.
0.
0.
0.
0.
0.
0.
0.
0.
0.
0.
0.
0.
0.
0.
0.
0.
0.
0.
0.
0.
0.
0.
0.
0.
0.
0.
0.
0.
0.
0.
0.
0.
0.
0.
0.
0.
0.
0.
0.
0.
0.
0.
0.
0.
0.
0.
0.
0.
0.
0.
0.
0.
0.
0.
0.
0.
0.
0.
0.
0.
0.
0.
0.
0.
0.
0.
0.
0.
0.
0.
0.
0.
0.
0.
0.
0.
0.
0.
0.
0.
0.
0.
0.
0.
0.
0.
0.
0.
0.
0.
0.
0.
0.
0.
0.
0.
0.
0.
0.
0.
0.
0.
0.
0.
0.
0.
0.
0.
0.
0.
0.
0.
0.
0.
0.
0.
0.
0.
0.
0.
0.
0.
0.
0.
0.
0.
0.
0.
0.
0.
0.
0.
0.
0.
0.
0.
0.
0.
0.
0.
0.
0.
0.
0.
0.
0.
0.
0.
0.
0.
0.
0.
0.
0.
0.
0.
0.
0.
0.
0.
0.
0.
0.
0.
0.
0.
0.
0.
0.
0.
0.
0.
0.
0.
0.
0.
0.
0.
0.
0.
0.
0.
0.
0.
0.
0.
0.
0.
0.
0.
0.
0.
0.
0.
0.
0.
0.
0.
0.
0.
0.
0.
0.
0.
0.
0.
0.
0.
0.
0.
0.
0.
0.
0.
0.
0.
0.
0.
0.
0.
0.
0.
0.
0.
0.
0.
0.
0.
0.
0.
0.
0.
0.
0.
0.
0.
0.
0.
0.
0.
0.
0.
0.
0.
0.
0.
0.
0.
0.
0.
0.
0.
0.
0.
0.
0.
0.
0.
0.
0.
0.
0.
0.
0.
0.
0.
0.
0.
0.
0.
0.
0.
0.
0.
0.
0.
0.
0.
0.
0.
0.
0.
0.
0.
0.
0.
0.
0.
0.
0.
0.
0.
0.
0.
0.
0.
0.
0.
0.
0.
0.
0.
0.
0.
0.
0.
0.
0.
0.
0.
0.
0.
0.
0.
0.
0.
0.
0.
0.
0.
0.
0.
0.
0.
0.
0.
0.
0.
0.
0.
0.
0.
0.
0.
0.
0.
0.
0.
0.
0.
0.
0.
0.
0.
0.
0.
0.
0.
0.
0.
0.
0.
0.
0.
0.
0.
0.
0.
0.
0.
0.
0.
0.
0.
0.
0.
0.
0.
0.
0.
0.
0.
0.
0.
0.
0.
0.
0.
0.
0.
0.
0.
0.
0.
0.
0.
0.
0.
0.
0.
0.
0.
0.
0.
0.
0.
0.
0.
0.
0.
0.
0.
0.
0.
0.
0.
0.
0.
0.
0.
0.
0.
0.
0.
0.
0.
0.
0.
0.
0.
0.
0.
0.
0.
0.
0.
0.
0.
0.
0.
0.
0.
0.
0.
0.
0.
0.
0.
0.
0.
0.
0.
0.
0.
0.
0.
0.
0.
0.
0.
0.
0.
0.
0.
0.
0.
0.
0.
0.
0.
0.
0.
0.
0.
0.
0.
0.
0.
0.
0.
0.
0.
0.
0.
0.
0.
0.
0.
0.
0.
0.
0.
0.
0.
0.
0.
0.
0.
0.
0.
0.
0.
0.
0.
0.
0.
0.
0.
0.
0.
0.
0.
0.
0.
0.
0.
0.
0.
0.
0.
0.
0.
0.
0.
0.
0.
0.
0.
0.
0.
0.
0.
0.
0.
0.
0.
0.
0.
0.
0.
0.
0.
0.
0.
0.
0.
0.
0.
0.
0.
0.
0.
0.
0.
0.
0.
0.
0.
0.
0.
0.
0.
0.
0.
0.
0.
0.
0.
0.
0.
0.
0.
0.
0.
0.
0.
0.
0.
0.
0.
0.
0.
0.
0.
0.
0.
0.
0.
0.
0.
0.
0.
0.
0.
0.
0.
0.
0.
0.
0.
0.
0.
0.
0.
0.
0.
0.
0.
0.
0.
0.
0.
0.
0.
0.
0.
0.
0.
0.
0.
0.
0.
0.
0.
0.
0.
0.
0.
0.
0.
0.
0.
0.
0.
0.
0.
0.
0.
0.
0.
0.
0.
0.
0.
0.
0.
0.
0.
0.
0.
0.
0.
0.
0.
0.
0.
0.
0.
0.
0.
0.
0.
0.
0.
0.
0.
0.
0.
0.
0.
0.
0.
0.
0.
0.
0.
0.
0.
0.
0.
0.
0.
0.
0.
0.
0.
0.
0.
0.
0.
0.
0.
0.
0.
0.
0.
0.
0.
0.
0.
0.
0.
0.
0.
0.
0.
0.
0.
0.
0.
0.
0.
0.
0.
0.
0.
0.
0.
0.
0.
0.
0.
0.
0.
0.
0.
0.
0.
0.
0.
0.
0.
0.
0.
0.
0.
0.
0.
0.
0.
0.
0.
0.
0.
0.
0.
0.
0.
0.
0.
0.
0.
0.
0.
0.
0.
0.
0.
0.
0.
0.
0.
0.
0.
0.
0.
0.
0.
0.
0.
0.
0.
0.
0.
0.
0.
0.
0.
0.
0.
0.
0.
0.
0.
0.
0.
0.
0.
0.
0.
0.
0.
0.
0.
0.
0.
0.
0.
0.
0.
0.
0.
0.
0.
0.
0.
0.
0.
0.
0.
0.
0.
0.
0.
0.
0.
0.
0.
0.
0.
0.
0.
0.
0.
0.
0.
0.
0.
0.
0.
0.
0.
0.
0.
0.
0.
0.
0.
0.
0.
0.
0.
0.
0.
0.
0.
0.
0.
0.
0.
0.
0.
0.
0.
0.
0.
0.
0.
0.
0.
0.
0.
0.
0.
0.
0.
0.
0.
0.
0.
0.
0.
0.
0.
0.
0.
0.
0.
0.
0.
0.
0.
0.
0.
0.
0.
0.
0.
0.
0.
0.
0.
0.
0.
0.
0.
0.
0.
0.
0.
0.
0.
0.
0.
0.
0.
0.
0.
0.
0.
0.
0.
0.
0.
0.
0.
0.
0.
0.
0.
0.
0.
0.
0.
0.
0.
0.
0.
0.
0.
0.
0.
0.
0.
0.
0.
0.
0.
0.
0.
0.
0.
0.
0.
0.
0.
0.
0.
0.
0.
0.
0.
0.
0.
0.
0.
0.
0.
0.
0.
0.
0.
0.
0.
0.
0.
0.
0.
0.
0.
0.
0.
0.
0.
0.
0.
0.
0.
0.
0.
0.
0.
0.
0.
0.
0.
0.
0.
0.
0.
0.
0.
0.
0.
0.
0.
0.
0.
0.
0.
0.
0.
0.
0.
0.
0.
0.
0.
0.
0.
0.
0.
0.
0.
0.
0.
0.
0.
0.
0.
0.
0.
0.
0.
0.
0.
0.
0.
0.
0.
0.
0.
0.
0.
0.
0.
0.
0.
0.
0.
0.
0.
0.
0.
0.
0.
0.
0.
0.
0.
0.
0.
0.
0.
0.
0.
0.
0.
0.
0.
0.
0.
0.
0.
0.
0.
0.
0.
0.
0.
0.
0.
0.
0.
0.
0.
0.
0.
0.
0.
0.
0.
0.
0.
0.
0.
0.
0.
0.
0.
0.
0.
0.
0.
0.
0.
0.
0.
0.
0.
0.
0.
0.
0.
0.
0.
0.
0.
0.
0.
0.
0.
0.
0.
0.
0.
0.
0.
0.
0.
0.
0.
0.
0.
0.
0.
0.
0.
0.
0.
0.
0.
0.
0.
0.
0.
0.
0.
0.
0.
0.
0.
0.
0.
0.
0.
0.
0.
0.
0.
0.
0.
0.
0.
0.
0.
0.
0.
0.
0.
0.
0.
0.
0.
0.
0.
0.
0.
0.
0.
0.
0.
0.
0.
0.
0.
0.
0.
0.
0.
0.
0.
0.
0.
0.
0.
0.
0.
0.
0.
0.
0.
0.
0.
0.
0.
0.
0.
0.
0.
0.
0.
0.
0.
0.
0.
0.
0.
0.
0.
0.
0.
0.
0.
0.
0.
0.
0.
0.
0.
0.
0.
0.
0.
0.
0.
0.
0.
0.
0.
0.
0.
0.
0.
0.
0.
0.
0.
0.
0.
0.
0.
0.
0.
0.
0.
0.
0.
0.
0.
0.
0.
0.
0.
0.
0.
0.
0.
0.
0.
0.
0.
0.
0.
0.
0.
0.
0.
0.
0.
0.
0.
0.
0.
0.
0.
0.
0.
0.
0.
0.
0.
0.
0.
0.
0.
0.
0.
0.
0.
0.
0.
0.
0.
0.
0.
0.
0.
0.
0.
0.
0.
0.
0.
0.
0.
0.
0.
0.
0.
0.
0.
0.
0.
0.
0.
0.
0.
0.
0.
0.
0.
0.
0.
0.
0.
0.
0.
0.
0.
0.
0.
0.
0.
0.
0.
0.
0.
0.
0.
0.
0.
0.
0.
0.
0.
0.
0.
0.
0.
0.
0.
0.
0.
0.
0.
0.
0.
0.
0.
0.
0.
0.
0.
0.
0.
0.
0.
0.
0.
0.
0.
0.
0.
0.
0.
0.
0.
0.
0.
0.
0.
0.
0.
0.
0.
0.
0.
0.
0.
0.
0.
0.
0.
0.
0.
0.
0.
0.
0.
0.
0.
0.
0.
0.
0.
0.
0.
0.
0.
0.
0.
0.
0.
0.
0.
0.
0.
0.
0.
0.
0.
0.
0.
0.
0.
0.
0.
0.
0.
0.
0.
0.
0.
0.
0.
0.
0.
0.
0.
0.
0.
0.
0.
0.
0.
0.
0.
0.
0.
0.
0.
0.
0.
0.
0.
0.
0.
0.
0.
0.
0.
0.
0.
0.
0.
0.
0.
0.
0.
0.
0.
0.
0.
0.
0.
0.
0.
0.
0.
0.
0.
0.
0.
0.
0.
0.
0.
0.
0.
0.
0.
0.
0.
0.
0.
0.
0.
0.
0.
0.
0.
0.
0.
0.
0.
0.
0.
0.
0.
0.
0.
0.
0.
0.
0.
0.
0.
0.
0.
0.
0.
0.
0.
0.
0.
0.
0.
0.
0.
0.
0.
0.
0.
0.
0.
0.
0.
0.
0.
0.
0.
0.
0.
0.
0.
0.
0.
0.
0.
0.
0.
0.
0.
0.
0.
0.
0.
0.
0.
0.
0.
0.
0.
0.
0.
0.
0.
0.
0.
0.
0.
0.
0.
0.
0.
0.
0.
0.
0.
0.
0.
0.
0.
0.
0.
0.
0.
0.
0.
0.
0.
0.
0.
0.
0.
0.
0.
0.
0.
0.
0.
0.
0.
0.
0.
0.
0.
0.
0.
0.
0.
0.
0.
0.
0.
0.
0.
0.
0.
0.
0.
0.
0.
0.
0.
0.
0.
0.
0.
0.
0.
0.
0.
0.
0.
0.
0.
0.
0.
0.
0.
0.
0.
0.
0.
0.
0.
0.
0.
0.
0.
0.
0.
0.
0.
0.
0.
0.
0.
0.
0.
0.
0.
0.
0.
0.
0.
0.
0.
0.
0.
0.
0.
0.
0.
0.
0.
0.
0.
0.
0.
0.
0.
0.
0.
0.
0.
0.
0.
0.
0.
0.
0.
0.
0.
0.
0.
0.
0.
0.
0.
0.
0.
0.
0.
0.
0.
0.
0.
0.
0.
0.
0.
0.
0.
0.
0.
0.
0.
0.
0.
0.
0.
0.
0.
0.
0.
0.
0.
0.
0.
0.
0.
0.
0.
0.
0.
0.
0.
0.
0.
0.
0.
0.
0.
0.
0.
0.
0.
0.
0.
0.
0.
0.
0.
0.
0.
0.
0.
0.
0.
0.
0.
0.
0.
0.
0.
0.
0.
0.
0.
0.
0.
0.
0.
0.
0.
0.
0.
0.
0.
0.
0.
0.
0.
0.
0.
0.
0.
0.
0.
0.
0.
0.
0.
0.
0.
0.
0.
0.
0.
0.
0.
0.
0.
0.
0.
0.
0.
0.
0.
0.
0.
0.
0.
0.
0.
0.
0.
0.
0.
0.
0.
0.
0.
0.
0.
0.
0.
0.
0.
0.
0.
0.
0.
0.
0.
0.
0.
0.
0.
0.
0.
0.
0.
0.
0.
0.
0.
0.
0.
0.
0.
0.
0.
0.
0.
0.
0.
0.
0.
0.
0.
0.
0.
0.
0.
0.
0.
0.
0.
0.
0.
0.
0.
0.
0.
0.
0.
0.
0.
0.
0.
0.
0.
0.
0.
0.
0.
0.
0.
0.
0.
0.
0.
0.
0.
0.
0.
0.
0.
0.
0.
0.
0.
0.
0.
0.
0.
0.
0.
0.
0.
0.
0.
0.
0.
0.
0.
0.
0.
0.
0.
0.
0.
0.
0.
0.
0.
0.
0.
0.
0.
0.
0.
0.
0.
0.
0.
0.
0.
0.
0.
0.
0.
0.
0.
0.
0.
0.
0.
0.
0.
0.
0.
0.
0.
0.
0.
0.
0.
0.
0.
0.
0.
0.
0.
0.
0.
0.
0.
0.
0.
0.
0.
0.
0.
0.
0.
0.
0.
0.
0.
0.
0.
0.
0.
0.
0.
0.
0.
0.
0.
0.
0.
0.
0.
0.
0.
0.
0.
0.
0.
0.
0.
0.
0.
0.
0.
0.
0.
0.
0.
0.
0.
0.
0.
0.
0.
0.
0.
0.
0.
0.
0.
0.
0.
0.
0.
0.
0.
0.
0.
0.
0.
0.
0.
0.
0.
0.
0.
0.
0.
0.
0.
0.
0.
0.
0.
0.
0.
0.
0.
0.
0.
0.
0.
0.
0.
0.
0.
0.
0.
0.
0.
0.
0.
0.
0.
0.
0.
0.
0.
0.
0.
0.
0.
0.
0.
0.
0.
0.
0.
0.
0.
0.
0.
0.
0.
0.
0.
0.
0.
0.
0.
0.
0.
0.
0.
0.
0.
0.
0.
0.
0.
0.
0.
0.
0.
0.
0.
0.
0.
0.
0.
0.
0.
0.
0.
0.
0.
0.
0.
0.
0.
0.
0.
0.
0.
0.
0.
0.
0.
0.
0.
0.
0.
0.
0.
0.
0.
0.
0.
0.
0.
0.
0.
0.
0.
0.
0.
0.
0.
0.
0.
0.
0.
0.
0.
0.
0.
0.
0.
0.
0.
0.
0.
0.
0.
0.
0.
0.
0.
0.
0.
0.
0.
0.
0.
0.
0.
0.
0.
0.
0.
0.
0.
0.
0.
0.
0.
0.
0.
0.
0.
0.
0.
0.
0.
0.
0.
0.
0.
0.
0.
0.
0.
0.
0.
0.
0.
0.
0.
0.
0.
0.
0.
0.
0.
0.
0.
0.
0.
0.
0.
0.
0.
0.
0.
0.
0.
0.
0.
0.
0.
0.
0.
0.
0.
0.
0.
0.
0.
0.
0.
0.
0.
0.
0.
0.
0.
0.
0.
0.
0.
0.
0.
0.
0.
0.
0.
0.
0.
0.
0.
0.
0.
0.
0.
0.
0.
0.
0.
0.
0.
0.
0.
0.
0.
0.
0.
0.
0.
0.
0.
0.
0.
0.
0.
0.
0.
0.
0.
0.
0.
0.
0.
0.
0.
0.
0.
0.
0.
0.
0.
0.
0.
0.
0.
0.
0.
0.
0.
0.
0.
0.
0.
0.
0.
0.
0.
0.
0.
0.
0.
0.
0.
0.
0.
0.
0.000
0.000
0.000
0.000
0.001
0.000
0.
0.
0.
0.
0.
0.
0.
0.
0.
0.
0.
0.
0.
0.
0.
0.
0.
0.
0.
0.
0.
0.
0.
0.
0.
0.
0.
0.
0.
0.
0.
0.
0.
0.
0.
0.
0.
0.
0.
0.
0.
0.
0.
0.
0.
0.
0.
0.
0.
0.
0.
0.
0.
0.
0.
0.
0.
0.
0.
0.
0.
0.
0.
0.
0.
0.
0.
0.
0.
0.
0.
0.
0.
0.
0.
0.
0.
0.
0.
0.
0.
0.
0.
0.
0.
0.
0.000
0.000
0.001
-0.001
-0.001
-0.001
-0.001
0.001
0.000
0.
0.
0.
0.
0.
0.
0.
0.
0.
0.
0.
0.
0.
0.
0.
0.
0.
0.
0.
0.
0.
0.
0.
0.
0.
0.
0.
0.
0.
0.
0.
0.
0.
0.
0.
0.
0.
0.
0.
0.
0.
0.
0.
0.
0.
0.
0.
0.
0.
0.
0.
0.
0.
0.
0.
0.
0.
0.
0.
0.
0.
0.
0.
0.
0.
0.
0.
0.
0.
0.
0.
0.
0.
0.
0.
0.
0.
0.
0.
0.
0.
0.
0.
0.000
0.000
-0.001
-0.001
-0.001
-0.002
-0.001
-0.001
-0.001
0.001
0.000
0.
0.
0.
0.
0.
0.
0.
0.
0.
0.
0.
0.
0.
0.
0.
0.
0.
0.
0.
0.
0.
0.
0.
0.
0.
0.
0.
0.
0.
0.
0.
0.
0.
0.
0.
0.
0.
0.
0.
0.
0.
0.
0.
0.
0.
0.
0.
0.
0.
0.
0.
0.
0.
0.
0.
0.
0.
0.
0.
0.
0.
0.
0.
0.
0.
0.
0.
0.
0.
0.
0.
0.
0.
0.
0.
0.
0.
0.
0.
0.
0.000
0.001
0.001
-0.001
-0.001
-0.002
-0.002
-0.002
-0.002
-0.002
-0.002
-0.001
0.001
0.000
0.
0.
0.
0.
0.
0.
0.
0.
0.
0.
0.
0.
0.
0.
0.
0.
0.
0.
0.
0.
0.
0.
0.
0.
0.
0.
0.
0.
0.
0.
0.
0.
0.
0.
0.
0.
0.
0.
0.
0.
0.
0.
0.
0.
0.
0.
0.
0.
0.
0.
0.
0.
0.
0.
0.
0.
0.
0.
0.
0.
0.
0.
0.
0.
0.
0.
0.
0.
0.
0.
0.
0.
0.
0.
0.
0.
0.
0.000
0.000
0.000
0.001
0.001
-0.001
-0.001
-0.002
-0.003
-0.003
-0.003
-0.003
-0.002
-0.002
-0.001
0.001
0.
0.
0.
0.
0.
0.
0.
0.
0.
0.
0.
0.
0.
0.
0.
0.
0.
0.
0.
0.
0.
0.
0.
0.
0.
0.
0.
0.
0.
0.
0.
0.
0.
0.
0.
0.
0.
0.
0.
0.
0.
0.
0.
0.
0.
0.
0.
0.
0.
0.
0.
0.
0.
0.
0.
0.
0.
0.
0.
0.
0.
0.
0.
0.
0.
0.
0.
0.
0.
0.
0.
0.
0.
0.
0.
0.
0.000
0.000
0.000
0.001
0.001
-0.001
-0.001
-0.001
-0.002
-0.003
-0.004
-0.004
-0.003
-0.002
-0.002
-0.001
0.001
0.000
0.
0.
0.
0.
0.
0.
0.
0.
0.
0.
0.
0.
0.
0.
0.
0.
0.
0.
0.
0.
0.
0.
0.
0.
0.
0.
0.
0.
0.
0.
0.
0.
0.
0.
0.
0.
0.
0.
0.
0.
0.
0.
0.
0.
0.
0.
0.
0.
0.
0.
0.
0.
0.
0.
0.
0.
0.
0.
0.
0.
0.
0.
0.
0.
0.
0.
0.
0.
0.
0.
0.
0.
0.
0.
0.
0.000
0.000
0.000
-0.001
0.000
-0.002
0.000
-0.001
-0.003
-0.006
-0.006
-0.006
-0.003
-0.003
-0.002
-0.001
-0.001
0.000
0.
0.
0.
0.
0.
0.
0.
0.
0.
0.
0.
0.
0.
0.
0.
0.
0.
0.
0.
0.
0.
0.
0.
0.
0.
0.
0.
0.
0.
0.
0.
0.
0.
0.
0.
0.
0.
0.
0.
0.
0.
0.
0.
0.
0.
0.
0.
0.
0.
0.
0.
0.
0.
0.
0.
0.
0.
0.
0.
0.
0.
0.
0.
0.
0.
0.
0.
0.
0.
0.
0.
0.
0.
0.
0.
0.000
0.000
-0.001
-0.001
0.000
-0.002
-0.002
-0.003
-0.006
-0.007
-0.008
-0.008
-0.005
-0.003
-0.002
-0.001
-0.001
0.000
0.
0.
0.
0.
0.
0.
0.
0.
0.
0.
0.
0.
0.
0.
0.
0.
0.
0.
0.
0.
0.
0.
0.
0.
0.
0.
0.
0.
0.
0.
0.
0.
0.
0.
0.
0.
0.
0.
0.
0.
0.
0.
0.
0.
0.
0.
0.
0.
0.
0.
0.
0.
0.
0.
0.
0.
0.
0.
0.
0.
0.
0.
0.
0.
0.
0.
0.
0.
0.
0.
0.
0.
0.
0.
0.
0.000
0.001
-0.001
-0.001
0.000
-0.004
-0.005
-0.006
-0.005
-0.006
-0.007
-0.007
-0.005
-0.002
-0.002
-0.001
0.001
0.000
0.
0.
0.
0.
0.
0.
0.
0.
0.
0.
0.
0.
0.
0.
0.
0.
0.
0.
0.
0.
0.
0.
0.
0.
0.
0.
0.
0.
0.
0.
0.
0.
0.
0.
0.
0.
0.
0.
0.
0.
0.
0.
0.
0.
0.
0.
0.
0.
0.
0.
0.
0.
0.
0.
0.
0.
0.
0.
0.
0.
0.
0.
0.
0.
0.
0.
0.
0.
0.
0.
0.
0.
0.
0.
0.
0.000
0.001
-0.001
-0.001
-0.002
-0.002
-0.004
-0.006
-0.006
-0.007
-0.007
-0.008
-0.003
-0.002
-0.001
-0.001
0.000
0.000
0.
0.
0.
0.
0.
0.
0.
0.
0.
0.
0.
0.
0.
0.
0.
0.
0.
0.
0.
0.
0.
0.
0.
0.
0.
0.
0.
0.
0.
0.
0.
0.
0.
0.
0.
0.
0.
0.
0.
0.
0.
0.
0.
0.
0.
0.
0.
0.
0.
0.
0.
0.
0.
0.
0.
0.
0.
0.
0.
0.
0.
0.
0.
0.
0.
0.
0.
0.
0.
0.
0.
0.
0.
0.
0.
0.000
0.001
-0.001
-0.001
-0.002
-0.001
-0.005
-0.005
-0.004
-0.005
-0.005
-0.005
-0.004
-0.001
-0.001
0.000
0.000
0.
0.
0.
0.
0.
0.
0.
0.
0.
0.
0.
0.
0.
0.
0.
0.
0.
0.
0.
0.
0.
0.
0.
0.
0.
0.
0.
0.
0.
0.
0.
0.
0.
0.
0.
0.
0.
0.
0.
0.
0.
0.
0.
0.
0.
0.
0.
0.
0.
0.
0.
0.
0.
0.
0.
0.
0.
0.
0.
0.
0.
0.
0.
0.
0.
0.
0.
0.
0.
0.
0.
0.
0.
0.
0.
0.
0.
0.001
0.001
0.000
0.
-0.003
-0.002
-0.004
-0.004
-0.005
-0.004
-0.004
-0.003
-0.003
0.001
0.001
0.000
0.
0.
0.
0.
0.
0.
0.
0.
0.
0.
0.
0.
0.
0.
0.
0.
0.
0.
0.
0.
0.
0.
0.
0.
0.
0.
0.
0.
0.
0.
0.
0.
0.
0.
0.
0.
0.
0.
0.
0.
0.
0.
0.
0.
0.
0.
0.
0.
0.
0.
0.
0.
0.
0.
0.
0.
0.
0.
0.
0.
0.
0.
0.
0.
0.
0.
0.
0.
0.
0.
0.
0.
0.
0.
0.
0.
0.
0.
0.001
0.001
0.002
0.
0.000
-0.001
-0.002
-0.004
-0.004
-0.004
-0.002
-0.001
0.001
0.001
0.
0.
0.
0.
0.
0.
0.
0.
0.
0.
0.
0.
0.
0.
0.
0.
0.
0.
0.
0.
0.
0.
0.
0.
0.
0.
0.
0.
0.
0.
0.
0.
0.
0.
0.
0.
0.
0.
0.
0.
0.
0.
0.
0.
0.
0.
0.
0.
0.
0.
0.
0.
0.
0.
0.
0.
0.
0.
0.
0.
0.
0.
0.
0.
0.
0.
0.
0.
0.
0.
0.
0.
0.
0.
0.
0.
0.
0.
0.
0.
0.001
0.001
-0.001
-0.001
-0.001
-0.002
-0.003
-0.002
-0.003
-0.001
-0.001
-0.001
0.001
0.
0.
0.
0.
0.
0.
0.
0.
0.
0.
0.
0.
0.
0.
0.
0.
0.
0.
0.
0.
0.
0.
0.
0.
0.
0.
0.
0.
0.
0.
0.
0.
0.
0.
0.
0.
0.
0.
0.
0.
0.
0.
0.
0.
0.
0.
0.
0.
0.
0.
0.
0.
0.
0.
0.
0.
0.
0.
0.
0.
0.
0.
0.
0.
0.
0.
0.
0.
0.
0.
0.
0.
0.
0.
0.
0.
0.
0.
0.
0.
0.001
0.001
-0.001
-0.001
-0.002
-0.002
-0.002
-0.002
-0.002
-0.002
-0.002
-0.001
0.001
0.
0.
0.
0.
0.
0.
0.
0.
0.
0.
0.
0.
0.
0.
0.
0.
0.
0.
0.
0.
0.
0.
0.
0.
0.
0.
0.
0.
0.
0.
0.
0.
0.
0.
0.
0.
0.
0.
0.
0.
0.
0.
0.
0.
0.
0.
0.
0.
0.
0.
0.
0.
0.
0.
0.
0.
0.
0.
0.
0.
0.
0.
0.
0.
0.
0.
0.
0.
0.
0.
0.
0.
0.
0.
0.
0.
0.
0.
0.
0.
0.000
0.001
-0.001
-0.002
-0.002
-0.002
-0.002
-0.002
-0.002
-0.002
-0.002
0.001
0.001
0.
0.
0.
0.
0.
0.
0.
0.
0.
0.
0.
0.
0.
0.
0.
0.
0.
0.
0.
0.
0.
0.
0.
0.
0.
0.
0.
0.
0.
0.
0.
0.
0.
0.
0.
0.
0.
0.
0.
0.
0.
0.
0.
0.
0.
0.
0.
0.
0.
0.
0.
0.
0.
0.
0.
0.
0.
0.
0.
0.
0.
0.
0.
0.
0.
0.
0.
0.
0.
0.
0.
0.
0.
0.
0.
0.
0.
0.
0.
0.
0.000
0.001
-0.001
-0.001
-0.001
-0.002
-0.002
-0.002
-0.002
-0.002
-0.001
0.001
0.000
0.
0.
0.
0.
0.
0.
0.
0.
0.
0.
0.
0.
0.
0.
0.
0.
0.
0.
0.
0.
0.
0.
0.
0.
0.
0.
0.
0.
0.
0.
0.
0.
0.
0.
0.
0.
0.
0.
0.
0.
0.
0.
0.
0.
0.
0.
0.
0.
0.
0.
0.
0.
0.
0.
0.
0.
0.
0.
0.
0.
0.
0.
0.
0.
0.
0.
0.
0.
0.
0.
0.
0.
0.
0.
0.
0.
0.
0.
0.
0.
0.
0.000
0.001
-0.001
-0.001
-0.001
-0.001
-0.001
-0.001
-0.001
0.001
0.000
0.
0.
0.
0.
0.
0.
0.
0.
0.
0.
0.
0.
0.
0.
0.
0.
0.
0.
0.
0.
0.
0.
0.
0.
0.
0.
0.
0.
0.
0.
0.
0.
0.
0.
0.
0.
0.
0.
0.
0.
0.
0.
0.
0.
0.
0.
0.
0.
0.
0.
0.
0.
0.
0.
0.
0.
0.
0.
0.
0.
0.
0.
0.
0.
0.
0.
0.
0.
0.
0.
0.
0.
0.
0.
0.
0.
0.
0.
0.
0.
0.
0.
0.000
0.001
0.001
-0.001
-0.001
-0.001
-0.001
-0.001
0.001
0.000
0.000
0.
0.
0.
0.
0.
0.
0.
0.
0.
0.
0.
0.
0.
0.
0.000
0.000
0.000
0.000
0.000
0.000
0.000
0.
0.
0.
0.
0.
0.
0.
0.
0.
0.
0.
0.
0.
0.
0.
0.
0.
0.
0.
0.
0.
0.
0.
0.
0.
0.
0.
0.
0.
0.
0.
0.
0.
0.
0.
0.
0.
0.
0.
0.
0.
0.
0.
0.
0.
0.
0.
0.
0.
0.
0.
0.
0.
0.
0.
0.
0.
0.
0.
0.
0.
0.
0.001
0.001
-0.001
-0.001
-0.001
0.001
0.001
0.001
0.001
0.
0.
0.
0.
0.
0.
0.001
0.001
0.000
0.000
0.000
0.000
0.
0.
0.001
0.002
0.000
0.
0.001
0.001
0.000
0.001
0.000
0.
0.
0.
0.
0.
0.
0.
0.
0.
0.
0.
0.
0.
0.
0.
0.
0.
0.
0.
0.
0.
0.
0.
0.
0.
0.
0.
0.
0.
0.
0.
0.
0.
0.
0.
0.
0.
0.
0.
0.
0.
0.
0.
0.
0.
0.
0.
0.
0.
0.
0.
0.
0.
0.
0.
0.
0.
0.
0.
0.
0.000
0.001
0.001
-0.001
-0.001
-0.001
-0.001
0.001
0.001
0.000
0.
0.
0.
0.001
0.001
0.002
0.002
0.000
0.000
0.000
0.000
-0.001
0.000
0.002
0.000
0.000
0.001
0.001
0.000
0.001
0.001
0.001
0.000
0.002
0.001
0.
0.
0.
0.
0.
0.
0.
0.
0.
0.
0.
0.
0.
0.
0.
0.
0.
0.
0.
0.
0.
0.
0.
0.
0.
0.
0.
0.
0.
0.
0.
0.
0.
0.
0.
0.
0.
0.
0.
0.
0.
0.
0.
0.
0.
0.
0.
0.
0.
0.
0.
0.
0.
0.000
0.000
0.000
0.001
0.000
0.000
0.001
-0.001
-0.001
-0.001
-0.001
-0.001
0.001
0.000
0.000
0.
0.001
0.001
0.002
0.003
0.001
-0.003
-0.003
-0.002
0.000
0.000
0.003
0.004
0.001
0.001
0.002
0.000
-0.003
-0.001
0.
0.001
0.001
0.001
0.001
0.003
0.002
0.001
0.000
0.000
0.000
0.000
0.
0.
0.
0.
0.
0.
0.
0.
0.
0.
0.
0.
0.
0.
0.
0.
0.
0.
0.
0.
0.
0.
0.
0.
0.
0.
0.
0.
0.
0.
0.
0.
0.
0.
0.
0.
0.
0.
0.
0.
0.
0.
0.
0.
0.
0.
0.000
0.000
0.001
0.001
0.001
0.001
0.001
0.001
0.001
-0.001
-0.001
-0.001
-0.001
0.001
0.000
0.
0.001
0.002
0.004
0.004
-0.003
-0.003
-0.003
-0.004
-0.005
-0.006
-0.005
-0.001
-0.001
0.001
-0.002
-0.006
-0.003
-0.005
-0.005
-0.004
-0.002
0.001
0.001
-0.001
-0.001
-0.001
-0.002
-0.001
-0.001
-0.001
0.000
0.000
0.
0.
0.
0.
0.
0.
0.
0.
0.
0.
0.
0.
0.
0.
0.
0.
0.
0.
0.
0.
0.
0.
0.
0.
0.
0.
0.
0.
0.
0.
0.
0.
0.
0.
0.
0.
0.
0.
0.
0.
0.
0.
0.
0.
0.000
0.000
0.001
-0.001
-0.001
-0.001
-0.001
0.001
0.001
0.001
0.001
0.001
0.001
0.001
0.001
0.001
0.003
0.003
0.004
0.003
0.
-0.004
-0.008
-0.015
-0.018
-0.020
-0.021
-0.018
-0.014
-0.008
-0.006
-0.009
-0.012
-0.015
-0.016
-0.014
-0.013
-0.010
-0.009
-0.005
-0.003
-0.003
-0.004
-0.003
-0.003
-0.004
-0.001
-0.001
0.001
0.000
0.
0.
0.
0.
0.
0.
0.
0.
0.
0.
0.
0.
0.
0.
0.
0.
0.
0.
0.
0.
0.
0.
0.
0.
0.
0.
0.
0.
0.
0.
0.
0.
0.
0.
0.
0.
0.
0.
0.
0.
0.
0.
0.000
0.000
0.000
-0.001
-0.001
-0.001
-0.002
-0.001
-0.001
0.001
0.001
0.001
0.001
0.001
0.002
0.002
0.003
0.004
0.005
0.003
-0.002
-0.007
-0.016
-0.028
-0.040
-0.053
-0.060
-0.061
-0.054
-0.044
-0.035
-0.032
-0.030
-0.039
-0.045
-0.050
-0.047
-0.039
-0.034
-0.026
-0.018
-0.013
-0.010
-0.009
-0.009
-0.006
-0.007
-0.005
-0.002
-0.001
-0.001
0.000
0.
0.
0.
0.
0.
0.
0.
0.
0.
0.
0.
0.
0.
0.
0.
0.
0.
0.
0.
0.
0.
0.
0.
0.
0.
0.
0.
0.
0.
0.
0.
0.
0.
0.
0.
0.
0.
0.
0.
0.
0.
0.000
0.000
-0.001
-0.001
-0.001
-0.002
-0.001
-0.001
-0.001
-0.001
0.001
0.000
0.001
0.002
0.003
0.003
0.004
0.000
0.
-0.006
-0.014
-0.025
-0.044
-0.067
-0.093
-0.111
-0.116
-0.108
-0.094
-0.085
-0.077
-0.069
-0.073
-0.076
-0.085
-0.094
-0.101
-0.095
-0.076
-0.057
-0.039
-0.027
-0.024
-0.019
-0.018
-0.015
-0.012
-0.008
-0.006
-0.002
-0.001
0.001
0.000
0.
0.
0.
0.
0.
0.
0.
0.
0.
0.
0.
0.
0.
0.
0.
0.
0.
0.
0.
0.
0.
0.
0.
0.
0.
0.
0.
0.
0.
0.
0.
0.
0.
0.
0.
0.
0.
0.
0.
0.
0.000
0.000
-0.001
-0.001
-0.002
-0.001
-0.002
-0.002
-0.001
-0.001
0.001
0.000
0.002
0.003
0.002
0.000
-0.003
-0.003
-0.008
-0.017
-0.029
-0.053
-0.081
-0.105
-0.104
-0.108
0.001
0.383
0.266
-0.037
-0.123
-0.128
-0.122
-0.106
0.050
0.111
-0.048
-0.007
-0.064
-0.092
-0.078
-0.057
-0.044
-0.038
-0.036
-0.028
-0.020
-0.015
-0.008
-0.005
-0.002
-0.001
0.000
0.
0.
0.
0.
0.
0.
0.
0.
0.
0.
0.
0.
0.
0.
0.
0.
0.
0.
0.
0.
0.
0.
0.
0.
0.
0.
0.
0.
0.
0.
0.
0.
0.
0.
0.
0.
0.
0.
0.
0.
0.000
0.000
-0.001
-0.001
-0.002
-0.002
-0.002
-0.002
-0.002
-0.001
0.001
0.002
0.002
0.002
-0.001
-0.006
-0.008
-0.013
-0.023
-0.037
-0.057
-0.090
-0.116
0.131
2.734
2.958
8.572
78.847
28.627
2.921
0.024
-0.187
-0.148
0.622
8.641
14.879
5.622
28.357
7.564
0.178
-0.114
-0.101
-0.077
-0.065
-0.053
-0.045
-0.032
-0.023
-0.011
-0.007
-0.003
-0.001
0.001
0.
0.
0.
0.
0.
0.
0.
0.
0.
0.
0.
0.
0.
0.
0.
0.
0.
0.
0.
0.
0.
0.
0.
0.
0.
0.
0.
0.
0.
0.
0.
0.
0.
0.
0.
0.
0.
0.
0.
0.
0.000
0.000
0.000
-0.002
-0.002
-0.002
-0.002
-0.002
-0.002
0.000
0.000
0.002
0.001
0.001
-0.006
-0.010
-0.019
-0.033
-0.052
-0.073
-0.102
-0.138
-0.119
3.227
114.306
105.127
373.540
100948.539
4201.765
55.303
1.626
-0.205
0.115
8.566
123.735
208.955
298.150
100275.453
1439.288
5.298
-0.063
-0.148
-0.121
-0.090
-0.076
-0.063
-0.049
-0.032
-0.019
-0.007
-0.003
-0.002
-0.001
0.
0.
0.
0.
0.
0.
0.
0.
0.
0.
0.
0.
0.
0.
0.
0.
0.
0.
0.
0.
0.
0.
0.
0.
0.
0.
0.
0.
0.
0.
0.
0.
0.
0.
0.
0.
0.
0.
0.
0.
0.000
0.000
0.000
0.000
-0.002
-0.002
-0.002
-0.002
0.
0.
0.001
0.002
0.000
-0.003
-0.010
-0.021
-0.038
-0.065
-0.089
-0.112
-0.151
-0.201
-0.141
4.416
124.930
180.450
760.233
128745.664
23198.813
393.171
6.875
-0.172
0.720
35.839
685.456
1304.003
8282.312
200085.484
8084.498
37.503
0.319
-0.188
-0.157
-0.121
-0.098
-0.079
-0.063
-0.040
-0.025
-0.010
-0.006
-0.001
-0.001
0.
0.
0.
0.
0.
0.
0.
0.
0.
0.
0.
0.
0.
0.
0.
0.
0.
0.
0.
0.
0.
0.
0.
0.
0.
0.
0.
0.
0.
0.
0.
0.
0.
0.
0.
0.
0.
0.
0.
0.
0.
0.000
0.000
0.000
0.
-0.001
0.000
0.000
0.000
0.000
0.000
0.000
0.000
-0.004
-0.015
-0.038
-0.063
-0.089
-0.098
-0.111
-0.180
-0.257
-0.254
1.433
26.458
539.036
2346.847
6065.040
7232.908
3154.820
14.117
-0.198
0.493
21.704
403.306
11734.051
68790.211
102381.008
127290.117
260.975
0.981
-0.239
-0.207
-0.165
-0.130
-0.102
-0.083
-0.053
-0.033
-0.017
-0.008
-0.002
0.000
0.
0.
0.
0.
0.
0.
0.
0.
0.
0.
0.
0.
0.
0.
0.
0.
0.
0.
0.
0.
0.
0.
0.
0.
0.
0.
0.
0.
0.
0.
0.
0.
0.
0.
0.
0.
0.
0.
0.
0.
0.
0.
0.000
0.
0.
0.000
-0.001
-0.001
-0.001
-0.001
0.002
0.001
0.000
-0.007
-0.025
-0.057
-0.080
-0.078
0.105
0.204
-0.071
-0.291
-0.350
0.110
18.434
11682.463
70978.344
280.561
155.927
93.946
2.417
-0.282
0.764
9.210
136.415
3918.691
8367.036
8935.399
100565.555
282.225
0.518
-0.306
-0.268
-0.217
-0.174
-0.141
-0.108
-0.071
-0.042
-0.026
-0.010
-0.004
-0.002
0.001
0.
0.
0.
0.
0.
0.
0.
0.
0.
0.
0.
0.
0.
0.
0.
0.
0.
0.
0.
0.
0.
0.
0.
0.
0.
0.
0.
0.
0.
0.
0.
0.
0.
0.
0.
0.
0.
0.
0.
0.
0.
0.
0.000
0.
0.000
-0.001
-0.001
-0.001
0.001
0.002
0.003
-0.003
-0.013
-0.037
-0.076
-0.105
0.026
0.989
1.133
0.124
-0.314
-0.401
-0.314
2.882
152.810
299.144
18.988
3.347
0.669
-0.260
-0.247
2.305
20.676
115.544
1618.523
1483.680
170.724
60.294
4.667
-0.324
-0.392
-0.353
-0.295
-0.241
-0.196
-0.151
-0.103
-0.061
-0.037
-0.017
-0.009
-0.002
0.001
0.000
0.
0.
0.
0.
0.
0.
0.
0.
0.
0.
0.
0.
0.
0.
0.
0.
0.
0.
0.
0.
0.
0.
0.
0.
0.
0.
0.
0.
0.
0.
0.
0.
0.
0.
0.
0.
0.
0.
0.
0.
0.
0.
0.000
-0.001
-0.001
0.
0.001
0.003
0.003
0.001
-0.007
-0.022
-0.054
-0.104
-0.146
-0.004
1.247
1.146
-0.035
-0.364
-0.431
-0.414
-0.123
1.073
1.729
0.514
-0.175
-0.356
-0.355
-0.268
1.469
17.651
60.317
154.269
422.849
130.136
2.096
0.178
0.316
-0.284
-0.384
-0.310
-0.269
-0.244
-0.197
-0.148
-0.099
-0.055
-0.028
-0.012
-0.005
-0.002
0.001
0.
0.
0.
0.
0.
0.
0.
0.
0.
0.
0.
0.
0.
0.
0.
0.
0.
0.
0.
0.
0.
0.
0.
0.
0.
0.
0.
0.
0.
0.
0.
0.
0.
0.
0.
0.
0.
0.
0.
0.
0.
0.
0.
0.
0.
0.002
0.002
0.004
0.004
-0.003
-0.017
-0.045
-0.088
-0.151
-0.209
-0.221
-0.057
-0.090
-0.271
-0.336
-0.379
-0.421
-0.330
-0.203
-0.295
-0.380
-0.382
-0.368
-0.343
-0.302
0.245
5.900
14.086
8.042
8.618
4.029
5.064
50.024
154.635
8.794
0.912
1.705
1.091
0.269
-0.090
-0.173
-0.137
-0.084
-0.043
-0.020
-0.009
-0.003
0.000
0.001
0.
0.
0.
0.
0.
0.
0.
0.
0.
0.
0.
0.
0.
0.
0.
0.
0.
0.
0.
0.
0.
0.
0.
0.
0.
0.
0.
0.
0.
0.
0.
0.
0.
0.
0.
0.
0.
0.
0.
0.
0.
0.
0.
0.001
0.002
0.003
0.003
0.001
-0.013
-0.040
-0.081
-0.119
-0.175
-0.223
-0.246
-0.190
0.426
3.916
3.768
1.249
0.253
-0.384
-0.437
-0.460
-0.447
-0.413
-0.368
-0.334
-0.319
-0.261
0.275
0.754
0.035
-0.097
6.714
222.713
3633.687
35165.496
140.957
26.897
47.037
23.807
8.095
2.272
0.134
-0.152
-0.111
-0.063
-0.030
-0.014
-0.005
0.000
0.001
0.
0.
0.
0.
0.
0.
0.
0.
0.
0.
0.
0.
0.
0.
0.
0.
0.
0.
0.
0.
0.
0.
0.
0.
0.
0.
0.
0.
0.
0.
0.
0.
0.
0.
0.
0.
0.
0.
0.
0.
0.
0.
0.
0.002
0.002
0.003
0.003
-0.007
-0.031
-0.067
-0.098
-0.023
0.340
0.934
1.851
3.243
18.613
1417.535
707.021
17.207
2.461
-0.229
-0.517
-0.528
-0.495
-0.423
-0.353
-0.324
-0.333
-0.341
-0.361
-0.400
-0.452
0.346
51.546
84366.188
152457.547
101586.563
2578.781
1163.723
803.808
171.439
66.499
25.869
3.787
0.101
-0.126
-0.082
-0.041
-0.017
-0.006
-0.001
0.001
0.000
0.
0.
0.
0.
0.
0.
0.
0.
0.
0.
0.
0.
0.
0.
0.
0.
0.
0.
0.
0.
0.
0.
0.
0.
0.
0.
0.
0.
0.
0.
0.
0.
0.
0.
0.
0.
0.
0.
0.
0.
0.
0.001
0.002
0.003
0.004
0.000
-0.016
-0.047
-0.074
0.246
4.333
19.811
33.091
72.272
127.653
112.017
95955.758
23170.756
80.633
4.545
0.336
-0.236
-0.519
-0.528
-0.234
1.643
2.044
-0.054
-0.359
-0.389
-0.438
-0.459
0.529
34.552
5802.082
104007.188
151960.375
101966.984
104998.898
32446.186
625.249
504.243
414.560
39.508
1.687
-0.093
-0.094
-0.048
-0.020
-0.007
-0.003
-0.001
0.001
0.
0.
0.
0.
0.
0.
0.
0.
0.
0.
0.
0.
0.
0.
0.
0.
0.
0.
0.
0.
0.
0.
0.
0.
0.
0.
0.
0.
0.
0.
0.
0.
0.
0.
0.
0.
0.
0.
0.
0.
0.
0.001
0.002
0.003
0.004
-0.002
-0.024
-0.052
0.057
6.040
203.598
2782.325
1123.503
1507.530
63832.090
846.665
935.609
1278.310
97.376
9.337
13.188
6.857
0.901
-0.297
6.482
507.533
832.585
10.893
-0.163
-0.363
-0.399
-0.422
0.619
12.776
105.589
1451.900
126426.680
153017.172
91680.305
119896.617
45439.109
33488.039
2953.060
125.491
4.057
-0.048
-0.098
-0.051
-0.022
-0.007
-0.003
-0.001
0.001
0.
0.
0.
0.
0.
0.
0.
0.
0.
0.
0.
0.
0.
0.
0.
0.
0.
0.
0.
0.
0.
0.
0.
0.
0.
0.
0.
0.
0.
0.
0.
0.
0.
0.
0.
0.
0.
0.
0.
0.
0.
0.001
0.003
0.004
0.004
-0.003
-0.027
-0.053
0.605
69.271
5541.545
104445.023
67829.523
1947.440
102511.609
2301.953
109.497
968.549
79.863
335.721
1139.791
131.233
10.189
2.110
51.543
23034.797
71063.430
70.115
0.759
-0.131
-0.163
-0.323
0.508
9.607
94.070
1062.000
101300.883
105870.758
137992.234
107159.820
200091.781
101090.992
10120.096
75.502
2.289
-0.085
-0.095
-0.048
-0.020
-0.007
-0.002
-0.001
0.001
0.
0.
0.
0.
0.
0.
0.
0.
0.
0.
0.
0.
0.
0.
0.
0.
0.
0.
0.
0.
0.
0.
0.
0.
0.
0.
0.
0.
0.
0.
0.
0.
0.
0.
0.
0.
0.
0.
0.
0.
0.
0.001
0.003
0.004
0.004
-0.001
-0.026
-0.051
0.535
62.234
2789.865
103467.563
18237.486
180.262
182.045
29.632
5.247
18.656
206.572
25356.094
200068.484
2741.142
47.210
67.823
1060.216
6003.065
2393.704
80.280
1.503
0.008
-0.017
-0.176
0.537
2.751
22.869
180.637
5769.413
14690.523
101271.742
30458.094
13287.175
157379.563
101281.383
37.583
0.486
-0.117
-0.086
-0.041
-0.017
-0.006
-0.002
0.001
0.001
0.
0.
0.
0.
0.
0.
0.
0.
0.
0.
0.
0.
0.
0.
0.
0.
0.
0.
0.
0.
0.
0.
0.
0.
0.
0.
0.
0.
0.
0.
0.
0.
0.
0.
0.
0.
0.
0.
0.
0.
0.
0.001
0.002
0.003
0.003
0.001
-0.019
-0.046
0.005
3.031
42.489
218.584
103.747
9.251
1.929
0.184
-0.316
8.279
1163.636
36280.352
102949.867
14927.806
2126.543
4480.466
108751.234
101895.063
90068.438
242.897
2.146
-0.225
-0.259
-0.056
1.796
1.527
0.806
6.363
44.104
218.425
1305.422
328.381
118.269
2285.463
926.231
5.996
-0.050
-0.107
-0.064
-0.030
-0.013
-0.005
-0.002
0.001
0.
0.
0.
0.
0.
0.
0.
0.
0.
0.
0.
0.
0.
0.
0.
0.
0.
0.
0.
0.
0.
0.
0.
0.
0.
0.
0.
0.
0.
0.
0.
0.
0.
0.
0.
0.
0.
0.
0.
0.
0.
0.
0.001
0.001
0.003
0.004
0.001
-0.009
-0.039
-0.065
-0.016
0.633
1.853
1.142
0.010
-0.328
-0.463
-0.523
1.533
66.098
1105.228
70620.172
102703.586
91432.688
1562.082
8177.478
45908.332
103792.180
327.230
2.956
-0.005
-0.365
-0.221
0.492
0.362
-0.203
-0.159
0.629
3.756
11.065
6.098
2.240
4.164
2.274
0.054
-0.112
-0.081
-0.042
-0.018
-0.009
-0.003
0.
0.001
0.
0.
0.
0.
0.
0.
0.
0.
0.
0.
0.
0.
0.
0.
0.
0.
0.
0.
0.
0.
0.
0.
0.
0.
0.
0.
0.
0.
0.
0.
0.
0.
0.
0.
0.
0.
0.
0.
0.
0.
0.
0.
0.
0.001
0.003
0.005
0.004
-0.003
-0.022
-0.058
-0.100
-0.133
-0.152
-0.137
-0.168
-0.317
-0.447
-0.508
0.308
75.461
7848.987
106493.664
157387.516
2344.383
65.754
192.738
466.789
177.223
16.272
4.954
0.917
-0.280
-0.313
-0.233
-0.219
-0.255
-0.262
-0.255
-0.186
-0.083
-0.128
-0.176
-0.146
-0.134
-0.110
-0.082
-0.048
-0.023
-0.011
-0.004
-0.002
0.001
0.
0.
0.
0.
0.
0.
0.
0.
0.
0.
0.
0.
0.
0.
0.
0.
0.
0.
0.
0.
0.
0.
0.
0.
0.
0.
0.
0.
0.
0.
0.
0.
0.
0.
0.
0.
0.
0.
0.
0.
0.
0.
0.
0.
0.001
0.001
0.004
0.004
-0.002
-0.014
-0.043
-0.086
-0.120
-0.010
0.655
0.934
0.061
-0.361
-0.453
0.470
312.382
101185.703
103207.422
48878.270
608.132
37.330
10513.776
100528.422
120.185
4.160
2.990
0.582
-0.272
-0.273
-0.224
-0.179
-0.166
-0.164
-0.162
-0.156
-0.152
-0.151
-0.143
-0.119
-0.090
-0.067
-0.043
-0.023
-0.012
-0.005
-0.002
0.
0.001
0.
0.
0.
0.
0.
0.
0.
0.
0.
0.
0.
0.
0.
0.
0.
0.
0.
0.
0.
0.
0.
0.
0.
0.
0.
0.
0.
0.
0.
0.
0.
0.
0.
0.
0.
0.
0.
0.
0.
0.
0.
0.
0.
0.
0.
0.001
0.002
0.004
-0.001
-0.012
-0.035
-0.071
-0.088
0.213
2.094
2.926
0.599
-0.274
-0.401
-0.244
12.851
288.293
382.937
2871.214
150.027
44.220
833.249
3489.742
36.705
0.899
0.075
-0.219
-0.289
-0.219
-0.164
-0.119
-0.093
-0.081
-0.075
-0.077
-0.076
-0.074
-0.065
-0.054
-0.044
-0.029
-0.018
-0.011
-0.005
-0.003
0.
0.001
0.
0.
0.
0.
0.
0.
0.
0.
0.
0.
0.
0.
0.
0.
0.
0.
0.
0.
0.
0.
0.
0.
0.
0.
0.
0.
0.
0.
0.
0.
0.
0.
0.
0.
0.
0.
0.
0.
0.
0.
0.
0.
0.
0.
0.
0.
0.001
0.002
0.002
-0.001
-0.010
-0.032
-0.064
-0.082
0.079
0.994
1.384
0.228
-0.263
-0.362
-0.411
-0.070
1.502
5.245
11.575
105.964
15094.103
621.496
67.181
80.270
11.838
-0.095
-0.341
-0.259
-0.175
-0.108
-0.072
-0.044
-0.034
-0.024
-0.024
-0.027
-0.026
-0.022
-0.020
-0.016
-0.011
-0.006
-0.004
-0.001
0.000
0.001
0.
0.
0.
0.
0.
0.
0.
0.
0.
0.
0.
0.
0.
0.
0.
0.
0.
0.
0.
0.
0.
0.
0.
0.
0.
0.
0.
0.
0.
0.
0.
0.
0.
0.
0.
0.
0.
0.
0.
0.
0.
0.
0.
0.
0.
0.
0.
0.
0.001
0.002
-0.002
-0.009
-0.025
-0.058
-0.081
-0.075
0.021
0.043
-0.134
-0.248
-0.326
-0.373
-0.342
1.170
34.065
224.605
178.207
10353.304
757.855
650.278
8065.590
198.187
1.028
-0.294
-0.230
-0.143
-0.084
-0.047
-0.024
-0.009
-0.008
-0.007
-0.008
-0.007
-0.007
-0.007
-0.005
-0.004
-0.003
0.001
0.000
0.001
0.001
0.
0.
0.
0.
0.
0.
0.
0.
0.
0.
0.
0.
0.
0.
0.
0.
0.
0.
0.
0.
0.
0.
0.
0.
0.
0.
0.
0.
0.
0.
0.
0.
0.
0.
0.
0.
0.
0.
0.
0.
0.
0.
0.
0.
0.
0.
0.
0.
0.002
0.000
-0.002
-0.006
-0.019
-0.044
-0.074
-0.086
-0.099
-0.118
-0.154
-0.204
-0.266
-0.308
-0.182
10.264
1236.540
100065.383
7766.233
106.121
249.623
1507.236
785.773
48.723
0.743
-0.250
-0.197
-0.123
-0.067
-0.034
-0.015
-0.005
0.002
0.000
-0.002
-0.002
-0.001
-0.001
0.000
0.000
0.000
0.001
0.001
0.
0.
0.
0.
0.
0.
0.
0.
0.
0.
0.
0.
0.
0.
0.
0.
0.
0.
0.
0.
0.
0.
0.
0.
0.
0.
0.
0.
0.
0.
0.
0.
0.
0.
0.
0.
0.
0.
0.
0.
0.
0.
0.
0.
0.
0.
0.
0.
0.
0.
0.001
0.001
0.
-0.005
-0.011
-0.027
-0.049
-0.070
-0.090
-0.104
-0.120
-0.149
-0.201
-0.243
-0.052
12.970
2205.587
100057.961
18707.607
72.468
238.670
4960.314
124.176
6.157
0.040
-0.226
-0.172
-0.102
-0.053
-0.026
-0.014
-0.002
0.002
0.002
0.002
0.002
0.002
0.002
0.002
0.001
0.001
0.000
0.
0.
0.
0.
0.
0.
0.
0.
0.
0.
0.
0.
0.
0.
0.
0.
0.
0.
0.
0.
0.
0.
0.
0.
0.
0.
0.
0.
0.
0.
0.
0.
0.
0.
0.
0.
0.
0.
0.
0.
0.
0.
0.
0.
0.
0.
0.
0.
0.
0.
0.
0.
0.002
0.000
-0.001
-0.006
-0.013
-0.026
-0.040
-0.053
-0.063
-0.074
-0.096
-0.142
-0.187
-0.140
2.630
90.023
894.688
269.619
9.700
11.530
54.776
7.780
0.383
-0.201
-0.194
-0.137
-0.077
-0.039
-0.021
-0.012
-0.001
0.000
0.001
0.001
0.001
0.001
0.
0.
0.
0.
0.
0.
0.
0.
0.
0.
0.
0.
0.
0.
0.
0.
0.
0.
0.
0.
0.
0.
0.
0.
0.
0.
0.
0.
0.
0.
0.
0.
0.
0.
0.
0.
0.
0.
0.
0.
0.
0.
0.
0.
0.
0.
0.
0.
0.
0.
0.
0.
0.
0.
0.
0.
0.
0.001
0.001
0.000
-0.001
-0.005
-0.009
-0.016
-0.026
-0.033
-0.042
-0.058
-0.096
-0.147
-0.167
0.010
1.782
5.984
3.178
0.145
-0.131
0.143
-0.101
-0.216
-0.199
-0.157
-0.100
-0.057
-0.033
-0.018
-0.011
-0.002
0.
0.
0.
0.
0.
0.
0.
0.
0.
0.
0.
0.
0.
0.
0.
0.
0.
0.
0.
0.
0.
0.
0.
0.
0.
0.
0.
0.
0.
0.
0.
0.
0.
0.
0.
0.
0.
0.
0.
0.
0.
0.
0.
0.
0.
0.
0.
0.
0.
0.
0.
0.
0.
0.
0.
0.
0.
0.
0.
0.
0.
0.
0.
0.001
0.001
0.000
0.000
-0.001
-0.005
-0.007
-0.015
-0.021
-0.034
-0.053
-0.096
-0.139
-0.161
-0.161
-0.142
-0.209
-0.270
-0.266
-0.242
-0.209
-0.181
-0.150
-0.105
-0.066
-0.040
-0.023
-0.013
-0.005
0.
0.
0.
0.
0.
0.
0.
0.
0.
0.
0.
0.
0.
0.
0.
0.
0.
0.
0.
0.
0.
0.
0.
0.
0.
0.
0.
0.
0.
0.
0.
0.
0.
0.
0.
0.
0.
0.
0.
0.
0.
0.
0.
0.
0.
0.
0.
0.
0.
0.
0.
0.
0.
0.
0.
0.
0.
0.
0.
0.
0.
0.
0.
0.
0.
0.001
0.001
0.001
0.000
0.000
-0.001
-0.003
-0.007
-0.015
-0.030
-0.053
-0.085
-0.118
-0.140
-0.158
-0.175
-0.186
-0.180
-0.164
-0.144
-0.119
-0.090
-0.063
-0.040
-0.025
-0.016
-0.010
-0.001
0.
0.
0.
0.
0.
0.
0.
0.
0.
0.
0.
0.
0.
0.
0.
0.
0.
0.
0.
0.
0.
0.
0.
0.
0.
0.
0.
0.
0.
0.
0.
0.
0.
0.
0.
0.
0.
0.
0.
0.
0.
0.
0.
0.
0.
0.
0.
0.
0.
0.
0.
0.
0.
0.
0.
0.
0.
0.
0.
0.
0.
0.
0.
0.
0.
0.
0.001
0.001
0.001
0.001
0.002
0.001
-0.003
-0.008
-0.015
-0.025
-0.043
-0.064
-0.081
-0.091
-0.098
-0.099
-0.094
-0.087
-0.078
-0.065
-0.049
-0.036
-0.024
-0.016
-0.011
-0.005
0.
0.
0.
0.
0.
0.
0.
0.
0.
0.
0.
0.
0.
0.
0.
0.
0.
0.
0.
0.
0.
0.
0.
0.
0.
0.
0.
0.
0.
0.
0.
0.
0.
0.
0.
0.
0.
0.
0.
0.
0.
0.
0.
0.
0.
0.
0.
0.
0.
0.
0.
0.
0.
0.
0.
0.
0.
0.
0.
0.
0.
0.
0.
0.
0.
0.
0.
0.
0.
0.001
0.001
0.002
0.003
0.000
-0.003
-0.009
-0.013
-0.019
-0.026
-0.038
-0.043
-0.044
-0.047
-0.046
-0.045
-0.041
-0.036
-0.028
-0.019
-0.015
-0.011
-0.005
0.
0.
0.
0.
0.
0.
0.
0.
0.
0.
0.
0.
0.
0.
0.
0.
0.
0.
0.
0.
0.
0.
0.
0.
0.
0.
0.
0.
0.
0.
0.
0.
0.
0.
0.
0.
0.
0.
0.
0.
0.
0.
0.
0.
0.
0.
0.
0.
0.
0.
0.
0.
0.
0.
0.
0.
0.
0.
0.
0.
0.
0.
0.
0.
0.
0.
0.
0.
0.
0.
0.
0.001
0.001
0.002
0.001
0.000
-0.003
-0.007
-0.010
-0.013
-0.016
-0.020
-0.023
-0.023
-0.022
-0.024
-0.021
-0.016
-0.013
-0.009
-0.006
-0.002
0.
0.
0.
0.
0.
0.
0.
0.
0.
0.
0.
0.
0.
0.
0.
0.
0.
0.
0.
0.
0.
0.
0.
0.
0.
0.
0.
0.
0.
0.
0.
0.
0.
0.
0.
0.
0.
0.
0.
0.
0.
0.
0.
0.
0.
0.
0.
0.
0.
0.
0.
0.
0.
0.
0.
0.
0.
0.
0.
0.
0.
0.
0.
0.
0.
0.
0.
0.
0.
0.
0.
0.
0.001
0.001
0.001
0.002
0.002
0.000
-0.002
-0.005
-0.006
-0.007
-0.008
-0.008
-0.010
-0.011
-0.009
-0.007
-0.006
-0.004
-0.002
-0.002
0.
0.
0.
0.
0.
0.
0.
0.
0.
0.
0.
0.
0.
0.
0.
0.
0.
0.
0.
0.
0.
0.
0.
0.
0.
0.
0.
0.
0.
0.
0.
0.
0.
0.
0.
0.
0.
0.
0.
0.
0.
0.
0.
0.
0.
0.
0.
0.
0.
0.
0.
0.
0.
0.
0.
0.
0.
0.
0.
0.
0.
0.
0.
0.
0.
0.
0.
0.
0.
0.
0.
0.
0.
0.001
0.001
0.001
0.001
0.002
0.002
0.002
-0.001
-0.001
-0.002
-0.002
-0.002
-0.001
0.
0.
-0.001
0.
0.001
0.000
0.
0.
0.
0.
0.
0.
0.
0.
0.
0.
0.
0.
0.
0.
0.
0.
0.
0.
0.
0.
0.
0.
0.
0.
0.
0.
0.
0.
0.
0.
0.
0.
0.
0.
0.
0.
0.
0.
0.
0.
0.
0.
0.
0.
0.
0.
0.
0.
0.
0.
0.
0.
0.
0.
0.
0.
0.
0.
0.
0.
0.
0.
0.
0.
0.
0.
0.
0.
0.
0.
0.
0.
0.
0.
0.
0.001
0.001
0.001
0.001
0.001
0.000
0.001
0.001
0.001
0.001
0.001
0.001
0.001
0.001
0.001
0.
0.
0.
0.
0.
0.
0.
0.
0.
0.
0.
0.
0.
0.
0.
0.
0.
0.
0.
0.
0.
0.
0.
0.
0.
0.
0.
0.
0.
0.
0.
0.
0.
0.
0.
0.
0.
0.
0.
0.
0.
0.
0.
0.
0.
0.
0.
0.
0.
0.
0.
0.
0.
0.
0.
0.
0.
0.
0.
0.
0.
0.
0.
0.
0.
0.
0.
0.
0.
0.
0.
0.
0.
0.
0.
0.
0.
0.
0.
0.001
0.001
0.001
0.
0.
0.
0.
0.
0.
0.
0.
0.
0.
0.
0.
0.
0.
0.
0.
0.
0.
0.
0.
0.
0.
0.
0.
0.
0.
0.
0.
0.
0.
0.
0.
0.
0.
0.
0.
0.
0.
0.
0.
0.
0.
0.
0.
0.
0.
0.
0.
0.
0.
0.
0.
0.
0.
0.
0.
0.
0.
0.
0.
0.
0.
0.
0.
0.
0.
0.
0.
0.
0.
0.
0.
0.
0.
0.
0.
0.
0.
0.
0.
0.
0.
0.
0.
0.
0.
0.
0.
0.
0.
0.
0.
0.
0.
0.
0.
0.
0.
0.
0.
0.
0.
0.
0.
0.
0.
0.
0.
0.
0.
0.
0.
0.
0.
0.
0.
0.
0.
0.
0.
0.
0.
0.
0.
0.
0.
0.
0.
0.
0.
0.
0.
0.
0.
0.
0.
0.
0.
0.
0.
0.
0.
0.
0.
0.
0.
0.
0.
0.
0.
0.
0.
0.
0.
0.
0.
0.
0.
0.
0.
0.
0.
0.
0.
0.
0.
0.
0.
0.
0.
0.
0.
0.
0.
0.
0.
0.
0.
0.
0.
0.
0.
0.
0.
0.
0.
0.
0.
0.
0.
0.
0.
0.
0.
0.
0.
0.
0.
0.
0.
0.
0.
0.
0.
0.
0.
0.
0.
0.
0.
0.
0.
0.
0.
0.
0.
0.
0.
0.
0.
0.
0.
0.
0.
0.
0.
0.
0.
0.
0.
0.
0.
0.
0.
0.
0.
0.
0.
0.
0.
0.
0.
0.
0.
0.
0.
0.
0.
0.
0.
0.
0.
0.
0.
0.
0.
0.
0.
0.
0.
0.
0.
0.
0.
0.
0.
0.
0.
0.
0.
0.
0.
0.
0.
0.
0.
0.
0.
0.
0.
0.
0.
0.
0.
0.
0.
0.
0.
0.
0.
0.
0.
0.
0.
0.
0.
0.
0.
0.
0.
0.
0.
0.
0.
0.
0.
0.
0.
0.
0.
0.
0.
0.
0.
0.
0.
0.
0.
0.
0.
0.
0.
0.
0.
0.
0.
0.
0.
0.
0.
0.
0.
0.
0.
0.
0.
0.
0.
0.
0.
0.
0.
0.
0.
0.
0.
0.
0.
0.
0.
0.
0.
0.
0.
0.
0.
0.
0.
0.
0.
0.
0.
0.
0.
0.
0.
0.
0.
0.
0.
0.
0.
0.
0.
0.
0.
0.
0.
0.
0.
0.
0.
0.
0.
0.
0.
0.
0.
0.
0.
0.
0.
0.
0.
0.
0.
0.
0.
0.
0.
0.
0.
0.
0.
0.
0.
0.
0.
0.
0.
0.
0.
0.
0.
0.
0.
0.
0.
0.
0.
0.
0.
0.
0.
0.
0.
0.
0.
0.
0.
0.
0.
0.
0.
0.
0.
0.
0.
0.
0.
0.
0.
0.
0.
0.
0.
0.
0.
0.
0.
0.
0.
0.
0.
0.
0.
0.
0.
0.
0.
0.
0.
0.
0.
0.
0.
0.
0.
0.
0.
0.
0.
0.
0.
0.
0.
0.
0.
0.
0.
0.
0.
0.
0.
0.
0.
0.
0.
0.
0.
0.
0.
0.
0.
0.
0.
0.
0.
0.
0.
0.
0.
0.
0.
0.
0.
0.
0.
0.
0.
0.
0.
0.
0.
0.
0.
0.
0.
0.
0.
0.
0.
0.
0.
0.
0.
0.
0.
0.
0.
0.
0.
0.
0.
0.
0.
0.
0.
0.
0.
0.
0.
0.
0.
0.
0.
0.
0.
0.
0.
0.
0.
0.
0.
0.
0.
0.
0.
0.
0.
0.
0.
0.
0.
0.
0.
0.
0.
0.
0.
0.
0.
0.
0.
0.
0.
0.
0.
0.
0.
0.
0.
0.
0.
0.
0.
0.
0.
0.
0.
0.
0.
0.
0.
0.
0.
0.
0.
0.
0.
0.
0.
0.
0.
0.
0.
0.
0.
0.
0.
0.
0.
0.
0.
0.
0.
0.
0.
0.
0.
0.
0.
0.
0.
0.
0.
0.
0.
0.
0.
0.
0.
0.
0.
0.
0.
0.
0.
0.
0.
0.
0.
0.
0.
0.
0.
0.
0.
0.
0.
0.
0.
0.
0.
0.
0.
0.
0.
0.
0.
0.
0.
0.
0.
0.
0.
0.
0.
0.
0.
0.
0.
0.
0.
0.
0.
0.
0.
0.
0.
0.
0.
0.
0.
0.
0.
0.
0.
0.
0.
0.
0.
0.
0.
0.
0.
0.
0.
0.
0.
0.
0.
0.
0.
0.
0.
0.
0.
0.
0.
0.
0.
0.
0.
0.
0.
0.
0.
0.
0.
0.
0.
0.
0.
0.
0.
0.
0.
0.
0.
0.
0.
0.
0.
0.
0.
0.
0.
0.
0.
0.
0.
0.
0.
0.
0.
0.
0.
0.
0.
0.
0.
0.
0.
0.
0.
0.
0.
0.
0.
0.
0.
0.
0.
0.
0.
0.
0.
0.
0.
0.
0.
0.
0.
0.
0.
0.
0.
0.
0.
0.
0.
0.
0.
0.
0.
0.
0.
0.
0.
0.
0.
0.
0.
0.
0.
0.
0.
0.
0.
0.
0.
0.
0.
0.
0.
0.
0.
0.
0.
0.
0.
0.
0.
0.
0.
0.
0.
0.
0.
0.
0.
0.
0.
0.
0.
0.
0.
0.
0.
0.
0.
0.
0.
0.
0.
0.
0.
0.
0.
0.
0.
0.
0.
0.
0.
0.
0.
0.
0.
0.
0.
0.
0.
0.
0.
0.
0.
0.
0.
0.
0.
0.
0.
0.
0.
0.
0.
0.
0.
0.
0.
0.
0.
0.
0.
0.
0.
0.
0.
0.
0.
0.
0.
0.
0.
0.
0.
0.
0.
0.
0.
0.
0.
0.
0.
0.
0.
0.
0.
0.
0.
0.
0.
0.
0.
0.
0.
0.
0.
0.
0.
0.
0.
0.
0.
0.
0.
0.
0.
0.
0.
0.
0.
0.
0.
0.
0.
0.
0.
0.
0.
0.
0.
0.
0.
0.
0.
0.
0.
0.
0.
0.
0.
0.
0.
0.
0.
0.
0.
0.
0.
0.
0.
0.
0.
0.
0.
0.
0.
0.
0.
0.
0.
0.
0.
0.
0.
0.
0.
0.
0.
0.
0.
0.
0.
0.
0.
0.
0.
0.
0.
0.
0.
0.
0.
0.
0.
0.
0.
0.
0.
0.
0.
0.
0.
0.
0.
0.
0.
0.
0.
0.
0.
0.
0.
0.
0.
0.
0.
0.
0.
0.
0.
0.
0.
0.
0.
0.
0.
0.
0.
0.
0.
0.
0.
0.
0.
0.
0.
0.
0.
0.
0.
0.
0.
0.
0.
0.
0.
0.
0.
0.
0.
0.
0.
0.
0.
0.
0.
0.
0.
0.
0.
0.
0.
0.
0.
0.
0.
0.
0.
0.
0.
0.
0.
0.
0.
0.
0.
0.
0.
0.
0.
0.
0.
0.
0.
0.
0.
0.
0.
0.
0.
0.
0.
0.
0.
0.
0.
0.
0.
0.
0.
0.
0.
0.
0.
0.
0.
0.
0.
0.
0.
0.
0.
0.
0.
0.
0.
0.
0.
0.
0.
0.
0.
0.
0.
0.
0.
0.
0.
0.
0.
0.
0.
0.
0.
0.
0.
0.
0.
0.
0.
0.
0.
0.
0.
0.
0.
0.
0.
0.
0.
0.
0.
0.
0.
0.
0.
0.
0.
0.
0.
0.
0.
0.
0.
0.
0.
0.
0.
0.
0.
0.
0.
0.
0.
0.
0.
0.
0.
0.
0.
0.
0.
0.
0.
0.
0.
0.
0.
0.
0.
0.
0.
0.
0.
0.
0.
0.
0.
0.
0.
0.
0.
0.
0.
0.
0.
0.
0.
0.
0.
0.
0.
0.
0.
0.
0.
0.
0.
0.
0.
0.
0.
0.
0.
0.
0.
0.
0.
0.
0.
0.
0.
0.
0.
0.
0.
0.
0.
0.
0.
0.
0.
0.
0.
0.
0.
0.
0.
0.
0.
0.
0.
0.
0.
0.
0.
0.
0.
0.
0.
0.
0.
0.
0.
0.
0.
0.
0.
0.
0.
0.
0.
0.
0.
0.
0.
0.
0.
0.
0.
0.
0.
0.
0.
0.
0.
0.
0.
0.
0.
0.
0.
0.
0.
0.
0.
0.
0.
0.
0.
0.
0.
0.
0.
0.
0.
0.
0.
0.
0.
0.
0.
0.
0.
0.
0.
0.
0.
0.
0.
0.
0.
0.
0.
0.
0.
0.
0.
0.
0.
0.
0.
0.
0.
0.
0.
0.
0.
0.
0.
0.
0.
0.
0.
0.
0.
0.
0.
0.
0.
0.
0.
0.
0.
0.
0.
0.
0.
0.
0.
0.
0.
0.
0.
0.
0.
0.
0.
0.
0.
0.
0.
0.
0.
0.
0.
0.
0.
0.
0.
0.
0.
0.
0.
0.
0.
0.
0.
0.
0.
0.
0.
0.
0.
0.
0.
0.
0.
0.
0.
0.
0.
0.
0.
0.
0.
0.
0.
0.
0.
0.
0.
0.
0.
0.
0.
0.
0.
0.
0.
0.
0.
0.
0.
0.
0.
0.
0.
0.
0.
0.
0.
0.
0.
0.
0.
0.
0.
0.
0.
0.
0.
0.
0.
0.
0.
0.
0.
0.
0.
0.
0.
0.
0.
0.
0.
0.
0.
0.
0.
0.
0.
0.
0.
0.
0.
0.
0.
0.
0.
0.
0.
0.
0.
0.
0.
0.
0.
0.
0.
0.
0.
0.
0.
0.
0.
0.
0.
0.
0.
0.
0.
0.
0.
0.
0.
0.
0.
0.
0.
0.
0.
0.
0.
0.
0.
0.
0.
0.
0.
0.
0.
0.
0.
0.
0.
0.
0.
0.
0.
0.
0.
0.
0.
0.
0.
0.
0.
0.
0.
0.
0.
0.
0.
0.
0.
0.
0.
0.
0.
0.
0.
0.
0.
0.
0.
0.
0.
0.
0.
0.
0.
0.
0.
0.
0.
0.
0.
0.
0.
0.
0.
0.
0.
0.
0.
0.
0.
0.
0.
0.
0.
0.
0.
0.
0.
0.
0.
0.
0.
0.
0.
0.
0.
0.
0.
0.
0.
0.
0.
0.
0.
0.
0.
0.
0.
0.
0.
0.
0.
0.
0.
0.
0.
0.
0.
0.
0.
0.
0.
0.
0.
0.
0.
0.
0.
0.
0.
0.
0.
0.
0.
0.
0.
0.
0.
0.
0.
0.
0.
0.
0.
0.
0.
0.
0.
0.
0.
0.
0.
0.
0.
0.
0.
0.
0.
0.
0.
0.
0.
0.
0.
0.
0.
0.
0.
0.
0.
0.
0.
0.
0.
0.
0.
0.
0.
0.
0.
0.
0.
0.
0.
0.
0.
0.
0.
0.
0.
0.
0.
0.
0.
0.
0.
0.
0.
0.
0.
0.
0.
0.
0.
0.
0.
0.
0.
0.
0.
0.
0.
0.
0.
0.
0.
0.
0.
0.
0.
0.
0.
0.
0.
0.
0.
0.
0.
0.
0.
0.
0.
0.
0.
0.
0.
0.
0.
0.
0.
0.
0.
0.
0.
0.
0.
0.
0.
0.
0.
0.
0.
0.
0.
0.
0.
0.
0.
0.
0.
0.
0.
0.
0.
0.
0.
0.
0.
0.
0.
0.
0.
0.
0.
0.
0.
0.
0.
0.
0.
0.
0.
0.
0.
0.
0.
0.
0.
0.
0.
0.
0.
0.
0.
0.
0.
0.
0.
0.
0.
0.
0.
0.
0.
0.
0.
0.
0.
0.
0.
0.
0.
0.
0.
0.
0.
0.
0.
0.
0.
0.
0.
0.
0.
0.
0.
0.
0.
0.
0.
0.
0.
0.
0.
0.
0.
0.
0.
0.
0.
0.
0.
0.
0.
0.
0.
0.
0.
0.
0.
0.
0.
0.
0.
0.
0.
0.
0.
0.
0.
0.
0.
0.
0.
0.
0.
0.
0.
0.
0.
0.
0.
0.
0.
0.
0.
0.
0.
0.
0.
0.
0.
0.
0.
0.
0.
0.
0.
0.
0.
0.
0.
0.
0.
0.
0.
0.
0.
0.
0.
0.
0.
0.
0.
0.
0.
0.
0.
0.
0.
0.
0.
0.
0.
0.
0.
0.
0.
0.
0.
0.
0.
0.
0.
0.
0.
0.
0.
0.
0.
0.
0.
0.
0.
0.
0.
0.
0.
0.
0.
0.
0.
0.
0.
0.
0.
0.
0.
0.
0.
0.
0.
0.
0.
0.
0.
0.
0.
0.
0.
0.
0.
0.
0.
0.
0.
0.
0.
0.
0.
0.
0.
0.
0.
0.
0.
0.
0.
0.
0.
0.
0.
0.
0.
0.
0.
0.
0.
0.
0.
0.
0.
0.
0.
0.
0.
0.
0.
0.
0.
0.
0.
0.
0.
0.
0.
0.
0.
0.
0.
0.
0.
0.
0.
0.
0.
0.
0.
0.
0.
0.
0.
0.
0.
0.
0.
0.
0.
0.
0.
0.
0.
0.
0.
0.
0.
0.
0.
0.
0.
0.
0.
0.
0.
0.
0.
0.
0.
0.
0.
0.
0.
0.
0.
0.
0.
0.
0.
0.
0.
0.
0.
0.
0.
0.
0.
0.
0.
0.
0.
0.
0.
0.
0.
0.
0.
0.
0.
0.
0.
0.
0.
0.
0.
0.
0.
0.
0.
0.
0.
0.
0.
0.
0.
0.
0.
0.
0.
0.
0.
0.
0.
0.
0.
0.
0.
0.
0.
0.
0.
0.
0.
0.
0.
0.
0.
0.
0.
0.
0.
0.
0.
0.
0.
0.
0.
0.
0.
0.
0.
0.
0.
0.
0.
0.
0.
0.
0.
0.
0.
0.
0.
0.
0.
0.
0.
0.
0.
0.
0.
0.
0.
0.
0.
0.
0.
0.
0.
0.
0.
0.
0.
0.
0.
0.
0.
0.
0.
0.
0.
0.
0.
0.
0.
0.
0.
0.
0.
0.
0.
0.
0.
0.
0.
0.
0.
0.
0.
0.
0.
0.
0.
0.
0.
0.
0.
0.
0.
0.
0.
0.
0.
0.
0.
0.
0.
0.
0.
0.
0.
0.
0.
0.
0.
0.
0.
0.
0.
0.
0.
0.
0.
0.
0.
0.
0.
0.
0.
0.
0.
0.
0.
0.
0.
0.
0.
0.
0.
0.
0.
0.
0.
0.
0.
0.
0.
0.
0.
0.
0.
0.
0.
0.
0.
0.
0.
0.
0.
0.
0.
0.
0.
0.
0.
0.
0.
0.
0.
0.
0.
0.
0.
0.
0.
0.
0.
0.
0.
0.
0.
0.
0.
0.
0.
0.
0.
0.
0.
0.
0.
0.
0.
0.
0.
0.
0.
0.
0.
0.
0.
0.
0.
0.
0.
0.
0.
0.
0.
0.
0.
0.
0.
0.
0.
0.
0.
0.
0.
0.
0.
0.
0.
0.
0.
0.
0.
0.
0.
0.
0.
0.
0.
0.
0.
0.
0.
0.
0.
0.
0.
0.
0.
0.
0.
0.
0.
0.
0.
0.
0.
0.
0.
0.
0.
0.
0.
0.
0.
0.
0.
0.
0.
0.
0.
0.
0.
0.
0.
0.
0.
0.
0.
0.
0.
0.
0.
0.
0.
0.
0.
0.
0.
0.
0.
0.
0.
0.
0.
0.
0.
0.
0.
0.
0.
0.
0.
0.
0.
0.
0.
0.
0.
0.
0.
0.
0.
0.
0.
0.
0.
0.
0.
0.
0.
0.
0.
0.
0.
0.
0.
0.
0.
0.
0.
0.000
0.000
0.
0.000
0.000
0.000
0.001
0.001
0.000
0.000
0.
0.
0.
0.
0.
0.
0.
0.
0.
0.
0.
0.
0.
0.
0.
0.
0.
0.
0.
0.
0.
0.
0.
0.
0.
0.
0.
0.
0.
0.
0.
0.
0.
0.
0.
0.
0.
0.
0.
0.
0.
0.
0.
0.
0.
0.
0.
0.
0.
0.
0.
0.
0.
0.
0.
0.
0.
0.
0.
0.
0.
0.
0.
0.
0.
0.
0.
0.
0.
0.
0.
0.
0.
0.
0.
0.
0.
0.
0.
0.
0.
0.000
0.000
0.000
0.001
0.001
0.001
-0.001
-0.001
-0.001
-0.001
-0.001
0.001
0.000
0.000
0.
0.
0.
0.
0.
0.
0.
0.
0.
0.
0.
0.
0.
0.
0.
0.
0.
0.
0.
0.
0.
0.
0.
0.
0.
0.
0.
0.
0.
0.
0.
0.
0.
0.
0.
0.
0.
0.
0.
0.
0.
0.
0.
0.
0.
0.
0.
0.
0.
0.
0.
0.
0.
0.
0.
0.
0.
0.
0.
0.
0.
0.
0.
0.
0.
0.
0.
0.
0.
0.
0.
0.
0.
0.
0.
0.
0.
0.
0.000
0.000
0.001
0.001
-0.001
0.000
0.000
-0.001
-0.002
-0.002
-0.002
-0.002
-0.001
-0.001
0.000
0.000
0.
0.
0.
0.
0.
0.
0.
0.
0.
0.
0.
0.
0.
0.
0.
0.
0.
0.
0.
0.
0.
0.
0.
0.
0.
0.
0.
0.
0.
0.
0.
0.
0.
0.
0.
0.
0.
0.
0.
0.
0.
0.
0.
0.
0.
0.
0.
0.
0.
0.
0.
0.
0.
0.
0.
0.
0.
0.
0.
0.
0.
0.
0.
0.
0.
0.
0.
0.
0.
0.
0.
0.
0.
0.
0.
0.
0.
0.000
0.001
0.001
0.000
0.000
-0.002
-0.002
-0.001
-0.003
-0.003
-0.003
-0.003
-0.002
-0.002
-0.001
0.001
0.000
0.
0.
0.
0.
0.
0.
0.
0.
0.
0.
0.
0.
0.
0.
0.
0.
0.
0.
0.
0.
0.
0.
0.
0.
0.
0.
0.
0.
0.
0.
0.
0.
0.
0.
0.
0.
0.
0.
0.
0.
0.
0.
0.
0.
0.
0.
0.
0.
0.
0.
0.
0.
0.
0.
0.
0.
0.
0.
0.
0.
0.
0.
0.
0.
0.
0.
0.
0.
0.
0.
0.
0.
0.
0.
0.
0.000
0.001
0.001
0.000
0.000
-0.002
-0.003
-0.003
-0.003
-0.005
-0.005
-0.006
-0.006
-0.003
-0.002
-0.002
-0.001
0.000
0.
0.
0.
0.
0.
0.
0.
0.
0.
0.
0.
0.
0.
0.
0.
0.
0.
0.
0.
0.
0.
0.
0.
0.
0.
0.
0.
0.
0.
0.
0.
0.
0.
0.
0.
0.
0.
0.
0.
0.
0.
0.
0.
0.
0.
0.
0.
0.
0.
0.
0.
0.
0.
0.
0.
0.
0.
0.
0.
0.
0.
0.
0.
0.
0.
0.
0.
0.
0.
0.
0.
0.
0.
0.
0.000
0.000
0.001
-0.001
-0.002
-0.004
-0.003
-0.004
-0.005
-0.006
-0.007
-0.008
-0.007
-0.007
-0.006
-0.003
-0.002
-0.001
0.001
0.
0.
0.
0.
0.
0.
0.
0.
0.
0.
0.
0.
0.
0.
0.
0.
0.
0.
0.
0.
0.
0.
0.
0.
0.
0.
0.
0.
0.
0.
0.
0.
0.
0.
0.
0.
0.
0.
0.
0.
0.
0.
0.
0.
0.
0.
0.
0.
0.
0.
0.
0.
0.
0.
0.
0.
0.
0.
0.
0.
0.
0.
0.
0.
0.
0.
0.
0.
0.
0.
0.
0.
0.
0.
0.000
0.000
-0.001
-0.001
0.000
-0.003
-0.006
-0.009
-0.011
-0.010
-0.009
-0.011
-0.012
-0.009
-0.007
-0.005
-0.002
-0.002
-0.001
0.000
0.
0.
0.
0.
0.
0.
0.
0.
0.
0.
0.
0.
0.
0.
0.
0.
0.
0.
0.
0.
0.
0.
0.
0.
0.
0.
0.
0.
0.
0.
0.
0.
0.
0.
0.
0.
0.
0.
0.
0.
0.
0.
0.
0.
0.
0.
0.
0.
0.
0.
0.
0.
0.
0.
0.
0.
0.
0.
0.
0.
0.
0.
0.
0.
0.
0.
0.
0.
0.
0.
0.
0.
0.
0.000
-0.001
-0.002
-0.001
-0.002
-0.004
-0.006
-0.010
-0.012
-0.013
-0.013
-0.013
-0.014
-0.013
-0.010
-0.006
-0.003
-0.002
-0.001
0.001
0.
0.
0.
0.
0.
0.
0.
0.
0.
0.
0.
0.
0.
0.
0.
0.
0.
0.
0.
0.
0.
0.
0.
0.
0.
0.
0.
0.
0.
0.
0.
0.
0.
0.
0.
0.
0.
0.
0.
0.
0.
0.
0.
0.
0.
0.
0.
0.
0.
0.
0.
0.
0.
0.
0.
0.
0.
0.
0.
0.
0.
0.
0.
0.
0.
0.
0.
0.
0.
0.
0.
0.
0.000
0.001
-0.001
-0.001
-0.003
-0.003
-0.005
-0.008
-0.011
-0.013
-0.014
-0.016
-0.015
-0.014
-0.013
-0.010
-0.006
-0.002
-0.002
-0.001
0.000
0.
0.
0.
0.
0.
0.
0.
0.
0.
0.
0.
0.
0.
0.
0.
0.
0.
0.
0.
0.
0.
0.
0.
0.
0.
0.
0.
0.
0.
0.
0.
0.
0.
0.
0.
0.
0.
0.
0.
0.
0.
0.
0.
0.
0.
0.
0.
0.
0.
0.
0.
0.
0.
0.
0.
0.
0.
0.
0.
0.
0.
0.
0.
0.
0.
0.
0.
0.
0.
0.
0.
0.
0.000
0.001
-0.001
-0.001
-0.003
-0.004
-0.007
-0.008
-0.011
-0.015
-0.017
-0.019
-0.017
-0.015
-0.013
-0.009
-0.006
-0.002
-0.002
-0.001
0.000
0.
0.
0.
0.
0.
0.
0.
0.
0.
0.
0.
0.
0.
0.
0.
0.
0.
0.
0.
0.
0.
0.
0.
0.
0.
0.
0.
0.
0.
0.
0.
0.
0.
0.
0.
0.
0.
0.
0.
0.
0.
0.
0.
0.
0.
0.
0.
0.
0.
0.
0.
0.
0.
0.
0.
0.
0.
0.
0.
0.
0.
0.
0.
0.
0.
0.
0.
0.
0.
0.
0.
0.
0.
0.001
-0.001
-0.001
-0.003
-0.004
-0.007
-0.010
-0.013
-0.016
-0.017
-0.018
-0.016
-0.014
-0.012
-0.010
-0.005
-0.001
-0.002
0.001
0.000
0.
0.
0.
0.
0.
0.
0.
0.
0.
0.
0.
0.
0.
0.
0.
0.
0.
0.
0.
0.
0.
0.
0.
0.
0.
0.
0.
0.
0.
0.
0.
0.
0.
0.
0.
0.
0.
0.
0.
0.
0.
0.
0.
0.
0.
0.
0.
0.
0.
0.
0.
0.
0.
0.
0.
0.
0.
0.
0.
0.
0.
0.
0.
0.
0.
0.
0.
0.
0.
0.
0.
0.
0.
0.001
-0.001
-0.001
-0.003
-0.004
-0.007
-0.009
-0.011
-0.015
-0.016
-0.016
-0.015
-0.012
-0.010
-0.008
-0.004
-0.001
-0.001
0.000
0.
0.
0.
0.
0.
0.
0.
0.
0.
0.
0.
0.
0.
0.
0.
0.
0.
0.
0.
0.
0.
0.
0.
0.
0.
0.
0.
0.
0.
0.
0.
0.
0.
0.
0.
0.
0.
0.
0.
0.
0.
0.
0.
0.
0.
0.
0.
0.
0.
0.
0.
0.
0.
0.
0.
0.
0.
0.
0.
0.
0.
0.
0.
0.
0.
0.
0.
0.
0.
0.
0.
0.
0.
0.
0.001
-0.001
-0.001
-0.003
-0.003
-0.006
-0.008
-0.011
-0.013
-0.017
-0.016
-0.015
-0.012
-0.009
-0.007
-0.004
-0.001
0.001
0.000
0.
0.
0.
0.
0.
0.
0.
0.
0.
0.
0.
0.
0.
0.
0.
0.
0.
0.
0.
0.
0.
0.
0.
0.
0.
0.
0.
0.
0.
0.
0.
0.
0.
0.
0.
0.
0.
0.
0.
0.
0.
0.
0.
0.
0.
0.
0.
0.
0.
0.
0.
0.
0.
0.
0.
0.
0.
0.
0.
0.
0.
0.
0.
0.
0.
0.
0.
0.
0.
0.
0.
0.
0.
0.
0.000
0.001
-0.001
0.000
-0.004
-0.005
-0.006
-0.008
-0.013
-0.013
-0.013
-0.013
-0.010
-0.008
-0.004
-0.004
-0.001
0.001
0.
0.
0.
0.
0.
0.
0.
0.
0.
0.
0.
0.
0.
0.
0.
0.
0.
0.
0.
0.
0.
0.
0.
0.
0.
0.
0.
0.
0.
0.
0.
0.
0.
0.
0.
0.
0.
0.
0.
0.
0.
0.
0.
0.
0.
0.
0.
0.
0.
0.
0.
0.
0.
0.
0.
0.
0.
0.
0.
0.
0.
0.
0.
0.
0.
0.
0.
0.
0.
0.
0.
0.
0.
0.
0.
0.
0.000
0.001
0.002
-0.002
-0.004
-0.006
-0.007
-0.010
-0.010
-0.011
-0.011
-0.010
-0.008
-0.004
-0.001
-0.001
0.001
0.
0.
0.
0.
0.
0.
0.
0.
0.
0.
0.
0.
0.
0.
0.
0.
0.
0.
0.
0.
0.
0.
0.
0.
0.
0.
0.
0.
0.
0.
0.
0.
0.
0.
0.
0.
0.
0.
0.
0.
0.
0.
0.
0.
0.
0.
0.
0.
0.
0.
0.
0.
0.
0.
0.
0.
0.
0.
0.
0.
0.
0.
0.
0.
0.
0.
0.
0.
0.
0.
0.
0.
0.
0.
0.
0.
0.
0.
0.001
0.
0.000
-0.001
-0.007
-0.006
-0.008
-0.009
-0.008
-0.007
-0.006
-0.004
-0.001
-0.001
0.001
0.
0.
0.
0.
0.
0.
0.
0.
0.
0.
0.
0.
0.
0.
0.
0.
0.
0.
0.
0.
0.
0.
0.
0.
0.
0.
0.
0.
0.
0.
0.
0.
0.
0.
0.
0.
0.
0.
0.
0.
0.
0.
0.
0.
0.
0.
0.
0.
0.
0.
0.
0.
0.
0.
0.
0.
0.
0.
0.
0.
0.
0.
0.
0.
0.
0.
0.
0.
0.
0.
0.
0.
0.
0.
0.
0.
0.
0.
0.001
-0.001
-0.001
-0.001
-0.004
-0.007
-0.009
-0.009
-0.009
-0.007
-0.005
-0.004
-0.001
-0.001
0.001
0.
0.
0.
0.
0.
0.
0.
0.
0.
0.
0.
0.
0.
0.
0.
0.
0.
0.
0.
0.
0.
0.
0.
0.
0.
0.
0.
0.
0.
0.
0.
0.
0.
0.
0.
0.
0.
0.
0.
0.
0.
0.
0.
0.
0.
0.
0.
0.
0.
0.
0.
0.
0.
0.
0.
0.
0.
0.
0.
0.
0.
0.
0.
0.
0.
0.
0.
0.
0.
0.
0.
0.
0.
0.
0.
0.
0.
0.
0.000
0.001
-0.001
-0.001
-0.002
-0.006
-0.009
-0.008
-0.008
-0.006
-0.004
-0.003
-0.001
-0.001
0.000
0.
0.
0.
0.
0.
0.
0.
0.
0.
0.
0.
0.
0.
0.
0.
0.
0.
0.
0.
0.
0.
0.
0.
0.
0.
0.
0.
0.
0.
0.
0.
0.
0.
0.
0.
0.
0.
0.
0.
0.
0.
0.
0.
0.
0.
0.
0.
0.
0.
0.
0.
0.
0.
0.
0.
0.
0.
0.
0.
0.
0.
0.
0.
0.
0.
0.
0.
0.
0.
0.
0.
0.
0.
0.
0.
0.
0.
0.
0.
0.001
-0.001
-0.001
-0.003
-0.007
-0.008
-0.008
-0.008
-0.006
-0.003
-0.001
-0.001
0.001
0.
0.
0.
0.
0.
0.
0.
0.
0.
0.
0.
0.
0.
0.
0.
0.000
0.000
0.000
0.000
0.
0.
0.
0.
0.
0.
0.
0.
0.
0.
0.
0.
0.
0.
0.
0.
0.
0.
0.
0.
0.
0.
0.
0.
0.
0.
0.
0.
0.
0.
0.
0.
0.
0.
0.
0.
0.
0.
0.
0.
0.
0.
0.
0.
0.
0.
0.
0.
0.
0.
0.
0.
0.
0.
0.
0.
0.
0.
0.
0.
0.
0.001
0.001
-0.002
-0.003
-0.004
-0.005
-0.006
-0.006
-0.004
-0.003
-0.001
0.001
0.000
0.
0.
0.
-0.001
-0.001
-0.001
-0.001
-0.001
-0.001
0.
0.
0.
0.001
0.001
-0.001
-0.001
-0.001
-0.001
-0.001
0.001
0.001
0.
0.
0.
0.
0.
0.
0.
0.
0.
0.
0.
0.
0.
0.
0.
0.
0.
0.
0.
0.
0.
0.
0.
0.
0.
0.
0.
0.
0.
0.
0.
0.
0.
0.
0.
0.
0.
0.
0.
0.
0.
0.
0.
0.
0.
0.
0.
0.
0.
0.
0.
0.
0.
0.
0.
0.
0.
0.
0.
0.001
-0.001
-0.001
-0.003
-0.003
-0.004
-0.004
-0.004
-0.002
-0.002
0.001
0.001
0.
0.
-0.001
-0.001
0.000
0.001
0.001
0.002
0.000
0.001
0.000
0.001
0.001
0.000
0.000
-0.001
-0.001
-0.001
0.
0.000
-0.001
-0.001
0.001
0.000
0.000
0.
0.
0.
0.
0.
0.
0.
0.
0.
0.
0.
0.
0.
0.
0.
0.
0.
0.
0.
0.
0.
0.
0.
0.
0.
0.
0.
0.
0.
0.
0.
0.
0.
0.
0.
0.
0.
0.
0.
0.
0.
0.
0.
0.
0.
0.
0.
0.
0.
0.
0.
0.
0.000
0.001
0.001
0.001
0.001
-0.001
-0.001
-0.001
-0.002
-0.001
-0.004
-0.002
0.000
-0.001
0.001
0.000
-0.001
0.000
0.000
0.001
0.001
-0.001
-0.001
-0.002
0.000
0.002
0.002
0.002
0.001
0.001
0.
0.000
-0.003
-0.003
-0.003
0.000
0.000
0.001
0.001
0.002
0.001
0.001
0.000
0.000
0.000
0.
0.
0.
0.
0.
0.
0.
0.
0.
0.
0.
0.
0.
0.
0.
0.
0.
0.
0.
0.
0.
0.
0.
0.
0.
0.
0.
0.
0.
0.
0.
0.
0.
0.
0.
0.
0.
0.
0.
0.
0.
0.
0.
0.
0.
0.
0.000
0.001
0.001
-0.001
-0.001
-0.001
-0.001
0.000
-0.001
-0.001
-0.001
-0.003
-0.003
-0.002
-0.002
0.000
0.002
0.001
0.001
0.001
0.001
-0.001
-0.002
-0.003
-0.005
-0.004
-0.005
-0.005
0.000
0.002
-0.002
-0.003
-0.003
-0.004
-0.006
-0.006
-0.005
-0.005
-0.005
-0.001
0.000
-0.002
-0.001
-0.002
0.000
0.001
0.000
0.000
0.000
0.
0.
0.
0.
0.
0.
0.
0.
0.
0.
0.
0.
0.
0.
0.
0.
0.
0.
0.
0.
0.
0.
0.
0.
0.
0.
0.
0.
0.
0.
0.
0.
0.
0.
0.
0.
0.
0.
0.
0.
0.
0.
0.
0.000
0.000
-0.001
-0.001
-0.002
-0.002
-0.002
-0.001
-0.002
-0.003
-0.001
-0.001
-0.001
-0.003
-0.002
-0.001
0.000
0.003
0.003
0.002
0.002
0.001
-0.005
-0.007
-0.010
-0.011
-0.015
-0.016
-0.011
-0.006
-0.009
-0.005
-0.007
-0.010
-0.010
-0.012
-0.012
-0.012
-0.010
-0.008
-0.007
-0.006
-0.005
-0.006
-0.004
-0.004
-0.003
-0.001
-0.001
0.000
0.000
0.
0.
0.
0.
0.
0.
0.
0.
0.
0.
0.
0.
0.
0.
0.
0.
0.
0.
0.
0.
0.
0.
0.
0.
0.
0.
0.
0.
0.
0.
0.
0.
0.
0.
0.
0.
0.
0.
0.
0.
0.
0.
0.000
-0.001
-0.001
-0.002
-0.002
-0.002
-0.002
-0.001
-0.003
-0.002
-0.002
0.000
-0.001
-0.001
-0.001
0.001
0.001
0.004
0.003
0.003
-0.003
-0.007
-0.011
-0.018
-0.023
-0.029
-0.038
-0.036
-0.032
-0.031
-0.028
-0.020
-0.019
-0.026
-0.031
-0.033
-0.033
-0.031
-0.028
-0.023
-0.017
-0.012
-0.010
-0.011
-0.007
-0.008
-0.005
-0.004
-0.002
-0.001
0.000
0.000
0.
0.
0.
0.
0.
0.
0.
0.
0.
0.
0.
0.
0.
0.
0.
0.
0.
0.
0.
0.
0.
0.
0.
0.
0.
0.
0.
0.
0.
0.
0.
0.
0.
0.
0.
0.
0.
0.
0.
0.
0.000
0.001
-0.001
-0.002
-0.002
-0.002
-0.004
-0.004
-0.004
-0.003
-0.004
-0.002
0.
0.
0.000
0.001
0.003
0.006
0.003
0.000
-0.005
-0.010
-0.020
-0.029
-0.044
-0.063
-0.078
-0.086
-0.083
-0.075
-0.063
-0.058
-0.052
-0.052
-0.061
-0.069
-0.080
-0.083
-0.077
-0.059
-0.043
-0.033
-0.028
-0.024
-0.021
-0.017
-0.016
-0.011
-0.007
-0.005
-0.002
-0.001
0.000
0.000
0.
0.
0.
0.
0.
0.
0.
0.
0.
0.
0.
0.
0.
0.
0.
0.
0.
0.
0.
0.
0.
0.
0.
0.
0.
0.
0.
0.
0.
0.
0.
0.
0.
0.
0.
0.
0.
0.
0.
0.000
0.001
-0.001
-0.002
-0.002
-0.005
-0.007
-0.007
-0.006
-0.005
-0.004
-0.001
-0.001
0.000
0.002
0.003
0.004
0.001
-0.001
-0.006
-0.013
-0.024
-0.040
-0.066
-0.092
-0.116
-0.139
-0.148
-0.143
-0.128
-0.122
-0.109
-0.103
-0.108
-0.111
-0.119
-0.133
-0.143
-0.136
-0.114
-0.092
-0.067
-0.054
-0.048
-0.043
-0.038
-0.031
-0.022
-0.014
-0.008
-0.005
-0.002
-0.001
0.000
0.
0.
0.
0.
0.
0.
0.
0.
0.
0.
0.
0.
0.
0.
0.
0.
0.
0.
0.
0.
0.
0.
0.
0.
0.
0.
0.
0.
0.
0.
0.
0.
0.
0.
0.
0.
0.
0.
0.
0.000
-0.001
-0.001
-0.002
-0.005
-0.007
-0.008
-0.008
-0.008
-0.007
-0.004
-0.003
0.001
0.004
0.004
0.001
-0.003
-0.005
-0.009
-0.017
-0.032
-0.050
-0.080
-0.108
-0.122
0.009
0.029
0.083
0.556
0.535
0.003
-0.166
-0.176
-0.172
-0.060
0.853
1.334
0.089
-0.100
-0.134
-0.137
-0.118
-0.098
-0.082
-0.075
-0.064
-0.055
-0.039
-0.026
-0.014
-0.007
-0.003
-0.001
0.000
0.
0.
0.
0.
0.
0.
0.
0.
0.
0.
0.
0.
0.
0.
0.
0.
0.
0.
0.
0.
0.
0.
0.
0.
0.
0.
0.
0.
0.
0.
0.
0.
0.
0.
0.
0.
0.
0.
0.
0.000
0.001
-0.001
-0.003
-0.006
-0.007
-0.009
-0.009
-0.008
-0.007
-0.006
-0.003
0.002
0.003
0.001
-0.004
-0.007
-0.016
-0.027
-0.042
-0.067
-0.096
-0.131
-0.133
1.538
30.618
29.806
12.419
58.109
49.419
7.137
0.201
-0.247
-0.094
4.328
239.932
746.454
16.414
9.324
3.016
0.000
-0.173
-0.157
-0.125
-0.106
-0.087
-0.076
-0.056
-0.039
-0.023
-0.010
-0.006
-0.002
-0.001
0.000
0.
0.
0.
0.
0.
0.
0.
0.
0.
0.
0.
0.
0.
0.
0.
0.
0.
0.
0.
0.
0.
0.
0.
0.
0.
0.
0.
0.
0.
0.
0.
0.
0.
0.
0.
0.
0.
0.
0.000
0.001
-0.001
-0.003
-0.006
-0.007
-0.008
-0.008
-0.009
-0.008
-0.006
-0.005
0.003
0.002
-0.002
-0.009
-0.019
-0.036
-0.058
-0.084
-0.115
-0.164
-0.209
0.126
38.869
60868.074
30144.723
432.290
15189.588
11749.857
243.894
4.168
-0.224
1.435
88.685
32236.959
102978.875
333.003
2115.922
191.904
3.406
-0.157
-0.213
-0.173
-0.114
-0.082
-0.085
-0.074
-0.053
-0.032
-0.014
-0.006
-0.002
-0.001
0.000
0.
0.
0.
0.
0.
0.
0.
0.
0.
0.
0.
0.
0.
0.
0.
0.
0.
0.
0.
0.
0.
0.
0.
0.
0.
0.
0.
0.
0.
0.
0.
0.
0.
0.
0.
0.
0.
0.
0.000
0.000
-0.001
-0.003
-0.005
-0.006
-0.007
-0.008
-0.008
-0.007
-0.006
-0.004
0.
-0.002
-0.008
-0.016
-0.036
-0.065
-0.098
-0.115
-0.130
-0.207
-0.283
0.503
75.085
44036.039
43523.555
13725.076
101859.422
101038.813
3165.140
19.408
-0.057
6.770
811.895
100502.828
106728.531
18777.385
103426.117
3692.785
27.294
0.141
-0.259
-0.191
0.024
0.069
-0.060
-0.089
-0.067
-0.041
-0.022
-0.008
-0.002
-0.001
0.001
0.
0.
0.
0.
0.
0.
0.
0.
0.
0.
0.
0.
0.
0.
0.
0.
0.
0.
0.
0.
0.
0.
0.
0.
0.
0.
0.
0.
0.
0.
0.
0.
0.
0.
0.
0.
0.
0.
0.
0.001
0.000
-0.002
-0.004
-0.006
-0.006
-0.007
-0.007
-0.006
-0.006
0.001
0.000
-0.004
-0.010
-0.030
-0.060
-0.093
-0.034
0.497
1.379
0.686
-0.242
0.064
23.806
1082.883
37730.777
101926.633
138473.234
200120.688
100820.719
53.835
-0.044
6.786
469.821
38474.059
146057.281
116992.430
108137.586
14676.641
70.811
0.407
-0.318
-0.218
0.160
0.237
-0.067
-0.113
-0.082
-0.052
-0.026
-0.011
-0.003
-0.001
0.001
0.
0.
0.
0.
0.
0.
0.
0.
0.
0.
0.
0.
0.
0.
0.
0.
0.
0.
0.
0.
0.
0.
0.
0.
0.
0.
0.
0.
0.
0.
0.
0.
0.
0.
0.
0.
0.
0.
0.
0.001
0.000
0.
-0.003
-0.004
-0.004
-0.006
-0.006
-0.005
-0.001
0.001
0.001
-0.004
-0.016
-0.045
-0.083
-0.082
0.879
9.856
21.340
7.534
0.287
-0.320
2.759
86.522
29199.910
200164.672
7923.487
938.409
627.327
7.057
0.198
37.952
417.960
1244.722
163579.109
146352.141
6619.862
1943.180
39.746
-0.020
-0.412
-0.333
-0.166
-0.108
-0.173
-0.152
-0.105
-0.062
-0.033
-0.017
-0.006
-0.003
0.002
0.
0.
0.
0.
0.
0.
0.
0.
0.
0.
0.
0.
0.
0.
0.
0.
0.
0.
0.
0.
0.
0.
0.
0.
0.
0.
0.
0.
0.
0.
0.
0.
0.
0.
0.
0.
0.
0.
0.
0.001
0.001
0.000
0.
-0.002
-0.002
-0.002
-0.002
-0.001
0.001
0.002
0.001
-0.007
-0.024
-0.063
-0.106
-0.023
6.186
200.783
181.739
22.216
0.913
-0.372
0.830
15.390
302.141
841.082
185.784
28.653
2.789
-0.283
0.969
207.512
7254.507
13855.909
101903.797
152955.203
7854.156
29.718
1.443
-0.509
-0.519
-0.456
-0.386
-0.319
-0.259
-0.203
-0.144
-0.085
-0.045
-0.023
-0.010
-0.004
-0.001
0.001
0.
0.
0.
0.
0.
0.
0.
0.
0.
0.
0.
0.
0.
0.
0.
0.
0.
0.
0.
0.
0.
0.
0.
0.
0.
0.
0.
0.
0.
0.
0.
0.
0.
0.
0.
0.
0.
0.
0.001
0.001
0.
0.
0.000
0.000
-0.002
0.000
0.001
0.003
0.001
-0.001
-0.012
-0.037
-0.086
-0.142
-0.072
8.929
674.016
333.121
12.803
0.312
-0.434
0.606
9.655
25.699
20.858
13.400
4.577
-0.156
-0.498
0.256
31.783
1278.979
12743.441
6517.242
104187.617
19649.232
11.997
0.299
0.566
-0.316
-0.350
-0.142
-0.162
-0.221
-0.222
-0.183
-0.124
-0.069
-0.033
-0.013
-0.006
-0.002
0.001
0.
0.
0.
0.
0.
0.
0.
0.
0.
0.
0.
0.
0.
0.
0.
0.
0.
0.
0.
0.
0.
0.
0.
0.
0.
0.
0.
0.
0.
0.
0.
0.
0.
0.
0.
0.
0.
0.
0.
0.001
0.001
0.000
0.000
0.000
-0.001
0.002
0.002
0.004
0.001
-0.007
-0.027
-0.063
-0.125
-0.202
-0.231
0.714
12.565
10.404
1.300
0.255
0.814
1.177
8.532
21.902
7.244
0.651
-0.219
-0.458
-0.466
-0.253
6.542
960.026
10388.460
143.935
74.569
29.954
8.451
107.928
504.821
16.374
7.534
17.576
9.927
3.792
0.894
-0.074
-0.155
-0.103
-0.052
-0.024
-0.009
-0.003
0.
0.001
0.
0.
0.
0.
0.
0.
0.
0.
0.
0.
0.
0.
0.
0.
0.
0.
0.
0.
0.
0.
0.
0.
0.
0.
0.
0.
0.
0.
0.
0.
0.
0.
0.
0.
0.
0.
0.
0.
0.
0.001
0.001
0.000
0.000
0.001
0.001
0.003
0.002
-0.004
-0.018
-0.055
-0.098
-0.151
-0.199
-0.191
-0.074
0.617
2.670
11.114
21.000
82.942
59.755
3.695
4.365
1.293
-0.023
0.164
-0.156
-0.357
-0.392
0.241
14.683
40.326
4.781
1.974
27.768
315.557
13817.849
102542.867
320.852
267.919
1775.914
552.860
174.462
31.619
2.101
-0.077
-0.126
-0.075
-0.034
-0.012
-0.005
-0.002
0.001
0.
0.
0.
0.
0.
0.
0.
0.
0.
0.
0.
0.
0.
0.
0.
0.
0.
0.
0.
0.
0.
0.
0.
0.
0.
0.
0.
0.
0.
0.
0.
0.
0.
0.
0.
0.
0.
0.
0.
0.
0.
0.
0.
0.002
0.002
0.004
0.002
-0.010
-0.040
-0.079
-0.103
0.119
1.587
4.644
9.254
25.446
89.420
1730.053
1566.969
820.783
419.692
7.148
-0.036
-0.422
0.093
0.948
0.454
-0.210
-0.414
-0.449
-0.344
-0.267
-0.355
6.930
263.565
8535.629
102689.242
103037.344
2140.054
8643.141
101936.039
20716.973
9758.994
582.138
25.593
1.035
-0.119
-0.091
-0.046
-0.018
-0.006
-0.002
0.001
0.001
0.
0.
0.
0.
0.
0.
0.
0.
0.
0.
0.
0.
0.
0.
0.
0.
0.
0.
0.
0.
0.
0.
0.
0.
0.
0.
0.
0.
0.
0.
0.
0.
0.
0.
0.
0.
0.
0.
0.
0.
0.
0.001
0.002
0.003
0.004
-0.001
-0.020
-0.060
-0.078
0.400
7.805
74.279
365.514
769.213
1963.356
2176.871
152562.469
113468.672
2216.643
136.806
8.268
0.256
-0.483
-0.159
1.223
3.869
3.396
0.150
-0.472
-0.484
-0.504
-0.293
8.353
326.361
12657.668
108406.125
170603.500
108595.484
104386.742
178475.672
14433.738
45922.918
35571.176
550.437
12.033
0.081
-0.104
-0.057
-0.022
-0.007
-0.003
-0.001
0.001
0.
0.
0.
0.
0.
0.
0.
0.
0.
0.
0.
0.
0.
0.
0.
0.
0.
0.
0.
0.
0.
0.
0.
0.
0.
0.
0.
0.
0.
0.
0.
0.
0.
0.
0.
0.
0.
0.
0.
0.
0.
0.001
0.002
0.004
0.004
-0.003
-0.030
-0.064
0.126
11.059
333.516
6555.443
101353.078
116419.094
101920.969
10738.932
101048.297
152444.297
2229.038
59.825
14.616
1.353
-0.411
-0.025
17.544
700.880
976.029
24.961
0.538
1.450
1.373
0.721
18.329
659.272
6129.755
2266.478
78989.539
105638.375
104620.414
178599.844
19157.668
142963.719
101652.234
14080.526
85.666
0.451
-0.108
-0.060
-0.023
-0.008
-0.004
-0.001
0.001
0.
0.
0.
0.
0.
0.
0.
0.
0.
0.
0.
0.
0.
0.
0.
0.
0.
0.
0.
0.
0.
0.
0.
0.
0.
0.
0.
0.
0.
0.
0.
0.
0.
0.
0.
0.
0.
0.
0.
0.
0.
0.001
0.002
0.004
0.003
-0.004
-0.032
-0.064
1.332
619.742
107802.008
106530.781
200228.703
186964.859
104187.961
3632.546
2388.610
101598.578
2022.999
129.526
369.841
17.372
0.557
3.719
319.963
122467.391
160629.469
550.329
6.690
22.736
21.520
4.255
23.292
611.556
103832.672
22912.475
1413.458
2504.304
9525.748
101377.438
138713.094
116533.758
36244.113
911.321
21.862
0.154
-0.104
-0.055
-0.022
-0.008
-0.003
-0.001
0.001
0.
0.
0.
0.
0.
0.
0.
0.
0.
0.
0.
0.
0.
0.
0.
0.
0.
0.
0.
0.
0.
0.
0.
0.
0.
0.
0.
0.
0.
0.
0.
0.
0.
0.
0.
0.
0.
0.
0.
0.
0.
0.001
0.002
0.004
0.004
-0.002
-0.032
-0.060
1.259
610.462
102298.883
101132.102
26752.930
1794.981
881.264
90.535
31.013
169.096
36.043
3945.577
100346.359
154.843
8.318
42.450
2273.193
131726.844
103381.555
937.489
11.292
46.009
41.136
9.634
54.552
94.022
3103.495
936.453
135.727
247.975
830.803
4680.722
14659.276
79428.695
2095.779
35.696
1.312
-0.106
-0.093
-0.046
-0.019
-0.007
-0.002
0.001
0.001
0.
0.
0.
0.
0.
0.
0.
0.
0.
0.
0.
0.
0.
0.
0.
0.
0.
0.
0.
0.
0.
0.
0.
0.
0.
0.
0.
0.
0.
0.
0.
0.
0.
0.
0.
0.
0.
0.
0.
0.
0.
0.001
0.002
0.004
0.004
-0.001
-0.024
-0.054
0.060
6.772
83.455
305.765
141.334
25.544
7.207
1.453
-0.051
0.707
20.728
421.656
1434.315
522.761
88.745
451.909
80652.078
101563.188
101576.742
317.078
10.685
9.970
9.698
16.810
1141.032
527.392
16.730
4.511
6.080
17.029
43.165
47.608
100.669
238.910
80.349
3.178
-0.045
-0.112
-0.072
-0.034
-0.013
-0.005
-0.002
0.001
0.000
0.
0.
0.
0.
0.
0.
0.
0.
0.
0.
0.
0.
0.
0.
0.
0.
0.
0.
0.
0.
0.
0.
0.
0.
0.
0.
0.
0.
0.
0.
0.
0.
0.
0.
0.
0.
0.
0.
0.
0.
0.
0.001
0.002
0.003
0.005
0.000
-0.012
-0.046
-0.083
-0.018
0.802
2.382
1.617
0.302
-0.313
-0.571
-0.667
-0.023
23.537
928.521
23129.857
9858.592
356.516
142.996
11244.327
116448.883
23737.461
290.796
77.408
11.824
1.387
4.896
107.727
64.738
3.723
-0.072
-0.177
0.330
1.134
1.087
1.543
2.359
1.028
-0.026
-0.122
-0.091
-0.046
-0.019
-0.010
-0.003
0.
0.001
0.
0.
0.
0.
0.
0.
0.
0.
0.
0.
0.
0.
0.
0.
0.
0.
0.
0.
0.
0.
0.
0.
0.
0.
0.
0.
0.
0.
0.
0.
0.
0.
0.
0.
0.
0.
0.
0.
0.
0.
0.
0.
0.
0.001
0.003
0.004
0.002
-0.008
-0.032
-0.079
-0.134
-0.163
0.097
1.651
2.321
0.339
-0.493
-0.608
0.418
67.444
9169.619
105488.742
102530.453
957.406
133.570
6939.865
21374.912
1704.358
466.780
905.891
72.450
1.599
0.011
1.259
1.175
0.060
-0.276
-0.305
-0.281
-0.241
-0.227
-0.197
-0.161
-0.143
-0.117
-0.088
-0.054
-0.026
-0.012
-0.004
-0.002
0.001
0.000
0.
0.
0.
0.
0.
0.
0.
0.
0.
0.
0.
0.
0.
0.
0.
0.
0.
0.
0.
0.
0.
0.
0.
0.
0.
0.
0.
0.
0.
0.
0.
0.
0.
0.
0.
0.
0.
0.
0.
0.
0.
0.
0.
0.001
0.002
0.004
0.001
-0.006
-0.023
-0.066
-0.112
-0.042
3.543
45.730
81.841
11.782
0.113
-0.477
0.938
177.325
84003.258
101675.367
196488.031
2087.315
484.394
105071.898
152539.609
1429.440
196.202
445.628
45.469
1.025
-0.323
-0.257
-0.205
-0.199
-0.193
-0.184
-0.174
-0.167
-0.158
-0.146
-0.120
-0.095
-0.072
-0.047
-0.023
-0.012
-0.006
-0.002
-0.001
0.001
0.
0.
0.
0.
0.
0.
0.
0.
0.
0.
0.
0.
0.
0.
0.
0.
0.
0.
0.
0.
0.
0.
0.
0.
0.
0.
0.
0.
0.
0.
0.
0.
0.
0.
0.
0.
0.
0.
0.
0.
0.
0.
0.
0.
0.
0.001
0.003
0.001
-0.004
-0.021
-0.060
-0.097
0.162
11.479
265.307
556.746
45.850
0.965
-0.374
1.058
19.332
188.848
651.212
39458.492
534.128
502.076
6993.229
10799.891
230.446
14.451
16.073
3.431
-0.156
-0.306
-0.231
-0.170
-0.128
-0.105
-0.091
-0.084
-0.080
-0.075
-0.067
-0.054
-0.042
-0.032
-0.019
-0.011
-0.005
-0.003
-0.001
0.001
0.
0.
0.
0.
0.
0.
0.
0.
0.
0.
0.
0.
0.
0.
0.
0.
0.
0.
0.
0.
0.
0.
0.
0.
0.
0.
0.
0.
0.
0.
0.
0.
0.
0.
0.
0.
0.
0.
0.
0.
0.
0.
0.
0.
0.
0.
0.001
0.002
0.000
-0.004
-0.021
-0.057
-0.088
0.060
5.038
72.901
132.342
17.379
0.374
-0.382
1.106
13.694
22.779
13.183
29.817
396.088
116439.695
44135.840
1239.463
646.678
51.011
1.835
-0.098
-0.325
-0.248
-0.166
-0.109
-0.065
-0.048
-0.035
-0.028
-0.025
-0.027
-0.025
-0.021
-0.017
-0.009
-0.006
-0.004
-0.002
0.000
0.001
0.
0.
0.
0.
0.
0.
0.
0.
0.
0.
0.
0.
0.
0.
0.
0.
0.
0.
0.
0.
0.
0.
0.
0.
0.
0.
0.
0.
0.
0.
0.
0.
0.
0.
0.
0.
0.
0.
0.
0.
0.
0.
0.
0.
0.
0.
0.
0.
0.001
-0.001
-0.005
-0.018
-0.049
-0.083
-0.079
0.491
3.672
5.238
1.171
-0.246
-0.418
0.000
2.961
8.682
99.312
752.896
964.384
152344.563
103987.531
102609.109
114939.828
2804.501
6.622
0.102
-0.263
-0.206
-0.126
-0.069
-0.037
-0.018
-0.009
-0.004
-0.005
-0.006
-0.005
-0.006
-0.005
-0.004
-0.003
0.000
0.000
0.001
0.000
0.
0.
0.
0.
0.
0.
0.
0.
0.
0.
0.
0.
0.
0.
0.
0.
0.
0.
0.
0.
0.
0.
0.
0.
0.
0.
0.
0.
0.
0.
0.
0.
0.
0.
0.
0.
0.
0.
0.
0.
0.
0.
0.
0.
0.
0.
0.
0.
0.001
0.000
-0.004
-0.012
-0.037
-0.075
-0.087
-0.076
0.043
0.030
-0.171
-0.299
-0.375
-0.335
1.157
28.632
3232.685
119672.242
31830.746
1538.757
12868.042
108147.109
93826.172
433.206
6.454
0.103
-0.234
-0.172
-0.099
-0.049
-0.024
-0.007
0.000
0.002
0.000
-0.001
-0.001
-0.001
0.000
0.000
0.000
0.001
0.001
0.
0.
0.
0.
0.
0.
0.
0.
0.
0.
0.
0.
0.
0.
0.
0.
0.
0.
0.
0.
0.
0.
0.
0.
0.
0.
0.
0.
0.
0.
0.
0.
0.
0.
0.
0.
0.
0.
0.
0.
0.
0.
0.
0.
0.
0.
0.
0.
0.
0.
0.001
0.000
-0.003
-0.008
-0.023
-0.051
-0.077
-0.093
-0.106
-0.135
-0.172
-0.237
-0.295
-0.188
3.572
47.812
5903.297
114932.852
80698.648
234.493
4806.895
106769.250
2288.223
53.328
2.379
-0.134
-0.218
-0.149
-0.083
-0.037
-0.018
-0.004
0.001
0.002
0.003
0.002
0.002
0.002
0.002
0.001
0.001
0.
0.
0.
0.
0.
0.
0.
0.
0.
0.
0.
0.
0.
0.
0.
0.
0.
0.
0.
0.
0.
0.
0.
0.
0.
0.
0.
0.
0.
0.
0.
0.
0.
0.
0.
0.
0.
0.
0.
0.
0.
0.
0.
0.
0.
0.
0.
0.
0.
0.
0.
0.
0.001
0.001
0.
-0.004
-0.010
-0.026
-0.048
-0.069
-0.084
-0.101
-0.125
-0.157
-0.202
-0.177
1.586
17.420
209.808
2105.019
613.837
25.591
57.788
478.807
41.988
4.320
0.155
-0.232
-0.190
-0.119
-0.064
-0.030
-0.016
-0.003
0.001
0.002
0.001
0.
0.
0.
0.
0.
0.
0.
0.
0.
0.
0.
0.
0.
0.
0.
0.
0.
0.
0.
0.
0.
0.
0.
0.
0.
0.
0.
0.
0.
0.
0.
0.
0.
0.
0.
0.
0.
0.
0.
0.
0.
0.
0.
0.
0.
0.
0.
0.
0.
0.
0.
0.
0.
0.
0.
0.
0.
0.
0.
0.001
0.001
0.000
-0.005
-0.010
-0.020
-0.035
-0.045
-0.057
-0.070
-0.095
-0.134
-0.185
0.045
2.093
8.398
14.057
7.163
0.787
0.434
1.604
0.910
0.030
-0.226
-0.211
-0.153
-0.088
-0.049
-0.025
-0.014
-0.003
0.002
0.
0.
0.
0.
0.
0.
0.
0.
0.
0.
0.
0.
0.
0.
0.
0.
0.
0.
0.
0.
0.
0.
0.
0.
0.
0.
0.
0.
0.
0.
0.
0.
0.
0.
0.
0.
0.
0.
0.
0.
0.
0.
0.
0.
0.
0.
0.
0.
0.
0.
0.
0.
0.
0.
0.
0.
0.
0.
0.
0.
0.
0.001
0.001
0.001
0.000
-0.004
-0.006
-0.009
-0.018
-0.026
-0.037
-0.056
-0.088
-0.133
-0.162
-0.065
0.151
0.074
-0.195
-0.332
-0.321
-0.249
-0.212
-0.223
-0.200
-0.158
-0.101
-0.059
-0.033
-0.018
-0.010
-0.003
0.
0.
0.
0.
0.
0.
0.
0.
0.
0.
0.
0.
0.
0.
0.
0.
0.
0.
0.
0.
0.
0.
0.
0.
0.
0.
0.
0.
0.
0.
0.
0.
0.
0.
0.
0.
0.
0.
0.
0.
0.
0.
0.
0.
0.
0.
0.
0.
0.
0.
0.
0.
0.
0.
0.
0.
0.
0.
0.
0.
0.
0.
0.
0.001
0.001
0.001
0.000
-0.001
0.000
-0.002
-0.009
-0.017
-0.027
-0.048
-0.082
-0.123
-0.158
-0.181
-0.209
-0.237
-0.256
-0.244
-0.218
-0.194
-0.167
-0.135
-0.095
-0.061
-0.037
-0.022
-0.013
-0.007
0.
0.
0.
0.
0.
0.
0.
0.
0.
0.
0.
0.
0.
0.
0.
0.
0.
0.
0.
0.
0.
0.
0.
0.
0.
0.
0.
0.
0.
0.
0.
0.
0.
0.
0.
0.
0.
0.
0.
0.
0.
0.
0.
0.
0.
0.
0.
0.
0.
0.
0.
0.
0.
0.
0.
0.
0.
0.
0.
0.
0.
0.
0.
0.
0.
0.001
0.001
0.001
0.002
0.002
0.000
-0.001
-0.006
-0.013
-0.024
-0.039
-0.067
-0.098
-0.118
-0.138
-0.146
-0.145
-0.138
-0.128
-0.117
-0.097
-0.075
-0.054
-0.034
-0.023
-0.014
-0.008
0.
0.
0.
0.
0.
0.
0.
0.
0.
0.
0.
0.
0.
0.
0.
0.
0.
0.
0.
0.
0.
0.
0.
0.
0.
0.
0.
0.
0.
0.
0.
0.
0.
0.
0.
0.
0.
0.
0.
0.
0.
0.
0.
0.
0.
0.
0.
0.
0.
0.
0.
0.
0.
0.
0.
0.
0.
0.
0.
0.
0.
0.
0.
0.
0.
0.
0.
0.
0.001
0.002
0.002
0.003
0.001
-0.002
-0.007
-0.011
-0.019
-0.029
-0.044
-0.057
-0.065
-0.068
-0.070
-0.069
-0.063
-0.058
-0.050
-0.039
-0.028
-0.020
-0.014
-0.009
-0.003
0.
0.
0.
0.
0.
0.
0.
0.
0.
0.
0.
0.
0.
0.
0.
0.
0.
0.
0.
0.
0.
0.
0.
0.
0.
0.
0.
0.
0.
0.
0.
0.
0.
0.
0.
0.
0.
0.
0.
0.
0.
0.
0.
0.
0.
0.
0.
0.
0.
0.
0.
0.
0.
0.
0.
0.
0.
0.
0.
0.
0.
0.
0.
0.
0.
0.
0.
0.
0.001
0.001
0.001
0.001
0.003
-0.001
-0.003
-0.007
-0.010
-0.013
-0.018
-0.023
-0.029
-0.031
-0.032
-0.031
-0.031
-0.031
-0.024
-0.020
-0.015
-0.012
-0.005
-0.001
0.
0.
0.
0.
0.
0.
0.
0.
0.
0.
0.
0.
0.
0.
0.
0.
0.
0.
0.
0.
0.
0.
0.
0.
0.
0.
0.
0.
0.
0.
0.
0.
0.
0.
0.
0.
0.
0.
0.
0.
0.
0.
0.
0.
0.
0.
0.
0.
0.
0.
0.
0.
0.
0.
0.
0.
0.
0.
0.
0.
0.
0.
0.
0.
0.
0.
0.
0.
0.
0.001
0.001
0.001
0.001
0.001
0.002
0.
-0.001
-0.004
-0.007
-0.008
-0.009
-0.011
-0.012
-0.015
-0.015
-0.015
-0.011
-0.010
-0.007
-0.006
-0.002
-0.001
0.
0.
0.
0.
0.
0.
0.
0.
0.
0.
0.
0.
0.
0.
0.
0.
0.
0.
0.
0.
0.
0.
0.
0.
0.
0.
0.
0.
0.
0.
0.
0.
0.
0.
0.
0.
0.
0.
0.
0.
0.
0.
0.
0.
0.
0.
0.
0.
0.
0.
0.
0.
0.
0.
0.
0.
0.
0.
0.
0.
0.
0.
0.
0.
0.
0.
0.
0.
0.
0.
0.001
0.001
0.001
0.001
0.001
0.001
0.001
0.002
-0.001
-0.001
-0.002
-0.003
-0.005
-0.003
-0.004
-0.002
-0.002
-0.003
-0.002
-0.002
-0.002
0.001
0.
0.
0.
0.
0.
0.
0.
0.
0.
0.
0.
0.
0.
0.
0.
0.
0.
0.
0.
0.
0.
0.
0.
0.
0.
0.
0.
0.
0.
0.
0.
0.
0.
0.
0.
0.
0.
0.
0.
0.
0.
0.
0.
0.
0.
0.
0.
0.
0.
0.
0.
0.
0.
0.
0.
0.
0.
0.
0.
0.
0.
0.
0.
0.
0.
0.
0.
0.
0.
0.
0.
0.001
0.001
0.001
0.001
0.001
0.001
0.001
0.002
0.002
0.002
0.001
0.000
0.000
0.000
0.000
0.001
0.001
0.001
0.001
0.000
0.
0.
0.
0.
0.
0.
0.
0.
0.
0.
0.
0.
0.
0.
0.
0.
0.
0.
0.
0.
0.
0.
0.
0.
0.
0.
0.
0.
0.
0.
0.
0.
0.
0.
0.
0.
0.
0.
0.
0.
0.
0.
0.
0.
0.
0.
0.
0.
0.
0.
0.
0.
0.
0.
0.
0.
0.
0.
0.
0.
0.
0.
0.
0.
0.
0.
0.
0.
0.
0.
0.
0.
0.
0.
0.001
0.001
0.001
0.001
0.001
0.001
0.001
0.001
0.001
0.
0.000
0.
0.
0.
0.
0.
0.
0.
0.
0.
0.
0.
0.
0.
0.
0.
0.
0.
0.
0.
0.
0.
0.
0.
0.
0.
0.
0.
0.
0.
0.
0.
0.
0.
0.
0.
0.
0.
0.
0.
0.
0.
0.
0.
0.
0.
0.
0.
0.
0.
0.
0.
0.
0.
0.
0.
0.
0.
0.
0.
0.
0.
0.
0.
0.
0.
0.
0.
0.
0.
0.
0.
0.
0.
0.
0.
0.
0.
0.
0.
0.
0.
0.
0.
0.001
0.001
0.001
0.001
0.001
0.001
0.001
0.
0.
0.
0.
0.
0.
0.
0.
0.
0.
0.
0.
0.
0.
0.
0.
0.
0.
0.
0.
0.
0.
0.
0.
0.
0.
0.
0.
0.
0.
0.
0.
0.
0.
0.
0.
0.
0.
0.
0.
0.
0.
0.
0.
0.
0.
0.
0.
0.
0.
0.
0.
0.
0.
0.
0.
0.
0.
0.
0.
0.
0.
0.
0.
0.
0.
0.
0.
0.
0.
0.
0.
0.
0.
0.
0.
0.
0.
0.
0.
0.
0.
0.
0.
0.
0.
0.
0.001
0.001
0.001
0.001
0.001
0.
0.
0.
0.
0.
0.
0.
0.
0.
0.
0.
0.
0.
0.
0.
0.
0.
0.
0.
0.
0.
0.
0.
0.
0.
0.
0.
0.
0.
0.
0.
0.
0.
0.
0.
0.
0.
0.
0.
0.
0.
0.
0.
0.
0.
0.
0.
0.
0.
0.
0.
0.
0.
0.
0.
0.
0.
0.
0.
0.
0.
0.
0.
0.
0.
0.
0.
0.
0.
0.
0.
0.
0.
0.
0.
0.
0.
0.
0.
0.
0.
0.
0.
0.
0.
0.
0.
0.
0.
0.
0.
0.
0.
0.
0.
0.
0.
0.
0.
0.
0.
0.
0.
0.
0.
0.
0.
0.
0.
0.
0.
0.
0.
0.
0.
0.
0.
0.
0.
0.
0.
0.
0.
0.
0.
0.
0.
0.
0.
0.
0.
0.
0.
0.
0.
0.
0.
0.
0.
0.
0.
0.
0.
0.
0.
0.
0.
0.
0.
0.
0.
0.
0.
0.
0.
0.
0.
0.
0.
0.
0.
0.
0.
0.
0.
0.
0.
0.
0.
0.
0.
0.
0.
0.
0.
0.
0.
0.
0.
0.
0.
0.
0.
0.
0.
0.
0.
0.
0.
0.
0.
0.
0.
0.
0.
0.
0.
0.
0.
0.
0.
0.
0.
0.
0.
0.
0.
0.
0.
0.
0.
0.
0.
0.
0.
0.
0.
0.
0.
0.
0.
0.
0.
0.
0.
0.
0.
0.
0.
0.
0.
0.
0.
0.
0.
0.
0.
0.
0.
0.
0.
0.
0.
0.
0.
0.
0.
0.
0.
0.
0.
0.
0.
0.
0.
0.
0.
0.
0.
0.
0.
0.
0.
0.
0.
0.
0.
0.
0.
0.
0.
0.
0.
0.
0.
0.
0.
0.
0.
0.
0.
0.
0.
0.
0.
0.
0.
0.
0.
0.
0.
0.
0.
0.
0.
0.
0.
0.
0.
0.
0.
0.
0.
0.
0.
0.
0.
0.
0.
0.
0.
0.
0.
0.
0.
0.
0.
0.
0.
0.
0.
0.
0.
0.
0.
0.
0.
0.
0.
0.
0.
0.
0.
0.
0.
0.
0.
0.
0.
0.
0.
0.
0.
0.
0.
0.
0.
0.
0.
0.
0.
0.
0.
0.
0.
0.
0.
0.
0.
0.
0.
0.
0.
0.
0.
0.
0.
0.
0.
0.
0.
0.
0.
0.
0.
0.
0.
0.
0.
0.
0.
0.
0.
0.
0.
0.
0.
0.
0.
0.
0.
0.
0.
0.
0.
0.
0.
0.
0.
0.
0.
0.
0.
0.
0.
0.
0.
0.
0.
0.
0.
0.
0.
0.
0.
0.
0.
0.
0.
0.
0.
0.
0.
0.
0.
0.
0.
0.
0.
0.
0.
0.
0.
0.
0.
0.
0.
0.
0.
0.
0.
0.
0.
0.
0.
0.
0.
0.
0.
0.
0.
0.
0.
0.
0.
0.
0.
0.
0.
0.
0.
0.
0.
0.
0.
0.
0.
0.
0.
0.
0.
0.
0.
0.
0.
0.
0.
0.
0.
0.
0.
0.
0.
0.
0.
0.
0.
0.
0.
0.
0.
0.
0.
0.
0.
0.
0.
0.
0.
0.
0.
0.
0.
0.
0.
0.
0.
0.
0.
0.
0.
0.
0.
0.
0.
0.
0.
0.
0.
0.
0.
0.
0.
0.
0.
0.
0.
0.
0.
0.
0.
0.
0.
0.
0.
0.
0.
0.
0.
0.
0.
0.
0.
0.
0.
0.
0.
0.
0.
0.
0.
0.
0.
0.
0.
0.
0.
0.
0.
0.
0.
0.
0.
0.
0.
0.
0.
0.
0.
0.
0.
0.
0.
0.
0.
0.
0.
0.
0.
0.
0.
0.
0.
0.
0.
0.
0.
0.
0.
0.
0.
0.
0.
0.
0.
0.
0.
0.
0.
0.
0.
0.
0.
0.
0.
0.
0.
0.
0.
0.
0.
0.
0.
0.
0.
0.
0.
0.
0.
0.
0.
0.
0.
0.
0.
0.
0.
0.
0.
0.
0.
0.
0.
0.
0.
0.
0.
0.
0.
0.
0.
0.
0.
0.
0.
0.
0.
0.
0.
0.
0.
0.
0.
0.
0.
0.
0.
0.
0.
0.
0.
0.
0.
0.
0.
0.
0.
0.
0.
0.
0.
0.
0.
0.
0.
0.
0.
0.
0.
0.
0.
0.
0.
0.
0.
0.
0.
0.
0.
0.
0.
0.
0.
0.
0.
0.
0.
0.
0.
0.
0.
0.
0.
0.
0.
0.
0.
0.
0.
0.
0.
0.
0.
0.
0.
0.
0.
0.
0.
0.
0.
0.
0.
0.
0.
0.
0.
0.
0.
0.
0.
0.
0.
0.
0.
0.
0.
0.
0.
0.
0.
0.
0.
0.
0.
0.
0.
0.
0.
0.
0.
0.
0.
0.
0.
0.
0.
0.
0.
0.
0.
0.
0.
0.
0.
0.
0.
0.
0.
0.
0.
0.
0.
0.
0.
0.
0.
0.
0.
0.
0.
0.
0.
0.
0.
0.
0.
0.
0.
0.
0.
0.
0.
0.
0.
0.
0.
0.
0.
0.
0.
0.
0.
0.
0.
0.
0.
0.
0.
0.
0.
0.
0.
0.
0.
0.
0.
0.
0.
0.
0.
0.
0.
0.
0.
0.
0.
0.
0.
0.
0.
0.
0.
0.
0.
0.
0.
0.
0.
0.
0.
0.
0.
0.
0.
0.
0.
0.
0.
0.
0.
0.
0.
0.
0.
0.
0.
0.
0.
0.
0.
0.
0.
0.
0.
0.
0.
0.
0.
0.
0.
0.
0.
0.
0.
0.
0.
0.
0.
0.
0.
0.
0.
0.
0.
0.
0.
0.
0.
0.
0.
0.
0.
0.
0.
0.
0.
0.
0.
0.
0.
0.
0.
0.
0.
0.
0.
0.
0.
0.
0.
0.
0.
0.
0.
0.
0.
0.
0.
0.
0.
0.
0.
0.
0.
0.
0.
0.
0.
0.
0.
0.
0.
0.
0.
0.
0.
0.
0.
0.
0.
0.
0.
0.
0.
0.
0.
0.
0.
0.
0.
0.
0.
0.
0.
0.
0.
0.
0.
0.
0.
0.
0.
0.
0.
0.
0.
0.
0.
0.
0.
0.
0.
0.
0.
0.
0.
0.
0.
0.
0.
0.
0.
0.
0.
0.
0.
0.
0.
0.
0.
0.
0.
0.
0.
0.
0.
0.
0.
0.
0.
0.
0.
0.
0.
0.
0.
0.
0.
0.
0.
0.
0.
0.
0.
0.
0.
0.
0.
0.
0.
0.
0.
0.
0.
0.
0.
0.
0.
0.
0.
0.
0.
0.
0.
0.
0.
0.
0.
0.
0.
0.
0.
0.
0.
0.
0.
0.
0.
0.
0.
0.
0.
0.
0.
0.
0.
0.
0.
0.
0.
0.
0.
0.
0.
0.
0.
0.
0.
0.
0.
0.
0.
0.
0.
0.
0.
0.
0.
0.
0.
0.
0.
0.
0.
0.
0.
0.
0.
0.
0.
0.
0.
0.
0.
0.
0.
0.
0.
0.
0.
0.
0.
0.
0.
0.
0.
0.
0.
0.
0.
0.
0.
0.
0.
0.
0.
0.
0.
0.
0.
0.
0.
0.
0.
0.
0.
0.
0.
0.
0.
0.
0.
0.
0.
0.
0.
0.
0.
0.
0.
0.
0.
0.
0.
0.
0.
0.
0.
0.
0.
0.
0.
0.
0.
0.
0.
0.
0.
0.
0.
0.
0.
0.
0.
0.
0.
0.
0.
0.
0.
0.
0.
0.
0.
0.
0.
0.
0.
0.
0.
0.
0.
0.
0.
0.
0.
0.
0.
0.
0.
0.
0.
0.
0.
0.
0.
0.
0.
0.
0.
0.
0.
0.
0.
0.
0.
0.
0.
0.
0.
0.
0.
0.
0.
0.
0.
0.
0.
0.
0.
0.
0.
0.
0.
0.
0.
0.
0.
0.
0.
0.
0.
0.
0.
0.
0.
0.
0.
0.
0.
0.
0.
0.
0.
0.
0.
0.
0.
0.
0.
0.
0.
0.
0.
0.
0.
0.
0.
0.
0.
0.
0.
0.
0.
0.
0.
0.
0.
0.
0.
0.
0.
0.
0.
0.
0.
0.
0.
0.
0.
0.
0.
0.
0.
0.
0.
0.
0.
0.
0.
0.
0.
0.
0.
0.
0.
0.
0.
0.
0.
0.
0.
0.
0.
0.
0.
0.
0.
0.
0.
0.
0.
0.
0.
0.
0.
0.
0.
0.
0.
0.
0.
0.
0.
0.
0.
0.
0.
0.
0.
0.
0.
0.
0.
0.
0.
0.
0.
0.
0.
0.
0.
0.
0.
0.
0.
0.
0.
0.
0.
0.
0.
0.
0.
0.
0.
0.
0.
0.
0.
0.
0.
0.
0.
0.
0.
0.
0.
0.
0.
0.
0.
0.
0.
0.
0.
0.
0.
0.
0.
0.
0.
0.
0.
0.
0.
0.
0.
0.
0.
0.
0.
0.
0.
0.
0.
0.
0.
0.
0.
0.
0.
0.
0.
0.
0.
0.
0.
0.
0.
0.
0.
0.
0.
0.
0.
0.
0.
0.
0.
0.
0.
0.
0.
0.
0.
0.
0.
0.
0.
0.
0.
0.
0.
0.
0.
0.
0.
0.
0.
0.
0.
0.
0.
0.
0.
0.
0.
0.
0.
0.
0.
0.
0.
0.
0.
0.
0.
0.
0.
0.
0.
0.
0.
0.
0.
0.
0.
0.
0.
0.
0.
0.
0.
0.
0.
0.
0.
0.
0.
0.
0.
0.
0.
0.
0.
0.
0.
0.
0.
0.
0.
0.
0.
0.
0.
0.
0.
0.
0.
0.
0.
0.
0.
0.
0.
0.
0.
0.
0.
0.
0.
0.
0.
0.
0.
0.
0.
0.
0.
0.
0.
0.
0.
0.
0.
0.
0.
0.
0.
0.
0.
0.
0.
0.
0.
0.
0.
0.
0.
0.
0.
0.
0.
0.
0.
0.
0.
0.
0.
0.
0.
0.
0.
0.
0.
0.
0.
0.
0.
0.
0.
0.
0.
0.
0.
0.
0.
0.
0.
0.
0.
0.
0.
0.
0.
0.
0.
0.
0.
0.
0.
0.
0.
0.
0.
0.
0.
0.
0.
0.
0.
0.
0.
0.
0.
0.
0.
0.
0.
0.
0.
0.
0.
0.
0.
0.
0.
0.
0.
0.
0.
0.
0.
0.
0.
0.
0.
0.
0.
0.
0.
0.
0.
0.
0.
0.
0.
0.
0.
0.
0.
0.
0.
0.
0.
0.
0.
0.
0.
0.
0.
0.
0.
0.
0.
0.
0.
0.
0.
0.
0.
0.
0.
0.
0.
0.
0.
0.
0.
0.
0.
0.
0.
0.
0.
0.
0.
0.
0.
0.
0.
0.
0.
0.
0.
0.
0.
0.
0.
0.
0.
0.
0.
0.
0.
0.
0.
0.
0.
0.
0.
0.
0.
0.
0.
0.
0.
0.
0.
0.
0.
0.
0.
0.
0.
0.
0.
0.
0.
0.
0.
0.
0.
0.
0.
0.
0.
0.
0.
0.
0.
0.
0.
0.
0.
0.
0.
0.
0.
0.
0.
0.
0.
0.
0.
0.
0.
0.
0.
0.
0.
0.
0.
0.
0.
0.
0.
0.
0.
0.
0.
0.
0.
0.
0.
0.
0.
0.
0.
0.
0.
0.
0.
0.
0.
0.
0.
0.
0.
0.
0.
0.
0.
0.
0.
0.
0.
0.
0.
0.
0.
0.
0.
0.
0.
0.
0.
0.
0.
0.
0.
0.
0.
0.
0.
0.
0.
0.
0.
0.
0.
0.
0.
0.
0.
0.
0.
0.
0.
0.
0.
0.
0.
0.
0.
0.
0.
0.
0.
0.
0.
0.
0.
0.
0.
0.
0.
0.
0.
0.
0.
0.
0.
0.
0.
0.
0.
0.
0.
0.
0.
0.
0.
0.
0.
0.
0.
0.
0.
0.
0.
0.
0.
0.
0.
0.
0.
0.
0.
0.
0.
0.
0.
0.
0.
0.
0.
0.
0.
0.
0.
0.
0.
0.
0.
0.
0.
0.
0.
0.
0.
0.
0.
0.
0.
0.
0.
0.
0.
0.
0.
0.
0.
0.
0.
0.
0.
0.
0.
0.
0.
0.
0.
0.
0.
0.
0.
0.
0.
0.
0.
0.
0.
0.
0.
0.
0.
0.
0.
0.
0.
0.
0.
0.
0.
0.
0.
0.
0.
0.
0.
0.
0.
0.
0.
0.
0.
0.
0.
0.
0.
0.
0.
0.
0.
0.
0.
0.
0.
0.
0.
0.
0.
0.
0.
0.
0.
0.
0.
0.
0.
0.
0.
0.
0.
0.
0.
0.
0.
0.
0.
0.
0.
0.
0.
0.
0.
0.
0.
0.
0.
0.
0.
0.
0.
0.
0.
0.
0.
0.
0.
0.
0.
0.
0.
0.
0.
0.
0.
0.
0.
0.
0.
0.
0.
0.
0.
0.
0.
0.
0.
0.
0.
0.
0.
0.
0.
0.
0.
0.
0.
0.
0.
0.
0.
0.
0.
0.
0.
0.
0.
0.
0.
0.
0.
0.
0.
0.
0.
0.
0.
0.
0.
0.
0.
0.
0.
0.
0.
0.
0.
0.
0.
0.
0.
0.
0.
0.
0.
0.
0.
0.
0.
0.
0.
0.
0.
0.
0.
0.
0.
0.
0.
0.
0.
0.
0.
0.
0.
0.
0.
0.
0.
0.
0.
0.
0.
0.
0.
0.
0.
0.
0.
0.
0.
0.
0.
0.
0.
0.
0.
0.
0.
0.
0.
0.
0.
0.
0.
0.
0.
0.
0.
0.
0.
0.
0.
0.
0.
0.
0.
0.
0.000
0.000
0.000
0.001
0.001
0.001
0.000
0.000
0.001
0.000
0.000
0.
0.
0.
0.
0.
0.
0.
0.
0.
0.
0.
0.
0.
0.
0.
0.
0.
0.
0.
0.
0.
0.
0.
0.
0.
0.
0.
0.
0.
0.
0.
0.
0.
0.
0.
0.
0.
0.
0.
0.
0.
0.
0.
0.
0.
0.
0.
0.
0.
0.
0.
0.
0.
0.
0.
0.
0.
0.
0.
0.
0.
0.
0.
0.
0.
0.
0.
0.
0.
0.
0.
0.
0.
0.
0.
0.
0.
0.
0.
0.
0.
0.000
0.000
0.001
-0.001
-0.001
-0.001
-0.001
0.002
-0.001
-0.001
-0.001
-0.001
0.001
0.000
0.000
0.
0.
0.
0.
0.
0.
0.
0.
0.
0.
0.
0.
0.
0.
0.
0.
0.
0.
0.
0.
0.
0.
0.
0.
0.
0.
0.
0.
0.
0.
0.
0.
0.
0.
0.
0.
0.
0.
0.
0.
0.
0.
0.
0.
0.
0.
0.
0.
0.
0.
0.
0.
0.
0.
0.
0.
0.
0.
0.
0.
0.
0.
0.
0.
0.
0.
0.
0.
0.
0.
0.
0.
0.
0.
0.
0.
0.
0.000
0.000
-0.001
-0.001
-0.001
-0.001
-0.001
-0.003
-0.003
0.
-0.001
-0.002
-0.002
-0.001
-0.001
0.000
0.000
0.
0.
0.
0.
0.
0.
0.
0.
0.
0.
0.
0.
0.
0.
0.
0.
0.
0.
0.
0.
0.
0.
0.
0.
0.
0.
0.
0.
0.
0.
0.
0.
0.
0.
0.
0.
0.
0.
0.
0.
0.
0.
0.
0.
0.
0.
0.
0.
0.
0.
0.
0.
0.
0.
0.
0.
0.
0.
0.
0.
0.
0.
0.
0.
0.
0.
0.
0.
0.
0.
0.
0.
0.
0.
0.
0.000
0.000
0.001
-0.001
-0.001
-0.001
-0.003
-0.003
-0.003
-0.003
-0.003
-0.002
-0.002
-0.002
-0.002
-0.002
-0.001
0.001
0.000
0.
0.
0.
0.
0.
0.
0.
0.
0.
0.
0.
0.
0.
0.
0.
0.
0.
0.
0.
0.
0.
0.
0.
0.
0.
0.
0.
0.
0.
0.
0.
0.
0.
0.
0.
0.
0.
0.
0.
0.
0.
0.
0.
0.
0.
0.
0.
0.
0.
0.
0.
0.
0.
0.
0.
0.
0.
0.
0.
0.
0.
0.
0.
0.
0.
0.
0.
0.
0.
0.
0.
0.
0.
0.
0.000
0.001
-0.001
-0.001
-0.001
-0.003
-0.002
-0.002
-0.005
-0.006
-0.007
-0.007
-0.007
-0.006
-0.005
-0.003
-0.002
-0.001
0.001
0.000
0.
0.
0.
0.
0.
0.
0.
0.
0.
0.
0.
0.
0.
0.
0.
0.
0.
0.
0.
0.
0.
0.
0.
0.
0.
0.
0.
0.
0.
0.
0.
0.
0.
0.
0.
0.
0.
0.
0.
0.
0.
0.
0.
0.
0.
0.
0.
0.
0.
0.
0.
0.
0.
0.
0.
0.
0.
0.
0.
0.
0.
0.
0.
0.
0.
0.
0.
0.
0.
0.
0.
0.
0.
0.001
0.001
-0.003
-0.002
-0.002
-0.004
-0.003
-0.008
-0.010
-0.011
-0.012
-0.013
-0.012
-0.010
-0.007
-0.006
-0.003
-0.002
-0.001
0.000
0.
0.
0.
0.
0.
0.
0.
0.
0.
0.
0.
0.
0.
0.
0.
0.
0.
0.
0.
0.
0.
0.
0.
0.
0.
0.
0.
0.
0.
0.
0.
0.
0.
0.
0.
0.
0.
0.
0.
0.
0.
0.
0.
0.
0.
0.
0.
0.
0.
0.
0.
0.
0.
0.
0.
0.
0.
0.
0.
0.
0.
0.
0.
0.
0.
0.
0.
0.
0.
0.
0.
0.
0.000
0.001
-0.001
-0.002
-0.002
-0.005
-0.006
-0.009
-0.013
-0.016
-0.020
-0.020
-0.020
-0.019
-0.017
-0.012
-0.007
-0.005
-0.002
-0.001
0.001
0.
0.
0.
0.
0.
0.
0.
0.
0.
0.
0.
0.
0.
0.
0.
0.
0.
0.
0.
0.
0.
0.
0.
0.
0.
0.
0.
0.
0.
0.
0.
0.
0.
0.
0.
0.
0.
0.
0.
0.
0.
0.
0.
0.
0.
0.
0.
0.
0.
0.
0.
0.
0.
0.
0.
0.
0.
0.
0.
0.
0.
0.
0.
0.
0.
0.
0.
0.
0.
0.
0.
0.
0.000
-0.001
0.
-0.002
-0.003
-0.006
-0.009
-0.013
-0.017
-0.022
-0.026
-0.030
-0.028
-0.025
-0.022
-0.017
-0.010
-0.006
-0.002
-0.002
0.001
0.
0.
0.
0.
0.
0.
0.
0.
0.
0.
0.
0.
0.
0.
0.
0.
0.
0.
0.
0.
0.
0.
0.
0.
0.
0.
0.
0.
0.
0.
0.
0.
0.
0.
0.
0.
0.
0.
0.
0.
0.
0.
0.
0.
0.
0.
0.
0.
0.
0.
0.
0.
0.
0.
0.
0.
0.
0.
0.
0.
0.
0.
0.
0.
0.
0.
0.
0.
0.
0.
0.
0.
0.001
-0.001
0.000
-0.002
-0.004
-0.009
-0.013
-0.016
-0.020
-0.026
-0.031
-0.037
-0.036
-0.032
-0.026
-0.019
-0.013
-0.007
-0.004
-0.002
-0.001
0.
0.
0.
0.
0.
0.
0.
0.
0.
0.
0.
0.
0.
0.
0.
0.
0.
0.
0.
0.
0.
0.
0.
0.
0.
0.
0.
0.
0.
0.
0.
0.
0.
0.
0.
0.
0.
0.
0.
0.
0.
0.
0.
0.
0.
0.
0.
0.
0.
0.
0.
0.
0.
0.
0.
0.
0.
0.
0.
0.
0.
0.
0.
0.
0.
0.
0.
0.
0.
0.
0.
0.000
0.001
-0.002
-0.002
-0.003
-0.005
-0.010
-0.016
-0.019
-0.026
-0.032
-0.036
-0.040
-0.041
-0.036
-0.029
-0.021
-0.014
-0.008
-0.004
-0.002
-0.001
0.
0.
0.
0.
0.
0.
0.
0.
0.
0.
0.
0.
0.
0.
0.
0.
0.
0.
0.
0.
0.
0.
0.
0.
0.
0.
0.
0.
0.
0.
0.
0.
0.
0.
0.
0.
0.
0.
0.
0.
0.
0.
0.
0.
0.
0.
0.
0.
0.
0.
0.
0.
0.
0.
0.
0.
0.
0.
0.
0.
0.
0.
0.
0.
0.
0.
0.
0.
0.
0.
0.
0.001
-0.001
-0.002
-0.003
-0.004
-0.005
-0.010
-0.018
-0.024
-0.029
-0.034
-0.037
-0.040
-0.040
-0.035
-0.027
-0.021
-0.013
-0.008
-0.004
-0.002
0.001
0.
0.
0.
0.
0.
0.
0.
0.
0.
0.
0.
0.
0.
0.
0.
0.
0.
0.
0.
0.
0.
0.
0.
0.
0.
0.
0.
0.
0.
0.
0.
0.
0.
0.
0.
0.
0.
0.
0.
0.
0.
0.
0.
0.
0.
0.
0.
0.
0.
0.
0.
0.
0.
0.
0.
0.
0.
0.
0.
0.
0.
0.
0.
0.
0.
0.
0.
0.
0.
0.
0.
0.000
-0.001
-0.001
-0.003
-0.005
-0.006
-0.010
-0.017
-0.025
-0.029
-0.032
-0.037
-0.039
-0.038
-0.032
-0.026
-0.019
-0.013
-0.007
-0.003
-0.002
0.001
0.
0.
0.
0.
0.
0.
0.
0.
0.
0.
0.
0.
0.
0.
0.
0.
0.
0.
0.
0.
0.
0.
0.
0.
0.
0.
0.
0.
0.
0.
0.
0.
0.
0.
0.
0.
0.
0.
0.
0.
0.
0.
0.
0.
0.
0.
0.
0.
0.
0.
0.
0.
0.
0.
0.
0.
0.
0.
0.
0.
0.
0.
0.
0.
0.
0.
0.
0.
0.
0.
0.
0.000
0.001
-0.001
-0.003
-0.005
-0.006
-0.012
-0.018
-0.024
-0.027
-0.033
-0.036
-0.037
-0.034
-0.028
-0.024
-0.017
-0.011
-0.007
-0.001
-0.001
0.000
0.
0.
0.
0.
0.
0.
0.
0.
0.
0.
0.
0.
0.
0.
0.
0.
0.
0.
0.
0.
0.
0.
0.
0.
0.
0.
0.
0.
0.
0.
0.
0.
0.
0.
0.
0.
0.
0.
0.
0.
0.
0.
0.
0.
0.
0.
0.
0.
0.
0.
0.
0.
0.
0.
0.
0.
0.
0.
0.
0.
0.
0.
0.
0.
0.
0.
0.
0.
0.
0.
0.
0.
0.001
-0.001
-0.001
-0.004
-0.006
-0.012
-0.015
-0.020
-0.027
-0.030
-0.034
-0.034
-0.031
-0.026
-0.019
-0.014
-0.011
-0.004
-0.001
0.001
0.000
0.
0.
0.
0.
0.
0.
0.
0.
0.
0.
0.
0.
0.
0.
0.
0.
0.
0.
0.
0.
0.
0.
0.
0.
0.
0.
0.
0.
0.
0.
0.
0.
0.
0.
0.
0.
0.
0.
0.
0.
0.
0.
0.
0.
0.
0.
0.
0.
0.
0.
0.
0.
0.
0.
0.
0.
0.
0.
0.
0.
0.
0.
0.
0.
0.
0.
0.
0.
0.
0.
0.
0.
0.000
-0.001
-0.001
-0.003
-0.006
-0.010
-0.014
-0.019
-0.023
-0.030
-0.032
-0.033
-0.029
-0.026
-0.017
-0.013
-0.010
-0.003
-0.001
0.001
0.
0.
0.
0.
0.
0.
0.
0.
0.
0.
0.
0.
0.
0.
0.
0.
0.
0.
0.
0.
0.
0.
0.
0.
0.
0.
0.
0.
0.
0.
0.
0.
0.
0.
0.
0.
0.
0.
0.
0.
0.
0.
0.
0.
0.
0.
0.
0.
0.
0.
0.
0.
0.
0.
0.
0.
0.
0.
0.
0.
0.
0.
0.
0.
0.
0.
0.
0.
0.
0.
0.
0.
0.
0.000
0.000
-0.001
-0.001
-0.005
-0.006
-0.010
-0.017
-0.020
-0.027
-0.032
-0.031
-0.029
-0.023
-0.017
-0.011
-0.007
-0.003
-0.001
0.000
0.
0.
0.
0.
0.
0.
0.
0.
0.
0.
0.
0.
0.
0.
0.
0.
0.
0.
0.
0.
0.
0.
0.
0.
0.
0.
0.
0.
0.
0.
0.
0.
0.
0.
0.
0.
0.
0.
0.
0.
0.
0.
0.
0.
0.
0.
0.
0.
0.
0.
0.
0.
0.
0.
0.
0.
0.
0.
0.
0.
0.
0.
0.
0.
0.
0.
0.
0.
0.
0.
0.
0.
0.
0.
0.000
0.000
0.002
-0.003
-0.005
-0.007
-0.014
-0.018
-0.022
-0.025
-0.028
-0.024
-0.021
-0.014
-0.008
-0.005
-0.003
-0.001
0.001
0.
0.
0.
0.
0.
0.
0.
0.
0.
0.
0.
0.
0.
0.
0.
0.
0.
0.
0.
0.
0.
0.
0.
0.
0.
0.
0.
0.
0.
0.
0.
0.
0.
0.
0.
0.
0.
0.
0.
0.
0.
0.
0.
0.
0.
0.
0.
0.
0.
0.
0.
0.
0.
0.
0.
0.
0.
0.
0.
0.
0.
0.
0.
0.
0.
0.
0.
0.
0.
0.
0.
0.
0.
0.
0.
0.
0.001
0.
0.000
-0.003
-0.009
-0.015
-0.019
-0.022
-0.022
-0.022
-0.016
-0.013
-0.009
-0.004
-0.003
0.000
0.001
0.
0.
0.
0.
0.
0.
0.
0.
0.
0.
0.
0.
0.
0.
0.
0.
0.
0.
0.
0.
0.
0.
0.
0.
0.
0.
0.
0.
0.
0.
0.
0.
0.
0.
0.
0.
0.
0.
0.
0.
0.
0.
0.
0.
0.
0.
0.
0.
0.
0.
0.
0.
0.
0.
0.
0.
0.
0.
0.
0.
0.
0.
0.
0.
0.
0.
0.
0.
0.
0.
0.
0.
0.
0.
0.
0.
0.
0.001
0.000
-0.001
-0.007
-0.010
-0.015
-0.017
-0.018
-0.019
-0.016
-0.013
-0.007
-0.003
-0.002
0.
0.
0.
0.
0.
0.
0.
0.
0.000
0.000
0.
0.
0.
0.
0.
0.
0.
0.
0.
0.
0.
0.
0.
0.
0.
0.
0.
0.
0.
0.
0.
0.
0.
0.
0.
0.
0.
0.
0.
0.
0.
0.
0.
0.
0.
0.
0.
0.
0.
0.
0.
0.
0.
0.
0.
0.
0.
0.
0.
0.
0.
0.
0.
0.
0.
0.
0.
0.
0.
0.
0.
0.
0.
0.
0.
0.
0.
0.
0.
0.001
0.000
-0.002
-0.007
-0.009
-0.011
-0.015
-0.017
-0.016
-0.013
-0.009
-0.009
-0.002
0.
0.002
0.000
0.
-0.001
-0.001
-0.001
-0.001
0.
0.
0.001
0.001
0.000
0.
0.001
0.001
0.001
-0.001
-0.001
0.001
0.001
0.
0.
0.
0.
0.
0.
0.
0.
0.
0.
0.
0.
0.
0.
0.
0.
0.
0.
0.
0.
0.
0.
0.
0.
0.
0.
0.
0.
0.
0.
0.
0.
0.
0.
0.
0.
0.
0.
0.
0.
0.
0.
0.
0.
0.
0.
0.
0.
0.
0.
0.
0.
0.
0.
0.
0.
0.
0.
0.
0.001
0.000
-0.002
-0.006
-0.009
-0.012
-0.014
-0.014
-0.014
-0.012
-0.009
-0.004
0.001
0.000
0.
-0.001
-0.001
-0.001
-0.001
-0.001
-0.001
-0.001
0.000
0.000
0.000
0.002
-0.003
-0.003
-0.004
-0.004
-0.003
-0.001
-0.001
-0.001
-0.001
0.001
0.000
0.000
0.
0.
0.
0.
0.
0.
0.
0.
0.
0.
0.
0.
0.
0.
0.
0.
0.
0.
0.
0.
0.
0.
0.
0.
0.
0.
0.
0.
0.
0.
0.
0.
0.
0.
0.
0.
0.
0.
0.
0.
0.
0.
0.
0.
0.
0.
0.
0.
0.
0.
0.
0.
0.001
0.001
0.001
0.001
0.000
0.000
-0.004
-0.008
-0.010
-0.012
-0.012
-0.011
-0.010
-0.006
-0.003
-0.002
0.001
-0.001
-0.001
-0.001
-0.001
-0.002
-0.002
-0.005
-0.004
-0.004
-0.006
-0.007
-0.010
-0.006
-0.008
-0.007
-0.004
-0.004
-0.003
-0.002
-0.001
-0.003
-0.003
-0.001
0.001
0.001
0.000
0.
0.
0.
0.
0.
0.
0.
0.
0.
0.
0.
0.
0.
0.
0.
0.
0.
0.
0.
0.
0.
0.
0.
0.
0.
0.
0.
0.
0.
0.
0.
0.
0.
0.
0.
0.
0.
0.
0.
0.
0.
0.
0.
0.
0.
0.
0.
0.
0.000
0.001
-0.001
-0.001
-0.001
-0.001
-0.003
-0.003
-0.002
-0.006
-0.009
-0.010
-0.010
-0.008
-0.006
-0.004
-0.003
0.000
0.000
0.
-0.001
-0.003
-0.004
-0.004
-0.006
-0.007
-0.007
-0.010
-0.011
-0.011
-0.009
-0.010
-0.013
-0.013
-0.012
-0.011
-0.009
-0.005
-0.004
-0.003
-0.002
-0.002
0.000
-0.001
0.001
0.001
0.000
0.000
0.
0.
0.
0.
0.
0.
0.
0.
0.
0.
0.
0.
0.
0.
0.
0.
0.
0.
0.
0.
0.
0.
0.
0.
0.
0.
0.
0.
0.
0.
0.
0.
0.
0.
0.
0.
0.
0.
0.
0.
0.
0.
0.
0.
0.000
-0.001
-0.001
-0.002
-0.002
-0.002
-0.003
-0.003
-0.004
-0.003
-0.006
-0.006
-0.007
-0.010
-0.008
-0.006
-0.005
-0.002
-0.002
0.001
-0.003
-0.006
-0.008
-0.009
-0.015
-0.015
-0.014
-0.013
-0.018
-0.013
-0.016
-0.018
-0.019
-0.017
-0.021
-0.021
-0.023
-0.022
-0.014
-0.012
-0.009
-0.007
-0.006
-0.006
-0.004
-0.002
0.000
-0.001
0.000
0.000
0.
0.
0.
0.
0.
0.
0.
0.
0.
0.
0.
0.
0.
0.
0.
0.
0.
0.
0.
0.
0.
0.
0.
0.
0.
0.
0.
0.
0.
0.
0.
0.
0.
0.
0.
0.
0.
0.
0.
0.
0.
0.
0.000
0.001
-0.001
-0.002
-0.002
-0.003
-0.004
-0.004
-0.006
-0.006
-0.005
-0.005
-0.006
-0.008
-0.009
-0.008
-0.007
-0.005
-0.004
0.000
0.000
-0.003
-0.003
-0.011
-0.017
-0.022
-0.026
-0.029
-0.032
-0.029
-0.031
-0.033
-0.028
-0.028
-0.031
-0.035
-0.038
-0.039
-0.033
-0.029
-0.024
-0.020
-0.013
-0.012
-0.009
-0.007
-0.006
-0.005
-0.001
-0.001
0.000
0.000
0.
0.
0.
0.
0.
0.
0.
0.
0.
0.
0.
0.
0.
0.
0.
0.
0.
0.
0.
0.
0.
0.
0.
0.
0.
0.
0.
0.
0.
0.
0.
0.
0.
0.
0.
0.
0.
0.
0.
0.
0.
0.001
-0.001
-0.002
-0.003
-0.005
-0.006
-0.007
-0.007
-0.008
-0.007
-0.006
-0.007
-0.007
-0.006
-0.007
-0.007
-0.005
-0.004
-0.002
0.000
-0.002
-0.009
-0.015
-0.024
-0.034
-0.047
-0.053
-0.061
-0.058
-0.057
-0.053
-0.047
-0.050
-0.050
-0.055
-0.064
-0.068
-0.068
-0.061
-0.056
-0.046
-0.037
-0.030
-0.025
-0.019
-0.016
-0.014
-0.009
-0.007
-0.004
-0.002
-0.001
0.000
0.
0.
0.
0.
0.
0.
0.
0.
0.
0.
0.
0.
0.
0.
0.
0.
0.
0.
0.
0.
0.
0.
0.
0.
0.
0.
0.
0.
0.
0.
0.
0.
0.
0.
0.
0.
0.
0.
0.
0.000
0.001
-0.001
-0.002
-0.005
-0.008
-0.010
-0.012
-0.012
-0.012
-0.010
-0.009
-0.007
-0.008
-0.006
-0.007
-0.007
-0.004
-0.004
-0.005
-0.005
-0.013
-0.021
-0.035
-0.049
-0.069
-0.093
-0.112
-0.116
-0.118
-0.111
-0.098
-0.088
-0.086
-0.091
-0.102
-0.112
-0.120
-0.122
-0.113
-0.098
-0.075
-0.062
-0.056
-0.046
-0.042
-0.036
-0.024
-0.019
-0.012
-0.006
-0.004
-0.002
-0.001
0.000
0.
0.
0.
0.
0.
0.
0.
0.
0.
0.
0.
0.
0.
0.
0.
0.
0.
0.
0.
0.
0.
0.
0.
0.
0.
0.
0.
0.
0.
0.
0.
0.
0.
0.
0.
0.
0.
0.
0.000
-0.001
-0.002
-0.003
-0.007
-0.010
-0.013
-0.015
-0.015
-0.014
-0.013
-0.010
-0.009
-0.009
-0.007
-0.004
-0.005
-0.009
-0.009
-0.005
-0.015
-0.023
-0.040
-0.060
-0.095
-0.128
-0.161
-0.187
-0.200
-0.202
-0.186
-0.173
-0.161
-0.152
-0.157
-0.165
-0.178
-0.187
-0.191
-0.183
-0.165
-0.131
-0.104
-0.091
-0.083
-0.075
-0.067
-0.051
-0.037
-0.023
-0.011
-0.007
-0.003
-0.001
0.000
0.
0.
0.
0.
0.
0.
0.
0.
0.
0.
0.
0.
0.
0.
0.
0.
0.
0.
0.
0.
0.
0.
0.
0.
0.
0.
0.
0.
0.
0.
0.
0.
0.
0.
0.
0.
0.
0.
0.000
-0.001
-0.002
-0.006
-0.008
-0.011
-0.014
-0.017
-0.018
-0.017
-0.013
-0.011
-0.008
-0.009
-0.005
-0.002
-0.008
-0.011
-0.012
-0.020
-0.032
-0.052
-0.077
-0.115
-0.151
-0.167
-0.015
0.026
-0.058
0.173
0.225
-0.121
-0.235
-0.238
-0.238
-0.153
0.500
0.748
-0.064
-0.227
-0.226
-0.204
-0.177
-0.150
-0.129
-0.113
-0.097
-0.080
-0.064
-0.042
-0.021
-0.010
-0.006
-0.002
-0.001
0.000
0.
0.
0.
0.
0.
0.
0.
0.
0.
0.
0.
0.
0.
0.
0.
0.
0.
0.
0.
0.
0.
0.
0.
0.
0.
0.
0.
0.
0.
0.
0.
0.
0.
0.
0.
0.
0.
0.000
-0.001
-0.001
-0.006
-0.008
-0.012
-0.015
-0.018
-0.019
-0.018
-0.015
-0.011
-0.007
-0.007
-0.004
-0.003
-0.009
-0.016
-0.028
-0.045
-0.071
-0.106
-0.145
-0.192
-0.175
1.687
21.025
28.823
9.836
26.816
50.305
7.582
0.028
-0.313
-0.164
3.567
93.393
222.869
8.675
0.673
0.007
-0.251
-0.246
-0.214
-0.153
-0.063
-0.018
-0.065
-0.081
-0.062
-0.037
-0.016
-0.007
-0.003
-0.001
0.000
0.
0.
0.
0.
0.
0.
0.
0.
0.
0.
0.
0.
0.
0.
0.
0.
0.
0.
0.
0.
0.
0.
0.
0.
0.
0.
0.
0.
0.
0.
0.
0.
0.
0.
0.
0.
0.
0.000
0.001
-0.002
-0.005
-0.010
-0.013
-0.017
-0.020
-0.021
-0.018
-0.016
-0.011
-0.007
-0.004
-0.008
-0.010
-0.017
-0.032
-0.057
-0.086
-0.126
-0.171
-0.228
-0.285
0.309
45.873
4077.767
11206.335
425.211
2753.929
101717.695
564.669
3.147
-0.119
1.969
97.981
5904.688
26226.490
163.610
22.900
6.421
0.212
-0.294
-0.230
0.109
1.139
1.458
0.426
-0.044
-0.076
-0.049
-0.026
-0.008
-0.003
-0.002
0.001
0.
0.
0.
0.
0.
0.
0.
0.
0.
0.
0.
0.
0.
0.
0.
0.
0.
0.
0.
0.
0.
0.
0.
0.
0.
0.
0.
0.
0.
0.
0.
0.
0.
0.
0.
0.
0.
0.000
0.001
-0.001
-0.005
-0.009
-0.012
-0.016
-0.019
-0.020
-0.019
-0.014
-0.011
-0.007
-0.005
-0.006
-0.012
-0.026
-0.054
-0.095
-0.117
-0.013
0.343
0.130
-0.287
1.378
272.366
101024.313
102215.523
22488.273
102516.773
196446.703
1190.993
8.743
0.605
22.892
17920.232
117244.203
101447.578
3352.852
466.003
72.745
3.042
-0.268
-0.127
1.572
15.661
16.781
2.563
0.113
-0.087
-0.061
-0.033
-0.013
-0.004
-0.001
0.001
0.
0.
0.
0.
0.
0.
0.
0.
0.
0.
0.
0.
0.
0.
0.
0.
0.
0.
0.
0.
0.
0.
0.
0.
0.
0.
0.
0.
0.
0.
0.
0.
0.
0.
0.
0.
0.
0.
0.001
0.001
-0.005
-0.008
-0.011
-0.014
-0.017
-0.018
-0.017
-0.015
-0.010
-0.008
-0.007
-0.004
-0.015
-0.042
-0.082
-0.101
0.547
7.636
58.776
46.572
1.465
0.958
90.833
20820.529
163570.719
102185.781
95161.508
14040.900
473.264
8.519
0.780
31.456
95639.563
146709.344
120829.492
100601.242
2356.765
154.290
5.151
-0.155
0.132
3.495
97.919
85.836
4.375
0.142
-0.103
-0.071
-0.037
-0.019
-0.005
-0.001
0.001
0.
0.
0.
0.
0.
0.
0.
0.
0.
0.
0.
0.
0.
0.
0.
0.
0.
0.
0.
0.
0.
0.
0.
0.
0.
0.
0.
0.
0.
0.
0.
0.
0.
0.
0.
0.
0.
0.000
0.001
0.001
-0.004
-0.006
-0.010
-0.013
-0.015
-0.016
-0.015
-0.012
-0.007
-0.006
-0.004
-0.006
-0.023
-0.063
-0.109
0.110
10.317
308.978
3124.049
1533.428
12.141
1.817
17.847
205.431
11313.794
151925.781
43225.082
616.230
39.430
1.472
1.245
239.713
8378.914
3963.038
50321.602
58923.133
942.827
35.456
1.573
0.085
0.746
1.041
12.127
11.341
1.134
-0.096
-0.138
-0.087
-0.044
-0.021
-0.006
-0.002
0.002
0.
0.
0.
0.
0.
0.
0.
0.
0.
0.
0.
0.
0.
0.
0.
0.
0.
0.
0.
0.
0.
0.
0.
0.
0.
0.
0.
0.
0.
0.
0.
0.
0.
0.
0.
0.
0.
0.000
0.001
0.001
-0.001
-0.004
-0.006
-0.010
-0.012
-0.013
-0.012
-0.008
-0.002
0.000
-0.002
-0.011
-0.036
-0.087
-0.126
0.616
65.893
19521.189
75099.828
1883.990
18.989
4.378
27.229
506.528
3212.508
17279.959
37215.000
8085.206
14.726
-0.351
3.330
3482.115
138438.406
101961.719
170576.047
100952.117
859.842
8.851
-0.351
-0.290
0.109
-0.204
-0.044
0.040
-0.206
-0.246
-0.181
-0.109
-0.057
-0.028
-0.009
-0.003
0.000
0.002
0.
0.
0.
0.
0.
0.
0.
0.
0.
0.
0.
0.
0.
0.
0.
0.
0.
0.
0.
0.
0.
0.
0.
0.
0.
0.
0.
0.
0.
0.
0.
0.
0.
0.
0.
0.
0.
0.001
0.001
-0.001
-0.003
-0.003
-0.006
-0.006
-0.006
-0.004
0.000
0.002
0.000
-0.006
-0.018
-0.051
-0.114
-0.162
0.520
84.827
100964.703
76847.852
471.645
10.270
6.516
22.682
582.453
3242.555
637.978
818.845
378.609
3.548
-0.494
1.219
145.553
36394.688
115200.594
73995.078
4348.522
477.524
4.363
0.189
0.234
-0.324
-0.131
0.173
-0.034
-0.176
-0.230
-0.210
-0.143
-0.083
-0.040
-0.014
-0.008
-0.001
0.002
0.001
0.
0.
0.
0.
0.
0.
0.
0.
0.
0.
0.
0.
0.
0.
0.
0.
0.
0.
0.
0.
0.
0.
0.
0.
0.
0.
0.
0.
0.
0.
0.
0.
0.
0.
0.
0.
0.001
0.001
0.000
-0.002
-0.002
-0.003
-0.005
-0.005
-0.001
0.000
0.003
0.
-0.011
-0.032
-0.078
-0.157
-0.217
0.026
6.934
138.630
124.522
18.085
3.853
8.308
19.952
980.013
9392.318
576.848
15.485
4.732
0.830
0.281
0.298
19.357
9346.846
102978.742
715.001
58.470
17.163
8.827
21.197
23.486
5.976
63.748
90.585
21.821
10.717
3.434
0.131
-0.163
-0.117
-0.059
-0.027
-0.008
-0.002
-0.001
0.001
0.
0.
0.
0.
0.
0.
0.
0.
0.
0.
0.
0.
0.
0.
0.
0.
0.
0.
0.
0.
0.
0.
0.
0.
0.
0.
0.
0.
0.
0.
0.
0.
0.
0.
0.
0.
0.
0.001
0.001
0.
0.001
-0.001
-0.001
0.002
0.001
0.004
0.001
-0.006
-0.021
-0.060
-0.110
-0.180
-0.190
-0.059
1.448
6.594
9.253
19.506
134.186
3253.169
2444.528
93.665
307.089
56.959
48.777
98.315
12.995
3.686
1.110
1.149
41.881
134.306
15.986
15.795
853.506
752.160
741.345
414.505
70.019
34600.906
69369.922
2247.366
1360.061
228.336
6.601
0.
-0.137
-0.086
-0.038
-0.014
-0.004
-0.001
0.001
0.
0.
0.
0.
0.
0.
0.
0.
0.
0.
0.
0.
0.
0.
0.
0.
0.
0.
0.
0.
0.
0.
0.
0.
0.
0.
0.
0.
0.
0.
0.
0.
0.
0.
0.
0.
0.
0.
0.001
0.001
0.001
0.001
0.001
0.003
0.003
0.003
0.
-0.012
-0.043
-0.085
-0.101
0.352
3.368
7.909
15.558
190.438
487.301
1078.635
12624.324
186809.688
101736.102
67.326
12.169
5.230
62.550
173.788
55.417
7.657
1.215
-0.288
-0.299
0.088
0.557
95.211
101189.719
139486.000
106764.602
4354.321
317.165
34731.059
104399.000
200050.922
101526.828
6915.271
53.324
1.401
-0.121
-0.105
-0.049
-0.021
-0.005
-0.002
0.002
0.001
0.
0.
0.
0.
0.
0.
0.
0.
0.
0.
0.
0.
0.
0.
0.
0.
0.
0.
0.
0.
0.
0.
0.
0.
0.
0.
0.
0.
0.
0.
0.
0.
0.
0.
0.
0.
0.
0.
0.000
0.001
0.001
0.001
0.003
0.003
0.004
0.000
-0.020
-0.067
-0.084
0.348
10.561
163.255
761.380
681.448
11466.181
101392.602
107015.492
178169.234
102232.508
6980.217
196.897
30.464
8.736
19.809
150.686
121.617
8.037
0.454
-0.416
-0.096
-0.074
1.143
43.747
4645.320
102614.531
104105.641
4408.892
1316.930
36233.285
108577.672
187190.078
128937.633
52105.398
943.556
21.757
0.146
-0.109
-0.058
-0.023
-0.006
-0.003
0.
0.001
0.
0.
0.
0.
0.
0.
0.
0.
0.
0.
0.
0.
0.
0.
0.
0.
0.
0.
0.
0.
0.
0.
0.
0.
0.
0.
0.
0.
0.
0.
0.
0.
0.
0.
0.
0.
0.
0.
0.
0.
0.
0.001
0.002
0.004
0.004
-0.003
-0.030
-0.073
-0.018
3.881
107.399
6911.178
106103.297
94105.320
200250.531
102649.516
151879.203
102247.828
9195.756
5010.967
1085.852
35.874
12.987
7.248
60.461
195.952
168.794
13.696
4.695
37.342
35.478
13.051
239.423
34511.828
109809.766
30487.586
682.808
1112.300
15206.509
6845.087
4566.642
107277.727
107410.805
102745.250
378.470
0.774
-0.109
-0.062
-0.025
-0.006
-0.003
-0.001
0.001
0.
0.
0.
0.
0.
0.
0.
0.
0.
0.
0.
0.
0.
0.
0.
0.
0.
0.
0.
0.
0.
0.
0.
0.
0.
0.
0.
0.
0.
0.
0.
0.
0.
0.
0.
0.
0.
0.
0.
0.
0.
0.001
0.002
0.004
0.004
-0.004
-0.034
-0.075
0.284
30.511
643.292
20663.105
106166.391
120448.000
102815.438
25019.533
3504.794
4306.423
408.960
39681.957
13255.577
26.747
12.272
5.887
193.610
34984.816
54121.125
309.086
90.623
3705.431
3108.424
90.848
868.768
28585.184
126566.500
19376.211
102.911
97.715
341.523
768.833
1869.218
23780.209
26731.506
6565.083
61.129
0.291
-0.104
-0.057
-0.023
-0.006
-0.003
-0.001
0.001
0.
0.
0.
0.
0.
0.
0.
0.
0.
0.
0.
0.
0.
0.
0.
0.
0.
0.
0.
0.
0.
0.
0.
0.
0.
0.
0.
0.
0.
0.
0.
0.
0.
0.
0.
0.
0.
0.
0.
0.
0.
0.001
0.002
0.004
0.004
-0.002
-0.031
-0.072
0.243
27.741
478.774
1612.415
12872.253
3168.550
476.492
114.160
41.510
42.505
27.622
151.979
133.646
55.189
23.569
13.777
491.374
101206.813
100311.961
503.589
209.920
22966.070
16946.293
240.660
2174.537
3942.135
2187.531
500.184
12.744
8.653
29.215
100.168
336.850
744.031
178.139
20.534
1.331
-0.105
-0.090
-0.046
-0.019
-0.006
-0.002
0.001
0.001
0.
0.
0.
0.
0.
0.
0.
0.
0.
0.
0.
0.
0.
0.
0.
0.
0.
0.
0.
0.
0.
0.
0.
0.
0.
0.
0.
0.
0.
0.
0.
0.
0.
0.
0.
0.
0.
0.
0.
0.
0.
0.001
0.002
0.004
0.005
-0.003
-0.024
-0.063
-0.058
1.390
11.578
39.537
56.995
27.403
6.469
1.662
0.915
4.457
88.295
95653.180
10079.559
84358.086
6223.069
57.016
2630.226
42155.547
5149.914
658.977
112.915
517.556
531.137
278.756
105718.742
111413.164
385.555
12.548
0.394
0.372
1.939
5.212
14.325
21.571
7.067
0.745
-0.106
-0.116
-0.074
-0.034
-0.012
-0.005
-0.002
0.001
0.000
0.
0.
0.
0.
0.
0.
0.
0.
0.
0.
0.
0.
0.
0.
0.
0.
0.
0.
0.
0.
0.
0.
0.
0.
0.
0.
0.
0.
0.
0.
0.
0.
0.
0.
0.
0.
0.
0.
0.
0.
0.
0.001
0.002
0.003
0.005
-0.001
-0.014
-0.051
-0.101
-0.130
0.086
0.646
0.878
0.422
0.095
-0.134
-0.407
1.189
120.413
108070.344
104286.117
152566.344
5558.710
166.185
53081.715
105988.711
113425.109
47610.113
2592.426
141.099
40.356
62.975
3426.938
1695.775
84.819
3.485
-0.382
-0.437
-0.329
-0.149
0.139
0.328
0.039
-0.141
-0.127
-0.090
-0.049
-0.018
-0.009
-0.003
0.
0.001
0.
0.
0.
0.
0.
0.
0.
0.
0.
0.
0.
0.
0.
0.
0.
0.
0.
0.
0.
0.
0.
0.
0.
0.
0.
0.
0.
0.
0.
0.
0.
0.
0.
0.
0.
0.
0.
0.
0.
0.
0.
0.
0.
0.001
0.003
0.004
0.001
-0.009
-0.037
-0.097
-0.160
-0.152
1.394
14.580
23.627
5.353
1.074
0.616
5.095
59.362
4505.589
106723.828
103263.281
581.725
251.968
37475.488
127517.961
56870.918
116835.781
100764.711
2853.378
14.283
3.942
13.073
14.071
3.772
0.084
-0.338
-0.326
-0.292
-0.261
-0.229
-0.189
-0.153
-0.119
-0.088
-0.052
-0.025
-0.010
-0.004
-0.002
0.001
0.001
0.
0.
0.
0.
0.
0.
0.
0.
0.
0.
0.
0.
0.
0.
0.
0.
0.
0.
0.
0.
0.
0.
0.
0.
0.
0.
0.
0.
0.
0.
0.
0.
0.
0.
0.
0.
0.
0.
0.
0.
0.
0.
0.
0.001
0.002
0.001
0.000
-0.010
-0.032
-0.088
-0.138
0.513
34.797
2022.960
6407.740
202.377
4.826
3.006
17.493
195.987
670.627
3494.206
1925.288
137.189
1765.318
115190.883
103629.953
2934.309
19026.811
100045.938
1224.920
8.168
-0.163
-0.038
0.029
-0.140
-0.215
-0.198
-0.185
-0.167
-0.153
-0.137
-0.117
-0.092
-0.071
-0.045
-0.025
-0.011
-0.006
-0.002
0.000
0.001
0.
0.
0.
0.
0.
0.
0.
0.
0.
0.
0.
0.
0.
0.
0.
0.
0.
0.
0.
0.
0.
0.
0.
0.
0.
0.
0.
0.
0.
0.
0.
0.
0.
0.
0.
0.
0.
0.
0.
0.
0.
0.
0.
0.
0.
0.001
0.001
0.000
-0.010
-0.034
-0.081
-0.105
1.745
180.578
100073.508
100105.570
2032.162
12.380
6.426
33.326
894.561
2145.592
236.786
131.292
126.985
20195.859
111980.320
79698.055
465.436
117.627
237.219
28.076
0.609
-0.358
-0.292
-0.221
-0.162
-0.130
-0.108
-0.086
-0.078
-0.071
-0.061
-0.054
-0.042
-0.032
-0.018
-0.009
-0.005
-0.003
-0.001
0.001
0.
0.
0.
0.
0.
0.
0.
0.
0.
0.
0.
0.
0.
0.
0.
0.
0.
0.
0.
0.
0.
0.
0.
0.
0.
0.
0.
0.
0.
0.
0.
0.
0.
0.
0.
0.
0.
0.
0.
0.
0.
0.
0.
0.
0.
0.
0.
0.002
-0.001
-0.010
-0.034
-0.082
-0.095
1.133
61.993
4947.498
18799.676
349.933
6.630
4.330
42.797
2618.657
8511.627
228.199
55.857
823.201
103248.930
186884.844
9289.730
326.268
144.973
165.364
6.438
-0.178
-0.312
-0.231
-0.152
-0.098
-0.065
-0.044
-0.030
-0.026
-0.024
-0.023
-0.020
-0.017
-0.011
-0.006
-0.004
-0.002
0.
0.001
0.
0.
0.
0.
0.
0.
0.
0.
0.
0.
0.
0.
0.
0.
0.
0.
0.
0.
0.
0.
0.
0.
0.
0.
0.
0.
0.
0.
0.
0.
0.
0.
0.
0.
0.
0.
0.
0.
0.
0.
0.
0.
0.
0.
0.
0.
0.
0.001
0.001
-0.002
-0.008
-0.028
-0.074
-0.097
0.269
7.016
53.132
73.911
13.184
0.584
0.066
7.724
141.242
276.080
288.646
4200.441
48576.211
127457.664
105651.219
107660.734
36115.887
694.385
186.712
11.319
0.102
-0.253
-0.172
-0.100
-0.055
-0.028
-0.013
-0.006
-0.003
-0.004
-0.004
-0.005
-0.004
-0.003
-0.001
0.000
0.001
0.001
0.
0.
0.
0.
0.
0.
0.
0.
0.
0.
0.
0.
0.
0.
0.
0.
0.
0.
0.
0.
0.
0.
0.
0.
0.
0.
0.
0.
0.
0.
0.
0.
0.
0.
0.
0.
0.
0.
0.
0.
0.
0.
0.
0.
0.
0.
0.
0.
0.
0.001
-0.002
-0.006
-0.022
-0.059
-0.088
-0.029
1.156
4.989
4.184
0.689
-0.322
-0.451
0.535
32.765
276.672
9473.933
101858.203
171160.156
43084.203
33243.188
103004.594
126192.789
2143.407
122.172
7.884
0.073
-0.214
-0.143
-0.076
-0.038
-0.012
-0.003
0.008
0.001
0.003
0.001
-0.001
0.000
0.000
0.001
0.001
0.001
0.
0.
0.
0.
0.
0.
0.
0.
0.
0.
0.
0.
0.
0.
0.
0.
0.
0.
0.
0.
0.
0.
0.
0.
0.
0.
0.
0.
0.
0.
0.
0.
0.
0.
0.
0.
0.
0.
0.
0.
0.
0.
0.
0.
0.
0.
0.
0.
0.
0.
0.001
0.000
-0.004
-0.013
-0.039
-0.070
-0.088
0.002
0.243
0.139
-0.182
-0.324
-0.391
1.838
559.181
14347.121
26080.031
104560.602
100949.703
907.299
922.269
15320.854
9033.192
738.849
27.463
1.663
-0.156
-0.186
-0.119
-0.059
-0.027
-0.009
-0.002
0.005
0.004
0.003
0.003
0.002
0.001
0.001
0.001
0.
0.
0.
0.
0.
0.
0.
0.
0.
0.
0.
0.
0.
0.
0.
0.
0.
0.
0.
0.
0.
0.
0.
0.
0.
0.
0.
0.
0.
0.
0.
0.
0.
0.
0.
0.
0.
0.
0.
0.
0.
0.
0.
0.
0.
0.
0.
0.
0.
0.
0.
0.
0.001
0.000
-0.003
-0.007
-0.018
-0.045
-0.065
-0.084
-0.101
-0.128
-0.169
-0.228
-0.280
0.624
56.017
823.170
6124.374
3147.258
946.861
46.544
57.834
229.553
212.744
43.952
3.308
-0.045
-0.221
-0.162
-0.093
-0.044
-0.022
-0.009
0.000
0.004
0.002
0.001
0.001
0.
0.
0.
0.
0.
0.
0.
0.
0.
0.
0.
0.
0.
0.
0.
0.
0.
0.
0.
0.
0.
0.
0.
0.
0.
0.
0.
0.
0.
0.
0.
0.
0.
0.
0.
0.
0.
0.
0.
0.
0.
0.
0.
0.
0.
0.
0.
0.
0.
0.
0.
0.
0.
0.
0.
0.
0.001
0.000
0.000
-0.003
-0.008
-0.017
-0.037
-0.054
-0.068
-0.087
-0.106
-0.138
-0.181
-0.136
2.523
43.879
589.763
121.848
12.975
2.332
15.357
28.303
18.543
3.739
0.115
-0.225
-0.195
-0.125
-0.066
-0.033
-0.017
-0.007
0.001
0.002
0.001
0.001
0.
0.
0.
0.
0.
0.
0.
0.
0.
0.
0.
0.
0.
0.
0.
0.
0.
0.
0.
0.
0.
0.
0.
0.
0.
0.
0.
0.
0.
0.
0.
0.
0.
0.
0.
0.
0.
0.
0.
0.
0.
0.
0.
0.
0.
0.
0.
0.
0.
0.
0.
0.
0.
0.
0.
0.
0.
0.
0.001
0.000
0.000
-0.001
-0.006
-0.010
-0.020
-0.033
-0.044
-0.059
-0.080
-0.117
-0.170
-0.066
1.684
8.970
3.533
0.088
-0.279
0.359
1.136
0.790
0.033
-0.217
-0.198
-0.145
-0.084
-0.046
-0.024
-0.012
-0.002
0.002
0.002
0.001
0.
0.
0.
0.
0.
0.
0.
0.
0.
0.
0.
0.
0.
0.
0.
0.
0.
0.
0.
0.
0.
0.
0.
0.
0.
0.
0.
0.
0.
0.
0.
0.
0.
0.
0.
0.
0.
0.
0.
0.
0.
0.
0.
0.
0.
0.
0.
0.
0.
0.
0.
0.
0.
0.
0.
0.
0.
0.
0.
0.
0.001
0.
0.000
0.001
-0.001
-0.005
-0.011
-0.019
-0.028
-0.044
-0.070
-0.111
-0.157
-0.172
-0.139
-0.213
-0.293
-0.312
-0.293
-0.231
-0.202
-0.200
-0.173
-0.136
-0.086
-0.050
-0.029
-0.016
-0.009
0.000
0.002
0.
0.
0.
0.
0.
0.
0.
0.
0.
0.
0.
0.
0.
0.
0.
0.
0.
0.
0.
0.
0.
0.
0.
0.
0.
0.
0.
0.
0.
0.
0.
0.
0.
0.
0.
0.
0.
0.
0.
0.
0.
0.
0.
0.
0.
0.
0.
0.
0.
0.
0.
0.
0.
0.
0.
0.
0.
0.
0.
0.
0.
0.
0.
0.001
0.001
0.001
0.001
0.000
-0.001
-0.004
-0.012
-0.021
-0.036
-0.058
-0.094
-0.124
-0.152
-0.176
-0.194
-0.198
-0.186
-0.170
-0.151
-0.132
-0.106
-0.074
-0.048
-0.030
-0.019
-0.010
-0.003
0.
0.
0.
0.
0.
0.
0.
0.
0.
0.
0.
0.
0.
0.
0.
0.
0.
0.
0.
0.
0.
0.
0.
0.
0.
0.
0.
0.
0.
0.
0.
0.
0.
0.
0.
0.
0.
0.
0.
0.
0.
0.
0.
0.
0.
0.
0.
0.
0.
0.
0.
0.
0.
0.
0.
0.
0.
0.
0.
0.
0.
0.
0.
0.
0.
0.
0.002
0.002
0.003
0.001
0.002
-0.003
-0.006
-0.011
-0.019
-0.029
-0.045
-0.065
-0.081
-0.093
-0.095
-0.096
-0.093
-0.088
-0.082
-0.068
-0.053
-0.037
-0.026
-0.018
-0.011
-0.005
0.
0.
0.
0.
0.
0.
0.
0.
0.
0.
0.
0.
0.
0.
0.
0.
0.
0.
0.
0.
0.
0.
0.
0.
0.
0.
0.
0.
0.
0.
0.
0.
0.
0.
0.
0.
0.
0.
0.
0.
0.
0.
0.
0.
0.
0.
0.
0.
0.
0.
0.
0.
0.
0.
0.
0.
0.
0.
0.
0.
0.
0.
0.
0.
0.
0.
0.
0.001
0.002
0.003
0.001
0.001
0.001
-0.001
-0.006
-0.010
-0.014
-0.021
-0.025
-0.031
-0.041
-0.045
-0.045
-0.046
-0.042
-0.039
-0.032
-0.025
-0.021
-0.015
-0.008
-0.004
0.
0.
0.
0.
0.
0.
0.
0.
0.
0.
0.
0.
0.
0.
0.
0.
0.
0.
0.
0.
0.
0.
0.
0.
0.
0.
0.
0.
0.
0.
0.
0.
0.
0.
0.
0.
0.
0.
0.
0.
0.
0.
0.
0.
0.
0.
0.
0.
0.
0.
0.
0.
0.
0.
0.
0.
0.
0.
0.
0.
0.
0.
0.
0.
0.
0.
0.
0.
0.001
0.002
0.002
0.000
0.
-0.001
0.000
-0.003
-0.005
-0.009
-0.010
-0.010
-0.013
-0.015
-0.016
-0.019
-0.020
-0.019
-0.013
-0.013
-0.009
-0.007
-0.004
-0.003
0.001
0.
0.
0.
0.
0.
0.
0.
0.
0.
0.
0.
0.
0.
0.
0.
0.
0.
0.
0.
0.
0.
0.
0.
0.
0.
0.
0.
0.
0.
0.
0.
0.
0.
0.
0.
0.
0.
0.
0.
0.
0.
0.
0.
0.
0.
0.
0.
0.
0.
0.
0.
0.
0.
0.
0.
0.
0.
0.
0.
0.
0.
0.
0.
0.
0.
0.
0.
0.
0.001
0.002
0.002
0.003
0.000
0.
0.000
0.
0.
-0.003
-0.004
-0.003
-0.005
-0.006
-0.008
-0.006
-0.004
-0.003
-0.003
-0.003
-0.003
-0.002
0.000
0.000
0.
0.
0.
0.
0.
0.
0.
0.
0.
0.
0.
0.
0.
0.
0.
0.
0.
0.
0.
0.
0.
0.
0.
0.
0.
0.
0.
0.
0.
0.
0.
0.
0.
0.
0.
0.
0.
0.
0.
0.
0.
0.
0.
0.
0.
0.
0.
0.
0.
0.
0.
0.
0.
0.
0.
0.
0.
0.
0.
0.
0.
0.
0.
0.
0.
0.
0.
0.
0.
0.001
0.001
0.002
0.002
0.002
0.001
0.000
0.000
0.001
0.
0.000
0.000
0.001
0.
0.001
0.001
0.001
-0.002
-0.001
0.
0.001
0.001
0.
0.
0.
0.
0.
0.
0.
0.
0.
0.
0.
0.
0.
0.
0.
0.
0.
0.
0.
0.
0.
0.
0.
0.
0.
0.
0.
0.
0.
0.
0.
0.
0.
0.
0.
0.
0.
0.
0.
0.
0.
0.
0.
0.
0.
0.
0.
0.
0.
0.
0.
0.
0.
0.
0.
0.
0.
0.
0.
0.
0.
0.
0.
0.
0.
0.
0.
0.
0.
0.
0.
0.
0.001
0.002
0.002
0.002
0.003
0.002
0.002
0.001
0.001
0.001
0.002
0.001
0.000
0.000
0.
0.
0.
0.
0.
0.
0.
0.
0.
0.
0.
0.
0.
0.
0.
0.
0.
0.
0.
0.
0.
0.
0.
0.
0.
0.
0.
0.
0.
0.
0.
0.
0.
0.
0.
0.
0.
0.
0.
0.
0.
0.
0.
0.
0.
0.
0.
0.
0.
0.
0.
0.
0.
0.
0.
0.
0.
0.
0.
0.
0.
0.
0.
0.
0.
0.
0.
0.
0.
0.
0.
0.
0.
0.
0.
0.
0.
0.
0.
0.001
0.001
0.001
0.002
0.002
0.002
0.001
0.001
0.001
0.001
0.001
0.
0.
0.
0.
0.
0.
0.
0.
0.
0.
0.
0.
0.
0.
0.
0.
0.
0.
0.
0.
0.
0.
0.
0.
0.
0.
0.
0.
0.
0.
0.
0.
0.
0.
0.
0.
0.
0.
0.
0.
0.
0.
0.
0.
0.
0.
0.
0.
0.
0.
0.
0.
0.
0.
0.
0.
0.
0.
0.
0.
0.
0.
0.
0.
0.
0.
0.
0.
0.
0.
0.
0.
0.
0.
0.
0.
0.
0.
0.
0.
0.
0.
0.
0.001
0.001
0.001
0.001
0.001
0.001
0.001
0.001
0.001
0.
0.
0.
0.
0.
0.
0.
0.
0.
0.
0.
0.
0.
0.
0.
0.
0.
0.
0.
0.
0.
0.
0.
0.
0.
0.
0.
0.
0.
0.
0.
0.
0.
0.
0.
0.
0.
0.
0.
0.
0.
0.
0.
0.
0.
0.
0.
0.
0.
0.
0.
0.
0.
0.
0.
0.
0.
0.
0.
0.
0.
0.
0.
0.
0.
0.
0.
0.
0.
0.
0.
0.
0.
0.
0.
0.
0.
0.
0.
0.
0.
0.
0.
0.
0.
0.
0.001
0.001
0.001
0.001
0.001
0.001
0.
0.
0.
0.
0.
0.
0.
0.
0.
0.
0.
0.
0.
0.
0.
0.
0.
0.
0.
0.
0.
0.
0.
0.
0.
0.
0.
0.
0.
0.
0.
0.
0.
0.
0.
0.
0.
0.
0.
0.
0.
0.
0.
0.
0.
0.
0.
0.
0.
0.
0.
0.
0.
0.
0.
0.
0.
0.
0.
0.
0.
0.
0.
0.
0.
0.
0.
0.
0.
0.
0.
0.
0.
0.
0.
0.
0.
0.
0.
0.
0.
0.
0.
0.
0.
0.
0.
0.
0.
0.
0.
0.
0.
0.
0.
0.
0.
0.
0.
0.
0.
0.
0.
0.
0.
0.
0.
0.
0.
0.
0.
0.
0.
0.
0.
0.
0.
0.
0.
0.
0.
0.
0.
0.
0.
0.
0.
0.
0.
0.
0.
0.
0.
0.
0.
0.
0.
0.
0.
0.
0.
0.
0.
0.
0.
0.
0.
0.
0.
0.
0.
0.
0.
0.
0.
0.
0.
0.
0.
0.
0.
0.
0.
0.
0.
0.
0.
0.
0.
0.
0.
0.
0.
0.
0.
0.
0.
0.
0.
0.
0.
0.
0.
0.
0.
0.
0.
0.
0.
0.
0.
0.
0.
0.
0.
0.
0.
0.
0.
0.
0.
0.
0.
0.
0.
0.
0.
0.
0.
0.
0.
0.
0.
0.
0.
0.
0.
0.
0.
0.
0.
0.
0.
0.
0.
0.
0.
0.
0.
0.
0.
0.
0.
0.
0.
0.
0.
0.
0.
0.
0.
0.
0.
0.
0.
0.
0.
0.
0.
0.
0.
0.
0.
0.
0.
0.
0.
0.
0.
0.
0.
0.
0.
0.
0.
0.
0.
0.
0.
0.
0.
0.
0.
0.
0.
0.
0.
0.
0.
0.
0.
0.
0.
0.
0.
0.
0.
0.
0.
0.
0.
0.
0.
0.
0.
0.
0.
0.
0.
0.
0.
0.
0.
0.
0.
0.
0.
0.
0.
0.
0.
0.
0.
0.
0.
0.
0.
0.
0.
0.
0.
0.
0.
0.
0.
0.
0.
0.
0.
0.
0.
0.
0.
0.
0.
0.
0.
0.
0.
0.
0.
0.
0.
0.
0.
0.
0.
0.
0.
0.
0.
0.
0.
0.
0.
0.
0.
0.
0.
0.
0.
0.
0.
0.
0.
0.
0.
0.
0.
0.
0.
0.
0.
0.
0.
0.
0.
0.
0.
0.
0.
0.
0.
0.
0.
0.
0.
0.
0.
0.
0.
0.
0.
0.
0.
0.
0.
0.
0.
0.
0.
0.
0.
0.
0.
0.
0.
0.
0.
0.
0.
0.
0.
0.
0.
0.
0.
0.
0.
0.
0.
0.
0.
0.
0.
0.
0.
0.
0.
0.
0.
0.
0.
0.
0.
0.
0.
0.
0.
0.
0.
0.
0.
0.
0.
0.
0.
0.
0.
0.
0.
0.
0.
0.
0.
0.
0.
0.
0.
0.
0.
0.
0.
0.
0.
0.
0.
0.
0.
0.
0.
0.
0.
0.
0.
0.
0.
0.
0.
0.
0.
0.
0.
0.
0.
0.
0.
0.
0.
0.
0.
0.
0.
0.
0.
0.
0.
0.
0.
0.
0.
0.
0.
0.
0.
0.
0.
0.
0.
0.
0.
0.
0.
0.
0.
0.
0.
0.
0.
0.
0.
0.
0.
0.
0.
0.
0.
0.
0.
0.
0.
0.
0.
0.
0.
0.
0.
0.
0.
0.
0.
0.
0.
0.
0.
0.
0.
0.
0.
0.
0.
0.
0.
0.
0.
0.
0.
0.
0.
0.
0.
0.
0.
0.
0.
0.
0.
0.
0.
0.
0.
0.
0.
0.
0.
0.
0.
0.
0.
0.
0.
0.
0.
0.
0.
0.
0.
0.
0.
0.
0.
0.
0.
0.
0.
0.
0.
0.
0.
0.
0.
0.
0.
0.
0.
0.
0.
0.
0.
0.
0.
0.
0.
0.
0.
0.
0.
0.
0.
0.
0.
0.
0.
0.
0.
0.
0.
0.
0.
0.
0.
0.
0.
0.
0.
0.
0.
0.
0.
0.
0.
0.
0.
0.
0.
0.
0.
0.
0.
0.
0.
0.
0.
0.
0.
0.
0.
0.
0.
0.
0.
0.
0.
0.
0.
0.
0.
0.
0.
0.
0.
0.
0.
0.
0.
0.
0.
0.
0.
0.
0.
0.
0.
0.
0.
0.
0.
0.
0.
0.
0.
0.
0.
0.
0.
0.
0.
0.
0.
0.
0.
0.
0.
0.
0.
0.
0.
0.
0.
0.
0.
0.
0.
0.
0.
0.
0.
0.
0.
0.
0.
0.
0.
0.
0.
0.
0.
0.
0.
0.
0.
0.
0.
0.
0.
0.
0.
0.
0.
0.
0.
0.
0.
0.
0.
0.
0.
0.
0.
0.
0.
0.
0.
0.
0.
0.
0.
0.
0.
0.
0.
0.
0.
0.
0.
0.
0.
0.
0.
0.
0.
0.
0.
0.
0.
0.
0.
0.
0.
0.
0.
0.
0.
0.
0.
0.
0.
0.
0.
0.
0.
0.
0.
0.
0.
0.
0.
0.
0.
0.
0.
0.
0.
0.
0.
0.
0.
0.
0.
0.
0.
0.
0.
0.
0.
0.
0.
0.
0.
0.
0.
0.
0.
0.
0.
0.
0.
0.
0.
0.
0.
0.
0.
0.
0.
0.
0.
0.
0.
0.
0.
0.
0.
0.
0.
0.
0.
0.
0.
0.
0.
0.
0.
0.
0.
0.
0.
0.
0.
0.
0.
0.
0.
0.
0.
0.
0.
0.
0.
0.
0.
0.
0.
0.
0.
0.
0.
0.
0.
0.
0.
0.
0.
0.
0.
0.
0.
0.
0.
0.
0.
0.
0.
0.
0.
0.
0.
0.
0.
0.
0.
0.
0.
0.
0.
0.
0.
0.
0.
0.
0.
0.
0.
0.
0.
0.
0.
0.
0.
0.
0.
0.
0.
0.
0.
0.
0.
0.
0.
0.
0.
0.
0.
0.
0.
0.
0.
0.
0.
0.
0.
0.
0.
0.
0.
0.
0.
0.
0.
0.
0.
0.
0.
0.
0.
0.
0.
0.
0.
0.
0.
0.
0.
0.
0.
0.
0.
0.
0.
0.
0.
0.
0.
0.
0.
0.
0.
0.
0.
0.
0.
0.
0.
0.
0.
0.
0.
0.
0.
0.
0.
0.
0.
0.
0.
0.
0.
0.
0.
0.
0.
0.
0.
0.
0.
0.
0.
0.
0.
0.
0.
0.
0.
0.
0.
0.
0.
0.
0.
0.
0.
0.
0.
0.
0.
0.
0.
0.
0.
0.
0.
0.
0.
0.
0.
0.
0.
0.
0.
0.
0.
0.
0.
0.
0.
0.
0.
0.
0.
0.
0.
0.
0.
0.
0.
0.
0.
0.
0.
0.
0.
0.
0.
0.
0.
0.
0.
0.
0.
0.
0.
0.
0.
0.
0.
0.
0.
0.
0.
0.
0.
0.
0.
0.
0.
0.
0.
0.
0.
0.
0.
0.
0.
0.
0.
0.
0.
0.
0.
0.
0.
0.
0.
0.
0.
0.
0.
0.
0.
0.
0.
0.
0.
0.
0.
0.
0.
0.
0.
0.
0.
0.
0.
0.
0.
0.
0.
0.
0.
0.
0.
0.
0.
0.
0.
0.
0.
0.
0.
0.
0.
0.
0.
0.
0.
0.
0.
0.
0.
0.
0.
0.
0.
0.
0.
0.
0.
0.
0.
0.
0.
0.
0.
0.
0.
0.
0.
0.
0.
0.
0.
0.
0.
0.
0.
0.
0.
0.
0.
0.
0.
0.
0.
0.
0.
0.
0.
0.
0.
0.
0.
0.
0.
0.
0.
0.
0.
0.
0.
0.
0.
0.
0.
0.
0.
0.
0.
0.
0.
0.
0.
0.
0.
0.
0.
0.
0.
0.
0.
0.
0.
0.
0.
0.
0.
0.
0.
0.
0.
0.
0.
0.
0.
0.
0.
0.
0.
0.
0.
0.
0.
0.
0.
0.
0.
0.
0.
0.
0.
0.
0.
0.
0.
0.
0.
0.
0.
0.
0.
0.
0.
0.
0.
0.
0.
0.
0.
0.
0.
0.
0.
0.
0.
0.
0.
0.
0.
0.
0.
0.
0.
0.
0.
0.
0.
0.
0.
0.
0.
0.
0.
0.
0.
0.
0.
0.
0.
0.
0.
0.
0.
0.
0.
0.
0.
0.
0.
0.
0.
0.
0.
0.
0.
0.
0.
0.
0.
0.
0.
0.
0.
0.
0.
0.
0.
0.
0.
0.
0.
0.
0.
0.
0.
0.
0.
0.
0.
0.
0.
0.
0.
0.
0.
0.
0.
0.
0.
0.
0.
0.
0.
0.
0.
0.
0.
0.
0.
0.
0.
0.
0.
0.
0.
0.
0.
0.
0.
0.
0.
0.
0.
0.
0.
0.
0.
0.
0.
0.
0.
0.
0.
0.
0.
0.
0.
0.
0.
0.
0.
0.
0.
0.
0.
0.
0.
0.
0.
0.
0.
0.
0.
0.
0.
0.
0.
0.
0.
0.
0.
0.
0.
0.
0.
0.
0.
0.
0.
0.
0.
0.
0.
0.
0.
0.
0.
0.
0.
0.
0.
0.
0.
0.
0.
0.
0.
0.
0.
0.
0.
0.
0.
0.
0.
0.
0.
0.
0.
0.
0.
0.
0.
0.
0.
0.
0.
0.
0.
0.
0.
0.
0.
0.
0.
0.
0.
0.
0.
0.
0.
0.
0.
0.
0.
0.
0.
0.
0.
0.
0.
0.
0.
0.
0.
0.
0.
0.
0.
0.
0.
0.
0.
0.
0.
0.
0.
0.
0.
0.
0.
0.
0.
0.
0.
0.
0.
0.
0.
0.
0.
0.
0.
0.
0.
0.
0.
0.
0.
0.
0.
0.
0.
0.
0.
0.
0.
0.
0.
0.
0.
0.
0.
0.
0.
0.
0.
0.
0.
0.
0.
0.
0.
0.
0.
0.
0.
0.
0.
0.
0.
0.
0.
0.
0.
0.
0.
0.
0.
0.
0.
0.
0.
0.
0.
0.
0.
0.
0.
0.
0.
0.
0.
0.
0.
0.
0.
0.
0.
0.
0.
0.
0.
0.
0.
0.
0.
0.
0.
0.
0.
0.
0.
0.
0.
0.
0.
0.
0.
0.
0.
0.
0.
0.
0.
0.
0.
0.
0.
0.
0.
0.
0.
0.
0.
0.
0.
0.
0.
0.
0.
0.
0.
0.
0.
0.
0.
0.
0.
0.
0.
0.
0.
0.
0.
0.
0.
0.
0.
0.
0.
0.
0.
0.
0.
0.
0.
0.
0.
0.
0.
0.
0.
0.
0.
0.
0.
0.
0.
0.
0.
0.
0.
0.
0.
0.
0.
0.
0.
0.
0.
0.
0.
0.
0.
0.
0.
0.
0.
0.
0.
0.
0.
0.
0.
0.
0.
0.
0.
0.
0.
0.
0.
0.
0.
0.
0.
0.
0.
0.
0.
0.
0.
0.
0.
0.
0.
0.
0.
0.
0.
0.
0.
0.
0.
0.
0.
0.
0.
0.
0.
0.
0.
0.
0.
0.
0.
0.
0.
0.
0.
0.
0.
0.
0.
0.
0.
0.
0.
0.
0.
0.
0.
0.
0.
0.
0.
0.
0.
0.
0.
0.
0.
0.
0.
0.
0.
0.
0.
0.
0.
0.
0.
0.
0.
0.
0.
0.
0.
0.
0.
0.
0.
0.
0.
0.
0.
0.
0.
0.
0.
0.
0.
0.
0.
0.
0.
0.
0.
0.
0.
0.
0.
0.
0.
0.
0.
0.
0.
0.
0.
0.
0.
0.
0.
0.
0.
0.
0.
0.
0.
0.
0.
0.
0.
0.
0.
0.
0.
0.
0.
0.
0.
0.
0.
0.
0.
0.
0.
0.
0.
0.
0.
0.
0.
0.
0.
0.
0.
0.
0.
0.
0.
0.
0.
0.
0.
0.
0.000
0.000
0.
0.
0.
0.
0.
0.
0.
0.
0.
0.
0.
0.
0.
0.
0.
0.
0.
0.
0.
0.
0.
0.
0.
0.
0.
0.
0.
0.
0.
0.
0.
0.
0.
0.
0.
0.
0.
0.
0.
0.
0.
0.
0.
0.
0.
0.
0.
0.
0.
0.
0.
0.
0.
0.
0.
0.
0.
0.
0.
0.
0.
0.
0.
0.
0.
0.
0.
0.
0.
0.
0.
0.
0.
0.
0.
0.
0.
0.
0.
0.
0.
0.
0.
0.
0.
0.
0.
0.
0.000
0.000
0.000
0.001
0.001
0.001
0.001
0.001
0.000
0.
0.
0.
0.
0.
0.
0.
0.
0.
0.
0.
0.
0.
0.
0.
0.
0.
0.
0.
0.
0.
0.
0.
0.
0.
0.
0.
0.
0.
0.
0.
0.
0.
0.
0.
0.
0.
0.
0.
0.
0.
0.
0.
0.
0.
0.
0.
0.
0.
0.
0.
0.
0.
0.
0.
0.
0.
0.
0.
0.
0.
0.
0.
0.
0.
0.
0.
0.
0.
0.
0.
0.
0.
0.
0.
0.
0.
0.
0.
0.
0.
0.
0.
0.000
0.000
0.000
-0.001
-0.001
-0.001
-0.001
-0.001
0.000
0.001
0.001
0.001
0.001
0.000
0.000
0.
0.
0.
0.
0.
0.
0.
0.
0.
0.
0.
0.
0.
0.
0.
0.
0.
0.
0.
0.
0.
0.
0.
0.
0.
0.
0.
0.
0.
0.
0.
0.
0.
0.
0.
0.
0.
0.
0.
0.
0.
0.
0.
0.
0.
0.
0.
0.
0.
0.
0.
0.
0.
0.
0.
0.
0.
0.
0.
0.
0.
0.
0.
0.
0.
0.
0.
0.
0.
0.
0.
0.
0.
0.
0.
0.
0.
0.000
0.000
-0.001
-0.001
-0.002
-0.002
-0.002
-0.002
-0.002
-0.002
-0.002
0.000
0.000
-0.001
-0.001
-0.001
0.000
0.000
0.
0.
0.
0.
0.
0.
0.
0.
0.
0.
0.
0.
0.
0.
0.
0.
0.
0.
0.
0.
0.
0.
0.
0.
0.
0.
0.
0.
0.
0.
0.
0.
0.
0.
0.
0.
0.
0.
0.
0.
0.
0.
0.
0.
0.
0.
0.
0.
0.
0.
0.
0.
0.
0.
0.
0.
0.
0.
0.
0.
0.
0.
0.
0.
0.
0.
0.
0.
0.
0.
0.
0.
0.
0.
0.
0.000
0.000
-0.001
-0.002
-0.002
-0.002
-0.004
-0.003
-0.003
-0.003
-0.003
-0.003
-0.001
-0.002
-0.001
-0.002
-0.001
0.000
0.000
0.
0.
0.
0.
0.
0.
0.
0.
0.
0.
0.
0.
0.
0.
0.
0.
0.
0.
0.
0.
0.
0.
0.
0.
0.
0.
0.
0.
0.
0.
0.
0.
0.
0.
0.
0.
0.
0.
0.
0.
0.
0.
0.
0.
0.
0.
0.
0.
0.
0.
0.
0.
0.
0.
0.
0.
0.
0.
0.
0.
0.
0.
0.
0.
0.
0.
0.
0.
0.
0.
0.
0.
0.
0.000
0.000
-0.001
-0.001
-0.001
-0.001
-0.005
-0.004
-0.006
-0.006
-0.007
-0.008
-0.008
-0.008
-0.006
-0.005
-0.002
-0.002
-0.001
0.000
0.000
0.
0.
0.
0.
0.
0.
0.
0.
0.
0.
0.
0.
0.
0.
0.
0.
0.
0.
0.
0.
0.
0.
0.
0.
0.
0.
0.
0.
0.
0.
0.
0.
0.
0.
0.
0.
0.
0.
0.
0.
0.
0.
0.
0.
0.
0.
0.
0.
0.
0.
0.
0.
0.
0.
0.
0.
0.
0.
0.
0.
0.
0.
0.
0.
0.
0.
0.
0.
0.
0.
0.
0.
0.000
0.001
0.000
-0.002
-0.003
-0.005
-0.007
-0.009
-0.013
-0.014
-0.013
-0.015
-0.016
-0.015
-0.012
-0.009
-0.006
-0.005
-0.002
-0.001
0.000
0.
0.
0.
0.
0.
0.
0.
0.
0.
0.
0.
0.
0.
0.
0.
0.
0.
0.
0.
0.
0.
0.
0.
0.
0.
0.
0.
0.
0.
0.
0.
0.
0.
0.
0.
0.
0.
0.
0.
0.
0.
0.
0.
0.
0.
0.
0.
0.
0.
0.
0.
0.
0.
0.
0.
0.
0.
0.
0.
0.
0.
0.
0.
0.
0.
0.
0.
0.
0.
0.
0.
0.
0.001
0.002
-0.001
-0.002
-0.005
-0.010
-0.012
-0.017
-0.020
-0.023
-0.028
-0.030
-0.029
-0.027
-0.021
-0.016
-0.010
-0.006
-0.002
-0.002
0.001
0.000
0.
0.
0.
0.
0.
0.
0.
0.
0.
0.
0.
0.
0.
0.
0.
0.
0.
0.
0.
0.
0.
0.
0.
0.
0.
0.
0.
0.
0.
0.
0.
0.
0.
0.
0.
0.
0.
0.
0.
0.
0.
0.
0.
0.
0.
0.
0.
0.
0.
0.
0.
0.
0.
0.
0.
0.
0.
0.
0.
0.
0.
0.
0.
0.
0.
0.
0.
0.
0.
0.
0.
0.001
0.001
-0.002
-0.002
-0.007
-0.012
-0.018
-0.023
-0.028
-0.034
-0.042
-0.048
-0.049
-0.043
-0.034
-0.025
-0.016
-0.008
-0.005
-0.002
-0.001
0.000
0.
0.
0.
0.
0.
0.
0.
0.
0.
0.
0.
0.
0.
0.
0.
0.
0.
0.
0.
0.
0.
0.
0.
0.
0.
0.
0.
0.
0.
0.
0.
0.
0.
0.
0.
0.
0.
0.
0.
0.
0.
0.
0.
0.
0.
0.
0.
0.
0.
0.
0.
0.
0.
0.
0.
0.
0.
0.
0.
0.
0.
0.
0.
0.
0.
0.
0.
0.
0.
0.
0.000
0.000
0.001
-0.002
-0.005
-0.009
-0.015
-0.024
-0.031
-0.038
-0.049
-0.058
-0.063
-0.063
-0.056
-0.046
-0.034
-0.022
-0.012
-0.007
-0.002
-0.002
0.001
0.
0.
0.
0.
0.
0.
0.
0.
0.
0.
0.
0.
0.
0.
0.
0.
0.
0.
0.
0.
0.
0.
0.
0.
0.
0.
0.
0.
0.
0.
0.
0.
0.
0.
0.
0.
0.
0.
0.
0.
0.
0.
0.
0.
0.
0.
0.
0.
0.
0.
0.
0.
0.
0.
0.
0.
0.
0.
0.
0.
0.
0.
0.
0.
0.
0.
0.
0.
0.
0.
0.001
0.
0.
-0.004
-0.006
-0.012
-0.023
-0.031
-0.038
-0.048
-0.062
-0.073
-0.077
-0.075
-0.069
-0.055
-0.040
-0.026
-0.015
-0.007
-0.004
-0.002
0.001
0.
0.
0.
0.
0.
0.
0.
0.
0.
0.
0.
0.
0.
0.
0.
0.
0.
0.
0.
0.
0.
0.
0.
0.
0.
0.
0.
0.
0.
0.
0.
0.
0.
0.
0.
0.
0.
0.
0.
0.
0.
0.
0.
0.
0.
0.
0.
0.
0.
0.
0.
0.
0.
0.
0.
0.
0.
0.
0.
0.
0.
0.
0.
0.
0.
0.
0.
0.
0.
0.
0.001
-0.001
0.
-0.003
-0.007
-0.016
-0.027
-0.037
-0.047
-0.057
-0.069
-0.082
-0.086
-0.082
-0.071
-0.060
-0.044
-0.028
-0.015
-0.008
-0.004
-0.001
0.001
0.
0.
0.
0.
0.
0.
0.
0.
0.
0.
0.
0.
0.
0.
0.
0.
0.
0.
0.
0.
0.
0.
0.
0.
0.
0.
0.
0.
0.
0.
0.
0.
0.
0.
0.
0.
0.
0.
0.
0.
0.
0.
0.
0.
0.
0.
0.
0.
0.
0.
0.
0.
0.
0.
0.
0.
0.
0.
0.
0.
0.
0.
0.
0.
0.
0.
0.
0.
0.
0.
-0.001
-0.002
-0.003
-0.004
-0.009
-0.017
-0.030
-0.041
-0.051
-0.060
-0.072
-0.086
-0.093
-0.087
-0.075
-0.062
-0.043
-0.028
-0.015
-0.008
-0.004
-0.001
0.001
0.
0.
0.
0.
0.
0.
0.
0.
0.
0.
0.
0.
0.
0.
0.
0.
0.
0.
0.
0.
0.
0.
0.
0.
0.
0.
0.
0.
0.
0.
0.
0.
0.
0.
0.
0.
0.
0.
0.
0.
0.
0.
0.
0.
0.
0.
0.
0.
0.
0.
0.
0.
0.
0.
0.
0.
0.
0.
0.
0.
0.
0.
0.
0.
0.
0.
0.
0.
0.
0.000
-0.001
-0.002
-0.003
-0.005
-0.010
-0.017
-0.031
-0.043
-0.051
-0.062
-0.073
-0.083
-0.089
-0.085
-0.074
-0.055
-0.039
-0.022
-0.015
-0.007
-0.003
-0.001
0.000
0.
0.
0.
0.
0.
0.
0.
0.
0.
0.
0.
0.
0.
0.
0.
0.
0.
0.
0.
0.
0.
0.
0.
0.
0.
0.
0.
0.
0.
0.
0.
0.
0.
0.
0.
0.
0.
0.
0.
0.
0.
0.
0.
0.
0.
0.
0.
0.
0.
0.
0.
0.
0.
0.
0.
0.
0.
0.
0.
0.
0.
0.
0.
0.
0.
0.
0.
0.
0.
0.000
0.001
-0.002
-0.004
-0.006
-0.010
-0.018
-0.027
-0.038
-0.048
-0.058
-0.069
-0.077
-0.080
-0.076
-0.065
-0.046
-0.032
-0.021
-0.012
-0.007
-0.001
0.001
0.000
0.
0.
0.
0.
0.
0.
0.
0.
0.
0.
0.
0.
0.
0.
0.
0.
0.
0.
0.
0.
0.
0.
0.
0.
0.
0.
0.
0.
0.
0.
0.
0.
0.
0.
0.
0.
0.
0.
0.
0.
0.
0.
0.
0.
0.
0.
0.
0.
0.
0.
0.
0.
0.
0.
0.
0.
0.
0.
0.
0.
0.
0.
0.
0.
0.
0.
0.
0.
0.
0.
0.001
-0.001
-0.003
-0.005
-0.010
-0.017
-0.021
-0.034
-0.047
-0.056
-0.066
-0.073
-0.075
-0.070
-0.058
-0.042
-0.027
-0.018
-0.012
-0.005
0.000
0.001
0.
0.
0.
0.
0.
0.
0.
0.
0.
0.
0.
0.
0.
0.
0.
0.
0.
0.
0.
0.
0.
0.
0.
0.
0.
0.
0.
0.
0.
0.
0.
0.
0.
0.
0.
0.
0.
0.
0.
0.
0.
0.
0.
0.
0.
0.
0.
0.
0.
0.
0.
0.
0.
0.
0.
0.
0.
0.
0.
0.
0.
0.
0.
0.
0.
0.
0.
0.
0.
0.
0.
0.000
-0.001
-0.001
-0.004
-0.007
-0.013
-0.018
-0.027
-0.040
-0.052
-0.062
-0.070
-0.072
-0.068
-0.055
-0.041
-0.026
-0.016
-0.010
-0.005
0.000
0.001
0.
0.
0.
0.
0.
0.
0.
0.
0.
0.
0.
0.
0.
0.
0.
0.
0.
0.
0.
0.
0.
0.
0.
0.
0.
0.
0.
0.
0.
0.
0.
0.
0.
0.
0.
0.
0.
0.
0.
0.
0.
0.
0.
0.
0.
0.
0.
0.
0.
0.
0.
0.
0.
0.
0.
0.
0.
0.
0.
0.
0.
0.
0.
0.
0.
0.
0.
0.
0.
0.
0.
0.000
0.000
-0.001
-0.002
-0.005
-0.009
-0.014
-0.022
-0.033
-0.047
-0.059
-0.066
-0.069
-0.066
-0.053
-0.039
-0.025
-0.015
-0.007
-0.003
0.000
0.000
0.
0.
0.
0.
0.
0.
0.
0.
0.
0.
0.
0.
0.
0.
0.
0.
0.
0.
0.
0.
0.
0.
0.
0.
0.
0.
0.
0.
0.
0.
0.
0.
0.
0.
0.
0.
0.
0.
0.
0.
0.
0.
0.
0.
0.
0.
0.
0.
0.
0.
0.
0.
0.
0.
0.
0.
0.
0.
0.
0.
0.
0.
0.
0.
0.
0.
0.
0.
0.
0.
0.
0.
0.000
0.000
0.000
-0.005
-0.006
-0.014
-0.024
-0.031
-0.044
-0.055
-0.065
-0.068
-0.061
-0.051
-0.035
-0.023
-0.013
-0.007
-0.002
0.
0.000
0.
0.
0.
0.
0.
0.
0.
0.
0.
0.
0.
0.
0.
0.
0.
0.
0.
0.
0.
0.
0.
0.
0.
0.
0.
0.
0.
0.
0.
0.
0.
0.
0.
0.
0.
0.
0.
0.
0.
0.
0.
0.
0.
0.
0.
0.
0.
0.
0.
0.
0.
0.
0.
0.
0.
0.
0.
0.
0.
0.
0.
0.
0.
0.
0.
0.
0.
0.
0.
0.
0.
0.
0.
0.001
0.001
0.000
-0.003
-0.013
-0.021
-0.028
-0.038
-0.047
-0.053
-0.056
-0.052
-0.042
-0.031
-0.019
-0.013
-0.006
-0.004
0.
0.001
0.
0.
0.
0.000
0.000
0.000
0.000
0.000
0.000
0.
0.
-0.001
-0.001
0.000
0.000
0.
0.
0.
0.
0.
0.
0.
0.
0.
0.
0.
0.
0.
0.
0.
0.
0.
0.
0.
0.
0.
0.
0.
0.
0.
0.
0.
0.
0.
0.
0.
0.
0.
0.
0.
0.
0.
0.
0.
0.
0.
0.
0.
0.
0.
0.
0.
0.
0.
0.
0.
0.
0.
0.
0.
0.
0.
0.
0.000
0.000
0.002
-0.001
-0.007
-0.015
-0.022
-0.029
-0.040
-0.045
-0.046
-0.043
-0.035
-0.028
-0.018
-0.011
-0.007
-0.004
0.000
0.001
0.
0.000
0.
0.
0.000
0.000
0.001
-0.001
-0.004
-0.007
-0.009
-0.007
-0.005
-0.002
-0.002
0.001
0.
0.
0.
0.
0.
0.
0.
0.
0.
0.
0.
0.
0.
0.
0.
0.
0.
0.
0.
0.
0.
0.
0.
0.
0.
0.
0.
0.
0.
0.
0.
0.
0.
0.
0.
0.
0.
0.
0.
0.
0.
0.
0.
0.
0.
0.
0.
0.
0.
0.
0.
0.
0.
0.
0.
0.
0.
0.
0.000
0.001
0.001
-0.007
-0.013
-0.017
-0.025
-0.030
-0.036
-0.037
-0.035
-0.031
-0.026
-0.018
-0.010
-0.006
-0.002
-0.001
-0.001
-0.001
-0.002
-0.002
-0.001
-0.005
-0.006
-0.008
-0.007
-0.012
-0.013
-0.014
-0.011
-0.011
-0.007
-0.004
-0.003
0.
0.001
0.001
0.000
0.
0.
0.
0.
0.
0.
0.
0.
0.
0.
0.
0.
0.
0.
0.
0.
0.
0.
0.
0.
0.
0.
0.
0.
0.
0.
0.
0.
0.
0.
0.
0.
0.
0.
0.
0.
0.
0.
0.
0.
0.
0.
0.
0.
0.
0.
0.
0.
0.
0.
0.
0.
0.
0.000
0.001
0.002
0.001
-0.006
-0.011
-0.016
-0.020
-0.025
-0.030
-0.032
-0.030
-0.027
-0.021
-0.016
-0.013
-0.004
-0.001
-0.003
-0.004
-0.005
-0.005
-0.006
-0.007
-0.008
-0.010
-0.014
-0.016
-0.020
-0.018
-0.016
-0.017
-0.015
-0.010
-0.006
-0.004
-0.001
-0.002
-0.002
-0.001
0.001
0.001
0.001
0.000
0.
0.
0.
0.
0.
0.
0.
0.
0.
0.
0.
0.
0.
0.
0.
0.
0.
0.
0.
0.
0.
0.
0.
0.
0.
0.
0.
0.
0.
0.
0.
0.
0.
0.
0.
0.
0.
0.
0.
0.
0.
0.
0.
0.
0.
0.
0.
0.000
0.001
-0.001
-0.001
0.000
-0.002
-0.003
-0.012
-0.013
-0.018
-0.023
-0.028
-0.030
-0.030
-0.025
-0.019
-0.015
-0.011
-0.006
-0.003
-0.006
-0.008
-0.010
-0.013
-0.016
-0.016
-0.017
-0.017
-0.018
-0.020
-0.025
-0.024
-0.023
-0.022
-0.022
-0.018
-0.011
-0.011
-0.006
-0.003
-0.002
-0.003
-0.001
-0.001
-0.001
0.001
0.000
0.
0.
0.
0.
0.
0.
0.
0.
0.
0.
0.
0.
0.
0.
0.
0.
0.
0.
0.
0.
0.
0.
0.
0.
0.
0.
0.
0.
0.
0.
0.
0.
0.
0.
0.
0.
0.
0.
0.
0.
0.
0.
0.
0.
0.
0.000
-0.001
-0.001
-0.002
-0.002
-0.003
-0.003
-0.003
-0.006
-0.013
-0.021
-0.026
-0.027
-0.029
-0.029
-0.025
-0.020
-0.015
-0.009
-0.008
-0.007
-0.010
-0.013
-0.016
-0.019
-0.020
-0.023
-0.025
-0.021
-0.027
-0.025
-0.031
-0.033
-0.035
-0.034
-0.034
-0.032
-0.025
-0.020
-0.013
-0.010
-0.005
-0.005
-0.002
-0.001
0.000
-0.001
0.001
0.001
0.
0.
0.
0.
0.
0.
0.
0.
0.
0.
0.
0.
0.
0.
0.
0.
0.
0.
0.
0.
0.
0.
0.
0.
0.
0.
0.
0.
0.
0.
0.
0.
0.
0.
0.
0.
0.
0.
0.
0.
0.
0.
0.
0.000
-0.001
-0.001
-0.002
-0.003
-0.005
-0.006
-0.007
-0.007
-0.010
-0.012
-0.019
-0.023
-0.024
-0.027
-0.025
-0.024
-0.018
-0.012
-0.010
-0.008
-0.009
-0.015
-0.018
-0.025
-0.033
-0.035
-0.039
-0.039
-0.037
-0.035
-0.041
-0.039
-0.045
-0.047
-0.052
-0.050
-0.051
-0.043
-0.036
-0.029
-0.023
-0.016
-0.011
-0.011
-0.006
-0.005
-0.002
-0.002
0.001
0.000
0.000
0.
0.
0.
0.
0.
0.
0.
0.
0.
0.
0.
0.
0.
0.
0.
0.
0.
0.
0.
0.
0.
0.
0.
0.
0.
0.
0.
0.
0.
0.
0.
0.
0.
0.
0.
0.
0.
0.
0.
0.
0.
0.001
-0.001
-0.002
-0.003
-0.006
-0.008
-0.007
-0.011
-0.010
-0.012
-0.014
-0.018
-0.021
-0.023
-0.022
-0.023
-0.019
-0.016
-0.009
-0.009
-0.013
-0.012
-0.018
-0.031
-0.040
-0.048
-0.057
-0.064
-0.064
-0.061
-0.057
-0.055
-0.056
-0.060
-0.068
-0.076
-0.075
-0.076
-0.068
-0.059
-0.050
-0.040
-0.031
-0.025
-0.017
-0.016
-0.010
-0.006
-0.005
-0.001
-0.001
0.000
0.000
0.
0.
0.
0.
0.
0.
0.
0.
0.
0.
0.
0.
0.
0.
0.
0.
0.
0.
0.
0.
0.
0.
0.
0.
0.
0.
0.
0.
0.
0.
0.
0.
0.
0.
0.
0.
0.
0.
0.
0.001
-0.001
-0.002
-0.003
-0.006
-0.011
-0.014
-0.016
-0.018
-0.018
-0.017
-0.018
-0.022
-0.022
-0.024
-0.021
-0.019
-0.018
-0.015
-0.012
-0.014
-0.017
-0.023
-0.033
-0.050
-0.065
-0.085
-0.099
-0.104
-0.098
-0.094
-0.086
-0.081
-0.085
-0.092
-0.100
-0.109
-0.109
-0.105
-0.101
-0.093
-0.082
-0.065
-0.055
-0.043
-0.035
-0.028
-0.021
-0.012
-0.008
-0.005
-0.001
-0.001
0.000
0.000
0.
0.
0.
0.
0.
0.
0.
0.
0.
0.
0.
0.
0.
0.
0.
0.
0.
0.
0.
0.
0.
0.
0.
0.
0.
0.
0.
0.
0.
0.
0.
0.
0.
0.
0.
0.
0.
0.
0.001
-0.001
-0.002
-0.006
-0.011
-0.015
-0.020
-0.024
-0.026
-0.025
-0.020
-0.021
-0.023
-0.022
-0.022
-0.017
-0.015
-0.015
-0.018
-0.017
-0.020
-0.025
-0.040
-0.060
-0.086
-0.113
-0.141
-0.165
-0.177
-0.175
-0.163
-0.146
-0.137
-0.138
-0.150
-0.163
-0.167
-0.146
-0.099
-0.127
-0.137
-0.121
-0.105
-0.090
-0.082
-0.069
-0.056
-0.043
-0.025
-0.017
-0.009
-0.005
-0.002
-0.001
0.000
0.
0.
0.
0.
0.
0.
0.
0.
0.
0.
0.
0.
0.
0.
0.
0.
0.
0.
0.
0.
0.
0.
0.
0.
0.
0.
0.
0.
0.
0.
0.
0.
0.
0.
0.
0.
0.
0.000
-0.001
-0.001
-0.003
-0.008
-0.013
-0.022
-0.029
-0.034
-0.033
-0.033
-0.028
-0.028
-0.023
-0.022
-0.020
-0.016
-0.015
-0.018
-0.017
-0.024
-0.032
-0.044
-0.068
-0.102
-0.146
-0.192
-0.227
-0.261
-0.284
-0.291
-0.270
-0.248
-0.230
-0.222
-0.238
-0.245
-0.231
-0.125
0.075
-0.099
-0.203
-0.187
-0.168
-0.148
-0.137
-0.115
-0.098
-0.076
-0.058
-0.037
-0.018
-0.008
-0.005
-0.002
0.000
0.000
0.
0.
0.
0.
0.
0.
0.
0.
0.
0.
0.
0.
0.
0.
0.
0.
0.
0.
0.
0.
0.
0.
0.
0.
0.
0.
0.
0.
0.
0.
0.
0.
0.
0.
0.
0.
0.000
-0.001
-0.001
-0.006
-0.009
-0.019
-0.028
-0.036
-0.043
-0.046
-0.039
-0.033
-0.030
-0.025
-0.021
-0.016
-0.017
-0.016
-0.019
-0.026
-0.040
-0.059
-0.090
-0.123
-0.175
-0.227
-0.270
-0.237
-0.241
-0.324
-0.298
-0.272
-0.331
-0.321
-0.319
-0.323
-0.304
-0.204
-0.093
-0.044
-0.196
-0.300
-0.286
-0.249
-0.206
-0.174
-0.133
-0.098
-0.094
-0.080
-0.062
-0.037
-0.014
-0.006
-0.002
-0.001
0.000
0.
0.
0.
0.
0.
0.
0.
0.
0.
0.
0.
0.
0.
0.
0.
0.
0.
0.
0.
0.
0.
0.
0.
0.
0.
0.
0.
0.
0.
0.
0.
0.
0.
0.
0.
0.
0.000
-0.001
0.000
-0.006
-0.014
-0.021
-0.030
-0.040
-0.047
-0.051
-0.046
-0.037
-0.032
-0.025
-0.017
-0.019
-0.018
-0.019
-0.029
-0.042
-0.075
-0.115
-0.161
-0.206
-0.267
-0.312
0.354
5.214
8.434
2.680
4.006
9.540
1.784
0.465
0.173
-0.208
0.384
3.849
4.726
0.715
-0.273
-0.389
-0.380
-0.312
-0.106
0.250
0.982
1.508
0.657
-0.018
-0.077
-0.053
-0.027
-0.009
-0.005
-0.002
0.001
0.
0.
0.
0.
0.
0.
0.
0.
0.
0.
0.
0.
0.
0.
0.
0.
0.
0.
0.
0.
0.
0.
0.
0.
0.
0.
0.
0.
0.
0.
0.
0.
0.
0.
0.
0.
0.000
0.002
-0.001
-0.008
-0.016
-0.023
-0.033
-0.043
-0.051
-0.053
-0.050
-0.038
-0.030
-0.023
-0.016
-0.015
-0.015
-0.024
-0.048
-0.082
-0.130
-0.176
-0.214
-0.276
-0.327
-0.114
13.313
383.732
967.003
86.765
130.348
1751.180
67.600
18.961
9.841
2.518
12.802
107.369
116.585
14.275
1.198
-0.179
-0.435
-0.153
1.589
6.340
28.978
46.002
13.895
0.892
-0.075
-0.065
-0.036
-0.014
-0.005
-0.002
-0.001
0.
0.
0.
0.
0.
0.
0.
0.
0.
0.
0.
0.
0.
0.
0.
0.
0.
0.
0.
0.
0.
0.
0.
0.
0.
0.
0.
0.
0.
0.
0.
0.
0.
0.
0.
0.
0.
0.002
-0.001
-0.009
-0.016
-0.023
-0.032
-0.041
-0.048
-0.052
-0.047
-0.038
-0.029
-0.018
-0.018
-0.016
-0.019
-0.040
-0.080
-0.126
-0.140
0.124
1.058
1.352
1.476
1.157
68.815
10298.946
54199.484
1084.422
659.382
2646.040
93.332
51.099
53.553
17.344
407.286
1393.157
1236.199
97.085
12.661
1.460
-0.249
0.651
6.710
43.377
952.099
1256.730
92.600
3.442
-0.013
-0.077
-0.045
-0.020
-0.006
-0.001
-0.001
0.
0.
0.
0.
0.
0.
0.
0.
0.
0.
0.
0.
0.
0.
0.
0.
0.
0.
0.
0.
0.
0.
0.
0.
0.
0.
0.
0.
0.
0.
0.
0.
0.
0.
0.
0.
0.000
0.001
-0.002
-0.008
-0.015
-0.022
-0.029
-0.037
-0.044
-0.047
-0.043
-0.035
-0.027
-0.016
-0.014
-0.017
-0.024
-0.064
-0.114
-0.107
1.358
20.434
436.904
379.243
28.396
9.686
73.768
1711.171
5839.064
13611.281
9341.806
721.765
34.313
47.553
75.566
22.876
840.639
1202.424
585.972
311.025
42.810
3.253
0.450
7.718
24.222
90.844
100668.773
101369.352
146.061
4.142
-0.016
-0.088
-0.050
-0.024
-0.009
0.000
0.000
0.001
0.
0.
0.
0.
0.
0.
0.
0.
0.
0.
0.
0.
0.
0.
0.
0.
0.
0.
0.
0.
0.
0.
0.
0.
0.
0.
0.
0.
0.
0.
0.
0.
0.
0.
0.
0.001
0.001
-0.001
-0.007
-0.012
-0.019
-0.025
-0.031
-0.037
-0.039
-0.034
-0.029
-0.020
-0.015
-0.010
-0.015
-0.032
-0.084
-0.132
0.437
29.301
2168.282
120199.125
100895.523
76.058
53.568
863.373
3839.676
10848.329
102731.461
102203.289
2282.088
28.046
28.562
39.897
27.509
334.199
1521.180
773.693
363.079
39.233
2.140
1.733
91.957
467.020
39.121
610.634
547.715
25.069
1.158
-0.130
-0.110
-0.060
-0.026
-0.011
-0.003
0.
0.001
0.001
0.
0.
0.
0.
0.
0.
0.
0.
0.
0.
0.
0.
0.
0.
0.
0.
0.
0.
0.
0.
0.
0.
0.
0.
0.
0.
0.
0.
0.
0.
0.
0.
0.
0.
0.001
0.001
0.000
-0.005
-0.010
-0.015
-0.019
-0.025
-0.027
-0.028
-0.026
-0.021
-0.016
-0.008
-0.007
-0.016
-0.044
-0.107
-0.127
1.873
163.251
100650.766
102505.563
31444.393
106.459
275.507
1315.256
51458.441
102296.063
138555.609
200172.156
40134.391
26.840
2.236
4.020
112.913
8841.531
131672.766
18816.715
772.092
42.080
1.675
1.109
34.933
130.734
13.797
5.894
4.863
1.159
-0.138
-0.212
-0.137
-0.070
-0.036
-0.016
-0.002
0.000
0.000
0.001
0.001
0.
0.
0.
0.
0.
0.
0.
0.
0.
0.
0.
0.
0.
0.
0.
0.
0.
0.
0.
0.
0.
0.
0.
0.
0.
0.
0.
0.
0.
0.
0.
0.
0.
0.000
0.001
-0.001
-0.004
-0.006
-0.009
-0.015
-0.018
-0.020
-0.021
-0.018
-0.014
-0.007
-0.004
-0.007
-0.019
-0.062
-0.129
-0.135
2.764
129.564
14008.770
107138.063
3884.529
262.109
6341.936
405.436
22772.318
200084.625
17778.301
2421.910
854.759
7.440
0.752
1.447
72.145
7889.690
142502.266
19975.572
1081.704
586.286
9.708
9.702
13.054
5.023
2.732
1.431
0.183
-0.226
-0.282
-0.248
-0.166
-0.094
-0.048
-0.023
-0.008
-0.001
0.001
0.001
0.001
0.
0.
0.
0.
0.
0.
0.
0.
0.
0.
0.
0.
0.
0.
0.
0.
0.
0.
0.
0.
0.
0.
0.
0.
0.
0.
0.
0.
0.
0.
0.
0.
0.
0.
0.001
0.001
-0.001
-0.003
-0.007
-0.009
-0.011
-0.011
-0.011
-0.009
-0.005
-0.002
-0.001
-0.010
-0.034
-0.087
-0.162
-0.161
3.728
135.112
1252.831
1046.669
133.666
52.538
426.015
121.647
67878.695
100764.031
23096.629
68.202
38.351
17.153
25.823
11.774
13.187
296.165
1744.811
1864.090
3012.963
3450.603
42.801
533.349
717.553
44.909
38.057
45.851
9.927
9.586
4.926
0.145
-0.184
-0.126
-0.067
-0.031
-0.014
-0.003
0.000
0.001
0.001
0.000
0.
0.
0.
0.
0.
0.
0.
0.
0.
0.
0.
0.
0.
0.
0.
0.
0.
0.
0.
0.
0.
0.
0.
0.
0.
0.
0.
0.
0.
0.
0.
0.
0.
0.000
0.001
0.001
-0.001
-0.003
-0.005
-0.006
-0.007
-0.005
-0.005
-0.001
-0.001
-0.004
-0.022
-0.059
-0.114
-0.182
-0.143
2.025
57.227
345.795
108.455
34.220
450.161
632.115
197.533
852.469
7737.491
494.821
9031.919
71013.969
399.822
257.835
84.478
6.108
9.467
56.545
434.239
194.911
293.142
454.797
6103.533
8420.837
259.733
7989.773
12211.281
454.583
5243.745
2456.678
9.996
-0.067
-0.147
-0.092
-0.040
-0.017
-0.005
-0.001
0.001
0.001
0.001
0.
0.
0.
0.
0.
0.
0.
0.
0.
0.
0.
0.
0.
0.
0.
0.
0.
0.
0.
0.
0.
0.
0.
0.
0.
0.
0.
0.
0.
0.
0.
0.
0.
0.
0.001
0.001
0.001
-0.001
-0.003
-0.003
-0.003
-0.001
-0.002
0.003
0.001
-0.010
-0.039
-0.079
-0.090
0.666
5.465
9.540
23.136
4914.568
7229.108
452.781
112844.742
102548.234
5186.985
778.512
374.929
67.405
10048.037
120278.922
7509.509
358.536
85.698
5.487
-0.103
4.329
28.001
52.868
20112.582
46755.391
131967.578
100873.297
1283.779
2506.681
33122.441
20843.838
196475.016
101605.523
43.330
0.511
-0.156
-0.109
-0.050
-0.021
-0.009
-0.001
0.002
0.001
0.000
0.
0.
0.
0.
0.
0.
0.
0.
0.
0.
0.
0.
0.
0.
0.
0.
0.
0.
0.
0.
0.
0.
0.
0.
0.
0.
0.
0.
0.
0.
0.
0.
0.
0.
0.
0.001
0.001
0.001
0.002
0.001
0.002
0.003
0.005
0.005
0.000
-0.017
-0.058
-0.083
0.717
26.875
624.399
1624.721
265.211
106782.641
200087.453
6524.215
102636.102
104662.984
90353.547
14564.483
4434.907
496.504
778.955
86724.328
85595.094
125.940
13.671
1.084
0.498
0.881
9.795
125.273
1831.089
101476.656
186968.922
98773.531
1526.558
878.944
13878.699
40784.566
100631.891
3334.648
76.755
3.370
-0.096
-0.112
-0.062
-0.025
-0.010
-0.001
0.000
0.001
0.
0.
0.
0.
0.
0.
0.
0.
0.
0.
0.
0.
0.
0.
0.
0.
0.
0.
0.
0.
0.
0.
0.
0.
0.
0.
0.
0.
0.
0.
0.
0.
0.
0.
0.
0.
0.
0.
0.001
0.001
0.001
0.003
0.004
0.005
0.005
0.000
-0.025
-0.070
-0.025
9.666
1992.322
102964.234
103767.297
5637.415
52340.332
113371.281
31095.082
6903.204
106666.547
102689.141
49321.766
1718.213
1709.505
204.452
9142.456
10255.011
34.197
3.057
12.654
150.957
134.046
80.201
4075.047
78120.352
107111.617
8011.330
2844.561
1151.202
135.855
248.760
827.905
3728.611
2727.450
395.883
14.366
0.039
-0.113
-0.064
-0.026
-0.009
-0.001
0.000
0.001
0.
0.
0.
0.
0.
0.
0.
0.
0.
0.
0.
0.
0.
0.
0.
0.
0.
0.
0.
0.
0.
0.
0.
0.
0.
0.
0.
0.
0.
0.
0.
0.
0.
0.
0.
0.
0.
0.
0.
0.
0.
0.002
0.002
0.004
0.004
-0.001
-0.030
-0.073
0.005
16.857
15229.757
130072.109
110496.711
5928.967
2272.293
114954.852
2300.518
423.584
4609.419
139355.438
28490.691
685.743
2419.730
196.144
34.234
175.613
165.768
22.297
418.215
100065.164
100138.195
487.087
78572.992
105536.148
186812.391
3711.675
2248.137
455.221
19.729
18.888
53.972
366.014
400.917
79.604
4.881
-0.057
-0.106
-0.059
-0.022
-0.007
-0.001
0.
0.001
0.
0.
0.
0.
0.
0.
0.
0.
0.
0.
0.
0.
0.
0.
0.
0.
0.
0.
0.
0.
0.
0.
0.
0.
0.
0.
0.
0.
0.
0.
0.
0.
0.
0.
0.
0.
0.
0.
0.
0.
0.
0.001
0.002
0.004
0.004
-0.002
-0.027
-0.073
-0.073
1.998
63.089
570.140
1582.223
291.981
59.560
124.885
81.162
1268.261
1230.208
347.591
157.600
319.525
1144.689
111.297
48.234
390.525
369.261
138.548
1319.397
103217.156
114941.633
2171.061
104254.805
196526.719
6818.150
149.940
22.532
9.132
1.615
3.174
8.625
19.643
14.865
3.385
0.168
-0.139
-0.093
-0.046
-0.016
-0.003
-0.001
0.001
0.001
0.
0.
0.
0.
0.
0.
0.
0.
0.
0.
0.
0.
0.
0.
0.
0.
0.
0.
0.
0.
0.
0.
0.
0.
0.
0.
0.
0.
0.
0.
0.
0.
0.
0.
0.
0.
0.
0.
0.
0.
0.
0.001
0.003
0.003
0.006
0.000
-0.020
-0.063
-0.104
-0.040
1.349
8.008
15.584
7.792
2.744
2.658
28.180
480.112
486.097
5008.527
2637.383
6417.401
1070.688
60.209
2235.393
2185.149
2653.038
7083.566
823.895
16572.227
99993.391
8298.632
102671.797
102267.539
22855.924
71.905
0.408
-0.522
-0.452
-0.129
0.516
1.045
0.484
-0.062
-0.160
-0.119
-0.068
-0.032
-0.012
-0.003
0.000
0.001
0.
0.
0.
0.
0.
0.
0.
0.
0.
0.
0.
0.
0.
0.
0.
0.
0.
0.
0.
0.
0.
0.
0.
0.
0.
0.
0.
0.
0.
0.
0.
0.
0.
0.
0.
0.
0.
0.
0.
0.
0.
0.
0.001
0.002
0.003
0.003
0.001
-0.012
-0.048
-0.116
-0.183
-0.211
-0.033
0.531
2.584
47.180
65.026
7.524
25.506
85.096
8100.618
101979.727
91690.352
1269.825
607.276
108765.695
107728.844
115473.016
104109.242
9999.253
798.377
1848.595
1983.058
8799.226
17664.125
34384.973
61.469
-0.146
-0.525
-0.482
-0.413
-0.319
-0.246
-0.214
-0.174
-0.129
-0.083
-0.044
-0.018
-0.007
-0.003
0.
0.001
0.
0.
0.
0.
0.
0.
0.
0.
0.
0.
0.
0.
0.
0.
0.
0.
0.
0.
0.
0.
0.
0.
0.
0.
0.
0.
0.
0.
0.
0.
0.
0.
0.
0.
0.
0.
0.
0.
0.
0.
0.
0.
0.
0.002
0.003
0.002
0.001
-0.009
-0.040
-0.110
-0.183
-0.105
2.550
23.226
43.488
150.124
235.055
37.590
198.508
672.464
4744.326
200179.594
99163.648
572.777
133.808
7145.286
101134.773
108196.867
167866.500
106234.977
2655.829
39.993
47.661
63.897
62.438
35.349
2.086
-0.327
-0.351
-0.319
-0.278
-0.238
-0.199
-0.153
-0.118
-0.084
-0.048
-0.026
-0.012
-0.003
-0.002
0.001
0.000
0.
0.
0.
0.
0.
0.
0.
0.
0.
0.
0.
0.
0.
0.
0.
0.
0.
0.
0.
0.
0.
0.
0.
0.
0.
0.
0.
0.
0.
0.
0.
0.
0.
0.
0.
0.
0.
0.
0.
0.
0.
0.
0.
0.001
0.003
0.001
0.
-0.009
-0.043
-0.104
-0.138
1.212
57.134
3308.712
10610.281
342.963
106.866
184.524
688.915
32192.770
102113.234
103036.813
66695.563
3338.356
2046.134
38299.477
6980.577
1329.162
18883.012
100154.375
1133.014
8.477
0.736
0.825
0.557
0.075
-0.210
-0.222
-0.195
-0.167
-0.148
-0.131
-0.105
-0.084
-0.065
-0.041
-0.025
-0.010
-0.003
-0.002
0.001
0.001
0.
0.
0.
0.
0.
0.
0.
0.
0.
0.
0.
0.
0.
0.
0.
0.
0.
0.
0.
0.
0.
0.
0.
0.
0.
0.
0.
0.
0.
0.
0.
0.
0.
0.
0.
0.
0.
0.
0.
0.
0.
0.
0.
0.
0.
0.001
0.001
-0.002
-0.012
-0.047
-0.101
-0.061
4.516
378.113
112459.523
128718.055
3479.971
297.256
2662.889
446.401
58641.434
200086.922
3744.847
2580.645
692.348
48504.711
123289.250
101322.766
288.255
194.403
343.884
32.180
0.673
-0.403
-0.343
-0.265
-0.204
-0.159
-0.126
-0.100
-0.082
-0.065
-0.054
-0.049
-0.043
-0.032
-0.017
-0.009
-0.003
-0.002
0.001
0.001
0.
0.
0.
0.
0.
0.
0.
0.
0.
0.
0.
0.
0.
0.
0.
0.
0.
0.
0.
0.
0.
0.
0.
0.
0.
0.
0.
0.
0.
0.
0.
0.
0.
0.
0.
0.
0.
0.
0.
0.
0.
0.
0.
0.
0.
0.
0.001
0.000
-0.003
-0.014
-0.048
-0.097
-0.039
5.042
300.725
29602.061
92429.688
1335.795
234.956
2183.373
350.249
100276.383
100577.141
3477.224
83.613
965.932
9226.569
107686.688
12937.000
375.379
54039.930
100541.203
82.670
0.655
-0.353
-0.284
-0.196
-0.129
-0.088
-0.061
-0.045
-0.029
-0.027
-0.022
-0.019
-0.016
-0.010
-0.004
-0.002
-0.002
0.001
0.001
0.
0.
0.
0.
0.
0.
0.
0.
0.
0.
0.
0.
0.
0.
0.
0.
0.
0.
0.
0.
0.
0.
0.
0.
0.
0.
0.
0.
0.
0.
0.
0.
0.
0.
0.
0.
0.
0.
0.
0.
0.
0.
0.
0.
0.
0.
0.
0.001
0.001
-0.002
-0.014
-0.042
-0.089
-0.068
3.085
144.543
3312.424
1991.559
106.318
7.606
11.545
36.065
1856.712
5340.841
319.533
2110.503
100988.531
109910.227
24848.678
4989.787
22028.008
103699.047
31631.867
171.785
2.737
-0.229
-0.210
-0.135
-0.078
-0.043
-0.025
-0.010
-0.004
-0.002
-0.004
-0.002
-0.004
-0.003
-0.001
0.000
0.001
0.001
0.
0.
0.
0.
0.
0.
0.
0.
0.
0.
0.
0.
0.
0.
0.
0.
0.
0.
0.
0.
0.
0.
0.
0.
0.
0.
0.
0.
0.
0.
0.
0.
0.
0.
0.
0.
0.
0.
0.
0.
0.
0.
0.
0.
0.
0.
0.
0.
0.001
0.001
-0.002
-0.010
-0.032
-0.075
-0.091
0.974
32.686
361.356
194.353
11.910
0.156
-0.320
1.967
120.382
1868.624
15288.091
103558.391
128965.734
100818.508
2102.298
107671.805
103631.469
141651.359
9696.997
113.481
2.710
-0.170
-0.173
-0.107
-0.055
-0.025
-0.009
0.002
0.005
0.004
0.004
0.002
0.001
-0.001
0.001
0.001
0.000
0.
0.
0.
0.
0.
0.
0.
0.
0.
0.
0.
0.
0.
0.
0.
0.
0.
0.
0.
0.
0.
0.
0.
0.
0.
0.
0.
0.
0.
0.
0.
0.
0.
0.
0.
0.
0.
0.
0.
0.
0.
0.
0.
0.
0.
0.
0.
0.
0.
0.001
0.001
-0.001
-0.005
-0.021
-0.055
-0.082
0.001
1.614
7.571
5.364
0.533
-0.354
-0.444
5.088
7050.621
146880.063
101909.172
196534.563
23127.012
1160.400
655.020
46167.504
113843.375
13054.816
234.368
15.610
0.676
-0.193
-0.152
-0.085
-0.043
-0.020
-0.005
0.000
0.002
0.005
0.003
0.002
0.001
0.001
0.
0.
0.
0.
0.
0.
0.
0.
0.
0.
0.
0.
0.
0.
0.
0.
0.
0.
0.
0.
0.
0.
0.
0.
0.
0.
0.
0.
0.
0.
0.
0.
0.
0.
0.
0.
0.
0.
0.
0.
0.
0.
0.
0.
0.
0.
0.
0.
0.
0.
0.
0.
0.
0.001
0.000
-0.003
-0.011
-0.029
-0.059
-0.077
-0.066
0.004
-0.063
-0.208
-0.295
-0.358
1.681
263.202
14215.138
195464.063
36910.527
439.668
59.986
26287.283
54135.762
26771.088
463.202
16.546
1.251
-0.136
-0.190
-0.127
-0.063
-0.032
-0.015
-0.003
0.001
0.001
0.002
0.001
0.001
0.
0.
0.
0.
0.
0.
0.
0.
0.
0.
0.
0.
0.
0.
0.
0.
0.
0.
0.
0.
0.
0.
0.
0.
0.
0.
0.
0.
0.
0.
0.
0.
0.
0.
0.
0.
0.
0.
0.
0.
0.
0.
0.
0.
0.
0.
0.
0.
0.
0.
0.
0.
0.
0.
0.
0.001
0.000
0.000
-0.004
-0.012
-0.030
-0.051
-0.067
-0.089
-0.114
-0.142
-0.189
-0.244
-0.056
7.469
409.214
100766.039
4514.550
22.189
17.749
3857.818
3061.920
558.531
44.320
2.466
-0.100
-0.205
-0.160
-0.090
-0.045
-0.023
-0.011
-0.004
0.000
0.002
0.002
0.001
0.001
0.
0.
0.
0.
0.
0.
0.
0.
0.
0.
0.
0.
0.
0.
0.
0.
0.
0.
0.
0.
0.
0.
0.
0.
0.
0.
0.
0.
0.
0.
0.
0.
0.
0.
0.
0.
0.
0.
0.
0.
0.
0.
0.
0.
0.
0.
0.
0.
0.
0.
0.
0.
0.
0.
0.
0.
0.001
0.000
0.000
-0.004
-0.009
-0.021
-0.035
-0.047
-0.066
-0.083
-0.110
-0.157
-0.202
0.143
7.174
82.588
21.755
1.841
0.593
8.639
14.976
9.728
2.254
0.050
-0.207
-0.176
-0.116
-0.062
-0.034
-0.018
-0.008
-0.001
0.001
0.002
0.001
0.001
0.
0.
0.
0.
0.
0.
0.
0.
0.
0.
0.
0.
0.
0.
0.
0.
0.
0.
0.
0.
0.
0.
0.
0.
0.
0.
0.
0.
0.
0.
0.
0.
0.
0.
0.
0.
0.
0.
0.
0.
0.
0.
0.
0.
0.
0.
0.
0.
0.
0.
0.
0.
0.
0.
0.
0.
0.
0.001
0.001
0.000
0.001
0.001
-0.006
-0.009
-0.019
-0.030
-0.045
-0.063
-0.098
-0.139
-0.190
-0.133
0.067
-0.001
-0.162
-0.302
-0.238
-0.046
-0.008
-0.135
-0.193
-0.160
-0.117
-0.068
-0.038
-0.021
-0.010
-0.002
0.001
0.002
0.002
0.001
0.
0.
0.
0.
0.
0.
0.
0.
0.
0.
0.
0.
0.
0.
0.
0.
0.
0.
0.
0.
0.
0.
0.
0.
0.
0.
0.
0.
0.
0.
0.
0.
0.
0.
0.
0.
0.
0.
0.
0.
0.
0.
0.
0.
0.
0.
0.
0.
0.
0.
0.
0.
0.
0.
0.
0.
0.
0.
0.
0.001
0.001
0.003
0.000
0.
0.000
-0.006
-0.011
-0.021
-0.038
-0.053
-0.084
-0.124
-0.156
-0.179
-0.200
-0.223
-0.232
-0.218
-0.199
-0.177
-0.157
-0.131
-0.100
-0.061
-0.037
-0.023
-0.013
-0.004
0.001
0.002
0.002
0.
0.
0.
0.
0.
0.
0.
0.
0.
0.
0.
0.
0.
0.
0.
0.
0.
0.
0.
0.
0.
0.
0.
0.
0.
0.
0.
0.
0.
0.
0.
0.
0.
0.
0.
0.
0.
0.
0.
0.
0.
0.
0.
0.
0.
0.
0.
0.
0.
0.
0.
0.
0.
0.
0.
0.
0.
0.
0.
0.
0.
0.
0.001
0.003
0.002
0.001
-0.001
-0.004
-0.009
-0.014
-0.020
-0.031
-0.040
-0.061
-0.088
-0.107
-0.119
-0.125
-0.125
-0.123
-0.116
-0.106
-0.092
-0.070
-0.048
-0.032
-0.021
-0.013
-0.006
-0.001
0.001
0.000
0.
0.
0.
0.
0.
0.
0.
0.
0.
0.
0.
0.
0.
0.
0.
0.
0.
0.
0.
0.
0.
0.
0.
0.
0.
0.
0.
0.
0.
0.
0.
0.
0.
0.
0.
0.
0.
0.
0.
0.
0.
0.
0.
0.
0.
0.
0.
0.
0.
0.
0.
0.
0.
0.
0.
0.
0.
0.
0.
0.
0.
0.
0.
0.001
0.002
0.001
0.001
0.
-0.004
-0.004
-0.009
-0.014
-0.019
-0.022
-0.027
-0.037
-0.045
-0.053
-0.058
-0.055
-0.057
-0.055
-0.050
-0.039
-0.030
-0.024
-0.016
-0.011
-0.006
-0.002
0.
0.
0.
0.
0.
0.
0.
0.
0.
0.
0.
0.
0.
0.
0.
0.
0.
0.
0.
0.
0.
0.
0.
0.
0.
0.
0.
0.
0.
0.
0.
0.
0.
0.
0.
0.
0.
0.
0.
0.
0.
0.
0.
0.
0.
0.
0.
0.
0.
0.
0.
0.
0.
0.
0.
0.
0.
0.
0.
0.
0.
0.
0.
0.
0.
0.
0.001
0.002
0.001
0.000
-0.001
-0.003
-0.005
-0.006
-0.009
-0.009
-0.011
-0.014
-0.016
-0.020
-0.020
-0.024
-0.026
-0.025
-0.022
-0.017
-0.016
-0.013
-0.010
-0.005
-0.004
-0.002
0.
0.
0.
0.
0.
0.
0.
0.
0.
0.
0.
0.
0.
0.
0.
0.
0.
0.
0.
0.
0.
0.
0.
0.
0.
0.
0.
0.
0.
0.
0.
0.
0.
0.
0.
0.
0.
0.
0.
0.
0.
0.
0.
0.
0.
0.
0.
0.
0.
0.
0.
0.
0.
0.
0.
0.
0.
0.
0.
0.
0.
0.
0.
0.
0.
0.
0.
0.001
0.002
0.003
0.001
0.000
-0.001
-0.003
-0.003
-0.003
-0.003
-0.006
-0.006
-0.006
-0.004
-0.007
-0.009
-0.008
-0.007
-0.005
-0.006
-0.006
-0.004
-0.003
-0.002
-0.001
0.
0.
0.
0.
0.
0.
0.
0.
0.
0.
0.
0.
0.
0.
0.
0.
0.
0.
0.
0.
0.
0.
0.
0.
0.
0.
0.
0.
0.
0.
0.
0.
0.
0.
0.
0.
0.
0.
0.
0.
0.
0.
0.
0.
0.
0.
0.
0.
0.
0.
0.
0.
0.
0.
0.
0.
0.
0.
0.
0.
0.
0.
0.
0.
0.
0.
0.
0.
0.001
0.002
0.002
0.002
0.001
0.000
-0.001
-0.002
-0.002
-0.001
-0.001
-0.001
-0.002
0.000
0.
0.000
0.001
-0.002
-0.003
-0.002
-0.002
0.000
0.001
0.001
0.
0.
0.
0.
0.
0.
0.
0.
0.
0.
0.
0.
0.
0.
0.
0.
0.
0.
0.
0.
0.
0.
0.
0.
0.
0.
0.
0.
0.
0.
0.
0.
0.
0.
0.
0.
0.
0.
0.
0.
0.
0.
0.
0.
0.
0.
0.
0.
0.
0.
0.
0.
0.
0.
0.
0.
0.
0.
0.
0.
0.
0.
0.
0.
0.
0.
0.
0.
0.
0.
0.002
0.002
0.003
0.002
0.001
0.000
0.000
0.000
0.000
0.000
-0.001
0.000
0.000
0.000
0.000
-0.001
0.000
0.001
0.001
0.001
0.000
0.
0.
0.
0.
0.
0.
0.
0.
0.
0.
0.
0.
0.
0.
0.
0.
0.
0.
0.
0.
0.
0.
0.
0.
0.
0.
0.
0.
0.
0.
0.
0.
0.
0.
0.
0.
0.
0.
0.
0.
0.
0.
0.
0.
0.
0.
0.
0.
0.
0.
0.
0.
0.
0.
0.
0.
0.
0.
0.
0.
0.
0.
0.
0.
0.
0.
0.
0.
0.
0.
0.
0.
0.001
0.002
0.002
0.003
0.003
0.001
0.001
0.001
0.001
0.001
0.001
0.001
0.001
0.
0.
0.
0.
0.
0.
0.
0.
0.
0.
0.
0.
0.
0.
0.
0.
0.
0.
0.
0.
0.
0.
0.
0.
0.
0.
0.
0.
0.
0.
0.
0.
0.
0.
0.
0.
0.
0.
0.
0.
0.
0.
0.
0.
0.
0.
0.
0.
0.
0.
0.
0.
0.
0.
0.
0.
0.
0.
0.
0.
0.
0.
0.
0.
0.
0.
0.
0.
0.
0.
0.
0.
0.
0.
0.
0.
0.
0.
0.
0.
0.
0.001
0.002
0.002
0.002
0.002
0.002
0.002
0.001
0.001
0.001
0.001
0.
0.
0.
0.
0.
0.
0.
0.
0.
0.
0.
0.
0.
0.
0.
0.
0.
0.
0.
0.
0.
0.
0.
0.
0.
0.
0.
0.
0.
0.
0.
0.
0.
0.
0.
0.
0.
0.
0.
0.
0.
0.
0.
0.
0.
0.
0.
0.
0.
0.
0.
0.
0.
0.
0.
0.
0.
0.
0.
0.
0.
0.
0.
0.
0.
0.
0.
0.
0.
0.
0.
0.
0.
0.
0.
0.
0.
0.
0.
0.
0.
0.
0.
0.001
0.001
0.001
0.001
0.001
0.001
0.001
0.001
0.001
0.
0.
0.
0.
0.
0.
0.
0.
0.
0.
0.
0.
0.
0.
0.
0.
0.
0.
0.
0.
0.
0.
0.
0.
0.
0.
0.
0.
0.
0.
0.
0.
0.
0.
0.
0.
0.
0.
0.
0.
0.
0.
0.
0.
0.
0.
0.
0.
0.
0.
0.
0.
0.
0.
0.
0.
0.
0.
0.
0.
0.
0.
0.
0.
0.
0.
0.
0.
0.
0.
0.
0.
0.
0.
0.
0.
0.
0.
0.
0.
0.
0.
0.
0.
0.
0.001
0.001
0.001
0.001
0.001
0.001
0.001
0.
0.
0.
0.
0.
0.
0.
0.
0.
0.
0.
0.
0.
0.
0.
0.
0.
0.
0.
0.
0.
0.
0.
0.
0.
0.
0.
0.
0.
0.
0.
0.
0.
0.
0.
0.
0.
0.
0.
0.
0.
0.
0.
0.
0.
0.
0.
0.
0.
0.
0.
0.
0.
0.
0.
0.
0.
0.
0.
0.
0.
0.
0.
0.
0.
0.
0.
0.
0.
0.
0.
0.
0.
0.
0.
0.
0.
0.
0.
0.
0.
0.
0.
0.
0.
0.
0.
0.
0.
0.
0.
0.
0.
0.
0.
0.
0.
0.
0.
0.
0.
0.
0.
0.
0.
0.
0.
0.
0.
0.
0.
0.
0.
0.
0.
0.
0.
0.
0.
0.
0.
0.
0.
0.
0.
0.
0.
0.
0.
0.
0.
0.
0.
0.
0.
0.
0.
0.
0.
0.
0.
0.
0.
0.
0.
0.
0.
0.
0.
0.
0.
0.
0.
0.
0.
0.
0.
0.
0.
0.
0.
0.
0.
0.
0.
0.
0.
0.
0.
0.
0.
0.
0.
0.
0.
0.
0.
0.
0.
0.
0.
0.
0.
0.
0.
0.
0.
0.
0.
0.
0.
0.
0.
0.
0.
0.
0.
0.
0.
0.
0.
0.
0.
0.
0.
0.
0.
0.
0.
0.
0.
0.
0.
0.
0.
0.
0.
0.
0.
0.
0.
0.
0.
0.
0.
0.
0.
0.
0.
0.
0.
0.
0.
0.
0.
0.
0.
0.
0.
0.
0.
0.
0.
0.
0.
0.
0.
0.
0.
0.
0.
0.
0.
0.
0.
0.
0.
0.
0.
0.
0.
0.
0.
0.
0.
0.
0.
0.
0.
0.
0.
0.
0.
0.
0.
0.
0.
0.
0.
0.
0.
0.
0.
0.
0.
0.
0.
0.
0.
0.
0.
0.
0.
0.
0.
0.
0.
0.
0.
0.
0.
0.
0.
0.
0.
0.
0.
0.
0.
0.
0.
0.
0.
0.
0.
0.
0.
0.
0.
0.
0.
0.
0.
0.
0.
0.
0.
0.
0.
0.
0.
0.
0.
0.
0.
0.
0.
0.
0.
0.
0.
0.
0.
0.
0.
0.
0.
0.
0.
0.
0.
0.
0.
0.
0.
0.
0.
0.
0.
0.
0.
0.
0.
0.
0.
0.
0.
0.
0.
0.
0.
0.
0.
0.
0.
0.
0.
0.
0.
0.
0.
0.
0.
0.
0.
0.
0.
0.
0.
0.
0.
0.
0.
0.
0.
0.
0.
0.
0.
0.
0.
0.
0.
0.
0.
0.
0.
0.
0.
0.
0.
0.
0.
0.
0.
0.
0.
0.
0.
0.
0.
0.
0.
0.
0.
0.
0.
0.
0.
0.
0.
0.
0.
0.
0.
0.
0.
0.
0.
0.
0.
0.
0.
0.
0.
0.
0.
0.
0.
0.
0.
0.
0.
0.
0.
0.
0.
0.
0.
0.
0.
0.
0.
0.
0.
0.
0.
0.
0.
0.
0.
0.
0.
0.
0.
0.
0.
0.
0.
0.
0.
0.
0.
0.
0.
0.
0.
0.
0.
0.
0.
0.
0.
0.
0.
0.
0.
0.
0.
0.
0.
0.
0.
0.
0.
0.
0.
0.
0.
0.
0.
0.
0.
0.
0.
0.
0.
0.
0.
0.
0.
0.
0.
0.
0.
0.
0.
0.
0.
0.
0.
0.
0.
0.
0.
0.
0.
0.
0.
0.
0.
0.
0.
0.
0.
0.
0.
0.
0.
0.
0.
0.
0.
0.
0.
0.
0.
0.
0.
0.
0.
0.
0.
0.
0.
0.
0.
0.
0.
0.
0.
0.
0.
0.
0.
0.
0.
0.
0.
0.
0.
0.
0.
0.
0.
0.
0.
0.
0.
0.
0.
0.
0.
0.
0.
0.
0.
0.
0.
0.
0.
0.
0.
0.
0.
0.
0.
0.
0.
0.
0.
0.
0.
0.
0.
0.
0.
0.
0.
0.
0.
0.
0.
0.
0.
0.
0.
0.
0.
0.
0.
0.
0.
0.
0.
0.
0.
0.
0.
0.
0.
0.
0.
0.
0.
0.
0.
0.
0.
0.
0.
0.
0.
0.
0.
0.
0.
0.
0.
0.
0.
0.
0.
0.
0.
0.
0.
0.
0.
0.
0.
0.
0.
0.
0.
0.
0.
0.
0.
0.
0.
0.
0.
0.
0.
0.
0.
0.
0.
0.
0.
0.
0.
0.
0.
0.
0.
0.
0.
0.
0.
0.
0.
0.
0.
0.
0.
0.
0.
0.
0.
0.
0.
0.
0.
0.
0.
0.
0.
0.
0.
0.
0.
0.
0.
0.
0.
0.
0.
0.
0.
0.
0.
0.
0.
0.
0.
0.
0.
0.
0.
0.
0.
0.
0.
0.
0.
0.
0.
0.
0.
0.
0.
0.
0.
0.
0.
0.
0.
0.
0.
0.
0.
0.
0.
0.
0.
0.
0.
0.
0.
0.
0.
0.
0.
0.
0.
0.
0.
0.
0.
0.
0.
0.
0.
0.
0.
0.
0.
0.
0.
0.
0.
0.
0.
0.
0.
0.
0.
0.
0.
0.
0.
0.
0.
0.
0.
0.
0.
0.
0.
0.
0.
0.
0.
0.
0.
0.
0.
0.
0.
0.
0.
0.
0.
0.
0.
0.
0.
0.
0.
0.
0.
0.
0.
0.
0.
0.
0.
0.
0.
0.
0.
0.
0.
0.
0.
0.
0.
0.
0.
0.
0.
0.
0.
0.
0.
0.
0.
0.
0.
0.
0.
0.
0.
0.
0.
0.
0.
0.
0.
0.
0.
0.
0.
0.
0.
0.
0.
0.
0.
0.
0.
0.
0.
0.
0.
0.
0.
0.
0.
0.
0.
0.
0.
0.
0.
0.
0.
0.
0.
0.
0.
0.
0.
0.
0.
0.
0.
0.
0.
0.
0.
0.
0.
0.
0.
0.
0.
0.
0.
0.
0.
0.
0.
0.
0.
0.
0.
0.
0.
0.
0.
0.
0.
0.
0.
0.
0.
0.
0.
0.
0.
0.
0.
0.
0.
0.
0.
0.
0.
0.
0.
0.
0.
0.
0.
0.
0.
0.
0.
0.
0.
0.
0.
0.
0.
0.
0.
0.
0.
0.
0.
0.
0.
0.
0.
0.
0.
0.
0.
0.
0.
0.
0.
0.
0.
0.
0.
0.
0.
0.
0.
0.
0.
0.
0.
0.
0.
0.
0.
0.
0.
0.
0.
0.
0.
0.
0.
0.
0.
0.
0.
0.
0.
0.
0.
0.
0.
0.
0.
0.
0.
0.
0.
0.
0.
0.
0.
0.
0.
0.
0.
0.
0.
0.
0.
0.
0.
0.
0.
0.
0.
0.
0.
0.
0.
0.
0.
0.
0.
0.
0.
0.
0.
0.
0.
0.
0.
0.
0.
0.
0.
0.
0.
0.
0.
0.
0.
0.
0.
0.
0.
0.
0.
0.
0.
0.
0.
0.
0.
0.
0.
0.
0.
0.
0.
0.
0.
0.
0.
0.
0.
0.
0.
0.
0.
0.
0.
0.
0.
0.
0.
0.
0.
0.
0.
0.
0.
0.
0.
0.
0.
0.
0.
0.
0.
0.
0.
0.
0.
0.
0.
0.
0.
0.
0.
0.
0.
0.
0.
0.
0.
0.
0.
0.
0.
0.
0.
0.
0.
0.
0.
0.
0.
0.
0.
0.
0.
0.
0.
0.
0.
0.
0.
0.
0.
0.
0.
0.
0.
0.
0.
0.
0.
0.
0.
0.
0.
0.
0.
0.
0.
0.
0.
0.
0.
0.
0.
0.
0.
0.
0.
0.
0.
0.
0.
0.
0.
0.
0.
0.
0.
0.
0.
0.
0.
0.
0.
0.
0.
0.
0.
0.
0.
0.
0.
0.
0.
0.
0.
0.
0.
0.
0.
0.
0.
0.
0.
0.
0.
0.
0.
0.
0.
0.
0.
0.
0.
0.
0.
0.
0.
0.
0.
0.
0.
0.
0.
0.
0.
0.
0.
0.
0.
0.
0.
0.
0.
0.
0.
0.
0.
0.
0.
0.
0.
0.
0.
0.
0.
0.
0.
0.
0.
0.
0.
0.
0.
0.
0.
0.
0.
0.
0.
0.
0.
0.
0.
0.
0.
0.
0.
0.
0.
0.
0.
0.
0.
0.
0.
0.
0.
0.
0.
0.
0.
0.
0.
0.
0.
0.
0.
0.
0.
0.
0.
0.
0.
0.
0.
0.
0.
0.
0.
0.
0.
0.
0.
0.
0.
0.
0.
0.
0.
0.
0.
0.
0.
0.
0.
0.
0.
0.
0.
0.
0.
0.
0.
0.
0.
0.
0.
0.
0.
0.
0.
0.
0.
0.
0.
0.
0.
0.
0.
0.
0.
0.
0.
0.
0.
0.
0.
0.
0.
0.
0.
0.
0.
0.
0.
0.
0.
0.
0.
0.
0.
0.
0.
0.
0.
0.
0.
0.
0.
0.
0.
0.
0.
0.
0.
0.
0.
0.
0.
0.
0.
0.
0.
0.
0.
0.
0.
0.
0.
0.
0.
0.
0.
0.
0.
0.
0.
0.
0.
0.
0.
0.
0.
0.
0.
0.
0.
0.
0.
0.
0.
0.
0.
0.
0.
0.
0.
0.
0.
0.
0.
0.
0.
0.
0.
0.
0.
0.
0.
0.
0.
0.
0.
0.
0.
0.
0.
0.
0.
0.
0.
0.
0.
0.
0.
0.
0.
0.
0.
0.
0.
0.
0.
0.
0.
0.
0.
0.
0.
0.
0.
0.
0.
0.
0.
0.
0.
0.
0.
0.
0.
0.
0.
0.
0.
0.
0.
0.
0.
0.
0.
0.
0.
0.
0.
0.
0.
0.
0.
0.
0.
0.
0.
0.
0.
0.
0.
0.
0.
0.
0.
0.
0.
0.
0.
0.
0.
0.
0.
0.
0.
0.
0.
0.
0.
0.
0.
0.
0.
0.
0.
0.
0.
0.
0.
0.
0.
0.
0.
0.
0.
0.
0.
0.
0.
0.
0.
0.
0.
0.
0.
0.
0.
0.
0.
0.
0.
0.
0.
0.
0.
0.
0.
0.
0.
0.
0.
0.
0.
0.
0.
0.
0.
0.
0.
0.
0.
0.
0.
0.
0.
0.
0.
0.
0.
0.
0.
0.
0.
0.
0.
0.
0.
0.
0.
0.
0.
0.
0.
0.
0.
0.
0.
0.
0.
0.
0.
0.
0.
0.
0.
0.
0.
0.
0.
0.
0.
0.
0.
0.
0.
0.
0.
0.
0.
0.
0.
0.
0.
0.
0.
0.
0.
0.
0.
0.
0.
0.
0.
0.
0.
0.
0.
0.
0.
0.
0.
0.
0.
0.
0.
0.
0.
0.
0.
0.
0.
0.
0.
0.
0.
0.
0.
0.
0.
0.
0.
0.
0.
0.
0.
0.
0.
0.
0.
0.
0.
0.
0.
0.
0.
0.
0.
0.
0.
0.
0.
0.
0.
0.
0.
0.
0.
0.
0.
0.
0.
0.
0.
0.
0.
0.
0.
0.
0.
0.
0.
0.
0.
0.
0.
0.
0.
0.
0.
0.
0.
0.
0.
0.
0.
0.
0.
0.
0.
0.
0.
0.
0.
0.
0.
0.
0.
0.
0.
0.
0.
0.
0.
0.
0.
0.
0.
0.
0.000
0.000
0.000
0.001
0.001
0.001
0.001
0.001
0.000
0.
0.
0.
0.
0.
0.
0.
0.
0.
0.
0.
0.
0.
0.
0.
0.
0.
0.
0.
0.
0.
0.
0.
0.
0.
0.
0.
0.
0.
0.
0.
0.
0.
0.
0.
0.
0.
0.
0.
0.
0.
0.
0.
0.
0.
0.
0.
0.
0.
0.
0.
0.
0.
0.
0.
0.
0.
0.
0.
0.
0.
0.
0.
0.
0.
0.
0.
0.
0.
0.
0.
0.
0.
0.
0.
0.
0.
0.
0.
0.
0.
0.
0.
0.000
0.000
-0.001
-0.001
-0.001
-0.001
-0.001
-0.001
-0.001
0.001
0.001
0.000
0.000
0.000
0.
0.
0.
0.
0.
0.
0.
0.
0.
0.
0.
0.
0.
0.
0.
0.
0.
0.
0.
0.
0.
0.
0.
0.
0.
0.
0.
0.
0.
0.
0.
0.
0.
0.
0.
0.
0.
0.
0.
0.
0.
0.
0.
0.
0.
0.
0.
0.
0.
0.
0.
0.
0.
0.
0.
0.
0.
0.
0.
0.
0.
0.
0.
0.
0.
0.
0.
0.
0.
0.
0.
0.
0.
0.
0.
0.
0.
0.
0.000
0.000
-0.001
-0.002
-0.002
-0.002
-0.002
-0.002
-0.001
-0.002
-0.002
-0.001
0.000
-0.001
-0.001
0.000
0.000
0.
0.
0.
0.
0.
0.
0.
0.
0.
0.
0.
0.
0.
0.
0.
0.
0.
0.
0.
0.
0.
0.
0.
0.
0.
0.
0.
0.
0.
0.
0.
0.
0.
0.
0.
0.
0.
0.
0.
0.
0.
0.
0.
0.
0.
0.
0.
0.
0.
0.
0.
0.
0.
0.
0.
0.
0.
0.
0.
0.
0.
0.
0.
0.
0.
0.
0.
0.
0.
0.
0.
0.
0.
0.
0.
0.000
0.000
-0.001
-0.002
-0.002
-0.003
-0.005
-0.005
-0.005
-0.003
-0.003
-0.002
-0.002
-0.002
-0.001
-0.001
-0.001
-0.001
0.000
0.000
0.
0.
0.
0.
0.
0.
0.
0.
0.
0.
0.
0.
0.
0.
0.
0.
0.
0.
0.
0.
0.
0.
0.
0.
0.
0.
0.
0.
0.
0.
0.
0.
0.
0.
0.
0.
0.
0.
0.
0.
0.
0.
0.
0.
0.
0.
0.
0.
0.
0.
0.
0.
0.
0.
0.
0.
0.
0.
0.
0.
0.
0.
0.
0.
0.
0.
0.
0.
0.
0.
0.
0.
0.
0.000
-0.001
-0.001
-0.001
-0.004
-0.005
-0.005
-0.006
-0.006
-0.008
-0.008
-0.006
-0.006
-0.006
-0.004
-0.004
-0.002
-0.002
-0.001
0.000
0.000
0.
0.
0.
0.
0.
0.
0.
0.
0.
0.
0.
0.
0.
0.
0.
0.
0.
0.
0.
0.
0.
0.
0.
0.
0.
0.
0.
0.
0.
0.
0.
0.
0.
0.
0.
0.
0.
0.
0.
0.
0.
0.
0.
0.
0.
0.
0.
0.
0.
0.
0.
0.
0.
0.
0.
0.
0.
0.
0.
0.
0.
0.
0.
0.
0.
0.
0.
0.
0.
0.
0.
0.000
0.001
0.000
0.000
-0.003
-0.006
-0.008
-0.010
-0.012
-0.017
-0.018
-0.016
-0.016
-0.015
-0.013
-0.012
-0.007
-0.005
-0.004
-0.002
-0.001
0.000
0.
0.
0.
0.
0.
0.
0.
0.
0.
0.
0.
0.
0.
0.
0.
0.
0.
0.
0.
0.
0.
0.
0.
0.
0.
0.
0.
0.
0.
0.
0.
0.
0.
0.
0.
0.
0.
0.
0.
0.
0.
0.
0.
0.
0.
0.
0.
0.
0.
0.
0.
0.
0.
0.
0.
0.
0.
0.
0.
0.
0.
0.
0.
0.
0.
0.
0.
0.
0.
0.
0.
0.001
0.002
0.000
-0.004
-0.006
-0.007
-0.014
-0.018
-0.024
-0.028
-0.031
-0.034
-0.038
-0.032
-0.030
-0.024
-0.016
-0.010
-0.006
-0.003
-0.002
-0.001
0.000
0.
0.
0.
0.
0.
0.
0.
0.
0.
0.
0.
0.
0.
0.
0.
0.
0.
0.
0.
0.
0.
0.
0.
0.
0.
0.
0.
0.
0.
0.
0.
0.
0.
0.
0.
0.
0.
0.
0.
0.
0.
0.
0.
0.
0.
0.
0.
0.
0.
0.
0.
0.
0.
0.
0.
0.
0.
0.
0.
0.
0.
0.
0.
0.
0.
0.
0.
0.
0.
0.000
0.001
0.003
-0.001
-0.006
-0.008
-0.014
-0.020
-0.029
-0.035
-0.042
-0.050
-0.059
-0.063
-0.062
-0.050
-0.043
-0.031
-0.019
-0.010
-0.005
-0.002
-0.002
0.000
0.
0.
0.
0.
0.
0.
0.
0.
0.
0.
0.
0.
0.
0.
0.
0.
0.
0.
0.
0.
0.
0.
0.
0.
0.
0.
0.
0.
0.
0.
0.
0.
0.
0.
0.
0.
0.
0.
0.
0.
0.
0.
0.
0.
0.
0.
0.
0.
0.
0.
0.
0.
0.
0.
0.
0.
0.
0.
0.
0.
0.
0.
0.
0.
0.
0.
0.
0.
0.
0.001
0.002
0.002
-0.003
-0.007
-0.012
-0.020
-0.030
-0.039
-0.049
-0.061
-0.074
-0.084
-0.084
-0.086
-0.078
-0.060
-0.047
-0.031
-0.016
-0.008
-0.004
-0.002
0.001
0.
0.
0.
0.
0.
0.
0.
0.
0.
0.
0.
0.
0.
0.
0.
0.
0.
0.
0.
0.
0.
0.
0.
0.
0.
0.
0.
0.
0.
0.
0.
0.
0.
0.
0.
0.
0.
0.
0.
0.
0.
0.
0.
0.
0.
0.
0.
0.
0.
0.
0.
0.
0.
0.
0.
0.
0.
0.
0.
0.
0.
0.
0.
0.
0.
0.
0.
0.
0.000
0.001
0.001
0.000
-0.004
-0.010
-0.016
-0.026
-0.041
-0.053
-0.066
-0.083
-0.101
-0.106
-0.104
-0.081
-0.076
-0.075
-0.059
-0.042
-0.023
-0.011
-0.005
-0.001
-0.001
0.000
0.
0.
0.
0.
0.
0.
0.
0.
0.
0.
0.
0.
0.
0.
0.
0.
0.
0.
0.
0.
0.
0.
0.
0.
0.
0.
0.
0.
0.
0.
0.
0.
0.
0.
0.
0.
0.
0.
0.
0.
0.
0.
0.
0.
0.
0.
0.
0.
0.
0.
0.
0.
0.
0.
0.
0.
0.
0.
0.
0.
0.
0.
0.
0.
0.
0.
0.
0.000
0.001
0.001
-0.001
-0.006
-0.012
-0.020
-0.035
-0.052
-0.069
-0.085
-0.108
-0.127
-0.132
-0.103
-0.044
-0.046
-0.079
-0.071
-0.049
-0.027
-0.014
-0.006
-0.001
-0.001
0.000
0.
0.
0.
0.
0.
0.
0.
0.
0.
0.
0.
0.
0.
0.
0.
0.
0.
0.
0.
0.
0.
0.
0.
0.
0.
0.
0.
0.
0.
0.
0.
0.
0.
0.
0.
0.
0.
0.
0.
0.
0.
0.
0.
0.
0.
0.
0.
0.
0.
0.
0.
0.
0.
0.
0.
0.
0.
0.
0.
0.
0.
0.
0.
0.
0.
0.
0.
0.
0.001
0.001
-0.002
-0.007
-0.011
-0.026
-0.042
-0.063
-0.084
-0.103
-0.128
-0.149
-0.157
-0.128
-0.054
-0.047
-0.085
-0.073
-0.053
-0.028
-0.014
-0.006
-0.003
-0.001
0.
0.
0.
0.
0.
0.
0.
0.
0.
0.
0.
0.
0.
0.
0.
0.
0.
0.
0.
0.
0.
0.
0.
0.
0.
0.
0.
0.
0.
0.
0.
0.
0.
0.
0.
0.
0.
0.
0.
0.
0.
0.
0.
0.
0.
0.
0.
0.
0.
0.
0.
0.
0.
0.
0.
0.
0.
0.
0.
0.
0.
0.
0.
0.
0.
0.
0.
0.
0.
0.001
0.000
0.000
-0.006
-0.014
-0.025
-0.045
-0.067
-0.088
-0.112
-0.141
-0.165
-0.171
-0.158
-0.123
-0.102
-0.100
-0.076
-0.050
-0.028
-0.014
-0.006
-0.003
-0.001
0.
0.
0.
0.
0.
0.
0.
0.
0.
0.
0.
0.
0.
0.
0.
0.
0.
0.
0.
0.
0.
0.
0.
0.
0.
0.
0.
0.
0.
0.
0.
0.
0.
0.
0.
0.
0.
0.
0.
0.
0.
0.
0.
0.
0.
0.
0.
0.
0.
0.
0.
0.
0.
0.
0.
0.
0.
0.
0.
0.
0.
0.
0.
0.
0.
0.
0.
0.
0.
0.001
0.000
-0.002
-0.005
-0.013
-0.026
-0.045
-0.066
-0.087
-0.115
-0.143
-0.166
-0.176
-0.170
-0.154
-0.131
-0.102
-0.075
-0.045
-0.024
-0.013
-0.005
-0.001
0.001
0.
0.
0.
0.
0.
0.
0.
0.
0.
0.
0.
0.
0.
0.
0.
0.
0.
0.
0.
0.
0.
0.
0.
0.
0.
0.
0.
0.
0.
0.
0.
0.
0.
0.
0.
0.
0.
0.
0.
0.
0.
0.
0.
0.
0.
0.
0.
0.
0.
0.
0.
0.
0.
0.
0.
0.
0.
0.
0.
0.
0.
0.
0.
0.
0.
0.
0.
0.
0.
0.001
-0.002
-0.001
-0.004
-0.010
-0.021
-0.035
-0.059
-0.083
-0.107
-0.132
-0.154
-0.171
-0.171
-0.157
-0.133
-0.102
-0.065
-0.035
-0.021
-0.011
-0.004
-0.001
0.000
0.
0.
0.
0.
0.
0.
0.
0.
0.
0.
0.
0.
0.
0.
0.
0.
0.
0.
0.
0.
0.
0.
0.
0.
0.
0.
0.
0.
0.
0.
0.
0.
0.
0.
0.
0.
0.
0.
0.
0.
0.
0.
0.
0.
0.
0.
0.
0.
0.
0.
0.
0.
0.
0.
0.
0.
0.
0.
0.
0.
0.
0.
0.
0.
0.
0.
0.
0.
0.
0.000
-0.001
-0.002
-0.006
-0.010
-0.019
-0.030
-0.049
-0.074
-0.097
-0.120
-0.141
-0.154
-0.154
-0.144
-0.123
-0.092
-0.056
-0.033
-0.018
-0.010
-0.005
0.002
0.000
0.
0.
0.
0.
0.
0.
0.
0.
0.
0.
0.
0.
0.
0.
0.
0.
0.
0.
0.
0.
0.
0.
0.
0.
0.
0.
0.
0.
0.
0.
0.
0.
0.
0.
0.
0.
0.
0.
0.
0.
0.
0.
0.
0.
0.
0.
0.
0.
0.
0.
0.
0.
0.
0.
0.
0.
0.
0.
0.
0.
0.
0.
0.
0.
0.
0.
0.
0.
0.
0.000
0.001
-0.001
-0.005
-0.009
-0.015
-0.026
-0.042
-0.063
-0.085
-0.110
-0.128
-0.135
-0.136
-0.126
-0.107
-0.084
-0.055
-0.032
-0.017
-0.008
-0.002
0.001
0.
0.
0.
0.
0.
0.
0.
0.
0.
0.
0.
0.
0.
0.
0.
0.
0.
0.
0.
0.
0.
0.
0.
0.
0.
0.
0.
0.
0.
0.
0.
0.
0.
0.
0.
0.
0.
0.
0.
0.
0.
0.
0.
0.
0.
0.
0.
0.
0.
0.
0.
0.
0.
0.
0.
0.
0.
0.
0.
0.
0.
0.
0.
0.
0.
0.
0.
0.
0.
0.
0.
0.000
-0.001
-0.003
-0.006
-0.013
-0.022
-0.035
-0.049
-0.073
-0.098
-0.115
-0.125
-0.119
-0.115
-0.099
-0.079
-0.052
-0.032
-0.018
-0.008
-0.003
0.001
0.
0.
0.
0.
0.
0.
0.
0.
0.
0.001
-0.001
0.001
0.001
0.001
0.000
0.
0.
0.
0.
0.
0.
0.
0.
0.
0.
0.
0.
0.
0.
0.
0.
0.
0.
0.
0.
0.
0.
0.
0.
0.
0.
0.
0.
0.
0.
0.
0.
0.
0.
0.
0.
0.
0.
0.
0.
0.
0.
0.
0.
0.
0.
0.
0.
0.
0.
0.
0.
0.
0.
0.
0.
0.000
0.001
-0.001
-0.005
-0.009
-0.018
-0.029
-0.043
-0.062
-0.089
-0.103
-0.111
-0.109
-0.104
-0.095
-0.075
-0.047
-0.030
-0.014
-0.008
-0.004
0.000
0.000
0.
0.
0.000
0.000
0.001
0.001
0.
-0.002
-0.004
-0.003
-0.005
-0.004
-0.002
-0.001
0.001
0.000
0.
0.
0.
0.
0.
0.
0.
0.
0.
0.
0.
0.
0.
0.
0.
0.
0.
0.
0.
0.
0.
0.
0.
0.
0.
0.
0.
0.
0.
0.
0.
0.
0.
0.
0.
0.
0.
0.
0.
0.
0.
0.
0.
0.
0.
0.
0.
0.
0.
0.
0.
0.
0.
0.
0.
0.001
0.001
-0.002
-0.009
-0.014
-0.025
-0.037
-0.054
-0.076
-0.094
-0.105
-0.106
-0.100
-0.092
-0.071
-0.045
-0.026
-0.013
-0.007
-0.004
0.001
0.001
0.000
0.000
0.000
0.000
-0.001
-0.002
-0.004
-0.006
-0.010
-0.010
-0.010
-0.008
-0.004
-0.003
-0.002
0.001
0.000
0.
0.
0.
0.
0.
0.
0.
0.
0.
0.
0.
0.
0.
0.
0.
0.
0.
0.
0.
0.
0.
0.
0.
0.
0.
0.
0.
0.
0.
0.
0.
0.
0.
0.
0.
0.
0.
0.
0.
0.
0.
0.
0.
0.
0.
0.
0.
0.
0.
0.
0.
0.
0.
0.
0.000
0.001
0.000
-0.003
-0.012
-0.021
-0.030
-0.047
-0.067
-0.087
-0.095
-0.098
-0.092
-0.083
-0.060
-0.042
-0.029
-0.015
-0.008
-0.005
-0.002
-0.002
-0.002
-0.002
-0.003
-0.004
-0.010
-0.012
-0.014
-0.018
-0.018
-0.017
-0.015
-0.012
-0.010
-0.006
-0.002
-0.002
0.001
0.
0.
0.000
0.000
0.000
0.
0.
0.
0.
0.
0.
0.
0.
0.
0.
0.
0.
0.
0.
0.
0.
0.
0.
0.
0.
0.
0.
0.
0.
0.
0.
0.
0.
0.
0.
0.
0.
0.
0.
0.
0.
0.
0.
0.
0.
0.
0.
0.
0.
0.
0.
0.
0.
0.
0.000
0.000
-0.001
0.
-0.008
-0.015
-0.025
-0.039
-0.055
-0.071
-0.088
-0.092
-0.085
-0.071
-0.053
-0.039
-0.027
-0.018
-0.008
-0.007
-0.007
-0.008
-0.006
-0.011
-0.010
-0.012
-0.015
-0.020
-0.025
-0.024
-0.023
-0.025
-0.023
-0.021
-0.015
-0.011
-0.008
-0.003
0.000
0.002
0.001
0.001
0.001
0.000
0.000
0.000
0.
0.
0.
0.
0.
0.
0.
0.
0.
0.
0.
0.
0.
0.
0.
0.
0.
0.
0.
0.
0.
0.
0.
0.
0.
0.
0.
0.
0.
0.
0.
0.
0.
0.
0.
0.
0.
0.
0.
0.
0.
0.
0.
0.
0.
0.
0.
0.000
0.001
0.000
-0.004
-0.009
-0.015
-0.021
-0.033
-0.047
-0.061
-0.074
-0.079
-0.074
-0.063
-0.047
-0.034
-0.024
-0.020
-0.014
-0.009
-0.011
-0.012
-0.017
-0.018
-0.020
-0.024
-0.027
-0.029
-0.033
-0.035
-0.035
-0.035
-0.032
-0.028
-0.025
-0.016
-0.012
-0.008
-0.005
-0.001
0.000
-0.001
-0.001
0.001
0.001
0.000
0.000
0.
0.
0.
0.
0.
0.
0.
0.
0.
0.
0.
0.
0.
0.
0.
0.
0.
0.
0.
0.
0.
0.
0.
0.
0.
0.
0.
0.
0.
0.
0.
0.
0.
0.
0.
0.
0.
0.
0.
0.
0.
0.
0.
0.
0.
0.001
-0.001
-0.001
0.000
-0.004
-0.007
-0.015
-0.022
-0.032
-0.044
-0.061
-0.072
-0.074
-0.069
-0.058
-0.045
-0.034
-0.026
-0.021
-0.014
-0.016
-0.019
-0.028
-0.026
-0.029
-0.033
-0.036
-0.038
-0.040
-0.043
-0.045
-0.050
-0.048
-0.046
-0.044
-0.040
-0.031
-0.024
-0.017
-0.011
-0.007
-0.006
-0.003
-0.003
-0.002
-0.002
0.001
0.000
0.000
0.
0.
0.
0.
0.
0.
0.
0.
0.
0.
0.
0.
0.
0.
0.
0.
0.
0.
0.
0.
0.
0.
0.
0.
0.
0.
0.
0.
0.
0.
0.
0.
0.
0.
0.
0.
0.
0.
0.
0.
0.
0.
0.
-0.001
-0.001
-0.002
-0.003
-0.003
-0.006
-0.009
-0.017
-0.023
-0.034
-0.047
-0.059
-0.066
-0.074
-0.069
-0.057
-0.044
-0.034
-0.026
-0.022
-0.023
-0.024
-0.034
-0.037
-0.043
-0.048
-0.052
-0.054
-0.051
-0.054
-0.058
-0.061
-0.064
-0.066
-0.067
-0.064
-0.059
-0.053
-0.042
-0.030
-0.022
-0.017
-0.010
-0.008
-0.005
-0.003
-0.003
-0.002
0.001
0.000
0.
0.
0.
0.
0.
0.
0.
0.
0.
0.
0.
0.
0.
0.
0.
0.
0.
0.
0.
0.
0.
0.
0.
0.
0.
0.
0.
0.
0.
0.
0.
0.
0.
0.
0.
0.
0.
0.
0.
0.
0.
0.
-0.001
-0.002
-0.002
-0.005
-0.007
-0.007
-0.010
-0.012
-0.017
-0.022
-0.034
-0.047
-0.060
-0.067
-0.069
-0.066
-0.056
-0.044
-0.036
-0.029
-0.029
-0.032
-0.034
-0.044
-0.054
-0.067
-0.078
-0.081
-0.084
-0.080
-0.080
-0.077
-0.083
-0.086
-0.088
-0.092
-0.095
-0.087
-0.081
-0.067
-0.050
-0.040
-0.033
-0.026
-0.018
-0.015
-0.010
-0.007
-0.004
-0.002
0.001
0.000
0.
0.
0.
0.
0.
0.
0.
0.
0.
0.
0.
0.
0.
0.
0.
0.
0.
0.
0.
0.
0.
0.
0.
0.
0.
0.
0.
0.
0.
0.
0.
0.
0.
0.
0.
0.
0.
0.
0.
0.
0.001
-0.001
-0.002
-0.005
-0.008
-0.012
-0.016
-0.021
-0.023
-0.024
-0.029
-0.035
-0.045
-0.057
-0.064
-0.061
-0.059
-0.051
-0.040
-0.033
-0.031
-0.031
-0.042
-0.048
-0.065
-0.087
-0.102
-0.117
-0.123
-0.122
-0.118
-0.110
-0.104
-0.110
-0.116
-0.123
-0.127
-0.126
-0.115
-0.108
-0.102
-0.089
-0.076
-0.060
-0.047
-0.035
-0.025
-0.016
-0.012
-0.007
-0.003
0.000
0.001
0.000
0.
0.
0.
0.
0.
0.
0.
0.
0.
0.
0.
0.
0.
0.
0.
0.
0.
0.
0.
0.
0.
0.
0.
0.
0.
0.
0.
0.
0.
0.
0.
0.
0.
0.
0.
0.
0.
0.
0.001
-0.001
-0.001
-0.003
-0.008
-0.013
-0.023
-0.030
-0.035
-0.039
-0.038
-0.040
-0.043
-0.046
-0.051
-0.059
-0.060
-0.052
-0.045
-0.036
-0.034
-0.036
-0.043
-0.052
-0.078
-0.100
-0.135
-0.156
-0.172
-0.176
-0.175
-0.172
-0.157
-0.144
-0.148
-0.159
-0.173
-0.161
-0.063
0.053
-0.047
-0.130
-0.131
-0.117
-0.094
-0.081
-0.064
-0.046
-0.032
-0.023
-0.012
-0.008
-0.002
-0.001
0.000
0.000
0.
0.
0.
0.
0.
0.
0.
0.
0.
0.
0.
0.
0.
0.
0.
0.
0.
0.
0.
0.
0.
0.
0.
0.
0.
0.
0.
0.
0.
0.
0.
0.
0.
0.
0.
0.
0.
0.001
-0.001
-0.002
-0.007
-0.014
-0.022
-0.033
-0.044
-0.055
-0.058
-0.056
-0.055
-0.049
-0.048
-0.052
-0.053
-0.054
-0.046
-0.042
-0.040
-0.038
-0.045
-0.062
-0.081
-0.114
-0.156
-0.192
-0.223
-0.242
-0.257
-0.263
-0.258
-0.236
-0.218
-0.217
-0.229
-0.232
-0.067
1.298
4.447
1.555
-0.014
-0.184
-0.175
-0.152
-0.132
-0.112
-0.088
-0.065
-0.042
-0.026
-0.014
-0.005
-0.002
-0.001
0.000
0.
0.
0.
0.
0.
0.
0.
0.
0.
0.
0.
0.
0.
0.
0.
0.
0.
0.
0.
0.
0.
0.
0.
0.
0.
0.
0.
0.
0.
0.
0.
0.
0.
0.
0.
0.
0.
0.001
-0.001
-0.002
-0.010
-0.017
-0.031
-0.047
-0.062
-0.070
-0.075
-0.073
-0.069
-0.058
-0.053
-0.050
-0.048
-0.045
-0.045
-0.045
-0.043
-0.052
-0.063
-0.088
-0.123
-0.171
-0.225
-0.273
-0.303
-0.325
-0.357
-0.378
-0.380
-0.356
-0.325
-0.310
-0.312
-0.291
0.245
9.747
76.009
13.737
0.355
-0.254
-0.250
-0.219
-0.193
-0.166
-0.135
-0.100
-0.077
-0.048
-0.027
-0.013
-0.004
-0.002
-0.001
0.000
0.
0.
0.
0.
0.
0.
0.
0.
0.
0.
0.
0.
0.
0.
0.
0.
0.
0.
0.
0.
0.
0.
0.
0.
0.
0.
0.
0.
0.
0.
0.
0.
0.
0.
0.
0.
0.001
-0.001
-0.006
-0.014
-0.024
-0.039
-0.059
-0.075
-0.085
-0.088
-0.088
-0.082
-0.064
-0.055
-0.047
-0.042
-0.042
-0.042
-0.045
-0.053
-0.074
-0.098
-0.132
-0.187
-0.250
-0.317
-0.368
-0.320
-0.280
-0.384
-0.458
-0.460
-0.438
-0.336
-0.334
-0.366
-0.176
0.841
7.184
40.730
8.733
0.121
-0.364
-0.347
-0.250
-0.159
-0.096
-0.015
-0.051
-0.099
-0.073
-0.045
-0.022
-0.009
-0.002
-0.001
0.000
0.
0.
0.
0.
0.
0.
0.
0.
0.
0.
0.
0.
0.
0.
0.
0.
0.
0.
0.
0.
0.
0.
0.
0.
0.
0.
0.
0.
0.
0.
0.
0.
0.
0.
0.
0.
0.001
0.
-0.011
-0.017
-0.029
-0.046
-0.069
-0.090
-0.101
-0.106
-0.103
-0.094
-0.070
-0.054
-0.043
-0.042
-0.043
-0.042
-0.050
-0.073
-0.114
-0.157
-0.211
-0.272
-0.346
-0.424
-0.395
0.108
0.450
0.253
0.693
0.344
1.680
13.012
6.031
0.897
1.328
15.508
16.209
3.268
0.635
-0.380
-0.475
0.010
3.996
5.534
6.228
14.929
8.850
0.463
-0.086
-0.065
-0.035
-0.014
-0.006
-0.001
0.001
0.
0.
0.
0.
0.
0.
0.
0.
0.
0.
0.
0.
0.
0.
0.
0.
0.
0.
0.
0.
0.
0.
0.
0.
0.
0.
0.
0.
0.
0.
0.
0.
0.
0.
0.
0.
0.002
0.000
-0.012
-0.020
-0.031
-0.049
-0.071
-0.096
-0.113
-0.119
-0.111
-0.092
-0.074
-0.053
-0.037
-0.035
-0.039
-0.048
-0.069
-0.116
-0.172
-0.214
-0.262
-0.199
-0.062
-0.328
0.559
8.261
14.495
50.867
343.807
25.303
101.201
13229.227
536.238
36.264
6.626
78.966
78.357
3.662
-0.244
-0.558
-0.339
5.546
227.722
228.462
382.357
4001.867
1781.108
9.480
0.008
-0.078
-0.045
-0.021
-0.007
-0.001
-0.001
0.000
0.
0.
0.
0.
0.
0.
0.
0.
0.
0.
0.
0.
0.
0.
0.
0.
0.
0.
0.
0.
0.
0.
0.
0.
0.
0.
0.
0.
0.
0.
0.
0.
0.
0.
0.000
0.002
-0.004
-0.011
-0.020
-0.032
-0.047
-0.068
-0.093
-0.110
-0.115
-0.106
-0.090
-0.068
-0.047
-0.034
-0.030
-0.037
-0.058
-0.105
-0.158
-0.190
-0.047
0.733
11.983
64.617
9.824
19.091
100.097
90.535
3378.175
102969.180
836.113
245.345
55781.652
12135.413
901.506
52.273
17.971
16.811
2.916
-0.099
0.030
2.379
18.677
429.948
2271.605
64157.922
104974.547
4559.187
26.423
0.266
-0.095
-0.054
-0.028
-0.009
-0.001
0.000
0.001
0.
0.
0.
0.
0.
0.
0.
0.
0.
0.
0.
0.
0.
0.
0.
0.
0.
0.
0.
0.
0.
0.
0.
0.
0.
0.
0.
0.
0.
0.
0.
0.
0.
0.
0.000
0.001
-0.002
-0.010
-0.022
-0.030
-0.044
-0.062
-0.083
-0.098
-0.101
-0.093
-0.078
-0.059
-0.041
-0.030
-0.030
-0.039
-0.080
-0.132
-0.148
0.848
8.988
40.203
668.360
82028.758
351.132
1663.323
100846.578
474.915
23421.193
104644.695
33845.344
217.313
6736.450
25878.219
1163.092
62.731
54.587
55.130
6.595
1.061
2.750
17.266
170.232
1054.080
2849.412
109524.867
107178.445
4570.000
26.762
0.268
-0.111
-0.065
-0.032
-0.014
-0.005
-0.002
0.
0.001
0.000
0.
0.
0.
0.
0.
0.
0.
0.
0.
0.
0.
0.
0.
0.
0.
0.
0.
0.
0.
0.
0.
0.
0.
0.
0.
0.
0.
0.
0.
0.
0.
0.
0.000
0.001
-0.002
-0.008
-0.019
-0.028
-0.040
-0.054
-0.070
-0.082
-0.085
-0.077
-0.065
-0.046
-0.032
-0.022
-0.026
-0.051
-0.103
-0.150
0.431
18.023
403.567
1893.012
1095.235
9703.095
1646.927
71740.094
115842.586
11484.635
61964.637
135475.891
15714.136
252.024
17350.793
70849.789
113.968
245.959
13911.830
20462.387
63.200
6.687
11.811
44.835
12135.402
106788.133
1656.738
1828.100
4509.152
667.322
9.194
-0.033
-0.131
-0.072
-0.038
-0.016
-0.006
-0.003
-0.002
0.
0.001
0.
0.
0.
0.
0.
0.
0.
0.
0.
0.
0.
0.
0.
0.
0.
0.
0.
0.
0.
0.
0.
0.
0.
0.
0.
0.
0.
0.
0.
0.
0.
0.
0.000
0.001
-0.003
-0.005
-0.014
-0.024
-0.033
-0.044
-0.055
-0.063
-0.064
-0.060
-0.050
-0.034
-0.023
-0.018
-0.023
-0.055
-0.119
-0.116
2.999
184.817
22484.055
171028.031
4058.587
2517.939
87659.633
147005.625
142796.578
106912.719
54906.863
12335.549
976.813
121.424
69.558
100.027
108.172
12039.395
102256.188
102776.008
679.178
48.325
41.228
52.155
1423.617
23538.840
527.510
137.237
56.700
15.274
0.575
-0.231
-0.159
-0.085
-0.045
-0.023
-0.009
-0.003
-0.002
0.000
0.001
0.001
0.
0.
0.
0.
0.
0.
0.
0.
0.
0.
0.
0.
0.
0.
0.
0.
0.
0.
0.
0.
0.
0.
0.
0.
0.
0.
0.
0.
0.
0.
0.
0.000
0.001
-0.003
-0.004
-0.009
-0.016
-0.025
-0.033
-0.040
-0.043
-0.045
-0.039
-0.032
-0.021
-0.016
-0.012
-0.022
-0.067
-0.132
-0.023
9.882
802.465
104279.258
106532.453
15468.671
4219.001
170438.844
39875.449
18804.752
118855.539
13384.665
323.730
327.316
64.566
11.307
5.880
235.605
51708.031
101473.820
186865.984
74677.945
8398.861
61.616
105.796
82.282
85.673
182.900
167.955
35.325
0.564
-0.349
-0.283
-0.189
-0.109
-0.059
-0.029
-0.014
-0.005
-0.002
-0.002
0.
0.001
0.
0.
0.
0.
0.
0.
0.
0.
0.
0.
0.
0.
0.
0.
0.
0.
0.
0.
0.
0.
0.
0.
0.
0.
0.
0.
0.
0.
0.
0.
0.
0.000
0.001
0.001
-0.003
-0.006
-0.010
-0.013
-0.020
-0.025
-0.027
-0.028
-0.024
-0.017
-0.013
-0.009
-0.010
-0.032
-0.092
-0.159
0.064
27.803
8594.007
108759.758
70709.414
1257.842
345.571
12065.852
614.553
6626.335
100769.492
3272.281
53.044
67.218
178.475
821.206
212.927
25.040
357.152
5854.933
102550.641
170492.219
101382.531
190.357
18707.918
38948.645
319.986
26.264
14.452
3.583
1.447
0.659
-0.214
-0.215
-0.137
-0.077
-0.035
-0.019
-0.008
-0.002
-0.001
0.
0.001
0.000
0.
0.
0.
0.
0.
0.
0.
0.
0.
0.
0.
0.
0.
0.
0.
0.
0.
0.
0.
0.
0.
0.
0.
0.
0.
0.
0.
0.
0.
0.
0.
0.001
0.001
-0.002
-0.003
-0.006
-0.010
-0.012
-0.014
-0.015
-0.014
-0.010
-0.007
-0.005
-0.007
-0.017
-0.052
-0.110
-0.186
-0.039
14.314
2019.244
100053.148
4531.705
72.627
697.460
167.208
73.545
2207.830
1777.559
209.862
1213.844
10092.914
6897.871
100050.797
8487.920
75.071
12.085
1201.795
106214.188
7708.077
262.204
756.564
104102.641
104445.531
2011.953
30.924
28.076
22.624
110.429
64.340
1.541
-0.217
-0.167
-0.094
-0.049
-0.020
-0.011
-0.004
-0.001
0.000
0.001
0.001
0.
0.
0.
0.
0.
0.
0.
0.
0.
0.
0.
0.
0.
0.
0.
0.
0.
0.
0.
0.
0.
0.
0.
0.
0.
0.
0.
0.
0.
0.
0.
0.
0.001
0.001
0.000
-0.004
-0.005
-0.007
-0.009
-0.010
-0.006
-0.006
-0.002
-0.002
-0.008
-0.030
-0.070
-0.105
0.321
2.873
6.502
35.282
292.781
238.031
319.056
100888.148
8236.929
923.665
118334.133
17583.410
555.823
18454.453
103021.289
104762.078
100500.320
8490.990
78.905
1.490
56.021
1949.210
140.528
70.230
2321.895
108741.656
116042.484
3020.864
139.239
108.794
162.697
780.973
370.378
5.388
-0.148
-0.187
-0.116
-0.056
-0.023
-0.012
-0.004
0.001
-0.001
0.001
0.001
0.
0.
0.
0.
0.
0.
0.
0.
0.
0.
0.
0.
0.
0.
0.
0.
0.
0.
0.
0.
0.
0.
0.
0.
0.
0.
0.
0.
0.
0.
0.
0.
0.
0.001
0.001
0.000
-0.001
-0.003
-0.003
-0.004
-0.001
-0.001
0.003
0.000
-0.012
-0.045
-0.081
0.485
15.717
231.219
892.469
548.907
892.495
1446.909
229.922
4362.018
16097.625
75996.367
103847.563
118071.977
58830.203
17718.473
103519.188
102874.531
1222.307
231.590
11.335
0.193
1.657
71.747
2642.550
2770.832
1696.412
102097.859
200129.047
101720.180
608.120
96.849
202.789
379.290
72.108
4.536
-0.008
-0.194
-0.124
-0.062
-0.028
-0.012
-0.002
0.001
0.001
0.001
0.
0.
0.
0.
0.
0.
0.
0.
0.
0.
0.
0.
0.
0.
0.
0.
0.
0.
0.
0.
0.
0.
0.
0.
0.
0.
0.
0.
0.
0.
0.
0.
0.
0.
0.
0.001
0.001
0.002
0.002
0.000
0.000
0.002
0.003
0.006
0.002
-0.018
-0.058
-0.038
8.516
1818.218
20997.447
198889.469
100978.781
536.206
10805.626
615.541
1614.319
98392.195
103658.609
147527.031
127826.352
102339.891
5949.920
2213.806
1331.261
51.079
23.982
11.035
38.458
40.100
639.659
102531.953
138489.750
3663.632
2816.809
130277.367
102664.406
511.795
59.131
37.754
54.590
24.822
4.127
0.135
-0.187
-0.123
-0.062
-0.028
-0.011
-0.002
0.001
0.001
0.001
0.
0.
0.
0.
0.
0.
0.
0.
0.
0.
0.
0.
0.
0.
0.
0.
0.
0.
0.
0.
0.
0.
0.
0.
0.
0.
0.
0.
0.
0.
0.
0.
0.
0.
0.
0.
0.
0.000
0.001
0.001
0.003
0.004
0.004
0.007
0.002
-0.021
-0.063
-0.017
15.317
15078.307
44568.973
80041.391
1949.534
313.700
100227.313
989.865
12495.084
105498.680
90314.563
3235.884
74015.984
116348.555
6883.891
228.530
7114.241
449.162
106.467
114.424
3347.124
2972.494
466.589
64010.070
123185.367
47268.664
375.318
101213.797
17778.348
113.341
398.013
40.286
8.117
6.465
1.525
-0.068
-0.178
-0.110
-0.055
-0.024
-0.009
0.001
0.002
0.001
0.000
0.
0.
0.
0.
0.
0.
0.
0.
0.
0.
0.
0.
0.
0.
0.
0.
0.
0.
0.
0.
0.
0.
0.
0.
0.
0.
0.
0.
0.
0.
0.
0.
0.
0.
0.
0.
0.
0.
0.
0.
0.001
0.003
0.003
0.006
-0.001
-0.018
-0.061
-0.089
1.293
48.950
217.004
347.821
46.472
11.480
66.488
852.365
101099.148
117953.227
3016.333
166.410
20739.488
100066.117
2857.497
1624.798
104103.750
18894.002
1901.050
811.810
79010.914
112732.992
10635.155
26294.541
98751.938
3951.444
62.357
107.906
44.937
19.618
58.312
9.665
0.702
0.409
-0.071
-0.205
-0.150
-0.091
-0.045
-0.018
-0.007
0.003
0.001
0.001
0.
0.
0.
0.
0.
0.
0.
0.
0.
0.
0.
0.
0.
0.
0.
0.
0.
0.
0.
0.
0.
0.
0.
0.
0.
0.
0.
0.
0.
0.
0.
0.
0.
0.
0.
0.
0.
0.
0.
0.
0.
0.
0.003
0.002
0.006
0.001
-0.013
-0.054
-0.112
-0.138
0.370
2.577
3.899
2.021
8.269
13.148
357.096
95590.508
75948.742
316.775
431.548
522.246
379.463
60.449
248.362
4498.377
45559.215
101581.172
25425.545
114060.484
105160.594
126682.242
200118.047
101999.148
17021.414
57.982
0.326
-0.040
0.551
0.815
-0.072
-0.334
-0.295
-0.248
-0.179
-0.115
-0.067
-0.033
-0.009
-0.004
0.001
0.001
0.
0.
0.
0.
0.
0.
0.
0.
0.
0.
0.
0.
0.
0.
0.
0.
0.
0.
0.
0.
0.
0.
0.
0.
0.
0.
0.
0.
0.
0.
0.
0.
0.
0.
0.
0.
0.
0.
0.
0.
0.
0.
0.
0.002
0.002
0.002
0.002
-0.009
-0.044
-0.116
-0.198
-0.238
0.324
3.591
24.475
3916.627
10310.546
70.527
366.410
467.310
406.418
7280.547
6354.930
191.271
70.594
5564.917
1119.470
50246.152
163805.922
29788.395
19441.684
23529.959
101097.664
59528.340
7005.118
29723.574
54.587
-0.238
-0.540
-0.464
-0.404
-0.366
-0.311
-0.248
-0.178
-0.125
-0.074
-0.043
-0.020
-0.006
0.000
0.001
0.001
0.
0.
0.
0.
0.
0.
0.
0.
0.
0.
0.
0.
0.
0.
0.
0.
0.
0.
0.
0.
0.
0.
0.
0.
0.
0.
0.
0.
0.
0.
0.
0.
0.
0.
0.
0.
0.
0.
0.
0.
0.
0.
0.
0.002
0.003
0.002
0.003
-0.010
-0.042
-0.114
-0.182
0.115
9.230
95.739
350.032
65108.141
108800.172
795.832
25064.221
29320.906
11040.495
103842.898
104439.930
787.677
51.039
293.263
538.882
12852.851
44346.656
2071.041
444.343
126.905
371.185
211.305
52.562
30.635
1.744
-0.373
-0.370
-0.320
-0.277
-0.241
-0.199
-0.148
-0.109
-0.072
-0.046
-0.023
-0.010
-0.003
0.
0.001
0.
0.
0.
0.
0.
0.
0.
0.
0.
0.
0.
0.
0.
0.
0.
0.
0.
0.
0.
0.
0.
0.
0.
0.
0.
0.
0.
0.
0.
0.
0.
0.
0.
0.
0.
0.
0.
0.
0.
0.
0.
0.
0.
0.
0.
0.003
0.000
0.001
-0.013
-0.048
-0.115
-0.131
1.879
68.923
1757.720
7973.889
8386.764
18315.850
35903.941
103962.188
200118.484
106071.258
112637.188
200165.313
13716.626
3522.853
96200.508
2250.707
257.612
541.381
414.308
48.639
4.266
2.838
2.134
0.564
-0.036
-0.269
-0.258
-0.218
-0.181
-0.151
-0.128
-0.103
-0.075
-0.060
-0.040
-0.024
-0.014
-0.003
-0.002
0.001
0.001
0.
0.
0.
0.
0.
0.
0.
0.
0.
0.
0.
0.
0.
0.
0.
0.
0.
0.
0.
0.
0.
0.
0.
0.
0.
0.
0.
0.
0.
0.
0.
0.
0.
0.
0.
0.
0.
0.
0.
0.
0.
0.
0.
0.
0.
0.002
0.001
-0.003
-0.016
-0.053
-0.114
-0.038
7.199
750.874
101255.383
106048.508
5140.622
8807.967
200134.391
14476.244
106491.469
112734.414
10748.485
8803.736
1664.884
85818.008
108020.281
36224.449
88.080
65.348
63.527
7.350
-0.021
-0.428
-0.379
-0.310
-0.253
-0.197
-0.159
-0.120
-0.092
-0.077
-0.059
-0.050
-0.039
-0.029
-0.019
-0.012
-0.003
-0.002
0.001
0.001
0.
0.
0.
0.
0.
0.
0.
0.
0.
0.
0.
0.
0.
0.
0.
0.
0.
0.
0.
0.
0.
0.
0.
0.
0.
0.
0.
0.
0.
0.
0.
0.
0.
0.
0.
0.
0.
0.
0.
0.
0.
0.
0.
0.
0.
0.
0.001
0.000
-0.002
-0.020
-0.057
-0.108
0.024
11.053
1261.581
118849.266
106240.633
6345.371
2773.907
102370.742
824.329
21425.422
101857.727
887.334
40.838
166.669
2226.639
33047.047
1542.138
599.030
10486.510
6882.879
81.878
2.552
-0.322
-0.326
-0.242
-0.167
-0.122
-0.085
-0.056
-0.043
-0.031
-0.025
-0.017
-0.012
-0.012
-0.008
-0.002
-0.002
0.001
0.
0.
0.
0.
0.
0.
0.
0.
0.
0.
0.
0.
0.
0.
0.
0.
0.
0.
0.
0.
0.
0.
0.
0.
0.
0.
0.
0.
0.
0.
0.
0.
0.
0.
0.
0.
0.
0.
0.
0.
0.
0.
0.
0.
0.
0.
0.
0.
0.001
-0.001
-0.004
-0.017
-0.052
-0.096
0.012
11.840
2915.152
102531.977
104829.977
550.063
31.552
66.363
35.203
453.577
1003.254
184.077
220.299
103838.078
55083.977
256.751
836.459
25389.527
101403.602
103570.359
749.757
14.633
0.065
-0.245
-0.173
-0.111
-0.072
-0.043
-0.026
-0.017
-0.010
-0.004
-0.002
-0.004
0.000
0.
0.001
0.001
0.
0.
0.
0.
0.
0.
0.
0.
0.
0.
0.
0.
0.
0.
0.
0.
0.
0.
0.
0.
0.
0.
0.
0.
0.
0.
0.
0.
0.
0.
0.
0.
0.
0.
0.
0.
0.
0.
0.
0.
0.
0.
0.
0.
0.
0.
0.
0.
0.
0.001
0.001
-0.004
-0.013
-0.039
-0.082
-0.069
3.900
356.380
28270.264
7739.919
72.504
3.551
2.501
1.839
28.020
837.486
12157.846
3055.039
34262.297
18214.234
286.962
20827.598
110487.734
111618.586
113697.898
1206.299
20.882
0.222
-0.199
-0.136
-0.082
-0.048
-0.024
-0.012
-0.004
0.002
0.007
0.003
0.003
0.001
0.001
0.001
0.
0.
0.
0.
0.
0.
0.
0.
0.
0.
0.
0.
0.
0.
0.
0.
0.
0.
0.
0.
0.
0.
0.
0.
0.
0.
0.
0.
0.
0.
0.
0.
0.
0.
0.
0.
0.
0.
0.
0.
0.
0.
0.
0.
0.
0.
0.
0.
0.
0.
0.001
0.000
-0.001
-0.007
-0.028
-0.063
-0.089
0.250
7.488
48.732
31.441
2.624
-0.103
-0.319
1.059
108.751
10450.263
200089.734
40037.160
494.263
145.483
2447.266
105369.102
171096.781
5642.525
1194.686
147.074
6.445
-0.038
-0.177
-0.110
-0.064
-0.035
-0.015
-0.006
0.001
0.001
0.003
0.001
0.001
0.
0.
0.
0.
0.
0.
0.
0.
0.
0.
0.
0.
0.
0.
0.
0.
0.
0.
0.
0.
0.
0.
0.
0.
0.
0.
0.
0.
0.
0.
0.
0.
0.
0.
0.
0.
0.
0.
0.
0.
0.
0.
0.
0.
0.
0.
0.
0.
0.
0.
0.
0.
0.
0.
0.001
0.001
-0.004
-0.015
-0.038
-0.066
-0.085
0.014
0.304
0.144
-0.206
-0.354
-0.442
0.426
44.314
3151.126
99141.500
8297.305
217.661
59.626
26508.176
112061.289
105118.367
2808.944
96.844
11.547
0.673
-0.187
-0.153
-0.085
-0.048
-0.025
-0.010
-0.004
0.000
0.000
0.002
0.001
0.001
0.
0.
0.
0.
0.
0.
0.
0.
0.
0.
0.
0.
0.
0.
0.
0.
0.
0.
0.
0.
0.
0.
0.
0.
0.
0.
0.
0.
0.
0.
0.
0.
0.
0.
0.
0.
0.
0.
0.
0.
0.
0.
0.
0.
0.
0.
0.
0.
0.
0.
0.
0.
0.
0.
0.001
0.000
0.000
-0.008
-0.018
-0.039
-0.059
-0.083
-0.109
-0.143
-0.186
-0.249
-0.320
-0.226
4.506
109.930
2090.074
633.282
404.477
43.503
3993.605
7770.002
4660.386
409.003
21.015
1.299
-0.134
-0.181
-0.119
-0.065
-0.034
-0.018
-0.008
-0.001
0.000
0.002
0.002
0.002
0.001
0.
0.
0.
0.
0.
0.
0.
0.
0.
0.
0.
0.
0.
0.
0.
0.
0.
0.
0.
0.
0.
0.
0.
0.
0.
0.
0.
0.
0.
0.
0.
0.
0.
0.
0.
0.
0.
0.
0.
0.
0.
0.
0.
0.
0.
0.
0.
0.
0.
0.
0.
0.
0.
0.
0.
0.001
0.000
0.000
-0.007
-0.014
-0.030
-0.049
-0.069
-0.091
-0.113
-0.152
-0.211
-0.262
-0.040
3.338
23.641
89.953
100.983
10.689
12.245
36.612
44.950
16.444
1.806
-0.082
-0.189
-0.137
-0.082
-0.046
-0.023
-0.011
-0.006
-0.001
0.001
0.002
0.002
0.001
0.
0.
0.
0.
0.
0.
0.
0.
0.
0.
0.
0.
0.
0.
0.
0.
0.
0.
0.
0.
0.
0.
0.
0.
0.
0.
0.
0.
0.
0.
0.
0.
0.
0.
0.
0.
0.
0.
0.
0.
0.
0.
0.
0.
0.
0.
0.
0.
0.
0.
0.
0.
0.
0.
0.
0.
0.001
0.001
0.002
0.001
-0.006
-0.012
-0.021
-0.033
-0.051
-0.071
-0.094
-0.132
-0.183
-0.224
-0.172
0.556
3.503
3.779
0.540
-0.114
0.407
0.765
0.296
-0.121
-0.175
-0.135
-0.086
-0.049
-0.026
-0.016
-0.007
0.000
0.001
0.002
0.002
0.001
0.
0.
0.
0.
0.
0.
0.
0.
0.
0.
0.
0.
0.
0.
0.
0.
0.
0.
0.
0.
0.
0.
0.
0.
0.
0.
0.
0.
0.
0.
0.
0.
0.
0.
0.
0.
0.
0.
0.
0.
0.
0.
0.
0.
0.
0.
0.
0.
0.
0.
0.
0.
0.
0.
0.
0.
0.
0.
0.001
0.003
0.002
0.001
-0.006
-0.012
-0.020
-0.031
-0.048
-0.061
-0.082
-0.115
-0.159
-0.183
-0.183
-0.132
-0.150
-0.234
-0.241
-0.218
-0.188
-0.167
-0.146
-0.114
-0.077
-0.046
-0.028
-0.015
-0.009
-0.001
0.001
0.002
0.002
0.002
0.
0.
0.
0.
0.
0.
0.
0.
0.
0.
0.
0.
0.
0.
0.
0.
0.
0.
0.
0.
0.
0.
0.
0.
0.
0.
0.
0.
0.
0.
0.
0.
0.
0.
0.
0.
0.
0.
0.
0.
0.
0.
0.
0.
0.
0.
0.
0.
0.
0.
0.
0.
0.
0.
0.
0.
0.
0.
0.
0.
0.003
0.002
0.002
-0.002
-0.010
-0.015
-0.026
-0.034
-0.045
-0.055
-0.067
-0.087
-0.107
-0.125
-0.132
-0.141
-0.147
-0.148
-0.137
-0.121
-0.106
-0.082
-0.055
-0.036
-0.026
-0.015
-0.009
-0.002
0.002
0.002
0.002
0.000
0.
0.
0.
0.
0.
0.
0.
0.
0.
0.
0.
0.
0.
0.
0.
0.
0.
0.
0.
0.
0.
0.
0.
0.
0.
0.
0.
0.
0.
0.
0.
0.
0.
0.
0.
0.
0.
0.
0.
0.
0.
0.
0.
0.
0.
0.
0.
0.
0.
0.
0.
0.
0.
0.
0.
0.
0.
0.
0.
0.
0.002
0.002
0.001
0.001
-0.004
-0.007
-0.014
-0.021
-0.031
-0.034
-0.042
-0.043
-0.047
-0.052
-0.058
-0.070
-0.069
-0.071
-0.070
-0.067
-0.059
-0.045
-0.035
-0.026
-0.018
-0.012
-0.005
-0.002
0.001
0.001
0.001
0.
0.
0.
0.
0.
0.
0.
0.
0.
0.
0.
0.
0.
0.
0.
0.
0.
0.
0.
0.
0.
0.
0.
0.
0.
0.
0.
0.
0.
0.
0.
0.
0.
0.
0.
0.
0.
0.
0.
0.
0.
0.
0.
0.
0.
0.
0.
0.
0.
0.
0.
0.
0.
0.
0.
0.
0.
0.
0.
0.
0.
0.
0.002
0.002
0.001
0.000
-0.004
-0.008
-0.012
-0.020
-0.023
-0.028
-0.027
-0.026
-0.024
-0.021
-0.028
-0.029
-0.027
-0.029
-0.029
-0.027
-0.020
-0.016
-0.014
-0.012
-0.007
-0.004
-0.002
0.001
0.
0.
0.
0.
0.
0.
0.
0.
0.
0.
0.
0.
0.
0.
0.
0.
0.
0.
0.
0.
0.
0.
0.
0.
0.
0.
0.
0.
0.
0.
0.
0.
0.
0.
0.
0.
0.
0.
0.
0.
0.
0.
0.
0.
0.
0.
0.
0.
0.
0.
0.
0.
0.
0.
0.
0.
0.
0.
0.
0.
0.
0.
0.
0.
0.
0.002
0.002
0.003
0.000
-0.001
-0.006
-0.010
-0.013
-0.016
-0.016
-0.014
-0.015
-0.011
-0.009
-0.010
-0.011
-0.010
-0.008
-0.008
-0.007
-0.006
-0.006
-0.005
-0.004
-0.003
0.000
0.001
0.
0.
0.
0.
0.
0.
0.
0.
0.
0.
0.
0.
0.
0.
0.
0.
0.
0.
0.
0.
0.
0.
0.
0.
0.
0.
0.
0.
0.
0.
0.
0.
0.
0.
0.
0.
0.
0.
0.
0.
0.
0.
0.
0.
0.
0.
0.
0.
0.
0.
0.
0.
0.
0.
0.
0.
0.
0.
0.
0.
0.
0.
0.
0.
0.
0.
0.
0.002
0.003
0.002
0.
-0.001
-0.006
-0.009
-0.010
-0.010
-0.008
-0.005
-0.004
-0.002
-0.004
-0.001
-0.001
-0.001
-0.002
-0.003
-0.003
-0.002
0.000
-0.001
0.001
0.
0.
0.
0.
0.
0.
0.
0.
0.
0.
0.
0.
0.
0.
0.
0.
0.
0.
0.
0.
0.
0.
0.
0.
0.
0.
0.
0.
0.
0.
0.
0.
0.
0.
0.
0.
0.
0.
0.
0.
0.
0.
0.
0.
0.
0.
0.
0.
0.
0.
0.
0.
0.
0.
0.
0.
0.
0.
0.
0.
0.
0.
0.
0.
0.
0.
0.
0.
0.
0.002
0.002
0.003
0.002
0.
-0.001
-0.003
-0.004
-0.004
-0.003
-0.002
-0.001
-0.001
0.000
0.000
-0.001
0.000
0.000
0.001
0.001
0.001
0.001
0.
0.
0.
0.
0.
0.
0.
0.
0.
0.
0.
0.
0.
0.
0.
0.
0.
0.
0.
0.
0.
0.
0.
0.
0.
0.
0.
0.
0.
0.
0.
0.
0.
0.
0.
0.
0.
0.
0.
0.
0.
0.
0.
0.
0.
0.
0.
0.
0.
0.
0.
0.
0.
0.
0.
0.
0.
0.
0.
0.
0.
0.
0.
0.
0.
0.
0.
0.
0.
0.
0.
0.001
0.002
0.003
0.003
0.002
0.000
0.000
-0.001
-0.001
-0.001
0.000
0.
0.000
0.000
0.001
0.
0.
0.
0.
0.
0.
0.
0.
0.
0.
0.
0.
0.
0.
0.
0.
0.
0.
0.
0.
0.
0.
0.
0.
0.
0.
0.
0.
0.
0.
0.
0.
0.
0.
0.
0.
0.
0.
0.
0.
0.
0.
0.
0.
0.
0.
0.
0.
0.
0.
0.
0.
0.
0.
0.
0.
0.
0.
0.
0.
0.
0.
0.
0.
0.
0.
0.
0.
0.
0.
0.
0.
0.
0.
0.
0.
0.
0.
0.
0.002
0.002
0.002
0.003
0.003
0.001
0.001
0.001
0.001
0.002
0.001
0.001
0.001
0.
0.
0.
0.
0.
0.
0.
0.
0.
0.
0.
0.
0.
0.
0.
0.
0.
0.
0.
0.
0.
0.
0.
0.
0.
0.
0.
0.
0.
0.
0.
0.
0.
0.
0.
0.
0.
0.
0.
0.
0.
0.
0.
0.
0.
0.
0.
0.
0.
0.
0.
0.
0.
0.
0.
0.
0.
0.
0.
0.
0.
0.
0.
0.
0.
0.
0.
0.
0.
0.
0.
0.
0.
0.
0.
0.
0.
0.
0.
0.
0.
0.001
0.002
0.002
0.002
0.003
0.003
0.002
0.002
0.001
0.001
0.001
0.
0.
0.
0.
0.
0.
0.
0.
0.
0.
0.
0.
0.
0.
0.
0.
0.
0.
0.
0.
0.
0.
0.
0.
0.
0.
0.
0.
0.
0.
0.
0.
0.
0.
0.
0.
0.
0.
0.
0.
0.
0.
0.
0.
0.
0.
0.
0.
0.
0.
0.
0.
0.
0.
0.
0.
0.
0.
0.
0.
0.
0.
0.
0.
0.
0.
0.
0.
0.
0.
0.
0.
0.
0.
0.
0.
0.
0.
0.
0.
0.
0.
0.
0.001
0.001
0.001
0.001
0.001
0.001
0.001
0.001
0.001
0.
0.
0.
0.
0.
0.
0.
0.
0.
0.
0.
0.
0.
0.
0.
0.
0.
0.
0.
0.
0.
0.
0.
0.
0.
0.
0.
0.
0.
0.
0.
0.
0.
0.
0.
0.
0.
0.
0.
0.
0.
0.
0.
0.
0.
0.
0.
0.
0.
0.
0.
0.
0.
0.
0.
0.
0.
0.
0.
0.
0.
0.
0.
0.
0.
0.
0.
0.
0.
0.
0.
0.
0.
0.
0.
0.
0.
0.
0.
0.
0.
0.
0.
0.
0.
0.
0.001
0.001
0.001
0.001
0.001
0.
0.
0.
0.
0.
0.
0.
0.
0.
0.
0.
0.
0.
0.
0.
0.
0.
0.
0.
0.
0.
0.
0.
0.
0.
0.
0.
0.
0.
0.
0.
0.
0.
0.
0.
0.
0.
0.
0.
0.
0.
0.
0.
0.
0.
0.
0.
0.
0.
0.
0.
0.
0.
0.
0.
0.
0.
0.
0.
0.
0.
0.
0.
0.
0.
0.
0.
0.
0.
0.
0.
0.
0.
0.
0.
0.
0.
0.
0.
0.
0.
0.
0.
0.
0.
0.
0.
0.
0.
0.
0.
0.
0.
0.
0.
0.
0.
0.
0.
0.
0.
0.
0.
0.
0.
0.
0.
0.
0.
0.
0.
0.
0.
0.
0.
0.
0.
0.
0.
0.
0.
0.
0.
0.
0.
0.
0.
0.
0.
0.
0.
0.
0.
0.
0.
0.
0.
0.
0.
0.
0.
0.
0.
0.
0.
0.
0.
0.
0.
0.
0.
0.
0.
0.
0.
0.
0.
0.
0.
0.
0.
0.
0.
0.
0.
0.
0.
0.
0.
0.
0.
0.
0.
0.
0.
0.
0.
0.
0.
0.
0.
0.
0.
0.
0.
0.
0.
0.
0.
0.
0.
0.
0.
0.
0.
0.
0.
0.
0.
0.
0.
0.
0.
0.
0.
0.
0.
0.
0.
0.
0.
0.
0.
0.
0.
0.
0.
0.
0.
0.
0.
0.
0.
0.
0.
0.
0.
0.
0.
0.
0.
0.
0.
0.
0.
0.
0.
0.
0.
0.
0.
0.
0.
0.
0.
0.
0.
0.
0.
0.
0.
0.
0.
0.
0.
0.
0.
0.
0.
0.
0.
0.
0.
0.
0.
0.
0.
0.
0.
0.
0.
0.
0.
0.
0.
0.
0.
0.
0.
0.
0.
0.
0.
0.
0.
0.
0.
0.
0.
0.
0.
0.
0.
0.
0.
0.
0.
0.
0.
0.
0.
0.
0.
0.
0.
0.
0.
0.
0.
0.
0.
0.
0.
0.
0.
0.
0.
0.
0.
0.
0.
0.
0.
0.
0.
0.
0.
0.
0.
0.
0.
0.
0.
0.
0.
0.
0.
0.
0.
0.
0.
0.
0.
0.
0.
0.
0.
0.
0.
0.
0.
0.
0.
0.
0.
0.
0.
0.
0.
0.
0.
0.
0.
0.
0.
0.
0.
0.
0.
0.
0.
0.
0.
0.
0.
0.
0.
0.
0.
0.
0.
0.
0.
0.
0.
0.
0.
0.
0.
0.
0.
0.
0.
0.
0.
0.
0.
0.
0.
0.
0.
0.
0.
0.
0.
0.
0.
0.
0.
0.
0.
0.
0.
0.
0.
0.
0.
0.
0.
0.
0.
0.
0.
0.
0.
0.
0.
0.
0.
0.
0.
0.
0.
0.
0.
0.
0.
0.
0.
0.
0.
0.
0.
0.
0.
0.
0.
0.
0.
0.
0.
0.
0.
0.
0.
0.
0.
0.
0.
0.
0.
0.
0.
0.
0.
0.
0.
0.
0.
0.
0.
0.
0.
0.
0.
0.
0.
0.
0.
0.
0.
0.
0.
0.
0.
0.
0.
0.
0.
0.
0.
0.
0.
0.
0.
0.
0.
0.
0.
0.
0.
0.
0.
0.
0.
0.
0.
0.
0.
0.
0.
0.
0.
0.
0.
0.
0.
0.
0.
0.
0.
0.
0.
0.
0.
0.
0.
0.
0.
0.
0.
0.
0.
0.
0.
0.
0.
0.
0.
0.
0.
0.
0.
0.
0.
0.
0.
0.
0.
0.
0.
0.
0.
0.
0.
0.
0.
0.
0.
0.
0.
0.
0.
0.
0.
0.
0.
0.
0.
0.
0.
0.
0.
0.
0.
0.
0.
0.
0.
0.
0.
0.
0.
0.
0.
0.
0.
0.
0.
0.
0.
0.
0.
0.
0.
0.
0.
0.
0.
0.
0.
0.
0.
0.
0.
0.
0.
0.
0.
0.
0.
0.
0.
0.
0.
0.
0.
0.
0.
0.
0.
0.
0.
0.
0.
0.
0.
0.
0.
0.
0.
0.
0.
0.
0.
0.
0.
0.
0.
0.
0.
0.
0.
0.
0.
0.
0.
0.
0.
0.
0.
0.
0.
0.
0.
0.
0.
0.
0.
0.
0.
0.
0.
0.
0.
0.
0.
0.
0.
0.
0.
0.
0.
0.
0.
0.
0.
0.
0.
0.
0.
0.
0.
0.
0.
0.
0.
0.
0.
0.
0.
0.
0.
0.
0.
0.
0.
0.
0.
0.
0.
0.
0.
0.
0.
0.
0.
0.
0.
0.
0.
0.
0.
0.
0.
0.
0.
0.
0.
0.
0.
0.
0.
0.
0.
0.
0.
0.
0.
0.
0.
0.
0.
0.
0.
0.
0.
0.
0.
0.
0.
0.
0.
0.
0.
0.
0.
0.
0.
0.
0.
0.
0.
0.
0.
0.
0.
0.
0.
0.
0.
0.
0.
0.
0.
0.
0.
0.
0.
0.
0.
0.
0.
0.
0.
0.
0.
0.
0.
0.
0.
0.
0.
0.
0.
0.
0.
0.
0.
0.
0.
0.
0.
0.
0.
0.
0.
0.
0.
0.
0.
0.
0.
0.
0.
0.
0.
0.
0.
0.
0.
0.
0.
0.
0.
0.
0.
0.
0.
0.
0.
0.
0.
0.
0.
0.
0.
0.
0.
0.
0.
0.
0.
0.
0.
0.
0.
0.
0.
0.
0.
0.
0.
0.
0.
0.
0.
0.
0.
0.
0.
0.
0.
0.
0.
0.
0.
0.
0.
0.
0.
0.
0.
0.
0.
0.
0.
0.
0.
0.
0.
0.
0.
0.
0.
0.
0.
0.
0.
0.
0.
0.
0.
0.
0.
0.
0.
0.
0.
0.
0.
0.
0.
0.
0.
0.
0.
0.
0.
0.
0.
0.
0.
0.
0.
0.
0.
0.
0.
0.
0.
0.
0.
0.
0.
0.
0.
0.
0.
0.
0.
0.
0.
0.
0.
0.
0.
0.
0.
0.
0.
0.
0.
0.
0.
0.
0.
0.
0.
0.
0.
0.
0.
0.
0.
0.
0.
0.
0.
0.
0.
0.
0.
0.
0.
0.
0.
0.
0.
0.
0.
0.
0.
0.
0.
0.
0.
0.
0.
0.
0.
0.
0.
0.
0.
0.
0.
0.
0.
0.
0.
0.
0.
0.
0.
0.
0.
0.
0.
0.
0.
0.
0.
0.
0.
0.
0.
0.
0.
0.
0.
0.
0.
0.
0.
0.
0.
0.
0.
0.
0.
0.
0.
0.
0.
0.
0.
0.
0.
0.
0.
0.
0.
0.
0.
0.
0.
0.
0.
0.
0.
0.
0.
0.
0.
0.
0.
0.
0.
0.
0.
0.
0.
0.
0.
0.
0.
0.
0.
0.
0.
0.
0.
0.
0.
0.
0.
0.
0.
0.
0.
0.
0.
0.
0.
0.
0.
0.
0.
0.
0.
0.
0.
0.
0.
0.
0.
0.
0.
0.
0.
0.
0.
0.
0.
0.
0.
0.
0.
0.
0.
0.
0.
0.
0.
0.
0.
0.
0.
0.
0.
0.
0.
0.
0.
0.
0.
0.
0.
0.
0.
0.
0.
0.
0.
0.
0.
0.
0.
0.
0.
0.
0.
0.
0.
0.
0.
0.
0.
0.
0.
0.
0.
0.
0.
0.
0.
0.
0.
0.
0.
0.
0.
0.
0.
0.
0.
0.
0.
0.
0.
0.
0.
0.
0.
0.
0.
0.
0.
0.
0.
0.
0.
0.
0.
0.
0.
0.
0.
0.
0.
0.
0.
0.
0.
0.
0.
0.
0.
0.
0.
0.
0.
0.
0.
0.
0.
0.
0.
0.
0.
0.
0.
0.
0.
0.
0.
0.
0.
0.
0.
0.
0.
0.
0.
0.
0.
0.
0.
0.
0.
0.
0.
0.
0.
0.
0.
0.
0.
0.
0.
0.
0.
0.
0.
0.
0.
0.
0.
0.
0.
0.
0.
0.
0.
0.
0.
0.
0.
0.
0.
0.
0.
0.
0.
0.
0.
0.
0.
0.
0.
0.
0.
0.
0.
0.
0.
0.
0.
0.
0.
0.
0.
0.
0.
0.
0.
0.
0.
0.
0.
0.
0.
0.
0.
0.
0.
0.
0.
0.
0.
0.
0.
0.
0.
0.
0.
0.
0.
0.
0.
0.
0.
0.
0.
0.
0.
0.
0.
0.
0.
0.
0.
0.
0.
0.
0.
0.
0.
0.
0.
0.
0.
0.
0.
0.
0.
0.
0.
0.
0.
0.
0.
0.
0.
0.
0.
0.
0.
0.
0.
0.
0.
0.
0.
0.
0.
0.
0.
0.
0.
0.
0.
0.
0.
0.
0.
0.
0.
0.
0.
0.
0.
0.
0.
0.
0.
0.
0.
0.
0.
0.
0.
0.
0.
0.
0.
0.
0.
0.
0.
0.
0.
0.
0.
0.
0.
0.
0.
0.
0.
0.
0.
0.
0.
0.
0.
0.
0.
0.
0.
0.
0.
0.
0.
0.
0.
0.
0.
0.
0.
0.
0.
0.
0.
0.
0.
0.
0.
0.
0.
0.
0.
0.
0.
0.
0.
0.
0.
0.
0.
0.
0.
0.
0.
0.
0.
0.
0.
0.
0.
0.
0.
0.
0.
0.
0.
0.
0.
0.
0.
0.
0.
0.
0.
0.
0.
0.
0.
0.
0.
0.
0.
0.
0.
0.
0.
0.
0.
0.
0.
0.
0.
0.
0.
0.
0.
0.
0.
0.
0.
0.
0.
0.
0.
0.
0.
0.
0.
0.
0.
0.
0.
0.
0.
0.
0.
0.
0.
0.
0.
0.
0.
0.
0.
0.
0.
0.
0.
0.
0.
0.
0.
0.
0.
0.
0.
0.
0.
0.
0.
0.
0.
0.
0.
0.
0.
0.
0.
0.
0.
0.
0.
0.
0.
0.
0.
0.
0.
0.
0.
0.
0.
0.
0.
0.
0.
0.
0.
0.
0.
0.
0.
0.
0.
0.
0.
0.
0.
0.
0.
0.
0.
0.
0.
0.
0.
0.
0.
0.
0.
0.
0.
0.
0.
0.
0.000
0.000
0.000
0.001
0.001
0.001
0.000
0.
0.
0.
0.
0.
0.
0.
0.
0.
0.
0.
0.
0.
0.
0.
0.
0.
0.
0.
0.
0.
0.
0.
0.
0.
0.
0.
0.
0.
0.
0.
0.
0.
0.
0.
0.
0.
0.
0.
0.
0.
0.
0.
0.
0.
0.
0.
0.
0.
0.
0.
0.
0.
0.
0.
0.
0.
0.
0.
0.
0.
0.
0.
0.
0.
0.
0.
0.
0.
0.
0.
0.
0.
0.
0.
0.
0.
0.
0.
0.
0.
0.
0.
0.
0.000
0.000
0.000
-0.001
-0.002
-0.001
-0.001
-0.001
-0.001
0.001
0.000
0.
0.
0.
0.
0.
0.
0.
0.
0.
0.
0.
0.
0.
0.
0.
0.
0.
0.
0.
0.
0.
0.
0.
0.
0.
0.
0.
0.
0.
0.
0.
0.
0.
0.
0.
0.
0.
0.
0.
0.
0.
0.
0.
0.
0.
0.
0.
0.
0.
0.
0.
0.
0.
0.
0.
0.
0.
0.
0.
0.
0.
0.
0.
0.
0.
0.
0.
0.
0.
0.
0.
0.
0.
0.
0.
0.
0.
0.
0.
0.
0.
0.000
0.000
-0.001
-0.002
-0.002
-0.002
-0.002
-0.002
-0.002
0.000
0.000
0.000
0.002
0.001
0.000
0.000
0.
0.
0.
0.
0.
0.
0.
0.
0.
0.
0.
0.
0.
0.
0.
0.
0.
0.
0.
0.
0.
0.
0.
0.
0.
0.
0.
0.
0.
0.
0.
0.
0.
0.
0.
0.
0.
0.
0.
0.
0.
0.
0.
0.
0.
0.
0.
0.
0.
0.
0.
0.
0.
0.
0.
0.
0.
0.
0.
0.
0.
0.
0.
0.
0.
0.
0.
0.
0.
0.
0.
0.
0.
0.
0.
0.
0.000
0.000
-0.002
-0.002
-0.003
-0.005
-0.006
-0.005
-0.003
-0.004
-0.002
-0.001
-0.001
0.000
0.000
0.000
-0.001
0.000
0.000
0.
0.
0.
0.
0.
0.
0.
0.
0.
0.
0.
0.
0.
0.
0.
0.
0.
0.
0.
0.
0.
0.
0.
0.
0.
0.
0.
0.
0.
0.
0.
0.
0.
0.
0.
0.
0.
0.
0.
0.
0.
0.
0.
0.
0.
0.
0.
0.
0.
0.
0.
0.
0.
0.
0.
0.
0.
0.
0.
0.
0.
0.
0.
0.
0.
0.
0.
0.
0.
0.
0.
0.
0.
0.000
0.000
-0.002
-0.001
-0.004
-0.005
-0.007
-0.007
-0.008
-0.008
-0.007
-0.008
-0.007
-0.005
-0.004
-0.003
-0.001
0.000
-0.001
0.000
0.000
0.
0.
0.
0.
0.
0.
0.
0.
0.
0.
0.
0.
0.
0.
0.
0.
0.
0.
0.
0.
0.
0.
0.
0.
0.
0.
0.
0.
0.
0.
0.
0.
0.
0.
0.
0.
0.
0.
0.
0.
0.
0.
0.
0.
0.
0.
0.
0.
0.
0.
0.
0.
0.
0.
0.
0.
0.
0.
0.
0.
0.
0.
0.
0.
0.
0.
0.
0.
0.
0.
0.
0.
0.001
0.001
0.000
-0.002
-0.005
-0.008
-0.011
-0.016
-0.018
-0.020
-0.017
-0.017
-0.018
-0.016
-0.011
-0.009
-0.004
-0.003
-0.001
-0.001
0.000
0.000
0.
0.
0.
0.
0.
0.
0.
0.
0.
0.
0.
0.
0.
0.
0.
0.
0.
0.
0.
0.
0.
0.
0.
0.
0.
0.
0.
0.
0.
0.
0.
0.
0.
0.
0.
0.
0.
0.
0.
0.
0.
0.
0.
0.
0.
0.
0.
0.
0.
0.
0.
0.
0.
0.
0.
0.
0.
0.
0.
0.
0.
0.
0.
0.
0.
0.
0.
0.
0.
0.
0.000
0.001
0.000
0.000
-0.008
-0.012
-0.016
-0.021
-0.028
-0.036
-0.037
-0.039
-0.040
-0.036
-0.034
-0.029
-0.022
-0.014
-0.008
-0.005
-0.001
-0.001
0.000
0.000
0.
0.
0.
0.
0.
0.
0.
0.
0.
0.
0.
0.
0.
0.
0.
0.
0.
0.
0.
0.
0.
0.
0.
0.
0.
0.
0.
0.
0.
0.
0.
0.
0.
0.
0.
0.
0.
0.
0.
0.
0.
0.
0.
0.
0.
0.
0.
0.
0.
0.
0.
0.
0.
0.
0.
0.
0.
0.
0.
0.
0.
0.
0.
0.
0.
0.
0.
0.
0.000
0.001
0.002
-0.001
-0.007
-0.010
-0.014
-0.023
-0.034
-0.047
-0.054
-0.062
-0.067
-0.070
-0.071
-0.068
-0.058
-0.046
-0.031
-0.020
-0.009
-0.005
-0.002
-0.001
0.000
0.
0.
0.
0.
0.
0.
0.
0.
0.
0.
0.
0.
0.
0.
0.
0.
0.
0.
0.
0.
0.
0.
0.
0.
0.
0.
0.
0.
0.
0.
0.
0.
0.
0.
0.
0.
0.
0.
0.
0.
0.
0.
0.
0.
0.
0.
0.
0.
0.
0.
0.
0.
0.
0.
0.
0.
0.
0.
0.
0.
0.
0.
0.
0.
0.
0.
0.
0.
0.001
0.001
0.001
-0.004
-0.008
-0.012
-0.022
-0.033
-0.050
-0.064
-0.079
-0.089
-0.104
-0.105
-0.102
-0.097
-0.088
-0.068
-0.056
-0.035
-0.018
-0.008
-0.004
-0.001
0.001
0.000
0.
0.
0.
0.
0.
0.
0.
0.
0.
0.
0.
0.
0.
0.
0.
0.
0.
0.
0.
0.
0.
0.
0.
0.
0.
0.
0.
0.
0.
0.
0.
0.
0.
0.
0.
0.
0.
0.
0.
0.
0.
0.
0.
0.
0.
0.
0.
0.
0.
0.
0.
0.
0.
0.
0.
0.
0.
0.
0.
0.
0.
0.
0.
0.
0.
0.
0.000
0.001
0.002
0.000
-0.005
-0.010
-0.016
-0.027
-0.045
-0.066
-0.086
-0.106
-0.126
-0.141
-0.140
-0.091
-0.009
-0.019
-0.076
-0.072
-0.053
-0.029
-0.013
-0.006
-0.003
-0.001
0.000
0.
0.
0.
0.
0.
0.
0.
0.
0.
0.
0.
0.
0.
0.
0.
0.
0.
0.
0.
0.
0.
0.
0.
0.
0.
0.
0.
0.
0.
0.
0.
0.
0.
0.
0.
0.
0.
0.
0.
0.
0.
0.
0.
0.
0.
0.
0.
0.
0.
0.
0.
0.
0.
0.
0.
0.
0.
0.
0.
0.
0.
0.
0.
0.
0.
0.
0.001
0.001
0.001
-0.001
-0.005
-0.012
-0.020
-0.036
-0.059
-0.085
-0.112
-0.142
-0.171
-0.183
-0.093
0.468
1.152
0.884
0.122
-0.076
-0.064
-0.039
-0.018
-0.007
-0.004
-0.001
0.000
0.
0.
0.
0.
0.
0.
0.
0.
0.
0.
0.
0.
0.
0.
0.
0.
0.
0.
0.
0.
0.
0.
0.
0.
0.
0.
0.
0.
0.
0.
0.
0.
0.
0.
0.
0.
0.
0.
0.
0.
0.
0.
0.
0.
0.
0.
0.
0.
0.
0.
0.
0.
0.
0.
0.
0.
0.
0.
0.
0.
0.
0.
0.
0.
0.
0.
0.001
0.001
0.001
-0.001
-0.006
-0.014
-0.025
-0.044
-0.074
-0.098
-0.126
-0.168
-0.208
-0.221
0.057
1.814
4.982
3.881
0.650
-0.051
-0.073
-0.046
-0.022
-0.010
-0.004
-0.001
0.000
0.
0.
0.
0.
0.
0.
0.
0.
0.
0.
0.
0.
0.
0.
0.
0.
0.
0.
0.
0.
0.
0.
0.
0.
0.
0.
0.
0.
0.
0.
0.
0.
0.
0.
0.
0.
0.
0.
0.
0.
0.
0.
0.
0.
0.
0.
0.
0.
0.
0.
0.
0.
0.
0.
0.
0.
0.
0.
0.
0.
0.
0.
0.
0.
0.
0.
0.000
0.001
-0.001
-0.002
-0.006
-0.015
-0.029
-0.053
-0.080
-0.106
-0.138
-0.182
-0.229
-0.247
-0.062
1.451
7.100
7.426
0.925
-0.061
-0.079
-0.049
-0.023
-0.010
-0.004
-0.001
0.001
0.
0.
0.
0.
0.
0.
0.
0.
0.
0.
0.
0.
0.
0.
0.
0.
0.
0.
0.
0.
0.
0.
0.
0.
0.
0.
0.
0.
0.
0.
0.
0.
0.
0.
0.
0.
0.
0.
0.
0.
0.
0.
0.
0.
0.
0.
0.
0.
0.
0.
0.
0.
0.
0.
0.
0.
0.
0.
0.
0.
0.
0.
0.
0.
0.
0.
0.
0.001
-0.002
-0.002
-0.005
-0.015
-0.031
-0.055
-0.085
-0.110
-0.140
-0.184
-0.235
-0.262
-0.218
0.255
2.692
3.278
0.296
-0.108
-0.083
-0.048
-0.022
-0.010
-0.004
-0.001
0.001
0.
0.
0.
0.
0.
0.
0.
0.
0.
0.
0.
0.
0.
0.
0.
0.
0.
0.
0.
0.
0.
0.
0.
0.
0.
0.
0.
0.
0.
0.
0.
0.
0.
0.
0.
0.
0.
0.
0.
0.
0.
0.
0.
0.
0.
0.
0.
0.
0.
0.
0.
0.
0.
0.
0.
0.
0.
0.
0.
0.
0.
0.
0.
0.
0.
0.
0.
0.001
0.000
-0.002
-0.006
-0.013
-0.029
-0.054
-0.084
-0.114
-0.145
-0.188
-0.234
-0.268
-0.272
-0.220
-0.037
0.013
-0.134
-0.118
-0.081
-0.042
-0.020
-0.009
-0.003
-0.001
0.
0.
0.
0.
0.
0.
0.
0.
0.
0.
0.
0.
0.
0.
0.
0.
0.
0.
0.
0.
0.
0.
0.
0.
0.
0.
0.
0.
0.
0.
0.
0.
0.
0.
0.
0.
0.
0.
0.
0.
0.
0.
0.
0.
0.
0.
0.
0.
0.
0.
0.
0.
0.
0.
0.
0.
0.
0.
0.
0.
0.
0.
0.
0.
0.
0.
0.
0.
0.000
0.000
-0.001
-0.005
-0.013
-0.023
-0.046
-0.075
-0.116
-0.148
-0.190
-0.239
-0.272
-0.282
-0.267
-0.236
-0.207
-0.173
-0.120
-0.071
-0.037
-0.017
-0.008
-0.003
0.001
0.
0.
0.
0.
0.
0.
0.
0.
0.
0.
0.
0.
0.
0.
0.
0.
0.
0.
0.
0.
0.
0.
0.
0.
0.
0.
0.
0.
0.
0.
0.
0.
0.
0.
0.
0.
0.
0.
0.
0.
0.
0.
0.
0.
0.
0.
0.
0.
0.
0.
0.
0.
0.
0.
0.
0.
0.
0.
0.
0.
0.
0.
0.
0.
0.
0.
0.
0.
0.000
0.001
-0.001
-0.002
-0.010
-0.019
-0.038
-0.063
-0.104
-0.139
-0.180
-0.228
-0.259
-0.266
-0.249
-0.230
-0.203
-0.168
-0.112
-0.066
-0.034
-0.017
-0.008
0.000
0.000
0.
0.
0.
0.
0.
0.
0.
0.
0.
0.000
0.
0.
0.
0.
0.
0.
0.
0.
0.
0.
0.
0.
0.
0.
0.
0.
0.
0.
0.
0.
0.
0.
0.
0.
0.
0.
0.
0.
0.
0.
0.
0.
0.
0.
0.
0.
0.
0.
0.
0.
0.
0.
0.
0.
0.
0.
0.
0.
0.
0.
0.
0.
0.
0.
0.
0.
0.
0.
0.
0.000
-0.002
-0.003
-0.007
-0.014
-0.027
-0.050
-0.084
-0.123
-0.167
-0.203
-0.226
-0.165
-0.074
-0.103
-0.167
-0.143
-0.101
-0.063
-0.033
-0.015
-0.008
0.001
0.000
0.
0.
0.
0.
0.
0.
0.000
0.001
-0.001
-0.001
-0.002
-0.002
0.001
0.001
0.000
0.
0.
0.
0.
0.
0.
0.
0.
0.
0.
0.
0.
0.
0.
0.
0.
0.
0.
0.
0.
0.
0.
0.
0.
0.
0.
0.
0.
0.
0.
0.
0.
0.
0.
0.
0.
0.
0.
0.
0.
0.
0.
0.
0.
0.
0.
0.
0.
0.
0.
0.
0.
0.
0.
0.000
-0.001
-0.001
-0.008
-0.010
-0.023
-0.039
-0.063
-0.099
-0.144
-0.178
-0.157
0.104
0.436
0.212
-0.095
-0.131
-0.099
-0.057
-0.033
-0.017
-0.005
-0.001
0.002
0.
0.
0.
0.000
0.001
0.
-0.002
-0.002
-0.004
-0.004
-0.004
-0.004
-0.002
-0.002
-0.001
0.001
0.000
0.
0.
0.
0.
0.
0.
0.
0.
0.
0.
0.
0.
0.
0.
0.
0.
0.
0.
0.
0.
0.
0.
0.
0.
0.
0.
0.
0.
0.
0.
0.
0.
0.
0.
0.
0.
0.
0.
0.
0.
0.
0.
0.
0.
0.
0.
0.
0.
0.
0.
0.
0.
0.000
0.001
-0.001
-0.005
-0.009
-0.019
-0.032
-0.052
-0.081
-0.121
-0.153
-0.122
0.259
0.810
0.365
-0.068
-0.131
-0.097
-0.057
-0.031
-0.014
-0.005
-0.002
0.000
0.001
0.001
0.001
0.001
0.
-0.004
-0.006
-0.007
-0.011
-0.011
-0.012
-0.011
-0.007
-0.004
-0.003
0.000
0.001
0.
0.
0.
0.
0.
0.
0.
0.
0.
0.
0.
0.
0.
0.
0.
0.
0.
0.
0.
0.
0.
0.
0.
0.
0.
0.
0.
0.
0.
0.
0.
0.
0.
0.
0.
0.
0.
0.
0.
0.
0.
0.
0.
0.
0.
0.
0.
0.
0.
0.
0.
0.
0.
0.001
0.001
-0.002
-0.007
-0.015
-0.028
-0.044
-0.068
-0.105
-0.135
-0.143
0.070
0.413
0.099
-0.120
-0.129
-0.093
-0.054
-0.027
-0.019
-0.009
-0.005
-0.003
-0.002
-0.001
-0.003
-0.004
-0.009
-0.011
-0.016
-0.019
-0.021
-0.019
-0.019
-0.016
-0.014
-0.010
-0.005
-0.002
0.000
0.001
0.
0.000
0.000
0.000
0.
0.
0.
0.
0.
0.
0.
0.
0.
0.
0.
0.
0.
0.
0.
0.
0.
0.
0.
0.
0.
0.
0.
0.
0.
0.
0.
0.
0.
0.
0.
0.
0.
0.
0.
0.
0.
0.
0.
0.
0.
0.
0.
0.
0.
0.
0.
0.
0.000
0.001
-0.001
-0.002
-0.012
-0.024
-0.037
-0.060
-0.092
-0.127
-0.154
-0.144
-0.099
-0.136
-0.144
-0.116
-0.081
-0.052
-0.036
-0.020
-0.016
-0.010
-0.013
-0.013
-0.012
-0.012
-0.015
-0.020
-0.026
-0.030
-0.031
-0.031
-0.032
-0.028
-0.027
-0.020
-0.016
-0.008
-0.004
-0.002
0.002
0.002
0.001
0.001
0.001
0.000
0.000
0.
0.
0.
0.
0.
0.
0.
0.
0.
0.
0.
0.
0.
0.
0.
0.
0.
0.
0.
0.
0.
0.
0.
0.
0.
0.
0.
0.
0.
0.
0.
0.
0.
0.
0.
0.
0.
0.
0.
0.
0.
0.
0.
0.
0.
0.
0.000
0.001
-0.001
-0.002
-0.009
-0.016
-0.034
-0.052
-0.078
-0.113
-0.149
-0.168
-0.173
-0.163
-0.140
-0.108
-0.075
-0.049
-0.038
-0.027
-0.023
-0.019
-0.022
-0.027
-0.025
-0.027
-0.027
-0.031
-0.037
-0.041
-0.045
-0.048
-0.048
-0.044
-0.038
-0.032
-0.022
-0.015
-0.010
-0.004
-0.002
0.001
-0.002
0.000
0.000
-0.001
0.000
0.000
0.000
0.
0.
0.
0.
0.
0.
0.
0.
0.
0.
0.
0.
0.
0.
0.
0.
0.
0.
0.
0.
0.
0.
0.
0.
0.
0.
0.
0.
0.
0.
0.
0.
0.
0.
0.
0.
0.
0.
0.
0.
0.
0.
0.
0.
0.000
-0.001
-0.002
-0.004
-0.009
-0.015
-0.029
-0.045
-0.069
-0.099
-0.137
-0.159
-0.168
-0.160
-0.133
-0.100
-0.069
-0.052
-0.039
-0.037
-0.030
-0.028
-0.036
-0.039
-0.040
-0.047
-0.049
-0.053
-0.055
-0.059
-0.066
-0.069
-0.067
-0.066
-0.058
-0.046
-0.039
-0.029
-0.017
-0.010
-0.009
-0.005
-0.002
-0.003
-0.003
0.000
-0.001
-0.001
0.000
0.
0.
0.
0.
0.
0.
0.
0.
0.
0.
0.
0.
0.
0.
0.
0.
0.
0.
0.
0.
0.
0.
0.
0.
0.
0.
0.
0.
0.
0.
0.
0.
0.
0.
0.
0.
0.
0.
0.
0.
0.
0.
0.
0.001
-0.001
-0.001
-0.001
-0.006
-0.009
-0.017
-0.031
-0.046
-0.068
-0.095
-0.119
-0.136
-0.145
-0.141
-0.123
-0.094
-0.067
-0.054
-0.042
-0.044
-0.041
-0.049
-0.056
-0.063
-0.069
-0.073
-0.077
-0.077
-0.081
-0.085
-0.088
-0.096
-0.099
-0.092
-0.083
-0.073
-0.059
-0.044
-0.032
-0.022
-0.015
-0.010
-0.011
-0.009
-0.004
-0.003
-0.003
-0.001
-0.001
0.000
0.
0.
0.
0.
0.
0.
0.
0.
0.
0.
0.
0.
0.
0.
0.
0.
0.
0.
0.
0.
0.
0.
0.
0.
0.
0.
0.
0.
0.
0.
0.
0.
0.
0.
0.
0.
0.
0.
0.
0.
0.
0.001
-0.001
-0.002
-0.003
-0.004
-0.008
-0.013
-0.021
-0.031
-0.047
-0.070
-0.092
-0.116
-0.128
-0.135
-0.133
-0.119
-0.093
-0.068
-0.057
-0.056
-0.054
-0.059
-0.070
-0.085
-0.096
-0.104
-0.112
-0.115
-0.111
-0.112
-0.116
-0.121
-0.124
-0.126
-0.123
-0.119
-0.102
-0.087
-0.070
-0.054
-0.039
-0.031
-0.028
-0.021
-0.013
-0.011
-0.005
-0.003
-0.002
-0.001
0.001
0.
0.
0.
0.
0.
0.
0.
0.
0.
0.
0.
0.
0.
0.
0.
0.
0.
0.
0.
0.
0.
0.
0.
0.
0.
0.
0.
0.
0.
0.
0.
0.
0.
0.
0.
0.
0.
0.
0.
0.
0.001
-0.001
-0.002
-0.005
-0.006
-0.010
-0.015
-0.021
-0.029
-0.037
-0.054
-0.075
-0.094
-0.111
-0.126
-0.132
-0.133
-0.117
-0.092
-0.074
-0.063
-0.060
-0.067
-0.083
-0.099
-0.122
-0.135
-0.143
-0.153
-0.161
-0.168
-0.161
-0.162
-0.160
-0.166
-0.169
-0.168
-0.158
-0.140
-0.124
-0.110
-0.091
-0.071
-0.060
-0.050
-0.039
-0.028
-0.020
-0.013
-0.006
-0.003
-0.001
-0.001
0.000
0.
0.
0.
0.
0.
0.
0.
0.
0.
0.
0.
0.
0.
0.
0.
0.
0.
0.
0.
0.
0.
0.
0.
0.
0.
0.
0.
0.
0.
0.
0.
0.
0.
0.
0.
0.
0.
0.
0.000
-0.001
-0.002
-0.003
-0.007
-0.016
-0.024
-0.033
-0.041
-0.045
-0.055
-0.065
-0.080
-0.097
-0.112
-0.124
-0.134
-0.130
-0.117
-0.096
-0.070
-0.059
-0.071
-0.087
-0.111
-0.139
-0.173
-0.191
-0.208
-0.212
-0.217
-0.223
-0.216
-0.207
-0.202
-0.212
-0.214
-0.208
-0.159
-0.103
-0.127
-0.157
-0.145
-0.126
-0.101
-0.083
-0.064
-0.048
-0.030
-0.020
-0.010
-0.007
-0.004
0.000
0.001
0.
0.
0.
0.
0.
0.
0.
0.
0.
0.
0.
0.
0.
0.
0.
0.
0.
0.
0.
0.
0.
0.
0.
0.
0.
0.
0.
0.
0.
0.
0.
0.
0.
0.
0.
0.
0.
0.
0.001
-0.001
-0.002
-0.009
-0.016
-0.027
-0.040
-0.056
-0.064
-0.071
-0.077
-0.082
-0.088
-0.099
-0.110
-0.118
-0.121
-0.118
-0.104
-0.087
-0.080
-0.073
-0.091
-0.113
-0.154
-0.198
-0.239
-0.263
-0.270
-0.273
-0.289
-0.295
-0.284
-0.269
-0.257
-0.263
-0.261
-0.031
1.259
2.935
1.351
0.018
-0.192
-0.178
-0.148
-0.123
-0.103
-0.081
-0.051
-0.035
-0.019
-0.011
-0.006
-0.002
0.001
0.000
0.
0.
0.
0.
0.
0.
0.
0.
0.
0.
0.
0.
0.
0.
0.
0.
0.
0.
0.
0.
0.
0.
0.
0.
0.
0.
0.
0.
0.
0.
0.
0.
0.
0.
0.
0.
0.000
-0.001
-0.001
-0.007
-0.012
-0.023
-0.042
-0.061
-0.075
-0.086
-0.094
-0.105
-0.105
-0.101
-0.100
-0.106
-0.112
-0.114
-0.106
-0.101
-0.091
-0.085
-0.089
-0.115
-0.154
-0.204
-0.264
-0.305
-0.306
-0.270
-0.306
-0.373
-0.387
-0.376
-0.353
-0.347
-0.340
-0.222
2.253
33.477
149.863
38.144
2.429
-0.164
-0.246
-0.215
-0.186
-0.163
-0.130
-0.095
-0.061
-0.035
-0.018
-0.010
-0.002
-0.001
0.000
0.
0.
0.
0.
0.
0.
0.
0.
0.
0.
0.
0.
0.
0.
0.
0.
0.
0.
0.
0.
0.
0.
0.
0.
0.
0.
0.
0.
0.
0.
0.
0.
0.
0.
0.
0.
0.000
-0.001
-0.001
-0.009
-0.020
-0.037
-0.061
-0.081
-0.095
-0.087
-0.093
-0.124
-0.129
-0.120
-0.103
-0.097
-0.100
-0.098
-0.101
-0.092
-0.091
-0.093
-0.111
-0.149
-0.199
-0.260
-0.309
-0.268
0.375
1.040
0.617
-0.222
-0.459
-0.466
-0.453
-0.439
-0.410
0.026
9.302
563.562
100763.039
1283.588
10.213
-0.071
-0.343
-0.293
-0.254
-0.222
-0.180
-0.140
-0.097
-0.064
-0.032
-0.017
-0.007
-0.001
-0.001
0.000
0.
0.
0.
0.
0.
0.
0.
0.
0.
0.
0.
0.
0.
0.
0.
0.
0.
0.
0.
0.
0.
0.
0.
0.
0.
0.
0.
0.
0.
0.
0.
0.
0.
0.
0.
0.001
0.000
-0.003
-0.015
-0.027
-0.046
-0.077
-0.101
-0.105
-0.042
-0.074
-0.144
-0.152
-0.138
-0.112
-0.094
-0.087
-0.087
-0.090
-0.091
-0.102
-0.115
-0.147
-0.199
-0.258
-0.315
-0.346
0.447
11.460
14.277
4.865
1.086
0.936
-0.083
-0.361
-0.349
-0.197
2.835
20.615
285.635
26177.502
485.574
7.781
-0.227
-0.438
-0.207
-0.045
-0.064
-0.027
-0.072
-0.122
-0.094
-0.054
-0.028
-0.010
-0.005
-0.001
0.000
0.
0.
0.
0.
0.
0.
0.
0.
0.
0.
0.
0.
0.
0.
0.
0.
0.
0.
0.
0.
0.
0.
0.
0.
0.
0.
0.
0.
0.
0.
0.
0.
0.
0.
0.
0.001
0.000
-0.008
-0.019
-0.030
-0.054
-0.088
-0.118
-0.136
-0.093
-0.121
-0.171
-0.168
-0.149
-0.116
-0.087
-0.081
-0.080
-0.084
-0.095
-0.118
-0.156
-0.213
-0.272
-0.336
-0.351
-0.317
0.988
25.271
28.378
9.793
12.666
37.362
8.862
19.003
12.003
3.978
34.408
1140.361
1135.083
95.224
26.044
2.101
-0.439
1.300
31.723
31.144
11.656
23.521
13.905
0.603
-0.110
-0.080
-0.040
-0.015
-0.008
0.000
0.001
0.
0.
0.
0.
0.
0.
0.
0.
0.
0.
0.
0.
0.
0.
0.
0.
0.
0.
0.
0.
0.
0.
0.
0.
0.
0.
0.
0.
0.
0.
0.
0.
0.
0.
0.000
0.001
-0.001
-0.012
-0.021
-0.035
-0.057
-0.094
-0.134
-0.165
-0.172
-0.173
-0.175
-0.172
-0.149
-0.113
-0.085
-0.067
-0.073
-0.083
-0.112
-0.156
-0.211
-0.268
-0.297
-0.084
0.261
-0.067
-0.092
2.881
7.580
39.344
194.475
96.746
164.301
26282.807
1914.809
175.124
107.046
100880.672
100716.328
88.370
8.501
1.203
1.920
47.476
95531.719
23902.275
852.618
20395.250
9017.675
14.265
0.008
-0.098
-0.058
-0.026
-0.012
-0.005
-0.001
0.001
0.001
0.
0.
0.
0.
0.
0.
0.
0.
0.
0.
0.
0.
0.
0.
0.
0.
0.
0.
0.
0.
0.
0.
0.
0.
0.
0.
0.
0.
0.
0.
0.
0.
0.000
0.001
-0.002
-0.012
-0.021
-0.036
-0.058
-0.093
-0.140
-0.171
-0.179
-0.177
-0.171
-0.162
-0.136
-0.102
-0.072
-0.059
-0.067
-0.089
-0.134
-0.183
-0.231
-0.026
1.506
22.215
112.792
22.702
13.998
49.956
16.555
1032.127
62222.895
587.721
681.546
200144.500
101540.445
106206.313
1290.653
427.224
399.169
19.304
1.893
29.835
250.623
150.161
79987.719
117528.508
146891.891
134147.172
16102.618
35.174
0.278
-0.117
-0.071
-0.034
-0.015
-0.006
-0.003
-0.001
0.001
0.001
0.
0.
0.
0.
0.
0.
0.
0.
0.
0.
0.
0.
0.
0.
0.
0.
0.
0.
0.
0.
0.
0.
0.
0.
0.
0.
0.
0.
0.
0.
0.
0.000
0.001
-0.002
-0.012
-0.023
-0.035
-0.056
-0.087
-0.128
-0.159
-0.170
-0.159
-0.148
-0.139
-0.114
-0.087
-0.056
-0.052
-0.060
-0.098
-0.161
-0.198
0.562
9.282
53.419
1606.915
106766.242
1666.665
1082.439
70715.289
240.115
8719.534
105870.133
34197.109
1570.148
101169.602
102250.211
112465.023
1421.528
55.007
57.365
7.395
9.137
153.105
2653.173
2710.115
56136.320
105082.898
170473.906
111753.703
10022.274
37.306
0.292
-0.139
-0.090
-0.040
-0.022
-0.010
-0.006
-0.002
-0.002
0.001
0.001
0.
0.
0.
0.
0.
0.
0.
0.
0.
0.
0.
0.
0.
0.
0.
0.
0.
0.
0.
0.
0.
0.
0.
0.
0.
0.
0.
0.
0.
0.
0.000
0.001
-0.003
-0.010
-0.020
-0.032
-0.051
-0.077
-0.111
-0.138
-0.147
-0.142
-0.130
-0.114
-0.089
-0.066
-0.046
-0.044
-0.063
-0.119
-0.172
0.199
11.169
230.670
3751.468
25657.717
115273.797
102959.055
14945.893
108016.148
1815.834
4704.383
200198.484
105833.398
8965.507
13794.709
45398.156
441.303
104.992
20030.898
34194.711
89.960
153.301
515.474
3924.325
39662.137
103586.078
103327.984
3301.133
105278.727
82088.336
23.944
-0.019
-0.163
-0.097
-0.052
-0.031
-0.012
-0.007
-0.004
-0.002
-0.001
0.001
0.
0.
0.
0.
0.
0.
0.
0.
0.
0.
0.
0.
0.
0.
0.
0.
0.
0.
0.
0.
0.
0.
0.
0.
0.
0.
0.
0.
0.
0.
0.000
0.001
-0.003
-0.005
-0.016
-0.029
-0.043
-0.063
-0.088
-0.112
-0.122
-0.118
-0.107
-0.090
-0.073
-0.046
-0.031
-0.040
-0.067
-0.129
-0.142
2.281
126.222
10349.144
151938.750
108660.734
104456.641
128860.117
120479.758
101795.633
4880.632
751.074
15684.573
157412.266
5080.471
108.646
109.726
158.463
16259.468
60020.973
15117.484
744.233
1252.072
11529.451
10828.512
4188.970
103064.672
80889.609
31052.438
1582.618
80.431
1.643
-0.263
-0.191
-0.117
-0.061
-0.039
-0.020
-0.008
-0.005
-0.003
-0.002
0.001
0.001
0.
0.
0.
0.
0.
0.
0.
0.
0.
0.
0.
0.
0.
0.
0.
0.
0.
0.
0.
0.
0.
0.
0.
0.
0.
0.
0.
0.
0.
0.000
0.001
-0.003
-0.004
-0.014
-0.020
-0.035
-0.048
-0.064
-0.080
-0.091
-0.092
-0.083
-0.067
-0.046
-0.030
-0.021
-0.031
-0.070
-0.137
-0.049
9.001
644.964
103955.070
113000.789
21795.957
4062.074
102103.758
109069.773
2972.932
1555.747
328.138
6511.202
100157.336
4888.346
42.888
11.763
557.444
101484.766
80309.578
114250.617
103498.914
1571.070
4781.126
102748.320
450.090
3681.593
87131.750
106206.039
6215.437
6.119
-0.361
-0.329
-0.222
-0.129
-0.074
-0.045
-0.027
-0.015
-0.006
-0.005
-0.002
0.
0.001
0.
0.
0.
0.
0.
0.
0.
0.
0.
0.
0.
0.
0.
0.
0.
0.
0.
0.
0.
0.
0.
0.
0.
0.
0.
0.
0.
0.
0.
0.000
0.001
-0.001
-0.003
-0.007
-0.014
-0.023
-0.035
-0.045
-0.053
-0.059
-0.059
-0.051
-0.038
-0.026
-0.014
-0.016
-0.034
-0.084
-0.158
0.074
27.467
9418.787
104833.148
53081.590
929.572
246.845
4622.032
19412.168
1252.997
249.361
663.932
1550.816
646.848
578.248
3705.611
662.832
36.067
245.205
3248.491
101770.703
108178.734
2680.878
370.888
7480.418
4139.543
1949.946
1155.477
276.171
33.438
0.345
-0.442
-0.373
-0.251
-0.162
-0.098
-0.056
-0.033
-0.019
-0.006
-0.005
-0.002
0.
0.001
0.
0.
0.
0.
0.
0.
0.
0.
0.
0.
0.
0.
0.
0.
0.
0.
0.
0.
0.
0.
0.
0.
0.
0.
0.
0.
0.
0.
0.
0.
0.000
0.001
-0.003
-0.003
-0.008
-0.013
-0.020
-0.027
-0.032
-0.033
-0.030
-0.027
-0.020
-0.014
-0.009
-0.016
-0.044
-0.104
-0.187
-0.080
14.189
2197.168
100040.797
4925.324
52.558
173.923
2175.596
907.504
730.321
280.369
3086.412
2604.632
1501.443
40714.844
100022.734
99999.891
199.662
9.976
394.346
30545.080
8110.073
521.935
257.517
54337.023
100255.070
556.558
139.771
31.651
1.475
0.665
0.192
-0.319
-0.282
-0.198
-0.117
-0.066
-0.036
-0.021
-0.008
-0.004
-0.002
0.
0.001
0.
0.
0.
0.
0.
0.
0.
0.
0.
0.
0.
0.
0.
0.
0.
0.
0.
0.
0.
0.
0.
0.
0.
0.
0.
0.
0.
0.
0.
0.
0.
0.001
0.001
-0.002
-0.004
-0.007
-0.011
-0.014
-0.016
-0.018
-0.016
-0.014
-0.008
-0.005
-0.008
-0.023
-0.060
-0.123
-0.120
0.187
1.870
29.841
141.939
45.773
12.036
144.251
247.968
300.942
47956.313
3750.909
9471.589
104309.938
106914.188
65985.891
100152.992
100001.828
199.324
2.210
23.327
295.056
183.752
2499.232
320.565
6317.342
8099.413
3880.702
101740.336
2744.819
8.618
5.908
2.566
-0.106
-0.296
-0.224
-0.132
-0.071
-0.038
-0.019
-0.008
-0.003
-0.001
0.
0.001
0.
0.
0.
0.
0.
0.
0.
0.
0.
0.
0.
0.
0.
0.
0.
0.
0.
0.
0.
0.
0.
0.
0.
0.
0.
0.
0.
0.
0.
0.
0.
0.
0.001
0.001
-0.001
-0.004
-0.006
-0.007
-0.010
-0.010
-0.008
-0.005
-0.002
-0.001
-0.008
-0.033
-0.073
-0.042
1.374
10.875
50.154
40.372
7.161
9.665
12.527
121.328
532.451
1710.657
100540.805
77669.953
178398.531
102646.266
157406.906
10209.226
4133.052
819.433
34.310
0.335
0.853
73.630
3117.882
2938.956
201.563
3526.358
104758.125
151240.734
105102.594
863.499
21.348
39.377
13.255
0.326
-0.299
-0.232
-0.140
-0.073
-0.037
-0.020
-0.008
-0.003
0.
0.000
0.001
0.
0.
0.
0.
0.
0.
0.
0.
0.
0.
0.
0.
0.
0.
0.
0.
0.
0.
0.
0.
0.
0.
0.
0.
0.
0.
0.
0.
0.
0.
0.
0.
0.
0.001
0.002
0.001
-0.001
-0.002
-0.003
-0.004
-0.001
-0.001
0.004
0.002
-0.011
-0.044
-0.080
0.509
14.387
97.312
1056.113
920.316
14.547
24.563
54.906
3957.374
106015.797
13732.816
11652.918
104124.172
103984.781
64888.871
4014.607
241.523
277.187
25967.158
590.472
8.674
7.702
706.245
100087.836
100335.406
719.048
1219.440
101046.164
117871.320
21026.408
2544.702
110.530
27.814
9.303
0.267
-0.288
-0.219
-0.130
-0.068
-0.033
-0.016
-0.006
0.000
-0.001
0.001
0.001
0.
0.
0.
0.
0.
0.
0.
0.
0.
0.
0.
0.
0.
0.
0.
0.
0.
0.
0.
0.
0.
0.
0.
0.
0.
0.
0.
0.
0.
0.
0.
0.
0.
0.
0.
0.001
0.002
0.002
0.000
0.000
0.003
0.003
0.007
0.004
-0.012
-0.048
-0.082
0.773
22.082
98.649
197.804
79.663
7.112
29.948
162.106
58798.359
104596.734
101068.031
673.828
28254.709
126108.195
3331.788
177.342
2454.610
5782.046
14843.374
896.613
151.150
172.547
256.316
28607.109
30269.521
574.490
84.412
1107.350
1303.205
17512.756
105715.203
2499.660
8.317
1.204
-0.176
-0.278
-0.198
-0.116
-0.059
-0.025
-0.013
-0.003
0.001
0.000
0.001
0.
0.
0.
0.
0.
0.
0.
0.
0.
0.
0.
0.
0.
0.
0.
0.
0.
0.
0.
0.
0.
0.
0.
0.
0.
0.
0.
0.
0.
0.
0.
0.
0.
0.
0.
0.
0.
0.
0.001
0.001
0.001
0.003
0.003
0.007
0.002
-0.011
-0.047
-0.095
-0.006
2.179
9.390
13.112
3.224
0.322
6.018
551.465
103234.664
200085.766
8412.029
250.627
7183.134
100081.328
1347.879
879.583
152428.953
102891.391
22514.686
3552.433
6258.199
18165.256
2377.180
1056.528
714.053
138.077
9.916
18.819
148.687
777.925
7292.069
208.482
1.765
-0.217
-0.311
-0.248
-0.162
-0.092
-0.045
-0.019
-0.008
-0.002
0.001
0.001
0.001
0.
0.
0.
0.
0.
0.
0.
0.
0.
0.
0.
0.
0.
0.
0.
0.
0.
0.
0.
0.
0.
0.
0.
0.
0.
0.
0.
0.
0.
0.
0.
0.
0.
0.
0.
0.
0.
0.
0.
0.
0.
0.002
0.002
0.006
0.004
-0.008
-0.039
-0.100
-0.184
-0.188
0.074
0.346
1.428
8.797
13.765
235.095
34997.805
25611.904
312.364
100900.141
101108.914
285.907
39.969
1082.324
111690.844
107958.391
112478.164
105316.898
115366.867
103891.141
102776.648
57649.730
769.389
78.370
3.703
0.167
7.052
16.249
11.960
2.144
-0.247
-0.342
-0.271
-0.191
-0.115
-0.067
-0.033
-0.014
-0.005
0.003
0.001
0.001
0.
0.
0.
0.
0.
0.
0.
0.
0.
0.
0.
0.
0.
0.
0.
0.
0.
0.
0.
0.
0.
0.
0.
0.
0.
0.
0.
0.
0.
0.
0.
0.
0.
0.
0.
0.
0.
0.
0.
0.
0.
0.
0.002
0.003
0.003
0.003
-0.009
-0.041
-0.103
-0.192
-0.153
3.707
28.108
65.688
1079.579
1860.674
146.815
7199.654
22647.488
809.671
105753.813
105146.617
1261.352
13.170
124.486
1564.584
12417.191
102108.813
105313.805
106881.281
5085.434
151255.094
111344.141
220.751
34.696
1.802
-0.569
-0.400
-0.157
-0.185
-0.312
-0.315
-0.259
-0.188
-0.121
-0.073
-0.042
-0.020
-0.006
-0.001
0.002
0.001
0.
0.
0.
0.
0.
0.
0.
0.
0.
0.
0.
0.
0.
0.
0.
0.
0.
0.
0.
0.
0.
0.
0.
0.
0.
0.
0.
0.
0.
0.
0.
0.
0.
0.
0.
0.
0.
0.
0.
0.
0.
0.
0.
0.
0.003
0.001
0.002
-0.010
-0.044
-0.109
-0.178
1.055
263.542
34559.879
5106.102
101898.648
103095.414
4593.294
124197.313
170905.547
1870.508
108582.648
104815.969
1376.475
25.674
33.508
37.105
260.426
970.285
3860.903
102180.938
426.014
987.370
994.593
17.123
1.953
-0.218
-0.459
-0.409
-0.340
-0.287
-0.247
-0.202
-0.151
-0.105
-0.069
-0.042
-0.024
-0.010
-0.003
0.002
0.001
0.
0.
0.
0.
0.
0.
0.
0.
0.
0.
0.
0.
0.
0.
0.
0.
0.
0.
0.
0.
0.
0.
0.
0.
0.
0.
0.
0.
0.
0.
0.
0.
0.
0.
0.
0.
0.
0.
0.
0.
0.
0.
0.
0.
0.
0.002
0.002
-0.002
-0.015
-0.055
-0.115
-0.146
2.783
425.936
107639.148
101696.961
151916.000
113790.352
106690.984
131766.625
104291.742
17880.563
7870.178
4128.245
266.860
567.543
4439.237
387.989
20.313
23.386
43.450
144.548
12.480
3.287
2.546
0.065
-0.337
-0.359
-0.319
-0.266
-0.211
-0.173
-0.139
-0.105
-0.079
-0.055
-0.039
-0.024
-0.012
-0.004
0.001
0.001
0.
0.
0.
0.
0.
0.
0.
0.
0.
0.
0.
0.
0.
0.
0.
0.
0.
0.
0.
0.
0.
0.
0.
0.
0.
0.
0.
0.
0.
0.
0.
0.
0.
0.
0.
0.
0.
0.
0.
0.
0.
0.
0.
0.
0.
0.
0.001
0.001
-0.006
-0.019
-0.058
-0.126
-0.096
4.466
261.031
39169.914
126210.945
35027.109
75495.867
101990.516
105237.703
8446.109
11579.634
772.671
373.524
99.240
4442.380
100026.797
2617.304
22.164
12.812
10.719
3.347
0.026
-0.472
-0.442
-0.381
-0.314
-0.266
-0.209
-0.158
-0.116
-0.091
-0.071
-0.051
-0.038
-0.025
-0.022
-0.013
-0.004
0.
0.001
0.
0.
0.
0.
0.
0.
0.
0.
0.
0.
0.
0.
0.
0.
0.
0.
0.
0.
0.
0.
0.
0.
0.
0.
0.
0.
0.
0.
0.
0.
0.
0.
0.
0.
0.
0.
0.
0.
0.
0.
0.
0.
0.
0.
0.
0.
0.
0.001
0.000
-0.005
-0.023
-0.061
-0.120
-0.070
6.005
381.166
24053.400
50761.840
1195.195
1852.678
25544.549
4549.208
289.594
334.488
68.578
30.362
25.079
342.766
2404.566
258.434
111.078
764.306
714.365
219.856
12.926
-0.159
-0.375
-0.303
-0.230
-0.174
-0.126
-0.090
-0.060
-0.045
-0.027
-0.023
-0.015
-0.013
-0.010
-0.002
0.001
0.001
0.
0.
0.
0.
0.
0.
0.
0.
0.
0.
0.
0.
0.
0.
0.
0.
0.
0.
0.
0.
0.
0.
0.
0.
0.
0.
0.
0.
0.
0.
0.
0.
0.
0.
0.
0.
0.
0.
0.
0.
0.
0.
0.
0.
0.
0.
0.
0.
0.001
-0.001
-0.007
-0.022
-0.058
-0.109
-0.060
7.980
1249.530
100411.836
85770.313
295.782
1055.033
1142.886
298.526
37.640
779.924
5621.505
119.479
564.022
423.603
28.314
55.220
1287.684
52442.090
105202.195
20562.199
138.188
0.897
-0.284
-0.230
-0.165
-0.117
-0.085
-0.052
-0.032
-0.018
-0.012
-0.003
-0.003
-0.002
0.002
0.001
0.
0.
0.
0.
0.
0.
0.
0.
0.
0.
0.
0.
0.
0.
0.
0.
0.
0.
0.
0.
0.
0.
0.
0.
0.
0.
0.
0.
0.
0.
0.
0.
0.
0.
0.
0.
0.
0.
0.
0.
0.
0.
0.
0.
0.
0.
0.
0.
0.
0.
0.001
0.002
-0.005
-0.016
-0.047
-0.094
-0.100
2.855
199.739
7724.589
2850.599
62.463
189.598
134.529
16.668
24.210
18919.098
200119.797
20483.141
464.188
249.527
43.827
424.687
1777.479
113018.820
103451.336
47210.691
109.512
1.067
-0.232
-0.189
-0.133
-0.089
-0.059
-0.033
-0.018
-0.007
0.000
0.006
0.004
0.002
0.
0.
0.
0.
0.
0.
0.
0.
0.
0.
0.
0.
0.
0.
0.
0.
0.
0.
0.
0.
0.
0.
0.
0.
0.
0.
0.
0.
0.
0.
0.
0.
0.
0.
0.
0.
0.
0.
0.
0.
0.
0.
0.
0.
0.
0.
0.
0.
0.
0.
0.
0.
0.001
0.000
-0.002
-0.011
-0.032
-0.072
-0.107
0.133
5.229
31.248
20.394
3.025
5.106
4.046
0.825
33.808
11478.919
102745.195
121780.914
1900.575
47.600
436.612
23141.789
52991.816
50622.125
43510.566
1501.827
24.695
0.298
-0.211
-0.156
-0.103
-0.066
-0.043
-0.023
-0.010
-0.002
0.001
0.004
0.001
0.001
0.
0.
0.
0.
0.
0.
0.
0.
0.
0.
0.
0.
0.
0.
0.
0.
0.
0.
0.
0.
0.
0.
0.
0.
0.
0.
0.
0.
0.
0.
0.
0.
0.
0.
0.
0.
0.
0.
0.
0.
0.
0.
0.
0.
0.
0.
0.
0.
0.
0.
0.
0.
0.
0.002
0.001
-0.007
-0.018
-0.047
-0.077
-0.112
-0.052
0.145
0.025
-0.250
-0.300
-0.408
-0.249
11.714
646.360
25349.799
106201.664
9450.911
160.131
666.258
72948.297
128982.195
106544.922
3830.777
114.048
3.627
-0.123
-0.181
-0.122
-0.073
-0.047
-0.026
-0.013
-0.007
0.
0.001
0.003
0.001
0.001
0.
0.
0.
0.
0.
0.
0.
0.
0.
0.
0.
0.
0.
0.
0.
0.
0.
0.
0.
0.
0.
0.
0.
0.
0.
0.
0.
0.
0.
0.
0.
0.
0.
0.
0.
0.
0.
0.
0.
0.
0.
0.
0.
0.
0.
0.
0.
0.
0.
0.
0.
0.
0.
0.001
0.001
-0.004
-0.010
-0.021
-0.047
-0.076
-0.108
-0.141
-0.189
-0.237
-0.306
-0.384
-0.401
1.298
31.418
845.733
102365.508
100358.773
772.531
102.480
3608.095
101318.688
11507.954
162.368
9.109
0.256
-0.191
-0.140
-0.089
-0.052
-0.030
-0.018
-0.008
-0.003
0.000
0.003
0.002
0.001
0.
0.
0.
0.
0.
0.
0.
0.
0.
0.
0.
0.
0.
0.
0.
0.
0.
0.
0.
0.
0.
0.
0.
0.
0.
0.
0.
0.
0.
0.
0.
0.
0.
0.
0.
0.
0.
0.
0.
0.
0.
0.
0.
0.
0.
0.
0.
0.
0.
0.
0.
0.
0.
0.
0.
0.002
-0.002
-0.001
-0.010
-0.023
-0.043
-0.064
-0.094
-0.124
-0.159
-0.208
-0.276
-0.336
-0.236
2.617
103.705
7740.369
12516.543
173.478
8.012
83.342
296.634
89.605
7.790
0.369
-0.177
-0.156
-0.101
-0.059
-0.037
-0.020
-0.010
-0.003
-0.001
0.
0.003
0.002
0.001
0.
0.
0.
0.
0.
0.
0.
0.
0.
0.
0.
0.
0.
0.
0.
0.
0.
0.
0.
0.
0.
0.
0.
0.
0.
0.
0.
0.
0.
0.
0.
0.
0.
0.
0.
0.
0.
0.
0.
0.
0.
0.
0.
0.
0.
0.
0.
0.
0.
0.
0.
0.
0.
0.
0.
0.001
0.002
0.000
-0.004
-0.011
-0.024
-0.034
-0.061
-0.086
-0.112
-0.142
-0.185
-0.242
-0.270
-0.093
3.826
37.905
45.526
5.370
0.115
1.380
3.037
1.358
0.067
-0.172
-0.146
-0.100
-0.061
-0.035
-0.023
-0.010
-0.006
-0.002
0.000
0.002
0.002
0.001
0.
0.
0.
0.
0.
0.
0.
0.
0.
0.
0.
0.
0.
0.
0.
0.
0.
0.
0.
0.
0.
0.
0.
0.
0.
0.
0.
0.
0.
0.
0.
0.
0.
0.
0.
0.
0.
0.
0.
0.
0.
0.
0.
0.
0.
0.
0.
0.
0.
0.
0.
0.
0.
0.
0.
0.
0.
0.003
0.004
-0.002
-0.007
-0.015
-0.026
-0.047
-0.068
-0.095
-0.110
-0.131
-0.158
-0.191
-0.211
-0.131
0.201
0.232
-0.139
-0.253
-0.222
-0.170
-0.156
-0.157
-0.128
-0.092
-0.054
-0.032
-0.019
-0.011
-0.006
-0.002
0.001
0.001
0.002
0.002
0.
0.
0.
0.
0.
0.
0.
0.
0.
0.
0.
0.
0.
0.
0.
0.
0.
0.
0.
0.
0.
0.
0.
0.
0.
0.
0.
0.
0.
0.
0.
0.
0.
0.
0.
0.
0.
0.
0.
0.
0.
0.
0.
0.
0.
0.
0.
0.
0.
0.
0.
0.
0.
0.
0.
0.
0.
0.
0.002
0.003
0.000
-0.002
-0.013
-0.028
-0.045
-0.069
-0.086
-0.093
-0.100
-0.105
-0.120
-0.131
-0.142
-0.147
-0.154
-0.159
-0.162
-0.148
-0.131
-0.114
-0.091
-0.068
-0.044
-0.024
-0.016
-0.009
-0.004
0.002
0.001
0.002
0.002
0.002
0.
0.
0.
0.
0.
0.
0.
0.
0.
0.
0.
0.
0.
0.
0.
0.
0.
0.
0.
0.
0.
0.
0.
0.
0.
0.
0.
0.
0.
0.
0.
0.
0.
0.
0.
0.
0.
0.
0.
0.
0.
0.
0.
0.
0.
0.
0.
0.
0.
0.
0.
0.
0.
0.
0.
0.
0.
0.
0.
0.002
0.002
-0.002
-0.004
-0.011
-0.024
-0.042
-0.060
-0.077
-0.084
-0.083
-0.077
-0.071
-0.072
-0.078
-0.081
-0.084
-0.083
-0.078
-0.075
-0.067
-0.056
-0.041
-0.024
-0.017
-0.012
-0.007
-0.003
-0.001
0.001
0.001
0.001
0.001
0.
0.
0.
0.
0.
0.
0.
0.
0.
0.
0.
0.
0.
0.
0.
0.
0.
0.
0.
0.
0.
0.
0.
0.
0.
0.
0.
0.
0.
0.
0.
0.
0.
0.
0.
0.
0.
0.
0.
0.
0.
0.
0.
0.
0.
0.
0.
0.
0.
0.
0.
0.
0.
0.
0.
0.
0.
0.
0.
0.
0.002
0.001
0.000
-0.005
-0.010
-0.023
-0.038
-0.054
-0.064
-0.069
-0.064
-0.053
-0.043
-0.037
-0.036
-0.035
-0.037
-0.037
-0.033
-0.029
-0.024
-0.017
-0.014
-0.010
-0.005
-0.002
-0.001
0.002
0.001
0.001
0.001
0.
0.
0.
0.
0.
0.
0.
0.
0.
0.
0.
0.
0.
0.
0.
0.
0.
0.
0.
0.
0.
0.
0.
0.
0.
0.
0.
0.
0.
0.
0.
0.
0.
0.
0.
0.
0.
0.
0.
0.
0.
0.
0.
0.
0.
0.
0.
0.
0.
0.
0.
0.
0.
0.
0.
0.
0.
0.
0.
0.
0.
0.
0.002
0.003
0.001
-0.003
-0.008
-0.016
-0.030
-0.042
-0.048
-0.049
-0.042
-0.035
-0.026
-0.019
-0.013
-0.014
-0.012
-0.012
-0.008
-0.006
-0.004
-0.004
-0.004
-0.002
-0.002
-0.002
0.001
0.
0.
0.
0.
0.
0.
0.
0.
0.
0.
0.
0.
0.
0.
0.
0.
0.
0.
0.
0.
0.
0.
0.
0.
0.
0.
0.
0.
0.
0.
0.
0.
0.
0.
0.
0.
0.
0.
0.
0.
0.
0.
0.
0.
0.
0.
0.
0.
0.
0.
0.
0.
0.
0.
0.
0.
0.
0.
0.
0.
0.
0.
0.
0.
0.
0.
0.002
0.003
0.002
0.000
-0.005
-0.010
-0.018
-0.025
-0.029
-0.030
-0.023
-0.017
-0.012
-0.008
-0.005
-0.003
0.000
-0.002
-0.002
-0.002
-0.002
-0.002
0.000
0.
0.001
0.001
0.
0.
0.
0.
0.
0.
0.
0.
0.
0.
0.
0.
0.
0.
0.
0.
0.
0.
0.
0.
0.
0.
0.
0.
0.
0.
0.
0.
0.
0.
0.
0.
0.
0.
0.
0.
0.
0.
0.
0.
0.
0.
0.
0.
0.
0.
0.
0.
0.
0.
0.
0.
0.
0.
0.
0.
0.
0.
0.
0.
0.
0.
0.
0.
0.
0.
0.
0.002
0.002
0.003
0.001
0.000
-0.005
-0.009
-0.013
-0.015
-0.014
-0.012
-0.010
-0.005
-0.004
-0.002
-0.001
-0.001
0.000
0.000
0.
0.001
0.001
0.001
0.001
0.
0.
0.
0.
0.
0.
0.
0.
0.
0.
0.
0.
0.
0.
0.
0.
0.
0.
0.
0.
0.
0.
0.
0.
0.
0.
0.
0.
0.
0.
0.
0.
0.
0.
0.
0.
0.
0.
0.
0.
0.
0.
0.
0.
0.
0.
0.
0.
0.
0.
0.
0.
0.
0.
0.
0.
0.
0.
0.
0.
0.
0.
0.
0.
0.
0.
0.
0.
0.
0.
0.002
0.003
0.003
0.002
0.000
-0.002
-0.004
-0.006
-0.006
-0.003
-0.002
-0.001
-0.001
-0.001
0.000
0.
0.
0.
0.
0.
0.
0.
0.
0.
0.
0.
0.
0.
0.
0.
0.
0.
0.
0.
0.
0.
0.
0.
0.
0.
0.
0.
0.
0.
0.
0.
0.
0.
0.
0.
0.
0.
0.
0.
0.
0.
0.
0.
0.
0.
0.
0.
0.
0.
0.
0.
0.
0.
0.
0.
0.
0.
0.
0.
0.
0.
0.
0.
0.
0.
0.
0.
0.
0.
0.
0.
0.
0.
0.
0.
0.
0.
0.
0.002
0.002
0.003
0.003
0.002
0.001
0.
0.000
-0.001
0.000
0.
0.000
0.001
0.001
0.001
0.
0.
0.
0.
0.
0.
0.
0.
0.
0.
0.
0.
0.
0.
0.
0.
0.
0.
0.
0.
0.
0.
0.
0.
0.
0.
0.
0.
0.
0.
0.
0.
0.
0.
0.
0.
0.
0.
0.
0.
0.
0.
0.
0.
0.
0.
0.
0.
0.
0.
0.
0.
0.
0.
0.
0.
0.
0.
0.
0.
0.
0.
0.
0.
0.
0.
0.
0.
0.
0.
0.
0.
0.
0.
0.
0.
0.
0.
0.
0.002
0.002
0.002
0.003
0.003
0.002
0.002
0.001
0.001
0.002
0.001
0.001
0.001
0.
0.
0.
0.
0.
0.
0.
0.
0.
0.
0.
0.
0.
0.
0.
0.
0.
0.
0.
0.
0.
0.
0.
0.
0.
0.
0.
0.
0.
0.
0.
0.
0.
0.
0.
0.
0.
0.
0.
0.
0.
0.
0.
0.
0.
0.
0.
0.
0.
0.
0.
0.
0.
0.
0.
0.
0.
0.
0.
0.
0.
0.
0.
0.
0.
0.
0.
0.
0.
0.
0.
0.
0.
0.
0.
0.
0.
0.
0.
0.
0.
0.001
0.002
0.002
0.002
0.002
0.002
0.002
0.002
0.001
0.001
0.001
0.
0.
0.
0.
0.
0.
0.
0.
0.
0.
0.
0.
0.
0.
0.
0.
0.
0.
0.
0.
0.
0.
0.
0.
0.
0.
0.
0.
0.
0.
0.
0.
0.
0.
0.
0.
0.
0.
0.
0.
0.
0.
0.
0.
0.
0.
0.
0.
0.
0.
0.
0.
0.
0.
0.
0.
0.
0.
0.
0.
0.
0.
0.
0.
0.
0.
0.
0.
0.
0.
0.
0.
0.
0.
0.
0.
0.
0.
0.
0.
0.
0.
0.
0.
0.001
0.001
0.001
0.001
0.001
0.001
0.001
0.
0.
0.
0.
0.
0.
0.
0.
0.
0.
0.
0.
0.
0.
0.
0.
0.
0.
0.
0.
0.
0.
0.
0.
0.
0.
0.
0.
0.
0.
0.
0.
0.
0.
0.
0.
0.
0.
0.
0.
0.
0.
0.
0.
0.
0.
0.
0.
0.
0.
0.
0.
0.
0.
0.
0.
0.
0.
0.
0.
0.
0.
0.
0.
0.
0.
0.
0.
0.
0.
0.
0.
0.
0.
0.
0.
0.
0.
0.
0.
0.
0.
0.
0.
0.
0.
0.
0.
0.
0.
0.
0.
0.
0.
0.
0.
0.
0.
0.
0.
0.
0.
0.
0.
0.
0.
0.
0.
0.
0.
0.
0.
0.
0.
0.
0.
0.
0.
0.
0.
0.
0.
0.
0.
0.
0.
0.
0.
0.
0.
0.
0.
0.
0.
0.
0.
0.
0.
0.
0.
0.
0.
0.
0.
0.
0.
0.
0.
0.
0.
0.
0.
0.
0.
0.
0.
0.
0.
0.
0.
0.
0.
0.
0.
0.
0.
0.
0.
0.
0.
0.
0.
0.
0.
0.
0.
0.
0.
0.
0.
0.
0.
0.
0.
0.
0.
0.
0.
0.
0.
0.
0.
0.
0.
0.
0.
0.
0.
0.
0.
0.
0.
0.
0.
0.
0.
0.
0.
0.
0.
0.
0.
0.
0.
0.
0.
0.
0.
0.
0.
0.
0.
0.
0.
0.
0.
0.
0.
0.
0.
0.
0.
0.
0.
0.
0.
0.
0.
0.
0.
0.
0.
0.
0.
0.
0.
0.
0.
0.
0.
0.
0.
0.
0.
0.
0.
0.
0.
0.
0.
0.
0.
0.
0.
0.
0.
0.
0.
0.
0.
0.
0.
0.
0.
0.
0.
0.
0.
0.
0.
0.
0.
0.
0.
0.
0.
0.
0.
0.
0.
0.
0.
0.
0.
0.
0.
0.
0.
0.
0.
0.
0.
0.
0.
0.
0.
0.
0.
0.
0.
0.
0.
0.
0.
0.
0.
0.
0.
0.
0.
0.
0.
0.
0.
0.
0.
0.
0.
0.
0.
0.
0.
0.
0.
0.
0.
0.
0.
0.
0.
0.
0.
0.
0.
0.
0.
0.
0.
0.
0.
0.
0.
0.
0.
0.
0.
0.
0.
0.
0.
0.
0.
0.
0.
0.
0.
0.
0.
0.
0.
0.
0.
0.
0.
0.
0.
0.
0.
0.
0.
0.
0.
0.
0.
0.
0.
0.
0.
0.
0.
0.
0.
0.
0.
0.
0.
0.
0.
0.
0.
0.
0.
0.
0.
0.
0.
0.
0.
0.
0.
0.
0.
0.
0.
0.
0.
0.
0.
0.
0.
0.
0.
0.
0.
0.
0.
0.
0.
0.
0.
0.
0.
0.
0.
0.
0.
0.
0.
0.
0.
0.
0.
0.
0.
0.
0.
0.
0.
0.
0.
0.
0.
0.
0.
0.
0.
0.
0.
0.
0.
0.
0.
0.
0.
0.
0.
0.
0.
0.
0.
0.
0.
0.
0.
0.
0.
0.
0.
0.
0.
0.
0.
0.
0.
0.
0.
0.
0.
0.
0.
0.
0.
0.
0.
0.
0.
0.
0.
0.
0.
0.
0.
0.
0.
0.
0.
0.
0.
0.
0.
0.
0.
0.
0.
0.
0.
0.
0.
0.
0.
0.
0.
0.
0.
0.
0.
0.
0.
0.
0.
0.
0.
0.
0.
0.
0.
0.
0.
0.
0.
0.
0.
0.
0.
0.
0.
0.
0.
0.
0.
0.
0.
0.
0.
0.
0.
0.
0.
0.
0.
0.
0.
0.
0.
0.
0.
0.
0.
0.
0.
0.
0.
0.
0.
0.
0.
0.
0.
0.
0.
0.
0.
0.
0.
0.
0.
0.
0.
0.
0.
0.
0.
0.
0.
0.
0.
0.
0.
0.
0.
0.
0.
0.
0.
0.
0.
0.
0.
0.
0.
0.
0.
0.
0.
0.
0.
0.
0.
0.
0.
0.
0.
0.
0.
0.
0.
0.
0.
0.
0.
0.
0.
0.
0.
0.
0.
0.
0.
0.
0.
0.
0.
0.
0.
0.
0.
0.
0.
0.
0.
0.
0.
0.
0.
0.
0.
0.
0.
0.
0.
0.
0.
0.
0.
0.
0.
0.
0.
0.
0.
0.
0.
0.
0.
0.
0.
0.
0.
0.
0.
0.
0.
0.
0.
0.
0.
0.
0.
0.
0.
0.
0.
0.
0.
0.
0.
0.
0.
0.
0.
0.
0.
0.
0.
0.
0.
0.
0.
0.
0.
0.
0.
0.
0.
0.
0.
0.
0.
0.
0.
0.
0.
0.
0.
0.
0.
0.
0.
0.
0.
0.
0.
0.
0.
0.
0.
0.
0.
0.
0.
0.
0.
0.
0.
0.
0.
0.
0.
0.
0.
0.
0.
0.
0.
0.
0.
0.
0.
0.
0.
0.
0.
0.
0.
0.
0.
0.
0.
0.
0.
0.
0.
0.
0.
0.
0.
0.
0.
0.
0.
0.
0.
0.
0.
0.
0.
0.
0.
0.
0.
0.
0.
0.
0.
0.
0.
0.
0.
0.
0.
0.
0.
0.
0.
0.
0.
0.
0.
0.
0.
0.
0.
0.
0.
0.
0.
0.
0.
0.
0.
0.
0.
0.
0.
0.
0.
0.
0.
0.
0.
0.
0.
0.
0.
0.
0.
0.
0.
0.
0.
0.
0.
0.
0.
0.
0.
0.
0.
0.
0.
0.
0.
0.
0.
0.
0.
0.
0.
0.
0.
0.
0.
0.
0.
0.
0.
0.
0.
0.
0.
0.
0.
0.
0.
0.
0.
0.
0.
0.
0.
0.
0.
0.
0.
0.
0.
0.
0.
0.
0.
0.
0.
0.
0.
0.
0.
0.
0.
0.
0.
0.
0.
0.
0.
0.
0.
0.
0.
0.
0.
0.
0.
0.
0.
0.
0.
0.
0.
0.
0.
0.
0.
0.
0.
0.
0.
0.
0.
0.
0.
0.
0.
0.
0.
0.
0.
0.
0.
0.
0.
0.
0.
0.
0.
0.
0.
0.
0.
0.
0.
0.
0.
0.
0.
0.
0.
0.
0.
0.
0.
0.
0.
0.
0.
0.
0.
0.
0.
0.
0.
0.
0.
0.
0.
0.
0.
0.
0.
0.
0.
0.
0.
0.
0.
0.
0.
0.
0.
0.
0.
0.
0.
0.
0.
0.
0.
0.
0.
0.
0.
0.
0.
0.
0.
0.
0.
0.
0.
0.
0.
0.
0.
0.
0.
0.
0.
0.
0.
0.
0.
0.
0.
0.
0.
0.
0.
0.
0.
0.
0.
0.
0.
0.
0.
0.
0.
0.
0.
0.
0.
0.
0.
0.
0.
0.
0.
0.
0.
0.
0.
0.
0.
0.
0.
0.
0.
0.
0.
0.
0.
0.
0.
0.
0.
0.
0.
0.
0.
0.
0.
0.
0.
0.
0.
0.
0.
0.
0.
0.
0.
0.
0.
0.
0.
0.
0.
0.
0.
0.
0.
0.
0.
0.
0.
0.
0.
0.
0.
0.
0.
0.
0.
0.
0.
0.
0.
0.
0.
0.
0.
0.
0.
0.
0.
0.
0.
0.
0.
0.
0.
0.
0.
0.
0.
0.
0.
0.
0.
0.
0.
0.
0.
0.
0.
0.
0.
0.
0.
0.
0.
0.
0.
0.
0.
0.
0.
0.
0.
0.
0.
0.
0.
0.
0.
0.
0.
0.
0.
0.
0.
0.
0.
0.
0.
0.
0.
0.
0.
0.
0.
0.
0.
0.
0.
0.
0.
0.
0.
0.
0.
0.
0.
0.
0.
0.
0.
0.
0.
0.
0.
0.
0.
0.
0.
0.
0.
0.
0.
0.
0.
0.
0.
0.
0.
0.
0.
0.
0.
0.
0.
0.
0.
0.
0.
0.
0.
0.
0.
0.
0.
0.
0.
0.
0.
0.
0.
0.
0.
0.
0.
0.
0.
0.
0.
0.
0.
0.
0.
0.
0.
0.
0.
0.
0.
0.
0.
0.
0.
0.
0.
0.
0.
0.
0.
0.
0.
0.
0.
0.
0.
0.
0.
0.
0.
0.
0.
0.
0.
0.
0.
0.
0.
0.
0.
0.
0.
0.
0.
0.
0.
0.
0.
0.
0.
0.
0.
0.
0.
0.
0.
0.
0.
0.
0.
0.
0.
0.
0.
0.
0.
0.
0.
0.
0.
0.
0.
0.
0.
0.
0.
0.
0.
0.
0.
0.
0.
0.
0.
0.
0.
0.
0.
0.
0.
0.
0.
0.
0.
0.
0.
0.
0.
0.
0.
0.
0.
0.
0.
0.
0.
0.
0.
0.
0.
0.
0.
0.
0.
0.
0.
0.
0.
0.
0.
0.
0.
0.
0.
0.
0.
0.
0.
0.
0.
0.
0.
0.
0.
0.
0.
0.
0.
0.
0.
0.
0.
0.
0.
0.
0.
0.
0.
0.
0.
0.
0.
0.
0.
0.
0.
0.
0.
0.
0.
0.
0.
0.
0.
0.
0.
0.
0.
0.
0.
0.
0.
0.
0.
0.
0.
0.
0.
0.
0.
0.
0.
0.
0.
0.
0.
0.
0.
0.
0.
0.
0.
0.
0.
0.
0.
0.
0.
0.
0.
0.
0.
0.
0.
0.
0.
0.
0.
0.
0.
0.
0.
0.
0.
0.
0.
0.
0.
0.
0.
0.
0.
0.
0.
0.
0.
0.
0.
0.
0.
0.
0.
0.
0.
0.
0.
0.
0.
0.
0.000
0.000
0.000
0.
0.
0.
0.
0.
0.
0.
0.
0.
0.
0.
0.
0.
0.
0.
0.
0.
0.
0.
0.
0.
0.
0.
0.
0.
0.
0.
0.
0.
0.
0.
0.
0.
0.
0.
0.
0.
0.
0.
0.
0.
0.
0.
0.
0.
0.
0.
0.
0.
0.
0.
0.
0.
0.
0.
0.
0.
0.
0.
0.
0.
0.
0.
0.
0.
0.
0.
0.
0.
0.
0.
0.
0.
0.
0.
0.
0.
0.
0.
0.
0.
0.
0.
0.
0.
0.
0.
0.000
0.000
0.000
0.001
-0.001
-0.001
-0.001
-0.001
0.001
0.000
0.000
0.
0.
0.
0.
0.
0.
0.
0.
0.
0.
0.
0.
0.
0.
0.
0.
0.
0.
0.
0.
0.
0.
0.
0.
0.
0.
0.
0.
0.
0.
0.
0.
0.
0.
0.
0.
0.
0.
0.
0.
0.
0.
0.
0.
0.
0.
0.
0.
0.
0.
0.
0.
0.
0.
0.
0.
0.
0.
0.
0.
0.
0.
0.
0.
0.
0.
0.
0.
0.
0.
0.
0.
0.
0.
0.
0.
0.
0.
0.
0.
0.
0.000
0.000
-0.001
-0.002
-0.002
-0.002
-0.002
-0.002
-0.001
-0.001
-0.001
0.001
0.000
0.
0.
0.
0.
0.
0.
0.
0.
0.
0.
0.
0.
0.
0.
0.
0.
0.
0.
0.
0.
0.
0.
0.
0.
0.
0.
0.
0.
0.
0.
0.
0.
0.
0.
0.
0.
0.
0.
0.
0.
0.
0.
0.
0.
0.
0.
0.
0.
0.
0.
0.
0.
0.
0.
0.
0.
0.
0.
0.
0.
0.
0.
0.
0.
0.
0.
0.
0.
0.
0.
0.
0.
0.
0.
0.
0.
0.
0.
0.
0.000
0.000
-0.001
-0.002
-0.002
-0.004
-0.005
-0.005
-0.003
-0.002
0.001
0.001
0.
0.
0.002
0.001
0.001
0.000
0.
0.
0.
0.
0.
0.
0.
0.
0.
0.
0.
0.
0.
0.
0.
0.
0.
0.
0.
0.
0.
0.
0.
0.
0.
0.
0.
0.
0.
0.
0.
0.
0.
0.
0.
0.
0.
0.
0.
0.
0.
0.
0.
0.
0.
0.
0.
0.
0.
0.
0.
0.
0.
0.
0.
0.
0.
0.
0.
0.
0.
0.
0.
0.
0.
0.
0.
0.
0.
0.
0.
0.
0.
0.
0.000
0.000
-0.002
-0.002
-0.004
-0.005
-0.007
-0.008
-0.008
-0.006
-0.008
-0.006
-0.004
-0.002
-0.001
0.001
0.000
0.
0.001
0.000
0.000
0.
0.
0.
0.
0.
0.
0.
0.
0.
0.
0.
0.
0.
0.
0.
0.
0.
0.
0.
0.
0.
0.
0.
0.
0.
0.
0.
0.
0.
0.
0.
0.
0.
0.
0.
0.
0.
0.
0.
0.
0.
0.
0.
0.
0.
0.
0.
0.
0.
0.
0.
0.
0.
0.
0.
0.
0.
0.
0.
0.
0.
0.
0.
0.
0.
0.
0.
0.
0.
0.
0.
0.
0.001
-0.001
0.000
-0.003
-0.007
-0.010
-0.013
-0.016
-0.019
-0.018
-0.017
-0.018
-0.016
-0.012
-0.008
-0.006
-0.004
-0.001
0.000
-0.001
0.000
0.000
0.
0.
0.
0.
0.
0.
0.
0.
0.
0.
0.
0.
0.
0.
0.
0.
0.
0.
0.
0.
0.
0.
0.
0.
0.
0.
0.
0.
0.
0.
0.
0.
0.
0.
0.
0.
0.
0.
0.
0.
0.
0.
0.
0.
0.
0.
0.
0.
0.
0.
0.
0.
0.
0.
0.
0.
0.
0.
0.
0.
0.
0.
0.
0.
0.
0.
0.
0.
0.
0.
0.001
0.001
0.000
-0.005
-0.008
-0.015
-0.022
-0.029
-0.036
-0.041
-0.045
-0.044
-0.037
-0.032
-0.028
-0.024
-0.016
-0.011
-0.006
-0.003
-0.001
-0.001
0.000
0.
0.
0.
0.
0.
0.
0.
0.
0.
0.
0.
0.
0.
0.
0.
0.
0.
0.
0.
0.
0.
0.
0.
0.
0.
0.
0.
0.
0.
0.
0.
0.
0.
0.
0.
0.
0.
0.
0.
0.
0.
0.
0.
0.
0.
0.
0.
0.
0.
0.
0.
0.
0.
0.
0.
0.
0.
0.
0.
0.
0.
0.
0.
0.
0.
0.
0.
0.
0.
0.001
0.001
0.000
-0.003
-0.006
-0.014
-0.022
-0.033
-0.050
-0.061
-0.069
-0.074
-0.075
-0.072
-0.068
-0.058
-0.050
-0.036
-0.026
-0.013
-0.008
-0.003
-0.001
-0.001
0.000
0.
0.
0.
0.
0.
0.
0.
0.
0.
0.
0.
0.
0.
0.
0.
0.
0.
0.
0.
0.
0.
0.
0.
0.
0.
0.
0.
0.
0.
0.
0.
0.
0.
0.
0.
0.
0.
0.
0.
0.
0.
0.
0.
0.
0.
0.
0.
0.
0.
0.
0.
0.
0.
0.
0.
0.
0.
0.
0.
0.
0.
0.
0.
0.
0.
0.
0.
0.001
0.001
0.000
-0.002
-0.006
-0.012
-0.019
-0.033
-0.052
-0.071
-0.084
-0.098
-0.108
-0.115
-0.121
-0.113
-0.102
-0.086
-0.071
-0.052
-0.031
-0.017
-0.008
-0.003
-0.002
0.000
0.000
0.
0.
0.
0.
0.
0.
0.
0.
0.
0.
0.
0.
0.
0.
0.
0.
0.
0.
0.
0.
0.
0.
0.
0.
0.
0.
0.
0.
0.
0.
0.
0.
0.
0.
0.
0.
0.
0.
0.
0.
0.
0.
0.
0.
0.
0.
0.
0.
0.
0.
0.
0.
0.
0.
0.
0.
0.
0.
0.
0.
0.
0.
0.
0.
0.
0.
0.001
0.001
0.001
-0.001
-0.008
-0.015
-0.027
-0.043
-0.070
-0.093
-0.115
-0.134
-0.155
-0.170
-0.173
-0.148
-0.097
-0.087
-0.094
-0.074
-0.054
-0.032
-0.014
-0.005
-0.003
-0.001
0.000
0.
0.
0.
0.
0.
0.
0.
0.
0.
0.
0.
0.
0.
0.
0.
0.
0.
0.
0.
0.
0.
0.
0.
0.
0.
0.
0.
0.
0.
0.
0.
0.
0.
0.
0.
0.
0.
0.
0.
0.
0.
0.
0.
0.
0.
0.
0.
0.
0.
0.
0.
0.
0.
0.
0.
0.
0.
0.
0.
0.
0.
0.
0.
0.
0.
0.000
0.001
-0.001
0.001
-0.004
-0.010
-0.019
-0.033
-0.056
-0.091
-0.127
-0.155
-0.185
-0.217
-0.229
-0.090
0.759
1.801
1.504
0.332
-0.071
-0.070
-0.048
-0.022
-0.007
-0.004
-0.001
0.000
0.
0.
0.
0.
0.
0.
0.
0.
0.
0.
0.
0.
0.
0.
0.
0.
0.
0.
0.
0.
0.
0.
0.
0.
0.
0.
0.
0.
0.
0.
0.
0.
0.
0.
0.
0.
0.
0.
0.
0.
0.
0.
0.
0.
0.
0.
0.
0.
0.
0.
0.
0.
0.
0.
0.
0.
0.
0.
0.
0.
0.
0.
0.
0.
0.
0.001
0.001
-0.001
0.000
-0.005
-0.012
-0.022
-0.041
-0.071
-0.112
-0.151
-0.187
-0.232
-0.275
-0.224
2.972
33.856
50.775
33.994
5.566
0.203
-0.085
-0.061
-0.030
-0.011
-0.005
-0.001
0.000
0.
0.
0.
0.
0.
0.
0.
0.
0.
0.
0.
0.
0.
0.
0.
0.
0.
0.
0.
0.
0.
0.
0.
0.
0.
0.
0.
0.
0.
0.
0.
0.
0.
0.
0.
0.
0.
0.
0.
0.
0.
0.
0.
0.
0.
0.
0.
0.
0.
0.
0.
0.
0.
0.
0.
0.
0.
0.
0.
0.
0.
0.
0.
0.
0.
0.001
0.001
0.000
-0.001
-0.004
-0.014
-0.026
-0.051
-0.086
-0.120
-0.157
-0.156
-0.221
-0.300
-0.112
13.453
329.754
560.491
296.570
21.211
0.735
-0.091
-0.068
-0.035
-0.014
-0.006
-0.001
0.001
0.
0.
0.
0.
0.
0.
0.
0.
0.
0.
0.
0.
0.
0.
0.
0.
0.
0.
0.
0.
0.
0.
0.
0.
0.
0.
0.
0.
0.
0.
0.
0.
0.
0.
0.
0.
0.
0.
0.
0.
0.
0.
0.
0.
0.
0.
0.
0.
0.
0.
0.
0.
0.
0.
0.
0.
0.
0.
0.
0.
0.
0.
0.
0.
0.
0.000
0.001
0.
-0.001
-0.004
-0.014
-0.031
-0.057
-0.090
-0.122
-0.014
0.518
0.292
-0.223
-0.163
4.316
76.053
1788.845
4042.227
33.173
0.662
-0.102
-0.074
-0.035
-0.016
-0.006
-0.003
0.001
0.
0.
0.
0.
0.
0.
0.
0.
0.
0.
0.
0.
0.
0.
0.
0.
0.
0.
0.
0.
0.
0.
0.
0.
0.
0.
0.
0.
0.
0.
0.
0.
0.
0.
0.
0.
0.
0.
0.
0.
0.
0.
0.
0.
0.
0.
0.
0.
0.
0.
0.
0.
0.
0.
0.
0.
0.
0.
0.
0.
0.
0.
0.
0.
0.
0.
0.001
0.
-0.001
-0.004
-0.013
-0.031
-0.059
-0.093
-0.101
0.194
1.240
0.924
0.035
-0.078
0.863
11.032
430.778
920.495
12.031
0.093
-0.121
-0.070
-0.035
-0.013
-0.005
-0.003
0.001
0.
0.
0.
0.
0.
0.
0.
0.
0.
0.
0.
0.
0.
0.
0.
0.
0.
0.
0.
0.
0.
0.
0.
0.
0.
0.
0.
0.
0.
0.
0.
0.
0.
0.
0.
0.
0.
0.
0.
0.
0.
0.
0.
0.
0.
0.
0.
0.
0.
0.
0.
0.
0.
0.
0.
0.
0.
0.
0.
0.
0.
0.
0.
0.
0.
0.
0.001
0.002
-0.001
-0.004
-0.012
-0.027
-0.054
-0.089
-0.102
0.100
0.624
0.611
0.285
0.036
0.374
1.378
4.185
4.625
0.354
-0.161
-0.120
-0.066
-0.032
-0.014
-0.005
-0.001
0.001
0.
0.
0.
0.
0.
0.
0.
0.
0.
0.
0.
0.
0.
0.
0.
0.
0.
0.
0.
0.
0.
0.
0.
0.
0.
0.
0.
0.
0.
0.
0.
0.
0.
0.
0.
0.
0.
0.
0.
0.
0.
0.
0.
0.
0.
0.
0.
0.
0.
0.
0.
0.
0.
0.
0.
0.
0.
0.
0.
0.
0.
0.
0.
0.
0.
0.
0.
0.001
-0.002
-0.004
-0.010
-0.023
-0.046
-0.083
-0.120
-0.094
0.003
0.105
0.295
-0.014
0.122
0.705
0.331
-0.157
-0.228
-0.187
-0.116
-0.059
-0.029
-0.013
-0.003
-0.001
0.
0.
0.
0.
0.
0.
0.
0.
0.000
0.000
0.000
0.
0.
0.
0.
0.
0.
0.
0.
0.
0.
0.
0.
0.
0.
0.
0.
0.
0.
0.
0.
0.
0.
0.
0.
0.
0.
0.
0.
0.
0.
0.
0.
0.
0.
0.
0.
0.
0.
0.
0.
0.
0.
0.
0.
0.
0.
0.
0.
0.
0.
0.
0.
0.
0.
0.
0.
0.
0.001
0.
-0.002
-0.008
-0.017
-0.034
-0.071
-0.112
-0.160
-0.202
-0.211
-0.138
-0.240
-0.070
0.374
0.237
-0.177
-0.235
-0.180
-0.105
-0.055
-0.028
-0.014
-0.003
0.001
0.
0.
0.
0.
0.
0.
0.001
0.001
-0.001
-0.001
0.000
0.000
0.001
0.001
0.000
0.
0.
0.
0.
0.
0.
0.
0.
0.
0.
0.
0.
0.
0.
0.
0.
0.
0.
0.
0.
0.
0.
0.
0.
0.
0.
0.
0.
0.
0.
0.
0.
0.
0.
0.
0.
0.
0.
0.
0.
0.
0.
0.
0.
0.
0.
0.
0.
0.
0.
0.
0.
0.
0.000
-0.001
0.000
-0.006
-0.014
-0.027
-0.054
-0.094
-0.147
-0.201
-0.266
-0.306
-0.017
1.947
5.831
5.579
0.774
-0.182
-0.160
-0.100
-0.053
-0.029
-0.014
-0.003
0.002
0.001
0.000
0.
0.000
0.001
-0.002
-0.002
-0.002
-0.004
-0.004
-0.004
-0.003
-0.002
-0.002
0.000
0.001
0.000
0.
0.
0.
0.
0.
0.
0.
0.
0.
0.
0.
0.
0.
0.
0.
0.
0.
0.
0.
0.
0.
0.
0.
0.
0.
0.
0.
0.
0.
0.
0.
0.
0.
0.
0.
0.
0.
0.
0.
0.
0.
0.
0.
0.
0.
0.
0.
0.
0.
0.
0.
0.000
0.000
-0.001
-0.006
-0.010
-0.020
-0.041
-0.071
-0.117
-0.184
-0.244
-0.235
1.080
13.353
41.181
22.844
2.591
-0.082
-0.151
-0.101
-0.055
-0.031
-0.015
-0.006
-0.002
-0.001
-0.001
0.001
0.001
-0.001
-0.002
-0.006
-0.007
-0.010
-0.012
-0.012
-0.008
-0.007
-0.004
-0.003
-0.001
0.001
0.001
0.
0.
0.
0.
0.
0.
0.
0.
0.
0.
0.
0.
0.
0.
0.
0.
0.
0.
0.
0.
0.
0.
0.
0.
0.
0.
0.
0.
0.
0.
0.
0.
0.
0.
0.
0.
0.
0.
0.
0.
0.
0.
0.
0.
0.
0.
0.
0.
0.
0.
0.
0.001
0.001
-0.003
-0.009
-0.016
-0.033
-0.057
-0.096
-0.152
-0.214
-0.194
1.471
26.415
124.874
31.319
2.437
-0.069
-0.154
-0.104
-0.060
-0.034
-0.017
-0.009
-0.004
-0.006
-0.004
-0.002
-0.005
-0.009
-0.012
-0.017
-0.020
-0.020
-0.021
-0.019
-0.018
-0.015
-0.011
-0.005
-0.004
0.000
0.001
0.001
0.000
0.000
0.
0.
0.
0.
0.
0.
0.
0.
0.
0.
0.
0.
0.
0.
0.
0.
0.
0.
0.
0.
0.
0.
0.
0.
0.
0.
0.
0.
0.
0.
0.
0.
0.
0.
0.
0.
0.
0.
0.
0.
0.
0.
0.
0.
0.
0.
0.
0.
0.000
0.001
-0.002
-0.008
-0.014
-0.027
-0.048
-0.081
-0.131
-0.188
-0.215
0.484
17.967
128.914
16.626
0.743
-0.153
-0.154
-0.107
-0.064
-0.036
-0.026
-0.020
-0.016
-0.017
-0.015
-0.017
-0.020
-0.018
-0.026
-0.031
-0.033
-0.037
-0.038
-0.035
-0.030
-0.023
-0.018
-0.012
-0.006
-0.002
0.000
0.001
0.001
0.001
0.001
0.001
0.000
0.
0.
0.
0.
0.
0.
0.
0.
0.
0.
0.
0.
0.
0.
0.
0.
0.
0.
0.
0.
0.
0.
0.
0.
0.
0.
0.
0.
0.
0.
0.
0.
0.
0.
0.
0.
0.
0.
0.
0.
0.
0.
0.
0.
0.
0.000
0.000
-0.001
-0.003
-0.010
-0.026
-0.042
-0.068
-0.113
-0.174
-0.228
-0.165
1.029
4.062
1.015
-0.126
-0.198
-0.158
-0.103
-0.067
-0.047
-0.037
-0.034
-0.028
-0.029
-0.032
-0.033
-0.035
-0.038
-0.041
-0.048
-0.055
-0.058
-0.058
-0.058
-0.049
-0.040
-0.028
-0.019
-0.008
-0.003
-0.001
0.003
-0.002
-0.001
-0.001
-0.001
0.001
0.000
0.000
0.
0.
0.
0.
0.
0.
0.
0.
0.
0.
0.
0.
0.
0.
0.
0.
0.
0.
0.
0.
0.
0.
0.
0.
0.
0.
0.
0.
0.
0.
0.
0.
0.
0.
0.
0.
0.
0.
0.
0.
0.
0.
0.
0.
0.000
-0.001
-0.003
-0.007
-0.019
-0.038
-0.062
-0.096
-0.152
-0.217
-0.257
-0.246
-0.210
-0.241
-0.244
-0.207
-0.153
-0.101
-0.075
-0.060
-0.049
-0.043
-0.043
-0.045
-0.049
-0.054
-0.058
-0.062
-0.065
-0.073
-0.084
-0.092
-0.093
-0.088
-0.076
-0.059
-0.044
-0.029
-0.019
-0.011
-0.007
-0.006
-0.005
-0.005
-0.002
-0.002
-0.001
-0.001
0.001
0.000
0.
0.
0.
0.
0.
0.
0.
0.
0.
0.
0.
0.
0.
0.
0.
0.
0.
0.
0.
0.
0.
0.
0.
0.
0.
0.
0.
0.
0.
0.
0.
0.
0.
0.
0.
0.
0.
0.
0.
0.
0.
0.
0.000
0.001
-0.002
-0.005
-0.008
-0.018
-0.031
-0.054
-0.087
-0.135
-0.196
-0.238
-0.256
-0.264
-0.266
-0.252
-0.199
-0.147
-0.105
-0.081
-0.067
-0.061
-0.064
-0.068
-0.072
-0.083
-0.086
-0.092
-0.098
-0.101
-0.113
-0.124
-0.134
-0.136
-0.126
-0.108
-0.093
-0.069
-0.050
-0.030
-0.023
-0.018
-0.015
-0.010
-0.009
-0.008
-0.007
-0.003
-0.001
-0.001
0.001
0.
0.
0.
0.
0.
0.
0.
0.
0.
0.
0.
0.
0.
0.
0.
0.
0.
0.
0.
0.
0.
0.
0.
0.
0.
0.
0.
0.
0.
0.
0.
0.
0.
0.
0.
0.
0.
0.
0.
0.
0.
0.001
-0.001
-0.001
-0.003
-0.005
-0.010
-0.018
-0.032
-0.053
-0.082
-0.122
-0.168
-0.182
-0.123
-0.147
-0.237
-0.231
-0.192
-0.143
-0.111
-0.092
-0.086
-0.085
-0.093
-0.110
-0.117
-0.132
-0.140
-0.147
-0.152
-0.157
-0.161
-0.176
-0.186
-0.189
-0.174
-0.155
-0.129
-0.100
-0.073
-0.055
-0.041
-0.033
-0.026
-0.020
-0.015
-0.014
-0.010
-0.008
-0.002
-0.001
-0.001
0.001
0.
0.
0.
0.
0.
0.
0.
0.
0.
0.
0.
0.
0.
0.
0.
0.
0.
0.
0.
0.
0.
0.
0.
0.
0.
0.
0.
0.
0.
0.
0.
0.
0.
0.
0.
0.
0.
0.
0.
0.000
-0.001
-0.002
-0.003
-0.005
-0.008
-0.016
-0.022
-0.035
-0.056
-0.086
-0.120
-0.142
-0.048
0.204
0.129
-0.170
-0.214
-0.187
-0.144
-0.116
-0.101
-0.100
-0.118
-0.138
-0.164
-0.176
-0.181
-0.190
-0.200
-0.214
-0.221
-0.225
-0.233
-0.238
-0.235
-0.227
-0.206
-0.176
-0.142
-0.114
-0.091
-0.067
-0.057
-0.045
-0.035
-0.026
-0.020
-0.015
-0.010
-0.005
-0.002
-0.001
0.001
0.
0.
0.
0.
0.
0.
0.
0.
0.
0.
0.
0.
0.
0.
0.
0.
0.
0.
0.
0.
0.
0.
0.
0.
0.
0.
0.
0.
0.
0.
0.
0.
0.
0.
0.
0.
0.
0.
0.000
-0.001
-0.001
-0.003
-0.006
-0.011
-0.017
-0.031
-0.041
-0.054
-0.068
-0.099
-0.126
-0.131
0.003
0.234
0.090
-0.159
-0.206
-0.187
-0.148
-0.119
-0.116
-0.125
-0.147
-0.181
-0.212
-0.229
-0.190
-0.185
-0.245
-0.270
-0.285
-0.284
-0.283
-0.282
-0.289
-0.280
-0.258
-0.231
-0.196
-0.166
-0.147
-0.121
-0.098
-0.079
-0.063
-0.048
-0.034
-0.025
-0.015
-0.007
-0.003
-0.001
-0.001
0.000
0.
0.
0.
0.
0.
0.
0.
0.
0.
0.
0.
0.
0.
0.
0.
0.
0.
0.
0.
0.
0.
0.
0.
0.
0.
0.
0.
0.
0.
0.
0.
0.
0.
0.
0.
0.
0.
0.001
-0.001
-0.002
-0.008
-0.015
-0.025
-0.039
-0.053
-0.066
-0.082
-0.101
-0.119
-0.138
-0.154
-0.103
-0.030
-0.103
-0.193
-0.206
-0.183
-0.153
-0.133
-0.133
-0.154
-0.188
-0.231
-0.269
-0.225
0.074
0.145
-0.198
-0.333
-0.347
-0.339
-0.338
-0.334
-0.333
-0.295
-0.114
0.069
-0.061
-0.216
-0.215
-0.178
-0.148
-0.123
-0.105
-0.080
-0.056
-0.035
-0.024
-0.012
-0.005
-0.001
-0.001
0.000
0.
0.
0.
0.
0.
0.
0.
0.
0.
0.
0.
0.
0.
0.
0.
0.
0.
0.
0.
0.
0.
0.
0.
0.
0.
0.
0.
0.
0.
0.
0.
0.
0.
0.
0.
0.
0.000
-0.001
-0.001
-0.007
-0.013
-0.025
-0.043
-0.065
-0.080
-0.086
-0.101
-0.124
-0.144
-0.163
-0.168
-0.179
-0.192
-0.207
-0.212
-0.197
-0.174
-0.154
-0.144
-0.162
-0.192
-0.237
-0.283
-0.332
-0.235
0.338
0.463
-0.188
-0.405
-0.423
-0.413
-0.411
-0.398
-0.325
1.194
10.055
20.510
9.324
1.052
-0.224
-0.195
-0.130
-0.144
-0.148
-0.121
-0.091
-0.056
-0.034
-0.019
-0.009
-0.002
0.000
0.001
0.
0.
0.
0.
0.
0.
0.
0.
0.
0.
0.
0.
0.
0.
0.
0.
0.
0.
0.
0.
0.
0.
0.
0.
0.
0.
0.
0.
0.
0.
0.
0.
0.
0.
0.
0.
0.001
-0.001
-0.004
-0.009
-0.025
-0.044
-0.069
-0.090
-0.049
0.100
0.100
-0.080
-0.165
-0.179
-0.186
-0.192
-0.203
-0.204
-0.204
-0.188
-0.171
-0.158
-0.166
-0.200
-0.244
-0.299
-0.336
-0.345
0.028
0.918
1.228
-0.002
-0.472
-0.501
-0.501
-0.502
-0.476
0.204
30.435
641.733
3022.828
577.542
24.582
0.385
0.523
0.664
0.074
-0.162
-0.177
-0.132
-0.087
-0.050
-0.028
-0.013
-0.006
-0.002
0.001
0.
0.
0.
0.
0.
0.
0.
0.
0.
0.
0.
0.
0.
0.
0.
0.
0.
0.
0.
0.
0.
0.
0.
0.
0.
0.
0.
0.
0.
0.
0.
0.
0.
0.
0.
0.
0.001
0.000
-0.005
-0.019
-0.034
-0.061
-0.091
-0.085
0.401
2.067
1.698
0.271
-0.156
-0.197
-0.194
-0.190
-0.192
-0.189
-0.183
-0.174
-0.168
-0.167
-0.189
-0.234
-0.285
-0.289
-0.190
0.843
12.538
37.945
66.806
10.816
-0.058
-0.403
-0.523
-0.587
-0.499
1.593
103.283
16787.676
134031.078
18486.883
108.358
1.413
1.551
1.939
0.464
-0.167
-0.239
-0.185
-0.126
-0.081
-0.048
-0.020
-0.011
-0.005
0.000
0.000
0.
0.
0.
0.
0.
0.
0.
0.
0.
0.
0.
0.
0.
0.
0.
0.
0.
0.
0.
0.
0.
0.
0.
0.
0.
0.
0.
0.
0.
0.
0.
0.
0.
0.
0.
0.002
-0.002
-0.014
-0.024
-0.043
-0.080
-0.117
-0.065
1.881
15.927
7.926
0.870
-0.140
-0.216
-0.203
-0.181
-0.171
-0.165
-0.166
-0.164
-0.169
-0.183
-0.222
-0.282
-0.256
0.605
2.214
16.960
2772.263
2050.856
504.717
48.497
29.719
4.796
-0.193
-0.472
0.991
23.989
201.774
7783.612
105719.586
8318.194
69.637
0.894
0.177
0.765
0.367
-0.128
-0.233
-0.214
-0.166
-0.115
-0.069
-0.036
-0.013
-0.006
0.
0.001
0.
0.
0.
0.
0.
0.
0.
0.
0.
0.
0.
0.
0.
0.
0.
0.
0.
0.
0.
0.
0.
0.
0.
0.
0.
0.
0.
0.
0.
0.
0.
0.
0.
0.
0.000
0.002
-0.007
-0.017
-0.028
-0.052
-0.093
-0.142
-0.130
1.342
11.759
5.847
0.511
-0.156
-0.229
-0.203
-0.170
-0.152
-0.150
-0.155
-0.165
-0.184
-0.221
-0.286
-0.342
-0.010
4.708
14.532
42.045
39328.051
16716.193
721.223
548.017
60798.957
418.887
8.654
6.965
16.688
799.772
29076.346
23427.223
10378.116
1231.696
46.893
0.393
0.472
9.726
14.759
7.080
3.283
1.285
-0.057
-0.146
-0.099
-0.052
-0.023
-0.011
-0.004
0.001
0.001
0.001
0.
0.
0.
0.
0.
0.
0.
0.
0.
0.
0.
0.
0.
0.
0.
0.
0.
0.
0.
0.
0.
0.
0.
0.
0.
0.
0.
0.
0.
0.
0.
0.
0.000
0.000
-0.009
-0.019
-0.034
-0.058
-0.103
-0.165
-0.211
-0.064
0.548
0.503
0.058
-0.183
-0.221
-0.197
-0.155
-0.133
-0.127
-0.142
-0.167
-0.211
-0.274
-0.351
-0.385
0.166
5.045
14.266
9.164
96.162
334.378
963.961
14161.452
75691.836
643.325
423.666
504.327
90.385
2174.660
109017.641
109277.555
2371.099
1919.704
74.253
8.938
18.868
1010.305
1966.216
476.698
115.381
39.276
1.557
-0.151
-0.125
-0.071
-0.036
-0.017
-0.009
-0.003
-0.002
0.
0.001
0.
0.
0.
0.
0.
0.
0.
0.
0.
0.
0.
0.
0.
0.
0.
0.
0.
0.
0.
0.
0.
0.
0.
0.
0.
0.
0.
0.
0.
0.
0.000
0.000
0.
-0.010
-0.020
-0.036
-0.062
-0.108
-0.175
-0.228
-0.235
-0.011
0.675
0.671
-0.027
-0.200
-0.177
-0.134
-0.112
-0.108
-0.130
-0.181
-0.240
-0.269
0.142
1.732
10.583
37.300
24.031
3.785
8.886
100.317
626.236
11758.097
17380.063
4065.934
48058.723
92022.523
2558.349
372.701
9959.670
7563.943
201.760
37.479
320.759
17271.988
396.892
10320.171
107391.250
49263.191
2058.941
177.038
5.372
-0.088
-0.155
-0.092
-0.049
-0.026
-0.014
-0.009
-0.003
-0.002
0.
0.001
0.
0.
0.
0.
0.
0.
0.
0.
0.
0.
0.
0.
0.
0.
0.
0.
0.
0.
0.
0.
0.
0.
0.
0.
0.
0.
0.
0.
0.
0.000
0.000
0.000
-0.008
-0.021
-0.037
-0.063
-0.104
-0.168
-0.219
-0.230
0.096
1.336
1.322
0.126
-0.168
-0.144
-0.107
-0.086
-0.090
-0.125
-0.197
-0.245
1.202
55.821
177.534
588.792
8768.997
5930.820
61.537
39.222
26.140
250.613
9267.427
138715.781
43132.961
135151.844
126230.953
3579.414
115.005
104.394
85.652
153.135
152.353
3487.789
157373.609
88893.836
34765.309
103525.094
72212.102
3806.070
318.413
7.262
-0.097
-0.182
-0.110
-0.063
-0.035
-0.020
-0.012
-0.007
-0.003
-0.002
0.001
0.001
0.
0.
0.
0.
0.
0.
0.
0.
0.
0.
0.
0.
0.
0.
0.
0.
0.
0.
0.
0.
0.
0.
0.
0.
0.
0.
0.
0.
0.000
0.000
-0.002
-0.008
-0.020
-0.035
-0.058
-0.096
-0.149
-0.194
-0.213
-0.097
0.360
0.375
-0.043
-0.147
-0.116
-0.084
-0.070
-0.080
-0.135
-0.205
-0.052
15.118
11857.344
121652.898
40130.914
109372.891
95520.617
548.080
284.926
84.033
585.884
100694.695
106432.758
18286.729
3887.035
3108.878
378.567
27.328
40.562
110.468
1996.833
7692.800
7490.928
104564.391
118103.695
104145.109
92221.492
1569.216
838.544
360.792
4.456
-0.217
-0.208
-0.132
-0.078
-0.048
-0.029
-0.018
-0.009
-0.006
-0.002
-0.001
0.001
0.
0.
0.
0.
0.
0.
0.
0.
0.
0.
0.
0.
0.
0.
0.
0.
0.
0.
0.
0.
0.
0.
0.
0.
0.
0.
0.
0.
0.000
0.000
-0.001
-0.006
-0.016
-0.029
-0.051
-0.081
-0.122
-0.162
-0.185
-0.184
-0.139
-0.117
-0.138
-0.113
-0.087
-0.054
-0.052
-0.075
-0.144
-0.209
0.499
30.142
3897.749
105274.922
106390.906
103874.305
36895.320
11216.414
1561.763
1233.978
215.725
30447.564
200061.984
11244.711
243.333
2254.283
159.658
68.927
179.081
456.930
32614.709
101975.008
121855.703
115145.805
25218.363
99477.852
106342.141
98771.961
477.993
13.448
0.202
-0.324
-0.239
-0.153
-0.095
-0.063
-0.040
-0.023
-0.013
-0.009
-0.003
-0.002
0.001
0.
0.
0.
0.
0.
0.
0.
0.
0.
0.
0.
0.
0.
0.
0.
0.
0.
0.
0.
0.
0.
0.
0.
0.
0.
0.
0.
0.
0.000
0.000
-0.001
-0.004
-0.013
-0.022
-0.040
-0.062
-0.091
-0.123
-0.150
-0.159
-0.154
-0.135
-0.109
-0.085
-0.054
-0.034
-0.043
-0.077
-0.144
-0.196
1.691
51.304
1324.139
102509.992
104078.008
1969.644
77394.070
109493.875
34850.277
2454.723
124.555
18821.641
100200.508
12548.503
76.932
382.114
42.188
133.560
407.038
30075.732
107053.789
112056.570
106127.367
200114.141
916.324
68123.531
103960.859
111612.055
1008.525
4.517
-0.438
-0.378
-0.274
-0.181
-0.119
-0.079
-0.051
-0.031
-0.017
-0.010
-0.005
-0.002
0.001
0.001
0.
0.
0.
0.
0.
0.
0.
0.
0.
0.
0.
0.
0.
0.
0.
0.
0.
0.
0.
0.
0.
0.
0.
0.
0.
0.
0.
0.
0.000
-0.001
-0.003
-0.009
-0.017
-0.027
-0.044
-0.062
-0.083
-0.102
-0.112
-0.112
-0.097
-0.077
-0.052
-0.029
-0.025
-0.040
-0.078
-0.157
-0.183
3.539
140.856
1182.963
722.366
391.352
1250.016
154336.844
105287.016
41429.852
848.918
23154.059
100689.063
1309.733
258.278
415.437
131.235
9.422
15.882
420.550
103313.070
103391.875
44943.945
735.583
3642.454
206.020
100480.586
29791.818
860.353
33.110
0.274
-0.536
-0.424
-0.310
-0.214
-0.145
-0.092
-0.062
-0.038
-0.020
-0.011
-0.005
-0.002
0.
0.001
0.
0.
0.
0.
0.
0.
0.
0.
0.
0.
0.
0.
0.
0.
0.
0.
0.
0.
0.
0.
0.
0.
0.
0.
0.
0.
0.
0.
0.000
0.001
-0.003
-0.003
-0.009
-0.017
-0.027
-0.037
-0.049
-0.061
-0.067
-0.066
-0.057
-0.038
-0.027
-0.014
-0.019
-0.037
-0.094
-0.181
-0.248
1.887
59.596
387.992
107.056
30.825
7750.852
101273.750
107368.039
823.125
1908.159
108366.445
145410.125
542.082
1861.318
30105.213
3155.484
46.509
2.868
64.198
1848.394
37970.621
102840.297
1540.096
140.677
268.898
247.342
190.338
38.440
1.714
0.235
-0.157
-0.395
-0.332
-0.246
-0.164
-0.105
-0.067
-0.041
-0.021
-0.011
-0.005
-0.002
0.
0.001
0.
0.
0.
0.
0.
0.
0.
0.
0.
0.
0.
0.
0.
0.
0.
0.
0.
0.
0.
0.
0.
0.
0.
0.
0.
0.
0.
0.
0.
0.000
0.000
-0.002
-0.005
-0.009
-0.016
-0.021
-0.027
-0.034
-0.034
-0.031
-0.027
-0.018
-0.011
-0.009
-0.021
-0.047
-0.115
-0.210
-0.300
-0.072
4.189
24.376
45.952
21.272
419.536
11402.424
1786.674
165.152
3215.304
104183.352
157453.891
4219.985
2138.676
33136.164
3156.754
50.108
0.808
3.926
78.904
4968.739
115067.180
4259.131
399.266
6239.412
16320.970
105778.773
2810.852
22.142
73.254
23.413
0.695
-0.307
-0.257
-0.180
-0.109
-0.065
-0.040
-0.020
-0.008
-0.004
-0.002
0.
0.001
0.
0.
0.
0.
0.
0.
0.
0.
0.
0.
0.
0.
0.
0.
0.
0.
0.
0.
0.
0.
0.
0.
0.
0.
0.
0.
0.
0.
0.
0.
0.001
0.000
-0.002
-0.005
-0.007
-0.010
-0.014
-0.016
-0.017
-0.016
-0.013
-0.007
-0.004
-0.004
-0.025
-0.063
-0.129
-0.170
-0.005
0.358
1.757
33.221
141.585
48.664
312.471
17533.742
22879.314
285.257
940.118
31253.309
102797.172
48759.789
335.031
465.326
283.438
34.409
0.808
-0.352
11.471
165.640
2073.895
301.171
1405.351
24856.545
106518.211
104981.953
1737.985
326.377
95744.516
2750.009
7.387
-0.152
-0.253
-0.177
-0.105
-0.058
-0.032
-0.016
-0.006
-0.004
0.000
0.001
0.001
0.
0.
0.
0.
0.
0.
0.
0.
0.
0.
0.
0.
0.
0.
0.
0.
0.
0.
0.
0.
0.
0.
0.
0.
0.
0.
0.
0.
0.
0.
0.
0.001
0.002
-0.001
-0.004
-0.005
-0.006
-0.008
-0.008
-0.006
-0.004
0.000
0.
-0.006
-0.031
-0.073
-0.135
0.022
0.962
2.682
2.226
9.229
31.773
83.041
18643.969
103994.977
48765.789
249.413
2260.795
6594.304
47532.430
102022.484
173.429
1339.215
103219.344
2698.198
19.395
2.555
31.738
704.921
717.794
444.315
2303.865
3469.614
103745.781
200106.797
100996.945
1108.586
11346.862
875.326
8.233
-0.080
-0.237
-0.162
-0.091
-0.049
-0.024
-0.011
-0.004
-0.003
0.000
0.001
0.000
0.
0.
0.
0.
0.
0.
0.
0.
0.
0.
0.
0.
0.
0.
0.
0.
0.
0.
0.
0.
0.
0.
0.
0.
0.
0.
0.
0.
0.
0.
0.
0.
0.
0.002
0.002
-0.001
-0.001
-0.002
-0.003
-0.001
0.001
0.004
0.004
-0.006
-0.033
-0.082
-0.146
0.034
0.878
1.728
0.612
0.281
11.852
250.502
13961.734
122439.617
27663.652
154.743
403.066
800.387
230.581
184.134
685.000
101009.406
117385.602
15662.313
835.086
97.026
21.617
220.555
229.206
366.408
2200.502
176.394
12894.338
102232.352
110757.023
1429.276
188.222
35.294
1.978
-0.200
-0.209
-0.136
-0.072
-0.037
-0.018
-0.008
-0.002
0.000
0.001
0.001
0.
0.
0.
0.
0.
0.
0.
0.
0.
0.
0.
0.
0.
0.
0.
0.
0.
0.
0.
0.
0.
0.
0.
0.
0.
0.
0.
0.
0.
0.
0.
0.
0.
0.
0.
0.001
0.001
0.002
0.002
0.000
0.002
0.003
0.006
0.004
-0.005
-0.035
-0.091
-0.173
-0.204
-0.054
0.099
-0.329
-0.409
18.528
473.874
1611.620
3566.051
757.446
135.045
122.111
221.314
71.004
233.969
22265.129
200066.516
106665.734
112927.930
79758.906
707.134
64.512
39.968
27.381
13.934
13.121
43.688
100505.852
113652.766
5298.672
167.069
12.056
2.040
-0.067
-0.250
-0.172
-0.105
-0.056
-0.028
-0.010
-0.003
-0.001
-0.001
0.001
0.
0.
0.
0.
0.
0.
0.
0.
0.
0.
0.
0.
0.
0.
0.
0.
0.
0.
0.
0.
0.
0.
0.
0.
0.
0.
0.
0.
0.
0.
0.
0.
0.
0.
0.
0.
0.
0.
0.001
0.001
0.001
0.003
0.003
0.006
0.004
-0.008
-0.034
-0.094
-0.188
-0.282
-0.328
-0.195
0.595
5.390
12.376
36.554
247.849
461.286
263.845
1841.158
1685.233
95.390
308.624
10348.921
119685.211
101148.531
9313.524
142734.906
122290.273
1010.389
435.860
274.457
173.962
20.549
1.880
2.891
151.390
173.680
34.668
5.716
0.379
-0.243
-0.265
-0.195
-0.128
-0.074
-0.040
-0.017
-0.006
-0.001
0.001
0.001
0.001
0.
0.
0.
0.
0.
0.
0.
0.
0.
0.
0.
0.
0.
0.
0.
0.
0.
0.
0.
0.
0.
0.
0.
0.
0.
0.
0.
0.
0.
0.
0.
0.
0.
0.
0.
0.
0.
0.
0.
0.
0.
0.001
0.003
0.002
0.003
-0.011
-0.038
-0.096
-0.187
-0.185
3.476
24.264
39.628
642.476
10556.249
133.255
195.683
354.101
352.606
39610.711
61796.305
1038.713
67.243
475.071
6468.814
910.734
1015.740
48476.848
61258.816
675.777
3977.827
4387.552
84.974
12.844
1.252
-0.451
0.080
0.568
0.182
-0.203
-0.303
-0.257
-0.198
-0.135
-0.083
-0.047
-0.028
-0.011
-0.003
0.003
0.001
0.000
0.
0.
0.
0.
0.
0.
0.
0.
0.
0.
0.
0.
0.
0.
0.
0.
0.
0.
0.
0.
0.
0.
0.
0.
0.
0.
0.
0.
0.
0.
0.
0.
0.
0.
0.
0.
0.
0.
0.
0.
0.
0.
0.
0.003
0.003
0.000
-0.014
-0.046
-0.110
-0.178
0.920
237.602
29884.381
2718.987
33899.969
178143.422
1491.308
956.963
1251.055
542.336
130307.445
146096.109
11773.594
69.990
21.073
15.021
21.545
70.978
1628.774
100544.234
255.453
142.059
149.336
6.057
1.516
0.020
-0.455
-0.455
-0.378
-0.308
-0.265
-0.219
-0.171
-0.116
-0.078
-0.048
-0.028
-0.015
-0.002
0.002
0.001
0.
0.
0.
0.
0.
0.
0.
0.
0.
0.
0.
0.
0.
0.
0.
0.
0.
0.
0.
0.
0.
0.
0.
0.
0.
0.
0.
0.
0.
0.
0.
0.
0.
0.
0.
0.
0.
0.
0.
0.
0.
0.
0.
0.
0.
0.001
0.001
-0.005
-0.018
-0.057
-0.123
-0.181
1.908
355.887
70267.250
101128.695
83219.867
101424.289
15355.608
3734.721
2164.959
302.550
16757.420
160797.688
4120.197
62.208
53.440
11.801
1.060
2.480
24.283
105.931
8.522
0.720
0.518
-0.234
-0.258
-0.330
-0.373
-0.322
-0.259
-0.206
-0.161
-0.120
-0.087
-0.060
-0.041
-0.027
-0.016
-0.004
0.001
0.001
0.000
0.
0.
0.
0.
0.
0.
0.
0.
0.
0.
0.
0.
0.
0.
0.
0.
0.
0.
0.
0.
0.
0.
0.
0.
0.
0.
0.
0.
0.
0.
0.
0.
0.
0.
0.
0.
0.
0.
0.
0.
0.
0.
0.
0.
0.
0.000
-0.001
-0.006
-0.023
-0.066
-0.133
-0.184
1.429
83.021
12584.646
200139.141
13578.248
6142.770
163671.734
37594.125
1137.278
151.098
7857.418
100298.352
3758.632
52.563
102.631
22.970
1.048
1.880
3.446
2.300
-0.068
-0.568
-0.525
-0.456
-0.386
-0.324
-0.276
-0.224
-0.164
-0.117
-0.082
-0.059
-0.040
-0.028
-0.019
-0.014
-0.006
0.001
0.001
0.000
0.
0.
0.
0.
0.
0.
0.
0.
0.
0.
0.
0.
0.
0.
0.
0.
0.
0.
0.
0.
0.
0.
0.
0.
0.
0.
0.
0.
0.
0.
0.
0.
0.
0.
0.
0.
0.
0.
0.
0.
0.
0.
0.
0.
0.
0.
0.001
-0.003
-0.010
-0.026
-0.067
-0.137
-0.193
0.909
27.103
419.892
1987.946
493.521
22337.715
105290.180
101382.141
1203.604
49.317
196.465
966.039
132.878
12.541
22.887
7.244
10.666
101.362
323.371
864.767
29.110
-0.142
-0.456
-0.390
-0.310
-0.256
-0.204
-0.149
-0.100
-0.065
-0.046
-0.029
-0.018
-0.012
-0.011
-0.002
0.002
0.000
0.000
0.
0.
0.
0.
0.
0.
0.
0.
0.
0.
0.
0.
0.
0.
0.
0.
0.
0.
0.
0.
0.
0.
0.
0.
0.
0.
0.
0.
0.
0.
0.
0.
0.
0.
0.
0.
0.
0.
0.
0.
0.
0.
0.
0.
0.
0.
0.
0.001
-0.003
-0.010
-0.029
-0.061
-0.127
-0.182
0.852
30.235
323.103
207.021
1471.998
100768.914
126092.711
6582.769
140.564
216.218
882.650
60.395
16.837
24.961
7.551
5.438
100.575
6881.938
91628.953
102742.805
624.414
1.116
-0.371
-0.307
-0.244
-0.195
-0.144
-0.102
-0.063
-0.036
-0.021
-0.011
-0.005
-0.003
0.002
0.000
0.000
0.
0.
0.
0.
0.
0.
0.
0.
0.
0.
0.
0.
0.
0.
0.
0.
0.
0.
0.
0.
0.
0.
0.
0.
0.
0.
0.
0.
0.
0.
0.
0.
0.
0.
0.
0.
0.
0.
0.
0.
0.
0.
0.
0.
0.
0.
0.
0.
0.
0.001
0.000
-0.007
-0.022
-0.052
-0.109
-0.164
0.222
10.000
67.720
46.549
250.678
18685.475
8556.720
126.581
28.567
1944.613
20557.408
1744.499
238.846
97.271
29.244
45.101
746.944
66199.883
111582.313
14568.006
107.698
0.923
-0.313
-0.263
-0.200
-0.155
-0.112
-0.079
-0.045
-0.023
-0.010
0.001
0.004
0.002
0.001
0.
0.
0.
0.
0.
0.
0.
0.
0.
0.
0.
0.
0.
0.
0.
0.
0.
0.
0.
0.
0.
0.
0.
0.
0.
0.
0.
0.
0.
0.
0.
0.
0.
0.
0.
0.
0.
0.
0.
0.
0.
0.
0.
0.
0.
0.
0.
0.
0.
0.
0.
0.
-0.001
-0.006
-0.017
-0.040
-0.082
-0.136
-0.151
0.502
2.640
2.052
6.671
45.493
36.080
6.078
18.227
786.257
49082.012
105447.531
15291.962
238.586
122.866
1298.737
33534.746
105069.961
107532.039
2104.304
23.562
0.215
-0.279
-0.220
-0.168
-0.125
-0.088
-0.055
-0.028
-0.014
-0.004
0.002
0.003
0.002
0.001
0.
0.
0.
0.
0.
0.
0.
0.
0.
0.
0.
0.
0.
0.
0.
0.
0.
0.
0.
0.
0.
0.
0.
0.
0.
0.
0.
0.
0.
0.
0.
0.
0.
0.
0.
0.
0.
0.
0.
0.
0.
0.
0.
0.
0.
0.
0.
0.
0.
0.
0.
0.
0.001
-0.004
-0.010
-0.024
-0.054
-0.100
-0.149
-0.191
-0.200
-0.275
-0.258
0.026
0.012
0.736
6.894
279.434
101023.234
105478.219
107855.164
338.350
152.103
18137.902
102145.375
200056.203
100433.758
493.415
6.383
-0.128
-0.232
-0.175
-0.128
-0.092
-0.063
-0.038
-0.018
-0.009
-0.002
0.001
0.002
0.002
0.
0.
0.
0.
0.
0.
0.
0.
0.
0.
0.
0.
0.
0.
0.
0.
0.
0.
0.
0.
0.
0.
0.
0.
0.
0.
0.
0.
0.
0.
0.
0.
0.
0.
0.
0.
0.
0.
0.
0.
0.
0.
0.
0.
0.
0.
0.
0.
0.
0.
0.
0.
0.
0.002
-0.002
-0.005
-0.013
-0.032
-0.064
-0.104
-0.147
-0.198
-0.251
-0.309
-0.369
-0.415
-0.302
0.957
43.102
2867.243
126093.391
101861.109
1256.502
45.686
27878.785
178144.047
8541.746
341.643
21.976
0.681
-0.209
-0.177
-0.123
-0.087
-0.059
-0.038
-0.019
-0.011
-0.003
-0.002
0.001
0.002
0.002
0.
0.
0.
0.
0.
0.
0.
0.
0.
0.
0.
0.
0.
0.
0.
0.
0.
0.
0.
0.
0.
0.
0.
0.
0.
0.
0.
0.
0.
0.
0.
0.
0.
0.
0.
0.
0.
0.
0.
0.
0.
0.
0.
0.
0.
0.
0.
0.
0.
0.
0.
0.
0.
0.
0.001
-0.002
-0.005
-0.017
-0.034
-0.064
-0.098
-0.140
-0.182
-0.232
-0.280
-0.340
-0.391
-0.295
3.406
153.035
16928.385
28274.150
247.581
8.171
848.888
7131.402
109.840
8.757
0.662
-0.166
-0.173
-0.122
-0.081
-0.057
-0.038
-0.023
-0.011
-0.006
-0.003
0.
0.003
0.002
0.001
0.
0.
0.
0.
0.
0.
0.
0.
0.
0.
0.
0.
0.
0.
0.
0.
0.
0.
0.
0.
0.
0.
0.
0.
0.
0.
0.
0.
0.
0.
0.
0.
0.
0.
0.
0.
0.
0.
0.
0.
0.
0.
0.
0.
0.
0.
0.
0.
0.
0.
0.
0.
0.
0.
0.002
0.002
-0.003
-0.012
-0.021
-0.041
-0.067
-0.104
-0.146
-0.174
-0.209
-0.250
-0.306
-0.338
-0.087
4.914
49.088
59.015
6.841
0.165
2.764
6.160
1.573
0.063
-0.176
-0.158
-0.119
-0.075
-0.049
-0.033
-0.021
-0.010
-0.006
-0.003
-0.002
0.003
0.002
0.001
0.
0.
0.
0.
0.
0.
0.
0.
0.
0.
0.
0.
0.
0.
0.
0.
0.
0.
0.
0.
0.
0.
0.
0.
0.
0.
0.
0.
0.
0.
0.
0.
0.
0.
0.
0.
0.
0.
0.
0.
0.
0.
0.
0.
0.
0.
0.
0.
0.
0.
0.
0.
0.
0.
0.
0.001
0.004
-0.002
-0.006
-0.015
-0.032
-0.062
-0.095
-0.130
-0.145
-0.159
-0.175
-0.208
-0.242
-0.252
-0.150
0.265
0.312
-0.127
-0.266
-0.231
-0.173
-0.169
-0.161
-0.134
-0.101
-0.065
-0.040
-0.025
-0.014
-0.007
-0.003
-0.002
0.001
0.002
0.003
0.001
0.
0.
0.
0.
0.
0.
0.
0.
0.
0.
0.
0.
0.
0.
0.
0.
0.
0.
0.
0.
0.
0.
0.
0.
0.
0.
0.
0.
0.
0.
0.
0.
0.
0.
0.
0.
0.
0.
0.
0.
0.
0.
0.
0.
0.
0.
0.
0.
0.
0.
0.
0.
0.
0.
0.
0.
0.001
0.003
0.000
-0.003
-0.013
-0.030
-0.060
-0.091
-0.113
-0.122
-0.131
-0.141
-0.147
-0.164
-0.171
-0.165
-0.167
-0.165
-0.170
-0.171
-0.157
-0.136
-0.117
-0.098
-0.077
-0.046
-0.033
-0.021
-0.011
-0.006
-0.003
-0.001
0.001
0.001
0.002
0.002
0.
0.
0.
0.
0.
0.
0.
0.
0.
0.
0.
0.
0.
0.
0.
0.
0.
0.
0.
0.
0.
0.
0.
0.
0.
0.
0.
0.
0.
0.
0.
0.
0.
0.
0.
0.
0.
0.
0.
0.
0.
0.
0.
0.
0.
0.
0.
0.
0.
0.
0.
0.
0.
0.
0.
0.
0.
0.002
0.003
-0.001
-0.003
-0.013
-0.030
-0.058
-0.082
-0.095
-0.104
-0.110
-0.116
-0.120
-0.107
-0.100
-0.095
-0.094
-0.090
-0.090
-0.086
-0.079
-0.068
-0.057
-0.044
-0.031
-0.022
-0.011
-0.008
-0.003
-0.001
0.000
0.001
0.002
0.001
0.001
0.
0.
0.
0.
0.
0.
0.
0.
0.
0.
0.
0.
0.
0.
0.
0.
0.
0.
0.
0.
0.
0.
0.
0.
0.
0.
0.
0.
0.
0.
0.
0.
0.
0.
0.
0.
0.
0.
0.
0.
0.
0.
0.
0.
0.
0.
0.
0.
0.
0.
0.
0.
0.
0.
0.
0.
0.
0.
0.002
0.003
0.002
-0.004
-0.010
-0.028
-0.051
-0.070
-0.084
-0.086
-0.094
-0.101
-0.095
-0.077
-0.058
-0.050
-0.043
-0.041
-0.041
-0.038
-0.034
-0.030
-0.023
-0.015
-0.009
-0.007
-0.003
0.000
0.003
0.001
0.
0.001
0.001
0.
0.
0.
0.
0.
0.
0.
0.
0.
0.
0.
0.
0.
0.
0.
0.
0.
0.
0.
0.
0.
0.
0.
0.
0.
0.
0.
0.
0.
0.
0.
0.
0.
0.
0.
0.
0.
0.
0.
0.
0.
0.
0.
0.
0.
0.
0.
0.
0.
0.
0.
0.
0.
0.
0.
0.
0.
0.
0.
0.
0.002
0.002
0.002
-0.003
-0.008
-0.022
-0.042
-0.056
-0.069
-0.077
-0.083
-0.083
-0.068
-0.049
-0.034
-0.024
-0.018
-0.018
-0.016
-0.012
-0.008
-0.007
-0.006
-0.003
-0.002
0.000
0.
0.002
0.000
0.000
-0.001
0.
0.
0.
0.
0.
0.
0.
0.
0.
0.
0.
0.
0.
0.
0.
0.
0.
0.
0.
0.
0.
0.
0.
0.
0.
0.
0.
0.
0.
0.
0.
0.
0.
0.
0.
0.
0.
0.
0.
0.
0.
0.
0.
0.
0.
0.
0.
0.
0.
0.
0.
0.
0.
0.
0.
0.
0.
0.
0.
0.
0.
0.
0.001
0.002
0.002
0.001
-0.005
-0.013
-0.026
-0.042
-0.051
-0.058
-0.060
-0.054
-0.039
-0.024
-0.016
-0.010
-0.005
-0.004
-0.003
-0.002
-0.003
-0.002
0.002
0.002
0.001
0.002
0.000
-0.001
-0.001
-0.001
-0.001
0.
0.
0.
0.
0.
0.
0.
0.
0.
0.
0.
0.
0.
0.
0.
0.
0.
0.
0.
0.
0.
0.
0.
0.
0.
0.
0.
0.
0.
0.
0.
0.
0.
0.
0.
0.
0.
0.
0.
0.
0.
0.
0.
0.
0.
0.
0.
0.
0.
0.
0.
0.
0.
0.
0.
0.
0.
0.
0.
0.
0.
0.
0.001
0.002
0.003
0.002
0.000
-0.006
-0.014
-0.022
-0.030
-0.036
-0.035
-0.027
-0.017
-0.013
-0.009
-0.004
-0.003
0.
0.
0.001
0.001
0.002
0.002
0.002
0.001
-0.001
-0.001
-0.001
-0.001
-0.001
0.
0.
0.
0.
0.
0.
0.
0.
0.
0.
0.
0.
0.
0.
0.
0.
0.
0.
0.
0.
0.
0.
0.
0.
0.
0.
0.
0.
0.
0.
0.
0.
0.
0.
0.
0.
0.
0.
0.
0.
0.
0.
0.
0.
0.
0.
0.
0.
0.
0.
0.
0.
0.
0.
0.
0.
0.
0.
0.
0.
0.
0.
0.
0.
0.002
0.002
0.003
0.001
0.000
-0.005
-0.009
-0.012
-0.014
-0.013
-0.010
-0.008
-0.004
-0.002
-0.001
0.000
0.000
0.
0.
0.
0.
0.
0.
0.
0.
-0.001
-0.001
-0.001
0.
0.
0.
0.
0.
0.
0.
0.
0.
0.
0.
0.
0.
0.
0.
0.
0.
0.
0.
0.
0.
0.
0.
0.
0.
0.
0.
0.
0.
0.
0.
0.
0.
0.
0.
0.
0.
0.
0.
0.
0.
0.
0.
0.
0.
0.
0.
0.
0.
0.
0.
0.
0.
0.
0.
0.
0.
0.
0.
0.
0.
0.
0.
0.
0.
0.001
0.002
0.003
0.003
0.002
0.
-0.001
-0.003
-0.004
-0.002
-0.003
-0.002
-0.001
0.000
0.000
0.001
0.
0.
0.
0.
0.
0.
0.
0.
0.
0.
0.
0.
0.
0.
0.
0.
0.
0.
0.
0.
0.
0.
0.
0.
0.
0.
0.
0.
0.
0.
0.
0.
0.
0.
0.
0.
0.
0.
0.
0.
0.
0.
0.
0.
0.
0.
0.
0.
0.
0.
0.
0.
0.
0.
0.
0.
0.
0.
0.
0.
0.
0.
0.
0.
0.
0.
0.
0.
0.
0.
0.
0.
0.
0.
0.
0.
0.
0.
0.001
0.002
0.003
0.003
0.002
0.002
0.001
0.000
0.000
0.000
0.000
0.000
0.001
0.001
0.001
0.
0.
0.
0.
0.
0.
0.
0.
0.
0.
0.
0.
0.
0.
0.
0.
0.
0.
0.
0.
0.
0.
0.
0.
0.
0.
0.
0.
0.
0.
0.
0.
0.
0.
0.
0.
0.
0.
0.
0.
0.
0.
0.
0.
0.
0.
0.
0.
0.
0.
0.
0.
0.
0.
0.
0.
0.
0.
0.
0.
0.
0.
0.
0.
0.
0.
0.
0.
0.
0.
0.
0.
0.
0.
0.
0.
0.
0.
0.
0.
0.002
0.002
0.003
0.003
0.003
0.003
0.003
0.003
0.002
0.001
0.001
0.001
0.
0.
0.
0.
0.
0.
0.
0.
0.
0.
0.
0.
0.
0.
0.
0.
0.
0.
0.
0.
0.
0.
0.
0.
0.
0.
0.
0.
0.
0.
0.
0.
0.
0.
0.
0.
0.
0.
0.
0.
0.
0.
0.
0.
0.
0.
0.
0.
0.
0.
0.
0.
0.
0.
0.
0.
0.
0.
0.
0.
0.
0.
0.
0.
0.
0.
0.
0.
0.
0.
0.
0.
0.
0.
0.
0.
0.
0.
0.
0.
0.
0.
0.001
0.002
0.002
0.002
0.002
0.002
0.001
0.001
0.001
0.
0.
0.
0.
0.
0.
0.
0.
0.
0.
0.
0.
0.
0.
0.
0.
0.
0.
0.
0.
0.
0.
0.
0.
0.
0.
0.
0.
0.
0.
0.
0.
0.
0.
0.
0.
0.
0.
0.
0.
0.
0.
0.
0.
0.
0.
0.
0.
0.
0.
0.
0.
0.
0.
0.
0.
0.
0.
0.
0.
0.
0.
0.
0.
0.
0.
0.
0.
0.
0.
0.
0.
0.
0.
0.
0.
0.
0.
0.
0.
0.
0.
0.
0.
0.
0.
0.001
0.001
0.001
0.001
0.001
0.
0.
0.
0.
0.
0.
0.
0.
0.
0.
0.
0.
0.
0.
0.
0.
0.
0.
0.
0.
0.
0.
0.
0.
0.
0.
0.
0.
0.
0.
0.
0.
0.
0.
0.
0.
0.
0.
0.
0.
0.
0.
0.
0.
0.
0.
0.
0.
0.
0.
0.
0.
0.
0.
0.
0.
0.
0.
0.
0.
0.
0.
0.
0.
0.
0.
0.
0.
0.
0.
0.
0.
0.
0.
0.
0.
0.
0.
0.
0.
0.
0.
0.
0.
0.
0.
0.
0.
0.
0.
0.
0.
0.
0.
0.
0.
0.
0.
0.
0.
0.
0.
0.
0.
0.
0.
0.
0.
0.
0.
0.
0.
0.
0.
0.
0.
0.
0.
0.
0.
0.
0.
0.
0.
0.
0.
0.
0.
0.
0.
0.
0.
0.
0.
0.
0.
0.
0.
0.
0.
0.
0.
0.
0.
0.
0.
0.
0.
0.
0.
0.
0.
0.
0.
0.
0.
0.
0.
0.
0.
0.
0.
0.
0.
0.
0.
0.
0.
0.
0.
0.
0.
0.
0.
0.
0.
0.
0.
0.
0.
0.
0.
0.
0.
0.
0.
0.
0.
0.
0.
0.
0.
0.
0.
0.
0.
0.
0.
0.
0.
0.
0.
0.
0.
0.
0.
0.
0.
0.
0.
0.
0.
0.
0.
0.
0.
0.
0.
0.
0.
0.
0.
0.
0.
0.
0.
0.
0.
0.
0.
0.
0.
0.
0.
0.
0.
0.
0.
0.
0.
0.
0.
0.
0.
0.
0.
0.
0.
0.
0.
0.
0.
0.
0.
0.
0.
0.
0.
0.
0.
0.
0.
0.
0.
0.
0.
0.
0.
0.
0.
0.
0.
0.
0.
0.
0.
0.
0.
0.
0.
0.
0.
0.
0.
0.
0.
0.
0.
0.
0.
0.
0.
0.
0.
0.
0.
0.
0.
0.
0.
0.
0.
0.
0.
0.
0.
0.
0.
0.
0.
0.
0.
0.
0.
0.
0.
0.
0.
0.
0.
0.
0.
0.
0.
0.
0.
0.
0.
0.
0.
0.
0.
0.
0.
0.
0.
0.
0.
0.
0.
0.
0.
0.
0.
0.
0.
0.
0.
0.
0.
0.
0.
0.
0.
0.
0.
0.
0.
0.
0.
0.
0.
0.
0.
0.
0.
0.
0.
0.
0.
0.
0.
0.
0.
0.
0.
0.
0.
0.
0.
0.
0.
0.
0.
0.
0.
0.
0.
0.
0.
0.
0.
0.
0.
0.
0.
0.
0.
0.
0.
0.
0.
0.
0.
0.
0.
0.
0.
0.
0.
0.
0.
0.
0.
0.
0.
0.
0.
0.
0.
0.
0.
0.
0.
0.
0.
0.
0.
0.
0.
0.
0.
0.
0.
0.
0.
0.
0.
0.
0.
0.
0.
0.
0.
0.
0.
0.
0.
0.
0.
0.
0.
0.
0.
0.
0.
0.
0.
0.
0.
0.
0.
0.
0.
0.
0.
0.
0.
0.
0.
0.
0.
0.
0.
0.
0.
0.
0.
0.
0.
0.
0.
0.
0.
0.
0.
0.
0.
0.
0.
0.
0.
0.
0.
0.
0.
0.
0.
0.
0.
0.
0.
0.
0.
0.
0.
0.
0.
0.
0.
0.
0.
0.
0.
0.
0.
0.
0.
0.
0.
0.
0.
0.
0.
0.
0.
0.
0.
0.
0.
0.
0.
0.
0.
0.
0.
0.
0.
0.
0.
0.
0.
0.
0.
0.
0.
0.
0.
0.
0.
0.
0.
0.
0.
0.
0.
0.
0.
0.
0.
0.
0.
0.
0.
0.
0.
0.
0.
0.
0.
0.
0.
0.
0.
0.
0.
0.
0.
0.
0.
0.
0.
0.
0.
0.
0.
0.
0.
0.
0.
0.
0.
0.
0.
0.
0.
0.
0.
0.
0.
0.
0.
0.
0.
0.
0.
0.
0.
0.
0.
0.
0.
0.
0.
0.
0.
0.
0.
0.
0.
0.
0.
0.
0.
0.
0.
0.
0.
0.
0.
0.
0.
0.
0.
0.
0.
0.
0.
0.
0.
0.
0.
0.
0.
0.
0.
0.
0.
0.
0.
0.
0.
0.
0.
0.
0.
0.
0.
0.
0.
0.
0.
0.
0.
0.
0.
0.
0.
0.
0.
0.
0.
0.
0.
0.
0.
0.
0.
0.
0.
0.
0.
0.
0.
0.
0.
0.
0.
0.
0.
0.
0.
0.
0.
0.
0.
0.
0.
0.
0.
0.
0.
0.
0.
0.
0.
0.
0.
0.
0.
0.
0.
0.
0.
0.
0.
0.
0.
0.
0.
0.
0.
0.
0.
0.
0.
0.
0.
0.
0.
0.
0.
0.
0.
0.
0.
0.
0.
0.
0.
0.
0.
0.
0.
0.
0.
0.
0.
0.
0.
0.
0.
0.
0.
0.
0.
0.
0.
0.
0.
0.
0.
0.
0.
0.
0.
0.
0.
0.
0.
0.
0.
0.
0.
0.
0.
0.
0.
0.
0.
0.
0.
0.
0.
0.
0.
0.
0.
0.
0.
0.
0.
0.
0.
0.
0.
0.
0.
0.
0.
0.
0.
0.
0.
0.
0.
0.
0.
0.
0.
0.
0.
0.
0.
0.
0.
0.
0.
0.
0.
0.
0.
0.
0.
0.
0.
0.
0.
0.
0.
0.
0.
0.
0.
0.
0.
0.
0.
0.
0.
0.
0.
0.
0.
0.
0.
0.
0.
0.
0.
0.
0.
0.
0.
0.
0.
0.
0.
0.
0.
0.
0.
0.
0.
0.
0.
0.
0.
0.
0.
0.
0.
0.
0.
0.
0.
0.
0.
0.
0.
0.
0.
0.
0.
0.
0.
0.
0.
0.
0.
0.
0.
0.
0.
0.
0.
0.
0.
0.
0.
0.
0.
0.
0.
0.
0.
0.
0.
0.
0.
0.
0.
0.
0.
0.
0.
0.
0.
0.
0.
0.
0.
0.
0.
0.
0.
0.
0.
0.
0.
0.
0.
0.
0.
0.
0.
0.
0.
0.
0.
0.
0.
0.
0.
0.
0.
0.
0.
0.
0.
0.
0.
0.
0.
0.
0.
0.
0.
0.
0.
0.
0.
0.
0.
0.
0.
0.
0.
0.
0.
0.
0.
0.
0.
0.
0.
0.
0.
0.
0.
0.
0.
0.
0.
0.
0.
0.
0.
0.
0.
0.
0.
0.
0.
0.
0.
0.
0.
0.
0.
0.
0.
0.
0.
0.
0.
0.
0.
0.
0.
0.
0.
0.
0.
0.
0.
0.
0.
0.
0.
0.
0.
0.
0.
0.
0.
0.
0.
0.
0.
0.
0.
0.
0.
0.
0.
0.
0.
0.
0.
0.
0.
0.
0.
0.
0.
0.
0.
0.
0.
0.
0.
0.
0.
0.
0.
0.
0.
0.
0.
0.
0.
0.
0.
0.
0.
0.
0.
0.
0.
0.
0.
0.
0.
0.
0.
0.
0.
0.
0.
0.
0.
0.
0.
0.
0.
0.
0.
0.
0.
0.
0.
0.
0.
0.
0.
0.
0.
0.
0.
0.
0.
0.
0.
0.
0.
0.
0.
0.
0.
0.
0.
0.
0.
0.
0.
0.
0.
0.
0.
0.
0.
0.
0.
0.
0.
0.
0.
0.
0.
0.
0.
0.
0.
0.
0.
0.
0.
0.
0.
0.
0.
0.
0.
0.
0.
0.
0.
0.
0.
0.
0.
0.
0.
0.
0.
0.
0.
0.
0.
0.
0.
0.
0.
0.
0.
0.
0.
0.
0.
0.
0.
0.
0.
0.
0.
0.
0.
0.
0.
0.
0.
0.
0.
0.
0.
0.
0.
0.
0.
0.
0.
0.
0.
0.
0.
0.
0.
0.
0.
0.
0.
0.
0.
0.
0.
0.
0.
0.
0.
0.
0.
0.
0.
0.
0.
0.
0.
0.
0.
0.
0.
0.
0.
0.
0.
0.
0.
0.
0.
0.
0.
0.
0.
0.
0.
0.
0.
0.
0.
0.
0.
0.
0.
0.
0.
0.
0.
0.
0.
0.
0.
0.
0.
0.
0.
0.
0.
0.
0.
0.
0.
0.
0.
0.
0.
0.
0.
0.
0.
0.
0.
0.
0.
0.
0.
0.
0.
0.
0.
0.
0.
0.
0.
0.
0.
0.
0.
0.
0.
0.
0.
0.
0.
0.
0.
0.
0.
0.
0.
0.
0.
0.
0.
0.
0.
0.
0.
0.
0.
0.
0.
0.
0.
0.
0.
0.
0.
0.
0.
0.
0.
0.
0.
0.
0.
0.
0.
0.
0.
0.
0.
0.
0.
0.
0.
0.
0.
0.
0.
0.
0.
0.
0.
0.
0.
0.
0.
0.
0.
0.
0.
0.
0.
0.
0.
0.
0.
0.
0.
0.
0.
0.
0.
0.
0.
0.
0.
0.
0.
0.
0.
0.
0.
0.
0.
0.
0.
0.
0.
0.000
0.000
0.000
0.001
0.001
0.001
0.000
0.
0.
0.
0.
0.
0.
0.
0.
0.
0.
0.
0.
0.
0.
0.
0.
0.
0.
0.
0.
0.
0.
0.
0.
0.
0.
0.
0.
0.
0.
0.
0.
0.
0.
0.
0.
0.
0.
0.
0.
0.
0.
0.
0.
0.
0.
0.
0.
0.
0.
0.
0.
0.
0.
0.
0.
0.
0.
0.
0.
0.
0.
0.
0.
0.
0.
0.
0.
0.
0.
0.
0.
0.
0.
0.
0.
0.
0.
0.
0.
0.
0.
0.
0.
0.000
0.000
-0.001
-0.001
-0.002
-0.002
-0.002
-0.002
-0.001
0.001
0.000
0.000
0.
0.
0.
0.
0.
0.
0.
0.
0.
0.
0.
0.
0.
0.
0.
0.
0.
0.
0.
0.
0.
0.
0.
0.
0.
0.
0.
0.
0.
0.
0.
0.
0.
0.
0.
0.
0.
0.
0.
0.
0.
0.
0.
0.
0.
0.
0.
0.
0.
0.
0.
0.
0.
0.
0.
0.
0.
0.
0.
0.
0.
0.
0.
0.
0.
0.
0.
0.
0.
0.
0.
0.
0.
0.
0.
0.
0.
0.
0.
0.000
0.000
0.000
-0.002
-0.001
-0.002
-0.004
-0.003
-0.003
-0.001
0.000
0.001
0.001
0.003
0.001
0.000
0.000
0.
0.
0.
0.
0.
0.
0.
0.
0.
0.
0.
0.
0.
0.
0.
0.
0.
0.
0.
0.
0.
0.
0.
0.
0.
0.
0.
0.
0.
0.
0.
0.
0.
0.
0.
0.
0.
0.
0.
0.
0.
0.
0.
0.
0.
0.
0.
0.
0.
0.
0.
0.
0.
0.
0.
0.
0.
0.
0.
0.
0.
0.
0.
0.
0.
0.
0.
0.
0.
0.
0.
0.
0.
0.
0.
0.
0.000
-0.001
-0.001
-0.004
-0.005
-0.005
-0.006
-0.007
-0.006
-0.004
-0.002
-0.002
-0.002
-0.001
0.002
0.002
0.001
0.001
0.
0.
0.
0.
0.
0.
0.
0.
0.
0.
0.
0.
0.
0.
0.
0.
0.
0.
0.
0.
0.
0.
0.
0.
0.
0.
0.
0.
0.
0.
0.
0.
0.
0.
0.
0.
0.
0.
0.
0.
0.
0.
0.
0.
0.
0.
0.
0.
0.
0.
0.
0.
0.
0.
0.
0.
0.
0.
0.
0.
0.
0.
0.
0.
0.
0.
0.
0.
0.
0.
0.
0.
0.
0.
0.000
0.001
-0.001
-0.003
-0.006
-0.009
-0.013
-0.016
-0.015
-0.016
-0.015
-0.014
-0.013
-0.010
-0.005
-0.003
-0.001
-0.002
0.002
0.001
0.000
0.
0.
0.
0.
0.
0.
0.
0.
0.
0.
0.
0.
0.
0.
0.
0.
0.
0.
0.
0.
0.
0.
0.
0.
0.
0.
0.
0.
0.
0.
0.
0.
0.
0.
0.
0.
0.
0.
0.
0.
0.
0.
0.
0.
0.
0.
0.
0.
0.
0.
0.
0.
0.
0.
0.
0.
0.
0.
0.
0.
0.
0.
0.
0.
0.
0.
0.
0.
0.
0.
0.
0.001
0.001
0.000
-0.006
-0.010
-0.014
-0.021
-0.028
-0.032
-0.037
-0.041
-0.037
-0.032
-0.026
-0.021
-0.017
-0.012
-0.009
-0.003
-0.002
0.000
0.001
0.000
0.
0.
0.
0.
0.
0.
0.
0.
0.
0.
0.
0.
0.
0.
0.
0.
0.
0.
0.
0.
0.
0.
0.
0.
0.
0.
0.
0.
0.
0.
0.
0.
0.
0.
0.
0.
0.
0.
0.
0.
0.
0.
0.
0.
0.
0.
0.
0.
0.
0.
0.
0.
0.
0.
0.
0.
0.
0.
0.
0.
0.
0.
0.
0.
0.
0.
0.
0.
0.
0.001
0.001
-0.002
-0.005
-0.009
-0.014
-0.026
-0.039
-0.053
-0.062
-0.073
-0.076
-0.072
-0.065
-0.053
-0.044
-0.036
-0.027
-0.018
-0.011
-0.004
-0.002
-0.001
0.001
0.000
0.
0.
0.
0.
0.
0.
0.
0.
0.
0.
0.
0.
0.
0.
0.
0.
0.
0.
0.
0.
0.
0.
0.
0.
0.
0.
0.
0.
0.
0.
0.
0.
0.
0.
0.
0.
0.
0.
0.
0.
0.
0.
0.
0.
0.
0.
0.
0.
0.
0.
0.
0.
0.
0.
0.
0.
0.
0.
0.
0.
0.
0.
0.
0.
0.
0.
0.
0.001
0.001
0.
-0.002
-0.007
-0.014
-0.025
-0.041
-0.063
-0.076
-0.090
-0.091
-0.101
-0.114
-0.114
-0.108
-0.093
-0.074
-0.057
-0.038
-0.024
-0.013
-0.006
0.
-0.001
0.000
0.
0.
0.
0.
0.
0.
0.
0.
0.
0.
0.
0.
0.
0.
0.
0.
0.
0.
0.
0.
0.
0.
0.
0.
0.
0.
0.
0.
0.
0.
0.
0.
0.
0.
0.
0.
0.
0.
0.
0.
0.
0.
0.
0.
0.
0.
0.
0.
0.
0.
0.
0.
0.
0.
0.
0.
0.
0.
0.
0.
0.
0.
0.
0.
0.
0.
0.000
0.001
-0.001
0.000
-0.006
-0.011
-0.020
-0.035
-0.063
-0.086
-0.105
-0.059
0.029
-0.030
-0.149
-0.185
-0.178
-0.154
-0.126
-0.097
-0.072
-0.046
-0.025
-0.011
-0.005
-0.001
0.000
0.000
0.
0.
0.
0.
0.
0.
0.
0.
0.
0.
0.
0.
0.
0.
0.
0.
0.
0.
0.
0.
0.
0.
0.
0.
0.
0.
0.
0.
0.
0.
0.
0.
0.
0.
0.
0.
0.
0.
0.
0.
0.
0.
0.
0.
0.
0.
0.
0.
0.
0.
0.
0.
0.
0.
0.
0.
0.
0.
0.
0.
0.
0.
0.
0.
0.
0.001
0.001
0.001
-0.001
-0.009
-0.015
-0.028
-0.051
-0.083
-0.119
-0.131
0.034
0.322
0.175
-0.161
-0.251
-0.157
0.022
0.062
-0.069
-0.102
-0.072
-0.042
-0.022
-0.009
-0.003
-0.001
0.000
0.
0.
0.
0.
0.
0.
0.
0.
0.
0.
0.
0.
0.
0.
0.
0.
0.
0.
0.
0.
0.
0.
0.
0.
0.
0.
0.
0.
0.
0.
0.
0.
0.
0.
0.
0.
0.
0.
0.
0.
0.
0.
0.
0.
0.
0.
0.
0.
0.
0.
0.
0.
0.
0.
0.
0.
0.
0.
0.
0.
0.
0.
0.
0.
0.
0.001
-0.001
0.001
-0.001
-0.011
-0.020
-0.038
-0.067
-0.111
-0.164
-0.184
-0.052
0.255
0.133
-0.231
0.353
4.867
13.122
17.968
5.447
0.139
-0.094
-0.062
-0.032
-0.012
-0.004
-0.001
0.000
0.
0.
0.
0.
0.
0.
0.
0.
0.
0.
0.
0.
0.
0.
0.
0.
0.
0.
0.
0.
0.
0.
0.
0.
0.
0.
0.
0.
0.
0.
0.
0.
0.
0.
0.
0.
0.
0.
0.
0.
0.
0.
0.
0.
0.
0.
0.
0.
0.
0.
0.
0.
0.
0.
0.
0.
0.
0.
0.
0.
0.
0.
0.
0.
0.000
0.001
0.000
0.001
-0.003
-0.013
-0.025
-0.048
-0.082
-0.138
-0.192
-0.234
-0.214
-0.136
-0.197
-0.029
34.353
2024.828
1560.511
2850.213
333.149
2.847
-0.087
-0.078
-0.042
-0.018
-0.005
-0.003
0.001
0.
0.
0.
0.
0.
0.
0.
0.
0.
0.
0.
0.
0.
0.
0.
0.
0.
0.
0.
0.
0.
0.
0.
0.
0.
0.
0.
0.
0.
0.
0.
0.
0.
0.
0.
0.
0.
0.
0.
0.
0.
0.
0.
0.
0.
0.
0.
0.
0.
0.
0.
0.
0.
0.
0.
0.
0.
0.
0.
0.
0.
0.
0.
0.
0.000
0.001
0.000
0.001
-0.003
-0.014
-0.027
-0.053
-0.094
-0.147
-0.185
0.137
1.910
1.221
-0.110
0.875
417.791
102164.805
107950.844
72367.820
634.188
5.590
-0.050
-0.088
-0.049
-0.021
-0.005
-0.003
0.001
0.
0.
0.
0.
0.
0.
0.
0.
0.
0.
0.
0.
0.
0.
0.
0.
0.
0.
0.
0.
0.
0.
0.
0.
0.
0.
0.
0.
0.
0.
0.
0.
0.
0.
0.
0.
0.
0.
0.
0.
0.
0.
0.
0.
0.
0.
0.
0.
0.
0.
0.
0.
0.
0.
0.
0.
0.
0.
0.
0.
0.
0.
0.
0.
0.
0.001
0.000
0.002
-0.004
-0.014
-0.029
-0.056
-0.096
-0.141
0.078
5.678
126.914
71.114
3.279
3.345
46.012
2854.486
134124.750
146863.297
331.786
3.950
-0.079
-0.099
-0.050
-0.021
-0.008
-0.003
0.001
0.
0.
0.
0.
0.
0.
0.
0.
0.
0.
0.
0.
0.
0.
0.
0.
0.
0.
0.
0.
0.
0.
0.
0.
0.
0.
0.
0.
0.
0.
0.
0.
0.
0.
0.
0.
0.
0.
0.
0.
0.
0.
0.
0.
0.
0.
0.
0.
0.
0.
0.
0.
0.
0.
0.
0.
0.
0.
0.
0.
0.
0.
0.
0.
0.
0.001
0.000
0.
-0.003
-0.011
-0.028
-0.053
-0.094
-0.115
0.631
16.092
347.541
179.205
13.826
11.612
30.812
127.375
5018.274
15394.473
50.347
0.863
-0.142
-0.104
-0.050
-0.019
-0.009
-0.003
0.001
0.
0.
0.
0.
0.
0.
0.
0.
0.
0.
0.
0.
0.
0.
0.
0.
0.
0.
0.
0.
0.
0.
0.
0.
0.
0.
0.
0.
0.
0.
0.
0.
0.
0.
0.
0.
0.
0.
0.
0.
0.
0.
0.
0.
0.
0.
0.
0.
0.
0.
0.
0.
0.
0.
0.
0.
0.
0.
0.
0.
0.
0.
0.
0.
0.
0.001
0.002
-0.001
-0.001
-0.010
-0.022
-0.047
-0.085
-0.110
0.645
10.446
50.866
47.533
37.843
18.465
34.031
77.748
41.091
17.510
1.704
-0.136
-0.166
-0.099
-0.046
-0.021
-0.008
-0.002
0.001
0.
0.
0.
0.
0.
0.
0.
0.
0.
0.
0.
0.
0.
0.
0.
0.
0.
0.
0.
0.
0.
0.
0.
0.
0.
0.
0.
0.
0.
0.
0.
0.
0.
0.
0.
0.
0.
0.
0.
0.
0.
0.
0.
0.
0.
0.
0.
0.
0.
0.
0.
0.
0.
0.
0.
0.
0.
0.
0.
0.
0.
0.
0.
0.
0.
0.
0.002
0.000
-0.001
-0.007
-0.019
-0.037
-0.076
-0.117
0.094
2.272
7.987
19.523
146.653
34.285
25.178
113.833
45.326
2.779
-0.184
-0.243
-0.168
-0.087
-0.043
-0.021
-0.006
0.001
0.001
0.
0.
0.
0.
0.
0.001
0.001
0.001
-0.001
0.001
0.001
0.001
0.000
0.
0.
0.
0.
0.
0.
0.
0.
0.
0.
0.
0.
0.
0.
0.
0.
0.
0.
0.
0.
0.
0.
0.
0.
0.
0.
0.
0.
0.
0.
0.
0.
0.
0.
0.
0.
0.
0.
0.
0.
0.
0.
0.
0.
0.
0.
0.
0.
0.
0.
0.
0.
0.
0.001
0.002
-0.002
-0.005
-0.013
-0.028
-0.064
-0.108
-0.149
-0.022
0.416
3.267
19.969
6.883
7.644
28.713
17.362
1.774
-0.254
-0.250
-0.158
-0.080
-0.041
-0.023
-0.011
0.002
-0.002
0.000
0.001
0.000
0.001
0.001
-0.002
-0.002
-0.003
-0.003
-0.004
-0.002
-0.002
-0.002
0.001
0.001
0.
0.
0.
0.
0.
0.
0.
0.
0.
0.
0.
0.
0.
0.
0.
0.
0.
0.
0.
0.
0.
0.
0.
0.
0.
0.
0.
0.
0.
0.
0.
0.
0.
0.
0.
0.
0.
0.
0.
0.
0.
0.
0.
0.
0.
0.
0.
0.
0.
0.
0.
0.
0.001
0.001
-0.002
-0.011
-0.022
-0.047
-0.092
-0.150
-0.214
-0.262
-0.189
0.241
4.521
43.114
245.146
1427.654
37.441
0.160
-0.235
-0.152
-0.082
-0.046
-0.025
-0.015
-0.003
-0.002
-0.004
-0.001
0.001
-0.001
-0.002
-0.004
-0.006
-0.008
-0.008
-0.008
-0.007
-0.007
-0.004
-0.002
0.000
0.001
0.001
0.
0.
0.
0.
0.
0.
0.
0.
0.
0.
0.
0.
0.
0.
0.
0.
0.
0.
0.
0.
0.
0.
0.
0.
0.
0.
0.
0.
0.
0.
0.
0.
0.
0.
0.
0.
0.
0.
0.
0.
0.
0.
0.
0.
0.
0.
0.
0.
0.
0.
0.000
0.001
-0.002
-0.009
-0.017
-0.036
-0.070
-0.124
-0.203
-0.279
-0.343
0.551
48.893
869.015
8306.320
8228.861
107.504
0.922
-0.215
-0.156
-0.088
-0.051
-0.031
-0.016
-0.007
-0.007
-0.004
-0.002
-0.005
-0.008
-0.009
-0.011
-0.017
-0.018
-0.019
-0.019
-0.017
-0.014
-0.009
-0.005
-0.003
0.000
0.001
0.001
0.000
0.000
0.000
0.
0.
0.
0.
0.
0.
0.
0.
0.
0.
0.
0.
0.
0.
0.
0.
0.
0.
0.
0.
0.
0.
0.
0.
0.
0.
0.
0.
0.
0.
0.
0.
0.
0.
0.
0.
0.
0.
0.
0.
0.
0.
0.
0.
0.
0.
0.
0.001
-0.003
-0.006
-0.012
-0.029
-0.054
-0.100
-0.167
-0.260
-0.333
0.401
33.724
1624.330
80265.273
2636.161
45.299
0.838
-0.217
-0.168
-0.097
-0.060
-0.035
-0.029
-0.018
-0.016
-0.018
-0.015
-0.018
-0.018
-0.021
-0.026
-0.032
-0.036
-0.038
-0.035
-0.030
-0.025
-0.019
-0.012
-0.006
-0.003
0.000
0.001
0.001
0.001
0.001
0.001
0.001
0.
0.
0.
0.
0.
0.
0.
0.
0.
0.
0.
0.
0.
0.
0.
0.
0.
0.
0.
0.
0.
0.
0.
0.
0.
0.
0.
0.
0.
0.
0.
0.
0.
0.
0.
0.
0.
0.
0.
0.
0.
0.
0.
0.
0.
0.001
-0.001
-0.006
-0.011
-0.023
-0.050
-0.087
-0.144
-0.229
-0.306
-0.151
6.713
1098.114
100502.047
750.425
10.632
0.151
-0.241
-0.178
-0.114
-0.072
-0.055
-0.042
-0.034
-0.032
-0.032
-0.033
-0.032
-0.040
-0.044
-0.050
-0.057
-0.063
-0.067
-0.065
-0.055
-0.043
-0.031
-0.021
-0.012
-0.005
-0.003
-0.001
-0.002
-0.003
-0.002
-0.001
0.001
0.001
0.
0.
0.
0.
0.
0.
0.
0.
0.
0.
0.
0.
0.
0.
0.
0.
0.
0.
0.
0.
0.
0.
0.
0.
0.
0.
0.
0.
0.
0.
0.
0.
0.
0.
0.
0.
0.
0.
0.
0.
0.
0.
0.
0.
0.000
-0.001
-0.004
-0.007
-0.021
-0.043
-0.075
-0.129
-0.203
-0.281
-0.310
0.350
13.136
79.296
12.682
0.694
-0.253
-0.247
-0.185
-0.125
-0.093
-0.068
-0.056
-0.051
-0.049
-0.053
-0.053
-0.060
-0.064
-0.071
-0.082
-0.096
-0.108
-0.110
-0.106
-0.094
-0.074
-0.053
-0.032
-0.018
-0.011
-0.008
-0.007
-0.004
-0.005
-0.005
-0.003
-0.003
-0.001
0.001
0.000
0.
0.
0.
0.
0.
0.
0.
0.
0.
0.
0.
0.
0.
0.
0.
0.
0.
0.
0.
0.
0.
0.
0.
0.
0.
0.
0.
0.
0.
0.
0.
0.
0.
0.
0.
0.
0.
0.
0.
0.
0.
0.
0.000
-0.001
-0.003
-0.007
-0.016
-0.039
-0.066
-0.113
-0.182
-0.269
-0.327
-0.306
-0.013
0.337
-0.050
-0.329
-0.324
-0.264
-0.191
-0.136
-0.107
-0.088
-0.081
-0.077
-0.079
-0.082
-0.086
-0.095
-0.106
-0.116
-0.134
-0.150
-0.168
-0.170
-0.159
-0.135
-0.111
-0.084
-0.056
-0.037
-0.024
-0.018
-0.013
-0.008
-0.010
-0.009
-0.007
-0.005
-0.003
-0.001
0.001
0.
0.
0.
0.
0.
0.
0.
0.
0.
0.
0.
0.
0.
0.
0.
0.
0.
0.
0.
0.
0.
0.
0.
0.
0.
0.
0.
0.
0.
0.
0.
0.
0.
0.
0.
0.
0.
0.
0.
0.
0.
0.
0.001
-0.002
-0.005
-0.007
-0.016
-0.030
-0.058
-0.097
-0.156
-0.241
-0.302
-0.274
-0.020
0.022
-0.293
-0.370
-0.346
-0.268
-0.193
-0.150
-0.128
-0.114
-0.114
-0.123
-0.132
-0.140
-0.147
-0.156
-0.171
-0.189
-0.206
-0.220
-0.229
-0.231
-0.210
-0.184
-0.152
-0.118
-0.085
-0.059
-0.040
-0.031
-0.024
-0.020
-0.017
-0.014
-0.012
-0.009
-0.006
-0.001
-0.001
0.001
0.
0.
0.
0.
0.
0.
0.
0.
0.
0.
0.
0.
0.
0.
0.
0.
0.
0.
0.
0.
0.
0.
0.
0.
0.
0.
0.
0.
0.
0.
0.
0.
0.
0.
0.
0.
0.
0.
0.
0.
0.001
-0.001
-0.001
-0.003
-0.008
-0.017
-0.032
-0.055
-0.088
-0.142
-0.210
-0.152
0.959
8.181
10.108
0.594
-0.334
-0.323
-0.271
-0.206
-0.168
-0.152
-0.157
-0.167
-0.191
-0.208
-0.213
-0.219
-0.234
-0.250
-0.265
-0.272
-0.279
-0.286
-0.280
-0.264
-0.233
-0.196
-0.158
-0.124
-0.089
-0.065
-0.050
-0.042
-0.041
-0.032
-0.028
-0.019
-0.014
-0.010
-0.004
-0.001
-0.001
0.001
0.
0.
0.
0.
0.
0.
0.
0.
0.
0.
0.
0.
0.
0.
0.
0.
0.
0.
0.
0.
0.
0.
0.
0.
0.
0.
0.
0.
0.
0.
0.
0.
0.
0.
0.
0.
0.
0.
0.001
-0.001
-0.002
-0.004
-0.007
-0.014
-0.023
-0.040
-0.059
-0.096
-0.139
-0.171
0.320
5.948
44.047
55.333
2.864
-0.205
-0.305
-0.274
-0.216
-0.191
-0.182
-0.194
-0.224
-0.250
-0.265
-0.236
-0.223
-0.277
-0.307
-0.325
-0.334
-0.327
-0.323
-0.311
-0.305
-0.289
-0.258
-0.217
-0.177
-0.136
-0.105
-0.087
-0.075
-0.061
-0.052
-0.041
-0.030
-0.021
-0.012
-0.007
-0.002
-0.001
0.001
0.
0.
0.
0.
0.
0.
0.
0.
0.
0.
0.
0.
0.
0.
0.
0.
0.
0.
0.
0.
0.
0.
0.
0.
0.
0.
0.
0.
0.
0.
0.
0.
0.
0.
0.
0.
0.
0.000
-0.001
-0.002
-0.004
-0.010
-0.017
-0.030
-0.046
-0.069
-0.086
-0.118
-0.153
-0.166
0.595
8.534
30.348
18.695
2.162
-0.134
-0.298
-0.270
-0.230
-0.204
-0.204
-0.195
-0.196
-0.257
0.011
1.591
1.986
0.284
-0.277
-0.342
-0.359
-0.321
-0.320
-0.322
-0.334
-0.351
-0.332
-0.298
-0.259
-0.214
-0.168
-0.140
-0.123
-0.108
-0.089
-0.067
-0.047
-0.029
-0.015
-0.009
-0.002
-0.002
-0.001
0.000
0.
0.
0.
0.
0.
0.
0.
0.
0.
0.
0.
0.
0.
0.
0.
0.
0.
0.
0.
0.
0.
0.
0.
0.
0.
0.
0.
0.
0.
0.
0.
0.
0.
0.
0.
0.000
0.000
-0.001
-0.004
-0.011
-0.021
-0.036
-0.055
-0.076
-0.093
-0.116
-0.146
-0.183
-0.208
0.218
4.751
9.977
4.351
0.575
-0.208
-0.297
-0.272
-0.237
-0.219
-0.179
0.232
0.668
0.169
2.601
27.522
35.637
5.238
0.299
-0.130
-0.328
-0.205
-0.161
-0.232
-0.273
-0.096
0.099
-0.087
-0.288
-0.299
-0.229
-0.151
-0.151
-0.151
-0.125
-0.100
-0.065
-0.042
-0.024
-0.012
-0.002
-0.001
-0.001
0.000
0.
0.
0.
0.
0.
0.
0.
0.
0.
0.
0.
0.
0.
0.
0.
0.
0.
0.
0.
0.
0.
0.
0.
0.
0.
0.
0.
0.
0.
0.
0.
0.
0.
0.
0.
0.001
-0.001
-0.004
-0.009
-0.020
-0.041
-0.066
-0.089
-0.060
0.074
0.109
-0.100
-0.219
-0.251
-0.204
0.427
0.851
0.210
-0.145
-0.272
-0.279
-0.264
-0.249
-0.254
-0.120
1.186
2.751
0.997
5.437
71.590
93.817
11.239
1.588
0.864
-0.233
-0.103
0.000
-0.048
4.699
33.558
34.511
23.097
3.452
-0.013
1.328
1.860
0.633
-0.060
-0.167
-0.134
-0.092
-0.057
-0.033
-0.013
-0.005
-0.001
-0.001
0.000
0.
0.
0.
0.
0.
0.
0.
0.
0.
0.
0.
0.
0.
0.
0.
0.
0.
0.
0.
0.
0.
0.
0.
0.
0.
0.
0.
0.
0.
0.
0.
0.
0.
0.
0.
0.001
-0.003
-0.006
-0.019
-0.036
-0.065
-0.095
-0.029
0.989
5.017
6.350
1.504
-0.124
-0.284
-0.312
-0.302
-0.278
-0.188
0.004
-0.150
-0.255
-0.263
-0.275
-0.301
-0.225
0.543
1.559
0.877
3.436
20.184
28.048
5.451
1.070
0.955
-0.130
-0.348
-0.305
1.252
461.520
100946.977
8725.796
40182.031
384.390
5.072
115.930
89.824
10.655
0.951
-0.166
-0.176
-0.124
-0.075
-0.046
-0.023
-0.008
-0.001
0.000
0.000
0.
0.
0.
0.
0.
0.
0.
0.
0.
0.
0.
0.
0.
0.
0.
0.
0.
0.
0.
0.
0.
0.
0.
0.
0.
0.
0.
0.
0.
0.
0.
0.
0.
0.
0.000
0.002
-0.003
-0.015
-0.027
-0.050
-0.090
-0.117
0.491
12.220
96.426
90.391
12.856
0.520
-0.286
-0.331
-0.330
-0.305
-0.187
0.012
-0.126
-0.237
-0.265
-0.302
-0.332
-0.283
0.759
3.618
8.978
71.837
509.338
13311.353
284.143
4.649
9.125
3.446
-0.271
-0.517
3.382
942.110
170428.594
101754.945
178123.625
1381.441
13.570
838.415
540.115
40.223
2.985
-0.157
-0.241
-0.168
-0.103
-0.059
-0.031
-0.016
-0.005
0.002
0.001
0.
0.
0.
0.
0.
0.
0.
0.
0.
0.
0.
0.
0.
0.
0.
0.
0.
0.
0.
0.
0.
0.
0.
0.
0.
0.
0.
0.
0.
0.
0.
0.
0.
0.
0.001
0.
-0.007
-0.020
-0.035
-0.068
-0.119
-0.142
1.249
85.411
19851.801
1422.834
34.270
2.007
-0.163
-0.327
-0.319
-0.281
-0.230
-0.174
-0.202
-0.244
-0.283
-0.338
-0.358
0.978
23.454
98.176
95.640
4984.285
102078.117
126099.281
2576.822
44.017
44.989
13.973
0.453
3.770
95.720
368.525
29187.701
163549.516
28534.438
144.393
5.178
38.070
79.730
31.134
2.296
-0.275
-0.308
-0.225
-0.144
-0.081
-0.044
-0.023
-0.008
-0.004
0.002
0.001
0.001
0.
0.
0.
0.
0.
0.
0.
0.
0.
0.
0.
0.
0.
0.
0.
0.
0.
0.
0.
0.
0.
0.
0.
0.
0.
0.
0.
0.
0.
0.
0.
0.
0.001
-0.004
-0.012
-0.024
-0.045
-0.083
-0.148
-0.201
0.633
57.099
9018.389
822.603
21.018
3.660
0.137
-0.319
-0.296
-0.254
-0.218
-0.208
-0.231
-0.260
-0.323
-0.389
-0.322
7.217
413.078
4074.640
562.364
47244.988
113535.086
103021.641
2266.908
30663.393
371.895
19.175
9.465
118.028
100764.516
109802.273
163750.156
101863.805
81064.156
376.485
2.996
3.520
13.654
11.569
2.117
0.003
-0.288
-0.269
-0.194
-0.120
-0.064
-0.033
-0.017
-0.009
-0.001
0.000
0.000
0.001
0.000
0.
0.
0.
0.
0.
0.
0.
0.
0.
0.
0.
0.
0.
0.
0.
0.
0.
0.
0.
0.
0.
0.
0.
0.
0.
0.
0.
0.
0.
0.000
0.001
-0.004
-0.014
-0.028
-0.052
-0.097
-0.175
-0.252
-0.143
2.513
20.121
19.396
10.123
2.557
-0.010
-0.296
-0.269
-0.222
-0.200
-0.208
-0.235
-0.290
-0.364
-0.435
-0.368
7.125
411.223
4055.064
467.547
568.671
17843.598
103138.477
128990.383
129783.875
1601.990
2959.556
2623.658
103.818
56080.234
103835.719
109676.344
103260.500
103789.680
1570.686
10.068
22.046
37.980
267.395
119.452
6.829
0.726
-0.206
-0.233
-0.158
-0.088
-0.052
-0.028
-0.016
-0.005
-0.004
-0.002
0.
0.001
0.
0.
0.
0.
0.
0.
0.
0.
0.
0.
0.
0.
0.
0.
0.
0.
0.
0.
0.
0.
0.
0.
0.
0.
0.
0.
0.
0.
0.
0.000
-0.001
-0.007
-0.015
-0.033
-0.057
-0.106
-0.188
-0.267
-0.275
0.462
9.212
65.976
66.247
7.141
0.028
-0.261
-0.233
-0.187
-0.171
-0.194
-0.246
-0.314
-0.369
-0.159
0.420
3.522
34.451
92.664
26.535
79.301
5374.326
101324.773
112436.758
186876.563
35447.082
113507.727
63582.523
274.227
598.793
126083.820
51966.094
506.759
263.411
64.888
380.086
439.998
441.860
101729.586
39640.184
45.091
4.564
0.119
-0.257
-0.196
-0.117
-0.064
-0.040
-0.025
-0.011
-0.007
-0.005
-0.002
0.
0.001
0.
0.
0.
0.
0.
0.
0.
0.
0.
0.
0.
0.
0.
0.
0.
0.
0.
0.
0.
0.
0.
0.
0.
0.
0.
0.
0.
0.
0.000
0.000
-0.008
-0.016
-0.033
-0.061
-0.109
-0.184
-0.254
-0.271
0.394
14.640
187.500
199.700
15.110
0.212
-0.222
-0.184
-0.146
-0.139
-0.174
-0.248
-0.317
0.553
33.787
84.453
65.749
3167.886
5506.693
21.756
32.732
585.480
1034.623
11683.303
101700.156
128863.313
102278.430
107687.867
1672.830
152.075
4362.044
928.721
7752.484
4909.020
521.255
28745.934
45969.617
1744.877
7730.063
1793.769
46.486
9.297
1.135
-0.234
-0.222
-0.149
-0.091
-0.058
-0.037
-0.023
-0.012
-0.008
-0.003
-0.002
0.001
0.001
0.
0.
0.
0.
0.
0.
0.
0.
0.
0.
0.
0.
0.
0.
0.
0.
0.
0.
0.
0.
0.
0.
0.
0.
0.
0.
0.000
0.000
-0.001
-0.006
-0.014
-0.030
-0.059
-0.103
-0.165
-0.227
-0.204
0.086
4.089
33.451
35.415
4.333
-0.032
-0.179
-0.136
-0.100
-0.109
-0.162
-0.252
-0.257
7.907
4338.996
35003.293
1407.039
12217.113
20075.055
65.045
243.007
579.275
101.971
2943.284
106204.000
39846.605
41957.074
104340.813
39300.441
2791.759
18.623
1165.317
101720.703
117962.367
3936.645
103726.625
126375.742
5368.179
1042.720
267.597
25.133
21.108
3.458
-0.185
-0.258
-0.181
-0.121
-0.084
-0.054
-0.033
-0.020
-0.011
-0.005
-0.002
0.000
0.001
0.
0.
0.
0.
0.
0.
0.
0.
0.
0.
0.
0.
0.
0.
0.
0.
0.
0.
0.
0.
0.
0.
0.
0.
0.
0.
0.
0.000
-0.001
-0.005
-0.013
-0.026
-0.051
-0.089
-0.139
-0.190
-0.189
-0.108
0.116
1.215
1.294
0.118
-0.163
-0.138
-0.095
-0.072
-0.093
-0.161
-0.254
-0.184
7.928
783.889
20196.719
21067.711
1404.355
554.488
1180.532
95573.289
101805.063
181.257
667.531
2684.182
482.588
5278.733
178136.016
6105.858
137.367
22.765
541.697
121154.070
112971.477
127533.539
54249.363
12523.266
2838.220
87768.266
103782.578
106.185
5.967
0.849
-0.310
-0.299
-0.218
-0.153
-0.111
-0.076
-0.048
-0.028
-0.014
-0.008
-0.003
-0.001
0.001
0.
0.
0.
0.
0.
0.
0.
0.
0.
0.
0.
0.
0.
0.
0.
0.
0.
0.
0.
0.
0.
0.
0.
0.
0.
0.
0.
0.000
-0.001
-0.003
-0.010
-0.022
-0.038
-0.070
-0.110
-0.149
-0.188
-0.199
-0.208
-0.184
-0.171
-0.166
-0.130
-0.092
-0.056
-0.053
-0.078
-0.159
-0.262
-0.189
4.138
129.190
73097.938
102978.656
375.611
9711.806
120256.594
104579.734
103023.063
272.010
329.025
2045.209
243.594
400.734
45446.305
322.065
12.402
2227.088
111486.813
116536.711
105475.352
20794.818
8685.211
273.893
2337.964
56687.582
19424.924
81.303
1.006
-0.410
-0.438
-0.338
-0.244
-0.176
-0.127
-0.094
-0.064
-0.037
-0.019
-0.009
-0.003
-0.001
0.002
0.
0.
0.
0.
0.
0.
0.
0.
0.
0.
0.
0.
0.
0.
0.
0.
0.
0.
0.
0.
0.
0.
0.
0.
0.
0.
0.
0.000
0.001
-0.003
-0.006
-0.016
-0.028
-0.046
-0.077
-0.110
-0.139
-0.161
-0.171
-0.167
-0.151
-0.124
-0.087
-0.050
-0.036
-0.045
-0.078
-0.167
-0.281
-0.191
2.298
17.400
384.738
1058.498
782.626
45120.414
106106.930
108656.070
23084.535
1084.675
492.738
84.446
23.583
16.001
19.304
7.712
11.111
5583.955
138484.328
103618.547
28034.207
683.575
110.279
106.569
571.639
689.066
174.420
9.104
-0.311
-0.577
-0.471
-0.368
-0.273
-0.200
-0.140
-0.100
-0.072
-0.043
-0.021
-0.012
-0.006
-0.001
0.002
0.000
0.
0.
0.
0.
0.
0.
0.
0.
0.
0.
0.
0.
0.
0.
0.
0.
0.
0.
0.
0.
0.
0.
0.
0.
0.
0.
0.000
0.000
-0.001
-0.004
-0.009
-0.018
-0.030
-0.046
-0.067
-0.089
-0.107
-0.114
-0.112
-0.098
-0.076
-0.045
-0.030
-0.024
-0.036
-0.084
-0.183
-0.314
-0.308
1.456
13.636
39.137
42.053
4456.287
100470.883
45473.215
2079.054
73560.781
149656.625
30931.369
200.968
30.422
84.173
36.257
13.456
10.529
46.756
1238.324
104993.188
105392.320
8625.020
177.429
4156.803
11796.025
310.153
10.544
2.178
2.788
1.101
-0.128
-0.347
-0.287
-0.214
-0.151
-0.103
-0.073
-0.042
-0.022
-0.011
-0.006
-0.001
0.002
0.000
0.
0.
0.
0.
0.
0.
0.
0.
0.
0.
0.
0.
0.
0.
0.
0.
0.
0.
0.
0.
0.
0.
0.
0.
0.
0.
0.
0.000
0.001
-0.003
-0.005
-0.010
-0.016
-0.028
-0.037
-0.048
-0.059
-0.063
-0.060
-0.052
-0.035
-0.022
-0.014
-0.022
-0.043
-0.107
-0.209
-0.326
-0.282
8.675
516.833
6434.550
780.442
395.989
6457.159
1210.026
1584.314
101186.273
200304.656
52972.676
332.501
38.086
91.435
98.190
126.141
23.326
5.957
146.163
30782.324
105686.234
2594.948
4284.653
103898.781
113177.367
1114.006
60.077
122.542
296.487
69.239
5.981
0.177
-0.283
-0.221
-0.155
-0.104
-0.069
-0.038
-0.020
-0.009
-0.005
-0.001
0.002
0.000
0.
0.
0.
0.
0.
0.
0.
0.
0.
0.
0.
0.
0.
0.
0.
0.
0.
0.
0.
0.
0.
0.
0.
0.
0.
0.
0.
0.
0.000
-0.001
-0.002
-0.005
-0.007
-0.012
-0.020
-0.025
-0.028
-0.030
-0.027
-0.023
-0.015
-0.009
-0.009
-0.020
-0.060
-0.129
-0.220
-0.220
0.295
21.718
4051.419
100082.930
5332.359
382.999
18041.201
29739.611
444.267
14640.326
9127.003
2300.063
1047.619
29.613
23.186
158.487
261.308
23.740
2.429
13.345
168.602
615.858
11939.621
108885.359
109905.086
116566.242
7915.105
1110.932
14100.652
166822.453
4084.814
45.475
1.883
-0.230
-0.220
-0.150
-0.096
-0.059
-0.032
-0.016
-0.005
-0.003
0.000
0.001
0.000
0.
0.
0.
0.
0.
0.
0.
0.
0.
0.
0.
0.
0.
0.
0.
0.
0.
0.
0.
0.
0.
0.
0.
0.
0.
0.
0.
0.
0.
0.000
0.001
-0.002
-0.004
-0.006
-0.009
-0.011
-0.012
-0.014
-0.013
-0.009
-0.003
-0.002
-0.004
-0.024
-0.077
-0.143
-0.179
0.776
5.505
11.537
330.798
3129.332
665.596
7654.541
103802.398
12106.377
157.376
1385.874
679.273
1489.835
6221.558
72.855
1388.491
1254.969
179.774
23.562
5.853
77.578
391.934
204.634
19008.469
200424.297
22263.479
8941.332
61433.719
115289.359
147061.609
108232.070
8809.070
66.131
2.008
-0.215
-0.205
-0.137
-0.081
-0.043
-0.022
-0.009
-0.004
-0.001
0.000
0.001
0.000
0.
0.
0.
0.
0.
0.
0.
0.
0.
0.
0.
0.
0.
0.
0.
0.
0.
0.
0.
0.
0.
0.
0.
0.
0.
0.
0.
0.
0.
0.
0.
0.002
0.002
-0.003
-0.004
-0.004
-0.006
-0.006
-0.004
-0.002
0.000
0.003
-0.005
-0.031
-0.086
-0.158
-0.109
3.571
40.704
25.103
8.708
140.201
20361.316
103491.695
200203.141
6135.877
1078.969
654.213
35.084
35.587
44.530
499.680
126105.523
106393.203
5855.553
11053.914
1569.722
61.007
249.900
91.921
7207.320
101312.531
376.592
3351.643
103063.234
186852.063
89407.344
9896.624
528.066
16.468
0.483
-0.228
-0.170
-0.106
-0.059
-0.030
-0.013
-0.005
-0.002
0.000
0.001
0.001
0.
0.
0.
0.
0.
0.
0.
0.
0.
0.
0.
0.
0.
0.
0.
0.
0.
0.
0.
0.
0.
0.
0.
0.
0.
0.
0.
0.
0.
0.
0.
0.
0.
0.001
0.002
0.002
0.001
0.000
0.
0.001
0.004
0.005
0.002
-0.008
-0.033
-0.091
-0.173
-0.175
3.605
68.738
30.086
2.078
503.065
101866.023
104803.781
111720.953
8509.685
24339.941
2260.042
144.904
2818.026
247.538
310.145
23243.467
107545.406
103414.969
200059.516
39548.602
20.520
64.121
321.643
184.560
69.331
28.112
9167.695
10577.860
3111.600
846.741
80.451
13.655
1.132
-0.177
-0.200
-0.135
-0.077
-0.039
-0.020
-0.007
-0.002
0.
0.001
0.001
0.
0.
0.
0.
0.
0.
0.
0.
0.
0.
0.
0.
0.
0.
0.
0.
0.
0.
0.
0.
0.
0.
0.
0.
0.
0.
0.
0.
0.
0.
0.
0.
0.
0.
0.
0.
0.001
0.001
0.001
0.001
0.002
0.005
0.006
0.001
-0.010
-0.032
-0.093
-0.188
-0.280
0.045
2.796
1.668
1.432
17.685
319.062
2469.961
100802.047
68515.398
100853.477
5568.611
2466.078
104463.742
7321.030
406.154
612.493
7798.227
119831.398
100870.297
454.686
18.174
4981.679
102741.531
1803.217
64.579
3.753
60.963
80.133
34.154
13.329
2.268
0.120
-0.227
-0.215
-0.151
-0.093
-0.052
-0.026
-0.012
-0.003
0.000
-0.001
0.001
0.
0.
0.
0.
0.
0.
0.
0.
0.
0.
0.
0.
0.
0.
0.
0.
0.
0.
0.
0.
0.
0.
0.
0.
0.
0.
0.
0.
0.
0.
0.
0.
0.
0.
0.
0.
0.
0.
0.
0.001
0.001
0.001
0.003
0.003
-0.001
-0.013
-0.039
-0.100
-0.196
-0.298
0.018
1.698
5.307
86.111
678.335
78.267
3319.360
13124.121
2521.530
9037.379
114623.352
7014.299
7114.771
775.087
128.331
45.851
234.009
3056.979
1010.754
52.662
13.260
991.876
26799.313
809.031
50.656
1.976
-0.056
0.408
0.342
-0.029
-0.264
-0.268
-0.218
-0.159
-0.102
-0.060
-0.035
-0.016
-0.008
-0.003
0.002
0.001
0.
0.
0.
0.
0.
0.
0.
0.
0.
0.
0.
0.
0.
0.
0.
0.
0.
0.
0.
0.
0.
0.
0.
0.
0.
0.
0.
0.
0.
0.
0.
0.
0.
0.
0.
0.
0.
0.
0.
0.
0.
0.
0.
0.001
0.001
-0.002
-0.020
-0.052
-0.110
-0.207
-0.144
5.071
44.262
89.037
576.934
11752.173
137.124
728.364
1642.758
485.652
101140.602
107805.273
20736.670
1020.386
2620.040
231.041
10.058
8.414
37.826
51.113
7.342
2.005
13.250
57.042
61.213
19.490
1.240
-0.442
-0.435
-0.357
-0.291
-0.241
-0.195
-0.139
-0.091
-0.059
-0.035
-0.019
-0.008
0.001
0.001
0.001
0.
0.
0.
0.
0.
0.
0.
0.
0.
0.
0.
0.
0.
0.
0.
0.
0.
0.
0.
0.
0.
0.
0.
0.
0.
0.
0.
0.
0.
0.
0.
0.
0.
0.
0.
0.
0.
0.
0.
0.
0.
0.
0.
0.
0.000
-0.002
-0.007
-0.026
-0.062
-0.130
-0.222
0.057
12.640
269.959
1504.707
445.470
415.404
355.532
1194.935
100567.266
1329.195
37448.828
200084.547
9126.555
3584.031
82172.398
141.501
2.985
-0.331
1.070
2.236
-0.016
-0.566
-0.025
2.679
11.735
6.108
0.126
-0.375
-0.331
-0.256
-0.195
-0.143
-0.101
-0.070
-0.048
-0.031
-0.018
-0.009
-0.002
0.000
0.001
0.000
0.
0.
0.
0.
0.
0.
0.
0.
0.
0.
0.
0.
0.
0.
0.
0.
0.
0.
0.
0.
0.
0.
0.
0.
0.
0.
0.
0.
0.
0.
0.
0.
0.
0.
0.
0.
0.
0.
0.
0.
0.
0.
0.
0.
0.000
-0.006
-0.010
-0.030
-0.070
-0.148
-0.236
-0.005
10.399
1876.778
100767.570
622.165
1474.114
71809.898
113951.453
200163.969
1793.737
43552.777
100383.523
16937.459
103.371
218.006
10.346
-0.314
-0.461
-0.056
-0.191
-0.586
-0.642
-0.574
-0.302
0.425
0.196
-0.276
-0.283
-0.223
-0.152
-0.106
-0.073
-0.048
-0.034
-0.023
-0.017
-0.010
-0.004
-0.001
-0.001
0.000
0.000
0.
0.
0.
0.
0.
0.
0.
0.
0.
0.
0.
0.
0.
0.
0.
0.
0.
0.
0.
0.
0.
0.
0.
0.
0.
0.
0.
0.
0.
0.
0.
0.
0.
0.
0.
0.
0.
0.
0.
0.
0.
0.
0.
0.
0.000
-0.006
-0.015
-0.031
-0.074
-0.155
-0.235
-0.197
2.613
102.263
1160.503
245.981
13240.972
105034.602
200214.641
100594.375
410.753
684.925
3326.862
293.231
24.472
5.545
-0.095
0.694
8.636
21.398
23.398
2.409
-0.490
-0.493
-0.389
-0.250
-0.193
-0.233
-0.216
-0.157
-0.096
-0.059
-0.036
-0.024
-0.013
-0.011
-0.009
-0.002
-0.001
-0.001
0.000
0.000
0.
0.
0.
0.
0.
0.
0.
0.
0.
0.
0.
0.
0.
0.
0.
0.
0.
0.
0.
0.
0.
0.
0.
0.
0.
0.
0.
0.
0.
0.
0.
0.
0.
0.
0.
0.
0.
0.
0.
0.
0.
0.
0.
0.
0.
0.001
-0.005
-0.015
-0.033
-0.072
-0.145
-0.228
-0.242
0.679
4.276
11.939
1338.448
100502.367
111448.352
4487.861
1083.511
805.788
5737.217
1516.334
218.655
22539.814
473.595
5.025
14.007
139.009
371.253
400.890
18.827
-0.162
-0.402
-0.288
-0.143
-0.084
-0.160
-0.155
-0.111
-0.065
-0.037
-0.021
-0.013
-0.004
0.003
0.001
0.001
0.000
0.000
0.000
0.
0.
0.
0.
0.
0.
0.
0.
0.
0.
0.
0.
0.
0.
0.
0.
0.
0.
0.
0.
0.
0.
0.
0.
0.
0.
0.
0.
0.
0.
0.
0.
0.
0.
0.
0.
0.
0.
0.
0.
0.
0.
0.
0.
0.
0.
0.001
-0.003
-0.012
-0.030
-0.063
-0.124
-0.206
-0.240
0.211
1.727
3.766
229.533
16882.262
7081.438
217.764
1789.412
3561.523
42066.461
10265.014
3916.463
52828.020
1438.681
31.559
178.194
2984.481
2444.790
245.112
11.139
-0.117
-0.339
-0.244
-0.185
-0.144
-0.146
-0.122
-0.087
-0.047
-0.023
-0.008
0.003
0.003
0.002
0.000
0.000
0.000
0.
0.
0.
0.
0.
0.
0.
0.
0.
0.
0.
0.
0.
0.
0.
0.
0.
0.
0.
0.
0.
0.
0.
0.
0.
0.
0.
0.
0.
0.
0.
0.
0.
0.
0.
0.
0.
0.
0.
0.
0.
0.
0.
0.
0.
0.
0.
0.
0.000
-0.003
-0.011
-0.025
-0.050
-0.097
-0.175
-0.233
-0.218
-0.055
0.052
5.911
45.523
39.023
131.556
693.888
653.447
14084.301
116650.766
55583.699
83738.336
54478.898
148.544
1480.566
100895.742
157436.984
747.410
7.277
-0.204
-0.312
-0.237
-0.206
-0.168
-0.137
-0.097
-0.063
-0.030
-0.012
-0.003
0.003
0.002
0.002
0.
0.
0.
0.
0.
0.
0.
0.
0.
0.
0.
0.
0.
0.
0.
0.
0.
0.
0.
0.
0.
0.
0.
0.
0.
0.
0.
0.
0.
0.
0.
0.
0.
0.
0.
0.
0.
0.
0.
0.
0.
0.
0.
0.
0.
0.
0.
0.
0.
0.
0.
0.
-0.001
-0.006
-0.019
-0.035
-0.072
-0.130
-0.188
-0.248
-0.312
-0.386
-0.339
0.019
3.130
64.970
227.112
141.494
8475.652
186899.516
12356.304
9377.103
82012.344
339.642
2605.858
16486.045
107376.594
586.537
3.796
-0.266
-0.277
-0.218
-0.181
-0.143
-0.115
-0.078
-0.044
-0.020
-0.005
-0.001
0.002
0.002
0.001
0.
0.
0.
0.
0.
0.
0.
0.
0.
0.
0.
0.
0.
0.
0.
0.
0.
0.
0.
0.
0.
0.
0.
0.
0.
0.
0.
0.
0.
0.
0.
0.
0.
0.
0.
0.
0.
0.
0.
0.
0.
0.
0.
0.
0.
0.
0.
0.
0.
0.
0.
0.
-0.001
-0.003
-0.008
-0.025
-0.048
-0.086
-0.141
-0.194
-0.260
-0.332
-0.398
-0.437
-0.004
4.403
11.117
21.505
448.139
3140.906
1849.769
108.475
44.609
453.588
2913.823
321.591
140.488
14.515
0.296
-0.260
-0.226
-0.173
-0.137
-0.106
-0.075
-0.046
-0.023
-0.012
-0.003
-0.002
0.001
0.002
0.000
0.
0.
0.
0.
0.
0.
0.
0.
0.
0.
0.
0.
0.
0.
0.
0.
0.
0.
0.
0.
0.
0.
0.
0.
0.
0.
0.
0.
0.
0.
0.
0.
0.
0.
0.
0.
0.
0.
0.
0.
0.
0.
0.
0.
0.
0.
0.
0.
0.
0.
0.
0.
0.001
-0.001
-0.004
-0.013
-0.032
-0.058
-0.096
-0.148
-0.205
-0.265
-0.315
-0.361
-0.393
-0.299
-0.122
1.325
23.371
252.549
293.610
21.664
2.063
64.945
204.727
17.162
2.833
0.220
-0.220
-0.215
-0.168
-0.125
-0.090
-0.064
-0.043
-0.024
-0.012
-0.006
-0.002
0.002
0.001
0.002
0.000
0.
0.
0.
0.
0.
0.
0.
0.
0.
0.
0.
0.
0.
0.
0.
0.
0.
0.
0.
0.
0.
0.
0.
0.
0.
0.
0.
0.
0.
0.
0.
0.
0.
0.
0.
0.
0.
0.
0.
0.
0.
0.
0.
0.
0.
0.
0.
0.
0.
0.
0.
0.
0.
0.001
0.000
-0.005
-0.020
-0.040
-0.076
-0.122
-0.171
-0.211
-0.237
-0.195
-0.202
-0.334
-0.388
-0.311
0.902
6.830
7.413
1.076
-0.254
0.565
1.459
0.261
-0.165
-0.215
-0.183
-0.146
-0.107
-0.078
-0.056
-0.033
-0.021
-0.013
-0.007
-0.003
0.
0.001
0.002
0.000
0.
0.
0.
0.
0.
0.
0.
0.
0.
0.
0.
0.
0.
0.
0.
0.
0.
0.
0.
0.
0.
0.
0.
0.
0.
0.
0.
0.
0.
0.
0.
0.
0.
0.
0.
0.
0.
0.
0.
0.
0.
0.
0.
0.
0.
0.
0.
0.
0.
0.
0.
0.
0.
0.
0.002
0.002
-0.002
-0.012
-0.033
-0.068
-0.112
-0.149
-0.159
-0.040
0.416
0.573
-0.033
-0.288
-0.302
-0.267
-0.142
-0.128
-0.264
-0.296
-0.275
-0.232
-0.206
-0.182
-0.153
-0.120
-0.085
-0.061
-0.046
-0.030
-0.019
-0.008
-0.006
-0.004
0.000
0.001
0.003
0.000
0.
0.
0.
0.
0.
0.
0.
0.
0.
0.
0.
0.
0.
0.
0.
0.
0.
0.
0.
0.
0.
0.
0.
0.
0.
0.
0.
0.
0.
0.
0.
0.
0.
0.
0.
0.
0.
0.
0.
0.
0.
0.
0.
0.
0.
0.
0.
0.
0.
0.
0.
0.
0.
0.
0.
0.002
0.002
-0.002
-0.010
-0.027
-0.064
-0.101
-0.117
-0.022
0.256
0.920
1.102
0.177
-0.181
-0.212
-0.200
-0.186
-0.185
-0.182
-0.178
-0.163
-0.147
-0.131
-0.109
-0.084
-0.065
-0.045
-0.033
-0.020
-0.016
-0.008
-0.005
-0.003
0.000
0.003
0.002
0.000
0.
0.
0.
0.
0.
0.
0.
0.
0.
0.
0.
0.
0.
0.
0.
0.
0.
0.
0.
0.
0.
0.
0.
0.
0.
0.
0.
0.
0.
0.
0.
0.
0.
0.
0.
0.
0.
0.
0.
0.
0.
0.
0.
0.
0.
0.
0.
0.
0.
0.
0.
0.
0.
0.
0.
0.001
0.002
0.002
-0.002
-0.008
-0.027
-0.060
-0.088
-0.045
0.402
1.026
0.629
0.333
-0.024
-0.147
-0.137
-0.121
-0.111
-0.106
-0.096
-0.088
-0.081
-0.070
-0.064
-0.053
-0.042
-0.030
-0.018
-0.012
-0.010
-0.007
-0.004
0.000
0.001
0.002
0.002
0.
0.
0.
0.
0.
0.
0.
0.
0.
0.
0.
0.
0.
0.
0.
0.
0.
0.
0.
0.
0.
0.
0.
0.
0.
0.
0.
0.
0.
0.
0.
0.
0.
0.
0.
0.
0.
0.
0.
0.
0.
0.
0.
0.
0.
0.
0.
0.
0.
0.
0.
0.
0.
0.
0.
0.
0.
0.001
0.002
0.002
-0.002
-0.007
-0.023
-0.049
-0.075
-0.003
0.848
2.631
0.740
-0.049
-0.118
-0.114
-0.091
-0.069
-0.059
-0.049
-0.046
-0.042
-0.038
-0.033
-0.029
-0.019
-0.016
-0.015
-0.011
-0.009
-0.006
-0.005
-0.002
0.000
0.
0.001
0.
0.
0.
0.
0.
0.
0.
0.
0.
0.
0.
0.
0.
0.
0.
0.
0.
0.
0.
0.
0.
0.
0.
0.
0.
0.
0.
0.
0.
0.
0.
0.
0.
0.
0.
0.
0.
0.
0.
0.
0.
0.
0.
0.
0.
0.
0.
0.
0.
0.
0.
0.
0.
0.
0.
0.
0.
0.
0.001
0.002
0.003
-0.001
-0.006
-0.019
-0.040
-0.062
-0.054
0.232
0.761
0.187
-0.091
-0.100
-0.084
-0.055
-0.035
-0.027
-0.021
-0.017
-0.017
-0.012
-0.007
-0.009
-0.007
-0.007
-0.006
-0.005
-0.002
-0.002
-0.001
-0.002
0.000
-0.001
0.
0.
0.
0.
0.
0.
0.
0.
0.
0.
0.
0.
0.
0.
0.
0.
0.
0.
0.
0.
0.
0.
0.
0.
0.
0.
0.
0.
0.
0.
0.
0.
0.
0.
0.
0.
0.
0.
0.
0.
0.
0.
0.
0.
0.
0.
0.
0.
0.
0.
0.
0.
0.
0.
0.
0.
0.
0.
0.
0.
0.002
0.003
0.002
-0.003
-0.011
-0.027
-0.047
-0.062
-0.060
-0.044
-0.076
-0.083
-0.073
-0.045
-0.026
-0.016
-0.006
-0.005
-0.004
-0.002
-0.002
-0.001
0.000
-0.001
0.001
0.001
0.000
0.000
-0.003
-0.003
-0.001
-0.001
-0.001
0.
0.
0.
0.
0.
0.
0.
0.
0.
0.
0.
0.
0.
0.
0.
0.
0.
0.
0.
0.
0.
0.
0.
0.
0.
0.
0.
0.
0.
0.
0.
0.
0.
0.
0.
0.
0.
0.
0.
0.
0.
0.
0.
0.
0.
0.
0.
0.
0.
0.
0.
0.
0.
0.
0.
0.
0.
0.
0.
0.
0.001
0.002
0.002
0.001
-0.005
-0.013
-0.027
-0.042
-0.050
-0.055
-0.057
-0.053
-0.037
-0.023
-0.011
-0.007
-0.003
-0.003
-0.001
0.000
0.001
0.003
0.004
0.003
0.001
0.000
-0.001
-0.002
-0.003
-0.001
-0.001
-0.001
0.
0.
0.
0.
0.
0.
0.
0.
0.
0.
0.
0.
0.
0.
0.
0.
0.
0.
0.
0.
0.
0.
0.
0.
0.
0.
0.
0.
0.
0.
0.
0.
0.
0.
0.
0.
0.
0.
0.
0.
0.
0.
0.
0.
0.
0.
0.
0.
0.
0.
0.
0.
0.
0.
0.
0.
0.
0.
0.
0.
0.
0.001
0.002
0.003
0.002
0.000
-0.004
-0.010
-0.018
-0.026
-0.029
-0.027
-0.021
-0.014
-0.008
-0.003
-0.001
-0.002
0.001
0.001
0.002
0.002
0.001
0.002
0.001
0.001
0.001
0.000
-0.001
-0.001
-0.001
-0.001
-0.001
0.
0.
0.
0.
0.
0.
0.
0.
0.
0.
0.
0.
0.
0.
0.
0.
0.
0.
0.
0.
0.
0.
0.
0.
0.
0.
0.
0.
0.
0.
0.
0.
0.
0.
0.
0.
0.
0.
0.
0.
0.
0.
0.
0.
0.
0.
0.
0.
0.
0.
0.
0.
0.
0.
0.
0.
0.
0.
0.
0.
0.
0.
0.002
0.002
0.003
0.002
0.000
-0.002
-0.005
-0.007
-0.007
-0.008
-0.006
-0.002
0.001
0.000
0.000
0.000
0.001
0.
0.
0.
0.
0.
0.
-0.001
-0.001
-0.001
-0.001
-0.001
-0.001
-0.001
0.
0.
0.
0.
0.
0.
0.
0.
0.
0.
0.
0.
0.
0.
0.
0.
0.
0.
0.
0.
0.
0.
0.
0.
0.
0.
0.
0.
0.
0.
0.
0.
0.
0.
0.
0.
0.
0.
0.
0.
0.
0.
0.
0.
0.
0.
0.
0.
0.
0.
0.
0.
0.
0.
0.
0.
0.
0.
0.
0.
0.
0.
0.
0.
0.002
0.002
0.003
0.002
0.002
0.001
0.001
0.000
0.000
0.002
0.002
0.
0.000
0.001
0.001
0.
0.
0.
0.
0.
0.
0.
0.
0.
-0.001
-0.001
0.
0.
0.
0.
0.
0.
0.
0.
0.
0.
0.
0.
0.
0.
0.
0.
0.
0.
0.
0.
0.
0.
0.
0.
0.
0.
0.
0.
0.
0.
0.
0.
0.
0.
0.
0.
0.
0.
0.
0.
0.
0.
0.
0.
0.
0.
0.
0.
0.
0.
0.
0.
0.
0.
0.
0.
0.
0.
0.
0.
0.
0.
0.
0.
0.
0.
0.
0.
0.002
0.002
0.003
0.003
0.003
0.002
0.002
0.003
0.001
0.002
0.002
0.001
0.001
0.
0.
0.
0.
0.
0.
0.
0.
0.
0.
0.
0.
0.
0.
0.
0.
0.
0.
0.
0.
0.
0.
0.
0.
0.
0.
0.
0.
0.
0.
0.
0.
0.
0.
0.
0.
0.
0.
0.
0.
0.
0.
0.
0.
0.
0.
0.
0.
0.
0.
0.
0.
0.
0.
0.
0.
0.
0.
0.
0.
0.
0.
0.
0.
0.
0.
0.
0.
0.
0.
0.
0.
0.
0.
0.
0.
0.
0.
0.
0.
0.
0.002
0.002
0.002
0.002
0.002
0.002
0.002
0.002
0.001
0.001
0.001
0.
0.
0.
0.
0.
0.
0.
0.
0.
0.
0.
0.
0.
0.
0.
0.
0.
0.
0.
0.
0.
0.
0.
0.
0.
0.
0.
0.
0.
0.
0.
0.
0.
0.
0.
0.
0.
0.
0.
0.
0.
0.
0.
0.
0.
0.
0.
0.
0.
0.
0.
0.
0.
0.
0.
0.
0.
0.
0.
0.
0.
0.
0.
0.
0.
0.
0.
0.
0.
0.
0.
0.
0.
0.
0.
0.
0.
0.
0.
0.
0.
0.
0.
0.
0.001
0.001
0.001
0.001
0.001
0.001
0.001
0.
0.
0.
0.
0.
0.
0.
0.
0.
0.
0.
0.
0.
0.
0.
0.
0.
0.
0.
0.
0.
0.
0.
0.
0.
0.
0.
0.
0.
0.
0.
0.
0.
0.
0.
0.
0.
0.
0.
0.
0.
0.
0.
0.
0.
0.
0.
0.
0.
0.
0.
0.
0.
0.
0.
0.
0.
0.
0.
0.
0.
0.
0.
0.
0.
0.
0.
0.
0.
0.
0.
0.
0.
0.
0.
0.
0.
0.
0.
0.
0.
0.
0.
0.
0.
0.
0.
0.
0.
0.
0.
0.
0.
0.
0.
0.
0.
0.
0.
0.
0.
0.
0.
0.
0.
0.
0.
0.
0.
0.
0.
0.
0.
0.
0.
0.
0.
0.
0.
0.
0.
0.
0.
0.
0.
0.
0.
0.
0.
0.
0.
0.
0.
0.
0.
0.
0.
0.
0.
0.
0.
0.
0.
0.
0.
0.
0.
0.
0.
0.
0.
0.
0.
0.
0.
0.
0.
0.
0.
0.
0.
0.
0.
0.
0.
0.
0.
0.
0.
0.
0.
0.
0.
0.
0.
0.
0.
0.
0.
0.
0.
0.
0.
0.
0.
0.
0.
0.
0.
0.
0.
0.
0.
0.
0.
0.
0.
0.
0.
0.
0.
0.
0.
0.
0.
0.
0.
0.
0.
0.
0.
0.
0.
0.
0.
0.
0.
0.
0.
0.
0.
0.
0.
0.
0.
0.
0.
0.
0.
0.
0.
0.
0.
0.
0.
0.
0.
0.
0.
0.
0.
0.
0.
0.
0.
0.
0.
0.
0.
0.
0.
0.
0.
0.
0.
0.
0.
0.
0.
0.
0.
0.
0.
0.
0.
0.
0.
0.
0.
0.
0.
0.
0.
0.
0.
0.
0.
0.
0.
0.
0.
0.
0.
0.
0.
0.
0.
0.
0.
0.
0.
0.
0.
0.
0.
0.
0.
0.
0.
0.
0.
0.
0.
0.
0.
0.
0.
0.
0.
0.
0.
0.
0.
0.
0.
0.
0.
0.
0.
0.
0.
0.
0.
0.
0.
0.
0.
0.
0.
0.
0.
0.
0.
0.
0.
0.
0.
0.
0.
0.
0.
0.
0.
0.
0.
0.
0.
0.
0.
0.
0.
0.
0.
0.
0.
0.
0.
0.
0.
0.
0.
0.
0.
0.
0.
0.
0.
0.
0.
0.
0.
0.
0.
0.
0.
0.
0.
0.
0.
0.
0.
0.
0.
0.
0.
0.
0.
0.
0.
0.
0.
0.
0.
0.
0.
0.
0.
0.
0.
0.
0.
0.
0.
0.
0.
0.
0.
0.
0.
0.
0.
0.
0.
0.
0.
0.
0.
0.
0.
0.
0.
0.
0.
0.
0.
0.
0.
0.
0.
0.
0.
0.
0.
0.
0.
0.
0.
0.
0.
0.
0.
0.
0.
0.
0.
0.
0.
0.
0.
0.
0.
0.
0.
0.
0.
0.
0.
0.
0.
0.
0.
0.
0.
0.
0.
0.
0.
0.
0.
0.
0.
0.
0.
0.
0.
0.
0.
0.
0.
0.
0.
0.
0.
0.
0.
0.
0.
0.
0.
0.
0.
0.
0.
0.
0.
0.
0.
0.
0.
0.
0.
0.
0.
0.
0.
0.
0.
0.
0.
0.
0.
0.
0.
0.
0.
0.
0.
0.
0.
0.
0.
0.
0.
0.
0.
0.
0.
0.
0.
0.
0.
0.
0.
0.
0.
0.
0.
0.
0.
0.
0.
0.
0.
0.
0.
0.
0.
0.
0.
0.
0.
0.
0.
0.
0.
0.
0.
0.
0.
0.
0.
0.
0.
0.
0.
0.
0.
0.
0.
0.
0.
0.
0.
0.
0.
0.
0.
0.
0.
0.
0.
0.
0.
0.
0.
0.
0.
0.
0.
0.
0.
0.
0.
0.
0.
0.
0.
0.
0.
0.
0.
0.
0.
0.
0.
0.
0.
0.
0.
0.
0.
0.
0.
0.
0.
0.
0.
0.
0.
0.
0.
0.
0.
0.
0.
0.
0.
0.
0.
0.
0.
0.
0.
0.
0.
0.
0.
0.
0.
0.
0.
0.
0.
0.
0.
0.
0.
0.
0.
0.
0.
0.
0.
0.
0.
0.
0.
0.
0.
0.
0.
0.
0.
0.
0.
0.
0.
0.
0.
0.
0.
0.
0.
0.
0.
0.
0.
0.
0.
0.
0.
0.
0.
0.
0.
0.
0.
0.
0.
0.
0.
0.
0.
0.
0.
0.
0.
0.
0.
0.
0.
0.
0.
0.
0.
0.
0.
0.
0.
0.
0.
0.
0.
0.
0.
0.
0.
0.
0.
0.
0.
0.
0.
0.
0.
0.
0.
0.
0.
0.
0.
0.
0.
0.
0.
0.
0.
0.
0.
0.
0.
0.
0.
0.
0.
0.
0.
0.
0.
0.
0.
0.
0.
0.
0.
0.
0.
0.
0.
0.
0.
0.
0.
0.
0.
0.
0.
0.
0.
0.
0.
0.
0.
0.
0.
0.
0.
0.
0.
0.
0.
0.
0.
0.
0.
0.
0.
0.
0.
0.
0.
0.
0.
0.
0.
0.
0.
0.
0.
0.
0.
0.
0.
0.
0.
0.
0.
0.
0.
0.
0.
0.
0.
0.
0.
0.
0.
0.
0.
0.
0.
0.
0.
0.
0.
0.
0.
0.
0.
0.
0.
0.
0.
0.
0.
0.
0.
0.
0.
0.
0.
0.
0.
0.
0.
0.
0.
0.
0.
0.
0.
0.
0.
0.
0.
0.
0.
0.
0.
0.
0.
0.
0.
0.
0.
0.
0.
0.
0.
0.
0.
0.
0.
0.
0.
0.
0.
0.
0.
0.
0.
0.
0.
0.
0.
0.
0.
0.
0.
0.
0.
0.
0.
0.
0.
0.
0.
0.
0.
0.
0.
0.
0.
0.
0.
0.
0.
0.
0.
0.
0.
0.
0.
0.
0.
0.
0.
0.
0.
0.
0.
0.
0.
0.
0.
0.
0.
0.
0.
0.
0.
0.
0.
0.
0.
0.
0.
0.
0.
0.
0.
0.
0.
0.
0.
0.
0.
0.
0.
0.
0.
0.
0.
0.
0.
0.
0.
0.
0.
0.
0.
0.
0.
0.
0.
0.
0.
0.
0.
0.
0.
0.
0.
0.
0.
0.
0.
0.
0.
0.
0.
0.
0.
0.
0.
0.
0.
0.
0.
0.
0.
0.
0.
0.
0.
0.
0.
0.
0.
0.
0.
0.
0.
0.
0.
0.
0.
0.
0.
0.
0.
0.
0.
0.
0.
0.
0.
0.
0.
0.
0.
0.
0.
0.
0.
0.
0.
0.
0.
0.
0.
0.
0.
0.
0.
0.
0.
0.
0.
0.
0.
0.
0.
0.
0.
0.
0.
0.
0.
0.
0.
0.
0.
0.
0.
0.
0.
0.
0.
0.
0.
0.
0.
0.
0.
0.
0.
0.
0.
0.
0.
0.
0.
0.
0.
0.
0.
0.
0.
0.
0.
0.
0.
0.
0.
0.
0.
0.
0.
0.
0.
0.
0.
0.
0.
0.
0.
0.
0.
0.
0.
0.
0.
0.
0.
0.
0.
0.
0.
0.
0.
0.
0.
0.
0.
0.
0.
0.
0.
0.
0.
0.
0.
0.
0.
0.
0.
0.
0.
0.
0.
0.
0.
0.
0.
0.
0.
0.
0.
0.
0.
0.
0.
0.
0.
0.
0.
0.
0.
0.
0.
0.
0.
0.
0.
0.
0.
0.
0.
0.
0.
0.
0.
0.
0.
0.
0.
0.
0.
0.
0.
0.
0.
0.
0.
0.
0.
0.
0.
0.
0.
0.
0.
0.
0.
0.
0.
0.
0.
0.
0.
0.
0.
0.
0.
0.
0.
0.
0.
0.
0.
0.
0.
0.
0.
0.
0.
0.
0.
0.
0.
0.
0.
0.
0.
0.
0.
0.
0.
0.
0.
0.
0.
0.
0.
0.
0.
0.
0.
0.
0.
0.
0.
0.
0.
0.
0.
0.
0.
0.
0.
0.
0.
0.
0.
0.
0.
0.
0.
0.
0.
0.
0.
0.
0.
0.
0.
0.
0.
0.
0.
0.
0.
0.
0.
0.
0.
0.
0.
0.
0.
0.
0.
0.
0.
0.
0.
0.
0.
0.
0.
0.
0.
0.
0.
0.
0.
0.
0.
0.
0.
0.
0.
0.
0.
0.
0.
0.
0.
0.
0.
0.
0.
0.
0.
0.
0.
0.
0.
0.
0.
0.
0.
0.
0.
0.
0.
0.
0.
0.
0.
0.
0.
0.
0.
0.
0.
0.
0.
0.
0.
0.
0.
0.
0.
0.
0.
0.
0.
0.
0.
0.
0.
0.
0.
0.
0.
0.
0.
0.
0.
0.
0.
0.
0.
0.
0.
0.
0.
0.
0.
0.
0.
0.
0.
0.
0.
0.
0.
0.
0.
0.
0.
0.
0.
0.
0.
0.
0.000
0.000
0.000
0.001
0.001
0.001
0.001
0.000
0.000
0.
0.
0.
0.
0.
0.
0.
0.
0.
0.
0.
0.
0.
0.
0.
0.
0.
0.
0.
0.
0.
0.
0.
0.
0.
0.
0.
0.
0.
0.
0.
0.
0.
0.
0.
0.
0.
0.
0.
0.
0.
0.
0.
0.
0.
0.
0.
0.
0.
0.
0.
0.
0.
0.
0.
0.
0.
0.
0.
0.
0.
0.
0.
0.
0.
0.
0.
0.
0.
0.
0.
0.
0.
0.
0.
0.
0.
0.
0.
0.
0.
0.
0.000
0.000
0.000
-0.001
-0.001
-0.001
-0.001
0.000
0.000
-0.001
0.
0.002
0.001
0.000
0.000
0.
0.
0.
0.
0.
0.
0.
0.
0.
0.
0.
0.
0.
0.
0.
0.
0.
0.
0.
0.
0.
0.
0.
0.
0.
0.
0.
0.
0.
0.
0.
0.
0.
0.
0.
0.
0.
0.
0.
0.
0.
0.
0.
0.
0.
0.
0.
0.
0.
0.
0.
0.
0.
0.
0.
0.
0.
0.
0.
0.
0.
0.
0.
0.
0.
0.
0.
0.
0.
0.
0.
0.
0.
0.
0.
0.
0.
0.000
0.000
-0.001
-0.001
-0.004
-0.005
-0.004
-0.004
-0.004
-0.002
-0.001
0.001
0.002
0.003
0.003
0.000
0.000
0.000
0.
0.
0.
0.
0.
0.
0.
0.
0.
0.
0.
0.
0.
0.
0.
0.
0.
0.
0.
0.
0.
0.
0.
0.
0.
0.
0.
0.
0.
0.
0.
0.
0.
0.
0.
0.
0.
0.
0.
0.
0.
0.
0.
0.
0.
0.
0.
0.
0.
0.
0.
0.
0.
0.
0.
0.
0.
0.
0.
0.
0.
0.
0.
0.
0.
0.
0.
0.
0.
0.
0.
0.
0.
0.
0.000
0.000
-0.001
-0.003
-0.004
-0.007
-0.009
-0.011
-0.010
-0.009
-0.009
-0.007
-0.006
-0.004
-0.002
-0.002
0.001
0.
0.001
0.000
0.
0.
0.
0.
0.
0.
0.
0.
0.
0.
0.
0.
0.
0.
0.
0.
0.
0.
0.
0.
0.
0.
0.
0.
0.
0.
0.
0.
0.
0.
0.
0.
0.
0.
0.
0.
0.
0.
0.
0.
0.
0.
0.
0.
0.
0.
0.
0.
0.
0.
0.
0.
0.
0.
0.
0.
0.
0.
0.
0.
0.
0.
0.
0.
0.
0.
0.
0.
0.
0.
0.
0.
0.000
0.001
-0.001
-0.004
-0.008
-0.012
-0.018
-0.021
-0.025
-0.027
-0.031
-0.026
-0.024
-0.019
-0.016
-0.012
-0.007
-0.001
-0.001
0.000
0.001
0.001
0.
0.
0.
0.
0.
0.
0.
0.
0.
0.
0.
0.
0.
0.
0.
0.
0.
0.
0.
0.
0.
0.
0.
0.
0.
0.
0.
0.
0.
0.
0.
0.
0.
0.
0.
0.
0.
0.
0.
0.
0.
0.
0.
0.
0.
0.
0.
0.
0.
0.
0.
0.
0.
0.
0.
0.
0.
0.
0.
0.
0.
0.
0.
0.
0.
0.
0.
0.
0.
0.
0.001
0.001
-0.001
-0.006
-0.009
-0.014
-0.022
-0.034
-0.048
-0.058
-0.064
-0.064
-0.061
-0.050
-0.040
-0.031
-0.024
-0.018
-0.012
-0.007
-0.001
-0.002
0.001
0.001
0.
0.
0.
0.
0.
0.
0.
0.
0.
0.
0.
0.
0.
0.
0.
0.
0.
0.
0.
0.
0.
0.
0.
0.
0.
0.
0.
0.
0.
0.
0.
0.
0.
0.
0.
0.
0.
0.
0.
0.
0.
0.
0.
0.
0.
0.
0.
0.
0.
0.
0.
0.
0.
0.
0.
0.
0.
0.
0.
0.
0.
0.
0.
0.
0.
0.
0.
0.
0.001
0.001
0.
-0.003
-0.008
-0.013
-0.025
-0.042
-0.063
-0.075
-0.091
-0.091
-0.097
-0.103
-0.098
-0.084
-0.067
-0.053
-0.039
-0.026
-0.016
-0.009
-0.004
-0.002
0.001
0.000
0.
0.
0.
0.
0.
0.
0.
0.
0.
0.
0.
0.
0.
0.
0.
0.
0.
0.
0.
0.
0.
0.
0.
0.
0.
0.
0.
0.
0.
0.
0.
0.
0.
0.
0.
0.
0.
0.
0.
0.
0.
0.
0.
0.
0.
0.
0.
0.
0.
0.
0.
0.
0.
0.
0.
0.
0.
0.
0.
0.
0.
0.
0.
0.
0.
0.
0.000
0.001
0.
-0.001
-0.007
-0.012
-0.025
-0.041
-0.070
-0.092
-0.076
0.167
0.394
0.222
-0.070
-0.162
-0.160
-0.138
-0.107
-0.080
-0.054
-0.031
-0.017
-0.009
-0.004
-0.001
0.001
0.
0.
0.
0.
0.
0.
0.
0.
0.
0.
0.
0.
0.
0.
0.
0.
0.
0.
0.
0.
0.
0.
0.
0.
0.
0.
0.
0.
0.
0.
0.
0.
0.
0.
0.
0.
0.
0.
0.
0.
0.
0.
0.
0.
0.
0.
0.
0.
0.
0.
0.
0.
0.
0.
0.
0.
0.
0.
0.
0.
0.
0.
0.
0.
0.
0.
0.001
0.000
0.000
-0.002
-0.009
-0.020
-0.038
-0.069
-0.104
-0.128
0.368
4.133
7.317
4.635
0.783
-0.190
-0.253
-0.223
-0.181
-0.138
-0.099
-0.061
-0.031
-0.016
-0.007
-0.003
0.001
0.000
0.
0.
0.
0.
0.
0.
0.
0.
0.
0.
0.
0.
0.
0.
0.
0.
0.
0.
0.
0.
0.
0.
0.
0.
0.
0.
0.
0.
0.
0.
0.
0.
0.
0.
0.
0.
0.
0.
0.
0.
0.
0.
0.
0.
0.
0.
0.
0.
0.
0.
0.
0.
0.
0.
0.
0.
0.
0.
0.
0.
0.
0.
0.
0.
0.000
0.001
0.000
-0.001
-0.005
-0.016
-0.029
-0.057
-0.097
-0.146
-0.159
0.940
11.813
33.580
22.189
3.152
-0.129
-0.205
0.038
0.111
-0.065
-0.137
-0.094
-0.052
-0.026
-0.011
-0.004
-0.001
0.000
0.
0.
0.
0.
0.
0.
0.
0.
0.
0.
0.
0.
0.
0.
0.
0.
0.
0.
0.
0.
0.
0.
0.
0.
0.
0.
0.
0.
0.
0.
0.
0.
0.
0.
0.
0.
0.
0.
0.
0.
0.
0.
0.
0.
0.
0.
0.
0.
0.
0.
0.
0.
0.
0.
0.
0.
0.
0.
0.
0.
0.
0.
0.
0.
0.001
0.002
0.000
-0.001
-0.009
-0.020
-0.041
-0.074
-0.126
-0.187
-0.216
0.403
7.593
41.529
42.582
3.645
0.457
5.612
20.717
46.120
14.915
0.331
-0.122
-0.078
-0.038
-0.018
-0.007
-0.002
0.000
0.
0.
0.
0.
0.
0.
0.
0.
0.
0.
0.
0.
0.
0.
0.
0.
0.
0.
0.
0.
0.
0.
0.
0.
0.
0.
0.
0.
0.
0.
0.
0.
0.
0.
0.
0.
0.
0.
0.
0.
0.
0.
0.
0.
0.
0.
0.
0.
0.
0.
0.
0.
0.
0.
0.
0.
0.
0.
0.
0.
0.
0.
0.
0.
0.001
0.000
0.
-0.001
-0.011
-0.027
-0.052
-0.094
-0.153
-0.222
-0.270
-0.103
1.700
14.485
20.526
1.745
16.601
440.643
3633.093
101594.688
4879.458
6.329
-0.097
-0.094
-0.051
-0.023
-0.009
-0.003
0.001
0.
0.
0.
0.
0.
0.
0.
0.
0.
0.
0.
0.
0.
0.
0.
0.
0.
0.
0.
0.
0.
0.
0.
0.
0.
0.
0.
0.
0.
0.
0.
0.
0.
0.
0.
0.
0.
0.
0.
0.
0.
0.
0.
0.
0.
0.
0.
0.
0.
0.
0.
0.
0.
0.
0.
0.
0.
0.
0.
0.
0.
0.
0.
0.
0.001
0.001
0.000
-0.004
-0.013
-0.029
-0.060
-0.103
-0.166
-0.237
-0.119
2.090
16.600
12.079
3.319
6.481
114.772
21277.406
101110.406
200126.094
4949.236
10.692
-0.051
-0.110
-0.059
-0.028
-0.009
-0.003
0.001
0.
0.
0.
0.
0.
0.
0.
0.
0.
0.
0.
0.
0.
0.
0.
0.
0.
0.
0.
0.
0.
0.
0.
0.
0.
0.
0.
0.
0.
0.
0.
0.
0.
0.
0.
0.
0.
0.
0.
0.
0.
0.
0.
0.
0.
0.
0.
0.
0.
0.
0.
0.
0.
0.
0.
0.
0.
0.
0.
0.
0.
0.
0.
0.
0.001
0.001
0.000
-0.006
-0.012
-0.032
-0.059
-0.103
-0.166
-0.175
1.835
71.674
25989.357
5013.037
51.716
154.162
211.751
5877.739
107496.922
101258.156
577.527
6.164
-0.090
-0.126
-0.065
-0.027
-0.011
-0.003
0.001
0.
0.
0.
0.
0.
0.
0.
0.
0.
0.
0.
0.
0.
0.
0.
0.
0.
0.
0.
0.
0.
0.
0.
0.
0.
0.
0.
0.
0.
0.
0.
0.
0.
0.
0.
0.
0.
0.
0.
0.
0.
0.
0.
0.
0.
0.
0.
0.
0.
0.
0.
0.
0.
0.
0.
0.
0.
0.
0.
0.
0.
0.
0.
0.
0.001
0.001
-0.001
-0.005
-0.011
-0.026
-0.053
-0.096
-0.152
-0.019
8.655
478.863
113625.609
39757.523
492.362
1326.748
2809.607
8524.241
4564.492
1358.180
59.555
1.594
-0.171
-0.130
-0.067
-0.025
-0.012
-0.004
0.002
0.
0.
0.
0.
0.
0.
0.
0.
0.
0.
0.
0.
0.
0.
0.
0.
0.
0.
0.
0.
0.
0.
0.
0.
0.
0.
0.
0.
0.
0.
0.
0.
0.
0.
0.
0.
0.
0.
0.
0.
0.
0.
0.
0.
0.
0.
0.
0.
0.
0.
0.
0.
0.
0.
0.
0.
0.
0.
0.
0.
0.
0.
0.
0.
0.000
0.002
0.001
-0.004
-0.009
-0.023
-0.043
-0.083
-0.132
0.057
14.234
687.555
10621.697
5315.943
6037.735
1059.087
3379.350
16261.022
1491.346
59.646
4.512
-0.052
-0.211
-0.130
-0.063
-0.029
-0.008
-0.004
0.002
0.001
0.
0.
0.
0.
0.000
0.001
0.001
0.001
0.001
0.001
0.000
0.
0.
0.
0.
0.
0.
0.
0.
0.
0.
0.
0.
0.
0.
0.
0.
0.
0.
0.
0.
0.
0.
0.
0.
0.
0.
0.
0.
0.
0.
0.
0.
0.
0.
0.
0.
0.
0.
0.
0.
0.
0.
0.
0.
0.
0.
0.
0.
0.
0.
0.
0.
0.000
0.001
0.000
-0.003
-0.006
-0.016
-0.031
-0.067
-0.113
-0.075
5.465
137.976
259.775
871.754
102353.352
6514.619
1722.540
100274.063
9387.665
48.686
0.444
-0.310
-0.221
-0.121
-0.056
-0.029
-0.014
-0.004
0.000
0.000
0.001
0.001
0.
0.001
0.001
0.000
0.000
0.000
-0.002
-0.002
0.
0.001
0.001
0.000
0.
0.
0.
0.
0.
0.
0.
0.
0.
0.
0.
0.
0.
0.
0.
0.
0.
0.
0.
0.
0.
0.
0.
0.
0.
0.
0.
0.
0.
0.
0.
0.
0.
0.
0.
0.
0.
0.
0.
0.
0.
0.
0.
0.
0.
0.
0.
0.
0.
0.
0.000
0.002
0.000
-0.004
-0.012
-0.024
-0.047
-0.099
-0.149
0.105
2.519
7.403
61.565
1981.606
213.760
182.832
2405.274
573.207
14.909
-0.085
-0.331
-0.220
-0.115
-0.060
-0.033
-0.017
-0.003
-0.003
-0.003
-0.003
0.001
0.002
-0.002
-0.002
-0.004
-0.005
-0.005
-0.005
-0.004
-0.003
-0.002
-0.002
0.001
0.001
0.
0.
0.
0.
0.
0.
0.
0.
0.
0.
0.
0.
0.
0.
0.
0.
0.
0.
0.
0.
0.
0.
0.
0.
0.
0.
0.
0.
0.
0.
0.
0.
0.
0.
0.
0.
0.
0.
0.
0.
0.
0.
0.
0.
0.
0.
0.
0.
0.
0.000
0.000
0.002
-0.001
-0.010
-0.017
-0.035
-0.073
-0.132
-0.204
-0.228
0.139
2.447
6.482
42.896
346.451
1861.760
45539.848
170.155
0.700
-0.316
-0.219
-0.120
-0.066
-0.039
-0.023
-0.009
-0.008
-0.005
-0.004
-0.005
-0.004
-0.002
-0.008
-0.010
-0.013
-0.014
-0.013
-0.010
-0.009
-0.007
-0.004
-0.002
-0.001
0.001
0.001
0.000
0.000
0.
0.
0.
0.
0.
0.
0.
0.
0.
0.
0.
0.
0.
0.
0.
0.
0.
0.
0.
0.
0.
0.
0.
0.
0.
0.
0.
0.
0.
0.
0.
0.
0.
0.
0.
0.
0.
0.
0.
0.
0.
0.
0.
0.
0.
0.
0.000
0.001
0.000
-0.005
-0.011
-0.026
-0.053
-0.110
-0.192
-0.271
-0.294
0.058
5.583
6215.088
116343.047
102945.453
151836.781
560.685
3.114
-0.270
-0.229
-0.134
-0.079
-0.049
-0.029
-0.021
-0.016
-0.014
-0.012
-0.014
-0.015
-0.017
-0.022
-0.027
-0.029
-0.031
-0.029
-0.026
-0.021
-0.014
-0.009
-0.005
-0.003
0.000
0.001
0.000
0.001
0.000
0.000
0.000
0.
0.
0.
0.
0.
0.
0.
0.
0.
0.
0.
0.
0.
0.
0.
0.
0.
0.
0.
0.
0.
0.
0.
0.
0.
0.
0.
0.
0.
0.
0.
0.
0.
0.
0.
0.
0.
0.
0.
0.
0.
0.
0.
0.
0.001
0.001
-0.003
-0.008
-0.021
-0.044
-0.089
-0.162
-0.250
-0.344
-0.358
3.085
753.558
55661.246
103663.102
100489.328
276.896
4.846
-0.213
-0.246
-0.156
-0.101
-0.067
-0.049
-0.040
-0.033
-0.033
-0.030
-0.031
-0.034
-0.038
-0.042
-0.051
-0.060
-0.064
-0.058
-0.051
-0.040
-0.029
-0.020
-0.012
-0.005
-0.003
-0.001
0.000
-0.001
-0.001
-0.001
0.001
0.001
0.
0.
0.
0.
0.
0.
0.
0.
0.
0.
0.
0.
0.
0.
0.
0.
0.
0.
0.
0.
0.
0.
0.
0.
0.
0.
0.
0.
0.
0.
0.
0.
0.
0.
0.
0.
0.
0.
0.
0.
0.
0.
0.
0.000
-0.001
-0.002
-0.007
-0.016
-0.040
-0.080
-0.134
-0.217
-0.311
-0.365
0.478
22.385
997.681
22023.072
1725.581
76.919
3.958
-0.241
-0.256
-0.178
-0.123
-0.092
-0.074
-0.062
-0.057
-0.056
-0.053
-0.054
-0.060
-0.069
-0.082
-0.097
-0.106
-0.109
-0.107
-0.094
-0.075
-0.051
-0.033
-0.022
-0.011
-0.007
-0.007
-0.004
-0.006
-0.004
-0.003
-0.003
0.001
0.001
0.
0.
0.
0.
0.
0.
0.
0.
0.
0.
0.
0.
0.
0.
0.
0.
0.
0.
0.
0.
0.
0.
0.
0.
0.
0.
0.
0.
0.
0.
0.
0.
0.
0.
0.
0.
0.
0.
0.
0.
0.
0.
0.000
-0.001
-0.001
-0.005
-0.013
-0.036
-0.072
-0.121
-0.192
-0.277
-0.329
0.043
4.557
35.750
91.986
40.898
7.528
0.418
-0.290
-0.238
-0.188
-0.149
-0.120
-0.104
-0.094
-0.091
-0.089
-0.089
-0.092
-0.104
-0.118
-0.137
-0.152
-0.163
-0.164
-0.158
-0.140
-0.117
-0.087
-0.054
-0.033
-0.023
-0.015
-0.011
-0.009
-0.008
-0.008
-0.007
-0.006
-0.003
-0.001
0.001
0.
0.
0.
0.
0.
0.
0.
0.
0.
0.
0.
0.
0.
0.
0.
0.
0.
0.
0.
0.
0.
0.
0.
0.
0.
0.
0.
0.
0.
0.
0.
0.
0.
0.
0.
0.
0.
0.
0.
0.
0.
0.
-0.001
-0.001
-0.004
-0.012
-0.028
-0.061
-0.111
-0.174
-0.255
-0.324
-0.233
1.262
10.616
21.861
7.327
0.435
-0.319
-0.216
-0.182
-0.188
-0.171
-0.151
-0.143
-0.138
-0.140
-0.139
-0.140
-0.152
-0.168
-0.194
-0.210
-0.221
-0.224
-0.216
-0.200
-0.181
-0.154
-0.122
-0.093
-0.059
-0.039
-0.026
-0.021
-0.020
-0.016
-0.015
-0.011
-0.009
-0.007
-0.003
-0.001
0.001
0.
0.
0.
0.
0.
0.
0.
0.
0.
0.
0.
0.
0.
0.
0.
0.
0.
0.
0.
0.
0.
0.
0.
0.
0.
0.
0.
0.
0.
0.
0.
0.
0.
0.
0.
0.
0.
0.
0.
0.
0.
0.001
-0.003
-0.005
-0.011
-0.025
-0.054
-0.094
-0.156
-0.244
-0.321
-0.289
0.686
6.036
10.510
2.878
-0.158
-0.390
-0.259
-0.196
-0.214
-0.204
-0.204
-0.205
-0.212
-0.227
-0.232
-0.240
-0.242
-0.256
-0.272
-0.282
-0.269
-0.242
-0.239
-0.192
-0.162
-0.175
-0.164
-0.130
-0.092
-0.061
-0.048
-0.044
-0.039
-0.034
-0.030
-0.023
-0.016
-0.010
-0.007
-0.001
-0.001
0.001
0.
0.
0.
0.
0.
0.
0.
0.
0.
0.
0.
0.
0.
0.
0.
0.
0.
0.
0.
0.
0.
0.
0.
0.
0.
0.
0.
0.
0.
0.
0.
0.
0.
0.
0.
0.
0.
0.
0.000
-0.001
-0.001
-0.002
-0.007
-0.014
-0.026
-0.047
-0.087
-0.145
-0.224
-0.267
0.946
17.998
541.797
1139.549
13.379
0.109
-0.375
-0.346
-0.290
-0.264
-0.252
-0.266
-0.271
-0.300
-0.310
-0.314
-0.323
-0.325
-0.316
-0.314
-0.315
-0.206
-0.092
-0.071
0.028
0.084
-0.104
-0.199
-0.172
-0.132
-0.097
-0.077
-0.069
-0.067
-0.058
-0.051
-0.038
-0.026
-0.018
-0.009
-0.006
-0.001
-0.001
0.000
0.
0.
0.
0.
0.
0.
0.
0.
0.
0.
0.
0.
0.
0.
0.
0.
0.
0.
0.
0.
0.
0.
0.
0.
0.
0.
0.
0.
0.
0.
0.
0.
0.
0.
0.
0.
0.000
0.001
-0.001
-0.001
-0.006
-0.010
-0.021
-0.036
-0.060
-0.092
-0.146
-0.213
-0.082
7.264
240.568
31687.664
100664.586
78.682
1.912
-0.232
-0.367
-0.337
-0.302
-0.292
-0.281
-0.289
-0.319
-0.268
0.078
0.247
-0.086
-0.041
0.129
0.122
0.434
0.669
0.873
0.952
0.636
0.038
-0.238
-0.241
-0.200
-0.156
-0.126
-0.120
-0.108
-0.091
-0.075
-0.058
-0.040
-0.024
-0.014
-0.007
-0.002
-0.001
0.000
0.
0.
0.
0.
0.
0.
0.
0.
0.
0.
0.
0.
0.
0.
0.
0.
0.
0.
0.
0.
0.
0.
0.
0.
0.
0.
0.
0.
0.
0.
0.
0.
0.
0.
0.
0.
0.001
-0.001
-0.001
-0.007
-0.013
-0.023
-0.042
-0.065
-0.089
-0.119
-0.171
-0.223
0.010
12.197
610.918
7116.649
1852.222
59.309
4.804
-0.027
-0.375
-0.357
-0.327
-0.201
0.622
1.616
0.666
2.875
28.442
38.367
7.696
2.328
2.196
2.183
3.106
2.948
3.331
2.592
0.823
-0.072
-0.336
-0.339
-0.298
-0.239
-0.204
-0.181
-0.161
-0.136
-0.107
-0.081
-0.056
-0.031
-0.017
-0.008
-0.002
-0.001
0.000
0.
0.
0.
0.
0.
0.
0.
0.
0.
0.
0.
0.
0.
0.
0.
0.
0.
0.
0.
0.
0.
0.
0.
0.
0.
0.
0.
0.
0.
0.
0.
0.
0.
0.
0.
0.001
0.000
-0.003
-0.006
-0.015
-0.028
-0.048
-0.074
-0.096
-0.112
-0.142
-0.200
-0.259
-0.175
8.275
1440.538
3368.543
174.617
21.846
5.585
0.041
-0.382
-0.362
-0.304
1.111
21.509
63.284
17.775
53.614
2848.578
5346.350
147.695
23.515
15.194
5.593
11.396
13.585
10.934
5.983
0.910
-0.124
-0.296
-0.390
-0.345
-0.147
0.059
-0.044
-0.174
-0.176
-0.145
-0.106
-0.075
-0.043
-0.021
-0.009
-0.002
-0.001
0.000
0.
0.
0.
0.
0.
0.
0.
0.
0.
0.
0.
0.
0.
0.
0.
0.
0.
0.
0.
0.
0.
0.
0.
0.
0.
0.
0.
0.
0.
0.
0.
0.
0.
0.
0.
0.001
-0.003
-0.003
-0.014
-0.030
-0.054
-0.084
-0.092
0.130
1.313
2.881
0.642
-0.265
-0.343
0.743
28.730
47.638
8.711
5.822
2.014
-0.107
-0.382
-0.380
-0.271
4.209
130.954
601.914
92.400
155.028
34961.047
85163.305
500.644
350.661
419.376
11.360
24.828
33.713
17.945
10.308
10.784
9.931
8.743
1.681
0.853
9.797
18.230
8.484
1.159
-0.166
-0.183
-0.137
-0.092
-0.057
-0.028
-0.010
-0.002
-0.001
0.001
0.
0.
0.
0.
0.
0.
0.
0.
0.
0.
0.
0.
0.
0.
0.
0.
0.
0.
0.
0.
0.
0.
0.
0.
0.
0.
0.
0.
0.
0.
0.
0.
0.
0.
0.001
0.002
-0.003
-0.013
-0.025
-0.047
-0.082
-0.115
0.340
7.894
81.841
589.489
44.407
0.590
-0.390
-0.426
-0.137
0.457
10.743
69.722
11.041
0.483
-0.337
-0.395
-0.343
2.265
52.206
188.392
44.427
37.340
832.117
1351.642
82.657
171.551
206.481
10.543
13.721
16.390
7.102
73.141
1807.688
482.049
2023.534
94.387
27.022
4479.889
3095.815
315.178
19.105
0.286
-0.233
-0.175
-0.110
-0.066
-0.038
-0.014
-0.002
0.000
0.001
0.
0.
0.
0.
0.
0.
0.
0.
0.
0.
0.
0.
0.
0.
0.
0.
0.
0.
0.
0.
0.
0.
0.
0.
0.
0.
0.
0.
0.
0.
0.
0.
0.
0.
0.001
-0.002
-0.008
-0.019
-0.036
-0.071
-0.121
-0.083
4.188
173.333
5863.727
13169.754
330.935
5.968
-0.170
-0.478
-0.461
0.035
9.074
50.186
10.329
0.707
-0.320
-0.431
-0.431
0.421
9.958
55.417
118.743
426.075
717.224
1232.429
92.299
115.461
766.678
153.323
7.240
1.897
1.952
120.485
4527.637
10788.190
12835.826
273.093
111.911
102538.984
157341.297
4504.295
58.004
0.808
-0.302
-0.224
-0.138
-0.081
-0.042
-0.022
-0.007
0.001
0.001
0.001
0.
0.
0.
0.
0.
0.
0.
0.
0.
0.
0.
0.
0.
0.
0.
0.
0.
0.
0.
0.
0.
0.
0.
0.
0.
0.
0.
0.
0.
0.
0.
0.
0.
0.002
-0.006
-0.013
-0.026
-0.049
-0.099
-0.165
-0.030
11.875
936.816
195377.500
102800.156
1061.553
45.174
2.753
-0.405
-0.464
-0.118
1.739
4.459
2.264
0.092
-0.374
-0.456
-0.377
5.218
188.317
2238.298
5014.450
26107.201
107925.258
59620.227
538.103
1142.515
31422.598
1855.820
18.636
2.249
21.105
127.707
3981.896
28182.896
2470.141
167.735
68.983
1270.906
18033.990
6416.896
41.830
0.364
-0.386
-0.280
-0.185
-0.110
-0.058
-0.029
-0.015
-0.006
0.002
-0.001
0.001
0.001
0.
0.
0.
0.
0.
0.
0.
0.
0.
0.
0.
0.
0.
0.
0.
0.
0.
0.
0.
0.
0.
0.
0.
0.
0.
0.
0.
0.
0.
0.
0.000
0.002
-0.007
-0.016
-0.033
-0.066
-0.128
-0.212
-0.174
5.077
269.502
41364.949
10721.973
1084.442
1183.772
24.872
-0.184
-0.428
-0.116
0.872
1.348
0.494
-0.217
-0.415
-0.490
-0.115
36.649
15322.365
103774.500
36879.586
23544.566
104902.758
108148.672
1904.179
530.619
2868.369
421.592
17.103
24.340
1790.926
1711.049
68855.906
126272.914
19279.982
162.383
45.063
59.608
3149.871
2443.551
12.558
-0.182
-0.374
-0.337
-0.237
-0.154
-0.085
-0.045
-0.026
-0.012
-0.005
-0.003
0.000
0.001
0.001
0.
0.
0.
0.
0.
0.
0.
0.
0.
0.
0.
0.
0.
0.
0.
0.
0.
0.
0.
0.
0.
0.
0.
0.
0.
0.
0.
0.
0.
0.000
-0.002
-0.009
-0.019
-0.042
-0.080
-0.154
-0.251
-0.298
0.569
16.637
171.931
549.736
440.935
216.234
9.638
-0.244
-0.389
-0.256
0.042
0.127
-0.111
-0.337
-0.440
-0.453
0.012
38.024
15271.420
100273.516
19359.227
890.748
50382.465
103600.031
112496.078
13926.188
278.549
3919.505
3433.428
33.726
874.680
6510.325
10077.890
49671.898
3530.214
99.767
71.933
608.853
227.582
27.637
7.673
1.881
0.638
-0.181
-0.274
-0.195
-0.117
-0.067
-0.041
-0.024
-0.013
-0.005
-0.004
-0.002
0.
0.001
0.
0.
0.
0.
0.
0.
0.
0.
0.
0.
0.
0.
0.
0.
0.
0.
0.
0.
0.
0.
0.
0.
0.
0.
0.
0.
0.
0.000
0.000
-0.002
-0.010
-0.023
-0.048
-0.092
-0.170
-0.257
-0.307
0.336
12.486
314.933
7982.749
7919.090
135.573
2.238
-0.327
-0.336
-0.278
-0.231
-0.231
-0.302
-0.376
-0.346
0.080
0.665
4.947
152.458
1048.721
178.313
599.690
114952.422
200174.609
57686.719
15216.775
2730.581
31233.766
24469.711
94.479
82.828
5410.109
1440.812
581.836
227.520
35.502
1461.048
100833.141
13955.228
252.768
91.217
12.736
6.982
1.337
-0.173
-0.228
-0.154
-0.094
-0.059
-0.040
-0.023
-0.011
-0.006
-0.004
-0.001
0.001
0.001
0.
0.
0.
0.
0.
0.
0.
0.
0.
0.
0.
0.
0.
0.
0.
0.
0.
0.
0.
0.
0.
0.
0.
0.
0.
0.
0.000
0.000
-0.003
-0.011
-0.026
-0.051
-0.098
-0.167
-0.243
-0.197
1.118
10.535
408.866
100153.828
100046.094
445.737
3.093
-0.275
-0.274
-0.219
-0.203
-0.235
-0.310
-0.354
0.088
3.231
6.916
7.030
19.816
23.633
8.215
484.658
100185.523
101120.477
2038.711
148635.719
28146.197
49077.754
32952.387
3333.115
377.190
291.542
225.475
5595.690
3552.018
245.313
39450.051
154418.453
18887.387
161.197
40.287
67.253
350.722
31.694
0.749
-0.248
-0.200
-0.136
-0.092
-0.064
-0.042
-0.024
-0.011
-0.005
-0.002
0.000
0.001
0.
0.
0.
0.
0.
0.
0.
0.
0.
0.
0.
0.
0.
0.
0.
0.
0.
0.
0.
0.
0.
0.
0.
0.
0.
0.
0.000
0.000
-0.003
-0.011
-0.023
-0.049
-0.095
-0.152
-0.215
0.010
5.420
32.403
66.937
2021.814
2195.888
63.024
0.878
-0.244
-0.203
-0.156
-0.153
-0.209
-0.299
-0.331
0.841
16.127
49.158
45.731
53.202
41.173
11.116
56.645
429.063
376.717
926.184
104479.539
4695.157
81962.578
102250.930
200090.703
52488.910
22.973
828.464
100140.508
100510.914
839.446
101383.617
102764.805
47155.211
138.822
41.471
617.586
100210.563
394.670
2.364
-0.264
-0.246
-0.181
-0.131
-0.098
-0.063
-0.040
-0.022
-0.011
-0.005
-0.001
0.002
0.001
0.
0.
0.
0.
0.
0.
0.
0.
0.
0.
0.
0.
0.
0.
0.
0.
0.
0.
0.
0.
0.
0.
0.
0.
0.
0.000
0.000
-0.001
-0.010
-0.020
-0.040
-0.083
-0.133
-0.185
-0.053
3.923
21.679
7.723
14.308
13.475
1.976
-0.144
-0.197
-0.143
-0.109
-0.120
-0.184
-0.287
-0.311
1.787
26.578
128.659
144.019
63.089
46.924
213.349
2371.630
1904.732
226.323
668.471
218.642
336.005
13235.479
102869.305
15835.342
384.182
10.622
215.173
15015.152
18047.535
1305.347
5826.345
45459.219
1963.886
1373.957
2731.912
105.277
672.790
46.138
0.965
-0.329
-0.282
-0.207
-0.157
-0.119
-0.090
-0.058
-0.032
-0.016
-0.007
-0.003
0.000
0.001
0.
0.
0.
0.
0.
0.
0.
0.
0.
0.
0.
0.
0.
0.
0.
0.
0.
0.
0.
0.
0.
0.
0.
0.
0.
0.000
0.000
-0.001
-0.007
-0.016
-0.033
-0.063
-0.110
-0.152
-0.179
0.131
0.913
0.517
0.218
0.014
-0.184
-0.188
-0.138
-0.094
-0.075
-0.097
-0.174
-0.285
-0.184
5.657
73.401
392.596
478.690
38.236
141.939
2864.671
102464.656
21047.240
4112.923
45735.379
252.760
32.313
240.030
757.485
230.811
94.714
113.928
836.135
1123.880
2937.781
509.166
6758.405
62771.273
285.013
481.912
773.829
15.736
6.822
1.628
-0.303
-0.389
-0.254
-0.119
-0.106
-0.123
-0.102
-0.074
-0.042
-0.021
-0.010
-0.003
-0.001
0.002
0.001
0.
0.
0.
0.
0.
0.
0.
0.
0.
0.
0.
0.
0.
0.
0.
0.
0.
0.
0.
0.
0.
0.
0.
0.
0.
0.000
-0.001
-0.004
-0.011
-0.024
-0.044
-0.075
-0.120
-0.154
-0.179
-0.176
-0.163
-0.165
-0.187
-0.172
-0.131
-0.088
-0.054
-0.050
-0.088
-0.170
-0.306
-0.271
3.656
41.057
128.132
69.734
50.671
301.289
1718.650
118509.070
103060.719
14469.842
679.060
39.404
14.361
7.424
24.929
1340.186
1423.996
209.216
1546.649
2018.937
4717.297
760.310
353.441
1310.050
845.442
78.081
11.894
0.803
-0.358
-0.460
-0.466
-0.283
0.028
0.313
0.226
-0.059
-0.111
-0.081
-0.048
-0.023
-0.012
-0.004
-0.003
0.000
0.001
0.001
0.000
0.
0.
0.
0.
0.
0.
0.
0.
0.
0.
0.
0.
0.
0.
0.
0.
0.
0.
0.
0.
0.
0.
0.
0.000
-0.001
-0.003
-0.006
-0.013
-0.029
-0.047
-0.073
-0.107
-0.134
-0.147
-0.154
-0.151
-0.136
-0.111
-0.075
-0.042
-0.036
-0.046
-0.093
-0.189
-0.325
-0.407
1.242
27.249
132.297
407.439
377.157
604.181
611.927
79274.289
200121.000
104726.344
953.682
47.042
73.229
10.439
62.152
587.824
900.687
106.533
195.784
29708.668
114462.430
64000.418
427.016
100318.570
100186.031
2208.700
10.961
2.405
5.529
4.458
1.435
0.237
0.368
0.658
0.586
0.032
-0.109
-0.079
-0.047
-0.024
-0.012
-0.004
-0.001
0.000
0.001
0.001
0.000
0.000
0.
0.
0.
0.
0.
0.
0.
0.
0.
0.
0.
0.
0.
0.
0.
0.
0.
0.
0.
0.
0.
0.
0.
0.001
-0.001
-0.003
-0.009
-0.015
-0.028
-0.042
-0.059
-0.077
-0.093
-0.097
-0.093
-0.081
-0.061
-0.037
-0.025
-0.024
-0.052
-0.106
-0.201
-0.296
-0.048
18.197
2408.055
96852.859
37995.281
5194.408
176.772
76.996
2770.012
112072.320
103405.336
2359.958
36.776
13.000
19.928
5239.977
21815.469
2180.070
82.819
110.343
22458.873
104337.352
59593.145
3079.521
170535.063
119668.352
2587.025
35.842
181.105
509.696
298.848
115.889
8.931
0.385
0.161
0.112
-0.081
-0.102
-0.074
-0.043
-0.021
-0.010
-0.006
-0.001
0.000
0.001
0.001
0.000
0.000
0.000
0.
0.
0.
0.
0.
0.
0.
0.
0.
0.
0.
0.
0.
0.
0.
0.
0.
0.
0.
0.
0.
0.
0.000
0.001
-0.001
-0.003
-0.007
-0.014
-0.020
-0.031
-0.039
-0.047
-0.050
-0.046
-0.037
-0.027
-0.020
-0.015
-0.022
-0.063
-0.123
-0.139
1.213
9.118
60.693
43430.961
106205.703
154229.594
39341.672
521.457
70.553
4633.091
108021.172
108762.633
499.706
15.309
1.924
27.051
52687.648
106769.195
2078.100
58.583
56.549
851.263
34251.301
112922.141
111112.383
110766.695
79224.086
570.212
1688.655
32472.971
106810.602
27350.781
4119.387
71.260
0.470
-0.202
-0.172
-0.140
-0.092
-0.061
-0.034
-0.016
-0.009
-0.005
0.000
0.000
0.001
0.001
0.000
0.000
0.000
0.
0.
0.
0.
0.
0.
0.
0.
0.
0.
0.
0.
0.
0.
0.
0.
0.
0.
0.
0.
0.
0.
0.
0.000
0.001
0.
-0.004
-0.006
-0.009
-0.013
-0.016
-0.020
-0.021
-0.021
-0.016
-0.011
-0.006
-0.008
-0.027
-0.077
-0.137
0.466
26.644
451.347
430.425
1361.192
28780.328
9328.092
52478.098
9084.816
260.987
788.939
100051.531
18714.201
102.795
8.793
12.928
269.705
165.830
306.257
132.409
22.780
6315.004
110470.492
29030.398
38787.012
101509.172
16019.553
1256.047
5615.696
101759.750
200310.703
115445.898
88324.398
1349.567
24.533
0.142
-0.247
-0.179
-0.119
-0.077
-0.044
-0.022
-0.010
-0.007
-0.001
0.
0.001
0.001
0.001
0.000
0.000
0.000
0.
0.
0.
0.
0.
0.
0.
0.
0.
0.
0.
0.
0.
0.
0.
0.
0.
0.
0.
0.
0.
0.
0.
0.
0.
0.001
0.000
-0.003
-0.004
-0.005
-0.007
-0.009
-0.009
-0.009
-0.004
-0.001
-0.003
-0.008
-0.036
-0.087
-0.137
1.398
123.414
15240.586
4645.263
92.405
114.002
5972.643
118082.406
103714.648
1167.298
26187.518
10342.753
122.107
70.115
19.645
112.057
39327.574
1408.317
222.632
231.137
74.953
3126.770
105306.469
11209.008
1166.889
1593.447
241.678
229.838
13455.361
129028.750
105373.039
22657.973
1776.486
113.930
3.967
-0.169
-0.222
-0.149
-0.091
-0.050
-0.029
-0.015
-0.006
-0.004
-0.001
0.001
0.001
0.001
0.000
0.000
0.000
0.000
0.
0.
0.
0.
0.
0.
0.
0.
0.
0.
0.
0.
0.
0.
0.
0.
0.
0.
0.
0.
0.
0.
0.
0.
0.
0.
0.
0.002
0.002
0.001
-0.001
-0.002
-0.003
-0.003
0.001
0.004
-0.002
-0.011
-0.034
-0.097
-0.161
0.634
105.217
100356.313
9251.229
37.517
94.801
9538.686
102202.969
200181.766
95173.133
200397.109
42644.531
952.153
2429.893
296.256
35.320
460.807
699.651
3821.583
2307.200
313.621
32.474
571.757
10421.888
5511.658
182.697
12.386
144.891
1782.614
7909.320
1924.712
131.017
28.379
4.439
0.095
-0.230
-0.171
-0.106
-0.061
-0.031
-0.017
-0.006
-0.001
0.
0.001
0.000
0.001
0.000
0.000
0.000
0.000
0.
0.
0.
0.
0.
0.
0.
0.
0.
0.
0.
0.
0.
0.
0.
0.
0.
0.
0.
0.
0.
0.
0.
0.
0.
0.
0.
0.
0.
0.001
0.001
0.001
0.000
0.000
0.000
0.002
0.005
-0.001
-0.013
-0.040
-0.106
-0.190
-0.182
4.250
84.383
43.831
19.389
13.054
188.920
13208.613
108319.484
188588.922
104999.086
104301.242
103768.227
115475.461
6914.986
72.766
32.548
728.205
103485.891
4579.838
53.093
26.551
4734.547
112029.438
100509.727
956.861
13.276
10.370
50.169
86.632
29.300
4.231
0.522
-0.142
-0.240
-0.184
-0.120
-0.072
-0.040
-0.022
-0.010
-0.002
0.001
0.001
0.001
0.000
0.
0.
0.000
0.
0.
0.
0.
0.
0.
0.
0.
0.
0.
0.
0.
0.
0.
0.
0.
0.
0.
0.
0.
0.
0.
0.
0.
0.
0.
0.
0.
0.
0.
0.
0.
0.
0.001
0.001
0.001
0.001
0.003
0.004
-0.005
-0.020
-0.047
-0.108
-0.221
-0.326
-0.330
0.620
10.353
26.351
8.625
317.725
100667.430
134843.625
18012.969
106858.883
101454.492
200176.469
105553.398
43639.375
3219.847
140.964
103.897
9055.543
365.282
7.911
15.598
1785.182
102062.523
102917.289
1717.305
31.205
0.543
0.682
1.255
0.426
-0.182
-0.277
-0.240
-0.183
-0.125
-0.079
-0.049
-0.029
-0.011
-0.006
0.000
0.002
0.001
0.
0.
0.
0.
0.
0.
0.
0.
0.
0.
0.
0.
0.
0.
0.
0.
0.
0.
0.
0.
0.
0.
0.
0.
0.
0.
0.
0.
0.
0.
0.
0.
0.
0.
0.
0.
0.
0.
0.
0.
0.
0.
0.001
-0.002
-0.010
-0.024
-0.056
-0.123
-0.234
-0.360
-0.242
0.795
3.369
7.096
9.978
110.676
28275.490
100095.172
933.388
12948.539
106054.516
11629.612
104121.602
101870.859
20596.512
298.223
3.317
7.869
3.655
-0.083
1.658
56.403
875.251
9994.332
2035.671
31.551
0.185
-0.456
-0.382
-0.323
-0.268
-0.221
-0.165
-0.114
-0.075
-0.049
-0.029
-0.018
-0.008
0.000
0.000
0.001
0.
0.
0.
0.
0.
0.
0.
0.
0.
0.
0.
0.
0.
0.
0.
0.
0.
0.
0.
0.
0.
0.
0.
0.
0.
0.
0.
0.
0.
0.
0.
0.
0.
0.
0.
0.
0.
0.
0.
0.
0.
0.
0.
0.001
-0.001
-0.011
-0.030
-0.073
-0.148
-0.243
-0.287
0.748
7.342
14.528
7.259
10.509
71.439
804.203
5381.866
284.394
882.809
3499.990
538.180
15180.413
142416.016
1614.861
24.624
-0.229
-0.703
-0.715
-0.775
-0.538
2.321
59.506
9085.342
1594.341
8.557
-0.237
-0.379
-0.306
-0.227
-0.173
-0.126
-0.086
-0.060
-0.041
-0.029
-0.020
-0.008
-0.002
-0.001
-0.001
0.001
0.
0.
0.
0.
0.
0.
0.
0.
0.
0.
0.
0.
0.
0.
0.
0.
0.
0.
0.
0.
0.
0.
0.
0.
0.
0.
0.
0.
0.
0.
0.
0.
0.
0.
0.
0.
0.
0.
0.
0.
0.
0.
0.
0.000
-0.007
-0.014
-0.036
-0.084
-0.162
-0.249
-0.085
2.671
22.508
61.556
12.441
67.383
1441.032
100730.648
106822.180
629.404
599.664
4481.910
373.178
154.261
481.934
35.811
1.233
-0.782
-0.786
-0.764
-0.704
-0.453
0.094
2.686
29.359
16.330
0.642
-0.306
-0.284
-0.207
-0.132
-0.093
-0.066
-0.042
-0.031
-0.022
-0.016
-0.009
-0.003
-0.001
-0.001
0.001
0.000
0.
0.
0.
0.
0.
0.
0.
0.
0.
0.
0.
0.
0.
0.
0.
0.
0.
0.
0.
0.
0.
0.
0.
0.
0.
0.
0.
0.
0.
0.
0.
0.
0.
0.
0.
0.
0.
0.
0.
0.
0.
0.
0.
-0.002
-0.007
-0.017
-0.040
-0.088
-0.166
-0.246
0.197
4.328
15.315
17.103
18.757
239.059
2603.263
138944.016
178251.094
1285.981
8157.742
9141.540
54.422
27.981
9.596
3.801
2.879
0.139
0.054
-0.210
-0.479
-0.156
0.971
2.715
7.542
9.655
2.032
-0.124
-0.211
-0.142
-0.085
-0.049
-0.031
-0.022
-0.014
-0.012
-0.005
-0.001
-0.001
-0.001
-0.001
0.000
0.
0.
0.
0.
0.
0.
0.
0.
0.
0.
0.
0.
0.
0.
0.
0.
0.
0.
0.
0.
0.
0.
0.
0.
0.
0.
0.
0.
0.
0.
0.
0.
0.
0.
0.
0.
0.
0.
0.
0.
0.
0.
0.
0.
-0.002
-0.005
-0.018
-0.040
-0.087
-0.166
-0.219
0.619
12.389
115.946
42.541
46.705
738.799
1017.488
32683.051
83600.914
31423.156
200437.344
109428.289
476.555
39840.793
726.526
63.324
57.829
8.594
5.687
2.126
-0.087
-0.026
1.853
5.541
12.194
16.968
4.239
0.072
-0.158
-0.108
-0.059
-0.032
-0.018
-0.010
-0.005
0.000
-0.001
-0.001
-0.001
-0.001
0.001
0.
0.
0.
0.
0.
0.
0.
0.
0.
0.
0.
0.
0.
0.
0.
0.
0.
0.
0.
0.
0.
0.
0.
0.
0.
0.
0.
0.
0.
0.
0.
0.
0.
0.
0.
0.
0.
0.
0.
0.
0.
0.
0.
0.
0.
-0.001
-0.005
-0.019
-0.037
-0.078
-0.148
-0.202
0.457
16.400
458.550
109.557
17.289
153.592
156.819
2235.241
101692.438
141458.125
103882.156
123978.023
50126.477
182037.359
9760.303
433.537
230.615
65.226
50.482
8.664
0.323
0.168
2.109
4.219
4.302
5.310
2.160
-0.001
-0.127
-0.082
-0.043
-0.017
-0.002
0.002
0.003
0.000
-0.001
0.001
0.001
0.000
0.
0.
0.
0.
0.
0.
0.
0.
0.
0.
0.
0.
0.
0.
0.
0.
0.
0.
0.
0.
0.
0.
0.
0.
0.
0.
0.
0.
0.
0.
0.
0.
0.
0.
0.
0.
0.
0.
0.
0.
0.
0.
0.
0.
0.
0.
-0.001
-0.005
-0.017
-0.031
-0.062
-0.128
-0.190
-0.078
2.060
13.861
6.089
1.031
4.987
58.138
14125.517
123729.344
33777.625
61190.672
102193.859
200093.656
101498.336
46194.727
567.812
1231.781
388.325
3537.612
85.169
0.929
0.261
1.745
2.435
0.997
0.315
0.035
-0.128
-0.103
-0.060
-0.029
-0.011
0.000
0.001
0.002
0.001
0.000
0.000
0.
0.
0.
0.
0.
0.
0.
0.
0.
0.
0.
0.
0.
0.
0.
0.
0.
0.
0.
0.
0.
0.
0.
0.
0.
0.
0.
0.
0.
0.
0.
0.
0.
0.
0.
0.
0.
0.
0.
0.
0.
0.
0.
0.
0.
0.
0.
0.
0.001
-0.003
-0.012
-0.026
-0.050
-0.099
-0.157
-0.208
-0.158
-0.033
-0.260
-0.510
-0.069
33.476
5326.583
100094.383
2020.141
10240.411
200211.344
26836.355
20945.756
5909.947
132.507
536.967
278.423
4894.594
91.716
0.572
-0.102
0.348
0.567
0.128
-0.148
-0.151
-0.123
-0.081
-0.041
-0.021
-0.008
[truncated: 5,439,024 more chars]
