# Supplementary material for: Unveiling the Mechanism of Compound Ku-Shen Injection in Liver Cancer Treatment through an Ingredient–Target Network Analysis
Source: Genes (Basel). 2024 Sep 29;15(10):1278. doi: 10.3390/genes15101278 (PMC11507192; doi:10.3390/genes15101278)
Supplement: Supplementary file 1 [file genes-15-01278-s001.zip › S3/Docking/Oxymatrin-EGFR CID91466_5I6Z/5i6z_Q.e.map]

GRID_PARAMETER_FILE D:/autoduck_test/CID91466_5i6z/CID91466_5i6z.gpf
GRID_DATA_FILE 5i6z_Q.maps.fld
MACROMOLECULE 5i6z_Q.pdbqt
SPACING 0.831
NELEMENTS 92 86 126
CENTER 36.215 176.271 159.766
0.047
0.048
0.048
0.048
0.048
0.048
0.049
0.049
0.049
0.049
0.049
0.049
0.049
0.049
0.050
0.050
0.050
0.050
0.050
0.050
0.050
0.050
0.050
0.049
0.049
0.049
0.049
0.049
0.049
0.049
0.048
0.048
0.048
0.048
0.048
0.047
0.047
0.047
0.047
0.046
0.046
0.046
0.046
0.045
0.045
0.045
0.045
0.044
0.044
0.044
0.043
0.043
0.043
0.043
0.042
0.042
0.042
0.041
0.041
0.041
0.041
0.040
0.040
0.040
0.039
0.039
0.039
0.039
0.038
0.038
0.038
0.038
0.037
0.037
0.037
0.037
0.036
0.036
0.036
0.036
0.036
0.035
0.035
0.035
0.035
0.035
0.034
0.034
0.034
0.034
0.034
0.034
0.033
0.048
0.048
0.048
0.049
0.049
0.049
0.049
0.049
0.049
0.050
0.050
0.050
0.050
0.050
0.050
0.050
0.050
0.050
0.050
0.050
0.050
0.050
0.050
0.050
0.050
0.050
0.050
0.050
0.049
0.049
0.049
0.049
0.049
0.048
0.048
0.048
0.048
0.047
0.047
0.047
0.047
0.046
0.046
0.046
0.045
0.045
0.045
0.045
0.044
0.044
0.044
0.043
0.043
0.043
0.043
0.042
0.042
0.042
0.041
0.041
0.041
0.040
0.040
0.040
0.040
0.039
0.039
0.039
0.038
0.038
0.038
0.038
0.037
0.037
0.037
0.037
0.037
0.036
0.036
0.036
0.036
0.035
0.035
0.035
0.035
0.035
0.034
0.034
0.034
0.034
0.034
0.034
0.033
0.048
0.049
0.049
0.049
0.049
0.049
0.050
0.050
0.050
0.050
0.050
0.050
0.051
0.051
0.051
0.051
0.051
0.051
0.051
0.051
0.051
0.051
0.051
0.051
0.051
0.051
0.050
0.050
0.050
0.050
0.050
0.049
0.049
0.049
0.049
0.048
0.048
0.048
0.048
0.047
0.047
0.047
0.046
0.046
0.046
0.046
0.045
0.045
0.045
0.044
0.044
0.044
0.043
0.043
0.043
0.042
0.042
0.042
0.042
0.041
0.041
0.041
0.040
0.040
0.040
0.039
0.039
0.039
0.039
0.038
0.038
0.038
0.038
0.037
0.037
0.037
0.037
0.036
0.036
0.036
0.036
0.035
0.035
0.035
0.035
0.035
0.034
0.034
0.034
0.034
0.034
0.034
0.033
0.049
0.049
0.049
0.050
0.050
0.050
0.050
0.050
0.051
0.051
0.051
0.051
0.051
0.051
0.052
0.052
0.052
0.052
0.052
0.052
0.052
0.052
0.052
0.051
0.051
0.051
0.051
0.051
0.051
0.050
0.050
0.050
0.050
0.049
0.049
0.049
0.049
0.048
0.048
0.048
0.047
0.047
0.047
0.047
0.046
0.046
0.046
0.045
0.045
0.045
0.044
0.044
0.044
0.043
0.043
0.043
0.042
0.042
0.042
0.041
0.041
0.041
0.040
0.040
0.040
0.040
0.039
0.039
0.039
0.038
0.038
0.038
0.038
0.037
0.037
0.037
0.037
0.036
0.036
0.036
0.036
0.035
0.035
0.035
0.035
0.035
0.034
0.034
0.034
0.034
0.034
0.034
0.033
0.049
0.050
0.050
0.050
0.050
0.051
0.051
0.051
0.051
0.051
0.052
0.052
0.052
0.052
0.052
0.052
0.052
0.053
0.053
0.053
0.052
0.052
0.052
0.052
0.052
0.052
0.052
0.052
0.051
0.051
0.051
0.051
0.050
0.050
0.050
0.049
0.049
0.049
0.049
0.048
0.048
0.048
0.047
0.047
0.047
0.046
0.046
0.046
0.045
0.045
0.045
0.044
0.044
0.044
0.043
0.043
0.043
0.042
0.042
0.042
0.041
0.041
0.041
0.040
0.040
0.040
0.039
0.039
0.039
0.039
0.038
0.038
0.038
0.037
0.037
0.037
0.037
0.036
0.036
0.036
0.036
0.036
0.035
0.035
0.035
0.035
0.035
0.034
0.034
0.034
0.034
0.034
0.033
0.050
0.050
0.051
0.051
0.051
0.051
0.052
0.052
0.052
0.052
0.052
0.053
0.053
0.053
0.053
0.053
0.053
0.053
0.053
0.053
0.053
0.053
0.053
0.053
0.053
0.053
0.053
0.052
0.052
0.052
0.052
0.051
0.051
0.051
0.050
0.050
0.050
0.049
0.049
0.049
0.048
0.048
0.048
0.047
0.047
0.047
0.046
0.046
0.046
0.045
0.045
0.045
0.044
0.044
0.044
0.043
0.043
0.043
0.042
0.042
0.042
0.041
0.041
0.041
0.040
0.040
0.040
0.039
0.039
0.039
0.038
0.038
0.038
0.038
0.037
0.037
0.037
0.036
0.036
0.036
0.036
0.036
0.035
0.035
0.035
0.035
0.035
0.034
0.034
0.034
0.034
0.034
0.033
0.051
0.051
0.051
0.051
0.052
0.052
0.052
0.052
0.053
0.053
0.053
0.053
0.054
0.054
0.054
0.054
0.054
0.054
0.054
0.054
0.054
0.054
0.054
0.054
0.054
0.054
0.053
0.053
0.053
0.053
0.052
0.052
0.052
0.051
0.051
0.051
0.050
0.050
0.050
0.049
0.049
0.049
0.048
0.048
0.048
0.047
0.047
0.046
0.046
0.046
0.045
0.045
0.045
0.044
0.044
0.044
0.043
0.043
0.042
0.042
0.042
0.041
0.041
0.041
0.040
0.040
0.040
0.039
0.039
0.039
0.038
0.038
0.038
0.038
0.037
0.037
0.037
0.037
0.036
0.036
0.036
0.036
0.035
0.035
0.035
0.035
0.035
0.034
0.034
0.034
0.034
0.034
0.033
0.051
0.051
0.052
0.052
0.052
0.053
0.053
0.053
0.053
0.054
0.054
0.054
0.054
0.055
0.055
0.055
0.055
0.055
0.055
0.055
0.055
0.055
0.055
0.055
0.055
0.054
0.054
0.054
0.054
0.053
0.053
0.053
0.052
0.052
0.052
0.051
0.051
0.051
0.050
0.050
0.049
0.049
0.049
0.048
0.048
0.048
0.047
0.047
0.046
0.046
0.046
0.045
0.045
0.045
0.044
0.044
0.043
0.043
0.043
0.042
0.042
0.042
0.041
0.041
0.041
0.040
0.040
0.039
0.039
0.039
0.039
0.038
0.038
0.038
0.037
0.037
0.037
0.037
0.036
0.036
0.036
0.036
0.035
0.035
0.035
0.035
0.035
0.034
0.034
0.034
0.034
0.034
0.033
0.052
0.052
0.052
0.053
0.053
0.053
0.054
0.054
0.054
0.054
0.055
0.055
0.055
0.055
0.056
0.056
0.056
0.056
0.056
0.056
0.056
0.056
0.056
0.056
0.055
0.055
0.055
0.055
0.054
0.054
0.054
0.053
0.053
0.053
0.052
0.052
0.051
0.051
0.051
0.050
0.050
0.050
0.049
0.049
0.048
0.048
0.048
0.047
0.047
0.046
0.046
0.046
0.045
0.045
0.045
0.044
0.044
0.043
0.043
0.043
0.042
0.042
0.041
0.041
0.041
0.040
0.040
0.040
0.039
0.039
0.039
0.038
0.038
0.038
0.037
0.037
0.037
0.037
0.036
0.036
0.036
0.036
0.035
0.035
0.035
0.035
0.035
0.034
0.034
0.034
0.034
0.034
0.033
0.052
0.053
0.053
0.053
0.054
0.054
0.054
0.055
0.055
0.055
0.056
0.056
0.056
0.056
0.057
0.057
0.057
0.057
0.057
0.057
0.057
0.057
0.057
0.057
0.056
0.056
0.056
0.056
0.055
0.055
0.054
0.054
0.054
0.053
0.053
0.052
0.052
0.052
0.051
0.051
0.051
0.050
0.050
0.049
0.049
0.049
0.048
0.048
0.047
0.047
0.046
0.046
0.046
0.045
0.045
0.044
0.044
0.044
0.043
0.043
0.042
0.042
0.042
0.041
0.041
0.040
0.040
0.040
0.039
0.039
0.039
0.038
0.038
0.038
0.037
0.037
0.037
0.037
0.036
0.036
0.036
0.036
0.035
0.035
0.035
0.035
0.034
0.034
0.034
0.034
0.034
0.034
0.033
0.053
0.053
0.054
0.054
0.054
0.055
0.055
0.055
0.056
0.056
0.056
0.057
0.057
0.057
0.058
0.058
0.058
0.058
0.058
0.058
0.058
0.058
0.058
0.058
0.057
0.057
0.057
0.056
0.056
0.056
0.055
0.055
0.054
0.054
0.054
0.053
0.053
0.052
0.052
0.052
0.051
0.051
0.050
0.050
0.049
0.049
0.049
0.048
0.048
0.047
0.047
0.046
0.046
0.046
0.045
0.045
0.044
0.044
0.043
0.043
0.043
0.042
0.042
0.041
0.041
0.041
0.040
0.040
0.040
0.039
0.039
0.038
0.038
0.038
0.038
0.037
0.037
0.037
0.036
0.036
0.036
0.036
0.035
0.035
0.035
0.035
0.034
0.034
0.034
0.034
0.034
0.034
0.033
0.053
0.054
0.054
0.055
0.055
0.055
0.056
0.056
0.057
0.057
0.057
0.058
0.058
0.058
0.059
0.059
0.059
0.059
0.059
0.059
0.059
0.059
0.059
0.059
0.059
0.058
0.058
0.057
0.057
0.057
0.056
0.056
0.055
0.055
0.054
0.054
0.053
0.053
0.053
0.052
0.052
0.051
0.051
0.050
0.050
0.050
0.049
0.049
0.048
0.048
0.047
0.047
0.046
0.046
0.046
0.045
0.045
0.044
0.044
0.043
0.043
0.042
0.042
0.042
0.041
0.041
0.040
0.040
0.040
0.039
0.039
0.039
0.038
0.038
0.038
0.037
0.037
0.037
0.036
0.036
0.036
0.036
0.035
0.035
0.035
0.035
0.034
0.034
0.034
0.034
0.034
0.034
0.033
0.054
0.054
0.055
0.055
0.056
0.056
0.057
0.057
0.057
0.058
0.058
0.059
0.059
0.059
0.060
0.060
0.060
0.061
0.061
0.061
0.061
0.060
0.060
0.060
0.060
0.059
0.059
0.058
0.058
0.057
0.057
0.056
0.056
0.055
0.055
0.055
0.054
0.054
0.053
0.053
0.052
0.052
0.051
0.051
0.051
0.050
0.050
0.049
0.049
0.048
0.048
0.047
0.047
0.046
0.046
0.045
0.045
0.045
0.044
0.044
0.043
0.043
0.042
0.042
0.041
0.041
0.041
0.040
0.040
0.039
0.039
0.039
0.038
0.038
0.038
0.037
0.037
0.037
0.036
0.036
0.036
0.036
0.035
0.035
0.035
0.035
0.034
0.034
0.034
0.034
0.034
0.033
0.033
0.055
0.055
0.055
0.056
0.056
0.057
0.057
0.058
0.058
0.059
0.059
0.060
0.060
0.061
0.061
0.061
0.062
0.062
0.062
0.062
0.062
0.062
0.062
0.061
0.061
0.060
0.060
0.059
0.059
0.058
0.058
0.057
0.057
0.056
0.056
0.055
0.055
0.054
0.054
0.053
0.053
0.052
0.052
0.052
0.051
0.051
0.050
0.050
0.049
0.049
0.048
0.048
0.047
0.047
0.046
0.046
0.045
0.045
0.044
0.044
0.043
0.043
0.043
0.042
0.042
0.041
0.041
0.040
0.040
0.040
0.039
0.039
0.038
0.038
0.038
0.037
0.037
0.037
0.036
0.036
0.036
0.036
0.035
0.035
0.035
0.035
0.034
0.034
0.034
0.034
0.034
0.033
0.033
0.055
0.056
0.056
0.057
0.057
0.058
0.058
0.059
0.059
0.060
0.060
0.061
0.061
0.062
0.062
0.062
0.063
0.063
0.063
0.063
0.063
0.063
0.063
0.062
0.062
0.062
0.061
0.060
0.060
0.059
0.059
0.058
0.058
0.057
0.057
0.056
0.056
0.055
0.055
0.054
0.054
0.053
0.053
0.052
0.052
0.051
0.051
0.050
0.050
0.049
0.049
0.048
0.048
0.047
0.047
0.046
0.046
0.045
0.045
0.044
0.044
0.043
0.043
0.042
0.042
0.041
0.041
0.041
0.040
0.040
0.039
0.039
0.039
0.038
0.038
0.037
0.037
0.037
0.037
0.036
0.036
0.036
0.035
0.035
0.035
0.035
0.034
0.034
0.034
0.034
0.034
0.033
0.033
0.056
0.056
0.057
0.057
0.058
0.058
0.059
0.059
0.060
0.061
0.061
0.062
0.062
0.063
0.063
0.064
0.064
0.064
0.065
0.065
0.065
0.064
0.064
0.064
0.063
0.063
0.062
0.062
0.061
0.060
0.060
0.059
0.058
0.058
0.057
0.057
0.056
0.056
0.055
0.055
0.054
0.054
0.053
0.053
0.052
0.052
0.051
0.051
0.050
0.050
0.049
0.049
0.048
0.048
0.047
0.047
0.046
0.046
0.045
0.045
0.044
0.044
0.043
0.043
0.042
0.042
0.041
0.041
0.040
0.040
0.039
0.039
0.039
0.038
0.038
0.038
0.037
0.037
0.037
0.036
0.036
0.036
0.035
0.035
0.035
0.035
0.034
0.034
0.034
0.034
0.034
0.033
0.033
0.056
0.057
0.057
0.058
0.058
0.059
0.060
0.060
0.061
0.061
0.062
0.063
0.063
0.064
0.064
0.065
0.065
0.066
0.066
0.066
0.066
0.066
0.065
0.065
0.064
0.064
0.063
0.063
0.062
0.061
0.061
0.060
0.059
0.059
0.058
0.058
0.057
0.057
0.056
0.056
0.055
0.055
0.054
0.054
0.053
0.053
0.052
0.052
0.051
0.051
0.050
0.049
0.049
0.048
0.048
0.047
0.047
0.046
0.046
0.045
0.044
0.044
0.043
0.043
0.042
0.042
0.041
0.041
0.040
0.040
0.040
0.039
0.039
0.038
0.038
0.038
0.037
0.037
0.037
0.036
0.036
0.036
0.035
0.035
0.035
0.035
0.034
0.034
0.034
0.034
0.034
0.033
0.033
0.057
0.058
0.058
0.059
0.059
0.060
0.060
0.061
0.062
0.062
0.063
0.064
0.064
0.065
0.066
0.066
0.067
0.067
0.067
0.067
0.067
0.067
0.067
0.066
0.066
0.065
0.064
0.064
0.063
0.062
0.061
0.061
0.060
0.060
0.059
0.058
0.058
0.057
0.057
0.056
0.056
0.055
0.055
0.054
0.054
0.053
0.053
0.052
0.052
0.051
0.051
0.050
0.049
0.049
0.048
0.048
0.047
0.047
0.046
0.045
0.045
0.044
0.044
0.043
0.043
0.042
0.042
0.041
0.041
0.040
0.040
0.039
0.039
0.038
0.038
0.038
0.037
0.037
0.037
0.036
0.036
0.036
0.035
0.035
0.035
0.035
0.034
0.034
0.034
0.034
0.034
0.033
0.033
0.058
0.058
0.059
0.059
0.060
0.060
0.061
0.062
0.062
0.063
0.064
0.065
0.065
0.066
0.067
0.067
0.068
0.068
0.068
0.068
0.068
0.068
0.068
0.067
0.067
0.066
0.065
0.065
0.064
0.063
0.062
0.062
0.061
0.060
0.060
0.059
0.059
0.058
0.058
0.057
0.057
0.056
0.056
0.055
0.055
0.054
0.054
0.053
0.052
0.052
0.051
0.051
0.050
0.050
0.049
0.048
0.048
0.047
0.046
0.046
0.045
0.045
0.044
0.043
0.043
0.042
0.042
0.041
0.041
0.040
0.040
0.039
0.039
0.039
0.038
0.038
0.037
0.037
0.037
0.036
0.036
0.036
0.035
0.035
0.035
0.035
0.034
0.034
0.034
0.034
0.034
0.033
0.033
0.058
0.059
0.059
0.060
0.060
0.061
0.062
0.062
0.063
0.064
0.065
0.065
0.066
0.067
0.068
0.068
0.069
0.069
0.069
0.069
0.069
0.069
0.069
0.068
0.068
0.067
0.066
0.066
0.065
0.064
0.063
0.062
0.062
0.061
0.061
0.060
0.060
0.059
0.059
0.058
0.058
0.057
0.057
0.056
0.056
0.055
0.054
0.054
0.053
0.053
0.052
0.051
0.051
0.050
0.050
0.049
0.048
0.048
0.047
0.046
0.046
0.045
0.044
0.044
0.043
0.043
0.042
0.042
0.041
0.040
0.040
0.040
0.039
0.039
0.038
0.038
0.037
0.037
0.037
0.036
0.036
0.036
0.035
0.035
0.035
0.035
0.034
0.034
0.034
0.034
0.034
0.033
0.033
0.059
0.059
0.060
0.060
0.061
0.062
0.062
0.063
0.064
0.065
0.065
0.066
0.067
0.068
0.068
0.069
0.070
0.070
0.070
0.070
0.070
0.070
0.070
0.069
0.069
0.068
0.067
0.066
0.066
0.065
0.064
0.063
0.063
0.062
0.061
0.061
0.060
0.060
0.059
0.059
0.058
0.058
0.057
0.057
0.056
0.056
0.055
0.055
0.054
0.054
0.053
0.052
0.052
0.051
0.050
0.050
0.049
0.048
0.047
0.047
0.046
0.045
0.045
0.044
0.044
0.043
0.042
0.042
0.041
0.041
0.040
0.040
0.039
0.039
0.038
0.038
0.038
0.037
0.037
0.036
0.036
0.036
0.035
0.035
0.035
0.035
0.034
0.034
0.034
0.034
0.034
0.033
0.033
0.059
0.060
0.060
0.061
0.062
0.062
0.063
0.064
0.064
0.065
0.066
0.067
0.068
0.068
0.069
0.070
0.070
0.071
0.071
0.071
0.071
0.071
0.070
0.070
0.069
0.069
0.068
0.067
0.066
0.066
0.065
0.064
0.063
0.063
0.062
0.062
0.061
0.061
0.060
0.060
0.059
0.059
0.059
0.058
0.058
0.057
0.056
0.056
0.055
0.054
0.054
0.053
0.052
0.052
0.051
0.050
0.049
0.049
0.048
0.047
0.047
0.046
0.045
0.045
0.044
0.043
0.043
0.042
0.041
0.041
0.040
0.040
0.039
0.039
0.038
0.038
0.038
0.037
0.037
0.036
0.036
0.036
0.036
0.035
0.035
0.035
0.034
0.034
0.034
0.034
0.034
0.033
0.033
0.060
0.060
0.061
0.062
0.062
0.063
0.063
0.064
0.065
0.066
0.067
0.067
0.068
0.069
0.070
0.070
0.071
0.071
0.071
0.071
0.071
0.071
0.071
0.071
0.070
0.069
0.068
0.068
0.067
0.066
0.066
0.065
0.064
0.064
0.063
0.063
0.062
0.062
0.061
0.061
0.061
0.060
0.060
0.059
0.059
0.058
0.058
0.057
0.056
0.056
0.055
0.054
0.053
0.053
0.052
0.051
0.050
0.049
0.049
0.048
0.047
0.046
0.046
0.045
0.044
0.044
0.043
0.042
0.042
0.041
0.041
0.040
0.040
0.039
0.039
0.038
0.038
0.037
0.037
0.037
0.036
0.036
0.036
0.035
0.035
0.035
0.034
0.034
0.034
0.034
0.034
0.033
0.033
0.060
0.061
0.061
0.062
0.063
0.063
0.064
0.065
0.065
0.066
0.067
0.068
0.069
0.069
0.070
0.071
0.071
0.071
0.072
0.072
0.072
0.072
0.071
0.071
0.070
0.070
0.069
0.068
0.068
0.067
0.066
0.066
0.065
0.065
0.064
0.064
0.063
0.063
0.063
0.062
0.062
0.061
0.061
0.060
0.060
0.059
0.059
0.058
0.057
0.057
0.056
0.055
0.054
0.054
0.053
0.052
0.051
0.050
0.049
0.049
0.048
0.047
0.046
0.045
0.045
0.044
0.043
0.043
0.042
0.041
0.041
0.040
0.040
0.039
0.039
0.038
0.038
0.037
0.037
0.037
0.036
0.036
0.036
0.035
0.035
0.035
0.034
0.034
0.034
0.034
0.034
0.033
0.033
0.061
0.061
0.062
0.062
0.063
0.064
0.064
0.065
0.066
0.067
0.067
0.068
0.069
0.069
0.070
0.071
0.071
0.072
0.072
0.072
0.072
0.072
0.071
0.071
0.070
0.070
0.069
0.069
0.068
0.067
0.067
0.066
0.066
0.066
0.065
0.065
0.065
0.064
0.064
0.064
0.063
0.063
0.062
0.062
0.061
0.061
0.060
0.060
0.059
0.058
0.057
0.056
0.056
0.055
0.054
0.053
0.052
0.051
0.050
0.049
0.048
0.047
0.047
0.046
0.045
0.044
0.044
0.043
0.042
0.042
0.041
0.040
0.040
0.039
0.039
0.038
0.038
0.037
0.037
0.037
0.036
0.036
0.036
0.035
0.035
0.035
0.034
0.034
0.034
0.034
0.034
0.033
0.033
0.061
0.062
0.062
0.063
0.063
0.064
0.065
0.065
0.066
0.067
0.067
0.068
0.069
0.070
0.070
0.071
0.071
0.071
0.072
0.072
0.072
0.072
0.071
0.071
0.071
0.070
0.070
0.069
0.069
0.068
0.068
0.067
0.067
0.067
0.066
0.066
0.066
0.066
0.065
0.065
0.065
0.064
0.064
0.064
0.063
0.063
0.062
0.061
0.060
0.060
0.059
0.058
0.057
0.056
0.055
0.054
0.053
0.052
0.051
0.050
0.049
0.048
0.047
0.046
0.046
0.045
0.044
0.043
0.043
0.042
0.041
0.041
0.040
0.039
0.039
0.038
0.038
0.038
0.037
0.037
0.036
0.036
0.036
0.035
0.035
0.035
0.035
0.034
0.034
0.034
0.034
0.033
0.033
0.062
0.062
0.063
0.063
0.064
0.064
0.065
0.066
0.066
0.067
0.068
0.068
0.069
0.070
0.070
0.071
0.071
0.071
0.071
0.072
0.072
0.071
0.071
0.071
0.071
0.070
0.070
0.069
0.069
0.069
0.068
0.068
0.068
0.068
0.068
0.067
0.067
0.067
0.067
0.067
0.067
0.066
0.066
0.066
0.065
0.064
0.064
0.063
0.062
0.061
0.060
0.059
0.058
0.057
0.056
0.055
0.054
0.053
0.052
0.051
0.050
0.049
0.048
0.047
0.046
0.045
0.044
0.044
0.043
0.042
0.041
0.041
0.040
0.040
0.039
0.039
0.038
0.038
0.037
0.037
0.036
0.036
0.036
0.035
0.035
0.035
0.035
0.034
0.034
0.034
0.034
0.033
0.033
0.062
0.063
0.063
0.064
0.064
0.065
0.065
0.066
0.066
0.067
0.068
0.068
0.069
0.069
0.070
0.070
0.071
0.071
0.071
0.071
0.071
0.071
0.071
0.071
0.071
0.070
0.070
0.070
0.070
0.069
0.069
0.069
0.069
0.069
0.069
0.069
0.069
0.069
0.069
0.069
0.069
0.069
0.068
0.068
0.067
0.067
0.066
0.065
0.064
0.063
0.062
0.061
0.060
0.059
0.058
0.056
0.055
0.054
0.053
0.052
0.051
0.050
0.049
0.048
0.047
0.046
0.045
0.044
0.043
0.042
0.042
0.041
0.040
0.040
0.039
0.039
0.038
0.038
0.037
0.037
0.037
0.036
0.036
0.035
0.035
0.035
0.035
0.034
0.034
0.034
0.034
0.033
0.033
0.063
0.063
0.064
0.064
0.065
0.065
0.066
0.066
0.067
0.067
0.068
0.068
0.069
0.069
0.070
0.070
0.070
0.071
0.071
0.071
0.071
0.071
0.071
0.071
0.071
0.071
0.070
0.070
0.070
0.070
0.070
0.070
0.070
0.070
0.071
0.071
0.071
0.071
0.071
0.071
0.071
0.071
0.071
0.071
0.070
0.069
0.069
0.068
0.067
0.066
0.064
0.063
0.062
0.061
0.059
0.058
0.057
0.055
0.054
0.053
0.052
0.050
0.049
0.048
0.047
0.046
0.045
0.044
0.044
0.043
0.042
0.041
0.041
0.040
0.039
0.039
0.038
0.038
0.037
0.037
0.037
0.036
0.036
0.036
0.035
0.035
0.035
0.034
0.034
0.034
0.034
0.033
0.033
0.063
0.063
0.064
0.064
0.065
0.065
0.066
0.066
0.067
0.067
0.068
0.068
0.069
0.069
0.069
0.070
0.070
0.070
0.071
0.071
0.071
0.071
0.071
0.071
0.071
0.071
0.071
0.071
0.071
0.071
0.071
0.071
0.072
0.072
0.072
0.073
0.073
0.074
0.074
0.074
0.074
0.074
0.074
0.074
0.073
0.073
0.072
0.071
0.070
0.068
0.067
0.066
0.064
0.063
0.061
0.060
0.058
0.057
0.055
0.054
0.053
0.051
0.050
0.049
0.048
0.047
0.046
0.045
0.044
0.043
0.042
0.042
0.041
0.040
0.040
0.039
0.039
0.038
0.038
0.037
0.037
0.036
0.036
0.036
0.035
0.035
0.035
0.034
0.034
0.034
0.034
0.033
0.033
0.063
0.064
0.064
0.065
0.065
0.066
0.066
0.067
0.067
0.067
0.068
0.068
0.069
0.069
0.069
0.070
0.070
0.070
0.070
0.071
0.071
0.071
0.071
0.071
0.071
0.071
0.071
0.071
0.072
0.072
0.072
0.073
0.073
0.074
0.075
0.075
0.076
0.077
0.077
0.078
0.078
0.078
0.078
0.078
0.077
0.077
0.076
0.075
0.073
0.072
0.070
0.068
0.067
0.065
0.063
0.061
0.060
0.058
0.057
0.055
0.054
0.052
0.051
0.050
0.048
0.047
0.046
0.045
0.044
0.044
0.043
0.042
0.041
0.041
0.040
0.039
0.039
0.038
0.038
0.037
0.037
0.036
0.036
0.036
0.035
0.035
0.035
0.034
0.034
0.034
0.034
0.033
0.033
0.064
0.064
0.065
0.065
0.066
0.066
0.066
0.067
0.067
0.067
0.068
0.068
0.069
0.069
0.069
0.069
0.070
0.070
0.070
0.071
0.071
0.071
0.071
0.071
0.072
0.072
0.072
0.072
0.073
0.073
0.074
0.075
0.075
0.076
0.077
0.078
0.079
0.080
0.081
0.082
0.082
0.083
0.083
0.083
0.082
0.081
0.080
0.079
0.077
0.076
0.074
0.072
0.070
0.068
0.066
0.064
0.062
0.060
0.058
0.056
0.055
0.053
0.052
0.050
0.049
0.048
0.047
0.046
0.045
0.044
0.043
0.042
0.042
0.041
0.040
0.040
0.039
0.038
0.038
0.037
0.037
0.037
0.036
0.036
0.035
0.035
0.035
0.034
0.034
0.034
0.034
0.033
0.033
0.064
0.065
0.065
0.066
0.066
0.066
0.067
0.067
0.067
0.068
0.068
0.068
0.069
0.069
0.069
0.069
0.070
0.070
0.070
0.071
0.071
0.071
0.071
0.072
0.072
0.072
0.073
0.073
0.074
0.075
0.076
0.077
0.078
0.079
0.081
0.082
0.083
0.085
0.086
0.087
0.088
0.089
0.089
0.089
0.088
0.088
0.086
0.085
0.083
0.080
0.078
0.076
0.073
0.071
0.068
0.066
0.064
0.062
0.060
0.058
0.056
0.054
0.053
0.051
0.050
0.049
0.047
0.046
0.045
0.044
0.043
0.043
0.042
0.041
0.040
0.040
0.039
0.039
0.038
0.038
0.037
0.037
0.036
0.036
0.036
0.035
0.035
0.035
0.034
0.034
0.034
0.034
0.033
0.065
0.065
0.066
0.066
0.066
0.067
0.067
0.067
0.068
0.068
0.068
0.068
0.069
0.069
0.069
0.069
0.070
0.070
0.070
0.071
0.071
0.072
0.072
0.072
0.073
0.073
0.074
0.075
0.076
0.077
0.078
0.079
0.081
0.083
0.085
0.087
0.089
0.090
0.092
0.094
0.095
0.096
0.097
0.097
0.096
0.095
0.094
0.092
0.089
0.086
0.083
0.080
0.077
0.074
0.071
0.069
0.066
0.064
0.061
0.059
0.057
0.055
0.054
0.052
0.051
0.049
0.048
0.047
0.046
0.045
0.044
0.043
0.042
0.041
0.041
0.040
0.039
0.039
0.038
0.038
0.037
0.037
0.036
0.036
0.036
0.035
0.035
0.035
0.034
0.034
0.034
0.034
0.033
0.065
0.066
0.066
0.066
0.067
0.067
0.067
0.068
0.068
0.068
0.068
0.069
0.069
0.069
0.069
0.070
0.070
0.070
0.071
0.071
0.072
0.072
0.073
0.073
0.074
0.075
0.075
0.077
0.078
0.079
0.081
0.083
0.085
0.087
0.090
0.092
0.095
0.097
0.100
0.102
0.104
0.106
0.107
0.107
0.106
0.105
0.103
0.100
0.097
0.094
0.090
0.086
0.082
0.079
0.075
0.072
0.069
0.066
0.063
0.061
0.059
0.057
0.055
0.053
0.052
0.050
0.049
0.047
0.046
0.045
0.044
0.043
0.042
0.042
0.041
0.040
0.040
0.039
0.038
0.038
0.037
0.037
0.037
0.036
0.036
0.035
0.035
0.035
0.034
0.034
0.034
0.034
0.033
0.066
0.066
0.066
0.067
0.067
0.067
0.068
0.068
0.068
0.069
0.069
0.069
0.069
0.069
0.070
0.070
0.070
0.071
0.071
0.072
0.072
0.073
0.074
0.074
0.075
0.076
0.078
0.079
0.081
0.082
0.085
0.087
0.090
0.093
0.096
0.100
0.103
0.106
0.110
0.113
0.116
0.118
0.120
0.120
0.120
0.118
0.115
0.112
0.107
0.103
0.098
0.093
0.088
0.083
0.079
0.075
0.072
0.068
0.065
0.063
0.060
0.058
0.056
0.054
0.052
0.051
0.049
0.048
0.047
0.046
0.045
0.044
0.043
0.042
0.041
0.040
0.040
0.039
0.039
0.038
0.038
0.037
0.037
0.036
0.036
0.035
0.035
0.035
0.035
0.034
0.034
0.034
0.033
0.066
0.066
0.067
0.067
0.068
0.068
0.068
0.068
0.069
0.069
0.069
0.069
0.070
0.070
0.070
0.070
0.071
0.071
0.072
0.073
0.073
0.074
0.075
0.076
0.077
0.079
0.080
0.082
0.084
0.087
0.090
0.093
0.096
0.100
0.104
0.109
0.113
0.118
0.122
0.127
0.131
0.134
0.137
0.138
0.137
0.135
0.131
0.126
0.120
0.114
0.107
0.101
0.095
0.089
0.084
0.079
0.075
0.071
0.068
0.065
0.062
0.059
0.057
0.055
0.053
0.052
0.050
0.049
0.047
0.046
0.045
0.044
0.043
0.042
0.041
0.041
0.040
0.039
0.039
0.038
0.038
0.037
0.037
0.036
0.036
0.036
0.035
0.035
0.035
0.034
0.034
0.034
0.033
0.067
0.067
0.067
0.068
0.068
0.068
0.069
0.069
0.069
0.069
0.070
0.070
0.070
0.070
0.071
0.071
0.072
0.072
0.073
0.074
0.075
0.076
0.077
0.078
0.080
0.081
0.083
0.086
0.089
0.092
0.096
0.100
0.105
0.110
0.115
0.120
0.126
0.132
0.138
0.144
0.150
0.155
0.159
0.161
0.160
0.157
0.152
0.145
0.137
0.128
0.119
0.110
0.103
0.095
0.089
0.083
0.078
0.074
0.070
0.067
0.064
0.061
0.058
0.056
0.054
0.052
0.051
0.049
0.048
0.047
0.046
0.044
0.044
0.043
0.042
0.041
0.040
0.040
0.039
0.038
0.038
0.037
0.037
0.037
0.036
0.036
0.035
0.035
0.035
0.034
0.034
0.034
0.034
0.067
0.067
0.068
0.068
0.069
0.069
0.069
0.069
0.070
0.070
0.070
0.070
0.071
0.071
0.071
0.072
0.072
0.073
0.074
0.075
0.076
0.078
0.079
0.081
0.083
0.085
0.088
0.091
0.095
0.099
0.104
0.110
0.116
0.122
0.128
0.135
0.142
0.150
0.158
0.167
0.175
0.183
0.189
0.192
0.192
0.188
0.180
0.169
0.158
0.145
0.133
0.122
0.112
0.103
0.095
0.088
0.082
0.077
0.073
0.069
0.065
0.062
0.060
0.057
0.055
0.053
0.051
0.050
0.048
0.047
0.046
0.045
0.044
0.043
0.042
0.041
0.041
0.040
0.039
0.039
0.038
0.038
0.037
0.037
0.036
0.036
0.036
0.035
0.035
0.035
0.034
0.034
0.034
0.068
0.068
0.068
0.069
0.069
0.069
0.070
0.070
0.070
0.071
0.071
0.071
0.071
0.072
0.072
0.073
0.074
0.075
0.076
0.077
0.078
0.080
0.082
0.084
0.087
0.090
0.093
0.097
0.102
0.108
0.115
0.122
0.130
0.138
0.146
0.154
0.163
0.172
0.183
0.195
0.207
0.219
0.229
0.234
0.235
0.229
0.217
0.202
0.185
0.167
0.150
0.135
0.122
0.111
0.101
0.093
0.086
0.080
0.075
0.071
0.067
0.064
0.061
0.058
0.056
0.054
0.052
0.051
0.049
0.048
0.046
0.045
0.044
0.043
0.042
0.042
0.041
0.040
0.039
0.039
0.038
0.038
0.037
0.037
0.036
0.036
0.036
0.035
0.035
0.035
0.034
0.034
0.034
0.068
0.069
0.069
0.069
0.070
0.070
0.070
0.071
0.071
0.071
0.072
0.072
0.072
0.073
0.073
0.074
0.075
0.076
0.078
0.079
0.081
0.083
0.086
0.089
0.092
0.096
0.100
0.105
0.112
0.119
0.128
0.138
0.148
0.158
0.168
0.178
0.188
0.199
0.213
0.229
0.247
0.265
0.281
0.291
0.293
0.285
0.268
0.245
0.219
0.194
0.171
0.151
0.134
0.120
0.108
0.098
0.090
0.084
0.078
0.073
0.069
0.065
0.062
0.059
0.057
0.055
0.053
0.051
0.050
0.048
0.047
0.046
0.045
0.044
0.043
0.042
0.041
0.040
0.040
0.039
0.039
0.038
0.037
0.037
0.037
0.036
0.036
0.035
0.035
0.035
0.034
0.034
0.034
0.069
0.069
0.069
0.070
0.070
0.071
0.071
0.071
0.072
0.072
0.072
0.073
0.073
0.074
0.075
0.075
0.077
0.078
0.080
0.082
0.085
0.087
0.090
0.094
0.098
0.103
0.109
0.115
0.123
0.133
0.145
0.159
0.172
0.185
0.197
0.207
0.219
0.232
0.249
0.270
0.296
0.324
0.349
0.367
0.372
0.361
0.336
0.301
0.263
0.226
0.195
0.168
0.147
0.129
0.115
0.104
0.095
0.087
0.081
0.075
0.071
0.067
0.063
0.060
0.058
0.056
0.054
0.052
0.050
0.049
0.047
0.046
0.045
0.044
0.043
0.042
0.041
0.041
0.040
0.039
0.039
0.038
0.038
0.037
0.037
0.036
0.036
0.036
0.035
0.035
0.034
0.034
0.034
0.069
0.070
0.070
0.070
0.071
0.071
0.072
0.072
0.072
0.073
0.073
0.074
0.074
0.075
0.076
0.077
0.079
0.081
0.083
0.086
0.089
0.092
0.096
0.101
0.106
0.112
0.119
0.128
0.138
0.150
0.166
0.184
0.202
0.219
0.232
0.245
0.256
0.270
0.290
0.317
0.353
0.393
0.432
0.462
0.474
0.463
0.425
0.371
0.315
0.264
0.221
0.187
0.160
0.139
0.122
0.109
0.099
0.090
0.083
0.077
0.072
0.068
0.065
0.061
0.059
0.056
0.054
0.052
0.051
0.049
0.048
0.047
0.045
0.044
0.043
0.042
0.042
0.041
0.040
0.040
0.039
0.038
0.038
0.037
0.037
0.036
0.036
0.036
0.035
0.035
0.035
0.034
0.034
0.070
0.070
0.071
0.071
0.071
0.072
0.072
0.073
0.073
0.074
0.074
0.075
0.075
0.076
0.078
0.079
0.081
0.084
0.087
0.090
0.094
0.099
0.104
0.110
0.116
0.124
0.132
0.142
0.155
0.170
0.190
0.213
0.238
0.259
0.275
0.288
0.298
0.312
0.333
0.366
0.412
0.467
0.525
0.572
0.595
0.584
0.532
0.454
0.373
0.304
0.248
0.206
0.173
0.148
0.129
0.114
0.102
0.093
0.085
0.079
0.074
0.069
0.066
0.062
0.060
0.057
0.055
0.053
0.051
0.050
0.048
0.047
0.046
0.045
0.044
0.043
0.042
0.041
0.040
0.040
0.039
0.039
0.038
0.038
0.037
0.037
0.036
0.036
0.035
0.035
0.035
0.034
0.034
0.070
0.071
0.071
0.072
0.072
0.073
0.073
0.073
0.074
0.074
0.075
0.076
0.077
0.078
0.080
0.082
0.084
0.087
0.091
0.096
0.101
0.107
0.113
0.121
0.129
0.138
0.149
0.160
0.174
0.191
0.214
0.243
0.273
0.299
0.319
0.332
0.341
0.353
0.376
0.413
0.469
0.538
0.613
0.678
0.715
0.705
0.638
0.536
0.432
0.343
0.274
0.223
0.185
0.157
0.135
0.119
0.106
0.096
0.088
0.081
0.075
0.071
0.067
0.063
0.060
0.058
0.056
0.054
0.052
0.050
0.049
0.047
0.046
0.045
0.044
0.043
0.042
0.041
0.041
0.040
0.039
0.039
0.038
0.038
0.037
0.037
0.036
0.036
0.036
0.035
0.035
0.034
0.034
0.071
0.071
0.072
0.072
0.073
0.073
0.074
0.074
0.075
0.075
0.076
0.077
0.078
0.080
0.082
0.085
0.088
0.092
0.097
0.103
0.109
0.117
0.125
0.135
0.145
0.157
0.169
0.182
0.197
0.216
0.240
0.271
0.306
0.337
0.359
0.371
0.379
0.389
0.411
0.452
0.513
0.593
0.682
0.759
0.802
0.791
0.722
0.604
0.480
0.375
0.295
0.237
0.194
0.163
0.139
0.122
0.108
0.098
0.089
0.082
0.077
0.072
0.068
0.064
0.061
0.058
0.056
0.054
0.052
0.050
0.049
0.048
0.046
0.045
0.044
0.043
0.042
0.042
0.041
0.040
0.040
0.039
0.038
0.038
0.037
0.037
0.036
0.036
0.036
0.035
0.035
0.035
0.034
0.071
0.072
0.072
0.073
0.073
0.074
0.074
0.075
0.076
0.076
0.077
0.079
0.080
0.082
0.085
0.088
0.093
0.098
0.104
0.112
0.120
0.130
0.141
0.153
0.166
0.180
0.194
0.209
0.224
0.243
0.268
0.300
0.336
0.372
0.395
0.404
0.408
0.417
0.437
0.477
0.539
0.622
0.716
0.797
0.840
0.833
0.765
0.645
0.510
0.394
0.307
0.244
0.199
0.166
0.142
0.124
0.110
0.099
0.091
0.084
0.078
0.073
0.069
0.065
0.062
0.059
0.057
0.055
0.053
0.051
0.049
0.048
0.047
0.046
0.044
0.044
0.043
0.042
0.041
0.040
0.040
0.039
0.039
0.038
0.038
0.037
0.037
0.036
0.036
0.035
0.035
0.035
0.034
0.071
0.072
0.073
0.073
0.074
0.074
0.075
0.076
0.077
0.077
0.079
0.080
0.082
0.085
0.088
0.092
0.098
0.105
0.113
0.123
0.134
0.147
0.161
0.176
0.193
0.210
0.226
0.243
0.260
0.279
0.304
0.334
0.371
0.406
0.426
0.432
0.432
0.436
0.453
0.488
0.545
0.620
0.706
0.784
0.824
0.820
0.758
0.642
0.510
0.397
0.309
0.245
0.199
0.166
0.142
0.124
0.110
0.100
0.091
0.085
0.079
0.074
0.069
0.066
0.062
0.060
0.057
0.055
0.053
0.051
0.050
0.048
0.047
0.046
0.045
0.044
0.043
0.042
0.041
0.041
0.040
0.039
0.039
0.038
0.038
0.037
0.037
0.036
0.036
0.035
0.035
0.035
0.034
0.072
0.072
0.073
0.074
0.074
0.075
0.076
0.076
0.077
0.079
0.080
0.082
0.084
0.087
0.092
0.097
0.104
0.113
0.124
0.137
0.152
0.169
0.187
0.207
0.227
0.248
0.268
0.287
0.306
0.328
0.353
0.383
0.416
0.443
0.458
0.458
0.452
0.449
0.459
0.486
0.530
0.592
0.661
0.724
0.761
0.755
0.700
0.600
0.486
0.383
0.300
0.238
0.193
0.160
0.138
0.122
0.109
0.100
0.092
0.085
0.079
0.074
0.070
0.066
0.063
0.060
0.058
0.055
0.053
0.052
0.050
0.049
0.047
0.046
0.045
0.044
0.043
0.042
0.041
0.041
0.040
0.039
0.039
0.038
0.038
0.037
0.037
0.036
0.036
0.036
0.035
0.035
0.034
0.072
0.073
0.073
0.074
0.075
0.076
0.076
0.077
0.078
0.080
0.081
0.083
0.086
0.090
0.095
0.102
0.111
0.123
0.137
0.155
0.175
0.197
0.222
0.247
0.273
0.297
0.321
0.344
0.369
0.396
0.427
0.459
0.487
0.505
0.507
0.496
0.479
0.466
0.464
0.476
0.505
0.548
0.597
0.645
0.672
0.667
0.622
0.543
0.449
0.357
0.280
0.221
0.179
0.150
0.130
0.117
0.107
0.099
0.092
0.086
0.080
0.075
0.071
0.067
0.063
0.060
0.058
0.056
0.054
0.052
0.050
0.049
0.047
0.046
0.045
0.044
0.043
0.042
0.042
0.041
0.040
0.040
0.039
0.038
0.038
0.037
0.037
0.037
0.036
0.036
0.035
0.035
0.035
0.073
0.073
0.074
0.074
0.075
0.076
0.077
0.078
0.079
0.080
0.082
0.085
0.088
0.093
0.099
0.108
0.119
0.134
0.152
0.175
0.203
0.234
0.267
0.300
0.332
0.361
0.389
0.418
0.453
0.496
0.544
0.589
0.619
0.623
0.603
0.567
0.528
0.494
0.472
0.467
0.477
0.500
0.532
0.564
0.585
0.586
0.555
0.494
0.411
0.325
0.250
0.194
0.155
0.132
0.118
0.110
0.103
0.098
0.092
0.086
0.080
0.075
0.071
0.067
0.064
0.061
0.058
0.056
0.054
0.052
0.050
0.049
0.048
0.046
0.045
0.044
0.043
0.043
0.042
0.041
0.040
0.040
0.039
0.039
0.038
0.038
0.037
0.037
0.036
0.036
0.035
0.035
0.035
0.073
0.073
0.074
0.075
0.076
0.076
0.077
0.078
0.080
0.081
0.083
0.086
0.090
0.096
0.103
0.113
0.127
0.145
0.169
0.199
0.236
0.279
0.325
0.370
0.412
0.446
0.479
0.516
0.566
0.639
0.732
0.821
0.869
0.854
0.788
0.701
0.615
0.545
0.494
0.463
0.451
0.455
0.470
0.492
0.512
0.522
0.508
0.457
0.375
0.283
0.205
0.151
0.121
0.107
0.102
0.101
0.099
0.096
0.092
0.086
0.081
0.076
0.071
0.067
0.064
0.061
0.058
0.056
0.054
0.052
0.051
0.049
0.048
0.047
0.046
0.044
0.044
0.043
0.042
0.041
0.041
0.040
0.039
0.039
0.038
0.038
0.037
0.037
0.036
0.036
0.035
0.035
0.035
0.073
0.074
0.074
0.075
0.076
0.077
0.077
0.079
0.080
0.082
0.084
0.087
0.091
0.097
0.106
0.117
0.134
0.156
0.186
0.225
0.274
0.333
0.397
0.461
0.515
0.556
0.591
0.635
0.710
0.841
1.042
1.266
1.380
1.310
1.134
0.934
0.758
0.626
0.532
0.469
0.431
0.415
0.416
0.431
0.453
0.474
0.477
0.433
0.337
0.226
0.138
0.089
0.074
0.076
0.085
0.093
0.097
0.096
0.092
0.087
0.081
0.076
0.071
0.067
0.064
0.061
0.058
0.056
0.054
0.052
0.051
0.049
0.048
0.047
0.046
0.045
0.044
0.043
0.042
0.041
0.041
0.040
0.039
0.039
0.038
0.038
0.037
0.037
0.036
0.036
0.036
0.035
0.035
0.073
0.074
0.074
0.075
0.076
0.077
0.078
0.079
0.080
0.082
0.084
0.088
0.092
0.099
0.108
0.120
0.138
0.164
0.199
0.248
0.312
0.391
0.483
0.572
0.643
0.686
0.720
0.765
0.869
1.094
1.536
2.220
2.571
2.252
1.790
1.325
0.969
0.738
0.587
0.485
0.418
0.381
0.372
0.381
0.406
0.438
0.459
0.426
0.310
0.154
0.039
0.004
0.019
0.048
0.073
0.091
0.098
0.098
0.093
0.088
0.082
0.076
0.072
0.067
0.064
0.061
0.058
0.056
0.054
0.052
0.051
0.049
0.048
0.047
0.046
0.045
0.044
0.043
0.042
0.041
0.041
0.040
0.039
0.039
0.038
0.038
0.037
0.037
0.036
0.036
0.036
0.035
0.035
0.073
0.074
0.074
0.075
0.076
0.077
0.078
0.079
0.080
0.082
0.084
0.087
0.092
0.099
0.108
0.121
0.140
0.168
0.208
0.264
0.342
0.443
0.567
0.693
0.778
0.812
0.831
0.871
1.000
1.335
2.145
4.095
5.434
4.080
3.049
1.923
1.225
0.860
0.647
0.503
0.408
0.355
0.335
0.342
0.369
0.416
0.473
0.489
0.345
0.083
-0.092
-0.101
-0.028
0.038
0.078
0.098
0.103
0.101
0.095
0.088
0.082
0.076
0.071
0.067
0.064
0.061
0.058
0.056
0.054
0.052
0.051
0.049
0.048
0.047
0.046
0.045
0.044
0.043
0.042
0.041
0.041
0.040
0.040
0.039
0.038
0.038
0.037
0.037
0.036
0.036
0.036
0.035
0.035
0.073
0.074
0.074
0.075
0.076
0.077
0.077
0.078
0.080
0.081
0.084
0.087
0.091
0.097
0.106
0.119
0.139
0.167
0.208
0.267
0.350
0.465
0.614
0.773
0.865
0.867
0.863
0.901
1.053
1.448
2.405
4.728
7.418
6.887
4.901
2.505
1.423
0.946
0.688
0.516
0.400
0.332
0.306
0.310
0.340
0.399
0.498
0.597
0.439
0.063
-0.153
-0.125
-0.018
0.063
0.104
0.116
0.113
0.105
0.097
0.089
0.082
0.076
0.071
0.067
0.064
0.061
0.058
0.056
0.054
0.052
0.051
0.049
0.048
0.047
0.046
0.045
0.044
0.043
0.042
0.042
0.041
0.040
0.040
0.039
0.038
0.038
0.037
0.037
0.037
0.036
0.036
0.035
0.035
0.073
0.074
0.074
0.075
0.076
0.076
0.077
0.078
0.079
0.081
0.083
0.085
0.089
0.095
0.103
0.115
0.132
0.158
0.196
0.250
0.328
0.435
0.573
0.724
0.801
0.793
0.786
0.834
1.000
1.391
2.212
4.049
12.494
12.188
4.573
2.408
1.427
0.967
0.702
0.516
0.389
0.313
0.281
0.282
0.310
0.363
0.450
0.531
0.416
0.170
0.107
0.108
0.097
0.122
0.139
0.134
0.121
0.108
0.097
0.088
0.081
0.075
0.070
0.066
0.063
0.060
0.058
0.056
0.054
0.052
0.051
0.049
0.048
0.047
0.046
0.045
0.044
0.043
0.042
0.042
0.041
0.040
0.040
0.039
0.039
0.038
0.038
0.037
0.037
0.036
0.036
0.035
0.035
0.073
0.074
0.074
0.075
0.075
0.076
0.077
0.077
0.078
0.080
0.081
0.084
0.087
0.091
0.098
0.108
0.122
0.143
0.173
0.216
0.276
0.356
0.454
0.551
0.605
0.614
0.629
0.694
0.860
1.198
1.809
2.889
5.029
4.937
2.940
1.868
1.266
0.920
0.689
0.507
0.375
0.294
0.259
0.256
0.275
0.309
0.353
0.375
0.328
0.297
0.392
0.349
0.211
0.167
0.155
0.140
0.122
0.107
0.095
0.087
0.080
0.074
0.069
0.066
0.063
0.060
0.057
0.055
0.054
0.052
0.050
0.049
0.048
0.047
0.046
0.045
0.044
0.043
0.042
0.042
0.041
0.040
0.040
0.039
0.039
0.038
0.038
0.037
0.037
0.036
0.036
0.035
0.035
0.073
0.073
0.074
0.074
0.075
0.075
0.076
0.077
0.077
0.078
0.080
0.081
0.084
0.087
0.092
0.099
0.109
0.123
0.143
0.171
0.209
0.255
0.308
0.358
0.392
0.414
0.450
0.525
0.670
0.920
1.299
1.779
2.270
2.330
1.848
1.380
1.051
0.822
0.638
0.476
0.350
0.272
0.236
0.229
0.240
0.257
0.273
0.274
0.263
0.276
0.325
0.297
0.214
0.170
0.148
0.132
0.116
0.102
0.092
0.084
0.078
0.073
0.068
0.065
0.062
0.059
0.057
0.055
0.053
0.052
0.050
0.049
0.048
0.047
0.046
0.045
0.044
0.043
0.042
0.042
0.041
0.040
0.040
0.039
0.039
0.038
0.038
0.037
0.037
0.036
0.036
0.035
0.035
0.073
0.073
0.074
0.074
0.074
0.075
0.075
0.076
0.076
0.077
0.078
0.079
0.080
0.082
0.085
0.089
0.094
0.102
0.112
0.125
0.141
0.159
0.177
0.195
0.212
0.236
0.280
0.355
0.472
0.643
0.862
1.107
1.373
1.512
1.252
1.015
0.841
0.696
0.557
0.423
0.316
0.247
0.214
0.204
0.207
0.214
0.219
0.217
0.212
0.215
0.221
0.207
0.175
0.150
0.133
0.119
0.107
0.097
0.088
0.081
0.075
0.071
0.067
0.064
0.061
0.059
0.057
0.055
0.053
0.052
0.050
0.049
0.048
0.047
0.046
0.045
0.044
0.043
0.042
0.042
0.041
0.040
0.040
0.039
0.039
0.038
0.038
0.037
0.037
0.036
0.036
0.035
0.035
0.072
0.073
0.073
0.074
0.074
0.074
0.074
0.075
0.075
0.075
0.076
0.076
0.077
0.077
0.078
0.079
0.080
0.081
0.082
0.083
0.082
0.078
0.074
0.070
0.075
0.095
0.138
0.207
0.302
0.419
0.553
0.692
0.825
0.892
0.832
0.745
0.667
0.577
0.471
0.365
0.279
0.222
0.192
0.181
0.180
0.182
0.182
0.179
0.174
0.170
0.167
0.157
0.143
0.129
0.117
0.108
0.098
0.091
0.084
0.078
0.073
0.069
0.066
0.063
0.060
0.058
0.056
0.054
0.053
0.051
0.050
0.049
0.048
0.047
0.046
0.045
0.044
0.043
0.042
0.042
0.041
0.040
0.040
0.039
0.039
0.038
0.038
0.037
0.037
0.036
0.036
0.035
0.035
0.072
0.072
0.073
0.073
0.073
0.073
0.074
0.074
0.074
0.074
0.074
0.073
0.073
0.072
0.071
0.070
0.067
0.064
0.058
0.048
0.036
0.019
-0.001
-0.017
-0.022
-0.007
0.033
0.094
0.169
0.254
0.341
0.423
0.494
0.541
0.555
0.547
0.524
0.472
0.396
0.314
0.247
0.200
0.174
0.162
0.158
0.157
0.156
0.153
0.148
0.143
0.137
0.130
0.121
0.113
0.105
0.098
0.091
0.085
0.080
0.075
0.071
0.067
0.064
0.062
0.059
0.057
0.056
0.054
0.052
0.051
0.050
0.049
0.047
0.046
0.046
0.045
0.044
0.043
0.042
0.042
0.041
0.040
0.040
0.039
0.039
0.038
0.038
0.037
0.037
0.036
0.036
0.035
0.035
0.072
0.072
0.072
0.073
0.073
0.073
0.073
0.073
0.073
0.072
0.072
0.071
0.070
0.068
0.066
0.062
0.057
0.050
0.039
0.024
0.004
-0.020
-0.046
-0.068
-0.078
-0.067
-0.034
0.016
0.077
0.138
0.195
0.244
0.286
0.325
0.364
0.395
0.402
0.377
0.328
0.270
0.218
0.181
0.158
0.146
0.141
0.139
0.137
0.133
0.129
0.125
0.120
0.114
0.108
0.101
0.096
0.090
0.085
0.080
0.076
0.072
0.069
0.066
0.063
0.061
0.059
0.057
0.055
0.053
0.052
0.051
0.049
0.048
0.047
0.046
0.045
0.045
0.044
0.043
0.042
0.042
0.041
0.040
0.040
0.039
0.039
0.038
0.038
0.037
0.037
0.036
0.036
0.035
0.035
0.071
0.072
0.072
0.072
0.072
0.072
0.072
0.072
0.072
0.071
0.070
0.069
0.067
0.065
0.062
0.057
0.050
0.040
0.027
0.010
-0.013
-0.039
-0.067
-0.090
-0.101
-0.093
-0.067
-0.027
0.018
0.061
0.096
0.119
0.139
0.168
0.214
0.264
0.295
0.295
0.268
0.230
0.192
0.163
0.144
0.133
0.127
0.124
0.122
0.119
0.116
0.112
0.107
0.103
0.098
0.093
0.089
0.085
0.080
0.077
0.073
0.070
0.067
0.064
0.062
0.060
0.058
0.056
0.054
0.053
0.052
0.050
0.049
0.048
0.047
0.046
0.045
0.044
0.044
0.043
0.042
0.041
0.041
0.040
0.040
0.039
0.039
0.038
0.038
0.037
0.037
0.036
0.036
0.035
0.035
0.071
0.071
0.071
0.071
0.071
0.071
0.071
0.071
0.071
0.070
0.069
0.067
0.065
0.063
0.059
0.053
0.045
0.035
0.021
0.003
-0.019
-0.043
-0.068
-0.089
-0.099
-0.094
-0.075
-0.045
-0.011
0.017
0.034
0.039
0.038
0.052
0.097
0.158
0.204
0.223
0.216
0.193
0.167
0.145
0.130
0.121
0.116
0.113
0.110
0.108
0.105
0.102
0.098
0.095
0.091
0.087
0.084
0.080
0.077
0.074
0.071
0.068
0.065
0.063
0.061
0.059
0.057
0.055
0.054
0.053
0.051
0.050
0.049
0.048
0.047
0.046
0.045
0.044
0.044
0.043
0.042
0.041
0.041
0.040
0.040
0.039
0.039
0.038
0.038
0.037
0.037
0.036
0.036
0.035
0.035
0.070
0.071
0.071
0.071
0.071
0.071
0.071
0.070
0.070
0.069
0.068
0.066
0.064
0.061
0.057
0.051
0.043
0.033
0.020
0.004
-0.016
-0.038
-0.058
-0.075
-0.083
-0.081
-0.067
-0.045
-0.022
-0.003
0.004
-0.001
-0.014
-0.009
0.029
0.088
0.139
0.166
0.170
0.159
0.142
0.128
0.117
0.110
0.106
0.104
0.101
0.099
0.097
0.094
0.092
0.089
0.086
0.082
0.079
0.076
0.074
0.071
0.068
0.066
0.064
0.062
0.060
0.058
0.056
0.055
0.053
0.052
0.051
0.050
0.049
0.048
0.047
0.046
0.045
0.044
0.043
0.043
0.042
0.041
0.041
0.040
0.040
0.039
0.038
0.038
0.037
0.037
0.037
0.036
0.036
0.035
0.035
0.070
0.070
0.070
0.070
0.070
0.070
0.070
0.070
0.069
0.068
0.067
0.065
0.063
0.060
0.056
0.050
0.043
0.034
0.022
0.008
-0.009
-0.026
-0.043
-0.055
-0.062
-0.060
-0.050
-0.035
-0.019
-0.006
-0.002
-0.009
-0.020
-0.018
0.010
0.056
0.098
0.125
0.133
0.130
0.121
0.112
0.106
0.101
0.098
0.096
0.094
0.093
0.091
0.089
0.086
0.084
0.081
0.079
0.076
0.074
0.071
0.069
0.066
0.064
0.062
0.061
0.059
0.057
0.056
0.054
0.053
0.052
0.051
0.049
0.048
0.047
0.047
0.046
0.045
0.044
0.043
0.043
0.042
0.041
0.041
0.040
0.039
0.039
0.038
0.038
0.037
0.037
0.037
0.036
0.036
0.035
0.035
0.069
0.070
0.070
0.070
0.070
0.070
0.069
0.069
0.068
0.068
0.066
0.065
0.063
0.060
0.056
0.051
0.044
0.036
0.026
0.015
0.002
-0.012
-0.025
-0.034
-0.039
-0.038
-0.031
-0.021
-0.009
0.000
0.004
0.002
-0.002
0.001
0.020
0.049
0.078
0.098
0.108
0.108
0.104
0.100
0.096
0.094
0.092
0.090
0.089
0.087
0.086
0.084
0.082
0.080
0.078
0.075
0.073
0.071
0.069
0.067
0.065
0.063
0.061
0.060
0.058
0.056
0.055
0.054
0.052
0.051
0.050
0.049
0.048
0.047
0.046
0.045
0.045
0.044
0.043
0.042
0.042
0.041
0.041
0.040
0.039
0.039
0.038
0.038
0.037
0.037
0.036
0.036
0.036
0.035
0.035
0.069
0.069
0.069
0.069
0.069
0.069
0.069
0.068
0.068
0.067
0.066
0.064
0.062
0.060
0.056
0.052
0.047
0.040
0.032
0.022
0.012
0.002
-0.007
-0.014
-0.018
-0.017
-0.013
-0.005
0.003
0.011
0.015
0.016
0.017
0.022
0.034
0.052
0.070
0.084
0.091
0.093
0.093
0.091
0.089
0.088
0.086
0.085
0.084
0.083
0.082
0.080
0.079
0.077
0.075
0.073
0.071
0.069
0.067
0.065
0.063
0.062
0.060
0.059
0.057
0.056
0.054
0.053
0.052
0.051
0.050
0.049
0.048
0.047
0.046
0.045
0.044
0.044
0.043
0.042
0.042
0.041
0.040
0.040
0.039
0.039
0.038
0.038
0.037
0.037
0.036
0.036
0.036
0.035
0.035
0.068
0.069
0.069
0.069
0.069
0.069
0.068
0.068
0.068
0.067
0.066
0.064
0.063
0.060
0.058
0.054
0.049
0.044
0.037
0.030
0.023
0.015
0.008
0.003
0.001
0.001
0.004
0.009
0.016
0.021
0.026
0.029
0.033
0.037
0.045
0.056
0.067
0.076
0.082
0.084
0.085
0.084
0.084
0.083
0.082
0.081
0.081
0.080
0.078
0.077
0.076
0.074
0.072
0.071
0.069
0.067
0.066
0.064
0.062
0.061
0.059
0.058
0.056
0.055
0.054
0.053
0.052
0.050
0.049
0.049
0.048
0.047
0.046
0.045
0.044
0.044
0.043
0.042
0.042
0.041
0.040
0.040
0.039
0.039
0.038
0.038
0.037
0.037
0.036
0.036
0.036
0.035
0.035
0.068
0.068
0.068
0.068
0.068
0.068
0.068
0.068
0.067
0.067
0.066
0.065
0.063
0.061
0.059
0.056
0.052
0.048
0.043
0.038
0.032
0.026
0.022
0.018
0.016
0.016
0.018
0.022
0.027
0.031
0.035
0.039
0.043
0.047
0.053
0.060
0.067
0.072
0.076
0.079
0.079
0.080
0.080
0.079
0.079
0.078
0.078
0.077
0.076
0.075
0.073
0.072
0.070
0.069
0.067
0.066
0.064
0.063
0.061
0.060
0.058
0.057
0.056
0.054
0.053
0.052
0.051
0.050
0.049
0.048
0.047
0.046
0.046
0.045
0.044
0.043
0.043
0.042
0.041
0.041
0.040
0.040
0.039
0.039
0.038
0.038
0.037
0.037
0.036
0.036
0.035
0.035
0.035
0.068
0.068
0.068
0.068
0.068
0.068
0.068
0.067
0.067
0.066
0.066
0.065
0.064
0.062
0.060
0.058
0.055
0.052
0.048
0.044
0.040
0.036
0.033
0.030
0.029
0.029
0.030
0.033
0.036
0.040
0.043
0.047
0.050
0.054
0.058
0.062
0.067
0.070
0.073
0.075
0.076
0.077
0.077
0.077
0.076
0.076
0.075
0.075
0.074
0.072
0.071
0.070
0.069
0.067
0.066
0.064
0.063
0.062
0.060
0.059
0.058
0.056
0.055
0.054
0.053
0.052
0.051
0.050
0.049
0.048
0.047
0.046
0.045
0.045
0.044
0.043
0.043
0.042
0.041
0.041
0.040
0.040
0.039
0.039
0.038
0.038
0.037
0.037
0.036
0.036
0.035
0.035
0.035
0.067
0.067
0.067
0.067
0.068
0.067
0.067
0.067
0.067
0.066
0.066
0.065
0.064
0.063
0.062
0.060
0.058
0.055
0.053
0.050
0.047
0.044
0.042
0.040
0.039
0.039
0.040
0.042
0.044
0.047
0.050
0.052
0.055
0.058
0.061
0.064
0.067
0.070
0.072
0.073
0.074
0.075
0.075
0.075
0.075
0.074
0.073
0.073
0.072
0.071
0.070
0.068
0.067
0.066
0.064
0.063
0.062
0.061
0.059
0.058
0.057
0.056
0.054
0.053
0.052
0.051
0.050
0.049
0.049
0.048
0.047
0.046
0.045
0.045
0.044
0.043
0.042
0.042
0.041
0.041
0.040
0.040
0.039
0.038
0.038
0.038
0.037
0.037
0.036
0.036
0.035
0.035
0.035
0.067
0.067
0.067
0.067
0.067
0.067
0.067
0.067
0.067
0.066
0.066
0.065
0.065
0.064
0.063
0.061
0.060
0.058
0.056
0.054
0.052
0.051
0.049
0.048
0.047
0.047
0.048
0.049
0.051
0.053
0.055
0.057
0.059
0.061
0.064
0.066
0.068
0.070
0.071
0.072
0.073
0.073
0.073
0.073
0.073
0.072
0.072
0.071
0.070
0.069
0.068
0.067
0.066
0.065
0.063
0.062
0.061
0.060
0.058
0.057
0.056
0.055
0.054
0.053
0.052
0.051
0.050
0.049
0.048
0.047
0.047
0.046
0.045
0.044
0.044
0.043
0.042
0.042
0.041
0.041
0.040
0.039
0.039
0.038
0.038
0.037
0.037
0.037
0.036
0.036
0.035
0.035
0.035
0.066
0.066
0.067
0.067
0.067
0.067
0.067
0.067
0.067
0.066
0.066
0.066
0.065
0.065
0.064
0.063
0.062
0.061
0.060
0.058
0.057
0.056
0.055
0.054
0.054
0.054
0.054
0.055
0.056
0.058
0.059
0.061
0.062
0.064
0.066
0.067
0.069
0.070
0.071
0.072
0.072
0.072
0.072
0.072
0.072
0.071
0.070
0.070
0.069
0.068
0.067
0.066
0.065
0.063
0.062
0.061
0.060
0.059
0.058
0.057
0.056
0.054
0.053
0.052
0.051
0.051
0.050
0.049
0.048
0.047
0.046
0.046
0.045
0.044
0.043
0.043
0.042
0.042
0.041
0.040
0.040
0.039
0.039
0.038
0.038
0.037
0.037
0.036
0.036
0.036
0.035
0.035
0.034
0.066
0.066
0.066
0.066
0.066
0.067
0.067
0.067
0.067
0.066
0.066
0.066
0.066
0.065
0.065
0.064
0.064
0.063
0.062
0.061
0.061
0.060
0.059
0.059
0.059
0.059
0.059
0.060
0.061
0.062
0.063
0.064
0.065
0.066
0.067
0.069
0.069
0.070
0.071
0.071
0.072
0.072
0.071
0.071
0.071
0.070
0.069
0.069
0.068
0.067
0.066
0.065
0.064
0.063
0.061
0.060
0.059
0.058
0.057
0.056
0.055
0.054
0.053
0.052
0.051
0.050
0.049
0.048
0.048
0.047
0.046
0.045
0.045
0.044
0.043
0.043
0.042
0.041
0.041
0.040
0.040
0.039
0.039
0.038
0.038
0.037
0.037
0.036
0.036
0.036
0.035
0.035
0.034
0.065
0.066
0.066
0.066
0.066
0.066
0.066
0.066
0.066
0.066
0.066
0.066
0.066
0.066
0.066
0.065
0.065
0.065
0.064
0.064
0.063
0.063
0.063
0.063
0.063
0.063
0.063
0.064
0.064
0.065
0.066
0.066
0.067
0.068
0.069
0.070
0.070
0.071
0.071
0.071
0.071
0.071
0.071
0.070
0.070
0.069
0.068
0.068
0.067
0.066
0.065
0.064
0.063
0.062
0.061
0.060
0.059
0.057
0.056
0.055
0.054
0.053
0.053
0.052
0.051
0.050
0.049
0.048
0.047
0.047
0.046
0.045
0.044
0.044
0.043
0.042
0.042
0.041
0.041
0.040
0.040
0.039
0.039
0.038
0.038
0.037
0.037
0.036
0.036
0.036
0.035
0.035
0.034
0.065
0.065
0.065
0.066
0.066
0.066
0.066
0.066
0.066
0.066
0.066
0.066
0.066
0.066
0.066
0.066
0.066
0.066
0.066
0.066
0.066
0.065
0.065
0.066
0.066
0.066
0.066
0.066
0.067
0.067
0.068
0.068
0.069
0.069
0.070
0.070
0.071
0.071
0.071
0.071
0.071
0.070
0.070
0.069
0.069
0.068
0.067
0.067
0.066
0.065
0.064
0.063
0.062
0.061
0.060
0.059
0.058
0.057
0.056
0.055
0.054
0.053
0.052
0.051
0.050
0.049
0.049
0.048
0.047
0.046
0.046
0.045
0.044
0.044
0.043
0.042
0.042
0.041
0.041
0.040
0.040
0.039
0.039
0.038
0.038
0.037
0.037
0.036
0.036
0.035
0.035
0.035
0.034
0.064
0.065
0.065
0.065
0.065
0.066
0.066
0.066
0.066
0.066
0.066
0.067
0.067
0.067
0.067
0.067
0.067
0.067
0.067
0.067
0.067
0.067
0.067
0.068
0.068
0.068
0.068
0.069
0.069
0.069
0.070
0.070
0.070
0.070
0.071
0.071
0.071
0.071
0.071
0.071
0.070
0.070
0.069
0.069
0.068
0.067
0.067
0.066
0.065
0.064
0.063
0.062
0.061
0.060
0.059
0.058
0.057
0.056
0.055
0.054
0.053
0.053
0.052
0.051
0.050
0.049
0.048
0.048
0.047
0.046
0.045
0.045
0.044
0.043
0.043
0.042
0.042
0.041
0.040
0.040
0.039
0.039
0.038
0.038
0.037
0.037
0.037
0.036
0.036
0.035
0.035
0.035
0.034
0.064
0.064
0.065
0.065
0.065
0.065
0.066
0.066
0.066
0.066
0.066
0.067
0.067
0.067
0.067
0.067
0.068
0.068
0.068
0.068
0.068
0.069
0.069
0.069
0.069
0.070
0.070
0.070
0.070
0.071
0.071
0.071
0.071
0.071
0.071
0.071
0.071
0.071
0.071
0.070
0.070
0.069
0.069
0.068
0.068
0.067
0.066
0.065
0.064
0.063
0.062
0.061
0.061
0.060
0.059
0.058
0.057
0.056
0.055
0.054
0.053
0.052
0.051
0.050
0.050
0.049
0.048
0.047
0.047
0.046
0.045
0.044
0.044
0.043
0.043
0.042
0.041
0.041
0.040
0.040
0.039
0.039
0.038
0.038
0.037
0.037
0.037
0.036
0.036
0.035
0.035
0.035
0.034
0.064
0.064
0.064
0.064
0.065
0.065
0.065
0.066
0.066
0.066
0.066
0.067
0.067
0.067
0.067
0.068
0.068
0.068
0.068
0.069
0.069
0.069
0.070
0.070
0.070
0.071
0.071
0.071
0.071
0.071
0.071
0.072
0.072
0.072
0.071
0.071
0.071
0.071
0.070
0.070
0.070
0.069
0.068
0.068
0.067
0.066
0.065
0.064
0.064
0.063
0.062
0.061
0.060
0.059
0.058
0.057
0.056
0.055
0.054
0.054
0.053
0.052
0.051
0.050
0.049
0.049
0.048
0.047
0.046
0.046
0.045
0.044
0.044
0.043
0.042
0.042
0.041
0.041
0.040
0.040
0.039
0.039
0.038
0.038
0.037
0.037
0.036
0.036
0.036
0.035
0.035
0.034
0.034
0.063
0.064
0.064
0.064
0.064
0.065
0.065
0.065
0.066
0.066
0.066
0.066
0.067
0.067
0.067
0.068
0.068
0.068
0.069
0.069
0.070
0.070
0.070
0.071
0.071
0.071
0.071
0.072
0.072
0.072
0.072
0.072
0.072
0.072
0.072
0.071
0.071
0.071
0.070
0.070
0.069
0.068
0.068
0.067
0.066
0.065
0.065
0.064
0.063
0.062
0.061
0.060
0.059
0.058
0.058
0.057
0.056
0.055
0.054
0.053
0.052
0.051
0.051
0.050
0.049
0.048
0.048
0.047
0.046
0.045
0.045
0.044
0.043
0.043
0.042
0.042
0.041
0.041
0.040
0.040
0.039
0.039
0.038
0.038
0.037
0.037
0.036
0.036
0.036
0.035
0.035
0.034
0.034
0.063
0.063
0.063
0.064
0.064
0.064
0.065
0.065
0.065
0.066
0.066
0.066
0.067
0.067
0.067
0.068
0.068
0.069
0.069
0.069
0.070
0.070
0.071
0.071
0.071
0.071
0.072
0.072
0.072
0.072
0.072
0.072
0.072
0.072
0.071
0.071
0.071
0.070
0.070
0.069
0.069
0.068
0.067
0.066
0.066
0.065
0.064
0.063
0.062
0.061
0.061
0.060
0.059
0.058
0.057
0.056
0.055
0.054
0.054
0.053
0.052
0.051
0.050
0.049
0.049
0.048
0.047
0.047
0.046
0.045
0.045
0.044
0.043
0.043
0.042
0.042
0.041
0.040
0.040
0.039
0.039
0.038
0.038
0.038
0.037
0.037
0.036
0.036
0.035
0.035
0.035
0.034
0.034
0.062
0.063
0.063
0.063
0.064
0.064
0.064
0.065
0.065
0.065
0.066
0.066
0.066
0.067
0.067
0.068
0.068
0.068
0.069
0.069
0.070
0.070
0.071
0.071
0.071
0.071
0.072
0.072
0.072
0.072
0.072
0.072
0.072
0.071
0.071
0.071
0.070
0.070
0.069
0.069
0.068
0.067
0.067
0.066
0.065
0.064
0.063
0.063
0.062
0.061
0.060
0.059
0.058
0.057
0.057
0.056
0.055
0.054
0.053
0.052
0.052
0.051
0.050
0.049
0.048
0.048
0.047
0.046
0.046
0.045
0.044
0.044
0.043
0.043
0.042
0.041
0.041
0.040
0.040
0.039
0.039
0.038
0.038
0.037
0.037
0.037
0.036
0.036
0.035
0.035
0.035
0.034
0.034
0.062
0.062
0.063
0.063
0.063
0.064
0.064
0.064
0.065
0.065
0.065
0.066
0.066
0.067
0.067
0.067
0.068
0.068
0.069
0.069
0.070
0.070
0.070
0.071
0.071
0.071
0.071
0.072
0.072
0.072
0.072
0.072
0.071
0.071
0.071
0.070
0.070
0.069
0.069
0.068
0.068
0.067
0.066
0.065
0.065
0.064
0.063
0.062
0.061
0.060
0.059
0.059
0.058
0.057
0.056
0.055
0.054
0.054
0.053
0.052
0.051
0.050
0.050
0.049
0.048
0.047
0.047
0.046
0.045
0.045
0.044
0.044
0.043
0.042
0.042
0.041
0.041
0.040
0.040
0.039
0.039
0.038
0.038
0.037
0.037
0.036
0.036
0.036
0.035
0.035
0.035
0.034
0.034
0.062
0.062
0.062
0.063
0.063
0.063
0.064
0.064
0.064
0.065
0.065
0.065
0.066
0.066
0.067
0.067
0.068
0.068
0.068
0.069
0.069
0.070
0.070
0.070
0.071
0.071
0.071
0.071
0.071
0.071
0.071
0.071
0.071
0.071
0.070
0.070
0.069
0.069
0.068
0.068
0.067
0.066
0.066
0.065
0.064
0.063
0.062
0.062
0.061
0.060
0.059
0.058
0.057
0.056
0.056
0.055
0.054
0.053
0.052
0.052
0.051
0.050
0.049
0.049
0.048
0.047
0.046
0.046
0.045
0.045
0.044
0.043
0.043
0.042
0.042
0.041
0.041
0.040
0.040
0.039
0.039
0.038
0.038
0.037
0.037
0.036
0.036
0.036
0.035
0.035
0.034
0.034
0.034
0.061
0.061
0.062
0.062
0.062
0.063
0.063
0.064
0.064
0.064
0.065
0.065
0.065
0.066
0.066
0.067
0.067
0.068
0.068
0.069
0.069
0.069
0.070
0.070
0.070
0.070
0.071
0.071
0.071
0.071
0.071
0.071
0.070
0.070
0.070
0.069
0.069
0.068
0.068
0.067
0.066
0.066
0.065
0.064
0.063
0.063
0.062
0.061
0.060
0.059
0.058
0.058
0.057
0.056
0.055
0.054
0.054
0.053
0.052
0.051
0.050
0.050
0.049
0.048
0.048
0.047
0.046
0.046
0.045
0.044
0.044
0.043
0.043
0.042
0.041
0.041
0.040
0.040
0.039
0.039
0.038
0.038
0.038
0.037
0.037
0.036
0.036
0.035
0.035
0.035
0.034
0.034
0.034
0.048
0.048
0.048
0.048
0.048
0.049
0.049
0.049
0.049
0.049
0.049
0.050
0.050
0.050
0.050
0.050
0.050
0.050
0.050
0.050
0.050
0.050
0.050
0.050
0.050
0.050
0.049
0.049
0.049
0.049
0.049
0.049
0.048
0.048
0.048
0.048
0.047
0.047
0.047
0.047
0.046
0.046
0.046
0.045
0.045
0.045
0.045
0.044
0.044
0.044
0.043
0.043
0.043
0.043
0.042
0.042
0.042
0.041
0.041
0.041
0.041
0.040
0.040
0.040
0.039
0.039
0.039
0.039
0.038
0.038
0.038
0.038
0.037
0.037
0.037
0.037
0.037
0.036
0.036
0.036
0.036
0.035
0.035
0.035
0.035
0.035
0.035
0.034
0.034
0.034
0.034
0.034
0.033
0.048
0.048
0.049
0.049
0.049
0.049
0.049
0.050
0.050
0.050
0.050
0.050
0.050
0.050
0.051
0.051
0.051
0.051
0.051
0.051
0.051
0.051
0.051
0.050
0.050
0.050
0.050
0.050
0.050
0.049
0.049
0.049
0.049
0.049
0.048
0.048
0.048
0.048
0.047
0.047
0.047
0.046
0.046
0.046
0.046
0.045
0.045
0.045
0.044
0.044
0.044
0.043
0.043
0.043
0.043
0.042
0.042
0.042
0.041
0.041
0.041
0.040
0.040
0.040
0.040
0.039
0.039
0.039
0.039
0.038
0.038
0.038
0.038
0.037
0.037
0.037
0.037
0.036
0.036
0.036
0.036
0.035
0.035
0.035
0.035
0.035
0.035
0.034
0.034
0.034
0.034
0.034
0.033
0.049
0.049
0.049
0.049
0.050
0.050
0.050
0.050
0.050
0.051
0.051
0.051
0.051
0.051
0.051
0.051
0.051
0.051
0.051
0.051
0.051
0.051
0.051
0.051
0.051
0.051
0.051
0.051
0.050
0.050
0.050
0.050
0.049
0.049
0.049
0.049
0.048
0.048
0.048
0.047
0.047
0.047
0.047
0.046
0.046
0.046
0.045
0.045
0.045
0.044
0.044
0.044
0.043
0.043
0.043
0.043
0.042
0.042
0.042
0.041
0.041
0.041
0.040
0.040
0.040
0.039
0.039
0.039
0.039
0.038
0.038
0.038
0.038
0.037
0.037
0.037
0.037
0.036
0.036
0.036
0.036
0.036
0.035
0.035
0.035
0.035
0.035
0.034
0.034
0.034
0.034
0.034
0.033
0.049
0.049
0.050
0.050
0.050
0.050
0.051
0.051
0.051
0.051
0.051
0.052
0.052
0.052
0.052
0.052
0.052
0.052
0.052
0.052
0.052
0.052
0.052
0.052
0.052
0.052
0.051
0.051
0.051
0.051
0.051
0.050
0.050
0.050
0.049
0.049
0.049
0.049
0.048
0.048
0.048
0.047
0.047
0.047
0.046
0.046
0.046
0.045
0.045
0.045
0.044
0.044
0.044
0.043
0.043
0.043
0.042
0.042
0.042
0.041
0.041
0.041
0.041
0.040
0.040
0.040
0.039
0.039
0.039
0.038
0.038
0.038
0.038
0.037
0.037
0.037
0.037
0.036
0.036
0.036
0.036
0.036
0.035
0.035
0.035
0.035
0.035
0.034
0.034
0.034
0.034
0.034
0.033
0.050
0.050
0.050
0.051
0.051
0.051
0.051
0.051
0.052
0.052
0.052
0.052
0.052
0.053
0.053
0.053
0.053
0.053
0.053
0.053
0.053
0.053
0.053
0.053
0.053
0.052
0.052
0.052
0.052
0.051
0.051
0.051
0.051
0.050
0.050
0.050
0.049
0.049
0.049
0.048
0.048
0.048
0.047
0.047
0.047
0.046
0.046
0.046
0.045
0.045
0.045
0.044
0.044
0.044
0.043
0.043
0.043
0.042
0.042
0.042
0.041
0.041
0.041
0.040
0.040
0.040
0.039
0.039
0.039
0.039
0.038
0.038
0.038
0.037
0.037
0.037
0.037
0.036
0.036
0.036
0.036
0.036
0.035
0.035
0.035
0.035
0.035
0.034
0.034
0.034
0.034
0.034
0.033
0.050
0.051
0.051
0.051
0.051
0.052
0.052
0.052
0.052
0.053
0.053
0.053
0.053
0.053
0.054
0.054
0.054
0.054
0.054
0.054
0.054
0.054
0.054
0.054
0.053
0.053
0.053
0.053
0.052
0.052
0.052
0.052
0.051
0.051
0.051
0.050
0.050
0.050
0.049
0.049
0.049
0.048
0.048
0.048
0.047
0.047
0.046
0.046
0.046
0.045
0.045
0.045
0.044
0.044
0.044
0.043
0.043
0.043
0.042
0.042
0.042
0.041
0.041
0.041
0.040
0.040
0.040
0.039
0.039
0.039
0.038
0.038
0.038
0.037
0.037
0.037
0.037
0.036
0.036
0.036
0.036
0.036
0.035
0.035
0.035
0.035
0.035
0.034
0.034
0.034
0.034
0.034
0.033
0.051
0.051
0.051
0.052
0.052
0.052
0.053
0.053
0.053
0.053
0.054
0.054
0.054
0.054
0.054
0.055
0.055
0.055
0.055
0.055
0.055
0.055
0.055
0.054
0.054
0.054
0.054
0.053
0.053
0.053
0.053
0.052
0.052
0.052
0.051
0.051
0.051
0.050
0.050
0.049
0.049
0.049
0.048
0.048
0.048
0.047
0.047
0.047
0.046
0.046
0.045
0.045
0.045
0.044
0.044
0.044
0.043
0.043
0.042
0.042
0.042
0.041
0.041
0.041
0.040
0.040
0.040
0.039
0.039
0.039
0.038
0.038
0.038
0.038
0.037
0.037
0.037
0.036
0.036
0.036
0.036
0.036
0.035
0.035
0.035
0.035
0.035
0.034
0.034
0.034
0.034
0.034
0.033
0.051
0.052
0.052
0.052
0.053
0.053
0.053
0.054
0.054
0.054
0.054
0.055
0.055
0.055
0.055
0.056
0.056
0.056
0.056
0.056
0.056
0.056
0.056
0.055
0.055
0.055
0.055
0.054
0.054
0.054
0.053
0.053
0.053
0.052
0.052
0.051
0.051
0.051
0.050
0.050
0.050
0.049
0.049
0.048
0.048
0.048
0.047
0.047
0.047
0.046
0.046
0.045
0.045
0.045
0.044
0.044
0.043
0.043
0.043
0.042
0.042
0.042
0.041
0.041
0.040
0.040
0.040
0.039
0.039
0.039
0.039
0.038
0.038
0.038
0.037
0.037
0.037
0.037
0.036
0.036
0.036
0.036
0.035
0.035
0.035
0.035
0.035
0.034
0.034
0.034
0.034
0.034
0.033
0.052
0.052
0.053
0.053
0.053
0.054
0.054
0.054
0.055
0.055
0.055
0.056
0.056
0.056
0.056
0.057
0.057
0.057
0.057
0.057
0.057
0.057
0.057
0.056
0.056
0.056
0.056
0.055
0.055
0.055
0.054
0.054
0.053
0.053
0.053
0.052
0.052
0.051
0.051
0.051
0.050
0.050
0.049
0.049
0.049
0.048
0.048
0.047
0.047
0.047
0.046
0.046
0.045
0.045
0.045
0.044
0.044
0.043
0.043
0.043
0.042
0.042
0.041
0.041
0.041
0.040
0.040
0.040
0.039
0.039
0.039
0.038
0.038
0.038
0.037
0.037
0.037
0.037
0.036
0.036
0.036
0.036
0.035
0.035
0.035
0.035
0.034
0.034
0.034
0.034
0.034
0.034
0.033
0.053
0.053
0.053
0.054
0.054
0.054
0.055
0.055
0.056
0.056
0.056
0.057
0.057
0.057
0.057
0.058
0.058
0.058
0.058
0.058
0.058
0.058
0.058
0.058
0.057
0.057
0.057
0.056
0.056
0.055
0.055
0.054
0.054
0.054
0.053
0.053
0.052
0.052
0.052
0.051
0.051
0.050
0.050
0.049
0.049
0.049
0.048
0.048
0.047
0.047
0.047
0.046
0.046
0.045
0.045
0.044
0.044
0.044
0.043
0.043
0.042
0.042
0.042
0.041
0.041
0.040
0.040
0.040
0.039
0.039
0.039
0.038
0.038
0.038
0.037
0.037
0.037
0.037
0.036
0.036
0.036
0.036
0.035
0.035
0.035
0.035
0.034
0.034
0.034
0.034
0.034
0.034
0.033
0.053
0.054
0.054
0.054
0.055
0.055
0.056
0.056
0.056
0.057
0.057
0.058
0.058
0.058
0.059
0.059
0.059
0.059
0.059
0.059
0.059
0.059
0.059
0.059
0.058
0.058
0.058
0.057
0.057
0.056
0.056
0.055
0.055
0.054
0.054
0.053
0.053
0.053
0.052
0.052
0.051
0.051
0.050
0.050
0.050
0.049
0.049
0.048
0.048
0.047
0.047
0.046
0.046
0.046
0.045
0.045
0.044
0.044
0.043
0.043
0.043
0.042
0.042
0.041
0.041
0.041
0.040
0.040
0.039
0.039
0.039
0.038
0.038
0.038
0.037
0.037
0.037
0.037
0.036
0.036
0.036
0.036
0.035
0.035
0.035
0.035
0.034
0.034
0.034
0.034
0.034
0.034
0.033
0.054
0.054
0.055
0.055
0.056
0.056
0.056
0.057
0.057
0.058
0.058
0.059
0.059
0.059
0.060
0.060
0.060
0.061
0.061
0.061
0.061
0.060
0.060
0.060
0.060
0.059
0.059
0.058
0.058
0.057
0.057
0.056
0.056
0.055
0.055
0.054
0.054
0.053
0.053
0.052
0.052
0.051
0.051
0.050
0.050
0.050
0.049
0.049
0.048
0.048
0.047
0.047
0.046
0.046
0.046
0.045
0.045
0.044
0.044
0.043
0.043
0.042
0.042
0.042
0.041
0.041
0.040
0.040
0.040
0.039
0.039
0.039
0.038
0.038
0.038
0.037
0.037
0.037
0.036
0.036
0.036
0.036
0.035
0.035
0.035
0.035
0.034
0.034
0.034
0.034
0.034
0.033
0.033
0.055
0.055
0.055
0.056
0.056
0.057
0.057
0.058
0.058
0.059
0.059
0.060
0.060
0.061
0.061
0.061
0.062
0.062
0.062
0.062
0.062
0.062
0.062
0.061
0.061
0.060
0.060
0.059
0.059
0.058
0.058
0.057
0.056
0.056
0.055
0.055
0.054
0.054
0.053
0.053
0.052
0.052
0.052
0.051
0.051
0.050
0.050
0.049
0.049
0.048
0.048
0.047
0.047
0.046
0.046
0.045
0.045
0.044
0.044
0.044
0.043
0.043
0.042
0.042
0.041
0.041
0.040
0.040
0.040
0.039
0.039
0.039
0.038
0.038
0.038
0.037
0.037
0.037
0.036
0.036
0.036
0.036
0.035
0.035
0.035
0.035
0.034
0.034
0.034
0.034
0.034
0.033
0.033
0.055
0.056
0.056
0.057
0.057
0.058
0.058
0.059
0.059
0.060
0.060
0.061
0.061
0.062
0.062
0.063
0.063
0.063
0.064
0.064
0.064
0.063
0.063
0.063
0.062
0.062
0.061
0.060
0.060
0.059
0.059
0.058
0.057
0.057
0.056
0.056
0.055
0.055
0.054
0.054
0.053
0.053
0.052
0.052
0.051
0.051
0.050
0.050
0.049
0.049
0.048
0.048
0.047
0.047
0.046
0.046
0.045
0.045
0.044
0.044
0.043
0.043
0.042
0.042
0.042
0.041
0.041
0.040
0.040
0.039
0.039
0.039
0.038
0.038
0.038
0.037
0.037
0.037
0.036
0.036
0.036
0.036
0.035
0.035
0.035
0.035
0.034
0.034
0.034
0.034
0.034
0.033
0.033
0.056
0.056
0.057
0.057
0.058
0.058
0.059
0.059
0.060
0.061
0.061
0.062
0.063
0.063
0.064
0.064
0.065
0.065
0.065
0.065
0.065
0.065
0.065
0.064
0.064
0.063
0.062
0.062
0.061
0.060
0.059
0.059
0.058
0.058
0.057
0.056
0.056
0.055
0.055
0.054
0.054
0.053
0.053
0.052
0.052
0.051
0.051
0.050
0.050
0.049
0.049
0.048
0.048
0.047
0.047
0.046
0.046
0.045
0.045
0.044
0.044
0.043
0.043
0.042
0.042
0.041
0.041
0.040
0.040
0.040
0.039
0.039
0.038
0.038
0.038
0.037
0.037
0.037
0.036
0.036
0.036
0.036
0.035
0.035
0.035
0.035
0.034
0.034
0.034
0.034
0.034
0.033
0.033
0.056
0.057
0.057
0.058
0.059
0.059
0.060
0.060
0.061
0.062
0.062
0.063
0.064
0.064
0.065
0.066
0.066
0.066
0.067
0.067
0.067
0.066
0.066
0.066
0.065
0.064
0.064
0.063
0.062
0.061
0.060
0.060
0.059
0.058
0.058
0.057
0.057
0.056
0.055
0.055
0.054
0.054
0.053
0.053
0.052
0.052
0.051
0.051
0.050
0.050
0.049
0.049
0.048
0.048
0.047
0.047
0.046
0.046
0.045
0.044
0.044
0.043
0.043
0.042
0.042
0.041
0.041
0.041
0.040
0.040
0.039
0.039
0.038
0.038
0.038
0.037
0.037
0.037
0.036
0.036
0.036
0.036
0.035
0.035
0.035
0.035
0.034
0.034
0.034
0.034
0.034
0.033
0.033
0.057
0.058
0.058
0.059
0.059
0.060
0.061
0.061
0.062
0.063
0.063
0.064
0.065
0.066
0.066
0.067
0.068
0.068
0.068
0.068
0.068
0.068
0.068
0.067
0.066
0.066
0.065
0.064
0.063
0.062
0.061
0.061
0.060
0.059
0.059
0.058
0.057
0.057
0.056
0.056
0.055
0.055
0.054
0.054
0.053
0.053
0.052
0.052
0.051
0.050
0.050
0.049
0.049
0.048
0.048
0.047
0.047
0.046
0.045
0.045
0.044
0.044
0.043
0.043
0.042
0.042
0.041
0.041
0.040
0.040
0.039
0.039
0.039
0.038
0.038
0.037
0.037
0.037
0.036
0.036
0.036
0.036
0.035
0.035
0.035
0.035
0.034
0.034
0.034
0.034
0.034
0.033
0.033
0.058
0.058
0.059
0.059
0.060
0.061
0.061
0.062
0.063
0.064
0.065
0.065
0.066
0.067
0.068
0.068
0.069
0.069
0.070
0.070
0.070
0.070
0.069
0.069
0.068
0.067
0.066
0.065
0.064
0.063
0.062
0.062
0.061
0.060
0.059
0.059
0.058
0.058
0.057
0.056
0.056
0.055
0.055
0.054
0.054
0.053
0.053
0.052
0.052
0.051
0.051
0.050
0.049
0.049
0.048
0.048
0.047
0.046
0.046
0.045
0.045
0.044
0.043
0.043
0.042
0.042
0.041
0.041
0.040
0.040
0.039
0.039
0.039
0.038
0.038
0.037
0.037
0.037
0.036
0.036
0.036
0.036
0.035
0.035
0.035
0.035
0.034
0.034
0.034
0.034
0.034
0.033
0.033
0.058
0.059
0.059
0.060
0.061
0.061
0.062
0.063
0.064
0.065
0.066
0.066
0.067
0.068
0.069
0.070
0.070
0.071
0.071
0.071
0.071
0.071
0.071
0.070
0.069
0.068
0.067
0.066
0.065
0.064
0.063
0.062
0.062
0.061
0.060
0.060
0.059
0.058
0.058
0.057
0.057
0.056
0.056
0.055
0.055
0.054
0.054
0.053
0.052
0.052
0.051
0.051
0.050
0.049
0.049
0.048
0.047
0.047
0.046
0.046
0.045
0.044
0.044
0.043
0.043
0.042
0.042
0.041
0.041
0.040
0.040
0.039
0.039
0.038
0.038
0.038
0.037
0.037
0.036
0.036
0.036
0.036
0.035
0.035
0.035
0.035
0.034
0.034
0.034
0.034
0.033
0.033
0.033
0.059
0.059
0.060
0.061
0.061
0.062
0.063
0.064
0.065
0.065
0.066
0.067
0.068
0.069
0.070
0.071
0.072
0.072
0.072
0.073
0.073
0.072
0.072
0.071
0.070
0.069
0.068
0.067
0.066
0.065
0.064
0.063
0.062
0.062
0.061
0.060
0.060
0.059
0.059
0.058
0.058
0.057
0.057
0.056
0.055
0.055
0.054
0.054
0.053
0.053
0.052
0.051
0.051
0.050
0.049
0.049
0.048
0.047
0.047
0.046
0.045
0.045
0.044
0.044
0.043
0.042
0.042
0.041
0.041
0.040
0.040
0.039
0.039
0.038
0.038
0.038
0.037
0.037
0.037
0.036
0.036
0.036
0.035
0.035
0.035
0.035
0.034
0.034
0.034
0.034
0.033
0.033
0.033
0.059
0.060
0.061
0.061
0.062
0.063
0.064
0.064
0.065
0.066
0.067
0.068
0.069
0.070
0.071
0.072
0.073
0.073
0.074
0.074
0.074
0.073
0.073
0.072
0.071
0.070
0.069
0.068
0.067
0.066
0.065
0.064
0.063
0.063
0.062
0.061
0.061
0.060
0.060
0.059
0.059
0.058
0.057
0.057
0.056
0.056
0.055
0.055
0.054
0.053
0.053
0.052
0.051
0.051
0.050
0.049
0.049
0.048
0.047
0.047
0.046
0.045
0.045
0.044
0.043
0.043
0.042
0.042
0.041
0.040
0.040
0.039
0.039
0.039
0.038
0.038
0.037
0.037
0.037
0.036
0.036
0.036
0.035
0.035
0.035
0.035
0.034
0.034
0.034
0.034
0.033
0.033
0.033
0.060
0.061
0.061
0.062
0.063
0.063
0.064
0.065
0.066
0.067
0.068
0.069
0.070
0.071
0.072
0.073
0.073
0.074
0.074
0.074
0.074
0.074
0.074
0.073
0.072
0.071
0.070
0.069
0.068
0.067
0.066
0.065
0.064
0.063
0.063
0.062
0.062
0.061
0.061
0.060
0.060
0.059
0.059
0.058
0.057
0.057
0.056
0.056
0.055
0.054
0.054
0.053
0.052
0.052
0.051
0.050
0.049
0.049
0.048
0.047
0.046
0.046
0.045
0.044
0.044
0.043
0.042
0.042
0.041
0.041
0.040
0.040
0.039
0.039
0.038
0.038
0.037
0.037
0.037
0.036
0.036
0.036
0.035
0.035
0.035
0.035
0.034
0.034
0.034
0.034
0.033
0.033
0.033
0.061
0.061
0.062
0.062
0.063
0.064
0.065
0.066
0.066
0.067
0.068
0.069
0.071
0.072
0.072
0.073
0.074
0.074
0.075
0.075
0.075
0.075
0.074
0.073
0.073
0.072
0.071
0.070
0.068
0.067
0.067
0.066
0.065
0.064
0.064
0.063
0.063
0.062
0.062
0.061
0.061
0.060
0.060
0.059
0.059
0.058
0.057
0.057
0.056
0.055
0.055
0.054
0.053
0.052
0.052
0.051
0.050
0.049
0.048
0.048
0.047
0.046
0.045
0.045
0.044
0.043
0.043
0.042
0.041
0.041
0.040
0.040
0.039
0.039
0.038
0.038
0.037
0.037
0.037
0.036
0.036
0.036
0.035
0.035
0.035
0.035
0.034
0.034
0.034
0.034
0.033
0.033
0.033
0.061
0.062
0.062
0.063
0.064
0.064
0.065
0.066
0.067
0.068
0.069
0.070
0.071
0.072
0.073
0.073
0.074
0.075
0.075
0.075
0.075
0.075
0.074
0.074
0.073
0.072
0.071
0.070
0.069
0.068
0.067
0.066
0.066
0.065
0.065
0.064
0.064
0.063
0.063
0.062
0.062
0.061
0.061
0.060
0.060
0.059
0.059
0.058
0.057
0.057
0.056
0.055
0.054
0.053
0.053
0.052
0.051
0.050
0.049
0.048
0.047
0.047
0.046
0.045
0.044
0.044
0.043
0.042
0.042
0.041
0.040
0.040
0.039
0.039
0.038
0.038
0.037
0.037
0.037
0.036
0.036
0.036
0.035
0.035
0.035
0.035
0.034
0.034
0.034
0.034
0.033
0.033
0.033
0.062
0.062
0.063
0.063
0.064
0.065
0.066
0.066
0.067
0.068
0.069
0.070
0.071
0.072
0.073
0.073
0.074
0.075
0.075
0.075
0.075
0.075
0.074
0.074
0.073
0.072
0.071
0.070
0.069
0.069
0.068
0.067
0.066
0.066
0.065
0.065
0.065
0.064
0.064
0.064
0.063
0.063
0.062
0.062
0.061
0.061
0.060
0.059
0.059
0.058
0.057
0.056
0.055
0.054
0.054
0.053
0.052
0.051
0.050
0.049
0.048
0.047
0.046
0.046
0.045
0.044
0.043
0.043
0.042
0.041
0.041
0.040
0.040
0.039
0.039
0.038
0.038
0.037
0.037
0.036
0.036
0.036
0.035
0.035
0.035
0.035
0.034
0.034
0.034
0.034
0.033
0.033
0.033
0.062
0.063
0.063
0.064
0.064
0.065
0.066
0.067
0.067
0.068
0.069
0.070
0.071
0.072
0.073
0.073
0.074
0.074
0.074
0.074
0.074
0.074
0.074
0.073
0.073
0.072
0.071
0.070
0.070
0.069
0.068
0.068
0.067
0.067
0.067
0.066
0.066
0.066
0.065
0.065
0.065
0.064
0.064
0.064
0.063
0.062
0.062
0.061
0.060
0.059
0.059
0.058
0.057
0.056
0.055
0.054
0.053
0.052
0.051
0.050
0.049
0.048
0.047
0.046
0.045
0.044
0.044
0.043
0.042
0.042
0.041
0.040
0.040
0.039
0.039
0.038
0.038
0.037
0.037
0.036
0.036
0.036
0.035
0.035
0.035
0.035
0.034
0.034
0.034
0.034
0.033
0.033
0.033
0.062
0.063
0.064
0.064
0.065
0.065
0.066
0.067
0.068
0.068
0.069
0.070
0.071
0.072
0.072
0.073
0.073
0.074
0.074
0.074
0.074
0.074
0.073
0.073
0.072
0.072
0.071
0.071
0.070
0.069
0.069
0.068
0.068
0.068
0.068
0.067
0.067
0.067
0.067
0.067
0.067
0.066
0.066
0.065
0.065
0.064
0.064
0.063
0.062
0.061
0.060
0.059
0.058
0.057
0.056
0.055
0.054
0.053
0.052
0.051
0.049
0.048
0.048
0.047
0.046
0.045
0.044
0.043
0.042
0.042
0.041
0.040
0.040
0.039
0.039
0.038
0.038
0.037
0.037
0.037
0.036
0.036
0.035
0.035
0.035
0.035
0.034
0.034
0.034
0.034
0.033
0.033
0.033
0.063
0.063
0.064
0.065
0.065
0.066
0.066
0.067
0.068
0.068
0.069
0.070
0.071
0.071
0.072
0.072
0.073
0.073
0.073
0.073
0.073
0.073
0.073
0.072
0.072
0.072
0.071
0.071
0.070
0.070
0.070
0.069
0.069
0.069
0.069
0.069
0.069
0.069
0.069
0.069
0.069
0.068
0.068
0.068
0.067
0.067
0.066
0.065
0.064
0.063
0.062
0.061
0.060
0.059
0.057
0.056
0.055
0.054
0.053
0.051
0.050
0.049
0.048
0.047
0.046
0.045
0.044
0.044
0.043
0.042
0.041
0.041
0.040
0.039
0.039
0.038
0.038
0.037
0.037
0.037
0.036
0.036
0.036
0.035
0.035
0.035
0.034
0.034
0.034
0.034
0.033
0.033
0.033
0.063
0.064
0.064
0.065
0.065
0.066
0.067
0.067
0.068
0.068
0.069
0.070
0.070
0.071
0.071
0.072
0.072
0.072
0.073
0.073
0.073
0.073
0.072
0.072
0.072
0.072
0.071
0.071
0.071
0.070
0.070
0.070
0.070
0.070
0.070
0.071
0.071
0.071
0.071
0.071
0.071
0.071
0.071
0.070
0.070
0.069
0.069
0.068
0.067
0.066
0.064
0.063
0.062
0.060
0.059
0.058
0.056
0.055
0.054
0.052
0.051
0.050
0.049
0.048
0.047
0.046
0.045
0.044
0.043
0.042
0.042
0.041
0.040
0.040
0.039
0.039
0.038
0.038
0.037
0.037
0.036
0.036
0.036
0.035
0.035
0.035
0.034
0.034
0.034
0.034
0.033
0.033
0.033
0.064
0.064
0.065
0.065
0.066
0.066
0.067
0.067
0.068
0.068
0.069
0.069
0.070
0.070
0.071
0.071
0.072
0.072
0.072
0.072
0.072
0.072
0.072
0.072
0.072
0.072
0.071
0.071
0.071
0.071
0.071
0.071
0.071
0.072
0.072
0.073
0.073
0.073
0.074
0.074
0.074
0.074
0.074
0.074
0.073
0.073
0.072
0.071
0.070
0.068
0.067
0.066
0.064
0.063
0.061
0.059
0.058
0.056
0.055
0.054
0.052
0.051
0.050
0.049
0.047
0.046
0.045
0.044
0.044
0.043
0.042
0.041
0.041
0.040
0.039
0.039
0.038
0.038
0.037
0.037
0.036
0.036
0.036
0.035
0.035
0.035
0.034
0.034
0.034
0.034
0.033
0.033
0.033
0.064
0.065
0.065
0.066
0.066
0.066
0.067
0.067
0.068
0.068
0.069
0.069
0.070
0.070
0.070
0.071
0.071
0.071
0.071
0.072
0.072
0.072
0.072
0.072
0.072
0.072
0.071
0.071
0.072
0.072
0.072
0.072
0.073
0.073
0.074
0.075
0.076
0.076
0.077
0.077
0.078
0.078
0.078
0.078
0.077
0.077
0.076
0.075
0.073
0.072
0.070
0.069
0.067
0.065
0.063
0.061
0.060
0.058
0.056
0.055
0.053
0.052
0.051
0.049
0.048
0.047
0.046
0.045
0.044
0.043
0.042
0.042
0.041
0.040
0.039
0.039
0.038
0.038
0.037
0.037
0.036
0.036
0.036
0.035
0.035
0.035
0.034
0.034
0.034
0.034
0.033
0.033
0.033
0.065
0.065
0.065
0.066
0.066
0.067
0.067
0.068
0.068
0.068
0.069
0.069
0.069
0.070
0.070
0.070
0.071
0.071
0.071
0.071
0.071
0.072
0.072
0.072
0.072
0.072
0.072
0.072
0.072
0.073
0.073
0.074
0.075
0.076
0.077
0.078
0.079
0.080
0.081
0.082
0.082
0.083
0.083
0.083
0.083
0.082
0.081
0.079
0.078
0.076
0.074
0.072
0.070
0.068
0.066
0.064
0.062
0.060
0.058
0.056
0.054
0.053
0.051
0.050
0.049
0.048
0.046
0.045
0.044
0.043
0.043
0.042
0.041
0.040
0.040
0.039
0.039
0.038
0.038
0.037
0.037
0.036
0.036
0.035
0.035
0.035
0.035
0.034
0.034
0.034
0.033
0.033
0.033
0.065
0.065
0.066
0.066
0.067
0.067
0.067
0.068
0.068
0.068
0.069
0.069
0.069
0.069
0.070
0.070
0.070
0.070
0.071
0.071
0.071
0.071
0.072
0.072
0.072
0.072
0.072
0.073
0.073
0.074
0.075
0.076
0.077
0.078
0.080
0.081
0.083
0.085
0.086
0.087
0.088
0.089
0.089
0.089
0.089
0.088
0.087
0.085
0.083
0.081
0.079
0.076
0.074
0.071
0.068
0.066
0.064
0.062
0.059
0.057
0.056
0.054
0.052
0.051
0.050
0.048
0.047
0.046
0.045
0.044
0.043
0.042
0.041
0.041
0.040
0.039
0.039
0.038
0.038
0.037
0.037
0.036
0.036
0.036
0.035
0.035
0.035
0.034
0.034
0.034
0.034
0.033
0.033
0.065
0.066
0.066
0.067
0.067
0.067
0.068
0.068
0.068
0.069
0.069
0.069
0.069
0.069
0.070
0.070
0.070
0.070
0.071
0.071
0.071
0.071
0.072
0.072
0.072
0.073
0.073
0.074
0.075
0.076
0.077
0.078
0.080
0.082
0.084
0.086
0.088
0.090
0.092
0.094
0.096
0.097
0.098
0.098
0.098
0.097
0.095
0.093
0.090
0.087
0.084
0.081
0.078
0.075
0.072
0.069
0.066
0.064
0.061
0.059
0.057
0.055
0.053
0.052
0.050
0.049
0.048
0.046
0.045
0.044
0.043
0.042
0.042
0.041
0.040
0.040
0.039
0.038
0.038
0.037
0.037
0.036
0.036
0.036
0.035
0.035
0.035
0.034
0.034
0.034
0.034
0.033
0.033
0.066
0.066
0.067
0.067
0.067
0.068
0.068
0.068
0.069
0.069
0.069
0.069
0.069
0.069
0.070
0.070
0.070
0.070
0.071
0.071
0.071
0.072
0.072
0.073
0.073
0.074
0.074
0.075
0.076
0.078
0.079
0.081
0.084
0.086
0.089
0.092
0.095
0.098
0.101
0.103
0.106
0.107
0.109
0.109
0.109
0.107
0.105
0.102
0.099
0.095
0.091
0.087
0.083
0.079
0.076
0.072
0.069
0.066
0.063
0.061
0.059
0.056
0.055
0.053
0.051
0.050
0.048
0.047
0.046
0.045
0.044
0.043
0.042
0.041
0.040
0.040
0.039
0.039
0.038
0.038
0.037
0.037
0.036
0.036
0.035
0.035
0.035
0.034
0.034
0.034
0.034
0.033
0.033
0.066
0.067
0.067
0.068
0.068
0.068
0.068
0.069
0.069
0.069
0.069
0.069
0.069
0.070
0.070
0.070
0.070
0.070
0.071
0.071
0.072
0.072
0.073
0.073
0.074
0.075
0.076
0.077
0.079
0.081
0.083
0.086
0.089
0.092
0.096
0.100
0.103
0.107
0.111
0.115
0.118
0.121
0.123
0.124
0.123
0.122
0.119
0.115
0.110
0.105
0.100
0.094
0.089
0.084
0.080
0.076
0.072
0.069
0.065
0.063
0.060
0.058
0.056
0.054
0.052
0.050
0.049
0.048
0.046
0.045
0.044
0.043
0.042
0.042
0.041
0.040
0.039
0.039
0.038
0.038
0.037
0.037
0.036
0.036
0.036
0.035
0.035
0.035
0.034
0.034
0.034
0.033
0.033
0.067
0.067
0.068
0.068
0.068
0.069
0.069
0.069
0.069
0.069
0.070
0.070
0.070
0.070
0.070
0.070
0.071
0.071
0.071
0.072
0.073
0.073
0.074
0.075
0.076
0.077
0.078
0.080
0.082
0.085
0.088
0.091
0.095
0.100
0.104
0.109
0.115
0.120
0.125
0.130
0.135
0.139
0.142
0.144
0.143
0.141
0.137
0.131
0.125
0.117
0.110
0.103
0.097
0.091
0.085
0.080
0.075
0.071
0.068
0.065
0.062
0.059
0.057
0.055
0.053
0.051
0.050
0.048
0.047
0.046
0.045
0.044
0.043
0.042
0.041
0.040
0.040
0.039
0.038
0.038
0.037
0.037
0.036
0.036
0.036
0.035
0.035
0.035
0.034
0.034
0.034
0.034
0.033
0.067
0.068
0.068
0.068
0.069
0.069
0.069
0.070
0.070
0.070
0.070
0.070
0.070
0.070
0.071
0.071
0.071
0.072
0.072
0.073
0.074
0.075
0.076
0.077
0.078
0.080
0.081
0.084
0.087
0.090
0.094
0.099
0.104
0.110
0.116
0.122
0.129
0.136
0.143
0.150
0.157
0.164
0.169
0.171
0.171
0.167
0.161
0.153
0.143
0.133
0.123
0.114
0.105
0.098
0.091
0.085
0.079
0.075
0.070
0.067
0.064
0.061
0.058
0.056
0.054
0.052
0.050
0.049
0.047
0.046
0.045
0.044
0.043
0.042
0.041
0.041
0.040
0.039
0.039
0.038
0.038
0.037
0.037
0.036
0.036
0.035
0.035
0.035
0.034
0.034
0.034
0.034
0.033
0.068
0.068
0.069
0.069
0.069
0.070
0.070
0.070
0.070
0.070
0.071
0.071
0.071
0.071
0.071
0.071
0.072
0.072
0.073
0.074
0.075
0.076
0.078
0.079
0.081
0.083
0.086
0.089
0.093
0.097
0.103
0.109
0.116
0.123
0.131
0.139
0.147
0.156
0.166
0.176
0.187
0.197
0.205
0.209
0.209
0.204
0.195
0.182
0.168
0.154
0.140
0.127
0.116
0.106
0.097
0.090
0.083
0.078
0.073
0.069
0.065
0.062
0.059
0.057
0.055
0.053
0.051
0.050
0.048
0.047
0.046
0.044
0.043
0.043
0.042
0.041
0.040
0.039
0.039
0.038
0.038
0.037
0.037
0.036
0.036
0.036
0.035
0.035
0.035
0.034
0.034
0.034
0.033
0.068
0.069
0.069
0.070
0.070
0.070
0.070
0.071
0.071
0.071
0.071
0.071
0.071
0.072
0.072
0.072
0.073
0.074
0.075
0.076
0.077
0.079
0.081
0.083
0.085
0.088
0.091
0.095
0.101
0.107
0.115
0.123
0.132
0.142
0.151
0.161
0.171
0.182
0.195
0.210
0.226
0.242
0.256
0.263
0.264
0.256
0.242
0.222
0.201
0.179
0.160
0.142
0.127
0.115
0.104
0.095
0.088
0.081
0.076
0.071
0.067
0.064
0.061
0.058
0.056
0.054
0.052
0.050
0.049
0.047
0.046
0.045
0.044
0.043
0.042
0.041
0.040
0.040
0.039
0.039
0.038
0.037
0.037
0.037
0.036
0.036
0.035
0.035
0.035
0.034
0.034
0.034
0.034
0.069
0.069
0.070
0.070
0.070
0.071
0.071
0.071
0.071
0.072
0.072
0.072
0.072
0.072
0.073
0.073
0.074
0.075
0.076
0.078
0.080
0.082
0.084
0.087
0.090
0.094
0.098
0.104
0.111
0.120
0.131
0.143
0.155
0.167
0.179
0.190
0.202
0.216
0.233
0.254
0.278
0.303
0.326
0.341
0.344
0.332
0.309
0.278
0.244
0.212
0.184
0.161
0.141
0.125
0.112
0.101
0.092
0.085
0.079
0.074
0.069
0.065
0.062
0.059
0.057
0.055
0.053
0.051
0.049
0.048
0.046
0.045
0.044
0.043
0.042
0.041
0.041
0.040
0.039
0.039
0.038
0.038
0.037
0.037
0.036
0.036
0.036
0.035
0.035
0.035
0.034
0.034
0.034
0.070
0.070
0.070
0.071
0.071
0.071
0.072
0.072
0.072
0.072
0.073
0.073
0.073
0.073
0.074
0.075
0.076
0.077
0.079
0.081
0.083
0.086
0.089
0.093
0.097
0.102
0.108
0.115
0.124
0.136
0.152
0.170
0.187
0.204
0.217
0.229
0.241
0.257
0.278
0.307
0.344
0.385
0.424
0.452
0.461
0.445
0.407
0.355
0.301
0.253
0.213
0.181
0.156
0.136
0.120
0.107
0.097
0.089
0.082
0.076
0.071
0.067
0.063
0.060
0.058
0.055
0.053
0.051
0.050
0.048
0.047
0.046
0.045
0.044
0.043
0.042
0.041
0.040
0.040
0.039
0.038
0.038
0.037
0.037
0.036
0.036
0.036
0.035
0.035
0.035
0.034
0.034
0.034
0.070
0.071
0.071
0.071
0.072
0.072
0.072
0.073
0.073
0.073
0.073
0.074
0.074
0.075
0.075
0.076
0.078
0.079
0.082
0.084
0.087
0.091
0.095
0.100
0.105
0.112
0.119
0.129
0.140
0.157
0.178
0.206
0.234
0.255
0.269
0.282
0.293
0.308
0.332
0.370
0.423
0.487
0.555
0.608
0.631
0.614
0.551
0.461
0.375
0.302
0.246
0.204
0.172
0.147
0.128
0.113
0.101
0.092
0.084
0.078
0.073
0.068
0.065
0.061
0.059
0.056
0.054
0.052
0.050
0.049
0.047
0.046
0.045
0.044
0.043
0.042
0.041
0.041
0.040
0.039
0.039
0.038
0.038
0.037
0.037
0.036
0.036
0.035
0.035
0.035
0.034
0.034
0.034
0.071
0.071
0.072
0.072
0.072
0.073
0.073
0.073
0.074
0.074
0.074
0.075
0.075
0.076
0.077
0.078
0.080
0.082
0.085
0.088
0.093
0.097
0.103
0.109
0.116
0.125
0.134
0.146
0.160
0.180
0.210
0.249
0.291
0.321
0.340
0.353
0.359
0.366
0.391
0.438
0.510
0.605
0.710
0.803
0.862
0.854
0.751
0.600
0.461
0.358
0.282
0.227
0.187
0.158
0.136
0.119
0.106
0.095
0.087
0.080
0.075
0.070
0.066
0.063
0.060
0.057
0.055
0.053
0.051
0.049
0.048
0.047
0.045
0.044
0.043
0.042
0.042
0.041
0.040
0.039
0.039
0.038
0.038
0.037
0.037
0.036
0.036
0.036
0.035
0.035
0.035
0.034
0.034
0.071
0.072
0.072
0.073
0.073
0.073
0.074
0.074
0.074
0.075
0.075
0.076
0.076
0.077
0.079
0.080
0.083
0.086
0.090
0.094
0.100
0.106
0.113
0.121
0.130
0.141
0.153
0.166
0.182
0.205
0.240
0.291
0.348
0.388
0.415
0.433
0.430
0.427
0.449
0.504
0.594
0.719
0.866
1.008
1.110
1.126
0.979
0.749
0.553
0.413
0.316
0.249
0.202
0.168
0.143
0.124
0.110
0.098
0.089
0.082
0.076
0.071
0.067
0.064
0.060
0.058
0.055
0.053
0.051
0.050
0.048
0.047
0.046
0.045
0.044
0.043
0.042
0.041
0.040
0.040
0.039
0.038
0.038
0.037
0.037
0.037
0.036
0.036
0.035
0.035
0.035
0.034
0.034
0.072
0.072
0.073
0.073
0.074
0.074
0.075
0.075
0.075
0.076
0.076
0.077
0.078
0.079
0.081
0.084
0.087
0.091
0.096
0.102
0.109
0.117
0.126
0.136
0.148
0.162
0.177
0.191
0.209
0.231
0.266
0.320
0.385
0.439
0.474
0.489
0.482
0.478
0.500
0.559
0.661
0.806
0.989
1.166
1.270
1.275
1.134
0.876
0.636
0.461
0.344
0.267
0.213
0.176
0.149
0.128
0.113
0.101
0.092
0.084
0.078
0.073
0.068
0.064
0.061
0.058
0.056
0.054
0.052
0.050
0.049
0.047
0.046
0.045
0.044
0.043
0.042
0.041
0.041
0.040
0.039
0.039
0.038
0.038
0.037
0.037
0.036
0.036
0.035
0.035
0.035
0.034
0.034
0.072
0.073
0.073
0.074
0.074
0.075
0.075
0.076
0.076
0.077
0.078
0.079
0.080
0.082
0.084
0.087
0.092
0.097
0.104
0.112
0.121
0.131
0.143
0.157
0.173
0.190
0.207
0.224
0.240
0.261
0.292
0.343
0.412
0.485
0.525
0.526
0.514
0.512
0.534
0.593
0.697
0.851
1.050
1.246
1.336
1.327
1.235
0.972
0.691
0.491
0.362
0.277
0.220
0.180
0.152
0.131
0.115
0.103
0.093
0.085
0.079
0.074
0.069
0.065
0.062
0.059
0.057
0.054
0.052
0.051
0.049
0.048
0.046
0.045
0.044
0.043
0.042
0.042
0.041
0.040
0.039
0.039
0.038
0.038
0.037
0.037
0.036
0.036
0.036
0.035
0.035
0.035
0.034
0.073
0.073
0.074
0.074
0.075
0.075
0.076
0.077
0.077
0.078
0.079
0.080
0.082
0.084
0.088
0.092
0.098
0.105
0.114
0.125
0.137
0.151
0.167
0.185
0.205
0.226
0.247
0.264
0.280
0.298
0.326
0.373
0.443
0.524
0.564
0.555
0.533
0.529
0.547
0.602
0.698
0.840
1.018
1.195
1.296
1.313
1.232
0.972
0.692
0.495
0.365
0.279
0.221
0.180
0.152
0.131
0.116
0.104
0.094
0.087
0.080
0.075
0.070
0.066
0.063
0.060
0.057
0.055
0.053
0.051
0.049
0.048
0.047
0.046
0.044
0.043
0.043
0.042
0.041
0.040
0.040
0.039
0.038
0.038
0.037
0.037
0.037
0.036
0.036
0.035
0.035
0.035
0.034
0.073
0.074
0.074
0.075
0.076
0.076
0.077
0.077
0.078
0.079
0.080
0.082
0.084
0.087
0.092
0.097
0.105
0.115
0.127
0.141
0.158
0.177
0.198
0.221
0.247
0.274
0.298
0.317
0.332
0.350
0.376
0.416
0.474
0.536
0.569
0.561
0.540
0.531
0.544
0.588
0.668
0.778
0.913
1.049
1.141
1.151
1.056
0.857
0.643
0.474
0.354
0.271
0.213
0.174
0.148
0.129
0.115
0.104
0.095
0.088
0.081
0.076
0.071
0.067
0.063
0.060
0.058
0.055
0.053
0.051
0.050
0.048
0.047
0.046
0.045
0.044
0.043
0.042
0.041
0.041
0.040
0.039
0.039
0.038
0.038
0.037
0.037
0.036
0.036
0.035
0.035
0.035
0.034
0.073
0.074
0.075
0.075
0.076
0.077
0.077
0.078
0.079
0.080
0.082
0.084
0.087
0.091
0.096
0.103
0.113
0.126
0.142
0.162
0.186
0.213
0.242
0.272
0.304
0.335
0.362
0.383
0.402
0.424
0.453
0.489
0.529
0.564
0.579
0.569
0.548
0.532
0.534
0.562
0.618
0.697
0.789
0.884
0.952
0.957
0.877
0.737
0.582
0.441
0.330
0.250
0.195
0.160
0.138
0.123
0.113
0.104
0.096
0.088
0.082
0.076
0.072
0.067
0.064
0.061
0.058
0.056
0.054
0.052
0.050
0.049
0.047
0.046
0.045
0.044
0.043
0.042
0.041
0.041
0.040
0.039
0.039
0.038
0.038
0.037
0.037
0.036
0.036
0.036
0.035
0.035
0.034
0.074
0.074
0.075
0.076
0.076
0.077
0.078
0.079
0.080
0.081
0.083
0.086
0.089
0.094
0.101
0.110
0.122
0.139
0.161
0.189
0.222
0.261
0.302
0.343
0.381
0.416
0.445
0.471
0.499
0.535
0.579
0.623
0.654
0.665
0.652
0.621
0.581
0.548
0.531
0.536
0.563
0.611
0.672
0.735
0.786
0.800
0.757
0.665
0.536
0.403
0.291
0.213
0.162
0.134
0.121
0.114
0.109
0.103
0.096
0.089
0.083
0.077
0.072
0.068
0.064
0.061
0.058
0.056
0.054
0.052
0.050
0.049
0.047
0.046
0.045
0.044
0.043
0.042
0.042
0.041
0.040
0.040
0.039
0.038
0.038
0.037
0.037
0.036
0.036
0.036
0.035
0.035
0.035
0.074
0.075
0.075
0.076
0.077
0.078
0.078
0.079
0.081
0.082
0.084
0.087
0.091
0.097
0.105
0.116
0.132
0.154
0.183
0.221
0.268
0.325
0.385
0.444
0.496
0.533
0.563
0.594
0.639
0.704
0.791
0.878
0.923
0.904
0.837
0.750
0.665
0.594
0.544
0.517
0.514
0.532
0.567
0.612
0.658
0.697
0.708
0.641
0.500
0.347
0.225
0.148
0.108
0.095
0.096
0.101
0.104
0.102
0.097
0.090
0.084
0.078
0.073
0.068
0.065
0.061
0.058
0.056
0.054
0.052
0.050
0.049
0.048
0.046
0.045
0.044
0.043
0.043
0.042
0.041
0.040
0.040
0.039
0.039
0.038
0.037
0.037
0.037
0.036
0.036
0.035
0.035
0.035
0.074
0.075
0.076
0.076
0.077
0.078
0.079
0.080
0.081
0.083
0.085
0.088
0.093
0.099
0.108
0.122
0.141
0.168
0.205
0.257
0.324
0.406
0.498
0.590
0.663
0.708
0.735
0.764
0.825
0.946
1.148
1.397
1.515
1.419
1.221
1.004
0.820
0.685
0.587
0.516
0.474
0.463
0.477
0.511
0.562
0.634
0.704
0.644
0.445
0.246
0.109
0.044
0.030
0.043
0.067
0.090
0.102
0.103
0.099
0.092
0.085
0.078
0.073
0.069
0.065
0.061
0.059
0.056
0.054
0.052
0.051
0.049
0.048
0.047
0.045
0.044
0.044
0.043
0.042
0.041
0.040
0.040
0.039
0.039
0.038
0.038
0.037
0.037
0.036
0.036
0.035
0.035
0.035
0.075
0.075
0.076
0.076
0.077
0.078
0.079
0.080
0.081
0.083
0.086
0.089
0.094
0.101
0.111
0.126
0.147
0.180
0.226
0.292
0.384
0.505
0.646
0.795
0.908
0.959
0.973
0.974
1.039
1.252
1.752
2.672
3.153
2.604
2.021
1.468
1.070
0.831
0.666
0.536
0.447
0.406
0.404
0.431
0.485
0.571
0.663
0.626
0.384
0.080
-0.105
-0.128
-0.071
-0.007
0.049
0.088
0.106
0.108
0.102
0.093
0.086
0.079
0.073
0.069
0.065
0.061
0.059
0.056
0.054
0.052
0.051
0.049
0.048
0.047
0.046
0.045
0.044
0.043
0.042
0.041
0.041
0.040
0.039
0.039
0.038
0.038
0.037
0.037
0.036
0.036
0.035
0.035
0.035
0.075
0.075
0.076
0.077
0.077
0.078
0.079
0.080
0.081
0.083
0.086
0.089
0.094
0.101
0.111
0.127
0.150
0.186
0.239
0.320
0.439
0.605
0.828
1.098
1.261
1.264
1.243
1.178
1.217
1.542
2.558
6.818
11.365
5.411
4.118
2.291
1.395
1.009
0.770
0.568
0.430
0.360
0.345
0.369
0.429
0.530
0.688
0.849
0.537
-0.166
-0.577
-0.448
-0.185
-0.027
0.064
0.107
0.119
0.115
0.105
0.095
0.086
0.079
0.073
0.068
0.065
0.061
0.059
0.056
0.054
0.052
0.051
0.049
0.048
0.047
0.046
0.045
0.044
0.043
0.042
0.041
0.041
0.040
0.039
0.039
0.038
0.038
0.037
0.037
0.036
0.036
0.036
0.035
0.035
0.075
0.075
0.076
0.076
0.077
0.078
0.079
0.080
0.081
0.083
0.085
0.088
0.093
0.100
0.110
0.125
0.148
0.185
0.240
0.328
0.462
0.666
0.980
1.478
1.675
1.459
1.331
1.235
1.279
1.683
2.849
6.994
10.485
11.566
12.056
3.264
1.662
1.136
0.837
0.584
0.411
0.324
0.301
0.326
0.391
0.515
0.816
1.812
1.416
-0.459
-1.416
-0.831
-0.220
0.042
0.142
0.153
0.139
0.122
0.107
0.095
0.086
0.078
0.073
0.068
0.064
0.061
0.058
0.056
0.054
0.052
0.051
0.049
0.048
0.047
0.046
0.045
0.044
0.043
0.042
0.041
0.041
0.040
0.039
0.039
0.038
0.038
0.037
0.037
0.036
0.036
0.036
0.035
0.035
0.075
0.075
0.076
0.076
0.077
0.078
0.078
0.079
0.080
0.082
0.084
0.087
0.091
0.097
0.106
0.120
0.141
0.174
0.226
0.306
0.433
0.623
0.921
1.386
1.545
1.281
1.128
1.077
1.194
1.650
2.702
4.315
4.976
7.094
6.650
2.964
1.694
1.180
0.859
0.590
0.397
0.298
0.271
0.294
0.357
0.469
0.712
1.292
0.989
-0.174
-0.106
0.114
0.053
0.193
0.243
0.198
0.153
0.126
0.107
0.094
0.085
0.077
0.072
0.067
0.064
0.061
0.058
0.056
0.054
0.052
0.051
0.049
0.048
0.047
0.046
0.045
0.044
0.043
0.042
0.041
0.041
0.040
0.040
0.039
0.038
0.038
0.037
0.037
0.036
0.036
0.036
0.035
0.035
0.074
0.075
0.076
0.076
0.077
0.077
0.078
0.079
0.079
0.081
0.082
0.085
0.088
0.093
0.100
0.111
0.128
0.154
0.195
0.257
0.350
0.481
0.658
0.860
0.940
0.863
0.807
0.828
0.995
1.453
2.470
3.506
4.192
4.031
3.178
2.198
1.561
1.199
0.920
0.617
0.392
0.279
0.247
0.265
0.315
0.385
0.480
0.557
0.442
0.422
1.977
1.291
0.340
0.257
0.249
0.197
0.151
0.122
0.104
0.092
0.083
0.076
0.071
0.067
0.063
0.060
0.058
0.055
0.054
0.052
0.050
0.049
0.048
0.047
0.046
0.045
0.044
0.043
0.042
0.042
0.041
0.040
0.040
0.039
0.038
0.038
0.037
0.037
0.037
0.036
0.036
0.035
0.035
0.074
0.075
0.075
0.076
0.076
0.077
0.077
0.078
0.078
0.079
0.080
0.082
0.084
0.088
0.093
0.100
0.112
0.129
0.155
0.192
0.244
0.310
0.387
0.454
0.486
0.486
0.502
0.570
0.735
1.068
1.616
2.121
2.456
2.666
2.114
1.661
1.325
1.110
0.891
0.595
0.371
0.257
0.223
0.234
0.268
0.305
0.335
0.337
0.312
0.371
0.623
0.546
0.301
0.224
0.199
0.167
0.136
0.114
0.099
0.088
0.080
0.074
0.069
0.066
0.062
0.060
0.057
0.055
0.053
0.052
0.050
0.049
0.048
0.047
0.046
0.045
0.044
0.043
0.042
0.042
0.041
0.040
0.040
0.039
0.038
0.038
0.037
0.037
0.037
0.036
0.036
0.035
0.035
0.074
0.074
0.075
0.075
0.076
0.076
0.076
0.077
0.077
0.078
0.078
0.079
0.080
0.082
0.085
0.088
0.094
0.102
0.112
0.126
0.143
0.159
0.171
0.177
0.180
0.197
0.242
0.330
0.475
0.690
0.963
1.232
1.692
2.676
1.513
1.213
1.063
0.923
0.731
0.503
0.325
0.230
0.199
0.204
0.224
0.244
0.254
0.249
0.240
0.249
0.275
0.258
0.209
0.176
0.156
0.137
0.119
0.104
0.093
0.084
0.077
0.072
0.068
0.064
0.061
0.059
0.057
0.055
0.053
0.051
0.050
0.049
0.048
0.047
0.046
0.045
0.044
0.043
0.042
0.042
0.041
0.040
0.040
0.039
0.039
0.038
0.037
0.037
0.037
0.036
0.036
0.035
0.035
0.074
0.074
0.074
0.075
0.075
0.075
0.076
0.076
0.076
0.076
0.076
0.076
0.076
0.077
0.077
0.077
0.077
0.076
0.074
0.069
0.058
0.040
0.012
-0.018
-0.038
-0.022
0.036
0.132
0.257
0.409
0.577
0.738
0.912
1.050
0.960
0.898
0.867
0.780
0.603
0.416
0.280
0.205
0.178
0.178
0.189
0.199
0.203
0.198
0.191
0.186
0.183
0.173
0.156
0.141
0.128
0.116
0.105
0.095
0.087
0.080
0.075
0.070
0.066
0.063
0.061
0.058
0.056
0.054
0.053
0.051
0.050
0.049
0.047
0.046
0.045
0.045
0.044
0.043
0.042
0.042
0.041
0.040
0.040
0.039
0.039
0.038
0.037
0.037
0.037
0.036
0.036
0.035
0.035
0.073
0.074
0.074
0.074
0.074
0.075
0.075
0.075
0.075
0.074
0.074
0.073
0.073
0.071
0.069
0.066
0.062
0.054
0.043
0.024
-0.003
-0.043
-0.093
-0.145
-0.178
-0.169
-0.108
-0.014
0.096
0.210
0.321
0.422
0.509
0.582
0.637
0.681
0.704
0.646
0.505
0.357
0.251
0.189
0.163
0.158
0.161
0.166
0.168
0.165
0.159
0.152
0.145
0.137
0.128
0.119
0.110
0.103
0.095
0.088
0.082
0.076
0.072
0.068
0.065
0.062
0.060
0.057
0.056
0.054
0.052
0.051
0.050
0.048
0.047
0.046
0.045
0.045
0.044
0.043
0.042
0.041
0.041
0.040
0.040
0.039
0.039
0.038
0.037
0.037
0.037
0.036
0.036
0.035
0.035
0.073
0.073
0.074
0.074
0.074
0.074
0.074
0.074
0.073
0.073
0.072
0.071
0.069
0.067
0.063
0.058
0.050
0.038
0.020
-0.006
-0.042
-0.092
-0.150
-0.208
-0.244
-0.238
-0.185
-0.103
-0.011
0.074
0.146
0.201
0.250
0.315
0.409
0.504
0.545
0.509
0.419
0.314
0.230
0.177
0.152
0.143
0.142
0.143
0.143
0.141
0.136
0.130
0.125
0.118
0.112
0.105
0.099
0.093
0.087
0.082
0.077
0.073
0.070
0.066
0.063
0.061
0.059
0.057
0.055
0.053
0.052
0.051
0.049
0.048
0.047
0.046
0.045
0.044
0.044
0.043
0.042
0.041
0.041
0.040
0.040
0.039
0.038
0.038
0.037
0.037
0.037
0.036
0.036
0.035
0.035
0.072
0.073
0.073
0.073
0.073
0.073
0.073
0.073
0.072
0.071
0.070
0.069
0.066
0.063
0.058
0.051
0.042
0.027
0.007
-0.022
-0.061
-0.110
-0.166
-0.219
-0.250
-0.247
-0.205
-0.138
-0.068
-0.009
0.030
0.042
0.042
0.073
0.181
0.316
0.392
0.393
0.345
0.275
0.209
0.165
0.141
0.130
0.127
0.126
0.125
0.123
0.120
0.115
0.111
0.106
0.101
0.096
0.091
0.086
0.082
0.078
0.074
0.071
0.067
0.065
0.062
0.060
0.058
0.056
0.054
0.053
0.052
0.050
0.049
0.048
0.047
0.046
0.045
0.044
0.044
0.043
0.042
0.041
0.041
0.040
0.040
0.039
0.038
0.038
0.037
0.037
0.037
0.036
0.036
0.035
0.035
0.072
0.072
0.072
0.073
0.073
0.072
0.072
0.072
0.071
0.070
0.069
0.067
0.064
0.060
0.055
0.048
0.037
0.022
0.001
-0.027
-0.063
-0.107
-0.154
-0.196
-0.221
-0.219
-0.188
-0.139
-0.087
-0.049
-0.036
-0.062
-0.120
-0.141
-0.037
0.131
0.247
0.290
0.273
0.229
0.182
0.148
0.128
0.119
0.115
0.114
0.112
0.111
0.108
0.104
0.101
0.097
0.093
0.089
0.085
0.081
0.078
0.074
0.071
0.068
0.066
0.063
0.061
0.059
0.057
0.055
0.054
0.052
0.051
0.050
0.049
0.048
0.047
0.046
0.045
0.044
0.043
0.043
0.042
0.041
0.041
0.040
0.040
0.039
0.038
0.038
0.037
0.037
0.037
0.036
0.036
0.035
0.035
0.072
0.072
0.072
0.072
0.072
0.072
0.071
0.071
0.070
0.069
0.068
0.066
0.063
0.059
0.053
0.046
0.035
0.021
0.002
-0.023
-0.054
-0.090
-0.127
-0.159
-0.177
-0.175
-0.153
-0.119
-0.083
-0.058
-0.059
-0.102
-0.182
-0.227
-0.141
0.017
0.143
0.203
0.206
0.181
0.151
0.129
0.115
0.108
0.105
0.104
0.102
0.101
0.099
0.096
0.093
0.090
0.087
0.084
0.080
0.077
0.074
0.071
0.069
0.066
0.064
0.062
0.060
0.058
0.056
0.055
0.053
0.052
0.051
0.050
0.049
0.048
0.047
0.046
0.045
0.044
0.043
0.043
0.042
0.041
0.041
0.040
0.039
0.039
0.038
0.038
0.037
0.037
0.036
0.036
0.036
0.035
0.035
0.071
0.071
0.071
0.071
0.071
0.071
0.071
0.070
0.069
0.068
0.067
0.065
0.062
0.058
0.053
0.046
0.036
0.023
0.007
-0.014
-0.039
-0.067
-0.095
-0.118
-0.130
-0.129
-0.114
-0.091
-0.066
-0.049
-0.051
-0.083
-0.138
-0.168
-0.114
-0.006
0.087
0.139
0.151
0.140
0.124
0.111
0.103
0.099
0.097
0.096
0.095
0.093
0.092
0.090
0.087
0.085
0.082
0.079
0.077
0.074
0.071
0.069
0.067
0.065
0.063
0.061
0.059
0.057
0.056
0.054
0.053
0.052
0.050
0.049
0.048
0.047
0.046
0.046
0.045
0.044
0.043
0.042
0.042
0.041
0.041
0.040
0.039
0.039
0.038
0.038
0.037
0.037
0.036
0.036
0.036
0.035
0.035
0.071
0.071
0.071
0.071
0.071
0.070
0.070
0.070
0.069
0.068
0.066
0.064
0.062
0.058
0.053
0.047
0.038
0.028
0.014
-0.003
-0.022
-0.043
-0.063
-0.079
-0.088
-0.087
-0.077
-0.061
-0.044
-0.031
-0.029
-0.043
-0.066
-0.074
-0.045
0.011
0.066
0.101
0.113
0.111
0.104
0.098
0.094
0.091
0.090
0.090
0.089
0.088
0.087
0.085
0.083
0.081
0.078
0.076
0.074
0.071
0.069
0.067
0.065
0.063
0.061
0.060
0.058
0.056
0.055
0.054
0.052
0.051
0.050
0.049
0.048
0.047
0.046
0.045
0.045
0.044
0.043
0.042
0.042
0.041
0.040
0.040
0.039
0.039
0.038
0.038
0.037
0.037
0.036
0.036
0.036
0.035
0.035
0.070
0.070
0.070
0.070
0.070
0.070
0.070
0.069
0.068
0.067
0.066
0.064
0.062
0.059
0.054
0.049
0.042
0.033
0.022
0.009
-0.006
-0.021
-0.035
-0.046
-0.052
-0.052
-0.045
-0.034
-0.022
-0.011
-0.006
-0.009
-0.014
-0.013
0.003
0.031
0.060
0.081
0.090
0.092
0.090
0.088
0.086
0.086
0.085
0.085
0.084
0.083
0.082
0.081
0.079
0.077
0.075
0.073
0.071
0.069
0.067
0.065
0.064
0.062
0.060
0.059
0.057
0.056
0.054
0.053
0.052
0.051
0.050
0.049
0.048
0.047
0.046
0.045
0.044
0.044
0.043
0.042
0.042
0.041
0.040
0.040
0.039
0.039
0.038
0.038
0.037
0.037
0.036
0.036
0.036
0.035
0.035
0.069
0.070
0.070
0.070
0.070
0.069
0.069
0.069
0.068
0.067
0.066
0.064
0.062
0.059
0.056
0.051
0.046
0.038
0.030
0.020
0.010
-0.001
-0.011
-0.018
-0.023
-0.023
-0.018
-0.011
-0.003
0.006
0.012
0.015
0.016
0.021
0.030
0.045
0.060
0.072
0.079
0.081
0.082
0.082
0.082
0.081
0.081
0.081
0.081
0.080
0.079
0.078
0.076
0.075
0.073
0.071
0.069
0.067
0.066
0.064
0.062
0.061
0.059
0.058
0.056
0.055
0.054
0.053
0.051
0.050
0.049
0.048
0.047
0.047
0.046
0.045
0.044
0.043
0.043
0.042
0.041
0.041
0.040
0.040
0.039
0.039
0.038
0.038
0.037
0.037
0.036
0.036
0.035
0.035
0.035
0.069
0.069
0.069
0.069
0.069
0.069
0.069
0.068
0.068
0.067
0.066
0.065
0.063
0.061
0.058
0.054
0.049
0.044
0.038
0.030
0.023
0.015
0.008
0.003
0.000
0.000
0.003
0.008
0.014
0.020
0.026
0.030
0.033
0.038
0.044
0.053
0.061
0.069
0.073
0.076
0.078
0.078
0.078
0.078
0.078
0.078
0.078
0.077
0.076
0.075
0.074
0.072
0.071
0.069
0.068
0.066
0.064
0.063
0.061
0.060
0.058
0.057
0.056
0.054
0.053
0.052
0.051
0.050
0.049
0.048
0.047
0.046
0.046
0.045
0.044
0.043
0.043
0.042
0.041
0.041
0.040
0.040
0.039
0.039
0.038
0.038
0.037
0.037
0.036
0.036
0.035
0.035
0.035
0.068
0.069
0.069
0.069
0.069
0.069
0.068
0.068
0.068
0.067
0.066
0.065
0.063
0.062
0.059
0.057
0.053
0.049
0.044
0.039
0.034
0.029
0.024
0.021
0.019
0.018
0.020
0.023
0.027
0.032
0.036
0.040
0.044
0.048
0.052
0.058
0.063
0.068
0.071
0.074
0.075
0.076
0.076
0.076
0.076
0.076
0.075
0.075
0.074
0.073
0.072
0.070
0.069
0.067
0.066
0.065
0.063
0.062
0.060
0.059
0.058
0.056
0.055
0.054
0.053
0.052
0.051
0.050
0.049
0.048
0.047
0.046
0.045
0.045
0.044
0.043
0.043
0.042
0.041
0.041
0.040
0.040
0.039
0.038
0.038
0.038
0.037
0.037
0.036
0.036
0.035
0.035
0.035
0.068
0.068
0.068
0.068
0.068
0.068
0.068
0.068
0.067
0.067
0.066
0.065
0.064
0.063
0.061
0.059
0.056
0.054
0.050
0.047
0.043
0.039
0.036
0.034
0.033
0.032
0.033
0.035
0.038
0.041
0.045
0.048
0.051
0.054
0.057
0.061
0.065
0.068
0.070
0.072
0.073
0.074
0.074
0.075
0.074
0.074
0.074
0.073
0.072
0.071
0.070
0.069
0.067
0.066
0.065
0.063
0.062
0.061
0.059
0.058
0.057
0.056
0.054
0.053
0.052
0.051
0.050
0.049
0.048
0.048
0.047
0.046
0.045
0.044
0.044
0.043
0.042
0.042
0.041
0.041
0.040
0.039
0.039
0.038
0.038
0.037
0.037
0.037
0.036
0.036
0.035
0.035
0.035
0.067
0.068
0.068
0.068
0.068
0.068
0.068
0.068
0.067
0.067
0.066
0.066
0.065
0.064
0.063
0.061
0.059
0.057
0.055
0.053
0.050
0.048
0.046
0.044
0.043
0.043
0.044
0.045
0.047
0.049
0.052
0.054
0.056
0.059
0.061
0.064
0.066
0.069
0.070
0.072
0.073
0.073
0.073
0.073
0.073
0.073
0.072
0.071
0.070
0.069
0.068
0.067
0.066
0.065
0.064
0.062
0.061
0.060
0.059
0.057
0.056
0.055
0.054
0.053
0.052
0.051
0.050
0.049
0.048
0.047
0.046
0.046
0.045
0.044
0.044
0.043
0.042
0.042
0.041
0.040
0.040
0.039
0.039
0.038
0.038
0.037
0.037
0.036
0.036
0.036
0.035
0.035
0.034
0.067
0.067
0.067
0.067
0.068
0.068
0.068
0.067
0.067
0.067
0.067
0.066
0.066
0.065
0.064
0.063
0.062
0.061
0.059
0.057
0.056
0.054
0.053
0.052
0.052
0.052
0.052
0.053
0.054
0.056
0.057
0.059
0.061
0.063
0.065
0.066
0.068
0.070
0.071
0.072
0.072
0.072
0.072
0.072
0.072
0.071
0.071
0.070
0.069
0.068
0.067
0.066
0.065
0.064
0.063
0.061
0.060
0.059
0.058
0.057
0.056
0.054
0.053
0.052
0.051
0.050
0.050
0.049
0.048
0.047
0.046
0.045
0.045
0.044
0.043
0.043
0.042
0.041
0.041
0.040
0.040
0.039
0.039
0.038
0.038
0.037
0.037
0.036
0.036
0.036
0.035
0.035
0.034
0.067
0.067
0.067
0.067
0.067
0.067
0.067
0.067
0.067
0.067
0.067
0.067
0.066
0.066
0.065
0.065
0.064
0.063
0.062
0.061
0.060
0.060
0.059
0.058
0.058
0.058
0.059
0.059
0.060
0.061
0.062
0.063
0.065
0.066
0.067
0.068
0.069
0.070
0.071
0.072
0.072
0.072
0.072
0.071
0.071
0.070
0.070
0.069
0.068
0.067
0.066
0.065
0.064
0.063
0.062
0.060
0.059
0.058
0.057
0.056
0.055
0.054
0.053
0.052
0.051
0.050
0.049
0.048
0.048
0.047
0.046
0.045
0.045
0.044
0.043
0.043
0.042
0.041
0.041
0.040
0.040
0.039
0.039
0.038
0.038
0.037
0.037
0.036
0.036
0.036
0.035
0.035
0.034
0.066
0.066
0.067
0.067
0.067
0.067
0.067
0.067
0.067
0.067
0.067
0.067
0.067
0.067
0.066
0.066
0.066
0.065
0.065
0.064
0.064
0.063
0.063
0.063
0.063
0.063
0.063
0.064
0.064
0.065
0.066
0.067
0.067
0.068
0.069
0.070
0.071
0.071
0.071
0.072
0.072
0.072
0.071
0.071
0.070
0.070
0.069
0.068
0.067
0.066
0.065
0.064
0.063
0.062
0.061
0.060
0.059
0.058
0.057
0.055
0.054
0.053
0.053
0.052
0.051
0.050
0.049
0.048
0.047
0.047
0.046
0.045
0.044
0.044
0.043
0.042
0.042
0.041
0.041
0.040
0.040
0.039
0.039
0.038
0.038
0.037
0.037
0.036
0.036
0.035
0.035
0.035
0.034
0.066
0.066
0.066
0.066
0.067
0.067
0.067
0.067
0.067
0.067
0.067
0.067
0.067
0.067
0.067
0.067
0.067
0.067
0.067
0.067
0.066
0.066
0.066
0.066
0.067
0.067
0.067
0.067
0.068
0.068
0.069
0.069
0.070
0.070
0.071
0.071
0.071
0.072
0.072
0.072
0.071
0.071
0.071
0.070
0.069
0.069
0.068
0.067
0.066
0.065
0.064
0.063
0.062
0.061
0.060
0.059
0.058
0.057
0.056
0.055
0.054
0.053
0.052
0.051
0.050
0.049
0.049
0.048
0.047
0.046
0.046
0.045
0.044
0.044
0.043
0.042
0.042
0.041
0.041
0.040
0.039
0.039
0.038
0.038
0.037
0.037
0.037
0.036
0.036
0.035
0.035
0.035
0.034
0.065
0.065
0.066
0.066
0.066
0.066
0.067
0.067
0.067
0.067
0.067
0.067
0.067
0.068
0.068
0.068
0.068
0.068
0.068
0.068
0.068
0.069
0.069
0.069
0.069
0.069
0.070
0.070
0.070
0.071
0.071
0.071
0.071
0.072
0.072
0.072
0.072
0.072
0.072
0.072
0.071
0.071
0.070
0.070
0.069
0.068
0.067
0.066
0.065
0.064
0.063
0.062
0.061
0.060
0.059
0.058
0.057
0.056
0.055
0.054
0.054
0.053
0.052
0.051
0.050
0.049
0.048
0.048
0.047
0.046
0.045
0.045
0.044
0.043
0.043
0.042
0.042
0.041
0.040
0.040
0.039
0.039
0.038
0.038
0.037
0.037
0.037
0.036
0.036
0.035
0.035
0.035
0.034
0.065
0.065
0.065
0.066
0.066
0.066
0.066
0.067
0.067
0.067
0.067
0.067
0.068
0.068
0.068
0.068
0.069
0.069
0.069
0.069
0.070
0.070
0.070
0.071
0.071
0.071
0.072
0.072
0.072
0.072
0.072
0.072
0.073
0.073
0.073
0.072
0.072
0.072
0.072
0.071
0.071
0.070
0.070
0.069
0.068
0.067
0.066
0.066
0.065
0.064
0.063
0.062
0.061
0.060
0.059
0.058
0.057
0.056
0.055
0.054
0.053
0.052
0.051
0.050
0.050
0.049
0.048
0.047
0.047
0.046
0.045
0.044
0.044
0.043
0.043
0.042
0.041
0.041
0.040
0.040
0.039
0.039
0.038
0.038
0.037
0.037
0.036
0.036
0.036
0.035
0.035
0.034
0.034
0.064
0.065
0.065
0.065
0.065
0.066
0.066
0.066
0.067
0.067
0.067
0.067
0.068
0.068
0.068
0.069
0.069
0.069
0.070
0.070
0.071
0.071
0.071
0.072
0.072
0.072
0.073
0.073
0.073
0.073
0.073
0.073
0.073
0.073
0.073
0.073
0.072
0.072
0.072
0.071
0.071
0.070
0.069
0.068
0.068
0.067
0.066
0.065
0.064
0.063
0.062
0.061
0.060
0.059
0.058
0.057
0.056
0.055
0.055
0.054
0.053
0.052
0.051
0.050
0.049
0.049
0.048
0.047
0.046
0.046
0.045
0.044
0.044
0.043
0.042
0.042
0.041
0.041
0.040
0.040
0.039
0.039
0.038
0.038
0.037
0.037
0.036
0.036
0.036
0.035
0.035
0.034
0.034
0.064
0.064
0.065
0.065
0.065
0.065
0.066
0.066
0.066
0.067
0.067
0.067
0.068
0.068
0.068
0.069
0.069
0.070
0.070
0.071
0.071
0.072
0.072
0.072
0.073
0.073
0.073
0.074
0.074
0.074
0.074
0.074
0.074
0.073
0.073
0.073
0.072
0.072
0.071
0.071
0.070
0.069
0.069
0.068
0.067
0.066
0.065
0.064
0.063
0.062
0.062
0.061
0.060
0.059
0.058
0.057
0.056
0.055
0.054
0.053
0.052
0.051
0.051
0.050
0.049
0.048
0.048
0.047
0.046
0.045
0.045
0.044
0.043
0.043
0.042
0.042
0.041
0.041
0.040
0.039
0.039
0.038
0.038
0.038
0.037
0.037
0.036
0.036
0.035
0.035
0.035
0.034
0.034
0.064
0.064
0.064
0.064
0.065
0.065
0.065
0.066
0.066
0.066
0.067
0.067
0.068
0.068
0.068
0.069
0.069
0.070
0.070
0.071
0.071
0.072
0.072
0.073
0.073
0.073
0.074
0.074
0.074
0.074
0.074
0.074
0.074
0.073
0.073
0.073
0.072
0.072
0.071
0.070
0.070
0.069
0.068
0.067
0.066
0.066
0.065
0.064
0.063
0.062
0.061
0.060
0.059
0.058
0.057
0.056
0.055
0.055
0.054
0.053
0.052
0.051
0.050
0.050
0.049
0.048
0.047
0.047
0.046
0.045
0.045
0.044
0.043
0.043
0.042
0.041
0.041
0.040
0.040
0.039
0.039
0.038
0.038
0.037
0.037
0.037
0.036
0.036
0.035
0.035
0.035
0.034
0.034
0.063
0.063
0.064
0.064
0.064
0.065
0.065
0.065
0.066
0.066
0.067
0.067
0.067
0.068
0.068
0.069
0.069
0.070
0.070
0.071
0.071
0.072
0.072
0.073
0.073
0.073
0.074
0.074
0.074
0.074
0.074
0.074
0.073
0.073
0.073
0.072
0.072
0.071
0.071
0.070
0.069
0.068
0.068
0.067
0.066
0.065
0.064
0.063
0.062
0.061
0.060
0.060
0.059
0.058
0.057
0.056
0.055
0.054
0.053
0.052
0.052
0.051
0.050
0.049
0.048
0.048
0.047
0.046
0.046
0.045
0.044
0.044
0.043
0.042
0.042
0.041
0.041
0.040
0.040
0.039
0.039
0.038
0.038
0.037
0.037
0.037
0.036
0.036
0.035
0.035
0.035
0.034
0.034
0.063
0.063
0.063
0.064
0.064
0.064
0.065
0.065
0.065
0.066
0.066
0.067
0.067
0.068
0.068
0.069
0.069
0.070
0.070
0.071
0.071
0.072
0.072
0.072
0.073
0.073
0.073
0.074
0.074
0.074
0.074
0.073
0.073
0.073
0.072
0.072
0.071
0.071
0.070
0.069
0.069
0.068
0.067
0.066
0.065
0.064
0.064
0.063
0.062
0.061
0.060
0.059
0.058
0.057
0.056
0.055
0.055
0.054
0.053
0.052
0.051
0.050
0.050
0.049
0.048
0.047
0.047
0.046
0.045
0.045
0.044
0.044
0.043
0.042
0.042
0.041
0.041
0.040
0.040
0.039
0.039
0.038
0.038
0.037
0.037
0.036
0.036
0.036
0.035
0.035
0.034
0.034
0.034
0.062
0.063
0.063
0.063
0.064
0.064
0.064
0.065
0.065
0.065
0.066
0.066
0.067
0.067
0.068
0.068
0.069
0.069
0.070
0.070
0.071
0.071
0.072
0.072
0.072
0.073
0.073
0.073
0.073
0.073
0.073
0.073
0.073
0.072
0.072
0.071
0.071
0.070
0.070
0.069
0.068
0.067
0.066
0.066
0.065
0.064
0.063
0.062
0.061
0.060
0.059
0.059
0.058
0.057
0.056
0.055
0.054
0.053
0.053
0.052
0.051
0.050
0.049
0.049
0.048
0.047
0.047
0.046
0.045
0.045
0.044
0.043
0.043
0.042
0.042
0.041
0.041
0.040
0.039
0.039
0.039
0.038
0.038
0.037
0.037
0.036
0.036
0.036
0.035
0.035
0.034
0.034
0.034
0.062
0.062
0.062
0.063
0.063
0.064
0.064
0.064
0.065
0.065
0.066
0.066
0.066
0.067
0.067
0.068
0.068
0.069
0.069
0.070
0.070
0.071
0.071
0.072
0.072
0.072
0.072
0.073
0.073
0.073
0.072
0.072
0.072
0.072
0.071
0.071
0.070
0.070
0.069
0.068
0.067
0.067
0.066
0.065
0.064
0.063
0.062
0.062
0.061
0.060
0.059
0.058
0.057
0.056
0.055
0.055
0.054
0.053
0.052
0.051
0.051
0.050
0.049
0.048
0.048
0.047
0.046
0.046
0.045
0.044
0.044
0.043
0.043
0.042
0.041
0.041
0.040
0.040
0.039
0.039
0.038
0.038
0.037
0.037
0.037
0.036
0.036
0.035
0.035
0.035
0.034
0.034
0.034
0.048
0.048
0.048
0.049
0.049
0.049
0.049
0.049
0.049
0.050
0.050
0.050
0.050
0.050
0.050
0.050
0.050
0.050
0.050
0.050
0.050
0.050
0.050
0.050
0.050
0.050
0.050
0.050
0.049
0.049
0.049
0.049
0.049
0.048
0.048
0.048
0.048
0.047
0.047
0.047
0.046
0.046
0.046
0.046
0.045
0.045
0.045
0.044
0.044
0.044
0.044
0.043
0.043
0.043
0.042
0.042
0.042
0.042
0.041
0.041
0.041
0.040
0.040
0.040
0.040
0.039
0.039
0.039
0.038
0.038
0.038
0.038
0.037
0.037
0.037
0.037
0.037
0.036
0.036
0.036
0.036
0.036
0.035
0.035
0.035
0.035
0.035
0.034
0.034
0.034
0.034
0.034
0.034
0.048
0.049
0.049
0.049
0.049
0.050
0.050
0.050
0.050
0.050
0.050
0.051
0.051
0.051
0.051
0.051
0.051
0.051
0.051
0.051
0.051
0.051
0.051
0.051
0.051
0.051
0.050
0.050
0.050
0.050
0.050
0.049
0.049
0.049
0.049
0.048
0.048
0.048
0.047
0.047
0.047
0.047
0.046
0.046
0.046
0.045
0.045
0.045
0.044
0.044
0.044
0.044
0.043
0.043
0.043
0.042
0.042
0.042
0.041
0.041
0.041
0.041
0.040
0.040
0.040
0.039
0.039
0.039
0.039
0.038
0.038
0.038
0.038
0.037
0.037
0.037
0.037
0.036
0.036
0.036
0.036
0.036
0.035
0.035
0.035
0.035
0.035
0.034
0.034
0.034
0.034
0.034
0.034
0.049
0.049
0.049
0.050
0.050
0.050
0.050
0.051
0.051
0.051
0.051
0.051
0.051
0.051
0.052
0.052
0.052
0.052
0.052
0.052
0.052
0.052
0.052
0.052
0.051
0.051
0.051
0.051
0.051
0.050
0.050
0.050
0.050
0.049
0.049
0.049
0.049
0.048
0.048
0.048
0.047
0.047
0.047
0.046
0.046
0.046
0.045
0.045
0.045
0.044
0.044
0.044
0.044
0.043
0.043
0.043
0.042
0.042
0.042
0.041
0.041
0.041
0.040
0.040
0.040
0.039
0.039
0.039
0.039
0.038
0.038
0.038
0.038
0.037
0.037
0.037
0.037
0.036
0.036
0.036
0.036
0.036
0.035
0.035
0.035
0.035
0.035
0.034
0.034
0.034
0.034
0.034
0.034
0.050
0.050
0.050
0.050
0.050
0.051
0.051
0.051
0.051
0.052
0.052
0.052
0.052
0.052
0.052
0.052
0.053
0.053
0.053
0.053
0.053
0.052
0.052
0.052
0.052
0.052
0.052
0.052
0.051
0.051
0.051
0.051
0.050
0.050
0.050
0.049
0.049
0.049
0.048
0.048
0.048
0.047
0.047
0.047
0.046
0.046
0.046
0.045
0.045
0.045
0.044
0.044
0.044
0.043
0.043
0.043
0.042
0.042
0.042
0.041
0.041
0.041
0.041
0.040
0.040
0.040
0.039
0.039
0.039
0.038
0.038
0.038
0.038
0.037
0.037
0.037
0.037
0.036
0.036
0.036
0.036
0.036
0.035
0.035
0.035
0.035
0.035
0.034
0.034
0.034
0.034
0.034
0.034
0.050
0.050
0.051
0.051
0.051
0.051
0.052
0.052
0.052
0.052
0.052
0.053
0.053
0.053
0.053
0.053
0.053
0.053
0.053
0.053
0.053
0.053
0.053
0.053
0.053
0.053
0.053
0.052
0.052
0.052
0.051
0.051
0.051
0.051
0.050
0.050
0.050
0.049
0.049
0.049
0.048
0.048
0.048
0.047
0.047
0.047
0.046
0.046
0.045
0.045
0.045
0.044
0.044
0.044
0.043
0.043
0.043
0.042
0.042
0.042
0.041
0.041
0.041
0.040
0.040
0.040
0.039
0.039
0.039
0.039
0.038
0.038
0.038
0.037
0.037
0.037
0.037
0.036
0.036
0.036
0.036
0.036
0.035
0.035
0.035
0.035
0.035
0.034
0.034
0.034
0.034
0.034
0.034
0.051
0.051
0.051
0.051
0.052
0.052
0.052
0.053
0.053
0.053
0.053
0.054
0.054
0.054
0.054
0.054
0.054
0.054
0.054
0.054
0.054
0.054
0.054
0.054
0.054
0.054
0.053
0.053
0.053
0.053
0.052
0.052
0.052
0.051
0.051
0.051
0.050
0.050
0.049
0.049
0.049
0.048
0.048
0.048
0.047
0.047
0.047
0.046
0.046
0.045
0.045
0.045
0.044
0.044
0.044
0.043
0.043
0.043
0.042
0.042
0.042
0.041
0.041
0.041
0.040
0.040
0.040
0.039
0.039
0.039
0.038
0.038
0.038
0.037
0.037
0.037
0.037
0.036
0.036
0.036
0.036
0.036
0.035
0.035
0.035
0.035
0.035
0.034
0.034
0.034
0.034
0.034
0.033
0.051
0.052
0.052
0.052
0.052
0.053
0.053
0.053
0.054
0.054
0.054
0.054
0.055
0.055
0.055
0.055
0.055
0.055
0.055
0.055
0.055
0.055
0.055
0.055
0.055
0.055
0.054
0.054
0.054
0.053
0.053
0.053
0.052
0.052
0.051
0.051
0.051
0.050
0.050
0.050
0.049
0.049
0.048
0.048
0.048
0.047
0.047
0.047
0.046
0.046
0.045
0.045
0.045
0.044
0.044
0.044
0.043
0.043
0.042
0.042
0.042
0.041
0.041
0.041
0.040
0.040
0.040
0.039
0.039
0.039
0.038
0.038
0.038
0.038
0.037
0.037
0.037
0.036
0.036
0.036
0.036
0.036
0.035
0.035
0.035
0.035
0.035
0.034
0.034
0.034
0.034
0.034
0.033
0.052
0.052
0.052
0.053
0.053
0.053
0.054
0.054
0.054
0.055
0.055
0.055
0.056
0.056
0.056
0.056
0.056
0.056
0.057
0.057
0.056
0.056
0.056
0.056
0.056
0.056
0.055
0.055
0.054
0.054
0.054
0.053
0.053
0.053
0.052
0.052
0.051
0.051
0.051
0.050
0.050
0.049
0.049
0.049
0.048
0.048
0.047
0.047
0.047
0.046
0.046
0.045
0.045
0.045
0.044
0.044
0.043
0.043
0.043
0.042
0.042
0.042
0.041
0.041
0.040
0.040
0.040
0.039
0.039
0.039
0.038
0.038
0.038
0.038
0.037
0.037
0.037
0.036
0.036
0.036
0.036
0.036
0.035
0.035
0.035
0.035
0.034
0.034
0.034
0.034
0.034
0.034
0.033
0.052
0.053
0.053
0.053
0.054
0.054
0.055
0.055
0.055
0.056
0.056
0.056
0.057
0.057
0.057
0.057
0.058
0.058
0.058
0.058
0.058
0.058
0.057
0.057
0.057
0.057
0.056
0.056
0.055
0.055
0.055
0.054
0.054
0.053
0.053
0.052
0.052
0.052
0.051
0.051
0.050
0.050
0.049
0.049
0.049
0.048
0.048
0.047
0.047
0.047
0.046
0.046
0.045
0.045
0.044
0.044
0.044
0.043
0.043
0.042
0.042
0.042
0.041
0.041
0.041
0.040
0.040
0.040
0.039
0.039
0.039
0.038
0.038
0.038
0.037
0.037
0.037
0.037
0.036
0.036
0.036
0.036
0.035
0.035
0.035
0.035
0.034
0.034
0.034
0.034
0.034
0.034
0.033
0.053
0.053
0.054
0.054
0.055
0.055
0.055
0.056
0.056
0.057
0.057
0.057
0.058
0.058
0.058
0.059
0.059
0.059
0.059
0.059
0.059
0.059
0.059
0.058
0.058
0.058
0.057
0.057
0.056
0.056
0.055
0.055
0.054
0.054
0.054
0.053
0.053
0.052
0.052
0.051
0.051
0.050
0.050
0.050
0.049
0.049
0.048
0.048
0.047
0.047
0.047
0.046
0.046
0.045
0.045
0.044
0.044
0.044
0.043
0.043
0.042
0.042
0.042
0.041
0.041
0.040
0.040
0.040
0.039
0.039
0.039
0.038
0.038
0.038
0.037
0.037
0.037
0.037
0.036
0.036
0.036
0.036
0.035
0.035
0.035
0.035
0.034
0.034
0.034
0.034
0.034
0.034
0.033
0.054
0.054
0.054
0.055
0.055
0.056
0.056
0.057
0.057
0.057
0.058
0.058
0.059
0.059
0.060
0.060
0.060
0.060
0.060
0.060
0.060
0.060
0.060
0.060
0.059
0.059
0.058
0.058
0.057
0.057
0.056
0.056
0.055
0.055
0.054
0.054
0.053
0.053
0.052
0.052
0.051
0.051
0.050
0.050
0.050
0.049
0.049
0.048
0.048
0.047
0.047
0.046
0.046
0.046
0.045
0.045
0.044
0.044
0.043
0.043
0.043
0.042
0.042
0.041
0.041
0.040
0.040
0.040
0.039
0.039
0.039
0.038
0.038
0.038
0.037
0.037
0.037
0.037
0.036
0.036
0.036
0.036
0.035
0.035
0.035
0.035
0.034
0.034
0.034
0.034
0.034
0.033
0.033
0.054
0.055
0.055
0.056
0.056
0.057
0.057
0.058
0.058
0.059
0.059
0.060
0.060
0.060
0.061
0.061
0.062
0.062
0.062
0.062
0.062
0.062
0.061
0.061
0.061
0.060
0.060
0.059
0.058
0.058
0.057
0.057
0.056
0.056
0.055
0.054
0.054
0.053
0.053
0.052
0.052
0.051
0.051
0.051
0.050
0.050
0.049
0.049
0.048
0.048
0.047
0.047
0.046
0.046
0.045
0.045
0.045
0.044
0.044
0.043
0.043
0.042
0.042
0.041
0.041
0.041
0.040
0.040
0.039
0.039
0.039
0.038
0.038
0.038
0.037
0.037
0.037
0.037
0.036
0.036
0.036
0.035
0.035
0.035
0.035
0.035
0.034
0.034
0.034
0.034
0.034
0.033
0.033
0.055
0.055
0.056
0.056
0.057
0.057
0.058
0.058
0.059
0.060
0.060
0.061
0.061
0.062
0.062
0.063
0.063
0.063
0.064
0.064
0.064
0.063
0.063
0.063
0.062
0.062
0.061
0.060
0.060
0.059
0.058
0.058
0.057
0.056
0.056
0.055
0.055
0.054
0.054
0.053
0.053
0.052
0.052
0.051
0.051
0.050
0.050
0.049
0.049
0.048
0.048
0.047
0.047
0.046
0.046
0.045
0.045
0.044
0.044
0.043
0.043
0.043
0.042
0.042
0.041
0.041
0.040
0.040
0.040
0.039
0.039
0.038
0.038
0.038
0.037
0.037
0.037
0.037
0.036
0.036
0.036
0.035
0.035
0.035
0.035
0.035
0.034
0.034
0.034
0.034
0.034
0.033
0.033
0.056
0.056
0.057
0.057
0.058
0.058
0.059
0.059
0.060
0.061
0.061
0.062
0.063
0.063
0.064
0.064
0.065
0.065
0.065
0.065
0.065
0.065
0.065
0.064
0.064
0.063
0.062
0.062
0.061
0.060
0.059
0.059
0.058
0.057
0.057
0.056
0.055
0.055
0.054
0.054
0.053
0.053
0.052
0.052
0.051
0.051
0.050
0.050
0.049
0.049
0.048
0.048
0.047
0.047
0.046
0.046
0.045
0.045
0.044
0.044
0.043
0.043
0.042
0.042
0.041
0.041
0.041
0.040
0.040
0.039
0.039
0.039
0.038
0.038
0.037
0.037
0.037
0.037
0.036
0.036
0.036
0.035
0.035
0.035
0.035
0.035
0.034
0.034
0.034
0.034
0.034
0.033
0.033
0.056
0.057
0.057
0.058
0.058
0.059
0.060
0.060
0.061
0.062
0.063
0.063
0.064
0.065
0.066
0.066
0.067
0.067
0.067
0.067
0.067
0.067
0.067
0.066
0.065
0.065
0.064
0.063
0.062
0.061
0.060
0.060
0.059
0.058
0.057
0.057
0.056
0.055
0.055
0.054
0.054
0.053
0.053
0.052
0.052
0.051
0.051
0.050
0.050
0.049
0.049
0.048
0.048
0.047
0.047
0.046
0.046
0.045
0.045
0.044
0.043
0.043
0.043
0.042
0.042
0.041
0.041
0.040
0.040
0.039
0.039
0.039
0.038
0.038
0.038
0.037
0.037
0.037
0.036
0.036
0.036
0.035
0.035
0.035
0.035
0.035
0.034
0.034
0.034
0.034
0.034
0.033
0.033
0.057
0.058
0.058
0.059
0.059
0.060
0.061
0.061
0.062
0.063
0.064
0.065
0.066
0.066
0.067
0.068
0.068
0.069
0.069
0.069
0.069
0.069
0.069
0.068
0.067
0.066
0.065
0.064
0.063
0.062
0.061
0.060
0.060
0.059
0.058
0.057
0.057
0.056
0.056
0.055
0.055
0.054
0.053
0.053
0.052
0.052
0.051
0.051
0.050
0.050
0.049
0.049
0.048
0.048
0.047
0.046
0.046
0.045
0.045
0.044
0.044
0.043
0.043
0.042
0.042
0.041
0.041
0.040
0.040
0.039
0.039
0.039
0.038
0.038
0.038
0.037
0.037
0.037
0.036
0.036
0.036
0.035
0.035
0.035
0.035
0.034
0.034
0.034
0.034
0.034
0.033
0.033
0.033
0.058
0.058
0.059
0.059
0.060
0.061
0.062
0.062
0.063
0.064
0.065
0.066
0.067
0.068
0.069
0.070
0.070
0.071
0.071
0.071
0.071
0.071
0.070
0.070
0.069
0.068
0.067
0.066
0.065
0.063
0.062
0.061
0.061
0.060
0.059
0.058
0.058
0.057
0.056
0.056
0.055
0.055
0.054
0.054
0.053
0.053
0.052
0.051
0.051
0.050
0.050
0.049
0.049
0.048
0.047
0.047
0.046
0.046
0.045
0.045
0.044
0.044
0.043
0.042
0.042
0.041
0.041
0.041
0.040
0.040
0.039
0.039
0.038
0.038
0.038
0.037
0.037
0.037
0.036
0.036
0.036
0.035
0.035
0.035
0.035
0.034
0.034
0.034
0.034
0.034
0.033
0.033
0.033
0.058
0.059
0.059
0.060
0.061
0.062
0.062
0.063
0.064
0.065
0.066
0.067
0.068
0.070
0.071
0.071
0.072
0.073
0.073
0.073
0.073
0.073
0.072
0.072
0.071
0.069
0.068
0.067
0.066
0.065
0.063
0.062
0.061
0.061
0.060
0.059
0.058
0.058
0.057
0.057
0.056
0.055
0.055
0.054
0.054
0.053
0.053
0.052
0.052
0.051
0.050
0.050
0.049
0.049
0.048
0.047
0.047
0.046
0.046
0.045
0.044
0.044
0.043
0.043
0.042
0.042
0.041
0.041
0.040
0.040
0.039
0.039
0.038
0.038
0.038
0.037
0.037
0.037
0.036
0.036
0.036
0.035
0.035
0.035
0.035
0.034
0.034
0.034
0.034
0.034
0.033
0.033
0.033
0.059
0.060
0.060
0.061
0.062
0.062
0.063
0.064
0.065
0.066
0.067
0.069
0.070
0.071
0.072
0.073
0.074
0.075
0.075
0.075
0.075
0.075
0.074
0.073
0.072
0.071
0.070
0.068
0.067
0.066
0.064
0.063
0.062
0.061
0.061
0.060
0.059
0.059
0.058
0.057
0.057
0.056
0.056
0.055
0.055
0.054
0.053
0.053
0.052
0.052
0.051
0.050
0.050
0.049
0.049
0.048
0.047
0.047
0.046
0.045
0.045
0.044
0.044
0.043
0.042
0.042
0.041
0.041
0.040
0.040
0.039
0.039
0.039
0.038
0.038
0.037
0.037
0.037
0.036
0.036
0.036
0.035
0.035
0.035
0.035
0.034
0.034
0.034
0.034
0.034
0.033
0.033
0.033
0.060
0.060
0.061
0.062
0.062
0.063
0.064
0.065
0.066
0.067
0.069
0.070
0.071
0.072
0.073
0.075
0.075
0.076
0.077
0.077
0.077
0.076
0.076
0.075
0.074
0.072
0.071
0.069
0.068
0.067
0.065
0.064
0.063
0.062
0.061
0.061
0.060
0.059
0.059
0.058
0.058
0.057
0.057
0.056
0.055
0.055
0.054
0.054
0.053
0.052
0.052
0.051
0.050
0.050
0.049
0.048
0.048
0.047
0.046
0.046
0.045
0.045
0.044
0.043
0.043
0.042
0.042
0.041
0.040
0.040
0.039
0.039
0.039
0.038
0.038
0.037
0.037
0.037
0.036
0.036
0.036
0.035
0.035
0.035
0.035
0.034
0.034
0.034
0.034
0.034
0.033
0.033
0.033
0.060
0.061
0.061
0.062
0.063
0.064
0.065
0.066
0.067
0.068
0.069
0.071
0.072
0.073
0.075
0.076
0.077
0.077
0.078
0.078
0.078
0.078
0.077
0.076
0.075
0.074
0.072
0.070
0.069
0.068
0.066
0.065
0.064
0.063
0.062
0.062
0.061
0.060
0.060
0.059
0.059
0.058
0.057
0.057
0.056
0.056
0.055
0.055
0.054
0.053
0.053
0.052
0.051
0.051
0.050
0.049
0.048
0.048
0.047
0.046
0.046
0.045
0.044
0.044
0.043
0.042
0.042
0.041
0.041
0.040
0.040
0.039
0.039
0.038
0.038
0.037
0.037
0.037
0.036
0.036
0.036
0.035
0.035
0.035
0.035
0.034
0.034
0.034
0.034
0.033
0.033
0.033
0.033
0.061
0.061
0.062
0.063
0.064
0.065
0.066
0.067
0.068
0.069
0.070
0.072
0.073
0.074
0.076
0.077
0.078
0.078
0.079
0.079
0.079
0.079
0.078
0.077
0.076
0.074
0.073
0.071
0.070
0.068
0.067
0.066
0.065
0.064
0.063
0.062
0.062
0.061
0.061
0.060
0.060
0.059
0.058
0.058
0.057
0.057
0.056
0.056
0.055
0.054
0.053
0.053
0.052
0.051
0.051
0.050
0.049
0.048
0.048
0.047
0.046
0.045
0.045
0.044
0.043
0.043
0.042
0.041
0.041
0.040
0.040
0.039
0.039
0.038
0.038
0.037
0.037
0.037
0.036
0.036
0.036
0.035
0.035
0.035
0.035
0.034
0.034
0.034
0.034
0.033
0.033
0.033
0.033
0.061
0.062
0.063
0.063
0.064
0.065
0.066
0.067
0.068
0.070
0.071
0.072
0.074
0.075
0.076
0.077
0.078
0.079
0.079
0.080
0.079
0.079
0.078
0.078
0.076
0.075
0.073
0.072
0.070
0.069
0.068
0.067
0.066
0.065
0.064
0.063
0.063
0.062
0.062
0.061
0.061
0.060
0.060
0.059
0.058
0.058
0.057
0.057
0.056
0.055
0.054
0.054
0.053
0.052
0.051
0.051
0.050
0.049
0.048
0.047
0.047
0.046
0.045
0.044
0.044
0.043
0.042
0.042
0.041
0.040
0.040
0.039
0.039
0.038
0.038
0.038
0.037
0.037
0.036
0.036
0.036
0.035
0.035
0.035
0.035
0.034
0.034
0.034
0.034
0.033
0.033
0.033
0.033
0.062
0.062
0.063
0.064
0.065
0.066
0.067
0.068
0.069
0.070
0.071
0.072
0.074
0.075
0.076
0.077
0.078
0.079
0.079
0.079
0.079
0.079
0.078
0.077
0.076
0.075
0.074
0.072
0.071
0.069
0.068
0.067
0.066
0.066
0.065
0.064
0.064
0.063
0.063
0.062
0.062
0.061
0.061
0.060
0.060
0.059
0.058
0.058
0.057
0.056
0.056
0.055
0.054
0.053
0.052
0.051
0.050
0.050
0.049
0.048
0.047
0.046
0.045
0.045
0.044
0.043
0.043
0.042
0.041
0.041
0.040
0.040
0.039
0.039
0.038
0.038
0.037
0.037
0.036
0.036
0.036
0.035
0.035
0.035
0.035
0.034
0.034
0.034
0.034
0.033
0.033
0.033
0.033
0.062
0.063
0.064
0.064
0.065
0.066
0.067
0.068
0.069
0.070
0.071
0.073
0.074
0.075
0.076
0.077
0.078
0.079
0.079
0.079
0.079
0.078
0.078
0.077
0.076
0.075
0.073
0.072
0.071
0.070
0.069
0.068
0.067
0.066
0.066
0.065
0.065
0.064
0.064
0.064
0.063
0.063
0.062
0.062
0.061
0.061
0.060
0.059
0.058
0.058
0.057
0.056
0.055
0.054
0.053
0.052
0.051
0.050
0.049
0.049
0.048
0.047
0.046
0.045
0.044
0.044
0.043
0.042
0.042
0.041
0.040
0.040
0.039
0.039
0.038
0.038
0.037
0.037
0.036
0.036
0.036
0.035
0.035
0.035
0.035
0.034
0.034
0.034
0.034
0.033
0.033
0.033
0.033
0.063
0.063
0.064
0.065
0.065
0.066
0.067
0.068
0.069
0.070
0.071
0.072
0.074
0.075
0.076
0.077
0.077
0.078
0.078
0.078
0.078
0.077
0.077
0.076
0.075
0.074
0.073
0.072
0.071
0.070
0.069
0.068
0.068
0.067
0.067
0.066
0.066
0.066
0.065
0.065
0.065
0.064
0.064
0.063
0.063
0.062
0.062
0.061
0.060
0.059
0.058
0.057
0.056
0.055
0.054
0.053
0.052
0.051
0.050
0.049
0.048
0.047
0.047
0.046
0.045
0.044
0.043
0.042
0.042
0.041
0.040
0.040
0.039
0.039
0.038
0.038
0.037
0.037
0.037
0.036
0.036
0.035
0.035
0.035
0.035
0.034
0.034
0.034
0.034
0.033
0.033
0.033
0.033
0.063
0.064
0.064
0.065
0.066
0.067
0.067
0.068
0.069
0.070
0.071
0.072
0.073
0.074
0.075
0.076
0.077
0.077
0.077
0.077
0.077
0.076
0.076
0.075
0.075
0.074
0.073
0.072
0.071
0.070
0.069
0.069
0.068
0.068
0.068
0.067
0.067
0.067
0.067
0.067
0.066
0.066
0.066
0.065
0.065
0.064
0.063
0.063
0.062
0.061
0.060
0.059
0.058
0.057
0.056
0.055
0.053
0.052
0.051
0.050
0.049
0.048
0.047
0.046
0.045
0.044
0.044
0.043
0.042
0.041
0.041
0.040
0.039
0.039
0.038
0.038
0.037
0.037
0.037
0.036
0.036
0.035
0.035
0.035
0.035
0.034
0.034
0.034
0.034
0.033
0.033
0.033
0.033
0.064
0.064
0.065
0.065
0.066
0.067
0.068
0.068
0.069
0.070
0.071
0.072
0.073
0.074
0.074
0.075
0.076
0.076
0.076
0.076
0.076
0.075
0.075
0.074
0.074
0.073
0.072
0.072
0.071
0.070
0.070
0.069
0.069
0.069
0.069
0.069
0.069
0.069
0.069
0.069
0.068
0.068
0.068
0.067
0.067
0.066
0.066
0.065
0.064
0.063
0.062
0.061
0.060
0.058
0.057
0.056
0.055
0.053
0.052
0.051
0.050
0.049
0.048
0.047
0.046
0.045
0.044
0.043
0.042
0.042
0.041
0.040
0.040
0.039
0.039
0.038
0.038
0.037
0.037
0.036
0.036
0.036
0.035
0.035
0.035
0.034
0.034
0.034
0.034
0.033
0.033
0.033
0.033
0.064
0.065
0.065
0.066
0.066
0.067
0.068
0.068
0.069
0.070
0.071
0.071
0.072
0.073
0.073
0.074
0.074
0.075
0.075
0.075
0.075
0.074
0.074
0.074
0.073
0.073
0.072
0.072
0.071
0.071
0.070
0.070
0.070
0.070
0.070
0.070
0.070
0.071
0.071
0.071
0.071
0.071
0.070
0.070
0.070
0.069
0.068
0.068
0.067
0.065
0.064
0.063
0.062
0.060
0.059
0.057
0.056
0.055
0.053
0.052
0.051
0.050
0.048
0.047
0.046
0.045
0.044
0.044
0.043
0.042
0.041
0.041
0.040
0.039
0.039
0.038
0.038
0.037
0.037
0.036
0.036
0.036
0.035
0.035
0.035
0.034
0.034
0.034
0.034
0.033
0.033
0.033
0.033
0.065
0.065
0.066
0.066
0.067
0.067
0.068
0.068
0.069
0.070
0.070
0.071
0.071
0.072
0.072
0.073
0.073
0.074
0.074
0.074
0.074
0.074
0.073
0.073
0.073
0.072
0.072
0.071
0.071
0.071
0.071
0.071
0.071
0.071
0.072
0.072
0.072
0.073
0.073
0.074
0.074
0.074
0.074
0.073
0.073
0.072
0.072
0.071
0.070
0.068
0.067
0.065
0.064
0.062
0.061
0.059
0.058
0.056
0.055
0.053
0.052
0.050
0.049
0.048
0.047
0.046
0.045
0.044
0.043
0.042
0.041
0.041
0.040
0.039
0.039
0.038
0.038
0.037
0.037
0.036
0.036
0.036
0.035
0.035
0.035
0.034
0.034
0.034
0.034
0.033
0.033
0.033
0.033
0.065
0.065
0.066
0.066
0.067
0.067
0.068
0.068
0.069
0.069
0.070
0.070
0.071
0.071
0.072
0.072
0.072
0.073
0.073
0.073
0.073
0.073
0.073
0.073
0.072
0.072
0.072
0.071
0.071
0.071
0.071
0.072
0.072
0.073
0.073
0.074
0.075
0.076
0.076
0.077
0.077
0.078
0.078
0.078
0.077
0.077
0.076
0.075
0.073
0.072
0.070
0.068
0.067
0.065
0.063
0.061
0.059
0.058
0.056
0.054
0.053
0.051
0.050
0.049
0.048
0.046
0.045
0.044
0.043
0.043
0.042
0.041
0.040
0.040
0.039
0.038
0.038
0.037
0.037
0.037
0.036
0.036
0.035
0.035
0.035
0.034
0.034
0.034
0.034
0.033
0.033
0.033
0.033
0.065
0.066
0.066
0.067
0.067
0.068
0.068
0.068
0.069
0.069
0.070
0.070
0.070
0.071
0.071
0.071
0.071
0.072
0.072
0.072
0.072
0.072
0.072
0.072
0.072
0.072
0.072
0.072
0.072
0.072
0.072
0.073
0.074
0.075
0.076
0.077
0.078
0.079
0.080
0.081
0.082
0.082
0.083
0.083
0.082
0.082
0.081
0.079
0.078
0.076
0.074
0.072
0.070
0.068
0.065
0.063
0.061
0.059
0.057
0.056
0.054
0.052
0.051
0.050
0.048
0.047
0.046
0.045
0.044
0.043
0.042
0.041
0.041
0.040
0.039
0.039
0.038
0.038
0.037
0.037
0.036
0.036
0.035
0.035
0.035
0.035
0.034
0.034
0.034
0.033
0.033
0.033
0.033
0.066
0.066
0.067
0.067
0.067
0.068
0.068
0.069
0.069
0.069
0.069
0.070
0.070
0.070
0.070
0.071
0.071
0.071
0.071
0.071
0.072
0.072
0.072
0.072
0.072
0.072
0.072
0.072
0.072
0.073
0.073
0.074
0.076
0.077
0.079
0.080
0.082
0.084
0.085
0.087
0.088
0.089
0.089
0.089
0.089
0.088
0.087
0.086
0.084
0.081
0.079
0.076
0.074
0.071
0.068
0.066
0.064
0.061
0.059
0.057
0.055
0.054
0.052
0.050
0.049
0.048
0.047
0.045
0.044
0.043
0.042
0.042
0.041
0.040
0.039
0.039
0.038
0.038
0.037
0.037
0.036
0.036
0.036
0.035
0.035
0.035
0.034
0.034
0.034
0.034
0.033
0.033
0.033
0.066
0.067
0.067
0.067
0.068
0.068
0.068
0.069
0.069
0.069
0.069
0.070
0.070
0.070
0.070
0.070
0.070
0.070
0.071
0.071
0.071
0.071
0.072
0.072
0.072
0.072
0.072
0.072
0.073
0.074
0.075
0.076
0.078
0.080
0.082
0.085
0.087
0.090
0.092
0.094
0.096
0.097
0.098
0.098
0.098
0.097
0.096
0.093
0.091
0.088
0.085
0.081
0.078
0.075
0.072
0.069
0.066
0.063
0.061
0.059
0.057
0.055
0.053
0.051
0.050
0.048
0.047
0.046
0.045
0.044
0.043
0.042
0.041
0.040
0.040
0.039
0.038
0.038
0.037
0.037
0.036
0.036
0.036
0.035
0.035
0.035
0.034
0.034
0.034
0.034
0.033
0.033
0.033
0.067
0.067
0.067
0.068
0.068
0.068
0.069
0.069
0.069
0.069
0.069
0.070
0.070
0.070
0.070
0.070
0.070
0.070
0.070
0.071
0.071
0.071
0.072
0.072
0.072
0.072
0.073
0.073
0.074
0.075
0.077
0.079
0.082
0.084
0.087
0.091
0.094
0.097
0.100
0.103
0.106
0.108
0.109
0.110
0.110
0.109
0.106
0.104
0.100
0.096
0.092
0.088
0.084
0.080
0.076
0.072
0.069
0.066
0.063
0.061
0.058
0.056
0.054
0.052
0.051
0.049
0.048
0.046
0.045
0.044
0.043
0.042
0.041
0.041
0.040
0.039
0.039
0.038
0.038
0.037
0.037
0.036
0.036
0.035
0.035
0.035
0.034
0.034
0.034
0.034
0.033
0.033
0.033
0.067
0.068
0.068
0.068
0.069
0.069
0.069
0.069
0.069
0.070
0.070
0.070
0.070
0.070
0.070
0.070
0.070
0.070
0.070
0.071
0.071
0.071
0.072
0.072
0.073
0.073
0.074
0.075
0.076
0.078
0.080
0.083
0.086
0.090
0.094
0.098
0.103
0.107
0.112
0.116
0.119
0.123
0.125
0.126
0.126
0.124
0.121
0.117
0.112
0.107
0.101
0.096
0.090
0.085
0.080
0.076
0.072
0.069
0.065
0.062
0.060
0.057
0.055
0.053
0.052
0.050
0.048
0.047
0.046
0.045
0.044
0.043
0.042
0.041
0.040
0.040
0.039
0.038
0.038
0.037
0.037
0.036
0.036
0.036
0.035
0.035
0.035
0.034
0.034
0.034
0.034
0.033
0.033
0.068
0.068
0.068
0.069
0.069
0.069
0.069
0.070
0.070
0.070
0.070
0.070
0.070
0.070
0.070
0.070
0.070
0.070
0.071
0.071
0.072
0.072
0.073
0.073
0.074
0.075
0.076
0.077
0.079
0.081
0.084
0.088
0.093
0.097
0.103
0.109
0.114
0.120
0.126
0.132
0.138
0.143
0.146
0.148
0.148
0.145
0.141
0.135
0.128
0.120
0.113
0.105
0.098
0.092
0.086
0.081
0.076
0.072
0.068
0.065
0.062
0.059
0.057
0.054
0.052
0.051
0.049
0.048
0.046
0.045
0.044
0.043
0.042
0.041
0.041
0.040
0.039
0.039
0.038
0.037
0.037
0.037
0.036
0.036
0.035
0.035
0.035
0.034
0.034
0.034
0.034
0.033
0.033
0.068
0.069
0.069
0.069
0.070
0.070
0.070
0.070
0.070
0.070
0.070
0.070
0.070
0.070
0.070
0.070
0.070
0.071
0.071
0.072
0.072
0.073
0.074
0.075
0.076
0.077
0.078
0.080
0.083
0.086
0.091
0.096
0.102
0.108
0.115
0.122
0.130
0.138
0.146
0.155
0.163
0.170
0.176
0.179
0.179
0.175
0.169
0.159
0.149
0.138
0.127
0.117
0.108
0.099
0.092
0.085
0.080
0.075
0.070
0.067
0.063
0.060
0.058
0.055
0.053
0.052
0.050
0.048
0.047
0.046
0.045
0.043
0.043
0.042
0.041
0.040
0.039
0.039
0.038
0.038
0.037
0.037
0.036
0.036
0.036
0.035
0.035
0.035
0.034
0.034
0.034
0.033
0.033
0.069
0.069
0.069
0.070
0.070
0.070
0.071
0.071
0.071
0.071
0.071
0.071
0.071
0.071
0.071
0.071
0.071
0.071
0.072
0.073
0.074
0.075
0.076
0.077
0.079
0.080
0.082
0.085
0.089
0.094
0.100
0.106
0.114
0.123
0.131
0.140
0.150
0.161
0.172
0.185
0.197
0.209
0.219
0.224
0.224
0.218
0.207
0.193
0.177
0.161
0.145
0.131
0.119
0.108
0.099
0.091
0.084
0.078
0.073
0.069
0.065
0.062
0.059
0.057
0.054
0.052
0.051
0.049
0.048
0.046
0.045
0.044
0.043
0.042
0.041
0.040
0.040
0.039
0.038
0.038
0.037
0.037
0.036
0.036
0.036
0.035
0.035
0.035
0.034
0.034
0.034
0.034
0.033
0.069
0.070
0.070
0.070
0.071
0.071
0.071
0.071
0.071
0.071
0.071
0.071
0.071
0.071
0.071
0.072
0.072
0.072
0.073
0.074
0.075
0.077
0.078
0.080
0.082
0.085
0.088
0.092
0.097
0.104
0.112
0.122
0.132
0.143
0.154
0.165
0.177
0.191
0.206
0.224
0.244
0.264
0.281
0.290
0.291
0.282
0.263
0.240
0.215
0.190
0.168
0.148
0.132
0.118
0.107
0.097
0.089
0.082
0.076
0.071
0.067
0.064
0.061
0.058
0.055
0.053
0.051
0.050
0.048
0.047
0.045
0.044
0.043
0.042
0.041
0.041
0.040
0.039
0.039
0.038
0.038
0.037
0.037
0.036
0.036
0.035
0.035
0.035
0.034
0.034
0.034
0.034
0.033
0.070
0.070
0.071
0.071
0.071
0.072
0.072
0.072
0.072
0.072
0.072
0.072
0.072
0.072
0.072
0.072
0.073
0.074
0.075
0.076
0.078
0.080
0.082
0.084
0.087
0.091
0.095
0.101
0.108
0.117
0.130
0.145
0.159
0.173
0.187
0.199
0.213
0.230
0.250
0.276
0.308
0.342
0.373
0.391
0.394
0.378
0.347
0.307
0.266
0.228
0.196
0.169
0.147
0.129
0.115
0.103
0.094
0.086
0.079
0.074
0.069
0.065
0.062
0.059
0.056
0.054
0.052
0.050
0.049
0.047
0.046
0.045
0.044
0.043
0.042
0.041
0.040
0.040
0.039
0.038
0.038
0.037
0.037
0.036
0.036
0.036
0.035
0.035
0.035
0.034
0.034
0.034
0.033
0.070
0.071
0.071
0.072
0.072
0.072
0.072
0.073
0.073
0.073
0.073
0.073
0.073
0.073
0.073
0.073
0.074
0.075
0.077
0.078
0.081
0.083
0.086
0.090
0.094
0.099
0.105
0.112
0.122
0.136
0.155
0.179
0.203
0.222
0.235
0.248
0.262
0.280
0.306
0.343
0.394
0.453
0.511
0.551
0.560
0.534
0.479
0.408
0.337
0.277
0.229
0.192
0.164
0.141
0.124
0.110
0.099
0.090
0.082
0.076
0.071
0.067
0.063
0.060
0.057
0.055
0.053
0.051
0.049
0.048
0.046
0.045
0.044
0.043
0.042
0.041
0.041
0.040
0.039
0.039
0.038
0.038
0.037
0.037
0.036
0.036
0.035
0.035
0.035
0.034
0.034
0.034
0.034
0.071
0.072
0.072
0.072
0.073
0.073
0.073
0.073
0.074
0.074
0.074
0.074
0.074
0.074
0.074
0.075
0.076
0.077
0.079
0.082
0.085
0.088
0.092
0.097
0.103
0.110
0.118
0.128
0.141
0.160
0.190
0.233
0.276
0.301
0.313
0.324
0.333
0.346
0.375
0.426
0.503
0.607
0.719
0.806
0.836
0.806
0.699
0.557
0.432
0.338
0.269
0.219
0.182
0.154
0.133
0.117
0.104
0.094
0.086
0.079
0.073
0.069
0.065
0.061
0.058
0.056
0.054
0.052
0.050
0.048
0.047
0.046
0.045
0.043
0.043
0.042
0.041
0.040
0.039
0.039
0.038
0.038
0.037
0.037
0.036
0.036
0.036
0.035
0.035
0.035
0.034
0.034
0.034
0.072
0.072
0.073
0.073
0.073
0.074
0.074
0.074
0.074
0.074
0.074
0.074
0.074
0.075
0.075
0.076
0.078
0.080
0.082
0.086
0.090
0.094
0.100
0.107
0.114
0.124
0.134
0.147
0.164
0.189
0.233
0.310
0.396
0.431
0.437
0.457
0.442
0.428
0.453
0.519
0.631
0.795
1.000
1.174
1.289
1.321
1.089
0.777
0.553
0.408
0.312
0.246
0.200
0.167
0.142
0.123
0.109
0.098
0.089
0.081
0.075
0.070
0.066
0.062
0.059
0.057
0.054
0.052
0.051
0.049
0.047
0.046
0.045
0.044
0.043
0.042
0.041
0.040
0.040
0.039
0.038
0.038
0.037
0.037
0.037
0.036
0.036
0.035
0.035
0.035
0.034
0.034
0.034
0.072
0.073
0.073
0.074
0.074
0.074
0.075
0.075
0.075
0.075
0.075
0.075
0.076
0.076
0.077
0.078
0.080
0.083
0.087
0.091
0.097
0.103
0.110
0.119
0.129
0.142
0.156
0.172
0.190
0.218
0.273
0.382
0.529
0.581
0.592
0.697
0.599
0.521
0.536
0.612
0.755
0.977
1.278
1.577
1.887
2.269
1.707
1.046
0.687
0.481
0.355
0.273
0.218
0.179
0.151
0.129
0.113
0.101
0.091
0.083
0.077
0.072
0.067
0.064
0.060
0.058
0.055
0.053
0.051
0.049
0.048
0.047
0.045
0.044
0.043
0.042
0.041
0.041
0.040
0.039
0.039
0.038
0.038
0.037
0.037
0.036
0.036
0.035
0.035
0.035
0.034
0.034
0.034
0.073
0.073
0.074
0.074
0.075
0.075
0.076
0.076
0.076
0.076
0.076
0.077
0.077
0.078
0.079
0.081
0.084
0.088
0.093
0.099
0.106
0.114
0.124
0.135
0.149
0.166
0.185
0.203
0.221
0.245
0.293
0.398
0.550
0.638
0.678
0.744
0.662
0.601
0.611
0.692
0.856
1.114
1.493
1.924
2.173
2.354
1.948
1.278
0.816
0.548
0.391
0.295
0.232
0.189
0.157
0.134
0.117
0.104
0.094
0.085
0.079
0.073
0.069
0.065
0.061
0.058
0.056
0.054
0.052
0.050
0.048
0.047
0.046
0.045
0.044
0.043
0.042
0.041
0.040
0.040
0.039
0.038
0.038
0.037
0.037
0.036
0.036
0.036
0.035
0.035
0.035
0.034
0.034
0.073
0.074
0.074
0.075
0.075
0.076
0.076
0.077
0.077
0.077
0.078
0.078
0.079
0.080
0.082
0.085
0.089
0.095
0.101
0.109
0.119
0.130
0.142
0.158
0.177
0.200
0.224
0.244
0.258
0.273
0.307
0.384
0.527
0.710
0.795
0.730
0.679
0.659
0.660
0.740
0.915
1.194
1.642
2.220
2.291
2.060
2.420
1.581
0.922
0.592
0.416
0.310
0.241
0.195
0.162
0.138
0.120
0.106
0.096
0.087
0.080
0.075
0.070
0.066
0.062
0.059
0.056
0.054
0.052
0.050
0.049
0.047
0.046
0.045
0.044
0.043
0.042
0.041
0.040
0.040
0.039
0.039
0.038
0.038
0.037
0.037
0.036
0.036
0.035
0.035
0.035
0.034
0.034
0.074
0.074
0.075
0.076
0.076
0.077
0.077
0.078
0.078
0.079
0.079
0.080
0.081
0.083
0.086
0.090
0.096
0.103
0.112
0.123
0.136
0.151
0.168
0.189
0.215
0.246
0.277
0.296
0.304
0.312
0.336
0.399
0.549
0.819
0.937
0.789
0.692
0.662
0.668
0.747
0.911
1.164
1.546
2.043
2.252
2.377
2.612
1.615
0.931
0.600
0.421
0.313
0.243
0.196
0.163
0.139
0.122
0.108
0.098
0.089
0.082
0.076
0.071
0.067
0.063
0.060
0.057
0.055
0.053
0.051
0.049
0.048
0.046
0.045
0.044
0.043
0.042
0.041
0.041
0.040
0.039
0.039
0.038
0.038
0.037
0.037
0.036
0.036
0.036
0.035
0.035
0.034
0.034
0.074
0.075
0.076
0.076
0.077
0.077
0.078
0.079
0.079
0.080
0.081
0.082
0.084
0.086
0.090
0.096
0.104
0.114
0.127
0.142
0.160
0.181
0.205
0.232
0.267
0.308
0.346
0.363
0.361
0.363
0.384
0.434
0.548
0.724
0.808
0.737
0.666
0.634
0.646
0.717
0.854
1.044
1.281
1.569
1.822
1.883
1.708
1.243
0.831
0.571
0.410
0.305
0.236
0.190
0.159
0.138
0.122
0.110
0.099
0.090
0.083
0.077
0.072
0.067
0.064
0.060
0.058
0.055
0.053
0.051
0.049
0.048
0.047
0.045
0.044
0.043
0.043
0.042
0.041
0.040
0.040
0.039
0.038
0.038
0.037
0.037
0.036
0.036
0.036
0.035
0.035
0.035
0.034
0.075
0.075
0.076
0.077
0.077
0.078
0.079
0.079
0.080
0.081
0.082
0.084
0.087
0.090
0.096
0.103
0.113
0.127
0.145
0.167
0.193
0.224
0.256
0.293
0.335
0.382
0.424
0.438
0.435
0.440
0.458
0.492
0.551
0.627
0.672
0.663
0.631
0.607
0.614
0.665
0.767
0.903
1.049
1.226
1.429
1.444
1.250
0.987
0.740
0.536
0.386
0.284
0.216
0.174
0.149
0.133
0.121
0.110
0.101
0.092
0.084
0.078
0.073
0.068
0.064
0.061
0.058
0.056
0.053
0.051
0.050
0.048
0.047
0.046
0.045
0.044
0.043
0.042
0.041
0.040
0.040
0.039
0.039
0.038
0.038
0.037
0.037
0.036
0.036
0.035
0.035
0.035
0.034
0.075
0.076
0.077
0.077
0.078
0.079
0.079
0.080
0.081
0.082
0.084
0.086
0.089
0.094
0.101
0.111
0.124
0.143
0.168
0.200
0.239
0.284
0.333
0.383
0.432
0.476
0.510
0.527
0.538
0.556
0.584
0.613
0.640
0.662
0.669
0.657
0.628
0.599
0.587
0.610
0.672
0.762
0.863
0.974
1.088
1.116
1.036
0.902
0.720
0.512
0.347
0.238
0.172
0.138
0.126
0.122
0.118
0.110
0.102
0.094
0.086
0.079
0.073
0.069
0.065
0.061
0.058
0.056
0.054
0.052
0.050
0.049
0.047
0.046
0.045
0.044
0.043
0.042
0.041
0.041
0.040
0.039
0.039
0.038
0.038
0.037
0.037
0.036
0.036
0.035
0.035
0.035
0.034
0.076
0.076
0.077
0.078
0.078
0.079
0.080
0.081
0.082
0.083
0.085
0.088
0.092
0.098
0.106
0.118
0.136
0.160
0.195
0.240
0.299
0.370
0.449
0.525
0.586
0.625
0.649
0.669
0.702
0.745
0.797
0.850
0.877
0.860
0.812
0.751
0.687
0.629
0.584
0.566
0.581
0.627
0.689
0.764
0.849
0.940
1.035
0.975
0.735
0.458
0.259
0.144
0.087
0.074
0.087
0.105
0.114
0.112
0.105
0.096
0.087
0.080
0.074
0.069
0.065
0.062
0.059
0.056
0.054
0.052
0.050
0.049
0.047
0.046
0.045
0.044
0.043
0.042
0.042
0.041
0.040
0.039
0.039
0.038
0.038
0.037
0.037
0.036
0.036
0.036
0.035
0.035
0.034
0.076
0.076
0.077
0.078
0.079
0.079
0.080
0.081
0.083
0.084
0.086
0.089
0.094
0.101
0.110
0.125
0.146
0.178
0.224
0.289
0.377
0.488
0.616
0.747
0.845
0.888
0.892
0.900
0.963
1.034
1.141
1.301
1.375
1.302
1.148
0.975
0.830
0.720
0.626
0.548
0.507
0.506
0.539
0.597
0.689
0.868
1.419
1.315
0.629
0.274
0.075
-0.017
-0.041
-0.019
0.035
0.088
0.115
0.117
0.109
0.098
0.089
0.081
0.075
0.070
0.065
0.062
0.059
0.056
0.054
0.052
0.050
0.049
0.048
0.046
0.045
0.044
0.043
0.042
0.042
0.041
0.040
0.040
0.039
0.038
0.038
0.037
0.037
0.037
0.036
0.036
0.035
0.035
0.035
0.076
0.077
0.077
0.078
0.079
0.080
0.080
0.081
0.083
0.085
0.087
0.090
0.095
0.102
0.113
0.130
0.155
0.193
0.252
0.341
0.469
0.644
0.856
1.090
1.269
1.342
1.342
1.253
1.257
1.368
1.652
2.186
2.459
2.199
1.798
1.379
1.080
0.917
0.763
0.579
0.454
0.406
0.416
0.468
0.562
0.736
1.102
1.015
0.396
-0.089
-0.287
-0.274
-0.196
-0.118
-0.010
0.086
0.127
0.127
0.115
0.101
0.090
0.082
0.075
0.070
0.065
0.062
0.059
0.056
0.054
0.052
0.050
0.049
0.048
0.046
0.045
0.044
0.043
0.043
0.042
0.041
0.040
0.040
0.039
0.039
0.038
0.038
0.037
0.037
0.036
0.036
0.035
0.035
0.035
0.076
0.077
0.077
0.078
0.079
0.080
0.080
0.081
0.083
0.084
0.087
0.090
0.095
0.103
0.114
0.132
0.159
0.203
0.272
0.385
0.567
0.833
1.176
1.671
2.037
2.081
2.281
1.775
1.458
1.619
2.258
3.724
4.616
3.891
3.160
2.026
1.421
1.280
1.069
0.654
0.411
0.321
0.318
0.372
0.468
0.626
0.873
1.081
0.466
-0.735
-1.326
-0.831
-0.368
-0.168
0.015
0.125
0.153
0.140
0.120
0.103
0.091
0.082
0.075
0.069
0.065
0.062
0.059
0.056
0.054
0.052
0.050
0.049
0.048
0.047
0.045
0.044
0.044
0.043
0.042
0.041
0.040
0.040
0.039
0.039
0.038
0.038
0.037
0.037
0.036
0.036
0.035
0.035
0.035
0.076
0.077
0.077
0.078
0.079
0.079
0.080
0.081
0.082
0.084
0.086
0.089
0.094
0.101
0.113
0.130
0.157
0.202
0.276
0.404
0.626
0.993
1.551
3.543
4.536
2.623
2.699
1.947
1.516
1.765
2.618
4.301
5.295
5.928
5.527
2.700
1.696
1.518
1.245
0.659
0.361
0.254
0.250
0.313
0.427
0.620
1.063
3.537
2.601
-2.318
-8.274
-2.642
-0.488
0.045
0.264
0.228
0.185
0.149
0.122
0.103
0.090
0.081
0.074
0.069
0.065
0.061
0.058
0.056
0.054
0.052
0.050
0.049
0.048
0.047
0.045
0.044
0.044
0.043
0.042
0.041
0.041
0.040
0.039
0.039
0.038
0.038
0.037
0.037
0.036
0.036
0.035
0.035
0.035
0.076
0.077
0.077
0.078
0.078
0.079
0.080
0.081
0.082
0.083
0.085
0.088
0.092
0.098
0.108
0.124
0.148
0.189
0.257
0.376
0.585
0.937
1.486
3.342
4.128
2.094
1.705
1.422
1.346
1.776
3.070
4.704
5.822
4.941
4.355
2.679
1.860
1.433
1.060
0.608
0.330
0.215
0.211
0.285
0.408
0.585
0.930
1.972
1.339
-1.983
-9.201
-1.783
-0.110
0.704
0.733
0.338
0.204
0.150
0.120
0.101
0.089
0.080
0.073
0.068
0.064
0.061
0.058
0.056
0.054
0.052
0.050
0.049
0.048
0.047
0.045
0.045
0.044
0.043
0.042
0.041
0.041
0.040
0.039
0.039
0.038
0.038
0.037
0.037
0.036
0.036
0.036
0.035
0.035
0.076
0.077
0.077
0.078
0.078
0.079
0.079
0.080
0.081
0.082
0.083
0.086
0.089
0.094
0.102
0.114
0.133
0.165
0.217
0.303
0.447
0.661
0.938
1.292
1.413
1.167
0.999
0.942
1.064
1.612
4.345
5.881
5.679
3.285
3.034
2.475
2.153
1.790
1.617
0.773
0.345
0.201
0.194
0.265
0.373
0.488
0.607
0.670
0.412
0.075
3.309
1.709
0.341
0.544
0.535
0.304
0.190
0.141
0.114
0.097
0.086
0.078
0.072
0.067
0.063
0.060
0.058
0.055
0.054
0.052
0.050
0.049
0.048
0.047
0.045
0.045
0.044
0.043
0.042
0.041
0.041
0.040
0.039
0.039
0.038
0.038
0.037
0.037
0.036
0.036
0.036
0.035
0.035
0.076
0.076
0.077
0.077
0.078
0.078
0.078
0.079
0.080
0.080
0.081
0.083
0.085
0.088
0.093
0.101
0.114
0.133
0.164
0.211
0.281
0.371
0.461
0.532
0.552
0.521
0.510
0.563
0.734
1.122
1.911
2.400
1.938
0.832
2.791
2.126
1.799
1.779
1.861
0.820
0.335
0.183
0.174
0.233
0.314
0.380
0.412
0.390
0.311
0.316
0.625
0.551
0.314
0.296
0.280
0.213
0.159
0.126
0.106
0.092
0.083
0.076
0.070
0.066
0.063
0.060
0.057
0.055
0.053
0.052
0.050
0.049
0.048
0.046
0.045
0.045
0.044
0.043
0.042
0.041
0.041
0.040
0.039
0.039
0.038
0.038
0.037
0.037
0.036
0.036
0.036
0.035
0.035
0.075
0.076
0.076
0.077
0.077
0.077
0.078
0.078
0.078
0.079
0.079
0.080
0.081
0.082
0.084
0.088
0.092
0.100
0.109
0.123
0.135
0.141
0.129
0.097
0.064
0.063
0.120
0.239
0.415
0.666
0.984
1.207
1.159
1.182
1.419
1.388
1.369
1.321
1.029
0.571
0.266
0.152
0.150
0.194
0.248
0.288
0.300
0.283
0.253
0.245
0.266
0.254
0.213
0.195
0.179
0.155
0.130
0.111
0.097
0.087
0.079
0.073
0.069
0.065
0.062
0.059
0.057
0.055
0.053
0.051
0.050
0.049
0.047
0.046
0.045
0.044
0.044
0.043
0.042
0.041
0.041
0.040
0.039
0.039
0.038
0.038
0.037
0.037
0.036
0.036
0.036
0.035
0.035
0.075
0.076
0.076
0.076
0.076
0.077
0.077
0.077
0.077
0.077
0.077
0.077
0.076
0.076
0.075
0.074
0.072
0.068
0.061
0.047
0.019
-0.028
-0.106
-0.205
-0.288
-0.288
-0.189
-0.028
0.153
0.347
0.568
0.767
0.803
0.899
0.978
1.065
1.312
1.328
0.816
0.430
0.218
0.136
0.134
0.163
0.197
0.221
0.228
0.221
0.205
0.191
0.184
0.174
0.159
0.148
0.136
0.124
0.111
0.099
0.089
0.082
0.076
0.071
0.067
0.063
0.061
0.058
0.056
0.054
0.053
0.051
0.050
0.048
0.047
0.046
0.045
0.044
0.044
0.043
0.042
0.041
0.041
0.040
0.040
0.039
0.038
0.038
0.037
0.037
0.036
0.036
0.036
0.035
0.035
0.075
0.075
0.075
0.076
0.076
0.076
0.076
0.076
0.075
0.075
0.074
0.073
0.072
0.070
0.067
0.062
0.054
0.042
0.023
-0.009
-0.062
-0.142
-0.257
-0.395
-0.506
-0.511
-0.396
-0.217
-0.039
0.119
0.268
0.398
0.487
0.604
0.741
0.915
1.115
1.076
0.681
0.381
0.215
0.143
0.130
0.144
0.162
0.176
0.182
0.178
0.168
0.158
0.149
0.139
0.131
0.123
0.114
0.106
0.098
0.090
0.083
0.078
0.073
0.069
0.065
0.062
0.060
0.057
0.055
0.054
0.052
0.051
0.049
0.048
0.047
0.046
0.045
0.044
0.044
0.043
0.042
0.041
0.041
0.040
0.039
0.039
0.038
0.038
0.037
0.037
0.036
0.036
0.036
0.035
0.035
0.074
0.075
0.075
0.075
0.075
0.075
0.075
0.075
0.074
0.073
0.072
0.071
0.068
0.065
0.060
0.052
0.041
0.023
-0.004
-0.046
-0.109
-0.201
-0.324
-0.464
-0.570
-0.577
-0.471
-0.306
-0.153
-0.032
0.057
0.121
0.174
0.281
0.518
0.814
0.881
0.761
0.567
0.370
0.228
0.157
0.133
0.133
0.140
0.147
0.150
0.148
0.143
0.135
0.128
0.121
0.114
0.107
0.101
0.095
0.089
0.083
0.078
0.074
0.070
0.067
0.064
0.061
0.059
0.057
0.055
0.053
0.052
0.050
0.049
0.048
0.047
0.046
0.045
0.044
0.043
0.043
0.042
0.041
0.041
0.040
0.039
0.039
0.038
0.038
0.037
0.037
0.036
0.036
0.036
0.035
0.035
0.074
0.074
0.074
0.074
0.074
0.074
0.074
0.074
0.073
0.072
0.070
0.068
0.065
0.061
0.055
0.046
0.032
0.012
-0.018
-0.063
-0.127
-0.214
-0.323
-0.439
-0.519
-0.524
-0.442
-0.316
-0.197
-0.111
-0.067
-0.084
-0.157
-0.162
0.121
0.520
0.645
0.598
0.506
0.357
0.228
0.159
0.130
0.123
0.125
0.128
0.129
0.127
0.124
0.119
0.113
0.108
0.102
0.097
0.092
0.087
0.083
0.078
0.074
0.071
0.068
0.065
0.062
0.060
0.058
0.056
0.054
0.053
0.051
0.050
0.049
0.048
0.047
0.046
0.045
0.044
0.043
0.043
0.042
0.041
0.041
0.040
0.039
0.039
0.038
0.038
0.037
0.037
0.036
0.036
0.036
0.035
0.035
0.073
0.074
0.074
0.074
0.074
0.073
0.073
0.073
0.072
0.071
0.069
0.067
0.063
0.058
0.052
0.042
0.027
0.007
-0.023
-0.065
-0.122
-0.197
-0.283
-0.367
-0.423
-0.422
-0.365
-0.279
-0.193
-0.134
-0.127
-0.226
-0.508
-0.780
-0.457
0.081
0.366
0.446
0.406
0.296
0.199
0.145
0.121
0.113
0.112
0.113
0.114
0.113
0.110
0.107
0.103
0.098
0.094
0.090
0.086
0.082
0.078
0.075
0.071
0.068
0.066
0.063
0.061
0.059
0.057
0.055
0.054
0.052
0.051
0.050
0.049
0.048
0.047
0.046
0.045
0.044
0.043
0.043
0.042
0.041
0.041
0.040
0.039
0.039
0.038
0.038
0.037
0.037
0.036
0.036
0.036
0.035
0.035
0.073
0.073
0.073
0.073
0.073
0.073
0.072
0.072
0.071
0.069
0.068
0.065
0.062
0.057
0.050
0.040
0.026
0.007
-0.019
-0.056
-0.103
-0.162
-0.225
-0.284
-0.319
-0.318
-0.281
-0.222
-0.162
-0.121
-0.131
-0.256
-0.597
-0.964
-0.663
-0.135
0.182
0.313
0.288
0.216
0.157
0.124
0.108
0.103
0.102
0.103
0.103
0.102
0.100
0.098
0.095
0.091
0.088
0.084
0.081
0.078
0.075
0.072
0.069
0.066
0.064
0.062
0.060
0.058
0.056
0.055
0.053
0.052
0.051
0.049
0.048
0.047
0.046
0.046
0.045
0.044
0.043
0.042
0.042
0.041
0.041
0.040
0.039
0.039
0.038
0.038
0.037
0.037
0.036
0.036
0.036
0.035
0.035
0.072
0.072
0.072
0.072
0.072
0.072
0.072
0.071
0.070
0.069
0.067
0.064
0.061
0.056
0.050
0.041
0.028
0.011
-0.011
-0.041
-0.078
-0.121
-0.166
-0.205
-0.227
-0.227
-0.203
-0.164
-0.122
-0.092
-0.097
-0.176
-0.360
-0.517
-0.387
-0.113
0.090
0.187
0.187
0.151
0.122
0.104
0.096
0.094
0.094
0.094
0.095
0.094
0.093
0.091
0.088
0.086
0.083
0.080
0.077
0.074
0.072
0.069
0.067
0.065
0.063
0.061
0.059
0.057
0.056
0.054
0.053
0.051
0.050
0.049
0.048
0.047
0.046
0.045
0.045
0.044
0.043
0.042
0.042
0.041
0.040
0.040
0.039
0.039
0.038
0.038
0.037
0.037
0.036
0.036
0.036
0.035
0.035
0.072
0.072
0.072
0.072
0.072
0.071
0.071
0.070
0.069
0.068
0.066
0.064
0.061
0.056
0.051
0.043
0.032
0.018
0.000
-0.024
-0.051
-0.082
-0.113
-0.138
-0.153
-0.152
-0.138
-0.112
-0.083
-0.060
-0.055
-0.084
-0.146
-0.189
-0.144
-0.038
0.057
0.111
0.121
0.110
0.098
0.090
0.087
0.087
0.087
0.088
0.088
0.088
0.087
0.086
0.084
0.081
0.079
0.077
0.074
0.072
0.069
0.067
0.065
0.063
0.061
0.060
0.058
0.056
0.055
0.054
0.052
0.051
0.050
0.049
0.048
0.047
0.046
0.045
0.044
0.044
0.043
0.042
0.042
0.041
0.040
0.040
0.039
0.039
0.038
0.038
0.037
0.037
0.036
0.036
0.035
0.035
0.035
0.071
0.071
0.071
0.071
0.071
0.071
0.070
0.070
0.069
0.068
0.066
0.064
0.061
0.057
0.052
0.045
0.037
0.025
0.011
-0.006
-0.026
-0.048
-0.069
-0.085
-0.095
-0.095
-0.086
-0.069
-0.049
-0.031
-0.022
-0.026
-0.040
-0.047
-0.029
0.010
0.052
0.079
0.089
0.088
0.084
0.082
0.081
0.082
0.083
0.084
0.084
0.084
0.083
0.081
0.080
0.078
0.076
0.074
0.072
0.070
0.068
0.066
0.064
0.062
0.060
0.059
0.057
0.056
0.054
0.053
0.052
0.051
0.050
0.049
0.048
0.047
0.046
0.045
0.044
0.044
0.043
0.042
0.041
0.041
0.040
0.040
0.039
0.039
0.038
0.038
0.037
0.037
0.036
0.036
0.035
0.035
0.035
0.071
0.071
0.071
0.071
0.071
0.070
0.070
0.069
0.068
0.067
0.066
0.064
0.062
0.058
0.054
0.049
0.042
0.033
0.022
0.009
-0.005
-0.020
-0.033
-0.044
-0.051
-0.051
-0.045
-0.035
-0.022
-0.009
0.001
0.005
0.005
0.007
0.017
0.034
0.053
0.068
0.075
0.077
0.077
0.077
0.078
0.079
0.080
0.080
0.080
0.080
0.079
0.078
0.077
0.075
0.073
0.071
0.070
0.068
0.066
0.064
0.062
0.061
0.059
0.058
0.056
0.055
0.054
0.052
0.051
0.050
0.049
0.048
0.047
0.046
0.046
0.045
0.044
0.043
0.043
0.042
0.041
0.041
0.040
0.040
0.039
0.039
0.038
0.038
0.037
0.037
0.036
0.036
0.035
0.035
0.035
0.070
0.070
0.070
0.070
0.070
0.070
0.069
0.069
0.068
0.067
0.066
0.065
0.063
0.060
0.056
0.052
0.047
0.040
0.032
0.023
0.013
0.003
-0.006
-0.013
-0.018
-0.018
-0.015
-0.008
0.
0.009
0.017
0.022
0.026
0.030
0.037
0.046
0.056
0.065
0.070
0.073
0.074
0.075
0.076
0.077
0.077
0.078
0.078
0.077
0.076
0.075
0.074
0.073
0.071
0.069
0.068
0.066
0.064
0.063
0.061
0.060
0.058
0.057
0.056
0.054
0.053
0.052
0.051
0.050
0.049
0.048
0.047
0.046
0.045
0.045
0.044
0.043
0.043
0.042
0.041
0.041
0.040
0.040
0.039
0.038
0.038
0.038
0.037
0.037
0.036
0.036
0.035
0.035
0.035
0.069
0.070
0.070
0.070
0.070
0.069
0.069
0.069
0.068
0.067
0.066
0.065
0.063
0.061
0.059
0.055
0.051
0.046
0.041
0.034
0.028
0.021
0.015
0.010
0.007
0.007
0.008
0.012
0.018
0.023
0.029
0.034
0.038
0.042
0.047
0.053
0.059
0.065
0.069
0.071
0.073
0.074
0.075
0.075
0.076
0.076
0.076
0.075
0.074
0.073
0.072
0.071
0.069
0.068
0.066
0.065
0.063
0.062
0.060
0.059
0.057
0.056
0.055
0.054
0.053
0.052
0.051
0.050
0.049
0.048
0.047
0.046
0.045
0.044
0.044
0.043
0.042
0.042
0.041
0.041
0.040
0.039
0.039
0.038
0.038
0.037
0.037
0.037
0.036
0.036
0.035
0.035
0.034
0.069
0.069
0.069
0.069
0.069
0.069
0.069
0.068
0.068
0.067
0.067
0.066
0.064
0.063
0.061
0.058
0.055
0.052
0.048
0.044
0.039
0.035
0.031
0.028
0.026
0.025
0.026
0.029
0.032
0.036
0.040
0.043
0.047
0.050
0.054
0.058
0.062
0.066
0.069
0.071
0.072
0.073
0.074
0.074
0.074
0.074
0.074
0.073
0.072
0.071
0.070
0.069
0.068
0.066
0.065
0.063
0.062
0.061
0.059
0.058
0.057
0.056
0.054
0.053
0.052
0.051
0.050
0.049
0.048
0.047
0.047
0.046
0.045
0.044
0.044
0.043
0.042
0.042
0.041
0.040
0.040
0.039
0.039
0.038
0.038
0.037
0.037
0.036
0.036
0.036
0.035
0.035
0.034
0.068
0.069
0.069
0.069
0.069
0.069
0.068
0.068
0.068
0.067
0.067
0.066
0.065
0.064
0.063
0.061
0.059
0.057
0.054
0.051
0.048
0.045
0.043
0.041
0.040
0.039
0.040
0.041
0.043
0.046
0.048
0.051
0.054
0.056
0.059
0.062
0.065
0.067
0.070
0.071
0.072
0.073
0.073
0.073
0.073
0.073
0.072
0.072
0.071
0.070
0.069
0.068
0.066
0.065
0.064
0.062
0.061
0.060
0.059
0.057
0.056
0.055
0.054
0.053
0.052
0.051
0.050
0.049
0.048
0.047
0.046
0.046
0.045
0.044
0.043
0.043
0.042
0.042
0.041
0.040
0.040
0.039
0.039
0.038
0.038
0.037
0.037
0.036
0.036
0.036
0.035
0.035
0.034
0.068
0.068
0.068
0.068
0.068
0.068
0.068
0.068
0.068
0.068
0.067
0.067
0.066
0.065
0.064
0.063
0.062
0.061
0.059
0.057
0.055
0.054
0.052
0.051
0.050
0.050
0.050
0.051
0.052
0.054
0.056
0.058
0.059
0.061
0.063
0.065
0.067
0.069
0.071
0.072
0.072
0.073
0.073
0.073
0.072
0.072
0.071
0.070
0.070
0.069
0.067
0.066
0.065
0.064
0.063
0.061
0.060
0.059
0.058
0.057
0.056
0.054
0.053
0.052
0.051
0.050
0.049
0.049
0.048
0.047
0.046
0.045
0.045
0.044
0.043
0.043
0.042
0.041
0.041
0.040
0.040
0.039
0.039
0.038
0.038
0.037
0.037
0.036
0.036
0.035
0.035
0.035
0.034
0.067
0.068
0.068
0.068
0.068
0.068
0.068
0.068
0.068
0.068
0.067
0.067
0.067
0.066
0.066
0.065
0.064
0.064
0.063
0.062
0.061
0.060
0.059
0.058
0.058
0.058
0.058
0.059
0.060
0.061
0.062
0.063
0.064
0.066
0.067
0.068
0.070
0.071
0.071
0.072
0.072
0.072
0.072
0.072
0.071
0.071
0.070
0.069
0.068
0.067
0.066
0.065
0.064
0.063
0.062
0.061
0.059
0.058
0.057
0.056
0.055
0.054
0.053
0.052
0.051
0.050
0.049
0.048
0.047
0.047
0.046
0.045
0.044
0.044
0.043
0.042
0.042
0.041
0.041
0.040
0.040
0.039
0.039
0.038
0.038
0.037
0.037
0.036
0.036
0.035
0.035
0.035
0.034
0.067
0.067
0.067
0.067
0.068
0.068
0.068
0.068
0.068
0.068
0.068
0.068
0.067
0.067
0.067
0.067
0.066
0.066
0.066
0.065
0.065
0.064
0.064
0.064
0.064
0.064
0.064
0.065
0.065
0.066
0.066
0.067
0.068
0.069
0.070
0.070
0.071
0.072
0.072
0.072
0.072
0.072
0.072
0.071
0.071
0.070
0.069
0.068
0.067
0.066
0.065
0.064
0.063
0.062
0.061
0.060
0.059
0.058
0.057
0.056
0.054
0.053
0.052
0.052
0.051
0.050
0.049
0.048
0.047
0.046
0.046
0.045
0.044
0.044
0.043
0.042
0.042
0.041
0.041
0.040
0.039
0.039
0.038
0.038
0.037
0.037
0.037
0.036
0.036
0.035
0.035
0.035
0.034
0.066
0.067
0.067
0.067
0.067
0.067
0.068
0.068
0.068
0.068
0.068
0.068
0.068
0.068
0.068
0.068
0.068
0.068
0.068
0.068
0.068
0.068
0.068
0.068
0.068
0.068
0.069
0.069
0.069
0.070
0.070
0.070
0.071
0.071
0.072
0.072
0.072
0.073
0.073
0.073
0.072
0.072
0.071
0.071
0.070
0.069
0.068
0.068
0.067
0.066
0.065
0.063
0.062
0.061
0.060
0.059
0.058
0.057
0.056
0.055
0.054
0.053
0.052
0.051
0.050
0.049
0.049
0.048
0.047
0.046
0.045
0.045
0.044
0.043
0.043
0.042
0.042
0.041
0.040
0.040
0.039
0.039
0.038
0.038
0.037
0.037
0.037
0.036
0.036
0.035
0.035
0.035
0.034
0.066
0.066
0.066
0.067
0.067
0.067
0.067
0.067
0.068
0.068
0.068
0.068
0.068
0.068
0.069
0.069
0.069
0.069
0.070
0.070
0.070
0.070
0.071
0.071
0.071
0.071
0.072
0.072
0.072
0.072
0.073
0.073
0.073
0.073
0.073
0.073
0.073
0.073
0.073
0.073
0.072
0.072
0.071
0.070
0.070
0.069
0.068
0.067
0.066
0.065
0.064
0.063
0.062
0.061
0.060
0.059
0.058
0.057
0.056
0.055
0.054
0.053
0.052
0.051
0.050
0.049
0.048
0.048
0.047
0.046
0.045
0.045
0.044
0.043
0.043
0.042
0.041
0.041
0.040
0.040
0.039
0.039
0.038
0.038
0.037
0.037
0.036
0.036
0.036
0.035
0.035
0.034
0.034
0.066
0.066
0.066
0.066
0.067
0.067
0.067
0.067
0.067
0.068
0.068
0.068
0.069
0.069
0.069
0.069
0.070
0.070
0.071
0.071
0.072
0.072
0.072
0.073
0.073
0.074
0.074
0.074
0.074
0.074
0.074
0.074
0.074
0.074
0.074
0.074
0.074
0.074
0.073
0.073
0.072
0.071
0.071
0.070
0.069
0.068
0.067
0.066
0.065
0.064
0.063
0.062
0.061
0.060
0.059
0.058
0.057
0.056
0.055
0.054
0.053
0.052
0.051
0.050
0.050
0.049
0.048
0.047
0.047
0.046
0.045
0.044
0.044
0.043
0.042
0.042
0.041
0.041
0.040
0.040
0.039
0.039
0.038
0.038
0.037
0.037
0.036
0.036
0.036
0.035
0.035
0.034
0.034
0.065
0.065
0.066
0.066
0.066
0.066
0.067
0.067
0.067
0.068
0.068
0.068
0.069
0.069
0.069
0.070
0.070
0.071
0.071
0.072
0.072
0.073
0.074
0.074
0.074
0.075
0.075
0.075
0.076
0.076
0.076
0.075
0.075
0.075
0.075
0.075
0.074
0.074
0.073
0.072
0.072
0.071
0.070
0.069
0.068
0.067
0.066
0.065
0.064
0.063
0.062
0.061
0.060
0.059
0.058
0.057
0.057
0.056
0.055
0.054
0.053
0.052
0.051
0.050
0.049
0.049
0.048
0.047
0.046
0.046
0.045
0.044
0.044
0.043
0.042
0.042
0.041
0.041
0.040
0.040
0.039
0.039
0.038
0.038
0.037
0.037
0.036
0.036
0.035
0.035
0.035
0.034
0.034
0.065
0.065
0.065
0.066
0.066
0.066
0.066
0.067
0.067
0.067
0.068
0.068
0.069
0.069
0.070
0.070
0.071
0.071
0.072
0.072
0.073
0.074
0.074
0.075
0.075
0.076
0.076
0.076
0.076
0.076
0.076
0.076
0.076
0.075
0.075
0.075
0.074
0.074
0.073
0.072
0.071
0.071
0.070
0.069
0.068
0.067
0.066
0.065
0.064
0.063
0.062
0.061
0.060
0.059
0.058
0.057
0.056
0.055
0.054
0.053
0.052
0.052
0.051
0.050
0.049
0.048
0.048
0.047
0.046
0.045
0.045
0.044
0.043
0.043
0.042
0.042
0.041
0.040
0.040
0.039
0.039
0.038
0.038
0.037
0.037
0.037
0.036
0.036
0.035
0.035
0.035
0.034
0.034
0.064
0.065
0.065
0.065
0.065
0.066
0.066
0.066
0.067
0.067
0.068
0.068
0.069
0.069
0.070
0.070
0.071
0.071
0.072
0.073
0.073
0.074
0.074
0.075
0.075
0.076
0.076
0.076
0.076
0.076
0.076
0.076
0.076
0.075
0.075
0.075
0.074
0.073
0.073
0.072
0.071
0.070
0.069
0.068
0.067
0.066
0.065
0.064
0.063
0.062
0.061
0.060
0.059
0.058
0.057
0.057
0.056
0.055
0.054
0.053
0.052
0.051
0.050
0.050
0.049
0.048
0.047
0.047
0.046
0.045
0.044
0.044
0.043
0.043
0.042
0.041
0.041
0.040
0.040
0.039
0.039
0.038
0.038
0.037
0.037
0.037
0.036
0.036
0.035
0.035
0.035
0.034
0.034
0.064
0.064
0.064
0.065
0.065
0.065
0.066
0.066
0.067
0.067
0.067
0.068
0.068
0.069
0.069
0.070
0.071
0.071
0.072
0.072
0.073
0.074
0.074
0.075
0.075
0.076
0.076
0.076
0.076
0.076
0.076
0.076
0.076
0.075
0.075
0.074
0.074
0.073
0.072
0.071
0.070
0.070
0.069
0.068
0.067
0.066
0.065
0.064
0.063
0.062
0.061
0.060
0.059
0.058
0.057
0.056
0.055
0.054
0.053
0.053
0.052
0.051
0.050
0.049
0.049
0.048
0.047
0.046
0.046
0.045
0.044
0.044
0.043
0.042
0.042
0.041
0.041
0.040
0.040
0.039
0.039
0.038
0.038
0.037
0.037
0.036
0.036
0.036
0.035
0.035
0.034
0.034
0.034
0.063
0.064
0.064
0.064
0.065
0.065
0.065
0.066
0.066
0.067
0.067
0.068
0.068
0.069
0.069
0.070
0.070
0.071
0.072
0.072
0.073
0.073
0.074
0.075
0.075
0.075
0.076
0.076
0.076
0.076
0.076
0.075
0.075
0.075
0.074
0.074
0.073
0.072
0.072
0.071
0.070
0.069
0.068
0.067
0.066
0.065
0.064
0.063
0.062
0.061
0.060
0.059
0.058
0.058
0.057
0.056
0.055
0.054
0.053
0.052
0.051
0.051
0.050
0.049
0.048
0.048
0.047
0.046
0.045
0.045
0.044
0.043
0.043
0.042
0.042
0.041
0.041
0.040
0.040
0.039
0.039
0.038
0.038
0.037
0.037
0.036
0.036
0.036
0.035
0.035
0.034
0.034
0.034
0.063
0.063
0.064
0.064
0.064
0.065
0.065
0.065
0.066
0.066
0.067
0.067
0.068
0.068
0.069
0.069
0.070
0.071
0.071
0.072
0.072
0.073
0.074
0.074
0.074
0.075
0.075
0.075
0.075
0.075
0.075
0.075
0.075
0.074
0.074
0.073
0.072
0.072
0.071
0.070
0.069
0.068
0.068
0.067
0.066
0.065
0.064
0.063
0.062
0.061
0.060
0.059
0.058
0.057
0.056
0.055
0.054
0.054
0.053
0.052
0.051
0.050
0.049
0.049
0.048
0.047
0.047
0.046
0.045
0.045
0.044
0.043
0.043
0.042
0.042
0.041
0.040
0.040
0.039
0.039
0.038
0.038
0.038
0.037
0.037
0.036
0.036
0.035
0.035
0.035
0.034
0.034
0.034
0.062
0.063
0.063
0.064
0.064
0.064
0.065
0.065
0.065
0.066
0.066
0.067
0.067
0.068
0.068
0.069
0.070
0.070
0.071
0.071
0.072
0.072
0.073
0.073
0.074
0.074
0.074
0.074
0.075
0.075
0.074
0.074
0.074
0.073
0.073
0.072
0.072
0.071
0.070
0.070
0.069
0.068
0.067
0.066
0.065
0.064
0.063
0.062
0.061
0.060
0.059
0.058
0.058
0.057
0.056
0.055
0.054
0.053
0.052
0.052
0.051
0.050
0.049
0.048
0.048
0.047
0.046
0.046
0.045
0.044
0.044
0.043
0.043
0.042
0.041
0.041
0.040
0.040
0.039
0.039
0.038
0.038
0.037
0.037
0.037
0.036
0.036
0.035
0.035
0.035
0.034
0.034
0.034
0.048
0.048
0.049
0.049
0.049
0.049
0.049
0.050
0.050
0.050
0.050
0.050
0.050
0.050
0.050
0.051
0.051
0.051
0.051
0.051
0.051
0.051
0.050
0.050
0.050
0.050
0.050
0.050
0.050
0.049
0.049
0.049
0.049
0.048
0.048
0.048
0.048
0.047
0.047
0.047
0.047
0.046
0.046
0.046
0.045
0.045
0.045
0.045
0.044
0.044
0.044
0.043
0.043
0.043
0.042
0.042
0.042
0.042
0.041
0.041
0.041
0.040
0.040
0.040
0.040
0.039
0.039
0.039
0.039
0.038
0.038
0.038
0.038
0.037
0.037
0.037
0.037
0.036
0.036
0.036
0.036
0.036
0.035
0.035
0.035
0.035
0.035
0.034
0.034
0.034
0.034
0.034
0.034
0.049
0.049
0.049
0.049
0.050
0.050
0.050
0.050
0.050
0.051
0.051
0.051
0.051
0.051
0.051
0.051
0.051
0.051
0.051
0.051
0.051
0.051
0.051
0.051
0.051
0.051
0.051
0.050
0.050
0.050
0.050
0.050
0.049
0.049
0.049
0.048
0.048
0.048
0.048
0.047
0.047
0.047
0.046
0.046
0.046
0.046
0.045
0.045
0.045
0.044
0.044
0.044
0.043
0.043
0.043
0.042
0.042
0.042
0.041
0.041
0.041
0.041
0.040
0.040
0.040
0.039
0.039
0.039
0.039
0.038
0.038
0.038
0.038
0.037
0.037
0.037
0.037
0.036
0.036
0.036
0.036
0.036
0.035
0.035
0.035
0.035
0.035
0.034
0.034
0.034
0.034
0.034
0.034
0.049
0.050
0.050
0.050
0.050
0.050
0.051
0.051
0.051
0.051
0.051
0.052
0.052
0.052
0.052
0.052
0.052
0.052
0.052
0.052
0.052
0.052
0.052
0.052
0.052
0.052
0.051
0.051
0.051
0.051
0.050
0.050
0.050
0.050
0.049
0.049
0.049
0.048
0.048
0.048
0.047
0.047
0.047
0.047
0.046
0.046
0.046
0.045
0.045
0.045
0.044
0.044
0.044
0.043
0.043
0.043
0.042
0.042
0.042
0.041
0.041
0.041
0.040
0.040
0.040
0.040
0.039
0.039
0.039
0.038
0.038
0.038
0.038
0.037
0.037
0.037
0.037
0.036
0.036
0.036
0.036
0.036
0.035
0.035
0.035
0.035
0.035
0.034
0.034
0.034
0.034
0.034
0.034
0.050
0.050
0.050
0.051
0.051
0.051
0.051
0.051
0.052
0.052
0.052
0.052
0.052
0.053
0.053
0.053
0.053
0.053
0.053
0.053
0.053
0.053
0.053
0.053
0.053
0.052
0.052
0.052
0.052
0.051
0.051
0.051
0.051
0.050
0.050
0.050
0.049
0.049
0.049
0.048
0.048
0.048
0.047
0.047
0.047
0.046
0.046
0.046
0.045
0.045
0.045
0.044
0.044
0.043
0.043
0.043
0.042
0.042
0.042
0.041
0.041
0.041
0.041
0.040
0.040
0.040
0.039
0.039
0.039
0.038
0.038
0.038
0.038
0.037
0.037
0.037
0.037
0.036
0.036
0.036
0.036
0.036
0.035
0.035
0.035
0.035
0.035
0.034
0.034
0.034
0.034
0.034
0.034
0.050
0.051
0.051
0.051
0.051
0.052
0.052
0.052
0.052
0.053
0.053
0.053
0.053
0.053
0.054
0.054
0.054
0.054
0.054
0.054
0.054
0.054
0.054
0.054
0.053
0.053
0.053
0.053
0.052
0.052
0.052
0.051
0.051
0.051
0.050
0.050
0.050
0.049
0.049
0.049
0.048
0.048
0.048
0.047
0.047
0.047
0.046
0.046
0.046
0.045
0.045
0.044
0.044
0.044
0.043
0.043
0.043
0.042
0.042
0.042
0.041
0.041
0.041
0.040
0.040
0.040
0.039
0.039
0.039
0.039
0.038
0.038
0.038
0.037
0.037
0.037
0.037
0.036
0.036
0.036
0.036
0.036
0.035
0.035
0.035
0.035
0.035
0.034
0.034
0.034
0.034
0.034
0.034
0.051
0.051
0.052
0.052
0.052
0.052
0.053
0.053
0.053
0.053
0.054
0.054
0.054
0.054
0.055
0.055
0.055
0.055
0.055
0.055
0.055
0.055
0.055
0.055
0.054
0.054
0.054
0.054
0.053
0.053
0.053
0.052
0.052
0.051
0.051
0.051
0.050
0.050
0.050
0.049
0.049
0.048
0.048
0.048
0.047
0.047
0.047
0.046
0.046
0.046
0.045
0.045
0.044
0.044
0.044
0.043
0.043
0.043
0.042
0.042
0.042
0.041
0.041
0.040
0.040
0.040
0.040
0.039
0.039
0.039
0.038
0.038
0.038
0.037
0.037
0.037
0.037
0.036
0.036
0.036
0.036
0.036
0.035
0.035
0.035
0.035
0.035
0.034
0.034
0.034
0.034
0.034
0.034
0.052
0.052
0.052
0.053
0.053
0.053
0.053
0.054
0.054
0.054
0.055
0.055
0.055
0.055
0.056
0.056
0.056
0.056
0.056
0.056
0.056
0.056
0.056
0.056
0.055
0.055
0.055
0.054
0.054
0.054
0.053
0.053
0.053
0.052
0.052
0.051
0.051
0.051
0.050
0.050
0.049
0.049
0.049
0.048
0.048
0.047
0.047
0.047
0.046
0.046
0.045
0.045
0.045
0.044
0.044
0.044
0.043
0.043
0.042
0.042
0.042
0.041
0.041
0.041
0.040
0.040
0.040
0.039
0.039
0.039
0.038
0.038
0.038
0.037
0.037
0.037
0.037
0.036
0.036
0.036
0.036
0.036
0.035
0.035
0.035
0.035
0.035
0.034
0.034
0.034
0.034
0.034
0.033
0.052
0.053
0.053
0.053
0.054
0.054
0.054
0.055
0.055
0.055
0.056
0.056
0.056
0.056
0.057
0.057
0.057
0.057
0.057
0.057
0.057
0.057
0.057
0.057
0.056
0.056
0.056
0.055
0.055
0.055
0.054
0.054
0.053
0.053
0.052
0.052
0.052
0.051
0.051
0.050
0.050
0.049
0.049
0.049
0.048
0.048
0.047
0.047
0.047
0.046
0.046
0.045
0.045
0.045
0.044
0.044
0.043
0.043
0.043
0.042
0.042
0.041
0.041
0.041
0.040
0.040
0.040
0.039
0.039
0.039
0.038
0.038
0.038
0.038
0.037
0.037
0.037
0.036
0.036
0.036
0.036
0.036
0.035
0.035
0.035
0.035
0.034
0.034
0.034
0.034
0.034
0.034
0.033
0.053
0.053
0.054
0.054
0.054
0.055
0.055
0.055
0.056
0.056
0.057
0.057
0.057
0.058
0.058
0.058
0.058
0.058
0.059
0.059
0.059
0.058
0.058
0.058
0.058
0.057
0.057
0.056
0.056
0.055
0.055
0.055
0.054
0.054
0.053
0.053
0.052
0.052
0.051
0.051
0.050
0.050
0.050
0.049
0.049
0.048
0.048
0.047
0.047
0.047
0.046
0.046
0.045
0.045
0.044
0.044
0.044
0.043
0.043
0.042
0.042
0.042
0.041
0.041
0.041
0.040
0.040
0.039
0.039
0.039
0.038
0.038
0.038
0.038
0.037
0.037
0.037
0.036
0.036
0.036
0.036
0.035
0.035
0.035
0.035
0.035
0.034
0.034
0.034
0.034
0.034
0.034
0.033
0.053
0.054
0.054
0.055
0.055
0.055
0.056
0.056
0.057
0.057
0.058
0.058
0.058
0.059
0.059
0.060
0.060
0.060
0.060
0.060
0.060
0.060
0.060
0.059
0.059
0.059
0.058
0.058
0.057
0.056
0.056
0.055
0.055
0.054
0.054
0.053
0.053
0.052
0.052
0.051
0.051
0.050
0.050
0.050
0.049
0.049
0.048
0.048
0.047
0.047
0.046
0.046
0.046
0.045
0.045
0.044
0.044
0.043
0.043
0.043
0.042
0.042
0.041
0.041
0.041
0.040
0.040
0.040
0.039
0.039
0.039
0.038
0.038
0.038
0.037
0.037
0.037
0.036
0.036
0.036
0.036
0.035
0.035
0.035
0.035
0.035
0.034
0.034
0.034
0.034
0.034
0.034
0.033
0.054
0.055
0.055
0.055
0.056
0.056
0.057
0.057
0.058
0.058
0.059
0.059
0.060
0.060
0.061
0.061
0.061
0.062
0.062
0.062
0.062
0.061
0.061
0.061
0.060
0.060
0.059
0.059
0.058
0.058
0.057
0.056
0.056
0.055
0.055
0.054
0.053
0.053
0.052
0.052
0.052
0.051
0.051
0.050
0.050
0.049
0.049
0.048
0.048
0.047
0.047
0.046
0.046
0.046
0.045
0.045
0.044
0.044
0.043
0.043
0.042
0.042
0.042
0.041
0.041
0.040
0.040
0.040
0.039
0.039
0.039
0.038
0.038
0.038
0.037
0.037
0.037
0.036
0.036
0.036
0.036
0.035
0.035
0.035
0.035
0.035
0.034
0.034
0.034
0.034
0.034
0.033
0.033
0.055
0.055
0.056
0.056
0.057
0.057
0.058
0.058
0.059
0.059
0.060
0.061
0.061
0.062
0.062
0.063
0.063
0.063
0.063
0.064
0.063
0.063
0.063
0.062
0.062
0.061
0.061
0.060
0.059
0.059
0.058
0.057
0.057
0.056
0.055
0.055
0.054
0.054
0.053
0.053
0.052
0.052
0.051
0.051
0.050
0.050
0.049
0.049
0.048
0.048
0.047
0.047
0.046
0.046
0.045
0.045
0.044
0.044
0.044
0.043
0.043
0.042
0.042
0.041
0.041
0.041
0.040
0.040
0.039
0.039
0.039
0.038
0.038
0.038
0.037
0.037
0.037
0.036
0.036
0.036
0.036
0.035
0.035
0.035
0.035
0.035
0.034
0.034
0.034
0.034
0.034
0.033
0.033
0.055
0.056
0.056
0.057
0.057
0.058
0.059
0.059
0.060
0.061
0.061
0.062
0.063
0.063
0.064
0.064
0.065
0.065
0.065
0.066
0.065
0.065
0.065
0.064
0.064
0.063
0.062
0.061
0.061
0.060
0.059
0.058
0.057
0.057
0.056
0.055
0.055
0.054
0.054
0.053
0.053
0.052
0.052
0.051
0.051
0.050
0.050
0.049
0.049
0.048
0.048
0.047
0.047
0.046
0.046
0.045
0.045
0.044
0.044
0.043
0.043
0.042
0.042
0.042
0.041
0.041
0.040
0.040
0.039
0.039
0.039
0.038
0.038
0.038
0.037
0.037
0.037
0.036
0.036
0.036
0.036
0.035
0.035
0.035
0.035
0.034
0.034
0.034
0.034
0.034
0.034
0.033
0.033
0.056
0.057
0.057
0.058
0.058
0.059
0.060
0.060
0.061
0.062
0.063
0.063
0.064
0.065
0.066
0.066
0.067
0.067
0.068
0.068
0.068
0.067
0.067
0.066
0.066
0.065
0.064
0.063
0.062
0.061
0.060
0.059
0.058
0.058
0.057
0.056
0.056
0.055
0.054
0.054
0.053
0.053
0.052
0.052
0.051
0.051
0.050
0.050
0.049
0.049
0.048
0.048
0.047
0.047
0.046
0.046
0.045
0.045
0.044
0.044
0.043
0.043
0.042
0.042
0.041
0.041
0.040
0.040
0.040
0.039
0.039
0.038
0.038
0.038
0.037
0.037
0.037
0.036
0.036
0.036
0.036
0.035
0.035
0.035
0.035
0.034
0.034
0.034
0.034
0.034
0.034
0.033
0.033
0.057
0.057
0.058
0.059
0.059
0.060
0.061
0.061
0.062
0.063
0.064
0.065
0.066
0.067
0.068
0.068
0.069
0.070
0.070
0.070
0.070
0.070
0.069
0.068
0.068
0.067
0.065
0.064
0.063
0.062
0.061
0.060
0.059
0.059
0.058
0.057
0.056
0.056
0.055
0.055
0.054
0.053
0.053
0.052
0.052
0.051
0.051
0.050
0.050
0.049
0.049
0.048
0.048
0.047
0.046
0.046
0.045
0.045
0.044
0.044
0.043
0.043
0.042
0.042
0.041
0.041
0.040
0.040
0.040
0.039
0.039
0.038
0.038
0.038
0.037
0.037
0.037
0.036
0.036
0.036
0.036
0.035
0.035
0.035
0.035
0.034
0.034
0.034
0.034
0.034
0.033
0.033
0.033
0.058
0.058
0.059
0.059
0.060
0.061
0.062
0.063
0.063
0.064
0.066
0.067
0.068
0.069
0.070
0.071
0.071
0.072
0.072
0.073
0.073
0.072
0.072
0.071
0.070
0.068
0.067
0.066
0.065
0.064
0.062
0.061
0.060
0.059
0.059
0.058
0.057
0.056
0.056
0.055
0.055
0.054
0.053
0.053
0.052
0.052
0.051
0.051
0.050
0.050
0.049
0.049
0.048
0.047
0.047
0.046
0.046
0.045
0.045
0.044
0.044
0.043
0.043
0.042
0.042
0.041
0.041
0.040
0.040
0.039
0.039
0.038
0.038
0.038
0.037
0.037
0.037
0.036
0.036
0.036
0.036
0.035
0.035
0.035
0.035
0.034
0.034
0.034
0.034
0.034
0.033
0.033
0.033
0.058
0.059
0.060
0.060
0.061
0.062
0.063
0.064
0.065
0.066
0.067
0.068
0.069
0.071
0.072
0.073
0.074
0.075
0.075
0.075
0.075
0.075
0.074
0.073
0.072
0.070
0.069
0.068
0.066
0.065
0.064
0.062
0.061
0.060
0.059
0.059
0.058
0.057
0.057
0.056
0.055
0.055
0.054
0.054
0.053
0.052
0.052
0.051
0.051
0.050
0.050
0.049
0.048
0.048
0.047
0.047
0.046
0.046
0.045
0.044
0.044
0.043
0.043
0.042
0.042
0.041
0.041
0.040
0.040
0.039
0.039
0.039
0.038
0.038
0.037
0.037
0.037
0.036
0.036
0.036
0.036
0.035
0.035
0.035
0.035
0.034
0.034
0.034
0.034
0.034
0.033
0.033
0.033
0.059
0.060
0.060
0.061
0.062
0.063
0.064
0.065
0.066
0.067
0.068
0.070
0.071
0.073
0.074
0.075
0.076
0.077
0.078
0.078
0.078
0.077
0.077
0.075
0.074
0.073
0.071
0.069
0.068
0.066
0.065
0.063
0.062
0.061
0.060
0.059
0.059
0.058
0.057
0.057
0.056
0.055
0.055
0.054
0.054
0.053
0.053
0.052
0.051
0.051
0.050
0.050
0.049
0.048
0.048
0.047
0.047
0.046
0.045
0.045
0.044
0.044
0.043
0.042
0.042
0.041
0.041
0.040
0.040
0.039
0.039
0.039
0.038
0.038
0.037
0.037
0.037
0.036
0.036
0.036
0.035
0.035
0.035
0.035
0.034
0.034
0.034
0.034
0.034
0.033
0.033
0.033
0.033
0.060
0.060
0.061
0.062
0.063
0.064
0.065
0.066
0.067
0.068
0.070
0.071
0.073
0.074
0.076
0.077
0.078
0.079
0.080
0.080
0.080
0.080
0.079
0.078
0.076
0.074
0.073
0.071
0.069
0.067
0.066
0.064
0.063
0.062
0.061
0.060
0.059
0.059
0.058
0.057
0.057
0.056
0.056
0.055
0.054
0.054
0.053
0.053
0.052
0.051
0.051
0.050
0.050
0.049
0.048
0.048
0.047
0.046
0.046
0.045
0.045
0.044
0.043
0.043
0.042
0.042
0.041
0.041
0.040
0.040
0.039
0.039
0.038
0.038
0.037
0.037
0.037
0.036
0.036
0.036
0.035
0.035
0.035
0.035
0.034
0.034
0.034
0.034
0.034
0.033
0.033
0.033
0.033
0.060
0.061
0.062
0.063
0.063
0.064
0.066
0.067
0.068
0.070
0.071
0.073
0.074
0.076
0.078
0.079
0.080
0.081
0.082
0.082
0.083
0.082
0.081
0.080
0.078
0.076
0.074
0.072
0.070
0.068
0.067
0.065
0.064
0.063
0.062
0.061
0.060
0.060
0.059
0.058
0.058
0.057
0.056
0.056
0.055
0.055
0.054
0.053
0.053
0.052
0.052
0.051
0.050
0.050
0.049
0.048
0.048
0.047
0.046
0.046
0.045
0.044
0.044
0.043
0.042
0.042
0.041
0.041
0.040
0.040
0.039
0.039
0.038
0.038
0.037
0.037
0.037
0.036
0.036
0.036
0.035
0.035
0.035
0.035
0.034
0.034
0.034
0.034
0.034
0.033
0.033
0.033
0.033
0.061
0.062
0.062
0.063
0.064
0.065
0.066
0.068
0.069
0.071
0.072
0.074
0.076
0.077
0.079
0.081
0.082
0.083
0.084
0.084
0.084
0.084
0.083
0.082
0.080
0.078
0.076
0.073
0.071
0.069
0.068
0.066
0.065
0.064
0.063
0.062
0.061
0.060
0.060
0.059
0.059
0.058
0.057
0.057
0.056
0.056
0.055
0.054
0.054
0.053
0.052
0.052
0.051
0.050
0.050
0.049
0.048
0.047
0.047
0.046
0.045
0.045
0.044
0.043
0.043
0.042
0.041
0.041
0.040
0.040
0.039
0.039
0.038
0.038
0.038
0.037
0.037
0.036
0.036
0.036
0.035
0.035
0.035
0.035
0.034
0.034
0.034
0.034
0.034
0.033
0.033
0.033
0.033
0.061
0.062
0.063
0.064
0.065
0.066
0.067
0.068
0.070
0.071
0.073
0.075
0.077
0.079
0.080
0.082
0.083
0.084
0.085
0.085
0.085
0.085
0.084
0.083
0.081
0.079
0.077
0.074
0.072
0.070
0.068
0.067
0.066
0.065
0.064
0.063
0.062
0.061
0.061
0.060
0.059
0.059
0.058
0.058
0.057
0.057
0.056
0.055
0.055
0.054
0.053
0.052
0.052
0.051
0.050
0.049
0.049
0.048
0.047
0.046
0.046
0.045
0.044
0.044
0.043
0.042
0.042
0.041
0.040
0.040
0.039
0.039
0.038
0.038
0.038
0.037
0.037
0.036
0.036
0.036
0.035
0.035
0.035
0.035
0.034
0.034
0.034
0.034
0.033
0.033
0.033
0.033
0.033
0.062
0.063
0.064
0.064
0.065
0.066
0.068
0.069
0.070
0.072
0.074
0.075
0.077
0.079
0.081
0.083
0.084
0.085
0.086
0.086
0.086
0.085
0.085
0.083
0.081
0.079
0.077
0.075
0.073
0.071
0.069
0.068
0.066
0.065
0.064
0.064
0.063
0.062
0.062
0.061
0.061
0.060
0.059
0.059
0.058
0.058
0.057
0.056
0.056
0.055
0.054
0.053
0.053
0.052
0.051
0.050
0.049
0.049
0.048
0.047
0.046
0.045
0.045
0.044
0.043
0.043
0.042
0.041
0.041
0.040
0.040
0.039
0.039
0.038
0.038
0.037
0.037
0.036
0.036
0.036
0.035
0.035
0.035
0.035
0.034
0.034
0.034
0.034
0.033
0.033
0.033
0.033
0.033
0.063
0.063
0.064
0.065
0.066
0.067
0.068
0.069
0.071
0.072
0.074
0.076
0.078
0.079
0.081
0.083
0.084
0.085
0.085
0.085
0.085
0.085
0.084
0.083
0.081
0.079
0.077
0.075
0.073
0.071
0.069
0.068
0.067
0.066
0.065
0.064
0.064
0.063
0.063
0.062
0.062
0.061
0.061
0.060
0.059
0.059
0.058
0.058
0.057
0.056
0.055
0.054
0.054
0.053
0.052
0.051
0.050
0.049
0.048
0.048
0.047
0.046
0.045
0.044
0.044
0.043
0.042
0.042
0.041
0.040
0.040
0.039
0.039
0.038
0.038
0.037
0.037
0.036
0.036
0.036
0.035
0.035
0.035
0.035
0.034
0.034
0.034
0.034
0.033
0.033
0.033
0.033
0.033
0.063
0.064
0.065
0.065
0.066
0.067
0.068
0.070
0.071
0.072
0.074
0.076
0.078
0.079
0.081
0.082
0.083
0.084
0.084
0.084
0.084
0.084
0.083
0.082
0.080
0.079
0.077
0.075
0.073
0.071
0.070
0.069
0.068
0.067
0.066
0.065
0.065
0.064
0.064
0.063
0.063
0.062
0.062
0.061
0.061
0.060
0.060
0.059
0.058
0.057
0.057
0.056
0.055
0.054
0.053
0.052
0.051
0.050
0.049
0.048
0.047
0.046
0.046
0.045
0.044
0.043
0.042
0.042
0.041
0.040
0.040
0.039
0.039
0.038
0.038
0.037
0.037
0.036
0.036
0.036
0.035
0.035
0.035
0.035
0.034
0.034
0.034
0.034
0.033
0.033
0.033
0.033
0.033
0.064
0.064
0.065
0.066
0.067
0.068
0.069
0.070
0.071
0.072
0.074
0.075
0.077
0.079
0.080
0.081
0.082
0.083
0.083
0.083
0.083
0.082
0.081
0.080
0.079
0.077
0.076
0.074
0.073
0.071
0.070
0.069
0.068
0.067
0.067
0.066
0.066
0.065
0.065
0.065
0.064
0.064
0.064
0.063
0.062
0.062
0.061
0.060
0.060
0.059
0.058
0.057
0.056
0.055
0.054
0.053
0.052
0.051
0.050
0.049
0.048
0.047
0.046
0.045
0.044
0.044
0.043
0.042
0.041
0.041
0.040
0.039
0.039
0.038
0.038
0.037
0.037
0.037
0.036
0.036
0.035
0.035
0.035
0.035
0.034
0.034
0.034
0.034
0.033
0.033
0.033
0.033
0.033
0.064
0.065
0.065
0.066
0.067
0.068
0.069
0.070
0.071
0.072
0.073
0.075
0.076
0.078
0.079
0.080
0.081
0.081
0.081
0.081
0.081
0.080
0.079
0.079
0.077
0.076
0.075
0.074
0.072
0.071
0.070
0.069
0.069
0.068
0.068
0.067
0.067
0.067
0.067
0.066
0.066
0.066
0.065
0.065
0.064
0.064
0.063
0.062
0.061
0.061
0.060
0.059
0.057
0.056
0.055
0.054
0.053
0.052
0.051
0.050
0.049
0.048
0.047
0.046
0.045
0.044
0.043
0.042
0.042
0.041
0.040
0.040
0.039
0.038
0.038
0.037
0.037
0.037
0.036
0.036
0.035
0.035
0.035
0.035
0.034
0.034
0.034
0.034
0.033
0.033
0.033
0.033
0.033
0.064
0.065
0.066
0.066
0.067
0.068
0.069
0.070
0.071
0.072
0.073
0.074
0.075
0.076
0.078
0.078
0.079
0.080
0.079
0.079
0.079
0.078
0.078
0.077
0.076
0.075
0.074
0.073
0.072
0.071
0.070
0.070
0.069
0.069
0.069
0.068
0.068
0.068
0.068
0.068
0.068
0.068
0.067
0.067
0.067
0.066
0.065
0.064
0.064
0.063
0.062
0.060
0.059
0.058
0.057
0.055
0.054
0.053
0.052
0.051
0.049
0.048
0.047
0.046
0.045
0.044
0.043
0.043
0.042
0.041
0.040
0.040
0.039
0.039
0.038
0.038
0.037
0.037
0.036
0.036
0.035
0.035
0.035
0.035
0.034
0.034
0.034
0.034
0.033
0.033
0.033
0.033
0.033
0.065
0.065
0.066
0.067
0.067
0.068
0.069
0.070
0.070
0.071
0.072
0.073
0.074
0.075
0.076
0.077
0.077
0.078
0.078
0.078
0.077
0.077
0.076
0.076
0.075
0.074
0.073
0.072
0.072
0.071
0.070
0.070
0.070
0.070
0.070
0.070
0.070
0.070
0.070
0.070
0.070
0.070
0.070
0.070
0.069
0.069
0.068
0.067
0.066
0.065
0.064
0.063
0.061
0.060
0.058
0.057
0.056
0.054
0.053
0.052
0.050
0.049
0.048
0.047
0.046
0.045
0.044
0.043
0.042
0.041
0.041
0.040
0.039
0.039
0.038
0.038
0.037
0.037
0.036
0.036
0.036
0.035
0.035
0.035
0.034
0.034
0.034
0.034
0.033
0.033
0.033
0.033
0.033
0.065
0.066
0.066
0.067
0.068
0.068
0.069
0.070
0.070
0.071
0.072
0.072
0.073
0.074
0.075
0.075
0.076
0.076
0.076
0.076
0.076
0.076
0.075
0.075
0.074
0.073
0.073
0.072
0.071
0.071
0.071
0.070
0.070
0.071
0.071
0.071
0.072
0.072
0.073
0.073
0.073
0.073
0.073
0.073
0.072
0.072
0.071
0.070
0.069
0.068
0.067
0.065
0.063
0.062
0.060
0.059
0.057
0.056
0.054
0.053
0.051
0.050
0.049
0.047
0.046
0.045
0.044
0.043
0.043
0.042
0.041
0.040
0.040
0.039
0.038
0.038
0.037
0.037
0.036
0.036
0.036
0.035
0.035
0.035
0.034
0.034
0.034
0.034
0.033
0.033
0.033
0.033
0.033
0.066
0.066
0.067
0.067
0.068
0.068
0.069
0.069
0.070
0.071
0.071
0.072
0.072
0.073
0.073
0.074
0.074
0.074
0.074
0.075
0.075
0.074
0.074
0.074
0.073
0.073
0.072
0.071
0.071
0.071
0.071
0.071
0.071
0.072
0.072
0.073
0.074
0.075
0.076
0.076
0.077
0.077
0.077
0.077
0.077
0.076
0.075
0.074
0.073
0.071
0.070
0.068
0.066
0.064
0.063
0.061
0.059
0.057
0.055
0.054
0.052
0.051
0.049
0.048
0.047
0.046
0.045
0.044
0.043
0.042
0.041
0.040
0.040
0.039
0.039
0.038
0.037
0.037
0.036
0.036
0.036
0.035
0.035
0.035
0.034
0.034
0.034
0.034
0.033
0.033
0.033
0.033
0.033
0.066
0.067
0.067
0.068
0.068
0.068
0.069
0.069
0.070
0.070
0.071
0.071
0.071
0.072
0.072
0.072
0.073
0.073
0.073
0.073
0.073
0.073
0.073
0.073
0.072
0.072
0.071
0.071
0.071
0.071
0.071
0.072
0.072
0.073
0.074
0.076
0.077
0.078
0.079
0.080
0.081
0.082
0.082
0.082
0.082
0.081
0.080
0.079
0.078
0.076
0.074
0.072
0.070
0.067
0.065
0.063
0.061
0.059
0.057
0.055
0.053
0.052
0.050
0.049
0.048
0.046
0.045
0.044
0.043
0.042
0.042
0.041
0.040
0.039
0.039
0.038
0.038
0.037
0.037
0.036
0.036
0.035
0.035
0.035
0.034
0.034
0.034
0.034
0.033
0.033
0.033
0.033
0.033
0.067
0.067
0.067
0.068
0.068
0.069
0.069
0.069
0.070
0.070
0.070
0.070
0.071
0.071
0.071
0.071
0.071
0.072
0.072
0.072
0.072
0.072
0.072
0.072
0.072
0.071
0.071
0.071
0.071
0.071
0.072
0.072
0.074
0.075
0.077
0.079
0.081
0.082
0.084
0.086
0.087
0.088
0.088
0.089
0.089
0.088
0.087
0.085
0.083
0.081
0.079
0.076
0.073
0.071
0.068
0.066
0.063
0.061
0.059
0.057
0.055
0.053
0.051
0.050
0.048
0.047
0.046
0.045
0.044
0.043
0.042
0.041
0.040
0.040
0.039
0.038
0.038
0.037
0.037
0.036
0.036
0.036
0.035
0.035
0.035
0.034
0.034
0.034
0.034
0.033
0.033
0.033
0.033
0.067
0.067
0.068
0.068
0.069
0.069
0.069
0.069
0.070
0.070
0.070
0.070
0.070
0.070
0.070
0.070
0.070
0.071
0.071
0.071
0.071
0.071
0.071
0.071
0.071
0.071
0.071
0.071
0.071
0.071
0.072
0.074
0.075
0.078
0.080
0.083
0.085
0.088
0.090
0.093
0.095
0.096
0.097
0.098
0.098
0.097
0.095
0.093
0.091
0.088
0.085
0.082
0.078
0.075
0.072
0.069
0.066
0.063
0.061
0.058
0.056
0.054
0.052
0.051
0.049
0.048
0.046
0.045
0.044
0.043
0.042
0.041
0.041
0.040
0.039
0.039
0.038
0.037
0.037
0.036
0.036
0.036
0.035
0.035
0.035
0.034
0.034
0.034
0.034
0.033
0.033
0.033
0.033
0.067
0.068
0.068
0.069
0.069
0.069
0.069
0.070
0.070
0.070
0.070
0.070
0.070
0.070
0.070
0.070
0.070
0.070
0.070
0.070
0.071
0.071
0.071
0.071
0.071
0.071
0.071
0.071
0.071
0.072
0.074
0.075
0.078
0.081
0.084
0.088
0.092
0.095
0.099
0.102
0.105
0.107
0.109
0.110
0.110
0.109
0.107
0.104
0.101
0.097
0.092
0.088
0.084
0.080
0.076
0.072
0.069
0.066
0.063
0.060
0.058
0.056
0.054
0.052
0.050
0.049
0.047
0.046
0.045
0.044
0.043
0.042
0.041
0.040
0.039
0.039
0.038
0.038
0.037
0.037
0.036
0.036
0.035
0.035
0.035
0.034
0.034
0.034
0.034
0.033
0.033
0.033
0.033
0.068
0.068
0.069
0.069
0.069
0.070
0.070
0.070
0.070
0.070
0.070
0.070
0.070
0.070
0.070
0.069
0.069
0.070
0.070
0.070
0.070
0.071
0.071
0.071
0.071
0.071
0.071
0.071
0.072
0.074
0.076
0.078
0.082
0.086
0.091
0.096
0.101
0.105
0.110
0.115
0.119
0.123
0.125
0.126
0.126
0.125
0.122
0.118
0.113
0.108
0.102
0.096
0.091
0.086
0.081
0.076
0.072
0.068
0.065
0.062
0.059
0.057
0.055
0.053
0.051
0.049
0.048
0.046
0.045
0.044
0.043
0.042
0.041
0.040
0.040
0.039
0.038
0.038
0.037
0.037
0.036
0.036
0.036
0.035
0.035
0.035
0.034
0.034
0.034
0.033
0.033
0.033
0.033
0.069
0.069
0.069
0.070
0.070
0.070
0.070
0.070
0.070
0.070
0.070
0.070
0.070
0.070
0.070
0.069
0.069
0.069
0.070
0.070
0.070
0.071
0.071
0.071
0.071
0.072
0.072
0.073
0.074
0.076
0.079
0.083
0.088
0.093
0.099
0.106
0.112
0.119
0.126
0.132
0.138
0.144
0.148
0.150
0.150
0.148
0.143
0.137
0.130
0.122
0.114
0.106
0.099
0.092
0.086
0.081
0.076
0.071
0.068
0.064
0.061
0.058
0.056
0.054
0.052
0.050
0.049
0.047
0.046
0.045
0.043
0.042
0.042
0.041
0.040
0.039
0.039
0.038
0.037
0.037
0.037
0.036
0.036
0.035
0.035
0.035
0.034
0.034
0.034
0.034
0.033
0.033
0.033
0.069
0.069
0.070
0.070
0.070
0.071
0.071
0.071
0.071
0.071
0.071
0.071
0.070
0.070
0.070
0.070
0.070
0.070
0.070
0.070
0.071
0.071
0.072
0.072
0.073
0.073
0.074
0.075
0.077
0.080
0.084
0.090
0.096
0.104
0.112
0.120
0.129
0.137
0.147
0.156
0.165
0.174
0.180
0.184
0.184
0.180
0.173
0.163
0.152
0.141
0.129
0.119
0.109
0.100
0.093
0.086
0.080
0.075
0.070
0.066
0.063
0.060
0.057
0.055
0.053
0.051
0.049
0.048
0.046
0.045
0.044
0.043
0.042
0.041
0.040
0.040
0.039
0.038
0.038
0.037
0.037
0.036
0.036
0.035
0.035
0.035
0.035
0.034
0.034
0.034
0.033
0.033
0.033
0.070
0.070
0.070
0.071
0.071
0.071
0.071
0.071
0.071
0.071
0.071
0.071
0.071
0.071
0.070
0.070
0.070
0.070
0.070
0.071
0.072
0.073
0.073
0.074
0.075
0.076
0.077
0.080
0.083
0.087
0.093
0.100
0.109
0.119
0.129
0.139
0.151
0.162
0.175
0.189
0.203
0.217
0.228
0.234
0.234
0.227
0.215
0.200
0.183
0.165
0.149
0.134
0.121
0.110
0.100
0.092
0.085
0.079
0.073
0.069
0.065
0.062
0.059
0.056
0.054
0.052
0.050
0.048
0.047
0.046
0.044
0.043
0.042
0.041
0.041
0.040
0.039
0.039
0.038
0.037
0.037
0.036
0.036
0.036
0.035
0.035
0.035
0.034
0.034
0.034
0.034
0.033
0.033
0.070
0.071
0.071
0.071
0.072
0.072
0.072
0.072
0.072
0.072
0.072
0.072
0.071
0.071
0.071
0.071
0.071
0.071
0.071
0.072
0.073
0.074
0.076
0.077
0.079
0.080
0.082
0.086
0.090
0.097
0.106
0.116
0.128
0.141
0.153
0.166
0.180
0.195
0.213
0.233
0.256
0.279
0.299
0.310
0.311
0.299
0.278
0.252
0.224
0.197
0.173
0.152
0.135
0.120
0.108
0.098
0.090
0.082
0.076
0.071
0.067
0.063
0.060
0.057
0.055
0.053
0.051
0.049
0.048
0.046
0.045
0.044
0.043
0.042
0.041
0.040
0.039
0.039
0.038
0.038
0.037
0.037
0.036
0.036
0.035
0.035
0.035
0.034
0.034
0.034
0.034
0.033
0.033
0.071
0.071
0.072
0.072
0.072
0.072
0.073
0.073
0.073
0.073
0.073
0.072
0.072
0.072
0.071
0.071
0.071
0.072
0.072
0.074
0.075
0.077
0.079
0.081
0.083
0.086
0.090
0.094
0.101
0.110
0.124
0.140
0.158
0.174
0.189
0.204
0.220
0.239
0.263
0.294
0.331
0.373
0.411
0.434
0.434
0.412
0.375
0.328
0.281
0.239
0.204
0.175
0.151
0.133
0.117
0.105
0.095
0.087
0.080
0.074
0.069
0.065
0.062
0.059
0.056
0.054
0.052
0.050
0.048
0.047
0.045
0.044
0.043
0.042
0.041
0.040
0.040
0.039
0.038
0.038
0.037
0.037
0.036
0.036
0.036
0.035
0.035
0.035
0.034
0.034
0.034
0.033
0.033
0.071
0.072
0.072
0.073
0.073
0.073
0.073
0.073
0.073
0.073
0.073
0.073
0.073
0.072
0.072
0.072
0.072
0.073
0.074
0.075
0.078
0.080
0.083
0.086
0.090
0.094
0.100
0.107
0.116
0.131
0.152
0.180
0.210
0.231
0.245
0.260
0.276
0.298
0.328
0.374
0.437
0.517
0.596
0.645
0.647
0.605
0.531
0.443
0.361
0.293
0.241
0.201
0.170
0.146
0.127
0.112
0.100
0.091
0.083
0.077
0.071
0.067
0.063
0.060
0.057
0.055
0.052
0.051
0.049
0.047
0.046
0.045
0.044
0.043
0.042
0.041
0.040
0.039
0.039
0.038
0.038
0.037
0.037
0.036
0.036
0.035
0.035
0.035
0.034
0.034
0.034
0.034
0.033
0.072
0.073
0.073
0.073
0.074
0.074
0.074
0.074
0.074
0.074
0.074
0.074
0.073
0.073
0.073
0.073
0.073
0.074
0.076
0.078
0.081
0.084
0.088
0.093
0.099
0.106
0.114
0.123
0.136
0.157
0.194
0.254
0.319
0.346
0.342
0.349
0.360
0.376
0.411
0.477
0.582
0.738
0.925
1.042
1.043
0.968
0.812
0.624
0.472
0.362
0.284
0.229
0.190
0.160
0.137
0.120
0.106
0.095
0.086
0.079
0.073
0.069
0.065
0.061
0.058
0.055
0.053
0.051
0.049
0.048
0.046
0.045
0.044
0.043
0.042
0.041
0.040
0.040
0.039
0.038
0.038
0.037
0.037
0.036
0.036
0.036
0.035
0.035
0.035
0.034
0.034
0.034
0.033
0.073
0.073
0.074
0.074
0.074
0.075
0.075
0.075
0.075
0.075
0.074
0.074
0.074
0.073
0.073
0.074
0.075
0.076
0.079
0.082
0.085
0.090
0.096
0.102
0.110
0.120
0.133
0.147
0.163
0.189
0.250
0.394
0.609
0.629
0.528
0.546
0.512
0.481
0.510
0.598
0.762
1.052
1.506
1.816
1.822
1.851
1.416
0.911
0.615
0.442
0.333
0.261
0.211
0.174
0.148
0.127
0.112
0.099
0.090
0.082
0.076
0.070
0.066
0.062
0.059
0.056
0.054
0.052
0.050
0.048
0.047
0.046
0.044
0.043
0.042
0.042
0.041
0.040
0.039
0.039
0.038
0.038
0.037
0.037
0.036
0.036
0.035
0.035
0.035
0.034
0.034
0.034
0.034
0.073
0.074
0.074
0.075
0.075
0.076
0.076
0.076
0.076
0.076
0.075
0.075
0.074
0.074
0.074
0.075
0.077
0.079
0.082
0.087
0.092
0.098
0.105
0.114
0.125
0.141
0.159
0.178
0.196
0.221
0.299
0.564
1.232
1.208
0.810
1.512
0.838
0.607
0.620
0.726
0.949
1.344
2.090
2.747
3.132
6.639
2.937
1.284
0.778
0.527
0.382
0.292
0.231
0.189
0.158
0.134
0.117
0.103
0.093
0.084
0.078
0.072
0.067
0.063
0.060
0.057
0.055
0.053
0.051
0.049
0.047
0.046
0.045
0.044
0.043
0.042
0.041
0.040
0.040
0.039
0.038
0.038
0.037
0.037
0.036
0.036
0.036
0.035
0.035
0.035
0.034
0.034
0.034
0.074
0.075
0.075
0.076
0.076
0.076
0.077
0.077
0.077
0.077
0.076
0.076
0.075
0.075
0.076
0.077
0.080
0.083
0.088
0.094
0.101
0.108
0.118
0.130
0.146
0.168
0.196
0.223
0.240
0.253
0.299
0.506
1.066
1.102
0.861
1.279
0.800
0.771
0.738
0.842
1.110
1.526
2.124
3.316
3.775
5.209
3.041
1.591
0.939
0.605
0.425
0.319
0.250
0.201
0.166
0.140
0.121
0.107
0.096
0.087
0.080
0.074
0.069
0.065
0.061
0.058
0.056
0.053
0.051
0.050
0.048
0.047
0.045
0.044
0.043
0.042
0.041
0.041
0.040
0.039
0.039
0.038
0.038
0.037
0.037
0.036
0.036
0.035
0.035
0.035
0.034
0.034
0.034
0.075
0.075
0.076
0.076
0.077
0.077
0.078
0.078
0.078
0.078
0.077
0.077
0.077
0.077
0.079
0.081
0.085
0.090
0.096
0.104
0.113
0.124
0.136
0.153
0.175
0.206
0.245
0.278
0.292
0.287
0.290
0.357
0.565
1.085
1.382
0.933
0.975
1.041
0.827
0.915
1.210
1.686
2.587
5.307
5.480
-1.662
5.880
2.274
1.089
0.662
0.456
0.338
0.263
0.210
0.172
0.145
0.125
0.110
0.098
0.089
0.081
0.075
0.070
0.066
0.062
0.059
0.056
0.054
0.052
0.050
0.048
0.047
0.046
0.045
0.043
0.043
0.042
0.041
0.040
0.039
0.039
0.038
0.038
0.037
0.037
0.036
0.036
0.036
0.035
0.035
0.035
0.034
0.034
0.075
0.076
0.076
0.077
0.078
0.078
0.078
0.079
0.079
0.079
0.079
0.079
0.080
0.080
0.083
0.086
0.091
0.099
0.108
0.119
0.131
0.146
0.163
0.185
0.219
0.270
0.325
0.351
0.342
0.325
0.318
0.367
0.643
2.013
2.925
1.220
0.951
0.882
0.815
0.923
1.213
1.646
2.383
4.161
4.919
4.220
7.352
2.413
1.107
0.675
0.464
0.344
0.267
0.213
0.176
0.149
0.128
0.113
0.101
0.091
0.083
0.077
0.071
0.067
0.063
0.060
0.057
0.054
0.052
0.050
0.049
0.047
0.046
0.045
0.044
0.043
0.042
0.041
0.040
0.040
0.039
0.039
0.038
0.037
0.037
0.037
0.036
0.036
0.035
0.035
0.035
0.034
0.034
0.076
0.076
0.077
0.078
0.078
0.079
0.079
0.080
0.080
0.081
0.081
0.081
0.082
0.084
0.088
0.093
0.100
0.110
0.123
0.139
0.157
0.178
0.201
0.232
0.282
0.370
0.469
0.464
0.402
0.368
0.367
0.410
0.604
1.112
1.363
1.031
0.850
0.765
0.758
0.872
1.127
1.450
1.702
2.043
3.017
3.124
2.491
1.591
0.972
0.644
0.456
0.339
0.262
0.210
0.175
0.150
0.131
0.116
0.103
0.093
0.085
0.078
0.073
0.068
0.064
0.060
0.058
0.055
0.053
0.051
0.049
0.048
0.046
0.045
0.044
0.043
0.042
0.041
0.041
0.040
0.039
0.039
0.038
0.038
0.037
0.037
0.036
0.036
0.035
0.035
0.035
0.034
0.034
0.076
0.077
0.078
0.078
0.079
0.080
0.080
0.081
0.081
0.082
0.083
0.084
0.086
0.089
0.094
0.101
0.111
0.125
0.144
0.167
0.195
0.226
0.260
0.300
0.360
0.462
0.583
0.566
0.474
0.438
0.437
0.453
0.518
0.658
0.776
0.787
0.742
0.693
0.694
0.783
0.978
1.226
1.392
1.635
2.547
2.473
1.700
1.215
0.878
0.621
0.443
0.325
0.245
0.196
0.167
0.148
0.132
0.119
0.106
0.096
0.087
0.080
0.074
0.069
0.065
0.061
0.058
0.055
0.053
0.051
0.050
0.048
0.047
0.045
0.044
0.043
0.042
0.042
0.041
0.040
0.040
0.039
0.038
0.038
0.037
0.037
0.036
0.036
0.036
0.035
0.035
0.035
0.034
0.077
0.077
0.078
0.079
0.080
0.080
0.081
0.082
0.083
0.084
0.085
0.087
0.089
0.093
0.100
0.109
0.123
0.143
0.170
0.205
0.248
0.298
0.352
0.408
0.466
0.539
0.605
0.602
0.564
0.553
0.559
0.553
0.543
0.571
0.631
0.676
0.672
0.644
0.635
0.685
0.812
1.010
1.168
1.294
1.559
1.578
1.349
1.186
1.009
0.658
0.425
0.284
0.193
0.153
0.143
0.140
0.133
0.122
0.110
0.099
0.089
0.081
0.075
0.069
0.065
0.062
0.058
0.056
0.054
0.052
0.050
0.048
0.047
0.046
0.045
0.044
0.043
0.042
0.041
0.040
0.040
0.039
0.039
0.038
0.038
0.037
0.037
0.036
0.036
0.035
0.035
0.035
0.034
0.077
0.078
0.078
0.079
0.080
0.081
0.082
0.082
0.083
0.085
0.086
0.089
0.092
0.098
0.106
0.118
0.137
0.164
0.202
0.254
0.323
0.407
0.500
0.593
0.662
0.700
0.712
0.719
0.739
0.755
0.769
0.767
0.734
0.706
0.707
0.711
0.689
0.645
0.605
0.600
0.651
0.753
0.855
0.945
1.076
1.210
1.340
1.494
1.634
0.681
0.331
0.148
0.052
0.044
0.084
0.122
0.134
0.128
0.115
0.102
0.091
0.083
0.076
0.070
0.066
0.062
0.059
0.056
0.054
0.052
0.050
0.048
0.047
0.046
0.045
0.044
0.043
0.042
0.041
0.041
0.040
0.039
0.039
0.038
0.038
0.037
0.037
0.036
0.036
0.035
0.035
0.035
0.034
0.077
0.078
0.079
0.080
0.080
0.081
0.082
0.083
0.084
0.086
0.088
0.090
0.095
0.101
0.111
0.126
0.150
0.185
0.237
0.315
0.424
0.568
0.739
0.919
1.046
1.048
0.992
0.992
1.200
1.183
1.080
1.111
1.099
1.035
0.953
0.873
0.797
0.721
0.633
0.550
0.515
0.536
0.592
0.679
0.823
1.083
2.073
1.865
0.887
0.348
0.059
-0.126
-0.197
-0.156
-0.024
0.100
0.145
0.140
0.123
0.106
0.093
0.084
0.076
0.071
0.066
0.062
0.059
0.056
0.054
0.052
0.050
0.049
0.047
0.046
0.045
0.044
0.043
0.042
0.041
0.041
0.040
0.039
0.039
0.038
0.038
0.037
0.037
0.036
0.036
0.036
0.035
0.035
0.034
0.078
0.078
0.079
0.080
0.080
0.081
0.082
0.083
0.084
0.086
0.088
0.091
0.096
0.103
0.115
0.132
0.160
0.203
0.273
0.384
0.556
0.800
1.094
1.458
1.784
1.738
1.567
1.424
1.983
1.767
1.449
1.613
1.689
1.574
1.362
1.142
1.001
0.967
0.834
0.564
0.405
0.359
0.389
0.471
0.601
0.818
1.334
1.126
0.136
-0.601
-0.387
-0.394
-0.416
-0.397
-0.160
0.114
0.188
0.164
0.133
0.111
0.095
0.085
0.077
0.071
0.066
0.062
0.059
0.056
0.054
0.052
0.050
0.049
0.047
0.046
0.045
0.044
0.043
0.042
0.042
0.041
0.040
0.040
0.039
0.038
0.038
0.037
0.037
0.036
0.036
0.036
0.035
0.035
0.034
0.078
0.078
0.079
0.080
0.080
0.081
0.082
0.083
0.084
0.086
0.088
0.091
0.096
0.104
0.116
0.135
0.165
0.216
0.300
0.449
0.713
1.150
1.586
1.968
2.993
3.108
5.053
2.464
1.617
1.683
1.875
2.284
2.512
2.324
1.938
1.484
1.305
1.995
1.961
0.687
0.293
0.197
0.220
0.315
0.442
0.603
0.868
0.854
-0.060
-1.267
-1.178
-0.365
-0.510
-0.692
-0.213
0.206
0.251
0.188
0.141
0.113
0.096
0.085
0.077
0.070
0.066
0.062
0.059
0.056
0.054
0.052
0.050
0.049
0.047
0.046
0.045
0.044
0.043
0.042
0.042
0.041
0.040
0.040
0.039
0.039
0.038
0.038
0.037
0.037
0.036
0.036
0.035
0.035
0.035
0.078
0.078
0.079
0.080
0.080
0.081
0.082
0.083
0.084
0.085
0.088
0.091
0.095
0.103
0.114
0.133
0.163
0.215
0.307
0.481
0.843
1.678
2.591
0.228
4.237
4.034
7.757
3.055
1.654
1.857
2.246
3.058
3.544
3.048
2.469
1.790
1.453
3.580
4.291
0.583
0.147
0.052
0.093
0.237
0.425
0.700
1.268
1.416
0.294
-1.973
-4.809
-0.892
-0.673
-1.175
0.284
0.337
0.271
0.191
0.141
0.113
0.095
0.084
0.076
0.070
0.065
0.062
0.059
0.056
0.054
0.052
0.050
0.049
0.048
0.046
0.045
0.044
0.043
0.043
0.042
0.041
0.040
0.040
0.039
0.039
0.038
0.038
0.037
0.037
0.036
0.036
0.035
0.035
0.035
0.078
0.078
0.079
0.080
0.080
0.081
0.081
0.082
0.083
0.084
0.086
0.089
0.093
0.100
0.110
0.126
0.154
0.200
0.284
0.445
0.789
1.604
2.658
2.078
3.705
2.671
2.276
1.658
1.368
1.652
2.477
4.250
5.946
3.302
2.529
2.098
1.793
0.998
0.481
0.209
0.058
-0.016
0.044
0.238
0.493
0.774
1.161
1.213
0.368
-1.816
-6.125
-2.062
-0.196
2.707
2.423
0.481
0.257
0.177
0.134
0.109
0.093
0.082
0.075
0.069
0.065
0.061
0.058
0.056
0.054
0.052
0.050
0.049
0.048
0.046
0.045
0.044
0.043
0.043
0.042
0.041
0.040
0.040
0.039
0.039
0.038
0.038
0.037
0.037
0.036
0.036
0.035
0.035
0.035
0.078
0.078
0.079
0.079
0.080
0.080
0.081
0.081
0.082
0.083
0.085
0.087
0.090
0.095
0.102
0.115
0.136
0.172
0.234
0.345
0.555
0.906
1.247
1.372
1.502
1.324
1.097
0.956
0.998
1.382
2.434
3.581
3.903
2.541
2.366
2.787
4.887
2.607
2.468
0.617
0.119
-0.002
0.063
0.265
0.526
0.702
0.775
0.687
0.303
-0.320
-0.598
-0.199
0.201
1.035
0.951
0.390
0.220
0.156
0.123
0.102
0.089
0.080
0.073
0.068
0.064
0.060
0.058
0.055
0.053
0.052
0.050
0.049
0.047
0.046
0.045
0.044
0.043
0.043
0.042
0.041
0.041
0.040
0.039
0.039
0.038
0.038
0.037
0.037
0.036
0.036
0.035
0.035
0.035
0.077
0.078
0.078
0.079
0.079
0.080
0.080
0.080
0.081
0.081
0.082
0.084
0.086
0.088
0.093
0.101
0.114
0.134
0.168
0.224
0.310
0.418
0.499
0.519
0.494
0.448
0.427
0.475
0.625
0.946
1.488
1.831
1.433
0.880
2.221
2.168
2.590
2.574
3.509
0.836
0.124
-0.011
0.065
0.238
0.431
0.537
0.530
0.449
0.299
0.164
0.166
0.193
0.228
0.328
0.331
0.240
0.173
0.134
0.111
0.095
0.085
0.077
0.071
0.066
0.063
0.060
0.057
0.055
0.053
0.051
0.050
0.049
0.047
0.046
0.045
0.044
0.043
0.043
0.042
0.041
0.041
0.040
0.039
0.039
0.038
0.038
0.037
0.037
0.036
0.036
0.035
0.035
0.035
0.077
0.078
0.078
0.078
0.079
0.079
0.079
0.079
0.079
0.080
0.080
0.080
0.081
0.082
0.083
0.085
0.089
0.095
0.102
0.110
0.113
0.094
0.029
-0.094
-0.219
-0.247
-0.135
0.054
0.271
0.535
0.879
1.160
0.044
0.316
1.146
1.300
1.484
1.602
1.109
0.409
-0.006
-0.063
0.039
0.175
0.299
0.368
0.371
0.328
0.263
0.212
0.195
0.187
0.185
0.193
0.188
0.163
0.136
0.115
0.100
0.089
0.080
0.074
0.069
0.065
0.062
0.059
0.057
0.055
0.053
0.051
0.050
0.048
0.047
0.046
0.045
0.044
0.043
0.043
0.042
0.041
0.041
0.040
0.039
0.039
0.038
0.038
0.037
0.037
0.036
0.036
0.036
0.035
0.035
0.077
0.077
0.078
0.078
0.078
0.078
0.078
0.078
0.078
0.078
0.077
0.077
0.076
0.075
0.073
0.070
0.066
0.058
0.044
0.016
-0.036
-0.136
-0.314
-0.580
-0.847
-0.895
-0.648
-0.312
-0.030
0.216
0.562
1.505
0.582
0.925
1.004
1.101
2.714
4.783
0.946
0.239
-0.033
-0.052
0.036
0.132
0.210
0.255
0.266
0.248
0.218
0.190
0.171
0.159
0.151
0.146
0.138
0.127
0.113
0.101
0.091
0.083
0.076
0.071
0.067
0.064
0.061
0.058
0.056
0.054
0.052
0.051
0.050
0.048
0.047
0.046
0.045
0.044
0.043
0.043
0.042
0.041
0.041
0.040
0.039
0.039
0.038
0.038
0.037
0.037
0.036
0.036
0.036
0.035
0.035
0.076
0.077
0.077
0.077
0.077
0.077
0.077
0.077
0.076
0.076
0.075
0.074
0.072
0.069
0.064
0.057
0.046
0.028
-0.002
-0.052
-0.139
-0.287
-0.529
-0.889
-1.263
-1.328
-0.990
-0.565
-0.249
-0.038
0.157
0.376
0.476
0.816
0.932
1.227
1.965
2.288
0.818
0.288
0.079
0.033
0.068
0.119
0.162
0.190
0.199
0.193
0.178
0.162
0.149
0.137
0.129
0.122
0.115
0.107
0.099
0.091
0.084
0.078
0.073
0.069
0.065
0.062
0.060
0.057
0.055
0.054
0.052
0.051
0.049
0.048
0.047
0.046
0.045
0.044
0.043
0.043
0.042
0.041
0.041
0.040
0.039
0.039
0.038
0.038
0.037
0.037
0.036
0.036
0.036
0.035
0.035
0.076
0.076
0.076
0.077
0.077
0.076
0.076
0.076
0.075
0.074
0.073
0.071
0.068
0.063
0.057
0.047
0.031
0.007
-0.032
-0.094
-0.195
-0.357
-0.605
-0.942
-1.262
-1.313
-1.020
-0.642
-0.362
-0.198
-0.104
-0.028
0.059
0.253
0.827
2.249
1.661
1.110
0.771
0.420
0.194
0.110
0.100
0.116
0.137
0.152
0.158
0.156
0.149
0.139
0.130
0.121
0.114
0.107
0.101
0.095
0.090
0.084
0.079
0.074
0.070
0.067
0.064
0.061
0.059
0.057
0.055
0.053
0.052
0.050
0.049
0.048
0.047
0.046
0.045
0.044
0.043
0.043
0.042
0.041
0.041
0.040
0.039
0.039
0.038
0.038
0.037
0.037
0.036
0.036
0.036
0.035
0.035
0.075
0.076
0.076
0.076
0.076
0.076
0.075
0.075
0.074
0.072
0.071
0.068
0.064
0.059
0.051
0.040
0.022
-0.005
-0.047
-0.112
-0.211
-0.359
-0.566
-0.814
-1.015
-1.039
-0.850
-0.589
-0.376
-0.251
-0.204
-0.243
-0.428
-0.571
0.123
1.729
1.345
0.980
1.123
0.560
0.242
0.140
0.112
0.112
0.121
0.128
0.132
0.132
0.128
0.122
0.115
0.109
0.103
0.098
0.093
0.088
0.083
0.079
0.075
0.071
0.068
0.065
0.062
0.060
0.058
0.056
0.054
0.053
0.051
0.050
0.049
0.048
0.047
0.046
0.045
0.044
0.043
0.042
0.042
0.041
0.040
0.040
0.039
0.039
0.038
0.038
0.037
0.037
0.036
0.036
0.035
0.035
0.035
0.075
0.075
0.075
0.075
0.075
0.075
0.074
0.073
0.072
0.071
0.069
0.066
0.062
0.056
0.048
0.036
0.018
-0.009
-0.050
-0.110
-0.196
-0.317
-0.471
-0.634
-0.752
-0.756
-0.643
-0.477
-0.328
-0.229
-0.208
-0.390
-1.270
-3.542
-1.720
0.050
0.631
0.828
0.741
0.413
0.203
0.128
0.105
0.103
0.108
0.113
0.115
0.115
0.113
0.109
0.104
0.099
0.095
0.090
0.086
0.082
0.078
0.075
0.071
0.068
0.066
0.063
0.061
0.059
0.057
0.055
0.054
0.052
0.051
0.050
0.048
0.047
0.046
0.046
0.045
0.044
0.043
0.042
0.042
0.041
0.040
0.040
0.039
0.039
0.038
0.038
0.037
0.037
0.036
0.036
0.035
0.035
0.035
0.074
0.074
0.074
0.074
0.074
0.074
0.073
0.073
0.071
0.070
0.068
0.065
0.061
0.055
0.047
0.035
0.017
-0.007
-0.043
-0.093
-0.163
-0.254
-0.361
-0.464
-0.532
-0.531
-0.463
-0.360
-0.254
-0.172
-0.160
-0.374
-1.478
-5.158
-2.382
-0.363
0.373
0.833
0.462
0.241
0.142
0.103
0.093
0.093
0.097
0.101
0.103
0.103
0.102
0.099
0.096
0.092
0.088
0.085
0.081
0.078
0.075
0.072
0.069
0.066
0.064
0.062
0.060
0.058
0.056
0.054
0.053
0.052
0.050
0.049
0.048
0.047
0.046
0.045
0.045
0.044
0.043
0.042
0.042
0.041
0.040
0.040
0.039
0.039
0.038
0.038
0.037
0.037
0.036
0.036
0.035
0.035
0.035
0.074
0.074
0.074
0.074
0.073
0.073
0.073
0.072
0.071
0.069
0.067
0.064
0.060
0.055
0.047
0.036
0.020
-0.001
-0.031
-0.071
-0.123
-0.188
-0.258
-0.322
-0.362
-0.361
-0.321
-0.256
-0.183
-0.118
-0.097
-0.205
-0.619
-1.176
-0.836
-0.223
0.148
0.324
0.243
0.147
0.100
0.084
0.082
0.085
0.089
0.092
0.094
0.095
0.094
0.092
0.089
0.087
0.083
0.080
0.077
0.075
0.072
0.069
0.067
0.065
0.062
0.060
0.059
0.057
0.055
0.054
0.053
0.051
0.050
0.049
0.048
0.047
0.046
0.045
0.044
0.044
0.043
0.042
0.042
0.041
0.040
0.040
0.039
0.039
0.038
0.038
0.037
0.037
0.036
0.036
0.035
0.035
0.035
0.073
0.073
0.073
0.073
0.073
0.072
0.072
0.071
0.070
0.068
0.066
0.064
0.060
0.055
0.048
0.039
0.026
0.008
-0.015
-0.046
-0.084
-0.128
-0.173
-0.213
-0.236
-0.237
-0.213
-0.172
-0.124
-0.076
-0.048
-0.072
-0.170
-0.270
-0.219
-0.067
0.066
0.132
0.125
0.098
0.079
0.074
0.076
0.080
0.084
0.086
0.088
0.088
0.088
0.086
0.084
0.082
0.080
0.077
0.074
0.072
0.070
0.067
0.065
0.063
0.061
0.059
0.058
0.056
0.055
0.053
0.052
0.051
0.050
0.049
0.048
0.047
0.046
0.045
0.044
0.044
0.043
0.042
0.041
0.041
0.040
0.040
0.039
0.039
0.038
0.038
0.037
0.037
0.036
0.036
0.035
0.035
0.035
0.072
0.072
0.072
0.072
0.072
0.072
0.071
0.070
0.069
0.068
0.066
0.064
0.061
0.056
0.050
0.042
0.032
0.018
0.
-0.022
-0.049
-0.078
-0.108
-0.132
-0.147
-0.147
-0.133
-0.109
-0.078
-0.046
-0.021
-0.015
-0.031
-0.052
-0.041
0.002
0.051
0.079
0.083
0.077
0.071
0.071
0.074
0.077
0.080
0.082
0.083
0.084
0.083
0.082
0.080
0.078
0.076
0.074
0.072
0.070
0.068
0.066
0.064
0.062
0.060
0.058
0.057
0.055
0.054
0.053
0.052
0.050
0.049
0.048
0.047
0.047
0.046
0.045
0.044
0.043
0.043
0.042
0.041
0.041
0.040
0.040
0.039
0.039
0.038
0.038
0.037
0.037
0.036
0.036
0.035
0.035
0.035
0.072
0.072
0.072
0.072
0.071
0.071
0.071
0.070
0.069
0.068
0.066
0.064
0.061
0.058
0.053
0.046
0.038
0.028
0.014
-0.002
-0.020
-0.039
-0.058
-0.074
-0.083
-0.084
-0.076
-0.061
-0.042
-0.022
-0.004
0.007
0.008
0.007
0.012
0.029
0.050
0.064
0.069
0.070
0.069
0.070
0.073
0.076
0.078
0.079
0.080
0.080
0.080
0.079
0.077
0.076
0.074
0.072
0.070
0.068
0.066
0.064
0.062
0.061
0.059
0.058
0.056
0.055
0.054
0.052
0.051
0.050
0.049
0.048
0.047
0.046
0.045
0.045
0.044
0.043
0.043
0.042
0.041
0.041
0.040
0.040
0.039
0.038
0.038
0.037
0.037
0.037
0.036
0.036
0.035
0.035
0.034
0.071
0.071
0.071
0.071
0.071
0.071
0.070
0.070
0.069
0.068
0.066
0.065
0.062
0.059
0.056
0.051
0.044
0.036
0.027
0.016
0.003
-0.009
-0.022
-0.031
-0.037
-0.038
-0.034
-0.026
-0.015
-0.002
0.009
0.018
0.023
0.026
0.031
0.040
0.052
0.060
0.065
0.068
0.070
0.071
0.073
0.075
0.076
0.077
0.078
0.078
0.077
0.076
0.075
0.073
0.071
0.070
0.068
0.066
0.064
0.063
0.061
0.060
0.058
0.057
0.055
0.054
0.053
0.052
0.051
0.050
0.049
0.048
0.047
0.046
0.045
0.045
0.044
0.043
0.042
0.042
0.041
0.041
0.040
0.039
0.039
0.038
0.038
0.037
0.037
0.036
0.036
0.036
0.035
0.035
0.034
0.070
0.071
0.071
0.071
0.070
0.070
0.070
0.069
0.069
0.068
0.067
0.065
0.064
0.061
0.058
0.055
0.050
0.044
0.038
0.030
0.022
0.013
0.006
-0.001
-0.005
-0.006
-0.004
0.001
0.007
0.015
0.022
0.028
0.033
0.037
0.041
0.048
0.055
0.061
0.066
0.068
0.070
0.072
0.073
0.074
0.075
0.076
0.076
0.075
0.075
0.074
0.072
0.071
0.070
0.068
0.066
0.065
0.063
0.062
0.060
0.059
0.057
0.056
0.055
0.054
0.053
0.051
0.050
0.049
0.048
0.048
0.047
0.046
0.045
0.044
0.044
0.043
0.042
0.042
0.041
0.040
0.040
0.039
0.039
0.038
0.038
0.037
0.037
0.036
0.036
0.036
0.035
0.035
0.034
0.070
0.070
0.070
0.070
0.070
0.070
0.069
0.069
0.069
0.068
0.067
0.066
0.065
0.063
0.061
0.058
0.055
0.051
0.046
0.041
0.036
0.031
0.026
0.022
0.019
0.018
0.019
0.022
0.025
0.030
0.034
0.038
0.042
0.046
0.050
0.054
0.059
0.064
0.067
0.069
0.071
0.072
0.073
0.074
0.074
0.074
0.074
0.074
0.073
0.072
0.071
0.069
0.068
0.066
0.065
0.064
0.062
0.061
0.059
0.058
0.057
0.055
0.054
0.053
0.052
0.051
0.050
0.049
0.048
0.047
0.046
0.046
0.045
0.044
0.043
0.043
0.042
0.042
0.041
0.040
0.040
0.039
0.039
0.038
0.038
0.037
0.037
0.036
0.036
0.036
0.035
0.035
0.034
0.069
0.069
0.070
0.070
0.069
0.069
0.069
0.069
0.069
0.068
0.067
0.067
0.066
0.065
0.063
0.061
0.059
0.056
0.054
0.050
0.047
0.044
0.041
0.038
0.037
0.036
0.036
0.038
0.040
0.042
0.045
0.048
0.051
0.053
0.057
0.060
0.063
0.066
0.069
0.071
0.072
0.073
0.073
0.073
0.074
0.073
0.073
0.072
0.071
0.070
0.069
0.068
0.067
0.065
0.064
0.062
0.061
0.060
0.059
0.057
0.056
0.055
0.054
0.053
0.052
0.051
0.050
0.049
0.048
0.047
0.046
0.045
0.045
0.044
0.043
0.043
0.042
0.041
0.041
0.040
0.040
0.039
0.039
0.038
0.038
0.037
0.037
0.036
0.036
0.035
0.035
0.035
0.034
0.069
0.069
0.069
0.069
0.069
0.069
0.069
0.069
0.069
0.068
0.068
0.067
0.067
0.066
0.065
0.064
0.063
0.061
0.059
0.057
0.055
0.054
0.052
0.051
0.050
0.049
0.049
0.050
0.051
0.052
0.054
0.056
0.058
0.060
0.062
0.065
0.067
0.069
0.071
0.072
0.073
0.073
0.073
0.073
0.073
0.072
0.072
0.071
0.070
0.069
0.068
0.067
0.065
0.064
0.063
0.062
0.060
0.059
0.058
0.057
0.055
0.054
0.053
0.052
0.051
0.050
0.049
0.048
0.048
0.047
0.046
0.045
0.045
0.044
0.043
0.042
0.042
0.041
0.041
0.040
0.040
0.039
0.039
0.038
0.038
0.037
0.037
0.036
0.036
0.035
0.035
0.035
0.034
0.068
0.068
0.069
0.069
0.069
0.069
0.069
0.069
0.069
0.068
0.068
0.068
0.068
0.067
0.067
0.066
0.065
0.065
0.064
0.063
0.062
0.061
0.060
0.059
0.059
0.059
0.059
0.059
0.060
0.061
0.062
0.063
0.064
0.065
0.067
0.068
0.070
0.071
0.072
0.073
0.073
0.073
0.073
0.073
0.072
0.071
0.071
0.070
0.069
0.068
0.067
0.065
0.064
0.063
0.062
0.061
0.059
0.058
0.057
0.056
0.055
0.054
0.053
0.052
0.051
0.050
0.049
0.048
0.047
0.047
0.046
0.045
0.044
0.044
0.043
0.042
0.042
0.041
0.041
0.040
0.039
0.039
0.038
0.038
0.037
0.037
0.037
0.036
0.036
0.035
0.035
0.035
0.034
0.068
0.068
0.068
0.068
0.068
0.068
0.068
0.068
0.068
0.068
0.068
0.068
0.068
0.068
0.068
0.068
0.068
0.067
0.067
0.067
0.066
0.066
0.066
0.066
0.066
0.066
0.066
0.066
0.067
0.067
0.068
0.068
0.069
0.070
0.071
0.071
0.072
0.073
0.073
0.073
0.073
0.073
0.073
0.072
0.071
0.071
0.070
0.069
0.068
0.067
0.066
0.065
0.063
0.062
0.061
0.060
0.059
0.058
0.057
0.055
0.054
0.053
0.052
0.051
0.051
0.050
0.049
0.048
0.047
0.046
0.046
0.045
0.044
0.043
0.043
0.042
0.042
0.041
0.040
0.040
0.039
0.039
0.038
0.038
0.037
0.037
0.037
0.036
0.036
0.035
0.035
0.034
0.034
0.067
0.067
0.068
0.068
0.068
0.068
0.068
0.068
0.068
0.069
0.069
0.069
0.069
0.069
0.069
0.069
0.069
0.069
0.069
0.070
0.070
0.070
0.070
0.071
0.071
0.071
0.071
0.071
0.072
0.072
0.072
0.072
0.073
0.073
0.073
0.074
0.074
0.074
0.074
0.074
0.073
0.073
0.072
0.072
0.071
0.070
0.069
0.068
0.067
0.066
0.065
0.064
0.063
0.061
0.060
0.059
0.058
0.057
0.056
0.055
0.054
0.053
0.052
0.051
0.050
0.049
0.048
0.048
0.047
0.046
0.045
0.045
0.044
0.043
0.043
0.042
0.041
0.041
0.040
0.040
0.039
0.039
0.038
0.038
0.037
0.037
0.036
0.036
0.036
0.035
0.035
0.034
0.034
0.067
0.067
0.067
0.067
0.068
0.068
0.068
0.068
0.068
0.069
0.069
0.069
0.069
0.069
0.070
0.070
0.070
0.071
0.071
0.072
0.072
0.073
0.073
0.074
0.074
0.074
0.075
0.075
0.075
0.075
0.075
0.075
0.075
0.075
0.075
0.075
0.075
0.075
0.075
0.074
0.074
0.073
0.072
0.071
0.070
0.069
0.068
0.067
0.066
0.065
0.064
0.063
0.062
0.061
0.060
0.059
0.058
0.057
0.056
0.055
0.054
0.053
0.052
0.051
0.050
0.049
0.048
0.047
0.047
0.046
0.045
0.044
0.044
0.043
0.043
0.042
0.041
0.041
0.040
0.040
0.039
0.039
0.038
0.038
0.037
0.037
0.036
0.036
0.036
0.035
0.035
0.034
0.034
0.066
0.067
0.067
0.067
0.067
0.068
0.068
0.068
0.068
0.069
0.069
0.069
0.069
0.070
0.070
0.071
0.071
0.072
0.072
0.073
0.074
0.074
0.075
0.076
0.076
0.077
0.077
0.077
0.077
0.077
0.077
0.077
0.077
0.077
0.076
0.076
0.076
0.075
0.075
0.074
0.073
0.073
0.072
0.071
0.070
0.069
0.068
0.067
0.066
0.064
0.063
0.062
0.061
0.060
0.059
0.058
0.057
0.056
0.055
0.054
0.053
0.052
0.051
0.050
0.050
0.049
0.048
0.047
0.046
0.046
0.045
0.044
0.044
0.043
0.042
0.042
0.041
0.041
0.040
0.040
0.039
0.039
0.038
0.038
0.037
0.037
0.036
0.036
0.035
0.035
0.035
0.034
0.034
0.066
0.066
0.066
0.067
0.067
0.067
0.068
0.068
0.068
0.068
0.069
0.069
0.070
0.070
0.071
0.071
0.072
0.073
0.073
0.074
0.075
0.076
0.076
0.077
0.077
0.078
0.078
0.079
0.079
0.079
0.078
0.078
0.078
0.078
0.077
0.077
0.076
0.076
0.075
0.074
0.073
0.072
0.071
0.070
0.069
0.068
0.067
0.066
0.065
0.064
0.063
0.062
0.061
0.060
0.059
0.058
0.057
0.056
0.055
0.054
0.053
0.052
0.051
0.050
0.049
0.049
0.048
0.047
0.046
0.045
0.045
0.044
0.043
0.043
0.042
0.042
0.041
0.041
0.040
0.039
0.039
0.038
0.038
0.037
0.037
0.037
0.036
0.036
0.035
0.035
0.035
0.034
0.034
0.065
0.066
0.066
0.066
0.067
0.067
0.067
0.068
0.068
0.068
0.069
0.069
0.070
0.070
0.071
0.071
0.072
0.073
0.074
0.074
0.075
0.076
0.077
0.077
0.078
0.079
0.079
0.079
0.079
0.079
0.079
0.079
0.078
0.078
0.077
0.077
0.076
0.075
0.075
0.074
0.073
0.072
0.071
0.070
0.069
0.068
0.067
0.065
0.064
0.063
0.062
0.061
0.060
0.059
0.058
0.057
0.056
0.055
0.054
0.053
0.052
0.052
0.051
0.050
0.049
0.048
0.047
0.047
0.046
0.045
0.045
0.044
0.043
0.043
0.042
0.042
0.041
0.040
0.040
0.039
0.039
0.038
0.038
0.037
0.037
0.037
0.036
0.036
0.035
0.035
0.035
0.034
0.034
0.065
0.065
0.066
0.066
0.066
0.067
0.067
0.067
0.068
0.068
0.069
0.069
0.070
0.070
0.071
0.071
0.072
0.073
0.074
0.075
0.075
0.076
0.077
0.078
0.078
0.079
0.079
0.079
0.079
0.079
0.079
0.079
0.078
0.078
0.077
0.077
0.076
0.075
0.074
0.073
0.072
0.071
0.070
0.069
0.068
0.067
0.066
0.065
0.064
0.063
0.062
0.061
0.060
0.059
0.058
0.057
0.056
0.055
0.054
0.053
0.052
0.051
0.050
0.050
0.049
0.048
0.047
0.047
0.046
0.045
0.044
0.044
0.043
0.043
0.042
0.041
0.041
0.040
0.040
0.039
0.039
0.038
0.038
0.037
0.037
0.036
0.036
0.036
0.035
0.035
0.034
0.034
0.034
0.064
0.065
0.065
0.065
0.066
0.066
0.067
0.067
0.067
0.068
0.068
0.069
0.069
0.070
0.071
0.071
0.072
0.073
0.074
0.074
0.075
0.076
0.077
0.077
0.078
0.078
0.079
0.079
0.079
0.079
0.079
0.079
0.078
0.078
0.077
0.076
0.076
0.075
0.074
0.073
0.072
0.071
0.070
0.069
0.068
0.067
0.066
0.064
0.063
0.062
0.061
0.060
0.059
0.058
0.057
0.056
0.055
0.054
0.054
0.053
0.052
0.051
0.050
0.049
0.049
0.048
0.047
0.046
0.046
0.045
0.044
0.044
0.043
0.042
0.042
0.041
0.041
0.040
0.040
0.039
0.039
0.038
0.038
0.037
0.037
0.036
0.036
0.036
0.035
0.035
0.034
0.034
0.034
0.064
0.064
0.065
0.065
0.065
0.066
0.066
0.067
0.067
0.068
0.068
0.069
0.069
0.070
0.070
0.071
0.072
0.073
0.073
0.074
0.075
0.076
0.076
0.077
0.077
0.078
0.078
0.078
0.078
0.078
0.078
0.078
0.078
0.077
0.076
0.076
0.075
0.074
0.073
0.072
0.071
0.070
0.069
0.068
0.067
0.066
0.065
0.064
0.063
0.062
0.061
0.060
0.059
0.058
0.057
0.056
0.055
0.054
0.053
0.052
0.051
0.051
0.050
0.049
0.048
0.048
0.047
0.046
0.045
0.045
0.044
0.043
0.043
0.042
0.042
0.041
0.041
0.040
0.039
0.039
0.039
0.038
0.038
0.037
0.037
0.036
0.036
0.035
0.035
0.035
0.034
0.034
0.034
0.064
0.064
0.064
0.065
0.065
0.065
0.066
0.066
0.067
0.067
0.068
0.068
0.069
0.069
0.070
0.071
0.071
0.072
0.073
0.074
0.074
0.075
0.076
0.076
0.077
0.077
0.077
0.078
0.078
0.078
0.077
0.077
0.077
0.076
0.076
0.075
0.074
0.073
0.073
0.072
0.071
0.070
0.069
0.068
0.067
0.066
0.064
0.063
0.062
0.061
0.060
0.059
0.058
0.057
0.056
0.056
0.055
0.054
0.053
0.052
0.051
0.050
0.050
0.049
0.048
0.047
0.047
0.046
0.045
0.045
0.044
0.043
0.043
0.042
0.042
0.041
0.040
0.040
0.039
0.039
0.038
0.038
0.037
0.037
0.037
0.036
0.036
0.035
0.035
0.035
0.034
0.034
0.034
0.063
0.063
0.064
0.064
0.065
0.065
0.065
0.066
0.066
0.067
0.067
0.068
0.068
0.069
0.070
0.070
0.071
0.072
0.072
0.073
0.074
0.074
0.075
0.075
0.076
0.076
0.077
0.077
0.077
0.077
0.077
0.076
0.076
0.075
0.075
0.074
0.073
0.073
0.072
0.071
0.070
0.069
0.068
0.067
0.066
0.065
0.064
0.063
0.062
0.061
0.060
0.059
0.058
0.057
0.056
0.055
0.054
0.053
0.053
0.052
0.051
0.050
0.049
0.049
0.048
0.047
0.046
0.046
0.045
0.044
0.044
0.043
0.043
0.042
0.041
0.041
0.040
0.040
0.039
0.039
0.038
0.038
0.037
0.037
0.037
0.036
0.036
0.035
0.035
0.035
0.034
0.034
0.034
0.048
0.049
0.049
0.049
0.049
0.049
0.050
0.050
0.050
0.050
0.050
0.050
0.051
0.051
0.051
0.051
0.051
0.051
0.051
0.051
0.051
0.051
0.051
0.051
0.051
0.050
0.050
0.050
0.050
0.050
0.049
0.049
0.049
0.049
0.048
0.048
0.048
0.048
0.047
0.047
0.047
0.046
0.046
0.046
0.046
0.045
0.045
0.045
0.044
0.044
0.044
0.043
0.043
0.043
0.043
0.042
0.042
0.042
0.041
0.041
0.041
0.040
0.040
0.040
0.040
0.039
0.039
0.039
0.039
0.038
0.038
0.038
0.038
0.037
0.037
0.037
0.037
0.036
0.036
0.036
0.036
0.036
0.035
0.035
0.035
0.035
0.035
0.034
0.034
0.034
0.034
0.034
0.034
0.049
0.049
0.049
0.050
0.050
0.050
0.050
0.050
0.051
0.051
0.051
0.051
0.051
0.051
0.052
0.052
0.052
0.052
0.052
0.052
0.052
0.052
0.052
0.051
0.051
0.051
0.051
0.051
0.051
0.050
0.050
0.050
0.050
0.049
0.049
0.049
0.048
0.048
0.048
0.047
0.047
0.047
0.047
0.046
0.046
0.046
0.045
0.045
0.045
0.044
0.044
0.044
0.043
0.043
0.043
0.042
0.042
0.042
0.041
0.041
0.041
0.041
0.040
0.040
0.040
0.039
0.039
0.039
0.039
0.038
0.038
0.038
0.038
0.037
0.037
0.037
0.037
0.036
0.036
0.036
0.036
0.036
0.035
0.035
0.035
0.035
0.035
0.034
0.034
0.034
0.034
0.034
0.034
0.050
0.050
0.050
0.050
0.050
0.051
0.051
0.051
0.051
0.052
0.052
0.052
0.052
0.052
0.052
0.052
0.052
0.053
0.053
0.053
0.053
0.052
0.052
0.052
0.052
0.052
0.052
0.051
0.051
0.051
0.051
0.050
0.050
0.050
0.050
0.049
0.049
0.049
0.048
0.048
0.048
0.047
0.047
0.047
0.046
0.046
0.046
0.045
0.045
0.045
0.044
0.044
0.044
0.043
0.043
0.043
0.042
0.042
0.042
0.041
0.041
0.041
0.040
0.040
0.040
0.040
0.039
0.039
0.039
0.038
0.038
0.038
0.038
0.037
0.037
0.037
0.037
0.036
0.036
0.036
0.036
0.036
0.035
0.035
0.035
0.035
0.035
0.034
0.034
0.034
0.034
0.034
0.034
0.050
0.050
0.051
0.051
0.051
0.051
0.052
0.052
0.052
0.052
0.052
0.053
0.053
0.053
0.053
0.053
0.053
0.053
0.053
0.053
0.053
0.053
0.053
0.053
0.053
0.053
0.052
0.052
0.052
0.052
0.051
0.051
0.051
0.050
0.050
0.050
0.049
0.049
0.049
0.048
0.048
0.048
0.047
0.047
0.047
0.046
0.046
0.046
0.045
0.045
0.045
0.044
0.044
0.044
0.043
0.043
0.043
0.042
0.042
0.042
0.041
0.041
0.041
0.040
0.040
0.040
0.039
0.039
0.039
0.038
0.038
0.038
0.038
0.037
0.037
0.037
0.037
0.036
0.036
0.036
0.036
0.036
0.035
0.035
0.035
0.035
0.035
0.034
0.034
0.034
0.034
0.034
0.034
0.051
0.051
0.051
0.052
0.052
0.052
0.052
0.053
0.053
0.053
0.053
0.054
0.054
0.054
0.054
0.054
0.054
0.054
0.054
0.054
0.054
0.054
0.054
0.054
0.054
0.054
0.053
0.053
0.053
0.052
0.052
0.052
0.051
0.051
0.051
0.050
0.050
0.050
0.049
0.049
0.049
0.048
0.048
0.047
0.047
0.047
0.046
0.046
0.046
0.045
0.045
0.045
0.044
0.044
0.043
0.043
0.043
0.042
0.042
0.042
0.041
0.041
0.041
0.040
0.040
0.040
0.039
0.039
0.039
0.039
0.038
0.038
0.038
0.037
0.037
0.037
0.037
0.036
0.036
0.036
0.036
0.036
0.035
0.035
0.035
0.035
0.035
0.034
0.034
0.034
0.034
0.034
0.034
0.051
0.052
0.052
0.052
0.052
0.053
0.053
0.053
0.054
0.054
0.054
0.054
0.055
0.055
0.055
0.055
0.055
0.055
0.056
0.056
0.055
0.055
0.055
0.055
0.055
0.055
0.054
0.054
0.054
0.053
0.053
0.052
0.052
0.052
0.051
0.051
0.051
0.050
0.050
0.049
0.049
0.049
0.048
0.048
0.047
0.047
0.047
0.046
0.046
0.046
0.045
0.045
0.044
0.044
0.044
0.043
0.043
0.043
0.042
0.042
0.041
0.041
0.041
0.040
0.040
0.040
0.039
0.039
0.039
0.039
0.038
0.038
0.038
0.037
0.037
0.037
0.037
0.036
0.036
0.036
0.036
0.036
0.035
0.035
0.035
0.035
0.035
0.034
0.034
0.034
0.034
0.034
0.034
0.052
0.052
0.053
0.053
0.053
0.054
0.054
0.054
0.054
0.055
0.055
0.055
0.056
0.056
0.056
0.056
0.057
0.057
0.057
0.057
0.057
0.057
0.056
0.056
0.056
0.056
0.055
0.055
0.055
0.054
0.054
0.053
0.053
0.052
0.052
0.052
0.051
0.051
0.050
0.050
0.049
0.049
0.049
0.048
0.048
0.047
0.047
0.047
0.046
0.046
0.045
0.045
0.045
0.044
0.044
0.044
0.043
0.043
0.042
0.042
0.042
0.041
0.041
0.041
0.040
0.040
0.040
0.039
0.039
0.039
0.038
0.038
0.038
0.037
0.037
0.037
0.037
0.036
0.036
0.036
0.036
0.036
0.035
0.035
0.035
0.035
0.035
0.034
0.034
0.034
0.034
0.034
0.033
0.053
0.053
0.053
0.054
0.054
0.054
0.055
0.055
0.055
0.056
0.056
0.056
0.057
0.057
0.057
0.058
0.058
0.058
0.058
0.058
0.058
0.058
0.058
0.057
0.057
0.057
0.056
0.056
0.055
0.055
0.055
0.054
0.054
0.053
0.053
0.052
0.052
0.051
0.051
0.050
0.050
0.050
0.049
0.049
0.048
0.048
0.047
0.047
0.047
0.046
0.046
0.045
0.045
0.045
0.044
0.044
0.043
0.043
0.043
0.042
0.042
0.041
0.041
0.041
0.040
0.040
0.040
0.039
0.039
0.039
0.038
0.038
0.038
0.037
0.037
0.037
0.037
0.036
0.036
0.036
0.036
0.035
0.035
0.035
0.035
0.035
0.034
0.034
0.034
0.034
0.034
0.034
0.033
0.053
0.054
0.054
0.054
0.055
0.055
0.056
0.056
0.056
0.057
0.057
0.058
0.058
0.058
0.059
0.059
0.059
0.059
0.060
0.060
0.059
0.059
0.059
0.059
0.058
0.058
0.058
0.057
0.057
0.056
0.055
0.055
0.054
0.054
0.053
0.053
0.052
0.052
0.051
0.051
0.051
0.050
0.050
0.049
0.049
0.048
0.048
0.047
0.047
0.047
0.046
0.046
0.045
0.045
0.044
0.044
0.044
0.043
0.043
0.042
0.042
0.042
0.041
0.041
0.040
0.040
0.040
0.039
0.039
0.039
0.038
0.038
0.038
0.037
0.037
0.037
0.037
0.036
0.036
0.036
0.036
0.035
0.035
0.035
0.035
0.035
0.034
0.034
0.034
0.034
0.034
0.034
0.033
0.054
0.054
0.055
0.055
0.056
0.056
0.056
0.057
0.057
0.058
0.058
0.059
0.059
0.060
0.060
0.061
0.061
0.061
0.061
0.061
0.061
0.061
0.061
0.060
0.060
0.059
0.059
0.058
0.058
0.057
0.056
0.056
0.055
0.055
0.054
0.054
0.053
0.053
0.052
0.052
0.051
0.051
0.050
0.050
0.049
0.049
0.048
0.048
0.047
0.047
0.046
0.046
0.046
0.045
0.045
0.044
0.044
0.043
0.043
0.043
0.042
0.042
0.041
0.041
0.041
0.040
0.040
0.039
0.039
0.039
0.038
0.038
0.038
0.037
0.037
0.037
0.037
0.036
0.036
0.036
0.036
0.035
0.035
0.035
0.035
0.035
0.034
0.034
0.034
0.034
0.034
0.034
0.033
0.055
0.055
0.055
0.056
0.056
0.057
0.057
0.058
0.058
0.059
0.060
0.060
0.061
0.061
0.062
0.062
0.063
0.063
0.063
0.063
0.063
0.063
0.063
0.062
0.062
0.061
0.060
0.060
0.059
0.058
0.057
0.057
0.056
0.055
0.055
0.054
0.054
0.053
0.053
0.052
0.052
0.051
0.051
0.050
0.050
0.049
0.049
0.048
0.048
0.047
0.047
0.046
0.046
0.045
0.045
0.045
0.044
0.044
0.043
0.043
0.042
0.042
0.041
0.041
0.041
0.040
0.040
0.040
0.039
0.039
0.038
0.038
0.038
0.038
0.037
0.037
0.037
0.036
0.036
0.036
0.036
0.035
0.035
0.035
0.035
0.035
0.034
0.034
0.034
0.034
0.034
0.033
0.033
0.055
0.056
0.056
0.057
0.057
0.058
0.058
0.059
0.060
0.060
0.061
0.062
0.062
0.063
0.064
0.064
0.065
0.065
0.065
0.065
0.065
0.065
0.065
0.064
0.063
0.063
0.062
0.061
0.060
0.059
0.059
0.058
0.057
0.056
0.056
0.055
0.054
0.054
0.053
0.053
0.052
0.052
0.051
0.051
0.050
0.050
0.049
0.049
0.048
0.048
0.047
0.047
0.046
0.046
0.045
0.045
0.044
0.044
0.043
0.043
0.043
0.042
0.042
0.041
0.041
0.040
0.040
0.040
0.039
0.039
0.039
0.038
0.038
0.038
0.037
0.037
0.037
0.036
0.036
0.036
0.036
0.035
0.035
0.035
0.035
0.034
0.034
0.034
0.034
0.034
0.034
0.033
0.033
0.056
0.056
0.057
0.058
0.058
0.059
0.059
0.060
0.061
0.062
0.062
0.063
0.064
0.065
0.066
0.066
0.067
0.067
0.068
0.068
0.068
0.067
0.067
0.066
0.065
0.064
0.064
0.063
0.062
0.061
0.060
0.059
0.058
0.057
0.056
0.056
0.055
0.055
0.054
0.053
0.053
0.052
0.052
0.051
0.051
0.050
0.050
0.049
0.049
0.048
0.048
0.047
0.047
0.046
0.046
0.045
0.045
0.044
0.044
0.043
0.043
0.042
0.042
0.041
0.041
0.040
0.040
0.040
0.039
0.039
0.039
0.038
0.038
0.038
0.037
0.037
0.037
0.036
0.036
0.036
0.036
0.035
0.035
0.035
0.035
0.034
0.034
0.034
0.034
0.034
0.034
0.033
0.033
0.057
0.057
0.058
0.058
0.059
0.060
0.061
0.061
0.062
0.063
0.064
0.065
0.066
0.067
0.068
0.069
0.069
0.070
0.070
0.070
0.070
0.070
0.069
0.069
0.068
0.067
0.065
0.064
0.063
0.062
0.061
0.060
0.059
0.058
0.057
0.057
0.056
0.055
0.055
0.054
0.053
0.053
0.052
0.052
0.051
0.051
0.050
0.050
0.049
0.049
0.048
0.048
0.047
0.046
0.046
0.045
0.045
0.044
0.044
0.043
0.043
0.042
0.042
0.041
0.041
0.041
0.040
0.040
0.039
0.039
0.039
0.038
0.038
0.038
0.037
0.037
0.037
0.036
0.036
0.036
0.035
0.035
0.035
0.035
0.035
0.034
0.034
0.034
0.034
0.034
0.033
0.033
0.033
0.057
0.058
0.059
0.059
0.060
0.061
0.062
0.063
0.064
0.065
0.066
0.067
0.068
0.069
0.070
0.071
0.072
0.073
0.073
0.073
0.073
0.073
0.072
0.071
0.070
0.069
0.067
0.066
0.065
0.063
0.062
0.061
0.060
0.059
0.058
0.057
0.057
0.056
0.055
0.055
0.054
0.053
0.053
0.052
0.052
0.051
0.051
0.050
0.050
0.049
0.048
0.048
0.047
0.047
0.046
0.046
0.045
0.045
0.044
0.044
0.043
0.043
0.042
0.042
0.041
0.041
0.040
0.040
0.039
0.039
0.039
0.038
0.038
0.038
0.037
0.037
0.037
0.036
0.036
0.036
0.035
0.035
0.035
0.035
0.035
0.034
0.034
0.034
0.034
0.034
0.033
0.033
0.033
0.058
0.059
0.059
0.060
0.061
0.062
0.063
0.064
0.065
0.066
0.067
0.069
0.070
0.072
0.073
0.074
0.075
0.076
0.077
0.077
0.077
0.076
0.075
0.074
0.073
0.071
0.070
0.068
0.066
0.065
0.063
0.062
0.061
0.060
0.059
0.058
0.057
0.057
0.056
0.055
0.055
0.054
0.054
0.053
0.052
0.052
0.051
0.051
0.050
0.050
0.049
0.048
0.048
0.047
0.047
0.046
0.046
0.045
0.044
0.044
0.043
0.043
0.042
0.042
0.041
0.041
0.040
0.040
0.039
0.039
0.039
0.038
0.038
0.038
0.037
0.037
0.037
0.036
0.036
0.036
0.035
0.035
0.035
0.035
0.034
0.034
0.034
0.034
0.034
0.033
0.033
0.033
0.033
0.059
0.060
0.060
0.061
0.062
0.063
0.064
0.065
0.066
0.068
0.069
0.071
0.072
0.074
0.076
0.077
0.078
0.079
0.080
0.080
0.080
0.080
0.079
0.077
0.076
0.074
0.072
0.070
0.068
0.066
0.065
0.063
0.062
0.061
0.060
0.059
0.058
0.057
0.057
0.056
0.055
0.055
0.054
0.054
0.053
0.052
0.052
0.051
0.051
0.050
0.049
0.049
0.048
0.048
0.047
0.047
0.046
0.045
0.045
0.044
0.044
0.043
0.043
0.042
0.041
0.041
0.040
0.040
0.040
0.039
0.039
0.038
0.038
0.038
0.037
0.037
0.037
0.036
0.036
0.036
0.035
0.035
0.035
0.035
0.034
0.034
0.034
0.034
0.034
0.033
0.033
0.033
0.033
0.060
0.060
0.061
0.062
0.063
0.064
0.065
0.066
0.068
0.069
0.071
0.073
0.075
0.076
0.078
0.080
0.081
0.083
0.083
0.084
0.084
0.083
0.082
0.080
0.079
0.076
0.074
0.072
0.070
0.068
0.066
0.064
0.063
0.062
0.061
0.060
0.059
0.058
0.057
0.057
0.056
0.055
0.055
0.054
0.054
0.053
0.052
0.052
0.051
0.051
0.050
0.049
0.049
0.048
0.048
0.047
0.046
0.046
0.045
0.044
0.044
0.043
0.043
0.042
0.042
0.041
0.041
0.040
0.040
0.039
0.039
0.038
0.038
0.038
0.037
0.037
0.036
0.036
0.036
0.036
0.035
0.035
0.035
0.035
0.034
0.034
0.034
0.034
0.034
0.033
0.033
0.033
0.033
0.060
0.061
0.062
0.063
0.064
0.065
0.066
0.068
0.069
0.071
0.073
0.075
0.077
0.079
0.081
0.083
0.084
0.086
0.087
0.087
0.087
0.087
0.085
0.084
0.082
0.079
0.076
0.074
0.071
0.069
0.067
0.066
0.064
0.063
0.062
0.061
0.060
0.059
0.058
0.058
0.057
0.056
0.056
0.055
0.054
0.054
0.053
0.053
0.052
0.051
0.051
0.050
0.049
0.049
0.048
0.047
0.047
0.046
0.045
0.045
0.044
0.044
0.043
0.042
0.042
0.041
0.041
0.040
0.040
0.039
0.039
0.038
0.038
0.038
0.037
0.037
0.036
0.036
0.036
0.036
0.035
0.035
0.035
0.034
0.034
0.034
0.034
0.034
0.033
0.033
0.033
0.033
0.033
0.061
0.062
0.063
0.064
0.065
0.066
0.067
0.069
0.070
0.072
0.074
0.076
0.079
0.081
0.083
0.085
0.087
0.089
0.090
0.090
0.090
0.090
0.089
0.087
0.084
0.082
0.079
0.076
0.073
0.071
0.068
0.067
0.065
0.064
0.063
0.061
0.061
0.060
0.059
0.058
0.058
0.057
0.056
0.056
0.055
0.055
0.054
0.053
0.053
0.052
0.051
0.051
0.050
0.049
0.049
0.048
0.047
0.047
0.046
0.045
0.045
0.044
0.043
0.043
0.042
0.041
0.041
0.040
0.040
0.039
0.039
0.038
0.038
0.038
0.037
0.037
0.036
0.036
0.036
0.035
0.035
0.035
0.035
0.034
0.034
0.034
0.034
0.034
0.033
0.033
0.033
0.033
0.033
0.062
0.062
0.063
0.064
0.065
0.067
0.068
0.070
0.071
0.073
0.076
0.078
0.080
0.083
0.085
0.087
0.089
0.091
0.092
0.093
0.093
0.093
0.091
0.089
0.087
0.084
0.080
0.077
0.074
0.072
0.069
0.067
0.066
0.064
0.063
0.062
0.061
0.061
0.060
0.059
0.059
0.058
0.057
0.057
0.056
0.055
0.055
0.054
0.053
0.053
0.052
0.051
0.051
0.050
0.049
0.048
0.048
0.047
0.046
0.046
0.045
0.044
0.044
0.043
0.042
0.042
0.041
0.041
0.040
0.039
0.039
0.038
0.038
0.038
0.037
0.037
0.036
0.036
0.036
0.035
0.035
0.035
0.035
0.034
0.034
0.034
0.034
0.034
0.033
0.033
0.033
0.033
0.033
0.062
0.063
0.064
0.065
0.066
0.067
0.069
0.071
0.072
0.074
0.077
0.079
0.082
0.084
0.087
0.089
0.091
0.092
0.094
0.094
0.095
0.094
0.093
0.091
0.088
0.085
0.082
0.078
0.075
0.072
0.070
0.068
0.067
0.065
0.064
0.063
0.062
0.061
0.061
0.060
0.059
0.059
0.058
0.058
0.057
0.056
0.056
0.055
0.054
0.054
0.053
0.052
0.051
0.051
0.050
0.049
0.048
0.048
0.047
0.046
0.045
0.045
0.044
0.043
0.043
0.042
0.041
0.041
0.040
0.040
0.039
0.039
0.038
0.038
0.037
0.037
0.036
0.036
0.036
0.035
0.035
0.035
0.035
0.034
0.034
0.034
0.034
0.033
0.033
0.033
0.033
0.033
0.033
0.063
0.064
0.065
0.066
0.067
0.068
0.069
0.071
0.073
0.075
0.077
0.080
0.082
0.085
0.088
0.090
0.092
0.093
0.094
0.095
0.095
0.095
0.093
0.092
0.089
0.086
0.082
0.079
0.076
0.073
0.071
0.069
0.067
0.066
0.065
0.064
0.063
0.062
0.062
0.061
0.060
0.060
0.059
0.059
0.058
0.057
0.057
0.056
0.055
0.055
0.054
0.053
0.052
0.051
0.051
0.050
0.049
0.048
0.047
0.047
0.046
0.045
0.044
0.044
0.043
0.042
0.041
0.041
0.040
0.040
0.039
0.039
0.038
0.038
0.037
0.037
0.036
0.036
0.036
0.035
0.035
0.035
0.035
0.034
0.034
0.034
0.034
0.033
0.033
0.033
0.033
0.033
0.033
0.063
0.064
0.065
0.066
0.067
0.068
0.070
0.072
0.073
0.075
0.078
0.080
0.083
0.085
0.088
0.090
0.092
0.093
0.094
0.094
0.094
0.093
0.092
0.091
0.088
0.085
0.082
0.079
0.076
0.073
0.071
0.069
0.068
0.067
0.066
0.065
0.064
0.063
0.063
0.062
0.061
0.061
0.060
0.060
0.059
0.059
0.058
0.057
0.056
0.056
0.055
0.054
0.053
0.052
0.051
0.051
0.050
0.049
0.048
0.047
0.046
0.045
0.045
0.044
0.043
0.042
0.042
0.041
0.040
0.040
0.039
0.039
0.038
0.038
0.037
0.037
0.036
0.036
0.036
0.035
0.035
0.035
0.035
0.034
0.034
0.034
0.034
0.033
0.033
0.033
0.033
0.033
0.033
0.064
0.065
0.066
0.067
0.068
0.069
0.070
0.072
0.073
0.075
0.077
0.080
0.082
0.085
0.087
0.089
0.091
0.092
0.092
0.092
0.092
0.091
0.090
0.088
0.086
0.084
0.081
0.078
0.075
0.073
0.071
0.070
0.068
0.067
0.066
0.065
0.065
0.064
0.064
0.063
0.063
0.062
0.062
0.061
0.061
0.060
0.059
0.059
0.058
0.057
0.056
0.055
0.054
0.053
0.052
0.051
0.051
0.050
0.049
0.048
0.047
0.046
0.045
0.044
0.043
0.043
0.042
0.041
0.041
0.040
0.039
0.039
0.038
0.038
0.037
0.037
0.036
0.036
0.036
0.035
0.035
0.035
0.034
0.034
0.034
0.034
0.034
0.033
0.033
0.033
0.033
0.033
0.032
0.064
0.065
0.066
0.067
0.068
0.069
0.070
0.072
0.073
0.075
0.077
0.079
0.081
0.084
0.086
0.088
0.089
0.090
0.090
0.089
0.089
0.088
0.087
0.085
0.084
0.082
0.079
0.077
0.075
0.073
0.071
0.070
0.069
0.068
0.067
0.066
0.066
0.065
0.065
0.064
0.064
0.064
0.063
0.063
0.062
0.061
0.061
0.060
0.059
0.058
0.058
0.057
0.056
0.055
0.054
0.052
0.051
0.050
0.049
0.048
0.047
0.046
0.046
0.045
0.044
0.043
0.042
0.042
0.041
0.040
0.040
0.039
0.038
0.038
0.037
0.037
0.036
0.036
0.036
0.035
0.035
0.035
0.034
0.034
0.034
0.034
0.034
0.033
0.033
0.033
0.033
0.033
0.032
0.065
0.066
0.066
0.067
0.068
0.069
0.070
0.072
0.073
0.075
0.076
0.078
0.080
0.082
0.084
0.086
0.087
0.087
0.087
0.087
0.086
0.085
0.084
0.082
0.081
0.079
0.078
0.076
0.074
0.072
0.071
0.070
0.069
0.068
0.068
0.067
0.067
0.066
0.066
0.066
0.066
0.065
0.065
0.064
0.064
0.063
0.063
0.062
0.061
0.060
0.059
0.058
0.057
0.056
0.055
0.054
0.052
0.051
0.050
0.049
0.048
0.047
0.046
0.045
0.044
0.043
0.043
0.042
0.041
0.040
0.040
0.039
0.039
0.038
0.037
0.037
0.037
0.036
0.036
0.035
0.035
0.035
0.034
0.034
0.034
0.034
0.034
0.033
0.033
0.033
0.033
0.033
0.032
0.065
0.066
0.067
0.067
0.068
0.069
0.070
0.071
0.073
0.074
0.075
0.077
0.079
0.080
0.082
0.083
0.084
0.084
0.084
0.084
0.083
0.082
0.081
0.080
0.079
0.078
0.076
0.075
0.073
0.072
0.071
0.070
0.069
0.069
0.068
0.068
0.068
0.068
0.068
0.068
0.067
0.067
0.067
0.066
0.066
0.065
0.065
0.064
0.063
0.062
0.061
0.060
0.059
0.057
0.056
0.055
0.054
0.052
0.051
0.050
0.049
0.048
0.047
0.046
0.045
0.044
0.043
0.042
0.041
0.041
0.040
0.039
0.039
0.038
0.038
0.037
0.037
0.036
0.036
0.035
0.035
0.035
0.034
0.034
0.034
0.034
0.034
0.033
0.033
0.033
0.033
0.033
0.032
0.066
0.066
0.067
0.068
0.068
0.069
0.070
0.071
0.072
0.073
0.074
0.076
0.077
0.078
0.079
0.080
0.081
0.081
0.082
0.081
0.081
0.080
0.079
0.078
0.077
0.076
0.075
0.074
0.072
0.071
0.071
0.070
0.069
0.069
0.069
0.069
0.069
0.069
0.070
0.070
0.070
0.069
0.069
0.069
0.069
0.068
0.067
0.067
0.066
0.064
0.063
0.062
0.061
0.059
0.058
0.056
0.055
0.054
0.052
0.051
0.050
0.048
0.047
0.046
0.045
0.044
0.043
0.042
0.042
0.041
0.040
0.039
0.039
0.038
0.038
0.037
0.037
0.036
0.036
0.035
0.035
0.035
0.034
0.034
0.034
0.034
0.034
0.033
0.033
0.033
0.033
0.033
0.032
0.066
0.067
0.067
0.068
0.069
0.069
0.070
0.071
0.072
0.072
0.073
0.074
0.075
0.076
0.077
0.078
0.078
0.079
0.079
0.079
0.079
0.078
0.078
0.077
0.076
0.075
0.074
0.073
0.072
0.071
0.070
0.070
0.070
0.070
0.070
0.071
0.071
0.071
0.072
0.072
0.072
0.072
0.072
0.072
0.072
0.071
0.070
0.070
0.069
0.067
0.066
0.065
0.063
0.061
0.060
0.058
0.057
0.055
0.053
0.052
0.051
0.049
0.048
0.047
0.046
0.045
0.044
0.043
0.042
0.041
0.040
0.040
0.039
0.038
0.038
0.037
0.037
0.036
0.036
0.036
0.035
0.035
0.035
0.034
0.034
0.034
0.034
0.033
0.033
0.033
0.033
0.033
0.032
0.067
0.067
0.068
0.068
0.069
0.069
0.070
0.071
0.071
0.072
0.072
0.073
0.074
0.074
0.075
0.075
0.076
0.076
0.077
0.077
0.077
0.077
0.076
0.076
0.075
0.074
0.073
0.072
0.071
0.070
0.070
0.070
0.070
0.071
0.071
0.072
0.073
0.074
0.074
0.075
0.075
0.076
0.076
0.076
0.076
0.075
0.074
0.073
0.072
0.071
0.069
0.068
0.066
0.064
0.062
0.060
0.058
0.057
0.055
0.053
0.052
0.050
0.049
0.048
0.046
0.045
0.044
0.043
0.042
0.041
0.041
0.040
0.039
0.039
0.038
0.037
0.037
0.036
0.036
0.036
0.035
0.035
0.035
0.034
0.034
0.034
0.034
0.033
0.033
0.033
0.033
0.033
0.032
0.067
0.067
0.068
0.068
0.069
0.069
0.070
0.070
0.071
0.071
0.072
0.072
0.072
0.073
0.073
0.073
0.074
0.074
0.075
0.075
0.075
0.075
0.075
0.074
0.073
0.072
0.071
0.071
0.070
0.070
0.070
0.070
0.071
0.071
0.073
0.074
0.075
0.077
0.078
0.079
0.079
0.080
0.081
0.081
0.081
0.080
0.079
0.078
0.077
0.075
0.073
0.071
0.069
0.067
0.065
0.062
0.060
0.058
0.056
0.055
0.053
0.051
0.050
0.048
0.047
0.046
0.045
0.044
0.043
0.042
0.041
0.040
0.039
0.039
0.038
0.038
0.037
0.037
0.036
0.036
0.035
0.035
0.035
0.034
0.034
0.034
0.034
0.033
0.033
0.033
0.033
0.033
0.032
0.067
0.068
0.068
0.069
0.069
0.070
0.070
0.070
0.071
0.071
0.071
0.071
0.071
0.072
0.072
0.072
0.072
0.072
0.073
0.073
0.073
0.073
0.073
0.073
0.072
0.071
0.070
0.070
0.069
0.069
0.069
0.070
0.071
0.073
0.074
0.076
0.078
0.080
0.082
0.084
0.085
0.086
0.087
0.087
0.087
0.087
0.086
0.084
0.083
0.081
0.078
0.076
0.073
0.070
0.068
0.065
0.063
0.060
0.058
0.056
0.054
0.052
0.051
0.049
0.048
0.046
0.045
0.044
0.043
0.042
0.041
0.040
0.040
0.039
0.038
0.038
0.037
0.037
0.036
0.036
0.035
0.035
0.035
0.034
0.034
0.034
0.034
0.033
0.033
0.033
0.033
0.033
0.032
0.068
0.068
0.069
0.069
0.069
0.070
0.070
0.070
0.070
0.071
0.071
0.071
0.071
0.071
0.071
0.070
0.071
0.071
0.071
0.071
0.072
0.072
0.072
0.071
0.070
0.070
0.069
0.068
0.068
0.068
0.069
0.070
0.072
0.074
0.077
0.080
0.083
0.085
0.088
0.090
0.092
0.094
0.095
0.096
0.096
0.095
0.094
0.093
0.090
0.088
0.084
0.081
0.078
0.075
0.071
0.068
0.065
0.063
0.060
0.058
0.056
0.054
0.052
0.050
0.048
0.047
0.046
0.045
0.043
0.042
0.042
0.041
0.040
0.039
0.039
0.038
0.037
0.037
0.036
0.036
0.036
0.035
0.035
0.035
0.034
0.034
0.034
0.033
0.033
0.033
0.033
0.033
0.032
0.068
0.069
0.069
0.069
0.070
0.070
0.070
0.070
0.070
0.070
0.070
0.070
0.070
0.070
0.070
0.070
0.070
0.070
0.070
0.070
0.070
0.070
0.070
0.070
0.069
0.068
0.068
0.067
0.067
0.068
0.069
0.071
0.073
0.077
0.080
0.084
0.089
0.092
0.096
0.099
0.102
0.105
0.107
0.108
0.108
0.107
0.106
0.103
0.100
0.096
0.092
0.088
0.084
0.080
0.076
0.072
0.068
0.065
0.062
0.060
0.057
0.055
0.053
0.051
0.049
0.048
0.046
0.045
0.044
0.043
0.042
0.041
0.040
0.039
0.039
0.038
0.038
0.037
0.037
0.036
0.036
0.035
0.035
0.035
0.034
0.034
0.034
0.034
0.033
0.033
0.033
0.033
0.033
0.069
0.069
0.070
0.070
0.070
0.070
0.071
0.071
0.071
0.071
0.070
0.070
0.070
0.070
0.069
0.069
0.069
0.069
0.069
0.069
0.069
0.070
0.069
0.069
0.068
0.068
0.067
0.067
0.067
0.068
0.069
0.072
0.076
0.080
0.085
0.091
0.097
0.102
0.107
0.112
0.116
0.120
0.123
0.125
0.125
0.124
0.121
0.118
0.113
0.108
0.102
0.096
0.091
0.086
0.081
0.076
0.072
0.068
0.065
0.062
0.059
0.056
0.054
0.052
0.050
0.049
0.047
0.046
0.044
0.043
0.042
0.041
0.041
0.040
0.039
0.038
0.038
0.037
0.037
0.036
0.036
0.035
0.035
0.035
0.034
0.034
0.034
0.034
0.033
0.033
0.033
0.033
0.033
0.069
0.070
0.070
0.070
0.071
0.071
0.071
0.071
0.071
0.071
0.071
0.070
0.070
0.070
0.069
0.069
0.068
0.068
0.069
0.069
0.069
0.069
0.069
0.069
0.068
0.068
0.067
0.067
0.067
0.069
0.071
0.075
0.080
0.086
0.093
0.101
0.108
0.116
0.123
0.130
0.136
0.142
0.146
0.149
0.149
0.147
0.143
0.137
0.130
0.122
0.115
0.107
0.099
0.093
0.086
0.081
0.076
0.071
0.067
0.064
0.061
0.058
0.055
0.053
0.051
0.049
0.048
0.046
0.045
0.044
0.043
0.042
0.041
0.040
0.039
0.039
0.038
0.037
0.037
0.036
0.036
0.036
0.035
0.035
0.035
0.034
0.034
0.034
0.034
0.033
0.033
0.033
0.033
0.070
0.070
0.071
0.071
0.071
0.071
0.071
0.072
0.072
0.071
0.071
0.071
0.070
0.070
0.069
0.069
0.068
0.068
0.068
0.069
0.069
0.070
0.070
0.070
0.069
0.069
0.068
0.068
0.069
0.071
0.075
0.080
0.087
0.096
0.105
0.114
0.124
0.134
0.144
0.154
0.164
0.173
0.180
0.184
0.184
0.181
0.174
0.164
0.153
0.142
0.130
0.120
0.110
0.101
0.093
0.086
0.080
0.075
0.070
0.066
0.063
0.059
0.057
0.054
0.052
0.050
0.049
0.047
0.046
0.044
0.043
0.042
0.041
0.040
0.040
0.039
0.038
0.038
0.037
0.037
0.036
0.036
0.035
0.035
0.035
0.034
0.034
0.034
0.034
0.033
0.033
0.033
0.033
0.071
0.071
0.071
0.072
0.072
0.072
0.072
0.072
0.072
0.072
0.072
0.071
0.071
0.070
0.070
0.069
0.069
0.068
0.069
0.069
0.070
0.070
0.071
0.071
0.071
0.071
0.071
0.071
0.073
0.076
0.082
0.090
0.099
0.110
0.122
0.135
0.147
0.160
0.174
0.188
0.203
0.218
0.230
0.236
0.237
0.230
0.218
0.202
0.185
0.167
0.151
0.136
0.122
0.111
0.101
0.092
0.085
0.078
0.073
0.069
0.065
0.061
0.058
0.056
0.053
0.051
0.049
0.048
0.046
0.045
0.044
0.043
0.042
0.041
0.040
0.039
0.039
0.038
0.037
0.037
0.036
0.036
0.036
0.035
0.035
0.035
0.034
0.034
0.034
0.034
0.033
0.033
0.033
0.071
0.072
0.072
0.072
0.073
0.073
0.073
0.073
0.073
0.073
0.072
0.072
0.072
0.071
0.070
0.070
0.069
0.069
0.069
0.070
0.071
0.072
0.073
0.073
0.074
0.074
0.075
0.076
0.079
0.085
0.094
0.104
0.118
0.132
0.148
0.163
0.179
0.196
0.214
0.236
0.260
0.285
0.306
0.318
0.318
0.305
0.283
0.256
0.228
0.201
0.176
0.155
0.137
0.122
0.109
0.099
0.090
0.083
0.076
0.071
0.067
0.063
0.060
0.057
0.054
0.052
0.050
0.048
0.047
0.045
0.044
0.043
0.042
0.041
0.040
0.040
0.039
0.038
0.038
0.037
0.037
0.036
0.036
0.035
0.035
0.035
0.034
0.034
0.034
0.034
0.033
0.033
0.033
0.072
0.072
0.073
0.073
0.073
0.073
0.074
0.074
0.074
0.073
0.073
0.073
0.072
0.072
0.071
0.070
0.069
0.069
0.070
0.071
0.072
0.074
0.075
0.076
0.078
0.079
0.081
0.085
0.089
0.098
0.111
0.128
0.147
0.166
0.184
0.202
0.222
0.243
0.269
0.301
0.342
0.388
0.429
0.452
0.450
0.424
0.383
0.335
0.287
0.244
0.208
0.178
0.154
0.135
0.119
0.106
0.096
0.087
0.080
0.074
0.069
0.065
0.061
0.058
0.055
0.053
0.051
0.049
0.048
0.046
0.045
0.044
0.043
0.042
0.041
0.040
0.039
0.039
0.038
0.037
0.037
0.036
0.036
0.036
0.035
0.035
0.035
0.034
0.034
0.034
0.034
0.033
0.033
0.073
0.073
0.073
0.074
0.074
0.074
0.074
0.074
0.074
0.074
0.074
0.073
0.073
0.072
0.071
0.070
0.070
0.070
0.070
0.072
0.074
0.076
0.078
0.081
0.084
0.087
0.091
0.097
0.104
0.117
0.136
0.166
0.197
0.220
0.237
0.258
0.281
0.307
0.341
0.391
0.462
0.553
0.647
0.695
0.683
0.626
0.543
0.452
0.368
0.300
0.246
0.205
0.174
0.149
0.130
0.114
0.102
0.091
0.083
0.077
0.071
0.067
0.063
0.059
0.056
0.054
0.052
0.050
0.048
0.047
0.045
0.044
0.043
0.042
0.041
0.040
0.040
0.039
0.038
0.038
0.037
0.037
0.036
0.036
0.036
0.035
0.035
0.035
0.034
0.034
0.034
0.033
0.033
0.073
0.074
0.074
0.075
0.075
0.075
0.075
0.075
0.075
0.075
0.074
0.074
0.073
0.072
0.071
0.070
0.070
0.070
0.071
0.073
0.076
0.079
0.083
0.087
0.092
0.099
0.106
0.114
0.126
0.142
0.175
0.237
0.313
0.331
0.323
0.340
0.369
0.395
0.435
0.508
0.634
0.833
1.089
1.222
1.138
0.994
0.817
0.629
0.478
0.370
0.292
0.236
0.195
0.164
0.141
0.122
0.108
0.096
0.087
0.079
0.073
0.068
0.064
0.061
0.058
0.055
0.053
0.051
0.049
0.047
0.046
0.045
0.043
0.042
0.041
0.041
0.040
0.039
0.039
0.038
0.037
0.037
0.037
0.036
0.036
0.035
0.035
0.035
0.034
0.034
0.034
0.034
0.033
0.074
0.074
0.075
0.075
0.076
0.076
0.076
0.076
0.076
0.075
0.075
0.074
0.073
0.071
0.070
0.070
0.070
0.071
0.073
0.076
0.080
0.084
0.089
0.095
0.104
0.114
0.128
0.142
0.156
0.175
0.227
0.399
0.769
0.734
0.461
0.472
0.508
0.518
0.552
0.656
0.867
1.287
2.286
2.873
2.078
1.758
1.333
0.896
0.620
0.452
0.342
0.268
0.218
0.181
0.152
0.131
0.114
0.101
0.090
0.082
0.076
0.070
0.066
0.062
0.059
0.056
0.054
0.051
0.050
0.048
0.046
0.045
0.044
0.043
0.042
0.041
0.040
0.040
0.039
0.038
0.038
0.037
0.037
0.036
0.036
0.036
0.035
0.035
0.035
0.034
0.034
0.034
0.033
0.075
0.075
0.076
0.076
0.077
0.077
0.077
0.077
0.077
0.076
0.075
0.074
0.073
0.071
0.070
0.070
0.071
0.073
0.076
0.080
0.085
0.090
0.097
0.106
0.118
0.137
0.162
0.186
0.203
0.210
0.261
0.645
4.151
3.234
0.532
0.597
0.658
0.672
0.685
0.821
1.138
1.767
4.604
7.608
3.494
3.554
2.233
1.217
0.776
0.538
0.394
0.303
0.242
0.198
0.164
0.139
0.119
0.105
0.094
0.085
0.078
0.072
0.067
0.063
0.060
0.057
0.054
0.052
0.050
0.048
0.047
0.046
0.044
0.043
0.042
0.041
0.041
0.040
0.039
0.039
0.038
0.037
0.037
0.037
0.036
0.036
0.035
0.035
0.035
0.034
0.034
0.034
0.033
0.075
0.076
0.076
0.077
0.077
0.078
0.078
0.078
0.078
0.077
0.076
0.074
0.073
0.071
0.071
0.071
0.073
0.076
0.080
0.086
0.092
0.099
0.108
0.119
0.136
0.164
0.209
0.263
0.281
0.256
0.227
0.353
2.418
0.940
0.264
-0.535
-0.240
0.900
0.830
0.981
1.451
2.227
0.638
2.538
5.577
2.981
2.246
1.469
0.924
0.617
0.443
0.340
0.270
0.214
0.175
0.146
0.125
0.109
0.097
0.088
0.080
0.074
0.069
0.065
0.061
0.058
0.055
0.053
0.051
0.049
0.047
0.046
0.045
0.044
0.043
0.042
0.041
0.040
0.039
0.039
0.038
0.038
0.037
0.037
0.036
0.036
0.036
0.035
0.035
0.035
0.034
0.034
0.034
0.076
0.077
0.077
0.078
0.078
0.079
0.079
0.079
0.079
0.078
0.077
0.076
0.074
0.073
0.073
0.074
0.077
0.082
0.088
0.095
0.103
0.113
0.123
0.137
0.160
0.198
0.271
0.375
0.402
0.320
0.216
0.047
-0.366
0.047
2.277
0.828
1.306
1.709
0.948
1.080
1.636
2.685
3.104
14.716
23.794
0.980
2.636
1.832
1.051
0.675
0.479
0.368
0.291
0.228
0.183
0.153
0.130
0.113
0.100
0.090
0.082
0.076
0.070
0.066
0.062
0.059
0.056
0.054
0.051
0.050
0.048
0.047
0.045
0.044
0.043
0.042
0.041
0.040
0.040
0.039
0.039
0.038
0.037
0.037
0.037
0.036
0.036
0.035
0.035
0.035
0.034
0.034
0.034
0.077
0.077
0.078
0.079
0.079
0.080
0.080
0.080
0.080
0.080
0.079
0.078
0.077
0.076
0.077
0.079
0.084
0.090
0.099
0.110
0.121
0.133
0.146
0.166
0.200
0.271
0.373
0.453
0.462
0.365
0.265
0.191
0.356
2.150
3.926
1.642
1.226
1.080
0.921
1.096
1.653
2.467
3.173
7.422
11.356
4.576
3.564
1.945
1.071
0.689
0.490
0.374
0.296
0.234
0.190
0.158
0.135
0.118
0.104
0.093
0.084
0.078
0.072
0.067
0.063
0.060
0.057
0.054
0.052
0.050
0.048
0.047
0.046
0.044
0.043
0.042
0.042
0.041
0.040
0.039
0.039
0.038
0.038
0.037
0.037
0.036
0.036
0.036
0.035
0.035
0.034
0.034
0.034
0.077
0.078
0.079
0.079
0.080
0.081
0.081
0.081
0.082
0.081
0.081
0.081
0.080
0.081
0.082
0.087
0.093
0.103
0.115
0.130
0.147
0.164
0.183
0.210
0.273
0.473
0.927
0.747
0.414
0.365
0.329
0.314
0.504
1.180
1.682
1.454
1.171
0.909
0.847
1.029
1.620
2.503
1.982
-1.566
2.825
4.665
2.472
1.525
0.966
0.661
0.484
0.372
0.293
0.235
0.194
0.164
0.141
0.122
0.108
0.096
0.087
0.079
0.073
0.068
0.064
0.060
0.057
0.055
0.053
0.051
0.049
0.047
0.046
0.045
0.044
0.043
0.042
0.041
0.040
0.040
0.039
0.038
0.038
0.037
0.037
0.037
0.036
0.036
0.035
0.035
0.035
0.034
0.034
0.078
0.079
0.079
0.080
0.081
0.081
0.082
0.083
0.083
0.083
0.083
0.084
0.084
0.086
0.090
0.096
0.105
0.119
0.137
0.160
0.186
0.214
0.244
0.278
0.354
0.625
1.411
1.114
0.476
0.410
0.399
0.347
0.335
0.508
0.801
0.989
0.942
0.789
0.751
0.888
1.266
1.878
2.040
1.636
6.338
4.761
1.940
1.249
0.888
0.646
0.491
0.380
0.290
0.233
0.199
0.172
0.148
0.128
0.112
0.100
0.089
0.081
0.075
0.069
0.065
0.061
0.058
0.055
0.053
0.051
0.049
0.048
0.046
0.045
0.044
0.043
0.042
0.041
0.041
0.040
0.039
0.039
0.038
0.038
0.037
0.037
0.036
0.036
0.035
0.035
0.035
0.034
0.034
0.078
0.079
0.080
0.081
0.081
0.082
0.083
0.084
0.084
0.085
0.086
0.087
0.089
0.092
0.097
0.106
0.119
0.139
0.166
0.201
0.245
0.295
0.345
0.393
0.454
0.578
0.781
0.717
0.542
0.520
0.522
0.428
0.261
0.224
0.444
0.674
0.732
0.682
0.658
0.734
0.975
1.599
2.164
1.639
2.011
1.993
1.526
1.278
1.111
0.732
0.552
0.410
0.261
0.206
0.196
0.180
0.157
0.137
0.118
0.104
0.092
0.083
0.076
0.070
0.066
0.062
0.058
0.056
0.053
0.051
0.050
0.048
0.047
0.045
0.044
0.043
0.042
0.042
0.041
0.040
0.039
0.039
0.038
0.038
0.037
0.037
0.036
0.036
0.036
0.035
0.035
0.034
0.034
0.079
0.080
0.080
0.081
0.082
0.083
0.084
0.084
0.085
0.086
0.088
0.089
0.092
0.097
0.104
0.116
0.135
0.162
0.201
0.257
0.331
0.421
0.521
0.616
0.679
0.702
0.710
0.689
0.680
0.708
0.782
0.702
0.474
0.383
0.493
0.652
0.706
0.657
0.599
0.602
0.705
0.929
1.103
1.123
1.293
1.529
1.556
1.784
2.395
0.854
0.566
0.287
0.031
0.048
0.146
0.179
0.171
0.149
0.127
0.109
0.095
0.085
0.077
0.071
0.066
0.062
0.059
0.056
0.054
0.052
0.050
0.048
0.047
0.046
0.045
0.044
0.043
0.042
0.041
0.040
0.040
0.039
0.039
0.038
0.037
0.037
0.037
0.036
0.036
0.035
0.035
0.035
0.034
0.079
0.080
0.081
0.081
0.082
0.083
0.084
0.085
0.086
0.087
0.089
0.092
0.095
0.101
0.111
0.125
0.149
0.186
0.242
0.327
0.452
0.619
0.825
1.055
1.206
1.138
0.992
0.937
1.044
1.012
1.076
1.056
0.816
0.706
0.719
0.776
0.780
0.701
0.584
0.499
0.484
0.537
0.621
0.739
0.991
1.489
1.753
1.335
1.072
0.495
0.097
-0.677
-0.683
-0.496
-0.072
0.166
0.205
0.172
0.139
0.114
0.098
0.086
0.078
0.071
0.066
0.062
0.059
0.056
0.054
0.052
0.050
0.048
0.047
0.046
0.045
0.044
0.043
0.042
0.041
0.041
0.040
0.039
0.039
0.038
0.038
0.037
0.037
0.036
0.036
0.035
0.035
0.035
0.034
0.079
0.080
0.081
0.082
0.082
0.083
0.084
0.085
0.086
0.088
0.090
0.093
0.097
0.104
0.115
0.132
0.161
0.207
0.283
0.409
0.613
0.920
1.338
1.960
2.608
2.020
1.181
1.149
1.338
1.061
1.158
1.293
1.215
1.073
0.976
0.921
0.873
0.821
0.654
0.411
0.281
0.252
0.303
0.424
0.599
0.811
1.087
0.920
0.308
-0.191
-0.400
-0.882
-1.024
-1.213
-0.526
0.322
0.333
0.217
0.153
0.120
0.100
0.087
0.078
0.072
0.066
0.062
0.059
0.056
0.054
0.052
0.050
0.049
0.047
0.046
0.045
0.044
0.043
0.042
0.041
0.041
0.040
0.039
0.039
0.038
0.038
0.037
0.037
0.036
0.036
0.036
0.035
0.035
0.034
0.080
0.080
0.081
0.082
0.082
0.083
0.084
0.085
0.086
0.088
0.090
0.093
0.097
0.105
0.116
0.135
0.167
0.221
0.315
0.487
0.816
1.432
2.170
3.360
7.830
3.528
-2.522
1.193
0.997
1.422
1.596
1.817
1.802
1.514
1.245
1.027
0.876
1.247
1.148
0.258
0.017
-0.072
-0.013
0.167
0.282
0.055
-0.035
0.570
0.104
-0.523
-0.591
-0.439
-0.855
-2.163
-1.395
1.208
0.552
0.260
0.164
0.123
0.101
0.087
0.078
0.071
0.066
0.062
0.059
0.056
0.054
0.052
0.050
0.049
0.047
0.046
0.045
0.044
0.043
0.042
0.041
0.041
0.040
0.040
0.039
0.038
0.038
0.037
0.037
0.036
0.036
0.036
0.035
0.035
0.034
0.080
0.080
0.081
0.082
0.082
0.083
0.084
0.085
0.086
0.087
0.089
0.092
0.096
0.103
0.115
0.133
0.165
0.221
0.323
0.526
0.993
2.492
6.555
-0.567
11.889
6.111
-0.233
1.539
1.467
2.616
2.027
2.463
2.626
1.957
1.471
1.088
0.454
-0.820
-0.821
-0.488
-0.331
-0.449
-0.338
0.035
0.348
0.517
4.059
2.834
0.397
-0.502
-0.932
-0.285
-0.909
-1.965
-0.129
0.709
0.453
0.246
0.160
0.120
0.099
0.086
0.077
0.070
0.066
0.062
0.059
0.056
0.054
0.052
0.050
0.049
0.047
0.046
0.045
0.044
0.043
0.042
0.042
0.041
0.040
0.040
0.039
0.038
0.038
0.037
0.037
0.037
0.036
0.036
0.035
0.035
0.034
0.080
0.080
0.081
0.081
0.082
0.083
0.083
0.084
0.085
0.086
0.088
0.090
0.094
0.100
0.110
0.127
0.155
0.204
0.297
0.482
0.916
2.362
6.494
1.243
3.421
3.327
1.841
1.306
1.158
1.382
1.819
2.979
4.126
2.204
1.618
1.324
0.501
-5.652
-7.708
-1.072
-0.494
-0.601
-0.429
0.106
0.724
1.149
2.301
1.792
0.460
-0.410
-0.952
-0.591
-0.265
0.307
0.662
0.428
0.297
0.200
0.145
0.114
0.095
0.084
0.075
0.069
0.065
0.061
0.058
0.056
0.053
0.052
0.050
0.049
0.047
0.046
0.045
0.044
0.043
0.042
0.042
0.041
0.040
0.040
0.039
0.039
0.038
0.038
0.037
0.037
0.036
0.036
0.035
0.035
0.035
0.079
0.080
0.081
0.081
0.082
0.082
0.083
0.083
0.084
0.085
0.086
0.088
0.090
0.095
0.102
0.115
0.136
0.172
0.239
0.364
0.608
1.067
1.502
1.369
1.474
1.368
1.016
0.806
0.787
0.992
1.471
2.167
2.365
1.858
1.638
1.810
2.364
2.109
0.044
-0.171
-0.331
-0.418
-0.225
0.295
1.221
1.403
1.112
0.827
0.390
-0.045
-0.287
-0.175
0.089
0.465
0.523
0.325
0.220
0.164
0.128
0.105
0.091
0.081
0.074
0.068
0.064
0.060
0.058
0.055
0.053
0.051
0.050
0.049
0.047
0.046
0.045
0.044
0.043
0.042
0.042
0.041
0.040
0.040
0.039
0.039
0.038
0.038
0.037
0.037
0.036
0.036
0.035
0.035
0.035
0.079
0.080
0.080
0.081
0.081
0.081
0.082
0.082
0.082
0.083
0.084
0.084
0.086
0.088
0.092
0.099
0.111
0.131
0.164
0.221
0.308
0.416
0.467
0.411
0.328
0.263
0.250
0.305
0.424
0.646
0.998
1.262
0.985
1.022
1.311
1.510
1.891
2.251
1.371
0.252
-0.406
-0.393
-0.124
0.267
0.804
0.952
0.760
0.558
0.349
0.169
0.075
0.083
0.157
0.247
0.268
0.218
0.169
0.135
0.113
0.097
0.086
0.077
0.071
0.067
0.063
0.060
0.057
0.055
0.053
0.051
0.050
0.048
0.047
0.046
0.045
0.044
0.043
0.043
0.042
0.041
0.040
0.040
0.039
0.039
0.038
0.038
0.037
0.037
0.036
0.036
0.035
0.035
0.035
0.079
0.079
0.080
0.080
0.080
0.081
0.081
0.081
0.081
0.081
0.081
0.081
0.081
0.081
0.082
0.083
0.084
0.087
0.089
0.089
0.074
0.017
-0.133
-0.417
-0.743
-0.820
-0.559
-0.209
0.065
0.311
0.612
0.768
-0.953
-0.067
0.871
0.791
0.084
0.067
0.498
-0.308
-1.000
-0.594
-0.150
0.148
0.389
0.507
0.486
0.399
0.297
0.212
0.162
0.147
0.155
0.171
0.172
0.156
0.134
0.115
0.100
0.089
0.081
0.074
0.069
0.065
0.062
0.059
0.056
0.054
0.053
0.051
0.050
0.048
0.047
0.046
0.045
0.044
0.043
0.043
0.042
0.041
0.040
0.040
0.039
0.039
0.038
0.038
0.037
0.037
0.036
0.036
0.035
0.035
0.035
0.079
0.079
0.079
0.080
0.080
0.080
0.080
0.080
0.079
0.079
0.078
0.077
0.076
0.074
0.071
0.067
0.059
0.047
0.024
-0.020
-0.104
-0.273
-0.609
-1.247
-2.141
-2.392
-1.545
-0.730
-0.263
0.003
0.307
0.980
0.183
1.222
0.961
0.530
-1.688
-2.031
-0.156
-0.483
-0.882
-0.506
-0.126
0.092
0.229
0.303
0.316
0.285
0.238
0.196
0.165
0.147
0.141
0.138
0.133
0.124
0.112
0.100
0.091
0.083
0.077
0.071
0.067
0.064
0.061
0.058
0.056
0.054
0.052
0.051
0.049
0.048
0.047
0.046
0.045
0.044
0.043
0.042
0.042
0.041
0.040
0.040
0.039
0.039
0.038
0.038
0.037
0.037
0.036
0.036
0.035
0.035
0.035
0.078
0.078
0.079
0.079
0.079
0.079
0.079
0.078
0.078
0.077
0.076
0.074
0.071
0.067
0.061
0.053
0.038
0.014
-0.027
-0.099
-0.228
-0.468
-0.929
-1.847
-3.363
-3.838
-2.306
-1.086
-0.508
-0.284
-0.171
0.033
0.309
1.024
0.960
1.190
1.019
0.675
0.249
-0.048
-0.238
-0.170
-0.023
0.090
0.164
0.207
0.221
0.212
0.191
0.168
0.148
0.135
0.126
0.119
0.113
0.106
0.098
0.091
0.084
0.078
0.073
0.069
0.065
0.062
0.059
0.057
0.055
0.053
0.052
0.050
0.049
0.048
0.047
0.046
0.045
0.044
0.043
0.042
0.042
0.041
0.040
0.040
0.039
0.039
0.038
0.038
0.037
0.037
0.036
0.036
0.035
0.035
0.035
0.078
0.078
0.078
0.078
0.078
0.078
0.078
0.077
0.076
0.075
0.073
0.071
0.067
0.062
0.054
0.042
0.022
-0.009
-0.060
-0.147
-0.294
-0.553
-1.011
-1.806
-2.894
-3.165
-2.112
-1.128
-0.615
-0.452
-0.472
-0.405
-0.152
0.152
0.842
3.525
2.418
1.182
0.761
0.367
0.129
0.050
0.061
0.100
0.135
0.159
0.168
0.165
0.155
0.143
0.131
0.121
0.113
0.106
0.100
0.095
0.089
0.084
0.078
0.074
0.070
0.066
0.063
0.061
0.058
0.056
0.055
0.053
0.051
0.050
0.049
0.048
0.047
0.046
0.045
0.044
0.043
0.042
0.042
0.041
0.040
0.040
0.039
0.039
0.038
0.038
0.037
0.037
0.036
0.036
0.035
0.035
0.035
0.077
0.077
0.077
0.077
0.077
0.077
0.076
0.076
0.075
0.073
0.071
0.068
0.064
0.058
0.048
0.034
0.012
-0.022
-0.077
-0.165
-0.308
-0.543
-0.909
-1.427
-1.932
-1.993
-1.515
-0.957
-0.592
-0.438
-0.426
-0.427
-0.473
-0.571
0.005
2.808
2.299
1.196
2.341
0.713
0.218
0.111
0.089
0.100
0.117
0.130
0.136
0.136
0.132
0.124
0.117
0.110
0.103
0.097
0.092
0.087
0.083
0.078
0.074
0.071
0.067
0.065
0.062
0.060
0.057
0.056
0.054
0.052
0.051
0.050
0.049
0.047
0.046
0.046
0.045
0.044
0.043
0.042
0.042
0.041
0.040
0.040
0.039
0.039
0.038
0.038
0.037
0.037
0.036
0.036
0.035
0.035
0.035
0.076
0.077
0.077
0.077
0.076
0.076
0.075
0.075
0.073
0.072
0.069
0.066
0.062
0.055
0.045
0.030
0.008
-0.025
-0.077
-0.157
-0.281
-0.467
-0.733
-1.046
-1.289
-1.293
-1.051
-0.737
-0.483
-0.318
-0.220
-0.288
-1.080
-4.487
-1.892
-0.081
0.751
0.938
0.904
0.385
0.138
0.085
0.080
0.091
0.103
0.112
0.116
0.117
0.115
0.111
0.105
0.100
0.095
0.090
0.086
0.082
0.078
0.075
0.071
0.068
0.065
0.063
0.061
0.059
0.057
0.055
0.053
0.052
0.051
0.049
0.048
0.047
0.046
0.045
0.045
0.044
0.043
0.042
0.042
0.041
0.040
0.040
0.039
0.039
0.038
0.038
0.037
0.037
0.036
0.036
0.035
0.035
0.035
0.076
0.076
0.076
0.076
0.076
0.075
0.074
0.074
0.072
0.071
0.068
0.065
0.060
0.053
0.044
0.030
0.009
-0.021
-0.067
-0.134
-0.230
-0.367
-0.540
-0.725
-0.850
-0.846
-0.716
-0.534
-0.354
-0.187
-0.029
-0.080
-1.206
-7.514
-2.605
-0.383
0.587
2.113
0.486
0.139
0.061
0.053
0.065
0.079
0.091
0.099
0.103
0.104
0.103
0.100
0.097
0.093
0.089
0.085
0.081
0.078
0.075
0.072
0.069
0.066
0.064
0.061
0.059
0.058
0.056
0.054
0.053
0.051
0.050
0.049
0.048
0.047
0.046
0.045
0.044
0.044
0.043
0.042
0.041
0.041
0.040
0.040
0.039
0.039
0.038
0.038
0.037
0.037
0.036
0.036
0.035
0.035
0.035
0.075
0.075
0.075
0.075
0.075
0.074
0.074
0.073
0.071
0.070
0.067
0.064
0.060
0.053
0.044
0.032
0.013
-0.012
-0.049
-0.101
-0.172
-0.265
-0.373
-0.479
-0.545
-0.542
-0.474
-0.367
-0.245
-0.109
0.033
0.064
-0.289
-0.943
-0.691
-0.175
0.211
0.425
0.208
0.069
0.036
0.042
0.058
0.072
0.083
0.090
0.094
0.095
0.095
0.093
0.090
0.087
0.084
0.081
0.078
0.075
0.072
0.069
0.067
0.064
0.062
0.060
0.058
0.057
0.055
0.054
0.052
0.051
0.050
0.049
0.048
0.047
0.046
0.045
0.044
0.043
0.043
0.042
0.041
0.041
0.040
0.040
0.039
0.039
0.038
0.038
0.037
0.037
0.036
0.036
0.035
0.035
0.035
0.074
0.074
0.074
0.074
0.074
0.073
0.073
0.072
0.071
0.069
0.067
0.064
0.060
0.054
0.046
0.035
0.020
-0.001
-0.030
-0.068
-0.118
-0.178
-0.244
-0.303
-0.340
-0.340
-0.304
-0.242
-0.164
-0.074
0.022
0.086
0.043
-0.096
-0.130
-0.029
0.098
0.145
0.098
0.052
0.038
0.045
0.058
0.070
0.079
0.085
0.088
0.089
0.089
0.087
0.085
0.083
0.080
0.077
0.075
0.072
0.069
0.067
0.065
0.063
0.061
0.059
0.057
0.056
0.054
0.053
0.052
0.051
0.050
0.048
0.047
0.047
0.046
0.045
0.044
0.043
0.043
0.042
0.041
0.041
0.040
0.040
0.039
0.038
0.038
0.037
0.037
0.037
0.036
0.036
0.035
0.035
0.034
0.074
0.074
0.074
0.073
0.073
0.073
0.072
0.071
0.070
0.069
0.067
0.064
0.060
0.055
0.049
0.040
0.028
0.011
-0.010
-0.038
-0.071
-0.110
-0.150
-0.185
-0.205
-0.207
-0.188
-0.154
-0.107
-0.053
0.004
0.051
0.058
0.018
-0.008
0.018
0.065
0.084
0.069
0.053
0.048
0.053
0.062
0.070
0.077
0.081
0.083
0.084
0.084
0.083
0.081
0.079
0.077
0.074
0.072
0.070
0.068
0.065
0.063
0.062
0.060
0.058
0.057
0.055
0.054
0.053
0.051
0.050
0.049
0.048
0.047
0.046
0.045
0.045
0.044
0.043
0.043
0.042
0.041
0.041
0.040
0.039
0.039
0.038
0.038
0.037
0.037
0.037
0.036
0.036
0.035
0.035
0.034
0.073
0.073
0.073
0.073
0.072
0.072
0.071
0.071
0.070
0.068
0.067
0.064
0.061
0.057
0.052
0.045
0.035
0.023
0.007
-0.012
-0.034
-0.059
-0.083
-0.104
-0.117
-0.119
-0.109
-0.090
-0.064
-0.034
-0.001
0.022
0.030
0.022
0.016
0.028
0.049
0.062
0.061
0.058
0.057
0.061
0.066
0.072
0.076
0.079
0.080
0.081
0.080
0.079
0.078
0.076
0.074
0.072
0.070
0.068
0.066
0.064
0.062
0.060
0.059
0.057
0.056
0.055
0.053
0.052
0.051
0.050
0.049
0.048
0.047
0.046
0.045
0.045
0.044
0.043
0.042
0.042
0.041
0.041
0.040
0.039
0.039
0.038
0.038
0.037
0.037
0.036
0.036
0.036
0.035
0.035
0.034
0.072
0.072
0.072
0.072
0.072
0.071
0.071
0.070
0.069
0.068
0.067
0.065
0.062
0.059
0.055
0.050
0.043
0.034
0.023
0.010
-0.005
-0.021
-0.036
-0.049
-0.057
-0.059
-0.055
-0.045
-0.030
-0.014
0.002
0.015
0.021
0.022
0.025
0.034
0.047
0.056
0.061
0.062
0.064
0.066
0.070
0.073
0.075
0.077
0.078
0.078
0.078
0.077
0.075
0.074
0.072
0.070
0.068
0.066
0.064
0.063
0.061
0.060
0.058
0.057
0.055
0.054
0.053
0.052
0.051
0.050
0.049
0.048
0.047
0.046
0.045
0.044
0.044
0.043
0.042
0.042
0.041
0.040
0.040
0.039
0.039
0.038
0.038
0.037
0.037
0.036
0.036
0.036
0.035
0.035
0.034
0.072
0.072
0.072
0.072
0.071
0.071
0.071
0.070
0.069
0.068
0.067
0.066
0.064
0.061
0.058
0.054
0.049
0.043
0.035
0.027
0.017
0.007
-0.002
-0.010
-0.015
-0.017
-0.016
-0.011
-0.003
0.006
0.014
0.022
0.026
0.030
0.035
0.041
0.050
0.058
0.063
0.066
0.068
0.070
0.072
0.074
0.075
0.076
0.076
0.076
0.075
0.074
0.073
0.071
0.070
0.068
0.066
0.065
0.063
0.062
0.060
0.059
0.057
0.056
0.055
0.053
0.052
0.051
0.050
0.049
0.048
0.047
0.047
0.046
0.045
0.044
0.043
0.043
0.042
0.041
0.041
0.040
0.040
0.039
0.039
0.038
0.038
0.037
0.037
0.036
0.036
0.035
0.035
0.035
0.034
0.071
0.071
0.071
0.071
0.071
0.071
0.070
0.070
0.069
0.068
0.068
0.066
0.065
0.063
0.061
0.058
0.055
0.051
0.046
0.040
0.034
0.028
0.022
0.017
0.014
0.012
0.013
0.015
0.018
0.023
0.028
0.033
0.036
0.040
0.045
0.050
0.056
0.061
0.066
0.068
0.070
0.072
0.073
0.074
0.075
0.075
0.075
0.074
0.073
0.072
0.071
0.070
0.068
0.067
0.065
0.064
0.062
0.061
0.059
0.058
0.057
0.055
0.054
0.053
0.052
0.051
0.050
0.049
0.048
0.047
0.046
0.045
0.045
0.044
0.043
0.043
0.042
0.041
0.041
0.040
0.040
0.039
0.039
0.038
0.038
0.037
0.037
0.036
0.036
0.035
0.035
0.035
0.034
0.070
0.070
0.070
0.070
0.070
0.070
0.070
0.070
0.069
0.069
0.068
0.067
0.066
0.065
0.064
0.062
0.060
0.057
0.054
0.051
0.047
0.043
0.040
0.037
0.035
0.034
0.034
0.035
0.036
0.039
0.041
0.044
0.047
0.050
0.054
0.058
0.062
0.065
0.068
0.071
0.072
0.073
0.074
0.074
0.074
0.074
0.073
0.073
0.072
0.071
0.069
0.068
0.067
0.065
0.064
0.062
0.061
0.060
0.058
0.057
0.056
0.055
0.054
0.053
0.051
0.050
0.050
0.049
0.048
0.047
0.046
0.045
0.045
0.044
0.043
0.042
0.042
0.041
0.041
0.040
0.040
0.039
0.039
0.038
0.038
0.037
0.037
0.036
0.036
0.035
0.035
0.035
0.034
0.070
0.070
0.070
0.070
0.070
0.070
0.070
0.069
0.069
0.069
0.068
0.068
0.067
0.067
0.066
0.065
0.063
0.062
0.060
0.058
0.057
0.055
0.053
0.052
0.051
0.050
0.050
0.050
0.051
0.052
0.053
0.055
0.057
0.059
0.061
0.064
0.067
0.069
0.071
0.072
0.073
0.074
0.074
0.074
0.073
0.073
0.072
0.071
0.070
0.069
0.068
0.067
0.065
0.064
0.063
0.062
0.060
0.059
0.058
0.057
0.055
0.054
0.053
0.052
0.051
0.050
0.049
0.048
0.047
0.047
0.046
0.045
0.044
0.044
0.043
0.042
0.042
0.041
0.041
0.040
0.039
0.039
0.038
0.038
0.037
0.037
0.037
0.036
0.036
0.035
0.035
0.035
0.034
0.069
0.069
0.069
0.069
0.069
0.069
0.069
0.069
0.069
0.069
0.069
0.069
0.068
0.068
0.068
0.067
0.067
0.066
0.065
0.065
0.064
0.063
0.062
0.062
0.062
0.061
0.061
0.061
0.061
0.062
0.062
0.063
0.065
0.066
0.067
0.069
0.071
0.072
0.073
0.074
0.074
0.074
0.074
0.073
0.073
0.072
0.071
0.070
0.069
0.068
0.067
0.066
0.064
0.063
0.062
0.061
0.059
0.058
0.057
0.056
0.055
0.054
0.053
0.052
0.051
0.050
0.049
0.048
0.047
0.046
0.046
0.045
0.044
0.044
0.043
0.042
0.042
0.041
0.040
0.040
0.039
0.039
0.038
0.038
0.037
0.037
0.036
0.036
0.036
0.035
0.035
0.034
0.034
0.069
0.069
0.069
0.069
0.069
0.069
0.069
0.069
0.069
0.069
0.069
0.069
0.069
0.069
0.069
0.069
0.069
0.069
0.069
0.069
0.069
0.069
0.069
0.069
0.069
0.069
0.069
0.069
0.069
0.069
0.070
0.070
0.071
0.071
0.072
0.073
0.074
0.074
0.075
0.075
0.075
0.074
0.074
0.073
0.072
0.071
0.070
0.069
0.068
0.067
0.066
0.065
0.063
0.062
0.061
0.060
0.059
0.058
0.057
0.055
0.054
0.053
0.052
0.051
0.050
0.050
0.049
0.048
0.047
0.046
0.045
0.045
0.044
0.043
0.043
0.042
0.041
0.041
0.040
0.040
0.039
0.039
0.038
0.038
0.037
0.037
0.036
0.036
0.036
0.035
0.035
0.034
0.034
0.068
0.068
0.068
0.069
0.069
0.069
0.069
0.069
0.069
0.069
0.069
0.070
0.070
0.070
0.070
0.071
0.071
0.071
0.072
0.072
0.073
0.073
0.074
0.074
0.075
0.075
0.075
0.075
0.075
0.075
0.075
0.075
0.075
0.075
0.076
0.076
0.076
0.076
0.076
0.075
0.075
0.074
0.073
0.073
0.072
0.071
0.069
0.068
0.067
0.066
0.065
0.064
0.063
0.062
0.060
0.059
0.058
0.057
0.056
0.055
0.054
0.053
0.052
0.051
0.050
0.049
0.048
0.048
0.047
0.046
0.045
0.045
0.044
0.043
0.043
0.042
0.041
0.041
0.040
0.040
0.039
0.039
0.038
0.038
0.037
0.037
0.036
0.036
0.035
0.035
0.035
0.034
0.034
0.068
0.068
0.068
0.068
0.068
0.069
0.069
0.069
0.069
0.069
0.070
0.070
0.070
0.071
0.071
0.072
0.072
0.073
0.074
0.074
0.075
0.076
0.077
0.078
0.078
0.079
0.079
0.079
0.079
0.079
0.079
0.078
0.078
0.078
0.078
0.078
0.077
0.077
0.076
0.076
0.075
0.074
0.073
0.072
0.071
0.070
0.069
0.068
0.067
0.065
0.064
0.063
0.062
0.061
0.060
0.059
0.058
0.057
0.056
0.055
0.054
0.053
0.052
0.051
0.050
0.049
0.048
0.047
0.047
0.046
0.045
0.044
0.044
0.043
0.042
0.042
0.041
0.041
0.040
0.040
0.039
0.039
0.038
0.038
0.037
0.037
0.036
0.036
0.035
0.035
0.035
0.034
0.034
0.067
0.067
0.068
0.068
0.068
0.068
0.069
0.069
0.069
0.069
0.070
0.070
0.071
0.071
0.072
0.072
0.073
0.074
0.075
0.076
0.077
0.078
0.079
0.080
0.080
0.081
0.081
0.081
0.081
0.081
0.081
0.081
0.080
0.080
0.079
0.079
0.078
0.078
0.077
0.076
0.075
0.074
0.073
0.072
0.071
0.069
0.068
0.067
0.066
0.065
0.064
0.063
0.061
0.060
0.059
0.058
0.057
0.056
0.055
0.054
0.053
0.052
0.051
0.050
0.050
0.049
0.048
0.047
0.046
0.046
0.045
0.044
0.044
0.043
0.042
0.042
0.041
0.041
0.040
0.039
0.039
0.038
0.038
0.037
0.037
0.037
0.036
0.036
0.035
0.035
0.035
0.034
0.034
0.067
0.067
0.067
0.067
0.068
0.068
0.068
0.069
0.069
0.069
0.070
0.070
0.071
0.071
0.072
0.073
0.074
0.075
0.076
0.077
0.078
0.079
0.080
0.081
0.081
0.082
0.082
0.083
0.083
0.082
0.082
0.082
0.081
0.081
0.080
0.079
0.079
0.078
0.077
0.076
0.075
0.074
0.072
0.071
0.070
0.069
0.068
0.067
0.065
0.064
0.063
0.062
0.061
0.060
0.059
0.058
0.057
0.056
0.055
0.054
0.053
0.052
0.051
0.050
0.049
0.048
0.048
0.047
0.046
0.045
0.045
0.044
0.043
0.043
0.042
0.042
0.041
0.040
0.040
0.039
0.039
0.038
0.038
0.037
0.037
0.037
0.036
0.036
0.035
0.035
0.035
0.034
0.034
0.066
0.066
0.067
0.067
0.067
0.068
0.068
0.068
0.069
0.069
0.070
0.070
0.071
0.071
0.072
0.073
0.074
0.075
0.076
0.077
0.078
0.079
0.080
0.081
0.082
0.082
0.083
0.083
0.083
0.083
0.083
0.082
0.082
0.081
0.080
0.080
0.079
0.078
0.077
0.076
0.074
0.073
0.072
0.071
0.070
0.068
0.067
0.066
0.065
0.064
0.063
0.061
0.060
0.059
0.058
0.057
0.056
0.055
0.054
0.053
0.052
0.052
0.051
0.050
0.049
0.048
0.047
0.047
0.046
0.045
0.045
0.044
0.043
0.043
0.042
0.041
0.041
0.040
0.040
0.039
0.039
0.038
0.038
0.037
0.037
0.036
0.036
0.036
0.035
0.035
0.034
0.034
0.034
0.066
0.066
0.066
0.067
0.067
0.067
0.068
0.068
0.068
0.069
0.069
0.070
0.071
0.071
0.072
0.073
0.074
0.075
0.076
0.077
0.078
0.079
0.080
0.081
0.082
0.082
0.083
0.083
0.083
0.083
0.083
0.082
0.082
0.081
0.080
0.079
0.078
0.077
0.076
0.075
0.074
0.073
0.072
0.070
0.069
0.068
0.067
0.066
0.064
0.063
0.062
0.061
0.060
0.059
0.058
0.057
0.056
0.055
0.054
0.053
0.052
0.051
0.050
0.050
0.049
0.048
0.047
0.046
0.046
0.045
0.044
0.044
0.043
0.042
0.042
0.041
0.041
0.040
0.040
0.039
0.039
0.038
0.038
0.037
0.037
0.036
0.036
0.036
0.035
0.035
0.034
0.034
0.034
0.065
0.066
0.066
0.066
0.067
0.067
0.067
0.068
0.068
0.069
0.069
0.070
0.070
0.071
0.072
0.073
0.074
0.075
0.076
0.077
0.078
0.079
0.080
0.080
0.081
0.082
0.082
0.082
0.082
0.082
0.082
0.082
0.081
0.080
0.080
0.079
0.078
0.077
0.076
0.075
0.073
0.072
0.071
0.070
0.069
0.067
0.066
0.065
0.064
0.063
0.062
0.061
0.060
0.058
0.057
0.056
0.056
0.055
0.054
0.053
0.052
0.051
0.050
0.049
0.049
0.048
0.047
0.046
0.046
0.045
0.044
0.044
0.043
0.042
0.042
0.041
0.041
0.040
0.040
0.039
0.039
0.038
0.038
0.037
0.037
0.036
0.036
0.035
0.035
0.035
0.034
0.034
0.034
0.065
0.065
0.065
0.066
0.066
0.067
0.067
0.067
0.068
0.068
0.069
0.070
0.070
0.071
0.072
0.072
0.073
0.074
0.075
0.076
0.077
0.078
0.079
0.080
0.080
0.081
0.081
0.082
0.082
0.082
0.081
0.081
0.080
0.080
0.079
0.078
0.077
0.076
0.075
0.074
0.073
0.072
0.070
0.069
0.068
0.067
0.066
0.065
0.063
0.062
0.061
0.060
0.059
0.058
0.057
0.056
0.055
0.054
0.053
0.052
0.052
0.051
0.050
0.049
0.048
0.048
0.047
0.046
0.045
0.045
0.044
0.043
0.043
0.042
0.042
0.041
0.040
0.040
0.039
0.039
0.038
0.038
0.037
0.037
0.037
0.036
0.036
0.035
0.035
0.035
0.034
0.034
0.034
0.064
0.065
0.065
0.065
0.066
0.066
0.067
0.067
0.068
0.068
0.069
0.069
0.070
0.071
0.071
0.072
0.073
0.074
0.075
0.076
0.076
0.077
0.078
0.079
0.079
0.080
0.080
0.080
0.081
0.080
0.080
0.080
0.079
0.079
0.078
0.077
0.076
0.075
0.074
0.073
0.072
0.071
0.070
0.069
0.068
0.066
0.065
0.064
0.063
0.062
0.061
0.060
0.059
0.058
0.057
0.056
0.055
0.054
0.053
0.052
0.051
0.050
0.050
0.049
0.048
0.047
0.047
0.046
0.045
0.045
0.044
0.043
0.043
0.042
0.041
0.041
0.040
0.040
0.039
0.039
0.038
0.038
0.037
0.037
0.037
0.036
0.036
0.035
0.035
0.035
0.034
0.034
0.033
0.064
0.064
0.065
0.065
0.065
0.066
0.066
0.067
0.067
0.068
0.068
0.069
0.069
0.070
0.071
0.072
0.072
0.073
0.074
0.075
0.076
0.076
0.077
0.078
0.078
0.079
0.079
0.079
0.079
0.079
0.079
0.079
0.078
0.078
0.077
0.076
0.075
0.075
0.074
0.072
0.071
0.070
0.069
0.068
0.067
0.066
0.065
0.064
0.062
0.061
0.060
0.059
0.058
0.057
0.056
0.055
0.054
0.054
0.053
0.052
0.051
0.050
0.049
0.049
0.048
0.047
0.046
0.046
0.045
0.044
0.044
0.043
0.042
0.042
0.041
0.041
0.040
0.040
0.039
0.039
0.038
0.038
0.037
0.037
0.036
0.036
0.036
0.035
0.035
0.034
0.034
0.034
0.033
0.049
0.049
0.049
0.049
0.050
0.050
0.050
0.050
0.050
0.050
0.051
0.051
0.051
0.051
0.051
0.051
0.051
0.051
0.051
0.051
0.051
0.051
0.051
0.051
0.051
0.051
0.051
0.050
0.050
0.050
0.050
0.049
0.049
0.049
0.049
0.048
0.048
0.048
0.047
0.047
0.047
0.047
0.046
0.046
0.046
0.045
0.045
0.045
0.044
0.044
0.044
0.043
0.043
0.043
0.043
0.042
0.042
0.042
0.041
0.041
0.041
0.040
0.040
0.040
0.040
0.039
0.039
0.039
0.039
0.038
0.038
0.038
0.038
0.037
0.037
0.037
0.037
0.036
0.036
0.036
0.036
0.036
0.035
0.035
0.035
0.035
0.035
0.035
0.034
0.034
0.034
0.034
0.034
0.049
0.049
0.050
0.050
0.050
0.050
0.051
0.051
0.051
0.051
0.051
0.051
0.052
0.052
0.052
0.052
0.052
0.052
0.052
0.052
0.052
0.052
0.052
0.052
0.052
0.051
0.051
0.051
0.051
0.051
0.050
0.050
0.050
0.049
0.049
0.049
0.049
0.048
0.048
0.048
0.047
0.047
0.047
0.046
0.046
0.046
0.045
0.045
0.045
0.044
0.044
0.044
0.043
0.043
0.043
0.042
0.042
0.042
0.042
0.041
0.041
0.041
0.040
0.040
0.040
0.039
0.039
0.039
0.039
0.038
0.038
0.038
0.038
0.037
0.037
0.037
0.037
0.036
0.036
0.036
0.036
0.036
0.035
0.035
0.035
0.035
0.035
0.035
0.034
0.034
0.034
0.034
0.034
0.050
0.050
0.050
0.051
0.051
0.051
0.051
0.051
0.052
0.052
0.052
0.052
0.052
0.053
0.053
0.053
0.053
0.053
0.053
0.053
0.053
0.053
0.053
0.053
0.052
0.052
0.052
0.052
0.052
0.051
0.051
0.051
0.050
0.050
0.050
0.049
0.049
0.049
0.048
0.048
0.048
0.047
0.047
0.047
0.046
0.046
0.046
0.045
0.045
0.045
0.044
0.044
0.044
0.043
0.043
0.043
0.042
0.042
0.042
0.041
0.041
0.041
0.040
0.040
0.040
0.040
0.039
0.039
0.039
0.038
0.038
0.038
0.038
0.037
0.037
0.037
0.037
0.036
0.036
0.036
0.036
0.036
0.035
0.035
0.035
0.035
0.035
0.035
0.034
0.034
0.034
0.034
0.034
0.050
0.051
0.051
0.051
0.051
0.052
0.052
0.052
0.052
0.053
0.053
0.053
0.053
0.053
0.054
0.054
0.054
0.054
0.054
0.054
0.054
0.054
0.054
0.053
0.053
0.053
0.053
0.053
0.052
0.052
0.052
0.051
0.051
0.051
0.050
0.050
0.050
0.049
0.049
0.049
0.048
0.048
0.047
0.047
0.047
0.046
0.046
0.046
0.045
0.045
0.045
0.044
0.044
0.044
0.043
0.043
0.043
0.042
0.042
0.042
0.041
0.041
0.041
0.040
0.040
0.040
0.039
0.039
0.039
0.038
0.038
0.038
0.038
0.037
0.037
0.037
0.037
0.036
0.036
0.036
0.036
0.036
0.035
0.035
0.035
0.035
0.035
0.034
0.034
0.034
0.034
0.034
0.034
0.051
0.051
0.052
0.052
0.052
0.052
0.053
0.053
0.053
0.053
0.054
0.054
0.054
0.054
0.055
0.055
0.055
0.055
0.055
0.055
0.055
0.055
0.055
0.054
0.054
0.054
0.054
0.053
0.053
0.053
0.052
0.052
0.052
0.051
0.051
0.051
0.050
0.050
0.049
0.049
0.049
0.048
0.048
0.048
0.047
0.047
0.046
0.046
0.046
0.045
0.045
0.045
0.044
0.044
0.043
0.043
0.043
0.042
0.042
0.042
0.041
0.041
0.041
0.040
0.040
0.040
0.039
0.039
0.039
0.039
0.038
0.038
0.038
0.037
0.037
0.037
0.037
0.036
0.036
0.036
0.036
0.036
0.035
0.035
0.035
0.035
0.035
0.034
0.034
0.034
0.034
0.034
0.034
0.052
0.052
0.052
0.052
0.053
0.053
0.053
0.054
0.054
0.054
0.055
0.055
0.055
0.055
0.056
0.056
0.056
0.056
0.056
0.056
0.056
0.056
0.056
0.056
0.055
0.055
0.055
0.054
0.054
0.054
0.053
0.053
0.052
0.052
0.052
0.051
0.051
0.050
0.050
0.050
0.049
0.049
0.048
0.048
0.048
0.047
0.047
0.046
0.046
0.046
0.045
0.045
0.044
0.044
0.044
0.043
0.043
0.043
0.042
0.042
0.041
0.041
0.041
0.040
0.040
0.040
0.039
0.039
0.039
0.039
0.038
0.038
0.038
0.037
0.037
0.037
0.037
0.036
0.036
0.036
0.036
0.036
0.035
0.035
0.035
0.035
0.035
0.034
0.034
0.034
0.034
0.034
0.034
0.052
0.053
0.053
0.053
0.054
0.054
0.054
0.055
0.055
0.055
0.056
0.056
0.056
0.056
0.057
0.057
0.057
0.057
0.057
0.057
0.057
0.057
0.057
0.057
0.056
0.056
0.056
0.055
0.055
0.054
0.054
0.054
0.053
0.053
0.052
0.052
0.051
0.051
0.050
0.050
0.050
0.049
0.049
0.048
0.048
0.048
0.047
0.047
0.046
0.046
0.045
0.045
0.045
0.044
0.044
0.043
0.043
0.043
0.042
0.042
0.042
0.041
0.041
0.041
0.040
0.040
0.040
0.039
0.039
0.039
0.038
0.038
0.038
0.037
0.037
0.037
0.037
0.036
0.036
0.036
0.036
0.035
0.035
0.035
0.035
0.035
0.035
0.034
0.034
0.034
0.034
0.034
0.034
0.053
0.053
0.054
0.054
0.054
0.055
0.055
0.055
0.056
0.056
0.057
0.057
0.057
0.058
0.058
0.058
0.059
0.059
0.059
0.059
0.059
0.059
0.058
0.058
0.058
0.057
0.057
0.056
0.056
0.055
0.055
0.054
0.054
0.053
0.053
0.052
0.052
0.051
0.051
0.051
0.050
0.050
0.049
0.049
0.048
0.048
0.047
0.047
0.047
0.046
0.046
0.045
0.045
0.045
0.044
0.044
0.043
0.043
0.043
0.042
0.042
0.041
0.041
0.041
0.040
0.040
0.040
0.039
0.039
0.039
0.038
0.038
0.038
0.037
0.037
0.037
0.037
0.036
0.036
0.036
0.036
0.035
0.035
0.035
0.035
0.035
0.034
0.034
0.034
0.034
0.034
0.034
0.033
0.054
0.054
0.054
0.055
0.055
0.056
0.056
0.056
0.057
0.057
0.058
0.058
0.059
0.059
0.060
0.060
0.060
0.060
0.060
0.061
0.060
0.060
0.060
0.060
0.059
0.059
0.058
0.058
0.057
0.057
0.056
0.055
0.055
0.054
0.054
0.053
0.053
0.052
0.052
0.051
0.051
0.050
0.050
0.049
0.049
0.048
0.048
0.047
0.047
0.047
0.046
0.046
0.045
0.045
0.044
0.044
0.044
0.043
0.043
0.042
0.042
0.042
0.041
0.041
0.040
0.040
0.040
0.039
0.039
0.039
0.038
0.038
0.038
0.037
0.037
0.037
0.037
0.036
0.036
0.036
0.036
0.035
0.035
0.035
0.035
0.035
0.034
0.034
0.034
0.034
0.034
0.034
0.033
0.054
0.055
0.055
0.056
0.056
0.056
0.057
0.057
0.058
0.059
0.059
0.060
0.060
0.061
0.061
0.062
0.062
0.062
0.062
0.062
0.062
0.062
0.062
0.061
0.061
0.060
0.060
0.059
0.058
0.058
0.057
0.056
0.056
0.055
0.054
0.054
0.053
0.053
0.052
0.052
0.051
0.051
0.050
0.050
0.049
0.049
0.048
0.048
0.047
0.047
0.046
0.046
0.046
0.045
0.045
0.044
0.044
0.043
0.043
0.042
0.042
0.042
0.041
0.041
0.040
0.040
0.040
0.039
0.039
0.039
0.038
0.038
0.038
0.037
0.037
0.037
0.037
0.036
0.036
0.036
0.036
0.035
0.035
0.035
0.035
0.035
0.034
0.034
0.034
0.034
0.034
0.034
0.033
0.055
0.055
0.056
0.056
0.057
0.057
0.058
0.059
0.059
0.060
0.060
0.061
0.062
0.062
0.063
0.064
0.064
0.064
0.065
0.065
0.065
0.064
0.064
0.063
0.063
0.062
0.061
0.060
0.060
0.059
0.058
0.057
0.057
0.056
0.055
0.055
0.054
0.053
0.053
0.052
0.052
0.051
0.051
0.050
0.050
0.049
0.049
0.048
0.048
0.047
0.047
0.046
0.046
0.045
0.045
0.044
0.044
0.044
0.043
0.043
0.042
0.042
0.041
0.041
0.041
0.040
0.040
0.039
0.039
0.039
0.038
0.038
0.038
0.037
0.037
0.037
0.037
0.036
0.036
0.036
0.036
0.035
0.035
0.035
0.035
0.034
0.034
0.034
0.034
0.034
0.034
0.033
0.033
0.056
0.056
0.057
0.057
0.058
0.058
0.059
0.060
0.060
0.061
0.062
0.063
0.064
0.064
0.065
0.066
0.066
0.067
0.067
0.067
0.067
0.067
0.066
0.066
0.065
0.064
0.063
0.062
0.061
0.060
0.059
0.058
0.058
0.057
0.056
0.055
0.055
0.054
0.053
0.053
0.052
0.052
0.051
0.051
0.050
0.050
0.049
0.049
0.048
0.048
0.047
0.047
0.046
0.046
0.045
0.045
0.044
0.044
0.043
0.043
0.042
0.042
0.041
0.041
0.041
0.040
0.040
0.039
0.039
0.039
0.038
0.038
0.038
0.037
0.037
0.037
0.036
0.036
0.036
0.036
0.035
0.035
0.035
0.035
0.035
0.034
0.034
0.034
0.034
0.034
0.034
0.033
0.033
0.056
0.057
0.058
0.058
0.059
0.059
0.060
0.061
0.062
0.063
0.064
0.065
0.066
0.067
0.068
0.068
0.069
0.070
0.070
0.070
0.070
0.070
0.069
0.068
0.067
0.066
0.065
0.064
0.063
0.062
0.061
0.060
0.059
0.058
0.057
0.056
0.055
0.055
0.054
0.053
0.053
0.052
0.052
0.051
0.051
0.050
0.050
0.049
0.049
0.048
0.048
0.047
0.046
0.046
0.045
0.045
0.044
0.044
0.043
0.043
0.043
0.042
0.042
0.041
0.041
0.040
0.040
0.040
0.039
0.039
0.038
0.038
0.038
0.037
0.037
0.037
0.036
0.036
0.036
0.036
0.035
0.035
0.035
0.035
0.035
0.034
0.034
0.034
0.034
0.034
0.033
0.033
0.033
0.057
0.058
0.058
0.059
0.060
0.061
0.061
0.062
0.063
0.064
0.066
0.067
0.068
0.069
0.070
0.071
0.072
0.073
0.074
0.074
0.074
0.073
0.072
0.071
0.070
0.069
0.067
0.066
0.064
0.063
0.062
0.061
0.060
0.059
0.058
0.057
0.056
0.055
0.055
0.054
0.053
0.053
0.052
0.052
0.051
0.051
0.050
0.050
0.049
0.048
0.048
0.047
0.047
0.046
0.046
0.045
0.045
0.044
0.044
0.043
0.043
0.042
0.042
0.041
0.041
0.040
0.040
0.040
0.039
0.039
0.038
0.038
0.038
0.037
0.037
0.037
0.036
0.036
0.036
0.036
0.035
0.035
0.035
0.035
0.034
0.034
0.034
0.034
0.034
0.034
0.033
0.033
0.033
0.058
0.059
0.059
0.060
0.061
0.062
0.063
0.064
0.065
0.066
0.067
0.069
0.070
0.072
0.073
0.075
0.076
0.077
0.077
0.078
0.077
0.077
0.076
0.075
0.073
0.071
0.070
0.068
0.066
0.065
0.063
0.062
0.061
0.060
0.059
0.058
0.057
0.056
0.055
0.055
0.054
0.053
0.053
0.052
0.052
0.051
0.051
0.050
0.049
0.049
0.048
0.048
0.047
0.047
0.046
0.046
0.045
0.044
0.044
0.043
0.043
0.042
0.042
0.041
0.041
0.041
0.040
0.040
0.039
0.039
0.038
0.038
0.038
0.037
0.037
0.037
0.036
0.036
0.036
0.036
0.035
0.035
0.035
0.035
0.034
0.034
0.034
0.034
0.034
0.033
0.033
0.033
0.033
0.059
0.059
0.060
0.061
0.062
0.063
0.064
0.065
0.067
0.068
0.070
0.071
0.073
0.075
0.077
0.078
0.080
0.081
0.082
0.082
0.082
0.081
0.080
0.078
0.077
0.074
0.072
0.070
0.068
0.066
0.065
0.063
0.062
0.061
0.060
0.059
0.058
0.057
0.056
0.055
0.055
0.054
0.053
0.053
0.052
0.052
0.051
0.051
0.050
0.049
0.049
0.048
0.048
0.047
0.046
0.046
0.045
0.045
0.044
0.044
0.043
0.043
0.042
0.042
0.041
0.041
0.040
0.040
0.039
0.039
0.038
0.038
0.038
0.037
0.037
0.037
0.036
0.036
0.036
0.035
0.035
0.035
0.035
0.035
0.034
0.034
0.034
0.034
0.034
0.033
0.033
0.033
0.033
0.060
0.060
0.061
0.062
0.063
0.064
0.065
0.067
0.068
0.070
0.072
0.074
0.076
0.078
0.080
0.082
0.084
0.085
0.086
0.087
0.086
0.086
0.084
0.083
0.080
0.078
0.075
0.073
0.070
0.068
0.066
0.064
0.063
0.062
0.060
0.059
0.058
0.058
0.057
0.056
0.055
0.055
0.054
0.053
0.053
0.052
0.052
0.051
0.050
0.050
0.049
0.049
0.048
0.047
0.047
0.046
0.046
0.045
0.045
0.044
0.043
0.043
0.042
0.042
0.041
0.041
0.040
0.040
0.039
0.039
0.038
0.038
0.038
0.037
0.037
0.037
0.036
0.036
0.036
0.035
0.035
0.035
0.035
0.034
0.034
0.034
0.034
0.034
0.033
0.033
0.033
0.033
0.033
0.060
0.061
0.062
0.063
0.064
0.065
0.067
0.068
0.070
0.072
0.074
0.076
0.079
0.081
0.084
0.086
0.088
0.090
0.091
0.092
0.091
0.091
0.089
0.087
0.084
0.081
0.078
0.075
0.072
0.070
0.068
0.066
0.064
0.063
0.061
0.060
0.059
0.058
0.058
0.057
0.056
0.055
0.055
0.054
0.054
0.053
0.052
0.052
0.051
0.050
0.050
0.049
0.049
0.048
0.047
0.047
0.046
0.045
0.045
0.044
0.044
0.043
0.042
0.042
0.041
0.041
0.040
0.040
0.039
0.039
0.038
0.038
0.038
0.037
0.037
0.037
0.036
0.036
0.036
0.035
0.035
0.035
0.035
0.034
0.034
0.034
0.034
0.034
0.033
0.033
0.033
0.033
0.033
0.061
0.062
0.063
0.064
0.065
0.066
0.068
0.070
0.072
0.074
0.076
0.079
0.081
0.084
0.087
0.090
0.092
0.094
0.096
0.097
0.097
0.096
0.094
0.092
0.089
0.085
0.081
0.078
0.074
0.072
0.069
0.067
0.065
0.064
0.062
0.061
0.060
0.059
0.058
0.058
0.057
0.056
0.056
0.055
0.054
0.054
0.053
0.052
0.052
0.051
0.050
0.050
0.049
0.048
0.048
0.047
0.046
0.046
0.045
0.045
0.044
0.043
0.043
0.042
0.042
0.041
0.040
0.040
0.039
0.039
0.038
0.038
0.038
0.037
0.037
0.037
0.036
0.036
0.036
0.035
0.035
0.035
0.035
0.034
0.034
0.034
0.034
0.033
0.033
0.033
0.033
0.033
0.033
0.062
0.063
0.064
0.065
0.066
0.067
0.069
0.071
0.073
0.075
0.078
0.081
0.084
0.087
0.090
0.093
0.096
0.098
0.100
0.101
0.101
0.101
0.099
0.097
0.093
0.089
0.084
0.080
0.076
0.073
0.070
0.068
0.066
0.064
0.063
0.062
0.061
0.060
0.059
0.058
0.058
0.057
0.056
0.056
0.055
0.054
0.054
0.053
0.052
0.052
0.051
0.050
0.050
0.049
0.048
0.048
0.047
0.046
0.046
0.045
0.044
0.044
0.043
0.042
0.042
0.041
0.041
0.040
0.039
0.039
0.039
0.038
0.038
0.037
0.037
0.036
0.036
0.036
0.036
0.035
0.035
0.035
0.034
0.034
0.034
0.034
0.034
0.033
0.033
0.033
0.033
0.033
0.033
0.062
0.063
0.064
0.066
0.067
0.068
0.070
0.072
0.074
0.077
0.080
0.083
0.086
0.090
0.093
0.096
0.099
0.102
0.104
0.105
0.105
0.105
0.103
0.101
0.096
0.092
0.087
0.082
0.078
0.074
0.071
0.069
0.067
0.065
0.064
0.063
0.062
0.061
0.060
0.059
0.058
0.058
0.057
0.056
0.056
0.055
0.055
0.054
0.053
0.052
0.052
0.051
0.050
0.050
0.049
0.048
0.047
0.047
0.046
0.045
0.045
0.044
0.043
0.043
0.042
0.041
0.041
0.040
0.040
0.039
0.039
0.038
0.038
0.037
0.037
0.036
0.036
0.036
0.035
0.035
0.035
0.035
0.034
0.034
0.034
0.034
0.034
0.033
0.033
0.033
0.033
0.033
0.033
0.063
0.064
0.065
0.066
0.068
0.069
0.071
0.073
0.075
0.078
0.081
0.084
0.088
0.092
0.095
0.099
0.102
0.104
0.106
0.107
0.108
0.108
0.107
0.104
0.099
0.094
0.088
0.084
0.079
0.075
0.072
0.070
0.068
0.066
0.065
0.063
0.062
0.062
0.061
0.060
0.059
0.059
0.058
0.057
0.057
0.056
0.055
0.055
0.054
0.053
0.053
0.052
0.051
0.050
0.049
0.049
0.048
0.047
0.046
0.046
0.045
0.044
0.043
0.043
0.042
0.041
0.041
0.040
0.040
0.039
0.039
0.038
0.038
0.037
0.037
0.036
0.036
0.036
0.035
0.035
0.035
0.035
0.034
0.034
0.034
0.034
0.033
0.033
0.033
0.033
0.033
0.033
0.032
0.064
0.065
0.066
0.067
0.068
0.070
0.072
0.074
0.076
0.079
0.082
0.085
0.089
0.093
0.097
0.100
0.103
0.105
0.106
0.108
0.108
0.109
0.107
0.104
0.100
0.095
0.089
0.084
0.080
0.076
0.073
0.070
0.068
0.067
0.065
0.064
0.063
0.062
0.062
0.061
0.060
0.060
0.059
0.058
0.058
0.057
0.056
0.056
0.055
0.054
0.053
0.053
0.052
0.051
0.050
0.049
0.049
0.048
0.047
0.046
0.045
0.045
0.044
0.043
0.042
0.042
0.041
0.040
0.040
0.039
0.039
0.038
0.038
0.037
0.037
0.036
0.036
0.036
0.035
0.035
0.035
0.034
0.034
0.034
0.034
0.034
0.033
0.033
0.033
0.033
0.033
0.033
0.032
0.064
0.065
0.066
0.067
0.069
0.070
0.072
0.074
0.076
0.079
0.082
0.086
0.089
0.093
0.097
0.100
0.103
0.104
0.105
0.106
0.106
0.106
0.105
0.103
0.099
0.094
0.088
0.084
0.079
0.076
0.073
0.071
0.069
0.067
0.066
0.065
0.064
0.063
0.063
0.062
0.061
0.061
0.060
0.060
0.059
0.058
0.058
0.057
0.056
0.055
0.054
0.054
0.053
0.052
0.051
0.050
0.049
0.048
0.047
0.047
0.046
0.045
0.044
0.043
0.043
0.042
0.041
0.041
0.040
0.039
0.039
0.038
0.038
0.037
0.037
0.036
0.036
0.036
0.035
0.035
0.035
0.034
0.034
0.034
0.034
0.034
0.033
0.033
0.033
0.033
0.033
0.033
0.032
0.065
0.066
0.067
0.068
0.069
0.071
0.072
0.074
0.076
0.079
0.082
0.085
0.089
0.092
0.096
0.099
0.101
0.103
0.103
0.103
0.102
0.101
0.101
0.099
0.095
0.091
0.087
0.082
0.079
0.075
0.073
0.071
0.069
0.068
0.067
0.066
0.065
0.064
0.064
0.063
0.062
0.062
0.061
0.061
0.060
0.060
0.059
0.058
0.057
0.057
0.056
0.055
0.054
0.053
0.052
0.051
0.050
0.049
0.048
0.047
0.046
0.045
0.045
0.044
0.043
0.042
0.041
0.041
0.040
0.039
0.039
0.038
0.038
0.037
0.037
0.036
0.036
0.036
0.035
0.035
0.035
0.034
0.034
0.034
0.034
0.033
0.033
0.033
0.033
0.033
0.033
0.032
0.032
0.065
0.066
0.067
0.068
0.069
0.071
0.072
0.074
0.076
0.078
0.081
0.084
0.087
0.091
0.094
0.097
0.099
0.100
0.099
0.098
0.097
0.096
0.095
0.093
0.091
0.087
0.084
0.081
0.078
0.075
0.073
0.071
0.069
0.068
0.067
0.066
0.066
0.065
0.065
0.064
0.064
0.063
0.063
0.062
0.062
0.061
0.060
0.060
0.059
0.058
0.057
0.056
0.055
0.054
0.053
0.052
0.051
0.050
0.049
0.048
0.047
0.046
0.045
0.044
0.043
0.042
0.042
0.041
0.040
0.040
0.039
0.038
0.038
0.037
0.037
0.036
0.036
0.036
0.035
0.035
0.035
0.034
0.034
0.034
0.034
0.033
0.033
0.033
0.033
0.033
0.033
0.032
0.032
0.066
0.067
0.067
0.068
0.069
0.071
0.072
0.074
0.075
0.078
0.080
0.082
0.085
0.088
0.091
0.093
0.095
0.096
0.095
0.094
0.092
0.090
0.089
0.087
0.086
0.084
0.081
0.079
0.076
0.074
0.072
0.071
0.069
0.068
0.068
0.067
0.067
0.066
0.066
0.065
0.065
0.065
0.064
0.064
0.063
0.063
0.062
0.061
0.060
0.060
0.059
0.058
0.056
0.055
0.054
0.053
0.052
0.051
0.050
0.049
0.047
0.046
0.045
0.045
0.044
0.043
0.042
0.041
0.040
0.040
0.039
0.039
0.038
0.037
0.037
0.036
0.036
0.036
0.035
0.035
0.035
0.034
0.034
0.034
0.034
0.033
0.033
0.033
0.033
0.033
0.033
0.032
0.032
0.066
0.067
0.068
0.069
0.070
0.071
0.072
0.073
0.075
0.076
0.078
0.080
0.083
0.085
0.087
0.089
0.091
0.091
0.091
0.090
0.088
0.086
0.085
0.084
0.082
0.081
0.079
0.077
0.075
0.073
0.072
0.070
0.069
0.069
0.068
0.068
0.068
0.067
0.067
0.067
0.067
0.066
0.066
0.066
0.065
0.065
0.064
0.063
0.062
0.062
0.060
0.059
0.058
0.057
0.056
0.054
0.053
0.052
0.051
0.049
0.048
0.047
0.046
0.045
0.044
0.043
0.042
0.041
0.041
0.040
0.039
0.039
0.038
0.037
0.037
0.037
0.036
0.036
0.035
0.035
0.035
0.034
0.034
0.034
0.034
0.033
0.033
0.033
0.033
0.033
0.032
0.032
0.032
0.067
0.067
0.068
0.069
0.070
0.071
0.072
0.073
0.074
0.075
0.077
0.078
0.080
0.082
0.084
0.085
0.086
0.087
0.087
0.086
0.085
0.084
0.082
0.081
0.080
0.079
0.077
0.075
0.074
0.072
0.071
0.070
0.069
0.069
0.069
0.069
0.069
0.069
0.069
0.069
0.069
0.069
0.068
0.068
0.068
0.067
0.067
0.066
0.065
0.064
0.063
0.061
0.060
0.059
0.057
0.056
0.054
0.053
0.052
0.050
0.049
0.048
0.047
0.046
0.045
0.044
0.043
0.042
0.041
0.040
0.039
0.039
0.038
0.038
0.037
0.037
0.036
0.036
0.035
0.035
0.035
0.034
0.034
0.034
0.034
0.033
0.033
0.033
0.033
0.033
0.032
0.032
0.032
0.067
0.068
0.068
0.069
0.070
0.070
0.071
0.072
0.073
0.074
0.075
0.076
0.078
0.079
0.080
0.081
0.082
0.083
0.083
0.083
0.083
0.082
0.081
0.080
0.079
0.077
0.075
0.074
0.072
0.071
0.070
0.069
0.069
0.069
0.069
0.070
0.070
0.070
0.071
0.071
0.071
0.071
0.071
0.071
0.071
0.070
0.070
0.069
0.068
0.067
0.065
0.064
0.062
0.061
0.059
0.057
0.056
0.054
0.053
0.051
0.050
0.049
0.047
0.046
0.045
0.044
0.043
0.042
0.041
0.040
0.040
0.039
0.038
0.038
0.037
0.037
0.036
0.036
0.035
0.035
0.035
0.034
0.034
0.034
0.034
0.033
0.033
0.033
0.033
0.033
0.032
0.032
0.032
0.067
0.068
0.069
0.069
0.070
0.070
0.071
0.072
0.072
0.073
0.074
0.075
0.075
0.076
0.077
0.078
0.078
0.079
0.080
0.080
0.081
0.081
0.080
0.079
0.077
0.075
0.074
0.072
0.071
0.070
0.069
0.069
0.069
0.069
0.070
0.071
0.071
0.072
0.073
0.073
0.074
0.074
0.074
0.074
0.074
0.074
0.073
0.073
0.071
0.070
0.069
0.067
0.065
0.063
0.061
0.059
0.058
0.056
0.054
0.052
0.051
0.049
0.048
0.047
0.046
0.044
0.043
0.042
0.042
0.041
0.040
0.039
0.038
0.038
0.037
0.037
0.036
0.036
0.035
0.035
0.035
0.034
0.034
0.034
0.034
0.033
0.033
0.033
0.033
0.033
0.032
0.032
0.032
0.068
0.068
0.069
0.069
0.070
0.070
0.071
0.071
0.072
0.072
0.073
0.073
0.074
0.074
0.074
0.075
0.075
0.076
0.077
0.078
0.078
0.079
0.078
0.077
0.075
0.074
0.072
0.070
0.069
0.068
0.068
0.068
0.068
0.069
0.071
0.072
0.073
0.075
0.076
0.077
0.077
0.078
0.078
0.079
0.079
0.079
0.078
0.077
0.076
0.074
0.073
0.071
0.068
0.066
0.064
0.062
0.060
0.058
0.056
0.054
0.052
0.050
0.049
0.048
0.046
0.045
0.044
0.043
0.042
0.041
0.040
0.039
0.039
0.038
0.037
0.037
0.036
0.036
0.036
0.035
0.035
0.034
0.034
0.034
0.034
0.033
0.033
0.033
0.033
0.033
0.032
0.032
0.032
0.068
0.069
0.069
0.070
0.070
0.070
0.071
0.071
0.071
0.072
0.072
0.072
0.072
0.072
0.072
0.072
0.073
0.073
0.074
0.075
0.075
0.076
0.075
0.074
0.073
0.071
0.070
0.068
0.067
0.067
0.066
0.067
0.068
0.069
0.071
0.074
0.076
0.078
0.079
0.081
0.082
0.083
0.084
0.085
0.085
0.085
0.084
0.083
0.082
0.080
0.077
0.075
0.072
0.070
0.067
0.064
0.062
0.060
0.057
0.055
0.053
0.052
0.050
0.048
0.047
0.046
0.044
0.043
0.042
0.041
0.040
0.040
0.039
0.038
0.038
0.037
0.037
0.036
0.036
0.035
0.035
0.035
0.034
0.034
0.034
0.033
0.033
0.033
0.033
0.033
0.033
0.032
0.032
0.069
0.069
0.070
0.070
0.070
0.071
0.071
0.071
0.071
0.071
0.071
0.071
0.071
0.071
0.071
0.071
0.070
0.071
0.071
0.072
0.073
0.073
0.072
0.072
0.070
0.069
0.067
0.066
0.065
0.064
0.064
0.065
0.067
0.070
0.073
0.076
0.079
0.082
0.085
0.087
0.089
0.090
0.092
0.093
0.093
0.093
0.093
0.091
0.089
0.087
0.084
0.081
0.077
0.074
0.071
0.068
0.065
0.062
0.059
0.057
0.055
0.053
0.051
0.049
0.048
0.046
0.045
0.044
0.043
0.042
0.041
0.040
0.039
0.038
0.038
0.037
0.037
0.036
0.036
0.035
0.035
0.035
0.034
0.034
0.034
0.034
0.033
0.033
0.033
0.033
0.033
0.032
0.032
0.069
0.070
0.070
0.070
0.071
0.071
0.071
0.071
0.071
0.071
0.071
0.071
0.070
0.070
0.069
0.069
0.069
0.069
0.069
0.070
0.070
0.070
0.070
0.069
0.068
0.066
0.065
0.063
0.062
0.062
0.063
0.064
0.067
0.070
0.075
0.079
0.084
0.088
0.092
0.095
0.098
0.100
0.102
0.104
0.105
0.105
0.104
0.102
0.099
0.095
0.092
0.087
0.083
0.079
0.075
0.071
0.068
0.064
0.061
0.059
0.056
0.054
0.052
0.050
0.048
0.047
0.046
0.044
0.043
0.042
0.041
0.040
0.039
0.039
0.038
0.037
0.037
0.036
0.036
0.036
0.035
0.035
0.034
0.034
0.034
0.034
0.033
0.033
0.033
0.033
0.033
0.032
0.032
0.070
0.070
0.070
0.071
0.071
0.071
0.071
0.071
0.071
0.071
0.071
0.070
0.070
0.069
0.069
0.068
0.068
0.068
0.068
0.068
0.068
0.069
0.068
0.067
0.066
0.064
0.062
0.061
0.060
0.060
0.061
0.063
0.067
0.072
0.078
0.084
0.091
0.097
0.102
0.107
0.111
0.115
0.118
0.120
0.121
0.121
0.119
0.116
0.112
0.107
0.101
0.096
0.090
0.085
0.080
0.075
0.071
0.067
0.064
0.061
0.058
0.055
0.053
0.051
0.049
0.048
0.046
0.045
0.044
0.043
0.042
0.041
0.040
0.039
0.038
0.038
0.037
0.037
0.036
0.036
0.035
0.035
0.035
0.034
0.034
0.034
0.034
0.033
0.033
0.033
0.033
0.033
0.032
0.070
0.071
0.071
0.071
0.071
0.072
0.072
0.072
0.072
0.071
0.071
0.071
0.070
0.069
0.069
0.068
0.067
0.067
0.067
0.067
0.068
0.068
0.067
0.066
0.065
0.063
0.061
0.059
0.058
0.058
0.060
0.063
0.068
0.075
0.084
0.093
0.101
0.110
0.117
0.124
0.130
0.135
0.140
0.143
0.144
0.144
0.140
0.135
0.129
0.122
0.114
0.107
0.099
0.092
0.086
0.080
0.075
0.071
0.067
0.063
0.060
0.057
0.055
0.052
0.050
0.049
0.047
0.046
0.044
0.043
0.042
0.041
0.040
0.039
0.039
0.038
0.037
0.037
0.036
0.036
0.035
0.035
0.035
0.034
0.034
0.034
0.034
0.033
0.033
0.033
0.033
0.033
0.032
0.071
0.071
0.072
0.072
0.072
0.072
0.072
0.072
0.072
0.072
0.072
0.071
0.071
0.070
0.069
0.068
0.067
0.067
0.067
0.067
0.068
0.068
0.068
0.067
0.065
0.063
0.060
0.058
0.057
0.058
0.061
0.066
0.073
0.083
0.094
0.106
0.117
0.128
0.138
0.148
0.157
0.166
0.173
0.178
0.179
0.177
0.171
0.162
0.152
0.141
0.130
0.120
0.110
0.101
0.093
0.086
0.080
0.074
0.070
0.065
0.062
0.059
0.056
0.053
0.051
0.049
0.048
0.046
0.045
0.044
0.042
0.041
0.040
0.040
0.039
0.038
0.038
0.037
0.037
0.036
0.036
0.035
0.035
0.035
0.034
0.034
0.034
0.034
0.033
0.033
0.033
0.033
0.032
0.072
0.072
0.072
0.073
0.073
0.073
0.073
0.073
0.073
0.073
0.073
0.072
0.071
0.070
0.069
0.068
0.067
0.066
0.067
0.067
0.068
0.068
0.068
0.068
0.066
0.064
0.061
0.059
0.059
0.061
0.065
0.073
0.084
0.096
0.111
0.125
0.140
0.154
0.168
0.182
0.196
0.211
0.222
0.230
0.231
0.226
0.215
0.200
0.183
0.167
0.151
0.136
0.123
0.111
0.101
0.092
0.085
0.078
0.073
0.068
0.064
0.060
0.057
0.055
0.052
0.050
0.048
0.047
0.045
0.044
0.043
0.042
0.041
0.040
0.039
0.039
0.038
0.037
0.037
0.036
0.036
0.036
0.035
0.035
0.035
0.034
0.034
0.034
0.033
0.033
0.033
0.033
0.033
0.072
0.073
0.073
0.073
0.074
0.074
0.074
0.074
0.074
0.074
0.074
0.073
0.072
0.071
0.070
0.069
0.067
0.067
0.067
0.067
0.068
0.069
0.070
0.069
0.068
0.066
0.064
0.063
0.063
0.067
0.074
0.086
0.101
0.118
0.137
0.155
0.173
0.190
0.209
0.230
0.253
0.277
0.298
0.311
0.311
0.299
0.278
0.253
0.225
0.200
0.176
0.155
0.138
0.123
0.110
0.099
0.090
0.082
0.076
0.071
0.066
0.062
0.059
0.056
0.053
0.051
0.049
0.048
0.046
0.045
0.043
0.042
0.041
0.040
0.040
0.039
0.038
0.038
0.037
0.037
0.036
0.036
0.035
0.035
0.035
0.034
0.034
0.034
0.034
0.033
0.033
0.033
0.033
0.073
0.073
0.074
0.074
0.074
0.075
0.075
0.075
0.075
0.075
0.074
0.074
0.073
0.072
0.071
0.069
0.067
0.067
0.066
0.067
0.069
0.070
0.071
0.072
0.071
0.071
0.070
0.070
0.071
0.077
0.089
0.106
0.127
0.150
0.173
0.196
0.218
0.240
0.265
0.296
0.336
0.379
0.419
0.442
0.439
0.413
0.373
0.328
0.283
0.242
0.208
0.179
0.155
0.136
0.120
0.107
0.096
0.087
0.080
0.073
0.068
0.064
0.060
0.057
0.055
0.052
0.050
0.048
0.047
0.045
0.044
0.043
0.042
0.041
0.040
0.039
0.039
0.038
0.037
0.037
0.036
0.036
0.036
0.035
0.035
0.035
0.034
0.034
0.034
0.034
0.033
0.033
0.033
0.074
0.074
0.075
0.075
0.075
0.075
0.076
0.076
0.076
0.075
0.075
0.075
0.074
0.072
0.071
0.069
0.067
0.066
0.066
0.067
0.069
0.071
0.074
0.075
0.077
0.078
0.079
0.081
0.085
0.093
0.109
0.134
0.164
0.191
0.219
0.251
0.282
0.309
0.341
0.388
0.456
0.542
0.626
0.670
0.653
0.594
0.516
0.434
0.359
0.297
0.246
0.206
0.175
0.151
0.131
0.115
0.102
0.092
0.083
0.076
0.071
0.066
0.062
0.059
0.056
0.053
0.051
0.049
0.047
0.046
0.045
0.043
0.042
0.041
0.040
0.040
0.039
0.038
0.038
0.037
0.037
0.036
0.036
0.035
0.035
0.035
0.034
0.034
0.034
0.034
0.033
0.033
0.033
0.074
0.075
0.075
0.076
0.076
0.076
0.077
0.077
0.076
0.076
0.076
0.075
0.073
0.071
0.069
0.067
0.066
0.065
0.066
0.068
0.070
0.073
0.077
0.080
0.084
0.089
0.094
0.100
0.105
0.115
0.133
0.170
0.212
0.236
0.266
0.320
0.370
0.404
0.443
0.512
0.631
0.811
1.031
1.130
1.037
0.889
0.733
0.585
0.459
0.363
0.291
0.237
0.198
0.168
0.144
0.124
0.109
0.096
0.087
0.079
0.073
0.068
0.064
0.060
0.057
0.054
0.052
0.050
0.048
0.047
0.045
0.044
0.043
0.042
0.041
0.040
0.039
0.039
0.038
0.038
0.037
0.037
0.036
0.036
0.035
0.035
0.035
0.034
0.034
0.034
0.034
0.033
0.033
0.075
0.076
0.076
0.077
0.077
0.077
0.078
0.078
0.077
0.077
0.075
0.074
0.072
0.069
0.067
0.065
0.064
0.064
0.066
0.069
0.072
0.076
0.081
0.086
0.094
0.105
0.118
0.132
0.140
0.143
0.153
0.203
0.299
0.245
0.236
0.400
0.538
0.550
0.570
0.670
0.876
1.254
1.970
2.333
1.739
1.363
1.056
0.785
0.583
0.441
0.340
0.270
0.222
0.187
0.157
0.133
0.115
0.101
0.091
0.082
0.075
0.070
0.065
0.061
0.058
0.055
0.053
0.051
0.049
0.047
0.046
0.044
0.043
0.042
0.041
0.040
0.040
0.039
0.038
0.038
0.037
0.037
0.036
0.036
0.036
0.035
0.035
0.035
0.034
0.034
0.034
0.033
0.033
0.076
0.077
0.077
0.078
0.078
0.078
0.079
0.079
0.078
0.077
0.075
0.073
0.070
0.067
0.064
0.063
0.062
0.064
0.067
0.071
0.075
0.080
0.086
0.094
0.107
0.127
0.159
0.195
0.208
0.188
0.146
0.088
0.080
-0.835
-0.249
0.475
1.369
0.803
0.714
0.855
1.219
1.876
3.179
4.476
2.616
1.990
1.450
1.008
0.712
0.520
0.390
0.306
0.250
0.207
0.171
0.143
0.122
0.106
0.094
0.085
0.078
0.072
0.067
0.063
0.059
0.056
0.054
0.052
0.050
0.048
0.046
0.045
0.044
0.043
0.042
0.041
0.040
0.039
0.039
0.038
0.038
0.037
0.037
0.036
0.036
0.035
0.035
0.035
0.034
0.034
0.034
0.034
0.033
0.077
0.077
0.078
0.079
0.079
0.080
0.080
0.080
0.079
0.078
0.076
0.073
0.069
0.065
0.062
0.061
0.062
0.065
0.069
0.075
0.080
0.086
0.094
0.102
0.118
0.150
0.223
0.335
0.367
0.275
0.104
-0.448
-5.930
-13.949
-1.314
0.248
1.272
0.905
0.829
1.034
1.731
4.306
1.647
0.357
3.989
2.661
1.721
1.194
0.833
0.595
0.444
0.370
0.304
0.230
0.183
0.151
0.128
0.111
0.098
0.088
0.080
0.074
0.069
0.064
0.061
0.057
0.055
0.052
0.050
0.049
0.047
0.046
0.044
0.043
0.042
0.041
0.040
0.040
0.039
0.038
0.038
0.037
0.037
0.036
0.036
0.036
0.035
0.035
0.035
0.034
0.034
0.034
0.033
0.078
0.078
0.079
0.080
0.080
0.081
0.081
0.081
0.080
0.079
0.077
0.073
0.070
0.066
0.063
0.063
0.065
0.069
0.075
0.082
0.090
0.096
0.104
0.112
0.126
0.157
0.289
0.710
0.809
0.441
0.132
-0.445
-2.753
-4.229
1.487
0.977
0.812
0.918
0.897
1.143
1.982
6.100
5.754
6.027
9.135
3.660
1.964
1.344
0.925
0.655
0.494
0.452
0.374
0.254
0.194
0.159
0.134
0.116
0.102
0.091
0.083
0.076
0.070
0.066
0.062
0.059
0.056
0.053
0.051
0.049
0.047
0.046
0.045
0.044
0.043
0.042
0.041
0.040
0.039
0.039
0.038
0.038
0.037
0.037
0.036
0.036
0.036
0.035
0.035
0.034
0.034
0.034
0.034
0.078
0.079
0.080
0.080
0.081
0.082
0.082
0.082
0.082
0.081
0.079
0.076
0.072
0.069
0.067
0.067
0.071
0.077
0.086
0.095
0.104
0.113
0.120
0.125
0.136
0.145
0.126
0.910
1.346
0.538
0.208
-0.095
-0.200
0.671
2.496
2.198
1.367
0.966
0.903
1.155
1.955
3.310
3.187
4.033
5.357
3.357
2.061
1.375
0.944
0.683
0.510
0.424
0.346
0.260
0.204
0.168
0.141
0.121
0.106
0.095
0.085
0.078
0.072
0.067
0.063
0.060
0.056
0.054
0.052
0.050
0.048
0.047
0.045
0.044
0.043
0.042
0.041
0.040
0.040
0.039
0.038
0.038
0.037
0.037
0.037
0.036
0.036
0.035
0.035
0.035
0.034
0.034
0.034
0.079
0.080
0.081
0.081
0.082
0.083
0.083
0.084
0.084
0.083
0.081
0.079
0.077
0.075
0.074
0.076
0.082
0.090
0.102
0.115
0.128
0.140
0.148
0.154
0.181
0.343
1.260
-0.774
-0.002
0.380
0.312
0.124
0.333
1.231
2.093
3.274
2.320
1.020
0.850
1.079
2.071
4.651
2.389
-1.002
0.530
2.793
1.848
1.220
0.853
0.639
0.492
0.396
0.325
0.264
0.217
0.180
0.151
0.129
0.111
0.099
0.088
0.080
0.074
0.069
0.064
0.060
0.057
0.055
0.052
0.050
0.049
0.047
0.046
0.044
0.043
0.042
0.042
0.041
0.040
0.039
0.039
0.038
0.038
0.037
0.037
0.036
0.036
0.036
0.035
0.035
0.034
0.034
0.034
0.080
0.080
0.081
0.082
0.083
0.084
0.084
0.085
0.085
0.085
0.084
0.083
0.082
0.082
0.083
0.087
0.095
0.108
0.125
0.145
0.167
0.187
0.200
0.207
0.240
0.587
4.252
2.177
0.024
0.382
0.455
0.194
-0.141
-0.108
0.713
1.561
1.416
0.856
0.737
0.897
1.397
2.334
2.754
1.418
2.520
2.657
1.589
1.020
0.718
0.574
0.507
0.433
0.346
0.286
0.243
0.202
0.166
0.138
0.118
0.103
0.092
0.083
0.076
0.070
0.065
0.061
0.058
0.055
0.053
0.051
0.049
0.047
0.046
0.045
0.044
0.043
0.042
0.041
0.040
0.040
0.039
0.038
0.038
0.037
0.037
0.037
0.036
0.036
0.035
0.035
0.035
0.034
0.034
0.080
0.081
0.082
0.083
0.084
0.084
0.085
0.086
0.087
0.087
0.087
0.087
0.088
0.089
0.093
0.100
0.112
0.129
0.154
0.187
0.226
0.267
0.301
0.314
0.314
0.388
0.695
0.546
0.348
0.486
0.541
0.227
-0.635
-1.421
-0.225
0.631
0.810
0.685
0.613
0.701
1.005
2.039
3.326
1.653
1.754
1.789
1.369
0.936
0.674
0.607
0.751
0.675
0.400
0.339
0.315
0.246
0.188
0.152
0.127
0.108
0.095
0.085
0.077
0.071
0.066
0.062
0.058
0.056
0.053
0.051
0.049
0.048
0.046
0.045
0.044
0.043
0.042
0.041
0.041
0.040
0.039
0.039
0.038
0.038
0.037
0.037
0.036
0.036
0.035
0.035
0.035
0.034
0.034
0.081
0.081
0.082
0.083
0.084
0.085
0.086
0.087
0.088
0.089
0.090
0.091
0.092
0.096
0.101
0.112
0.128
0.154
0.192
0.245
0.316
0.400
0.486
0.550
0.560
0.517
0.499
0.498
0.515
0.628
0.918
0.705
-0.036
-0.373
0.089
0.683
0.883
0.684
0.538
0.534
0.674
0.973
1.195
1.164
1.397
2.016
1.848
1.285
0.923
0.760
1.958
1.862
0.246
0.396
0.507
0.315
0.220
0.170
0.137
0.114
0.098
0.087
0.078
0.072
0.067
0.062
0.059
0.056
0.053
0.051
0.050
0.048
0.047
0.045
0.044
0.043
0.042
0.042
0.041
0.040
0.039
0.039
0.038
0.038
0.037
0.037
0.036
0.036
0.036
0.035
0.035
0.034
0.034
0.081
0.082
0.083
0.084
0.085
0.085
0.086
0.087
0.089
0.090
0.091
0.093
0.096
0.101
0.109
0.122
0.144
0.179
0.234
0.319
0.445
0.616
0.823
1.039
1.166
1.106
1.070
0.971
0.714
0.657
1.549
1.590
0.459
0.276
0.487
0.855
1.009
0.768
0.510
0.399
0.406
0.482
0.587
0.729
1.203
3.996
3.942
2.390
1.198
0.629
0.686
-1.533
-1.339
-1.150
0.375
0.344
0.271
0.199
0.151
0.121
0.101
0.089
0.079
0.072
0.067
0.063
0.059
0.056
0.054
0.052
0.050
0.048
0.047
0.046
0.044
0.043
0.043
0.042
0.041
0.040
0.040
0.039
0.038
0.038
0.037
0.037
0.037
0.036
0.036
0.035
0.035
0.035
0.034
0.081
0.082
0.083
0.084
0.085
0.086
0.087
0.088
0.089
0.090
0.092
0.094
0.098
0.104
0.114
0.130
0.157
0.202
0.277
0.404
0.619
0.957
1.413
2.053
2.774
2.260
1.521
1.367
0.469
0.053
0.490
1.084
0.757
0.554
0.685
0.865
1.009
0.816
0.435
0.224
0.130
0.099
0.158
0.305
0.544
1.025
2.910
2.833
0.852
0.236
-0.236
-1.754
-1.982
-3.163
-0.433
0.628
0.444
0.251
0.167
0.126
0.104
0.089
0.079
0.072
0.067
0.063
0.059
0.056
0.054
0.052
0.050
0.048
0.047
0.046
0.045
0.044
0.043
0.042
0.041
0.040
0.040
0.039
0.039
0.038
0.038
0.037
0.037
0.036
0.036
0.035
0.035
0.035
0.034
0.082
0.082
0.083
0.084
0.085
0.086
0.086
0.087
0.089
0.090
0.092
0.094
0.098
0.105
0.116
0.133
0.163
0.216
0.309
0.481
0.815
1.435
2.373
4.193
11.633
5.666
-0.079
1.235
0.515
0.336
1.297
2.144
1.722
0.949
0.778
0.763
0.674
0.220
-0.174
-0.196
-0.301
-0.499
-0.422
-0.080
0.087
-1.651
-9.055
-0.952
0.320
0.084
-0.191
-0.446
-0.839
-2.087
-0.897
3.248
0.791
0.296
0.176
0.128
0.104
0.089
0.079
0.072
0.067
0.062
0.059
0.056
0.054
0.052
0.050
0.048
0.047
0.046
0.045
0.044
0.043
0.042
0.041
0.041
0.040
0.039
0.039
0.038
0.038
0.037
0.037
0.036
0.036
0.035
0.035
0.035
0.034
0.082
0.082
0.083
0.084
0.085
0.085
0.086
0.087
0.088
0.089
0.091
0.093
0.097
0.104
0.114
0.132
0.162
0.216
0.316
0.512
0.936
1.905
3.373
5.409
23.622
9.621
0.562
1.074
1.048
1.213
1.619
3.362
2.810
1.232
0.777
0.583
-0.076
-2.859
-3.586
-1.131
-0.954
-1.838
-1.623
-0.359
0.398
-0.549
-5.359
0.441
0.496
0.178
-0.119
-0.223
-0.409
-0.640
0.073
1.218
0.567
0.268
0.168
0.124
0.101
0.087
0.078
0.071
0.066
0.062
0.059
0.056
0.054
0.052
0.050
0.048
0.047
0.046
0.045
0.044
0.043
0.042
0.041
0.041
0.040
0.039
0.039
0.038
0.038
0.037
0.037
0.036
0.036
0.036
0.035
0.035
0.034
0.082
0.082
0.083
0.084
0.084
0.085
0.086
0.086
0.087
0.088
0.090
0.092
0.095
0.100
0.109
0.124
0.151
0.198
0.287
0.462
0.834
1.664
2.764
3.071
4.895
3.623
1.561
0.986
0.790
0.813
1.198
1.913
1.930
1.314
0.910
0.690
-0.102
-4.314
-5.519
-1.483
-1.223
-2.691
-2.302
-0.282
1.158
1.608
1.615
1.302
0.612
0.203
-0.056
-0.109
-0.097
-0.005
0.217
0.356
0.296
0.205
0.148
0.116
0.097
0.084
0.076
0.070
0.065
0.061
0.058
0.055
0.053
0.051
0.050
0.048
0.047
0.046
0.045
0.044
0.043
0.042
0.041
0.041
0.040
0.040
0.039
0.038
0.038
0.037
0.037
0.036
0.036
0.036
0.035
0.035
0.034
0.082
0.082
0.083
0.083
0.084
0.084
0.085
0.085
0.086
0.086
0.087
0.089
0.091
0.095
0.101
0.112
0.131
0.165
0.227
0.341
0.555
0.908
1.242
1.351
1.477
1.273
0.857
0.593
0.464
0.499
0.894
2.004
1.661
1.877
1.397
1.119
1.153
0.416
-0.450
-0.470
-0.798
-1.096
-0.776
0.186
3.479
3.450
1.532
0.955
0.529
0.236
0.058
0.026
0.077
0.172
0.237
0.235
0.200
0.159
0.127
0.106
0.091
0.081
0.074
0.068
0.064
0.060
0.058
0.055
0.053
0.051
0.050
0.048
0.047
0.046
0.045
0.044
0.043
0.042
0.042
0.041
0.040
0.040
0.039
0.038
0.038
0.037
0.037
0.037
0.036
0.036
0.035
0.035
0.034
0.081
0.082
0.082
0.083
0.083
0.084
0.084
0.084
0.084
0.085
0.085
0.085
0.086
0.088
0.091
0.097
0.106
0.123
0.151
0.197
0.267
0.343
0.357
0.267
0.129
0.049
0.068
0.129
0.173
0.290
0.641
1.547
0.240
1.106
1.287
1.224
2.142
4.628
2.095
0.753
-1.101
-0.820
-0.313
0.193
1.370
1.657
1.165
0.741
0.446
0.255
0.151
0.118
0.135
0.171
0.188
0.177
0.153
0.130
0.111
0.096
0.085
0.077
0.071
0.067
0.063
0.060
0.057
0.055
0.053
0.051
0.049
0.048
0.047
0.046
0.045
0.044
0.043
0.042
0.042
0.041
0.040
0.040
0.039
0.039
0.038
0.038
0.037
0.037
0.036
0.036
0.035
0.035
0.035
0.081
0.082
0.082
0.082
0.083
0.083
0.083
0.083
0.083
0.082
0.082
0.082
0.081
0.081
0.080
0.080
0.079
0.078
0.073
0.061
0.027
-0.070
-0.299
-0.749
-1.350
-1.510
-0.973
-0.432
-0.153
0.027
0.327
0.569
0.050
0.449
0.785
0.557
-0.346
1.182
1.068
-1.721
-7.179
-1.602
-0.346
0.090
0.446
0.671
0.655
0.501
0.348
0.242
0.177
0.149
0.143
0.148
0.148
0.139
0.125
0.111
0.099
0.088
0.080
0.074
0.069
0.065
0.061
0.059
0.056
0.054
0.052
0.051
0.049
0.048
0.047
0.046
0.045
0.044
0.043
0.042
0.042
0.041
0.040
0.040
0.039
0.039
0.038
0.038
0.037
0.037
0.036
0.036
0.035
0.035
0.035
0.081
0.081
0.081
0.082
0.082
0.082
0.082
0.081
0.081
0.080
0.079
0.078
0.076
0.073
0.069
0.063
0.053
0.036
0.005
-0.054
-0.168
-0.398
-0.900
-2.066
-4.688
-5.823
-2.824
-1.093
-0.463
-0.261
-0.005
0.347
0.520
0.811
0.792
0.305
-5.392
-8.860
-0.942
-2.086
-4.184
-1.294
-0.280
0.062
0.246
0.356
0.376
0.330
0.265
0.209
0.169
0.146
0.134
0.129
0.124
0.116
0.107
0.098
0.089
0.082
0.076
0.071
0.067
0.063
0.060
0.058
0.056
0.054
0.052
0.050
0.049
0.048
0.047
0.046
0.045
0.044
0.043
0.042
0.042
0.041
0.040
0.040
0.039
0.039
0.038
0.038
0.037
0.037
0.036
0.036
0.035
0.035
0.035
0.080
0.080
0.081
0.081
0.081
0.081
0.080
0.080
0.079
0.078
0.077
0.074
0.071
0.067
0.059
0.048
0.031
0.001
-0.049
-0.140
-0.309
-0.639
-1.351
-3.244
-10.960
-18.843
-4.826
-1.556
-0.637
-0.585
-0.949
-0.901
-0.037
0.523
0.728
1.501
4.554
-0.162
-0.270
-0.415
-0.619
-0.363
-0.085
0.078
0.175
0.229
0.244
0.231
0.203
0.174
0.150
0.134
0.123
0.115
0.109
0.102
0.095
0.089
0.083
0.077
0.072
0.068
0.065
0.062
0.059
0.057
0.055
0.053
0.052
0.050
0.049
0.048
0.047
0.046
0.045
0.044
0.043
0.042
0.042
0.041
0.040
0.040
0.039
0.039
0.038
0.038
0.037
0.037
0.036
0.036
0.035
0.035
0.035
0.080
0.080
0.080
0.080
0.080
0.080
0.079
0.078
0.077
0.076
0.074
0.071
0.067
0.061
0.052
0.037
0.014
-0.023
-0.085
-0.193
-0.388
-0.753
-1.474
-3.047
-6.532
-8.076
-3.801
-1.559
-0.740
-0.809
-1.685
-2.008
-0.674
-0.115
0.070
1.740
3.569
1.286
0.374
0.341
0.311
0.074
0.049
0.096
0.140
0.168
0.178
0.174
0.162
0.146
0.132
0.121
0.112
0.104
0.098
0.093
0.087
0.082
0.078
0.073
0.069
0.066
0.063
0.060
0.058
0.056
0.054
0.053
0.051
0.050
0.049
0.047
0.046
0.045
0.045
0.044
0.043
0.042
0.042
0.041
0.040
0.040
0.039
0.039
0.038
0.038
0.037
0.037
0.036
0.036
0.035
0.035
0.035
0.079
0.079
0.079
0.079
0.079
0.079
0.078
0.077
0.076
0.074
0.072
0.068
0.064
0.057
0.046
0.030
0.004
-0.036
-0.102
-0.212
-0.404
-0.741
-1.343
-2.340
-3.468
-3.548
-2.398
-1.324
-0.760
-0.677
-0.915
-0.916
-0.408
-0.301
-2.227
-0.010
3.190
0.645
0.314
0.241
0.229
0.108
0.075
0.095
0.118
0.134
0.141
0.140
0.135
0.126
0.118
0.110
0.102
0.096
0.091
0.086
0.082
0.078
0.074
0.070
0.067
0.064
0.062
0.059
0.057
0.055
0.054
0.052
0.051
0.049
0.048
0.047
0.046
0.045
0.044
0.044
0.043
0.042
0.041
0.041
0.040
0.040
0.039
0.039
0.038
0.038
0.037
0.037
0.036
0.036
0.035
0.035
0.035
0.078
0.078
0.078
0.078
0.078
0.078
0.077
0.076
0.074
0.073
0.070
0.066
0.061
0.054
0.043
0.026
0.001
-0.038
-0.101
-0.201
-0.366
-0.637
-1.067
-1.677
-2.193
-2.152
-1.612
-1.033
-0.638
-0.395
-0.127
0.177
0.588
5.336
-0.533
-2.149
0.036
-0.233
-0.304
-0.186
-0.072
0.002
0.047
0.078
0.100
0.112
0.119
0.119
0.117
0.112
0.106
0.101
0.095
0.090
0.086
0.081
0.078
0.074
0.071
0.068
0.065
0.062
0.060
0.058
0.056
0.055
0.053
0.052
0.050
0.049
0.048
0.047
0.046
0.045
0.044
0.044
0.043
0.042
0.041
0.041
0.040
0.040
0.039
0.039
0.038
0.038
0.037
0.037
0.036
0.036
0.035
0.035
0.034
0.077
0.078
0.078
0.077
0.077
0.076
0.076
0.075
0.073
0.071
0.069
0.065
0.060
0.053
0.042
0.026
0.003
-0.033
-0.087
-0.170
-0.297
-0.488
-0.762
-1.086
-1.324
-1.305
-1.050
-0.739
-0.461
-0.157
0.528
1.514
1.242
4.807
1.441
-0.434
0.011
0.118
-0.264
-0.258
-0.138
-0.039
0.025
0.064
0.086
0.098
0.104
0.106
0.105
0.102
0.098
0.094
0.089
0.085
0.081
0.078
0.074
0.071
0.068
0.066
0.063
0.061
0.059
0.057
0.056
0.054
0.053
0.051
0.050
0.049
0.048
0.047
0.046
0.045
0.044
0.043
0.043
0.042
0.041
0.041
0.040
0.040
0.039
0.038
0.038
0.037
0.037
0.037
0.036
0.036
0.035
0.035
0.034
0.077
0.077
0.077
0.076
0.076
0.075
0.075
0.074
0.072
0.070
0.068
0.064
0.059
0.052
0.043
0.029
0.008
-0.022
-0.065
-0.129
-0.219
-0.344
-0.503
-0.668
-0.776
-0.773
-0.659
-0.496
-0.314
-0.075
0.368
0.917
1.095
0.712
0.176
0.007
0.235
0.206
-0.079
-0.148
-0.095
-0.029
0.024
0.057
0.078
0.089
0.095
0.097
0.096
0.095
0.092
0.088
0.085
0.081
0.078
0.074
0.072
0.069
0.066
0.064
0.062
0.060
0.058
0.056
0.055
0.053
0.052
0.051
0.050
0.049
0.047
0.047
0.046
0.045
0.044
0.043
0.043
0.042
0.041
0.041
0.040
0.039
0.039
0.038
0.038
0.037
0.037
0.036
0.036
0.036
0.035
0.035
0.034
0.076
0.076
0.076
0.076
0.075
0.075
0.074
0.073
0.071
0.070
0.067
0.064
0.059
0.053
0.045
0.033
0.016
-0.008
-0.041
-0.087
-0.149
-0.227
-0.317
-0.402
-0.456
-0.458
-0.406
-0.320
-0.212
-0.068
0.140
0.449
0.804
0.444
0.087
0.076
0.234
0.202
0.021
-0.047
-0.034
0.001
0.034
0.059
0.075
0.084
0.088
0.090
0.090
0.089
0.087
0.084
0.081
0.078
0.075
0.072
0.069
0.067
0.065
0.063
0.061
0.059
0.057
0.056
0.054
0.053
0.052
0.050
0.049
0.048
0.047
0.046
0.045
0.045
0.044
0.043
0.042
0.042
0.041
0.041
0.040
0.039
0.039
0.038
0.038
0.037
0.037
0.036
0.036
0.036
0.035
0.035
0.034
0.075
0.075
0.075
0.075
0.074
0.074
0.073
0.072
0.071
0.069
0.067
0.064
0.060
0.055
0.048
0.038
0.025
0.006
-0.018
-0.050
-0.091
-0.139
-0.191
-0.237
-0.265
-0.269
-0.246
-0.202
-0.141
-0.064
0.036
0.163
0.251
0.151
0.035
0.041
0.104
0.105
0.047
0.013
0.014
0.030
0.048
0.064
0.074
0.081
0.084
0.086
0.085
0.084
0.082
0.080
0.077
0.075
0.072
0.070
0.067
0.065
0.063
0.061
0.060
0.058
0.056
0.055
0.054
0.052
0.051
0.050
0.049
0.048
0.047
0.046
0.045
0.044
0.044
0.043
0.042
0.042
0.041
0.040
0.040
0.039
0.039
0.038
0.038
0.037
0.037
0.036
0.036
0.036
0.035
0.035
0.034
0.074
0.074
0.074
0.074
0.074
0.073
0.072
0.071
0.070
0.069
0.067
0.065
0.061
0.057
0.051
0.044
0.033
0.020
0.003
-0.019
-0.046
-0.075
-0.106
-0.132
-0.149
-0.153
-0.143
-0.121
-0.089
-0.050
-0.005
0.036
0.053
0.028
0.004
0.017
0.047
0.060
0.051
0.043
0.043
0.050
0.060
0.068
0.075
0.079
0.081
0.082
0.082
0.081
0.079
0.077
0.075
0.072
0.070
0.068
0.066
0.064
0.062
0.060
0.059
0.057
0.056
0.054
0.053
0.052
0.051
0.050
0.049
0.048
0.047
0.046
0.045
0.044
0.044
0.043
0.042
0.042
0.041
0.040
0.040
0.039
0.039
0.038
0.038
0.037
0.037
0.036
0.036
0.035
0.035
0.035
0.034
0.073
0.073
0.073
0.073
0.073
0.072
0.072
0.071
0.070
0.069
0.067
0.065
0.063
0.059
0.055
0.049
0.042
0.032
0.020
0.006
-0.011
-0.030
-0.048
-0.064
-0.074
-0.078
-0.075
-0.064
-0.049
-0.029
-0.010
0.005
0.011
0.007
0.006
0.019
0.037
0.051
0.055
0.056
0.058
0.062
0.067
0.072
0.075
0.078
0.079
0.079
0.079
0.078
0.076
0.074
0.072
0.070
0.068
0.066
0.064
0.063
0.061
0.059
0.058
0.056
0.055
0.054
0.053
0.051
0.050
0.049
0.048
0.047
0.047
0.046
0.045
0.044
0.043
0.043
0.042
0.041
0.041
0.040
0.040
0.039
0.039
0.038
0.038
0.037
0.037
0.036
0.036
0.035
0.035
0.035
0.034
0.073
0.073
0.073
0.073
0.072
0.072
0.071
0.071
0.070
0.069
0.068
0.066
0.064
0.062
0.058
0.054
0.049
0.043
0.035
0.025
0.015
0.003
-0.008
-0.017
-0.024
-0.027
-0.027
-0.023
-0.016
-0.006
0.003
0.010
0.014
0.016
0.021
0.031
0.043
0.053
0.060
0.064
0.066
0.069
0.071
0.074
0.076
0.077
0.077
0.077
0.076
0.075
0.074
0.072
0.070
0.068
0.067
0.065
0.063
0.061
0.060
0.058
0.057
0.056
0.054
0.053
0.052
0.051
0.050
0.049
0.048
0.047
0.046
0.045
0.045
0.044
0.043
0.043
0.042
0.041
0.041
0.040
0.040
0.039
0.039
0.038
0.038
0.037
0.037
0.036
0.036
0.035
0.035
0.035
0.034
0.072
0.072
0.072
0.072
0.072
0.071
0.071
0.070
0.070
0.069
0.068
0.067
0.066
0.064
0.062
0.059
0.055
0.051
0.046
0.040
0.034
0.028
0.021
0.016
0.011
0.008
0.008
0.009
0.012
0.016
0.020
0.024
0.028
0.032
0.037
0.044
0.052
0.060
0.065
0.068
0.070
0.072
0.074
0.075
0.075
0.076
0.076
0.075
0.074
0.073
0.072
0.070
0.068
0.067
0.065
0.064
0.062
0.061
0.059
0.058
0.056
0.055
0.054
0.053
0.052
0.051
0.050
0.049
0.048
0.047
0.046
0.045
0.045
0.044
0.043
0.042
0.042
0.041
0.041
0.040
0.040
0.039
0.038
0.038
0.037
0.037
0.037
0.036
0.036
0.035
0.035
0.035
0.034
0.071
0.071
0.071
0.071
0.071
0.071
0.071
0.070
0.070
0.069
0.069
0.068
0.067
0.066
0.064
0.063
0.061
0.058
0.055
0.052
0.049
0.045
0.042
0.039
0.036
0.034
0.033
0.033
0.034
0.035
0.037
0.040
0.043
0.046
0.050
0.055
0.060
0.065
0.069
0.072
0.073
0.074
0.075
0.075
0.075
0.075
0.074
0.073
0.072
0.071
0.070
0.068
0.067
0.065
0.064
0.062
0.061
0.060
0.058
0.057
0.056
0.055
0.053
0.052
0.051
0.050
0.049
0.048
0.048
0.047
0.046
0.045
0.044
0.044
0.043
0.042
0.042
0.041
0.041
0.040
0.039
0.039
0.038
0.038
0.037
0.037
0.037
0.036
0.036
0.035
0.035
0.034
0.034
0.071
0.071
0.071
0.071
0.071
0.071
0.070
0.070
0.070
0.069
0.069
0.069
0.068
0.068
0.067
0.066
0.065
0.064
0.062
0.061
0.059
0.058
0.056
0.055
0.054
0.053
0.052
0.052
0.051
0.051
0.052
0.054
0.056
0.058
0.061
0.064
0.067
0.070
0.072
0.074
0.075
0.075
0.075
0.075
0.074
0.074
0.073
0.072
0.071
0.070
0.068
0.067
0.066
0.064
0.063
0.061
0.060
0.059
0.058
0.056
0.055
0.054
0.053
0.052
0.051
0.050
0.049
0.048
0.047
0.046
0.046
0.045
0.044
0.043
0.043
0.042
0.042
0.041
0.040
0.040
0.039
0.039
0.038
0.038
0.037
0.037
0.036
0.036
0.036
0.035
0.035
0.034
0.034
0.070
0.070
0.070
0.070
0.070
0.070
0.070
0.070
0.070
0.070
0.070
0.069
0.069
0.069
0.069
0.069
0.068
0.068
0.068
0.067
0.067
0.067
0.067
0.067
0.067
0.066
0.066
0.065
0.064
0.064
0.064
0.065
0.066
0.067
0.069
0.071
0.072
0.074
0.075
0.076
0.076
0.076
0.075
0.074
0.074
0.073
0.072
0.071
0.069
0.068
0.067
0.066
0.065
0.063
0.062
0.061
0.059
0.058
0.057
0.056
0.055
0.054
0.053
0.052
0.051
0.050
0.049
0.048
0.047
0.046
0.045
0.045
0.044
0.043
0.043
0.042
0.041
0.041
0.040
0.040
0.039
0.039
0.038
0.038
0.037
0.037
0.036
0.036
0.036
0.035
0.035
0.034
0.034
0.069
0.070
0.070
0.070
0.070
0.070
0.070
0.070
0.070
0.070
0.070
0.070
0.070
0.070
0.070
0.071
0.071
0.071
0.072
0.072
0.073
0.073
0.074
0.075
0.075
0.075
0.075
0.075
0.074
0.073
0.073
0.073
0.073
0.074
0.075
0.075
0.076
0.077
0.077
0.077
0.076
0.076
0.075
0.074
0.073
0.072
0.071
0.070
0.068
0.067
0.066
0.065
0.064
0.062
0.061
0.060
0.059
0.058
0.056
0.055
0.054
0.053
0.052
0.051
0.050
0.049
0.048
0.048
0.047
0.046
0.045
0.045
0.044
0.043
0.043
0.042
0.041
0.041
0.040
0.040
0.039
0.039
0.038
0.038
0.037
0.037
0.036
0.036
0.035
0.035
0.035
0.034
0.034
0.069
0.069
0.069
0.069
0.069
0.070
0.070
0.070
0.070
0.070
0.070
0.070
0.071
0.071
0.072
0.072
0.073
0.074
0.075
0.075
0.077
0.078
0.079
0.080
0.081
0.081
0.081
0.081
0.080
0.080
0.079
0.079
0.079
0.079
0.079
0.079
0.079
0.078
0.078
0.078
0.077
0.076
0.075
0.074
0.072
0.071
0.070
0.069
0.068
0.066
0.065
0.064
0.063
0.062
0.060
0.059
0.058
0.057
0.056
0.055
0.054
0.053
0.052
0.051
0.050
0.049
0.048
0.047
0.047
0.046
0.045
0.044
0.044
0.043
0.042
0.042
0.041
0.041
0.040
0.040
0.039
0.039
0.038
0.038
0.037
0.037
0.036
0.036
0.035
0.035
0.035
0.034
0.034
0.068
0.069
0.069
0.069
0.069
0.069
0.069
0.070
0.070
0.070
0.070
0.071
0.071
0.072
0.073
0.073
0.074
0.075
0.076
0.078
0.079
0.080
0.082
0.083
0.084
0.085
0.085
0.085
0.085
0.084
0.084
0.083
0.082
0.082
0.081
0.081
0.080
0.080
0.079
0.078
0.077
0.076
0.075
0.073
0.072
0.071
0.069
0.068
0.067
0.066
0.064
0.063
0.062
0.061
0.060
0.059
0.058
0.057
0.055
0.054
0.053
0.052
0.051
0.051
0.050
0.049
0.048
0.047
0.046
0.046
0.045
0.044
0.044
0.043
0.042
0.042
0.041
0.041
0.040
0.039
0.039
0.038
0.038
0.037
0.037
0.037
0.036
0.036
0.035
0.035
0.035
0.034
0.034
0.068
0.068
0.068
0.069
0.069
0.069
0.069
0.070
0.070
0.070
0.071
0.071
0.072
0.072
0.073
0.074
0.075
0.076
0.078
0.079
0.080
0.082
0.083
0.085
0.086
0.087
0.087
0.087
0.087
0.086
0.086
0.085
0.084
0.084
0.083
0.082
0.081
0.080
0.079
0.078
0.077
0.076
0.074
0.073
0.071
0.070
0.069
0.067
0.066
0.065
0.064
0.063
0.062
0.060
0.059
0.058
0.057
0.056
0.055
0.054
0.053
0.052
0.051
0.050
0.049
0.049
0.048
0.047
0.046
0.045
0.045
0.044
0.043
0.043
0.042
0.042
0.041
0.040
0.040
0.039
0.039
0.038
0.038
0.037
0.037
0.036
0.036
0.036
0.035
0.035
0.034
0.034
0.034
0.067
0.068
0.068
0.068
0.068
0.069
0.069
0.069
0.070
0.070
0.071
0.071
0.072
0.073
0.073
0.074
0.076
0.077
0.078
0.080
0.081
0.083
0.084
0.085
0.086
0.087
0.088
0.088
0.088
0.088
0.087
0.086
0.086
0.085
0.084
0.083
0.082
0.081
0.079
0.078
0.077
0.075
0.074
0.072
0.071
0.070
0.068
0.067
0.066
0.065
0.063
0.062
0.061
0.060
0.059
0.058
0.057
0.056
0.055
0.054
0.053
0.052
0.051
0.050
0.049
0.048
0.048
0.047
0.046
0.045
0.045
0.044
0.043
0.043
0.042
0.041
0.041
0.040
0.040
0.039
0.039
0.038
0.038
0.037
0.037
0.036
0.036
0.036
0.035
0.035
0.034
0.034
0.034
0.067
0.067
0.067
0.068
0.068
0.068
0.069
0.069
0.070
0.070
0.071
0.071
0.072
0.073
0.074
0.075
0.076
0.077
0.078
0.080
0.081
0.083
0.084
0.085
0.086
0.087
0.088
0.088
0.088
0.088
0.087
0.087
0.086
0.085
0.084
0.083
0.082
0.080
0.079
0.078
0.076
0.075
0.073
0.072
0.071
0.069
0.068
0.067
0.065
0.064
0.063
0.062
0.061
0.060
0.058
0.057
0.056
0.055
0.054
0.053
0.052
0.052
0.051
0.050
0.049
0.048
0.047
0.047
0.046
0.045
0.044
0.044
0.043
0.042
0.042
0.041
0.041
0.040
0.040
0.039
0.039
0.038
0.038
0.037
0.037
0.036
0.036
0.035
0.035
0.035
0.034
0.034
0.034
0.066
0.067
0.067
0.067
0.068
0.068
0.068
0.069
0.069
0.070
0.070
0.071
0.072
0.073
0.074
0.075
0.076
0.077
0.078
0.080
0.081
0.082
0.084
0.085
0.086
0.087
0.087
0.087
0.087
0.087
0.087
0.086
0.085
0.085
0.083
0.082
0.081
0.080
0.079
0.077
0.076
0.074
0.073
0.071
0.070
0.069
0.067
0.066
0.065
0.064
0.062
0.061
0.060
0.059
0.058
0.057
0.056
0.055
0.054
0.053
0.052
0.051
0.050
0.050
0.049
0.048
0.047
0.046
0.046
0.045
0.044
0.044
0.043
0.042
0.042
0.041
0.041
0.040
0.040
0.039
0.039
0.038
0.038
0.037
0.037
0.036
0.036
0.035
0.035
0.035
0.034
0.034
0.034
0.066
0.066
0.067
0.067
0.067
0.068
0.068
0.069
0.069
0.070
0.070
0.071
0.072
0.072
0.073
0.074
0.075
0.077
0.078
0.079
0.080
0.082
0.083
0.084
0.085
0.086
0.086
0.086
0.086
0.086
0.086
0.085
0.085
0.084
0.083
0.082
0.081
0.079
0.078
0.077
0.075
0.074
0.072
0.071
0.070
0.068
0.067
0.066
0.064
0.063
0.062
0.061
0.060
0.059
0.058
0.057
0.056
0.055
0.054
0.053
0.052
0.051
0.050
0.049
0.048
0.048
0.047
0.046
0.045
0.045
0.044
0.043
0.043
0.042
0.042
0.041
0.040
0.040
0.039
0.039
0.038
0.038
0.037
0.037
0.037
0.036
0.036
0.035
0.035
0.035
0.034
0.034
0.034
0.065
0.066
0.066
0.067
0.067
0.067
0.068
0.068
0.069
0.069
0.070
0.071
0.071
0.072
0.073
0.074
0.075
0.076
0.077
0.078
0.080
0.081
0.082
0.083
0.084
0.084
0.085
0.085
0.085
0.085
0.085
0.084
0.084
0.083
0.082
0.081
0.080
0.078
0.077
0.076
0.075
0.073
0.072
0.070
0.069
0.068
0.066
0.065
0.064
0.063
0.062
0.061
0.059
0.058
0.057
0.056
0.055
0.054
0.053
0.052
0.052
0.051
0.050
0.049
0.048
0.047
0.047
0.046
0.045
0.045
0.044
0.043
0.043
0.042
0.042
0.041
0.040
0.040
0.039
0.039
0.038
0.038
0.037
0.037
0.037
0.036
0.036
0.035
0.035
0.035
0.034
0.034
0.033
0.065
0.065
0.066
0.066
0.066
0.067
0.067
0.068
0.068
0.069
0.070
0.070
0.071
0.072
0.073
0.074
0.074
0.076
0.077
0.078
0.079
0.080
0.081
0.082
0.082
0.083
0.084
0.084
0.084
0.084
0.083
0.083
0.082
0.082
0.081
0.080
0.079
0.078
0.076
0.075
0.074
0.072
0.071
0.070
0.069
0.067
0.066
0.065
0.064
0.062
0.061
0.060
0.059
0.058
0.057
0.056
0.055
0.054
0.053
0.052
0.051
0.050
0.050
0.049
0.048
0.047
0.047
0.046
0.045
0.044
0.044
0.043
0.043
0.042
0.041
0.041
0.040
0.040
0.039
0.039
0.038
0.038
0.037
0.037
0.036
0.036
0.036
0.035
0.035
0.034
0.034
0.034
0.033
0.064
0.065
0.065
0.066
0.066
0.066
0.067
0.067
0.068
0.069
0.069
0.070
0.070
0.071
0.072
0.073
0.074
0.075
0.076
0.077
0.078
0.079
0.080
0.080
0.081
0.082
0.082
0.082
0.082
0.082
0.082
0.082
0.081
0.080
0.080
0.079
0.078
0.077
0.075
0.074
0.073
0.072
0.070
0.069
0.068
0.067
0.065
0.064
0.063
0.062
0.061
0.060
0.059
0.058
0.057
0.056
0.055
0.054
0.053
0.052
0.051
0.050
0.049
0.049
0.048
0.047
0.046
0.046
0.045
0.044
0.044
0.043
0.042
0.042
0.041
0.041
0.040
0.040
0.039
0.039
0.038
0.038
0.037
0.037
0.036
0.036
0.036
0.035
0.035
0.034
0.034
0.034
0.033
0.049
0.049
0.049
0.050
0.050
0.050
0.050
0.050
0.051
0.051
0.051
0.051
0.051
0.051
0.051
0.051
0.051
0.052
0.052
0.052
0.051
0.051
0.051
0.051
0.051
0.051
0.051
0.051
0.050
0.050
0.050
0.050
0.049
0.049
0.049
0.049
0.048
0.048
0.048
0.047
0.047
0.047
0.046
0.046
0.046
0.045
0.045
0.045
0.045
0.044
0.044
0.044
0.043
0.043
0.043
0.042
0.042
0.042
0.041
0.041
0.041
0.041
0.040
0.040
0.040
0.039
0.039
0.039
0.039
0.038
0.038
0.038
0.038
0.037
0.037
0.037
0.037
0.036
0.036
0.036
0.036
0.036
0.035
0.035
0.035
0.035
0.035
0.035
0.034
0.034
0.034
0.034
0.034
0.049
0.050
0.050
0.050
0.050
0.051
0.051
0.051
0.051
0.051
0.052
0.052
0.052
0.052
0.052
0.052
0.052
0.052
0.052
0.052
0.052
0.052
0.052
0.052
0.052
0.052
0.051
0.051
0.051
0.051
0.051
0.050
0.050
0.050
0.049
0.049
0.049
0.048
0.048
0.048
0.047
0.047
0.047
0.046
0.046
0.046
0.045
0.045
0.045
0.044
0.044
0.044
0.043
0.043
0.043
0.043
0.042
0.042
0.042
0.041
0.041
0.041
0.040
0.040
0.040
0.039
0.039
0.039
0.039
0.038
0.038
0.038
0.038
0.037
0.037
0.037
0.037
0.036
0.036
0.036
0.036
0.036
0.035
0.035
0.035
0.035
0.035
0.035
0.034
0.034
0.034
0.034
0.034
0.050
0.050
0.051
0.051
0.051
0.051
0.051
0.052
0.052
0.052
0.052
0.053
0.053
0.053
0.053
0.053
0.053
0.053
0.053
0.053
0.053
0.053
0.053
0.053
0.053
0.053
0.052
0.052
0.052
0.051
0.051
0.051
0.051
0.050
0.050
0.050
0.049
0.049
0.049
0.048
0.048
0.048
0.047
0.047
0.046
0.046
0.046
0.045
0.045
0.045
0.044
0.044
0.044
0.043
0.043
0.043
0.042
0.042
0.042
0.041
0.041
0.041
0.040
0.040
0.040
0.040
0.039
0.039
0.039
0.038
0.038
0.038
0.038
0.037
0.037
0.037
0.037
0.036
0.036
0.036
0.036
0.036
0.035
0.035
0.035
0.035
0.035
0.035
0.034
0.034
0.034
0.034
0.034
0.051
0.051
0.051
0.051
0.052
0.052
0.052
0.052
0.053
0.053
0.053
0.053
0.054
0.054
0.054
0.054
0.054
0.054
0.054
0.054
0.054
0.054
0.054
0.054
0.054
0.053
0.053
0.053
0.053
0.052
0.052
0.052
0.051
0.051
0.051
0.050
0.050
0.049
0.049
0.049
0.048
0.048
0.048
0.047
0.047
0.046
0.046
0.046
0.045
0.045
0.045
0.044
0.044
0.044
0.043
0.043
0.043
0.042
0.042
0.042
0.041
0.041
0.041
0.040
0.040
0.040
0.039
0.039
0.039
0.038
0.038
0.038
0.038
0.037
0.037
0.037
0.037
0.036
0.036
0.036
0.036
0.036
0.035
0.035
0.035
0.035
0.035
0.035
0.034
0.034
0.034
0.034
0.034
0.051
0.052
0.052
0.052
0.052
0.053
0.053
0.053
0.054
0.054
0.054
0.054
0.055
0.055
0.055
0.055
0.055
0.055
0.055
0.055
0.055
0.055
0.055
0.055
0.055
0.054
0.054
0.054
0.053
0.053
0.053
0.052
0.052
0.052
0.051
0.051
0.050
0.050
0.050
0.049
0.049
0.048
0.048
0.048
0.047
0.047
0.046
0.046
0.046
0.045
0.045
0.045
0.044
0.044
0.043
0.043
0.043
0.042
0.042
0.042
0.041
0.041
0.041
0.040
0.040
0.040
0.039
0.039
0.039
0.038
0.038
0.038
0.038
0.037
0.037
0.037
0.037
0.036
0.036
0.036
0.036
0.036
0.035
0.035
0.035
0.035
0.035
0.034
0.034
0.034
0.034
0.034
0.034
0.052
0.052
0.053
0.053
0.053
0.053
0.054
0.054
0.054
0.055
0.055
0.055
0.056
0.056
0.056
0.056
0.056
0.057
0.057
0.057
0.057
0.056
0.056
0.056
0.056
0.055
0.055
0.055
0.054
0.054
0.054
0.053
0.053
0.052
0.052
0.051
0.051
0.050
0.050
0.050
0.049
0.049
0.048
0.048
0.048
0.047
0.047
0.046
0.046
0.046
0.045
0.045
0.044
0.044
0.044
0.043
0.043
0.043
0.042
0.042
0.041
0.041
0.041
0.040
0.040
0.040
0.039
0.039
0.039
0.039
0.038
0.038
0.038
0.037
0.037
0.037
0.037
0.036
0.036
0.036
0.036
0.036
0.035
0.035
0.035
0.035
0.035
0.034
0.034
0.034
0.034
0.034
0.034
0.053
0.053
0.053
0.054
0.054
0.054
0.055
0.055
0.055
0.056
0.056
0.056
0.057
0.057
0.057
0.058
0.058
0.058
0.058
0.058
0.058
0.058
0.058
0.057
0.057
0.057
0.056
0.056
0.055
0.055
0.054
0.054
0.053
0.053
0.052
0.052
0.052
0.051
0.051
0.050
0.050
0.049
0.049
0.048
0.048
0.048
0.047
0.047
0.046
0.046
0.045
0.045
0.045
0.044
0.044
0.043
0.043
0.043
0.042
0.042
0.042
0.041
0.041
0.040
0.040
0.040
0.039
0.039
0.039
0.039
0.038
0.038
0.038
0.037
0.037
0.037
0.037
0.036
0.036
0.036
0.036
0.035
0.035
0.035
0.035
0.035
0.035
0.034
0.034
0.034
0.034
0.034
0.034
0.053
0.054
0.054
0.054
0.055
0.055
0.055
0.056
0.056
0.057
0.057
0.058
0.058
0.058
0.059
0.059
0.059
0.060
0.060
0.060
0.060
0.059
0.059
0.059
0.058
0.058
0.058
0.057
0.056
0.056
0.055
0.055
0.054
0.054
0.053
0.053
0.052
0.052
0.051
0.051
0.050
0.050
0.049
0.049
0.048
0.048
0.047
0.047
0.047
0.046
0.046
0.045
0.045
0.044
0.044
0.044
0.043
0.043
0.042
0.042
0.042
0.041
0.041
0.041
0.040
0.040
0.040
0.039
0.039
0.039
0.038
0.038
0.038
0.037
0.037
0.037
0.037
0.036
0.036
0.036
0.036
0.035
0.035
0.035
0.035
0.035
0.034
0.034
0.034
0.034
0.034
0.034
0.033
0.054
0.054
0.055
0.055
0.056
0.056
0.056
0.057
0.057
0.058
0.058
0.059
0.059
0.060
0.060
0.061
0.061
0.061
0.062
0.062
0.061
0.061
0.061
0.061
0.060
0.060
0.059
0.058
0.058
0.057
0.056
0.056
0.055
0.054
0.054
0.053
0.053
0.052
0.052
0.051
0.051
0.050
0.050
0.049
0.049
0.048
0.048
0.047
0.047
0.047
0.046
0.046
0.045
0.045
0.044
0.044
0.043
0.043
0.043
0.042
0.042
0.041
0.041
0.041
0.040
0.040
0.040
0.039
0.039
0.039
0.038
0.038
0.038
0.037
0.037
0.037
0.037
0.036
0.036
0.036
0.036
0.035
0.035
0.035
0.035
0.035
0.034
0.034
0.034
0.034
0.034
0.034
0.033
0.055
0.055
0.056
0.056
0.056
0.057
0.057
0.058
0.059
0.059
0.060
0.060
0.061
0.062
0.062
0.063
0.063
0.064
0.064
0.064
0.064
0.063
0.063
0.063
0.062
0.061
0.061
0.060
0.059
0.058
0.057
0.057
0.056
0.055
0.055
0.054
0.053
0.053
0.052
0.052
0.051
0.051
0.050
0.050
0.049
0.049
0.048
0.048
0.047
0.047
0.046
0.046
0.045
0.045
0.045
0.044
0.044
0.043
0.043
0.042
0.042
0.042
0.041
0.041
0.040
0.040
0.040
0.039
0.039
0.039
0.038
0.038
0.038
0.037
0.037
0.037
0.036
0.036
0.036
0.036
0.036
0.035
0.035
0.035
0.035
0.034
0.034
0.034
0.034
0.034
0.034
0.033
0.033
0.055
0.056
0.056
0.057
0.057
0.058
0.059
0.059
0.060
0.061
0.061
0.062
0.063
0.064
0.064
0.065
0.066
0.066
0.066
0.066
0.066
0.066
0.066
0.065
0.064
0.063
0.062
0.061
0.060
0.060
0.059
0.058
0.057
0.056
0.055
0.055
0.054
0.054
0.053
0.052
0.052
0.051
0.051
0.050
0.050
0.049
0.049
0.048
0.048
0.047
0.047
0.046
0.046
0.045
0.045
0.044
0.044
0.043
0.043
0.043
0.042
0.042
0.041
0.041
0.040
0.040
0.040
0.039
0.039
0.039
0.038
0.038
0.038
0.037
0.037
0.037
0.036
0.036
0.036
0.036
0.035
0.035
0.035
0.035
0.035
0.034
0.034
0.034
0.034
0.034
0.034
0.033
0.033
0.056
0.057
0.057
0.058
0.058
0.059
0.060
0.060
0.061
0.062
0.063
0.064
0.065
0.066
0.067
0.068
0.068
0.069
0.069
0.069
0.069
0.069
0.068
0.068
0.067
0.066
0.064
0.063
0.062
0.061
0.060
0.059
0.058
0.057
0.056
0.056
0.055
0.054
0.054
0.053
0.052
0.052
0.051
0.051
0.050
0.050
0.049
0.049
0.048
0.048
0.047
0.047
0.046
0.046
0.045
0.045
0.044
0.044
0.043
0.043
0.042
0.042
0.041
0.041
0.040
0.040
0.040
0.039
0.039
0.039
0.038
0.038
0.038
0.037
0.037
0.037
0.036
0.036
0.036
0.036
0.035
0.035
0.035
0.035
0.035
0.034
0.034
0.034
0.034
0.034
0.033
0.033
0.033
0.057
0.057
0.058
0.059
0.059
0.060
0.061
0.062
0.063
0.064
0.065
0.066
0.067
0.069
0.070
0.071
0.072
0.072
0.073
0.073
0.073
0.073
0.072
0.071
0.069
0.068
0.067
0.065
0.064
0.063
0.061
0.060
0.059
0.058
0.057
0.056
0.056
0.055
0.054
0.054
0.053
0.052
0.052
0.051
0.051
0.050
0.050
0.049
0.048
0.048
0.047
0.047
0.046
0.046
0.045
0.045
0.044
0.044
0.043
0.043
0.042
0.042
0.041
0.041
0.041
0.040
0.040
0.039
0.039
0.039
0.038
0.038
0.038
0.037
0.037
0.037
0.036
0.036
0.036
0.036
0.035
0.035
0.035
0.035
0.034
0.034
0.034
0.034
0.034
0.034
0.033
0.033
0.033
0.058
0.058
0.059
0.060
0.061
0.061
0.062
0.063
0.065
0.066
0.067
0.069
0.070
0.072
0.073
0.074
0.076
0.077
0.077
0.078
0.077
0.077
0.076
0.074
0.073
0.071
0.069
0.068
0.066
0.064
0.063
0.061
0.060
0.059
0.058
0.057
0.056
0.056
0.055
0.054
0.054
0.053
0.052
0.052
0.051
0.051
0.050
0.049
0.049
0.048
0.048
0.047
0.047
0.046
0.046
0.045
0.045
0.044
0.044
0.043
0.043
0.042
0.042
0.041
0.041
0.040
0.040
0.039
0.039
0.039
0.038
0.038
0.037
0.037
0.037
0.037
0.036
0.036
0.036
0.035
0.035
0.035
0.035
0.035
0.034
0.034
0.034
0.034
0.034
0.033
0.033
0.033
0.033
0.059
0.059
0.060
0.061
0.062
0.063
0.064
0.065
0.066
0.068
0.069
0.071
0.073
0.075
0.077
0.079
0.080
0.081
0.082
0.083
0.082
0.082
0.080
0.079
0.077
0.075
0.072
0.070
0.068
0.066
0.064
0.063
0.061
0.060
0.059
0.058
0.057
0.056
0.056
0.055
0.054
0.053
0.053
0.052
0.052
0.051
0.050
0.050
0.049
0.049
0.048
0.048
0.047
0.046
0.046
0.045
0.045
0.044
0.044
0.043
0.043
0.042
0.042
0.041
0.041
0.040
0.040
0.039
0.039
0.039
0.038
0.038
0.037
0.037
0.037
0.036
0.036
0.036
0.036
0.035
0.035
0.035
0.035
0.034
0.034
0.034
0.034
0.034
0.034
0.033
0.033
0.033
0.033
0.059
0.060
0.061
0.062
0.063
0.064
0.065
0.067
0.068
0.070
0.072
0.074
0.076
0.079
0.081
0.083
0.085
0.087
0.088
0.088
0.088
0.087
0.086
0.084
0.081
0.078
0.076
0.073
0.070
0.068
0.066
0.064
0.063
0.061
0.060
0.059
0.058
0.057
0.056
0.055
0.055
0.054
0.053
0.053
0.052
0.052
0.051
0.050
0.050
0.049
0.049
0.048
0.047
0.047
0.046
0.046
0.045
0.045
0.044
0.043
0.043
0.042
0.042
0.041
0.041
0.040
0.040
0.039
0.039
0.039
0.038
0.038
0.037
0.037
0.037
0.036
0.036
0.036
0.036
0.035
0.035
0.035
0.035
0.034
0.034
0.034
0.034
0.034
0.033
0.033
0.033
0.033
0.033
0.060
0.061
0.062
0.063
0.064
0.065
0.067
0.068
0.070
0.072
0.075
0.077
0.080
0.083
0.086
0.088
0.091
0.093
0.094
0.095
0.095
0.094
0.092
0.089
0.086
0.083
0.079
0.076
0.073
0.070
0.068
0.066
0.064
0.062
0.061
0.060
0.059
0.058
0.057
0.056
0.055
0.055
0.054
0.053
0.053
0.052
0.052
0.051
0.050
0.050
0.049
0.048
0.048
0.047
0.047
0.046
0.045
0.045
0.044
0.044
0.043
0.043
0.042
0.041
0.041
0.040
0.040
0.039
0.039
0.039
0.038
0.038
0.037
0.037
0.037
0.036
0.036
0.036
0.035
0.035
0.035
0.035
0.034
0.034
0.034
0.034
0.034
0.034
0.033
0.033
0.033
0.033
0.033
0.061
0.062
0.063
0.064
0.065
0.067
0.068
0.070
0.072
0.075
0.077
0.080
0.084
0.087
0.091
0.094
0.097
0.099
0.101
0.102
0.102
0.101
0.099
0.096
0.092
0.088
0.083
0.079
0.075
0.072
0.069
0.067
0.065
0.063
0.062
0.061
0.060
0.059
0.058
0.057
0.056
0.055
0.055
0.054
0.053
0.053
0.052
0.051
0.051
0.050
0.050
0.049
0.048
0.048
0.047
0.046
0.046
0.045
0.044
0.044
0.043
0.043
0.042
0.042
0.041
0.040
0.040
0.040
0.039
0.039
0.038
0.038
0.037
0.037
0.037
0.036
0.036
0.036
0.035
0.035
0.035
0.035
0.034
0.034
0.034
0.034
0.034
0.033
0.033
0.033
0.033
0.033
0.033
0.062
0.063
0.064
0.065
0.066
0.068
0.070
0.072
0.074
0.077
0.080
0.084
0.087
0.091
0.095
0.099
0.103
0.106
0.108
0.109
0.110
0.109
0.106
0.103
0.098
0.093
0.087
0.082
0.078
0.074
0.071
0.068
0.066
0.064
0.063
0.061
0.060
0.059
0.058
0.058
0.057
0.056
0.055
0.055
0.054
0.053
0.053
0.052
0.051
0.051
0.050
0.049
0.049
0.048
0.047
0.047
0.046
0.045
0.045
0.044
0.044
0.043
0.042
0.042
0.041
0.041
0.040
0.040
0.039
0.039
0.038
0.038
0.037
0.037
0.037
0.036
0.036
0.036
0.035
0.035
0.035
0.035
0.034
0.034
0.034
0.034
0.033
0.033
0.033
0.033
0.033
0.033
0.033
0.063
0.064
0.065
0.066
0.067
0.069
0.071
0.073
0.076
0.079
0.083
0.087
0.091
0.096
0.100
0.105
0.109
0.112
0.115
0.116
0.117
0.117
0.114
0.110
0.104
0.098
0.092
0.086
0.080
0.076
0.072
0.070
0.067
0.065
0.064
0.062
0.061
0.060
0.059
0.058
0.058
0.057
0.056
0.055
0.055
0.054
0.053
0.053
0.052
0.051
0.051
0.050
0.049
0.049
0.048
0.047
0.046
0.046
0.045
0.044
0.044
0.043
0.042
0.042
0.041
0.041
0.040
0.040
0.039
0.039
0.038
0.038
0.037
0.037
0.037
0.036
0.036
0.035
0.035
0.035
0.035
0.034
0.034
0.034
0.034
0.034
0.033
0.033
0.033
0.033
0.033
0.033
0.032
0.063
0.064
0.065
0.067
0.068
0.070
0.072
0.075
0.078
0.081
0.085
0.089
0.094
0.099
0.104
0.109
0.113
0.117
0.120
0.122
0.124
0.124
0.122
0.117
0.111
0.103
0.095
0.088
0.082
0.078
0.074
0.071
0.068
0.066
0.064
0.063
0.062
0.061
0.060
0.059
0.058
0.058
0.057
0.056
0.056
0.055
0.054
0.054
0.053
0.052
0.051
0.051
0.050
0.049
0.048
0.048
0.047
0.046
0.045
0.045
0.044
0.043
0.043
0.042
0.041
0.041
0.040
0.040
0.039
0.039
0.038
0.038
0.037
0.037
0.036
0.036
0.036
0.035
0.035
0.035
0.035
0.034
0.034
0.034
0.034
0.033
0.033
0.033
0.033
0.033
0.033
0.033
0.032
0.064
0.065
0.066
0.068
0.069
0.071
0.073
0.076
0.079
0.083
0.087
0.091
0.097
0.102
0.107
0.112
0.117
0.120
0.123
0.126
0.128
0.129
0.128
0.123
0.116
0.107
0.098
0.090
0.084
0.079
0.075
0.071
0.069
0.067
0.065
0.064
0.063
0.062
0.061
0.060
0.059
0.058
0.058
0.057
0.056
0.056
0.055
0.054
0.054
0.053
0.052
0.051
0.051
0.050
0.049
0.048
0.047
0.047
0.046
0.045
0.044
0.044
0.043
0.042
0.042
0.041
0.040
0.040
0.039
0.039
0.038
0.038
0.037
0.037
0.036
0.036
0.036
0.035
0.035
0.035
0.034
0.034
0.034
0.034
0.034
0.033
0.033
0.033
0.033
0.033
0.033
0.032
0.032
0.065
0.066
0.067
0.068
0.070
0.072
0.074
0.077
0.080
0.084
0.088
0.093
0.098
0.104
0.110
0.115
0.119
0.122
0.124
0.127
0.129
0.131
0.130
0.126
0.118
0.109
0.099
0.091
0.084
0.079
0.075
0.072
0.069
0.067
0.066
0.064
0.063
0.062
0.062
0.061
0.060
0.059
0.059
0.058
0.057
0.057
0.056
0.055
0.055
0.054
0.053
0.052
0.051
0.051
0.050
0.049
0.048
0.047
0.046
0.046
0.045
0.044
0.043
0.043
0.042
0.041
0.041
0.040
0.039
0.039
0.038
0.038
0.037
0.037
0.036
0.036
0.036
0.035
0.035
0.035
0.034
0.034
0.034
0.034
0.033
0.033
0.033
0.033
0.033
0.033
0.033
0.032
0.032
0.065
0.066
0.067
0.069
0.070
0.072
0.074
0.077
0.080
0.084
0.088
0.093
0.098
0.104
0.110
0.115
0.119
0.122
0.123
0.124
0.125
0.127
0.127
0.124
0.116
0.107
0.098
0.090
0.084
0.079
0.075
0.072
0.070
0.068
0.066
0.065
0.064
0.063
0.062
0.062
0.061
0.060
0.060
0.059
0.059
0.058
0.057
0.056
0.056
0.055
0.054
0.053
0.052
0.051
0.050
0.050
0.049
0.048
0.047
0.046
0.045
0.044
0.044
0.043
0.042
0.041
0.041
0.040
0.039
0.039
0.038
0.038
0.037
0.037
0.036
0.036
0.036
0.035
0.035
0.035
0.034
0.034
0.034
0.034
0.033
0.033
0.033
0.033
0.033
0.033
0.032
0.032
0.032
0.066
0.067
0.068
0.069
0.071
0.072
0.075
0.077
0.080
0.083
0.087
0.092
0.097
0.103
0.109
0.114
0.117
0.119
0.119
0.118
0.117
0.118
0.118
0.116
0.110
0.102
0.095
0.088
0.083
0.078
0.075
0.072
0.070
0.068
0.067
0.066
0.065
0.064
0.063
0.063
0.062
0.062
0.061
0.060
0.060
0.059
0.058
0.058
0.057
0.056
0.055
0.054
0.053
0.052
0.051
0.050
0.049
0.048
0.047
0.047
0.046
0.045
0.044
0.043
0.042
0.042
0.041
0.040
0.040
0.039
0.038
0.038
0.037
0.037
0.036
0.036
0.036
0.035
0.035
0.035
0.034
0.034
0.034
0.034
0.033
0.033
0.033
0.033
0.033
0.033
0.032
0.032
0.032
0.066
0.067
0.068
0.069
0.071
0.073
0.074
0.077
0.079
0.082
0.086
0.090
0.095
0.100
0.105
0.110
0.114
0.115
0.113
0.111
0.107
0.106
0.105
0.104
0.101
0.096
0.091
0.085
0.081
0.077
0.074
0.072
0.070
0.068
0.067
0.066
0.066
0.065
0.064
0.064
0.063
0.063
0.062
0.062
0.061
0.060
0.060
0.059
0.058
0.057
0.056
0.055
0.054
0.053
0.052
0.051
0.050
0.049
0.048
0.047
0.046
0.045
0.044
0.043
0.043
0.042
0.041
0.040
0.040
0.039
0.038
0.038
0.037
0.037
0.036
0.036
0.036
0.035
0.035
0.034
0.034
0.034
0.034
0.033
0.033
0.033
0.033
0.033
0.033
0.032
0.032
0.032
0.032
0.067
0.068
0.069
0.070
0.071
0.072
0.074
0.076
0.078
0.081
0.084
0.088
0.092
0.096
0.101
0.105
0.108
0.109
0.107
0.104
0.099
0.095
0.094
0.093
0.092
0.089
0.086
0.082
0.079
0.076
0.073
0.071
0.070
0.069
0.068
0.067
0.066
0.066
0.065
0.065
0.065
0.064
0.064
0.063
0.063
0.062
0.061
0.061
0.060
0.059
0.058
0.057
0.056
0.055
0.054
0.052
0.051
0.050
0.049
0.048
0.047
0.046
0.045
0.044
0.043
0.042
0.041
0.041
0.040
0.039
0.038
0.038
0.037
0.037
0.036
0.036
0.035
0.035
0.035
0.034
0.034
0.034
0.034
0.033
0.033
0.033
0.033
0.033
0.033
0.032
0.032
0.032
0.032
0.067
0.068
0.069
0.070
0.071
0.072
0.074
0.075
0.077
0.079
0.082
0.085
0.088
0.092
0.095
0.098
0.101
0.102
0.101
0.097
0.093
0.090
0.088
0.087
0.086
0.084
0.082
0.079
0.077
0.074
0.072
0.071
0.070
0.069
0.068
0.068
0.067
0.067
0.067
0.066
0.066
0.066
0.065
0.065
0.065
0.064
0.063
0.063
0.062
0.061
0.060
0.059
0.057
0.056
0.055
0.054
0.052
0.051
0.050
0.049
0.047
0.046
0.045
0.044
0.043
0.042
0.042
0.041
0.040
0.039
0.039
0.038
0.037
0.037
0.036
0.036
0.035
0.035
0.035
0.034
0.034
0.034
0.034
0.033
0.033
0.033
0.033
0.033
0.033
0.032
0.032
0.032
0.032
0.068
0.068
0.069
0.070
0.071
0.072
0.073
0.075
0.076
0.078
0.080
0.082
0.084
0.087
0.089
0.092
0.094
0.095
0.094
0.092
0.090
0.088
0.086
0.085
0.083
0.082
0.079
0.077
0.075
0.073
0.071
0.070
0.069
0.069
0.068
0.068
0.068
0.068
0.068
0.068
0.068
0.068
0.067
0.067
0.067
0.066
0.066
0.065
0.064
0.063
0.062
0.061
0.059
0.058
0.056
0.055
0.054
0.052
0.051
0.050
0.048
0.047
0.046
0.045
0.044
0.043
0.042
0.041
0.040
0.039
0.039
0.038
0.037
0.037
0.036
0.036
0.036
0.035
0.035
0.034
0.034
0.034
0.034
0.033
0.033
0.033
0.033
0.033
0.032
0.032
0.032
0.032
0.032
0.068
0.069
0.069
0.070
0.071
0.072
0.073
0.074
0.075
0.076
0.078
0.079
0.081
0.082
0.084
0.085
0.087
0.088
0.089
0.089
0.089
0.088
0.087
0.085
0.082
0.080
0.077
0.075
0.073
0.071
0.070
0.069
0.069
0.068
0.068
0.069
0.069
0.069
0.069
0.070
0.070
0.070
0.070
0.069
0.069
0.069
0.069
0.068
0.067
0.066
0.065
0.063
0.062
0.060
0.058
0.057
0.055
0.054
0.052
0.051
0.049
0.048
0.047
0.045
0.044
0.043
0.042
0.041
0.040
0.040
0.039
0.038
0.038
0.037
0.036
0.036
0.036
0.035
0.035
0.034
0.034
0.034
0.034
0.033
0.033
0.033
0.033
0.033
0.032
0.032
0.032
0.032
0.032
0.068
0.069
0.070
0.070
0.071
0.072
0.072
0.073
0.074
0.075
0.076
0.076
0.077
0.078
0.079
0.080
0.081
0.083
0.084
0.086
0.088
0.088
0.087
0.085
0.081
0.079
0.075
0.073
0.071
0.069
0.068
0.068
0.068
0.068
0.068
0.069
0.070
0.071
0.071
0.072
0.072
0.072
0.072
0.072
0.073
0.072
0.072
0.071
0.070
0.069
0.068
0.066
0.064
0.062
0.061
0.059
0.057
0.055
0.053
0.052
0.050
0.049
0.047
0.046
0.045
0.044
0.043
0.042
0.041
0.040
0.039
0.038
0.038
0.037
0.037
0.036
0.036
0.035
0.035
0.034
0.034
0.034
0.034
0.033
0.033
0.033
0.033
0.033
0.032
0.032
0.032
0.032
0.032
0.069
0.069
0.070
0.070
0.071
0.071
0.072
0.073
0.073
0.074
0.074
0.074
0.075
0.075
0.076
0.076
0.077
0.078
0.080
0.082
0.084
0.086
0.085
0.083
0.079
0.076
0.073
0.071
0.069
0.067
0.066
0.066
0.066
0.067
0.068
0.070
0.071
0.072
0.073
0.074
0.075
0.075
0.076
0.076
0.076
0.077
0.076
0.076
0.075
0.073
0.072
0.070
0.068
0.065
0.063
0.061
0.059
0.057
0.055
0.053
0.051
0.050
0.048
0.047
0.045
0.044
0.043
0.042
0.041
0.040
0.039
0.039
0.038
0.037
0.037
0.036
0.036
0.035
0.035
0.035
0.034
0.034
0.034
0.033
0.033
0.033
0.033
0.033
0.032
0.032
0.032
0.032
0.032
0.069
0.070
0.070
0.071
0.071
0.071
0.072
0.072
0.072
0.073
0.073
0.073
0.073
0.073
0.073
0.073
0.073
0.074
0.075
0.077
0.079
0.080
0.080
0.078
0.075
0.073
0.070
0.067
0.065
0.064
0.063
0.063
0.064
0.066
0.068
0.070
0.073
0.075
0.076
0.077
0.078
0.079
0.080
0.081
0.082
0.082
0.082
0.081
0.080
0.079
0.077
0.074
0.072
0.069
0.066
0.064
0.061
0.059
0.057
0.054
0.052
0.051
0.049
0.047
0.046
0.045
0.044
0.042
0.041
0.040
0.040
0.039
0.038
0.037
0.037
0.036
0.036
0.035
0.035
0.035
0.034
0.034
0.034
0.033
0.033
0.033
0.033
0.033
0.033
0.032
0.032
0.032
0.032
0.070
0.070
0.070
0.071
0.071
0.071
0.072
0.072
0.072
0.072
0.072
0.072
0.071
0.071
0.070
0.070
0.070
0.071
0.071
0.073
0.074
0.075
0.074
0.073
0.071
0.068
0.066
0.063
0.061
0.060
0.059
0.060
0.062
0.064
0.068
0.071
0.075
0.078
0.080
0.082
0.084
0.085
0.086
0.088
0.089
0.090
0.090
0.089
0.087
0.085
0.083
0.080
0.076
0.073
0.070
0.067
0.064
0.061
0.058
0.056
0.054
0.052
0.050
0.048
0.047
0.045
0.044
0.043
0.042
0.041
0.040
0.039
0.038
0.038
0.037
0.036
0.036
0.036
0.035
0.035
0.034
0.034
0.034
0.034
0.033
0.033
0.033
0.033
0.033
0.032
0.032
0.032
0.032
0.070
0.071
0.071
0.071
0.071
0.072
0.072
0.072
0.072
0.072
0.071
0.071
0.070
0.070
0.069
0.068
0.068
0.068
0.068
0.069
0.070
0.070
0.070
0.068
0.066
0.064
0.061
0.058
0.056
0.055
0.055
0.056
0.058
0.062
0.067
0.073
0.078
0.083
0.086
0.089
0.091
0.093
0.096
0.098
0.099
0.100
0.100
0.099
0.097
0.094
0.090
0.087
0.082
0.078
0.074
0.071
0.067
0.064
0.061
0.058
0.055
0.053
0.051
0.049
0.048
0.046
0.045
0.043
0.042
0.041
0.040
0.039
0.039
0.038
0.037
0.037
0.036
0.036
0.035
0.035
0.035
0.034
0.034
0.034
0.033
0.033
0.033
0.033
0.033
0.032
0.032
0.032
0.032
0.071
0.071
0.071
0.072
0.072
0.072
0.072
0.072
0.072
0.072
0.071
0.071
0.070
0.069
0.068
0.067
0.066
0.066
0.067
0.067
0.068
0.068
0.067
0.065
0.063
0.060
0.057
0.054
0.051
0.049
0.049
0.051
0.054
0.060
0.067
0.075
0.083
0.090
0.095
0.099
0.103
0.106
0.109
0.112
0.114
0.115
0.114
0.112
0.109
0.105
0.100
0.095
0.090
0.085
0.080
0.075
0.071
0.067
0.063
0.060
0.057
0.055
0.052
0.050
0.048
0.047
0.045
0.044
0.043
0.042
0.041
0.040
0.039
0.038
0.037
0.037
0.036
0.036
0.035
0.035
0.035
0.034
0.034
0.034
0.034
0.033
0.033
0.033
0.033
0.033
0.032
0.032
0.032
0.071
0.072
0.072
0.072
0.072
0.073
0.073
0.073
0.072
0.072
0.072
0.071
0.070
0.069
0.068
0.066
0.066
0.065
0.065
0.066
0.067
0.067
0.066
0.064
0.061
0.057
0.053
0.049
0.046
0.043
0.043
0.046
0.051
0.059
0.070
0.081
0.092
0.101
0.108
0.114
0.119
0.125
0.129
0.133
0.136
0.136
0.135
0.131
0.126
0.120
0.113
0.106
0.099
0.092
0.086
0.080
0.075
0.070
0.066
0.062
0.059
0.056
0.054
0.051
0.049
0.048
0.046
0.045
0.043
0.042
0.041
0.040
0.039
0.038
0.038
0.037
0.037
0.036
0.036
0.035
0.035
0.035
0.034
0.034
0.034
0.033
0.033
0.033
0.033
0.033
0.032
0.032
0.032
0.072
0.072
0.073
0.073
0.073
0.073
0.073
0.073
0.073
0.073
0.072
0.072
0.071
0.069
0.068
0.066
0.065
0.065
0.065
0.066
0.067
0.067
0.066
0.064
0.060
0.056
0.050
0.045
0.041
0.039
0.039
0.044
0.051
0.063
0.076
0.091
0.106
0.118
0.128
0.137
0.145
0.153
0.160
0.166
0.169
0.168
0.164
0.157
0.149
0.139
0.129
0.119
0.110
0.101
0.093
0.085
0.079
0.074
0.069
0.065
0.061
0.058
0.055
0.053
0.050
0.048
0.047
0.045
0.044
0.043
0.042
0.041
0.040
0.039
0.038
0.037
0.037
0.036
0.036
0.035
0.035
0.035
0.034
0.034
0.034
0.034
0.033
0.033
0.033
0.033
0.033
0.032
0.032
0.073
0.073
0.073
0.074
0.074
0.074
0.074
0.074
0.074
0.074
0.074
0.073
0.072
0.071
0.069
0.067
0.065
0.064
0.064
0.065
0.067
0.067
0.067
0.065
0.061
0.056
0.049
0.043
0.039
0.037
0.039
0.046
0.058
0.074
0.092
0.111
0.128
0.143
0.157
0.169
0.182
0.195
0.207
0.215
0.218
0.214
0.206
0.193
0.179
0.164
0.150
0.136
0.123
0.111
0.101
0.092
0.084
0.078
0.072
0.067
0.063
0.059
0.056
0.054
0.051
0.049
0.048
0.046
0.044
0.043
0.042
0.041
0.040
0.039
0.038
0.038
0.037
0.037
0.036
0.036
0.035
0.035
0.035
0.034
0.034
0.034
0.034
0.033
0.033
0.033
0.033
0.033
0.032
0.073
0.074
0.074
0.074
0.075
0.075
0.075
0.075
0.075
0.075
0.075
0.075
0.074
0.073
0.070
0.068
0.065
0.064
0.064
0.065
0.066
0.068
0.068
0.066
0.062
0.057
0.051
0.044
0.040
0.039
0.045
0.057
0.075
0.097
0.120
0.143
0.163
0.180
0.197
0.214
0.235
0.257
0.277
0.291
0.294
0.284
0.265
0.243
0.220
0.197
0.175
0.155
0.138
0.123
0.110
0.099
0.090
0.082
0.075
0.070
0.065
0.061
0.058
0.055
0.053
0.050
0.048
0.047
0.045
0.044
0.043
0.041
0.040
0.040
0.039
0.038
0.038
0.037
0.036
0.036
0.036
0.035
0.035
0.035
0.034
0.034
0.034
0.034
0.033
0.033
0.033
0.033
0.032
0.074
0.075
0.075
0.075
0.076
0.076
0.076
0.076
0.076
0.076
0.077
0.077
0.076
0.074
0.072
0.069
0.066
0.064
0.063
0.064
0.066
0.067
0.068
0.067
0.065
0.060
0.054
0.049
0.045
0.046
0.056
0.076
0.103
0.133
0.163
0.191
0.213
0.233
0.253
0.278
0.311
0.349
0.385
0.408
0.411
0.389
0.351
0.311
0.273
0.237
0.206
0.178
0.155
0.136
0.120
0.107
0.096
0.086
0.079
0.073
0.067
0.063
0.060
0.056
0.054
0.051
0.049
0.047
0.046
0.044
0.043
0.042
0.041
0.040
0.039
0.039
0.038
0.037
0.037
0.036
0.036
0.036
0.035
0.035
0.035
0.034
0.034
0.034
0.033
0.033
0.033
0.033
0.033
0.075
0.075
0.076
0.076
0.077
0.077
0.077
0.077
0.078
0.078
0.078
0.077
0.077
0.075
0.072
0.068
0.065
0.062
0.062
0.063
0.065
0.067
0.069
0.069
0.068
0.066
0.062
0.058
0.055
0.058
0.071
0.098
0.134
0.174
0.216
0.254
0.283
0.305
0.329
0.366
0.420
0.487
0.554
0.594
0.589
0.539
0.471
0.403
0.341
0.288
0.243
0.206
0.176
0.152
0.132
0.116
0.102
0.091
0.083
0.076
0.070
0.065
0.061
0.058
0.055
0.052
0.050
0.048
0.047
0.045
0.044
0.043
0.041
0.041
0.040
0.039
0.038
0.038
0.037
0.037
0.036
0.036
0.035
0.035
0.035
0.034
0.034
0.034
0.034
0.033
0.033
0.033
0.033
0.076
0.076
0.077
0.077
0.078
0.078
0.078
0.078
0.078
0.078
0.078
0.077
0.076
0.073
0.070
0.066
0.062
0.060
0.060
0.061
0.064
0.067
0.070
0.072
0.074
0.075
0.076
0.076
0.074
0.076
0.085
0.107
0.137
0.184
0.255
0.330
0.384
0.408
0.433
0.485
0.574
0.698
0.829
0.889
0.848
0.749
0.633
0.524
0.430
0.352
0.287
0.236
0.200
0.172
0.147
0.126
0.109
0.096
0.086
0.079
0.072
0.067
0.063
0.059
0.056
0.054
0.051
0.049
0.047
0.046
0.044
0.043
0.042
0.041
0.040
0.039
0.039
0.038
0.038
0.037
0.037
0.036
0.036
0.035
0.035
0.035
0.034
0.034
0.034
0.034
0.033
0.033
0.033
0.077
0.077
0.078
0.078
0.079
0.079
0.079
0.079
0.079
0.078
0.077
0.075
0.072
0.068
0.064
0.060
0.057
0.056
0.057
0.059
0.063
0.067
0.072
0.076
0.082
0.090
0.101
0.111
0.113
0.105
0.089
0.054
0.002
0.008
0.199
0.427
0.544
0.552
0.570
0.639
0.787
1.012
1.260
1.357
1.220
1.030
0.845
0.676
0.538
0.429
0.336
0.266
0.229
0.200
0.165
0.137
0.116
0.101
0.090
0.082
0.075
0.069
0.065
0.061
0.058
0.055
0.052
0.050
0.048
0.047
0.045
0.044
0.043
0.042
0.041
0.040
0.039
0.038
0.038
0.037
0.037
0.036
0.036
0.036
0.035
0.035
0.035
0.034
0.034
0.034
0.033
0.033
0.033
0.077
0.078
0.079
0.079
0.080
0.080
0.081
0.081
0.080
0.078
0.076
0.072
0.067
0.061
0.056
0.051
0.050
0.051
0.054
0.059
0.063
0.068
0.074
0.080
0.091
0.111
0.146
0.186
0.200
0.169
0.081
-0.148
-0.760
-1.044
-0.124
0.611
0.883
0.736
0.721
0.819
1.079
1.487
1.752
1.800
1.650
1.371
1.084
0.843
0.656
0.509
0.376
0.280
0.253
0.231
0.184
0.147
0.123
0.106
0.094
0.085
0.077
0.071
0.066
0.062
0.059
0.056
0.053
0.051
0.049
0.047
0.046
0.044
0.043
0.042
0.041
0.040
0.040
0.039
0.038
0.038
0.037
0.037
0.036
0.036
0.036
0.035
0.035
0.035
0.034
0.034
0.034
0.033
0.033
0.078
0.079
0.080
0.081
0.081
0.082
0.082
0.082
0.081
0.079
0.075
0.070
0.063
0.055
0.048
0.045
0.045
0.048
0.054
0.060
0.066
0.071
0.076
0.083
0.096
0.130
0.219
0.373
0.434
0.326
0.111
-0.397
-2.406
-3.810
-0.674
0.593
0.826
0.734
0.783
0.959
1.456
2.533
2.537
2.048
2.173
1.759
1.302
0.990
0.761
0.569
0.403
0.362
0.311
0.234
0.191
0.155
0.129
0.111
0.098
0.088
0.080
0.074
0.068
0.064
0.060
0.057
0.054
0.052
0.050
0.048
0.046
0.045
0.044
0.043
0.042
0.041
0.040
0.039
0.039
0.038
0.038
0.037
0.037
0.036
0.036
0.035
0.035
0.035
0.034
0.034
0.034
0.034
0.033
0.079
0.080
0.081
0.082
0.082
0.083
0.083
0.083
0.082
0.080
0.076
0.070
0.062
0.053
0.045
0.042
0.044
0.049
0.057
0.064
0.071
0.076
0.079
0.081
0.085
0.099
0.271
1.090
1.290
0.621
0.190
-0.307
-1.354
-1.775
-0.163
-0.093
0.209
0.597
0.787
1.045
1.641
3.013
3.169
2.699
2.794
2.075
1.438
1.077
0.861
0.662
0.476
0.960
0.848
0.257
0.198
0.163
0.136
0.117
0.102
0.091
0.083
0.076
0.070
0.066
0.062
0.058
0.055
0.053
0.051
0.049
0.047
0.046
0.044
0.043
0.042
0.041
0.040
0.040
0.039
0.038
0.038
0.037
0.037
0.036
0.036
0.036
0.035
0.035
0.035
0.034
0.034
0.034
0.033
0.080
0.081
0.082
0.083
0.083
0.084
0.085
0.085
0.084
0.082
0.079
0.073
0.065
0.057
0.050
0.047
0.050
0.057
0.066
0.075
0.082
0.086
0.085
0.075
0.051
-0.065
-0.480
2.901
4.315
0.772
0.186
-0.609
-0.808
0.744
3.846
2.970
0.799
0.689
0.812
1.076
1.565
2.202
2.308
2.284
2.343
1.921
1.400
1.057
0.944
0.853
0.531
0.482
0.422
0.282
0.216
0.175
0.145
0.124
0.108
0.095
0.086
0.078
0.072
0.067
0.063
0.059
0.056
0.054
0.051
0.049
0.048
0.046
0.045
0.044
0.043
0.042
0.041
0.040
0.039
0.039
0.038
0.038
0.037
0.037
0.036
0.036
0.036
0.035
0.035
0.034
0.034
0.034
0.034
0.081
0.082
0.083
0.084
0.085
0.085
0.086
0.087
0.086
0.085
0.083
0.078
0.072
0.065
0.060
0.059
0.063
0.071
0.082
0.093
0.103
0.106
0.100
0.075
0.018
-0.217
-3.178
-15.033
-0.922
0.532
0.487
-0.475
0.047
6.497
3.860
4.690
2.586
0.816
0.729
0.956
1.442
1.942
1.604
1.300
1.520
1.615
1.246
0.913
0.780
0.702
0.492
0.396
0.349
0.291
0.236
0.192
0.158
0.132
0.114
0.100
0.089
0.081
0.074
0.069
0.064
0.060
0.057
0.054
0.052
0.050
0.048
0.047
0.045
0.044
0.043
0.042
0.041
0.040
0.040
0.039
0.038
0.038
0.037
0.037
0.037
0.036
0.036
0.035
0.035
0.035
0.034
0.034
0.034
0.082
0.082
0.083
0.084
0.085
0.087
0.087
0.088
0.089
0.088
0.087
0.084
0.080
0.075
0.073
0.074
0.080
0.090
0.105
0.121
0.137
0.144
0.134
0.089
-0.011
-0.190
-0.807
-3.608
-0.706
0.725
1.490
0.211
-0.734
-0.719
0.672
1.587
1.311
0.657
0.580
0.760
1.125
1.492
1.341
1.157
1.530
1.623
1.100
0.635
0.402
0.413
0.445
0.434
0.382
0.330
0.279
0.224
0.178
0.145
0.122
0.106
0.093
0.084
0.077
0.070
0.065
0.061
0.058
0.055
0.053
0.050
0.049
0.047
0.046
0.044
0.043
0.042
0.041
0.041
0.040
0.039
0.039
0.038
0.038
0.037
0.037
0.036
0.036
0.036
0.035
0.035
0.034
0.034
0.034
0.082
0.083
0.084
0.085
0.086
0.087
0.088
0.089
0.090
0.090
0.090
0.089
0.087
0.086
0.086
0.090
0.099
0.114
0.135
0.162
0.192
0.215
0.217
0.164
-0.007
-0.392
-0.741
-0.428
0.063
0.624
0.961
0.156
-2.652
-10.699
-1.673
0.460
0.725
0.520
0.426
0.539
0.811
1.171
1.342
1.253
1.558
1.627
0.922
0.045
-0.279
0.195
0.620
0.673
0.491
0.472
0.426
0.299
0.211
0.162
0.132
0.112
0.097
0.087
0.078
0.072
0.066
0.062
0.058
0.056
0.053
0.051
0.049
0.047
0.046
0.045
0.044
0.043
0.042
0.041
0.040
0.040
0.039
0.038
0.038
0.037
0.037
0.037
0.036
0.036
0.035
0.035
0.035
0.034
0.034
0.083
0.084
0.085
0.086
0.087
0.088
0.089
0.090
0.091
0.092
0.093
0.093
0.093
0.094
0.098
0.105
0.118
0.140
0.172
0.218
0.276
0.341
0.391
0.384
0.249
-0.099
-0.407
-0.121
0.244
0.588
0.675
0.361
-0.508
-1.461
-0.356
1.125
1.827
0.643
0.306
0.332
0.524
0.752
0.957
1.132
1.289
1.626
1.269
0.113
-0.450
0.262
1.472
1.550
0.579
1.250
1.146
0.444
0.255
0.183
0.143
0.118
0.101
0.089
0.080
0.073
0.067
0.063
0.059
0.056
0.053
0.051
0.049
0.048
0.046
0.045
0.044
0.043
0.042
0.041
0.041
0.040
0.039
0.039
0.038
0.038
0.037
0.037
0.036
0.036
0.035
0.035
0.035
0.034
0.034
0.083
0.084
0.085
0.086
0.087
0.088
0.089
0.091
0.092
0.093
0.094
0.095
0.097
0.100
0.106
0.117
0.135
0.165
0.214
0.289
0.401
0.553
0.713
0.832
0.872
0.809
1.184
1.194
0.625
1.070
0.595
0.527
0.011
-0.146
0.357
1.466
2.226
0.914
0.337
0.218
0.287
0.389
0.508
0.651
0.954
2.429
2.661
3.496
2.649
0.532
0.799
0.507
-0.031
2.165
2.366
0.517
0.296
0.207
0.155
0.124
0.104
0.090
0.081
0.073
0.067
0.063
0.059
0.056
0.054
0.051
0.050
0.048
0.047
0.045
0.044
0.043
0.042
0.042
0.041
0.040
0.039
0.039
0.038
0.038
0.037
0.037
0.036
0.036
0.036
0.035
0.035
0.034
0.034
0.084
0.084
0.085
0.086
0.087
0.088
0.090
0.091
0.092
0.093
0.095
0.097
0.099
0.104
0.112
0.125
0.148
0.188
0.255
0.369
0.568
0.898
1.331
1.516
1.856
2.080
3.044
2.862
0.837
0.358
-0.141
0.756
-0.978
-0.695
0.585
1.115
2.217
1.898
0.429
0.121
0.036
-0.002
0.021
0.065
0.132
0.563
1.544
2.801
1.518
-0.087
-0.007
-0.246
-0.611
-0.592
0.313
0.480
0.363
0.237
0.166
0.128
0.105
0.091
0.081
0.073
0.067
0.063
0.059
0.056
0.054
0.051
0.050
0.048
0.047
0.045
0.044
0.043
0.043
0.042
0.041
0.040
0.040
0.039
0.038
0.038
0.037
0.037
0.037
0.036
0.036
0.035
0.035
0.035
0.034
0.084
0.085
0.086
0.086
0.087
0.088
0.089
0.090
0.092
0.093
0.095
0.097
0.100
0.105
0.114
0.129
0.155
0.201
0.283
0.437
0.740
1.410
3.036
1.857
-0.967
3.508
2.204
2.425
1.119
0.723
1.614
4.117
0.925
0.040
0.571
0.790
1.369
1.069
0.089
-0.186
-0.420
-0.775
-0.745
-0.433
-0.195
-0.235
-3.400
-0.475
0.489
0.130
0.015
-0.082
-0.272
-0.350
0.140
0.677
0.453
0.256
0.170
0.128
0.105
0.090
0.080
0.072
0.067
0.062
0.059
0.056
0.054
0.051
0.050
0.048
0.047
0.046
0.045
0.044
0.043
0.042
0.041
0.040
0.040
0.039
0.039
0.038
0.038
0.037
0.037
0.036
0.036
0.035
0.035
0.035
0.034
0.084
0.085
0.086
0.086
0.087
0.088
0.089
0.090
0.091
0.092
0.093
0.096
0.099
0.104
0.113
0.128
0.153
0.201
0.288
0.455
0.803
1.632
4.422
3.816
0.188
3.483
2.051
2.765
1.101
0.599
1.408
3.716
2.389
0.149
-0.451
0.110
0.343
-0.170
-0.715
-0.748
-1.245
-4.006
-3.572
-0.757
1.250
6.750
-1.380
-0.154
1.610
1.057
0.281
0.090
-0.031
-0.070
0.186
0.479
0.369
0.231
0.160
0.123
0.101
0.088
0.078
0.071
0.066
0.062
0.058
0.056
0.053
0.051
0.050
0.048
0.047
0.046
0.045
0.044
0.043
0.042
0.041
0.041
0.040
0.039
0.039
0.038
0.038
0.037
0.037
0.036
0.036
0.035
0.035
0.035
0.034
0.084
0.085
0.086
0.086
0.087
0.088
0.088
0.089
0.090
0.091
0.092
0.093
0.096
0.100
0.108
0.120
0.143
0.184
0.259
0.403
0.682
1.219
2.011
2.310
2.409
2.129
1.343
0.916
0.305
-0.395
0.078
1.211
1.129
0.211
-0.371
0.100
0.339
-0.280
-1.072
-1.201
-1.681
-8.387
-7.367
-0.826
1.329
3.295
1.521
0.869
0.895
0.645
0.309
0.163
0.096
0.091
0.179
0.259
0.239
0.183
0.141
0.113
0.096
0.084
0.076
0.070
0.065
0.061
0.058
0.055
0.053
0.051
0.050
0.048
0.047
0.046
0.045
0.044
0.043
0.042
0.041
0.041
0.040
0.039
0.039
0.038
0.038
0.037
0.037
0.036
0.036
0.036
0.035
0.035
0.034
0.084
0.085
0.085
0.086
0.086
0.087
0.087
0.088
0.088
0.089
0.089
0.090
0.092
0.095
0.100
0.109
0.124
0.152
0.203
0.294
0.451
0.688
0.932
1.052
1.069
0.923
0.665
0.391
-0.018
-0.501
-0.176
0.872
0.928
0.872
0.603
0.791
1.536
0.872
-0.254
-1.187
-1.201
-0.832
-0.009
-0.959
1.614
4.155
2.695
1.137
0.659
0.424
0.260
0.175
0.141
0.144
0.169
0.182
0.170
0.146
0.121
0.103
0.090
0.081
0.073
0.068
0.064
0.060
0.057
0.055
0.053
0.051
0.049
0.048
0.047
0.046
0.045
0.044
0.043
0.042
0.041
0.041
0.040
0.039
0.039
0.038
0.038
0.037
0.037
0.036
0.036
0.036
0.035
0.035
0.034
0.084
0.084
0.085
0.085
0.086
0.086
0.086
0.086
0.087
0.087
0.087
0.087
0.087
0.088
0.090
0.093
0.100
0.111
0.131
0.163
0.208
0.249
0.242
0.150
0.020
-0.030
0.079
0.107
-0.080
-0.191
0.111
0.769
0.473
0.730
0.823
1.287
5.277
3.288
3.434
5.096
-1.020
-0.506
-0.122
-0.640
0.390
2.024
2.532
0.999
0.530
0.336
0.229
0.172
0.150
0.148
0.150
0.147
0.136
0.121
0.106
0.094
0.084
0.077
0.071
0.066
0.062
0.059
0.057
0.054
0.052
0.051
0.049
0.048
0.047
0.046
0.045
0.044
0.043
0.042
0.041
0.041
0.040
0.040
0.039
0.038
0.038
0.037
0.037
0.036
0.036
0.036
0.035
0.035
0.034
0.083
0.084
0.084
0.085
0.085
0.085
0.085
0.085
0.085
0.084
0.084
0.083
0.082
0.081
0.079
0.077
0.073
0.068
0.058
0.036
-0.013
-0.122
-0.355
-0.796
-1.389
-1.516
-0.855
-0.324
-0.343
-0.488
-0.006
0.809
1.361
1.169
0.780
0.629
1.044
1.429
2.860
2.850
-6.248
-1.404
-0.268
-0.042
0.321
0.763
0.854
0.602
0.394
0.273
0.203
0.163
0.143
0.135
0.130
0.124
0.115
0.105
0.095
0.086
0.079
0.073
0.068
0.064
0.061
0.058
0.056
0.054
0.052
0.050
0.049
0.048
0.047
0.046
0.045
0.044
0.043
0.042
0.041
0.041
0.040
0.040
0.039
0.038
0.038
0.037
0.037
0.037
0.036
0.036
0.035
0.035
0.034
0.083
0.083
0.084
0.084
0.084
0.084
0.084
0.083
0.083
0.082
0.081
0.079
0.077
0.073
0.068
0.060
0.048
0.027
-0.010
-0.077
-0.203
-0.452
-0.970
-2.153
-4.954
-6.205
-2.807
-0.959
-0.488
-0.801
0.274
2.265
1.915
2.512
1.370
0.203
-0.312
-0.728
-0.254
-1.732
-3.828
-1.164
-0.201
0.092
0.267
0.396
0.424
0.364
0.284
0.220
0.176
0.149
0.132
0.122
0.115
0.108
0.101
0.094
0.087
0.080
0.075
0.070
0.066
0.063
0.060
0.057
0.055
0.053
0.052
0.050
0.049
0.048
0.046
0.045
0.045
0.044
0.043
0.042
0.041
0.041
0.040
0.040
0.039
0.038
0.038
0.037
0.037
0.037
0.036
0.036
0.035
0.035
0.034
0.082
0.083
0.083
0.083
0.083
0.083
0.082
0.082
0.081
0.080
0.078
0.075
0.072
0.066
0.058
0.046
0.026
-0.007
-0.064
-0.165
-0.354
-0.723
-1.508
-3.514
-12.635
-22.488
-4.971
-1.147
0.129
-0.734
-1.918
-2.068
0.137
1.141
0.814
0.781
6.027
0.848
-0.230
-0.277
-0.369
-0.261
-0.029
0.115
0.201
0.252
0.264
0.244
0.211
0.178
0.152
0.133
0.120
0.111
0.104
0.098
0.092
0.086
0.081
0.076
0.071
0.068
0.064
0.061
0.059
0.057
0.055
0.053
0.051
0.050
0.049
0.047
0.046
0.045
0.044
0.044
0.043
0.042
0.041
0.041
0.040
0.040
0.039
0.038
0.038
0.037
0.037
0.037
0.036
0.036
0.035
0.035
0.034
0.082
0.082
0.082
0.082
0.082
0.082
0.081
0.080
0.079
0.077
0.075
0.072
0.068
0.061
0.051
0.035
0.010
-0.031
-0.101
-0.223
-0.447
-0.883
-1.809
-3.847
-7.932
-9.246
-4.171
-1.276
-0.010
-0.953
-5.519
-9.691
-1.354
-0.222
-0.413
0.183
2.009
0.643
0.015
1.416
2.302
0.240
0.089
0.122
0.158
0.181
0.187
0.180
0.165
0.148
0.133
0.120
0.110
0.102
0.096
0.090
0.085
0.080
0.076
0.072
0.069
0.065
0.063
0.060
0.058
0.056
0.054
0.052
0.051
0.049
0.048
0.047
0.046
0.045
0.044
0.044
0.043
0.042
0.041
0.041
0.040
0.040
0.039
0.038
0.038
0.037
0.037
0.037
0.036
0.036
0.035
0.035
0.034
0.081
0.081
0.081
0.081
0.081
0.080
0.080
0.079
0.077
0.075
0.073
0.069
0.064
0.056
0.045
0.028
0.000
-0.044
-0.117
-0.244
-0.471
-0.904
-1.798
-3.714
-6.657
-6.024
-3.243
-1.518
-0.750
-0.821
-1.597
-1.833
-0.685
-0.658
-5.858
-4.191
0.001
-0.152
-0.615
-0.391
0.524
0.110
0.078
0.104
0.127
0.141
0.146
0.144
0.137
0.128
0.118
0.109
0.102
0.095
0.090
0.085
0.080
0.076
0.073
0.069
0.066
0.064
0.061
0.059
0.057
0.055
0.053
0.052
0.050
0.049
0.048
0.047
0.046
0.045
0.044
0.043
0.043
0.042
0.041
0.041
0.040
0.040
0.039
0.038
0.038
0.037
0.037
0.037
0.036
0.036
0.035
0.035
0.034
0.080
0.080
0.080
0.080
0.080
0.079
0.078
0.077
0.076
0.074
0.071
0.067
0.062
0.054
0.042
0.024
-0.003
-0.046
-0.116
-0.231
-0.428
-0.785
-1.457
-2.685
-4.160
-3.813
-2.349
-1.330
-0.778
-0.490
-0.146
0.344
0.539
1.106
-6.338
-5.472
-0.747
-0.982
-2.846
-1.408
-0.586
-0.146
0.011
0.073
0.102
0.116
0.122
0.122
0.119
0.114
0.107
0.101
0.095
0.089
0.085
0.080
0.077
0.073
0.070
0.067
0.064
0.062
0.060
0.058
0.056
0.054
0.053
0.051
0.050
0.049
0.048
0.047
0.046
0.045
0.044
0.043
0.043
0.042
0.041
0.041
0.040
0.039
0.039
0.038
0.038
0.037
0.037
0.036
0.036
0.036
0.035
0.035
0.034
0.079
0.079
0.079
0.079
0.079
0.078
0.077
0.076
0.074
0.072
0.069
0.066
0.060
0.052
0.041
0.024
-0.001
-0.039
-0.099
-0.194
-0.346
-0.595
-0.991
-1.549
-2.031
-1.957
-1.456
-0.965
-0.594
-0.209
0.998
3.778
3.377
2.194
0.268
-0.677
-0.281
-0.863
-1.811
-0.949
-0.468
-0.180
-0.023
0.051
0.084
0.100
0.106
0.108
0.107
0.104
0.100
0.095
0.090
0.085
0.081
0.077
0.074
0.071
0.068
0.065
0.063
0.061
0.059
0.057
0.055
0.054
0.052
0.051
0.050
0.049
0.047
0.047
0.046
0.045
0.044
0.043
0.042
0.042
0.041
0.041
0.040
0.039
0.039
0.038
0.038
0.037
0.037
0.036
0.036
0.036
0.035
0.035
0.034
0.078
0.079
0.078
0.078
0.078
0.077
0.076
0.075
0.073
0.071
0.068
0.065
0.060
0.052
0.042
0.027
0.006
-0.027
-0.075
-0.147
-0.254
-0.410
-0.622
-0.862
-1.032
-1.026
-0.855
-0.634
-0.408
-0.121
0.512
1.633
3.559
1.406
0.229
0.102
1.283
0.504
-0.726
-0.517
-0.289
-0.122
-0.014
0.045
0.075
0.090
0.097
0.099
0.099
0.097
0.093
0.089
0.085
0.081
0.078
0.074
0.071
0.068
0.066
0.064
0.061
0.059
0.058
0.056
0.054
0.053
0.052
0.050
0.049
0.048
0.047
0.046
0.045
0.045
0.044
0.043
0.042
0.042
0.041
0.040
0.040
0.039
0.039
0.038
0.038
0.037
0.037
0.036
0.036
0.036
0.035
0.035
0.034
0.078
0.078
0.077
0.077
0.077
0.076
0.075
0.074
0.072
0.070
0.068
0.064
0.060
0.053
0.045
0.032
0.014
-0.011
-0.048
-0.099
-0.170
-0.264
-0.376
-0.488
-0.562
-0.569
-0.505
-0.403
-0.279
-0.115
0.148
0.737
2.971
1.020
0.044
0.126
0.937
0.687
-0.126
-0.206
-0.132
-0.050
0.011
0.051
0.073
0.085
0.091
0.093
0.093
0.091
0.088
0.085
0.082
0.078
0.075
0.072
0.069
0.067
0.064
0.062
0.060
0.058
0.057
0.055
0.054
0.052
0.051
0.050
0.049
0.048
0.047
0.046
0.045
0.044
0.044
0.043
0.042
0.042
0.041
0.040
0.040
0.039
0.039
0.038
0.038
0.037
0.037
0.036
0.036
0.035
0.035
0.035
0.034
0.077
0.077
0.076
0.076
0.076
0.075
0.074
0.073
0.071
0.070
0.067
0.064
0.060
0.055
0.048
0.038
0.024
0.004
-0.022
-0.057
-0.103
-0.159
-0.220
-0.278
-0.316
-0.323
-0.300
-0.253
-0.188
-0.103
0.012
0.188
0.358
0.130
-0.079
-0.015
0.159
0.152
0.017
-0.037
-0.025
0.007
0.037
0.060
0.074
0.082
0.087
0.088
0.088
0.087
0.084
0.081
0.078
0.075
0.072
0.070
0.067
0.065
0.063
0.061
0.059
0.058
0.056
0.055
0.053
0.052
0.051
0.050
0.049
0.048
0.047
0.046
0.045
0.044
0.044
0.043
0.042
0.041
0.041
0.040
0.040
0.039
0.039
0.038
0.038
0.037
0.037
0.036
0.036
0.035
0.035
0.035
0.034
0.076
0.076
0.076
0.075
0.075
0.074
0.073
0.072
0.071
0.069
0.067
0.065
0.062
0.057
0.052
0.044
0.033
0.019
0.001
-0.023
-0.052
-0.085
-0.120
-0.152
-0.174
-0.182
-0.174
-0.153
-0.122
-0.082
-0.037
0.004
0.007
-0.049
-0.083
-0.041
0.029
0.057
0.044
0.030
0.031
0.042
0.056
0.068
0.076
0.081
0.084
0.084
0.084
0.083
0.080
0.078
0.075
0.073
0.070
0.068
0.066
0.064
0.062
0.060
0.058
0.057
0.055
0.054
0.053
0.052
0.050
0.049
0.048
0.047
0.046
0.046
0.045
0.044
0.043
0.043
0.042
0.041
0.041
0.040
0.040
0.039
0.039
0.038
0.038
0.037
0.037
0.036
0.036
0.035
0.035
0.035
0.034
0.075
0.075
0.075
0.074
0.074
0.073
0.073
0.072
0.071
0.069
0.068
0.066
0.063
0.060
0.055
0.050
0.042
0.033
0.020
0.005
-0.013
-0.033
-0.054
-0.072
-0.086
-0.093
-0.093
-0.085
-0.071
-0.053
-0.035
-0.024
-0.028
-0.041
-0.041
-0.015
0.021
0.045
0.054
0.055
0.056
0.061
0.067
0.073
0.077
0.080
0.081
0.081
0.081
0.079
0.077
0.075
0.073
0.071
0.068
0.066
0.064
0.062
0.061
0.059
0.058
0.056
0.055
0.053
0.052
0.051
0.050
0.049
0.048
0.047
0.046
0.045
0.045
0.044
0.043
0.043
0.042
0.041
0.041
0.040
0.040
0.039
0.038
0.038
0.038
0.037
0.037
0.036
0.036
0.035
0.035
0.035
0.034
0.074
0.074
0.074
0.074
0.073
0.073
0.072
0.071
0.070
0.069
0.068
0.067
0.065
0.062
0.059
0.055
0.050
0.044
0.036
0.026
0.015
0.004
-0.008
-0.019
-0.028
-0.034
-0.036
-0.035
-0.030
-0.023
-0.015
-0.010
-0.009
-0.009
-0.003
0.014
0.034
0.051
0.060
0.065
0.067
0.070
0.073
0.075
0.077
0.079
0.079
0.079
0.078
0.076
0.075
0.073
0.071
0.069
0.067
0.065
0.063
0.061
0.060
0.058
0.057
0.055
0.054
0.053
0.052
0.051
0.050
0.049
0.048
0.047
0.046
0.045
0.044
0.044
0.043
0.042
0.042
0.041
0.041
0.040
0.039
0.039
0.038
0.038
0.037
0.037
0.037
0.036
0.036
0.035
0.035
0.034
0.034
0.073
0.073
0.073
0.073
0.073
0.072
0.072
0.071
0.070
0.070
0.069
0.067
0.066
0.065
0.063
0.060
0.057
0.053
0.048
0.043
0.037
0.030
0.024
0.018
0.013
0.008
0.005
0.004
0.004
0.007
0.010
0.013
0.016
0.020
0.027
0.037
0.049
0.059
0.066
0.070
0.073
0.074
0.076
0.077
0.077
0.077
0.077
0.076
0.075
0.074
0.072
0.071
0.069
0.067
0.065
0.064
0.062
0.060
0.059
0.057
0.056
0.055
0.054
0.052
0.051
0.050
0.049
0.048
0.048
0.047
0.046
0.045
0.044
0.044
0.043
0.042
0.042
0.041
0.040
0.040
0.039
0.039
0.038
0.038
0.037
0.037
0.036
0.036
0.036
0.035
0.035
0.034
0.034
0.072
0.072
0.072
0.072
0.072
0.072
0.071
0.071
0.070
0.070
0.069
0.068
0.068
0.067
0.066
0.064
0.063
0.061
0.058
0.056
0.053
0.050
0.047
0.044
0.041
0.039
0.036
0.034
0.032
0.032
0.033
0.035
0.038
0.042
0.047
0.054
0.060
0.067
0.071
0.074
0.075
0.076
0.077
0.077
0.076
0.076
0.075
0.074
0.073
0.072
0.070
0.069
0.067
0.066
0.064
0.062
0.061
0.059
0.058
0.057
0.056
0.054
0.053
0.052
0.051
0.050
0.049
0.048
0.047
0.046
0.046
0.045
0.044
0.043
0.043
0.042
0.042
0.041
0.040
0.040
0.039
0.039
0.038
0.038
0.037
0.037
0.036
0.036
0.036
0.035
0.035
0.034
0.034
0.072
0.072
0.072
0.072
0.071
0.071
0.071
0.071
0.070
0.070
0.070
0.069
0.069
0.069
0.068
0.068
0.067
0.066
0.066
0.065
0.064
0.064
0.063
0.062
0.062
0.060
0.059
0.056
0.054
0.053
0.053
0.054
0.055
0.058
0.061
0.065
0.069
0.072
0.075
0.077
0.077
0.077
0.077
0.076
0.076
0.075
0.074
0.072
0.071
0.070
0.069
0.067
0.066
0.064
0.063
0.061
0.060
0.059
0.057
0.056
0.055
0.054
0.053
0.052
0.051
0.050
0.049
0.048
0.047
0.046
0.045
0.045
0.044
0.043
0.043
0.042
0.041
0.041
0.040
0.040
0.039
0.039
0.038
0.038
0.037
0.037
0.036
0.036
0.035
0.035
0.035
0.034
0.034
0.071
0.071
0.071
0.071
0.071
0.071
0.071
0.071
0.070
0.070
0.070
0.070
0.070
0.070
0.070
0.070
0.071
0.071
0.071
0.072
0.073
0.073
0.074
0.075
0.075
0.075
0.074
0.073
0.070
0.069
0.068
0.068
0.068
0.070
0.071
0.073
0.075
0.077
0.078
0.078
0.078
0.078
0.077
0.076
0.075
0.073
0.072
0.071
0.070
0.069
0.067
0.066
0.065
0.063
0.062
0.061
0.059
0.058
0.057
0.056
0.055
0.053
0.052
0.051
0.050
0.049
0.049
0.048
0.047
0.046
0.045
0.045
0.044
0.043
0.043
0.042
0.041
0.041
0.040
0.040
0.039
0.039
0.038
0.038
0.037
0.037
0.036
0.036
0.035
0.035
0.035
0.034
0.034
0.070
0.070
0.071
0.071
0.071
0.071
0.071
0.071
0.071
0.071
0.071
0.071
0.071
0.071
0.072
0.073
0.073
0.074
0.075
0.077
0.078
0.080
0.081
0.083
0.084
0.085
0.084
0.083
0.081
0.080
0.079
0.078
0.078
0.078
0.078
0.079
0.080
0.080
0.080
0.080
0.079
0.078
0.077
0.075
0.074
0.073
0.071
0.070
0.069
0.067
0.066
0.065
0.064
0.062
0.061
0.060
0.059
0.057
0.056
0.055
0.054
0.053
0.052
0.051
0.050
0.049
0.048
0.047
0.047
0.046
0.045
0.044
0.044
0.043
0.042
0.042
0.041
0.041
0.040
0.039
0.039
0.038
0.038
0.037
0.037
0.037
0.036
0.036
0.035
0.035
0.035
0.034
0.034
0.070
0.070
0.070
0.070
0.070
0.070
0.070
0.070
0.071
0.071
0.071
0.071
0.072
0.072
0.073
0.074
0.075
0.077
0.078
0.080
0.082
0.084
0.086
0.088
0.089
0.090
0.090
0.090
0.088
0.087
0.086
0.085
0.084
0.084
0.083
0.083
0.083
0.082
0.081
0.080
0.079
0.078
0.076
0.075
0.073
0.072
0.070
0.069
0.068
0.066
0.065
0.064
0.063
0.062
0.060
0.059
0.058
0.057
0.056
0.055
0.054
0.053
0.052
0.051
0.050
0.049
0.048
0.047
0.046
0.046
0.045
0.044
0.044
0.043
0.042
0.042
0.041
0.040
0.040
0.039
0.039
0.038
0.038
0.037
0.037
0.037
0.036
0.036
0.035
0.035
0.034
0.034
0.034
0.069
0.069
0.070
0.070
0.070
0.070
0.070
0.070
0.071
0.071
0.071
0.072
0.072
0.073
0.074
0.075
0.077
0.078
0.080
0.082
0.084
0.086
0.088
0.090
0.092
0.093
0.094
0.093
0.092
0.091
0.090
0.089
0.088
0.087
0.086
0.085
0.084
0.083
0.082
0.081
0.079
0.078
0.076
0.074
0.073
0.071
0.070
0.068
0.067
0.066
0.065
0.063
0.062
0.061
0.060
0.059
0.058
0.056
0.055
0.054
0.053
0.052
0.051
0.050
0.050
0.049
0.048
0.047
0.046
0.045
0.045
0.044
0.043
0.043
0.042
0.042
0.041
0.040
0.040
0.039
0.039
0.038
0.038
0.037
0.037
0.036
0.036
0.036
0.035
0.035
0.034
0.034
0.034
0.069
0.069
0.069
0.069
0.069
0.070
0.070
0.070
0.071
0.071
0.071
0.072
0.073
0.074
0.075
0.076
0.077
0.079
0.081
0.083
0.085
0.087
0.090
0.091
0.093
0.094
0.095
0.095
0.094
0.094
0.092
0.091
0.090
0.089
0.088
0.086
0.085
0.084
0.082
0.081
0.079
0.077
0.076
0.074
0.072
0.071
0.069
0.068
0.066
0.065
0.064
0.063
0.062
0.060
0.059
0.058
0.057
0.056
0.055
0.054
0.053
0.052
0.051
0.050
0.049
0.048
0.048
0.047
0.046
0.045
0.045
0.044
0.043
0.043
0.042
0.041
0.041
0.040
0.040
0.039
0.039
0.038
0.038
0.037
0.037
0.036
0.036
0.036
0.035
0.035
0.034
0.034
0.034
0.068
0.068
0.069
0.069
0.069
0.069
0.070
0.070
0.070
0.071
0.072
0.072
0.073
0.074
0.075
0.076
0.078
0.080
0.081
0.083
0.085
0.088
0.090
0.091
0.093
0.094
0.095
0.095
0.095
0.094
0.093
0.092
0.091
0.090
0.088
0.087
0.085
0.084
0.082
0.081
0.079
0.077
0.075
0.074
0.072
0.070
0.069
0.067
0.066
0.065
0.064
0.062
0.061
0.060
0.059
0.058
0.057
0.056
0.055
0.054
0.053
0.052
0.051
0.050
0.049
0.048
0.047
0.047
0.046
0.045
0.044
0.044
0.043
0.042
0.042
0.041
0.041
0.040
0.040
0.039
0.039
0.038
0.038
0.037
0.037
0.036
0.036
0.035
0.035
0.035
0.034
0.034
0.034
0.068
0.068
0.068
0.068
0.069
0.069
0.069
0.070
0.070
0.071
0.071
0.072
0.073
0.074
0.075
0.076
0.078
0.080
0.081
0.083
0.085
0.087
0.089
0.091
0.092
0.093
0.094
0.094
0.094
0.094
0.093
0.092
0.091
0.090
0.088
0.087
0.085
0.084
0.082
0.080
0.078
0.077
0.075
0.073
0.072
0.070
0.068
0.067
0.066
0.064
0.063
0.062
0.061
0.060
0.059
0.057
0.056
0.055
0.054
0.053
0.052
0.051
0.051
0.050
0.049
0.048
0.047
0.046
0.046
0.045
0.044
0.044
0.043
0.042
0.042
0.041
0.041
0.040
0.040
0.039
0.039
0.038
0.038
0.037
0.037
0.036
0.036
0.035
0.035
0.035
0.034
0.034
0.034
0.067
0.067
0.068
0.068
0.068
0.069
0.069
0.070
0.070
0.071
0.071
0.072
0.073
0.074
0.075
0.076
0.078
0.079
0.081
0.083
0.084
0.086
0.088
0.090
0.091
0.092
0.093
0.093
0.093
0.093
0.092
0.091
0.090
0.089
0.088
0.086
0.085
0.083
0.081
0.080
0.078
0.076
0.074
0.073
0.071
0.070
0.068
0.067
0.065
0.064
0.063
0.062
0.060
0.059
0.058
0.057
0.056
0.055
0.054
0.053
0.052
0.051
0.050
0.049
0.049
0.048
0.047
0.046
0.046
0.045
0.044
0.043
0.043
0.042
0.042
0.041
0.040
0.040
0.039
0.039
0.038
0.038
0.037
0.037
0.037
0.036
0.036
0.035
0.035
0.035
0.034
0.034
0.033
0.067
0.067
0.067
0.068
0.068
0.068
0.069
0.069
0.070
0.070
0.071
0.072
0.073
0.074
0.075
0.076
0.077
0.079
0.080
0.082
0.084
0.085
0.087
0.088
0.089
0.090
0.091
0.091
0.091
0.091
0.091
0.090
0.089
0.088
0.086
0.085
0.084
0.082
0.080
0.079
0.077
0.075
0.074
0.072
0.071
0.069
0.068
0.066
0.065
0.064
0.062
0.061
0.060
0.059
0.058
0.057
0.056
0.055
0.054
0.053
0.052
0.051
0.050
0.049
0.048
0.048
0.047
0.046
0.045
0.045
0.044
0.043
0.043
0.042
0.042
0.041
0.040
0.040
0.039
0.039
0.038
0.038
0.037
0.037
0.036
0.036
0.036
0.035
0.035
0.034
0.034
0.034
0.033
0.066
0.066
0.067
0.067
0.068
0.068
0.068
0.069
0.070
0.070
0.071
0.072
0.072
0.073
0.074
0.076
0.077
0.078
0.080
0.081
0.082
0.084
0.085
0.087
0.088
0.089
0.089
0.090
0.090
0.089
0.089
0.088
0.087
0.086
0.085
0.084
0.083
0.081
0.080
0.078
0.076
0.075
0.073
0.072
0.070
0.069
0.067
0.066
0.065
0.063
0.062
0.061
0.060
0.059
0.057
0.056
0.055
0.054
0.053
0.053
0.052
0.051
0.050
0.049
0.048
0.047
0.047
0.046
0.045
0.045
0.044
0.043
0.043
0.042
0.041
0.041
0.040
0.040
0.039
0.039
0.038
0.038
0.037
0.037
0.036
0.036
0.036
0.035
0.035
0.034
0.034
0.034
0.033
0.066
0.066
0.066
0.067
0.067
0.068
0.068
0.069
0.069
0.070
0.070
0.071
0.072
0.073
0.074
0.075
0.076
0.077
0.079
0.080
0.081
0.083
0.084
0.085
0.086
0.087
0.087
0.088
0.088
0.088
0.087
0.087
0.086
0.085
0.084
0.083
0.081
0.080
0.079
0.077
0.076
0.074
0.073
0.071
0.070
0.068
0.067
0.065
0.064
0.063
0.062
0.060
0.059
0.058
0.057
0.056
0.055
0.054
0.053
0.052
0.051
0.050
0.050
0.049
0.048
0.047
0.047
0.046
0.045
0.044
0.044
0.043
0.042
0.042
0.041
0.041
0.040
0.040
0.039
0.039
0.038
0.038
0.037
0.037
0.036
0.036
0.036
0.035
0.035
0.034
0.034
0.034
0.033
0.065
0.065
0.066
0.066
0.067
0.067
0.068
0.068
0.069
0.069
0.070
0.071
0.072
0.072
0.073
0.074
0.075
0.077
0.078
0.079
0.080
0.081
0.082
0.083
0.084
0.085
0.085
0.086
0.086
0.086
0.085
0.085
0.084
0.083
0.082
0.081
0.080
0.079
0.077
0.076
0.075
0.073
0.072
0.070
0.069
0.068
0.066
0.065
0.064
0.062
0.061
0.060
0.059
0.058
0.057
0.056
0.055
0.054
0.053
0.052
0.051
0.050
0.049
0.049
0.048
0.047
0.046
0.046
0.045
0.044
0.044
0.043
0.042
0.042
0.041
0.041
0.040
0.040
0.039
0.039
0.038
0.038
0.037
0.037
0.036
0.036
0.035
0.035
0.035
0.034
0.034
0.034
0.033
0.049
0.049
0.050
0.050
0.050
0.050
0.050
0.051
0.051
0.051
0.051
0.051
0.051
0.051
0.052
0.052
0.052
0.052
0.052
0.052
0.052
0.052
0.052
0.051
0.051
0.051
0.051
0.051
0.051
0.050
0.050
0.050
0.050
0.049
0.049
0.049
0.048
0.048
0.048
0.047
0.047
0.047
0.046
0.046
0.046
0.046
0.045
0.045
0.045
0.044
0.044
0.044
0.043
0.043
0.043
0.042
0.042
0.042
0.041
0.041
0.041
0.041
0.040
0.040
0.040
0.039
0.039
0.039
0.039
0.038
0.038
0.038
0.038
0.037
0.037
0.037
0.037
0.037
0.036
0.036
0.036
0.036
0.036
0.035
0.035
0.035
0.035
0.035
0.035
0.034
0.034
0.034
0.034
0.050
0.050
0.050
0.050
0.051
0.051
0.051
0.051
0.051
0.052
0.052
0.052
0.052
0.052
0.052
0.053
0.053
0.053
0.053
0.053
0.053
0.053
0.052
0.052
0.052
0.052
0.052
0.052
0.051
0.051
0.051
0.050
0.050
0.050
0.050
0.049
0.049
0.049
0.048
0.048
0.048
0.047
0.047
0.047
0.046
0.046
0.046
0.045
0.045
0.045
0.044
0.044
0.044
0.043
0.043
0.043
0.042
0.042
0.042
0.041
0.041
0.041
0.040
0.040
0.040
0.039
0.039
0.039
0.039
0.038
0.038
0.038
0.038
0.037
0.037
0.037
0.037
0.037
0.036
0.036
0.036
0.036
0.036
0.035
0.035
0.035
0.035
0.035
0.034
0.034
0.034
0.034
0.034
0.050
0.051
0.051
0.051
0.051
0.052
0.052
0.052
0.052
0.052
0.053
0.053
0.053
0.053
0.053
0.053
0.054
0.054
0.054
0.054
0.054
0.053
0.053
0.053
0.053
0.053
0.053
0.052
0.052
0.052
0.051
0.051
0.051
0.050
0.050
0.050
0.049
0.049
0.049
0.048
0.048
0.048
0.047
0.047
0.047
0.046
0.046
0.045
0.045
0.045
0.044
0.044
0.044
0.043
0.043
0.043
0.042
0.042
0.042
0.041
0.041
0.041
0.040
0.040
0.040
0.040
0.039
0.039
0.039
0.038
0.038
0.038
0.038
0.037
0.037
0.037
0.037
0.036
0.036
0.036
0.036
0.036
0.035
0.035
0.035
0.035
0.035
0.035
0.034
0.034
0.034
0.034
0.034
0.051
0.051
0.051
0.052
0.052
0.052
0.052
0.053
0.053
0.053
0.053
0.054
0.054
0.054
0.054
0.054
0.055
0.055
0.055
0.055
0.055
0.055
0.054
0.054
0.054
0.054
0.053
0.053
0.053
0.053
0.052
0.052
0.051
0.051
0.051
0.050
0.050
0.050
0.049
0.049
0.048
0.048
0.048
0.047
0.047
0.047
0.046
0.046
0.045
0.045
0.045
0.044
0.044
0.044
0.043
0.043
0.043
0.042
0.042
0.042
0.041
0.041
0.041
0.040
0.040
0.040
0.039
0.039
0.039
0.038
0.038
0.038
0.038
0.037
0.037
0.037
0.037
0.036
0.036
0.036
0.036
0.036
0.035
0.035
0.035
0.035
0.035
0.035
0.034
0.034
0.034
0.034
0.034
0.052
0.052
0.052
0.052
0.053
0.053
0.053
0.054
0.054
0.054
0.054
0.055
0.055
0.055
0.055
0.056
0.056
0.056
0.056
0.056
0.056
0.056
0.056
0.055
0.055
0.055
0.054
0.054
0.054
0.053
0.053
0.053
0.052
0.052
0.051
0.051
0.050
0.050
0.050
0.049
0.049
0.048
0.048
0.048
0.047
0.047
0.046
0.046
0.046
0.045
0.045
0.045
0.044
0.044
0.043
0.043
0.043
0.042
0.042
0.042
0.041
0.041
0.041
0.040
0.040
0.040
0.039
0.039
0.039
0.038
0.038
0.038
0.038
0.037
0.037
0.037
0.037
0.036
0.036
0.036
0.036
0.036
0.035
0.035
0.035
0.035
0.035
0.034
0.034
0.034
0.034
0.034
0.034
0.052
0.052
0.053
0.053
0.053
0.054
0.054
0.054
0.055
0.055
0.055
0.056
0.056
0.056
0.057
0.057
0.057
0.057
0.057
0.057
0.057
0.057
0.057
0.057
0.056
0.056
0.056
0.055
0.055
0.054
0.054
0.053
0.053
0.052
0.052
0.052
0.051
0.051
0.050
0.050
0.049
0.049
0.048
0.048
0.048
0.047
0.047
0.046
0.046
0.046
0.045
0.045
0.044
0.044
0.044
0.043
0.043
0.042
0.042
0.042
0.041
0.041
0.041
0.040
0.040
0.040
0.039
0.039
0.039
0.038
0.038
0.038
0.038
0.037
0.037
0.037
0.037
0.036
0.036
0.036
0.036
0.036
0.035
0.035
0.035
0.035
0.035
0.034
0.034
0.034
0.034
0.034
0.034
0.053
0.053
0.054
0.054
0.054
0.055
0.055
0.055
0.056
0.056
0.056
0.057
0.057
0.058
0.058
0.058
0.058
0.059
0.059
0.059
0.059
0.058
0.058
0.058
0.058
0.057
0.057
0.056
0.056
0.055
0.055
0.054
0.054
0.053
0.053
0.052
0.052
0.051
0.051
0.050
0.050
0.049
0.049
0.048
0.048
0.048
0.047
0.047
0.046
0.046
0.045
0.045
0.045
0.044
0.044
0.043
0.043
0.043
0.042
0.042
0.041
0.041
0.041
0.040
0.040
0.040
0.039
0.039
0.039
0.038
0.038
0.038
0.038
0.037
0.037
0.037
0.037
0.036
0.036
0.036
0.036
0.035
0.035
0.035
0.035
0.035
0.035
0.034
0.034
0.034
0.034
0.034
0.034
0.054
0.054
0.054
0.055
0.055
0.055
0.056
0.056
0.057
0.057
0.058
0.058
0.059
0.059
0.059
0.060
0.060
0.060
0.060
0.060
0.060
0.060
0.060
0.060
0.059
0.059
0.058
0.058
0.057
0.056
0.056
0.055
0.055
0.054
0.053
0.053
0.052
0.052
0.051
0.051
0.050
0.050
0.049
0.049
0.048
0.048
0.047
0.047
0.047
0.046
0.046
0.045
0.045
0.044
0.044
0.044
0.043
0.043
0.042
0.042
0.042
0.041
0.041
0.040
0.040
0.040
0.039
0.039
0.039
0.038
0.038
0.038
0.038
0.037
0.037
0.037
0.037
0.036
0.036
0.036
0.036
0.035
0.035
0.035
0.035
0.035
0.034
0.034
0.034
0.034
0.034
0.034
0.033
0.054
0.055
0.055
0.055
0.056
0.056
0.057
0.057
0.058
0.058
0.059
0.060
0.060
0.061
0.061
0.062
0.062
0.062
0.063
0.063
0.063
0.062
0.062
0.062
0.061
0.060
0.060
0.059
0.058
0.058
0.057
0.056
0.055
0.055
0.054
0.054
0.053
0.052
0.052
0.051
0.051
0.050
0.050
0.049
0.049
0.048
0.048
0.047
0.047
0.046
0.046
0.046
0.045
0.045
0.044
0.044
0.043
0.043
0.043
0.042
0.042
0.041
0.041
0.041
0.040
0.040
0.039
0.039
0.039
0.038
0.038
0.038
0.038
0.037
0.037
0.037
0.036
0.036
0.036
0.036
0.036
0.035
0.035
0.035
0.035
0.035
0.034
0.034
0.034
0.034
0.034
0.034
0.033
0.055
0.055
0.056
0.056
0.057
0.057
0.058
0.059
0.059
0.060
0.061
0.061
0.062
0.063
0.063
0.064
0.064
0.065
0.065
0.065
0.065
0.065
0.064
0.064
0.063
0.062
0.061
0.061
0.060
0.059
0.058
0.057
0.056
0.056
0.055
0.054
0.054
0.053
0.052
0.052
0.051
0.051
0.050
0.050
0.049
0.049
0.048
0.048
0.047
0.047
0.046
0.046
0.045
0.045
0.044
0.044
0.044
0.043
0.043
0.042
0.042
0.041
0.041
0.041
0.040
0.040
0.039
0.039
0.039
0.038
0.038
0.038
0.037
0.037
0.037
0.037
0.036
0.036
0.036
0.036
0.035
0.035
0.035
0.035
0.035
0.034
0.034
0.034
0.034
0.034
0.034
0.033
0.033
0.056
0.056
0.057
0.057
0.058
0.058
0.059
0.060
0.061
0.061
0.062
0.063
0.064
0.065
0.066
0.067
0.067
0.068
0.068
0.068
0.068
0.068
0.067
0.066
0.066
0.065
0.063
0.062
0.061
0.060
0.059
0.058
0.057
0.057
0.056
0.055
0.054
0.054
0.053
0.052
0.052
0.051
0.051
0.050
0.050
0.049
0.049
0.048
0.048
0.047
0.047
0.046
0.046
0.045
0.045
0.044
0.044
0.043
0.043
0.042
0.042
0.041
0.041
0.041
0.040
0.040
0.039
0.039
0.039
0.038
0.038
0.038
0.037
0.037
0.037
0.037
0.036
0.036
0.036
0.036
0.035
0.035
0.035
0.035
0.035
0.034
0.034
0.034
0.034
0.034
0.034
0.033
0.033
0.057
0.057
0.058
0.058
0.059
0.060
0.060
0.061
0.062
0.063
0.064
0.065
0.066
0.067
0.069
0.070
0.071
0.071
0.072
0.072
0.072
0.071
0.071
0.070
0.068
0.067
0.066
0.064
0.063
0.062
0.061
0.060
0.059
0.058
0.057
0.056
0.055
0.054
0.054
0.053
0.052
0.052
0.051
0.051
0.050
0.050
0.049
0.048
0.048
0.047
0.047
0.046
0.046
0.045
0.045
0.044
0.044
0.043
0.043
0.043
0.042
0.042
0.041
0.041
0.040
0.040
0.040
0.039
0.039
0.038
0.038
0.038
0.037
0.037
0.037
0.037
0.036
0.036
0.036
0.035
0.035
0.035
0.035
0.035
0.034
0.034
0.034
0.034
0.034
0.034
0.033
0.033
0.033
0.057
0.058
0.059
0.059
0.060
0.061
0.062
0.063
0.064
0.065
0.066
0.068
0.069
0.071
0.072
0.073
0.075
0.076
0.076
0.076
0.076
0.076
0.075
0.073
0.072
0.070
0.069
0.067
0.065
0.064
0.062
0.061
0.060
0.059
0.058
0.057
0.056
0.055
0.054
0.054
0.053
0.052
0.052
0.051
0.051
0.050
0.049
0.049
0.048
0.048
0.047
0.047
0.046
0.046
0.045
0.045
0.044
0.044
0.043
0.043
0.042
0.042
0.041
0.041
0.040
0.040
0.040
0.039
0.039
0.038
0.038
0.038
0.037
0.037
0.037
0.036
0.036
0.036
0.036
0.035
0.035
0.035
0.035
0.035
0.034
0.034
0.034
0.034
0.034
0.033
0.033
0.033
0.033
0.058
0.059
0.060
0.060
0.061
0.062
0.063
0.064
0.066
0.067
0.069
0.070
0.072
0.074
0.076
0.078
0.080
0.081
0.082
0.082
0.082
0.081
0.080
0.078
0.076
0.074
0.072
0.069
0.067
0.066
0.064
0.062
0.061
0.060
0.059
0.058
0.057
0.056
0.055
0.054
0.054
0.053
0.052
0.052
0.051
0.050
0.050
0.049
0.049
0.048
0.048
0.047
0.046
0.046
0.045
0.045
0.044
0.044
0.043
0.043
0.042
0.042
0.041
0.041
0.040
0.040
0.040
0.039
0.039
0.038
0.038
0.038
0.037
0.037
0.037
0.036
0.036
0.036
0.036
0.035
0.035
0.035
0.035
0.034
0.034
0.034
0.034
0.034
0.034
0.033
0.033
0.033
0.033
0.059
0.060
0.061
0.061
0.062
0.064
0.065
0.066
0.068
0.070
0.072
0.074
0.076
0.078
0.081
0.083
0.085
0.087
0.088
0.089
0.088
0.087
0.086
0.083
0.081
0.078
0.075
0.072
0.070
0.068
0.066
0.064
0.062
0.061
0.059
0.058
0.057
0.056
0.056
0.055
0.054
0.053
0.053
0.052
0.052
0.051
0.050
0.050
0.049
0.049
0.048
0.047
0.047
0.046
0.046
0.045
0.045
0.044
0.043
0.043
0.042
0.042
0.041
0.041
0.040
0.040
0.040
0.039
0.039
0.038
0.038
0.038
0.037
0.037
0.037
0.036
0.036
0.036
0.035
0.035
0.035
0.035
0.035
0.034
0.034
0.034
0.034
0.034
0.033
0.033
0.033
0.033
0.033
0.060
0.061
0.062
0.063
0.064
0.065
0.067
0.068
0.070
0.072
0.075
0.077
0.080
0.083
0.086
0.090
0.092
0.095
0.096
0.097
0.096
0.095
0.093
0.090
0.087
0.083
0.079
0.076
0.073
0.070
0.067
0.065
0.063
0.062
0.060
0.059
0.058
0.057
0.056
0.056
0.055
0.054
0.053
0.053
0.052
0.051
0.051
0.050
0.050
0.049
0.048
0.048
0.047
0.047
0.046
0.045
0.045
0.044
0.044
0.043
0.043
0.042
0.042
0.041
0.041
0.040
0.040
0.039
0.039
0.038
0.038
0.038
0.037
0.037
0.036
0.036
0.036
0.036
0.035
0.035
0.035
0.035
0.034
0.034
0.034
0.034
0.034
0.033
0.033
0.033
0.033
0.033
0.033
0.061
0.062
0.063
0.064
0.065
0.067
0.068
0.070
0.073
0.075
0.078
0.081
0.085
0.089
0.093
0.097
0.100
0.103
0.105
0.106
0.106
0.104
0.101
0.098
0.093
0.089
0.084
0.080
0.076
0.072
0.069
0.067
0.065
0.063
0.061
0.060
0.059
0.058
0.057
0.056
0.055
0.055
0.054
0.053
0.053
0.052
0.051
0.051
0.050
0.049
0.049
0.048
0.048
0.047
0.046
0.046
0.045
0.044
0.044
0.043
0.043
0.042
0.042
0.041
0.041
0.040
0.040
0.039
0.039
0.038
0.038
0.037
0.037
0.037
0.036
0.036
0.036
0.035
0.035
0.035
0.035
0.034
0.034
0.034
0.034
0.034
0.034
0.033
0.033
0.033
0.033
0.033
0.033
0.062
0.063
0.064
0.065
0.066
0.068
0.070
0.072
0.075
0.078
0.082
0.085
0.090
0.094
0.099
0.104
0.109
0.112
0.115
0.116
0.116
0.114
0.111
0.107
0.101
0.095
0.089
0.084
0.079
0.075
0.071
0.068
0.066
0.064
0.062
0.061
0.060
0.059
0.058
0.057
0.056
0.055
0.055
0.054
0.053
0.053
0.052
0.051
0.051
0.050
0.049
0.049
0.048
0.047
0.047
0.046
0.045
0.045
0.044
0.044
0.043
0.042
0.042
0.041
0.041
0.040
0.040
0.039
0.039
0.038
0.038
0.037
0.037
0.037
0.036
0.036
0.036
0.035
0.035
0.035
0.035
0.034
0.034
0.034
0.034
0.034
0.033
0.033
0.033
0.033
0.033
0.033
0.033
0.063
0.064
0.065
0.066
0.068
0.070
0.072
0.075
0.078
0.081
0.085
0.090
0.095
0.101
0.106
0.112
0.117
0.122
0.125
0.127
0.128
0.126
0.123
0.117
0.110
0.103
0.095
0.088
0.082
0.077
0.073
0.070
0.067
0.065
0.063
0.062
0.061
0.059
0.058
0.058
0.057
0.056
0.055
0.055
0.054
0.053
0.052
0.052
0.051
0.050
0.050
0.049
0.048
0.048
0.047
0.046
0.046
0.045
0.044
0.044
0.043
0.043
0.042
0.041
0.041
0.040
0.040
0.039
0.039
0.038
0.038
0.037
0.037
0.037
0.036
0.036
0.036
0.035
0.035
0.035
0.034
0.034
0.034
0.034
0.034
0.033
0.033
0.033
0.033
0.033
0.033
0.033
0.032
0.063
0.064
0.066
0.067
0.069
0.071
0.073
0.076
0.080
0.084
0.089
0.094
0.100
0.107
0.113
0.120
0.126
0.131
0.135
0.138
0.140
0.139
0.136
0.130
0.121
0.111
0.101
0.092
0.085
0.079
0.075
0.071
0.068
0.066
0.064
0.063
0.061
0.060
0.059
0.058
0.058
0.057
0.056
0.055
0.055
0.054
0.053
0.052
0.052
0.051
0.050
0.050
0.049
0.048
0.047
0.047
0.046
0.045
0.045
0.044
0.043
0.043
0.042
0.041
0.041
0.040
0.040
0.039
0.039
0.038
0.038
0.037
0.037
0.036
0.036
0.036
0.035
0.035
0.035
0.035
0.034
0.034
0.034
0.034
0.034
0.033
0.033
0.033
0.033
0.033
0.033
0.032
0.032
0.064
0.065
0.067
0.068
0.070
0.072
0.075
0.078
0.082
0.087
0.092
0.098
0.105
0.112
0.119
0.127
0.133
0.139
0.143
0.148
0.152
0.153
0.150
0.143
0.132
0.119
0.107
0.096
0.088
0.081
0.076
0.072
0.069
0.067
0.065
0.063
0.062
0.061
0.060
0.059
0.058
0.057
0.057
0.056
0.055
0.055
0.054
0.053
0.052
0.052
0.051
0.050
0.049
0.049
0.048
0.047
0.046
0.046
0.045
0.044
0.044
0.043
0.042
0.042
0.041
0.040
0.040
0.039
0.039
0.038
0.038
0.037
0.037
0.036
0.036
0.036
0.035
0.035
0.035
0.034
0.034
0.034
0.034
0.034
0.033
0.033
0.033
0.033
0.033
0.033
0.033
0.032
0.032
0.065
0.066
0.067
0.069
0.071
0.073
0.076
0.079
0.084
0.089
0.094
0.101
0.108
0.116
0.125
0.132
0.139
0.144
0.149
0.154
0.161
0.166
0.164
0.156
0.142
0.126
0.111
0.099
0.090
0.083
0.077
0.073
0.070
0.068
0.066
0.064
0.063
0.062
0.061
0.060
0.059
0.058
0.058
0.057
0.056
0.055
0.055
0.054
0.053
0.052
0.052
0.051
0.050
0.049
0.049
0.048
0.047
0.046
0.045
0.045
0.044
0.043
0.042
0.042
0.041
0.040
0.040
0.039
0.039
0.038
0.038
0.037
0.037
0.036
0.036
0.036
0.035
0.035
0.035
0.034
0.034
0.034
0.034
0.033
0.033
0.033
0.033
0.033
0.033
0.033
0.032
0.032
0.032
0.066
0.067
0.068
0.070
0.072
0.074
0.077
0.080
0.085
0.090
0.096
0.102
0.110
0.119
0.128
0.137
0.143
0.148
0.151
0.155
0.162
0.170
0.172
0.165
0.149
0.130
0.114
0.100
0.090
0.083
0.078
0.074
0.071
0.068
0.066
0.065
0.064
0.063
0.062
0.061
0.060
0.059
0.058
0.058
0.057
0.056
0.056
0.055
0.054
0.053
0.053
0.052
0.051
0.050
0.049
0.048
0.047
0.047
0.046
0.045
0.044
0.043
0.043
0.042
0.041
0.041
0.040
0.039
0.039
0.038
0.038
0.037
0.037
0.036
0.036
0.036
0.035
0.035
0.035
0.034
0.034
0.034
0.034
0.033
0.033
0.033
0.033
0.033
0.033
0.032
0.032
0.032
0.032
0.066
0.067
0.069
0.070
0.072
0.074
0.077
0.081
0.085
0.090
0.096
0.102
0.111
0.119
0.129
0.138
0.145
0.148
0.148
0.149
0.154
0.163
0.169
0.164
0.148
0.128
0.112
0.099
0.090
0.083
0.078
0.074
0.071
0.069
0.067
0.065
0.064
0.063
0.062
0.062
0.061
0.060
0.059
0.059
0.058
0.057
0.057
0.056
0.055
0.054
0.053
0.053
0.052
0.051
0.050
0.049
0.048
0.047
0.046
0.045
0.045
0.044
0.043
0.042
0.041
0.041
0.040
0.039
0.039
0.038
0.038
0.037
0.037
0.036
0.036
0.035
0.035
0.035
0.034
0.034
0.034
0.034
0.033
0.033
0.033
0.033
0.033
0.033
0.032
0.032
0.032
0.032
0.032
0.067
0.068
0.069
0.071
0.072
0.075
0.077
0.080
0.084
0.089
0.095
0.101
0.109
0.118
0.127
0.136
0.143
0.145
0.143
0.139
0.138
0.143
0.148
0.147
0.135
0.120
0.107
0.096
0.088
0.082
0.077
0.074
0.071
0.069
0.067
0.066
0.065
0.064
0.063
0.063
0.062
0.061
0.061
0.060
0.059
0.059
0.058
0.057
0.056
0.055
0.055
0.054
0.053
0.052
0.051
0.050
0.049
0.048
0.047
0.046
0.045
0.044
0.043
0.042
0.042
0.041
0.040
0.040
0.039
0.038
0.038
0.037
0.037
0.036
0.036
0.035
0.035
0.035
0.034
0.034
0.034
0.034
0.033
0.033
0.033
0.033
0.033
0.033
0.032
0.032
0.032
0.032
0.032
0.067
0.068
0.070
0.071
0.073
0.075
0.077
0.080
0.083
0.087
0.092
0.098
0.105
0.114
0.123
0.131
0.138
0.140
0.135
0.127
0.119
0.116
0.119
0.120
0.116
0.107
0.099
0.091
0.085
0.080
0.076
0.073
0.071
0.069
0.068
0.067
0.066
0.065
0.064
0.064
0.063
0.062
0.062
0.061
0.061
0.060
0.059
0.058
0.058
0.057
0.056
0.055
0.054
0.053
0.052
0.051
0.050
0.049
0.047
0.046
0.045
0.045
0.044
0.043
0.042
0.041
0.040
0.040
0.039
0.038
0.038
0.037
0.037
0.036
0.036
0.035
0.035
0.035
0.034
0.034
0.034
0.033
0.033
0.033
0.033
0.033
0.033
0.032
0.032
0.032
0.032
0.032
0.032
0.068
0.069
0.070
0.071
0.073
0.074
0.076
0.079
0.082
0.085
0.090
0.095
0.100
0.107
0.115
0.122
0.129
0.131
0.127
0.116
0.104
0.097
0.096
0.098
0.098
0.096
0.091
0.086
0.082
0.078
0.075
0.073
0.071
0.069
0.068
0.067
0.066
0.066
0.065
0.065
0.064
0.064
0.063
0.063
0.062
0.062
0.061
0.060
0.059
0.058
0.057
0.056
0.055
0.054
0.053
0.052
0.050
0.049
0.048
0.047
0.046
0.045
0.044
0.043
0.042
0.041
0.041
0.040
0.039
0.038
0.038
0.037
0.037
0.036
0.036
0.035
0.035
0.035
0.034
0.034
0.034
0.033
0.033
0.033
0.033
0.033
0.032
0.032
0.032
0.032
0.032
0.032
0.032
0.068
0.069
0.070
0.071
0.072
0.074
0.076
0.078
0.080
0.083
0.086
0.090
0.095
0.100
0.106
0.112
0.117
0.119
0.116
0.107
0.096
0.088
0.087
0.088
0.089
0.088
0.086
0.083
0.079
0.076
0.074
0.072
0.070
0.069
0.068
0.067
0.067
0.067
0.066
0.066
0.065
0.065
0.065
0.064
0.064
0.063
0.063
0.062
0.061
0.060
0.059
0.058
0.057
0.055
0.054
0.053
0.052
0.050
0.049
0.048
0.047
0.046
0.044
0.043
0.043
0.042
0.041
0.040
0.039
0.039
0.038
0.037
0.037
0.036
0.036
0.035
0.035
0.034
0.034
0.034
0.034
0.033
0.033
0.033
0.033
0.033
0.032
0.032
0.032
0.032
0.032
0.032
0.032
0.068
0.069
0.070
0.071
0.072
0.074
0.075
0.077
0.078
0.081
0.083
0.086
0.089
0.093
0.096
0.101
0.104
0.107
0.106
0.102
0.096
0.091
0.089
0.089
0.087
0.085
0.083
0.080
0.077
0.074
0.072
0.070
0.069
0.068
0.068
0.068
0.067
0.067
0.067
0.067
0.067
0.067
0.066
0.066
0.066
0.065
0.065
0.064
0.063
0.062
0.061
0.060
0.058
0.057
0.056
0.054
0.053
0.051
0.050
0.049
0.047
0.046
0.045
0.044
0.043
0.042
0.041
0.040
0.039
0.039
0.038
0.037
0.037
0.036
0.036
0.035
0.035
0.034
0.034
0.034
0.034
0.033
0.033
0.033
0.033
0.033
0.032
0.032
0.032
0.032
0.032
0.032
0.032
0.069
0.070
0.070
0.071
0.072
0.073
0.074
0.076
0.077
0.078
0.080
0.082
0.084
0.086
0.088
0.091
0.093
0.095
0.097
0.098
0.099
0.099
0.097
0.093
0.089
0.085
0.081
0.078
0.075
0.072
0.070
0.069
0.068
0.068
0.068
0.068
0.068
0.068
0.068
0.068
0.068
0.068
0.068
0.068
0.068
0.068
0.067
0.067
0.066
0.065
0.064
0.062
0.061
0.059
0.057
0.056
0.054
0.053
0.051
0.050
0.048
0.047
0.046
0.044
0.043
0.042
0.041
0.040
0.040
0.039
0.038
0.037
0.037
0.036
0.036
0.035
0.035
0.034
0.034
0.034
0.034
0.033
0.033
0.033
0.033
0.033
0.032
0.032
0.032
0.032
0.032
0.032
0.032
0.069
0.070
0.071
0.071
0.072
0.073
0.074
0.075
0.075
0.076
0.077
0.078
0.079
0.081
0.082
0.083
0.084
0.087
0.090
0.095
0.101
0.104
0.102
0.096
0.090
0.084
0.079
0.075
0.072
0.070
0.068
0.067
0.066
0.066
0.067
0.068
0.069
0.069
0.070
0.070
0.070
0.070
0.070
0.070
0.071
0.071
0.071
0.070
0.069
0.068
0.067
0.065
0.063
0.062
0.060
0.058
0.056
0.054
0.052
0.051
0.049
0.048
0.046
0.045
0.044
0.043
0.042
0.041
0.040
0.039
0.038
0.038
0.037
0.036
0.036
0.035
0.035
0.034
0.034
0.034
0.034
0.033
0.033
0.033
0.033
0.033
0.032
0.032
0.032
0.032
0.032
0.032
0.032
0.070
0.070
0.071
0.071
0.072
0.073
0.073
0.074
0.074
0.075
0.075
0.076
0.076
0.076
0.077
0.077
0.078
0.080
0.084
0.090
0.097
0.101
0.100
0.094
0.087
0.081
0.076
0.072
0.069
0.066
0.065
0.064
0.064
0.065
0.066
0.068
0.069
0.070
0.071
0.071
0.072
0.072
0.073
0.073
0.074
0.074
0.074
0.074
0.073
0.072
0.071
0.069
0.067
0.064
0.062
0.060
0.058
0.056
0.054
0.052
0.050
0.049
0.047
0.046
0.044
0.043
0.042
0.041
0.040
0.039
0.038
0.038
0.037
0.036
0.036
0.035
0.035
0.035
0.034
0.034
0.034
0.033
0.033
0.033
0.033
0.033
0.032
0.032
0.032
0.032
0.032
0.032
0.032
0.070
0.071
0.071
0.072
0.072
0.072
0.073
0.073
0.073
0.074
0.074
0.074
0.073
0.073
0.073
0.073
0.073
0.074
0.077
0.082
0.087
0.091
0.090
0.086
0.081
0.076
0.071
0.067
0.064
0.061
0.060
0.060
0.061
0.062
0.065
0.067
0.070
0.072
0.073
0.074
0.074
0.074
0.075
0.077
0.078
0.079
0.080
0.079
0.079
0.077
0.075
0.073
0.071
0.068
0.065
0.063
0.060
0.058
0.056
0.053
0.051
0.050
0.048
0.046
0.045
0.044
0.043
0.041
0.040
0.039
0.039
0.038
0.037
0.037
0.036
0.035
0.035
0.035
0.034
0.034
0.034
0.033
0.033
0.033
0.033
0.033
0.032
0.032
0.032
0.032
0.032
0.032
0.032
0.071
0.071
0.071
0.072
0.072
0.072
0.073
0.073
0.073
0.073
0.072
0.072
0.071
0.071
0.070
0.070
0.069
0.070
0.071
0.074
0.077
0.079
0.079
0.076
0.073
0.069
0.065
0.061
0.057
0.055
0.054
0.054
0.055
0.058
0.062
0.066
0.071
0.074
0.075
0.077
0.077
0.078
0.079
0.081
0.083
0.085
0.086
0.086
0.085
0.084
0.081
0.079
0.075
0.072
0.069
0.066
0.063
0.060
0.057
0.055
0.053
0.051
0.049
0.047
0.046
0.044
0.043
0.042
0.041
0.040
0.039
0.038
0.037
0.037
0.036
0.036
0.035
0.035
0.034
0.034
0.034
0.033
0.033
0.033
0.033
0.033
0.032
0.032
0.032
0.032
0.032
0.032
0.032
0.071
0.071
0.072
0.072
0.072
0.073
0.073
0.073
0.072
0.072
0.072
0.071
0.070
0.069
0.068
0.067
0.067
0.066
0.067
0.068
0.070
0.070
0.070
0.068
0.065
0.061
0.058
0.053
0.049
0.046
0.045
0.045
0.048
0.052
0.059
0.065
0.072
0.077
0.080
0.081
0.082
0.083
0.086
0.089
0.092
0.094
0.096
0.095
0.094
0.092
0.089
0.085
0.082
0.077
0.073
0.070
0.066
0.063
0.060
0.057
0.054
0.052
0.050
0.048
0.046
0.045
0.044
0.042
0.041
0.040
0.039
0.038
0.038
0.037
0.036
0.036
0.035
0.035
0.034
0.034
0.034
0.034
0.033
0.033
0.033
0.033
0.033
0.032
0.032
0.032
0.032
0.032
0.032
0.072
0.072
0.072
0.073
0.073
0.073
0.073
0.073
0.073
0.072
0.071
0.071
0.070
0.068
0.067
0.065
0.064
0.064
0.065
0.066
0.067
0.067
0.066
0.063
0.059
0.055
0.050
0.044
0.040
0.036
0.034
0.034
0.038
0.045
0.054
0.064
0.074
0.082
0.087
0.089
0.090
0.093
0.096
0.100
0.104
0.107
0.108
0.108
0.106
0.103
0.099
0.094
0.089
0.084
0.079
0.074
0.070
0.066
0.062
0.059
0.056
0.053
0.051
0.049
0.047
0.046
0.044
0.043
0.042
0.041
0.040
0.039
0.038
0.037
0.037
0.036
0.036
0.035
0.035
0.034
0.034
0.034
0.033
0.033
0.033
0.033
0.033
0.033
0.032
0.032
0.032
0.032
0.032
0.072
0.073
0.073
0.073
0.073
0.073
0.073
0.073
0.073
0.073
0.072
0.071
0.070
0.068
0.066
0.064
0.063
0.063
0.064
0.066
0.067
0.068
0.066
0.062
0.057
0.051
0.043
0.036
0.029
0.023
0.021
0.022
0.027
0.036
0.049
0.065
0.080
0.091
0.098
0.101
0.104
0.108
0.113
0.118
0.123
0.126
0.127
0.126
0.122
0.118
0.112
0.105
0.098
0.091
0.085
0.079
0.074
0.069
0.065
0.061
0.058
0.055
0.052
0.050
0.048
0.046
0.045
0.043
0.042
0.041
0.040
0.039
0.038
0.038
0.037
0.036
0.036
0.035
0.035
0.035
0.034
0.034
0.034
0.033
0.033
0.033
0.033
0.033
0.032
0.032
0.032
0.032
0.032
0.073
0.073
0.074
0.074
0.074
0.074
0.074
0.074
0.074
0.074
0.073
0.072
0.071
0.069
0.067
0.065
0.063
0.062
0.063
0.065
0.068
0.069
0.067
0.063
0.056
0.048
0.038
0.027
0.018
0.011
0.008
0.010
0.017
0.030
0.048
0.070
0.090
0.106
0.115
0.121
0.125
0.132
0.139
0.147
0.153
0.155
0.154
0.150
0.144
0.137
0.128
0.119
0.109
0.100
0.092
0.085
0.078
0.073
0.068
0.064
0.060
0.057
0.054
0.051
0.049
0.047
0.046
0.044
0.043
0.042
0.040
0.040
0.039
0.038
0.037
0.037
0.036
0.036
0.035
0.035
0.034
0.034
0.034
0.034
0.033
0.033
0.033
0.033
0.033
0.032
0.032
0.032
0.032
0.074
0.074
0.074
0.075
0.075
0.075
0.075
0.075
0.075
0.075
0.075
0.075
0.074
0.072
0.069
0.066
0.063
0.061
0.062
0.065
0.068
0.070
0.069
0.065
0.056
0.046
0.034
0.021
0.009
0.001
-0.001
0.004
0.016
0.035
0.060
0.087
0.111
0.129
0.141
0.150
0.158
0.169
0.181
0.192
0.198
0.198
0.193
0.184
0.174
0.162
0.149
0.135
0.123
0.111
0.100
0.091
0.083
0.077
0.071
0.066
0.062
0.058
0.055
0.053
0.050
0.048
0.046
0.045
0.043
0.042
0.041
0.040
0.039
0.038
0.038
0.037
0.036
0.036
0.035
0.035
0.035
0.034
0.034
0.034
0.034
0.033
0.033
0.033
0.033
0.033
0.032
0.032
0.032
0.074
0.075
0.075
0.076
0.076
0.076
0.076
0.077
0.077
0.077
0.078
0.078
0.077
0.076
0.072
0.068
0.064
0.061
0.061
0.063
0.066
0.069
0.070
0.066
0.058
0.047
0.033
0.018
0.005
-0.003
-0.001
0.011
0.033
0.063
0.094
0.124
0.148
0.165
0.178
0.190
0.206
0.224
0.245
0.262
0.270
0.264
0.249
0.231
0.212
0.194
0.174
0.155
0.138
0.123
0.110
0.098
0.089
0.081
0.074
0.069
0.064
0.060
0.057
0.054
0.051
0.049
0.047
0.046
0.044
0.043
0.042
0.040
0.040
0.039
0.038
0.037
0.037
0.036
0.036
0.035
0.035
0.035
0.034
0.034
0.034
0.034
0.033
0.033
0.033
0.033
0.033
0.032
0.032
0.075
0.076
0.076
0.077
0.077
0.077
0.078
0.078
0.079
0.079
0.080
0.081
0.082
0.080
0.076
0.071
0.065
0.060
0.059
0.060
0.064
0.068
0.069
0.066
0.059
0.048
0.034
0.019
0.006
-0.001
0.009
0.035
0.075
0.120
0.160
0.190
0.209
0.220
0.231
0.247
0.272
0.303
0.337
0.372
0.392
0.368
0.327
0.292
0.261
0.233
0.204
0.179
0.156
0.137
0.120
0.106
0.095
0.086
0.078
0.072
0.067
0.062
0.059
0.055
0.053
0.050
0.048
0.046
0.045
0.043
0.042
0.041
0.040
0.039
0.038
0.038
0.037
0.037
0.036
0.036
0.035
0.035
0.035
0.034
0.034
0.034
0.034
0.033
0.033
0.033
0.033
0.033
0.032
0.076
0.077
0.077
0.078
0.078
0.079
0.079
0.080
0.080
0.081
0.082
0.084
0.085
0.083
0.079
0.072
0.064
0.059
0.056
0.057
0.061
0.065
0.067
0.066
0.061
0.052
0.040
0.025
0.012
0.007
0.023
0.068
0.133
0.199
0.250
0.284
0.300
0.302
0.306
0.326
0.363
0.413
0.467
0.531
0.585
0.514
0.428
0.370
0.322
0.280
0.240
0.205
0.177
0.153
0.133
0.116
0.102
0.091
0.082
0.075
0.069
0.064
0.060
0.057
0.054
0.051
0.049
0.047
0.046
0.044
0.043
0.042
0.041
0.040
0.039
0.038
0.038
0.037
0.037
0.036
0.036
0.035
0.035
0.035
0.034
0.034
0.034
0.034
0.033
0.033
0.033
0.033
0.032
0.077
0.078
0.078
0.079
0.079
0.080
0.080
0.081
0.081
0.082
0.082
0.083
0.084
0.082
0.076
0.068
0.060
0.055
0.052
0.053
0.057
0.062
0.065
0.066
0.064
0.059
0.051
0.039
0.025
0.018
0.036
0.092
0.175
0.260
0.336
0.400
0.431
0.423
0.414
0.433
0.488
0.567
0.646
0.708
0.732
0.648
0.547
0.469
0.403
0.343
0.285
0.236
0.203
0.177
0.150
0.126
0.109
0.096
0.086
0.078
0.071
0.066
0.062
0.058
0.055
0.053
0.050
0.048
0.047
0.045
0.044
0.042
0.041
0.040
0.039
0.039
0.038
0.037
0.037
0.036
0.036
0.036
0.035
0.035
0.035
0.034
0.034
0.034
0.034
0.033
0.033
0.033
0.033
0.078
0.079
0.079
0.080
0.081
0.081
0.082
0.082
0.082
0.081
0.080
0.079
0.076
0.071
0.064
0.056
0.049
0.046
0.046
0.048
0.053
0.059
0.063
0.066
0.069
0.071
0.074
0.072
0.061
0.047
0.047
0.070
0.118
0.210
0.389
0.566
0.606
0.578
0.572
0.580
0.653
0.782
0.916
0.954
0.891
0.799
0.694
0.598
0.514
0.445
0.349
0.263
0.250
0.231
0.177
0.139
0.116
0.101
0.089
0.081
0.074
0.068
0.064
0.060
0.057
0.054
0.051
0.049
0.047
0.046
0.044
0.043
0.042
0.041
0.040
0.039
0.038
0.038
0.037
0.037
0.036
0.036
0.036
0.035
0.035
0.035
0.034
0.034
0.034
0.034
0.033
0.033
0.033
0.079
0.080
0.081
0.081
0.082
0.083
0.083
0.083
0.083
0.081
0.078
0.072
0.065
0.054
0.043
0.036
0.032
0.034
0.038
0.043
0.050
0.056
0.061
0.067
0.075
0.090
0.116
0.145
0.156
0.135
0.090
0.030
-0.074
-0.018
0.594
1.257
0.867
0.730
0.979
0.786
0.862
1.064
1.233
1.240
1.111
0.990
0.873
0.760
0.659
0.614
0.415
0.204
0.378
0.401
0.212
0.151
0.123
0.106
0.093
0.084
0.077
0.071
0.066
0.062
0.058
0.055
0.053
0.050
0.048
0.047
0.045
0.044
0.042
0.041
0.041
0.040
0.039
0.038
0.038
0.037
0.037
0.036
0.036
0.036
0.035
0.035
0.035
0.034
0.034
0.034
0.033
0.033
0.033
0.080
0.081
0.082
0.083
0.084
0.084
0.085
0.085
0.084
0.081
0.076
0.067
0.053
0.037
0.023
0.015
0.016
0.022
0.031
0.040
0.048
0.054
0.059
0.065
0.076
0.107
0.181
0.300
0.397
0.396
0.243
0.214
0.092
-0.211
1.087
4.711
0.856
0.640
1.028
0.725
1.110
1.407
1.496
1.429
1.318
1.168
1.041
0.935
0.780
0.610
0.236
-0.260
-0.290
0.296
0.208
0.158
0.129
0.111
0.097
0.087
0.079
0.073
0.068
0.064
0.060
0.057
0.054
0.051
0.049
0.047
0.046
0.044
0.043
0.042
0.041
0.040
0.039
0.039
0.038
0.038
0.037
0.037
0.036
0.036
0.036
0.035
0.035
0.035
0.034
0.034
0.034
0.033
0.033
0.081
0.082
0.083
0.084
0.085
0.086
0.087
0.087
0.086
0.083
0.076
0.066
0.049
0.029
0.013
0.005
0.008
0.018
0.030
0.041
0.049
0.054
0.055
0.054
0.059
0.082
0.207
0.578
0.932
1.310
0.455
0.838
3.417
0.088
-1.311
-8.292
-1.497
0.360
0.646
0.774
1.221
1.570
1.704
1.642
1.464
1.246
1.081
0.998
0.890
0.633
0.151
-0.286
-0.755
0.147
0.202
0.166
0.136
0.116
0.102
0.091
0.082
0.076
0.070
0.066
0.061
0.058
0.055
0.052
0.050
0.048
0.046
0.045
0.044
0.043
0.042
0.041
0.040
0.039
0.039
0.038
0.038
0.037
0.037
0.036
0.036
0.035
0.035
0.035
0.034
0.034
0.034
0.034
0.033
0.082
0.083
0.084
0.085
0.086
0.087
0.088
0.089
0.088
0.086
0.080
0.070
0.054
0.035
0.018
0.011
0.014
0.025
0.038
0.049
0.056
0.057
0.050
0.033
0.007
-0.047
-0.136
0.375
1.068
0.987
0.269
-1.994
-5.194
-0.076
-0.394
-5.185
-1.005
0.377
0.959
1.348
1.187
1.465
1.903
1.951
1.429
1.159
0.894
0.822
1.263
1.901
0.406
0.204
0.321
0.353
0.236
0.179
0.146
0.123
0.107
0.095
0.086
0.079
0.073
0.067
0.063
0.059
0.056
0.053
0.051
0.049
0.047
0.046
0.044
0.043
0.042
0.041
0.040
0.040
0.039
0.038
0.038
0.037
0.037
0.036
0.036
0.036
0.035
0.035
0.035
0.034
0.034
0.034
0.033
0.083
0.084
0.085
0.086
0.088
0.089
0.090
0.091
0.091
0.090
0.086
0.077
0.065
0.050
0.036
0.030
0.033
0.042
0.054
0.065
0.071
0.067
0.047
0.000
-0.088
-0.221
-0.492
-1.019
0.175
0.819
1.149
-2.670
-8.552
5.144
1.789
0.482
0.095
0.209
0.528
0.822
1.127
1.425
0.360
1.040
1.221
1.071
0.718
0.602
0.818
1.065
0.403
0.361
0.391
0.332
0.251
0.195
0.159
0.133
0.114
0.101
0.090
0.082
0.075
0.069
0.065
0.061
0.057
0.054
0.052
0.050
0.048
0.046
0.045
0.044
0.043
0.042
0.041
0.040
0.039
0.039
0.038
0.038
0.037
0.037
0.036
0.036
0.036
0.035
0.035
0.034
0.034
0.034
0.034
0.084
0.085
0.086
0.087
0.089
0.090
0.092
0.093
0.094
0.093
0.091
0.086
0.078
0.067
0.058
0.054
0.057
0.066
0.078
0.091
0.098
0.093
0.060
-0.033
-0.254
-0.690
0.535
4.738
0.550
1.470
4.639
0.682
-0.791
1.113
0.563
0.285
-0.100
-0.014
0.274
0.569
0.973
1.516
-0.137
0.380
1.206
1.411
0.801
0.496
0.185
0.231
0.307
0.433
0.428
0.349
0.284
0.226
0.180
0.146
0.123
0.107
0.095
0.085
0.078
0.071
0.066
0.062
0.058
0.055
0.052
0.050
0.048
0.047
0.045
0.044
0.043
0.042
0.041
0.040
0.040
0.039
0.039
0.038
0.037
0.037
0.037
0.036
0.036
0.035
0.035
0.035
0.034
0.034
0.034
0.084
0.086
0.087
0.088
0.089
0.091
0.093
0.094
0.095
0.096
0.095
0.093
0.088
0.083
0.078
0.077
0.082
0.093
0.109
0.128
0.144
0.148
0.115
-0.009
-0.413
-1.993
-7.850
-1.491
0.002
0.728
1.723
0.480
-1.250
-3.617
-0.865
0.194
0.185
0.036
0.021
0.277
0.626
0.881
0.869
0.634
1.337
1.849
0.487
-1.385
-2.136
-0.317
0.328
0.491
0.470
0.447
0.392
0.291
0.212
0.164
0.134
0.114
0.100
0.089
0.080
0.073
0.067
0.062
0.059
0.055
0.053
0.051
0.049
0.047
0.046
0.044
0.043
0.042
0.042
0.041
0.040
0.039
0.039
0.038
0.038
0.037
0.037
0.036
0.036
0.036
0.035
0.035
0.034
0.034
0.034
0.085
0.086
0.087
0.089
0.090
0.092
0.093
0.095
0.096
0.098
0.098
0.097
0.096
0.094
0.093
0.096
0.105
0.120
0.145
0.177
0.217
0.251
0.253
0.164
-0.185
-1.353
-3.665
-1.618
-0.283
0.272
0.331
0.317
0.701
-0.354
-0.214
0.677
0.938
0.095
-0.692
-0.164
0.334
0.588
0.926
2.175
1.171
0.965
0.230
-6.170
-8.222
-0.634
0.492
0.657
0.572
0.742
0.680
0.395
0.251
0.184
0.145
0.121
0.104
0.091
0.081
0.074
0.068
0.063
0.059
0.056
0.053
0.051
0.049
0.047
0.046
0.045
0.044
0.043
0.042
0.041
0.040
0.040
0.039
0.038
0.038
0.037
0.037
0.037
0.036
0.036
0.035
0.035
0.035
0.034
0.034
0.086
0.087
0.088
0.089
0.090
0.092
0.093
0.095
0.097
0.098
0.099
0.100
0.101
0.101
0.104
0.110
0.123
0.146
0.183
0.240
0.323
0.429
0.523
0.554
0.482
0.149
-0.133
-0.062
0.096
1.180
0.437
0.215
3.032
0.776
0.369
1.208
1.774
0.551
-0.608
-0.222
0.162
0.321
0.472
0.682
0.555
0.717
0.977
3.751
3.056
-0.106
0.562
0.650
0.510
0.877
0.854
0.446
0.279
0.201
0.155
0.126
0.106
0.092
0.082
0.074
0.068
0.063
0.059
0.056
0.053
0.051
0.049
0.048
0.046
0.045
0.044
0.043
0.042
0.041
0.041
0.040
0.039
0.039
0.038
0.038
0.037
0.037
0.036
0.036
0.035
0.035
0.035
0.034
0.034
0.086
0.087
0.088
0.089
0.091
0.092
0.093
0.095
0.096
0.098
0.099
0.101
0.103
0.105
0.110
0.120
0.137
0.167
0.219
0.308
0.462
0.724
1.064
1.216
1.873
1.977
1.262
0.891
0.375
0.465
0.510
-0.349
-10.896
-5.309
1.615
1.709
1.968
1.256
0.254
0.054
0.049
0.021
-0.029
-0.276
-0.973
-0.690
0.479
2.242
-3.005
-3.079
0.079
0.414
0.295
0.380
0.466
0.385
0.288
0.211
0.159
0.128
0.107
0.092
0.082
0.074
0.068
0.063
0.059
0.056
0.053
0.051
0.049
0.048
0.047
0.045
0.044
0.043
0.042
0.042
0.041
0.040
0.039
0.039
0.038
0.038
0.037
0.037
0.036
0.036
0.036
0.035
0.035
0.034
0.034
0.086
0.087
0.088
0.089
0.091
0.092
0.093
0.094
0.095
0.097
0.098
0.100
0.103
0.106
0.112
0.124
0.144
0.179
0.244
0.363
0.599
1.155
2.657
2.413
5.093
6.476
1.841
1.653
0.724
0.686
2.015
2.984
-2.428
0.166
4.412
1.318
1.350
1.065
0.350
0.026
-0.203
-0.453
-0.567
-1.007
-4.885
-3.847
-0.298
-0.187
-4.012
-2.523
0.043
0.362
0.265
0.218
0.287
0.331
0.280
0.208
0.157
0.125
0.105
0.091
0.080
0.073
0.067
0.063
0.059
0.056
0.053
0.051
0.050
0.048
0.047
0.045
0.044
0.043
0.042
0.042
0.041
0.040
0.040
0.039
0.038
0.038
0.037
0.037
0.037
0.036
0.036
0.035
0.035
0.035
0.034
0.087
0.088
0.088
0.089
0.090
0.091
0.092
0.093
0.094
0.095
0.097
0.098
0.101
0.104
0.111
0.122
0.142
0.179
0.246
0.373
0.635
1.303
3.897
3.823
1.508
2.575
1.631
2.240
0.584
0.218
3.739
2.325
0.364
-2.017
-7.056
-0.687
0.763
1.207
0.188
-0.361
-0.692
-1.378
-1.277
-0.924
-0.934
4.522
1.108
0.745
4.861
2.363
0.578
0.572
0.345
0.203
0.223
0.263
0.238
0.187
0.146
0.118
0.100
0.088
0.078
0.072
0.066
0.062
0.058
0.056
0.053
0.051
0.049
0.048
0.047
0.046
0.044
0.043
0.043
0.042
0.041
0.040
0.040
0.039
0.039
0.038
0.038
0.037
0.037
0.036
0.036
0.035
0.035
0.035
0.034
0.087
0.088
0.088
0.089
0.090
0.091
0.091
0.092
0.093
0.094
0.095
0.096
0.098
0.101
0.106
0.116
0.133
0.164
0.221
0.327
0.527
0.915
1.534
1.599
1.290
1.216
0.925
0.563
-0.524
-5.907
-4.180
0.436
0.380
-1.620
-4.917
-0.800
0.878
2.417
-0.273
-1.412
-1.078
-0.558
1.324
-1.133
-0.124
2.164
1.472
0.972
1.195
0.940
0.567
0.463
0.302
0.193
0.182
0.195
0.183
0.155
0.129
0.109
0.094
0.084
0.076
0.070
0.065
0.061
0.058
0.055
0.053
0.051
0.049
0.048
0.047
0.046
0.045
0.044
0.043
0.042
0.041
0.040
0.040
0.039
0.039
0.038
0.038
0.037
0.037
0.036
0.036
0.035
0.035
0.035
0.034
0.087
0.087
0.088
0.089
0.089
0.090
0.090
0.091
0.091
0.092
0.092
0.093
0.094
0.095
0.099
0.105
0.116
0.136
0.173
0.237
0.345
0.507
0.674
0.738
0.695
0.612
0.487
0.205
-0.606
-3.149
-2.701
-0.113
0.652
0.292
-0.336
0.244
1.033
0.698
-2.195
-9.147
-1.763
2.835
7.806
-9.376
-3.852
2.043
2.356
1.074
0.701
0.528
0.391
0.297
0.217
0.167
0.153
0.152
0.144
0.129
0.113
0.099
0.088
0.080
0.073
0.068
0.063
0.060
0.057
0.055
0.053
0.051
0.049
0.048
0.047
0.046
0.045
0.044
0.043
0.042
0.041
0.041
0.040
0.039
0.039
0.038
0.038
0.037
0.037
0.036
0.036
0.036
0.035
0.035
0.034
0.086
0.087
0.088
0.088
0.089
0.089
0.089
0.089
0.089
0.089
0.089
0.089
0.089
0.089
0.089
0.090
0.093
0.099
0.111
0.129
0.154
0.177
0.180
0.147
0.087
0.087
0.428
0.474
-0.203
-0.344
-0.075
-0.023
-0.404
-0.585
0.009
0.601
1.646
0.879
-1.399
-8.503
-1.581
0.909
0.606
-3.975
-1.612
1.469
2.326
0.956
0.538
0.375
0.281
0.215
0.171
0.145
0.133
0.127
0.120
0.110
0.100
0.091
0.082
0.076
0.070
0.066
0.062
0.059
0.056
0.054
0.052
0.050
0.049
0.048
0.047
0.045
0.044
0.044
0.043
0.042
0.041
0.041
0.040
0.039
0.039
0.038
0.038
0.037
0.037
0.036
0.036
0.036
0.035
0.035
0.034
0.086
0.087
0.087
0.088
0.088
0.088
0.088
0.088
0.087
0.087
0.086
0.085
0.083
0.081
0.079
0.075
0.069
0.060
0.045
0.019
-0.029
-0.119
-0.268
-0.473
-0.674
-0.710
0.179
0.676
-0.469
-1.789
-1.225
0.469
1.642
0.356
0.171
0.124
0.250
0.281
0.352
-0.219
-0.780
0.107
0.259
0.093
0.378
0.737
0.822
0.587
0.393
0.284
0.218
0.174
0.146
0.128
0.118
0.111
0.105
0.098
0.090
0.084
0.078
0.072
0.068
0.064
0.061
0.058
0.056
0.054
0.052
0.050
0.049
0.048
0.046
0.045
0.044
0.044
0.043
0.042
0.041
0.041
0.040
0.039
0.039
0.038
0.038
0.037
0.037
0.036
0.036
0.036
0.035
0.035
0.034
0.086
0.086
0.087
0.087
0.087
0.087
0.086
0.086
0.085
0.084
0.083
0.081
0.078
0.074
0.068
0.059
0.045
0.022
-0.016
-0.083
-0.201
-0.411
-0.772
-1.333
-2.031
-2.199
-1.372
-0.392
-0.318
-4.815
-2.818
6.448
2.954
3.350
1.234
-1.065
-3.006
-1.138
-0.315
-0.464
-0.643
-0.145
0.160
0.273
0.365
0.430
0.429
0.360
0.282
0.220
0.178
0.148
0.129
0.116
0.107
0.100
0.095
0.089
0.084
0.078
0.073
0.069
0.066
0.062
0.059
0.057
0.055
0.053
0.051
0.050
0.049
0.047
0.046
0.045
0.044
0.044
0.043
0.042
0.041
0.041
0.040
0.039
0.039
0.038
0.038
0.037
0.037
0.036
0.036
0.036
0.035
0.035
0.034
0.085
0.086
0.086
0.086
0.086
0.085
0.085
0.084
0.083
0.082
0.080
0.077
0.073
0.067
0.059
0.045
0.024
-0.010
-0.067
-0.168
-0.349
-0.685
-1.314
-2.392
-2.682
-1.646
-2.156
0.089
2.711
-0.851
-0.429
3.731
0.737
1.296
0.453
-2.755
-13.639
-2.369
-0.514
-0.178
-0.046
0.034
0.144
0.213
0.256
0.276
0.270
0.245
0.209
0.176
0.150
0.130
0.116
0.106
0.099
0.093
0.088
0.083
0.078
0.074
0.070
0.067
0.064
0.061
0.058
0.056
0.054
0.052
0.051
0.050
0.048
0.047
0.046
0.045
0.044
0.043
0.043
0.042
0.041
0.041
0.040
0.039
0.039
0.038
0.038
0.037
0.037
0.036
0.036
0.036
0.035
0.035
0.034
0.084
0.085
0.085
0.085
0.085
0.084
0.083
0.082
0.081
0.079
0.077
0.074
0.069
0.062
0.051
0.035
0.009
-0.033
-0.103
-0.225
-0.450
-0.891
-1.836
-4.000
-6.379
-3.060
-2.942
-0.487
2.017
-0.436
-2.402
-3.212
-0.741
-0.088
-0.054
-0.859
-2.113
-1.009
-0.489
0.132
0.683
0.229
0.178
0.179
0.189
0.195
0.192
0.180
0.164
0.147
0.131
0.118
0.107
0.099
0.092
0.087
0.082
0.078
0.074
0.071
0.068
0.065
0.062
0.059
0.057
0.055
0.053
0.052
0.050
0.049
0.048
0.047
0.046
0.045
0.044
0.043
0.043
0.042
0.041
0.041
0.040
0.039
0.039
0.038
0.038
0.037
0.037
0.036
0.036
0.036
0.035
0.035
0.034
0.084
0.084
0.084
0.084
0.083
0.083
0.082
0.081
0.079
0.077
0.074
0.071
0.065
0.057
0.046
0.028
0.
-0.045
-0.120
-0.249
-0.485
-0.959
-2.077
-5.697
-24.927
-15.365
-3.968
-1.627
-0.700
-0.705
-1.150
-1.090
-0.454
-0.193
2.786
1.921
-0.402
-0.669
-1.113
-2.869
-0.842
0.
0.137
0.144
0.147
0.149
0.149
0.145
0.137
0.128
0.118
0.109
0.100
0.093
0.088
0.083
0.079
0.075
0.071
0.068
0.065
0.063
0.060
0.058
0.056
0.055
0.053
0.051
0.050
0.049
0.048
0.047
0.046
0.045
0.044
0.043
0.043
0.042
0.041
0.041
0.040
0.039
0.039
0.038
0.038
0.037
0.037
0.036
0.036
0.036
0.035
0.035
0.034
0.083
0.083
0.083
0.082
0.082
0.081
0.080
0.079
0.077
0.075
0.072
0.068
0.063
0.055
0.043
0.025
-0.003
-0.047
-0.118
-0.237
-0.448
-0.849
-1.707
-3.855
-8.477
-6.817
-3.082
-1.623
-0.958
-0.624
-0.404
-0.321
-1.108
-0.809
1.315
0.996
-0.409
-1.053
-2.073
-2.848
-1.481
-0.352
0.012
0.091
0.113
0.122
0.124
0.125
0.121
0.116
0.109
0.102
0.095
0.089
0.084
0.079
0.075
0.072
0.069
0.066
0.064
0.061
0.059
0.057
0.055
0.054
0.052
0.051
0.050
0.049
0.047
0.046
0.046
0.045
0.044
0.043
0.042
0.042
0.041
0.040
0.040
0.039
0.039
0.038
0.038
0.037
0.037
0.036
0.036
0.036
0.035
0.035
0.034
0.082
0.082
0.082
0.081
0.081
0.080
0.079
0.077
0.076
0.073
0.070
0.066
0.061
0.053
0.042
0.025
0.000
-0.040
-0.101
-0.199
-0.363
-0.640
-1.127
-1.905
-2.695
-2.555
-1.782
-1.176
-0.770
-0.440
-0.084
-0.253
-2.435
-1.456
-0.326
-0.220
-0.348
-1.986
-2.486
-1.459
-0.880
-0.343
-0.053
0.054
0.090
0.105
0.110
0.113
0.111
0.108
0.102
0.096
0.091
0.085
0.081
0.076
0.073
0.070
0.067
0.065
0.062
0.060
0.058
0.056
0.055
0.053
0.052
0.051
0.049
0.048
0.047
0.046
0.045
0.045
0.044
0.043
0.042
0.042
0.041
0.040
0.040
0.039
0.039
0.038
0.038
0.037
0.037
0.036
0.036
0.035
0.035
0.035
0.034
0.081
0.081
0.080
0.080
0.079
0.079
0.077
0.076
0.074
0.072
0.069
0.065
0.060
0.053
0.043
0.028
0.006
-0.026
-0.076
-0.150
-0.265
-0.435
-0.680
-0.973
-1.200
-1.195
-0.998
-0.761
-0.538
-0.313
-0.046
0.115
0.059
-0.351
-0.429
-0.106
0.999
-1.464
-2.422
-0.987
-0.517
-0.215
-0.038
0.044
0.079
0.095
0.102
0.105
0.104
0.101
0.097
0.092
0.087
0.082
0.078
0.074
0.071
0.068
0.065
0.063
0.061
0.059
0.057
0.056
0.054
0.053
0.051
0.050
0.049
0.048
0.047
0.046
0.045
0.044
0.044
0.043
0.042
0.042
0.041
0.040
0.040
0.039
0.039
0.038
0.038
0.037
0.037
0.036
0.036
0.035
0.035
0.035
0.034
0.079
0.079
0.079
0.079
0.078
0.077
0.076
0.075
0.073
0.071
0.068
0.065
0.060
0.054
0.045
0.033
0.015
-0.011
-0.047
-0.101
-0.175
-0.276
-0.401
-0.530
-0.621
-0.634
-0.576
-0.478
-0.364
-0.236
-0.078
0.147
0.450
-0.392
-0.813
-0.238
0.758
0.425
-0.439
-0.407
-0.232
-0.090
0.001
0.051
0.077
0.090
0.096
0.098
0.098
0.095
0.091
0.087
0.083
0.079
0.075
0.072
0.069
0.066
0.064
0.062
0.060
0.058
0.056
0.055
0.053
0.052
0.051
0.050
0.049
0.048
0.047
0.046
0.045
0.044
0.043
0.043
0.042
0.041
0.041
0.040
0.040
0.039
0.039
0.038
0.038
0.037
0.037
0.036
0.036
0.035
0.035
0.035
0.034
0.078
0.078
0.078
0.078
0.077
0.076
0.075
0.074
0.072
0.070
0.068
0.065
0.061
0.056
0.049
0.039
0.025
0.006
-0.020
-0.056
-0.104
-0.163
-0.229
-0.294
-0.340
-0.355
-0.339
-0.300
-0.246
-0.180
-0.106
-0.039
-0.108
-0.519
-0.671
-0.300
0.057
0.121
-0.003
-0.067
-0.048
-0.004
0.036
0.063
0.079
0.087
0.092
0.093
0.092
0.090
0.087
0.083
0.080
0.076
0.073
0.070
0.067
0.065
0.063
0.061
0.059
0.057
0.056
0.054
0.053
0.052
0.050
0.049
0.048
0.047
0.046
0.046
0.045
0.044
0.043
0.043
0.042
0.041
0.041
0.040
0.040
0.039
0.039
0.038
0.038
0.037
0.037
0.036
0.036
0.035
0.035
0.034
0.034
0.077
0.077
0.077
0.077
0.076
0.075
0.074
0.073
0.072
0.070
0.068
0.065
0.062
0.058
0.053
0.045
0.035
0.021
0.003
-0.020
-0.050
-0.085
-0.122
-0.158
-0.184
-0.199
-0.199
-0.186
-0.162
-0.132
-0.104
-0.099
-0.165
-0.294
-0.319
-0.180
-0.022
0.054
0.057
0.038
0.033
0.045
0.059
0.072
0.081
0.086
0.088
0.089
0.088
0.085
0.083
0.080
0.077
0.073
0.071
0.068
0.066
0.063
0.061
0.060
0.058
0.056
0.055
0.054
0.052
0.051
0.050
0.049
0.048
0.047
0.046
0.045
0.045
0.044
0.043
0.042
0.042
0.041
0.041
0.040
0.039
0.039
0.038
0.038
0.037
0.037
0.037
0.036
0.036
0.035
0.035
0.034
0.034
0.076
0.076
0.076
0.076
0.075
0.074
0.073
0.072
0.071
0.070
0.068
0.066
0.064
0.061
0.056
0.051
0.044
0.035
0.023
0.008
-0.009
-0.030
-0.052
-0.072
-0.089
-0.102
-0.108
-0.107
-0.100
-0.088
-0.077
-0.078
-0.100
-0.131
-0.125
-0.070
-0.003
0.044
0.062
0.064
0.063
0.066
0.072
0.077
0.081
0.084
0.085
0.084
0.083
0.081
0.079
0.076
0.074
0.071
0.069
0.066
0.064
0.062
0.060
0.059
0.057
0.056
0.054
0.053
0.052
0.051
0.050
0.049
0.048
0.047
0.046
0.045
0.044
0.044
0.043
0.042
0.042
0.041
0.040
0.040
0.039
0.039
0.038
0.038
0.037
0.037
0.036
0.036
0.036
0.035
0.035
0.034
0.034
0.075
0.075
0.075
0.075
0.074
0.074
0.073
0.072
0.071
0.070
0.068
0.067
0.065
0.063
0.060
0.057
0.052
0.047
0.040
0.031
0.021
0.009
-0.003
-0.014
-0.026
-0.035
-0.043
-0.048
-0.049
-0.046
-0.040
-0.038
-0.040
-0.043
-0.033
-0.006
0.026
0.051
0.066
0.071
0.073
0.075
0.077
0.079
0.081
0.082
0.082
0.081
0.080
0.078
0.076
0.074
0.071
0.069
0.067
0.065
0.063
0.061
0.059
0.058
0.056
0.055
0.054
0.053
0.051
0.050
0.049
0.048
0.047
0.047
0.046
0.045
0.044
0.044
0.043
0.042
0.042
0.041
0.040
0.040
0.039
0.039
0.038
0.038
0.037
0.037
0.036
0.036
0.036
0.035
0.035
0.034
0.034
0.074
0.074
0.074
0.074
0.073
0.073
0.072
0.072
0.071
0.070
0.069
0.068
0.067
0.065
0.064
0.062
0.059
0.056
0.053
0.048
0.043
0.038
0.032
0.026
0.020
0.014
0.007
0.000
-0.005
-0.005
-0.004
-0.001
0.003
0.007
0.017
0.031
0.047
0.061
0.071
0.076
0.078
0.079
0.079
0.080
0.080
0.079
0.079
0.078
0.076
0.075
0.073
0.071
0.069
0.067
0.065
0.064
0.062
0.060
0.059
0.057
0.056
0.055
0.053
0.052
0.051
0.050
0.049
0.048
0.047
0.046
0.046
0.045
0.044
0.043
0.043
0.042
0.041
0.041
0.040
0.040
0.039
0.039
0.038
0.038
0.037
0.037
0.036
0.036
0.035
0.035
0.035
0.034
0.034
0.074
0.073
0.073
0.073
0.073
0.072
0.072
0.071
0.071
0.070
0.070
0.069
0.068
0.068
0.067
0.066
0.065
0.064
0.063
0.061
0.060
0.058
0.057
0.055
0.053
0.050
0.045
0.039
0.033
0.029
0.028
0.030
0.034
0.038
0.045
0.054
0.063
0.070
0.076
0.079
0.080
0.080
0.080
0.079
0.078
0.077
0.076
0.075
0.074
0.072
0.071
0.069
0.067
0.066
0.064
0.062
0.061
0.059
0.058
0.057
0.055
0.054
0.053
0.052
0.051
0.050
0.049
0.048
0.047
0.046
0.045
0.045
0.044
0.043
0.043
0.042
0.041
0.041
0.040
0.040
0.039
0.039
0.038
0.038
0.037
0.037
0.036
0.036
0.035
0.035
0.035
0.034
0.034
0.073
0.073
0.073
0.072
0.072
0.072
0.072
0.071
0.071
0.071
0.070
0.070
0.070
0.070
0.070
0.070
0.070
0.070
0.071
0.071
0.072
0.073
0.074
0.075
0.076
0.075
0.072
0.067
0.061
0.056
0.054
0.055
0.056
0.060
0.064
0.068
0.073
0.077
0.079
0.081
0.081
0.080
0.080
0.078
0.077
0.076
0.074
0.073
0.072
0.070
0.069
0.067
0.066
0.064
0.063
0.061
0.060
0.059
0.057
0.056
0.055
0.054
0.052
0.051
0.050
0.049
0.049
0.048
0.047
0.046
0.045
0.044
0.044
0.043
0.042
0.042
0.041
0.041
0.040
0.040
0.039
0.038
0.038
0.038
0.037
0.037
0.036
0.036
0.035
0.035
0.035
0.034
0.034
0.072
0.072
0.072
0.072
0.072
0.072
0.071
0.071
0.071
0.071
0.071
0.071
0.071
0.071
0.072
0.073
0.074
0.075
0.076
0.078
0.080
0.083
0.085
0.088
0.090
0.091
0.089
0.086
0.081
0.076
0.073
0.073
0.073
0.074
0.076
0.078
0.080
0.082
0.082
0.082
0.082
0.080
0.079
0.077
0.076
0.074
0.073
0.071
0.070
0.069
0.067
0.066
0.065
0.063
0.062
0.060
0.059
0.058
0.057
0.055
0.054
0.053
0.052
0.051
0.050
0.049
0.048
0.047
0.047
0.046
0.045
0.044
0.044
0.043
0.042
0.042
0.041
0.041
0.040
0.039
0.039
0.038
0.038
0.037
0.037
0.037
0.036
0.036
0.035
0.035
0.034
0.034
0.034
0.071
0.071
0.071
0.071
0.071
0.071
0.071
0.071
0.071
0.071
0.071
0.072
0.072
0.073
0.074
0.075
0.076
0.078
0.080
0.083
0.086
0.089
0.092
0.095
0.098
0.099
0.099
0.097
0.093
0.089
0.087
0.085
0.084
0.084
0.084
0.085
0.085
0.085
0.084
0.083
0.082
0.080
0.079
0.077
0.075
0.073
0.072
0.070
0.069
0.067
0.066
0.065
0.064
0.062
0.061
0.060
0.059
0.057
0.056
0.055
0.054
0.053
0.052
0.051
0.050
0.049
0.048
0.047
0.046
0.046
0.045
0.044
0.043
0.043
0.042
0.042
0.041
0.040
0.040
0.039
0.039
0.038
0.038
0.037
0.037
0.036
0.036
0.036
0.035
0.035
0.034
0.034
0.034
0.071
0.071
0.071
0.071
0.071
0.071
0.071
0.071
0.071
0.071
0.072
0.072
0.073
0.074
0.075
0.076
0.078
0.080
0.083
0.086
0.089
0.092
0.096
0.099
0.102
0.104
0.104
0.102
0.100
0.097
0.095
0.093
0.091
0.090
0.089
0.089
0.088
0.087
0.085
0.084
0.082
0.080
0.078
0.076
0.074
0.072
0.071
0.069
0.068
0.066
0.065
0.064
0.063
0.062
0.060
0.059
0.058
0.057
0.056
0.055
0.053
0.052
0.051
0.051
0.050
0.049
0.048
0.047
0.046
0.045
0.045
0.044
0.043
0.043
0.042
0.041
0.041
0.040
0.040
0.039
0.039
0.038
0.038
0.037
0.037
0.036
0.036
0.036
0.035
0.035
0.034
0.034
0.034
0.070
0.070
0.070
0.070
0.071
0.071
0.071
0.071
0.071
0.072
0.072
0.073
0.074
0.075
0.076
0.078
0.079
0.082
0.084
0.087
0.090
0.094
0.097
0.100
0.103
0.105
0.105
0.105
0.103
0.102
0.099
0.097
0.096
0.094
0.092
0.091
0.089
0.088
0.086
0.084
0.082
0.080
0.078
0.076
0.074
0.072
0.070
0.069
0.067
0.066
0.065
0.063
0.062
0.061
0.060
0.059
0.057
0.056
0.055
0.054
0.053
0.052
0.051
0.050
0.049
0.048
0.048
0.047
0.046
0.045
0.045
0.044
0.043
0.043
0.042
0.041
0.041
0.040
0.040
0.039
0.039
0.038
0.038
0.037
0.037
0.036
0.036
0.035
0.035
0.035
0.034
0.034
0.034
0.069
0.070
0.070
0.070
0.070
0.070
0.071
0.071
0.071
0.072
0.072
0.073
0.074
0.075
0.077
0.078
0.080
0.082
0.085
0.088
0.091
0.094
0.097
0.100
0.103
0.104
0.105
0.105
0.104
0.103
0.101
0.099
0.098
0.096
0.094
0.092
0.090
0.088
0.086
0.084
0.082
0.079
0.077
0.075
0.073
0.071
0.070
0.068
0.067
0.065
0.064
0.063
0.062
0.060
0.059
0.058
0.057
0.056
0.055
0.054
0.053
0.052
0.051
0.050
0.049
0.048
0.047
0.047
0.046
0.045
0.044
0.044
0.043
0.042
0.042
0.041
0.041
0.040
0.040
0.039
0.039
0.038
0.038
0.037
0.037
0.036
0.036
0.035
0.035
0.035
0.034
0.034
0.033
0.069
0.069
0.069
0.070
0.070
0.070
0.070
0.071
0.071
0.072
0.072
0.073
0.074
0.075
0.077
0.079
0.080
0.083
0.085
0.088
0.091
0.094
0.096
0.099
0.101
0.103
0.104
0.104
0.104
0.103
0.101
0.100
0.098
0.096
0.094
0.092
0.090
0.088
0.086
0.084
0.081
0.079
0.077
0.075
0.073
0.071
0.069
0.068
0.066
0.065
0.064
0.062
0.061
0.060
0.059
0.058
0.057
0.056
0.055
0.054
0.053
0.052
0.051
0.050
0.049
0.048
0.047
0.046
0.046
0.045
0.044
0.044
0.043
0.042
0.042
0.041
0.041
0.040
0.039
0.039
0.038
0.038
0.037
0.037
0.037
0.036
0.036
0.035
0.035
0.035
0.034
0.034
0.033
0.068
0.069
0.069
0.069
0.069
0.070
0.070
0.071
0.071
0.072
0.072
0.073
0.074
0.075
0.077
0.079
0.080
0.082
0.085
0.087
0.090
0.092
0.095
0.097
0.099
0.101
0.102
0.102
0.102
0.101
0.100
0.099
0.097
0.095
0.093
0.091
0.089
0.087
0.085
0.083
0.081
0.079
0.076
0.074
0.072
0.071
0.069
0.067
0.066
0.065
0.063
0.062
0.061
0.060
0.059
0.057
0.056
0.055
0.054
0.053
0.052
0.051
0.050
0.050
0.049
0.048
0.047
0.046
0.046
0.045
0.044
0.043
0.043
0.042
0.042
0.041
0.040
0.040
0.039
0.039
0.038
0.038
0.037
0.037
0.037
0.036
0.036
0.035
0.035
0.034
0.034
0.034
0.033
0.068
0.068
0.068
0.069
0.069
0.069
0.070
0.070
0.071
0.072
0.072
0.073
0.074
0.075
0.077
0.078
0.080
0.082
0.084
0.086
0.089
0.091
0.093
0.095
0.097
0.098
0.099
0.100
0.100
0.099
0.098
0.097
0.096
0.094
0.092
0.090
0.088
0.086
0.084
0.082
0.080
0.078
0.076
0.074
0.072
0.070
0.069
0.067
0.066
0.064
0.063
0.062
0.061
0.059
0.058
0.057
0.056
0.055
0.054
0.053
0.052
0.051
0.050
0.049
0.049
0.048
0.047
0.046
0.045
0.045
0.044
0.043
0.043
0.042
0.042
0.041
0.040
0.040
0.039
0.039
0.038
0.038
0.037
0.037
0.036
0.036
0.036
0.035
0.035
0.034
0.034
0.034
0.033
0.067
0.068
0.068
0.068
0.069
0.069
0.070
0.070
0.071
0.071
0.072
0.073
0.074
0.075
0.076
0.078
0.079
0.081
0.083
0.085
0.087
0.089
0.091
0.093
0.095
0.096
0.097
0.097
0.097
0.097
0.096
0.095
0.094
0.092
0.091
0.089
0.087
0.085
0.083
0.081
0.079
0.077
0.075
0.074
0.072
0.070
0.068
0.067
0.065
0.064
0.063
0.061
0.060
0.059
0.058
0.057
0.056
0.055
0.054
0.053
0.052
0.051
0.050
0.049
0.048
0.048
0.047
0.046
0.045
0.045
0.044
0.043
0.043
0.042
0.041
0.041
0.040
0.040
0.039
0.039
0.038
0.038
0.037
0.037
0.036
0.036
0.036
0.035
0.035
0.034
0.034
0.034
0.033
0.067
0.067
0.068
0.068
0.068
0.069
0.069
0.070
0.070
0.071
0.072
0.073
0.074
0.075
0.076
0.077
0.079
0.080
0.082
0.084
0.086
0.088
0.089
0.091
0.092
0.093
0.094
0.095
0.095
0.094
0.094
0.093
0.092
0.091
0.089
0.088
0.086
0.084
0.082
0.080
0.078
0.077
0.075
0.073
0.071
0.070
0.068
0.066
0.065
0.064
0.062
0.061
0.060
0.059
0.058
0.057
0.056
0.054
0.054
0.053
0.052
0.051
0.050
0.049
0.048
0.047
0.047
0.046
0.045
0.044
0.044
0.043
0.042
0.042
0.041
0.041
0.040
0.040
0.039
0.039
0.038
0.038
0.037
0.037
0.036
0.036
0.035
0.035
0.035
0.034
0.034
0.034
0.033
0.066
0.067
0.067
0.067
0.068
0.068
0.069
0.069
0.070
0.071
0.071
0.072
0.073
0.074
0.075
0.077
0.078
0.079
0.081
0.083
0.084
0.086
0.087
0.089
0.090
0.091
0.092
0.092
0.092
0.092
0.091
0.091
0.090
0.089
0.087
0.086
0.084
0.083
0.081
0.079
0.078
0.076
0.074
0.072
0.071
0.069
0.068
0.066
0.065
0.063
0.062
0.061
0.060
0.058
0.057
0.056
0.055
0.054
0.053
0.052
0.051
0.050
0.050
0.049
0.048
0.047
0.046
0.046
0.045
0.044
0.044
0.043
0.042
0.042
0.041
0.041
0.040
0.040
0.039
0.039
0.038
0.038
0.037
0.037
0.036
0.036
0.035
0.035
0.035
0.034
0.034
0.034
0.033
0.066
0.066
0.067
0.067
0.067
0.068
0.068
0.069
0.070
0.070
0.071
0.072
0.073
0.074
0.075
0.076
0.077
0.078
0.080
0.081
0.083
0.084
0.085
0.087
0.088
0.088
0.089
0.089
0.090
0.089
0.089
0.088
0.088
0.087
0.085
0.084
0.083
0.081
0.080
0.078
0.077
0.075
0.073
0.072
0.070
0.069
0.067
0.066
0.064
0.063
0.062
0.060
0.059
0.058
0.057
0.056
0.055
0.054
0.053
0.052
0.051
0.050
0.049
0.049
0.048
0.047
0.046
0.046
0.045
0.044
0.044
0.043
0.042
0.042
0.041
0.041
0.040
0.039
0.039
0.038
0.038
0.037
0.037
0.037
0.036
0.036
0.035
0.035
0.035
0.034
0.034
0.033
0.033
0.049
0.050
0.050
0.050
0.050
0.050
0.051
0.051
0.051
0.051
0.051
0.051
0.052
0.052
0.052
0.052
0.052
0.052
0.052
0.052
0.052
0.052
0.052
0.052
0.052
0.051
0.051
0.051
0.051
0.051
0.050
0.050
0.050
0.049
0.049
0.049
0.049
0.048
0.048
0.048
0.047
0.047
0.047
0.046
0.046
0.046
0.045
0.045
0.045
0.044
0.044
0.044
0.043
0.043
0.043
0.042
0.042
0.042
0.041
0.041
0.041
0.041
0.040
0.040
0.040
0.039
0.039
0.039
0.039
0.038
0.038
0.038
0.038
0.037
0.037
0.037
0.037
0.037
0.036
0.036
0.036
0.036
0.036
0.035
0.035
0.035
0.035
0.035
0.035
0.034
0.034
0.034
0.034
0.050
0.050
0.050
0.051
0.051
0.051
0.051
0.051
0.052
0.052
0.052
0.052
0.052
0.053
0.053
0.053
0.053
0.053
0.053
0.053
0.053
0.053
0.053
0.053
0.052
0.052
0.052
0.052
0.052
0.051
0.051
0.051
0.050
0.050
0.050
0.049
0.049
0.049
0.048
0.048
0.048
0.047
0.047
0.047
0.046
0.046
0.046
0.045
0.045
0.045
0.044
0.044
0.044
0.043
0.043
0.043
0.042
0.042
0.042
0.041
0.041
0.041
0.040
0.040
0.040
0.040
0.039
0.039
0.039
0.038
0.038
0.038
0.038
0.037
0.037
0.037
0.037
0.037
0.036
0.036
0.036
0.036
0.036
0.035
0.035
0.035
0.035
0.035
0.035
0.034
0.034
0.034
0.034
0.051
0.051
0.051
0.051
0.052
0.052
0.052
0.052
0.052
0.053
0.053
0.053
0.053
0.053
0.054
0.054
0.054
0.054
0.054
0.054
0.054
0.054
0.054
0.054
0.053
0.053
0.053
0.053
0.052
0.052
0.052
0.051
0.051
0.051
0.050
0.050
0.050
0.049
0.049
0.048
0.048
0.048
0.047
0.047
0.047
0.046
0.046
0.046
0.045
0.045
0.044
0.044
0.044
0.043
0.043
0.043
0.042
0.042
0.042
0.041
0.041
0.041
0.040
0.040
0.040
0.040
0.039
0.039
0.039
0.038
0.038
0.038
0.038
0.037
0.037
0.037
0.037
0.037
0.036
0.036
0.036
0.036
0.036
0.035
0.035
0.035
0.035
0.035
0.034
0.034
0.034
0.034
0.034
0.051
0.051
0.052
0.052
0.052
0.052
0.053
0.053
0.053
0.054
0.054
0.054
0.054
0.054
0.055
0.055
0.055
0.055
0.055
0.055
0.055
0.055
0.055
0.055
0.054
0.054
0.054
0.053
0.053
0.053
0.052
0.052
0.052
0.051
0.051
0.050
0.050
0.050
0.049
0.049
0.049
0.048
0.048
0.047
0.047
0.047
0.046
0.046
0.045
0.045
0.045
0.044
0.044
0.044
0.043
0.043
0.043
0.042
0.042
0.042
0.041
0.041
0.041
0.040
0.040
0.040
0.039
0.039
0.039
0.038
0.038
0.038
0.038
0.037
0.037
0.037
0.037
0.036
0.036
0.036
0.036
0.036
0.035
0.035
0.035
0.035
0.035
0.035
0.034
0.034
0.034
0.034
0.034
0.052
0.052
0.052
0.053
0.053
0.053
0.054
0.054
0.054
0.054
0.055
0.055
0.055
0.055
0.056
0.056
0.056
0.056
0.056
0.056
0.056
0.056
0.056
0.056
0.055
0.055
0.055
0.054
0.054
0.054
0.053
0.053
0.052
0.052
0.051
0.051
0.051
0.050
0.050
0.049
0.049
0.049
0.048
0.048
0.047
0.047
0.047
0.046
0.046
0.045
0.045
0.045
0.044
0.044
0.043
0.043
0.043
0.042
0.042
0.042
0.041
0.041
0.041
0.040
0.040
0.040
0.039
0.039
0.039
0.038
0.038
0.038
0.038
0.037
0.037
0.037
0.037
0.036
0.036
0.036
0.036
0.036
0.035
0.035
0.035
0.035
0.035
0.035
0.034
0.034
0.034
0.034
0.034
0.052
0.053
0.053
0.053
0.054
0.054
0.054
0.055
0.055
0.055
0.056
0.056
0.056
0.057
0.057
0.057
0.057
0.058
0.058
0.058
0.058
0.057
0.057
0.057
0.057
0.056
0.056
0.056
0.055
0.055
0.054
0.054
0.053
0.053
0.052
0.052
0.051
0.051
0.050
0.050
0.049
0.049
0.049
0.048
0.048
0.047
0.047
0.046
0.046
0.046
0.045
0.045
0.044
0.044
0.044
0.043
0.043
0.042
0.042
0.042
0.041
0.041
0.041
0.040
0.040
0.040
0.039
0.039
0.039
0.038
0.038
0.038
0.038
0.037
0.037
0.037
0.037
0.036
0.036
0.036
0.036
0.036
0.035
0.035
0.035
0.035
0.035
0.034
0.034
0.034
0.034
0.034
0.034
0.053
0.053
0.054
0.054
0.055
0.055
0.055
0.056
0.056
0.056
0.057
0.057
0.058
0.058
0.058
0.059
0.059
0.059
0.059
0.059
0.059
0.059
0.059
0.059
0.058
0.058
0.057
0.057
0.056
0.056
0.055
0.054
0.054
0.053
0.053
0.052
0.052
0.051
0.051
0.050
0.050
0.049
0.049
0.048
0.048
0.048
0.047
0.047
0.046
0.046
0.045
0.045
0.045
0.044
0.044
0.043
0.043
0.043
0.042
0.042
0.041
0.041
0.041
0.040
0.040
0.040
0.039
0.039
0.039
0.038
0.038
0.038
0.038
0.037
0.037
0.037
0.037
0.036
0.036
0.036
0.036
0.035
0.035
0.035
0.035
0.035
0.035
0.034
0.034
0.034
0.034
0.034
0.034
0.054
0.054
0.055
0.055
0.055
0.056
0.056
0.057
0.057
0.058
0.058
0.059
0.059
0.060
0.060
0.060
0.061
0.061
0.061
0.061
0.061
0.061
0.061
0.060
0.060
0.059
0.059
0.058
0.057
0.057
0.056
0.055
0.055
0.054
0.054
0.053
0.052
0.052
0.051
0.051
0.050
0.050
0.049
0.049
0.048
0.048
0.047
0.047
0.047
0.046
0.046
0.045
0.045
0.044
0.044
0.044
0.043
0.043
0.042
0.042
0.042
0.041
0.041
0.040
0.040
0.040
0.039
0.039
0.039
0.038
0.038
0.038
0.037
0.037
0.037
0.037
0.036
0.036
0.036
0.036
0.036
0.035
0.035
0.035
0.035
0.035
0.034
0.034
0.034
0.034
0.034
0.034
0.033
0.055
0.055
0.055
0.056
0.056
0.057
0.057
0.058
0.058
0.059
0.060
0.060
0.061
0.061
0.062
0.063
0.063
0.063
0.064
0.064
0.064
0.063
0.063
0.062
0.062
0.061
0.060
0.060
0.059
0.058
0.057
0.056
0.056
0.055
0.054
0.054
0.053
0.053
0.052
0.051
0.051
0.050
0.050
0.049
0.049
0.048
0.048
0.047
0.047
0.046
0.046
0.045
0.045
0.045
0.044
0.044
0.043
0.043
0.042
0.042
0.042
0.041
0.041
0.040
0.040
0.040
0.039
0.039
0.039
0.038
0.038
0.038
0.037
0.037
0.037
0.037
0.036
0.036
0.036
0.036
0.035
0.035
0.035
0.035
0.035
0.034
0.034
0.034
0.034
0.034
0.034
0.034
0.033
0.055
0.056
0.056
0.057
0.057
0.058
0.058
0.059
0.060
0.060
0.061
0.062
0.063
0.064
0.064
0.065
0.066
0.066
0.066
0.067
0.066
0.066
0.066
0.065
0.064
0.063
0.062
0.061
0.060
0.059
0.058
0.058
0.057
0.056
0.055
0.054
0.054
0.053
0.053
0.052
0.051
0.051
0.050
0.050
0.049
0.049
0.048
0.048
0.047
0.047
0.046
0.046
0.045
0.045
0.044
0.044
0.043
0.043
0.043
0.042
0.042
0.041
0.041
0.040
0.040
0.040
0.039
0.039
0.039
0.038
0.038
0.038
0.037
0.037
0.037
0.037
0.036
0.036
0.036
0.036
0.035
0.035
0.035
0.035
0.035
0.034
0.034
0.034
0.034
0.034
0.034
0.033
0.033
0.056
0.057
0.057
0.058
0.058
0.059
0.060
0.060
0.061
0.062
0.063
0.064
0.065
0.066
0.067
0.068
0.069
0.070
0.070
0.070
0.070
0.070
0.069
0.068
0.067
0.066
0.065
0.063
0.062
0.061
0.060
0.059
0.058
0.057
0.056
0.055
0.055
0.054
0.053
0.053
0.052
0.051
0.051
0.050
0.050
0.049
0.049
0.048
0.048
0.047
0.046
0.046
0.046
0.045
0.045
0.044
0.044
0.043
0.043
0.042
0.042
0.041
0.041
0.041
0.040
0.040
0.039
0.039
0.039
0.038
0.038
0.038
0.037
0.037
0.037
0.036
0.036
0.036
0.036
0.035
0.035
0.035
0.035
0.035
0.034
0.034
0.034
0.034
0.034
0.034
0.034
0.033
0.033
0.057
0.058
0.058
0.059
0.059
0.060
0.061
0.062
0.063
0.064
0.065
0.066
0.068
0.069
0.070
0.072
0.073
0.074
0.074
0.075
0.074
0.074
0.073
0.072
0.070
0.069
0.067
0.066
0.064
0.063
0.061
0.060
0.059
0.058
0.057
0.056
0.055
0.054
0.054
0.053
0.052
0.052
0.051
0.051
0.050
0.049
0.049
0.048
0.048
0.047
0.047
0.046
0.046
0.045
0.045
0.044
0.044
0.043
0.043
0.042
0.042
0.041
0.041
0.041
0.040
0.040
0.039
0.039
0.039
0.038
0.038
0.038
0.037
0.037
0.037
0.036
0.036
0.036
0.036
0.035
0.035
0.035
0.035
0.035
0.034
0.034
0.034
0.034
0.034
0.034
0.033
0.033
0.033
0.058
0.058
0.059
0.060
0.061
0.062
0.063
0.064
0.065
0.066
0.068
0.069
0.071
0.073
0.074
0.076
0.078
0.079
0.080
0.080
0.080
0.079
0.078
0.076
0.074
0.072
0.070
0.068
0.066
0.065
0.063
0.062
0.060
0.059
0.058
0.057
0.056
0.055
0.054
0.054
0.053
0.052
0.052
0.051
0.050
0.050
0.049
0.049
0.048
0.048
0.047
0.047
0.046
0.045
0.045
0.044
0.044
0.043
0.043
0.042
0.042
0.041
0.041
0.041
0.040
0.040
0.039
0.039
0.039
0.038
0.038
0.037
0.037
0.037
0.037
0.036
0.036
0.036
0.035
0.035
0.035
0.035
0.035
0.034
0.034
0.034
0.034
0.034
0.034
0.033
0.033
0.033
0.033
0.059
0.059
0.060
0.061
0.062
0.063
0.064
0.066
0.067
0.069
0.070
0.072
0.075
0.077
0.079
0.082
0.084
0.086
0.087
0.087
0.087
0.086
0.084
0.082
0.079
0.077
0.074
0.071
0.069
0.067
0.065
0.063
0.061
0.060
0.059
0.058
0.057
0.056
0.055
0.054
0.054
0.053
0.052
0.052
0.051
0.050
0.050
0.049
0.049
0.048
0.047
0.047
0.046
0.046
0.045
0.045
0.044
0.044
0.043
0.043
0.042
0.042
0.041
0.041
0.040
0.040
0.039
0.039
0.038
0.038
0.038
0.037
0.037
0.037
0.036
0.036
0.036
0.036
0.035
0.035
0.035
0.035
0.034
0.034
0.034
0.034
0.034
0.034
0.033
0.033
0.033
0.033
0.033
0.060
0.060
0.061
0.062
0.063
0.065
0.066
0.068
0.069
0.071
0.074
0.076
0.079
0.082
0.086
0.089
0.092
0.094
0.096
0.096
0.096
0.094
0.092
0.089
0.086
0.082
0.078
0.075
0.072
0.069
0.067
0.065
0.063
0.061
0.060
0.059
0.058
0.057
0.056
0.055
0.054
0.053
0.053
0.052
0.051
0.051
0.050
0.050
0.049
0.048
0.048
0.047
0.047
0.046
0.045
0.045
0.044
0.044
0.043
0.043
0.042
0.042
0.041
0.041
0.040
0.040
0.039
0.039
0.038
0.038
0.038
0.037
0.037
0.037
0.036
0.036
0.036
0.035
0.035
0.035
0.035
0.035
0.034
0.034
0.034
0.034
0.034
0.033
0.033
0.033
0.033
0.033
0.033
0.061
0.061
0.062
0.063
0.065
0.066
0.068
0.070
0.072
0.075
0.077
0.081
0.084
0.088
0.093
0.097
0.101
0.104
0.106
0.107
0.106
0.104
0.101
0.097
0.093
0.088
0.083
0.079
0.075
0.072
0.069
0.066
0.064
0.062
0.061
0.060
0.058
0.057
0.056
0.056
0.055
0.054
0.053
0.053
0.052
0.051
0.051
0.050
0.049
0.049
0.048
0.048
0.047
0.046
0.046
0.045
0.045
0.044
0.043
0.043
0.042
0.042
0.041
0.041
0.040
0.040
0.039
0.039
0.038
0.038
0.038
0.037
0.037
0.037
0.036
0.036
0.036
0.035
0.035
0.035
0.035
0.034
0.034
0.034
0.034
0.034
0.034
0.033
0.033
0.033
0.033
0.033
0.033
0.061
0.062
0.064
0.065
0.066
0.068
0.070
0.072
0.075
0.078
0.082
0.086
0.090
0.096
0.101
0.107
0.112
0.116
0.119
0.120
0.119
0.117
0.113
0.108
0.102
0.095
0.089
0.084
0.079
0.074
0.071
0.068
0.066
0.064
0.062
0.060
0.059
0.058
0.057
0.056
0.055
0.055
0.054
0.053
0.052
0.052
0.051
0.050
0.050
0.049
0.049
0.048
0.047
0.047
0.046
0.045
0.045
0.044
0.044
0.043
0.042
0.042
0.041
0.041
0.040
0.040
0.039
0.039
0.038
0.038
0.038
0.037
0.037
0.036
0.036
0.036
0.035
0.035
0.035
0.035
0.034
0.034
0.034
0.034
0.034
0.034
0.033
0.033
0.033
0.033
0.033
0.033
0.033
0.062
0.063
0.065
0.066
0.068
0.070
0.072
0.075
0.078
0.082
0.086
0.091
0.097
0.104
0.111
0.118
0.125
[truncated: 5,944,289 more chars]
