# Supplementary material for: Unveiling the Mechanism of Compound Ku-Shen Injection in Liver Cancer Treatment through an Ingredient–Target Network Analysis
Source: Genes (Basel). 2024 Sep 29;15(10):1278. doi: 10.3390/genes15101278 (PMC11507192; doi:10.3390/genes15101278)
Supplement: Supplementary file 1 [file genes-15-01278-s001.zip › S3/Docking/Oxymatrin-EGFR CID91466_5I6Z/5i6z_Q.maps.fld]

# AVS field file
#
# AutoDock Atomic Affinity and Electrostatic Grids
#
# Created by autogrid4.
#
#SPACING 0.831
#NELEMENTS 92 86 126
#CENTER 36.215 176.271 159.766
#MACROMOLECULE 5i6z_Q.pdbqt
#GRID_PARAMETER_FILE D:/autoduck_test/CID91466_5i6z/CID91466_5i6z.gpf
#
ndim=3			# number of dimensions in the field
dim1=93			# number of x-elements
dim2=87			# number of y-elements
dim3=127			# number of z-elements
nspace=3		# number of physical coordinates per point
veclen=5		# number of affinity values at each point
data=float		# data type (byte, integer, float, double)
field=uniform		# field type (uniform, rectilinear, irregular)
coord 1 file=5i6z_Q.maps.xyz filetype=ascii offset=0
coord 2 file=5i6z_Q.maps.xyz filetype=ascii offset=2
coord 3 file=5i6z_Q.maps.xyz filetype=ascii offset=4
label=C-affinity	# component label for variable 1
label=OA-affinity	# component label for variable 2
label=N-affinity	# component label for variable 3
label=Electrostatics	# component label for variable 3
label=Desolvation	# component label for variable 4
#
# location of affinity grid files and how to read them
#
variable 1 file=5i6z_Q.C.map filetype=ascii skip=6
variable 2 file=5i6z_Q.OA.map filetype=ascii skip=6
variable 3 file=5i6z_Q.N.map filetype=ascii skip=6
variable 4 file=5i6z_Q.e.map filetype=ascii skip=6
variable 5 file=5i6z_Q.d.map filetype=ascii skip=6
