# Supplementary material for: Unveiling the Mechanism of Compound Ku-Shen Injection in Liver Cancer Treatment through an Ingredient–Target Network Analysis
Source: Genes (Basel). 2024 Sep 29;15(10):1278. doi: 10.3390/genes15101278 (PMC11507192; doi:10.3390/genes15101278)
Supplement: Supplementary file 1 [file genes-15-01278-s001.zip › S3/Docking/Oxymatrin-EGFR CID91466_5I6Z/5i6z_Q.N.map]

GRID_PARAMETER_FILE D:/autoduck_test/CID91466_5i6z/CID91466_5i6z.gpf
GRID_DATA_FILE 5i6z_Q.maps.fld
MACROMOLECULE 5i6z_Q.pdbqt
SPACING 0.831
NELEMENTS 92 86 126
CENTER 36.215 176.271 159.766
0.
0.
0.
0.
0.
0.
0.
0.
0.
0.
0.
0.
0.
0.
0.
0.
0.
0.
0.
0.
0.
0.
0.
0.
0.
0.
0.
0.
0.
0.
0.
0.
0.
0.
0.
0.
0.
0.
0.
0.
0.
0.
0.
0.
0.
0.
0.
0.
0.
0.
0.
0.
0.
0.
0.
0.
0.
0.
0.
0.
0.
0.
0.
0.
0.
0.
0.
0.
0.
0.
0.
0.
0.
0.
0.
0.
0.
0.
0.
0.
0.
0.
0.
0.
0.
0.
0.
0.
0.
0.
0.
0.
0.
0.
0.
0.
0.
0.
0.
0.
0.
0.
0.
0.
0.
0.
0.
0.
0.
0.
0.
0.
0.
0.
0.
0.
0.
0.
0.
0.
0.
0.
0.
0.
0.
0.
0.
0.
0.
0.
0.
0.
0.
0.
0.
0.
0.
0.
0.
0.
0.
0.
0.
0.
0.
0.
0.
0.
0.
0.
0.
0.
0.
0.
0.
0.
0.
0.
0.
0.
0.
0.
0.
0.
0.
0.
0.
0.
0.
0.
0.
0.
0.
0.
0.
0.
0.
0.
0.
0.
0.
0.
0.
0.
0.
0.
0.
0.
0.
0.
0.
0.
0.
0.
0.
0.
0.
0.
0.
0.
0.
0.
0.
0.
0.
0.
0.
0.
0.
0.
0.
0.
0.
0.
0.
0.
0.
0.
0.
0.
0.
0.
0.
0.
0.
0.
0.
0.
0.
0.
0.
0.
0.
0.
0.
0.
0.
0.
0.
0.
0.
0.
0.
0.
0.
0.
0.
0.
0.
0.
0.
0.
0.
0.
0.
0.
0.
0.
0.
0.
0.
0.
0.
0.
0.
0.
0.
0.
0.
0.
0.
0.
0.
0.
0.
0.
0.
0.
0.
0.
0.
0.
0.
0.
0.
0.
0.
0.
0.
0.
0.
0.
0.
0.
0.
0.
0.
0.
0.
0.
0.
0.
0.
0.
0.
0.
0.
0.
0.
0.
0.
0.
0.
0.
0.
0.
0.
0.
0.
0.
0.
0.
0.
0.
0.
0.
0.
0.
0.
0.
0.
0.
0.
0.
0.
0.
0.
0.
0.
0.
0.
0.
0.
0.
0.
0.
0.
0.
0.
0.
0.
0.
0.
0.
0.
0.
0.
0.
0.
0.
0.
0.
0.
0.
0.
0.
0.
0.
0.
0.
0.
0.
0.
0.
0.
0.
0.
0.
0.
0.
0.
0.
0.
0.
0.
0.
0.
0.
0.
0.
0.
0.
0.
0.
0.
0.
0.
0.
0.
0.
0.
0.
0.
0.
0.
0.
0.
0.
0.
0.
0.
0.
0.
0.
0.
0.
0.
0.
0.
0.
0.
0.
0.
0.
0.
0.
0.
0.
0.
0.
0.
0.
0.
0.
0.
0.
0.
0.
0.
0.
0.
0.
0.
0.
0.
0.
0.
0.
0.
0.
0.
0.
0.
0.
0.
0.
0.
0.
0.
0.
0.
0.
0.
0.
0.
0.
0.
0.
0.
0.
0.
0.
0.
0.
0.
0.
0.
0.
0.
0.
0.
0.
0.
0.
0.
0.
0.
0.
0.
0.
0.
0.
0.
0.
0.
0.
0.
0.
0.
0.
0.
0.
0.
0.
0.
0.
0.
0.
0.
0.
0.
0.
0.
0.
0.
0.
0.
0.
0.
0.
0.
0.
0.
0.
0.
0.
0.
0.
0.
0.
0.
0.
0.
0.
0.
0.
0.
0.
0.
0.
0.
0.
0.
0.
0.
0.
0.
0.
0.
0.
0.
0.
0.
0.
0.
0.
0.
0.
0.
0.
0.
0.
0.
0.
0.
0.
0.
0.
0.
0.
0.
0.
0.
0.
0.
0.
0.
0.
0.
0.
0.
0.
0.
0.
0.
0.
0.
0.
0.
0.
0.
0.
0.
0.
0.
0.
0.
0.
0.
0.
0.
0.
0.
0.
0.
0.
0.
0.
0.
0.
0.
0.
0.
0.
0.
0.
0.
0.
0.
0.
0.
0.
0.
0.
0.
0.
0.
0.
0.
0.
0.
0.
0.
0.
0.
0.
0.
0.
0.
0.
0.
0.
0.
0.
0.
0.
0.
0.
0.
0.
0.
0.
0.
0.
0.
0.
0.
0.
0.
0.
0.
0.
0.
0.
0.
0.
0.
0.
0.
0.
0.
0.
0.
0.
0.
0.
0.
0.
0.
0.
0.
0.
0.
0.
0.
0.
0.
0.
0.
0.
0.
0.
0.
0.
0.
0.
0.
0.
0.
0.
0.
0.
0.
0.
0.
0.
0.
0.
0.
0.
0.
0.
0.
0.
0.
0.
0.
0.
0.
0.
0.
0.
0.
0.
0.
0.
0.
0.
0.
0.
0.
0.
0.
0.
0.
0.
0.
0.
0.
0.
0.
0.
0.
0.
0.
0.
0.
0.
0.
0.
0.
0.
0.
0.
0.
0.
0.
0.
0.
0.
0.
0.
0.
0.
0.
0.
0.
0.
0.
0.
0.
0.
0.
0.
0.
0.
0.
0.
0.
0.
0.
0.
0.
0.
0.
0.
0.
0.
0.
0.
0.
0.
0.
0.
0.
0.
0.
0.
0.
0.
0.
0.
0.
0.
0.
0.
0.
0.
0.
0.
0.
0.
0.
0.
0.
0.
0.
0.
0.
0.
0.
0.
0.
0.
0.
0.
0.
0.
0.
0.
0.
0.
0.
0.
0.
0.
0.
0.
0.
0.
0.
0.
0.
0.
0.
0.
0.
0.
0.
0.
0.
0.
0.
0.
0.
0.
0.
0.
0.
0.
0.
0.
0.
0.
0.
0.
0.
0.
0.
0.
0.
0.
0.
0.
0.
0.
0.
0.
0.
0.
0.
0.
0.
0.
0.
0.
0.
0.
0.
0.
0.
0.
0.
0.
0.
0.
0.
0.
0.
0.
0.
0.
0.
0.
0.
0.
0.
0.
0.
0.
0.
0.
0.
0.
0.
0.
0.
0.
0.
0.
0.
0.
0.
0.
0.
0.
0.
0.
0.
0.
0.
0.
0.
0.
0.
0.
0.
0.
0.
0.
0.
0.
0.
0.
0.
0.
0.
0.
0.
0.
0.
0.
0.
0.
0.
0.
0.
0.
0.
0.
0.
0.
0.
0.
0.
0.
0.
0.
0.
0.
0.
0.
0.
0.
0.
0.
0.
0.
0.
0.
0.
0.
0.
0.
0.
0.
0.
0.
0.
0.
0.
0.
0.
0.
0.
0.
0.
0.
0.
0.
0.
0.
0.
0.
0.
0.
0.
0.
0.
0.
0.
0.
0.
0.
0.
0.
0.
0.
0.
0.
0.
0.
0.
0.
0.
0.
0.
0.
0.
0.
0.
0.
0.
0.
0.
0.
0.
0.
0.
0.
0.
0.
0.
0.
0.
0.
0.
0.
0.
0.
0.
0.
0.
0.
0.
0.
0.
0.
0.
0.
0.
0.
0.
0.
0.
0.
0.
0.
0.
0.
0.
0.
0.
0.
0.
0.
0.
0.
0.
0.
0.
0.
0.
0.
0.
0.
0.
0.
0.
0.
0.
0.
0.
0.
0.
0.
0.
0.
0.
0.
0.
0.
0.
0.
0.
0.
0.
0.
0.
0.
0.
0.
0.
0.
0.
0.
0.
0.
0.
0.
0.
0.
0.
0.
0.
0.
0.
0.
0.
0.
0.
0.
0.
0.
0.
0.
0.
0.
0.
0.
0.
0.
0.
0.
0.
0.
0.
0.
0.
0.
0.
0.
0.
0.
0.
0.
0.
0.
0.
0.
0.
0.
0.
0.
0.
0.
0.
0.
0.
0.
0.
0.
0.
0.
0.
0.
0.
0.
0.
0.
0.
0.
0.
0.
0.
0.
0.
0.
0.
0.
0.
0.
0.
0.
0.
0.
0.
0.
0.
0.
0.
0.
0.
0.
0.
0.
0.
0.
0.
0.
0.
0.
0.
0.
0.
0.
0.
0.
0.
0.
0.
0.
0.
0.
0.
0.
0.
0.
0.
0.
0.
0.
0.
0.
0.
0.
0.
0.
0.
0.
0.
0.
0.
0.
0.
0.
0.
0.
0.
0.
0.
0.
0.
0.
0.
0.
0.
0.
0.
0.
0.
0.
0.
0.
0.
0.
0.
0.
0.
0.
0.
0.
0.
0.
0.
0.
0.
0.
0.
0.
0.
0.
0.
0.
0.
0.
0.
0.
0.
0.
0.
0.
0.
0.
0.
0.
0.
0.
0.
0.
0.
0.
0.
0.
0.
0.
0.
0.
0.
0.
0.
0.
0.
0.
0.
0.
0.
0.
0.
0.
0.
0.
0.
0.
0.
0.
0.
0.
0.
0.
0.
0.
0.
0.
0.
0.
0.
0.
0.
0.
0.
0.
0.
0.
0.
0.
0.
0.
0.
0.
0.
0.
0.
0.
0.
0.
0.
0.
0.
0.
0.
0.
0.
0.
0.
0.
0.
0.
0.
0.
0.
0.
0.
0.
0.
0.
0.
0.
0.
0.
0.
0.
0.
0.
0.
0.
0.
0.
0.
0.
0.
0.
0.
0.
0.
0.
0.
0.
0.
0.
0.
0.
0.
0.
0.
0.
0.
0.
0.
0.
0.
0.
0.
0.
0.
0.
0.
0.
0.
0.
0.
0.
0.
0.
0.
0.
0.
0.
0.
0.
0.
0.
0.
0.
0.
0.
0.
0.
0.
0.
0.
0.
0.
0.
0.
0.
0.
0.
0.
0.
0.
0.
0.
0.
0.
0.
0.
0.
0.
0.
0.
0.
0.
0.
0.
0.
0.
0.
0.
0.
0.
0.
0.
0.
0.
0.
0.
0.
0.
0.
0.
0.
0.
0.
0.
0.
0.
0.
0.
0.
0.
0.
0.
0.
0.
0.
0.
0.
0.
0.
0.
0.
0.
0.
0.
0.
0.
0.
0.
0.
0.
0.
0.
0.
0.
0.
0.
0.
0.
0.
0.
0.
0.
0.
0.
0.
0.
0.
0.
0.
0.
0.
0.
0.
0.
0.
0.
0.
0.
0.
0.
0.
0.
0.
0.
0.
0.
0.
0.
0.
0.
0.
0.
0.
0.
0.
0.
0.
0.
0.
0.
0.
0.
0.
0.
0.
0.
0.
0.
0.
0.
0.
0.
0.
0.
0.
0.
0.
0.
0.
0.
0.
0.
0.
0.
0.
0.
0.
0.
0.
0.
0.
0.
0.
0.
0.
0.
0.
0.
0.
0.
0.
0.
0.
0.
0.
0.
0.
0.
0.
0.
0.
0.
0.
0.
0.
0.
0.
0.
0.
0.
0.
0.
0.
0.
0.
0.
0.
0.
0.
0.
0.
0.
0.
0.
0.
0.
0.
0.
0.
0.
0.
0.
0.
0.
0.
0.
0.
0.
0.
0.
0.
0.
0.
0.
0.
0.
0.
0.
0.
0.
0.
0.
0.
0.
0.
0.
0.
0.
0.
0.
0.
0.
0.
0.
0.
0.
0.
0.
0.
0.
0.
0.
0.
0.
0.
0.
0.
0.
0.
0.
0.
0.
0.
0.
0.
0.
0.
0.
0.
0.
0.
0.
0.
0.
0.
0.
0.
0.
0.
0.
0.
0.
0.
0.
0.
0.
0.
0.
0.
0.
0.
0.
0.
0.
0.
0.
0.
0.
0.
0.
0.
0.
0.
0.
0.
0.
0.
0.
0.
0.
0.
0.
0.
0.
0.
0.
0.
0.
0.
0.
0.
0.
0.
0.
0.
0.
0.
0.
0.
0.
0.
0.
0.
0.
0.
0.
0.
0.
0.
0.
0.
0.
0.
0.
0.
0.
0.
0.
0.
0.
0.
0.
0.
0.
0.
0.
0.
0.
0.
0.
0.
0.
0.
0.
0.
0.
0.
0.
0.
0.
0.
0.
0.
0.
0.
0.
0.
0.
0.
0.
0.
0.
0.
0.
0.
0.
0.
0.
0.
0.
0.
0.
0.
0.
0.
0.
0.
0.
0.
0.
0.
0.
0.
0.
0.
0.
0.
0.
0.
0.
0.
0.
0.
0.
0.
0.
0.
0.
0.
0.
0.
0.
0.
0.
0.
0.
0.
0.
0.
0.
0.
0.
0.
0.
0.
0.
0.
0.
0.
0.
0.
0.
0.
0.
0.
0.
0.
0.
0.
0.
0.
0.
0.
0.
0.
0.
0.
0.
0.
0.
0.
0.
0.
0.
0.
0.
0.
0.
0.
0.
0.
0.
0.
0.
0.
0.
0.
0.
0.
0.
0.
0.
0.
0.
0.
0.
0.
0.
0.
0.
0.
0.
0.
0.
0.
0.
0.
0.
0.
0.
0.
0.
0.
0.
0.
0.
0.
0.
0.
0.
0.
0.
0.
0.
0.
0.
0.
0.
0.
0.
0.
0.
0.
0.
0.
0.
0.
0.
0.
0.
0.
0.
0.
0.
0.
0.
0.
0.
0.
0.
0.
0.
0.
0.
0.
0.
0.
0.
0.
0.
0.
0.
0.
0.
0.
0.
0.
0.
0.
0.
0.
0.
0.
0.
0.
0.
0.
0.
0.
0.
0.
0.
0.
0.
0.
0.
0.
0.
0.
0.
0.
0.
0.
0.
0.
0.
0.
0.
0.
0.
0.
0.
0.
0.
0.
0.
0.
0.
0.
0.
0.
0.
0.
0.
0.
0.
0.
0.
0.
0.
0.
0.
0.
0.
0.
0.
0.
0.
0.
0.
0.
0.
0.
0.
0.
0.
0.
0.
0.
0.
0.
0.
0.
0.
0.
0.
0.
0.
0.
0.
0.
0.
0.
0.
0.
0.
0.
0.
0.
0.
0.
0.
0.
0.
0.
0.
0.
0.
0.
0.
0.
0.
0.
0.
0.
0.
0.
0.
0.
0.
0.
0.
0.
0.
0.
0.
0.
0.
0.
0.
0.
0.
0.
0.
0.
0.
0.
0.
0.
0.
0.
0.
0.
0.
0.
0.
0.
0.
0.
0.
0.
0.
0.
0.
0.
0.
0.
0.
0.
0.
0.
0.
0.
0.
0.
0.
0.
0.
0.
0.
0.
0.
0.
0.
0.
0.
0.
0.
0.
0.
0.
0.
0.
0.
0.
0.
0.
0.
0.
0.
0.
0.
0.
0.
0.
0.
0.
0.
0.
0.
0.
0.
0.
0.
0.
0.
0.
0.
0.
0.
0.
0.
0.
0.
0.
0.
0.
0.
0.
0.
0.
0.
0.
0.
0.
0.
0.
0.
0.
0.
0.
0.
0.
0.
0.
0.
0.
0.
0.
0.
0.
0.
0.
0.
0.
0.
0.
0.
0.
0.
0.
0.
0.
0.
0.
0.
0.
0.
0.
0.
0.
0.
0.
0.
0.
0.
0.
0.
0.
0.
0.
0.
0.
0.
0.
0.
0.
0.
0.
0.
0.
0.
0.
0.
0.
0.
0.
0.
0.
0.
0.
0.
0.
0.
0.
0.
0.
0.
0.
0.
0.
0.
0.
0.
0.
0.
0.
0.
0.
0.
0.
0.
0.
0.
0.
0.
0.
0.
0.
0.
0.
0.
0.
0.
0.
0.
0.
0.
0.
0.
0.
0.
0.
0.
0.
0.
0.
0.
0.
0.
0.
0.
0.
0.
0.
0.
0.
0.
0.
0.
0.
0.
0.
0.
0.
0.
0.
0.
0.
0.
0.
0.
0.
0.
0.
0.
0.
0.
0.
0.
0.
0.
0.
0.
0.
0.
0.
0.
0.
0.
0.
0.
0.
0.
0.
0.
0.
0.
0.
0.
0.
0.
0.
0.
0.
0.
0.
0.
0.
0.
0.
0.
0.
0.
0.
0.
0.
0.
0.
0.
0.
0.
0.
0.
0.
0.
0.
0.
0.
0.
0.
0.
0.
0.
0.
0.
0.
0.
0.
0.
0.
0.
0.
0.
0.
0.
0.
0.
0.
0.
0.
0.
0.
0.
0.
0.
0.
0.
0.
0.
0.
0.
0.
0.
0.
0.
0.
0.
0.
0.
0.
0.
0.
0.
0.
0.
0.
0.
0.
0.
0.
0.
0.
0.
0.
0.
0.
0.
0.
0.
0.
0.
0.
0.
0.
0.
0.
0.
0.
0.
0.
0.
0.
0.
0.
0.
0.
0.
0.
0.
0.
0.
0.
0.
0.
0.
0.
0.
0.
0.
0.
0.
0.
0.
0.
0.
0.
0.
0.
0.
0.
0.
0.
0.
0.
0.
0.
0.
0.
0.
0.
0.
0.
0.
0.
0.
0.
0.
0.
0.
0.
0.
0.
0.
0.
0.
0.
0.
0.
0.
0.
0.
0.
0.
0.
0.
0.
0.
0.
0.
0.
0.
0.
0.
0.
0.
0.
0.
0.
0.
0.
0.
0.
0.
0.
0.
0.
0.
0.
0.
0.
0.
0.
0.
0.
0.
0.
0.
0.
0.
0.
0.
0.
0.
0.
0.
0.
0.
0.
0.
0.
0.
0.
0.
0.
0.
0.
0.
0.
0.
0.
0.
0.
0.
0.
0.
0.
0.
0.
0.
0.
0.
0.
0.
0.
0.
0.
0.
0.
0.
0.
0.
0.
0.
0.
0.
0.
0.
0.
0.
0.
0.
0.
0.
0.
0.
0.
0.
0.
0.
0.
0.
0.
0.
0.
0.
0.
0.
0.
0.
0.
0.
0.
0.
0.
0.
0.
0.
0.
0.
0.
0.
0.
0.
0.
0.
0.
0.
0.
0.
0.
0.
0.
0.
0.
0.
0.
0.
0.
0.
0.
0.
0.
0.
0.
0.
0.
0.
0.
0.
0.
0.
0.
0.
0.
0.
0.
0.
0.
0.
0.
0.
0.
0.
0.
0.
0.
0.
0.
0.
0.
0.
0.
0.
0.
0.
0.
0.
0.
0.
0.
0.
0.
0.
0.
0.
0.
0.
0.
0.
0.
0.
0.
0.
0.
0.
0.
0.
0.
0.
0.
0.
0.
0.
0.
0.
0.
0.
0.
0.
0.
0.
0.
0.
0.
0.
0.
0.
0.
0.
0.
0.
0.
0.
0.
0.
0.
0.
0.
0.
0.
0.
0.
0.
0.
0.
0.
0.
0.
0.
0.
0.
0.
0.
0.
0.
0.
0.
0.
0.
0.
0.
0.
0.
0.
0.
0.
0.
0.
0.
0.
0.
0.
0.
0.
0.
0.
0.
0.
0.
0.
0.
0.
0.
0.
0.
0.
0.
0.
0.
0.
0.
0.
0.
0.
0.
0.
0.
0.
0.
0.
0.
0.
0.
0.
0.
0.
0.
0.
0.
0.
0.
0.
0.
0.
0.
0.
0.
0.
0.
0.
0.
0.
0.
0.
0.
0.
0.
0.
0.
0.
0.
0.
0.
0.
0.
0.
0.
0.
0.
0.
0.
0.
0.
0.
0.
0.
0.
0.
0.
0.
0.
0.
0.
0.
0.
0.
0.
0.
0.
0.
0.
0.
0.
0.
0.
0.
0.
0.
0.
0.
0.
0.
0.
0.
0.
0.
0.
0.
0.
0.
0.
0.
0.
0.
0.
0.
0.
0.
0.
0.
0.
0.
0.
0.
0.
0.
0.
0.
0.
0.
0.
0.
0.
0.
0.
0.
0.
0.
0.
0.
0.
0.
0.
0.
0.
0.
0.
0.
0.
0.
0.
0.
0.
0.
0.
0.
0.
0.
0.
0.
0.
0.
0.
0.
0.
0.
0.
0.
0.
0.
0.
0.
0.
0.
0.
0.
0.
0.
0.
0.
0.
0.
0.
0.
0.
0.
0.
0.
0.
0.
0.
0.
0.
0.
0.
0.
0.
0.
0.
0.
0.
0.
0.
0.
0.
0.
0.
0.
0.
0.
0.
0.
0.
0.
0.
0.
0.
0.
0.
0.
0.
0.
0.
0.
0.
0.
0.
0.
0.
0.
0.
0.
0.
0.
0.
0.
0.
0.
0.
0.
0.
0.
0.
0.
0.
0.
0.
0.
0.
0.
0.
0.
0.
0.
0.
0.
0.
0.
0.
0.
0.
0.
0.
0.
0.
0.
0.
0.
0.
0.
0.
0.
0.
0.
0.
0.
0.
0.
0.
0.
0.
0.
0.
0.
0.
0.
0.
0.
0.
0.
0.
0.
0.
0.
0.
0.
0.
0.
0.
0.
0.
0.
0.
0.
0.
0.
0.
0.
0.
0.
0.
0.
0.
0.
0.
0.
0.
0.
0.
0.
0.
0.
0.
0.
0.
0.
0.
0.
0.
0.
0.
0.
0.
0.
0.
0.
0.
0.
0.
0.
0.
0.
0.
0.
0.
0.
0.
0.
0.
0.
0.
0.
0.
0.
0.
0.
0.
0.
0.
0.
0.
0.
0.
0.
0.
0.
0.
0.
0.
0.
0.
0.
0.
0.
0.
0.
0.
0.
0.
0.
0.
0.
0.
0.
0.
0.
0.
0.
0.
0.
0.
0.
0.
0.
0.
0.
0.
0.
0.
0.
0.
0.
0.
0.
0.
0.
0.
0.
0.
0.
0.
0.
0.
0.
0.
0.
0.
0.
0.
0.
0.
0.
0.
0.
0.
0.
0.
0.
0.
0.
0.
0.
0.
0.
0.
0.
0.
0.
0.
0.
0.
0.
0.
0.
0.
0.
0.
0.
0.
0.
0.
0.
0.
0.
0.
0.
0.
0.
0.
0.
0.
0.
0.
0.
0.
0.
0.
0.
0.
0.
0.
0.
0.
0.
0.
0.
0.
0.
0.
0.
0.
0.
0.
0.
0.
0.
0.
0.
0.
0.
0.
0.
0.
0.
0.
0.
0.
0.
0.
0.
0.
0.
0.
0.
0.
0.
0.
0.
0.
0.
0.
0.
0.
0.
0.
0.
0.
0.
0.
0.
0.
0.
0.
0.
0.
0.
0.
0.
0.
0.
0.
0.
0.
0.
0.
0.
0.
0.
0.
0.
0.
0.
0.
0.
0.
0.
0.
0.
0.
0.
0.
0.
0.
0.
0.
0.
0.
0.
0.
0.
0.
0.
0.
0.
0.
0.
0.
0.
0.
0.
0.
0.
0.
0.
0.
0.
0.
0.
0.
0.
0.
0.
0.
0.
0.
0.
0.
0.001
0.001
0.001
0.001
0.000
0.000
0.000
0.000
0.
0.001
0.001
0.001
0.001
0.001
0.001
0.001
0.001
0.001
0.
0.
0.
0.
0.
0.
0.
0.
0.
0.
0.
0.
0.
0.
0.
0.
0.
0.
0.
0.
0.
0.
0.
0.
0.
0.
0.
0.
0.
0.
0.
0.
0.
0.
0.
0.
0.
0.
0.
0.
0.
0.
0.
0.
0.
0.
0.
0.
0.
0.
0.
0.
0.
0.
0.
0.
0.
0.
0.
0.
0.
0.
0.
0.
0.
0.
0.
0.
0.
0.
0.
0.
0.
0.001
0.001
0.001
0.001
0.000
0.000
0.000
-0.001
-0.001
0.000
0.001
0.001
0.001
0.001
0.001
0.001
0.002
0.001
0.001
0.001
0.001
0.001
0.
0.
0.
0.
0.
0.
0.
0.
0.
0.
0.
0.
0.
0.
0.
0.
0.
0.
0.
0.
0.
0.
0.
0.
0.
0.
0.
0.
0.
0.
0.
0.
0.
0.
0.
0.
0.
0.
0.
0.
0.
0.
0.
0.
0.
0.
0.
0.
0.
0.
0.
0.
0.
0.
0.
0.
0.
0.
0.
0.
0.
0.
0.
0.
0.
0.
0.
0.
0.
0.001
0.001
0.001
0.001
0.000
-0.002
-0.002
-0.003
-0.003
-0.003
0.000
0.
0.000
0.001
0.002
0.002
0.002
0.002
0.002
0.002
0.002
0.002
0.001
0.001
0.001
0.
0.
0.
0.
0.
0.
0.
0.
0.
0.
0.
0.
0.
0.
0.
0.
0.
0.
0.
0.
0.
0.
0.
0.
0.
0.
0.
0.
0.
0.
0.
0.
0.
0.
0.
0.
0.
0.
0.
0.
0.
0.
0.
0.
0.
0.
0.
0.
0.
0.
0.
0.
0.
0.
0.
0.
0.
0.
0.
0.
0.
0.
0.
0.
0.
0.
0.
0.001
0.001
0.001
0.001
-0.001
-0.002
-0.003
-0.004
-0.005
-0.005
-0.004
-0.004
-0.002
0.001
0.
0.001
0.002
0.002
0.002
0.002
0.002
0.002
0.002
0.002
0.001
0.001
0.001
0.000
0.000
0.
0.
0.
0.
0.
0.
0.
0.
0.
0.
0.
0.
0.
0.
0.
0.
0.
0.
0.
0.
0.
0.
0.
0.
0.
0.
0.
0.
0.
0.
0.
0.
0.
0.
0.
0.
0.
0.
0.
0.
0.
0.
0.
0.
0.
0.
0.
0.
0.
0.
0.
0.
0.
0.
0.
0.
0.
0.
0.
0.
0.
0.
0.
0.001
0.002
0.002
0.002
-0.001
-0.002
-0.005
-0.006
-0.010
-0.011
-0.012
-0.010
-0.007
-0.004
-0.003
-0.001
-0.001
-0.002
-0.001
-0.002
-0.002
-0.001
0.001
0.001
0.002
0.001
0.000
0.001
0.000
0.000
0.000
0.000
0.
0.
0.
0.
0.
0.
0.
0.
0.
0.
0.
0.
0.
0.
0.
0.
0.
0.
0.
0.
0.
0.
0.
0.
0.
0.
0.
0.
0.
0.
0.
0.
0.
0.
0.
0.
0.
0.
0.
0.
0.
0.
0.
0.
0.
0.
0.
0.
0.
0.
0.
0.
0.
0.
0.
0.
0.
0.
0.
0.001
0.001
0.002
0.002
0.003
0.000
-0.001
-0.004
-0.009
-0.014
-0.019
-0.023
-0.023
-0.022
-0.018
-0.013
-0.010
-0.009
-0.008
-0.011
-0.014
-0.014
-0.013
-0.008
-0.004
-0.002
0.000
0.001
0.000
0.000
0.
-0.001
-0.001
0.000
0.000
0.
0.
0.
0.
0.
0.
0.
0.
0.
0.
0.
0.
0.
0.
0.
0.
0.
0.
0.
0.
0.
0.
0.
0.
0.
0.
0.
0.
0.
0.
0.
0.
0.
0.
0.
0.
0.
0.
0.
0.
0.
0.
0.
0.
0.
0.
0.
0.
0.
0.
0.
0.
0.
0.
0.
0.
0.
0.001
0.001
0.001
0.003
0.003
0.002
0.000
-0.003
-0.010
-0.017
-0.027
-0.037
-0.046
-0.046
-0.043
-0.033
-0.027
-0.020
-0.017
-0.023
-0.030
-0.034
-0.037
-0.034
-0.027
-0.015
-0.009
-0.005
-0.002
-0.001
-0.002
-0.001
-0.001
-0.001
-0.001
0.000
0.
0.
0.
0.
0.
0.
0.
0.
0.
0.
0.
0.
0.
0.
0.
0.
0.
0.
0.
0.
0.
0.
0.
0.
0.
0.
0.
0.
0.
0.
0.
0.
0.
0.
0.
0.
0.
0.
0.
0.
0.
0.
0.
0.
0.
0.
0.
0.
0.
0.
0.
0.
0.
0.
0.
0.
0.001
0.001
0.001
0.002
0.003
0.002
0.001
-0.004
-0.010
-0.019
-0.031
-0.046
-0.063
-0.071
-0.069
-0.061
-0.057
-0.042
-0.034
-0.034
-0.043
-0.057
-0.070
-0.068
-0.059
-0.047
-0.039
-0.021
-0.011
-0.006
-0.003
-0.003
-0.003
-0.001
-0.002
-0.001
-0.001
0.000
0.
0.
0.
0.
0.
0.
0.
0.
0.
0.
0.
0.
0.
0.
0.
0.
0.
0.
0.
0.
0.
0.
0.
0.
0.
0.
0.
0.
0.
0.
0.
0.
0.
0.
0.
0.
0.
0.
0.
0.
0.
0.
0.
0.
0.
0.
0.
0.
0.
0.
0.
0.
0.
0.
0.001
0.001
0.001
0.002
0.001
0.001
-0.001
-0.003
-0.010
-0.017
-0.029
-0.047
-0.070
-0.090
-0.091
-0.086
-0.079
-0.070
-0.060
-0.049
-0.052
-0.067
-0.088
-0.095
-0.089
-0.078
-0.070
-0.055
-0.038
-0.019
-0.010
-0.005
-0.005
-0.003
-0.002
-0.002
-0.001
-0.001
0.000
0.
0.
0.
0.
0.
0.
0.
0.
0.
0.
0.
0.
0.
0.
0.
0.
0.
0.
0.
0.
0.
0.
0.
0.
0.
0.
0.
0.
0.
0.
0.
0.
0.
0.
0.
0.
0.
0.
0.
0.
0.
0.
0.
0.
0.
0.
0.
0.
0.
0.
0.
0.
0.
0.
0.001
0.001
0.002
0.000
0.
0.000
-0.004
-0.010
-0.017
-0.024
-0.036
-0.058
-0.086
-0.105
-0.107
-0.102
-0.094
-0.083
-0.072
-0.063
-0.068
-0.089
-0.105
-0.111
-0.098
-0.074
-0.081
-0.074
-0.056
-0.032
-0.020
-0.015
-0.011
-0.007
-0.004
-0.004
-0.001
-0.001
0.000
0.
0.
0.
0.
0.
0.
0.
0.
0.
0.
0.
0.
0.
0.
0.
0.
0.
0.
0.
0.
0.
0.
0.
0.
0.
0.
0.
0.
0.
0.
0.
0.
0.
0.
0.
0.
0.
0.
0.
0.
0.
0.
0.
0.
0.
0.
0.
0.
0.
0.
0.
0.
0.
0.001
0.001
0.001
0.000
-0.001
0.000
-0.006
-0.012
-0.020
-0.024
-0.031
-0.046
-0.066
-0.094
-0.110
-0.110
-0.110
-0.103
-0.090
-0.078
-0.071
-0.077
-0.100
-0.120
-0.126
-0.110
-0.077
-0.093
-0.090
-0.074
-0.049
-0.033
-0.026
-0.021
-0.018
-0.009
-0.007
-0.005
-0.002
0.001
0.
0.
0.
0.
0.
0.
0.
0.
0.
0.
0.
0.
0.
0.
0.
0.
0.
0.
0.
0.
0.
0.
0.
0.
0.
0.
0.
0.
0.
0.
0.
0.
0.
0.
0.
0.
0.
0.
0.
0.
0.
0.
0.
0.
0.
0.
0.
0.
0.
0.
0.
0.
0.
0.001
0.002
0.001
0.001
-0.002
-0.007
-0.012
-0.018
-0.025
-0.032
-0.037
-0.050
-0.069
-0.090
-0.106
-0.108
-0.109
-0.101
-0.087
-0.076
-0.072
-0.078
-0.108
-0.127
-0.133
-0.130
-0.121
-0.118
-0.106
-0.089
-0.066
-0.049
-0.043
-0.036
-0.030
-0.021
-0.014
-0.010
-0.005
-0.002
0.001
0.
0.
0.
0.
0.
0.
0.
0.
0.
0.
0.
0.
0.
0.
0.
0.
0.
0.
0.
0.
0.
0.
0.
0.
0.
0.
0.
0.
0.
0.
0.
0.
0.
0.
0.
0.
0.
0.
0.
0.
0.
0.
0.
0.
0.
0.
0.
0.
0.
0.
0.
0.001
0.001
0.003
0.001
-0.001
-0.006
-0.011
-0.017
-0.025
-0.032
-0.036
-0.043
-0.053
-0.067
-0.084
-0.097
-0.104
-0.102
-0.088
-0.074
-0.066
-0.063
-0.079
-0.102
-0.123
-0.137
-0.141
-0.143
-0.136
-0.126
-0.108
-0.088
-0.074
-0.063
-0.056
-0.045
-0.032
-0.024
-0.015
-0.011
-0.005
-0.002
0.000
0.
0.
0.
0.
0.
0.
0.
0.
0.
0.
0.
0.
0.
0.
0.
0.
0.
0.
0.
0.
0.
0.
0.
0.
0.
0.
0.
0.
0.
0.
0.
0.
0.
0.
0.
0.
0.
0.
0.
0.
0.
0.
0.
0.
0.
0.
0.
0.
0.
0.001
0.001
0.002
0.001
-0.001
-0.006
-0.009
-0.016
-0.024
-0.033
-0.039
-0.047
-0.052
-0.058
-0.070
-0.078
-0.086
-0.090
-0.086
-0.074
-0.061
-0.051
-0.053
-0.068
-0.087
-0.114
-0.131
-0.146
-0.157
-0.156
-0.151
-0.141
-0.129
-0.117
-0.102
-0.088
-0.073
-0.051
-0.039
-0.025
-0.015
-0.009
-0.004
-0.002
0.000
0.
0.
0.
0.
0.
0.
0.
0.
0.
0.
0.
0.
0.
0.
0.
0.
0.
0.
0.
0.
0.
0.
0.
0.
0.
0.
0.
0.
0.
0.
0.
0.
0.
0.
0.
0.
0.
0.
0.
0.
0.
0.
0.
0.
0.
0.
0.
0.000
0.001
0.001
0.001
-0.001
-0.006
-0.011
-0.018
-0.024
-0.033
-0.045
-0.054
-0.063
-0.072
-0.077
-0.079
-0.086
-0.085
-0.078
-0.072
-0.061
-0.052
-0.044
-0.046
-0.055
-0.074
-0.095
-0.113
-0.138
-0.157
-0.171
-0.180
-0.189
-0.192
-0.186
-0.168
-0.141
-0.112
-0.085
-0.060
-0.038
-0.024
-0.014
-0.007
-0.003
-0.001
0.000
0.
0.
0.
0.
0.
0.
0.
0.
0.
0.
0.
0.
0.
0.
0.
0.
0.
0.
0.
0.
0.
0.
0.
0.
0.
0.
0.
0.
0.
0.
0.
0.
0.
0.
0.
0.
0.
0.
0.
0.
0.
0.
0.
0.
0.
0.001
0.001
0.002
0.001
0.000
-0.004
-0.013
-0.022
-0.033
-0.045
-0.055
-0.068
-0.082
-0.092
-0.106
-0.115
-0.121
-0.118
-0.111
-0.099
-0.082
-0.062
-0.052
-0.044
-0.045
-0.047
-0.060
-0.079
-0.105
-0.134
-0.164
-0.190
-0.207
-0.228
-0.244
-0.247
-0.241
-0.215
-0.173
-0.131
-0.088
-0.058
-0.035
-0.019
-0.010
-0.004
-0.001
0.000
0.
0.
0.
0.
0.
0.
0.
0.
0.
0.
0.
0.
0.
0.
0.
0.
0.
0.
0.
0.
0.
0.
0.
0.
0.
0.
0.
0.
0.
0.
0.
0.
0.
0.
0.
0.
0.
0.
0.
0.
0.
0.
0.
0.
0.001
0.001
0.002
0.001
0.
-0.002
-0.010
-0.025
-0.042
-0.060
-0.077
-0.090
-0.103
-0.113
-0.125
-0.143
-0.155
-0.149
-0.129
-0.132
-0.125
-0.110
-0.090
-0.071
-0.056
-0.055
-0.051
-0.056
-0.073
-0.099
-0.140
-0.179
-0.201
-0.205
-0.195
-0.215
-0.267
-0.279
-0.265
-0.224
-0.173
-0.121
-0.078
-0.046
-0.024
-0.014
-0.005
-0.002
0.000
0.
0.
0.
0.
0.
0.
0.
0.
0.
0.
0.
0.
0.
0.
0.
0.
0.
0.
0.
0.
0.
0.
0.
0.
0.
0.
0.
0.
0.
0.
0.
0.
0.
0.
0.
0.
0.
0.
0.
0.
0.
0.
0.
0.
0.001
0.001
0.002
0.001
-0.001
-0.006
-0.019
-0.041
-0.062
-0.082
-0.105
-0.125
-0.137
-0.147
-0.163
-0.177
-0.123
1.501
3.594
1.152
0.052
-0.140
-0.129
-0.106
-0.086
-0.074
-0.063
-0.062
-0.074
-0.104
-0.148
-0.195
-0.216
-0.086
0.454
0.564
-0.018
-0.234
-0.261
-0.248
-0.194
-0.143
-0.096
-0.056
-0.029
-0.016
-0.007
-0.002
0.000
0.000
0.
0.
0.
0.
0.
0.
0.
0.
0.
0.
0.
0.
0.
0.
0.
0.
0.
0.
0.
0.
0.
0.
0.
0.
0.
0.
0.
0.
0.
0.
0.
0.
0.
0.
0.
0.
0.
0.
0.
0.
0.
0.
0.
0.001
0.001
0.002
0.001
-0.002
-0.012
-0.029
-0.051
-0.069
-0.090
-0.112
-0.131
-0.154
-0.166
-0.194
-0.202
0.828
99.436
467.308
82.493
8.955
0.169
-0.176
-0.154
-0.118
-0.100
-0.081
-0.073
-0.079
-0.102
-0.155
-0.200
-0.175
0.808
4.764
5.728
1.874
0.362
-0.106
-0.210
-0.195
-0.151
-0.105
-0.062
-0.031
-0.017
-0.008
-0.003
0.000
0.000
0.
0.
0.
0.
0.
0.
0.
0.
0.
0.
0.
0.
0.
0.
0.
0.
0.
0.
0.
0.
0.
0.
0.
0.
0.
0.
0.
0.
0.
0.
0.
0.
0.
0.
0.
0.
0.
0.
0.
0.
0.
0.
0.
0.001
0.001
0.002
0.001
-0.003
-0.012
-0.033
-0.054
-0.068
-0.063
-0.084
-0.132
-0.155
-0.177
-0.210
-0.195
2.411
227.367
10579.926
4861.133
170.078
2.153
-0.216
-0.191
-0.151
-0.125
-0.100
-0.083
-0.080
-0.098
-0.144
-0.190
-0.058
2.840
10.601
12.390
7.051
2.414
0.165
-0.147
-0.173
-0.148
-0.101
-0.061
-0.030
-0.015
-0.007
-0.003
0.001
0.000
0.
0.
0.
0.
0.
0.
0.
0.
0.
0.
0.
0.
0.
0.
0.
0.
0.
0.
0.
0.
0.
0.
0.
0.
0.
0.
0.
0.
0.
0.
0.
0.
0.
0.
0.
0.
0.
0.
0.
0.
0.
0.
0.
0.001
0.001
0.002
0.001
-0.003
-0.011
-0.031
-0.051
-0.065
-0.060
-0.081
-0.126
-0.149
-0.172
-0.199
-0.157
2.740
167.755
109111.180
104230.539
78.465
1.110
-0.254
-0.223
-0.175
-0.140
-0.124
-0.091
-0.075
-0.087
-0.125
-0.161
-0.115
1.141
3.634
5.467
8.435
3.581
0.130
-0.172
-0.166
-0.133
-0.090
-0.053
-0.026
-0.012
-0.007
-0.002
0.001
0.
0.
0.
0.
0.
0.
0.
0.
0.
0.
0.
0.
0.
0.
0.
0.
0.
0.
0.
0.
0.
0.
0.
0.
0.
0.
0.
0.
0.
0.
0.
0.
0.
0.
0.
0.
0.
0.
0.
0.
0.
0.
0.
0.
0.001
0.001
0.002
0.001
-0.001
-0.007
-0.024
-0.044
-0.058
-0.071
-0.089
-0.110
-0.128
-0.146
-0.179
-0.137
1.668
23.825
441.428
311.163
8.637
0.073
-0.277
-0.236
-0.188
-0.151
-0.129
-0.098
-0.074
-0.075
-0.096
-0.129
-0.157
-0.095
0.148
0.786
3.569
1.766
-0.082
-0.176
-0.149
-0.107
-0.072
-0.041
-0.021
-0.010
-0.004
-0.002
0.001
0.
0.
0.
0.
0.
0.
0.
0.
0.
0.
0.
0.
0.
0.
0.
0.
0.
0.
0.
0.
0.
0.
0.
0.
0.
0.
0.
0.
0.
0.
0.
0.
0.
0.
0.
0.
0.
0.
0.
0.
0.
0.
0.
0.
0.001
0.001
0.001
0.002
0.000
-0.004
-0.013
-0.030
-0.048
-0.058
-0.072
-0.083
-0.092
-0.112
-0.152
-0.186
0.252
3.711
21.432
59.431
7.837
0.181
-0.289
-0.246
-0.200
-0.161
-0.129
-0.098
-0.073
-0.066
-0.072
-0.093
-0.117
-0.142
-0.151
-0.120
0.077
-0.030
-0.157
-0.145
-0.113
-0.079
-0.049
-0.028
-0.013
-0.006
-0.003
-0.002
0.001
0.
0.
0.
0.
0.
0.
0.
0.
0.
0.
0.
0.
0.
0.
0.
0.
0.
0.
0.
0.
0.
0.
0.
0.
0.
0.
0.
0.
0.
0.
0.
0.
0.
0.
0.
0.
0.
0.
0.
0.
0.
0.
0.
0.
0.001
0.001
0.001
0.002
0.002
-0.002
-0.006
-0.016
-0.026
-0.039
-0.049
-0.054
-0.065
-0.086
-0.131
-0.186
-0.168
0.734
27.888
203.001
9.406
0.011
-0.293
-0.253
-0.205
-0.162
-0.126
-0.088
-0.068
-0.055
-0.053
-0.059
-0.073
-0.097
-0.117
-0.121
-0.125
-0.123
-0.114
-0.096
-0.069
-0.047
-0.029
-0.016
-0.008
-0.004
-0.002
0.001
0.000
0.
0.
0.
0.
0.
0.
0.
0.
0.
0.
0.
0.
0.
0.
0.
0.
0.
0.
0.
0.
0.
0.
0.
0.
0.
0.
0.
0.
0.
0.
0.
0.
0.
0.
0.
0.
0.
0.
0.
0.
0.
0.
0.
0.
0.
0.001
0.001
0.002
0.002
0.001
-0.002
-0.007
-0.015
-0.021
-0.033
-0.040
-0.048
-0.068
-0.108
-0.163
-0.197
-0.102
1.649
5.258
0.690
-0.249
-0.284
-0.250
-0.205
-0.162
-0.119
-0.080
-0.056
-0.044
-0.038
-0.036
-0.039
-0.049
-0.061
-0.071
-0.077
-0.072
-0.060
-0.049
-0.037
-0.024
-0.016
-0.008
-0.005
-0.002
0.000
0.000
0.
0.
0.
0.
0.
0.
0.
0.
0.
0.
0.
0.
0.
0.
0.
0.
0.
0.
0.
0.
0.
0.
0.
0.
0.
0.
0.
0.
0.
0.
0.
0.
0.
0.
0.
0.
0.
0.
0.
0.
0.
0.
0.
0.
0.
0.
0.
0.001
0.001
0.002
0.001
0.001
-0.004
-0.010
-0.015
-0.027
-0.032
-0.042
-0.056
-0.080
-0.123
-0.171
-0.197
-0.194
-0.186
-0.249
-0.275
-0.265
-0.232
-0.192
-0.149
-0.105
-0.070
-0.049
-0.034
-0.024
-0.019
-0.019
-0.022
-0.027
-0.030
-0.031
-0.029
-0.027
-0.022
-0.016
-0.010
-0.006
-0.004
-0.001
0.000
0.000
0.000
0.
0.
0.
0.
0.
0.
0.
0.
0.
0.
0.
0.
0.
0.
0.
0.
0.
0.
0.
0.
0.
0.
0.
0.
0.
0.
0.
0.
0.
0.
0.
0.
0.
0.
0.
0.
0.
0.
0.
0.
0.
0.
0.
0.
0.
0.
0.
0.
0.002
0.002
0.001
0.000
-0.003
-0.006
-0.012
-0.017
-0.024
-0.035
-0.043
-0.064
-0.094
-0.134
-0.176
-0.206
-0.234
-0.254
-0.256
-0.238
-0.209
-0.176
-0.135
-0.096
-0.065
-0.041
-0.028
-0.018
-0.009
-0.007
-0.008
-0.010
-0.012
-0.012
-0.013
-0.012
-0.009
-0.007
-0.004
-0.003
0.
0.000
0.001
0.000
0.
0.
0.
0.
0.
0.
0.
0.
0.
0.
0.
0.
0.
0.
0.
0.
0.
0.
0.
0.
0.
0.
0.
0.
0.
0.
0.
0.
0.
0.
0.
0.
0.
0.
0.
0.
0.
0.
0.
0.
0.
0.
0.
0.
0.
0.
0.
0.
0.
0.
0.001
0.000
0.000
-0.003
-0.005
-0.008
-0.012
-0.020
-0.028
-0.037
-0.049
-0.072
-0.103
-0.145
-0.177
-0.205
-0.220
-0.225
-0.211
-0.187
-0.157
-0.120
-0.089
-0.060
-0.039
-0.025
-0.008
-0.005
-0.001
-0.001
-0.002
-0.002
-0.004
-0.004
-0.004
-0.004
-0.002
0.000
0.
0.001
0.000
0.000
0.
0.
0.
0.
0.
0.
0.
0.
0.
0.
0.
0.
0.
0.
0.
0.
0.
0.
0.
0.
0.
0.
0.
0.
0.
0.
0.
0.
0.
0.
0.
0.
0.
0.
0.
0.
0.
0.
0.
0.
0.
0.
0.
0.
0.
0.
0.
0.
0.
0.
0.
0.001
0.000
0.000
0.000
-0.004
-0.005
-0.008
-0.015
-0.021
-0.029
-0.042
-0.059
-0.085
-0.115
-0.142
-0.163
-0.184
-0.196
-0.190
-0.166
-0.138
-0.110
-0.079
-0.053
-0.035
-0.017
-0.008
-0.004
0.002
0.001
0.001
0.000
0.000
0.002
0.001
0.001
0.001
0.001
0.001
0.000
0.
0.
0.
0.
0.
0.
0.
0.
0.
0.
0.
0.
0.
0.
0.
0.
0.
0.
0.
0.
0.
0.
0.
0.
0.
0.
0.
0.
0.
0.
0.
0.
0.
0.
0.
0.
0.
0.
0.
0.
0.
0.
0.
0.
0.
0.
0.
0.
0.
0.
0.
0.
0.
0.000
0.
0.000
-0.001
-0.002
-0.002
-0.004
-0.008
-0.013
-0.017
-0.030
-0.046
-0.072
-0.098
-0.115
-0.135
-0.151
-0.162
-0.162
-0.139
-0.116
-0.094
-0.066
-0.047
-0.028
-0.014
-0.008
-0.004
0.002
0.001
0.001
0.001
0.001
0.001
0.001
0.001
0.001
0.000
0.
0.
0.
0.
0.
0.
0.
0.
0.
0.
0.
0.
0.
0.
0.
0.
0.
0.
0.
0.
0.
0.
0.
0.
0.
0.
0.
0.
0.
0.
0.
0.
0.
0.
0.
0.
0.
0.
0.
0.
0.
0.
0.
0.
0.
0.
0.
0.
0.
0.
0.
0.
0.
0.
0.
0.
0.001
0.
0.000
-0.001
-0.001
-0.001
-0.003
-0.006
-0.012
-0.021
-0.031
-0.052
-0.080
-0.095
-0.108
-0.119
-0.123
-0.121
-0.108
-0.088
-0.069
-0.050
-0.035
-0.023
-0.012
-0.009
-0.003
0.000
0.
0.
0.001
0.001
0.001
0.
0.
0.
0.
0.
0.
0.
0.
0.
0.
0.
0.
0.
0.
0.
0.
0.
0.
0.
0.
0.
0.
0.
0.
0.
0.
0.
0.
0.
0.
0.
0.
0.
0.
0.
0.
0.
0.
0.
0.
0.
0.
0.
0.
0.
0.
0.
0.
0.
0.
0.
0.
0.
0.
0.
0.
0.
0.
0.
0.
0.
0.001
0.
0.000
0.000
0.000
-0.002
-0.004
-0.007
-0.012
-0.020
-0.038
-0.057
-0.074
-0.082
-0.090
-0.089
-0.081
-0.072
-0.062
-0.050
-0.038
-0.028
-0.017
-0.009
-0.005
0.001
0.
0.
0.
0.
0.
0.
0.
0.
0.
0.
0.
0.
0.
0.
0.
0.
0.
0.
0.
0.
0.
0.
0.
0.
0.
0.
0.
0.
0.
0.
0.
0.
0.
0.
0.
0.
0.
0.
0.
0.
0.
0.
0.
0.
0.
0.
0.
0.
0.
0.
0.
0.
0.
0.
0.
0.
0.
0.
0.
0.
0.
0.
0.
0.
0.
0.
0.
0.
0.001
0.001
0.
0.000
0.
-0.003
-0.004
-0.007
-0.013
-0.022
-0.034
-0.047
-0.054
-0.056
-0.055
-0.050
-0.045
-0.041
-0.032
-0.025
-0.017
-0.013
-0.006
-0.004
0.000
0.
0.
0.
0.
0.
0.
0.
0.
0.
0.
0.
0.
0.
0.
0.
0.
0.
0.
0.
0.
0.
0.
0.
0.
0.
0.
0.
0.
0.
0.
0.
0.
0.
0.
0.
0.
0.
0.
0.
0.
0.
0.
0.
0.
0.
0.
0.
0.
0.
0.
0.
0.
0.
0.
0.
0.
0.
0.
0.
0.
0.
0.
0.
0.
0.
0.
0.
0.
0.
0.
0.000
0.000
0.001
-0.001
-0.003
-0.005
-0.009
-0.013
-0.020
-0.027
-0.031
-0.032
-0.031
-0.030
-0.027
-0.024
-0.020
-0.016
-0.011
-0.007
-0.004
0.001
0.
0.
0.
0.
0.
0.
0.
0.
0.
0.
0.
0.
0.
0.
0.
0.
0.
0.
0.
0.
0.
0.
0.
0.
0.
0.
0.
0.
0.
0.
0.
0.
0.
0.
0.
0.
0.
0.
0.
0.
0.
0.
0.
0.
0.
0.
0.
0.
0.
0.
0.
0.
0.
0.
0.
0.
0.
0.
0.
0.
0.
0.
0.
0.
0.
0.
0.
0.
0.
0.
0.
0.
0.
0.000
0.001
-0.002
-0.004
-0.005
-0.007
-0.009
-0.014
-0.017
-0.019
-0.019
-0.019
-0.017
-0.015
-0.013
-0.009
-0.005
-0.004
0.001
0.000
0.
0.
0.
0.
0.
0.
0.
0.
0.
0.
0.
0.
0.
0.
0.
0.
0.
0.
0.
0.
0.
0.
0.
0.
0.
0.
0.
0.
0.
0.
0.
0.
0.
0.
0.
0.
0.
0.
0.
0.
0.
0.
0.
0.
0.
0.
0.
0.
0.
0.
0.
0.
0.
0.
0.
0.
0.
0.
0.
0.
0.
0.
0.
0.
0.
0.
0.
0.
0.
0.
0.
0.
0.
0.
0.000
0.000
-0.002
-0.003
-0.004
-0.005
-0.006
-0.008
-0.009
-0.011
-0.011
-0.007
-0.007
-0.005
-0.004
-0.002
0.001
0.000
0.
0.
0.
0.
0.
0.
0.
0.
0.
0.
0.
0.
0.
0.
0.
0.
0.
0.
0.
0.
0.
0.
0.
0.
0.
0.
0.
0.
0.
0.
0.
0.
0.
0.
0.
0.
0.
0.
0.
0.
0.
0.
0.
0.
0.
0.
0.
0.
0.
0.
0.
0.
0.
0.
0.
0.
0.
0.
0.
0.
0.
0.
0.
0.
0.
0.
0.
0.
0.
0.
0.
0.
0.
0.
0.
0.
0.000
0.001
0.
-0.002
-0.003
-0.003
-0.003
-0.003
-0.003
-0.004
-0.003
-0.003
-0.002
0.001
0.000
0.000
0.
0.
0.
0.
0.
0.
0.
0.
0.
0.
0.
0.
0.
0.
0.
0.
0.
0.
0.
0.
0.
0.
0.
0.
0.
0.
0.
0.
0.
0.
0.
0.
0.
0.
0.
0.
0.
0.
0.
0.
0.
0.
0.
0.
0.
0.
0.
0.
0.
0.
0.
0.
0.
0.
0.
0.
0.
0.
0.
0.
0.
0.
0.
0.
0.
0.
0.
0.
0.
0.
0.
0.
0.
0.
0.
0.
0.
0.
0.
0.000
0.000
0.000
0.000
0.000
0.000
0.000
0.000
0.001
0.001
0.000
0.000
0.
0.
0.
0.
0.
0.
0.
0.
0.
0.
0.
0.
0.
0.
0.
0.
0.
0.
0.
0.
0.
0.
0.
0.
0.
0.
0.
0.
0.
0.
0.
0.
0.
0.
0.
0.
0.
0.
0.
0.
0.
0.
0.
0.
0.
0.
0.
0.
0.
0.
0.
0.
0.
0.
0.
0.
0.
0.
0.
0.
0.
0.
0.
0.
0.
0.
0.
0.
0.
0.
0.
0.
0.
0.
0.
0.
0.
0.
0.
0.
0.
0.
0.
0.
0.000
0.000
0.
0.
0.
0.
0.
0.
0.
0.
0.
0.
0.
0.
0.
0.
0.
0.
0.
0.
0.
0.
0.
0.
0.
0.
0.
0.
0.
0.
0.
0.
0.
0.
0.
0.
0.
0.
0.
0.
0.
0.
0.
0.
0.
0.
0.
0.
0.
0.
0.
0.
0.
0.
0.
0.
0.
0.
0.
0.
0.
0.
0.
0.
0.
0.
0.
0.
0.
0.
0.
0.
0.
0.
0.
0.
0.
0.
0.
0.
0.
0.
0.
0.
0.
0.
0.
0.
0.
0.
0.
0.
0.
0.
0.
0.
0.
0.
0.
0.
0.
0.
0.
0.
0.
0.
0.
0.
0.
0.
0.
0.
0.
0.
0.
0.
0.
0.
0.
0.
0.
0.
0.
0.
0.
0.
0.
0.
0.
0.
0.
0.
0.
0.
0.
0.
0.
0.
0.
0.
0.
0.
0.
0.
0.
0.
0.
0.
0.
0.
0.
0.
0.
0.
0.
0.
0.
0.
0.
0.
0.
0.
0.
0.
0.
0.
0.
0.
0.
0.
0.
0.
0.
0.
0.
0.
0.
0.
0.
0.
0.
0.
0.
0.
0.
0.
0.
0.
0.
0.
0.
0.
0.
0.
0.
0.
0.
0.
0.
0.
0.
0.
0.
0.
0.
0.
0.
0.
0.
0.
0.
0.
0.
0.
0.
0.
0.
0.
0.
0.
0.
0.
0.
0.
0.
0.
0.
0.
0.
0.
0.
0.
0.
0.
0.
0.
0.
0.
0.
0.
0.
0.
0.
0.
0.
0.
0.
0.
0.
0.
0.
0.
0.
0.
0.
0.
0.
0.
0.
0.
0.
0.
0.
0.
0.
0.
0.
0.
0.
0.
0.
0.
0.
0.
0.
0.
0.
0.
0.
0.
0.
0.
0.
0.
0.
0.
0.
0.
0.
0.
0.
0.
0.
0.
0.
0.
0.
0.
0.
0.
0.
0.
0.
0.
0.
0.
0.
0.
0.
0.
0.
0.
0.
0.
0.
0.
0.
0.
0.
0.
0.
0.
0.
0.
0.
0.
0.
0.
0.
0.
0.
0.
0.
0.
0.
0.
0.
0.
0.
0.
0.
0.
0.
0.
0.
0.
0.
0.
0.
0.
0.
0.
0.
0.
0.
0.
0.
0.
0.
0.
0.
0.
0.
0.
0.
0.
0.
0.
0.
0.
0.
0.
0.
0.
0.
0.
0.
0.
0.
0.
0.
0.
0.
0.
0.
0.
0.
0.
0.
0.
0.
0.
0.
0.
0.
0.
0.
0.
0.
0.
0.
0.
0.
0.
0.
0.
0.
0.
0.
0.
0.
0.
0.
0.
0.
0.
0.
0.
0.
0.
0.
0.
0.
0.
0.
0.
0.
0.
0.
0.
0.
0.
0.
0.
0.
0.
0.
0.
0.
0.
0.
0.
0.
0.
0.
0.
0.
0.
0.
0.
0.
0.
0.
0.
0.
0.
0.
0.
0.
0.
0.
0.
0.
0.
0.
0.
0.
0.
0.
0.
0.
0.
0.
0.
0.
0.
0.
0.
0.
0.
0.
0.
0.
0.
0.
0.
0.
0.
0.
0.
0.
0.
0.
0.
0.
0.
0.
0.
0.
0.
0.
0.
0.
0.
0.
0.
0.
0.
0.
0.
0.
0.
0.
0.
0.
0.
0.
0.
0.
0.
0.
0.
0.
0.
0.
0.
0.
0.
0.
0.
0.
0.
0.
0.
0.
0.
0.
0.
0.
0.
0.
0.
0.
0.
0.
0.
0.
0.
0.
0.
0.
0.
0.
0.
0.
0.
0.
0.
0.
0.
0.
0.
0.
0.
0.
0.
0.
0.
0.
0.
0.
0.
0.
0.
0.
0.
0.
0.
0.
0.
0.
0.
0.
0.
0.
0.
0.
0.
0.
0.
0.
0.
0.
0.
0.
0.
0.
0.
0.
0.
0.
0.
0.
0.
0.
0.
0.
0.
0.
0.
0.
0.
0.
0.
0.
0.
0.
0.
0.
0.
0.
0.
0.
0.
0.
0.
0.
0.
0.
0.
0.
0.
0.
0.
0.
0.
0.
0.
0.
0.
0.
0.
0.
0.
0.
0.
0.
0.
0.
0.
0.
0.
0.
0.
0.
0.
0.
0.
0.
0.
0.
0.
0.
0.
0.
0.
0.
0.
0.
0.
0.
0.
0.
0.
0.
0.
0.
0.
0.
0.
0.
0.
0.
0.
0.
0.
0.
0.
0.
0.
0.
0.
0.
0.
0.
0.
0.
0.
0.
0.
0.
0.
0.
0.
0.
0.
0.
0.
0.
0.
0.
0.
0.
0.
0.
0.
0.
0.
0.
0.
0.
0.
0.
0.
0.
0.
0.
0.
0.
0.
0.
0.
0.
0.
0.
0.
0.
0.
0.
0.
0.
0.
0.
0.
0.
0.
0.
0.
0.
0.
0.
0.
0.
0.
0.
0.
0.
0.
0.
0.
0.
0.
0.
0.
0.
0.
0.
0.
0.
0.
0.
0.
0.
0.
0.
0.
0.
0.
0.
0.
0.
0.
0.
0.
0.
0.
0.
0.
0.
0.
0.
0.
0.
0.
0.
0.
0.
0.
0.
0.
0.
0.
0.
0.
0.
0.
0.
0.
0.
0.
0.
0.
0.
0.
0.
0.
0.
0.
0.
0.
0.
0.
0.
0.
0.
0.
0.
0.
0.
0.
0.
0.
0.
0.
0.
0.
0.
0.
0.
0.
0.
0.
0.
0.
0.
0.
0.
0.
0.
0.
0.
0.
0.
0.
0.
0.
0.
0.
0.
0.
0.
0.
0.
0.
0.
0.
0.
0.
0.
0.
0.
0.
0.
0.
0.
0.
0.
0.
0.
0.
0.
0.
0.
0.
0.
0.
0.
0.
0.
0.
0.
0.
0.
0.
0.
0.
0.
0.
0.
0.
0.
0.
0.
0.
0.
0.
0.
0.
0.
0.
0.
0.
0.
0.
0.
0.
0.
0.
0.
0.
0.
0.
0.
0.
0.
0.
0.
0.
0.
0.
0.
0.
0.
0.
0.
0.
0.
0.
0.
0.
0.
0.
0.
0.
0.
0.
0.
0.
0.
0.
0.
0.
0.
0.
0.
0.
0.
0.
0.
0.
0.
0.
0.
0.
0.
0.
0.
0.
0.
0.
0.
0.
0.
0.
0.
0.
0.
0.
0.
0.
0.
0.
0.
0.
0.
0.
0.
0.
0.
0.
0.
0.
0.
0.
0.
0.
0.
0.
0.
0.
0.
0.
0.
0.
0.
0.
0.
0.
0.
0.
0.
0.
0.
0.
0.
0.
0.
0.
0.
0.
0.
0.
0.
0.
0.
0.
0.
0.
0.
0.
0.
0.
0.
0.
0.
0.
0.
0.
0.
0.
0.
0.
0.
0.
0.
0.
0.
0.
0.
0.
0.
0.
0.
0.
0.
0.
0.
0.
0.
0.
0.
0.
0.
0.
0.
0.
0.
0.
0.
0.
0.
0.
0.
0.
0.
0.
0.
0.
0.
0.
0.
0.
0.
0.
0.
0.
0.
0.
0.
0.
0.
0.
0.
0.
0.
0.
0.
0.
0.
0.
0.
0.
0.
0.
0.
0.
0.
0.
0.
0.
0.
0.
0.
0.
0.
0.
0.
0.
0.
0.
0.
0.
0.
0.
0.
0.
0.
0.
0.
0.
0.
0.
0.
0.
0.
0.
0.
0.
0.
0.
0.
0.
0.
0.
0.
0.
0.
0.
0.
0.
0.
0.
0.
0.
0.
0.
0.
0.
0.
0.
0.
0.
0.
0.
0.
0.
0.
0.
0.
0.
0.
0.
0.
0.
0.
0.
0.
0.
0.
0.
0.
0.
0.
0.
0.
0.
0.
0.
0.
0.
0.
0.
0.
0.
0.
0.
0.
0.
0.
0.
0.
0.
0.
0.
0.
0.
0.
0.
0.
0.
0.
0.
0.
0.
0.
0.
0.
0.
0.
0.
0.
0.
0.
0.
0.
0.
0.
0.
0.
0.
0.
0.
0.
0.
0.
0.
0.
0.
0.
0.
0.
0.
0.
0.
0.
0.
0.
0.
0.
0.
0.
0.
0.
0.
0.
0.
0.
0.
0.
0.
0.
0.
0.
0.
0.
0.
0.
0.
0.
0.
0.
0.
0.
0.
0.
0.
0.
0.
0.
0.
0.
0.
0.
0.
0.
0.
0.
0.
0.
0.
0.
0.
0.
0.
0.
0.
0.
0.
0.
0.
0.
0.
0.
0.
0.
0.
0.
0.
0.
0.
0.
0.
0.
0.
0.
0.
0.
0.
0.
0.
0.
0.
0.
0.
0.
0.
0.
0.
0.
0.
0.
0.
0.
0.
0.
0.
0.
0.
0.
0.
0.
0.
0.
0.
0.
0.
0.
0.
0.
0.
0.
0.
0.
0.
0.
0.
0.
0.
0.
0.
0.
0.
0.
0.
0.
0.
0.
0.
0.
0.
0.
0.
0.
0.
0.
0.
0.
0.
0.
0.
0.
0.
0.
0.
0.
0.
0.
0.
0.
0.
0.
0.
0.
0.
0.
0.
0.
0.
0.
0.
0.
0.
0.
0.
0.
0.
0.
0.
0.
0.
0.
0.
0.
0.
0.
0.
0.
0.
0.
0.
0.
0.
0.
0.
0.
0.
0.
0.
0.
0.
0.
0.
0.
0.
0.
0.
0.
0.
0.
0.
0.
0.
0.
0.
0.
0.
0.
0.
0.
0.
0.
0.
0.
0.
0.
0.
0.
0.
0.
0.
0.
0.
0.
0.
0.
0.
0.
0.
0.
0.
0.
0.
0.
0.
0.
0.
0.
0.
0.
0.
0.
0.
0.
0.
0.
0.
0.
0.
0.
0.
0.
0.
0.
0.
0.
0.
0.
0.
0.
0.
0.
0.
0.
0.
0.
0.
0.
0.
0.
0.
0.
0.
0.
0.
0.
0.
0.
0.
0.
0.
0.
0.
0.
0.
0.
0.
0.
0.
0.
0.
0.
0.
0.
0.
0.
0.
0.
0.
0.
0.
0.
0.
0.
0.
0.
0.
0.
0.
0.
0.
0.
0.
0.
0.
0.
0.
0.
0.
0.
0.
0.
0.
0.
0.
0.
0.
0.
0.
0.
0.
0.
0.
0.
0.
0.
0.
0.
0.
0.
0.
0.
0.
0.
0.
0.
0.
0.
0.
0.
0.
0.
0.
0.
0.
0.
0.
0.
0.
0.
0.
0.
0.
0.
0.
0.
0.
0.
0.
0.
0.
0.
0.
0.
0.
0.
0.
0.
0.
0.
0.
0.
0.
0.
0.
0.
0.
0.
0.
0.
0.
0.
0.
0.
0.
0.
0.
0.
0.
0.
0.
0.
0.
0.
0.
0.
0.
0.
0.
0.
0.
0.
0.
0.
0.
0.
0.
0.
0.
0.
0.
0.
0.
0.
0.
0.
0.
0.
0.
0.
0.
0.
0.
0.
0.
0.
0.
0.
0.
0.
0.
0.
0.
0.
0.
0.
0.
0.
0.
0.
0.
0.
0.
0.
0.
0.
0.
0.
0.
0.
0.
0.
0.
0.
0.
0.
0.
0.
0.
0.
0.
0.
0.
0.
0.
0.
0.
0.
0.
0.
0.
0.
0.
0.
0.
0.
0.
0.
0.
0.
0.
0.
0.
0.
0.
0.
0.
0.
0.
0.
0.
0.
0.
0.
0.
0.
0.
0.
0.
0.
0.
0.
0.
0.
0.
0.
0.
0.
0.
0.
0.
0.
0.
0.
0.
0.
0.
0.
0.
0.
0.
0.
0.
0.
0.
0.
0.
0.
0.
0.
0.
0.
0.
0.
0.
0.
0.
0.
0.
0.
0.
0.
0.
0.
0.
0.
0.
0.
0.
0.
0.
0.
0.
0.
0.
0.
0.
0.
0.
0.
0.
0.
0.
0.
0.
0.
0.
0.
0.
0.
0.
0.
0.
0.
0.
0.
0.
0.
0.
0.
0.
0.
0.
0.
0.
0.
0.
0.
0.
0.
0.
0.
0.
0.
0.
0.
0.
0.
0.
0.
0.
0.
0.
0.
0.
0.
0.
0.
0.
0.
0.
0.
0.
0.
0.
0.
0.
0.
0.
0.
0.
0.
0.
0.
0.
0.
0.
0.
0.
0.
0.
0.
0.
0.
0.
0.
0.
0.
0.
0.
0.
0.
0.
0.
0.
0.
0.
0.
0.
0.
0.
0.
0.
0.
0.
0.
0.
0.
0.
0.
0.
0.
0.
0.
0.
0.
0.
0.
0.
0.
0.
0.
0.
0.
0.
0.
0.
0.
0.
0.
0.
0.
0.
0.
0.
0.
0.
0.
0.
0.
0.
0.
0.
0.
0.
0.
0.
0.
0.
0.
0.
0.
0.
0.
0.
0.
0.
0.
0.
0.
0.
0.
0.
0.
0.
0.
0.
0.
0.
0.
0.
0.
0.
0.
0.
0.
0.
0.
0.
0.
0.
0.
0.
0.
0.
0.
0.
0.
0.
0.
0.
0.
0.
0.
0.
0.
0.
0.
0.
0.
0.
0.
0.
0.
0.
0.
0.
0.
0.
0.
0.
0.
0.
0.
0.
0.
0.
0.
0.
0.
0.
0.
0.
0.
0.
0.
0.
0.
0.
0.
0.
0.
0.
0.
0.
0.
0.
0.
0.
0.
0.
0.
0.
0.
0.
0.
0.
0.
0.
0.
0.
0.
0.
0.
0.
0.
0.
0.
0.
0.
0.
0.
0.
0.
0.
0.
0.
0.
0.
0.
0.
0.
0.
0.
0.
0.
0.
0.
0.
0.
0.
0.
0.
0.
0.
0.
0.
0.
0.
0.
0.
0.
0.
0.
0.
0.
0.
0.
0.
0.
0.
0.
0.
0.
0.
0.
0.
0.
0.
0.
0.
0.
0.
0.
0.
0.
0.
0.
0.
0.
0.
0.
0.
0.
0.
0.
0.
0.
0.
0.
0.
0.
0.
0.
0.
0.
0.
0.
0.
0.
0.
0.
0.
0.
0.
0.
0.
0.
0.
0.
0.
0.
0.
0.
0.
0.
0.
0.
0.
0.
0.
0.
0.
0.
0.
0.
0.
0.
0.
0.
0.
0.
0.
0.
0.
0.
0.
0.
0.
0.
0.
0.
0.
0.
0.
0.
0.
0.
0.
0.
0.
0.
0.
0.
0.
0.
0.
0.
0.
0.
0.
0.
0.
0.
0.
0.
0.
0.
0.
0.
0.
0.
0.
0.
0.
0.
0.
0.
0.
0.
0.
0.
0.
0.
0.
0.
0.
0.
0.
0.
0.
0.
0.
0.
0.
0.
0.
0.
0.
0.
0.
0.
0.
0.
0.
0.
0.
0.
0.
0.
0.
0.
0.
0.
0.
0.
0.
0.
0.
0.
0.
0.
0.
0.
0.
0.
0.
0.
0.
0.
0.
0.
0.
0.
0.
0.
0.
0.
0.
0.
0.
0.
0.
0.
0.
0.
0.
0.
0.
0.
0.
0.
0.
0.
0.
0.
0.
0.
0.
0.
0.
0.
0.
0.
0.
0.
0.
0.
0.
0.
0.
0.
0.
0.
0.
0.
0.
0.
0.
0.
0.
0.
0.
0.
0.
0.
0.
0.
0.
0.
0.
0.
0.
0.
0.
0.
0.
0.
0.
0.
0.
0.
0.
0.
0.
0.
0.
0.
0.
0.
0.
0.
0.
0.
0.
0.
0.
0.
0.
0.
0.
0.
0.
0.
0.
0.
0.
0.
0.
0.
0.
0.
0.
0.
0.
0.
0.
0.
0.
0.
0.
0.
0.
0.
0.
0.
0.
0.
0.
0.
0.
0.
0.
0.
0.
0.
0.
0.
0.
0.
0.
0.
0.
0.
0.
0.
0.
0.
0.
0.
0.
0.
0.
0.
0.
0.
0.
0.
0.
0.
0.
0.
0.
0.
0.
0.
0.
0.
0.
0.
0.
0.
0.
0.
0.
0.
0.
0.
0.
0.
0.
0.
0.
0.
0.
0.
0.
0.
0.
0.
0.
0.
0.
0.
0.
0.
0.
0.
0.
0.
0.
0.
0.
0.
0.
0.
0.
0.
0.
0.
0.
0.
0.
0.
0.
0.
0.
0.
0.
0.
0.
0.
0.
0.
0.
0.
0.
0.
0.
0.
0.
0.
0.
0.
0.
0.
0.
0.
0.
0.
0.
0.
0.
0.
0.
0.
0.
0.
0.
0.
0.
0.
0.
0.
0.
0.
0.
0.
0.
0.
0.
0.
0.
0.
0.
0.
0.
0.
0.
0.
0.
0.
0.
0.
0.
0.
0.
0.
0.
0.
0.
0.
0.
0.
0.
0.
0.
0.
0.
0.
0.
0.
0.
0.
0.
0.
0.
0.
0.
0.
0.
0.
0.
0.
0.
0.
0.
0.
0.
0.
0.
0.
0.
0.
0.
0.
0.
0.
0.
0.
0.
0.
0.
0.
0.
0.
0.
0.
0.
0.
0.
0.
0.
0.
0.
0.
0.
0.
0.
0.
0.
0.
0.
0.
0.
0.
0.
0.
0.
0.
0.
0.
0.
0.
0.
0.
0.
0.
0.
0.
0.
0.
0.
0.
0.
0.
0.
0.
0.
0.
0.
0.
0.
0.
0.
0.
0.
0.
0.
0.
0.
0.
0.
0.
0.
0.
0.
0.
0.
0.
0.
0.
0.
0.
0.
0.
0.
0.
0.
0.
0.
0.
0.
0.
0.
0.
0.
0.
0.
0.
0.
0.
0.
0.
0.
0.
0.
0.
0.
0.
0.
0.
0.
0.
0.
0.
0.
0.
0.
0.
0.
0.
0.
0.
0.
0.
0.
0.
0.
0.
0.
0.
0.
0.
0.
0.
0.
0.
0.
0.
0.
0.
0.
0.
0.
0.
0.
0.
0.
0.
0.
0.
0.
0.
0.
0.
0.
0.
0.
0.
0.
0.
0.
0.
0.
0.
0.
0.
0.
0.
0.
0.
0.
0.
0.
0.
0.
0.
0.
0.
0.
0.
0.
0.
0.
0.
0.
0.
0.
0.
0.
0.
0.
0.
0.
0.
0.
0.
0.
0.
0.
0.
0.
0.
0.
0.
0.
0.
0.
0.
0.
0.
0.
0.
0.
0.
0.
0.
0.
0.
0.
0.
0.
0.
0.
0.
0.
0.
0.
0.
0.
0.
0.
0.
0.
0.
0.
0.
0.
0.
0.
0.
0.
0.
0.
0.
0.
0.
0.
0.
0.
0.
0.
0.
0.
0.
0.
0.
0.
0.
0.
0.
0.
0.
0.
0.
0.
0.
0.
0.
0.
0.
0.
0.
0.
0.
0.
0.
0.
0.
0.
0.
0.
0.
0.
0.
0.
0.
0.
0.
0.
0.
0.
0.
0.
0.
0.
0.
0.
0.
0.
0.
0.
0.
0.
0.
0.
0.
0.
0.
0.
0.
0.
0.
0.
0.
0.
0.
0.
0.
0.
0.
0.
0.
0.
0.
0.
0.
0.
0.
0.
0.
0.
0.
0.
0.
0.
0.
0.
0.
0.
0.
0.
0.
0.
0.
0.
0.
0.
0.
0.
0.
0.
0.
0.
0.
0.
0.
0.
0.
0.
0.
0.
0.
0.
0.
0.
0.
0.
0.
0.
0.
0.
0.
0.
0.
0.
0.
0.
0.
0.
0.
0.
0.
0.
0.
0.
0.
0.
0.
0.
0.
0.
0.
0.
0.
0.
0.
0.
0.
0.
0.
0.
0.
0.
0.
0.
0.
0.
0.
0.
0.
0.
0.
0.
0.
0.
0.
0.
0.
0.
0.
0.
0.
0.
0.
0.
0.
0.
0.
0.
0.
0.
0.
0.
0.
0.
0.
0.
0.
0.
0.
0.
0.
0.
0.
0.
0.
0.
0.
0.
0.
0.
0.
0.
0.
0.
0.
0.
0.
0.
0.
0.
0.
0.
0.
0.
0.
0.
0.
0.
0.
0.
0.
0.
0.
0.
0.
0.
0.
0.
0.
0.
0.
0.
0.
0.
0.
0.000
0.000
0.000
0.000
0.000
0.
0.
0.
0.
0.
0.
0.
0.
0.
0.
0.
0.
0.
0.
0.
0.
0.
0.
0.
0.
0.
0.
0.
0.
0.
0.
0.
0.
0.
0.
0.
0.
0.
0.
0.
0.
0.
0.
0.
0.
0.
0.
0.
0.
0.
0.
0.
0.
0.
0.
0.
0.
0.
0.
0.
0.
0.
0.
0.
0.
0.
0.
0.
0.
0.
0.
0.
0.
0.
0.
0.
0.
0.
0.
0.
0.
0.
0.
0.
0.
0.
0.
0.
0.
0.
0.
0.
0.000
0.000
0.000
0.000
0.000
0.000
0.000
0.
0.
0.
0.
0.
0.
0.
0.
0.
0.
0.
0.
0.
0.
0.
0.
0.
0.
0.
0.
0.
0.
0.
0.
0.
0.
0.
0.
0.
0.
0.
0.
0.
0.
0.
0.
0.
0.
0.
0.
0.
0.
0.
0.
0.
0.
0.
0.
0.
0.
0.
0.
0.
0.
0.
0.
0.
0.
0.
0.
0.
0.
0.
0.
0.
0.
0.
0.
0.
0.
0.
0.
0.
0.
0.
0.
0.
0.
0.
0.
0.
0.
0.
0.
0.
0.
0.000
0.000
0.000
0.000
0.000
0.000
0.000
0.000
0.
0.
0.
0.
0.
0.
0.
0.
0.
0.
0.
0.
0.
0.
0.
0.
0.
0.
0.
0.
0.
0.
0.
0.
0.
0.
0.
0.
0.
0.
0.
0.
0.
0.
0.
0.
0.
0.
0.
0.
0.
0.
0.
0.
0.
0.
0.
0.
0.
0.
0.
0.
0.
0.
0.
0.
0.
0.
0.
0.
0.
0.
0.
0.
0.
0.
0.
0.
0.
0.
0.
0.
0.
0.
0.
0.
0.
0.
0.
0.
0.
0.
0.
0.
0.
0.000
0.000
0.000
0.000
0.000
0.000
0.000
0.000
0.
0.
0.
0.
0.
0.
0.
0.
0.
0.
0.
0.
0.
0.
0.
0.
0.
0.
0.
0.
0.
0.
0.
0.
0.
0.
0.
0.
0.
0.
0.
0.
0.
0.
0.
0.
0.
0.
0.
0.
0.
0.
0.
0.
0.
0.
0.
0.
0.
0.
0.
0.
0.
0.
0.
0.
0.
0.
0.
0.
0.
0.
0.
0.
0.
0.
0.
0.
0.
0.
0.
0.
0.
0.
0.
0.
0.
0.
0.
0.
0.
0.
0.
0.
0.
0.000
0.000
0.000
0.000
0.000
0.000
0.000
0.000
0.
0.
0.
0.
0.
0.
0.
0.
0.
0.
0.
0.
0.
0.
0.
0.
0.
0.
0.
0.
0.
0.
0.
0.
0.
0.
0.
0.
0.
0.
0.
0.
0.
0.
0.
0.
0.
0.
0.
0.
0.
0.
0.
0.
0.
0.
0.
0.
0.
0.
0.
0.
0.
0.
0.
0.
0.
0.
0.
0.
0.
0.
0.
0.
0.
0.
0.
0.
0.
0.
0.
0.
0.
0.
0.
0.
0.
0.
0.
0.
0.
0.
0.
0.
0.
0.
0.000
0.000
0.000
0.000
0.000
0.000
0.000
0.
0.
0.
0.
0.
0.
0.
0.
0.
0.
0.
0.
0.
0.
0.
0.
0.
0.
0.
0.
0.
0.
0.
0.
0.
0.
0.
0.
0.
0.
0.
0.
0.
0.
0.
0.
0.
0.
0.
0.
0.
0.
0.
0.
0.
0.
0.
0.
0.
0.
0.
0.
0.
0.
0.
0.
0.
0.
0.
0.
0.
0.
0.
0.
0.
0.
0.
0.
0.
0.
0.
0.
0.
0.
0.
0.
0.
0.
0.
0.
0.
0.
0.
0.
0.
0.
0.000
0.000
0.000
0.000
0.000
0.000
0.
0.
0.
0.
0.
0.
0.
0.
0.
0.
0.
0.
0.
0.
0.
0.
0.
0.
0.
0.
0.
0.
0.
0.
0.
0.
0.
0.
0.
0.
0.
0.
0.
0.
0.
0.
0.
0.
0.
0.
0.
0.
0.
0.
0.
0.
0.
0.
0.
0.
0.
0.
0.
0.
0.
0.
0.
0.
0.
0.
0.
0.
0.
0.
0.
0.
0.
0.
0.
0.
0.
0.
0.
0.
0.
0.
0.
0.
0.
0.
0.
0.
0.
0.
0.
0.
0.
0.
0.
0.000
0.000
0.000
0.
0.
0.
0.
0.
0.
0.
0.
0.
0.
0.
0.
0.
0.
0.
0.
0.
0.
0.
0.
0.
0.
0.
0.
0.
0.
0.
0.
0.
0.
0.
0.
0.
0.
0.
0.
0.
0.
0.
0.
0.
0.
0.
0.
0.
0.
0.
0.
0.
0.
0.
0.
0.
0.
0.
0.
0.
0.
0.
0.
0.
0.
0.
0.
0.
0.
0.
0.
0.
0.
0.
0.
0.
0.
0.
0.
0.
0.
0.
0.
0.
0.
0.
0.
0.
0.
0.
0.
0.
0.
0.
0.
0.
0.
0.
0.
0.
0.
0.
0.
0.
0.
0.
0.
0.
0.
0.
0.
0.
0.
0.
0.
0.
0.
0.
0.
0.
0.
0.
0.
0.
0.
0.
0.
0.
0.
0.
0.
0.
0.
0.
0.
0.
0.
0.
0.
0.
0.
0.
0.
0.
0.
0.
0.
0.
0.
0.
0.
0.
0.
0.
0.
0.
0.
0.
0.
0.
0.
0.
0.
0.
0.
0.
0.
0.
0.
0.
0.
0.
0.
0.
0.
0.
0.
0.
0.
0.
0.
0.
0.
0.000
0.000
0.000
0.000
0.
0.
0.
0.
0.
0.
0.
0.
0.
0.
0.
0.
0.
0.
0.
0.
0.
0.
0.
0.
0.
0.
0.
0.
0.
0.
0.
0.
0.
0.
0.
0.
0.
0.
0.
0.
0.
0.
0.
0.
0.
0.
0.
0.
0.
0.
0.
0.
0.
0.
0.
0.
0.
0.
0.
0.
0.
0.
0.
0.
0.
0.
0.
0.
0.
0.
0.
0.
0.
0.
0.
0.
0.
0.
0.
0.
0.
0.
0.
0.
0.
0.
0.
0.
0.
0.
0.
0.
0.
0.000
0.000
0.000
0.000
0.000
0.
0.
0.
0.
0.
0.
0.
0.
0.
0.
0.
0.
0.
0.
0.
0.
0.
0.
0.
0.
0.
0.
0.
0.
0.
0.
0.
0.
0.
0.
0.
0.
0.
0.
0.
0.
0.
0.
0.
0.
0.
0.
0.
0.
0.
0.
0.
0.
0.
0.
0.
0.
0.
0.
0.
0.
0.
0.
0.
0.
0.
0.
0.
0.
0.
0.
0.
0.
0.
0.
0.
0.
0.
0.
0.
0.
0.
0.
0.
0.
0.
0.
0.
0.
0.
0.
0.
0.
0.000
0.000
0.000
0.000
0.000
0.
0.
0.
0.
0.
0.
0.
0.
0.
0.
0.
0.
0.
0.
0.
0.
0.
0.
0.
0.
0.
0.
0.
0.
0.
0.
0.
0.
0.
0.
0.
0.
0.
0.
0.
0.
0.
0.
0.
0.
0.
0.
0.
0.
0.
0.
0.
0.
0.
0.
0.
0.
0.
0.
0.
0.
0.
0.
0.
0.
0.
0.
0.
0.
0.
0.
0.
0.
0.
0.
0.
0.
0.
0.
0.
0.
0.
0.
0.
0.
0.
0.
0.
0.
0.
0.
0.
0.
0.000
0.000
0.000
0.000
0.000
0.
0.
0.
0.
0.
0.
0.
0.
0.
0.
0.
0.
0.
0.
0.
0.
0.
0.
0.
0.
0.
0.
0.
0.
0.
0.
0.
0.
0.
0.
0.
0.
0.
0.
0.
0.
0.
0.
0.
0.
0.
0.
0.
0.
0.
0.
0.
0.
0.
0.
0.
0.
0.
0.
0.
0.
0.
0.
0.
0.
0.
0.
0.
0.
0.
0.
0.
0.
0.
0.
0.
0.
0.
0.
0.
0.
0.
0.
0.
0.
0.
0.
0.
0.
0.
0.
0.
0.
0.
0.000
0.000
0.
0.
0.
0.
0.
0.
0.
0.
0.
0.
0.
0.
0.
0.
0.
0.
0.
0.
0.
0.
0.
0.
0.
0.
0.
0.
0.
0.
0.
0.
0.
0.
0.
0.
0.
0.
0.
0.
0.
0.
0.
0.
0.
0.
0.
0.
0.
0.
0.
0.
0.
0.
0.
0.
0.
0.
0.
0.
0.
0.
0.
0.
0.
0.
0.
0.
0.
0.
0.
0.
0.
0.
0.
0.
0.
0.
0.
0.
0.
0.
0.
0.
0.
0.
0.
0.
0.
0.
0.
0.
0.
0.
0.
0.
0.
0.
0.
0.
0.
0.
0.
0.
0.
0.
0.
0.
0.
0.
0.
0.
0.
0.
0.
0.
0.
0.
0.
0.
0.
0.
0.
0.
0.
0.
0.
0.
0.
0.
0.
0.
0.
0.
0.
0.
0.
0.
0.
0.
0.
0.
0.
0.
0.
0.
0.
0.
0.
0.
0.
0.
0.
0.
0.
0.
0.
0.
0.
0.
0.
0.
0.
0.
0.
0.
0.
0.
0.
0.
0.
0.
0.
0.
0.
0.
0.
0.
0.
0.
0.
0.
0.
0.
0.
0.
0.
0.
0.
0.
0.
0.
0.
0.
0.
0.
0.
0.
0.
0.
0.
0.
0.
0.
0.
0.
0.
0.
0.001
0.001
0.
0.
0.
0.
0.
0.
0.
0.
0.
0.
0.
0.
0.
0.
0.
0.
0.
0.
0.
0.
0.
0.
0.
0.
0.
0.
0.
0.
0.
0.
0.
0.
0.
0.
0.
0.
0.
0.
0.
0.
0.
0.
0.
0.
0.
0.
0.
0.
0.
0.
0.
0.
0.
0.
0.
0.
0.
0.
0.
0.
0.
0.
0.
0.
0.
0.
0.
0.
0.
0.
0.
0.
0.
0.
0.
0.
0.
0.
0.
0.001
0.001
0.001
0.001
0.001
0.001
0.000
0.000
0.000
0.001
0.001
0.001
0.002
0.002
0.002
0.002
0.002
0.001
0.001
0.001
0.
0.
0.
0.
0.
0.
0.
0.
0.
0.
0.
0.
0.
0.
0.
0.
0.
0.
0.
0.
0.
0.
0.
0.
0.
0.
0.
0.
0.
0.
0.
0.
0.
0.
0.
0.
0.
0.
0.
0.
0.
0.
0.
0.
0.
0.
0.
0.
0.
0.
0.
0.
0.
0.
0.
0.
0.
0.
0.
0.
0.
0.
0.
0.
0.
0.
0.
0.
0.
0.
0.
0.001
0.001
0.001
0.001
0.000
0.000
-0.001
-0.001
-0.001
0.
0.000
-0.001
0.002
0.002
0.002
0.001
0.001
0.001
0.001
0.001
0.001
0.001
0.001
0.
0.
0.
0.
0.
0.
0.
0.
0.
0.
0.
0.
0.
0.
0.
0.
0.
0.
0.
0.
0.
0.
0.
0.
0.
0.
0.
0.
0.
0.
0.
0.
0.
0.
0.
0.
0.
0.
0.
0.
0.
0.
0.
0.
0.
0.
0.
0.
0.
0.
0.
0.
0.
0.
0.
0.
0.
0.
0.
0.
0.
0.
0.
0.
0.
0.
0.
0.
0.
0.001
0.001
0.001
0.000
-0.002
-0.002
-0.003
-0.003
-0.003
-0.002
-0.003
0.000
0.000
0.001
0.001
0.001
0.001
0.001
0.001
0.000
0.002
0.002
0.002
0.001
0.001
0.000
0.000
0.000
0.
0.
0.
0.
0.
0.
0.
0.
0.
0.
0.
0.
0.
0.
0.
0.
0.
0.
0.
0.
0.
0.
0.
0.
0.
0.
0.
0.
0.
0.
0.
0.
0.
0.
0.
0.
0.
0.
0.
0.
0.
0.
0.
0.
0.
0.
0.
0.
0.
0.
0.
0.
0.
0.
0.
0.
0.
0.
0.
0.
0.
0.
0.
0.
0.001
0.001
0.002
-0.001
-0.002
-0.003
-0.004
-0.006
-0.007
-0.007
-0.005
-0.004
-0.003
-0.002
0.000
-0.001
-0.002
-0.002
-0.002
-0.001
0.
0.001
0.002
0.003
0.001
0.
0.000
-0.001
0.000
0.000
0.000
0.
0.
0.
0.
0.
0.
0.
0.
0.
0.
0.
0.
0.
0.
0.
0.
0.
0.
0.
0.
0.
0.
0.
0.
0.
0.
0.
0.
0.
0.
0.
0.
0.
0.
0.
0.
0.
0.
0.
0.
0.
0.
0.
0.
0.
0.
0.
0.
0.
0.
0.
0.
0.
0.
0.
0.
0.
0.
0.
0.
0.001
0.002
0.002
0.003
-0.001
-0.001
-0.002
-0.007
-0.012
-0.016
-0.018
-0.017
-0.018
-0.014
-0.011
-0.007
-0.006
-0.011
-0.011
-0.011
-0.010
-0.008
-0.006
-0.003
-0.002
-0.001
-0.001
-0.002
-0.002
-0.001
-0.001
-0.001
0.000
0.000
0.
0.
0.
0.
0.
0.
0.
0.
0.
0.
0.
0.
0.
0.
0.
0.
0.
0.
0.
0.
0.
0.
0.
0.
0.
0.
0.
0.
0.
0.
0.
0.
0.
0.
0.
0.
0.
0.
0.
0.
0.
0.
0.
0.
0.
0.
0.
0.
0.
0.
0.
0.
0.
0.
0.
0.
0.
0.001
0.001
0.001
0.003
0.003
0.002
0.000
-0.002
-0.009
-0.018
-0.027
-0.036
-0.043
-0.045
-0.040
-0.032
-0.025
-0.019
-0.020
-0.025
-0.030
-0.036
-0.036
-0.031
-0.022
-0.015
-0.009
-0.006
-0.005
-0.002
-0.003
-0.003
-0.003
-0.002
-0.001
0.000
0.000
0.
0.
0.
0.
0.
0.
0.
0.
0.
0.
0.
0.
0.
0.
0.
0.
0.
0.
0.
0.
0.
0.
0.
0.
0.
0.
0.
0.
0.
0.
0.
0.
0.
0.
0.
0.
0.
0.
0.
0.
0.
0.
0.
0.
0.
0.
0.
0.000
0.
0.
0.
0.
0.
0.
0.
0.001
0.001
0.001
0.003
0.002
0.002
-0.002
-0.005
-0.012
-0.023
-0.039
-0.058
-0.077
-0.079
-0.074
-0.065
-0.061
-0.048
-0.039
-0.042
-0.052
-0.069
-0.082
-0.079
-0.067
-0.056
-0.041
-0.023
-0.012
-0.008
-0.006
-0.006
-0.004
-0.003
-0.004
-0.002
-0.001
0.000
0.
0.
0.
0.
0.
0.
0.
0.
0.
0.
0.
0.
0.
0.
0.
0.
0.
0.
0.
0.
0.
0.
0.
0.
0.
0.
0.
0.
0.
0.
0.
0.
0.
0.
0.
0.
0.
0.
0.
0.
0.
0.
0.
0.
0.
0.
0.
0.000
0.
0.
0.
0.
0.
0.
0.001
0.001
0.001
0.001
0.001
0.000
-0.003
-0.008
-0.014
-0.025
-0.041
-0.067
-0.098
-0.115
-0.109
-0.066
-0.075
-0.085
-0.076
-0.069
-0.073
-0.088
-0.106
-0.106
-0.101
-0.082
-0.078
-0.062
-0.045
-0.024
-0.014
-0.009
-0.008
-0.008
-0.004
-0.005
-0.002
-0.001
-0.001
0.000
0.
0.
0.
0.
0.
0.
0.
0.
0.
0.
0.
0.
0.
0.
0.
0.
0.
0.
0.
0.
0.
0.
0.
0.
0.
0.
0.
0.
0.
0.
0.
0.
0.
0.
0.
0.
0.
0.
0.
0.
0.
0.
0.
0.
0.
0.
0.
0.
0.
0.
0.
0.
0.
0.001
0.001
0.000
0.000
-0.003
-0.005
-0.009
-0.016
-0.023
-0.037
-0.062
-0.099
-0.124
-0.132
-0.044
0.338
0.147
-0.072
-0.100
-0.100
-0.106
-0.120
-0.124
-0.103
0.080
0.389
0.113
-0.072
-0.065
-0.045
-0.027
-0.019
-0.014
-0.013
-0.007
-0.005
-0.002
-0.002
-0.001
0.000
0.
0.
0.
0.
0.
0.
0.
0.
0.
0.
0.
0.
0.
0.
0.
0.
0.
0.
0.
0.
0.
0.
0.
0.
0.
0.
0.
0.
0.
0.
0.
0.
0.
0.
0.
0.
0.
0.
0.
0.
0.
0.
0.
0.
0.
0.
0.
0.
0.
0.
0.
0.
0.001
0.001
0.000
-0.001
-0.003
-0.006
-0.010
-0.017
-0.028
-0.036
-0.053
-0.084
-0.122
-0.142
-0.138
0.020
0.513
0.377
-0.025
-0.117
-0.126
-0.134
-0.146
-0.118
0.097
1.226
3.008
1.090
-0.001
-0.089
-0.066
-0.042
-0.031
-0.024
-0.018
-0.013
-0.008
-0.006
-0.001
-0.001
0.000
0.
0.
0.
0.
0.
0.
0.
0.
0.
0.
0.
0.
0.
0.
0.
0.
0.
0.
0.
0.
0.
0.
0.
0.
0.
0.
0.
0.
0.
0.
0.
0.
0.
0.
0.
0.
0.
0.
0.
0.
0.
0.
0.
0.
0.
0.
0.
0.
0.
0.
0.
0.
0.001
0.001
-0.001
-0.001
-0.004
-0.012
-0.022
-0.032
-0.043
-0.051
-0.066
-0.097
-0.136
-0.157
-0.142
-0.039
0.167
0.132
-0.070
-0.133
-0.143
-0.157
-0.171
-0.097
0.347
2.131
4.686
1.862
0.063
-0.110
-0.089
-0.062
-0.049
-0.040
-0.031
-0.026
-0.014
-0.008
-0.005
-0.002
0.001
0.
0.
0.
0.
0.
0.
0.
0.
0.
0.
0.
0.
0.
0.
0.
0.
0.
0.
0.
0.
0.
0.
0.
0.
0.
0.
0.
0.
0.
0.
0.
0.
0.
0.
0.
0.
0.
0.
0.
0.
0.
0.
0.
0.
0.
0.
0.
0.
0.
0.
0.
0.001
0.001
0.000
0.000
-0.003
-0.010
-0.021
-0.032
-0.045
-0.056
-0.068
-0.080
-0.105
-0.140
-0.168
-0.151
-0.126
-0.111
-0.114
-0.137
-0.134
-0.145
-0.168
-0.178
-0.133
0.115
0.645
1.212
0.594
-0.064
-0.135
-0.113
-0.083
-0.068
-0.058
-0.047
-0.036
-0.026
-0.016
-0.008
-0.005
-0.001
0.001
0.
0.
0.
0.
0.
0.
0.
0.
0.
0.
0.
0.
0.
0.
0.
0.
0.
0.
0.
0.
0.
0.
0.
0.
0.
0.
0.
0.
0.
0.
0.
0.
0.
0.
0.
0.
0.
0.
0.
0.
0.
0.
0.
0.
0.
0.
0.
0.
0.
0.001
0.001
0.002
0.000
-0.002
-0.009
-0.015
-0.030
-0.041
-0.059
-0.075
-0.082
-0.090
-0.109
-0.142
-0.165
-0.179
-0.173
-0.173
-0.158
-0.143
-0.128
-0.130
-0.156
-0.174
-0.184
-0.133
-0.098
-0.114
-0.159
-0.200
-0.181
-0.151
-0.124
-0.105
-0.089
-0.072
-0.056
-0.042
-0.024
-0.015
-0.008
-0.002
-0.002
0.000
0.
0.
0.
0.
0.
0.
0.
0.
0.
0.
0.
0.
0.
0.
0.
0.
0.
0.
0.
0.
0.
0.
0.
0.
0.
0.
0.
0.
0.
0.
0.
0.
0.
0.
0.
0.
0.
0.
0.
0.
0.
0.
0.
0.
0.
0.
0.
0.001
0.001
0.002
0.002
-0.001
-0.006
-0.013
-0.024
-0.039
-0.057
-0.076
-0.092
-0.101
-0.110
-0.119
-0.143
-0.165
-0.173
-0.173
-0.165
-0.148
-0.127
-0.107
-0.112
-0.135
-0.163
-0.182
-0.196
-0.218
-0.239
-0.254
-0.250
-0.230
-0.213
-0.196
-0.170
-0.144
-0.118
-0.090
-0.062
-0.039
-0.023
-0.013
-0.007
-0.002
0.000
0.000
0.
0.
0.
0.
0.
0.
0.
0.
0.
0.
0.
0.
0.
0.
0.
0.
0.
0.
0.
0.
0.
0.
0.
0.
0.
0.
0.
0.
0.
0.
0.
0.
0.
0.
0.
0.
0.
0.
0.
0.
0.
0.
0.
0.
0.
0.001
0.001
0.001
0.001
0.000
-0.005
-0.013
-0.024
-0.040
-0.059
-0.083
-0.105
-0.123
-0.135
-0.143
-0.150
-0.159
-0.171
-0.168
-0.159
-0.143
-0.121
-0.102
-0.087
-0.095
-0.114
-0.142
-0.172
-0.203
-0.241
-0.268
-0.267
-0.225
-0.237
-0.271
-0.270
-0.254
-0.222
-0.188
-0.144
-0.097
-0.063
-0.037
-0.020
-0.011
-0.004
-0.002
0.000
0.
0.
0.
0.
0.
0.
0.
0.
0.
0.
0.
0.
0.
0.
0.
0.
0.
0.
0.
0.
0.
0.
0.
0.
0.
0.
0.
0.
0.
0.
0.
0.
0.
0.
0.
0.
0.
0.
0.
0.
0.
0.
0.
0.
0.
0.000
0.002
0.001
0.001
-0.003
-0.014
-0.027
-0.048
-0.072
-0.097
-0.126
-0.149
-0.160
-0.167
-0.179
-0.196
-0.206
-0.200
-0.188
-0.168
-0.145
-0.122
-0.104
-0.096
-0.095
-0.110
-0.128
-0.153
-0.197
-0.233
-0.237
0.191
0.669
0.378
-0.086
-0.269
-0.302
-0.287
-0.242
-0.198
-0.143
-0.094
-0.053
-0.028
-0.016
-0.006
-0.003
-0.001
0.000
0.
0.
0.
0.
0.
0.
0.
0.
0.
0.
0.
0.
0.
0.
0.
0.
0.
0.
0.
0.
0.
0.
0.
0.
0.
0.
0.
0.
0.
0.
0.
0.
0.
0.
0.
0.
0.
0.
0.
0.
0.
0.
0.
0.001
0.001
0.001
0.001
-0.001
-0.009
-0.026
-0.052
-0.079
-0.104
-0.137
-0.165
-0.186
-0.195
-0.195
-0.214
-0.237
-0.221
-0.182
-0.197
-0.194
-0.176
-0.155
-0.132
-0.122
-0.109
-0.109
-0.116
-0.139
-0.186
-0.232
-0.060
3.157
5.165
3.683
2.503
0.698
0.021
-0.221
-0.266
-0.228
-0.173
-0.121
-0.074
-0.037
-0.020
-0.009
-0.004
-0.001
0.000
0.
0.
0.
0.
0.
0.
0.
0.
0.
0.
0.
0.
0.
0.
0.
0.
0.
0.
0.
0.
0.
0.
0.
0.
0.
0.
0.
0.
0.
0.
0.
0.
0.
0.
0.
0.
0.
0.
0.
0.
0.
0.
0.
0.001
0.002
0.001
0.
-0.004
-0.017
-0.044
-0.071
-0.090
-0.095
-0.131
-0.170
-0.185
-0.210
-0.180
-0.212
-0.081
6.623
16.633
2.946
0.289
-0.208
-0.209
-0.175
-0.154
-0.139
-0.126
-0.119
-0.139
-0.189
-0.244
-0.148
1.841
6.154
22.065
27.655
7.475
2.695
0.981
0.134
-0.122
-0.185
-0.137
-0.089
-0.047
-0.023
-0.010
-0.004
-0.001
0.000
0.
0.
0.
0.
0.
0.
0.
0.
0.
0.
0.
0.
0.
0.
0.
0.
0.
0.
0.
0.
0.
0.
0.
0.
0.
0.
0.
0.
0.
0.
0.
0.
0.
0.
0.
0.
0.
0.
0.
0.
0.
0.
0.001
0.001
0.002
0.001
-0.001
-0.007
-0.026
-0.053
-0.069
0.070
0.597
0.462
-0.039
0.005
-0.174
-0.232
-0.240
3.251
3715.920
91191.367
441.876
80.396
1.305
-0.253
-0.214
-0.173
-0.161
-0.155
-0.140
-0.150
-0.194
-0.258
-0.274
0.873
31.270
405.152
578.399
71.106
24.370
8.951
2.835
0.599
-0.116
-0.144
-0.097
-0.052
-0.025
-0.011
-0.004
-0.001
0.000
0.
0.
0.
0.
0.
0.
0.
0.
0.
0.
0.
0.
0.
0.
0.
0.
0.
0.
0.
0.
0.
0.
0.
0.
0.
0.
0.
0.
0.
0.
0.
0.
0.
0.
0.
0.
0.
0.
0.
0.
0.
0.
0.001
0.000
0.002
0.001
-0.001
-0.008
-0.030
-0.056
-0.042
0.642
7.324
8.201
0.403
0.061
-0.173
-0.284
-0.162
9.119
3505.283
147402.813
147365.906
100216.773
20.693
-0.223
-0.176
-0.147
-0.188
-0.184
-0.164
-0.159
-0.190
-0.252
-0.266
4.422
1273.163
2880.702
2608.187
1137.684
201.047
19.410
6.614
1.626
-0.033
-0.137
-0.094
-0.049
-0.024
-0.010
-0.004
-0.002
0.000
0.
0.
0.
0.
0.
0.
0.
0.
0.
0.
0.
0.
0.
0.
0.
0.
0.
0.
0.
0.
0.
0.
0.
0.
0.
0.
0.
0.
0.
0.
0.
0.
0.
0.
0.
0.
0.
0.
0.
0.
0.
0.
0.001
0.000
0.002
0.001
-0.001
-0.007
-0.028
-0.053
-0.049
0.456
6.420
7.303
0.260
-0.177
-0.256
-0.293
0.549
37.995
1772.306
103616.297
101100.500
1761.937
6.809
0.004
0.345
0.156
-0.170
-0.209
-0.189
-0.166
-0.176
-0.222
-0.259
1.856
206.318
354.831
389.971
2512.356
452.028
10.973
3.292
0.992
-0.073
-0.122
-0.083
-0.042
-0.020
-0.009
-0.003
-0.002
0.000
0.
0.
0.
0.
0.
0.
0.
0.
0.
0.
0.
0.
0.
0.
0.
0.
0.
0.
0.
0.
0.
0.
0.
0.
0.
0.
0.
0.
0.
0.
0.
0.
0.
0.
0.
0.
0.
0.
0.
0.
0.
0.
0.001
0.001
0.002
0.002
0.001
-0.004
-0.020
-0.047
-0.066
-0.021
0.261
0.216
-0.128
-0.191
-0.241
-0.272
1.715
171.861
1615.587
7689.181
1050.087
85.282
4.341
0.630
1.696
1.561
0.021
-0.225
-0.198
-0.162
-0.155
-0.179
-0.208
-0.148
1.383
5.821
30.113
3305.909
517.834
2.693
0.286
0.033
-0.131
-0.101
-0.065
-0.031
-0.014
-0.008
-0.003
0.001
0.000
0.
0.
0.
0.
0.
0.
0.
0.
0.
0.
0.
0.
0.
0.
0.
0.
0.
0.
0.
0.
0.
0.
0.
0.
0.
0.
0.
0.
0.
0.
0.
0.
0.
0.
0.
0.
0.
0.
0.
0.
0.
0.
0.
0.001
0.001
0.002
0.001
-0.002
-0.011
-0.032
-0.056
-0.075
-0.092
-0.121
-0.144
-0.168
-0.195
-0.238
0.156
12.492
106.816
1480.272
12722.255
452.287
12.512
0.386
1.191
1.622
0.001
-0.233
-0.196
-0.149
-0.134
-0.136
-0.158
-0.180
-0.179
-0.075
0.859
10.169
4.892
-0.015
-0.164
-0.147
-0.106
-0.076
-0.042
-0.021
-0.010
-0.004
-0.002
0.001
0.
0.
0.
0.
0.
0.
0.
0.
0.
0.
0.
0.
0.
0.
0.
0.
0.
0.
0.
0.
0.
0.
0.
0.
0.
0.
0.
0.
0.
0.
0.
0.
0.
0.
0.
0.
0.
0.
0.
0.
0.
0.
0.
0.
0.001
0.001
0.002
0.002
-0.001
-0.006
-0.016
-0.036
-0.058
-0.078
-0.099
-0.114
-0.124
-0.152
-0.207
-0.241
0.411
13.948
2048.302
101028.688
298.159
4.051
-0.235
-0.153
-0.121
-0.254
-0.234
-0.183
-0.133
-0.108
-0.097
-0.101
-0.118
-0.137
-0.150
-0.151
-0.121
-0.141
-0.152
-0.133
-0.100
-0.072
-0.045
-0.025
-0.012
-0.006
-0.003
0.000
0.001
0.
0.
0.
0.
0.
0.
0.
0.
0.
0.
0.
0.
0.
0.
0.
0.
0.
0.
0.
0.
0.
0.
0.
0.
0.
0.
0.
0.
0.
0.
0.
0.
0.
0.
0.
0.
0.
0.
0.
0.
0.
0.
0.
0.
0.
0.001
0.001
0.002
0.001
-0.003
-0.009
-0.020
-0.037
-0.056
-0.075
-0.086
-0.102
-0.124
-0.177
-0.229
-0.170
1.624
24.882
110.484
9.999
0.099
-0.376
-0.334
-0.329
-0.285
-0.231
-0.159
-0.113
-0.082
-0.069
-0.063
-0.064
-0.076
-0.090
-0.099
-0.103
-0.101
-0.090
-0.070
-0.053
-0.038
-0.023
-0.012
-0.006
-0.002
-0.002
0.001
0.
0.
0.
0.
0.
0.
0.
0.
0.
0.
0.
0.
0.
0.
0.
0.
0.
0.
0.
0.
0.
0.
0.
0.
0.
0.
0.
0.
0.
0.
0.
0.
0.
0.
0.
0.
0.
0.
0.
0.
0.
0.
0.
0.
0.
0.
0.001
0.001
0.002
0.001
-0.002
-0.006
-0.015
-0.027
-0.042
-0.061
-0.075
-0.085
-0.104
-0.144
-0.204
-0.248
-0.142
0.314
0.466
-0.166
-0.402
-0.393
-0.346
-0.327
-0.280
-0.210
-0.141
-0.092
-0.062
-0.047
-0.041
-0.035
-0.035
-0.041
-0.044
-0.046
-0.044
-0.038
-0.031
-0.025
-0.017
-0.009
-0.006
-0.003
-0.002
0.001
0.000
0.
0.
0.
0.
0.
0.
0.
0.
0.
0.
0.
0.
0.
0.
0.
0.
0.
0.
0.
0.
0.
0.
0.
0.
0.
0.
0.
0.
0.
0.
0.
0.
0.
0.
0.
0.
0.
0.
0.
0.
0.
0.
0.
0.
0.
0.
0.
0.001
0.001
0.000
-0.002
-0.004
-0.012
-0.023
-0.036
-0.049
-0.064
-0.074
-0.086
-0.112
-0.162
-0.222
-0.279
-0.309
-0.347
-0.386
-0.385
-0.369
-0.329
-0.295
-0.252
-0.187
-0.127
-0.080
-0.052
-0.036
-0.021
-0.015
-0.015
-0.015
-0.016
-0.018
-0.017
-0.016
-0.013
-0.009
-0.006
-0.004
-0.003
0.
0.001
0.000
0.
0.
0.
0.
0.
0.
0.
0.
0.
0.
0.
0.
0.
0.
0.
0.
0.
0.
0.
0.
0.
0.
0.
0.
0.
0.
0.
0.
0.
0.
0.
0.
0.
0.
0.
0.
0.
0.
0.
0.
0.
0.
0.
0.
0.
0.
0.
0.
0.
0.001
0.001
-0.001
-0.004
-0.008
-0.018
-0.028
-0.039
-0.050
-0.057
-0.068
-0.088
-0.130
-0.191
-0.240
-0.262
-0.232
-0.295
-0.332
-0.319
-0.276
-0.248
-0.215
-0.163
-0.115
-0.071
-0.045
-0.029
-0.012
-0.007
-0.003
-0.004
-0.005
-0.004
-0.005
-0.005
-0.004
-0.003
-0.002
0.000
0.000
0.001
0.000
0.
0.
0.
0.
0.
0.
0.
0.
0.
0.
0.
0.
0.
0.
0.
0.
0.
0.
0.
0.
0.
0.
0.
0.
0.
0.
0.
0.
0.
0.
0.
0.
0.
0.
0.
0.
0.
0.
0.
0.
0.
0.
0.
0.
0.
0.
0.
0.
0.
0.
0.000
0.000
0.000
-0.003
-0.006
-0.012
-0.020
-0.028
-0.035
-0.043
-0.053
-0.072
-0.109
-0.154
-0.185
-0.040
0.345
0.056
-0.260
-0.276
-0.227
-0.204
-0.183
-0.145
-0.102
-0.063
-0.038
-0.020
-0.007
-0.006
0.000
0.000
0.001
-0.001
-0.002
-0.001
0.000
0.
0.000
0.001
0.000
0.000
0.
0.
0.
0.
0.
0.
0.
0.
0.
0.
0.
0.
0.
0.
0.
0.
0.
0.
0.
0.
0.
0.
0.
0.
0.
0.
0.
0.
0.
0.
0.
0.
0.
0.
0.
0.
0.
0.
0.
0.
0.
0.
0.
0.
0.
0.
0.
0.
0.
0.
0.
0.
0.
-0.001
-0.001
-0.005
-0.007
-0.010
-0.016
-0.024
-0.028
-0.040
-0.057
-0.089
-0.126
-0.145
0.056
0.553
0.188
-0.208
-0.250
-0.220
-0.189
-0.160
-0.122
-0.084
-0.051
-0.030
-0.017
-0.007
-0.002
0.002
0.001
0.001
0.001
0.001
0.001
0.001
0.001
0.001
0.000
0.
0.
0.
0.
0.
0.
0.
0.
0.
0.
0.
0.
0.
0.
0.
0.
0.
0.
0.
0.
0.
0.
0.
0.
0.
0.
0.
0.
0.
0.
0.
0.
0.
0.
0.
0.
0.
0.
0.
0.
0.
0.
0.
0.
0.
0.
0.
0.
0.
0.
0.
0.
0.
0.
0.001
0.000
-0.001
-0.002
-0.002
-0.005
-0.008
-0.013
-0.020
-0.026
-0.038
-0.066
-0.103
-0.127
-0.098
0.005
-0.093
-0.206
-0.210
-0.187
-0.158
-0.129
-0.097
-0.065
-0.039
-0.024
-0.015
-0.007
0.000
0.
0.
0.001
0.001
0.001
0.001
0.
0.
0.
0.
0.
0.
0.
0.
0.
0.
0.
0.
0.
0.
0.
0.
0.
0.
0.
0.
0.
0.
0.
0.
0.
0.
0.
0.
0.
0.
0.
0.
0.
0.
0.
0.
0.
0.
0.
0.
0.
0.
0.
0.
0.
0.
0.
0.
0.
0.
0.
0.
0.
0.
0.
0.
0.
0.
0.
0.001
0.000
-0.001
-0.001
-0.001
-0.001
-0.005
-0.010
-0.014
-0.026
-0.044
-0.070
-0.098
-0.116
-0.129
-0.144
-0.156
-0.157
-0.137
-0.116
-0.093
-0.067
-0.046
-0.031
-0.019
-0.012
-0.005
0.001
0.
0.
0.
0.
0.
0.
0.
0.
0.
0.
0.
0.
0.
0.
0.
0.
0.
0.
0.
0.
0.
0.
0.
0.
0.
0.
0.
0.
0.
0.
0.
0.
0.
0.
0.
0.
0.
0.
0.
0.
0.
0.
0.
0.
0.
0.
0.
0.
0.
0.
0.
0.
0.
0.
0.
0.
0.
0.
0.
0.
0.
0.
0.
0.
0.
0.
0.001
0.
0.000
-0.001
0.000
-0.002
-0.005
-0.008
-0.014
-0.023
-0.044
-0.067
-0.085
-0.095
-0.103
-0.104
-0.097
-0.087
-0.074
-0.059
-0.044
-0.031
-0.021
-0.014
-0.008
-0.003
0.
0.
0.
0.
0.
0.
0.
0.
0.
0.
0.
0.
0.
0.
0.
0.
0.
0.
0.
0.
0.
0.
0.
0.
0.
0.
0.
0.
0.
0.
0.
0.
0.
0.
0.
0.
0.
0.
0.
0.
0.
0.
0.
0.
0.
0.
0.
0.
0.
0.
0.
0.
0.
0.
0.
0.
0.
0.
0.
0.
0.
0.
0.
0.
0.
0.
0.
0.
0.001
0.001
0.001
0.000
-0.001
-0.003
-0.005
-0.009
-0.015
-0.025
-0.037
-0.048
-0.056
-0.058
-0.057
-0.055
-0.052
-0.044
-0.038
-0.029
-0.021
-0.014
-0.010
-0.005
0.000
0.
0.
0.
0.
0.
0.
0.
0.
0.
0.
0.
0.
0.
0.
0.
0.
0.
0.
0.
0.
0.
0.
0.
0.
0.
0.
0.
0.
0.
0.
0.
0.
0.
0.
0.
0.
0.
0.
0.
0.
0.
0.
0.
0.
0.
0.
0.
0.
0.
0.
0.
0.
0.
0.
0.
0.
0.
0.
0.
0.
0.
0.
0.
0.
0.
0.
0.
0.
0.
0.
0.000
0.000
0.001
-0.001
-0.003
-0.006
-0.009
-0.013
-0.019
-0.025
-0.030
-0.032
-0.032
-0.031
-0.028
-0.026
-0.022
-0.017
-0.013
-0.008
-0.004
0.000
0.
0.
0.
0.
0.
0.
0.
0.
0.
0.
0.
0.
0.
0.
0.
0.
0.
0.
0.
0.
0.
0.
0.
0.
0.
0.
0.
0.
0.
0.
0.
0.
0.
0.
0.
0.
0.
0.
0.
0.
0.
0.
0.
0.
0.
0.
0.
0.
0.
0.
0.
0.
0.
0.
0.
0.
0.
0.
0.
0.
0.
0.
0.
0.
0.
0.
0.
0.
0.
0.
0.
0.
0.
0.000
0.001
-0.001
-0.003
-0.005
-0.007
-0.009
-0.012
-0.016
-0.018
-0.018
-0.017
-0.016
-0.012
-0.010
-0.007
-0.006
-0.004
0.000
0.
0.
0.
0.
0.
0.
0.
0.
0.
0.
0.
0.
0.
0.
0.
0.
0.
0.
0.
0.
0.
0.
0.
0.
0.
0.
0.
0.
0.
0.
0.
0.
0.
0.
0.
0.
0.
0.
0.
0.
0.
0.
0.
0.
0.
0.
0.
0.
0.
0.
0.
0.
0.
0.
0.
0.
0.
0.
0.
0.
0.
0.
0.
0.
0.
0.
0.
0.
0.
0.
0.
0.
0.
0.
0.
0.
0.001
-0.001
-0.003
-0.004
-0.005
-0.005
-0.005
-0.008
-0.008
-0.008
-0.007
-0.006
-0.005
-0.004
-0.001
0.000
0.
0.
0.
0.
0.
0.
0.
0.
0.
0.
0.
0.
0.
0.
0.
0.
0.
0.
0.
0.
0.
0.
0.
0.
0.
0.
0.
0.
0.
0.
0.
0.
0.
0.
0.
0.
0.
0.
0.
0.
0.
0.
0.
0.
0.
0.
0.
0.
0.
0.
0.
0.
0.
0.
0.
0.
0.
0.
0.
0.
0.
0.
0.
0.
0.
0.
0.
0.
0.
0.
0.
0.
0.
0.
0.
0.
0.
0.
0.000
0.001
-0.001
-0.002
-0.003
-0.002
-0.002
0.000
-0.001
-0.001
0.000
0.001
0.001
0.000
0.
0.
0.
0.
0.
0.
0.
0.
0.
0.
0.
0.
0.
0.
0.
0.
0.
0.
0.
0.
0.
0.
0.
0.
0.
0.
0.
0.
0.
0.
0.
0.
0.
0.
0.
0.
0.
0.
0.
0.
0.
0.
0.
0.
0.
0.
0.
0.
0.
0.
0.
0.
0.
0.
0.
0.
0.
0.
0.
0.
0.
0.
0.
0.
0.
0.
0.
0.
0.
0.
0.
0.
0.
0.
0.
0.
0.
0.
0.
0.
0.000
0.000
0.000
0.000
0.000
0.000
0.001
0.000
0.001
0.000
0.
0.
0.
0.
0.
0.
0.
0.
0.
0.
0.
0.
0.
0.
0.
0.
0.
0.
0.
0.
0.
0.
0.
0.
0.
0.
0.
0.
0.
0.
0.
0.
0.
0.
0.
0.
0.
0.
0.
0.
0.
0.
0.
0.
0.
0.
0.
0.
0.
0.
0.
0.
0.
0.
0.
0.
0.
0.
0.
0.
0.
0.
0.
0.
0.
0.
0.
0.
0.
0.
0.
0.
0.
0.
0.
0.
0.
0.
0.
0.
0.
0.
0.
0.
0.
0.
0.
0.
0.
0.
0.
0.
0.
0.
0.
0.
0.
0.
0.
0.
0.
0.
0.
0.
0.
0.
0.
0.
0.
0.
0.
0.
0.
0.
0.
0.
0.
0.
0.
0.
0.
0.
0.
0.
0.
0.
0.
0.
0.
0.
0.
0.
0.
0.
0.
0.
0.
0.
0.
0.
0.
0.
0.
0.
0.
0.
0.
0.
0.
0.
0.
0.
0.
0.
0.
0.
0.
0.
0.
0.
0.
0.
0.
0.
0.
0.
0.
0.
0.
0.
0.
0.
0.
0.
0.
0.
0.
0.
0.
0.
0.
0.
0.
0.
0.
0.
0.
0.
0.
0.
0.
0.
0.
0.
0.
0.
0.
0.
0.
0.
0.
0.
0.
0.
0.
0.
0.
0.
0.
0.
0.
0.
0.
0.
0.
0.
0.
0.
0.
0.
0.
0.
0.
0.
0.
0.
0.
0.
0.
0.
0.
0.
0.
0.
0.
0.
0.
0.
0.
0.
0.
0.
0.
0.
0.
0.
0.
0.
0.
0.
0.
0.
0.
0.
0.
0.
0.
0.
0.
0.
0.
0.
0.
0.
0.
0.
0.
0.
0.
0.
0.
0.
0.
0.
0.
0.
0.
0.
0.
0.
0.
0.
0.
0.
0.
0.
0.
0.
0.
0.
0.
0.
0.
0.
0.
0.
0.
0.
0.
0.
0.
0.
0.
0.
0.
0.
0.
0.
0.
0.
0.
0.
0.
0.
0.
0.
0.
0.
0.
0.
0.
0.
0.
0.
0.
0.
0.
0.
0.
0.
0.
0.
0.
0.
0.
0.
0.
0.
0.
0.
0.
0.
0.
0.
0.
0.
0.
0.
0.
0.
0.
0.
0.
0.
0.
0.
0.
0.
0.
0.
0.
0.
0.
0.
0.
0.
0.
0.
0.
0.
0.
0.
0.
0.
0.
0.
0.
0.
0.
0.
0.
0.
0.
0.
0.
0.
0.
0.
0.
0.
0.
0.
0.
0.
0.
0.
0.
0.
0.
0.
0.
0.
0.
0.
0.
0.
0.
0.
0.
0.
0.
0.
0.
0.
0.
0.
0.
0.
0.
0.
0.
0.
0.
0.
0.
0.
0.
0.
0.
0.
0.
0.
0.
0.
0.
0.
0.
0.
0.
0.
0.
0.
0.
0.
0.
0.
0.
0.
0.
0.
0.
0.
0.
0.
0.
0.
0.
0.
0.
0.
0.
0.
0.
0.
0.
0.
0.
0.
0.
0.
0.
0.
0.
0.
0.
0.
0.
0.
0.
0.
0.
0.
0.
0.
0.
0.
0.
0.
0.
0.
0.
0.
0.
0.
0.
0.
0.
0.
0.
0.
0.
0.
0.
0.
0.
0.
0.
0.
0.
0.
0.
0.
0.
0.
0.
0.
0.
0.
0.
0.
0.
0.
0.
0.
0.
0.
0.
0.
0.
0.
0.
0.
0.
0.
0.
0.
0.
0.
0.
0.
0.
0.
0.
0.
0.
0.
0.
0.
0.
0.
0.
0.
0.
0.
0.
0.
0.
0.
0.
0.
0.
0.
0.
0.
0.
0.
0.
0.
0.
0.
0.
0.
0.
0.
0.
0.
0.
0.
0.
0.
0.
0.
0.
0.
0.
0.
0.
0.
0.
0.
0.
0.
0.
0.
0.
0.
0.
0.
0.
0.
0.
0.
0.
0.
0.
0.
0.
0.
0.
0.
0.
0.
0.
0.
0.
0.
0.
0.
0.
0.
0.
0.
0.
0.
0.
0.
0.
0.
0.
0.
0.
0.
0.
0.
0.
0.
0.
0.
0.
0.
0.
0.
0.
0.
0.
0.
0.
0.
0.
0.
0.
0.
0.
0.
0.
0.
0.
0.
0.
0.
0.
0.
0.
0.
0.
0.
0.
0.
0.
0.
0.
0.
0.
0.
0.
0.
0.
0.
0.
0.
0.
0.
0.
0.
0.
0.
0.
0.
0.
0.
0.
0.
0.
0.
0.
0.
0.
0.
0.
0.
0.
0.
0.
0.
0.
0.
0.
0.
0.
0.
0.
0.
0.
0.
0.
0.
0.
0.
0.
0.
0.
0.
0.
0.
0.
0.
0.
0.
0.
0.
0.
0.
0.
0.
0.
0.
0.
0.
0.
0.
0.
0.
0.
0.
0.
0.
0.
0.
0.
0.
0.
0.
0.
0.
0.
0.
0.
0.
0.
0.
0.
0.
0.
0.
0.
0.
0.
0.
0.
0.
0.
0.
0.
0.
0.
0.
0.
0.
0.
0.
0.
0.
0.
0.
0.
0.
0.
0.
0.
0.
0.
0.
0.
0.
0.
0.
0.
0.
0.
0.
0.
0.
0.
0.
0.
0.
0.
0.
0.
0.
0.
0.
0.
0.
0.
0.
0.
0.
0.
0.
0.
0.
0.
0.
0.
0.
0.
0.
0.
0.
0.
0.
0.
0.
0.
0.
0.
0.
0.
0.
0.
0.
0.
0.
0.
0.
0.
0.
0.
0.
0.
0.
0.
0.
0.
0.
0.
0.
0.
0.
0.
0.
0.
0.
0.
0.
0.
0.
0.
0.
0.
0.
0.
0.
0.
0.
0.
0.
0.
0.
0.
0.
0.
0.
0.
0.
0.
0.
0.
0.
0.
0.
0.
0.
0.
0.
0.
0.
0.
0.
0.
0.
0.
0.
0.
0.
0.
0.
0.
0.
0.
0.
0.
0.
0.
0.
0.
0.
0.
0.
0.
0.
0.
0.
0.
0.
0.
0.
0.
0.
0.
0.
0.
0.
0.
0.
0.
0.
0.
0.
0.
0.
0.
0.
0.
0.
0.
0.
0.
0.
0.
0.
0.
0.
0.
0.
0.
0.
0.
0.
0.
0.
0.
0.
0.
0.
0.
0.
0.
0.
0.
0.
0.
0.
0.
0.
0.
0.
0.
0.
0.
0.
0.
0.
0.
0.
0.
0.
0.
0.
0.
0.
0.
0.
0.
0.
0.
0.
0.
0.
0.
0.
0.
0.
0.
0.
0.
0.
0.
0.
0.
0.
0.
0.
0.
0.
0.
0.
0.
0.
0.
0.
0.
0.
0.
0.
0.
0.
0.
0.
0.
0.
0.
0.
0.
0.
0.
0.
0.
0.
0.
0.
0.
0.
0.
0.
0.
0.
0.
0.
0.
0.
0.
0.
0.
0.
0.
0.
0.
0.
0.
0.
0.
0.
0.
0.
0.
0.
0.
0.
0.
0.
0.
0.
0.
0.
0.
0.
0.
0.
0.
0.
0.
0.
0.
0.
0.
0.
0.
0.
0.
0.
0.
0.
0.
0.
0.
0.
0.
0.
0.
0.
0.
0.
0.
0.
0.
0.
0.
0.
0.
0.
0.
0.
0.
0.
0.
0.
0.
0.
0.
0.
0.
0.
0.
0.
0.
0.
0.
0.
0.
0.
0.
0.
0.
0.
0.
0.
0.
0.
0.
0.
0.
0.
0.
0.
0.
0.
0.
0.
0.
0.
0.
0.
0.
0.
0.
0.
0.
0.
0.
0.
0.
0.
0.
0.
0.
0.
0.
0.
0.
0.
0.
0.
0.
0.
0.
0.
0.
0.
0.
0.
0.
0.
0.
0.
0.
0.
0.
0.
0.
0.
0.
0.
0.
0.
0.
0.
0.
0.
0.
0.
0.
0.
0.
0.
0.
0.
0.
0.
0.
0.
0.
0.
0.
0.
0.
0.
0.
0.
0.
0.
0.
0.
0.
0.
0.
0.
0.
0.
0.
0.
0.
0.
0.
0.
0.
0.
0.
0.
0.
0.
0.
0.
0.
0.
0.
0.
0.
0.
0.
0.
0.
0.
0.
0.
0.
0.
0.
0.
0.
0.
0.
0.
0.
0.
0.
0.
0.
0.
0.
0.
0.
0.
0.
0.
0.
0.
0.
0.
0.
0.
0.
0.
0.
0.
0.
0.
0.
0.
0.
0.
0.
0.
0.
0.
0.
0.
0.
0.
0.
0.
0.
0.
0.
0.
0.
0.
0.
0.
0.
0.
0.
0.
0.
0.
0.
0.
0.
0.
0.
0.
0.
0.
0.
0.
0.
0.
0.
0.
0.
0.
0.
0.
0.
0.
0.
0.
0.
0.
0.
0.
0.
0.
0.
0.
0.
0.
0.
0.
0.
0.
0.
0.
0.
0.
0.
0.
0.
0.
0.
0.
0.
0.
0.
0.
0.
0.
0.
0.
0.
0.
0.
0.
0.
0.
0.
0.
0.
0.
0.
0.
0.
0.
0.
0.
0.
0.
0.
0.
0.
0.
0.
0.
0.
0.
0.
0.
0.
0.
0.
0.
0.
0.
0.
0.
0.
0.
0.
0.
0.
0.
0.
0.
0.
0.
0.
0.
0.
0.
0.
0.
0.
0.
0.
0.
0.
0.
0.
0.
0.
0.
0.
0.
0.
0.
0.
0.
0.
0.
0.
0.
0.
0.
0.
0.
0.
0.
0.
0.
0.
0.
0.
0.
0.
0.
0.
0.
0.
0.
0.
0.
0.
0.
0.
0.
0.
0.
0.
0.
0.
0.
0.
0.
0.
0.
0.
0.
0.
0.
0.
0.
0.
0.
0.
0.
0.
0.
0.
0.
0.
0.
0.
0.
0.
0.
0.
0.
0.
0.
0.
0.
0.
0.
0.
0.
0.
0.
0.
0.
0.
0.
0.
0.
0.
0.
0.
0.
0.
0.
0.
0.
0.
0.
0.
0.
0.
0.
0.
0.
0.
0.
0.
0.
0.
0.
0.
0.
0.
0.
0.
0.
0.
0.
0.
0.
0.
0.
0.
0.
0.
0.
0.
0.
0.
0.
0.
0.
0.
0.
0.
0.
0.
0.
0.
0.
0.
0.
0.
0.
0.
0.
0.
0.
0.
0.
0.
0.
0.
0.
0.
0.
0.
0.
0.
0.
0.
0.
0.
0.
0.
0.
0.
0.
0.
0.
0.
0.
0.
0.
0.
0.
0.
0.
0.
0.
0.
0.
0.
0.
0.
0.
0.
0.
0.
0.
0.
0.
0.
0.
0.
0.
0.
0.
0.
0.
0.
0.
0.
0.
0.
0.
0.
0.
0.
0.
0.
0.
0.
0.
0.
0.
0.
0.
0.
0.
0.
0.
0.
0.
0.
0.
0.
0.
0.
0.
0.
0.
0.
0.
0.
0.
0.
0.
0.
0.
0.
0.
0.
0.
0.
0.
0.
0.
0.
0.
0.
0.
0.
0.
0.
0.
0.
0.
0.
0.
0.
0.
0.
0.
0.
0.
0.
0.
0.
0.
0.
0.
0.
0.
0.
0.
0.
0.
0.
0.
0.
0.
0.
0.
0.
0.
0.
0.
0.
0.
0.
0.
0.
0.
0.
0.
0.
0.
0.
0.
0.
0.
0.
0.
0.
0.
0.
0.
0.
0.
0.
0.
0.
0.
0.
0.
0.
0.
0.
0.
0.
0.
0.
0.
0.
0.
0.
0.
0.
0.
0.
0.
0.
0.
0.
0.
0.
0.
0.
0.
0.
0.
0.
0.
0.
0.
0.
0.
0.
0.
0.
0.
0.
0.
0.
0.
0.
0.
0.
0.
0.
0.
0.
0.
0.
0.
0.
0.
0.
0.
0.
0.
0.
0.
0.
0.
0.
0.
0.
0.
0.
0.
0.
0.
0.
0.
0.
0.
0.
0.
0.
0.
0.
0.
0.
0.
0.
0.
0.
0.
0.
0.
0.
0.
0.
0.
0.
0.
0.
0.
0.
0.
0.
0.
0.
0.
0.
0.
0.
0.
0.
0.
0.
0.
0.
0.
0.
0.
0.
0.
0.
0.
0.
0.
0.
0.
0.
0.
0.
0.
0.
0.
0.
0.
0.
0.
0.
0.
0.
0.
0.
0.
0.
0.
0.
0.
0.
0.
0.
0.
0.
0.
0.
0.
0.
0.
0.
0.
0.
0.
0.
0.
0.
0.
0.
0.
0.
0.
0.
0.
0.
0.
0.
0.
0.
0.
0.
0.
0.
0.
0.
0.
0.
0.
0.
0.
0.
0.
0.
0.
0.
0.
0.
0.
0.
0.
0.
0.
0.
0.
0.
0.
0.
0.
0.
0.
0.
0.
0.
0.
0.
0.
0.
0.
0.
0.
0.
0.
0.
0.
0.
0.
0.
0.
0.
0.
0.
0.
0.
0.
0.
0.
0.
0.
0.
0.
0.
0.
0.
0.
0.
0.
0.
0.
0.
0.
0.
0.
0.
0.
0.
0.
0.
0.
0.
0.
0.
0.
0.
0.
0.
0.
0.
0.
0.
0.
0.
0.
0.
0.
0.
0.
0.
0.
0.
0.
0.
0.
0.
0.
0.
0.
0.
0.
0.
0.
0.
0.
0.
0.
0.
0.
0.
0.
0.
0.
0.
0.
0.
0.
0.
0.
0.
0.
0.
0.
0.
0.
0.
0.
0.
0.
0.
0.
0.
0.
0.
0.
0.
0.
0.
0.
0.
0.
0.
0.
0.
0.
0.
0.
0.
0.
0.
0.
0.
0.
0.
0.
0.
0.
0.
0.
0.
0.
0.
0.
0.
0.
0.
0.
0.
0.
0.
0.
0.
0.
0.
0.
0.
0.
0.
0.
0.
0.
0.
0.
0.
0.
0.
0.
0.
0.
0.
0.
0.
0.
0.
0.
0.
0.
0.
0.
0.
0.
0.
0.
0.
0.
0.
0.
0.
0.
0.
0.
0.
0.
0.
0.
0.
0.
0.
0.
0.
0.
0.
0.
0.
0.
0.
0.
0.
0.
0.
0.
0.
0.
0.
0.
0.
0.
0.
0.
0.
0.
0.
0.
0.
0.
0.
0.
0.
0.
0.
0.
0.
0.
0.
0.
0.
0.
0.
0.
0.
0.
0.
0.
0.
0.
0.
0.
0.
0.
0.
0.
0.
0.
0.
0.
0.
0.
0.
0.
0.
0.
0.
0.
0.
0.
0.
0.
0.
0.
0.
0.
0.
0.
0.
0.
0.
0.
0.
0.
0.
0.
0.
0.
0.
0.
0.
0.
0.
0.
0.
0.
0.
0.
0.
0.
0.
0.
0.
0.
0.
0.
0.
0.
0.
0.
0.
0.
0.
0.
0.
0.
0.
0.
0.
0.
0.
0.
0.
0.
0.
0.
0.
0.
0.
0.
0.
0.
0.
0.
0.
0.
0.
0.
0.
0.
0.
0.
0.
0.
0.
0.
0.
0.
0.
0.
0.
0.
0.
0.
0.
0.
0.
0.
0.
0.
0.
0.
0.
0.
0.
0.
0.
0.
0.
0.
0.
0.
0.
0.
0.
0.
0.
0.
0.
0.
0.
0.
0.
0.
0.
0.
0.
0.
0.
0.
0.
0.
0.
0.
0.
0.
0.
0.
0.
0.
0.
0.
0.
0.
0.
0.
0.
0.
0.
0.
0.
0.
0.
0.
0.
0.
0.
0.
0.
0.
0.
0.
0.
0.
0.
0.
0.
0.
0.
0.
0.
0.
0.
0.
0.
0.
0.
0.
0.
0.
0.
0.
0.
0.
0.
0.
0.
0.
0.
0.
0.
0.
0.
0.
0.
0.
0.
0.
0.
0.
0.
0.
0.
0.
0.
0.
0.
0.
0.
0.
0.
0.
0.
0.
0.
0.
0.
0.
0.
0.
0.
0.
0.
0.
0.
0.
0.
0.
0.
0.
0.
0.
0.
0.
0.
0.
0.
0.
0.
0.
0.
0.
0.
0.
0.
0.
0.
0.
0.
0.
0.
0.
0.
0.
0.
0.
0.
0.
0.
0.
0.
0.
0.
0.
0.
0.
0.
0.
0.
0.
0.
0.
0.
0.
0.
0.
0.
0.
0.
0.
0.
0.
0.
0.
0.
0.
0.
0.
0.
0.
0.
0.
0.
0.
0.
0.
0.
0.
0.
0.
0.
0.
0.
0.
0.
0.
0.
0.
0.
0.
0.
0.
0.
0.
0.
0.
0.
0.
0.
0.
0.
0.
0.
0.
0.
0.
0.
0.
0.
0.
0.
0.
0.
0.
0.
0.
0.
0.
0.
0.
0.
0.
0.
0.
0.
0.
0.
0.
0.
0.
0.
0.
0.
0.
0.
0.
0.
0.
0.
0.
0.
0.
0.
0.
0.
0.
0.
0.
0.
0.
0.
0.
0.
0.
0.
0.
0.
0.
0.
0.
0.
0.
0.
0.
0.
0.
0.
0.
0.
0.
0.
0.
0.
0.
0.
0.
0.
0.
0.
0.
0.
0.
0.
0.
0.
0.
0.
0.
0.
0.
0.
0.
0.
0.
0.
0.
0.
0.
0.
0.
0.
0.
0.
0.
0.
0.
0.
0.
0.
0.
0.
0.
0.
0.
0.
0.
0.
0.
0.
0.
0.
0.
0.
0.
0.
0.
0.
0.
0.
0.
0.
0.
0.
0.
0.
0.
0.
0.
0.
0.
0.
0.
0.
0.
0.
0.
0.
0.
0.
0.
0.
0.
0.
0.
0.
0.
0.
0.
0.
0.
0.
0.
0.
0.
0.
0.
0.
0.
0.
0.
0.
0.
0.
0.
0.
0.
0.
0.
0.
0.
0.
0.
0.
0.
0.
0.
0.
0.
0.
0.
0.
0.
0.
0.
0.
0.
0.
0.
0.
0.
0.
0.
0.
0.
0.
0.
0.
0.
0.
0.
0.
0.
0.
0.
0.
0.
0.
0.
0.
0.
0.
0.
0.
0.
0.
0.
0.
0.
0.
0.
0.
0.
0.
0.
0.
0.
0.
0.
0.
0.
0.
0.
0.
0.
0.
0.
0.
0.
0.
0.
0.
0.
0.
0.
0.
0.
0.
0.
0.000
0.
0.
0.
0.
0.
0.
0.
0.
0.
0.
0.
0.
0.
0.
0.
0.
0.
0.
0.
0.
0.
0.
0.
0.
0.
0.
0.
0.
0.
0.
0.
0.
0.
0.
0.
0.
0.
0.
0.
0.
0.
0.
0.
0.
0.
0.
0.
0.
0.
0.
0.
0.
0.
0.
0.
0.
0.
0.
0.
0.
0.
0.
0.
0.
0.
0.
0.
0.
0.
0.
0.
0.
0.
0.
0.
0.
0.
0.
0.
0.
0.
0.
0.
0.
0.
0.
0.
0.
0.
0.
0.000
0.000
0.000
0.001
0.001
0.001
0.
0.
0.
0.
0.
0.
0.
0.
0.
0.
0.
0.
0.
0.
0.
0.
0.
0.
0.
0.
0.
0.
0.
0.
0.
0.
0.
0.
0.
0.
0.
0.
0.
0.
0.
0.
0.
0.
0.
0.
0.
0.
0.
0.
0.
0.
0.
0.
0.
0.
0.
0.
0.
0.
0.
0.
0.
0.
0.
0.
0.
0.
0.
0.
0.
0.
0.
0.
0.
0.
0.
0.
0.
0.
0.
0.
0.
0.
0.
0.
0.
0.
0.
0.
0.
0.
0.000
0.000
0.000
-0.001
-0.001
-0.001
-0.001
0.001
0.000
0.
0.
0.
0.
0.
0.
0.
0.
0.
0.
0.
0.
0.
0.
0.
0.
0.
0.
0.
0.
0.
0.
0.
0.
0.
0.
0.
0.
0.
0.
0.
0.
0.
0.
0.
0.
0.
0.
0.
0.
0.
0.
0.
0.
0.
0.
0.
0.
0.
0.
0.
0.
0.
0.
0.
0.
0.
0.
0.
0.
0.
0.
0.
0.
0.
0.
0.
0.
0.
0.
0.
0.
0.
0.
0.
0.
0.
0.
0.
0.
0.
0.
0.
0.000
0.000
0.000
-0.001
-0.001
-0.001
-0.001
-0.001
-0.001
0.000
0.000
0.
0.
0.
0.
0.
0.
0.
0.
0.
0.
0.
0.
0.
0.
0.
0.
0.
0.
0.
0.
0.
0.
0.
0.
0.
0.
0.
0.
0.
0.
0.
0.
0.
0.
0.
0.
0.
0.
0.
0.
0.
0.
0.
0.
0.
0.
0.
0.
0.
0.
0.
0.
0.
0.
0.
0.
0.
0.
0.
0.
0.
0.
0.
0.
0.
0.
0.
0.
0.
0.
0.
0.
0.
0.
0.
0.
0.
0.
0.
0.
0.000
0.000
0.000
0.001
-0.001
-0.001
-0.001
-0.001
-0.001
-0.001
-0.001
-0.001
0.000
0.
0.
0.
0.
0.
0.
0.
0.
0.
0.
0.
0.
0.
0.
0.
0.
0.
0.
0.
0.
0.
0.
0.
0.
0.
0.
0.
0.
0.
0.
0.
0.
0.
0.
0.
0.
0.
0.
0.
0.
0.
0.
0.
0.
0.
0.
0.
0.
0.
0.
0.
0.
0.
0.
0.
0.
0.
0.
0.
0.
0.
0.
0.
0.
0.
0.
0.
0.
0.
0.
0.
0.
0.
0.
0.
0.
0.
0.
0.
0.000
0.000
0.000
0.000
0.001
-0.001
-0.001
-0.001
-0.002
-0.002
-0.001
-0.001
-0.001
0.000
0.000
0.
0.
0.
0.
0.
0.
0.
0.
0.
0.
0.
0.
0.
0.
0.
0.
0.
0.
0.
0.
0.
0.
0.
0.
0.
0.
0.
0.
0.
0.
0.
0.
0.
0.
0.
0.
0.
0.
0.
0.
0.
0.
0.
0.
0.
0.
0.
0.
0.
0.
0.
0.
0.
0.
0.
0.
0.
0.
0.
0.
0.
0.
0.
0.
0.
0.
0.
0.
0.
0.
0.
0.
0.
0.
0.
0.
0.
0.
0.000
0.000
0.000
0.001
0.001
-0.001
-0.001
-0.001
-0.002
-0.002
-0.001
-0.001
-0.001
0.000
0.000
0.
0.
0.
0.
0.
0.
0.
0.
0.
0.
0.
0.
0.
0.
0.
0.
0.
0.
0.
0.
0.
0.
0.
0.
0.
0.
0.
0.
0.
0.
0.
0.
0.
0.
0.
0.
0.
0.
0.
0.
0.
0.
0.
0.
0.
0.
0.
0.
0.
0.
0.
0.
0.
0.
0.
0.
0.
0.
0.
0.
0.
0.
0.
0.
0.
0.
0.
0.
0.
0.
0.
0.
0.
0.
0.
0.
0.
0.
0.000
0.000
0.000
0.001
0.001
-0.001
-0.001
-0.001
-0.001
-0.001
-0.001
-0.001
-0.001
0.000
0.000
0.
0.
0.
0.
0.
0.
0.
0.
0.
0.
0.
0.
0.
0.
0.
0.
0.
0.
0.
0.
0.
0.
0.
0.
0.
0.
0.
0.
0.
0.
0.
0.
0.
0.
0.
0.
0.
0.
0.
0.
0.
0.
0.
0.
0.
0.
0.
0.
0.
0.
0.
0.
0.
0.
0.
0.
0.
0.
0.
0.
0.
0.
0.
0.
0.
0.
0.
0.
0.
0.
0.
0.
0.
0.
0.
0.
0.
0.
0.000
0.000
0.001
0.001
0.001
0.001
-0.001
-0.001
-0.001
-0.001
-0.001
-0.001
0.000
0.000
0.000
0.
0.
0.
0.
0.
0.
0.
0.
0.
0.
0.
0.
0.
0.
0.
0.
0.
0.
0.
0.
0.
0.
0.
0.
0.
0.
0.
0.
0.
0.
0.
0.
0.
0.
0.
0.
0.
0.
0.
0.
0.
0.
0.
0.
0.
0.
0.
0.
0.
0.
0.
0.
0.
0.
0.
0.
0.
0.
0.
0.
0.
0.
0.
0.
0.
0.
0.
0.
0.
0.
0.
0.
0.
0.
0.
0.
0.
0.
0.
0.000
0.001
0.001
0.001
0.001
0.001
-0.001
-0.001
-0.001
-0.001
0.000
0.000
0.000
0.
0.
0.
0.
0.
0.
0.
0.
0.
0.
0.
0.
0.
0.
0.
0.
0.
0.
0.
0.
0.
0.
0.
0.
0.
0.
0.
0.
0.
0.
0.
0.
0.
0.
0.
0.
0.
0.
0.
0.
0.
0.
0.
0.
0.
0.
0.
0.
0.
0.
0.
0.
0.
0.
0.
0.
0.
0.
0.
0.
0.
0.
0.
0.
0.
0.
0.
0.
0.
0.
0.
0.
0.
0.
0.
0.
0.
0.
0.
0.
0.
0.000
0.000
0.001
0.001
0.001
-0.001
-0.001
0.001
0.001
0.000
0.000
0.
0.
0.
0.
0.
0.
0.
0.
0.
0.
0.
0.
0.
0.
0.
0.
0.
0.
0.
0.
0.
0.
0.
0.
0.
0.
0.
0.
0.
0.
0.
0.
0.
0.
0.
0.
0.
0.
0.
0.
0.
0.
0.
0.
0.
0.
0.
0.
0.
0.
0.
0.
0.
0.
0.
0.
0.
0.
0.
0.
0.
0.
0.
0.
0.
0.
0.
0.
0.
0.
0.
0.
0.
0.
0.
0.
0.
0.
0.
0.
0.
0.
0.
0.001
0.001
-0.001
-0.001
-0.001
-0.001
-0.001
0.001
0.001
0.
0.
0.
0.
0.
0.
0.
0.
0.
0.
0.
0.
0.
0.
0.
0.
0.
0.
0.
0.
0.
0.
0.
0.
0.
0.
0.
0.
0.
0.
0.
0.
0.
0.
0.
0.
0.
0.
0.
0.
0.
0.
0.
0.
0.
0.
0.
0.
0.
0.
0.
0.
0.
0.
0.
0.
0.
0.
0.
0.
0.
0.
0.
0.
0.
0.
0.
0.
0.
0.
0.
0.
0.
0.
0.
0.
0.
0.
0.
0.
0.
0.
0.
0.
0.000
0.001
-0.001
-0.001
-0.001
-0.001
-0.001
0.000
0.000
0.
0.
0.
0.
0.
0.
0.
0.
0.
0.
0.
0.
0.
0.
0.
0.
0.
0.
0.
0.
0.
0.
0.
0.
0.
0.
0.
0.
0.
0.
0.
0.
0.
0.
0.
0.
0.
0.
0.
0.
0.
0.
0.
0.
0.
0.
0.
0.
0.
0.
0.
0.
0.
0.
0.
0.
0.
0.
0.
0.
0.
0.
0.
0.
0.
0.
0.
0.
0.
0.
0.
0.
0.
0.
0.
0.
0.
0.
0.
0.
0.
0.
0.
0.
0.000
0.000
-0.001
-0.001
-0.001
-0.001
-0.001
0.000
0.000
0.
0.
0.
0.
0.
0.
0.
0.
0.
0.
0.
0.
0.
0.
0.
0.
0.
0.
0.
0.
0.
0.
0.
0.
0.
0.
0.
0.
0.
0.
0.
0.
0.
0.
0.
0.
0.
0.
0.
0.
0.
0.
0.
0.
0.
0.
0.
0.
0.
0.
0.
0.
0.
0.
0.
0.
0.
0.
0.
0.
0.
0.
0.
0.
0.
0.
0.
0.
0.
0.
0.
0.
0.
0.
0.
0.
0.
0.
0.
0.
0.
0.
0.
0.
0.000
0.000
-0.001
-0.001
-0.001
-0.001
-0.001
0.000
0.000
0.
0.
0.
0.
0.
0.
0.
0.
0.
0.
0.
0.
0.
0.
0.
0.
0.
0.
0.
0.
0.
0.
0.
0.
0.
0.
0.
0.
0.
0.
0.
0.
0.
0.
0.
0.
0.
0.
0.
0.
0.
0.
0.
0.
0.
0.
0.
0.
0.
0.
0.
0.
0.
0.
0.
0.
0.
0.
0.
0.
0.
0.
0.
0.
0.
0.
0.
0.
0.
0.
0.
0.
0.
0.
0.
0.
0.
0.
0.
0.
0.
0.
0.
0.
0.000
0.000
0.000
-0.001
-0.001
-0.001
0.000
0.000
0.000
0.
0.
0.
0.
0.
0.
0.
0.
0.
0.
0.
0.
0.
0.
0.
0.
0.
0.
0.
0.
0.
0.
0.
0.
0.
0.
0.
0.
0.
0.
0.
0.
0.
0.
0.
0.
0.
0.
0.
0.
0.
0.
0.
0.
0.
0.
0.
0.
0.
0.
0.
0.
0.
0.
0.
0.
0.
0.
0.
0.
0.
0.
0.
0.
0.
0.
0.
0.
0.
0.
0.
0.
0.
0.
0.
0.
0.
0.
0.
0.
0.
0.
0.
0.
0.000
0.000
0.000
0.000
0.000
0.000
0.000
0.000
0.000
0.
0.
0.
0.
0.
0.
0.
0.
0.
0.
0.
0.
0.
0.
0.
0.
0.
0.
0.
0.
0.
0.
0.
0.
0.
0.
0.
0.
0.
0.
0.
0.
0.
0.
0.
0.
0.
0.
0.
0.
0.
0.
0.
0.
0.
0.
0.
0.
0.
0.
0.
0.
0.
0.
0.
0.
0.
0.
0.
0.
0.
0.
0.
0.
0.
0.
0.
0.
0.
0.
0.
0.
0.
0.
0.
0.
0.
0.
0.
0.
0.
0.
0.
0.
0.
0.000
0.000
0.000
0.000
0.000
0.000
0.000
0.
0.
0.
0.
0.
0.
0.
0.
0.
0.
0.
0.
0.
0.
0.
0.
0.
0.
0.
0.
0.
0.
0.
0.
0.
0.
0.
0.
0.
0.
0.
0.
0.
0.
0.
0.
0.
0.
0.
0.
0.
0.
0.
0.
0.
0.
0.
0.
0.
0.
0.
0.
0.
0.
0.
0.
0.
0.
0.
0.
0.
0.
0.
0.
0.
0.
0.
0.
0.
0.
0.
0.
0.
0.
0.
0.
0.
0.
0.
0.
0.
0.
0.
0.
0.
0.
0.
0.000
0.000
0.000
0.000
0.000
0.
0.
0.
0.
0.
0.
0.
0.
0.
0.
0.000
0.000
0.000
0.
0.
0.
0.
0.001
0.001
0.001
0.001
0.001
0.000
0.000
0.
0.
0.
0.
0.
0.
0.
0.
0.
0.
0.
0.
0.
0.
0.
0.
0.
0.
0.
0.
0.
0.
0.
0.
0.
0.
0.
0.
0.
0.
0.
0.
0.
0.
0.
0.
0.
0.
0.
0.
0.
0.
0.
0.
0.
0.
0.
0.
0.
0.
0.
0.
0.
0.
0.
0.
0.
0.
0.
0.
0.
0.
0.
0.
0.000
0.000
0.000
0.000
0.
0.
0.
0.
0.
0.
0.001
0.001
0.001
0.001
0.001
0.
0.000
0.000
-0.001
0.001
0.001
0.001
0.002
0.
0.
0.001
0.001
0.001
0.002
0.001
0.001
0.
0.
0.
0.
0.
0.
0.
0.
0.
0.
0.
0.
0.
0.
0.
0.
0.
0.
0.
0.
0.
0.
0.
0.
0.
0.
0.
0.
0.
0.
0.
0.
0.
0.
0.
0.
0.
0.
0.
0.
0.
0.
0.
0.
0.
0.
0.
0.
0.
0.
0.
0.
0.
0.
0.
0.
0.
0.
0.
0.
0.
0.
0.000
0.000
0.000
0.000
0.
0.
0.
0.
0.001
0.001
0.001
0.001
0.000
0.
-0.002
-0.002
-0.002
-0.001
0.
0.000
0.000
0.001
0.001
0.000
0.000
0.000
0.000
0.
0.000
0.002
0.001
0.001
0.001
0.000
0.000
0.000
0.
0.
0.
0.
0.
0.
0.
0.
0.
0.
0.
0.
0.
0.
0.
0.
0.
0.
0.
0.
0.
0.
0.
0.
0.
0.
0.
0.
0.
0.
0.
0.
0.
0.
0.
0.
0.
0.
0.
0.
0.
0.
0.
0.
0.
0.
0.
0.
0.
0.
0.
0.
0.
0.
0.
0.
0.
0.
0.
0.
0.
0.
0.
0.
0.001
0.001
0.001
0.002
-0.001
-0.002
-0.002
-0.003
-0.003
-0.003
-0.002
-0.002
-0.001
0.001
-0.001
-0.001
0.001
0.
0.000
0.
0.001
0.000
0.001
0.003
0.001
0.
0.000
-0.001
0.000
0.000
0.000
0.
0.
0.
0.
0.
0.
0.
0.
0.
0.
0.
0.
0.
0.
0.
0.
0.
0.
0.
0.
0.
0.
0.
0.
0.
0.
0.
0.
0.
0.
0.
0.
0.
0.
0.
0.
0.
0.
0.
0.
0.
0.
0.
0.
0.
0.
0.
0.000
0.000
0.000
0.000
0.000
0.
0.
0.
0.
0.
0.
0.
0.
0.001
0.001
0.001
0.002
0.003
0.
-0.001
-0.004
-0.008
-0.010
-0.012
-0.012
-0.011
-0.009
-0.005
-0.005
-0.004
-0.007
-0.009
-0.007
-0.008
-0.007
-0.004
0.000
-0.003
-0.002
-0.001
-0.002
-0.002
-0.001
-0.001
-0.001
0.000
0.000
0.
0.
0.
0.
0.
0.
0.
0.
0.
0.
0.
0.
0.
0.
0.
0.
0.
0.
0.
0.
0.
0.
0.
0.
0.
0.
0.
0.
0.
0.
0.
0.
0.
0.
0.
0.
0.
0.
0.
0.
0.
0.
0.
0.
0.
0.000
0.000
0.000
0.000
0.000
0.000
0.000
0.
0.
0.
0.
0.
0.
0.001
0.001
0.002
0.002
0.003
0.000
-0.001
-0.008
-0.013
-0.020
-0.027
-0.033
-0.032
-0.029
-0.021
-0.016
-0.017
-0.015
-0.019
-0.023
-0.026
-0.023
-0.020
-0.015
-0.010
-0.007
-0.006
-0.004
-0.003
-0.003
-0.004
-0.004
-0.002
-0.001
-0.001
0.000
0.
0.
0.
0.
0.
0.
0.
0.
0.
0.
0.
0.
0.
0.
0.
0.
0.
0.
0.
0.
0.
0.
0.
0.
0.
0.
0.
0.
0.
0.
0.
0.
0.
0.
0.
0.
0.
0.
0.
0.
0.
0.
0.
0.
0.000
0.000
0.000
0.000
0.000
0.000
0.000
0.000
0.
0.
0.
0.
0.001
0.001
0.002
0.003
0.001
0.000
-0.003
-0.011
-0.022
-0.035
-0.051
-0.068
-0.075
-0.073
-0.067
-0.057
-0.045
-0.038
-0.040
-0.046
-0.058
-0.066
-0.066
-0.058
-0.048
-0.034
-0.020
-0.012
-0.008
-0.007
-0.008
-0.006
-0.005
-0.004
-0.002
-0.001
-0.001
0.000
0.
0.
0.
0.
0.
0.
0.
0.
0.
0.
0.
0.
0.
0.
0.
0.
0.
0.
0.
0.
0.
0.
0.
0.
0.
0.
0.
0.
0.
0.
0.
0.
0.
0.
0.
0.
0.
0.
0.
0.
0.
0.
0.000
0.000
0.000
0.000
0.000
0.000
0.000
0.000
0.000
0.
0.
0.
0.001
0.001
0.001
0.002
-0.002
-0.003
-0.008
-0.015
-0.027
-0.047
-0.073
-0.102
-0.120
-0.120
-0.095
-0.090
-0.089
-0.078
-0.073
-0.077
-0.086
-0.100
-0.106
-0.106
-0.099
-0.081
-0.065
-0.045
-0.026
-0.019
-0.016
-0.012
-0.011
-0.008
-0.006
-0.004
-0.002
-0.001
0.000
0.
0.
0.
0.
0.
0.
0.
0.
0.
0.
0.
0.
0.
0.
0.
0.
0.
0.
0.
0.
0.
0.
0.
0.
0.
0.
0.
0.
0.
0.
0.
0.
0.
0.
0.
0.
0.
0.
0.
0.
0.
0.
0.000
0.000
0.000
0.000
0.000
0.000
0.000
0.000
0.000
0.
0.
0.001
0.001
0.000
0.000
-0.004
-0.005
-0.010
-0.018
-0.028
-0.047
-0.077
-0.110
-0.125
-0.125
0.306
2.716
1.114
0.022
-0.110
-0.116
-0.122
-0.121
-0.083
-0.055
0.126
0.927
0.267
-0.083
-0.073
-0.048
-0.030
-0.025
-0.022
-0.018
-0.012
-0.009
-0.006
-0.002
-0.001
-0.001
0.000
0.
0.
0.
0.
0.
0.
0.
0.
0.
0.
0.
0.
0.
0.
0.
0.
0.
0.
0.
0.
0.
0.
0.
0.
0.
0.
0.
0.
0.
0.
0.
0.
0.
0.
0.
0.
0.
0.
0.
0.
0.
0.
0.000
0.000
0.000
0.000
0.000
0.000
0.000
0.000
0.
0.001
0.001
0.000
-0.001
-0.006
-0.008
-0.013
-0.021
-0.031
-0.045
-0.073
-0.109
-0.131
-0.011
0.181
7.377
183.995
30.651
1.474
-0.071
-0.162
-0.167
-0.052
0.556
1.268
7.941
72.432
13.606
0.286
-0.101
-0.076
-0.051
-0.041
-0.032
-0.028
-0.020
-0.012
-0.006
-0.004
-0.002
-0.001
0.000
0.
0.
0.
0.
0.
0.
0.
0.
0.
0.
0.
0.
0.
0.
0.
0.
0.
0.
0.
0.
0.
0.
0.
0.
0.
0.
0.
0.
0.
0.
0.
0.
0.
0.
0.
0.
0.
0.
0.
0.
0.
0.
0.000
0.000
0.000
0.000
0.000
0.000
0.000
0.
0.
0.001
0.000
-0.001
-0.004
-0.009
-0.016
-0.027
-0.045
-0.059
-0.075
-0.103
-0.143
-0.158
0.092
1.028
10.829
134.859
49.538
4.748
0.048
-0.198
-0.202
0.190
2.658
10.014
91.956
508.941
82.853
2.381
-0.095
-0.107
-0.078
-0.061
-0.051
-0.040
-0.028
-0.019
-0.009
-0.006
-0.001
-0.001
0.000
0.
0.
0.
0.
0.
0.
0.
0.
0.
0.
0.
0.
0.
0.
0.
0.
0.
0.
0.
0.
0.
0.
0.
0.
0.
0.
0.
0.
0.
0.
0.
0.
0.
0.
0.
0.
0.
0.
0.
0.
0.
0.
0.
0.000
0.000
0.000
0.000
0.000
0.
0.
0.001
0.001
-0.001
-0.001
-0.007
-0.016
-0.030
-0.051
-0.070
-0.086
-0.104
-0.136
-0.174
-0.200
0.093
2.955
8.955
21.911
19.343
3.779
0.016
-0.226
-0.230
0.127
3.949
30.724
210.436
1240.471
258.655
8.079
-0.067
-0.134
-0.109
-0.084
-0.071
-0.055
-0.042
-0.026
-0.018
-0.009
-0.004
0.000
0.001
0.
0.
0.
0.
0.
0.
0.
0.
0.
0.
0.
0.
0.
0.
0.
0.
0.
0.
0.
0.
0.
0.
0.
0.
0.
0.
0.
0.
0.
0.
0.
0.
0.
0.
0.
0.
0.
0.
0.
0.
0.
0.
0.
0.
0.
0.
0.
0.
0.
0.
0.001
0.001
0.000
-0.003
-0.011
-0.025
-0.046
-0.070
-0.087
-0.109
-0.129
-0.158
-0.202
-0.233
0.044
5.619
10.450
3.412
1.990
0.440
-0.177
-0.236
-0.240
-0.075
2.284
17.914
41.083
93.760
162.441
6.029
-0.146
-0.174
-0.141
-0.112
-0.096
-0.076
-0.057
-0.039
-0.026
-0.014
-0.006
-0.003
0.001
0.
0.
0.
0.
0.
0.
0.
0.
0.
0.
0.
0.
0.
0.
0.
0.
0.
0.
0.
0.
0.
0.
0.
0.
0.
0.
0.
0.
0.
0.
0.
0.
0.
0.
0.
0.
0.
0.
0.
0.
0.
0.
0.
0.
0.
0.
0.
0.
0.
0.001
0.002
0.000
0.000
-0.007
-0.018
-0.036
-0.062
-0.089
-0.108
-0.131
-0.153
-0.181
-0.221
-0.254
-0.213
0.720
1.288
0.134
-0.139
-0.204
-0.216
-0.227
-0.222
-0.079
0.961
4.968
5.940
3.097
2.261
0.048
-0.262
-0.238
-0.198
-0.166
-0.139
-0.113
-0.086
-0.059
-0.038
-0.021
-0.012
-0.007
-0.002
0.001
0.
0.
0.
0.
0.
0.
0.
0.
0.
0.
0.
0.
0.
0.
0.
0.
0.
0.
0.
0.
0.
0.
0.
0.
0.
0.
0.
0.
0.
0.
0.
0.
0.
0.
0.
0.
0.
0.
0.
0.
0.
0.
0.
0.
0.
0.
0.
0.001
0.001
0.002
0.000
-0.004
-0.013
-0.026
-0.050
-0.081
-0.112
-0.142
-0.167
-0.190
-0.217
-0.243
-0.274
-0.281
-0.265
-0.241
-0.252
-0.240
-0.216
-0.196
-0.198
-0.204
-0.107
0.216
0.968
0.945
0.045
-0.314
-0.326
-0.317
-0.307
-0.281
-0.251
-0.209
-0.174
-0.135
-0.094
-0.062
-0.033
-0.019
-0.008
-0.004
-0.002
0.000
0.
0.
0.
0.
0.
0.
0.
0.
0.
0.
0.
0.
0.
0.
0.
0.
0.
0.
0.
0.
0.
0.
0.
0.
0.
0.
0.
0.
0.
0.
0.
0.
0.
0.
0.
0.
0.
0.
0.
0.
0.
0.
0.
0.
0.
0.001
0.001
0.001
0.002
-0.004
-0.011
-0.023
-0.046
-0.077
-0.116
-0.162
-0.195
-0.216
-0.233
-0.245
-0.263
-0.292
-0.301
-0.291
-0.279
-0.264
-0.233
-0.201
-0.180
-0.178
-0.198
-0.192
-0.169
-0.194
-0.254
-0.319
0.006
1.029
1.033
-0.089
-0.328
-0.294
-0.273
-0.237
-0.193
-0.145
-0.093
-0.052
-0.028
-0.015
-0.007
-0.002
0.001
0.000
0.
0.
0.
0.
0.
0.
0.
0.
0.
0.
0.
0.
0.
0.
0.
0.
0.
0.
0.
0.
0.
0.
0.
0.
0.
0.
0.
0.
0.
0.
0.
0.
0.
0.
0.
0.
0.
0.
0.
0.
0.
0.
0.
0.001
0.001
0.001
0.001
0.000
-0.008
-0.024
-0.048
-0.084
-0.121
-0.167
-0.210
-0.234
-0.242
-0.163
-0.184
-0.279
-0.315
-0.329
-0.318
-0.290
-0.260
-0.224
-0.196
-0.179
-0.176
-0.188
-0.208
-0.243
-0.302
-0.345
0.348
17.364
42.509
26.048
4.293
0.900
0.482
0.025
-0.184
-0.213
-0.189
-0.129
-0.079
-0.039
-0.021
-0.009
-0.004
-0.001
0.000
0.
0.
0.
0.
0.
0.
0.
0.
0.
0.
0.
0.
0.
0.
0.
0.
0.
0.
0.
0.
0.
0.
0.
0.
0.
0.
0.
0.
0.
0.
0.
0.
0.
0.
0.
0.
0.
0.
0.
0.
0.
0.
0.
0.001
0.002
0.001
0.001
-0.003
-0.017
-0.047
-0.080
-0.113
-0.141
-0.174
-0.184
-0.193
0.081
3.460
2.496
-0.042
-0.331
-0.345
-0.341
-0.320
-0.290
-0.259
-0.222
-0.202
-0.190
-0.193
-0.206
-0.243
-0.309
-0.323
6.202
2892.228
2572.511
258.394
87.735
25.198
10.896
2.420
0.618
0.178
-0.127
-0.155
-0.102
-0.055
-0.027
-0.013
-0.005
0.000
0.000
0.
0.
0.
0.
0.
0.
0.
0.
0.
0.
0.
0.
0.
0.
0.
0.
0.
0.
0.
0.
0.
0.
0.
0.
0.
0.
0.
0.
0.
0.
0.
0.
0.
0.
0.
0.
0.
0.
0.
0.
0.
0.
0.001
0.000
0.002
0.001
-0.001
-0.010
-0.031
-0.066
-0.081
0.146
0.793
0.736
0.899
1.477
1.344
14.505
10.840
0.740
0.810
2.279
0.774
-0.152
-0.340
-0.304
-0.221
-0.182
-0.211
-0.213
-0.214
-0.245
-0.308
-0.332
3.166
386.186
584.209
1335.241
2627.941
251.531
107.370
26.747
9.601
3.961
0.532
-0.127
-0.118
-0.069
-0.031
-0.014
-0.005
-0.002
0.000
0.
0.
0.
0.
0.
0.
0.
0.
0.
0.
0.
0.
0.
0.
0.
0.
0.
0.
0.
0.
0.
0.
0.
0.
0.
0.
0.
0.
0.
0.
0.
0.
0.
0.
0.
0.
0.
0.
0.
0.
0.
0.
0.001
0.000
0.002
0.001
-0.002
-0.015
-0.043
-0.072
0.209
5.958
31.710
21.394
9.860
57.303
8.798
4.163
4.289
1.656
47.012
197.251
71.841
14.134
0.142
-0.217
1.703
2.174
-0.056
-0.242
-0.248
-0.260
-0.321
-0.364
-0.020
7.476
266.334
31352.545
73263.836
1193.961
2420.969
603.474
187.567
31.121
2.188
-0.069
-0.121
-0.075
-0.034
-0.015
-0.006
-0.002
0.001
0.000
0.
0.
0.
0.
0.
0.
0.
0.
0.
0.
0.
0.
0.
0.
0.
0.
0.
0.
0.
0.
0.
0.
0.
0.
0.
0.
0.
0.
0.
0.
0.
0.
0.
0.
0.
0.
0.
0.
0.
0.
0.
0.001
0.001
0.002
0.001
-0.003
-0.016
-0.046
-0.062
1.146
38.150
2816.644
6320.311
24.414
149.978
15.217
0.730
1.168
11.631
373.256
7514.523
3673.757
736.809
4.241
0.862
10.455
11.873
0.594
-0.270
-0.279
-0.278
-0.322
-0.364
-0.269
14.363
41100.664
140512.063
103938.594
102614.359
18470.199
1851.279
1144.561
101.544
3.304
-0.073
-0.117
-0.072
-0.032
-0.013
-0.005
-0.002
0.000
0.000
0.
0.
0.
0.
0.
0.
0.
0.
0.
0.
0.
0.
0.
0.
0.
0.
0.
0.
0.
0.
0.
0.
0.
0.
0.
0.
0.
0.
0.
0.
0.
0.
0.
0.
0.
0.
0.
0.
0.
0.
0.
0.001
0.001
0.002
0.001
-0.002
-0.014
-0.044
-0.063
0.807
23.159
2115.732
4824.317
11.972
3.236
0.601
-0.282
3.272
523.488
51656.414
105628.383
7539.532
142.969
5.016
15.117
38.422
18.763
1.684
-0.271
-0.315
-0.297
-0.306
-0.338
-0.327
5.382
1837.612
6721.490
16774.322
107349.859
21897.771
252.453
504.741
161.403
2.247
-0.117
-0.106
-0.059
-0.028
-0.012
-0.005
-0.002
0.000
0.
0.
0.
0.
0.
0.
0.
0.
0.
0.
0.
0.
0.
0.
0.
0.
0.
0.
0.
0.
0.
0.
0.
0.
0.
0.
0.
0.
0.
0.
0.
0.
0.
0.
0.
0.
0.
0.
0.
0.
0.
0.
0.001
0.000
0.002
0.001
0.000
-0.011
-0.038
-0.064
0.027
1.666
9.623
8.508
0.478
-0.204
-0.314
-0.346
12.981
100168.430
200041.469
102379.688
27685.367
2283.431
124.983
175.079
262.961
619.344
13.243
-0.183
-0.332
-0.302
-0.278
-0.294
-0.314
-0.075
4.638
27.131
186.357
91782.539
4395.714
15.486
30.649
15.784
0.317
-0.121
-0.087
-0.043
-0.021
-0.009
-0.003
-0.002
0.000
0.
0.
0.
0.
0.
0.
0.
0.
0.
0.
0.
0.
0.
0.
0.
0.
0.
0.
0.
0.
0.
0.
0.
0.
0.
0.
0.
0.
0.
0.
0.
0.
0.
0.
0.
0.
0.
0.
0.
0.
0.
0.
0.001
0.001
0.002
0.001
0.001
-0.006
-0.025
-0.053
-0.079
-0.062
0.010
-0.080
-0.203
-0.248
-0.306
-0.356
1.440
151.370
1079.431
103279.617
100512.648
116577.969
1265.468
40.906
181.021
1779.005
19.703
-0.200
-0.319
-0.280
-0.241
-0.230
-0.244
-0.265
-0.206
0.183
2.742
27.606
12.025
0.373
0.173
0.036
-0.121
-0.093
-0.059
-0.029
-0.013
-0.007
-0.002
0.001
0.000
0.
0.
0.
0.
0.
0.
0.
0.
0.
0.
0.
0.
0.
0.
0.
0.
0.
0.
0.
0.
0.
0.
0.
0.
0.
0.
0.
0.
0.
0.
0.
0.
0.
0.
0.
0.
0.
0.
0.
0.
0.
0.
0.
0.001
0.001
0.002
0.001
-0.003
-0.012
-0.034
-0.064
-0.097
-0.132
-0.162
-0.187
-0.212
-0.254
-0.313
-0.265
3.678
113.573
9880.696
101813.781
2063.429
30.309
3.368
8.501
9.194
0.628
-0.319
-0.295
-0.236
-0.200
-0.173
-0.167
-0.179
-0.189
-0.189
-0.172
-0.096
-0.137
-0.174
-0.155
-0.122
-0.090
-0.061
-0.034
-0.016
-0.009
-0.003
-0.002
0.001
0.
0.
0.
0.
0.
0.
0.
0.
0.
0.
0.
0.
0.
0.
0.
0.
0.
0.
0.
0.
0.
0.
0.
0.
0.
0.
0.
0.
0.
0.
0.
0.
0.
0.
0.
0.
0.
0.
0.
0.
0.
0.
0.
0.
0.001
0.000
0.002
0.002
-0.002
-0.007
-0.020
-0.045
-0.076
-0.105
-0.127
-0.147
-0.169
-0.212
-0.278
-0.295
2.598
54.778
256.367
281.583
38.221
1.713
7.573
16.315
0.815
-0.359
-0.334
-0.267
-0.198
-0.153
-0.123
-0.105
-0.098
-0.105
-0.117
-0.126
-0.126
-0.124
-0.114
-0.091
-0.068
-0.049
-0.031
-0.017
-0.009
-0.004
-0.002
0.001
0.000
0.
0.
0.
0.
0.
0.
0.
0.
0.
0.
0.
0.
0.
0.
0.
0.
0.
0.
0.
0.
0.
0.
0.
0.
0.
0.
0.
0.
0.
0.
0.
0.
0.
0.
0.
0.
0.
0.
0.
0.
0.
0.
0.
0.
0.
0.001
0.001
0.001
-0.001
-0.005
-0.016
-0.035
-0.062
-0.081
-0.103
-0.121
-0.144
-0.183
-0.242
-0.306
0.059
3.802
10.738
9.831
1.608
0.090
2.790
5.159
0.057
-0.390
-0.340
-0.244
-0.168
-0.116
-0.085
-0.064
-0.053
-0.050
-0.052
-0.055
-0.060
-0.058
-0.048
-0.040
-0.032
-0.022
-0.014
-0.007
-0.005
-0.002
0.000
0.001
0.
0.
0.
0.
0.
0.
0.
0.
0.
0.
0.
0.
0.
0.
0.
0.
0.
0.
0.
0.
0.
0.
0.
0.
0.
0.
0.
0.
0.
0.
0.
0.
0.
0.
0.
0.
0.
0.
0.
0.
0.
0.
0.
0.
0.
0.
0.
0.001
0.001
-0.002
-0.004
-0.013
-0.031
-0.055
-0.072
-0.089
-0.112
-0.128
-0.157
-0.202
-0.269
-0.336
-0.288
-0.115
-0.080
0.254
3.958
1.802
0.460
0.079
-0.270
-0.310
-0.225
-0.144
-0.089
-0.060
-0.040
-0.026
-0.021
-0.020
-0.021
-0.021
-0.021
-0.018
-0.017
-0.013
-0.009
-0.006
-0.004
-0.001
0.000
0.000
0.
0.
0.
0.
0.
0.
0.
0.
0.
0.
0.
0.
0.
0.
0.
0.
0.
0.
0.
0.
0.
0.
0.
0.
0.
0.
0.
0.
0.
0.
0.
0.
0.
0.
0.
0.
0.
0.
0.
0.
0.
0.
0.
0.
0.
0.
0.
0.
0.000
0.000
0.000
-0.004
-0.010
-0.024
-0.044
-0.067
-0.081
-0.098
-0.110
-0.128
-0.160
-0.224
-0.296
-0.293
0.774
4.082
2.457
4.311
2.760
2.682
2.557
0.267
-0.255
-0.196
-0.124
-0.076
-0.048
-0.026
-0.015
-0.009
-0.008
-0.007
-0.006
-0.005
-0.007
-0.006
-0.004
-0.004
0.000
0.
0.001
0.000
0.000
0.
0.
0.
0.
0.
0.
0.
0.
0.
0.
0.
0.
0.
0.
0.
0.
0.
0.
0.
0.
0.
0.
0.
0.
0.
0.
0.
0.
0.
0.
0.
0.
0.
0.
0.
0.
0.
0.
0.
0.
0.
0.
0.
0.
0.
0.
0.
0.
0.
0.000
0.000
-0.003
-0.007
-0.016
-0.032
-0.049
-0.065
-0.074
-0.086
-0.096
-0.126
-0.187
-0.241
0.146
12.199
79.535
30.546
1.846
1.558
3.904
2.396
0.175
-0.216
-0.170
-0.111
-0.066
-0.037
-0.016
-0.008
-0.003
0.
-0.001
-0.002
-0.002
-0.002
-0.002
0.000
0.
0.001
0.000
0.000
0.
0.
0.
0.
0.
0.
0.
0.
0.
0.
0.
0.
0.
0.
0.
0.
0.
0.
0.
0.
0.
0.
0.
0.
0.
0.
0.
0.
0.
0.
0.
0.
0.
0.
0.
0.
0.
0.
0.
0.
0.
0.
0.
0.
0.
0.
0.
0.
0.
0.
0.
0.001
0.000
-0.002
-0.005
-0.010
-0.020
-0.030
-0.041
-0.050
-0.053
-0.070
-0.098
-0.152
-0.190
0.324
16.875
122.422
42.629
1.723
0.532
1.939
0.649
-0.123
-0.190
-0.144
-0.091
-0.052
-0.030
-0.017
-0.007
-0.001
0.001
0.001
0.001
0.001
0.001
0.001
0.001
0.001
0.000
0.
0.
0.
0.
0.
0.
0.
0.
0.
0.
0.
0.
0.
0.
0.
0.
0.
0.
0.
0.
0.
0.
0.
0.
0.
0.
0.
0.
0.
0.
0.
0.
0.
0.
0.
0.
0.
0.
0.
0.
0.
0.
0.
0.
0.
0.
0.
0.
0.
0.
0.
0.
0.
0.000
0.000
-0.001
-0.002
-0.006
-0.009
-0.016
-0.023
-0.029
-0.035
-0.045
-0.072
-0.117
-0.158
-0.062
2.255
10.129
4.740
0.117
-0.198
-0.005
-0.140
-0.192
-0.163
-0.114
-0.071
-0.040
-0.023
-0.014
-0.005
0.000
0.
0.001
0.001
0.001
0.001
0.
0.
0.
0.
0.
0.
0.
0.
0.
0.
0.
0.
0.
0.
0.
0.
0.
0.
0.
0.
0.
0.
0.
0.
0.
0.
0.
0.
0.
0.
0.
0.
0.
0.
0.
0.
0.
0.
0.
0.
0.
0.
0.
0.
0.
0.
0.
0.
0.
0.
0.
0.
0.
0.
0.
0.
0.
0.
0.001
0.000
-0.001
-0.002
-0.004
-0.006
-0.011
-0.016
-0.020
-0.030
-0.046
-0.079
-0.126
-0.146
-0.083
0.092
-0.060
-0.230
-0.239
-0.218
-0.184
-0.156
-0.121
-0.080
-0.051
-0.030
-0.018
-0.012
-0.003
0.
0.
0.
0.
0.
0.
0.
0.
0.
0.
0.
0.
0.
0.
0.
0.
0.
0.
0.
0.
0.
0.
0.
0.
0.
0.
0.
0.
0.
0.
0.
0.
0.
0.
0.
0.
0.
0.
0.
0.
0.
0.
0.
0.
0.
0.
0.
0.
0.
0.
0.
0.
0.
0.
0.
0.
0.
0.
0.
0.
0.
0.
0.
0.
0.
0.001
0.000
-0.001
-0.001
-0.001
-0.003
-0.006
-0.010
-0.017
-0.028
-0.050
-0.078
-0.112
-0.131
-0.145
-0.159
-0.171
-0.166
-0.148
-0.129
-0.105
-0.078
-0.053
-0.034
-0.022
-0.014
-0.010
-0.001
0.
0.
0.
0.
0.
0.
0.
0.
0.
0.
0.
0.
0.
0.
0.
0.
0.
0.
0.
0.
0.
0.
0.
0.
0.
0.
0.
0.
0.
0.
0.
0.
0.
0.
0.
0.
0.
0.
0.
0.
0.
0.
0.
0.
0.
0.
0.
0.
0.
0.
0.
0.
0.
0.
0.
0.
0.
0.
0.
0.
0.
0.
0.
0.
0.
0.000
0.001
0.001
0.000
0.
0.000
-0.002
-0.005
-0.009
-0.016
-0.025
-0.043
-0.063
-0.084
-0.095
-0.100
-0.099
-0.092
-0.085
-0.075
-0.060
-0.046
-0.034
-0.023
-0.015
-0.010
-0.003
0.
0.
0.
0.
0.
0.
0.
0.
0.
0.
0.
0.
0.
0.
0.
0.
0.
0.
0.
0.
0.
0.
0.
0.
0.
0.
0.
0.
0.
0.
0.
0.
0.
0.
0.
0.
0.
0.
0.
0.
0.
0.
0.
0.
0.
0.
0.
0.
0.
0.
0.
0.
0.
0.
0.
0.
0.
0.
0.
0.
0.
0.
0.
0.
0.
0.
0.
0.
0.001
0.001
0.001
0.001
0.000
-0.001
-0.005
-0.009
-0.015
-0.021
-0.033
-0.042
-0.048
-0.049
-0.051
-0.050
-0.048
-0.042
-0.035
-0.028
-0.020
-0.014
-0.011
-0.006
0.
0.
0.
0.
0.
0.
0.
0.
0.
0.
0.
0.
0.
0.
0.
0.
0.
0.
0.
0.
0.
0.
0.
0.
0.
0.
0.
0.
0.
0.
0.
0.
0.
0.
0.
0.
0.
0.
0.
0.
0.
0.
0.
0.
0.
0.
0.
0.
0.
0.
0.
0.
0.
0.
0.
0.
0.
0.
0.
0.
0.
0.
0.
0.
0.
0.
0.
0.
0.
0.
0.
0.
0.000
0.001
-0.001
-0.003
-0.005
-0.009
-0.012
-0.014
-0.021
-0.026
-0.027
-0.027
-0.027
-0.026
-0.024
-0.021
-0.016
-0.012
-0.009
-0.003
0.000
0.
0.
0.
0.
0.
0.
0.
0.
0.
0.
0.
0.
0.
0.
0.
0.
0.
0.
0.
0.
0.
0.
0.
0.
0.
0.
0.
0.
0.
0.
0.
0.
0.
0.
0.
0.
0.
0.
0.
0.
0.
0.
0.
0.
0.
0.
0.
0.
0.
0.
0.
0.
0.
0.
0.
0.
0.
0.
0.
0.
0.
0.
0.
0.
0.
0.
0.
0.
0.
0.
0.
0.
0.
0.
0.001
-0.001
-0.002
-0.004
-0.006
-0.008
-0.009
-0.012
-0.012
-0.014
-0.013
-0.012
-0.010
-0.007
-0.006
-0.005
-0.002
0.000
0.
0.
0.
0.
0.
0.
0.
0.
0.
0.
0.
0.
0.
0.
0.
0.
0.
0.
0.
0.
0.
0.
0.
0.
0.
0.
0.
0.
0.
0.
0.
0.
0.
0.
0.
0.
0.
0.
0.
0.
0.
0.
0.
0.
0.
0.
0.
0.
0.
0.
0.
0.
0.
0.
0.
0.
0.
0.
0.
0.
0.
0.
0.
0.
0.
0.
0.
0.
0.
0.
0.
0.
0.
0.
0.
0.
0.001
0.001
-0.001
-0.002
-0.004
-0.004
-0.004
-0.005
-0.004
-0.004
-0.004
-0.001
-0.002
0.000
-0.001
0.
0.
0.
0.
0.
0.
0.
0.
0.
0.
0.
0.
0.
0.
0.
0.
0.
0.
0.
0.
0.
0.
0.
0.
0.
0.
0.
0.
0.
0.
0.
0.
0.
0.
0.
0.
0.
0.
0.
0.
0.
0.
0.
0.
0.
0.
0.
0.
0.
0.
0.
0.
0.
0.
0.
0.
0.
0.
0.
0.
0.
0.
0.
0.
0.
0.
0.
0.
0.
0.
0.
0.
0.
0.
0.
0.
0.
0.
0.
0.000
0.000
0.000
0.001
0.
0.000
0.000
0.001
0.001
0.001
0.001
0.001
0.000
0.
0.
0.
0.
0.
0.
0.
0.
0.
0.
0.
0.
0.
0.
0.
0.
0.
0.
0.
0.
0.
0.
0.
0.
0.
0.
0.
0.
0.
0.
0.
0.
0.
0.
0.
0.
0.
0.
0.
0.
0.
0.
0.
0.
0.
0.
0.
0.
0.
0.
0.
0.
0.
0.
0.
0.
0.
0.
0.
0.
0.
0.
0.
0.
0.
0.
0.
0.
0.
0.
0.
0.
0.
0.
0.
0.
0.
0.
0.
0.
0.
0.
0.000
0.000
0.000
0.000
0.000
0.
0.
0.
0.
0.
0.
0.
0.
0.
0.
0.
0.
0.
0.
0.
0.
0.
0.
0.
0.
0.
0.
0.
0.
0.
0.
0.
0.
0.
0.
0.
0.
0.
0.
0.
0.
0.
0.
0.
0.
0.
0.
0.
0.
0.
0.
0.
0.
0.
0.
0.
0.
0.
0.
0.
0.
0.
0.
0.
0.
0.
0.
0.
0.
0.
0.
0.
0.
0.
0.
0.
0.
0.
0.
0.
0.
0.
0.
0.
0.
0.
0.
0.
0.
0.
0.
0.
0.
0.
0.
0.
0.
0.
0.
0.
0.
0.
0.
0.
0.
0.
0.
0.
0.
0.
0.
0.
0.
0.
0.
0.
0.
0.
0.
0.
0.
0.
0.
0.
0.
0.
0.
0.
0.
0.
0.
0.
0.
0.
0.
0.
0.
0.
0.
0.
0.
0.
0.
0.
0.
0.
0.
0.
0.
0.
0.
0.
0.
0.
0.
0.
0.
0.
0.
0.
0.
0.
0.
0.
0.
0.
0.
0.
0.
0.
0.
0.
0.
0.
0.
0.
0.
0.
0.
0.
0.
0.
0.
0.
0.
0.
0.
0.
0.
0.
0.
0.
0.
0.
0.
0.
0.
0.
0.
0.
0.
0.
0.
0.
0.
0.
0.
0.
0.
0.
0.
0.
0.
0.
0.
0.
0.
0.
0.
0.
0.
0.
0.
0.
0.
0.
0.
0.
0.
0.
0.
0.
0.
0.
0.
0.
0.
0.
0.
0.
0.
0.
0.
0.
0.
0.
0.
0.
0.
0.
0.
0.
0.
0.
0.
0.
0.
0.
0.
0.
0.
0.
0.
0.
0.
0.
0.
0.
0.
0.
0.
0.
0.
0.
0.
0.
0.
0.
0.
0.
0.
0.
0.
0.
0.
0.
0.
0.
0.
0.
0.
0.
0.
0.
0.
0.
0.
0.
0.
0.
0.
0.
0.
0.
0.
0.
0.
0.
0.
0.
0.
0.
0.
0.
0.
0.
0.
0.
0.
0.
0.
0.
0.
0.
0.
0.
0.
0.
0.
0.
0.
0.
0.
0.
0.
0.
0.
0.
0.
0.
0.
0.
0.
0.
0.
0.
0.
0.
0.
0.
0.
0.
0.
0.
0.
0.
0.
0.
0.
0.
0.
0.
0.
0.
0.
0.
0.
0.
0.
0.
0.
0.
0.
0.
0.
0.
0.
0.
0.
0.
0.
0.
0.
0.
0.
0.
0.
0.
0.
0.
0.
0.
0.
0.
0.
0.
0.
0.
0.
0.
0.
0.
0.
0.
0.
0.
0.
0.
0.
0.
0.
0.
0.
0.
0.
0.
0.
0.
0.
0.
0.
0.
0.
0.
0.
0.
0.
0.
0.
0.
0.
0.
0.
0.
0.
0.
0.
0.
0.
0.
0.
0.
0.
0.
0.
0.
0.
0.
0.
0.
0.
0.
0.
0.
0.
0.
0.
0.
0.
0.
0.
0.
0.
0.
0.
0.
0.
0.
0.
0.
0.
0.
0.
0.
0.
0.
0.
0.
0.
0.
0.
0.
0.
0.
0.
0.
0.
0.
0.
0.
0.
0.
0.
0.
0.
0.
0.
0.
0.
0.
0.
0.
0.
0.
0.
0.
0.
0.
0.
0.
0.
0.
0.
0.
0.
0.
0.
0.
0.
0.
0.
0.
0.
0.
0.
0.
0.
0.
0.
0.
0.
0.
0.
0.
0.
0.
0.
0.
0.
0.
0.
0.
0.
0.
0.
0.
0.
0.
0.
0.
0.
0.
0.
0.
0.
0.
0.
0.
0.
0.
0.
0.
0.
0.
0.
0.
0.
0.
0.
0.
0.
0.
0.
0.
0.
0.
0.
0.
0.
0.
0.
0.
0.
0.
0.
0.
0.
0.
0.
0.
0.
0.
0.
0.
0.
0.
0.
0.
0.
0.
0.
0.
0.
0.
0.
0.
0.
0.
0.
0.
0.
0.
0.
0.
0.
0.
0.
0.
0.
0.
0.
0.
0.
0.
0.
0.
0.
0.
0.
0.
0.
0.
0.
0.
0.
0.
0.
0.
0.
0.
0.
0.
0.
0.
0.
0.
0.
0.
0.
0.
0.
0.
0.
0.
0.
0.
0.
0.
0.
0.
0.
0.
0.
0.
0.
0.
0.
0.
0.
0.
0.
0.
0.
0.
0.
0.
0.
0.
0.
0.
0.
0.
0.
0.
0.
0.
0.
0.
0.
0.
0.
0.
0.
0.
0.
0.
0.
0.
0.
0.
0.
0.
0.
0.
0.
0.
0.
0.
0.
0.
0.
0.
0.
0.
0.
0.
0.
0.
0.
0.
0.
0.
0.
0.
0.
0.
0.
0.
0.
0.
0.
0.
0.
0.
0.
0.
0.
0.
0.
0.
0.
0.
0.
0.
0.
0.
0.
0.
0.
0.
0.
0.
0.
0.
0.
0.
0.
0.
0.
0.
0.
0.
0.
0.
0.
0.
0.
0.
0.
0.
0.
0.
0.
0.
0.
0.
0.
0.
0.
0.
0.
0.
0.
0.
0.
0.
0.
0.
0.
0.
0.
0.
0.
0.
0.
0.
0.
0.
0.
0.
0.
0.
0.
0.
0.
0.
0.
0.
0.
0.
0.
0.
0.
0.
0.
0.
0.
0.
0.
0.
0.
0.
0.
0.
0.
0.
0.
0.
0.
0.
0.
0.
0.
0.
0.
0.
0.
0.
0.
0.
0.
0.
0.
0.
0.
0.
0.
0.
0.
0.
0.
0.
0.
0.
0.
0.
0.
0.
0.
0.
0.
0.
0.
0.
0.
0.
0.
0.
0.
0.
0.
0.
0.
0.
0.
0.
0.
0.
0.
0.
0.
0.
0.
0.
0.
0.
0.
0.
0.
0.
0.
0.
0.
0.
0.
0.
0.
0.
0.
0.
0.
0.
0.
0.
0.
0.
0.
0.
0.
0.
0.
0.
0.
0.
0.
0.
0.
0.
0.
0.
0.
0.
0.
0.
0.
0.
0.
0.
0.
0.
0.
0.
0.
0.
0.
0.
0.
0.
0.
0.
0.
0.
0.
0.
0.
0.
0.
0.
0.
0.
0.
0.
0.
0.
0.
0.
0.
0.
0.
0.
0.
0.
0.
0.
0.
0.
0.
0.
0.
0.
0.
0.
0.
0.
0.
0.
0.
0.
0.
0.
0.
0.
0.
0.
0.
0.
0.
0.
0.
0.
0.
0.
0.
0.
0.
0.
0.
0.
0.
0.
0.
0.
0.
0.
0.
0.
0.
0.
0.
0.
0.
0.
0.
0.
0.
0.
0.
0.
0.
0.
0.
0.
0.
0.
0.
0.
0.
0.
0.
0.
0.
0.
0.
0.
0.
0.
0.
0.
0.
0.
0.
0.
0.
0.
0.
0.
0.
0.
0.
0.
0.
0.
0.
0.
0.
0.
0.
0.
0.
0.
0.
0.
0.
0.
0.
0.
0.
0.
0.
0.
0.
0.
0.
0.
0.
0.
0.
0.
0.
0.
0.
0.
0.
0.
0.
0.
0.
0.
0.
0.
0.
0.
0.
0.
0.
0.
0.
0.
0.
0.
0.
0.
0.
0.
0.
0.
0.
0.
0.
0.
0.
0.
0.
0.
0.
0.
0.
0.
0.
0.
0.
0.
0.
0.
0.
0.
0.
0.
0.
0.
0.
0.
0.
0.
0.
0.
0.
0.
0.
0.
0.
0.
0.
0.
0.
0.
0.
0.
0.
0.
0.
0.
0.
0.
0.
0.
0.
0.
0.
0.
0.
0.
0.
0.
0.
0.
0.
0.
0.
0.
0.
0.
0.
0.
0.
0.
0.
0.
0.
0.
0.
0.
0.
0.
0.
0.
0.
0.
0.
0.
0.
0.
0.
0.
0.
0.
0.
0.
0.
0.
0.
0.
0.
0.
0.
0.
0.
0.
0.
0.
0.
0.
0.
0.
0.
0.
0.
0.
0.
0.
0.
0.
0.
0.
0.
0.
0.
0.
0.
0.
0.
0.
0.
0.
0.
0.
0.
0.
0.
0.
0.
0.
0.
0.
0.
0.
0.
0.
0.
0.
0.
0.
0.
0.
0.
0.
0.
0.
0.
0.
0.
0.
0.
0.
0.
0.
0.
0.
0.
0.
0.
0.
0.
0.
0.
0.
0.
0.
0.
0.
0.
0.
0.
0.
0.
0.
0.
0.
0.
0.
0.
0.
0.
0.
0.
0.
0.
0.
0.
0.
0.
0.
0.
0.
0.
0.
0.
0.
0.
0.
0.
0.
0.
0.
0.
0.
0.
0.
0.
0.
0.
0.
0.
0.
0.
0.
0.
0.
0.
0.
0.
0.
0.
0.
0.
0.
0.
0.
0.
0.
0.
0.
0.
0.
0.
0.
0.
0.
0.
0.
0.
0.
0.
0.
0.
0.
0.
0.
0.
0.
0.
0.
0.
0.
0.
0.
0.
0.
0.
0.
0.
0.
0.
0.
0.
0.
0.
0.
0.
0.
0.
0.
0.
0.
0.
0.
0.
0.
0.
0.
0.
0.
0.
0.
0.
0.
0.
0.
0.
0.
0.
0.
0.
0.
0.
0.
0.
0.
0.
0.
0.
0.
0.
0.
0.
0.
0.
0.
0.
0.
0.
0.
0.
0.
0.
0.
0.
0.
0.
0.
0.
0.
0.
0.
0.
0.
0.
0.
0.
0.
0.
0.
0.
0.
0.
0.
0.
0.
0.
0.
0.
0.
0.
0.
0.
0.
0.
0.
0.
0.
0.
0.
0.
0.
0.
0.
0.
0.
0.
0.
0.
0.
0.
0.
0.
0.
0.
0.
0.
0.
0.
0.
0.
0.
0.
0.
0.
0.
0.
0.
0.
0.
0.
0.
0.
0.
0.
0.
0.
0.
0.
0.
0.
0.
0.
0.
0.
0.
0.
0.
0.
0.
0.
0.
0.
0.
0.
0.
0.
0.
0.
0.
0.
0.
0.
0.
0.
0.
0.
0.
0.
0.
0.
0.
0.
0.
0.
0.
0.
0.
0.
0.
0.
0.
0.
0.
0.
0.
0.
0.
0.
0.
0.
0.
0.
0.
0.
0.
0.
0.
0.
0.
0.
0.
0.
0.
0.
0.
0.
0.
0.
0.
0.
0.
0.
0.
0.
0.
0.
0.
0.
0.
0.
0.
0.
0.
0.
0.
0.
0.
0.
0.
0.
0.
0.
0.
0.
0.
0.
0.
0.
0.
0.
0.
0.
0.
0.
0.
0.
0.
0.
0.
0.
0.
0.
0.
0.
0.
0.
0.
0.
0.
0.
0.
0.
0.
0.
0.
0.
0.
0.
0.
0.
0.
0.
0.
0.
0.
0.
0.
0.
0.
0.
0.
0.
0.
0.
0.
0.
0.
0.
0.
0.
0.
0.
0.
0.
0.
0.
0.
0.
0.
0.
0.
0.
0.
0.
0.
0.
0.
0.
0.
0.
0.
0.
0.
0.
0.
0.
0.
0.
0.
0.
0.
0.
0.
0.
0.
0.
0.
0.
0.
0.
0.
0.
0.
0.
0.
0.
0.
0.
0.
0.
0.
0.
0.
0.
0.
0.
0.
0.
0.
0.
0.
0.
0.
0.
0.
0.
0.
0.
0.
0.
0.
0.
0.
0.
0.
0.
0.
0.
0.
0.
0.
0.
0.
0.
0.
0.
0.
0.
0.
0.
0.
0.
0.
0.
0.
0.
0.
0.
0.
0.
0.
0.
0.
0.
0.
0.
0.
0.
0.
0.
0.
0.
0.
0.
0.
0.
0.
0.
0.
0.
0.
0.
0.
0.
0.
0.
0.
0.
0.
0.
0.
0.
0.
0.
0.
0.
0.
0.
0.
0.
0.
0.
0.
0.
0.
0.
0.
0.
0.
0.
0.
0.
0.
0.
0.
0.
0.
0.
0.
0.
0.
0.
0.
0.
0.
0.
0.
0.
0.
0.
0.
0.
0.
0.
0.
0.
0.
0.
0.
0.
0.
0.
0.
0.
0.
0.
0.
0.
0.
0.
0.
0.
0.
0.
0.
0.
0.
0.
0.
0.
0.
0.
0.
0.
0.
0.
0.
0.
0.
0.
0.
0.
0.
0.
0.
0.
0.
0.
0.
0.
0.
0.
0.
0.
0.
0.
0.
0.
0.
0.
0.
0.
0.
0.
0.
0.
0.
0.
0.
0.
0.
0.
0.
0.
0.
0.
0.
0.
0.
0.
0.
0.
0.
0.
0.
0.
0.
0.
0.
0.
0.
0.
0.
0.
0.
0.
0.
0.
0.
0.
0.
0.
0.
0.
0.
0.
0.
0.
0.
0.
0.
0.
0.
0.
0.
0.
0.
0.
0.
0.
0.
0.
0.
0.
0.
0.
0.
0.
0.
0.
0.
0.
0.
0.
0.
0.
0.
0.
0.
0.
0.
0.
0.
0.
0.
0.
0.
0.
0.
0.
0.
0.
0.
0.
0.
0.
0.
0.
0.
0.
0.
0.
0.
0.
0.
0.
0.
0.
0.
0.
0.
0.
0.
0.
0.
0.
0.
0.
0.
0.
0.
0.
0.
0.
0.
0.
0.
0.
0.
0.
0.
0.
0.
0.
0.
0.
0.
0.
0.
0.
0.
0.
0.
0.
0.
0.
0.
0.
0.
0.
0.
0.
0.
0.
0.
0.
0.
0.
0.
0.
0.
0.
0.
0.
0.
0.
0.
0.
0.
0.
0.
0.
0.
0.
0.
0.
0.
0.
0.
0.
0.
0.
0.
0.
0.
0.
0.
0.
0.
0.
0.
0.
0.
0.
0.
0.
0.
0.
0.
0.
0.
0.
0.
0.
0.
0.
0.
0.
0.
0.
0.
0.
0.
0.
0.
0.
0.
0.
0.
0.
0.
0.
0.
0.
0.
0.
0.
0.
0.
0.
0.
0.
0.
0.
0.
0.
0.
0.
0.
0.
0.
0.
0.
0.
0.
0.
0.
0.
0.
0.
0.
0.
0.
0.
0.
0.
0.
0.
0.
0.
0.
0.
0.
0.
0.
0.
0.
0.
0.
0.
0.
0.
0.
0.
0.
0.
0.
0.
0.
0.
0.
0.
0.
0.
0.
0.
0.
0.
0.
0.
0.
0.
0.
0.
0.
0.
0.
0.
0.
0.
0.
0.
0.
0.
0.
0.
0.
0.
0.
0.
0.
0.
0.
0.
0.
0.
0.
0.
0.
0.
0.
0.
0.
0.
0.
0.
0.
0.
0.
0.
0.
0.
0.
0.
0.
0.
0.
0.
0.
0.
0.
0.
0.
0.
0.
0.
0.
0.
0.
0.
0.
0.
0.
0.
0.
0.
0.
0.
0.
0.
0.
0.
0.
0.
0.
0.
0.
0.
0.
0.
0.
0.
0.
0.
0.
0.
0.
0.
0.
0.
0.
0.
0.
0.
0.
0.
0.
0.
0.
0.
0.
0.
0.
0.
0.
0.
0.
0.
0.
0.
0.
0.
0.
0.
0.
0.
0.
0.
0.
0.
0.
0.
0.
0.
0.
0.
0.
0.
0.
0.
0.
0.
0.
0.
0.
0.
0.
0.
0.
0.
0.
0.
0.
0.
0.
0.
0.
0.
0.
0.
0.
0.
0.
0.
0.
0.
0.
0.
0.
0.
0.
0.
0.
0.
0.
0.
0.
0.
0.
0.
0.
0.
0.
0.
0.
0.
0.
0.
0.
0.
0.
0.
0.
0.
0.
0.
0.
0.
0.
0.
0.
0.
0.
0.
0.
0.
0.
0.
0.
0.
0.
0.
0.
0.
0.
0.
0.
0.
0.
0.
0.
0.
0.
0.
0.
0.
0.
0.
0.
0.
0.
0.
0.
0.
0.
0.
0.
0.
0.
0.
0.
0.
0.
0.
0.
0.
0.
0.
0.
0.
0.
0.
0.
0.
0.
0.
0.
0.
0.
0.
0.
0.
0.
0.
0.
0.
0.
0.
0.
0.
0.
0.
0.
0.
0.
0.
0.
0.
0.
0.
0.
0.
0.
0.
0.
0.
0.
0.
0.
0.
0.
0.
0.
0.
0.
0.
0.
0.
0.
0.
0.
0.
0.
0.
0.
0.
0.
0.
0.
0.
0.
0.
0.
0.
0.
0.
0.
0.
0.
0.
0.
0.
0.
0.
0.
0.
0.
0.
0.
0.
0.
0.
0.
0.
0.
0.
0.
0.
0.
0.
0.
0.
0.
0.
0.
0.
0.
0.
0.
0.
0.
0.
0.
0.
0.
0.
0.
0.
0.
0.
0.
0.
0.
0.
0.
0.
0.
0.
0.
0.
0.
0.
0.
0.
0.
0.
0.
0.
0.
0.
0.
0.
0.
0.
0.
0.
0.
0.
0.
0.
0.
0.
0.
0.
0.
0.
0.
0.
0.
0.
0.
0.
0.
0.
0.
0.
0.
0.
0.
0.
0.
0.
0.
0.
0.
0.
0.
0.
0.
0.
0.
0.
0.
0.
0.
0.
0.
0.
0.
0.
0.000
0.000
0.000
0.000
0.000
0.000
0.
0.
0.
0.
0.
0.
0.
0.
0.
0.
0.
0.
0.
0.
0.
0.
0.
0.
0.
0.
0.
0.
0.
0.
0.
0.
0.
0.
0.
0.
0.
0.
0.
0.
0.
0.
0.
0.
0.
0.
0.
0.
0.
0.
0.
0.
0.
0.
0.
0.
0.
0.
0.
0.
0.
0.
0.
0.
0.
0.
0.
0.
0.
0.
0.
0.
0.
0.
0.
0.
0.
0.
0.
0.
0.
0.
0.
0.
0.
0.
0.
0.
0.
0.
0.
0.
0.000
0.000
0.000
-0.001
-0.001
-0.001
-0.001
0.001
0.000
0.
0.
0.
0.
0.
0.
0.
0.
0.
0.
0.
0.
0.
0.
0.
0.
0.
0.
0.
0.
0.
0.
0.
0.
0.
0.
0.
0.
0.
0.
0.
0.
0.
0.
0.
0.
0.
0.
0.
0.
0.
0.
0.
0.
0.
0.
0.
0.
0.
0.
0.
0.
0.
0.
0.
0.
0.
0.
0.
0.
0.
0.
0.
0.
0.
0.
0.
0.
0.
0.
0.
0.
0.
0.
0.
0.
0.
0.
0.
0.
0.
0.
0.
0.000
0.000
-0.001
-0.001
-0.001
-0.001
-0.001
-0.001
-0.001
0.001
0.000
0.
0.
0.
0.
0.
0.
0.
0.
0.
0.
0.
0.
0.
0.
0.
0.
0.
0.
0.
0.
0.
0.
0.
0.
0.
0.
0.
0.
0.
0.
0.
0.
0.
0.
0.
0.
0.
0.
0.
0.
0.
0.
0.
0.
0.
0.
0.
0.
0.
0.
0.
0.
0.
0.
0.
0.
0.
0.
0.
0.
0.
0.
0.
0.
0.
0.
0.
0.
0.
0.
0.
0.
0.
0.
0.
0.
0.
0.
0.
0.
0.000
0.000
0.001
-0.001
-0.001
-0.002
-0.002
-0.002
-0.002
-0.002
-0.001
-0.001
0.000
0.000
0.
0.
0.
0.
0.
0.
0.
0.
0.
0.
0.
0.
0.
0.
0.
0.
0.
0.
0.
0.
0.
0.
0.
0.
0.
0.
0.
0.
0.
0.
0.
0.
0.
0.
0.
0.
0.
0.
0.
0.
0.
0.
0.
0.
0.
0.
0.
0.
0.
0.
0.
0.
0.
0.
0.
0.
0.
0.
0.
0.
0.
0.
0.
0.
0.
0.
0.
0.
0.
0.
0.
0.
0.
0.
0.
0.
0.
0.000
0.000
0.000
0.001
0.001
-0.001
-0.001
-0.002
-0.002
-0.003
-0.002
-0.002
-0.002
-0.001
-0.001
0.000
0.
0.
0.
0.
0.
0.
0.
0.
0.
0.
0.
0.
0.
0.
0.
0.
0.
0.
0.
0.
0.
0.
0.
0.
0.
0.
0.
0.
0.
0.
0.
0.
0.
0.
0.
0.
0.
0.
0.
0.
0.
0.
0.
0.
0.
0.
0.
0.
0.
0.
0.
0.
0.
0.
0.
0.
0.
0.
0.
0.
0.
0.
0.
0.
0.
0.
0.
0.
0.
0.
0.
0.
0.
0.
0.
0.
0.000
0.000
0.000
0.000
0.001
-0.001
-0.001
-0.001
-0.002
-0.003
-0.003
-0.003
-0.003
-0.002
-0.002
-0.001
0.000
0.000
0.
0.
0.
0.
0.
0.
0.
0.
0.
0.
0.
0.
0.
0.
0.
0.
0.
0.
0.
0.
0.
0.
0.
0.
0.
0.
0.
0.
0.
0.
0.
0.
0.
0.
0.
0.
0.
0.
0.
0.
0.
0.
0.
0.
0.
0.
0.
0.
0.
0.
0.
0.
0.
0.
0.
0.
0.
0.
0.
0.
0.
0.
0.
0.
0.
0.
0.
0.
0.
0.
0.
0.
0.
0.
0.
0.000
0.000
0.000
-0.001
-0.001
-0.002
-0.001
-0.001
-0.003
-0.005
-0.005
-0.005
-0.003
-0.002
-0.002
-0.001
-0.001
0.000
0.
0.
0.
0.
0.
0.
0.
0.
0.
0.
0.
0.
0.
0.
0.
0.
0.
0.
0.
0.
0.
0.
0.
0.
0.
0.
0.
0.
0.
0.
0.
0.
0.
0.
0.
0.
0.
0.
0.
0.
0.
0.
0.
0.
0.
0.
0.
0.
0.
0.
0.
0.
0.
0.
0.
0.
0.
0.
0.
0.
0.
0.
0.
0.
0.
0.
0.
0.
0.
0.
0.
0.
0.
0.
0.
0.000
0.000
-0.001
-0.001
0.000
-0.002
-0.002
-0.003
-0.005
-0.006
-0.007
-0.006
-0.004
-0.002
-0.002
-0.001
-0.001
0.000
0.
0.
0.
0.
0.
0.
0.
0.
0.
0.
0.
0.
0.
0.
0.
0.
0.
0.
0.
0.
0.
0.
0.
0.
0.
0.
0.
0.
0.
0.
0.
0.
0.
0.
0.
0.
0.
0.
0.
0.
0.
0.
0.
0.
0.
0.
0.
0.
0.
0.
0.
0.
0.
0.
0.
0.
0.
0.
0.
0.
0.
0.
0.
0.
0.
0.
0.
0.
0.
0.
0.
0.
0.
0.
0.
0.000
0.000
-0.001
-0.001
0.000
-0.003
-0.005
-0.006
-0.005
-0.005
-0.006
-0.006
-0.004
-0.002
-0.002
-0.001
0.000
0.000
0.
0.
0.
0.
0.
0.
0.
0.
0.
0.
0.
0.
0.
0.
0.
0.
0.
0.
0.
0.
0.
0.
0.
0.
0.
0.
0.
0.
0.
0.
0.
0.
0.
0.
0.
0.
0.
0.
0.
0.
0.
0.
0.
0.
0.
0.
0.
0.
0.
0.
0.
0.
0.
0.
0.
0.
0.
0.
0.
0.
0.
0.
0.
0.
0.
0.
0.
0.
0.
0.
0.
0.
0.
0.
0.
0.000
0.000
-0.001
-0.001
-0.002
-0.002
-0.004
-0.005
-0.006
-0.006
-0.007
-0.007
-0.003
-0.002
-0.001
-0.001
0.000
0.000
0.
0.
0.
0.
0.
0.
0.
0.
0.
0.
0.
0.
0.
0.
0.
0.
0.
0.
0.
0.
0.
0.
0.
0.
0.
0.
0.
0.
0.
0.
0.
0.
0.
0.
0.
0.
0.
0.
0.
0.
0.
0.
0.
0.
0.
0.
0.
0.
0.
0.
0.
0.
0.
0.
0.
0.
0.
0.
0.
0.
0.
0.
0.
0.
0.
0.
0.
0.
0.
0.
0.
0.
0.
0.
0.
0.000
0.000
-0.001
-0.001
-0.002
-0.001
-0.005
-0.005
-0.004
-0.005
-0.005
-0.005
-0.004
-0.001
-0.001
0.000
0.000
0.
0.
0.
0.
0.
0.
0.
0.
0.
0.
0.
0.
0.
0.
0.
0.
0.
0.
0.
0.
0.
0.
0.
0.
0.
0.
0.
0.
0.
0.
0.
0.
0.
0.
0.
0.
0.
0.
0.
0.
0.
0.
0.
0.
0.
0.
0.
0.
0.
0.
0.
0.
0.
0.
0.
0.
0.
0.
0.
0.
0.
0.
0.
0.
0.
0.
0.
0.
0.
0.
0.
0.
0.
0.
0.
0.
0.
0.000
0.001
-0.001
0.000
-0.003
-0.002
-0.004
-0.004
-0.005
-0.004
-0.004
-0.003
-0.002
0.001
0.000
0.000
0.
0.
0.
0.
0.
0.
0.
0.
0.
0.
0.
0.
0.
0.
0.
0.
0.
0.
0.
0.
0.
0.
0.
0.
0.
0.
0.
0.
0.
0.
0.
0.
0.
0.
0.
0.
0.
0.
0.
0.
0.
0.
0.
0.
0.
0.
0.
0.
0.
0.
0.
0.
0.
0.
0.
0.
0.
0.
0.
0.
0.
0.
0.
0.
0.
0.
0.
0.
0.
0.
0.
0.
0.
0.
0.
0.
0.
0.
0.001
0.001
0.001
0.000
0.000
-0.001
-0.002
-0.003
-0.004
-0.004
-0.002
-0.001
0.001
0.000
0.
0.
0.
0.
0.
0.
0.
0.
0.
0.
0.
0.
0.
0.
0.
0.
0.
0.
0.
0.
0.
0.
0.
0.
0.
0.
0.
0.
0.
0.
0.
0.
0.
0.
0.
0.
0.
0.
0.
0.
0.
0.
0.
0.
0.
0.
0.
0.
0.
0.
0.
0.
0.
0.
0.
0.
0.
0.
0.
0.
0.
0.
0.
0.
0.
0.
0.
0.
0.
0.
0.
0.
0.
0.
0.
0.
0.
0.
0.
0.
0.001
0.001
-0.001
-0.001
-0.001
-0.002
-0.002
-0.002
-0.002
-0.001
-0.001
-0.001
0.000
0.
0.
0.
0.
0.
0.
0.
0.
0.
0.
0.
0.
0.
0.
0.
0.
0.
0.
0.
0.
0.
0.
0.
0.
0.
0.
0.
0.
0.
0.
0.
0.
0.
0.
0.
0.
0.
0.
0.
0.
0.
0.
0.
0.
0.
0.
0.
0.
0.
0.
0.
0.
0.
0.
0.
0.
0.
0.
0.
0.
0.
0.
0.
0.
0.
0.
0.
0.
0.
0.
0.
0.
0.
0.
0.
0.
0.
0.
0.
0.
0.000
0.001
-0.001
-0.001
-0.002
-0.002
-0.002
-0.002
-0.002
-0.001
-0.001
-0.001
0.000
0.
0.
0.
0.
0.
0.
0.
0.
0.
0.
0.
0.
0.
0.
0.
0.
0.
0.
0.
0.
0.
0.
0.
0.
0.
0.
0.
0.
0.
0.
0.
0.
0.
0.
0.
0.
0.
0.
0.
0.
0.
0.
0.
0.
0.
0.
0.
0.
0.
0.
0.
0.
0.
0.
0.
0.
0.
0.
0.
0.
0.
0.
0.
0.
0.
0.
0.
0.
0.
0.
0.
0.
0.
0.
0.
0.
0.
0.
0.
0.
0.000
0.000
-0.001
-0.001
-0.002
-0.002
-0.002
-0.002
-0.002
-0.002
-0.001
0.000
0.000
0.
0.
0.
0.
0.
0.
0.
0.
0.
0.
0.
0.
0.
0.
0.
0.
0.
0.
0.
0.
0.
0.
0.
0.
0.
0.
0.
0.
0.
0.
0.
0.
0.
0.
0.
0.
0.
0.
0.
0.
0.
0.
0.
0.
0.
0.
0.
0.
0.
0.
0.
0.
0.
0.
0.
0.
0.
0.
0.
0.
0.
0.
0.
0.
0.
0.
0.
0.
0.
0.
0.
0.
0.
0.
0.
0.
0.
0.
0.
0.
0.000
0.000
-0.001
-0.001
-0.001
-0.002
-0.002
-0.002
-0.001
-0.002
-0.001
0.000
0.000
0.
0.
0.
0.
0.
0.
0.
0.
0.
0.
0.
0.
0.
0.
0.
0.
0.
0.
0.
0.
0.
0.
0.
0.
0.
0.
0.
0.
0.
0.
0.
0.
0.
0.
0.
0.
0.
0.
0.
0.
0.
0.
0.
0.
0.
0.
0.
0.
0.
0.
0.
0.
0.
0.
0.
0.
0.
0.
0.
0.
0.
0.
0.
0.
0.
0.
0.
0.
0.
0.
0.
0.
0.
0.
0.
0.
0.
0.
0.
0.
0.
0.000
0.001
-0.001
-0.001
-0.001
-0.001
-0.001
-0.001
-0.001
0.000
0.000
0.
0.
0.
0.
0.
0.
0.
0.
0.
0.
0.
0.
0.
0.
0.
0.
0.
0.
0.
0.
0.
0.
0.
0.
0.
0.
0.
0.
0.
0.
0.
0.
0.
0.
0.
0.
0.
0.
0.
0.
0.
0.
0.
0.
0.
0.
0.
0.
0.
0.
0.
0.
0.
0.
0.
0.
0.
0.
0.
0.
0.
0.
0.
0.
0.
0.
0.
0.
0.
0.
0.
0.
0.
0.
0.
0.
0.
0.
0.
0.
0.
0.
0.000
0.000
0.001
-0.001
-0.001
-0.001
-0.001
-0.001
0.000
0.000
0.000
0.
0.
0.
0.
0.
0.
0.
0.
0.
0.
0.
0.
0.
0.
0.000
0.000
0.000
0.000
0.000
0.000
0.000
0.
0.
0.
0.
0.
0.
0.
0.
0.
0.
0.
0.
0.
0.
0.
0.
0.
0.
0.
0.
0.
0.
0.
0.
0.
0.
0.
0.
0.
0.
0.
0.
0.
0.
0.
0.
0.
0.
0.
0.
0.
0.
0.
0.
0.
0.
0.
0.
0.
0.
0.
0.
0.
0.
0.
0.
0.
0.
0.
0.
0.
0.
0.000
0.001
-0.001
-0.001
-0.001
0.001
0.001
0.000
0.000
0.
0.
0.
0.
0.
0.
0.001
0.001
0.000
0.000
0.000
0.000
0.
0.
0.001
0.001
0.000
0.000
0.000
0.000
0.000
0.000
0.000
0.
0.
0.
0.
0.
0.
0.
0.
0.
0.
0.
0.
0.
0.
0.
0.
0.
0.
0.
0.
0.
0.
0.
0.
0.
0.
0.
0.
0.
0.
0.
0.
0.
0.
0.
0.
0.
0.
0.
0.
0.
0.
0.
0.
0.
0.
0.
0.
0.
0.
0.
0.
0.
0.
0.
0.
0.
0.
0.
0.
0.000
0.000
0.001
-0.001
-0.001
-0.001
-0.001
0.000
0.000
0.000
0.
0.
0.
0.001
0.001
0.001
0.001
0.000
0.000
-0.001
-0.001
-0.001
0.000
0.002
0.000
0.000
0.000
0.000
0.000
0.000
0.000
0.001
0.000
0.001
0.000
0.
0.
0.
0.
0.
0.
0.
0.
0.
0.
0.
0.
0.
0.
0.
0.
0.
0.
0.
0.
0.
0.
0.
0.
0.
0.
0.
0.
0.
0.
0.
0.
0.
0.
0.
0.
0.
0.
0.
0.
0.
0.
0.
0.
0.
0.
0.
0.
0.
0.
0.
0.
0.
0.000
0.000
0.000
0.000
0.000
0.000
0.000
-0.001
-0.001
-0.001
-0.001
-0.001
0.000
0.000
0.000
0.
0.001
0.001
0.001
0.002
0.
-0.003
-0.003
-0.003
-0.001
-0.001
0.002
0.002
0.000
0.000
0.001
-0.002
-0.004
-0.003
-0.002
0.000
0.
0.000
0.000
0.002
0.001
0.001
0.000
0.000
0.000
0.000
0.
0.
0.
0.
0.
0.
0.
0.
0.
0.
0.
0.
0.
0.
0.
0.
0.
0.
0.
0.
0.
0.
0.
0.
0.
0.
0.
0.
0.
0.
0.
0.
0.
0.
0.
0.
0.
0.
0.
0.
0.
0.
0.
0.
0.
0.
0.000
0.000
0.000
0.000
0.000
0.000
0.001
0.001
0.000
-0.001
-0.001
-0.001
-0.001
0.000
0.000
0.
0.001
0.001
0.002
0.002
-0.003
-0.003
-0.004
-0.005
-0.006
-0.006
-0.006
-0.003
-0.003
-0.001
-0.004
-0.007
-0.005
-0.006
-0.006
-0.005
-0.004
-0.001
-0.001
-0.002
-0.002
-0.002
-0.002
-0.001
-0.001
-0.001
0.000
0.000
0.
0.
0.
0.
0.
0.
0.
0.
0.
0.
0.
0.
0.
0.
0.
0.
0.
0.
0.
0.
0.
0.
0.
0.
0.
0.
0.
0.
0.
0.
0.
0.
0.
0.
0.
0.
0.
0.
0.
0.
0.
0.
0.
0.
0.000
0.000
0.000
-0.001
-0.001
-0.001
-0.001
0.001
0.001
0.001
0.000
0.000
0.001
0.001
0.001
0.001
0.002
0.002
0.002
0.001
-0.001
-0.005
-0.009
-0.014
-0.016
-0.018
-0.019
-0.017
-0.014
-0.010
-0.008
-0.011
-0.012
-0.015
-0.015
-0.014
-0.013
-0.011
-0.010
-0.006
-0.004
-0.004
-0.004
-0.003
-0.003
-0.003
-0.001
-0.001
0.000
0.000
0.
0.
0.
0.
0.
0.
0.
0.
0.
0.
0.
0.
0.
0.
0.
0.
0.
0.
0.
0.
0.
0.
0.
0.
0.
0.
0.
0.
0.
0.
0.
0.
0.
0.
0.
0.
0.
0.
0.
0.
0.
0.
0.000
0.000
0.000
-0.001
-0.001
-0.001
-0.001
-0.001
-0.001
0.001
0.000
0.000
0.001
0.001
0.001
0.001
0.002
0.002
0.003
0.001
-0.004
-0.008
-0.016
-0.025
-0.035
-0.045
-0.051
-0.054
-0.048
-0.039
-0.032
-0.030
-0.028
-0.035
-0.039
-0.043
-0.040
-0.033
-0.030
-0.024
-0.018
-0.013
-0.010
-0.008
-0.008
-0.006
-0.006
-0.004
-0.002
-0.001
-0.001
0.000
0.
0.
0.
0.
0.
0.
0.
0.
0.
0.
0.
0.
0.
0.
0.
0.
0.
0.
0.
0.
0.
0.
0.
0.
0.
0.
0.
0.
0.
0.
0.
0.
0.
0.
0.
0.
0.
0.
0.
0.
0.
0.000
0.000
-0.001
-0.001
-0.001
-0.001
-0.001
-0.001
-0.001
-0.001
0.001
0.000
0.000
0.002
0.001
0.002
0.002
-0.002
-0.002
-0.007
-0.014
-0.023
-0.039
-0.060
-0.085
-0.106
-0.110
-0.101
-0.089
-0.080
-0.071
-0.060
-0.064
-0.073
-0.082
-0.092
-0.101
-0.091
-0.071
-0.051
-0.035
-0.024
-0.022
-0.017
-0.015
-0.012
-0.010
-0.007
-0.005
-0.002
-0.001
0.000
0.000
0.
0.
0.
0.
0.
0.
0.
0.
0.
0.
0.
0.
0.
0.
0.
0.
0.
0.
0.
0.
0.
0.
0.
0.
0.
0.
0.
0.
0.
0.
0.
0.
0.
0.
0.
0.
0.
0.
0.
0.
0.000
0.000
-0.001
-0.001
-0.001
-0.001
-0.002
-0.002
-0.001
-0.001
0.001
0.000
0.001
0.001
0.001
-0.001
-0.004
-0.004
-0.009
-0.017
-0.027
-0.046
-0.076
-0.102
-0.131
-0.142
-0.116
0.019
-0.006
-0.101
-0.117
-0.115
-0.113
-0.118
-0.088
-0.074
-0.122
-0.104
-0.107
-0.090
-0.073
-0.049
-0.038
-0.033
-0.030
-0.023
-0.016
-0.012
-0.007
-0.004
-0.002
-0.001
0.000
0.
0.
0.
0.
0.
0.
0.
0.
0.
0.
0.
0.
0.
0.
0.
0.
0.
0.
0.
0.
0.
0.
0.
0.
0.
0.
0.
0.
0.
0.
0.
0.
0.
0.
0.
0.
0.
0.
0.
0.
0.000
0.000
-0.001
-0.001
-0.002
-0.002
-0.002
-0.002
-0.002
-0.001
0.001
0.001
0.001
0.000
-0.002
-0.006
-0.008
-0.012
-0.021
-0.032
-0.049
-0.079
-0.112
-0.076
0.790
0.849
3.082
29.483
11.352
1.121
-0.101
-0.173
-0.167
0.092
3.010
5.216
1.827
10.027
2.543
-0.048
-0.108
-0.088
-0.065
-0.056
-0.046
-0.037
-0.027
-0.018
-0.009
-0.006
-0.002
-0.001
0.000
0.
0.
0.
0.
0.
0.
0.
0.
0.
0.
0.
0.
0.
0.
0.
0.
0.
0.
0.
0.
0.
0.
0.
0.
0.
0.
0.
0.
0.
0.
0.
0.
0.
0.
0.
0.
0.
0.
0.
0.
0.000
0.000
0.000
-0.002
-0.002
-0.002
-0.002
-0.002
-0.002
0.
0.
0.001
0.000
-0.001
-0.006
-0.009
-0.017
-0.029
-0.045
-0.063
-0.085
-0.125
-0.152
0.961
41.125
38.312
142.033
100449.047
1614.580
25.100
0.545
-0.225
-0.112
3.384
50.270
82.398
114.562
76862.555
526.310
1.889
-0.129
-0.133
-0.105
-0.083
-0.071
-0.056
-0.041
-0.026
-0.015
-0.006
-0.002
-0.001
-0.001
0.
0.
0.
0.
0.
0.
0.
0.
0.
0.
0.
0.
0.
0.
0.
0.
0.
0.
0.
0.
0.
0.
0.
0.
0.
0.
0.
0.
0.
0.
0.
0.
0.
0.
0.
0.
0.
0.
0.
0.
0.000
0.000
0.000
0.000
-0.002
-0.002
-0.002
-0.002
0.000
0.000
0.000
0.001
-0.001
-0.004
-0.010
-0.018
-0.033
-0.060
-0.084
-0.103
-0.134
-0.182
-0.197
1.405
46.238
72.974
338.659
69147.836
10849.065
173.737
2.643
-0.260
0.081
15.425
306.737
595.193
3725.718
200038.953
3450.116
15.756
-0.017
-0.171
-0.140
-0.110
-0.091
-0.074
-0.054
-0.033
-0.021
-0.009
-0.005
-0.001
-0.001
0.
0.
0.
0.
0.
0.
0.
0.
0.
0.
0.
0.
0.
0.
0.
0.
0.
0.
0.
0.
0.
0.
0.
0.
0.
0.
0.
0.
0.
0.
0.
0.
0.
0.
0.
0.
0.
0.
0.
0.
0.
0.000
0.000
0.000
0.000
-0.001
0.000
0.000
0.000
0.000
0.
-0.001
-0.001
-0.006
-0.015
-0.033
-0.060
-0.087
-0.110
-0.131
-0.172
-0.233
-0.273
0.310
10.845
229.970
1061.850
2875.953
3165.369
1159.362
5.016
-0.293
-0.048
9.108
183.490
5567.493
31798.678
100930.773
102860.648
98.363
0.183
-0.214
-0.183
-0.146
-0.117
-0.093
-0.072
-0.044
-0.028
-0.015
-0.008
-0.002
-0.001
0.
0.
0.
0.
0.
0.
0.
0.
0.
0.
0.
0.
0.
0.
0.
0.
0.
0.
0.
0.
0.
0.
0.
0.
0.
0.
0.
0.
0.
0.
0.
0.
0.
0.
0.
0.
0.
0.
0.
0.
0.
0.
0.000
0.
0.000
0.000
-0.001
-0.001
-0.001
-0.001
0.001
-0.001
-0.003
-0.008
-0.023
-0.050
-0.079
-0.106
-0.067
-0.048
-0.166
-0.274
-0.338
-0.211
6.925
4257.016
25859.322
126.397
64.829
34.453
0.620
-0.328
0.022
3.534
62.130
1848.069
3947.746
3794.447
100253.195
102.323
-0.037
-0.265
-0.230
-0.188
-0.152
-0.124
-0.090
-0.059
-0.035
-0.022
-0.009
-0.004
-0.002
0.001
0.
0.
0.
0.
0.
0.
0.
0.
0.
0.
0.
0.
0.
0.
0.
0.
0.
0.
0.
0.
0.
0.
0.
0.
0.
0.
0.
0.
0.
0.
0.
0.
0.
0.
0.
0.
0.
0.
0.
0.
0.
0.
0.000
0.000
0.000
-0.001
-0.001
-0.001
0.
0.000
0.000
-0.005
-0.014
-0.033
-0.068
-0.101
-0.098
0.212
0.264
-0.123
-0.312
-0.380
-0.372
0.779
55.669
110.351
7.696
1.101
0.000
-0.308
-0.311
0.667
8.676
51.787
728.058
652.801
67.855
21.784
1.353
-0.359
-0.345
-0.304
-0.255
-0.212
-0.171
-0.127
-0.085
-0.051
-0.031
-0.015
-0.008
-0.002
0.001
0.000
0.
0.
0.
0.
0.
0.
0.
0.
0.
0.
0.
0.
0.
0.
0.
0.
0.
0.
0.
0.
0.
0.
0.
0.
0.
0.
0.
0.
0.
0.
0.
0.
0.
0.
0.
0.
0.
0.
0.
0.
0.
0.
0.000
-0.001
-0.001
0.000
0.000
0.001
0.001
-0.002
-0.009
-0.021
-0.047
-0.090
-0.135
-0.133
0.258
0.209
-0.220
-0.358
-0.406
-0.415
-0.337
0.081
0.353
-0.069
-0.310
-0.332
-0.324
-0.291
0.396
7.539
26.917
67.931
162.622
47.200
0.362
-0.263
-0.206
-0.377
-0.372
-0.322
-0.270
-0.225
-0.178
-0.130
-0.084
-0.046
-0.024
-0.011
-0.005
-0.002
0.001
0.
0.
0.
0.
0.
0.
0.
0.
0.
0.
0.
0.
0.
0.
0.
0.
0.
0.
0.
0.
0.
0.
0.
0.
0.
0.
0.
0.
0.
0.
0.
0.
0.
0.
0.
0.
0.
0.
0.
0.
0.
0.
0.
0.
0.
0.001
0.001
0.002
0.000
-0.006
-0.017
-0.040
-0.075
-0.129
-0.194
-0.242
-0.228
-0.258
-0.333
-0.372
-0.408
-0.427
-0.400
-0.357
-0.380
-0.383
-0.364
-0.333
-0.302
-0.281
-0.102
2.083
5.380
3.043
2.912
1.048
1.771
19.151
56.517
2.902
0.045
0.465
0.227
-0.086
-0.187
-0.175
-0.126
-0.071
-0.036
-0.018
-0.008
-0.003
0.000
0.000
0.
0.
0.
0.
0.
0.
0.
0.
0.
0.
0.
0.
0.
0.
0.
0.
0.
0.
0.
0.
0.
0.
0.
0.
0.
0.
0.
0.
0.
0.
0.
0.
0.
0.
0.
0.
0.
0.
0.
0.
0.
0.
0.
0.001
0.001
0.001
0.000
-0.002
-0.014
-0.036
-0.075
-0.116
-0.173
-0.233
-0.290
-0.302
-0.101
1.178
1.149
0.178
-0.216
-0.441
-0.452
-0.440
-0.404
-0.369
-0.324
-0.295
-0.285
-0.277
-0.117
0.019
-0.279
-0.385
2.402
96.661
1578.269
12905.873
56.827
11.744
21.368
10.562
3.344
0.777
-0.103
-0.158
-0.103
-0.053
-0.025
-0.012
-0.005
-0.001
0.000
0.
0.
0.
0.
0.
0.
0.
0.
0.
0.
0.
0.
0.
0.
0.
0.
0.
0.
0.
0.
0.
0.
0.
0.
0.
0.
0.
0.
0.
0.
0.
0.
0.
0.
0.
0.
0.
0.
0.
0.
0.
0.
0.
0.001
0.001
0.001
0.000
-0.008
-0.028
-0.066
-0.105
-0.121
-0.017
0.186
0.516
1.049
6.991
517.489
260.374
6.877
0.635
-0.413
-0.498
-0.489
-0.446
-0.386
-0.335
-0.304
-0.304
-0.303
-0.319
-0.374
-0.437
-0.206
20.287
30939.436
119065.133
71396.148
1219.885
549.730
379.072
79.599
30.360
11.559
1.467
-0.090
-0.125
-0.072
-0.034
-0.015
-0.006
-0.002
0.001
0.000
0.
0.
0.
0.
0.
0.
0.
0.
0.
0.
0.
0.
0.
0.
0.
0.
0.
0.
0.
0.
0.
0.
0.
0.
0.
0.
0.
0.
0.
0.
0.
0.
0.
0.
0.
0.
0.
0.
0.
0.
0.
0.001
0.001
0.001
0.001
-0.002
-0.015
-0.046
-0.084
-0.010
1.667
8.472
14.574
31.593
55.186
46.539
34936.727
8500.089
35.597
1.556
-0.267
-0.451
-0.539
-0.494
-0.373
0.303
0.462
-0.248
-0.325
-0.341
-0.392
-0.438
-0.137
14.026
2273.433
89836.992
124717.375
100930.719
65737.148
15430.012
293.343
236.791
195.073
17.953
0.553
-0.129
-0.087
-0.040
-0.017
-0.006
-0.003
-0.001
0.000
0.
0.
0.
0.
0.
0.
0.
0.
0.
0.
0.
0.
0.
0.
0.
0.
0.
0.
0.
0.
0.
0.
0.
0.
0.
0.
0.
0.
0.
0.
0.
0.
0.
0.
0.
0.
0.
0.
0.
0.
0.
0.001
0.001
0.001
0.001
-0.004
-0.022
-0.056
-0.060
2.282
89.813
1251.093
510.799
661.881
23472.760
327.885
423.776
567.541
42.063
3.431
5.103
2.443
-0.075
-0.495
2.024
184.336
302.373
3.705
-0.296
-0.358
-0.392
-0.434
-0.099
5.015
46.730
684.034
112566.508
125217.898
43602.879
109457.211
21609.801
15925.308
1399.660
57.782
1.526
-0.120
-0.092
-0.043
-0.018
-0.007
-0.003
-0.001
0.000
0.
0.
0.
0.
0.
0.
0.
0.
0.
0.
0.
0.
0.
0.
0.
0.
0.
0.
0.
0.
0.
0.
0.
0.
0.
0.
0.
0.
0.
0.
0.
0.
0.
0.
0.
0.
0.
0.
0.
0.
0.
0.001
0.002
0.002
0.001
-0.005
-0.025
-0.057
0.115
26.091
2372.563
101622.758
29715.484
827.160
101129.539
847.691
45.843
357.463
30.315
142.591
470.731
58.296
3.702
0.347
20.609
8411.046
25871.137
27.144
-0.013
-0.312
-0.327
-0.407
-0.143
3.456
35.385
487.352
100604.422
102705.766
97721.297
103238.688
200040.266
100460.695
4780.620
34.296
0.780
-0.125
-0.089
-0.040
-0.017
-0.006
-0.002
-0.001
0.000
0.
0.
0.
0.
0.
0.
0.
0.
0.
0.
0.
0.
0.
0.
0.
0.
0.
0.
0.
0.
0.
0.
0.
0.
0.
0.
0.
0.
0.
0.
0.
0.
0.
0.
0.
0.
0.
0.
0.
0.
0.
0.001
0.002
0.002
0.001
-0.003
-0.024
-0.055
0.092
22.994
1132.820
57308.520
7528.526
78.018
71.169
11.139
1.633
6.461
87.563
11042.263
179012.484
1283.844
20.488
25.245
444.633
2790.900
1058.453
34.173
0.260
-0.300
-0.293
-0.351
-0.134
0.651
8.032
79.372
2735.460
6833.307
100596.352
14171.346
6302.481
127298.594
47927.387
14.994
0.049
-0.119
-0.076
-0.034
-0.014
-0.006
-0.002
0.001
0.000
0.
0.
0.
0.
0.
0.
0.
0.
0.
0.
0.
0.
0.
0.
0.
0.
0.
0.
0.
0.
0.
0.
0.
0.
0.
0.
0.
0.
0.
0.
0.
0.
0.
0.
0.
0.
0.
0.
0.
0.
0.
0.001
0.001
0.001
0.001
-0.001
-0.018
-0.050
-0.068
1.015
17.752
96.211
44.594
3.601
0.486
-0.227
-0.475
2.663
438.512
17096.992
101296.313
7088.132
852.300
1631.689
104158.094
100689.930
34936.039
98.879
0.502
-0.399
-0.379
-0.295
0.355
0.235
-0.041
2.412
19.869
97.547
578.608
144.027
52.978
843.923
337.859
2.058
-0.122
-0.104
-0.054
-0.025
-0.011
-0.005
-0.002
0.000
0.
0.
0.
0.
0.
0.
0.
0.
0.
0.
0.
0.
0.
0.
0.
0.
0.
0.
0.
0.
0.
0.
0.
0.
0.
0.
0.
0.
0.
0.
0.
0.
0.
0.
0.
0.
0.
0.
0.
0.
0.
0.
0.001
0.000
0.002
0.002
-0.001
-0.011
-0.037
-0.067
-0.089
0.131
0.591
0.267
-0.205
-0.342
-0.431
-0.508
0.176
26.340
516.721
33592.246
101265.000
34299.508
572.907
3192.208
21447.895
101799.945
123.319
0.794
-0.312
-0.384
-0.315
-0.069
-0.106
-0.300
-0.288
0.018
1.288
4.215
2.163
0.674
1.392
0.664
-0.096
-0.108
-0.071
-0.035
-0.015
-0.008
-0.003
0.000
0.000
0.
0.
0.
0.
0.
0.
0.
0.
0.
0.
0.
0.
0.
0.
0.
0.
0.
0.
0.
0.
0.
0.
0.
0.
0.
0.
0.
0.
0.
0.
0.
0.
0.
0.
0.
0.
0.
0.
0.
0.
0.
0.
0.
0.001
0.002
0.002
0.000
-0.006
-0.021
-0.053
-0.095
-0.141
-0.183
-0.207
-0.241
-0.318
-0.390
-0.467
-0.239
29.062
3246.223
103055.578
127296.969
1096.055
26.448
81.674
201.004
72.835
6.120
1.648
0.073
-0.333
-0.300
-0.253
-0.235
-0.240
-0.242
-0.240
-0.219
-0.185
-0.196
-0.193
-0.171
-0.137
-0.102
-0.072
-0.040
-0.020
-0.010
-0.004
-0.002
0.001
0.
0.
0.
0.
0.
0.
0.
0.
0.
0.
0.
0.
0.
0.
0.
0.
0.
0.
0.
0.
0.
0.
0.
0.
0.
0.
0.
0.
0.
0.
0.
0.
0.
0.
0.
0.
0.
0.
0.
0.
0.
0.
0.
0.
0.001
0.000
0.002
0.001
-0.005
-0.015
-0.038
-0.078
-0.119
-0.114
0.115
0.207
-0.154
-0.338
-0.426
-0.158
113.674
100561.367
52206.691
21323.840
249.406
14.860
3847.662
76975.938
46.095
1.231
0.879
-0.030
-0.290
-0.246
-0.197
-0.159
-0.147
-0.141
-0.141
-0.142
-0.140
-0.140
-0.130
-0.106
-0.079
-0.057
-0.036
-0.020
-0.011
-0.005
-0.002
0.000
0.001
0.
0.
0.
0.
0.
0.
0.
0.
0.
0.
0.
0.
0.
0.
0.
0.
0.
0.
0.
0.
0.
0.
0.
0.
0.
0.
0.
0.
0.
0.
0.
0.
0.
0.
0.
0.
0.
0.
0.
0.
0.
0.
0.
0.
0.
0.001
0.001
0.001
-0.004
-0.013
-0.032
-0.069
-0.097
-0.019
0.707
1.031
0.069
-0.290
-0.377
-0.386
4.310
107.800
169.789
1060.811
55.035
16.903
309.140
1274.059
13.609
-0.058
-0.274
-0.314
-0.257
-0.189
-0.138
-0.103
-0.081
-0.069
-0.065
-0.066
-0.065
-0.062
-0.055
-0.045
-0.037
-0.024
-0.016
-0.010
-0.005
-0.003
0.000
0.001
0.
0.
0.
0.
0.
0.
0.
0.
0.
0.
0.
0.
0.
0.
0.
0.
0.
0.
0.
0.
0.
0.
0.
0.
0.
0.
0.
0.
0.
0.
0.
0.
0.
0.
0.
0.
0.
0.
0.
0.
0.
0.
0.
0.
0.
0.
0.001
0.001
0.000
-0.003
-0.011
-0.029
-0.061
-0.088
-0.060
0.268
0.408
-0.060
-0.260
-0.334
-0.393
-0.356
0.200
1.708
3.904
38.590
5493.006
243.058
28.850
29.713
3.920
-0.325
-0.320
-0.229
-0.147
-0.091
-0.063
-0.040
-0.032
-0.023
-0.023
-0.025
-0.023
-0.020
-0.018
-0.014
-0.010
-0.006
-0.004
-0.002
0.000
0.001
0.
0.
0.
0.
0.
0.
0.
0.
0.
0.
0.
0.
0.
0.
0.
0.
0.
0.
0.
0.
0.
0.
0.
0.
0.
0.
0.
0.
0.
0.
0.
0.
0.
0.
0.
0.
0.
0.
0.
0.
0.
0.
0.
0.
0.
0.
0.
0.
0.000
0.000
-0.003
-0.009
-0.022
-0.052
-0.084
-0.100
-0.086
-0.096
-0.168
-0.222
-0.286
-0.350
-0.387
0.117
14.061
96.378
71.059
3780.391
316.554
294.005
2947.515
72.164
0.094
-0.281
-0.203
-0.120
-0.071
-0.043
-0.023
-0.011
-0.009
-0.008
-0.009
-0.007
-0.007
-0.007
-0.005
-0.004
-0.003
0.
0.000
0.000
0.000
0.
0.
0.
0.
0.
0.
0.
0.
0.
0.
0.
0.
0.
0.
0.
0.
0.
0.
0.
0.
0.
0.
0.
0.
0.
0.
0.
0.
0.
0.
0.
0.
0.
0.
0.
0.
0.
0.
0.
0.
0.
0.
0.
0.
0.
0.
0.
0.
0.001
0.000
-0.003
-0.006
-0.017
-0.037
-0.067
-0.092
-0.107
-0.123
-0.146
-0.177
-0.224
-0.285
-0.293
3.966
535.660
46787.457
3375.364
45.175
112.064
677.569
328.716
18.890
0.051
-0.239
-0.176
-0.103
-0.057
-0.031
-0.015
-0.006
0.000
-0.001
-0.003
-0.003
-0.002
-0.002
0.000
0.
0.000
0.001
0.000
0.
0.
0.
0.
0.
0.
0.
0.
0.
0.
0.
0.
0.
0.
0.
0.
0.
0.
0.
0.
0.
0.
0.
0.
0.
0.
0.
0.
0.
0.
0.
0.
0.
0.
0.
0.
0.
0.
0.
0.
0.
0.
0.
0.
0.
0.
0.
0.
0.
0.
0.000
0.000
-0.001
-0.005
-0.010
-0.023
-0.041
-0.062
-0.083
-0.095
-0.103
-0.124
-0.169
-0.226
-0.214
5.142
956.675
100026.797
8135.749
30.514
88.989
1814.032
50.435
2.418
-0.168
-0.211
-0.151
-0.085
-0.045
-0.023
-0.013
-0.003
0.001
0.001
0.001
0.001
0.001
0.001
0.001
0.000
0.000
0.000
0.
0.
0.
0.
0.
0.
0.
0.
0.
0.
0.
0.
0.
0.
0.
0.
0.
0.
0.
0.
0.
0.
0.
0.
0.
0.
0.
0.
0.
0.
0.
0.
0.
0.
0.
0.
0.
0.
0.
0.
0.
0.
0.
0.
0.
0.
0.
0.
0.
0.
0.
0.
0.001
-0.001
-0.002
-0.006
-0.011
-0.022
-0.033
-0.045
-0.053
-0.063
-0.081
-0.120
-0.176
-0.200
0.844
38.260
387.122
115.942
3.679
3.883
19.715
2.718
-0.041
-0.223
-0.179
-0.115
-0.064
-0.033
-0.018
-0.011
-0.001
0.000
0.001
0.001
0.001
0.001
0.
0.
0.
0.
0.
0.
0.
0.
0.
0.
0.
0.
0.
0.
0.
0.
0.
0.
0.
0.
0.
0.
0.
0.
0.
0.
0.
0.
0.
0.
0.
0.
0.
0.
0.
0.
0.
0.
0.
0.
0.
0.
0.
0.
0.
0.
0.
0.
0.
0.
0.
0.
0.
0.
0.
0.
0.
0.001
0.000
-0.001
-0.002
-0.006
-0.009
-0.014
-0.023
-0.029
-0.037
-0.050
-0.082
-0.133
-0.170
-0.148
0.513
2.232
1.048
-0.184
-0.277
-0.171
-0.218
-0.217
-0.186
-0.135
-0.082
-0.047
-0.028
-0.016
-0.010
-0.002
0.
0.
0.
0.
0.
0.
0.
0.
0.
0.
0.
0.
0.
0.
0.
0.
0.
0.
0.
0.
0.
0.
0.
0.
0.
0.
0.
0.
0.
0.
0.
0.
0.
0.
0.
0.
0.
0.
0.
0.
0.
0.
0.
0.
0.
0.
0.
0.
0.
0.
0.
0.
0.
0.
0.
0.
0.
0.
0.
0.
0.
0.
0.
0.001
0.000
-0.001
-0.001
-0.002
-0.005
-0.007
-0.014
-0.020
-0.030
-0.046
-0.083
-0.129
-0.158
-0.177
-0.187
-0.224
-0.250
-0.250
-0.221
-0.193
-0.167
-0.128
-0.086
-0.055
-0.034
-0.020
-0.012
-0.005
0.
0.
0.
0.
0.
0.
0.
0.
0.
0.
0.
0.
0.
0.
0.
0.
0.
0.
0.
0.
0.
0.
0.
0.
0.
0.
0.
0.
0.
0.
0.
0.
0.
0.
0.
0.
0.
0.
0.
0.
0.
0.
0.
0.
0.
0.
0.
0.
0.
0.
0.
0.
0.
0.
0.
0.
0.
0.
0.
0.
0.
0.
0.
0.
0.
0.001
0.
0.000
-0.001
-0.001
-0.002
-0.004
-0.008
-0.014
-0.027
-0.045
-0.071
-0.104
-0.131
-0.147
-0.156
-0.155
-0.148
-0.137
-0.121
-0.099
-0.074
-0.052
-0.034
-0.022
-0.014
-0.009
-0.001
0.
0.
0.
0.
0.
0.
0.
0.
0.
0.
0.
0.
0.
0.
0.
0.
0.
0.
0.
0.
0.
0.
0.
0.
0.
0.
0.
0.
0.
0.
0.
0.
0.
0.
0.
0.
0.
0.
0.
0.
0.
0.
0.
0.
0.
0.
0.
0.
0.
0.
0.
0.
0.
0.
0.
0.
0.
0.
0.
0.
0.
0.
0.
0.
0.
0.
0.001
0.001
0.001
0.000
0.001
-0.001
-0.004
-0.008
-0.014
-0.021
-0.036
-0.053
-0.067
-0.075
-0.080
-0.081
-0.077
-0.072
-0.065
-0.054
-0.041
-0.030
-0.020
-0.014
-0.010
-0.005
0.
0.
0.
0.
0.
0.
0.
0.
0.
0.
0.
0.
0.
0.
0.
0.
0.
0.
0.
0.
0.
0.
0.
0.
0.
0.
0.
0.
0.
0.
0.
0.
0.
0.
0.
0.
0.
0.
0.
0.
0.
0.
0.
0.
0.
0.
0.
0.
0.
0.
0.
0.
0.
0.
0.
0.
0.
0.
0.
0.
0.
0.
0.
0.
0.
0.
0.
0.
0.
0.001
0.001
0.001
0.002
0.000
-0.004
-0.008
-0.012
-0.017
-0.022
-0.032
-0.036
-0.037
-0.040
-0.039
-0.038
-0.035
-0.030
-0.024
-0.017
-0.013
-0.010
-0.004
0.
0.
0.
0.
0.
0.
0.
0.
0.
0.
0.
0.
0.
0.
0.
0.
0.
0.
0.
0.
0.
0.
0.
0.
0.
0.
0.
0.
0.
0.
0.
0.
0.
0.
0.
0.
0.
0.
0.
0.
0.
0.
0.
0.
0.
0.
0.
0.
0.
0.
0.
0.
0.
0.
0.
0.
0.
0.
0.
0.
0.
0.
0.
0.
0.
0.
0.
0.
0.
0.
0.
0.001
0.001
0.001
0.000
0.000
-0.003
-0.007
-0.009
-0.011
-0.014
-0.017
-0.020
-0.020
-0.020
-0.021
-0.018
-0.014
-0.011
-0.008
-0.005
-0.002
0.
0.
0.
0.
0.
0.
0.
0.
0.
0.
0.
0.
0.
0.
0.
0.
0.
0.
0.
0.
0.
0.
0.
0.
0.
0.
0.
0.
0.
0.
0.
0.
0.
0.
0.
0.
0.
0.
0.
0.
0.
0.
0.
0.
0.
0.
0.
0.
0.
0.
0.
0.
0.
0.
0.
0.
0.
0.
0.
0.
0.
0.
0.
0.
0.
0.
0.
0.
0.
0.
0.
0.
0.001
0.001
0.001
0.001
0.002
0.
-0.002
-0.004
-0.006
-0.006
-0.008
-0.007
-0.010
-0.010
-0.008
-0.006
-0.006
-0.004
-0.002
-0.002
0.
0.
0.
0.
0.
0.
0.
0.
0.
0.
0.
0.
0.
0.
0.
0.
0.
0.
0.
0.
0.
0.
0.
0.
0.
0.
0.
0.
0.
0.
0.
0.
0.
0.
0.
0.
0.
0.
0.
0.
0.
0.
0.
0.
0.
0.
0.
0.
0.
0.
0.
0.
0.
0.
0.
0.
0.
0.
0.
0.
0.
0.
0.
0.
0.
0.
0.
0.
0.
0.
0.
0.
0.
0.001
0.001
0.001
0.001
0.001
0.001
0.001
-0.001
-0.001
-0.002
-0.002
-0.002
-0.001
0.000
0.000
-0.001
0.000
0.001
0.000
0.
0.
0.
0.
0.
0.
0.
0.
0.
0.
0.
0.
0.
0.
0.
0.
0.
0.
0.
0.
0.
0.
0.
0.
0.
0.
0.
0.
0.
0.
0.
0.
0.
0.
0.
0.
0.
0.
0.
0.
0.
0.
0.
0.
0.
0.
0.
0.
0.
0.
0.
0.
0.
0.
0.
0.
0.
0.
0.
0.
0.
0.
0.
0.
0.
0.
0.
0.
0.
0.
0.
0.
0.
0.
0.
0.001
0.001
0.001
0.001
0.001
0.000
0.000
0.000
0.000
0.000
0.000
0.001
0.000
0.000
0.000
0.
0.
0.
0.
0.
0.
0.
0.
0.
0.
0.
0.
0.
0.
0.
0.
0.
0.
0.
0.
0.
0.
0.
0.
0.
0.
0.
0.
0.
0.
0.
0.
0.
0.
0.
0.
0.
0.
0.
0.
0.
0.
0.
0.
0.
0.
0.
0.
0.
0.
0.
0.
0.
0.
0.
0.
0.
0.
0.
0.
0.
0.
0.
0.
0.
0.
0.
0.
0.
0.
0.
0.
0.
0.
0.
0.
0.
0.
0.
0.001
0.001
0.001
0.
0.
0.
0.
0.
0.
0.
0.
0.
0.
0.
0.
0.
0.
0.
0.
0.
0.
0.
0.
0.
0.
0.
0.
0.
0.
0.
0.
0.
0.
0.
0.
0.
0.
0.
0.
0.
0.
0.
0.
0.
0.
0.
0.
0.
0.
0.
0.
0.
0.
0.
0.
0.
0.
0.
0.
0.
0.
0.
0.
0.
0.
0.
0.
0.
0.
0.
0.
0.
0.
0.
0.
0.
0.
0.
0.
0.
0.
0.
0.
0.
0.
0.
0.
0.
0.
0.
0.
0.
0.
0.
0.
0.
0.
0.
0.
0.
0.
0.
0.
0.
0.
0.
0.
0.
0.
0.
0.
0.
0.
0.
0.
0.
0.
0.
0.
0.
0.
0.
0.
0.
0.
0.
0.
0.
0.
0.
0.
0.
0.
0.
0.
0.
0.
0.
0.
0.
0.
0.
0.
0.
0.
0.
0.
0.
0.
0.
0.
0.
0.
0.
0.
0.
0.
0.
0.
0.
0.
0.
0.
0.
0.
0.
0.
0.
0.
0.
0.
0.
0.
0.
0.
0.
0.
0.
0.
0.
0.
0.
0.
0.
0.
0.
0.
0.
0.
0.
0.
0.
0.
0.
0.
0.
0.
0.
0.
0.
0.
0.
0.
0.
0.
0.
0.
0.
0.
0.
0.
0.
0.
0.
0.
0.
0.
0.
0.
0.
0.
0.
0.
0.
0.
0.
0.
0.
0.
0.
0.
0.
0.
0.
0.
0.
0.
0.
0.
0.
0.
0.
0.
0.
0.
0.
0.
0.
0.
0.
0.
0.
0.
0.
0.
0.
0.
0.
0.
0.
0.
0.
0.
0.
0.
0.
0.
0.
0.
0.
0.
0.
0.
0.
0.
0.
0.
0.
0.
0.
0.
0.
0.
0.
0.
0.
0.
0.
0.
0.
0.
0.
0.
0.
0.
0.
0.
0.
0.
0.
0.
0.
0.
0.
0.
0.
0.
0.
0.
0.
0.
0.
0.
0.
0.
0.
0.
0.
0.
0.
0.
0.
0.
0.
0.
0.
0.
0.
0.
0.
0.
0.
0.
0.
0.
0.
0.
0.
0.
0.
0.
0.
0.
0.
0.
0.
0.
0.
0.
0.
0.
0.
0.
0.
0.
0.
0.
0.
0.
0.
0.
0.
0.
0.
0.
0.
0.
0.
0.
0.
0.
0.
0.
0.
0.
0.
0.
0.
0.
0.
0.
0.
0.
0.
0.
0.
0.
0.
0.
0.
0.
0.
0.
0.
0.
0.
0.
0.
0.
0.
0.
0.
0.
0.
0.
0.
0.
0.
0.
0.
0.
0.
0.
0.
0.
0.
0.
0.
0.
0.
0.
0.
0.
0.
0.
0.
0.
0.
0.
0.
0.
0.
0.
0.
0.
0.
0.
0.
0.
0.
0.
0.
0.
0.
0.
0.
0.
0.
0.
0.
0.
0.
0.
0.
0.
0.
0.
0.
0.
0.
0.
0.
0.
0.
0.
0.
0.
0.
0.
0.
0.
0.
0.
0.
0.
0.
0.
0.
0.
0.
0.
0.
0.
0.
0.
0.
0.
0.
0.
0.
0.
0.
0.
0.
0.
0.
0.
0.
0.
0.
0.
0.
0.
0.
0.
0.
0.
0.
0.
0.
0.
0.
0.
0.
0.
0.
0.
0.
0.
0.
0.
0.
0.
0.
0.
0.
0.
0.
0.
0.
0.
0.
0.
0.
0.
0.
0.
0.
0.
0.
0.
0.
0.
0.
0.
0.
0.
0.
0.
0.
0.
0.
0.
0.
0.
0.
0.
0.
0.
0.
0.
0.
0.
0.
0.
0.
0.
0.
0.
0.
0.
0.
0.
0.
0.
0.
0.
0.
0.
0.
0.
0.
0.
0.
0.
0.
0.
0.
0.
0.
0.
0.
0.
0.
0.
0.
0.
0.
0.
0.
0.
0.
0.
0.
0.
0.
0.
0.
0.
0.
0.
0.
0.
0.
0.
0.
0.
0.
0.
0.
0.
0.
0.
0.
0.
0.
0.
0.
0.
0.
0.
0.
0.
0.
0.
0.
0.
0.
0.
0.
0.
0.
0.
0.
0.
0.
0.
0.
0.
0.
0.
0.
0.
0.
0.
0.
0.
0.
0.
0.
0.
0.
0.
0.
0.
0.
0.
0.
0.
0.
0.
0.
0.
0.
0.
0.
0.
0.
0.
0.
0.
0.
0.
0.
0.
0.
0.
0.
0.
0.
0.
0.
0.
0.
0.
0.
0.
0.
0.
0.
0.
0.
0.
0.
0.
0.
0.
0.
0.
0.
0.
0.
0.
0.
0.
0.
0.
0.
0.
0.
0.
0.
0.
0.
0.
0.
0.
0.
0.
0.
0.
0.
0.
0.
0.
0.
0.
0.
0.
0.
0.
0.
0.
0.
0.
0.
0.
0.
0.
0.
0.
0.
0.
0.
0.
0.
0.
0.
0.
0.
0.
0.
0.
0.
0.
0.
0.
0.
0.
0.
0.
0.
0.
0.
0.
0.
0.
0.
0.
0.
0.
0.
0.
0.
0.
0.
0.
0.
0.
0.
0.
0.
0.
0.
0.
0.
0.
0.
0.
0.
0.
0.
0.
0.
0.
0.
0.
0.
0.
0.
0.
0.
0.
0.
0.
0.
0.
0.
0.
0.
0.
0.
0.
0.
0.
0.
0.
0.
0.
0.
0.
0.
0.
0.
0.
0.
0.
0.
0.
0.
0.
0.
0.
0.
0.
0.
0.
0.
0.
0.
0.
0.
0.
0.
0.
0.
0.
0.
0.
0.
0.
0.
0.
0.
0.
0.
0.
0.
0.
0.
0.
0.
0.
0.
0.
0.
0.
0.
0.
0.
0.
0.
0.
0.
0.
0.
0.
0.
0.
0.
0.
0.
0.
0.
0.
0.
0.
0.
0.
0.
0.
0.
0.
0.
0.
0.
0.
0.
0.
0.
0.
0.
0.
0.
0.
0.
0.
0.
0.
0.
0.
0.
0.
0.
0.
0.
0.
0.
0.
0.
0.
0.
0.
0.
0.
0.
0.
0.
0.
0.
0.
0.
0.
0.
0.
0.
0.
0.
0.
0.
0.
0.
0.
0.
0.
0.
0.
0.
0.
0.
0.
0.
0.
0.
0.
0.
0.
0.
0.
0.
0.
0.
0.
0.
0.
0.
0.
0.
0.
0.
0.
0.
0.
0.
0.
0.
0.
0.
0.
0.
0.
0.
0.
0.
0.
0.
0.
0.
0.
0.
0.
0.
0.
0.
0.
0.
0.
0.
0.
0.
0.
0.
0.
0.
0.
0.
0.
0.
0.
0.
0.
0.
0.
0.
0.
0.
0.
0.
0.
0.
0.
0.
0.
0.
0.
0.
0.
0.
0.
0.
0.
0.
0.
0.
0.
0.
0.
0.
0.
0.
0.
0.
0.
0.
0.
0.
0.
0.
0.
0.
0.
0.
0.
0.
0.
0.
0.
0.
0.
0.
0.
0.
0.
0.
0.
0.
0.
0.
0.
0.
0.
0.
0.
0.
0.
0.
0.
0.
0.
0.
0.
0.
0.
0.
0.
0.
0.
0.
0.
0.
0.
0.
0.
0.
0.
0.
0.
0.
0.
0.
0.
0.
0.
0.
0.
0.
0.
0.
0.
0.
0.
0.
0.
0.
0.
0.
0.
0.
0.
0.
0.
0.
0.
0.
0.
0.
0.
0.
0.
0.
0.
0.
0.
0.
0.
0.
0.
0.
0.
0.
0.
0.
0.
0.
0.
0.
0.
0.
0.
0.
0.
0.
0.
0.
0.
0.
0.
0.
0.
0.
0.
0.
0.
0.
0.
0.
0.
0.
0.
0.
0.
0.
0.
0.
0.
0.
0.
0.
0.
0.
0.
0.
0.
0.
0.
0.
0.
0.
0.
0.
0.
0.
0.
0.
0.
0.
0.
0.
0.
0.
0.
0.
0.
0.
0.
0.
0.
0.
0.
0.
0.
0.
0.
0.
0.
0.
0.
0.
0.
0.
0.
0.
0.
0.
0.
0.
0.
0.
0.
0.
0.
0.
0.
0.
0.
0.
0.
0.
0.
0.
0.
0.
0.
0.
0.
0.
0.
0.
0.
0.
0.
0.
0.
0.
0.
0.
0.
0.
0.
0.
0.
0.
0.
0.
0.
0.
0.
0.
0.
0.
0.
0.
0.
0.
0.
0.
0.
0.
0.
0.
0.
0.
0.
0.
0.
0.
0.
0.
0.
0.
0.
0.
0.
0.
0.
0.
0.
0.
0.
0.
0.
0.
0.
0.
0.
0.
0.
0.
0.
0.
0.
0.
0.
0.
0.
0.
0.
0.
0.
0.
0.
0.
0.
0.
0.
0.
0.
0.
0.
0.
0.
0.
0.
0.
0.
0.
0.
0.
0.
0.
0.
0.
0.
0.
0.
0.
0.
0.
0.
0.
0.
0.
0.
0.
0.
0.
0.
0.
0.
0.
0.
0.
0.
0.
0.
0.
0.
0.
0.
0.
0.
0.
0.
0.
0.
0.
0.
0.
0.
0.
0.
0.
0.
0.
0.
0.
0.
0.
0.
0.
0.
0.
0.
0.
0.
0.
0.
0.
0.
0.
0.
0.
0.
0.
0.
0.
0.
0.
0.
0.
0.
0.
0.
0.
0.
0.
0.
0.
0.
0.
0.
0.
0.
0.
0.
0.
0.
0.
0.
0.
0.
0.
0.
0.
0.
0.
0.
0.
0.
0.
0.
0.
0.
0.
0.
0.
0.
0.
0.
0.
0.
0.
0.
0.
0.
0.
0.
0.
0.
0.
0.
0.
0.
0.
0.
0.
0.
0.
0.
0.
0.
0.
0.
0.
0.
0.
0.
0.
0.
0.
0.
0.
0.
0.
0.
0.
0.
0.
0.
0.
0.
0.
0.
0.
0.
0.
0.
0.
0.
0.
0.
0.
0.
0.
0.
0.
0.
0.
0.
0.
0.
0.
0.
0.
0.
0.
0.
0.
0.
0.
0.
0.
0.
0.
0.
0.
0.
0.
0.
0.
0.
0.
0.
0.
0.
0.
0.
0.
0.
0.
0.
0.
0.
0.
0.
0.
0.
0.
0.
0.
0.
0.
0.
0.
0.
0.
0.
0.
0.
0.
0.
0.
0.
0.
0.
0.
0.
0.
0.
0.
0.
0.
0.
0.
0.
0.
0.
0.
0.
0.
0.
0.
0.
0.
0.
0.
0.
0.
0.
0.
0.
0.
0.
0.
0.
0.
0.
0.
0.
0.
0.
0.
0.
0.
0.
0.
0.
0.
0.
0.
0.
0.
0.
0.
0.
0.
0.
0.
0.
0.
0.
0.
0.
0.
0.
0.
0.
0.
0.
0.
0.
0.
0.
0.
0.
0.
0.
0.
0.
0.
0.
0.
0.
0.
0.
0.
0.
0.
0.
0.
0.
0.
0.
0.
0.
0.
0.
0.
0.
0.
0.
0.
0.
0.
0.
0.
0.
0.
0.
0.
0.
0.
0.
0.
0.
0.
0.
0.
0.
0.
0.
0.
0.
0.
0.
0.
0.
0.
0.
0.
0.
0.
0.
0.
0.
0.
0.
0.
0.
0.
0.
0.
0.
0.
0.
0.
0.
0.
0.
0.
0.
0.
0.
0.
0.
0.
0.
0.
0.
0.
0.
0.
0.
0.
0.
0.
0.
0.
0.
0.
0.
0.
0.
0.
0.
0.
0.
0.
0.
0.
0.
0.
0.
0.
0.
0.
0.
0.
0.
0.
0.
0.
0.
0.
0.
0.
0.
0.
0.
0.
0.
0.
0.
0.
0.
0.
0.
0.
0.
0.
0.
0.
0.
0.
0.
0.
0.
0.
0.
0.
0.
0.
0.
0.
0.
0.
0.
0.
0.
0.
0.
0.
0.
0.
0.
0.
0.
0.
0.
0.
0.
0.
0.
0.
0.
0.
0.
0.
0.
0.
0.
0.
0.
0.
0.
0.
0.
0.
0.
0.
0.
0.
0.
0.
0.
0.
0.
0.
0.
0.
0.
0.
0.
0.
0.
0.
0.
0.
0.
0.
0.
0.
0.
0.
0.
0.
0.
0.
0.
0.
0.
0.
0.
0.
0.
0.
0.
0.
0.
0.
0.
0.
0.
0.
0.
0.
0.
0.
0.
0.
0.
0.
0.
0.
0.
0.
0.
0.
0.
0.
0.
0.
0.
0.
0.
0.
0.
0.
0.
0.
0.
0.
0.
0.
0.
0.
0.
0.
0.
0.
0.
0.
0.
0.
0.
0.
0.
0.
0.
0.
0.
0.
0.
0.
0.
0.
0.
0.
0.
0.
0.
0.
0.
0.
0.
0.
0.
0.
0.
0.
0.
0.
0.
0.
0.
0.
0.
0.
0.
0.
0.
0.
0.
0.
0.
0.
0.
0.
0.
0.
0.
0.
0.
0.
0.
0.
0.
0.
0.
0.
0.
0.
0.
0.
0.
0.
0.
0.
0.
0.
0.
0.
0.
0.
0.
0.
0.
0.
0.
0.
0.
0.
0.
0.
0.
0.
0.
0.
0.
0.
0.
0.
0.
0.
0.
0.
0.
0.
0.
0.
0.
0.
0.
0.
0.
0.
0.
0.
0.
0.
0.
0.
0.
0.
0.
0.
0.
0.
0.
0.
0.
0.
0.
0.
0.
0.
0.
0.
0.
0.
0.
0.
0.
0.
0.
0.
0.
0.
0.
0.
0.
0.
0.
0.
0.
0.
0.
0.
0.
0.
0.
0.
0.
0.
0.
0.
0.
0.
0.
0.
0.
0.
0.
0.
0.
0.
0.
0.
0.
0.
0.
0.
0.
0.
0.
0.
0.
0.
0.
0.
0.
0.
0.
0.
0.
0.
0.
0.
0.
0.
0.
0.
0.
0.
0.
0.
0.
0.
0.
0.
0.
0.
0.
0.
0.
0.
0.
0.
0.
0.
0.
0.
0.
0.
0.
0.
0.
0.
0.
0.
0.
0.
0.
0.
0.
0.
0.
0.
0.
0.
0.
0.
0.
0.
0.
0.
0.
0.
0.
0.
0.
0.
0.
0.
0.
0.
0.
0.
0.
0.
0.
0.
0.
0.
0.
0.
0.
0.
0.
0.
0.
0.
0.
0.
0.
0.
0.
0.
0.
0.
0.
0.
0.
0.
0.
0.
0.
0.
0.
0.
0.
0.
0.
0.
0.
0.
0.
0.
0.
0.
0.
0.
0.
0.
0.
0.
0.
0.
0.
0.
0.
0.
0.
0.
0.
0.
0.
0.
0.
0.
0.
0.
0.
0.
0.
0.
0.
0.
0.
0.
0.
0.
0.
0.
0.
0.
0.
0.
0.
0.
0.
0.
0.
0.
0.
0.
0.
0.
0.
0.
0.
0.
0.
0.
0.
0.
0.
0.
0.
0.
0.
0.
0.
0.
0.
0.
0.
0.
0.
0.
0.
0.
0.
0.
0.
0.
0.
0.
0.
0.
0.
0.
0.
0.
0.
0.
0.
0.
0.
0.
0.
0.
0.
0.
0.
0.
0.
0.
0.
0.
0.
0.
0.
0.
0.
0.
0.
0.
0.
0.
0.
0.
0.
0.
0.
0.
0.
0.
0.
0.
0.
0.
0.
0.
0.
0.
0.
0.
0.
0.
0.
0.
0.
0.
0.
0.
0.
0.
0.
0.
0.
0.
0.
0.
0.
0.
0.
0.
0.
0.
0.
0.
0.
0.
0.
0.
0.
0.
0.
0.
0.
0.
0.
0.
0.
0.
0.
0.
0.
0.
0.
0.
0.
0.
0.
0.
0.
0.
0.
0.
0.
0.
0.
0.
0.
0.
0.
0.
0.
0.
0.
0.
0.
0.
0.
0.
0.
0.
0.
0.
0.
0.
0.
0.
0.
0.
0.
0.
0.
0.000
0.000
0.
0.000
0.000
0.000
0.000
0.000
0.000
0.000
0.
0.
0.
0.
0.
0.
0.
0.
0.
0.
0.
0.
0.
0.
0.
0.
0.
0.
0.
0.
0.
0.
0.
0.
0.
0.
0.
0.
0.
0.
0.
0.
0.
0.
0.
0.
0.
0.
0.
0.
0.
0.
0.
0.
0.
0.
0.
0.
0.
0.
0.
0.
0.
0.
0.
0.
0.
0.
0.
0.
0.
0.
0.
0.
0.
0.
0.
0.
0.
0.
0.
0.
0.
0.
0.
0.
0.
0.
0.
0.
0.
0.000
0.000
0.000
0.001
0.001
0.000
-0.001
-0.001
-0.001
-0.001
-0.001
0.000
0.000
0.000
0.
0.
0.
0.
0.
0.
0.
0.
0.
0.
0.
0.
0.
0.
0.
0.
0.
0.
0.
0.
0.
0.
0.
0.
0.
0.
0.
0.
0.
0.
0.
0.
0.
0.
0.
0.
0.
0.
0.
0.
0.
0.
0.
0.
0.
0.
0.
0.
0.
0.
0.
0.
0.
0.
0.
0.
0.
0.
0.
0.
0.
0.
0.
0.
0.
0.
0.
0.
0.
0.
0.
0.
0.
0.
0.
0.
0.
0.
0.000
0.000
0.000
0.001
-0.001
-0.001
-0.001
-0.001
-0.002
-0.002
-0.002
-0.002
-0.001
-0.001
0.000
0.000
0.
0.
0.
0.
0.
0.
0.
0.
0.
0.
0.
0.
0.
0.
0.
0.
0.
0.
0.
0.
0.
0.
0.
0.
0.
0.
0.
0.
0.
0.
0.
0.
0.
0.
0.
0.
0.
0.
0.
0.
0.
0.
0.
0.
0.
0.
0.
0.
0.
0.
0.
0.
0.
0.
0.
0.
0.
0.
0.
0.
0.
0.
0.
0.
0.
0.
0.
0.
0.
0.
0.
0.
0.
0.
0.
0.
0.
0.000
0.001
0.001
0.000
0.000
-0.002
-0.002
-0.001
-0.002
-0.003
-0.003
-0.002
-0.002
-0.001
-0.001
0.000
0.000
0.
0.
0.
0.
0.
0.
0.
0.
0.
0.
0.
0.
0.
0.
0.
0.
0.
0.
0.
0.
0.
0.
0.
0.
0.
0.
0.
0.
0.
0.
0.
0.
0.
0.
0.
0.
0.
0.
0.
0.
0.
0.
0.
0.
0.
0.
0.
0.
0.
0.
0.
0.
0.
0.
0.
0.
0.
0.
0.
0.
0.
0.
0.
0.
0.
0.
0.
0.
0.
0.
0.
0.
0.
0.
0.
0.000
0.000
0.001
-0.001
0.000
-0.002
-0.002
-0.003
-0.003
-0.004
-0.005
-0.005
-0.005
-0.003
-0.002
-0.001
-0.001
0.000
0.
0.
0.
0.
0.
0.
0.
0.
0.
0.
0.
0.
0.
0.
0.
0.
0.
0.
0.
0.
0.
0.
0.
0.
0.
0.
0.
0.
0.
0.
0.
0.
0.
0.
0.
0.
0.
0.
0.
0.
0.
0.
0.
0.
0.
0.
0.
0.
0.
0.
0.
0.
0.
0.
0.
0.
0.
0.
0.
0.
0.
0.
0.
0.
0.
0.
0.
0.
0.
0.
0.
0.
0.
0.
0.000
0.000
0.000
-0.001
-0.002
-0.004
-0.003
-0.004
-0.005
-0.005
-0.006
-0.007
-0.006
-0.006
-0.005
-0.003
-0.002
-0.001
0.000
0.
0.
0.
0.
0.
0.
0.
0.
0.
0.
0.
0.
0.
0.
0.
0.
0.
0.
0.
0.
0.
0.
0.
0.
0.
0.
0.
0.
0.
0.
0.
0.
0.
0.
0.
0.
0.
0.
0.
0.
0.
0.
0.
0.
0.
0.
0.
0.
0.
0.
0.
0.
0.
0.
0.
0.
0.
0.
0.
0.
0.
0.
0.
0.
0.
0.
0.
0.
0.
0.
0.
0.
0.
0.
0.000
0.000
-0.001
-0.001
-0.001
-0.003
-0.005
-0.008
-0.010
-0.009
-0.009
-0.010
-0.010
-0.008
-0.006
-0.004
-0.002
-0.001
-0.001
0.000
0.
0.
0.
0.
0.
0.
0.
0.
0.
0.
0.
0.
0.
0.
0.
0.
0.
0.
0.
0.
0.
0.
0.
0.
0.
0.
0.
0.
0.
0.
0.
0.
0.
0.
0.
0.
0.
0.
0.
0.
0.
0.
0.
0.
0.
0.
0.
0.
0.
0.
0.
0.
0.
0.
0.
0.
0.
0.
0.
0.
0.
0.
0.
0.
0.
0.
0.
0.
0.
0.
0.
0.
0.
0.000
-0.001
-0.001
-0.001
-0.002
-0.004
-0.006
-0.009
-0.010
-0.012
-0.012
-0.011
-0.012
-0.010
-0.008
-0.005
-0.002
-0.002
-0.001
0.000
0.
0.
0.
0.
0.
0.
0.
0.
0.
0.
0.
0.
0.
0.
0.
0.
0.
0.
0.
0.
0.
0.
0.
0.
0.
0.
0.
0.
0.
0.
0.
0.
0.
0.
0.
0.
0.
0.
0.
0.
0.
0.
0.
0.
0.
0.
0.
0.
0.
0.
0.
0.
0.
0.
0.
0.
0.
0.
0.
0.
0.
0.
0.
0.
0.
0.
0.
0.
0.
0.
0.
0.
0.000
0.000
-0.001
-0.001
-0.002
-0.003
-0.005
-0.007
-0.010
-0.012
-0.013
-0.014
-0.013
-0.012
-0.011
-0.008
-0.005
-0.002
-0.002
-0.001
0.000
0.
0.
0.
0.
0.
0.
0.
0.
0.
0.
0.
0.
0.
0.
0.
0.
0.
0.
0.
0.
0.
0.
0.
0.
0.
0.
0.
0.
0.
0.
0.
0.
0.
0.
0.
0.
0.
0.
0.
0.
0.
0.
0.
0.
0.
0.
0.
0.
0.
0.
0.
0.
0.
0.
0.
0.
0.
0.
0.
0.
0.
0.
0.
0.
0.
0.
0.
0.
0.
0.
0.
0.
0.000
0.000
-0.001
-0.001
-0.003
-0.003
-0.007
-0.007
-0.010
-0.014
-0.015
-0.016
-0.015
-0.013
-0.011
-0.008
-0.005
-0.002
-0.001
-0.001
0.000
0.
0.
0.
0.
0.
0.
0.
0.
0.
0.
0.
0.
0.
0.
0.
0.
0.
0.
0.
0.
0.
0.
0.
0.
0.
0.
0.
0.
0.
0.
0.
0.
0.
0.
0.
0.
0.
0.
0.
0.
0.
0.
0.
0.
0.
0.
0.
0.
0.
0.
0.
0.
0.
0.
0.
0.
0.
0.
0.
0.
0.
0.
0.
0.
0.
0.
0.
0.
0.
0.
0.
0.
0.
0.000
-0.001
-0.001
-0.003
-0.004
-0.007
-0.009
-0.012
-0.014
-0.015
-0.015
-0.014
-0.012
-0.010
-0.008
-0.004
-0.001
-0.001
0.000
0.000
0.
0.
0.
0.
0.
0.
0.
0.
0.
0.
0.
0.
0.
0.
0.
0.
0.
0.
0.
0.
0.
0.
0.
0.
0.
0.
0.
0.
0.
0.
0.
0.
0.
0.
0.
0.
0.
0.
0.
0.
0.
0.
0.
0.
0.
0.
0.
0.
0.
0.
0.
0.
0.
0.
0.
0.
0.
0.
0.
0.
0.
0.
0.
0.
0.
0.
0.
0.
0.
0.
0.
0.
0.
0.000
-0.001
-0.001
-0.003
-0.003
-0.006
-0.009
-0.010
-0.013
-0.014
-0.014
-0.013
-0.011
-0.009
-0.007
-0.004
-0.001
-0.001
0.000
0.
0.
0.
0.
0.
0.
0.
0.
0.
0.
0.
0.
0.
0.
0.
0.
0.
0.
0.
0.
0.
0.
0.
0.
0.
0.
0.
0.
0.
0.
0.
0.
0.
0.
0.
0.
0.
0.
0.
0.
0.
0.
0.
0.
0.
0.
0.
0.
0.
0.
0.
0.
0.
0.
0.
0.
0.
0.
0.
0.
0.
0.
0.
0.
0.
0.
0.
0.
0.
0.
0.
0.
0.
0.
0.000
-0.001
-0.001
-0.003
-0.003
-0.005
-0.007
-0.010
-0.011
-0.015
-0.014
-0.013
-0.011
-0.008
-0.007
-0.004
-0.001
0.000
0.000
0.
0.
0.
0.
0.
0.
0.
0.
0.
0.
0.
0.
0.
0.
0.
0.
0.
0.
0.
0.
0.
0.
0.
0.
0.
0.
0.
0.
0.
0.
0.
0.
0.
0.
0.
0.
0.
0.
0.
0.
0.
0.
0.
0.
0.
0.
0.
0.
0.
0.
0.
0.
0.
0.
0.
0.
0.
0.
0.
0.
0.
0.
0.
0.
0.
0.
0.
0.
0.
0.
0.
0.
0.
0.
0.000
0.000
-0.001
-0.001
-0.004
-0.004
-0.006
-0.008
-0.012
-0.011
-0.012
-0.011
-0.009
-0.007
-0.004
-0.003
-0.001
0.000
0.
0.
0.
0.
0.
0.
0.
0.
0.
0.
0.
0.
0.
0.
0.
0.
0.
0.
0.
0.
0.
0.
0.
0.
0.
0.
0.
0.
0.
0.
0.
0.
0.
0.
0.
0.
0.
0.
0.
0.
0.
0.
0.
0.
0.
0.
0.
0.
0.
0.
0.
0.
0.
0.
0.
0.
0.
0.
0.
0.
0.
0.
0.
0.
0.
0.
0.
0.
0.
0.
0.
0.
0.
0.
0.
0.
0.000
0.001
0.001
-0.002
-0.004
-0.005
-0.006
-0.008
-0.009
-0.010
-0.009
-0.008
-0.007
-0.004
-0.001
-0.001
0.000
0.
0.
0.
0.
0.
0.
0.
0.
0.
0.
0.
0.
0.
0.
0.
0.
0.
0.
0.
0.
0.
0.
0.
0.
0.
0.
0.
0.
0.
0.
0.
0.
0.
0.
0.
0.
0.
0.
0.
0.
0.
0.
0.
0.
0.
0.
0.
0.
0.
0.
0.
0.
0.
0.
0.
0.
0.
0.
0.
0.
0.
0.
0.
0.
0.
0.
0.
0.
0.
0.
0.
0.
0.
0.
0.
0.
0.
0.
0.001
0.000
-0.001
-0.001
-0.006
-0.005
-0.007
-0.008
-0.007
-0.006
-0.005
-0.003
-0.001
-0.001
0.000
0.
0.
0.
0.
0.
0.
0.
0.
0.
0.
0.
0.
0.
0.
0.
0.
0.
0.
0.
0.
0.
0.
0.
0.
0.
0.
0.
0.
0.
0.
0.
0.
0.
0.
0.
0.
0.
0.
0.
0.
0.
0.
0.
0.
0.
0.
0.
0.
0.
0.
0.
0.
0.
0.
0.
0.
0.
0.
0.
0.
0.
0.
0.
0.
0.
0.
0.
0.
0.
0.
0.
0.
0.
0.
0.
0.
0.
0.
0.000
-0.001
-0.001
-0.001
-0.004
-0.006
-0.008
-0.008
-0.008
-0.006
-0.004
-0.003
-0.001
-0.001
0.000
0.
0.
0.
0.
0.
0.
0.
0.
0.
0.
0.
0.
0.
0.
0.
0.
0.
0.
0.
0.
0.
0.
0.
0.
0.
0.
0.
0.
0.
0.
0.
0.
0.
0.
0.
0.
0.
0.
0.
0.
0.
0.
0.
0.
0.
0.
0.
0.
0.
0.
0.
0.
0.
0.
0.
0.
0.
0.
0.
0.
0.
0.
0.
0.
0.
0.
0.
0.
0.
0.
0.
0.
0.
0.
0.
0.
0.
0.
0.000
0.000
-0.001
-0.001
-0.002
-0.005
-0.008
-0.007
-0.007
-0.005
-0.004
-0.003
-0.001
-0.001
0.000
0.
0.
0.
0.
0.
0.
0.
0.
0.
0.
0.
0.
0.
0.
0.
0.
0.
0.
0.
0.
0.
0.
0.
0.
0.
0.
0.
0.
0.
0.
0.
0.
0.
0.
0.
0.
0.
0.
0.
0.
0.
0.
0.
0.
0.
0.
0.
0.
0.
0.
0.
0.
0.
0.
0.
0.
0.
0.
0.
0.
0.
0.
0.
0.
0.
0.
0.
0.
0.
0.
0.
0.
0.
0.
0.
0.
0.
0.
0.
0.000
-0.001
-0.001
-0.003
-0.007
-0.007
-0.007
-0.007
-0.006
-0.003
-0.001
-0.001
0.000
0.
0.
0.
0.
0.
0.
0.
0.
0.
0.
0.
0.
0.
0.
0.
0.000
0.000
0.000
0.000
0.
0.
0.
0.
0.
0.
0.
0.
0.
0.
0.
0.
0.
0.
0.
0.
0.
0.
0.
0.
0.
0.
0.
0.
0.
0.
0.
0.
0.
0.
0.
0.
0.
0.
0.
0.
0.
0.
0.
0.
0.
0.
0.
0.
0.
0.
0.
0.
0.
0.
0.
0.
0.
0.
0.
0.
0.
0.
0.
0.
0.
0.000
0.001
-0.002
-0.003
-0.004
-0.004
-0.005
-0.005
-0.003
-0.002
-0.001
0.001
0.000
0.
0.
0.
-0.001
-0.001
-0.001
-0.001
-0.001
-0.001
0.
0.
0.
0.000
0.000
-0.001
-0.001
-0.001
-0.001
-0.001
0.000
0.000
0.
0.
0.
0.
0.
0.
0.
0.
0.
0.
0.
0.
0.
0.
0.
0.
0.
0.
0.
0.
0.
0.
0.
0.
0.
0.
0.
0.
0.
0.
0.
0.
0.
0.
0.
0.
0.
0.
0.
0.
0.
0.
0.
0.
0.
0.
0.
0.
0.
0.
0.
0.
0.
0.
0.
0.
0.
0.
0.
0.000
-0.001
-0.001
-0.003
-0.003
-0.004
-0.004
-0.003
-0.002
-0.002
0.001
0.000
0.
0.
-0.001
-0.001
0.000
0.000
0.000
0.001
0.
0.001
0.
0.000
0.001
0.000
-0.001
-0.001
-0.001
-0.001
0.000
0.000
-0.001
-0.001
0.001
0.000
0.000
0.
0.
0.
0.
0.
0.
0.
0.
0.
0.
0.
0.
0.
0.
0.
0.
0.
0.
0.
0.
0.
0.
0.
0.
0.
0.
0.
0.
0.
0.
0.
0.
0.
0.
0.
0.
0.
0.
0.
0.
0.
0.
0.
0.
0.
0.
0.
0.
0.
0.
0.
0.
0.000
0.000
0.000
0.000
0.001
-0.001
-0.001
-0.001
-0.002
-0.001
-0.004
-0.002
-0.001
-0.001
0.001
0.000
-0.001
0.
0.000
0.
0.000
-0.001
-0.002
-0.002
-0.001
0.001
0.001
0.001
0.001
0.000
-0.001
-0.001
-0.003
-0.003
-0.003
0.000
0.000
0.000
0.
0.001
0.001
0.000
0.000
0.000
0.000
0.
0.
0.
0.
0.
0.
0.
0.
0.
0.
0.
0.
0.
0.
0.
0.
0.
0.
0.
0.
0.
0.
0.
0.
0.
0.
0.
0.
0.
0.
0.
0.
0.
0.
0.
0.
0.
0.
0.
0.
0.
0.
0.
0.
0.
0.
0.000
0.000
0.000
-0.001
-0.001
-0.001
-0.001
-0.001
-0.001
-0.001
-0.001
-0.003
-0.003
-0.002
-0.002
0.000
0.001
0.001
0.000
0.000
0.000
-0.001
-0.003
-0.004
-0.005
-0.005
-0.006
-0.006
-0.001
0.000
-0.003
-0.004
-0.004
-0.006
-0.007
-0.007
-0.006
-0.005
-0.005
-0.002
-0.001
-0.002
-0.001
-0.002
0.000
0.000
0.000
0.000
0.000
0.
0.
0.
0.
0.
0.
0.
0.
0.
0.
0.
0.
0.
0.
0.
0.
0.
0.
0.
0.
0.
0.
0.
0.
0.
0.
0.
0.
0.
0.
0.
0.
0.
0.
0.
0.
0.
0.
0.
0.
0.
0.
0.
0.000
0.000
-0.001
-0.001
-0.001
-0.002
-0.002
-0.001
-0.002
-0.002
-0.001
-0.001
-0.001
-0.003
-0.002
-0.001
0.000
0.002
0.002
0.001
0.001
-0.001
-0.006
-0.007
-0.011
-0.011
-0.015
-0.015
-0.012
-0.008
-0.010
-0.007
-0.009
-0.011
-0.011
-0.012
-0.012
-0.012
-0.010
-0.009
-0.007
-0.006
-0.005
-0.005
-0.004
-0.004
-0.003
-0.001
-0.001
0.000
0.000
0.
0.
0.
0.
0.
0.
0.
0.
0.
0.
0.
0.
0.
0.
0.
0.
0.
0.
0.
0.
0.
0.
0.
0.
0.
0.
0.
0.
0.
0.
0.
0.
0.
0.
0.
0.
0.
0.
0.
0.
0.
0.
0.000
-0.001
-0.001
-0.002
-0.002
-0.002
-0.002
-0.001
-0.002
-0.002
-0.002
0.000
-0.001
-0.001
-0.001
0.
0.001
0.003
0.001
0.001
-0.004
-0.008
-0.012
-0.018
-0.021
-0.026
-0.034
-0.032
-0.030
-0.029
-0.027
-0.020
-0.019
-0.025
-0.028
-0.029
-0.029
-0.027
-0.025
-0.021
-0.016
-0.012
-0.009
-0.010
-0.007
-0.007
-0.004
-0.004
-0.001
-0.001
0.000
0.000
0.
0.
0.
0.
0.
0.
0.
0.
0.
0.
0.
0.
0.
0.
0.
0.
0.
0.
0.
0.
0.
0.
0.
0.
0.
0.
0.
0.
0.
0.
0.
0.
0.
0.
0.
0.
0.
0.
0.
0.
0.000
0.000
-0.001
-0.002
-0.002
-0.002
-0.004
-0.004
-0.003
-0.003
-0.004
-0.002
0.000
0.000
-0.001
0.000
0.001
0.004
0.001
-0.002
-0.006
-0.011
-0.020
-0.027
-0.039
-0.054
-0.066
-0.074
-0.072
-0.066
-0.056
-0.052
-0.047
-0.047
-0.053
-0.059
-0.068
-0.070
-0.065
-0.050
-0.038
-0.030
-0.025
-0.021
-0.018
-0.015
-0.013
-0.009
-0.006
-0.004
-0.002
-0.001
0.000
0.000
0.
0.
0.
0.
0.
0.
0.
0.
0.
0.
0.
0.
0.
0.
0.
0.
0.
0.
0.
0.
0.
0.
0.
0.
0.
0.
0.
0.
0.
0.
0.
0.
0.
0.
0.
0.
0.
0.
0.
0.000
0.000
-0.001
-0.002
-0.002
-0.005
-0.006
-0.006
-0.006
-0.004
-0.004
-0.002
-0.001
0.
0.001
0.002
0.002
-0.001
-0.003
-0.007
-0.014
-0.023
-0.036
-0.058
-0.086
-0.110
-0.135
-0.144
-0.137
-0.123
-0.112
-0.098
-0.088
-0.094
-0.103
-0.112
-0.127
-0.137
-0.128
-0.102
-0.079
-0.058
-0.046
-0.041
-0.036
-0.031
-0.025
-0.018
-0.012
-0.007
-0.004
-0.002
-0.001
0.000
0.
0.
0.
0.
0.
0.
0.
0.
0.
0.
0.
0.
0.
0.
0.
0.
0.
0.
0.
0.
0.
0.
0.
0.
0.
0.
0.
0.
0.
0.
0.
0.
0.
0.
0.
0.
0.
0.
0.
0.000
-0.001
-0.001
-0.002
-0.004
-0.006
-0.007
-0.007
-0.007
-0.006
-0.004
-0.003
0.000
0.003
0.003
0.000
-0.004
-0.006
-0.010
-0.016
-0.029
-0.044
-0.070
-0.102
-0.133
-0.126
-0.136
-0.112
0.085
0.084
-0.113
-0.160
-0.157
-0.155
-0.138
0.148
0.309
-0.113
-0.155
-0.154
-0.126
-0.104
-0.082
-0.070
-0.066
-0.056
-0.046
-0.032
-0.021
-0.012
-0.006
-0.002
-0.001
0.000
0.
0.
0.
0.
0.
0.
0.
0.
0.
0.
0.
0.
0.
0.
0.
0.
0.
0.
0.
0.
0.
0.
0.
0.
0.
0.
0.
0.
0.
0.
0.
0.
0.
0.
0.
0.
0.
0.
0.
0.000
0.000
-0.001
-0.002
-0.005
-0.006
-0.007
-0.008
-0.007
-0.007
-0.006
-0.003
0.001
0.002
-0.001
-0.005
-0.007
-0.015
-0.024
-0.036
-0.056
-0.080
-0.119
-0.150
0.381
10.905
10.747
4.993
25.415
22.024
2.943
-0.073
-0.239
-0.192
1.470
87.396
271.041
5.774
3.168
0.908
-0.132
-0.156
-0.138
-0.113
-0.098
-0.082
-0.069
-0.050
-0.032
-0.018
-0.008
-0.005
-0.002
-0.001
0.000
0.
0.
0.
0.
0.
0.
0.
0.
0.
0.
0.
0.
0.
0.
0.
0.
0.
0.
0.
0.
0.
0.
0.
0.
0.
0.
0.
0.
0.
0.
0.
0.
0.
0.
0.
0.
0.
0.
0.000
0.000
-0.001
-0.003
-0.005
-0.006
-0.007
-0.007
-0.007
-0.007
-0.006
-0.004
0.001
0.001
-0.003
-0.009
-0.017
-0.031
-0.051
-0.077
-0.105
-0.145
-0.187
-0.119
14.222
22133.852
10993.439
195.305
7045.117
5543.119
112.298
1.608
-0.288
0.355
37.902
11944.966
101340.328
136.006
783.663
72.868
1.159
-0.201
-0.200
-0.163
-0.130
-0.106
-0.090
-0.068
-0.046
-0.026
-0.011
-0.005
-0.002
-0.001
0.000
0.
0.
0.
0.
0.
0.
0.
0.
0.
0.
0.
0.
0.
0.
0.
0.
0.
0.
0.
0.
0.
0.
0.
0.
0.
0.
0.
0.
0.
0.
0.
0.
0.
0.
0.
0.
0.
0.
0.000
0.000
-0.001
-0.003
-0.005
-0.006
-0.007
-0.007
-0.007
-0.006
-0.005
-0.004
-0.001
-0.003
-0.007
-0.014
-0.031
-0.059
-0.093
-0.120
-0.152
-0.206
-0.269
-0.042
29.800
16344.530
17565.723
6500.590
100795.117
100377.391
1408.193
7.862
-0.292
2.405
353.893
100193.117
103082.227
8790.190
57336.539
1644.325
11.506
-0.134
-0.250
-0.205
-0.114
-0.083
-0.100
-0.084
-0.060
-0.034
-0.018
-0.007
-0.002
-0.001
0.000
0.
0.
0.
0.
0.
0.
0.
0.
0.
0.
0.
0.
0.
0.
0.
0.
0.
0.
0.
0.
0.
0.
0.
0.
0.
0.
0.
0.
0.
0.
0.
0.
0.
0.
0.
0.
0.
0.
0.
0.001
0.
-0.002
-0.003
-0.005
-0.006
-0.006
-0.006
-0.006
-0.005
0.
-0.001
-0.004
-0.010
-0.026
-0.055
-0.091
-0.101
0.070
0.360
0.047
-0.322
-0.247
9.605
470.086
17805.066
100839.539
118295.703
200055.531
100388.188
19.664
-0.333
2.223
191.677
17353.994
120767.078
107656.273
103853.570
6525.358
28.850
-0.082
-0.300
-0.247
-0.103
-0.052
-0.121
-0.105
-0.073
-0.043
-0.021
-0.010
-0.003
-0.001
0.000
0.
0.
0.
0.
0.
0.
0.
0.
0.
0.
0.
0.
0.
0.
0.
0.
0.
0.
0.
0.
0.
0.
0.
0.
0.
0.
0.
0.
0.
0.
0.
0.
0.
0.
0.
0.
0.
0.
0.
0.001
0.
0.000
-0.003
-0.004
-0.004
-0.005
-0.005
-0.005
-0.001
0.000
-0.001
-0.006
-0.016
-0.039
-0.079
-0.110
0.215
3.884
8.739
2.776
-0.170
-0.430
0.741
37.648
11364.898
164107.297
3756.171
388.228
229.730
2.220
-0.264
13.536
158.791
572.150
116989.430
120898.508
3032.681
738.743
14.489
-0.295
-0.378
-0.315
-0.244
-0.194
-0.174
-0.133
-0.090
-0.051
-0.028
-0.015
-0.006
-0.003
0.001
0.
0.
0.
0.
0.
0.
0.
0.
0.
0.
0.
0.
0.
0.
0.
0.
0.
0.
0.
0.
0.
0.
0.
0.
0.
0.
0.
0.
0.
0.
0.
0.
0.
0.
0.
0.
0.
0.
0.
0.000
0.001
0.
0.000
-0.002
-0.002
-0.002
-0.002
-0.001
0.
-0.001
-0.002
-0.009
-0.023
-0.054
-0.103
-0.117
2.123
74.470
71.858
9.178
0.064
-0.481
-0.042
6.187
120.515
351.797
84.213
11.439
0.675
-0.422
0.028
76.518
2754.502
6542.444
100896.070
119311.117
2928.080
10.994
0.113
-0.513
-0.482
-0.419
-0.358
-0.293
-0.235
-0.181
-0.121
-0.069
-0.038
-0.020
-0.009
-0.004
-0.001
0.001
0.
0.
0.
0.
0.
0.
0.
0.
0.
0.
0.
0.
0.
0.
0.
0.
0.
0.
0.
0.
0.
0.
0.
0.
0.
0.
0.
0.
0.
0.
0.
0.
0.
0.
0.
0.
0.
0.
0.000
0.000
0.000
0.000
0.000
-0.001
-0.002
0.000
0.
0.001
-0.001
-0.004
-0.013
-0.033
-0.073
-0.135
-0.157
3.001
244.667
122.625
4.950
-0.211
-0.530
-0.143
3.707
10.722
8.653
5.168
1.349
-0.394
-0.468
-0.183
13.107
575.955
5913.545
2961.026
101884.984
7143.287
3.845
-0.321
-0.211
-0.475
-0.453
-0.333
-0.292
-0.269
-0.220
-0.165
-0.108
-0.058
-0.028
-0.012
-0.006
-0.002
0.001
0.
0.
0.
0.
0.
0.
0.
0.
0.
0.
0.
0.
0.
0.
0.
0.
0.
0.
0.
0.
0.
0.
0.
0.
0.
0.
0.
0.
0.
0.
0.
0.
0.
0.
0.
0.
0.
0.
0.
0.000
0.000
0.000
0.000
0.000
-0.001
0.001
0.000
0.001
-0.002
-0.009
-0.025
-0.054
-0.107
-0.190
-0.246
0.008
4.211
3.496
0.142
-0.275
-0.100
0.001
3.119
8.815
2.580
-0.141
-0.423
-0.465
-0.433
-0.342
2.348
353.633
3797.494
61.264
28.138
10.365
3.091
40.713
183.760
5.585
2.735
7.430
4.162
1.431
0.193
-0.158
-0.146
-0.090
-0.043
-0.020
-0.008
-0.003
0.000
0.000
0.
0.
0.
0.
0.
0.
0.
0.
0.
0.
0.
0.
0.
0.
0.
0.
0.
0.
0.
0.
0.
0.
0.
0.
0.
0.
0.
0.
0.
0.
0.
0.
0.
0.
0.
0.
0.
0.
0.
0.000
0.000
0.000
0.000
0.000
0.000
0.001
0.000
-0.006
-0.018
-0.048
-0.095
-0.148
-0.219
-0.273
-0.283
-0.075
0.747
4.356
8.746
31.112
21.409
0.951
1.367
0.115
-0.396
-0.268
-0.345
-0.389
-0.382
-0.179
5.044
14.428
1.454
0.268
10.841
146.112
5561.892
101206.063
124.960
121.514
836.999
260.402
81.438
14.269
0.722
-0.154
-0.119
-0.064
-0.029
-0.011
-0.005
-0.002
0.000
0.
0.
0.
0.
0.
0.
0.
0.
0.
0.
0.
0.
0.
0.
0.
0.
0.
0.
0.
0.
0.
0.
0.
0.
0.
0.
0.
0.
0.
0.
0.
0.
0.
0.
0.
0.
0.
0.
0.
0.
0.
0.
0.
0.002
0.001
0.002
-0.001
-0.010
-0.035
-0.082
-0.119
-0.093
0.472
1.749
3.658
10.959
39.977
707.105
680.291
337.418
157.073
2.287
-0.464
-0.573
-0.343
0.053
-0.105
-0.344
-0.404
-0.424
-0.420
-0.440
-0.517
2.274
110.860
4041.592
101238.758
101170.797
1008.820
4102.091
100915.391
9848.090
4636.875
274.290
11.437
0.272
-0.135
-0.084
-0.038
-0.015
-0.006
-0.002
0.001
0.000
0.
0.
0.
0.
0.
0.
0.
0.
0.
0.
0.
0.
0.
0.
0.
0.
0.
0.
0.
0.
0.
0.
0.
0.
0.
0.
0.
0.
0.
0.
0.
0.
0.
0.
0.
0.
0.
0.
0.
0.
0.
0.001
0.001
0.001
0.001
-0.003
-0.018
-0.059
-0.097
0.025
3.145
33.735
171.003
347.788
888.221
1023.599
117979.688
104924.992
1046.581
61.903
3.085
-0.365
-0.628
-0.468
0.090
1.074
0.912
-0.253
-0.460
-0.481
-0.520
-0.493
3.106
150.490
6006.950
103989.625
133590.422
104082.563
102080.320
137337.031
6855.203
21838.955
16916.438
251.710
4.715
-0.083
-0.097
-0.048
-0.018
-0.007
-0.003
-0.001
0.000
0.
0.
0.
0.
0.
0.
0.
0.
0.
0.
0.
0.
0.
0.
0.
0.
0.
0.
0.
0.
0.
0.
0.
0.
0.
0.
0.
0.
0.
0.
0.
0.
0.
0.
0.
0.
0.
0.
0.
0.
0.
0.001
0.001
0.001
0.001
-0.005
-0.027
-0.067
-0.052
4.105
145.517
2998.497
57446.023
97564.180
100808.500
4988.717
100453.547
119061.164
1010.639
26.077
5.368
-0.025
-0.654
-0.491
6.561
267.576
369.642
9.586
-0.151
0.250
0.202
-0.103
7.538
295.313
2757.513
1050.520
37579.656
102676.078
102190.602
137395.438
9100.651
120435.977
100727.445
5395.857
32.026
0.040
-0.101
-0.051
-0.020
-0.007
-0.003
-0.001
0.000
0.
0.
0.
0.
0.
0.
0.
0.
0.
0.
0.
0.
0.
0.
0.
0.
0.
0.
0.
0.
0.
0.
0.
0.
0.
0.
0.
0.
0.
0.
0.
0.
0.
0.
0.
0.
0.
0.
0.
0.
0.
0.001
0.001
0.002
0.001
-0.006
-0.029
-0.070
0.350
225.791
103514.547
103009.180
163044.406
91331.359
101560.484
1631.523
1018.817
100757.391
743.935
48.057
135.394
6.223
-0.348
0.990
136.759
67477.117
118861.344
234.805
2.273
9.189
8.669
1.333
9.793
267.989
101724.578
8366.184
666.224
1183.751
4515.958
100648.758
118413.586
107856.242
17225.023
375.858
8.177
-0.062
-0.098
-0.046
-0.019
-0.007
-0.003
-0.001
0.000
0.
0.
0.
0.
0.
0.
0.
0.
0.
0.
0.
0.
0.
0.
0.
0.
0.
0.
0.
0.
0.
0.
0.
0.
0.
0.
0.
0.
0.
0.
0.
0.
0.
0.
0.
0.
0.
0.
0.
0.
0.
0.001
0.001
0.002
0.001
-0.004
-0.029
-0.066
0.324
221.705
101033.703
100443.773
12165.473
838.522
393.742
39.339
12.211
61.613
13.285
1445.263
40609.695
62.128
2.791
17.366
1048.254
115076.156
101585.266
406.411
4.154
19.132
17.041
3.508
21.309
38.455
1132.490
341.525
62.292
113.822
381.902
2218.929
6966.097
37651.727
932.353
15.567
0.360
-0.127
-0.087
-0.038
-0.016
-0.006
-0.002
0.001
0.000
0.
0.
0.
0.
0.
0.
0.
0.
0.
0.
0.
0.
0.
0.
0.
0.
0.
0.
0.
0.
0.
0.
0.
0.
0.
0.
0.
0.
0.
0.
0.
0.
0.
0.
0.
0.
0.
0.
0.
0.
0.
0.001
0.001
0.002
0.002
-0.003
-0.023
-0.058
-0.064
2.325
33.276
135.815
62.948
11.069
2.720
0.202
-0.472
-0.267
8.074
177.816
619.260
236.839
36.655
175.205
37227.309
100683.828
100678.344
145.498
4.008
3.688
3.625
6.030
415.979
194.297
6.344
1.290
2.278
7.061
18.663
21.213
46.289
102.678
31.653
1.096
-0.126
-0.110
-0.061
-0.028
-0.011
-0.005
-0.002
0.000
0.000
0.
0.
0.
0.
0.
0.
0.
0.
0.
0.
0.
0.
0.
0.
0.
0.
0.
0.
0.
0.
0.
0.
0.
0.
0.
0.
0.
0.
0.
0.
0.
0.
0.
0.
0.
0.
0.
0.
0.
0.
0.
0.001
0.001
0.002
0.002
-0.003
-0.013
-0.044
-0.083
-0.110
0.154
0.782
0.420
-0.161
-0.422
-0.566
-0.653
-0.487
9.575
429.184
10990.309
4674.054
161.756
59.767
5295.373
107812.078
11259.091
133.151
33.144
4.486
0.160
1.499
39.162
23.864
1.229
-0.300
-0.340
-0.142
0.198
0.190
0.424
0.770
0.235
-0.123
-0.118
-0.080
-0.038
-0.016
-0.009
-0.003
0.000
0.000
0.
0.
0.
0.
0.
0.
0.
0.
0.
0.
0.
0.
0.
0.
0.
0.
0.
0.
0.
0.
0.
0.
0.
0.
0.
0.
0.
0.
0.
0.
0.
0.
0.
0.
0.
0.
0.
0.
0.
0.
0.
0.
0.
0.001
0.002
0.001
-0.001
-0.010
-0.029
-0.070
-0.131
-0.180
-0.139
0.435
0.684
-0.151
-0.509
-0.605
-0.280
27.267
4182.518
102590.117
101188.383
449.712
58.713
3143.353
9869.202
798.679
205.436
392.138
30.544
0.317
-0.273
0.227
0.241
-0.172
-0.282
-0.279
-0.263
-0.243
-0.229
-0.206
-0.178
-0.143
-0.108
-0.077
-0.045
-0.022
-0.010
-0.004
-0.002
0.001
0.000
0.
0.
0.
0.
0.
0.
0.
0.
0.
0.
0.
0.
0.
0.
0.
0.
0.
0.
0.
0.
0.
0.
0.
0.
0.
0.
0.
0.
0.
0.
0.
0.
0.
0.
0.
0.
0.
0.
0.
0.
0.
0.
0.
0.001
0.001
0.002
-0.002
-0.008
-0.022
-0.057
-0.109
-0.127
1.266
19.211
34.724
4.643
-0.260
-0.520
-0.081
65.381
30766.629
100618.891
145911.016
796.433
216.137
101866.172
119113.844
637.289
84.126
192.012
18.960
0.132
-0.324
-0.265
-0.214
-0.187
-0.171
-0.159
-0.150
-0.147
-0.141
-0.129
-0.106
-0.083
-0.061
-0.039
-0.020
-0.011
-0.005
-0.003
-0.001
0.001
0.
0.
0.
0.
0.
0.
0.
0.
0.
0.
0.
0.
0.
0.
0.
0.
0.
0.
0.
0.
0.
0.
0.
0.
0.
0.
0.
0.
0.
0.
0.
0.
0.
0.
0.
0.
0.
0.
0.
0.
0.
0.
0.
0.
0.
0.001
0.001
-0.002
-0.006
-0.020
-0.054
-0.098
-0.050
4.615
114.086
240.379
19.221
0.086
-0.467
0.015
7.130
74.088
286.738
14366.421
196.453
228.965
3145.379
4703.788
100.666
5.429
6.306
1.075
-0.286
-0.272
-0.203
-0.150
-0.114
-0.092
-0.078
-0.072
-0.068
-0.064
-0.057
-0.045
-0.036
-0.027
-0.016
-0.010
-0.005
-0.003
-0.002
0.001
0.
0.
0.
0.
0.
0.
0.
0.
0.
0.
0.
0.
0.
0.
0.
0.
0.
0.
0.
0.
0.
0.
0.
0.
0.
0.
0.
0.
0.
0.
0.
0.
0.
0.
0.
0.
0.
0.
0.
0.
0.
0.
0.
0.
0.
0.
0.001
0.001
-0.002
-0.005
-0.019
-0.050
-0.092
-0.077
1.910
30.931
56.552
7.048
-0.127
-0.439
0.079
5.287
9.027
4.833
11.275
164.037
55135.641
20852.326
580.179
249.895
18.719
0.294
-0.317
-0.306
-0.218
-0.139
-0.093
-0.058
-0.044
-0.033
-0.027
-0.023
-0.025
-0.023
-0.019
-0.015
-0.008
-0.006
-0.004
-0.002
0.000
0.001
0.
0.
0.
0.
0.
0.
0.
0.
0.
0.
0.
0.
0.
0.
0.
0.
0.
0.
0.
0.
0.
0.
0.
0.
0.
0.
0.
0.
0.
0.
0.
0.
0.
0.
0.
0.
0.
0.
0.
0.
0.
0.
0.
0.
0.
0.
0.
0.
0.000
-0.002
-0.006
-0.016
-0.043
-0.088
-0.106
0.064
1.321
1.952
0.259
-0.313
-0.403
-0.309
0.812
3.134
43.742
339.858
428.498
63282.645
101778.969
80106.211
107102.539
1029.238
2.291
-0.199
-0.266
-0.179
-0.106
-0.060
-0.035
-0.019
-0.011
-0.006
-0.007
-0.007
-0.006
-0.006
-0.005
-0.004
-0.003
0.
0.000
0.000
0.000
0.
0.
0.
0.
0.
0.
0.
0.
0.
0.
0.
0.
0.
0.
0.
0.
0.
0.
0.
0.
0.
0.
0.
0.
0.
0.
0.
0.
0.
0.
0.
0.
0.
0.
0.
0.
0.
0.
0.
0.
0.
0.
0.
0.
0.
0.
0.
0.
0.000
-0.001
-0.004
-0.011
-0.032
-0.068
-0.096
-0.111
-0.098
-0.123
-0.204
-0.275
-0.342
-0.374
0.096
11.982
1426.637
109354.180
14095.910
718.216
6082.112
102974.414
43849.066
182.723
2.435
-0.173
-0.234
-0.151
-0.084
-0.044
-0.023
-0.009
-0.002
0.
-0.002
-0.002
-0.002
-0.002
0.000
0.000
0.000
0.000
0.000
0.
0.
0.
0.
0.
0.
0.
0.
0.
0.
0.
0.
0.
0.
0.
0.
0.
0.
0.
0.
0.
0.
0.
0.
0.
0.
0.
0.
0.
0.
0.
0.
0.
0.
0.
0.
0.
0.
0.
0.
0.
0.
0.
0.
0.
0.
0.
0.
0.
0.
0.001
-0.001
-0.004
-0.008
-0.020
-0.043
-0.074
-0.099
-0.113
-0.136
-0.164
-0.205
-0.255
-0.274
1.077
20.272
2585.994
107099.578
35307.453
104.255
1800.900
103215.844
1009.787
24.073
0.750
-0.241
-0.206
-0.130
-0.070
-0.032
-0.017
-0.006
-0.001
0.001
0.002
0.001
0.001
0.001
0.001
0.000
0.000
0.
0.
0.
0.
0.
0.
0.
0.
0.
0.
0.
0.
0.
0.
0.
0.
0.
0.
0.
0.
0.
0.
0.
0.
0.
0.
0.
0.
0.
0.
0.
0.
0.
0.
0.
0.
0.
0.
0.
0.
0.
0.
0.
0.
0.
0.
0.
0.
0.
0.
0.
0.
0.000
0.000
-0.001
-0.005
-0.009
-0.022
-0.041
-0.062
-0.080
-0.093
-0.107
-0.130
-0.176
-0.223
0.399
7.267
92.042
921.808
269.837
10.634
21.256
176.448
16.884
1.585
-0.151
-0.237
-0.174
-0.100
-0.054
-0.026
-0.014
-0.004
0.001
0.001
0.001
0.
0.
0.
0.
0.
0.
0.
0.
0.
0.
0.
0.
0.
0.
0.
0.
0.
0.
0.
0.
0.
0.
0.
0.
0.
0.
0.
0.
0.
0.
0.
0.
0.
0.
0.
0.
0.
0.
0.
0.
0.
0.
0.
0.
0.
0.
0.
0.
0.
0.
0.
0.
0.
0.
0.
0.
0.
0.
0.
0.001
0.000
-0.001
-0.005
-0.010
-0.017
-0.030
-0.039
-0.049
-0.059
-0.080
-0.119
-0.177
-0.133
0.654
3.259
5.659
2.702
0.006
-0.157
0.308
0.108
-0.192
-0.242
-0.199
-0.129
-0.072
-0.040
-0.022
-0.013
-0.003
0.001
0.
0.
0.
0.
0.
0.
0.
0.
0.
0.
0.
0.
0.
0.
0.
0.
0.
0.
0.
0.
0.
0.
0.
0.
0.
0.
0.
0.
0.
0.
0.
0.
0.
0.
0.
0.
0.
0.
0.
0.
0.
0.
0.
0.
0.
0.
0.
0.
0.
0.
0.
0.
0.
0.
0.
0.
0.
0.
0.
0.
0.
0.000
0.001
0.000
-0.001
-0.005
-0.007
-0.009
-0.016
-0.024
-0.033
-0.048
-0.076
-0.119
-0.168
-0.164
-0.125
-0.180
-0.287
-0.335
-0.323
-0.274
-0.237
-0.221
-0.185
-0.135
-0.083
-0.049
-0.028
-0.016
-0.009
-0.003
0.
0.
0.
0.
0.
0.
0.
0.
0.
0.
0.
0.
0.
0.
0.
0.
0.
0.
0.
0.
0.
0.
0.
0.
0.
0.
0.
0.
0.
0.
0.
0.
0.
0.
0.
0.
0.
0.
0.
0.
0.
0.
0.
0.
0.
0.
0.
0.
0.
0.
0.
0.
0.
0.
0.
0.
0.
0.
0.
0.
0.
0.
0.
0.001
0.001
0.000
-0.001
-0.002
-0.002
-0.003
-0.010
-0.016
-0.025
-0.042
-0.070
-0.110
-0.143
-0.172
-0.195
-0.217
-0.224
-0.211
-0.192
-0.172
-0.147
-0.114
-0.079
-0.050
-0.031
-0.019
-0.012
-0.006
0.
0.
0.
0.
0.
0.
0.
0.
0.
0.
0.
0.
0.
0.
0.
0.
0.
0.
0.
0.
0.
0.
0.
0.
0.
0.
0.
0.
0.
0.
0.
0.
0.
0.
0.
0.
0.
0.
0.
0.
0.
0.
0.
0.
0.
0.
0.
0.
0.
0.
0.
0.
0.
0.
0.
0.
0.
0.
0.
0.
0.
0.
0.
0.
0.
0.001
0.001
0.001
0.000
0.001
-0.002
-0.002
-0.007
-0.013
-0.021
-0.033
-0.056
-0.082
-0.100
-0.115
-0.119
-0.117
-0.113
-0.107
-0.098
-0.081
-0.062
-0.045
-0.029
-0.020
-0.013
-0.008
0.
0.
0.
0.
0.
0.
0.
0.
0.
0.
0.
0.
0.
0.
0.
0.
0.
0.
0.
0.
0.
0.
0.
0.
0.
0.
0.
0.
0.
0.
0.
0.
0.
0.
0.
0.
0.
0.
0.
0.
0.
0.
0.
0.
0.
0.
0.
0.
0.
0.
0.
0.
0.
0.
0.
0.
0.
0.
0.
0.
0.
0.
0.
0.
0.
0.
0.
0.
0.001
0.001
0.001
0.001
0.000
-0.003
-0.007
-0.010
-0.017
-0.025
-0.037
-0.047
-0.053
-0.056
-0.058
-0.058
-0.053
-0.049
-0.042
-0.033
-0.024
-0.017
-0.013
-0.008
-0.002
0.
0.
0.
0.
0.
0.
0.
0.
0.
0.
0.
0.
0.
0.
0.
0.
0.
0.
0.
0.
0.
0.
0.
0.
0.
0.
0.
0.
0.
0.
0.
0.
0.
0.
0.
0.
0.
0.
0.
0.
0.
0.
0.
0.
0.
0.
0.
0.
0.
0.
0.
0.
0.
0.
0.
0.
0.
0.
0.
0.
0.
0.
0.
0.
0.
0.
0.
0.
0.001
0.001
0.001
0.001
0.001
-0.002
-0.004
-0.007
-0.009
-0.011
-0.016
-0.020
-0.025
-0.027
-0.028
-0.027
-0.027
-0.027
-0.021
-0.017
-0.014
-0.011
-0.005
-0.001
0.
0.
0.
0.
0.
0.
0.
0.
0.
0.
0.
0.
0.
0.
0.
0.
0.
0.
0.
0.
0.
0.
0.
0.
0.
0.
0.
0.
0.
0.
0.
0.
0.
0.
0.
0.
0.
0.
0.
0.
0.
0.
0.
0.
0.
0.
0.
0.
0.
0.
0.
0.
0.
0.
0.
0.
0.
0.
0.
0.
0.
0.
0.
0.
0.
0.
0.
0.
0.
0.001
0.001
0.001
0.001
0.
0.001
-0.001
-0.002
-0.004
-0.006
-0.008
-0.008
-0.010
-0.011
-0.014
-0.013
-0.013
-0.010
-0.009
-0.006
-0.005
-0.002
-0.001
0.
0.
0.
0.
0.
0.
0.
0.
0.
0.
0.
0.
0.
0.
0.
0.
0.
0.
0.
0.
0.
0.
0.
0.
0.
0.
0.
0.
0.
0.
0.
0.
0.
0.
0.
0.
0.
0.
0.
0.
0.
0.
0.
0.
0.
0.
0.
0.
0.
0.
0.
0.
0.
0.
0.
0.
0.
0.
0.
0.
0.
0.
0.
0.
0.
0.
0.
0.
0.
0.
0.001
0.001
0.001
0.001
0.001
0.000
0.000
0.001
-0.001
-0.001
-0.002
-0.002
-0.004
-0.003
-0.004
-0.002
-0.002
-0.003
-0.002
-0.002
-0.002
0.000
0.
0.
0.
0.
0.
0.
0.
0.
0.
0.
0.
0.
0.
0.
0.
0.
0.
0.
0.
0.
0.
0.
0.
0.
0.
0.
0.
0.
0.
0.
0.
0.
0.
0.
0.
0.
0.
0.
0.
0.
0.
0.
0.
0.
0.
0.
0.
0.
0.
0.
0.
0.
0.
0.
0.
0.
0.
0.
0.
0.
0.
0.
0.
0.
0.
0.
0.
0.
0.
0.
0.
0.001
0.001
0.001
0.001
0.001
0.001
0.001
0.001
0.001
0.001
0.000
0.000
0.000
0.
0.
0.000
0.001
0.001
0.001
0.000
0.
0.
0.
0.
0.
0.
0.
0.
0.
0.
0.
0.
0.
0.
0.
0.
0.
0.
0.
0.
0.
0.
0.
0.
0.
0.
0.
0.
0.
0.
0.
0.
0.
0.
0.
0.
0.
0.
0.
0.
0.
0.
0.
0.
0.
0.
0.
0.
0.
0.
0.
0.
0.
0.
0.
0.
0.
0.
0.
0.
0.
0.
0.
0.
0.
0.
0.
0.
0.
0.
0.
0.
0.
0.
0.001
0.001
0.001
0.001
0.001
0.001
0.001
0.001
0.001
0.
0.000
0.
0.
0.
0.
0.
0.
0.
0.
0.
0.
0.
0.
0.
0.
0.
0.
0.
0.
0.
0.
0.
0.
0.
0.
0.
0.
0.
0.
0.
0.
0.
0.
0.
0.
0.
0.
0.
0.
0.
0.
0.
0.
0.
0.
0.
0.
0.
0.
0.
0.
0.
0.
0.
0.
0.
0.
0.
0.
0.
0.
0.
0.
0.
0.
0.
0.
0.
0.
0.
0.
0.
0.
0.
0.
0.
0.
0.
0.
0.
0.
0.
0.
0.
0.001
0.001
0.001
0.001
0.001
0.001
0.001
0.
0.
0.
0.
0.
0.
0.
0.
0.
0.
0.
0.
0.
0.
0.
0.
0.
0.
0.
0.
0.
0.
0.
0.
0.
0.
0.
0.
0.
0.
0.
0.
0.
0.
0.
0.
0.
0.
0.
0.
0.
0.
0.
0.
0.
0.
0.
0.
0.
0.
0.
0.
0.
0.
0.
0.
0.
0.
0.
0.
0.
0.
0.
0.
0.
0.
0.
0.
0.
0.
0.
0.
0.
0.
0.
0.
0.
0.
0.
0.
0.
0.
0.
0.
0.
0.
0.
0.001
0.001
0.001
0.001
0.001
0.
0.
0.
0.
0.
0.
0.
0.
0.
0.
0.
0.
0.
0.
0.
0.
0.
0.
0.
0.
0.
0.
0.
0.
0.
0.
0.
0.
0.
0.
0.
0.
0.
0.
0.
0.
0.
0.
0.
0.
0.
0.
0.
0.
0.
0.
0.
0.
0.
0.
0.
0.
0.
0.
0.
0.
0.
0.
0.
0.
0.
0.
0.
0.
0.
0.
0.
0.
0.
0.
0.
0.
0.
0.
0.
0.
0.
0.
0.
0.
0.
0.
0.
0.
0.
0.
0.
0.
0.
0.
0.
0.
0.
0.
0.
0.
0.
0.
0.
0.
0.
0.
0.
0.
0.
0.
0.
0.
0.
0.
0.
0.
0.
0.
0.
0.
0.
0.
0.
0.
0.
0.
0.
0.
0.
0.
0.
0.
0.
0.
0.
0.
0.
0.
0.
0.
0.
0.
0.
0.
0.
0.
0.
0.
0.
0.
0.
0.
0.
0.
0.
0.
0.
0.
0.
0.
0.
0.
0.
0.
0.
0.
0.
0.
0.
0.
0.
0.
0.
0.
0.
0.
0.
0.
0.
0.
0.
0.
0.
0.
0.
0.
0.
0.
0.
0.
0.
0.
0.
0.
0.
0.
0.
0.
0.
0.
0.
0.
0.
0.
0.
0.
0.
0.
0.
0.
0.
0.
0.
0.
0.
0.
0.
0.
0.
0.
0.
0.
0.
0.
0.
0.
0.
0.
0.
0.
0.
0.
0.
0.
0.
0.
0.
0.
0.
0.
0.
0.
0.
0.
0.
0.
0.
0.
0.
0.
0.
0.
0.
0.
0.
0.
0.
0.
0.
0.
0.
0.
0.
0.
0.
0.
0.
0.
0.
0.
0.
0.
0.
0.
0.
0.
0.
0.
0.
0.
0.
0.
0.
0.
0.
0.
0.
0.
0.
0.
0.
0.
0.
0.
0.
0.
0.
0.
0.
0.
0.
0.
0.
0.
0.
0.
0.
0.
0.
0.
0.
0.
0.
0.
0.
0.
0.
0.
0.
0.
0.
0.
0.
0.
0.
0.
0.
0.
0.
0.
0.
0.
0.
0.
0.
0.
0.
0.
0.
0.
0.
0.
0.
0.
0.
0.
0.
0.
0.
0.
0.
0.
0.
0.
0.
0.
0.
0.
0.
0.
0.
0.
0.
0.
0.
0.
0.
0.
0.
0.
0.
0.
0.
0.
0.
0.
0.
0.
0.
0.
0.
0.
0.
0.
0.
0.
0.
0.
0.
0.
0.
0.
0.
0.
0.
0.
0.
0.
0.
0.
0.
0.
0.
0.
0.
0.
0.
0.
0.
0.
0.
0.
0.
0.
0.
0.
0.
0.
0.
0.
0.
0.
0.
0.
0.
0.
0.
0.
0.
0.
0.
0.
0.
0.
0.
0.
0.
0.
0.
0.
0.
0.
0.
0.
0.
0.
0.
0.
0.
0.
0.
0.
0.
0.
0.
0.
0.
0.
0.
0.
0.
0.
0.
0.
0.
0.
0.
0.
0.
0.
0.
0.
0.
0.
0.
0.
0.
0.
0.
0.
0.
0.
0.
0.
0.
0.
0.
0.
0.
0.
0.
0.
0.
0.
0.
0.
0.
0.
0.
0.
0.
0.
0.
0.
0.
0.
0.
0.
0.
0.
0.
0.
0.
0.
0.
0.
0.
0.
0.
0.
0.
0.
0.
0.
0.
0.
0.
0.
0.
0.
0.
0.
0.
0.
0.
0.
0.
0.
0.
0.
0.
0.
0.
0.
0.
0.
0.
0.
0.
0.
0.
0.
0.
0.
0.
0.
0.
0.
0.
0.
0.
0.
0.
0.
0.
0.
0.
0.
0.
0.
0.
0.
0.
0.
0.
0.
0.
0.
0.
0.
0.
0.
0.
0.
0.
0.
0.
0.
0.
0.
0.
0.
0.
0.
0.
0.
0.
0.
0.
0.
0.
0.
0.
0.
0.
0.
0.
0.
0.
0.
0.
0.
0.
0.
0.
0.
0.
0.
0.
0.
0.
0.
0.
0.
0.
0.
0.
0.
0.
0.
0.
0.
0.
0.
0.
0.
0.
0.
0.
0.
0.
0.
0.
0.
0.
0.
0.
0.
0.
0.
0.
0.
0.
0.
0.
0.
0.
0.
0.
0.
0.
0.
0.
0.
0.
0.
0.
0.
0.
0.
0.
0.
0.
0.
0.
0.
0.
0.
0.
0.
0.
0.
0.
0.
0.
0.
0.
0.
0.
0.
0.
0.
0.
0.
0.
0.
0.
0.
0.
0.
0.
0.
0.
0.
0.
0.
0.
0.
0.
0.
0.
0.
0.
0.
0.
0.
0.
0.
0.
0.
0.
0.
0.
0.
0.
0.
0.
0.
0.
0.
0.
0.
0.
0.
0.
0.
0.
0.
0.
0.
0.
0.
0.
0.
0.
0.
0.
0.
0.
0.
0.
0.
0.
0.
0.
0.
0.
0.
0.
0.
0.
0.
0.
0.
0.
0.
0.
0.
0.
0.
0.
0.
0.
0.
0.
0.
0.
0.
0.
0.
0.
0.
0.
0.
0.
0.
0.
0.
0.
0.
0.
0.
0.
0.
0.
0.
0.
0.
0.
0.
0.
0.
0.
0.
0.
0.
0.
0.
0.
0.
0.
0.
0.
0.
0.
0.
0.
0.
0.
0.
0.
0.
0.
0.
0.
0.
0.
0.
0.
0.
0.
0.
0.
0.
0.
0.
0.
0.
0.
0.
0.
0.
0.
0.
0.
0.
0.
0.
0.
0.
0.
0.
0.
0.
0.
0.
0.
0.
0.
0.
0.
0.
0.
0.
0.
0.
0.
0.
0.
0.
0.
0.
0.
0.
0.
0.
0.
0.
0.
0.
0.
0.
0.
0.
0.
0.
0.
0.
0.
0.
0.
0.
0.
0.
0.
0.
0.
0.
0.
0.
0.
0.
0.
0.
0.
0.
0.
0.
0.
0.
0.
0.
0.
0.
0.
0.
0.
0.
0.
0.
0.
0.
0.
0.
0.
0.
0.
0.
0.
0.
0.
0.
0.
0.
0.
0.
0.
0.
0.
0.
0.
0.
0.
0.
0.
0.
0.
0.
0.
0.
0.
0.
0.
0.
0.
0.
0.
0.
0.
0.
0.
0.
0.
0.
0.
0.
0.
0.
0.
0.
0.
0.
0.
0.
0.
0.
0.
0.
0.
0.
0.
0.
0.
0.
0.
0.
0.
0.
0.
0.
0.
0.
0.
0.
0.
0.
0.
0.
0.
0.
0.
0.
0.
0.
0.
0.
0.
0.
0.
0.
0.
0.
0.
0.
0.
0.
0.
0.
0.
0.
0.
0.
0.
0.
0.
0.
0.
0.
0.
0.
0.
0.
0.
0.
0.
0.
0.
0.
0.
0.
0.
0.
0.
0.
0.
0.
0.
0.
0.
0.
0.
0.
0.
0.
0.
0.
0.
0.
0.
0.
0.
0.
0.
0.
0.
0.
0.
0.
0.
0.
0.
0.
0.
0.
0.
0.
0.
0.
0.
0.
0.
0.
0.
0.
0.
0.
0.
0.
0.
0.
0.
0.
0.
0.
0.
0.
0.
0.
0.
0.
0.
0.
0.
0.
0.
0.
0.
0.
0.
0.
0.
0.
0.
0.
0.
0.
0.
0.
0.
0.
0.
0.
0.
0.
0.
0.
0.
0.
0.
0.
0.
0.
0.
0.
0.
0.
0.
0.
0.
0.
0.
0.
0.
0.
0.
0.
0.
0.
0.
0.
0.
0.
0.
0.
0.
0.
0.
0.
0.
0.
0.
0.
0.
0.
0.
0.
0.
0.
0.
0.
0.
0.
0.
0.
0.
0.
0.
0.
0.
0.
0.
0.
0.
0.
0.
0.
0.
0.
0.
0.
0.
0.
0.
0.
0.
0.
0.
0.
0.
0.
0.
0.
0.
0.
0.
0.
0.
0.
0.
0.
0.
0.
0.
0.
0.
0.
0.
0.
0.
0.
0.
0.
0.
0.
0.
0.
0.
0.
0.
0.
0.
0.
0.
0.
0.
0.
0.
0.
0.
0.
0.
0.
0.
0.
0.
0.
0.
0.
0.
0.
0.
0.
0.
0.
0.
0.
0.
0.
0.
0.
0.
0.
0.
0.
0.
0.
0.
0.
0.
0.
0.
0.
0.
0.
0.
0.
0.
0.
0.
0.
0.
0.
0.
0.
0.
0.
0.
0.
0.
0.
0.
0.
0.
0.
0.
0.
0.
0.
0.
0.
0.
0.
0.
0.
0.
0.
0.
0.
0.
0.
0.
0.
0.
0.
0.
0.
0.
0.
0.
0.
0.
0.
0.
0.
0.
0.
0.
0.
0.
0.
0.
0.
0.
0.
0.
0.
0.
0.
0.
0.
0.
0.
0.
0.
0.
0.
0.
0.
0.
0.
0.
0.
0.
0.
0.
0.
0.
0.
0.
0.
0.
0.
0.
0.
0.
0.
0.
0.
0.
0.
0.
0.
0.
0.
0.
0.
0.
0.
0.
0.
0.
0.
0.
0.
0.
0.
0.
0.
0.
0.
0.
0.
0.
0.
0.
0.
0.
0.
0.
0.
0.
0.
0.
0.
0.
0.
0.
0.
0.
0.
0.
0.
0.
0.
0.
0.
0.
0.
0.
0.
0.
0.
0.
0.
0.
0.
0.
0.
0.
0.
0.
0.
0.
0.
0.
0.
0.
0.
0.
0.
0.
0.
0.
0.
0.
0.
0.
0.
0.
0.
0.
0.
0.
0.
0.
0.
0.
0.
0.
0.
0.
0.
0.
0.
0.
0.
0.
0.
0.
0.
0.
0.
0.
0.
0.
0.
0.
0.
0.
0.
0.
0.
0.
0.
0.
0.
0.
0.
0.
0.
0.
0.
0.
0.
0.
0.
0.
0.
0.
0.
0.
0.
0.
0.
0.
0.
0.
0.
0.
0.
0.
0.
0.
0.
0.
0.
0.
0.
0.
0.
0.
0.
0.
0.
0.
0.
0.
0.
0.
0.
0.
0.
0.
0.
0.
0.
0.
0.
0.
0.
0.
0.
0.
0.
0.
0.
0.
0.
0.
0.
0.
0.
0.
0.
0.
0.
0.
0.
0.
0.
0.
0.
0.
0.
0.
0.
0.
0.
0.
0.
0.
0.
0.
0.
0.
0.
0.
0.
0.
0.
0.
0.
0.
0.
0.
0.
0.
0.
0.
0.
0.
0.
0.
0.
0.
0.
0.
0.
0.
0.
0.
0.
0.
0.
0.
0.
0.
0.
0.
0.
0.
0.
0.
0.
0.
0.
0.
0.
0.
0.
0.
0.
0.
0.
0.
0.
0.
0.
0.
0.
0.
0.
0.
0.
0.
0.
0.
0.
0.
0.
0.
0.
0.
0.
0.
0.
0.
0.
0.
0.
0.
0.
0.
0.
0.
0.
0.
0.
0.
0.
0.
0.
0.
0.
0.
0.
0.
0.
0.
0.
0.
0.
0.
0.
0.
0.
0.
0.
0.
0.
0.
0.
0.
0.
0.
0.
0.
0.
0.
0.
0.
0.
0.
0.
0.
0.
0.
0.
0.
0.
0.
0.
0.
0.
0.
0.
0.
0.
0.
0.
0.
0.
0.
0.
0.
0.
0.
0.
0.
0.
0.
0.
0.
0.
0.
0.
0.
0.
0.
0.
0.
0.
0.
0.
0.
0.
0.
0.
0.
0.
0.
0.
0.
0.
0.
0.
0.
0.
0.
0.
0.
0.
0.
0.
0.
0.
0.
0.
0.
0.
0.
0.
0.
0.
0.
0.
0.
0.
0.
0.
0.
0.
0.
0.
0.
0.
0.
0.
0.
0.
0.
0.
0.
0.
0.
0.
0.
0.
0.
0.
0.
0.
0.
0.
0.
0.
0.
0.
0.
0.
0.
0.
0.
0.
0.
0.
0.
0.
0.
0.
0.
0.
0.
0.
0.
0.
0.
0.
0.
0.
0.
0.
0.
0.
0.
0.
0.
0.
0.
0.
0.
0.
0.
0.
0.
0.
0.
0.
0.
0.
0.
0.
0.
0.
0.
0.
0.
0.
0.
0.
0.
0.
0.
0.
0.
0.
0.
0.
0.
0.
0.
0.
0.
0.
0.
0.
0.
0.
0.
0.
0.
0.
0.
0.
0.
0.
0.
0.
0.
0.
0.
0.
0.
0.
0.
0.
0.
0.
0.
0.
0.
0.
0.
0.
0.
0.
0.
0.
0.
0.
0.
0.
0.
0.
0.
0.
0.
0.
0.
0.
0.
0.
0.
0.
0.
0.
0.
0.
0.
0.
0.
0.
0.
0.
0.
0.
0.
0.
0.
0.
0.
0.
0.
0.
0.
0.
0.
0.
0.
0.
0.
0.
0.
0.
0.
0.
0.
0.
0.
0.
0.
0.
0.
0.
0.
0.
0.
0.
0.
0.
0.
0.
0.
0.
0.
0.
0.
0.
0.
0.
0.
0.
0.
0.
0.
0.
0.
0.
0.
0.
0.
0.
0.
0.
0.
0.
0.
0.
0.
0.
0.
0.
0.
0.
0.
0.
0.
0.
0.
0.
0.
0.
0.
0.
0.
0.
0.
0.
0.
0.
0.
0.
0.
0.
0.
0.
0.
0.
0.
0.
0.
0.
0.
0.
0.
0.
0.
0.
0.
0.
0.
0.
0.
0.
0.
0.
0.
0.
0.
0.
0.
0.
0.
0.
0.
0.
0.
0.
0.
0.
0.
0.
0.
0.
0.
0.
0.
0.
0.
0.
0.
0.
0.
0.
0.
0.
0.
0.
0.
0.
0.
0.
0.
0.
0.
0.
0.
0.
0.
0.
0.
0.
0.
0.
0.
0.
0.
0.
0.
0.
0.
0.
0.
0.
0.
0.
0.
0.
0.
0.
0.
0.
0.
0.
0.
0.
0.
0.
0.
0.
0.
0.
0.
0.
0.
0.
0.
0.
0.
0.
0.
0.
0.
0.
0.
0.
0.
0.
0.000
0.000
0.000
0.000
0.000
0.000
0.000
0.000
0.000
0.000
0.000
0.
0.
0.
0.
0.
0.
0.
0.
0.
0.
0.
0.
0.
0.
0.
0.
0.
0.
0.
0.
0.
0.
0.
0.
0.
0.
0.
0.
0.
0.
0.
0.
0.
0.
0.
0.
0.
0.
0.
0.
0.
0.
0.
0.
0.
0.
0.
0.
0.
0.
0.
0.
0.
0.
0.
0.
0.
0.
0.
0.
0.
0.
0.
0.
0.
0.
0.
0.
0.
0.
0.
0.
0.
0.
0.
0.
0.
0.
0.
0.
0.
0.000
0.000
0.000
-0.001
-0.001
-0.001
-0.001
0.001
-0.001
-0.001
-0.001
-0.001
0.000
0.000
0.000
0.
0.
0.
0.
0.
0.
0.
0.
0.
0.
0.
0.
0.
0.
0.
0.
0.
0.
0.
0.
0.
0.
0.
0.
0.
0.
0.
0.
0.
0.
0.
0.
0.
0.
0.
0.
0.
0.
0.
0.
0.
0.
0.
0.
0.
0.
0.
0.
0.
0.
0.
0.
0.
0.
0.
0.
0.
0.
0.
0.
0.
0.
0.
0.
0.
0.
0.
0.
0.
0.
0.
0.
0.
0.
0.
0.
0.
0.000
0.000
-0.001
-0.001
-0.001
-0.001
-0.001
-0.002
-0.002
0.000
-0.001
-0.002
-0.002
-0.001
-0.001
0.000
0.000
0.
0.
0.
0.
0.
0.
0.
0.
0.
0.
0.
0.
0.
0.
0.
0.
0.
0.
0.
0.
0.
0.
0.
0.
0.
0.
0.
0.
0.
0.
0.
0.
0.
0.
0.
0.
0.
0.
0.
0.
0.
0.
0.
0.
0.
0.
0.
0.
0.
0.
0.
0.
0.
0.
0.
0.
0.
0.
0.
0.
0.
0.
0.
0.
0.
0.
0.
0.
0.
0.
0.
0.
0.
0.
0.
0.000
0.000
0.000
-0.001
-0.001
-0.001
-0.003
-0.003
-0.003
-0.003
-0.003
-0.002
-0.002
-0.002
-0.002
-0.002
-0.001
0.000
0.000
0.
0.
0.
0.
0.
0.
0.
0.
0.
0.
0.
0.
0.
0.
0.
0.
0.
0.
0.
0.
0.
0.
0.
0.
0.
0.
0.
0.
0.
0.
0.
0.
0.
0.
0.
0.
0.
0.
0.
0.
0.
0.
0.
0.
0.
0.
0.
0.
0.
0.
0.
0.
0.
0.
0.
0.
0.
0.
0.
0.
0.
0.
0.
0.
0.
0.
0.
0.
0.
0.
0.
0.
0.
0.
0.000
0.000
-0.001
-0.001
-0.001
-0.003
-0.002
-0.002
-0.004
-0.006
-0.006
-0.006
-0.006
-0.005
-0.004
-0.003
-0.002
-0.001
0.000
0.000
0.
0.
0.
0.
0.
0.
0.
0.
0.
0.
0.
0.
0.
0.
0.
0.
0.
0.
0.
0.
0.
0.
0.
0.
0.
0.
0.
0.
0.
0.
0.
0.
0.
0.
0.
0.
0.
0.
0.
0.
0.
0.
0.
0.
0.
0.
0.
0.
0.
0.
0.
0.
0.
0.
0.
0.
0.
0.
0.
0.
0.
0.
0.
0.
0.
0.
0.
0.
0.
0.
0.
0.
0.
0.000
0.001
-0.002
-0.002
-0.002
-0.004
-0.004
-0.008
-0.010
-0.010
-0.011
-0.012
-0.010
-0.008
-0.006
-0.005
-0.002
-0.002
-0.001
0.000
0.
0.
0.
0.
0.
0.
0.
0.
0.
0.
0.
0.
0.
0.
0.
0.
0.
0.
0.
0.
0.
0.
0.
0.
0.
0.
0.
0.
0.
0.
0.
0.
0.
0.
0.
0.
0.
0.
0.
0.
0.
0.
0.
0.
0.
0.
0.
0.
0.
0.
0.
0.
0.
0.
0.
0.
0.
0.
0.
0.
0.
0.
0.
0.
0.
0.
0.
0.
0.
0.
0.
0.
0.000
0.000
-0.001
-0.002
-0.002
-0.005
-0.006
-0.009
-0.012
-0.015
-0.017
-0.018
-0.017
-0.016
-0.014
-0.010
-0.006
-0.004
-0.002
-0.001
0.000
0.
0.
0.
0.
0.
0.
0.
0.
0.
0.
0.
0.
0.
0.
0.
0.
0.
0.
0.
0.
0.
0.
0.
0.
0.
0.
0.
0.
0.
0.
0.
0.
0.
0.
0.
0.
0.
0.
0.
0.
0.
0.
0.
0.
0.
0.
0.
0.
0.
0.
0.
0.
0.
0.
0.
0.
0.
0.
0.
0.
0.
0.
0.
0.
0.
0.
0.
0.
0.
0.
0.
0.
0.000
-0.001
0.000
-0.002
-0.003
-0.006
-0.008
-0.012
-0.015
-0.019
-0.022
-0.025
-0.023
-0.021
-0.018
-0.014
-0.009
-0.005
-0.002
-0.001
0.000
0.
0.
0.
0.
0.
0.
0.
0.
0.
0.
0.
0.
0.
0.
0.
0.
0.
0.
0.
0.
0.
0.
0.
0.
0.
0.
0.
0.
0.
0.
0.
0.
0.
0.
0.
0.
0.
0.
0.
0.
0.
0.
0.
0.
0.
0.
0.
0.
0.
0.
0.
0.
0.
0.
0.
0.
0.
0.
0.
0.
0.
0.
0.
0.
0.
0.
0.
0.
0.
0.
0.
0.
0.000
-0.001
-0.001
-0.002
-0.004
-0.008
-0.012
-0.015
-0.018
-0.022
-0.026
-0.031
-0.030
-0.027
-0.021
-0.016
-0.011
-0.006
-0.004
-0.002
-0.001
0.
0.
0.
0.
0.
0.
0.
0.
0.
0.
0.
0.
0.
0.
0.
0.
0.
0.
0.
0.
0.
0.
0.
0.
0.
0.
0.
0.
0.
0.
0.
0.
0.
0.
0.
0.
0.
0.
0.
0.
0.
0.
0.
0.
0.
0.
0.
0.
0.
0.
0.
0.
0.
0.
0.
0.
0.
0.
0.
0.
0.
0.
0.
0.
0.
0.
0.
0.
0.
0.
0.
0.000
0.000
-0.001
-0.002
-0.003
-0.005
-0.009
-0.014
-0.017
-0.023
-0.027
-0.031
-0.033
-0.034
-0.030
-0.024
-0.017
-0.012
-0.006
-0.004
-0.002
-0.001
0.
0.
0.
0.
0.
0.
0.
0.
0.
0.
0.
0.
0.
0.
0.
0.
0.
0.
0.
0.
0.
0.
0.
0.
0.
0.
0.
0.
0.
0.
0.
0.
0.
0.
0.
0.
0.
0.
0.
0.
0.
0.
0.
0.
0.
0.
0.
0.
0.
0.
0.
0.
0.
0.
0.
0.
0.
0.
0.
0.
0.
0.
0.
0.
0.
0.
0.
0.
0.
0.
0.
0.000
-0.001
-0.002
-0.003
-0.004
-0.005
-0.009
-0.016
-0.021
-0.025
-0.029
-0.031
-0.033
-0.033
-0.029
-0.023
-0.017
-0.011
-0.007
-0.003
-0.001
0.000
0.
0.
0.
0.
0.
0.
0.
0.
0.
0.
0.
0.
0.
0.
0.
0.
0.
0.
0.
0.
0.
0.
0.
0.
0.
0.
0.
0.
0.
0.
0.
0.
0.
0.
0.
0.
0.
0.
0.
0.
0.
0.
0.
0.
0.
0.
0.
0.
0.
0.
0.
0.
0.
0.
0.
0.
0.
0.
0.
0.
0.
0.
0.
0.
0.
0.
0.
0.
0.
0.
0.
0.000
-0.001
-0.001
-0.003
-0.004
-0.005
-0.010
-0.016
-0.021
-0.025
-0.027
-0.032
-0.033
-0.032
-0.027
-0.022
-0.016
-0.011
-0.006
-0.003
-0.001
0.000
0.
0.
0.
0.
0.
0.
0.
0.
0.
0.
0.
0.
0.
0.
0.
0.
0.
0.
0.
0.
0.
0.
0.
0.
0.
0.
0.
0.
0.
0.
0.
0.
0.
0.
0.
0.
0.
0.
0.
0.
0.
0.
0.
0.
0.
0.
0.
0.
0.
0.
0.
0.
0.
0.
0.
0.
0.
0.
0.
0.
0.
0.
0.
0.
0.
0.
0.
0.
0.
0.
0.
0.000
0.000
-0.001
-0.003
-0.004
-0.006
-0.011
-0.016
-0.021
-0.023
-0.028
-0.030
-0.032
-0.029
-0.024
-0.020
-0.014
-0.009
-0.006
-0.001
-0.001
0.000
0.
0.
0.
0.
0.
0.
0.
0.
0.
0.
0.
0.
0.
0.
0.
0.
0.
0.
0.
0.
0.
0.
0.
0.
0.
0.
0.
0.
0.
0.
0.
0.
0.
0.
0.
0.
0.
0.
0.
0.
0.
0.
0.
0.
0.
0.
0.
0.
0.
0.
0.
0.
0.
0.
0.
0.
0.
0.
0.
0.
0.
0.
0.
0.
0.
0.
0.
0.
0.
0.
0.
0.
0.000
-0.001
-0.001
-0.003
-0.005
-0.011
-0.013
-0.018
-0.023
-0.026
-0.029
-0.029
-0.026
-0.022
-0.017
-0.012
-0.009
-0.003
-0.001
0.000
0.000
0.
0.
0.
0.
0.
0.
0.
0.
0.
0.
0.
0.
0.
0.
0.
0.
0.
0.
0.
0.
0.
0.
0.
0.
0.
0.
0.
0.
0.
0.
0.
0.
0.
0.
0.
0.
0.
0.
0.
0.
0.
0.
0.
0.
0.
0.
0.
0.
0.
0.
0.
0.
0.
0.
0.
0.
0.
0.
0.
0.
0.
0.
0.
0.
0.
0.
0.
0.
0.
0.
0.
0.
0.000
-0.001
-0.001
-0.003
-0.005
-0.009
-0.012
-0.017
-0.020
-0.026
-0.028
-0.028
-0.025
-0.022
-0.015
-0.011
-0.009
-0.003
-0.001
0.000
0.
0.
0.
0.
0.
0.
0.
0.
0.
0.
0.
0.
0.
0.
0.
0.
0.
0.
0.
0.
0.
0.
0.
0.
0.
0.
0.
0.
0.
0.
0.
0.
0.
0.
0.
0.
0.
0.
0.
0.
0.
0.
0.
0.
0.
0.
0.
0.
0.
0.
0.
0.
0.
0.
0.
0.
0.
0.
0.
0.
0.
0.
0.
0.
0.
0.
0.
0.
0.
0.
0.
0.
0.
0.000
0.000
-0.001
-0.001
-0.005
-0.006
-0.009
-0.015
-0.018
-0.024
-0.028
-0.026
-0.025
-0.020
-0.015
-0.009
-0.006
-0.003
-0.001
0.000
0.
0.
0.
0.
0.
0.
0.
0.
0.
0.
0.
0.
0.
0.
0.
0.
0.
0.
0.
0.
0.
0.
0.
0.
0.
0.
0.
0.
0.
0.
0.
0.
0.
0.
0.
0.
0.
0.
0.
0.
0.
0.
0.
0.
0.
0.
0.
0.
0.
0.
0.
0.
0.
0.
0.
0.
0.
0.
0.
0.
0.
0.
0.
0.
0.
0.
0.
0.
0.
0.
0.
0.
0.
0.
0.000
0.000
0.001
-0.003
-0.005
-0.006
-0.012
-0.016
-0.020
-0.021
-0.023
-0.020
-0.018
-0.012
-0.007
-0.005
-0.002
-0.001
0.000
0.
0.
0.
0.
0.
0.
0.
0.
0.
0.
0.
0.
0.
0.
0.
0.
0.
0.
0.
0.
0.
0.
0.
0.
0.
0.
0.
0.
0.
0.
0.
0.
0.
0.
0.
0.
0.
0.
0.
0.
0.
0.
0.
0.
0.
0.
0.
0.
0.
0.
0.
0.
0.
0.
0.
0.
0.
0.
0.
0.
0.
0.
0.
0.
0.
0.
0.
0.
0.
0.
0.
0.
0.
0.
0.
0.
0.001
0.000
-0.001
-0.004
-0.009
-0.013
-0.016
-0.019
-0.019
-0.018
-0.014
-0.011
-0.008
-0.004
-0.003
-0.001
0.000
0.
0.
0.
0.
0.
0.
0.
0.
0.
0.
0.
0.
0.
0.
0.
0.
0.
0.
0.
0.
0.
0.
0.
0.
0.
0.
0.
0.
0.
0.
0.
0.
0.
0.
0.
0.
0.
0.
0.
0.
0.
0.
0.
0.
0.
0.
0.
0.
0.
0.
0.
0.
0.
0.
0.
0.
0.
0.
0.
0.
0.
0.
0.
0.
0.
0.
0.
0.
0.
0.
0.
0.
0.
0.
0.
0.
0.
0.001
0.000
-0.002
-0.007
-0.009
-0.013
-0.015
-0.016
-0.016
-0.014
-0.011
-0.006
-0.003
-0.002
0.000
0.
0.
0.
0.
0.
0.
0.
0.000
0.000
0.
0.
0.
0.
0.
0.
0.
0.
0.
0.
0.
0.
0.
0.
0.
0.
0.
0.
0.
0.
0.
0.
0.
0.
0.
0.
0.
0.
0.
0.
0.
0.
0.
0.
0.
0.
0.
0.
0.
0.
0.
0.
0.
0.
0.
0.
0.
0.
0.
0.
0.
0.
0.
0.
0.
0.
0.
0.
0.
0.
0.
0.
0.
0.
0.
0.
0.
0.
0.
0.001
0.
-0.002
-0.007
-0.008
-0.010
-0.013
-0.014
-0.014
-0.012
-0.008
-0.008
-0.002
0.000
0.001
0.000
0.
-0.001
-0.001
-0.001
-0.001
0.000
0.
0.001
0.001
0.000
0.
0.000
0.000
0.001
-0.001
-0.001
0.000
0.000
0.
0.
0.
0.
0.
0.
0.
0.
0.
0.
0.
0.
0.
0.
0.
0.
0.
0.
0.
0.
0.
0.
0.
0.
0.
0.
0.
0.
0.
0.
0.
0.
0.
0.
0.
0.
0.
0.
0.
0.
0.
0.
0.
0.
0.
0.
0.
0.
0.
0.
0.
0.
0.
0.
0.
0.
0.
0.
0.
0.001
0.000
-0.002
-0.005
-0.008
-0.011
-0.012
-0.012
-0.012
-0.010
-0.008
-0.004
0.
0.
0.
-0.001
-0.001
-0.001
-0.001
-0.001
-0.001
-0.001
0.
0.
0.000
0.001
-0.003
-0.002
-0.004
-0.004
-0.002
-0.001
-0.001
-0.001
-0.001
0.001
0.000
0.000
0.
0.
0.
0.
0.
0.
0.
0.
0.
0.
0.
0.
0.
0.
0.
0.
0.
0.
0.
0.
0.
0.
0.
0.
0.
0.
0.
0.
0.
0.
0.
0.
0.
0.
0.
0.
0.
0.
0.
0.
0.
0.
0.
0.
0.
0.
0.
0.
0.
0.
0.
0.
0.000
0.000
0.000
0.001
0.000
-0.001
-0.004
-0.007
-0.009
-0.011
-0.011
-0.010
-0.009
-0.006
-0.003
-0.002
0.001
-0.001
-0.001
-0.001
-0.001
-0.003
-0.003
-0.005
-0.004
-0.004
-0.006
-0.007
-0.009
-0.006
-0.008
-0.007
-0.004
-0.004
-0.003
-0.002
-0.001
-0.003
-0.002
-0.001
0.000
0.000
0.000
0.
0.
0.
0.
0.
0.
0.
0.
0.
0.
0.
0.
0.
0.
0.
0.
0.
0.
0.
0.
0.
0.
0.
0.
0.
0.
0.
0.
0.
0.
0.
0.
0.
0.
0.
0.
0.
0.
0.
0.
0.
0.
0.
0.
0.
0.
0.
0.
0.000
0.000
-0.001
-0.001
-0.001
-0.001
-0.002
-0.002
-0.002
-0.006
-0.008
-0.009
-0.009
-0.008
-0.006
-0.004
-0.003
-0.001
0.
0.000
-0.001
-0.003
-0.005
-0.004
-0.006
-0.007
-0.007
-0.009
-0.010
-0.011
-0.009
-0.009
-0.012
-0.013
-0.011
-0.010
-0.008
-0.005
-0.004
-0.003
-0.002
-0.002
0.000
-0.001
0.001
0.001
0.000
0.000
0.
0.
0.
0.
0.
0.
0.
0.
0.
0.
0.
0.
0.
0.
0.
0.
0.
0.
0.
0.
0.
0.
0.
0.
0.
0.
0.
0.
0.
0.
0.
0.
0.
0.
0.
0.
0.
0.
0.
0.
0.
0.
0.
0.
0.000
-0.001
-0.001
-0.001
-0.002
-0.002
-0.003
-0.003
-0.003
-0.003
-0.006
-0.006
-0.006
-0.009
-0.007
-0.006
-0.005
-0.002
-0.002
0.000
-0.003
-0.006
-0.008
-0.010
-0.014
-0.015
-0.014
-0.013
-0.017
-0.013
-0.016
-0.017
-0.018
-0.016
-0.019
-0.020
-0.021
-0.020
-0.013
-0.011
-0.009
-0.007
-0.006
-0.006
-0.004
-0.002
-0.001
-0.001
0.000
0.000
0.
0.
0.
0.
0.
0.
0.
0.
0.
0.
0.
0.
0.
0.
0.
0.
0.
0.
0.
0.
0.
0.
0.
0.
0.
0.
0.
0.
0.
0.
0.
0.
0.
0.
0.
0.
0.
0.
0.
0.
0.
0.
0.000
0.001
-0.001
-0.002
-0.002
-0.002
-0.004
-0.004
-0.005
-0.005
-0.005
-0.005
-0.006
-0.007
-0.008
-0.007
-0.006
-0.005
-0.004
-0.001
-0.001
-0.004
-0.005
-0.012
-0.017
-0.021
-0.025
-0.027
-0.029
-0.027
-0.029
-0.031
-0.027
-0.027
-0.029
-0.032
-0.034
-0.035
-0.029
-0.026
-0.023
-0.018
-0.012
-0.011
-0.008
-0.006
-0.006
-0.005
-0.001
-0.001
0.000
0.000
0.
0.
0.
0.
0.
0.
0.
0.
0.
0.
0.
0.
0.
0.
0.
0.
0.
0.
0.
0.
0.
0.
0.
0.
0.
0.
0.
0.
0.
0.
0.
0.
0.
0.
0.
0.
0.
0.
0.
0.
0.
0.000
-0.001
-0.002
-0.002
-0.004
-0.005
-0.006
-0.006
-0.007
-0.006
-0.005
-0.006
-0.007
-0.005
-0.006
-0.006
-0.005
-0.004
-0.003
-0.002
-0.004
-0.010
-0.015
-0.023
-0.031
-0.042
-0.047
-0.053
-0.051
-0.050
-0.048
-0.043
-0.046
-0.045
-0.048
-0.055
-0.060
-0.061
-0.054
-0.049
-0.040
-0.033
-0.027
-0.022
-0.016
-0.013
-0.011
-0.008
-0.006
-0.003
-0.001
-0.001
0.000
0.
0.
0.
0.
0.
0.
0.
0.
0.
0.
0.
0.
0.
0.
0.
0.
0.
0.
0.
0.
0.
0.
0.
0.
0.
0.
0.
0.
0.
0.
0.
0.
0.
0.
0.
0.
0.
0.
0.
0.000
0.000
-0.001
-0.002
-0.004
-0.007
-0.009
-0.010
-0.010
-0.010
-0.009
-0.008
-0.007
-0.008
-0.006
-0.007
-0.006
-0.005
-0.005
-0.006
-0.006
-0.014
-0.021
-0.032
-0.044
-0.060
-0.079
-0.094
-0.098
-0.100
-0.095
-0.086
-0.077
-0.075
-0.079
-0.087
-0.097
-0.109
-0.112
-0.103
-0.085
-0.065
-0.054
-0.048
-0.040
-0.035
-0.030
-0.020
-0.016
-0.010
-0.005
-0.004
-0.001
-0.001
0.000
0.
0.
0.
0.
0.
0.
0.
0.
0.
0.
0.
0.
0.
0.
0.
0.
0.
0.
0.
0.
0.
0.
0.
0.
0.
0.
0.
0.
0.
0.
0.
0.
0.
0.
0.
0.
0.
0.
0.000
-0.001
-0.001
-0.002
-0.006
-0.009
-0.011
-0.012
-0.013
-0.012
-0.011
-0.009
-0.008
-0.008
-0.006
-0.004
-0.005
-0.009
-0.009
-0.007
-0.016
-0.023
-0.037
-0.053
-0.082
-0.117
-0.146
-0.172
-0.184
-0.182
-0.165
-0.153
-0.141
-0.128
-0.135
-0.149
-0.166
-0.179
-0.183
-0.170
-0.144
-0.110
-0.088
-0.077
-0.070
-0.064
-0.056
-0.043
-0.030
-0.019
-0.009
-0.006
-0.002
-0.001
0.000
0.
0.
0.
0.
0.
0.
0.
0.
0.
0.
0.
0.
0.
0.
0.
0.
0.
0.
0.
0.
0.
0.
0.
0.
0.
0.
0.
0.
0.
0.
0.
0.
0.
0.
0.
0.
0.
0.
0.000
-0.001
-0.002
-0.005
-0.007
-0.009
-0.012
-0.015
-0.015
-0.014
-0.012
-0.010
-0.007
-0.008
-0.005
-0.003
-0.008
-0.011
-0.012
-0.019
-0.029
-0.045
-0.066
-0.098
-0.137
-0.174
-0.161
-0.170
-0.203
-0.107
-0.090
-0.204
-0.218
-0.217
-0.216
-0.210
-0.013
0.059
-0.201
-0.229
-0.214
-0.179
-0.149
-0.132
-0.120
-0.106
-0.090
-0.074
-0.057
-0.034
-0.017
-0.008
-0.005
-0.002
-0.001
0.000
0.
0.
0.
0.
0.
0.
0.
0.
0.
0.
0.
0.
0.
0.
0.
0.
0.
0.
0.
0.
0.
0.
0.
0.
0.
0.
0.
0.
0.
0.
0.
0.
0.
0.
0.
0.
0.
0.000
-0.001
-0.001
-0.005
-0.007
-0.010
-0.013
-0.015
-0.016
-0.015
-0.013
-0.010
-0.007
-0.007
-0.005
-0.004
-0.009
-0.014
-0.024
-0.039
-0.060
-0.089
-0.121
-0.168
-0.197
0.441
8.006
11.349
3.846
11.411
19.688
2.714
-0.200
-0.301
-0.260
1.165
34.508
81.399
2.965
0.010
-0.188
-0.245
-0.226
-0.195
-0.161
-0.120
-0.089
-0.093
-0.077
-0.056
-0.030
-0.013
-0.006
-0.002
-0.001
0.000
0.
0.
0.
0.
0.
0.
0.
0.
0.
0.
0.
0.
0.
0.
0.
0.
0.
0.
0.
0.
0.
0.
0.
0.
0.
0.
0.
0.
0.
0.
0.
0.
0.
0.
0.
0.
0.
0.000
0.000
-0.002
-0.005
-0.009
-0.011
-0.014
-0.016
-0.018
-0.015
-0.013
-0.010
-0.006
-0.004
-0.008
-0.010
-0.015
-0.027
-0.049
-0.079
-0.116
-0.157
-0.210
-0.266
-0.104
18.544
1680.636
4805.680
187.884
1223.221
100814.242
212.037
0.966
-0.314
0.478
41.590
2421.056
9857.953
69.087
9.383
2.376
-0.139
-0.296
-0.253
-0.112
0.327
0.490
0.077
-0.084
-0.070
-0.041
-0.022
-0.007
-0.002
-0.001
0.000
0.
0.
0.
0.
0.
0.
0.
0.
0.
0.
0.
0.
0.
0.
0.
0.
0.
0.
0.
0.
0.
0.
0.
0.
0.
0.
0.
0.
0.
0.
0.
0.
0.
0.
0.
0.
0.
0.000
0.001
-0.001
-0.005
-0.008
-0.011
-0.014
-0.016
-0.017
-0.016
-0.012
-0.009
-0.007
-0.006
-0.007
-0.012
-0.023
-0.047
-0.088
-0.127
-0.132
-0.051
-0.168
-0.344
0.254
116.322
100373.141
100967.930
10471.393
64455.344
145889.984
494.205
3.333
-0.097
8.118
6577.498
106266.969
100655.391
1559.138
210.843
31.759
0.985
-0.343
-0.268
0.409
5.829
6.450
0.943
-0.040
-0.085
-0.054
-0.028
-0.011
-0.004
-0.001
0.000
0.
0.
0.
0.
0.
0.
0.
0.
0.
0.
0.
0.
0.
0.
0.
0.
0.
0.
0.
0.
0.
0.
0.
0.
0.
0.
0.
0.
0.
0.
0.
0.
0.
0.
0.
0.
0.
0.
0.001
0.001
-0.005
-0.008
-0.010
-0.012
-0.014
-0.015
-0.014
-0.012
-0.009
-0.007
-0.007
-0.005
-0.014
-0.037
-0.077
-0.121
0.088
2.932
21.721
16.618
0.179
-0.008
38.308
9057.799
105837.289
100994.063
45269.637
6646.913
196.847
2.980
-0.084
10.994
34778.824
57817.285
55909.570
99122.828
1097.304
68.291
1.814
-0.368
-0.231
1.049
35.550
31.481
1.609
-0.044
-0.099
-0.063
-0.031
-0.017
-0.005
-0.001
0.001
0.
0.
0.
0.
0.
0.
0.
0.
0.
0.
0.
0.
0.
0.
0.
0.
0.
0.
0.
0.
0.
0.
0.
0.
0.
0.
0.
0.
0.
0.
0.
0.
0.
0.
0.
0.
0.
0.000
0.001
0.000
-0.004
-0.006
-0.009
-0.011
-0.013
-0.014
-0.013
-0.011
-0.006
-0.006
-0.006
-0.008
-0.022
-0.056
-0.108
-0.075
4.190
136.254
1254.019
568.274
4.210
0.295
7.122
92.162
5366.690
124696.508
20543.979
280.471
15.472
0.107
0.003
87.213
3090.247
1851.358
23006.684
27348.102
437.518
14.975
0.198
-0.352
-0.069
0.077
4.160
3.984
0.271
-0.150
-0.122
-0.074
-0.036
-0.018
-0.006
-0.003
0.002
0.
0.
0.
0.
0.
0.
0.
0.
0.
0.
0.
0.
0.
0.
0.
0.
0.
0.
0.
0.
0.
0.
0.
0.
0.
0.
0.
0.
0.
0.
0.
0.
0.
0.
0.
0.
0.
0.000
0.001
0.000
-0.001
-0.004
-0.006
-0.009
-0.011
-0.011
-0.011
-0.007
-0.003
-0.002
-0.005
-0.012
-0.032
-0.077
-0.131
0.086
26.551
7484.055
33483.926
838.177
7.579
1.332
11.585
237.376
1520.891
8209.129
14808.149
2956.503
5.071
-0.551
0.811
1273.255
118283.852
100803.180
133576.891
100382.563
365.500
3.035
-0.603
-0.543
-0.360
-0.422
-0.312
-0.229
-0.273
-0.230
-0.158
-0.090
-0.048
-0.024
-0.008
-0.003
-0.001
0.001
0.
0.
0.
0.
0.
0.
0.
0.
0.
0.
0.
0.
0.
0.
0.
0.
0.
0.
0.
0.
0.
0.
0.
0.
0.
0.
0.
0.
0.
0.
0.
0.
0.
0.
0.
0.
0.
0.000
0.001
-0.001
-0.003
-0.003
-0.006
-0.006
-0.006
-0.004
-0.001
0.000
-0.003
-0.008
-0.018
-0.044
-0.100
-0.161
0.010
31.666
100432.867
28488.822
209.194
3.814
1.948
9.284
261.576
1461.469
290.969
312.546
137.813
0.831
-0.578
0.108
62.702
17135.250
105538.109
35108.254
1850.565
178.036
1.010
-0.460
-0.426
-0.586
-0.462
-0.293
-0.300
-0.296
-0.253
-0.192
-0.126
-0.069
-0.034
-0.013
-0.008
-0.001
0.001
0.000
0.
0.
0.
0.
0.
0.
0.
0.
0.
0.
0.
0.
0.
0.
0.
0.
0.
0.
0.
0.
0.
0.
0.
0.
0.
0.
0.
0.
0.
0.
0.
0.
0.
0.
0.
0.
0.000
0.000
0.
-0.002
-0.002
-0.003
-0.004
-0.005
-0.002
-0.001
0.000
-0.003
-0.012
-0.029
-0.067
-0.139
-0.219
-0.211
2.329
51.710
49.196
7.256
1.041
2.617
7.539
424.217
4083.122
249.262
5.722
1.235
-0.096
-0.230
-0.212
7.789
3437.801
101413.313
320.485
24.320
5.779
3.042
8.313
8.794
1.730
23.201
35.287
9.404
4.423
1.196
-0.101
-0.158
-0.105
-0.049
-0.024
-0.008
-0.002
-0.001
0.001
0.
0.
0.
0.
0.
0.
0.
0.
0.
0.
0.
0.
0.
0.
0.
0.
0.
0.
0.
0.
0.
0.
0.
0.
0.
0.
0.
0.
0.
0.
0.
0.
0.
0.
0.
0.
0.
0.000
0.000
0.
0.000
-0.001
-0.001
0.001
0.000
0.002
-0.001
-0.008
-0.020
-0.054
-0.107
-0.176
-0.251
-0.267
0.219
2.194
3.339
8.190
60.679
1205.440
890.623
38.781
131.772
23.592
17.371
36.307
5.188
1.285
0.174
0.097
15.109
49.322
6.062
5.416
312.659
323.862
344.395
178.645
28.486
12637.779
26186.068
1061.084
627.722
95.917
2.551
-0.137
-0.131
-0.074
-0.032
-0.012
-0.004
-0.001
0.001
0.
0.
0.
0.
0.
0.
0.
0.
0.
0.
0.
0.
0.
0.
0.
0.
0.
0.
0.
0.
0.
0.
0.
0.
0.
0.
0.
0.
0.
0.
0.
0.
0.
0.
0.
0.
0.
0.
0.000
0.000
0.000
0.000
0.000
0.002
0.001
0.001
-0.002
-0.012
-0.038
-0.090
-0.125
-0.022
1.205
3.134
6.263
79.316
217.831
508.253
5991.977
141304.500
100822.523
26.729
4.474
1.517
23.853
71.443
24.660
3.047
0.199
-0.442
-0.487
-0.410
-0.300
34.663
100562.945
114378.938
103209.531
2061.468
145.988
16214.708
101660.375
179003.156
100598.086
3217.247
23.834
0.401
-0.142
-0.097
-0.041
-0.018
-0.005
-0.002
0.001
0.000
0.
0.
0.
0.
0.
0.
0.
0.
0.
0.
0.
0.
0.
0.
0.
0.
0.
0.
0.
0.
0.
0.
0.
0.
0.
0.
0.
0.
0.
0.
0.
0.
0.
0.
0.
0.
0.
0.
0.000
0.000
0.000
0.001
0.002
0.001
0.001
-0.003
-0.018
-0.063
-0.100
-0.007
4.302
74.161
355.593
311.942
5393.360
100607.211
103328.938
137189.906
101031.891
3292.694
90.165
12.797
3.231
8.133
60.569
47.044
2.839
-0.222
-0.547
-0.436
-0.450
-0.028
18.123
2104.091
101155.500
101939.617
2088.459
620.773
17228.348
104073.813
141484.500
113759.898
24774.121
400.917
8.233
-0.071
-0.103
-0.049
-0.020
-0.006
-0.003
0.000
0.000
0.
0.
0.
0.
0.
0.
0.
0.
0.
0.
0.
0.
0.
0.
0.
0.
0.
0.
0.
0.
0.
0.
0.
0.
0.
0.
0.
0.
0.
0.
0.
0.
0.
0.
0.
0.
0.
0.
0.
0.
0.
0.001
0.001
0.001
0.001
-0.005
-0.026
-0.079
-0.096
1.288
46.540
3227.908
102746.789
44012.566
151151.891
101214.164
124676.523
101019.398
4361.067
2252.304
445.806
14.969
5.126
2.407
22.307
79.925
71.365
5.193
1.458
15.386
14.568
5.126
109.844
15582.151
104652.016
13937.170
318.351
524.264
7227.732
3248.350
2163.668
103455.836
102738.977
101302.727
138.041
0.144
-0.102
-0.053
-0.021
-0.006
-0.003
-0.001
0.000
0.
0.
0.
0.
0.
0.
0.
0.
0.
0.
0.
0.
0.
0.
0.
0.
0.
0.
0.
0.
0.
0.
0.
0.
0.
0.
0.
0.
0.
0.
0.
0.
0.
0.
0.
0.
0.
0.
0.
0.
0.
0.001
0.001
0.001
0.001
-0.005
-0.031
-0.082
-0.009
10.974
255.125
9708.863
102774.250
109216.141
72101.078
11862.415
1654.106
1827.776
178.281
14471.888
4824.757
9.812
4.505
1.742
82.527
15216.833
23545.252
132.499
38.130
1608.255
1348.743
38.969
408.228
13033.908
109744.797
8356.367
44.491
44.215
159.648
362.047
884.069
11305.262
12671.176
2427.809
22.286
-0.020
-0.097
-0.048
-0.020
-0.006
-0.003
-0.001
0.000
0.
0.
0.
0.
0.
0.
0.
0.
0.
0.
0.
0.
0.
0.
0.
0.
0.
0.
0.
0.
0.
0.
0.
0.
0.
0.
0.
0.
0.
0.
0.
0.
0.
0.
0.
0.
0.
0.
0.
0.
0.
0.001
0.001
0.002
0.001
-0.004
-0.028
-0.075
-0.017
9.870
182.232
734.221
6106.929
1497.554
214.290
51.350
17.966
16.593
10.496
56.027
50.508
20.964
8.200
5.176
219.036
53200.828
96975.406
217.215
89.642
9988.776
7370.518
105.463
984.383
1841.651
910.377
194.508
4.591
3.166
12.720
46.115
158.082
351.096
82.831
8.680
0.351
-0.130
-0.084
-0.039
-0.016
-0.006
-0.002
0.001
0.000
0.
0.
0.
0.
0.
0.
0.
0.
0.
0.
0.
0.
0.
0.
0.
0.
0.
0.
0.
0.
0.
0.
0.
0.
0.
0.
0.
0.
0.
0.
0.
0.
0.
0.
0.
0.
0.
0.
0.
0.
0.
0.001
0.001
0.002
0.002
-0.005
-0.022
-0.063
-0.105
0.350
4.383
17.089
25.637
12.081
2.362
0.215
-0.174
1.161
31.798
34792.453
4353.385
30934.672
2265.236
24.055
1239.779
20023.059
2412.707
307.814
50.078
225.316
234.160
119.406
102715.875
52744.203
176.529
4.748
-0.294
-0.271
0.415
1.936
6.182
9.564
2.893
0.139
-0.146
-0.112
-0.063
-0.029
-0.011
-0.005
-0.002
0.001
0.000
0.
0.
0.
0.
0.
0.
0.
0.
0.
0.
0.
0.
0.
0.
0.
0.
0.
0.
0.
0.
0.
0.
0.
0.
0.
0.
0.
0.
0.
0.
0.
0.
0.
0.
0.
0.
0.
0.
0.
0.
0.
0.001
0.002
0.001
0.001
-0.003
-0.015
-0.046
-0.098
-0.161
-0.146
0.015
0.060
-0.178
-0.368
-0.502
-0.680
-0.141
46.245
44281.594
101600.469
119125.883
2096.889
73.407
25174.477
102833.227
57414.695
22623.309
1158.539
60.603
17.599
26.587
1287.762
677.424
36.178
1.061
-0.440
-0.450
-0.383
-0.301
-0.150
-0.042
-0.129
-0.156
-0.121
-0.077
-0.041
-0.016
-0.008
-0.003
0.000
0.000
0.
0.
0.
0.
0.
0.
0.
0.
0.
0.
0.
0.
0.
0.
0.
0.
0.
0.
0.
0.
0.
0.
0.
0.
0.
0.
0.
0.
0.
0.
0.
0.
0.
0.
0.
0.
0.
0.
0.
0.
0.
0.
0.
0.001
0.002
0.001
-0.002
-0.011
-0.033
-0.084
-0.161
-0.209
0.324
5.806
9.600
1.760
-0.030
-0.240
1.611
26.215
2133.458
103190.891
100399.148
271.779
113.091
17477.008
112408.656
27035.461
52126.207
100361.461
1237.981
5.535
1.283
5.267
5.844
1.315
-0.185
-0.310
-0.292
-0.264
-0.237
-0.214
-0.181
-0.142
-0.109
-0.075
-0.043
-0.022
-0.009
-0.004
-0.002
0.001
0.000
0.
0.
0.
0.
0.
0.
0.
0.
0.
0.
0.
0.
0.
0.
0.
0.
0.
0.
0.
0.
0.
0.
0.
0.
0.
0.
0.
0.
0.
0.
0.
0.
0.
0.
0.
0.
0.
0.
0.
0.
0.
0.
0.
0.001
0.001
0.000
-0.002
-0.011
-0.029
-0.078
-0.135
0.042
14.524
877.242
2783.747
86.675
1.531
0.775
7.174
90.015
311.756
1653.240
895.416
59.798
818.421
107219.344
101718.383
1329.332
8285.921
96850.398
530.220
3.026
-0.345
-0.236
-0.162
-0.203
-0.199
-0.175
-0.156
-0.142
-0.130
-0.118
-0.101
-0.079
-0.059
-0.038
-0.021
-0.010
-0.006
-0.002
0.000
0.000
0.
0.
0.
0.
0.
0.
0.
0.
0.
0.
0.
0.
0.
0.
0.
0.
0.
0.
0.
0.
0.
0.
0.
0.
0.
0.
0.
0.
0.
0.
0.
0.
0.
0.
0.
0.
0.
0.
0.
0.
0.
0.
0.
0.
0.
0.001
-0.001
-0.003
-0.011
-0.031
-0.077
-0.125
0.548
77.568
59344.297
100049.281
881.402
4.649
2.016
13.824
391.366
940.354
105.139
53.255
56.353
9597.465
105411.133
37358.398
210.539
49.488
101.119
11.397
-0.057
-0.349
-0.266
-0.201
-0.147
-0.118
-0.094
-0.075
-0.068
-0.062
-0.053
-0.047
-0.036
-0.027
-0.016
-0.009
-0.005
-0.003
-0.002
0.001
0.
0.
0.
0.
0.
0.
0.
0.
0.
0.
0.
0.
0.
0.
0.
0.
0.
0.
0.
0.
0.
0.
0.
0.
0.
0.
0.
0.
0.
0.
0.
0.
0.
0.
0.
0.
0.
0.
0.
0.
0.
0.
0.
0.
0.
0.
0.
0.000
-0.002
-0.011
-0.030
-0.077
-0.114
0.303
26.416
2151.562
8179.151
151.154
2.270
1.141
17.653
1136.039
3698.946
97.625
23.851
380.205
100383.313
141336.766
4408.488
149.839
57.194
61.232
2.099
-0.317
-0.282
-0.196
-0.129
-0.086
-0.059
-0.041
-0.030
-0.026
-0.024
-0.021
-0.018
-0.015
-0.010
-0.006
-0.004
-0.002
0.000
0.001
0.
0.
0.
0.
0.
0.
0.
0.
0.
0.
0.
0.
0.
0.
0.
0.
0.
0.
0.
0.
0.
0.
0.
0.
0.
0.
0.
0.
0.
0.
0.
0.
0.
0.
0.
0.
0.
0.
0.
0.
0.
0.
0.
0.
0.
0.
0.
0.000
0.000
-0.003
-0.008
-0.024
-0.067
-0.106
-0.023
2.717
22.664
31.730
5.290
-0.103
-0.355
2.765
60.089
118.458
133.270
1981.553
21965.670
112375.961
102676.086
103635.352
17126.104
318.941
82.283
4.610
-0.172
-0.231
-0.148
-0.086
-0.049
-0.028
-0.015
-0.008
-0.006
-0.006
-0.005
-0.006
-0.004
-0.004
-0.002
-0.001
0.001
0.000
0.
0.
0.
0.
0.
0.
0.
0.
0.
0.
0.
0.
0.
0.
0.
0.
0.
0.
0.
0.
0.
0.
0.
0.
0.
0.
0.
0.
0.
0.
0.
0.
0.
0.
0.
0.
0.
0.
0.
0.
0.
0.
0.
0.
0.
0.
0.
0.
0.
0.000
-0.003
-0.006
-0.019
-0.051
-0.092
-0.100
0.312
1.849
1.489
0.037
-0.364
-0.452
-0.168
11.872
115.734
4494.920
100817.906
132088.875
19567.033
15798.294
101414.625
112448.945
1013.536
56.535
3.258
-0.160
-0.197
-0.125
-0.066
-0.035
-0.014
-0.006
0.004
-0.001
0.001
0.000
-0.002
0.000
0.000
0.001
0.000
0.000
0.
0.
0.
0.
0.
0.
0.
0.
0.
0.
0.
0.
0.
0.
0.
0.
0.
0.
0.
0.
0.
0.
0.
0.
0.
0.
0.
0.
0.
0.
0.
0.
0.
0.
0.
0.
0.
0.
0.
0.
0.
0.
0.
0.
0.
0.
0.
0.
0.
0.
0.000
-0.001
-0.005
-0.012
-0.033
-0.066
-0.093
-0.090
-0.024
-0.082
-0.213
-0.295
-0.361
0.365
203.911
5343.065
12383.359
102073.070
100417.305
419.101
427.462
7213.554
4287.108
348.525
12.206
0.473
-0.231
-0.171
-0.103
-0.051
-0.025
-0.010
-0.004
0.003
0.003
0.002
0.002
0.001
0.000
0.000
0.000
0.
0.
0.
0.
0.
0.
0.
0.
0.
0.
0.
0.
0.
0.
0.
0.
0.
0.
0.
0.
0.
0.
0.
0.
0.
0.
0.
0.
0.
0.
0.
0.
0.
0.
0.
0.
0.
0.
0.
0.
0.
0.
0.
0.
0.
0.
0.
0.
0.
0.
0.
0.
0.001
0.000
-0.003
-0.007
-0.016
-0.039
-0.063
-0.083
-0.105
-0.125
-0.154
-0.195
-0.243
0.006
21.071
357.076
2878.020
1483.033
445.681
20.527
23.353
102.871
98.809
19.880
1.153
-0.211
-0.221
-0.147
-0.079
-0.038
-0.021
-0.009
-0.002
0.002
0.001
0.001
0.001
0.
0.
0.
0.
0.
0.
0.
0.
0.
0.
0.
0.
0.
0.
0.
0.
0.
0.
0.
0.
0.
0.
0.
0.
0.
0.
0.
0.
0.
0.
0.
0.
0.
0.
0.
0.
0.
0.
0.
0.
0.
0.
0.
0.
0.
0.
0.
0.
0.
0.
0.
0.
0.
0.
0.
0.
0.000
-0.001
-0.001
-0.003
-0.008
-0.015
-0.032
-0.048
-0.063
-0.078
-0.091
-0.116
-0.158
-0.199
0.837
18.224
223.765
48.597
5.326
0.531
5.389
11.614
8.087
1.383
-0.156
-0.235
-0.185
-0.105
-0.055
-0.029
-0.016
-0.007
0.000
0.001
0.001
0.001
0.
0.
0.
0.
0.
0.
0.
0.
0.
0.
0.
0.
0.
0.
0.
0.
0.
0.
0.
0.
0.
0.
0.
0.
0.
0.
0.
0.
0.
0.
0.
0.
0.
0.
0.
0.
0.
0.
0.
0.
0.
0.
0.
0.
0.
0.
0.
0.
0.
0.
0.
0.
0.
0.
0.
0.
0.
0.
0.001
-0.001
-0.001
-0.002
-0.006
-0.009
-0.018
-0.029
-0.039
-0.051
-0.069
-0.103
-0.156
-0.169
0.438
3.064
1.039
-0.242
-0.386
-0.148
0.219
0.127
-0.168
-0.229
-0.188
-0.122
-0.069
-0.038
-0.021
-0.011
-0.002
0.002
0.001
0.001
0.
0.
0.
0.
0.
0.
0.
0.
0.
0.
0.
0.
0.
0.
0.
0.
0.
0.
0.
0.
0.
0.
0.
0.
0.
0.
0.
0.
0.
0.
0.
0.
0.
0.
0.
0.
0.
0.
0.
0.
0.
0.
0.
0.
0.
0.
0.
0.
0.
0.
0.
0.
0.
0.
0.
0.
0.
0.
0.
0.
0.001
-0.001
-0.001
-0.001
-0.002
-0.006
-0.011
-0.019
-0.026
-0.040
-0.060
-0.098
-0.141
-0.182
-0.206
-0.243
-0.275
-0.289
-0.270
-0.234
-0.209
-0.189
-0.158
-0.115
-0.071
-0.041
-0.025
-0.015
-0.008
-0.001
0.001
0.
0.
0.
0.
0.
0.
0.
0.
0.
0.
0.
0.
0.
0.
0.
0.
0.
0.
0.
0.
0.
0.
0.
0.
0.
0.
0.
0.
0.
0.
0.
0.
0.
0.
0.
0.
0.
0.
0.
0.
0.
0.
0.
0.
0.
0.
0.
0.
0.
0.
0.
0.
0.
0.
0.
0.
0.
0.
0.
0.
0.
0.
0.
0.001
0.001
0.
0.
-0.002
-0.003
-0.006
-0.013
-0.020
-0.033
-0.049
-0.080
-0.109
-0.135
-0.156
-0.166
-0.164
-0.157
-0.148
-0.133
-0.115
-0.089
-0.062
-0.040
-0.026
-0.016
-0.009
-0.003
0.
0.
0.
0.
0.
0.
0.
0.
0.
0.
0.
0.
0.
0.
0.
0.
0.
0.
0.
0.
0.
0.
0.
0.
0.
0.
0.
0.
0.
0.
0.
0.
0.
0.
0.
0.
0.
0.
0.
0.
0.
0.
0.
0.
0.
0.
0.
0.
0.
0.
0.
0.
0.
0.
0.
0.
0.
0.
0.
0.
0.
0.
0.
0.
0.
0.
0.001
0.001
0.002
0.000
0.
-0.004
-0.007
-0.011
-0.017
-0.026
-0.038
-0.054
-0.067
-0.076
-0.078
-0.079
-0.077
-0.073
-0.069
-0.057
-0.045
-0.031
-0.022
-0.016
-0.010
-0.005
0.
0.
0.
0.
0.
0.
0.
0.
0.
0.
0.
0.
0.
0.
0.
0.
0.
0.
0.
0.
0.
0.
0.
0.
0.
0.
0.
0.
0.
0.
0.
0.
0.
0.
0.
0.
0.
0.
0.
0.
0.
0.
0.
0.
0.
0.
0.
0.
0.
0.
0.
0.
0.
0.
0.
0.
0.
0.
0.
0.
0.
0.
0.
0.
0.
0.
0.
0.001
0.001
0.002
0.000
-0.001
0.000
-0.002
-0.006
-0.010
-0.013
-0.019
-0.022
-0.027
-0.035
-0.038
-0.038
-0.039
-0.036
-0.034
-0.028
-0.022
-0.018
-0.014
-0.008
-0.003
0.
0.
0.
0.
0.
0.
0.
0.
0.
0.
0.
0.
0.
0.
0.
0.
0.
0.
0.
0.
0.
0.
0.
0.
0.
0.
0.
0.
0.
0.
0.
0.
0.
0.
0.
0.
0.
0.
0.
0.
0.
0.
0.
0.
0.
0.
0.
0.
0.
0.
0.
0.
0.
0.
0.
0.
0.
0.
0.
0.
0.
0.
0.
0.
0.
0.
0.
0.
0.001
0.001
0.001
0.000
-0.001
-0.001
-0.001
-0.003
-0.005
-0.008
-0.010
-0.009
-0.011
-0.014
-0.014
-0.017
-0.018
-0.017
-0.012
-0.011
-0.008
-0.006
-0.004
-0.003
0.000
0.
0.
0.
0.
0.
0.
0.
0.
0.
0.
0.
0.
0.
0.
0.
0.
0.
0.
0.
0.
0.
0.
0.
0.
0.
0.
0.
0.
0.
0.
0.
0.
0.
0.
0.
0.
0.
0.
0.
0.
0.
0.
0.
0.
0.
0.
0.
0.
0.
0.
0.
0.
0.
0.
0.
0.
0.
0.
0.
0.
0.
0.
0.
0.
0.
0.
0.
0.
0.001
0.001
0.001
0.001
0.000
-0.001
-0.001
-0.001
-0.001
-0.003
-0.004
-0.003
-0.005
-0.005
-0.007
-0.006
-0.004
-0.003
-0.003
-0.003
-0.003
-0.002
-0.001
0.000
0.
0.
0.
0.
0.
0.
0.
0.
0.
0.
0.
0.
0.
0.
0.
0.
0.
0.
0.
0.
0.
0.
0.
0.
0.
0.
0.
0.
0.
0.
0.
0.
0.
0.
0.
0.
0.
0.
0.
0.
0.
0.
0.
0.
0.
0.
0.
0.
0.
0.
0.
0.
0.
0.
0.
0.
0.
0.
0.
0.
0.
0.
0.
0.
0.
0.
0.
0.
0.
0.001
0.001
0.001
0.001
0.001
0.000
-0.001
-0.001
0.000
-0.001
0.000
0.000
0.000
0.000
0.000
0.000
0.000
-0.002
-0.002
0.000
0.001
0.000
0.
0.
0.
0.
0.
0.
0.
0.
0.
0.
0.
0.
0.
0.
0.
0.
0.
0.
0.
0.
0.
0.
0.
0.
0.
0.
0.
0.
0.
0.
0.
0.
0.
0.
0.
0.
0.
0.
0.
0.
0.
0.
0.
0.
0.
0.
0.
0.
0.
0.
0.
0.
0.
0.
0.
0.
0.
0.
0.
0.
0.
0.
0.
0.
0.
0.
0.
0.
0.
0.
0.
0.
0.001
0.001
0.001
0.001
0.001
0.001
0.001
0.000
0.000
0.001
0.001
0.001
0.000
0.000
0.
0.
0.
0.
0.
0.
0.
0.
0.
0.
0.
0.
0.
0.
0.
0.
0.
0.
0.
0.
0.
0.
0.
0.
0.
0.
0.
0.
0.
0.
0.
0.
0.
0.
0.
0.
0.
0.
0.
0.
0.
0.
0.
0.
0.
0.
0.
0.
0.
0.
0.
0.
0.
0.
0.
0.
0.
0.
0.
0.
0.
0.
0.
0.
0.
0.
0.
0.
0.
0.
0.
0.
0.
0.
0.
0.
0.
0.
0.
0.001
0.001
0.001
0.001
0.001
0.001
0.001
0.001
0.001
0.001
0.001
0.
0.
0.
0.
0.
0.
0.
0.
0.
0.
0.
0.
0.
0.
0.
0.
0.
0.
0.
0.
0.
0.
0.
0.
0.
0.
0.
0.
0.
0.
0.
0.
0.
0.
0.
0.
0.
0.
0.
0.
0.
0.
0.
0.
0.
0.
0.
0.
0.
0.
0.
0.
0.
0.
0.
0.
0.
0.
0.
0.
0.
0.
0.
0.
0.
0.
0.
0.
0.
0.
0.
0.
0.
0.
0.
0.
0.
0.
0.
0.
0.
0.
0.
0.001
0.001
0.001
0.001
0.001
0.001
0.001
0.001
0.001
0.
0.
0.
0.
0.
0.
0.
0.
0.
0.
0.
0.
0.
0.
0.
0.
0.
0.
0.
0.
0.
0.
0.
0.
0.
0.
0.
0.
0.
0.
0.
0.
0.
0.
0.
0.
0.
0.
0.
0.
0.
0.
0.
0.
0.
0.
0.
0.
0.
0.
0.
0.
0.
0.
0.
0.
0.
0.
0.
0.
0.
0.
0.
0.
0.
0.
0.
0.
0.
0.
0.
0.
0.
0.
0.
0.
0.
0.
0.
0.
0.
0.
0.
0.
0.
0.
0.001
0.001
0.001
0.001
0.001
0.001
0.
0.
0.
0.
0.
0.
0.
0.
0.
0.
0.
0.
0.
0.
0.
0.
0.
0.
0.
0.
0.
0.
0.
0.
0.
0.
0.
0.
0.
0.
0.
0.
0.
0.
0.
0.
0.
0.
0.
0.
0.
0.
0.
0.
0.
0.
0.
0.
0.
0.
0.
0.
0.
0.
0.
0.
0.
0.
0.
0.
0.
0.
0.
0.
0.
0.
0.
0.
0.
0.
0.
0.
0.
0.
0.
0.
0.
0.
0.
0.
0.
0.
0.
0.
0.
0.
0.
0.
0.
0.
0.
0.
0.
0.
0.
0.
0.
0.
0.
0.
0.
0.
0.
0.
0.
0.
0.
0.
0.
0.
0.
0.
0.
0.
0.
0.
0.
0.
0.
0.
0.
0.
0.
0.
0.
0.
0.
0.
0.
0.
0.
0.
0.
0.
0.
0.
0.
0.
0.
0.
0.
0.
0.
0.
0.
0.
0.
0.
0.
0.
0.
0.
0.
0.
0.
0.
0.
0.
0.
0.
0.
0.
0.
0.
0.
0.
0.
0.
0.
0.
0.
0.
0.
0.
0.
0.
0.
0.
0.
0.
0.
0.
0.
0.
0.
0.
0.
0.
0.
0.
0.
0.
0.
0.
0.
0.
0.
0.
0.
0.
0.
0.
0.
0.
0.
0.
0.
0.
0.
0.
0.
0.
0.
0.
0.
0.
0.
0.
0.
0.
0.
0.
0.
0.
0.
0.
0.
0.
0.
0.
0.
0.
0.
0.
0.
0.
0.
0.
0.
0.
0.
0.
0.
0.
0.
0.
0.
0.
0.
0.
0.
0.
0.
0.
0.
0.
0.
0.
0.
0.
0.
0.
0.
0.
0.
0.
0.
0.
0.
0.
0.
0.
0.
0.
0.
0.
0.
0.
0.
0.
0.
0.
0.
0.
0.
0.
0.
0.
0.
0.
0.
0.
0.
0.
0.
0.
0.
0.
0.
0.
0.
0.
0.
0.
0.
0.
0.
0.
0.
0.
0.
0.
0.
0.
0.
0.
0.
0.
0.
0.
0.
0.
0.
0.
0.
0.
0.
0.
0.
0.
0.
0.
0.
0.
0.
0.
0.
0.
0.
0.
0.
0.
0.
0.
0.
0.
0.
0.
0.
0.
0.
0.
0.
0.
0.
0.
0.
0.
0.
0.
0.
0.
0.
0.
0.
0.
0.
0.
0.
0.
0.
0.
0.
0.
0.
0.
0.
0.
0.
0.
0.
0.
0.
0.
0.
0.
0.
0.
0.
0.
0.
0.
0.
0.
0.
0.
0.
0.
0.
0.
0.
0.
0.
0.
0.
0.
0.
0.
0.
0.
0.
0.
0.
0.
0.
0.
0.
0.
0.
0.
0.
0.
0.
0.
0.
0.
0.
0.
0.
0.
0.
0.
0.
0.
0.
0.
0.
0.
0.
0.
0.
0.
0.
0.
0.
0.
0.
0.
0.
0.
0.
0.
0.
0.
0.
0.
0.
0.
0.
0.
0.
0.
0.
0.
0.
0.
0.
0.
0.
0.
0.
0.
0.
0.
0.
0.
0.
0.
0.
0.
0.
0.
0.
0.
0.
0.
0.
0.
0.
0.
0.
0.
0.
0.
0.
0.
0.
0.
0.
0.
0.
0.
0.
0.
0.
0.
0.
0.
0.
0.
0.
0.
0.
0.
0.
0.
0.
0.
0.
0.
0.
0.
0.
0.
0.
0.
0.
0.
0.
0.
0.
0.
0.
0.
0.
0.
0.
0.
0.
0.
0.
0.
0.
0.
0.
0.
0.
0.
0.
0.
0.
0.
0.
0.
0.
0.
0.
0.
0.
0.
0.
0.
0.
0.
0.
0.
0.
0.
0.
0.
0.
0.
0.
0.
0.
0.
0.
0.
0.
0.
0.
0.
0.
0.
0.
0.
0.
0.
0.
0.
0.
0.
0.
0.
0.
0.
0.
0.
0.
0.
0.
0.
0.
0.
0.
0.
0.
0.
0.
0.
0.
0.
0.
0.
0.
0.
0.
0.
0.
0.
0.
0.
0.
0.
0.
0.
0.
0.
0.
0.
0.
0.
0.
0.
0.
0.
0.
0.
0.
0.
0.
0.
0.
0.
0.
0.
0.
0.
0.
0.
0.
0.
0.
0.
0.
0.
0.
0.
0.
0.
0.
0.
0.
0.
0.
0.
0.
0.
0.
0.
0.
0.
0.
0.
0.
0.
0.
0.
0.
0.
0.
0.
0.
0.
0.
0.
0.
0.
0.
0.
0.
0.
0.
0.
0.
0.
0.
0.
0.
0.
0.
0.
0.
0.
0.
0.
0.
0.
0.
0.
0.
0.
0.
0.
0.
0.
0.
0.
0.
0.
0.
0.
0.
0.
0.
0.
0.
0.
0.
0.
0.
0.
0.
0.
0.
0.
0.
0.
0.
0.
0.
0.
0.
0.
0.
0.
0.
0.
0.
0.
0.
0.
0.
0.
0.
0.
0.
0.
0.
0.
0.
0.
0.
0.
0.
0.
0.
0.
0.
0.
0.
0.
0.
0.
0.
0.
0.
0.
0.
0.
0.
0.
0.
0.
0.
0.
0.
0.
0.
0.
0.
0.
0.
0.
0.
0.
0.
0.
0.
0.
0.
0.
0.
0.
0.
0.
0.
0.
0.
0.
0.
0.
0.
0.
0.
0.
0.
0.
0.
0.
0.
0.
0.
0.
0.
0.
0.
0.
0.
0.
0.
0.
0.
0.
0.
0.
0.
0.
0.
0.
0.
0.
0.
0.
0.
0.
0.
0.
0.
0.
0.
0.
0.
0.
0.
0.
0.
0.
0.
0.
0.
0.
0.
0.
0.
0.
0.
0.
0.
0.
0.
0.
0.
0.
0.
0.
0.
0.
0.
0.
0.
0.
0.
0.
0.
0.
0.
0.
0.
0.
0.
0.
0.
0.
0.
0.
0.
0.
0.
0.
0.
0.
0.
0.
0.
0.
0.
0.
0.
0.
0.
0.
0.
0.
0.
0.
0.
0.
0.
0.
0.
0.
0.
0.
0.
0.
0.
0.
0.
0.
0.
0.
0.
0.
0.
0.
0.
0.
0.
0.
0.
0.
0.
0.
0.
0.
0.
0.
0.
0.
0.
0.
0.
0.
0.
0.
0.
0.
0.
0.
0.
0.
0.
0.
0.
0.
0.
0.
0.
0.
0.
0.
0.
0.
0.
0.
0.
0.
0.
0.
0.
0.
0.
0.
0.
0.
0.
0.
0.
0.
0.
0.
0.
0.
0.
0.
0.
0.
0.
0.
0.
0.
0.
0.
0.
0.
0.
0.
0.
0.
0.
0.
0.
0.
0.
0.
0.
0.
0.
0.
0.
0.
0.
0.
0.
0.
0.
0.
0.
0.
0.
0.
0.
0.
0.
0.
0.
0.
0.
0.
0.
0.
0.
0.
0.
0.
0.
0.
0.
0.
0.
0.
0.
0.
0.
0.
0.
0.
0.
0.
0.
0.
0.
0.
0.
0.
0.
0.
0.
0.
0.
0.
0.
0.
0.
0.
0.
0.
0.
0.
0.
0.
0.
0.
0.
0.
0.
0.
0.
0.
0.
0.
0.
0.
0.
0.
0.
0.
0.
0.
0.
0.
0.
0.
0.
0.
0.
0.
0.
0.
0.
0.
0.
0.
0.
0.
0.
0.
0.
0.
0.
0.
0.
0.
0.
0.
0.
0.
0.
0.
0.
0.
0.
0.
0.
0.
0.
0.
0.
0.
0.
0.
0.
0.
0.
0.
0.
0.
0.
0.
0.
0.
0.
0.
0.
0.
0.
0.
0.
0.
0.
0.
0.
0.
0.
0.
0.
0.
0.
0.
0.
0.
0.
0.
0.
0.
0.
0.
0.
0.
0.
0.
0.
0.
0.
0.
0.
0.
0.
0.
0.
0.
0.
0.
0.
0.
0.
0.
0.
0.
0.
0.
0.
0.
0.
0.
0.
0.
0.
0.
0.
0.
0.
0.
0.
0.
0.
0.
0.
0.
0.
0.
0.
0.
0.
0.
0.
0.
0.
0.
0.
0.
0.
0.
0.
0.
0.
0.
0.
0.
0.
0.
0.
0.
0.
0.
0.
0.
0.
0.
0.
0.
0.
0.
0.
0.
0.
0.
0.
0.
0.
0.
0.
0.
0.
0.
0.
0.
0.
0.
0.
0.
0.
0.
0.
0.
0.
0.
0.
0.
0.
0.
0.
0.
0.
0.
0.
0.
0.
0.
0.
0.
0.
0.
0.
0.
0.
0.
0.
0.
0.
0.
0.
0.
0.
0.
0.
0.
0.
0.
0.
0.
0.
0.
0.
0.
0.
0.
0.
0.
0.
0.
0.
0.
0.
0.
0.
0.
0.
0.
0.
0.
0.
0.
0.
0.
0.
0.
0.
0.
0.
0.
0.
0.
0.
0.
0.
0.
0.
0.
0.
0.
0.
0.
0.
0.
0.
0.
0.
0.
0.
0.
0.
0.
0.
0.
0.
0.
0.
0.
0.
0.
0.
0.
0.
0.
0.
0.
0.
0.
0.
0.
0.
0.
0.
0.
0.
0.
0.
0.
0.
0.
0.
0.
0.
0.
0.
0.
0.
0.
0.
0.
0.
0.
0.
0.
0.
0.
0.
0.
0.
0.
0.
0.
0.
0.
0.
0.
0.
0.
0.
0.
0.
0.
0.
0.
0.
0.
0.
0.
0.
0.
0.
0.
0.
0.
0.
0.
0.
0.
0.
0.
0.
0.
0.
0.
0.
0.
0.
0.
0.
0.
0.
0.
0.
0.
0.
0.
0.
0.
0.
0.
0.
0.
0.
0.
0.
0.
0.
0.
0.
0.
0.
0.
0.
0.
0.
0.
0.
0.
0.
0.
0.
0.
0.
0.
0.
0.
0.
0.
0.
0.
0.
0.
0.
0.
0.
0.
0.
0.
0.
0.
0.
0.
0.
0.
0.
0.
0.
0.
0.
0.
0.
0.
0.
0.
0.
0.
0.
0.
0.
0.
0.
0.
0.
0.
0.
0.
0.
0.
0.
0.
0.
0.
0.
0.
0.
0.
0.
0.
0.
0.
0.
0.
0.
0.
0.
0.
0.
0.
0.
0.
0.
0.
0.
0.
0.
0.
0.
0.
0.
0.
0.
0.
0.
0.
0.
0.
0.
0.
0.
0.
0.
0.
0.
0.
0.
0.
0.
0.
0.
0.
0.
0.
0.
0.
0.
0.
0.
0.
0.
0.
0.
0.
0.
0.
0.
0.
0.
0.
0.
0.
0.
0.
0.
0.
0.
0.
0.
0.
0.
0.
0.
0.
0.
0.
0.
0.
0.
0.
0.
0.
0.
0.
0.
0.
0.
0.
0.
0.
0.
0.
0.
0.
0.
0.
0.
0.
0.
0.
0.
0.
0.
0.
0.
0.
0.
0.
0.
0.
0.
0.
0.
0.
0.
0.
0.
0.
0.
0.
0.
0.
0.
0.
0.
0.
0.
0.
0.
0.
0.
0.
0.
0.
0.
0.
0.
0.
0.
0.
0.
0.
0.
0.
0.
0.
0.
0.
0.
0.
0.
0.
0.
0.
0.
0.
0.
0.
0.
0.
0.
0.
0.
0.
0.
0.
0.
0.
0.
0.
0.
0.
0.
0.
0.
0.
0.
0.
0.
0.
0.
0.
0.
0.
0.
0.
0.
0.
0.
0.
0.
0.
0.
0.
0.
0.
0.
0.
0.
0.
0.
0.
0.
0.
0.
0.
0.
0.
0.
0.
0.
0.
0.
0.
0.
0.
0.
0.
0.
0.
0.
0.
0.
0.
0.
0.
0.
0.
0.
0.
0.
0.
0.
0.
0.
0.
0.
0.
0.
0.
0.
0.
0.
0.
0.
0.
0.
0.
0.
0.
0.
0.
0.
0.
0.
0.
0.
0.
0.
0.
0.
0.
0.
0.
0.
0.
0.
0.
0.
0.
0.
0.
0.
0.
0.
0.
0.
0.
0.
0.
0.
0.
0.
0.
0.
0.
0.
0.
0.
0.
0.
0.
0.
0.
0.
0.
0.
0.
0.
0.
0.
0.
0.
0.
0.
0.
0.000
0.000
0.
0.
0.
0.
0.
0.
0.
0.
0.
0.
0.
0.
0.
0.
0.
0.
0.
0.
0.
0.
0.
0.
0.
0.
0.
0.
0.
0.
0.
0.
0.
0.
0.
0.
0.
0.
0.
0.
0.
0.
0.
0.
0.
0.
0.
0.
0.
0.
0.
0.
0.
0.
0.
0.
0.
0.
0.
0.
0.
0.
0.
0.
0.
0.
0.
0.
0.
0.
0.
0.
0.
0.
0.
0.
0.
0.
0.
0.
0.
0.
0.
0.
0.
0.
0.
0.
0.
0.
0.000
0.000
0.000
0.000
0.000
0.000
0.000
0.000
0.000
0.
0.
0.
0.
0.
0.
0.
0.
0.
0.
0.
0.
0.
0.
0.
0.
0.
0.
0.
0.
0.
0.
0.
0.
0.
0.
0.
0.
0.
0.
0.
0.
0.
0.
0.
0.
0.
0.
0.
0.
0.
0.
0.
0.
0.
0.
0.
0.
0.
0.
0.
0.
0.
0.
0.
0.
0.
0.
0.
0.
0.
0.
0.
0.
0.
0.
0.
0.
0.
0.
0.
0.
0.
0.
0.
0.
0.
0.
0.
0.
0.
0.
0.
0.000
0.000
0.000
-0.001
-0.001
-0.001
-0.001
-0.001
-0.001
0.001
0.001
0.000
0.000
0.000
0.000
0.
0.
0.
0.
0.
0.
0.
0.
0.
0.
0.
0.
0.
0.
0.
0.
0.
0.
0.
0.
0.
0.
0.
0.
0.
0.
0.
0.
0.
0.
0.
0.
0.
0.
0.
0.
0.
0.
0.
0.
0.
0.
0.
0.
0.
0.
0.
0.
0.
0.
0.
0.
0.
0.
0.
0.
0.
0.
0.
0.
0.
0.
0.
0.
0.
0.
0.
0.
0.
0.
0.
0.
0.
0.
0.
0.
0.
0.000
0.000
-0.001
-0.001
-0.002
-0.002
-0.002
-0.002
-0.002
-0.002
-0.002
0.000
-0.001
-0.001
-0.001
-0.001
0.000
0.000
0.
0.
0.
0.
0.
0.
0.
0.
0.
0.
0.
0.
0.
0.
0.
0.
0.
0.
0.
0.
0.
0.
0.
0.
0.
0.
0.
0.
0.
0.
0.
0.
0.
0.
0.
0.
0.
0.
0.
0.
0.
0.
0.
0.
0.
0.
0.
0.
0.
0.
0.
0.
0.
0.
0.
0.
0.
0.
0.
0.
0.
0.
0.
0.
0.
0.
0.
0.
0.
0.
0.
0.
0.
0.
0.
0.000
0.000
-0.001
-0.001
-0.002
-0.002
-0.003
-0.003
-0.003
-0.003
-0.003
-0.003
-0.002
-0.002
-0.001
-0.002
-0.001
0.000
0.000
0.
0.
0.
0.
0.
0.
0.
0.
0.
0.
0.
0.
0.
0.
0.
0.
0.
0.
0.
0.
0.
0.
0.
0.
0.
0.
0.
0.
0.
0.
0.
0.
0.
0.
0.
0.
0.
0.
0.
0.
0.
0.
0.
0.
0.
0.
0.
0.
0.
0.
0.
0.
0.
0.
0.
0.
0.
0.
0.
0.
0.
0.
0.
0.
0.
0.
0.
0.
0.
0.
0.
0.
0.
0.000
0.000
-0.001
-0.001
-0.001
-0.002
-0.004
-0.004
-0.005
-0.006
-0.007
-0.007
-0.007
-0.007
-0.005
-0.004
-0.002
-0.002
-0.001
0.000
0.000
0.
0.
0.
0.
0.
0.
0.
0.
0.
0.
0.
0.
0.
0.
0.
0.
0.
0.
0.
0.
0.
0.
0.
0.
0.
0.
0.
0.
0.
0.
0.
0.
0.
0.
0.
0.
0.
0.
0.
0.
0.
0.
0.
0.
0.
0.
0.
0.
0.
0.
0.
0.
0.
0.
0.
0.
0.
0.
0.
0.
0.
0.
0.
0.
0.
0.
0.
0.
0.
0.
0.
0.
0.000
0.001
-0.001
-0.002
-0.003
-0.005
-0.007
-0.008
-0.012
-0.013
-0.012
-0.013
-0.014
-0.013
-0.010
-0.007
-0.005
-0.004
-0.002
-0.001
0.000
0.
0.
0.
0.
0.
0.
0.
0.
0.
0.
0.
0.
0.
0.
0.
0.
0.
0.
0.
0.
0.
0.
0.
0.
0.
0.
0.
0.
0.
0.
0.
0.
0.
0.
0.
0.
0.
0.
0.
0.
0.
0.
0.
0.
0.
0.
0.
0.
0.
0.
0.
0.
0.
0.
0.
0.
0.
0.
0.
0.
0.
0.
0.
0.
0.
0.
0.
0.
0.
0.
0.
0.
0.000
0.002
-0.002
-0.003
-0.005
-0.009
-0.011
-0.015
-0.018
-0.020
-0.024
-0.025
-0.024
-0.023
-0.018
-0.013
-0.008
-0.005
-0.002
-0.001
0.000
0.000
0.
0.
0.
0.
0.
0.
0.
0.
0.
0.
0.
0.
0.
0.
0.
0.
0.
0.
0.
0.
0.
0.
0.
0.
0.
0.
0.
0.
0.
0.
0.
0.
0.
0.
0.
0.
0.
0.
0.
0.
0.
0.
0.
0.
0.
0.
0.
0.
0.
0.
0.
0.
0.
0.
0.
0.
0.
0.
0.
0.
0.
0.
0.
0.
0.
0.
0.
0.
0.
0.
0.
0.001
0.000
-0.002
-0.002
-0.007
-0.011
-0.016
-0.021
-0.025
-0.029
-0.036
-0.040
-0.042
-0.036
-0.029
-0.021
-0.013
-0.007
-0.005
-0.002
-0.001
0.000
0.
0.
0.
0.
0.
0.
0.
0.
0.
0.
0.
0.
0.
0.
0.
0.
0.
0.
0.
0.
0.
0.
0.
0.
0.
0.
0.
0.
0.
0.
0.
0.
0.
0.
0.
0.
0.
0.
0.
0.
0.
0.
0.
0.
0.
0.
0.
0.
0.
0.
0.
0.
0.
0.
0.
0.
0.
0.
0.
0.
0.
0.
0.
0.
0.
0.
0.
0.
0.
0.
0.000
0.
0.
-0.002
-0.005
-0.009
-0.014
-0.021
-0.027
-0.033
-0.041
-0.049
-0.055
-0.057
-0.051
-0.040
-0.028
-0.018
-0.010
-0.006
-0.002
-0.001
0.000
0.
0.
0.
0.
0.
0.
0.
0.
0.
0.
0.
0.
0.
0.
0.
0.
0.
0.
0.
0.
0.
0.
0.
0.
0.
0.
0.
0.
0.
0.
0.
0.
0.
0.
0.
0.
0.
0.
0.
0.
0.
0.
0.
0.
0.
0.
0.
0.
0.
0.
0.
0.
0.
0.
0.
0.
0.
0.
0.
0.
0.
0.
0.
0.
0.
0.
0.
0.
0.
0.
0.000
0.000
0.000
-0.004
-0.006
-0.011
-0.020
-0.027
-0.033
-0.040
-0.052
-0.062
-0.069
-0.068
-0.063
-0.050
-0.034
-0.022
-0.013
-0.006
-0.003
-0.002
0.000
0.
0.
0.
0.
0.
0.
0.
0.
0.
0.
0.
0.
0.
0.
0.
0.
0.
0.
0.
0.
0.
0.
0.
0.
0.
0.
0.
0.
0.
0.
0.
0.
0.
0.
0.
0.
0.
0.
0.
0.
0.
0.
0.
0.
0.
0.
0.
0.
0.
0.
0.
0.
0.
0.
0.
0.
0.
0.
0.
0.
0.
0.
0.
0.
0.
0.
0.
0.
0.
0.
0.000
-0.001
0.000
-0.003
-0.007
-0.014
-0.023
-0.032
-0.040
-0.048
-0.057
-0.069
-0.076
-0.075
-0.066
-0.054
-0.037
-0.023
-0.013
-0.007
-0.004
-0.001
0.000
0.
0.
0.
0.
0.
0.
0.
0.
0.
0.
0.
0.
0.
0.
0.
0.
0.
0.
0.
0.
0.
0.
0.
0.
0.
0.
0.
0.
0.
0.
0.
0.
0.
0.
0.
0.
0.
0.
0.
0.
0.
0.
0.
0.
0.
0.
0.
0.
0.
0.
0.
0.
0.
0.
0.
0.
0.
0.
0.
0.
0.
0.
0.
0.
0.
0.
0.
0.
0.
0.
-0.001
-0.001
-0.003
-0.004
-0.009
-0.016
-0.025
-0.035
-0.043
-0.050
-0.059
-0.071
-0.079
-0.078
-0.068
-0.053
-0.036
-0.023
-0.013
-0.007
-0.003
-0.001
0.000
0.
0.
0.
0.
0.
0.
0.
0.
0.
0.
0.
0.
0.
0.
0.
0.
0.
0.
0.
0.
0.
0.
0.
0.
0.
0.
0.
0.
0.
0.
0.
0.
0.
0.
0.
0.
0.
0.
0.
0.
0.
0.
0.
0.
0.
0.
0.
0.
0.
0.
0.
0.
0.
0.
0.
0.
0.
0.
0.
0.
0.
0.
0.
0.
0.
0.
0.
0.
0.
0.000
-0.001
-0.001
-0.003
-0.005
-0.009
-0.015
-0.026
-0.036
-0.043
-0.052
-0.060
-0.068
-0.073
-0.071
-0.062
-0.046
-0.032
-0.019
-0.012
-0.006
-0.003
-0.001
0.000
0.
0.
0.
0.
0.
0.
0.
0.
0.
0.
0.
0.
0.
0.
0.
0.
0.
0.
0.
0.
0.
0.
0.
0.
0.
0.
0.
0.
0.
0.
0.
0.
0.
0.
0.
0.
0.
0.
0.
0.
0.
0.
0.
0.
0.
0.
0.
0.
0.
0.
0.
0.
0.
0.
0.
0.
0.
0.
0.
0.
0.
0.
0.
0.
0.
0.
0.
0.
0.
0.000
0.000
-0.002
-0.003
-0.005
-0.009
-0.016
-0.023
-0.032
-0.040
-0.048
-0.057
-0.063
-0.065
-0.062
-0.053
-0.038
-0.027
-0.018
-0.010
-0.006
-0.001
0.000
0.000
0.
0.
0.
0.
0.
0.
0.
0.
0.
0.
0.
0.
0.
0.
0.
0.
0.
0.
0.
0.
0.
0.
0.
0.
0.
0.
0.
0.
0.
0.
0.
0.
0.
0.
0.
0.
0.
0.
0.
0.
0.
0.
0.
0.
0.
0.
0.
0.
0.
0.
0.
0.
0.
0.
0.
0.
0.
0.
0.
0.
0.
0.
0.
0.
0.
0.
0.
0.
0.
0.
0.000
-0.001
-0.003
-0.004
-0.009
-0.015
-0.018
-0.029
-0.039
-0.047
-0.055
-0.061
-0.062
-0.058
-0.048
-0.035
-0.023
-0.015
-0.010
-0.005
-0.001
0.000
0.
0.
0.
0.
0.
0.
0.
0.
0.
0.
0.
0.
0.
0.
0.
0.
0.
0.
0.
0.
0.
0.
0.
0.
0.
0.
0.
0.
0.
0.
0.
0.
0.
0.
0.
0.
0.
0.
0.
0.
0.
0.
0.
0.
0.
0.
0.
0.
0.
0.
0.
0.
0.
0.
0.
0.
0.
0.
0.
0.
0.
0.
0.
0.
0.
0.
0.
0.
0.
0.
0.
0.000
-0.001
-0.001
-0.004
-0.006
-0.012
-0.016
-0.024
-0.034
-0.044
-0.052
-0.059
-0.060
-0.057
-0.046
-0.034
-0.022
-0.014
-0.009
-0.004
0.000
0.000
0.
0.
0.
0.
0.
0.
0.
0.
0.
0.
0.
0.
0.
0.
0.
0.
0.
0.
0.
0.
0.
0.
0.
0.
0.
0.
0.
0.
0.
0.
0.
0.
0.
0.
0.
0.
0.
0.
0.
0.
0.
0.
0.
0.
0.
0.
0.
0.
0.
0.
0.
0.
0.
0.
0.
0.
0.
0.
0.
0.
0.
0.
0.
0.
0.
0.
0.
0.
0.
0.
0.
0.000
0.000
-0.001
-0.002
-0.005
-0.008
-0.013
-0.020
-0.028
-0.040
-0.050
-0.056
-0.060
-0.056
-0.045
-0.032
-0.021
-0.013
-0.007
-0.003
-0.001
0.000
0.
0.
0.
0.
0.
0.
0.
0.
0.
0.
0.
0.
0.
0.
0.
0.
0.
0.
0.
0.
0.
0.
0.
0.
0.
0.
0.
0.
0.
0.
0.
0.
0.
0.
0.
0.
0.
0.
0.
0.
0.
0.
0.
0.
0.
0.
0.
0.
0.
0.
0.
0.
0.
0.
0.
0.
0.
0.
0.
0.
0.
0.
0.
0.
0.
0.
0.
0.
0.
0.
0.
0.
0.000
0.000
0.000
-0.004
-0.006
-0.013
-0.021
-0.027
-0.037
-0.047
-0.055
-0.059
-0.053
-0.044
-0.029
-0.020
-0.011
-0.006
-0.002
0.000
0.000
0.
0.
0.
0.
0.
0.
0.
0.
0.
0.
0.
0.
0.
0.
0.
0.
0.
0.
0.
0.
0.
0.
0.
0.
0.
0.
0.
0.
0.
0.
0.
0.
0.
0.
0.
0.
0.
0.
0.
0.
0.
0.
0.
0.
0.
0.
0.
0.
0.
0.
0.
0.
0.
0.
0.
0.
0.
0.
0.
0.
0.
0.
0.
0.
0.
0.
0.
0.
0.
0.
0.
0.
0.
0.000
0.001
0.000
-0.004
-0.012
-0.018
-0.024
-0.033
-0.040
-0.046
-0.048
-0.044
-0.035
-0.026
-0.016
-0.011
-0.006
-0.004
0.000
0.000
0.
0.
0.
0.000
0.000
0.000
0.000
0.000
0.000
0.
0.
-0.001
-0.001
0.000
0.000
0.
0.
0.
0.
0.
0.
0.
0.
0.
0.
0.
0.
0.
0.
0.
0.
0.
0.
0.
0.
0.
0.
0.
0.
0.
0.
0.
0.
0.
0.
0.
0.
0.
0.
0.
0.
0.
0.
0.
0.
0.
0.
0.
0.
0.
0.
0.
0.
0.
0.
0.
0.
0.
0.
0.
0.
0.
0.
0.000
0.000
0.002
-0.002
-0.007
-0.014
-0.019
-0.025
-0.034
-0.038
-0.039
-0.036
-0.030
-0.024
-0.016
-0.010
-0.006
-0.004
0.
0.001
0.
0.000
0.000
0.000
0.000
0.
0.001
-0.001
-0.003
-0.006
-0.008
-0.006
-0.005
-0.002
-0.002
0.001
0.
0.
0.
0.
0.
0.
0.
0.
0.
0.
0.
0.
0.
0.
0.
0.
0.
0.
0.
0.
0.
0.
0.
0.
0.
0.
0.
0.
0.
0.
0.
0.
0.
0.
0.
0.
0.
0.
0.
0.
0.
0.
0.
0.
0.
0.
0.
0.
0.
0.
0.
0.
0.
0.
0.
0.
0.
0.
0.000
0.001
0.000
-0.007
-0.012
-0.015
-0.021
-0.026
-0.030
-0.032
-0.030
-0.027
-0.022
-0.016
-0.010
-0.006
-0.002
-0.001
-0.001
-0.001
-0.002
-0.002
-0.001
-0.004
-0.006
-0.007
-0.006
-0.010
-0.012
-0.013
-0.010
-0.010
-0.006
-0.003
-0.003
0.000
0.001
0.000
0.000
0.
0.
0.
0.
0.
0.
0.
0.
0.
0.
0.
0.
0.
0.
0.
0.
0.
0.
0.
0.
0.
0.
0.
0.
0.
0.
0.
0.
0.
0.
0.
0.
0.
0.
0.
0.
0.
0.
0.
0.
0.
0.
0.
0.
0.
0.
0.
0.
0.
0.
0.
0.
0.
0.000
0.000
0.002
0.000
-0.006
-0.010
-0.014
-0.018
-0.022
-0.026
-0.028
-0.026
-0.023
-0.018
-0.014
-0.012
-0.004
-0.001
-0.002
-0.004
-0.005
-0.005
-0.005
-0.006
-0.007
-0.009
-0.012
-0.014
-0.018
-0.016
-0.015
-0.016
-0.013
-0.009
-0.006
-0.004
-0.002
-0.002
-0.002
-0.001
0.001
0.001
0.001
0.000
0.
0.
0.
0.
0.
0.
0.
0.
0.
0.
0.
0.
0.
0.
0.
0.
0.
0.
0.
0.
0.
0.
0.
0.
0.
0.
0.
0.
0.
0.
0.
0.
0.
0.
0.
0.
0.
0.
0.
0.
0.
0.
0.
0.
0.
0.
0.
0.000
0.000
-0.001
-0.001
0.
-0.002
-0.003
-0.010
-0.012
-0.016
-0.020
-0.024
-0.026
-0.026
-0.022
-0.017
-0.014
-0.011
-0.006
-0.003
-0.006
-0.008
-0.009
-0.011
-0.014
-0.015
-0.015
-0.015
-0.016
-0.018
-0.023
-0.021
-0.021
-0.019
-0.019
-0.016
-0.010
-0.010
-0.005
-0.003
-0.002
-0.002
-0.001
-0.001
-0.001
0.001
0.000
0.
0.
0.
0.
0.
0.
0.
0.
0.
0.
0.
0.
0.
0.
0.
0.
0.
0.
0.
0.
0.
0.
0.
0.
0.
0.
0.
0.
0.
0.
0.
0.
0.
0.
0.
0.
0.
0.
0.
0.
0.
0.
0.
0.
0.
0.000
-0.001
-0.001
-0.002
-0.002
-0.003
-0.003
-0.003
-0.006
-0.012
-0.018
-0.022
-0.023
-0.025
-0.025
-0.022
-0.018
-0.014
-0.009
-0.008
-0.007
-0.009
-0.012
-0.015
-0.017
-0.018
-0.021
-0.023
-0.020
-0.024
-0.023
-0.028
-0.029
-0.031
-0.030
-0.030
-0.028
-0.022
-0.018
-0.011
-0.009
-0.005
-0.004
-0.002
-0.001
-0.001
-0.001
0.001
0.000
0.
0.
0.
0.
0.
0.
0.
0.
0.
0.
0.
0.
0.
0.
0.
0.
0.
0.
0.
0.
0.
0.
0.
0.
0.
0.
0.
0.
0.
0.
0.
0.
0.
0.
0.
0.
0.
0.
0.
0.
0.
0.
0.
0.000
-0.001
-0.001
-0.002
-0.003
-0.004
-0.006
-0.006
-0.006
-0.008
-0.010
-0.017
-0.020
-0.020
-0.023
-0.022
-0.021
-0.016
-0.011
-0.010
-0.008
-0.009
-0.014
-0.017
-0.023
-0.030
-0.031
-0.036
-0.036
-0.034
-0.033
-0.037
-0.036
-0.040
-0.042
-0.045
-0.044
-0.044
-0.038
-0.031
-0.025
-0.020
-0.015
-0.010
-0.009
-0.005
-0.005
-0.002
-0.002
0.001
0.000
0.000
0.
0.
0.
0.
0.
0.
0.
0.
0.
0.
0.
0.
0.
0.
0.
0.
0.
0.
0.
0.
0.
0.
0.
0.
0.
0.
0.
0.
0.
0.
0.
0.
0.
0.
0.
0.
0.
0.
0.
0.
0.
0.001
-0.001
-0.002
-0.003
-0.005
-0.006
-0.006
-0.010
-0.009
-0.011
-0.012
-0.016
-0.018
-0.020
-0.019
-0.020
-0.017
-0.015
-0.009
-0.009
-0.012
-0.012
-0.017
-0.028
-0.036
-0.043
-0.050
-0.056
-0.056
-0.055
-0.051
-0.050
-0.050
-0.054
-0.059
-0.066
-0.068
-0.071
-0.062
-0.052
-0.044
-0.035
-0.027
-0.022
-0.015
-0.013
-0.009
-0.006
-0.004
-0.001
-0.001
0.000
0.000
0.
0.
0.
0.
0.
0.
0.
0.
0.
0.
0.
0.
0.
0.
0.
0.
0.
0.
0.
0.
0.
0.
0.
0.
0.
0.
0.
0.
0.
0.
0.
0.
0.
0.
0.
0.
0.
0.
0.
0.000
-0.001
-0.002
-0.003
-0.005
-0.009
-0.012
-0.013
-0.015
-0.015
-0.015
-0.016
-0.019
-0.019
-0.020
-0.018
-0.017
-0.016
-0.014
-0.012
-0.014
-0.017
-0.022
-0.031
-0.044
-0.057
-0.073
-0.084
-0.088
-0.084
-0.082
-0.075
-0.072
-0.075
-0.080
-0.087
-0.101
-0.102
-0.099
-0.095
-0.087
-0.072
-0.055
-0.047
-0.037
-0.029
-0.023
-0.017
-0.010
-0.007
-0.005
-0.001
-0.001
0.000
0.000
0.
0.
0.
0.
0.
0.
0.
0.
0.
0.
0.
0.
0.
0.
0.
0.
0.
0.
0.
0.
0.
0.
0.
0.
0.
0.
0.
0.
0.
0.
0.
0.
0.
0.
0.
0.
0.
0.
0.000
-0.001
-0.002
-0.005
-0.009
-0.013
-0.017
-0.020
-0.022
-0.020
-0.017
-0.018
-0.020
-0.019
-0.019
-0.015
-0.014
-0.014
-0.017
-0.016
-0.020
-0.024
-0.037
-0.053
-0.074
-0.095
-0.119
-0.138
-0.148
-0.145
-0.136
-0.123
-0.116
-0.118
-0.128
-0.143
-0.152
-0.155
-0.140
-0.138
-0.125
-0.108
-0.089
-0.076
-0.069
-0.057
-0.046
-0.035
-0.020
-0.014
-0.008
-0.004
-0.002
-0.001
0.000
0.
0.
0.
0.
0.
0.
0.
0.
0.
0.
0.
0.
0.
0.
0.
0.
0.
0.
0.
0.
0.
0.
0.
0.
0.
0.
0.
0.
0.
0.
0.
0.
0.
0.
0.
0.
0.
0.000
-0.001
-0.001
-0.002
-0.007
-0.011
-0.018
-0.024
-0.028
-0.027
-0.028
-0.024
-0.024
-0.020
-0.019
-0.017
-0.015
-0.014
-0.016
-0.017
-0.023
-0.030
-0.040
-0.060
-0.087
-0.122
-0.166
-0.203
-0.233
-0.254
-0.253
-0.232
-0.215
-0.198
-0.190
-0.204
-0.227
-0.229
-0.210
-0.146
-0.184
-0.186
-0.163
-0.140
-0.125
-0.120
-0.103
-0.088
-0.067
-0.048
-0.030
-0.015
-0.006
-0.004
-0.001
0.000
0.000
0.
0.
0.
0.
0.
0.
0.
0.
0.
0.
0.
0.
0.
0.
0.
0.
0.
0.
0.
0.
0.
0.
0.
0.
0.
0.
0.
0.
0.
0.
0.
0.
0.
0.
0.
0.
0.000
-0.001
-0.001
-0.005
-0.008
-0.016
-0.023
-0.030
-0.035
-0.037
-0.032
-0.028
-0.025
-0.021
-0.018
-0.015
-0.016
-0.015
-0.018
-0.024
-0.036
-0.051
-0.077
-0.104
-0.146
-0.197
-0.247
-0.278
-0.305
-0.355
-0.354
-0.345
-0.325
-0.289
-0.284
-0.295
-0.302
-0.290
-0.260
-0.239
-0.277
-0.279
-0.248
-0.215
-0.186
-0.164
-0.143
-0.117
-0.096
-0.074
-0.054
-0.030
-0.012
-0.005
-0.002
-0.001
0.000
0.
0.
0.
0.
0.
0.
0.
0.
0.
0.
0.
0.
0.
0.
0.
0.
0.
0.
0.
0.
0.
0.
0.
0.
0.
0.
0.
0.
0.
0.
0.
0.
0.
0.
0.
0.
0.000
-0.001
-0.001
-0.005
-0.012
-0.018
-0.025
-0.032
-0.038
-0.041
-0.038
-0.030
-0.027
-0.021
-0.015
-0.017
-0.017
-0.017
-0.026
-0.037
-0.064
-0.097
-0.137
-0.178
-0.236
-0.294
-0.105
1.823
3.137
0.711
1.198
3.166
0.299
-0.136
-0.192
-0.325
-0.125
1.210
1.529
-0.017
-0.350
-0.372
-0.350
-0.298
-0.213
-0.064
0.268
0.485
0.143
-0.080
-0.071
-0.045
-0.022
-0.007
-0.004
-0.001
0.000
0.
0.
0.
0.
0.
0.
0.
0.
0.
0.
0.
0.
0.
0.
0.
0.
0.
0.
0.
0.
0.
0.
0.
0.
0.
0.
0.
0.
0.
0.
0.
0.
0.
0.
0.
0.
0.000
0.001
-0.001
-0.007
-0.014
-0.020
-0.027
-0.035
-0.041
-0.043
-0.040
-0.031
-0.025
-0.020
-0.014
-0.014
-0.014
-0.021
-0.041
-0.070
-0.118
-0.166
-0.207
-0.266
-0.335
-0.308
5.201
164.953
417.995
36.665
50.855
637.953
24.316
6.735
3.730
0.706
4.844
46.465
50.500
5.727
0.143
-0.386
-0.430
-0.308
0.382
2.512
12.949
20.333
5.627
0.245
-0.088
-0.059
-0.029
-0.012
-0.004
-0.002
-0.001
0.
0.
0.
0.
0.
0.
0.
0.
0.
0.
0.
0.
0.
0.
0.
0.
0.
0.
0.
0.
0.
0.
0.
0.
0.
0.
0.
0.
0.
0.
0.
0.
0.
0.
0.
0.
0.
0.001
-0.001
-0.008
-0.014
-0.019
-0.027
-0.034
-0.039
-0.042
-0.038
-0.031
-0.025
-0.016
-0.016
-0.015
-0.017
-0.034
-0.069
-0.119
-0.164
-0.117
0.157
0.192
0.207
0.052
28.781
4475.586
23584.279
483.875
284.620
983.810
35.345
21.034
23.897
6.879
150.143
593.050
554.546
43.391
5.179
0.222
-0.452
-0.063
2.576
18.970
389.722
539.344
41.963
1.367
-0.081
-0.070
-0.037
-0.016
-0.006
-0.001
-0.001
0.
0.
0.
0.
0.
0.
0.
0.
0.
0.
0.
0.
0.
0.
0.
0.
0.
0.
0.
0.
0.
0.
0.
0.
0.
0.
0.
0.
0.
0.
0.
0.
0.
0.
0.
0.
0.000
0.001
-0.002
-0.007
-0.013
-0.019
-0.025
-0.031
-0.036
-0.038
-0.035
-0.029
-0.022
-0.015
-0.013
-0.016
-0.022
-0.054
-0.108
-0.150
0.383
8.193
160.423
137.428
10.073
3.393
30.533
739.606
2571.720
6448.309
4352.055
326.692
14.326
20.565
33.575
9.058
305.938
468.304
264.832
144.775
19.109
0.926
-0.264
2.634
9.566
37.337
100316.094
56124.891
65.253
1.692
-0.090
-0.078
-0.042
-0.021
-0.008
-0.001
0.000
0.000
0.
0.
0.
0.
0.
0.
0.
0.
0.
0.
0.
0.
0.
0.
0.
0.
0.
0.
0.
0.
0.
0.
0.
0.
0.
0.
0.
0.
0.
0.
0.
0.
0.
0.
0.
0.001
0.001
-0.001
-0.007
-0.011
-0.017
-0.021
-0.026
-0.031
-0.032
-0.028
-0.024
-0.018
-0.014
-0.011
-0.016
-0.029
-0.075
-0.132
0.026
12.586
970.762
109104.930
100401.281
29.786
23.328
386.599
1743.956
5143.776
101286.523
100980.789
1060.927
11.538
10.350
14.824
10.523
147.377
714.790
355.810
164.900
17.009
0.351
0.147
33.326
170.909
15.644
227.974
208.947
10.701
0.334
-0.145
-0.096
-0.051
-0.023
-0.011
-0.004
-0.001
0.000
0.000
0.
0.
0.
0.
0.
0.
0.
0.
0.
0.
0.
0.
0.
0.
0.
0.
0.
0.
0.
0.
0.
0.
0.
0.
0.
0.
0.
0.
0.
0.
0.
0.
0.
0.
0.001
0.001
-0.001
-0.005
-0.009
-0.013
-0.016
-0.021
-0.023
-0.024
-0.022
-0.018
-0.015
-0.009
-0.009
-0.016
-0.040
-0.099
-0.149
0.586
72.272
79937.477
101020.766
14080.133
45.770
122.879
595.205
24361.119
101073.508
118331.813
165254.531
14686.509
9.908
0.263
0.961
46.855
4137.828
115059.492
8924.482
348.998
17.470
0.029
-0.167
12.268
47.671
5.172
2.024
1.681
0.236
-0.229
-0.187
-0.115
-0.058
-0.031
-0.015
-0.003
0.000
0.
0.000
0.000
0.
0.
0.
0.
0.
0.
0.
0.
0.
0.
0.
0.
0.
0.
0.
0.
0.
0.
0.
0.
0.
0.
0.
0.
0.
0.
0.
0.
0.
0.
0.
0.
0.
0.000
0.001
-0.001
-0.003
-0.005
-0.008
-0.013
-0.015
-0.018
-0.018
-0.015
-0.013
-0.008
-0.006
-0.010
-0.020
-0.054
-0.123
-0.172
0.910
56.986
6282.467
103348.625
1755.399
98.968
2321.432
177.293
10506.897
200038.234
8309.009
954.163
313.116
2.207
-0.165
0.124
32.327
3741.619
120211.773
9490.191
467.277
215.732
2.876
3.354
4.765
1.438
0.635
0.132
-0.292
-0.355
-0.303
-0.225
-0.145
-0.079
-0.042
-0.021
-0.008
-0.002
0.000
0.001
0.000
0.
0.
0.
0.
0.
0.
0.
0.
0.
0.
0.
0.
0.
0.
0.
0.
0.
0.
0.
0.
0.
0.
0.
0.
0.
0.
0.
0.
0.
0.
0.
0.
0.
0.
0.001
0.001
-0.001
-0.003
-0.007
-0.008
-0.009
-0.010
-0.010
-0.008
-0.006
-0.004
-0.004
-0.011
-0.031
-0.075
-0.155
-0.219
1.256
57.982
552.858
480.619
60.444
19.117
155.516
50.376
29541.256
100361.016
10050.061
27.415
14.079
7.079
11.491
4.958
5.366
134.071
808.697
878.041
1235.420
1257.804
16.423
230.162
310.134
18.376
13.338
16.788
3.848
3.533
1.590
-0.122
-0.173
-0.111
-0.057
-0.028
-0.014
-0.003
-0.001
0.001
0.000
0.000
0.
0.
0.
0.
0.
0.
0.
0.
0.
0.
0.
0.
0.
0.
0.
0.
0.
0.
0.
0.
0.
0.
0.
0.
0.
0.
0.
0.
0.
0.
0.
0.
0.
0.000
0.001
0.001
-0.001
-0.003
-0.004
-0.006
-0.006
-0.005
-0.005
-0.003
-0.003
-0.006
-0.021
-0.053
-0.108
-0.187
-0.253
0.527
23.953
148.437
45.815
13.621
183.554
279.387
78.646
366.742
3360.932
212.269
3288.021
25876.150
182.604
120.922
39.162
2.324
3.473
22.991
173.526
85.152
109.094
200.059
2731.071
3738.250
113.739
2911.205
4507.501
209.758
1948.190
896.899
3.542
-0.166
-0.139
-0.078
-0.034
-0.016
-0.005
-0.002
0.000
0.000
0.000
0.
0.
0.
0.
0.
0.
0.
0.
0.
0.
0.
0.
0.
0.
0.
0.
0.
0.
0.
0.
0.
0.
0.
0.
0.
0.
0.
0.
0.
0.
0.
0.
0.
0.
0.000
0.000
0.001
-0.001
-0.003
-0.003
-0.003
-0.002
-0.002
0.000
-0.001
-0.011
-0.035
-0.082
-0.126
0.100
2.086
3.709
8.620
1791.607
2652.411
197.083
45775.906
100928.672
2358.040
340.459
163.877
28.487
3770.083
48020.664
3556.873
168.171
39.679
2.095
-0.504
1.076
9.826
19.371
7364.203
21856.465
115188.969
100391.836
603.569
1062.731
15597.702
9900.601
145905.531
56236.992
17.277
0.025
-0.154
-0.097
-0.042
-0.019
-0.009
-0.002
0.001
0.001
0.000
0.
0.
0.
0.
0.
0.
0.
0.
0.
0.
0.
0.
0.
0.
0.
0.
0.
0.
0.
0.
0.
0.
0.
0.
0.
0.
0.
0.
0.
0.
0.
0.
0.
0.
0.
0.000
0.000
0.001
0.001
0.001
0.001
0.002
0.002
0.002
-0.002
-0.016
-0.055
-0.102
0.131
11.121
279.206
728.541
114.772
68397.063
163403.469
3088.985
101188.320
102201.367
42972.977
6639.535
2000.806
231.448
362.650
33344.750
31523.664
55.339
5.748
0.007
-0.290
-0.201
3.473
54.250
836.077
100668.023
141373.609
46955.973
700.523
413.159
6596.119
19397.270
100274.813
1566.280
33.755
1.125
-0.151
-0.104
-0.052
-0.022
-0.010
-0.002
0.
0.001
0.
0.
0.
0.
0.
0.
0.
0.
0.
0.
0.
0.
0.
0.
0.
0.
0.
0.
0.
0.
0.
0.
0.
0.
0.
0.
0.
0.
0.
0.
0.
0.
0.
0.
0.
0.
0.
0.
0.000
0.000
0.001
0.002
0.002
0.003
0.002
-0.002
-0.022
-0.073
-0.095
3.356
745.470
101104.477
101725.469
2515.173
24867.428
104865.578
14748.434
3275.035
50745.590
101079.156
23320.396
791.289
804.874
92.536
3340.459
3733.617
12.966
0.646
4.727
64.310
56.933
34.932
1909.172
36965.504
103374.250
3675.308
1240.879
503.903
61.349
115.740
390.255
1768.054
1288.048
155.971
5.148
-0.111
-0.104
-0.054
-0.022
-0.009
-0.002
0.000
0.001
0.
0.
0.
0.
0.
0.
0.
0.
0.
0.
0.
0.
0.
0.
0.
0.
0.
0.
0.
0.
0.
0.
0.
0.
0.
0.
0.
0.
0.
0.
0.
0.
0.
0.
0.
0.
0.
0.
0.
0.
0.
0.001
0.001
0.002
0.001
-0.003
-0.027
-0.079
-0.090
5.898
5551.372
100745.758
104980.680
2725.600
1041.475
72284.766
976.715
194.012
2178.750
57102.844
10657.567
300.948
1057.191
84.545
12.654
72.084
70.267
8.637
179.943
66947.875
46821.531
215.964
37374.824
102497.383
112071.352
1670.231
822.863
168.088
7.736
7.699
24.201
171.962
187.529
32.124
1.631
-0.135
-0.098
-0.050
-0.019
-0.007
-0.002
0.000
0.000
0.
0.
0.
0.
0.
0.
0.
0.
0.
0.
0.
0.
0.
0.
0.
0.
0.
0.
0.
0.
0.
0.
0.
0.
0.
0.
0.
0.
0.
0.
0.
0.
0.
0.
0.
0.
0.
0.
0.
0.
0.
0.001
0.001
0.002
0.002
-0.005
-0.025
-0.074
-0.108
0.531
24.041
252.050
720.864
134.279
25.762
50.413
33.756
549.870
538.186
145.979
61.990
136.060
494.564
46.762
18.757
161.505
160.450
60.547
573.257
101526.672
107102.859
990.205
58852.262
145923.953
3223.926
66.630
7.717
2.686
0.091
0.845
3.392
8.611
6.455
1.221
-0.080
-0.135
-0.083
-0.038
-0.014
-0.004
-0.001
0.001
0.000
0.
0.
0.
0.
0.
0.
0.
0.
0.
0.
0.
0.
0.
0.
0.
0.
0.
0.
0.
0.
0.
0.
0.
0.
0.
0.
0.
0.
0.
0.
0.
0.
0.
0.
0.
0.
0.
0.
0.
0.
0.
0.001
0.002
0.002
0.002
-0.003
-0.020
-0.058
-0.115
-0.146
0.294
3.114
6.560
3.003
0.584
0.427
11.241
206.652
206.952
1834.897
1179.716
2434.410
392.896
22.199
843.959
1016.185
1242.924
3288.546
375.103
7710.077
47432.688
3812.043
101130.164
100840.383
8943.101
28.153
-0.327
-0.620
-0.561
-0.407
-0.084
0.190
0.002
-0.173
-0.156
-0.110
-0.057
-0.027
-0.011
-0.003
-0.001
0.000
0.
0.
0.
0.
0.
0.
0.
0.
0.
0.
0.
0.
0.
0.
0.
0.
0.
0.
0.
0.
0.
0.
0.
0.
0.
0.
0.
0.
0.
0.
0.
0.
0.
0.
0.
0.
0.
0.
0.
0.
0.
0.
0.001
0.002
0.002
0.
-0.003
-0.014
-0.042
-0.106
-0.187
-0.253
-0.268
-0.135
0.584
16.809
23.277
2.319
9.968
34.114
3234.572
100860.031
43141.141
499.033
225.266
104164.797
102888.477
107340.336
101840.992
4675.882
370.451
871.964
897.345
4153.115
8089.306
12535.585
22.302
-0.389
-0.493
-0.443
-0.388
-0.325
-0.261
-0.213
-0.160
-0.118
-0.070
-0.037
-0.016
-0.007
-0.002
0.000
0.000
0.
0.
0.
0.
0.
0.
0.
0.
0.
0.
0.
0.
0.
0.
0.
0.
0.
0.
0.
0.
0.
0.
0.
0.
0.
0.
0.
0.
0.
0.
0.
0.
0.
0.
0.
0.
0.
0.
0.
0.
0.
0.
0.
0.001
0.002
0.000
-0.002
-0.011
-0.036
-0.094
-0.179
-0.222
0.764
9.525
18.159
57.425
89.095
15.794
88.057
311.779
2246.850
163446.172
47169.316
265.563
56.576
3211.568
88826.188
103887.047
129532.922
102960.891
1153.018
17.092
20.629
28.520
27.319
13.200
0.511
-0.318
-0.301
-0.270
-0.242
-0.209
-0.175
-0.136
-0.102
-0.071
-0.041
-0.022
-0.011
-0.003
-0.002
0.001
0.000
0.
0.
0.
0.
0.
0.
0.
0.
0.
0.
0.
0.
0.
0.
0.
0.
0.
0.
0.
0.
0.
0.
0.
0.
0.
0.
0.
0.
0.
0.
0.
0.
0.
0.
0.
0.
0.
0.
0.
0.
0.
0.
0.
0.001
0.002
-0.001
-0.003
-0.011
-0.038
-0.096
-0.154
0.309
24.544
1443.231
4623.041
149.907
47.834
83.858
312.657
15294.123
100992.461
101434.063
29525.801
1244.520
955.500
18103.889
3236.555
621.290
8289.423
75665.727
490.254
3.073
-0.050
0.067
0.008
-0.154
-0.222
-0.195
-0.165
-0.140
-0.125
-0.112
-0.090
-0.072
-0.055
-0.035
-0.022
-0.010
-0.003
-0.002
0.001
0.000
0.
0.
0.
0.
0.
0.
0.
0.
0.
0.
0.
0.
0.
0.
0.
0.
0.
0.
0.
0.
0.
0.
0.
0.
0.
0.
0.
0.
0.
0.
0.
0.
0.
0.
0.
0.
0.
0.
0.
0.
0.
0.
0.
0.
0.
0.001
-0.001
-0.004
-0.013
-0.041
-0.097
-0.127
1.731
168.932
105922.820
113658.734
1534.138
115.631
993.612
198.720
26307.168
170747.891
1733.230
982.305
264.594
23006.727
110134.555
79559.836
132.685
78.387
139.242
12.872
-0.085
-0.408
-0.324
-0.244
-0.186
-0.145
-0.110
-0.088
-0.073
-0.058
-0.049
-0.043
-0.037
-0.028
-0.016
-0.009
-0.003
-0.002
0.001
0.001
0.
0.
0.
0.
0.
0.
0.
0.
0.
0.
0.
0.
0.
0.
0.
0.
0.
0.
0.
0.
0.
0.
0.
0.
0.
0.
0.
0.
0.
0.
0.
0.
0.
0.
0.
0.
0.
0.
0.
0.
0.
0.
0.
0.
0.
0.
0.000
-0.001
-0.004
-0.013
-0.041
-0.095
-0.114
1.961
137.257
13747.493
42542.934
612.903
86.820
795.316
148.969
100129.633
100272.297
1511.347
35.475
433.979
4356.970
103612.695
6141.534
173.156
19826.229
100255.266
31.535
-0.038
-0.336
-0.250
-0.168
-0.111
-0.078
-0.056
-0.043
-0.028
-0.027
-0.022
-0.018
-0.014
-0.009
-0.005
-0.002
-0.002
0.001
0.001
0.
0.
0.
0.
0.
0.
0.
0.
0.
0.
0.
0.
0.
0.
0.
0.
0.
0.
0.
0.
0.
0.
0.
0.
0.
0.
0.
0.
0.
0.
0.
0.
0.
0.
0.
0.
0.
0.
0.
0.
0.
0.
0.
0.
0.
0.
0.
0.000
0.000
-0.003
-0.013
-0.036
-0.088
-0.117
1.095
62.590
1453.680
890.525
47.562
2.565
3.781
14.636
804.482
2319.450
141.574
968.171
100425.523
104677.563
11798.632
2364.957
10469.318
101485.563
14156.138
77.895
0.926
-0.260
-0.188
-0.116
-0.069
-0.041
-0.026
-0.014
-0.007
-0.004
-0.005
-0.004
-0.004
-0.003
-0.001
0.000
0.001
0.000
0.
0.
0.
0.
0.
0.
0.
0.
0.
0.
0.
0.
0.
0.
0.
0.
0.
0.
0.
0.
0.
0.
0.
0.
0.
0.
0.
0.
0.
0.
0.
0.
0.
0.
0.
0.
0.
0.
0.
0.
0.
0.
0.
0.
0.
0.
0.
0.
0.000
0.000
-0.003
-0.010
-0.027
-0.069
-0.103
0.256
13.654
155.787
83.477
4.711
-0.268
-0.497
0.285
45.160
792.680
7261.398
72355.820
113752.086
100367.945
976.841
91958.922
101721.172
67395.945
4607.085
52.661
0.948
-0.222
-0.158
-0.092
-0.050
-0.025
-0.011
-0.002
0.001
0.001
0.002
0.001
0.001
-0.001
0.000
0.000
0.000
0.
0.
0.
0.
0.
0.
0.
0.
0.
0.
0.
0.
0.
0.
0.
0.
0.
0.
0.
0.
0.
0.
0.
0.
0.
0.
0.
0.
0.
0.
0.
0.
0.
0.
0.
0.
0.
0.
0.
0.
0.
0.
0.
0.
0.
0.
0.
0.
0.
0.000
0.000
-0.002
-0.006
-0.018
-0.047
-0.081
-0.082
0.514
2.965
2.010
-0.005
-0.365
-0.448
1.485
2568.657
122300.914
100853.602
144783.781
10962.072
523.884
302.403
21951.588
106579.844
6203.777
109.371
6.758
0.072
-0.204
-0.138
-0.073
-0.039
-0.019
-0.007
-0.002
0.001
0.003
0.002
0.001
0.000
0.000
0.
0.
0.
0.
0.
0.
0.
0.
0.
0.
0.
0.
0.
0.
0.
0.
0.
0.
0.
0.
0.
0.
0.
0.
0.
0.
0.
0.
0.
0.
0.
0.
0.
0.
0.
0.
0.
0.
0.
0.
0.
0.
0.
0.
0.
0.
0.
0.
0.
0.
0.
0.
0.
0.001
-0.001
-0.003
-0.010
-0.025
-0.054
-0.076
-0.098
-0.093
-0.134
-0.202
-0.265
-0.328
0.359
100.649
6438.022
134698.281
17381.098
205.706
24.084
9612.488
24452.602
12729.046
217.656
7.037
0.259
-0.221
-0.181
-0.110
-0.053
-0.029
-0.015
-0.004
0.000
0.000
0.001
0.001
0.001
0.
0.
0.
0.
0.
0.
0.
0.
0.
0.
0.
0.
0.
0.
0.
0.
0.
0.
0.
0.
0.
0.
0.
0.
0.
0.
0.
0.
0.
0.
0.
0.
0.
0.
0.
0.
0.
0.
0.
0.
0.
0.
0.
0.
0.
0.
0.
0.
0.
0.
0.
0.
0.
0.
0.
0.001
-0.001
-0.001
-0.004
-0.011
-0.026
-0.046
-0.066
-0.085
-0.105
-0.126
-0.158
-0.211
-0.204
2.942
161.982
100362.102
1662.535
9.015
6.056
1404.776
1183.495
262.608
20.154
0.792
-0.225
-0.209
-0.145
-0.076
-0.039
-0.021
-0.011
-0.005
-0.001
0.001
0.001
0.001
0.001
0.
0.
0.
0.
0.
0.
0.
0.
0.
0.
0.
0.
0.
0.
0.
0.
0.
0.
0.
0.
0.
0.
0.
0.
0.
0.
0.
0.
0.
0.
0.
0.
0.
0.
0.
0.
0.
0.
0.
0.
0.
0.
0.
0.
0.
0.
0.
0.
0.
0.
0.
0.
0.
0.
0.
0.
0.001
-0.001
-0.001
-0.004
-0.009
-0.019
-0.031
-0.042
-0.058
-0.072
-0.093
-0.137
-0.192
-0.122
2.473
29.856
7.671
0.370
-0.138
2.881
5.934
4.102
0.756
-0.160
-0.214
-0.163
-0.097
-0.052
-0.030
-0.017
-0.008
-0.002
0.
0.001
0.001
0.001
0.
0.
0.
0.
0.
0.
0.
0.
0.
0.
0.
0.
0.
0.
0.
0.
0.
0.
0.
0.
0.
0.
0.
0.
0.
0.
0.
0.
0.
0.
0.
0.
0.
0.
0.
0.
0.
0.
0.
0.
0.
0.
0.
0.
0.
0.
0.
0.
0.
0.
0.
0.
0.
0.
0.
0.
0.
0.000
0.001
0.000
0.
-0.001
-0.007
-0.010
-0.019
-0.028
-0.041
-0.056
-0.084
-0.124
-0.176
-0.203
-0.168
-0.211
-0.271
-0.322
-0.288
-0.203
-0.168
-0.200
-0.187
-0.147
-0.098
-0.056
-0.033
-0.019
-0.010
-0.003
0.000
0.001
0.001
0.001
0.
0.
0.
0.
0.
0.
0.
0.
0.
0.
0.
0.
0.
0.
0.
0.
0.
0.
0.
0.
0.
0.
0.
0.
0.
0.
0.
0.
0.
0.
0.
0.
0.
0.
0.
0.
0.
0.
0.
0.
0.
0.
0.
0.
0.
0.
0.
0.
0.
0.
0.
0.
0.
0.
0.
0.
0.
0.
0.
0.000
0.001
0.002
-0.001
-0.002
-0.003
-0.007
-0.012
-0.021
-0.035
-0.046
-0.071
-0.106
-0.142
-0.167
-0.186
-0.199
-0.203
-0.196
-0.178
-0.160
-0.143
-0.116
-0.084
-0.050
-0.031
-0.020
-0.012
-0.004
0.000
0.001
0.001
0.
0.
0.
0.
0.
0.
0.
0.
0.
0.
0.
0.
0.
0.
0.
0.
0.
0.
0.
0.
0.
0.
0.
0.
0.
0.
0.
0.
0.
0.
0.
0.
0.
0.
0.
0.
0.
0.
0.
0.
0.
0.
0.
0.
0.
0.
0.
0.
0.
0.
0.
0.
0.
0.
0.
0.
0.
0.
0.
0.
0.
0.
0.001
0.002
0.000
-0.001
-0.002
-0.005
-0.009
-0.014
-0.019
-0.028
-0.035
-0.051
-0.073
-0.090
-0.101
-0.106
-0.104
-0.101
-0.097
-0.090
-0.077
-0.058
-0.040
-0.027
-0.018
-0.011
-0.005
-0.001
0.000
0.000
0.
0.
0.
0.
0.
0.
0.
0.
0.
0.
0.
0.
0.
0.
0.
0.
0.
0.
0.
0.
0.
0.
0.
0.
0.
0.
0.
0.
0.
0.
0.
0.
0.
0.
0.
0.
0.
0.
0.
0.
0.
0.
0.
0.
0.
0.
0.
0.
0.
0.
0.
0.
0.
0.
0.
0.
0.
0.
0.
0.
0.
0.
0.
0.001
0.001
0.000
-0.001
-0.001
-0.004
-0.005
-0.009
-0.013
-0.017
-0.020
-0.024
-0.032
-0.038
-0.044
-0.048
-0.047
-0.048
-0.047
-0.042
-0.033
-0.026
-0.021
-0.014
-0.010
-0.005
-0.002
0.
0.
0.
0.
0.
0.
0.
0.
0.
0.
0.
0.
0.
0.
0.
0.
0.
0.
0.
0.
0.
0.
0.
0.
0.
0.
0.
0.
0.
0.
0.
0.
0.
0.
0.
0.
0.
0.
0.
0.
0.
0.
0.
0.
0.
0.
0.
0.
0.
0.
0.
0.
0.
0.
0.
0.
0.
0.
0.
0.
0.
0.
0.
0.
0.
0.
0.001
0.001
0.000
-0.001
-0.002
-0.003
-0.005
-0.006
-0.008
-0.009
-0.011
-0.013
-0.015
-0.018
-0.018
-0.021
-0.023
-0.022
-0.020
-0.015
-0.014
-0.012
-0.009
-0.005
-0.004
-0.002
0.
0.
0.
0.
0.
0.
0.
0.
0.
0.
0.
0.
0.
0.
0.
0.
0.
0.
0.
0.
0.
0.
0.
0.
0.
0.
0.
0.
0.
0.
0.
0.
0.
0.
0.
0.
0.
0.
0.
0.
0.
0.
0.
0.
0.
0.
0.
0.
0.
0.
0.
0.
0.
0.
0.
0.
0.
0.
0.
0.
0.
0.
0.
0.
0.
0.
0.
0.001
0.001
0.001
0.000
-0.001
-0.002
-0.003
-0.004
-0.004
-0.004
-0.006
-0.006
-0.007
-0.005
-0.007
-0.008
-0.007
-0.007
-0.005
-0.005
-0.005
-0.004
-0.003
-0.002
-0.001
0.
0.
0.
0.
0.
0.
0.
0.
0.
0.
0.
0.
0.
0.
0.
0.
0.
0.
0.
0.
0.
0.
0.
0.
0.
0.
0.
0.
0.
0.
0.
0.
0.
0.
0.
0.
0.
0.
0.
0.
0.
0.
0.
0.
0.
0.
0.
0.
0.
0.
0.
0.
0.
0.
0.
0.
0.
0.
0.
0.
0.
0.
0.
0.
0.
0.
0.
0.
0.001
0.001
0.001
0.000
-0.001
-0.001
-0.002
-0.002
-0.002
-0.002
-0.002
-0.002
-0.002
-0.001
0.000
0.
0.000
-0.002
-0.003
-0.002
-0.002
0.000
0.000
0.000
0.
0.
0.
0.
0.
0.
0.
0.
0.
0.
0.
0.
0.
0.
0.
0.
0.
0.
0.
0.
0.
0.
0.
0.
0.
0.
0.
0.
0.
0.
0.
0.
0.
0.
0.
0.
0.
0.
0.
0.
0.
0.
0.
0.
0.
0.
0.
0.
0.
0.
0.
0.
0.
0.
0.
0.
0.
0.
0.
0.
0.
0.
0.
0.
0.
0.
0.
0.
0.
0.
0.001
0.001
0.001
0.001
0.000
-0.001
-0.001
-0.001
-0.001
-0.001
-0.001
0.000
0.000
0.000
0.000
-0.001
0.000
0.000
0.000
0.000
0.000
0.
0.
0.
0.
0.
0.
0.
0.
0.
0.
0.
0.
0.
0.
0.
0.
0.
0.
0.
0.
0.
0.
0.
0.
0.
0.
0.
0.
0.
0.
0.
0.
0.
0.
0.
0.
0.
0.
0.
0.
0.
0.
0.
0.
0.
0.
0.
0.
0.
0.
0.
0.
0.
0.
0.
0.
0.
0.
0.
0.
0.
0.
0.
0.
0.
0.
0.
0.
0.
0.
0.
0.
0.001
0.001
0.001
0.001
0.002
0.
0.000
0.000
0.000
0.001
0.
0.001
0.001
0.
0.
0.
0.
0.
0.
0.
0.
0.
0.
0.
0.
0.
0.
0.
0.
0.
0.
0.
0.
0.
0.
0.
0.
0.
0.
0.
0.
0.
0.
0.
0.
0.
0.
0.
0.
0.
0.
0.
0.
0.
0.
0.
0.
0.
0.
0.
0.
0.
0.
0.
0.
0.
0.
0.
0.
0.
0.
0.
0.
0.
0.
0.
0.
0.
0.
0.
0.
0.
0.
0.
0.
0.
0.
0.
0.
0.
0.
0.
0.
0.
0.001
0.001
0.001
0.001
0.001
0.001
0.001
0.001
0.001
0.001
0.001
0.
0.
0.
0.
0.
0.
0.
0.
0.
0.
0.
0.
0.
0.
0.
0.
0.
0.
0.
0.
0.
0.
0.
0.
0.
0.
0.
0.
0.
0.
0.
0.
0.
0.
0.
0.
0.
0.
0.
0.
0.
0.
0.
0.
0.
0.
0.
0.
0.
0.
0.
0.
0.
0.
0.
0.
0.
0.
0.
0.
0.
0.
0.
0.
0.
0.
0.
0.
0.
0.
0.
0.
0.
0.
0.
0.
0.
0.
0.
0.
0.
0.
0.
0.001
0.001
0.001
0.001
0.001
0.001
0.001
0.001
0.001
0.
0.
0.
0.
0.
0.
0.
0.
0.
0.
0.
0.
0.
0.
0.
0.
0.
0.
0.
0.
0.
0.
0.
0.
0.
0.
0.
0.
0.
0.
0.
0.
0.
0.
0.
0.
0.
0.
0.
0.
0.
0.
0.
0.
0.
0.
0.
0.
0.
0.
0.
0.
0.
0.
0.
0.
0.
0.
0.
0.
0.
0.
0.
0.
0.
0.
0.
0.
0.
0.
0.
0.
0.
0.
0.
0.
0.
0.
0.
0.
0.
0.
0.
0.
0.
0.001
0.001
0.001
0.001
0.001
0.001
0.001
0.
0.
0.
0.
0.
0.
0.
0.
0.
0.
0.
0.
0.
0.
0.
0.
0.
0.
0.
0.
0.
0.
0.
0.
0.
0.
0.
0.
0.
0.
0.
0.
0.
0.
0.
0.
0.
0.
0.
0.
0.
0.
0.
0.
0.
0.
0.
0.
0.
0.
0.
0.
0.
0.
0.
0.
0.
0.
0.
0.
0.
0.
0.
0.
0.
0.
0.
0.
0.
0.
0.
0.
0.
0.
0.
0.
0.
0.
0.
0.
0.
0.
0.
0.
0.
0.
0.
0.
0.
0.
0.
0.
0.
0.
0.
0.
0.
0.
0.
0.
0.
0.
0.
0.
0.
0.
0.
0.
0.
0.
0.
0.
0.
0.
0.
0.
0.
0.
0.
0.
0.
0.
0.
0.
0.
0.
0.
0.
0.
0.
0.
0.
0.
0.
0.
0.
0.
0.
0.
0.
0.
0.
0.
0.
0.
0.
0.
0.
0.
0.
0.
0.
0.
0.
0.
0.
0.
0.
0.
0.
0.
0.
0.
0.
0.
0.
0.
0.
0.
0.
0.
0.
0.
0.
0.
0.
0.
0.
0.
0.
0.
0.
0.
0.
0.
0.
0.
0.
0.
0.
0.
0.
0.
0.
0.
0.
0.
0.
0.
0.
0.
0.
0.
0.
0.
0.
0.
0.
0.
0.
0.
0.
0.
0.
0.
0.
0.
0.
0.
0.
0.
0.
0.
0.
0.
0.
0.
0.
0.
0.
0.
0.
0.
0.
0.
0.
0.
0.
0.
0.
0.
0.
0.
0.
0.
0.
0.
0.
0.
0.
0.
0.
0.
0.
0.
0.
0.
0.
0.
0.
0.
0.
0.
0.
0.
0.
0.
0.
0.
0.
0.
0.
0.
0.
0.
0.
0.
0.
0.
0.
0.
0.
0.
0.
0.
0.
0.
0.
0.
0.
0.
0.
0.
0.
0.
0.
0.
0.
0.
0.
0.
0.
0.
0.
0.
0.
0.
0.
0.
0.
0.
0.
0.
0.
0.
0.
0.
0.
0.
0.
0.
0.
0.
0.
0.
0.
0.
0.
0.
0.
0.
0.
0.
0.
0.
0.
0.
0.
0.
0.
0.
0.
0.
0.
0.
0.
0.
0.
0.
0.
0.
0.
0.
0.
0.
0.
0.
0.
0.
0.
0.
0.
0.
0.
0.
0.
0.
0.
0.
0.
0.
0.
0.
0.
0.
0.
0.
0.
0.
0.
0.
0.
0.
0.
0.
0.
0.
0.
0.
0.
0.
0.
0.
0.
0.
0.
0.
0.
0.
0.
0.
0.
0.
0.
0.
0.
0.
0.
0.
0.
0.
0.
0.
0.
0.
0.
0.
0.
0.
0.
0.
0.
0.
0.
0.
0.
0.
0.
0.
0.
0.
0.
0.
0.
0.
0.
0.
0.
0.
0.
0.
0.
0.
0.
0.
0.
0.
0.
0.
0.
0.
0.
0.
0.
0.
0.
0.
0.
0.
0.
0.
0.
0.
0.
0.
0.
0.
0.
0.
0.
0.
0.
0.
0.
0.
0.
0.
0.
0.
0.
0.
0.
0.
0.
0.
0.
0.
0.
0.
0.
0.
0.
0.
0.
0.
0.
0.
0.
0.
0.
0.
0.
0.
0.
0.
0.
0.
0.
0.
0.
0.
0.
0.
0.
0.
0.
0.
0.
0.
0.
0.
0.
0.
0.
0.
0.
0.
0.
0.
0.
0.
0.
0.
0.
0.
0.
0.
0.
0.
0.
0.
0.
0.
0.
0.
0.
0.
0.
0.
0.
0.
0.
0.
0.
0.
0.
0.
0.
0.
0.
0.
0.
0.
0.
0.
0.
0.
0.
0.
0.
0.
0.
0.
0.
0.
0.
0.
0.
0.
0.
0.
0.
0.
0.
0.
0.
0.
0.
0.
0.
0.
0.
0.
0.
0.
0.
0.
0.
0.
0.
0.
0.
0.
0.
0.
0.
0.
0.
0.
0.
0.
0.
0.
0.
0.
0.
0.
0.
0.
0.
0.
0.
0.
0.
0.
0.
0.
0.
0.
0.
0.
0.
0.
0.
0.
0.
0.
0.
0.
0.
0.
0.
0.
0.
0.
0.
0.
0.
0.
0.
0.
0.
0.
0.
0.
0.
0.
0.
0.
0.
0.
0.
0.
0.
0.
0.
0.
0.
0.
0.
0.
0.
0.
0.
0.
0.
0.
0.
0.
0.
0.
0.
0.
0.
0.
0.
0.
0.
0.
0.
0.
0.
0.
0.
0.
0.
0.
0.
0.
0.
0.
0.
0.
0.
0.
0.
0.
0.
0.
0.
0.
0.
0.
0.
0.
0.
0.
0.
0.
0.
0.
0.
0.
0.
0.
0.
0.
0.
0.
0.
0.
0.
0.
0.
0.
0.
0.
0.
0.
0.
0.
0.
0.
0.
0.
0.
0.
0.
0.
0.
0.
0.
0.
0.
0.
0.
0.
0.
0.
0.
0.
0.
0.
0.
0.
0.
0.
0.
0.
0.
0.
0.
0.
0.
0.
0.
0.
0.
0.
0.
0.
0.
0.
0.
0.
0.
0.
0.
0.
0.
0.
0.
0.
0.
0.
0.
0.
0.
0.
0.
0.
0.
0.
0.
0.
0.
0.
0.
0.
0.
0.
0.
0.
0.
0.
0.
0.
0.
0.
0.
0.
0.
0.
0.
0.
0.
0.
0.
0.
0.
0.
0.
0.
0.
0.
0.
0.
0.
0.
0.
0.
0.
0.
0.
0.
0.
0.
0.
0.
0.
0.
0.
0.
0.
0.
0.
0.
0.
0.
0.
0.
0.
0.
0.
0.
0.
0.
0.
0.
0.
0.
0.
0.
0.
0.
0.
0.
0.
0.
0.
0.
0.
0.
0.
0.
0.
0.
0.
0.
0.
0.
0.
0.
0.
0.
0.
0.
0.
0.
0.
0.
0.
0.
0.
0.
0.
0.
0.
0.
0.
0.
0.
0.
0.
0.
0.
0.
0.
0.
0.
0.
0.
0.
0.
0.
0.
0.
0.
0.
0.
0.
0.
0.
0.
0.
0.
0.
0.
0.
0.
0.
0.
0.
0.
0.
0.
0.
0.
0.
0.
0.
0.
0.
0.
0.
0.
0.
0.
0.
0.
0.
0.
0.
0.
0.
0.
0.
0.
0.
0.
0.
0.
0.
0.
0.
0.
0.
0.
0.
0.
0.
0.
0.
0.
0.
0.
0.
0.
0.
0.
0.
0.
0.
0.
0.
0.
0.
0.
0.
0.
0.
0.
0.
0.
0.
0.
0.
0.
0.
0.
0.
0.
0.
0.
0.
0.
0.
0.
0.
0.
0.
0.
0.
0.
0.
0.
0.
0.
0.
0.
0.
0.
0.
0.
0.
0.
0.
0.
0.
0.
0.
0.
0.
0.
0.
0.
0.
0.
0.
0.
0.
0.
0.
0.
0.
0.
0.
0.
0.
0.
0.
0.
0.
0.
0.
0.
0.
0.
0.
0.
0.
0.
0.
0.
0.
0.
0.
0.
0.
0.
0.
0.
0.
0.
0.
0.
0.
0.
0.
0.
0.
0.
0.
0.
0.
0.
0.
0.
0.
0.
0.
0.
0.
0.
0.
0.
0.
0.
0.
0.
0.
0.
0.
0.
0.
0.
0.
0.
0.
0.
0.
0.
0.
0.
0.
0.
0.
0.
0.
0.
0.
0.
0.
0.
0.
0.
0.
0.
0.
0.
0.
0.
0.
0.
0.
0.
0.
0.
0.
0.
0.
0.
0.
0.
0.
0.
0.
0.
0.
0.
0.
0.
0.
0.
0.
0.
0.
0.
0.
0.
0.
0.
0.
0.
0.
0.
0.
0.
0.
0.
0.
0.
0.
0.
0.
0.
0.
0.
0.
0.
0.
0.
0.
0.
0.
0.
0.
0.
0.
0.
0.
0.
0.
0.
0.
0.
0.
0.
0.
0.
0.
0.
0.
0.
0.
0.
0.
0.
0.
0.
0.
0.
0.
0.
0.
0.
0.
0.
0.
0.
0.
0.
0.
0.
0.
0.
0.
0.
0.
0.
0.
0.
0.
0.
0.
0.
0.
0.
0.
0.
0.
0.
0.
0.
0.
0.
0.
0.
0.
0.
0.
0.
0.
0.
0.
0.
0.
0.
0.
0.
0.
0.
0.
0.
0.
0.
0.
0.
0.
0.
0.
0.
0.
0.
0.
0.
0.
0.
0.
0.
0.
0.
0.
0.
0.
0.
0.
0.
0.
0.
0.
0.
0.
0.
0.
0.
0.
0.
0.
0.
0.
0.
0.
0.
0.
0.
0.
0.
0.
0.
0.
0.
0.
0.
0.
0.
0.
0.
0.
0.
0.
0.
0.
0.
0.
0.
0.
0.
0.
0.
0.
0.
0.
0.
0.
0.
0.
0.
0.
0.
0.
0.
0.
0.
0.
0.
0.
0.
0.
0.
0.
0.
0.
0.
0.
0.
0.
0.
0.
0.
0.
0.
0.
0.
0.
0.
0.
0.
0.
0.
0.
0.
0.
0.
0.
0.
0.
0.
0.
0.
0.
0.
0.
0.
0.
0.
0.
0.
0.
0.
0.
0.
0.
0.
0.
0.
0.
0.
0.
0.
0.
0.
0.
0.
0.
0.
0.
0.
0.
0.
0.
0.
0.
0.
0.
0.
0.
0.
0.
0.
0.
0.
0.
0.
0.
0.
0.
0.
0.
0.
0.
0.
0.
0.
0.
0.
0.
0.
0.
0.
0.
0.
0.
0.
0.
0.
0.
0.
0.
0.
0.
0.
0.
0.
0.
0.
0.
0.
0.
0.
0.
0.
0.
0.
0.
0.
0.
0.
0.
0.
0.
0.
0.
0.
0.
0.
0.
0.
0.
0.
0.
0.
0.
0.
0.
0.
0.
0.
0.
0.
0.
0.
0.
0.
0.
0.
0.
0.
0.
0.
0.
0.
0.
0.
0.
0.
0.
0.
0.
0.
0.
0.
0.
0.
0.
0.
0.
0.
0.
0.
0.
0.
0.
0.
0.
0.
0.
0.
0.
0.
0.
0.
0.
0.
0.
0.
0.
0.
0.
0.
0.
0.
0.
0.
0.
0.
0.
0.
0.
0.
0.
0.
0.
0.
0.
0.
0.
0.
0.
0.
0.
0.
0.
0.
0.
0.
0.
0.
0.
0.
0.
0.
0.
0.
0.
0.
0.
0.
0.
0.
0.
0.
0.
0.
0.
0.
0.
0.
0.
0.
0.
0.
0.
0.
0.
0.
0.
0.
0.
0.
0.
0.
0.
0.
0.
0.
0.
0.
0.
0.
0.
0.
0.
0.
0.
0.
0.
0.
0.
0.
0.
0.
0.
0.
0.
0.
0.
0.
0.
0.
0.
0.
0.
0.
0.
0.
0.
0.
0.
0.
0.
0.
0.
0.
0.
0.
0.
0.
0.
0.
0.
0.
0.
0.
0.
0.
0.
0.
0.
0.
0.
0.
0.
0.
0.
0.
0.
0.
0.
0.
0.
0.
0.
0.
0.
0.
0.
0.
0.
0.
0.
0.
0.
0.
0.
0.
0.
0.
0.
0.
0.
0.
0.
0.
0.
0.
0.
0.
0.
0.
0.
0.
0.
0.
0.
0.
0.
0.
0.
0.
0.
0.
0.
0.
0.
0.
0.
0.
0.
0.
0.
0.
0.
0.
0.
0.
0.
0.
0.
0.
0.
0.
0.
0.
0.
0.
0.
0.
0.
0.
0.000
0.000
0.000
0.000
0.000
0.000
0.000
0.000
0.000
0.
0.
0.
0.
0.
0.
0.
0.
0.
0.
0.
0.
0.
0.
0.
0.
0.
0.
0.
0.
0.
0.
0.
0.
0.
0.
0.
0.
0.
0.
0.
0.
0.
0.
0.
0.
0.
0.
0.
0.
0.
0.
0.
0.
0.
0.
0.
0.
0.
0.
0.
0.
0.
0.
0.
0.
0.
0.
0.
0.
0.
0.
0.
0.
0.
0.
0.
0.
0.
0.
0.
0.
0.
0.
0.
0.
0.
0.
0.
0.
0.
0.
0.
0.000
0.000
-0.001
-0.001
-0.001
-0.001
-0.001
-0.001
-0.001
0.001
0.001
0.000
0.000
0.000
0.
0.
0.
0.
0.
0.
0.
0.
0.
0.
0.
0.
0.
0.
0.
0.
0.
0.
0.
0.
0.
0.
0.
0.
0.
0.
0.
0.
0.
0.
0.
0.
0.
0.
0.
0.
0.
0.
0.
0.
0.
0.
0.
0.
0.
0.
0.
0.
0.
0.
0.
0.
0.
0.
0.
0.
0.
0.
0.
0.
0.
0.
0.
0.
0.
0.
0.
0.
0.
0.
0.
0.
0.
0.
0.
0.
0.
0.
0.000
0.000
-0.001
-0.001
-0.002
-0.002
-0.002
-0.002
-0.001
-0.002
-0.002
-0.002
0.000
-0.001
-0.001
0.000
0.000
0.
0.
0.
0.
0.
0.
0.
0.
0.
0.
0.
0.
0.
0.
0.
0.
0.
0.
0.
0.
0.
0.
0.
0.
0.
0.
0.
0.
0.
0.
0.
0.
0.
0.
0.
0.
0.
0.
0.
0.
0.
0.
0.
0.
0.
0.
0.
0.
0.
0.
0.
0.
0.
0.
0.
0.
0.
0.
0.
0.
0.
0.
0.
0.
0.
0.
0.
0.
0.
0.
0.
0.
0.
0.
0.
0.000
0.000
-0.001
-0.002
-0.002
-0.003
-0.004
-0.004
-0.005
-0.003
-0.003
-0.002
-0.002
-0.002
-0.001
-0.001
-0.001
-0.001
0.000
0.000
0.
0.
0.
0.
0.
0.
0.
0.
0.
0.
0.
0.
0.
0.
0.
0.
0.
0.
0.
0.
0.
0.
0.
0.
0.
0.
0.
0.
0.
0.
0.
0.
0.
0.
0.
0.
0.
0.
0.
0.
0.
0.
0.
0.
0.
0.
0.
0.
0.
0.
0.
0.
0.
0.
0.
0.
0.
0.
0.
0.
0.
0.
0.
0.
0.
0.
0.
0.
0.
0.
0.
0.
0.
0.000
-0.001
-0.001
-0.001
-0.004
-0.005
-0.005
-0.006
-0.006
-0.008
-0.008
-0.006
-0.006
-0.006
-0.004
-0.004
-0.002
-0.002
-0.001
0.000
0.000
0.
0.
0.
0.
0.
0.
0.
0.
0.
0.
0.
0.
0.
0.
0.
0.
0.
0.
0.
0.
0.
0.
0.
0.
0.
0.
0.
0.
0.
0.
0.
0.
0.
0.
0.
0.
0.
0.
0.
0.
0.
0.
0.
0.
0.
0.
0.
0.
0.
0.
0.
0.
0.
0.
0.
0.
0.
0.
0.
0.
0.
0.
0.
0.
0.
0.
0.
0.
0.
0.
0.
0.000
0.001
0.000
-0.001
-0.003
-0.006
-0.008
-0.010
-0.011
-0.016
-0.016
-0.014
-0.015
-0.013
-0.012
-0.010
-0.007
-0.005
-0.003
-0.002
-0.001
0.000
0.
0.
0.
0.
0.
0.
0.
0.
0.
0.
0.
0.
0.
0.
0.
0.
0.
0.
0.
0.
0.
0.
0.
0.
0.
0.
0.
0.
0.
0.
0.
0.
0.
0.
0.
0.
0.
0.
0.
0.
0.
0.
0.
0.
0.
0.
0.
0.
0.
0.
0.
0.
0.
0.
0.
0.
0.
0.
0.
0.
0.
0.
0.
0.
0.
0.
0.
0.
0.
0.
0.
0.001
0.001
0.000
-0.004
-0.005
-0.007
-0.013
-0.016
-0.022
-0.025
-0.027
-0.030
-0.032
-0.027
-0.025
-0.020
-0.014
-0.009
-0.005
-0.003
-0.002
-0.001
0.000
0.
0.
0.
0.
0.
0.
0.
0.
0.
0.
0.
0.
0.
0.
0.
0.
0.
0.
0.
0.
0.
0.
0.
0.
0.
0.
0.
0.
0.
0.
0.
0.
0.
0.
0.
0.
0.
0.
0.
0.
0.
0.
0.
0.
0.
0.
0.
0.
0.
0.
0.
0.
0.
0.
0.
0.
0.
0.
0.
0.
0.
0.
0.
0.
0.
0.
0.
0.
0.
0.000
0.001
0.002
-0.002
-0.006
-0.008
-0.013
-0.018
-0.026
-0.031
-0.036
-0.042
-0.050
-0.055
-0.056
-0.045
-0.037
-0.026
-0.016
-0.008
-0.005
-0.002
-0.001
0.000
0.
0.
0.
0.
0.
0.
0.
0.
0.
0.
0.
0.
0.
0.
0.
0.
0.
0.
0.
0.
0.
0.
0.
0.
0.
0.
0.
0.
0.
0.
0.
0.
0.
0.
0.
0.
0.
0.
0.
0.
0.
0.
0.
0.
0.
0.
0.
0.
0.
0.
0.
0.
0.
0.
0.
0.
0.
0.
0.
0.
0.
0.
0.
0.
0.
0.
0.
0.
0.
0.000
0.001
0.001
-0.003
-0.007
-0.012
-0.018
-0.027
-0.034
-0.042
-0.051
-0.063
-0.076
-0.078
-0.079
-0.071
-0.055
-0.041
-0.026
-0.014
-0.007
-0.004
-0.001
0.000
0.
0.
0.
0.
0.
0.
0.
0.
0.
0.
0.
0.
0.
0.
0.
0.
0.
0.
0.
0.
0.
0.
0.
0.
0.
0.
0.
0.
0.
0.
0.
0.
0.
0.
0.
0.
0.
0.
0.
0.
0.
0.
0.
0.
0.
0.
0.
0.
0.
0.
0.
0.
0.
0.
0.
0.
0.
0.
0.
0.
0.
0.
0.
0.
0.
0.
0.
0.
0.000
0.000
0.000
-0.001
-0.004
-0.010
-0.014
-0.023
-0.035
-0.045
-0.056
-0.069
-0.087
-0.096
-0.101
-0.095
-0.087
-0.072
-0.054
-0.035
-0.019
-0.010
-0.005
-0.001
-0.001
0.000
0.
0.
0.
0.
0.
0.
0.
0.
0.
0.
0.
0.
0.
0.
0.
0.
0.
0.
0.
0.
0.
0.
0.
0.
0.
0.
0.
0.
0.
0.
0.
0.
0.
0.
0.
0.
0.
0.
0.
0.
0.
0.
0.
0.
0.
0.
0.
0.
0.
0.
0.
0.
0.
0.
0.
0.
0.
0.
0.
0.
0.
0.
0.
0.
0.
0.
0.
0.000
0.001
0.000
-0.001
-0.006
-0.011
-0.018
-0.030
-0.045
-0.058
-0.071
-0.089
-0.110
-0.119
-0.116
-0.094
-0.089
-0.084
-0.065
-0.042
-0.022
-0.012
-0.005
-0.001
-0.001
0.000
0.
0.
0.
0.
0.
0.
0.
0.
0.
0.
0.
0.
0.
0.
0.
0.
0.
0.
0.
0.
0.
0.
0.
0.
0.
0.
0.
0.
0.
0.
0.
0.
0.
0.
0.
0.
0.
0.
0.
0.
0.
0.
0.
0.
0.
0.
0.
0.
0.
0.
0.
0.
0.
0.
0.
0.
0.
0.
0.
0.
0.
0.
0.
0.
0.
0.
0.
0.
0.001
0.000
-0.002
-0.006
-0.010
-0.022
-0.035
-0.054
-0.072
-0.087
-0.106
-0.128
-0.141
-0.135
-0.110
-0.097
-0.088
-0.069
-0.045
-0.023
-0.012
-0.005
-0.003
-0.001
0.
0.
0.
0.
0.
0.
0.
0.
0.
0.
0.
0.
0.
0.
0.
0.
0.
0.
0.
0.
0.
0.
0.
0.
0.
0.
0.
0.
0.
0.
0.
0.
0.
0.
0.
0.
0.
0.
0.
0.
0.
0.
0.
0.
0.
0.
0.
0.
0.
0.
0.
0.
0.
0.
0.
0.
0.
0.
0.
0.
0.
0.
0.
0.
0.
0.
0.
0.
0.
0.001
-0.001
0.000
-0.006
-0.012
-0.022
-0.038
-0.058
-0.076
-0.096
-0.117
-0.138
-0.151
-0.147
-0.133
-0.113
-0.092
-0.071
-0.042
-0.023
-0.012
-0.005
-0.003
-0.001
0.
0.
0.
0.
0.
0.
0.
0.
0.
0.
0.
0.
0.
0.
0.
0.
0.
0.
0.
0.
0.
0.
0.
0.
0.
0.
0.
0.
0.
0.
0.
0.
0.
0.
0.
0.
0.
0.
0.
0.
0.
0.
0.
0.
0.
0.
0.
0.
0.
0.
0.
0.
0.
0.
0.
0.
0.
0.
0.
0.
0.
0.
0.
0.
0.
0.
0.
0.
0.
0.000
-0.001
-0.002
-0.004
-0.012
-0.023
-0.038
-0.056
-0.075
-0.097
-0.119
-0.137
-0.150
-0.151
-0.137
-0.117
-0.093
-0.064
-0.037
-0.021
-0.011
-0.005
-0.001
0.000
0.
0.
0.
0.
0.
0.
0.
0.
0.
0.
0.
0.
0.
0.
0.
0.
0.
0.
0.
0.
0.
0.
0.
0.
0.
0.
0.
0.
0.
0.
0.
0.
0.
0.
0.
0.
0.
0.
0.
0.
0.
0.
0.
0.
0.
0.
0.
0.
0.
0.
0.
0.
0.
0.
0.
0.
0.
0.
0.
0.
0.
0.
0.
0.
0.
0.
0.
0.
0.
0.000
-0.001
-0.001
-0.004
-0.009
-0.018
-0.030
-0.050
-0.070
-0.090
-0.109
-0.126
-0.141
-0.144
-0.135
-0.113
-0.085
-0.053
-0.030
-0.018
-0.009
-0.003
-0.001
0.000
0.
0.
0.
0.
0.
0.
0.
0.
0.
0.
0.
0.
0.
0.
0.
0.
0.
0.
0.
0.
0.
0.
0.
0.
0.
0.
0.
0.
0.
0.
0.
0.
0.
0.
0.
0.
0.
0.
0.
0.
0.
0.
0.
0.
0.
0.
0.
0.
0.
0.
0.
0.
0.
0.
0.
0.
0.
0.
0.
0.
0.
0.
0.
0.
0.
0.
0.
0.
0.
0.000
-0.001
-0.001
-0.005
-0.009
-0.016
-0.026
-0.042
-0.061
-0.080
-0.098
-0.116
-0.129
-0.132
-0.123
-0.102
-0.075
-0.046
-0.028
-0.015
-0.009
-0.004
0.001
0.000
0.
0.
0.
0.
0.
0.
0.
0.
0.
0.
0.
0.
0.
0.
0.
0.
0.
0.
0.
0.
0.
0.
0.
0.
0.
0.
0.
0.
0.
0.
0.
0.
0.
0.
0.
0.
0.
0.
0.
0.
0.
0.
0.
0.
0.
0.
0.
0.
0.
0.
0.
0.
0.
0.
0.
0.
0.
0.
0.
0.
0.
0.
0.
0.
0.
0.
0.
0.
0.
0.000
0.000
-0.001
-0.004
-0.008
-0.013
-0.023
-0.036
-0.053
-0.070
-0.091
-0.110
-0.116
-0.119
-0.111
-0.094
-0.071
-0.046
-0.027
-0.015
-0.008
-0.002
0.001
0.
0.
0.
0.
0.
0.
0.
0.
0.
0.
0.
0.
0.
0.
0.
0.
0.
0.
0.
0.
0.
0.
0.
0.
0.
0.
0.
0.
0.
0.
0.
0.
0.
0.
0.
0.
0.
0.
0.
0.
0.
0.
0.
0.
0.
0.
0.
0.
0.
0.
0.
0.
0.
0.
0.
0.
0.
0.
0.
0.
0.
0.
0.
0.
0.
0.
0.
0.
0.
0.
0.
0.000
-0.001
-0.003
-0.006
-0.011
-0.020
-0.031
-0.042
-0.061
-0.082
-0.101
-0.111
-0.112
-0.106
-0.089
-0.069
-0.044
-0.027
-0.016
-0.007
-0.003
0.001
0.
0.
0.
0.
0.
0.
0.
0.
0.
0.000
-0.001
0.000
0.001
0.000
0.000
0.
0.
0.
0.
0.
0.
0.
0.
0.
0.
0.
0.
0.
0.
0.
0.
0.
0.
0.
0.
0.
0.
0.
0.
0.
0.
0.
0.
0.
0.
0.
0.
0.
0.
0.
0.
0.
0.
0.
0.
0.
0.
0.
0.
0.
0.
0.
0.
0.
0.
0.
0.
0.
0.
0.
0.
0.000
0.000
-0.001
-0.005
-0.009
-0.016
-0.025
-0.037
-0.052
-0.076
-0.093
-0.102
-0.104
-0.098
-0.086
-0.066
-0.040
-0.026
-0.012
-0.007
-0.004
0.
0.000
0.
0.
0.000
0.000
0.001
0.001
0.000
-0.002
-0.003
-0.003
-0.005
-0.003
-0.002
-0.001
0.000
0.000
0.
0.
0.
0.
0.
0.
0.
0.
0.
0.
0.
0.
0.
0.
0.
0.
0.
0.
0.
0.
0.
0.
0.
0.
0.
0.
0.
0.
0.
0.
0.
0.
0.
0.
0.
0.
0.
0.
0.
0.
0.
0.
0.
0.
0.
0.
0.
0.
0.
0.
0.
0.
0.
0.
0.
0.000
0.001
-0.002
-0.008
-0.013
-0.022
-0.032
-0.045
-0.065
-0.086
-0.096
-0.098
-0.093
-0.084
-0.061
-0.038
-0.022
-0.012
-0.007
-0.004
0.
0.000
0.000
0.
0.
0.
-0.001
-0.002
-0.004
-0.006
-0.009
-0.009
-0.009
-0.007
-0.004
-0.003
-0.002
0.001
0.000
0.
0.
0.
0.
0.
0.
0.
0.
0.
0.
0.
0.
0.
0.
0.
0.
0.
0.
0.
0.
0.
0.
0.
0.
0.
0.
0.
0.
0.
0.
0.
0.
0.
0.
0.
0.
0.
0.
0.
0.
0.
0.
0.
0.
0.
0.
0.
0.
0.
0.
0.
0.
0.
0.
0.000
0.000
0.000
-0.003
-0.011
-0.019
-0.026
-0.040
-0.056
-0.075
-0.087
-0.091
-0.085
-0.072
-0.051
-0.036
-0.025
-0.014
-0.007
-0.005
-0.002
-0.002
-0.002
-0.002
-0.003
-0.004
-0.009
-0.011
-0.012
-0.016
-0.016
-0.015
-0.013
-0.011
-0.009
-0.005
-0.002
-0.002
0.001
0.
0.
0.000
0.000
0.000
0.
0.
0.
0.
0.
0.
0.
0.
0.
0.
0.
0.
0.
0.
0.
0.
0.
0.
0.
0.
0.
0.
0.
0.
0.
0.
0.
0.
0.
0.
0.
0.
0.
0.
0.
0.
0.
0.
0.
0.
0.
0.
0.
0.
0.
0.
0.
0.
0.
0.000
0.000
-0.001
-0.001
-0.008
-0.013
-0.022
-0.034
-0.046
-0.059
-0.074
-0.078
-0.072
-0.059
-0.045
-0.034
-0.024
-0.017
-0.007
-0.006
-0.006
-0.007
-0.006
-0.010
-0.009
-0.011
-0.013
-0.017
-0.022
-0.022
-0.020
-0.022
-0.020
-0.019
-0.014
-0.010
-0.007
-0.003
-0.001
0.002
0.001
0.001
0.001
0.000
0.000
0.000
0.
0.
0.
0.
0.
0.
0.
0.
0.
0.
0.
0.
0.
0.
0.
0.
0.
0.
0.
0.
0.
0.
0.
0.
0.
0.
0.
0.
0.
0.
0.
0.
0.
0.
0.
0.
0.
0.
0.
0.
0.
0.
0.
0.
0.
0.
0.
0.000
0.001
0.000
-0.004
-0.009
-0.014
-0.019
-0.028
-0.040
-0.051
-0.061
-0.065
-0.061
-0.052
-0.040
-0.029
-0.021
-0.018
-0.013
-0.008
-0.010
-0.011
-0.015
-0.016
-0.017
-0.021
-0.023
-0.025
-0.028
-0.030
-0.030
-0.030
-0.028
-0.024
-0.022
-0.015
-0.011
-0.007
-0.005
-0.001
0.000
-0.001
-0.001
0.001
0.000
0.000
0.000
0.
0.
0.
0.
0.
0.
0.
0.
0.
0.
0.
0.
0.
0.
0.
0.
0.
0.
0.
0.
0.
0.
0.
0.
0.
0.
0.
0.
0.
0.
0.
0.
0.
0.
0.
0.
0.
0.
0.
0.
0.
0.
0.
0.
0.
0.001
-0.001
-0.001
-0.001
-0.004
-0.007
-0.013
-0.019
-0.028
-0.038
-0.051
-0.060
-0.061
-0.057
-0.049
-0.039
-0.030
-0.023
-0.019
-0.013
-0.015
-0.017
-0.025
-0.022
-0.025
-0.028
-0.031
-0.033
-0.035
-0.038
-0.039
-0.043
-0.042
-0.040
-0.038
-0.035
-0.027
-0.021
-0.015
-0.010
-0.006
-0.005
-0.003
-0.003
-0.002
-0.002
0.001
0.000
0.000
0.
0.
0.
0.
0.
0.
0.
0.
0.
0.
0.
0.
0.
0.
0.
0.
0.
0.
0.
0.
0.
0.
0.
0.
0.
0.
0.
0.
0.
0.
0.
0.
0.
0.
0.
0.
0.
0.
0.
0.
0.
0.
0.
-0.001
-0.001
-0.002
-0.002
-0.003
-0.005
-0.008
-0.015
-0.021
-0.029
-0.040
-0.050
-0.056
-0.062
-0.057
-0.048
-0.037
-0.030
-0.024
-0.020
-0.021
-0.021
-0.029
-0.032
-0.038
-0.041
-0.045
-0.047
-0.045
-0.048
-0.050
-0.052
-0.055
-0.056
-0.057
-0.054
-0.051
-0.045
-0.036
-0.026
-0.019
-0.015
-0.009
-0.007
-0.005
-0.003
-0.002
-0.002
0.001
0.000
0.
0.
0.
0.
0.
0.
0.
0.
0.
0.
0.
0.
0.
0.
0.
0.
0.
0.
0.
0.
0.
0.
0.
0.
0.
0.
0.
0.
0.
0.
0.
0.
0.
0.
0.
0.
0.
0.
0.
0.
0.
0.
-0.001
-0.001
-0.002
-0.005
-0.006
-0.006
-0.009
-0.010
-0.015
-0.019
-0.030
-0.040
-0.051
-0.057
-0.059
-0.055
-0.047
-0.038
-0.031
-0.026
-0.026
-0.028
-0.030
-0.038
-0.046
-0.057
-0.067
-0.070
-0.072
-0.069
-0.069
-0.067
-0.071
-0.073
-0.075
-0.079
-0.082
-0.076
-0.070
-0.057
-0.042
-0.035
-0.028
-0.022
-0.016
-0.013
-0.009
-0.006
-0.004
-0.002
0.001
0.000
0.
0.
0.
0.
0.
0.
0.
0.
0.
0.
0.
0.
0.
0.
0.
0.
0.
0.
0.
0.
0.
0.
0.
0.
0.
0.
0.
0.
0.
0.
0.
0.
0.
0.
0.
0.
0.
0.
0.
0.
0.000
-0.001
-0.002
-0.004
-0.006
-0.010
-0.013
-0.017
-0.019
-0.021
-0.025
-0.030
-0.038
-0.048
-0.054
-0.051
-0.049
-0.043
-0.034
-0.029
-0.029
-0.028
-0.037
-0.042
-0.056
-0.073
-0.086
-0.100
-0.105
-0.104
-0.100
-0.094
-0.090
-0.094
-0.099
-0.106
-0.114
-0.115
-0.108
-0.100
-0.092
-0.077
-0.063
-0.051
-0.040
-0.030
-0.021
-0.014
-0.011
-0.007
-0.003
-0.001
0.000
0.000
0.
0.
0.
0.
0.
0.
0.
0.
0.
0.
0.
0.
0.
0.
0.
0.
0.
0.
0.
0.
0.
0.
0.
0.
0.
0.
0.
0.
0.
0.
0.
0.
0.
0.
0.
0.
0.
0.
0.000
-0.001
-0.001
-0.003
-0.007
-0.011
-0.019
-0.025
-0.029
-0.032
-0.032
-0.033
-0.037
-0.039
-0.043
-0.049
-0.049
-0.043
-0.038
-0.031
-0.030
-0.033
-0.039
-0.046
-0.066
-0.084
-0.113
-0.132
-0.147
-0.150
-0.147
-0.144
-0.132
-0.122
-0.126
-0.135
-0.153
-0.158
-0.130
-0.089
-0.119
-0.130
-0.117
-0.099
-0.079
-0.068
-0.053
-0.039
-0.027
-0.019
-0.010
-0.007
-0.002
-0.001
0.000
0.000
0.
0.
0.
0.
0.
0.
0.
0.
0.
0.
0.
0.
0.
0.
0.
0.
0.
0.
0.
0.
0.
0.
0.
0.
0.
0.
0.
0.
0.
0.
0.
0.
0.
0.
0.
0.
0.
0.000
-0.001
-0.002
-0.006
-0.012
-0.019
-0.027
-0.037
-0.047
-0.050
-0.047
-0.046
-0.041
-0.041
-0.044
-0.044
-0.045
-0.039
-0.036
-0.035
-0.034
-0.041
-0.055
-0.070
-0.096
-0.131
-0.164
-0.193
-0.211
-0.221
-0.225
-0.214
-0.194
-0.181
-0.181
-0.198
-0.215
-0.170
0.338
1.515
0.437
-0.131
-0.168
-0.151
-0.128
-0.111
-0.093
-0.073
-0.054
-0.035
-0.022
-0.012
-0.005
-0.002
-0.001
0.000
0.
0.
0.
0.
0.
0.
0.
0.
0.
0.
0.
0.
0.
0.
0.
0.
0.
0.
0.
0.
0.
0.
0.
0.
0.
0.
0.
0.
0.
0.
0.
0.
0.
0.
0.
0.
0.
0.000
-0.001
-0.002
-0.009
-0.015
-0.026
-0.039
-0.054
-0.064
-0.068
-0.063
-0.057
-0.048
-0.045
-0.043
-0.041
-0.038
-0.038
-0.039
-0.038
-0.047
-0.055
-0.075
-0.105
-0.144
-0.193
-0.237
-0.274
-0.307
-0.330
-0.339
-0.336
-0.308
-0.278
-0.266
-0.278
-0.290
-0.105
3.430
27.550
4.866
-0.038
-0.239
-0.218
-0.195
-0.176
-0.153
-0.123
-0.092
-0.067
-0.039
-0.022
-0.011
-0.004
-0.001
-0.001
0.000
0.
0.
0.
0.
0.
0.
0.
0.
0.
0.
0.
0.
0.
0.
0.
0.
0.
0.
0.
0.
0.
0.
0.
0.
0.
0.
0.
0.
0.
0.
0.
0.
0.
0.
0.
0.
0.001
-0.001
-0.006
-0.012
-0.021
-0.032
-0.049
-0.067
-0.078
-0.080
-0.077
-0.068
-0.053
-0.046
-0.040
-0.036
-0.037
-0.036
-0.039
-0.047
-0.064
-0.084
-0.112
-0.158
-0.214
-0.284
-0.337
-0.370
-0.389
-0.434
-0.467
-0.462
-0.429
-0.374
-0.352
-0.369
-0.313
0.046
2.422
14.641
2.974
-0.188
-0.336
-0.310
-0.261
-0.213
-0.169
-0.120
-0.110
-0.094
-0.068
-0.037
-0.018
-0.007
-0.002
-0.001
0.000
0.
0.
0.
0.
0.
0.
0.
0.
0.
0.
0.
0.
0.
0.
0.
0.
0.
0.
0.
0.
0.
0.
0.
0.
0.
0.
0.
0.
0.
0.
0.
0.
0.
0.
0.
0.
0.001
0.000
-0.010
-0.015
-0.025
-0.038
-0.057
-0.078
-0.090
-0.095
-0.087
-0.077
-0.058
-0.045
-0.037
-0.036
-0.038
-0.037
-0.044
-0.062
-0.096
-0.132
-0.184
-0.238
-0.307
-0.391
-0.448
-0.327
-0.225
-0.348
-0.210
-0.316
0.195
4.411
2.046
0.072
0.184
5.425
5.663
0.893
-0.084
-0.448
-0.443
-0.263
1.198
1.943
2.476
5.650
3.100
0.058
-0.084
-0.058
-0.028
-0.012
-0.005
-0.001
0.000
0.
0.
0.
0.
0.
0.
0.
0.
0.
0.
0.
0.
0.
0.
0.
0.
0.
0.
0.
0.
0.
0.
0.
0.
0.
0.
0.
0.
0.
0.
0.
0.
0.
0.
0.
0.
0.001
0.000
-0.011
-0.018
-0.026
-0.040
-0.057
-0.079
-0.095
-0.101
-0.092
-0.075
-0.060
-0.044
-0.032
-0.031
-0.035
-0.041
-0.059
-0.098
-0.155
-0.208
-0.257
-0.294
-0.310
-0.455
-0.186
2.934
5.456
18.064
124.462
8.788
36.605
4813.292
212.186
15.723
2.141
28.572
28.283
0.937
-0.503
-0.585
-0.503
1.712
84.030
92.413
178.119
1519.690
652.569
3.443
-0.079
-0.072
-0.036
-0.017
-0.006
-0.001
-0.001
0.000
0.
0.
0.
0.
0.
0.
0.
0.
0.
0.
0.
0.
0.
0.
0.
0.
0.
0.
0.
0.
0.
0.
0.
0.
0.
0.
0.
0.
0.
0.
0.
0.
0.
0.
0.000
0.001
-0.004
-0.010
-0.018
-0.027
-0.039
-0.055
-0.075
-0.090
-0.096
-0.088
-0.074
-0.056
-0.039
-0.030
-0.027
-0.032
-0.050
-0.089
-0.149
-0.203
-0.205
0.005
4.077
23.263
3.271
6.542
37.883
37.402
1255.332
101335.180
338.723
96.635
20654.326
5682.784
380.913
19.145
6.447
6.121
0.666
-0.525
-0.470
0.493
7.522
181.184
1062.399
30503.521
101806.172
1894.658
11.147
0.008
-0.087
-0.046
-0.023
-0.009
-0.002
0.
0.001
0.
0.
0.
0.
0.
0.
0.
0.
0.
0.
0.
0.
0.
0.
0.
0.
0.
0.
0.
0.
0.
0.
0.
0.
0.
0.
0.
0.
0.
0.
0.
0.
0.
0.
0.000
0.001
-0.002
-0.009
-0.019
-0.026
-0.036
-0.050
-0.067
-0.080
-0.085
-0.079
-0.065
-0.049
-0.035
-0.027
-0.027
-0.035
-0.068
-0.125
-0.182
0.142
3.481
15.595
246.807
29829.445
136.483
626.194
65554.750
194.296
10558.991
101776.648
15260.346
98.035
3082.692
12061.812
499.105
23.369
20.487
20.373
2.098
-0.135
0.566
6.995
74.652
479.783
1347.142
103521.656
102606.688
2155.036
11.909
0.001
-0.101
-0.055
-0.028
-0.013
-0.005
-0.002
0.000
0.001
0.000
0.
0.
0.
0.
0.
0.
0.
0.
0.
0.
0.
0.
0.
0.
0.
0.
0.
0.
0.
0.
0.
0.
0.
0.
0.
0.
0.
0.
0.
0.
0.
0.
0.000
0.001
-0.002
-0.007
-0.017
-0.023
-0.033
-0.044
-0.057
-0.067
-0.071
-0.065
-0.054
-0.038
-0.028
-0.022
-0.025
-0.045
-0.092
-0.155
0.007
7.693
181.854
826.284
460.821
3917.235
765.242
32322.652
105847.320
5329.664
29240.068
116871.398
7127.804
114.278
6327.257
25798.199
47.821
112.544
5314.888
7530.443
26.085
2.169
4.476
19.118
4471.277
103224.648
760.127
848.281
2024.215
265.448
3.582
-0.138
-0.115
-0.061
-0.033
-0.015
-0.007
-0.003
-0.002
0.000
0.001
0.
0.
0.
0.
0.
0.
0.
0.
0.
0.
0.
0.
0.
0.
0.
0.
0.
0.
0.
0.
0.
0.
0.
0.
0.
0.
0.
0.
0.
0.
0.
0.
0.000
0.001
-0.003
-0.005
-0.012
-0.021
-0.028
-0.036
-0.045
-0.052
-0.052
-0.050
-0.041
-0.029
-0.021
-0.018
-0.023
-0.049
-0.113
-0.158
1.073
85.209
10575.387
88875.875
1878.261
1186.533
41665.586
85302.313
120354.578
103118.328
26109.738
5838.146
443.344
53.395
25.068
36.065
42.851
5450.493
100864.352
101046.836
317.571
20.453
17.252
21.811
534.970
8674.563
240.292
57.595
22.297
5.560
-0.001
-0.215
-0.137
-0.071
-0.039
-0.021
-0.009
-0.004
-0.002
0.000
0.001
0.000
0.
0.
0.
0.
0.
0.
0.
0.
0.
0.
0.
0.
0.
0.
0.
0.
0.
0.
0.
0.
0.
0.
0.
0.
0.
0.
0.
0.
0.
0.
0.
0.000
0.001
-0.002
-0.004
-0.008
-0.014
-0.022
-0.028
-0.033
-0.035
-0.037
-0.032
-0.027
-0.019
-0.016
-0.014
-0.022
-0.059
-0.128
-0.150
3.971
366.535
101870.281
102933.531
7340.912
1620.970
133512.719
18866.586
8824.051
108200.922
6328.730
146.208
140.410
26.951
4.399
1.939
89.352
20190.824
100651.188
141329.500
35099.207
3104.674
23.730
41.665
33.979
37.567
84.433
66.179
12.576
-0.133
-0.347
-0.253
-0.160
-0.090
-0.051
-0.026
-0.013
-0.005
-0.002
-0.002
0.000
0.000
0.
0.
0.
0.
0.
0.
0.
0.
0.
0.
0.
0.
0.
0.
0.
0.
0.
0.
0.
0.
0.
0.
0.
0.
0.
0.
0.
0.
0.
0.
0.
0.000
0.001
0.001
-0.003
-0.006
-0.009
-0.012
-0.017
-0.021
-0.023
-0.023
-0.020
-0.015
-0.013
-0.011
-0.013
-0.030
-0.080
-0.153
-0.147
11.498
3738.002
104162.383
32484.041
591.921
131.135
4437.688
274.780
2885.124
100363.063
1425.051
21.307
28.190
82.648
388.180
99.795
10.196
160.784
2772.498
101067.672
125620.430
100654.180
77.453
8133.834
16943.486
137.210
10.872
5.480
0.903
0.174
-0.037
-0.263
-0.188
-0.115
-0.065
-0.031
-0.017
-0.008
-0.003
-0.002
0.000
0.000
0.000
0.
0.
0.
0.
0.
0.
0.
0.
0.
0.
0.
0.
0.
0.
0.
0.
0.
0.
0.
0.
0.
0.
0.
0.
0.
0.
0.
0.
0.
0.
0.
0.001
0.001
-0.002
-0.003
-0.006
-0.009
-0.010
-0.012
-0.013
-0.012
-0.010
-0.008
-0.006
-0.009
-0.018
-0.047
-0.103
-0.188
-0.212
5.692
875.408
52654.297
1970.537
29.602
254.950
66.805
29.366
819.876
747.937
89.291
490.690
4492.834
3272.710
73190.281
4033.362
34.628
4.686
456.482
102951.648
3383.902
111.183
331.282
101947.469
102110.547
877.097
11.606
10.933
9.430
41.192
23.189
0.325
-0.217
-0.149
-0.079
-0.043
-0.019
-0.010
-0.005
-0.001
0.000
0.000
0.000
0.
0.
0.
0.
0.
0.
0.
0.
0.
0.
0.
0.
0.
0.
0.
0.
0.
0.
0.
0.
0.
0.
0.
0.
0.
0.
0.
0.
0.
0.
0.
0.
0.001
0.001
0.000
-0.004
-0.005
-0.007
-0.008
-0.009
-0.006
-0.006
-0.004
-0.005
-0.010
-0.028
-0.072
-0.124
-0.028
0.955
2.286
14.148
115.499
90.218
118.589
100419.594
3299.417
407.532
108263.578
6912.715
256.606
8679.716
101129.609
102257.250
81882.844
4034.737
36.492
0.095
20.001
709.424
53.925
29.343
1094.884
103805.609
106985.563
1411.914
59.199
48.205
74.782
308.531
137.667
1.805
-0.224
-0.173
-0.098
-0.048
-0.021
-0.012
-0.005
0.000
-0.001
0.000
0.000
0.
0.
0.
0.
0.
0.
0.
0.
0.
0.
0.
0.
0.
0.
0.
0.
0.
0.
0.
0.
0.
0.
0.
0.
0.
0.
0.
0.
0.
0.
0.
0.
0.
0.000
0.001
0.
-0.002
-0.003
-0.003
-0.003
-0.002
-0.002
0.000
-0.002
-0.012
-0.043
-0.088
0.049
6.216
101.977
361.114
202.450
338.954
582.771
102.492
1896.409
7629.066
36028.055
101774.953
108580.500
27971.480
8416.911
101398.930
80044.547
576.552
108.362
4.598
-0.486
-0.007
29.805
1146.755
1206.356
797.650
100950.406
200056.609
80467.063
276.893
43.505
94.418
176.674
31.889
1.660
-0.191
-0.179
-0.107
-0.053
-0.025
-0.012
-0.003
0.000
0.001
0.000
0.
0.
0.
0.
0.
0.
0.
0.
0.
0.
0.
0.
0.
0.
0.
0.
0.
0.
0.
0.
0.
0.
0.
0.
0.
0.
0.
0.
0.
0.
0.
0.
0.
0.
0.
0.000
0.001
0.001
0.001
0.
0.000
0.001
0.001
0.003
-0.001
-0.017
-0.058
-0.095
2.906
667.394
9224.274
144603.188
100439.055
235.757
4128.553
258.648
761.655
46807.195
101712.500
78655.070
112537.891
101022.242
2815.684
965.465
537.980
21.726
9.147
3.779
15.735
16.379
276.845
101200.875
118306.594
1706.300
1277.757
111080.141
100994.164
230.934
24.738
16.276
24.769
10.951
1.494
-0.139
-0.176
-0.108
-0.052
-0.025
-0.010
-0.003
0.000
0.001
0.000
0.
0.
0.
0.
0.
0.
0.
0.
0.
0.
0.
0.
0.
0.
0.
0.
0.
0.
0.
0.
0.
0.
0.
0.
0.
0.
0.
0.
0.
0.
0.
0.
0.
0.
0.
0.
0.
0.000
0.001
0.001
0.002
0.003
0.002
0.003
-0.001
-0.020
-0.063
-0.093
5.321
5483.561
17504.592
36009.535
778.372
120.707
40553.746
373.749
5853.829
102539.109
42957.246
1522.804
32455.344
107772.734
3008.142
85.904
2597.583
198.357
47.823
48.969
1461.078
1311.337
207.726
29410.502
110090.352
22471.809
158.638
100544.375
6513.621
48.047
146.656
14.391
3.152
2.564
0.398
-0.191
-0.161
-0.095
-0.046
-0.021
-0.009
0.000
0.001
0.001
0.000
0.
0.
0.
0.
0.
0.
0.
0.
0.
0.
0.
0.
0.
0.
0.
0.
0.
0.
0.
0.
0.
0.
0.
0.
0.
0.
0.
0.
0.
0.
0.
0.
0.
0.
0.
0.
0.
0.
0.
0.
0.001
0.002
0.001
0.003
-0.004
-0.018
-0.058
-0.109
0.305
17.961
92.326
154.944
19.862
3.941
24.073
367.879
100520.016
108536.109
1405.786
72.318
9018.898
100029.969
1239.304
596.471
101947.469
8893.891
871.021
370.231
36964.555
105537.719
4931.985
12455.042
46974.695
1871.761
27.312
38.646
16.057
7.621
21.155
3.077
-0.065
-0.086
-0.217
-0.207
-0.134
-0.077
-0.039
-0.017
-0.007
0.001
0.001
0.001
0.
0.
0.
0.
0.
0.
0.
0.
0.
0.
0.
0.
0.
0.
0.
0.
0.
0.
0.
0.
0.
0.
0.
0.
0.
0.
0.
0.
0.
0.
0.
0.
0.
0.
0.
0.
0.
0.
0.
0.
0.
0.
0.002
0.001
0.003
-0.002
-0.014
-0.048
-0.110
-0.171
-0.066
0.779
1.300
0.375
2.581
4.407
153.258
41598.375
33050.230
136.166
170.929
208.906
162.260
24.156
97.940
2101.114
20986.891
100746.773
11776.264
106665.453
102322.648
112686.188
198907.328
100765.992
6407.728
22.056
-0.398
-0.471
-0.169
-0.051
-0.352
-0.380
-0.314
-0.231
-0.160
-0.098
-0.056
-0.028
-0.009
-0.004
0.000
0.001
0.
0.
0.
0.
0.
0.
0.
0.
0.
0.
0.
0.
0.
0.
0.
0.
0.
0.
0.
0.
0.
0.
0.
0.
0.
0.
0.
0.
0.
0.
0.
0.
0.
0.
0.
0.
0.
0.
0.
0.
0.
0.
0.
0.002
0.001
0.000
-0.001
-0.011
-0.040
-0.100
-0.197
-0.272
-0.146
1.110
9.790
1432.448
3760.423
28.495
149.565
187.451
185.348
3359.595
2894.646
84.869
25.147
2031.026
494.747
23064.979
130354.281
13784.809
9236.439
11144.692
100504.023
26891.949
3052.361
10818.427
19.543
-0.437
-0.495
-0.436
-0.384
-0.336
-0.283
-0.219
-0.157
-0.106
-0.062
-0.037
-0.018
-0.006
-0.001
0.001
0.000
0.
0.
0.
0.
0.
0.
0.
0.
0.
0.
0.
0.
0.
0.
0.
0.
0.
0.
0.
0.
0.
0.
0.
0.
0.
0.
0.
0.
0.
0.
0.
0.
0.
0.
0.
0.
0.
0.
0.
0.
0.
0.
0.
0.001
0.002
0.000
-0.001
-0.012
-0.038
-0.099
-0.177
-0.151
3.429
41.511
161.309
24158.654
104181.430
362.969
11273.588
13204.833
5232.801
101741.617
101993.883
363.535
20.423
119.967
249.100
6100.011
21040.301
944.097
200.338
56.847
164.191
92.507
22.340
11.187
0.348
-0.354
-0.319
-0.271
-0.238
-0.207
-0.169
-0.125
-0.091
-0.061
-0.039
-0.020
-0.010
-0.003
0.000
0.000
0.
0.
0.
0.
0.
0.
0.
0.
0.
0.
0.
0.
0.
0.
0.
0.
0.
0.
0.
0.
0.
0.
0.
0.
0.
0.
0.
0.
0.
0.
0.
0.
0.
0.
0.
0.
0.
0.
0.
0.
0.
0.
0.
0.
0.
0.002
-0.001
-0.002
-0.014
-0.042
-0.108
-0.165
0.588
30.909
824.867
3778.233
3974.826
8694.259
17055.734
101878.242
200051.797
102859.867
105995.656
165249.734
5041.790
1531.788
41886.871
983.246
118.837
248.085
179.820
19.955
1.247
0.764
0.546
-0.036
-0.228
-0.268
-0.224
-0.183
-0.153
-0.128
-0.109
-0.088
-0.064
-0.051
-0.035
-0.021
-0.013
-0.003
-0.002
0.001
0.000
0.
0.
0.
0.
0.
0.
0.
0.
0.
0.
0.
0.
0.
0.
0.
0.
0.
0.
0.
0.
0.
0.
0.
0.
0.
0.
0.
0.
0.
0.
0.
0.
0.
0.
0.
0.
0.
0.
0.
0.
0.
0.
0.
0.
0.
0.001
-0.001
-0.004
-0.016
-0.047
-0.110
-0.129
2.975
353.549
100567.109
102805.914
2433.952
3880.436
200060.109
6794.342
102862.711
105540.945
5091.138
3296.341
612.719
37370.469
103810.758
15806.678
38.000
26.757
24.756
2.447
-0.389
-0.437
-0.365
-0.282
-0.228
-0.176
-0.137
-0.104
-0.082
-0.069
-0.053
-0.045
-0.035
-0.025
-0.017
-0.011
-0.003
-0.002
0.001
0.000
0.
0.
0.
0.
0.
0.
0.
0.
0.
0.
0.
0.
0.
0.
0.
0.
0.
0.
0.
0.
0.
0.
0.
0.
0.
0.
0.
0.
0.
0.
0.
0.
0.
0.
0.
0.
0.
0.
0.
0.
0.
0.
0.
0.
0.
0.
0.001
-0.002
-0.003
-0.018
-0.049
-0.107
-0.106
4.608
583.826
108196.688
102714.000
3009.005
1045.875
101123.789
364.644
9344.507
53510.406
389.623
16.083
68.590
972.443
14437.643
682.859
280.630
4789.858
2726.225
35.515
0.749
-0.361
-0.291
-0.205
-0.142
-0.106
-0.076
-0.052
-0.041
-0.031
-0.025
-0.016
-0.012
-0.011
-0.007
-0.002
-0.002
0.001
0.
0.
0.
0.
0.
0.
0.
0.
0.
0.
0.
0.
0.
0.
0.
0.
0.
0.
0.
0.
0.
0.
0.
0.
0.
0.
0.
0.
0.
0.
0.
0.
0.
0.
0.
0.
0.
0.
0.
0.
0.
0.
0.
0.
0.
0.
0.
0.
0.001
-0.002
-0.005
-0.015
-0.044
-0.096
-0.107
4.778
1267.257
101201.227
102293.625
246.180
12.485
26.270
14.422
195.196
432.969
77.600
94.073
57202.762
20254.027
113.281
393.357
12070.514
100632.844
101626.805
352.123
6.235
-0.172
-0.221
-0.147
-0.095
-0.064
-0.041
-0.027
-0.018
-0.012
-0.006
-0.003
-0.005
-0.001
0.000
0.001
0.000
0.
0.
0.
0.
0.
0.
0.
0.
0.
0.
0.
0.
0.
0.
0.
0.
0.
0.
0.
0.
0.
0.
0.
0.
0.
0.
0.
0.
0.
0.
0.
0.
0.
0.
0.
0.
0.
0.
0.
0.
0.
0.
0.
0.
0.
0.
0.
0.
0.
0.001
0.000
-0.005
-0.012
-0.033
-0.078
-0.107
1.435
153.560
12296.600
3363.544
30.659
0.996
0.551
0.170
11.107
378.484
5550.290
1391.640
12860.052
6894.724
129.867
9901.164
104982.273
105519.430
57547.371
570.263
9.257
-0.082
-0.187
-0.117
-0.071
-0.044
-0.023
-0.013
-0.006
0.000
0.004
0.002
0.002
0.000
0.000
0.000
0.
0.
0.
0.
0.
0.
0.
0.
0.
0.
0.
0.
0.
0.
0.
0.
0.
0.
0.
0.
0.
0.
0.
0.
0.
0.
0.
0.
0.
0.
0.
0.
0.
0.
0.
0.
0.
0.
0.
0.
0.
0.
0.
0.
0.
0.
0.
0.
0.
0.
0.000
-0.001
-0.002
-0.007
-0.024
-0.056
-0.090
-0.004
2.939
20.522
13.070
0.793
-0.335
-0.469
-0.021
44.771
4895.187
162982.781
18698.705
224.342
62.821
1155.334
102545.875
133824.453
2674.659
563.800
68.417
2.640
-0.170
-0.164
-0.095
-0.056
-0.033
-0.016
-0.007
-0.001
0.000
0.002
0.001
0.001
0.
0.
0.
0.
0.
0.
0.
0.
0.
0.
0.
0.
0.
0.
0.
0.
0.
0.
0.
0.
0.
0.
0.
0.
0.
0.
0.
0.
0.
0.
0.
0.
0.
0.
0.
0.
0.
0.
0.
0.
0.
0.
0.
0.
0.
0.
0.
0.
0.
0.
0.
0.
0.
0.
0.001
0.000
-0.005
-0.014
-0.033
-0.063
-0.088
-0.084
0.000
-0.088
-0.235
-0.324
-0.406
-0.154
19.044
1485.398
47039.445
3912.295
97.729
23.628
10086.097
104436.016
102428.211
1330.376
44.339
4.851
0.079
-0.202
-0.139
-0.073
-0.042
-0.024
-0.011
-0.005
-0.001
-0.001
0.001
0.001
0.001
0.
0.
0.
0.
0.
0.
0.
0.
0.
0.
0.
0.
0.
0.
0.
0.
0.
0.
0.
0.
0.
0.
0.
0.
0.
0.
0.
0.
0.
0.
0.
0.
0.
0.
0.
0.
0.
0.
0.
0.
0.
0.
0.
0.
0.
0.
0.
0.
0.
0.
0.
0.
0.
0.
0.001
0.000
-0.001
-0.008
-0.016
-0.034
-0.056
-0.079
-0.102
-0.130
-0.166
-0.212
-0.280
-0.304
1.659
47.306
796.896
265.936
174.383
17.017
1468.762
3420.754
2210.556
192.237
9.238
0.320
-0.207
-0.169
-0.102
-0.055
-0.030
-0.017
-0.009
-0.002
-0.001
0.001
0.001
0.001
0.001
0.
0.
0.
0.
0.
0.
0.
0.
0.
0.
0.
0.
0.
0.
0.
0.
0.
0.
0.
0.
0.
0.
0.
0.
0.
0.
0.
0.
0.
0.
0.
0.
0.
0.
0.
0.
0.
0.
0.
0.
0.
0.
0.
0.
0.
0.
0.
0.
0.
0.
0.
0.
0.
0.
0.
0.001
0.000
-0.002
-0.007
-0.013
-0.027
-0.043
-0.061
-0.079
-0.096
-0.127
-0.180
-0.247
-0.211
1.019
8.817
37.778
42.828
4.011
4.425
15.891
20.375
7.227
0.572
-0.193
-0.182
-0.121
-0.069
-0.040
-0.021
-0.011
-0.006
-0.002
0.
0.001
0.001
0.001
0.
0.
0.
0.
0.
0.
0.
0.
0.
0.
0.
0.
0.
0.
0.
0.
0.
0.
0.
0.
0.
0.
0.
0.
0.
0.
0.
0.
0.
0.
0.
0.
0.
0.
0.
0.
0.
0.
0.
0.
0.
0.
0.
0.
0.
0.
0.
0.
0.
0.
0.
0.
0.
0.
0.
0.
0.000
0.001
0.001
-0.001
-0.007
-0.012
-0.020
-0.031
-0.045
-0.062
-0.080
-0.111
-0.160
-0.215
-0.232
-0.007
1.180
1.291
-0.030
-0.276
-0.050
0.130
-0.042
-0.180
-0.167
-0.121
-0.072
-0.041
-0.023
-0.015
-0.007
-0.001
0.
0.001
0.001
0.001
0.
0.
0.
0.
0.
0.
0.
0.
0.
0.
0.
0.
0.
0.
0.
0.
0.
0.
0.
0.
0.
0.
0.
0.
0.
0.
0.
0.
0.
0.
0.
0.
0.
0.
0.
0.
0.
0.
0.
0.
0.
0.
0.
0.
0.
0.
0.
0.
0.
0.
0.
0.
0.
0.
0.
0.
0.
0.
0.000
0.002
0.000
-0.001
-0.007
-0.013
-0.019
-0.029
-0.043
-0.054
-0.070
-0.096
-0.137
-0.173
-0.186
-0.187
-0.199
-0.229
-0.223
-0.202
-0.180
-0.159
-0.135
-0.101
-0.065
-0.039
-0.024
-0.014
-0.009
-0.002
0.000
0.002
0.001
0.001
0.
0.
0.
0.
0.
0.
0.
0.
0.
0.
0.
0.
0.
0.
0.
0.
0.
0.
0.
0.
0.
0.
0.
0.
0.
0.
0.
0.
0.
0.
0.
0.
0.
0.
0.
0.
0.
0.
0.
0.
0.
0.
0.
0.
0.
0.
0.
0.
0.
0.
0.
0.
0.
0.
0.
0.
0.
0.
0.
0.
0.002
0.000
0.000
-0.003
-0.010
-0.014
-0.023
-0.030
-0.039
-0.047
-0.057
-0.073
-0.090
-0.111
-0.118
-0.125
-0.128
-0.124
-0.116
-0.106
-0.092
-0.070
-0.046
-0.031
-0.023
-0.014
-0.008
-0.003
0.002
0.001
0.001
0.000
0.
0.
0.
0.
0.
0.
0.
0.
0.
0.
0.
0.
0.
0.
0.
0.
0.
0.
0.
0.
0.
0.
0.
0.
0.
0.
0.
0.
0.
0.
0.
0.
0.
0.
0.
0.
0.
0.
0.
0.
0.
0.
0.
0.
0.
0.
0.
0.
0.
0.
0.
0.
0.
0.
0.
0.
0.
0.
0.
0.
0.001
0.001
0.000
-0.001
-0.004
-0.007
-0.013
-0.019
-0.027
-0.029
-0.036
-0.037
-0.040
-0.045
-0.049
-0.059
-0.058
-0.060
-0.059
-0.056
-0.050
-0.038
-0.030
-0.022
-0.015
-0.011
-0.005
-0.002
0.001
0.000
0.000
0.
0.
0.
0.
0.
0.
0.
0.
0.
0.
0.
0.
0.
0.
0.
0.
0.
0.
0.
0.
0.
0.
0.
0.
0.
0.
0.
0.
0.
0.
0.
0.
0.
0.
0.
0.
0.
0.
0.
0.
0.
0.
0.
0.
0.
0.
0.
0.
0.
0.
0.
0.
0.
0.
0.
0.
0.
0.
0.
0.
0.
0.
0.001
0.001
0.000
-0.001
-0.004
-0.007
-0.011
-0.016
-0.019
-0.023
-0.023
-0.023
-0.022
-0.019
-0.025
-0.025
-0.024
-0.025
-0.025
-0.023
-0.018
-0.015
-0.012
-0.011
-0.007
-0.004
-0.002
0.001
0.
0.
0.
0.
0.
0.
0.
0.
0.
0.
0.
0.
0.
0.
0.
0.
0.
0.
0.
0.
0.
0.
0.
0.
0.
0.
0.
0.
0.
0.
0.
0.
0.
0.
0.
0.
0.
0.
0.
0.
0.
0.
0.
0.
0.
0.
0.
0.
0.
0.
0.
0.
0.
0.
0.
0.
0.
0.
0.
0.
0.
0.
0.
0.
0.
0.001
0.001
0.001
-0.001
-0.002
-0.006
-0.009
-0.012
-0.013
-0.014
-0.012
-0.013
-0.010
-0.009
-0.010
-0.010
-0.009
-0.008
-0.007
-0.007
-0.006
-0.006
-0.005
-0.004
-0.003
-0.001
0.000
0.
0.
0.
0.
0.
0.
0.
0.
0.
0.
0.
0.
0.
0.
0.
0.
0.
0.
0.
0.
0.
0.
0.
0.
0.
0.
0.
0.
0.
0.
0.
0.
0.
0.
0.
0.
0.
0.
0.
0.
0.
0.
0.
0.
0.
0.
0.
0.
0.
0.
0.
0.
0.
0.
0.
0.
0.
0.
0.
0.
0.
0.
0.
0.
0.
0.
0.
0.001
0.001
0.000
-0.001
-0.002
-0.006
-0.008
-0.009
-0.009
-0.008
-0.005
-0.004
-0.003
-0.004
-0.001
-0.001
-0.001
-0.003
-0.003
-0.003
-0.002
-0.001
-0.001
0.000
0.
0.
0.
0.
0.
0.
0.
0.
0.
0.
0.
0.
0.
0.
0.
0.
0.
0.
0.
0.
0.
0.
0.
0.
0.
0.
0.
0.
0.
0.
0.
0.
0.
0.
0.
0.
0.
0.
0.
0.
0.
0.
0.
0.
0.
0.
0.
0.
0.
0.
0.
0.
0.
0.
0.
0.
0.
0.
0.
0.
0.
0.
0.
0.
0.
0.
0.
0.
0.
0.001
0.001
0.002
0.000
-0.001
-0.002
-0.003
-0.004
-0.004
-0.003
-0.003
-0.002
-0.002
-0.001
0.000
-0.001
0.000
0.000
0.000
0.000
0.000
0.000
0.
0.
0.
0.
0.
0.
0.
0.
0.
0.
0.
0.
0.
0.
0.
0.
0.
0.
0.
0.
0.
0.
0.
0.
0.
0.
0.
0.
0.
0.
0.
0.
0.
0.
0.
0.
0.
0.
0.
0.
0.
0.
0.
0.
0.
0.
0.
0.
0.
0.
0.
0.
0.
0.
0.
0.
0.
0.
0.
0.
0.
0.
0.
0.
0.
0.
0.
0.
0.
0.
0.
0.001
0.001
0.001
0.002
0.000
-0.001
-0.001
-0.002
-0.002
-0.001
-0.001
-0.001
0.
0.000
0.001
0.
0.
0.
0.
0.
0.
0.
0.
0.
0.
0.
0.
0.
0.
0.
0.
0.
0.
0.
0.
0.
0.
0.
0.
0.
0.
0.
0.
0.
0.
0.
0.
0.
0.
0.
0.
0.
0.
0.
0.
0.
0.
0.
0.
0.
0.
0.
0.
0.
0.
0.
0.
0.
0.
0.
0.
0.
0.
0.
0.
0.
0.
0.
0.
0.
0.
0.
0.
0.
0.
0.
0.
0.
0.
0.
0.
0.
0.
0.
0.001
0.001
0.001
0.002
0.002
0.
0.000
0.000
0.000
0.001
0.000
0.001
0.001
0.
0.
0.
0.
0.
0.
0.
0.
0.
0.
0.
0.
0.
0.
0.
0.
0.
0.
0.
0.
0.
0.
0.
0.
0.
0.
0.
0.
0.
0.
0.
0.
0.
0.
0.
0.
0.
0.
0.
0.
0.
0.
0.
0.
0.
0.
0.
0.
0.
0.
0.
0.
0.
0.
0.
0.
0.
0.
0.
0.
0.
0.
0.
0.
0.
0.
0.
0.
0.
0.
0.
0.
0.
0.
0.
0.
0.
0.
0.
0.
0.
0.001
0.001
0.001
0.001
0.001
0.001
0.001
0.001
0.001
0.001
0.001
0.
0.
0.
0.
0.
0.
0.
0.
0.
0.
0.
0.
0.
0.
0.
0.
0.
0.
0.
0.
0.
0.
0.
0.
0.
0.
0.
0.
0.
0.
0.
0.
0.
0.
0.
0.
0.
0.
0.
0.
0.
0.
0.
0.
0.
0.
0.
0.
0.
0.
0.
0.
0.
0.
0.
0.
0.
0.
0.
0.
0.
0.
0.
0.
0.
0.
0.
0.
0.
0.
0.
0.
0.
0.
0.
0.
0.
0.
0.
0.
0.
0.
0.
0.001
0.001
0.001
0.001
0.001
0.001
0.001
0.001
0.001
0.
0.
0.
0.
0.
0.
0.
0.
0.
0.
0.
0.
0.
0.
0.
0.
0.
0.
0.
0.
0.
0.
0.
0.
0.
0.
0.
0.
0.
0.
0.
0.
0.
0.
0.
0.
0.
0.
0.
0.
0.
0.
0.
0.
0.
0.
0.
0.
0.
0.
0.
0.
0.
0.
0.
0.
0.
0.
0.
0.
0.
0.
0.
0.
0.
0.
0.
0.
0.
0.
0.
0.
0.
0.
0.
0.
0.
0.
0.
0.
0.
0.
0.
0.
0.
0.
0.001
0.001
0.001
0.001
0.001
0.
0.
0.
0.
0.
0.
0.
0.
0.
0.
0.
0.
0.
0.
0.
0.
0.
0.
0.
0.
0.
0.
0.
0.
0.
0.
0.
0.
0.
0.
0.
0.
0.
0.
0.
0.
0.
0.
0.
0.
0.
0.
0.
0.
0.
0.
0.
0.
0.
0.
0.
0.
0.
0.
0.
0.
0.
0.
0.
0.
0.
0.
0.
0.
0.
0.
0.
0.
0.
0.
0.
0.
0.
0.
0.
0.
0.
0.
0.
0.
0.
0.
0.
0.
0.
0.
0.
0.
0.
0.
0.
0.
0.
0.
0.
0.
0.
0.
0.
0.
0.
0.
0.
0.
0.
0.
0.
0.
0.
0.
0.
0.
0.
0.
0.
0.
0.
0.
0.
0.
0.
0.
0.
0.
0.
0.
0.
0.
0.
0.
0.
0.
0.
0.
0.
0.
0.
0.
0.
0.
0.
0.
0.
0.
0.
0.
0.
0.
0.
0.
0.
0.
0.
0.
0.
0.
0.
0.
0.
0.
0.
0.
0.
0.
0.
0.
0.
0.
0.
0.
0.
0.
0.
0.
0.
0.
0.
0.
0.
0.
0.
0.
0.
0.
0.
0.
0.
0.
0.
0.
0.
0.
0.
0.
0.
0.
0.
0.
0.
0.
0.
0.
0.
0.
0.
0.
0.
0.
0.
0.
0.
0.
0.
0.
0.
0.
0.
0.
0.
0.
0.
0.
0.
0.
0.
0.
0.
0.
0.
0.
0.
0.
0.
0.
0.
0.
0.
0.
0.
0.
0.
0.
0.
0.
0.
0.
0.
0.
0.
0.
0.
0.
0.
0.
0.
0.
0.
0.
0.
0.
0.
0.
0.
0.
0.
0.
0.
0.
0.
0.
0.
0.
0.
0.
0.
0.
0.
0.
0.
0.
0.
0.
0.
0.
0.
0.
0.
0.
0.
0.
0.
0.
0.
0.
0.
0.
0.
0.
0.
0.
0.
0.
0.
0.
0.
0.
0.
0.
0.
0.
0.
0.
0.
0.
0.
0.
0.
0.
0.
0.
0.
0.
0.
0.
0.
0.
0.
0.
0.
0.
0.
0.
0.
0.
0.
0.
0.
0.
0.
0.
0.
0.
0.
0.
0.
0.
0.
0.
0.
0.
0.
0.
0.
0.
0.
0.
0.
0.
0.
0.
0.
0.
0.
0.
0.
0.
0.
0.
0.
0.
0.
0.
0.
0.
0.
0.
0.
0.
0.
0.
0.
0.
0.
0.
0.
0.
0.
0.
0.
0.
0.
0.
0.
0.
0.
0.
0.
0.
0.
0.
0.
0.
0.
0.
0.
0.
0.
0.
0.
0.
0.
0.
0.
0.
0.
0.
0.
0.
0.
0.
0.
0.
0.
0.
0.
0.
0.
0.
0.
0.
0.
0.
0.
0.
0.
0.
0.
0.
0.
0.
0.
0.
0.
0.
0.
0.
0.
0.
0.
0.
0.
0.
0.
0.
0.
0.
0.
0.
0.
0.
0.
0.
0.
0.
0.
0.
0.
0.
0.
0.
0.
0.
0.
0.
0.
0.
0.
0.
0.
0.
0.
0.
0.
0.
0.
0.
0.
0.
0.
0.
0.
0.
0.
0.
0.
0.
0.
0.
0.
0.
0.
0.
0.
0.
0.
0.
0.
0.
0.
0.
0.
0.
0.
0.
0.
0.
0.
0.
0.
0.
0.
0.
0.
0.
0.
0.
0.
0.
0.
0.
0.
0.
0.
0.
0.
0.
0.
0.
0.
0.
0.
0.
0.
0.
0.
0.
0.
0.
0.
0.
0.
0.
0.
0.
0.
0.
0.
0.
0.
0.
0.
0.
0.
0.
0.
0.
0.
0.
0.
0.
0.
0.
0.
0.
0.
0.
0.
0.
0.
0.
0.
0.
0.
0.
0.
0.
0.
0.
0.
0.
0.
0.
0.
0.
0.
0.
0.
0.
0.
0.
0.
0.
0.
0.
0.
0.
0.
0.
0.
0.
0.
0.
0.
0.
0.
0.
0.
0.
0.
0.
0.
0.
0.
0.
0.
0.
0.
0.
0.
0.
0.
0.
0.
0.
0.
0.
0.
0.
0.
0.
0.
0.
0.
0.
0.
0.
0.
0.
0.
0.
0.
0.
0.
0.
0.
0.
0.
0.
0.
0.
0.
0.
0.
0.
0.
0.
0.
0.
0.
0.
0.
0.
0.
0.
0.
0.
0.
0.
0.
0.
0.
0.
0.
0.
0.
0.
0.
0.
0.
0.
0.
0.
0.
0.
0.
0.
0.
0.
0.
0.
0.
0.
0.
0.
0.
0.
0.
0.
0.
0.
0.
0.
0.
0.
0.
0.
0.
0.
0.
0.
0.
0.
0.
0.
0.
0.
0.
0.
0.
0.
0.
0.
0.
0.
0.
0.
0.
0.
0.
0.
0.
0.
0.
0.
0.
0.
0.
0.
0.
0.
0.
0.
0.
0.
0.
0.
0.
0.
0.
0.
0.
0.
0.
0.
0.
0.
0.
0.
0.
0.
0.
0.
0.
0.
0.
0.
0.
0.
0.
0.
0.
0.
0.
0.
0.
0.
0.
0.
0.
0.
0.
0.
0.
0.
0.
0.
0.
0.
0.
0.
0.
0.
0.
0.
0.
0.
0.
0.
0.
0.
0.
0.
0.
0.
0.
0.
0.
0.
0.
0.
0.
0.
0.
0.
0.
0.
0.
0.
0.
0.
0.
0.
0.
0.
0.
0.
0.
0.
0.
0.
0.
0.
0.
0.
0.
0.
0.
0.
0.
0.
0.
0.
0.
0.
0.
0.
0.
0.
0.
0.
0.
0.
0.
0.
0.
0.
0.
0.
0.
0.
0.
0.
0.
0.
0.
0.
0.
0.
0.
0.
0.
0.
0.
0.
0.
0.
0.
0.
0.
0.
0.
0.
0.
0.
0.
0.
0.
0.
0.
0.
0.
0.
0.
0.
0.
0.
0.
0.
0.
0.
0.
0.
0.
0.
0.
0.
0.
0.
0.
0.
0.
0.
0.
0.
0.
0.
0.
0.
0.
0.
0.
0.
0.
0.
0.
0.
0.
0.
0.
0.
0.
0.
0.
0.
0.
0.
0.
0.
0.
0.
0.
0.
0.
0.
0.
0.
0.
0.
0.
0.
0.
0.
0.
0.
0.
0.
0.
0.
0.
0.
0.
0.
0.
0.
0.
0.
0.
0.
0.
0.
0.
0.
0.
0.
0.
0.
0.
0.
0.
0.
0.
0.
0.
0.
0.
0.
0.
0.
0.
0.
0.
0.
0.
0.
0.
0.
0.
0.
0.
0.
0.
0.
0.
0.
0.
0.
0.
0.
0.
0.
0.
0.
0.
0.
0.
0.
0.
0.
0.
0.
0.
0.
0.
0.
0.
0.
0.
0.
0.
0.
0.
0.
0.
0.
0.
0.
0.
0.
0.
0.
0.
0.
0.
0.
0.
0.
0.
0.
0.
0.
0.
0.
0.
0.
0.
0.
0.
0.
0.
0.
0.
0.
0.
0.
0.
0.
0.
0.
0.
0.
0.
0.
0.
0.
0.
0.
0.
0.
0.
0.
0.
0.
0.
0.
0.
0.
0.
0.
0.
0.
0.
0.
0.
0.
0.
0.
0.
0.
0.
0.
0.
0.
0.
0.
0.
0.
0.
0.
0.
0.
0.
0.
0.
0.
0.
0.
0.
0.
0.
0.
0.
0.
0.
0.
0.
0.
0.
0.
0.
0.
0.
0.
0.
0.
0.
0.
0.
0.
0.
0.
0.
0.
0.
0.
0.
0.
0.
0.
0.
0.
0.
0.
0.
0.
0.
0.
0.
0.
0.
0.
0.
0.
0.
0.
0.
0.
0.
0.
0.
0.
0.
0.
0.
0.
0.
0.
0.
0.
0.
0.
0.
0.
0.
0.
0.
0.
0.
0.
0.
0.
0.
0.
0.
0.
0.
0.
0.
0.
0.
0.
0.
0.
0.
0.
0.
0.
0.
0.
0.
0.
0.
0.
0.
0.
0.
0.
0.
0.
0.
0.
0.
0.
0.
0.
0.
0.
0.
0.
0.
0.
0.
0.
0.
0.
0.
0.
0.
0.
0.
0.
0.
0.
0.
0.
0.
0.
0.
0.
0.
0.
0.
0.
0.
0.
0.
0.
0.
0.
0.
0.
0.
0.
0.
0.
0.
0.
0.
0.
0.
0.
0.
0.
0.
0.
0.
0.
0.
0.
0.
0.
0.
0.
0.
0.
0.
0.
0.
0.
0.
0.
0.
0.
0.
0.
0.
0.
0.
0.
0.
0.
0.
0.
0.
0.
0.
0.
0.
0.
0.
0.
0.
0.
0.
0.
0.
0.
0.
0.
0.
0.
0.
0.
0.
0.
0.
0.
0.
0.
0.
0.
0.
0.
0.
0.
0.
0.
0.
0.
0.
0.
0.
0.
0.
0.
0.
0.
0.
0.
0.
0.
0.
0.
0.
0.
0.
0.
0.
0.
0.
0.
0.
0.
0.
0.
0.
0.
0.
0.
0.
0.
0.
0.
0.
0.
0.
0.
0.
0.
0.
0.
0.
0.
0.
0.
0.
0.
0.
0.
0.
0.
0.
0.
0.
0.
0.
0.
0.
0.
0.
0.
0.
0.
0.
0.
0.
0.
0.
0.
0.
0.
0.
0.
0.
0.
0.
0.
0.
0.
0.
0.
0.
0.
0.
0.
0.
0.
0.
0.
0.
0.
0.
0.
0.
0.
0.
0.
0.
0.
0.
0.
0.
0.
0.
0.
0.
0.
0.
0.
0.
0.
0.
0.
0.
0.
0.
0.
0.
0.
0.
0.
0.
0.
0.
0.
0.
0.
0.
0.
0.
0.
0.
0.
0.
0.
0.
0.
0.
0.
0.
0.
0.
0.
0.
0.
0.
0.
0.
0.
0.
0.
0.
0.
0.
0.
0.
0.
0.
0.
0.
0.
0.
0.
0.
0.
0.
0.
0.
0.
0.
0.
0.
0.
0.
0.
0.
0.
0.
0.
0.
0.
0.
0.
0.
0.
0.
0.
0.
0.
0.
0.
0.
0.
0.
0.
0.
0.
0.
0.
0.
0.
0.
0.
0.
0.
0.
0.
0.
0.
0.
0.
0.
0.
0.
0.
0.
0.
0.000
0.000
0.000
0.000
0.000
0.000
0.000
0.
0.
0.
0.
0.
0.
0.
0.
0.
0.
0.
0.
0.
0.
0.
0.
0.
0.
0.
0.
0.
0.
0.
0.
0.
0.
0.
0.
0.
0.
0.
0.
0.
0.
0.
0.
0.
0.
0.
0.
0.
0.
0.
0.
0.
0.
0.
0.
0.
0.
0.
0.
0.
0.
0.
0.
0.
0.
0.
0.
0.
0.
0.
0.
0.
0.
0.
0.
0.
0.
0.
0.
0.
0.
0.
0.
0.
0.
0.
0.
0.
0.
0.
0.
0.000
0.000
0.000
-0.001
-0.001
-0.001
-0.001
-0.001
-0.001
0.000
0.000
0.
0.
0.
0.
0.
0.
0.
0.
0.
0.
0.
0.
0.
0.
0.
0.
0.
0.
0.
0.
0.
0.
0.
0.
0.
0.
0.
0.
0.
0.
0.
0.
0.
0.
0.
0.
0.
0.
0.
0.
0.
0.
0.
0.
0.
0.
0.
0.
0.
0.
0.
0.
0.
0.
0.
0.
0.
0.
0.
0.
0.
0.
0.
0.
0.
0.
0.
0.
0.
0.
0.
0.
0.
0.
0.
0.
0.
0.
0.
0.
0.
0.000
0.000
-0.001
-0.001
-0.002
-0.002
-0.002
-0.002
-0.002
0.000
0.000
0.
0.001
0.000
0.000
0.000
0.
0.
0.
0.
0.
0.
0.
0.
0.
0.
0.
0.
0.
0.
0.
0.
0.
0.
0.
0.
0.
0.
0.
0.
0.
0.
0.
0.
0.
0.
0.
0.
0.
0.
0.
0.
0.
0.
0.
0.
0.
0.
0.
0.
0.
0.
0.
0.
0.
0.
0.
0.
0.
0.
0.
0.
0.
0.
0.
0.
0.
0.
0.
0.
0.
0.
0.
0.
0.
0.
0.
0.
0.
0.
0.
0.
0.000
0.000
-0.001
-0.002
-0.002
-0.004
-0.005
-0.004
-0.003
-0.004
-0.002
-0.002
-0.001
-0.001
0.000
-0.001
-0.001
0.000
0.000
0.
0.
0.
0.
0.
0.
0.
0.
0.
0.
0.
0.
0.
0.
0.
0.
0.
0.
0.
0.
0.
0.
0.
0.
0.
0.
0.
0.
0.
0.
0.
0.
0.
0.
0.
0.
0.
0.
0.
0.
0.
0.
0.
0.
0.
0.
0.
0.
0.
0.
0.
0.
0.
0.
0.
0.
0.
0.
0.
0.
0.
0.
0.
0.
0.
0.
0.
0.
0.
0.
0.
0.
0.
0.000
0.000
-0.001
-0.001
-0.003
-0.005
-0.006
-0.006
-0.007
-0.007
-0.007
-0.008
-0.007
-0.005
-0.004
-0.004
-0.001
-0.001
-0.001
0.000
0.000
0.
0.
0.
0.
0.
0.
0.
0.
0.
0.
0.
0.
0.
0.
0.
0.
0.
0.
0.
0.
0.
0.
0.
0.
0.
0.
0.
0.
0.
0.
0.
0.
0.
0.
0.
0.
0.
0.
0.
0.
0.
0.
0.
0.
0.
0.
0.
0.
0.
0.
0.
0.
0.
0.
0.
0.
0.
0.
0.
0.
0.
0.
0.
0.
0.
0.
0.
0.
0.
0.
0.
0.
0.001
0.001
0.000
-0.003
-0.004
-0.007
-0.010
-0.014
-0.016
-0.018
-0.016
-0.015
-0.017
-0.015
-0.010
-0.008
-0.004
-0.003
-0.001
-0.001
0.000
0.000
0.
0.
0.
0.
0.
0.
0.
0.
0.
0.
0.
0.
0.
0.
0.
0.
0.
0.
0.
0.
0.
0.
0.
0.
0.
0.
0.
0.
0.
0.
0.
0.
0.
0.
0.
0.
0.
0.
0.
0.
0.
0.
0.
0.
0.
0.
0.
0.
0.
0.
0.
0.
0.
0.
0.
0.
0.
0.
0.
0.
0.
0.
0.
0.
0.
0.
0.
0.
0.
0.
0.000
0.001
0.000
-0.001
-0.007
-0.010
-0.014
-0.018
-0.025
-0.031
-0.032
-0.034
-0.035
-0.031
-0.030
-0.025
-0.019
-0.012
-0.007
-0.004
-0.001
-0.001
0.000
0.000
0.
0.
0.
0.
0.
0.
0.
0.
0.
0.
0.
0.
0.
0.
0.
0.
0.
0.
0.
0.
0.
0.
0.
0.
0.
0.
0.
0.
0.
0.
0.
0.
0.
0.
0.
0.
0.
0.
0.
0.
0.
0.
0.
0.
0.
0.
0.
0.
0.
0.
0.
0.
0.
0.
0.
0.
0.
0.
0.
0.
0.
0.
0.
0.
0.
0.
0.
0.
0.000
0.001
0.001
-0.002
-0.006
-0.009
-0.013
-0.020
-0.029
-0.041
-0.047
-0.053
-0.056
-0.059
-0.060
-0.059
-0.051
-0.039
-0.026
-0.017
-0.008
-0.004
-0.002
-0.001
0.000
0.
0.
0.
0.
0.
0.
0.
0.
0.
0.
0.
0.
0.
0.
0.
0.
0.
0.
0.
0.
0.
0.
0.
0.
0.
0.
0.
0.
0.
0.
0.
0.
0.
0.
0.
0.
0.
0.
0.
0.
0.
0.
0.
0.
0.
0.
0.
0.
0.
0.
0.
0.
0.
0.
0.
0.
0.
0.
0.
0.
0.
0.
0.
0.
0.
0.
0.
0.
0.000
0.001
0.001
-0.004
-0.008
-0.011
-0.020
-0.028
-0.043
-0.055
-0.068
-0.076
-0.087
-0.094
-0.093
-0.090
-0.081
-0.065
-0.050
-0.029
-0.015
-0.007
-0.004
-0.001
0.000
0.000
0.
0.
0.
0.
0.
0.
0.
0.
0.
0.
0.
0.
0.
0.
0.
0.
0.
0.
0.
0.
0.
0.
0.
0.
0.
0.
0.
0.
0.
0.
0.
0.
0.
0.
0.
0.
0.
0.
0.
0.
0.
0.
0.
0.
0.
0.
0.
0.
0.
0.
0.
0.
0.
0.
0.
0.
0.
0.
0.
0.
0.
0.
0.
0.
0.
0.
0.000
0.000
0.001
-0.001
-0.005
-0.009
-0.015
-0.024
-0.038
-0.056
-0.073
-0.089
-0.105
-0.124
-0.125
-0.118
-0.087
-0.083
-0.087
-0.069
-0.046
-0.024
-0.011
-0.005
-0.003
-0.001
0.000
0.
0.
0.
0.
0.
0.
0.
0.
0.
0.
0.
0.
0.
0.
0.
0.
0.
0.
0.
0.
0.
0.
0.
0.
0.
0.
0.
0.
0.
0.
0.
0.
0.
0.
0.
0.
0.
0.
0.
0.
0.
0.
0.
0.
0.
0.
0.
0.
0.
0.
0.
0.
0.
0.
0.
0.
0.
0.
0.
0.
0.
0.
0.
0.
0.
0.
0.000
0.000
0.000
-0.001
-0.005
-0.011
-0.017
-0.031
-0.050
-0.072
-0.094
-0.118
-0.143
-0.159
-0.146
0.058
0.372
0.274
-0.033
-0.084
-0.060
-0.033
-0.015
-0.006
-0.003
-0.001
0.000
0.
0.
0.
0.
0.
0.
0.
0.
0.
0.
0.
0.
0.
0.
0.
0.
0.
0.
0.
0.
0.
0.
0.
0.
0.
0.
0.
0.
0.
0.
0.
0.
0.
0.
0.
0.
0.
0.
0.
0.
0.
0.
0.
0.
0.
0.
0.
0.
0.
0.
0.
0.
0.
0.
0.
0.
0.
0.
0.
0.
0.
0.
0.
0.
0.
0.
0.000
0.000
0.000
-0.002
-0.006
-0.013
-0.022
-0.038
-0.063
-0.088
-0.113
-0.147
-0.183
-0.199
-0.125
0.582
2.020
1.548
0.165
-0.086
-0.067
-0.039
-0.018
-0.009
-0.004
-0.001
0.000
0.
0.
0.
0.
0.
0.
0.
0.
0.
0.
0.
0.
0.
0.
0.
0.
0.
0.
0.
0.
0.
0.
0.
0.
0.
0.
0.
0.
0.
0.
0.
0.
0.
0.
0.
0.
0.
0.
0.
0.
0.
0.
0.
0.
0.
0.
0.
0.
0.
0.
0.
0.
0.
0.
0.
0.
0.
0.
0.
0.
0.
0.
0.
0.
0.
0.
0.000
0.001
-0.001
-0.002
-0.006
-0.014
-0.025
-0.045
-0.073
-0.098
-0.125
-0.164
-0.212
-0.235
-0.182
0.427
2.688
2.731
0.239
-0.097
-0.073
-0.041
-0.019
-0.009
-0.004
-0.001
0.000
0.
0.
0.
0.
0.
0.
0.
0.
0.
0.
0.
0.
0.
0.
0.
0.
0.
0.
0.
0.
0.
0.
0.
0.
0.
0.
0.
0.
0.
0.
0.
0.
0.
0.
0.
0.
0.
0.
0.
0.
0.
0.
0.
0.
0.
0.
0.
0.
0.
0.
0.
0.
0.
0.
0.
0.
0.
0.
0.
0.
0.
0.
0.
0.
0.
0.
0.
0.001
-0.002
-0.002
-0.005
-0.014
-0.027
-0.047
-0.079
-0.102
-0.135
-0.173
-0.221
-0.254
-0.250
-0.074
0.822
1.024
-0.015
-0.110
-0.076
-0.040
-0.019
-0.009
-0.004
-0.001
0.000
0.
0.
0.
0.
0.
0.
0.
0.
0.
0.
0.
0.
0.
0.
0.
0.
0.
0.
0.
0.
0.
0.
0.
0.
0.
0.
0.
0.
0.
0.
0.
0.
0.
0.
0.
0.
0.
0.
0.
0.
0.
0.
0.
0.
0.
0.
0.
0.
0.
0.
0.
0.
0.
0.
0.
0.
0.
0.
0.
0.
0.
0.
0.
0.
0.
0.
0.
0.001
0.000
-0.002
-0.005
-0.012
-0.025
-0.046
-0.076
-0.106
-0.140
-0.177
-0.220
-0.259
-0.268
-0.247
-0.175
-0.142
-0.151
-0.106
-0.069
-0.036
-0.017
-0.007
-0.003
-0.001
0.
0.
0.
0.
0.
0.
0.
0.
0.
0.
0.
0.
0.
0.
0.
0.
0.
0.
0.
0.
0.
0.
0.
0.
0.
0.
0.
0.
0.
0.
0.
0.
0.
0.
0.
0.
0.
0.
0.
0.
0.
0.
0.
0.
0.
0.
0.
0.
0.
0.
0.
0.
0.
0.
0.
0.
0.
0.
0.
0.
0.
0.
0.
0.
0.
0.
0.
0.
0.000
0.000
-0.001
-0.005
-0.011
-0.020
-0.039
-0.068
-0.104
-0.137
-0.173
-0.216
-0.254
-0.266
-0.255
-0.228
-0.198
-0.155
-0.102
-0.058
-0.031
-0.015
-0.007
-0.002
0.001
0.
0.
0.
0.
0.
0.
0.
0.
0.
0.
0.
0.
0.
0.
0.
0.
0.
0.
0.
0.
0.
0.
0.
0.
0.
0.
0.
0.
0.
0.
0.
0.
0.
0.
0.
0.
0.
0.
0.
0.
0.
0.
0.
0.
0.
0.
0.
0.
0.
0.
0.
0.
0.
0.
0.
0.
0.
0.
0.
0.
0.
0.
0.
0.
0.
0.
0.
0.
0.000
0.000
-0.001
-0.003
-0.009
-0.016
-0.032
-0.054
-0.091
-0.125
-0.162
-0.202
-0.236
-0.248
-0.234
-0.215
-0.186
-0.145
-0.092
-0.054
-0.030
-0.015
-0.007
0.000
0.000
0.
0.
0.
0.
0.
0.
0.
0.
0.
0.000
0.
0.
0.
0.
0.
0.
0.
0.
0.
0.
0.
0.
0.
0.
0.
0.
0.
0.
0.
0.
0.
0.
0.
0.
0.
0.
0.
0.
0.
0.
0.
0.
0.
0.
0.
0.
0.
0.
0.
0.
0.
0.
0.
0.
0.
0.
0.
0.
0.
0.
0.
0.
0.
0.
0.
0.
0.
0.
0.
0.000
-0.001
-0.003
-0.007
-0.012
-0.024
-0.042
-0.071
-0.103
-0.141
-0.178
-0.206
-0.200
-0.167
-0.167
-0.163
-0.127
-0.085
-0.052
-0.028
-0.014
-0.007
0.000
0.000
0.
0.
0.
0.
0.
0.
0.000
0.001
-0.001
-0.001
-0.002
-0.002
0.001
0.000
0.000
0.
0.
0.
0.
0.
0.
0.
0.
0.
0.
0.
0.
0.
0.
0.
0.
0.
0.
0.
0.
0.
0.
0.
0.
0.
0.
0.
0.
0.
0.
0.
0.
0.
0.
0.
0.
0.
0.
0.
0.
0.
0.
0.
0.
0.
0.
0.
0.
0.
0.
0.
0.
0.
0.
0.000
-0.001
-0.001
-0.007
-0.009
-0.020
-0.033
-0.053
-0.082
-0.120
-0.155
-0.169
-0.081
0.051
-0.035
-0.136
-0.118
-0.086
-0.048
-0.028
-0.015
-0.005
-0.001
0.001
0.
0.
0.
0.000
0.001
0.000
-0.002
-0.002
-0.004
-0.004
-0.004
-0.004
-0.002
-0.002
-0.001
0.000
0.000
0.
0.
0.
0.
0.
0.
0.
0.
0.
0.
0.
0.
0.
0.
0.
0.
0.
0.
0.
0.
0.
0.
0.
0.
0.
0.
0.
0.
0.
0.
0.
0.
0.
0.
0.
0.
0.
0.
0.
0.
0.
0.
0.
0.
0.
0.
0.
0.
0.
0.
0.
0.
0.000
0.000
-0.001
-0.005
-0.009
-0.016
-0.028
-0.044
-0.067
-0.102
-0.136
-0.148
-0.024
0.188
0.024
-0.122
-0.122
-0.085
-0.048
-0.027
-0.013
-0.005
-0.003
-0.001
0.001
0.001
0.001
0.001
0.000
-0.003
-0.006
-0.006
-0.010
-0.010
-0.010
-0.010
-0.006
-0.004
-0.003
-0.001
0.000
0.
0.
0.
0.
0.
0.
0.
0.
0.
0.
0.
0.
0.
0.
0.
0.
0.
0.
0.
0.
0.
0.
0.
0.
0.
0.
0.
0.
0.
0.
0.
0.
0.
0.
0.
0.
0.
0.
0.
0.
0.
0.
0.
0.
0.
0.
0.
0.
0.
0.
0.
0.
0.
0.000
0.001
-0.002
-0.007
-0.013
-0.025
-0.038
-0.057
-0.088
-0.120
-0.146
-0.098
0.017
-0.083
-0.137
-0.117
-0.080
-0.046
-0.024
-0.017
-0.008
-0.005
-0.004
-0.002
-0.001
-0.003
-0.004
-0.008
-0.009
-0.014
-0.016
-0.018
-0.017
-0.017
-0.014
-0.012
-0.009
-0.004
-0.002
0.000
0.000
0.
0.000
0.000
0.000
0.
0.
0.
0.
0.
0.
0.
0.
0.
0.
0.
0.
0.
0.
0.
0.
0.
0.
0.
0.
0.
0.
0.
0.
0.
0.
0.
0.
0.
0.
0.
0.
0.
0.
0.
0.
0.
0.
0.
0.
0.
0.
0.
0.
0.
0.
0.
0.
0.000
0.000
-0.001
-0.003
-0.012
-0.021
-0.032
-0.050
-0.077
-0.110
-0.137
-0.152
-0.144
-0.148
-0.131
-0.103
-0.068
-0.044
-0.031
-0.018
-0.014
-0.009
-0.012
-0.012
-0.011
-0.011
-0.013
-0.017
-0.022
-0.026
-0.027
-0.027
-0.027
-0.024
-0.023
-0.017
-0.014
-0.007
-0.004
-0.002
0.002
0.001
0.001
0.000
0.000
0.000
0.000
0.
0.
0.
0.
0.
0.
0.
0.
0.
0.
0.
0.
0.
0.
0.
0.
0.
0.
0.
0.
0.
0.
0.
0.
0.
0.
0.
0.
0.
0.
0.
0.
0.
0.
0.
0.
0.
0.
0.
0.
0.
0.
0.
0.
0.
0.
0.000
0.000
-0.001
-0.003
-0.008
-0.015
-0.030
-0.044
-0.065
-0.094
-0.129
-0.148
-0.152
-0.144
-0.121
-0.090
-0.062
-0.042
-0.034
-0.025
-0.021
-0.017
-0.020
-0.024
-0.022
-0.023
-0.023
-0.027
-0.032
-0.035
-0.039
-0.041
-0.040
-0.038
-0.033
-0.028
-0.020
-0.014
-0.009
-0.004
-0.002
0.000
-0.002
-0.001
0.000
-0.001
0.000
0.000
0.000
0.
0.
0.
0.
0.
0.
0.
0.
0.
0.
0.
0.
0.
0.
0.
0.
0.
0.
0.
0.
0.
0.
0.
0.
0.
0.
0.
0.
0.
0.
0.
0.
0.
0.
0.
0.
0.
0.
0.
0.
0.
0.
0.
0.
0.000
-0.001
-0.002
-0.004
-0.008
-0.014
-0.025
-0.039
-0.057
-0.082
-0.114
-0.136
-0.143
-0.133
-0.108
-0.083
-0.058
-0.045
-0.035
-0.032
-0.027
-0.024
-0.032
-0.034
-0.035
-0.040
-0.042
-0.045
-0.047
-0.050
-0.055
-0.057
-0.055
-0.055
-0.049
-0.039
-0.033
-0.025
-0.015
-0.010
-0.008
-0.005
-0.002
-0.003
-0.003
-0.001
-0.001
-0.001
0.000
0.
0.
0.
0.
0.
0.
0.
0.
0.
0.
0.
0.
0.
0.
0.
0.
0.
0.
0.
0.
0.
0.
0.
0.
0.
0.
0.
0.
0.
0.
0.
0.
0.
0.
0.
0.
0.
0.
0.
0.
0.
0.
0.
0.001
-0.001
-0.001
-0.001
-0.006
-0.008
-0.016
-0.027
-0.040
-0.057
-0.081
-0.105
-0.121
-0.128
-0.122
-0.102
-0.078
-0.057
-0.046
-0.037
-0.039
-0.037
-0.042
-0.048
-0.054
-0.058
-0.062
-0.064
-0.064
-0.069
-0.071
-0.073
-0.080
-0.082
-0.076
-0.069
-0.061
-0.050
-0.038
-0.028
-0.020
-0.013
-0.009
-0.010
-0.008
-0.004
-0.003
-0.002
-0.001
-0.001
0.000
0.
0.
0.
0.
0.
0.
0.
0.
0.
0.
0.
0.
0.
0.
0.
0.
0.
0.
0.
0.
0.
0.
0.
0.
0.
0.
0.
0.
0.
0.
0.
0.
0.
0.
0.
0.
0.
0.
0.
0.
0.
0.001
-0.001
-0.002
-0.003
-0.004
-0.007
-0.011
-0.018
-0.028
-0.040
-0.059
-0.082
-0.104
-0.115
-0.121
-0.118
-0.101
-0.077
-0.057
-0.049
-0.048
-0.047
-0.050
-0.059
-0.071
-0.081
-0.089
-0.097
-0.097
-0.093
-0.093
-0.097
-0.101
-0.103
-0.105
-0.102
-0.098
-0.085
-0.073
-0.058
-0.045
-0.034
-0.027
-0.024
-0.018
-0.011
-0.009
-0.004
-0.003
-0.002
-0.001
0.000
0.
0.
0.
0.
0.
0.
0.
0.
0.
0.
0.
0.
0.
0.
0.
0.
0.
0.
0.
0.
0.
0.
0.
0.
0.
0.
0.
0.
0.
0.
0.
0.
0.
0.
0.
0.
0.
0.
0.
0.
0.000
-0.001
-0.002
-0.004
-0.006
-0.008
-0.013
-0.018
-0.025
-0.031
-0.046
-0.064
-0.085
-0.101
-0.115
-0.119
-0.118
-0.099
-0.076
-0.062
-0.054
-0.052
-0.057
-0.070
-0.083
-0.102
-0.117
-0.128
-0.137
-0.142
-0.141
-0.134
-0.135
-0.134
-0.138
-0.141
-0.143
-0.136
-0.121
-0.108
-0.096
-0.076
-0.060
-0.051
-0.042
-0.033
-0.024
-0.017
-0.012
-0.005
-0.003
-0.001
-0.001
0.000
0.
0.
0.
0.
0.
0.
0.
0.
0.
0.
0.
0.
0.
0.
0.
0.
0.
0.
0.
0.
0.
0.
0.
0.
0.
0.
0.
0.
0.
0.
0.
0.
0.
0.
0.
0.
0.
0.
0.000
-0.001
-0.001
-0.003
-0.006
-0.013
-0.020
-0.028
-0.035
-0.037
-0.046
-0.055
-0.067
-0.086
-0.101
-0.111
-0.118
-0.112
-0.097
-0.079
-0.059
-0.051
-0.062
-0.074
-0.095
-0.118
-0.147
-0.167
-0.182
-0.188
-0.191
-0.192
-0.181
-0.173
-0.169
-0.177
-0.186
-0.186
-0.173
-0.148
-0.147
-0.143
-0.127
-0.107
-0.086
-0.071
-0.054
-0.040
-0.025
-0.017
-0.009
-0.006
-0.004
0.000
0.001
0.
0.
0.
0.
0.
0.
0.
0.
0.
0.
0.
0.
0.
0.
0.
0.
0.
0.
0.
0.
0.
0.
0.
0.
0.
0.
0.
0.
0.
0.
0.
0.
0.
0.
0.
0.
0.
0.
0.000
-0.001
-0.002
-0.008
-0.014
-0.022
-0.034
-0.049
-0.058
-0.064
-0.068
-0.069
-0.073
-0.083
-0.096
-0.103
-0.104
-0.099
-0.085
-0.072
-0.067
-0.063
-0.078
-0.096
-0.132
-0.169
-0.210
-0.234
-0.242
-0.248
-0.259
-0.256
-0.237
-0.223
-0.214
-0.226
-0.236
-0.164
0.373
1.113
0.426
-0.122
-0.183
-0.162
-0.131
-0.109
-0.090
-0.068
-0.043
-0.030
-0.016
-0.010
-0.005
-0.002
0.001
0.000
0.
0.
0.
0.
0.
0.
0.
0.
0.
0.
0.
0.
0.
0.
0.
0.
0.
0.
0.
0.
0.
0.
0.
0.
0.
0.
0.
0.
0.
0.
0.
0.
0.
0.
0.
0.
0.000
-0.001
-0.001
-0.006
-0.011
-0.019
-0.035
-0.055
-0.070
-0.080
-0.088
-0.094
-0.091
-0.084
-0.082
-0.088
-0.093
-0.094
-0.087
-0.083
-0.077
-0.073
-0.076
-0.097
-0.131
-0.176
-0.236
-0.276
-0.303
-0.298
-0.323
-0.344
-0.342
-0.320
-0.293
-0.288
-0.297
-0.268
0.759
14.397
61.488
16.071
0.849
-0.222
-0.222
-0.190
-0.162
-0.140
-0.109
-0.078
-0.050
-0.029
-0.015
-0.009
-0.002
-0.001
0.000
0.
0.
0.
0.
0.
0.
0.
0.
0.
0.
0.
0.
0.
0.
0.
0.
0.
0.
0.
0.
0.
0.
0.
0.
0.
0.
0.
0.
0.
0.
0.
0.
0.
0.
0.
0.
0.000
-0.001
-0.001
-0.008
-0.017
-0.031
-0.051
-0.075
-0.090
-0.102
-0.108
-0.118
-0.114
-0.100
-0.085
-0.080
-0.082
-0.081
-0.084
-0.077
-0.078
-0.079
-0.095
-0.127
-0.174
-0.233
-0.283
-0.318
-0.114
0.152
-0.031
-0.367
-0.434
-0.425
-0.401
-0.385
-0.378
-0.227
3.798
221.090
100360.969
483.377
4.153
-0.237
-0.319
-0.274
-0.237
-0.205
-0.166
-0.125
-0.084
-0.053
-0.026
-0.014
-0.006
-0.001
-0.001
0.000
0.
0.
0.
0.
0.
0.
0.
0.
0.
0.
0.
0.
0.
0.
0.
0.
0.
0.
0.
0.
0.
0.
0.
0.
0.
0.
0.
0.
0.
0.
0.
0.
0.
0.
0.
0.001
-0.001
-0.003
-0.013
-0.023
-0.038
-0.066
-0.090
-0.111
-0.110
-0.126
-0.143
-0.137
-0.117
-0.091
-0.077
-0.072
-0.073
-0.076
-0.077
-0.087
-0.097
-0.124
-0.170
-0.226
-0.294
-0.352
-0.135
3.879
5.302
1.698
0.016
-0.073
-0.397
-0.454
-0.433
-0.365
0.909
8.727
116.238
9560.756
188.286
3.055
-0.372
-0.425
-0.321
-0.229
-0.202
-0.161
-0.138
-0.116
-0.085
-0.045
-0.023
-0.009
-0.004
-0.001
0.000
0.
0.
0.
0.
0.
0.
0.
0.
0.
0.
0.
0.
0.
0.
0.
0.
0.
0.
0.
0.
0.
0.
0.
0.
0.
0.
0.
0.
0.
0.
0.
0.
0.
0.
0.
0.001
0.000
-0.008
-0.017
-0.026
-0.044
-0.073
-0.105
-0.131
-0.142
-0.156
-0.165
-0.154
-0.126
-0.095
-0.072
-0.068
-0.068
-0.072
-0.080
-0.099
-0.130
-0.179
-0.243
-0.303
-0.368
-0.420
-0.032
8.823
10.652
3.734
4.485
13.244
2.739
6.836
4.656
1.319
14.715
438.728
435.753
41.683
11.034
0.479
-0.541
0.100
11.277
11.792
4.811
8.786
4.885
0.091
-0.106
-0.071
-0.033
-0.012
-0.007
-0.001
0.001
0.
0.
0.
0.
0.
0.
0.
0.
0.
0.
0.
0.
0.
0.
0.
0.
0.
0.
0.
0.
0.
0.
0.
0.
0.
0.
0.
0.
0.
0.
0.
0.
0.
0.
0.000
0.001
-0.002
-0.010
-0.018
-0.029
-0.047
-0.076
-0.116
-0.148
-0.171
-0.173
-0.172
-0.163
-0.126
-0.092
-0.071
-0.057
-0.062
-0.071
-0.093
-0.130
-0.188
-0.251
-0.314
-0.294
-0.231
-0.409
-0.524
0.540
2.542
14.655
74.037
38.653
62.222
9610.585
846.203
77.422
45.185
65592.586
65514.523
37.098
3.079
-0.068
0.210
17.225
34735.785
8847.526
398.005
7499.264
3282.280
5.151
-0.096
-0.088
-0.048
-0.022
-0.011
-0.005
-0.001
0.001
0.000
0.
0.
0.
0.
0.
0.
0.
0.
0.
0.
0.
0.
0.
0.
0.
0.
0.
0.
0.
0.
0.
0.
0.
0.
0.
0.
0.
0.
0.
0.
0.
0.
0.000
0.001
-0.002
-0.011
-0.018
-0.030
-0.047
-0.075
-0.114
-0.154
-0.170
-0.173
-0.165
-0.147
-0.118
-0.084
-0.061
-0.051
-0.058
-0.075
-0.113
-0.173
-0.234
-0.221
0.329
8.517
43.064
8.961
4.578
17.389
5.778
391.405
22747.529
250.463
296.927
146242.000
100563.719
102948.047
472.101
170.210
157.224
7.781
0.137
10.354
92.347
63.648
30142.389
106410.953
79141.813
112422.047
6177.481
14.598
-0.006
-0.107
-0.060
-0.028
-0.013
-0.006
-0.003
-0.002
0.001
0.001
0.
0.
0.
0.
0.
0.
0.
0.
0.
0.
0.
0.
0.
0.
0.
0.
0.
0.
0.
0.
0.
0.
0.
0.
0.
0.
0.
0.
0.
0.
0.
0.000
0.001
-0.002
-0.011
-0.020
-0.029
-0.046
-0.070
-0.104
-0.138
-0.152
-0.151
-0.142
-0.124
-0.101
-0.072
-0.048
-0.046
-0.052
-0.082
-0.149
-0.209
0.003
3.615
23.644
648.476
103213.430
746.414
407.087
25725.184
93.478
3920.349
102674.109
15948.381
738.838
100456.852
100828.102
105924.063
518.774
20.120
20.699
2.310
3.207
59.762
1042.618
1276.818
26694.568
102409.984
133526.438
104287.102
4332.115
16.107
-0.016
-0.126
-0.076
-0.034
-0.019
-0.009
-0.005
-0.002
-0.002
0.001
0.001
0.
0.
0.
0.
0.
0.
0.
0.
0.
0.
0.
0.
0.
0.
0.
0.
0.
0.
0.
0.
0.
0.
0.
0.
0.
0.
0.
0.
0.
0.
0.000
0.001
-0.002
-0.009
-0.017
-0.027
-0.042
-0.062
-0.089
-0.117
-0.129
-0.127
-0.117
-0.101
-0.078
-0.056
-0.040
-0.040
-0.055
-0.104
-0.175
-0.091
4.641
104.954
1773.491
12166.985
105575.922
58223.988
6756.623
65867.609
812.265
2127.522
189851.109
102620.125
4253.593
5258.606
17188.871
198.563
44.609
7325.774
12444.952
37.929
70.030
232.465
1849.519
18819.957
101362.289
100429.172
1555.350
102506.156
29857.977
8.865
-0.162
-0.143
-0.081
-0.045
-0.027
-0.012
-0.007
-0.004
-0.002
-0.002
0.001
0.
0.
0.
0.
0.
0.
0.
0.
0.
0.
0.
0.
0.
0.
0.
0.
0.
0.
0.
0.
0.
0.
0.
0.
0.
0.
0.
0.
0.
0.
0.000
0.001
-0.003
-0.005
-0.014
-0.024
-0.036
-0.051
-0.071
-0.092
-0.105
-0.104
-0.095
-0.080
-0.061
-0.039
-0.029
-0.037
-0.059
-0.121
-0.175
0.759
58.417
4914.646
103686.789
102967.133
102112.438
113720.992
109235.984
100847.805
2261.708
349.241
7245.702
124140.961
2259.453
43.127
41.631
58.712
6044.891
28252.742
6803.316
348.016
586.548
5196.524
4873.917
1971.059
80380.297
38472.500
11876.492
581.628
29.064
0.331
-0.252
-0.164
-0.097
-0.052
-0.034
-0.018
-0.008
-0.005
-0.003
-0.002
0.001
0.000
0.
0.
0.
0.
0.
0.
0.
0.
0.
0.
0.
0.
0.
0.
0.
0.
0.
0.
0.
0.
0.
0.
0.
0.
0.
0.
0.
0.
0.
0.000
0.001
-0.002
-0.004
-0.012
-0.017
-0.029
-0.040
-0.052
-0.065
-0.074
-0.076
-0.069
-0.055
-0.039
-0.028
-0.022
-0.030
-0.062
-0.132
-0.165
3.577
292.370
90041.164
106156.438
10358.462
1919.633
100940.086
104298.516
1385.661
729.949
150.080
2830.056
100072.969
2123.300
18.025
4.348
202.716
100703.227
38052.691
77480.164
58494.469
733.745
2002.137
101234.969
178.858
1690.303
41420.234
102947.938
2262.147
1.843
-0.383
-0.290
-0.183
-0.106
-0.063
-0.040
-0.024
-0.014
-0.006
-0.004
-0.002
0.000
0.001
0.
0.
0.
0.
0.
0.
0.
0.
0.
0.
0.
0.
0.
0.
0.
0.
0.
0.
0.
0.
0.
0.
0.
0.
0.
0.
0.
0.
0.
0.000
0.001
-0.001
-0.003
-0.006
-0.012
-0.019
-0.029
-0.037
-0.043
-0.048
-0.048
-0.042
-0.032
-0.023
-0.015
-0.018
-0.033
-0.074
-0.149
-0.139
11.356
4095.784
102295.313
23968.229
435.672
110.773
2168.045
9221.396
588.531
108.216
248.735
573.193
278.468
267.959
1758.644
313.047
14.776
98.624
1536.141
100814.297
103870.938
1251.871
143.914
2902.416
1790.930
726.752
490.948
120.497
12.350
-0.272
-0.439
-0.325
-0.213
-0.134
-0.082
-0.048
-0.029
-0.017
-0.006
-0.005
-0.002
0.000
0.000
0.
0.
0.
0.
0.
0.
0.
0.
0.
0.
0.
0.
0.
0.
0.
0.
0.
0.
0.
0.
0.
0.
0.
0.
0.
0.
0.
0.
0.
0.
0.000
0.001
-0.002
-0.003
-0.007
-0.011
-0.017
-0.022
-0.027
-0.027
-0.025
-0.023
-0.019
-0.014
-0.011
-0.018
-0.041
-0.095
-0.177
-0.211
5.644
952.739
59328.660
2140.924
21.947
73.337
947.782
407.858
275.493
112.539
1361.429
1112.653
706.767
19365.215
100010.008
47646.629
93.485
3.738
167.646
12005.196
3813.786
230.538
109.680
23648.807
52748.867
239.559
52.278
11.187
0.010
-0.175
-0.259
-0.341
-0.251
-0.165
-0.097
-0.056
-0.031
-0.019
-0.008
-0.004
-0.002
0.000
0.000
0.
0.
0.
0.
0.
0.
0.
0.
0.
0.
0.
0.
0.
0.
0.
0.
0.
0.
0.
0.
0.
0.
0.
0.
0.
0.
0.
0.
0.
0.
0.
0.001
0.001
-0.002
-0.004
-0.007
-0.010
-0.012
-0.014
-0.015
-0.014
-0.012
-0.009
-0.007
-0.011
-0.023
-0.058
-0.117
-0.179
-0.138
0.407
12.132
60.274
18.672
3.772
54.173
104.702
125.686
17659.012
1501.470
4408.266
80973.125
82264.242
31386.025
100071.445
52965.316
93.342
0.379
8.269
110.288
73.648
913.265
135.087
2938.136
3742.989
1814.537
65999.805
1000.884
2.769
1.853
0.588
-0.302
-0.277
-0.194
-0.109
-0.060
-0.033
-0.017
-0.008
-0.004
-0.002
0.000
0.000
0.
0.
0.
0.
0.
0.
0.
0.
0.
0.
0.
0.
0.
0.
0.
0.
0.
0.
0.
0.
0.
0.
0.
0.
0.
0.
0.
0.
0.
0.
0.
0.
0.001
0.001
-0.002
-0.004
-0.005
-0.006
-0.009
-0.009
-0.007
-0.006
-0.004
-0.004
-0.010
-0.032
-0.075
-0.115
0.375
4.290
18.625
14.181
2.227
3.357
4.458
52.891
242.682
778.390
100234.313
35802.902
94132.391
101248.273
84144.227
4849.216
1960.657
381.311
14.090
-0.485
-0.354
30.566
1351.747
1268.919
88.428
1646.711
102255.719
123105.570
52911.855
362.208
8.421
14.247
4.492
-0.172
-0.290
-0.209
-0.116
-0.062
-0.032
-0.018
-0.008
-0.003
0.000
-0.001
0.000
0.
0.
0.
0.
0.
0.
0.
0.
0.
0.
0.
0.
0.
0.
0.
0.
0.
0.
0.
0.
0.
0.
0.
0.
0.
0.
0.
0.
0.
0.
0.
0.
0.
0.000
0.001
0.000
-0.001
-0.002
-0.003
-0.003
-0.002
-0.002
0.001
-0.001
-0.012
-0.043
-0.085
0.054
5.310
41.390
395.048
334.304
5.023
9.104
23.764
1865.234
73428.141
6497.253
5279.447
101850.813
101848.523
30854.561
1884.093
110.953
115.746
9460.649
218.159
2.904
2.481
304.805
100040.438
100157.383
313.328
547.113
100478.914
54319.734
9985.068
1150.340
46.250
10.349
3.142
-0.182
-0.283
-0.199
-0.107
-0.057
-0.029
-0.015
-0.007
-0.001
-0.001
0.001
0.000
0.
0.
0.
0.
0.
0.
0.
0.
0.
0.
0.
0.
0.
0.
0.
0.
0.
0.
0.
0.
0.
0.
0.
0.
0.
0.
0.
0.
0.
0.
0.
0.
0.
0.
0.
0.001
0.001
0.001
0.
0.000
0.001
0.001
0.004
0.001
-0.013
-0.046
-0.089
0.134
8.023
41.445
82.412
29.630
2.086
10.424
72.144
27915.732
102054.109
100488.906
311.584
12672.163
112416.438
1472.379
72.590
1008.048
2733.911
6813.238
406.443
68.519
79.010
110.834
12454.864
13244.601
262.164
35.403
464.579
590.294
8210.074
102714.430
916.808
2.922
0.150
-0.307
-0.264
-0.175
-0.097
-0.050
-0.023
-0.013
-0.003
0.000
-0.001
0.000
0.
0.
0.
0.
0.
0.
0.
0.
0.
0.
0.
0.
0.
0.
0.
0.
0.
0.
0.
0.
0.
0.
0.
0.
0.
0.
0.
0.
0.
0.
0.
0.
0.
0.
0.
0.
0.
0.
0.001
0.001
0.001
0.002
0.001
0.004
-0.001
-0.013
-0.044
-0.093
-0.125
0.610
3.623
5.270
0.864
-0.447
1.677
238.429
101534.133
153706.500
3979.773
101.875
3114.058
52666.980
583.362
362.780
119053.609
101341.320
10686.388
1679.104
2967.012
8631.585
1087.020
477.343
332.292
63.344
3.526
6.649
61.108
349.225
2682.715
76.846
0.313
-0.348
-0.317
-0.224
-0.137
-0.077
-0.039
-0.017
-0.008
-0.003
0.000
0.000
0.000
0.
0.
0.
0.
0.
0.
0.
0.
0.
0.
0.
0.
0.
0.
0.
0.
0.
0.
0.
0.
0.
0.
0.
0.
0.
0.
0.
0.
0.
0.
0.
0.
0.
0.
0.
0.
0.
0.
0.
0.
0.
0.002
0.001
0.003
0.000
-0.011
-0.036
-0.092
-0.173
-0.247
-0.228
-0.217
0.158
3.197
5.099
100.359
15223.931
11142.958
133.000
100402.672
77234.984
120.319
15.755
435.669
104248.047
103580.117
105927.508
102418.617
107302.219
65170.844
101271.242
25970.664
356.930
33.932
0.964
-0.475
2.253
6.456
4.607
0.510
-0.359
-0.323
-0.243
-0.163
-0.096
-0.057
-0.029
-0.013
-0.005
0.002
0.001
0.000
0.
0.
0.
0.
0.
0.
0.
0.
0.
0.
0.
0.
0.
0.
0.
0.
0.
0.
0.
0.
0.
0.
0.
0.
0.
0.
0.
0.
0.
0.
0.
0.
0.
0.
0.
0.
0.
0.
0.
0.
0.
0.
0.001
0.002
0.000
-0.001
-0.012
-0.038
-0.089
-0.179
-0.242
1.069
10.481
29.261
475.481
814.895
64.543
2630.506
8243.397
358.525
102120.227
101901.078
565.097
4.536
47.519
683.801
5665.470
100997.852
102371.234
102575.898
2384.105
123117.609
105112.078
95.470
13.365
0.235
-0.577
-0.478
-0.334
-0.306
-0.322
-0.286
-0.229
-0.157
-0.100
-0.062
-0.037
-0.018
-0.006
-0.001
0.001
0.001
0.
0.
0.
0.
0.
0.
0.
0.
0.
0.
0.
0.
0.
0.
0.
0.
0.
0.
0.
0.
0.
0.
0.
0.
0.
0.
0.
0.
0.
0.
0.
0.
0.
0.
0.
0.
0.
0.
0.
0.
0.
0.
0.
0.
0.002
0.000
-0.002
-0.012
-0.040
-0.097
-0.172
0.179
96.367
12618.557
2388.661
100755.969
101138.734
2165.452
50704.004
131981.563
850.225
104075.336
102283.336
622.368
10.071
13.151
15.258
117.051
438.474
1635.178
101033.719
168.293
371.702
367.454
6.407
0.401
-0.379
-0.414
-0.353
-0.293
-0.252
-0.216
-0.172
-0.126
-0.087
-0.058
-0.037
-0.022
-0.009
-0.003
0.001
0.000
0.
0.
0.
0.
0.
0.
0.
0.
0.
0.
0.
0.
0.
0.
0.
0.
0.
0.
0.
0.
0.
0.
0.
0.
0.
0.
0.
0.
0.
0.
0.
0.
0.
0.
0.
0.
0.
0.
0.
0.
0.
0.
0.
0.
0.
0.002
0.
-0.005
-0.016
-0.049
-0.109
-0.177
0.914
167.035
44395.234
100757.266
124695.313
106551.039
103152.102
115102.805
102028.102
8466.674
3714.039
1922.807
118.041
244.374
1927.094
166.704
8.075
9.665
16.688
52.802
4.200
0.817
0.587
-0.276
-0.363
-0.332
-0.281
-0.223
-0.178
-0.147
-0.119
-0.090
-0.068
-0.047
-0.035
-0.022
-0.012
-0.004
0.000
0.000
0.
0.
0.
0.
0.
0.
0.
0.
0.
0.
0.
0.
0.
0.
0.
0.
0.
0.
0.
0.
0.
0.
0.
0.
0.
0.
0.
0.
0.
0.
0.
0.
0.
0.
0.
0.
0.
0.
0.
0.
0.
0.
0.
0.
0.
0.
0.001
0.000
-0.007
-0.019
-0.051
-0.120
-0.162
1.722
121.458
18621.900
112460.133
16654.963
35910.352
100917.953
102371.320
3884.727
5497.185
360.344
162.896
40.723
1928.309
59321.848
1135.194
8.691
5.054
4.097
0.862
-0.383
-0.477
-0.419
-0.341
-0.285
-0.232
-0.177
-0.135
-0.101
-0.081
-0.064
-0.046
-0.034
-0.023
-0.019
-0.012
-0.004
0.000
0.001
0.
0.
0.
0.
0.
0.
0.
0.
0.
0.
0.
0.
0.
0.
0.
0.
0.
0.
0.
0.
0.
0.
0.
0.
0.
0.
0.
0.
0.
0.
0.
0.
0.
0.
0.
0.
0.
0.
0.
0.
0.
0.
0.
0.
0.
0.
0.
0.001
-0.002
-0.006
-0.022
-0.053
-0.117
-0.152
2.336
171.928
11196.689
24053.463
561.417
866.585
12118.370
2155.175
131.171
151.104
29.139
11.704
8.960
146.511
1042.672
110.767
50.853
360.161
334.085
89.484
4.640
-0.326
-0.328
-0.253
-0.191
-0.146
-0.108
-0.079
-0.055
-0.042
-0.027
-0.022
-0.015
-0.012
-0.009
-0.002
0.001
0.001
0.
0.
0.
0.
0.
0.
0.
0.
0.
0.
0.
0.
0.
0.
0.
0.
0.
0.
0.
0.
0.
0.
0.
0.
0.
0.
0.
0.
0.
0.
0.
0.
0.
0.
0.
0.
0.
0.
0.
0.
0.
0.
0.
0.
0.
0.
0.
0.
0.001
-0.002
-0.007
-0.020
-0.049
-0.105
-0.137
3.111
541.796
100194.242
37348.813
128.942
459.026
516.554
138.585
15.401
284.807
2053.633
48.825
204.788
153.716
10.842
24.305
608.423
24941.488
102428.953
8298.245
54.289
0.126
-0.259
-0.194
-0.138
-0.100
-0.074
-0.047
-0.030
-0.018
-0.013
-0.004
-0.004
-0.002
0.001
0.000
0.
0.
0.
0.
0.
0.
0.
0.
0.
0.
0.
0.
0.
0.
0.
0.
0.
0.
0.
0.
0.
0.
0.
0.
0.
0.
0.
0.
0.
0.
0.
0.
0.
0.
0.
0.
0.
0.
0.
0.
0.
0.
0.
0.
0.
0.
0.
0.
0.
0.
0.001
0.000
-0.006
-0.015
-0.040
-0.087
-0.125
0.996
85.685
3356.435
1236.853
26.040
81.057
57.518
6.622
9.093
7027.162
200055.125
9224.244
181.190
90.887
18.855
198.813
838.889
106185.641
101632.414
22427.537
49.354
0.244
-0.223
-0.161
-0.112
-0.076
-0.052
-0.030
-0.018
-0.008
-0.002
0.004
0.002
0.001
0.
0.
0.
0.
0.
0.
0.
0.
0.
0.
0.
0.
0.
0.
0.
0.
0.
0.
0.
0.
0.
0.
0.
0.
0.
0.
0.
0.
0.
0.
0.
0.
0.
0.
0.
0.
0.
0.
0.
0.
0.
0.
0.
0.
0.
0.
0.
0.
0.
0.
0.
0.
0.000
0.000
-0.003
-0.011
-0.028
-0.063
-0.102
-0.057
1.978
13.000
8.309
0.894
1.742
1.242
-0.166
14.187
5168.044
101277.453
110355.180
891.306
20.320
204.927
11002.235
25201.303
24073.348
20691.283
710.696
11.049
-0.052
-0.196
-0.133
-0.087
-0.057
-0.038
-0.021
-0.010
-0.003
0.
0.002
0.001
0.001
0.
0.
0.
0.
0.
0.
0.
0.
0.
0.
0.
0.
0.
0.
0.
0.
0.
0.
0.
0.
0.
0.
0.
0.
0.
0.
0.
0.
0.
0.
0.
0.
0.
0.
0.
0.
0.
0.
0.
0.
0.
0.
0.
0.
0.
0.
0.
0.
0.
0.
0.
0.
0.
0.001
-0.001
-0.008
-0.016
-0.040
-0.072
-0.107
-0.123
-0.083
-0.156
-0.288
-0.348
-0.448
-0.458
4.638
291.407
11594.830
81732.641
4336.242
69.760
311.673
34697.777
113781.125
103107.867
1817.194
52.934
1.372
-0.202
-0.164
-0.103
-0.063
-0.041
-0.024
-0.012
-0.007
-0.001
0.000
0.002
0.001
0.001
0.
0.
0.
0.
0.
0.
0.
0.
0.
0.
0.
0.
0.
0.
0.
0.
0.
0.
0.
0.
0.
0.
0.
0.
0.
0.
0.
0.
0.
0.
0.
0.
0.
0.
0.
0.
0.
0.
0.
0.
0.
0.
0.
0.
0.
0.
0.
0.
0.
0.
0.
0.
0.
0.001
0.000
-0.004
-0.010
-0.019
-0.041
-0.069
-0.100
-0.128
-0.169
-0.213
-0.264
-0.349
-0.417
0.202
13.539
382.991
101121.172
100168.844
333.902
45.478
1692.437
63906.488
5468.003
75.667
3.852
-0.070
-0.185
-0.123
-0.075
-0.045
-0.027
-0.017
-0.008
-0.004
-0.001
0.002
0.001
0.001
0.
0.
0.
0.
0.
0.
0.
0.
0.
0.
0.
0.
0.
0.
0.
0.
0.
0.
0.
0.
0.
0.
0.
0.
0.
0.
0.
0.
0.
0.
0.
0.
0.
0.
0.
0.
0.
0.
0.
0.
0.
0.
0.
0.
0.
0.
0.
0.
0.
0.
0.
0.
0.
0.
0.
0.001
-0.002
-0.003
-0.010
-0.021
-0.039
-0.056
-0.082
-0.106
-0.133
-0.172
-0.232
-0.307
-0.324
0.759
44.227
3363.645
5441.058
74.140
2.943
34.959
129.050
41.119
3.264
-0.023
-0.190
-0.141
-0.085
-0.050
-0.033
-0.019
-0.010
-0.004
-0.002
-0.001
0.002
0.001
0.001
0.
0.
0.
0.
0.
0.
0.
0.
0.
0.
0.
0.
0.
0.
0.
0.
0.
0.
0.
0.
0.
0.
0.
0.
0.
0.
0.
0.
0.
0.
0.
0.
0.
0.
0.
0.
0.
0.
0.
0.
0.
0.
0.
0.
0.
0.
0.
0.
0.
0.
0.
0.
0.
0.
0.
0.000
0.001
-0.001
-0.006
-0.012
-0.023
-0.031
-0.054
-0.074
-0.095
-0.119
-0.154
-0.207
-0.252
-0.228
1.325
15.816
19.069
1.943
-0.211
0.311
1.034
0.390
-0.117
-0.177
-0.135
-0.085
-0.052
-0.031
-0.021
-0.010
-0.006
-0.003
-0.001
0.001
0.002
0.001
0.
0.
0.
0.
0.
0.
0.
0.
0.
0.
0.
0.
0.
0.
0.
0.
0.
0.
0.
0.
0.
0.
0.
0.
0.
0.
0.
0.
0.
0.
0.
0.
0.
0.
0.
0.
0.
0.
0.
0.
0.
0.
0.
0.
0.
0.
0.
0.
0.
0.
0.
0.
0.
0.
0.
0.
0.
0.001
0.002
-0.003
-0.008
-0.015
-0.024
-0.041
-0.058
-0.082
-0.095
-0.111
-0.131
-0.164
-0.193
-0.188
-0.078
-0.069
-0.212
-0.237
-0.218
-0.185
-0.165
-0.149
-0.116
-0.078
-0.046
-0.028
-0.018
-0.011
-0.006
-0.002
0.000
0.000
0.001
0.001
0.
0.
0.
0.
0.
0.
0.
0.
0.
0.
0.
0.
0.
0.
0.
0.
0.
0.
0.
0.
0.
0.
0.
0.
0.
0.
0.
0.
0.
0.
0.
0.
0.
0.
0.
0.
0.
0.
0.
0.
0.
0.
0.
0.
0.
0.
0.
0.
0.
0.
0.
0.
0.
0.
0.
0.
0.
0.
0.001
0.001
-0.001
-0.004
-0.013
-0.024
-0.039
-0.058
-0.074
-0.080
-0.086
-0.088
-0.099
-0.112
-0.127
-0.132
-0.137
-0.140
-0.140
-0.129
-0.116
-0.101
-0.079
-0.058
-0.038
-0.022
-0.015
-0.008
-0.005
0.001
0.
0.001
0.001
0.001
0.
0.
0.
0.
0.
0.
0.
0.
0.
0.
0.
0.
0.
0.
0.
0.
0.
0.
0.
0.
0.
0.
0.
0.
0.
0.
0.
0.
0.
0.
0.
0.
0.
0.
0.
0.
0.
0.
0.
0.
0.
0.
0.
0.
0.
0.
0.
0.
0.
0.
0.
0.
0.
0.
0.
0.
0.
0.
0.
0.001
0.000
-0.003
-0.004
-0.011
-0.020
-0.035
-0.051
-0.066
-0.072
-0.070
-0.064
-0.059
-0.060
-0.066
-0.069
-0.072
-0.070
-0.066
-0.063
-0.057
-0.048
-0.035
-0.022
-0.015
-0.012
-0.007
-0.003
-0.001
0.001
0.000
0.000
0.000
0.
0.
0.
0.
0.
0.
0.
0.
0.
0.
0.
0.
0.
0.
0.
0.
0.
0.
0.
0.
0.
0.
0.
0.
0.
0.
0.
0.
0.
0.
0.
0.
0.
0.
0.
0.
0.
0.
0.
0.
0.
0.
0.
0.
0.
0.
0.
0.
0.
0.
0.
0.
0.
0.
0.
0.
0.
0.
0.
0.
0.001
0.000
-0.001
-0.005
-0.010
-0.020
-0.032
-0.045
-0.055
-0.058
-0.053
-0.044
-0.036
-0.032
-0.031
-0.031
-0.032
-0.032
-0.029
-0.026
-0.022
-0.016
-0.013
-0.010
-0.006
-0.002
-0.001
0.001
0.000
0.000
0.000
0.
0.
0.
0.
0.
0.
0.
0.
0.
0.
0.
0.
0.
0.
0.
0.
0.
0.
0.
0.
0.
0.
0.
0.
0.
0.
0.
0.
0.
0.
0.
0.
0.
0.
0.
0.
0.
0.
0.
0.
0.
0.
0.
0.
0.
0.
0.
0.
0.
0.
0.
0.
0.
0.
0.
0.
0.
0.
0.
0.
0.
0.
0.001
0.001
0.000
-0.004
-0.008
-0.014
-0.025
-0.035
-0.040
-0.041
-0.035
-0.029
-0.023
-0.017
-0.012
-0.013
-0.011
-0.011
-0.007
-0.006
-0.005
-0.005
-0.004
-0.003
-0.003
-0.002
0.000
0.
0.
0.
0.
0.
0.
0.
0.
0.
0.
0.
0.
0.
0.
0.
0.
0.
0.
0.
0.
0.
0.
0.
0.
0.
0.
0.
0.
0.
0.
0.
0.
0.
0.
0.
0.
0.
0.
0.
0.
0.
0.
0.
0.
0.
0.
0.
0.
0.
0.
0.
0.
0.
0.
0.
0.
0.
0.
0.
0.
0.
0.
0.
0.
0.
0.
0.001
0.001
0.000
-0.001
-0.005
-0.009
-0.015
-0.021
-0.024
-0.025
-0.019
-0.015
-0.011
-0.007
-0.005
-0.004
-0.001
-0.002
-0.002
-0.002
-0.002
-0.002
0.
0.000
0.000
0.000
0.
0.
0.
0.
0.
0.
0.
0.
0.
0.
0.
0.
0.
0.
0.
0.
0.
0.
0.
0.
0.
0.
0.
0.
0.
0.
0.
0.
0.
0.
0.
0.
0.
0.
0.
0.
0.
0.
0.
0.
0.
0.
0.
0.
0.
0.
0.
0.
0.
0.
0.
0.
0.
0.
0.
0.
0.
0.
0.
0.
0.
0.
0.
0.
0.
0.
0.
0.001
0.001
0.002
0.000
-0.001
-0.005
-0.008
-0.011
-0.013
-0.012
-0.010
-0.009
-0.005
-0.004
-0.003
-0.001
-0.001
0.000
0.000
0.000
0.000
0.000
0.000
0.000
0.
0.
0.
0.
0.
0.
0.
0.
0.
0.
0.
0.
0.
0.
0.
0.
0.
0.
0.
0.
0.
0.
0.
0.
0.
0.
0.
0.
0.
0.
0.
0.
0.
0.
0.
0.
0.
0.
0.
0.
0.
0.
0.
0.
0.
0.
0.
0.
0.
0.
0.
0.
0.
0.
0.
0.
0.
0.
0.
0.
0.
0.
0.
0.
0.
0.
0.
0.
0.
0.
0.001
0.001
0.002
0.000
-0.001
-0.003
-0.004
-0.006
-0.006
-0.004
-0.003
-0.002
-0.001
-0.001
0.000
0.
0.
0.
0.
0.
0.
0.
0.
0.
0.
0.
0.
0.
0.
0.
0.
0.
0.
0.
0.
0.
0.
0.
0.
0.
0.
0.
0.
0.
0.
0.
0.
0.
0.
0.
0.
0.
0.
0.
0.
0.
0.
0.
0.
0.
0.
0.
0.
0.
0.
0.
0.
0.
0.
0.
0.
0.
0.
0.
0.
0.
0.
0.
0.
0.
0.
0.
0.
0.
0.
0.
0.
0.
0.
0.
0.
0.
0.
0.001
0.001
0.001
0.002
0.000
-0.001
-0.001
-0.001
-0.001
-0.001
-0.001
-0.001
0.
0.001
0.001
0.
0.
0.
0.
0.
0.
0.
0.
0.
0.
0.
0.
0.
0.
0.
0.
0.
0.
0.
0.
0.
0.
0.
0.
0.
0.
0.
0.
0.
0.
0.
0.
0.
0.
0.
0.
0.
0.
0.
0.
0.
0.
0.
0.
0.
0.
0.
0.
0.
0.
0.
0.
0.
0.
0.
0.
0.
0.
0.
0.
0.
0.
0.
0.
0.
0.
0.
0.
0.
0.
0.
0.
0.
0.
0.
0.
0.
0.
0.
0.001
0.001
0.001
0.002
0.002
0.001
0.000
0.000
0.000
0.001
0.001
0.001
0.001
0.
0.
0.
0.
0.
0.
0.
0.
0.
0.
0.
0.
0.
0.
0.
0.
0.
0.
0.
0.
0.
0.
0.
0.
0.
0.
0.
0.
0.
0.
0.
0.
0.
0.
0.
0.
0.
0.
0.
0.
0.
0.
0.
0.
0.
0.
0.
0.
0.
0.
0.
0.
0.
0.
0.
0.
0.
0.
0.
0.
0.
0.
0.
0.
0.
0.
0.
0.
0.
0.
0.
0.
0.
0.
0.
0.
0.
0.
0.
0.
0.
0.001
0.001
0.001
0.001
0.001
0.001
0.001
0.001
0.001
0.001
0.001
0.
0.
0.
0.
0.
0.
0.
0.
0.
0.
0.
0.
0.
0.
0.
0.
0.
0.
0.
0.
0.
0.
0.
0.
0.
0.
0.
0.
0.
0.
0.
0.
0.
0.
0.
0.
0.
0.
0.
0.
0.
0.
0.
0.
0.
0.
0.
0.
0.
0.
0.
0.
0.
0.
0.
0.
0.
0.
0.
0.
0.
0.
0.
0.
0.
0.
0.
0.
0.
0.
0.
0.
0.
0.
0.
0.
0.
0.
0.
0.
0.
0.
0.
0.
0.001
0.001
0.001
0.001
0.001
0.001
0.001
0.
0.
0.
0.
0.
0.
0.
0.
0.
0.
0.
0.
0.
0.
0.
0.
0.
0.
0.
0.
0.
0.
0.
0.
0.
0.
0.
0.
0.
0.
0.
0.
0.
0.
0.
0.
0.
0.
0.
0.
0.
0.
0.
0.
0.
0.
0.
0.
0.
0.
0.
0.
0.
0.
0.
0.
0.
0.
0.
0.
0.
0.
0.
0.
0.
0.
0.
0.
0.
0.
0.
0.
0.
0.
0.
0.
0.
0.
0.
0.
0.
0.
0.
0.
0.
0.
0.
0.
0.
0.
0.
0.
0.
0.
0.
0.
0.
0.
0.
0.
0.
0.
0.
0.
0.
0.
0.
0.
0.
0.
0.
0.
0.
0.
0.
0.
0.
0.
0.
0.
0.
0.
0.
0.
0.
0.
0.
0.
0.
0.
0.
0.
0.
0.
0.
0.
0.
0.
0.
0.
0.
0.
0.
0.
0.
0.
0.
0.
0.
0.
0.
0.
0.
0.
0.
0.
0.
0.
0.
0.
0.
0.
0.
0.
0.
0.
0.
0.
0.
0.
0.
0.
0.
0.
0.
0.
0.
0.
0.
0.
0.
0.
0.
0.
0.
0.
0.
0.
0.
0.
0.
0.
0.
0.
0.
0.
0.
0.
0.
0.
0.
0.
0.
0.
0.
0.
0.
0.
0.
0.
0.
0.
0.
0.
0.
0.
0.
0.
0.
0.
0.
0.
0.
0.
0.
0.
0.
0.
0.
0.
0.
0.
0.
0.
0.
0.
0.
0.
0.
0.
0.
0.
0.
0.
0.
0.
0.
0.
0.
0.
0.
0.
0.
0.
0.
0.
0.
0.
0.
0.
0.
0.
0.
0.
0.
0.
0.
0.
0.
0.
0.
0.
0.
0.
0.
0.
0.
0.
0.
0.
0.
0.
0.
0.
0.
0.
0.
0.
0.
0.
0.
0.
0.
0.
0.
0.
0.
0.
0.
0.
0.
0.
0.
0.
0.
0.
0.
0.
0.
0.
0.
0.
0.
0.
0.
0.
0.
0.
0.
0.
0.
0.
0.
0.
0.
0.
0.
0.
0.
0.
0.
0.
0.
0.
0.
0.
0.
0.
0.
0.
0.
0.
0.
0.
0.
0.
0.
0.
0.
0.
0.
0.
0.
0.
0.
0.
0.
0.
0.
0.
0.
0.
0.
0.
0.
0.
0.
0.
0.
0.
0.
0.
0.
0.
0.
0.
0.
0.
0.
0.
0.
0.
0.
0.
0.
0.
0.
0.
0.
0.
0.
0.
0.
0.
0.
0.
0.
0.
0.
0.
0.
0.
0.
0.
0.
0.
0.
0.
0.
0.
0.
0.
0.
0.
0.
0.
0.
0.
0.
0.
0.
0.
0.
0.
0.
0.
0.
0.
0.
0.
0.
0.
0.
0.
0.
0.
0.
0.
0.
0.
0.
0.
0.
0.
0.
0.
0.
0.
0.
0.
0.
0.
0.
0.
0.
0.
0.
0.
0.
0.
0.
0.
0.
0.
0.
0.
0.
0.
0.
0.
0.
0.
0.
0.
0.
0.
0.
0.
0.
0.
0.
0.
0.
0.
0.
0.
0.
0.
0.
0.
0.
0.
0.
0.
0.
0.
0.
0.
0.
0.
0.
0.
0.
0.
0.
0.
0.
0.
0.
0.
0.
0.
0.
0.
0.
0.
0.
0.
0.
0.
0.
0.
0.
0.
0.
0.
0.
0.
0.
0.
0.
0.
0.
0.
0.
0.
0.
0.
0.
0.
0.
0.
0.
0.
0.
0.
0.
0.
0.
0.
0.
0.
0.
0.
0.
0.
0.
0.
0.
0.
0.
0.
0.
0.
0.
0.
0.
0.
0.
0.
0.
0.
0.
0.
0.
0.
0.
0.
0.
0.
0.
0.
0.
0.
0.
0.
0.
0.
0.
0.
0.
0.
0.
0.
0.
0.
0.
0.
0.
0.
0.
0.
0.
0.
0.
0.
0.
0.
0.
0.
0.
0.
0.
0.
0.
0.
0.
0.
0.
0.
0.
0.
0.
0.
0.
0.
0.
0.
0.
0.
0.
0.
0.
0.
0.
0.
0.
0.
0.
0.
0.
0.
0.
0.
0.
0.
0.
0.
0.
0.
0.
0.
0.
0.
0.
0.
0.
0.
0.
0.
0.
0.
0.
0.
0.
0.
0.
0.
0.
0.
0.
0.
0.
0.
0.
0.
0.
0.
0.
0.
0.
0.
0.
0.
0.
0.
0.
0.
0.
0.
0.
0.
0.
0.
0.
0.
0.
0.
0.
0.
0.
0.
0.
0.
0.
0.
0.
0.
0.
0.
0.
0.
0.
0.
0.
0.
0.
0.
0.
0.
0.
0.
0.
0.
0.
0.
0.
0.
0.
0.
0.
0.
0.
0.
0.
0.
0.
0.
0.
0.
0.
0.
0.
0.
0.
0.
0.
0.
0.
0.
0.
0.
0.
0.
0.
0.
0.
0.
0.
0.
0.
0.
0.
0.
0.
0.
0.
0.
0.
0.
0.
0.
0.
0.
0.
0.
0.
0.
0.
0.
0.
0.
0.
0.
0.
0.
0.
0.
0.
0.
0.
0.
0.
0.
0.
0.
0.
0.
0.
0.
0.
0.
0.
0.
0.
0.
0.
0.
0.
0.
0.
0.
0.
0.
0.
0.
0.
0.
0.
0.
0.
0.
0.
0.
0.
0.
0.
0.
0.
0.
0.
0.
0.
0.
0.
0.
0.
0.
0.
0.
0.
0.
0.
0.
0.
0.
0.
0.
0.
0.
0.
0.
0.
0.
0.
0.
0.
0.
0.
0.
0.
0.
0.
0.
0.
0.
0.
0.
0.
0.
0.
0.
0.
0.
0.
0.
0.
0.
0.
0.
0.
0.
0.
0.
0.
0.
0.
0.
0.
0.
0.
0.
0.
0.
0.
0.
0.
0.
0.
0.
0.
0.
0.
0.
0.
0.
0.
0.
0.
0.
0.
0.
0.
0.
0.
0.
0.
0.
0.
0.
0.
0.
0.
0.
0.
0.
0.
0.
0.
0.
0.
0.
0.
0.
0.
0.
0.
0.
0.
0.
0.
0.
0.
0.
0.
0.
0.
0.
0.
0.
0.
0.
0.
0.
0.
0.
0.
0.
0.
0.
0.
0.
0.
0.
0.
0.
0.
0.
0.
0.
0.
0.
0.
0.
0.
0.
0.
0.
0.
0.
0.
0.
0.
0.
0.
0.
0.
0.
0.
0.
0.
0.
0.
0.
0.
0.
0.
0.
0.
0.
0.
0.
0.
0.
0.
0.
0.
0.
0.
0.
0.
0.
0.
0.
0.
0.
0.
0.
0.
0.
0.
0.
0.
0.
0.
0.
0.
0.
0.
0.
0.
0.
0.
0.
0.
0.
0.
0.
0.
0.
0.
0.
0.
0.
0.
0.
0.
0.
0.
0.
0.
0.
0.
0.
0.
0.
0.
0.
0.
0.
0.
0.
0.
0.
0.
0.
0.
0.
0.
0.
0.
0.
0.
0.
0.
0.
0.
0.
0.
0.
0.
0.
0.
0.
0.
0.
0.
0.
0.
0.
0.
0.
0.
0.
0.
0.
0.
0.
0.
0.
0.
0.
0.
0.
0.
0.
0.
0.
0.
0.
0.
0.
0.
0.
0.
0.
0.
0.
0.
0.
0.
0.
0.
0.
0.
0.
0.
0.
0.
0.
0.
0.
0.
0.
0.
0.
0.
0.
0.
0.
0.
0.
0.
0.
0.
0.
0.
0.
0.
0.
0.
0.
0.
0.
0.
0.
0.
0.
0.
0.
0.
0.
0.
0.
0.
0.
0.
0.
0.
0.
0.
0.
0.
0.
0.
0.
0.
0.
0.
0.
0.
0.
0.
0.
0.
0.
0.
0.
0.
0.
0.
0.
0.
0.
0.
0.
0.
0.
0.
0.
0.
0.
0.
0.
0.
0.
0.
0.
0.
0.
0.
0.
0.
0.
0.
0.
0.
0.
0.
0.
0.
0.
0.
0.
0.
0.
0.
0.
0.
0.
0.
0.
0.
0.
0.
0.
0.
0.
0.
0.
0.
0.
0.
0.
0.
0.
0.
0.
0.
0.
0.
0.
0.
0.
0.
0.
0.
0.
0.
0.
0.
0.
0.
0.
0.
0.
0.
0.
0.
0.
0.
0.
0.
0.
0.
0.
0.
0.
0.
0.
0.
0.
0.
0.
0.
0.
0.
0.
0.
0.
0.
0.
0.
0.
0.
0.
0.
0.
0.
0.
0.
0.
0.
0.
0.
0.
0.
0.
0.
0.
0.
0.
0.
0.
0.
0.
0.
0.
0.
0.
0.
0.
0.
0.
0.
0.
0.
0.
0.
0.
0.
0.
0.
0.
0.
0.
0.
0.
0.
0.
0.
0.
0.
0.
0.
0.
0.
0.
0.
0.
0.
0.
0.
0.
0.
0.
0.
0.
0.
0.
0.
0.
0.
0.
0.
0.
0.
0.
0.
0.
0.
0.
0.
0.
0.
0.
0.
0.
0.
0.
0.
0.
0.
0.
0.
0.
0.
0.
0.
0.
0.
0.
0.
0.
0.
0.
0.
0.
0.
0.
0.
0.
0.
0.
0.
0.
0.
0.
0.
0.
0.
0.
0.
0.
0.
0.
0.
0.
0.
0.
0.
0.
0.
0.
0.
0.
0.
0.
0.
0.
0.
0.
0.
0.
0.
0.
0.
0.
0.
0.
0.
0.
0.
0.
0.
0.
0.
0.
0.
0.
0.
0.
0.
0.
0.
0.
0.
0.
0.
0.
0.
0.
0.
0.
0.
0.
0.
0.
0.
0.
0.
0.
0.
0.000
0.000
0.000
0.
0.
0.
0.
0.
0.
0.
0.
0.
0.
0.
0.
0.
0.
0.
0.
0.
0.
0.
0.
0.
0.
0.
0.
0.
0.
0.
0.
0.
0.
0.
0.
0.
0.
0.
0.
0.
0.
0.
0.
0.
0.
0.
0.
0.
0.
0.
0.
0.
0.
0.
0.
0.
0.
0.
0.
0.
0.
0.
0.
0.
0.
0.
0.
0.
0.
0.
0.
0.
0.
0.
0.
0.
0.
0.
0.
0.
0.
0.
0.
0.
0.
0.
0.
0.
0.
0.
0.000
0.000
0.000
0.000
-0.001
-0.001
-0.001
-0.001
0.000
0.000
0.000
0.
0.
0.
0.
0.
0.
0.
0.
0.
0.
0.
0.
0.
0.
0.
0.
0.
0.
0.
0.
0.
0.
0.
0.
0.
0.
0.
0.
0.
0.
0.
0.
0.
0.
0.
0.
0.
0.
0.
0.
0.
0.
0.
0.
0.
0.
0.
0.
0.
0.
0.
0.
0.
0.
0.
0.
0.
0.
0.
0.
0.
0.
0.
0.
0.
0.
0.
0.
0.
0.
0.
0.
0.
0.
0.
0.
0.
0.
0.
0.
0.
0.000
0.000
-0.001
-0.001
-0.001
-0.002
-0.002
-0.002
-0.001
-0.001
-0.001
0.000
0.000
0.
0.
0.
0.
0.
0.
0.
0.
0.
0.
0.
0.
0.
0.
0.
0.
0.
0.
0.
0.
0.
0.
0.
0.
0.
0.
0.
0.
0.
0.
0.
0.
0.
0.
0.
0.
0.
0.
0.
0.
0.
0.
0.
0.
0.
0.
0.
0.
0.
0.
0.
0.
0.
0.
0.
0.
0.
0.
0.
0.
0.
0.
0.
0.
0.
0.
0.
0.
0.
0.
0.
0.
0.
0.
0.
0.
0.
0.
0.
0.000
0.000
-0.001
-0.002
-0.002
-0.004
-0.004
-0.004
-0.003
-0.002
0.
0.000
-0.001
-0.001
0.002
0.000
0.000
0.000
0.
0.
0.
0.
0.
0.
0.
0.
0.
0.
0.
0.
0.
0.
0.
0.
0.
0.
0.
0.
0.
0.
0.
0.
0.
0.
0.
0.
0.
0.
0.
0.
0.
0.
0.
0.
0.
0.
0.
0.
0.
0.
0.
0.
0.
0.
0.
0.
0.
0.
0.
0.
0.
0.
0.
0.
0.
0.
0.
0.
0.
0.
0.
0.
0.
0.
0.
0.
0.
0.
0.
0.
0.
0.
0.000
0.000
-0.001
-0.002
-0.004
-0.005
-0.006
-0.007
-0.007
-0.006
-0.007
-0.006
-0.004
-0.002
-0.001
0.000
0.000
0.000
0.000
0.000
0.000
0.
0.
0.
0.
0.
0.
0.
0.
0.
0.
0.
0.
0.
0.
0.
0.
0.
0.
0.
0.
0.
0.
0.
0.
0.
0.
0.
0.
0.
0.
0.
0.
0.
0.
0.
0.
0.
0.
0.
0.
0.
0.
0.
0.
0.
0.
0.
0.
0.
0.
0.
0.
0.
0.
0.
0.
0.
0.
0.
0.
0.
0.
0.
0.
0.
0.
0.
0.
0.
0.
0.
0.
0.001
-0.001
-0.001
-0.003
-0.006
-0.009
-0.012
-0.014
-0.017
-0.016
-0.016
-0.017
-0.014
-0.011
-0.008
-0.006
-0.004
-0.001
-0.001
-0.001
0.000
0.000
0.
0.
0.
0.
0.
0.
0.
0.
0.
0.
0.
0.
0.
0.
0.
0.
0.
0.
0.
0.
0.
0.
0.
0.
0.
0.
0.
0.
0.
0.
0.
0.
0.
0.
0.
0.
0.
0.
0.
0.
0.
0.
0.
0.
0.
0.
0.
0.
0.
0.
0.
0.
0.
0.
0.
0.
0.
0.
0.
0.
0.
0.
0.
0.
0.
0.
0.
0.
0.
0.
0.001
0.001
-0.001
-0.005
-0.008
-0.013
-0.019
-0.025
-0.031
-0.035
-0.039
-0.038
-0.032
-0.028
-0.025
-0.022
-0.014
-0.010
-0.006
-0.003
-0.001
-0.001
0.000
0.
0.
0.
0.
0.
0.
0.
0.
0.
0.
0.
0.
0.
0.
0.
0.
0.
0.
0.
0.
0.
0.
0.
0.
0.
0.
0.
0.
0.
0.
0.
0.
0.
0.
0.
0.
0.
0.
0.
0.
0.
0.
0.
0.
0.
0.
0.
0.
0.
0.
0.
0.
0.
0.
0.
0.
0.
0.
0.
0.
0.
0.
0.
0.
0.
0.
0.
0.
0.
0.000
0.001
0.
-0.003
-0.006
-0.013
-0.019
-0.028
-0.044
-0.056
-0.064
-0.067
-0.065
-0.061
-0.057
-0.049
-0.042
-0.031
-0.022
-0.012
-0.007
-0.003
-0.001
-0.001
0.000
0.
0.
0.
0.
0.
0.
0.
0.
0.
0.
0.
0.
0.
0.
0.
0.
0.
0.
0.
0.
0.
0.
0.
0.
0.
0.
0.
0.
0.
0.
0.
0.
0.
0.
0.
0.
0.
0.
0.
0.
0.
0.
0.
0.
0.
0.
0.
0.
0.
0.
0.
0.
0.
0.
0.
0.
0.
0.
0.
0.
0.
0.
0.
0.
0.
0.
0.
0.000
0.000
0.000
-0.003
-0.006
-0.011
-0.016
-0.028
-0.044
-0.064
-0.078
-0.089
-0.096
-0.101
-0.104
-0.099
-0.091
-0.079
-0.064
-0.044
-0.026
-0.015
-0.007
-0.003
-0.002
0.000
0.000
0.
0.
0.
0.
0.
0.
0.
0.
0.
0.
0.
0.
0.
0.
0.
0.
0.
0.
0.
0.
0.
0.
0.
0.
0.
0.
0.
0.
0.
0.
0.
0.
0.
0.
0.
0.
0.
0.
0.
0.
0.
0.
0.
0.
0.
0.
0.
0.
0.
0.
0.
0.
0.
0.
0.
0.
0.
0.
0.
0.
0.
0.
0.
0.
0.
0.
0.000
0.001
0.
-0.002
-0.008
-0.013
-0.024
-0.037
-0.059
-0.084
-0.104
-0.122
-0.136
-0.152
-0.155
-0.145
-0.122
-0.110
-0.092
-0.070
-0.047
-0.027
-0.012
-0.005
-0.003
-0.001
0.000
0.
0.
0.
0.
0.
0.
0.
0.
0.
0.
0.
0.
0.
0.
0.
0.
0.
0.
0.
0.
0.
0.
0.
0.
0.
0.
0.
0.
0.
0.
0.
0.
0.
0.
0.
0.
0.
0.
0.
0.
0.
0.
0.
0.
0.
0.
0.
0.
0.
0.
0.
0.
0.
0.
0.
0.
0.
0.
0.
0.
0.
0.
0.
0.
0.
0.000
0.000
-0.001
0.
-0.005
-0.010
-0.017
-0.029
-0.047
-0.077
-0.111
-0.137
-0.162
-0.190
-0.205
-0.177
0.149
0.630
0.504
0.023
-0.091
-0.067
-0.040
-0.019
-0.007
-0.004
-0.001
0.000
0.
0.
0.
0.
0.
0.
0.
0.
0.
0.
0.
0.
0.
0.
0.
0.
0.
0.
0.
0.
0.
0.
0.
0.
0.
0.
0.
0.
0.
0.
0.
0.
0.
0.
0.
0.
0.
0.
0.
0.
0.
0.
0.
0.
0.
0.
0.
0.
0.
0.
0.
0.
0.
0.
0.
0.
0.
0.
0.
0.
0.
0.
0.
0.
0.
0.000
0.000
-0.001
-0.001
-0.005
-0.011
-0.020
-0.035
-0.060
-0.096
-0.137
-0.170
-0.208
-0.254
-0.261
0.868
12.809
22.552
15.194
2.190
-0.016
-0.081
-0.053
-0.025
-0.009
-0.005
-0.001
0.000
0.
0.
0.
0.
0.
0.
0.
0.
0.
0.
0.
0.
0.
0.
0.
0.
0.
0.
0.
0.
0.
0.
0.
0.
0.
0.
0.
0.
0.
0.
0.
0.
0.
0.
0.
0.
0.
0.
0.
0.
0.
0.
0.
0.
0.
0.
0.
0.
0.
0.
0.
0.
0.
0.
0.
0.
0.
0.
0.
0.
0.
0.
0.
0.
0.
0.000
0.000
0.
-0.002
-0.004
-0.013
-0.023
-0.043
-0.075
-0.108
-0.147
-0.184
-0.240
-0.292
-0.261
4.711
124.839
257.735
136.835
9.291
0.195
-0.098
-0.061
-0.029
-0.012
-0.005
-0.001
0.000
0.
0.
0.
0.
0.
0.
0.
0.
0.
0.
0.
0.
0.
0.
0.
0.
0.
0.
0.
0.
0.
0.
0.
0.
0.
0.
0.
0.
0.
0.
0.
0.
0.
0.
0.
0.
0.
0.
0.
0.
0.
0.
0.
0.
0.
0.
0.
0.
0.
0.
0.
0.
0.
0.
0.
0.
0.
0.
0.
0.
0.
0.
0.
0.
0.
0.000
0.000
0.000
-0.002
-0.004
-0.013
-0.027
-0.049
-0.082
-0.116
-0.119
0.029
-0.085
-0.291
-0.297
1.430
32.403
692.622
1492.181
13.322
0.155
-0.108
-0.066
-0.029
-0.013
-0.005
-0.003
0.001
0.
0.
0.
0.
0.
0.
0.
0.
0.
0.
0.
0.
0.
0.
0.
0.
0.
0.
0.
0.
0.
0.
0.
0.
0.
0.
0.
0.
0.
0.
0.
0.
0.
0.
0.
0.
0.
0.
0.
0.
0.
0.
0.
0.
0.
0.
0.
0.
0.
0.
0.
0.
0.
0.
0.
0.
0.
0.
0.
0.
0.
0.
0.
0.
0.
0.
0.000
0.000
-0.002
-0.004
-0.012
-0.027
-0.051
-0.085
-0.117
-0.043
0.305
0.150
-0.214
-0.280
0.083
4.325
158.511
335.187
4.328
-0.082
-0.112
-0.060
-0.030
-0.012
-0.005
-0.002
0.001
0.
0.
0.
0.
0.
0.
0.
0.
0.
0.
0.
0.
0.
0.
0.
0.
0.
0.
0.
0.
0.
0.
0.
0.
0.
0.
0.
0.
0.
0.
0.
0.
0.
0.
0.
0.
0.
0.
0.
0.
0.
0.
0.
0.
0.
0.
0.
0.
0.
0.
0.
0.
0.
0.
0.
0.
0.
0.
0.
0.
0.
0.
0.
0.
0.
0.
0.000
0.001
-0.001
-0.004
-0.011
-0.023
-0.047
-0.082
-0.117
-0.071
0.100
0.047
-0.122
-0.247
-0.119
0.270
1.283
1.449
-0.040
-0.165
-0.108
-0.055
-0.028
-0.012
-0.004
-0.001
0.001
0.
0.
0.
0.
0.
0.
0.
0.
0.
0.
0.
0.
0.
0.
0.
0.
0.
0.
0.
0.
0.
0.
0.
0.
0.
0.
0.
0.
0.
0.
0.
0.
0.
0.
0.
0.
0.
0.
0.
0.
0.
0.
0.
0.
0.
0.
0.
0.
0.
0.
0.
0.
0.
0.
0.
0.
0.
0.
0.
0.
0.
0.
0.
0.
0.
0.
0.
0.001
-0.002
-0.004
-0.010
-0.020
-0.039
-0.076
-0.115
-0.140
-0.140
-0.156
-0.129
-0.266
-0.222
0.020
-0.109
-0.249
-0.225
-0.168
-0.096
-0.049
-0.025
-0.012
-0.003
-0.001
0.
0.
0.
0.
0.
0.
0.
0.
0.000
0.000
0.000
0.
0.
0.
0.
0.
0.
0.
0.
0.
0.
0.
0.
0.
0.
0.
0.
0.
0.
0.
0.
0.
0.
0.
0.
0.
0.
0.
0.
0.
0.
0.
0.
0.
0.
0.
0.
0.
0.
0.
0.
0.
0.
0.
0.
0.
0.
0.
0.
0.
0.
0.
0.
0.
0.
0.
0.
0.
0.001
0.000
-0.002
-0.008
-0.015
-0.029
-0.062
-0.103
-0.152
-0.203
-0.253
-0.276
-0.330
-0.276
-0.120
-0.152
-0.253
-0.219
-0.153
-0.086
-0.047
-0.024
-0.013
-0.003
0.001
0.
0.
0.
0.
0.
0.
0.000
0.000
-0.001
-0.001
-0.001
0.000
0.001
0.000
0.000
0.
0.
0.
0.
0.
0.
0.
0.
0.
0.
0.
0.
0.
0.
0.
0.
0.
0.
0.
0.
0.
0.
0.
0.
0.
0.
0.
0.
0.
0.
0.
0.
0.
0.
0.
0.
0.
0.
0.
0.
0.
0.
0.
0.
0.
0.
0.
0.
0.
0.
0.
0.
0.
0.000
-0.001
-0.001
-0.006
-0.012
-0.023
-0.046
-0.080
-0.130
-0.182
-0.246
-0.298
-0.221
0.620
2.276
1.961
0.101
-0.196
-0.141
-0.084
-0.045
-0.025
-0.013
-0.004
0.001
0.001
0.000
0.
0.000
0.000
-0.002
-0.002
-0.002
-0.004
-0.004
-0.004
-0.003
-0.002
-0.002
0.000
0.000
0.000
0.
0.
0.
0.
0.
0.
0.
0.
0.
0.
0.
0.
0.
0.
0.
0.
0.
0.
0.
0.
0.
0.
0.
0.
0.
0.
0.
0.
0.
0.
0.
0.
0.
0.
0.
0.
0.
0.
0.
0.
0.
0.
0.
0.
0.
0.
0.
0.
0.
0.
0.
0.000
0.000
-0.001
-0.005
-0.009
-0.018
-0.035
-0.060
-0.097
-0.153
-0.215
-0.254
0.248
5.797
18.568
9.701
0.875
-0.157
-0.136
-0.085
-0.047
-0.027
-0.014
-0.006
-0.002
-0.001
-0.001
0.000
0.001
-0.002
-0.002
-0.006
-0.007
-0.009
-0.011
-0.010
-0.007
-0.006
-0.004
-0.003
-0.001
0.000
0.000
0.
0.
0.
0.
0.
0.
0.
0.
0.
0.
0.
0.
0.
0.
0.
0.
0.
0.
0.
0.
0.
0.
0.
0.
0.
0.
0.
0.
0.
0.
0.
0.
0.
0.
0.
0.
0.
0.
0.
0.
0.
0.
0.
0.
0.
0.
0.
0.
0.
0.
0.
0.000
0.001
-0.003
-0.008
-0.015
-0.029
-0.049
-0.079
-0.124
-0.184
-0.215
0.425
10.868
50.411
13.341
0.878
-0.145
-0.139
-0.088
-0.051
-0.030
-0.016
-0.008
-0.005
-0.006
-0.004
-0.003
-0.004
-0.008
-0.011
-0.015
-0.018
-0.017
-0.018
-0.017
-0.015
-0.013
-0.009
-0.005
-0.004
-0.001
0.000
0.001
0.000
0.000
0.
0.
0.
0.
0.
0.
0.
0.
0.
0.
0.
0.
0.
0.
0.
0.
0.
0.
0.
0.
0.
0.
0.
0.
0.
0.
0.
0.
0.
0.
0.
0.
0.
0.
0.
0.
0.
0.
0.
0.
0.
0.
0.
0.
0.
0.
0.
0.
0.000
0.000
-0.002
-0.007
-0.013
-0.023
-0.041
-0.067
-0.108
-0.161
-0.208
0.014
6.516
47.127
6.190
0.141
-0.174
-0.137
-0.089
-0.054
-0.032
-0.023
-0.018
-0.015
-0.015
-0.014
-0.016
-0.018
-0.016
-0.023
-0.027
-0.028
-0.031
-0.032
-0.030
-0.025
-0.020
-0.016
-0.010
-0.005
-0.002
0.
0.001
0.000
0.000
0.000
0.000
0.000
0.
0.
0.
0.
0.
0.
0.
0.
0.
0.
0.
0.
0.
0.
0.
0.
0.
0.
0.
0.
0.
0.
0.
0.
0.
0.
0.
0.
0.
0.
0.
0.
0.
0.
0.
0.
0.
0.
0.
0.
0.
0.
0.
0.
0.
0.000
0.000
-0.001
-0.003
-0.009
-0.023
-0.036
-0.057
-0.093
-0.145
-0.202
-0.219
0.175
1.256
0.181
-0.194
-0.180
-0.136
-0.085
-0.057
-0.042
-0.033
-0.030
-0.025
-0.026
-0.028
-0.029
-0.031
-0.033
-0.035
-0.040
-0.046
-0.048
-0.048
-0.048
-0.041
-0.034
-0.024
-0.017
-0.008
-0.003
-0.001
0.002
-0.002
-0.001
-0.001
-0.001
0.001
0.000
0.000
0.
0.
0.
0.
0.
0.
0.
0.
0.
0.
0.
0.
0.
0.
0.
0.
0.
0.
0.
0.
0.
0.
0.
0.
0.
0.
0.
0.
0.
0.
0.
0.
0.
0.
0.
0.
0.
0.
0.
0.
0.
0.
0.
0.
0.000
-0.001
-0.003
-0.007
-0.017
-0.033
-0.052
-0.079
-0.124
-0.186
-0.235
-0.255
-0.248
-0.247
-0.221
-0.179
-0.126
-0.084
-0.063
-0.052
-0.042
-0.037
-0.037
-0.039
-0.042
-0.046
-0.050
-0.053
-0.055
-0.061
-0.069
-0.075
-0.076
-0.073
-0.063
-0.049
-0.037
-0.025
-0.017
-0.011
-0.006
-0.005
-0.005
-0.004
-0.002
-0.002
-0.001
-0.001
0.000
0.000
0.
0.
0.
0.
0.
0.
0.
0.
0.
0.
0.
0.
0.
0.
0.
0.
0.
0.
0.
0.
0.
0.
0.
0.
0.
0.
0.
0.
0.
0.
0.
0.
0.
0.
0.
0.
0.
0.
0.
0.
0.
0.
0.000
0.001
-0.002
-0.004
-0.008
-0.016
-0.027
-0.046
-0.072
-0.112
-0.167
-0.211
-0.242
-0.251
-0.247
-0.217
-0.163
-0.121
-0.088
-0.069
-0.058
-0.053
-0.055
-0.058
-0.061
-0.070
-0.073
-0.078
-0.082
-0.084
-0.093
-0.102
-0.110
-0.112
-0.104
-0.090
-0.078
-0.058
-0.043
-0.027
-0.020
-0.016
-0.013
-0.009
-0.008
-0.007
-0.006
-0.003
-0.001
-0.001
0.000
0.
0.
0.
0.
0.
0.
0.
0.
0.
0.
0.
0.
0.
0.
0.
0.
0.
0.
0.
0.
0.
0.
0.
0.
0.
0.
0.
0.
0.
0.
0.
0.
0.
0.
0.
0.
0.
0.
0.
0.
0.
0.000
-0.001
-0.001
-0.003
-0.004
-0.009
-0.016
-0.028
-0.045
-0.069
-0.106
-0.147
-0.181
-0.187
-0.205
-0.221
-0.201
-0.158
-0.117
-0.092
-0.078
-0.073
-0.072
-0.078
-0.091
-0.097
-0.112
-0.119
-0.124
-0.126
-0.129
-0.133
-0.146
-0.155
-0.157
-0.145
-0.129
-0.107
-0.083
-0.061
-0.047
-0.036
-0.029
-0.023
-0.017
-0.013
-0.012
-0.009
-0.007
-0.002
-0.001
-0.001
0.000
0.
0.
0.
0.
0.
0.
0.
0.
0.
0.
0.
0.
0.
0.
0.
0.
0.
0.
0.
0.
0.
0.
0.
0.
0.
0.
0.
0.
0.
0.
0.
0.
0.
0.
0.
0.
0.
0.
0.
0.000
-0.001
-0.002
-0.002
-0.004
-0.007
-0.014
-0.019
-0.030
-0.047
-0.073
-0.106
-0.140
-0.130
-0.060
-0.098
-0.195
-0.190
-0.159
-0.119
-0.097
-0.085
-0.085
-0.100
-0.116
-0.139
-0.154
-0.160
-0.170
-0.179
-0.185
-0.187
-0.191
-0.199
-0.204
-0.201
-0.194
-0.174
-0.147
-0.118
-0.094
-0.075
-0.056
-0.048
-0.038
-0.030
-0.021
-0.017
-0.013
-0.009
-0.005
-0.001
-0.001
0.000
0.
0.
0.
0.
0.
0.
0.
0.
0.
0.
0.
0.
0.
0.
0.
0.
0.
0.
0.
0.
0.
0.
0.
0.
0.
0.
0.
0.
0.
0.
0.
0.
0.
0.
0.
0.
0.
0.
0.000
-0.001
-0.001
-0.002
-0.005
-0.009
-0.015
-0.026
-0.034
-0.046
-0.058
-0.084
-0.111
-0.135
-0.107
-0.031
-0.097
-0.184
-0.185
-0.160
-0.122
-0.099
-0.097
-0.109
-0.130
-0.159
-0.193
-0.210
-0.207
-0.209
-0.234
-0.250
-0.256
-0.251
-0.250
-0.251
-0.258
-0.251
-0.226
-0.199
-0.168
-0.142
-0.122
-0.101
-0.083
-0.067
-0.053
-0.040
-0.028
-0.021
-0.013
-0.006
-0.003
-0.001
-0.001
0.000
0.
0.
0.
0.
0.
0.
0.
0.
0.
0.
0.
0.
0.
0.
0.
0.
0.
0.
0.
0.
0.
0.
0.
0.
0.
0.
0.
0.
0.
0.
0.
0.
0.
0.
0.
0.
0.
0.000
-0.001
-0.002
-0.007
-0.013
-0.021
-0.033
-0.047
-0.060
-0.075
-0.088
-0.100
-0.122
-0.141
-0.148
-0.133
-0.164
-0.193
-0.184
-0.155
-0.125
-0.111
-0.114
-0.137
-0.167
-0.212
-0.246
-0.263
-0.164
-0.142
-0.267
-0.307
-0.318
-0.306
-0.297
-0.299
-0.304
-0.293
-0.225
-0.132
-0.170
-0.211
-0.194
-0.158
-0.131
-0.110
-0.093
-0.067
-0.047
-0.030
-0.020
-0.010
-0.005
-0.001
-0.001
0.000
0.
0.
0.
0.
0.
0.
0.
0.
0.
0.
0.
0.
0.
0.
0.
0.
0.
0.
0.
0.
0.
0.
0.
0.
0.
0.
0.
0.
0.
0.
0.
0.
0.
0.
0.
0.
0.000
-0.001
-0.001
-0.006
-0.011
-0.021
-0.036
-0.059
-0.074
-0.088
-0.100
-0.112
-0.126
-0.139
-0.146
-0.162
-0.186
-0.200
-0.196
-0.178
-0.147
-0.127
-0.119
-0.139
-0.169
-0.218
-0.281
-0.325
-0.327
-0.119
-0.070
-0.313
-0.389
-0.393
-0.371
-0.361
-0.356
-0.343
0.221
4.065
9.087
3.883
0.213
-0.255
-0.221
-0.172
-0.152
-0.133
-0.105
-0.076
-0.047
-0.029
-0.017
-0.008
-0.002
-0.001
0.000
0.
0.
0.
0.
0.
0.
0.
0.
0.
0.
0.
0.
0.
0.
0.
0.
0.
0.
0.
0.
0.
0.
0.
0.
0.
0.
0.
0.
0.
0.
0.
0.
0.
0.
0.
0.
0.000
-0.001
-0.003
-0.008
-0.021
-0.037
-0.062
-0.085
-0.091
-0.047
-0.055
-0.125
-0.151
-0.153
-0.156
-0.165
-0.178
-0.185
-0.182
-0.165
-0.147
-0.131
-0.138
-0.171
-0.221
-0.282
-0.340
-0.381
-0.276
0.053
0.123
-0.339
-0.468
-0.473
-0.445
-0.439
-0.429
-0.198
11.934
283.280
1427.220
263.836
9.953
-0.106
-0.042
0.057
-0.117
-0.175
-0.151
-0.111
-0.071
-0.042
-0.024
-0.011
-0.005
-0.002
0.001
0.
0.
0.
0.
0.
0.
0.
0.
0.
0.
0.
0.
0.
0.
0.
0.
0.
0.
0.
0.
0.
0.
0.
0.
0.
0.
0.
0.
0.
0.
0.
0.
0.
0.
0.
0.
0.001
-0.001
-0.005
-0.016
-0.028
-0.051
-0.082
-0.105
0.048
0.695
0.561
-0.014
-0.173
-0.173
-0.159
-0.154
-0.161
-0.165
-0.161
-0.154
-0.145
-0.140
-0.157
-0.204
-0.262
-0.322
-0.333
-0.002
4.825
16.139
25.172
3.577
-0.427
-0.510
-0.533
-0.536
-0.509
0.315
45.282
7931.280
112364.008
8725.305
48.067
0.253
0.263
0.496
-0.008
-0.230
-0.219
-0.163
-0.104
-0.067
-0.040
-0.017
-0.010
-0.004
-0.001
0.000
0.
0.
0.
0.
0.
0.
0.
0.
0.
0.
0.
0.
0.
0.
0.
0.
0.
0.
0.
0.
0.
0.
0.
0.
0.
0.
0.
0.
0.
0.
0.
0.
0.
0.
0.
0.001
-0.002
-0.012
-0.020
-0.036
-0.066
-0.104
-0.121
0.553
5.722
2.862
0.190
-0.191
-0.191
-0.171
-0.146
-0.142
-0.146
-0.150
-0.146
-0.145
-0.152
-0.185
-0.246
-0.290
-0.029
0.551
5.976
1014.173
815.855
214.012
18.698
10.252
1.234
-0.501
-0.572
-0.007
9.889
93.338
3687.407
102173.602
3933.385
31.690
-0.019
-0.300
-0.028
-0.130
-0.273
-0.264
-0.208
-0.145
-0.099
-0.057
-0.030
-0.012
-0.005
0.000
0.001
0.
0.
0.
0.
0.
0.
0.
0.
0.
0.
0.
0.
0.
0.
0.
0.
0.
0.
0.
0.
0.
0.
0.
0.
0.
0.
0.
0.
0.
0.
0.
0.
0.
0.
0.000
0.001
-0.006
-0.015
-0.024
-0.043
-0.076
-0.124
-0.162
0.318
4.066
1.966
0.021
-0.212
-0.210
-0.174
-0.138
-0.126
-0.129
-0.137
-0.142
-0.153
-0.182
-0.243
-0.309
-0.251
1.612
5.673
15.327
14304.952
6262.730
337.133
219.172
22106.746
152.127
3.048
2.555
6.185
340.385
13789.094
11109.604
4926.378
544.870
18.473
-0.330
-0.273
3.323
5.813
2.792
1.063
0.275
-0.151
-0.128
-0.083
-0.043
-0.020
-0.010
-0.004
0.000
0.000
0.000
0.
0.
0.
0.
0.
0.
0.
0.
0.
0.
0.
0.
0.
0.
0.
0.
0.
0.
0.
0.
0.
0.
0.
0.
0.
0.
0.
0.
0.
0.
0.
0.
0.000
0.000
-0.008
-0.016
-0.028
-0.047
-0.083
-0.140
-0.194
-0.184
0.002
-0.022
-0.166
-0.219
-0.210
-0.170
-0.127
-0.111
-0.108
-0.121
-0.139
-0.175
-0.237
-0.314
-0.386
-0.252
1.663
5.486
3.112
37.598
151.629
450.137
6358.267
28820.240
256.695
194.767
235.575
39.922
1011.245
103274.117
103403.898
1113.786
717.470
26.713
2.692
6.988
386.665
876.659
221.122
49.712
15.039
0.418
-0.164
-0.110
-0.059
-0.031
-0.015
-0.009
-0.003
-0.002
0.000
0.000
0.
0.
0.
0.
0.
0.
0.
0.
0.
0.
0.
0.
0.
0.
0.
0.
0.
0.
0.
0.
0.
0.
0.
0.
0.
0.
0.
0.
0.
0.
0.000
0.000
0.000
-0.009
-0.017
-0.030
-0.051
-0.086
-0.143
-0.208
-0.236
-0.184
0.071
0.081
-0.163
-0.193
-0.154
-0.110
-0.094
-0.091
-0.109
-0.151
-0.212
-0.278
-0.204
0.387
4.248
15.663
9.364
0.812
3.038
45.671
289.465
5303.510
7947.995
1921.201
22849.920
43775.117
1087.328
165.482
4685.076
3570.534
92.971
14.064
116.757
6289.947
170.290
4826.163
102688.953
23259.525
970.398
79.239
2.074
-0.171
-0.136
-0.076
-0.041
-0.023
-0.012
-0.008
-0.003
-0.002
0.000
0.001
0.
0.
0.
0.
0.
0.
0.
0.
0.
0.
0.
0.
0.
0.
0.
0.
0.
0.
0.
0.
0.
0.
0.
0.
0.
0.
0.
0.
0.
0.000
0.000
-0.001
-0.007
-0.018
-0.031
-0.051
-0.084
-0.137
-0.198
-0.228
-0.141
0.348
0.358
-0.090
-0.165
-0.127
-0.089
-0.073
-0.077
-0.105
-0.175
-0.243
0.196
20.536
71.645
275.113
3821.101
2273.379
25.245
14.485
10.206
113.160
4383.491
81771.922
20511.014
116717.844
112469.297
1557.921
43.888
42.518
35.941
65.426
65.602
1315.248
127294.734
42191.789
16527.387
101616.477
34332.945
1789.332
139.272
2.849
-0.194
-0.161
-0.091
-0.053
-0.030
-0.018
-0.011
-0.007
-0.003
-0.002
0.001
0.000
0.
0.
0.
0.
0.
0.
0.
0.
0.
0.
0.
0.
0.
0.
0.
0.
0.
0.
0.
0.
0.
0.
0.
0.
0.
0.
0.
0.
0.000
0.000
-0.002
-0.007
-0.017
-0.029
-0.048
-0.077
-0.122
-0.174
-0.199
-0.179
-0.010
0.011
-0.126
-0.133
-0.102
-0.071
-0.061
-0.070
-0.115
-0.190
-0.212
5.604
4339.767
87036.211
19074.504
103447.078
43520.730
251.719
123.795
33.138
273.119
100313.641
103024.984
8685.333
1839.779
1467.428
175.044
10.726
15.399
45.691
902.378
3616.290
3427.273
102028.813
108602.094
101965.117
43873.410
738.918
328.591
133.093
1.407
-0.254
-0.184
-0.109
-0.065
-0.041
-0.025
-0.016
-0.009
-0.005
-0.003
-0.002
0.001
0.
0.
0.
0.
0.
0.
0.
0.
0.
0.
0.
0.
0.
0.
0.
0.
0.
0.
0.
0.
0.
0.
0.
0.
0.
0.
0.
0.
0.000
0.000
-0.001
-0.006
-0.014
-0.024
-0.042
-0.065
-0.099
-0.140
-0.170
-0.179
-0.165
-0.144
-0.129
-0.101
-0.073
-0.048
-0.047
-0.066
-0.128
-0.206
-0.017
13.002
1736.437
101956.695
103020.094
101834.625
17539.314
5322.029
679.089
465.526
96.498
13966.593
163392.391
4961.321
102.790
853.120
66.645
27.258
80.942
211.200
15500.713
100886.445
110389.070
107185.836
11956.594
47322.766
102998.102
46737.660
192.722
4.607
-0.208
-0.295
-0.204
-0.126
-0.080
-0.053
-0.035
-0.020
-0.011
-0.008
-0.003
-0.002
0.001
0.
0.
0.
0.
0.
0.
0.
0.
0.
0.
0.
0.
0.
0.
0.
0.
0.
0.
0.
0.
0.
0.
0.
0.
0.
0.
0.
0.
0.000
0.000
-0.001
-0.004
-0.011
-0.019
-0.033
-0.050
-0.074
-0.102
-0.129
-0.141
-0.135
-0.118
-0.097
-0.072
-0.046
-0.033
-0.040
-0.068
-0.134
-0.212
0.443
22.478
621.470
64440.055
80490.352
927.486
36812.348
104490.422
16111.813
1097.444
50.589
8183.362
100093.313
5455.430
30.286
139.128
15.100
50.576
182.073
14267.361
103347.172
76421.000
102769.609
156446.078
389.744
29084.529
101442.531
67580.227
385.913
1.361
-0.433
-0.333
-0.224
-0.149
-0.099
-0.067
-0.044
-0.027
-0.015
-0.009
-0.005
-0.002
0.001
0.001
0.
0.
0.
0.
0.
0.
0.
0.
0.
0.
0.
0.
0.
0.
0.
0.
0.
0.
0.
0.
0.
0.
0.
0.
0.
0.
0.
0.
0.000
-0.001
-0.003
-0.008
-0.015
-0.023
-0.036
-0.051
-0.067
-0.082
-0.091
-0.091
-0.080
-0.063
-0.043
-0.027
-0.026
-0.038
-0.069
-0.145
-0.220
1.177
60.302
516.720
325.882
172.246
550.456
102631.820
102305.383
19628.803
380.388
8472.985
77043.813
562.586
113.850
195.190
60.709
3.441
5.881
187.449
64874.266
101586.984
21321.986
314.896
1341.150
78.155
100225.531
11277.633
401.761
13.651
-0.301
-0.491
-0.370
-0.258
-0.178
-0.122
-0.079
-0.053
-0.032
-0.018
-0.010
-0.005
-0.002
0.000
0.000
0.
0.
0.
0.
0.
0.
0.
0.
0.
0.
0.
0.
0.
0.
0.
0.
0.
0.
0.
0.
0.
0.
0.
0.
0.
0.
0.
0.
0.000
0.001
-0.002
-0.003
-0.008
-0.015
-0.023
-0.031
-0.040
-0.049
-0.054
-0.053
-0.046
-0.032
-0.024
-0.015
-0.021
-0.036
-0.082
-0.165
-0.261
0.486
24.991
166.970
45.316
12.149
3368.007
100602.852
50257.199
381.025
865.444
103089.016
116517.344
239.939
881.447
14318.237
1497.419
21.086
0.555
28.495
869.786
17373.021
101131.125
682.430
59.396
118.401
103.472
73.588
14.229
0.137
-0.330
-0.392
-0.385
-0.294
-0.210
-0.138
-0.090
-0.057
-0.035
-0.018
-0.010
-0.005
-0.002
0.000
0.000
0.
0.
0.
0.
0.
0.
0.
0.
0.
0.
0.
0.
0.
0.
0.
0.
0.
0.
0.
0.
0.
0.
0.
0.
0.
0.
0.
0.
0.
0.000
-0.001
-0.002
-0.005
-0.008
-0.014
-0.018
-0.023
-0.028
-0.028
-0.026
-0.023
-0.017
-0.012
-0.011
-0.022
-0.044
-0.106
-0.193
-0.303
-0.323
1.283
9.606
18.762
8.069
179.989
4952.701
770.831
71.611
1473.013
101982.227
127330.492
1988.033
1012.689
15760.377
1497.865
22.684
-0.296
0.946
34.125
2138.356
106789.797
1582.611
183.774
2958.260
7740.368
58219.746
1031.942
8.657
27.638
8.473
-0.017
-0.303
-0.229
-0.151
-0.092
-0.055
-0.034
-0.018
-0.007
-0.004
-0.002
0.000
0.000
0.
0.
0.
0.
0.
0.
0.
0.
0.
0.
0.
0.
0.
0.
0.
0.
0.
0.
0.
0.
0.
0.
0.
0.
0.
0.
0.
0.
0.
0.
0.001
-0.001
-0.002
-0.004
-0.006
-0.009
-0.012
-0.014
-0.015
-0.014
-0.012
-0.008
-0.006
-0.007
-0.025
-0.060
-0.122
-0.202
-0.225
-0.194
0.236
13.499
60.094
19.956
137.083
6587.547
8349.050
124.229
436.087
14820.437
101109.063
22049.479
152.852
217.786
117.962
12.834
-0.355
-0.844
3.912
66.871
762.481
123.926
641.260
11802.142
103085.031
101882.992
780.778
142.131
34836.500
1003.754
2.584
-0.265
-0.226
-0.149
-0.088
-0.049
-0.028
-0.015
-0.006
-0.004
-0.001
0.001
0.000
0.
0.
0.
0.
0.
0.
0.
0.
0.
0.
0.
0.
0.
0.
0.
0.
0.
0.
0.
0.
0.
0.
0.
0.
0.
0.
0.
0.
0.
0.
0.
0.001
0.001
-0.001
-0.003
-0.004
-0.006
-0.007
-0.007
-0.006
-0.004
-0.003
-0.003
-0.009
-0.030
-0.074
-0.137
-0.151
0.139
0.656
0.333
3.265
12.707
35.922
8409.086
101679.617
21788.133
110.280
1068.505
3126.764
19716.043
100958.328
69.619
590.807
101527.125
1010.573
7.655
0.266
12.602
303.906
309.218
177.100
927.174
1627.102
101769.328
163411.250
51498.254
516.262
4252.056
332.017
3.123
-0.231
-0.213
-0.137
-0.076
-0.042
-0.022
-0.010
-0.004
-0.003
0.000
0.000
0.000
0.
0.
0.
0.
0.
0.
0.
0.
0.
0.
0.
0.
0.
0.
0.
0.
0.
0.
0.
0.
0.
0.
0.
0.
0.
0.
0.
0.
0.
0.
0.
0.
0.
0.001
0.002
-0.001
-0.001
-0.002
-0.003
-0.001
-0.001
0.001
0.000
-0.009
-0.031
-0.080
-0.150
-0.156
0.099
0.311
-0.258
-0.463
3.868
106.774
6349.848
110667.031
12540.903
68.235
184.029
364.215
99.001
70.505
320.388
100449.406
106340.133
7392.950
376.082
37.762
8.196
94.075
97.815
133.978
801.556
76.657
5910.418
100851.609
103970.883
649.906
86.602
15.562
0.591
-0.252
-0.186
-0.114
-0.061
-0.032
-0.016
-0.008
-0.003
-0.001
0.001
0.000
0.
0.
0.
0.
0.
0.
0.
0.
0.
0.
0.
0.
0.
0.
0.
0.
0.
0.
0.
0.
0.
0.
0.
0.
0.
0.
0.
0.
0.
0.
0.
0.
0.
0.
0.
0.001
0.001
0.001
0.001
0.000
0.001
0.002
0.003
0.000
-0.008
-0.033
-0.084
-0.159
-0.243
-0.267
-0.318
-0.582
-0.707
6.138
181.006
740.162
1657.001
349.697
56.883
50.074
94.226
27.301
100.363
10543.783
159050.297
103161.727
106141.711
37821.133
298.927
27.733
16.296
10.626
4.794
4.015
15.904
55714.461
46935.234
2467.501
73.601
4.982
0.603
-0.227
-0.230
-0.152
-0.088
-0.049
-0.025
-0.010
-0.004
-0.001
-0.001
0.000
0.
0.
0.
0.
0.
0.
0.
0.
0.
0.
0.
0.
0.
0.
0.
0.
0.
0.
0.
0.
0.
0.
0.
0.
0.
0.
0.
0.
0.
0.
0.
0.
0.
0.
0.
0.
0.
0.
0.001
0.001
0.001
0.002
0.002
0.003
0.000
-0.011
-0.032
-0.082
-0.169
-0.267
-0.366
-0.425
-0.192
1.670
4.139
14.089
108.035
209.488
119.206
705.727
648.583
39.787
113.206
3773.277
109359.914
71217.781
4411.808
120324.602
58178.633
473.877
187.955
112.162
64.502
7.963
0.234
0.489
54.904
66.615
15.172
2.143
-0.122
-0.303
-0.248
-0.172
-0.107
-0.063
-0.035
-0.016
-0.006
-0.001
0.000
0.000
0.000
0.
0.
0.
0.
0.
0.
0.
0.
0.
0.
0.
0.
0.
0.
0.
0.
0.
0.
0.
0.
0.
0.
0.
0.
0.
0.
0.
0.
0.
0.
0.
0.
0.
0.
0.
0.
0.
0.
0.
0.
0.
0.001
0.002
0.000
-0.001
-0.014
-0.035
-0.083
-0.167
-0.249
0.972
8.863
17.219
262.146
3876.606
52.309
73.301
135.819
156.821
17890.699
28104.656
480.065
28.008
173.551
2381.415
422.551
469.784
23035.102
28760.143
310.681
1456.996
1598.556
31.354
4.862
0.101
-0.590
-0.346
-0.090
-0.182
-0.294
-0.294
-0.236
-0.172
-0.113
-0.070
-0.041
-0.025
-0.011
-0.004
0.002
0.000
0.000
0.
0.
0.
0.
0.
0.
0.
0.
0.
0.
0.
0.
0.
0.
0.
0.
0.
0.
0.
0.
0.
0.
0.
0.
0.
0.
0.
0.
0.
0.
0.
0.
0.
0.
0.
0.
0.
0.
0.
0.
0.
0.
0.
0.002
0.001
-0.003
-0.016
-0.042
-0.097
-0.169
0.130
86.611
10894.642
1254.498
15577.957
137180.000
653.922
396.916
502.016
246.418
70502.492
120783.484
5584.745
30.924
7.943
5.395
8.704
31.234
646.154
47577.039
96.355
51.379
53.692
1.824
0.240
-0.322
-0.458
-0.406
-0.339
-0.280
-0.239
-0.195
-0.145
-0.097
-0.066
-0.042
-0.025
-0.014
-0.002
0.001
0.001
0.
0.
0.
0.
0.
0.
0.
0.
0.
0.
0.
0.
0.
0.
0.
0.
0.
0.
0.
0.
0.
0.
0.
0.
0.
0.
0.
0.
0.
0.
0.
0.
0.
0.
0.
0.
0.
0.
0.
0.
0.
0.
0.
0.
0.
0.001
-0.001
-0.007
-0.018
-0.051
-0.111
-0.184
0.531
137.055
27540.438
100447.695
39582.285
88958.141
7293.343
1722.100
963.103
135.079
7840.606
97165.109
1889.166
25.807
20.610
4.076
-0.249
0.415
8.665
38.167
2.640
-0.174
-0.198
-0.420
-0.383
-0.374
-0.334
-0.281
-0.219
-0.175
-0.138
-0.102
-0.075
-0.052
-0.036
-0.024
-0.015
-0.004
0.000
0.001
0.000
0.
0.
0.
0.
0.
0.
0.
0.
0.
0.
0.
0.
0.
0.
0.
0.
0.
0.
0.
0.
0.
0.
0.
0.
0.
0.
0.
0.
0.
0.
0.
0.
0.
0.
0.
0.
0.
0.
0.
0.
0.
0.
0.
0.
0.
0.000
-0.003
-0.007
-0.022
-0.057
-0.121
-0.195
0.376
37.603
5852.789
200063.875
6418.017
2911.933
130288.992
17845.600
504.666
64.537
3417.721
100139.695
1632.572
21.268
42.932
8.932
-0.227
0.273
0.962
0.418
-0.431
-0.532
-0.485
-0.415
-0.355
-0.295
-0.246
-0.192
-0.139
-0.101
-0.073
-0.052
-0.036
-0.026
-0.018
-0.013
-0.006
0.001
0.001
0.000
0.
0.
0.
0.
0.
0.
0.
0.
0.
0.
0.
0.
0.
0.
0.
0.
0.
0.
0.
0.
0.
0.
0.
0.
0.
0.
0.
0.
0.
0.
0.
0.
0.
0.
0.
0.
0.
0.
0.
0.
0.
0.
0.
0.
0.
0.
0.001
-0.004
-0.010
-0.024
-0.057
-0.123
-0.194
0.141
11.571
187.086
848.192
220.616
10271.538
102343.609
100624.922
552.596
20.247
83.124
417.148
56.016
4.237
8.842
2.288
4.162
46.738
143.209
318.334
10.283
-0.345
-0.397
-0.343
-0.280
-0.231
-0.181
-0.128
-0.086
-0.058
-0.042
-0.027
-0.017
-0.012
-0.010
-0.002
0.001
0.000
0.000
0.
0.
0.
0.
0.
0.
0.
0.
0.
0.
0.
0.
0.
0.
0.
0.
0.
0.
0.
0.
0.
0.
0.
0.
0.
0.
0.
0.
0.
0.
0.
0.
0.
0.
0.
0.
0.
0.
0.
0.
0.
0.
0.
0.
0.
0.
0.
0.000
-0.004
-0.010
-0.025
-0.052
-0.113
-0.181
0.128
12.503
139.277
88.967
637.592
100363.352
112409.289
3110.907
63.413
79.060
323.893
24.138
5.984
8.625
2.102
1.589
46.125
3268.354
43053.289
101301.500
228.464
0.152
-0.336
-0.273
-0.219
-0.176
-0.131
-0.089
-0.055
-0.032
-0.020
-0.011
-0.006
-0.003
0.001
0.000
0.000
0.
0.
0.
0.
0.
0.
0.
0.
0.
0.
0.
0.
0.
0.
0.
0.
0.
0.
0.
0.
0.
0.
0.
0.
0.
0.
0.
0.
0.
0.
0.
0.
0.
0.
0.
0.
0.
0.
0.
0.
0.
0.
0.
0.
0.
0.
0.
0.
0.
0.000
-0.001
-0.008
-0.020
-0.044
-0.094
-0.155
-0.078
3.910
28.572
19.309
107.383
8125.316
3720.233
54.978
11.416
723.383
7768.010
795.313
109.751
42.031
11.871
19.844
351.508
31488.406
105485.500
6584.944
44.415
0.132
-0.295
-0.236
-0.183
-0.142
-0.101
-0.068
-0.038
-0.021
-0.011
-0.001
0.003
0.001
0.001
0.
0.
0.
0.
0.
0.
0.
0.
0.
0.
0.
0.
0.
0.
0.
0.
0.
0.
0.
0.
0.
0.
0.
0.
0.
0.
0.
0.
0.
0.
0.
0.
0.
0.
0.
0.
0.
0.
0.
0.
0.
0.
0.
0.
0.
0.
0.
0.
0.
0.
0.
0.
-0.002
-0.006
-0.016
-0.034
-0.069
-0.123
-0.176
0.016
0.838
0.528
2.395
18.953
14.824
1.947
7.145
351.230
22657.281
102471.320
7265.747
107.354
49.708
613.684
15945.493
102403.938
103564.680
995.288
10.422
-0.118
-0.257
-0.194
-0.148
-0.108
-0.075
-0.047
-0.024
-0.013
-0.005
0.000
0.002
0.001
0.001
0.
0.
0.
0.
0.
0.
0.
0.
0.
0.
0.
0.
0.
0.
0.
0.
0.
0.
0.
0.
0.
0.
0.
0.
0.
0.
0.
0.
0.
0.
0.
0.
0.
0.
0.
0.
0.
0.
0.
0.
0.
0.
0.
0.
0.
0.
0.
0.
0.
0.
0.
0.
0.000
-0.004
-0.010
-0.022
-0.046
-0.087
-0.134
-0.186
-0.236
-0.292
-0.327
-0.265
-0.344
-0.128
2.385
128.301
79440.805
102394.375
54453.063
149.146
62.774
8612.735
100979.273
163387.063
57026.223
231.278
2.601
-0.223
-0.209
-0.150
-0.109
-0.078
-0.053
-0.032
-0.016
-0.009
-0.003
0.
0.001
0.001
0.
0.
0.
0.
0.
0.
0.
0.
0.
0.
0.
0.
0.
0.
0.
0.
0.
0.
0.
0.
0.
0.
0.
0.
0.
0.
0.
0.
0.
0.
0.
0.
0.
0.
0.
0.
0.
0.
0.
0.
0.
0.
0.
0.
0.
0.
0.
0.
0.
0.
0.
0.
0.
0.001
-0.003
-0.006
-0.013
-0.029
-0.055
-0.090
-0.130
-0.174
-0.220
-0.268
-0.323
-0.390
-0.416
0.010
19.232
1337.806
112409.773
100882.250
544.513
19.005
10368.718
137181.047
4038.440
160.105
9.757
0.106
-0.207
-0.156
-0.104
-0.073
-0.050
-0.033
-0.017
-0.010
-0.004
-0.003
0.001
0.001
0.001
0.
0.
0.
0.
0.
0.
0.
0.
0.
0.
0.
0.
0.
0.
0.
0.
0.
0.
0.
0.
0.
0.
0.
0.
0.
0.
0.
0.
0.
0.
0.
0.
0.
0.
0.
0.
0.
0.
0.
0.
0.
0.
0.
0.
0.
0.
0.
0.
0.
0.
0.
0.
0.
0.
0.000
-0.003
-0.007
-0.017
-0.031
-0.055
-0.083
-0.117
-0.152
-0.193
-0.238
-0.295
-0.363
-0.368
1.112
65.986
7362.324
12298.284
106.204
2.813
310.900
2606.974
47.323
3.677
0.097
-0.194
-0.155
-0.103
-0.069
-0.049
-0.033
-0.020
-0.011
-0.006
-0.003
-0.001
0.002
0.001
0.001
0.
0.
0.
0.
0.
0.
0.
0.
0.
0.
0.
0.
0.
0.
0.
0.
0.
0.
0.
0.
0.
0.
0.
0.
0.
0.
0.
0.
0.
0.
0.
0.
0.
0.
0.
0.
0.
0.
0.
0.
0.
0.
0.
0.
0.
0.
0.
0.
0.
0.
0.
0.
0.
0.
0.001
0.
-0.004
-0.012
-0.021
-0.037
-0.058
-0.089
-0.125
-0.155
-0.184
-0.217
-0.271
-0.314
-0.257
1.760
20.602
24.859
2.554
-0.210
0.757
2.086
0.443
-0.129
-0.184
-0.145
-0.103
-0.064
-0.042
-0.029
-0.019
-0.010
-0.006
-0.003
-0.002
0.002
0.002
0.001
0.
0.
0.
0.
0.
0.
0.
0.
0.
0.
0.
0.
0.
0.
0.
0.
0.
0.
0.
0.
0.
0.
0.
0.
0.
0.
0.
0.
0.
0.
0.
0.
0.
0.
0.
0.
0.
0.
0.
0.
0.
0.
0.
0.
0.
0.
0.
0.
0.
0.
0.
0.
0.
0.
0.
0.001
0.003
-0.003
-0.007
-0.015
-0.028
-0.053
-0.082
-0.122
-0.140
-0.150
-0.161
-0.181
-0.214
-0.225
-0.208
-0.063
-0.046
-0.214
-0.248
-0.230
-0.195
-0.175
-0.152
-0.122
-0.086
-0.056
-0.036
-0.023
-0.013
-0.008
-0.004
-0.003
0.000
0.001
0.002
0.001
0.
0.
0.
0.
0.
0.
0.
0.
0.
0.
0.
0.
0.
0.
0.
0.
0.
0.
0.
0.
0.
0.
0.
0.
0.
0.
0.
0.
0.
0.
0.
0.
0.
0.
0.
0.
0.
0.
0.
0.
0.
0.
0.
0.
0.
0.
0.
0.
0.
0.
0.
0.
0.
0.
0.
0.
0.001
0.002
-0.001
-0.004
-0.013
-0.027
-0.052
-0.084
-0.115
-0.127
-0.136
-0.139
-0.133
-0.143
-0.146
-0.147
-0.150
-0.148
-0.149
-0.148
-0.137
-0.122
-0.104
-0.085
-0.065
-0.040
-0.030
-0.020
-0.011
-0.007
-0.004
-0.001
0.000
0.001
0.001
0.001
0.
0.
0.
0.
0.
0.
0.
0.
0.
0.
0.
0.
0.
0.
0.
0.
0.
0.
0.
0.
0.
0.
0.
0.
0.
0.
0.
0.
0.
0.
0.
0.
0.
0.
0.
0.
0.
0.
0.
0.
0.
0.
0.
0.
0.
0.
0.
0.
0.
0.
0.
0.
0.
0.
0.
0.
0.
0.001
0.002
-0.002
-0.004
-0.012
-0.026
-0.051
-0.080
-0.098
-0.112
-0.117
-0.120
-0.111
-0.094
-0.083
-0.081
-0.081
-0.078
-0.077
-0.073
-0.066
-0.057
-0.049
-0.038
-0.028
-0.021
-0.011
-0.009
-0.004
-0.002
0.000
0.000
0.001
0.000
0.000
0.
0.
0.
0.
0.
0.
0.
0.
0.
0.
0.
0.
0.
0.
0.
0.
0.
0.
0.
0.
0.
0.
0.
0.
0.
0.
0.
0.
0.
0.
0.
0.
0.
0.
0.
0.
0.
0.
0.
0.
0.
0.
0.
0.
0.
0.
0.
0.
0.
0.
0.
0.
0.
0.
0.
0.
0.
0.
0.001
0.002
0.000
-0.004
-0.009
-0.023
-0.045
-0.068
-0.085
-0.097
-0.103
-0.106
-0.087
-0.065
-0.049
-0.043
-0.038
-0.036
-0.036
-0.033
-0.030
-0.027
-0.021
-0.014
-0.009
-0.007
-0.004
-0.002
0.002
0.000
0.000
0.000
0.000
0.
0.
0.
0.
0.
0.
0.
0.
0.
0.
0.
0.
0.
0.
0.
0.
0.
0.
0.
0.
0.
0.
0.
0.
0.
0.
0.
0.
0.
0.
0.
0.
0.
0.
0.
0.
0.
0.
0.
0.
0.
0.
0.
0.
0.
0.
0.
0.
0.
0.
0.
0.
0.
0.
0.
0.
0.
0.
0.
0.
0.001
0.001
0.001
-0.003
-0.008
-0.019
-0.036
-0.056
-0.068
-0.077
-0.081
-0.076
-0.057
-0.041
-0.029
-0.022
-0.017
-0.016
-0.015
-0.012
-0.009
-0.008
-0.007
-0.004
-0.003
-0.001
-0.001
0.001
0.000
0.000
-0.001
0.
0.
0.
0.
0.
0.
0.
0.
0.
0.
0.
0.
0.
0.
0.
0.
0.
0.
0.
0.
0.
0.
0.
0.
0.
0.
0.
0.
0.
0.
0.
0.
0.
0.
0.
0.
0.
0.
0.
0.
0.
0.
0.
0.
0.
0.
0.
0.
0.
0.
0.
0.
0.
0.
0.
0.
0.
0.
0.
0.
0.
0.
0.001
0.001
0.001
-0.001
-0.005
-0.011
-0.022
-0.037
-0.050
-0.056
-0.055
-0.046
-0.032
-0.021
-0.014
-0.009
-0.005
-0.004
-0.003
-0.002
-0.003
-0.003
0.001
0.001
0.
0.001
0.
-0.001
-0.001
-0.001
-0.001
0.
0.
0.
0.
0.
0.
0.
0.
0.
0.
0.
0.
0.
0.
0.
0.
0.
0.
0.
0.
0.
0.
0.
0.
0.
0.
0.
0.
0.
0.
0.
0.
0.
0.
0.
0.
0.
0.
0.
0.
0.
0.
0.
0.
0.
0.
0.
0.
0.
0.
0.
0.
0.
0.
0.
0.
0.
0.
0.
0.
0.
0.
0.001
0.001
0.002
0.001
-0.001
-0.006
-0.012
-0.018
-0.025
-0.031
-0.029
-0.022
-0.014
-0.012
-0.008
-0.004
-0.003
0.000
0.000
0.001
0.001
0.001
0.001
0.001
0.001
-0.001
-0.001
-0.001
-0.001
-0.001
0.
0.
0.
0.
0.
0.
0.
0.
0.
0.
0.
0.
0.
0.
0.
0.
0.
0.
0.
0.
0.
0.
0.
0.
0.
0.
0.
0.
0.
0.
0.
0.
0.
0.
0.
0.
0.
0.
0.
0.
0.
0.
0.
0.
0.
0.
0.
0.
0.
0.
0.
0.
0.
0.
0.
0.
0.
0.
0.
0.
0.
0.
0.
0.
0.001
0.001
0.002
0.000
-0.001
-0.005
-0.009
-0.011
-0.012
-0.011
-0.009
-0.007
-0.004
-0.003
-0.001
0.000
0.
0.
0.
0.
0.
0.
0.
0.
0.
-0.001
-0.001
-0.001
0.
0.
0.
0.
0.
0.
0.
0.
0.
0.
0.
0.
0.
0.
0.
0.
0.
0.
0.
0.
0.
0.
0.
0.
0.
0.
0.
0.
0.
0.
0.
0.
0.
0.
0.
0.
0.
0.
0.
0.
0.
0.
0.
0.
0.
0.
0.
0.
0.
0.
0.
0.
0.
0.
0.
0.
0.
0.
0.
0.
0.
0.
0.
0.
0.
0.001
0.001
0.001
0.002
0.000
-0.001
-0.002
-0.003
-0.005
-0.003
-0.003
-0.002
-0.002
-0.001
0.000
0.001
0.
0.
0.
0.
0.
0.
0.
0.
0.
0.
0.
0.
0.
0.
0.
0.
0.
0.
0.
0.
0.
0.
0.
0.
0.
0.
0.
0.
0.
0.
0.
0.
0.
0.
0.
0.
0.
0.
0.
0.
0.
0.
0.
0.
0.
0.
0.
0.
0.
0.
0.
0.
0.
0.
0.
0.
0.
0.
0.
0.
0.
0.
0.
0.
0.
0.
0.
0.
0.
0.
0.
0.
0.
0.
0.
0.
0.
0.
0.001
0.001
0.001
0.002
0.001
0.000
-0.001
-0.001
-0.001
-0.001
-0.001
0.000
0.
0.001
0.001
0.
0.
0.
0.
0.
0.
0.
0.
0.
0.
0.
0.
0.
0.
0.
0.
0.
0.
0.
0.
0.
0.
0.
0.
0.
0.
0.
0.
0.
0.
0.
0.
0.
0.
0.
0.
0.
0.
0.
0.
0.
0.
0.
0.
0.
0.
0.
0.
0.
0.
0.
0.
0.
0.
0.
0.
0.
0.
0.
0.
0.
0.
0.
0.
0.
0.
0.
0.
0.
0.
0.
0.
0.
0.
0.
0.
0.
0.
0.
0.
0.001
0.001
0.001
0.002
0.002
0.002
0.002
0.001
0.001
0.001
0.001
0.001
0.
0.
0.
0.
0.
0.
0.
0.
0.
0.
0.
0.
0.
0.
0.
0.
0.
0.
0.
0.
0.
0.
0.
0.
0.
0.
0.
0.
0.
0.
0.
0.
0.
0.
0.
0.
0.
0.
0.
0.
0.
0.
0.
0.
0.
0.
0.
0.
0.
0.
0.
0.
0.
0.
0.
0.
0.
0.
0.
0.
0.
0.
0.
0.
0.
0.
0.
0.
0.
0.
0.
0.
0.
0.
0.
0.
0.
0.
0.
0.
0.
0.
0.001
0.001
0.001
0.001
0.001
0.001
0.001
0.001
0.001
0.
0.
0.
0.
0.
0.
0.
0.
0.
0.
0.
0.
0.
0.
0.
0.
0.
0.
0.
0.
0.
0.
0.
0.
0.
0.
0.
0.
0.
0.
0.
0.
0.
0.
0.
0.
0.
0.
0.
0.
0.
0.
0.
0.
0.
0.
0.
0.
0.
0.
0.
0.
0.
0.
0.
0.
0.
0.
0.
0.
0.
0.
0.
0.
0.
0.
0.
0.
0.
0.
0.
0.
0.
0.
0.
0.
0.
0.
0.
0.
0.
0.
0.
0.
0.
0.
0.001
0.001
0.001
0.001
0.001
0.
0.
0.
0.
0.
0.
0.
0.
0.
0.
0.
0.
0.
0.
0.
0.
0.
0.
0.
0.
0.
0.
0.
0.
0.
0.
0.
0.
0.
0.
0.
0.
0.
0.
0.
0.
0.
0.
0.
0.
0.
0.
0.
0.
0.
0.
0.
0.
0.
0.
0.
0.
0.
0.
0.
0.
0.
0.
0.
0.
0.
0.
0.
0.
0.
0.
0.
0.
0.
0.
0.
0.
0.
0.
0.
0.
0.
0.
0.
0.
0.
0.
0.
0.
0.
0.
0.
0.
0.
0.
0.
0.
0.
0.
0.
0.
0.
0.
0.
0.
0.
0.
0.
0.
0.
0.
0.
0.
0.
0.
0.
0.
0.
0.
0.
0.
0.
0.
0.
0.
0.
0.
0.
0.
0.
0.
0.
0.
0.
0.
0.
0.
0.
0.
0.
0.
0.
0.
0.
0.
0.
0.
0.
0.
0.
0.
0.
0.
0.
0.
0.
0.
0.
0.
0.
0.
0.
0.
0.
0.
0.
0.
0.
0.
0.
0.
0.
0.
0.
0.
0.
0.
0.
0.
0.
0.
0.
0.
0.
0.
0.
0.
0.
0.
0.
0.
0.
0.
0.
0.
0.
0.
0.
0.
0.
0.
0.
0.
0.
0.
0.
0.
0.
0.
0.
0.
0.
0.
0.
0.
0.
0.
0.
0.
0.
0.
0.
0.
0.
0.
0.
0.
0.
0.
0.
0.
0.
0.
0.
0.
0.
0.
0.
0.
0.
0.
0.
0.
0.
0.
0.
0.
0.
0.
0.
0.
0.
0.
0.
0.
0.
0.
0.
0.
0.
0.
0.
0.
0.
0.
0.
0.
0.
0.
0.
0.
0.
0.
0.
0.
0.
0.
0.
0.
0.
0.
0.
0.
0.
0.
0.
0.
0.
0.
0.
0.
0.
0.
0.
0.
0.
0.
0.
0.
0.
0.
0.
0.
0.
0.
0.
0.
0.
0.
0.
0.
0.
0.
0.
0.
0.
0.
0.
0.
0.
0.
0.
0.
0.
0.
0.
0.
0.
0.
0.
0.
0.
0.
0.
0.
0.
0.
0.
0.
0.
0.
0.
0.
0.
0.
0.
0.
0.
0.
0.
0.
0.
0.
0.
0.
0.
0.
0.
0.
0.
0.
0.
0.
0.
0.
0.
0.
0.
0.
0.
0.
0.
0.
0.
0.
0.
0.
0.
0.
0.
0.
0.
0.
0.
0.
0.
0.
0.
0.
0.
0.
0.
0.
0.
0.
0.
0.
0.
0.
0.
0.
0.
0.
0.
0.
0.
0.
0.
0.
0.
0.
0.
0.
0.
0.
0.
0.
0.
0.
0.
0.
0.
0.
0.
0.
0.
0.
0.
0.
0.
0.
0.
0.
0.
0.
0.
0.
0.
0.
0.
0.
0.
0.
0.
0.
0.
0.
0.
0.
0.
0.
0.
0.
0.
0.
0.
0.
0.
0.
0.
0.
0.
0.
0.
0.
0.
0.
0.
0.
0.
0.
0.
0.
0.
0.
0.
0.
0.
0.
0.
0.
0.
0.
0.
0.
0.
0.
0.
0.
0.
0.
0.
0.
0.
0.
0.
0.
0.
0.
0.
0.
0.
0.
0.
0.
0.
0.
0.
0.
0.
0.
0.
0.
0.
0.
0.
0.
0.
0.
0.
0.
0.
0.
0.
0.
0.
0.
0.
0.
0.
0.
0.
0.
0.
0.
0.
0.
0.
0.
0.
0.
0.
0.
0.
0.
0.
0.
0.
0.
0.
0.
0.
0.
0.
0.
0.
0.
0.
0.
0.
0.
0.
0.
0.
0.
0.
0.
0.
0.
0.
0.
0.
0.
0.
0.
0.
0.
0.
0.
0.
0.
0.
0.
0.
0.
0.
0.
0.
0.
0.
0.
0.
0.
0.
0.
0.
0.
0.
0.
0.
0.
0.
0.
0.
0.
0.
0.
0.
0.
0.
0.
0.
0.
0.
0.
0.
0.
0.
0.
0.
0.
0.
0.
0.
0.
0.
0.
0.
0.
0.
0.
0.
0.
0.
0.
0.
0.
0.
0.
0.
0.
0.
0.
0.
0.
0.
0.
0.
0.
0.
0.
0.
0.
0.
0.
0.
0.
0.
0.
0.
0.
0.
0.
0.
0.
0.
0.
0.
0.
0.
0.
0.
0.
0.
0.
0.
0.
0.
0.
0.
0.
0.
0.
0.
0.
0.
0.
0.
0.
0.
0.
0.
0.
0.
0.
0.
0.
0.
0.
0.
0.
0.
0.
0.
0.
0.
0.
0.
0.
0.
0.
0.
0.
0.
0.
0.
0.
0.
0.
0.
0.
0.
0.
0.
0.
0.
0.
0.
0.
0.
0.
0.
0.
0.
0.
0.
0.
0.
0.
0.
0.
0.
0.
0.
0.
0.
0.
0.
0.
0.
0.
0.
0.
0.
0.
0.
0.
0.
0.
0.
0.
0.
0.
0.
0.
0.
0.
0.
0.
0.
0.
0.
0.
0.
0.
0.
0.
0.
0.
0.
0.
0.
0.
0.
0.
0.
0.
0.
0.
0.
0.
0.
0.
0.
0.
0.
0.
0.
0.
0.
0.
0.
0.
0.
0.
0.
0.
0.
0.
0.
0.
0.
0.
0.
0.
0.
0.
0.
0.
0.
0.
0.
0.
0.
0.
0.
0.
0.
0.
0.
0.
0.
0.
0.
0.
0.
0.
0.
0.
0.
0.
0.
0.
0.
0.
0.
0.
0.
0.
0.
0.
0.
0.
0.
0.
0.
0.
0.
0.
0.
0.
0.
0.
0.
0.
0.
0.
0.
0.
0.
0.
0.
0.
0.
0.
0.
0.
0.
0.
0.
0.
0.
0.
0.
0.
0.
0.
0.
0.
0.
0.
0.
0.
0.
0.
0.
0.
0.
0.
0.
0.
0.
0.
0.
0.
0.
0.
0.
0.
0.
0.
0.
0.
0.
0.
0.
0.
0.
0.
0.
0.
0.
0.
0.
0.
0.
0.
0.
0.
0.
0.
0.
0.
0.
0.
0.
0.
0.
0.
0.
0.
0.
0.
0.
0.
0.
0.
0.
0.
0.
0.
0.
0.
0.
0.
0.
0.
0.
0.
0.
0.
0.
0.
0.
0.
0.
0.
0.
0.
0.
0.
0.
0.
0.
0.
0.
0.
0.
0.
0.
0.
0.
0.
0.
0.
0.
0.
0.
0.
0.
0.
0.
0.
0.
0.
0.
0.
0.
0.
0.
0.
0.
0.
0.
0.
0.
0.
0.
0.
0.
0.
0.
0.
0.
0.
0.
0.
0.
0.
0.
0.
0.
0.
0.
0.
0.
0.
0.
0.
0.
0.
0.
0.
0.
0.
0.
0.
0.
0.
0.
0.
0.
0.
0.
0.
0.
0.
0.
0.
0.
0.
0.
0.
0.
0.
0.
0.
0.
0.
0.
0.
0.
0.
0.
0.
0.
0.
0.
0.
0.
0.
0.
0.
0.
0.
0.
0.
0.
0.
0.
0.
0.
0.
0.
0.
0.
0.
0.
0.
0.
0.
0.
0.
0.
0.
0.
0.
0.
0.
0.
0.
0.
0.
0.
0.
0.
0.
0.
0.
0.
0.
0.
0.
0.
0.
0.
0.
0.
0.
0.
0.
0.
0.
0.
0.
0.
0.
0.
0.
0.
0.
0.
0.
0.
0.
0.
0.
0.
0.
0.
0.
0.
0.
0.
0.
0.
0.
0.
0.
0.
0.
0.
0.
0.
0.
0.
0.
0.
0.
0.
0.
0.
0.
0.
0.
0.
0.
0.
0.
0.
0.
0.
0.
0.
0.
0.
0.
0.
0.
0.
0.
0.
0.
0.
0.
0.
0.
0.
0.
0.
0.
0.
0.
0.
0.
0.
0.
0.
0.
0.
0.
0.
0.
0.
0.
0.
0.
0.
0.
0.
0.
0.
0.
0.
0.
0.
0.
0.
0.
0.
0.
0.
0.
0.
0.
0.
0.
0.
0.
0.
0.
0.
0.
0.
0.
0.
0.
0.
0.
0.
0.
0.
0.
0.
0.
0.
0.
0.
0.
0.
0.
0.
0.
0.
0.
0.
0.
0.
0.
0.
0.
0.
0.
0.
0.
0.
0.
0.
0.
0.
0.
0.
0.
0.
0.
0.
0.
0.
0.
0.
0.
0.
0.
0.
0.
0.
0.
0.
0.
0.
0.
0.
0.
0.
0.
0.
0.
0.
0.
0.
0.
0.
0.
0.
0.
0.
0.
0.
0.
0.
0.
0.
0.
0.
0.
0.
0.
0.
0.
0.
0.
0.
0.
0.
0.
0.
0.
0.
0.
0.
0.
0.
0.
0.
0.
0.
0.
0.
0.
0.
0.
0.
0.
0.
0.
0.
0.
0.
0.
0.
0.
0.
0.
0.
0.
0.
0.
0.
0.
0.
0.
0.
0.
0.
0.
0.
0.
0.
0.
0.
0.
0.
0.
0.
0.
0.
0.
0.
0.
0.
0.
0.
0.
0.
0.
0.000
0.000
0.000
0.000
0.000
0.000
0.000
0.
0.
0.
0.
0.
0.
0.
0.
0.
0.
0.
0.
0.
0.
0.
0.
0.
0.
0.
0.
0.
0.
0.
0.
0.
0.
0.
0.
0.
0.
0.
0.
0.
0.
0.
0.
0.
0.
0.
0.
0.
0.
0.
0.
0.
0.
0.
0.
0.
0.
0.
0.
0.
0.
0.
0.
0.
0.
0.
0.
0.
0.
0.
0.
0.
0.
0.
0.
0.
0.
0.
0.
0.
0.
0.
0.
0.
0.
0.
0.
0.
0.
0.
0.
0.000
0.000
-0.001
-0.001
-0.001
-0.001
-0.001
-0.001
-0.001
0.000
0.000
0.000
0.
0.
0.
0.
0.
0.
0.
0.
0.
0.
0.
0.
0.
0.
0.
0.
0.
0.
0.
0.
0.
0.
0.
0.
0.
0.
0.
0.
0.
0.
0.
0.
0.
0.
0.
0.
0.
0.
0.
0.
0.
0.
0.
0.
0.
0.
0.
0.
0.
0.
0.
0.
0.
0.
0.
0.
0.
0.
0.
0.
0.
0.
0.
0.
0.
0.
0.
0.
0.
0.
0.
0.
0.
0.
0.
0.
0.
0.
0.
0.000
0.000
0.000
-0.001
-0.001
-0.002
-0.003
-0.003
-0.003
-0.001
0.000
0.
0.000
0.002
0.001
0.000
0.000
0.
0.
0.
0.
0.
0.
0.
0.
0.
0.
0.
0.
0.
0.
0.
0.
0.
0.
0.
0.
0.
0.
0.
0.
0.
0.
0.
0.
0.
0.
0.
0.
0.
0.
0.
0.
0.
0.
0.
0.
0.
0.
0.
0.
0.
0.
0.
0.
0.
0.
0.
0.
0.
0.
0.
0.
0.
0.
0.
0.
0.
0.
0.
0.
0.
0.
0.
0.
0.
0.
0.
0.
0.
0.
0.
0.
0.000
-0.001
-0.001
-0.003
-0.005
-0.005
-0.006
-0.006
-0.005
-0.004
-0.003
-0.003
-0.002
-0.002
0.001
0.001
0.000
0.000
0.
0.
0.
0.
0.
0.
0.
0.
0.
0.
0.
0.
0.
0.
0.
0.
0.
0.
0.
0.
0.
0.
0.
0.
0.
0.
0.
0.
0.
0.
0.
0.
0.
0.
0.
0.
0.
0.
0.
0.
0.
0.
0.
0.
0.
0.
0.
0.
0.
0.
0.
0.
0.
0.
0.
0.
0.
0.
0.
0.
0.
0.
0.
0.
0.
0.
0.
0.
0.
0.
0.
0.
0.
0.
0.000
0.001
-0.001
-0.003
-0.006
-0.008
-0.012
-0.014
-0.013
-0.014
-0.014
-0.013
-0.012
-0.009
-0.006
-0.003
-0.001
-0.002
0.001
0.000
0.000
0.
0.
0.
0.
0.
0.
0.
0.
0.
0.
0.
0.
0.
0.
0.
0.
0.
0.
0.
0.
0.
0.
0.
0.
0.
0.
0.
0.
0.
0.
0.
0.
0.
0.
0.
0.
0.
0.
0.
0.
0.
0.
0.
0.
0.
0.
0.
0.
0.
0.
0.
0.
0.
0.
0.
0.
0.
0.
0.
0.
0.
0.
0.
0.
0.
0.
0.
0.
0.
0.
0.
0.001
0.001
-0.001
-0.005
-0.009
-0.012
-0.018
-0.024
-0.028
-0.032
-0.036
-0.032
-0.028
-0.023
-0.019
-0.016
-0.011
-0.009
-0.004
-0.002
-0.001
0.000
0.000
0.
0.
0.
0.
0.
0.
0.
0.
0.
0.
0.
0.
0.
0.
0.
0.
0.
0.
0.
0.
0.
0.
0.
0.
0.
0.
0.
0.
0.
0.
0.
0.
0.
0.
0.
0.
0.
0.
0.
0.
0.
0.
0.
0.
0.
0.
0.
0.
0.
0.
0.
0.
0.
0.
0.
0.
0.
0.
0.
0.
0.
0.
0.
0.
0.
0.
0.
0.
0.
0.000
0.001
-0.002
-0.005
-0.008
-0.013
-0.022
-0.033
-0.047
-0.059
-0.069
-0.070
-0.065
-0.055
-0.045
-0.038
-0.031
-0.024
-0.016
-0.010
-0.005
-0.002
-0.001
0.000
0.000
0.
0.
0.
0.
0.
0.
0.
0.
0.
0.
0.
0.
0.
0.
0.
0.
0.
0.
0.
0.
0.
0.
0.
0.
0.
0.
0.
0.
0.
0.
0.
0.
0.
0.
0.
0.
0.
0.
0.
0.
0.
0.
0.
0.
0.
0.
0.
0.
0.
0.
0.
0.
0.
0.
0.
0.
0.
0.
0.
0.
0.
0.
0.
0.
0.
0.
0.
0.000
0.000
0.000
-0.003
-0.007
-0.013
-0.022
-0.034
-0.056
-0.073
-0.087
-0.097
-0.103
-0.103
-0.101
-0.090
-0.077
-0.062
-0.048
-0.032
-0.021
-0.011
-0.006
-0.001
-0.001
0.000
0.
0.
0.
0.
0.
0.
0.
0.
0.
0.
0.
0.
0.
0.
0.
0.
0.
0.
0.
0.
0.
0.
0.
0.
0.
0.
0.
0.
0.
0.
0.
0.
0.
0.
0.
0.
0.
0.
0.
0.
0.
0.
0.
0.
0.
0.
0.
0.
0.
0.
0.
0.
0.
0.
0.
0.
0.
0.
0.
0.
0.
0.
0.
0.
0.
0.
0.000
0.000
-0.001
-0.001
-0.006
-0.011
-0.018
-0.030
-0.053
-0.080
-0.101
-0.107
-0.083
-0.109
-0.155
-0.164
-0.156
-0.135
-0.113
-0.088
-0.063
-0.039
-0.021
-0.010
-0.005
-0.001
0.000
0.000
0.
0.
0.
0.
0.
0.
0.
0.
0.
0.
0.
0.
0.
0.
0.
0.
0.
0.
0.
0.
0.
0.
0.
0.
0.
0.
0.
0.
0.
0.
0.
0.
0.
0.
0.
0.
0.
0.
0.
0.
0.
0.
0.
0.
0.
0.
0.
0.
0.
0.
0.
0.
0.
0.
0.
0.
0.
0.
0.
0.
0.
0.
0.
0.
0.
0.000
0.001
0.000
-0.002
-0.009
-0.014
-0.024
-0.043
-0.070
-0.108
-0.136
-0.097
0.008
-0.061
-0.206
-0.238
-0.207
-0.122
-0.096
-0.117
-0.094
-0.066
-0.035
-0.019
-0.008
-0.003
-0.001
0.000
0.
0.
0.
0.
0.
0.
0.
0.
0.
0.
0.
0.
0.
0.
0.
0.
0.
0.
0.
0.
0.
0.
0.
0.
0.
0.
0.
0.
0.
0.
0.
0.
0.
0.
0.
0.
0.
0.
0.
0.
0.
0.
0.
0.
0.
0.
0.
0.
0.
0.
0.
0.
0.
0.
0.
0.
0.
0.
0.
0.
0.
0.
0.
0.
0.
0.000
-0.001
0.000
-0.002
-0.010
-0.018
-0.033
-0.056
-0.093
-0.144
-0.183
-0.161
-0.067
-0.144
-0.295
-0.097
1.758
5.591
6.992
1.868
-0.054
-0.087
-0.053
-0.027
-0.011
-0.004
-0.001
0.000
0.
0.
0.
0.
0.
0.
0.
0.
0.
0.
0.
0.
0.
0.
0.
0.
0.
0.
0.
0.
0.
0.
0.
0.
0.
0.
0.
0.
0.
0.
0.
0.
0.
0.
0.
0.
0.
0.
0.
0.
0.
0.
0.
0.
0.
0.
0.
0.
0.
0.
0.
0.
0.
0.
0.
0.
0.
0.
0.
0.
0.
0.
0.
0.
0.000
0.000
0.000
0.
-0.004
-0.012
-0.023
-0.041
-0.068
-0.115
-0.172
-0.219
-0.255
-0.270
-0.323
-0.292
12.289
745.625
717.502
1111.683
123.607
0.925
-0.107
-0.071
-0.035
-0.015
-0.004
-0.003
0.001
0.
0.
0.
0.
0.
0.
0.
0.
0.
0.
0.
0.
0.
0.
0.
0.
0.
0.
0.
0.
0.
0.
0.
0.
0.
0.
0.
0.
0.
0.
0.
0.
0.
0.
0.
0.
0.
0.
0.
0.
0.
0.
0.
0.
0.
0.
0.
0.
0.
0.
0.
0.
0.
0.
0.
0.
0.
0.
0.
0.
0.
0.
0.
0.
0.000
0.000
0.
0.000
-0.004
-0.013
-0.024
-0.045
-0.079
-0.128
-0.180
-0.122
0.464
0.177
-0.326
-0.012
152.348
101026.719
102886.109
34206.680
265.641
2.147
-0.108
-0.081
-0.041
-0.018
-0.005
-0.003
0.001
0.
0.
0.
0.
0.
0.
0.
0.
0.
0.
0.
0.
0.
0.
0.
0.
0.
0.
0.
0.
0.
0.
0.
0.
0.
0.
0.
0.
0.
0.
0.
0.
0.
0.
0.
0.
0.
0.
0.
0.
0.
0.
0.
0.
0.
0.
0.
0.
0.
0.
0.
0.
0.
0.
0.
0.
0.
0.
0.
0.
0.
0.
0.
0.
0.
0.000
0.
0.000
-0.004
-0.013
-0.026
-0.048
-0.084
-0.130
-0.093
1.993
46.173
25.784
0.944
0.995
18.084
1227.100
112399.008
122293.094
149.579
1.552
-0.124
-0.089
-0.042
-0.018
-0.007
-0.003
0.001
0.
0.
0.
0.
0.
0.
0.
0.
0.
0.
0.
0.
0.
0.
0.
0.
0.
0.
0.
0.
0.
0.
0.
0.
0.
0.
0.
0.
0.
0.
0.
0.
0.
0.
0.
0.
0.
0.
0.
0.
0.
0.
0.
0.
0.
0.
0.
0.
0.
0.
0.
0.
0.
0.
0.
0.
0.
0.
0.
0.
0.
0.
0.
0.
0.
0.000
0.000
-0.001
-0.004
-0.011
-0.025
-0.045
-0.084
-0.123
0.133
6.519
130.301
68.006
5.585
4.633
13.489
57.742
1901.385
5635.544
20.201
0.194
-0.148
-0.091
-0.042
-0.017
-0.008
-0.003
0.001
0.
0.
0.
0.
0.
0.
0.
0.
0.
0.
0.
0.
0.
0.
0.
0.
0.
0.
0.
0.
0.
0.
0.
0.
0.
0.
0.
0.
0.
0.
0.
0.
0.
0.
0.
0.
0.
0.
0.
0.
0.
0.
0.
0.
0.
0.
0.
0.
0.
0.
0.
0.
0.
0.
0.
0.
0.
0.
0.
0.
0.
0.
0.
0.
0.
0.000
0.001
-0.001
-0.002
-0.010
-0.020
-0.041
-0.079
-0.119
0.137
4.413
22.618
21.039
15.823
7.432
14.788
34.220
17.080
6.556
0.436
-0.202
-0.151
-0.083
-0.039
-0.018
-0.007
-0.002
0.001
0.
0.
0.
0.
0.
0.
0.
0.
0.
0.
0.
0.
0.
0.
0.
0.
0.
0.
0.
0.
0.
0.
0.
0.
0.
0.
0.
0.
0.
0.
0.
0.
0.
0.
0.
0.
0.
0.
0.
0.
0.
0.
0.
0.
0.
0.
0.
0.
0.
0.
0.
0.
0.
0.
0.
0.
0.
0.
0.
0.
0.
0.
0.
0.
0.
0.
0.001
0.000
-0.002
-0.007
-0.017
-0.032
-0.069
-0.110
-0.085
0.770
3.304
7.789
54.041
12.465
10.262
48.537
18.919
0.825
-0.274
-0.230
-0.142
-0.072
-0.037
-0.019
-0.006
0.000
0.001
0.
0.
0.
0.
0.
0.000
0.000
0.000
-0.001
0.000
0.001
0.001
0.000
0.
0.
0.
0.
0.
0.
0.
0.
0.
0.
0.
0.
0.
0.
0.
0.
0.
0.
0.
0.
0.
0.
0.
0.
0.
0.
0.
0.
0.
0.
0.
0.
0.
0.
0.
0.
0.
0.
0.
0.
0.
0.
0.
0.
0.
0.
0.
0.
0.
0.
0.
0.
0.
0.001
0.001
-0.002
-0.005
-0.012
-0.025
-0.055
-0.100
-0.155
-0.161
-0.036
0.963
6.959
2.124
2.732
11.649
6.574
0.367
-0.296
-0.227
-0.129
-0.067
-0.036
-0.021
-0.010
0.001
-0.002
0.000
0.000
0.000
0.001
0.001
-0.002
-0.002
-0.003
-0.003
-0.004
-0.002
-0.002
-0.002
0.001
0.000
0.
0.
0.
0.
0.
0.
0.
0.
0.
0.
0.
0.
0.
0.
0.
0.
0.
0.
0.
0.
0.
0.
0.
0.
0.
0.
0.
0.
0.
0.
0.
0.
0.
0.
0.
0.
0.
0.
0.
0.
0.
0.
0.
0.
0.
0.
0.
0.
0.
0.
0.
0.
0.001
0.000
-0.003
-0.010
-0.019
-0.041
-0.079
-0.135
-0.202
-0.265
-0.300
-0.227
1.427
18.863
102.623
522.249
13.446
-0.145
-0.211
-0.127
-0.068
-0.040
-0.023
-0.014
-0.003
-0.002
-0.004
-0.001
0.000
-0.001
-0.002
-0.004
-0.006
-0.007
-0.007
-0.007
-0.007
-0.006
-0.004
-0.002
0.000
0.000
0.000
0.
0.
0.
0.
0.
0.
0.
0.
0.
0.
0.
0.
0.
0.
0.
0.
0.
0.
0.
0.
0.
0.
0.
0.
0.
0.
0.
0.
0.
0.
0.
0.
0.
0.
0.
0.
0.
0.
0.
0.
0.
0.
0.
0.
0.
0.
0.
0.
0.
0.
0.000
0.001
-0.002
-0.008
-0.015
-0.031
-0.059
-0.103
-0.174
-0.256
-0.322
-0.075
18.720
392.848
3913.555
3127.529
41.520
0.158
-0.203
-0.134
-0.074
-0.044
-0.028
-0.015
-0.007
-0.007
-0.005
-0.003
-0.005
-0.007
-0.008
-0.010
-0.015
-0.015
-0.016
-0.016
-0.015
-0.012
-0.008
-0.005
-0.003
-0.001
0.001
0.001
0.000
0.000
0.000
0.
0.
0.
0.
0.
0.
0.
0.
0.
0.
0.
0.
0.
0.
0.
0.
0.
0.
0.
0.
0.
0.
0.
0.
0.
0.
0.
0.
0.
0.
0.
0.
0.
0.
0.
0.
0.
0.
0.
0.
0.
0.
0.
0.
0.
0.
0.
0.000
-0.003
-0.006
-0.011
-0.025
-0.046
-0.083
-0.137
-0.221
-0.304
-0.095
13.818
719.111
31368.977
1216.689
20.333
0.160
-0.208
-0.146
-0.081
-0.052
-0.031
-0.026
-0.016
-0.015
-0.016
-0.014
-0.016
-0.016
-0.019
-0.022
-0.027
-0.030
-0.032
-0.030
-0.025
-0.021
-0.016
-0.011
-0.005
-0.003
0.
0.001
0.000
0.000
0.000
0.000
0.000
0.
0.
0.
0.
0.
0.
0.
0.
0.
0.
0.
0.
0.
0.
0.
0.
0.
0.
0.
0.
0.
0.
0.
0.
0.
0.
0.
0.
0.
0.
0.
0.
0.
0.
0.
0.
0.
0.
0.
0.
0.
0.
0.
0.
0.
0.000
-0.001
-0.005
-0.010
-0.020
-0.042
-0.072
-0.119
-0.191
-0.278
-0.271
2.532
407.871
100237.063
287.892
4.425
-0.128
-0.221
-0.154
-0.095
-0.061
-0.048
-0.037
-0.030
-0.028
-0.029
-0.030
-0.029
-0.035
-0.038
-0.042
-0.048
-0.052
-0.055
-0.054
-0.046
-0.036
-0.026
-0.018
-0.011
-0.005
-0.003
-0.001
-0.002
-0.002
-0.002
-0.001
0.000
0.000
0.
0.
0.
0.
0.
0.
0.
0.
0.
0.
0.
0.
0.
0.
0.
0.
0.
0.
0.
0.
0.
0.
0.
0.
0.
0.
0.
0.
0.
0.
0.
0.
0.
0.
0.
0.
0.
0.
0.
0.
0.
0.
0.
0.
0.000
-0.001
-0.004
-0.007
-0.019
-0.036
-0.062
-0.107
-0.171
-0.256
-0.313
-0.107
4.643
28.946
4.627
0.046
-0.284
-0.227
-0.160
-0.108
-0.079
-0.059
-0.048
-0.044
-0.042
-0.046
-0.046
-0.052
-0.055
-0.060
-0.068
-0.079
-0.089
-0.091
-0.088
-0.078
-0.061
-0.044
-0.028
-0.016
-0.010
-0.008
-0.007
-0.003
-0.005
-0.005
-0.003
-0.002
-0.001
0.001
0.000
0.
0.
0.
0.
0.
0.
0.
0.
0.
0.
0.
0.
0.
0.
0.
0.
0.
0.
0.
0.
0.
0.
0.
0.
0.
0.
0.
0.
0.
0.
0.
0.
0.
0.
0.
0.
0.
0.
0.
0.
0.
0.
0.000
-0.001
-0.003
-0.006
-0.015
-0.033
-0.056
-0.094
-0.152
-0.235
-0.312
-0.337
-0.269
-0.160
-0.283
-0.338
-0.303
-0.231
-0.165
-0.119
-0.091
-0.075
-0.068
-0.065
-0.066
-0.069
-0.072
-0.080
-0.088
-0.096
-0.111
-0.126
-0.142
-0.146
-0.137
-0.117
-0.094
-0.070
-0.047
-0.032
-0.021
-0.016
-0.011
-0.007
-0.008
-0.008
-0.006
-0.005
-0.003
-0.001
0.000
0.
0.
0.
0.
0.
0.
0.
0.
0.
0.
0.
0.
0.
0.
0.
0.
0.
0.
0.
0.
0.
0.
0.
0.
0.
0.
0.
0.
0.
0.
0.
0.
0.
0.
0.
0.
0.
0.
0.
0.
0.
0.
0.001
-0.002
-0.004
-0.006
-0.014
-0.026
-0.049
-0.080
-0.129
-0.208
-0.283
-0.314
-0.268
-0.265
-0.353
-0.355
-0.311
-0.228
-0.166
-0.130
-0.109
-0.096
-0.095
-0.102
-0.109
-0.116
-0.122
-0.130
-0.142
-0.158
-0.174
-0.193
-0.206
-0.213
-0.194
-0.167
-0.136
-0.101
-0.072
-0.050
-0.035
-0.027
-0.021
-0.017
-0.014
-0.012
-0.010
-0.008
-0.005
-0.001
-0.001
0.000
0.
0.
0.
0.
0.
0.
0.
0.
0.
0.
0.
0.
0.
0.
0.
0.
0.
0.
0.
0.
0.
0.
0.
0.
0.
0.
0.
0.
0.
0.
0.
0.
0.
0.
0.
0.
0.
0.
0.
0.
0.000
-0.001
-0.001
-0.003
-0.008
-0.015
-0.028
-0.047
-0.073
-0.120
-0.182
-0.210
0.183
2.810
3.399
-0.037
-0.328
-0.295
-0.232
-0.175
-0.143
-0.127
-0.130
-0.139
-0.159
-0.178
-0.187
-0.195
-0.209
-0.220
-0.234
-0.248
-0.257
-0.269
-0.268
-0.248
-0.213
-0.175
-0.138
-0.104
-0.075
-0.055
-0.043
-0.035
-0.034
-0.026
-0.023
-0.016
-0.011
-0.008
-0.003
-0.001
-0.001
0.000
0.
0.
0.
0.
0.
0.
0.
0.
0.
0.
0.
0.
0.
0.
0.
0.
0.
0.
0.
0.
0.
0.
0.
0.
0.
0.
0.
0.
0.
0.
0.
0.
0.
0.
0.
0.
0.
0.
0.000
-0.001
-0.002
-0.003
-0.007
-0.013
-0.020
-0.035
-0.050
-0.080
-0.120
-0.167
-0.006
2.390
17.072
20.427
0.845
-0.278
-0.279
-0.236
-0.180
-0.159
-0.157
-0.169
-0.198
-0.233
-0.252
-0.249
-0.250
-0.271
-0.289
-0.305
-0.315
-0.315
-0.316
-0.311
-0.299
-0.270
-0.231
-0.187
-0.147
-0.112
-0.087
-0.073
-0.062
-0.050
-0.043
-0.033
-0.025
-0.018
-0.010
-0.006
-0.002
-0.001
0.000
0.
0.
0.
0.
0.
0.
0.
0.
0.
0.
0.
0.
0.
0.
0.
0.
0.
0.
0.
0.
0.
0.
0.
0.
0.
0.
0.
0.
0.
0.
0.
0.
0.
0.
0.
0.
0.
0.000
-0.001
-0.002
-0.004
-0.009
-0.015
-0.025
-0.039
-0.059
-0.074
-0.099
-0.132
-0.166
0.102
3.552
13.283
7.828
0.678
-0.247
-0.273
-0.232
-0.189
-0.175
-0.180
-0.204
-0.238
-0.281
-0.206
0.396
0.556
-0.131
-0.336
-0.363
-0.368
-0.354
-0.349
-0.347
-0.350
-0.332
-0.305
-0.262
-0.222
-0.180
-0.145
-0.122
-0.108
-0.092
-0.074
-0.055
-0.039
-0.024
-0.012
-0.008
-0.002
-0.001
-0.001
0.000
0.
0.
0.
0.
0.
0.
0.
0.
0.
0.
0.
0.
0.
0.
0.
0.
0.
0.
0.
0.
0.
0.
0.
0.
0.
0.
0.
0.
0.
0.
0.
0.
0.
0.
0.
0.000
-0.001
-0.001
-0.003
-0.010
-0.017
-0.030
-0.049
-0.070
-0.086
-0.105
-0.129
-0.162
-0.186
-0.072
1.673
3.937
1.673
0.028
-0.273
-0.270
-0.233
-0.195
-0.189
-0.201
-0.083
0.045
-0.195
0.767
11.318
14.781
1.832
-0.203
-0.347
-0.419
-0.346
-0.331
-0.359
-0.379
-0.306
-0.206
-0.259
-0.306
-0.272
-0.225
-0.172
-0.155
-0.135
-0.110
-0.083
-0.053
-0.035
-0.020
-0.010
-0.002
-0.001
-0.001
0.000
0.
0.
0.
0.
0.
0.
0.
0.
0.
0.
0.
0.
0.
0.
0.
0.
0.
0.
0.
0.
0.
0.
0.
0.
0.
0.
0.
0.
0.
0.
0.
0.
0.
0.
0.
0.001
-0.001
-0.004
-0.008
-0.017
-0.034
-0.059
-0.082
-0.094
-0.063
-0.069
-0.150
-0.194
-0.220
-0.224
-0.039
0.112
-0.125
-0.264
-0.279
-0.254
-0.226
-0.207
-0.219
-0.214
0.249
0.835
0.067
1.871
30.181
39.745
4.277
0.202
-0.052
-0.431
-0.344
-0.306
-0.352
1.364
12.730
14.994
9.081
1.005
-0.267
0.267
0.552
0.117
-0.138
-0.149
-0.116
-0.075
-0.048
-0.028
-0.011
-0.004
-0.001
-0.001
0.000
0.
0.
0.
0.
0.
0.
0.
0.
0.
0.
0.
0.
0.
0.
0.
0.
0.
0.
0.
0.
0.
0.
0.
0.
0.
0.
0.
0.
0.
0.
0.
0.
0.
0.
0.
0.001
-0.002
-0.006
-0.016
-0.030
-0.055
-0.085
-0.090
0.313
2.043
2.484
0.447
-0.193
-0.252
-0.265
-0.280
-0.284
-0.270
-0.202
-0.238
-0.240
-0.224
-0.229
-0.264
-0.287
-0.050
0.295
-0.053
0.962
7.989
10.907
1.628
-0.077
-0.085
-0.449
-0.494
-0.482
0.053
168.448
65624.133
4065.317
14710.150
140.666
1.480
42.057
33.944
4.472
0.245
-0.184
-0.151
-0.102
-0.062
-0.039
-0.020
-0.007
-0.002
0.000
0.000
0.
0.
0.
0.
0.
0.
0.
0.
0.
0.
0.
0.
0.
0.
0.
0.
0.
0.
0.
0.
0.
0.
0.
0.
0.
0.
0.
0.
0.
0.
0.
0.
0.
0.
0.000
0.001
-0.003
-0.013
-0.023
-0.041
-0.078
-0.117
0.089
5.190
42.270
40.591
5.502
0.032
-0.269
-0.285
-0.286
-0.278
-0.248
-0.180
-0.209
-0.226
-0.227
-0.253
-0.303
-0.342
-0.011
1.126
3.407
32.116
225.894
4851.873
103.143
1.272
3.295
0.949
-0.551
-0.626
0.862
354.640
133508.547
100646.750
137170.875
515.610
4.640
305.992
205.456
17.924
1.104
-0.225
-0.205
-0.137
-0.084
-0.049
-0.026
-0.014
-0.005
0.001
0.000
0.
0.
0.
0.
0.
0.
0.
0.
0.
0.
0.
0.
0.
0.
0.
0.
0.
0.
0.
0.
0.
0.
0.
0.
0.
0.
0.
0.
0.
0.
0.
0.
0.
0.
0.001
0.000
-0.007
-0.017
-0.029
-0.055
-0.102
-0.147
0.356
33.079
7241.606
549.302
15.181
0.612
-0.262
-0.281
-0.271
-0.245
-0.228
-0.215
-0.215
-0.221
-0.242
-0.288
-0.339
0.101
9.560
42.004
41.210
2094.725
99610.305
112411.750
952.454
16.398
18.195
5.294
-0.336
0.870
36.343
168.598
13869.727
130231.422
13554.556
65.049
1.552
14.974
34.257
13.110
0.683
-0.325
-0.276
-0.192
-0.118
-0.066
-0.037
-0.020
-0.008
-0.004
0.001
0.000
0.000
0.
0.
0.
0.
0.
0.
0.
0.
0.
0.
0.
0.
0.
0.
0.
0.
0.
0.
0.
0.
0.
0.
0.
0.
0.
0.
0.
0.
0.
0.
0.
0.
0.001
-0.003
-0.011
-0.021
-0.037
-0.067
-0.125
-0.190
0.071
21.230
3282.521
307.118
8.907
1.193
-0.171
-0.285
-0.252
-0.222
-0.203
-0.205
-0.215
-0.229
-0.274
-0.336
-0.380
2.645
177.939
1769.414
242.955
18066.219
104955.148
89720.258
1016.448
11235.924
138.989
7.003
3.019
42.677
100361.352
50765.402
130328.094
100850.961
34742.570
146.318
0.551
0.890
4.874
4.011
0.450
-0.294
-0.326
-0.246
-0.168
-0.099
-0.054
-0.029
-0.015
-0.008
-0.001
-0.001
0.000
0.000
0.000
0.
0.
0.
0.
0.
0.
0.
0.
0.
0.
0.
0.
0.
0.
0.
0.
0.
0.
0.
0.
0.
0.
0.
0.
0.
0.
0.
0.
0.
0.000
0.001
-0.004
-0.012
-0.024
-0.042
-0.077
-0.143
-0.228
-0.248
0.716
7.492
7.749
3.979
0.726
-0.218
-0.270
-0.226
-0.192
-0.179
-0.190
-0.209
-0.250
-0.319
-0.396
-0.448
2.550
177.028
1760.265
201.562
259.996
8473.726
101462.586
113761.672
110846.188
694.875
1133.942
975.221
39.985
20795.484
101398.883
104584.141
72099.352
101798.609
571.984
3.263
8.603
15.588
104.143
46.138
2.504
0.021
-0.266
-0.214
-0.133
-0.073
-0.044
-0.025
-0.014
-0.005
-0.004
-0.002
0.000
0.000
0.
0.
0.
0.
0.
0.
0.
0.
0.
0.
0.
0.
0.
0.
0.
0.
0.
0.
0.
0.
0.
0.
0.
0.
0.
0.
0.
0.
0.
0.000
-0.001
-0.006
-0.013
-0.027
-0.047
-0.085
-0.153
-0.244
-0.293
-0.061
3.576
27.961
27.990
2.681
-0.185
-0.238
-0.193
-0.158
-0.150
-0.169
-0.210
-0.277
-0.353
-0.362
-0.220
0.982
13.550
38.372
10.396
34.746
2529.510
100586.039
105908.094
141333.422
16826.381
104943.906
28947.918
125.664
264.237
112404.352
20895.986
233.547
100.938
24.445
155.981
197.778
193.552
100819.117
14452.781
18.967
1.649
-0.182
-0.251
-0.174
-0.097
-0.054
-0.034
-0.022
-0.010
-0.007
-0.004
-0.002
0.000
0.000
0.
0.
0.
0.
0.
0.
0.
0.
0.
0.
0.
0.
0.
0.
0.
0.
0.
0.
0.
0.
0.
0.
0.
0.
0.
0.
0.
0.
0.000
-0.001
-0.007
-0.014
-0.028
-0.049
-0.088
-0.154
-0.233
-0.283
-0.090
5.865
80.365
85.629
6.096
-0.085
-0.200
-0.153
-0.121
-0.117
-0.146
-0.212
-0.293
-0.084
11.941
31.784
28.679
1165.061
2004.133
7.400
13.037
255.818
469.697
5526.813
100762.234
113722.758
101074.594
103647.352
771.243
57.887
1590.089
351.076
3368.208
2132.520
232.194
13512.071
21853.295
818.991
3058.478
710.550
20.199
3.401
0.137
-0.273
-0.197
-0.124
-0.076
-0.049
-0.031
-0.020
-0.010
-0.007
-0.003
-0.002
0.001
0.000
0.
0.
0.
0.
0.
0.
0.
0.
0.
0.
0.
0.
0.
0.
0.
0.
0.
0.
0.
0.
0.
0.
0.
0.
0.
0.
0.000
0.000
-0.001
-0.005
-0.012
-0.025
-0.048
-0.083
-0.142
-0.204
-0.244
-0.188
1.420
13.921
14.778
1.583
-0.147
-0.157
-0.114
-0.085
-0.093
-0.136
-0.225
-0.309
2.606
1579.892
12828.827
658.845
4665.135
7346.659
26.125
89.478
211.141
44.080
1390.670
59733.512
18945.176
19949.059
102037.367
17211.332
1022.940
6.263
504.703
100815.242
108539.297
1825.225
101746.250
112540.383
2544.257
485.362
116.365
9.976
7.336
0.933
-0.275
-0.224
-0.152
-0.100
-0.070
-0.045
-0.028
-0.017
-0.009
-0.005
-0.002
0.
0.000
0.
0.
0.
0.
0.
0.
0.
0.
0.
0.
0.
0.
0.
0.
0.
0.
0.
0.
0.
0.
0.
0.
0.
0.
0.
0.
0.
0.000
-0.001
-0.005
-0.011
-0.022
-0.042
-0.072
-0.119
-0.168
-0.215
-0.213
-0.145
0.297
0.344
-0.094
-0.156
-0.121
-0.081
-0.064
-0.081
-0.136
-0.235
-0.302
2.911
315.220
9345.672
9875.410
659.622
256.552
540.170
35930.551
100810.469
69.302
303.893
1206.027
217.005
2312.030
137176.359
2754.772
54.022
8.442
242.974
60252.383
105646.172
59261.926
24663.313
5940.571
1341.013
36668.383
92353.297
43.054
1.813
-0.004
-0.331
-0.255
-0.184
-0.131
-0.096
-0.064
-0.040
-0.024
-0.013
-0.007
-0.003
-0.001
0.001
0.
0.
0.
0.
0.
0.
0.
0.
0.
0.
0.
0.
0.
0.
0.
0.
0.
0.
0.
0.
0.
0.
0.
0.
0.
0.
0.
0.000
-0.001
-0.003
-0.009
-0.018
-0.031
-0.056
-0.091
-0.131
-0.169
-0.198
-0.205
-0.198
-0.182
-0.151
-0.114
-0.077
-0.050
-0.049
-0.070
-0.137
-0.244
-0.315
1.388
57.914
26865.596
101412.922
162.551
4610.452
88112.336
102098.500
101131.859
119.019
140.186
886.600
104.136
151.074
16535.133
123.244
4.126
815.685
52779.102
107845.063
102592.172
9650.227
3909.546
120.270
1091.378
26416.654
7549.832
34.355
-0.003
-0.462
-0.386
-0.293
-0.212
-0.156
-0.116
-0.085
-0.054
-0.031
-0.016
-0.009
-0.003
-0.001
0.001
0.
0.
0.
0.
0.
0.
0.
0.
0.
0.
0.
0.
0.
0.
0.
0.
0.
0.
0.
0.
0.
0.
0.
0.
0.
0.
0.
0.000
0.001
-0.003
-0.005
-0.013
-0.024
-0.037
-0.062
-0.091
-0.121
-0.144
-0.157
-0.153
-0.135
-0.106
-0.072
-0.044
-0.034
-0.043
-0.069
-0.145
-0.257
-0.326
0.538
6.794
143.765
388.140
340.957
20422.121
102702.477
104108.820
10560.057
489.023
199.445
34.764
9.191
6.244
6.913
2.280
3.523
2040.445
118304.227
101612.695
13017.647
309.204
46.311
43.631
226.137
308.655
79.934
3.524
-0.545
-0.537
-0.420
-0.329
-0.242
-0.184
-0.130
-0.093
-0.064
-0.036
-0.018
-0.011
-0.006
-0.001
0.001
0.000
0.
0.
0.
0.
0.
0.
0.
0.
0.
0.
0.
0.
0.
0.
0.
0.
0.
0.
0.
0.
0.
0.
0.
0.
0.
0.
0.000
0.000
-0.001
-0.003
-0.008
-0.015
-0.025
-0.037
-0.054
-0.072
-0.088
-0.095
-0.093
-0.080
-0.062
-0.038
-0.028
-0.025
-0.035
-0.074
-0.156
-0.284
-0.385
0.170
5.069
15.806
17.016
1934.715
100221.547
19862.410
972.445
34977.555
69239.133
13945.880
88.361
13.106
38.706
15.978
5.192
3.906
18.726
569.003
102368.219
102552.141
3901.966
78.898
1833.262
5142.959
133.453
3.687
0.372
0.764
0.109
-0.328
-0.340
-0.268
-0.198
-0.142
-0.096
-0.065
-0.036
-0.019
-0.010
-0.005
-0.001
0.001
0.000
0.
0.
0.
0.
0.
0.
0.
0.
0.
0.
0.
0.
0.
0.
0.
0.
0.
0.
0.
0.
0.
0.
0.
0.
0.
0.
0.
0.000
0.001
-0.002
-0.004
-0.009
-0.014
-0.023
-0.031
-0.039
-0.047
-0.051
-0.049
-0.042
-0.029
-0.021
-0.015
-0.023
-0.041
-0.093
-0.187
-0.306
-0.393
3.179
222.775
2795.976
343.065
172.151
2801.451
520.186
746.254
100525.422
163078.188
23931.178
149.494
16.632
41.942
39.027
48.199
9.730
1.814
64.455
13884.696
102526.156
1176.725
2011.691
101695.219
84735.375
511.128
25.554
56.317
133.452
29.903
2.229
-0.177
-0.277
-0.208
-0.143
-0.097
-0.061
-0.032
-0.017
-0.008
-0.005
-0.001
0.001
0.000
0.
0.
0.
0.
0.
0.
0.
0.
0.
0.
0.
0.
0.
0.
0.
0.
0.
0.
0.
0.
0.
0.
0.
0.
0.
0.
0.
0.
0.000
-0.001
-0.002
-0.004
-0.006
-0.011
-0.017
-0.021
-0.024
-0.025
-0.022
-0.019
-0.014
-0.010
-0.011
-0.021
-0.054
-0.119
-0.208
-0.292
-0.201
8.694
1758.625
100038.258
2333.108
172.399
6631.128
10819.602
194.959
6574.570
4211.839
1051.443
412.295
11.524
9.335
58.485
96.993
9.676
0.296
4.729
73.810
275.198
5389.854
104218.273
104469.797
107867.570
3755.284
523.091
6692.339
71466.727
1697.506
19.923
0.503
-0.264
-0.208
-0.135
-0.084
-0.050
-0.027
-0.014
-0.005
-0.003
0.
0.001
0.000
0.
0.
0.
0.
0.
0.
0.
0.
0.
0.
0.
0.
0.
0.
0.
0.
0.
0.
0.
0.
0.
0.
0.
0.
0.
0.
0.
0.
0.
0.000
0.001
-0.002
-0.004
-0.005
-0.008
-0.010
-0.011
-0.012
-0.011
-0.009
-0.004
-0.005
-0.007
-0.024
-0.068
-0.139
-0.213
0.060
1.852
4.237
142.042
1358.061
296.555
3519.099
101562.680
5218.107
65.754
600.490
296.002
565.334
2264.544
27.577
543.975
567.188
80.419
9.282
1.407
27.601
146.799
91.258
8234.638
140646.563
10264.205
4242.314
29221.260
107267.219
85746.781
103025.922
4110.690
29.984
0.613
-0.243
-0.183
-0.115
-0.068
-0.037
-0.019
-0.008
-0.004
-0.001
0.000
0.001
0.000
0.
0.
0.
0.
0.
0.
0.
0.
0.
0.
0.
0.
0.
0.
0.
0.
0.
0.
0.
0.
0.
0.
0.
0.
0.
0.
0.
0.
0.
0.
0.
0.001
0.002
-0.003
-0.004
-0.004
-0.006
-0.006
-0.004
-0.003
-0.001
-0.001
-0.008
-0.030
-0.076
-0.153
-0.204
1.065
14.880
9.138
2.878
53.017
7755.987
101532.633
170860.656
2774.953
404.220
239.721
13.653
13.138
15.813
197.845
112414.953
102341.328
2773.835
4112.722
571.555
21.525
93.663
39.744
2636.324
100588.797
158.336
1533.646
101402.305
141323.672
42537.254
4701.370
248.585
7.192
0.003
-0.219
-0.148
-0.088
-0.050
-0.026
-0.012
-0.005
-0.003
0.000
0.001
0.000
0.
0.
0.
0.
0.
0.
0.
0.
0.
0.
0.
0.
0.
0.
0.
0.
0.
0.
0.
0.
0.
0.
0.
0.
0.
0.
0.
0.
0.
0.
0.
0.
0.
0.001
0.001
0.001
0.
0.
0.000
0.000
0.002
0.002
-0.001
-0.010
-0.031
-0.079
-0.162
-0.233
1.001
24.453
10.425
0.128
182.713
100884.047
101796.883
53142.742
3991.150
10804.464
917.711
60.955
1035.130
92.059
140.465
10896.085
103567.438
101598.430
198880.250
14409.200
7.058
25.829
139.145
83.025
26.061
10.018
3352.519
4243.073
1472.984
399.648
36.947
5.885
0.252
-0.232
-0.179
-0.114
-0.065
-0.034
-0.018
-0.008
-0.002
0.000
0.001
0.000
0.
0.
0.
0.
0.
0.
0.
0.
0.
0.
0.
0.
0.
0.
0.
0.
0.
0.
0.
0.
0.
0.
0.
0.
0.
0.
0.
0.
0.
0.
0.
0.
0.
0.
0.
0.
0.001
0.001
0.001
0.001
0.001
0.003
0.004
-0.002
-0.013
-0.031
-0.080
-0.167
-0.269
-0.257
0.595
0.084
-0.082
5.816
123.619
1157.868
100361.992
32468.596
56449.117
2572.344
1121.553
102118.844
2690.140
162.136
286.510
3690.294
107230.297
88646.453
204.846
6.665
1823.605
101300.594
830.970
29.342
0.878
21.864
31.220
15.060
5.651
0.682
-0.177
-0.258
-0.195
-0.131
-0.078
-0.045
-0.023
-0.012
-0.004
-0.001
-0.001
0.000
0.
0.
0.
0.
0.
0.
0.
0.
0.
0.
0.
0.
0.
0.
0.
0.
0.
0.
0.
0.
0.
0.
0.
0.
0.
0.
0.
0.
0.
0.
0.
0.
0.
0.
0.
0.
0.
0.
0.
0.001
0.001
0.001
0.002
0.001
-0.004
-0.015
-0.037
-0.086
-0.173
-0.283
-0.271
0.301
1.778
31.866
246.536
31.203
1447.547
5854.712
1179.275
4262.418
54527.191
3325.090
3295.620
353.034
53.703
19.714
105.934
1347.690
467.531
23.403
4.522
367.803
9855.678
372.825
22.619
0.379
-0.444
-0.207
-0.154
-0.257
-0.302
-0.262
-0.200
-0.136
-0.085
-0.051
-0.031
-0.015
-0.008
-0.003
0.001
0.000
0.
0.
0.
0.
0.
0.
0.
0.
0.
0.
0.
0.
0.
0.
0.
0.
0.
0.
0.
0.
0.
0.
0.
0.
0.
0.
0.
0.
0.
0.
0.
0.
0.
0.
0.
0.
0.
0.
0.
0.
0.
0.
0.
0.001
0.000
-0.004
-0.020
-0.047
-0.094
-0.184
-0.251
1.640
17.953
40.264
226.955
4289.636
53.536
313.819
709.636
222.479
100532.016
103690.133
9854.476
463.107
1159.443
105.832
3.633
3.021
15.887
20.345
2.461
0.217
4.996
24.672
26.662
7.877
0.146
-0.452
-0.402
-0.322
-0.266
-0.222
-0.169
-0.117
-0.076
-0.050
-0.031
-0.018
-0.008
0.000
0.000
0.001
0.
0.
0.
0.
0.
0.
0.
0.
0.
0.
0.
0.
0.
0.
0.
0.
0.
0.
0.
0.
0.
0.
0.
0.
0.
0.
0.
0.
0.
0.
0.
0.
0.
0.
0.
0.
0.
0.
0.
0.
0.
0.
0.
0.
0.000
-0.003
-0.008
-0.025
-0.055
-0.112
-0.205
-0.186
4.995
118.418
651.197
205.014
187.838
163.787
517.285
65428.402
500.795
17345.420
200038.375
4116.590
1319.569
29897.416
57.102
0.708
-0.678
-0.093
0.342
-0.454
-0.624
-0.409
0.684
4.075
1.932
-0.227
-0.349
-0.288
-0.218
-0.166
-0.121
-0.086
-0.060
-0.042
-0.028
-0.017
-0.009
-0.003
0.000
0.001
0.000
0.
0.
0.
0.
0.
0.
0.
0.
0.
0.
0.
0.
0.
0.
0.
0.
0.
0.
0.
0.
0.
0.
0.
0.
0.
0.
0.
0.
0.
0.
0.
0.
0.
0.
0.
0.
0.
0.
0.
0.
0.
0.
0.
0.
0.000
-0.006
-0.010
-0.028
-0.060
-0.127
-0.225
-0.213
4.113
697.353
100362.719
247.775
695.661
34129.863
106600.383
189838.156
683.028
18951.674
100180.070
7365.950
39.364
79.077
3.351
-0.707
-0.690
-0.476
-0.500
-0.613
-0.594
-0.543
-0.429
-0.156
-0.198
-0.305
-0.258
-0.189
-0.128
-0.091
-0.064
-0.042
-0.031
-0.021
-0.015
-0.010
-0.004
-0.001
-0.001
0.000
0.000
0.
0.
0.
0.
0.
0.
0.
0.
0.
0.
0.
0.
0.
0.
0.
0.
0.
0.
0.
0.
0.
0.
0.
0.
0.
0.
0.
0.
0.
0.
0.
0.
0.
0.
0.
0.
0.
0.
0.
0.
0.
0.
0.
0.
0.000
-0.006
-0.014
-0.028
-0.063
-0.131
-0.229
-0.286
0.720
38.043
424.708
104.225
6004.614
102205.531
188412.641
90037.203
181.693
281.813
1427.964
124.989
8.323
1.238
-0.711
-0.248
3.407
8.868
8.452
0.490
-0.504
-0.474
-0.398
-0.329
-0.273
-0.248
-0.195
-0.135
-0.082
-0.052
-0.034
-0.022
-0.013
-0.011
-0.008
-0.002
-0.001
-0.001
0.000
0.000
0.
0.
0.
0.
0.
0.
0.
0.
0.
0.
0.
0.
0.
0.
0.
0.
0.
0.
0.
0.
0.
0.
0.
0.
0.
0.
0.
0.
0.
0.
0.
0.
0.
0.
0.
0.
0.
0.
0.
0.
0.
0.
0.
0.
0.
0.000
-0.006
-0.014
-0.029
-0.060
-0.123
-0.219
-0.287
-0.056
1.243
4.262
579.529
100236.906
105439.898
2094.546
497.126
367.306
2517.564
609.166
86.921
8200.731
173.777
1.365
5.714
64.497
170.078
151.953
6.647
-0.368
-0.405
-0.328
-0.254
-0.202
-0.189
-0.142
-0.100
-0.055
-0.033
-0.020
-0.013
-0.005
0.002
0.000
0.001
0.000
0.000
0.000
0.
0.
0.
0.
0.
0.
0.
0.
0.
0.
0.
0.
0.
0.
0.
0.
0.
0.
0.
0.
0.
0.
0.
0.
0.
0.
0.
0.
0.
0.
0.
0.
0.
0.
0.
0.
0.
0.
0.
0.
0.
0.
0.
0.
0.
0.
0.000
-0.004
-0.012
-0.027
-0.053
-0.104
-0.191
-0.264
-0.184
0.296
1.051
98.325
7340.560
3077.816
97.045
845.172
1649.103
18981.947
4805.531
1839.415
20722.389
611.354
13.259
82.776
1414.618
1154.178
110.442
4.292
-0.329
-0.361
-0.286
-0.233
-0.183
-0.155
-0.114
-0.077
-0.040
-0.021
-0.008
0.001
0.002
0.001
0.000
0.000
0.000
0.
0.
0.
0.
0.
0.
0.
0.
0.
0.
0.
0.
0.
0.
0.
0.
0.
0.
0.
0.
0.
0.
0.
0.
0.
0.
0.
0.
0.
0.
0.
0.
0.
0.
0.
0.
0.
0.
0.
0.
0.
0.
0.
0.
0.
0.
0.
0.
0.000
-0.003
-0.011
-0.023
-0.043
-0.081
-0.156
-0.220
-0.280
-0.286
-0.302
2.066
18.914
15.955
56.626
312.175
300.382
6663.576
107908.797
26434.740
39224.031
20034.242
63.179
699.907
79323.766
104065.336
312.050
2.837
-0.324
-0.319
-0.255
-0.210
-0.166
-0.133
-0.090
-0.053
-0.026
-0.011
-0.004
0.001
0.001
0.001
0.
0.
0.
0.
0.
0.
0.
0.
0.
0.
0.
0.
0.
0.
0.
0.
0.
0.
0.
0.
0.
0.
0.
0.
0.
0.
0.
0.
0.
0.
0.
0.
0.
0.
0.
0.
0.
0.
0.
0.
0.
0.
0.
0.
0.
0.
0.
0.
0.
0.
0.
0.
-0.001
-0.006
-0.017
-0.031
-0.061
-0.111
-0.172
-0.229
-0.294
-0.357
-0.399
-0.309
0.873
27.299
97.505
63.266
4022.323
92374.797
5861.208
3568.225
29821.320
151.424
1230.820
7723.484
103504.938
227.402
1.312
-0.302
-0.268
-0.211
-0.174
-0.138
-0.102
-0.065
-0.037
-0.018
-0.005
-0.002
0.001
0.001
0.001
0.
0.
0.
0.
0.
0.
0.
0.
0.
0.
0.
0.
0.
0.
0.
0.
0.
0.
0.
0.
0.
0.
0.
0.
0.
0.
0.
0.
0.
0.
0.
0.
0.
0.
0.
0.
0.
0.
0.
0.
0.
0.
0.
0.
0.
0.
0.
0.
0.
0.
0.
0.
-0.001
-0.003
-0.008
-0.023
-0.042
-0.074
-0.120
-0.168
-0.226
-0.286
-0.344
-0.394
-0.287
1.451
4.215
9.061
208.665
1444.670
816.297
45.647
16.296
172.825
1113.063
147.428
60.638
5.795
-0.080
-0.254
-0.206
-0.156
-0.124
-0.093
-0.063
-0.038
-0.020
-0.012
-0.004
-0.002
0.000
0.001
0.000
0.
0.
0.
0.
0.
0.
0.
0.
0.
0.
0.
0.
0.
0.
0.
0.
0.
0.
0.
0.
0.
0.
0.
0.
0.
0.
0.
0.
0.
0.
0.
0.
0.
0.
0.
0.
0.
0.
0.
0.
0.
0.
0.
0.
0.
0.
0.
0.
0.
0.
0.
0.
0.001
-0.001
-0.005
-0.013
-0.030
-0.051
-0.081
-0.123
-0.170
-0.224
-0.274
-0.321
-0.363
-0.376
-0.348
0.210
9.726
108.965
126.298
8.693
0.365
23.413
75.213
6.837
0.975
-0.099
-0.225
-0.190
-0.144
-0.108
-0.078
-0.054
-0.036
-0.021
-0.012
-0.006
-0.003
0.001
0.000
0.001
0.000
0.
0.
0.
0.
0.
0.
0.
0.
0.
0.
0.
0.
0.
0.
0.
0.
0.
0.
0.
0.
0.
0.
0.
0.
0.
0.
0.
0.
0.
0.
0.
0.
0.
0.
0.
0.
0.
0.
0.
0.
0.
0.
0.
0.
0.
0.
0.
0.
0.
0.
0.
0.
0.
0.000
-0.001
-0.006
-0.019
-0.036
-0.065
-0.103
-0.150
-0.195
-0.227
-0.237
-0.260
-0.324
-0.360
-0.358
0.087
2.537
2.782
0.157
-0.362
-0.066
0.293
-0.099
-0.219
-0.201
-0.164
-0.124
-0.090
-0.067
-0.048
-0.029
-0.019
-0.012
-0.007
-0.003
-0.001
0.000
0.001
0.000
0.
0.
0.
0.
0.
0.
0.
0.
0.
0.
0.
0.
0.
0.
0.
0.
0.
0.
0.
0.
0.
0.
0.
0.
0.
0.
0.
0.
0.
0.
0.
0.
0.
0.
0.
0.
0.
0.
0.
0.
0.
0.
0.
0.
0.
0.
0.
0.
0.
0.
0.
0.
0.
0.
0.001
0.000
-0.004
-0.013
-0.029
-0.058
-0.099
-0.142
-0.169
-0.156
-0.002
0.056
-0.173
-0.264
-0.273
-0.260
-0.223
-0.218
-0.265
-0.264
-0.245
-0.214
-0.188
-0.166
-0.135
-0.102
-0.073
-0.054
-0.040
-0.027
-0.018
-0.008
-0.006
-0.004
-0.001
0.000
0.002
0.000
0.
0.
0.
0.
0.
0.
0.
0.
0.
0.
0.
0.
0.
0.
0.
0.
0.
0.
0.
0.
0.
0.
0.
0.
0.
0.
0.
0.
0.
0.
0.
0.
0.
0.
0.
0.
0.
0.
0.
0.
0.
0.
0.
0.
0.
0.
0.
0.
0.
0.
0.
0.
0.
0.
0.
0.001
0.001
-0.003
-0.011
-0.024
-0.055
-0.096
-0.129
-0.122
-0.052
0.200
0.282
-0.069
-0.180
-0.185
-0.175
-0.164
-0.163
-0.159
-0.150
-0.137
-0.127
-0.112
-0.094
-0.072
-0.057
-0.040
-0.030
-0.020
-0.016
-0.008
-0.005
-0.003
-0.001
0.002
0.002
0.000
0.
0.
0.
0.
0.
0.
0.
0.
0.
0.
0.
0.
0.
0.
0.
0.
0.
0.
0.
0.
0.
0.
0.
0.
0.
0.
0.
0.
0.
0.
0.
0.
0.
0.
0.
0.
0.
0.
0.
0.
0.
0.
0.
0.
0.
0.
0.
0.
0.
0.
0.
0.
0.
0.
0.
0.001
0.001
0.001
-0.003
-0.008
-0.023
-0.054
-0.087
-0.102
0.026
0.224
0.076
-0.006
-0.121
-0.140
-0.121
-0.101
-0.095
-0.091
-0.082
-0.074
-0.068
-0.060
-0.055
-0.046
-0.038
-0.029
-0.018
-0.013
-0.010
-0.007
-0.004
-0.001
0.000
0.002
0.001
0.
0.
0.
0.
0.
0.
0.
0.
0.
0.
0.
0.
0.
0.
0.
0.
0.
0.
0.
0.
0.
0.
0.
0.
0.
0.
0.
0.
0.
0.
0.
0.
0.
0.
0.
0.
0.
0.
0.
0.
0.
0.
0.
0.
0.
0.
0.
0.
0.
0.
0.
0.
0.
0.
0.
0.
0.
0.001
0.001
0.001
-0.003
-0.007
-0.020
-0.045
-0.074
-0.080
0.185
0.795
0.126
-0.122
-0.128
-0.107
-0.079
-0.059
-0.052
-0.043
-0.040
-0.037
-0.033
-0.030
-0.027
-0.019
-0.017
-0.015
-0.011
-0.009
-0.006
-0.005
-0.002
0.
0.000
0.000
0.
0.
0.
0.
0.
0.
0.
0.
0.
0.
0.
0.
0.
0.
0.
0.
0.
0.
0.
0.
0.
0.
0.
0.
0.
0.
0.
0.
0.
0.
0.
0.
0.
0.
0.
0.
0.
0.
0.
0.
0.
0.
0.
0.
0.
0.
0.
0.
0.
0.
0.
0.
0.
0.
0.
0.
0.
0.
0.001
0.001
0.002
-0.002
-0.006
-0.016
-0.035
-0.062
-0.080
-0.010
0.154
-0.036
-0.108
-0.104
-0.072
-0.047
-0.031
-0.025
-0.020
-0.017
-0.016
-0.012
-0.008
-0.009
-0.008
-0.008
-0.007
-0.006
-0.003
-0.002
-0.001
-0.002
0.000
-0.001
0.
0.
0.
0.
0.
0.
0.
0.
0.
0.
0.
0.
0.
0.
0.
0.
0.
0.
0.
0.
0.
0.
0.
0.
0.
0.
0.
0.
0.
0.
0.
0.
0.
0.
0.
0.
0.
0.
0.
0.
0.
0.
0.
0.
0.
0.
0.
0.
0.
0.
0.
0.
0.
0.
0.
0.
0.
0.
0.
0.
0.001
0.001
0.000
-0.004
-0.010
-0.023
-0.044
-0.062
-0.072
-0.077
-0.085
-0.081
-0.063
-0.038
-0.023
-0.015
-0.007
-0.006
-0.005
-0.003
-0.003
-0.003
-0.002
-0.003
-0.001
-0.001
-0.001
-0.001
-0.002
-0.002
-0.001
-0.001
-0.001
0.
0.
0.
0.
0.
0.
0.
0.
0.
0.
0.
0.
0.
0.
0.
0.
0.
0.
0.
0.
0.
0.
0.
0.
0.
0.
0.
0.
0.
0.
0.
0.
0.
0.
0.
0.
0.
0.
0.
0.
0.
0.
0.
0.
0.
0.
0.
0.
0.
0.
0.
0.
0.
0.
0.
0.
0.
0.
0.
0.
0.001
0.001
0.001
0.
-0.005
-0.011
-0.023
-0.039
-0.051
-0.056
-0.056
-0.046
-0.031
-0.020
-0.011
-0.007
-0.004
-0.003
-0.001
-0.001
0.
0.001
0.002
0.002
0.
-0.001
-0.001
-0.002
-0.002
-0.001
-0.001
-0.001
0.
0.
0.
0.
0.
0.
0.
0.
0.
0.
0.
0.
0.
0.
0.
0.
0.
0.
0.
0.
0.
0.
0.
0.
0.
0.
0.
0.
0.
0.
0.
0.
0.
0.
0.
0.
0.
0.
0.
0.
0.
0.
0.
0.
0.
0.
0.
0.
0.
0.
0.
0.
0.
0.
0.
0.
0.
0.
0.
0.
0.
0.001
0.001
0.002
0.000
-0.001
-0.005
-0.009
-0.016
-0.022
-0.025
-0.023
-0.018
-0.013
-0.008
-0.004
-0.002
-0.002
0.000
0.001
0.001
0.001
0.001
0.001
0.001
0.000
0.000
-0.001
-0.001
-0.001
-0.001
-0.001
-0.001
0.
0.
0.
0.
0.
0.
0.
0.
0.
0.
0.
0.
0.
0.
0.
0.
0.
0.
0.
0.
0.
0.
0.
0.
0.
0.
0.
0.
0.
0.
0.
0.
0.
0.
0.
0.
0.
0.
0.
0.
0.
0.
0.
0.
0.
0.
0.
0.
0.
0.
0.
0.
0.
0.
0.
0.
0.
0.
0.
0.
0.
0.
0.001
0.001
0.002
0.000
-0.001
-0.003
-0.005
-0.007
-0.007
-0.008
-0.006
-0.003
-0.001
-0.001
-0.001
0.000
0.001
0.
0.
0.
0.
0.
0.
-0.001
-0.001
-0.001
-0.001
-0.001
-0.001
-0.001
0.
0.
0.
0.
0.
0.
0.
0.
0.
0.
0.
0.
0.
0.
0.
0.
0.
0.
0.
0.
0.
0.
0.
0.
0.
0.
0.
0.
0.
0.
0.
0.
0.
0.
0.
0.
0.
0.
0.
0.
0.
0.
0.
0.
0.
0.
0.
0.
0.
0.
0.
0.
0.
0.
0.
0.
0.
0.
0.
0.
0.
0.
0.
0.
0.001
0.001
0.002
0.001
0.000
0.
-0.001
-0.001
-0.001
0.000
0.001
-0.001
-0.001
0.001
0.001
0.
0.
0.
0.
0.
0.
0.
0.
0.
-0.001
-0.001
0.
0.
0.
0.
0.
0.
0.
0.
0.
0.
0.
0.
0.
0.
0.
0.
0.
0.
0.
0.
0.
0.
0.
0.
0.
0.
0.
0.
0.
0.
0.
0.
0.
0.
0.
0.
0.
0.
0.
0.
0.
0.
0.
0.
0.
0.
0.
0.
0.
0.
0.
0.
0.
0.
0.
0.
0.
0.
0.
0.
0.
0.
0.
0.
0.
0.
0.
0.
0.001
0.001
0.001
0.002
0.002
0.001
0.000
0.001
0.000
0.001
0.001
0.001
0.001
0.
0.
0.
0.
0.
0.
0.
0.
0.
0.
0.
0.
0.
0.
0.
0.
0.
0.
0.
0.
0.
0.
0.
0.
0.
0.
0.
0.
0.
0.
0.
0.
0.
0.
0.
0.
0.
0.
0.
0.
0.
0.
0.
0.
0.
0.
0.
0.
0.
0.
0.
0.
0.
0.
0.
0.
0.
0.
0.
0.
0.
0.
0.
0.
0.
0.
0.
0.
0.
0.
0.
0.
0.
0.
0.
0.
0.
0.
0.
0.
0.
0.001
0.001
0.001
0.001
0.001
0.001
0.001
0.001
0.001
0.001
0.001
0.
0.
0.
0.
0.
0.
0.
0.
0.
0.
0.
0.
0.
0.
0.
0.
0.
0.
0.
0.
0.
0.
0.
0.
0.
0.
0.
0.
0.
0.
0.
0.
0.
0.
0.
0.
0.
0.
0.
0.
0.
0.
0.
0.
0.
0.
0.
0.
0.
0.
0.
0.
0.
0.
0.
0.
0.
0.
0.
0.
0.
0.
0.
0.
0.
0.
0.
0.
0.
0.
0.
0.
0.
0.
0.
0.
0.
0.
0.
0.
0.
0.
0.
0.
0.001
0.001
0.001
0.001
0.001
0.001
0.001
0.
0.
0.
0.
0.
0.
0.
0.
0.
0.
0.
0.
0.
0.
0.
0.
0.
0.
0.
0.
0.
0.
0.
0.
0.
0.
0.
0.
0.
0.
0.
0.
0.
0.
0.
0.
0.
0.
0.
0.
0.
0.
0.
0.
0.
0.
0.
0.
0.
0.
0.
0.
0.
0.
0.
0.
0.
0.
0.
0.
0.
0.
0.
0.
0.
0.
0.
0.
0.
0.
0.
0.
0.
0.
0.
0.
0.
0.
0.
0.
0.
0.
0.
0.
0.
0.
0.
0.
0.
0.
0.
0.
0.
0.
0.
0.
0.
0.
0.
0.
0.
0.
0.
0.
0.
0.
0.
0.
0.
0.
0.
0.
0.
0.
0.
0.
0.
0.
0.
0.
0.
0.
0.
0.
0.
0.
0.
0.
0.
0.
0.
0.
0.
0.
0.
0.
0.
0.
0.
0.
0.
0.
0.
0.
0.
0.
0.
0.
0.
0.
0.
0.
0.
0.
0.
0.
0.
0.
0.
0.
0.
0.
0.
0.
0.
0.
0.
0.
0.
0.
0.
0.
0.
0.
0.
0.
0.
0.
0.
0.
0.
0.
0.
0.
0.
0.
0.
0.
0.
0.
0.
0.
0.
0.
0.
0.
0.
0.
0.
0.
0.
0.
0.
0.
0.
0.
0.
0.
0.
0.
0.
0.
0.
0.
0.
0.
0.
0.
0.
0.
0.
0.
0.
0.
0.
0.
0.
0.
0.
0.
0.
0.
0.
0.
0.
0.
0.
0.
0.
0.
0.
0.
0.
0.
0.
0.
0.
0.
0.
0.
0.
0.
0.
0.
0.
0.
0.
0.
0.
0.
0.
0.
0.
0.
0.
0.
0.
0.
0.
0.
0.
0.
0.
0.
0.
0.
0.
0.
0.
0.
0.
0.
0.
0.
0.
0.
0.
0.
0.
0.
0.
0.
0.
0.
0.
0.
0.
0.
0.
0.
0.
0.
0.
0.
0.
0.
0.
0.
0.
0.
0.
0.
0.
0.
0.
0.
0.
0.
0.
0.
0.
0.
0.
0.
0.
0.
0.
0.
0.
0.
0.
0.
0.
0.
0.
0.
0.
0.
0.
0.
0.
0.
0.
0.
0.
0.
0.
0.
0.
0.
0.
0.
0.
0.
0.
0.
0.
0.
0.
0.
0.
0.
0.
0.
0.
0.
0.
0.
0.
0.
0.
0.
0.
0.
0.
0.
0.
0.
0.
0.
0.
0.
0.
0.
0.
0.
0.
0.
0.
0.
0.
0.
0.
0.
0.
0.
0.
0.
0.
0.
0.
0.
0.
0.
0.
0.
0.
0.
0.
0.
0.
0.
0.
0.
0.
0.
0.
0.
0.
0.
0.
0.
0.
0.
0.
0.
0.
0.
0.
0.
0.
0.
0.
0.
0.
0.
0.
0.
0.
0.
0.
0.
0.
0.
0.
0.
0.
0.
0.
0.
0.
0.
0.
0.
0.
0.
0.
0.
0.
0.
0.
0.
0.
0.
0.
0.
0.
0.
0.
0.
0.
0.
0.
0.
0.
0.
0.
0.
0.
0.
0.
0.
0.
0.
0.
0.
0.
0.
0.
0.
0.
0.
0.
0.
0.
0.
0.
0.
0.
0.
0.
0.
0.
0.
0.
0.
0.
0.
0.
0.
0.
0.
0.
0.
0.
0.
0.
0.
0.
0.
0.
0.
0.
0.
0.
0.
0.
0.
0.
0.
0.
0.
0.
0.
0.
0.
0.
0.
0.
0.
0.
0.
0.
0.
0.
0.
0.
0.
0.
0.
0.
0.
0.
0.
0.
0.
0.
0.
0.
0.
0.
0.
0.
0.
0.
0.
0.
0.
0.
0.
0.
0.
0.
0.
0.
0.
0.
0.
0.
0.
0.
0.
0.
0.
0.
0.
0.
0.
0.
0.
0.
0.
0.
0.
0.
0.
0.
0.
0.
0.
0.
0.
0.
0.
0.
0.
0.
0.
0.
0.
0.
0.
0.
0.
0.
0.
0.
0.
0.
0.
0.
0.
0.
0.
0.
0.
0.
0.
0.
0.
0.
0.
0.
0.
0.
0.
0.
0.
0.
0.
0.
0.
0.
0.
0.
0.
0.
0.
0.
0.
0.
0.
0.
0.
0.
0.
0.
0.
0.
0.
0.
0.
0.
0.
0.
0.
0.
0.
0.
0.
0.
0.
0.
0.
0.
0.
0.
0.
0.
0.
0.
0.
0.
0.
0.
0.
0.
0.
0.
0.
0.
0.
0.
0.
0.
0.
0.
0.
0.
0.
0.
0.
0.
0.
0.
0.
0.
0.
0.
0.
0.
0.
0.
0.
0.
0.
0.
0.
0.
0.
0.
0.
0.
0.
0.
0.
0.
0.
0.
0.
0.
0.
0.
0.
0.
0.
0.
0.
0.
0.
0.
0.
0.
0.
0.
0.
0.
0.
0.
0.
0.
0.
0.
0.
0.
0.
0.
0.
0.
0.
0.
0.
0.
0.
0.
0.
0.
0.
0.
0.
0.
0.
0.
0.
0.
0.
0.
0.
0.
0.
0.
0.
0.
0.
0.
0.
0.
0.
0.
0.
0.
0.
0.
0.
0.
0.
0.
0.
0.
0.
0.
0.
0.
0.
0.
0.
0.
0.
0.
0.
0.
0.
0.
0.
0.
0.
0.
0.
0.
0.
0.
0.
0.
0.
0.
0.
0.
0.
0.
0.
0.
0.
0.
0.
0.
0.
0.
0.
0.
0.
0.
0.
0.
0.
0.
0.
0.
0.
0.
0.
0.
0.
0.
0.
0.
0.
0.
0.
0.
0.
0.
0.
0.
0.
0.
0.
0.
0.
0.
0.
0.
0.
0.
0.
0.
0.
0.
0.
0.
0.
0.
0.
0.
0.
0.
0.
0.
0.
0.
0.
0.
0.
0.
0.
0.
0.
0.
0.
0.
0.
0.
0.
0.
0.
0.
0.
0.
0.
0.
0.
0.
0.
0.
0.
0.
0.
0.
0.
0.
0.
0.
0.
0.
0.
0.
0.
0.
0.
0.
0.
0.
0.
0.
0.
0.
0.
0.
0.
0.
0.
0.
0.
0.
0.
0.
0.
0.
0.
0.
0.
0.
0.
0.
0.
0.
0.
0.
0.
0.
0.
0.
0.
0.
0.
0.
0.
0.
0.
0.
0.
0.
0.
0.
0.
0.
0.
0.
0.
0.
0.
0.
0.
0.
0.
0.
0.
0.
0.
0.
0.
0.
0.
0.
0.
0.
0.
0.
0.
0.
0.
0.
0.
0.
0.
0.
0.
0.
0.
0.
0.
0.
0.
0.
0.
0.
0.
0.
0.
0.
0.
0.
0.
0.
0.
0.
0.
0.
0.
0.
0.
0.
0.
0.
0.
0.
0.
0.
0.
0.
0.
0.
0.
0.
0.
0.
0.
0.
0.
0.
0.
0.
0.
0.
0.
0.
0.
0.
0.
0.
0.
0.
0.
0.
0.
0.
0.
0.
0.
0.
0.
0.
0.
0.
0.
0.
0.
0.
0.
0.
0.
0.
0.
0.
0.
0.
0.
0.
0.
0.
0.
0.
0.
0.
0.
0.
0.
0.
0.
0.
0.
0.
0.
0.
0.
0.
0.
0.
0.
0.
0.
0.
0.
0.
0.
0.
0.
0.
0.
0.
0.
0.
0.
0.
0.
0.
0.
0.
0.
0.
0.
0.
0.
0.
0.
0.
0.
0.
0.
0.
0.
0.
0.
0.
0.
0.
0.
0.
0.
0.
0.
0.
0.
0.
0.
0.
0.
0.
0.
0.
0.
0.
0.
0.
0.
0.
0.
0.
0.
0.
0.
0.
0.
0.
0.
0.
0.
0.
0.
0.
0.
0.
0.
0.
0.
0.
0.
0.
0.
0.
0.
0.
0.
0.
0.
0.
0.
0.
0.
0.
0.
0.
0.
0.
0.
0.
0.
0.
0.
0.
0.
0.
0.
0.
0.
0.
0.
0.
0.
0.
0.
0.
0.
0.
0.
0.
0.
0.
0.
0.
0.
0.
0.
0.
0.
0.
0.
0.
0.
0.
0.
0.
0.
0.
0.
0.
0.
0.
0.
0.
0.
0.
0.
0.
0.
0.
0.
0.
0.
0.
0.
0.
0.
0.
0.
0.
0.
0.
0.
0.
0.
0.
0.
0.
0.
0.
0.
0.
0.
0.
0.
0.
0.
0.
0.
0.
0.
0.
0.
0.
0.
0.
0.
0.
0.
0.
0.
0.
0.
0.
0.
0.
0.
0.
0.
0.
0.
0.
0.
0.
0.
0.
0.
0.
0.
0.
0.
0.
0.
0.
0.
0.
0.
0.
0.
0.
0.
0.
0.
0.
0.
0.
0.
0.
0.
0.
0.
0.
0.
0.
0.
0.
0.
0.
0.
0.
0.
0.
0.
0.
0.
0.
0.
0.
0.
0.
0.
0.
0.
0.
0.
0.
0.
0.
0.
0.
0.
0.
0.
0.
0.
0.
0.
0.
0.
0.
0.
0.
0.
0.000
0.000
0.000
0.000
0.000
0.000
0.000
0.000
0.000
0.
0.
0.
0.
0.
0.
0.
0.
0.
0.
0.
0.
0.
0.
0.
0.
0.
0.
0.
0.
0.
0.
0.
0.
0.
0.
0.
0.
0.
0.
0.
0.
0.
0.
0.
0.
0.
0.
0.
0.
0.
0.
0.
0.
0.
0.
0.
0.
0.
0.
0.
0.
0.
0.
0.
0.
0.
0.
0.
0.
0.
0.
0.
0.
0.
0.
0.
0.
0.
0.
0.
0.
0.
0.
0.
0.
0.
0.
0.
0.
0.
0.
0.000
0.000
0.000
-0.001
-0.001
-0.001
-0.001
-0.001
-0.001
-0.001
0.000
0.001
0.000
0.000
0.000
0.
0.
0.
0.
0.
0.
0.
0.
0.
0.
0.
0.
0.
0.
0.
0.
0.
0.
0.
0.
0.
0.
0.
0.
0.
0.
0.
0.
0.
0.
0.
0.
0.
0.
0.
0.
0.
0.
0.
0.
0.
0.
0.
0.
0.
0.
0.
0.
0.
0.
0.
0.
0.
0.
0.
0.
0.
0.
0.
0.
0.
0.
0.
0.
0.
0.
0.
0.
0.
0.
0.
0.
0.
0.
0.
0.
0.
0.000
0.000
-0.001
-0.001
-0.003
-0.004
-0.004
-0.004
-0.004
-0.003
-0.002
0.000
0.001
0.002
0.002
0.000
0.000
0.000
0.
0.
0.
0.
0.
0.
0.
0.
0.
0.
0.
0.
0.
0.
0.
0.
0.
0.
0.
0.
0.
0.
0.
0.
0.
0.
0.
0.
0.
0.
0.
0.
0.
0.
0.
0.
0.
0.
0.
0.
0.
0.
0.
0.
0.
0.
0.
0.
0.
0.
0.
0.
0.
0.
0.
0.
0.
0.
0.
0.
0.
0.
0.
0.
0.
0.
0.
0.
0.
0.
0.
0.
0.
0.
0.000
0.000
-0.001
-0.003
-0.004
-0.007
-0.008
-0.009
-0.009
-0.009
-0.009
-0.007
-0.006
-0.005
-0.003
-0.002
0.001
0.000
0.000
0.000
0.
0.
0.
0.
0.
0.
0.
0.
0.
0.
0.
0.
0.
0.
0.
0.
0.
0.
0.
0.
0.
0.
0.
0.
0.
0.
0.
0.
0.
0.
0.
0.
0.
0.
0.
0.
0.
0.
0.
0.
0.
0.
0.
0.
0.
0.
0.
0.
0.
0.
0.
0.
0.
0.
0.
0.
0.
0.
0.
0.
0.
0.
0.
0.
0.
0.
0.
0.
0.
0.
0.
0.
0.000
0.001
-0.001
-0.004
-0.008
-0.010
-0.015
-0.018
-0.022
-0.023
-0.027
-0.022
-0.021
-0.018
-0.015
-0.011
-0.007
-0.002
-0.001
0.000
0.001
0.000
0.
0.
0.
0.
0.
0.
0.
0.
0.
0.
0.
0.
0.
0.
0.
0.
0.
0.
0.
0.
0.
0.
0.
0.
0.
0.
0.
0.
0.
0.
0.
0.
0.
0.
0.
0.
0.
0.
0.
0.
0.
0.
0.
0.
0.
0.
0.
0.
0.
0.
0.
0.
0.
0.
0.
0.
0.
0.
0.
0.
0.
0.
0.
0.
0.
0.
0.
0.
0.
0.
0.000
0.001
-0.001
-0.006
-0.008
-0.013
-0.019
-0.028
-0.041
-0.052
-0.059
-0.059
-0.053
-0.043
-0.035
-0.027
-0.021
-0.017
-0.012
-0.007
-0.002
-0.002
0.001
0.000
0.
0.
0.
0.
0.
0.
0.
0.
0.
0.
0.
0.
0.
0.
0.
0.
0.
0.
0.
0.
0.
0.
0.
0.
0.
0.
0.
0.
0.
0.
0.
0.
0.
0.
0.
0.
0.
0.
0.
0.
0.
0.
0.
0.
0.
0.
0.
0.
0.
0.
0.
0.
0.
0.
0.
0.
0.
0.
0.
0.
0.
0.
0.
0.
0.
0.
0.
0.
0.000
0.000
0.000
-0.003
-0.008
-0.012
-0.022
-0.036
-0.055
-0.072
-0.087
-0.096
-0.099
-0.095
-0.088
-0.070
-0.056
-0.045
-0.033
-0.023
-0.015
-0.008
-0.004
-0.002
0.000
0.000
0.
0.
0.
0.
0.
0.
0.
0.
0.
0.
0.
0.
0.
0.
0.
0.
0.
0.
0.
0.
0.
0.
0.
0.
0.
0.
0.
0.
0.
0.
0.
0.
0.
0.
0.
0.
0.
0.
0.
0.
0.
0.
0.
0.
0.
0.
0.
0.
0.
0.
0.
0.
0.
0.
0.
0.
0.
0.
0.
0.
0.
0.
0.
0.
0.
0.
0.000
0.000
0.000
-0.002
-0.007
-0.011
-0.022
-0.035
-0.060
-0.086
-0.103
-0.040
0.052
-0.013
-0.126
-0.144
-0.137
-0.113
-0.088
-0.066
-0.045
-0.027
-0.015
-0.009
-0.004
-0.001
0.000
0.
0.
0.
0.
0.
0.
0.
0.
0.
0.
0.
0.
0.
0.
0.
0.
0.
0.
0.
0.
0.
0.
0.
0.
0.
0.
0.
0.
0.
0.
0.
0.
0.
0.
0.
0.
0.
0.
0.
0.
0.
0.
0.
0.
0.
0.
0.
0.
0.
0.
0.
0.
0.
0.
0.
0.
0.
0.
0.
0.
0.
0.
0.
0.
0.
0.
0.000
0.000
-0.001
-0.003
-0.009
-0.018
-0.032
-0.057
-0.093
-0.124
0.006
1.449
3.008
1.893
0.165
-0.223
-0.229
-0.199
-0.159
-0.122
-0.085
-0.051
-0.027
-0.014
-0.007
-0.003
0.000
0.000
0.
0.
0.
0.
0.
0.
0.
0.
0.
0.
0.
0.
0.
0.
0.
0.
0.
0.
0.
0.
0.
0.
0.
0.
0.
0.
0.
0.
0.
0.
0.
0.
0.
0.
0.
0.
0.
0.
0.
0.
0.
0.
0.
0.
0.
0.
0.
0.
0.
0.
0.
0.
0.
0.
0.
0.
0.
0.
0.
0.
0.
0.
0.
0.
0.000
0.000
0.000
-0.002
-0.006
-0.015
-0.025
-0.048
-0.080
-0.131
-0.172
0.200
4.705
14.998
9.826
1.126
-0.271
-0.277
-0.160
-0.114
-0.151
-0.127
-0.084
-0.043
-0.022
-0.010
-0.004
-0.001
0.000
0.
0.
0.
0.
0.
0.
0.
0.
0.
0.
0.
0.
0.
0.
0.
0.
0.
0.
0.
0.
0.
0.
0.
0.
0.
0.
0.
0.
0.
0.
0.
0.
0.
0.
0.
0.
0.
0.
0.
0.
0.
0.
0.
0.
0.
0.
0.
0.
0.
0.
0.
0.
0.
0.
0.
0.
0.
0.
0.
0.
0.
0.
0.
0.
0.000
0.001
-0.001
-0.002
-0.009
-0.018
-0.035
-0.061
-0.104
-0.168
-0.222
-0.017
3.093
17.395
16.771
1.168
-0.152
2.068
8.890
17.492
5.241
-0.017
-0.112
-0.067
-0.032
-0.016
-0.006
-0.002
0.000
0.
0.
0.
0.
0.
0.
0.
0.
0.
0.
0.
0.
0.
0.
0.
0.
0.
0.
0.
0.
0.
0.
0.
0.
0.
0.
0.
0.
0.
0.
0.
0.
0.
0.
0.
0.
0.
0.
0.
0.
0.
0.
0.
0.
0.
0.
0.
0.
0.
0.
0.
0.
0.
0.
0.
0.
0.
0.
0.
0.
0.
0.
0.
0.
0.000
0.000
-0.001
-0.002
-0.011
-0.024
-0.044
-0.078
-0.129
-0.204
-0.263
-0.249
0.419
5.167
7.171
0.234
5.988
182.062
1707.351
91314.211
1776.026
2.143
-0.131
-0.086
-0.043
-0.020
-0.008
-0.003
0.001
0.
0.
0.
0.
0.
0.
0.
0.
0.
0.
0.
0.
0.
0.
0.
0.
0.
0.
0.
0.
0.
0.
0.
0.
0.
0.
0.
0.
0.
0.
0.
0.
0.
0.
0.
0.
0.
0.
0.
0.
0.
0.
0.
0.
0.
0.
0.
0.
0.
0.
0.
0.
0.
0.
0.
0.
0.
0.
0.
0.
0.
0.
0.
0.
0.000
0.000
0.000
-0.005
-0.012
-0.026
-0.051
-0.086
-0.143
-0.219
-0.230
0.593
6.065
4.252
0.823
2.102
44.352
8431.070
100446.375
165234.109
1869.071
4.095
-0.134
-0.101
-0.049
-0.024
-0.008
-0.003
0.001
0.
0.
0.
0.
0.
0.
0.
0.
0.
0.
0.
0.
0.
0.
0.
0.
0.
0.
0.
0.
0.
0.
0.
0.
0.
0.
0.
0.
0.
0.
0.
0.
0.
0.
0.
0.
0.
0.
0.
0.
0.
0.
0.
0.
0.
0.
0.
0.
0.
0.
0.
0.
0.
0.
0.
0.
0.
0.
0.
0.
0.
0.
0.
0.
0.001
0.000
0.000
-0.006
-0.012
-0.028
-0.050
-0.086
-0.144
-0.199
0.600
29.438
9471.790
1838.874
21.773
67.687
95.537
2771.345
103548.938
100577.195
270.649
2.498
-0.153
-0.114
-0.054
-0.023
-0.010
-0.003
0.001
0.
0.
0.
0.
0.
0.
0.
0.
0.
0.
0.
0.
0.
0.
0.
0.
0.
0.
0.
0.
0.
0.
0.
0.
0.
0.
0.
0.
0.
0.
0.
0.
0.
0.
0.
0.
0.
0.
0.
0.
0.
0.
0.
0.
0.
0.
0.
0.
0.
0.
0.
0.
0.
0.
0.
0.
0.
0.
0.
0.
0.
0.
0.
0.
0.001
0.000
-0.002
-0.006
-0.011
-0.023
-0.045
-0.081
-0.134
-0.134
3.634
217.724
106477.430
15088.699
227.220
597.437
1320.051
4046.808
2159.731
634.917
26.678
0.459
-0.183
-0.115
-0.056
-0.022
-0.011
-0.004
0.001
0.
0.
0.
0.
0.
0.
0.
0.
0.
0.
0.
0.
0.
0.
0.
0.
0.
0.
0.
0.
0.
0.
0.
0.
0.
0.
0.
0.
0.
0.
0.
0.
0.
0.
0.
0.
0.
0.
0.
0.
0.
0.
0.
0.
0.
0.
0.
0.
0.
0.
0.
0.
0.
0.
0.
0.
0.
0.
0.
0.
0.
0.
0.
0.
0.000
0.001
0.000
-0.004
-0.009
-0.021
-0.038
-0.070
-0.118
-0.103
5.520
287.508
5027.032
2516.457
2791.152
482.736
1587.757
7529.917
668.690
26.099
1.576
-0.211
-0.191
-0.109
-0.053
-0.025
-0.008
-0.004
0.002
0.000
0.
0.
0.
0.
0.000
0.000
0.000
0.000
0.000
0.000
0.000
0.
0.
0.
0.
0.
0.
0.
0.
0.
0.
0.
0.
0.
0.
0.
0.
0.
0.
0.
0.
0.
0.
0.
0.
0.
0.
0.
0.
0.
0.
0.
0.
0.
0.
0.
0.
0.
0.
0.
0.
0.
0.
0.
0.
0.
0.
0.
0.
0.
0.
0.
0.
0.000
0.001
0.000
-0.003
-0.006
-0.015
-0.028
-0.057
-0.103
-0.137
1.846
52.372
116.495
377.712
101116.000
2402.493
750.896
67046.688
4080.993
20.333
-0.113
-0.292
-0.191
-0.100
-0.047
-0.026
-0.013
-0.004
-0.001
0.000
0.000
0.000
0.
0.001
0.001
0.000
-0.001
-0.001
-0.002
-0.002
0.000
0.001
0.001
0.000
0.
0.
0.
0.
0.
0.
0.
0.
0.
0.
0.
0.
0.
0.
0.
0.
0.
0.
0.
0.
0.
0.
0.
0.
0.
0.
0.
0.
0.
0.
0.
0.
0.
0.
0.
0.
0.
0.
0.
0.
0.
0.
0.
0.
0.
0.
0.
0.
0.
0.
0.000
0.001
0.000
-0.005
-0.012
-0.022
-0.041
-0.088
-0.138
-0.117
0.739
2.858
24.688
724.891
78.867
77.963
1042.894
246.358
5.701
-0.305
-0.308
-0.181
-0.095
-0.052
-0.029
-0.016
-0.004
-0.003
-0.003
-0.003
0.
0.001
-0.002
-0.002
-0.004
-0.004
-0.005
-0.005
-0.004
-0.003
-0.002
-0.002
0.001
0.000
0.
0.
0.
0.
0.
0.
0.
0.
0.
0.
0.
0.
0.
0.
0.
0.
0.
0.
0.
0.
0.
0.
0.
0.
0.
0.
0.
0.
0.
0.
0.
0.
0.
0.
0.
0.
0.
0.
0.
0.
0.
0.
0.
0.
0.
0.
0.
0.
0.
0.000
0.000
0.001
-0.001
-0.010
-0.015
-0.031
-0.062
-0.118
-0.193
-0.254
-0.201
0.618
2.050
15.523
144.839
806.146
16579.285
62.245
-0.023
-0.295
-0.185
-0.100
-0.056
-0.034
-0.021
-0.009
-0.007
-0.005
-0.004
-0.005
-0.004
-0.002
-0.007
-0.009
-0.011
-0.012
-0.012
-0.009
-0.008
-0.007
-0.004
-0.002
-0.001
0.000
0.001
0.000
0.000
0.
0.
0.
0.
0.
0.
0.
0.
0.
0.
0.
0.
0.
0.
0.
0.
0.
0.
0.
0.
0.
0.
0.
0.
0.
0.
0.
0.
0.
0.
0.
0.
0.
0.
0.
0.
0.
0.
0.
0.
0.
0.
0.
0.
0.
0.
0.000
0.001
0.
-0.004
-0.011
-0.023
-0.046
-0.092
-0.166
-0.253
-0.331
-0.286
1.619
2262.041
107770.203
101070.008
124660.555
219.621
0.993
-0.285
-0.202
-0.111
-0.067
-0.043
-0.027
-0.019
-0.015
-0.013
-0.011
-0.013
-0.014
-0.015
-0.019
-0.023
-0.024
-0.026
-0.024
-0.022
-0.018
-0.013
-0.008
-0.005
-0.003
-0.001
0.001
0.000
0.000
0.000
0.000
0.000
0.
0.
0.
0.
0.
0.
0.
0.
0.
0.
0.
0.
0.
0.
0.
0.
0.
0.
0.
0.
0.
0.
0.
0.
0.
0.
0.
0.
0.
0.
0.
0.
0.
0.
0.
0.
0.
0.
0.
0.
0.
0.
0.
0.
0.000
0.001
-0.003
-0.007
-0.019
-0.037
-0.075
-0.137
-0.223
-0.326
-0.405
0.780
282.166
24986.807
101349.297
88526.023
128.399
1.759
-0.283
-0.222
-0.131
-0.085
-0.057
-0.043
-0.035
-0.029
-0.029
-0.027
-0.028
-0.030
-0.033
-0.036
-0.042
-0.049
-0.052
-0.048
-0.042
-0.033
-0.025
-0.017
-0.010
-0.004
-0.003
-0.001
-0.001
-0.001
-0.001
-0.001
0.000
0.000
0.
0.
0.
0.
0.
0.
0.
0.
0.
0.
0.
0.
0.
0.
0.
0.
0.
0.
0.
0.
0.
0.
0.
0.
0.
0.
0.
0.
0.
0.
0.
0.
0.
0.
0.
0.
0.
0.
0.
0.
0.
0.
0.
0.000
-0.001
-0.001
-0.007
-0.014
-0.034
-0.068
-0.118
-0.192
-0.289
-0.375
-0.140
9.382
447.511
8992.597
800.370
33.787
1.256
-0.301
-0.233
-0.154
-0.106
-0.078
-0.063
-0.053
-0.049
-0.049
-0.046
-0.047
-0.051
-0.058
-0.069
-0.081
-0.090
-0.093
-0.091
-0.080
-0.062
-0.042
-0.028
-0.019
-0.010
-0.007
-0.006
-0.004
-0.005
-0.003
-0.003
-0.002
0.001
0.001
0.
0.
0.
0.
0.
0.
0.
0.
0.
0.
0.
0.
0.
0.
0.
0.
0.
0.
0.
0.
0.
0.
0.
0.
0.
0.
0.
0.
0.
0.
0.
0.
0.
0.
0.
0.
0.
0.
0.
0.
0.
0.
0.000
-0.001
-0.001
-0.005
-0.011
-0.030
-0.061
-0.107
-0.172
-0.256
-0.344
-0.275
1.587
15.292
39.035
17.730
2.790
-0.139
-0.324
-0.238
-0.169
-0.130
-0.102
-0.087
-0.079
-0.076
-0.074
-0.075
-0.077
-0.087
-0.098
-0.117
-0.135
-0.148
-0.152
-0.145
-0.128
-0.104
-0.074
-0.045
-0.028
-0.020
-0.014
-0.010
-0.009
-0.007
-0.007
-0.006
-0.005
-0.003
-0.001
0.000
0.
0.
0.
0.
0.
0.
0.
0.
0.
0.
0.
0.
0.
0.
0.
0.
0.
0.
0.
0.
0.
0.
0.
0.
0.
0.
0.
0.
0.
0.
0.
0.
0.
0.
0.
0.
0.
0.
0.
0.
0.
0.
-0.001
-0.001
-0.004
-0.011
-0.024
-0.051
-0.097
-0.157
-0.234
-0.324
-0.363
0.182
4.124
8.882
2.634
-0.187
-0.403
-0.310
-0.224
-0.184
-0.150
-0.128
-0.118
-0.114
-0.115
-0.114
-0.115
-0.125
-0.139
-0.164
-0.184
-0.202
-0.213
-0.214
-0.200
-0.176
-0.144
-0.112
-0.079
-0.050
-0.034
-0.023
-0.018
-0.017
-0.013
-0.013
-0.009
-0.007
-0.006
-0.003
-0.001
0.000
0.
0.
0.
0.
0.
0.
0.
0.
0.
0.
0.
0.
0.
0.
0.
0.
0.
0.
0.
0.
0.
0.
0.
0.
0.
0.
0.
0.
0.
0.
0.
0.
0.
0.
0.
0.
0.
0.
0.
0.
0.
0.001
-0.002
-0.005
-0.010
-0.021
-0.046
-0.079
-0.136
-0.219
-0.309
-0.357
-0.061
2.002
3.808
0.755
-0.386
-0.427
-0.320
-0.237
-0.204
-0.177
-0.172
-0.169
-0.175
-0.188
-0.192
-0.200
-0.206
-0.222
-0.248
-0.265
-0.275
-0.274
-0.263
-0.239
-0.214
-0.188
-0.149
-0.117
-0.077
-0.051
-0.041
-0.037
-0.032
-0.028
-0.024
-0.019
-0.013
-0.008
-0.006
-0.001
-0.001
0.000
0.
0.
0.
0.
0.
0.
0.
0.
0.
0.
0.
0.
0.
0.
0.
0.
0.
0.
0.
0.
0.
0.
0.
0.
0.
0.
0.
0.
0.
0.
0.
0.
0.
0.
0.
0.
0.
0.
0.000
-0.001
-0.001
-0.002
-0.006
-0.012
-0.023
-0.040
-0.072
-0.121
-0.199
-0.273
0.166
7.495
201.187
415.258
4.633
-0.293
-0.413
-0.347
-0.281
-0.231
-0.218
-0.227
-0.239
-0.268
-0.281
-0.284
-0.295
-0.299
-0.312
-0.321
-0.338
-0.316
-0.279
-0.266
-0.212
-0.165
-0.199
-0.195
-0.153
-0.110
-0.081
-0.064
-0.057
-0.055
-0.047
-0.041
-0.031
-0.021
-0.015
-0.008
-0.005
-0.001
-0.001
0.000
0.
0.
0.
0.
0.
0.
0.
0.
0.
0.
0.
0.
0.
0.
0.
0.
0.
0.
0.
0.
0.
0.
0.
0.
0.
0.
0.
0.
0.
0.
0.
0.
0.
0.
0.
0.
0.000
0.000
-0.001
-0.001
-0.005
-0.009
-0.019
-0.031
-0.051
-0.077
-0.121
-0.182
-0.189
3.026
111.069
11751.020
65490.148
30.699
0.464
-0.359
-0.351
-0.303
-0.265
-0.255
-0.262
-0.288
-0.323
-0.332
-0.224
-0.161
-0.297
-0.286
-0.230
-0.232
-0.119
-0.018
0.079
0.130
0.028
-0.180
-0.247
-0.210
-0.166
-0.128
-0.105
-0.099
-0.090
-0.077
-0.062
-0.048
-0.033
-0.020
-0.011
-0.006
-0.002
-0.001
0.000
0.
0.
0.
0.
0.
0.
0.
0.
0.
0.
0.
0.
0.
0.
0.
0.
0.
0.
0.
0.
0.
0.
0.
0.
0.
0.
0.
0.
0.
0.
0.
0.
0.
0.
0.
0.
0.001
-0.001
-0.001
-0.006
-0.011
-0.020
-0.036
-0.056
-0.079
-0.104
-0.144
-0.192
-0.150
5.114
272.181
3339.240
849.300
26.456
1.674
-0.281
-0.353
-0.318
-0.282
-0.247
0.039
0.396
-0.039
0.831
11.692
15.981
2.872
0.602
0.571
0.579
0.993
0.891
1.060
0.775
0.048
-0.281
-0.344
-0.306
-0.257
-0.206
-0.178
-0.159
-0.146
-0.122
-0.096
-0.070
-0.047
-0.025
-0.014
-0.007
-0.002
-0.001
0.000
0.
0.
0.
0.
0.
0.
0.
0.
0.
0.
0.
0.
0.
0.
0.
0.
0.
0.
0.
0.
0.
0.
0.
0.
0.
0.
0.
0.
0.
0.
0.
0.
0.
0.
0.
0.000
-0.001
-0.003
-0.006
-0.013
-0.023
-0.041
-0.067
-0.089
-0.112
-0.143
-0.177
-0.229
-0.242
2.941
528.426
1260.467
79.899
9.136
1.805
-0.258
-0.357
-0.320
-0.289
0.235
8.792
26.659
7.041
22.342
1235.892
2322.678
63.620
9.510
5.696
1.967
4.724
5.690
4.330
2.149
-0.009
-0.375
-0.405
-0.397
-0.345
-0.247
-0.133
-0.161
-0.189
-0.161
-0.130
-0.093
-0.063
-0.036
-0.018
-0.008
-0.002
-0.001
0.000
0.
0.
0.
0.
0.
0.
0.
0.
0.
0.
0.
0.
0.
0.
0.
0.
0.
0.
0.
0.
0.
0.
0.
0.
0.
0.
0.
0.
0.
0.
0.
0.
0.
0.
0.
0.001
-0.002
-0.003
-0.012
-0.025
-0.045
-0.075
-0.102
-0.045
0.378
0.895
0.057
-0.274
-0.324
0.010
10.162
17.495
3.269
1.879
0.421
-0.304
-0.350
-0.330
-0.300
1.470
55.855
259.845
39.078
65.982
15208.156
37061.344
217.122
131.168
152.905
4.046
10.943
15.050
7.435
3.745
3.658
3.759
2.980
0.237
0.011
3.708
7.730
3.456
0.277
-0.198
-0.166
-0.118
-0.077
-0.047
-0.024
-0.009
-0.002
-0.001
0.000
0.
0.
0.
0.
0.
0.
0.
0.
0.
0.
0.
0.
0.
0.
0.
0.
0.
0.
0.
0.
0.
0.
0.
0.
0.
0.
0.
0.
0.
0.
0.
0.
0.
0.
0.000
0.001
-0.002
-0.011
-0.022
-0.039
-0.072
-0.110
0.033
3.375
34.279
218.302
16.421
-0.008
-0.371
-0.413
-0.335
-0.146
3.599
25.135
3.902
-0.042
-0.329
-0.342
-0.356
0.631
21.838
80.559
18.343
15.171
359.497
585.289
34.917
63.814
75.327
3.580
5.430
6.894
2.513
26.268
664.545
213.149
744.262
34.236
10.046
1646.514
1253.203
143.423
7.742
-0.073
-0.207
-0.150
-0.091
-0.055
-0.033
-0.012
-0.002
-0.001
0.000
0.
0.
0.
0.
0.
0.
0.
0.
0.
0.
0.
0.
0.
0.
0.
0.
0.
0.
0.
0.
0.
0.
0.
0.
0.
0.
0.
0.
0.
0.
0.
0.
0.
0.
0.001
-0.002
-0.007
-0.017
-0.030
-0.058
-0.106
-0.135
1.615
80.004
2766.281
5475.480
139.631
2.280
-0.328
-0.443
-0.441
-0.270
3.098
18.367
3.824
0.068
-0.315
-0.380
-0.404
-0.178
3.781
24.501
53.651
191.403
328.340
469.960
34.139
48.617
330.989
65.216
2.338
0.226
0.160
45.490
1768.309
5098.380
4802.804
104.477
44.096
101204.344
82754.484
2131.182
25.947
0.115
-0.270
-0.187
-0.112
-0.066
-0.036
-0.020
-0.007
0.000
0.001
0.000
0.
0.
0.
0.
0.
0.
0.
0.
0.
0.
0.
0.
0.
0.
0.
0.
0.
0.
0.
0.
0.
0.
0.
0.
0.
0.
0.
0.
0.
0.
0.
0.
0.
0.001
-0.006
-0.011
-0.022
-0.040
-0.080
-0.143
-0.159
4.734
423.235
122974.508
101022.078
499.978
18.373
0.722
-0.432
-0.430
-0.303
0.442
1.595
0.719
-0.166
-0.343
-0.414
-0.433
1.761
81.693
1020.707
2362.880
11857.815
103556.578
26433.707
218.817
494.028
13667.973
804.181
7.172
0.204
7.468
56.848
1884.472
13396.259
1164.284
75.938
29.786
574.145
7944.251
2505.045
17.753
-0.130
-0.348
-0.239
-0.151
-0.090
-0.049
-0.026
-0.014
-0.006
0.001
-0.001
0.000
0.000
0.
0.
0.
0.
0.
0.
0.
0.
0.
0.
0.
0.
0.
0.
0.
0.
0.
0.
0.
0.
0.
0.
0.
0.
0.
0.
0.
0.
0.
0.
0.000
0.001
-0.006
-0.014
-0.028
-0.053
-0.103
-0.186
-0.242
1.863
117.054
15852.862
4920.971
495.813
436.040
8.746
-0.354
-0.394
-0.270
0.124
0.355
0.001
-0.286
-0.370
-0.448
-0.373
15.110
6663.675
101791.781
16769.504
10931.589
102220.453
103862.695
894.263
230.470
1243.760
180.749
5.954
8.329
656.395
767.112
32752.178
112491.297
9136.232
71.563
18.788
25.216
1156.392
890.462
4.298
-0.433
-0.401
-0.305
-0.206
-0.127
-0.071
-0.038
-0.023
-0.011
-0.005
-0.003
-0.001
0.001
0.000
0.
0.
0.
0.
0.
0.
0.
0.
0.
0.
0.
0.
0.
0.
0.
0.
0.
0.
0.
0.
0.
0.
0.
0.
0.
0.
0.
0.
0.
0.000
-0.002
-0.008
-0.017
-0.035
-0.065
-0.124
-0.224
-0.305
-0.044
6.909
77.563
255.777
201.558
81.939
3.224
-0.344
-0.351
-0.280
-0.163
-0.121
-0.224
-0.326
-0.400
-0.478
-0.381
15.650
6639.710
100128.445
8443.339
413.310
23937.793
101683.070
76338.523
6277.946
122.290
1432.732
1249.798
12.173
338.754
3065.746
4781.056
23616.656
1533.222
38.876
29.514
262.388
96.500
9.847
2.256
0.331
-0.063
-0.297
-0.249
-0.170
-0.096
-0.056
-0.035
-0.021
-0.012
-0.005
-0.004
-0.002
0.000
0.000
0.
0.
0.
0.
0.
0.
0.
0.
0.
0.
0.
0.
0.
0.
0.
0.
0.
0.
0.
0.
0.
0.
0.
0.
0.
0.
0.
0.000
0.000
-0.002
-0.009
-0.019
-0.039
-0.074
-0.141
-0.237
-0.319
-0.148
5.141
143.445
3505.408
3447.776
57.938
0.584
-0.330
-0.305
-0.239
-0.221
-0.229
-0.282
-0.346
-0.390
-0.302
-0.153
1.468
64.759
453.511
76.032
260.789
107108.359
200077.500
27166.527
6948.666
1286.226
12332.812
9116.549
40.680
34.227
2026.304
587.873
248.748
90.405
14.006
640.788
75987.352
6070.820
96.137
33.014
4.955
2.596
0.267
-0.249
-0.203
-0.129
-0.077
-0.050
-0.034
-0.020
-0.010
-0.006
-0.004
-0.002
0.001
0.000
0.
0.
0.
0.
0.
0.
0.
0.
0.
0.
0.
0.
0.
0.
0.
0.
0.
0.
0.
0.
0.
0.
0.
0.
0.
0.
0.000
0.000
-0.002
-0.009
-0.021
-0.041
-0.080
-0.146
-0.226
-0.278
0.145
4.047
177.730
75665.758
96850.664
192.183
1.002
-0.278
-0.239
-0.186
-0.177
-0.204
-0.275
-0.350
-0.260
0.924
2.394
2.345
7.000
8.366
2.492
208.624
100086.531
76123.203
919.835
62805.563
13321.336
23338.688
15663.196
1479.074
139.461
105.803
89.881
2411.381
1530.504
110.480
18731.281
123687.641
8715.621
67.850
15.154
27.798
131.566
12.045
0.082
-0.237
-0.170
-0.112
-0.077
-0.054
-0.035
-0.021
-0.010
-0.005
-0.002
0.000
0.001
0.
0.
0.
0.
0.
0.
0.
0.
0.
0.
0.
0.
0.
0.
0.
0.
0.
0.
0.
0.
0.
0.
0.
0.
0.
0.
0.000
0.000
-0.002
-0.009
-0.019
-0.040
-0.078
-0.135
-0.201
-0.196
1.741
11.685
27.915
876.582
952.203
26.599
0.139
-0.227
-0.172
-0.130
-0.130
-0.175
-0.266
-0.347
-0.019
5.886
20.238
19.972
21.834
15.947
3.754
21.840
181.539
161.535
361.725
102125.563
2007.879
38991.004
101054.773
163405.813
19090.113
7.653
357.560
100064.563
100239.969
377.976
100642.117
101266.953
22423.779
61.836
16.040
236.564
40546.227
145.530
0.702
-0.270
-0.215
-0.158
-0.117
-0.084
-0.053
-0.033
-0.019
-0.010
-0.005
-0.001
0.001
0.001
0.
0.
0.
0.
0.
0.
0.
0.
0.
0.
0.
0.
0.
0.
0.
0.
0.
0.
0.
0.
0.
0.
0.
0.
0.
0.000
0.000
-0.001
-0.009
-0.016
-0.033
-0.068
-0.118
-0.170
-0.188
1.193
7.637
2.674
5.669
5.366
0.588
-0.203
-0.171
-0.120
-0.094
-0.103
-0.155
-0.267
-0.354
0.297
10.617
55.803
62.720
27.822
20.182
94.267
1030.330
735.439
98.063
246.913
84.821
146.696
6280.937
101246.852
7431.049
146.801
3.154
92.443
6573.952
8230.876
608.226
2666.743
20852.527
905.676
511.052
994.716
42.833
251.119
17.704
0.133
-0.320
-0.258
-0.193
-0.147
-0.113
-0.079
-0.048
-0.027
-0.014
-0.007
-0.003
0.
0.001
0.
0.
0.
0.
0.
0.
0.
0.
0.
0.
0.
0.
0.
0.
0.
0.
0.
0.
0.
0.
0.
0.
0.
0.
0.
0.000
0.000
-0.001
-0.006
-0.014
-0.027
-0.051
-0.093
-0.140
-0.183
-0.122
0.128
-0.018
-0.120
-0.174
-0.210
-0.169
-0.117
-0.080
-0.068
-0.086
-0.147
-0.261
-0.329
1.717
30.209
158.344
178.641
15.395
64.176
1295.170
101162.969
9684.407
1902.871
16671.471
92.319
13.180
109.320
331.275
96.625
34.592
41.093
320.088
525.352
1388.546
235.352
2503.626
22994.369
121.859
185.738
283.824
5.652
2.480
0.340
-0.396
-0.367
-0.278
-0.182
-0.151
-0.126
-0.098
-0.063
-0.035
-0.018
-0.009
-0.003
-0.001
0.001
0.000
0.
0.
0.
0.
0.
0.
0.
0.
0.
0.
0.
0.
0.
0.
0.
0.
0.
0.
0.
0.
0.
0.
0.
0.
0.
0.000
-0.001
-0.003
-0.009
-0.020
-0.036
-0.061
-0.102
-0.141
-0.170
-0.192
-0.198
-0.192
-0.187
-0.156
-0.112
-0.074
-0.048
-0.047
-0.078
-0.144
-0.274
-0.373
0.955
16.453
53.037
26.872
20.557
134.202
788.319
108334.820
101392.227
6871.221
301.254
15.199
4.565
2.267
9.561
495.710
535.313
79.014
592.072
932.236
2191.817
353.464
130.583
501.969
364.048
32.651
4.259
-0.247
-0.600
-0.552
-0.477
-0.362
-0.197
-0.038
-0.045
-0.121
-0.106
-0.072
-0.039
-0.020
-0.011
-0.004
-0.003
0.000
0.001
0.000
0.000
0.
0.
0.
0.
0.
0.
0.
0.
0.
0.
0.
0.
0.
0.
0.
0.
0.
0.
0.
0.
0.
0.
0.
0.000
-0.001
-0.003
-0.006
-0.012
-0.024
-0.039
-0.059
-0.089
-0.118
-0.135
-0.140
-0.135
-0.120
-0.095
-0.062
-0.037
-0.035
-0.045
-0.082
-0.161
-0.298
-0.426
0.072
10.863
56.867
180.340
163.664
260.671
269.106
37671.844
163416.391
72945.688
446.179
19.004
26.217
3.266
27.138
271.086
420.636
48.190
87.538
14031.673
106503.688
30434.891
190.727
85649.898
100086.695
957.585
3.844
0.486
1.992
1.568
0.237
-0.200
-0.076
0.074
0.069
-0.101
-0.105
-0.071
-0.039
-0.021
-0.011
-0.004
-0.001
0.
0.001
0.000
0.000
0.000
0.
0.
0.
0.
0.
0.
0.
0.
0.
0.
0.
0.
0.
0.
0.
0.
0.
0.
0.
0.
0.
0.
0.
0.000
-0.001
-0.003
-0.008
-0.012
-0.023
-0.034
-0.048
-0.063
-0.076
-0.082
-0.079
-0.067
-0.051
-0.032
-0.024
-0.024
-0.048
-0.095
-0.179
-0.302
-0.326
7.220
1044.634
42196.508
17939.824
2450.193
77.216
32.282
1299.853
105274.258
101482.961
1112.381
15.362
4.292
7.280
1946.108
8687.101
1029.884
37.638
49.722
10656.616
101998.188
28336.496
1429.130
133555.250
109352.273
1128.587
15.140
84.311
239.723
138.551
45.288
2.982
-0.105
-0.128
-0.103
-0.131
-0.096
-0.065
-0.036
-0.018
-0.009
-0.005
-0.001
0.000
0.001
0.000
0.000
0.000
0.000
0.
0.
0.
0.
0.
0.
0.
0.
0.
0.
0.
0.
0.
0.
0.
0.
0.
0.
0.
0.
0.
0.
0.000
0.000
-0.001
-0.003
-0.006
-0.012
-0.017
-0.026
-0.032
-0.038
-0.040
-0.037
-0.031
-0.023
-0.019
-0.016
-0.023
-0.057
-0.115
-0.188
0.260
3.426
25.255
18895.270
102947.844
123597.734
18707.369
240.928
28.010
2018.106
103811.141
104163.266
223.039
5.630
-0.024
9.777
19184.307
103215.742
978.598
26.326
23.281
394.257
16284.209
105832.391
105277.453
104842.664
37648.488
264.388
798.658
15442.942
103232.609
12986.067
1575.149
26.343
-0.078
-0.242
-0.179
-0.131
-0.086
-0.052
-0.029
-0.014
-0.008
-0.005
0.
-0.001
0.000
0.000
0.000
0.000
0.000
0.
0.
0.
0.
0.
0.
0.
0.
0.
0.
0.
0.
0.
0.
0.
0.
0.
0.
0.
0.
0.
0.
0.
0.000
0.000
0.000
-0.004
-0.005
-0.008
-0.011
-0.014
-0.017
-0.018
-0.017
-0.014
-0.011
-0.008
-0.010
-0.026
-0.071
-0.134
0.019
10.907
193.823
184.748
589.182
12537.148
4368.711
24956.525
4303.389
116.194
339.176
52651.828
8138.009
43.065
2.516
3.981
98.629
66.220
134.265
60.603
8.853
2308.748
104975.758
13785.427
18026.230
100695.852
7273.788
591.455
2664.086
100832.094
200145.109
107340.484
42016.570
625.303
9.987
-0.154
-0.236
-0.165
-0.107
-0.065
-0.037
-0.019
-0.009
-0.007
-0.002
0.000
0.000
0.000
0.000
0.000
0.000
0.000
0.
0.
0.
0.
0.
0.
0.
0.
0.
0.
0.
0.
0.
0.
0.
0.
0.
0.
0.
0.
0.
0.
0.
0.
0.
0.000
0.
-0.003
-0.004
-0.005
-0.006
-0.008
-0.008
-0.008
-0.004
-0.003
-0.005
-0.010
-0.034
-0.081
-0.144
0.359
49.911
5796.614
1905.854
38.490
47.834
2759.131
108587.984
101755.328
542.440
9552.577
3768.104
50.147
30.920
7.907
40.641
14304.587
553.990
102.218
91.686
27.028
1145.371
49839.918
5313.562
537.336
695.873
106.388
103.162
6387.459
113804.898
102549.758
10772.042
840.773
52.860
1.492
-0.235
-0.200
-0.125
-0.076
-0.042
-0.026
-0.014
-0.006
-0.004
-0.002
0.001
0.000
0.000
0.000
0.000
0.000
0.000
0.
0.
0.
0.
0.
0.
0.
0.
0.
0.
0.
0.
0.
0.
0.
0.
0.
0.
0.
0.
0.
0.
0.
0.
0.
0.
0.
0.001
0.002
0.000
-0.002
-0.002
-0.003
-0.003
0.
0.001
-0.004
-0.012
-0.032
-0.087
-0.156
0.045
38.789
90711.719
3379.824
14.917
35.550
3749.122
101011.625
179063.703
44861.633
140633.656
16249.293
443.128
1116.669
132.819
13.808
183.157
322.289
1780.885
976.911
116.699
12.875
264.827
4945.541
2614.464
83.829
4.293
57.444
829.042
3754.845
911.125
60.481
12.600
1.698
-0.149
-0.218
-0.146
-0.088
-0.052
-0.027
-0.015
-0.006
-0.002
0.000
0.001
0.000
0.000
0.000
0.000
0.000
0.000
0.
0.
0.
0.
0.
0.
0.
0.
0.
0.
0.
0.
0.
0.
0.
0.
0.
0.
0.
0.
0.
0.
0.
0.
0.
0.
0.
0.
0.
0.001
0.001
0.001
0.000
0.000
0.000
0.001
0.003
-0.003
-0.015
-0.037
-0.091
-0.175
-0.249
1.220
30.263
16.002
7.403
4.582
81.395
6157.553
103634.398
139952.969
102367.031
48785.816
90092.438
105672.961
3222.486
31.898
13.711
293.844
101654.359
1791.733
22.654
11.214
2180.072
104420.414
100230.016
450.591
5.175
3.500
21.934
39.809
13.017
1.497
-0.047
-0.248
-0.228
-0.161
-0.100
-0.061
-0.035
-0.020
-0.009
-0.002
0.001
0.001
0.001
0.000
0.
0.
0.000
0.
0.
0.
0.
0.
0.
0.
0.
0.
0.
0.
0.
0.
0.
0.
0.
0.
0.
0.
0.
0.
0.
0.
0.
0.
0.
0.
0.
0.
0.
0.
0.
0.
0.001
0.001
0.001
0.001
0.002
0.002
-0.007
-0.020
-0.043
-0.092
-0.190
-0.310
-0.400
-0.178
3.330
9.184
2.593
136.377
100315.063
116573.109
8400.505
91407.070
100667.375
170788.422
102622.563
20746.191
1311.807
52.122
39.294
3299.778
138.303
2.859
6.432
824.471
100776.781
48802.570
780.125
13.194
-0.240
-0.095
0.218
-0.089
-0.285
-0.275
-0.230
-0.161
-0.104
-0.066
-0.042
-0.026
-0.010
-0.006
-0.001
0.001
0.000
0.
0.
0.
0.
0.
0.
0.
0.
0.
0.
0.
0.
0.
0.
0.
0.
0.
0.
0.
0.
0.
0.
0.
0.
0.
0.
0.
0.
0.
0.
0.
0.
0.
0.
0.
0.
0.
0.
0.
0.
0.
0.
0.001
-0.003
-0.011
-0.023
-0.050
-0.104
-0.207
-0.334
-0.394
-0.087
0.815
2.103
3.051
46.484
12297.988
66960.063
407.865
6133.109
102842.211
5521.934
72632.383
100704.836
9007.381
112.371
0.674
2.500
0.932
-0.530
0.248
25.330
401.029
4339.815
871.857
13.129
-0.279
-0.450
-0.371
-0.302
-0.249
-0.197
-0.140
-0.095
-0.063
-0.042
-0.026
-0.016
-0.007
0.000
-0.001
0.000
0.
0.
0.
0.
0.
0.
0.
0.
0.
0.
0.
0.
0.
0.
0.
0.
0.
0.
0.
0.
0.
0.
0.
0.
0.
0.
0.
0.
0.
0.
0.
0.
0.
0.
0.
0.
0.
0.
0.
0.
0.
0.
0.
0.001
-0.002
-0.012
-0.028
-0.063
-0.126
-0.222
-0.325
-0.046
2.421
5.304
2.440
3.822
30.783
352.432
1996.837
107.746
403.022
1587.636
243.475
6208.149
120175.969
748.858
10.174
-0.614
-0.749
-0.734
-0.725
-0.642
0.525
23.339
3310.322
582.113
2.917
-0.355
-0.344
-0.264
-0.193
-0.146
-0.107
-0.073
-0.051
-0.036
-0.025
-0.018
-0.008
-0.002
-0.001
-0.001
0.000
0.
0.
0.
0.
0.
0.
0.
0.
0.
0.
0.
0.
0.
0.
0.
0.
0.
0.
0.
0.
0.
0.
0.
0.
0.
0.
0.
0.
0.
0.
0.
0.
0.
0.
0.
0.
0.
0.
0.
0.
0.
0.
0.
-0.001
-0.007
-0.014
-0.032
-0.072
-0.142
-0.236
-0.264
0.717
8.049
22.198
4.304
30.165
655.409
100335.977
52513.199
260.255
258.040
1945.991
160.377
60.847
186.232
15.004
0.006
-0.790
-0.748
-0.709
-0.667
-0.565
-0.343
0.575
10.202
5.524
-0.063
-0.317
-0.258
-0.173
-0.111
-0.080
-0.058
-0.037
-0.027
-0.020
-0.014
-0.009
-0.003
-0.001
-0.001
0.001
0.000
0.
0.
0.
0.
0.
0.
0.
0.
0.
0.
0.
0.
0.
0.
0.
0.
0.
0.
0.
0.
0.
0.
0.
0.
0.
0.
0.
0.
0.
0.
0.
0.
0.
0.
0.
0.
0.
0.
0.
0.
0.
0.
0.
-0.002
-0.007
-0.016
-0.035
-0.075
-0.149
-0.243
-0.154
1.522
5.993
6.111
7.202
106.921
1201.617
118521.508
87193.523
596.305
2982.759
3332.304
20.956
9.789
2.968
0.803
0.484
-0.455
-0.413
-0.500
-0.563
-0.417
0.067
0.793
2.766
3.680
0.562
-0.225
-0.188
-0.120
-0.072
-0.044
-0.029
-0.021
-0.013
-0.011
-0.005
-0.001
-0.001
-0.001
-0.001
0.000
0.
0.
0.
0.
0.
0.
0.
0.
0.
0.
0.
0.
0.
0.
0.
0.
0.
0.
0.
0.
0.
0.
0.
0.
0.
0.
0.
0.
0.
0.
0.
0.
0.
0.
0.
0.
0.
0.
0.
0.
0.
0.
0.
0.
-0.002
-0.006
-0.017
-0.035
-0.074
-0.148
-0.227
0.029
4.830
43.730
15.953
19.226
319.683
451.993
15520.273
39757.418
14823.456
165381.344
94806.148
202.338
14547.568
275.852
25.806
22.285
3.135
2.043
0.457
-0.415
-0.355
0.469
2.086
4.802
6.710
1.421
-0.122
-0.143
-0.092
-0.051
-0.030
-0.017
-0.010
-0.005
-0.001
-0.001
-0.001
-0.001
-0.001
0.000
0.
0.
0.
0.
0.
0.
0.
0.
0.
0.
0.
0.
0.
0.
0.
0.
0.
0.
0.
0.
0.
0.
0.
0.
0.
0.
0.
0.
0.
0.
0.
0.
0.
0.
0.
0.
0.
0.
0.
0.
0.
0.
0.
0.
0.
-0.001
-0.005
-0.017
-0.033
-0.066
-0.131
-0.207
-0.016
6.078
167.090
39.856
6.658
65.330
67.414
1046.806
100752.680
118691.773
101831.828
67441.391
23817.730
129832.289
4544.186
201.844
105.096
29.112
21.777
3.263
-0.249
-0.257
0.612
1.558
1.506
1.794
0.592
-0.124
-0.117
-0.070
-0.037
-0.017
-0.003
0.001
0.002
-0.001
-0.001
0.000
0.000
0.000
0.
0.
0.
0.
0.
0.
0.
0.
0.
0.
0.
0.
0.
0.
0.
0.
0.
0.
0.
0.
0.
0.
0.
0.
0.
0.
0.
0.
0.
0.
0.
0.
0.
0.
0.
0.
0.
0.
0.
0.
0.
0.
0.
0.
0.
0.
-0.001
-0.005
-0.016
-0.027
-0.053
-0.113
-0.178
-0.195
0.556
4.835
1.898
-0.009
1.558
24.226
6152.286
111284.570
15871.630
28645.584
100982.594
200040.672
100613.813
21590.438
255.869
470.319
164.163
1299.371
31.603
-0.003
-0.186
0.489
0.825
0.194
-0.073
-0.126
-0.135
-0.093
-0.050
-0.025
-0.011
-0.001
0.000
0.001
0.000
0.000
0.000
0.
0.
0.
0.
0.
0.
0.
0.
0.
0.
0.
0.
0.
0.
0.
0.
0.
0.
0.
0.
0.
0.
0.
0.
0.
0.
0.
0.
0.
0.
0.
0.
0.
0.
0.
0.
0.
0.
0.
0.
0.
0.
0.
0.
0.
0.
0.
0.
0.001
-0.003
-0.011
-0.023
-0.043
-0.085
-0.144
-0.199
-0.233
-0.241
-0.368
-0.504
-0.395
13.749
2313.420
52673.844
880.261
4482.602
155574.000
12746.448
9833.059
2263.640
53.289
198.285
110.590
1782.928
33.340
-0.097
-0.287
-0.070
0.050
-0.109
-0.180
-0.152
-0.112
-0.067
-0.034
-0.019
-0.008
0.000
0.000
0.001
0.000
0.
0.
0.
0.
0.
0.
0.
0.
0.
0.
0.
0.
0.
0.
0.
0.
0.
0.
0.
0.
0.
0.
0.
0.
0.
0.
0.
0.
0.
0.
0.
0.
0.
0.
0.
0.
0.
0.
0.
0.
0.
0.
0.
0.
0.
0.
0.
0.
0.
0.
0.
-0.002
-0.007
-0.015
-0.034
-0.061
-0.104
-0.164
-0.220
-0.284
-0.367
-0.452
-0.479
0.691
26.344
85.452
18.299
155.104
1090.680
95.245
31.104
12.325
2.957
5.378
5.737
7.352
0.823
-0.315
-0.300
-0.234
-0.187
-0.177
-0.150
-0.115
-0.072
-0.043
-0.023
-0.011
-0.007
0.
0.000
0.001
0.000
0.
0.
0.
0.
0.
0.
0.
0.
0.
0.
0.
0.
0.
0.
0.
0.
0.
0.
0.
0.
0.
0.
0.
0.
0.
0.
0.
0.
0.
0.
0.
0.
0.
0.
0.
0.
0.
0.
0.
0.
0.
0.
0.
0.
0.
0.
0.
0.
0.
0.
0.
0.000
-0.003
-0.010
-0.024
-0.046
-0.074
-0.123
-0.186
-0.261
[truncated: 5,380,262 more chars]
