# Supplementary material for: Unveiling the Mechanism of Compound Ku-Shen Injection in Liver Cancer Treatment through an Ingredient–Target Network Analysis
Source: Genes (Basel). 2024 Sep 29;15(10):1278. doi: 10.3390/genes15101278 (PMC11507192; doi:10.3390/genes15101278)
Supplement: Supplementary file 1 [file genes-15-01278-s001.zip › S3/Docking/Oxymatrin-EGFR CID91466_5I6Z/5i6z_Q.OA.map]

GRID_PARAMETER_FILE D:/autoduck_test/CID91466_5i6z/CID91466_5i6z.gpf
GRID_DATA_FILE 5i6z_Q.maps.fld
MACROMOLECULE 5i6z_Q.pdbqt
SPACING 0.831
NELEMENTS 92 86 126
CENTER 36.215 176.271 159.766
0.
0.
0.
0.
0.
0.
0.
0.
0.
0.
0.
0.
0.
0.
0.
0.
0.
0.
0.
0.
0.
0.
0.
0.
0.
0.
0.
0.
0.
0.
0.
0.
0.
0.
0.
0.
0.
0.
0.
0.
0.
0.
0.
0.
0.
0.
0.
0.
0.
0.
0.
0.
0.
0.
0.
0.
0.
0.
0.
0.
0.
0.
0.
0.
0.
0.
0.
0.
0.
0.
0.
0.
0.
0.
0.
0.
0.
0.
0.
0.
0.
0.
0.
0.
0.
0.
0.
0.
0.
0.
0.
0.
0.
0.
0.
0.
0.
0.
0.
0.
0.
0.
0.
0.
0.
0.
0.
0.
0.
0.
0.
0.
0.
0.
0.
0.
0.
0.
0.
0.
0.
0.
0.
0.
0.
0.
0.
0.
0.
0.
0.
0.
0.
0.
0.
0.
0.
0.
0.
0.
0.
0.
0.
0.
0.
0.
0.
0.
0.
0.
0.
0.
0.
0.
0.
0.
0.
0.
0.
0.
0.
0.
0.
0.
0.
0.
0.
0.
0.
0.
0.
0.
0.
0.
0.
0.
0.
0.
0.
0.
0.
0.
0.
0.
0.
0.
0.
0.
0.
0.
0.
0.
0.
0.
0.
0.
0.
0.
0.
0.
0.
0.
0.
0.
0.
0.
0.
0.
0.
0.
0.
0.
0.
0.
0.
0.
0.
0.
0.
0.
0.
0.
0.
0.
0.
0.
0.
0.
0.
0.
0.
0.
0.
0.
0.
0.
0.
0.
0.
0.
0.
0.
0.
0.
0.
0.
0.
0.
0.
0.
0.
0.
0.
0.
0.
0.
0.
0.
0.
0.
0.
0.
0.
0.
0.
0.
0.
0.
0.
0.
0.
0.
0.
0.
0.
0.
0.
0.
0.
0.
0.
0.
0.
0.
0.
0.
0.
0.
0.
0.
0.
0.
0.
0.
0.
0.
0.
0.
0.
0.
0.
0.
0.
0.
0.
0.
0.
0.
0.
0.
0.
0.
0.
0.
0.
0.
0.
0.
0.
0.
0.
0.
0.
0.
0.
0.
0.
0.
0.
0.
0.
0.
0.
0.
0.
0.
0.
0.
0.
0.
0.
0.
0.
0.
0.
0.
0.
0.
0.
0.
0.
0.
0.
0.
0.
0.
0.
0.
0.
0.
0.
0.
0.
0.
0.
0.
0.
0.
0.
0.
0.
0.
0.
0.
0.
0.
0.
0.
0.
0.
0.
0.
0.
0.
0.
0.
0.
0.
0.
0.
0.
0.
0.
0.
0.
0.
0.
0.
0.
0.
0.
0.
0.
0.
0.
0.
0.
0.
0.
0.
0.
0.
0.
0.
0.
0.
0.
0.
0.
0.
0.
0.
0.
0.
0.
0.
0.
0.
0.
0.
0.
0.
0.
0.
0.
0.
0.
0.
0.
0.
0.
0.
0.
0.
0.
0.
0.
0.
0.
0.
0.
0.
0.
0.
0.
0.
0.
0.
0.
0.
0.
0.
0.
0.
0.
0.
0.
0.
0.
0.
0.
0.
0.
0.
0.
0.
0.
0.
0.
0.
0.
0.
0.
0.
0.
0.
0.
0.
0.
0.
0.
0.
0.
0.
0.
0.
0.
0.
0.
0.
0.
0.
0.
0.
0.
0.
0.
0.
0.
0.
0.
0.
0.
0.
0.
0.
0.
0.
0.
0.
0.
0.
0.
0.
0.
0.
0.
0.
0.
0.
0.
0.
0.
0.
0.
0.
0.
0.
0.
0.
0.
0.
0.
0.
0.
0.
0.
0.
0.
0.
0.
0.
0.
0.
0.
0.
0.
0.
0.
0.
0.
0.
0.
0.
0.
0.
0.
0.
0.
0.
0.
0.
0.
0.
0.
0.
0.
0.
0.
0.
0.
0.
0.
0.
0.
0.
0.
0.
0.
0.
0.
0.
0.
0.
0.
0.
0.
0.
0.
0.
0.
0.
0.
0.
0.
0.
0.
0.
0.
0.
0.
0.
0.
0.
0.
0.
0.
0.
0.
0.
0.
0.
0.
0.
0.
0.
0.
0.
0.
0.
0.
0.
0.
0.
0.
0.
0.
0.
0.
0.
0.
0.
0.
0.
0.
0.
0.
0.
0.
0.
0.
0.
0.
0.
0.
0.
0.
0.
0.
0.
0.
0.
0.
0.
0.
0.
0.
0.
0.
0.
0.
0.
0.
0.
0.
0.
0.
0.
0.
0.
0.
0.
0.
0.
0.
0.
0.
0.
0.
0.
0.
0.
0.
0.
0.
0.
0.
0.
0.
0.
0.
0.
0.
0.
0.
0.
0.
0.
0.
0.
0.
0.
0.
0.
0.
0.
0.
0.
0.
0.
0.
0.
0.
0.
0.
0.
0.
0.
0.
0.
0.
0.
0.
0.
0.
0.
0.
0.
0.
0.
0.
0.
0.
0.
0.
0.
0.
0.
0.
0.
0.
0.
0.
0.
0.
0.
0.
0.
0.
0.
0.
0.
0.
0.
0.
0.
0.
0.
0.
0.
0.
0.
0.
0.
0.
0.
0.
0.
0.
0.
0.
0.
0.
0.
0.
0.
0.
0.
0.
0.
0.
0.
0.
0.
0.
0.
0.
0.
0.
0.
0.
0.
0.
0.
0.
0.
0.
0.
0.
0.
0.
0.
0.
0.
0.
0.
0.
0.
0.
0.
0.
0.
0.
0.
0.
0.
0.
0.
0.
0.
0.
0.
0.
0.
0.
0.
0.
0.
0.
0.
0.
0.
0.
0.
0.
0.
0.
0.
0.
0.
0.
0.
0.
0.
0.
0.
0.
0.
0.
0.
0.
0.
0.
0.
0.
0.
0.
0.
0.
0.
0.
0.
0.
0.
0.
0.
0.
0.
0.
0.
0.
0.
0.
0.
0.
0.
0.
0.
0.
0.
0.
0.
0.
0.
0.
0.
0.
0.
0.
0.
0.
0.
0.
0.
0.
0.
0.
0.
0.
0.
0.
0.
0.
0.
0.
0.
0.
0.
0.
0.
0.
0.
0.
0.
0.
0.
0.
0.
0.
0.
0.
0.
0.
0.
0.
0.
0.
0.
0.
0.
0.
0.
0.
0.
0.
0.
0.
0.
0.
0.
0.
0.
0.
0.
0.
0.
0.
0.
0.
0.
0.
0.
0.
0.
0.
0.
0.
0.
0.
0.
0.
0.
0.
0.
0.
0.
0.
0.
0.
0.
0.
0.
0.
0.
0.
0.
0.
0.
0.
0.
0.
0.
0.
0.
0.
0.
0.
0.
0.
0.
0.
0.
0.
0.
0.
0.
0.
0.
0.
0.
0.
0.
0.
0.
0.
0.
0.
0.
0.
0.
0.
0.
0.
0.
0.
0.
0.
0.
0.
0.
0.
0.
0.
0.
0.
0.
0.
0.
0.
0.
0.
0.
0.
0.
0.
0.
0.
0.
0.
0.
0.
0.
0.
0.
0.
0.
0.
0.
0.
0.
0.
0.
0.
0.
0.
0.
0.
0.
0.
0.
0.
0.
0.
0.
0.
0.
0.
0.
0.
0.
0.
0.
0.
0.
0.
0.
0.
0.
0.
0.
0.
0.
0.
0.
0.
0.
0.
0.
0.
0.
0.
0.
0.
0.
0.
0.
0.
0.
0.
0.
0.
0.
0.
0.
0.
0.
0.
0.
0.
0.
0.
0.
0.
0.
0.
0.
0.
0.
0.
0.
0.
0.
0.
0.
0.
0.
0.
0.
0.
0.
0.
0.
0.
0.
0.
0.
0.
0.
0.
0.
0.
0.
0.
0.
0.
0.
0.
0.
0.
0.
0.
0.
0.
0.
0.
0.
0.
0.
0.
0.
0.
0.
0.
0.
0.
0.
0.
0.
0.
0.
0.
0.
0.
0.
0.
0.
0.
0.
0.
0.
0.
0.
0.
0.
0.
0.
0.
0.
0.
0.
0.
0.
0.
0.
0.
0.
0.
0.
0.
0.
0.
0.
0.
0.
0.
0.
0.
0.
0.
0.
0.
0.
0.
0.
0.
0.
0.
0.
0.
0.
0.
0.
0.
0.
0.
0.
0.
0.
0.
0.
0.
0.
0.
0.
0.
0.
0.
0.
0.
0.
0.
0.
0.
0.
0.
0.
0.
0.
0.
0.
0.
0.
0.
0.
0.
0.
0.
0.
0.
0.
0.
0.
0.
0.
0.
0.
0.
0.
0.
0.
0.
0.
0.
0.
0.
0.
0.
0.
0.
0.
0.
0.
0.
0.
0.
0.
0.
0.
0.
0.
0.
0.
0.
0.
0.
0.
0.
0.
0.
0.
0.
0.
0.
0.
0.
0.
0.
0.
0.
0.
0.
0.
0.
0.
0.
0.
0.
0.
0.
0.
0.
0.
0.
0.
0.
0.
0.
0.
0.
0.
0.
0.
0.
0.
0.
0.
0.
0.
0.
0.
0.
0.
0.
0.
0.
0.
0.
0.
0.
0.
0.
0.
0.
0.
0.
0.
0.
0.
0.
0.
0.
0.
0.
0.
0.
0.
0.
0.
0.
0.
0.
0.
0.
0.
0.
0.
0.
0.
0.
0.
0.
0.
0.
0.
0.
0.
0.
0.
0.
0.
0.
0.
0.
0.
0.
0.
0.
0.
0.
0.
0.
0.
0.
0.
0.
0.
0.
0.
0.
0.
0.
0.
0.
0.
0.
0.
0.
0.
0.
0.
0.
0.
0.
0.
0.
0.
0.
0.
0.
0.
0.
0.
0.
0.
0.
0.
0.
0.
0.
0.
0.
0.
0.
0.
0.
0.
0.
0.
0.
0.
0.
0.
0.
0.
0.
0.
0.
0.
0.
0.
0.
0.
0.
0.
0.
0.
0.
0.
0.
0.
0.
0.
0.
0.
0.
0.
0.
0.
0.
0.
0.
0.
0.
0.
0.
0.
0.
0.
0.
0.
0.
0.
0.
0.
0.
0.
0.
0.
0.
0.
0.
0.
0.
0.
0.
0.
0.
0.
0.
0.
0.
0.
0.
0.
0.
0.
0.
0.
0.
0.
0.
0.
0.
0.
0.
0.
0.
0.
0.
0.
0.
0.
0.
0.
0.
0.
0.
0.
0.
0.
0.
0.
0.
0.
0.
0.
0.
0.
0.
0.
0.
0.
0.
0.
0.
0.
0.
0.
0.
0.
0.
0.
0.
0.
0.
0.
0.
0.
0.
0.
0.
0.
0.
0.
0.
0.
0.
0.
0.
0.
0.
0.
0.
0.
0.
0.
0.
0.
0.
0.
0.
0.
0.
0.
0.
0.
0.
0.
0.
0.
0.
0.
0.
0.
0.
0.
0.
0.
0.
0.
0.
0.
0.
0.
0.
0.
0.
0.
0.
0.
0.
0.
0.
0.
0.
0.
0.
0.
0.
0.
0.
0.
0.
0.
0.
0.
0.
0.
0.
0.
0.
0.
0.
0.
0.
0.
0.
0.
0.
0.
0.
0.
0.
0.
0.
0.
0.
0.
0.
0.
0.
0.
0.
0.
0.
0.
0.
0.
0.
0.
0.
0.
0.
0.
0.
0.
0.
0.
0.
0.
0.
0.
0.
0.
0.
0.
0.
0.
0.
0.
0.
0.
0.
0.
0.
0.
0.
0.
0.
0.
0.
0.
0.
0.
0.
0.
0.
0.
0.
0.
0.
0.
0.
0.
0.
0.
0.
0.
0.
0.
0.
0.
0.
0.
0.
0.
0.
0.
0.
0.
0.
0.
0.
0.
0.
0.
0.
0.
0.
0.
0.
0.
0.
0.
0.
0.
0.
0.
0.
0.
0.
0.
0.
0.
0.
0.
0.
0.
0.
0.
0.
0.
0.
0.
0.
0.
0.
0.
0.
0.
0.
0.
0.
0.
0.
0.
0.
0.
0.
0.
0.
0.
0.
0.
0.
0.
0.
0.
0.
0.
0.
0.
0.
0.
0.
0.
0.
0.
0.
0.
0.
0.
0.
0.
0.
0.
0.
0.
0.
0.
0.
0.
0.
0.
0.
0.
0.
0.
0.
0.
0.
0.
0.
0.
0.
0.
0.
0.
0.
0.
0.
0.
0.
0.
0.
0.
0.
0.
0.
0.
0.
0.
0.
0.
0.
0.
0.
0.
0.
0.
0.
0.
0.
0.
0.
0.
0.
0.
0.
0.
0.
0.
0.
0.
0.
0.
0.
0.
0.
0.
0.
0.
0.
0.
0.
0.
0.
0.
0.
0.
0.
0.
0.
0.
0.
0.
0.
0.
0.
0.
0.
0.
0.
0.
0.
0.
0.
0.
0.
0.
0.
0.
0.
0.
0.
0.
0.
0.
0.
0.
0.
0.
0.
0.
0.
0.
0.
0.
0.
0.
0.
0.
0.
0.
0.
0.
0.
0.
0.
0.
0.
0.
0.
0.
0.
0.
0.
0.
0.
0.
0.
0.
0.
0.
0.
0.
0.
0.
0.
0.
0.
0.
0.
0.
0.
0.
0.
0.
0.
0.
0.
0.
0.
0.
0.
0.
0.
0.
0.
0.
0.
0.
0.
0.
0.
0.
0.
0.
0.
0.
0.
0.
0.
0.
0.
0.
0.
0.
0.
0.
0.
0.
0.
0.
0.
0.
0.
0.
0.
0.
0.
0.
0.
0.
0.
0.
0.
0.
0.
0.
0.
0.
0.
0.
0.
0.
0.
0.
0.
0.
0.
0.
0.
0.
0.
0.
0.
0.
0.
0.
0.
0.
0.
0.
0.
0.
0.
0.
0.
0.
0.
0.
0.
0.
0.
0.
0.
0.
0.
0.
0.
0.
0.
0.
0.
0.
0.
0.
0.
0.
0.
0.
0.
0.
0.
0.
0.
0.
0.
0.
0.
0.
0.
0.
0.
0.
0.
0.
0.
0.
0.
0.
0.
0.
0.
0.
0.
0.
0.
0.
0.
0.
0.
0.
0.
0.
0.
0.
0.
0.
0.
0.
0.
0.
0.
0.
0.
0.
0.
0.
0.
0.
0.
0.
0.
0.
0.
0.
0.
0.
0.
0.
0.
0.
0.
0.
0.
0.
0.
0.
0.
0.
0.
0.
0.
0.
0.
0.
0.
0.
0.
0.
0.
0.
0.
0.
0.
0.
0.
0.
0.
0.
0.
0.
0.
0.
0.
0.
0.
0.
0.
0.
0.
0.
0.
0.
0.
0.
0.
0.
0.
0.
0.
0.
0.
0.
0.
0.
0.
0.
0.
0.
0.
0.
0.
0.
0.
0.
0.
0.
0.
0.
0.
0.
0.
0.
0.
0.
0.
0.
0.
0.
0.
0.
0.
0.
0.
0.
0.
0.
0.
0.
0.
0.
0.
0.
0.
0.
0.
0.
0.
0.
0.
0.
0.
0.
0.
0.
0.
0.
0.
0.
0.
0.
0.
0.
0.
0.
0.
0.
0.
0.
0.
0.
0.
0.
0.
0.
0.
0.
0.
0.
0.
0.
0.
0.
0.
0.
0.
0.
0.
0.
0.
0.
0.
0.
0.
0.
0.
0.
0.
0.
0.
0.
0.
0.
0.
0.
0.
0.
0.
0.
0.
0.
0.
0.
0.
0.
0.
0.
0.
0.
0.
0.
0.
0.
0.
0.
0.
0.
0.
0.
0.
0.
0.
0.
0.
0.
0.
0.
0.
0.
0.
0.
0.
0.
0.
0.
0.
0.
0.
0.
0.
0.
0.
0.
0.
0.
0.
0.
0.
0.
0.
0.
0.
0.
0.
0.
0.
0.
0.
0.
0.
0.
0.
0.
0.
0.
0.
0.
0.
0.
0.
0.
0.
0.
0.
0.
0.
0.
0.
0.
0.
0.
0.
0.
0.
0.
0.
0.
0.
0.
0.
0.
0.
0.
0.
0.
0.
0.
0.
0.
0.
0.
0.
0.
0.
0.
0.
0.
0.
0.
0.
0.
0.
0.
0.
0.
0.
0.
0.
0.
0.
0.
0.
0.
0.
0.
0.
0.
0.
0.
0.
0.
0.
0.
0.
0.
0.
0.
0.
0.
0.
0.
0.
0.
0.
0.
0.
0.
0.
0.
0.
0.
0.
0.
0.
0.
0.
0.
0.
0.
0.
0.
0.
0.
0.
0.
0.
0.
0.
0.
0.
0.
0.
0.
0.
0.
0.
0.
0.
0.
0.
0.
0.
0.
0.
0.
0.
0.
0.
0.
0.
0.
0.
0.
0.
0.
0.
0.
0.
0.
0.
0.
0.
0.
0.
0.
0.
0.
0.
0.
0.
0.
0.
0.
0.
0.
0.
0.
0.
0.
0.
0.
0.
0.
0.
0.
0.
0.
0.
0.
0.
0.
0.
0.
0.
0.
0.
0.
0.
0.
0.
0.
0.
0.
0.
0.
0.
0.
0.
0.
0.
0.
0.
0.
0.
0.
0.
0.
0.
0.
0.
0.
0.
0.
0.
0.
0.
0.
0.
0.
0.
0.
0.
0.
0.
0.
0.
0.
0.
0.
0.
0.
0.
0.
0.
0.
0.
0.
0.
0.
0.
0.
0.
0.
0.
0.
0.
0.
0.
0.
0.
0.
0.
0.
0.
0.
0.
0.
0.
0.
0.
0.
0.
0.
0.
0.
0.
0.
0.
0.
0.
0.
0.
0.
0.
0.
0.
0.
0.
0.
0.
0.
0.
0.
0.
0.
0.
0.
0.
0.
0.
0.
0.
0.
0.
0.
0.
0.
0.
0.
0.
0.
0.
0.
0.
0.
0.
0.
0.
0.
0.
0.
0.
0.
0.
0.
0.
0.
0.
0.
0.
0.
0.
0.
0.
0.
0.
0.
0.
0.
0.
0.
0.
0.
0.
0.
0.
0.
0.
0.
0.
0.
0.
0.
0.
0.
0.
0.
0.
0.
0.
0.
0.
0.
0.
0.
0.
0.
0.
0.
0.
0.
0.
0.
0.
0.
0.
0.
0.
0.
0.
0.
0.
0.
0.
0.
0.
0.
0.
0.
0.
0.
0.
0.
0.
0.
0.
0.
0.
0.
0.
0.
0.
0.
0.
0.
0.
0.
0.
0.
0.
0.
0.
0.
0.
0.
0.
0.
0.
0.
0.
0.
0.
0.
0.
0.
0.
0.
0.
0.
0.
0.
0.
0.
0.
0.
0.
0.
0.
0.
0.
0.
0.
0.
0.
0.
0.
0.
0.
0.
0.
0.
0.
0.
0.
0.
0.
0.
0.
0.
0.
0.
0.
0.
0.
0.
0.
0.
0.
0.
0.
0.
0.
0.
0.
0.
0.
0.
0.
0.
0.
0.
0.
0.
0.
0.
0.
0.
0.
0.
0.
0.
0.
0.
0.
0.
0.
0.
0.
0.
0.
0.
0.
0.
0.
0.
0.
0.
0.
0.
0.
0.
0.
0.
0.
0.
0.
0.
0.
0.
0.
0.
0.
0.
0.
0.
0.
0.
0.
0.
0.
0.
0.
0.
0.
0.
0.
0.
0.
0.
0.
0.
0.
0.
0.
0.
0.
0.
0.
0.
0.
0.
0.
0.
0.
0.
0.
0.
0.
0.
0.
0.
0.
0.
0.
0.
0.
0.
0.
0.
0.
0.
0.
0.
0.
0.
0.
0.
0.
0.
0.
0.
0.
0.
0.
0.
0.
0.
0.
0.
0.
0.
0.
0.
0.
0.
0.
0.
0.
0.
0.
0.
0.
0.
0.
0.
0.
0.
0.
0.
0.
0.
0.
0.
0.
0.
0.
0.
0.
0.
0.
0.
0.
0.
0.
0.
0.
0.
0.
0.
0.
0.
0.
0.
0.
0.
0.
0.
0.
0.
0.
0.
0.
0.
0.
0.
0.
0.
0.
0.
0.
0.
0.
0.
0.
0.
0.
0.
0.
0.
0.
0.
0.
0.
0.
0.
0.
0.
0.
0.
0.
0.
0.
0.
0.
0.
0.
0.
0.
0.
0.
0.
0.
0.
0.
0.
0.
0.
0.
0.
0.
0.
0.
0.
0.
0.
0.
0.
0.
0.
0.
0.
0.
0.
0.
0.
0.
0.
0.
0.
0.
0.
0.
0.
0.
0.
0.
0.
0.
0.
0.
0.
0.
0.
0.
0.
0.
0.
0.
0.
0.
0.
0.
0.
0.
0.
0.
0.
0.
0.
0.
0.
0.
0.
0.
0.
0.
0.
0.
0.
0.
0.
0.
0.
0.
0.
0.
0.
0.
0.
0.
0.
0.
0.
0.
0.
0.
0.
0.
0.
0.
0.
0.
0.
0.
0.
0.
0.
0.
0.
0.
0.
0.
0.
0.
0.
0.
0.
0.
0.
0.
0.
0.
0.
0.
0.
0.
0.
0.
0.
0.
0.
0.
0.
0.
0.
0.
0.
0.
0.
0.
0.
0.
0.
0.
0.
0.
0.
0.
0.
0.
0.
0.
0.
0.
0.
0.
0.
0.
0.
0.
0.
0.
0.
0.
0.
0.
0.
0.
0.
0.
0.
0.
0.
0.
0.
0.
0.
0.
0.
0.
0.
0.
0.
0.
0.
0.
0.
0.
0.
0.
0.
0.
0.
0.
0.
0.
0.
0.
0.
0.
0.
0.
0.
0.
0.
0.
0.
0.
0.
0.
0.
0.
0.
0.
0.
0.
0.
0.
0.
0.
0.
0.
0.
0.
0.
0.
0.
0.
0.
0.
0.
0.
0.
0.
0.
0.
0.
0.
0.
0.
0.
0.
0.
0.
0.
0.
0.
0.
0.
0.
0.
0.
0.
0.
0.
0.
0.
0.
0.
0.
0.
0.
0.
0.
0.
0.
0.
0.
0.
0.
0.
0.
0.
0.
0.
0.
0.
0.
0.
0.
0.
0.
0.
0.
0.
0.
0.
0.
0.
0.
0.
0.
0.
0.
0.
0.
0.
0.
0.
0.
0.
0.
0.
0.
0.
0.
0.
0.
0.
0.
0.
0.
0.
0.
0.
0.
0.
0.
0.
0.
0.
0.
0.
0.
0.
0.
0.
0.
0.
0.
0.
0.
0.
0.
0.
0.
0.
0.
0.
0.
0.
0.
0.
0.
0.
0.
0.
0.
0.
0.
0.
0.
0.
0.
0.
0.
0.
0.
0.
0.
0.
0.
0.
0.
0.
0.
0.
0.
0.
0.
0.
0.
0.
0.
0.
0.
0.001
0.001
0.001
0.001
0.000
0.000
0.000
0.000
0.
0.001
0.001
0.001
0.001
0.001
0.001
0.001
0.001
0.000
0.
0.
0.
0.
0.
0.
0.
0.
0.
0.
0.
0.
0.
0.
0.
0.
0.
0.
0.
0.
0.
0.
0.
0.
0.
0.
0.
0.
0.
0.
0.
0.
0.
0.
0.
0.
0.
0.
0.
0.
0.
0.
0.
0.
0.
0.
0.
0.
0.
0.
0.
0.
0.
0.
0.
0.
0.
0.
0.
0.
0.
0.
0.
0.
0.
0.
0.
0.
0.
0.
0.
0.
0.
0.001
0.001
0.001
0.001
-0.001
-0.001
-0.001
-0.001
-0.002
-0.001
0.001
0.001
0.001
0.001
0.
0.
0.001
0.001
0.001
0.001
0.001
0.000
0.
0.
0.
0.
0.
0.
0.
0.
0.
0.
0.
0.
0.
0.
0.
0.
0.
0.
0.
0.
0.
0.
0.
0.
0.
0.
0.
0.
0.
0.
0.
0.
0.
0.
0.
0.
0.
0.
0.
0.
0.
0.
0.
0.
0.
0.
0.
0.
0.
0.
0.
0.
0.
0.
0.
0.
0.
0.
0.
0.
0.
0.
0.
0.
0.
0.
0.
0.
0.
0.001
0.001
0.001
0.001
-0.001
-0.003
-0.004
-0.004
-0.004
-0.004
-0.001
-0.001
-0.001
0.000
0.
0.000
0.000
0.000
0.000
0.
0.000
0.001
0.000
0.001
0.001
0.
0.
0.
0.
0.
0.
0.
0.
0.
0.
0.
0.
0.
0.
0.
0.
0.
0.
0.
0.
0.
0.
0.
0.
0.
0.
0.
0.
0.
0.
0.
0.
0.
0.
0.
0.
0.
0.
0.
0.
0.
0.
0.
0.
0.
0.
0.
0.
0.
0.
0.
0.
0.
0.
0.
0.
0.
0.
0.
0.
0.
0.
0.
0.
0.
0.
0.
0.001
0.001
0.001
0.001
-0.003
-0.004
-0.005
-0.006
-0.006
-0.007
-0.006
-0.006
-0.004
-0.002
-0.003
-0.002
-0.001
-0.001
-0.001
-0.001
-0.001
-0.001
0.000
0.001
0.001
0.001
0.001
0.000
0.000
0.
0.
0.
0.
0.
0.
0.
0.
0.
0.
0.
0.
0.
0.
0.
0.
0.
0.
0.
0.
0.
0.
0.
0.
0.
0.
0.
0.
0.
0.
0.
0.
0.
0.
0.
0.
0.
0.
0.
0.
0.
0.
0.
0.
0.
0.
0.
0.
0.
0.
0.
0.
0.
0.
0.
0.
0.
0.
0.
0.
0.
0.
0.
0.000
0.001
0.001
0.001
-0.003
-0.004
-0.007
-0.008
-0.012
-0.014
-0.014
-0.013
-0.010
-0.007
-0.007
-0.005
-0.005
-0.006
-0.005
-0.005
-0.005
-0.005
-0.002
-0.001
0.000
0.000
-0.001
0.000
-0.001
0.000
0.000
0.000
0.
0.
0.
0.
0.
0.
0.
0.
0.
0.
0.
0.
0.
0.
0.
0.
0.
0.
0.
0.
0.
0.
0.
0.
0.
0.
0.
0.
0.
0.
0.
0.
0.
0.
0.
0.
0.
0.
0.
0.
0.
0.
0.
0.
0.
0.
0.
0.
0.
0.
0.
0.
0.
0.
0.
0.
0.
0.
0.
0.000
0.001
0.001
0.001
0.002
-0.002
-0.004
-0.006
-0.011
-0.017
-0.022
-0.025
-0.026
-0.025
-0.022
-0.018
-0.015
-0.015
-0.013
-0.015
-0.017
-0.017
-0.017
-0.012
-0.007
-0.005
-0.003
-0.001
-0.001
-0.001
-0.001
-0.002
-0.001
0.000
0.000
0.
0.
0.
0.
0.
0.
0.
0.
0.
0.
0.
0.
0.
0.
0.
0.
0.
0.
0.
0.
0.
0.
0.
0.
0.
0.
0.
0.
0.
0.
0.
0.
0.
0.
0.
0.
0.
0.
0.
0.
0.
0.
0.
0.
0.
0.
0.
0.
0.
0.
0.
0.
0.
0.
0.
0.
0.
0.001
0.001
0.001
0.002
0.001
0.
-0.003
-0.006
-0.014
-0.022
-0.032
-0.041
-0.049
-0.050
-0.047
-0.038
-0.033
-0.026
-0.023
-0.027
-0.033
-0.035
-0.040
-0.041
-0.033
-0.018
-0.013
-0.008
-0.005
-0.004
-0.004
-0.002
-0.002
-0.002
-0.001
0.000
0.
0.
0.
0.
0.
0.
0.
0.
0.
0.
0.
0.
0.
0.
0.
0.
0.
0.
0.
0.
0.
0.
0.
0.
0.
0.
0.
0.
0.
0.
0.
0.
0.
0.
0.
0.
0.
0.
0.
0.
0.
0.
0.
0.
0.
0.
0.
0.
0.
0.
0.
0.
0.
0.
0.
0.
0.001
0.001
0.001
0.001
0.001
0.000
-0.002
-0.008
-0.014
-0.024
-0.037
-0.053
-0.068
-0.078
-0.079
-0.073
-0.066
-0.049
-0.041
-0.041
-0.046
-0.058
-0.070
-0.078
-0.082
-0.065
-0.044
-0.024
-0.014
-0.010
-0.007
-0.005
-0.004
-0.002
-0.002
-0.002
-0.001
0.000
0.
0.
0.
0.
0.
0.
0.
0.
0.
0.
0.
0.
0.
0.
0.
0.
0.
0.
0.
0.
0.
0.
0.
0.
0.
0.
0.
0.
0.
0.
0.
0.
0.
0.
0.
0.
0.
0.
0.
0.
0.
0.
0.
0.
0.
0.
0.
0.
0.
0.
0.
0.
0.
0.
0.000
0.001
0.001
0.001
0.000
-0.001
-0.004
-0.007
-0.015
-0.022
-0.035
-0.053
-0.076
-0.098
-0.102
-0.097
-0.092
-0.083
-0.070
-0.056
-0.058
-0.070
-0.090
-0.099
-0.098
-0.096
-0.083
-0.058
-0.038
-0.022
-0.015
-0.009
-0.008
-0.005
-0.003
-0.003
-0.002
-0.001
0.000
0.
0.
0.
0.
0.
0.
0.
0.
0.
0.
0.
0.
0.
0.
0.
0.
0.
0.
0.
0.
0.
0.
0.
0.
0.
0.
0.
0.
0.
0.
0.
0.
0.
0.
0.
0.
0.
0.
0.
0.
0.
0.
0.
0.
0.
0.
0.
0.
0.
0.
0.
0.
0.
0.
0.001
0.001
0.001
-0.001
-0.002
-0.002
-0.008
-0.015
-0.023
-0.031
-0.042
-0.063
-0.091
-0.115
-0.120
-0.115
-0.108
-0.097
-0.084
-0.071
-0.075
-0.094
-0.113
-0.115
-0.104
-0.089
-0.086
-0.073
-0.058
-0.036
-0.026
-0.021
-0.015
-0.010
-0.006
-0.005
-0.002
-0.001
0.000
0.
0.
0.
0.
0.
0.
0.
0.
0.
0.
0.
0.
0.
0.
0.
0.
0.
0.
0.
0.
0.
0.
0.
0.
0.
0.
0.
0.
0.
0.
0.
0.
0.
0.
0.
0.
0.
0.
0.
0.
0.
0.
0.
0.
0.
0.
0.
0.
0.
0.
0.
0.
0.
0.001
0.001
0.001
-0.002
-0.002
-0.002
-0.009
-0.017
-0.026
-0.032
-0.039
-0.053
-0.072
-0.101
-0.122
-0.125
-0.127
-0.118
-0.104
-0.090
-0.080
-0.084
-0.107
-0.129
-0.132
-0.121
-0.100
-0.111
-0.107
-0.085
-0.058
-0.042
-0.034
-0.027
-0.022
-0.012
-0.009
-0.007
-0.003
0.001
0.
0.
0.
0.
0.
0.
0.
0.
0.
0.
0.
0.
0.
0.
0.
0.
0.
0.
0.
0.
0.
0.
0.
0.
0.
0.
0.
0.
0.
0.
0.
0.
0.
0.
0.
0.
0.
0.
0.
0.
0.
0.
0.
0.
0.
0.
0.
0.
0.
0.
0.
0.
0.
0.001
0.001
-0.002
-0.003
-0.006
-0.012
-0.018
-0.025
-0.033
-0.040
-0.047
-0.060
-0.078
-0.099
-0.120
-0.126
-0.126
-0.116
-0.101
-0.087
-0.082
-0.087
-0.116
-0.137
-0.144
-0.137
-0.134
-0.155
-0.151
-0.110
-0.078
-0.060
-0.053
-0.045
-0.037
-0.026
-0.017
-0.012
-0.007
-0.003
0.001
0.
0.
0.
0.
0.
0.
0.
0.
0.
0.
0.
0.
0.
0.
0.
0.
0.
0.
0.
0.
0.
0.
0.
0.
0.
0.
0.
0.
0.
0.
0.
0.
0.
0.
0.
0.
0.
0.
0.
0.
0.
0.
0.
0.
0.
0.
0.
0.
0.
0.
0.
0.001
0.001
0.001
-0.003
-0.006
-0.011
-0.018
-0.025
-0.034
-0.042
-0.047
-0.056
-0.066
-0.079
-0.096
-0.109
-0.118
-0.115
-0.101
-0.086
-0.078
-0.074
-0.089
-0.110
-0.134
-0.150
-0.151
-0.158
-0.169
-0.161
-0.128
-0.103
-0.087
-0.075
-0.066
-0.053
-0.038
-0.030
-0.019
-0.014
-0.007
-0.003
0.000
0.
0.
0.
0.
0.
0.
0.
0.
0.
0.
0.
0.
0.
0.
0.
0.
0.
0.
0.
0.
0.
0.
0.
0.
0.
0.
0.
0.
0.
0.
0.
0.
0.
0.
0.
0.
0.
0.
0.
0.
0.
0.
0.
0.
0.
0.
0.
0.
0.
0.000
0.000
0.000
-0.002
-0.006
-0.011
-0.015
-0.023
-0.033
-0.043
-0.051
-0.060
-0.066
-0.072
-0.084
-0.092
-0.099
-0.103
-0.100
-0.087
-0.075
-0.064
-0.066
-0.080
-0.096
-0.124
-0.140
-0.154
-0.165
-0.170
-0.169
-0.158
-0.144
-0.130
-0.115
-0.099
-0.083
-0.058
-0.045
-0.030
-0.019
-0.011
-0.005
-0.003
0.000
0.
0.
0.
0.
0.
0.
0.
0.
0.
0.
0.
0.
0.
0.
0.
0.
0.
0.
0.
0.
0.
0.
0.
0.
0.
0.
0.
0.
0.
0.
0.
0.
0.
0.
0.
0.
0.
0.
0.
0.
0.
0.
0.
0.
0.
0.
0.
0.000
0.000
-0.001
-0.002
-0.005
-0.012
-0.017
-0.025
-0.032
-0.041
-0.056
-0.067
-0.076
-0.087
-0.093
-0.096
-0.101
-0.099
-0.091
-0.085
-0.077
-0.068
-0.059
-0.059
-0.067
-0.086
-0.105
-0.123
-0.147
-0.169
-0.189
-0.201
-0.212
-0.214
-0.202
-0.181
-0.152
-0.121
-0.092
-0.066
-0.044
-0.028
-0.017
-0.009
-0.005
-0.001
0.000
0.
0.
0.
0.
0.
0.
0.
0.
0.
0.
0.
0.
0.
0.
0.
0.
0.
0.
0.
0.
0.
0.
0.
0.
0.
0.
0.
0.
0.
0.
0.
0.
0.
0.
0.
0.
0.
0.
0.
0.
0.
0.
0.
0.
0.
0.001
0.000
0.000
-0.002
-0.003
-0.008
-0.018
-0.027
-0.039
-0.050
-0.062
-0.075
-0.093
-0.105
-0.124
-0.145
-0.168
-0.157
-0.128
-0.109
-0.094
-0.076
-0.067
-0.060
-0.059
-0.060
-0.073
-0.092
-0.118
-0.147
-0.184
-0.214
-0.242
-0.264
-0.276
-0.279
-0.264
-0.230
-0.183
-0.139
-0.094
-0.064
-0.040
-0.023
-0.013
-0.006
-0.001
0.000
0.
0.
0.
0.
0.
0.
0.
0.
0.
0.
0.
0.
0.
0.
0.
0.
0.
0.
0.
0.
0.
0.
0.
0.
0.
0.
0.
0.
0.
0.
0.
0.
0.
0.
0.
0.
0.
0.
0.
0.
0.
0.
0.
0.
0.000
0.000
0.001
-0.001
-0.003
-0.005
-0.013
-0.028
-0.045
-0.063
-0.080
-0.094
-0.112
-0.125
-0.143
-0.186
-0.356
-0.590
-0.443
-0.204
-0.138
-0.128
-0.105
-0.088
-0.074
-0.072
-0.067
-0.071
-0.088
-0.113
-0.157
-0.202
-0.242
-0.263
-0.278
-0.296
-0.322
-0.317
-0.296
-0.248
-0.187
-0.129
-0.084
-0.051
-0.028
-0.017
-0.007
-0.003
0.000
0.
0.
0.
0.
0.
0.
0.
0.
0.
0.
0.
0.
0.
0.
0.
0.
0.
0.
0.
0.
0.
0.
0.
0.
0.
0.
0.
0.
0.
0.
0.
0.
0.
0.
0.
0.
0.
0.
0.
0.
0.
0.
0.
0.
0.001
0.000
0.000
-0.001
-0.004
-0.009
-0.021
-0.041
-0.066
-0.097
-0.130
-0.141
-0.175
-0.183
-0.191
-0.317
-0.693
-0.332
0.703
0.446
-0.124
-0.297
-0.185
-0.132
-0.112
-0.094
-0.079
-0.078
-0.090
-0.120
-0.164
-0.221
-0.259
-0.215
0.106
0.176
-0.203
-0.314
-0.315
-0.280
-0.216
-0.157
-0.103
-0.061
-0.033
-0.019
-0.009
-0.003
0.000
0.000
0.
0.
0.
0.
0.
0.
0.
0.
0.
0.
0.
0.
0.
0.
0.
0.
0.
0.
0.
0.
0.
0.
0.
0.
0.
0.
0.
0.
0.
0.
0.
0.
0.
0.
0.
0.
0.
0.
0.
0.
0.
0.
0.
0.001
0.000
0.000
-0.001
-0.005
-0.014
-0.028
-0.053
-0.098
-0.233
-0.325
-0.239
-0.283
-0.270
-0.240
-0.390
-0.311
164.018
857.625
48.777
3.266
-0.414
-0.422
-0.202
-0.158
-0.121
-0.095
-0.088
-0.095
-0.118
-0.169
-0.228
-0.242
0.334
2.939
3.582
0.979
0.027
-0.237
-0.269
-0.224
-0.166
-0.114
-0.067
-0.035
-0.020
-0.010
-0.004
-0.001
0.000
0.
0.
0.
0.
0.
0.
0.
0.
0.
0.
0.
0.
0.
0.
0.
0.
0.
0.
0.
0.
0.
0.
0.
0.
0.
0.
0.
0.
0.
0.
0.
0.
0.
0.
0.
0.
0.
0.
0.
0.
0.
0.
0.
0.001
0.000
0.000
-0.001
-0.005
-0.013
-0.032
-0.059
-0.173
-0.469
-0.631
-0.464
-0.325
-0.307
-0.262
-0.280
0.933
224.984
7750.529
3488.551
253.391
0.034
-0.631
-0.241
-0.184
-0.144
-0.113
-0.096
-0.095
-0.112
-0.157
-0.210
-0.180
1.524
6.685
7.996
4.287
1.300
-0.076
-0.226
-0.210
-0.163
-0.110
-0.066
-0.034
-0.018
-0.010
-0.004
0.001
0.000
0.
0.
0.
0.
0.
0.
0.
0.
0.
0.
0.
0.
0.
0.
0.
0.
0.
0.
0.
0.
0.
0.
0.
0.
0.
0.
0.
0.
0.
0.
0.
0.
0.
0.
0.
0.
0.
0.
0.
0.
0.
0.
0.
0.001
0.000
0.000
-0.001
-0.005
-0.013
-0.030
-0.058
-0.186
-0.523
-0.694
-0.493
-0.231
-0.236
-0.229
-0.209
1.533
101.860
106014.516
102784.445
38.326
-0.062
-0.518
-0.263
-0.193
-0.156
-0.138
-0.105
-0.089
-0.102
-0.138
-0.179
-0.187
0.517
2.127
3.267
4.183
1.486
-0.140
-0.230
-0.192
-0.146
-0.098
-0.058
-0.030
-0.015
-0.009
-0.003
0.001
0.
0.
0.
0.
0.
0.
0.
0.
0.
0.
0.
0.
0.
0.
0.
0.
0.
0.
0.
0.
0.
0.
0.
0.
0.
0.
0.
0.
0.
0.
0.
0.
0.
0.
0.
0.
0.
0.
0.
0.
0.
0.
0.
0.
0.001
0.000
0.001
-0.001
-0.004
-0.010
-0.025
-0.047
-0.106
-0.282
-0.383
-0.249
-0.155
-0.164
-0.197
-0.193
0.871
13.667
776.930
540.410
4.136
-0.209
-0.350
-0.267
-0.208
-0.168
-0.146
-0.111
-0.087
-0.089
-0.108
-0.146
-0.173
-0.163
-0.056
0.109
0.640
-0.094
-0.429
-0.242
-0.164
-0.118
-0.077
-0.046
-0.025
-0.013
-0.005
-0.003
0.001
0.
0.
0.
0.
0.
0.
0.
0.
0.
0.
0.
0.
0.
0.
0.
0.
0.
0.
0.
0.
0.
0.
0.
0.
0.
0.
0.
0.
0.
0.
0.
0.
0.
0.
0.
0.
0.
0.
0.
0.
0.
0.
0.
0.
0.001
0.000
0.000
0.000
-0.003
-0.006
-0.015
-0.031
-0.056
-0.089
-0.116
-0.109
-0.106
-0.125
-0.169
-0.221
0.002
2.137
12.856
35.044
4.613
-0.066
-0.327
-0.277
-0.222
-0.180
-0.146
-0.112
-0.087
-0.080
-0.084
-0.105
-0.131
-0.158
-0.210
-0.454
-0.631
-0.713
-0.543
-0.201
-0.124
-0.084
-0.054
-0.032
-0.016
-0.009
-0.004
-0.002
0.001
0.
0.
0.
0.
0.
0.
0.
0.
0.
0.
0.
0.
0.
0.
0.
0.
0.
0.
0.
0.
0.
0.
0.
0.
0.
0.
0.
0.
0.
0.
0.
0.
0.
0.
0.
0.
0.
0.
0.
0.
0.
0.
0.
0.
0.000
0.001
0.000
0.000
-0.001
-0.005
-0.010
-0.020
-0.031
-0.046
-0.059
-0.066
-0.079
-0.100
-0.146
-0.213
-0.233
0.267
15.914
115.772
5.312
-0.164
-0.342
-0.303
-0.236
-0.184
-0.141
-0.101
-0.082
-0.068
-0.066
-0.070
-0.082
-0.106
-0.141
-0.242
-0.443
-0.424
-0.214
-0.112
-0.074
-0.052
-0.034
-0.019
-0.010
-0.006
-0.003
0.001
0.000
0.
0.
0.
0.
0.
0.
0.
0.
0.
0.
0.
0.
0.
0.
0.
0.
0.
0.
0.
0.
0.
0.
0.
0.
0.
0.
0.
0.
0.
0.
0.
0.
0.
0.
0.
0.
0.
0.
0.
0.
0.
0.
0.
0.
0.
0.001
0.000
0.000
0.000
-0.003
-0.006
-0.012
-0.021
-0.028
-0.043
-0.052
-0.062
-0.084
-0.124
-0.184
-0.230
-0.203
0.766
2.805
0.220
-0.317
-0.362
-0.339
-0.253
-0.183
-0.133
-0.093
-0.069
-0.057
-0.049
-0.046
-0.047
-0.056
-0.069
-0.087
-0.109
-0.102
-0.074
-0.055
-0.042
-0.028
-0.020
-0.010
-0.007
-0.003
-0.001
0.000
0.
0.
0.
0.
0.
0.
0.
0.
0.
0.
0.
0.
0.
0.
0.
0.
0.
0.
0.
0.
0.
0.
0.
0.
0.
0.
0.
0.
0.
0.
0.
0.
0.
0.
0.
0.
0.
0.
0.
0.
0.
0.
0.
0.
0.
0.
0.
0.001
0.000
0.000
-0.002
-0.003
-0.010
-0.016
-0.021
-0.035
-0.044
-0.055
-0.071
-0.095
-0.139
-0.197
-0.226
-0.244
-0.251
-0.287
-0.311
-0.331
-0.307
-0.233
-0.168
-0.118
-0.083
-0.061
-0.046
-0.034
-0.027
-0.025
-0.028
-0.032
-0.036
-0.038
-0.035
-0.031
-0.026
-0.020
-0.014
-0.009
-0.006
-0.003
-0.001
0.000
0.000
0.
0.
0.
0.
0.
0.
0.
0.
0.
0.
0.
0.
0.
0.
0.
0.
0.
0.
0.
0.
0.
0.
0.
0.
0.
0.
0.
0.
0.
0.
0.
0.
0.
0.
0.
0.
0.
0.
0.
0.
0.
0.
0.
0.
0.
0.
0.
0.
0.001
0.000
-0.002
-0.004
-0.007
-0.011
-0.018
-0.024
-0.033
-0.047
-0.057
-0.078
-0.109
-0.149
-0.196
-0.230
-0.260
-0.277
-0.277
-0.271
-0.243
-0.201
-0.151
-0.109
-0.077
-0.052
-0.037
-0.025
-0.015
-0.012
-0.012
-0.014
-0.016
-0.015
-0.017
-0.015
-0.012
-0.010
-0.007
-0.005
-0.001
-0.001
0.000
0.000
0.
0.
0.
0.
0.
0.
0.
0.
0.
0.
0.
0.
0.
0.
0.
0.
0.
0.
0.
0.
0.
0.
0.
0.
0.
0.
0.
0.
0.
0.
0.
0.
0.
0.
0.
0.
0.
0.
0.
0.
0.
0.
0.
0.
0.
0.
0.
0.
0.
0.
0.001
-0.002
-0.003
-0.006
-0.008
-0.013
-0.017
-0.028
-0.037
-0.048
-0.062
-0.085
-0.116
-0.160
-0.196
-0.225
-0.241
-0.245
-0.232
-0.208
-0.175
-0.133
-0.101
-0.071
-0.047
-0.032
-0.013
-0.009
-0.003
-0.003
-0.005
-0.005
-0.006
-0.006
-0.006
-0.006
-0.004
-0.001
-0.001
0.001
0.000
0.000
0.
0.
0.
0.
0.
0.
0.
0.
0.
0.
0.
0.
0.
0.
0.
0.
0.
0.
0.
0.
0.
0.
0.
0.
0.
0.
0.
0.
0.
0.
0.
0.
0.
0.
0.
0.
0.
0.
0.
0.
0.
0.
0.
0.
0.
0.
0.
0.
0.
0.
0.
0.
-0.002
-0.002
-0.003
-0.007
-0.009
-0.012
-0.021
-0.028
-0.038
-0.053
-0.069
-0.097
-0.131
-0.160
-0.182
-0.203
-0.217
-0.208
-0.183
-0.153
-0.122
-0.088
-0.062
-0.042
-0.022
-0.012
-0.006
0.001
0.000
-0.001
-0.001
-0.001
0.001
0.001
0.001
0.001
0.001
0.001
0.000
0.
0.
0.
0.
0.
0.
0.
0.
0.
0.
0.
0.
0.
0.
0.
0.
0.
0.
0.
0.
0.
0.
0.
0.
0.
0.
0.
0.
0.
0.
0.
0.
0.
0.
0.
0.
0.
0.
0.
0.
0.
0.
0.
0.
0.
0.
0.
0.
0.
0.
0.
0.
0.
0.
-0.001
-0.002
-0.003
-0.004
-0.005
-0.007
-0.012
-0.018
-0.024
-0.038
-0.055
-0.082
-0.114
-0.132
-0.153
-0.169
-0.180
-0.176
-0.153
-0.129
-0.105
-0.075
-0.055
-0.034
-0.018
-0.011
-0.006
0.001
0.001
0.001
0.001
0.001
0.001
0.001
0.001
0.001
0.000
0.
0.
0.
0.
0.
0.
0.
0.
0.
0.
0.
0.
0.
0.
0.
0.
0.
0.
0.
0.
0.
0.
0.
0.
0.
0.
0.
0.
0.
0.
0.
0.
0.
0.
0.
0.
0.
0.
0.
0.
0.
0.
0.
0.
0.
0.
0.
0.
0.
0.
0.
0.
0.
0.
0.
0.
0.000
-0.001
-0.002
-0.003
-0.003
-0.003
-0.006
-0.009
-0.017
-0.027
-0.038
-0.060
-0.090
-0.110
-0.124
-0.135
-0.137
-0.130
-0.118
-0.097
-0.078
-0.057
-0.042
-0.028
-0.016
-0.011
-0.005
0.000
0.
0.
0.000
0.000
0.000
0.
0.
0.
0.
0.
0.
0.
0.
0.
0.
0.
0.
0.
0.
0.
0.
0.
0.
0.
0.
0.
0.
0.
0.
0.
0.
0.
0.
0.
0.
0.
0.
0.
0.
0.
0.
0.
0.
0.
0.
0.
0.
0.
0.
0.
0.
0.
0.
0.
0.
0.
0.
0.
0.
0.
0.
0.
0.
0.
0.
0.
0.000
-0.001
-0.002
-0.002
-0.002
-0.004
-0.007
-0.010
-0.017
-0.025
-0.043
-0.063
-0.082
-0.093
-0.101
-0.098
-0.089
-0.080
-0.069
-0.057
-0.044
-0.034
-0.021
-0.012
-0.006
0.001
0.
0.
0.
0.
0.
0.
0.
0.
0.
0.
0.
0.
0.
0.
0.
0.
0.
0.
0.
0.
0.
0.
0.
0.
0.
0.
0.
0.
0.
0.
0.
0.
0.
0.
0.
0.
0.
0.
0.
0.
0.
0.
0.
0.
0.
0.
0.
0.
0.
0.
0.
0.
0.
0.
0.
0.
0.
0.
0.
0.
0.
0.
0.
0.
0.
0.
0.
0.
0.000
0.000
-0.001
-0.001
-0.002
-0.005
-0.006
-0.010
-0.016
-0.026
-0.039
-0.052
-0.060
-0.063
-0.062
-0.057
-0.051
-0.048
-0.039
-0.030
-0.021
-0.016
-0.008
-0.005
0.000
0.
0.
0.
0.
0.
0.
0.
0.
0.
0.
0.
0.
0.
0.
0.
0.
0.
0.
0.
0.
0.
0.
0.
0.
0.
0.
0.
0.
0.
0.
0.
0.
0.
0.
0.
0.
0.
0.
0.
0.
0.
0.
0.
0.
0.
0.
0.
0.
0.
0.
0.
0.
0.
0.
0.
0.
0.
0.
0.
0.
0.
0.
0.
0.
0.
0.
0.
0.
0.
0.
0.
0.
0.000
-0.002
-0.005
-0.007
-0.010
-0.016
-0.024
-0.031
-0.036
-0.037
-0.037
-0.036
-0.033
-0.029
-0.024
-0.019
-0.014
-0.008
-0.005
0.000
0.
0.
0.
0.
0.
0.
0.
0.
0.
0.
0.
0.
0.
0.
0.
0.
0.
0.
0.
0.
0.
0.
0.
0.
0.
0.
0.
0.
0.
0.
0.
0.
0.
0.
0.
0.
0.
0.
0.
0.
0.
0.
0.
0.
0.
0.
0.
0.
0.
0.
0.
0.
0.
0.
0.
0.
0.
0.
0.
0.
0.
0.
0.
0.
0.
0.
0.
0.
0.
0.
0.
0.
0.
0.000
0.001
-0.002
-0.005
-0.007
-0.009
-0.012
-0.018
-0.021
-0.023
-0.023
-0.023
-0.021
-0.019
-0.016
-0.012
-0.006
-0.005
0.000
0.000
0.
0.
0.
0.
0.
0.
0.
0.
0.
0.
0.
0.
0.
0.
0.
0.
0.
0.
0.
0.
0.
0.
0.
0.
0.
0.
0.
0.
0.
0.
0.
0.
0.
0.
0.
0.
0.
0.
0.
0.
0.
0.
0.
0.
0.
0.
0.
0.
0.
0.
0.
0.
0.
0.
0.
0.
0.
0.
0.
0.
0.
0.
0.
0.
0.
0.
0.
0.
0.
0.
0.
0.
0.
0.
0.000
0.000
-0.002
-0.004
-0.006
-0.007
-0.008
-0.010
-0.012
-0.014
-0.014
-0.009
-0.008
-0.007
-0.005
-0.003
0.000
0.000
0.
0.
0.
0.
0.
0.
0.
0.
0.
0.
0.
0.
0.
0.
0.
0.
0.
0.
0.
0.
0.
0.
0.
0.
0.
0.
0.
0.
0.
0.
0.
0.
0.
0.
0.
0.
0.
0.
0.
0.
0.
0.
0.
0.
0.
0.
0.
0.
0.
0.
0.
0.
0.
0.
0.
0.
0.
0.
0.
0.
0.
0.
0.
0.
0.
0.
0.
0.
0.
0.
0.
0.
0.
0.
0.
0.
0.000
0.001
0.000
-0.002
-0.004
-0.004
-0.004
-0.004
-0.004
-0.005
-0.004
-0.004
-0.003
0.001
0.000
0.000
0.
0.
0.
0.
0.
0.
0.
0.
0.
0.
0.
0.
0.
0.
0.
0.
0.
0.
0.
0.
0.
0.
0.
0.
0.
0.
0.
0.
0.
0.
0.
0.
0.
0.
0.
0.
0.
0.
0.
0.
0.
0.
0.
0.
0.
0.
0.
0.
0.
0.
0.
0.
0.
0.
0.
0.
0.
0.
0.
0.
0.
0.
0.
0.
0.
0.
0.
0.
0.
0.
0.
0.
0.
0.
0.
0.
0.
0.
0.
0.000
0.000
-0.001
-0.001
-0.001
0.000
0.000
0.
0.000
0.000
0.000
0.000
0.
0.
0.
0.
0.
0.
0.
0.
0.
0.
0.
0.
0.
0.
0.
0.
0.
0.
0.
0.
0.
0.
0.
0.
0.
0.
0.
0.
0.
0.
0.
0.
0.
0.
0.
0.
0.
0.
0.
0.
0.
0.
0.
0.
0.
0.
0.
0.
0.
0.
0.
0.
0.
0.
0.
0.
0.
0.
0.
0.
0.
0.
0.
0.
0.
0.
0.
0.
0.
0.
0.
0.
0.
0.
0.
0.
0.
0.
0.
0.
0.
0.
0.
0.
0.000
0.000
0.
0.
0.
0.
0.
0.
0.
0.
0.
0.
0.
0.
0.
0.
0.
0.
0.
0.
0.
0.
0.
0.
0.
0.
0.
0.
0.
0.
0.
0.
0.
0.
0.
0.
0.
0.
0.
0.
0.
0.
0.
0.
0.
0.
0.
0.
0.
0.
0.
0.
0.
0.
0.
0.
0.
0.
0.
0.
0.
0.
0.
0.
0.
0.
0.
0.
0.
0.
0.
0.
0.
0.
0.
0.
0.
0.
0.
0.
0.
0.
0.
0.
0.
0.
0.
0.
0.
0.
0.
0.
0.
0.
0.
0.
0.
0.
0.
0.
0.
0.
0.
0.
0.
0.
0.
0.
0.
0.
0.
0.
0.
0.
0.
0.
0.
0.
0.
0.
0.
0.
0.
0.
0.
0.
0.
0.
0.
0.
0.
0.
0.
0.
0.
0.
0.
0.
0.
0.
0.
0.
0.
0.
0.
0.
0.
0.
0.
0.
0.
0.
0.
0.
0.
0.
0.
0.
0.
0.
0.
0.
0.
0.
0.
0.
0.
0.
0.
0.
0.
0.
0.
0.
0.
0.
0.
0.
0.
0.
0.
0.
0.
0.
0.
0.
0.
0.
0.
0.
0.
0.
0.
0.
0.
0.
0.
0.
0.
0.
0.
0.
0.
0.
0.
0.
0.
0.
0.
0.
0.
0.
0.
0.
0.
0.
0.
0.
0.
0.
0.
0.
0.
0.
0.
0.
0.
0.
0.
0.
0.
0.
0.
0.
0.
0.
0.
0.
0.
0.
0.
0.
0.
0.
0.
0.
0.
0.
0.
0.
0.
0.
0.
0.
0.
0.
0.
0.
0.
0.
0.
0.
0.
0.
0.
0.
0.
0.
0.
0.
0.
0.
0.
0.
0.
0.
0.
0.
0.
0.
0.
0.
0.
0.
0.
0.
0.
0.
0.
0.
0.
0.
0.
0.
0.
0.
0.
0.
0.
0.
0.
0.
0.
0.
0.
0.
0.
0.
0.
0.
0.
0.
0.
0.
0.
0.
0.
0.
0.
0.
0.
0.
0.
0.
0.
0.
0.
0.
0.
0.
0.
0.
0.
0.
0.
0.
0.
0.
0.
0.
0.
0.
0.
0.
0.
0.
0.
0.
0.
0.
0.
0.
0.
0.
0.
0.
0.
0.
0.
0.
0.
0.
0.
0.
0.
0.
0.
0.
0.
0.
0.
0.
0.
0.
0.
0.
0.
0.
0.
0.
0.
0.
0.
0.
0.
0.
0.
0.
0.
0.
0.
0.
0.
0.
0.
0.
0.
0.
0.
0.
0.
0.
0.
0.
0.
0.
0.
0.
0.
0.
0.
0.
0.
0.
0.
0.
0.
0.
0.
0.
0.
0.
0.
0.
0.
0.
0.
0.
0.
0.
0.
0.
0.
0.
0.
0.
0.
0.
0.
0.
0.
0.
0.
0.
0.
0.
0.
0.
0.
0.
0.
0.
0.
0.
0.
0.
0.
0.
0.
0.
0.
0.
0.
0.
0.
0.
0.
0.
0.
0.
0.
0.
0.
0.
0.
0.
0.
0.
0.
0.
0.
0.
0.
0.
0.
0.
0.
0.
0.
0.
0.
0.
0.
0.
0.
0.
0.
0.
0.
0.
0.
0.
0.
0.
0.
0.
0.
0.
0.
0.
0.
0.
0.
0.
0.
0.
0.
0.
0.
0.
0.
0.
0.
0.
0.
0.
0.
0.
0.
0.
0.
0.
0.
0.
0.
0.
0.
0.
0.
0.
0.
0.
0.
0.
0.
0.
0.
0.
0.
0.
0.
0.
0.
0.
0.
0.
0.
0.
0.
0.
0.
0.
0.
0.
0.
0.
0.
0.
0.
0.
0.
0.
0.
0.
0.
0.
0.
0.
0.
0.
0.
0.
0.
0.
0.
0.
0.
0.
0.
0.
0.
0.
0.
0.
0.
0.
0.
0.
0.
0.
0.
0.
0.
0.
0.
0.
0.
0.
0.
0.
0.
0.
0.
0.
0.
0.
0.
0.
0.
0.
0.
0.
0.
0.
0.
0.
0.
0.
0.
0.
0.
0.
0.
0.
0.
0.
0.
0.
0.
0.
0.
0.
0.
0.
0.
0.
0.
0.
0.
0.
0.
0.
0.
0.
0.
0.
0.
0.
0.
0.
0.
0.
0.
0.
0.
0.
0.
0.
0.
0.
0.
0.
0.
0.
0.
0.
0.
0.
0.
0.
0.
0.
0.
0.
0.
0.
0.
0.
0.
0.
0.
0.
0.
0.
0.
0.
0.
0.
0.
0.
0.
0.
0.
0.
0.
0.
0.
0.
0.
0.
0.
0.
0.
0.
0.
0.
0.
0.
0.
0.
0.
0.
0.
0.
0.
0.
0.
0.
0.
0.
0.
0.
0.
0.
0.
0.
0.
0.
0.
0.
0.
0.
0.
0.
0.
0.
0.
0.
0.
0.
0.
0.
0.
0.
0.
0.
0.
0.
0.
0.
0.
0.
0.
0.
0.
0.
0.
0.
0.
0.
0.
0.
0.
0.
0.
0.
0.
0.
0.
0.
0.
0.
0.
0.
0.
0.
0.
0.
0.
0.
0.
0.
0.
0.
0.
0.
0.
0.
0.
0.
0.
0.
0.
0.
0.
0.
0.
0.
0.
0.
0.
0.
0.
0.
0.
0.
0.
0.
0.
0.
0.
0.
0.
0.
0.
0.
0.
0.
0.
0.
0.
0.
0.
0.
0.
0.
0.
0.
0.
0.
0.
0.
0.
0.
0.
0.
0.
0.
0.
0.
0.
0.
0.
0.
0.
0.
0.
0.
0.
0.
0.
0.
0.
0.
0.
0.
0.
0.
0.
0.
0.
0.
0.
0.
0.
0.
0.
0.
0.
0.
0.
0.
0.
0.
0.
0.
0.
0.
0.
0.
0.
0.
0.
0.
0.
0.
0.
0.
0.
0.
0.
0.
0.
0.
0.
0.
0.
0.
0.
0.
0.
0.
0.
0.
0.
0.
0.
0.
0.
0.
0.
0.
0.
0.
0.
0.
0.
0.
0.
0.
0.
0.
0.
0.
0.
0.
0.
0.
0.
0.
0.
0.
0.
0.
0.
0.
0.
0.
0.
0.
0.
0.
0.
0.
0.
0.
0.
0.
0.
0.
0.
0.
0.
0.
0.
0.
0.
0.
0.
0.
0.
0.
0.
0.
0.
0.
0.
0.
0.
0.
0.
0.
0.
0.
0.
0.
0.
0.
0.
0.
0.
0.
0.
0.
0.
0.
0.
0.
0.
0.
0.
0.
0.
0.
0.
0.
0.
0.
0.
0.
0.
0.
0.
0.
0.
0.
0.
0.
0.
0.
0.
0.
0.
0.
0.
0.
0.
0.
0.
0.
0.
0.
0.
0.
0.
0.
0.
0.
0.
0.
0.
0.
0.
0.
0.
0.
0.
0.
0.
0.
0.
0.
0.
0.
0.
0.
0.
0.
0.
0.
0.
0.
0.
0.
0.
0.
0.
0.
0.
0.
0.
0.
0.
0.
0.
0.
0.
0.
0.
0.
0.
0.
0.
0.
0.
0.
0.
0.
0.
0.
0.
0.
0.
0.
0.
0.
0.
0.
0.
0.
0.
0.
0.
0.
0.
0.
0.
0.
0.
0.
0.
0.
0.
0.
0.
0.
0.
0.
0.
0.
0.
0.
0.
0.
0.
0.
0.
0.
0.
0.
0.
0.
0.
0.
0.
0.
0.
0.
0.
0.
0.
0.
0.
0.
0.
0.
0.
0.
0.
0.
0.
0.
0.
0.
0.
0.
0.
0.
0.
0.
0.
0.
0.
0.
0.
0.
0.
0.
0.
0.
0.
0.
0.
0.
0.
0.
0.
0.
0.
0.
0.
0.
0.
0.
0.
0.
0.
0.
0.
0.
0.
0.
0.
0.
0.
0.
0.
0.
0.
0.
0.
0.
0.
0.
0.
0.
0.
0.
0.
0.
0.
0.
0.
0.
0.
0.
0.
0.
0.
0.
0.
0.
0.
0.
0.
0.
0.
0.
0.
0.
0.
0.
0.
0.
0.
0.
0.
0.
0.
0.
0.
0.
0.
0.
0.
0.
0.
0.
0.
0.
0.
0.
0.
0.
0.
0.
0.
0.
0.
0.
0.
0.
0.
0.
0.
0.
0.
0.
0.
0.
0.
0.
0.
0.
0.
0.
0.
0.
0.
0.
0.
0.
0.
0.
0.
0.
0.
0.
0.
0.
0.
0.
0.
0.
0.
0.
0.
0.
0.
0.
0.
0.
0.
0.
0.
0.
0.
0.
0.
0.
0.
0.
0.
0.
0.
0.
0.
0.
0.
0.
0.
0.
0.
0.
0.
0.
0.
0.
0.
0.
0.
0.
0.
0.
0.
0.
0.
0.
0.
0.
0.
0.
0.
0.
0.
0.
0.
0.
0.
0.
0.
0.
0.
0.
0.
0.
0.
0.
0.
0.
0.
0.
0.
0.
0.
0.
0.
0.
0.
0.
0.
0.
0.
0.
0.
0.
0.
0.
0.
0.
0.
0.
0.
0.
0.
0.
0.
0.
0.
0.
0.
0.
0.
0.
0.
0.
0.
0.
0.
0.
0.
0.
0.
0.
0.
0.
0.
0.
0.
0.
0.
0.
0.
0.
0.
0.
0.
0.
0.
0.
0.
0.
0.
0.
0.
0.
0.
0.
0.
0.
0.
0.
0.
0.
0.
0.
0.
0.
0.
0.
0.
0.
0.
0.
0.
0.
0.
0.
0.
0.
0.
0.
0.
0.
0.
0.
0.
0.
0.
0.
0.
0.
0.
0.
0.
0.
0.
0.
0.
0.
0.
0.
0.
0.
0.
0.
0.
0.
0.
0.
0.
0.
0.
0.
0.
0.
0.
0.
0.
0.
0.
0.
0.
0.
0.
0.
0.
0.
0.
0.
0.
0.
0.
0.
0.
0.
0.
0.
0.
0.
0.
0.
0.
0.
0.
0.
0.
0.
0.
0.
0.
0.
0.
0.
0.
0.
0.
0.
0.
0.
0.
0.
0.
0.
0.
0.
0.
0.
0.
0.
0.
0.
0.
0.
0.
0.
0.
0.
0.
0.
0.
0.
0.
0.
0.
0.
0.
0.
0.
0.
0.
0.
0.
0.
0.
0.
0.
0.
0.
0.
0.
0.
0.
0.
0.
0.
0.
0.
0.
0.
0.
0.
0.
0.
0.
0.
0.
0.
0.
0.
0.
0.
0.
0.
0.
0.
0.
0.
0.
0.
0.
0.
0.
0.
0.
0.
0.
0.
0.
0.
0.
0.
0.
0.
0.
0.
0.
0.
0.
0.
0.
0.
0.
0.
0.
0.
0.
0.
0.
0.
0.
0.
0.
0.
0.
0.
0.
0.
0.
0.
0.
0.
0.
0.
0.
0.
0.
0.
0.
0.
0.
0.
0.
0.
0.
0.
0.
0.
0.
0.
0.
0.
0.
0.
0.
0.
0.
0.
0.
0.
0.
0.
0.
0.
0.
0.
0.
0.
0.
0.
0.
0.
0.
0.
0.
0.
0.
0.
0.
0.
0.
0.
0.
0.
0.
0.
0.
0.
0.
0.
0.
0.
0.
0.
0.
0.
0.
0.
0.
0.
0.
0.
0.
0.
0.
0.
0.
0.
0.
0.
0.
0.
0.
0.
0.
0.
0.
0.
0.
0.
0.
0.
0.
0.
0.
0.
0.
0.
0.
0.
0.
0.
0.
0.
0.
0.
0.
0.
0.
0.
0.
0.
0.
0.
0.
0.
0.
0.
0.
0.
0.
0.
0.
0.
0.
0.
0.
0.
0.
0.
0.
0.
0.
0.
0.
0.
0.
0.
0.
0.
0.
0.
0.
0.
0.
0.
0.
0.
0.
0.
0.
0.
0.
0.
0.
0.
0.
0.
0.
0.
0.
0.
0.
0.
0.
0.
0.
0.
0.
0.
0.
0.
0.
0.
0.
0.
0.
0.
0.
0.
0.
0.
0.
0.
0.
0.
0.
0.
0.
0.
0.
0.
0.
0.
0.
0.
0.
0.
0.
0.
0.
0.
0.
0.
0.
0.
0.
0.
0.
0.
0.
0.
0.
0.
0.
0.
0.
0.
0.
0.
0.
0.
0.
0.
0.
0.
0.
0.
0.
0.
0.
0.
0.
0.
0.
0.
0.
0.
0.
0.
0.
0.
0.
0.
0.
0.
0.
0.
0.
0.
0.
0.
0.
0.
0.
0.
0.
0.
0.
0.
0.
0.
0.
0.
0.
0.
0.
0.
0.
0.
0.
0.
0.
0.
0.
0.
0.
0.
0.
0.
0.
0.
0.
0.
0.
0.
0.
0.
0.
0.
0.
0.
0.
0.
0.
0.
0.
0.
0.
0.
0.
0.
0.
0.
0.
0.
0.
0.
0.
0.
0.
0.
0.
0.
0.
0.
0.
0.
0.
0.
0.
0.
0.
0.
0.
0.
0.
0.
0.
0.
0.
0.
0.
0.
0.
0.
0.
0.
0.
0.
0.
0.
0.
0.
0.
0.
0.
0.
0.
0.
0.
0.
0.
0.
0.
0.
0.
0.
0.
0.
0.
0.
0.
0.
0.
0.
0.
0.
0.
0.
0.
0.
0.
0.
0.
0.
0.
0.
0.
0.
0.
0.
0.
0.
0.
0.
0.
0.
0.
0.
0.
0.
0.
0.
0.
0.
0.
0.
0.
0.
0.
0.
0.
0.
0.
0.
0.
0.
0.
0.
0.
0.
0.
0.
0.
0.
0.
0.
0.
0.
0.
0.
0.
0.
0.
0.
0.
0.
0.
0.
0.
0.
0.
0.
0.
0.
0.
0.
0.
0.
0.
0.
0.
0.
0.
0.
0.
0.
0.
0.
0.
0.
0.
0.
0.
0.
0.
0.
0.
0.
0.
0.
0.
0.
0.
0.
0.
0.
0.
0.
0.
0.
0.
0.
0.
0.
0.
0.
0.
0.
0.
0.
0.
0.
0.
0.
0.
0.
0.
0.
0.
0.
0.
0.
0.
0.
0.
0.
0.
0.
0.
0.
0.
0.
0.
0.
0.
0.
0.
0.
0.
0.
0.
0.
0.
0.
0.
0.
0.
0.
0.
0.
0.
0.
0.
0.
0.
0.
0.
0.
0.
0.
0.
0.
0.
0.
0.
0.
0.
0.
0.
0.
0.
0.
0.
0.
0.
0.
0.
0.
0.
0.
0.
0.
0.
0.
0.
0.
0.
0.
0.
0.
0.
0.
0.
0.
0.
0.
0.
0.
0.
0.
0.
0.
0.
0.
0.
0.
0.
0.
0.
0.
0.
0.
0.
0.
0.
0.
0.
0.
0.
0.
0.
0.
0.
0.
0.
0.
0.
0.
0.
0.
0.
0.
0.
0.
0.
0.
0.
0.
0.
0.
0.
0.
0.
0.
0.
0.
0.
0.
0.
0.
0.
0.
0.
0.
0.
0.
0.
0.
0.
0.
0.
0.
0.
0.
0.
0.
0.
0.
0.
0.
0.
0.
0.
0.
0.
0.
0.
0.
0.
0.
0.
0.
0.
0.
0.
0.
0.
0.
0.
0.
0.
0.
0.
0.
0.
0.
0.
0.
0.
0.
0.
0.
0.
0.
0.
0.
0.
0.
0.
0.
0.
0.
0.
0.
0.
0.
0.
0.
0.
0.
0.
0.
0.
0.
0.
0.
0.
0.
0.
0.
0.
0.
0.
0.
0.
0.
0.
0.
0.
0.
0.
0.
0.
0.
0.
0.
0.
0.
0.
0.
0.
0.
0.
0.
0.
0.
0.
0.
0.
0.
0.
0.
0.
0.
0.
0.
0.
0.
0.
0.
0.
0.
0.
0.
0.
0.
0.
0.
0.
0.
0.
0.
0.
0.
0.
0.
0.
0.
0.
0.
0.
0.
0.
0.
0.
0.
0.
0.
0.
0.
0.
0.
0.
0.
0.
0.
0.
0.
0.
0.
0.
0.
0.
0.
0.
0.
0.
0.
0.
0.
0.
0.
0.
0.
0.
0.
0.
0.
0.
0.
0.
0.
0.
0.
0.
0.
0.
0.
0.
0.
0.
0.
0.
0.
0.
0.
0.
0.
0.
0.
0.
0.
0.
0.
0.
0.
0.
0.
0.
0.
0.
0.
0.
0.
0.
0.
0.
0.
0.
0.
0.
0.
0.
0.
0.
0.
0.
0.
0.
0.
0.
0.
0.
0.
0.
0.
0.
0.
0.
0.
0.
0.
0.
0.
0.
0.
0.
0.
0.
0.
0.
0.
0.
0.
0.
0.
0.
0.
0.
0.
0.
0.
0.
0.
0.
0.
0.
0.
0.
0.
0.
0.
0.
0.
0.
0.
0.
0.
0.
0.
0.
0.
0.
0.
0.
0.
0.
0.
0.
0.
0.
0.
0.
0.
0.
0.
0.
0.
0.
0.
0.
0.
0.
0.
0.
0.
0.
0.
0.
0.
0.
0.
0.
0.
0.
0.
0.
0.
0.
0.
0.
0.
0.
0.
0.
0.
0.
0.
0.
0.
0.
0.
0.
0.
0.
0.
0.
0.
0.
0.
0.
0.
0.
0.
0.
0.
0.
0.
0.
0.
0.
0.
0.
0.
0.
0.
0.
0.
0.
0.
0.
0.
0.
0.
0.
0.
0.
0.
0.
0.
0.
0.
0.
0.
0.
0.
0.
0.
0.
0.
0.
0.
0.
0.
0.
0.
0.
0.
0.
0.
0.
0.
0.
0.
0.
0.
0.
0.
0.
0.
0.
0.
0.
0.
0.
0.
0.
0.
0.
0.
0.
0.
0.
0.
0.
0.
0.
0.
0.
0.
0.
0.
0.
0.
0.
0.
0.
0.
0.
0.
0.
0.
0.
0.
0.
0.
0.
0.
0.
0.
0.
0.
0.
0.
0.
0.
0.
0.
0.
0.
0.
0.
0.
0.
0.
0.
0.
0.
0.
0.
0.
0.
0.
0.
0.
0.
0.
0.
0.
0.
0.
0.
0.
0.
0.
0.
0.
0.
0.
0.
0.
0.
0.
0.
0.
0.
0.
0.
0.
0.
0.
0.
0.
0.
0.
0.
0.
0.
0.
0.
0.
0.
0.
0.
0.
0.
0.
0.
0.
0.
0.
0.
0.
0.
0.
0.
0.
0.
0.
0.
0.
0.
0.
0.
0.
0.
0.
0.
0.
0.
0.
0.
0.
0.
0.
0.
0.
0.
0.
0.
0.
0.
0.
0.
0.
0.
0.
0.
0.
0.
0.
0.
0.
0.
0.
0.
0.
0.
0.
0.
0.
0.
0.
0.
0.
0.
0.
0.
0.
0.
0.
0.
0.
0.
0.
0.
0.
0.
0.
0.
0.
0.
0.
0.
0.
0.
0.
0.
0.
0.
0.
0.
0.
0.
0.
0.
0.
0.
0.
0.
0.
0.
0.
0.
0.
0.
0.
0.
0.
0.
0.
0.
0.
0.
0.
0.
0.
0.
0.
0.
0.
0.
0.
0.
0.
0.
0.
0.
0.
0.
0.
0.
0.
0.
0.
0.
0.
0.
0.
0.
0.
0.
0.
0.
0.
0.
0.
0.
0.
0.
0.
0.
0.
0.
0.
0.
0.
0.
0.
0.
0.
0.
0.
0.
0.
0.
0.
0.
0.
0.
0.
0.
0.
0.
0.
0.
0.
0.
0.
0.
0.
0.
0.
0.
0.
0.
0.
0.
0.
0.
0.
0.
0.
0.
0.
0.
0.
0.
0.
0.
0.
0.
0.
0.
0.
0.
0.
0.
0.
0.
0.
0.
0.
0.
0.
0.
0.
0.
0.
0.
0.
0.
0.
0.
0.
0.
0.
0.
0.
0.
0.
0.
0.
0.
0.
0.
0.
0.
0.
0.
0.
0.
0.
0.
0.
0.
0.
0.
0.
0.
0.
0.
0.
0.
0.
0.
0.
0.
0.
0.
0.
0.
0.
0.
0.
0.
0.
0.
0.
0.
0.
0.
0.
0.
0.
0.
0.
0.
0.
0.
0.
0.
0.
0.
0.
0.
0.
0.
0.
0.
0.
0.
0.
0.
0.
0.000
0.000
0.000
0.000
0.000
0.
0.
0.
0.
0.
0.
0.
0.
0.
0.
0.
0.
0.
0.
0.
0.
0.
0.
0.
0.
0.
0.
0.
0.
0.
0.
0.
0.
0.
0.
0.
0.
0.
0.
0.
0.
0.
0.
0.
0.
0.
0.
0.
0.
0.
0.
0.
0.
0.
0.
0.
0.
0.
0.
0.
0.
0.
0.
0.
0.
0.
0.
0.
0.
0.
0.
0.
0.
0.
0.
0.
0.
0.
0.
0.
0.
0.
0.
0.
0.
0.
0.
0.
0.
0.
0.
0.
0.000
0.000
0.000
0.000
0.000
0.000
0.000
0.
0.
0.
0.
0.
0.
0.
0.
0.
0.
0.
0.
0.
0.
0.
0.
0.
0.
0.
0.
0.
0.
0.
0.
0.
0.
0.
0.
0.
0.
0.
0.
0.
0.
0.
0.
0.
0.
0.
0.
0.
0.
0.
0.
0.
0.
0.
0.
0.
0.
0.
0.
0.
0.
0.
0.
0.
0.
0.
0.
0.
0.
0.
0.
0.
0.
0.
0.
0.
0.
0.
0.
0.
0.
0.
0.
0.
0.
0.
0.
0.
0.
0.
0.
0.
0.
0.000
0.000
0.000
0.000
0.000
0.000
0.000
0.000
0.
0.
0.
0.
0.
0.
0.
0.
0.
0.
0.
0.
0.
0.
0.
0.
0.
0.
0.
0.
0.
0.
0.
0.
0.
0.
0.
0.
0.
0.
0.
0.
0.
0.
0.
0.
0.
0.
0.
0.
0.
0.
0.
0.
0.
0.
0.
0.
0.
0.
0.
0.
0.
0.
0.
0.
0.
0.
0.
0.
0.
0.
0.
0.
0.
0.
0.
0.
0.
0.
0.
0.
0.
0.
0.
0.
0.
0.
0.
0.
0.
0.
0.
0.
0.
0.000
0.000
0.000
0.000
0.000
0.000
0.000
0.000
0.
0.
0.
0.
0.
0.
0.
0.
0.
0.
0.
0.
0.
0.
0.
0.
0.
0.
0.
0.
0.
0.
0.
0.
0.
0.
0.
0.
0.
0.
0.
0.
0.
0.
0.
0.
0.
0.
0.
0.
0.
0.
0.
0.
0.
0.
0.
0.
0.
0.
0.
0.
0.
0.
0.
0.
0.
0.
0.
0.
0.
0.
0.
0.
0.
0.
0.
0.
0.
0.
0.
0.
0.
0.
0.
0.
0.
0.
0.
0.
0.
0.
0.
0.
0.
0.000
0.000
0.000
0.000
0.000
0.000
0.000
0.000
0.
0.
0.
0.
0.
0.
0.
0.
0.
0.
0.
0.
0.
0.
0.
0.
0.
0.
0.
0.
0.
0.
0.
0.
0.
0.
0.
0.
0.
0.
0.
0.
0.
0.
0.
0.
0.
0.
0.
0.
0.
0.
0.
0.
0.
0.
0.
0.
0.
0.
0.
0.
0.
0.
0.
0.
0.
0.
0.
0.
0.
0.
0.
0.
0.
0.
0.
0.
0.
0.
0.
0.
0.
0.
0.
0.
0.
0.
0.
0.
0.
0.
0.
0.
0.
0.
0.000
0.000
0.000
0.000
0.000
0.000
0.000
0.
0.
0.
0.
0.
0.
0.
0.
0.
0.
0.
0.
0.
0.
0.
0.
0.
0.
0.
0.
0.
0.
0.
0.
0.
0.
0.
0.
0.
0.
0.
0.
0.
0.
0.
0.
0.
0.
0.
0.
0.
0.
0.
0.
0.
0.
0.
0.
0.
0.
0.
0.
0.
0.
0.
0.
0.
0.
0.
0.
0.
0.
0.
0.
0.
0.
0.
0.
0.
0.
0.
0.
0.
0.
0.
0.
0.
0.
0.
0.
0.
0.
0.
0.
0.
0.
0.000
0.000
0.000
0.000
0.000
0.000
0.
0.
0.
0.
0.
0.
0.
0.
0.
0.
0.
0.
0.
0.
0.
0.
0.
0.
0.
0.
0.
0.
0.
0.
0.
0.
0.
0.
0.
0.
0.
0.
0.
0.
0.
0.
0.
0.
0.
0.
0.
0.
0.
0.
0.
0.
0.
0.
0.
0.
0.
0.
0.
0.
0.
0.
0.
0.
0.
0.
0.
0.
0.
0.
0.
0.
0.
0.
0.
0.
0.
0.
0.
0.
0.
0.
0.
0.
0.
0.
0.
0.
0.
0.
0.
0.
0.
0.
0.
0.000
0.000
0.000
0.
0.
0.
0.
0.
0.
0.
0.
0.
0.
0.
0.
0.
0.
0.
0.
0.
0.
0.
0.
0.
0.
0.
0.
0.
0.
0.
0.
0.
0.
0.
0.
0.
0.
0.
0.
0.
0.
0.
0.
0.
0.
0.
0.
0.
0.
0.
0.
0.
0.
0.
0.
0.
0.
0.
0.
0.
0.
0.
0.
0.
0.
0.
0.
0.
0.
0.
0.
0.
0.
0.
0.
0.
0.
0.
0.
0.
0.
0.
0.
0.
0.
0.
0.
0.
0.
0.
0.
0.
0.
0.
0.
0.
0.
0.
0.
0.
0.
0.
0.
0.
0.
0.
0.
0.
0.
0.
0.
0.
0.
0.
0.
0.
0.
0.
0.
0.
0.
0.
0.
0.
0.
0.
0.
0.
0.
0.
0.
0.
0.
0.
0.
0.
0.
0.
0.
0.
0.
0.
0.
0.
0.
0.
0.
0.
0.
0.
0.
0.
0.
0.
0.
0.
0.
0.
0.
0.
0.
0.
0.
0.
0.
0.
0.
0.
0.
0.
0.
0.
0.
0.
0.
0.
0.
0.
0.
0.
0.
0.
0.
0.000
0.000
0.000
0.000
0.
0.
0.
0.
0.
0.
0.
0.
0.
0.
0.
0.
0.
0.
0.
0.
0.
0.
0.
0.
0.
0.
0.
0.
0.
0.
0.
0.
0.
0.
0.
0.
0.
0.
0.
0.
0.
0.
0.
0.
0.
0.
0.
0.
0.
0.
0.
0.
0.
0.
0.
0.
0.
0.
0.
0.
0.
0.
0.
0.
0.
0.
0.
0.
0.
0.
0.
0.
0.
0.
0.
0.
0.
0.
0.
0.
0.
0.
0.
0.
0.
0.
0.
0.
0.
0.
0.
0.
0.
0.000
0.000
0.000
0.000
0.000
0.
0.
0.
0.
0.
0.
0.
0.
0.
0.
0.
0.
0.
0.
0.
0.
0.
0.
0.
0.
0.
0.
0.
0.
0.
0.
0.
0.
0.
0.
0.
0.
0.
0.
0.
0.
0.
0.
0.
0.
0.
0.
0.
0.
0.
0.
0.
0.
0.
0.
0.
0.
0.
0.
0.
0.
0.
0.
0.
0.
0.
0.
0.
0.
0.
0.
0.
0.
0.
0.
0.
0.
0.
0.
0.
0.
0.
0.
0.
0.
0.
0.
0.
0.
0.
0.
0.
0.
0.000
0.000
0.000
0.000
0.000
0.
0.
0.
0.
0.
0.
0.
0.
0.
0.
0.
0.
0.
0.
0.
0.
0.
0.
0.
0.
0.
0.
0.
0.
0.
0.
0.
0.
0.
0.
0.
0.
0.
0.
0.
0.
0.
0.
0.
0.
0.
0.
0.
0.
0.
0.
0.
0.
0.
0.
0.
0.
0.
0.
0.
0.
0.
0.
0.
0.
0.
0.
0.
0.
0.
0.
0.
0.
0.
0.
0.
0.
0.
0.
0.
0.
0.
0.
0.
0.
0.
0.
0.
0.
0.
0.
0.
0.
0.000
0.000
0.000
0.000
0.000
0.
0.
0.
0.
0.
0.
0.
0.
0.
0.
0.
0.
0.
0.
0.
0.
0.
0.
0.
0.
0.
0.
0.
0.
0.
0.
0.
0.
0.
0.
0.
0.
0.
0.
0.
0.
0.
0.
0.
0.
0.
0.
0.
0.
0.
0.
0.
0.
0.
0.
0.
0.
0.
0.
0.
0.
0.
0.
0.
0.
0.
0.
0.
0.
0.
0.
0.
0.
0.
0.
0.
0.
0.
0.
0.
0.
0.
0.
0.
0.
0.
0.
0.
0.
0.
0.
0.
0.
0.
0.000
0.000
0.
0.
0.
0.
0.
0.
0.
0.
0.
0.
0.
0.
0.
0.
0.
0.
0.
0.
0.
0.
0.
0.
0.
0.
0.
0.
0.
0.
0.
0.
0.
0.
0.
0.
0.
0.
0.
0.
0.
0.
0.
0.
0.
0.
0.
0.
0.
0.
0.
0.
0.
0.
0.
0.
0.
0.
0.
0.
0.
0.
0.
0.
0.
0.
0.
0.
0.
0.
0.
0.
0.
0.
0.
0.
0.
0.
0.
0.
0.
0.
0.
0.
0.
0.
0.
0.
0.
0.
0.
0.
0.
0.
0.
0.
0.
0.
0.
0.
0.
0.
0.
0.
0.
0.
0.
0.
0.
0.
0.
0.
0.
0.
0.
0.
0.
0.
0.
0.
0.
0.
0.
0.
0.
0.
0.
0.
0.
0.
0.
0.
0.
0.
0.
0.
0.
0.
0.
0.
0.
0.
0.
0.
0.
0.
0.
0.
0.
0.
0.
0.
0.
0.
0.
0.
0.
0.
0.
0.
0.
0.
0.
0.
0.
0.
0.
0.
0.
0.
0.
0.
0.
0.
0.
0.
0.
0.
0.
0.
0.
0.
0.
0.
0.
0.
0.
0.
0.
0.
0.
0.
0.
0.
0.
0.
0.
0.
0.
0.
0.
0.
0.
0.
0.
0.
0.
0.
0.000
0.000
0.
0.
0.
0.
0.
0.
0.
0.
0.
0.
0.
0.
0.
0.
0.
0.
0.
0.
0.
0.
0.
0.
0.
0.
0.
0.
0.
0.
0.
0.
0.
0.
0.
0.
0.
0.
0.
0.
0.
0.
0.
0.
0.
0.
0.
0.
0.
0.
0.
0.
0.
0.
0.
0.
0.
0.
0.
0.
0.
0.
0.
0.
0.
0.
0.
0.
0.
0.
0.
0.
0.
0.
0.
0.
0.
0.
0.
0.
0.
0.001
0.001
0.001
0.001
0.001
0.001
0.000
0.000
0.000
0.001
0.001
0.001
0.001
0.002
0.002
0.001
0.001
0.001
0.001
0.000
0.
0.
0.
0.
0.
0.
0.
0.
0.
0.
0.
0.
0.
0.
0.
0.
0.
0.
0.
0.
0.
0.
0.
0.
0.
0.
0.
0.
0.
0.
0.
0.
0.
0.
0.
0.
0.
0.
0.
0.
0.
0.
0.
0.
0.
0.
0.
0.
0.
0.
0.
0.
0.
0.
0.
0.
0.
0.
0.
0.
0.
0.
0.
0.
0.
0.
0.
0.
0.
0.
0.
0.001
0.001
0.001
0.001
-0.001
-0.001
-0.002
-0.002
-0.001
-0.001
-0.001
-0.002
0.001
0.001
0.000
0.
0.
0.
0.
0.001
0.001
0.001
0.001
0.
0.
0.
0.
0.
0.
0.
0.
0.
0.
0.
0.
0.
0.
0.
0.
0.
0.
0.
0.
0.
0.
0.
0.
0.
0.
0.
0.
0.
0.
0.
0.
0.
0.
0.
0.
0.
0.
0.
0.
0.
0.
0.
0.
0.
0.
0.
0.
0.
0.
0.
0.
0.
0.
0.
0.
0.
0.
0.
0.
0.
0.
0.
0.
0.
0.
0.
0.
0.
0.001
0.000
0.001
-0.001
-0.003
-0.004
-0.005
-0.005
-0.005
-0.004
-0.004
-0.002
-0.001
-0.002
-0.001
-0.001
-0.002
-0.002
-0.002
-0.002
0.
0.001
0.001
0.
0.001
0.000
0.000
0.000
0.
0.
0.
0.
0.
0.
0.
0.
0.
0.
0.
0.
0.
0.
0.
0.
0.
0.
0.
0.
0.
0.
0.
0.
0.
0.
0.
0.
0.
0.
0.
0.
0.
0.
0.
0.
0.
0.
0.
0.
0.
0.
0.
0.
0.
0.
0.
0.
0.
0.
0.
0.
0.
0.
0.
0.
0.
0.
0.
0.
0.
0.
0.
0.
0.001
0.001
0.001
-0.002
-0.004
-0.005
-0.006
-0.008
-0.009
-0.009
-0.008
-0.007
-0.005
-0.005
-0.003
-0.005
-0.006
-0.005
-0.005
-0.005
-0.003
-0.002
0.000
0.001
0.000
-0.001
-0.001
-0.001
0.000
0.000
0.000
0.
0.
0.
0.
0.
0.
0.
0.
0.
0.
0.
0.
0.
0.
0.
0.
0.
0.
0.
0.
0.
0.
0.
0.
0.
0.
0.
0.
0.
0.
0.
0.
0.
0.
0.
0.
0.
0.
0.
0.
0.
0.
0.
0.
0.
0.
0.
0.
0.
0.
0.
0.
0.
0.
0.
0.
0.
0.
0.
0.
0.001
0.001
0.001
0.001
-0.002
-0.003
-0.005
-0.010
-0.015
-0.019
-0.021
-0.021
-0.022
-0.018
-0.016
-0.012
-0.011
-0.016
-0.016
-0.015
-0.014
-0.012
-0.010
-0.006
-0.005
-0.004
-0.003
-0.004
-0.003
-0.001
-0.002
-0.002
0.000
0.000
0.
0.
0.
0.
0.
0.
0.
0.
0.
0.
0.
0.
0.
0.
0.
0.
0.
0.
0.
0.
0.
0.
0.
0.
0.
0.
0.
0.
0.
0.
0.
0.
0.
0.
0.
0.
0.
0.
0.
0.
0.
0.
0.
0.
0.
0.
0.
0.
0.
0.
0.
0.
0.
0.
0.
0.
0.
0.000
0.001
0.001
0.002
0.001
0.
-0.003
-0.005
-0.012
-0.022
-0.032
-0.040
-0.046
-0.049
-0.044
-0.037
-0.031
-0.026
-0.026
-0.031
-0.035
-0.041
-0.042
-0.041
-0.031
-0.021
-0.013
-0.010
-0.008
-0.005
-0.005
-0.005
-0.004
-0.002
-0.002
0.000
0.000
0.
0.
0.
0.
0.
0.
0.
0.
0.
0.
0.
0.
0.
0.
0.
0.
0.
0.
0.
0.
0.
0.
0.
0.
0.
0.
0.
0.
0.
0.
0.
0.
0.
0.
0.
0.
0.
0.
0.
0.
0.
0.
0.
0.
0.
0.
0.
0.000
0.
0.
0.
0.
0.
0.
0.
0.001
0.001
0.001
0.001
0.000
0.000
-0.005
-0.008
-0.017
-0.029
-0.050
-0.075
-0.090
-0.091
-0.085
-0.078
-0.073
-0.056
-0.047
-0.048
-0.057
-0.076
-0.089
-0.116
-0.148
-0.118
-0.059
-0.028
-0.016
-0.012
-0.010
-0.009
-0.006
-0.004
-0.004
-0.002
-0.002
0.000
0.
0.
0.
0.
0.
0.
0.
0.
0.
0.
0.
0.
0.
0.
0.
0.
0.
0.
0.
0.
0.
0.
0.
0.
0.
0.
0.
0.
0.
0.
0.
0.
0.
0.
0.
0.
0.
0.
0.
0.
0.
0.
0.
0.
0.
0.
0.
0.000
0.
0.
0.
0.
0.
0.
0.000
0.001
0.001
-0.001
0.000
-0.003
-0.006
-0.012
-0.020
-0.031
-0.050
-0.095
-0.157
-0.166
-0.134
-0.106
-0.106
-0.101
-0.089
-0.077
-0.078
-0.094
-0.121
-0.132
-0.246
-0.392
-0.322
-0.126
-0.052
-0.027
-0.019
-0.014
-0.012
-0.010
-0.006
-0.006
-0.003
-0.002
-0.001
0.000
0.
0.
0.
0.
0.
0.
0.
0.
0.
0.
0.
0.
0.
0.
0.
0.
0.
0.
0.
0.
0.
0.
0.
0.
0.
0.
0.
0.
0.
0.
0.
0.
0.
0.
0.
0.
0.
0.
0.
0.
0.
0.
0.
0.
0.
0.
0.
0.
0.
0.
0.
0.
0.
0.000
0.001
-0.001
-0.002
-0.006
-0.008
-0.013
-0.022
-0.029
-0.043
-0.071
-0.138
-0.220
-0.206
-0.127
0.090
-0.008
-0.114
-0.116
-0.110
-0.112
-0.126
-0.132
-0.133
-0.102
-0.029
-0.142
-0.138
-0.071
-0.048
-0.032
-0.025
-0.019
-0.016
-0.009
-0.006
-0.003
-0.002
-0.001
0.000
0.
0.
0.
0.
0.
0.
0.
0.
0.
0.
0.
0.
0.
0.
0.
0.
0.
0.
0.
0.
0.
0.
0.
0.
0.
0.
0.
0.
0.
0.
0.
0.
0.
0.
0.
0.
0.
0.
0.
0.
0.
0.
0.
0.
0.
0.
0.
0.
0.
0.
0.
0.
0.001
0.001
-0.001
-0.002
-0.005
-0.009
-0.013
-0.022
-0.034
-0.043
-0.060
-0.090
-0.144
-0.190
-0.186
-0.098
0.192
0.130
-0.100
-0.138
-0.138
-0.143
-0.152
-0.144
-0.033
0.647
1.694
0.555
-0.069
-0.099
-0.072
-0.050
-0.038
-0.030
-0.022
-0.016
-0.010
-0.008
-0.002
-0.001
0.000
0.
0.
0.
0.
0.
0.
0.
0.
0.
0.
0.
0.
0.
0.
0.
0.
0.
0.
0.
0.
0.
0.
0.
0.
0.
0.
0.
0.
0.
0.
0.
0.
0.
0.
0.
0.
0.
0.
0.
0.
0.
0.
0.
0.
0.
0.
0.
0.
0.
0.
0.
0.
0.
0.001
-0.002
-0.003
-0.007
-0.016
-0.026
-0.037
-0.049
-0.059
-0.073
-0.103
-0.147
-0.178
-0.185
-0.136
-0.008
-0.018
-0.132
-0.152
-0.155
-0.169
-0.185
-0.149
0.114
1.230
2.808
0.917
-0.160
-0.193
-0.106
-0.072
-0.060
-0.049
-0.038
-0.031
-0.017
-0.011
-0.007
-0.003
0.001
0.
0.
0.
0.
0.
0.
0.
0.
0.
0.
0.
0.
0.
0.
0.
0.
0.
0.
0.
0.
0.
0.
0.
0.
0.
0.
0.
0.
0.
0.
0.
0.
0.
0.
0.
0.
0.
0.
0.
0.
0.
0.
0.
0.
0.
0.
0.
0.
0.
0.
0.
0.000
0.001
-0.002
-0.004
-0.007
-0.015
-0.027
-0.038
-0.052
-0.064
-0.076
-0.089
-0.114
-0.153
-0.185
-0.193
-0.191
-0.180
-0.169
-0.168
-0.153
-0.156
-0.181
-0.201
-0.180
-0.039
0.277
0.570
-0.015
-0.430
-0.303
-0.142
-0.098
-0.081
-0.069
-0.055
-0.043
-0.031
-0.020
-0.011
-0.007
-0.002
0.001
0.
0.
0.
0.
0.
0.
0.
0.
0.
0.
0.
0.
0.
0.
0.
0.
0.
0.
0.
0.
0.
0.
0.
0.
0.
0.
0.
0.
0.
0.
0.
0.
0.
0.
0.
0.
0.
0.
0.
0.
0.
0.
0.
0.
0.
0.
0.
0.
0.
0.001
0.001
-0.001
-0.003
-0.007
-0.015
-0.022
-0.038
-0.052
-0.072
-0.088
-0.094
-0.102
-0.123
-0.157
-0.185
-0.205
-0.204
-0.201
-0.185
-0.166
-0.144
-0.142
-0.171
-0.195
-0.215
-0.191
-0.178
-0.244
-0.448
-0.534
-0.291
-0.177
-0.141
-0.119
-0.101
-0.082
-0.064
-0.049
-0.028
-0.019
-0.010
-0.004
-0.002
0.000
0.
0.
0.
0.
0.
0.
0.
0.
0.
0.
0.
0.
0.
0.
0.
0.
0.
0.
0.
0.
0.
0.
0.
0.
0.
0.
0.
0.
0.
0.
0.
0.
0.
0.
0.
0.
0.
0.
0.
0.
0.
0.
0.
0.
0.
0.
0.
0.001
0.000
0.000
-0.001
-0.006
-0.012
-0.020
-0.031
-0.049
-0.071
-0.095
-0.110
-0.116
-0.124
-0.135
-0.160
-0.185
-0.197
-0.197
-0.191
-0.168
-0.146
-0.123
-0.126
-0.153
-0.185
-0.202
-0.220
-0.254
-0.298
-0.350
-0.334
-0.272
-0.240
-0.215
-0.186
-0.158
-0.130
-0.099
-0.070
-0.044
-0.027
-0.017
-0.009
-0.003
-0.001
0.000
0.
0.
0.
0.
0.
0.
0.
0.
0.
0.
0.
0.
0.
0.
0.
0.
0.
0.
0.
0.
0.
0.
0.
0.
0.
0.
0.
0.
0.
0.
0.
0.
0.
0.
0.
0.
0.
0.
0.
0.
0.
0.
0.
0.
0.
0.001
0.000
-0.001
-0.001
-0.003
-0.010
-0.019
-0.031
-0.047
-0.067
-0.094
-0.122
-0.139
-0.152
-0.161
-0.170
-0.180
-0.191
-0.186
-0.176
-0.160
-0.139
-0.120
-0.105
-0.113
-0.132
-0.162
-0.193
-0.223
-0.275
-0.318
-0.316
-0.290
-0.298
-0.313
-0.306
-0.284
-0.245
-0.205
-0.155
-0.105
-0.069
-0.042
-0.024
-0.013
-0.006
-0.003
0.000
0.
0.
0.
0.
0.
0.
0.
0.
0.
0.
0.
0.
0.
0.
0.
0.
0.
0.
0.
0.
0.
0.
0.
0.
0.
0.
0.
0.
0.
0.
0.
0.
0.
0.
0.
0.
0.
0.
0.
0.
0.
0.
0.
0.
0.
0.000
0.001
-0.001
-0.002
-0.007
-0.019
-0.032
-0.052
-0.075
-0.101
-0.131
-0.158
-0.178
-0.188
-0.208
-0.243
-0.276
-0.257
-0.213
-0.181
-0.159
-0.141
-0.125
-0.118
-0.116
-0.129
-0.146
-0.171
-0.213
-0.257
-0.293
-0.079
0.214
0.038
-0.255
-0.355
-0.361
-0.329
-0.281
-0.221
-0.156
-0.101
-0.059
-0.033
-0.019
-0.008
-0.005
-0.001
0.000
0.
0.
0.
0.
0.
0.
0.
0.
0.
0.
0.
0.
0.
0.
0.
0.
0.
0.
0.
0.
0.
0.
0.
0.
0.
0.
0.
0.
0.
0.
0.
0.
0.
0.
0.
0.
0.
0.
0.
0.
0.
0.
0.
0.001
0.000
0.000
-0.002
-0.004
-0.012
-0.029
-0.053
-0.082
-0.109
-0.146
-0.181
-0.222
-0.233
-0.239
-0.290
-0.548
-0.800
-0.573
-0.316
-0.224
-0.210
-0.181
-0.172
-0.165
-0.138
-0.130
-0.134
-0.156
-0.203
-0.256
-0.210
1.589
2.885
2.126
1.370
0.196
-0.215
-0.331
-0.316
-0.265
-0.195
-0.133
-0.079
-0.042
-0.023
-0.011
-0.005
-0.001
0.000
0.
0.
0.
0.
0.
0.
0.
0.
0.
0.
0.
0.
0.
0.
0.
0.
0.
0.
0.
0.
0.
0.
0.
0.
0.
0.
0.
0.
0.
0.
0.
0.
0.
0.
0.
0.
0.
0.
0.
0.
0.
0.
0.
0.001
0.001
-0.001
-0.003
-0.007
-0.019
-0.043
-0.069
-0.097
-0.138
-0.198
-0.273
-0.441
-0.435
-0.310
-0.473
-0.849
4.044
9.550
1.163
-0.127
-0.533
-0.346
-0.360
-0.350
-0.214
-0.149
-0.137
-0.158
-0.208
-0.270
-0.263
0.828
3.606
14.431
18.211
4.582
1.454
0.400
-0.112
-0.228
-0.220
-0.153
-0.096
-0.051
-0.027
-0.012
-0.006
-0.001
0.000
0.
0.
0.
0.
0.
0.
0.
0.
0.
0.
0.
0.
0.
0.
0.
0.
0.
0.
0.
0.
0.
0.
0.
0.
0.
0.
0.
0.
0.
0.
0.
0.
0.
0.
0.
0.
0.
0.
0.
0.
0.
0.
0.000
0.001
0.001
-0.001
-0.003
-0.009
-0.027
-0.052
-0.073
-0.055
0.024
-0.207
-0.417
-0.631
-0.742
-0.521
-0.581
0.433
9948.622
100416.117
308.702
120.793
-0.475
-0.832
-0.639
-0.612
-0.308
-0.182
-0.156
-0.168
-0.212
-0.285
-0.330
0.285
19.732
274.794
393.932
46.959
15.729
5.645
1.635
0.214
-0.190
-0.159
-0.105
-0.057
-0.028
-0.013
-0.006
-0.001
0.000
0.
0.
0.
0.
0.
0.
0.
0.
0.
0.
0.
0.
0.
0.
0.
0.
0.
0.
0.
0.
0.
0.
0.
0.
0.
0.
0.
0.
0.
0.
0.
0.
0.
0.
0.
0.
0.
0.
0.
0.
0.
0.
0.000
0.
0.001
-0.001
-0.004
-0.011
-0.031
-0.056
-0.069
0.141
2.574
4.802
-0.528
-0.758
-0.875
-0.623
-0.378
4.180
7272.019
200046.078
200020.234
100141.961
23.006
-0.915
-0.459
-0.381
-0.274
-0.211
-0.178
-0.175
-0.205
-0.273
-0.331
2.278
729.262
1828.250
1779.318
750.206
131.361
12.528
4.142
0.888
-0.131
-0.155
-0.103
-0.054
-0.027
-0.013
-0.006
-0.003
0.000
0.
0.
0.
0.
0.
0.
0.
0.
0.
0.
0.
0.
0.
0.
0.
0.
0.
0.
0.
0.
0.
0.
0.
0.
0.
0.
0.
0.
0.
0.
0.
0.
0.
0.
0.
0.
0.
0.
0.
0.
0.
0.
0.000
0.
0.001
-0.001
-0.003
-0.010
-0.029
-0.057
-0.077
0.002
2.440
4.826
-0.631
-0.697
-0.767
-0.456
0.119
23.543
1183.366
102589.688
102146.148
4059.922
2.311
-0.618
0.001
-0.072
-0.230
-0.232
-0.205
-0.182
-0.190
-0.240
-0.304
0.805
118.049
219.006
256.982
2985.244
529.817
6.280
1.901
0.464
-0.147
-0.138
-0.090
-0.047
-0.024
-0.011
-0.004
-0.002
0.000
0.
0.
0.
0.
0.
0.
0.
0.
0.
0.
0.
0.
0.
0.
0.
0.
0.
0.
0.
0.
0.
0.
0.
0.
0.
0.
0.
0.
0.
0.
0.
0.
0.
0.
0.
0.
0.
0.
0.
0.
0.
0.
0.000
0.001
0.001
0.000
-0.002
-0.007
-0.022
-0.049
-0.072
-0.170
-0.284
-0.492
-0.563
-0.308
-0.333
-0.319
0.784
100.110
1082.097
5242.706
702.792
55.128
2.203
0.050
0.860
0.740
-0.145
-0.248
-0.215
-0.177
-0.169
-0.193
-0.233
-0.247
0.653
3.512
13.903
8706.558
1141.438
0.515
-0.068
-0.106
-0.157
-0.114
-0.069
-0.035
-0.017
-0.010
-0.004
0.001
0.000
0.
0.
0.
0.
0.
0.
0.
0.
0.
0.
0.
0.
0.
0.
0.
0.
0.
0.
0.
0.
0.
0.
0.
0.
0.
0.
0.
0.
0.
0.
0.
0.
0.
0.
0.
0.
0.
0.
0.
0.
0.
0.
0.
0.001
0.000
0.000
-0.001
-0.005
-0.014
-0.034
-0.058
-0.091
-0.183
-0.263
-0.220
-0.188
-0.212
-0.262
-0.091
7.278
71.004
989.895
7993.353
300.589
7.391
-0.055
0.468
0.705
-0.176
-0.256
-0.214
-0.164
-0.149
-0.150
-0.173
-0.201
-0.210
-0.230
-0.168
7.161
2.181
-0.594
-0.288
-0.167
-0.118
-0.082
-0.047
-0.024
-0.013
-0.005
-0.003
0.001
0.
0.
0.
0.
0.
0.
0.
0.
0.
0.
0.
0.
0.
0.
0.
0.
0.
0.
0.
0.
0.
0.
0.
0.
0.
0.
0.
0.
0.
0.
0.
0.
0.
0.
0.
0.
0.
0.
0.
0.
0.
0.
0.
0.
0.001
0.000
0.001
-0.001
-0.004
-0.011
-0.020
-0.039
-0.062
-0.086
-0.113
-0.128
-0.138
-0.168
-0.233
-0.288
0.052
8.866
1199.118
100702.359
182.329
2.255
-0.619
-0.610
-0.401
-0.326
-0.259
-0.200
-0.149
-0.124
-0.111
-0.114
-0.128
-0.150
-0.193
-0.423
-0.676
-0.741
-0.404
-0.171
-0.110
-0.077
-0.049
-0.029
-0.015
-0.008
-0.004
-0.001
0.001
0.
0.
0.
0.
0.
0.
0.
0.
0.
0.
0.
0.
0.
0.
0.
0.
0.
0.
0.
0.
0.
0.
0.
0.
0.
0.
0.
0.
0.
0.
0.
0.
0.
0.
0.
0.
0.
0.
0.
0.
0.
0.
0.
0.
0.
0.001
0.000
0.001
-0.003
-0.008
-0.014
-0.025
-0.042
-0.063
-0.086
-0.099
-0.118
-0.142
-0.197
-0.267
-0.272
0.803
14.957
64.529
5.895
-0.347
-0.949
-0.966
-0.728
-0.367
-0.253
-0.174
-0.128
-0.097
-0.084
-0.075
-0.074
-0.084
-0.101
-0.130
-0.174
-0.168
-0.116
-0.078
-0.058
-0.042
-0.027
-0.015
-0.009
-0.004
-0.003
0.001
0.
0.
0.
0.
0.
0.
0.
0.
0.
0.
0.
0.
0.
0.
0.
0.
0.
0.
0.
0.
0.
0.
0.
0.
0.
0.
0.
0.
0.
0.
0.
0.
0.
0.
0.
0.
0.
0.
0.
0.
0.
0.
0.
0.
0.
0.
0.001
0.000
0.000
-0.002
-0.006
-0.012
-0.021
-0.034
-0.050
-0.073
-0.089
-0.101
-0.122
-0.164
-0.232
-0.287
-0.265
-0.013
0.052
-0.347
-0.603
-0.967
-0.997
-0.682
-0.347
-0.226
-0.155
-0.106
-0.076
-0.060
-0.052
-0.044
-0.043
-0.048
-0.051
-0.055
-0.052
-0.044
-0.036
-0.029
-0.021
-0.012
-0.008
-0.005
-0.003
0.001
0.000
0.
0.
0.
0.
0.
0.
0.
0.
0.
0.
0.
0.
0.
0.
0.
0.
0.
0.
0.
0.
0.
0.
0.
0.
0.
0.
0.
0.
0.
0.
0.
0.
0.
0.
0.
0.
0.
0.
0.
0.
0.
0.
0.
0.
0.
0.
0.
0.001
0.000
-0.002
-0.005
-0.009
-0.018
-0.030
-0.043
-0.059
-0.077
-0.089
-0.102
-0.130
-0.181
-0.248
-0.314
-0.358
-0.399
-0.435
-0.488
-0.578
-0.579
-0.420
-0.287
-0.204
-0.141
-0.093
-0.065
-0.047
-0.030
-0.021
-0.021
-0.021
-0.021
-0.023
-0.021
-0.020
-0.017
-0.012
-0.009
-0.007
-0.005
-0.001
0.000
0.000
0.
0.
0.
0.
0.
0.
0.
0.
0.
0.
0.
0.
0.
0.
0.
0.
0.
0.
0.
0.
0.
0.
0.
0.
0.
0.
0.
0.
0.
0.
0.
0.
0.
0.
0.
0.
0.
0.
0.
0.
0.
0.
0.
0.
0.
0.
0.
0.
0.
0.001
-0.001
-0.003
-0.008
-0.012
-0.023
-0.034
-0.047
-0.061
-0.070
-0.083
-0.103
-0.145
-0.210
-0.267
-0.310
-0.319
-0.363
-0.388
-0.390
-0.348
-0.297
-0.238
-0.182
-0.127
-0.083
-0.056
-0.037
-0.019
-0.012
-0.007
-0.007
-0.008
-0.007
-0.008
-0.007
-0.007
-0.004
-0.003
-0.001
-0.001
0.000
0.000
0.
0.
0.
0.
0.
0.
0.
0.
0.
0.
0.
0.
0.
0.
0.
0.
0.
0.
0.
0.
0.
0.
0.
0.
0.
0.
0.
0.
0.
0.
0.
0.
0.
0.
0.
0.
0.
0.
0.
0.
0.
0.
0.
0.
0.
0.
0.
0.
0.
0.
0.
-0.002
-0.002
-0.005
-0.010
-0.016
-0.024
-0.034
-0.043
-0.053
-0.065
-0.085
-0.123
-0.174
-0.216
-0.159
0.047
-0.139
-0.321
-0.325
-0.282
-0.247
-0.204
-0.163
-0.114
-0.073
-0.047
-0.026
-0.011
-0.010
-0.002
-0.002
-0.001
-0.002
-0.004
-0.003
-0.001
-0.001
0.000
0.001
0.000
0.000
0.
0.
0.
0.
0.
0.
0.
0.
0.
0.
0.
0.
0.
0.
0.
0.
0.
0.
0.
0.
0.
0.
0.
0.
0.
0.
0.
0.
0.
0.
0.
0.
0.
0.
0.
0.
0.
0.
0.
0.
0.
0.
0.
0.
0.
0.
0.
0.
0.
0.
0.
0.
-0.001
-0.002
-0.004
-0.008
-0.010
-0.014
-0.021
-0.030
-0.037
-0.050
-0.069
-0.102
-0.146
-0.177
-0.084
0.197
-0.038
-0.272
-0.285
-0.256
-0.216
-0.179
-0.136
-0.093
-0.059
-0.036
-0.021
-0.009
-0.004
0.002
0.001
0.000
0.000
0.000
0.001
0.001
0.001
0.001
0.000
0.
0.
0.
0.
0.
0.
0.
0.
0.
0.
0.
0.
0.
0.
0.
0.
0.
0.
0.
0.
0.
0.
0.
0.
0.
0.
0.
0.
0.
0.
0.
0.
0.
0.
0.
0.
0.
0.
0.
0.
0.
0.
0.
0.
0.
0.
0.
0.
0.
0.
0.
0.
0.
0.
0.000
-0.002
-0.003
-0.004
-0.005
-0.008
-0.012
-0.018
-0.027
-0.034
-0.047
-0.076
-0.117
-0.146
-0.151
-0.107
-0.171
-0.238
-0.236
-0.205
-0.176
-0.144
-0.107
-0.074
-0.046
-0.029
-0.018
-0.009
-0.001
0.
0.
0.000
0.001
0.000
0.000
0.
0.
0.
0.
0.
0.
0.
0.
0.
0.
0.
0.
0.
0.
0.
0.
0.
0.
0.
0.
0.
0.
0.
0.
0.
0.
0.
0.
0.
0.
0.
0.
0.
0.
0.
0.
0.
0.
0.
0.
0.
0.
0.
0.
0.
0.
0.
0.
0.
0.
0.
0.
0.
0.
0.
0.
0.
0.
0.
0.000
-0.002
-0.002
-0.003
-0.003
-0.003
-0.009
-0.014
-0.020
-0.033
-0.051
-0.077
-0.112
-0.132
-0.150
-0.163
-0.172
-0.169
-0.150
-0.127
-0.101
-0.074
-0.053
-0.037
-0.024
-0.015
-0.007
0.000
0.
0.
0.
0.
0.
0.
0.
0.
0.
0.
0.
0.
0.
0.
0.
0.
0.
0.
0.
0.
0.
0.
0.
0.
0.
0.
0.
0.
0.
0.
0.
0.
0.
0.
0.
0.
0.
0.
0.
0.
0.
0.
0.
0.
0.
0.
0.
0.
0.
0.
0.
0.
0.
0.
0.
0.
0.
0.
0.
0.
0.
0.
0.
0.
0.
0.
0.000
-0.001
-0.002
-0.002
-0.002
-0.004
-0.008
-0.012
-0.018
-0.029
-0.050
-0.073
-0.094
-0.107
-0.114
-0.113
-0.105
-0.096
-0.082
-0.067
-0.051
-0.037
-0.025
-0.017
-0.010
-0.004
0.
0.
0.
0.
0.
0.
0.
0.
0.
0.
0.
0.
0.
0.
0.
0.
0.
0.
0.
0.
0.
0.
0.
0.
0.
0.
0.
0.
0.
0.
0.
0.
0.
0.
0.
0.
0.
0.
0.
0.
0.
0.
0.
0.
0.
0.
0.
0.
0.
0.
0.
0.
0.
0.
0.
0.
0.
0.
0.
0.
0.
0.
0.
0.
0.
0.
0.
0.
0.
0.000
0.
-0.001
-0.002
-0.006
-0.007
-0.012
-0.019
-0.030
-0.042
-0.053
-0.062
-0.065
-0.065
-0.063
-0.059
-0.052
-0.044
-0.034
-0.025
-0.018
-0.012
-0.006
0.000
0.
0.
0.
0.
0.
0.
0.
0.
0.
0.
0.
0.
0.
0.
0.
0.
0.
0.
0.
0.
0.
0.
0.
0.
0.
0.
0.
0.
0.
0.
0.
0.
0.
0.
0.
0.
0.
0.
0.
0.
0.
0.
0.
0.
0.
0.
0.
0.
0.
0.
0.
0.
0.
0.
0.
0.
0.
0.
0.
0.
0.
0.
0.
0.
0.
0.
0.
0.
0.
0.
0.
0.
0.001
-0.002
-0.005
-0.007
-0.011
-0.017
-0.023
-0.030
-0.035
-0.038
-0.038
-0.037
-0.033
-0.031
-0.027
-0.021
-0.016
-0.010
-0.005
0.000
0.
0.
0.
0.
0.
0.
0.
0.
0.
0.
0.
0.
0.
0.
0.
0.
0.
0.
0.
0.
0.
0.
0.
0.
0.
0.
0.
0.
0.
0.
0.
0.
0.
0.
0.
0.
0.
0.
0.
0.
0.
0.
0.
0.
0.
0.
0.
0.
0.
0.
0.
0.
0.
0.
0.
0.
0.
0.
0.
0.
0.
0.
0.
0.
0.
0.
0.
0.
0.
0.
0.
0.
0.
0.000
0.001
-0.002
-0.005
-0.006
-0.009
-0.012
-0.016
-0.020
-0.023
-0.022
-0.021
-0.020
-0.016
-0.012
-0.009
-0.007
-0.005
0.000
0.
0.
0.
0.
0.
0.
0.
0.
0.
0.
0.
0.
0.
0.
0.
0.
0.
0.
0.
0.
0.
0.
0.
0.
0.
0.
0.
0.
0.
0.
0.
0.
0.
0.
0.
0.
0.
0.
0.
0.
0.
0.
0.
0.
0.
0.
0.
0.
0.
0.
0.
0.
0.
0.
0.
0.
0.
0.
0.
0.
0.
0.
0.
0.
0.
0.
0.
0.
0.
0.
0.
0.
0.
0.
0.
0.
0.001
-0.002
-0.004
-0.005
-0.006
-0.007
-0.007
-0.010
-0.010
-0.011
-0.009
-0.008
-0.007
-0.005
-0.001
0.000
0.
0.
0.
0.
0.
0.
0.
0.
0.
0.
0.
0.
0.
0.
0.
0.
0.
0.
0.
0.
0.
0.
0.
0.
0.
0.
0.
0.
0.
0.
0.
0.
0.
0.
0.
0.
0.
0.
0.
0.
0.
0.
0.
0.
0.
0.
0.
0.
0.
0.
0.
0.
0.
0.
0.
0.
0.
0.
0.
0.
0.
0.
0.
0.
0.
0.
0.
0.
0.
0.
0.
0.
0.
0.
0.
0.
0.
0.
0.000
0.001
-0.002
-0.002
-0.004
-0.003
-0.003
0.
-0.001
-0.001
-0.001
0.001
0.000
0.000
0.
0.
0.
0.
0.
0.
0.
0.
0.
0.
0.
0.
0.
0.
0.
0.
0.
0.
0.
0.
0.
0.
0.
0.
0.
0.
0.
0.
0.
0.
0.
0.
0.
0.
0.
0.
0.
0.
0.
0.
0.
0.
0.
0.
0.
0.
0.
0.
0.
0.
0.
0.
0.
0.
0.
0.
0.
0.
0.
0.
0.
0.
0.
0.
0.
0.
0.
0.
0.
0.
0.
0.
0.
0.
0.
0.
0.
0.
0.
0.
0.000
0.000
0.000
0.000
0.000
0.000
0.001
0.000
0.000
0.000
0.
0.
0.
0.
0.
0.
0.
0.
0.
0.
0.
0.
0.
0.
0.
0.
0.
0.
0.
0.
0.
0.
0.
0.
0.
0.
0.
0.
0.
0.
0.
0.
0.
0.
0.
0.
0.
0.
0.
0.
0.
0.
0.
0.
0.
0.
0.
0.
0.
0.
0.
0.
0.
0.
0.
0.
0.
0.
0.
0.
0.
0.
0.
0.
0.
0.
0.
0.
0.
0.
0.
0.
0.
0.
0.
0.
0.
0.
0.
0.
0.
0.
0.
0.
0.
0.
0.
0.
0.
0.
0.
0.
0.
0.
0.
0.
0.
0.
0.
0.
0.
0.
0.
0.
0.
0.
0.
0.
0.
0.
0.
0.
0.
0.
0.
0.
0.
0.
0.
0.
0.
0.
0.
0.
0.
0.
0.
0.
0.
0.
0.
0.
0.
0.
0.
0.
0.
0.
0.
0.
0.
0.
0.
0.
0.
0.
0.
0.
0.
0.
0.
0.
0.
0.
0.
0.
0.
0.
0.
0.
0.
0.
0.
0.
0.
0.
0.
0.
0.
0.
0.
0.
0.
0.
0.
0.
0.
0.
0.
0.
0.
0.
0.
0.
0.
0.
0.
0.
0.
0.
0.
0.
0.
0.
0.
0.
0.
0.
0.
0.
0.
0.
0.
0.
0.
0.
0.
0.
0.
0.
0.
0.
0.
0.
0.
0.
0.
0.
0.
0.
0.
0.
0.
0.
0.
0.
0.
0.
0.
0.
0.
0.
0.
0.
0.
0.
0.
0.
0.
0.
0.
0.
0.
0.
0.
0.
0.
0.
0.
0.
0.
0.
0.
0.
0.
0.
0.
0.
0.
0.
0.
0.
0.
0.
0.
0.
0.
0.
0.
0.
0.
0.
0.
0.
0.
0.
0.
0.
0.
0.
0.
0.
0.
0.
0.
0.
0.
0.
0.
0.
0.
0.
0.
0.
0.
0.
0.
0.
0.
0.
0.
0.
0.
0.
0.
0.
0.
0.
0.
0.
0.
0.
0.
0.
0.
0.
0.
0.
0.
0.
0.
0.
0.
0.
0.
0.
0.
0.
0.
0.
0.
0.
0.
0.
0.
0.
0.
0.
0.
0.
0.
0.
0.
0.
0.
0.
0.
0.
0.
0.
0.
0.
0.
0.
0.
0.
0.
0.
0.
0.
0.
0.
0.
0.
0.
0.
0.
0.
0.
0.
0.
0.
0.
0.
0.
0.
0.
0.
0.
0.
0.
0.
0.
0.
0.
0.
0.
0.
0.
0.
0.
0.
0.
0.
0.
0.
0.
0.
0.
0.
0.
0.
0.
0.
0.
0.
0.
0.
0.
0.
0.
0.
0.
0.
0.
0.
0.
0.
0.
0.
0.
0.
0.
0.
0.
0.
0.
0.
0.
0.
0.
0.
0.
0.
0.
0.
0.
0.
0.
0.
0.
0.
0.
0.
0.
0.
0.
0.
0.
0.
0.
0.
0.
0.
0.
0.
0.
0.
0.
0.
0.
0.
0.
0.
0.
0.
0.
0.
0.
0.
0.
0.
0.
0.
0.
0.
0.
0.
0.
0.
0.
0.
0.
0.
0.
0.
0.
0.
0.
0.
0.
0.
0.
0.
0.
0.
0.
0.
0.
0.
0.
0.
0.
0.
0.
0.
0.
0.
0.
0.
0.
0.
0.
0.
0.
0.
0.
0.
0.
0.
0.
0.
0.
0.
0.
0.
0.
0.
0.
0.
0.
0.
0.
0.
0.
0.
0.
0.
0.
0.
0.
0.
0.
0.
0.
0.
0.
0.
0.
0.
0.
0.
0.
0.
0.
0.
0.
0.
0.
0.
0.
0.
0.
0.
0.
0.
0.
0.
0.
0.
0.
0.
0.
0.
0.
0.
0.
0.
0.
0.
0.
0.
0.
0.
0.
0.
0.
0.
0.
0.
0.
0.
0.
0.
0.
0.
0.
0.
0.
0.
0.
0.
0.
0.
0.
0.
0.
0.
0.
0.
0.
0.
0.
0.
0.
0.
0.
0.
0.
0.
0.
0.
0.
0.
0.
0.
0.
0.
0.
0.
0.
0.
0.
0.
0.
0.
0.
0.
0.
0.
0.
0.
0.
0.
0.
0.
0.
0.
0.
0.
0.
0.
0.
0.
0.
0.
0.
0.
0.
0.
0.
0.
0.
0.
0.
0.
0.
0.
0.
0.
0.
0.
0.
0.
0.
0.
0.
0.
0.
0.
0.
0.
0.
0.
0.
0.
0.
0.
0.
0.
0.
0.
0.
0.
0.
0.
0.
0.
0.
0.
0.
0.
0.
0.
0.
0.
0.
0.
0.
0.
0.
0.
0.
0.
0.
0.
0.
0.
0.
0.
0.
0.
0.
0.
0.
0.
0.
0.
0.
0.
0.
0.
0.
0.
0.
0.
0.
0.
0.
0.
0.
0.
0.
0.
0.
0.
0.
0.
0.
0.
0.
0.
0.
0.
0.
0.
0.
0.
0.
0.
0.
0.
0.
0.
0.
0.
0.
0.
0.
0.
0.
0.
0.
0.
0.
0.
0.
0.
0.
0.
0.
0.
0.
0.
0.
0.
0.
0.
0.
0.
0.
0.
0.
0.
0.
0.
0.
0.
0.
0.
0.
0.
0.
0.
0.
0.
0.
0.
0.
0.
0.
0.
0.
0.
0.
0.
0.
0.
0.
0.
0.
0.
0.
0.
0.
0.
0.
0.
0.
0.
0.
0.
0.
0.
0.
0.
0.
0.
0.
0.
0.
0.
0.
0.
0.
0.
0.
0.
0.
0.
0.
0.
0.
0.
0.
0.
0.
0.
0.
0.
0.
0.
0.
0.
0.
0.
0.
0.
0.
0.
0.
0.
0.
0.
0.
0.
0.
0.
0.
0.
0.
0.
0.
0.
0.
0.
0.
0.
0.
0.
0.
0.
0.
0.
0.
0.
0.
0.
0.
0.
0.
0.
0.
0.
0.
0.
0.
0.
0.
0.
0.
0.
0.
0.
0.
0.
0.
0.
0.
0.
0.
0.
0.
0.
0.
0.
0.
0.
0.
0.
0.
0.
0.
0.
0.
0.
0.
0.
0.
0.
0.
0.
0.
0.
0.
0.
0.
0.
0.
0.
0.
0.
0.
0.
0.
0.
0.
0.
0.
0.
0.
0.
0.
0.
0.
0.
0.
0.
0.
0.
0.
0.
0.
0.
0.
0.
0.
0.
0.
0.
0.
0.
0.
0.
0.
0.
0.
0.
0.
0.
0.
0.
0.
0.
0.
0.
0.
0.
0.
0.
0.
0.
0.
0.
0.
0.
0.
0.
0.
0.
0.
0.
0.
0.
0.
0.
0.
0.
0.
0.
0.
0.
0.
0.
0.
0.
0.
0.
0.
0.
0.
0.
0.
0.
0.
0.
0.
0.
0.
0.
0.
0.
0.
0.
0.
0.
0.
0.
0.
0.
0.
0.
0.
0.
0.
0.
0.
0.
0.
0.
0.
0.
0.
0.
0.
0.
0.
0.
0.
0.
0.
0.
0.
0.
0.
0.
0.
0.
0.
0.
0.
0.
0.
0.
0.
0.
0.
0.
0.
0.
0.
0.
0.
0.
0.
0.
0.
0.
0.
0.
0.
0.
0.
0.
0.
0.
0.
0.
0.
0.
0.
0.
0.
0.
0.
0.
0.
0.
0.
0.
0.
0.
0.
0.
0.
0.
0.
0.
0.
0.
0.
0.
0.
0.
0.
0.
0.
0.
0.
0.
0.
0.
0.
0.
0.
0.
0.
0.
0.
0.
0.
0.
0.
0.
0.
0.
0.
0.
0.
0.
0.
0.
0.
0.
0.
0.
0.
0.
0.
0.
0.
0.
0.
0.
0.
0.
0.
0.
0.
0.
0.
0.
0.
0.
0.
0.
0.
0.
0.
0.
0.
0.
0.
0.
0.
0.
0.
0.
0.
0.
0.
0.
0.
0.
0.
0.
0.
0.
0.
0.
0.
0.
0.
0.
0.
0.
0.
0.
0.
0.
0.
0.
0.
0.
0.
0.
0.
0.
0.
0.
0.
0.
0.
0.
0.
0.
0.
0.
0.
0.
0.
0.
0.
0.
0.
0.
0.
0.
0.
0.
0.
0.
0.
0.
0.
0.
0.
0.
0.
0.
0.
0.
0.
0.
0.
0.
0.
0.
0.
0.
0.
0.
0.
0.
0.
0.
0.
0.
0.
0.
0.
0.
0.
0.
0.
0.
0.
0.
0.
0.
0.
0.
0.
0.
0.
0.
0.
0.
0.
0.
0.
0.
0.
0.
0.
0.
0.
0.
0.
0.
0.
0.
0.
0.
0.
0.
0.
0.
0.
0.
0.
0.
0.
0.
0.
0.
0.
0.
0.
0.
0.
0.
0.
0.
0.
0.
0.
0.
0.
0.
0.
0.
0.
0.
0.
0.
0.
0.
0.
0.
0.
0.
0.
0.
0.
0.
0.
0.
0.
0.
0.
0.
0.
0.
0.
0.
0.
0.
0.
0.
0.
0.
0.
0.
0.
0.
0.
0.
0.
0.
0.
0.
0.
0.
0.
0.
0.
0.
0.
0.
0.
0.
0.
0.
0.
0.
0.
0.
0.
0.
0.
0.
0.
0.
0.
0.
0.
0.
0.
0.
0.
0.
0.
0.
0.
0.
0.
0.
0.
0.
0.
0.
0.
0.
0.
0.
0.
0.
0.
0.
0.
0.
0.
0.
0.
0.
0.
0.
0.
0.
0.
0.
0.
0.
0.
0.
0.
0.
0.
0.
0.
0.
0.
0.
0.
0.
0.
0.
0.
0.
0.
0.
0.
0.
0.
0.
0.
0.
0.
0.
0.
0.
0.
0.
0.
0.
0.
0.
0.
0.
0.
0.
0.
0.
0.
0.
0.
0.
0.
0.
0.
0.
0.
0.
0.
0.
0.
0.
0.
0.
0.
0.
0.
0.
0.
0.
0.
0.
0.
0.
0.
0.
0.
0.
0.
0.
0.
0.
0.
0.
0.
0.
0.
0.
0.
0.
0.
0.
0.
0.
0.
0.
0.
0.
0.
0.
0.
0.
0.
0.
0.
0.
0.
0.
0.
0.
0.
0.
0.
0.
0.
0.
0.
0.
0.
0.
0.
0.
0.
0.
0.
0.
0.
0.
0.
0.
0.
0.
0.
0.
0.
0.
0.
0.
0.
0.
0.
0.
0.
0.
0.
0.
0.
0.
0.
0.
0.
0.
0.
0.
0.
0.
0.
0.
0.
0.
0.
0.
0.
0.
0.
0.
0.
0.
0.
0.
0.
0.
0.
0.
0.
0.
0.
0.
0.
0.
0.
0.
0.
0.
0.
0.
0.
0.
0.
0.
0.
0.
0.
0.
0.
0.
0.
0.
0.
0.
0.
0.
0.
0.
0.
0.
0.
0.
0.
0.
0.
0.
0.
0.
0.
0.
0.
0.
0.
0.
0.
0.
0.
0.
0.
0.
0.
0.
0.
0.
0.
0.
0.
0.
0.
0.
0.
0.
0.
0.
0.
0.
0.
0.
0.
0.
0.
0.
0.
0.
0.
0.
0.
0.
0.
0.
0.
0.
0.
0.
0.
0.
0.
0.
0.
0.
0.
0.
0.
0.
0.
0.
0.
0.
0.
0.
0.
0.
0.
0.
0.
0.
0.
0.
0.
0.
0.
0.
0.
0.
0.
0.
0.
0.
0.
0.
0.
0.
0.
0.
0.
0.
0.
0.
0.
0.
0.
0.
0.
0.
0.
0.
0.
0.
0.
0.
0.
0.
0.
0.
0.
0.
0.
0.
0.
0.
0.
0.
0.
0.
0.
0.
0.
0.
0.
0.
0.
0.
0.
0.
0.
0.
0.
0.
0.
0.
0.
0.
0.
0.
0.
0.
0.
0.
0.
0.
0.
0.
0.
0.
0.
0.
0.
0.
0.
0.
0.
0.
0.
0.
0.
0.
0.
0.
0.
0.
0.
0.
0.
0.
0.
0.
0.
0.
0.
0.
0.
0.
0.
0.
0.
0.
0.
0.
0.
0.
0.
0.
0.
0.
0.
0.
0.
0.
0.
0.
0.
0.
0.
0.
0.
0.
0.
0.
0.
0.
0.
0.
0.
0.
0.
0.
0.
0.
0.
0.
0.
0.
0.
0.
0.
0.
0.
0.
0.
0.
0.
0.
0.
0.
0.
0.
0.
0.
0.
0.
0.
0.
0.
0.
0.
0.
0.
0.
0.
0.
0.
0.
0.
0.
0.
0.
0.
0.
0.
0.
0.
0.
0.
0.
0.
0.
0.
0.
0.
0.
0.
0.
0.
0.
0.
0.
0.
0.
0.
0.
0.
0.
0.
0.
0.
0.
0.
0.
0.
0.
0.
0.
0.
0.
0.
0.
0.
0.
0.
0.
0.
0.
0.
0.
0.
0.
0.
0.
0.
0.
0.
0.
0.
0.
0.
0.
0.
0.
0.
0.
0.
0.
0.
0.
0.
0.
0.
0.
0.
0.
0.
0.
0.
0.
0.
0.
0.
0.
0.
0.
0.
0.
0.
0.
0.
0.
0.
0.
0.
0.
0.
0.
0.
0.
0.
0.
0.
0.
0.
0.
0.
0.
0.
0.
0.
0.
0.
0.
0.
0.
0.
0.
0.
0.
0.
0.
0.
0.
0.
0.
0.
0.
0.
0.
0.
0.
0.
0.
0.
0.
0.
0.
0.
0.
0.
0.
0.
0.
0.
0.
0.
0.
0.
0.
0.
0.
0.
0.
0.
0.
0.
0.
0.
0.
0.
0.
0.
0.
0.
0.
0.
0.
0.
0.
0.
0.
0.
0.
0.
0.
0.
0.
0.
0.
0.
0.
0.
0.
0.
0.
0.
0.
0.
0.
0.
0.
0.
0.
0.
0.
0.
0.
0.
0.
0.
0.
0.
0.
0.
0.
0.
0.
0.
0.
0.
0.
0.
0.
0.
0.
0.
0.
0.
0.
0.
0.
0.
0.
0.
0.
0.
0.
0.
0.
0.
0.
0.
0.
0.
0.
0.
0.
0.
0.
0.
0.
0.
0.
0.
0.
0.
0.
0.
0.
0.
0.
0.
0.
0.
0.
0.
0.
0.
0.
0.
0.
0.
0.
0.
0.
0.
0.
0.
0.
0.
0.
0.
0.
0.
0.
0.
0.
0.
0.
0.
0.
0.
0.
0.
0.
0.
0.
0.
0.
0.
0.
0.
0.
0.
0.
0.
0.
0.
0.
0.
0.
0.
0.
0.
0.
0.
0.
0.
0.
0.
0.
0.
0.
0.
0.
0.
0.
0.
0.
0.
0.
0.
0.
0.
0.
0.
0.
0.
0.
0.
0.
0.
0.
0.
0.
0.
0.
0.
0.
0.
0.
0.
0.
0.
0.
0.
0.
0.
0.
0.
0.
0.
0.
0.
0.
0.
0.
0.
0.
0.
0.
0.
0.
0.
0.
0.
0.
0.
0.
0.
0.
0.
0.
0.
0.
0.
0.
0.
0.
0.
0.
0.
0.
0.
0.
0.
0.
0.
0.
0.
0.
0.
0.
0.
0.
0.
0.
0.
0.
0.
0.
0.
0.
0.
0.
0.
0.
0.
0.
0.
0.
0.
0.
0.
0.
0.
0.
0.
0.
0.
0.
0.
0.
0.
0.
0.
0.
0.
0.
0.
0.
0.
0.
0.
0.
0.
0.
0.
0.
0.
0.
0.
0.
0.
0.
0.
0.
0.
0.
0.
0.
0.
0.
0.
0.
0.
0.
0.
0.
0.
0.
0.
0.
0.
0.
0.
0.
0.
0.
0.
0.
0.
0.
0.
0.
0.
0.
0.
0.
0.
0.
0.
0.
0.
0.
0.
0.
0.
0.
0.
0.
0.
0.
0.
0.
0.
0.
0.
0.
0.
0.
0.
0.
0.
0.
0.
0.
0.
0.
0.
0.
0.
0.
0.
0.
0.
0.
0.
0.
0.
0.
0.
0.
0.
0.
0.
0.
0.
0.
0.
0.
0.
0.
0.
0.
0.
0.
0.
0.
0.
0.
0.
0.
0.
0.
0.
0.
0.
0.
0.
0.
0.
0.
0.
0.
0.
0.
0.
0.
0.
0.
0.
0.
0.
0.
0.
0.
0.
0.
0.
0.
0.
0.
0.
0.
0.
0.
0.
0.
0.
0.
0.
0.
0.
0.
0.
0.
0.
0.
0.
0.
0.
0.
0.
0.
0.
0.
0.
0.
0.
0.
0.
0.
0.
0.
0.
0.
0.
0.
0.
0.
0.
0.
0.
0.
0.
0.
0.
0.
0.
0.
0.
0.
0.
0.
0.
0.
0.
0.
0.
0.
0.
0.
0.
0.
0.
0.
0.
0.
0.
0.
0.
0.
0.
0.
0.
0.
0.
0.
0.
0.
0.
0.
0.
0.
0.
0.
0.
0.
0.
0.
0.
0.
0.
0.
0.
0.
0.
0.
0.
0.
0.
0.
0.
0.
0.
0.
0.
0.
0.
0.
0.
0.
0.
0.
0.
0.
0.
0.
0.
0.
0.
0.
0.
0.
0.
0.
0.
0.
0.
0.
0.
0.
0.
0.
0.
0.
0.
0.
0.
0.
0.
0.
0.
0.
0.
0.
0.
0.
0.
0.
0.
0.
0.
0.
0.
0.
0.
0.
0.
0.
0.
0.
0.
0.
0.
0.
0.
0.
0.
0.
0.
0.
0.
0.
0.
0.
0.
0.
0.
0.
0.
0.
0.
0.
0.
0.
0.
0.
0.
0.
0.
0.
0.
0.
0.
0.
0.
0.
0.
0.
0.
0.
0.
0.
0.
0.
0.
0.
0.
0.
0.
0.
0.
0.
0.
0.
0.
0.
0.
0.
0.
0.
0.
0.
0.
0.
0.
0.
0.
0.
0.
0.
0.
0.
0.
0.
0.
0.
0.
0.
0.
0.
0.
0.
0.
0.
0.
0.
0.
0.
0.
0.
0.
0.
0.
0.
0.
0.
0.
0.
0.
0.
0.
0.
0.
0.
0.
0.
0.
0.
0.
0.
0.
0.
0.
0.
0.
0.
0.
0.
0.
0.
0.
0.
0.
0.
0.
0.
0.
0.
0.
0.
0.
0.
0.
0.
0.
0.
0.
0.
0.
0.
0.
0.
0.000
0.
0.
0.
0.
0.
0.
0.
0.
0.
0.
0.
0.
0.
0.
0.
0.
0.
0.
0.
0.
0.
0.
0.
0.
0.
0.
0.
0.
0.
0.
0.
0.
0.
0.
0.
0.
0.
0.
0.
0.
0.
0.
0.
0.
0.
0.
0.
0.
0.
0.
0.
0.
0.
0.
0.
0.
0.
0.
0.
0.
0.
0.
0.
0.
0.
0.
0.
0.
0.
0.
0.
0.
0.
0.
0.
0.
0.
0.
0.
0.
0.
0.
0.
0.
0.
0.
0.
0.
0.
0.
0.000
0.000
0.000
0.000
0.000
0.000
0.
0.
0.
0.
0.
0.
0.
0.
0.
0.
0.
0.
0.
0.
0.
0.
0.
0.
0.
0.
0.
0.
0.
0.
0.
0.
0.
0.
0.
0.
0.
0.
0.
0.
0.
0.
0.
0.
0.
0.
0.
0.
0.
0.
0.
0.
0.
0.
0.
0.
0.
0.
0.
0.
0.
0.
0.
0.
0.
0.
0.
0.
0.
0.
0.
0.
0.
0.
0.
0.
0.
0.
0.
0.
0.
0.
0.
0.
0.
0.
0.
0.
0.
0.
0.
0.
0.000
0.000
0.000
-0.001
-0.001
-0.001
-0.001
0.000
0.000
0.
0.
0.
0.
0.
0.
0.
0.
0.
0.
0.
0.
0.
0.
0.
0.
0.
0.
0.
0.
0.
0.
0.
0.
0.
0.
0.
0.
0.
0.
0.
0.
0.
0.
0.
0.
0.
0.
0.
0.
0.
0.
0.
0.
0.
0.
0.
0.
0.
0.
0.
0.
0.
0.
0.
0.
0.
0.
0.
0.
0.
0.
0.
0.
0.
0.
0.
0.
0.
0.
0.
0.
0.
0.
0.
0.
0.
0.
0.
0.
0.
0.
0.
0.000
0.000
0.000
-0.001
-0.002
-0.002
-0.002
-0.002
-0.001
0.000
0.000
0.
0.
0.
0.
0.
0.
0.
0.
0.
0.
0.
0.
0.
0.
0.
0.
0.
0.
0.
0.
0.
0.
0.
0.
0.
0.
0.
0.
0.
0.
0.
0.
0.
0.
0.
0.
0.
0.
0.
0.
0.
0.
0.
0.
0.
0.
0.
0.
0.
0.
0.
0.
0.
0.
0.
0.
0.
0.
0.
0.
0.
0.
0.
0.
0.
0.
0.
0.
0.
0.
0.
0.
0.
0.
0.
0.
0.
0.
0.
0.
0.000
0.000
0.000
0.000
-0.001
-0.002
-0.002
-0.002
-0.002
-0.002
-0.002
-0.001
0.000
0.
0.
0.
0.
0.
0.
0.
0.
0.
0.
0.
0.
0.
0.
0.
0.
0.
0.
0.
0.
0.
0.
0.
0.
0.
0.
0.
0.
0.
0.
0.
0.
0.
0.
0.
0.
0.
0.
0.
0.
0.
0.
0.
0.
0.
0.
0.
0.
0.
0.
0.
0.
0.
0.
0.
0.
0.
0.
0.
0.
0.
0.
0.
0.
0.
0.
0.
0.
0.
0.
0.
0.
0.
0.
0.
0.
0.
0.
0.
0.000
0.000
0.000
0.000
0.001
-0.001
-0.002
-0.002
-0.002
-0.002
-0.002
-0.002
-0.001
0.000
0.000
0.
0.
0.
0.
0.
0.
0.
0.
0.
0.
0.
0.
0.
0.
0.
0.
0.
0.
0.
0.
0.
0.
0.
0.
0.
0.
0.
0.
0.
0.
0.
0.
0.
0.
0.
0.
0.
0.
0.
0.
0.
0.
0.
0.
0.
0.
0.
0.
0.
0.
0.
0.
0.
0.
0.
0.
0.
0.
0.
0.
0.
0.
0.
0.
0.
0.
0.
0.
0.
0.
0.
0.
0.
0.
0.
0.
0.
0.
0.000
0.000
0.000
0.000
0.001
-0.001
-0.002
-0.002
-0.002
-0.002
-0.002
-0.002
-0.001
0.000
0.000
0.
0.
0.
0.
0.
0.
0.
0.
0.
0.
0.
0.
0.
0.
0.
0.
0.
0.
0.
0.
0.
0.
0.
0.
0.
0.
0.
0.
0.
0.
0.
0.
0.
0.
0.
0.
0.
0.
0.
0.
0.
0.
0.
0.
0.
0.
0.
0.
0.
0.
0.
0.
0.
0.
0.
0.
0.
0.
0.
0.
0.
0.
0.
0.
0.
0.
0.
0.
0.
0.
0.
0.
0.
0.
0.
0.
0.
0.
0.000
0.000
0.000
0.001
0.001
-0.001
-0.002
-0.002
-0.002
-0.002
-0.002
-0.002
-0.001
0.000
0.000
0.
0.
0.
0.
0.
0.
0.
0.
0.
0.
0.
0.
0.
0.
0.
0.
0.
0.
0.
0.
0.
0.
0.
0.
0.
0.
0.
0.
0.
0.
0.
0.
0.
0.
0.
0.
0.
0.
0.
0.
0.
0.
0.
0.
0.
0.
0.
0.
0.
0.
0.
0.
0.
0.
0.
0.
0.
0.
0.
0.
0.
0.
0.
0.
0.
0.
0.
0.
0.
0.
0.
0.
0.
0.
0.
0.
0.
0.
0.000
0.000
0.000
0.000
0.001
0.001
-0.001
-0.002
-0.002
-0.002
-0.002
-0.001
0.000
0.000
0.000
0.
0.
0.
0.
0.
0.
0.
0.
0.
0.
0.
0.
0.
0.
0.
0.
0.
0.
0.
0.
0.
0.
0.
0.
0.
0.
0.
0.
0.
0.
0.
0.
0.
0.
0.
0.
0.
0.
0.
0.
0.
0.
0.
0.
0.
0.
0.
0.
0.
0.
0.
0.
0.
0.
0.
0.
0.
0.
0.
0.
0.
0.
0.
0.
0.
0.
0.
0.
0.
0.
0.
0.
0.
0.
0.
0.
0.
0.
0.
0.000
0.000
0.000
0.001
0.001
0.001
-0.001
-0.001
-0.001
-0.001
0.000
0.000
0.000
0.
0.
0.
0.
0.
0.
0.
0.
0.
0.
0.
0.
0.
0.
0.
0.
0.
0.
0.
0.
0.
0.
0.
0.
0.
0.
0.
0.
0.
0.
0.
0.
0.
0.
0.
0.
0.
0.
0.
0.
0.
0.
0.
0.
0.
0.
0.
0.
0.
0.
0.
0.
0.
0.
0.
0.
0.
0.
0.
0.
0.
0.
0.
0.
0.
0.
0.
0.
0.
0.
0.
0.
0.
0.
0.
0.
0.
0.
0.
0.
0.
0.000
0.000
0.000
0.001
0.001
-0.001
-0.001
0.001
0.000
0.000
0.000
0.
0.
0.
0.
0.
0.
0.
0.
0.
0.
0.
0.
0.
0.
0.
0.
0.
0.
0.
0.
0.
0.
0.
0.
0.
0.
0.
0.
0.
0.
0.
0.
0.
0.
0.
0.
0.
0.
0.
0.
0.
0.
0.
0.
0.
0.
0.
0.
0.
0.
0.
0.
0.
0.
0.
0.
0.
0.
0.
0.
0.
0.
0.
0.
0.
0.
0.
0.
0.
0.
0.
0.
0.
0.
0.
0.
0.
0.
0.
0.
0.
0.
0.
0.000
0.001
-0.001
-0.001
-0.001
-0.001
-0.001
0.000
0.000
0.
0.
0.
0.
0.
0.
0.
0.
0.
0.
0.
0.
0.
0.
0.
0.
0.
0.
0.
0.
0.
0.
0.
0.
0.
0.
0.
0.
0.
0.
0.
0.
0.
0.
0.
0.
0.
0.
0.
0.
0.
0.
0.
0.
0.
0.
0.
0.
0.
0.
0.
0.
0.
0.
0.
0.
0.
0.
0.
0.
0.
0.
0.
0.
0.
0.
0.
0.
0.
0.
0.
0.
0.
0.
0.
0.
0.
0.
0.
0.
0.
0.
0.
0.
0.000
0.000
-0.001
-0.001
-0.002
-0.002
-0.001
0.000
0.000
0.
0.
0.
0.
0.
0.
0.
0.
0.
0.
0.
0.
0.
0.
0.
0.
0.
0.
0.
0.
0.
0.
0.
0.
0.
0.
0.
0.
0.
0.
0.
0.
0.
0.
0.
0.
0.
0.
0.
0.
0.
0.
0.
0.
0.
0.
0.
0.
0.
0.
0.
0.
0.
0.
0.
0.
0.
0.
0.
0.
0.
0.
0.
0.
0.
0.
0.
0.
0.
0.
0.
0.
0.
0.
0.
0.
0.
0.
0.
0.
0.
0.
0.
0.
0.000
0.000
-0.001
-0.002
-0.002
-0.002
-0.002
0.000
0.000
0.
0.
0.
0.
0.
0.
0.
0.
0.
0.
0.
0.
0.
0.
0.
0.
0.
0.
0.
0.
0.
0.
0.
0.
0.
0.
0.
0.
0.
0.
0.
0.
0.
0.
0.
0.
0.
0.
0.
0.
0.
0.
0.
0.
0.
0.
0.
0.
0.
0.
0.
0.
0.
0.
0.
0.
0.
0.
0.
0.
0.
0.
0.
0.
0.
0.
0.
0.
0.
0.
0.
0.
0.
0.
0.
0.
0.
0.
0.
0.
0.
0.
0.
0.
0.000
0.000
-0.001
-0.001
-0.001
-0.002
-0.001
0.000
0.000
0.
0.
0.
0.
0.
0.
0.
0.
0.
0.
0.
0.
0.
0.
0.
0.
0.
0.
0.
0.
0.
0.
0.
0.
0.
0.
0.
0.
0.
0.
0.
0.
0.
0.
0.
0.
0.
0.
0.
0.
0.
0.
0.
0.
0.
0.
0.
0.
0.
0.
0.
0.
0.
0.
0.
0.
0.
0.
0.
0.
0.
0.
0.
0.
0.
0.
0.
0.
0.
0.
0.
0.
0.
0.
0.
0.
0.
0.
0.
0.
0.
0.
0.
0.
0.000
0.000
0.000
-0.001
-0.001
-0.001
0.000
0.000
0.000
0.
0.
0.
0.
0.
0.
0.
0.
0.
0.
0.
0.
0.
0.
0.
0.
0.
0.
0.
0.
0.
0.
0.
0.
0.
0.
0.
0.
0.
0.
0.
0.
0.
0.
0.
0.
0.
0.
0.
0.
0.
0.
0.
0.
0.
0.
0.
0.
0.
0.
0.
0.
0.
0.
0.
0.
0.
0.
0.
0.
0.
0.
0.
0.
0.
0.
0.
0.
0.
0.
0.
0.
0.
0.
0.
0.
0.
0.
0.
0.
0.
0.
0.
0.
0.000
0.000
0.000
0.000
0.000
0.000
0.000
0.000
0.000
0.
0.
0.
0.
0.
0.
0.
0.
0.
0.
0.
0.
0.
0.
0.
0.
0.
0.
0.
0.
0.
0.
0.
0.
0.
0.
0.
0.
0.
0.
0.
0.
0.
0.
0.
0.
0.
0.
0.
0.
0.
0.
0.
0.
0.
0.
0.
0.
0.
0.
0.
0.
0.
0.
0.
0.
0.
0.
0.
0.
0.
0.
0.
0.
0.
0.
0.
0.
0.
0.
0.
0.
0.
0.
0.
0.
0.
0.
0.
0.
0.
0.
0.
0.
0.
0.000
0.000
0.000
0.000
0.000
0.000
0.000
0.
0.
0.
0.
0.
0.
0.
0.
0.
0.
0.
0.
0.
0.
0.
0.
0.
0.
0.
0.
0.
0.
0.
0.
0.
0.
0.
0.
0.
0.
0.
0.
0.
0.
0.
0.
0.
0.
0.
0.
0.
0.
0.
0.
0.
0.
0.
0.
0.
0.
0.
0.
0.
0.
0.
0.
0.
0.
0.
0.
0.
0.
0.
0.
0.
0.
0.
0.
0.
0.
0.
0.
0.
0.
0.
0.
0.
0.
0.
0.
0.
0.
0.
0.
0.
0.
0.
0.000
0.000
0.000
0.000
0.000
0.
0.
0.
0.
0.
0.
0.
0.
0.
0.
0.000
0.000
0.000
0.
0.
0.
0.
0.001
0.001
0.001
0.001
0.001
0.000
0.000
0.
0.
0.
0.
0.
0.
0.
0.
0.
0.
0.
0.
0.
0.
0.
0.
0.
0.
0.
0.
0.
0.
0.
0.
0.
0.
0.
0.
0.
0.
0.
0.
0.
0.
0.
0.
0.
0.
0.
0.
0.
0.
0.
0.
0.
0.
0.
0.
0.
0.
0.
0.
0.
0.
0.
0.
0.
0.
0.
0.
0.
0.
0.
0.
0.000
0.000
0.000
0.000
0.
0.
0.
0.
0.
0.
0.001
0.001
0.001
0.001
0.001
-0.001
-0.001
-0.001
-0.001
0.001
0.001
0.001
0.002
-0.001
-0.001
0.000
0.000
0.
0.001
0.001
0.001
0.
0.
0.
0.
0.
0.
0.
0.
0.
0.
0.
0.
0.
0.
0.
0.
0.
0.
0.
0.
0.
0.
0.
0.
0.
0.
0.
0.
0.
0.
0.
0.
0.
0.
0.
0.
0.
0.
0.
0.
0.
0.
0.
0.
0.
0.
0.
0.
0.
0.
0.
0.
0.
0.
0.
0.
0.
0.
0.
0.
0.
0.
0.000
0.000
0.000
0.000
0.
0.
0.
0.
0.001
0.001
0.000
0.001
-0.001
-0.001
-0.003
-0.003
-0.004
-0.002
-0.001
-0.001
-0.001
0.
0.
-0.001
-0.002
-0.002
-0.003
-0.001
-0.001
0.001
0.001
0.001
0.001
0.000
0.000
0.000
0.
0.
0.
0.
0.
0.
0.
0.
0.
0.
0.
0.
0.
0.
0.
0.
0.
0.
0.
0.
0.
0.
0.
0.
0.
0.
0.
0.
0.
0.
0.
0.
0.
0.
0.
0.
0.
0.
0.
0.
0.
0.
0.
0.
0.
0.
0.
0.
0.
0.
0.
0.
0.
0.
0.
0.
0.
0.
0.
0.
0.
0.
0.
0.
0.001
0.001
0.000
0.001
-0.003
-0.003
-0.004
-0.005
-0.005
-0.005
-0.004
-0.004
-0.003
-0.001
-0.004
-0.004
-0.002
-0.003
-0.003
-0.003
-0.002
-0.002
-0.001
0.002
0.000
-0.001
-0.001
-0.001
0.000
0.000
0.000
0.
0.
0.
0.
0.
0.
0.
0.
0.
0.
0.
0.
0.
0.
0.
0.
0.
0.
0.
0.
0.
0.
0.
0.
0.
0.
0.
0.
0.
0.
0.
0.
0.
0.
0.
0.
0.
0.
0.
0.
0.
0.
0.
0.
0.
0.
0.
0.000
0.000
0.000
0.000
0.000
0.
0.
0.
0.
0.
0.
0.
0.
0.000
0.001
0.001
0.001
0.002
-0.002
-0.003
-0.006
-0.011
-0.014
-0.015
-0.016
-0.015
-0.013
-0.009
-0.009
-0.008
-0.012
-0.014
-0.012
-0.013
-0.012
-0.008
-0.003
-0.006
-0.005
-0.003
-0.004
-0.003
-0.002
-0.002
-0.002
0.000
0.000
0.
0.
0.
0.
0.
0.
0.
0.
0.
0.
0.
0.
0.
0.
0.
0.
0.
0.
0.
0.
0.
0.
0.
0.
0.
0.
0.
0.
0.
0.
0.
0.
0.
0.
0.
0.
0.
0.
0.
0.
0.
0.
0.
0.
0.
0.000
0.000
0.000
0.000
0.000
0.000
0.000
0.
0.
0.
0.
0.
0.
0.001
0.001
0.002
0.001
0.001
-0.002
-0.004
-0.011
-0.017
-0.025
-0.032
-0.037
-0.037
-0.034
-0.027
-0.022
-0.024
-0.022
-0.025
-0.030
-0.033
-0.028
-0.026
-0.022
-0.016
-0.012
-0.010
-0.007
-0.005
-0.005
-0.005
-0.005
-0.002
-0.002
-0.001
0.000
0.
0.
0.
0.
0.
0.
0.
0.
0.
0.
0.
0.
0.
0.
0.
0.
0.
0.
0.
0.
0.
0.
0.
0.
0.
0.
0.
0.
0.
0.
0.
0.
0.
0.
0.
0.
0.
0.
0.
0.
0.
0.
0.
0.
0.000
0.000
0.000
0.000
0.000
0.000
0.000
0.000
0.
0.
0.
0.
0.000
0.001
0.001
0.001
-0.001
-0.003
-0.007
-0.016
-0.028
-0.044
-0.063
-0.077
-0.082
-0.083
-0.079
-0.067
-0.054
-0.047
-0.048
-0.056
-0.077
-0.088
-0.080
-0.091
-0.076
-0.047
-0.027
-0.018
-0.012
-0.010
-0.010
-0.007
-0.006
-0.005
-0.002
-0.002
-0.001
0.000
0.
0.
0.
0.
0.
0.
0.
0.
0.
0.
0.
0.
0.
0.
0.
0.
0.
0.
0.
0.
0.
0.
0.
0.
0.
0.
0.
0.
0.
0.
0.
0.
0.
0.
0.
0.
0.
0.
0.
0.
0.
0.
0.000
0.000
0.000
0.000
0.000
0.000
0.000
0.000
0.000
0.
0.
0.
0.001
0.001
-0.001
0.
-0.005
-0.007
-0.012
-0.021
-0.034
-0.059
-0.121
-0.211
-0.206
-0.148
-0.123
-0.114
-0.106
-0.092
-0.081
-0.086
-0.120
-0.208
-0.256
-0.300
-0.522
-0.391
-0.147
-0.056
-0.032
-0.024
-0.020
-0.016
-0.013
-0.010
-0.007
-0.005
-0.002
-0.002
0.000
0.
0.
0.
0.
0.
0.
0.
0.
0.
0.
0.
0.
0.
0.
0.
0.
0.
0.
0.
0.
0.
0.
0.
0.
0.
0.
0.
0.
0.
0.
0.
0.
0.
0.
0.
0.
0.
0.
0.
0.
0.
0.
0.000
0.000
0.000
0.000
0.000
0.000
0.000
0.000
0.000
0.
0.
0.000
0.001
-0.001
-0.002
-0.007
-0.008
-0.015
-0.024
-0.034
-0.054
-0.109
-0.356
-0.717
-0.530
-0.004
1.413
0.533
-0.075
-0.130
-0.127
-0.130
-0.173
-0.284
-0.320
-0.388
-0.471
-0.526
-0.392
-0.105
-0.052
-0.035
-0.030
-0.026
-0.020
-0.014
-0.011
-0.007
-0.003
-0.002
-0.001
0.000
0.
0.
0.
0.
0.
0.
0.
0.
0.
0.
0.
0.
0.
0.
0.
0.
0.
0.
0.
0.
0.
0.
0.
0.
0.
0.
0.
0.
0.
0.
0.
0.
0.
0.
0.
0.
0.
0.
0.
0.
0.
0.
0.000
0.000
0.000
0.000
0.000
0.000
0.000
0.000
0.
0.001
0.001
-0.001
-0.002
-0.008
-0.011
-0.017
-0.025
-0.037
-0.051
-0.079
-0.156
-0.470
-0.583
-0.329
4.035
105.001
17.882
0.815
-0.133
-0.176
-0.173
-0.122
0.193
0.563
2.921
107.655
5.527
-0.085
-0.129
-0.080
-0.057
-0.048
-0.037
-0.032
-0.024
-0.014
-0.007
-0.005
-0.002
-0.001
0.000
0.
0.
0.
0.
0.
0.
0.
0.
0.
0.
0.
0.
0.
0.
0.
0.
0.
0.
0.
0.
0.
0.
0.
0.
0.
0.
0.
0.
0.
0.
0.
0.
0.
0.
0.
0.
0.
0.
0.
0.
0.
0.
0.000
0.000
0.000
0.000
0.000
0.000
0.000
0.
0.
0.000
-0.001
-0.002
-0.006
-0.012
-0.019
-0.030
-0.048
-0.064
-0.081
-0.106
-0.165
-0.282
-0.241
0.370
6.499
80.184
31.505
2.945
-0.084
-0.214
-0.218
-0.006
1.535
6.308
57.534
421.873
46.900
1.209
-0.154
-0.118
-0.085
-0.069
-0.058
-0.046
-0.032
-0.022
-0.012
-0.007
-0.002
-0.002
0.000
0.
0.
0.
0.
0.
0.
0.
0.
0.
0.
0.
0.
0.
0.
0.
0.
0.
0.
0.
0.
0.
0.
0.
0.
0.
0.
0.
0.
0.
0.
0.
0.
0.
0.
0.
0.
0.
0.
0.
0.
0.
0.
0.
0.000
0.000
0.000
0.000
0.000
0.
0.
0.001
0.001
-0.002
-0.003
-0.011
-0.020
-0.035
-0.055
-0.073
-0.091
-0.109
-0.141
-0.186
-0.229
-0.102
1.637
5.550
14.352
12.626
2.198
-0.121
-0.245
-0.253
-0.060
2.397
20.307
138.358
809.329
295.817
2.584
-0.350
-0.185
-0.123
-0.096
-0.082
-0.063
-0.048
-0.031
-0.021
-0.011
-0.005
-0.001
0.001
0.
0.
0.
0.
0.
0.
0.
0.
0.
0.
0.
0.
0.
0.
0.
0.
0.
0.
0.
0.
0.
0.
0.
0.
0.
0.
0.
0.
0.
0.
0.
0.
0.
0.
0.
0.
0.
0.
0.
0.
0.
0.
0.
0.
0.
0.
0.
0.
0.
0.
0.001
0.000
-0.003
-0.008
-0.017
-0.031
-0.053
-0.086
-0.112
-0.123
-0.136
-0.164
-0.212
-0.255
-0.139
3.033
5.934
1.984
1.099
0.109
-0.229
-0.260
-0.265
-0.192
1.296
11.694
26.764
53.823
288.900
2.528
-0.655
-0.262
-0.159
-0.126
-0.109
-0.087
-0.066
-0.046
-0.031
-0.018
-0.008
-0.005
0.001
0.
0.
0.
0.
0.
0.
0.
0.
0.
0.
0.
0.
0.
0.
0.
0.
0.
0.
0.
0.
0.
0.
0.
0.
0.
0.
0.
0.
0.
0.
0.
0.
0.
0.
0.
0.
0.
0.
0.
0.
0.
0.
0.
0.
0.
0.
0.
0.
0.
0.001
0.
-0.003
-0.005
-0.013
-0.024
-0.045
-0.079
-0.154
-0.220
-0.202
-0.173
-0.191
-0.232
-0.276
-0.290
0.209
0.533
-0.098
-0.234
-0.251
-0.240
-0.250
-0.261
-0.195
0.424
2.975
3.486
1.249
0.006
-0.826
-0.712
-0.298
-0.217
-0.182
-0.153
-0.124
-0.095
-0.067
-0.044
-0.025
-0.015
-0.009
-0.003
0.001
0.
0.
0.
0.
0.
0.
0.
0.
0.
0.
0.
0.
0.
0.
0.
0.
0.
0.
0.
0.
0.
0.
0.
0.
0.
0.
0.
0.
0.
0.
0.
0.
0.
0.
0.
0.
0.
0.
0.
0.
0.
0.
0.
0.
0.
0.
0.
0.001
0.000
-0.001
-0.004
-0.010
-0.020
-0.034
-0.060
-0.106
-0.215
-0.343
-0.299
-0.229
-0.232
-0.258
-0.297
-0.316
-0.322
-0.308
-0.296
-0.278
-0.246
-0.216
-0.220
-0.243
-0.202
-0.034
0.407
0.213
-0.458
-0.679
-0.667
-0.441
-0.351
-0.318
-0.277
-0.233
-0.193
-0.148
-0.103
-0.069
-0.039
-0.023
-0.010
-0.006
-0.003
0.000
0.
0.
0.
0.
0.
0.
0.
0.
0.
0.
0.
0.
0.
0.
0.
0.
0.
0.
0.
0.
0.
0.
0.
0.
0.
0.
0.
0.
0.
0.
0.
0.
0.
0.
0.
0.
0.
0.
0.
0.
0.
0.
0.
0.
0.
0.001
0.001
-0.001
-0.002
-0.009
-0.017
-0.029
-0.053
-0.085
-0.133
-0.225
-0.316
-0.309
-0.273
-0.273
-0.294
-0.321
-0.332
-0.328
-0.315
-0.294
-0.257
-0.224
-0.201
-0.203
-0.228
-0.241
-0.243
-0.288
-0.477
-0.725
-0.416
0.385
0.381
-0.280
-0.396
-0.361
-0.320
-0.270
-0.218
-0.162
-0.101
-0.057
-0.032
-0.018
-0.009
-0.003
0.001
0.000
0.
0.
0.
0.
0.
0.
0.
0.
0.
0.
0.
0.
0.
0.
0.
0.
0.
0.
0.
0.
0.
0.
0.
0.
0.
0.
0.
0.
0.
0.
0.
0.
0.
0.
0.
0.
0.
0.
0.
0.
0.
0.
0.
0.001
0.000
0.000
-0.001
-0.003
-0.013
-0.029
-0.052
-0.088
-0.129
-0.177
-0.226
-0.279
-0.293
-0.255
-0.273
-0.333
-0.375
-0.379
-0.343
-0.308
-0.279
-0.246
-0.222
-0.206
-0.201
-0.218
-0.236
-0.270
-0.338
-0.434
-0.117
9.998
26.950
16.734
2.470
0.291
0.053
-0.199
-0.286
-0.268
-0.213
-0.143
-0.086
-0.044
-0.024
-0.011
-0.006
-0.001
0.000
0.
0.
0.
0.
0.
0.
0.
0.
0.
0.
0.
0.
0.
0.
0.
0.
0.
0.
0.
0.
0.
0.
0.
0.
0.
0.
0.
0.
0.
0.
0.
0.
0.
0.
0.
0.
0.
0.
0.
0.
0.
0.
0.
0.001
0.001
-0.001
-0.002
-0.006
-0.020
-0.049
-0.083
-0.115
-0.153
-0.194
-0.231
-0.269
-0.153
1.753
1.186
-0.375
-0.733
-0.626
-0.413
-0.348
-0.322
-0.303
-0.332
-0.320
-0.241
-0.219
-0.230
-0.267
-0.340
-0.388
3.282
1650.330
1502.623
174.678
58.931
16.477
6.900
1.263
0.142
-0.066
-0.208
-0.180
-0.112
-0.060
-0.030
-0.015
-0.007
-0.001
0.000
0.
0.
0.
0.
0.
0.
0.
0.
0.
0.
0.
0.
0.
0.
0.
0.
0.
0.
0.
0.
0.
0.
0.
0.
0.
0.
0.
0.
0.
0.
0.
0.
0.
0.
0.
0.
0.
0.
0.
0.
0.
0.
0.000
0.
0.001
-0.001
-0.004
-0.013
-0.033
-0.067
-0.091
0.017
0.381
0.306
0.301
0.317
0.351
8.057
6.010
-0.231
-0.613
0.179
0.151
-0.398
-0.621
-0.550
-0.788
-0.786
-0.479
-0.255
-0.233
-0.264
-0.337
-0.390
1.564
221.662
360.427
910.748
1795.745
170.183
72.153
17.494
6.025
2.374
0.182
-0.177
-0.131
-0.074
-0.035
-0.017
-0.007
-0.003
0.000
0.
0.
0.
0.
0.
0.
0.
0.
0.
0.
0.
0.
0.
0.
0.
0.
0.
0.
0.
0.
0.
0.
0.
0.
0.
0.
0.
0.
0.
0.
0.
0.
0.
0.
0.
0.
0.
0.
0.
0.
0.
0.
0.001
0.000
0.001
-0.001
-0.005
-0.018
-0.048
-0.094
0.060
3.573
17.324
9.666
3.773
76.532
3.856
2.073
2.292
0.249
40.782
255.454
40.582
5.363
-0.809
-0.788
-0.383
-0.108
-0.455
-0.302
-0.269
-0.280
-0.348
-0.409
-0.271
4.298
177.137
21460.777
50166.363
806.064
1652.367
410.883
127.088
20.672
1.254
-0.154
-0.138
-0.080
-0.038
-0.018
-0.008
-0.003
0.000
0.000
0.
0.
0.
0.
0.
0.
0.
0.
0.
0.
0.
0.
0.
0.
0.
0.
0.
0.
0.
0.
0.
0.
0.
0.
0.
0.
0.
0.
0.
0.
0.
0.
0.
0.
0.
0.
0.
0.
0.
0.
0.
0.001
0.000
0.001
-0.001
-0.006
-0.019
-0.066
-0.168
0.524
21.940
6817.474
17379.637
7.781
280.719
13.405
-0.189
0.341
7.016
247.062
5072.364
3046.702
1654.663
1.237
-0.278
2.937
3.592
-0.096
-0.318
-0.307
-0.300
-0.351
-0.417
-0.485
7.904
23505.555
123103.328
102599.195
101783.688
12419.555
1263.217
780.142
67.883
1.973
-0.150
-0.133
-0.077
-0.036
-0.016
-0.007
-0.003
0.000
0.000
0.
0.
0.
0.
0.
0.
0.
0.
0.
0.
0.
0.
0.
0.
0.
0.
0.
0.
0.
0.
0.
0.
0.
0.
0.
0.
0.
0.
0.
0.
0.
0.
0.
0.
0.
0.
0.
0.
0.
0.
0.
0.001
0.000
0.001
-0.001
-0.005
-0.018
-0.068
-0.195
0.291
12.307
5180.079
13111.153
4.617
0.431
-0.604
-0.694
1.598
310.592
35309.270
103711.633
5115.787
170.995
1.619
8.940
24.771
11.271
0.779
-0.341
-0.346
-0.320
-0.336
-0.387
-0.558
2.429
1054.870
4396.483
11272.845
120120.172
15979.942
168.615
310.179
94.549
1.201
-0.159
-0.121
-0.064
-0.032
-0.014
-0.007
-0.003
0.000
0.
0.
0.
0.
0.
0.
0.
0.
0.
0.
0.
0.
0.
0.
0.
0.
0.
0.
0.
0.
0.
0.
0.
0.
0.
0.
0.
0.
0.
0.
0.
0.
0.
0.
0.
0.
0.
0.
0.
0.
0.
0.
0.001
0.
0.001
-0.001
-0.004
-0.015
-0.048
-0.116
-0.088
0.844
3.695
2.701
-0.170
-0.458
-0.549
-0.462
7.126
100114.305
200027.266
101622.297
18946.699
1381.594
71.347
103.566
172.041
358.737
7.485
-0.311
-0.368
-0.327
-0.303
-0.326
-0.415
-0.470
2.400
17.644
117.952
100806.664
11522.255
8.054
17.758
8.858
0.058
-0.140
-0.095
-0.047
-0.025
-0.012
-0.004
-0.002
0.000
0.
0.
0.
0.
0.
0.
0.
0.
0.
0.
0.
0.
0.
0.
0.
0.
0.
0.
0.
0.
0.
0.
0.
0.
0.
0.
0.
0.
0.
0.
0.
0.
0.
0.
0.
0.
0.
0.
0.
0.
0.
0.
0.000
0.001
0.001
-0.001
-0.002
-0.010
-0.029
-0.062
-0.087
-0.094
-0.112
-0.231
-0.286
-0.278
-0.335
-0.394
0.561
87.612
717.687
102239.883
100319.109
111347.266
723.452
24.884
111.207
1015.479
10.994
-0.324
-0.354
-0.303
-0.263
-0.253
-0.278
-0.321
-0.262
-0.065
0.868
19.844
6.195
-0.284
-0.108
-0.100
-0.143
-0.105
-0.064
-0.033
-0.016
-0.009
-0.003
0.001
0.000
0.
0.
0.
0.
0.
0.
0.
0.
0.
0.
0.
0.
0.
0.
0.
0.
0.
0.
0.
0.
0.
0.
0.
0.
0.
0.
0.
0.
0.
0.
0.
0.
0.
0.
0.
0.
0.
0.
0.
0.
0.
0.
0.
0.001
0.000
0.001
-0.003
-0.008
-0.017
-0.038
-0.066
-0.098
-0.140
-0.182
-0.208
-0.230
-0.270
-0.349
-0.370
1.991
75.630
6751.816
101060.734
1397.230
18.264
1.202
4.219
4.830
0.054
-0.378
-0.327
-0.258
-0.218
-0.193
-0.187
-0.198
-0.203
-0.222
-0.379
-0.519
-0.585
-0.385
-0.195
-0.135
-0.100
-0.066
-0.038
-0.019
-0.011
-0.004
-0.003
0.001
0.
0.
0.
0.
0.
0.
0.
0.
0.
0.
0.
0.
0.
0.
0.
0.
0.
0.
0.
0.
0.
0.
0.
0.
0.
0.
0.
0.
0.
0.
0.
0.
0.
0.
0.
0.
0.
0.
0.
0.
0.
0.
0.
0.
0.001
0.
0.001
-0.001
-0.006
-0.013
-0.026
-0.050
-0.083
-0.119
-0.144
-0.168
-0.192
-0.235
-0.307
-0.367
1.248
33.499
172.902
189.283
25.069
0.453
3.388
14.946
-0.575
-0.591
-0.385
-0.291
-0.220
-0.169
-0.139
-0.120
-0.110
-0.115
-0.128
-0.156
-0.191
-0.187
-0.137
-0.100
-0.073
-0.053
-0.035
-0.021
-0.012
-0.006
-0.003
0.001
0.000
0.
0.
0.
0.
0.
0.
0.
0.
0.
0.
0.
0.
0.
0.
0.
0.
0.
0.
0.
0.
0.
0.
0.
0.
0.
0.
0.
0.
0.
0.
0.
0.
0.
0.
0.
0.
0.
0.
0.
0.
0.
0.
0.
0.
0.
0.001
0.000
-0.001
-0.005
-0.010
-0.022
-0.042
-0.072
-0.097
-0.123
-0.146
-0.170
-0.209
-0.267
-0.344
-0.202
2.042
6.739
5.987
0.604
-0.582
0.080
2.223
-0.790
-0.603
-0.380
-0.264
-0.185
-0.132
-0.100
-0.077
-0.065
-0.060
-0.060
-0.063
-0.070
-0.067
-0.054
-0.045
-0.037
-0.026
-0.017
-0.010
-0.007
-0.003
-0.001
0.001
0.
0.
0.
0.
0.
0.
0.
0.
0.
0.
0.
0.
0.
0.
0.
0.
0.
0.
0.
0.
0.
0.
0.
0.
0.
0.
0.
0.
0.
0.
0.
0.
0.
0.
0.
0.
0.
0.
0.
0.
0.
0.
0.
0.
0.
0.
0.
0.001
-0.001
-0.005
-0.009
-0.019
-0.037
-0.063
-0.088
-0.108
-0.134
-0.152
-0.180
-0.222
-0.299
-0.382
-0.403
-0.337
-0.356
-0.207
1.779
0.394
-0.419
-0.510
-0.421
-0.338
-0.243
-0.159
-0.104
-0.074
-0.051
-0.036
-0.029
-0.027
-0.027
-0.026
-0.025
-0.022
-0.021
-0.016
-0.012
-0.008
-0.006
-0.002
-0.001
0.000
0.
0.
0.
0.
0.
0.
0.
0.
0.
0.
0.
0.
0.
0.
0.
0.
0.
0.
0.
0.
0.
0.
0.
0.
0.
0.
0.
0.
0.
0.
0.
0.
0.
0.
0.
0.
0.
0.
0.
0.
0.
0.
0.
0.
0.
0.
0.
0.
0.
-0.001
-0.003
-0.008
-0.014
-0.029
-0.050
-0.078
-0.097
-0.117
-0.130
-0.145
-0.177
-0.243
-0.334
-0.374
0.219
2.257
1.171
2.145
1.351
1.378
1.249
-0.061
-0.291
-0.216
-0.138
-0.089
-0.060
-0.035
-0.022
-0.015
-0.012
-0.011
-0.009
-0.008
-0.010
-0.009
-0.007
-0.006
-0.001
-0.001
0.000
0.000
0.000
0.
0.
0.
0.
0.
0.
0.
0.
0.
0.
0.
0.
0.
0.
0.
0.
0.
0.
0.
0.
0.
0.
0.
0.
0.
0.
0.
0.
0.
0.
0.
0.
0.
0.
0.
0.
0.
0.
0.
0.
0.
0.
0.
0.
0.
0.
0.
0.
0.
-0.001
-0.002
-0.006
-0.011
-0.020
-0.036
-0.055
-0.072
-0.084
-0.098
-0.110
-0.141
-0.205
-0.273
-0.092
7.447
50.492
19.093
0.836
0.718
2.260
1.295
-0.069
-0.253
-0.190
-0.123
-0.077
-0.046
-0.022
-0.013
-0.006
-0.002
-0.004
-0.004
-0.004
-0.003
-0.003
-0.001
-0.001
0.001
0.000
0.000
0.
0.
0.
0.
0.
0.
0.
0.
0.
0.
0.
0.
0.
0.
0.
0.
0.
0.
0.
0.
0.
0.
0.
0.
0.
0.
0.
0.
0.
0.
0.
0.
0.
0.
0.
0.
0.
0.
0.
0.
0.
0.
0.
0.
0.
0.
0.
0.
0.
0.
0.
0.000
-0.002
-0.004
-0.008
-0.013
-0.024
-0.034
-0.047
-0.058
-0.063
-0.083
-0.112
-0.169
-0.223
0.044
10.454
78.040
26.861
0.816
0.075
0.934
0.222
-0.211
-0.215
-0.158
-0.101
-0.060
-0.037
-0.021
-0.009
-0.003
0.001
0.001
0.000
0.000
0.001
0.001
0.001
0.001
0.000
0.
0.
0.
0.
0.
0.
0.
0.
0.
0.
0.
0.
0.
0.
0.
0.
0.
0.
0.
0.
0.
0.
0.
0.
0.
0.
0.
0.
0.
0.
0.
0.
0.
0.
0.
0.
0.
0.
0.
0.
0.
0.
0.
0.
0.
0.
0.
0.
0.
0.
0.
0.
0.
0.
-0.002
-0.003
-0.004
-0.009
-0.012
-0.020
-0.028
-0.036
-0.044
-0.056
-0.083
-0.130
-0.185
-0.156
1.234
6.178
2.749
-0.117
-0.300
-0.186
-0.226
-0.223
-0.180
-0.124
-0.080
-0.047
-0.028
-0.017
-0.007
-0.001
0.
0.000
0.001
0.001
0.000
0.
0.
0.
0.
0.
0.
0.
0.
0.
0.
0.
0.
0.
0.
0.
0.
0.
0.
0.
0.
0.
0.
0.
0.
0.
0.
0.
0.
0.
0.
0.
0.
0.
0.
0.
0.
0.
0.
0.
0.
0.
0.
0.
0.
0.
0.
0.
0.
0.
0.
0.
0.
0.
0.
0.
0.
0.
0.
0.
-0.002
-0.003
-0.004
-0.007
-0.009
-0.015
-0.021
-0.027
-0.039
-0.056
-0.088
-0.144
-0.174
-0.159
-0.071
-0.170
-0.269
-0.267
-0.239
-0.203
-0.174
-0.131
-0.088
-0.058
-0.035
-0.022
-0.015
-0.004
0.
0.
0.
0.
0.
0.
0.
0.
0.
0.
0.
0.
0.
0.
0.
0.
0.
0.
0.
0.
0.
0.
0.
0.
0.
0.
0.
0.
0.
0.
0.
0.
0.
0.
0.
0.
0.
0.
0.
0.
0.
0.
0.
0.
0.
0.
0.
0.
0.
0.
0.
0.
0.
0.
0.
0.
0.
0.
0.
0.
0.
0.
0.
0.
0.
0.
-0.002
-0.002
-0.003
-0.003
-0.006
-0.010
-0.015
-0.023
-0.035
-0.058
-0.085
-0.124
-0.149
-0.165
-0.179
-0.188
-0.177
-0.159
-0.140
-0.115
-0.086
-0.060
-0.040
-0.027
-0.017
-0.012
-0.001
0.
0.
0.
0.
0.
0.
0.
0.
0.
0.
0.
0.
0.
0.
0.
0.
0.
0.
0.
0.
0.
0.
0.
0.
0.
0.
0.
0.
0.
0.
0.
0.
0.
0.
0.
0.
0.
0.
0.
0.
0.
0.
0.
0.
0.
0.
0.
0.
0.
0.
0.
0.
0.
0.
0.
0.
0.
0.
0.
0.
0.
0.
0.
0.
0.
0.
0.
0.
-0.002
-0.002
-0.002
-0.004
-0.009
-0.013
-0.022
-0.030
-0.048
-0.068
-0.091
-0.103
-0.108
-0.107
-0.101
-0.094
-0.083
-0.068
-0.053
-0.040
-0.027
-0.019
-0.013
-0.004
0.
0.
0.
0.
0.
0.
0.
0.
0.
0.
0.
0.
0.
0.
0.
0.
0.
0.
0.
0.
0.
0.
0.
0.
0.
0.
0.
0.
0.
0.
0.
0.
0.
0.
0.
0.
0.
0.
0.
0.
0.
0.
0.
0.
0.
0.
0.
0.
0.
0.
0.
0.
0.
0.
0.
0.
0.
0.
0.
0.
0.
0.
0.
0.
0.
0.
0.
0.
0.
0.
0.
0.000
-0.001
-0.003
-0.007
-0.013
-0.019
-0.025
-0.038
-0.047
-0.055
-0.056
-0.058
-0.058
-0.056
-0.049
-0.042
-0.033
-0.025
-0.018
-0.014
-0.008
0.
0.
0.
0.
0.
0.
0.
0.
0.
0.
0.
0.
0.
0.
0.
0.
0.
0.
0.
0.
0.
0.
0.
0.
0.
0.
0.
0.
0.
0.
0.
0.
0.
0.
0.
0.
0.
0.
0.
0.
0.
0.
0.
0.
0.
0.
0.
0.
0.
0.
0.
0.
0.
0.
0.
0.
0.
0.
0.
0.
0.
0.
0.
0.
0.
0.
0.
0.
0.
0.
0.
0.
0.
0.001
-0.001
-0.004
-0.007
-0.011
-0.015
-0.018
-0.026
-0.031
-0.033
-0.033
-0.033
-0.032
-0.029
-0.026
-0.019
-0.015
-0.011
-0.004
0.000
0.
0.
0.
0.
0.
0.
0.
0.
0.
0.
0.
0.
0.
0.
0.
0.
0.
0.
0.
0.
0.
0.
0.
0.
0.
0.
0.
0.
0.
0.
0.
0.
0.
0.
0.
0.
0.
0.
0.
0.
0.
0.
0.
0.
0.
0.
0.
0.
0.
0.
0.
0.
0.
0.
0.
0.
0.
0.
0.
0.
0.
0.
0.
0.
0.
0.
0.
0.
0.
0.
0.
0.
0.
0.
0.001
-0.001
-0.003
-0.006
-0.008
-0.010
-0.012
-0.016
-0.016
-0.018
-0.017
-0.016
-0.013
-0.010
-0.008
-0.007
-0.002
0.000
0.
0.
0.
0.
0.
0.
0.
0.
0.
0.
0.
0.
0.
0.
0.
0.
0.
0.
0.
0.
0.
0.
0.
0.
0.
0.
0.
0.
0.
0.
0.
0.
0.
0.
0.
0.
0.
0.
0.
0.
0.
0.
0.
0.
0.
0.
0.
0.
0.
0.
0.
0.
0.
0.
0.
0.
0.
0.
0.
0.
0.
0.
0.
0.
0.
0.
0.
0.
0.
0.
0.
0.
0.
0.
0.
0.
0.001
0.001
-0.002
-0.003
-0.005
-0.005
-0.005
-0.007
-0.006
-0.006
-0.006
-0.002
-0.003
-0.001
-0.001
0.
0.
0.
0.
0.
0.
0.
0.
0.
0.
0.
0.
0.
0.
0.
0.
0.
0.
0.
0.
0.
0.
0.
0.
0.
0.
0.
0.
0.
0.
0.
0.
0.
0.
0.
0.
0.
0.
0.
0.
0.
0.
0.
0.
0.
0.
0.
0.
0.
0.
0.
0.
0.
0.
0.
0.
0.
0.
0.
0.
0.
0.
0.
0.
0.
0.
0.
0.
0.
0.
0.
0.
0.
0.
0.
0.
0.
0.
0.
0.000
0.000
0.000
0.000
0.000
-0.001
-0.001
0.001
0.001
0.001
0.001
0.000
0.000
0.
0.
0.
0.
0.
0.
0.
0.
0.
0.
0.
0.
0.
0.
0.
0.
0.
0.
0.
0.
0.
0.
0.
0.
0.
0.
0.
0.
0.
0.
0.
0.
0.
0.
0.
0.
0.
0.
0.
0.
0.
0.
0.
0.
0.
0.
0.
0.
0.
0.
0.
0.
0.
0.
0.
0.
0.
0.
0.
0.
0.
0.
0.
0.
0.
0.
0.
0.
0.
0.
0.
0.
0.
0.
0.
0.
0.
0.
0.
0.
0.
0.
0.000
0.000
0.000
0.000
0.000
0.
0.
0.
0.
0.
0.
0.
0.
0.
0.
0.
0.
0.
0.
0.
0.
0.
0.
0.
0.
0.
0.
0.
0.
0.
0.
0.
0.
0.
0.
0.
0.
0.
0.
0.
0.
0.
0.
0.
0.
0.
0.
0.
0.
0.
0.
0.
0.
0.
0.
0.
0.
0.
0.
0.
0.
0.
0.
0.
0.
0.
0.
0.
0.
0.
0.
0.
0.
0.
0.
0.
0.
0.
0.
0.
0.
0.
0.
0.
0.
0.
0.
0.
0.
0.
0.
0.
0.
0.
0.
0.
0.
0.
0.
0.
0.
0.
0.
0.
0.
0.
0.
0.
0.
0.
0.
0.
0.
0.
0.
0.
0.
0.
0.
0.
0.
0.
0.
0.
0.
0.
0.
0.
0.
0.
0.
0.
0.
0.
0.
0.
0.
0.
0.
0.
0.
0.
0.
0.
0.
0.
0.
0.
0.
0.
0.
0.
0.
0.
0.
0.
0.
0.
0.
0.
0.
0.
0.
0.
0.
0.
0.
0.
0.
0.
0.
0.
0.
0.
0.
0.
0.
0.
0.
0.
0.
0.
0.
0.
0.
0.
0.
0.
0.
0.
0.
0.
0.
0.
0.
0.
0.
0.
0.
0.
0.
0.
0.
0.
0.
0.
0.
0.
0.
0.
0.
0.
0.
0.
0.
0.
0.
0.
0.
0.
0.
0.
0.
0.
0.
0.
0.
0.
0.
0.
0.
0.
0.
0.
0.
0.
0.
0.
0.
0.
0.
0.
0.
0.
0.
0.
0.
0.
0.
0.
0.
0.
0.
0.
0.
0.
0.
0.
0.
0.
0.
0.
0.
0.
0.
0.
0.
0.
0.
0.
0.
0.
0.
0.
0.
0.
0.
0.
0.
0.
0.
0.
0.
0.
0.
0.
0.
0.
0.
0.
0.
0.
0.
0.
0.
0.
0.
0.
0.
0.
0.
0.
0.
0.
0.
0.
0.
0.
0.
0.
0.
0.
0.
0.
0.
0.
0.
0.
0.
0.
0.
0.
0.
0.
0.
0.
0.
0.
0.
0.
0.
0.
0.
0.
0.
0.
0.
0.
0.
0.
0.
0.
0.
0.
0.
0.
0.
0.
0.
0.
0.
0.
0.
0.
0.
0.
0.
0.
0.
0.
0.
0.
0.
0.
0.
0.
0.
0.
0.
0.
0.
0.
0.
0.
0.
0.
0.
0.
0.
0.
0.
0.
0.
0.
0.
0.
0.
0.
0.
0.
0.
0.
0.
0.
0.
0.
0.
0.
0.
0.
0.
0.
0.
0.
0.
0.
0.
0.
0.
0.
0.
0.
0.
0.
0.
0.
0.
0.
0.
0.
0.
0.
0.
0.
0.
0.
0.
0.
0.
0.
0.
0.
0.
0.
0.
0.
0.
0.
0.
0.
0.
0.
0.
0.
0.
0.
0.
0.
0.
0.
0.
0.
0.
0.
0.
0.
0.
0.
0.
0.
0.
0.
0.
0.
0.
0.
0.
0.
0.
0.
0.
0.
0.
0.
0.
0.
0.
0.
0.
0.
0.
0.
0.
0.
0.
0.
0.
0.
0.
0.
0.
0.
0.
0.
0.
0.
0.
0.
0.
0.
0.
0.
0.
0.
0.
0.
0.
0.
0.
0.
0.
0.
0.
0.
0.
0.
0.
0.
0.
0.
0.
0.
0.
0.
0.
0.
0.
0.
0.
0.
0.
0.
0.
0.
0.
0.
0.
0.
0.
0.
0.
0.
0.
0.
0.
0.
0.
0.
0.
0.
0.
0.
0.
0.
0.
0.
0.
0.
0.
0.
0.
0.
0.
0.
0.
0.
0.
0.
0.
0.
0.
0.
0.
0.
0.
0.
0.
0.
0.
0.
0.
0.
0.
0.
0.
0.
0.
0.
0.
0.
0.
0.
0.
0.
0.
0.
0.
0.
0.
0.
0.
0.
0.
0.
0.
0.
0.
0.
0.
0.
0.
0.
0.
0.
0.
0.
0.
0.
0.
0.
0.
0.
0.
0.
0.
0.
0.
0.
0.
0.
0.
0.
0.
0.
0.
0.
0.
0.
0.
0.
0.
0.
0.
0.
0.
0.
0.
0.
0.
0.
0.
0.
0.
0.
0.
0.
0.
0.
0.
0.
0.
0.
0.
0.
0.
0.
0.
0.
0.
0.
0.
0.
0.
0.
0.
0.
0.
0.
0.
0.
0.
0.
0.
0.
0.
0.
0.
0.
0.
0.
0.
0.
0.
0.
0.
0.
0.
0.
0.
0.
0.
0.
0.
0.
0.
0.
0.
0.
0.
0.
0.
0.
0.
0.
0.
0.
0.
0.
0.
0.
0.
0.
0.
0.
0.
0.
0.
0.
0.
0.
0.
0.
0.
0.
0.
0.
0.
0.
0.
0.
0.
0.
0.
0.
0.
0.
0.
0.
0.
0.
0.
0.
0.
0.
0.
0.
0.
0.
0.
0.
0.
0.
0.
0.
0.
0.
0.
0.
0.
0.
0.
0.
0.
0.
0.
0.
0.
0.
0.
0.
0.
0.
0.
0.
0.
0.
0.
0.
0.
0.
0.
0.
0.
0.
0.
0.
0.
0.
0.
0.
0.
0.
0.
0.
0.
0.
0.
0.
0.
0.
0.
0.
0.
0.
0.
0.
0.
0.
0.
0.
0.
0.
0.
0.
0.
0.
0.
0.
0.
0.
0.
0.
0.
0.
0.
0.
0.
0.
0.
0.
0.
0.
0.
0.
0.
0.
0.
0.
0.
0.
0.
0.
0.
0.
0.
0.
0.
0.
0.
0.
0.
0.
0.
0.
0.
0.
0.
0.
0.
0.
0.
0.
0.
0.
0.
0.
0.
0.
0.
0.
0.
0.
0.
0.
0.
0.
0.
0.
0.
0.
0.
0.
0.
0.
0.
0.
0.
0.
0.
0.
0.
0.
0.
0.
0.
0.
0.
0.
0.
0.
0.
0.
0.
0.
0.
0.
0.
0.
0.
0.
0.
0.
0.
0.
0.
0.
0.
0.
0.
0.
0.
0.
0.
0.
0.
0.
0.
0.
0.
0.
0.
0.
0.
0.
0.
0.
0.
0.
0.
0.
0.
0.
0.
0.
0.
0.
0.
0.
0.
0.
0.
0.
0.
0.
0.
0.
0.
0.
0.
0.
0.
0.
0.
0.
0.
0.
0.
0.
0.
0.
0.
0.
0.
0.
0.
0.
0.
0.
0.
0.
0.
0.
0.
0.
0.
0.
0.
0.
0.
0.
0.
0.
0.
0.
0.
0.
0.
0.
0.
0.
0.
0.
0.
0.
0.
0.
0.
0.
0.
0.
0.
0.
0.
0.
0.
0.
0.
0.
0.
0.
0.
0.
0.
0.
0.
0.
0.
0.
0.
0.
0.
0.
0.
0.
0.
0.
0.
0.
0.
0.
0.
0.
0.
0.
0.
0.
0.
0.
0.
0.
0.
0.
0.
0.
0.
0.
0.
0.
0.
0.
0.
0.
0.
0.
0.
0.
0.
0.
0.
0.
0.
0.
0.
0.
0.
0.
0.
0.
0.
0.
0.
0.
0.
0.
0.
0.
0.
0.
0.
0.
0.
0.
0.
0.
0.
0.
0.
0.
0.
0.
0.
0.
0.
0.
0.
0.
0.
0.
0.
0.
0.
0.
0.
0.
0.
0.
0.
0.
0.
0.
0.
0.
0.
0.
0.
0.
0.
0.
0.
0.
0.
0.
0.
0.
0.
0.
0.
0.
0.
0.
0.
0.
0.
0.
0.
0.
0.
0.
0.
0.
0.
0.
0.
0.
0.
0.
0.
0.
0.
0.
0.
0.
0.
0.
0.
0.
0.
0.
0.
0.
0.
0.
0.
0.
0.
0.
0.
0.
0.
0.
0.
0.
0.
0.
0.
0.
0.
0.
0.
0.
0.
0.
0.
0.
0.
0.
0.
0.
0.
0.
0.
0.
0.
0.
0.
0.
0.
0.
0.
0.
0.
0.
0.
0.
0.
0.
0.
0.
0.
0.
0.
0.
0.
0.
0.
0.
0.
0.
0.
0.
0.
0.
0.
0.
0.
0.
0.
0.
0.
0.
0.
0.
0.
0.
0.
0.
0.
0.
0.
0.
0.
0.
0.
0.
0.
0.
0.
0.
0.
0.
0.
0.
0.
0.
0.
0.
0.
0.
0.
0.
0.
0.
0.
0.
0.
0.
0.
0.
0.
0.
0.
0.
0.
0.
0.
0.
0.
0.
0.
0.
0.
0.
0.
0.
0.
0.
0.
0.
0.
0.
0.
0.
0.
0.
0.
0.
0.
0.
0.
0.
0.
0.
0.
0.
0.
0.
0.
0.
0.
0.
0.
0.
0.
0.
0.
0.
0.
0.
0.
0.
0.
0.
0.
0.
0.
0.
0.
0.
0.
0.
0.
0.
0.
0.
0.
0.
0.
0.
0.
0.
0.
0.
0.
0.
0.
0.
0.
0.
0.
0.
0.
0.
0.
0.
0.
0.
0.
0.
0.
0.
0.
0.
0.
0.
0.
0.
0.
0.
0.
0.
0.
0.
0.
0.
0.
0.
0.
0.
0.
0.
0.
0.
0.
0.
0.
0.
0.
0.
0.
0.
0.
0.
0.
0.
0.
0.
0.
0.
0.
0.
0.
0.
0.
0.
0.
0.
0.
0.
0.
0.
0.
0.
0.
0.
0.
0.
0.
0.
0.
0.
0.
0.
0.
0.
0.
0.
0.
0.
0.
0.
0.
0.
0.
0.
0.
0.
0.
0.
0.
0.
0.
0.
0.
0.
0.
0.
0.
0.
0.
0.
0.
0.
0.
0.
0.
0.
0.
0.
0.
0.
0.
0.
0.
0.
0.
0.
0.
0.
0.
0.
0.
0.
0.
0.
0.
0.
0.
0.
0.
0.
0.
0.
0.
0.
0.
0.
0.
0.
0.
0.
0.
0.
0.
0.
0.
0.
0.
0.
0.
0.
0.
0.
0.
0.
0.
0.
0.
0.
0.
0.
0.
0.
0.
0.
0.
0.
0.
0.
0.
0.
0.
0.
0.
0.
0.
0.
0.
0.
0.
0.
0.
0.
0.
0.
0.
0.
0.
0.
0.
0.
0.
0.
0.
0.
0.
0.
0.
0.
0.
0.
0.
0.
0.
0.
0.
0.
0.
0.
0.
0.
0.
0.
0.
0.
0.
0.
0.
0.
0.
0.
0.
0.
0.
0.
0.
0.
0.
0.
0.
0.
0.
0.
0.
0.
0.
0.
0.
0.
0.
0.
0.
0.
0.
0.
0.
0.
0.
0.
0.
0.
0.
0.
0.
0.
0.
0.
0.
0.
0.
0.
0.
0.
0.
0.
0.
0.
0.
0.
0.
0.
0.
0.
0.
0.
0.
0.
0.
0.
0.
0.
0.
0.
0.
0.
0.
0.
0.
0.
0.
0.
0.
0.
0.
0.
0.
0.
0.
0.
0.
0.
0.
0.
0.
0.
0.
0.
0.
0.
0.
0.
0.
0.
0.
0.
0.
0.
0.
0.
0.
0.
0.
0.
0.
0.
0.
0.
0.
0.
0.
0.
0.
0.
0.
0.
0.
0.
0.
0.
0.
0.
0.
0.
0.
0.
0.
0.
0.
0.
0.
0.
0.
0.
0.
0.
0.
0.
0.
0.
0.
0.
0.
0.
0.
0.
0.
0.
0.
0.
0.
0.
0.
0.
0.
0.
0.
0.
0.
0.
0.
0.
0.
0.
0.
0.
0.
0.
0.
0.
0.
0.
0.
0.
0.
0.
0.
0.
0.
0.
0.
0.
0.
0.
0.
0.
0.
0.
0.
0.
0.
0.
0.
0.
0.
0.
0.
0.
0.
0.
0.
0.
0.
0.
0.
0.
0.
0.
0.
0.
0.
0.
0.
0.
0.
0.
0.
0.
0.
0.
0.
0.
0.
0.
0.
0.
0.
0.
0.
0.
0.
0.
0.
0.
0.
0.
0.
0.
0.
0.
0.
0.
0.
0.
0.
0.
0.
0.
0.
0.
0.
0.
0.
0.
0.
0.
0.
0.
0.
0.
0.
0.
0.
0.
0.
0.
0.
0.
0.
0.
0.
0.
0.
0.
0.
0.
0.
0.
0.
0.
0.
0.
0.
0.
0.
0.
0.
0.
0.
0.
0.
0.
0.
0.
0.
0.
0.
0.
0.
0.
0.
0.
0.
0.
0.
0.
0.
0.
0.
0.
0.
0.
0.
0.
0.
0.
0.
0.
0.
0.
0.
0.
0.
0.
0.
0.
0.
0.
0.
0.
0.
0.
0.
0.
0.
0.
0.
0.
0.
0.
0.
0.
0.
0.
0.
0.
0.
0.
0.
0.
0.
0.
0.
0.
0.
0.
0.
0.
0.
0.
0.
0.
0.
0.
0.
0.
0.
0.
0.
0.
0.
0.
0.
0.
0.
0.
0.
0.
0.
0.
0.
0.
0.
0.
0.
0.
0.
0.
0.
0.
0.
0.
0.
0.
0.
0.
0.
0.
0.
0.
0.
0.
0.
0.
0.
0.
0.
0.
0.
0.
0.
0.
0.
0.
0.
0.
0.
0.
0.
0.
0.
0.
0.
0.
0.
0.
0.
0.
0.
0.
0.
0.
0.
0.
0.
0.
0.
0.
0.
0.
0.
0.
0.
0.
0.
0.
0.
0.
0.
0.
0.
0.
0.
0.
0.
0.
0.
0.
0.
0.
0.
0.
0.
0.
0.
0.
0.
0.
0.
0.
0.
0.
0.
0.
0.
0.
0.
0.
0.
0.
0.
0.
0.
0.
0.
0.
0.
0.
0.
0.
0.
0.
0.
0.
0.
0.
0.
0.
0.
0.
0.
0.
0.
0.
0.
0.
0.
0.
0.
0.
0.
0.
0.
0.
0.
0.
0.
0.
0.
0.
0.
0.
0.
0.
0.
0.
0.
0.
0.
0.
0.
0.
0.
0.
0.
0.
0.
0.
0.
0.
0.
0.
0.
0.
0.
0.
0.
0.
0.
0.
0.
0.
0.
0.
0.
0.
0.
0.
0.
0.
0.
0.
0.
0.
0.
0.
0.
0.
0.
0.
0.
0.
0.
0.
0.
0.
0.
0.
0.
0.
0.
0.
0.
0.
0.
0.
0.
0.
0.
0.
0.
0.
0.
0.
0.
0.
0.
0.
0.
0.
0.
0.
0.
0.
0.
0.
0.
0.
0.
0.
0.
0.
0.
0.
0.
0.
0.
0.
0.
0.
0.
0.
0.
0.
0.
0.
0.
0.
0.
0.
0.
0.
0.
0.
0.
0.
0.
0.
0.
0.
0.
0.
0.
0.
0.
0.
0.
0.
0.
0.
0.
0.
0.
0.
0.
0.
0.
0.
0.
0.
0.
0.
0.
0.
0.
0.
0.
0.
0.
0.
0.
0.
0.
0.
0.
0.
0.
0.
0.
0.
0.
0.
0.
0.
0.
0.
0.
0.
0.
0.
0.
0.
0.
0.
0.
0.
0.
0.
0.
0.
0.
0.
0.
0.
0.
0.
0.
0.
0.
0.
0.
0.
0.
0.
0.
0.
0.
0.
0.
0.
0.
0.
0.
0.
0.
0.
0.
0.
0.
0.
0.
0.
0.
0.
0.
0.
0.
0.
0.
0.
0.
0.
0.
0.
0.
0.
0.
0.
0.
0.
0.
0.
0.
0.
0.
0.
0.
0.
0.
0.
0.
0.
0.
0.
0.
0.
0.
0.
0.
0.
0.
0.
0.
0.
0.
0.
0.
0.
0.
0.
0.
0.
0.
0.
0.
0.
0.
0.
0.
0.
0.
0.
0.
0.
0.
0.
0.
0.
0.
0.
0.
0.
0.
0.
0.
0.
0.
0.
0.
0.
0.
0.
0.
0.
0.
0.
0.
0.
0.
0.
0.
0.
0.
0.
0.
0.
0.
0.
0.
0.
0.
0.
0.
0.
0.
0.
0.
0.
0.
0.
0.
0.
0.
0.
0.
0.
0.
0.
0.
0.
0.
0.
0.
0.
0.
0.
0.
0.
0.
0.
0.
0.
0.
0.
0.
0.
0.
0.
0.
0.
0.
0.
0.
0.
0.
0.
0.
0.
0.
0.
0.
0.
0.
0.
0.
0.
0.
0.
0.
0.
0.
0.
0.
0.
0.
0.
0.
0.
0.
0.
0.
0.
0.
0.
0.
0.
0.
0.
0.
0.
0.
0.
0.
0.
0.
0.
0.
0.
0.
0.
0.
0.
0.
0.
0.
0.
0.
0.
0.
0.
0.
0.
0.
0.
0.
0.
0.
0.
0.
0.
0.
0.
0.
0.
0.
0.
0.
0.
0.
0.
0.
0.
0.
0.
0.
0.
0.
0.
0.
0.
0.
0.
0.
0.
0.
0.
0.
0.
0.
0.
0.
0.
0.
0.
0.
0.
0.
0.
0.
0.
0.
0.
0.
0.
0.
0.
0.
0.
0.
0.
0.
0.
0.
0.
0.
0.
0.
0.
0.
0.
0.
0.
0.
0.
0.
0.000
0.000
0.000
0.000
0.000
0.000
0.
0.
0.
0.
0.
0.
0.
0.
0.
0.
0.
0.
0.
0.
0.
0.
0.
0.
0.
0.
0.
0.
0.
0.
0.
0.
0.
0.
0.
0.
0.
0.
0.
0.
0.
0.
0.
0.
0.
0.
0.
0.
0.
0.
0.
0.
0.
0.
0.
0.
0.
0.
0.
0.
0.
0.
0.
0.
0.
0.
0.
0.
0.
0.
0.
0.
0.
0.
0.
0.
0.
0.
0.
0.
0.
0.
0.
0.
0.
0.
0.
0.
0.
0.
0.
0.
0.000
0.000
0.000
-0.001
-0.001
-0.001
-0.001
0.000
0.000
0.
0.
0.
0.
0.
0.
0.
0.
0.
0.
0.
0.
0.
0.
0.
0.
0.
0.
0.
0.
0.
0.
0.
0.
0.
0.
0.
0.
0.
0.
0.
0.
0.
0.
0.
0.
0.
0.
0.
0.
0.
0.
0.
0.
0.
0.
0.
0.
0.
0.
0.
0.
0.
0.
0.
0.
0.
0.
0.
0.
0.
0.
0.
0.
0.
0.
0.
0.
0.
0.
0.
0.
0.
0.
0.
0.
0.
0.
0.
0.
0.
0.
0.
0.000
0.000
-0.001
-0.002
-0.002
-0.002
-0.002
-0.002
-0.001
0.000
0.000
0.
0.
0.
0.
0.
0.
0.
0.
0.
0.
0.
0.
0.
0.
0.
0.
0.
0.
0.
0.
0.
0.
0.
0.
0.
0.
0.
0.
0.
0.
0.
0.
0.
0.
0.
0.
0.
0.
0.
0.
0.
0.
0.
0.
0.
0.
0.
0.
0.
0.
0.
0.
0.
0.
0.
0.
0.
0.
0.
0.
0.
0.
0.
0.
0.
0.
0.
0.
0.
0.
0.
0.
0.
0.
0.
0.
0.
0.
0.
0.
0.000
0.000
0.000
-0.001
-0.002
-0.002
-0.002
-0.002
-0.002
-0.002
-0.002
-0.002
0.000
0.000
0.
0.
0.
0.
0.
0.
0.
0.
0.
0.
0.
0.
0.
0.
0.
0.
0.
0.
0.
0.
0.
0.
0.
0.
0.
0.
0.
0.
0.
0.
0.
0.
0.
0.
0.
0.
0.
0.
0.
0.
0.
0.
0.
0.
0.
0.
0.
0.
0.
0.
0.
0.
0.
0.
0.
0.
0.
0.
0.
0.
0.
0.
0.
0.
0.
0.
0.
0.
0.
0.
0.
0.
0.
0.
0.
0.
0.
0.000
0.000
0.000
0.000
0.001
-0.001
-0.002
-0.002
-0.003
-0.003
-0.003
-0.003
-0.002
-0.002
-0.001
0.000
0.
0.
0.
0.
0.
0.
0.
0.
0.
0.
0.
0.
0.
0.
0.
0.
0.
0.
0.
0.
0.
0.
0.
0.
0.
0.
0.
0.
0.
0.
0.
0.
0.
0.
0.
0.
0.
0.
0.
0.
0.
0.
0.
0.
0.
0.
0.
0.
0.
0.
0.
0.
0.
0.
0.
0.
0.
0.
0.
0.
0.
0.
0.
0.
0.
0.
0.
0.
0.
0.
0.
0.
0.
0.
0.
0.
0.000
0.000
0.000
0.000
0.001
-0.001
-0.001
-0.002
-0.003
-0.003
-0.004
-0.004
-0.003
-0.003
-0.002
-0.002
0.000
0.000
0.
0.
0.
0.
0.
0.
0.
0.
0.
0.
0.
0.
0.
0.
0.
0.
0.
0.
0.
0.
0.
0.
0.
0.
0.
0.
0.
0.
0.
0.
0.
0.
0.
0.
0.
0.
0.
0.
0.
0.
0.
0.
0.
0.
0.
0.
0.
0.
0.
0.
0.
0.
0.
0.
0.
0.
0.
0.
0.
0.
0.
0.
0.
0.
0.
0.
0.
0.
0.
0.
0.
0.
0.
0.
0.
0.000
0.000
0.000
-0.001
-0.001
-0.003
-0.001
-0.002
-0.004
-0.007
-0.006
-0.006
-0.004
-0.003
-0.002
-0.002
-0.001
0.000
0.
0.
0.
0.
0.
0.
0.
0.
0.
0.
0.
0.
0.
0.
0.
0.
0.
0.
0.
0.
0.
0.
0.
0.
0.
0.
0.
0.
0.
0.
0.
0.
0.
0.
0.
0.
0.
0.
0.
0.
0.
0.
0.
0.
0.
0.
0.
0.
0.
0.
0.
0.
0.
0.
0.
0.
0.
0.
0.
0.
0.
0.
0.
0.
0.
0.
0.
0.
0.
0.
0.
0.
0.
0.
0.
0.000
0.000
-0.001
-0.001
-0.001
-0.003
-0.003
-0.005
-0.007
-0.007
-0.008
-0.008
-0.005
-0.003
-0.002
-0.002
-0.001
0.000
0.
0.
0.
0.
0.
0.
0.
0.
0.
0.
0.
0.
0.
0.
0.
0.
0.
0.
0.
0.
0.
0.
0.
0.
0.
0.
0.
0.
0.
0.
0.
0.
0.
0.
0.
0.
0.
0.
0.
0.
0.
0.
0.
0.
0.
0.
0.
0.
0.
0.
0.
0.
0.
0.
0.
0.
0.
0.
0.
0.
0.
0.
0.
0.
0.
0.
0.
0.
0.
0.
0.
0.
0.
0.
0.
0.000
0.000
-0.001
-0.001
-0.001
-0.004
-0.006
-0.008
-0.007
-0.007
-0.008
-0.008
-0.006
-0.003
-0.002
-0.002
0.000
0.000
0.
0.
0.
0.
0.
0.
0.
0.
0.
0.
0.
0.
0.
0.
0.
0.
0.
0.
0.
0.
0.
0.
0.
0.
0.
0.
0.
0.
0.
0.
0.
0.
0.
0.
0.
0.
0.
0.
0.
0.
0.
0.
0.
0.
0.
0.
0.
0.
0.
0.
0.
0.
0.
0.
0.
0.
0.
0.
0.
0.
0.
0.
0.
0.
0.
0.
0.
0.
0.
0.
0.
0.
0.
0.
0.
0.000
0.000
-0.001
-0.001
-0.003
-0.003
-0.005
-0.007
-0.008
-0.008
-0.008
-0.008
-0.003
-0.002
-0.002
-0.002
0.000
0.000
0.
0.
0.
0.
0.
0.
0.
0.
0.
0.
0.
0.
0.
0.
0.
0.
0.
0.
0.
0.
0.
0.
0.
0.
0.
0.
0.
0.
0.
0.
0.
0.
0.
0.
0.
0.
0.
0.
0.
0.
0.
0.
0.
0.
0.
0.
0.
0.
0.
0.
0.
0.
0.
0.
0.
0.
0.
0.
0.
0.
0.
0.
0.
0.
0.
0.
0.
0.
0.
0.
0.
0.
0.
0.
0.
0.000
0.000
-0.001
-0.001
-0.003
-0.002
-0.006
-0.007
-0.006
-0.006
-0.006
-0.006
-0.005
-0.002
-0.001
0.000
0.000
0.
0.
0.
0.
0.
0.
0.
0.
0.
0.
0.
0.
0.
0.
0.
0.
0.
0.
0.
0.
0.
0.
0.
0.
0.
0.
0.
0.
0.
0.
0.
0.
0.
0.
0.
0.
0.
0.
0.
0.
0.
0.
0.
0.
0.
0.
0.
0.
0.
0.
0.
0.
0.
0.
0.
0.
0.
0.
0.
0.
0.
0.
0.
0.
0.
0.
0.
0.
0.
0.
0.
0.
0.
0.
0.
0.
0.
0.000
0.001
-0.001
-0.001
-0.004
-0.003
-0.005
-0.006
-0.006
-0.005
-0.005
-0.004
-0.003
0.001
0.000
0.000
0.
0.
0.
0.
0.
0.
0.
0.
0.
0.
0.
0.
0.
0.
0.
0.
0.
0.
0.
0.
0.
0.
0.
0.
0.
0.
0.
0.
0.
0.
0.
0.
0.
0.
0.
0.
0.
0.
0.
0.
0.
0.
0.
0.
0.
0.
0.
0.
0.
0.
0.
0.
0.
0.
0.
0.
0.
0.
0.
0.
0.
0.
0.
0.
0.
0.
0.
0.
0.
0.
0.
0.
0.
0.
0.
0.
0.
0.
0.001
0.001
0.001
-0.001
-0.001
-0.002
-0.003
-0.005
-0.005
-0.005
-0.003
-0.001
0.001
0.000
0.
0.
0.
0.
0.
0.
0.
0.
0.
0.
0.
0.
0.
0.
0.
0.
0.
0.
0.
0.
0.
0.
0.
0.
0.
0.
0.
0.
0.
0.
0.
0.
0.
0.
0.
0.
0.
0.
0.
0.
0.
0.
0.
0.
0.
0.
0.
0.
0.
0.
0.
0.
0.
0.
0.
0.
0.
0.
0.
0.
0.
0.
0.
0.
0.
0.
0.
0.
0.
0.
0.
0.
0.
0.
0.
0.
0.
0.
0.
0.
0.001
0.001
-0.001
-0.002
-0.002
-0.003
-0.003
-0.003
-0.003
-0.002
-0.002
-0.001
0.000
0.
0.
0.
0.
0.
0.
0.
0.
0.
0.
0.
0.
0.
0.
0.
0.
0.
0.
0.
0.
0.
0.
0.
0.
0.
0.
0.
0.
0.
0.
0.
0.
0.
0.
0.
0.
0.
0.
0.
0.
0.
0.
0.
0.
0.
0.
0.
0.
0.
0.
0.
0.
0.
0.
0.
0.
0.
0.
0.
0.
0.
0.
0.
0.
0.
0.
0.
0.
0.
0.
0.
0.
0.
0.
0.
0.
0.
0.
0.
0.
0.000
0.001
-0.001
-0.002
-0.002
-0.003
-0.003
-0.003
-0.002
-0.002
-0.002
-0.001
0.000
0.
0.
0.
0.
0.
0.
0.
0.
0.
0.
0.
0.
0.
0.
0.
0.
0.
0.
0.
0.
0.
0.
0.
0.
0.
0.
0.
0.
0.
0.
0.
0.
0.
0.
0.
0.
0.
0.
0.
0.
0.
0.
0.
0.
0.
0.
0.
0.
0.
0.
0.
0.
0.
0.
0.
0.
0.
0.
0.
0.
0.
0.
0.
0.
0.
0.
0.
0.
0.
0.
0.
0.
0.
0.
0.
0.
0.
0.
0.
0.
0.000
0.000
-0.002
-0.002
-0.002
-0.003
-0.003
-0.003
-0.002
-0.002
-0.002
0.000
0.000
0.
0.
0.
0.
0.
0.
0.
0.
0.
0.
0.
0.
0.
0.
0.
0.
0.
0.
0.
0.
0.
0.
0.
0.
0.
0.
0.
0.
0.
0.
0.
0.
0.
0.
0.
0.
0.
0.
0.
0.
0.
0.
0.
0.
0.
0.
0.
0.
0.
0.
0.
0.
0.
0.
0.
0.
0.
0.
0.
0.
0.
0.
0.
0.
0.
0.
0.
0.
0.
0.
0.
0.
0.
0.
0.
0.
0.
0.
0.
0.
0.000
0.000
-0.001
-0.002
-0.002
-0.002
-0.002
-0.002
-0.002
-0.002
-0.002
0.000
0.000
0.
0.
0.
0.
0.
0.
0.
0.
0.
0.
0.
0.
0.
0.
0.
0.
0.
0.
0.
0.
0.
0.
0.
0.
0.
0.
0.
0.
0.
0.
0.
0.
0.
0.
0.
0.
0.
0.
0.
0.
0.
0.
0.
0.
0.
0.
0.
0.
0.
0.
0.
0.
0.
0.
0.
0.
0.
0.
0.
0.
0.
0.
0.
0.
0.
0.
0.
0.
0.
0.
0.
0.
0.
0.
0.
0.
0.
0.
0.
0.
0.
0.000
0.000
-0.001
-0.002
-0.002
-0.002
-0.002
-0.002
-0.001
0.000
0.000
0.
0.
0.
0.
0.
0.
0.
0.
0.
0.
0.
0.
0.
0.
0.
0.
0.
0.
0.
0.
0.
0.
0.
0.
0.
0.
0.
0.
0.
0.
0.
0.
0.
0.
0.
0.
0.
0.
0.
0.
0.
0.
0.
0.
0.
0.
0.
0.
0.
0.
0.
0.
0.
0.
0.
0.
0.
0.
0.
0.
0.
0.
0.
0.
0.
0.
0.
0.
0.
0.
0.
0.
0.
0.
0.
0.
0.
0.
0.
0.
0.
0.
0.000
0.000
0.000
-0.001
-0.001
-0.001
-0.001
-0.001
0.000
0.000
0.000
0.
0.
0.
0.
0.
0.
0.
0.
0.
0.
0.
0.
0.
0.
0.000
0.000
0.000
0.000
0.000
0.000
0.000
0.
0.
0.
0.
0.
0.
0.
0.
0.
0.
0.
0.
0.
0.
0.
0.
0.
0.
0.
0.
0.
0.
0.
0.
0.
0.
0.
0.
0.
0.
0.
0.
0.
0.
0.
0.
0.
0.
0.
0.
0.
0.
0.
0.
0.
0.
0.
0.
0.
0.
0.
0.
0.
0.
0.
0.
0.
0.
0.
0.
0.
0.
0.000
0.001
-0.001
-0.001
-0.001
0.001
0.000
0.000
0.000
0.
0.
0.
0.
0.
0.
0.001
0.001
0.000
0.000
0.000
0.000
0.
0.
0.001
0.001
-0.001
-0.001
0.000
0.000
-0.001
0.000
0.000
0.
0.
0.
0.
0.
0.
0.
0.
0.
0.
0.
0.
0.
0.
0.
0.
0.
0.
0.
0.
0.
0.
0.
0.
0.
0.
0.
0.
0.
0.
0.
0.
0.
0.
0.
0.
0.
0.
0.
0.
0.
0.
0.
0.
0.
0.
0.
0.
0.
0.
0.
0.
0.
0.
0.
0.
0.
0.
0.
0.
0.000
0.000
0.000
-0.001
-0.001
-0.001
-0.001
0.000
0.000
0.000
0.
0.
0.
0.001
0.001
0.001
0.000
-0.001
-0.002
-0.001
-0.001
-0.002
-0.001
0.001
-0.001
-0.001
-0.001
-0.001
-0.002
-0.001
-0.001
0.000
-0.001
0.001
0.000
0.
0.
0.
0.
0.
0.
0.
0.
0.
0.
0.
0.
0.
0.
0.
0.
0.
0.
0.
0.
0.
0.
0.
0.
0.
0.
0.
0.
0.
0.
0.
0.
0.
0.
0.
0.
0.
0.
0.
0.
0.
0.
0.
0.
0.
0.
0.
0.
0.
0.
0.
0.
0.
0.000
0.000
0.000
0.000
0.000
0.000
0.000
-0.001
-0.001
-0.002
-0.002
-0.001
0.000
0.000
0.000
0.
0.001
0.001
0.001
0.001
-0.001
-0.005
-0.005
-0.005
-0.003
-0.003
0.
0.000
-0.002
-0.002
-0.001
-0.004
-0.007
-0.005
-0.005
-0.003
-0.002
-0.001
-0.001
0.001
0.001
0.001
0.000
0.000
0.000
0.000
0.
0.
0.
0.
0.
0.
0.
0.
0.
0.
0.
0.
0.
0.
0.
0.
0.
0.
0.
0.
0.
0.
0.
0.
0.
0.
0.
0.
0.
0.
0.
0.
0.
0.
0.
0.
0.
0.
0.
0.
0.
0.
0.
0.
0.
0.
0.000
0.000
0.000
0.000
0.000
0.000
0.000
0.000
0.000
-0.001
-0.001
-0.001
-0.001
0.000
0.000
0.
0.001
0.001
0.001
0.001
-0.005
-0.006
-0.007
-0.008
-0.009
-0.010
-0.010
-0.006
-0.006
-0.005
-0.008
-0.011
-0.009
-0.010
-0.010
-0.009
-0.008
-0.005
-0.004
-0.004
-0.004
-0.003
-0.003
-0.002
-0.002
-0.001
0.000
0.000
0.
0.
0.
0.
0.
0.
0.
0.
0.
0.
0.
0.
0.
0.
0.
0.
0.
0.
0.
0.
0.
0.
0.
0.
0.
0.
0.
0.
0.
0.
0.
0.
0.
0.
0.
0.
0.
0.
0.
0.
0.
0.
0.
0.
0.000
0.000
0.000
-0.001
-0.002
-0.002
-0.001
0.000
0.000
0.000
0.000
0.000
0.001
0.001
0.001
0.001
0.001
0.001
0.002
0.000
-0.004
-0.008
-0.013
-0.019
-0.021
-0.023
-0.024
-0.023
-0.020
-0.016
-0.015
-0.017
-0.018
-0.021
-0.021
-0.019
-0.017
-0.016
-0.016
-0.011
-0.009
-0.007
-0.006
-0.005
-0.004
-0.004
-0.002
-0.002
0.000
0.000
0.
0.
0.
0.
0.
0.
0.
0.
0.
0.
0.
0.
0.
0.
0.
0.
0.
0.
0.
0.
0.
0.
0.
0.
0.
0.
0.
0.
0.
0.
0.
0.
0.
0.
0.
0.
0.
0.
0.
0.
0.
0.
0.000
0.000
0.000
-0.002
-0.002
-0.002
-0.002
-0.001
-0.001
0.000
0.000
0.000
0.001
0.001
0.001
0.001
0.001
0.001
0.002
-0.002
-0.007
-0.012
-0.021
-0.031
-0.040
-0.050
-0.057
-0.061
-0.056
-0.048
-0.041
-0.039
-0.036
-0.043
-0.051
-0.055
-0.048
-0.040
-0.038
-0.031
-0.025
-0.019
-0.015
-0.011
-0.010
-0.007
-0.007
-0.005
-0.002
-0.002
-0.001
0.000
0.
0.
0.
0.
0.
0.
0.
0.
0.
0.
0.
0.
0.
0.
0.
0.
0.
0.
0.
0.
0.
0.
0.
0.
0.
0.
0.
0.
0.
0.
0.
0.
0.
0.
0.
0.
0.
0.
0.
0.
0.
0.000
0.000
-0.002
-0.002
-0.002
-0.002
-0.002
-0.002
-0.001
-0.001
0.001
0.000
0.000
0.001
0.001
0.001
0.000
-0.004
-0.005
-0.012
-0.020
-0.030
-0.047
-0.073
-0.107
-0.123
-0.123
-0.114
-0.103
-0.095
-0.083
-0.070
-0.075
-0.104
-0.177
-0.208
-0.153
-0.146
-0.116
-0.069
-0.043
-0.031
-0.028
-0.022
-0.018
-0.015
-0.012
-0.008
-0.006
-0.003
-0.002
0.000
0.000
0.
0.
0.
0.
0.
0.
0.
0.
0.
0.
0.
0.
0.
0.
0.
0.
0.
0.
0.
0.
0.
0.
0.
0.
0.
0.
0.
0.
0.
0.
0.
0.
0.
0.
0.
0.
0.
0.
0.
0.
0.000
0.000
-0.002
-0.002
-0.002
-0.002
-0.002
-0.002
-0.001
-0.001
0.000
0.000
0.001
0.001
0.000
-0.003
-0.006
-0.007
-0.014
-0.023
-0.033
-0.053
-0.097
-0.235
-0.449
-0.360
-0.193
-0.092
-0.094
-0.137
-0.134
-0.126
-0.135
-0.281
-0.571
-0.660
-0.523
-0.708
-0.643
-0.233
-0.092
-0.057
-0.045
-0.038
-0.034
-0.025
-0.018
-0.013
-0.008
-0.005
-0.002
-0.001
0.000
0.
0.
0.
0.
0.
0.
0.
0.
0.
0.
0.
0.
0.
0.
0.
0.
0.
0.
0.
0.
0.
0.
0.
0.
0.
0.
0.
0.
0.
0.
0.
0.
0.
0.
0.
0.
0.
0.
0.
0.
0.000
0.000
-0.002
-0.002
-0.003
-0.003
-0.003
-0.003
-0.002
-0.002
0.000
0.001
0.000
-0.001
-0.004
-0.008
-0.011
-0.016
-0.026
-0.039
-0.055
-0.087
-0.193
-0.539
-0.661
-0.369
1.573
17.079
6.821
0.599
-0.158
-0.186
-0.190
-0.194
0.455
1.592
-0.072
7.949
0.197
-0.439
-0.159
-0.094
-0.072
-0.063
-0.050
-0.040
-0.029
-0.020
-0.010
-0.007
-0.003
-0.002
0.000
0.
0.
0.
0.
0.
0.
0.
0.
0.
0.
0.
0.
0.
0.
0.
0.
0.
0.
0.
0.
0.
0.
0.
0.
0.
0.
0.
0.
0.
0.
0.
0.
0.
0.
0.
0.
0.
0.
0.
0.
0.000
0.000
0.000
-0.002
-0.003
-0.003
-0.003
-0.003
-0.002
0.000
0.000
0.001
-0.001
-0.002
-0.008
-0.012
-0.021
-0.031
-0.049
-0.070
-0.093
-0.133
-0.249
-0.305
54.915
33.183
83.390
100306.117
962.398
16.569
0.220
-0.245
-0.182
1.827
25.469
68.227
151.292
100080.352
1147.060
0.500
-0.181
-0.140
-0.113
-0.093
-0.080
-0.061
-0.045
-0.029
-0.018
-0.007
-0.003
-0.002
-0.001
0.
0.
0.
0.
0.
0.
0.
0.
0.
0.
0.
0.
0.
0.
0.
0.
0.
0.
0.
0.
0.
0.
0.
0.
0.
0.
0.
0.
0.
0.
0.
0.
0.
0.
0.
0.
0.
0.
0.
0.
0.000
0.000
0.000
-0.001
-0.003
-0.003
-0.003
-0.003
-0.001
-0.001
0.
0.000
-0.002
-0.006
-0.012
-0.020
-0.034
-0.061
-0.089
-0.120
-0.158
-0.189
-0.237
0.155
34.601
45.148
222.385
40988.313
7357.054
113.661
1.481
-0.306
-0.109
9.654
199.854
393.478
2578.549
200024.594
3598.752
8.896
-0.137
-0.185
-0.151
-0.126
-0.107
-0.085
-0.060
-0.037
-0.024
-0.011
-0.006
-0.002
-0.001
0.
0.
0.
0.
0.
0.
0.
0.
0.
0.
0.
0.
0.
0.
0.
0.
0.
0.
0.
0.
0.
0.
0.
0.
0.
0.
0.
0.
0.
0.
0.
0.
0.
0.
0.
0.
0.
0.
0.
0.
0.
0.000
0.000
-0.001
-0.001
-0.001
-0.001
-0.001
-0.001
-0.001
0.000
-0.002
-0.003
-0.009
-0.019
-0.037
-0.063
-0.091
-0.115
-0.156
-0.214
-0.262
-0.291
-0.032
6.232
146.812
705.798
1964.287
2063.973
666.827
2.695
-0.361
-0.228
5.515
121.538
3804.223
21361.520
101642.492
108121.633
141.584
-0.287
-0.282
-0.202
-0.165
-0.135
-0.107
-0.079
-0.049
-0.032
-0.019
-0.010
-0.003
-0.001
0.
0.
0.
0.
0.
0.
0.
0.
0.
0.
0.
0.
0.
0.
0.
0.
0.
0.
0.
0.
0.
0.
0.
0.
0.
0.
0.
0.
0.
0.
0.
0.
0.
0.
0.
0.
0.
0.
0.
0.
0.
0.
0.000
0.000
-0.001
-0.001
-0.001
-0.001
-0.001
-0.001
0.000
-0.004
-0.007
-0.014
-0.029
-0.056
-0.098
-0.178
-0.198
-0.146
-0.209
-0.290
-0.358
-0.325
3.913
2432.142
14774.522
83.469
40.625
19.627
0.136
-0.377
-0.210
1.960
41.088
1257.351
2686.447
4223.366
100166.109
178.870
-0.702
-0.393
-0.252
-0.209
-0.171
-0.138
-0.099
-0.065
-0.041
-0.027
-0.012
-0.006
-0.004
0.001
0.
0.
0.
0.
0.
0.
0.
0.
0.
0.
0.
0.
0.
0.
0.
0.
0.
0.
0.
0.
0.
0.
0.
0.
0.
0.
0.
0.
0.
0.
0.
0.
0.
0.
0.
0.
0.
0.
0.
0.
0.
0.
0.000
0.000
-0.001
-0.001
-0.001
-0.001
-0.001
-0.002
-0.004
-0.011
-0.021
-0.040
-0.078
-0.188
-0.461
-0.366
-0.182
-0.235
-0.326
-0.405
-0.428
0.201
31.614
63.458
4.587
0.443
-0.211
-0.363
-0.363
0.201
5.356
33.856
478.759
490.453
38.902
15.163
-0.604
-0.954
-0.433
-0.330
-0.277
-0.232
-0.186
-0.138
-0.093
-0.057
-0.037
-0.018
-0.011
-0.003
0.001
0.000
0.
0.
0.
0.
0.
0.
0.
0.
0.
0.
0.
0.
0.
0.
0.
0.
0.
0.
0.
0.
0.
0.
0.
0.
0.
0.
0.
0.
0.
0.
0.
0.
0.
0.
0.
0.
0.
0.
0.
0.
0.
0.
-0.001
-0.001
-0.001
0.000
-0.001
-0.001
-0.003
-0.007
-0.015
-0.029
-0.054
-0.105
-0.284
-0.713
-0.694
-0.478
-0.394
-0.384
-0.439
-0.462
-0.435
-0.221
-0.051
-0.274
-0.393
-0.373
-0.360
-0.334
0.065
4.700
17.509
42.787
232.800
57.618
-0.849
-0.855
-0.505
-0.462
-0.421
-0.369
-0.306
-0.250
-0.199
-0.145
-0.092
-0.052
-0.028
-0.014
-0.006
-0.003
0.001
0.
0.
0.
0.
0.
0.
0.
0.
0.
0.
0.
0.
0.
0.
0.
0.
0.
0.
0.
0.
0.
0.
0.
0.
0.
0.
0.
0.
0.
0.
0.
0.
0.
0.
0.
0.
0.
0.
0.
0.
0.
0.
0.
0.
0.
0.001
0.
-0.001
-0.003
-0.011
-0.024
-0.046
-0.081
-0.141
-0.284
-0.734
-0.869
-0.705
-0.482
-0.419
-0.456
-0.473
-0.470
-0.445
-0.448
-0.439
-0.412
-0.368
-0.331
-0.317
-0.237
1.050
3.055
1.572
0.423
-0.711
0.226
11.035
32.153
1.353
-0.245
0.064
-0.062
-0.224
-0.243
-0.200
-0.141
-0.078
-0.040
-0.021
-0.010
-0.004
-0.001
0.000
0.
0.
0.
0.
0.
0.
0.
0.
0.
0.
0.
0.
0.
0.
0.
0.
0.
0.
0.
0.
0.
0.
0.
0.
0.
0.
0.
0.
0.
0.
0.
0.
0.
0.
0.
0.
0.
0.
0.
0.
0.
0.
0.
0.001
0.000
-0.001
-0.002
-0.006
-0.019
-0.040
-0.079
-0.125
-0.185
-0.271
-0.407
-0.533
-0.386
0.418
0.428
-0.155
-0.393
-0.507
-0.503
-0.482
-0.446
-0.403
-0.360
-0.332
-0.320
-0.318
-0.257
-0.204
-0.430
-0.692
0.822
62.186
1023.876
7418.587
34.760
7.377
13.983
6.735
1.950
0.313
-0.201
-0.179
-0.114
-0.057
-0.029
-0.015
-0.006
-0.001
0.000
0.
0.
0.
0.
0.
0.
0.
0.
0.
0.
0.
0.
0.
0.
0.
0.
0.
0.
0.
0.
0.
0.
0.
0.
0.
0.
0.
0.
0.
0.
0.
0.
0.
0.
0.
0.
0.
0.
0.
0.
0.
0.
0.
0.001
0.000
-0.001
-0.003
-0.012
-0.031
-0.068
-0.108
-0.142
-0.110
-0.022
0.138
0.421
3.945
295.858
149.803
4.012
0.035
-0.551
-0.549
-0.525
-0.476
-0.445
-0.471
-0.449
-0.369
-0.335
-0.349
-0.406
-0.488
-0.421
12.058
17774.832
110870.117
48866.523
831.371
373.999
257.504
53.281
19.987
7.439
0.775
-0.166
-0.142
-0.079
-0.037
-0.018
-0.008
-0.003
0.000
0.000
0.
0.
0.
0.
0.
0.
0.
0.
0.
0.
0.
0.
0.
0.
0.
0.
0.
0.
0.
0.
0.
0.
0.
0.
0.
0.
0.
0.
0.
0.
0.
0.
0.
0.
0.
0.
0.
0.
0.
0.
0.
0.001
0.000
0.000
-0.001
-0.005
-0.018
-0.049
-0.100
-0.072
0.939
5.314
9.356
19.924
32.795
28.470
19950.271
4884.073
22.955
0.482
-0.557
-0.558
-0.632
-0.581
-0.565
-0.562
-0.551
-0.473
-0.371
-0.368
-0.425
-0.484
-0.362
8.467
1375.164
61378.910
116920.977
100634.164
45012.301
10560.162
198.345
160.233
132.257
11.785
0.217
-0.157
-0.096
-0.044
-0.020
-0.008
-0.005
-0.001
0.000
0.
0.
0.
0.
0.
0.
0.
0.
0.
0.
0.
0.
0.
0.
0.
0.
0.
0.
0.
0.
0.
0.
0.
0.
0.
0.
0.
0.
0.
0.
0.
0.
0.
0.
0.
0.
0.
0.
0.
0.
0.
0.001
0.000
0.000
-0.001
-0.007
-0.026
-0.088
-0.243
1.000
56.791
821.762
335.817
513.957
66533.555
512.856
281.321
372.830
26.808
1.645
2.727
1.141
-0.526
-0.880
0.027
353.614
628.559
0.446
-0.379
-0.393
-0.433
-0.484
-0.348
2.763
29.436
464.134
108599.945
117262.250
29844.967
106469.961
14790.132
10899.071
955.189
38.556
0.811
-0.156
-0.103
-0.047
-0.021
-0.009
-0.005
-0.001
0.000
0.
0.
0.
0.
0.
0.
0.
0.
0.
0.
0.
0.
0.
0.
0.
0.
0.
0.
0.
0.
0.
0.
0.
0.
0.
0.
0.
0.
0.
0.
0.
0.
0.
0.
0.
0.
0.
0.
0.
0.
0.
0.001
0.001
0.000
-0.002
-0.008
-0.033
-0.163
-0.354
12.815
2362.993
103963.617
27130.994
840.099
100744.164
1886.803
28.279
206.066
17.627
90.779
294.975
37.591
1.403
-0.475
9.395
23209.303
76836.688
10.739
-0.267
-0.400
-0.415
-0.471
-0.369
1.304
21.850
326.094
100407.273
101813.133
64994.625
102142.758
200025.906
100293.102
3259.084
22.628
0.342
-0.151
-0.099
-0.044
-0.020
-0.008
-0.003
-0.001
0.000
0.
0.
0.
0.
0.
0.
0.
0.
0.
0.
0.
0.
0.
0.
0.
0.
0.
0.
0.
0.
0.
0.
0.
0.
0.
0.
0.
0.
0.
0.
0.
0.
0.
0.
0.
0.
0.
0.
0.
0.
0.
0.001
0.001
0.000
-0.001
-0.007
-0.034
-0.177
-0.437
12.883
1544.887
40083.215
10655.131
44.782
55.341
3.770
0.528
3.323
55.624
7180.478
154107.438
870.282
12.783
14.231
281.163
1900.330
756.841
20.867
-0.119
-0.425
-0.408
-0.436
-0.382
-0.251
3.607
50.727
1867.713
4608.425
100398.445
9557.572
4305.973
118689.664
27393.650
9.043
-0.088
-0.138
-0.082
-0.038
-0.017
-0.007
-0.003
0.001
0.000
0.
0.
0.
0.
0.
0.
0.
0.
0.
0.
0.
0.
0.
0.
0.
0.
0.
0.
0.
0.
0.
0.
0.
0.
0.
0.
0.
0.
0.
0.
0.
0.
0.
0.
0.
0.
0.
0.
0.
0.
0.
0.001
0.000
0.000
-0.001
-0.005
-0.025
-0.101
-0.384
0.095
9.552
60.263
25.948
1.912
0.017
-0.432
-0.584
1.189
257.148
11643.721
100846.883
4845.762
523.697
931.375
102843.719
100393.313
20985.951
61.144
0.019
-0.489
-0.458
-0.398
-0.068
-0.357
-0.790
0.682
12.945
63.122
377.818
87.749
34.596
487.218
192.995
1.040
-0.157
-0.118
-0.058
-0.029
-0.013
-0.006
-0.003
0.000
0.
0.
0.
0.
0.
0.
0.
0.
0.
0.
0.
0.
0.
0.
0.
0.
0.
0.
0.
0.
0.
0.
0.
0.
0.
0.
0.
0.
0.
0.
0.
0.
0.
0.
0.
0.
0.
0.
0.
0.
0.
0.
0.001
0.
0.001
-0.001
-0.005
-0.016
-0.048
-0.114
-0.173
-0.006
0.246
0.018
-0.279
-0.374
-0.463
-0.556
-0.227
15.847
349.415
22995.379
100857.133
20074.189
328.629
1925.839
14537.615
101229.820
72.117
0.166
-0.440
-0.435
-0.383
-0.250
-0.298
-0.484
-0.495
-0.176
0.536
1.789
0.732
0.152
0.647
0.240
-0.150
-0.123
-0.076
-0.039
-0.018
-0.010
-0.004
-0.001
0.000
0.
0.
0.
0.
0.
0.
0.
0.
0.
0.
0.
0.
0.
0.
0.
0.
0.
0.
0.
0.
0.
0.
0.
0.
0.
0.
0.
0.
0.
0.
0.
0.
0.
0.
0.
0.
0.
0.
0.
0.
0.
0.
0.
0.001
0.001
0.000
-0.004
-0.011
-0.027
-0.059
-0.102
-0.148
-0.197
-0.240
-0.285
-0.346
-0.414
-0.508
-0.433
17.094
2040.540
102078.297
94546.875
742.165
15.792
45.914
146.893
44.376
3.355
0.712
-0.200
-0.389
-0.338
-0.287
-0.269
-0.270
-0.270
-0.257
-0.279
-0.345
-0.359
-0.263
-0.201
-0.152
-0.115
-0.078
-0.044
-0.023
-0.013
-0.005
-0.003
0.001
0.
0.
0.
0.
0.
0.
0.
0.
0.
0.
0.
0.
0.
0.
0.
0.
0.
0.
0.
0.
0.
0.
0.
0.
0.
0.
0.
0.
0.
0.
0.
0.
0.
0.
0.
0.
0.
0.
0.
0.
0.
0.
0.
0.
0.001
0.
0.001
-0.003
-0.010
-0.021
-0.045
-0.084
-0.132
-0.157
-0.050
-0.015
-0.246
-0.371
-0.472
-0.378
64.632
100382.672
35616.746
13883.001
155.400
7.291
10034.948
100154.734
27.768
0.332
0.267
-0.230
-0.329
-0.273
-0.222
-0.182
-0.166
-0.153
-0.151
-0.158
-0.167
-0.165
-0.144
-0.115
-0.085
-0.062
-0.040
-0.023
-0.014
-0.007
-0.003
-0.001
0.001
0.
0.
0.
0.
0.
0.
0.
0.
0.
0.
0.
0.
0.
0.
0.
0.
0.
0.
0.
0.
0.
0.
0.
0.
0.
0.
0.
0.
0.
0.
0.
0.
0.
0.
0.
0.
0.
0.
0.
0.
0.
0.
0.
0.
0.
0.001
-0.001
-0.001
-0.008
-0.019
-0.039
-0.078
-0.116
-0.098
0.312
0.492
-0.105
-0.333
-0.427
-0.472
2.126
62.629
111.183
612.699
31.308
9.096
582.843
3067.805
4.665
-0.423
-0.419
-0.374
-0.279
-0.209
-0.155
-0.118
-0.095
-0.082
-0.075
-0.075
-0.073
-0.070
-0.061
-0.050
-0.042
-0.029
-0.019
-0.012
-0.007
-0.004
-0.001
0.001
0.
0.
0.
0.
0.
0.
0.
0.
0.
0.
0.
0.
0.
0.
0.
0.
0.
0.
0.
0.
0.
0.
0.
0.
0.
0.
0.
0.
0.
0.
0.
0.
0.
0.
0.
0.
0.
0.
0.
0.
0.
0.
0.
0.
0.
0.
0.000
-0.001
-0.002
-0.007
-0.017
-0.035
-0.070
-0.107
-0.113
0.054
0.122
-0.166
-0.295
-0.372
-0.437
-0.488
-0.207
0.684
1.849
21.763
3134.853
145.881
17.380
16.801
1.874
-0.428
-0.356
-0.251
-0.163
-0.107
-0.077
-0.052
-0.042
-0.031
-0.030
-0.031
-0.029
-0.025
-0.022
-0.017
-0.013
-0.009
-0.006
-0.003
-0.001
0.001
0.
0.
0.
0.
0.
0.
0.
0.
0.
0.
0.
0.
0.
0.
0.
0.
0.
0.
0.
0.
0.
0.
0.
0.
0.
0.
0.
0.
0.
0.
0.
0.
0.
0.
0.
0.
0.
0.
0.
0.
0.
0.
0.
0.
0.
0.
0.
0.
-0.001
-0.002
-0.007
-0.013
-0.027
-0.058
-0.099
-0.123
-0.134
-0.155
-0.203
-0.249
-0.311
-0.384
-0.452
-0.223
8.536
61.230
42.998
2163.364
199.790
194.950
1687.875
41.006
-0.178
-0.314
-0.222
-0.133
-0.085
-0.055
-0.031
-0.018
-0.015
-0.013
-0.013
-0.011
-0.010
-0.009
-0.007
-0.006
-0.005
-0.001
-0.001
0.000
0.000
0.
0.
0.
0.
0.
0.
0.
0.
0.
0.
0.
0.
0.
0.
0.
0.
0.
0.
0.
0.
0.
0.
0.
0.
0.
0.
0.
0.
0.
0.
0.
0.
0.
0.
0.
0.
0.
0.
0.
0.
0.
0.
0.
0.
0.
0.
0.
0.
0.000
-0.002
-0.005
-0.010
-0.021
-0.042
-0.073
-0.107
-0.130
-0.147
-0.169
-0.195
-0.242
-0.324
-0.364
2.200
343.870
30174.225
2173.948
28.466
73.786
448.554
207.849
11.164
-0.166
-0.269
-0.194
-0.115
-0.068
-0.040
-0.021
-0.010
-0.002
-0.003
-0.005
-0.005
-0.003
-0.003
-0.001
-0.001
-0.001
0.000
0.000
0.
0.
0.
0.
0.
0.
0.
0.
0.
0.
0.
0.
0.
0.
0.
0.
0.
0.
0.
0.
0.
0.
0.
0.
0.
0.
0.
0.
0.
0.
0.
0.
0.
0.
0.
0.
0.
0.
0.
0.
0.
0.
0.
0.
0.
0.
0.
0.
0.
0.
0.
-0.002
-0.003
-0.008
-0.013
-0.027
-0.045
-0.067
-0.092
-0.105
-0.116
-0.137
-0.185
-0.260
-0.289
2.969
614.989
100017.836
5243.289
18.989
51.551
1039.298
31.083
1.343
-0.259
-0.239
-0.165
-0.096
-0.054
-0.029
-0.018
-0.005
0.000
0.001
0.001
0.000
0.000
0.001
0.001
0.000
0.000
0.000
0.
0.
0.
0.
0.
0.
0.
0.
0.
0.
0.
0.
0.
0.
0.
0.
0.
0.
0.
0.
0.
0.
0.
0.
0.
0.
0.
0.
0.
0.
0.
0.
0.
0.
0.
0.
0.
0.
0.
0.
0.
0.
0.
0.
0.
0.
0.
0.
0.
0.
0.
0.
0.000
-0.002
-0.004
-0.009
-0.015
-0.026
-0.038
-0.051
-0.061
-0.074
-0.093
-0.135
-0.202
-0.246
0.327
24.074
248.255
73.877
1.997
1.933
10.995
1.384
-0.190
-0.260
-0.198
-0.124
-0.072
-0.039
-0.023
-0.014
-0.002
0.000
0.000
0.000
0.000
0.000
0.
0.
0.
0.
0.
0.
0.
0.
0.
0.
0.
0.
0.
0.
0.
0.
0.
0.
0.
0.
0.
0.
0.
0.
0.
0.
0.
0.
0.
0.
0.
0.
0.
0.
0.
0.
0.
0.
0.
0.
0.
0.
0.
0.
0.
0.
0.
0.
0.
0.
0.
0.
0.
0.
0.
0.
0.
0.
-0.002
-0.003
-0.004
-0.008
-0.012
-0.018
-0.028
-0.036
-0.047
-0.061
-0.094
-0.150
-0.201
-0.217
0.140
1.181
0.436
-0.311
-0.355
-0.281
-0.276
-0.247
-0.207
-0.145
-0.090
-0.054
-0.033
-0.020
-0.012
-0.003
0.
0.
0.
0.
0.
0.
0.
0.
0.
0.
0.
0.
0.
0.
0.
0.
0.
0.
0.
0.
0.
0.
0.
0.
0.
0.
0.
0.
0.
0.
0.
0.
0.
0.
0.
0.
0.
0.
0.
0.
0.
0.
0.
0.
0.
0.
0.
0.
0.
0.
0.
0.
0.
0.
0.
0.
0.
0.
0.
0.
0.
0.
0.
0.
-0.002
-0.002
-0.004
-0.005
-0.008
-0.011
-0.020
-0.027
-0.039
-0.055
-0.093
-0.145
-0.186
-0.207
-0.225
-0.254
-0.274
-0.274
-0.244
-0.216
-0.183
-0.138
-0.094
-0.061
-0.039
-0.024
-0.015
-0.006
0.
0.
0.
0.
0.
0.
0.
0.
0.
0.
0.
0.
0.
0.
0.
0.
0.
0.
0.
0.
0.
0.
0.
0.
0.
0.
0.
0.
0.
0.
0.
0.
0.
0.
0.
0.
0.
0.
0.
0.
0.
0.
0.
0.
0.
0.
0.
0.
0.
0.
0.
0.
0.
0.
0.
0.
0.
0.
0.
0.
0.
0.
0.
0.
0.
0.
-0.001
-0.002
-0.003
-0.003
-0.005
-0.007
-0.013
-0.020
-0.033
-0.052
-0.078
-0.112
-0.143
-0.161
-0.168
-0.165
-0.158
-0.147
-0.131
-0.108
-0.082
-0.059
-0.039
-0.026
-0.018
-0.012
-0.001
0.
0.
0.
0.
0.
0.
0.
0.
0.
0.
0.
0.
0.
0.
0.
0.
0.
0.
0.
0.
0.
0.
0.
0.
0.
0.
0.
0.
0.
0.
0.
0.
0.
0.
0.
0.
0.
0.
0.
0.
0.
0.
0.
0.
0.
0.
0.
0.
0.
0.
0.
0.
0.
0.
0.
0.
0.
0.
0.
0.
0.
0.
0.
0.
0.
0.
0.
0.
0.
-0.002
-0.001
-0.003
-0.007
-0.013
-0.018
-0.026
-0.041
-0.058
-0.073
-0.082
-0.089
-0.090
-0.086
-0.081
-0.073
-0.062
-0.048
-0.036
-0.025
-0.018
-0.013
-0.006
0.
0.
0.
0.
0.
0.
0.
0.
0.
0.
0.
0.
0.
0.
0.
0.
0.
0.
0.
0.
0.
0.
0.
0.
0.
0.
0.
0.
0.
0.
0.
0.
0.
0.
0.
0.
0.
0.
0.
0.
0.
0.
0.
0.
0.
0.
0.
0.
0.
0.
0.
0.
0.
0.
0.
0.
0.
0.
0.
0.
0.
0.
0.
0.
0.
0.
0.
0.
0.
0.
0.
0.001
0.001
-0.002
-0.006
-0.011
-0.015
-0.020
-0.026
-0.038
-0.042
-0.044
-0.047
-0.047
-0.046
-0.042
-0.037
-0.029
-0.021
-0.016
-0.013
-0.006
0.
0.
0.
0.
0.
0.
0.
0.
0.
0.
0.
0.
0.
0.
0.
0.
0.
0.
0.
0.
0.
0.
0.
0.
0.
0.
0.
0.
0.
0.
0.
0.
0.
0.
0.
0.
0.
0.
0.
0.
0.
0.
0.
0.
0.
0.
0.
0.
0.
0.
0.
0.
0.
0.
0.
0.
0.
0.
0.
0.
0.
0.
0.
0.
0.
0.
0.
0.
0.
0.
0.
0.000
0.001
0.001
0.000
-0.001
-0.005
-0.009
-0.012
-0.015
-0.018
-0.022
-0.026
-0.026
-0.025
-0.026
-0.023
-0.017
-0.014
-0.011
-0.007
-0.003
0.
0.
0.
0.
0.
0.
0.
0.
0.
0.
0.
0.
0.
0.
0.
0.
0.
0.
0.
0.
0.
0.
0.
0.
0.
0.
0.
0.
0.
0.
0.
0.
0.
0.
0.
0.
0.
0.
0.
0.
0.
0.
0.
0.
0.
0.
0.
0.
0.
0.
0.
0.
0.
0.
0.
0.
0.
0.
0.
0.
0.
0.
0.
0.
0.
0.
0.
0.
0.
0.
0.
0.
0.000
0.001
0.001
0.001
0.001
-0.001
-0.003
-0.006
-0.008
-0.009
-0.011
-0.010
-0.013
-0.013
-0.011
-0.008
-0.007
-0.005
-0.003
-0.002
0.
0.
0.
0.
0.
0.
0.
0.
0.
0.
0.
0.
0.
0.
0.
0.
0.
0.
0.
0.
0.
0.
0.
0.
0.
0.
0.
0.
0.
0.
0.
0.
0.
0.
0.
0.
0.
0.
0.
0.
0.
0.
0.
0.
0.
0.
0.
0.
0.
0.
0.
0.
0.
0.
0.
0.
0.
0.
0.
0.
0.
0.
0.
0.
0.
0.
0.
0.
0.
0.
0.
0.
0.
0.000
0.001
0.001
0.001
0.001
0.001
0.001
-0.002
-0.002
-0.003
-0.003
-0.003
-0.002
-0.001
-0.001
-0.002
-0.001
0.001
0.000
0.
0.
0.
0.
0.
0.
0.
0.
0.
0.
0.
0.
0.
0.
0.
0.
0.
0.
0.
0.
0.
0.
0.
0.
0.
0.
0.
0.
0.
0.
0.
0.
0.
0.
0.
0.
0.
0.
0.
0.
0.
0.
0.
0.
0.
0.
0.
0.
0.
0.
0.
0.
0.
0.
0.
0.
0.
0.
0.
0.
0.
0.
0.
0.
0.
0.
0.
0.
0.
0.
0.
0.
0.
0.
0.
0.000
0.001
0.001
0.001
0.000
0.000
0.000
0.000
0.000
0.000
0.000
0.001
0.000
0.000
0.000
0.
0.
0.
0.
0.
0.
0.
0.
0.
0.
0.
0.
0.
0.
0.
0.
0.
0.
0.
0.
0.
0.
0.
0.
0.
0.
0.
0.
0.
0.
0.
0.
0.
0.
0.
0.
0.
0.
0.
0.
0.
0.
0.
0.
0.
0.
0.
0.
0.
0.
0.
0.
0.
0.
0.
0.
0.
0.
0.
0.
0.
0.
0.
0.
0.
0.
0.
0.
0.
0.
0.
0.
0.
0.
0.
0.
0.
0.
0.
0.000
0.000
0.000
0.
0.
0.
0.
0.
0.
0.
0.
0.
0.
0.
0.
0.
0.
0.
0.
0.
0.
0.
0.
0.
0.
0.
0.
0.
0.
0.
0.
0.
0.
0.
0.
0.
0.
0.
0.
0.
0.
0.
0.
0.
0.
0.
0.
0.
0.
0.
0.
0.
0.
0.
0.
0.
0.
0.
0.
0.
0.
0.
0.
0.
0.
0.
0.
0.
0.
0.
0.
0.
0.
0.
0.
0.
0.
0.
0.
0.
0.
0.
0.
0.
0.
0.
0.
0.
0.
0.
0.
0.
0.
0.
0.
0.
0.
0.
0.
0.
0.
0.
0.
0.
0.
0.
0.
0.
0.
0.
0.
0.
0.
0.
0.
0.
0.
0.
0.
0.
0.
0.
0.
0.
0.
0.
0.
0.
0.
0.
0.
0.
0.
0.
0.
0.
0.
0.
0.
0.
0.
0.
0.
0.
0.
0.
0.
0.
0.
0.
0.
0.
0.
0.
0.
0.
0.
0.
0.
0.
0.
0.
0.
0.
0.
0.
0.
0.
0.
0.
0.
0.
0.
0.
0.
0.
0.
0.
0.
0.
0.
0.
0.
0.
0.
0.
0.
0.
0.
0.
0.
0.
0.
0.
0.
0.
0.
0.
0.
0.
0.
0.
0.
0.
0.
0.
0.
0.
0.
0.
0.
0.
0.
0.
0.
0.
0.
0.
0.
0.
0.
0.
0.
0.
0.
0.
0.
0.
0.
0.
0.
0.
0.
0.
0.
0.
0.
0.
0.
0.
0.
0.
0.
0.
0.
0.
0.
0.
0.
0.
0.
0.
0.
0.
0.
0.
0.
0.
0.
0.
0.
0.
0.
0.
0.
0.
0.
0.
0.
0.
0.
0.
0.
0.
0.
0.
0.
0.
0.
0.
0.
0.
0.
0.
0.
0.
0.
0.
0.
0.
0.
0.
0.
0.
0.
0.
0.
0.
0.
0.
0.
0.
0.
0.
0.
0.
0.
0.
0.
0.
0.
0.
0.
0.
0.
0.
0.
0.
0.
0.
0.
0.
0.
0.
0.
0.
0.
0.
0.
0.
0.
0.
0.
0.
0.
0.
0.
0.
0.
0.
0.
0.
0.
0.
0.
0.
0.
0.
0.
0.
0.
0.
0.
0.
0.
0.
0.
0.
0.
0.
0.
0.
0.
0.
0.
0.
0.
0.
0.
0.
0.
0.
0.
0.
0.
0.
0.
0.
0.
0.
0.
0.
0.
0.
0.
0.
0.
0.
0.
0.
0.
0.
0.
0.
0.
0.
0.
0.
0.
0.
0.
0.
0.
0.
0.
0.
0.
0.
0.
0.
0.
0.
0.
0.
0.
0.
0.
0.
0.
0.
0.
0.
0.
0.
0.
0.
0.
0.
0.
0.
0.
0.
0.
0.
0.
0.
0.
0.
0.
0.
0.
0.
0.
0.
0.
0.
0.
0.
0.
0.
0.
0.
0.
0.
0.
0.
0.
0.
0.
0.
0.
0.
0.
0.
0.
0.
0.
0.
0.
0.
0.
0.
0.
0.
0.
0.
0.
0.
0.
0.
0.
0.
0.
0.
0.
0.
0.
0.
0.
0.
0.
0.
0.
0.
0.
0.
0.
0.
0.
0.
0.
0.
0.
0.
0.
0.
0.
0.
0.
0.
0.
0.
0.
0.
0.
0.
0.
0.
0.
0.
0.
0.
0.
0.
0.
0.
0.
0.
0.
0.
0.
0.
0.
0.
0.
0.
0.
0.
0.
0.
0.
0.
0.
0.
0.
0.
0.
0.
0.
0.
0.
0.
0.
0.
0.
0.
0.
0.
0.
0.
0.
0.
0.
0.
0.
0.
0.
0.
0.
0.
0.
0.
0.
0.
0.
0.
0.
0.
0.
0.
0.
0.
0.
0.
0.
0.
0.
0.
0.
0.
0.
0.
0.
0.
0.
0.
0.
0.
0.
0.
0.
0.
0.
0.
0.
0.
0.
0.
0.
0.
0.
0.
0.
0.
0.
0.
0.
0.
0.
0.
0.
0.
0.
0.
0.
0.
0.
0.
0.
0.
0.
0.
0.
0.
0.
0.
0.
0.
0.
0.
0.
0.
0.
0.
0.
0.
0.
0.
0.
0.
0.
0.
0.
0.
0.
0.
0.
0.
0.
0.
0.
0.
0.
0.
0.
0.
0.
0.
0.
0.
0.
0.
0.
0.
0.
0.
0.
0.
0.
0.
0.
0.
0.
0.
0.
0.
0.
0.
0.
0.
0.
0.
0.
0.
0.
0.
0.
0.
0.
0.
0.
0.
0.
0.
0.
0.
0.
0.
0.
0.
0.
0.
0.
0.
0.
0.
0.
0.
0.
0.
0.
0.
0.
0.
0.
0.
0.
0.
0.
0.
0.
0.
0.
0.
0.
0.
0.
0.
0.
0.
0.
0.
0.
0.
0.
0.
0.
0.
0.
0.
0.
0.
0.
0.
0.
0.
0.
0.
0.
0.
0.
0.
0.
0.
0.
0.
0.
0.
0.
0.
0.
0.
0.
0.
0.
0.
0.
0.
0.
0.
0.
0.
0.
0.
0.
0.
0.
0.
0.
0.
0.
0.
0.
0.
0.
0.
0.
0.
0.
0.
0.
0.
0.
0.
0.
0.
0.
0.
0.
0.
0.
0.
0.
0.
0.
0.
0.
0.
0.
0.
0.
0.
0.
0.
0.
0.
0.
0.
0.
0.
0.
0.
0.
0.
0.
0.
0.
0.
0.
0.
0.
0.
0.
0.
0.
0.
0.
0.
0.
0.
0.
0.
0.
0.
0.
0.
0.
0.
0.
0.
0.
0.
0.
0.
0.
0.
0.
0.
0.
0.
0.
0.
0.
0.
0.
0.
0.
0.
0.
0.
0.
0.
0.
0.
0.
0.
0.
0.
0.
0.
0.
0.
0.
0.
0.
0.
0.
0.
0.
0.
0.
0.
0.
0.
0.
0.
0.
0.
0.
0.
0.
0.
0.
0.
0.
0.
0.
0.
0.
0.
0.
0.
0.
0.
0.
0.
0.
0.
0.
0.
0.
0.
0.
0.
0.
0.
0.
0.
0.
0.
0.
0.
0.
0.
0.
0.
0.
0.
0.
0.
0.
0.
0.
0.
0.
0.
0.
0.
0.
0.
0.
0.
0.
0.
0.
0.
0.
0.
0.
0.
0.
0.
0.
0.
0.
0.
0.
0.
0.
0.
0.
0.
0.
0.
0.
0.
0.
0.
0.
0.
0.
0.
0.
0.
0.
0.
0.
0.
0.
0.
0.
0.
0.
0.
0.
0.
0.
0.
0.
0.
0.
0.
0.
0.
0.
0.
0.
0.
0.
0.
0.
0.
0.
0.
0.
0.
0.
0.
0.
0.
0.
0.
0.
0.
0.
0.
0.
0.
0.
0.
0.
0.
0.
0.
0.
0.
0.
0.
0.
0.
0.
0.
0.
0.
0.
0.
0.
0.
0.
0.
0.
0.
0.
0.
0.
0.
0.
0.
0.
0.
0.
0.
0.
0.
0.
0.
0.
0.
0.
0.
0.
0.
0.
0.
0.
0.
0.
0.
0.
0.
0.
0.
0.
0.
0.
0.
0.
0.
0.
0.
0.
0.
0.
0.
0.
0.
0.
0.
0.
0.
0.
0.
0.
0.
0.
0.
0.
0.
0.
0.
0.
0.
0.
0.
0.
0.
0.
0.
0.
0.
0.
0.
0.
0.
0.
0.
0.
0.
0.
0.
0.
0.
0.
0.
0.
0.
0.
0.
0.
0.
0.
0.
0.
0.
0.
0.
0.
0.
0.
0.
0.
0.
0.
0.
0.
0.
0.
0.
0.
0.
0.
0.
0.
0.
0.
0.
0.
0.
0.
0.
0.
0.
0.
0.
0.
0.
0.
0.
0.
0.
0.
0.
0.
0.
0.
0.
0.
0.
0.
0.
0.
0.
0.
0.
0.
0.
0.
0.
0.
0.
0.
0.
0.
0.
0.
0.
0.
0.
0.
0.
0.
0.
0.
0.
0.
0.
0.
0.
0.
0.
0.
0.
0.
0.
0.
0.
0.
0.
0.
0.
0.
0.
0.
0.
0.
0.
0.
0.
0.
0.
0.
0.
0.
0.
0.
0.
0.
0.
0.
0.
0.
0.
0.
0.
0.
0.
0.
0.
0.
0.
0.
0.
0.
0.
0.
0.
0.
0.
0.
0.
0.
0.
0.
0.
0.
0.
0.
0.
0.
0.
0.
0.
0.
0.
0.
0.
0.
0.
0.
0.
0.
0.
0.
0.
0.
0.
0.
0.
0.
0.
0.
0.
0.
0.
0.
0.
0.
0.
0.
0.
0.
0.
0.
0.
0.
0.
0.
0.
0.
0.
0.
0.
0.
0.
0.
0.
0.
0.
0.
0.
0.
0.
0.
0.
0.
0.
0.
0.
0.
0.
0.
0.
0.
0.
0.
0.
0.
0.
0.
0.
0.
0.
0.
0.
0.
0.
0.
0.
0.
0.
0.
0.
0.
0.
0.
0.
0.
0.
0.
0.
0.
0.
0.
0.
0.
0.
0.
0.
0.
0.
0.
0.
0.
0.
0.
0.
0.
0.
0.
0.
0.
0.
0.
0.
0.
0.
0.
0.
0.
0.
0.
0.
0.
0.
0.
0.
0.
0.
0.
0.
0.
0.
0.
0.
0.
0.
0.
0.
0.
0.
0.
0.
0.
0.
0.
0.
0.
0.
0.
0.
0.
0.
0.
0.
0.
0.
0.
0.
0.
0.
0.
0.
0.
0.
0.
0.
0.
0.
0.
0.
0.
0.
0.
0.
0.
0.
0.
0.
0.
0.
0.
0.
0.
0.
0.
0.
0.
0.
0.
0.
0.
0.
0.
0.
0.
0.
0.
0.
0.
0.
0.
0.
0.
0.
0.
0.
0.
0.
0.
0.
0.
0.
0.
0.
0.
0.
0.
0.
0.
0.
0.
0.
0.
0.
0.
0.
0.
0.
0.
0.
0.
0.
0.
0.
0.
0.
0.
0.
0.
0.
0.
0.
0.
0.
0.
0.
0.
0.
0.
0.
0.
0.
0.
0.
0.
0.
0.
0.
0.
0.
0.
0.
0.
0.
0.
0.
0.
0.
0.
0.
0.
0.
0.
0.
0.
0.
0.
0.
0.
0.
0.
0.
0.
0.
0.
0.
0.
0.
0.
0.
0.
0.
0.
0.
0.
0.
0.
0.
0.
0.
0.
0.
0.
0.
0.
0.
0.
0.
0.
0.
0.
0.
0.
0.
0.
0.
0.
0.
0.
0.
0.
0.
0.
0.
0.
0.
0.
0.
0.
0.
0.
0.
0.
0.
0.
0.
0.
0.
0.
0.
0.
0.
0.
0.
0.
0.
0.
0.
0.
0.
0.
0.
0.
0.
0.
0.
0.
0.
0.
0.
0.
0.
0.
0.
0.
0.
0.
0.
0.
0.
0.
0.
0.
0.
0.
0.
0.
0.
0.
0.
0.
0.
0.
0.
0.
0.
0.
0.
0.
0.
0.
0.
0.
0.
0.
0.
0.
0.
0.
0.
0.
0.
0.
0.
0.
0.
0.
0.
0.
0.
0.
0.
0.
0.
0.
0.
0.
0.
0.
0.
0.
0.
0.
0.
0.
0.
0.
0.
0.
0.
0.
0.
0.
0.
0.
0.
0.
0.
0.
0.
0.
0.
0.
0.
0.
0.
0.
0.
0.
0.
0.
0.
0.
0.
0.
0.
0.
0.
0.
0.
0.
0.
0.
0.
0.
0.
0.
0.
0.
0.
0.
0.
0.
0.
0.
0.
0.
0.
0.
0.
0.
0.
0.
0.
0.
0.
0.
0.
0.
0.
0.
0.
0.
0.
0.
0.
0.
0.
0.
0.
0.
0.
0.
0.
0.
0.
0.
0.
0.
0.
0.
0.
0.
0.
0.
0.
0.
0.
0.
0.
0.
0.
0.
0.
0.
0.
0.
0.
0.
0.
0.
0.
0.
0.
0.
0.
0.
0.
0.
0.
0.
0.
0.
0.
0.
0.
0.
0.
0.
0.
0.
0.
0.
0.
0.
0.
0.
0.
0.
0.
0.
0.
0.
0.
0.
0.
0.
0.
0.
0.
0.
0.
0.
0.
0.
0.
0.
0.
0.
0.
0.
0.
0.
0.
0.
0.
0.
0.
0.
0.
0.
0.
0.
0.
0.
0.
0.
0.
0.
0.
0.
0.
0.
0.
0.
0.
0.
0.
0.
0.
0.
0.
0.
0.
0.
0.
0.
0.
0.
0.
0.
0.
0.
0.
0.
0.
0.
0.
0.
0.
0.
0.
0.
0.
0.
0.
0.
0.
0.
0.
0.
0.
0.
0.
0.
0.
0.
0.
0.
0.
0.
0.
0.
0.
0.
0.
0.
0.
0.
0.
0.
0.
0.
0.
0.
0.
0.
0.
0.
0.
0.
0.
0.
0.
0.
0.
0.
0.
0.
0.
0.
0.
0.
0.
0.
0.
0.
0.
0.
0.
0.
0.
0.
0.
0.
0.
0.
0.
0.
0.
0.
0.
0.
0.
0.
0.
0.
0.
0.
0.
0.
0.
0.
0.
0.
0.
0.
0.
0.
0.
0.
0.
0.
0.
0.
0.
0.
0.
0.
0.
0.
0.
0.
0.
0.
0.
0.
0.
0.
0.
0.
0.
0.
0.
0.
0.
0.
0.
0.
0.
0.
0.
0.
0.
0.
0.
0.
0.
0.
0.
0.
0.
0.
0.
0.
0.
0.
0.
0.
0.
0.
0.
0.
0.
0.
0.
0.
0.
0.
0.
0.
0.
0.
0.
0.
0.
0.
0.
0.
0.
0.
0.
0.
0.
0.
0.
0.
0.
0.
0.
0.
0.
0.
0.
0.
0.
0.
0.
0.
0.
0.
0.
0.
0.
0.
0.
0.
0.
0.
0.
0.
0.
0.
0.
0.
0.
0.
0.
0.
0.
0.
0.
0.
0.
0.
0.
0.
0.
0.
0.
0.
0.
0.
0.
0.
0.
0.
0.
0.
0.
0.
0.
0.
0.
0.
0.
0.
0.
0.
0.
0.
0.
0.
0.
0.
0.
0.
0.
0.
0.
0.
0.
0.
0.
0.
0.
0.
0.
0.
0.
0.
0.
0.
0.
0.
0.
0.
0.
0.
0.
0.
0.
0.
0.
0.
0.
0.
0.
0.
0.
0.
0.
0.
0.
0.
0.
0.
0.
0.
0.
0.
0.
0.
0.
0.
0.
0.
0.
0.
0.
0.
0.
0.
0.
0.
0.
0.
0.
0.
0.
0.
0.
0.
0.
0.
0.
0.
0.
0.
0.
0.
0.
0.
0.
0.
0.
0.
0.
0.
0.
0.
0.
0.
0.
0.
0.
0.
0.
0.
0.
0.
0.
0.
0.
0.
0.
0.
0.
0.
0.
0.
0.
0.
0.
0.
0.
0.
0.
0.
0.
0.
0.
0.
0.
0.
0.
0.
0.
0.
0.
0.
0.
0.
0.
0.
0.
0.
0.
0.
0.
0.
0.
0.
0.
0.
0.
0.
0.
0.
0.
0.
0.
0.
0.
0.
0.
0.
0.
0.
0.
0.
0.
0.
0.
0.
0.
0.
0.
0.
0.
0.
0.
0.
0.
0.
0.
0.
0.
0.
0.
0.
0.
0.
0.
0.
0.
0.
0.
0.
0.
0.
0.
0.
0.
0.
0.
0.
0.
0.
0.
0.
0.
0.
0.
0.
0.
0.
0.
0.
0.
0.
0.
0.
0.
0.
0.
0.
0.
0.
0.
0.
0.
0.
0.
0.
0.
0.
0.
0.
0.
0.
0.
0.
0.
0.
0.
0.
0.
0.
0.
0.
0.
0.
0.
0.
0.
0.
0.
0.
0.
0.
0.
0.
0.
0.
0.
0.
0.
0.
0.000
0.000
0.
0.000
0.000
0.000
0.000
0.000
0.000
0.000
0.
0.
0.
0.
0.
0.
0.
0.
0.
0.
0.
0.
0.
0.
0.
0.
0.
0.
0.
0.
0.
0.
0.
0.
0.
0.
0.
0.
0.
0.
0.
0.
0.
0.
0.
0.
0.
0.
0.
0.
0.
0.
0.
0.
0.
0.
0.
0.
0.
0.
0.
0.
0.
0.
0.
0.
0.
0.
0.
0.
0.
0.
0.
0.
0.
0.
0.
0.
0.
0.
0.
0.
0.
0.
0.
0.
0.
0.
0.
0.
0.
0.000
0.000
0.000
0.000
0.000
0.000
-0.001
-0.001
-0.001
-0.001
-0.001
0.000
0.000
0.000
0.
0.
0.
0.
0.
0.
0.
0.
0.
0.
0.
0.
0.
0.
0.
0.
0.
0.
0.
0.
0.
0.
0.
0.
0.
0.
0.
0.
0.
0.
0.
0.
0.
0.
0.
0.
0.
0.
0.
0.
0.
0.
0.
0.
0.
0.
0.
0.
0.
0.
0.
0.
0.
0.
0.
0.
0.
0.
0.
0.
0.
0.
0.
0.
0.
0.
0.
0.
0.
0.
0.
0.
0.
0.
0.
0.
0.
0.
0.000
0.000
0.000
0.000
-0.001
-0.001
-0.001
-0.002
-0.002
-0.002
-0.002
-0.002
-0.002
-0.001
0.000
0.000
0.
0.
0.
0.
0.
0.
0.
0.
0.
0.
0.
0.
0.
0.
0.
0.
0.
0.
0.
0.
0.
0.
0.
0.
0.
0.
0.
0.
0.
0.
0.
0.
0.
0.
0.
0.
0.
0.
0.
0.
0.
0.
0.
0.
0.
0.
0.
0.
0.
0.
0.
0.
0.
0.
0.
0.
0.
0.
0.
0.
0.
0.
0.
0.
0.
0.
0.
0.
0.
0.
0.
0.
0.
0.
0.
0.
0.
0.000
0.000
0.001
-0.001
-0.001
-0.003
-0.003
-0.002
-0.003
-0.003
-0.003
-0.003
-0.002
-0.002
-0.001
0.000
0.000
0.
0.
0.
0.
0.
0.
0.
0.
0.
0.
0.
0.
0.
0.
0.
0.
0.
0.
0.
0.
0.
0.
0.
0.
0.
0.
0.
0.
0.
0.
0.
0.
0.
0.
0.
0.
0.
0.
0.
0.
0.
0.
0.
0.
0.
0.
0.
0.
0.
0.
0.
0.
0.
0.
0.
0.
0.
0.
0.
0.
0.
0.
0.
0.
0.
0.
0.
0.
0.
0.
0.
0.
0.
0.
0.
0.000
0.000
0.001
-0.001
-0.001
-0.003
-0.003
-0.004
-0.004
-0.005
-0.006
-0.006
-0.006
-0.003
-0.003
-0.002
-0.001
0.000
0.
0.
0.
0.
0.
0.
0.
0.
0.
0.
0.
0.
0.
0.
0.
0.
0.
0.
0.
0.
0.
0.
0.
0.
0.
0.
0.
0.
0.
0.
0.
0.
0.
0.
0.
0.
0.
0.
0.
0.
0.
0.
0.
0.
0.
0.
0.
0.
0.
0.
0.
0.
0.
0.
0.
0.
0.
0.
0.
0.
0.
0.
0.
0.
0.
0.
0.
0.
0.
0.
0.
0.
0.
0.
0.000
0.000
0.000
-0.001
-0.003
-0.005
-0.004
-0.006
-0.007
-0.007
-0.008
-0.009
-0.007
-0.007
-0.006
-0.003
-0.002
-0.002
0.000
0.
0.
0.
0.
0.
0.
0.
0.
0.
0.
0.
0.
0.
0.
0.
0.
0.
0.
0.
0.
0.
0.
0.
0.
0.
0.
0.
0.
0.
0.
0.
0.
0.
0.
0.
0.
0.
0.
0.
0.
0.
0.
0.
0.
0.
0.
0.
0.
0.
0.
0.
0.
0.
0.
0.
0.
0.
0.
0.
0.
0.
0.
0.
0.
0.
0.
0.
0.
0.
0.
0.
0.
0.
0.
0.000
0.000
-0.001
-0.001
-0.001
-0.004
-0.007
-0.011
-0.013
-0.012
-0.011
-0.012
-0.012
-0.009
-0.007
-0.005
-0.003
-0.002
-0.001
0.000
0.
0.
0.
0.
0.
0.
0.
0.
0.
0.
0.
0.
0.
0.
0.
0.
0.
0.
0.
0.
0.
0.
0.
0.
0.
0.
0.
0.
0.
0.
0.
0.
0.
0.
0.
0.
0.
0.
0.
0.
0.
0.
0.
0.
0.
0.
0.
0.
0.
0.
0.
0.
0.
0.
0.
0.
0.
0.
0.
0.
0.
0.
0.
0.
0.
0.
0.
0.
0.
0.
0.
0.
0.
0.000
-0.001
-0.002
-0.002
-0.003
-0.006
-0.008
-0.012
-0.014
-0.015
-0.015
-0.014
-0.014
-0.012
-0.010
-0.006
-0.003
-0.002
-0.001
0.000
0.
0.
0.
0.
0.
0.
0.
0.
0.
0.
0.
0.
0.
0.
0.
0.
0.
0.
0.
0.
0.
0.
0.
0.
0.
0.
0.
0.
0.
0.
0.
0.
0.
0.
0.
0.
0.
0.
0.
0.
0.
0.
0.
0.
0.
0.
0.
0.
0.
0.
0.
0.
0.
0.
0.
0.
0.
0.
0.
0.
0.
0.
0.
0.
0.
0.
0.
0.
0.
0.
0.
0.
0.000
0.000
-0.002
-0.002
-0.003
-0.004
-0.007
-0.010
-0.013
-0.015
-0.016
-0.017
-0.017
-0.014
-0.012
-0.010
-0.006
-0.003
-0.002
-0.001
0.000
0.
0.
0.
0.
0.
0.
0.
0.
0.
0.
0.
0.
0.
0.
0.
0.
0.
0.
0.
0.
0.
0.
0.
0.
0.
0.
0.
0.
0.
0.
0.
0.
0.
0.
0.
0.
0.
0.
0.
0.
0.
0.
0.
0.
0.
0.
0.
0.
0.
0.
0.
0.
0.
0.
0.
0.
0.
0.
0.
0.
0.
0.
0.
0.
0.
0.
0.
0.
0.
0.
0.
0.
0.000
0.000
-0.002
-0.002
-0.004
-0.005
-0.009
-0.010
-0.014
-0.017
-0.019
-0.020
-0.018
-0.016
-0.013
-0.010
-0.006
-0.002
-0.002
-0.001
0.000
0.
0.
0.
0.
0.
0.
0.
0.
0.
0.
0.
0.
0.
0.
0.
0.
0.
0.
0.
0.
0.
0.
0.
0.
0.
0.
0.
0.
0.
0.
0.
0.
0.
0.
0.
0.
0.
0.
0.
0.
0.
0.
0.
0.
0.
0.
0.
0.
0.
0.
0.
0.
0.
0.
0.
0.
0.
0.
0.
0.
0.
0.
0.
0.
0.
0.
0.
0.
0.
0.
0.
0.
0.
0.000
-0.002
-0.002
-0.004
-0.005
-0.009
-0.012
-0.015
-0.018
-0.019
-0.019
-0.017
-0.015
-0.012
-0.010
-0.005
-0.002
-0.002
0.000
0.000
0.
0.
0.
0.
0.
0.
0.
0.
0.
0.
0.
0.
0.
0.
0.
0.
0.
0.
0.
0.
0.
0.
0.
0.
0.
0.
0.
0.
0.
0.
0.
0.
0.
0.
0.
0.
0.
0.
0.
0.
0.
0.
0.
0.
0.
0.
0.
0.
0.
0.
0.
0.
0.
0.
0.
0.
0.
0.
0.
0.
0.
0.
0.
0.
0.
0.
0.
0.
0.
0.
0.
0.
0.
0.000
-0.001
-0.002
-0.004
-0.004
-0.009
-0.012
-0.014
-0.017
-0.018
-0.018
-0.016
-0.014
-0.011
-0.009
-0.005
-0.002
-0.001
0.000
0.
0.
0.
0.
0.
0.
0.
0.
0.
0.
0.
0.
0.
0.
0.
0.
0.
0.
0.
0.
0.
0.
0.
0.
0.
0.
0.
0.
0.
0.
0.
0.
0.
0.
0.
0.
0.
0.
0.
0.
0.
0.
0.
0.
0.
0.
0.
0.
0.
0.
0.
0.
0.
0.
0.
0.
0.
0.
0.
0.
0.
0.
0.
0.
0.
0.
0.
0.
0.
0.
0.
0.
0.
0.
0.000
-0.001
-0.001
-0.003
-0.004
-0.007
-0.010
-0.013
-0.015
-0.019
-0.017
-0.017
-0.013
-0.010
-0.009
-0.005
-0.001
0.000
0.000
0.
0.
0.
0.
0.
0.
0.
0.
0.
0.
0.
0.
0.
0.
0.
0.
0.
0.
0.
0.
0.
0.
0.
0.
0.
0.
0.
0.
0.
0.
0.
0.
0.
0.
0.
0.
0.
0.
0.
0.
0.
0.
0.
0.
0.
0.
0.
0.
0.
0.
0.
0.
0.
0.
0.
0.
0.
0.
0.
0.
0.
0.
0.
0.
0.
0.
0.
0.
0.
0.
0.
0.
0.
0.
0.000
0.000
-0.001
-0.001
-0.005
-0.006
-0.008
-0.010
-0.015
-0.014
-0.015
-0.014
-0.011
-0.009
-0.005
-0.004
-0.001
0.000
0.
0.
0.
0.
0.
0.
0.
0.
0.
0.
0.
0.
0.
0.
0.
0.
0.
0.
0.
0.
0.
0.
0.
0.
0.
0.
0.
0.
0.
0.
0.
0.
0.
0.
0.
0.
0.
0.
0.
0.
0.
0.
0.
0.
0.
0.
0.
0.
0.
0.
0.
0.
0.
0.
0.
0.
0.
0.
0.
0.
0.
0.
0.
0.
0.
0.
0.
0.
0.
0.
0.
0.
0.
0.
0.
0.
0.000
0.001
0.001
-0.003
-0.005
-0.007
-0.008
-0.010
-0.011
-0.012
-0.012
-0.011
-0.008
-0.005
-0.002
-0.001
0.000
0.
0.
0.
0.
0.
0.
0.
0.
0.
0.
0.
0.
0.
0.
0.
0.
0.
0.
0.
0.
0.
0.
0.
0.
0.
0.
0.
0.
0.
0.
0.
0.
0.
0.
0.
0.
0.
0.
0.
0.
0.
0.
0.
0.
0.
0.
0.
0.
0.
0.
0.
0.
0.
0.
0.
0.
0.
0.
0.
0.
0.
0.
0.
0.
0.
0.
0.
0.
0.
0.
0.
0.
0.
0.
0.
0.
0.
0.
0.001
-0.001
-0.001
-0.002
-0.007
-0.007
-0.009
-0.010
-0.008
-0.007
-0.006
-0.004
-0.002
-0.001
0.000
0.
0.
0.
0.
0.
0.
0.
0.
0.
0.
0.
0.
0.
0.
0.
0.
0.
0.
0.
0.
0.
0.
0.
0.
0.
0.
0.
0.
0.
0.
0.
0.
0.
0.
0.
0.
0.
0.
0.
0.
0.
0.
0.
0.
0.
0.
0.
0.
0.
0.
0.
0.
0.
0.
0.
0.
0.
0.
0.
0.
0.
0.
0.
0.
0.
0.
0.
0.
0.
0.
0.
0.
0.
0.
0.
0.
0.
0.
0.000
-0.001
-0.002
-0.002
-0.005
-0.008
-0.010
-0.010
-0.010
-0.007
-0.005
-0.004
-0.002
-0.001
0.000
0.
0.
0.
0.
0.
0.
0.
0.
0.
0.
0.
0.
0.
0.
0.
0.
0.
0.
0.
0.
0.
0.
0.
0.
0.
0.
0.
0.
0.
0.
0.
0.
0.
0.
0.
0.
0.
0.
0.
0.
0.
0.
0.
0.
0.
0.
0.
0.
0.
0.
0.
0.
0.
0.
0.
0.
0.
0.
0.
0.
0.
0.
0.
0.
0.
0.
0.
0.
0.
0.
0.
0.
0.
0.
0.
0.
0.
0.
0.000
0.000
-0.002
-0.002
-0.003
-0.007
-0.010
-0.009
-0.008
-0.006
-0.005
-0.004
-0.002
-0.001
0.000
0.
0.
0.
0.
0.
0.
0.
0.
0.
0.
0.
0.
0.
0.
0.
0.
0.
0.
0.
0.
0.
0.
0.
0.
0.
0.
0.
0.
0.
0.
0.
0.
0.
0.
0.
0.
0.
0.
0.
0.
0.
0.
0.
0.
0.
0.
0.
0.
0.
0.
0.
0.
0.
0.
0.
0.
0.
0.
0.
0.
0.
0.
0.
0.
0.
0.
0.
0.
0.
0.
0.
0.
0.
0.
0.
0.
0.
0.
0.
0.000
-0.001
-0.002
-0.004
-0.008
-0.009
-0.009
-0.009
-0.007
-0.004
-0.002
-0.001
0.000
0.
0.
0.
0.
0.
0.
0.
0.
0.
0.
0.
0.
0.
0.
0.
0.000
0.000
0.000
0.000
0.
0.
0.
0.
0.
0.
0.
0.
0.
0.
0.
0.
0.
0.
0.
0.
0.
0.
0.
0.
0.
0.
0.
0.
0.
0.
0.
0.
0.
0.
0.
0.
0.
0.
0.
0.
0.
0.
0.
0.
0.
0.
0.
0.
0.
0.
0.
0.
0.
0.
0.
0.
0.
0.
0.
0.
0.
0.
0.
0.
0.
0.000
0.001
-0.003
-0.004
-0.005
-0.005
-0.007
-0.007
-0.004
-0.003
-0.001
0.000
0.000
0.
0.
0.
-0.001
-0.001
-0.001
-0.001
-0.001
-0.001
0.
0.
0.
0.000
0.000
-0.001
-0.001
-0.001
-0.001
-0.001
0.000
0.000
0.
0.
0.
0.
0.
0.
0.
0.
0.
0.
0.
0.
0.
0.
0.
0.
0.
0.
0.
0.
0.
0.
0.
0.
0.
0.
0.
0.
0.
0.
0.
0.
0.
0.
0.
0.
0.
0.
0.
0.
0.
0.
0.
0.
0.
0.
0.
0.
0.
0.
0.
0.
0.
0.
0.
0.
0.
0.
0.
0.000
-0.001
-0.001
-0.003
-0.004
-0.005
-0.005
-0.004
-0.003
-0.003
0.001
0.000
0.
0.
-0.001
-0.002
-0.001
0.
0.
0.000
0.000
0.
0.000
0.000
0.001
-0.001
-0.001
-0.001
-0.002
-0.002
-0.001
-0.001
-0.002
-0.001
0.000
0.000
0.000
0.
0.
0.
0.
0.
0.
0.
0.
0.
0.
0.
0.
0.
0.
0.
0.
0.
0.
0.
0.
0.
0.
0.
0.
0.
0.
0.
0.
0.
0.
0.
0.
0.
0.
0.
0.
0.
0.
0.
0.
0.
0.
0.
0.
0.
0.
0.
0.
0.
0.
0.
0.
0.000
0.000
0.000
0.000
0.001
-0.001
-0.002
-0.002
-0.002
-0.002
-0.005
-0.003
-0.001
-0.001
0.001
0.000
-0.001
0.000
-0.001
-0.001
-0.001
-0.003
-0.003
-0.004
-0.003
0.000
-0.001
0.
0.000
-0.001
-0.002
-0.002
-0.005
-0.005
-0.004
-0.002
-0.001
-0.001
-0.001
0.001
0.001
0.000
0.000
0.000
0.000
0.
0.
0.
0.
0.
0.
0.
0.
0.
0.
0.
0.
0.
0.
0.
0.
0.
0.
0.
0.
0.
0.
0.
0.
0.
0.
0.
0.
0.
0.
0.
0.
0.
0.
0.
0.
0.
0.
0.
0.
0.
0.
0.
0.
0.
0.
0.000
0.000
0.000
-0.002
-0.002
-0.002
-0.001
-0.001
-0.002
-0.002
-0.002
-0.004
-0.004
-0.003
-0.003
-0.001
0.001
0.000
0.
0.000
-0.001
-0.003
-0.005
-0.007
-0.008
-0.008
-0.009
-0.009
-0.004
-0.003
-0.006
-0.007
-0.007
-0.009
-0.010
-0.010
-0.009
-0.008
-0.007
-0.003
-0.002
-0.004
-0.002
-0.003
-0.001
0.000
0.000
0.000
0.000
0.
0.
0.
0.
0.
0.
0.
0.
0.
0.
0.
0.
0.
0.
0.
0.
0.
0.
0.
0.
0.
0.
0.
0.
0.
0.
0.
0.
0.
0.
0.
0.
0.
0.
0.
0.
0.
0.
0.
0.
0.
0.
0.
0.000
0.000
-0.001
-0.002
-0.002
-0.002
-0.002
-0.001
-0.003
-0.003
-0.002
-0.002
-0.002
-0.004
-0.003
-0.001
-0.001
0.001
0.001
0.000
0.000
-0.003
-0.010
-0.011
-0.017
-0.017
-0.021
-0.022
-0.018
-0.014
-0.017
-0.013
-0.015
-0.017
-0.016
-0.017
-0.016
-0.017
-0.015
-0.013
-0.012
-0.009
-0.008
-0.007
-0.006
-0.005
-0.003
-0.002
-0.001
0.000
0.000
0.
0.
0.
0.
0.
0.
0.
0.
0.
0.
0.
0.
0.
0.
0.
0.
0.
0.
0.
0.
0.
0.
0.
0.
0.
0.
0.
0.
0.
0.
0.
0.
0.
0.
0.
0.
0.
0.
0.
0.
0.
0.
0.000
-0.001
-0.002
-0.002
-0.002
-0.002
-0.002
-0.002
-0.003
-0.003
-0.003
-0.001
-0.002
-0.002
-0.001
-0.001
0.
0.002
0.000
0.000
-0.007
-0.013
-0.018
-0.024
-0.029
-0.033
-0.042
-0.040
-0.039
-0.038
-0.037
-0.030
-0.029
-0.033
-0.036
-0.036
-0.036
-0.034
-0.032
-0.028
-0.023
-0.017
-0.013
-0.013
-0.009
-0.008
-0.005
-0.005
-0.002
-0.002
0.000
0.000
0.
0.
0.
0.
0.
0.
0.
0.
0.
0.
0.
0.
0.
0.
0.
0.
0.
0.
0.
0.
0.
0.
0.
0.
0.
0.
0.
0.
0.
0.
0.
0.
0.
0.
0.
0.
0.
0.
0.
0.
0.000
0.000
-0.002
-0.002
-0.003
-0.003
-0.005
-0.005
-0.004
-0.004
-0.005
-0.003
-0.001
-0.001
-0.001
-0.001
0.
0.003
-0.001
-0.005
-0.011
-0.016
-0.027
-0.034
-0.047
-0.062
-0.074
-0.082
-0.082
-0.077
-0.067
-0.064
-0.059
-0.059
-0.066
-0.077
-0.088
-0.082
-0.073
-0.059
-0.047
-0.038
-0.032
-0.027
-0.022
-0.018
-0.015
-0.011
-0.007
-0.005
-0.002
-0.002
0.000
0.000
0.
0.
0.
0.
0.
0.
0.
0.
0.
0.
0.
0.
0.
0.
0.
0.
0.
0.
0.
0.
0.
0.
0.
0.
0.
0.
0.
0.
0.
0.
0.
0.
0.
0.
0.
0.
0.
0.
0.
0.000
0.000
-0.002
-0.002
-0.003
-0.006
-0.008
-0.008
-0.007
-0.005
-0.005
-0.003
-0.002
-0.001
0.000
0.000
0.000
-0.003
-0.006
-0.012
-0.020
-0.031
-0.045
-0.067
-0.098
-0.130
-0.154
-0.157
-0.151
-0.140
-0.129
-0.113
-0.100
-0.109
-0.162
-0.307
-0.373
-0.251
-0.165
-0.134
-0.096
-0.069
-0.056
-0.049
-0.042
-0.035
-0.028
-0.020
-0.013
-0.008
-0.005
-0.002
-0.001
0.000
0.
0.
0.
0.
0.
0.
0.
0.
0.
0.
0.
0.
0.
0.
0.
0.
0.
0.
0.
0.
0.
0.
0.
0.
0.
0.
0.
0.
0.
0.
0.
0.
0.
0.
0.
0.
0.
0.
0.
0.000
-0.001
-0.002
-0.002
-0.005
-0.008
-0.009
-0.009
-0.009
-0.008
-0.005
-0.004
0.000
0.002
0.001
-0.002
-0.006
-0.009
-0.014
-0.022
-0.036
-0.052
-0.078
-0.122
-0.226
-0.313
-0.268
-0.189
-0.063
-0.059
-0.168
-0.179
-0.170
-0.188
-0.440
-0.640
-0.751
-0.667
-0.584
-0.484
-0.217
-0.121
-0.092
-0.078
-0.074
-0.062
-0.050
-0.034
-0.023
-0.013
-0.007
-0.003
-0.002
0.000
0.
0.
0.
0.
0.
0.
0.
0.
0.
0.
0.
0.
0.
0.
0.
0.
0.
0.
0.
0.
0.
0.
0.
0.
0.
0.
0.
0.
0.
0.
0.
0.
0.
0.
0.
0.
0.
0.
0.
0.000
0.000
-0.002
-0.003
-0.007
-0.008
-0.009
-0.009
-0.009
-0.008
-0.007
-0.004
0.000
0.000
-0.003
-0.007
-0.010
-0.019
-0.028
-0.042
-0.065
-0.090
-0.126
-0.199
-0.209
3.492
2.536
2.824
16.396
14.361
1.751
-0.173
-0.255
-0.250
0.267
144.688
558.339
1.587
0.447
-0.350
-0.403
-0.189
-0.146
-0.126
-0.111
-0.093
-0.078
-0.054
-0.034
-0.020
-0.009
-0.006
-0.002
-0.001
0.000
0.
0.
0.
0.
0.
0.
0.
0.
0.
0.
0.
0.
0.
0.
0.
0.
0.
0.
0.
0.
0.
0.
0.
0.
0.
0.
0.
0.
0.
0.
0.
0.
0.
0.
0.
0.
0.
0.
0.000
0.000
-0.002
-0.004
-0.007
-0.008
-0.009
-0.009
-0.009
-0.008
-0.007
-0.006
0.000
-0.001
-0.005
-0.011
-0.020
-0.033
-0.053
-0.086
-0.133
-0.182
-0.199
-0.217
3.717
65648.586
30995.686
125.938
4755.003
3776.590
75.187
0.860
-0.345
0.028
21.764
31627.195
100883.406
88.870
1685.471
80.777
0.358
-0.235
-0.216
-0.184
-0.152
-0.126
-0.103
-0.077
-0.049
-0.028
-0.013
-0.006
-0.003
-0.002
0.000
0.
0.
0.
0.
0.
0.
0.
0.
0.
0.
0.
0.
0.
0.
0.
0.
0.
0.
0.
0.
0.
0.
0.
0.
0.
0.
0.
0.
0.
0.
0.
0.
0.
0.
0.
0.
0.
0.
0.000
0.000
-0.002
-0.004
-0.006
-0.007
-0.008
-0.009
-0.009
-0.008
-0.007
-0.005
-0.002
-0.005
-0.010
-0.017
-0.032
-0.059
-0.094
-0.150
-0.315
-0.453
-0.395
-0.212
13.383
42855.602
26714.289
4433.875
100510.523
100214.781
927.142
4.717
-0.489
0.776
239.434
100253.023
102648.078
5946.352
39839.324
1150.945
6.851
-0.225
-0.275
-0.232
-0.171
-0.141
-0.125
-0.096
-0.066
-0.037
-0.021
-0.008
-0.003
-0.002
0.000
0.
0.
0.
0.
0.
0.
0.
0.
0.
0.
0.
0.
0.
0.
0.
0.
0.
0.
0.
0.
0.
0.
0.
0.
0.
0.
0.
0.
0.
0.
0.
0.
0.
0.
0.
0.
0.
0.
0.
0.000
0.000
-0.002
-0.004
-0.007
-0.007
-0.008
-0.008
-0.007
-0.006
-0.001
-0.003
-0.007
-0.015
-0.031
-0.057
-0.093
-0.119
-0.062
-0.082
-0.416
-0.630
-0.374
5.576
298.549
12125.615
100544.992
112522.320
146211.875
100264.414
11.081
-0.622
0.323
202.716
11549.483
113714.883
105052.977
102634.727
4856.918
13.552
-0.341
-0.359
-0.289
-0.198
-0.146
-0.152
-0.119
-0.081
-0.048
-0.025
-0.012
-0.004
-0.001
0.000
0.
0.
0.
0.
0.
0.
0.
0.
0.
0.
0.
0.
0.
0.
0.
0.
0.
0.
0.
0.
0.
0.
0.
0.
0.
0.
0.
0.
0.
0.
0.
0.
0.
0.
0.
0.
0.
0.
0.
0.000
0.000
0.000
-0.004
-0.005
-0.005
-0.007
-0.007
-0.006
-0.002
-0.002
-0.005
-0.011
-0.021
-0.044
-0.085
-0.143
-0.022
1.966
4.709
1.081
-0.425
-0.513
0.161
24.122
6843.479
104912.531
2565.203
243.604
131.532
0.959
-0.524
7.247
92.675
381.561
79421.539
113798.648
2048.777
1393.988
6.029
-0.681
-0.468
-0.353
-0.297
-0.240
-0.196
-0.150
-0.099
-0.057
-0.033
-0.018
-0.008
-0.004
0.001
0.
0.
0.
0.
0.
0.
0.
0.
0.
0.
0.
0.
0.
0.
0.
0.
0.
0.
0.
0.
0.
0.
0.
0.
0.
0.
0.
0.
0.
0.
0.
0.
0.
0.
0.
0.
0.
0.
0.
0.000
0.000
0.000
-0.001
-0.002
-0.003
-0.003
-0.003
-0.002
-0.001
-0.004
-0.006
-0.015
-0.030
-0.060
-0.123
-0.314
0.215
108.938
50.553
5.209
-0.200
-0.551
-0.315
3.607
73.477
222.304
55.664
6.781
0.076
-0.508
-0.281
43.891
1626.897
4457.105
100603.195
156414.797
6890.579
3.161
-0.785
-0.885
-0.554
-0.464
-0.396
-0.325
-0.264
-0.198
-0.131
-0.077
-0.044
-0.025
-0.012
-0.005
-0.002
0.001
0.
0.
0.
0.
0.
0.
0.
0.
0.
0.
0.
0.
0.
0.
0.
0.
0.
0.
0.
0.
0.
0.
0.
0.
0.
0.
0.
0.
0.
0.
0.
0.
0.
0.
0.
0.
0.
0.
0.000
0.000
0.000
-0.001
-0.001
-0.001
-0.002
-0.001
-0.001
-0.001
-0.005
-0.010
-0.020
-0.040
-0.080
-0.168
-0.516
0.400
496.981
206.680
2.284
-0.390
-0.596
-0.399
2.003
6.503
5.188
2.882
0.459
-0.510
-0.524
-0.352
8.043
381.642
3991.882
1962.440
101242.891
19978.557
0.771
-0.905
-0.524
-0.588
-0.541
-0.432
-0.371
-0.316
-0.250
-0.183
-0.118
-0.064
-0.033
-0.015
-0.008
-0.003
0.001
0.
0.
0.
0.
0.
0.
0.
0.
0.
0.
0.
0.
0.
0.
0.
0.
0.
0.
0.
0.
0.
0.
0.
0.
0.
0.
0.
0.
0.
0.
0.
0.
0.
0.
0.
0.
0.
0.
0.
0.000
0.000
0.000
-0.001
-0.001
-0.001
0.000
-0.002
-0.001
-0.007
-0.014
-0.032
-0.060
-0.113
-0.212
-0.504
-0.791
1.279
0.462
-0.310
-0.462
-0.390
-0.363
1.580
5.174
1.250
-0.407
-0.536
-0.522
-0.481
-0.422
1.189
203.604
2175.293
38.480
13.865
6.717
0.898
23.428
104.614
2.817
1.371
4.542
2.477
0.720
-0.035
-0.211
-0.167
-0.099
-0.049
-0.025
-0.011
-0.004
-0.001
0.000
0.
0.
0.
0.
0.
0.
0.
0.
0.
0.
0.
0.
0.
0.
0.
0.
0.
0.
0.
0.
0.
0.
0.
0.
0.
0.
0.
0.
0.
0.
0.
0.
0.
0.
0.
0.
0.
0.
0.
0.000
0.000
0.000
-0.001
0.
0.000
-0.001
-0.004
-0.011
-0.023
-0.052
-0.099
-0.160
-0.245
-0.366
-0.630
-0.655
-0.038
2.415
5.306
17.965
11.855
0.183
0.493
-0.262
-0.550
-0.445
-0.448
-0.450
-0.431
-0.341
2.597
7.954
0.517
-0.419
5.902
97.726
3431.735
100823.453
74.831
80.488
569.318
176.722
54.813
9.290
0.301
-0.199
-0.137
-0.070
-0.033
-0.014
-0.007
-0.003
0.000
0.
0.
0.
0.
0.
0.
0.
0.
0.
0.
0.
0.
0.
0.
0.
0.
0.
0.
0.
0.
0.
0.
0.
0.
0.
0.
0.
0.
0.
0.
0.
0.
0.
0.
0.
0.
0.
0.
0.
0.
0.
0.
0.
0.001
0.000
-0.001
-0.004
-0.014
-0.038
-0.083
-0.124
-0.142
0.171
0.940
2.085
6.847
26.082
440.469
440.800
210.760
91.414
0.969
-0.634
-0.668
-0.517
-0.254
-0.327
-0.450
-0.460
-0.469
-0.492
-0.545
-0.625
0.968
70.023
2758.217
100832.086
100699.148
685.862
2802.922
96188.578
6737.564
3171.032
186.225
7.378
0.033
-0.159
-0.093
-0.043
-0.019
-0.008
-0.003
0.000
0.000
0.
0.
0.
0.
0.
0.
0.
0.
0.
0.
0.
0.
0.
0.
0.
0.
0.
0.
0.
0.
0.
0.
0.
0.
0.
0.
0.
0.
0.
0.
0.
0.
0.
0.
0.
0.
0.
0.
0.
0.
0.
0.001
0.001
0.000
-0.001
-0.006
-0.022
-0.065
-0.133
-0.084
1.852
22.258
115.523
229.623
586.761
694.828
78613.883
102821.969
712.482
40.786
1.577
-0.594
-0.736
-0.614
-0.286
0.022
-0.094
-0.439
-0.508
-0.532
-0.587
-0.610
1.590
100.638
4104.852
102726.359
98858.047
102791.023
101420.266
125563.469
4686.353
14946.398
11578.090
168.087
2.747
-0.146
-0.110
-0.053
-0.022
-0.009
-0.005
-0.001
0.000
0.
0.
0.
0.
0.
0.
0.
0.
0.
0.
0.
0.
0.
0.
0.
0.
0.
0.
0.
0.
0.
0.
0.
0.
0.
0.
0.
0.
0.
0.
0.
0.
0.
0.
0.
0.
0.
0.
0.
0.
0.
0.001
0.001
0.000
-0.002
-0.008
-0.032
-0.127
-0.364
1.295
88.308
1998.080
39320.504
64641.430
101029.695
3357.487
100293.008
110868.250
672.500
16.600
2.845
-0.452
-0.798
-0.695
2.900
406.757
621.136
4.134
-0.382
-0.121
-0.172
-0.386
4.460
192.950
1867.916
704.671
25728.354
101828.336
101495.313
125603.094
6222.511
113988.797
100475.578
3210.605
18.543
-0.086
-0.115
-0.056
-0.023
-0.009
-0.005
-0.001
0.000
0.
0.
0.
0.
0.
0.
0.
0.
0.
0.
0.
0.
0.
0.
0.
0.
0.
0.
0.
0.
0.
0.
0.
0.
0.
0.
0.
0.
0.
0.
0.
0.
0.
0.
0.
0.
0.
0.
0.
0.
0.
0.001
0.001
0.000
-0.002
-0.009
-0.042
-0.269
-0.539
445.757
102319.055
102477.672
141649.391
61325.145
103573.102
1124.405
652.897
100516.641
427.867
27.518
77.321
3.263
-0.672
0.150
83.939
61305.156
128039.438
143.848
1.017
5.443
5.113
0.478
5.938
169.126
101136.727
23183.990
450.865
805.983
3083.376
100440.547
112604.117
105373.828
11784.320
235.426
4.664
-0.134
-0.111
-0.051
-0.022
-0.009
-0.005
-0.001
0.000
0.
0.
0.
0.
0.
0.
0.
0.
0.
0.
0.
0.
0.
0.
0.
0.
0.
0.
0.
0.
0.
0.
0.
0.
0.
0.
0.
0.
0.
0.
0.
0.
0.
0.
0.
0.
0.
0.
0.
0.
0.
0.001
0.001
0.000
-0.002
-0.009
-0.045
-0.292
-0.649
443.115
100680.961
100723.164
8078.925
566.096
254.394
24.253
7.157
34.932
7.394
828.954
23169.990
37.855
1.224
10.521
702.892
110331.594
101141.695
260.291
2.160
11.736
10.408
1.804
12.604
20.682
2702.013
710.874
40.462
75.716
255.021
1514.825
4764.724
25727.789
613.545
9.948
0.083
-0.150
-0.096
-0.042
-0.019
-0.008
-0.003
0.000
0.000
0.
0.
0.
0.
0.
0.
0.
0.
0.
0.
0.
0.
0.
0.
0.
0.
0.
0.
0.
0.
0.
0.
0.
0.
0.
0.
0.
0.
0.
0.
0.
0.
0.
0.
0.
0.
0.
0.
0.
0.
0.
0.001
0.001
0.000
-0.001
-0.008
-0.033
-0.147
-0.562
0.185
15.081
87.385
40.946
6.981
1.437
-0.185
-0.645
-0.588
4.589
112.680
399.526
156.932
22.609
104.729
25063.844
100442.672
85531.320
96.944
2.104
1.914
1.913
3.212
237.487
111.604
2.698
-0.379
0.801
4.233
11.754
13.686
30.792
65.907
19.048
0.515
-0.165
-0.127
-0.066
-0.033
-0.014
-0.007
-0.003
0.000
0.000
0.
0.
0.
0.
0.
0.
0.
0.
0.
0.
0.
0.
0.
0.
0.
0.
0.
0.
0.
0.
0.
0.
0.
0.
0.
0.
0.
0.
0.
0.
0.
0.
0.
0.
0.
0.
0.
0.
0.
0.
0.
0.001
0.000
0.001
-0.001
-0.008
-0.020
-0.062
-0.171
-0.288
-0.051
0.334
0.078
-0.310
-0.486
-0.616
-0.731
-0.682
5.656
288.246
7516.931
3191.861
107.116
37.355
3603.566
105342.078
7693.985
88.529
20.873
2.423
-0.220
0.580
22.157
13.564
0.357
-0.597
-0.498
-0.296
-0.086
-0.089
0.084
0.318
0.006
-0.167
-0.136
-0.087
-0.043
-0.019
-0.011
-0.004
-0.001
0.000
0.
0.
0.
0.
0.
0.
0.
0.
0.
0.
0.
0.
0.
0.
0.
0.
0.
0.
0.
0.
0.
0.
0.
0.
0.
0.
0.
0.
0.
0.
0.
0.
0.
0.
0.
0.
0.
0.
0.
0.
0.
0.
0.
0.001
0.001
-0.002
-0.006
-0.016
-0.037
-0.079
-0.146
-0.198
-0.213
0.086
0.205
-0.331
-0.567
-0.674
-0.538
16.562
2795.404
101764.234
100806.781
304.864
37.603
2076.422
6624.504
540.089
133.067
251.490
19.040
-0.077
-0.387
-0.078
-0.043
-0.274
-0.324
-0.300
-0.283
-0.275
-0.260
-0.234
-0.203
-0.159
-0.123
-0.084
-0.049
-0.026
-0.013
-0.005
-0.003
0.001
0.000
0.
0.
0.
0.
0.
0.
0.
0.
0.
0.
0.
0.
0.
0.
0.
0.
0.
0.
0.
0.
0.
0.
0.
0.
0.
0.
0.
0.
0.
0.
0.
0.
0.
0.
0.
0.
0.
0.
0.
0.
0.
0.
0.
0.001
0.000
0.000
-0.006
-0.014
-0.029
-0.064
-0.123
-0.165
0.630
11.950
21.826
2.655
-0.417
-0.604
-0.416
37.422
17656.412
100357.117
131436.266
471.703
140.133
90044.695
156279.922
411.914
53.308
122.612
11.674
-0.153
-0.366
-0.302
-0.248
-0.213
-0.192
-0.171
-0.162
-0.160
-0.153
-0.139
-0.116
-0.091
-0.067
-0.044
-0.024
-0.014
-0.007
-0.004
-0.002
0.001
0.
0.
0.
0.
0.
0.
0.
0.
0.
0.
0.
0.
0.
0.
0.
0.
0.
0.
0.
0.
0.
0.
0.
0.
0.
0.
0.
0.
0.
0.
0.
0.
0.
0.
0.
0.
0.
0.
0.
0.
0.
0.
0.
0.
0.
0.001
-0.001
-0.006
-0.011
-0.027
-0.061
-0.116
-0.121
2.722
72.729
153.851
11.905
-0.205
-0.554
-0.327
3.861
44.455
187.136
8203.213
112.671
151.706
2296.684
4275.997
61.725
2.910
3.602
0.396
-0.362
-0.297
-0.224
-0.171
-0.132
-0.107
-0.091
-0.084
-0.079
-0.073
-0.064
-0.052
-0.041
-0.032
-0.020
-0.013
-0.007
-0.004
-0.002
0.001
0.
0.
0.
0.
0.
0.
0.
0.
0.
0.
0.
0.
0.
0.
0.
0.
0.
0.
0.
0.
0.
0.
0.
0.
0.
0.
0.
0.
0.
0.
0.
0.
0.
0.
0.
0.
0.
0.
0.
0.
0.
0.
0.
0.
0.
0.
0.000
-0.001
-0.005
-0.010
-0.025
-0.057
-0.111
-0.131
1.040
19.444
35.814
4.187
-0.310
-0.508
-0.259
2.922
5.210
2.496
6.312
102.681
32326.723
14220.952
391.905
149.094
10.516
-0.161
-0.421
-0.337
-0.239
-0.155
-0.109
-0.071
-0.056
-0.044
-0.036
-0.031
-0.032
-0.028
-0.024
-0.019
-0.011
-0.009
-0.006
-0.003
-0.001
0.001
0.
0.
0.
0.
0.
0.
0.
0.
0.
0.
0.
0.
0.
0.
0.
0.
0.
0.
0.
0.
0.
0.
0.
0.
0.
0.
0.
0.
0.
0.
0.
0.
0.
0.
0.
0.
0.
0.
0.
0.
0.
0.
0.
0.
0.
0.
0.
0.
-0.001
-0.004
-0.009
-0.020
-0.048
-0.099
-0.133
-0.066
0.661
1.032
-0.021
-0.374
-0.453
-0.449
0.178
1.549
28.156
224.290
280.658
39919.953
86270.578
54813.172
104859.594
591.187
1.081
-0.323
-0.301
-0.197
-0.121
-0.074
-0.047
-0.028
-0.019
-0.012
-0.012
-0.011
-0.009
-0.009
-0.007
-0.006
-0.005
-0.001
-0.001
0.000
0.000
0.
0.
0.
0.
0.
0.
0.
0.
0.
0.
0.
0.
0.
0.
0.
0.
0.
0.
0.
0.
0.
0.
0.
0.
0.
0.
0.
0.
0.
0.
0.
0.
0.
0.
0.
0.
0.
0.
0.
0.
0.
0.
0.
0.
0.
0.
0.
0.
-0.001
-0.003
-0.007
-0.015
-0.036
-0.073
-0.119
-0.137
-0.153
-0.186
-0.242
-0.306
-0.373
-0.428
-0.229
7.315
928.466
106401.289
9202.306
485.102
4147.478
101701.820
29729.373
115.968
1.273
-0.288
-0.266
-0.168
-0.096
-0.055
-0.032
-0.015
-0.006
-0.003
-0.004
-0.004
-0.003
-0.003
-0.001
-0.001
-0.001
0.000
0.000
0.
0.
0.
0.
0.
0.
0.
0.
0.
0.
0.
0.
0.
0.
0.
0.
0.
0.
0.
0.
0.
0.
0.
0.
0.
0.
0.
0.
0.
0.
0.
0.
0.
0.
0.
0.
0.
0.
0.
0.
0.
0.
0.
0.
0.
0.
0.
0.
0.
0.
0.
-0.002
-0.006
-0.011
-0.024
-0.047
-0.081
-0.116
-0.138
-0.164
-0.190
-0.221
-0.278
-0.338
0.386
12.656
1674.681
104857.781
22856.598
67.860
1052.201
102198.906
661.295
15.732
0.249
-0.306
-0.231
-0.143
-0.080
-0.040
-0.022
-0.009
-0.003
0.
0.001
0.001
0.001
0.001
0.001
0.000
0.000
0.
0.
0.
0.
0.
0.
0.
0.
0.
0.
0.
0.
0.
0.
0.
0.
0.
0.
0.
0.
0.
0.
0.
0.
0.
0.
0.
0.
0.
0.
0.
0.
0.
0.
0.
0.
0.
0.
0.
0.
0.
0.
0.
0.
0.
0.
0.
0.
0.
0.
0.
0.
0.
-0.002
-0.003
-0.007
-0.013
-0.026
-0.045
-0.068
-0.090
-0.105
-0.120
-0.144
-0.197
-0.267
0.052
4.413
59.392
596.503
174.844
6.444
12.020
101.473
10.194
0.773
-0.272
-0.270
-0.190
-0.109
-0.062
-0.032
-0.019
-0.006
0.
0.001
0.001
0.
0.
0.
0.
0.
0.
0.
0.
0.
0.
0.
0.
0.
0.
0.
0.
0.
0.
0.
0.
0.
0.
0.
0.
0.
0.
0.
0.
0.
0.
0.
0.
0.
0.
0.
0.
0.
0.
0.
0.
0.
0.
0.
0.
0.
0.
0.
0.
0.
0.
0.
0.
0.
0.
0.
0.
0.
0.
0.
0.
-0.002
-0.004
-0.008
-0.013
-0.021
-0.035
-0.045
-0.058
-0.070
-0.094
-0.135
-0.200
-0.215
0.228
1.810
3.302
1.424
-0.250
-0.352
-0.075
-0.148
-0.289
-0.277
-0.220
-0.138
-0.079
-0.046
-0.026
-0.016
-0.004
0.001
0.
0.
0.
0.
0.
0.
0.
0.
0.
0.
0.
0.
0.
0.
0.
0.
0.
0.
0.
0.
0.
0.
0.
0.
0.
0.
0.
0.
0.
0.
0.
0.
0.
0.
0.
0.
0.
0.
0.
0.
0.
0.
0.
0.
0.
0.
0.
0.
0.
0.
0.
0.
0.
0.
0.
0.
0.
0.
0.
0.
0.
0.
0.
-0.002
-0.003
-0.007
-0.010
-0.012
-0.022
-0.031
-0.042
-0.059
-0.087
-0.136
-0.193
-0.221
-0.223
-0.274
-0.339
-0.375
-0.362
-0.315
-0.278
-0.249
-0.205
-0.144
-0.090
-0.055
-0.032
-0.020
-0.012
-0.004
0.
0.
0.
0.
0.
0.
0.
0.
0.
0.
0.
0.
0.
0.
0.
0.
0.
0.
0.
0.
0.
0.
0.
0.
0.
0.
0.
0.
0.
0.
0.
0.
0.
0.
0.
0.
0.
0.
0.
0.
0.
0.
0.
0.
0.
0.
0.
0.
0.
0.
0.
0.
0.
0.
0.
0.
0.
0.
0.
0.
0.
0.
0.
0.
0.
-0.002
-0.003
-0.004
-0.004
-0.007
-0.015
-0.023
-0.032
-0.051
-0.080
-0.122
-0.160
-0.192
-0.219
-0.238
-0.236
-0.226
-0.208
-0.188
-0.161
-0.123
-0.086
-0.056
-0.036
-0.023
-0.015
-0.008
0.
0.
0.
0.
0.
0.
0.
0.
0.
0.
0.
0.
0.
0.
0.
0.
0.
0.
0.
0.
0.
0.
0.
0.
0.
0.
0.
0.
0.
0.
0.
0.
0.
0.
0.
0.
0.
0.
0.
0.
0.
0.
0.
0.
0.
0.
0.
0.
0.
0.
0.
0.
0.
0.
0.
0.
0.
0.
0.
0.
0.
0.
0.
0.
0.
0.
0.
0.
-0.001
-0.001
-0.005
-0.006
-0.012
-0.019
-0.027
-0.039
-0.063
-0.090
-0.107
-0.123
-0.128
-0.126
-0.123
-0.117
-0.108
-0.090
-0.070
-0.052
-0.034
-0.024
-0.016
-0.010
0.
0.
0.
0.
0.
0.
0.
0.
0.
0.
0.
0.
0.
0.
0.
0.
0.
0.
0.
0.
0.
0.
0.
0.
0.
0.
0.
0.
0.
0.
0.
0.
0.
0.
0.
0.
0.
0.
0.
0.
0.
0.
0.
0.
0.
0.
0.
0.
0.
0.
0.
0.
0.
0.
0.
0.
0.
0.
0.
0.
0.
0.
0.
0.
0.
0.
0.
0.
0.
0.001
0.000
0.000
-0.002
-0.005
-0.011
-0.014
-0.021
-0.030
-0.043
-0.054
-0.060
-0.064
-0.066
-0.067
-0.061
-0.057
-0.049
-0.039
-0.028
-0.021
-0.016
-0.010
-0.003
0.
0.
0.
0.
0.
0.
0.
0.
0.
0.
0.
0.
0.
0.
0.
0.
0.
0.
0.
0.
0.
0.
0.
0.
0.
0.
0.
0.
0.
0.
0.
0.
0.
0.
0.
0.
0.
0.
0.
0.
0.
0.
0.
0.
0.
0.
0.
0.
0.
0.
0.
0.
0.
0.
0.
0.
0.
0.
0.
0.
0.
0.
0.
0.
0.
0.
0.
0.
0.000
0.001
0.000
-0.001
0.000
-0.003
-0.006
-0.010
-0.012
-0.015
-0.020
-0.025
-0.031
-0.034
-0.034
-0.034
-0.034
-0.033
-0.025
-0.021
-0.017
-0.014
-0.007
-0.001
0.
0.
0.
0.
0.
0.
0.
0.
0.
0.
0.
0.
0.
0.
0.
0.
0.
0.
0.
0.
0.
0.
0.
0.
0.
0.
0.
0.
0.
0.
0.
0.
0.
0.
0.
0.
0.
0.
0.
0.
0.
0.
0.
0.
0.
0.
0.
0.
0.
0.
0.
0.
0.
0.
0.
0.
0.
0.
0.
0.
0.
0.
0.
0.
0.
0.
0.
0.
0.
0.000
0.001
0.000
0.000
-0.001
0.000
-0.002
-0.003
-0.006
-0.009
-0.011
-0.011
-0.013
-0.015
-0.018
-0.017
-0.017
-0.012
-0.012
-0.008
-0.007
-0.003
-0.001
0.
0.
0.
0.
0.
0.
0.
0.
0.
0.
0.
0.
0.
0.
0.
0.
0.
0.
0.
0.
0.
0.
0.
0.
0.
0.
0.
0.
0.
0.
0.
0.
0.
0.
0.
0.
0.
0.
0.
0.
0.
0.
0.
0.
0.
0.
0.
0.
0.
0.
0.
0.
0.
0.
0.
0.
0.
0.
0.
0.
0.
0.
0.
0.
0.
0.
0.
0.
0.
0.
0.000
0.001
0.000
0.000
0.000
-0.001
0.000
0.
-0.002
-0.002
-0.003
-0.003
-0.006
-0.005
-0.006
-0.004
-0.004
-0.004
-0.003
-0.003
-0.002
0.000
0.
0.
0.
0.
0.
0.
0.
0.
0.
0.
0.
0.
0.
0.
0.
0.
0.
0.
0.
0.
0.
0.
0.
0.
0.
0.
0.
0.
0.
0.
0.
0.
0.
0.
0.
0.
0.
0.
0.
0.
0.
0.
0.
0.
0.
0.
0.
0.
0.
0.
0.
0.
0.
0.
0.
0.
0.
0.
0.
0.
0.
0.
0.
0.
0.
0.
0.
0.
0.
0.
0.
0.000
0.001
0.001
0.000
0.000
0.000
0.000
0.001
0.001
0.001
0.
-0.001
-0.001
0.000
0.000
0.
0.001
0.001
0.001
0.000
0.
0.
0.
0.
0.
0.
0.
0.
0.
0.
0.
0.
0.
0.
0.
0.
0.
0.
0.
0.
0.
0.
0.
0.
0.
0.
0.
0.
0.
0.
0.
0.
0.
0.
0.
0.
0.
0.
0.
0.
0.
0.
0.
0.
0.
0.
0.
0.
0.
0.
0.
0.
0.
0.
0.
0.
0.
0.
0.
0.
0.
0.
0.
0.
0.
0.
0.
0.
0.
0.
0.
0.
0.
0.
0.000
0.001
0.001
0.001
0.001
0.001
0.001
0.001
0.000
0.
0.000
0.
0.
0.
0.
0.
0.
0.
0.
0.
0.
0.
0.
0.
0.
0.
0.
0.
0.
0.
0.
0.
0.
0.
0.
0.
0.
0.
0.
0.
0.
0.
0.
0.
0.
0.
0.
0.
0.
0.
0.
0.
0.
0.
0.
0.
0.
0.
0.
0.
0.
0.
0.
0.
0.
0.
0.
0.
0.
0.
0.
0.
0.
0.
0.
0.
0.
0.
0.
0.
0.
0.
0.
0.
0.
0.
0.
0.
0.
0.
0.
0.
0.
0.
0.000
0.001
0.001
0.001
0.001
0.001
0.000
0.
0.
0.
0.
0.
0.
0.
0.
0.
0.
0.
0.
0.
0.
0.
0.
0.
0.
0.
0.
0.
0.
0.
0.
0.
0.
0.
0.
0.
0.
0.
0.
0.
0.
0.
0.
0.
0.
0.
0.
0.
0.
0.
0.
0.
0.
0.
0.
0.
0.
0.
0.
0.
0.
0.
0.
0.
0.
0.
0.
0.
0.
0.
0.
0.
0.
0.
0.
0.
0.
0.
0.
0.
0.
0.
0.
0.
0.
0.
0.
0.
0.
0.
0.
0.
0.
0.
0.000
0.000
0.000
0.000
0.000
0.
0.
0.
0.
0.
0.
0.
0.
0.
0.
0.
0.
0.
0.
0.
0.
0.
0.
0.
0.
0.
0.
0.
0.
0.
0.
0.
0.
0.
0.
0.
0.
0.
0.
0.
0.
0.
0.
0.
0.
0.
0.
0.
0.
0.
0.
0.
0.
0.
0.
0.
0.
0.
0.
0.
0.
0.
0.
0.
0.
0.
0.
0.
0.
0.
0.
0.
0.
0.
0.
0.
0.
0.
0.
0.
0.
0.
0.
0.
0.
0.
0.
0.
0.
0.
0.
0.
0.
0.
0.
0.
0.
0.
0.
0.
0.
0.
0.
0.
0.
0.
0.
0.
0.
0.
0.
0.
0.
0.
0.
0.
0.
0.
0.
0.
0.
0.
0.
0.
0.
0.
0.
0.
0.
0.
0.
0.
0.
0.
0.
0.
0.
0.
0.
0.
0.
0.
0.
0.
0.
0.
0.
0.
0.
0.
0.
0.
0.
0.
0.
0.
0.
0.
0.
0.
0.
0.
0.
0.
0.
0.
0.
0.
0.
0.
0.
0.
0.
0.
0.
0.
0.
0.
0.
0.
0.
0.
0.
0.
0.
0.
0.
0.
0.
0.
0.
0.
0.
0.
0.
0.
0.
0.
0.
0.
0.
0.
0.
0.
0.
0.
0.
0.
0.
0.
0.
0.
0.
0.
0.
0.
0.
0.
0.
0.
0.
0.
0.
0.
0.
0.
0.
0.
0.
0.
0.
0.
0.
0.
0.
0.
0.
0.
0.
0.
0.
0.
0.
0.
0.
0.
0.
0.
0.
0.
0.
0.
0.
0.
0.
0.
0.
0.
0.
0.
0.
0.
0.
0.
0.
0.
0.
0.
0.
0.
0.
0.
0.
0.
0.
0.
0.
0.
0.
0.
0.
0.
0.
0.
0.
0.
0.
0.
0.
0.
0.
0.
0.
0.
0.
0.
0.
0.
0.
0.
0.
0.
0.
0.
0.
0.
0.
0.
0.
0.
0.
0.
0.
0.
0.
0.
0.
0.
0.
0.
0.
0.
0.
0.
0.
0.
0.
0.
0.
0.
0.
0.
0.
0.
0.
0.
0.
0.
0.
0.
0.
0.
0.
0.
0.
0.
0.
0.
0.
0.
0.
0.
0.
0.
0.
0.
0.
0.
0.
0.
0.
0.
0.
0.
0.
0.
0.
0.
0.
0.
0.
0.
0.
0.
0.
0.
0.
0.
0.
0.
0.
0.
0.
0.
0.
0.
0.
0.
0.
0.
0.
0.
0.
0.
0.
0.
0.
0.
0.
0.
0.
0.
0.
0.
0.
0.
0.
0.
0.
0.
0.
0.
0.
0.
0.
0.
0.
0.
0.
0.
0.
0.
0.
0.
0.
0.
0.
0.
0.
0.
0.
0.
0.
0.
0.
0.
0.
0.
0.
0.
0.
0.
0.
0.
0.
0.
0.
0.
0.
0.
0.
0.
0.
0.
0.
0.
0.
0.
0.
0.
0.
0.
0.
0.
0.
0.
0.
0.
0.
0.
0.
0.
0.
0.
0.
0.
0.
0.
0.
0.
0.
0.
0.
0.
0.
0.
0.
0.
0.
0.
0.
0.
0.
0.
0.
0.
0.
0.
0.
0.
0.
0.
0.
0.
0.
0.
0.
0.
0.
0.
0.
0.
0.
0.
0.
0.
0.
0.
0.
0.
0.
0.
0.
0.
0.
0.
0.
0.
0.
0.
0.
0.
0.
0.
0.
0.
0.
0.
0.
0.
0.
0.
0.
0.
0.
0.
0.
0.
0.
0.
0.
0.
0.
0.
0.
0.
0.
0.
0.
0.
0.
0.
0.
0.
0.
0.
0.
0.
0.
0.
0.
0.
0.
0.
0.
0.
0.
0.
0.
0.
0.
0.
0.
0.
0.
0.
0.
0.
0.
0.
0.
0.
0.
0.
0.
0.
0.
0.
0.
0.
0.
0.
0.
0.
0.
0.
0.
0.
0.
0.
0.
0.
0.
0.
0.
0.
0.
0.
0.
0.
0.
0.
0.
0.
0.
0.
0.
0.
0.
0.
0.
0.
0.
0.
0.
0.
0.
0.
0.
0.
0.
0.
0.
0.
0.
0.
0.
0.
0.
0.
0.
0.
0.
0.
0.
0.
0.
0.
0.
0.
0.
0.
0.
0.
0.
0.
0.
0.
0.
0.
0.
0.
0.
0.
0.
0.
0.
0.
0.
0.
0.
0.
0.
0.
0.
0.
0.
0.
0.
0.
0.
0.
0.
0.
0.
0.
0.
0.
0.
0.
0.
0.
0.
0.
0.
0.
0.
0.
0.
0.
0.
0.
0.
0.
0.
0.
0.
0.
0.
0.
0.
0.
0.
0.
0.
0.
0.
0.
0.
0.
0.
0.
0.
0.
0.
0.
0.
0.
0.
0.
0.
0.
0.
0.
0.
0.
0.
0.
0.
0.
0.
0.
0.
0.
0.
0.
0.
0.
0.
0.
0.
0.
0.
0.
0.
0.
0.
0.
0.
0.
0.
0.
0.
0.
0.
0.
0.
0.
0.
0.
0.
0.
0.
0.
0.
0.
0.
0.
0.
0.
0.
0.
0.
0.
0.
0.
0.
0.
0.
0.
0.
0.
0.
0.
0.
0.
0.
0.
0.
0.
0.
0.
0.
0.
0.
0.
0.
0.
0.
0.
0.
0.
0.
0.
0.
0.
0.
0.
0.
0.
0.
0.
0.
0.
0.
0.
0.
0.
0.
0.
0.
0.
0.
0.
0.
0.
0.
0.
0.
0.
0.
0.
0.
0.
0.
0.
0.
0.
0.
0.
0.
0.
0.
0.
0.
0.
0.
0.
0.
0.
0.
0.
0.
0.
0.
0.
0.
0.
0.
0.
0.
0.
0.
0.
0.
0.
0.
0.
0.
0.
0.
0.
0.
0.
0.
0.
0.
0.
0.
0.
0.
0.
0.
0.
0.
0.
0.
0.
0.
0.
0.
0.
0.
0.
0.
0.
0.
0.
0.
0.
0.
0.
0.
0.
0.
0.
0.
0.
0.
0.
0.
0.
0.
0.
0.
0.
0.
0.
0.
0.
0.
0.
0.
0.
0.
0.
0.
0.
0.
0.
0.
0.
0.
0.
0.
0.
0.
0.
0.
0.
0.
0.
0.
0.
0.
0.
0.
0.
0.
0.
0.
0.
0.
0.
0.
0.
0.
0.
0.
0.
0.
0.
0.
0.
0.
0.
0.
0.
0.
0.
0.
0.
0.
0.
0.
0.
0.
0.
0.
0.
0.
0.
0.
0.
0.
0.
0.
0.
0.
0.
0.
0.
0.
0.
0.
0.
0.
0.
0.
0.
0.
0.
0.
0.
0.
0.
0.
0.
0.
0.
0.
0.
0.
0.
0.
0.
0.
0.
0.
0.
0.
0.
0.
0.
0.
0.
0.
0.
0.
0.
0.
0.
0.
0.
0.
0.
0.
0.
0.
0.
0.
0.
0.
0.
0.
0.
0.
0.
0.
0.
0.
0.
0.
0.
0.
0.
0.
0.
0.
0.
0.
0.
0.
0.
0.
0.
0.
0.
0.
0.
0.
0.
0.
0.
0.
0.
0.
0.
0.
0.
0.
0.
0.
0.
0.
0.
0.
0.
0.
0.
0.
0.
0.
0.
0.
0.
0.
0.
0.
0.
0.
0.
0.
0.
0.
0.
0.
0.
0.
0.
0.
0.
0.
0.
0.
0.
0.
0.
0.
0.
0.
0.
0.
0.
0.
0.
0.
0.
0.
0.
0.
0.
0.
0.
0.
0.
0.
0.
0.
0.
0.
0.
0.
0.
0.
0.
0.
0.
0.
0.
0.
0.
0.
0.
0.
0.
0.
0.
0.
0.
0.
0.
0.
0.
0.
0.
0.
0.
0.
0.
0.
0.
0.
0.
0.
0.
0.
0.
0.
0.
0.
0.
0.
0.
0.
0.
0.
0.
0.
0.
0.
0.
0.
0.
0.
0.
0.
0.
0.
0.
0.
0.
0.
0.
0.
0.
0.
0.
0.
0.
0.
0.
0.
0.
0.
0.
0.
0.
0.
0.
0.
0.
0.
0.
0.
0.
0.
0.
0.
0.
0.
0.
0.
0.
0.
0.
0.
0.
0.
0.
0.
0.
0.
0.
0.
0.
0.
0.
0.
0.
0.
0.
0.
0.
0.
0.
0.
0.
0.
0.
0.
0.
0.
0.
0.
0.
0.
0.
0.
0.
0.
0.
0.
0.
0.
0.
0.
0.
0.
0.
0.
0.
0.
0.
0.
0.
0.
0.
0.
0.
0.
0.
0.
0.
0.
0.
0.
0.
0.
0.
0.
0.
0.
0.
0.
0.
0.
0.
0.
0.
0.
0.
0.
0.
0.
0.
0.
0.
0.
0.
0.
0.
0.
0.
0.
0.
0.
0.
0.
0.
0.
0.
0.
0.
0.
0.
0.
0.
0.
0.
0.
0.
0.
0.
0.
0.
0.
0.
0.
0.
0.
0.
0.
0.
0.
0.
0.
0.
0.
0.
0.
0.
0.
0.
0.
0.
0.
0.
0.
0.
0.
0.
0.
0.
0.
0.
0.
0.
0.
0.
0.
0.
0.
0.
0.
0.
0.
0.
0.
0.
0.
0.
0.
0.
0.
0.
0.
0.
0.
0.
0.
0.
0.
0.
0.
0.
0.
0.
0.
0.
0.
0.
0.
0.
0.
0.
0.
0.
0.
0.
0.
0.
0.
0.
0.
0.
0.
0.
0.
0.
0.
0.
0.
0.
0.
0.
0.
0.
0.
0.
0.
0.
0.
0.
0.
0.
0.
0.
0.
0.
0.
0.
0.
0.
0.
0.
0.
0.
0.
0.
0.
0.
0.
0.
0.
0.
0.
0.
0.
0.
0.
0.
0.
0.
0.
0.
0.
0.
0.
0.
0.
0.
0.
0.
0.
0.
0.
0.
0.
0.
0.
0.
0.
0.
0.
0.
0.
0.
0.
0.
0.
0.
0.
0.
0.
0.
0.
0.
0.
0.
0.
0.
0.
0.
0.
0.
0.
0.
0.
0.
0.
0.
0.
0.
0.
0.
0.
0.
0.
0.
0.
0.
0.
0.
0.
0.
0.
0.
0.
0.
0.
0.
0.
0.
0.
0.
0.
0.
0.
0.
0.
0.
0.
0.
0.
0.
0.
0.
0.
0.
0.
0.
0.
0.
0.
0.
0.
0.
0.
0.
0.
0.
0.
0.
0.
0.
0.
0.
0.
0.
0.
0.
0.
0.
0.
0.
0.
0.
0.
0.
0.
0.
0.
0.
0.
0.
0.
0.
0.
0.
0.
0.
0.
0.
0.
0.
0.
0.
0.
0.
0.
0.
0.
0.
0.
0.
0.
0.
0.
0.
0.
0.
0.
0.
0.
0.
0.
0.
0.
0.
0.
0.
0.
0.
0.
0.
0.
0.
0.
0.
0.
0.
0.
0.
0.
0.
0.
0.
0.
0.
0.
0.
0.
0.
0.
0.
0.
0.
0.
0.
0.
0.
0.
0.
0.
0.
0.
0.
0.
0.
0.
0.
0.
0.
0.
0.
0.
0.
0.
0.
0.
0.
0.
0.
0.
0.
0.
0.
0.
0.
0.
0.
0.
0.
0.
0.
0.
0.
0.
0.
0.
0.
0.
0.
0.
0.
0.
0.
0.
0.
0.
0.
0.
0.
0.
0.
0.
0.
0.
0.
0.
0.
0.
0.
0.
0.
0.
0.
0.
0.
0.
0.
0.
0.
0.
0.
0.
0.
0.
0.
0.
0.
0.
0.
0.
0.
0.
0.
0.
0.
0.
0.
0.
0.
0.
0.
0.
0.
0.
0.
0.
0.
0.
0.
0.
0.
0.
0.
0.
0.
0.
0.
0.
0.
0.
0.
0.
0.
0.
0.
0.
0.
0.
0.
0.
0.
0.
0.
0.
0.
0.
0.
0.
0.
0.
0.
0.
0.
0.
0.
0.
0.
0.
0.
0.
0.
0.
0.
0.
0.
0.
0.
0.
0.
0.
0.
0.
0.
0.
0.
0.
0.
0.
0.
0.
0.
0.
0.
0.
0.
0.
0.
0.
0.
0.
0.
0.
0.
0.
0.
0.
0.
0.
0.
0.
0.
0.
0.
0.
0.
0.
0.
0.
0.
0.
0.
0.
0.
0.
0.
0.
0.
0.
0.
0.
0.
0.
0.
0.
0.
0.
0.
0.
0.
0.
0.
0.
0.
0.
0.
0.
0.
0.
0.
0.
0.
0.
0.
0.
0.
0.
0.
0.
0.
0.
0.
0.
0.
0.
0.
0.
0.
0.
0.
0.
0.
0.
0.
0.
0.
0.
0.
0.
0.
0.
0.
0.
0.
0.
0.
0.
0.
0.
0.
0.
0.
0.
0.
0.
0.
0.
0.
0.
0.
0.
0.
0.
0.
0.
0.
0.
0.
0.
0.
0.
0.
0.
0.
0.
0.
0.
0.
0.
0.
0.
0.
0.
0.
0.
0.
0.
0.
0.
0.
0.
0.
0.
0.
0.
0.
0.
0.
0.
0.
0.
0.
0.
0.
0.
0.
0.
0.
0.
0.
0.
0.
0.
0.
0.
0.
0.
0.
0.
0.
0.
0.
0.
0.
0.
0.
0.
0.
0.
0.
0.
0.
0.
0.
0.
0.
0.
0.
0.
0.
0.
0.
0.
0.
0.
0.
0.
0.
0.
0.
0.
0.
0.
0.
0.
0.
0.
0.
0.
0.
0.
0.
0.
0.
0.
0.
0.
0.
0.
0.
0.
0.
0.
0.
0.
0.
0.
0.
0.
0.
0.
0.
0.
0.
0.
0.
0.
0.
0.
0.
0.
0.
0.
0.
0.
0.
0.
0.
0.
0.
0.
0.
0.
0.
0.
0.
0.
0.
0.
0.
0.
0.
0.
0.
0.
0.
0.
0.
0.
0.
0.
0.
0.
0.
0.
0.
0.
0.
0.
0.
0.
0.
0.
0.
0.
0.000
0.000
0.000
0.000
0.000
0.000
0.000
0.000
0.000
0.000
0.000
0.
0.
0.
0.
0.
0.
0.
0.
0.
0.
0.
0.
0.
0.
0.
0.
0.
0.
0.
0.
0.
0.
0.
0.
0.
0.
0.
0.
0.
0.
0.
0.
0.
0.
0.
0.
0.
0.
0.
0.
0.
0.
0.
0.
0.
0.
0.
0.
0.
0.
0.
0.
0.
0.
0.
0.
0.
0.
0.
0.
0.
0.
0.
0.
0.
0.
0.
0.
0.
0.
0.
0.
0.
0.
0.
0.
0.
0.
0.
0.
0.
0.000
0.000
0.000
-0.001
-0.001
-0.001
-0.001
0.001
-0.001
-0.001
-0.001
-0.001
0.000
0.000
0.000
0.
0.
0.
0.
0.
0.
0.
0.
0.
0.
0.
0.
0.
0.
0.
0.
0.
0.
0.
0.
0.
0.
0.
0.
0.
0.
0.
0.
0.
0.
0.
0.
0.
0.
0.
0.
0.
0.
0.
0.
0.
0.
0.
0.
0.
0.
0.
0.
0.
0.
0.
0.
0.
0.
0.
0.
0.
0.
0.
0.
0.
0.
0.
0.
0.
0.
0.
0.
0.
0.
0.
0.
0.
0.
0.
0.
0.
0.000
0.000
-0.001
-0.002
-0.002
-0.002
-0.001
-0.003
-0.003
-0.001
-0.002
-0.002
-0.002
-0.002
-0.001
0.000
0.000
0.
0.
0.
0.
0.
0.
0.
0.
0.
0.
0.
0.
0.
0.
0.
0.
0.
0.
0.
0.
0.
0.
0.
0.
0.
0.
0.
0.
0.
0.
0.
0.
0.
0.
0.
0.
0.
0.
0.
0.
0.
0.
0.
0.
0.
0.
0.
0.
0.
0.
0.
0.
0.
0.
0.
0.
0.
0.
0.
0.
0.
0.
0.
0.
0.
0.
0.
0.
0.
0.
0.
0.
0.
0.
0.
0.000
0.000
0.000
-0.001
-0.002
-0.002
-0.004
-0.004
-0.004
-0.004
-0.004
-0.003
-0.003
-0.003
-0.003
-0.002
-0.002
0.000
0.000
0.
0.
0.
0.
0.
0.
0.
0.
0.
0.
0.
0.
0.
0.
0.
0.
0.
0.
0.
0.
0.
0.
0.
0.
0.
0.
0.
0.
0.
0.
0.
0.
0.
0.
0.
0.
0.
0.
0.
0.
0.
0.
0.
0.
0.
0.
0.
0.
0.
0.
0.
0.
0.
0.
0.
0.
0.
0.
0.
0.
0.
0.
0.
0.
0.
0.
0.
0.
0.
0.
0.
0.
0.
0.
0.000
0.000
-0.001
-0.002
-0.002
-0.004
-0.004
-0.004
-0.006
-0.008
-0.008
-0.008
-0.007
-0.006
-0.005
-0.003
-0.002
-0.002
0.000
0.000
0.
0.
0.
0.
0.
0.
0.
0.
0.
0.
0.
0.
0.
0.
0.
0.
0.
0.
0.
0.
0.
0.
0.
0.
0.
0.
0.
0.
0.
0.
0.
0.
0.
0.
0.
0.
0.
0.
0.
0.
0.
0.
0.
0.
0.
0.
0.
0.
0.
0.
0.
0.
0.
0.
0.
0.
0.
0.
0.
0.
0.
0.
0.
0.
0.
0.
0.
0.
0.
0.
0.
0.
0.
0.000
0.001
-0.003
-0.003
-0.003
-0.005
-0.006
-0.011
-0.013
-0.013
-0.014
-0.014
-0.012
-0.010
-0.007
-0.006
-0.003
-0.002
-0.001
0.000
0.
0.
0.
0.
0.
0.
0.
0.
0.
0.
0.
0.
0.
0.
0.
0.
0.
0.
0.
0.
0.
0.
0.
0.
0.
0.
0.
0.
0.
0.
0.
0.
0.
0.
0.
0.
0.
0.
0.
0.
0.
0.
0.
0.
0.
0.
0.
0.
0.
0.
0.
0.
0.
0.
0.
0.
0.
0.
0.
0.
0.
0.
0.
0.
0.
0.
0.
0.
0.
0.
0.
0.
0.000
0.000
-0.001
-0.003
-0.003
-0.007
-0.008
-0.013
-0.016
-0.019
-0.021
-0.021
-0.021
-0.019
-0.016
-0.012
-0.007
-0.005
-0.003
-0.002
0.000
0.
0.
0.
0.
0.
0.
0.
0.
0.
0.
0.
0.
0.
0.
0.
0.
0.
0.
0.
0.
0.
0.
0.
0.
0.
0.
0.
0.
0.
0.
0.
0.
0.
0.
0.
0.
0.
0.
0.
0.
0.
0.
0.
0.
0.
0.
0.
0.
0.
0.
0.
0.
0.
0.
0.
0.
0.
0.
0.
0.
0.
0.
0.
0.
0.
0.
0.
0.
0.
0.
0.
0.
0.000
-0.001
-0.001
-0.003
-0.005
-0.008
-0.012
-0.016
-0.020
-0.024
-0.027
-0.029
-0.027
-0.024
-0.021
-0.016
-0.010
-0.006
-0.003
-0.002
0.000
0.
0.
0.
0.
0.
0.
0.
0.
0.
0.
0.
0.
0.
0.
0.
0.
0.
0.
0.
0.
0.
0.
0.
0.
0.
0.
0.
0.
0.
0.
0.
0.
0.
0.
0.
0.
0.
0.
0.
0.
0.
0.
0.
0.
0.
0.
0.
0.
0.
0.
0.
0.
0.
0.
0.
0.
0.
0.
0.
0.
0.
0.
0.
0.
0.
0.
0.
0.
0.
0.
0.
0.
0.000
-0.002
-0.001
-0.003
-0.007
-0.011
-0.016
-0.019
-0.023
-0.027
-0.031
-0.035
-0.034
-0.030
-0.024
-0.018
-0.013
-0.007
-0.005
-0.002
-0.001
0.
0.
0.
0.
0.
0.
0.
0.
0.
0.
0.
0.
0.
0.
0.
0.
0.
0.
0.
0.
0.
0.
0.
0.
0.
0.
0.
0.
0.
0.
0.
0.
0.
0.
0.
0.
0.
0.
0.
0.
0.
0.
0.
0.
0.
0.
0.
0.
0.
0.
0.
0.
0.
0.
0.
0.
0.
0.
0.
0.
0.
0.
0.
0.
0.
0.
0.
0.
0.
0.
0.
0.000
0.000
-0.002
-0.002
-0.004
-0.007
-0.012
-0.018
-0.022
-0.028
-0.033
-0.036
-0.038
-0.038
-0.034
-0.027
-0.020
-0.013
-0.008
-0.005
-0.002
-0.001
0.
0.
0.
0.
0.
0.
0.
0.
0.
0.
0.
0.
0.
0.
0.
0.
0.
0.
0.
0.
0.
0.
0.
0.
0.
0.
0.
0.
0.
0.
0.
0.
0.
0.
0.
0.
0.
0.
0.
0.
0.
0.
0.
0.
0.
0.
0.
0.
0.
0.
0.
0.
0.
0.
0.
0.
0.
0.
0.
0.
0.
0.
0.
0.
0.
0.
0.
0.
0.
0.
0.
0.000
-0.001
-0.002
-0.004
-0.005
-0.007
-0.012
-0.020
-0.027
-0.031
-0.035
-0.037
-0.038
-0.038
-0.033
-0.026
-0.020
-0.013
-0.009
-0.004
-0.002
0.000
0.
0.
0.
0.
0.
0.
0.
0.
0.
0.
0.
0.
0.
0.
0.
0.
0.
0.
0.
0.
0.
0.
0.
0.
0.
0.
0.
0.
0.
0.
0.
0.
0.
0.
0.
0.
0.
0.
0.
0.
0.
0.
0.
0.
0.
0.
0.
0.
0.
0.
0.
0.
0.
0.
0.
0.
0.
0.
0.
0.
0.
0.
0.
0.
0.
0.
0.
0.
0.
0.
0.
0.000
-0.001
-0.002
-0.004
-0.006
-0.007
-0.013
-0.020
-0.026
-0.030
-0.033
-0.038
-0.039
-0.037
-0.031
-0.025
-0.018
-0.013
-0.008
-0.004
-0.002
0.000
0.
0.
0.
0.
0.
0.
0.
0.
0.
0.
0.
0.
0.
0.
0.
0.
0.
0.
0.
0.
0.
0.
0.
0.
0.
0.
0.
0.
0.
0.
0.
0.
0.
0.
0.
0.
0.
0.
0.
0.
0.
0.
0.
0.
0.
0.
0.
0.
0.
0.
0.
0.
0.
0.
0.
0.
0.
0.
0.
0.
0.
0.
0.
0.
0.
0.
0.
0.
0.
0.
0.
0.000
0.000
-0.002
-0.004
-0.005
-0.007
-0.015
-0.020
-0.026
-0.029
-0.034
-0.037
-0.038
-0.034
-0.029
-0.024
-0.017
-0.012
-0.007
-0.002
-0.001
0.000
0.
0.
0.
0.
0.
0.
0.
0.
0.
0.
0.
0.
0.
0.
0.
0.
0.
0.
0.
0.
0.
0.
0.
0.
0.
0.
0.
0.
0.
0.
0.
0.
0.
0.
0.
0.
0.
0.
0.
0.
0.
0.
0.
0.
0.
0.
0.
0.
0.
0.
0.
0.
0.
0.
0.
0.
0.
0.
0.
0.
0.
0.
0.
0.
0.
0.
0.
0.
0.
0.
0.
0.
0.000
-0.001
-0.002
-0.004
-0.007
-0.014
-0.017
-0.022
-0.029
-0.031
-0.035
-0.035
-0.031
-0.027
-0.021
-0.015
-0.012
-0.005
-0.001
0.000
0.000
0.
0.
0.
0.
0.
0.
0.
0.
0.
0.
0.
0.
0.
0.
0.
0.
0.
0.
0.
0.
0.
0.
0.
0.
0.
0.
0.
0.
0.
0.
0.
0.
0.
0.
0.
0.
0.
0.
0.
0.
0.
0.
0.
0.
0.
0.
0.
0.
0.
0.
0.
0.
0.
0.
0.
0.
0.
0.
0.
0.
0.
0.
0.
0.
0.
0.
0.
0.
0.
0.
0.
0.
0.000
-0.001
-0.002
-0.004
-0.007
-0.012
-0.016
-0.021
-0.026
-0.032
-0.034
-0.034
-0.030
-0.026
-0.019
-0.014
-0.011
-0.004
-0.001
0.000
0.
0.
0.
0.
0.
0.
0.
0.
0.
0.
0.
0.
0.
0.
0.
0.
0.
0.
0.
0.
0.
0.
0.
0.
0.
0.
0.
0.
0.
0.
0.
0.
0.
0.
0.
0.
0.
0.
0.
0.
0.
0.
0.
0.
0.
0.
0.
0.
0.
0.
0.
0.
0.
0.
0.
0.
0.
0.
0.
0.
0.
0.
0.
0.
0.
0.
0.
0.
0.
0.
0.
0.
0.
0.000
0.000
-0.001
-0.001
-0.006
-0.007
-0.012
-0.020
-0.023
-0.029
-0.034
-0.031
-0.029
-0.023
-0.019
-0.012
-0.008
-0.004
-0.001
0.000
0.
0.
0.
0.
0.
0.
0.
0.
0.
0.
0.
0.
0.
0.
0.
0.
0.
0.
0.
0.
0.
0.
0.
0.
0.
0.
0.
0.
0.
0.
0.
0.
0.
0.
0.
0.
0.
0.
0.
0.
0.
0.
0.
0.
0.
0.
0.
0.
0.
0.
0.
0.
0.
0.
0.
0.
0.
0.
0.
0.
0.
0.
0.
0.
0.
0.
0.
0.
0.
0.
0.
0.
0.
0.
0.000
0.000
0.001
-0.004
-0.006
-0.008
-0.016
-0.021
-0.024
-0.026
-0.028
-0.024
-0.021
-0.015
-0.009
-0.006
-0.003
-0.001
0.000
0.
0.
0.
0.
0.
0.
0.
0.
0.
0.
0.
0.
0.
0.
0.
0.
0.
0.
0.
0.
0.
0.
0.
0.
0.
0.
0.
0.
0.
0.
0.
0.
0.
0.
0.
0.
0.
0.
0.
0.
0.
0.
0.
0.
0.
0.
0.
0.
0.
0.
0.
0.
0.
0.
0.
0.
0.
0.
0.
0.
0.
0.
0.
0.
0.
0.
0.
0.
0.
0.
0.
0.
0.
0.
0.
0.
0.001
-0.001
-0.001
-0.006
-0.012
-0.016
-0.020
-0.023
-0.022
-0.022
-0.017
-0.014
-0.010
-0.005
-0.004
-0.001
0.000
0.
0.
0.
0.
0.
0.
0.
0.
0.
0.
0.
0.
0.
0.
0.
0.
0.
0.
0.
0.
0.
0.
0.
0.
0.
0.
0.
0.
0.
0.
0.
0.
0.
0.
0.
0.
0.
0.
0.
0.
0.
0.
0.
0.
0.
0.
0.
0.
0.
0.
0.
0.
0.
0.
0.
0.
0.
0.
0.
0.
0.
0.
0.
0.
0.
0.
0.
0.
0.
0.
0.
0.
0.
0.
0.
0.
0.
0.001
-0.001
-0.003
-0.009
-0.012
-0.016
-0.018
-0.020
-0.019
-0.017
-0.014
-0.008
-0.004
-0.003
-0.001
0.
0.
0.
0.
0.
0.
0.
0.000
0.000
0.
0.
0.
0.
0.
0.
0.
0.
0.
0.
0.
0.
0.
0.
0.
0.
0.
0.
0.
0.
0.
0.
0.
0.
0.
0.
0.
0.
0.
0.
0.
0.
0.
0.
0.
0.
0.
0.
0.
0.
0.
0.
0.
0.
0.
0.
0.
0.
0.
0.
0.
0.
0.
0.
0.
0.
0.
0.
0.
0.
0.
0.
0.
0.
0.
0.
0.
0.
0.
0.000
-0.001
-0.004
-0.009
-0.011
-0.013
-0.017
-0.018
-0.017
-0.015
-0.010
-0.010
-0.003
-0.001
0.001
0.000
0.
-0.001
-0.001
-0.001
-0.001
-0.001
0.000
0.000
0.000
0.000
0.
0.000
0.000
0.000
-0.001
-0.001
0.000
0.000
0.
0.
0.
0.
0.
0.
0.
0.
0.
0.
0.
0.
0.
0.
0.
0.
0.
0.
0.
0.
0.
0.
0.
0.
0.
0.
0.
0.
0.
0.
0.
0.
0.
0.
0.
0.
0.
0.
0.
0.
0.
0.
0.
0.
0.
0.
0.
0.
0.
0.
0.
0.
0.
0.
0.
0.
0.
0.
0.
0.000
-0.001
-0.003
-0.007
-0.011
-0.014
-0.016
-0.016
-0.015
-0.014
-0.011
-0.006
-0.001
-0.001
0.000
-0.002
-0.002
-0.002
-0.002
-0.002
-0.002
-0.002
0.000
0.000
0.000
0.001
-0.004
-0.003
-0.005
-0.005
-0.003
-0.002
-0.001
-0.001
-0.001
0.000
0.000
0.000
0.
0.
0.
0.
0.
0.
0.
0.
0.
0.
0.
0.
0.
0.
0.
0.
0.
0.
0.
0.
0.
0.
0.
0.
0.
0.
0.
0.
0.
0.
0.
0.
0.
0.
0.
0.
0.
0.
0.
0.
0.
0.
0.
0.
0.
0.
0.
0.
0.
0.
0.
0.
0.000
0.000
0.000
0.001
-0.001
-0.001
-0.005
-0.010
-0.012
-0.014
-0.014
-0.014
-0.012
-0.009
-0.005
-0.003
0.000
-0.001
-0.002
-0.002
-0.003
-0.004
-0.004
-0.006
-0.006
-0.005
-0.007
-0.009
-0.011
-0.008
-0.011
-0.009
-0.006
-0.006
-0.004
-0.003
-0.002
-0.003
-0.003
-0.001
0.000
0.000
0.000
0.
0.
0.
0.
0.
0.
0.
0.
0.
0.
0.
0.
0.
0.
0.
0.
0.
0.
0.
0.
0.
0.
0.
0.
0.
0.
0.
0.
0.
0.
0.
0.
0.
0.
0.
0.
0.
0.
0.
0.
0.
0.
0.
0.
0.
0.
0.
0.
0.000
0.000
-0.001
-0.002
-0.002
-0.001
-0.003
-0.003
-0.003
-0.008
-0.010
-0.011
-0.012
-0.011
-0.008
-0.007
-0.005
-0.001
0.000
-0.001
-0.003
-0.005
-0.008
-0.007
-0.010
-0.011
-0.010
-0.013
-0.013
-0.015
-0.013
-0.013
-0.016
-0.017
-0.015
-0.014
-0.011
-0.006
-0.006
-0.004
-0.003
-0.003
-0.001
-0.001
0.001
0.000
0.000
0.000
0.
0.
0.
0.
0.
0.
0.
0.
0.
0.
0.
0.
0.
0.
0.
0.
0.
0.
0.
0.
0.
0.
0.
0.
0.
0.
0.
0.
0.
0.
0.
0.
0.
0.
0.
0.
0.
0.
0.
0.
0.
0.
0.
0.
0.000
-0.001
-0.002
-0.002
-0.002
-0.002
-0.004
-0.004
-0.004
-0.004
-0.007
-0.007
-0.008
-0.012
-0.009
-0.008
-0.007
-0.004
-0.003
0.000
-0.005
-0.009
-0.011
-0.015
-0.020
-0.021
-0.020
-0.019
-0.023
-0.019
-0.023
-0.024
-0.024
-0.022
-0.026
-0.026
-0.027
-0.025
-0.018
-0.015
-0.011
-0.009
-0.008
-0.007
-0.005
-0.003
-0.001
-0.001
0.000
0.000
0.
0.
0.
0.
0.
0.
0.
0.
0.
0.
0.
0.
0.
0.
0.
0.
0.
0.
0.
0.
0.
0.
0.
0.
0.
0.
0.
0.
0.
0.
0.
0.
0.
0.
0.
0.
0.
0.
0.
0.
0.
0.
0.000
0.000
-0.002
-0.002
-0.003
-0.003
-0.005
-0.005
-0.007
-0.007
-0.006
-0.007
-0.007
-0.009
-0.010
-0.009
-0.008
-0.007
-0.005
-0.003
-0.004
-0.008
-0.009
-0.018
-0.024
-0.029
-0.034
-0.037
-0.039
-0.037
-0.040
-0.041
-0.038
-0.036
-0.037
-0.040
-0.041
-0.042
-0.036
-0.033
-0.030
-0.025
-0.017
-0.015
-0.010
-0.008
-0.007
-0.006
-0.002
-0.002
0.000
0.000
0.
0.
0.
0.
0.
0.
0.
0.
0.
0.
0.
0.
0.
0.
0.
0.
0.
0.
0.
0.
0.
0.
0.
0.
0.
0.
0.
0.
0.
0.
0.
0.
0.
0.
0.
0.
0.
0.
0.
0.
0.
0.000
-0.001
-0.002
-0.003
-0.005
-0.006
-0.007
-0.008
-0.009
-0.008
-0.007
-0.008
-0.009
-0.007
-0.008
-0.008
-0.006
-0.005
-0.005
-0.005
-0.009
-0.015
-0.022
-0.032
-0.041
-0.053
-0.058
-0.065
-0.063
-0.063
-0.061
-0.057
-0.061
-0.058
-0.060
-0.065
-0.070
-0.070
-0.063
-0.059
-0.049
-0.042
-0.035
-0.027
-0.020
-0.016
-0.013
-0.010
-0.007
-0.004
-0.002
-0.002
0.000
0.
0.
0.
0.
0.
0.
0.
0.
0.
0.
0.
0.
0.
0.
0.
0.
0.
0.
0.
0.
0.
0.
0.
0.
0.
0.
0.
0.
0.
0.
0.
0.
0.
0.
0.
0.
0.
0.
0.
0.000
0.000
-0.002
-0.003
-0.005
-0.008
-0.010
-0.011
-0.012
-0.012
-0.011
-0.010
-0.009
-0.010
-0.008
-0.009
-0.009
-0.007
-0.008
-0.010
-0.011
-0.021
-0.029
-0.043
-0.055
-0.071
-0.089
-0.105
-0.109
-0.113
-0.110
-0.102
-0.094
-0.092
-0.094
-0.102
-0.115
-0.130
-0.130
-0.117
-0.097
-0.076
-0.064
-0.058
-0.048
-0.040
-0.034
-0.022
-0.018
-0.011
-0.007
-0.005
-0.002
-0.001
0.000
0.
0.
0.
0.
0.
0.
0.
0.
0.
0.
0.
0.
0.
0.
0.
0.
0.
0.
0.
0.
0.
0.
0.
0.
0.
0.
0.
0.
0.
0.
0.
0.
0.
0.
0.
0.
0.
0.
0.000
-0.001
-0.002
-0.003
-0.008
-0.010
-0.013
-0.014
-0.015
-0.014
-0.014
-0.011
-0.011
-0.010
-0.009
-0.007
-0.008
-0.012
-0.013
-0.012
-0.022
-0.031
-0.047
-0.064
-0.093
-0.127
-0.159
-0.186
-0.198
-0.197
-0.185
-0.174
-0.160
-0.144
-0.151
-0.196
-0.306
-0.365
-0.276
-0.194
-0.160
-0.124
-0.100
-0.089
-0.080
-0.072
-0.061
-0.046
-0.032
-0.020
-0.010
-0.007
-0.003
-0.002
0.000
0.
0.
0.
0.
0.
0.
0.
0.
0.
0.
0.
0.
0.
0.
0.
0.
0.
0.
0.
0.
0.
0.
0.
0.
0.
0.
0.
0.
0.
0.
0.
0.
0.
0.
0.
0.
0.
0.
0.000
-0.001
-0.002
-0.007
-0.008
-0.012
-0.014
-0.017
-0.018
-0.017
-0.014
-0.013
-0.010
-0.010
-0.008
-0.006
-0.011
-0.015
-0.017
-0.025
-0.037
-0.056
-0.077
-0.108
-0.150
-0.196
-0.227
-0.242
-0.262
-0.207
-0.207
-0.253
-0.243
-0.235
-0.243
-0.425
-0.586
-0.684
-0.635
-0.332
-0.289
-0.207
-0.162
-0.145
-0.137
-0.120
-0.102
-0.084
-0.062
-0.036
-0.019
-0.010
-0.006
-0.002
-0.001
0.000
0.
0.
0.
0.
0.
0.
0.
0.
0.
0.
0.
0.
0.
0.
0.
0.
0.
0.
0.
0.
0.
0.
0.
0.
0.
0.
0.
0.
0.
0.
0.
0.
0.
0.
0.
0.
0.
0.000
-0.001
-0.002
-0.007
-0.009
-0.012
-0.015
-0.018
-0.019
-0.018
-0.016
-0.012
-0.009
-0.009
-0.008
-0.007
-0.013
-0.019
-0.029
-0.044
-0.068
-0.104
-0.137
-0.179
-0.217
0.026
3.137
5.438
2.115
7.132
11.708
1.411
-0.289
-0.328
-0.317
0.264
24.859
130.527
0.462
-0.324
-0.399
-0.310
-0.247
-0.219
-0.187
-0.158
-0.128
-0.112
-0.087
-0.061
-0.032
-0.015
-0.007
-0.003
-0.002
0.000
0.
0.
0.
0.
0.
0.
0.
0.
0.
0.
0.
0.
0.
0.
0.
0.
0.
0.
0.
0.
0.
0.
0.
0.
0.
0.
0.
0.
0.
0.
0.
0.
0.
0.
0.
0.
0.
0.000
0.000
-0.002
-0.006
-0.011
-0.014
-0.017
-0.019
-0.021
-0.018
-0.016
-0.012
-0.009
-0.007
-0.011
-0.013
-0.019
-0.031
-0.052
-0.084
-0.146
-0.259
-0.348
-0.339
-0.237
9.652
1794.208
3586.861
121.095
804.294
72971.555
123.901
0.342
-0.466
-0.087
23.132
3311.430
24167.988
37.865
5.153
1.099
-0.259
-0.322
-0.288
-0.202
0.081
0.206
-0.033
-0.108
-0.078
-0.044
-0.024
-0.008
-0.003
-0.002
0.000
0.
0.
0.
0.
0.
0.
0.
0.
0.
0.
0.
0.
0.
0.
0.
0.
0.
0.
0.
0.
0.
0.
0.
0.
0.
0.
0.
0.
0.
0.
0.
0.
0.
0.
0.
0.
0.
0.000
0.001
-0.002
-0.007
-0.011
-0.014
-0.017
-0.019
-0.020
-0.019
-0.015
-0.011
-0.009
-0.009
-0.010
-0.015
-0.026
-0.049
-0.091
-0.135
-0.278
-0.523
-0.812
-0.859
-0.109
72.333
100796.305
101034.148
7069.655
44097.723
131421.531
310.972
1.786
-0.633
2.617
17548.742
117344.836
100539.555
1049.677
138.683
20.161
0.392
-0.394
-0.340
0.065
3.281
3.748
0.480
-0.096
-0.095
-0.059
-0.031
-0.013
-0.005
-0.002
0.000
0.
0.
0.
0.
0.
0.
0.
0.
0.
0.
0.
0.
0.
0.
0.
0.
0.
0.
0.
0.
0.
0.
0.
0.
0.
0.
0.
0.
0.
0.
0.
0.
0.
0.
0.
0.
0.
0.
0.001
0.
-0.007
-0.010
-0.013
-0.015
-0.017
-0.018
-0.017
-0.015
-0.010
-0.010
-0.011
-0.008
-0.019
-0.041
-0.082
-0.127
-0.037
1.386
11.035
13.352
-0.791
-0.504
23.876
5837.866
69461.109
100660.156
30991.463
4537.082
123.832
1.429
-0.804
6.730
100088.773
115310.008
37582.590
67874.484
739.958
44.006
0.830
-0.471
-0.371
0.382
20.101
17.951
0.849
-0.115
-0.110
-0.069
-0.035
-0.020
-0.006
-0.002
0.001
0.
0.
0.
0.
0.
0.
0.
0.
0.
0.
0.
0.
0.
0.
0.
0.
0.
0.
0.
0.
0.
0.
0.
0.
0.
0.
0.
0.
0.
0.
0.
0.
0.
0.
0.
0.
0.
0.000
0.001
0.
-0.005
-0.008
-0.011
-0.014
-0.016
-0.017
-0.016
-0.013
-0.008
-0.009
-0.011
-0.013
-0.028
-0.060
-0.117
-0.127
2.408
85.347
1854.749
1174.434
0.868
-0.290
4.111
60.306
3666.333
116905.023
14055.681
186.543
9.113
-0.323
-0.653
48.916
1781.509
1246.948
15340.181
18421.594
293.612
8.899
-0.290
-0.575
-0.330
-0.215
2.133
2.095
0.012
-0.189
-0.136
-0.081
-0.042
-0.022
-0.008
-0.004
0.001
0.
0.
0.
0.
0.
0.
0.
0.
0.
0.
0.
0.
0.
0.
0.
0.
0.
0.
0.
0.
0.
0.
0.
0.
0.
0.
0.
0.
0.
0.
0.
0.
0.
0.
0.
0.
0.
0.000
0.000
0.
-0.002
-0.005
-0.008
-0.012
-0.014
-0.014
-0.013
-0.009
-0.005
-0.006
-0.010
-0.019
-0.039
-0.083
-0.150
-0.116
11.874
16382.284
25019.852
547.246
4.107
0.443
7.141
160.500
1037.130
5614.166
9063.721
1693.833
2.552
-0.675
0.055
729.068
112515.789
100499.273
122986.664
100552.148
327.386
0.983
-0.844
-0.720
-0.545
-0.533
-0.436
-0.354
-0.329
-0.256
-0.173
-0.098
-0.055
-0.029
-0.012
-0.005
-0.002
0.001
0.
0.
0.
0.
0.
0.
0.
0.
0.
0.
0.
0.
0.
0.
0.
0.
0.
0.
0.
0.
0.
0.
0.
0.
0.
0.
0.
0.
0.
0.
0.
0.
0.
0.
0.
0.
0.
0.000
0.001
-0.002
-0.004
-0.004
-0.008
-0.008
-0.008
-0.006
-0.003
-0.004
-0.008
-0.014
-0.025
-0.052
-0.107
-0.197
-0.283
19.093
100284.563
78569.250
133.243
1.995
0.723
5.509
171.972
965.061
193.298
184.930
78.391
0.079
-0.679
-0.258
40.172
11663.998
103163.477
23992.801
1926.961
298.714
-0.615
-0.893
-0.665
-0.714
-0.622
-0.478
-0.428
-0.371
-0.294
-0.214
-0.139
-0.078
-0.041
-0.017
-0.011
-0.003
0.001
0.000
0.
0.
0.
0.
0.
0.
0.
0.
0.
0.
0.
0.
0.
0.
0.
0.
0.
0.
0.
0.
0.
0.
0.
0.
0.
0.
0.
0.
0.
0.
0.
0.
0.
0.
0.
0.
0.000
0.000
0.000
-0.002
-0.002
-0.004
-0.006
-0.006
-0.003
-0.004
-0.003
-0.008
-0.018
-0.036
-0.074
-0.145
-0.252
-0.460
0.366
48.434
26.374
4.023
0.215
1.087
4.112
272.002
2630.305
159.499
3.027
0.272
-0.419
-0.443
-0.415
4.607
1979.271
100965.305
211.327
13.195
1.723
1.005
4.599
4.828
0.537
13.006
20.988
5.862
2.621
0.555
-0.194
-0.183
-0.117
-0.056
-0.029
-0.011
-0.004
-0.002
0.001
0.
0.
0.
0.
0.
0.
0.
0.
0.
0.
0.
0.
0.
0.
0.
0.
0.
0.
0.
0.
0.
0.
0.
0.
0.
0.
0.
0.
0.
0.
0.
0.
0.
0.
0.
0.
0.
0.000
0.000
0.000
0.000
-0.002
-0.002
0.000
-0.001
-0.001
-0.005
-0.012
-0.025
-0.058
-0.113
-0.185
-0.283
-0.377
-0.321
0.796
1.595
4.940
39.995
697.941
508.387
23.834
83.766
14.430
9.495
20.739
2.980
0.539
-0.157
-0.246
8.368
28.112
3.334
2.596
178.813
208.303
231.770
114.695
17.280
7235.288
15401.965
722.431
421.887
60.639
1.418
-0.199
-0.151
-0.082
-0.038
-0.016
-0.006
-0.002
0.001
0.
0.
0.
0.
0.
0.
0.
0.
0.
0.
0.
0.
0.
0.
0.
0.
0.
0.
0.
0.
0.
0.
0.
0.
0.
0.
0.
0.
0.
0.
0.
0.
0.
0.
0.
0.
0.
0.
0.000
0.000
0.000
0.
0.000
0.001
-0.001
-0.002
-0.006
-0.016
-0.040
-0.093
-0.132
-0.117
0.602
1.789
3.667
49.764
143.363
345.297
4095.526
128281.367
72976.922
15.929
2.279
0.443
13.877
44.415
15.986
1.679
-0.154
-0.551
-0.600
-0.612
-0.592
19.511
100383.555
108211.492
87290.117
1405.878
97.300
10985.524
100975.719
154100.797
100361.313
2174.545
15.522
0.095
-0.169
-0.108
-0.047
-0.023
-0.007
-0.003
0.001
0.000
0.
0.
0.
0.
0.
0.
0.
0.
0.
0.
0.
0.
0.
0.
0.
0.
0.
0.
0.
0.
0.
0.
0.
0.
0.
0.
0.
0.
0.
0.
0.
0.
0.
0.
0.
0.
0.
0.
0.000
0.000
0.000
0.001
0.001
0.000
-0.001
-0.006
-0.021
-0.066
-0.130
-0.132
2.540
48.995
240.094
207.693
3666.970
95959.234
102274.656
125462.570
100694.297
2242.398
59.841
7.782
1.619
4.834
37.022
27.896
1.359
-0.468
-0.643
-0.600
-0.631
-0.418
11.068
1399.431
100753.688
101320.938
1424.489
421.577
11789.475
102785.008
128403.930
109416.750
16954.195
256.141
4.732
-0.147
-0.118
-0.055
-0.024
-0.008
-0.004
-0.001
0.000
0.
0.
0.
0.
0.
0.
0.
0.
0.
0.
0.
0.
0.
0.
0.
0.
0.
0.
0.
0.
0.
0.
0.
0.
0.
0.
0.
0.
0.
0.
0.
0.
0.
0.
0.
0.
0.
0.
0.
0.
0.
0.001
0.001
-0.001
-0.002
-0.008
-0.031
-0.116
-0.363
0.287
27.427
2180.690
101810.867
29799.596
120525.586
100810.328
116892.266
100678.398
2978.622
1491.871
278.276
9.108
2.836
1.021
12.536
48.227
43.744
2.762
0.507
9.330
8.799
2.854
73.053
10299.780
103176.078
9286.235
213.972
355.880
4944.300
2219.016
1475.979
102362.180
101583.102
100889.883
78.757
-0.035
-0.116
-0.058
-0.025
-0.008
-0.005
-0.001
0.000
0.
0.
0.
0.
0.
0.
0.
0.
0.
0.
0.
0.
0.
0.
0.
0.
0.
0.
0.
0.
0.
0.
0.
0.
0.
0.
0.
0.
0.
0.
0.
0.
0.
0.
0.
0.
0.
0.
0.
0.
0.
0.001
0.001
-0.001
-0.002
-0.009
-0.040
-0.203
-0.588
5.255
325.160
6584.237
101828.445
106084.313
47666.590
8102.697
1126.188
1168.370
115.302
8274.961
2753.778
5.294
2.297
0.531
52.009
9805.277
15175.986
84.020
23.739
1034.549
867.350
24.577
276.704
8669.065
126905.336
8414.627
26.408
28.548
107.508
245.607
602.131
7735.135
8656.799
1403.942
12.618
-0.118
-0.111
-0.054
-0.024
-0.008
-0.005
-0.001
0.000
0.
0.
0.
0.
0.
0.
0.
0.
0.
0.
0.
0.
0.
0.
0.
0.
0.
0.
0.
0.
0.
0.
0.
0.
0.
0.
0.
0.
0.
0.
0.
0.
0.
0.
0.
0.
0.
0.
0.
0.
0.
0.001
0.001
0.000
-0.001
-0.008
-0.040
-0.213
-0.679
5.864
280.572
482.890
4172.584
1020.252
140.846
33.588
11.313
9.671
5.831
31.899
29.293
12.001
4.178
2.711
143.167
34330.871
62553.680
138.711
56.677
6438.150
4750.302
67.988
654.351
1244.612
1088.378
269.982
1.724
1.165
7.808
30.625
106.903
238.683
55.620
5.386
0.068
-0.154
-0.094
-0.044
-0.020
-0.008
-0.003
0.000
0.000
0.
0.
0.
0.
0.
0.
0.
0.
0.
0.
0.
0.
0.
0.
0.
0.
0.
0.
0.
0.
0.
0.
0.
0.
0.
0.
0.
0.
0.
0.
0.
0.
0.
0.
0.
0.
0.
0.
0.
0.
0.
0.001
0.001
0.000
-0.001
-0.010
-0.032
-0.121
-0.528
-0.365
1.715
10.680
16.752
7.715
1.183
-0.237
-0.545
0.193
17.660
19851.348
2815.443
17771.113
1292.699
14.933
843.235
13693.298
1634.496
207.675
32.354
144.889
151.959
76.241
101856.555
30689.607
117.317
2.185
-0.694
-0.685
-0.050
0.963
3.824
6.113
1.687
-0.056
-0.177
-0.128
-0.069
-0.033
-0.013
-0.006
-0.003
0.000
0.000
0.
0.
0.
0.
0.
0.
0.
0.
0.
0.
0.
0.
0.
0.
0.
0.
0.
0.
0.
0.
0.
0.
0.
0.
0.
0.
0.
0.
0.
0.
0.
0.
0.
0.
0.
0.
0.
0.
0.
0.
0.
0.001
0.001
0.000
-0.002
-0.009
-0.022
-0.060
-0.157
-0.288
-0.251
-0.164
-0.181
-0.365
-0.535
-0.660
-0.823
-0.582
27.191
25682.168
100932.422
110914.797
1231.847
47.604
17205.199
101932.367
39309.629
15476.418
760.443
38.372
11.134
16.624
754.136
415.302
22.929
0.307
-0.531
-0.484
-0.429
-0.376
-0.264
-0.172
-0.201
-0.182
-0.138
-0.084
-0.046
-0.020
-0.010
-0.004
-0.001
0.000
0.
0.
0.
0.
0.
0.
0.
0.
0.
0.
0.
0.
0.
0.
0.
0.
0.
0.
0.
0.
0.
0.
0.
0.
0.
0.
0.
0.
0.
0.
0.
0.
0.
0.
0.
0.
0.
0.
0.
0.
0.
0.
0.
0.001
0.001
-0.002
-0.007
-0.018
-0.041
-0.092
-0.179
-0.243
0.013
3.383
5.732
0.739
-0.378
-0.558
0.566
16.777
1455.496
102180.227
68752.422
183.418
74.005
11809.793
108194.898
18499.139
34212.191
100246.016
796.034
3.096
0.501
3.089
3.545
0.616
-0.293
-0.336
-0.312
-0.287
-0.262
-0.238
-0.202
-0.160
-0.122
-0.083
-0.049
-0.026
-0.012
-0.005
-0.003
0.001
0.000
0.
0.
0.
0.
0.
0.
0.
0.
0.
0.
0.
0.
0.
0.
0.
0.
0.
0.
0.
0.
0.
0.
0.
0.
0.
0.
0.
0.
0.
0.
0.
0.
0.
0.
0.
0.
0.
0.
0.
0.
0.
0.
0.
0.001
0.000
-0.003
-0.007
-0.017
-0.037
-0.086
-0.155
-0.105
8.959
563.818
1792.316
54.991
0.573
0.087
4.204
59.854
209.704
1126.822
604.128
38.300
550.104
104936.602
101168.336
879.734
5345.116
62469.449
340.190
1.582
-0.434
-0.328
-0.247
-0.254
-0.224
-0.196
-0.172
-0.157
-0.144
-0.130
-0.112
-0.088
-0.067
-0.043
-0.025
-0.013
-0.007
-0.003
-0.001
0.000
0.
0.
0.
0.
0.
0.
0.
0.
0.
0.
0.
0.
0.
0.
0.
0.
0.
0.
0.
0.
0.
0.
0.
0.
0.
0.
0.
0.
0.
0.
0.
0.
0.
0.
0.
0.
0.
0.
0.
0.
0.
0.
0.
0.
0.
0.001
-0.003
-0.007
-0.017
-0.038
-0.086
-0.148
0.197
49.354
38274.637
100033.133
566.529
2.494
0.796
8.373
252.822
608.764
68.312
32.526
36.508
6564.960
103576.508
25330.410
138.761
30.831
63.977
6.801
-0.283
-0.389
-0.294
-0.226
-0.170
-0.137
-0.110
-0.090
-0.082
-0.075
-0.063
-0.055
-0.042
-0.033
-0.020
-0.012
-0.006
-0.004
-0.002
0.001
0.
0.
0.
0.
0.
0.
0.
0.
0.
0.
0.
0.
0.
0.
0.
0.
0.
0.
0.
0.
0.
0.
0.
0.
0.
0.
0.
0.
0.
0.
0.
0.
0.
0.
0.
0.
0.
0.
0.
0.
0.
0.
0.
0.
0.
0.
0.
-0.001
-0.006
-0.016
-0.036
-0.086
-0.141
0.056
16.625
1386.153
5272.785
96.654
1.039
0.274
10.718
730.391
2382.203
61.798
14.824
254.691
68737.867
128301.859
3011.874
99.858
34.384
35.177
0.930
-0.395
-0.314
-0.214
-0.147
-0.103
-0.073
-0.054
-0.041
-0.036
-0.032
-0.028
-0.023
-0.019
-0.013
-0.008
-0.005
-0.003
-0.001
0.001
0.
0.
0.
0.
0.
0.
0.
0.
0.
0.
0.
0.
0.
0.
0.
0.
0.
0.
0.
0.
0.
0.
0.
0.
0.
0.
0.
0.
0.
0.
0.
0.
0.
0.
0.
0.
0.
0.
0.
0.
0.
0.
0.
0.
0.
0.
0.
0.
-0.002
-0.005
-0.012
-0.029
-0.074
-0.131
-0.118
1.513
14.235
20.064
3.069
-0.342
-0.525
1.361
37.857
75.268
89.068
1348.379
14535.590
108171.242
101825.758
102484.047
11703.020
213.295
53.517
2.705
-0.289
-0.259
-0.166
-0.102
-0.063
-0.039
-0.025
-0.016
-0.012
-0.010
-0.009
-0.008
-0.006
-0.006
-0.003
-0.001
0.001
0.000
0.
0.
0.
0.
0.
0.
0.
0.
0.
0.
0.
0.
0.
0.
0.
0.
0.
0.
0.
0.
0.
0.
0.
0.
0.
0.
0.
0.
0.
0.
0.
0.
0.
0.
0.
0.
0.
0.
0.
0.
0.
0.
0.
0.
0.
0.
0.
0.
0.
-0.002
-0.005
-0.009
-0.023
-0.056
-0.108
-0.135
0.067
0.971
0.726
-0.174
-0.418
-0.506
-0.402
6.543
72.867
3071.026
100530.859
121195.117
12987.018
10807.098
100961.820
104082.219
690.449
37.742
1.898
-0.261
-0.223
-0.141
-0.080
-0.046
-0.022
-0.012
0.000
-0.004
-0.001
-0.002
-0.003
-0.001
-0.001
0.000
0.000
0.000
0.
0.
0.
0.
0.
0.
0.
0.
0.
0.
0.
0.
0.
0.
0.
0.
0.
0.
0.
0.
0.
0.
0.
0.
0.
0.
0.
0.
0.
0.
0.
0.
0.
0.
0.
0.
0.
0.
0.
0.
0.
0.
0.
0.
0.
0.
0.
0.
0.
0.
-0.001
-0.003
-0.007
-0.015
-0.037
-0.073
-0.110
-0.132
-0.117
-0.166
-0.251
-0.323
-0.390
-0.047
116.344
3108.014
8466.789
101377.109
100270.266
280.796
287.564
4909.004
2929.475
236.814
7.806
0.093
-0.282
-0.194
-0.115
-0.061
-0.033
-0.016
-0.008
0.001
0.002
0.001
0.002
0.001
0.000
0.000
0.000
0.
0.
0.
0.
0.
0.
0.
0.
0.
0.
0.
0.
0.
0.
0.
0.
0.
0.
0.
0.
0.
0.
0.
0.
0.
0.
0.
0.
0.
0.
0.
0.
0.
0.
0.
0.
0.
0.
0.
0.
0.
0.
0.
0.
0.
0.
0.
0.
0.
0.
0.
0.
0.
-0.002
-0.006
-0.010
-0.019
-0.043
-0.071
-0.097
-0.123
-0.147
-0.176
-0.211
-0.265
-0.189
12.194
231.134
1955.949
1008.577
302.545
13.117
14.121
67.568
66.263
12.958
0.503
-0.295
-0.253
-0.161
-0.088
-0.046
-0.027
-0.013
-0.004
0.002
0.001
0.001
0.001
0.
0.
0.
0.
0.
0.
0.
0.
0.
0.
0.
0.
0.
0.
0.
0.
0.
0.
0.
0.
0.
0.
0.
0.
0.
0.
0.
0.
0.
0.
0.
0.
0.
0.
0.
0.
0.
0.
0.
0.
0.
0.
0.
0.
0.
0.
0.
0.
0.
0.
0.
0.
0.
0.
0.
0.
0.
-0.001
-0.003
-0.006
-0.011
-0.019
-0.037
-0.054
-0.072
-0.090
-0.105
-0.131
-0.180
-0.244
0.342
11.310
131.802
29.510
3.131
-0.007
2.809
7.057
5.077
0.672
-0.269
-0.275
-0.202
-0.113
-0.061
-0.034
-0.020
-0.010
-0.001
0.001
0.001
0.001
0.
0.
0.
0.
0.
0.
0.
0.
0.
0.
0.
0.
0.
0.
0.
0.
0.
0.
0.
0.
0.
0.
0.
0.
0.
0.
0.
0.
0.
0.
0.
0.
0.
0.
0.
0.
0.
0.
0.
0.
0.
0.
0.
0.
0.
0.
0.
0.
0.
0.
0.
0.
0.
0.
0.
0.
0.
0.
0.
-0.002
-0.003
-0.004
-0.010
-0.013
-0.023
-0.036
-0.049
-0.064
-0.083
-0.118
-0.178
-0.223
0.080
1.539
0.365
-0.373
-0.459
-0.322
-0.063
-0.092
-0.256
-0.261
-0.207
-0.130
-0.074
-0.044
-0.026
-0.015
-0.004
0.001
0.001
0.001
0.
0.
0.
0.
0.
0.
0.
0.
0.
0.
0.
0.
0.
0.
0.
0.
0.
0.
0.
0.
0.
0.
0.
0.
0.
0.
0.
0.
0.
0.
0.
0.
0.
0.
0.
0.
0.
0.
0.
0.
0.
0.
0.
0.
0.
0.
0.
0.
0.
0.
0.
0.
0.
0.
0.
0.
0.
0.
0.
0.
0.
-0.002
-0.002
-0.003
-0.005
-0.010
-0.016
-0.027
-0.035
-0.051
-0.072
-0.112
-0.159
-0.203
-0.248
-0.280
-0.306
-0.316
-0.290
-0.264
-0.239
-0.211
-0.175
-0.124
-0.077
-0.047
-0.030
-0.019
-0.011
-0.002
0.001
0.
0.
0.
0.
0.
0.
0.
0.
0.
0.
0.
0.
0.
0.
0.
0.
0.
0.
0.
0.
0.
0.
0.
0.
0.
0.
0.
0.
0.
0.
0.
0.
0.
0.
0.
0.
0.
0.
0.
0.
0.
0.
0.
0.
0.
0.
0.
0.
0.
0.
0.
0.
0.
0.
0.
0.
0.
0.
0.
0.
0.
0.
0.
0.
0.
-0.001
-0.002
-0.005
-0.007
-0.011
-0.020
-0.028
-0.042
-0.058
-0.089
-0.119
-0.147
-0.169
-0.177
-0.174
-0.169
-0.162
-0.148
-0.126
-0.097
-0.068
-0.045
-0.030
-0.020
-0.012
-0.004
0.
0.
0.
0.
0.
0.
0.
0.
0.
0.
0.
0.
0.
0.
0.
0.
0.
0.
0.
0.
0.
0.
0.
0.
0.
0.
0.
0.
0.
0.
0.
0.
0.
0.
0.
0.
0.
0.
0.
0.
0.
0.
0.
0.
0.
0.
0.
0.
0.
0.
0.
0.
0.
0.
0.
0.
0.
0.
0.
0.
0.
0.
0.
0.
0.
0.
0.001
0.
0.001
-0.002
-0.002
-0.007
-0.011
-0.016
-0.023
-0.032
-0.045
-0.061
-0.074
-0.084
-0.087
-0.088
-0.086
-0.083
-0.078
-0.065
-0.051
-0.036
-0.027
-0.019
-0.013
-0.007
0.
0.
0.
0.
0.
0.
0.
0.
0.
0.
0.
0.
0.
0.
0.
0.
0.
0.
0.
0.
0.
0.
0.
0.
0.
0.
0.
0.
0.
0.
0.
0.
0.
0.
0.
0.
0.
0.
0.
0.
0.
0.
0.
0.
0.
0.
0.
0.
0.
0.
0.
0.
0.
0.
0.
0.
0.
0.
0.
0.
0.
0.
0.
0.
0.
0.
0.
0.001
0.000
0.001
-0.002
-0.003
-0.003
-0.005
-0.009
-0.014
-0.018
-0.024
-0.027
-0.033
-0.041
-0.046
-0.046
-0.047
-0.044
-0.040
-0.033
-0.026
-0.022
-0.017
-0.010
-0.005
0.
0.
0.
0.
0.
0.
0.
0.
0.
0.
0.
0.
0.
0.
0.
0.
0.
0.
0.
0.
0.
0.
0.
0.
0.
0.
0.
0.
0.
0.
0.
0.
0.
0.
0.
0.
0.
0.
0.
0.
0.
0.
0.
0.
0.
0.
0.
0.
0.
0.
0.
0.
0.
0.
0.
0.
0.
0.
0.
0.
0.
0.
0.
0.
0.
0.
0.
0.
0.001
0.001
0.001
-0.002
-0.002
-0.003
-0.003
-0.005
-0.008
-0.012
-0.013
-0.013
-0.015
-0.018
-0.018
-0.022
-0.023
-0.021
-0.015
-0.014
-0.011
-0.008
-0.005
-0.004
0.000
0.
0.
0.
0.
0.
0.
0.
0.
0.
0.
0.
0.
0.
0.
0.
0.
0.
0.
0.
0.
0.
0.
0.
0.
0.
0.
0.
0.
0.
0.
0.
0.
0.
0.
0.
0.
0.
0.
0.
0.
0.
0.
0.
0.
0.
0.
0.
0.
0.
0.
0.
0.
0.
0.
0.
0.
0.
0.
0.
0.
0.
0.
0.
0.
0.
0.
0.
0.
0.001
0.001
0.001
0.001
-0.002
-0.002
-0.003
-0.003
-0.003
-0.005
-0.007
-0.005
-0.007
-0.008
-0.010
-0.008
-0.006
-0.005
-0.005
-0.005
-0.004
-0.003
-0.001
0.000
0.
0.
0.
0.
0.
0.
0.
0.
0.
0.
0.
0.
0.
0.
0.
0.
0.
0.
0.
0.
0.
0.
0.
0.
0.
0.
0.
0.
0.
0.
0.
0.
0.
0.
0.
0.
0.
0.
0.
0.
0.
0.
0.
0.
0.
0.
0.
0.
0.
0.
0.
0.
0.
0.
0.
0.
0.
0.
0.
0.
0.
0.
0.
0.
0.
0.
0.
0.
0.
0.000
0.001
0.001
0.001
0.
-0.002
-0.002
-0.002
-0.002
-0.002
-0.001
-0.001
0.000
-0.001
0.000
0.000
0.
-0.003
-0.002
-0.001
0.001
0.000
0.
0.
0.
0.
0.
0.
0.
0.
0.
0.
0.
0.
0.
0.
0.
0.
0.
0.
0.
0.
0.
0.
0.
0.
0.
0.
0.
0.
0.
0.
0.
0.
0.
0.
0.
0.
0.
0.
0.
0.
0.
0.
0.
0.
0.
0.
0.
0.
0.
0.
0.
0.
0.
0.
0.
0.
0.
0.
0.
0.
0.
0.
0.
0.
0.
0.
0.
0.
0.
0.
0.
0.
0.001
0.001
0.001
0.001
0.001
0.000
0.000
-0.001
-0.001
0.001
0.001
0.001
0.000
0.000
0.
0.
0.
0.
0.
0.
0.
0.
0.
0.
0.
0.
0.
0.
0.
0.
0.
0.
0.
0.
0.
0.
0.
0.
0.
0.
0.
0.
0.
0.
0.
0.
0.
0.
0.
0.
0.
0.
0.
0.
0.
0.
0.
0.
0.
0.
0.
0.
0.
0.
0.
0.
0.
0.
0.
0.
0.
0.
0.
0.
0.
0.
0.
0.
0.
0.
0.
0.
0.
0.
0.
0.
0.
0.
0.
0.
0.
0.
0.
0.000
0.001
0.000
0.001
0.001
0.001
0.000
0.000
0.001
0.001
0.000
0.
0.
0.
0.
0.
0.
0.
0.
0.
0.
0.
0.
0.
0.
0.
0.
0.
0.
0.
0.
0.
0.
0.
0.
0.
0.
0.
0.
0.
0.
0.
0.
0.
0.
0.
0.
0.
0.
0.
0.
0.
0.
0.
0.
0.
0.
0.
0.
0.
0.
0.
0.
0.
0.
0.
0.
0.
0.
0.
0.
0.
0.
0.
0.
0.
0.
0.
0.
0.
0.
0.
0.
0.
0.
0.
0.
0.
0.
0.
0.
0.
0.
0.
0.000
0.001
0.001
0.001
0.001
0.001
0.001
0.001
0.000
0.
0.
0.
0.
0.
0.
0.
0.
0.
0.
0.
0.
0.
0.
0.
0.
0.
0.
0.
0.
0.
0.
0.
0.
0.
0.
0.
0.
0.
0.
0.
0.
0.
0.
0.
0.
0.
0.
0.
0.
0.
0.
0.
0.
0.
0.
0.
0.
0.
0.
0.
0.
0.
0.
0.
0.
0.
0.
0.
0.
0.
0.
0.
0.
0.
0.
0.
0.
0.
0.
0.
0.
0.
0.
0.
0.
0.
0.
0.
0.
0.
0.
0.
0.
0.
0.
0.000
0.001
0.001
0.001
0.000
0.000
0.
0.
0.
0.
0.
0.
0.
0.
0.
0.
0.
0.
0.
0.
0.
0.
0.
0.
0.
0.
0.
0.
0.
0.
0.
0.
0.
0.
0.
0.
0.
0.
0.
0.
0.
0.
0.
0.
0.
0.
0.
0.
0.
0.
0.
0.
0.
0.
0.
0.
0.
0.
0.
0.
0.
0.
0.
0.
0.
0.
0.
0.
0.
0.
0.
0.
0.
0.
0.
0.
0.
0.
0.
0.
0.
0.
0.
0.
0.
0.
0.
0.
0.
0.
0.
0.
0.
0.
0.
0.
0.
0.
0.
0.
0.
0.
0.
0.
0.
0.
0.
0.
0.
0.
0.
0.
0.
0.
0.
0.
0.
0.
0.
0.
0.
0.
0.
0.
0.
0.
0.
0.
0.
0.
0.
0.
0.
0.
0.
0.
0.
0.
0.
0.
0.
0.
0.
0.
0.
0.
0.
0.
0.
0.
0.
0.
0.
0.
0.
0.
0.
0.
0.
0.
0.
0.
0.
0.
0.
0.
0.
0.
0.
0.
0.
0.
0.
0.
0.
0.
0.
0.
0.
0.
0.
0.
0.
0.
0.
0.
0.
0.
0.
0.
0.
0.
0.
0.
0.
0.
0.
0.
0.
0.
0.
0.
0.
0.
0.
0.
0.
0.
0.
0.
0.
0.
0.
0.
0.
0.
0.
0.
0.
0.
0.
0.
0.
0.
0.
0.
0.
0.
0.
0.
0.
0.
0.
0.
0.
0.
0.
0.
0.
0.
0.
0.
0.
0.
0.
0.
0.
0.
0.
0.
0.
0.
0.
0.
0.
0.
0.
0.
0.
0.
0.
0.
0.
0.
0.
0.
0.
0.
0.
0.
0.
0.
0.
0.
0.
0.
0.
0.
0.
0.
0.
0.
0.
0.
0.
0.
0.
0.
0.
0.
0.
0.
0.
0.
0.
0.
0.
0.
0.
0.
0.
0.
0.
0.
0.
0.
0.
0.
0.
0.
0.
0.
0.
0.
0.
0.
0.
0.
0.
0.
0.
0.
0.
0.
0.
0.
0.
0.
0.
0.
0.
0.
0.
0.
0.
0.
0.
0.
0.
0.
0.
0.
0.
0.
0.
0.
0.
0.
0.
0.
0.
0.
0.
0.
0.
0.
0.
0.
0.
0.
0.
0.
0.
0.
0.
0.
0.
0.
0.
0.
0.
0.
0.
0.
0.
0.
0.
0.
0.
0.
0.
0.
0.
0.
0.
0.
0.
0.
0.
0.
0.
0.
0.
0.
0.
0.
0.
0.
0.
0.
0.
0.
0.
0.
0.
0.
0.
0.
0.
0.
0.
0.
0.
0.
0.
0.
0.
0.
0.
0.
0.
0.
0.
0.
0.
0.
0.
0.
0.
0.
0.
0.
0.
0.
0.
0.
0.
0.
0.
0.
0.
0.
0.
0.
0.
0.
0.
0.
0.
0.
0.
0.
0.
0.
0.
0.
0.
0.
0.
0.
0.
0.
0.
0.
0.
0.
0.
0.
0.
0.
0.
0.
0.
0.
0.
0.
0.
0.
0.
0.
0.
0.
0.
0.
0.
0.
0.
0.
0.
0.
0.
0.
0.
0.
0.
0.
0.
0.
0.
0.
0.
0.
0.
0.
0.
0.
0.
0.
0.
0.
0.
0.
0.
0.
0.
0.
0.
0.
0.
0.
0.
0.
0.
0.
0.
0.
0.
0.
0.
0.
0.
0.
0.
0.
0.
0.
0.
0.
0.
0.
0.
0.
0.
0.
0.
0.
0.
0.
0.
0.
0.
0.
0.
0.
0.
0.
0.
0.
0.
0.
0.
0.
0.
0.
0.
0.
0.
0.
0.
0.
0.
0.
0.
0.
0.
0.
0.
0.
0.
0.
0.
0.
0.
0.
0.
0.
0.
0.
0.
0.
0.
0.
0.
0.
0.
0.
0.
0.
0.
0.
0.
0.
0.
0.
0.
0.
0.
0.
0.
0.
0.
0.
0.
0.
0.
0.
0.
0.
0.
0.
0.
0.
0.
0.
0.
0.
0.
0.
0.
0.
0.
0.
0.
0.
0.
0.
0.
0.
0.
0.
0.
0.
0.
0.
0.
0.
0.
0.
0.
0.
0.
0.
0.
0.
0.
0.
0.
0.
0.
0.
0.
0.
0.
0.
0.
0.
0.
0.
0.
0.
0.
0.
0.
0.
0.
0.
0.
0.
0.
0.
0.
0.
0.
0.
0.
0.
0.
0.
0.
0.
0.
0.
0.
0.
0.
0.
0.
0.
0.
0.
0.
0.
0.
0.
0.
0.
0.
0.
0.
0.
0.
0.
0.
0.
0.
0.
0.
0.
0.
0.
0.
0.
0.
0.
0.
0.
0.
0.
0.
0.
0.
0.
0.
0.
0.
0.
0.
0.
0.
0.
0.
0.
0.
0.
0.
0.
0.
0.
0.
0.
0.
0.
0.
0.
0.
0.
0.
0.
0.
0.
0.
0.
0.
0.
0.
0.
0.
0.
0.
0.
0.
0.
0.
0.
0.
0.
0.
0.
0.
0.
0.
0.
0.
0.
0.
0.
0.
0.
0.
0.
0.
0.
0.
0.
0.
0.
0.
0.
0.
0.
0.
0.
0.
0.
0.
0.
0.
0.
0.
0.
0.
0.
0.
0.
0.
0.
0.
0.
0.
0.
0.
0.
0.
0.
0.
0.
0.
0.
0.
0.
0.
0.
0.
0.
0.
0.
0.
0.
0.
0.
0.
0.
0.
0.
0.
0.
0.
0.
0.
0.
0.
0.
0.
0.
0.
0.
0.
0.
0.
0.
0.
0.
0.
0.
0.
0.
0.
0.
0.
0.
0.
0.
0.
0.
0.
0.
0.
0.
0.
0.
0.
0.
0.
0.
0.
0.
0.
0.
0.
0.
0.
0.
0.
0.
0.
0.
0.
0.
0.
0.
0.
0.
0.
0.
0.
0.
0.
0.
0.
0.
0.
0.
0.
0.
0.
0.
0.
0.
0.
0.
0.
0.
0.
0.
0.
0.
0.
0.
0.
0.
0.
0.
0.
0.
0.
0.
0.
0.
0.
0.
0.
0.
0.
0.
0.
0.
0.
0.
0.
0.
0.
0.
0.
0.
0.
0.
0.
0.
0.
0.
0.
0.
0.
0.
0.
0.
0.
0.
0.
0.
0.
0.
0.
0.
0.
0.
0.
0.
0.
0.
0.
0.
0.
0.
0.
0.
0.
0.
0.
0.
0.
0.
0.
0.
0.
0.
0.
0.
0.
0.
0.
0.
0.
0.
0.
0.
0.
0.
0.
0.
0.
0.
0.
0.
0.
0.
0.
0.
0.
0.
0.
0.
0.
0.
0.
0.
0.
0.
0.
0.
0.
0.
0.
0.
0.
0.
0.
0.
0.
0.
0.
0.
0.
0.
0.
0.
0.
0.
0.
0.
0.
0.
0.
0.
0.
0.
0.
0.
0.
0.
0.
0.
0.
0.
0.
0.
0.
0.
0.
0.
0.
0.
0.
0.
0.
0.
0.
0.
0.
0.
0.
0.
0.
0.
0.
0.
0.
0.
0.
0.
0.
0.
0.
0.
0.
0.
0.
0.
0.
0.
0.
0.
0.
0.
0.
0.
0.
0.
0.
0.
0.
0.
0.
0.
0.
0.
0.
0.
0.
0.
0.
0.
0.
0.
0.
0.
0.
0.
0.
0.
0.
0.
0.
0.
0.
0.
0.
0.
0.
0.
0.
0.
0.
0.
0.
0.
0.
0.
0.
0.
0.
0.
0.
0.
0.
0.
0.
0.
0.
0.
0.
0.
0.
0.
0.
0.
0.
0.
0.
0.
0.
0.
0.
0.
0.
0.
0.
0.
0.
0.
0.
0.
0.
0.
0.
0.
0.
0.
0.
0.
0.
0.
0.
0.
0.
0.
0.
0.
0.
0.
0.
0.
0.
0.
0.
0.
0.
0.
0.
0.
0.
0.
0.
0.
0.
0.
0.
0.
0.
0.
0.
0.
0.
0.
0.
0.
0.
0.
0.
0.
0.
0.
0.
0.
0.
0.
0.
0.
0.
0.
0.
0.
0.
0.
0.
0.
0.
0.
0.
0.
0.
0.
0.
0.
0.
0.
0.
0.
0.
0.
0.
0.
0.
0.
0.
0.
0.
0.
0.
0.
0.
0.
0.
0.
0.
0.
0.
0.
0.
0.
0.
0.
0.
0.
0.
0.
0.
0.
0.
0.
0.
0.
0.
0.
0.
0.
0.
0.
0.
0.
0.
0.
0.
0.
0.
0.
0.
0.
0.
0.
0.
0.
0.
0.
0.
0.
0.
0.
0.
0.
0.
0.
0.
0.
0.
0.
0.
0.
0.
0.
0.
0.
0.
0.
0.
0.
0.
0.
0.
0.
0.
0.
0.
0.
0.
0.
0.
0.
0.
0.
0.
0.
0.
0.
0.
0.
0.
0.
0.
0.
0.
0.
0.
0.
0.
0.
0.
0.
0.
0.
0.
0.
0.
0.
0.
0.
0.
0.
0.
0.
0.
0.
0.
0.
0.
0.
0.
0.
0.
0.
0.
0.
0.
0.
0.
0.
0.
0.
0.
0.
0.
0.
0.
0.
0.
0.
0.
0.
0.
0.
0.
0.
0.
0.
0.
0.
0.
0.
0.
0.
0.
0.
0.
0.
0.
0.
0.
0.
0.
0.
0.
0.
0.
0.
0.
0.
0.
0.
0.
0.
0.
0.
0.
0.
0.
0.
0.
0.
0.
0.
0.
0.
0.
0.
0.
0.
0.
0.
0.
0.
0.
0.
0.
0.
0.
0.
0.
0.
0.
0.
0.
0.
0.
0.
0.
0.
0.
0.
0.
0.
0.
0.
0.
0.
0.
0.
0.
0.
0.
0.
0.
0.
0.
0.
0.
0.
0.
0.
0.
0.
0.
0.
0.
0.
0.
0.
0.
0.
0.
0.
0.
0.
0.
0.
0.
0.
0.
0.
0.
0.
0.
0.
0.
0.
0.
0.
0.
0.
0.
0.
0.
0.
0.
0.
0.
0.
0.
0.
0.
0.
0.
0.
0.
0.
0.
0.
0.
0.
0.
0.
0.
0.
0.
0.
0.
0.
0.
0.
0.
0.
0.
0.
0.
0.
0.
0.
0.
0.
0.
0.
0.
0.
0.
0.
0.
0.
0.
0.
0.
0.
0.
0.
0.
0.
0.
0.
0.
0.
0.
0.
0.
0.
0.
0.
0.
0.
0.
0.
0.
0.
0.
0.
0.
0.
0.
0.
0.
0.
0.
0.
0.
0.
0.
0.
0.
0.
0.
0.
0.
0.
0.
0.
0.
0.
0.
0.
0.
0.
0.
0.
0.
0.
0.
0.
0.
0.
0.
0.
0.
0.
0.
0.
0.
0.
0.
0.
0.
0.
0.
0.
0.
0.
0.
0.
0.
0.
0.
0.
0.
0.
0.
0.
0.
0.
0.
0.
0.
0.
0.
0.
0.
0.
0.
0.
0.
0.
0.
0.
0.
0.
0.
0.
0.
0.
0.
0.
0.
0.
0.
0.
0.
0.
0.
0.
0.
0.
0.
0.
0.
0.
0.
0.
0.
0.
0.
0.
0.
0.
0.
0.
0.
0.
0.
0.
0.
0.
0.
0.
0.
0.
0.
0.
0.
0.
0.
0.
0.
0.
0.
0.
0.
0.
0.
0.
0.
0.
0.
0.
0.
0.
0.
0.
0.
0.
0.
0.
0.
0.
0.
0.
0.
0.
0.
0.
0.
0.
0.
0.
0.
0.
0.
0.
0.
0.
0.
0.
0.
0.
0.
0.
0.
0.
0.
0.
0.
0.
0.
0.
0.
0.
0.
0.
0.
0.
0.
0.
0.
0.
0.
0.
0.
0.
0.
0.
0.
0.
0.
0.
0.
0.
0.
0.
0.
0.
0.
0.
0.
0.
0.
0.
0.
0.
0.
0.
0.
0.
0.
0.
0.
0.
0.
0.
0.
0.
0.
0.
0.
0.
0.
0.
0.
0.
0.
0.
0.
0.
0.
0.
0.
0.
0.
0.
0.
0.
0.
0.
0.
0.
0.
0.
0.
0.
0.000
0.000
0.
0.
0.
0.
0.
0.
0.
0.
0.
0.
0.
0.
0.
0.
0.
0.
0.
0.
0.
0.
0.
0.
0.
0.
0.
0.
0.
0.
0.
0.
0.
0.
0.
0.
0.
0.
0.
0.
0.
0.
0.
0.
0.
0.
0.
0.
0.
0.
0.
0.
0.
0.
0.
0.
0.
0.
0.
0.
0.
0.
0.
0.
0.
0.
0.
0.
0.
0.
0.
0.
0.
0.
0.
0.
0.
0.
0.
0.
0.
0.
0.
0.
0.
0.
0.
0.
0.
0.
0.000
0.000
0.000
0.000
0.000
0.000
0.000
0.000
0.000
0.
0.
0.
0.
0.
0.
0.
0.
0.
0.
0.
0.
0.
0.
0.
0.
0.
0.
0.
0.
0.
0.
0.
0.
0.
0.
0.
0.
0.
0.
0.
0.
0.
0.
0.
0.
0.
0.
0.
0.
0.
0.
0.
0.
0.
0.
0.
0.
0.
0.
0.
0.
0.
0.
0.
0.
0.
0.
0.
0.
0.
0.
0.
0.
0.
0.
0.
0.
0.
0.
0.
0.
0.
0.
0.
0.
0.
0.
0.
0.
0.
0.
0.
0.000
0.000
0.000
-0.001
-0.002
-0.002
-0.002
-0.001
-0.001
0.001
0.000
0.000
0.000
0.000
0.000
0.
0.
0.
0.
0.
0.
0.
0.
0.
0.
0.
0.
0.
0.
0.
0.
0.
0.
0.
0.
0.
0.
0.
0.
0.
0.
0.
0.
0.
0.
0.
0.
0.
0.
0.
0.
0.
0.
0.
0.
0.
0.
0.
0.
0.
0.
0.
0.
0.
0.
0.
0.
0.
0.
0.
0.
0.
0.
0.
0.
0.
0.
0.
0.
0.
0.
0.
0.
0.
0.
0.
0.
0.
0.
0.
0.
0.
0.000
0.000
-0.001
-0.002
-0.002
-0.002
-0.002
-0.002
-0.003
-0.003
-0.003
-0.001
-0.001
-0.002
-0.002
-0.001
0.000
0.000
0.
0.
0.
0.
0.
0.
0.
0.
0.
0.
0.
0.
0.
0.
0.
0.
0.
0.
0.
0.
0.
0.
0.
0.
0.
0.
0.
0.
0.
0.
0.
0.
0.
0.
0.
0.
0.
0.
0.
0.
0.
0.
0.
0.
0.
0.
0.
0.
0.
0.
0.
0.
0.
0.
0.
0.
0.
0.
0.
0.
0.
0.
0.
0.
0.
0.
0.
0.
0.
0.
0.
0.
0.
0.
0.
0.000
0.000
-0.002
-0.002
-0.002
-0.003
-0.004
-0.004
-0.004
-0.005
-0.004
-0.004
-0.002
-0.002
-0.002
-0.002
-0.002
0.000
0.000
0.
0.
0.
0.
0.
0.
0.
0.
0.
0.
0.
0.
0.
0.
0.
0.
0.
0.
0.
0.
0.
0.
0.
0.
0.
0.
0.
0.
0.
0.
0.
0.
0.
0.
0.
0.
0.
0.
0.
0.
0.
0.
0.
0.
0.
0.
0.
0.
0.
0.
0.
0.
0.
0.
0.
0.
0.
0.
0.
0.
0.
0.
0.
0.
0.
0.
0.
0.
0.
0.
0.
0.
0.
0.000
0.000
-0.001
-0.001
-0.002
-0.002
-0.006
-0.006
-0.007
-0.008
-0.009
-0.009
-0.010
-0.009
-0.007
-0.005
-0.003
-0.002
-0.002
0.000
0.000
0.
0.
0.
0.
0.
0.
0.
0.
0.
0.
0.
0.
0.
0.
0.
0.
0.
0.
0.
0.
0.
0.
0.
0.
0.
0.
0.
0.
0.
0.
0.
0.
0.
0.
0.
0.
0.
0.
0.
0.
0.
0.
0.
0.
0.
0.
0.
0.
0.
0.
0.
0.
0.
0.
0.
0.
0.
0.
0.
0.
0.
0.
0.
0.
0.
0.
0.
0.
0.
0.
0.
0.
0.000
0.000
-0.001
-0.003
-0.005
-0.007
-0.010
-0.011
-0.016
-0.017
-0.015
-0.016
-0.017
-0.015
-0.012
-0.009
-0.007
-0.005
-0.002
-0.002
0.000
0.
0.
0.
0.
0.
0.
0.
0.
0.
0.
0.
0.
0.
0.
0.
0.
0.
0.
0.
0.
0.
0.
0.
0.
0.
0.
0.
0.
0.
0.
0.
0.
0.
0.
0.
0.
0.
0.
0.
0.
0.
0.
0.
0.
0.
0.
0.
0.
0.
0.
0.
0.
0.
0.
0.
0.
0.
0.
0.
0.
0.
0.
0.
0.
0.
0.
0.
0.
0.
0.
0.
0.
0.000
0.001
-0.003
-0.004
-0.007
-0.012
-0.015
-0.020
-0.023
-0.026
-0.029
-0.030
-0.028
-0.026
-0.021
-0.015
-0.010
-0.006
-0.003
-0.002
0.000
0.000
0.
0.
0.
0.
0.
0.
0.
0.
0.
0.
0.
0.
0.
0.
0.
0.
0.
0.
0.
0.
0.
0.
0.
0.
0.
0.
0.
0.
0.
0.
0.
0.
0.
0.
0.
0.
0.
0.
0.
0.
0.
0.
0.
0.
0.
0.
0.
0.
0.
0.
0.
0.
0.
0.
0.
0.
0.
0.
0.
0.
0.
0.
0.
0.
0.
0.
0.
0.
0.
0.
0.
0.001
0.000
-0.003
-0.004
-0.010
-0.015
-0.021
-0.026
-0.030
-0.035
-0.041
-0.045
-0.047
-0.040
-0.031
-0.023
-0.015
-0.009
-0.006
-0.002
-0.002
0.000
0.
0.
0.
0.
0.
0.
0.
0.
0.
0.
0.
0.
0.
0.
0.
0.
0.
0.
0.
0.
0.
0.
0.
0.
0.
0.
0.
0.
0.
0.
0.
0.
0.
0.
0.
0.
0.
0.
0.
0.
0.
0.
0.
0.
0.
0.
0.
0.
0.
0.
0.
0.
0.
0.
0.
0.
0.
0.
0.
0.
0.
0.
0.
0.
0.
0.
0.
0.
0.
0.
0.000
-0.001
-0.001
-0.004
-0.008
-0.012
-0.018
-0.027
-0.033
-0.039
-0.047
-0.055
-0.061
-0.063
-0.057
-0.044
-0.031
-0.020
-0.012
-0.007
-0.003
-0.002
0.000
0.
0.
0.
0.
0.
0.
0.
0.
0.
0.
0.
0.
0.
0.
0.
0.
0.
0.
0.
0.
0.
0.
0.
0.
0.
0.
0.
0.
0.
0.
0.
0.
0.
0.
0.
0.
0.
0.
0.
0.
0.
0.
0.
0.
0.
0.
0.
0.
0.
0.
0.
0.
0.
0.
0.
0.
0.
0.
0.
0.
0.
0.
0.
0.
0.
0.
0.
0.
0.
0.
0.000
-0.001
-0.001
-0.005
-0.009
-0.015
-0.026
-0.033
-0.039
-0.047
-0.059
-0.068
-0.077
-0.077
-0.071
-0.054
-0.037
-0.024
-0.015
-0.007
-0.004
-0.002
0.000
0.
0.
0.
0.
0.
0.
0.
0.
0.
0.
0.
0.
0.
0.
0.
0.
0.
0.
0.
0.
0.
0.
0.
0.
0.
0.
0.
0.
0.
0.
0.
0.
0.
0.
0.
0.
0.
0.
0.
0.
0.
0.
0.
0.
0.
0.
0.
0.
0.
0.
0.
0.
0.
0.
0.
0.
0.
0.
0.
0.
0.
0.
0.
0.
0.
0.
0.
0.
0.
0.
0.000
-0.002
-0.001
-0.005
-0.010
-0.018
-0.028
-0.038
-0.047
-0.055
-0.064
-0.076
-0.084
-0.084
-0.075
-0.060
-0.040
-0.025
-0.015
-0.008
-0.004
-0.002
0.000
0.
0.
0.
0.
0.
0.
0.
0.
0.
0.
0.
0.
0.
0.
0.
0.
0.
0.
0.
0.
0.
0.
0.
0.
0.
0.
0.
0.
0.
0.
0.
0.
0.
0.
0.
0.
0.
0.
0.
0.
0.
0.
0.
0.
0.
0.
0.
0.
0.
0.
0.
0.
0.
0.
0.
0.
0.
0.
0.
0.
0.
0.
0.
0.
0.
0.
0.
0.
0.
0.
-0.001
-0.002
-0.004
-0.005
-0.011
-0.020
-0.030
-0.041
-0.050
-0.057
-0.066
-0.078
-0.087
-0.086
-0.075
-0.058
-0.039
-0.026
-0.015
-0.009
-0.004
-0.002
0.000
0.
0.
0.
0.
0.
0.
0.
0.
0.
0.
0.
0.
0.
0.
0.
0.
0.
0.
0.
0.
0.
0.
0.
0.
0.
0.
0.
0.
0.
0.
0.
0.
0.
0.
0.
0.
0.
0.
0.
0.
0.
0.
0.
0.
0.
0.
0.
0.
0.
0.
0.
0.
0.
0.
0.
0.
0.
0.
0.
0.
0.
0.
0.
0.
0.
0.
0.
0.
0.
0.000
-0.001
-0.002
-0.004
-0.006
-0.011
-0.018
-0.031
-0.042
-0.050
-0.059
-0.068
-0.076
-0.080
-0.078
-0.068
-0.051
-0.037
-0.022
-0.015
-0.008
-0.004
-0.002
0.000
0.
0.
0.
0.
0.
0.
0.
0.
0.
0.
0.
0.
0.
0.
0.
0.
0.
0.
0.
0.
0.
0.
0.
0.
0.
0.
0.
0.
0.
0.
0.
0.
0.
0.
0.
0.
0.
0.
0.
0.
0.
0.
0.
0.
0.
0.
0.
0.
0.
0.
0.
0.
0.
0.
0.
0.
0.
0.
0.
0.
0.
0.
0.
0.
0.
0.
0.
0.
0.
0.000
0.000
-0.002
-0.004
-0.006
-0.011
-0.019
-0.028
-0.038
-0.047
-0.056
-0.065
-0.071
-0.073
-0.069
-0.059
-0.044
-0.032
-0.022
-0.013
-0.007
-0.002
0.000
0.000
0.
0.
0.
0.
0.
0.
0.
0.
0.
0.
0.
0.
0.
0.
0.
0.
0.
0.
0.
0.
0.
0.
0.
0.
0.
0.
0.
0.
0.
0.
0.
0.
0.
0.
0.
0.
0.
0.
0.
0.
0.
0.
0.
0.
0.
0.
0.
0.
0.
0.
0.
0.
0.
0.
0.
0.
0.
0.
0.
0.
0.
0.
0.
0.
0.
0.
0.
0.
0.
0.
0.000
-0.002
-0.004
-0.005
-0.011
-0.018
-0.023
-0.035
-0.047
-0.055
-0.063
-0.069
-0.070
-0.065
-0.055
-0.041
-0.027
-0.019
-0.013
-0.006
-0.001
0.000
0.
0.
0.
0.
0.
0.
0.
0.
0.
0.
0.
0.
0.
0.
0.
0.
0.
0.
0.
0.
0.
0.
0.
0.
0.
0.
0.
0.
0.
0.
0.
0.
0.
0.
0.
0.
0.
0.
0.
0.
0.
0.
0.
0.
0.
0.
0.
0.
0.
0.
0.
0.
0.
0.
0.
0.
0.
0.
0.
0.
0.
0.
0.
0.
0.
0.
0.
0.
0.
0.
0.
0.000
-0.001
-0.002
-0.005
-0.008
-0.015
-0.020
-0.029
-0.041
-0.052
-0.060
-0.066
-0.068
-0.065
-0.053
-0.039
-0.026
-0.017
-0.012
-0.006
-0.001
0.000
0.
0.
0.
0.
0.
0.
0.
0.
0.
0.
0.
0.
0.
0.
0.
0.
0.
0.
0.
0.
0.
0.
0.
0.
0.
0.
0.
0.
0.
0.
0.
0.
0.
0.
0.
0.
0.
0.
0.
0.
0.
0.
0.
0.
0.
0.
0.
0.
0.
0.
0.
0.
0.
0.
0.
0.
0.
0.
0.
0.
0.
0.
0.
0.
0.
0.
0.
0.
0.
0.
0.
0.000
0.000
-0.001
-0.003
-0.006
-0.010
-0.017
-0.025
-0.035
-0.048
-0.058
-0.064
-0.067
-0.063
-0.051
-0.037
-0.025
-0.017
-0.009
-0.004
-0.001
0.000
0.
0.
0.
0.
0.
0.
0.
0.
0.
0.
0.
0.
0.
0.
0.
0.
0.
0.
0.
0.
0.
0.
0.
0.
0.
0.
0.
0.
0.
0.
0.
0.
0.
0.
0.
0.
0.
0.
0.
0.
0.
0.
0.
0.
0.
0.
0.
0.
0.
0.
0.
0.
0.
0.
0.
0.
0.
0.
0.
0.
0.
0.
0.
0.
0.
0.
0.
0.
0.
0.
0.
0.
0.000
0.000
-0.001
-0.005
-0.008
-0.017
-0.027
-0.034
-0.044
-0.054
-0.063
-0.067
-0.060
-0.049
-0.034
-0.024
-0.014
-0.008
-0.003
-0.001
0.000
0.
0.
0.
0.
0.
0.
0.
0.
0.
0.
0.
0.
0.
0.
0.
0.
0.
0.
0.
0.
0.
0.
0.
0.
0.
0.
0.
0.
0.
0.
0.
0.
0.
0.
0.
0.
0.
0.
0.
0.
0.
0.
0.
0.
0.
0.
0.
0.
0.
0.
0.
0.
0.
0.
0.
0.
0.
0.
0.
0.
0.
0.
0.
0.
0.
0.
0.
0.
0.
0.
0.
0.
0.
0.000
0.001
-0.001
-0.006
-0.016
-0.023
-0.030
-0.040
-0.046
-0.052
-0.054
-0.050
-0.040
-0.031
-0.020
-0.014
-0.007
-0.005
-0.001
0.000
0.
0.
0.
0.000
0.000
0.000
0.000
0.000
0.000
0.
0.
-0.001
-0.001
0.000
0.000
0.
0.
0.
0.
0.
0.
0.
0.
0.
0.
0.
0.
0.
0.
0.
0.
0.
0.
0.
0.
0.
0.
0.
0.
0.
0.
0.
0.
0.
0.
0.
0.
0.
0.
0.
0.
0.
0.
0.
0.
0.
0.
0.
0.
0.
0.
0.
0.
0.
0.
0.
0.
0.
0.
0.
0.
0.
0.
0.000
0.000
0.001
-0.003
-0.010
-0.018
-0.024
-0.030
-0.040
-0.044
-0.044
-0.041
-0.035
-0.029
-0.020
-0.012
-0.008
-0.005
-0.001
0.001
0.000
-0.001
-0.001
-0.001
-0.001
0.000
0.001
-0.001
-0.004
-0.008
-0.010
-0.008
-0.006
-0.003
-0.003
0.001
0.
0.
0.
0.
0.
0.
0.
0.
0.
0.
0.
0.
0.
0.
0.
0.
0.
0.
0.
0.
0.
0.
0.
0.
0.
0.
0.
0.
0.
0.
0.
0.
0.
0.
0.
0.
0.
0.
0.
0.
0.
0.
0.
0.
0.
0.
0.
0.
0.
0.
0.
0.
0.
0.
0.
0.
0.
0.
0.000
0.001
0.000
-0.009
-0.015
-0.019
-0.026
-0.032
-0.036
-0.037
-0.035
-0.032
-0.028
-0.021
-0.013
-0.008
-0.004
-0.002
-0.001
-0.002
-0.003
-0.003
-0.002
-0.006
-0.007
-0.009
-0.008
-0.013
-0.015
-0.016
-0.013
-0.013
-0.008
-0.005
-0.004
-0.001
0.000
0.000
0.000
0.
0.
0.
0.
0.
0.
0.
0.
0.
0.
0.
0.
0.
0.
0.
0.
0.
0.
0.
0.
0.
0.
0.
0.
0.
0.
0.
0.
0.
0.
0.
0.
0.
0.
0.
0.
0.
0.
0.
0.
0.
0.
0.
0.
0.
0.
0.
0.
0.
0.
0.
0.
0.
0.000
0.000
0.001
0.000
-0.008
-0.014
-0.018
-0.022
-0.027
-0.031
-0.033
-0.032
-0.029
-0.023
-0.018
-0.015
-0.007
-0.002
-0.003
-0.005
-0.007
-0.007
-0.007
-0.008
-0.009
-0.011
-0.015
-0.018
-0.022
-0.021
-0.019
-0.020
-0.017
-0.012
-0.008
-0.005
-0.003
-0.003
-0.003
-0.001
0.000
0.000
0.000
0.000
0.
0.
0.
0.
0.
0.
0.
0.
0.
0.
0.
0.
0.
0.
0.
0.
0.
0.
0.
0.
0.
0.
0.
0.
0.
0.
0.
0.
0.
0.
0.
0.
0.
0.
0.
0.
0.
0.
0.
0.
0.
0.
0.
0.
0.
0.
0.
0.000
0.000
-0.001
-0.002
-0.001
-0.003
-0.004
-0.013
-0.016
-0.021
-0.025
-0.029
-0.031
-0.032
-0.027
-0.022
-0.019
-0.014
-0.008
-0.005
-0.007
-0.010
-0.012
-0.015
-0.018
-0.018
-0.019
-0.020
-0.021
-0.023
-0.028
-0.027
-0.026
-0.025
-0.025
-0.020
-0.013
-0.014
-0.007
-0.004
-0.003
-0.003
-0.002
-0.002
-0.001
0.000
0.000
0.
0.
0.
0.
0.
0.
0.
0.
0.
0.
0.
0.
0.
0.
0.
0.
0.
0.
0.
0.
0.
0.
0.
0.
0.
0.
0.
0.
0.
0.
0.
0.
0.
0.
0.
0.
0.
0.
0.
0.
0.
0.
0.
0.
0.
0.000
-0.001
-0.002
-0.002
-0.002
-0.004
-0.004
-0.004
-0.008
-0.015
-0.023
-0.027
-0.028
-0.030
-0.030
-0.027
-0.023
-0.018
-0.012
-0.011
-0.009
-0.013
-0.016
-0.020
-0.023
-0.024
-0.028
-0.030
-0.027
-0.032
-0.030
-0.035
-0.037
-0.038
-0.037
-0.037
-0.034
-0.027
-0.023
-0.015
-0.012
-0.007
-0.006
-0.003
-0.002
-0.001
-0.001
0.001
0.000
0.
0.
0.
0.
0.
0.
0.
0.
0.
0.
0.
0.
0.
0.
0.
0.
0.
0.
0.
0.
0.
0.
0.
0.
0.
0.
0.
0.
0.
0.
0.
0.
0.
0.
0.
0.
0.
0.
0.
0.
0.
0.
0.
0.000
-0.001
-0.002
-0.002
-0.003
-0.005
-0.007
-0.008
-0.008
-0.011
-0.013
-0.021
-0.024
-0.025
-0.029
-0.028
-0.027
-0.021
-0.015
-0.014
-0.012
-0.014
-0.020
-0.023
-0.031
-0.039
-0.040
-0.046
-0.046
-0.044
-0.044
-0.048
-0.046
-0.051
-0.051
-0.055
-0.052
-0.053
-0.046
-0.038
-0.031
-0.025
-0.019
-0.013
-0.012
-0.007
-0.006
-0.003
-0.003
0.000
0.000
0.000
0.
0.
0.
0.
0.
0.
0.
0.
0.
0.
0.
0.
0.
0.
0.
0.
0.
0.
0.
0.
0.
0.
0.
0.
0.
0.
0.
0.
0.
0.
0.
0.
0.
0.
0.
0.
0.
0.
0.
0.
0.
0.000
-0.002
-0.003
-0.004
-0.006
-0.008
-0.008
-0.012
-0.011
-0.014
-0.015
-0.020
-0.022
-0.024
-0.023
-0.024
-0.022
-0.019
-0.013
-0.013
-0.017
-0.018
-0.024
-0.037
-0.046
-0.054
-0.063
-0.070
-0.070
-0.070
-0.066
-0.064
-0.065
-0.068
-0.072
-0.078
-0.080
-0.082
-0.072
-0.061
-0.053
-0.043
-0.034
-0.027
-0.019
-0.016
-0.011
-0.007
-0.006
-0.001
-0.002
0.000
0.000
0.
0.
0.
0.
0.
0.
0.
0.
0.
0.
0.
0.
0.
0.
0.
0.
0.
0.
0.
0.
0.
0.
0.
0.
0.
0.
0.
0.
0.
0.
0.
0.
0.
0.
0.
0.
0.
0.
0.
0.000
-0.002
-0.002
-0.003
-0.006
-0.011
-0.014
-0.016
-0.018
-0.018
-0.019
-0.020
-0.023
-0.024
-0.025
-0.022
-0.021
-0.021
-0.019
-0.017
-0.020
-0.024
-0.031
-0.041
-0.056
-0.069
-0.087
-0.099
-0.104
-0.099
-0.099
-0.093
-0.090
-0.093
-0.098
-0.102
-0.118
-0.121
-0.118
-0.113
-0.102
-0.083
-0.066
-0.057
-0.044
-0.035
-0.027
-0.020
-0.012
-0.009
-0.006
-0.002
-0.002
0.000
0.000
0.
0.
0.
0.
0.
0.
0.
0.
0.
0.
0.
0.
0.
0.
0.
0.
0.
0.
0.
0.
0.
0.
0.
0.
0.
0.
0.
0.
0.
0.
0.
0.
0.
0.
0.
0.
0.
0.
0.000
-0.002
-0.003
-0.006
-0.011
-0.016
-0.020
-0.022
-0.025
-0.024
-0.021
-0.022
-0.025
-0.024
-0.023
-0.019
-0.018
-0.018
-0.023
-0.023
-0.027
-0.033
-0.049
-0.065
-0.089
-0.109
-0.133
-0.152
-0.162
-0.162
-0.154
-0.144
-0.137
-0.138
-0.147
-0.162
-0.176
-0.181
-0.171
-0.161
-0.146
-0.124
-0.102
-0.087
-0.079
-0.065
-0.052
-0.038
-0.023
-0.016
-0.009
-0.005
-0.002
-0.001
0.000
0.
0.
0.
0.
0.
0.
0.
0.
0.
0.
0.
0.
0.
0.
0.
0.
0.
0.
0.
0.
0.
0.
0.
0.
0.
0.
0.
0.
0.
0.
0.
0.
0.
0.
0.
0.
0.
0.000
-0.001
-0.002
-0.003
-0.009
-0.014
-0.021
-0.027
-0.031
-0.030
-0.032
-0.028
-0.028
-0.025
-0.024
-0.022
-0.020
-0.019
-0.022
-0.023
-0.031
-0.039
-0.052
-0.074
-0.101
-0.137
-0.181
-0.219
-0.250
-0.270
-0.275
-0.257
-0.241
-0.220
-0.210
-0.223
-0.258
-0.289
-0.300
-0.243
-0.230
-0.207
-0.182
-0.154
-0.140
-0.133
-0.115
-0.097
-0.073
-0.052
-0.033
-0.017
-0.008
-0.005
-0.002
0.000
0.000
0.
0.
0.
0.
0.
0.
0.
0.
0.
0.
0.
0.
0.
0.
0.
0.
0.
0.
0.
0.
0.
0.
0.
0.
0.
0.
0.
0.
0.
0.
0.
0.
0.
0.
0.
0.
0.000
-0.001
-0.002
-0.007
-0.011
-0.019
-0.026
-0.033
-0.038
-0.041
-0.036
-0.032
-0.030
-0.026
-0.023
-0.020
-0.022
-0.020
-0.023
-0.032
-0.045
-0.063
-0.092
-0.119
-0.161
-0.212
-0.264
-0.314
-0.353
-0.402
-0.466
-0.425
-0.369
-0.324
-0.309
-0.323
-0.370
-0.509
-0.557
-0.429
-0.342
-0.304
-0.266
-0.235
-0.211
-0.190
-0.170
-0.140
-0.110
-0.085
-0.058
-0.032
-0.013
-0.007
-0.003
-0.002
0.000
0.
0.
0.
0.
0.
0.
0.
0.
0.
0.
0.
0.
0.
0.
0.
0.
0.
0.
0.
0.
0.
0.
0.
0.
0.
0.
0.
0.
0.
0.
0.
0.
0.
0.
0.
0.
0.000
-0.001
-0.001
-0.008
-0.015
-0.021
-0.028
-0.036
-0.042
-0.045
-0.042
-0.035
-0.032
-0.026
-0.020
-0.023
-0.022
-0.023
-0.032
-0.044
-0.073
-0.110
-0.158
-0.202
-0.252
-0.312
-0.256
0.848
1.617
-0.235
0.008
1.276
-0.151
-0.326
-0.332
-0.400
-0.306
0.263
0.296
-0.323
-0.417
-0.410
-0.376
-0.327
-0.271
-0.181
0.044
0.189
-0.009
-0.104
-0.082
-0.048
-0.024
-0.009
-0.005
-0.002
0.000
0.
0.
0.
0.
0.
0.
0.
0.
0.
0.
0.
0.
0.
0.
0.
0.
0.
0.
0.
0.
0.
0.
0.
0.
0.
0.
0.
0.
0.
0.
0.
0.
0.
0.
0.
0.
0.000
0.001
-0.002
-0.009
-0.017
-0.023
-0.031
-0.040
-0.046
-0.048
-0.045
-0.035
-0.029
-0.024
-0.019
-0.019
-0.019
-0.026
-0.046
-0.076
-0.127
-0.209
-0.359
-0.466
-0.440
-0.409
2.865
104.623
267.354
22.303
29.171
363.812
13.494
3.590
1.976
0.009
2.104
28.200
30.563
3.223
-0.173
-0.466
-0.467
-0.388
0.020
1.412
8.396
13.183
3.398
0.057
-0.102
-0.065
-0.032
-0.014
-0.005
-0.002
-0.001
0.
0.
0.
0.
0.
0.
0.
0.
0.
0.
0.
0.
0.
0.
0.
0.
0.
0.
0.
0.
0.
0.
0.
0.
0.
0.
0.
0.
0.
0.
0.
0.
0.
0.
0.
0.
0.
0.001
-0.002
-0.011
-0.017
-0.023
-0.032
-0.038
-0.044
-0.047
-0.043
-0.036
-0.029
-0.021
-0.021
-0.020
-0.022
-0.039
-0.073
-0.126
-0.186
-0.320
-0.552
-0.807
-0.720
-0.352
17.565
2881.771
15206.968
313.827
189.679
569.614
20.541
12.925
15.165
3.022
259.627
551.025
363.455
28.242
3.044
-0.151
-0.541
-0.298
1.384
12.136
242.911
347.031
27.756
0.771
-0.113
-0.079
-0.041
-0.019
-0.007
-0.002
-0.001
0.
0.
0.
0.
0.
0.
0.
0.
0.
0.
0.
0.
0.
0.
0.
0.
0.
0.
0.
0.
0.
0.
0.
0.
0.
0.
0.
0.
0.
0.
0.
0.
0.
0.
0.
0.
0.000
0.001
-0.003
-0.009
-0.016
-0.023
-0.029
-0.035
-0.041
-0.043
-0.039
-0.034
-0.027
-0.019
-0.018
-0.022
-0.027
-0.060
-0.118
-0.164
0.107
3.967
287.506
251.282
4.420
1.626
17.068
468.671
1670.902
4400.393
2934.073
215.431
8.721
13.012
21.302
4.168
630.802
737.526
173.636
97.373
12.345
0.241
-0.495
1.253
5.615
23.084
61292.559
32073.105
42.860
0.979
-0.129
-0.087
-0.047
-0.025
-0.010
-0.001
-0.001
0.000
0.
0.
0.
0.
0.
0.
0.
0.
0.
0.
0.
0.
0.
0.
0.
0.
0.
0.
0.
0.
0.
0.
0.
0.
0.
0.
0.
0.
0.
0.
0.
0.
0.
0.
0.
0.000
0.001
-0.002
-0.009
-0.013
-0.021
-0.026
-0.030
-0.035
-0.037
-0.032
-0.028
-0.022
-0.019
-0.017
-0.023
-0.036
-0.082
-0.143
-0.098
7.898
631.803
106011.383
100263.492
14.972
14.777
252.598
1153.191
3512.093
100874.195
100642.602
715.546
6.902
5.632
8.103
5.396
94.825
483.445
237.617
109.030
10.713
-0.183
-0.320
18.733
97.719
9.351
132.573
123.610
6.722
0.078
-0.170
-0.108
-0.058
-0.028
-0.015
-0.006
-0.002
0.000
0.000
0.
0.
0.
0.
0.
0.
0.
0.
0.
0.
0.
0.
0.
0.
0.
0.
0.
0.
0.
0.
0.
0.
0.
0.
0.
0.
0.
0.
0.
0.
0.
0.
0.
0.
0.000
0.001
-0.001
-0.007
-0.012
-0.016
-0.020
-0.025
-0.027
-0.028
-0.025
-0.022
-0.019
-0.015
-0.015
-0.024
-0.047
-0.108
-0.168
0.220
46.155
52896.410
101491.633
9921.664
27.867
80.532
393.480
16624.893
100725.977
112545.555
137213.859
8421.543
5.452
-0.321
0.053
28.982
2805.783
110305.977
6096.390
230.072
10.462
-0.468
-0.570
6.560
27.000
2.806
0.920
0.775
-0.059
-0.286
-0.207
-0.127
-0.067
-0.039
-0.020
-0.006
-0.002
-0.001
0.000
0.000
0.
0.
0.
0.
0.
0.
0.
0.
0.
0.
0.
0.
0.
0.
0.
0.
0.
0.
0.
0.
0.
0.
0.
0.
0.
0.
0.
0.
0.
0.
0.
0.
0.
0.000
0.001
-0.001
-0.004
-0.007
-0.011
-0.016
-0.019
-0.021
-0.022
-0.019
-0.016
-0.013
-0.012
-0.016
-0.028
-0.062
-0.134
-0.198
0.373
35.254
4595.349
102446.938
1159.609
57.762
1330.997
114.712
7052.371
200025.000
5623.554
578.899
179.261
0.780
-0.499
-0.326
21.046
2555.736
113833.867
6489.935
300.958
123.622
0.992
1.431
2.306
0.363
-0.014
-0.286
-0.474
-0.435
-0.350
-0.250
-0.161
-0.089
-0.050
-0.027
-0.012
-0.003
0.000
0.000
0.000
0.
0.
0.
0.
0.
0.
0.
0.
0.
0.
0.
0.
0.
0.
0.
0.
0.
0.
0.
0.
0.
0.
0.
0.
0.
0.
0.
0.
0.
0.
0.
0.
0.
0.
0.000
0.001
-0.002
-0.004
-0.009
-0.011
-0.012
-0.013
-0.013
-0.011
-0.009
-0.008
-0.010
-0.018
-0.038
-0.081
-0.165
-0.252
0.541
36.660
357.271
319.457
39.662
10.607
88.587
30.823
19050.713
100245.344
6479.534
16.364
7.766
4.171
7.312
2.932
3.095
88.737
544.644
596.722
771.534
718.371
9.205
146.755
198.286
10.999
7.100
9.383
2.107
1.878
0.702
-0.227
-0.197
-0.124
-0.066
-0.035
-0.019
-0.006
-0.002
0.001
0.000
0.000
0.
0.
0.
0.
0.
0.
0.
0.
0.
0.
0.
0.
0.
0.
0.
0.
0.
0.
0.
0.
0.
0.
0.
0.
0.
0.
0.
0.
0.
0.
0.
0.
0.
0.000
0.000
0.001
-0.002
-0.004
-0.006
-0.008
-0.008
-0.007
-0.008
-0.007
-0.007
-0.012
-0.027
-0.058
-0.115
-0.197
-0.289
0.098
14.819
94.473
28.652
8.007
113.834
182.716
47.351
231.850
2162.585
135.021
1876.776
14785.923
121.627
81.685
26.121
1.175
1.767
13.960
106.075
55.038
62.957
129.950
1794.745
2443.754
73.293
1662.871
2602.924
140.583
1130.728
512.985
1.866
-0.219
-0.160
-0.088
-0.041
-0.021
-0.008
-0.004
0.000
0.000
0.000
0.
0.
0.
0.
0.
0.
0.
0.
0.
0.
0.
0.
0.
0.
0.
0.
0.
0.
0.
0.
0.
0.
0.
0.
0.
0.
0.
0.
0.
0.
0.
0.
0.
0.
0.000
0.000
0.001
-0.002
-0.004
-0.004
-0.004
-0.003
-0.004
-0.003
-0.005
-0.016
-0.040
-0.092
-0.149
-0.053
1.137
2.055
4.761
1023.593
1523.784
127.459
28409.447
100530.141
1571.569
222.956
100.858
17.603
2205.993
29467.818
2428.130
113.688
26.432
1.043
-0.687
0.164
5.173
10.737
4224.318
14818.862
110389.711
100257.484
409.434
678.519
10618.234
6770.580
131432.875
32149.645
10.408
-0.135
-0.180
-0.107
-0.049
-0.024
-0.013
-0.004
0.001
0.001
0.000
0.
0.
0.
0.
0.
0.
0.
0.
0.
0.
0.
0.
0.
0.
0.
0.
0.
0.
0.
0.
0.
0.
0.
0.
0.
0.
0.
0.
0.
0.
0.
0.
0.
0.
0.
0.000
0.000
0.001
0.001
0.000
0.001
0.001
0.
-0.001
-0.006
-0.020
-0.063
-0.195
-0.164
6.050
182.018
474.484
69.120
39363.707
129485.891
2107.510
100788.148
101499.602
29414.869
4416.164
1320.587
155.845
244.561
19896.537
18174.529
35.790
3.414
-0.377
-0.591
-0.578
1.655
34.459
557.834
100442.195
113422.945
32132.053
467.244
280.049
4512.014
13276.532
100178.008
1063.745
21.824
0.501
-0.187
-0.119
-0.059
-0.027
-0.013
-0.003
-0.001
0.001
0.
0.
0.
0.
0.
0.
0.
0.
0.
0.
0.
0.
0.
0.
0.
0.
0.
0.
0.
0.
0.
0.
0.
0.
0.
0.
0.
0.
0.
0.
0.
0.
0.
0.
0.
0.
0.
0.
0.000
0.000
0.001
0.002
0.001
0.000
-0.001
-0.006
-0.026
-0.102
-0.476
0.575
1520.868
78041.508
101434.195
1932.778
17010.725
102776.344
10078.956
2236.849
34741.813
100663.516
15908.789
529.495
546.706
60.988
1912.548
2131.355
7.316
-0.094
2.493
40.543
35.775
22.227
1293.527
25219.873
99134.195
2453.138
1084.300
362.213
39.920
77.636
264.975
1206.991
877.356
94.455
2.797
-0.171
-0.120
-0.061
-0.028
-0.012
-0.003
-0.001
0.001
0.
0.
0.
0.
0.
0.
0.
0.
0.
0.
0.
0.
0.
0.
0.
0.
0.
0.
0.
0.
0.
0.
0.
0.
0.
0.
0.
0.
0.
0.
0.
0.
0.
0.
0.
0.
0.
0.
0.
0.
0.
0.001
0.001
0.
-0.001
-0.006
-0.032
-0.120
-0.598
2.341
15107.465
90309.023
103393.727
1817.875
696.650
42025.379
624.053
128.972
1484.647
35688.500
6222.118
194.604
682.929
53.769
6.917
44.342
44.121
4.826
114.695
43179.297
30197.191
140.566
25585.688
101649.039
75035.195
1096.999
1869.997
292.138
3.900
4.462
15.637
116.405
126.744
19.655
0.782
-0.174
-0.112
-0.056
-0.024
-0.010
-0.004
-0.001
0.000
0.
0.
0.
0.
0.
0.
0.
0.
0.
0.
0.
0.
0.
0.
0.
0.
0.
0.
0.
0.
0.
0.
0.
0.
0.
0.
0.
0.
0.
0.
0.
0.
0.
0.
0.
0.
0.
0.
0.
0.
0.
0.001
0.001
0.000
-0.001
-0.009
-0.032
-0.104
-0.387
-0.379
10.498
158.369
478.690
89.516
16.327
30.823
20.795
353.042
347.692
91.908
36.884
85.817
316.707
29.041
10.843
100.409
102.863
38.703
368.611
101042.844
104859.563
658.607
40294.555
131442.906
2196.733
42.513
4.076
-0.096
-0.658
0.103
1.852
5.414
4.024
0.593
-0.170
-0.154
-0.092
-0.044
-0.018
-0.006
-0.002
0.000
0.000
0.
0.
0.
0.
0.
0.
0.
0.
0.
0.
0.
0.
0.
0.
0.
0.
0.
0.
0.
0.
0.
0.
0.
0.
0.
0.
0.
0.
0.
0.
0.
0.
0.
0.
0.
0.
0.
0.
0.
0.
0.
0.001
0.002
0.000
-0.001
-0.009
-0.027
-0.074
-0.213
-0.367
-0.073
1.728
4.000
1.631
-0.042
-0.213
6.535
131.745
130.993
1052.474
778.742
1436.405
225.195
12.399
495.730
685.753
841.455
2214.535
248.709
5202.887
32415.297
2548.933
100717.617
100486.391
5406.382
16.692
-1.184
-1.251
-0.810
-0.551
-0.307
-0.096
-0.173
-0.232
-0.178
-0.123
-0.064
-0.032
-0.015
-0.005
-0.001
0.000
0.
0.
0.
0.
0.
0.
0.
0.
0.
0.
0.
0.
0.
0.
0.
0.
0.
0.
0.
0.
0.
0.
0.
0.
0.
0.
0.
0.
0.
0.
0.
0.
0.
0.
0.
0.
0.
0.
0.
0.
0.
0.
0.000
0.001
0.000
-0.003
-0.008
-0.021
-0.050
-0.121
-0.226
-0.294
-0.344
-0.336
0.012
9.212
12.858
0.853
5.550
20.360
1983.794
100557.492
29358.395
301.973
130.120
102848.070
101684.445
105015.219
101209.797
3165.085
248.920
593.024
593.418
2828.477
5420.478
7165.707
12.523
-0.564
-0.592
-0.498
-0.429
-0.365
-0.301
-0.241
-0.181
-0.131
-0.078
-0.043
-0.020
-0.009
-0.004
-0.001
0.000
0.
0.
0.
0.
0.
0.
0.
0.
0.
0.
0.
0.
0.
0.
0.
0.
0.
0.
0.
0.
0.
0.
0.
0.
0.
0.
0.
0.
0.
0.
0.
0.
0.
0.
0.
0.
0.
0.
0.
0.
0.
0.
0.
0.001
0.001
-0.004
-0.007
-0.018
-0.044
-0.102
-0.199
-0.272
0.243
5.709
11.150
33.788
52.226
9.665
56.992
209.124
1532.555
143445.172
32290.492
178.400
35.474
2127.109
60817.746
102654.758
119044.211
102023.961
741.618
10.632
13.008
18.494
17.590
7.550
0.076
-0.354
-0.326
-0.291
-0.263
-0.230
-0.194
-0.151
-0.113
-0.080
-0.047
-0.027
-0.014
-0.004
-0.003
0.001
0.000
0.
0.
0.
0.
0.
0.
0.
0.
0.
0.
0.
0.
0.
0.
0.
0.
0.
0.
0.
0.
0.
0.
0.
0.
0.
0.
0.
0.
0.
0.
0.
0.
0.
0.
0.
0.
0.
0.
0.
0.
0.
0.
0.
0.001
0.002
-0.004
-0.008
-0.018
-0.046
-0.107
-0.182
0.032
15.509
931.595
2983.012
96.562
31.194
55.411
206.866
10460.553
85770.516
76836.875
19396.855
723.863
645.664
12342.718
2177.485
419.721
5377.949
48804.602
314.411
1.546
-0.310
-0.186
-0.180
-0.248
-0.255
-0.223
-0.185
-0.159
-0.143
-0.128
-0.102
-0.082
-0.064
-0.041
-0.027
-0.012
-0.005
-0.003
0.001
0.000
0.
0.
0.
0.
0.
0.
0.
0.
0.
0.
0.
0.
0.
0.
0.
0.
0.
0.
0.
0.
0.
0.
0.
0.
0.
0.
0.
0.
0.
0.
0.
0.
0.
0.
0.
0.
0.
0.
0.
0.
0.
0.
0.
0.
0.
0.001
-0.003
-0.008
-0.019
-0.049
-0.110
-0.170
0.931
110.641
95493.281
109348.914
997.684
69.123
578.399
129.846
17330.773
128867.930
1164.907
580.750
156.419
15720.849
106534.219
54460.551
88.416
47.733
85.353
7.601
-0.341
-0.459
-0.354
-0.273
-0.213
-0.168
-0.130
-0.107
-0.090
-0.073
-0.061
-0.052
-0.045
-0.034
-0.020
-0.012
-0.005
-0.003
0.001
0.001
0.
0.
0.
0.
0.
0.
0.
0.
0.
0.
0.
0.
0.
0.
0.
0.
0.
0.
0.
0.
0.
0.
0.
0.
0.
0.
0.
0.
0.
0.
0.
0.
0.
0.
0.
0.
0.
0.
0.
0.
0.
0.
0.
0.
0.
0.
0.
-0.004
-0.007
-0.018
-0.048
-0.108
-0.156
1.081
91.160
9267.490
28515.830
409.341
49.845
453.902
94.245
100087.578
100184.969
972.980
22.013
284.268
2966.327
98018.164
4197.758
115.722
11393.750
100173.391
18.451
-0.274
-0.375
-0.272
-0.187
-0.130
-0.096
-0.072
-0.057
-0.040
-0.038
-0.030
-0.024
-0.019
-0.012
-0.007
-0.003
-0.003
0.001
0.001
0.
0.
0.
0.
0.
0.
0.
0.
0.
0.
0.
0.
0.
0.
0.
0.
0.
0.
0.
0.
0.
0.
0.
0.
0.
0.
0.
0.
0.
0.
0.
0.
0.
0.
0.
0.
0.
0.
0.
0.
0.
0.
0.
0.
0.
0.
0.
0.
-0.002
-0.006
-0.017
-0.042
-0.099
-0.148
0.528
40.006
942.399
584.686
31.016
1.174
1.757
8.738
516.628
1492.798
91.938
645.404
100447.281
103308.031
8065.765
1613.835
7161.572
96479.430
9359.863
51.549
0.367
-0.305
-0.213
-0.134
-0.085
-0.055
-0.038
-0.023
-0.014
-0.009
-0.009
-0.007
-0.007
-0.005
-0.002
-0.001
0.001
0.000
0.
0.
0.
0.
0.
0.
0.
0.
0.
0.
0.
0.
0.
0.
0.
0.
0.
0.
0.
0.
0.
0.
0.
0.
0.
0.
0.
0.
0.
0.
0.
0.
0.
0.
0.
0.
0.
0.
0.
0.
0.
0.
0.
0.
0.
0.
0.
0.
0.
-0.002
-0.006
-0.013
-0.032
-0.077
-0.121
0.043
8.435
99.534
53.096
2.689
-0.431
-0.599
-0.204
26.100
506.114
4965.092
49527.629
109487.625
100292.461
657.056
62971.156
101174.484
46144.742
3150.559
35.237
0.405
-0.268
-0.182
-0.108
-0.063
-0.035
-0.019
-0.007
-0.003
-0.001
0.000
0.000
0.
-0.001
0.000
0.000
0.000
0.
0.
0.
0.
0.
0.
0.
0.
0.
0.
0.
0.
0.
0.
0.
0.
0.
0.
0.
0.
0.
0.
0.
0.
0.
0.
0.
0.
0.
0.
0.
0.
0.
0.
0.
0.
0.
0.
0.
0.
0.
0.
0.
0.
0.
0.
0.
0.
0.
0.
-0.002
-0.004
-0.009
-0.022
-0.053
-0.094
-0.119
0.197
1.689
1.070
-0.188
-0.412
-0.504
0.533
1467.099
115266.711
100563.047
99146.055
7485.617
345.337
202.604
15022.052
104501.125
4243.084
73.570
4.187
-0.139
-0.237
-0.157
-0.085
-0.049
-0.027
-0.012
-0.005
-0.001
0.002
0.001
0.001
0.000
0.000
0.
0.
0.
0.
0.
0.
0.
0.
0.
0.
0.
0.
0.
0.
0.
0.
0.
0.
0.
0.
0.
0.
0.
0.
0.
0.
0.
0.
0.
0.
0.
0.
0.
0.
0.
0.
0.
0.
0.
0.
0.
0.
0.
0.
0.
0.
0.
0.
0.
0.
0.
0.
0.
0.
-0.002
-0.006
-0.014
-0.030
-0.061
-0.089
-0.122
-0.140
-0.177
-0.229
-0.291
-0.354
-0.021
59.534
4286.125
119785.477
11832.156
138.877
14.478
5508.457
16257.761
8710.707
147.363
4.284
-0.059
-0.282
-0.208
-0.122
-0.062
-0.037
-0.021
-0.008
-0.002
-0.002
0.001
0.000
0.001
0.
0.
0.
0.
0.
0.
0.
0.
0.
0.
0.
0.
0.
0.
0.
0.
0.
0.
0.
0.
0.
0.
0.
0.
0.
0.
0.
0.
0.
0.
0.
0.
0.
0.
0.
0.
0.
0.
0.
0.
0.
0.
0.
0.
0.
0.
0.
0.
0.
0.
0.
0.
0.
0.
0.
0.
-0.002
-0.003
-0.007
-0.015
-0.031
-0.052
-0.077
-0.102
-0.125
-0.144
-0.175
-0.234
-0.280
1.665
98.449
100246.516
957.910
5.351
3.068
801.849
708.385
178.113
13.211
0.281
-0.289
-0.246
-0.158
-0.084
-0.047
-0.028
-0.016
-0.008
-0.002
0.001
0.001
0.001
0.001
0.
0.
0.
0.
0.
0.
0.
0.
0.
0.
0.
0.
0.
0.
0.
0.
0.
0.
0.
0.
0.
0.
0.
0.
0.
0.
0.
0.
0.
0.
0.
0.
0.
0.
0.
0.
0.
0.
0.
0.
0.
0.
0.
0.
0.
0.
0.
0.
0.
0.
0.
0.
0.
0.
0.
0.
0.
-0.002
-0.003
-0.007
-0.013
-0.025
-0.039
-0.051
-0.071
-0.087
-0.109
-0.155
-0.217
-0.229
1.241
16.789
4.108
-0.068
-0.369
1.380
3.466
2.468
0.291
-0.252
-0.247
-0.178
-0.104
-0.059
-0.036
-0.022
-0.011
-0.004
-0.001
0.001
0.001
0.001
0.
0.
0.
0.
0.
0.
0.
0.
0.
0.
0.
0.
0.
0.
0.
0.
0.
0.
0.
0.
0.
0.
0.
0.
0.
0.
0.
0.
0.
0.
0.
0.
0.
0.
0.
0.
0.
0.
0.
0.
0.
0.
0.
0.
0.
0.
0.
0.
0.
0.
0.
0.
0.
0.
0.
0.
0.
0.
0.
-0.002
-0.002
-0.004
-0.012
-0.016
-0.026
-0.038
-0.054
-0.069
-0.098
-0.140
-0.198
-0.249
-0.257
-0.297
-0.335
-0.363
-0.335
-0.275
-0.243
-0.243
-0.210
-0.162
-0.105
-0.062
-0.038
-0.024
-0.014
-0.004
0.000
0.001
0.001
0.001
0.
0.
0.
0.
0.
0.
0.
0.
0.
0.
0.
0.
0.
0.
0.
0.
0.
0.
0.
0.
0.
0.
0.
0.
0.
0.
0.
0.
0.
0.
0.
0.
0.
0.
0.
0.
0.
0.
0.
0.
0.
0.
0.
0.
0.
0.
0.
0.
0.
0.
0.
0.
0.
0.
0.
0.
0.
0.
0.
0.
0.
0.000
-0.004
-0.005
-0.007
-0.013
-0.020
-0.029
-0.045
-0.057
-0.082
-0.118
-0.157
-0.190
-0.209
-0.218
-0.222
-0.215
-0.199
-0.180
-0.162
-0.128
-0.091
-0.056
-0.036
-0.025
-0.015
-0.006
0.000
0.001
0.001
0.
0.
0.
0.
0.
0.
0.
0.
0.
0.
0.
0.
0.
0.
0.
0.
0.
0.
0.
0.
0.
0.
0.
0.
0.
0.
0.
0.
0.
0.
0.
0.
0.
0.
0.
0.
0.
0.
0.
0.
0.
0.
0.
0.
0.
0.
0.
0.
0.
0.
0.
0.
0.
0.
0.
0.
0.
0.
0.
0.
0.
0.
0.000
0.001
-0.002
-0.003
-0.005
-0.009
-0.013
-0.019
-0.025
-0.035
-0.044
-0.060
-0.082
-0.099
-0.110
-0.116
-0.114
-0.112
-0.107
-0.100
-0.086
-0.065
-0.045
-0.032
-0.023
-0.015
-0.007
-0.002
0.000
0.000
0.
0.
0.
0.
0.
0.
0.
0.
0.
0.
0.
0.
0.
0.
0.
0.
0.
0.
0.
0.
0.
0.
0.
0.
0.
0.
0.
0.
0.
0.
0.
0.
0.
0.
0.
0.
0.
0.
0.
0.
0.
0.
0.
0.
0.
0.
0.
0.
0.
0.
0.
0.
0.
0.
0.
0.
0.
0.
0.
0.
0.
0.
0.
0.001
0.001
-0.002
-0.003
-0.004
-0.007
-0.008
-0.013
-0.018
-0.023
-0.025
-0.030
-0.039
-0.046
-0.051
-0.056
-0.055
-0.057
-0.055
-0.050
-0.039
-0.031
-0.025
-0.017
-0.013
-0.007
-0.003
0.
0.
0.
0.
0.
0.
0.
0.
0.
0.
0.
0.
0.
0.
0.
0.
0.
0.
0.
0.
0.
0.
0.
0.
0.
0.
0.
0.
0.
0.
0.
0.
0.
0.
0.
0.
0.
0.
0.
0.
0.
0.
0.
0.
0.
0.
0.
0.
0.
0.
0.
0.
0.
0.
0.
0.
0.
0.
0.
0.
0.
0.
0.
0.
0.
0.
0.001
0.001
-0.001
-0.002
-0.004
-0.005
-0.008
-0.009
-0.011
-0.012
-0.015
-0.018
-0.020
-0.023
-0.023
-0.026
-0.028
-0.028
-0.024
-0.019
-0.018
-0.014
-0.012
-0.007
-0.005
-0.003
0.
0.
0.
0.
0.
0.
0.
0.
0.
0.
0.
0.
0.
0.
0.
0.
0.
0.
0.
0.
0.
0.
0.
0.
0.
0.
0.
0.
0.
0.
0.
0.
0.
0.
0.
0.
0.
0.
0.
0.
0.
0.
0.
0.
0.
0.
0.
0.
0.
0.
0.
0.
0.
0.
0.
0.
0.
0.
0.
0.
0.
0.
0.
0.
0.
0.
0.
0.001
0.001
0.001
-0.002
-0.003
-0.004
-0.005
-0.006
-0.006
-0.006
-0.009
-0.009
-0.009
-0.007
-0.010
-0.011
-0.009
-0.009
-0.007
-0.007
-0.007
-0.006
-0.005
-0.003
-0.001
0.
0.
0.
0.
0.
0.
0.
0.
0.
0.
0.
0.
0.
0.
0.
0.
0.
0.
0.
0.
0.
0.
0.
0.
0.
0.
0.
0.
0.
0.
0.
0.
0.
0.
0.
0.
0.
0.
0.
0.
0.
0.
0.
0.
0.
0.
0.
0.
0.
0.
0.
0.
0.
0.
0.
0.
0.
0.
0.
0.
0.
0.
0.
0.
0.
0.
0.
0.
0.000
0.001
0.001
-0.001
-0.002
-0.003
-0.004
-0.004
-0.004
-0.004
-0.004
-0.004
-0.003
-0.001
-0.001
-0.001
0.000
-0.003
-0.004
-0.003
-0.003
-0.001
0.000
0.000
0.
0.
0.
0.
0.
0.
0.
0.
0.
0.
0.
0.
0.
0.
0.
0.
0.
0.
0.
0.
0.
0.
0.
0.
0.
0.
0.
0.
0.
0.
0.
0.
0.
0.
0.
0.
0.
0.
0.
0.
0.
0.
0.
0.
0.
0.
0.
0.
0.
0.
0.
0.
0.
0.
0.
0.
0.
0.
0.
0.
0.
0.
0.
0.
0.
0.
0.
0.
0.
0.
0.001
0.001
0.001
-0.001
-0.002
-0.002
-0.003
-0.003
-0.003
-0.002
-0.002
-0.001
-0.001
0.000
-0.001
-0.001
0.000
0.000
0.000
0.000
0.000
0.
0.
0.
0.
0.
0.
0.
0.
0.
0.
0.
0.
0.
0.
0.
0.
0.
0.
0.
0.
0.
0.
0.
0.
0.
0.
0.
0.
0.
0.
0.
0.
0.
0.
0.
0.
0.
0.
0.
0.
0.
0.
0.
0.
0.
0.
0.
0.
0.
0.
0.
0.
0.
0.
0.
0.
0.
0.
0.
0.
0.
0.
0.
0.
0.
0.
0.
0.
0.
0.
0.
0.
0.000
0.001
0.001
0.001
0.001
-0.001
-0.002
-0.002
-0.002
0.000
-0.001
0.001
0.001
0.
0.
0.
0.
0.
0.
0.
0.
0.
0.
0.
0.
0.
0.
0.
0.
0.
0.
0.
0.
0.
0.
0.
0.
0.
0.
0.
0.
0.
0.
0.
0.
0.
0.
0.
0.
0.
0.
0.
0.
0.
0.
0.
0.
0.
0.
0.
0.
0.
0.
0.
0.
0.
0.
0.
0.
0.
0.
0.
0.
0.
0.
0.
0.
0.
0.
0.
0.
0.
0.
0.
0.
0.
0.
0.
0.
0.
0.
0.
0.
0.
0.001
0.001
0.001
0.001
0.001
0.001
0.001
0.000
0.000
0.001
0.001
0.
0.
0.
0.
0.
0.
0.
0.
0.
0.
0.
0.
0.
0.
0.
0.
0.
0.
0.
0.
0.
0.
0.
0.
0.
0.
0.
0.
0.
0.
0.
0.
0.
0.
0.
0.
0.
0.
0.
0.
0.
0.
0.
0.
0.
0.
0.
0.
0.
0.
0.
0.
0.
0.
0.
0.
0.
0.
0.
0.
0.
0.
0.
0.
0.
0.
0.
0.
0.
0.
0.
0.
0.
0.
0.
0.
0.
0.
0.
0.
0.
0.
0.
0.001
0.001
0.001
0.000
0.000
0.000
0.001
0.001
0.001
0.
0.
0.
0.
0.
0.
0.
0.
0.
0.
0.
0.
0.
0.
0.
0.
0.
0.
0.
0.
0.
0.
0.
0.
0.
0.
0.
0.
0.
0.
0.
0.
0.
0.
0.
0.
0.
0.
0.
0.
0.
0.
0.
0.
0.
0.
0.
0.
0.
0.
0.
0.
0.
0.
0.
0.
0.
0.
0.
0.
0.
0.
0.
0.
0.
0.
0.
0.
0.
0.
0.
0.
0.
0.
0.
0.
0.
0.
0.
0.
0.
0.
0.
0.
0.
0.000
0.000
0.001
0.001
0.001
0.000
0.000
0.
0.
0.
0.
0.
0.
0.
0.
0.
0.
0.
0.
0.
0.
0.
0.
0.
0.
0.
0.
0.
0.
0.
0.
0.
0.
0.
0.
0.
0.
0.
0.
0.
0.
0.
0.
0.
0.
0.
0.
0.
0.
0.
0.
0.
0.
0.
0.
0.
0.
0.
0.
0.
0.
0.
0.
0.
0.
0.
0.
0.
0.
0.
0.
0.
0.
0.
0.
0.
0.
0.
0.
0.
0.
0.
0.
0.
0.
0.
0.
0.
0.
0.
0.
0.
0.
0.
0.
0.
0.
0.
0.
0.
0.
0.
0.
0.
0.
0.
0.
0.
0.
0.
0.
0.
0.
0.
0.
0.
0.
0.
0.
0.
0.
0.
0.
0.
0.
0.
0.
0.
0.
0.
0.
0.
0.
0.
0.
0.
0.
0.
0.
0.
0.
0.
0.
0.
0.
0.
0.
0.
0.
0.
0.
0.
0.
0.
0.
0.
0.
0.
0.
0.
0.
0.
0.
0.
0.
0.
0.
0.
0.
0.
0.
0.
0.
0.
0.
0.
0.
0.
0.
0.
0.
0.
0.
0.
0.
0.
0.
0.
0.
0.
0.
0.
0.
0.
0.
0.
0.
0.
0.
0.
0.
0.
0.
0.
0.
0.
0.
0.
0.
0.
0.
0.
0.
0.
0.
0.
0.
0.
0.
0.
0.
0.
0.
0.
0.
0.
0.
0.
0.
0.
0.
0.
0.
0.
0.
0.
0.
0.
0.
0.
0.
0.
0.
0.
0.
0.
0.
0.
0.
0.
0.
0.
0.
0.
0.
0.
0.
0.
0.
0.
0.
0.
0.
0.
0.
0.
0.
0.
0.
0.
0.
0.
0.
0.
0.
0.
0.
0.
0.
0.
0.
0.
0.
0.
0.
0.
0.
0.
0.
0.
0.
0.
0.
0.
0.
0.
0.
0.
0.
0.
0.
0.
0.
0.
0.
0.
0.
0.
0.
0.
0.
0.
0.
0.
0.
0.
0.
0.
0.
0.
0.
0.
0.
0.
0.
0.
0.
0.
0.
0.
0.
0.
0.
0.
0.
0.
0.
0.
0.
0.
0.
0.
0.
0.
0.
0.
0.
0.
0.
0.
0.
0.
0.
0.
0.
0.
0.
0.
0.
0.
0.
0.
0.
0.
0.
0.
0.
0.
0.
0.
0.
0.
0.
0.
0.
0.
0.
0.
0.
0.
0.
0.
0.
0.
0.
0.
0.
0.
0.
0.
0.
0.
0.
0.
0.
0.
0.
0.
0.
0.
0.
0.
0.
0.
0.
0.
0.
0.
0.
0.
0.
0.
0.
0.
0.
0.
0.
0.
0.
0.
0.
0.
0.
0.
0.
0.
0.
0.
0.
0.
0.
0.
0.
0.
0.
0.
0.
0.
0.
0.
0.
0.
0.
0.
0.
0.
0.
0.
0.
0.
0.
0.
0.
0.
0.
0.
0.
0.
0.
0.
0.
0.
0.
0.
0.
0.
0.
0.
0.
0.
0.
0.
0.
0.
0.
0.
0.
0.
0.
0.
0.
0.
0.
0.
0.
0.
0.
0.
0.
0.
0.
0.
0.
0.
0.
0.
0.
0.
0.
0.
0.
0.
0.
0.
0.
0.
0.
0.
0.
0.
0.
0.
0.
0.
0.
0.
0.
0.
0.
0.
0.
0.
0.
0.
0.
0.
0.
0.
0.
0.
0.
0.
0.
0.
0.
0.
0.
0.
0.
0.
0.
0.
0.
0.
0.
0.
0.
0.
0.
0.
0.
0.
0.
0.
0.
0.
0.
0.
0.
0.
0.
0.
0.
0.
0.
0.
0.
0.
0.
0.
0.
0.
0.
0.
0.
0.
0.
0.
0.
0.
0.
0.
0.
0.
0.
0.
0.
0.
0.
0.
0.
0.
0.
0.
0.
0.
0.
0.
0.
0.
0.
0.
0.
0.
0.
0.
0.
0.
0.
0.
0.
0.
0.
0.
0.
0.
0.
0.
0.
0.
0.
0.
0.
0.
0.
0.
0.
0.
0.
0.
0.
0.
0.
0.
0.
0.
0.
0.
0.
0.
0.
0.
0.
0.
0.
0.
0.
0.
0.
0.
0.
0.
0.
0.
0.
0.
0.
0.
0.
0.
0.
0.
0.
0.
0.
0.
0.
0.
0.
0.
0.
0.
0.
0.
0.
0.
0.
0.
0.
0.
0.
0.
0.
0.
0.
0.
0.
0.
0.
0.
0.
0.
0.
0.
0.
0.
0.
0.
0.
0.
0.
0.
0.
0.
0.
0.
0.
0.
0.
0.
0.
0.
0.
0.
0.
0.
0.
0.
0.
0.
0.
0.
0.
0.
0.
0.
0.
0.
0.
0.
0.
0.
0.
0.
0.
0.
0.
0.
0.
0.
0.
0.
0.
0.
0.
0.
0.
0.
0.
0.
0.
0.
0.
0.
0.
0.
0.
0.
0.
0.
0.
0.
0.
0.
0.
0.
0.
0.
0.
0.
0.
0.
0.
0.
0.
0.
0.
0.
0.
0.
0.
0.
0.
0.
0.
0.
0.
0.
0.
0.
0.
0.
0.
0.
0.
0.
0.
0.
0.
0.
0.
0.
0.
0.
0.
0.
0.
0.
0.
0.
0.
0.
0.
0.
0.
0.
0.
0.
0.
0.
0.
0.
0.
0.
0.
0.
0.
0.
0.
0.
0.
0.
0.
0.
0.
0.
0.
0.
0.
0.
0.
0.
0.
0.
0.
0.
0.
0.
0.
0.
0.
0.
0.
0.
0.
0.
0.
0.
0.
0.
0.
0.
0.
0.
0.
0.
0.
0.
0.
0.
0.
0.
0.
0.
0.
0.
0.
0.
0.
0.
0.
0.
0.
0.
0.
0.
0.
0.
0.
0.
0.
0.
0.
0.
0.
0.
0.
0.
0.
0.
0.
0.
0.
0.
0.
0.
0.
0.
0.
0.
0.
0.
0.
0.
0.
0.
0.
0.
0.
0.
0.
0.
0.
0.
0.
0.
0.
0.
0.
0.
0.
0.
0.
0.
0.
0.
0.
0.
0.
0.
0.
0.
0.
0.
0.
0.
0.
0.
0.
0.
0.
0.
0.
0.
0.
0.
0.
0.
0.
0.
0.
0.
0.
0.
0.
0.
0.
0.
0.
0.
0.
0.
0.
0.
0.
0.
0.
0.
0.
0.
0.
0.
0.
0.
0.
0.
0.
0.
0.
0.
0.
0.
0.
0.
0.
0.
0.
0.
0.
0.
0.
0.
0.
0.
0.
0.
0.
0.
0.
0.
0.
0.
0.
0.
0.
0.
0.
0.
0.
0.
0.
0.
0.
0.
0.
0.
0.
0.
0.
0.
0.
0.
0.
0.
0.
0.
0.
0.
0.
0.
0.
0.
0.
0.
0.
0.
0.
0.
0.
0.
0.
0.
0.
0.
0.
0.
0.
0.
0.
0.
0.
0.
0.
0.
0.
0.
0.
0.
0.
0.
0.
0.
0.
0.
0.
0.
0.
0.
0.
0.
0.
0.
0.
0.
0.
0.
0.
0.
0.
0.
0.
0.
0.
0.
0.
0.
0.
0.
0.
0.
0.
0.
0.
0.
0.
0.
0.
0.
0.
0.
0.
0.
0.
0.
0.
0.
0.
0.
0.
0.
0.
0.
0.
0.
0.
0.
0.
0.
0.
0.
0.
0.
0.
0.
0.
0.
0.
0.
0.
0.
0.
0.
0.
0.
0.
0.
0.
0.
0.
0.
0.
0.
0.
0.
0.
0.
0.
0.
0.
0.
0.
0.
0.
0.
0.
0.
0.
0.
0.
0.
0.
0.
0.
0.
0.
0.
0.
0.
0.
0.
0.
0.
0.
0.
0.
0.
0.
0.
0.
0.
0.
0.
0.
0.
0.
0.
0.
0.
0.
0.
0.
0.
0.
0.
0.
0.
0.
0.
0.
0.
0.
0.
0.
0.
0.
0.
0.
0.
0.
0.
0.
0.
0.
0.
0.
0.
0.
0.
0.
0.
0.
0.
0.
0.
0.
0.
0.
0.
0.
0.
0.
0.
0.
0.
0.
0.
0.
0.
0.
0.
0.
0.
0.
0.
0.
0.
0.
0.
0.
0.
0.
0.
0.
0.
0.
0.
0.
0.
0.
0.
0.
0.
0.
0.
0.
0.
0.
0.
0.
0.
0.
0.
0.
0.
0.
0.
0.
0.
0.
0.
0.
0.
0.
0.
0.
0.
0.
0.
0.
0.
0.
0.
0.
0.
0.
0.
0.
0.
0.
0.
0.
0.
0.
0.
0.
0.
0.
0.
0.
0.
0.
0.
0.
0.
0.
0.
0.
0.
0.
0.
0.
0.
0.
0.
0.
0.
0.
0.
0.
0.
0.
0.
0.
0.
0.
0.
0.
0.
0.
0.
0.
0.
0.
0.
0.
0.
0.
0.
0.
0.
0.
0.
0.
0.
0.
0.
0.
0.
0.
0.
0.
0.
0.
0.
0.
0.
0.
0.
0.
0.
0.
0.
0.
0.
0.
0.
0.
0.
0.
0.
0.
0.
0.
0.
0.
0.
0.
0.
0.
0.
0.
0.
0.
0.
0.
0.
0.
0.
0.
0.
0.
0.
0.
0.
0.
0.
0.
0.
0.
0.
0.
0.
0.
0.
0.
0.
0.
0.
0.
0.
0.
0.
0.
0.
0.
0.
0.
0.
0.
0.
0.
0.
0.
0.
0.
0.
0.
0.
0.
0.
0.
0.
0.
0.
0.
0.
0.
0.
0.
0.
0.
0.
0.
0.
0.
0.
0.
0.
0.
0.
0.
0.
0.
0.
0.
0.
0.
0.
0.
0.
0.
0.
0.
0.
0.
0.
0.
0.
0.
0.
0.
0.
0.
0.
0.
0.
0.
0.
0.
0.
0.
0.
0.
0.
0.
0.
0.
0.
0.
0.
0.
0.
0.
0.
0.
0.
0.
0.
0.
0.
0.
0.
0.
0.
0.
0.
0.
0.
0.
0.
0.
0.
0.
0.
0.
0.
0.
0.
0.
0.
0.
0.
0.
0.
0.
0.
0.
0.
0.
0.
0.
0.
0.
0.
0.
0.
0.
0.
0.
0.
0.
0.
0.
0.
0.
0.
0.
0.
0.
0.
0.
0.
0.
0.
0.
0.
0.
0.
0.
0.
0.
0.
0.
0.
0.
0.
0.
0.
0.
0.
0.
0.
0.
0.
0.
0.
0.
0.
0.
0.
0.
0.
0.
0.
0.
0.
0.
0.
0.
0.
0.
0.
0.
0.
0.
0.
0.
0.
0.
0.
0.
0.
0.
0.
0.
0.
0.
0.
0.
0.
0.
0.
0.
0.
0.
0.
0.
0.
0.
0.
0.
0.
0.
0.
0.
0.
0.
0.
0.
0.
0.
0.
0.
0.
0.
0.
0.
0.
0.
0.
0.
0.
0.
0.
0.
0.
0.
0.
0.
0.
0.
0.
0.
0.
0.
0.
0.
0.
0.
0.
0.
0.
0.
0.
0.
0.
0.
0.
0.
0.
0.
0.
0.
0.
0.
0.
0.
0.
0.
0.
0.
0.
0.
0.
0.
0.
0.
0.
0.
0.
0.
0.
0.
0.
0.
0.
0.
0.
0.
0.
0.
0.
0.
0.
0.
0.
0.
0.
0.
0.
0.
0.
0.
0.
0.
0.
0.
0.
0.
0.
0.
0.
0.
0.
0.
0.
0.
0.
0.
0.
0.
0.
0.
0.
0.
0.
0.
0.000
0.000
0.000
0.000
0.000
0.000
0.000
0.000
0.000
0.
0.
0.
0.
0.
0.
0.
0.
0.
0.
0.
0.
0.
0.
0.
0.
0.
0.
0.
0.
0.
0.
0.
0.
0.
0.
0.
0.
0.
0.
0.
0.
0.
0.
0.
0.
0.
0.
0.
0.
0.
0.
0.
0.
0.
0.
0.
0.
0.
0.
0.
0.
0.
0.
0.
0.
0.
0.
0.
0.
0.
0.
0.
0.
0.
0.
0.
0.
0.
0.
0.
0.
0.
0.
0.
0.
0.
0.
0.
0.
0.
0.
0.
0.000
0.000
-0.001
-0.002
-0.002
-0.002
-0.002
-0.002
-0.001
0.001
0.000
0.000
0.000
0.000
0.
0.
0.
0.
0.
0.
0.
0.
0.
0.
0.
0.
0.
0.
0.
0.
0.
0.
0.
0.
0.
0.
0.
0.
0.
0.
0.
0.
0.
0.
0.
0.
0.
0.
0.
0.
0.
0.
0.
0.
0.
0.
0.
0.
0.
0.
0.
0.
0.
0.
0.
0.
0.
0.
0.
0.
0.
0.
0.
0.
0.
0.
0.
0.
0.
0.
0.
0.
0.
0.
0.
0.
0.
0.
0.
0.
0.
0.
0.000
0.000
-0.001
-0.002
-0.002
-0.003
-0.003
-0.003
-0.002
-0.003
-0.003
-0.002
-0.001
-0.001
-0.001
0.000
0.000
0.
0.
0.
0.
0.
0.
0.
0.
0.
0.
0.
0.
0.
0.
0.
0.
0.
0.
0.
0.
0.
0.
0.
0.
0.
0.
0.
0.
0.
0.
0.
0.
0.
0.
0.
0.
0.
0.
0.
0.
0.
0.
0.
0.
0.
0.
0.
0.
0.
0.
0.
0.
0.
0.
0.
0.
0.
0.
0.
0.
0.
0.
0.
0.
0.
0.
0.
0.
0.
0.
0.
0.
0.
0.
0.
0.000
0.000
-0.002
-0.002
-0.003
-0.003
-0.005
-0.005
-0.006
-0.004
-0.004
-0.004
-0.003
-0.003
-0.002
-0.002
-0.002
-0.002
0.000
0.000
0.
0.
0.
0.
0.
0.
0.
0.
0.
0.
0.
0.
0.
0.
0.
0.
0.
0.
0.
0.
0.
0.
0.
0.
0.
0.
0.
0.
0.
0.
0.
0.
0.
0.
0.
0.
0.
0.
0.
0.
0.
0.
0.
0.
0.
0.
0.
0.
0.
0.
0.
0.
0.
0.
0.
0.
0.
0.
0.
0.
0.
0.
0.
0.
0.
0.
0.
0.
0.
0.
0.
0.
0.
0.000
-0.002
-0.001
-0.002
-0.005
-0.006
-0.006
-0.008
-0.008
-0.010
-0.010
-0.009
-0.008
-0.008
-0.006
-0.005
-0.002
-0.002
-0.001
0.000
0.000
0.
0.
0.
0.
0.
0.
0.
0.
0.
0.
0.
0.
0.
0.
0.
0.
0.
0.
0.
0.
0.
0.
0.
0.
0.
0.
0.
0.
0.
0.
0.
0.
0.
0.
0.
0.
0.
0.
0.
0.
0.
0.
0.
0.
0.
0.
0.
0.
0.
0.
0.
0.
0.
0.
0.
0.
0.
0.
0.
0.
0.
0.
0.
0.
0.
0.
0.
0.
0.
0.
0.
0.000
0.000
-0.001
-0.002
-0.005
-0.008
-0.010
-0.013
-0.015
-0.021
-0.022
-0.019
-0.019
-0.017
-0.014
-0.012
-0.008
-0.006
-0.004
-0.002
-0.002
0.000
0.
0.
0.
0.
0.
0.
0.
0.
0.
0.
0.
0.
0.
0.
0.
0.
0.
0.
0.
0.
0.
0.
0.
0.
0.
0.
0.
0.
0.
0.
0.
0.
0.
0.
0.
0.
0.
0.
0.
0.
0.
0.
0.
0.
0.
0.
0.
0.
0.
0.
0.
0.
0.
0.
0.
0.
0.
0.
0.
0.
0.
0.
0.
0.
0.
0.
0.
0.
0.
0.
0.
0.000
0.001
-0.001
-0.006
-0.008
-0.010
-0.016
-0.021
-0.028
-0.031
-0.033
-0.036
-0.038
-0.032
-0.029
-0.024
-0.016
-0.010
-0.007
-0.004
-0.002
-0.001
0.000
0.
0.
0.
0.
0.
0.
0.
0.
0.
0.
0.
0.
0.
0.
0.
0.
0.
0.
0.
0.
0.
0.
0.
0.
0.
0.
0.
0.
0.
0.
0.
0.
0.
0.
0.
0.
0.
0.
0.
0.
0.
0.
0.
0.
0.
0.
0.
0.
0.
0.
0.
0.
0.
0.
0.
0.
0.
0.
0.
0.
0.
0.
0.
0.
0.
0.
0.
0.
0.
0.000
0.000
0.001
-0.003
-0.008
-0.011
-0.017
-0.024
-0.032
-0.038
-0.044
-0.050
-0.057
-0.062
-0.062
-0.050
-0.041
-0.029
-0.018
-0.010
-0.006
-0.002
-0.002
0.000
0.
0.
0.
0.
0.
0.
0.
0.
0.
0.
0.
0.
0.
0.
0.
0.
0.
0.
0.
0.
0.
0.
0.
0.
0.
0.
0.
0.
0.
0.
0.
0.
0.
0.
0.
0.
0.
0.
0.
0.
0.
0.
0.
0.
0.
0.
0.
0.
0.
0.
0.
0.
0.
0.
0.
0.
0.
0.
0.
0.
0.
0.
0.
0.
0.
0.
0.
0.
0.
0.000
0.001
0.000
-0.005
-0.010
-0.016
-0.023
-0.033
-0.042
-0.050
-0.060
-0.071
-0.085
-0.090
-0.090
-0.080
-0.063
-0.045
-0.028
-0.016
-0.008
-0.005
-0.002
0.000
0.
0.
0.
0.
0.
0.
0.
0.
0.
0.
0.
0.
0.
0.
0.
0.
0.
0.
0.
0.
0.
0.
0.
0.
0.
0.
0.
0.
0.
0.
0.
0.
0.
0.
0.
0.
0.
0.
0.
0.
0.
0.
0.
0.
0.
0.
0.
0.
0.
0.
0.
0.
0.
0.
0.
0.
0.
0.
0.
0.
0.
0.
0.
0.
0.
0.
0.
0.
0.000
0.000
0.000
-0.002
-0.006
-0.013
-0.019
-0.029
-0.043
-0.054
-0.065
-0.078
-0.096
-0.110
-0.115
-0.111
-0.100
-0.080
-0.061
-0.038
-0.021
-0.012
-0.006
-0.002
-0.001
0.000
0.
0.
0.
0.
0.
0.
0.
0.
0.
0.
0.
0.
0.
0.
0.
0.
0.
0.
0.
0.
0.
0.
0.
0.
0.
0.
0.
0.
0.
0.
0.
0.
0.
0.
0.
0.
0.
0.
0.
0.
0.
0.
0.
0.
0.
0.
0.
0.
0.
0.
0.
0.
0.
0.
0.
0.
0.
0.
0.
0.
0.
0.
0.
0.
0.
0.
0.
0.000
0.001
0.000
-0.002
-0.008
-0.015
-0.023
-0.036
-0.053
-0.067
-0.080
-0.097
-0.121
-0.134
-0.137
-0.123
-0.113
-0.096
-0.074
-0.045
-0.025
-0.014
-0.006
-0.002
-0.001
0.000
0.
0.
0.
0.
0.
0.
0.
0.
0.
0.
0.
0.
0.
0.
0.
0.
0.
0.
0.
0.
0.
0.
0.
0.
0.
0.
0.
0.
0.
0.
0.
0.
0.
0.
0.
0.
0.
0.
0.
0.
0.
0.
0.
0.
0.
0.
0.
0.
0.
0.
0.
0.
0.
0.
0.
0.
0.
0.
0.
0.
0.
0.
0.
0.
0.
0.
0.
0.
0.001
-0.001
-0.003
-0.009
-0.014
-0.027
-0.041
-0.062
-0.080
-0.096
-0.114
-0.137
-0.156
-0.156
-0.140
-0.122
-0.100
-0.078
-0.050
-0.026
-0.014
-0.006
-0.004
-0.001
0.
0.
0.
0.
0.
0.
0.
0.
0.
0.
0.
0.
0.
0.
0.
0.
0.
0.
0.
0.
0.
0.
0.
0.
0.
0.
0.
0.
0.
0.
0.
0.
0.
0.
0.
0.
0.
0.
0.
0.
0.
0.
0.
0.
0.
0.
0.
0.
0.
0.
0.
0.
0.
0.
0.
0.
0.
0.
0.
0.
0.
0.
0.
0.
0.
0.
0.
0.
0.
0.001
-0.001
-0.001
-0.008
-0.016
-0.026
-0.044
-0.065
-0.085
-0.105
-0.126
-0.147
-0.164
-0.162
-0.149
-0.128
-0.105
-0.079
-0.046
-0.026
-0.014
-0.007
-0.004
-0.001
0.
0.
0.
0.
0.
0.
0.
0.
0.
0.
0.
0.
0.
0.
0.
0.
0.
0.
0.
0.
0.
0.
0.
0.
0.
0.
0.
0.
0.
0.
0.
0.
0.
0.
0.
0.
0.
0.
0.
0.
0.
0.
0.
0.
0.
0.
0.
0.
0.
0.
0.
0.
0.
0.
0.
0.
0.
0.
0.
0.
0.
0.
0.
0.
0.
0.
0.
0.
0.
0.000
-0.001
-0.003
-0.006
-0.015
-0.027
-0.044
-0.063
-0.083
-0.107
-0.129
-0.147
-0.159
-0.165
-0.152
-0.131
-0.104
-0.070
-0.042
-0.024
-0.014
-0.006
-0.002
0.000
0.
0.
0.
0.
0.
0.
0.
0.
0.
0.
0.
0.
0.
0.
0.
0.
0.
0.
0.
0.
0.
0.
0.
0.
0.
0.
0.
0.
0.
0.
0.
0.
0.
0.
0.
0.
0.
0.
0.
0.
0.
0.
0.
0.
0.
0.
0.
0.
0.
0.
0.
0.
0.
0.
0.
0.
0.
0.
0.
0.
0.
0.
0.
0.
0.
0.
0.
0.
0.
0.000
-0.002
-0.002
-0.005
-0.012
-0.021
-0.035
-0.056
-0.078
-0.099
-0.118
-0.135
-0.150
-0.153
-0.144
-0.121
-0.092
-0.060
-0.034
-0.022
-0.012
-0.005
-0.001
0.000
0.
0.
0.
0.
0.
0.
0.
0.
0.
0.
0.
0.
0.
0.
0.
0.
0.
0.
0.
0.
0.
0.
0.
0.
0.
0.
0.
0.
0.
0.
0.
0.
0.
0.
0.
0.
0.
0.
0.
0.
0.
0.
0.
0.
0.
0.
0.
0.
0.
0.
0.
0.
0.
0.
0.
0.
0.
0.
0.
0.
0.
0.
0.
0.
0.
0.
0.
0.
0.
0.000
-0.002
-0.002
-0.006
-0.011
-0.019
-0.030
-0.048
-0.069
-0.089
-0.107
-0.125
-0.139
-0.143
-0.133
-0.111
-0.083
-0.052
-0.034
-0.019
-0.012
-0.006
0.001
0.000
0.
0.
0.
0.
0.
0.
0.
0.
0.
0.
0.
0.
0.
0.
0.
0.
0.
0.
0.
0.
0.
0.
0.
0.
0.
0.
0.
0.
0.
0.
0.
0.
0.
0.
0.
0.
0.
0.
0.
0.
0.
0.
0.
0.
0.
0.
0.
0.
0.
0.
0.
0.
0.
0.
0.
0.
0.
0.
0.
0.
0.
0.
0.
0.
0.
0.
0.
0.
0.
0.000
0.000
-0.002
-0.005
-0.009
-0.016
-0.028
-0.042
-0.061
-0.079
-0.100
-0.121
-0.130
-0.132
-0.124
-0.105
-0.078
-0.052
-0.033
-0.019
-0.011
-0.003
0.001
0.
0.
0.
0.
0.
0.
0.
0.
0.
0.
0.
0.
0.
0.
0.
0.
0.
0.
0.
0.
0.
0.
0.
0.
0.
0.
0.
0.
0.
0.
0.
0.
0.
0.
0.
0.
0.
0.
0.
0.
0.
0.
0.
0.
0.
0.
0.
0.
0.
0.
0.
0.
0.
0.
0.
0.
0.
0.
0.
0.
0.
0.
0.
0.
0.
0.
0.
0.
0.
0.
0.
0.000
-0.001
-0.004
-0.007
-0.014
-0.024
-0.038
-0.050
-0.070
-0.092
-0.114
-0.126
-0.127
-0.120
-0.101
-0.077
-0.051
-0.033
-0.020
-0.010
-0.004
0.001
0.
0.
0.
0.
0.
0.
0.
0.
0.
0.000
-0.001
0.000
0.001
0.000
0.000
0.
0.
0.
0.
0.
0.
0.
0.
0.
0.
0.
0.
0.
0.
0.
0.
0.
0.
0.
0.
0.
0.
0.
0.
0.
0.
0.
0.
0.
0.
0.
0.
0.
0.
0.
0.
0.
0.
0.
0.
0.
0.
0.
0.
0.
0.
0.
0.
0.
0.
0.
0.
0.
0.
0.
0.
0.000
0.000
-0.001
-0.006
-0.012
-0.021
-0.032
-0.046
-0.061
-0.086
-0.107
-0.118
-0.120
-0.114
-0.099
-0.074
-0.047
-0.031
-0.015
-0.009
-0.005
-0.001
0.000
0.
0.
0.000
0.000
0.000
0.000
-0.001
-0.003
-0.005
-0.005
-0.006
-0.005
-0.003
-0.001
0.000
0.000
0.
0.
0.
0.
0.
0.
0.
0.
0.
0.
0.
0.
0.
0.
0.
0.
0.
0.
0.
0.
0.
0.
0.
0.
0.
0.
0.
0.
0.
0.
0.
0.
0.
0.
0.
0.
0.
0.
0.
0.
0.
0.
0.
0.
0.
0.
0.
0.
0.
0.
0.
0.
0.
0.
0.
0.000
0.000
-0.003
-0.011
-0.017
-0.028
-0.040
-0.053
-0.073
-0.098
-0.113
-0.114
-0.108
-0.096
-0.069
-0.045
-0.027
-0.015
-0.008
-0.005
-0.001
0.
0.000
0.000
0.000
0.000
-0.002
-0.003
-0.005
-0.007
-0.011
-0.011
-0.011
-0.009
-0.005
-0.005
-0.003
0.001
0.000
0.
0.
0.
0.
0.
0.
0.
0.
0.
0.
0.
0.
0.
0.
0.
0.
0.
0.
0.
0.
0.
0.
0.
0.
0.
0.
0.
0.
0.
0.
0.
0.
0.
0.
0.
0.
0.
0.
0.
0.
0.
0.
0.
0.
0.
0.
0.
0.
0.
0.
0.
0.
0.
0.
0.000
0.000
-0.001
-0.005
-0.015
-0.024
-0.033
-0.048
-0.065
-0.084
-0.099
-0.104
-0.097
-0.081
-0.058
-0.043
-0.031
-0.018
-0.009
-0.007
-0.003
-0.003
-0.003
-0.003
-0.004
-0.006
-0.011
-0.013
-0.015
-0.019
-0.020
-0.019
-0.017
-0.014
-0.012
-0.007
-0.003
-0.003
0.001
0.
0.
0.000
0.000
0.000
0.
0.
0.
0.
0.
0.
0.
0.
0.
0.
0.
0.
0.
0.
0.
0.
0.
0.
0.
0.
0.
0.
0.
0.
0.
0.
0.
0.
0.
0.
0.
0.
0.
0.
0.
0.
0.
0.
0.
0.
0.
0.
0.
0.
0.
0.
0.
0.
0.
0.000
0.000
-0.001
-0.002
-0.011
-0.018
-0.027
-0.041
-0.054
-0.066
-0.083
-0.087
-0.081
-0.068
-0.053
-0.041
-0.030
-0.022
-0.011
-0.009
-0.009
-0.009
-0.008
-0.012
-0.011
-0.014
-0.017
-0.022
-0.027
-0.027
-0.025
-0.027
-0.025
-0.023
-0.018
-0.013
-0.009
-0.005
-0.002
0.001
0.000
0.000
0.000
0.000
0.000
0.000
0.
0.
0.
0.
0.
0.
0.
0.
0.
0.
0.
0.
0.
0.
0.
0.
0.
0.
0.
0.
0.
0.
0.
0.
0.
0.
0.
0.
0.
0.
0.
0.
0.
0.
0.
0.
0.
0.
0.
0.
0.
0.
0.
0.
0.
0.
0.
0.000
0.000
-0.001
-0.006
-0.012
-0.018
-0.024
-0.034
-0.047
-0.059
-0.069
-0.074
-0.070
-0.061
-0.048
-0.036
-0.028
-0.024
-0.017
-0.010
-0.013
-0.014
-0.018
-0.020
-0.022
-0.026
-0.029
-0.031
-0.035
-0.037
-0.037
-0.037
-0.034
-0.030
-0.027
-0.019
-0.015
-0.010
-0.006
-0.002
-0.001
-0.001
-0.001
0.001
0.000
0.000
0.000
0.
0.
0.
0.
0.
0.
0.
0.
0.
0.
0.
0.
0.
0.
0.
0.
0.
0.
0.
0.
0.
0.
0.
0.
0.
0.
0.
0.
0.
0.
0.
0.
0.
0.
0.
0.
0.
0.
0.
0.
0.
0.
0.
0.
0.
0.000
-0.002
-0.002
-0.001
-0.005
-0.009
-0.017
-0.025
-0.034
-0.044
-0.059
-0.068
-0.069
-0.066
-0.057
-0.047
-0.037
-0.030
-0.024
-0.018
-0.020
-0.023
-0.031
-0.028
-0.031
-0.035
-0.038
-0.040
-0.043
-0.047
-0.047
-0.051
-0.050
-0.048
-0.046
-0.042
-0.033
-0.027
-0.020
-0.013
-0.009
-0.007
-0.004
-0.004
-0.003
-0.003
0.000
0.000
0.000
0.
0.
0.
0.
0.
0.
0.
0.
0.
0.
0.
0.
0.
0.
0.
0.
0.
0.
0.
0.
0.
0.
0.
0.
0.
0.
0.
0.
0.
0.
0.
0.
0.
0.
0.
0.
0.
0.
0.
0.
0.
0.
0.
-0.001
-0.002
-0.002
-0.003
-0.004
-0.007
-0.011
-0.019
-0.026
-0.036
-0.047
-0.058
-0.063
-0.070
-0.065
-0.056
-0.045
-0.038
-0.030
-0.026
-0.028
-0.027
-0.036
-0.040
-0.046
-0.050
-0.055
-0.057
-0.055
-0.059
-0.061
-0.063
-0.065
-0.066
-0.066
-0.064
-0.059
-0.053
-0.043
-0.032
-0.024
-0.019
-0.012
-0.009
-0.006
-0.004
-0.003
-0.003
0.001
0.000
0.
0.
0.
0.
0.
0.
0.
0.
0.
0.
0.
0.
0.
0.
0.
0.
0.
0.
0.
0.
0.
0.
0.
0.
0.
0.
0.
0.
0.
0.
0.
0.
0.
0.
0.
0.
0.
0.
0.
0.
0.
0.
-0.001
-0.002
-0.003
-0.005
-0.007
-0.008
-0.011
-0.013
-0.018
-0.024
-0.036
-0.046
-0.059
-0.065
-0.066
-0.063
-0.054
-0.045
-0.039
-0.033
-0.034
-0.037
-0.038
-0.047
-0.056
-0.068
-0.080
-0.082
-0.086
-0.083
-0.084
-0.081
-0.086
-0.088
-0.088
-0.090
-0.094
-0.087
-0.080
-0.066
-0.050
-0.042
-0.034
-0.028
-0.019
-0.016
-0.012
-0.008
-0.005
-0.002
0.001
0.000
0.
0.
0.
0.
0.
0.
0.
0.
0.
0.
0.
0.
0.
0.
0.
0.
0.
0.
0.
0.
0.
0.
0.
0.
0.
0.
0.
0.
0.
0.
0.
0.
0.
0.
0.
0.
0.
0.
0.
0.
0.000
-0.002
-0.003
-0.005
-0.008
-0.012
-0.016
-0.020
-0.022
-0.024
-0.029
-0.036
-0.045
-0.056
-0.061
-0.058
-0.056
-0.050
-0.041
-0.037
-0.038
-0.037
-0.047
-0.051
-0.067
-0.085
-0.099
-0.115
-0.120
-0.120
-0.119
-0.113
-0.109
-0.112
-0.116
-0.122
-0.132
-0.134
-0.126
-0.117
-0.108
-0.088
-0.073
-0.059
-0.047
-0.036
-0.025
-0.017
-0.013
-0.009
-0.005
-0.001
0.000
0.000
0.
0.
0.
0.
0.
0.
0.
0.
0.
0.
0.
0.
0.
0.
0.
0.
0.
0.
0.
0.
0.
0.
0.
0.
0.
0.
0.
0.
0.
0.
0.
0.
0.
0.
0.
0.
0.
0.
0.000
-0.001
-0.002
-0.003
-0.009
-0.014
-0.022
-0.028
-0.032
-0.036
-0.036
-0.039
-0.044
-0.047
-0.050
-0.056
-0.056
-0.049
-0.045
-0.038
-0.039
-0.043
-0.049
-0.057
-0.079
-0.097
-0.128
-0.148
-0.165
-0.168
-0.166
-0.165
-0.154
-0.143
-0.148
-0.156
-0.176
-0.184
-0.173
-0.148
-0.161
-0.152
-0.134
-0.112
-0.090
-0.078
-0.061
-0.045
-0.031
-0.023
-0.012
-0.009
-0.003
-0.002
0.000
0.000
0.
0.
0.
0.
0.
0.
0.
0.
0.
0.
0.
0.
0.
0.
0.
0.
0.
0.
0.
0.
0.
0.
0.
0.
0.
0.
0.
0.
0.
0.
0.
0.
0.
0.
0.
0.
0.
0.000
-0.001
-0.002
-0.007
-0.014
-0.022
-0.031
-0.040
-0.051
-0.055
-0.051
-0.053
-0.049
-0.049
-0.053
-0.052
-0.052
-0.046
-0.043
-0.044
-0.045
-0.054
-0.068
-0.085
-0.112
-0.147
-0.182
-0.215
-0.233
-0.244
-0.249
-0.240
-0.221
-0.207
-0.205
-0.222
-0.245
-0.233
0.049
0.731
0.116
-0.189
-0.190
-0.167
-0.142
-0.122
-0.102
-0.081
-0.060
-0.039
-0.025
-0.014
-0.007
-0.002
-0.002
0.000
0.
0.
0.
0.
0.
0.
0.
0.
0.
0.
0.
0.
0.
0.
0.
0.
0.
0.
0.
0.
0.
0.
0.
0.
0.
0.
0.
0.
0.
0.
0.
0.
0.
0.
0.
0.
0.
0.000
-0.002
-0.003
-0.012
-0.018
-0.029
-0.042
-0.058
-0.070
-0.074
-0.069
-0.064
-0.055
-0.053
-0.051
-0.049
-0.046
-0.046
-0.048
-0.048
-0.059
-0.069
-0.091
-0.122
-0.163
-0.212
-0.262
-0.297
-0.335
-0.360
-0.387
-0.411
-0.370
-0.318
-0.296
-0.309
-0.330
-0.240
1.793
15.533
2.608
-0.177
-0.266
-0.238
-0.214
-0.196
-0.172
-0.138
-0.103
-0.073
-0.043
-0.025
-0.013
-0.005
-0.002
-0.001
0.000
0.
0.
0.
0.
0.
0.
0.
0.
0.
0.
0.
0.
0.
0.
0.
0.
0.
0.
0.
0.
0.
0.
0.
0.
0.
0.
0.
0.
0.
0.
0.
0.
0.
0.
0.
0.
0.001
-0.001
-0.008
-0.015
-0.025
-0.037
-0.053
-0.073
-0.086
-0.088
-0.083
-0.074
-0.060
-0.054
-0.048
-0.045
-0.045
-0.045
-0.049
-0.058
-0.078
-0.100
-0.129
-0.177
-0.233
-0.309
-0.366
-0.414
-0.480
-0.613
-0.637
-0.763
-0.665
-0.478
-0.407
-0.411
-0.396
-0.215
1.147
8.116
1.481
-0.307
-0.368
-0.338
-0.297
-0.255
-0.216
-0.167
-0.141
-0.108
-0.075
-0.040
-0.021
-0.009
-0.003
-0.002
0.000
0.
0.
0.
0.
0.
0.
0.
0.
0.
0.
0.
0.
0.
0.
0.
0.
0.
0.
0.
0.
0.
0.
0.
0.
0.
0.
0.
0.
0.
0.
0.
0.
0.
0.
0.
0.
0.001
-0.001
-0.013
-0.018
-0.029
-0.042
-0.062
-0.084
-0.098
-0.102
-0.093
-0.083
-0.064
-0.052
-0.046
-0.046
-0.048
-0.046
-0.053
-0.073
-0.108
-0.147
-0.205
-0.266
-0.333
-0.441
-0.551
-0.517
-0.688
-1.116
-1.163
-1.000
-0.505
2.132
0.953
-0.206
-0.162
2.840
2.957
0.226
-0.317
-0.511
-0.488
-0.378
0.457
0.961
1.401
3.227
1.643
-0.057
-0.096
-0.062
-0.031
-0.014
-0.007
-0.002
0.000
0.
0.
0.
0.
0.
0.
0.
0.
0.
0.
0.
0.
0.
0.
0.
0.
0.
0.
0.
0.
0.
0.
0.
0.
0.
0.
0.
0.
0.
0.
0.
0.
0.
0.
0.
0.
0.001
-0.001
-0.013
-0.021
-0.031
-0.045
-0.062
-0.085
-0.101
-0.106
-0.097
-0.080
-0.067
-0.051
-0.040
-0.040
-0.044
-0.050
-0.067
-0.107
-0.168
-0.247
-0.351
-0.439
-0.451
-0.651
-0.890
0.894
2.671
13.771
224.123
2.816
20.433
2746.453
128.943
9.882
0.854
16.011
15.811
0.189
-0.612
-0.651
-0.595
0.691
48.283
56.903
120.098
897.532
374.322
1.888
-0.113
-0.082
-0.039
-0.020
-0.008
-0.002
-0.001
0.000
0.
0.
0.
0.
0.
0.
0.
0.
0.
0.
0.
0.
0.
0.
0.
0.
0.
0.
0.
0.
0.
0.
0.
0.
0.
0.
0.
0.
0.
0.
0.
0.
0.
0.
0.000
0.001
-0.005
-0.012
-0.021
-0.032
-0.044
-0.061
-0.081
-0.096
-0.102
-0.093
-0.080
-0.062
-0.046
-0.037
-0.035
-0.040
-0.057
-0.097
-0.164
-0.227
-0.334
-0.468
1.641
12.645
1.369
2.054
32.332
21.403
2782.538
100879.570
404.235
58.146
11960.459
3855.787
242.114
10.371
3.180
3.243
-0.002
-0.697
-0.662
-0.074
4.414
114.913
719.588
20876.508
101028.609
1194.723
6.987
-0.078
-0.099
-0.050
-0.028
-0.011
-0.003
-0.001
0.001
0.
0.
0.
0.
0.
0.
0.
0.
0.
0.
0.
0.
0.
0.
0.
0.
0.
0.
0.
0.
0.
0.
0.
0.
0.
0.
0.
0.
0.
0.
0.
0.
0.
0.
0.000
0.001
-0.003
-0.012
-0.023
-0.031
-0.042
-0.056
-0.073
-0.086
-0.091
-0.085
-0.071
-0.054
-0.042
-0.035
-0.035
-0.043
-0.076
-0.139
-0.203
-0.068
1.812
6.442
140.735
17015.682
81.224
1212.281
100248.297
204.167
7057.735
103720.406
10072.980
64.388
2064.118
8164.151
320.476
12.713
11.333
11.456
0.828
-0.514
-0.094
4.085
48.346
319.614
917.909
77896.695
101484.758
1467.442
7.715
-0.093
-0.114
-0.062
-0.034
-0.017
-0.007
-0.004
-0.001
0.001
0.000
0.
0.
0.
0.
0.
0.
0.
0.
0.
0.
0.
0.
0.
0.
0.
0.
0.
0.
0.
0.
0.
0.
0.
0.
0.
0.
0.
0.
0.
0.
0.
0.
0.000
0.001
-0.003
-0.009
-0.021
-0.028
-0.038
-0.050
-0.062
-0.073
-0.077
-0.070
-0.060
-0.043
-0.035
-0.030
-0.033
-0.054
-0.101
-0.174
-0.124
4.776
118.952
688.736
412.853
2421.031
515.510
21589.207
115311.805
3592.043
19912.453
111546.602
4725.938
75.445
3617.274
14732.592
29.599
74.579
3154.677
4338.143
16.015
0.856
2.362
11.907
2578.071
102204.789
509.017
571.903
1340.051
162.086
2.049
-0.189
-0.131
-0.069
-0.040
-0.020
-0.010
-0.004
-0.003
-0.001
0.001
0.
0.
0.
0.
0.
0.
0.
0.
0.
0.
0.
0.
0.
0.
0.
0.
0.
0.
0.
0.
0.
0.
0.
0.
0.
0.
0.
0.
0.
0.
0.
0.
0.000
0.001
-0.003
-0.007
-0.015
-0.025
-0.033
-0.041
-0.050
-0.057
-0.057
-0.055
-0.046
-0.034
-0.029
-0.027
-0.032
-0.058
-0.127
-0.189
0.520
56.892
7185.554
60080.848
1256.926
806.626
28511.846
56891.609
113930.375
102059.102
17869.043
3982.735
293.815
34.345
13.876
20.120
25.714
3627.439
100513.594
100614.500
214.525
12.651
10.377
12.883
312.875
5003.068
159.892
36.172
13.274
3.030
-0.190
-0.239
-0.153
-0.082
-0.048
-0.027
-0.013
-0.006
-0.003
-0.001
0.001
0.000
0.
0.
0.
0.
0.
0.
0.
0.
0.
0.
0.
0.
0.
0.
0.
0.
0.
0.
0.
0.
0.
0.
0.
0.
0.
0.
0.
0.
0.
0.
0.
0.000
0.001
-0.003
-0.005
-0.010
-0.017
-0.026
-0.033
-0.038
-0.040
-0.041
-0.036
-0.032
-0.025
-0.023
-0.022
-0.031
-0.069
-0.146
-0.203
2.317
243.938
101208.586
101931.180
5016.688
965.677
122944.828
12875.799
5986.723
105285.266
4314.618
95.846
88.886
16.494
2.364
0.762
52.363
12188.808
100426.398
128297.742
23871.252
1794.639
12.065
21.256
19.940
23.947
56.392
39.889
6.849
-0.364
-0.392
-0.284
-0.176
-0.103
-0.062
-0.033
-0.018
-0.008
-0.004
-0.003
-0.001
0.000
0.
0.
0.
0.
0.
0.
0.
0.
0.
0.
0.
0.
0.
0.
0.
0.
0.
0.
0.
0.
0.
0.
0.
0.
0.
0.
0.
0.
0.
0.
0.
0.000
0.000
0.001
-0.003
-0.007
-0.012
-0.015
-0.020
-0.025
-0.027
-0.028
-0.024
-0.020
-0.018
-0.018
-0.021
-0.038
-0.089
-0.170
-0.222
7.022
2408.914
102846.734
21745.760
401.850
76.946
2554.695
180.247
1859.346
71070.430
918.274
12.033
17.221
55.185
264.177
67.337
6.040
106.134
1891.753
100676.078
114608.219
61523.098
46.530
5240.181
10922.192
86.837
6.485
2.980
0.129
-0.215
-0.262
-0.310
-0.213
-0.129
-0.076
-0.039
-0.023
-0.011
-0.004
-0.003
-0.001
0.000
0.000
0.
0.
0.
0.
0.
0.
0.
0.
0.
0.
0.
0.
0.
0.
0.
0.
0.
0.
0.
0.
0.
0.
0.
0.
0.
0.
0.
0.
0.
0.
0.
0.000
0.001
-0.003
-0.004
-0.008
-0.011
-0.013
-0.016
-0.017
-0.016
-0.013
-0.012
-0.011
-0.016
-0.025
-0.054
-0.110
-0.201
-0.272
3.310
562.495
33958.430
1269.304
17.978
145.613
40.383
15.400
1706.873
607.900
55.571
302.650
2960.146
2235.653
50119.191
2758.453
22.979
2.548
269.256
102017.945
2210.572
70.394
213.885
101330.063
101441.680
565.479
6.404
6.288
5.689
23.749
12.963
-0.020
-0.249
-0.168
-0.090
-0.052
-0.025
-0.014
-0.007
-0.002
-0.001
0.000
0.000
0.
0.
0.
0.
0.
0.
0.
0.
0.
0.
0.
0.
0.
0.
0.
0.
0.
0.
0.
0.
0.
0.
0.
0.
0.
0.
0.
0.
0.
0.
0.
0.
0.000
0.001
-0.001
-0.005
-0.006
-0.009
-0.010
-0.012
-0.009
-0.009
-0.008
-0.010
-0.015
-0.035
-0.086
-0.155
-0.128
0.413
0.965
8.137
69.298
52.651
68.445
100285.469
2028.210
314.946
105455.484
13183.590
170.397
5903.569
100658.633
101541.219
56072.156
2759.350
24.267
-0.389
10.962
404.491
31.462
17.423
744.150
102453.594
104505.445
954.710
37.318
31.233
49.770
187.403
79.693
0.833
-0.275
-0.198
-0.110
-0.056
-0.027
-0.016
-0.007
0.000
-0.001
0.000
0.000
0.
0.
0.
0.
0.
0.
0.
0.
0.
0.
0.
0.
0.
0.
0.
0.
0.
0.
0.
0.
0.
0.
0.
0.
0.
0.
0.
0.
0.
0.
0.
0.
0.
0.000
0.001
-0.001
-0.002
-0.004
-0.004
-0.005
-0.003
-0.004
-0.003
-0.007
-0.017
-0.057
-0.204
-0.273
2.872
64.402
443.039
365.288
198.827
358.939
67.014
1230.854
5210.066
24607.941
101413.945
105873.172
19142.039
5755.395
100854.883
54701.590
391.969
73.044
2.597
-0.763
-0.550
18.236
737.033
776.838
540.556
100628.852
200034.438
53182.406
183.603
28.335
63.395
119.065
20.655
0.816
-0.272
-0.205
-0.119
-0.061
-0.032
-0.016
-0.005
-0.001
0.001
0.000
0.
0.
0.
0.
0.
0.
0.
0.
0.
0.
0.
0.
0.
0.
0.
0.
0.
0.
0.
0.
0.
0.
0.
0.
0.
0.
0.
0.
0.
0.
0.
0.
0.
0.
0.
0.000
0.001
0.001
0.001
-0.001
-0.001
0.
-0.002
0.000
-0.005
-0.023
-0.098
-0.559
0.376
1469.570
7800.680
129464.383
100288.516
153.081
2450.383
163.659
517.814
32044.213
101159.188
52504.832
108276.016
100660.211
1920.067
627.395
332.248
13.493
5.106
1.749
9.430
9.791
177.320
100819.734
112530.188
1151.234
841.155
131064.844
87668.469
151.257
15.254
10.182
16.203
6.950
0.718
-0.243
-0.199
-0.119
-0.060
-0.031
-0.014
-0.005
0.000
0.001
0.000
0.
0.
0.
0.
0.
0.
0.
0.
0.
0.
0.
0.
0.
0.
0.
0.
0.
0.
0.
0.
0.
0.
0.
0.
0.
0.
0.
0.
0.
0.
0.
0.
0.
0.
0.
0.
0.
0.000
0.001
0.001
0.002
0.002
0.000
0.000
-0.005
-0.027
-0.115
-0.705
2.753
15063.092
35297.684
24332.971
1135.582
70.333
23131.906
219.062
3967.723
101704.461
29405.135
1033.934
21042.584
105318.211
1944.642
49.802
1486.191
129.473
31.173
30.807
943.520
853.096
135.493
19689.734
106506.328
15377.315
119.010
100357.664
17506.656
28.655
84.216
7.838
1.695
1.400
0.048
-0.255
-0.181
-0.105
-0.054
-0.027
-0.013
-0.001
0.001
0.001
0.000
0.
0.
0.
0.
0.
0.
0.
0.
0.
0.
0.
0.
0.
0.
0.
0.
0.
0.
0.
0.
0.
0.
0.
0.
0.
0.
0.
0.
0.
0.
0.
0.
0.
0.
0.
0.
0.
0.
0.
0.
0.000
0.002
-0.001
0.
-0.008
-0.025
-0.086
-0.439
-0.582
8.861
52.802
100.680
12.154
1.897
13.373
235.339
100354.023
105840.766
948.699
44.955
5810.985
100019.313
796.535
342.360
101330.406
6052.009
580.816
245.759
25040.080
103568.539
3319.213
8501.656
32157.355
1276.967
16.519
46.976
9.823
4.064
11.795
1.372
-0.332
-0.273
-0.294
-0.233
-0.151
-0.087
-0.046
-0.022
-0.010
0.000
0.001
0.001
0.
0.
0.
0.
0.
0.
0.
0.
0.
0.
0.
0.
0.
0.
0.
0.
0.
0.
0.
0.
0.
0.
0.
0.
0.
0.
0.
0.
0.
0.
0.
0.
0.
0.
0.
0.
0.
0.
0.
0.
0.
0.
0.001
0.
0.000
-0.008
-0.021
-0.058
-0.167
-0.405
-0.322
0.251
0.550
-0.118
1.078
2.069
97.333
26825.449
21312.129
85.820
210.499
234.271
102.252
14.288
59.005
1422.592
14065.428
100507.969
7920.461
104552.094
101531.227
108678.969
167731.234
100454.508
3759.813
12.419
-1.147
-1.090
-0.602
-0.355
-0.476
-0.439
-0.354
-0.256
-0.177
-0.109
-0.065
-0.035
-0.012
-0.007
0.000
0.001
0.
0.
0.
0.
0.
0.
0.
0.
0.
0.
0.
0.
0.
0.
0.
0.
0.
0.
0.
0.
0.
0.
0.
0.
0.
0.
0.
0.
0.
0.
0.
0.
0.
0.
0.
0.
0.
0.
0.
0.
0.
0.
0.
0.001
0.
-0.003
-0.007
-0.018
-0.048
-0.110
-0.221
-0.318
-0.295
0.407
5.798
820.603
2149.867
16.841
110.249
198.325
121.775
2250.292
1920.298
54.729
13.682
1161.458
323.475
15421.545
120780.836
9266.166
6316.610
7606.641
100363.031
17821.354
1983.915
6175.493
10.791
-0.624
-0.602
-0.493
-0.424
-0.371
-0.314
-0.243
-0.172
-0.117
-0.071
-0.044
-0.023
-0.009
-0.002
0.000
0.000
0.
0.
0.
0.
0.
0.
0.
0.
0.
0.
0.
0.
0.
0.
0.
0.
0.
0.
0.
0.
0.
0.
0.
0.
0.
0.
0.
0.
0.
0.
0.
0.
0.
0.
0.
0.
0.
0.
0.
0.
0.
0.
0.
0.001
0.001
-0.004
-0.006
-0.020
-0.047
-0.110
-0.200
-0.247
1.849
26.596
107.910
14014.041
75275.484
240.905
7570.734
8997.900
3571.136
101153.289
101312.836
243.652
12.014
74.056
166.895
4168.705
14378.897
627.763
132.196
36.977
103.696
56.397
13.924
6.248
-0.040
-0.392
-0.350
-0.298
-0.262
-0.228
-0.186
-0.139
-0.102
-0.070
-0.047
-0.025
-0.013
-0.005
-0.001
0.000
0.
0.
0.
0.
0.
0.
0.
0.
0.
0.
0.
0.
0.
0.
0.
0.
0.
0.
0.
0.
0.
0.
0.
0.
0.
0.
0.
0.
0.
0.
0.
0.
0.
0.
0.
0.
0.
0.
0.
0.
0.
0.
0.
0.
0.
0.001
-0.004
-0.007
-0.022
-0.051
-0.121
-0.200
0.197
20.175
559.271
2578.868
2713.945
5943.384
11665.046
101280.938
200031.625
101944.344
104097.102
137209.844
2901.105
986.470
27022.422
635.006
79.266
165.249
115.292
12.077
0.365
0.115
0.025
-0.258
-0.314
-0.302
-0.253
-0.207
-0.176
-0.148
-0.128
-0.104
-0.076
-0.060
-0.042
-0.027
-0.016
-0.005
-0.003
0.001
0.000
0.
0.
0.
0.
0.
0.
0.
0.
0.
0.
0.
0.
0.
0.
0.
0.
0.
0.
0.
0.
0.
0.
0.
0.
0.
0.
0.
0.
0.
0.
0.
0.
0.
0.
0.
0.
0.
0.
0.
0.
0.
0.
0.
0.
0.
0.001
-0.003
-0.008
-0.023
-0.055
-0.126
-0.183
1.754
240.040
100374.813
101889.406
1660.130
2540.296
157552.422
4610.887
77722.141
103571.828
3474.662
1925.334
352.188
24110.563
102606.000
10212.149
23.972
16.289
14.540
1.063
-0.541
-0.509
-0.415
-0.318
-0.257
-0.199
-0.158
-0.125
-0.102
-0.087
-0.068
-0.056
-0.044
-0.032
-0.022
-0.015
-0.005
-0.003
0.001
0.000
0.
0.
0.
0.
0.
0.
0.
0.
0.
0.
0.
0.
0.
0.
0.
0.
0.
0.
0.
0.
0.
0.
0.
0.
0.
0.
0.
0.
0.
0.
0.
0.
0.
0.
0.
0.
0.
0.
0.
0.
0.
0.
0.
0.
0.
0.
0.000
-0.004
-0.006
-0.024
-0.057
-0.123
-0.166
2.779
392.159
105282.172
101748.492
2054.932
613.843
61844.355
238.316
6034.344
34542.848
252.071
9.011
36.558
622.662
9335.374
445.051
189.726
3204.241
1662.329
22.717
0.192
-0.414
-0.319
-0.226
-0.161
-0.125
-0.094
-0.067
-0.055
-0.043
-0.034
-0.023
-0.017
-0.015
-0.010
-0.003
-0.002
0.001
0.
0.
0.
0.
0.
0.
0.
0.
0.
0.
0.
0.
0.
0.
0.
0.
0.
0.
0.
0.
0.
0.
0.
0.
0.
0.
0.
0.
0.
0.
0.
0.
0.
0.
0.
0.
0.
0.
0.
0.
0.
0.
0.
0.
0.
0.
0.
0.
0.
-0.004
-0.008
-0.020
-0.051
-0.112
-0.156
2.823
816.046
100820.398
101567.797
161.466
7.288
15.684
8.600
124.303
274.982
43.871
53.753
101137.922
57029.391
69.778
266.607
8258.821
100419.391
101086.219
238.672
3.823
-0.280
-0.252
-0.167
-0.112
-0.080
-0.054
-0.038
-0.028
-0.019
-0.011
-0.007
-0.007
-0.002
-0.001
0.001
0.000
0.
0.
0.
0.
0.
0.
0.
0.
0.
0.
0.
0.
0.
0.
0.
0.
0.
0.
0.
0.
0.
0.
0.
0.
0.
0.
0.
0.
0.
0.
0.
0.
0.
0.
0.
0.
0.
0.
0.
0.
0.
0.
0.
0.
0.
0.
0.
0.
0.
0.
-0.002
-0.008
-0.016
-0.039
-0.088
-0.133
0.743
98.090
7926.355
2166.212
19.163
0.246
-0.050
-0.353
6.332
244.520
3714.472
919.730
32232.295
15993.249
82.919
6774.131
103406.664
103773.969
39402.012
388.272
5.900
-0.205
-0.216
-0.135
-0.086
-0.056
-0.033
-0.020
-0.011
-0.003
0.003
0.001
0.001
0.000
0.000
0.000
0.
0.
0.
0.
0.
0.
0.
0.
0.
0.
0.
0.
0.
0.
0.
0.
0.
0.
0.
0.
0.
0.
0.
0.
0.
0.
0.
0.
0.
0.
0.
0.
0.
0.
0.
0.
0.
0.
0.
0.
0.
0.
0.
0.
0.
0.
0.
0.
0.
0.
0.
-0.002
-0.005
-0.011
-0.029
-0.062
-0.105
-0.090
1.684
12.797
8.021
0.254
-0.441
-0.567
-0.360
27.705
3318.537
141610.750
12647.138
145.696
37.644
786.528
101738.648
123157.414
1825.309
383.238
45.872
1.513
-0.240
-0.187
-0.108
-0.067
-0.042
-0.022
-0.012
-0.003
-0.002
0.001
0.000
0.001
0.
0.
0.
0.
0.
0.
0.
0.
0.
0.
0.
0.
0.
0.
0.
0.
0.
0.
0.
0.
0.
0.
0.
0.
0.
0.
0.
0.
0.
0.
0.
0.
0.
0.
0.
0.
0.
0.
0.
0.
0.
0.
0.
0.
0.
0.
0.
0.
0.
0.
0.
0.
0.
0.
0.
-0.002
-0.008
-0.019
-0.038
-0.071
-0.103
-0.130
-0.106
-0.179
-0.280
-0.360
-0.445
-0.357
12.036
1010.619
32155.434
2662.661
63.951
14.020
5968.796
102553.930
101658.672
907.233
29.277
2.900
-0.127
-0.237
-0.157
-0.084
-0.052
-0.032
-0.016
-0.008
-0.003
-0.002
0.001
0.000
0.001
0.
0.
0.
0.
0.
0.
0.
0.
0.
0.
0.
0.
0.
0.
0.
0.
0.
0.
0.
0.
0.
0.
0.
0.
0.
0.
0.
0.
0.
0.
0.
0.
0.
0.
0.
0.
0.
0.
0.
0.
0.
0.
0.
0.
0.
0.
0.
0.
0.
0.
0.
0.
0.
0.
0.
-0.001
-0.004
-0.012
-0.021
-0.041
-0.065
-0.096
-0.123
-0.153
-0.188
-0.232
-0.305
-0.369
0.824
30.233
471.722
167.584
111.334
9.951
845.293
2238.563
1509.700
130.187
5.833
0.009
-0.260
-0.192
-0.112
-0.064
-0.037
-0.023
-0.012
-0.004
-0.003
0.001
0.001
0.001
0.001
0.
0.
0.
0.
0.
0.
0.
0.
0.
0.
0.
0.
0.
0.
0.
0.
0.
0.
0.
0.
0.
0.
0.
0.
0.
0.
0.
0.
0.
0.
0.
0.
0.
0.
0.
0.
0.
0.
0.
0.
0.
0.
0.
0.
0.
0.
0.
0.
0.
0.
0.
0.
0.
0.
0.
0.
-0.002
-0.004
-0.012
-0.019
-0.035
-0.053
-0.073
-0.095
-0.113
-0.145
-0.199
-0.276
-0.299
0.370
4.939
23.554
26.904
2.156
2.344
10.091
13.338
4.557
0.183
-0.255
-0.207
-0.132
-0.077
-0.047
-0.027
-0.015
-0.009
-0.003
-0.001
0.001
0.001
0.001
0.
0.
0.
0.
0.
0.
0.
0.
0.
0.
0.
0.
0.
0.
0.
0.
0.
0.
0.
0.
0.
0.
0.
0.
0.
0.
0.
0.
0.
0.
0.
0.
0.
0.
0.
0.
0.
0.
0.
0.
0.
0.
0.
0.
0.
0.
0.
0.
0.
0.
0.
0.
0.
0.
0.
0.
0.
0.
-0.001
-0.005
-0.012
-0.019
-0.028
-0.040
-0.057
-0.077
-0.097
-0.127
-0.177
-0.245
-0.280
-0.188
0.518
0.580
-0.222
-0.354
-0.213
-0.084
-0.168
-0.224
-0.190
-0.133
-0.080
-0.048
-0.030
-0.020
-0.011
-0.002
-0.001
0.001
0.001
0.001
0.
0.
0.
0.
0.
0.
0.
0.
0.
0.
0.
0.
0.
0.
0.
0.
0.
0.
0.
0.
0.
0.
0.
0.
0.
0.
0.
0.
0.
0.
0.
0.
0.
0.
0.
0.
0.
0.
0.
0.
0.
0.
0.
0.
0.
0.
0.
0.
0.
0.
0.
0.
0.
0.
0.
0.
0.
0.
0.
0.001
-0.002
-0.004
-0.012
-0.019
-0.026
-0.038
-0.054
-0.066
-0.083
-0.108
-0.151
-0.195
-0.215
-0.229
-0.238
-0.252
-0.253
-0.227
-0.205
-0.181
-0.152
-0.111
-0.072
-0.045
-0.030
-0.019
-0.012
-0.004
0.000
0.001
0.001
0.001
0.
0.
0.
0.
0.
0.
0.
0.
0.
0.
0.
0.
0.
0.
0.
0.
0.
0.
0.
0.
0.
0.
0.
0.
0.
0.
0.
0.
0.
0.
0.
0.
0.
0.
0.
0.
0.
0.
0.
0.
0.
0.
0.
0.
0.
0.
0.
0.
0.
0.
0.
0.
0.
0.
0.
0.
0.
0.
0.
0.
0.001
-0.002
-0.002
-0.006
-0.014
-0.019
-0.028
-0.037
-0.048
-0.056
-0.067
-0.083
-0.100
-0.123
-0.134
-0.141
-0.141
-0.136
-0.129
-0.118
-0.103
-0.078
-0.052
-0.036
-0.028
-0.017
-0.011
-0.005
0.001
0.001
0.001
0.000
0.
0.
0.
0.
0.
0.
0.
0.
0.
0.
0.
0.
0.
0.
0.
0.
0.
0.
0.
0.
0.
0.
0.
0.
0.
0.
0.
0.
0.
0.
0.
0.
0.
0.
0.
0.
0.
0.
0.
0.
0.
0.
0.
0.
0.
0.
0.
0.
0.
0.
0.
0.
0.
0.
0.
0.
0.
0.
0.
0.
0.001
0.001
-0.001
-0.003
-0.007
-0.010
-0.016
-0.022
-0.032
-0.034
-0.042
-0.045
-0.049
-0.053
-0.058
-0.068
-0.067
-0.069
-0.068
-0.065
-0.059
-0.045
-0.035
-0.027
-0.019
-0.014
-0.007
-0.003
0.001
0.000
0.000
0.
0.
0.
0.
0.
0.
0.
0.
0.
0.
0.
0.
0.
0.
0.
0.
0.
0.
0.
0.
0.
0.
0.
0.
0.
0.
0.
0.
0.
0.
0.
0.
0.
0.
0.
0.
0.
0.
0.
0.
0.
0.
0.
0.
0.
0.
0.
0.
0.
0.
0.
0.
0.
0.
0.
0.
0.
0.
0.
0.
0.
0.
0.001
0.001
-0.001
-0.003
-0.006
-0.010
-0.013
-0.019
-0.022
-0.028
-0.028
-0.028
-0.027
-0.025
-0.031
-0.032
-0.030
-0.031
-0.031
-0.029
-0.022
-0.018
-0.016
-0.014
-0.009
-0.006
-0.003
0.001
0.
0.
0.
0.
0.
0.
0.
0.
0.
0.
0.
0.
0.
0.
0.
0.
0.
0.
0.
0.
0.
0.
0.
0.
0.
0.
0.
0.
0.
0.
0.
0.
0.
0.
0.
0.
0.
0.
0.
0.
0.
0.
0.
0.
0.
0.
0.
0.
0.
0.
0.
0.
0.
0.
0.
0.
0.
0.
0.
0.
0.
0.
0.
0.
0.
0.001
0.001
0.001
-0.002
-0.004
-0.008
-0.011
-0.014
-0.016
-0.017
-0.016
-0.017
-0.014
-0.013
-0.013
-0.014
-0.013
-0.011
-0.010
-0.009
-0.008
-0.008
-0.007
-0.005
-0.004
-0.001
0.000
0.
0.
0.
0.
0.
0.
0.
0.
0.
0.
0.
0.
0.
0.
0.
0.
0.
0.
0.
0.
0.
0.
0.
0.
0.
0.
0.
0.
0.
0.
0.
0.
0.
0.
0.
0.
0.
0.
0.
0.
0.
0.
0.
0.
0.
0.
0.
0.
0.
0.
0.
0.
0.
0.
0.
0.
0.
0.
0.
0.
0.
0.
0.
0.
0.
0.
0.
0.001
0.001
-0.001
-0.003
-0.004
-0.008
-0.010
-0.012
-0.012
-0.010
-0.007
-0.006
-0.005
-0.006
-0.003
-0.002
-0.002
-0.004
-0.004
-0.004
-0.003
-0.001
-0.001
0.000
0.
0.
0.
0.
0.
0.
0.
0.
0.
0.
0.
0.
0.
0.
0.
0.
0.
0.
0.
0.
0.
0.
0.
0.
0.
0.
0.
0.
0.
0.
0.
0.
0.
0.
0.
0.
0.
0.
0.
0.
0.
0.
0.
0.
0.
0.
0.
0.
0.
0.
0.
0.
0.
0.
0.
0.
0.
0.
0.
0.
0.
0.
0.
0.
0.
0.
0.
0.
0.
0.001
0.001
0.001
-0.001
-0.003
-0.004
-0.005
-0.006
-0.006
-0.005
-0.004
-0.003
-0.003
-0.002
-0.001
-0.001
-0.001
-0.001
0.000
0.000
0.000
0.000
0.
0.
0.
0.
0.
0.
0.
0.
0.
0.
0.
0.
0.
0.
0.
0.
0.
0.
0.
0.
0.
0.
0.
0.
0.
0.
0.
0.
0.
0.
0.
0.
0.
0.
0.
0.
0.
0.
0.
0.
0.
0.
0.
0.
0.
0.
0.
0.
0.
0.
0.
0.
0.
0.
0.
0.
0.
0.
0.
0.
0.
0.
0.
0.
0.
0.
0.
0.
0.
0.
0.
0.000
0.001
0.001
0.001
-0.001
-0.002
-0.003
-0.003
-0.003
-0.003
-0.003
-0.002
-0.001
0.
0.000
0.
0.
0.
0.
0.
0.
0.
0.
0.
0.
0.
0.
0.
0.
0.
0.
0.
0.
0.
0.
0.
0.
0.
0.
0.
0.
0.
0.
0.
0.
0.
0.
0.
0.
0.
0.
0.
0.
0.
0.
0.
0.
0.
0.
0.
0.
0.
0.
0.
0.
0.
0.
0.
0.
0.
0.
0.
0.
0.
0.
0.
0.
0.
0.
0.
0.
0.
0.
0.
0.
0.
0.
0.
0.
0.
0.
0.
0.
0.
0.001
0.001
0.001
0.001
0.001
-0.001
-0.002
-0.002
-0.002
0.000
-0.001
0.001
0.001
0.
0.
0.
0.
0.
0.
0.
0.
0.
0.
0.
0.
0.
0.
0.
0.
0.
0.
0.
0.
0.
0.
0.
0.
0.
0.
0.
0.
0.
0.
0.
0.
0.
0.
0.
0.
0.
0.
0.
0.
0.
0.
0.
0.
0.
0.
0.
0.
0.
0.
0.
0.
0.
0.
0.
0.
0.
0.
0.
0.
0.
0.
0.
0.
0.
0.
0.
0.
0.
0.
0.
0.
0.
0.
0.
0.
0.
0.
0.
0.
0.
0.001
0.001
0.001
0.001
0.001
0.001
0.001
0.001
0.000
0.001
0.001
0.
0.
0.
0.
0.
0.
0.
0.
0.
0.
0.
0.
0.
0.
0.
0.
0.
0.
0.
0.
0.
0.
0.
0.
0.
0.
0.
0.
0.
0.
0.
0.
0.
0.
0.
0.
0.
0.
0.
0.
0.
0.
0.
0.
0.
0.
0.
0.
0.
0.
0.
0.
0.
0.
0.
0.
0.
0.
0.
0.
0.
0.
0.
0.
0.
0.
0.
0.
0.
0.
0.
0.
0.
0.
0.
0.
0.
0.
0.
0.
0.
0.
0.
0.000
0.001
0.001
0.000
0.000
0.001
0.001
0.001
0.000
0.
0.
0.
0.
0.
0.
0.
0.
0.
0.
0.
0.
0.
0.
0.
0.
0.
0.
0.
0.
0.
0.
0.
0.
0.
0.
0.
0.
0.
0.
0.
0.
0.
0.
0.
0.
0.
0.
0.
0.
0.
0.
0.
0.
0.
0.
0.
0.
0.
0.
0.
0.
0.
0.
0.
0.
0.
0.
0.
0.
0.
0.
0.
0.
0.
0.
0.
0.
0.
0.
0.
0.
0.
0.
0.
0.
0.
0.
0.
0.
0.
0.
0.
0.
0.
0.
0.000
0.000
0.000
0.000
0.000
0.
0.
0.
0.
0.
0.
0.
0.
0.
0.
0.
0.
0.
0.
0.
0.
0.
0.
0.
0.
0.
0.
0.
0.
0.
0.
0.
0.
0.
0.
0.
0.
0.
0.
0.
0.
0.
0.
0.
0.
0.
0.
0.
0.
0.
0.
0.
0.
0.
0.
0.
0.
0.
0.
0.
0.
0.
0.
0.
0.
0.
0.
0.
0.
0.
0.
0.
0.
0.
0.
0.
0.
0.
0.
0.
0.
0.
0.
0.
0.
0.
0.
0.
0.
0.
0.
0.
0.
0.
0.
0.
0.
0.
0.
0.
0.
0.
0.
0.
0.
0.
0.
0.
0.
0.
0.
0.
0.
0.
0.
0.
0.
0.
0.
0.
0.
0.
0.
0.
0.
0.
0.
0.
0.
0.
0.
0.
0.
0.
0.
0.
0.
0.
0.
0.
0.
0.
0.
0.
0.
0.
0.
0.
0.
0.
0.
0.
0.
0.
0.
0.
0.
0.
0.
0.
0.
0.
0.
0.
0.
0.
0.
0.
0.
0.
0.
0.
0.
0.
0.
0.
0.
0.
0.
0.
0.
0.
0.
0.
0.
0.
0.
0.
0.
0.
0.
0.
0.
0.
0.
0.
0.
0.
0.
0.
0.
0.
0.
0.
0.
0.
0.
0.
0.
0.
0.
0.
0.
0.
0.
0.
0.
0.
0.
0.
0.
0.
0.
0.
0.
0.
0.
0.
0.
0.
0.
0.
0.
0.
0.
0.
0.
0.
0.
0.
0.
0.
0.
0.
0.
0.
0.
0.
0.
0.
0.
0.
0.
0.
0.
0.
0.
0.
0.
0.
0.
0.
0.
0.
0.
0.
0.
0.
0.
0.
0.
0.
0.
0.
0.
0.
0.
0.
0.
0.
0.
0.
0.
0.
0.
0.
0.
0.
0.
0.
0.
0.
0.
0.
0.
0.
0.
0.
0.
0.
0.
0.
0.
0.
0.
0.
0.
0.
0.
0.
0.
0.
0.
0.
0.
0.
0.
0.
0.
0.
0.
0.
0.
0.
0.
0.
0.
0.
0.
0.
0.
0.
0.
0.
0.
0.
0.
0.
0.
0.
0.
0.
0.
0.
0.
0.
0.
0.
0.
0.
0.
0.
0.
0.
0.
0.
0.
0.
0.
0.
0.
0.
0.
0.
0.
0.
0.
0.
0.
0.
0.
0.
0.
0.
0.
0.
0.
0.
0.
0.
0.
0.
0.
0.
0.
0.
0.
0.
0.
0.
0.
0.
0.
0.
0.
0.
0.
0.
0.
0.
0.
0.
0.
0.
0.
0.
0.
0.
0.
0.
0.
0.
0.
0.
0.
0.
0.
0.
0.
0.
0.
0.
0.
0.
0.
0.
0.
0.
0.
0.
0.
0.
0.
0.
0.
0.
0.
0.
0.
0.
0.
0.
0.
0.
0.
0.
0.
0.
0.
0.
0.
0.
0.
0.
0.
0.
0.
0.
0.
0.
0.
0.
0.
0.
0.
0.
0.
0.
0.
0.
0.
0.
0.
0.
0.
0.
0.
0.
0.
0.
0.
0.
0.
0.
0.
0.
0.
0.
0.
0.
0.
0.
0.
0.
0.
0.
0.
0.
0.
0.
0.
0.
0.
0.
0.
0.
0.
0.
0.
0.
0.
0.
0.
0.
0.
0.
0.
0.
0.
0.
0.
0.
0.
0.
0.
0.
0.
0.
0.
0.
0.
0.
0.
0.
0.
0.
0.
0.
0.
0.
0.
0.
0.
0.
0.
0.
0.
0.
0.
0.
0.
0.
0.
0.
0.
0.
0.
0.
0.
0.
0.
0.
0.
0.
0.
0.
0.
0.
0.
0.
0.
0.
0.
0.
0.
0.
0.
0.
0.
0.
0.
0.
0.
0.
0.
0.
0.
0.
0.
0.
0.
0.
0.
0.
0.
0.
0.
0.
0.
0.
0.
0.
0.
0.
0.
0.
0.
0.
0.
0.
0.
0.
0.
0.
0.
0.
0.
0.
0.
0.
0.
0.
0.
0.
0.
0.
0.
0.
0.
0.
0.
0.
0.
0.
0.
0.
0.
0.
0.
0.
0.
0.
0.
0.
0.
0.
0.
0.
0.
0.
0.
0.
0.
0.
0.
0.
0.
0.
0.
0.
0.
0.
0.
0.
0.
0.
0.
0.
0.
0.
0.
0.
0.
0.
0.
0.
0.
0.
0.
0.
0.
0.
0.
0.
0.
0.
0.
0.
0.
0.
0.
0.
0.
0.
0.
0.
0.
0.
0.
0.
0.
0.
0.
0.
0.
0.
0.
0.
0.
0.
0.
0.
0.
0.
0.
0.
0.
0.
0.
0.
0.
0.
0.
0.
0.
0.
0.
0.
0.
0.
0.
0.
0.
0.
0.
0.
0.
0.
0.
0.
0.
0.
0.
0.
0.
0.
0.
0.
0.
0.
0.
0.
0.
0.
0.
0.
0.
0.
0.
0.
0.
0.
0.
0.
0.
0.
0.
0.
0.
0.
0.
0.
0.
0.
0.
0.
0.
0.
0.
0.
0.
0.
0.
0.
0.
0.
0.
0.
0.
0.
0.
0.
0.
0.
0.
0.
0.
0.
0.
0.
0.
0.
0.
0.
0.
0.
0.
0.
0.
0.
0.
0.
0.
0.
0.
0.
0.
0.
0.
0.
0.
0.
0.
0.
0.
0.
0.
0.
0.
0.
0.
0.
0.
0.
0.
0.
0.
0.
0.
0.
0.
0.
0.
0.
0.
0.
0.
0.
0.
0.
0.
0.
0.
0.
0.
0.
0.
0.
0.
0.
0.
0.
0.
0.
0.
0.
0.
0.
0.
0.
0.
0.
0.
0.
0.
0.
0.
0.
0.
0.
0.
0.
0.
0.
0.
0.
0.
0.
0.
0.
0.
0.
0.
0.
0.
0.
0.
0.
0.
0.
0.
0.
0.
0.
0.
0.
0.
0.
0.
0.
0.
0.
0.
0.
0.
0.
0.
0.
0.
0.
0.
0.
0.
0.
0.
0.
0.
0.
0.
0.
0.
0.
0.
0.
0.
0.
0.
0.
0.
0.
0.
0.
0.
0.
0.
0.
0.
0.
0.
0.
0.
0.
0.
0.
0.
0.
0.
0.
0.
0.
0.
0.
0.
0.
0.
0.
0.
0.
0.
0.
0.
0.
0.
0.
0.
0.
0.
0.
0.
0.
0.
0.
0.
0.
0.
0.
0.
0.
0.
0.
0.
0.
0.
0.
0.
0.
0.
0.
0.
0.
0.
0.
0.
0.
0.
0.
0.
0.
0.
0.
0.
0.
0.
0.
0.
0.
0.
0.
0.
0.
0.
0.
0.
0.
0.
0.
0.
0.
0.
0.
0.
0.
0.
0.
0.
0.
0.
0.
0.
0.
0.
0.
0.
0.
0.
0.
0.
0.
0.
0.
0.
0.
0.
0.
0.
0.
0.
0.
0.
0.
0.
0.
0.
0.
0.
0.
0.
0.
0.
0.
0.
0.
0.
0.
0.
0.
0.
0.
0.
0.
0.
0.
0.
0.
0.
0.
0.
0.
0.
0.
0.
0.
0.
0.
0.
0.
0.
0.
0.
0.
0.
0.
0.
0.
0.
0.
0.
0.
0.
0.
0.
0.
0.
0.
0.
0.
0.
0.
0.
0.
0.
0.
0.
0.
0.
0.
0.
0.
0.
0.
0.
0.
0.
0.
0.
0.
0.
0.
0.
0.
0.
0.
0.
0.
0.
0.
0.
0.
0.
0.
0.
0.
0.
0.
0.
0.
0.
0.
0.
0.
0.
0.
0.
0.
0.
0.
0.
0.
0.
0.
0.
0.
0.
0.
0.
0.
0.
0.
0.
0.
0.
0.
0.
0.
0.
0.
0.
0.
0.
0.
0.
0.
0.
0.
0.
0.
0.
0.
0.
0.
0.
0.
0.
0.
0.
0.
0.
0.
0.
0.
0.
0.
0.
0.
0.
0.
0.
0.
0.
0.
0.
0.
0.
0.
0.
0.
0.
0.
0.
0.
0.
0.
0.
0.
0.
0.
0.
0.
0.
0.
0.
0.
0.
0.
0.
0.
0.
0.
0.
0.
0.
0.
0.
0.
0.
0.
0.
0.
0.
0.
0.
0.
0.
0.
0.
0.
0.
0.
0.
0.
0.
0.
0.
0.
0.
0.
0.
0.
0.
0.
0.
0.
0.
0.
0.
0.
0.
0.
0.
0.
0.
0.
0.
0.
0.
0.
0.
0.
0.
0.
0.
0.
0.
0.
0.
0.
0.
0.
0.
0.
0.
0.
0.
0.
0.
0.
0.
0.
0.
0.
0.
0.
0.
0.
0.
0.
0.
0.
0.
0.
0.
0.
0.
0.
0.
0.
0.
0.
0.
0.
0.
0.
0.
0.
0.
0.
0.
0.
0.
0.
0.
0.
0.
0.
0.
0.
0.
0.
0.
0.
0.
0.
0.
0.
0.
0.
0.
0.
0.
0.
0.
0.
0.
0.
0.
0.
0.
0.
0.
0.
0.
0.
0.
0.
0.
0.
0.
0.
0.
0.
0.
0.
0.
0.
0.
0.
0.
0.
0.
0.
0.
0.
0.
0.
0.
0.
0.
0.
0.
0.
0.
0.
0.
0.
0.
0.
0.
0.
0.
0.
0.
0.
0.
0.
0.
0.
0.
0.
0.
0.
0.
0.
0.
0.
0.
0.
0.
0.
0.
0.
0.
0.
0.
0.
0.
0.
0.
0.
0.
0.
0.
0.
0.
0.
0.
0.
0.
0.
0.
0.
0.
0.
0.
0.
0.
0.
0.
0.
0.
0.
0.
0.
0.
0.
0.
0.
0.
0.
0.
0.
0.
0.
0.
0.
0.
0.
0.
0.
0.
0.
0.
0.
0.
0.
0.
0.
0.
0.
0.
0.
0.
0.
0.
0.
0.
0.
0.
0.
0.
0.
0.
0.
0.
0.
0.
0.
0.
0.
0.
0.
0.
0.
0.
0.
0.
0.
0.
0.
0.
0.
0.
0.
0.
0.
0.
0.
0.
0.
0.
0.
0.
0.
0.
0.
0.
0.
0.
0.
0.
0.
0.
0.
0.
0.
0.
0.
0.
0.
0.
0.
0.
0.
0.
0.
0.
0.
0.
0.
0.
0.
0.
0.000
0.000
0.000
0.000
0.000
0.000
0.000
0.
0.
0.
0.
0.
0.
0.
0.
0.
0.
0.
0.
0.
0.
0.
0.
0.
0.
0.
0.
0.
0.
0.
0.
0.
0.
0.
0.
0.
0.
0.
0.
0.
0.
0.
0.
0.
0.
0.
0.
0.
0.
0.
0.
0.
0.
0.
0.
0.
0.
0.
0.
0.
0.
0.
0.
0.
0.
0.
0.
0.
0.
0.
0.
0.
0.
0.
0.
0.
0.
0.
0.
0.
0.
0.
0.
0.
0.
0.
0.
0.
0.
0.
0.
0.000
0.000
0.000
-0.002
-0.002
-0.002
-0.002
-0.002
-0.001
0.000
0.000
0.
0.
0.
0.
0.
0.
0.
0.
0.
0.
0.
0.
0.
0.
0.
0.
0.
0.
0.
0.
0.
0.
0.
0.
0.
0.
0.
0.
0.
0.
0.
0.
0.
0.
0.
0.
0.
0.
0.
0.
0.
0.
0.
0.
0.
0.
0.
0.
0.
0.
0.
0.
0.
0.
0.
0.
0.
0.
0.
0.
0.
0.
0.
0.
0.
0.
0.
0.
0.
0.
0.
0.
0.
0.
0.
0.
0.
0.
0.
0.
0.
0.000
0.000
-0.002
-0.002
-0.002
-0.003
-0.003
-0.003
-0.002
-0.001
-0.001
-0.001
0.001
0.000
0.000
0.000
0.
0.
0.
0.
0.
0.
0.
0.
0.
0.
0.
0.
0.
0.
0.
0.
0.
0.
0.
0.
0.
0.
0.
0.
0.
0.
0.
0.
0.
0.
0.
0.
0.
0.
0.
0.
0.
0.
0.
0.
0.
0.
0.
0.
0.
0.
0.
0.
0.
0.
0.
0.
0.
0.
0.
0.
0.
0.
0.
0.
0.
0.
0.
0.
0.
0.
0.
0.
0.
0.
0.
0.
0.
0.
0.
0.
0.000
0.000
-0.002
-0.002
-0.003
-0.005
-0.006
-0.006
-0.005
-0.006
-0.004
-0.003
-0.002
-0.002
-0.001
-0.001
-0.001
0.000
0.000
0.
0.
0.
0.
0.
0.
0.
0.
0.
0.
0.
0.
0.
0.
0.
0.
0.
0.
0.
0.
0.
0.
0.
0.
0.
0.
0.
0.
0.
0.
0.
0.
0.
0.
0.
0.
0.
0.
0.
0.
0.
0.
0.
0.
0.
0.
0.
0.
0.
0.
0.
0.
0.
0.
0.
0.
0.
0.
0.
0.
0.
0.
0.
0.
0.
0.
0.
0.
0.
0.
0.
0.
0.
0.000
0.000
-0.002
-0.002
-0.005
-0.006
-0.008
-0.008
-0.010
-0.010
-0.010
-0.011
-0.010
-0.007
-0.006
-0.006
-0.002
-0.001
-0.001
0.000
0.000
0.
0.
0.
0.
0.
0.
0.
0.
0.
0.
0.
0.
0.
0.
0.
0.
0.
0.
0.
0.
0.
0.
0.
0.
0.
0.
0.
0.
0.
0.
0.
0.
0.
0.
0.
0.
0.
0.
0.
0.
0.
0.
0.
0.
0.
0.
0.
0.
0.
0.
0.
0.
0.
0.
0.
0.
0.
0.
0.
0.
0.
0.
0.
0.
0.
0.
0.
0.
0.
0.
0.
0.
0.000
0.000
-0.001
-0.004
-0.006
-0.010
-0.013
-0.018
-0.020
-0.023
-0.021
-0.020
-0.022
-0.019
-0.013
-0.011
-0.006
-0.005
-0.002
-0.002
0.000
0.000
0.
0.
0.
0.
0.
0.
0.
0.
0.
0.
0.
0.
0.
0.
0.
0.
0.
0.
0.
0.
0.
0.
0.
0.
0.
0.
0.
0.
0.
0.
0.
0.
0.
0.
0.
0.
0.
0.
0.
0.
0.
0.
0.
0.
0.
0.
0.
0.
0.
0.
0.
0.
0.
0.
0.
0.
0.
0.
0.
0.
0.
0.
0.
0.
0.
0.
0.
0.
0.
0.
0.000
0.000
-0.001
-0.002
-0.010
-0.013
-0.017
-0.023
-0.030
-0.037
-0.038
-0.041
-0.042
-0.037
-0.036
-0.030
-0.023
-0.015
-0.009
-0.006
-0.002
-0.002
0.000
0.000
0.
0.
0.
0.
0.
0.
0.
0.
0.
0.
0.
0.
0.
0.
0.
0.
0.
0.
0.
0.
0.
0.
0.
0.
0.
0.
0.
0.
0.
0.
0.
0.
0.
0.
0.
0.
0.
0.
0.
0.
0.
0.
0.
0.
0.
0.
0.
0.
0.
0.
0.
0.
0.
0.
0.
0.
0.
0.
0.
0.
0.
0.
0.
0.
0.
0.
0.
0.
0.000
0.000
0.001
-0.003
-0.009
-0.012
-0.016
-0.025
-0.035
-0.048
-0.055
-0.061
-0.065
-0.067
-0.068
-0.066
-0.057
-0.044
-0.030
-0.020
-0.010
-0.006
-0.002
-0.002
0.000
0.
0.
0.
0.
0.
0.
0.
0.
0.
0.
0.
0.
0.
0.
0.
0.
0.
0.
0.
0.
0.
0.
0.
0.
0.
0.
0.
0.
0.
0.
0.
0.
0.
0.
0.
0.
0.
0.
0.
0.
0.
0.
0.
0.
0.
0.
0.
0.
0.
0.
0.
0.
0.
0.
0.
0.
0.
0.
0.
0.
0.
0.
0.
0.
0.
0.
0.
0.
0.000
0.001
0.000
-0.006
-0.011
-0.014
-0.025
-0.034
-0.051
-0.063
-0.077
-0.085
-0.097
-0.104
-0.106
-0.102
-0.093
-0.074
-0.056
-0.033
-0.018
-0.009
-0.005
-0.002
0.000
0.000
0.
0.
0.
0.
0.
0.
0.
0.
0.
0.
0.
0.
0.
0.
0.
0.
0.
0.
0.
0.
0.
0.
0.
0.
0.
0.
0.
0.
0.
0.
0.
0.
0.
0.
0.
0.
0.
0.
0.
0.
0.
0.
0.
0.
0.
0.
0.
0.
0.
0.
0.
0.
0.
0.
0.
0.
0.
0.
0.
0.
0.
0.
0.
0.
0.
0.
0.000
0.000
0.001
-0.002
-0.007
-0.012
-0.019
-0.029
-0.045
-0.064
-0.083
-0.100
-0.115
-0.136
-0.141
-0.140
-0.125
-0.115
-0.101
-0.079
-0.050
-0.027
-0.013
-0.007
-0.004
-0.002
0.000
0.
0.
0.
0.
0.
0.
0.
0.
0.
0.
0.
0.
0.
0.
0.
0.
0.
0.
0.
0.
0.
0.
0.
0.
0.
0.
0.
0.
0.
0.
0.
0.
0.
0.
0.
0.
0.
0.
0.
0.
0.
0.
0.
0.
0.
0.
0.
0.
0.
0.
0.
0.
0.
0.
0.
0.
0.
0.
0.
0.
0.
0.
0.
0.
0.
0.
0.000
0.000
0.000
-0.003
-0.008
-0.015
-0.022
-0.037
-0.058
-0.081
-0.104
-0.128
-0.152
-0.174
-0.176
-0.070
0.136
0.088
-0.089
-0.097
-0.067
-0.036
-0.018
-0.008
-0.004
-0.001
0.000
0.
0.
0.
0.
0.
0.
0.
0.
0.
0.
0.
0.
0.
0.
0.
0.
0.
0.
0.
0.
0.
0.
0.
0.
0.
0.
0.
0.
0.
0.
0.
0.
0.
0.
0.
0.
0.
0.
0.
0.
0.
0.
0.
0.
0.
0.
0.
0.
0.
0.
0.
0.
0.
0.
0.
0.
0.
0.
0.
0.
0.
0.
0.
0.
0.
0.
0.000
0.000
0.000
-0.003
-0.009
-0.017
-0.027
-0.045
-0.072
-0.100
-0.128
-0.161
-0.193
-0.215
-0.192
0.230
1.175
0.881
0.016
-0.108
-0.076
-0.042
-0.021
-0.011
-0.005
-0.002
0.000
0.
0.
0.
0.
0.
0.
0.
0.
0.
0.
0.
0.
0.
0.
0.
0.
0.
0.
0.
0.
0.
0.
0.
0.
0.
0.
0.
0.
0.
0.
0.
0.
0.
0.
0.
0.
0.
0.
0.
0.
0.
0.
0.
0.
0.
0.
0.
0.
0.
0.
0.
0.
0.
0.
0.
0.
0.
0.
0.
0.
0.
0.
0.
0.
0.
0.
0.000
0.000
-0.002
-0.003
-0.009
-0.018
-0.031
-0.053
-0.083
-0.114
-0.143
-0.182
-0.231
-0.257
-0.240
0.124
1.498
1.494
0.041
-0.119
-0.082
-0.045
-0.022
-0.011
-0.005
-0.002
0.000
0.
0.
0.
0.
0.
0.
0.
0.
0.
0.
0.
0.
0.
0.
0.
0.
0.
0.
0.
0.
0.
0.
0.
0.
0.
0.
0.
0.
0.
0.
0.
0.
0.
0.
0.
0.
0.
0.
0.
0.
0.
0.
0.
0.
0.
0.
0.
0.
0.
0.
0.
0.
0.
0.
0.
0.
0.
0.
0.
0.
0.
0.
0.
0.
0.
0.
0.
0.000
-0.002
-0.003
-0.008
-0.018
-0.032
-0.054
-0.090
-0.118
-0.154
-0.195
-0.245
-0.283
-0.288
-0.190
0.319
0.437
-0.109
-0.125
-0.084
-0.045
-0.022
-0.011
-0.005
-0.001
0.000
0.
0.
0.
0.
0.
0.
0.
0.
0.
0.
0.
0.
0.
0.
0.
0.
0.
0.
0.
0.
0.
0.
0.
0.
0.
0.
0.
0.
0.
0.
0.
0.
0.
0.
0.
0.
0.
0.
0.
0.
0.
0.
0.
0.
0.
0.
0.
0.
0.
0.
0.
0.
0.
0.
0.
0.
0.
0.
0.
0.
0.
0.
0.
0.
0.
0.
0.
0.000
-0.001
-0.003
-0.007
-0.015
-0.030
-0.053
-0.087
-0.121
-0.161
-0.201
-0.244
-0.288
-0.302
-0.285
-0.240
-0.203
-0.171
-0.120
-0.076
-0.041
-0.021
-0.009
-0.004
-0.001
0.
0.
0.
0.
0.
0.
0.
0.
0.
0.
0.
0.
0.
0.
0.
0.
0.
0.
0.
0.
0.
0.
0.
0.
0.
0.
0.
0.
0.
0.
0.
0.
0.
0.
0.
0.
0.
0.
0.
0.
0.
0.
0.
0.
0.
0.
0.
0.
0.
0.
0.
0.
0.
0.
0.
0.
0.
0.
0.
0.
0.
0.
0.
0.
0.
0.
0.
0.
0.000
-0.001
-0.002
-0.006
-0.014
-0.024
-0.045
-0.076
-0.118
-0.155
-0.196
-0.239
-0.279
-0.294
-0.285
-0.258
-0.222
-0.170
-0.111
-0.066
-0.038
-0.019
-0.010
-0.003
0.001
0.
0.
0.
0.
0.
0.
0.
0.
0.
0.
0.
0.
0.
0.
0.
0.
0.
0.
0.
0.
0.
0.
0.
0.
0.
0.
0.
0.
0.
0.
0.
0.
0.
0.
0.
0.
0.
0.
0.
0.
0.
0.
0.
0.
0.
0.
0.
0.
0.
0.
0.
0.
0.
0.
0.
0.
0.
0.
0.
0.
0.
0.
0.
0.
0.
0.
0.
0.
0.000
0.000
-0.002
-0.004
-0.012
-0.020
-0.038
-0.061
-0.101
-0.138
-0.180
-0.221
-0.258
-0.273
-0.260
-0.239
-0.206
-0.156
-0.101
-0.063
-0.036
-0.020
-0.010
-0.001
0.000
0.
0.
0.
0.
0.
0.
0.
0.
0.
0.000
0.
0.
0.
0.
0.
0.
0.
0.
0.
0.
0.
0.
0.
0.
0.
0.
0.
0.
0.
0.
0.
0.
0.
0.
0.
0.
0.
0.
0.
0.
0.
0.
0.
0.
0.
0.
0.
0.
0.
0.
0.
0.
0.
0.
0.
0.
0.
0.
0.
0.
0.
0.
0.
0.
0.
0.
0.
0.
0.
0.000
-0.002
-0.004
-0.009
-0.015
-0.029
-0.050
-0.080
-0.112
-0.153
-0.193
-0.224
-0.237
-0.218
-0.206
-0.182
-0.143
-0.095
-0.060
-0.034
-0.018
-0.010
0.000
0.000
0.
0.
0.
0.
0.
0.
0.000
0.001
-0.001
-0.001
-0.002
-0.002
0.001
0.000
0.000
0.
0.
0.
0.
0.
0.
0.
0.
0.
0.
0.
0.
0.
0.
0.
0.
0.
0.
0.
0.
0.
0.
0.
0.
0.
0.
0.
0.
0.
0.
0.
0.
0.
0.
0.
0.
0.
0.
0.
0.
0.
0.
0.
0.
0.
0.
0.
0.
0.
0.
0.
0.
0.
0.
0.000
-0.001
-0.002
-0.009
-0.012
-0.025
-0.041
-0.062
-0.091
-0.132
-0.171
-0.197
-0.159
-0.081
-0.125
-0.169
-0.135
-0.096
-0.055
-0.034
-0.020
-0.007
-0.002
0.001
0.
0.
0.
0.000
0.000
-0.001
-0.003
-0.003
-0.005
-0.005
-0.005
-0.005
-0.003
-0.003
-0.001
0.000
0.000
0.
0.
0.
0.
0.
0.
0.
0.
0.
0.
0.
0.
0.
0.
0.
0.
0.
0.
0.
0.
0.
0.
0.
0.
0.
0.
0.
0.
0.
0.
0.
0.
0.
0.
0.
0.
0.
0.
0.
0.
0.
0.
0.
0.
0.
0.
0.
0.
0.
0.
0.
0.
0.000
0.000
-0.001
-0.006
-0.012
-0.021
-0.035
-0.053
-0.077
-0.114
-0.154
-0.179
-0.124
-0.005
-0.093
-0.159
-0.138
-0.096
-0.056
-0.033
-0.017
-0.007
-0.004
-0.002
0.001
0.001
0.001
0.001
-0.001
-0.005
-0.007
-0.008
-0.013
-0.013
-0.013
-0.012
-0.008
-0.005
-0.004
-0.001
0.000
0.
0.
0.
0.
0.
0.
0.
0.
0.
0.
0.
0.
0.
0.
0.
0.
0.
0.
0.
0.
0.
0.
0.
0.
0.
0.
0.
0.
0.
0.
0.
0.
0.
0.
0.
0.
0.
0.
0.
0.
0.
0.
0.
0.
0.
0.
0.
0.
0.
0.
0.
0.
0.
0.000
0.000
-0.003
-0.010
-0.018
-0.031
-0.046
-0.067
-0.099
-0.137
-0.167
-0.163
-0.105
-0.152
-0.161
-0.133
-0.090
-0.054
-0.030
-0.022
-0.011
-0.008
-0.005
-0.004
-0.002
-0.004
-0.005
-0.011
-0.012
-0.018
-0.020
-0.022
-0.021
-0.021
-0.018
-0.015
-0.011
-0.006
-0.003
-0.001
0.000
0.
0.000
0.000
0.000
0.
0.
0.
0.
0.
0.
0.
0.
0.
0.
0.
0.
0.
0.
0.
0.
0.
0.
0.
0.
0.
0.
0.
0.
0.
0.
0.
0.
0.
0.
0.
0.
0.
0.
0.
0.
0.
0.
0.
0.
0.
0.
0.
0.
0.
0.
0.
0.
0.000
0.000
-0.001
-0.004
-0.016
-0.027
-0.040
-0.059
-0.087
-0.121
-0.155
-0.173
-0.175
-0.170
-0.149
-0.114
-0.077
-0.053
-0.039
-0.024
-0.018
-0.013
-0.016
-0.016
-0.014
-0.014
-0.017
-0.022
-0.027
-0.032
-0.032
-0.032
-0.033
-0.030
-0.029
-0.022
-0.018
-0.009
-0.006
-0.003
0.001
0.001
0.000
0.000
0.000
0.000
0.000
0.
0.
0.
0.
0.
0.
0.
0.
0.
0.
0.
0.
0.
0.
0.
0.
0.
0.
0.
0.
0.
0.
0.
0.
0.
0.
0.
0.
0.
0.
0.
0.
0.
0.
0.
0.
0.
0.
0.
0.
0.
0.
0.
0.
0.
0.
0.000
0.000
-0.001
-0.004
-0.012
-0.019
-0.037
-0.053
-0.075
-0.104
-0.141
-0.165
-0.171
-0.161
-0.133
-0.099
-0.072
-0.051
-0.043
-0.032
-0.027
-0.021
-0.025
-0.029
-0.028
-0.029
-0.028
-0.033
-0.039
-0.042
-0.046
-0.048
-0.047
-0.044
-0.039
-0.034
-0.024
-0.018
-0.012
-0.006
-0.004
-0.001
-0.003
-0.001
-0.001
-0.001
0.000
0.000
0.000
0.
0.
0.
0.
0.
0.
0.
0.
0.
0.
0.
0.
0.
0.
0.
0.
0.
0.
0.
0.
0.
0.
0.
0.
0.
0.
0.
0.
0.
0.
0.
0.
0.
0.
0.
0.
0.
0.
0.
0.
0.
0.
0.
0.
0.000
-0.001
-0.003
-0.005
-0.012
-0.018
-0.032
-0.046
-0.066
-0.092
-0.125
-0.147
-0.155
-0.144
-0.119
-0.093
-0.068
-0.055
-0.044
-0.041
-0.034
-0.031
-0.039
-0.042
-0.042
-0.048
-0.051
-0.054
-0.055
-0.058
-0.064
-0.066
-0.063
-0.063
-0.056
-0.047
-0.040
-0.031
-0.020
-0.013
-0.011
-0.006
-0.003
-0.004
-0.003
-0.001
-0.001
-0.001
0.000
0.
0.
0.
0.
0.
0.
0.
0.
0.
0.
0.
0.
0.
0.
0.
0.
0.
0.
0.
0.
0.
0.
0.
0.
0.
0.
0.
0.
0.
0.
0.
0.
0.
0.
0.
0.
0.
0.
0.
0.
0.
0.
0.
0.000
-0.002
-0.002
-0.002
-0.008
-0.011
-0.020
-0.034
-0.048
-0.066
-0.091
-0.119
-0.137
-0.144
-0.134
-0.112
-0.088
-0.067
-0.057
-0.046
-0.049
-0.046
-0.051
-0.057
-0.063
-0.068
-0.072
-0.075
-0.075
-0.080
-0.082
-0.084
-0.090
-0.092
-0.086
-0.078
-0.071
-0.059
-0.046
-0.035
-0.025
-0.018
-0.012
-0.012
-0.010
-0.005
-0.004
-0.003
-0.001
-0.001
0.000
0.
0.
0.
0.
0.
0.
0.
0.
0.
0.
0.
0.
0.
0.
0.
0.
0.
0.
0.
0.
0.
0.
0.
0.
0.
0.
0.
0.
0.
0.
0.
0.
0.
0.
0.
0.
0.
0.
0.
0.
0.
0.000
-0.002
-0.003
-0.003
-0.005
-0.009
-0.014
-0.023
-0.035
-0.049
-0.068
-0.094
-0.120
-0.133
-0.138
-0.133
-0.111
-0.087
-0.067
-0.060
-0.060
-0.058
-0.061
-0.069
-0.081
-0.093
-0.102
-0.110
-0.110
-0.106
-0.106
-0.110
-0.114
-0.116
-0.117
-0.113
-0.109
-0.096
-0.082
-0.068
-0.054
-0.041
-0.033
-0.030
-0.022
-0.014
-0.012
-0.005
-0.004
-0.003
-0.001
0.000
0.
0.
0.
0.
0.
0.
0.
0.
0.
0.
0.
0.
0.
0.
0.
0.
0.
0.
0.
0.
0.
0.
0.
0.
0.
0.
0.
0.
0.
0.
0.
0.
0.
0.
0.
0.
0.
0.
0.
0.
0.000
-0.002
-0.002
-0.005
-0.007
-0.010
-0.016
-0.021
-0.029
-0.037
-0.056
-0.074
-0.098
-0.116
-0.131
-0.135
-0.133
-0.109
-0.086
-0.073
-0.065
-0.064
-0.069
-0.082
-0.094
-0.114
-0.132
-0.147
-0.157
-0.160
-0.158
-0.151
-0.152
-0.151
-0.154
-0.155
-0.158
-0.153
-0.138
-0.123
-0.108
-0.087
-0.069
-0.060
-0.050
-0.039
-0.029
-0.021
-0.014
-0.007
-0.004
-0.001
-0.001
0.000
0.
0.
0.
0.
0.
0.
0.
0.
0.
0.
0.
0.
0.
0.
0.
0.
0.
0.
0.
0.
0.
0.
0.
0.
0.
0.
0.
0.
0.
0.
0.
0.
0.
0.
0.
0.
0.
0.
0.000
-0.001
-0.002
-0.003
-0.007
-0.015
-0.023
-0.031
-0.039
-0.042
-0.053
-0.063
-0.077
-0.097
-0.116
-0.125
-0.132
-0.124
-0.106
-0.089
-0.070
-0.063
-0.075
-0.087
-0.108
-0.130
-0.161
-0.186
-0.205
-0.212
-0.216
-0.213
-0.202
-0.194
-0.188
-0.196
-0.206
-0.208
-0.204
-0.187
-0.177
-0.163
-0.143
-0.119
-0.097
-0.081
-0.062
-0.048
-0.030
-0.020
-0.011
-0.008
-0.005
-0.001
0.000
0.
0.
0.
0.
0.
0.
0.
0.
0.
0.
0.
0.
0.
0.
0.
0.
0.
0.
0.
0.
0.
0.
0.
0.
0.
0.
0.
0.
0.
0.
0.
0.
0.
0.
0.
0.
0.
0.
0.000
-0.002
-0.003
-0.009
-0.017
-0.025
-0.037
-0.054
-0.065
-0.072
-0.075
-0.077
-0.082
-0.094
-0.107
-0.115
-0.114
-0.107
-0.094
-0.082
-0.080
-0.077
-0.093
-0.111
-0.148
-0.185
-0.228
-0.261
-0.272
-0.280
-0.291
-0.281
-0.261
-0.248
-0.237
-0.250
-0.264
-0.233
0.092
0.571
0.137
-0.188
-0.207
-0.183
-0.149
-0.125
-0.101
-0.077
-0.050
-0.035
-0.019
-0.012
-0.007
-0.003
0.000
0.000
0.
0.
0.
0.
0.
0.
0.
0.
0.
0.
0.
0.
0.
0.
0.
0.
0.
0.
0.
0.
0.
0.
0.
0.
0.
0.
0.
0.
0.
0.
0.
0.
0.
0.
0.
0.
0.000
-0.001
-0.002
-0.007
-0.013
-0.023
-0.038
-0.060
-0.079
-0.091
-0.100
-0.106
-0.101
-0.094
-0.093
-0.099
-0.103
-0.103
-0.095
-0.093
-0.089
-0.088
-0.092
-0.115
-0.149
-0.194
-0.258
-0.304
-0.341
-0.346
-0.371
-0.389
-0.395
-0.364
-0.325
-0.315
-0.329
-0.326
0.303
9.126
38.230
10.075
0.378
-0.275
-0.249
-0.211
-0.182
-0.156
-0.120
-0.087
-0.058
-0.034
-0.019
-0.011
-0.003
-0.001
0.000
0.
0.
0.
0.
0.
0.
0.
0.
0.
0.
0.
0.
0.
0.
0.
0.
0.
0.
0.
0.
0.
0.
0.
0.
0.
0.
0.
0.
0.
0.
0.
0.
0.
0.
0.
0.
0.000
-0.001
-0.002
-0.010
-0.021
-0.035
-0.056
-0.084
-0.101
-0.116
-0.124
-0.133
-0.127
-0.111
-0.095
-0.091
-0.092
-0.092
-0.095
-0.088
-0.091
-0.095
-0.113
-0.147
-0.195
-0.262
-0.323
-0.376
-0.287
-0.133
-0.265
-0.571
-0.783
-0.703
-0.504
-0.429
-0.421
-0.349
2.219
133.582
100245.883
283.391
2.447
-0.329
-0.351
-0.305
-0.268
-0.232
-0.186
-0.139
-0.092
-0.059
-0.030
-0.017
-0.008
-0.002
-0.001
0.000
0.
0.
0.
0.
0.
0.
0.
0.
0.
0.
0.
0.
0.
0.
0.
0.
0.
0.
0.
0.
0.
0.
0.
0.
0.
0.
0.
0.
0.
0.
0.
0.
0.
0.
0.
0.000
-0.001
-0.004
-0.016
-0.027
-0.043
-0.071
-0.102
-0.124
-0.139
-0.154
-0.160
-0.152
-0.128
-0.102
-0.088
-0.083
-0.084
-0.088
-0.090
-0.102
-0.114
-0.143
-0.191
-0.254
-0.328
-0.398
-0.333
1.929
2.914
0.725
-0.598
-1.027
-1.139
-0.858
-0.540
-0.473
0.320
5.364
71.905
5473.348
112.716
1.700
-0.467
-0.468
-0.391
-0.315
-0.272
-0.220
-0.175
-0.132
-0.096
-0.050
-0.027
-0.011
-0.006
-0.001
0.000
0.
0.
0.
0.
0.
0.
0.
0.
0.
0.
0.
0.
0.
0.
0.
0.
0.
0.
0.
0.
0.
0.
0.
0.
0.
0.
0.
0.
0.
0.
0.
0.
0.
0.
0.
0.001
-0.001
-0.010
-0.020
-0.031
-0.050
-0.079
-0.117
-0.144
-0.167
-0.181
-0.185
-0.170
-0.136
-0.105
-0.082
-0.080
-0.080
-0.084
-0.094
-0.114
-0.146
-0.196
-0.269
-0.338
-0.420
-0.510
-0.400
4.591
5.815
1.451
1.251
6.090
0.056
3.336
2.565
0.519
9.234
261.444
259.175
26.823
6.808
-0.026
-0.622
-0.261
6.152
6.784
2.870
4.996
2.624
-0.055
-0.120
-0.078
-0.037
-0.015
-0.009
-0.001
0.001
0.
0.
0.
0.
0.
0.
0.
0.
0.
0.
0.
0.
0.
0.
0.
0.
0.
0.
0.
0.
0.
0.
0.
0.
0.
0.
0.
0.
0.
0.
0.
0.
0.
0.
0.000
0.001
-0.002
-0.013
-0.022
-0.035
-0.052
-0.082
-0.124
-0.161
-0.190
-0.198
-0.197
-0.177
-0.135
-0.102
-0.083
-0.069
-0.075
-0.083
-0.106
-0.143
-0.206
-0.281
-0.365
-0.407
-0.418
-0.697
-1.197
-0.745
0.850
7.776
82.571
17.011
35.322
5507.179
554.577
50.430
28.468
37445.691
37392.301
23.226
1.531
-0.470
-0.289
9.584
19813.148
5121.561
268.955
4317.262
1873.442
2.838
-0.138
-0.101
-0.052
-0.026
-0.014
-0.006
-0.002
0.001
0.000
0.
0.
0.
0.
0.
0.
0.
0.
0.
0.
0.
0.
0.
0.
0.
0.
0.
0.
0.
0.
0.
0.
0.
0.
0.
0.
0.
0.
0.
0.
0.
0.
0.000
0.001
-0.003
-0.014
-0.023
-0.035
-0.054
-0.081
-0.120
-0.163
-0.189
-0.194
-0.183
-0.162
-0.128
-0.092
-0.072
-0.063
-0.070
-0.086
-0.124
-0.192
-0.265
-0.311
-0.090
4.790
25.290
5.016
1.000
17.692
1.568
686.677
66054.602
208.549
192.231
94723.586
100322.813
102015.539
270.141
103.845
95.124
4.546
-0.412
5.438
52.937
40.246
17704.977
103674.242
54188.395
107087.953
3678.935
9.064
-0.105
-0.121
-0.066
-0.034
-0.017
-0.008
-0.005
-0.002
0.001
0.001
0.
0.
0.
0.
0.
0.
0.
0.
0.
0.
0.
0.
0.
0.
0.
0.
0.
0.
0.
0.
0.
0.
0.
0.
0.
0.
0.
0.
0.
0.
0.
0.000
0.001
-0.003
-0.014
-0.024
-0.035
-0.052
-0.076
-0.110
-0.146
-0.166
-0.166
-0.157
-0.137
-0.110
-0.080
-0.058
-0.057
-0.064
-0.093
-0.165
-0.237
-0.172
2.032
15.202
400.214
88266.148
492.605
753.930
76744.992
93.617
2586.588
102369.023
10772.106
501.383
100275.219
100476.547
104052.305
296.261
11.195
11.429
0.869
1.493
35.665
631.650
868.242
18269.951
101645.609
122953.258
102451.273
2803.338
10.258
-0.124
-0.142
-0.085
-0.041
-0.025
-0.012
-0.007
-0.003
-0.003
0.001
0.001
0.
0.
0.
0.
0.
0.
0.
0.
0.
0.
0.
0.
0.
0.
0.
0.
0.
0.
0.
0.
0.
0.
0.
0.
0.
0.
0.
0.
0.
0.
0.000
0.001
-0.003
-0.011
-0.021
-0.032
-0.047
-0.068
-0.095
-0.124
-0.142
-0.140
-0.130
-0.114
-0.086
-0.064
-0.049
-0.051
-0.066
-0.117
-0.201
-0.195
2.786
69.614
1208.701
8313.300
103190.492
39860.035
4625.634
49202.996
529.865
1406.876
135227.922
101725.055
2906.051
3115.875
10133.664
131.089
28.074
4198.381
7103.521
23.698
46.307
153.062
1257.834
12864.843
100804.391
68772.609
1057.697
101712.836
17035.727
5.001
-0.228
-0.162
-0.092
-0.054
-0.034
-0.016
-0.010
-0.006
-0.003
-0.002
0.001
0.
0.
0.
0.
0.
0.
0.
0.
0.
0.
0.
0.
0.
0.
0.
0.
0.
0.
0.
0.
0.
0.
0.
0.
0.
0.
0.
0.
0.
0.
0.000
0.001
-0.003
-0.006
-0.017
-0.029
-0.041
-0.057
-0.077
-0.098
-0.113
-0.115
-0.106
-0.088
-0.068
-0.047
-0.039
-0.049
-0.072
-0.137
-0.214
0.310
39.061
3359.858
70999.094
70510.141
101441.961
109389.156
106099.492
97404.609
1520.503
234.708
4866.106
81152.602
1478.611
25.833
24.198
33.622
3511.405
19230.555
4512.107
234.993
396.816
3426.420
3251.116
1337.921
55021.887
26335.201
7056.785
334.251
16.297
-0.039
-0.281
-0.183
-0.110
-0.063
-0.043
-0.024
-0.011
-0.007
-0.004
-0.003
0.001
0.000
0.
0.
0.
0.
0.
0.
0.
0.
0.
0.
0.
0.
0.
0.
0.
0.
0.
0.
0.
0.
0.
0.
0.
0.
0.
0.
0.
0.
0.
0.000
0.001
-0.003
-0.005
-0.015
-0.021
-0.034
-0.045
-0.057
-0.070
-0.079
-0.082
-0.075
-0.061
-0.045
-0.036
-0.032
-0.042
-0.075
-0.153
-0.224
2.052
193.551
61594.824
104201.641
7085.440
1307.793
100619.969
102934.844
934.784
494.385
98.515
1821.816
100048.227
1366.473
11.020
2.219
115.251
100479.500
25995.182
53052.977
40050.379
495.353
2349.939
100813.016
215.583
1133.166
28346.609
102015.531
1290.909
0.714
-0.433
-0.320
-0.202
-0.121
-0.076
-0.049
-0.030
-0.018
-0.008
-0.006
-0.003
-0.001
0.001
0.
0.
0.
0.
0.
0.
0.
0.
0.
0.
0.
0.
0.
0.
0.
0.
0.
0.
0.
0.
0.
0.
0.
0.
0.
0.
0.
0.
0.
0.000
0.000
-0.001
-0.004
-0.008
-0.015
-0.023
-0.034
-0.042
-0.048
-0.053
-0.053
-0.046
-0.037
-0.029
-0.023
-0.028
-0.044
-0.085
-0.169
-0.218
6.928
2639.103
101569.000
15859.989
294.806
72.540
1470.252
6305.555
398.047
68.294
425.357
1176.186
175.978
179.718
1201.396
212.867
8.904
60.367
1046.943
100546.063
102641.398
846.619
180.475
5206.222
1158.474
421.873
313.617
78.013
6.908
-0.496
-0.492
-0.355
-0.233
-0.150
-0.095
-0.058
-0.036
-0.022
-0.008
-0.006
-0.003
-0.001
0.000
0.
0.
0.
0.
0.
0.
0.
0.
0.
0.
0.
0.
0.
0.
0.
0.
0.
0.
0.
0.
0.
0.
0.
0.
0.
0.
0.
0.
0.
0.
0.000
0.001
-0.003
-0.004
-0.009
-0.014
-0.020
-0.027
-0.032
-0.032
-0.029
-0.027
-0.024
-0.020
-0.018
-0.027
-0.049
-0.103
-0.194
-0.267
3.262
612.281
38263.840
1378.753
13.430
45.840
610.812
266.861
478.113
96.623
1022.796
1115.221
478.190
13255.129
100006.281
32624.672
63.005
1.895
106.823
7281.821
2591.363
148.165
66.681
15250.017
34021.672
152.527
30.063
5.937
-0.460
-0.464
-0.433
-0.393
-0.280
-0.181
-0.110
-0.067
-0.038
-0.024
-0.011
-0.006
-0.003
-0.001
0.000
0.
0.
0.
0.
0.
0.
0.
0.
0.
0.
0.
0.
0.
0.
0.
0.
0.
0.
0.
0.
0.
0.
0.
0.
0.
0.
0.
0.
0.
0.
0.
0.000
0.001
-0.003
-0.005
-0.009
-0.012
-0.016
-0.018
-0.019
-0.018
-0.016
-0.013
-0.012
-0.018
-0.031
-0.069
-0.137
-0.206
-0.251
-0.167
6.924
37.530
11.143
1.549
31.207
65.372
74.918
49063.406
2318.213
2972.500
55423.121
56330.723
21483.867
100048.023
36267.313
62.922
-0.246
4.319
63.851
41.040
2111.234
107.744
1981.324
2513.837
1228.377
37723.484
571.762
1.142
0.719
0.019
-0.397
-0.316
-0.211
-0.122
-0.071
-0.041
-0.022
-0.011
-0.006
-0.003
-0.001
0.000
0.
0.
0.
0.
0.
0.
0.
0.
0.
0.
0.
0.
0.
0.
0.
0.
0.
0.
0.
0.
0.
0.
0.
0.
0.
0.
0.
0.
0.
0.
0.
0.
0.000
0.001
-0.002
-0.005
-0.007
-0.008
-0.011
-0.012
-0.010
-0.009
-0.008
-0.009
-0.016
-0.043
-0.129
-0.297
0.028
2.252
7.534
11.051
0.108
1.249
2.161
33.691
157.915
512.029
67134.844
24001.967
64452.043
100849.156
57613.324
3315.400
1339.027
257.193
8.500
-0.815
-0.774
18.653
867.428
832.509
56.283
1112.717
68457.375
115260.844
36026.152
229.235
4.795
7.848
2.229
-0.346
-0.333
-0.229
-0.128
-0.072
-0.040
-0.024
-0.011
-0.005
-0.001
-0.001
0.000
0.
0.
0.
0.
0.
0.
0.
0.
0.
0.
0.
0.
0.
0.
0.
0.
0.
0.
0.
0.
0.
0.
0.
0.
0.
0.
0.
0.
0.
0.
0.
0.
0.
0.000
0.001
0.000
-0.002
-0.004
-0.004
-0.005
-0.003
-0.004
-0.002
-0.005
-0.019
-0.065
-0.287
-0.465
1.528
23.188
745.971
706.205
1.394
4.589
14.942
1268.347
50218.430
4429.085
3497.051
101217.594
101244.367
21116.723
1278.964
73.830
72.656
5404.728
125.664
1.233
0.951
194.863
100026.492
100105.828
201.289
358.195
97174.922
36413.098
6826.780
764.135
28.900
5.763
1.504
-0.347
-0.323
-0.218
-0.119
-0.067
-0.037
-0.020
-0.010
-0.002
-0.001
0.000
0.000
0.
0.
0.
0.
0.
0.
0.
0.
0.
0.
0.
0.
0.
0.
0.
0.
0.
0.
0.
0.
0.
0.
0.
0.
0.
0.
0.
0.
0.
0.
0.
0.
0.
0.
0.
0.001
0.001
0.001
-0.001
-0.001
0.001
-0.001
0.001
-0.003
-0.021
-0.074
-0.376
-0.591
2.596
21.993
46.351
15.919
0.213
5.253
46.895
19086.902
101347.547
100325.523
208.016
8345.239
108497.609
958.972
44.689
630.014
1863.853
4570.946
269.913
45.014
52.369
70.673
8033.432
8573.212
173.597
19.817
466.363
402.496
5574.191
101855.633
526.272
1.410
-0.188
-0.389
-0.299
-0.191
-0.108
-0.060
-0.029
-0.018
-0.006
-0.001
-0.001
0.000
0.
0.
0.
0.
0.
0.
0.
0.
0.
0.
0.
0.
0.
0.
0.
0.
0.
0.
0.
0.
0.
0.
0.
0.
0.
0.
0.
0.
0.
0.
0.
0.
0.
0.
0.
0.
0.
0.
0.000
0.000
0.001
0.002
0.000
0.001
-0.006
-0.021
-0.063
-0.231
-0.577
-0.188
1.787
2.948
0.070
-0.790
0.415
152.435
92488.219
101401.297
2713.374
95.649
2029.372
33966.094
374.042
227.004
110862.898
100904.289
7303.538
1143.448
2025.457
5903.831
723.965
314.884
223.466
41.453
1.457
2.045
37.115
230.684
1544.725
44.060
-0.132
-0.435
-0.359
-0.249
-0.150
-0.087
-0.047
-0.023
-0.012
-0.005
0.000
0.000
0.000
0.
0.
0.
0.
0.
0.
0.
0.
0.
0.
0.
0.
0.
0.
0.
0.
0.
0.
0.
0.
0.
0.
0.
0.
0.
0.
0.
0.
0.
0.
0.
0.
0.
0.
0.
0.
0.
0.
0.
0.
0.
0.001
0.
0.001
-0.005
-0.018
-0.047
-0.123
-0.276
-0.379
-0.347
-0.425
-0.262
1.602
2.636
63.160
9812.750
7182.819
79.023
100263.898
100324.367
70.496
9.075
268.213
102420.969
102360.313
89553.672
101606.117
104994.563
44606.613
101046.438
17340.254
239.039
21.499
0.026
-0.965
0.737
3.701
2.574
0.024
-0.432
-0.364
-0.266
-0.177
-0.107
-0.066
-0.037
-0.018
-0.008
0.002
0.001
0.000
0.
0.
0.
0.
0.
0.
0.
0.
0.
0.
0.
0.
0.
0.
0.
0.
0.
0.
0.
0.
0.
0.
0.
0.
0.
0.
0.
0.
0.
0.
0.
0.
0.
0.
0.
0.
0.
0.
0.
0.
0.
0.
0.001
0.001
-0.003
-0.006
-0.019
-0.048
-0.101
-0.202
-0.296
0.370
5.915
18.980
310.746
531.025
39.932
6693.433
23101.416
227.840
105185.695
104567.305
368.899
2.062
27.756
444.709
3771.452
100679.898
101555.742
101504.047
1611.049
115271.250
103374.227
55.742
7.727
-0.234
-0.662
-0.574
-0.439
-0.387
-0.369
-0.320
-0.249
-0.171
-0.112
-0.072
-0.045
-0.023
-0.010
-0.003
0.001
0.000
0.
0.
0.
0.
0.
0.
0.
0.
0.
0.
0.
0.
0.
0.
0.
0.
0.
0.
0.
0.
0.
0.
0.
0.
0.
0.
0.
0.
0.
0.
0.
0.
0.
0.
0.
0.
0.
0.
0.
0.
0.
0.
0.
0.
0.002
-0.003
-0.007
-0.020
-0.051
-0.110
-0.197
-0.078
55.016
7222.322
1619.005
100462.320
100655.273
1469.817
84525.195
121127.609
558.264
102784.539
101557.789
411.088
5.651
7.501
9.081
76.669
289.413
1043.438
100705.391
100.849
673.949
727.862
2.307
-0.111
-0.470
-0.447
-0.385
-0.325
-0.282
-0.242
-0.191
-0.141
-0.099
-0.068
-0.045
-0.028
-0.013
-0.005
0.001
0.000
0.
0.
0.
0.
0.
0.
0.
0.
0.
0.
0.
0.
0.
0.
0.
0.
0.
0.
0.
0.
0.
0.
0.
0.
0.
0.
0.
0.
0.
0.
0.
0.
0.
0.
0.
0.
0.
0.
0.
0.
0.
0.
0.
0.
0.
0.001
-0.002
-0.010
-0.024
-0.060
-0.123
-0.208
0.370
100.803
27870.178
100498.992
116905.539
104480.117
102143.211
110329.211
101378.750
5777.242
2528.083
1297.617
76.593
155.891
1239.801
106.073
4.550
5.714
9.604
29.943
1.959
-0.272
-0.433
-0.593
-0.450
-0.374
-0.309
-0.246
-0.202
-0.170
-0.139
-0.106
-0.081
-0.057
-0.043
-0.028
-0.016
-0.006
0.000
0.000
0.
0.
0.
0.
0.
0.
0.
0.
0.
0.
0.
0.
0.
0.
0.
0.
0.
0.
0.
0.
0.
0.
0.
0.
0.
0.
0.
0.
0.
0.
0.
0.
0.
0.
0.
0.
0.
0.
0.
0.
0.
0.
0.
0.
0.
0.
0.000
-0.003
-0.011
-0.027
-0.060
-0.137
-0.208
0.917
81.677
12742.460
108525.875
11397.216
24582.338
100616.375
77430.094
2599.621
3757.172
242.600
104.681
24.645
1240.371
38259.020
729.646
4.883
2.773
2.159
0.117
-0.570
-0.609
-0.553
-0.411
-0.318
-0.260
-0.201
-0.157
-0.122
-0.100
-0.081
-0.058
-0.044
-0.030
-0.025
-0.015
-0.006
-0.001
0.001
0.
0.
0.
0.
0.
0.
0.
0.
0.
0.
0.
0.
0.
0.
0.
0.
0.
0.
0.
0.
0.
0.
0.
0.
0.
0.
0.
0.
0.
0.
0.
0.
0.
0.
0.
0.
0.
0.
0.
0.
0.
0.
0.
0.
0.
0.
0.
0.000
-0.004
-0.010
-0.028
-0.061
-0.134
-0.197
1.282
113.317
7559.009
16425.723
380.475
586.260
8281.564
1470.445
85.950
98.660
17.130
6.231
3.416
91.752
669.818
70.205
33.594
244.549
225.851
55.285
2.447
-0.417
-0.362
-0.274
-0.212
-0.166
-0.126
-0.095
-0.070
-0.055
-0.037
-0.030
-0.021
-0.016
-0.012
-0.004
0.001
0.001
0.
0.
0.
0.
0.
0.
0.
0.
0.
0.
0.
0.
0.
0.
0.
0.
0.
0.
0.
0.
0.
0.
0.
0.
0.
0.
0.
0.
0.
0.
0.
0.
0.
0.
0.
0.
0.
0.
0.
0.
0.
0.
0.
0.
0.
0.
0.
0.
0.
-0.004
-0.011
-0.026
-0.057
-0.120
-0.179
1.754
348.065
100131.938
24096.281
82.820
295.407
341.406
92.825
8.392
566.597
5138.632
23.988
396.969
282.596
5.200
15.370
413.992
17071.150
101644.859
5130.194
32.666
-0.123
-0.291
-0.214
-0.155
-0.113
-0.087
-0.058
-0.040
-0.026
-0.019
-0.008
-0.007
-0.003
0.001
0.000
0.
0.
0.
0.
0.
0.
0.
0.
0.
0.
0.
0.
0.
0.
0.
0.
0.
0.
0.
0.
0.
0.
0.
0.
0.
0.
0.
0.
0.
0.
0.
0.
0.
0.
0.
0.
0.
0.
0.
0.
0.
0.
0.
0.
0.
0.
0.
0.
0.
0.
0.
-0.001
-0.009
-0.020
-0.047
-0.098
-0.150
0.469
54.489
2161.453
795.387
16.036
51.324
36.316
3.710
3.575
17845.342
175630.313
6103.573
244.770
146.389
11.115
134.070
570.249
80090.445
101112.828
15341.959
32.483
-0.022
-0.255
-0.179
-0.127
-0.088
-0.061
-0.037
-0.024
-0.012
-0.005
0.002
0.001
0.001
0.
0.
0.
0.
0.
0.
0.
0.
0.
0.
0.
0.
0.
0.
0.
0.
0.
0.
0.
0.
0.
0.
0.
0.
0.
0.
0.
0.
0.
0.
0.
0.
0.
0.
0.
0.
0.
0.
0.
0.
0.
0.
0.
0.
0.
0.
0.
0.
0.
0.
0.
0.
0.
-0.001
-0.006
-0.016
-0.034
-0.070
-0.118
-0.129
1.073
7.989
4.976
0.271
0.779
0.411
-0.501
8.516
3405.018
100946.953
107084.328
603.224
12.060
138.545
7528.019
17247.934
16475.367
14160.661
484.306
7.111
-0.186
-0.223
-0.148
-0.099
-0.067
-0.046
-0.027
-0.015
-0.006
-0.002
0.001
0.000
0.001
0.
0.
0.
0.
0.
0.
0.
0.
0.
0.
0.
0.
0.
0.
0.
0.
0.
0.
0.
0.
0.
0.
0.
0.
0.
0.
0.
0.
0.
0.
0.
0.
0.
0.
0.
0.
0.
0.
0.
0.
0.
0.
0.
0.
0.
0.
0.
0.
0.
0.
0.
0.
0.
0.000
-0.003
-0.012
-0.021
-0.047
-0.082
-0.126
-0.166
-0.174
-0.243
-0.338
-0.407
-0.516
-0.567
2.599
191.949
7732.748
55883.555
2899.184
44.623
210.705
23751.467
109431.258
77984.641
1240.939
35.418
0.687
-0.256
-0.187
-0.116
-0.073
-0.050
-0.030
-0.017
-0.011
-0.003
-0.002
0.001
0.000
0.001
0.
0.
0.
0.
0.
0.
0.
0.
0.
0.
0.
0.
0.
0.
0.
0.
0.
0.
0.
0.
0.
0.
0.
0.
0.
0.
0.
0.
0.
0.
0.
0.
0.
0.
0.
0.
0.
0.
0.
0.
0.
0.
0.
0.
0.
0.
0.
0.
0.
0.
0.
0.
0.
0.
-0.001
-0.007
-0.015
-0.025
-0.050
-0.081
-0.119
-0.151
-0.196
-0.240
-0.291
-0.383
-0.470
-0.154
8.456
253.356
81185.906
100114.469
213.848
29.516
1148.559
43730.074
3739.792
50.835
2.312
-0.196
-0.210
-0.135
-0.085
-0.053
-0.034
-0.022
-0.011
-0.006
-0.003
0.001
0.001
0.001
0.
0.
0.
0.
0.
0.
0.
0.
0.
0.
0.
0.
0.
0.
0.
0.
0.
0.
0.
0.
0.
0.
0.
0.
0.
0.
0.
0.
0.
0.
0.
0.
0.
0.
0.
0.
0.
0.
0.
0.
0.
0.
0.
0.
0.
0.
0.
0.
0.
0.
0.
0.
0.
0.
0.
0.000
-0.004
-0.006
-0.016
-0.029
-0.048
-0.068
-0.098
-0.124
-0.153
-0.193
-0.252
-0.341
-0.389
0.208
27.888
2166.217
3505.357
46.944
1.502
21.926
83.496
27.326
1.936
-0.170
-0.221
-0.158
-0.095
-0.059
-0.040
-0.024
-0.014
-0.006
-0.004
-0.002
0.001
0.001
0.001
0.
0.
0.
0.
0.
0.
0.
0.
0.
0.
0.
0.
0.
0.
0.
0.
0.
0.
0.
0.
0.
0.
0.
0.
0.
0.
0.
0.
0.
0.
0.
0.
0.
0.
0.
0.
0.
0.
0.
0.
0.
0.
0.
0.
0.
0.
0.
0.
0.
0.
0.
0.
0.
0.
0.
0.
0.001
-0.004
-0.010
-0.018
-0.031
-0.040
-0.067
-0.089
-0.111
-0.137
-0.171
-0.225
-0.286
-0.301
0.606
9.748
11.809
0.971
-0.336
-0.017
0.457
0.092
-0.199
-0.203
-0.154
-0.095
-0.061
-0.038
-0.026
-0.014
-0.009
-0.005
-0.002
0.001
0.001
0.001
0.
0.
0.
0.
0.
0.
0.
0.
0.
0.
0.
0.
0.
0.
0.
0.
0.
0.
0.
0.
0.
0.
0.
0.
0.
0.
0.
0.
0.
0.
0.
0.
0.
0.
0.
0.
0.
0.
0.
0.
0.
0.
0.
0.
0.
0.
0.
0.
0.
0.
0.
0.
0.
0.
0.
0.
0.
0.000
0.000
-0.007
-0.013
-0.021
-0.030
-0.050
-0.068
-0.094
-0.108
-0.125
-0.144
-0.179
-0.218
-0.231
-0.182
-0.180
-0.261
-0.270
-0.247
-0.217
-0.193
-0.169
-0.130
-0.088
-0.054
-0.035
-0.023
-0.015
-0.009
-0.004
-0.001
-0.001
0.001
0.001
0.
0.
0.
0.
0.
0.
0.
0.
0.
0.
0.
0.
0.
0.
0.
0.
0.
0.
0.
0.
0.
0.
0.
0.
0.
0.
0.
0.
0.
0.
0.
0.
0.
0.
0.
0.
0.
0.
0.
0.
0.
0.
0.
0.
0.
0.
0.
0.
0.
0.
0.
0.
0.
0.
0.
0.
0.
0.
0.000
0.000
-0.004
-0.007
-0.017
-0.029
-0.043
-0.064
-0.081
-0.089
-0.095
-0.099
-0.110
-0.124
-0.145
-0.151
-0.157
-0.159
-0.155
-0.142
-0.130
-0.114
-0.089
-0.067
-0.045
-0.027
-0.019
-0.012
-0.007
0.000
-0.001
0.001
0.001
0.001
0.
0.
0.
0.
0.
0.
0.
0.
0.
0.
0.
0.
0.
0.
0.
0.
0.
0.
0.
0.
0.
0.
0.
0.
0.
0.
0.
0.
0.
0.
0.
0.
0.
0.
0.
0.
0.
0.
0.
0.
0.
0.
0.
0.
0.
0.
0.
0.
0.
0.
0.
0.
0.
0.
0.
0.
0.
0.
0.
0.001
-0.001
-0.004
-0.007
-0.014
-0.023
-0.037
-0.056
-0.075
-0.081
-0.077
-0.072
-0.068
-0.070
-0.076
-0.079
-0.082
-0.080
-0.077
-0.073
-0.067
-0.056
-0.042
-0.027
-0.020
-0.017
-0.010
-0.004
-0.002
0.000
0.000
0.000
0.000
0.
0.
0.
0.
0.
0.
0.
0.
0.
0.
0.
0.
0.
0.
0.
0.
0.
0.
0.
0.
0.
0.
0.
0.
0.
0.
0.
0.
0.
0.
0.
0.
0.
0.
0.
0.
0.
0.
0.
0.
0.
0.
0.
0.
0.
0.
0.
0.
0.
0.
0.
0.
0.
0.
0.
0.
0.
0.
0.
0.
0.001
-0.001
-0.002
-0.007
-0.012
-0.021
-0.034
-0.052
-0.069
-0.070
-0.060
-0.050
-0.043
-0.039
-0.039
-0.038
-0.039
-0.039
-0.036
-0.032
-0.028
-0.021
-0.017
-0.013
-0.008
-0.004
-0.003
0.001
0.000
0.000
0.000
0.
0.
0.
0.
0.
0.
0.
0.
0.
0.
0.
0.
0.
0.
0.
0.
0.
0.
0.
0.
0.
0.
0.
0.
0.
0.
0.
0.
0.
0.
0.
0.
0.
0.
0.
0.
0.
0.
0.
0.
0.
0.
0.
0.
0.
0.
0.
0.
0.
0.
0.
0.
0.
0.
0.
0.
0.
0.
0.
0.
0.
0.
0.001
0.001
-0.002
-0.006
-0.010
-0.016
-0.027
-0.042
-0.052
-0.051
-0.041
-0.034
-0.028
-0.022
-0.017
-0.018
-0.015
-0.015
-0.011
-0.009
-0.008
-0.007
-0.007
-0.005
-0.004
-0.003
0.000
0.
0.
0.
0.
0.
0.
0.
0.
0.
0.
0.
0.
0.
0.
0.
0.
0.
0.
0.
0.
0.
0.
0.
0.
0.
0.
0.
0.
0.
0.
0.
0.
0.
0.
0.
0.
0.
0.
0.
0.
0.
0.
0.
0.
0.
0.
0.
0.
0.
0.
0.
0.
0.
0.
0.
0.
0.
0.
0.
0.
0.
0.
0.
0.
0.
0.
0.001
0.001
-0.001
-0.003
-0.007
-0.011
-0.017
-0.024
-0.030
-0.030
-0.023
-0.018
-0.014
-0.010
-0.008
-0.006
-0.002
-0.003
-0.004
-0.003
-0.003
-0.003
-0.001
-0.001
0.000
0.000
0.
0.
0.
0.
0.
0.
0.
0.
0.
0.
0.
0.
0.
0.
0.
0.
0.
0.
0.
0.
0.
0.
0.
0.
0.
0.
0.
0.
0.
0.
0.
0.
0.
0.
0.
0.
0.
0.
0.
0.
0.
0.
0.
0.
0.
0.
0.
0.
0.
0.
0.
0.
0.
0.
0.
0.
0.
0.
0.
0.
0.
0.
0.
0.
0.
0.
0.
0.001
0.001
0.001
-0.001
-0.003
-0.007
-0.010
-0.014
-0.016
-0.015
-0.013
-0.011
-0.008
-0.006
-0.004
-0.002
-0.001
-0.001
-0.001
0.000
0.000
0.000
0.000
0.000
0.
0.
0.
0.
0.
0.
0.
0.
0.
0.
0.
0.
0.
0.
0.
0.
0.
0.
0.
0.
0.
0.
0.
0.
0.
0.
0.
0.
0.
0.
0.
0.
0.
0.
0.
0.
0.
0.
0.
0.
0.
0.
0.
0.
0.
0.
0.
0.
0.
0.
0.
0.
0.
0.
0.
0.
0.
0.
0.
0.
0.
0.
0.
0.
0.
0.
0.
0.
0.
0.
0.001
0.001
0.001
-0.001
-0.003
-0.004
-0.006
-0.008
-0.008
-0.006
-0.005
-0.004
-0.003
-0.002
0.000
0.
0.
0.
0.
0.
0.
0.
0.
0.
0.
0.
0.
0.
0.
0.
0.
0.
0.
0.
0.
0.
0.
0.
0.
0.
0.
0.
0.
0.
0.
0.
0.
0.
0.
0.
0.
0.
0.
0.
0.
0.
0.
0.
0.
0.
0.
0.
0.
0.
0.
0.
0.
0.
0.
0.
0.
0.
0.
0.
0.
0.
0.
0.
0.
0.
0.
0.
0.
0.
0.
0.
0.
0.
0.
0.
0.
0.
0.
0.001
0.001
0.001
0.001
-0.001
-0.002
-0.003
-0.003
-0.003
-0.003
-0.003
-0.002
-0.001
0.001
0.000
0.
0.
0.
0.
0.
0.
0.
0.
0.
0.
0.
0.
0.
0.
0.
0.
0.
0.
0.
0.
0.
0.
0.
0.
0.
0.
0.
0.
0.
0.
0.
0.
0.
0.
0.
0.
0.
0.
0.
0.
0.
0.
0.
0.
0.
0.
0.
0.
0.
0.
0.
0.
0.
0.
0.
0.
0.
0.
0.
0.
0.
0.
0.
0.
0.
0.
0.
0.
0.
0.
0.
0.
0.
0.
0.
0.
0.
0.
0.
0.001
0.001
0.001
0.001
0.001
-0.001
-0.001
-0.002
-0.001
0.000
0.000
0.001
0.001
0.
0.
0.
0.
0.
0.
0.
0.
0.
0.
0.
0.
0.
0.
0.
0.
0.
0.
0.
0.
0.
0.
0.
0.
0.
0.
0.
0.
0.
0.
0.
0.
0.
0.
0.
0.
0.
0.
0.
0.
0.
0.
0.
0.
0.
0.
0.
0.
0.
0.
0.
0.
0.
0.
0.
0.
0.
0.
0.
0.
0.
0.
0.
0.
0.
0.
0.
0.
0.
0.
0.
0.
0.
0.
0.
0.
0.
0.
0.
0.
0.
0.000
0.001
0.001
0.001
0.001
0.001
0.001
0.001
0.000
0.001
0.000
0.
0.
0.
0.
0.
0.
0.
0.
0.
0.
0.
0.
0.
0.
0.
0.
0.
0.
0.
0.
0.
0.
0.
0.
0.
0.
0.
0.
0.
0.
0.
0.
0.
0.
0.
0.
0.
0.
0.
0.
0.
0.
0.
0.
0.
0.
0.
0.
0.
0.
0.
0.
0.
0.
0.
0.
0.
0.
0.
0.
0.
0.
0.
0.
0.
0.
0.
0.
0.
0.
0.
0.
0.
0.
0.
0.
0.
0.
0.
0.
0.
0.
0.
0.
0.000
0.001
0.001
0.001
0.001
0.001
0.000
0.
0.
0.
0.
0.
0.
0.
0.
0.
0.
0.
0.
0.
0.
0.
0.
0.
0.
0.
0.
0.
0.
0.
0.
0.
0.
0.
0.
0.
0.
0.
0.
0.
0.
0.
0.
0.
0.
0.
0.
0.
0.
0.
0.
0.
0.
0.
0.
0.
0.
0.
0.
0.
0.
0.
0.
0.
0.
0.
0.
0.
0.
0.
0.
0.
0.
0.
0.
0.
0.
0.
0.
0.
0.
0.
0.
0.
0.
0.
0.
0.
0.
0.
0.
0.
0.
0.
0.
0.
0.
0.
0.
0.
0.
0.
0.
0.
0.
0.
0.
0.
0.
0.
0.
0.
0.
0.
0.
0.
0.
0.
0.
0.
0.
0.
0.
0.
0.
0.
0.
0.
0.
0.
0.
0.
0.
0.
0.
0.
0.
0.
0.
0.
0.
0.
0.
0.
0.
0.
0.
0.
0.
0.
0.
0.
0.
0.
0.
0.
0.
0.
0.
0.
0.
0.
0.
0.
0.
0.
0.
0.
0.
0.
0.
0.
0.
0.
0.
0.
0.
0.
0.
0.
0.
0.
0.
0.
0.
0.
0.
0.
0.
0.
0.
0.
0.
0.
0.
0.
0.
0.
0.
0.
0.
0.
0.
0.
0.
0.
0.
0.
0.
0.
0.
0.
0.
0.
0.
0.
0.
0.
0.
0.
0.
0.
0.
0.
0.
0.
0.
0.
0.
0.
0.
0.
0.
0.
0.
0.
0.
0.
0.
0.
0.
0.
0.
0.
0.
0.
0.
0.
0.
0.
0.
0.
0.
0.
0.
0.
0.
0.
0.
0.
0.
0.
0.
0.
0.
0.
0.
0.
0.
0.
0.
0.
0.
0.
0.
0.
0.
0.
0.
0.
0.
0.
0.
0.
0.
0.
0.
0.
0.
0.
0.
0.
0.
0.
0.
0.
0.
0.
0.
0.
0.
0.
0.
0.
0.
0.
0.
0.
0.
0.
0.
0.
0.
0.
0.
0.
0.
0.
0.
0.
0.
0.
0.
0.
0.
0.
0.
0.
0.
0.
0.
0.
0.
0.
0.
0.
0.
0.
0.
0.
0.
0.
0.
0.
0.
0.
0.
0.
0.
0.
0.
0.
0.
0.
0.
0.
0.
0.
0.
0.
0.
0.
0.
0.
0.
0.
0.
0.
0.
0.
0.
0.
0.
0.
0.
0.
0.
0.
0.
0.
0.
0.
0.
0.
0.
0.
0.
0.
0.
0.
0.
0.
0.
0.
0.
0.
0.
0.
0.
0.
0.
0.
0.
0.
0.
0.
0.
0.
0.
0.
0.
0.
0.
0.
0.
0.
0.
0.
0.
0.
0.
0.
0.
0.
0.
0.
0.
0.
0.
0.
0.
0.
0.
0.
0.
0.
0.
0.
0.
0.
0.
0.
0.
0.
0.
0.
0.
0.
0.
0.
0.
0.
0.
0.
0.
0.
0.
0.
0.
0.
0.
0.
0.
0.
0.
0.
0.
0.
0.
0.
0.
0.
0.
0.
0.
0.
0.
0.
0.
0.
0.
0.
0.
0.
0.
0.
0.
0.
0.
0.
0.
0.
0.
0.
0.
0.
0.
0.
0.
0.
0.
0.
0.
0.
0.
0.
0.
0.
0.
0.
0.
0.
0.
0.
0.
0.
0.
0.
0.
0.
0.
0.
0.
0.
0.
0.
0.
0.
0.
0.
0.
0.
0.
0.
0.
0.
0.
0.
0.
0.
0.
0.
0.
0.
0.
0.
0.
0.
0.
0.
0.
0.
0.
0.
0.
0.
0.
0.
0.
0.
0.
0.
0.
0.
0.
0.
0.
0.
0.
0.
0.
0.
0.
0.
0.
0.
0.
0.
0.
0.
0.
0.
0.
0.
0.
0.
0.
0.
0.
0.
0.
0.
0.
0.
0.
0.
0.
0.
0.
0.
0.
0.
0.
0.
0.
0.
0.
0.
0.
0.
0.
0.
0.
0.
0.
0.
0.
0.
0.
0.
0.
0.
0.
0.
0.
0.
0.
0.
0.
0.
0.
0.
0.
0.
0.
0.
0.
0.
0.
0.
0.
0.
0.
0.
0.
0.
0.
0.
0.
0.
0.
0.
0.
0.
0.
0.
0.
0.
0.
0.
0.
0.
0.
0.
0.
0.
0.
0.
0.
0.
0.
0.
0.
0.
0.
0.
0.
0.
0.
0.
0.
0.
0.
0.
0.
0.
0.
0.
0.
0.
0.
0.
0.
0.
0.
0.
0.
0.
0.
0.
0.
0.
0.
0.
0.
0.
0.
0.
0.
0.
0.
0.
0.
0.
0.
0.
0.
0.
0.
0.
0.
0.
0.
0.
0.
0.
0.
0.
0.
0.
0.
0.
0.
0.
0.
0.
0.
0.
0.
0.
0.
0.
0.
0.
0.
0.
0.
0.
0.
0.
0.
0.
0.
0.
0.
0.
0.
0.
0.
0.
0.
0.
0.
0.
0.
0.
0.
0.
0.
0.
0.
0.
0.
0.
0.
0.
0.
0.
0.
0.
0.
0.
0.
0.
0.
0.
0.
0.
0.
0.
0.
0.
0.
0.
0.
0.
0.
0.
0.
0.
0.
0.
0.
0.
0.
0.
0.
0.
0.
0.
0.
0.
0.
0.
0.
0.
0.
0.
0.
0.
0.
0.
0.
0.
0.
0.
0.
0.
0.
0.
0.
0.
0.
0.
0.
0.
0.
0.
0.
0.
0.
0.
0.
0.
0.
0.
0.
0.
0.
0.
0.
0.
0.
0.
0.
0.
0.
0.
0.
0.
0.
0.
0.
0.
0.
0.
0.
0.
0.
0.
0.
0.
0.
0.
0.
0.
0.
0.
0.
0.
0.
0.
0.
0.
0.
0.
0.
0.
0.
0.
0.
0.
0.
0.
0.
0.
0.
0.
0.
0.
0.
0.
0.
0.
0.
0.
0.
0.
0.
0.
0.
0.
0.
0.
0.
0.
0.
0.
0.
0.
0.
0.
0.
0.
0.
0.
0.
0.
0.
0.
0.
0.
0.
0.
0.
0.
0.
0.
0.
0.
0.
0.
0.
0.
0.
0.
0.
0.
0.
0.
0.
0.
0.
0.
0.
0.
0.
0.
0.
0.
0.
0.
0.
0.
0.
0.
0.
0.
0.
0.
0.
0.
0.
0.
0.
0.
0.
0.
0.
0.
0.
0.
0.
0.
0.
0.
0.
0.
0.
0.
0.
0.
0.
0.
0.
0.
0.
0.
0.
0.
0.
0.
0.
0.
0.
0.
0.
0.
0.
0.
0.
0.
0.
0.
0.
0.
0.
0.
0.
0.
0.
0.
0.
0.
0.
0.
0.
0.
0.
0.
0.
0.
0.
0.
0.
0.
0.
0.
0.
0.
0.
0.
0.
0.
0.
0.
0.
0.
0.
0.
0.
0.
0.
0.
0.
0.
0.
0.
0.
0.
0.
0.
0.
0.
0.
0.
0.
0.
0.
0.
0.
0.
0.
0.
0.
0.
0.
0.
0.
0.
0.
0.
0.
0.
0.
0.
0.
0.
0.
0.
0.
0.
0.
0.
0.
0.
0.
0.
0.
0.
0.
0.
0.
0.
0.
0.
0.
0.
0.
0.
0.
0.
0.
0.
0.
0.
0.
0.
0.
0.
0.
0.
0.
0.
0.
0.
0.
0.
0.
0.
0.
0.
0.
0.
0.
0.
0.
0.
0.
0.
0.
0.
0.
0.
0.
0.
0.
0.
0.
0.
0.
0.
0.
0.
0.
0.
0.
0.
0.
0.
0.
0.
0.
0.
0.
0.
0.
0.
0.
0.
0.
0.
0.
0.
0.
0.
0.
0.
0.
0.
0.
0.
0.
0.
0.
0.
0.
0.
0.
0.
0.
0.
0.
0.
0.
0.
0.
0.
0.
0.
0.
0.
0.
0.
0.
0.
0.
0.
0.
0.
0.
0.
0.
0.
0.
0.
0.
0.
0.
0.
0.
0.
0.
0.
0.
0.
0.
0.
0.
0.
0.
0.
0.
0.
0.
0.
0.
0.
0.
0.
0.
0.
0.
0.
0.
0.
0.
0.
0.
0.
0.
0.
0.
0.
0.
0.
0.
0.
0.
0.
0.
0.
0.
0.
0.
0.
0.
0.
0.
0.
0.
0.
0.
0.
0.
0.
0.
0.
0.
0.
0.
0.
0.
0.
0.
0.
0.
0.
0.
0.
0.
0.
0.
0.
0.
0.
0.
0.
0.
0.
0.
0.
0.
0.
0.
0.
0.
0.
0.
0.
0.
0.
0.
0.
0.
0.
0.
0.
0.
0.
0.
0.
0.
0.
0.
0.
0.
0.
0.
0.
0.
0.
0.
0.
0.
0.
0.
0.
0.
0.
0.
0.
0.
0.
0.
0.
0.
0.
0.
0.
0.
0.
0.
0.
0.
0.
0.
0.
0.
0.
0.
0.
0.
0.
0.
0.
0.
0.
0.
0.
0.
0.
0.
0.
0.
0.
0.
0.
0.
0.
0.
0.
0.
0.
0.
0.
0.
0.
0.
0.
0.
0.
0.
0.
0.
0.
0.
0.
0.
0.
0.
0.
0.
0.
0.
0.
0.
0.
0.
0.
0.
0.
0.
0.
0.
0.
0.
0.
0.
0.
0.
0.
0.
0.
0.
0.
0.
0.
0.
0.
0.
0.
0.
0.
0.
0.
0.
0.
0.
0.
0.
0.
0.
0.
0.
0.
0.
0.
0.
0.
0.
0.
0.
0.
0.
0.
0.
0.
0.
0.
0.
0.
0.
0.
0.
0.
0.
0.
0.
0.
0.
0.
0.
0.
0.
0.
0.
0.
0.
0.
0.000
0.000
0.000
0.
0.
0.
0.
0.
0.
0.
0.
0.
0.
0.
0.
0.
0.
0.
0.
0.
0.
0.
0.
0.
0.
0.
0.
0.
0.
0.
0.
0.
0.
0.
0.
0.
0.
0.
0.
0.
0.
0.
0.
0.
0.
0.
0.
0.
0.
0.
0.
0.
0.
0.
0.
0.
0.
0.
0.
0.
0.
0.
0.
0.
0.
0.
0.
0.
0.
0.
0.
0.
0.
0.
0.
0.
0.
0.
0.
0.
0.
0.
0.
0.
0.
0.
0.
0.
0.
0.
0.000
0.000
0.000
0.000
-0.001
-0.001
-0.001
-0.001
0.000
0.000
0.000
0.
0.
0.
0.
0.
0.
0.
0.
0.
0.
0.
0.
0.
0.
0.
0.
0.
0.
0.
0.
0.
0.
0.
0.
0.
0.
0.
0.
0.
0.
0.
0.
0.
0.
0.
0.
0.
0.
0.
0.
0.
0.
0.
0.
0.
0.
0.
0.
0.
0.
0.
0.
0.
0.
0.
0.
0.
0.
0.
0.
0.
0.
0.
0.
0.
0.
0.
0.
0.
0.
0.
0.
0.
0.
0.
0.
0.
0.
0.
0.
0.
0.000
0.000
-0.002
-0.002
-0.002
-0.002
-0.002
-0.002
-0.002
-0.001
-0.002
0.000
0.000
0.
0.
0.
0.
0.
0.
0.
0.
0.
0.
0.
0.
0.
0.
0.
0.
0.
0.
0.
0.
0.
0.
0.
0.
0.
0.
0.
0.
0.
0.
0.
0.
0.
0.
0.
0.
0.
0.
0.
0.
0.
0.
0.
0.
0.
0.
0.
0.
0.
0.
0.
0.
0.
0.
0.
0.
0.
0.
0.
0.
0.
0.
0.
0.
0.
0.
0.
0.
0.
0.
0.
0.
0.
0.
0.
0.
0.
0.
0.
0.000
0.000
-0.002
-0.002
-0.002
-0.005
-0.005
-0.005
-0.004
-0.004
-0.001
-0.001
-0.002
-0.001
0.001
0.000
0.000
0.000
0.
0.
0.
0.
0.
0.
0.
0.
0.
0.
0.
0.
0.
0.
0.
0.
0.
0.
0.
0.
0.
0.
0.
0.
0.
0.
0.
0.
0.
0.
0.
0.
0.
0.
0.
0.
0.
0.
0.
0.
0.
0.
0.
0.
0.
0.
0.
0.
0.
0.
0.
0.
0.
0.
0.
0.
0.
0.
0.
0.
0.
0.
0.
0.
0.
0.
0.
0.
0.
0.
0.
0.
0.
0.
0.000
0.000
-0.002
-0.002
-0.005
-0.006
-0.008
-0.009
-0.009
-0.009
-0.010
-0.009
-0.007
-0.005
-0.003
-0.001
-0.001
-0.001
0.000
0.000
0.000
0.
0.
0.
0.
0.
0.
0.
0.
0.
0.
0.
0.
0.
0.
0.
0.
0.
0.
0.
0.
0.
0.
0.
0.
0.
0.
0.
0.
0.
0.
0.
0.
0.
0.
0.
0.
0.
0.
0.
0.
0.
0.
0.
0.
0.
0.
0.
0.
0.
0.
0.
0.
0.
0.
0.
0.
0.
0.
0.
0.
0.
0.
0.
0.
0.
0.
0.
0.
0.
0.
0.
0.
0.000
-0.001
-0.002
-0.005
-0.008
-0.011
-0.015
-0.018
-0.020
-0.020
-0.020
-0.022
-0.019
-0.015
-0.011
-0.009
-0.006
-0.002
-0.001
-0.001
0.000
0.000
0.
0.
0.
0.
0.
0.
0.
0.
0.
0.
0.
0.
0.
0.
0.
0.
0.
0.
0.
0.
0.
0.
0.
0.
0.
0.
0.
0.
0.
0.
0.
0.
0.
0.
0.
0.
0.
0.
0.
0.
0.
0.
0.
0.
0.
0.
0.
0.
0.
0.
0.
0.
0.
0.
0.
0.
0.
0.
0.
0.
0.
0.
0.
0.
0.
0.
0.
0.
0.
0.
0.000
0.001
-0.002
-0.007
-0.010
-0.017
-0.022
-0.029
-0.036
-0.041
-0.046
-0.045
-0.039
-0.035
-0.031
-0.027
-0.019
-0.014
-0.008
-0.005
-0.001
-0.002
0.000
0.
0.
0.
0.
0.
0.
0.
0.
0.
0.
0.
0.
0.
0.
0.
0.
0.
0.
0.
0.
0.
0.
0.
0.
0.
0.
0.
0.
0.
0.
0.
0.
0.
0.
0.
0.
0.
0.
0.
0.
0.
0.
0.
0.
0.
0.
0.
0.
0.
0.
0.
0.
0.
0.
0.
0.
0.
0.
0.
0.
0.
0.
0.
0.
0.
0.
0.
0.
0.
0.000
0.001
-0.001
-0.005
-0.009
-0.016
-0.023
-0.033
-0.050
-0.064
-0.074
-0.077
-0.074
-0.069
-0.065
-0.056
-0.049
-0.036
-0.027
-0.015
-0.010
-0.005
-0.001
-0.002
0.000
0.
0.
0.
0.
0.
0.
0.
0.
0.
0.
0.
0.
0.
0.
0.
0.
0.
0.
0.
0.
0.
0.
0.
0.
0.
0.
0.
0.
0.
0.
0.
0.
0.
0.
0.
0.
0.
0.
0.
0.
0.
0.
0.
0.
0.
0.
0.
0.
0.
0.
0.
0.
0.
0.
0.
0.
0.
0.
0.
0.
0.
0.
0.
0.
0.
0.
0.
0.000
0.000
-0.001
-0.004
-0.009
-0.015
-0.021
-0.033
-0.051
-0.073
-0.091
-0.103
-0.110
-0.113
-0.113
-0.109
-0.103
-0.089
-0.072
-0.049
-0.030
-0.018
-0.009
-0.005
-0.002
0.000
0.000
0.
0.
0.
0.
0.
0.
0.
0.
0.
0.
0.
0.
0.
0.
0.
0.
0.
0.
0.
0.
0.
0.
0.
0.
0.
0.
0.
0.
0.
0.
0.
0.
0.
0.
0.
0.
0.
0.
0.
0.
0.
0.
0.
0.
0.
0.
0.
0.
0.
0.
0.
0.
0.
0.
0.
0.
0.
0.
0.
0.
0.
0.
0.
0.
0.
0.
0.000
0.000
-0.001
-0.004
-0.011
-0.018
-0.030
-0.043
-0.067
-0.095
-0.118
-0.137
-0.151
-0.167
-0.171
-0.162
-0.147
-0.130
-0.105
-0.082
-0.052
-0.030
-0.014
-0.006
-0.004
-0.001
0.000
0.
0.
0.
0.
0.
0.
0.
0.
0.
0.
0.
0.
0.
0.
0.
0.
0.
0.
0.
0.
0.
0.
0.
0.
0.
0.
0.
0.
0.
0.
0.
0.
0.
0.
0.
0.
0.
0.
0.
0.
0.
0.
0.
0.
0.
0.
0.
0.
0.
0.
0.
0.
0.
0.
0.
0.
0.
0.
0.
0.
0.
0.
0.
0.
0.
0.000
0.000
-0.001
-0.001
-0.008
-0.014
-0.022
-0.035
-0.055
-0.086
-0.123
-0.151
-0.178
-0.205
-0.224
-0.216
-0.033
0.285
0.212
-0.072
-0.106
-0.077
-0.044
-0.022
-0.008
-0.005
-0.001
0.000
0.
0.
0.
0.
0.
0.
0.
0.
0.
0.
0.
0.
0.
0.
0.
0.
0.
0.
0.
0.
0.
0.
0.
0.
0.
0.
0.
0.
0.
0.
0.
0.
0.
0.
0.
0.
0.
0.
0.
0.
0.
0.
0.
0.
0.
0.
0.
0.
0.
0.
0.
0.
0.
0.
0.
0.
0.
0.
0.
0.
0.
0.
0.
0.
0.
0.000
0.000
-0.001
-0.003
-0.008
-0.015
-0.026
-0.042
-0.069
-0.106
-0.151
-0.191
-0.229
-0.275
-0.289
0.321
7.433
14.689
9.908
1.258
-0.088
-0.092
-0.058
-0.028
-0.012
-0.006
-0.002
0.000
0.
0.
0.
0.
0.
0.
0.
0.
0.
0.
0.
0.
0.
0.
0.
0.
0.
0.
0.
0.
0.
0.
0.
0.
0.
0.
0.
0.
0.
0.
0.
0.
0.
0.
0.
0.
0.
0.
0.
0.
0.
0.
0.
0.
0.
0.
0.
0.
0.
0.
0.
0.
0.
0.
0.
0.
0.
0.
0.
0.
0.
0.
0.
0.
0.
0.000
0.000
-0.001
-0.004
-0.007
-0.017
-0.029
-0.051
-0.084
-0.124
-0.165
-0.210
-0.266
-0.324
-0.328
2.502
73.367
172.737
91.788
5.950
0.030
-0.112
-0.066
-0.032
-0.015
-0.007
-0.002
0.000
0.
0.
0.
0.
0.
0.
0.
0.
0.
0.
0.
0.
0.
0.
0.
0.
0.
0.
0.
0.
0.
0.
0.
0.
0.
0.
0.
0.
0.
0.
0.
0.
0.
0.
0.
0.
0.
0.
0.
0.
0.
0.
0.
0.
0.
0.
0.
0.
0.
0.
0.
0.
0.
0.
0.
0.
0.
0.
0.
0.
0.
0.
0.
0.
0.
0.000
0.000
-0.001
-0.003
-0.007
-0.017
-0.034
-0.058
-0.095
-0.134
-0.164
-0.116
-0.205
-0.339
-0.361
0.643
20.571
415.030
861.540
8.083
-0.003
-0.123
-0.072
-0.034
-0.017
-0.006
-0.003
0.001
0.
0.
0.
0.
0.
0.
0.
0.
0.
0.
0.
0.
0.
0.
0.
0.
0.
0.
0.
0.
0.
0.
0.
0.
0.
0.
0.
0.
0.
0.
0.
0.
0.
0.
0.
0.
0.
0.
0.
0.
0.
0.
0.
0.
0.
0.
0.
0.
0.
0.
0.
0.
0.
0.
0.
0.
0.
0.
0.
0.
0.
0.
0.
0.
0.
0.
0.000
-0.001
-0.003
-0.007
-0.017
-0.034
-0.059
-0.099
-0.140
-0.129
0.037
-0.082
-0.310
-0.373
-0.163
2.482
91.091
191.193
2.354
-0.150
-0.125
-0.067
-0.035
-0.015
-0.006
-0.003
0.001
0.
0.
0.
0.
0.
0.
0.
0.
0.
0.
0.
0.
0.
0.
0.
0.
0.
0.
0.
0.
0.
0.
0.
0.
0.
0.
0.
0.
0.
0.
0.
0.
0.
0.
0.
0.
0.
0.
0.
0.
0.
0.
0.
0.
0.
0.
0.
0.
0.
0.
0.
0.
0.
0.
0.
0.
0.
0.
0.
0.
0.
0.
0.
0.
0.
0.
0.000
0.001
-0.003
-0.007
-0.015
-0.029
-0.055
-0.096
-0.141
-0.143
-0.071
-0.139
-0.265
-0.359
-0.292
-0.069
0.509
0.629
-0.170
-0.186
-0.120
-0.062
-0.033
-0.016
-0.005
-0.001
0.001
0.
0.
0.
0.
0.
0.
0.
0.
0.
0.
0.
0.
0.
0.
0.
0.
0.
0.
0.
0.
0.
0.
0.
0.
0.
0.
0.
0.
0.
0.
0.
0.
0.
0.
0.
0.
0.
0.
0.
0.
0.
0.
0.
0.
0.
0.
0.
0.
0.
0.
0.
0.
0.
0.
0.
0.
0.
0.
0.
0.
0.
0.
0.
0.
0.
0.
0.
0.001
-0.003
-0.005
-0.013
-0.025
-0.046
-0.087
-0.133
-0.179
-0.209
-0.258
-0.278
-0.369
-0.356
-0.212
-0.261
-0.306
-0.258
-0.183
-0.106
-0.057
-0.031
-0.016
-0.004
-0.001
0.
0.
0.
0.
0.
0.
0.
0.
0.000
0.000
0.000
0.
0.
0.
0.
0.
0.
0.
0.
0.
0.
0.
0.
0.
0.
0.
0.
0.
0.
0.
0.
0.
0.
0.
0.
0.
0.
0.
0.
0.
0.
0.
0.
0.
0.
0.
0.
0.
0.
0.
0.
0.
0.
0.
0.
0.
0.
0.
0.
0.
0.
0.
0.
0.
0.
0.
0.
0.
0.000
-0.001
-0.003
-0.010
-0.019
-0.034
-0.070
-0.117
-0.174
-0.231
-0.289
-0.347
-0.392
-0.370
-0.284
-0.283
-0.301
-0.244
-0.164
-0.096
-0.056
-0.030
-0.017
-0.005
0.001
0.
0.
0.
0.
0.
0.
0.000
0.000
-0.001
-0.001
-0.001
-0.001
0.001
0.000
0.000
0.
0.
0.
0.
0.
0.
0.
0.
0.
0.
0.
0.
0.
0.
0.
0.
0.
0.
0.
0.
0.
0.
0.
0.
0.
0.
0.
0.
0.
0.
0.
0.
0.
0.
0.
0.
0.
0.
0.
0.
0.
0.
0.
0.
0.
0.
0.
0.
0.
0.
0.
0.
0.
0.000
-0.001
-0.001
-0.008
-0.015
-0.029
-0.054
-0.089
-0.143
-0.202
-0.273
-0.328
-0.315
0.209
1.263
0.984
-0.104
-0.222
-0.156
-0.095
-0.053
-0.031
-0.018
-0.006
0.000
0.001
0.000
0.
0.000
0.000
-0.002
-0.003
-0.003
-0.005
-0.005
-0.005
-0.004
-0.003
-0.003
-0.001
0.000
0.000
0.
0.
0.
0.
0.
0.
0.
0.
0.
0.
0.
0.
0.
0.
0.
0.
0.
0.
0.
0.
0.
0.
0.
0.
0.
0.
0.
0.
0.
0.
0.
0.
0.
0.
0.
0.
0.
0.
0.
0.
0.
0.
0.
0.
0.
0.
0.
0.
0.
0.
0.
0.000
0.000
-0.001
-0.006
-0.011
-0.023
-0.043
-0.068
-0.107
-0.165
-0.234
-0.285
-0.011
3.635
12.161
6.070
0.385
-0.203
-0.154
-0.096
-0.056
-0.034
-0.018
-0.009
-0.004
-0.002
-0.002
0.000
0.001
-0.002
-0.003
-0.008
-0.009
-0.011
-0.014
-0.013
-0.009
-0.008
-0.006
-0.005
-0.001
0.000
0.000
0.
0.
0.
0.
0.
0.
0.
0.
0.
0.
0.
0.
0.
0.
0.
0.
0.
0.
0.
0.
0.
0.
0.
0.
0.
0.
0.
0.
0.
0.
0.
0.
0.
0.
0.
0.
0.
0.
0.
0.
0.
0.
0.
0.
0.
0.
0.
0.
0.
0.
0.
0.000
0.000
-0.004
-0.011
-0.019
-0.035
-0.058
-0.090
-0.136
-0.201
-0.247
0.108
6.672
30.973
8.408
0.418
-0.194
-0.158
-0.099
-0.061
-0.037
-0.021
-0.011
-0.007
-0.008
-0.006
-0.004
-0.006
-0.010
-0.013
-0.018
-0.021
-0.021
-0.022
-0.020
-0.019
-0.016
-0.012
-0.007
-0.005
-0.001
0.000
0.000
0.000
0.000
0.
0.
0.
0.
0.
0.
0.
0.
0.
0.
0.
0.
0.
0.
0.
0.
0.
0.
0.
0.
0.
0.
0.
0.
0.
0.
0.
0.
0.
0.
0.
0.
0.
0.
0.
0.
0.
0.
0.
0.
0.
0.
0.
0.
0.
0.
0.
0.
0.000
0.000
-0.002
-0.010
-0.016
-0.029
-0.050
-0.078
-0.120
-0.176
-0.233
-0.143
3.601
26.851
3.490
-0.052
-0.207
-0.154
-0.100
-0.065
-0.041
-0.030
-0.023
-0.020
-0.020
-0.019
-0.021
-0.023
-0.020
-0.028
-0.032
-0.034
-0.037
-0.038
-0.035
-0.030
-0.024
-0.019
-0.013
-0.007
-0.003
-0.001
0.001
0.000
0.000
0.000
0.000
0.000
0.
0.
0.
0.
0.
0.
0.
0.
0.
0.
0.
0.
0.
0.
0.
0.
0.
0.
0.
0.
0.
0.
0.
0.
0.
0.
0.
0.
0.
0.
0.
0.
0.
0.
0.
0.
0.
0.
0.
0.
0.
0.
0.
0.
0.
0.000
0.000
-0.001
-0.004
-0.012
-0.029
-0.043
-0.067
-0.104
-0.158
-0.222
-0.262
-0.072
0.526
-0.061
-0.239
-0.203
-0.150
-0.096
-0.067
-0.051
-0.041
-0.037
-0.031
-0.034
-0.036
-0.037
-0.038
-0.040
-0.042
-0.047
-0.053
-0.055
-0.055
-0.054
-0.047
-0.040
-0.029
-0.021
-0.010
-0.005
-0.002
0.001
-0.002
-0.001
-0.001
-0.001
0.000
0.000
0.000
0.
0.
0.
0.
0.
0.
0.
0.
0.
0.
0.
0.
0.
0.
0.
0.
0.
0.
0.
0.
0.
0.
0.
0.
0.
0.
0.
0.
0.
0.
0.
0.
0.
0.
0.
0.
0.
0.
0.
0.
0.
0.
0.
0.
0.000
-0.001
-0.004
-0.010
-0.022
-0.040
-0.061
-0.089
-0.135
-0.199
-0.259
-0.288
-0.292
-0.280
-0.244
-0.193
-0.138
-0.096
-0.075
-0.063
-0.053
-0.046
-0.046
-0.048
-0.052
-0.056
-0.060
-0.063
-0.065
-0.069
-0.078
-0.084
-0.084
-0.080
-0.070
-0.056
-0.043
-0.031
-0.022
-0.014
-0.009
-0.008
-0.006
-0.006
-0.003
-0.003
-0.002
-0.001
0.000
0.000
0.
0.
0.
0.
0.
0.
0.
0.
0.
0.
0.
0.
0.
0.
0.
0.
0.
0.
0.
0.
0.
0.
0.
0.
0.
0.
0.
0.
0.
0.
0.
0.
0.
0.
0.
0.
0.
0.
0.
0.
0.
0.
0.000
0.001
-0.003
-0.006
-0.010
-0.021
-0.034
-0.054
-0.082
-0.123
-0.181
-0.230
-0.267
-0.280
-0.271
-0.229
-0.174
-0.133
-0.101
-0.081
-0.070
-0.065
-0.067
-0.069
-0.072
-0.082
-0.085
-0.090
-0.094
-0.096
-0.104
-0.112
-0.119
-0.121
-0.112
-0.098
-0.086
-0.066
-0.051
-0.034
-0.027
-0.021
-0.017
-0.011
-0.010
-0.009
-0.008
-0.004
-0.002
-0.002
0.000
0.
0.
0.
0.
0.
0.
0.
0.
0.
0.
0.
0.
0.
0.
0.
0.
0.
0.
0.
0.
0.
0.
0.
0.
0.
0.
0.
0.
0.
0.
0.
0.
0.
0.
0.
0.
0.
0.
0.
0.
0.
0.000
-0.001
-0.002
-0.004
-0.006
-0.012
-0.022
-0.035
-0.054
-0.079
-0.119
-0.165
-0.204
-0.227
-0.243
-0.241
-0.219
-0.170
-0.130
-0.106
-0.092
-0.087
-0.086
-0.091
-0.104
-0.110
-0.126
-0.134
-0.139
-0.139
-0.142
-0.145
-0.158
-0.167
-0.168
-0.156
-0.140
-0.117
-0.092
-0.071
-0.057
-0.044
-0.036
-0.028
-0.021
-0.016
-0.014
-0.011
-0.009
-0.002
-0.002
-0.002
0.000
0.
0.
0.
0.
0.
0.
0.
0.
0.
0.
0.
0.
0.
0.
0.
0.
0.
0.
0.
0.
0.
0.
0.
0.
0.
0.
0.
0.
0.
0.
0.
0.
0.
0.
0.
0.
0.
0.
0.
0.000
-0.001
-0.002
-0.003
-0.005
-0.009
-0.017
-0.023
-0.037
-0.057
-0.084
-0.122
-0.161
-0.176
-0.155
-0.183
-0.227
-0.211
-0.172
-0.132
-0.111
-0.101
-0.099
-0.114
-0.130
-0.152
-0.172
-0.181
-0.194
-0.201
-0.202
-0.203
-0.207
-0.215
-0.219
-0.215
-0.207
-0.187
-0.159
-0.129
-0.105
-0.086
-0.066
-0.057
-0.046
-0.036
-0.026
-0.020
-0.015
-0.011
-0.006
-0.002
-0.002
0.000
0.
0.
0.
0.
0.
0.
0.
0.
0.
0.
0.
0.
0.
0.
0.
0.
0.
0.
0.
0.
0.
0.
0.
0.
0.
0.
0.
0.
0.
0.
0.
0.
0.
0.
0.
0.
0.
0.
0.000
-0.001
-0.002
-0.003
-0.007
-0.012
-0.017
-0.030
-0.039
-0.054
-0.068
-0.096
-0.129
-0.158
-0.162
-0.130
-0.175
-0.217
-0.207
-0.175
-0.136
-0.114
-0.113
-0.125
-0.149
-0.180
-0.217
-0.233
-0.242
-0.247
-0.267
-0.283
-0.280
-0.274
-0.273
-0.274
-0.279
-0.272
-0.244
-0.215
-0.184
-0.158
-0.135
-0.112
-0.094
-0.077
-0.060
-0.047
-0.034
-0.025
-0.016
-0.008
-0.004
-0.002
-0.001
0.000
0.
0.
0.
0.
0.
0.
0.
0.
0.
0.
0.
0.
0.
0.
0.
0.
0.
0.
0.
0.
0.
0.
0.
0.
0.
0.
0.
0.
0.
0.
0.
0.
0.
0.
0.
0.
0.
0.000
-0.002
-0.003
-0.008
-0.015
-0.024
-0.036
-0.052
-0.067
-0.084
-0.099
-0.111
-0.139
-0.162
-0.184
-0.187
-0.209
-0.218
-0.204
-0.168
-0.140
-0.127
-0.130
-0.159
-0.190
-0.236
-0.275
-0.307
-0.263
-0.256
-0.327
-0.348
-0.354
-0.340
-0.326
-0.327
-0.338
-0.324
-0.285
-0.219
-0.229
-0.236
-0.217
-0.178
-0.151
-0.126
-0.105
-0.076
-0.054
-0.035
-0.024
-0.013
-0.006
-0.002
-0.001
0.000
0.
0.
0.
0.
0.
0.
0.
0.
0.
0.
0.
0.
0.
0.
0.
0.
0.
0.
0.
0.
0.
0.
0.
0.
0.
0.
0.
0.
0.
0.
0.
0.
0.
0.
0.
0.
0.000
-0.001
-0.002
-0.007
-0.014
-0.024
-0.039
-0.066
-0.083
-0.100
-0.115
-0.128
-0.140
-0.153
-0.166
-0.181
-0.208
-0.223
-0.217
-0.194
-0.160
-0.143
-0.136
-0.158
-0.193
-0.242
-0.312
-0.365
-0.395
-0.283
-0.256
-0.398
-0.438
-0.436
-0.411
-0.392
-0.392
-0.390
-0.076
2.390
5.825
2.333
-0.050
-0.296
-0.257
-0.207
-0.177
-0.150
-0.119
-0.085
-0.055
-0.034
-0.020
-0.010
-0.003
-0.001
0.000
0.
0.
0.
0.
0.
0.
0.
0.
0.
0.
0.
0.
0.
0.
0.
0.
0.
0.
0.
0.
0.
0.
0.
0.
0.
0.
0.
0.
0.
0.
0.
0.
0.
0.
0.
0.
0.000
-0.001
-0.004
-0.011
-0.025
-0.041
-0.068
-0.095
-0.116
-0.101
-0.114
-0.158
-0.169
-0.166
-0.168
-0.182
-0.196
-0.205
-0.201
-0.182
-0.162
-0.149
-0.158
-0.192
-0.249
-0.320
-0.389
-0.447
-0.408
-0.230
-0.219
-0.498
-0.572
-0.556
-0.499
-0.478
-0.470
-0.357
7.055
185.322
972.288
176.124
6.002
-0.279
-0.222
-0.132
-0.199
-0.205
-0.167
-0.122
-0.081
-0.049
-0.029
-0.015
-0.007
-0.003
0.000
0.
0.
0.
0.
0.
0.
0.
0.
0.
0.
0.
0.
0.
0.
0.
0.
0.
0.
0.
0.
0.
0.
0.
0.
0.
0.
0.
0.
0.
0.
0.
0.
0.
0.
0.
0.
0.001
-0.001
-0.007
-0.020
-0.033
-0.056
-0.091
-0.123
-0.062
0.311
0.233
-0.115
-0.203
-0.191
-0.171
-0.165
-0.173
-0.182
-0.181
-0.174
-0.163
-0.160
-0.177
-0.228
-0.298
-0.374
-0.421
-0.277
2.711
10.127
14.553
1.489
-1.028
-1.088
-0.727
-0.601
-0.574
-0.092
29.277
5408.340
107047.258
5946.669
31.328
-0.114
-0.110
0.077
-0.176
-0.284
-0.241
-0.177
-0.114
-0.075
-0.047
-0.021
-0.012
-0.006
-0.001
0.000
0.
0.
0.
0.
0.
0.
0.
0.
0.
0.
0.
0.
0.
0.
0.
0.
0.
0.
0.
0.
0.
0.
0.
0.
0.
0.
0.
0.
0.
0.
0.
0.
0.
0.
0.
0.001
-0.003
-0.015
-0.024
-0.041
-0.072
-0.115
-0.150
0.196
3.145
1.539
-0.021
-0.231
-0.213
-0.184
-0.158
-0.154
-0.162
-0.171
-0.165
-0.163
-0.173
-0.206
-0.277
-0.341
-0.250
0.051
3.135
581.039
498.723
136.336
10.102
6.602
-0.837
-1.112
-0.720
-0.342
5.981
62.442
2517.339
86381.984
2682.820
20.868
-0.336
-0.486
-0.290
-0.307
-0.353
-0.303
-0.232
-0.162
-0.109
-0.064
-0.035
-0.015
-0.007
-0.001
0.000
0.
0.
0.
0.
0.
0.
0.
0.
0.
0.
0.
0.
0.
0.
0.
0.
0.
0.
0.
0.
0.
0.
0.
0.
0.
0.
0.
0.
0.
0.
0.
0.
0.
0.
0.000
0.001
-0.008
-0.018
-0.029
-0.049
-0.082
-0.135
-0.184
0.039
2.135
0.960
-0.140
-0.258
-0.234
-0.188
-0.149
-0.140
-0.145
-0.154
-0.160
-0.172
-0.202
-0.264
-0.342
-0.363
0.714
3.197
8.490
8161.445
3660.730
227.675
269.979
65632.305
281.867
1.003
1.176
3.354
217.641
9423.183
7591.039
3367.070
357.001
10.948
-0.600
-0.538
1.622
3.349
1.549
0.429
-0.011
-0.198
-0.144
-0.092
-0.050
-0.024
-0.013
-0.006
0.000
0.000
0.000
0.
0.
0.
0.
0.
0.
0.
0.
0.
0.
0.
0.
0.
0.
0.
0.
0.
0.
0.
0.
0.
0.
0.
0.
0.
0.
0.
0.
0.
0.
0.
0.
0.000
-0.001
-0.010
-0.020
-0.033
-0.053
-0.089
-0.147
-0.209
-0.241
-0.155
-0.179
-0.249
-0.257
-0.238
-0.183
-0.140
-0.125
-0.123
-0.137
-0.155
-0.193
-0.259
-0.347
-0.434
-0.417
0.685
2.980
1.208
22.038
100.341
303.599
4324.269
70065.031
329.810
129.933
159.015
25.796
682.856
101864.766
101955.695
756.097
418.089
14.813
1.032
3.789
229.432
577.654
148.746
31.816
8.791
0.096
-0.187
-0.123
-0.066
-0.036
-0.019
-0.011
-0.004
-0.003
-0.001
0.000
0.
0.
0.
0.
0.
0.
0.
0.
0.
0.
0.
0.
0.
0.
0.
0.
0.
0.
0.
0.
0.
0.
0.
0.
0.
0.
0.
0.
0.
0.
0.000
0.000
-0.001
-0.011
-0.021
-0.035
-0.057
-0.092
-0.148
-0.222
-0.263
-0.253
-0.114
-0.104
-0.226
-0.217
-0.167
-0.123
-0.109
-0.106
-0.124
-0.166
-0.235
-0.314
-0.334
-0.034
2.423
9.690
5.254
-0.400
0.802
29.718
193.207
3499.364
5295.117
1307.612
15636.785
29968.656
695.378
108.345
3186.665
2432.966
61.985
7.850
66.281
3591.839
109.076
3271.793
101533.875
15857.736
660.096
52.086
1.135
-0.219
-0.151
-0.085
-0.048
-0.029
-0.016
-0.011
-0.004
-0.003
-0.001
0.001
0.
0.
0.
0.
0.
0.
0.
0.
0.
0.
0.
0.
0.
0.
0.
0.
0.
0.
0.
0.
0.
0.
0.
0.
0.
0.
0.
0.
0.
0.000
0.000
-0.001
-0.009
-0.022
-0.036
-0.057
-0.089
-0.142
-0.209
-0.249
-0.224
0.060
0.075
-0.170
-0.184
-0.140
-0.101
-0.087
-0.091
-0.119
-0.192
-0.272
-0.095
11.654
43.965
185.874
2484.954
1352.468
14.380
4.871
5.207
74.028
2987.783
55987.664
14036.972
111442.430
84392.422
1011.728
25.611
26.076
22.344
41.190
41.506
772.150
118686.445
28849.590
11308.339
101083.148
23497.283
1216.022
90.447
1.602
-0.255
-0.179
-0.102
-0.062
-0.037
-0.023
-0.014
-0.009
-0.004
-0.003
0.001
0.000
0.
0.
0.
0.
0.
0.
0.
0.
0.
0.
0.
0.
0.
0.
0.
0.
0.
0.
0.
0.
0.
0.
0.
0.
0.
0.
0.
0.
0.000
0.000
-0.003
-0.009
-0.021
-0.034
-0.053
-0.083
-0.128
-0.184
-0.221
-0.221
-0.128
-0.106
-0.168
-0.148
-0.113
-0.083
-0.075
-0.085
-0.131
-0.216
-0.289
3.106
2488.507
50802.816
13050.595
101984.344
29083.758
167.261
74.890
20.283
183.261
100206.742
102054.766
5938.370
1254.389
998.783
117.250
6.138
8.741
28.112
596.618
2456.038
2285.478
101327.891
105883.734
101341.344
30036.775
501.803
198.324
76.563
0.584
-0.300
-0.205
-0.122
-0.076
-0.050
-0.031
-0.020
-0.011
-0.007
-0.004
-0.002
0.001
0.
0.
0.
0.
0.
0.
0.
0.
0.
0.
0.
0.
0.
0.
0.
0.
0.
0.
0.
0.
0.
0.
0.
0.
0.
0.
0.
0.
0.000
0.000
-0.002
-0.007
-0.017
-0.029
-0.047
-0.070
-0.105
-0.147
-0.185
-0.197
-0.188
-0.166
-0.142
-0.114
-0.082
-0.059
-0.061
-0.082
-0.144
-0.238
-0.193
8.193
1144.076
101134.117
102058.922
101251.625
12000.668
3635.585
592.214
856.001
61.175
9338.681
143408.953
3229.730
64.813
502.088
41.703
16.215
53.294
141.388
10604.464
100582.875
107104.313
104928.313
8164.940
32396.871
102044.344
31905.805
118.617
2.320
-0.359
-0.331
-0.224
-0.141
-0.092
-0.063
-0.042
-0.025
-0.014
-0.010
-0.004
-0.003
0.001
0.
0.
0.
0.
0.
0.
0.
0.
0.
0.
0.
0.
0.
0.
0.
0.
0.
0.
0.
0.
0.
0.
0.
0.
0.
0.
0.
0.
0.000
0.000
-0.001
-0.005
-0.014
-0.023
-0.038
-0.056
-0.079
-0.108
-0.135
-0.151
-0.147
-0.130
-0.107
-0.079
-0.056
-0.044
-0.054
-0.084
-0.153
-0.246
0.064
14.362
421.194
44082.754
54959.695
629.919
25198.861
103061.563
10818.680
716.783
29.708
5279.988
100061.914
3514.484
17.873
79.050
8.160
29.417
119.613
9751.052
102286.781
52320.559
78181.641
152664.422
342.885
18679.457
100823.398
45792.262
228.968
0.480
-0.487
-0.362
-0.244
-0.165
-0.113
-0.077
-0.051
-0.031
-0.018
-0.012
-0.006
-0.003
0.001
0.001
0.
0.
0.
0.
0.
0.
0.
0.
0.
0.
0.
0.
0.
0.
0.
0.
0.
0.
0.
0.
0.
0.
0.
0.
0.
0.
0.
0.
0.000
-0.001
-0.004
-0.010
-0.018
-0.027
-0.041
-0.056
-0.072
-0.088
-0.096
-0.097
-0.086
-0.069
-0.050
-0.036
-0.037
-0.051
-0.083
-0.165
-0.259
0.502
38.185
333.569
215.206
112.044
357.230
69339.938
101487.734
13401.717
247.103
23253.430
100197.352
356.778
73.545
132.122
40.493
1.667
3.079
122.944
44399.152
101073.898
14569.920
275.381
3111.092
43.525
100152.406
6647.266
271.618
8.301
-0.530
-0.541
-0.401
-0.280
-0.195
-0.137
-0.089
-0.060
-0.038
-0.021
-0.012
-0.007
-0.003
-0.001
0.000
0.
0.
0.
0.
0.
0.
0.
0.
0.
0.
0.
0.
0.
0.
0.
0.
0.
0.
0.
0.
0.
0.
0.
0.
0.
0.
0.
0.
0.000
0.000
-0.003
-0.004
-0.010
-0.018
-0.027
-0.035
-0.045
-0.054
-0.059
-0.058
-0.051
-0.037
-0.030
-0.023
-0.031
-0.048
-0.094
-0.180
-0.293
0.056
15.479
106.448
28.316
6.943
2168.690
100410.445
32546.795
254.774
571.156
107728.375
133813.531
150.463
600.972
9800.078
1022.815
13.707
-0.200
18.323
590.524
11584.264
77517.984
447.761
35.968
76.071
64.605
43.563
7.915
-0.374
-0.559
-0.518
-0.434
-0.327
-0.228
-0.153
-0.101
-0.065
-0.041
-0.022
-0.012
-0.007
-0.003
-0.001
0.000
0.
0.
0.
0.
0.
0.
0.
0.
0.
0.
0.
0.
0.
0.
0.
0.
0.
0.
0.
0.
0.
0.
0.
0.
0.
0.
0.
0.
0.
0.000
-0.001
-0.003
-0.006
-0.010
-0.017
-0.022
-0.026
-0.032
-0.032
-0.030
-0.027
-0.022
-0.018
-0.019
-0.032
-0.054
-0.117
-0.202
-0.339
-0.550
0.197
5.391
11.237
4.385
114.206
3187.431
497.518
42.855
981.560
101350.609
118706.867
1351.280
690.418
10787.520
1023.058
14.749
-0.713
0.019
21.336
2032.819
104481.758
3582.942
122.021
2019.742
5288.217
33505.559
592.809
4.927
15.986
4.627
-0.257
-0.342
-0.253
-0.165
-0.103
-0.063
-0.040
-0.022
-0.010
-0.006
-0.003
-0.001
0.000
0.
0.
0.
0.
0.
0.
0.
0.
0.
0.
0.
0.
0.
0.
0.
0.
0.
0.
0.
0.
0.
0.
0.
0.
0.
0.
0.
0.
0.
0.
0.000
-0.001
-0.003
-0.006
-0.008
-0.012
-0.015
-0.017
-0.018
-0.017
-0.016
-0.013
-0.011
-0.014
-0.035
-0.075
-0.157
-0.235
-0.344
-0.634
-0.731
7.498
37.641
11.976
85.599
15790.178
23171.572
76.596
292.643
10124.009
100674.547
14669.399
101.484
147.115
73.988
7.141
-0.788
-1.092
1.707
35.965
1670.263
93.389
424.991
8068.088
102104.383
101107.711
516.365
91.834
19881.766
573.978
1.280
-0.333
-0.253
-0.163
-0.098
-0.057
-0.034
-0.019
-0.008
-0.005
-0.001
0.000
0.000
0.
0.
0.
0.
0.
0.
0.
0.
0.
0.
0.
0.
0.
0.
0.
0.
0.
0.
0.
0.
0.
0.
0.
0.
0.
0.
0.
0.
0.
0.
0.
0.000
0.001
-0.002
-0.005
-0.006
-0.008
-0.009
-0.009
-0.008
-0.007
-0.007
-0.008
-0.016
-0.040
-0.109
-0.257
-0.292
-0.125
-0.307
-0.868
1.035
7.269
22.683
5552.732
102299.227
15904.352
69.359
727.278
2134.740
12423.438
100653.727
42.334
386.485
101042.883
590.037
4.324
-0.452
7.266
193.997
196.592
202.334
1316.407
1099.249
101204.773
143421.266
35258.422
348.268
2485.627
195.616
1.693
-0.308
-0.238
-0.151
-0.087
-0.050
-0.027
-0.014
-0.006
-0.004
-0.001
0.000
0.000
0.
0.
0.
0.
0.
0.
0.
0.
0.
0.
0.
0.
0.
0.
0.
0.
0.
0.
0.
0.
0.
0.
0.
0.
0.
0.
0.
0.
0.
0.
0.
0.
0.
0.001
0.001
-0.002
-0.003
-0.003
-0.004
-0.003
-0.002
-0.002
-0.004
-0.016
-0.044
-0.127
-0.323
-0.354
-0.170
-0.297
-0.858
-1.064
1.646
67.842
4217.767
107297.367
8311.877
43.315
121.617
241.424
63.038
41.415
216.477
76155.891
103624.609
5038.062
248.824
22.327
4.449
59.328
61.230
229.958
1856.057
45.853
3961.698
100504.328
102293.008
432.796
57.752
9.965
0.158
-0.299
-0.209
-0.127
-0.071
-0.040
-0.022
-0.011
-0.005
-0.001
0.000
0.000
0.
0.
0.
0.
0.
0.
0.
0.
0.
0.
0.
0.
0.
0.
0.
0.
0.
0.
0.
0.
0.
0.
0.
0.
0.
0.
0.
0.
0.
0.
0.
0.
0.
0.
0.
0.000
0.001
0.001
0.001
-0.001
0.000
0.000
0.001
-0.004
-0.016
-0.045
-0.112
-0.250
-0.373
-0.582
-0.815
-0.983
-0.961
2.927
106.748
494.308
1115.928
233.608
33.857
28.821
59.064
15.722
64.100
7199.139
108917.563
102159.367
104200.039
25847.889
189.959
17.337
9.581
5.564
1.152
0.786
8.329
31792.260
27498.223
1668.453
47.790
2.921
0.148
-0.310
-0.256
-0.168
-0.100
-0.058
-0.032
-0.014
-0.006
-0.002
-0.001
0.000
0.
0.
0.
0.
0.
0.
0.
0.
0.
0.
0.
0.
0.
0.
0.
0.
0.
0.
0.
0.
0.
0.
0.
0.
0.
0.
0.
0.
0.
0.
0.
0.
0.
0.
0.
0.
0.
0.
0.000
0.000
0.000
0.002
0.001
0.001
-0.005
-0.019
-0.044
-0.097
-0.196
-0.321
-0.621
-1.014
-0.773
0.537
1.876
7.690
68.459
137.562
76.847
1264.184
1132.619
23.264
64.551
2156.543
106404.922
48755.230
3010.267
113911.492
39831.117
320.491
118.405
67.278
36.538
3.983
-0.804
-0.404
30.984
39.382
9.666
1.089
-0.312
-0.364
-0.278
-0.191
-0.120
-0.073
-0.044
-0.022
-0.010
-0.003
0.000
0.000
0.000
0.
0.
0.
0.
0.
0.
0.
0.
0.
0.
0.
0.
0.
0.
0.
0.
0.
0.
0.
0.
0.
0.
0.
0.
0.
0.
0.
0.
0.
0.
0.
0.
0.
0.
0.
0.
0.
0.
0.
0.
0.
0.000
0.002
-0.002
-0.006
-0.022
-0.046
-0.097
-0.189
-0.300
0.261
4.791
10.841
162.816
2229.006
30.765
85.530
187.197
100.421
11925.866
18758.336
321.232
17.194
98.905
1371.781
284.283
314.938
15759.181
19547.514
205.954
3500.734
3952.296
15.944
2.534
-0.277
-0.673
-0.514
-0.316
-0.333
-0.370
-0.336
-0.265
-0.189
-0.126
-0.080
-0.049
-0.032
-0.015
-0.006
0.002
0.000
0.000
0.
0.
0.
0.
0.
0.
0.
0.
0.
0.
0.
0.
0.
0.
0.
0.
0.
0.
0.
0.
0.
0.
0.
0.
0.
0.
0.
0.
0.
0.
0.
0.
0.
0.
0.
0.
0.
0.
0.
0.
0.
0.
0.
0.001
-0.002
-0.009
-0.025
-0.054
-0.112
-0.194
-0.106
49.304
6227.486
843.366
10460.188
125456.625
425.478
421.666
664.791
161.445
47943.855
113725.586
3815.155
19.771
4.295
2.698
5.006
19.962
393.967
27153.928
55.690
68.025
80.527
-0.114
-0.326
-0.483
-0.508
-0.442
-0.372
-0.316
-0.272
-0.217
-0.161
-0.110
-0.077
-0.051
-0.032
-0.019
-0.005
0.000
0.001
0.
0.
0.
0.
0.
0.
0.
0.
0.
0.
0.
0.
0.
0.
0.
0.
0.
0.
0.
0.
0.
0.
0.
0.
0.
0.
0.
0.
0.
0.
0.
0.
0.
0.
0.
0.
0.
0.
0.
0.
0.
0.
0.
0.
0.
0.001
-0.003
-0.012
-0.026
-0.062
-0.126
-0.213
0.126
81.576
16672.730
100272.844
27095.199
60906.688
4986.629
1151.404
638.714
86.631
5309.795
65481.418
1262.036
15.736
11.872
1.884
-0.716
-0.257
4.607
21.333
0.878
-0.951
-1.018
-0.925
-0.620
-0.547
-0.406
-0.310
-0.242
-0.198
-0.158
-0.119
-0.088
-0.063
-0.043
-0.031
-0.020
-0.007
0.000
0.001
0.000
0.
0.
0.
0.
0.
0.
0.
0.
0.
0.
0.
0.
0.
0.
0.
0.
0.
0.
0.
0.
0.
0.
0.
0.
0.
0.
0.
0.
0.
0.
0.
0.
0.
0.
0.
0.
0.
0.
0.
0.
0.
0.
0.
0.
0.
0.000
-0.005
-0.011
-0.029
-0.068
-0.135
-0.229
0.048
24.761
3955.968
172458.313
4376.765
1987.580
105832.992
12197.227
340.700
37.404
2202.012
100093.859
1050.376
12.548
26.533
4.992
-0.683
-0.284
0.186
-0.160
-0.623
-0.708
-0.671
-0.532
-0.526
-0.452
-0.311
-0.216
-0.159
-0.120
-0.089
-0.065
-0.046
-0.033
-0.023
-0.017
-0.009
0.
0.001
0.000
0.
0.
0.
0.
0.
0.
0.
0.
0.
0.
0.
0.
0.
0.
0.
0.
0.
0.
0.
0.
0.
0.
0.
0.
0.
0.
0.
0.
0.
0.
0.
0.
0.
0.
0.
0.
0.
0.
0.
0.
0.
0.
0.
0.
0.
0.
0.000
-0.007
-0.015
-0.031
-0.066
-0.137
-0.224
-0.105
7.185
122.644
543.515
144.556
6878.989
101529.594
100412.758
368.140
11.190
51.131
266.458
34.354
1.426
4.715
0.814
2.208
31.048
93.633
183.102
5.551
-0.455
-0.435
-0.382
-0.342
-0.287
-0.210
-0.144
-0.101
-0.072
-0.055
-0.036
-0.024
-0.017
-0.014
-0.004
0.001
0.000
0.000
0.
0.
0.
0.
0.
0.
0.
0.
0.
0.
0.
0.
0.
0.
0.
0.
0.
0.
0.
0.
0.
0.
0.
0.
0.
0.
0.
0.
0.
0.
0.
0.
0.
0.
0.
0.
0.
0.
0.
0.
0.
0.
0.
0.
0.
0.
0.
0.
-0.006
-0.014
-0.032
-0.061
-0.124
-0.207
-0.097
7.610
88.882
56.522
409.226
100247.242
108493.219
2119.727
40.857
119.312
641.785
11.631
2.156
3.623
0.205
0.355
30.464
2234.240
29276.988
100888.969
130.723
-0.144
-0.371
-0.298
-0.238
-0.190
-0.141
-0.096
-0.063
-0.041
-0.027
-0.016
-0.009
-0.005
0.001
0.000
0.000
0.
0.
0.
0.
0.
0.
0.
0.
0.
0.
0.
0.
0.
0.
0.
0.
0.
0.
0.
0.
0.
0.
0.
0.
0.
0.
0.
0.
0.
0.
0.
0.
0.
0.
0.
0.
0.
0.
0.
0.
0.
0.
0.
0.
0.
0.
0.
0.
0.
0.
-0.003
-0.012
-0.026
-0.052
-0.103
-0.175
-0.185
2.216
17.838
11.822
68.164
5236.170
2396.671
34.982
5.829
1505.795
18335.322
522.847
72.328
26.133
6.667
12.498
238.281
21554.326
103745.203
4378.825
27.612
-0.127
-0.329
-0.256
-0.198
-0.152
-0.107
-0.074
-0.044
-0.027
-0.015
-0.003
0.002
0.000
0.001
0.
0.
0.
0.
0.
0.
0.
0.
0.
0.
0.
0.
0.
0.
0.
0.
0.
0.
0.
0.
0.
0.
0.
0.
0.
0.
0.
0.
0.
0.
0.
0.
0.
0.
0.
0.
0.
0.
0.
0.
0.
0.
0.
0.
0.
0.
0.
0.
0.
0.
0.
0.
-0.003
-0.010
-0.022
-0.041
-0.078
-0.139
-0.208
-0.147
0.305
0.066
1.183
11.641
8.961
0.753
3.926
225.585
15203.758
101637.625
4968.881
70.303
30.210
417.660
10911.643
101641.398
102432.430
678.251
6.646
-0.253
-0.288
-0.210
-0.159
-0.116
-0.081
-0.053
-0.029
-0.018
-0.008
-0.002
0.001
0.000
0.001
0.
0.
0.
0.
0.
0.
0.
0.
0.
0.
0.
0.
0.
0.
0.
0.
0.
0.
0.
0.
0.
0.
0.
0.
0.
0.
0.
0.
0.
0.
0.
0.
0.
0.
0.
0.
0.
0.
0.
0.
0.
0.
0.
0.
0.
0.
0.
0.
0.
0.
0.
0.
-0.001
-0.007
-0.015
-0.028
-0.054
-0.099
-0.154
-0.210
-0.278
-0.337
-0.393
-0.400
-0.492
-0.421
1.071
85.389
54389.004
101547.836
37149.398
96.736
38.935
5889.218
100654.203
143404.875
39042.242
156.563
1.486
-0.285
-0.234
-0.163
-0.119
-0.086
-0.059
-0.038
-0.020
-0.012
-0.005
-0.002
0.001
0.001
0.
0.
0.
0.
0.
0.
0.
0.
0.
0.
0.
0.
0.
0.
0.
0.
0.
0.
0.
0.
0.
0.
0.
0.
0.
0.
0.
0.
0.
0.
0.
0.
0.
0.
0.
0.
0.
0.
0.
0.
0.
0.
0.
0.
0.
0.
0.
0.
0.
0.
0.
0.
0.
0.000
-0.004
-0.010
-0.018
-0.037
-0.066
-0.103
-0.148
-0.197
-0.246
-0.298
-0.359
-0.433
-0.502
-0.300
12.403
903.884
108493.656
100602.086
349.582
11.665
6025.641
125457.703
2754.178
108.226
6.242
-0.088
-0.237
-0.170
-0.115
-0.082
-0.057
-0.038
-0.021
-0.014
-0.006
-0.005
-0.001
0.001
0.001
0.
0.
0.
0.
0.
0.
0.
0.
0.
0.
0.
0.
0.
0.
0.
0.
0.
0.
0.
0.
0.
0.
0.
0.
0.
0.
0.
0.
0.
0.
0.
0.
0.
0.
0.
0.
0.
0.
0.
0.
0.
0.
0.
0.
0.
0.
0.
0.
0.
0.
0.
0.
0.
0.
-0.001
-0.005
-0.012
-0.024
-0.041
-0.068
-0.098
-0.135
-0.171
-0.214
-0.260
-0.323
-0.402
-0.444
0.422
42.010
4744.894
7927.382
67.514
1.346
178.108
1493.254
30.302
2.198
-0.102
-0.235
-0.174
-0.115
-0.079
-0.057
-0.039
-0.025
-0.014
-0.009
-0.005
-0.002
0.001
0.001
0.001
0.
0.
0.
0.
0.
0.
0.
0.
0.
0.
0.
0.
0.
0.
0.
0.
0.
0.
0.
0.
0.
0.
0.
0.
0.
0.
0.
0.
0.
0.
0.
0.
0.
0.
0.
0.
0.
0.
0.
0.
0.
0.
0.
0.
0.
0.
0.
0.
0.
0.
0.
0.
0.
0.
0.001
-0.002
-0.008
-0.018
-0.029
-0.047
-0.070
-0.102
-0.141
-0.174
-0.209
-0.242
-0.295
-0.349
-0.346
0.855
12.782
15.495
1.341
-0.349
0.209
1.017
0.107
-0.214
-0.211
-0.166
-0.116
-0.075
-0.051
-0.037
-0.025
-0.013
-0.009
-0.005
-0.004
0.001
0.001
0.001
0.
0.
0.
0.
0.
0.
0.
0.
0.
0.
0.
0.
0.
0.
0.
0.
0.
0.
0.
0.
0.
0.
0.
0.
0.
0.
0.
0.
0.
0.
0.
0.
0.
0.
0.
0.
0.
0.
0.
0.
0.
0.
0.
0.
0.
0.
0.
0.
0.
0.
0.
0.
0.
0.
0.
0.000
0.001
-0.006
-0.011
-0.021
-0.035
-0.060
-0.090
-0.134
-0.160
-0.172
-0.183
-0.203
-0.234
-0.252
-0.255
-0.183
-0.174
-0.269
-0.279
-0.259
-0.228
-0.204
-0.175
-0.138
-0.098
-0.066
-0.045
-0.030
-0.018
-0.011
-0.006
-0.005
-0.001
0.000
0.001
0.001
0.
0.
0.
0.
0.
0.
0.
0.
0.
0.
0.
0.
0.
0.
0.
0.
0.
0.
0.
0.
0.
0.
0.
0.
0.
0.
0.
0.
0.
0.
0.
0.
0.
0.
0.
0.
0.
0.
0.
0.
0.
0.
0.
0.
0.
0.
0.
0.
0.
0.
0.
0.
0.
0.
0.
0.
0.001
0.001
-0.003
-0.008
-0.017
-0.031
-0.055
-0.088
-0.130
-0.158
-0.165
-0.161
-0.151
-0.159
-0.161
-0.169
-0.173
-0.171
-0.171
-0.164
-0.151
-0.137
-0.118
-0.096
-0.076
-0.049
-0.038
-0.026
-0.016
-0.011
-0.006
-0.003
-0.001
0.
0.001
0.001
0.
0.
0.
0.
0.
0.
0.
0.
0.
0.
0.
0.
0.
0.
0.
0.
0.
0.
0.
0.
0.
0.
0.
0.
0.
0.
0.
0.
0.
0.
0.
0.
0.
0.
0.
0.
0.
0.
0.
0.
0.
0.
0.
0.
0.
0.
0.
0.
0.
0.
0.
0.
0.
0.
0.
0.
0.
0.001
0.001
-0.004
-0.006
-0.014
-0.028
-0.052
-0.088
-0.144
-0.219
-0.201
-0.153
-0.126
-0.104
-0.094
-0.093
-0.095
-0.091
-0.090
-0.085
-0.077
-0.068
-0.058
-0.047
-0.036
-0.028
-0.016
-0.013
-0.006
-0.004
-0.001
0.000
0.001
0.000
0.000
0.
0.
0.
0.
0.
0.
0.
0.
0.
0.
0.
0.
0.
0.
0.
0.
0.
0.
0.
0.
0.
0.
0.
0.
0.
0.
0.
0.
0.
0.
0.
0.
0.
0.
0.
0.
0.
0.
0.
0.
0.
0.
0.
0.
0.
0.
0.
0.
0.
0.
0.
0.
0.
0.
0.
0.
0.
0.
0.000
0.001
-0.001
-0.006
-0.011
-0.024
-0.045
-0.086
-0.195
-0.337
-0.279
-0.157
-0.098
-0.072
-0.057
-0.052
-0.047
-0.045
-0.044
-0.041
-0.038
-0.034
-0.028
-0.020
-0.013
-0.011
-0.007
-0.004
0.001
0.000
0.000
0.000
0.000
0.
0.
0.
0.
0.
0.
0.
0.
0.
0.
0.
0.
0.
0.
0.
0.
0.
0.
0.
0.
0.
0.
0.
0.
0.
0.
0.
0.
0.
0.
0.
0.
0.
0.
0.
0.
0.
0.
0.
0.
0.
0.
0.
0.
0.
0.
0.
0.
0.
0.
0.
0.
0.
0.
0.
0.
0.
0.
0.
0.
0.001
0.001
-0.001
-0.005
-0.010
-0.020
-0.036
-0.069
-0.162
-0.270
-0.221
-0.114
-0.064
-0.046
-0.034
-0.028
-0.022
-0.021
-0.020
-0.017
-0.013
-0.011
-0.010
-0.007
-0.005
-0.003
-0.003
0.000
-0.001
-0.001
-0.001
0.
0.
0.
0.
0.
0.
0.
0.
0.
0.
0.
0.
0.
0.
0.
0.
0.
0.
0.
0.
0.
0.
0.
0.
0.
0.
0.
0.
0.
0.
0.
0.
0.
0.
0.
0.
0.
0.
0.
0.
0.
0.
0.
0.
0.
0.
0.
0.
0.
0.
0.
0.
0.
0.
0.
0.
0.
0.
0.
0.
0.
0.
0.001
0.001
-0.001
-0.002
-0.007
-0.013
-0.022
-0.042
-0.077
-0.113
-0.096
-0.059
-0.037
-0.025
-0.018
-0.012
-0.008
-0.007
-0.005
-0.004
-0.005
-0.005
-0.001
-0.001
-0.001
0.
0.000
-0.001
-0.001
-0.001
-0.001
0.
0.
0.
0.
0.
0.
0.
0.
0.
0.
0.
0.
0.
0.
0.
0.
0.
0.
0.
0.
0.
0.
0.
0.
0.
0.
0.
0.
0.
0.
0.
0.
0.
0.
0.
0.
0.
0.
0.
0.
0.
0.
0.
0.
0.
0.
0.
0.
0.
0.
0.
0.
0.
0.
0.
0.
0.
0.
0.
0.
0.
0.
0.000
0.001
0.001
-0.001
-0.003
-0.008
-0.013
-0.020
-0.030
-0.039
-0.036
-0.027
-0.017
-0.014
-0.011
-0.006
-0.005
-0.001
0.000
0.000
0.000
0.001
0.001
0.001
0.001
-0.001
-0.001
-0.001
-0.001
-0.001
0.
0.
0.
0.
0.
0.
0.
0.
0.
0.
0.
0.
0.
0.
0.
0.
0.
0.
0.
0.
0.
0.
0.
0.
0.
0.
0.
0.
0.
0.
0.
0.
0.
0.
0.
0.
0.
0.
0.
0.
0.
0.
0.
0.
0.
0.
0.
0.
0.
0.
0.
0.
0.
0.
0.
0.
0.
0.
0.
0.
0.
0.
0.
0.
0.001
0.001
0.001
-0.001
-0.003
-0.007
-0.010
-0.013
-0.015
-0.014
-0.012
-0.010
-0.007
-0.005
-0.003
-0.001
0.000
0.
0.
0.
0.
0.
0.
0.
0.
-0.001
-0.001
-0.001
0.
0.
0.
0.
0.
0.
0.
0.
0.
0.
0.
0.
0.
0.
0.
0.
0.
0.
0.
0.
0.
0.
0.
0.
0.
0.
0.
0.
0.
0.
0.
0.
0.
0.
0.
0.
0.
0.
0.
0.
0.
0.
0.
0.
0.
0.
0.
0.
0.
0.
0.
0.
0.
0.
0.
0.
0.
0.
0.
0.
0.
0.
0.
0.
0.
0.000
0.001
0.001
0.001
-0.001
-0.003
-0.004
-0.005
-0.007
-0.005
-0.005
-0.004
-0.003
-0.002
-0.001
0.001
0.
0.
0.
0.
0.
0.
0.
0.
0.
0.
0.
0.
0.
0.
0.
0.
0.
0.
0.
0.
0.
0.
0.
0.
0.
0.
0.
0.
0.
0.
0.
0.
0.
0.
0.
0.
0.
0.
0.
0.
0.
0.
0.
0.
0.
0.
0.
0.
0.
0.
0.
0.
0.
0.
0.
0.
0.
0.
0.
0.
0.
0.
0.
0.
0.
0.
0.
0.
0.
0.
0.
0.
0.
0.
0.
0.
0.
0.
0.000
0.001
0.001
0.001
-0.001
-0.001
-0.002
-0.002
-0.002
-0.002
-0.002
-0.002
-0.001
0.001
0.000
0.
0.
0.
0.
0.
0.
0.
0.
0.
0.
0.
0.
0.
0.
0.
0.
0.
0.
0.
0.
0.
0.
0.
0.
0.
0.
0.
0.
0.
0.
0.
0.
0.
0.
0.
0.
0.
0.
0.
0.
0.
0.
0.
0.
0.
0.
0.
0.
0.
0.
0.
0.
0.
0.
0.
0.
0.
0.
0.
0.
0.
0.
0.
0.
0.
0.
0.
0.
0.
0.
0.
0.
0.
0.
0.
0.
0.
0.
0.
0.
0.001
0.001
0.001
0.001
0.001
0.001
0.001
0.001
0.001
0.000
0.001
0.000
0.
0.
0.
0.
0.
0.
0.
0.
0.
0.
0.
0.
0.
0.
0.
0.
0.
0.
0.
0.
0.
0.
0.
0.
0.
0.
0.
0.
0.
0.
0.
0.
0.
0.
0.
0.
0.
0.
0.
0.
0.
0.
0.
0.
0.
0.
0.
0.
0.
0.
0.
0.
0.
0.
0.
0.
0.
0.
0.
0.
0.
0.
0.
0.
0.
0.
0.
0.
0.
0.
0.
0.
0.
0.
0.
0.
0.
0.
0.
0.
0.
0.
0.000
0.001
0.001
0.001
0.001
0.001
0.000
0.001
0.000
0.
0.
0.
0.
0.
0.
0.
0.
0.
0.
0.
0.
0.
0.
0.
0.
0.
0.
0.
0.
0.
0.
0.
0.
0.
0.
0.
0.
0.
0.
0.
0.
0.
0.
0.
0.
0.
0.
0.
0.
0.
0.
0.
0.
0.
0.
0.
0.
0.
0.
0.
0.
0.
0.
0.
0.
0.
0.
0.
0.
0.
0.
0.
0.
0.
0.
0.
0.
0.
0.
0.
0.
0.
0.
0.
0.
0.
0.
0.
0.
0.
0.
0.
0.
0.
0.
0.000
0.000
0.000
0.000
0.000
0.
0.
0.
0.
0.
0.
0.
0.
0.
0.
0.
0.
0.
0.
0.
0.
0.
0.
0.
0.
0.
0.
0.
0.
0.
0.
0.
0.
0.
0.
0.
0.
0.
0.
0.
0.
0.
0.
0.
0.
0.
0.
0.
0.
0.
0.
0.
0.
0.
0.
0.
0.
0.
0.
0.
0.
0.
0.
0.
0.
0.
0.
0.
0.
0.
0.
0.
0.
0.
0.
0.
0.
0.
0.
0.
0.
0.
0.
0.
0.
0.
0.
0.
0.
0.
0.
0.
0.
0.
0.
0.
0.
0.
0.
0.
0.
0.
0.
0.
0.
0.
0.
0.
0.
0.
0.
0.
0.
0.
0.
0.
0.
0.
0.
0.
0.
0.
0.
0.
0.
0.
0.
0.
0.
0.
0.
0.
0.
0.
0.
0.
0.
0.
0.
0.
0.
0.
0.
0.
0.
0.
0.
0.
0.
0.
0.
0.
0.
0.
0.
0.
0.
0.
0.
0.
0.
0.
0.
0.
0.
0.
0.
0.
0.
0.
0.
0.
0.
0.
0.
0.
0.
0.
0.
0.
0.
0.
0.
0.
0.
0.
0.
0.
0.
0.
0.
0.
0.
0.
0.
0.
0.
0.
0.
0.
0.
0.
0.
0.
0.
0.
0.
0.
0.
0.
0.
0.
0.
0.
0.
0.
0.
0.
0.
0.
0.
0.
0.
0.
0.
0.
0.
0.
0.
0.
0.
0.
0.
0.
0.
0.
0.
0.
0.
0.
0.
0.
0.
0.
0.
0.
0.
0.
0.
0.
0.
0.
0.
0.
0.
0.
0.
0.
0.
0.
0.
0.
0.
0.
0.
0.
0.
0.
0.
0.
0.
0.
0.
0.
0.
0.
0.
0.
0.
0.
0.
0.
0.
0.
0.
0.
0.
0.
0.
0.
0.
0.
0.
0.
0.
0.
0.
0.
0.
0.
0.
0.
0.
0.
0.
0.
0.
0.
0.
0.
0.
0.
0.
0.
0.
0.
0.
0.
0.
0.
0.
0.
0.
0.
0.
0.
0.
0.
0.
0.
0.
0.
0.
0.
0.
0.
0.
0.
0.
0.
0.
0.
0.
0.
0.
0.
0.
0.
0.
0.
0.
0.
0.
0.
0.
0.
0.
0.
0.
0.
0.
0.
0.
0.
0.
0.
0.
0.
0.
0.
0.
0.
0.
0.
0.
0.
0.
0.
0.
0.
0.
0.
0.
0.
0.
0.
0.
0.
0.
0.
0.
0.
0.
0.
0.
0.
0.
0.
0.
0.
0.
0.
0.
0.
0.
0.
0.
0.
0.
0.
0.
0.
0.
0.
0.
0.
0.
0.
0.
0.
0.
0.
0.
0.
0.
0.
0.
0.
0.
0.
0.
0.
0.
0.
0.
0.
0.
0.
0.
0.
0.
0.
0.
0.
0.
0.
0.
0.
0.
0.
0.
0.
0.
0.
0.
0.
0.
0.
0.
0.
0.
0.
0.
0.
0.
0.
0.
0.
0.
0.
0.
0.
0.
0.
0.
0.
0.
0.
0.
0.
0.
0.
0.
0.
0.
0.
0.
0.
0.
0.
0.
0.
0.
0.
0.
0.
0.
0.
0.
0.
0.
0.
0.
0.
0.
0.
0.
0.
0.
0.
0.
0.
0.
0.
0.
0.
0.
0.
0.
0.
0.
0.
0.
0.
0.
0.
0.
0.
0.
0.
0.
0.
0.
0.
0.
0.
0.
0.
0.
0.
0.
0.
0.
0.
0.
0.
0.
0.
0.
0.
0.
0.
0.
0.
0.
0.
0.
0.
0.
0.
0.
0.
0.
0.
0.
0.
0.
0.
0.
0.
0.
0.
0.
0.
0.
0.
0.
0.
0.
0.
0.
0.
0.
0.
0.
0.
0.
0.
0.
0.
0.
0.
0.
0.
0.
0.
0.
0.
0.
0.
0.
0.
0.
0.
0.
0.
0.
0.
0.
0.
0.
0.
0.
0.
0.
0.
0.
0.
0.
0.
0.
0.
0.
0.
0.
0.
0.
0.
0.
0.
0.
0.
0.
0.
0.
0.
0.
0.
0.
0.
0.
0.
0.
0.
0.
0.
0.
0.
0.
0.
0.
0.
0.
0.
0.
0.
0.
0.
0.
0.
0.
0.
0.
0.
0.
0.
0.
0.
0.
0.
0.
0.
0.
0.
0.
0.
0.
0.
0.
0.
0.
0.
0.
0.
0.
0.
0.
0.
0.
0.
0.
0.
0.
0.
0.
0.
0.
0.
0.
0.
0.
0.
0.
0.
0.
0.
0.
0.
0.
0.
0.
0.
0.
0.
0.
0.
0.
0.
0.
0.
0.
0.
0.
0.
0.
0.
0.
0.
0.
0.
0.
0.
0.
0.
0.
0.
0.
0.
0.
0.
0.
0.
0.
0.
0.
0.
0.
0.
0.
0.
0.
0.
0.
0.
0.
0.
0.
0.
0.
0.
0.
0.
0.
0.
0.
0.
0.
0.
0.
0.
0.
0.
0.
0.
0.
0.
0.
0.
0.
0.
0.
0.
0.
0.
0.
0.
0.
0.
0.
0.
0.
0.
0.
0.
0.
0.
0.
0.
0.
0.
0.
0.
0.
0.
0.
0.
0.
0.
0.
0.
0.
0.
0.
0.
0.
0.
0.
0.
0.
0.
0.
0.
0.
0.
0.
0.
0.
0.
0.
0.
0.
0.
0.
0.
0.
0.
0.
0.
0.
0.
0.
0.
0.
0.
0.
0.
0.
0.
0.
0.
0.
0.
0.
0.
0.
0.
0.
0.
0.
0.
0.
0.
0.
0.
0.
0.
0.
0.
0.
0.
0.
0.
0.
0.
0.
0.
0.
0.
0.
0.
0.
0.
0.
0.
0.
0.
0.
0.
0.
0.
0.
0.
0.
0.
0.
0.
0.
0.
0.
0.
0.
0.
0.
0.
0.
0.
0.
0.
0.
0.
0.
0.
0.
0.
0.
0.
0.
0.
0.
0.
0.
0.
0.
0.
0.
0.
0.
0.
0.
0.
0.
0.
0.
0.
0.
0.
0.
0.
0.
0.
0.
0.
0.
0.
0.
0.
0.
0.
0.
0.
0.
0.
0.
0.
0.
0.
0.
0.
0.
0.
0.
0.
0.
0.
0.
0.
0.
0.
0.
0.
0.
0.
0.
0.
0.
0.
0.
0.
0.
0.
0.
0.
0.
0.
0.
0.
0.
0.
0.
0.
0.
0.
0.
0.
0.
0.
0.
0.
0.
0.
0.
0.
0.
0.
0.
0.
0.
0.
0.
0.
0.
0.
0.
0.
0.
0.
0.
0.
0.
0.
0.
0.
0.
0.
0.
0.
0.
0.
0.
0.
0.
0.
0.
0.
0.
0.
0.
0.
0.
0.
0.
0.
0.
0.
0.
0.
0.
0.
0.
0.
0.
0.
0.
0.
0.
0.
0.
0.
0.
0.
0.
0.
0.
0.
0.
0.
0.
0.
0.
0.
0.
0.
0.
0.
0.
0.
0.
0.
0.
0.
0.
0.
0.
0.
0.
0.
0.
0.
0.
0.
0.
0.
0.
0.
0.
0.
0.
0.
0.
0.
0.
0.
0.
0.
0.
0.
0.
0.
0.
0.
0.
0.
0.
0.
0.
0.
0.
0.
0.
0.
0.
0.
0.
0.
0.
0.
0.
0.
0.
0.
0.
0.
0.
0.
0.
0.
0.
0.
0.
0.
0.
0.
0.
0.
0.
0.
0.
0.
0.
0.
0.
0.
0.
0.
0.
0.
0.
0.
0.
0.
0.
0.
0.
0.
0.
0.
0.
0.
0.
0.
0.
0.
0.
0.
0.
0.
0.
0.
0.
0.
0.
0.
0.
0.
0.
0.
0.
0.
0.
0.
0.
0.
0.
0.
0.
0.
0.
0.
0.
0.
0.
0.
0.
0.
0.
0.
0.
0.
0.
0.
0.
0.
0.
0.
0.
0.
0.
0.
0.
0.
0.
0.
0.
0.
0.
0.
0.
0.
0.
0.
0.
0.
0.
0.
0.
0.
0.
0.
0.
0.
0.
0.
0.
0.
0.
0.
0.
0.
0.
0.
0.
0.
0.
0.
0.
0.
0.
0.
0.
0.
0.
0.
0.
0.
0.
0.
0.
0.
0.
0.
0.
0.
0.
0.
0.
0.
0.
0.
0.
0.
0.
0.
0.
0.
0.
0.
0.
0.
0.
0.
0.
0.
0.
0.
0.
0.
0.
0.
0.
0.
0.
0.
0.
0.
0.
0.
0.
0.
0.
0.
0.
0.
0.
0.
0.
0.
0.
0.
0.
0.
0.
0.
0.
0.
0.
0.
0.
0.
0.
0.
0.
0.
0.
0.
0.
0.
0.
0.
0.
0.
0.
0.
0.
0.
0.
0.
0.
0.
0.
0.
0.
0.
0.
0.
0.
0.
0.
0.
0.
0.
0.
0.
0.
0.
0.
0.
0.
0.
0.
0.
0.
0.
0.
0.
0.
0.
0.
0.
0.
0.
0.
0.
0.
0.
0.
0.000
0.000
0.000
0.000
0.000
0.000
0.000
0.
0.
0.
0.
0.
0.
0.
0.
0.
0.
0.
0.
0.
0.
0.
0.
0.
0.
0.
0.
0.
0.
0.
0.
0.
0.
0.
0.
0.
0.
0.
0.
0.
0.
0.
0.
0.
0.
0.
0.
0.
0.
0.
0.
0.
0.
0.
0.
0.
0.
0.
0.
0.
0.
0.
0.
0.
0.
0.
0.
0.
0.
0.
0.
0.
0.
0.
0.
0.
0.
0.
0.
0.
0.
0.
0.
0.
0.
0.
0.
0.
0.
0.
0.
0.000
0.000
-0.001
-0.002
-0.002
-0.002
-0.002
-0.002
-0.001
0.000
0.000
0.000
0.
0.
0.
0.
0.
0.
0.
0.
0.
0.
0.
0.
0.
0.
0.
0.
0.
0.
0.
0.
0.
0.
0.
0.
0.
0.
0.
0.
0.
0.
0.
0.
0.
0.
0.
0.
0.
0.
0.
0.
0.
0.
0.
0.
0.
0.
0.
0.
0.
0.
0.
0.
0.
0.
0.
0.
0.
0.
0.
0.
0.
0.
0.
0.
0.
0.
0.
0.
0.
0.
0.
0.
0.
0.
0.
0.
0.
0.
0.
0.000
0.000
0.000
-0.002
-0.002
-0.002
-0.004
-0.004
-0.004
-0.002
-0.001
-0.001
0.000
0.001
0.000
0.000
0.000
0.
0.
0.
0.
0.
0.
0.
0.
0.
0.
0.
0.
0.
0.
0.
0.
0.
0.
0.
0.
0.
0.
0.
0.
0.
0.
0.
0.
0.
0.
0.
0.
0.
0.
0.
0.
0.
0.
0.
0.
0.
0.
0.
0.
0.
0.
0.
0.
0.
0.
0.
0.
0.
0.
0.
0.
0.
0.
0.
0.
0.
0.
0.
0.
0.
0.
0.
0.
0.
0.
0.
0.
0.
0.
0.
0.
0.000
-0.002
-0.002
-0.004
-0.006
-0.006
-0.007
-0.008
-0.007
-0.006
-0.005
-0.005
-0.004
-0.003
0.000
0.001
0.000
0.000
0.
0.
0.
0.
0.
0.
0.
0.
0.
0.
0.
0.
0.
0.
0.
0.
0.
0.
0.
0.
0.
0.
0.
0.
0.
0.
0.
0.
0.
0.
0.
0.
0.
0.
0.
0.
0.
0.
0.
0.
0.
0.
0.
0.
0.
0.
0.
0.
0.
0.
0.
0.
0.
0.
0.
0.
0.
0.
0.
0.
0.
0.
0.
0.
0.
0.
0.
0.
0.
0.
0.
0.
0.
0.
0.000
0.000
-0.001
-0.005
-0.008
-0.010
-0.014
-0.017
-0.016
-0.018
-0.018
-0.017
-0.016
-0.013
-0.009
-0.006
-0.003
-0.002
0.001
0.000
0.000
0.
0.
0.
0.
0.
0.
0.
0.
0.
0.
0.
0.
0.
0.
0.
0.
0.
0.
0.
0.
0.
0.
0.
0.
0.
0.
0.
0.
0.
0.
0.
0.
0.
0.
0.
0.
0.
0.
0.
0.
0.
0.
0.
0.
0.
0.
0.
0.
0.
0.
0.
0.
0.
0.
0.
0.
0.
0.
0.
0.
0.
0.
0.
0.
0.
0.
0.
0.
0.
0.
0.
0.000
0.001
-0.002
-0.008
-0.012
-0.015
-0.022
-0.028
-0.031
-0.037
-0.042
-0.038
-0.034
-0.029
-0.025
-0.021
-0.015
-0.012
-0.006
-0.004
-0.001
0.000
0.000
0.
0.
0.
0.
0.
0.
0.
0.
0.
0.
0.
0.
0.
0.
0.
0.
0.
0.
0.
0.
0.
0.
0.
0.
0.
0.
0.
0.
0.
0.
0.
0.
0.
0.
0.
0.
0.
0.
0.
0.
0.
0.
0.
0.
0.
0.
0.
0.
0.
0.
0.
0.
0.
0.
0.
0.
0.
0.
0.
0.
0.
0.
0.
0.
0.
0.
0.
0.
0.
0.000
0.001
-0.003
-0.007
-0.011
-0.016
-0.026
-0.037
-0.052
-0.068
-0.080
-0.081
-0.074
-0.063
-0.053
-0.046
-0.038
-0.030
-0.020
-0.014
-0.007
-0.004
-0.002
0.000
0.000
0.
0.
0.
0.
0.
0.
0.
0.
0.
0.
0.
0.
0.
0.
0.
0.
0.
0.
0.
0.
0.
0.
0.
0.
0.
0.
0.
0.
0.
0.
0.
0.
0.
0.
0.
0.
0.
0.
0.
0.
0.
0.
0.
0.
0.
0.
0.
0.
0.
0.
0.
0.
0.
0.
0.
0.
0.
0.
0.
0.
0.
0.
0.
0.
0.
0.
0.
0.000
0.000
-0.001
-0.005
-0.010
-0.017
-0.027
-0.040
-0.062
-0.086
-0.102
-0.113
-0.119
-0.118
-0.112
-0.099
-0.086
-0.070
-0.055
-0.037
-0.025
-0.014
-0.008
-0.002
-0.001
0.000
0.
0.
0.
0.
0.
0.
0.
0.
0.
0.
0.
0.
0.
0.
0.
0.
0.
0.
0.
0.
0.
0.
0.
0.
0.
0.
0.
0.
0.
0.
0.
0.
0.
0.
0.
0.
0.
0.
0.
0.
0.
0.
0.
0.
0.
0.
0.
0.
0.
0.
0.
0.
0.
0.
0.
0.
0.
0.
0.
0.
0.
0.
0.
0.
0.
0.
0.000
0.000
-0.001
-0.003
-0.009
-0.015
-0.023
-0.036
-0.059
-0.091
-0.116
-0.135
-0.134
-0.153
-0.176
-0.181
-0.171
-0.149
-0.126
-0.099
-0.069
-0.044
-0.026
-0.013
-0.007
-0.002
0.000
0.000
0.
0.
0.
0.
0.
0.
0.
0.
0.
0.
0.
0.
0.
0.
0.
0.
0.
0.
0.
0.
0.
0.
0.
0.
0.
0.
0.
0.
0.
0.
0.
0.
0.
0.
0.
0.
0.
0.
0.
0.
0.
0.
0.
0.
0.
0.
0.
0.
0.
0.
0.
0.
0.
0.
0.
0.
0.
0.
0.
0.
0.
0.
0.
0.
0.
0.000
0.000
-0.001
-0.004
-0.013
-0.019
-0.030
-0.049
-0.076
-0.121
-0.154
-0.153
-0.100
-0.150
-0.244
-0.266
-0.255
-0.190
-0.155
-0.140
-0.107
-0.072
-0.040
-0.022
-0.011
-0.004
-0.001
0.000
0.
0.
0.
0.
0.
0.
0.
0.
0.
0.
0.
0.
0.
0.
0.
0.
0.
0.
0.
0.
0.
0.
0.
0.
0.
0.
0.
0.
0.
0.
0.
0.
0.
0.
0.
0.
0.
0.
0.
0.
0.
0.
0.
0.
0.
0.
0.
0.
0.
0.
0.
0.
0.
0.
0.
0.
0.
0.
0.
0.
0.
0.
0.
0.
0.
0.000
-0.001
-0.001
-0.004
-0.014
-0.023
-0.040
-0.063
-0.101
-0.158
-0.203
-0.214
-0.178
-0.242
-0.334
-0.252
0.882
3.461
4.108
0.947
-0.114
-0.099
-0.059
-0.031
-0.013
-0.005
-0.002
0.000
0.
0.
0.
0.
0.
0.
0.
0.
0.
0.
0.
0.
0.
0.
0.
0.
0.
0.
0.
0.
0.
0.
0.
0.
0.
0.
0.
0.
0.
0.
0.
0.
0.
0.
0.
0.
0.
0.
0.
0.
0.
0.
0.
0.
0.
0.
0.
0.
0.
0.
0.
0.
0.
0.
0.
0.
0.
0.
0.
0.
0.
0.
0.
0.
0.000
0.000
-0.001
-0.001
-0.007
-0.017
-0.029
-0.048
-0.075
-0.125
-0.191
-0.246
-0.292
-0.329
-0.392
-0.392
6.778
429.482
481.380
670.040
71.508
0.416
-0.124
-0.079
-0.039
-0.019
-0.006
-0.004
0.000
0.
0.
0.
0.
0.
0.
0.
0.
0.
0.
0.
0.
0.
0.
0.
0.
0.
0.
0.
0.
0.
0.
0.
0.
0.
0.
0.
0.
0.
0.
0.
0.
0.
0.
0.
0.
0.
0.
0.
0.
0.
0.
0.
0.
0.
0.
0.
0.
0.
0.
0.
0.
0.
0.
0.
0.
0.
0.
0.
0.
0.
0.
0.
0.
0.000
0.000
-0.001
-0.001
-0.007
-0.018
-0.030
-0.053
-0.088
-0.144
-0.205
-0.221
0.067
-0.113
-0.417
-0.271
86.882
100701.055
101643.523
23337.242
168.112
1.204
-0.140
-0.090
-0.046
-0.021
-0.007
-0.004
0.001
0.
0.
0.
0.
0.
0.
0.
0.
0.
0.
0.
0.
0.
0.
0.
0.
0.
0.
0.
0.
0.
0.
0.
0.
0.
0.
0.
0.
0.
0.
0.
0.
0.
0.
0.
0.
0.
0.
0.
0.
0.
0.
0.
0.
0.
0.
0.
0.
0.
0.
0.
0.
0.
0.
0.
0.
0.
0.
0.
0.
0.
0.
0.
0.
0.
0.000
-0.001
-0.001
-0.007
-0.017
-0.032
-0.056
-0.094
-0.148
-0.166
1.008
26.195
14.517
0.288
0.316
10.744
790.805
82928.055
76338.992
98.993
0.861
-0.158
-0.099
-0.048
-0.022
-0.009
-0.004
0.001
0.
0.
0.
0.
0.
0.
0.
0.
0.
0.
0.
0.
0.
0.
0.
0.
0.
0.
0.
0.
0.
0.
0.
0.
0.
0.
0.
0.
0.
0.
0.
0.
0.
0.
0.
0.
0.
0.
0.
0.
0.
0.
0.
0.
0.
0.
0.
0.
0.
0.
0.
0.
0.
0.
0.
0.
0.
0.
0.
0.
0.
0.
0.
0.
0.
0.000
-0.001
-0.003
-0.007
-0.015
-0.032
-0.053
-0.096
-0.146
-0.030
3.925
75.986
39.930
3.264
2.646
8.545
38.082
1120.971
3232.292
12.268
-0.017
-0.170
-0.101
-0.048
-0.021
-0.011
-0.004
0.001
0.
0.
0.
0.
0.
0.
0.
0.
0.
0.
0.
0.
0.
0.
0.
0.
0.
0.
0.
0.
0.
0.
0.
0.
0.
0.
0.
0.
0.
0.
0.
0.
0.
0.
0.
0.
0.
0.
0.
0.
0.
0.
0.
0.
0.
0.
0.
0.
0.
0.
0.
0.
0.
0.
0.
0.
0.
0.
0.
0.
0.
0.
0.
0.
0.
0.000
0.001
-0.003
-0.004
-0.014
-0.025
-0.048
-0.091
-0.139
-0.028
2.704
14.700
13.593
9.802
4.371
9.332
22.013
10.481
3.661
0.070
-0.249
-0.168
-0.092
-0.046
-0.023
-0.010
-0.003
0.001
0.
0.
0.
0.
0.
0.
0.
0.
0.
0.
0.
0.
0.
0.
0.
0.
0.
0.
0.
0.
0.
0.
0.
0.
0.
0.
0.
0.
0.
0.
0.
0.
0.
0.
0.
0.
0.
0.
0.
0.
0.
0.
0.
0.
0.
0.
0.
0.
0.
0.
0.
0.
0.
0.
0.
0.
0.
0.
0.
0.
0.
0.
0.
0.
0.
0.
0.001
-0.001
-0.003
-0.010
-0.022
-0.039
-0.079
-0.128
-0.159
0.329
1.950
4.605
30.955
6.913
6.128
30.620
11.661
0.259
-0.331
-0.259
-0.154
-0.082
-0.045
-0.024
-0.008
0.000
0.001
0.
0.
0.
0.
0.
0.000
0.000
0.000
-0.001
0.000
0.001
0.001
0.000
0.
0.
0.
0.
0.
0.
0.
0.
0.
0.
0.
0.
0.
0.
0.
0.
0.
0.
0.
0.
0.
0.
0.
0.
0.
0.
0.
0.
0.
0.
0.
0.
0.
0.
0.
0.
0.
0.
0.
0.
0.
0.
0.
0.
0.
0.
0.
0.
0.
0.
0.
0.
0.
0.000
0.001
-0.003
-0.007
-0.016
-0.032
-0.064
-0.117
-0.178
-0.226
-0.198
0.322
3.679
0.885
1.350
6.959
3.677
-0.035
-0.338
-0.247
-0.140
-0.077
-0.045
-0.027
-0.014
-0.001
-0.002
-0.001
0.000
0.000
0.001
0.001
-0.003
-0.003
-0.004
-0.005
-0.005
-0.003
-0.003
-0.002
0.001
0.000
0.
0.
0.
0.
0.
0.
0.
0.
0.
0.
0.
0.
0.
0.
0.
0.
0.
0.
0.
0.
0.
0.
0.
0.
0.
0.
0.
0.
0.
0.
0.
0.
0.
0.
0.
0.
0.
0.
0.
0.
0.
0.
0.
0.
0.
0.
0.
0.
0.
0.
0.
0.
0.001
-0.001
-0.004
-0.014
-0.024
-0.048
-0.090
-0.152
-0.230
-0.306
-0.371
-0.387
0.568
12.089
64.744
299.091
7.452
-0.255
-0.233
-0.140
-0.080
-0.049
-0.030
-0.019
-0.006
-0.003
-0.005
-0.002
0.000
-0.002
-0.003
-0.005
-0.008
-0.009
-0.009
-0.009
-0.009
-0.008
-0.005
-0.003
-0.001
0.000
0.000
0.
0.
0.
0.
0.
0.
0.
0.
0.
0.
0.
0.
0.
0.
0.
0.
0.
0.
0.
0.
0.
0.
0.
0.
0.
0.
0.
0.
0.
0.
0.
0.
0.
0.
0.
0.
0.
0.
0.
0.
0.
0.
0.
0.
0.
0.
0.
0.
0.
0.
0.000
0.001
-0.003
-0.011
-0.020
-0.038
-0.068
-0.114
-0.188
-0.280
-0.359
-0.278
10.949
260.808
2664.186
1848.812
24.657
-0.078
-0.229
-0.148
-0.087
-0.054
-0.036
-0.020
-0.010
-0.009
-0.007
-0.005
-0.007
-0.010
-0.010
-0.012
-0.018
-0.019
-0.019
-0.019
-0.018
-0.015
-0.010
-0.006
-0.005
-0.001
0.000
0.000
0.000
0.000
0.000
0.
0.
0.
0.
0.
0.
0.
0.
0.
0.
0.
0.
0.
0.
0.
0.
0.
0.
0.
0.
0.
0.
0.
0.
0.
0.
0.
0.
0.
0.
0.
0.
0.
0.
0.
0.
0.
0.
0.
0.
0.
0.
0.
0.
0.
0.
0.
0.000
-0.003
-0.008
-0.015
-0.030
-0.054
-0.093
-0.148
-0.234
-0.328
-0.265
8.464
471.804
18950.330
818.330
13.271
-0.060
-0.237
-0.161
-0.093
-0.063
-0.040
-0.033
-0.021
-0.019
-0.021
-0.019
-0.021
-0.021
-0.023
-0.026
-0.031
-0.035
-0.037
-0.034
-0.030
-0.025
-0.019
-0.013
-0.007
-0.005
-0.001
0.001
0.000
0.000
0.000
0.000
0.000
0.
0.
0.
0.
0.
0.
0.
0.
0.
0.
0.
0.
0.
0.
0.
0.
0.
0.
0.
0.
0.
0.
0.
0.
0.
0.
0.
0.
0.
0.
0.
0.
0.
0.
0.
0.
0.
0.
0.
0.
0.
0.
0.
0.
0.
0.000
-0.002
-0.007
-0.013
-0.025
-0.050
-0.083
-0.130
-0.203
-0.300
-0.341
1.365
236.459
100161.203
171.124
2.657
-0.239
-0.247
-0.169
-0.108
-0.073
-0.059
-0.046
-0.037
-0.036
-0.037
-0.038
-0.036
-0.042
-0.045
-0.049
-0.054
-0.058
-0.061
-0.059
-0.051
-0.041
-0.030
-0.022
-0.014
-0.007
-0.005
-0.002
-0.003
-0.003
-0.003
-0.001
0.000
0.000
0.
0.
0.
0.
0.
0.
0.
0.
0.
0.
0.
0.
0.
0.
0.
0.
0.
0.
0.
0.
0.
0.
0.
0.
0.
0.
0.
0.
0.
0.
0.
0.
0.
0.
0.
0.
0.
0.
0.
0.
0.
0.
0.
0.
0.000
-0.002
-0.005
-0.009
-0.023
-0.043
-0.071
-0.118
-0.183
-0.276
-0.352
-0.272
2.452
16.387
2.509
-0.169
-0.327
-0.254
-0.177
-0.122
-0.092
-0.071
-0.058
-0.054
-0.051
-0.056
-0.056
-0.062
-0.066
-0.071
-0.077
-0.087
-0.096
-0.098
-0.095
-0.084
-0.067
-0.050
-0.033
-0.020
-0.013
-0.011
-0.009
-0.005
-0.006
-0.006
-0.004
-0.003
-0.001
0.000
0.000
0.
0.
0.
0.
0.
0.
0.
0.
0.
0.
0.
0.
0.
0.
0.
0.
0.
0.
0.
0.
0.
0.
0.
0.
0.
0.
0.
0.
0.
0.
0.
0.
0.
0.
0.
0.
0.
0.
0.
0.
0.
0.
0.000
-0.002
-0.004
-0.009
-0.019
-0.040
-0.064
-0.104
-0.164
-0.251
-0.346
-0.390
-0.378
-0.328
-0.381
-0.378
-0.335
-0.251
-0.184
-0.136
-0.106
-0.088
-0.081
-0.076
-0.078
-0.081
-0.085
-0.093
-0.101
-0.107
-0.122
-0.136
-0.152
-0.155
-0.146
-0.125
-0.102
-0.077
-0.054
-0.039
-0.027
-0.020
-0.015
-0.010
-0.010
-0.010
-0.007
-0.006
-0.004
-0.002
0.000
0.
0.
0.
0.
0.
0.
0.
0.
0.
0.
0.
0.
0.
0.
0.
0.
0.
0.
0.
0.
0.
0.
0.
0.
0.
0.
0.
0.
0.
0.
0.
0.
0.
0.
0.
0.
0.
0.
0.
0.
0.
0.
0.000
-0.003
-0.006
-0.008
-0.018
-0.031
-0.058
-0.091
-0.141
-0.224
-0.309
-0.362
-0.368
-0.377
-0.408
-0.392
-0.329
-0.246
-0.185
-0.148
-0.125
-0.111
-0.110
-0.116
-0.122
-0.130
-0.137
-0.145
-0.157
-0.172
-0.187
-0.207
-0.220
-0.228
-0.210
-0.182
-0.149
-0.111
-0.081
-0.059
-0.044
-0.034
-0.026
-0.020
-0.017
-0.014
-0.012
-0.010
-0.006
-0.002
-0.002
0.000
0.
0.
0.
0.
0.
0.
0.
0.
0.
0.
0.
0.
0.
0.
0.
0.
0.
0.
0.
0.
0.
0.
0.
0.
0.
0.
0.
0.
0.
0.
0.
0.
0.
0.
0.
0.
0.
0.
0.
0.
0.000
-0.002
-0.002
-0.004
-0.010
-0.020
-0.034
-0.055
-0.084
-0.133
-0.200
-0.256
-0.063
1.414
1.699
-0.228
-0.361
-0.318
-0.250
-0.193
-0.161
-0.145
-0.146
-0.153
-0.172
-0.194
-0.208
-0.218
-0.230
-0.241
-0.255
-0.271
-0.282
-0.298
-0.297
-0.275
-0.236
-0.193
-0.151
-0.116
-0.086
-0.065
-0.052
-0.042
-0.040
-0.030
-0.026
-0.019
-0.013
-0.010
-0.004
-0.002
-0.001
0.000
0.
0.
0.
0.
0.
0.
0.
0.
0.
0.
0.
0.
0.
0.
0.
0.
0.
0.
0.
0.
0.
0.
0.
0.
0.
0.
0.
0.
0.
0.
0.
0.
0.
0.
0.
0.
0.
0.
0.000
-0.002
-0.002
-0.005
-0.009
-0.016
-0.025
-0.042
-0.060
-0.092
-0.136
-0.190
-0.128
1.372
10.102
11.655
0.291
-0.329
-0.308
-0.254
-0.197
-0.177
-0.177
-0.191
-0.221
-0.261
-0.280
-0.284
-0.289
-0.310
-0.332
-0.343
-0.353
-0.355
-0.357
-0.355
-0.333
-0.294
-0.251
-0.203
-0.159
-0.125
-0.099
-0.083
-0.071
-0.057
-0.049
-0.038
-0.029
-0.020
-0.013
-0.007
-0.002
-0.002
0.000
0.
0.
0.
0.
0.
0.
0.
0.
0.
0.
0.
0.
0.
0.
0.
0.
0.
0.
0.
0.
0.
0.
0.
0.
0.
0.
0.
0.
0.
0.
0.
0.
0.
0.
0.
0.
0.
0.000
-0.001
-0.002
-0.005
-0.010
-0.018
-0.029
-0.044
-0.067
-0.085
-0.111
-0.150
-0.191
-0.065
2.135
8.511
4.823
0.236
-0.310
-0.302
-0.251
-0.207
-0.195
-0.205
-0.237
-0.282
-0.325
-0.307
0.037
0.129
-0.286
-0.397
-0.423
-0.420
-0.413
-0.400
-0.395
-0.394
-0.364
-0.333
-0.284
-0.239
-0.194
-0.160
-0.138
-0.121
-0.101
-0.081
-0.061
-0.044
-0.028
-0.015
-0.010
-0.003
-0.002
-0.001
0.000
0.
0.
0.
0.
0.
0.
0.
0.
0.
0.
0.
0.
0.
0.
0.
0.
0.
0.
0.
0.
0.
0.
0.
0.
0.
0.
0.
0.
0.
0.
0.
0.
0.
0.
0.
0.000
-0.001
-0.002
-0.005
-0.013
-0.020
-0.033
-0.054
-0.080
-0.100
-0.123
-0.148
-0.178
-0.208
-0.176
0.836
2.283
0.888
-0.159
-0.324
-0.298
-0.251
-0.214
-0.214
-0.238
-0.203
-0.161
-0.333
0.230
6.847
9.046
0.858
-0.386
-0.460
-0.491
-0.446
-0.422
-0.439
-0.442
-0.401
-0.332
-0.343
-0.341
-0.303
-0.252
-0.202
-0.180
-0.152
-0.122
-0.091
-0.060
-0.041
-0.024
-0.012
-0.003
-0.002
-0.001
0.000
0.
0.
0.
0.
0.
0.
0.
0.
0.
0.
0.
0.
0.
0.
0.
0.
0.
0.
0.
0.
0.
0.
0.
0.
0.
0.
0.
0.
0.
0.
0.
0.
0.
0.
0.
0.000
-0.001
-0.004
-0.010
-0.020
-0.039
-0.065
-0.092
-0.116
-0.116
-0.133
-0.183
-0.214
-0.242
-0.255
-0.187
-0.117
-0.251
-0.327
-0.312
-0.283
-0.245
-0.226
-0.246
-0.276
-0.044
0.270
-0.236
0.855
18.820
24.930
2.326
-0.225
-0.351
-0.545
-0.477
-0.445
-0.477
0.476
7.318
9.528
5.345
0.325
-0.373
-0.045
0.172
-0.054
-0.185
-0.168
-0.128
-0.084
-0.055
-0.034
-0.014
-0.006
-0.002
-0.001
0.000
0.
0.
0.
0.
0.
0.
0.
0.
0.
0.
0.
0.
0.
0.
0.
0.
0.
0.
0.
0.
0.
0.
0.
0.
0.
0.
0.
0.
0.
0.
0.
0.
0.
0.
0.
0.001
-0.003
-0.007
-0.020
-0.034
-0.060
-0.095
-0.122
0.107
1.196
1.420
0.139
-0.238
-0.274
-0.284
-0.302
-0.319
-0.324
-0.289
-0.293
-0.267
-0.247
-0.251
-0.294
-0.351
-0.258
-0.101
-0.360
0.233
4.610
6.285
0.550
-0.465
-0.454
-0.606
-0.602
-0.593
-0.308
96.103
37467.266
2750.276
8438.274
80.417
0.526
23.763
19.807
2.720
0.017
-0.215
-0.168
-0.113
-0.071
-0.046
-0.025
-0.010
-0.003
-0.001
0.000
0.
0.
0.
0.
0.
0.
0.
0.
0.
0.
0.
0.
0.
0.
0.
0.
0.
0.
0.
0.
0.
0.
0.
0.
0.
0.
0.
0.
0.
0.
0.
0.
0.
0.
0.000
0.001
-0.004
-0.017
-0.028
-0.046
-0.085
-0.131
-0.038
3.226
27.408
26.685
3.419
-0.132
-0.295
-0.301
-0.302
-0.304
-0.292
-0.259
-0.262
-0.257
-0.253
-0.276
-0.344
-0.405
-0.276
0.386
1.794
20.888
148.038
2772.615
58.359
0.034
1.323
0.112
-0.706
-0.726
0.132
207.669
122942.359
100372.563
125450.617
300.098
2.311
174.797
121.262
11.637
0.536
-0.277
-0.222
-0.149
-0.095
-0.057
-0.032
-0.017
-0.007
0.001
0.000
0.
0.
0.
0.
0.
0.
0.
0.
0.
0.
0.
0.
0.
0.
0.
0.
0.
0.
0.
0.
0.
0.
0.
0.
0.
0.
0.
0.
0.
0.
0.
0.
0.
0.
0.001
-0.001
-0.009
-0.021
-0.034
-0.061
-0.110
-0.166
0.095
19.691
4141.404
328.358
9.796
0.193
-0.315
-0.301
-0.286
-0.270
-0.258
-0.255
-0.251
-0.253
-0.268
-0.315
-0.380
-0.189
5.699
26.501
26.149
1330.519
68129.656
108494.664
549.512
7.253
9.971
2.557
-0.658
0.065
21.179
112.275
9487.684
120696.813
9270.665
42.753
0.510
8.855
21.825
8.146
0.192
-0.380
-0.304
-0.206
-0.128
-0.075
-0.044
-0.025
-0.011
-0.005
0.001
0.000
0.000
0.
0.
0.
0.
0.
0.
0.
0.
0.
0.
0.
0.
0.
0.
0.
0.
0.
0.
0.
0.
0.
0.
0.
0.
0.
0.
0.
0.
0.
0.
0.
0.
0.001
-0.004
-0.013
-0.025
-0.043
-0.073
-0.132
-0.206
-0.102
12.193
1873.550
178.722
5.515
0.504
-0.283
-0.306
-0.267
-0.246
-0.232
-0.238
-0.247
-0.259
-0.298
-0.366
-0.445
1.347
113.591
1138.655
155.540
10733.693
102841.938
61429.012
764.702
31159.316
216.810
3.416
1.238
23.947
100245.930
34211.340
96623.664
100568.266
22368.920
87.572
-0.169
0.110
2.524
1.994
-0.052
-0.417
-0.374
-0.270
-0.182
-0.109
-0.062
-0.035
-0.019
-0.011
-0.002
-0.001
-0.001
0.000
0.000
0.
0.
0.
0.
0.
0.
0.
0.
0.
0.
0.
0.
0.
0.
0.
0.
0.
0.
0.
0.
0.
0.
0.
0.
0.
0.
0.
0.
0.
0.000
0.001
-0.005
-0.015
-0.028
-0.048
-0.083
-0.148
-0.242
-0.306
0.214
4.199
4.558
2.245
0.206
-0.301
-0.296
-0.240
-0.214
-0.204
-0.218
-0.235
-0.275
-0.346
-0.443
-0.531
1.237
112.934
1132.466
128.661
173.292
5793.594
100987.000
109504.219
130905.148
584.216
673.841
565.914
23.505
12056.716
100799.367
103130.094
49313.199
101228.742
326.209
1.347
4.826
9.407
62.376
27.347
1.261
-0.217
-0.322
-0.238
-0.145
-0.083
-0.052
-0.031
-0.018
-0.008
-0.005
-0.003
-0.001
0.000
0.
0.
0.
0.
0.
0.
0.
0.
0.
0.
0.
0.
0.
0.
0.
0.
0.
0.
0.
0.
0.
0.
0.
0.
0.
0.
0.
0.
0.
0.000
-0.001
-0.008
-0.017
-0.032
-0.053
-0.091
-0.158
-0.258
-0.333
-0.234
1.996
17.509
17.496
1.439
-0.268
-0.265
-0.207
-0.175
-0.170
-0.192
-0.231
-0.303
-0.390
-0.465
-0.452
0.212
7.881
23.594
5.835
22.038
1719.035
76241.781
104039.344
128296.156
11501.416
102834.789
19335.984
83.630
172.631
108489.609
12887.251
156.111
59.329
13.800
96.861
129.941
125.437
100558.570
8262.274
11.786
0.783
-0.304
-0.285
-0.191
-0.108
-0.062
-0.041
-0.028
-0.013
-0.009
-0.006
-0.003
-0.001
0.000
0.
0.
0.
0.
0.
0.
0.
0.
0.
0.
0.
0.
0.
0.
0.
0.
0.
0.
0.
0.
0.
0.
0.
0.
0.
0.
0.
0.
0.000
-0.001
-0.009
-0.017
-0.033
-0.055
-0.093
-0.160
-0.248
-0.316
-0.250
3.438
51.049
54.426
3.616
-0.192
-0.221
-0.168
-0.137
-0.136
-0.164
-0.231
-0.324
-0.287
6.481
18.386
18.331
670.377
1143.510
3.546
7.131
164.213
310.579
3768.754
100501.922
109390.438
100730.898
102491.961
517.787
33.819
908.351
205.695
2168.337
1372.197
151.752
9188.377
14953.306
555.007
1863.357
432.826
12.796
1.768
-0.166
-0.319
-0.219
-0.137
-0.086
-0.057
-0.037
-0.025
-0.013
-0.009
-0.004
-0.003
0.001
0.000
0.
0.
0.
0.
0.
0.
0.
0.
0.
0.
0.
0.
0.
0.
0.
0.
0.
0.
0.
0.
0.
0.
0.
0.
0.
0.
0.000
0.000
-0.001
-0.006
-0.015
-0.030
-0.053
-0.089
-0.149
-0.219
-0.282
-0.284
0.668
8.562
9.121
0.815
-0.200
-0.175
-0.128
-0.102
-0.111
-0.154
-0.248
-0.355
1.220
901.810
7365.895
446.247
2767.882
4212.567
15.273
135.163
400.927
26.879
946.755
40880.785
12964.539
13651.091
101383.383
11231.764
586.696
2.960
323.644
100555.633
105842.086
1227.661
101183.055
108581.180
1736.209
327.213
75.022
5.796
3.828
0.250
-0.338
-0.249
-0.167
-0.112
-0.079
-0.052
-0.033
-0.021
-0.012
-0.007
-0.003
-0.001
0.000
0.
0.
0.
0.
0.
0.
0.
0.
0.
0.
0.
0.
0.
0.
0.
0.
0.
0.
0.
0.
0.
0.
0.
0.
0.
0.
0.
0.000
-0.001
-0.006
-0.013
-0.025
-0.047
-0.077
-0.125
-0.182
-0.239
-0.264
-0.238
0.024
0.062
-0.172
-0.171
-0.135
-0.095
-0.081
-0.100
-0.155
-0.263
-0.375
1.521
193.943
6299.703
6705.014
447.409
172.066
357.127
93817.406
100533.078
63.227
201.435
794.322
142.508
1507.720
125454.063
1829.206
32.372
4.502
159.521
40894.523
103640.469
39953.711
16381.177
4057.662
913.036
23219.299
52862.992
26.374
0.686
-0.274
-0.379
-0.281
-0.202
-0.145
-0.107
-0.072
-0.045
-0.028
-0.015
-0.010
-0.004
-0.002
0.001
0.
0.
0.
0.
0.
0.
0.
0.
0.
0.
0.
0.
0.
0.
0.
0.
0.
0.
0.
0.
0.
0.
0.
0.
0.
0.
0.
0.000
-0.001
-0.004
-0.011
-0.022
-0.035
-0.061
-0.096
-0.142
-0.182
-0.219
-0.229
-0.225
-0.204
-0.165
-0.126
-0.087
-0.063
-0.065
-0.087
-0.155
-0.281
-0.399
0.573
37.953
15462.263
100964.805
104.520
3151.089
60115.031
101763.492
69384.688
72.794
87.666
569.282
65.794
88.235
9436.161
72.819
1.822
467.529
30713.205
81221.594
101768.133
6497.631
2571.815
74.111
738.153
17880.670
4541.152
21.605
-0.348
-0.534
-0.417
-0.320
-0.235
-0.176
-0.131
-0.095
-0.060
-0.035
-0.020
-0.011
-0.004
-0.002
0.001
0.
0.
0.
0.
0.
0.
0.
0.
0.
0.
0.
0.
0.
0.
0.
0.
0.
0.
0.
0.
0.
0.
0.
0.
0.
0.
0.
0.000
0.000
-0.003
-0.007
-0.016
-0.027
-0.042
-0.067
-0.096
-0.128
-0.155
-0.170
-0.165
-0.144
-0.112
-0.079
-0.053
-0.047
-0.058
-0.086
-0.165
-0.289
-0.413
0.006
3.832
83.457
222.442
219.507
13535.021
101761.578
102807.438
7042.318
334.064
217.381
20.287
5.113
3.422
3.549
0.738
1.434
1168.081
112529.016
101057.109
8770.365
203.386
26.280
25.243
136.609
203.451
53.162
1.871
-0.677
-0.592
-0.463
-0.365
-0.269
-0.209
-0.149
-0.107
-0.070
-0.040
-0.021
-0.013
-0.008
-0.003
0.001
0.000
0.
0.
0.
0.
0.
0.
0.
0.
0.
0.
0.
0.
0.
0.
0.
0.
0.
0.
0.
0.
0.
0.
0.
0.
0.
0.
0.000
0.000
-0.001
-0.004
-0.010
-0.018
-0.029
-0.042
-0.059
-0.077
-0.093
-0.100
-0.098
-0.085
-0.068
-0.044
-0.037
-0.037
-0.049
-0.088
-0.173
-0.310
-0.450
-0.228
2.679
9.367
10.062
1244.619
100149.703
12841.279
656.913
23937.859
46542.047
9235.931
56.252
8.067
25.605
10.096
2.767
1.937
11.108
380.513
101616.086
101735.836
2580.221
50.956
1192.046
3319.740
84.892
1.710
-0.221
0.110
-0.233
-0.435
-0.387
-0.305
-0.224
-0.162
-0.111
-0.072
-0.040
-0.023
-0.013
-0.007
-0.003
0.001
0.000
0.
0.
0.
0.
0.
0.
0.
0.
0.
0.
0.
0.
0.
0.
0.
0.
0.
0.
0.
0.
0.
0.
0.
0.
0.
0.
0.
0.000
0.001
-0.003
-0.006
-0.011
-0.017
-0.027
-0.035
-0.044
-0.052
-0.055
-0.053
-0.047
-0.035
-0.027
-0.023
-0.033
-0.053
-0.106
-0.200
-0.336
-0.476
1.606
142.297
1800.360
222.259
110.139
1802.811
341.100
506.148
100342.102
141673.719
15825.941
98.042
10.411
27.721
23.463
28.223
5.813
0.524
41.471
9166.407
78213.883
779.939
1364.364
101091.625
57805.645
341.251
15.896
37.394
88.078
19.053
1.135
-0.318
-0.319
-0.236
-0.163
-0.110
-0.068
-0.037
-0.021
-0.011
-0.007
-0.002
0.001
0.000
0.
0.
0.
0.
0.
0.
0.
0.
0.
0.
0.
0.
0.
0.
0.
0.
0.
0.
0.
0.
0.
0.
0.
0.
0.
0.
0.
0.
0.000
-0.001
-0.003
-0.006
-0.008
-0.013
-0.020
-0.024
-0.028
-0.029
-0.026
-0.023
-0.018
-0.016
-0.019
-0.030
-0.065
-0.131
-0.222
-0.344
-0.440
4.978
1131.347
80446.148
1509.466
110.424
17583.654
30884.518
124.065
4332.924
2826.210
701.900
249.624
6.562
5.402
33.371
55.865
5.678
-0.410
2.257
46.120
175.994
3558.093
102879.203
102952.555
105379.398
2565.228
354.959
4574.361
46004.496
1070.135
12.756
0.083
-0.310
-0.234
-0.149
-0.093
-0.057
-0.033
-0.017
-0.007
-0.004
-0.001
0.000
0.000
0.
0.
0.
0.
0.
0.
0.
0.
0.
0.
0.
0.
0.
0.
0.
0.
0.
0.
0.
0.
0.
0.
0.
0.
0.
0.
0.
0.
0.
0.000
0.001
-0.003
-0.005
-0.007
-0.010
-0.012
-0.014
-0.016
-0.015
-0.012
-0.007
-0.009
-0.014
-0.033
-0.079
-0.156
-0.236
-0.170
0.658
1.993
90.290
873.359
193.790
2352.893
102376.336
5160.842
37.757
384.296
189.936
332.998
1292.203
15.847
328.562
376.444
52.643
5.277
0.150
15.102
85.253
58.430
7976.689
200134.625
6882.732
2897.768
20002.406
90068.805
58711.629
101741.070
2783.341
19.701
0.182
-0.282
-0.202
-0.126
-0.077
-0.043
-0.024
-0.011
-0.006
-0.002
-0.001
0.000
0.000
0.
0.
0.
0.
0.
0.
0.
0.
0.
0.
0.
0.
0.
0.
0.
0.
0.
0.
0.
0.
0.
0.
0.
0.
0.
0.
0.
0.
0.
0.
0.
0.001
0.001
-0.004
-0.005
-0.006
-0.007
-0.008
-0.006
-0.005
-0.005
-0.005
-0.014
-0.039
-0.089
-0.171
-0.254
0.084
3.811
2.464
1.148
30.784
4593.459
100995.523
146818.375
1833.202
751.250
453.905
6.767
7.003
8.449
120.096
108496.875
101342.906
1893.069
2390.226
325.920
11.625
54.290
24.108
6698.305
100386.914
110.830
1026.128
100938.570
128294.016
29123.447
3214.764
168.669
4.503
-0.174
-0.249
-0.163
-0.099
-0.059
-0.033
-0.017
-0.008
-0.004
-0.001
0.001
0.000
0.
0.
0.
0.
0.
0.
0.
0.
0.
0.
0.
0.
0.
0.
0.
0.
0.
0.
0.
0.
0.
0.
0.
0.
0.
0.
0.
0.
0.
0.
0.
0.
0.
0.000
0.001
0.001
-0.001
-0.001
-0.001
-0.001
0.001
0.000
-0.005
-0.018
-0.042
-0.091
-0.180
-0.335
-0.390
22.997
3.065
-0.566
103.766
100602.961
101048.211
36379.848
2704.015
8303.193
1227.032
37.080
594.828
53.023
92.886
7398.346
87530.313
101083.578
167715.297
8232.394
3.504
15.514
89.243
53.515
16.729
4.714
1920.790
2611.291
1004.428
271.682
24.454
3.618
-0.043
-0.279
-0.202
-0.127
-0.076
-0.042
-0.024
-0.011
-0.004
-0.001
0.000
0.000
0.
0.
0.
0.
0.
0.
0.
0.
0.
0.
0.
0.
0.
0.
0.
0.
0.
0.
0.
0.
0.
0.
0.
0.
0.
0.
0.
0.
0.
0.
0.
0.
0.
0.
0.
0.
0.000
0.001
0.001
0.001
0.001
0.003
0.002
-0.006
-0.021
-0.042
-0.093
-0.183
-0.381
-0.800
-1.041
-0.976
-0.653
2.723
73.532
784.164
76098.727
22172.551
37299.020
1724.089
747.282
101447.727
1547.258
98.878
193.496
2517.543
104132.789
60675.852
135.359
3.308
1045.265
100887.969
557.715
18.873
-0.127
12.060
18.523
9.593
3.402
0.177
-0.311
-0.302
-0.219
-0.145
-0.089
-0.055
-0.030
-0.016
-0.006
-0.002
-0.001
0.000
0.
0.
0.
0.
0.
0.
0.
0.
0.
0.
0.
0.
0.
0.
0.
0.
0.
0.
0.
0.
0.
0.
0.
0.
0.
0.
0.
0.
0.
0.
0.
0.
0.
0.
0.
0.
0.
0.
0.
0.000
0.000
0.000
0.002
0.000
-0.010
-0.023
-0.049
-0.100
-0.192
-0.332
-0.573
-0.536
0.488
18.115
140.178
18.477
933.775
3840.598
797.426
2900.080
37329.094
2269.923
2221.760
235.006
33.542
12.291
69.944
882.076
314.318
14.886
1.218
211.812
5674.408
250.046
14.600
-0.121
-0.594
-0.427
-0.349
-0.374
-0.359
-0.301
-0.223
-0.149
-0.097
-0.061
-0.039
-0.021
-0.011
-0.005
0.001
0.000
0.
0.
0.
0.
0.
0.
0.
0.
0.
0.
0.
0.
0.
0.
0.
0.
0.
0.
0.
0.
0.
0.
0.
0.
0.
0.
0.
0.
0.
0.
0.
0.
0.
0.
0.
0.
0.
0.
0.
0.
0.
0.
0.
0.001
-0.002
-0.009
-0.029
-0.059
-0.109
-0.208
-0.316
0.699
10.882
26.426
137.262
2454.092
31.760
199.612
454.462
146.899
100358.336
102515.297
6740.638
307.756
760.569
70.447
1.763
1.420
9.773
12.120
0.804
-0.985
1.946
15.354
16.161
4.172
-0.222
-0.509
-0.447
-0.361
-0.304
-0.250
-0.187
-0.131
-0.087
-0.060
-0.039
-0.023
-0.012
-0.002
0.000
0.001
0.
0.
0.
0.
0.
0.
0.
0.
0.
0.
0.
0.
0.
0.
0.
0.
0.
0.
0.
0.
0.
0.
0.
0.
0.
0.
0.
0.
0.
0.
0.
0.
0.
0.
0.
0.
0.
0.
0.
0.
0.
0.
0.
0.
0.000
-0.005
-0.013
-0.034
-0.067
-0.126
-0.231
-0.294
2.882
76.961
421.143
137.121
124.278
109.177
427.671
100164.570
953.148
11672.322
200024.797
2720.810
759.778
17062.330
34.911
-0.029
-0.871
-0.498
-0.239
-0.786
-1.178
-1.134
-0.217
0.783
-0.051
-0.529
-0.411
-0.311
-0.239
-0.187
-0.138
-0.099
-0.071
-0.050
-0.035
-0.022
-0.012
-0.005
-0.001
0.001
0.000
0.
0.
0.
0.
0.
0.
0.
0.
0.
0.
0.
0.
0.
0.
0.
0.
0.
0.
0.
0.
0.
0.
0.
0.
0.
0.
0.
0.
0.
0.
0.
0.
0.
0.
0.
0.
0.
0.
0.
0.
0.
0.
0.
0.
0.000
-0.008
-0.016
-0.036
-0.071
-0.140
-0.253
-0.315
2.348
404.536
100246.828
151.132
473.103
23351.506
104624.563
159360.484
1248.678
12219.208
100121.008
4746.448
22.686
44.648
1.430
-0.917
-0.859
-0.674
-0.660
-0.705
-0.709
-0.667
-0.805
-0.863
-0.846
-0.649
-0.315
-0.207
-0.145
-0.107
-0.078
-0.052
-0.039
-0.027
-0.020
-0.013
-0.005
-0.001
-0.001
0.000
0.000
0.
0.
0.
0.
0.
0.
0.
0.
0.
0.
0.
0.
0.
0.
0.
0.
0.
0.
0.
0.
0.
0.
0.
0.
0.
0.
0.
0.
0.
0.
0.
0.
0.
0.
0.
0.
0.
0.
0.
0.
0.
0.
0.
0.
0.000
-0.008
-0.020
-0.036
-0.073
-0.143
-0.261
-0.351
0.160
21.862
243.155
65.704
3983.875
101427.703
160543.844
59488.637
115.599
249.151
996.256
78.124
3.886
0.007
-0.977
-0.616
1.829
5.340
4.595
-0.059
-0.573
-0.541
-0.557
-0.690
-0.598
-0.361
-0.206
-0.145
-0.094
-0.064
-0.044
-0.030
-0.018
-0.015
-0.011
-0.003
-0.001
-0.001
0.000
0.000
0.
0.
0.
0.
0.
0.
0.
0.
0.
0.
0.
0.
0.
0.
0.
0.
0.
0.
0.
0.
0.
0.
0.
0.
0.
0.
0.
0.
0.
0.
0.
0.
0.
0.
0.
0.
0.
0.
0.
0.
0.
0.
0.
0.
0.
0.000
-0.008
-0.019
-0.036
-0.070
-0.133
-0.247
-0.339
-0.292
0.381
2.146
371.881
100160.883
103720.539
1415.169
331.323
242.435
2039.031
829.930
51.251
4679.300
99.403
0.270
3.259
43.122
113.507
89.320
3.521
-0.484
-0.465
-0.373
-0.312
-0.250
-0.211
-0.154
-0.107
-0.063
-0.041
-0.027
-0.018
-0.008
0.002
0.000
0.000
0.000
0.000
0.000
0.
0.
0.
0.
0.
0.
0.
0.
0.
0.
0.
0.
0.
0.
0.
0.
0.
0.
0.
0.
0.
0.
0.
0.
0.
0.
0.
0.
0.
0.
0.
0.
0.
0.
0.
0.
0.
0.
0.
0.
0.
0.
0.
0.
0.
0.
0.000
-0.006
-0.017
-0.033
-0.062
-0.113
-0.212
-0.306
-0.334
-0.126
0.270
62.399
4730.071
1982.213
63.130
575.129
1107.367
12539.212
3252.097
1248.675
12552.121
390.642
8.037
55.424
965.467
785.779
72.869
2.381
-0.443
-0.416
-0.328
-0.265
-0.212
-0.186
-0.140
-0.085
-0.046
-0.027
-0.013
-0.001
0.001
0.001
0.000
0.000
0.000
0.
0.
0.
0.
0.
0.
0.
0.
0.
0.
0.
0.
0.
0.
0.
0.
0.
0.
0.
0.
0.
0.
0.
0.
0.
0.
0.
0.
0.
0.
0.
0.
0.
0.
0.
0.
0.
0.
0.
0.
0.
0.
0.
0.
0.
0.
0.
0.
0.000
-0.005
-0.015
-0.029
-0.050
-0.091
-0.172
-0.251
-0.333
-0.394
-0.450
0.957
11.587
9.590
35.910
205.515
200.338
4544.208
105407.984
18092.922
26626.850
11535.778
39.963
476.565
54289.938
62464.359
196.971
1.543
-0.409
-0.366
-0.290
-0.235
-0.194
-0.170
-0.112
-0.062
-0.031
-0.015
-0.007
0.000
0.001
0.001
0.
0.
0.
0.
0.
0.
0.
0.
0.
0.
0.
0.
0.
0.
0.
0.
0.
0.
0.
0.
0.
0.
0.
0.
0.
0.
0.
0.
0.
0.
0.
0.
0.
0.
0.
0.
0.
0.
0.
0.
0.
0.
0.
0.
0.
0.
0.
0.
0.
0.
0.
0.
-0.003
-0.009
-0.023
-0.038
-0.072
-0.125
-0.193
-0.263
-0.334
-0.402
-0.472
-0.455
0.204
16.941
61.934
41.190
2748.305
63248.660
4003.804
2111.001
17010.305
99.350
838.274
5241.919
102396.891
136.172
0.588
-0.355
-0.302
-0.235
-0.192
-0.152
-0.115
-0.075
-0.044
-0.023
-0.008
-0.004
-0.001
0.001
0.001
0.
0.
0.
0.
0.
0.
0.
0.
0.
0.
0.
0.
0.
0.
0.
0.
0.
0.
0.
0.
0.
0.
0.
0.
0.
0.
0.
0.
0.
0.
0.
0.
0.
0.
0.
0.
0.
0.
0.
0.
0.
0.
0.
0.
0.
0.
0.
0.
0.
0.
0.
0.
-0.002
-0.005
-0.012
-0.031
-0.052
-0.086
-0.136
-0.187
-0.250
-0.311
-0.375
-0.435
-0.416
0.587
2.271
5.500
140.483
966.991
530.939
28.484
9.057
102.015
660.193
98.368
38.900
3.406
-0.221
-0.287
-0.229
-0.173
-0.138
-0.100
-0.069
-0.044
-0.025
-0.015
-0.006
-0.004
-0.001
0.001
0.000
0.
0.
0.
0.
0.
0.
0.
0.
0.
0.
0.
0.
0.
0.
0.
0.
0.
0.
0.
0.
0.
0.
0.
0.
0.
0.
0.
0.
0.
0.
0.
0.
0.
0.
0.
0.
0.
0.
0.
0.
0.
0.
0.
0.
0.
0.
0.
0.
0.
0.
0.
0.
0.001
-0.003
-0.008
-0.019
-0.039
-0.063
-0.095
-0.139
-0.188
-0.244
-0.302
-0.358
-0.402
-0.451
-0.467
-0.157
5.880
69.523
80.457
5.097
-0.131
13.068
43.044
4.019
0.411
-0.226
-0.261
-0.211
-0.159
-0.121
-0.088
-0.061
-0.042
-0.026
-0.015
-0.009
-0.005
-0.001
-0.001
0.001
0.000
0.
0.
0.
0.
0.
0.
0.
0.
0.
0.
0.
0.
0.
0.
0.
0.
0.
0.
0.
0.
0.
0.
0.
0.
0.
0.
0.
0.
0.
0.
0.
0.
0.
0.
0.
0.
0.
0.
0.
0.
0.
0.
0.
0.
0.
0.
0.
0.
0.
0.
0.
0.
0.
0.000
-0.004
-0.011
-0.027
-0.045
-0.077
-0.115
-0.166
-0.220
-0.256
-0.281
-0.313
-0.363
-0.405
-0.418
-0.178
1.323
1.476
-0.142
-0.439
-0.271
-0.040
-0.230
-0.268
-0.230
-0.186
-0.140
-0.105
-0.078
-0.058
-0.036
-0.023
-0.015
-0.010
-0.005
-0.002
-0.001
0.001
0.000
0.
0.
0.
0.
0.
0.
0.
0.
0.
0.
0.
0.
0.
0.
0.
0.
0.
0.
0.
0.
0.
0.
0.
0.
0.
0.
0.
0.
0.
0.
0.
0.
0.
0.
0.
0.
0.
0.
0.
0.
0.
0.
0.
0.
0.
0.
0.
0.
0.
0.
0.
0.
0.
0.
0.000
-0.002
-0.008
-0.018
-0.036
-0.065
-0.107
-0.157
-0.191
-0.205
-0.137
-0.108
-0.241
-0.290
-0.305
-0.295
-0.282
-0.279
-0.299
-0.295
-0.269
-0.240
-0.214
-0.190
-0.153
-0.118
-0.087
-0.066
-0.050
-0.034
-0.023
-0.012
-0.009
-0.006
-0.003
-0.001
0.001
0.000
0.
0.
0.
0.
0.
0.
0.
0.
0.
0.
0.
0.
0.
0.
0.
0.
0.
0.
0.
0.
0.
0.
0.
0.
0.
0.
0.
0.
0.
0.
0.
0.
0.
0.
0.
0.
0.
0.
0.
0.
0.
0.
0.
0.
0.
0.
0.
0.
0.
0.
0.
0.
0.
0.
0.
0.001
-0.001
-0.006
-0.015
-0.028
-0.059
-0.102
-0.137
-0.168
-0.185
-0.047
0.031
-0.158
-0.204
-0.206
-0.195
-0.189
-0.188
-0.179
-0.166
-0.153
-0.142
-0.127
-0.108
-0.085
-0.070
-0.052
-0.040
-0.027
-0.021
-0.012
-0.008
-0.006
-0.002
0.002
0.001
0.000
0.
0.
0.
0.
0.
0.
0.
0.
0.
0.
0.
0.
0.
0.
0.
0.
0.
0.
0.
0.
0.
0.
0.
0.
0.
0.
0.
0.
0.
0.
0.
0.
0.
0.
0.
0.
0.
0.
0.
0.
0.
0.
0.
0.
0.
0.
0.
0.
0.
0.
0.
0.
0.
0.
0.
0.000
0.001
-0.001
-0.005
-0.011
-0.026
-0.054
-0.088
-0.136
-0.202
-0.267
-0.342
-0.215
-0.174
-0.159
-0.137
-0.116
-0.111
-0.107
-0.096
-0.087
-0.080
-0.071
-0.066
-0.057
-0.048
-0.039
-0.025
-0.019
-0.014
-0.011
-0.006
-0.002
-0.001
0.001
0.001
0.
0.
0.
0.
0.
0.
0.
0.
0.
0.
0.
0.
0.
0.
0.
0.
0.
0.
0.
0.
0.
0.
0.
0.
0.
0.
0.
0.
0.
0.
0.
0.
0.
0.
0.
0.
0.
0.
0.
0.
0.
0.
0.
0.
0.
0.
0.
0.
0.
0.
0.
0.
0.
0.
0.
0.
0.
0.000
0.001
-0.001
-0.005
-0.009
-0.021
-0.044
-0.075
-0.172
-0.314
-0.490
-0.599
-0.442
-0.173
-0.121
-0.089
-0.071
-0.064
-0.055
-0.051
-0.046
-0.042
-0.038
-0.035
-0.026
-0.024
-0.022
-0.016
-0.014
-0.009
-0.007
-0.003
0.000
0.000
0.000
0.
0.
0.
0.
0.
0.
0.
0.
0.
0.
0.
0.
0.
0.
0.
0.
0.
0.
0.
0.
0.
0.
0.
0.
0.
0.
0.
0.
0.
0.
0.
0.
0.
0.
0.
0.
0.
0.
0.
0.
0.
0.
0.
0.
0.
0.
0.
0.
0.
0.
0.
0.
0.
0.
0.
0.
0.
0.
0.000
0.001
0.001
-0.003
-0.008
-0.018
-0.033
-0.063
-0.165
-0.440
-0.656
-0.705
-0.383
-0.134
-0.078
-0.054
-0.038
-0.034
-0.027
-0.023
-0.023
-0.017
-0.013
-0.015
-0.013
-0.013
-0.011
-0.009
-0.006
-0.004
-0.002
-0.002
-0.001
-0.001
0.
0.
0.
0.
0.
0.
0.
0.
0.
0.
0.
0.
0.
0.
0.
0.
0.
0.
0.
0.
0.
0.
0.
0.
0.
0.
0.
0.
0.
0.
0.
0.
0.
0.
0.
0.
0.
0.
0.
0.
0.
0.
0.
0.
0.
0.
0.
0.
0.
0.
0.
0.
0.
0.
0.
0.
0.
0.
0.
0.
0.001
0.001
-0.001
-0.006
-0.011
-0.023
-0.043
-0.088
-0.256
-0.488
-0.388
-0.156
-0.072
-0.042
-0.028
-0.020
-0.011
-0.010
-0.008
-0.006
-0.006
-0.005
-0.005
-0.006
-0.003
-0.003
-0.003
-0.002
-0.003
-0.003
-0.001
-0.001
-0.001
0.
0.
0.
0.
0.
0.
0.
0.
0.
0.
0.
0.
0.
0.
0.
0.
0.
0.
0.
0.
0.
0.
0.
0.
0.
0.
0.
0.
0.
0.
0.
0.
0.
0.
0.
0.
0.
0.
0.
0.
0.
0.
0.
0.
0.
0.
0.
0.
0.
0.
0.
0.
0.
0.
0.
0.
0.
0.
0.
0.
0.001
0.001
-0.001
-0.002
-0.007
-0.012
-0.022
-0.040
-0.069
-0.098
-0.087
-0.056
-0.035
-0.023
-0.014
-0.010
-0.006
-0.005
-0.002
-0.002
-0.001
0.
0.001
0.001
-0.002
-0.002
-0.002
-0.003
-0.003
-0.001
-0.001
-0.001
0.
0.
0.
0.
0.
0.
0.
0.
0.
0.
0.
0.
0.
0.
0.
0.
0.
0.
0.
0.
0.
0.
0.
0.
0.
0.
0.
0.
0.
0.
0.
0.
0.
0.
0.
0.
0.
0.
0.
0.
0.
0.
0.
0.
0.
0.
0.
0.
0.
0.
0.
0.
0.
0.
0.
0.
0.
0.
0.
0.
0.
0.000
0.001
0.001
-0.001
-0.003
-0.006
-0.011
-0.017
-0.024
-0.028
-0.027
-0.021
-0.016
-0.011
-0.007
-0.004
-0.004
0.
0.000
0.001
0.001
0.001
0.001
0.000
0.
0.000
-0.001
-0.001
-0.001
-0.001
-0.001
-0.001
0.
0.
0.
0.
0.
0.
0.
0.
0.
0.
0.
0.
0.
0.
0.
0.
0.
0.
0.
0.
0.
0.
0.
0.
0.
0.
0.
0.
0.
0.
0.
0.
0.
0.
0.
0.
0.
0.
0.
0.
0.
0.
0.
0.
0.
0.
0.
0.
0.
0.
0.
0.
0.
0.
0.
0.
0.
0.
0.
0.
0.
0.
0.001
0.001
0.001
-0.001
-0.002
-0.005
-0.007
-0.009
-0.010
-0.010
-0.009
-0.006
-0.003
-0.002
-0.002
-0.001
0.000
0.
0.
0.
0.
0.
0.
-0.001
-0.001
-0.001
-0.001
-0.001
-0.001
-0.001
0.
0.
0.
0.
0.
0.
0.
0.
0.
0.
0.
0.
0.
0.
0.
0.
0.
0.
0.
0.
0.
0.
0.
0.
0.
0.
0.
0.
0.
0.
0.
0.
0.
0.
0.
0.
0.
0.
0.
0.
0.
0.
0.
0.
0.
0.
0.
0.
0.
0.
0.
0.
0.
0.
0.
0.
0.
0.
0.
0.
0.
0.
0.
0.
0.001
0.001
0.001
-0.001
-0.001
-0.002
-0.003
-0.003
-0.003
-0.002
-0.001
-0.002
-0.002
0.
0.000
0.
0.
0.
0.
0.
0.
0.
0.
0.
-0.001
-0.001
0.
0.
0.
0.
0.
0.
0.
0.
0.
0.
0.
0.
0.
0.
0.
0.
0.
0.
0.
0.
0.
0.
0.
0.
0.
0.
0.
0.
0.
0.
0.
0.
0.
0.
0.
0.
0.
0.
0.
0.
0.
0.
0.
0.
0.
0.
0.
0.
0.
0.
0.
0.
0.
0.
0.
0.
0.
0.
0.
0.
0.
0.
0.
0.
0.
0.
0.
0.
0.001
0.001
0.001
0.001
0.001
-0.001
-0.001
0.000
-0.002
0.001
0.001
0.000
0.000
0.
0.
0.
0.
0.
0.
0.
0.
0.
0.
0.
0.
0.
0.
0.
0.
0.
0.
0.
0.
0.
0.
0.
0.
0.
0.
0.
0.
0.
0.
0.
0.
0.
0.
0.
0.
0.
0.
0.
0.
0.
0.
0.
0.
0.
0.
0.
0.
0.
0.
0.
0.
0.
0.
0.
0.
0.
0.
0.
0.
0.
0.
0.
0.
0.
0.
0.
0.
0.
0.
0.
0.
0.
0.
0.
0.
0.
0.
0.
0.
0.
0.001
0.001
0.001
0.001
0.001
0.001
0.001
0.001
0.
0.001
0.000
0.
0.
0.
0.
0.
0.
0.
0.
0.
0.
0.
0.
0.
0.
0.
0.
0.
0.
0.
0.
0.
0.
0.
0.
0.
0.
0.
0.
0.
0.
0.
0.
0.
0.
0.
0.
0.
0.
0.
0.
0.
0.
0.
0.
0.
0.
0.
0.
0.
0.
0.
0.
0.
0.
0.
0.
0.
0.
0.
0.
0.
0.
0.
0.
0.
0.
0.
0.
0.
0.
0.
0.
0.
0.
0.
0.
0.
0.
0.
0.
0.
0.
0.
0.
0.000
0.000
0.001
0.001
0.001
0.000
0.000
0.
0.
0.
0.
0.
0.
0.
0.
0.
0.
0.
0.
0.
0.
0.
0.
0.
0.
0.
0.
0.
0.
0.
0.
0.
0.
0.
0.
0.
0.
0.
0.
0.
0.
0.
0.
0.
0.
0.
0.
0.
0.
0.
0.
0.
0.
0.
0.
0.
0.
0.
0.
0.
0.
0.
0.
0.
0.
0.
0.
0.
0.
0.
0.
0.
0.
0.
0.
0.
0.
0.
0.
0.
0.
0.
0.
0.
0.
0.
0.
0.
0.
0.
0.
0.
0.
0.
0.
0.
0.
0.
0.
0.
0.
0.
0.
0.
0.
0.
0.
0.
0.
0.
0.
0.
0.
0.
0.
0.
0.
0.
0.
0.
0.
0.
0.
0.
0.
0.
0.
0.
0.
0.
0.
0.
0.
0.
0.
0.
0.
0.
0.
0.
0.
0.
0.
0.
0.
0.
0.
0.
0.
0.
0.
0.
0.
0.
0.
0.
0.
0.
0.
0.
0.
0.
0.
0.
0.
0.
0.
0.
0.
0.
0.
0.
0.
0.
0.
0.
0.
0.
0.
0.
0.
0.
0.
0.
0.
0.
0.
0.
0.
0.
0.
0.
0.
0.
0.
0.
0.
0.
0.
0.
0.
0.
0.
0.
0.
0.
0.
0.
0.
0.
0.
0.
0.
0.
0.
0.
0.
0.
0.
0.
0.
0.
0.
0.
0.
0.
0.
0.
0.
0.
0.
0.
0.
0.
0.
0.
0.
0.
0.
0.
0.
0.
0.
0.
0.
0.
0.
0.
0.
0.
0.
0.
0.
0.
0.
0.
0.
0.
0.
0.
0.
0.
0.
0.
0.
0.
0.
0.
0.
0.
0.
0.
0.
0.
0.
0.
0.
0.
0.
0.
0.
0.
0.
0.
0.
0.
0.
0.
0.
0.
0.
0.
0.
0.
0.
0.
0.
0.
0.
0.
0.
0.
0.
0.
0.
0.
0.
0.
0.
0.
0.
0.
0.
0.
0.
0.
0.
0.
0.
0.
0.
0.
0.
0.
0.
0.
0.
0.
0.
0.
0.
0.
0.
0.
0.
0.
0.
0.
0.
0.
0.
0.
0.
0.
0.
0.
0.
0.
0.
0.
0.
0.
0.
0.
0.
0.
0.
0.
0.
0.
0.
0.
0.
0.
0.
0.
0.
0.
0.
0.
0.
0.
0.
0.
0.
0.
0.
0.
0.
0.
0.
0.
0.
0.
0.
0.
0.
0.
0.
0.
0.
0.
0.
0.
0.
0.
0.
0.
0.
0.
0.
0.
0.
0.
0.
0.
0.
0.
0.
0.
0.
0.
0.
0.
0.
0.
0.
0.
0.
0.
0.
0.
0.
0.
0.
0.
0.
0.
0.
0.
0.
0.
0.
0.
0.
0.
0.
0.
0.
0.
0.
0.
0.
0.
0.
0.
0.
0.
0.
0.
0.
0.
0.
0.
0.
0.
0.
0.
0.
0.
0.
0.
0.
0.
0.
0.
0.
0.
0.
0.
0.
0.
0.
0.
0.
0.
0.
0.
0.
0.
0.
0.
0.
0.
0.
0.
0.
0.
0.
0.
0.
0.
0.
0.
0.
0.
0.
0.
0.
0.
0.
0.
0.
0.
0.
0.
0.
0.
0.
0.
0.
0.
0.
0.
0.
0.
0.
0.
0.
0.
0.
0.
0.
0.
0.
0.
0.
0.
0.
0.
0.
0.
0.
0.
0.
0.
0.
0.
0.
0.
0.
0.
0.
0.
0.
0.
0.
0.
0.
0.
0.
0.
0.
0.
0.
0.
0.
0.
0.
0.
0.
0.
0.
0.
0.
0.
0.
0.
0.
0.
0.
0.
0.
0.
0.
0.
0.
0.
0.
0.
0.
0.
0.
0.
0.
0.
0.
0.
0.
0.
0.
0.
0.
0.
0.
0.
0.
0.
0.
0.
0.
0.
0.
0.
0.
0.
0.
0.
0.
0.
0.
0.
0.
0.
0.
0.
0.
0.
0.
0.
0.
0.
0.
0.
0.
0.
0.
0.
0.
0.
0.
0.
0.
0.
0.
0.
0.
0.
0.
0.
0.
0.
0.
0.
0.
0.
0.
0.
0.
0.
0.
0.
0.
0.
0.
0.
0.
0.
0.
0.
0.
0.
0.
0.
0.
0.
0.
0.
0.
0.
0.
0.
0.
0.
0.
0.
0.
0.
0.
0.
0.
0.
0.
0.
0.
0.
0.
0.
0.
0.
0.
0.
0.
0.
0.
0.
0.
0.
0.
0.
0.
0.
0.
0.
0.
0.
0.
0.
0.
0.
0.
0.
0.
0.
0.
0.
0.
0.
0.
0.
0.
0.
0.
0.
0.
0.
0.
0.
0.
0.
0.
0.
0.
0.
0.
0.
0.
0.
0.
0.
0.
0.
0.
0.
0.
0.
0.
0.
0.
0.
0.
0.
0.
0.
0.
0.
0.
0.
0.
0.
0.
0.
0.
0.
0.
0.
0.
0.
0.
0.
0.
0.
0.
0.
0.
0.
0.
0.
0.
0.
0.
0.
0.
0.
0.
0.
0.
0.
0.
0.
0.
0.
0.
0.
0.
0.
0.
0.
0.
0.
0.
0.
0.
0.
0.
0.
0.
0.
0.
0.
0.
0.
0.
0.
0.
0.
0.
0.
0.
0.
0.
0.
0.
0.
0.
0.
0.
0.
0.
0.
0.
0.
0.
0.
0.
0.
0.
0.
0.
0.
0.
0.
0.
0.
0.
0.
0.
0.
0.
0.
0.
0.
0.
0.
0.
0.
0.
0.
0.
0.
0.
0.
0.
0.
0.
0.
0.
0.
0.
0.
0.
0.
0.
0.
0.
0.
0.
0.
0.
0.
0.
0.
0.
0.
0.
0.
0.
0.
0.
0.
0.
0.
0.
0.
0.
0.
0.
0.
0.
0.
0.
0.
0.
0.
0.
0.
0.
0.
0.
0.
0.
0.
0.
0.
0.
0.
0.
0.
0.
0.
0.
0.
0.
0.
0.
0.
0.
0.
0.
0.
0.
0.
0.
0.
0.
0.
0.
0.
0.
0.
0.
0.
0.
0.
0.
0.
0.
0.
0.
0.
0.
0.
0.
0.
0.
0.
0.
0.
0.
0.
0.
0.
0.
0.
0.
0.
0.
0.
0.
0.
0.
0.
0.
0.
0.
0.
0.
0.
0.
0.
0.
0.
0.
0.
0.
0.
0.
0.
0.
0.
0.
0.
0.
0.
0.
0.
0.
0.
0.
0.
0.
0.
0.
0.
0.
0.
0.
0.
0.
0.
0.
0.
0.
0.
0.
0.
0.
0.
0.
0.
0.
0.
0.
0.
0.
0.
0.
0.
0.
0.
0.
0.
0.
0.
0.
0.
0.
0.
0.
0.
0.
0.
0.
0.
0.
0.
0.
0.
0.
0.
0.
0.
0.
0.
0.
0.
0.
0.
0.
0.
0.
0.
0.
0.
0.
0.
0.
0.
0.
0.
0.
0.
0.
0.
0.
0.
0.
0.
0.
0.
0.
0.
0.
0.
0.
0.
0.
0.
0.
0.
0.
0.
0.
0.
0.
0.
0.
0.
0.
0.
0.
0.
0.
0.
0.
0.
0.
0.
0.
0.
0.
0.
0.
0.
0.
0.
0.
0.
0.
0.
0.
0.
0.
0.
0.
0.
0.
0.
0.
0.
0.
0.
0.
0.
0.
0.
0.
0.
0.
0.
0.
0.
0.
0.
0.
0.
0.
0.
0.
0.
0.
0.
0.
0.
0.
0.
0.
0.
0.
0.
0.
0.
0.
0.
0.
0.
0.
0.
0.
0.
0.
0.
0.
0.
0.
0.
0.
0.
0.
0.
0.
0.
0.
0.
0.
0.
0.
0.
0.
0.
0.
0.
0.
0.
0.
0.
0.
0.
0.
0.
0.
0.
0.
0.
0.
0.
0.
0.
0.
0.
0.
0.
0.
0.
0.
0.
0.
0.
0.
0.
0.
0.
0.
0.
0.
0.
0.
0.
0.
0.
0.
0.
0.
0.
0.
0.
0.
0.
0.
0.
0.
0.
0.
0.
0.
0.
0.
0.
0.
0.
0.
0.
0.
0.
0.
0.
0.
0.
0.
0.
0.
0.
0.
0.
0.
0.
0.
0.
0.
0.
0.
0.
0.
0.
0.
0.
0.
0.
0.
0.
0.
0.
0.
0.
0.
0.
0.
0.
0.
0.
0.
0.
0.
0.
0.
0.
0.
0.
0.
0.
0.
0.
0.
0.
0.
0.
0.
0.
0.
0.
0.
0.
0.
0.
0.
0.
0.
0.
0.
0.
0.
0.
0.
0.
0.
0.
0.
0.
0.
0.
0.
0.
0.
0.
0.
0.
0.
0.
0.
0.
0.
0.
0.
0.
0.
0.
0.
0.
0.
0.
0.
0.
0.
0.
0.
0.
0.
0.
0.
0.
0.
0.
0.
0.
0.
0.
0.
0.
0.
0.
0.
0.
0.
0.
0.
0.
0.
0.
0.
0.
0.
0.
0.
0.
0.
0.000
0.000
0.000
0.000
0.000
0.000
0.000
0.000
0.000
0.
0.
0.
0.
0.
0.
0.
0.
0.
0.
0.
0.
0.
0.
0.
0.
0.
0.
0.
0.
0.
0.
0.
0.
0.
0.
0.
0.
0.
0.
0.
0.
0.
0.
0.
0.
0.
0.
0.
0.
0.
0.
0.
0.
0.
0.
0.
0.
0.
0.
0.
0.
0.
0.
0.
0.
0.
0.
0.
0.
0.
0.
0.
0.
0.
0.
0.
0.
0.
0.
0.
0.
0.
0.
0.
0.
0.
0.
0.
0.
0.
0.
0.000
0.000
0.000
-0.002
-0.002
-0.002
-0.002
-0.001
-0.001
-0.001
-0.001
0.001
0.000
0.000
0.000
0.
0.
0.
0.
0.
0.
0.
0.
0.
0.
0.
0.
0.
0.
0.
0.
0.
0.
0.
0.
0.
0.
0.
0.
0.
0.
0.
0.
0.
0.
0.
0.
0.
0.
0.
0.
0.
0.
0.
0.
0.
0.
0.
0.
0.
0.
0.
0.
0.
0.
0.
0.
0.
0.
0.
0.
0.
0.
0.
0.
0.
0.
0.
0.
0.
0.
0.
0.
0.
0.
0.
0.
0.
0.
0.
0.
0.
0.000
0.000
-0.002
-0.002
-0.004
-0.005
-0.005
-0.005
-0.005
-0.004
-0.004
-0.001
0.
0.002
0.001
0.000
0.000
0.000
0.
0.
0.
0.
0.
0.
0.
0.
0.
0.
0.
0.
0.
0.
0.
0.
0.
0.
0.
0.
0.
0.
0.
0.
0.
0.
0.
0.
0.
0.
0.
0.
0.
0.
0.
0.
0.
0.
0.
0.
0.
0.
0.
0.
0.
0.
0.
0.
0.
0.
0.
0.
0.
0.
0.
0.
0.
0.
0.
0.
0.
0.
0.
0.
0.
0.
0.
0.
0.
0.
0.
0.
0.
0.
0.000
0.000
-0.001
-0.004
-0.005
-0.009
-0.011
-0.012
-0.012
-0.012
-0.012
-0.010
-0.009
-0.008
-0.005
-0.003
0.000
-0.001
0.000
0.000
0.
0.
0.
0.
0.
0.
0.
0.
0.
0.
0.
0.
0.
0.
0.
0.
0.
0.
0.
0.
0.
0.
0.
0.
0.
0.
0.
0.
0.
0.
0.
0.
0.
0.
0.
0.
0.
0.
0.
0.
0.
0.
0.
0.
0.
0.
0.
0.
0.
0.
0.
0.
0.
0.
0.
0.
0.
0.
0.
0.
0.
0.
0.
0.
0.
0.
0.
0.
0.
0.
0.
0.
0.000
0.000
-0.001
-0.006
-0.010
-0.013
-0.019
-0.022
-0.025
-0.027
-0.032
-0.027
-0.027
-0.023
-0.020
-0.016
-0.011
-0.004
-0.003
-0.001
0.000
0.000
0.
0.
0.
0.
0.
0.
0.
0.
0.
0.
0.
0.
0.
0.
0.
0.
0.
0.
0.
0.
0.
0.
0.
0.
0.
0.
0.
0.
0.
0.
0.
0.
0.
0.
0.
0.
0.
0.
0.
0.
0.
0.
0.
0.
0.
0.
0.
0.
0.
0.
0.
0.
0.
0.
0.
0.
0.
0.
0.
0.
0.
0.
0.
0.
0.
0.
0.
0.
0.
0.
0.000
0.000
-0.002
-0.008
-0.011
-0.016
-0.023
-0.033
-0.046
-0.058
-0.067
-0.067
-0.061
-0.050
-0.042
-0.033
-0.027
-0.022
-0.016
-0.011
-0.004
-0.003
0.000
0.000
0.
0.
0.
0.
0.
0.
0.
0.
0.
0.
0.
0.
0.
0.
0.
0.
0.
0.
0.
0.
0.
0.
0.
0.
0.
0.
0.
0.
0.
0.
0.
0.
0.
0.
0.
0.
0.
0.
0.
0.
0.
0.
0.
0.
0.
0.
0.
0.
0.
0.
0.
0.
0.
0.
0.
0.
0.
0.
0.
0.
0.
0.
0.
0.
0.
0.
0.
0.
0.000
0.000
-0.001
-0.006
-0.011
-0.016
-0.027
-0.041
-0.061
-0.085
-0.101
-0.111
-0.115
-0.109
-0.099
-0.078
-0.064
-0.052
-0.040
-0.029
-0.019
-0.012
-0.006
-0.003
0.000
0.000
0.
0.
0.
0.
0.
0.
0.
0.
0.
0.
0.
0.
0.
0.
0.
0.
0.
0.
0.
0.
0.
0.
0.
0.
0.
0.
0.
0.
0.
0.
0.
0.
0.
0.
0.
0.
0.
0.
0.
0.
0.
0.
0.
0.
0.
0.
0.
0.
0.
0.
0.
0.
0.
0.
0.
0.
0.
0.
0.
0.
0.
0.
0.
0.
0.
0.
0.000
0.000
-0.001
-0.004
-0.010
-0.015
-0.027
-0.040
-0.066
-0.099
-0.123
-0.108
-0.058
-0.096
-0.157
-0.160
-0.150
-0.122
-0.096
-0.073
-0.052
-0.032
-0.020
-0.012
-0.006
-0.001
0.000
0.
0.
0.
0.
0.
0.
0.
0.
0.
0.
0.
0.
0.
0.
0.
0.
0.
0.
0.
0.
0.
0.
0.
0.
0.
0.
0.
0.
0.
0.
0.
0.
0.
0.
0.
0.
0.
0.
0.
0.
0.
0.
0.
0.
0.
0.
0.
0.
0.
0.
0.
0.
0.
0.
0.
0.
0.
0.
0.
0.
0.
0.
0.
0.
0.
0.
0.000
-0.001
-0.003
-0.006
-0.013
-0.023
-0.038
-0.064
-0.100
-0.138
-0.101
0.729
1.798
1.101
-0.031
-0.267
-0.279
-0.233
-0.178
-0.134
-0.092
-0.057
-0.031
-0.018
-0.009
-0.004
0.000
0.000
0.
0.
0.
0.
0.
0.
0.
0.
0.
0.
0.
0.
0.
0.
0.
0.
0.
0.
0.
0.
0.
0.
0.
0.
0.
0.
0.
0.
0.
0.
0.
0.
0.
0.
0.
0.
0.
0.
0.
0.
0.
0.
0.
0.
0.
0.
0.
0.
0.
0.
0.
0.
0.
0.
0.
0.
0.
0.
0.
0.
0.
0.
0.
0.
0.000
0.000
-0.001
-0.004
-0.009
-0.020
-0.031
-0.054
-0.086
-0.140
-0.191
-0.016
2.781
9.761
6.324
0.521
-0.441
-0.551
-0.386
-0.226
-0.187
-0.139
-0.092
-0.049
-0.027
-0.013
-0.006
-0.001
0.000
0.
0.
0.
0.
0.
0.
0.
0.
0.
0.
0.
0.
0.
0.
0.
0.
0.
0.
0.
0.
0.
0.
0.
0.
0.
0.
0.
0.
0.
0.
0.
0.
0.
0.
0.
0.
0.
0.
0.
0.
0.
0.
0.
0.
0.
0.
0.
0.
0.
0.
0.
0.
0.
0.
0.
0.
0.
0.
0.
0.
0.
0.
0.
0.
0.000
0.001
-0.002
-0.005
-0.013
-0.024
-0.041
-0.068
-0.111
-0.178
-0.251
-0.171
1.809
10.862
10.013
0.433
-0.555
0.812
5.412
10.155
2.821
-0.118
-0.125
-0.073
-0.037
-0.019
-0.009
-0.003
0.000
0.
0.
0.
0.
0.
0.
0.
0.
0.
0.
0.
0.
0.
0.
0.
0.
0.
0.
0.
0.
0.
0.
0.
0.
0.
0.
0.
0.
0.
0.
0.
0.
0.
0.
0.
0.
0.
0.
0.
0.
0.
0.
0.
0.
0.
0.
0.
0.
0.
0.
0.
0.
0.
0.
0.
0.
0.
0.
0.
0.
0.
0.
0.
0.
0.000
-0.001
-0.002
-0.005
-0.015
-0.030
-0.050
-0.086
-0.138
-0.226
-0.340
-0.411
-0.011
2.725
3.683
-0.334
3.154
113.919
1160.161
52152.621
1013.571
1.073
-0.156
-0.095
-0.048
-0.024
-0.011
-0.003
0.000
0.
0.
0.
0.
0.
0.
0.
0.
0.
0.
0.
0.
0.
0.
0.
0.
0.
0.
0.
0.
0.
0.
0.
0.
0.
0.
0.
0.
0.
0.
0.
0.
0.
0.
0.
0.
0.
0.
0.
0.
0.
0.
0.
0.
0.
0.
0.
0.
0.
0.
0.
0.
0.
0.
0.
0.
0.
0.
0.
0.
0.
0.
0.
0.
0.000
0.000
-0.002
-0.008
-0.017
-0.031
-0.059
-0.095
-0.155
-0.255
-0.389
-0.030
3.215
2.150
0.031
0.685
26.208
5144.292
100274.727
137200.766
1099.159
2.333
-0.175
-0.112
-0.054
-0.028
-0.011
-0.004
0.001
0.
0.
0.
0.
0.
0.
0.
0.
0.
0.
0.
0.
0.
0.
0.
0.
0.
0.
0.
0.
0.
0.
0.
0.
0.
0.
0.
0.
0.
0.
0.
0.
0.
0.
0.
0.
0.
0.
0.
0.
0.
0.
0.
0.
0.
0.
0.
0.
0.
0.
0.
0.
0.
0.
0.
0.
0.
0.
0.
0.
0.
0.
0.
0.
0.000
0.000
-0.002
-0.010
-0.016
-0.034
-0.058
-0.095
-0.160
-0.244
0.162
18.120
5412.699
1056.158
13.331
42.781
62.658
1886.572
102422.063
100386.633
183.271
1.440
-0.194
-0.127
-0.061
-0.027
-0.014
-0.004
0.001
0.
0.
0.
0.
0.
0.
0.
0.
0.
0.
0.
0.
0.
0.
0.
0.
0.
0.
0.
0.
0.
0.
0.
0.
0.
0.
0.
0.
0.
0.
0.
0.
0.
0.
0.
0.
0.
0.
0.
0.
0.
0.
0.
0.
0.
0.
0.
0.
0.
0.
0.
0.
0.
0.
0.
0.
0.
0.
0.
0.
0.
0.
0.
0.
0.000
0.000
-0.003
-0.009
-0.015
-0.028
-0.053
-0.091
-0.150
-0.194
2.185
144.888
104431.805
8911.952
152.089
393.520
895.659
2765.783
1472.603
429.634
17.402
0.112
-0.210
-0.127
-0.064
-0.027
-0.014
-0.005
0.001
0.
0.
0.
0.
0.
0.
0.
0.
0.
0.
0.
0.
0.
0.
0.
0.
0.
0.
0.
0.
0.
0.
0.
0.
0.
0.
0.
0.
0.
0.
0.
0.
0.
0.
0.
0.
0.
0.
0.
0.
0.
0.
0.
0.
0.
0.
0.
0.
0.
0.
0.
0.
0.
0.
0.
0.
0.
0.
0.
0.
0.
0.
0.
0.
0.000
0.001
-0.001
-0.007
-0.013
-0.026
-0.046
-0.080
-0.136
-0.169
3.203
181.745
3430.854
1716.885
1879.505
321.276
1077.579
5065.948
439.704
16.663
0.732
-0.290
-0.214
-0.120
-0.062
-0.032
-0.011
-0.005
0.001
0.000
0.
0.
0.
0.
0.000
0.000
0.000
0.000
0.000
0.000
0.000
0.
0.
0.
0.
0.
0.
0.
0.
0.
0.
0.
0.
0.
0.
0.
0.
0.
0.
0.
0.
0.
0.
0.
0.
0.
0.
0.
0.
0.
0.
0.
0.
0.
0.
0.
0.
0.
0.
0.
0.
0.
0.
0.
0.
0.
0.
0.
0.
0.
0.
0.
0.
0.000
0.000
-0.001
-0.005
-0.009
-0.021
-0.035
-0.067
-0.120
-0.173
0.900
30.737
76.741
244.221
100761.898
1385.955
484.222
43246.602
2628.949
12.535
-0.301
-0.327
-0.206
-0.111
-0.057
-0.034
-0.018
-0.007
-0.002
-0.001
0.000
0.000
0.
0.001
0.001
-0.001
-0.001
-0.001
-0.003
-0.003
-0.001
0.001
0.001
0.000
0.
0.
0.
0.
0.
0.
0.
0.
0.
0.
0.
0.
0.
0.
0.
0.
0.
0.
0.
0.
0.
0.
0.
0.
0.
0.
0.
0.
0.
0.
0.
0.
0.
0.
0.
0.
0.
0.
0.
0.
0.
0.
0.
0.
0.
0.
0.
0.
0.
0.
0.000
0.001
-0.001
-0.007
-0.016
-0.028
-0.049
-0.100
-0.158
-0.202
0.240
1.561
14.940
415.177
45.213
49.209
670.159
157.124
3.187
-0.403
-0.337
-0.194
-0.107
-0.063
-0.037
-0.021
-0.006
-0.005
-0.005
-0.004
-0.001
0.001
-0.003
-0.003
-0.005
-0.006
-0.006
-0.006
-0.006
-0.004
-0.003
-0.003
0.001
0.000
0.
0.
0.
0.
0.
0.
0.
0.
0.
0.
0.
0.
0.
0.
0.
0.
0.
0.
0.
0.
0.
0.
0.
0.
0.
0.
0.
0.
0.
0.
0.
0.
0.
0.
0.
0.
0.
0.
0.
0.
0.
0.
0.
0.
0.
0.
0.
0.
0.
0.000
0.000
0.001
-0.003
-0.014
-0.021
-0.040
-0.072
-0.132
-0.219
-0.298
-0.329
0.079
0.832
8.589
91.315
521.622
9466.305
35.461
-0.244
-0.325
-0.200
-0.113
-0.068
-0.043
-0.028
-0.012
-0.010
-0.008
-0.006
-0.007
-0.006
-0.004
-0.009
-0.011
-0.014
-0.015
-0.015
-0.012
-0.010
-0.009
-0.006
-0.003
-0.001
0.000
0.000
0.000
0.000
0.
0.
0.
0.
0.
0.
0.
0.
0.
0.
0.
0.
0.
0.
0.
0.
0.
0.
0.
0.
0.
0.
0.
0.
0.
0.
0.
0.
0.
0.
0.
0.
0.
0.
0.
0.
0.
0.
0.
0.
0.
0.
0.
0.
0.
0.
0.000
0.001
-0.001
-0.006
-0.015
-0.029
-0.054
-0.103
-0.180
-0.281
-0.378
-0.421
0.566
1290.879
105316.859
100609.438
116883.000
132.510
0.379
-0.325
-0.222
-0.125
-0.080
-0.053
-0.034
-0.024
-0.019
-0.017
-0.015
-0.017
-0.018
-0.019
-0.023
-0.027
-0.028
-0.030
-0.028
-0.025
-0.022
-0.016
-0.011
-0.006
-0.004
-0.001
0.001
0.000
0.000
0.000
0.000
0.000
0.
0.
0.
0.
0.
0.
0.
0.
0.
0.
0.
0.
0.
0.
0.
0.
0.
0.
0.
0.
0.
0.
0.
0.
0.
0.
0.
0.
0.
0.
0.
0.
0.
0.
0.
0.
0.
0.
0.
0.
0.
0.
0.
0.
0.000
0.001
-0.004
-0.010
-0.024
-0.045
-0.085
-0.149
-0.242
-0.356
-0.461
0.148
164.536
16552.740
100777.516
60616.047
86.235
0.867
-0.336
-0.247
-0.145
-0.099
-0.069
-0.052
-0.042
-0.035
-0.035
-0.034
-0.035
-0.038
-0.039
-0.041
-0.048
-0.055
-0.058
-0.053
-0.047
-0.037
-0.028
-0.020
-0.013
-0.006
-0.004
-0.002
-0.001
-0.001
-0.001
-0.001
0.000
0.000
0.
0.
0.
0.
0.
0.
0.
0.
0.
0.
0.
0.
0.
0.
0.
0.
0.
0.
0.
0.
0.
0.
0.
0.
0.
0.
0.
0.
0.
0.
0.
0.
0.
0.
0.
0.
0.
0.
0.
0.
0.
0.
0.
0.000
-0.001
-0.002
-0.009
-0.018
-0.040
-0.077
-0.131
-0.211
-0.318
-0.420
-0.351
5.742
295.673
5605.246
539.462
21.802
0.494
-0.352
-0.261
-0.173
-0.121
-0.092
-0.075
-0.062
-0.058
-0.059
-0.056
-0.057
-0.061
-0.068
-0.077
-0.088
-0.097
-0.100
-0.097
-0.085
-0.067
-0.047
-0.032
-0.022
-0.013
-0.009
-0.008
-0.005
-0.006
-0.004
-0.004
-0.003
0.001
0.000
0.
0.
0.
0.
0.
0.
0.
0.
0.
0.
0.
0.
0.
0.
0.
0.
0.
0.
0.
0.
0.
0.
0.
0.
0.
0.
0.
0.
0.
0.
0.
0.
0.
0.
0.
0.
0.
0.
0.
0.
0.
0.
0.000
-0.001
-0.002
-0.006
-0.014
-0.036
-0.069
-0.120
-0.193
-0.285
-0.386
-0.406
0.719
9.567
24.602
11.206
1.446
-0.324
-0.368
-0.268
-0.191
-0.150
-0.116
-0.100
-0.090
-0.088
-0.086
-0.088
-0.091
-0.100
-0.110
-0.128
-0.147
-0.162
-0.166
-0.161
-0.141
-0.113
-0.081
-0.050
-0.034
-0.025
-0.018
-0.013
-0.011
-0.009
-0.009
-0.007
-0.006
-0.004
-0.001
0.000
0.
0.
0.
0.
0.
0.
0.
0.
0.
0.
0.
0.
0.
0.
0.
0.
0.
0.
0.
0.
0.
0.
0.
0.
0.
0.
0.
0.
0.
0.
0.
0.
0.
0.
0.
0.
0.
0.
0.
0.
0.
0.
-0.001
-0.002
-0.005
-0.013
-0.029
-0.059
-0.108
-0.175
-0.261
-0.364
-0.442
-0.158
2.278
5.244
1.280
-0.403
-0.465
-0.372
-0.268
-0.213
-0.173
-0.144
-0.132
-0.126
-0.128
-0.128
-0.130
-0.141
-0.154
-0.179
-0.202
-0.224
-0.237
-0.242
-0.226
-0.199
-0.161
-0.124
-0.088
-0.057
-0.041
-0.028
-0.022
-0.021
-0.016
-0.015
-0.011
-0.009
-0.007
-0.004
-0.001
0.000
0.
0.
0.
0.
0.
0.
0.
0.
0.
0.
0.
0.
0.
0.
0.
0.
0.
0.
0.
0.
0.
0.
0.
0.
0.
0.
0.
0.
0.
0.
0.
0.
0.
0.
0.
0.
0.
0.
0.
0.
0.
0.001
-0.003
-0.007
-0.013
-0.026
-0.054
-0.089
-0.149
-0.243
-0.344
-0.420
-0.309
0.864
1.948
0.126
-0.497
-0.484
-0.374
-0.283
-0.233
-0.202
-0.190
-0.184
-0.189
-0.202
-0.208
-0.217
-0.224
-0.244
-0.274
-0.295
-0.310
-0.319
-0.306
-0.285
-0.256
-0.212
-0.168
-0.129
-0.088
-0.061
-0.049
-0.044
-0.037
-0.032
-0.027
-0.021
-0.015
-0.010
-0.007
-0.002
-0.002
0.000
0.
0.
0.
0.
0.
0.
0.
0.
0.
0.
0.
0.
0.
0.
0.
0.
0.
0.
0.
0.
0.
0.
0.
0.
0.
0.
0.
0.
0.
0.
0.
0.
0.
0.
0.
0.
0.
0.
0.000
-0.001
-0.002
-0.003
-0.008
-0.016
-0.029
-0.047
-0.083
-0.133
-0.219
-0.310
-0.096
4.574
116.493
236.997
2.374
-0.439
-0.465
-0.391
-0.316
-0.257
-0.242
-0.246
-0.259
-0.292
-0.310
-0.315
-0.327
-0.338
-0.351
-0.367
-0.383
-0.391
-0.377
-0.360
-0.316
-0.267
-0.254
-0.221
-0.172
-0.123
-0.093
-0.074
-0.065
-0.062
-0.051
-0.044
-0.034
-0.024
-0.017
-0.009
-0.006
-0.002
-0.001
0.000
0.
0.
0.
0.
0.
0.
0.
0.
0.
0.
0.
0.
0.
0.
0.
0.
0.
0.
0.
0.
0.
0.
0.
0.
0.
0.
0.
0.
0.
0.
0.
0.
0.
0.
0.
0.
0.000
0.000
-0.002
-0.002
-0.007
-0.012
-0.023
-0.037
-0.060
-0.088
-0.135
-0.203
-0.253
1.796
74.461
6812.971
37375.785
18.292
0.030
-0.433
-0.393
-0.336
-0.291
-0.282
-0.292
-0.327
-0.367
-0.394
-0.350
-0.324
-0.396
-0.399
-0.379
-0.381
-0.322
-0.262
-0.187
-0.148
-0.183
-0.273
-0.284
-0.230
-0.180
-0.141
-0.116
-0.110
-0.097
-0.083
-0.067
-0.052
-0.036
-0.022
-0.013
-0.008
-0.002
-0.001
0.000
0.
0.
0.
0.
0.
0.
0.
0.
0.
0.
0.
0.
0.
0.
0.
0.
0.
0.
0.
0.
0.
0.
0.
0.
0.
0.
0.
0.
0.
0.
0.
0.
0.
0.
0.
0.
0.000
-0.001
-0.002
-0.008
-0.014
-0.024
-0.041
-0.063
-0.090
-0.118
-0.160
-0.213
-0.226
3.120
179.066
2267.908
568.925
17.202
0.780
-0.390
-0.397
-0.346
-0.310
-0.298
-0.156
0.024
-0.270
0.235
7.067
9.803
1.488
0.070
0.060
0.064
0.338
0.259
0.375
0.220
-0.215
-0.379
-0.387
-0.331
-0.276
-0.227
-0.197
-0.176
-0.162
-0.134
-0.105
-0.076
-0.051
-0.028
-0.017
-0.008
-0.003
-0.002
0.000
0.
0.
0.
0.
0.
0.
0.
0.
0.
0.
0.
0.
0.
0.
0.
0.
0.
0.
0.
0.
0.
0.
0.
0.
0.
0.
0.
0.
0.
0.
0.
0.
0.
0.
0.
0.000
-0.001
-0.004
-0.007
-0.017
-0.027
-0.045
-0.076
-0.103
-0.129
-0.163
-0.197
-0.255
-0.291
1.531
303.339
735.700
53.186
5.593
0.784
-0.385
-0.399
-0.347
-0.323
-0.040
5.285
16.615
4.066
13.758
794.722
1495.345
40.435
5.629
3.109
0.877
2.770
3.392
2.432
1.037
-0.313
-0.500
-0.484
-0.447
-0.394
-0.310
-0.220
-0.224
-0.217
-0.185
-0.145
-0.103
-0.069
-0.041
-0.020
-0.010
-0.003
-0.002
0.000
0.
0.
0.
0.
0.
0.
0.
0.
0.
0.
0.
0.
0.
0.
0.
0.
0.
0.
0.
0.
0.
0.
0.
0.
0.
0.
0.
0.
0.
0.
0.
0.
0.
0.
0.
0.000
-0.003
-0.004
-0.015
-0.030
-0.050
-0.085
-0.118
-0.109
0.109
0.370
-0.116
-0.307
-0.355
-0.214
5.519
9.893
1.753
0.807
-0.035
-0.395
-0.387
-0.360
-0.350
0.682
35.290
166.264
24.447
41.595
9803.899
23900.217
139.264
76.210
87.108
2.039
6.927
9.678
4.426
1.771
1.644
1.887
1.396
-0.190
-0.260
2.036
4.793
2.035
0.008
-0.234
-0.189
-0.131
-0.086
-0.054
-0.029
-0.012
-0.003
-0.002
0.000
0.
0.
0.
0.
0.
0.
0.
0.
0.
0.
0.
0.
0.
0.
0.
0.
0.
0.
0.
0.
0.
0.
0.
0.
0.
0.
0.
0.
0.
0.
0.
0.
0.
0.
0.000
0.001
-0.003
-0.014
-0.026
-0.044
-0.079
-0.123
-0.071
2.084
21.569
126.193
9.365
-0.199
-0.411
-0.447
-0.434
-0.345
1.774
14.071
2.041
-0.227
-0.369
-0.375
-0.409
0.135
13.494
51.024
11.145
9.035
230.168
375.580
21.758
36.732
42.744
1.669
3.081
4.145
1.162
14.369
381.823
139.104
428.088
19.232
5.616
947.177
775.925
95.415
4.664
-0.202
-0.231
-0.163
-0.101
-0.063
-0.039
-0.016
-0.004
-0.001
0.000
0.
0.
0.
0.
0.
0.
0.
0.
0.
0.
0.
0.
0.
0.
0.
0.
0.
0.
0.
0.
0.
0.
0.
0.
0.
0.
0.
0.
0.
0.
0.
0.
0.
0.
0.001
-0.003
-0.009
-0.020
-0.035
-0.063
-0.117
-0.164
0.888
53.602
1884.300
3454.977
88.654
1.223
-0.413
-0.479
-0.484
-0.399
1.535
10.366
2.077
-0.146
-0.361
-0.413
-0.456
-0.394
2.011
15.716
35.165
125.608
218.699
277.965
19.382
30.250
211.726
41.041
0.944
-0.293
-0.399
26.264
1066.493
3476.302
2804.106
61.640
26.435
100822.391
50305.656
1453.832
16.944
-0.113
-0.292
-0.201
-0.123
-0.076
-0.043
-0.025
-0.009
0.000
0.001
0.000
0.
0.
0.
0.
0.
0.
0.
0.
0.
0.
0.
0.
0.
0.
0.
0.
0.
0.
0.
0.
0.
0.
0.
0.
0.
0.
0.
0.
0.
0.
0.
0.
0.
0.001
-0.007
-0.014
-0.027
-0.046
-0.086
-0.155
-0.211
2.790
280.920
80240.148
76444.891
339.746
11.210
0.159
-0.481
-0.463
-0.388
0.049
0.771
0.248
-0.282
-0.383
-0.455
-0.503
0.746
52.244
679.193
1606.835
7870.233
102341.102
17381.227
135.370
316.459
8810.307
516.405
3.970
-0.400
3.878
36.939
1284.814
9164.729
791.558
49.924
18.799
381.036
5202.269
1511.303
11.143
-0.312
-0.376
-0.256
-0.164
-0.101
-0.058
-0.032
-0.018
-0.009
0.000
-0.001
0.000
0.000
0.
0.
0.
0.
0.
0.
0.
0.
0.
0.
0.
0.
0.
0.
0.
0.
0.
0.
0.
0.
0.
0.
0.
0.
0.
0.
0.
0.
0.
0.
0.000
0.001
-0.008
-0.017
-0.033
-0.059
-0.108
-0.198
-0.288
0.965
75.656
9434.923
3300.961
331.227
251.069
4.704
-0.442
-0.427
-0.343
-0.115
0.042
-0.178
-0.347
-0.412
-0.496
-0.502
9.160
4294.418
101224.313
11148.382
7364.400
101470.313
102637.922
605.866
144.628
798.732
114.904
2.958
4.214
376.406
506.762
22420.055
108547.703
6239.749
46.128
11.162
15.664
664.415
508.434
2.129
-0.549
-0.456
-0.334
-0.226
-0.140
-0.081
-0.047
-0.029
-0.015
-0.007
-0.005
-0.001
0.000
0.000
0.
0.
0.
0.
0.
0.
0.
0.
0.
0.
0.
0.
0.
0.
0.
0.
0.
0.
0.
0.
0.
0.
0.
0.
0.
0.
0.
0.
0.
0.000
-0.003
-0.010
-0.020
-0.040
-0.070
-0.129
-0.234
-0.342
-0.245
4.167
51.078
172.145
134.242
48.031
1.573
-0.415
-0.383
-0.320
-0.255
-0.226
-0.296
-0.370
-0.442
-0.544
-0.559
9.464
4278.162
100086.859
5452.482
277.663
16373.689
101138.602
52136.449
4141.657
78.302
820.218
713.026
6.559
202.706
2085.928
3265.993
16161.381
993.874
22.693
17.243
167.400
60.548
5.091
0.791
-0.150
-0.302
-0.367
-0.278
-0.187
-0.108
-0.066
-0.043
-0.027
-0.016
-0.007
-0.005
-0.003
-0.001
0.000
0.
0.
0.
0.
0.
0.
0.
0.
0.
0.
0.
0.
0.
0.
0.
0.
0.
0.
0.
0.
0.
0.
0.
0.
0.
0.
0.
0.000
0.000
-0.003
-0.011
-0.023
-0.044
-0.080
-0.147
-0.254
-0.357
-0.318
3.037
95.112
2274.258
2223.298
36.639
0.098
-0.370
-0.331
-0.263
-0.251
-0.266
-0.316
-0.386
-0.456
-0.469
-0.449
0.445
40.724
290.636
47.914
167.467
96304.492
170874.594
18476.357
4628.464
874.146
7506.078
5305.132
25.799
21.106
1183.632
364.613
208.051
63.507
7.632
414.512
49023.680
3912.721
56.120
18.408
2.734
1.331
-0.069
-0.306
-0.226
-0.142
-0.088
-0.058
-0.040
-0.025
-0.013
-0.008
-0.005
-0.003
0.001
0.000
0.
0.
0.
0.
0.
0.
0.
0.
0.
0.
0.
0.
0.
0.
0.
0.
0.
0.
0.
0.
0.
0.
0.
0.
0.
0.
0.000
0.000
-0.003
-0.012
-0.025
-0.046
-0.085
-0.154
-0.246
-0.330
-0.148
2.231
114.175
48804.820
62469.754
122.814
0.401
-0.316
-0.257
-0.204
-0.202
-0.231
-0.304
-0.395
-0.400
0.237
1.080
0.961
3.563
4.309
0.784
132.778
70882.008
49116.145
608.743
40070.188
9092.825
15973.407
10716.431
971.990
80.219
59.839
53.392
1651.822
1028.308
71.758
12807.127
115277.602
5850.270
42.451
8.521
17.138
76.672
6.945
-0.139
-0.267
-0.186
-0.123
-0.086
-0.061
-0.041
-0.025
-0.013
-0.007
-0.003
-0.001
0.000
0.
0.
0.
0.
0.
0.
0.
0.
0.
0.
0.
0.
0.
0.
0.
0.
0.
0.
0.
0.
0.
0.
0.
0.
0.
0.
0.000
0.000
-0.003
-0.012
-0.023
-0.045
-0.083
-0.146
-0.220
-0.275
0.779
6.461
17.275
563.310
612.024
16.622
-0.088
-0.249
-0.187
-0.149
-0.151
-0.196
-0.293
-0.399
-0.297
3.157
12.347
12.611
13.249
9.170
1.560
9.681
114.148
101.947
217.417
101451.961
1289.463
26693.197
100715.023
143418.422
10890.783
3.644
228.481
100041.836
100161.375
248.264
76292.117
100845.258
15347.000
40.185
9.250
140.288
23127.123
83.721
0.215
-0.308
-0.235
-0.173
-0.129
-0.093
-0.058
-0.038
-0.023
-0.013
-0.007
-0.002
0.001
0.000
0.
0.
0.
0.
0.
0.
0.
0.
0.
0.
0.
0.
0.
0.
0.
0.
0.
0.
0.
0.
0.
0.
0.
0.
0.
0.000
0.000
-0.002
-0.011
-0.019
-0.037
-0.073
-0.127
-0.188
-0.241
0.479
4.128
1.330
3.287
3.128
0.187
-0.244
-0.189
-0.136
-0.114
-0.125
-0.178
-0.313
-0.462
-0.186
6.147
35.659
40.241
17.761
12.542
60.467
860.398
1284.406
60.681
142.031
50.350
94.791
4292.377
100808.898
5048.150
86.692
1.084
58.530
4256.480
5481.923
409.805
1774.475
13972.306
605.894
296.393
567.537
26.280
146.014
10.347
-0.141
-0.362
-0.288
-0.217
-0.167
-0.128
-0.086
-0.053
-0.032
-0.017
-0.009
-0.005
-0.001
0.001
0.
0.
0.
0.
0.
0.
0.
0.
0.
0.
0.
0.
0.
0.
0.
0.
0.
0.
0.
0.
0.
0.
0.
0.
0.
0.000
0.000
-0.002
-0.007
-0.017
-0.031
-0.056
-0.098
-0.154
-0.202
-0.207
-0.099
-0.187
-0.237
-0.250
-0.237
-0.187
-0.129
-0.095
-0.087
-0.107
-0.173
-0.349
-0.570
0.168
17.318
96.758
103.505
9.062
42.083
856.059
76379.602
6488.003
1280.655
9528.786
52.334
7.778
72.439
215.256
60.712
19.399
22.879
189.602
354.580
945.345
156.095
5980.943
66217.367
71.639
110.479
162.664
2.924
1.211
-0.084
-0.477
-0.407
-0.323
-0.233
-0.189
-0.147
-0.111
-0.069
-0.040
-0.022
-0.012
-0.005
-0.002
0.001
0.000
0.
0.
0.
0.
0.
0.
0.
0.
0.
0.
0.
0.
0.
0.
0.
0.
0.
0.
0.
0.
0.
0.
0.
0.
0.
0.000
-0.001
-0.004
-0.012
-0.024
-0.040
-0.065
-0.107
-0.154
-0.190
-0.214
-0.226
-0.223
-0.209
-0.169
-0.121
-0.084
-0.062
-0.065
-0.099
-0.169
-0.357
-0.607
-0.133
9.036
32.645
15.548
12.217
87.471
526.210
105499.648
100924.109
4697.204
197.178
8.644
1.945
0.747
5.314
286.248
313.208
45.994
351.215
624.912
1476.633
237.059
211.089
813.079
230.803
20.074
2.097
-0.623
-0.745
-0.650
-0.543
-0.439
-0.302
-0.167
-0.144
-0.156
-0.122
-0.078
-0.044
-0.024
-0.014
-0.006
-0.004
-0.001
0.000
0.000
0.000
0.
0.
0.
0.
0.
0.
0.
0.
0.
0.
0.
0.
0.
0.
0.
0.
0.
0.
0.
0.
0.
0.
0.
0.000
-0.001
-0.004
-0.007
-0.014
-0.028
-0.043
-0.063
-0.093
-0.125
-0.148
-0.155
-0.148
-0.130
-0.102
-0.069
-0.047
-0.048
-0.061
-0.101
-0.182
-0.337
-0.528
-0.320
6.313
35.991
117.184
104.741
166.222
174.351
25775.318
143423.969
49947.012
301.373
11.273
14.395
1.271
17.254
181.653
284.232
31.544
57.056
9560.533
104286.688
20830.645
123.821
55247.051
100057.844
615.155
1.791
-0.157
0.898
0.678
-0.152
-0.368
-0.245
-0.118
-0.091
-0.154
-0.121
-0.078
-0.044
-0.025
-0.014
-0.006
-0.002
-0.001
0.001
0.000
0.000
0.000
0.
0.
0.
0.
0.
0.
0.
0.
0.
0.
0.
0.
0.
0.
0.
0.
0.
0.
0.
0.
0.
0.
0.
0.000
-0.001
-0.004
-0.010
-0.015
-0.027
-0.038
-0.052
-0.067
-0.081
-0.087
-0.084
-0.072
-0.056
-0.038
-0.033
-0.035
-0.063
-0.111
-0.200
-0.334
-0.444
4.172
671.563
27234.078
12222.914
1667.381
49.004
19.218
880.865
103409.734
100955.852
756.213
9.262
1.905
3.820
1129.063
5319.485
701.347
24.627
32.407
7282.344
101338.109
19392.324
961.467
93796.461
106399.766
728.284
9.216
56.546
162.446
93.005
27.084
1.428
-0.276
-0.242
-0.182
-0.162
-0.111
-0.072
-0.041
-0.022
-0.012
-0.007
-0.002
-0.001
0.001
0.000
0.000
0.000
0.000
0.
0.
0.
0.
0.
0.
0.
0.
0.
0.
0.
0.
0.
0.
0.
0.
0.
0.
0.
0.
0.
0.
0.000
0.000
-0.001
-0.004
-0.008
-0.014
-0.020
-0.030
-0.036
-0.042
-0.044
-0.041
-0.034
-0.028
-0.024
-0.023
-0.032
-0.069
-0.133
-0.219
-0.028
1.841
15.532
12182.240
102015.461
115216.227
12802.605
158.090
13.941
1301.102
102605.680
102846.742
145.849
2.869
-0.664
5.207
10955.054
88268.063
665.309
17.013
14.131
264.849
11142.581
103853.531
103607.352
103192.055
25757.506
177.323
543.913
10569.126
102209.227
8879.372
935.194
15.044
-0.259
-0.288
-0.205
-0.151
-0.097
-0.059
-0.034
-0.017
-0.011
-0.007
-0.001
-0.001
0.000
0.000
0.000
0.000
0.000
0.
0.
0.
0.
0.
0.
0.
0.
0.
0.
0.
0.
0.
0.
0.
0.
0.
0.
0.
0.
0.
0.
0.
0.000
0.000
-0.001
-0.005
-0.007
-0.010
-0.014
-0.017
-0.020
-0.021
-0.021
-0.018
-0.015
-0.013
-0.017
-0.035
-0.082
-0.148
-0.120
6.482
121.979
116.828
377.916
8089.769
2959.870
17080.475
2935.163
73.598
215.042
33955.328
5243.719
26.457
0.771
1.620
56.131
40.135
87.058
40.079
4.947
1322.319
103403.188
9426.351
12147.266
100516.531
4825.244
401.451
1819.382
100566.563
195662.563
105021.148
28764.273
421.161
6.037
-0.275
-0.270
-0.185
-0.119
-0.074
-0.044
-0.024
-0.012
-0.009
-0.003
-0.001
0.000
0.000
0.000
0.000
0.000
0.000
0.
0.
0.
0.
0.
0.
0.
0.
0.
0.
0.
0.
0.
0.
0.
0.
0.
0.
0.
0.
0.
0.
0.
0.
0.
0.000
-0.001
-0.004
-0.005
-0.006
-0.008
-0.010
-0.010
-0.010
-0.007
-0.006
-0.010
-0.017
-0.043
-0.091
-0.160
0.044
25.004
12420.980
2142.429
22.991
29.769
1856.849
105872.727
101195.531
360.751
26768.516
9981.257
29.274
19.597
4.508
22.755
8161.072
335.578
68.002
55.502
14.940
656.807
28701.547
3628.895
354.581
545.124
67.345
67.623
4365.684
109447.992
101741.750
7370.412
572.983
35.368
0.751
-0.292
-0.221
-0.137
-0.086
-0.050
-0.032
-0.018
-0.009
-0.006
-0.002
0.001
0.000
0.000
0.000
0.000
0.000
0.000
0.
0.
0.
0.
0.
0.
0.
0.
0.
0.
0.
0.
0.
0.
0.
0.
0.
0.
0.
0.
0.
0.
0.
0.
0.
0.
0.
0.001
0.001
0.000
-0.003
-0.003
-0.004
-0.004
-0.001
-0.001
-0.008
-0.019
-0.042
-0.097
-0.173
-0.172
23.557
100097.820
8752.863
7.399
20.421
2273.339
100677.953
149706.000
30525.537
200125.813
38313.785
295.454
748.706
87.295
7.946
111.498
215.937
1204.347
623.238
67.454
7.480
177.790
3379.130
1785.055
54.868
1.921
34.626
559.463
2565.983
621.018
40.250
8.037
0.868
-0.254
-0.245
-0.160
-0.099
-0.062
-0.034
-0.020
-0.009
-0.004
-0.001
0.001
0.000
0.000
0.000
0.000
0.000
0.000
0.
0.
0.
0.
0.
0.
0.
0.
0.
0.
0.
0.
0.
0.
0.
0.
0.
0.
0.
0.
0.
0.
0.
0.
0.
0.
0.
0.
0.
0.000
0.001
0.001
-0.001
-0.001
-0.001
0.000
0.002
-0.007
-0.023
-0.048
-0.103
-0.195
-0.344
-0.275
25.121
5.533
4.002
2.224
51.912
4160.203
102349.117
126391.883
101609.188
33029.059
61689.766
103257.188
2179.882
20.362
8.348
181.064
101130.156
1082.412
14.194
6.774
1464.527
102543.039
100151.984
305.751
2.777
1.621
13.971
26.371
8.305
0.669
-0.254
-0.322
-0.259
-0.179
-0.112
-0.071
-0.043
-0.026
-0.013
-0.004
0.000
0.001
0.000
0.000
0.
0.
0.000
0.
0.
0.
0.
0.
0.
0.
0.
0.
0.
0.
0.
0.
0.
0.
0.
0.
0.
0.
0.
0.
0.
0.
0.
0.
0.
0.
0.
0.
0.
0.
0.
0.
0.000
0.000
0.000
0.000
0.002
0.001
-0.012
-0.029
-0.056
-0.106
-0.206
-0.364
-0.607
-0.651
1.361
4.773
0.938
86.659
100214.063
111343.961
5676.800
62521.238
100445.688
148473.969
101786.969
14196.224
815.669
29.782
22.791
1885.037
81.137
1.313
3.562
554.200
100454.789
33341.559
516.753
8.085
-0.512
-0.373
-0.131
-0.290
-0.364
-0.326
-0.262
-0.176
-0.115
-0.077
-0.051
-0.032
-0.014
-0.008
-0.002
0.001
0.000
0.
0.
0.
0.
0.
0.
0.
0.
0.
0.
0.
0.
0.
0.
0.
0.
0.
0.
0.
0.
0.
0.
0.
0.
0.
0.
0.
0.
0.
0.
0.
0.
0.
0.
0.
0.
0.
0.
0.
0.
0.
0.
0.000
-0.005
-0.017
-0.032
-0.062
-0.119
-0.228
-0.370
-0.498
-0.411
0.045
0.722
1.181
28.881
7926.382
43185.203
262.209
4186.496
101930.242
3774.283
49723.648
100413.320
5872.282
65.630
-0.106
1.016
0.109
-0.806
-0.454
16.308
264.342
4035.360
806.645
7.511
-0.458
-0.504
-0.416
-0.342
-0.282
-0.217
-0.154
-0.106
-0.073
-0.050
-0.032
-0.021
-0.010
-0.001
-0.001
0.000
0.
0.
0.
0.
0.
0.
0.
0.
0.
0.
0.
0.
0.
0.
0.
0.
0.
0.
0.
0.
0.
0.
0.
0.
0.
0.
0.
0.
0.
0.
0.
0.
0.
0.
0.
0.
0.
0.
0.
0.
0.
0.
0.
0.000
-0.005
-0.017
-0.037
-0.075
-0.142
-0.249
-0.380
-0.312
1.071
2.798
1.032
1.868
19.298
223.645
4625.813
146.974
267.559
1052.366
160.462
3873.308
113811.344
504.722
6.117
-0.809
-0.849
-0.825
-0.815
-0.788
-0.108
9.638
8709.329
1290.989
0.510
-0.479
-0.376
-0.285
-0.213
-0.164
-0.122
-0.084
-0.060
-0.043
-0.032
-0.022
-0.011
-0.003
-0.002
-0.001
0.000
0.
0.
0.
0.
0.
0.
0.
0.
0.
0.
0.
0.
0.
0.
0.
0.
0.
0.
0.
0.
0.
0.
0.
0.
0.
0.
0.
0.
0.
0.
0.
0.
0.
0.
0.
0.
0.
0.
0.
0.
0.
0.
0.
-0.001
-0.010
-0.019
-0.041
-0.083
-0.157
-0.267
-0.357
0.136
4.299
12.294
2.062
19.505
434.733
100221.500
39028.402
269.397
163.216
1251.069
101.463
36.376
111.099
9.213
-0.427
-0.884
-0.835
-0.780
-0.740
-0.671
-0.618
-0.546
7.346
2.499
-0.685
-0.432
-0.280
-0.187
-0.126
-0.096
-0.070
-0.046
-0.034
-0.025
-0.018
-0.011
-0.004
-0.002
-0.001
0.000
0.000
0.
0.
0.
0.
0.
0.
0.
0.
0.
0.
0.
0.
0.
0.
0.
0.
0.
0.
0.
0.
0.
0.
0.
0.
0.
0.
0.
0.
0.
0.
0.
0.
0.
0.
0.
0.
0.
0.
0.
0.
0.
0.
0.
-0.003
-0.010
-0.022
-0.043
-0.085
-0.165
-0.271
-0.300
0.683
3.390
3.171
3.967
69.865
805.642
112676.781
58496.602
397.568
7652.648
8722.202
10.734
4.841
1.136
-0.074
-0.217
-0.702
-0.625
-0.657
-0.663
-0.565
-0.282
-0.088
0.868
1.948
0.114
-0.267
-0.199
-0.130
-0.085
-0.055
-0.038
-0.028
-0.018
-0.014
-0.007
-0.002
-0.002
-0.002
-0.001
0.000
0.
0.
0.
0.
0.
0.
0.
0.
0.
0.
0.
0.
0.
0.
0.
0.
0.
0.
0.
0.
0.
0.
0.
0.
0.
0.
0.
0.
0.
0.
0.
0.
0.
0.
0.
0.
0.
0.
0.
0.
0.
0.
0.
0.
-0.003
-0.009
-0.022
-0.042
-0.083
-0.165
-0.260
-0.177
2.745
25.448
9.072
11.639
204.835
295.425
10612.345
27211.688
10087.285
200138.844
102803.094
123.707
8326.715
162.440
15.702
13.010
1.546
0.930
-0.083
-0.571
-0.512
0.030
1.073
2.729
3.664
0.475
-0.210
-0.163
-0.100
-0.061
-0.038
-0.024
-0.015
-0.007
-0.001
-0.001
-0.002
-0.001
-0.001
0.000
0.
0.
0.
0.
0.
0.
0.
0.
0.
0.
0.
0.
0.
0.
0.
0.
0.
0.
0.
0.
0.
0.
0.
0.
0.
0.
0.
0.
0.
0.
0.
0.
0.
0.
0.
0.
0.
0.
0.
0.
0.
0.
0.
0.
0.
-0.001
-0.008
-0.023
-0.040
-0.075
-0.147
-0.240
-0.181
3.374
95.218
22.505
3.696
41.136
42.718
708.660
100492.125
112343.781
101245.172
44823.582
16293.521
117017.383
3072.859
135.885
69.744
18.849
13.770
1.700
-0.473
-0.434
0.136
0.772
0.689
0.530
-0.131
-0.335
-0.172
-0.078
-0.044
-0.023
-0.006
0.000
0.001
-0.001
-0.001
0.000
0.000
0.000
0.
0.
0.
0.
0.
0.
0.
0.
0.
0.
0.
0.
0.
0.
0.
0.
0.
0.
0.
0.
0.
0.
0.
0.
0.
0.
0.
0.
0.
0.
0.
0.
0.
0.
0.
0.
0.
0.
0.
0.
0.
0.
0.
0.
0.
0.
-0.001
-0.007
-0.021
-0.034
-0.061
-0.126
-0.204
-0.260
0.120
2.512
0.779
-0.359
0.557
14.868
3968.919
107723.023
10780.024
19406.598
100646.109
185123.344
100382.680
14637.286
169.138
278.512
104.238
746.956
18.096
-0.314
-0.370
0.084
0.340
-0.054
-0.263
-0.434
-0.393
-0.140
-0.059
-0.031
-0.014
-0.003
-0.001
0.001
0.000
0.000
0.000
0.
0.
0.
0.
0.
0.
0.
0.
0.
0.
0.
0.
0.
0.
0.
0.
0.
0.
0.
0.
0.
0.
0.
0.
0.
0.
0.
0.
0.
0.
0.
0.
0.
0.
0.
0.
0.
0.
0.
0.
0.
0.
0.
0.
0.
0.
0.
0.
0.000
-0.005
-0.015
-0.029
-0.052
-0.097
-0.165
-0.228
-0.289
-0.338
-0.448
-0.563
-0.548
8.301
1489.074
33971.738
567.512
2923.226
131695.969
8717.099
6681.767
1345.818
32.421
114.147
67.200
1018.084
18.811
-0.324
-0.391
-0.225
-0.120
-0.201
-0.249
-0.271
-0.175
-0.085
-0.041
-0.024
-0.011
-0.001
-0.001
0.001
0.000
0.
0.
0.
0.
0.
0.
0.
0.
0.
0.
0.
0.
0.
0.
0.
0.
0.
0.
0.
0.
0.
0.
0.
0.
0.
0.
0.
0.
0.
0.
0.
0.
0.
0.
0.
0.
0.
0.
0.
0.
0.
0.
0.
0.
0.
0.
0.
0.
0.
0.
0.
-0.003
-0.010
-0.020
-0.043
[truncated: 5,370,821 more chars]
