# Supplementary material for: Unveiling the Mechanism of Compound Ku-Shen Injection in Liver Cancer Treatment through an Ingredient–Target Network Analysis
Source: Genes (Basel). 2024 Sep 29;15(10):1278. doi: 10.3390/genes15101278 (PMC11507192; doi:10.3390/genes15101278)
Supplement: Supplementary file 1 [file genes-15-01278-s001.zip › S3/Docking/Oxymatrin-EGFR CID91466_5I6Z/CID91466_5i6z.dlg]

          AutoDock 4.2 Release 4.2.6   
         (C) 1989-2012 The Scripps Research Institute
        AutoDock comes with ABSOLUTELY NO WARRANTY.
        AutoDock is free software, and you are welcome
        to redistribute it under certain conditions;
        for details type 'autodock4 -C'

                     main.cc  $Revision: 1.213 $

                   Compiled on Jul 18 2014 at 15:34:58


This file was created at:			10:38 48" p.m., 09/30/2023
                   on host:		"LAPTOP-F2B0E7TD"
Current Working Directory = "D:\autoduck_test\CID91466_5i6z"

      ________________________________________________________________

                   SETTING UP DEFAULT PARAMETER LIBRARY
      ________________________________________________________________


Random number generator was seeded with values 21192, 1696084728.
Docking parameter file (DPF) used for this docking:		D:/autoduck_test/CID91466_5i6z/CID91466_5i6z.dpf
DPF> autodock_parameter_version 4.2       # used by autodock to validate parameter set

	Autodock parameter version 4.2.
DPF> outlev 1                             # diagnostic output level

Output Level = 1  ADT-COMPATIBLE OUTPUT DURING DOCKING.
DPF> intelec                              # calculate internal electrostatics

Electrostatic energies will be calculated for all non-bonds between moving atoms.
DPF> seed pid time                        # seeds for random generator

Random number generator was seeded with values 21192, 1696084728.
DPF> ligand_types C OA N                  # atoms types in ligand

DPF> fld 5i6z_Q.maps.fld                  # grid_data_file

Opening Grid Map Dimensions file:		5i6z_Q.maps.fld
Grid Point Spacing =				0.831 Angstroms

Even Number of User-specified Grid Points =	92 x-points
						86 y-points
						126 z-points

Coordinates of Central Grid Point of Maps =	(36.215, 176.271, 159.766)
Macromolecule file used to create Grid Maps =	5i6z_Q.pdbqt
Grid Parameter file used to create Grid Maps =	D:/autoduck_test/CID91466_5i6z/CID91466_5i6z.gpf
Minimum coordinates in grid = (-2.011, 140.538, 107.413)
Maximum coordinates in grid = (74.441, 212.004, 212.119)

DPF> map 5i6z_Q.C.map                     # atom-specific affinity map

DPF> map 5i6z_Q.OA.map                    # atom-specific affinity map

DPF> map 5i6z_Q.N.map                     # atom-specific affinity map

DPF> elecmap 5i6z_Q.e.map                 # electrostatics map

DPF> desolvmap 5i6z_Q.d.map               # desolvation map

DPF> move CID_91466.pdbqt                 # small molecule

1,4-interactions will be _ignored_ in the non-bonded internal energy calculation.

Ligand PDBQT file = "CID_91466.pdbqt"

INPUT LIGAND PDBQT FILE:
________________________

INPUT-LIGAND-PDBQT: REMARK  0 active torsions:
INPUT-LIGAND-PDBQT: REMARK  status: ('A' for Active; 'I' for Inactive)
INPUT-LIGAND-PDBQT: ROOT
INPUT-LIGAND-PDBQT: ATOM      1  O   UNL d   1      -3.003  -2.272   0.273  0.00  0.00    -0.276 OA
INPUT-LIGAND-PDBQT: ATOM      2  N   UNL d   1       2.130   0.292   0.516  0.00  0.00    -0.299 N 
INPUT-LIGAND-PDBQT: ATOM      3  N   UNL d   1      -1.368  -0.636   0.011  0.00  0.00    -0.298 N 
INPUT-LIGAND-PDBQT: ATOM      4  C   UNL d   1       1.389   0.075  -0.748  0.00  0.00     0.066 C 
INPUT-LIGAND-PDBQT: ATOM      5  C   UNL d   1       0.212   1.074  -0.909  0.00  0.00     0.027 C 
INPUT-LIGAND-PDBQT: ATOM      6  C   UNL d   1       0.846  -1.366  -0.851  0.00  0.00     0.024 C 
INPUT-LIGAND-PDBQT: ATOM      7  C   UNL d   1      -0.957   0.785   0.082  0.00  0.00     0.081 C 
INPUT-LIGAND-PDBQT: ATOM      8  C   UNL d   1      -0.290  -1.615   0.147  0.00  0.00     0.113 C 
INPUT-LIGAND-PDBQT: ATOM      9  C   UNL d   1       0.762   2.507  -0.819  0.00  0.00     0.008 C 
INPUT-LIGAND-PDBQT: ATOM     10  C   UNL d   1       1.978  -2.385  -0.672  0.00  0.00     0.008 C 
INPUT-LIGAND-PDBQT: ATOM     11  C   UNL d   1       2.651   1.667   0.606  0.00  0.00     0.085 C 
INPUT-LIGAND-PDBQT: ATOM     12  C   UNL d   1       3.249  -0.658   0.647  0.00  0.00     0.085 C 
INPUT-LIGAND-PDBQT: ATOM     13  C   UNL d   1      -2.120   1.761  -0.143  0.00  0.00     0.023 C 
INPUT-LIGAND-PDBQT: ATOM     14  C   UNL d   1       1.551   2.716   0.467  0.00  0.00     0.016 C 
INPUT-LIGAND-PDBQT: ATOM     15  C   UNL d   1       2.786  -2.112   0.591  0.00  0.00     0.016 C 
INPUT-LIGAND-PDBQT: ATOM     16  C   UNL d   1      -3.356   1.300   0.601  0.00  0.00     0.011 C 
INPUT-LIGAND-PDBQT: ATOM     17  C   UNL d   1      -2.684  -1.086   0.149  0.00  0.00     0.216 C 
INPUT-LIGAND-PDBQT: ATOM     18  C   UNL d   1      -3.775  -0.045   0.053  0.00  0.00     0.096 C 
INPUT-LIGAND-PDBQT: ENDROOT
INPUT-LIGAND-PDBQT: TORSDOF 0
________________________________________________________________________________

Total charge on ligand                               =	+0.002 e
REMARK  0 active torsions:
REMARK  status: ('A' for Active; 'I' for Inactive)

*** No Rotatable Bonds detected in Small Molecule. ***

Number of atoms in ligand:  18

Number of non-hydrogen atoms in ligand:  18

Number of vibrational degrees of freedom of ligand:  48


Number of torsional degrees of freedom = 0
Estimated loss of torsional free energy upon binding = +0.0000 kcal/mol


DPF> about 0.000 0.000 0.000            # small molecule center

Small molecule center of rotation =	(+0.000, +0.000, +0.000)

DPF> tran0 random                         # initial coordinates/A or random

Initial translation =			(59.834, 188.157, 146.880) Angstroms
DPF> quaternion0 random                   # initial orientation

Each run will begin with a new, random initial orientation.
Initial quaternion,  (x,y,z,w) =	( -0.823, -0.408, 0.114, 0.378 ),
DPF> dihe0 random                         # initial dihedrals (relative) or random

DPF> torsdof 0                            # torsional degrees of freedom

Number of torsional degrees of freedom = 0
Free energy coefficient for torsional degrees of freedom = 0.2983, the factory default value.

Estimated loss of torsional free energy upon binding = +0.0000 kcal/mol

DPF> rmstol 2.0                           # cluster_tolerance/A

Maximum RMS tolerance for conformational cluster analysis = 2.00 Angstroms
DPF> extnrg 1000.0                        # external grid energy

External grid energy (beyond grid map walls) = 1000.00

DPF> e0max 0.0 10000                      # max initial energy; max number of retries

Using user-specified maximum number of retries for simanneal initialization, 10000 retries.
If the simanneal initial energy is greater than e0max, 0.000,
then a new, random initial state will be created.

DPF> ga_pop_size 150                      # number of individuals in population

A population of 150 individuals will be used
DPF> ga_num_evals 2500000                 # maximum number of energy evaluations

There will be at most 2500000 function evaluations used.
DPF> ga_num_generations 27000             # maximum number of generations

The GA will run for at most 27000 generations.
DPF> ga_elitism 1                         # number of top individuals to survive to next generation

The 1 best will be preserved each GA generation.
DPF> ga_mutation_rate 0.02                # rate of gene mutation

The mutation rate is 0.020000.
DPF> ga_crossover_rate 0.8                # rate of crossover

The crossover rate is 0.800000.
DPF> ga_window_size 10                    # 

The GA's selection window is 10 generations.
DPF> ga_cauchy_alpha 0.0                  # Alpha parameter of Cauchy distribution

The alpha parameter (for the Cauchy distribution) is being set to 0.000000.
DPF> ga_cauchy_beta 1.0                   # Beta parameter Cauchy distribution

The beta parameter (for the Cauchy distribution) is being set to 1.000000.
DPF> set_ga                               # set the above parameters for GA or LGA

DPF> unbound_model bound                  # state of unbound ligand

DPF> do_global_only 50                    # do this many GA runs

centering ligand on specified point: 0.000 0.000 0.000
Furthest true ligand atom from "about" center is 3.776 Angstroms (maxrad).
Number of requested GA dockings = 50 runs
Unbound model to be used is 'same as bound' [AutoDock 4.2 default].

	BEGINNING GENETIC ALGORITHM DOCKING 1 of 50
Run: 1 Seed: 1003714391 903841388 [ Run 1 of 50 GA/GALS ]
Beginning GENETIC ALGORITHM (GA), with a maximum of 2500000 energy evaluations.

Final-Value: -5.042


	FINAL GENETIC ALGORITHM DOCKED STATE
	_______________________________________________


Detailed state:  trans 29.989 171.270 152.923 quatxyzw 0.277816 -0.262512 -0.701971 -0.600951 center 0.000 0.000 0.000 ntor 0
State:	 29.989 171.270 152.923   0.348 -0.328 -0.878 -106.124  

DOCKED: MODEL        1
DOCKED: USER    Run = 1
DOCKED: USER    DPF = D:/autoduck_test/CID91466_5i6z/CID91466_5i6z.dpf
DOCKED: USER  
DOCKED: USER    Estimated Free Energy of Binding    =   -5.04 kcal/mol  [=(1)+(2)+(3)-(4)]
DOCKED: USER    Estimated Inhibition Constant, Ki   =  201.49 uM (micromolar)  [Temperature = 298.15 K]
DOCKED: USER    
DOCKED: USER    (1) Final Intermolecular Energy     =   -5.04 kcal/mol
DOCKED: USER        vdW + Hbond + desolv Energy     =   -5.01 kcal/mol
DOCKED: USER        Electrostatic Energy            =   -0.04 kcal/mol
DOCKED: USER    (2) Final Total Internal Energy     =   +0.00 kcal/mol
DOCKED: USER    (3) Torsional Free Energy           =   +0.00 kcal/mol
DOCKED: USER    (4) Unbound System's Energy  [=(2)] =   +0.00 kcal/mol
DOCKED: USER    
DOCKED: USER    
DOCKED: USER    NEWDPF move CID_91466.pdbqt
DOCKED: USER    NEWDPF about 0.000000 0.000000 0.000000
DOCKED: USER    NEWDPF tran0 29.989447 171.269939 152.923289
DOCKED: USER    NEWDPF quaternion0 0.277816 -0.262512 -0.701971 -0.600951
DOCKED: USER    NEWDPF axisangle0 0.347581 -0.328433 -0.878248 -106.123879
DOCKED: USER    NEWDPF quat0 0.347581 -0.328433 -0.878248 -106.123879
DOCKED: USER  keepresnum = 1 
DOCKED: USER  
DOCKED: REMARK  0 active torsions:
DOCKED: REMARK  status: ('A' for Active; 'I' for Inactive)
DOCKED: USER                              x       y       z     vdW  Elec       q    Type
DOCKED: USER                           _______ _______ _______ _____ _____    ______ ____
DOCKED: ROOT
DOCKED: ATOM      1  O   UNL d   1      28.582 174.569 151.744 -0.87 -0.09    -0.276 OA
DOCKED: ATOM      2  N   UNL d   1      29.566 169.139 153.335 -0.05 -0.03    -0.299 N 
DOCKED: ATOM      3  N   UNL d   1      29.707 172.713 152.586 -0.15 -0.05    -0.298 N 
DOCKED: ATOM      4  C   UNL d   1      30.398 169.859 152.343 -0.28 +0.01    +0.066 C 
DOCKED: ATOM      5  C   UNL d   1      31.354 170.878 153.019 -0.28 +0.00    +0.027 C 
DOCKED: ATOM      6  C   UNL d   1      29.532 170.594 151.298 -0.33 +0.00    +0.024 C 
DOCKED: ATOM      7  C   UNL d   1      30.597 172.110 153.604 -0.29 +0.01    +0.081 C 
DOCKED: ATOM      8  C   UNL d   1      28.794 171.788 151.914 -0.16 +0.02    +0.113 C 
DOCKED: ATOM      9  C   UNL d   1      32.223 170.137 154.048 -0.37 +0.00    +0.008 C 
DOCKED: ATOM     10  C   UNL d   1      28.555 169.623 150.625 -0.37 +0.00    +0.008 C 
DOCKED: ATOM     11  C   UNL d   1      30.398 168.434 154.326 -0.14 +0.01    +0.085 C 
DOCKED: ATOM     12  C   UNL d   1      28.673 168.169 152.677 -0.11 +0.01    +0.085 C 
DOCKED: ATOM     13  C   UNL d   1      31.581 173.117 154.217 -0.06 +0.00    +0.023 C 
DOCKED: ATOM     14  C   UNL d   1      31.364 169.371 155.046 -0.21 +0.00    +0.016 C 
DOCKED: ATOM     15  C   UNL d   1      27.755 168.829 151.650 -0.18 +0.00    +0.016 C 
DOCKED: ATOM     16  C   UNL d   1      30.887 174.430 154.512 -0.43 +0.00    +0.011 C 
DOCKED: ATOM     17  C   UNL d   1      29.458 174.083 152.466 -0.35 +0.04    +0.216 C 
DOCKED: ATOM     18  C   UNL d   1      30.386 175.014 153.211 -0.38 +0.01    +0.096 C 
DOCKED: ENDROOT
DOCKED: TORSDOF 0
DOCKED: TER
DOCKED: ENDMDL
________________________________________________________________________________


	BEGINNING GENETIC ALGORITHM DOCKING 2 of 50
Run: 2 Seed: 1737185536 1430918664 [ Run 2 of 50 GA/GALS ]
Beginning GENETIC ALGORITHM (GA), with a maximum of 2500000 energy evaluations.

Final-Value: -3.992


	FINAL GENETIC ALGORITHM DOCKED STATE
	_______________________________________________


Detailed state:  trans 32.376 201.116 151.860 quatxyzw -0.271186 0.021814 -0.878417 -0.392895 center 0.000 0.000 0.000 ntor 0
State:	 32.376 201.116 151.860  -0.295  0.024 -0.955 -133.731  

DOCKED: MODEL        2
DOCKED: USER    Run = 2
DOCKED: USER    DPF = D:/autoduck_test/CID91466_5i6z/CID91466_5i6z.dpf
DOCKED: USER  
DOCKED: USER    Estimated Free Energy of Binding    =   -3.99 kcal/mol  [=(1)+(2)+(3)-(4)]
DOCKED: USER    Estimated Inhibition Constant, Ki   =    1.18 mM (millimolar)  [Temperature = 298.15 K]
DOCKED: USER    
DOCKED: USER    (1) Final Intermolecular Energy     =   -3.99 kcal/mol
DOCKED: USER        vdW + Hbond + desolv Energy     =   -3.98 kcal/mol
DOCKED: USER        Electrostatic Energy            =   -0.01 kcal/mol
DOCKED: USER    (2) Final Total Internal Energy     =   +0.00 kcal/mol
DOCKED: USER    (3) Torsional Free Energy           =   +0.00 kcal/mol
DOCKED: USER    (4) Unbound System's Energy  [=(2)] =   +0.00 kcal/mol
DOCKED: USER    
DOCKED: USER    
DOCKED: USER    NEWDPF move CID_91466.pdbqt
DOCKED: USER    NEWDPF about 0.000000 0.000000 0.000000
DOCKED: USER    NEWDPF tran0 32.376493 201.116234 151.859655
DOCKED: USER    NEWDPF quaternion0 -0.271186 0.021814 -0.878417 -0.392895
DOCKED: USER    NEWDPF axisangle0 -0.294901 0.023722 -0.955233 -133.730536
DOCKED: USER    NEWDPF quat0 -0.294901 0.023722 -0.955233 -133.730536
DOCKED: USER  keepresnum = 1 
DOCKED: USER  
DOCKED: REMARK  0 active torsions:
DOCKED: REMARK  status: ('A' for Active; 'I' for Inactive)
DOCKED: USER                              x       y       z     vdW  Elec       q    Type
DOCKED: USER                           _______ _______ _______ _____ _____    ______ ____
DOCKED: ROOT
DOCKED: ATOM      1  O   UNL d   1      32.604 204.841 151.284 -0.06 -0.02    -0.276 OA
DOCKED: ATOM      2  N   UNL d   1      31.670 199.509 153.204 -0.07 -0.02    -0.299 N 
DOCKED: ATOM      3  N   UNL d   1      32.695 202.518 151.401 -0.08 -0.02    -0.298 N 
DOCKED: ATOM      4  C   UNL d   1      31.302 199.959 151.841 -0.21 +0.00    +0.066 C 
DOCKED: ATOM      5  C   UNL d   1      32.541 200.067 150.913 -0.40 +0.00    +0.027 C 
DOCKED: ATOM      6  C   UNL d   1      30.569 201.317 151.867 -0.13 +0.00    +0.024 C 
DOCKED: ATOM      7  C   UNL d   1      33.470 201.261 151.293 -0.35 +0.00    +0.081 C 
DOCKED: ATOM      8  C   UNL d   1      31.511 202.460 152.258 -0.09 +0.01    +0.113 C 
DOCKED: ATOM      9  C   UNL d   1      33.258 198.707 150.882 -0.47 -0.00    +0.008 C 
DOCKED: ATOM     10  C   UNL d   1      29.350 201.256 152.795 -0.07 +0.00    +0.008 C 
DOCKED: ATOM     11  C   UNL d   1      32.364 198.210 153.174 -0.32 +0.00    +0.085 C 
DOCKED: ATOM     12  C   UNL d   1      30.481 199.402 154.069 -0.13 +0.01    +0.085 C 
DOCKED: ATOM     13  C   UNL d   1      34.654 201.364 150.321 -0.52 +0.00    +0.023 C 
DOCKED: ATOM     14  C   UNL d   1      33.606 198.234 152.287 -0.38 -0.00    +0.016 C 
DOCKED: ATOM     15  C   UNL d   1      29.719 200.721 154.174 -0.06 +0.00    +0.016 C 
DOCKED: ATOM     16  C   UNL d   1      35.381 202.680 150.503 -0.32 -0.00    +0.011 C 
DOCKED: ATOM     17  C   UNL d   1      33.174 203.776 151.027 -0.07 +0.01    +0.216 C 
DOCKED: ATOM     18  C   UNL d   1      34.426 203.807 150.182 -0.25 +0.01    +0.096 C 
DOCKED: ENDROOT
DOCKED: TORSDOF 0
DOCKED: TER
DOCKED: ENDMDL
________________________________________________________________________________


	BEGINNING GENETIC ALGORITHM DOCKING 3 of 50
Run: 3 Seed: 809456481 1453177220 [ Run 3 of 50 GA/GALS ]
Beginning GENETIC ALGORITHM (GA), with a maximum of 2500000 energy evaluations.

Final-Value: -3.871


	FINAL GENETIC ALGORITHM DOCKED STATE
	_______________________________________________


Detailed state:  trans 54.413 202.839 164.064 quatxyzw 0.218422 0.228085 0.944284 -0.092719 center 0.000 0.000 0.000 ntor 0
State:	 54.413 202.839 164.064   0.219  0.229  0.948 -169.360  

DOCKED: MODEL        3
DOCKED: USER    Run = 3
DOCKED: USER    DPF = D:/autoduck_test/CID91466_5i6z/CID91466_5i6z.dpf
DOCKED: USER  
DOCKED: USER    Estimated Free Energy of Binding    =   -3.87 kcal/mol  [=(1)+(2)+(3)-(4)]
DOCKED: USER    Estimated Inhibition Constant, Ki   =    1.45 mM (millimolar)  [Temperature = 298.15 K]
DOCKED: USER    
DOCKED: USER    (1) Final Intermolecular Energy     =   -3.87 kcal/mol
DOCKED: USER        vdW + Hbond + desolv Energy     =   -3.86 kcal/mol
DOCKED: USER        Electrostatic Energy            =   -0.01 kcal/mol
DOCKED: USER    (2) Final Total Internal Energy     =   +0.00 kcal/mol
DOCKED: USER    (3) Torsional Free Energy           =   +0.00 kcal/mol
DOCKED: USER    (4) Unbound System's Energy  [=(2)] =   +0.00 kcal/mol
DOCKED: USER    
DOCKED: USER    
DOCKED: USER    NEWDPF move CID_91466.pdbqt
DOCKED: USER    NEWDPF about 0.000000 0.000000 0.000000
DOCKED: USER    NEWDPF tran0 54.413480 202.839226 164.064108
DOCKED: USER    NEWDPF quaternion0 0.218422 0.228085 0.944284 -0.092719
DOCKED: USER    NEWDPF axisangle0 0.219367 0.229071 0.948369 -169.359921
DOCKED: USER    NEWDPF quat0 0.219367 0.229071 0.948369 -169.359921
DOCKED: USER  keepresnum = 1 
DOCKED: USER  
DOCKED: REMARK  0 active torsions:
DOCKED: REMARK  status: ('A' for Active; 'I' for Inactive)
DOCKED: USER                              x       y       z     vdW  Elec       q    Type
DOCKED: USER                           _______ _______ _______ _____ _____    ______ ____
DOCKED: ROOT
DOCKED: ATOM      1  O   UNL d   1      57.374 204.117 162.100 -0.16 +0.01    -0.276 OA
DOCKED: ATOM      2  N   UNL d   1      52.736 203.369 165.403 -0.06 +0.06    -0.299 N 
DOCKED: ATOM      3  N   UNL d   1      55.680 203.027 163.267 -0.13 +0.03    -0.298 N 
DOCKED: ATOM      4  C   UNL d   1      52.835 202.863 164.015 -0.28 -0.01    +0.066 C 
DOCKED: ATOM      5  C   UNL d   1      53.731 201.599 163.921 -0.18 -0.01    +0.027 C 
DOCKED: ATOM      6  C   UNL d   1      53.379 203.940 163.052 -0.38 -0.00    +0.024 C 
DOCKED: ATOM      7  C   UNL d   1      55.241 201.918 164.145 -0.21 -0.01    +0.081 C 
DOCKED: ATOM      8  C   UNL d   1      54.860 204.236 163.313 -0.23 -0.00    +0.113 C 
DOCKED: ATOM      9  C   UNL d   1      53.176 200.526 164.872 -0.34 -0.00    +0.008 C 
DOCKED: ATOM     10  C   UNL d   1      52.533 205.216 163.134 -0.37 +0.00    +0.008 C 
DOCKED: ATOM     11  C   UNL d   1      52.211 202.339 166.316 -0.16 -0.02    +0.085 C 
DOCKED: ATOM     12  C   UNL d   1      51.874 204.563 165.475 -0.15 -0.02    +0.085 C 
DOCKED: ATOM     13  C   UNL d   1      56.097 200.653 163.995 -0.30 -0.00    +0.023 C 
DOCKED: ATOM     14  C   UNL d   1      53.045 201.061 166.292 -0.26 -0.00    +0.016 C 
DOCKED: ATOM     15  C   UNL d   1      52.369 205.691 164.573 -0.16 -0.00    +0.016 C 
DOCKED: ATOM     16  C   UNL d   1      57.567 201.009 163.915 -0.24 +0.00    +0.011 C 
DOCKED: ATOM     17  C   UNL d   1      56.945 203.114 162.678 -0.17 -0.02    +0.216 C 
DOCKED: ATOM     18  C   UNL d   1      57.791 201.862 162.688 -0.12 -0.01    +0.096 C 
DOCKED: ENDROOT
DOCKED: TORSDOF 0
DOCKED: TER
DOCKED: ENDMDL
________________________________________________________________________________


	BEGINNING GENETIC ALGORITHM DOCKING 4 of 50
Run: 4 Seed: 334472111 99873003 [ Run 4 of 50 GA/GALS ]
Beginning GENETIC ALGORITHM (GA), with a maximum of 2500000 energy evaluations.

Final-Value: -3.360


	FINAL GENETIC ALGORITHM DOCKED STATE
	_______________________________________________


Detailed state:  trans 26.166 158.573 170.579 quatxyzw -0.212951 0.224447 0.699784 -0.643877 center 0.000 0.000 0.000 ntor 0
State:	 26.166 158.573 170.579  -0.278  0.293  0.915 -99.837  

DOCKED: MODEL        4
DOCKED: USER    Run = 4
DOCKED: USER    DPF = D:/autoduck_test/CID91466_5i6z/CID91466_5i6z.dpf
DOCKED: USER  
DOCKED: USER    Estimated Free Energy of Binding    =   -3.36 kcal/mol  [=(1)+(2)+(3)-(4)]
DOCKED: USER    Estimated Inhibition Constant, Ki   =    3.44 mM (millimolar)  [Temperature = 298.15 K]
DOCKED: USER    
DOCKED: USER    (1) Final Intermolecular Energy     =   -3.36 kcal/mol
DOCKED: USER        vdW + Hbond + desolv Energy     =   -3.34 kcal/mol
DOCKED: USER        Electrostatic Energy            =   -0.02 kcal/mol
DOCKED: USER    (2) Final Total Internal Energy     =   +0.00 kcal/mol
DOCKED: USER    (3) Torsional Free Energy           =   +0.00 kcal/mol
DOCKED: USER    (4) Unbound System's Energy  [=(2)] =   +0.00 kcal/mol
DOCKED: USER    
DOCKED: USER    
DOCKED: USER    NEWDPF move CID_91466.pdbqt
DOCKED: USER    NEWDPF about 0.000000 0.000000 0.000000
DOCKED: USER    NEWDPF tran0 26.165978 158.572796 170.579051
DOCKED: USER    NEWDPF quaternion0 -0.212951 0.224447 0.699784 -0.643877
DOCKED: USER    NEWDPF axisangle0 -0.278321 0.293345 0.914596 -99.836926
DOCKED: USER    NEWDPF quat0 -0.278321 0.293345 0.914596 -99.836926
DOCKED: USER  keepresnum = 1 
DOCKED: USER  
DOCKED: REMARK  0 active torsions:
DOCKED: REMARK  status: ('A' for Active; 'I' for Inactive)
DOCKED: USER                              x       y       z     vdW  Elec       q    Type
DOCKED: USER                           _______ _______ _______ _____ _____    ______ ____
DOCKED: ROOT
DOCKED: ATOM      1  O   UNL d   1      28.669 156.474 172.472 -0.14 -0.05    -0.276 OA
DOCKED: ATOM      2  N   UNL d   1      25.700 160.572 169.757 -0.09 +0.02    -0.299 N 
DOCKED: ATOM      3  N   UNL d   1      26.909 157.522 171.366 -0.11 -0.05    -0.298 N 
DOCKED: ATOM      4  C   UNL d   1      25.987 159.246 169.162 -0.10 +0.00    +0.066 C 
DOCKED: ATOM      5  C   UNL d   1      25.087 158.133 169.762 -0.17 +0.00    +0.027 C 
DOCKED: ATOM      6  C   UNL d   1      27.467 158.849 169.340 -0.11 +0.00    +0.024 C 
DOCKED: ATOM      7  C   UNL d   1      25.459 157.795 171.239 -0.28 +0.01    +0.081 C 
DOCKED: ATOM      8  C   UNL d   1      27.798 158.539 170.804 -0.21 +0.01    +0.113 C 
DOCKED: ATOM      9  C   UNL d   1      23.613 158.529 169.570 -0.24 +0.00    +0.008 C 
DOCKED: ATOM     10  C   UNL d   1      28.391 159.938 168.779 -0.12 +0.00    +0.008 C 
DOCKED: ATOM     11  C   UNL d   1      24.286 160.948 169.579 -0.18 -0.00    +0.085 C 
DOCKED: ATOM     12  C   UNL d   1      26.556 161.617 169.169 -0.16 -0.01    +0.085 C 
DOCKED: ATOM     13  C   UNL d   1      24.582 156.657 171.778 -0.39 +0.00    +0.023 C 
DOCKED: ATOM     14  C   UNL d   1      23.330 159.907 170.154 -0.19 -0.00    +0.016 C 
DOCKED: ATOM     15  C   UNL d   1      28.042 161.313 169.337 -0.00 -0.00    +0.016 C 
DOCKED: ATOM     16  C   UNL d   1      25.134 156.132 173.087 -0.46 +0.00    +0.011 C 
DOCKED: ATOM     17  C   UNL d   1      27.462 156.574 172.232 -0.16 +0.04    +0.216 C 
DOCKED: ATOM     18  C   UNL d   1      26.513 155.566 172.836 -0.22 +0.01    +0.096 C 
DOCKED: ENDROOT
DOCKED: TORSDOF 0
DOCKED: TER
DOCKED: ENDMDL
________________________________________________________________________________


	BEGINNING GENETIC ALGORITHM DOCKING 5 of 50
Run: 5 Seed: 1224460588 1669184209 [ Run 5 of 50 GA/GALS ]
Beginning GENETIC ALGORITHM (GA), with a maximum of 2500000 energy evaluations.

Final-Value: -4.430


	FINAL GENETIC ALGORITHM DOCKED STATE
	_______________________________________________


Detailed state:  trans 61.760 186.301 160.468 quatxyzw 0.168621 0.002796 -0.229673 -0.958546 center 0.000 0.000 0.000 ntor 0
State:	 61.760 186.301 160.468   0.592  0.010 -0.806 -33.110  

DOCKED: MODEL        5
DOCKED: USER    Run = 5
DOCKED: USER    DPF = D:/autoduck_test/CID91466_5i6z/CID91466_5i6z.dpf
DOCKED: USER  
DOCKED: USER    Estimated Free Energy of Binding    =   -4.43 kcal/mol  [=(1)+(2)+(3)-(4)]
DOCKED: USER    Estimated Inhibition Constant, Ki   =  566.09 uM (micromolar)  [Temperature = 298.15 K]
DOCKED: USER    
DOCKED: USER    (1) Final Intermolecular Energy     =   -4.43 kcal/mol
DOCKED: USER        vdW + Hbond + desolv Energy     =   -4.41 kcal/mol
DOCKED: USER        Electrostatic Energy            =   -0.02 kcal/mol
DOCKED: USER    (2) Final Total Internal Energy     =   +0.00 kcal/mol
DOCKED: USER    (3) Torsional Free Energy           =   +0.00 kcal/mol
DOCKED: USER    (4) Unbound System's Energy  [=(2)] =   +0.00 kcal/mol
DOCKED: USER    
DOCKED: USER    
DOCKED: USER    NEWDPF move CID_91466.pdbqt
DOCKED: USER    NEWDPF about 0.000000 0.000000 0.000000
DOCKED: USER    NEWDPF tran0 61.760029 186.301217 160.467593
DOCKED: USER    NEWDPF quaternion0 0.168621 0.002796 -0.229673 -0.958546
DOCKED: USER    NEWDPF axisangle0 0.591779 0.009812 -0.806040 -33.110431
DOCKED: USER    NEWDPF quat0 0.591779 0.009812 -0.806040 -33.110431
DOCKED: USER  keepresnum = 1 
DOCKED: USER  
DOCKED: REMARK  0 active torsions:
DOCKED: REMARK  status: ('A' for Active; 'I' for Inactive)
DOCKED: USER                              x       y       z     vdW  Elec       q    Type
DOCKED: USER                           _______ _______ _______ _____ _____    ______ ____
DOCKED: ROOT
DOCKED: ATOM      1  O   UNL d   1      58.052 185.629 160.242 -0.19 +0.05    -0.276 OA
DOCKED: ATOM      2  N   UNL d   1      63.757 185.443 160.872 -0.10 -0.04    -0.299 N 
DOCKED: ATOM      3  N   UNL d   1      60.255 186.366 160.386 -0.18 -0.04    -0.298 N 
DOCKED: ATOM      4  C   UNL d   1      63.089 185.997 159.671 -0.22 +0.02    +0.066 C 
DOCKED: ATOM      5  C   UNL d   1      62.489 187.403 159.939 -0.29 +0.01    +0.027 C 
DOCKED: ATOM      6  C   UNL d   1      61.975 185.061 159.155 -0.18 +0.01    +0.024 C 
DOCKED: ATOM      7  C   UNL d   1      61.244 187.353 160.877 -0.33 +0.00    +0.081 C 
DOCKED: ATOM      8  C   UNL d   1      60.777 185.028 160.110 -0.26 +0.02    +0.113 C 
DOCKED: ATOM      9  C   UNL d   1      63.607 188.332 160.439 -0.25 +0.00    +0.008 C 
DOCKED: ATOM     10  C   UNL d   1      62.525 183.652 158.902 -0.15 +0.00    +0.008 C 
DOCKED: ATOM     11  C   UNL d   1      64.823 186.336 161.356 -0.21 +0.01    +0.085 C 
DOCKED: ATOM     12  C   UNL d   1      64.329 184.113 160.597 -0.17 +0.01    +0.085 C 
DOCKED: ATOM     13  C   UNL d   1      60.651 188.754 161.075 -0.40 -0.00    +0.023 C 
DOCKED: ATOM     14  C   UNL d   1      64.312 187.743 161.654 -0.28 -0.00    +0.016 C 
DOCKED: ATOM     15  C   UNL d   1      63.278 183.116 160.114 -0.18 +0.00    +0.016 C 
DOCKED: ATOM     16  C   UNL d   1      59.288 188.670 161.731 -0.40 -0.00    +0.011 C 
DOCKED: ATOM     17  C   UNL d   1      58.869 186.522 160.481 -0.24 -0.02    +0.216 C 
DOCKED: ATOM     18  C   UNL d   1      58.360 187.905 160.816 -0.36 -0.04    +0.096 C 
DOCKED: ENDROOT
DOCKED: TORSDOF 0
DOCKED: TER
DOCKED: ENDMDL
________________________________________________________________________________


	BEGINNING GENETIC ALGORITHM DOCKING 6 of 50
Run: 6 Seed: 584153818 1488274930 [ Run 6 of 50 GA/GALS ]
Beginning GENETIC ALGORITHM (GA), with a maximum of 2500000 energy evaluations.

Final-Value: -3.970


	FINAL GENETIC ALGORITHM DOCKED STATE
	_______________________________________________


Detailed state:  trans 57.257 189.826 174.632 quatxyzw 0.266610 0.147953 0.221363 -0.926298 center 0.000 0.000 0.000 ntor 0
State:	 57.257 189.826 174.632   0.708  0.393  0.587 -44.270  

DOCKED: MODEL        6
DOCKED: USER    Run = 6
DOCKED: USER    DPF = D:/autoduck_test/CID91466_5i6z/CID91466_5i6z.dpf
DOCKED: USER  
DOCKED: USER    Estimated Free Energy of Binding    =   -3.97 kcal/mol  [=(1)+(2)+(3)-(4)]
DOCKED: USER    Estimated Inhibition Constant, Ki   =    1.23 mM (millimolar)  [Temperature = 298.15 K]
DOCKED: USER    
DOCKED: USER    (1) Final Intermolecular Energy     =   -3.97 kcal/mol
DOCKED: USER        vdW + Hbond + desolv Energy     =   -4.00 kcal/mol
DOCKED: USER        Electrostatic Energy            =   +0.03 kcal/mol
DOCKED: USER    (2) Final Total Internal Energy     =   +0.00 kcal/mol
DOCKED: USER    (3) Torsional Free Energy           =   +0.00 kcal/mol
DOCKED: USER    (4) Unbound System's Energy  [=(2)] =   +0.00 kcal/mol
DOCKED: USER    
DOCKED: USER    
DOCKED: USER    NEWDPF move CID_91466.pdbqt
DOCKED: USER    NEWDPF about 0.000000 0.000000 0.000000
DOCKED: USER    NEWDPF tran0 57.257295 189.826448 174.631935
DOCKED: USER    NEWDPF quaternion0 0.266610 0.147953 0.221363 -0.926298
DOCKED: USER    NEWDPF axisangle0 0.707577 0.392665 0.587493 -44.270229
DOCKED: USER    NEWDPF quat0 0.707577 0.392665 0.587493 -44.270229
DOCKED: USER  keepresnum = 1 
DOCKED: USER  
DOCKED: REMARK  0 active torsions:
DOCKED: REMARK  status: ('A' for Active; 'I' for Inactive)
DOCKED: USER                              x       y       z     vdW  Elec       q    Type
DOCKED: USER                           _______ _______ _______ _____ _____    ______ ____
DOCKED: ROOT
DOCKED: ATOM      1  O   UNL d   1      55.540 186.515 174.052 -0.36 +0.06    -0.276 OA
DOCKED: ATOM      2  N   UNL d   1      59.191 190.869 174.883 -0.02 +0.05    -0.299 N 
DOCKED: ATOM      3  N   UNL d   1      56.298 188.670 174.499 -0.15 +0.02    -0.298 N 
DOCKED: ATOM      4  C   UNL d   1      58.131 190.883 173.848 -0.24 -0.01    +0.066 C 
DOCKED: ATOM      5  C   UNL d   1      56.727 191.136 174.460 -0.21 +0.00    +0.027 C 
DOCKED: ATOM      6  C   UNL d   1      58.102 189.567 173.043 -0.41 -0.00    +0.024 C 
DOCKED: ATOM      7  C   UNL d   1      56.208 189.920 175.287 -0.21 +0.00    +0.081 C 
DOCKED: ATOM      8  C   UNL d   1      57.601 188.395 173.893 -0.15 -0.03    +0.113 C 
DOCKED: ATOM      9  C   UNL d   1      56.760 192.455 175.249 -0.16 +0.00    +0.008 C 
DOCKED: ATOM     10  C   UNL d   1      59.481 189.269 172.442 -0.35 -0.00    +0.008 C 
DOCKED: ATOM     11  C   UNL d   1      59.218 192.130 175.644 -0.05 -0.01    +0.085 C 
DOCKED: ATOM     12  C   UNL d   1      60.517 190.638 174.283 -0.13 -0.02    +0.085 C 
DOCKED: ATOM     13  C   UNL d   1      54.799 190.189 175.832 -0.28 +0.00    +0.023 C 
DOCKED: ATOM     14  C   UNL d   1      57.872 192.449 176.289 -0.03 -0.00    +0.016 C 
DOCKED: ATOM     15  C   UNL d   1      60.580 189.331 173.497 -0.25 -0.00    +0.016 C 
DOCKED: ATOM     16  C   UNL d   1      54.182 188.916 176.372 -0.30 +0.00    +0.011 C 
DOCKED: ATOM     17  C   UNL d   1      55.372 187.625 174.565 -0.33 -0.01    +0.216 C 
DOCKED: ATOM     18  C   UNL d   1      54.053 187.924 175.239 -0.36 -0.00    +0.096 C 
DOCKED: ENDROOT
DOCKED: TORSDOF 0
DOCKED: TER
DOCKED: ENDMDL
________________________________________________________________________________


	BEGINNING GENETIC ALGORITHM DOCKING 7 of 50
Run: 7 Seed: 2058571974 445527137 [ Run 7 of 50 GA/GALS ]
Beginning GENETIC ALGORITHM (GA), with a maximum of 2500000 energy evaluations.

Final-Value: -5.362


	FINAL GENETIC ALGORITHM DOCKED STATE
	_______________________________________________


Detailed state:  trans 11.240 151.573 184.130 quatxyzw 0.119066 -0.390706 0.905640 0.113962 center 0.000 0.000 0.000 ntor 0
State:	 11.240 151.573 184.130   0.120 -0.393  0.912 166.912  

DOCKED: MODEL        7
DOCKED: USER    Run = 7
DOCKED: USER    DPF = D:/autoduck_test/CID91466_5i6z/CID91466_5i6z.dpf
DOCKED: USER  
DOCKED: USER    Estimated Free Energy of Binding    =   -5.36 kcal/mol  [=(1)+(2)+(3)-(4)]
DOCKED: USER    Estimated Inhibition Constant, Ki   =  117.33 uM (micromolar)  [Temperature = 298.15 K]
DOCKED: USER    
DOCKED: USER    (1) Final Intermolecular Energy     =   -5.36 kcal/mol
DOCKED: USER        vdW + Hbond + desolv Energy     =   -5.32 kcal/mol
DOCKED: USER        Electrostatic Energy            =   -0.04 kcal/mol
DOCKED: USER    (2) Final Total Internal Energy     =   +0.00 kcal/mol
DOCKED: USER    (3) Torsional Free Energy           =   +0.00 kcal/mol
DOCKED: USER    (4) Unbound System's Energy  [=(2)] =   +0.00 kcal/mol
DOCKED: USER    
DOCKED: USER    
DOCKED: USER    NEWDPF move CID_91466.pdbqt
DOCKED: USER    NEWDPF about 0.000000 0.000000 0.000000
DOCKED: USER    NEWDPF tran0 11.239645 151.573461 184.129685
DOCKED: USER    NEWDPF quaternion0 0.119066 -0.390706 0.905640 0.113962
DOCKED: USER    NEWDPF axisangle0 0.119847 -0.393268 0.911579 166.912493
DOCKED: USER    NEWDPF quat0 0.119847 -0.393268 0.911579 166.912493
DOCKED: USER  keepresnum = 1 
DOCKED: USER  
DOCKED: REMARK  0 active torsions:
DOCKED: REMARK  status: ('A' for Active; 'I' for Inactive)
DOCKED: USER                              x       y       z     vdW  Elec       q    Type
DOCKED: USER                           _______ _______ _______ _____ _____    ______ ____
DOCKED: ROOT
DOCKED: ATOM      1  O   UNL d   1      13.905 153.806 185.601 -0.70 +0.00    -0.276 OA
DOCKED: ATOM      2  N   UNL d   1       9.416 150.389 184.529 -0.03 +0.13    -0.299 N 
DOCKED: ATOM      3  N   UNL d   1      12.465 152.401 184.431 -0.18 +0.04    -0.298 N 
DOCKED: ATOM      4  C   UNL d   1       9.707 151.616 183.752 -0.19 -0.03    +0.066 C 
DOCKED: ATOM      5  C   UNL d   1      10.884 151.410 182.762 -0.20 -0.01    +0.027 C 
DOCKED: ATOM      6  C   UNL d   1      10.025 152.813 184.673 -0.35 -0.01    +0.024 C 
DOCKED: ATOM      7  C   UNL d   1      12.259 151.279 183.486 -0.28 -0.01    +0.081 C 
DOCKED: ATOM      8  C   UNL d   1      11.376 152.640 185.378 -0.37 -0.02    +0.113 C 
DOCKED: ATOM      9  C   UNL d   1      10.554 150.226 181.838 -0.18 -0.00    +0.008 C 
DOCKED: ATOM     10  C   UNL d   1       8.894 153.033 185.685 -0.37 -0.00    +0.008 C 
DOCKED: ATOM     11  C   UNL d   1       9.106 149.252 183.644 -0.11 -0.05    +0.085 C 
DOCKED: ATOM     12  C   UNL d   1       8.290 150.600 185.456 -0.20 -0.05    +0.085 C 
DOCKED: ATOM     13  C   UNL d   1      13.401 151.128 182.472 -0.35 -0.00    +0.023 C 
DOCKED: ATOM     14  C   UNL d   1      10.223 148.975 182.641 -0.11 -0.00    +0.016 C 
DOCKED: ATOM     15  C   UNL d   1       8.546 151.749 186.428 -0.34 -0.01    +0.016 C 
DOCKED: ATOM     16  C   UNL d   1      14.744 151.300 183.150 -0.47 -0.00    +0.011 C 
DOCKED: ATOM     17  C   UNL d   1      13.700 153.002 184.687 -0.40 -0.00    +0.216 C 
DOCKED: ATOM     18  C   UNL d   1      14.821 152.698 183.720 -0.50 -0.00    +0.096 C 
DOCKED: ENDROOT
DOCKED: TORSDOF 0
DOCKED: TER
DOCKED: ENDMDL
________________________________________________________________________________


	BEGINNING GENETIC ALGORITHM DOCKING 8 of 50
Run: 8 Seed: 845188087 1030350610 [ Run 8 of 50 GA/GALS ]
Beginning GENETIC ALGORITHM (GA), with a maximum of 2500000 energy evaluations.

Final-Value: -4.055


	FINAL GENETIC ALGORITHM DOCKED STATE
	_______________________________________________


Detailed state:  trans 63.231 182.296 140.495 quatxyzw -0.057111 0.360708 0.319222 0.874486 center 0.000 0.000 0.000 ntor 0
State:	 63.231 182.296 140.495  -0.118  0.744  0.658 58.032  

DOCKED: MODEL        8
DOCKED: USER    Run = 8
DOCKED: USER    DPF = D:/autoduck_test/CID91466_5i6z/CID91466_5i6z.dpf
DOCKED: USER  
DOCKED: USER    Estimated Free Energy of Binding    =   -4.06 kcal/mol  [=(1)+(2)+(3)-(4)]
DOCKED: USER    Estimated Inhibition Constant, Ki   =    1.06 mM (millimolar)  [Temperature = 298.15 K]
DOCKED: USER    
DOCKED: USER    (1) Final Intermolecular Energy     =   -4.06 kcal/mol
DOCKED: USER        vdW + Hbond + desolv Energy     =   -4.04 kcal/mol
DOCKED: USER        Electrostatic Energy            =   -0.02 kcal/mol
DOCKED: USER    (2) Final Total Internal Energy     =   +0.00 kcal/mol
DOCKED: USER    (3) Torsional Free Energy           =   +0.00 kcal/mol
DOCKED: USER    (4) Unbound System's Energy  [=(2)] =   +0.00 kcal/mol
DOCKED: USER    
DOCKED: USER    
DOCKED: USER    NEWDPF move CID_91466.pdbqt
DOCKED: USER    NEWDPF about 0.000000 0.000000 0.000000
DOCKED: USER    NEWDPF tran0 63.231392 182.295855 140.494918
DOCKED: USER    NEWDPF quaternion0 -0.057111 0.360708 0.319222 0.874486
DOCKED: USER    NEWDPF axisangle0 -0.117743 0.743650 0.658120 58.031660
DOCKED: USER    NEWDPF quat0 -0.117743 0.743650 0.658120 58.031660
DOCKED: USER  keepresnum = 1 
DOCKED: USER  
DOCKED: REMARK  0 active torsions:
DOCKED: REMARK  status: ('A' for Active; 'I' for Inactive)
DOCKED: USER                              x       y       z     vdW  Elec       q    Type
DOCKED: USER                           _______ _______ _______ _____ _____    ______ ____
DOCKED: ROOT
DOCKED: ATOM      1  O   UNL d   1      60.265 182.338 138.160 -0.54 -0.04    -0.276 OA
DOCKED: ATOM      2  N   UNL d   1      64.180 181.317 142.236 +0.00 +0.01    -0.299 N 
DOCKED: ATOM      3  N   UNL d   1      62.162 182.615 139.480 -0.13 -0.05    -0.298 N 
DOCKED: ATOM      4  C   UNL d   1      64.514 181.425 140.797 -0.06 +0.01    +0.066 C 
DOCKED: ATOM      5  C   UNL d   1      64.507 182.898 140.309 -0.16 +0.01    +0.027 C 
DOCKED: ATOM      6  C   UNL d   1      63.546 180.599 139.923 -0.12 +0.00    +0.024 C 
DOCKED: ATOM      7  C   UNL d   1      63.070 183.500 140.245 -0.25 +0.02    +0.081 C 
DOCKED: ATOM      8  C   UNL d   1      62.143 181.214 139.897 -0.22 +0.02    +0.113 C 
DOCKED: ATOM      9  C   UNL d   1      65.483 183.712 141.175 -0.15 +0.00    +0.008 C 
DOCKED: ATOM     10  C   UNL d   1      63.507 179.139 140.390 -0.07 +0.00    +0.008 C 
DOCKED: ATOM     11  C   UNL d   1      65.110 182.102 143.065 -0.06 -0.01    +0.085 C 
DOCKED: ATOM     12  C   UNL d   1      64.201 179.913 142.683 -0.01 -0.01    +0.085 C 
DOCKED: ATOM     13  C   UNL d   1      63.101 184.939 139.711 -0.42 +0.01    +0.023 C 
DOCKED: ATOM     14  C   UNL d   1      65.156 183.572 142.656 -0.14 +0.00    +0.016 C 
DOCKED: ATOM     15  C   UNL d   1      63.238 179.035 141.887 -0.03 +0.00    +0.016 C 
DOCKED: ATOM     16  C   UNL d   1      61.704 185.413 139.370 -0.71 -0.00    +0.011 C 
DOCKED: ATOM     17  C   UNL d   1      61.132 183.067 138.650 -0.44 +0.02    +0.216 C 
DOCKED: ATOM     18  C   UNL d   1      61.149 184.530 138.275 -0.54 -0.01    +0.096 C 
DOCKED: ENDROOT
DOCKED: TORSDOF 0
DOCKED: TER
DOCKED: ENDMDL
________________________________________________________________________________


	BEGINNING GENETIC ALGORITHM DOCKING 9 of 50
Run: 9 Seed: 1456163958 331337461 [ Run 9 of 50 GA/GALS ]
Beginning GENETIC ALGORITHM (GA), with a maximum of 2500000 energy evaluations.

Final-Value: -5.098


	FINAL GENETIC ALGORITHM DOCKED STATE
	_______________________________________________


Detailed state:  trans 19.364 177.151 145.115 quatxyzw -0.154690 0.463756 -0.283094 0.825142 center 0.000 0.000 0.000 ntor 0
State:	 19.364 177.151 145.115  -0.274  0.821 -0.501 68.794  

DOCKED: MODEL        9
DOCKED: USER    Run = 9
DOCKED: USER    DPF = D:/autoduck_test/CID91466_5i6z/CID91466_5i6z.dpf
DOCKED: USER  
DOCKED: USER    Estimated Free Energy of Binding    =   -5.10 kcal/mol  [=(1)+(2)+(3)-(4)]
DOCKED: USER    Estimated Inhibition Constant, Ki   =  183.41 uM (micromolar)  [Temperature = 298.15 K]
DOCKED: USER    
DOCKED: USER    (1) Final Intermolecular Energy     =   -5.10 kcal/mol
DOCKED: USER        vdW + Hbond + desolv Energy     =   -5.10 kcal/mol
DOCKED: USER        Electrostatic Energy            =   -0.00 kcal/mol
DOCKED: USER    (2) Final Total Internal Energy     =   +0.00 kcal/mol
DOCKED: USER    (3) Torsional Free Energy           =   +0.00 kcal/mol
DOCKED: USER    (4) Unbound System's Energy  [=(2)] =   +0.00 kcal/mol
DOCKED: USER    
DOCKED: USER    
DOCKED: USER    NEWDPF move CID_91466.pdbqt
DOCKED: USER    NEWDPF about 0.000000 0.000000 0.000000
DOCKED: USER    NEWDPF tran0 19.364113 177.150515 145.114534
DOCKED: USER    NEWDPF quaternion0 -0.154690 0.463756 -0.283094 0.825142
DOCKED: USER    NEWDPF axisangle0 -0.273823 0.820915 -0.501118 68.794259
DOCKED: USER    NEWDPF quat0 -0.273823 0.820915 -0.501118 68.794259
DOCKED: USER  keepresnum = 1 
DOCKED: USER  
DOCKED: REMARK  0 active torsions:
DOCKED: REMARK  status: ('A' for Active; 'I' for Inactive)
DOCKED: USER                              x       y       z     vdW  Elec       q    Type
DOCKED: USER                           _______ _______ _______ _____ _____    ______ ____
DOCKED: ROOT
DOCKED: ATOM      1  O   UNL d   1      19.337 174.238 142.712 -0.30 -0.05    -0.276 OA
DOCKED: ATOM      2  N   UNL d   1      19.708 177.804 147.198 -0.07 -0.03    -0.299 N 
DOCKED: ATOM      3  N   UNL d   1      19.185 176.198 143.958 -0.10 -0.06    -0.298 N 
DOCKED: ATOM      4  C   UNL d   1      20.394 178.047 145.908 -0.31 +0.01    +0.066 C 
DOCKED: ATOM      5  C   UNL d   1      19.411 178.540 144.813 -0.36 +0.00    +0.027 C 
DOCKED: ATOM      6  C   UNL d   1      21.122 176.783 145.402 -0.29 +0.00    +0.024 C 
DOCKED: ATOM      7  C   UNL d   1      18.437 177.420 144.335 -0.23 +0.01    +0.081 C 
DOCKED: ATOM      8  C   UNL d   1      20.132 175.702 144.956 -0.28 +0.02    +0.113 C 
DOCKED: ATOM      9  C   UNL d   1      18.700 179.806 145.319 -0.40 +0.00    +0.008 C 
DOCKED: ATOM     10  C   UNL d   1      22.086 176.250 146.468 -0.42 +0.00    +0.008 C 
DOCKED: ATOM     11  C   UNL d   1      19.021 179.015 147.680 -0.26 +0.01    +0.085 C 
DOCKED: ATOM     12  C   UNL d   1      20.658 177.346 148.228 -0.24 +0.01    +0.085 C 
DOCKED: ATOM     13  C   UNL d   1      17.517 177.933 143.219 -0.31 +0.00    +0.023 C 
DOCKED: ATOM     14  C   UNL d   1      18.024 179.561 146.661 -0.34 +0.00    +0.016 C 
DOCKED: ATOM     15  C   UNL d   1      21.394 176.074 147.815 -0.30 +0.00    +0.016 C 
DOCKED: ATOM     16  C   UNL d   1      16.788 176.782 142.556 -0.33 +0.00    +0.011 C 
DOCKED: ATOM     17  C   UNL d   1      18.827 175.345 142.911 -0.22 +0.04    +0.216 C 
DOCKED: ATOM     18  C   UNL d   1      17.810 175.865 141.923 -0.34 +0.02    +0.096 C 
DOCKED: ENDROOT
DOCKED: TORSDOF 0
DOCKED: TER
DOCKED: ENDMDL
________________________________________________________________________________


	BEGINNING GENETIC ALGORITHM DOCKING 10 of 50
Run: 10 Seed: 737813678 1019972586 [ Run 10 of 50 GA/GALS ]
Beginning GENETIC ALGORITHM (GA), with a maximum of 2500000 energy evaluations.

Final-Value: -3.947


	FINAL GENETIC ALGORITHM DOCKED STATE
	_______________________________________________


Detailed state:  trans 54.884 188.049 177.872 quatxyzw 0.158588 -0.672822 0.506205 -0.515671 center 0.000 0.000 0.000 ntor 0
State:	 54.884 188.049 177.872   0.185 -0.785  0.591 -117.915  

DOCKED: MODEL       10
DOCKED: USER    Run = 10
DOCKED: USER    DPF = D:/autoduck_test/CID91466_5i6z/CID91466_5i6z.dpf
DOCKED: USER  
DOCKED: USER    Estimated Free Energy of Binding    =   -3.95 kcal/mol  [=(1)+(2)+(3)-(4)]
DOCKED: USER    Estimated Inhibition Constant, Ki   =    1.28 mM (millimolar)  [Temperature = 298.15 K]
DOCKED: USER    
DOCKED: USER    (1) Final Intermolecular Energy     =   -3.95 kcal/mol
DOCKED: USER        vdW + Hbond + desolv Energy     =   -3.92 kcal/mol
DOCKED: USER        Electrostatic Energy            =   -0.03 kcal/mol
DOCKED: USER    (2) Final Total Internal Energy     =   +0.00 kcal/mol
DOCKED: USER    (3) Torsional Free Energy           =   +0.00 kcal/mol
DOCKED: USER    (4) Unbound System's Energy  [=(2)] =   +0.00 kcal/mol
DOCKED: USER    
DOCKED: USER    
DOCKED: USER    NEWDPF move CID_91466.pdbqt
DOCKED: USER    NEWDPF about 0.000000 0.000000 0.000000
DOCKED: USER    NEWDPF tran0 54.884304 188.049076 177.872180
DOCKED: USER    NEWDPF quaternion0 0.158588 -0.672822 0.506205 -0.515671
DOCKED: USER    NEWDPF axisangle0 0.185097 -0.785286 0.590818 -117.915336
DOCKED: USER    NEWDPF quat0 0.185097 -0.785286 0.590818 -117.915336
DOCKED: USER  keepresnum = 1 
DOCKED: USER  
DOCKED: REMARK  0 active torsions:
DOCKED: REMARK  status: ('A' for Active; 'I' for Inactive)
DOCKED: USER                              x       y       z     vdW  Elec       q    Type
DOCKED: USER                           _______ _______ _______ _____ _____    ______ ____
DOCKED: ROOT
DOCKED: ATOM      1  O   UNL d   1      57.665 185.898 176.494 -0.10 +0.01    -0.276 OA
DOCKED: ATOM      2  N   UNL d   1      53.504 188.398 179.564 -0.09 -0.03    -0.299 N 
DOCKED: ATOM      3  N   UNL d   1      55.918 187.339 177.033 -0.05 -0.01    -0.298 N 
DOCKED: ATOM      4  C   UNL d   1      54.648 189.142 178.987 -0.13 +0.00    +0.066 C 
DOCKED: ATOM      5  C   UNL d   1      54.491 189.352 177.457 -0.19 +0.00    +0.027 C 
DOCKED: ATOM      6  C   UNL d   1      55.989 188.432 179.264 -0.10 +0.00    +0.024 C 
DOCKED: ATOM      7  C   UNL d   1      54.663 188.028 176.652 -0.21 +0.01    +0.081 C 
DOCKED: ATOM      8  C   UNL d   1      56.115 187.129 178.467 -0.09 +0.01    +0.113 C 
DOCKED: ATOM      9  C   UNL d   1      53.159 190.072 177.189 -0.11 +0.00    +0.008 C 
DOCKED: ATOM     10  C   UNL d   1      56.170 188.185 180.767 -0.12 -0.00    +0.008 C 
DOCKED: ATOM     11  C   UNL d   1      52.227 189.084 179.301 -0.32 +0.01    +0.085 C 
DOCKED: ATOM     12  C   UNL d   1      53.666 188.218 181.018 -0.32 -0.00    +0.085 C 
DOCKED: ATOM     13  C   UNL d   1      54.551 188.285 175.143 -0.39 -0.00    +0.023 C 
DOCKED: ATOM     14  C   UNL d   1      51.990 189.321 177.812 -0.35 +0.00    +0.016 C 
DOCKED: ATOM     15  C   UNL d   1      54.958 187.486 181.372 -0.34 -0.00    +0.016 C 
DOCKED: ATOM     16  C   UNL d   1      55.010 187.074 174.358 -0.48 -0.00    +0.011 C 
DOCKED: ATOM     17  C   UNL d   1      56.725 186.620 176.148 -0.16 -0.00    +0.216 C 
DOCKED: ATOM     18  C   UNL d   1      56.467 186.819 174.672 -0.34 -0.02    +0.096 C 
DOCKED: ENDROOT
DOCKED: TORSDOF 0
DOCKED: TER
DOCKED: ENDMDL
________________________________________________________________________________


	BEGINNING GENETIC ALGORITHM DOCKING 11 of 50
Run: 11 Seed: 497185206 1646208831 [ Run 11 of 50 GA/GALS ]
Beginning GENETIC ALGORITHM (GA), with a maximum of 2500000 energy evaluations.

Final-Value: -4.181


	FINAL GENETIC ALGORITHM DOCKED STATE
	_______________________________________________


Detailed state:  trans 35.458 161.096 156.127 quatxyzw 0.736529 0.217101 0.596305 0.234120 center 0.000 0.000 0.000 ntor 0
State:	 35.458 161.096 156.127   0.758  0.223  0.613 152.920  

DOCKED: MODEL       11
DOCKED: USER    Run = 11
DOCKED: USER    DPF = D:/autoduck_test/CID91466_5i6z/CID91466_5i6z.dpf
DOCKED: USER  
DOCKED: USER    Estimated Free Energy of Binding    =   -4.18 kcal/mol  [=(1)+(2)+(3)-(4)]
DOCKED: USER    Estimated Inhibition Constant, Ki   =  862.14 uM (micromolar)  [Temperature = 298.15 K]
DOCKED: USER    
DOCKED: USER    (1) Final Intermolecular Energy     =   -4.18 kcal/mol
DOCKED: USER        vdW + Hbond + desolv Energy     =   -4.18 kcal/mol
DOCKED: USER        Electrostatic Energy            =   -0.00 kcal/mol
DOCKED: USER    (2) Final Total Internal Energy     =   +0.00 kcal/mol
DOCKED: USER    (3) Torsional Free Energy           =   +0.00 kcal/mol
DOCKED: USER    (4) Unbound System's Energy  [=(2)] =   +0.00 kcal/mol
DOCKED: USER    
DOCKED: USER    
DOCKED: USER    NEWDPF move CID_91466.pdbqt
DOCKED: USER    NEWDPF about 0.000000 0.000000 0.000000
DOCKED: USER    NEWDPF tran0 35.458294 161.095751 156.126759
DOCKED: USER    NEWDPF quaternion0 0.736529 0.217101 0.596305 0.234120
DOCKED: USER    NEWDPF axisangle0 0.757584 0.223308 0.613351 152.920448
DOCKED: USER    NEWDPF quat0 0.757584 0.223308 0.613351 152.920448
DOCKED: USER  keepresnum = 1 
DOCKED: USER  
DOCKED: REMARK  0 active torsions:
DOCKED: REMARK  status: ('A' for Active; 'I' for Inactive)
DOCKED: USER                              x       y       z     vdW  Elec       q    Type
DOCKED: USER                           _______ _______ _______ _____ _____    ______ ____
DOCKED: ROOT
DOCKED: ATOM      1  O   UNL d   1      33.725 162.947 153.330 -0.29 -0.07    -0.276 OA
DOCKED: ATOM      2  N   UNL d   1      36.448 161.261 158.097 -0.14 -0.02    -0.299 N 
DOCKED: ATOM      3  N   UNL d   1      34.820 161.553 154.839 -0.12 -0.04    -0.298 N 
DOCKED: ATOM      4  C   UNL d   1      35.192 160.641 157.616 -0.16 +0.01    +0.066 C 
DOCKED: ATOM      5  C   UNL d   1      35.437 159.700 156.405 -0.17 +0.00    +0.027 C 
DOCKED: ATOM      6  C   UNL d   1      34.144 161.704 157.226 -0.15 +0.00    +0.024 C 
DOCKED: ATOM      7  C   UNL d   1      35.806 160.481 155.107 -0.27 +0.01    +0.081 C 
DOCKED: ATOM      8  C   UNL d   1      34.549 162.458 155.955 -0.18 +0.01    +0.113 C 
DOCKED: ATOM      9  C   UNL d   1      36.472 158.636 156.805 -0.16 +0.00    +0.008 C 
DOCKED: ATOM     10  C   UNL d   1      33.893 162.669 158.391 -0.13 +0.00    +0.008 C 
DOCKED: ATOM     11  C   UNL d   1      37.443 160.242 158.473 -0.20 +0.01    +0.085 C 
DOCKED: ATOM     12  C   UNL d   1      36.199 162.142 159.252 -0.23 +0.01    +0.085 C 
DOCKED: ATOM     13  C   UNL d   1      35.990 159.521 153.923 -0.33 +0.00    +0.023 C 
DOCKED: ATOM     14  C   UNL d   1      37.750 159.278 157.330 -0.25 +0.00    +0.016 C 
DOCKED: ATOM     15  C   UNL d   1      35.194 163.247 158.933 -0.24 +0.00    +0.016 C 
DOCKED: ATOM     16  C   UNL d   1      36.051 160.287 152.618 -0.43 +0.00    +0.011 C 
DOCKED: ATOM     17  C   UNL d   1      34.401 161.941 153.563 -0.31 +0.04    +0.216 C 
DOCKED: ATOM     18  C   UNL d   1      34.738 161.010 152.421 -0.41 +0.02    +0.096 C 
DOCKED: ENDROOT
DOCKED: TORSDOF 0
DOCKED: TER
DOCKED: ENDMDL
________________________________________________________________________________


	BEGINNING GENETIC ALGORITHM DOCKING 12 of 50
Run: 12 Seed: 1404391313 41159545 [ Run 12 of 50 GA/GALS ]
Beginning GENETIC ALGORITHM (GA), with a maximum of 2500000 energy evaluations.

Final-Value: -4.056


	FINAL GENETIC ALGORITHM DOCKED STATE
	_______________________________________________


Detailed state:  trans 60.327 191.475 130.603 quatxyzw -0.017677 0.928844 0.356104 0.100629 center 0.000 0.000 0.000 ntor 0
State:	 60.327 191.475 130.603  -0.018  0.934  0.358 168.449  

DOCKED: MODEL       12
DOCKED: USER    Run = 12
DOCKED: USER    DPF = D:/autoduck_test/CID91466_5i6z/CID91466_5i6z.dpf
DOCKED: USER  
DOCKED: USER    Estimated Free Energy of Binding    =   -4.06 kcal/mol  [=(1)+(2)+(3)-(4)]
DOCKED: USER    Estimated Inhibition Constant, Ki   =    1.06 mM (millimolar)  [Temperature = 298.15 K]
DOCKED: USER    
DOCKED: USER    (1) Final Intermolecular Energy     =   -4.06 kcal/mol
DOCKED: USER        vdW + Hbond + desolv Energy     =   -4.05 kcal/mol
DOCKED: USER        Electrostatic Energy            =   -0.01 kcal/mol
DOCKED: USER    (2) Final Total Internal Energy     =   +0.00 kcal/mol
DOCKED: USER    (3) Torsional Free Energy           =   +0.00 kcal/mol
DOCKED: USER    (4) Unbound System's Energy  [=(2)] =   +0.00 kcal/mol
DOCKED: USER    
DOCKED: USER    
DOCKED: USER    NEWDPF move CID_91466.pdbqt
DOCKED: USER    NEWDPF about 0.000000 0.000000 0.000000
DOCKED: USER    NEWDPF tran0 60.327437 191.475333 130.603186
DOCKED: USER    NEWDPF quaternion0 -0.017677 0.928844 0.356104 0.100629
DOCKED: USER    NEWDPF axisangle0 -0.017767 0.933583 0.357921 168.449177
DOCKED: USER    NEWDPF quat0 -0.017767 0.933583 0.357921 168.449177
DOCKED: USER  keepresnum = 1 
DOCKED: USER  
DOCKED: REMARK  0 active torsions:
DOCKED: REMARK  status: ('A' for Active; 'I' for Inactive)
DOCKED: USER                              x       y       z     vdW  Elec       q    Type
DOCKED: USER                           _______ _______ _______ _____ _____    ______ ____
DOCKED: ROOT
DOCKED: ATOM      1  O   UNL d   1      63.125 190.274 128.370 -0.14 -0.05    -0.276 OA
DOCKED: ATOM      2  N   UNL d   1      58.150 191.810 130.794 -0.10 -0.02    -0.299 N 
DOCKED: ATOM      3  N   UNL d   1      61.640 191.151 129.934 -0.10 -0.04    -0.298 N 
DOCKED: ATOM      4  C   UNL d   1      59.120 190.894 131.438 -0.35 +0.01    +0.066 C 
DOCKED: ATOM      5  C   UNL d   1      60.343 191.656 132.015 -0.36 +0.00    +0.027 C 
DOCKED: ATOM      6  C   UNL d   1      59.616 189.808 130.460 -0.45 +0.00    +0.024 C 
DOCKED: ATOM      7  C   UNL d   1      61.279 192.215 130.899 -0.16 +0.01    +0.081 C 
DOCKED: ATOM      8  C   UNL d   1      60.519 190.398 129.372 -0.23 +0.02    +0.113 C 
DOCKED: ATOM      9  C   UNL d   1      59.842 192.726 132.998 -0.34 +0.00    +0.008 C 
DOCKED: ATOM     10  C   UNL d   1      58.432 189.048 129.850 -0.33 +0.00    +0.008 C 
DOCKED: ATOM     11  C   UNL d   1      57.676 192.840 131.734 -0.25 +0.01    +0.085 C 
DOCKED: ATOM     12  C   UNL d   1      56.992 191.071 130.262 -0.20 +0.00    +0.085 C 
DOCKED: ATOM     13  C   UNL d   1      62.500 192.916 131.509 -0.14 +0.00    +0.023 C 
DOCKED: ATOM     14  C   UNL d   1      58.821 193.646 132.341 -0.24 +0.00    +0.016 C 
DOCKED: ATOM     15  C   UNL d   1      57.400 189.998 129.255 -0.36 +0.00    +0.016 C 
DOCKED: ATOM     16  C   UNL d   1      63.544 193.191 130.446 -0.06 +0.00    +0.011 C 
DOCKED: ATOM     17  C   UNL d   1      62.884 191.044 129.305 -0.13 +0.03    +0.216 C 
DOCKED: ATOM     18  C   UNL d   1      64.011 191.871 129.877 -0.10 +0.01    +0.096 C 
DOCKED: ENDROOT
DOCKED: TORSDOF 0
DOCKED: TER
DOCKED: ENDMDL
________________________________________________________________________________


	BEGINNING GENETIC ALGORITHM DOCKING 13 of 50
Run: 13 Seed: 9498306 179754186 [ Run 13 of 50 GA/GALS ]
Beginning GENETIC ALGORITHM (GA), with a maximum of 2500000 energy evaluations.

Final-Value: -4.381


	FINAL GENETIC ALGORITHM DOCKED STATE
	_______________________________________________


Detailed state:  trans 6.365 188.169 135.874 quatxyzw 0.681849 -0.290372 -0.154886 0.653281 center 0.000 0.000 0.000 ntor 0
State:	  6.365 188.169 135.874   0.901 -0.384 -0.205 98.421  

DOCKED: MODEL       13
DOCKED: USER    Run = 13
DOCKED: USER    DPF = D:/autoduck_test/CID91466_5i6z/CID91466_5i6z.dpf
DOCKED: USER  
DOCKED: USER    Estimated Free Energy of Binding    =   -4.38 kcal/mol  [=(1)+(2)+(3)-(4)]
DOCKED: USER    Estimated Inhibition Constant, Ki   =  614.63 uM (micromolar)  [Temperature = 298.15 K]
DOCKED: USER    
DOCKED: USER    (1) Final Intermolecular Energy     =   -4.38 kcal/mol
DOCKED: USER        vdW + Hbond + desolv Energy     =   -4.41 kcal/mol
DOCKED: USER        Electrostatic Energy            =   +0.03 kcal/mol
DOCKED: USER    (2) Final Total Internal Energy     =   +0.00 kcal/mol
DOCKED: USER    (3) Torsional Free Energy           =   +0.00 kcal/mol
DOCKED: USER    (4) Unbound System's Energy  [=(2)] =   +0.00 kcal/mol
DOCKED: USER    
DOCKED: USER    
DOCKED: USER    NEWDPF move CID_91466.pdbqt
DOCKED: USER    NEWDPF about 0.000000 0.000000 0.000000
DOCKED: USER    NEWDPF tran0 6.365081 188.168987 135.874425
DOCKED: USER    NEWDPF quaternion0 0.681849 -0.290372 -0.154886 0.653281
DOCKED: USER    NEWDPF axisangle0 0.900588 -0.383524 -0.204574 98.421166
DOCKED: USER    NEWDPF quat0 0.900588 -0.383524 -0.204574 98.421166
DOCKED: USER  keepresnum = 1 
DOCKED: USER  
DOCKED: REMARK  0 active torsions:
DOCKED: REMARK  status: ('A' for Active; 'I' for Inactive)
DOCKED: USER                              x       y       z     vdW  Elec       q    Type
DOCKED: USER                           _______ _______ _______ _____ _____    ______ ____
DOCKED: ROOT
DOCKED: ATOM      1  O   UNL d   1       5.418 188.968 139.441 -0.29 -0.06    -0.276 OA
DOCKED: ATOM      2  N   UNL d   1       7.946 188.269 134.332 -0.09 -0.03    -0.299 N 
DOCKED: ATOM      3  N   UNL d   1       5.676 188.431 137.191 -0.18 -0.09    -0.298 N 
DOCKED: ATOM      4  C   UNL d   1       7.283 187.168 135.068 -0.06 +0.02    +0.066 C 
DOCKED: ATOM      5  C   UNL d   1       5.736 187.260 134.979 -0.31 +0.01    +0.027 C 
DOCKED: ATOM      6  C   UNL d   1       7.702 187.140 136.553 -0.26 +0.01    +0.024 C 
DOCKED: ATOM      7  C   UNL d   1       5.159 188.452 135.803 -0.27 +0.02    +0.081 C 
DOCKED: ATOM      8  C   UNL d   1       7.129 188.333 137.325 -0.29 +0.03    +0.113 C 
DOCKED: ATOM      9  C   UNL d   1       5.324 187.274 133.497 -0.24 +0.00    +0.008 C 
DOCKED: ATOM     10  C   UNL d   1       9.229 187.074 136.683 -0.43 +0.00    +0.008 C 
DOCKED: ATOM     11  C   UNL d   1       7.546 188.287 132.914 -0.19 +0.00    +0.085 C 
DOCKED: ATOM     12  C   UNL d   1       9.413 188.160 134.419 -0.20 -0.00    +0.085 C 
DOCKED: ATOM     13  C   UNL d   1       3.627 188.478 135.730 -0.31 +0.01    +0.023 C 
DOCKED: ATOM     14  C   UNL d   1       6.034 188.387 132.737 -0.27 +0.00    +0.016 C 
DOCKED: ATOM     15  C   UNL d   1       9.911 188.162 135.862 -0.29 -0.00    +0.016 C 
DOCKED: ATOM     16  C   UNL d   1       3.059 189.437 136.756 -0.27 +0.00    +0.011 C 
DOCKED: ATOM     17  C   UNL d   1       4.937 188.811 138.315 -0.26 +0.06    +0.216 C 
DOCKED: ATOM     18  C   UNL d   1       3.444 188.951 138.135 -0.21 +0.03    +0.096 C 
DOCKED: ENDROOT
DOCKED: TORSDOF 0
DOCKED: TER
DOCKED: ENDMDL
________________________________________________________________________________


	BEGINNING GENETIC ALGORITHM DOCKING 14 of 50
Run: 14 Seed: 232928508 1523226759 [ Run 14 of 50 GA/GALS ]
Beginning GENETIC ALGORITHM (GA), with a maximum of 2500000 energy evaluations.

Final-Value: -5.092


	FINAL GENETIC ALGORITHM DOCKED STATE
	_______________________________________________


Detailed state:  trans 46.110 175.777 123.979 quatxyzw 0.094226 -0.000536 -0.722310 0.685120 center 0.000 0.000 0.000 ntor 0
State:	 46.110 175.777 123.979   0.129 -0.001 -0.992 93.510  

DOCKED: MODEL       14
DOCKED: USER    Run = 14
DOCKED: USER    DPF = D:/autoduck_test/CID91466_5i6z/CID91466_5i6z.dpf
DOCKED: USER  
DOCKED: USER    Estimated Free Energy of Binding    =   -5.09 kcal/mol  [=(1)+(2)+(3)-(4)]
DOCKED: USER    Estimated Inhibition Constant, Ki   =  185.25 uM (micromolar)  [Temperature = 298.15 K]
DOCKED: USER    
DOCKED: USER    (1) Final Intermolecular Energy     =   -5.09 kcal/mol
DOCKED: USER        vdW + Hbond + desolv Energy     =   -5.10 kcal/mol
DOCKED: USER        Electrostatic Energy            =   +0.01 kcal/mol
DOCKED: USER    (2) Final Total Internal Energy     =   +0.00 kcal/mol
DOCKED: USER    (3) Torsional Free Energy           =   +0.00 kcal/mol
DOCKED: USER    (4) Unbound System's Energy  [=(2)] =   +0.00 kcal/mol
DOCKED: USER    
DOCKED: USER    
DOCKED: USER    NEWDPF move CID_91466.pdbqt
DOCKED: USER    NEWDPF about 0.000000 0.000000 0.000000
DOCKED: USER    NEWDPF tran0 46.109640 175.776881 123.978980
DOCKED: USER    NEWDPF quaternion0 0.094226 -0.000536 -0.722310 0.685120
DOCKED: USER    NEWDPF axisangle0 0.129355 -0.000736 -0.991598 93.509923
DOCKED: USER    NEWDPF quat0 0.129355 -0.000736 -0.991598 93.509923
DOCKED: USER  keepresnum = 1 
DOCKED: USER  
DOCKED: REMARK  0 active torsions:
DOCKED: REMARK  status: ('A' for Active; 'I' for Inactive)
DOCKED: USER                              x       y       z     vdW  Elec       q    Type
DOCKED: USER                           _______ _______ _______ _____ _____    ______ ____
DOCKED: ROOT
DOCKED: ATOM      1  O   UNL d   1      48.452 172.980 124.950 -0.13 +0.00    -0.276 OA
DOCKED: ATOM      2  N   UNL d   1      45.658 177.934 124.157 -0.16 -0.03    -0.299 N 
DOCKED: ATOM      3  N   UNL d   1      46.797 174.463 124.259 -0.09 -0.01    -0.298 N 
DOCKED: ATOM      4  C   UNL d   1      46.076 177.050 123.045 -0.24 +0.01    +0.066 C 
DOCKED: ATOM      5  C   UNL d   1      45.160 175.803 122.919 -0.27 +0.00    +0.027 C 
DOCKED: ATOM      6  C   UNL d   1      47.540 176.587 123.203 -0.18 +0.00    +0.024 C 
DOCKED: ATOM      7  C   UNL d   1      45.363 174.792 124.090 -0.30 +0.01    +0.081 C 
DOCKED: ATOM      8  C   UNL d   1      47.701 175.608 124.370 -0.20 +0.01    +0.113 C 
DOCKED: ATOM      9  C   UNL d   1      43.706 176.271 122.748 -0.52 +0.00    +0.008 C 
DOCKED: ATOM     10  C   UNL d   1      48.475 177.793 123.354 -0.30 +0.00    +0.008 C 
DOCKED: ATOM     11  C   UNL d   1      44.262 178.377 123.997 -0.58 +0.01    +0.085 C 
DOCKED: ATOM     12  C   UNL d   1      46.532 179.117 124.254 -0.22 +0.01    +0.085 C 
DOCKED: ATOM     13  C   UNL d   1      44.478 173.552 123.903 -0.38 +0.00    +0.023 C 
DOCKED: ATOM     14  C   UNL d   1      43.291 177.206 123.877 -0.43 +0.00    +0.016 C 
DOCKED: ATOM     15  C   UNL d   1      47.999 178.740 124.449 -0.30 +0.00    +0.016 C 
DOCKED: ATOM     16  C   UNL d   1      44.887 172.454 124.862 -0.41 -0.00    +0.011 C 
DOCKED: ATOM     17  C   UNL d   1      47.281 173.207 124.632 -0.15 -0.00    +0.216 C 
DOCKED: ATOM     18  C   UNL d   1      46.311 172.051 124.553 -0.22 -0.00    +0.096 C 
DOCKED: ENDROOT
DOCKED: TORSDOF 0
DOCKED: TER
DOCKED: ENDMDL
________________________________________________________________________________


	BEGINNING GENETIC ALGORITHM DOCKING 15 of 50
Run: 15 Seed: 1200474791 1949201703 [ Run 15 of 50 GA/GALS ]
Beginning GENETIC ALGORITHM (GA), with a maximum of 2500000 energy evaluations.

Final-Value: -4.066


	FINAL GENETIC ALGORITHM DOCKED STATE
	_______________________________________________


Detailed state:  trans 26.284 182.449 167.195 quatxyzw -0.418346 -0.326596 0.840634 -0.107964 center 0.000 0.000 0.000 ntor 0
State:	 26.284 182.449 167.195  -0.421 -0.329  0.846 -167.604  

DOCKED: MODEL       15
DOCKED: USER    Run = 15
DOCKED: USER    DPF = D:/autoduck_test/CID91466_5i6z/CID91466_5i6z.dpf
DOCKED: USER  
DOCKED: USER    Estimated Free Energy of Binding    =   -4.07 kcal/mol  [=(1)+(2)+(3)-(4)]
DOCKED: USER    Estimated Inhibition Constant, Ki   =    1.05 mM (millimolar)  [Temperature = 298.15 K]
DOCKED: USER    
DOCKED: USER    (1) Final Intermolecular Energy     =   -4.07 kcal/mol
DOCKED: USER        vdW + Hbond + desolv Energy     =   -4.07 kcal/mol
DOCKED: USER        Electrostatic Energy            =   +0.01 kcal/mol
DOCKED: USER    (2) Final Total Internal Energy     =   +0.00 kcal/mol
DOCKED: USER    (3) Torsional Free Energy           =   +0.00 kcal/mol
DOCKED: USER    (4) Unbound System's Energy  [=(2)] =   +0.00 kcal/mol
DOCKED: USER    
DOCKED: USER    
DOCKED: USER    NEWDPF move CID_91466.pdbqt
DOCKED: USER    NEWDPF about 0.000000 0.000000 0.000000
DOCKED: USER    NEWDPF tran0 26.283716 182.448675 167.195088
DOCKED: USER    NEWDPF quaternion0 -0.418346 -0.326596 0.840634 -0.107964
DOCKED: USER    NEWDPF axisangle0 -0.420806 -0.328516 0.845577 -167.604108
DOCKED: USER    NEWDPF quat0 -0.420806 -0.328516 0.845577 -167.604108
DOCKED: USER  keepresnum = 1 
DOCKED: USER  
DOCKED: REMARK  0 active torsions:
DOCKED: REMARK  status: ('A' for Active; 'I' for Inactive)
DOCKED: USER                              x       y       z     vdW  Elec       q    Type
DOCKED: USER                           _______ _______ _______ _____ _____    ______ ____
DOCKED: ROOT
DOCKED: ATOM      1  O   UNL d   1      27.746 182.692 170.667 -0.15 -0.05    -0.276 OA
DOCKED: ATOM      2  N   UNL d   1      24.576 182.958 165.886 -0.05 -0.05    -0.299 N 
DOCKED: ATOM      3  N   UNL d   1      27.074 182.307 168.472 -0.09 -0.07    -0.298 N 
DOCKED: ATOM      4  C   UNL d   1      25.999 183.366 165.942 -0.30 +0.01    +0.066 C 
DOCKED: ATOM      5  C   UNL d   1      26.953 182.142 165.977 -0.39 +0.01    +0.027 C 
DOCKED: ATOM      6  C   UNL d   1      26.287 184.267 167.162 -0.30 +0.01    +0.024 C 
DOCKED: ATOM      7  C   UNL d   1      26.892 181.377 167.335 -0.24 +0.02    +0.081 C 
DOCKED: ATOM      8  C   UNL d   1      26.204 183.482 168.475 -0.17 +0.02    +0.113 C 
DOCKED: ATOM      9  C   UNL d   1      26.670 181.257 164.752 -0.44 +0.00    +0.008 C 
DOCKED: ATOM     10  C   UNL d   1      25.345 185.477 167.175 -0.21 +0.00    +0.008 C 
DOCKED: ATOM     11  C   UNL d   1      24.306 182.104 164.716 -0.24 +0.02    +0.085 C 
DOCKED: ATOM     12  C   UNL d   1      23.687 184.132 165.842 -0.15 +0.01    +0.085 C 
DOCKED: ATOM     13  C   UNL d   1      27.884 180.206 167.348 -0.31 +0.00    +0.023 C 
DOCKED: ATOM     14  C   UNL d   1      25.200 180.867 164.681 -0.28 +0.00    +0.016 C 
DOCKED: ATOM     15  C   UNL d   1      23.887 185.057 167.041 -0.13 +0.00    +0.016 C 
DOCKED: ATOM     16  C   UNL d   1      28.041 179.654 168.750 -0.25 +0.00    +0.011 C 
DOCKED: ATOM     17  C   UNL d   1      27.751 181.989 169.653 -0.13 +0.05    +0.216 C 
DOCKED: ATOM     18  C   UNL d   1      28.604 180.742 169.636 -0.24 +0.02    +0.096 C 
DOCKED: ENDROOT
DOCKED: TORSDOF 0
DOCKED: TER
DOCKED: ENDMDL
________________________________________________________________________________


	BEGINNING GENETIC ALGORITHM DOCKING 16 of 50
Run: 16 Seed: 493065703 1794262734 [ Run 16 of 50 GA/GALS ]
Beginning GENETIC ALGORITHM (GA), with a maximum of 2500000 energy evaluations.

Final-Value: -4.841


	FINAL GENETIC ALGORITHM DOCKED STATE
	_______________________________________________


Detailed state:  trans 18.425 176.226 143.533 quatxyzw 0.354685 -0.097793 -0.887465 -0.277562 center 0.000 0.000 0.000 ntor 0
State:	 18.425 176.226 143.533   0.369 -0.102 -0.924 -147.770  

DOCKED: MODEL       16
DOCKED: USER    Run = 16
DOCKED: USER    DPF = D:/autoduck_test/CID91466_5i6z/CID91466_5i6z.dpf
DOCKED: USER  
DOCKED: USER    Estimated Free Energy of Binding    =   -4.84 kcal/mol  [=(1)+(2)+(3)-(4)]
DOCKED: USER    Estimated Inhibition Constant, Ki   =  282.84 uM (micromolar)  [Temperature = 298.15 K]
DOCKED: USER    
DOCKED: USER    (1) Final Intermolecular Energy     =   -4.84 kcal/mol
DOCKED: USER        vdW + Hbond + desolv Energy     =   -4.83 kcal/mol
DOCKED: USER        Electrostatic Energy            =   -0.01 kcal/mol
DOCKED: USER    (2) Final Total Internal Energy     =   +0.00 kcal/mol
DOCKED: USER    (3) Torsional Free Energy           =   +0.00 kcal/mol
DOCKED: USER    (4) Unbound System's Energy  [=(2)] =   +0.00 kcal/mol
DOCKED: USER    
DOCKED: USER    
DOCKED: USER    NEWDPF move CID_91466.pdbqt
DOCKED: USER    NEWDPF about 0.000000 0.000000 0.000000
DOCKED: USER    NEWDPF tran0 18.425204 176.225530 143.532897
DOCKED: USER    NEWDPF quaternion0 0.354685 -0.097793 -0.887465 -0.277562
DOCKED: USER    NEWDPF axisangle0 0.369192 -0.101793 -0.923762 -147.770470
DOCKED: USER    NEWDPF quat0 0.369192 -0.101793 -0.923762 -147.770470
DOCKED: USER  keepresnum = 1 
DOCKED: USER  
DOCKED: REMARK  0 active torsions:
DOCKED: REMARK  status: ('A' for Active; 'I' for Inactive)
DOCKED: USER                              x       y       z     vdW  Elec       q    Type
DOCKED: USER                           _______ _______ _______ _____ _____    ______ ____
DOCKED: ROOT
DOCKED: ATOM      1  O   UNL d   1      19.062 179.785 144.618 -0.23 -0.05    -0.276 OA
DOCKED: ATOM      2  N   UNL d   1      16.930 174.775 142.792 -0.08 -0.04    -0.299 N 
DOCKED: ATOM      3  N   UNL d   1      18.961 177.520 144.092 -0.10 -0.06    -0.298 N 
DOCKED: ATOM      4  C   UNL d   1      18.143 175.400 142.216 -0.35 +0.01    +0.066 C 
DOCKED: ATOM      5  C   UNL d   1      19.375 175.240 143.146 -0.30 +0.01    +0.027 C 
DOCKED: ATOM      6  C   UNL d   1      17.926 176.899 141.920 -0.37 +0.00    +0.024 C 
DOCKED: ATOM      7  C   UNL d   1      19.270 176.112 144.434 -0.21 +0.01    +0.081 C 
DOCKED: ATOM      8  C   UNL d   1      17.813 177.720 143.209 -0.27 +0.02    +0.113 C 
DOCKED: ATOM      9  C   UNL d   1      19.594 173.744 143.426 -0.36 +0.00    +0.008 C 
DOCKED: ATOM     10  C   UNL d   1      16.700 177.101 141.021 -0.44 +0.00    +0.008 C 
DOCKED: ATOM     11  C   UNL d   1      17.141 173.343 143.067 -0.14 +0.01    +0.085 C 
DOCKED: ATOM     12  C   UNL d   1      15.773 174.928 141.892 -0.21 +0.01    +0.085 C 
DOCKED: ATOM     13  C   UNL d   1      20.528 175.964 145.301 -0.34 +0.00    +0.023 C 
DOCKED: ATOM     14  C   UNL d   1      18.334 173.097 143.987 -0.15 +0.00    +0.016 C 
DOCKED: ATOM     15  C   UNL d   1      15.471 176.392 141.579 -0.39 +0.00    +0.016 C 
DOCKED: ATOM     16  C   UNL d   1      20.559 177.023 146.383 -0.30 +0.00    +0.011 C 
DOCKED: ATOM     17  C   UNL d   1      19.459 178.628 144.783 -0.25 +0.04    +0.216 C 
DOCKED: ATOM     18  C   UNL d   1      20.613 178.383 145.726 -0.33 +0.01    +0.096 C 
DOCKED: ENDROOT
DOCKED: TORSDOF 0
DOCKED: TER
DOCKED: ENDMDL
________________________________________________________________________________


	BEGINNING GENETIC ALGORITHM DOCKING 17 of 50
Run: 17 Seed: 1618062173 109797850 [ Run 17 of 50 GA/GALS ]
Beginning GENETIC ALGORITHM (GA), with a maximum of 2500000 energy evaluations.

Final-Value: -4.098


	FINAL GENETIC ALGORITHM DOCKED STATE
	_______________________________________________


Detailed state:  trans 15.176 180.311 118.097 quatxyzw 0.199871 0.467840 -0.476362 -0.717117 center 0.000 0.000 0.000 ntor 0
State:	 15.176 180.311 118.097   0.287  0.671 -0.683 -88.366  

DOCKED: MODEL       17
DOCKED: USER    Run = 17
DOCKED: USER    DPF = D:/autoduck_test/CID91466_5i6z/CID91466_5i6z.dpf
DOCKED: USER  
DOCKED: USER    Estimated Free Energy of Binding    =   -4.10 kcal/mol  [=(1)+(2)+(3)-(4)]
DOCKED: USER    Estimated Inhibition Constant, Ki   =  991.47 uM (micromolar)  [Temperature = 298.15 K]
DOCKED: USER    
DOCKED: USER    (1) Final Intermolecular Energy     =   -4.10 kcal/mol
DOCKED: USER        vdW + Hbond + desolv Energy     =   -4.13 kcal/mol
DOCKED: USER        Electrostatic Energy            =   +0.04 kcal/mol
DOCKED: USER    (2) Final Total Internal Energy     =   +0.00 kcal/mol
DOCKED: USER    (3) Torsional Free Energy           =   +0.00 kcal/mol
DOCKED: USER    (4) Unbound System's Energy  [=(2)] =   +0.00 kcal/mol
DOCKED: USER    
DOCKED: USER    
DOCKED: USER    NEWDPF move CID_91466.pdbqt
DOCKED: USER    NEWDPF about 0.000000 0.000000 0.000000
DOCKED: USER    NEWDPF tran0 15.175685 180.310845 118.097161
DOCKED: USER    NEWDPF quaternion0 0.199871 0.467840 -0.476362 -0.717117
DOCKED: USER    NEWDPF axisangle0 0.286778 0.671265 -0.683492 -88.366146
DOCKED: USER    NEWDPF quat0 0.286778 0.671265 -0.683492 -88.366146
DOCKED: USER  keepresnum = 1 
DOCKED: USER  
DOCKED: REMARK  0 active torsions:
DOCKED: REMARK  status: ('A' for Active; 'I' for Inactive)
DOCKED: USER                              x       y       z     vdW  Elec       q    Type
DOCKED: USER                           _______ _______ _______ _____ _____    ______ ____
DOCKED: ROOT
DOCKED: ATOM      1  O   UNL d   1      13.004 180.542 121.177 -0.28 +0.03    -0.276 OA
DOCKED: ATOM      2  N   UNL d   1      15.909 179.012 116.465 -0.06 +0.01    -0.299 N 
DOCKED: ATOM      3  N   UNL d   1      14.479 180.685 119.382 -0.09 +0.03    -0.298 N 
DOCKED: ATOM      4  C   UNL d   1      15.032 180.204 116.528 -0.10 -0.00    +0.066 C 
DOCKED: ATOM      5  C   UNL d   1      15.696 181.372 117.305 -0.14 -0.00    +0.027 C 
DOCKED: ATOM      6  C   UNL d   1      13.670 179.877 117.175 -0.23 -0.00    +0.024 C 
DOCKED: ATOM      7  C   UNL d   1      15.794 181.092 118.836 -0.22 -0.00    +0.081 C 
DOCKED: ATOM      8  C   UNL d   1      13.809 179.594 118.675 -0.28 -0.03    +0.113 C 
DOCKED: ATOM      9  C   UNL d   1      17.046 181.701 116.647 -0.28 -0.00    +0.008 C 
DOCKED: ATOM     10  C   UNL d   1      12.992 178.709 116.449 -0.27 -0.00    +0.008 C 
DOCKED: ATOM     11  C   UNL d   1      17.205 179.329 115.841 -0.23 -0.00    +0.085 C 
DOCKED: ATOM     12  C   UNL d   1      15.266 177.918 115.715 -0.15 -0.00    +0.085 C 
DOCKED: ATOM     13  C   UNL d   1      16.410 182.289 119.574 -0.32 -0.00    +0.023 C 
DOCKED: ATOM     14  C   UNL d   1      17.932 180.466 116.554 -0.30 -0.00    +0.016 C 
DOCKED: ATOM     15  C   UNL d   1      13.924 177.511 116.318 -0.31 -0.00    +0.016 C 
DOCKED: ATOM     16  C   UNL d   1      16.232 182.142 121.071 -0.34 +0.00    +0.011 C 
DOCKED: ATOM     17  C   UNL d   1      14.011 181.027 120.654 -0.24 -0.00    +0.216 C 
DOCKED: ATOM     18  C   UNL d   1      14.753 182.124 121.382 -0.29 +0.03    +0.096 C 
DOCKED: ENDROOT
DOCKED: TORSDOF 0
DOCKED: TER
DOCKED: ENDMDL
________________________________________________________________________________


	BEGINNING GENETIC ALGORITHM DOCKING 18 of 50
Run: 18 Seed: 1286477693 1180454374 [ Run 18 of 50 GA/GALS ]
Beginning GENETIC ALGORITHM (GA), with a maximum of 2500000 energy evaluations.

Final-Value: -4.020


	FINAL GENETIC ALGORITHM DOCKED STATE
	_______________________________________________


Detailed state:  trans 64.342 198.112 166.703 quatxyzw 0.352328 -0.646872 0.222189 0.638790 center 0.000 0.000 0.000 ntor 0
State:	 64.342 198.112 166.703   0.458 -0.841  0.289 100.597  

DOCKED: MODEL       18
DOCKED: USER    Run = 18
DOCKED: USER    DPF = D:/autoduck_test/CID91466_5i6z/CID91466_5i6z.dpf
DOCKED: USER  
DOCKED: USER    Estimated Free Energy of Binding    =   -4.02 kcal/mol  [=(1)+(2)+(3)-(4)]
DOCKED: USER    Estimated Inhibition Constant, Ki   =    1.13 mM (millimolar)  [Temperature = 298.15 K]
DOCKED: USER    
DOCKED: USER    (1) Final Intermolecular Energy     =   -4.02 kcal/mol
DOCKED: USER        vdW + Hbond + desolv Energy     =   -4.04 kcal/mol
DOCKED: USER        Electrostatic Energy            =   +0.02 kcal/mol
DOCKED: USER    (2) Final Total Internal Energy     =   +0.00 kcal/mol
DOCKED: USER    (3) Torsional Free Energy           =   +0.00 kcal/mol
DOCKED: USER    (4) Unbound System's Energy  [=(2)] =   +0.00 kcal/mol
DOCKED: USER    
DOCKED: USER    
DOCKED: USER    NEWDPF move CID_91466.pdbqt
DOCKED: USER    NEWDPF about 0.000000 0.000000 0.000000
DOCKED: USER    NEWDPF tran0 64.342022 198.111635 166.702606
DOCKED: USER    NEWDPF quaternion0 0.352328 -0.646872 0.222189 0.638790
DOCKED: USER    NEWDPF axisangle0 0.457937 -0.840770 0.288790 100.596659
DOCKED: USER    NEWDPF quat0 0.457937 -0.840770 0.288790 100.596659
DOCKED: USER  keepresnum = 1 
DOCKED: USER  
DOCKED: REMARK  0 active torsions:
DOCKED: REMARK  status: ('A' for Active; 'I' for Inactive)
DOCKED: USER                              x       y       z     vdW  Elec       q    Type
DOCKED: USER                           _______ _______ _______ _____ _____    ______ ____
DOCKED: ROOT
DOCKED: ATOM      1  O   UNL d   1      64.808 198.894 170.367 -0.20 +0.07    -0.276 OA
DOCKED: ATOM      2  N   UNL d   1      64.936 196.811 165.016 -0.08 +0.07    -0.299 N 
DOCKED: ATOM      3  N   UNL d   1      64.374 198.710 168.087 -0.16 +0.03    -0.298 N 
DOCKED: ATOM      4  C   UNL d   1      63.683 197.012 165.781 -0.30 +0.00    +0.066 C 
DOCKED: ATOM      5  C   UNL d   1      63.277 198.508 165.846 -0.25 +0.00    +0.027 C 
DOCKED: ATOM      6  C   UNL d   1      63.795 196.455 167.216 -0.44 -0.00    +0.024 C 
DOCKED: ATOM      7  C   UNL d   1      64.226 199.345 166.758 -0.18 -0.00    +0.081 C 
DOCKED: ATOM      8  C   UNL d   1      64.746 197.295 168.076 -0.18 -0.04    +0.113 C 
DOCKED: ATOM      9  C   UNL d   1      63.155 199.052 164.413 -0.16 -0.00    +0.008 C 
DOCKED: ATOM     10  C   UNL d   1      64.219 194.982 167.194 -0.63 -0.00    +0.008 C 
DOCKED: ATOM     11  C   UNL d   1      64.822 197.338 163.646 -0.13 -0.02    +0.085 C 
DOCKED: ATOM     12  C   UNL d   1      65.300 195.384 164.956 -0.25 -0.04    +0.085 C 
DOCKED: ATOM     13  C   UNL d   1      63.762 200.806 166.836 -0.16 +0.00    +0.023 C 
DOCKED: ATOM     14  C   UNL d   1      64.434 198.814 163.621 -0.08 -0.00    +0.016 C 
DOCKED: ATOM     15  C   UNL d   1      65.466 194.768 166.344 -0.43 -0.01    +0.016 C 
DOCKED: ATOM     16  C   UNL d   1      64.493 201.541 167.941 -0.13 -0.00    +0.011 C 
DOCKED: ATOM     17  C   UNL d   1      64.502 199.412 169.289 -0.22 -0.03    +0.216 C 
DOCKED: ATOM     18  C   UNL d   1      64.159 200.883 169.260 -0.07 -0.01    +0.096 C 
DOCKED: ENDROOT
DOCKED: TORSDOF 0
DOCKED: TER
DOCKED: ENDMDL
________________________________________________________________________________


	BEGINNING GENETIC ALGORITHM DOCKING 19 of 50
Run: 19 Seed: 1574879314 1973023101 [ Run 19 of 50 GA/GALS ]
Beginning GENETIC ALGORITHM (GA), with a maximum of 2500000 energy evaluations.

Final-Value: -4.923


	FINAL GENETIC ALGORITHM DOCKED STATE
	_______________________________________________


Detailed state:  trans 47.211 163.938 149.586 quatxyzw 0.504279 -0.758438 -0.123613 0.393946 center 0.000 0.000 0.000 ntor 0
State:	 47.211 163.938 149.586   0.549 -0.825 -0.134 133.599  

DOCKED: MODEL       19
DOCKED: USER    Run = 19
DOCKED: USER    DPF = D:/autoduck_test/CID91466_5i6z/CID91466_5i6z.dpf
DOCKED: USER  
DOCKED: USER    Estimated Free Energy of Binding    =   -4.92 kcal/mol  [=(1)+(2)+(3)-(4)]
DOCKED: USER    Estimated Inhibition Constant, Ki   =  246.38 uM (micromolar)  [Temperature = 298.15 K]
DOCKED: USER    
DOCKED: USER    (1) Final Intermolecular Energy     =   -4.92 kcal/mol
DOCKED: USER        vdW + Hbond + desolv Energy     =   -4.91 kcal/mol
DOCKED: USER        Electrostatic Energy            =   -0.01 kcal/mol
DOCKED: USER    (2) Final Total Internal Energy     =   +0.00 kcal/mol
DOCKED: USER    (3) Torsional Free Energy           =   +0.00 kcal/mol
DOCKED: USER    (4) Unbound System's Energy  [=(2)] =   +0.00 kcal/mol
DOCKED: USER    
DOCKED: USER    
DOCKED: USER    NEWDPF move CID_91466.pdbqt
DOCKED: USER    NEWDPF about 0.000000 0.000000 0.000000
DOCKED: USER    NEWDPF tran0 47.211085 163.938233 149.586254
DOCKED: USER    NEWDPF quaternion0 0.504279 -0.758438 -0.123613 0.393946
DOCKED: USER    NEWDPF axisangle0 0.548646 -0.825167 -0.134489 133.599463
DOCKED: USER    NEWDPF quat0 0.548646 -0.825167 -0.134489 133.599463
DOCKED: USER  keepresnum = 1 
DOCKED: USER  
DOCKED: REMARK  0 active torsions:
DOCKED: REMARK  status: ('A' for Active; 'I' for Inactive)
DOCKED: USER                              x       y       z     vdW  Elec       q    Type
DOCKED: USER                           _______ _______ _______ _____ _____    ______ ____
DOCKED: ROOT
DOCKED: ATOM      1  O   UNL d   1      49.843 165.055 152.052 -0.12 -0.02    -0.276 OA
DOCKED: ATOM      2  N   UNL d   1      46.818 162.953 147.647 -0.04 -0.02    -0.299 N 
DOCKED: ATOM      3  N   UNL d   1      48.012 164.565 150.700 -0.10 -0.03    -0.298 N 
DOCKED: ATOM      4  C   UNL d   1      46.541 162.608 149.060 -0.21 +0.01    +0.066 C 
DOCKED: ATOM      5  C   UNL d   1      45.817 163.760 149.807 -0.40 +0.00    +0.027 C 
DOCKED: ATOM      6  C   UNL d   1      47.833 162.246 149.823 -0.13 +0.00    +0.024 C 
DOCKED: ATOM      7  C   UNL d   1      46.746 164.987 150.059 -0.37 +0.01    +0.081 C 
DOCKED: ATOM      8  C   UNL d   1      48.726 163.474 150.038 -0.10 +0.01    +0.113 C 
DOCKED: ATOM      9  C   UNL d   1      44.524 164.106 149.050 -0.59 -0.00    +0.008 C 
DOCKED: ATOM     10  C   UNL d   1      48.592 161.126 149.101 -0.05 +0.00    +0.008 C 
DOCKED: ATOM     11  C   UNL d   1      45.580 163.291 146.922 -0.29 +0.00    +0.085 C 
DOCKED: ATOM     12  C   UNL d   1      47.496 161.845 146.951 -0.06 +0.00    +0.085 C 
DOCKED: ATOM     13  C   UNL d   1      46.009 166.081 150.842 -0.68 +0.00    +0.023 C 
DOCKED: ATOM     14  C   UNL d   1      44.809 164.428 147.588 -0.50 +0.00    +0.016 C 
DOCKED: ATOM     15  C   UNL d   1      48.807 161.451 147.628 -0.03 +0.00    +0.016 C 
DOCKED: ATOM     16  C   UNL d   1      46.982 167.129 151.341 -0.52 +0.00    +0.011 C 
DOCKED: ATOM     17  C   UNL d   1      48.704 165.317 151.654 -0.22 +0.02    +0.216 C 
DOCKED: ATOM     18  C   UNL d   1      47.958 166.468 152.287 -0.47 -0.00    +0.096 C 
DOCKED: ENDROOT
DOCKED: TORSDOF 0
DOCKED: TER
DOCKED: ENDMDL
________________________________________________________________________________


	BEGINNING GENETIC ALGORITHM DOCKING 20 of 50
Run: 20 Seed: 951785692 1347806824 [ Run 20 of 50 GA/GALS ]
Beginning GENETIC ALGORITHM (GA), with a maximum of 2500000 energy evaluations.

Final-Value: -4.791


	FINAL GENETIC ALGORITHM DOCKED STATE
	_______________________________________________


Detailed state:  trans 46.356 175.737 123.676 quatxyzw 0.010317 -0.033257 -0.733442 0.678859 center 0.000 0.000 0.000 ntor 0
State:	 46.356 175.737 123.676   0.014 -0.045 -0.999 94.491  

DOCKED: MODEL       20
DOCKED: USER    Run = 20
DOCKED: USER    DPF = D:/autoduck_test/CID91466_5i6z/CID91466_5i6z.dpf
DOCKED: USER  
DOCKED: USER    Estimated Free Energy of Binding    =   -4.79 kcal/mol  [=(1)+(2)+(3)-(4)]
DOCKED: USER    Estimated Inhibition Constant, Ki   =  307.67 uM (micromolar)  [Temperature = 298.15 K]
DOCKED: USER    
DOCKED: USER    (1) Final Intermolecular Energy     =   -4.79 kcal/mol
DOCKED: USER        vdW + Hbond + desolv Energy     =   -4.80 kcal/mol
DOCKED: USER        Electrostatic Energy            =   +0.01 kcal/mol
DOCKED: USER    (2) Final Total Internal Energy     =   +0.00 kcal/mol
DOCKED: USER    (3) Torsional Free Energy           =   +0.00 kcal/mol
DOCKED: USER    (4) Unbound System's Energy  [=(2)] =   +0.00 kcal/mol
DOCKED: USER    
DOCKED: USER    
DOCKED: USER    NEWDPF move CID_91466.pdbqt
DOCKED: USER    NEWDPF about 0.000000 0.000000 0.000000
DOCKED: USER    NEWDPF tran0 46.356396 175.737393 123.676002
DOCKED: USER    NEWDPF quaternion0 0.010317 -0.033257 -0.733442 0.678859
DOCKED: USER    NEWDPF axisangle0 0.014051 -0.045293 -0.998875 94.490848
DOCKED: USER    NEWDPF quat0 0.014051 -0.045293 -0.998875 94.490848
DOCKED: USER  keepresnum = 1 
DOCKED: USER  
DOCKED: REMARK  0 active torsions:
DOCKED: REMARK  status: ('A' for Active; 'I' for Inactive)
DOCKED: USER                              x       y       z     vdW  Elec       q    Type
DOCKED: USER                           _______ _______ _______ _____ _____    ______ ____
DOCKED: ROOT
DOCKED: ATOM      1  O   UNL d   1      48.863 172.939 124.050 -0.06 -0.01    -0.276 OA
DOCKED: ATOM      2  N   UNL d   1      45.915 177.867 124.072 -0.16 -0.03    -0.299 N 
DOCKED: ATOM      3  N   UNL d   1      47.097 174.425 123.747 -0.05 -0.01    -0.298 N 
DOCKED: ATOM      4  C   UNL d   1      46.151 177.067 122.849 -0.23 +0.01    +0.066 C 
DOCKED: ATOM      5  C   UNL d   1      45.242 175.810 122.794 -0.25 +0.00    +0.027 C 
DOCKED: ATOM      6  C   UNL d   1      47.626 176.630 122.729 -0.15 +0.00    +0.024 C 
DOCKED: ATOM      7  C   UNL d   1      45.651 174.730 123.843 -0.25 +0.00    +0.081 C 
DOCKED: ATOM      8  C   UNL d   1      47.993 175.581 123.784 -0.15 +0.01    +0.113 C 
DOCKED: ATOM      9  C   UNL d   1      43.774 176.253 122.900 -0.53 +0.00    +0.008 C 
DOCKED: ATOM     10  C   UNL d   1      48.558 177.845 122.803 -0.26 +0.00    +0.008 C 
DOCKED: ATOM     11  C   UNL d   1      44.506 178.287 124.179 -0.55 +0.01    +0.085 C 
DOCKED: ATOM     12  C   UNL d   1      46.778 179.061 124.103 -0.31 +0.01    +0.085 C 
DOCKED: ATOM     13  C   UNL d   1      44.763 173.485 123.722 -0.37 +0.00    +0.023 C 
DOCKED: ATOM     14  C   UNL d   1      43.543 177.103 124.143 -0.46 +0.00    +0.016 C 
DOCKED: ATOM     15  C   UNL d   1      48.261 178.708 124.024 -0.42 +0.00    +0.016 C 
DOCKED: ATOM     16  C   UNL d   1      45.341 172.337 124.523 -0.34 -0.00    +0.011 C 
DOCKED: ATOM     17  C   UNL d   1      47.653 173.158 123.949 -0.11 +0.00    +0.216 C 
DOCKED: ATOM     18  C   UNL d   1      46.698 171.988 123.955 -0.16 +0.00    +0.096 C 
DOCKED: ENDROOT
DOCKED: TORSDOF 0
DOCKED: TER
DOCKED: ENDMDL
________________________________________________________________________________


	BEGINNING GENETIC ALGORITHM DOCKING 21 of 50
Run: 21 Seed: 1169422877 837311644 [ Run 21 of 50 GA/GALS ]
Beginning GENETIC ALGORITHM (GA), with a maximum of 2500000 energy evaluations.

Final-Value: -5.220


	FINAL GENETIC ALGORITHM DOCKED STATE
	_______________________________________________


Detailed state:  trans 46.070 171.932 182.532 quatxyzw -0.096120 0.202888 -0.241112 -0.944173 center 0.000 0.000 0.000 ntor 0
State:	 46.070 171.932 182.532  -0.292  0.616 -0.732 -38.471  

DOCKED: MODEL       21
DOCKED: USER    Run = 21
DOCKED: USER    DPF = D:/autoduck_test/CID91466_5i6z/CID91466_5i6z.dpf
DOCKED: USER  
DOCKED: USER    Estimated Free Energy of Binding    =   -5.22 kcal/mol  [=(1)+(2)+(3)-(4)]
DOCKED: USER    Estimated Inhibition Constant, Ki   =  149.19 uM (micromolar)  [Temperature = 298.15 K]
DOCKED: USER    
DOCKED: USER    (1) Final Intermolecular Energy     =   -5.22 kcal/mol
DOCKED: USER        vdW + Hbond + desolv Energy     =   -5.21 kcal/mol
DOCKED: USER        Electrostatic Energy            =   -0.01 kcal/mol
DOCKED: USER    (2) Final Total Internal Energy     =   +0.00 kcal/mol
DOCKED: USER    (3) Torsional Free Energy           =   +0.00 kcal/mol
DOCKED: USER    (4) Unbound System's Energy  [=(2)] =   +0.00 kcal/mol
DOCKED: USER    
DOCKED: USER    
DOCKED: USER    NEWDPF move CID_91466.pdbqt
DOCKED: USER    NEWDPF about 0.000000 0.000000 0.000000
DOCKED: USER    NEWDPF tran0 46.069839 171.932125 182.531616
DOCKED: USER    NEWDPF quaternion0 -0.096120 0.202888 -0.241112 -0.944173
DOCKED: USER    NEWDPF axisangle0 -0.291759 0.615837 -0.731862 -38.470845
DOCKED: USER    NEWDPF quat0 -0.291759 0.615837 -0.731862 -38.470845
DOCKED: USER  keepresnum = 1 
DOCKED: USER  
DOCKED: REMARK  0 active torsions:
DOCKED: REMARK  status: ('A' for Active; 'I' for Inactive)
DOCKED: USER                              x       y       z     vdW  Elec       q    Type
DOCKED: USER                           _______ _______ _______ _____ _____    ______ ____
DOCKED: ROOT
DOCKED: ATOM      1  O   UNL d   1      42.835 171.474 184.423 -0.69 -0.08    -0.276 OA
DOCKED: ATOM      2  N   UNL d   1      48.120 171.175 182.197 -0.17 -0.03    -0.299 N 
DOCKED: ATOM      3  N   UNL d   1      44.713 172.059 183.180 -0.06 -0.05    -0.298 N 
DOCKED: ATOM      4  C   UNL d   1      46.893 171.248 181.370 -0.18 +0.01    +0.066 C 
DOCKED: ATOM      5  C   UNL d   1      46.296 172.681 181.343 -0.11 +0.01    +0.027 C 
DOCKED: ATOM      6  C   UNL d   1      45.814 170.261 181.863 -0.18 +0.00    +0.024 C 
DOCKED: ATOM      7  C   UNL d   1      45.665 173.091 182.708 -0.16 +0.02    +0.081 C 
DOCKED: ATOM      8  C   UNL d   1      45.228 170.690 183.213 -0.25 +0.02    +0.113 C 
DOCKED: ATOM      9  C   UNL d   1      47.372 173.656 180.838 -0.20 +0.00    +0.008 C 
DOCKED: ATOM     10  C   UNL d   1      46.374 168.835 181.927 -0.32 +0.00    +0.008 C 
DOCKED: ATOM     11  C   UNL d   1      49.149 172.115 181.718 -0.48 +0.02    +0.085 C 
DOCKED: ATOM     12  C   UNL d   1      48.678 169.811 182.203 -0.46 +0.01    +0.085 C 
DOCKED: ATOM     13  C   UNL d   1      45.043 174.492 182.625 -0.17 +0.01    +0.023 C 
DOCKED: ATOM     14  C   UNL d   1      48.644 173.555 181.671 -0.38 +0.01    +0.016 C 
DOCKED: ATOM     15  C   UNL d   1      47.677 168.777 182.715 -0.51 +0.00    +0.016 C 
DOCKED: ATOM     16  C   UNL d   1      44.180 174.766 183.839 -0.37 +0.00    +0.011 C 
DOCKED: ATOM     17  C   UNL d   1      43.531 172.332 183.873 -0.22 +0.03    +0.216 C 
DOCKED: ATOM     18  C   UNL d   1      43.049 173.764 183.863 -0.33 +0.02    +0.096 C 
DOCKED: ENDROOT
DOCKED: TORSDOF 0
DOCKED: TER
DOCKED: ENDMDL
________________________________________________________________________________


	BEGINNING GENETIC ALGORITHM DOCKING 22 of 50
Run: 22 Seed: 1147053443 1436797866 [ Run 22 of 50 GA/GALS ]
Beginning GENETIC ALGORITHM (GA), with a maximum of 2500000 energy evaluations.

Final-Value: -4.149


	FINAL GENETIC ALGORITHM DOCKED STATE
	_______________________________________________


Detailed state:  trans 56.771 200.395 164.540 quatxyzw 0.871895 -0.238021 -0.047642 -0.425294 center 0.000 0.000 0.000 ntor 0
State:	 56.771 200.395 164.540   0.963 -0.263 -0.053 -129.661  

DOCKED: MODEL       22
DOCKED: USER    Run = 22
DOCKED: USER    DPF = D:/autoduck_test/CID91466_5i6z/CID91466_5i6z.dpf
DOCKED: USER  
DOCKED: USER    Estimated Free Energy of Binding    =   -4.15 kcal/mol  [=(1)+(2)+(3)-(4)]
DOCKED: USER    Estimated Inhibition Constant, Ki   =  910.10 uM (micromolar)  [Temperature = 298.15 K]
DOCKED: USER    
DOCKED: USER    (1) Final Intermolecular Energy     =   -4.15 kcal/mol
DOCKED: USER        vdW + Hbond + desolv Energy     =   -4.15 kcal/mol
DOCKED: USER        Electrostatic Energy            =   -0.00 kcal/mol
DOCKED: USER    (2) Final Total Internal Energy     =   +0.00 kcal/mol
DOCKED: USER    (3) Torsional Free Energy           =   +0.00 kcal/mol
DOCKED: USER    (4) Unbound System's Energy  [=(2)] =   +0.00 kcal/mol
DOCKED: USER    
DOCKED: USER    
DOCKED: USER    NEWDPF move CID_91466.pdbqt
DOCKED: USER    NEWDPF about 0.000000 0.000000 0.000000
DOCKED: USER    NEWDPF tran0 56.771137 200.394978 164.540040
DOCKED: USER    NEWDPF quaternion0 0.871895 -0.238021 -0.047642 -0.425294
DOCKED: USER    NEWDPF axisangle0 0.963361 -0.262991 -0.052640 -129.661449
DOCKED: USER    NEWDPF quat0 0.963361 -0.262991 -0.052640 -129.661449
DOCKED: USER  keepresnum = 1 
DOCKED: USER  
DOCKED: REMARK  0 active torsions:
DOCKED: REMARK  status: ('A' for Active; 'I' for Inactive)
DOCKED: USER                              x       y       z     vdW  Elec       q    Type
DOCKED: USER                           _______ _______ _______ _____ _____    ______ ____
DOCKED: ROOT
DOCKED: ATOM      1  O   UNL d   1      54.895 202.759 162.272 -0.35 +0.07    -0.276 OA
DOCKED: ATOM      2  N   UNL d   1      58.393 198.900 164.691 -0.02 -0.04    -0.299 N 
DOCKED: ATOM      3  N   UNL d   1      55.799 201.344 163.884 -0.13 +0.03    -0.298 N 
DOCKED: ATOM      4  C   UNL d   1      58.182 200.261 165.237 -0.22 +0.00    +0.066 C 
DOCKED: ATOM      5  C   UNL d   1      56.815 200.388 165.962 -0.21 -0.00    +0.027 C 
DOCKED: ATOM      6  C   UNL d   1      58.272 201.338 164.136 -0.18 +0.00    +0.024 C 
DOCKED: ATOM      7  C   UNL d   1      55.609 200.360 164.974 -0.23 -0.01    +0.081 C 
DOCKED: ATOM      8  C   UNL d   1      57.078 201.269 163.178 -0.25 +0.00    +0.113 C 
DOCKED: ATOM      9  C   UNL d   1      56.738 199.321 167.066 -0.28 -0.00    +0.008 C 
DOCKED: ATOM     10  C   UNL d   1      59.601 201.229 163.379 -0.17 +0.00    +0.008 C 
DOCKED: ATOM     11  C   UNL d   1      58.312 197.876 165.747 -0.10 +0.01    +0.085 C 
DOCKED: ATOM     12  C   UNL d   1      59.699 198.795 164.015 -0.26 +0.01    +0.085 C 
DOCKED: ATOM     13  C   UNL d   1      54.282 200.539 165.724 -0.20 -0.00    +0.023 C 
DOCKED: ATOM     14  C   UNL d   1      56.989 197.927 166.505 -0.44 +0.00    +0.016 C 
DOCKED: ATOM     15  C   UNL d   1      59.851 199.810 162.884 -0.25 +0.00    +0.016 C 
DOCKED: ATOM     16  C   UNL d   1      53.152 200.809 164.752 -0.34 -0.00    +0.011 C 
DOCKED: ATOM     17  C   UNL d   1      54.768 202.081 163.295 -0.25 -0.04    +0.216 C 
DOCKED: ATOM     18  C   UNL d   1      53.443 202.100 164.021 -0.27 -0.02    +0.096 C 
DOCKED: ENDROOT
DOCKED: TORSDOF 0
DOCKED: TER
DOCKED: ENDMDL
________________________________________________________________________________


	BEGINNING GENETIC ALGORITHM DOCKING 23 of 50
Run: 23 Seed: 1787791173 90730181 [ Run 23 of 50 GA/GALS ]
Beginning GENETIC ALGORITHM (GA), with a maximum of 2500000 energy evaluations.

Final-Value: -4.291


	FINAL GENETIC ALGORITHM DOCKED STATE
	_______________________________________________


Detailed state:  trans 31.582 166.378 192.263 quatxyzw -0.398275 -0.396986 0.630787 -0.534683 center 0.000 0.000 0.000 ntor 0
State:	 31.582 166.378 192.263  -0.471 -0.470  0.746 -115.355  

DOCKED: MODEL       23
DOCKED: USER    Run = 23
DOCKED: USER    DPF = D:/autoduck_test/CID91466_5i6z/CID91466_5i6z.dpf
DOCKED: USER  
DOCKED: USER    Estimated Free Energy of Binding    =   -4.29 kcal/mol  [=(1)+(2)+(3)-(4)]
DOCKED: USER    Estimated Inhibition Constant, Ki   =  715.64 uM (micromolar)  [Temperature = 298.15 K]
DOCKED: USER    
DOCKED: USER    (1) Final Intermolecular Energy     =   -4.29 kcal/mol
DOCKED: USER        vdW + Hbond + desolv Energy     =   -4.28 kcal/mol
DOCKED: USER        Electrostatic Energy            =   -0.02 kcal/mol
DOCKED: USER    (2) Final Total Internal Energy     =   +0.00 kcal/mol
DOCKED: USER    (3) Torsional Free Energy           =   +0.00 kcal/mol
DOCKED: USER    (4) Unbound System's Energy  [=(2)] =   +0.00 kcal/mol
DOCKED: USER    
DOCKED: USER    
DOCKED: USER    NEWDPF move CID_91466.pdbqt
DOCKED: USER    NEWDPF about 0.000000 0.000000 0.000000
DOCKED: USER    NEWDPF tran0 31.581846 166.377743 192.263002
DOCKED: USER    NEWDPF quaternion0 -0.398275 -0.396986 0.630787 -0.534683
DOCKED: USER    NEWDPF axisangle0 -0.471302 -0.469777 0.746448 -115.355111
DOCKED: USER    NEWDPF quat0 -0.471302 -0.469777 0.746448 -115.355111
DOCKED: USER  keepresnum = 1 
DOCKED: USER  
DOCKED: REMARK  0 active torsions:
DOCKED: REMARK  status: ('A' for Active; 'I' for Inactive)
DOCKED: USER                              x       y       z     vdW  Elec       q    Type
DOCKED: USER                           _______ _______ _______ _____ _____    ______ ____
DOCKED: ROOT
DOCKED: ATOM      1  O   UNL d   1      32.476 163.639 194.703 -0.55 -0.02    -0.276 OA
DOCKED: ATOM      2  N   UNL d   1      30.763 168.416 192.016 -0.13 +0.02    -0.299 N 
DOCKED: ATOM      3  N   UNL d   1      31.951 165.093 192.963 -0.12 -0.04    -0.298 N 
DOCKED: ATOM      4  C   UNL d   1      32.094 167.801 191.810 -0.13 -0.00    +0.066 C 
DOCKED: ATOM      5  C   UNL d   1      32.016 166.534 190.917 -0.14 +0.00    +0.027 C 
DOCKED: ATOM      6  C   UNL d   1      32.766 167.434 193.150 -0.13 -0.00    +0.024 C 
DOCKED: ATOM      7  C   UNL d   1      31.331 165.335 191.640 -0.26 +0.01    +0.081 C 
DOCKED: ATOM      8  C   UNL d   1      32.056 166.262 193.836 -0.16 +0.01    +0.113 C 
DOCKED: ATOM      9  C   UNL d   1      31.358 166.911 189.579 -0.18 +0.00    +0.008 C 
DOCKED: ATOM     10  C   UNL d   1      32.840 168.657 194.072 -0.14 -0.00    +0.008 C 
DOCKED: ATOM     11  C   UNL d   1      30.129 168.770 190.734 -0.28 -0.00    +0.085 C 
DOCKED: ATOM     12  C   UNL d   1      30.857 169.623 192.857 -0.30 -0.03    +0.085 C 
DOCKED: ATOM     13  C   UNL d   1      31.319 164.089 190.744 -0.31 +0.00    +0.023 C 
DOCKED: ATOM     14  C   UNL d   1      30.004 167.572 189.797 -0.24 +0.00    +0.016 C 
DOCKED: ATOM     15  C   UNL d   1      31.482 169.332 194.220 -0.24 -0.01    +0.016 C 
DOCKED: ATOM     16  C   UNL d   1      30.931 162.861 191.541 -0.46 +0.00    +0.011 C 
DOCKED: ATOM     17  C   UNL d   1      32.131 163.830 193.533 -0.15 +0.04    +0.216 C 
DOCKED: ATOM     18  C   UNL d   1      31.968 162.639 192.618 -0.35 +0.01    +0.096 C 
DOCKED: ENDROOT
DOCKED: TORSDOF 0
DOCKED: TER
DOCKED: ENDMDL
________________________________________________________________________________


	BEGINNING GENETIC ALGORITHM DOCKING 24 of 50
Run: 24 Seed: 911753628 928548817 [ Run 24 of 50 GA/GALS ]
Beginning GENETIC ALGORITHM (GA), with a maximum of 2500000 energy evaluations.

Final-Value: -4.641


	FINAL GENETIC ALGORITHM DOCKED STATE
	_______________________________________________


Detailed state:  trans 29.089 172.734 186.993 quatxyzw 0.042258 -0.766833 0.606651 0.205319 center 0.000 0.000 0.000 ntor 0
State:	 29.089 172.734 186.993   0.043 -0.784  0.620 156.304  

DOCKED: MODEL       24
DOCKED: USER    Run = 24
DOCKED: USER    DPF = D:/autoduck_test/CID91466_5i6z/CID91466_5i6z.dpf
DOCKED: USER  
DOCKED: USER    Estimated Free Energy of Binding    =   -4.64 kcal/mol  [=(1)+(2)+(3)-(4)]
DOCKED: USER    Estimated Inhibition Constant, Ki   =  396.15 uM (micromolar)  [Temperature = 298.15 K]
DOCKED: USER    
DOCKED: USER    (1) Final Intermolecular Energy     =   -4.64 kcal/mol
DOCKED: USER        vdW + Hbond + desolv Energy     =   -4.68 kcal/mol
DOCKED: USER        Electrostatic Energy            =   +0.04 kcal/mol
DOCKED: USER    (2) Final Total Internal Energy     =   +0.00 kcal/mol
DOCKED: USER    (3) Torsional Free Energy           =   +0.00 kcal/mol
DOCKED: USER    (4) Unbound System's Energy  [=(2)] =   +0.00 kcal/mol
DOCKED: USER    
DOCKED: USER    
DOCKED: USER    NEWDPF move CID_91466.pdbqt
DOCKED: USER    NEWDPF about 0.000000 0.000000 0.000000
DOCKED: USER    NEWDPF tran0 29.089138 172.733798 186.992584
DOCKED: USER    NEWDPF quaternion0 0.042258 -0.766833 0.606651 0.205319
DOCKED: USER    NEWDPF axisangle0 0.043178 -0.783526 0.619857 156.303686
DOCKED: USER    NEWDPF quat0 0.043178 -0.783526 0.619857 156.303686
DOCKED: USER  keepresnum = 1 
DOCKED: USER  
DOCKED: REMARK  0 active torsions:
DOCKED: REMARK  status: ('A' for Active; 'I' for Inactive)
DOCKED: USER                              x       y       z     vdW  Elec       q    Type
DOCKED: USER                           _______ _______ _______ _____ _____    ______ ____
DOCKED: ROOT
DOCKED: ATOM      1  O   UNL d   1      31.509 172.836 189.888 -0.22 +0.05    -0.276 OA
DOCKED: ATOM      2  N   UNL d   1      27.389 171.670 186.062 -0.08 +0.08    -0.299 N 
DOCKED: ATOM      3  N   UNL d   1      30.224 172.988 187.954 -0.07 +0.03    -0.298 N 
DOCKED: ATOM      4  C   UNL d   1      27.562 173.000 186.690 -0.25 -0.03    +0.066 C 
DOCKED: ATOM      5  C   UNL d   1      28.761 173.777 186.082 -0.36 -0.01    +0.027 C 
DOCKED: ATOM      6  C   UNL d   1      27.754 172.890 188.217 -0.40 -0.01    +0.024 C 
DOCKED: ATOM      7  C   UNL d   1      30.137 173.164 186.486 -0.17 -0.01    +0.081 C 
DOCKED: ATOM      8  C   UNL d   1      29.110 172.270 188.573 -0.24 -0.01    +0.113 C 
DOCKED: ATOM      9  C   UNL d   1      28.556 173.895 184.563 -0.30 -0.00    +0.008 C 
DOCKED: ATOM     10  C   UNL d   1      26.599 172.105 188.852 -0.51 -0.00    +0.008 C 
DOCKED: ATOM     11  C   UNL d   1      27.200 171.782 184.605 -0.20 -0.02    +0.085 C 
DOCKED: ATOM     12  C   UNL d   1      26.241 170.952 186.643 -0.22 -0.02    +0.085 C 
DOCKED: ATOM     13  C   UNL d   1      31.295 173.988 185.908 -0.18 +0.00    +0.023 C 
DOCKED: ATOM     14  C   UNL d   1      28.346 172.528 183.926 -0.24 -0.00    +0.016 C 
DOCKED: ATOM     15  C   UNL d   1      26.375 170.770 188.154 -0.51 -0.00    +0.016 C 
DOCKED: ATOM     16  C   UNL d   1      32.610 173.577 186.537 -0.25 +0.00    +0.011 C 
DOCKED: ATOM     17  C   UNL d   1      31.392 173.158 188.703 -0.21 -0.02    +0.216 C 
DOCKED: ATOM     18  C   UNL d   1      32.543 173.859 188.021 -0.28 +0.00    +0.096 C 
DOCKED: ENDROOT
DOCKED: TORSDOF 0
DOCKED: TER
DOCKED: ENDMDL
________________________________________________________________________________


	BEGINNING GENETIC ALGORITHM DOCKING 25 of 50
Run: 25 Seed: 1121251416 995381127 [ Run 25 of 50 GA/GALS ]
Beginning GENETIC ALGORITHM (GA), with a maximum of 2500000 energy evaluations.

Final-Value: -4.819


	FINAL GENETIC ALGORITHM DOCKED STATE
	_______________________________________________


Detailed state:  trans 47.339 176.586 123.586 quatxyzw -0.119531 -0.878821 0.448970 0.108684 center 0.000 0.000 0.000 ntor 0
State:	 47.339 176.586 123.586  -0.120 -0.884  0.452 167.521  

DOCKED: MODEL       25
DOCKED: USER    Run = 25
DOCKED: USER    DPF = D:/autoduck_test/CID91466_5i6z/CID91466_5i6z.dpf
DOCKED: USER  
DOCKED: USER    Estimated Free Energy of Binding    =   -4.82 kcal/mol  [=(1)+(2)+(3)-(4)]
DOCKED: USER    Estimated Inhibition Constant, Ki   =  293.74 uM (micromolar)  [Temperature = 298.15 K]
DOCKED: USER    
DOCKED: USER    (1) Final Intermolecular Energy     =   -4.82 kcal/mol
DOCKED: USER        vdW + Hbond + desolv Energy     =   -4.80 kcal/mol
DOCKED: USER        Electrostatic Energy            =   -0.02 kcal/mol
DOCKED: USER    (2) Final Total Internal Energy     =   +0.00 kcal/mol
DOCKED: USER    (3) Torsional Free Energy           =   +0.00 kcal/mol
DOCKED: USER    (4) Unbound System's Energy  [=(2)] =   +0.00 kcal/mol
DOCKED: USER    
DOCKED: USER    
DOCKED: USER    NEWDPF move CID_91466.pdbqt
DOCKED: USER    NEWDPF about 0.000000 0.000000 0.000000
DOCKED: USER    NEWDPF tran0 47.339141 176.586067 123.586004
DOCKED: USER    NEWDPF quaternion0 -0.119531 -0.878821 0.448970 0.108684
DOCKED: USER    NEWDPF axisangle0 -0.120244 -0.884058 0.451645 167.521034
DOCKED: USER    NEWDPF quat0 -0.120244 -0.884058 0.451645 167.521034
DOCKED: USER  keepresnum = 1 
DOCKED: USER  
DOCKED: REMARK  0 active torsions:
DOCKED: REMARK  status: ('A' for Active; 'I' for Inactive)
DOCKED: USER                              x       y       z     vdW  Elec       q    Type
DOCKED: USER                           _______ _______ _______ _____ _____    ______ ____
DOCKED: ROOT
DOCKED: ATOM      1  O   UNL d   1      49.509 174.735 126.059 -0.20 -0.04    -0.276 OA
DOCKED: ATOM      2  N   UNL d   1      45.453 176.571 122.432 -0.07 -0.03    -0.299 N 
DOCKED: ATOM      3  N   UNL d   1      48.441 176.062 124.473 -0.12 -0.03    -0.298 N 
DOCKED: ATOM      4  C   UNL d   1      45.983 177.395 123.543 -0.31 +0.01    +0.066 C 
DOCKED: ATOM      5  C   UNL d   1      47.393 177.961 123.224 -0.31 +0.00    +0.027 C 
DOCKED: ATOM      6  C   UNL d   1      46.046 176.599 124.864 -0.33 +0.00    +0.024 C 
DOCKED: ATOM      7  C   UNL d   1      48.495 176.858 123.225 -0.17 +0.01    +0.081 C 
DOCKED: ATOM      8  C   UNL d   1      47.129 175.516 124.821 -0.25 +0.01    +0.113 C 
DOCKED: ATOM      9  C   UNL d   1      47.320 178.764 121.915 -0.17 +0.00    +0.008 C 
DOCKED: ATOM     10  C   UNL d   1      44.674 176.001 125.201 -0.56 +0.00    +0.008 C 
DOCKED: ATOM     11  C   UNL d   1      45.390 177.338 121.176 -0.26 +0.01    +0.085 C 
DOCKED: ATOM     12  C   UNL d   1      44.111 176.050 122.748 -0.40 +0.01    +0.085 C 
DOCKED: ATOM     13  C   UNL d   1      49.878 177.465 122.957 -0.23 +0.00    +0.023 C 
DOCKED: ATOM     14  C   UNL d   1      46.744 177.923 120.783 -0.22 +0.00    +0.016 C 
DOCKED: ATOM     15  C   UNL d   1      44.098 175.218 124.028 -0.49 +0.00    +0.016 C 
DOCKED: ATOM     16  C   UNL d   1      50.970 176.457 123.251 -0.20 +0.00    +0.011 C 
DOCKED: ATOM     17  C   UNL d   1      49.561 175.546 125.130 -0.25 +0.02    +0.216 C 
DOCKED: ATOM     18  C   UNL d   1      50.908 176.093 124.716 -0.27 +0.00    +0.096 C 
DOCKED: ENDROOT
DOCKED: TORSDOF 0
DOCKED: TER
DOCKED: ENDMDL
________________________________________________________________________________


	BEGINNING GENETIC ALGORITHM DOCKING 26 of 50
Run: 26 Seed: 1628722656 538369244 [ Run 26 of 50 GA/GALS ]
Beginning GENETIC ALGORITHM (GA), with a maximum of 2500000 energy evaluations.

Final-Value: -4.285


	FINAL GENETIC ALGORITHM DOCKED STATE
	_______________________________________________


Detailed state:  trans 44.970 146.832 199.065 quatxyzw 0.048110 -0.126427 -0.990488 -0.025219 center 0.000 0.000 0.000 ntor 0
State:	 44.970 146.832 199.065   0.048 -0.126 -0.991 -177.110  

DOCKED: MODEL       26
DOCKED: USER    Run = 26
DOCKED: USER    DPF = D:/autoduck_test/CID91466_5i6z/CID91466_5i6z.dpf
DOCKED: USER  
DOCKED: USER    Estimated Free Energy of Binding    =   -4.28 kcal/mol  [=(1)+(2)+(3)-(4)]
DOCKED: USER    Estimated Inhibition Constant, Ki   =  723.25 uM (micromolar)  [Temperature = 298.15 K]
DOCKED: USER    
DOCKED: USER    (1) Final Intermolecular Energy     =   -4.28 kcal/mol
DOCKED: USER        vdW + Hbond + desolv Energy     =   -4.24 kcal/mol
DOCKED: USER        Electrostatic Energy            =   -0.04 kcal/mol
DOCKED: USER    (2) Final Total Internal Energy     =   +0.00 kcal/mol
DOCKED: USER    (3) Torsional Free Energy           =   +0.00 kcal/mol
DOCKED: USER    (4) Unbound System's Energy  [=(2)] =   +0.00 kcal/mol
DOCKED: USER    
DOCKED: USER    
DOCKED: USER    NEWDPF move CID_91466.pdbqt
DOCKED: USER    NEWDPF about 0.000000 0.000000 0.000000
DOCKED: USER    NEWDPF tran0 44.970274 146.831784 199.065129
DOCKED: USER    NEWDPF quaternion0 0.048110 -0.126427 -0.990488 -0.025219
DOCKED: USER    NEWDPF axisangle0 0.048126 -0.126467 -0.990803 -177.109779
DOCKED: USER    NEWDPF quat0 0.048126 -0.126467 -0.990803 -177.109779
DOCKED: USER  keepresnum = 1 
DOCKED: USER  
DOCKED: REMARK  0 active torsions:
DOCKED: REMARK  status: ('A' for Active; 'I' for Inactive)
DOCKED: USER                              x       y       z     vdW  Elec       q    Type
DOCKED: USER                           _______ _______ _______ _____ _____    ______ ____
DOCKED: ROOT
DOCKED: ATOM      1  O   UNL d   1      47.842 149.283 199.021 -0.55 -0.14    -0.276 OA
DOCKED: ATOM      2  N   UNL d   1      42.811 146.545 199.447 -0.14 -0.28    -0.299 N 
DOCKED: ATOM      3  N   UNL d   1      46.305 147.534 199.037 -0.14 -0.15    -0.298 N 
DOCKED: ATOM      4  C   UNL d   1      43.668 146.487 198.240 -0.17 +0.05    +0.066 C 
DOCKED: ATOM      5  C   UNL d   1      44.893 145.555 198.442 -0.10 +0.02    +0.027 C 
DOCKED: ATOM      6  C   UNL d   1      44.164 147.889 197.825 -0.28 +0.01    +0.024 C 
DOCKED: ATOM      7  C   UNL d   1      45.943 146.153 199.428 -0.15 +0.06    +0.081 C 
DOCKED: ATOM      8  C   UNL d   1      45.183 148.448 198.824 -0.36 +0.05    +0.113 C 
DOCKED: ATOM      9  C   UNL d   1      44.391 144.158 198.842 -0.08 +0.01    +0.008 C 
DOCKED: ATOM     10  C   UNL d   1      42.982 148.848 197.639 -0.42 +0.00    +0.008 C 
DOCKED: ATOM     11  C   UNL d   1      42.336 145.206 199.835 -0.22 +0.10    +0.085 C 
DOCKED: ATOM     12  C   UNL d   1      41.650 147.427 199.233 -0.42 +0.06    +0.085 C 
DOCKED: ATOM     13  C   UNL d   1      47.159 145.226 199.561 -0.10 +0.01    +0.023 C 
DOCKED: ATOM     14  C   UNL d   1      43.484 144.226 200.064 -0.06 +0.02    +0.016 C 
DOCKED: ATOM     15  C   UNL d   1      42.061 148.847 198.853 -0.55 +0.01    +0.016 C 
DOCKED: ATOM     16  C   UNL d   1      48.294 145.933 200.271 -0.14 +0.01    +0.011 C 
DOCKED: ATOM     17  C   UNL d   1      47.582 148.085 199.173 -0.23 +0.09    +0.216 C 
DOCKED: ATOM     18  C   UNL d   1      48.716 147.123 199.441 -0.14 +0.04    +0.096 C 
DOCKED: ENDROOT
DOCKED: TORSDOF 0
DOCKED: TER
DOCKED: ENDMDL
________________________________________________________________________________


	BEGINNING GENETIC ALGORITHM DOCKING 27 of 50
Run: 27 Seed: 715035419 763167698 [ Run 27 of 50 GA/GALS ]
Beginning GENETIC ALGORITHM (GA), with a maximum of 2500000 energy evaluations.

Final-Value: -4.751


	FINAL GENETIC ALGORITHM DOCKED STATE
	_______________________________________________


Detailed state:  trans 18.356 177.990 145.979 quatxyzw -0.461536 -0.132124 0.437629 0.760269 center 0.000 0.000 0.000 ntor 0
State:	 18.356 177.990 145.979  -0.710 -0.203  0.674 81.024  

DOCKED: MODEL       27
DOCKED: USER    Run = 27
DOCKED: USER    DPF = D:/autoduck_test/CID91466_5i6z/CID91466_5i6z.dpf
DOCKED: USER  
DOCKED: USER    Estimated Free Energy of Binding    =   -4.75 kcal/mol  [=(1)+(2)+(3)-(4)]
DOCKED: USER    Estimated Inhibition Constant, Ki   =  329.13 uM (micromolar)  [Temperature = 298.15 K]
DOCKED: USER    
DOCKED: USER    (1) Final Intermolecular Energy     =   -4.75 kcal/mol
DOCKED: USER        vdW + Hbond + desolv Energy     =   -4.73 kcal/mol
DOCKED: USER        Electrostatic Energy            =   -0.02 kcal/mol
DOCKED: USER    (2) Final Total Internal Energy     =   +0.00 kcal/mol
DOCKED: USER    (3) Torsional Free Energy           =   +0.00 kcal/mol
DOCKED: USER    (4) Unbound System's Energy  [=(2)] =   +0.00 kcal/mol
DOCKED: USER    
DOCKED: USER    
DOCKED: USER    NEWDPF move CID_91466.pdbqt
DOCKED: USER    NEWDPF about 0.000000 0.000000 0.000000
DOCKED: USER    NEWDPF tran0 18.356332 177.989969 145.978727
DOCKED: USER    NEWDPF quaternion0 -0.461536 -0.132124 0.437629 0.760269
DOCKED: USER    NEWDPF axisangle0 -0.710484 -0.203390 0.673681 81.024171
DOCKED: USER    NEWDPF quat0 -0.710484 -0.203390 0.673681 81.024171
DOCKED: USER  keepresnum = 1 
DOCKED: USER  
DOCKED: REMARK  0 active torsions:
DOCKED: REMARK  status: ('A' for Active; 'I' for Inactive)
DOCKED: USER                              x       y       z     vdW  Elec       q    Type
DOCKED: USER                           _______ _______ _______ _____ _____    ______ ____
DOCKED: ROOT
DOCKED: ATOM      1  O   UNL d   1      14.764 178.965 146.611 -0.12 -0.06    -0.276 OA
DOCKED: ATOM      2  N   UNL d   1      19.721 176.466 145.140 -0.10 -0.04    -0.299 N 
DOCKED: ATOM      3  N   UNL d   1      17.057 178.603 146.439 -0.07 -0.04    -0.298 N 
DOCKED: ATOM      4  C   UNL d   1      19.376 177.861 144.779 -0.27 +0.01    +0.066 C 
DOCKED: ATOM      5  C   UNL d   1      19.510 178.823 145.990 -0.30 +0.00    +0.027 C 
DOCKED: ATOM      6  C   UNL d   1      17.946 177.965 144.208 -0.29 +0.00    +0.024 C 
DOCKED: ATOM      7  C   UNL d   1      18.401 178.593 147.062 -0.21 +0.01    +0.081 C 
DOCKED: ATOM      8  C   UNL d   1      16.886 177.719 145.287 -0.14 +0.02    +0.113 C 
DOCKED: ATOM      9  C   UNL d   1      20.940 178.724 146.546 -0.40 +0.00    +0.008 C 
DOCKED: ATOM     10  C   UNL d   1      17.766 177.009 143.022 -0.32 +0.00    +0.008 C 
DOCKED: ATOM     11  C   UNL d   1      21.089 176.372 145.679 -0.36 +0.01    +0.085 C 
DOCKED: ATOM     12  C   UNL d   1      19.598 175.570 143.977 -0.28 +0.02    +0.085 C 
DOCKED: ATOM     13  C   UNL d   1      18.538 179.595 148.216 -0.40 +0.00    +0.023 C 
DOCKED: ATOM     14  C   UNL d   1      21.303 177.284 146.884 -0.36 +0.00    +0.016 C 
DOCKED: ATOM     15  C   UNL d   1      18.195 175.590 143.374 -0.25 +0.00    +0.016 C 
DOCKED: ATOM     16  C   UNL d   1      17.305 179.571 149.095 -0.39 +0.00    +0.011 C 
DOCKED: ATOM     17  C   UNL d   1      15.909 179.119 147.046 -0.13 +0.04    +0.216 C 
DOCKED: ATOM     18  C   UNL d   1      16.113 179.990 148.264 -0.34 +0.01    +0.096 C 
DOCKED: ENDROOT
DOCKED: TORSDOF 0
DOCKED: TER
DOCKED: ENDMDL
________________________________________________________________________________


	BEGINNING GENETIC ALGORITHM DOCKING 28 of 50
Run: 28 Seed: 1817641295 1870539649 [ Run 28 of 50 GA/GALS ]
Beginning GENETIC ALGORITHM (GA), with a maximum of 2500000 energy evaluations.

Final-Value: -5.118


	FINAL GENETIC ALGORITHM DOCKED STATE
	_______________________________________________


Detailed state:  trans 29.887 171.297 152.914 quatxyzw -0.293187 0.304467 0.695677 0.580840 center 0.000 0.000 0.000 ntor 0
State:	 29.887 171.297 152.914  -0.360  0.374  0.855 108.981  

DOCKED: MODEL       28
DOCKED: USER    Run = 28
DOCKED: USER    DPF = D:/autoduck_test/CID91466_5i6z/CID91466_5i6z.dpf
DOCKED: USER  
DOCKED: USER    Estimated Free Energy of Binding    =   -5.12 kcal/mol  [=(1)+(2)+(3)-(4)]
DOCKED: USER    Estimated Inhibition Constant, Ki   =  177.06 uM (micromolar)  [Temperature = 298.15 K]
DOCKED: USER    
DOCKED: USER    (1) Final Intermolecular Energy     =   -5.12 kcal/mol
DOCKED: USER        vdW + Hbond + desolv Energy     =   -5.07 kcal/mol
DOCKED: USER        Electrostatic Energy            =   -0.04 kcal/mol
DOCKED: USER    (2) Final Total Internal Energy     =   +0.00 kcal/mol
DOCKED: USER    (3) Torsional Free Energy           =   +0.00 kcal/mol
DOCKED: USER    (4) Unbound System's Energy  [=(2)] =   +0.00 kcal/mol
DOCKED: USER    
DOCKED: USER    
DOCKED: USER    NEWDPF move CID_91466.pdbqt
DOCKED: USER    NEWDPF about 0.000000 0.000000 0.000000
DOCKED: USER    NEWDPF tran0 29.886536 171.296937 152.913772
DOCKED: USER    NEWDPF quaternion0 -0.293187 0.304467 0.695677 0.580840
DOCKED: USER    NEWDPF axisangle0 -0.360173 0.374029 0.854621 108.980708
DOCKED: USER    NEWDPF quat0 -0.360173 0.374029 0.854621 108.980708
DOCKED: USER  keepresnum = 1 
DOCKED: USER  
DOCKED: REMARK  0 active torsions:
DOCKED: REMARK  status: ('A' for Active; 'I' for Inactive)
DOCKED: USER                              x       y       z     vdW  Elec       q    Type
DOCKED: USER                           _______ _______ _______ _____ _____    ______ ____
DOCKED: ROOT
DOCKED: ATOM      1  O   UNL d   1      28.709 174.600 151.516 -1.00 -0.10    -0.276 OA
DOCKED: ATOM      2  N   UNL d   1      29.351 169.197 153.353 -0.04 -0.03    -0.299 N 
DOCKED: ATOM      3  N   UNL d   1      29.687 172.737 152.509 -0.16 -0.05    -0.298 N 
DOCKED: ATOM      4  C   UNL d   1      30.290 169.854 152.415 -0.27 +0.01    +0.066 C 
DOCKED: ATOM      5  C   UNL d   1      31.223 170.862 153.139 -0.33 +0.00    +0.027 C 
DOCKED: ATOM      6  C   UNL d   1      29.545 170.583 151.277 -0.33 +0.00    +0.024 C 
DOCKED: ATOM      7  C   UNL d   1      30.465 172.138 153.618 -0.29 +0.01    +0.081 C 
DOCKED: ATOM      8  C   UNL d   1      28.802 171.821 151.790 -0.12 +0.02    +0.113 C 
DOCKED: ATOM      9  C   UNL d   1      31.972 170.126 154.262 -0.33 +0.00    +0.008 C 
DOCKED: ATOM     10  C   UNL d   1      28.593 169.623 150.552 -0.32 +0.00    +0.008 C 
DOCKED: ATOM     11  C   UNL d   1      30.068 168.498 154.433 -0.11 +0.01    +0.085 C 
DOCKED: ATOM     12  C   UNL d   1      28.481 168.237 152.651 -0.10 +0.01    +0.085 C 
DOCKED: ATOM     13  C   UNL d   1      31.429 173.131 154.283 -0.17 +0.00    +0.023 C 
DOCKED: ATOM     14  C   UNL d   1      31.003 169.426 155.205 -0.17 +0.00    +0.016 C 
DOCKED: ATOM     15  C   UNL d   1      27.679 168.892 151.528 -0.19 +0.00    +0.016 C 
DOCKED: ATOM     16  C   UNL d   1      30.762 174.476 154.476 -0.43 +0.00    +0.011 C 
DOCKED: ATOM     17  C   UNL d   1      29.501 174.109 152.325 -0.35 +0.05    +0.216 C 
DOCKED: ATOM     18  C   UNL d   1      30.397 175.032 153.118 -0.36 +0.02    +0.096 C 
DOCKED: ENDROOT
DOCKED: TORSDOF 0
DOCKED: TER
DOCKED: ENDMDL
________________________________________________________________________________


	BEGINNING GENETIC ALGORITHM DOCKING 29 of 50
Run: 29 Seed: 1425420716 1846785881 [ Run 29 of 50 GA/GALS ]
Beginning GENETIC ALGORITHM (GA), with a maximum of 2500000 energy evaluations.

Final-Value: -4.477


	FINAL GENETIC ALGORITHM DOCKED STATE
	_______________________________________________


Detailed state:  trans 52.931 203.468 164.526 quatxyzw -0.885328 0.408193 0.058103 0.214934 center 0.000 0.000 0.000 ntor 0
State:	 52.931 203.468 164.526  -0.907  0.418  0.059 155.177  

DOCKED: MODEL       29
DOCKED: USER    Run = 29
DOCKED: USER    DPF = D:/autoduck_test/CID91466_5i6z/CID91466_5i6z.dpf
DOCKED: USER  
DOCKED: USER    Estimated Free Energy of Binding    =   -4.48 kcal/mol  [=(1)+(2)+(3)-(4)]
DOCKED: USER    Estimated Inhibition Constant, Ki   =  523.19 uM (micromolar)  [Temperature = 298.15 K]
DOCKED: USER    
DOCKED: USER    (1) Final Intermolecular Energy     =   -4.48 kcal/mol
DOCKED: USER        vdW + Hbond + desolv Energy     =   -4.41 kcal/mol
DOCKED: USER        Electrostatic Energy            =   -0.06 kcal/mol
DOCKED: USER    (2) Final Total Internal Energy     =   +0.00 kcal/mol
DOCKED: USER    (3) Torsional Free Energy           =   +0.00 kcal/mol
DOCKED: USER    (4) Unbound System's Energy  [=(2)] =   +0.00 kcal/mol
DOCKED: USER    
DOCKED: USER    
DOCKED: USER    NEWDPF move CID_91466.pdbqt
DOCKED: USER    NEWDPF about 0.000000 0.000000 0.000000
DOCKED: USER    NEWDPF tran0 52.930540 203.468078 164.526395
DOCKED: USER    NEWDPF quaternion0 -0.885328 0.408193 0.058103 0.214934
DOCKED: USER    NEWDPF axisangle0 -0.906515 0.417961 0.059493 155.176741
DOCKED: USER    NEWDPF quat0 -0.906515 0.417961 0.059493 155.176741
DOCKED: USER  keepresnum = 1 
DOCKED: USER  
DOCKED: REMARK  0 active torsions:
DOCKED: REMARK  status: ('A' for Active; 'I' for Inactive)
DOCKED: USER                              x       y       z     vdW  Elec       q    Type
DOCKED: USER                           _______ _______ _______ _____ _____    ______ ____
DOCKED: ROOT
DOCKED: ATOM      1  O   UNL d   1      52.458 206.928 163.090 -0.68 -0.08    -0.276 OA
DOCKED: ATOM      2  N   UNL d   1      53.989 201.536 164.341 -0.10 +0.07    -0.299 N 
DOCKED: ATOM      3  N   UNL d   1      52.468 204.853 164.145 -0.10 +0.02    -0.298 N 
DOCKED: ATOM      4  C   UNL d   1      54.003 202.636 165.333 -0.13 -0.01    +0.066 C 
DOCKED: ATOM      5  C   UNL d   1      52.574 202.996 165.820 -0.19 -0.01    +0.027 C 
DOCKED: ATOM      6  C   UNL d   1      54.679 203.904 164.770 -0.09 -0.00    +0.024 C 
DOCKED: ATOM      7  C   UNL d   1      51.728 203.705 164.719 -0.23 -0.02    +0.081 C 
DOCKED: ATOM      8  C   UNL d   1      53.825 204.564 163.682 -0.21 -0.00    +0.113 C 
DOCKED: ATOM      9  C   UNL d   1      51.912 201.731 166.393 -0.26 -0.00    +0.008 C 
DOCKED: ATOM     10  C   UNL d   1      56.087 203.583 164.255 -0.11 -0.00    +0.008 C 
DOCKED: ATOM     11  C   UNL d   1      53.348 200.326 164.886 -0.25 -0.02    +0.085 C 
DOCKED: ATOM     12  C   UNL d   1      55.354 201.201 163.898 -0.25 -0.01    +0.085 C 
DOCKED: ATOM     13  C   UNL d   1      50.342 204.089 165.255 -0.33 -0.01    +0.023 C 
DOCKED: ATOM     14  C   UNL d   1      51.929 200.593 165.381 -0.44 -0.00    +0.016 C 
DOCKED: ATOM     15  C   UNL d   1      56.079 202.401 163.292 -0.28 -0.00    +0.016 C 
DOCKED: ATOM     16  C   UNL d   1      49.641 205.031 164.298 -0.39 -0.00    +0.011 C 
DOCKED: ATOM     17  C   UNL d   1      51.875 206.049 163.733 -0.15 +0.02    +0.216 C 
DOCKED: ATOM     18  C   UNL d   1      50.456 206.299 164.185 -0.20 -0.00    +0.096 C 
DOCKED: ENDROOT
DOCKED: TORSDOF 0
DOCKED: TER
DOCKED: ENDMDL
________________________________________________________________________________


	BEGINNING GENETIC ALGORITHM DOCKING 30 of 50
Run: 30 Seed: 1995023500 193400743 [ Run 30 of 50 GA/GALS ]
Beginning GENETIC ALGORITHM (GA), with a maximum of 2500000 energy evaluations.

Final-Value: -4.573


	FINAL GENETIC ALGORITHM DOCKED STATE
	_______________________________________________


Detailed state:  trans 15.017 182.696 120.580 quatxyzw 0.321637 0.039581 0.822666 -0.467122 center 0.000 0.000 0.000 ntor 0
State:	 15.017 182.696 120.580   0.364  0.045  0.930 -124.305  

DOCKED: MODEL       30
DOCKED: USER    Run = 30
DOCKED: USER    DPF = D:/autoduck_test/CID91466_5i6z/CID91466_5i6z.dpf
DOCKED: USER  
DOCKED: USER    Estimated Free Energy of Binding    =   -4.57 kcal/mol  [=(1)+(2)+(3)-(4)]
DOCKED: USER    Estimated Inhibition Constant, Ki   =  444.59 uM (micromolar)  [Temperature = 298.15 K]
DOCKED: USER    
DOCKED: USER    (1) Final Intermolecular Energy     =   -4.57 kcal/mol
DOCKED: USER        vdW + Hbond + desolv Energy     =   -4.52 kcal/mol
DOCKED: USER        Electrostatic Energy            =   -0.05 kcal/mol
DOCKED: USER    (2) Final Total Internal Energy     =   +0.00 kcal/mol
DOCKED: USER    (3) Torsional Free Energy           =   +0.00 kcal/mol
DOCKED: USER    (4) Unbound System's Energy  [=(2)] =   +0.00 kcal/mol
DOCKED: USER    
DOCKED: USER    
DOCKED: USER    NEWDPF move CID_91466.pdbqt
DOCKED: USER    NEWDPF about 0.000000 0.000000 0.000000
DOCKED: USER    NEWDPF tran0 15.017350 182.695535 120.579908
DOCKED: USER    NEWDPF quaternion0 0.321637 0.039581 0.822666 -0.467122
DOCKED: USER    NEWDPF axisangle0 0.363764 0.044765 0.930415 -124.304686
DOCKED: USER    NEWDPF quat0 0.363764 0.044765 0.930415 -124.304686
DOCKED: USER  keepresnum = 1 
DOCKED: USER  
DOCKED: REMARK  0 active torsions:
DOCKED: REMARK  status: ('A' for Active; 'I' for Inactive)
DOCKED: USER                              x       y       z     vdW  Elec       q    Type
DOCKED: USER                           _______ _______ _______ _____ _____    ______ ____
DOCKED: ROOT
DOCKED: ATOM      1  O   UNL d   1      17.931 181.520 118.487 -0.45 -0.03    -0.276 OA
DOCKED: ATOM      2  N   UNL d   1      14.333 184.102 122.143 -0.12 -0.18    -0.299 N 
DOCKED: ATOM      3  N   UNL d   1      15.984 181.963 119.683 -0.10 +0.00    -0.298 N 
DOCKED: ATOM      4  C   UNL d   1      14.043 183.932 120.700 -0.11 +0.01    +0.066 C 
DOCKED: ATOM      5  C   UNL d   1      13.629 182.476 120.359 -0.17 +0.00    +0.027 C 
DOCKED: ATOM      6  C   UNL d   1      15.249 184.333 119.825 -0.19 +0.00    +0.024 C 
DOCKED: ATOM      7  C   UNL d   1      14.822 181.476 120.461 -0.27 +0.00    +0.081 C 
DOCKED: ATOM      8  C   UNL d   1      16.404 183.336 119.963 -0.25 -0.00    +0.113 C 
DOCKED: ATOM      9  C   UNL d   1      12.419 182.088 121.225 -0.21 +0.00    +0.008 C 
DOCKED: ATOM     10  C   UNL d   1      15.704 185.761 120.151 -0.23 -0.00    +0.008 C 
DOCKED: ATOM     11  C   UNL d   1      13.176 183.724 122.973 -0.15 +0.08    +0.085 C 
DOCKED: ATOM     12  C   UNL d   1      14.714 185.492 122.450 -0.29 +0.05    +0.085 C 
DOCKED: ATOM     13  C   UNL d   1      14.384 180.059 120.067 -0.40 -0.00    +0.023 C 
DOCKED: ATOM     14  C   UNL d   1      12.710 182.295 122.705 -0.27 +0.01    +0.016 C 
DOCKED: ATOM     15  C   UNL d   1      15.928 185.952 121.646 -0.42 +0.00    +0.016 C 
DOCKED: ATOM     16  C   UNL d   1      15.589 179.161 119.878 -0.35 -0.00    +0.011 C 
DOCKED: ATOM     17  C   UNL d   1      16.866 181.138 118.979 -0.23 -0.00    +0.216 C 
DOCKED: ATOM     18  C   UNL d   1      16.427 179.711 118.747 -0.30 -0.00    +0.096 C 
DOCKED: ENDROOT
DOCKED: TORSDOF 0
DOCKED: TER
DOCKED: ENDMDL
________________________________________________________________________________


	BEGINNING GENETIC ALGORITHM DOCKING 31 of 50
Run: 31 Seed: 1890609250 1816973583 [ Run 31 of 50 GA/GALS ]
Beginning GENETIC ALGORITHM (GA), with a maximum of 2500000 energy evaluations.

Final-Value: -4.317


	FINAL GENETIC ALGORITHM DOCKED STATE
	_______________________________________________


Detailed state:  trans 16.713 166.336 139.148 quatxyzw 0.302908 0.233693 -0.745520 0.545742 center 0.000 0.000 0.000 ntor 0
State:	 16.713 166.336 139.148   0.361  0.279 -0.890 113.849  

DOCKED: MODEL       31
DOCKED: USER    Run = 31
DOCKED: USER    DPF = D:/autoduck_test/CID91466_5i6z/CID91466_5i6z.dpf
DOCKED: USER  
DOCKED: USER    Estimated Free Energy of Binding    =   -4.32 kcal/mol  [=(1)+(2)+(3)-(4)]
DOCKED: USER    Estimated Inhibition Constant, Ki   =  684.60 uM (micromolar)  [Temperature = 298.15 K]
DOCKED: USER    
DOCKED: USER    (1) Final Intermolecular Energy     =   -4.32 kcal/mol
DOCKED: USER        vdW + Hbond + desolv Energy     =   -4.36 kcal/mol
DOCKED: USER        Electrostatic Energy            =   +0.04 kcal/mol
DOCKED: USER    (2) Final Total Internal Energy     =   +0.00 kcal/mol
DOCKED: USER    (3) Torsional Free Energy           =   +0.00 kcal/mol
DOCKED: USER    (4) Unbound System's Energy  [=(2)] =   +0.00 kcal/mol
DOCKED: USER    
DOCKED: USER    
DOCKED: USER    NEWDPF move CID_91466.pdbqt
DOCKED: USER    NEWDPF about 0.000000 0.000000 0.000000
DOCKED: USER    NEWDPF tran0 16.713141 166.336047 139.147990
DOCKED: USER    NEWDPF quaternion0 0.302908 0.233693 -0.745520 0.545742
DOCKED: USER    NEWDPF axisangle0 0.361485 0.278885 -0.889692 113.849193
DOCKED: USER    NEWDPF quat0 0.361485 0.278885 -0.889692 113.849193
DOCKED: USER  keepresnum = 1 
DOCKED: USER  
DOCKED: REMARK  0 active torsions:
DOCKED: REMARK  status: ('A' for Active; 'I' for Inactive)
DOCKED: USER                              x       y       z     vdW  Elec       q    Type
DOCKED: USER                           _______ _______ _______ _____ _____    ______ ____
DOCKED: ROOT
DOCKED: ATOM      1  O   UNL d   1      18.710 164.133 141.474 -0.11 -0.02    -0.276 OA
DOCKED: ATOM      2  N   UNL d   1      15.682 168.275 138.896 -0.08 -0.07    -0.299 N 
DOCKED: ATOM      3  N   UNL d   1      17.435 165.217 139.857 -0.12 -0.04    -0.298 N 
DOCKED: ATOM      4  C   UNL d   1      16.885 167.654 138.295 -0.41 +0.02    +0.066 C 
DOCKED: ATOM      5  C   UNL d   1      16.587 166.238 137.734 -0.51 +0.01    +0.027 C 
DOCKED: ATOM      6  C   UNL d   1      18.046 167.563 139.307 -0.36 +0.01    +0.024 C 
DOCKED: ATOM      7  C   UNL d   1      16.339 165.189 138.861 -0.29 +0.02    +0.081 C 
DOCKED: ATOM      8  C   UNL d   1      17.759 166.533 140.406 -0.20 +0.02    +0.113 C 
DOCKED: ATOM      9  C   UNL d   1      15.439 166.339 136.717 -0.37 +0.00    +0.008 C 
DOCKED: ATOM     10  C   UNL d   1      18.354 168.941 139.903 -0.13 +0.00    +0.008 C 
DOCKED: ATOM     11  C   UNL d   1      14.579 168.366 137.923 -0.27 +0.02    +0.085 C 
DOCKED: ATOM     12  C   UNL d   1      15.981 169.622 139.414 -0.15 +0.02    +0.085 C 
DOCKED: ATOM     13  C   UNL d   1      16.099 163.794 138.268 -0.38 +0.00    +0.023 C 
DOCKED: ATOM     14  C   UNL d   1      14.215 167.008 137.329 -0.35 +0.00    +0.016 C 
DOCKED: ATOM     15  C   UNL d   1      17.100 169.610 140.453 -0.23 +0.00    +0.016 C 
DOCKED: ATOM     16  C   UNL d   1      16.156 162.736 139.350 -0.21 +0.00    +0.011 C 
DOCKED: ATOM     17  C   UNL d   1      17.930 164.090 140.518 -0.12 +0.02    +0.216 C 
DOCKED: ATOM     18  C   UNL d   1      17.540 162.742 139.958 -0.08 +0.02    +0.096 C 
DOCKED: ENDROOT
DOCKED: TORSDOF 0
DOCKED: TER
DOCKED: ENDMDL
________________________________________________________________________________


	BEGINNING GENETIC ALGORITHM DOCKING 32 of 50
Run: 32 Seed: 1978057434 1872522386 [ Run 32 of 50 GA/GALS ]
Beginning GENETIC ALGORITHM (GA), with a maximum of 2500000 energy evaluations.

Final-Value: -4.376


	FINAL GENETIC ALGORITHM DOCKED STATE
	_______________________________________________


Detailed state:  trans 14.185 181.534 120.951 quatxyzw -0.031244 -0.300356 0.134565 0.943770 center 0.000 0.000 0.000 ntor 0
State:	 14.185 181.534 120.951  -0.095 -0.909  0.407 38.611  

DOCKED: MODEL       32
DOCKED: USER    Run = 32
DOCKED: USER    DPF = D:/autoduck_test/CID91466_5i6z/CID91466_5i6z.dpf
DOCKED: USER  
DOCKED: USER    Estimated Free Energy of Binding    =   -4.38 kcal/mol  [=(1)+(2)+(3)-(4)]
DOCKED: USER    Estimated Inhibition Constant, Ki   =  619.61 uM (micromolar)  [Temperature = 298.15 K]
DOCKED: USER    
DOCKED: USER    (1) Final Intermolecular Energy     =   -4.38 kcal/mol
DOCKED: USER        vdW + Hbond + desolv Energy     =   -4.42 kcal/mol
DOCKED: USER        Electrostatic Energy            =   +0.04 kcal/mol
DOCKED: USER    (2) Final Total Internal Energy     =   +0.00 kcal/mol
DOCKED: USER    (3) Torsional Free Energy           =   +0.00 kcal/mol
DOCKED: USER    (4) Unbound System's Energy  [=(2)] =   +0.00 kcal/mol
DOCKED: USER    
DOCKED: USER    
DOCKED: USER    NEWDPF move CID_91466.pdbqt
DOCKED: USER    NEWDPF about 0.000000 0.000000 0.000000
DOCKED: USER    NEWDPF tran0 14.185372 181.533605 120.951229
DOCKED: USER    NEWDPF quaternion0 -0.031244 -0.300356 0.134565 0.943770
DOCKED: USER    NEWDPF axisangle0 -0.094506 -0.908513 0.407030 38.610600
DOCKED: USER    NEWDPF quat0 -0.094506 -0.908513 0.407030 38.610600
DOCKED: USER  keepresnum = 1 
DOCKED: USER  
DOCKED: REMARK  0 active torsions:
DOCKED: REMARK  status: ('A' for Active; 'I' for Inactive)
DOCKED: USER                              x       y       z     vdW  Elec       q    Type
DOCKED: USER                           _______ _______ _______ _____ _____    ______ ____
DOCKED: ROOT
DOCKED: ATOM      1  O   UNL d   1      11.366 180.017 122.952 -0.24 -0.02    -0.276 OA
DOCKED: ATOM      2  N   UNL d   1      16.222 181.241 120.141 -0.17 -0.00    -0.299 N 
DOCKED: ATOM      3  N   UNL d   1      12.946 181.242 121.761 -0.18 -0.04    -0.298 N 
DOCKED: ATOM      4  C   UNL d   1      14.876 181.384 119.539 -0.20 -0.00    +0.066 C 
DOCKED: ATOM      5  C   UNL d   1      14.137 182.644 120.063 -0.15 +0.00    +0.027 C 
DOCKED: ATOM      6  C   UNL d   1      14.000 180.140 119.799 -0.36 -0.01    +0.024 C 
DOCKED: ATOM      7  C   UNL d   1      13.696 182.502 121.552 -0.23 +0.02    +0.081 C 
DOCKED: ATOM      8  C   UNL d   1      13.600 180.028 121.274 -0.38 -0.01    +0.113 C 
DOCKED: ATOM      9  C   UNL d   1      15.009 183.880 119.788 -0.17 +0.00    +0.008 C 
DOCKED: ATOM     10  C   UNL d   1      14.709 178.868 119.316 -0.41 -0.00    +0.008 C 
DOCKED: ATOM     11  C   UNL d   1      17.055 182.429 119.885 -0.38 -0.00    +0.085 C 
DOCKED: ATOM     12  C   UNL d   1      16.912 180.046 119.625 -0.39 +0.00    +0.085 C 
DOCKED: ATOM     13  C   UNL d   1      12.925 183.746 122.016 -0.16 +0.01    +0.023 C 
DOCKED: ATOM     14  C   UNL d   1      16.402 183.716 120.381 -0.30 +0.00    +0.016 C 
DOCKED: ATOM     15  C   UNL d   1      16.122 178.764 119.878 -0.16 -0.00    +0.016 C 
DOCKED: ATOM     16  C   UNL d   1      12.247 183.489 123.345 -0.13 +0.01    +0.011 C 
DOCKED: ATOM     17  C   UNL d   1      11.870 181.100 122.641 -0.23 +0.04    +0.216 C 
DOCKED: ATOM     18  C   UNL d   1      11.246 182.371 123.167 -0.19 +0.04    +0.096 C 
DOCKED: ENDROOT
DOCKED: TORSDOF 0
DOCKED: TER
DOCKED: ENDMDL
________________________________________________________________________________


	BEGINNING GENETIC ALGORITHM DOCKING 33 of 50
Run: 33 Seed: 883395542 753466453 [ Run 33 of 50 GA/GALS ]
Beginning GENETIC ALGORITHM (GA), with a maximum of 2500000 energy evaluations.

Final-Value: -5.207


	FINAL GENETIC ALGORITHM DOCKED STATE
	_______________________________________________


Detailed state:  trans 38.771 172.482 195.811 quatxyzw 0.200460 0.581684 -0.639114 0.461510 center 0.000 0.000 0.000 ntor 0
State:	 38.771 172.482 195.811   0.226  0.656 -0.720 125.031  

DOCKED: MODEL       33
DOCKED: USER    Run = 33
DOCKED: USER    DPF = D:/autoduck_test/CID91466_5i6z/CID91466_5i6z.dpf
DOCKED: USER  
DOCKED: USER    Estimated Free Energy of Binding    =   -5.21 kcal/mol  [=(1)+(2)+(3)-(4)]
DOCKED: USER    Estimated Inhibition Constant, Ki   =  152.45 uM (micromolar)  [Temperature = 298.15 K]
DOCKED: USER    
DOCKED: USER    (1) Final Intermolecular Energy     =   -5.21 kcal/mol
DOCKED: USER        vdW + Hbond + desolv Energy     =   -5.20 kcal/mol
DOCKED: USER        Electrostatic Energy            =   -0.00 kcal/mol
DOCKED: USER    (2) Final Total Internal Energy     =   +0.00 kcal/mol
DOCKED: USER    (3) Torsional Free Energy           =   +0.00 kcal/mol
DOCKED: USER    (4) Unbound System's Energy  [=(2)] =   +0.00 kcal/mol
DOCKED: USER    
DOCKED: USER    
DOCKED: USER    NEWDPF move CID_91466.pdbqt
DOCKED: USER    NEWDPF about 0.000000 0.000000 0.000000
DOCKED: USER    NEWDPF tran0 38.771470 172.482251 195.811256
DOCKED: USER    NEWDPF quaternion0 0.200460 0.581684 -0.639114 0.461510
DOCKED: USER    NEWDPF axisangle0 0.225964 0.655689 -0.720425 125.030790
DOCKED: USER    NEWDPF quat0 0.225964 0.655689 -0.720425 125.030790
DOCKED: USER  keepresnum = 1 
DOCKED: USER  
DOCKED: REMARK  0 active torsions:
DOCKED: REMARK  status: ('A' for Active; 'I' for Inactive)
DOCKED: USER                              x       y       z     vdW  Elec       q    Type
DOCKED: USER                           _______ _______ _______ _____ _____    ______ ____
DOCKED: ROOT
DOCKED: ATOM      1  O   UNL d   1      40.848 169.625 197.144 -0.43 -0.03    -0.276 OA
DOCKED: ATOM      2  N   UNL d   1      37.207 173.977 196.263 -0.04 -0.05    -0.299 N 
DOCKED: ATOM      3  N   UNL d   1      39.665 171.285 196.021 -0.08 +0.01    -0.298 N 
DOCKED: ATOM      4  C   UNL d   1      38.652 174.051 195.950 -0.32 +0.00    +0.066 C 
DOCKED: ATOM      5  C   UNL d   1      39.005 173.275 194.653 -0.36 -0.00    +0.027 C 
DOCKED: ATOM      6  C   UNL d   1      39.516 173.514 197.110 -0.40 -0.00    +0.024 C 
DOCKED: ATOM      7  C   UNL d   1      38.899 171.729 194.834 -0.23 -0.00    +0.081 C 
DOCKED: ATOM      8  C   UNL d   1      39.374 171.996 197.265 -0.34 +0.00    +0.113 C 
DOCKED: ATOM      9  C   UNL d   1      38.151 173.824 193.498 -0.49 +0.00    +0.008 C 
DOCKED: ATOM     10  C   UNL d   1      39.179 174.241 198.418 -0.38 +0.00    +0.008 C 
DOCKED: ATOM     11  C   UNL d   1      36.388 174.497 195.155 -0.23 +0.02    +0.085 C 
DOCKED: ATOM     12  C   UNL d   1      36.889 174.728 197.491 -0.18 +0.02    +0.085 C 
DOCKED: ATOM     13  C   UNL d   1      39.303 170.998 193.546 -0.35 +0.00    +0.023 C 
DOCKED: ATOM     14  C   UNL d   1      36.667 173.777 193.838 -0.38 +0.00    +0.016 C 
DOCKED: ATOM     15  C   UNL d   1      37.681 174.229 198.698 -0.27 +0.00    +0.016 C 
DOCKED: ATOM     16  C   UNL d   1      39.488 169.518 193.808 -0.25 +0.00    +0.011 C 
DOCKED: ATOM     17  C   UNL d   1      40.366 170.078 196.103 -0.23 +0.01    +0.216 C 
DOCKED: ATOM     18  C   UNL d   1      40.609 169.341 194.806 -0.25 +0.01    +0.096 C 
DOCKED: ENDROOT
DOCKED: TORSDOF 0
DOCKED: TER
DOCKED: ENDMDL
________________________________________________________________________________


	BEGINNING GENETIC ALGORITHM DOCKING 34 of 50
Run: 34 Seed: 2011441873 834869909 [ Run 34 of 50 GA/GALS ]
Beginning GENETIC ALGORITHM (GA), with a maximum of 2500000 energy evaluations.

Final-Value: -4.146


	FINAL GENETIC ALGORITHM DOCKED STATE
	_______________________________________________


Detailed state:  trans 34.067 162.560 190.657 quatxyzw 0.445672 0.486028 0.611407 0.437419 center 0.000 0.000 0.000 ntor 0
State:	 34.067 162.560 190.657   0.496  0.540  0.680 128.121  

DOCKED: MODEL       34
DOCKED: USER    Run = 34
DOCKED: USER    DPF = D:/autoduck_test/CID91466_5i6z/CID91466_5i6z.dpf
DOCKED: USER  
DOCKED: USER    Estimated Free Energy of Binding    =   -4.15 kcal/mol  [=(1)+(2)+(3)-(4)]
DOCKED: USER    Estimated Inhibition Constant, Ki   =  913.51 uM (micromolar)  [Temperature = 298.15 K]
DOCKED: USER    
DOCKED: USER    (1) Final Intermolecular Energy     =   -4.15 kcal/mol
DOCKED: USER        vdW + Hbond + desolv Energy     =   -4.12 kcal/mol
DOCKED: USER        Electrostatic Energy            =   -0.03 kcal/mol
DOCKED: USER    (2) Final Total Internal Energy     =   +0.00 kcal/mol
DOCKED: USER    (3) Torsional Free Energy           =   +0.00 kcal/mol
DOCKED: USER    (4) Unbound System's Energy  [=(2)] =   +0.00 kcal/mol
DOCKED: USER    
DOCKED: USER    
DOCKED: USER    NEWDPF move CID_91466.pdbqt
DOCKED: USER    NEWDPF about 0.000000 0.000000 0.000000
DOCKED: USER    NEWDPF tran0 34.067230 162.559774 190.656659
DOCKED: USER    NEWDPF quaternion0 0.445672 0.486028 0.611407 0.437419
DOCKED: USER    NEWDPF axisangle0 0.495600 0.540477 0.679901 128.121327
DOCKED: USER    NEWDPF quat0 0.495600 0.540477 0.679901 128.121327
DOCKED: USER  keepresnum = 1 
DOCKED: USER  
DOCKED: REMARK  0 active torsions:
DOCKED: REMARK  status: ('A' for Active; 'I' for Inactive)
DOCKED: USER                              x       y       z     vdW  Elec       q    Type
DOCKED: USER                           _______ _______ _______ _____ _____    ______ ____
DOCKED: ROOT
DOCKED: ATOM      1  O   UNL d   1      32.561 163.463 187.314 -0.14 -0.04    -0.276 OA
DOCKED: ATOM      2  N   UNL d   1      33.943 162.809 192.850 -0.10 +0.05    -0.299 N 
DOCKED: ATOM      3  N   UNL d   1      33.754 162.802 189.201 -0.06 +0.02    -0.298 N 
DOCKED: ATOM      4  C   UNL d   1      33.745 161.672 191.922 -0.30 -0.01    +0.066 C 
DOCKED: ATOM      5  C   UNL d   1      34.951 161.488 190.963 -0.22 -0.00    +0.027 C 
DOCKED: ATOM      6  C   UNL d   1      32.457 161.834 191.087 -0.29 +0.00    +0.024 C 
DOCKED: ATOM      7  C   UNL d   1      35.048 162.624 189.899 -0.13 -0.01    +0.081 C 
DOCKED: ATOM      8  C   UNL d   1      32.585 162.968 190.064 -0.21 +0.00    +0.113 C 
DOCKED: ATOM      9  C   UNL d   1      36.228 161.313 191.802 -0.33 -0.00    +0.008 C 
DOCKED: ATOM     10  C   UNL d   1      31.242 162.043 192.001 -0.56 +0.00    +0.008 C 
DOCKED: ATOM     11  C   UNL d   1      35.170 162.645 193.648 -0.26 -0.04    +0.085 C 
DOCKED: ATOM     12  C   UNL d   1      32.793 162.962 193.759 -0.30 -0.00    +0.085 C 
DOCKED: ATOM     13  C   UNL d   1      36.221 162.379 188.941 -0.18 -0.00    +0.023 C 
DOCKED: ATOM     14  C   UNL d   1      36.411 162.468 192.777 -0.31 -0.01    +0.016 C 
DOCKED: ATOM     15  C   UNL d   1      31.480 163.164 193.005 -0.25 +0.00    +0.016 C 
DOCKED: ATOM     16  C   UNL d   1      36.136 163.304 187.745 -0.13 -0.00    +0.011 C 
DOCKED: ATOM     17  C   UNL d   1      33.624 163.137 187.850 -0.16 +0.01    +0.216 C 
DOCKED: ATOM     18  C   UNL d   1      34.861 163.002 186.992 -0.20 -0.00    +0.096 C 
DOCKED: ENDROOT
DOCKED: TORSDOF 0
DOCKED: TER
DOCKED: ENDMDL
________________________________________________________________________________


	BEGINNING GENETIC ALGORITHM DOCKING 35 of 50
Run: 35 Seed: 1811738266 1697094457 [ Run 35 of 50 GA/GALS ]
Beginning GENETIC ALGORITHM (GA), with a maximum of 2500000 energy evaluations.

Final-Value: -3.885


	FINAL GENETIC ALGORITHM DOCKED STATE
	_______________________________________________


Detailed state:  trans 23.383 161.371 169.243 quatxyzw -0.518417 -0.716397 -0.003061 -0.466915 center 0.000 0.000 0.000 ntor 0
State:	 23.383 161.371 169.243  -0.586 -0.810 -0.003 -124.332  

DOCKED: MODEL       35
DOCKED: USER    Run = 35
DOCKED: USER    DPF = D:/autoduck_test/CID91466_5i6z/CID91466_5i6z.dpf
DOCKED: USER  
DOCKED: USER    Estimated Free Energy of Binding    =   -3.88 kcal/mol  [=(1)+(2)+(3)-(4)]
DOCKED: USER    Estimated Inhibition Constant, Ki   =    1.42 mM (millimolar)  [Temperature = 298.15 K]
DOCKED: USER    
DOCKED: USER    (1) Final Intermolecular Energy     =   -3.88 kcal/mol
DOCKED: USER        vdW + Hbond + desolv Energy     =   -3.83 kcal/mol
DOCKED: USER        Electrostatic Energy            =   -0.06 kcal/mol
DOCKED: USER    (2) Final Total Internal Energy     =   +0.00 kcal/mol
DOCKED: USER    (3) Torsional Free Energy           =   +0.00 kcal/mol
DOCKED: USER    (4) Unbound System's Energy  [=(2)] =   +0.00 kcal/mol
DOCKED: USER    
DOCKED: USER    
DOCKED: USER    NEWDPF move CID_91466.pdbqt
DOCKED: USER    NEWDPF about 0.000000 0.000000 0.000000
DOCKED: USER    NEWDPF tran0 23.382632 161.371405 169.242558
DOCKED: USER    NEWDPF quaternion0 -0.518417 -0.716397 -0.003061 -0.466915
DOCKED: USER    NEWDPF axisangle0 -0.586244 -0.810127 -0.003462 -124.331541
DOCKED: USER    NEWDPF quat0 -0.586244 -0.810127 -0.003462 -124.331541
DOCKED: USER  keepresnum = 1 
DOCKED: USER  
DOCKED: REMARK  0 active torsions:
DOCKED: REMARK  status: ('A' for Active; 'I' for Inactive)
DOCKED: USER                              x       y       z     vdW  Elec       q    Type
DOCKED: USER                           _______ _______ _______ _____ _____    ______ ____
DOCKED: ROOT
DOCKED: ATOM      1  O   UNL d   1      21.586 158.232 168.160 -0.63 -0.08    -0.276 OA
DOCKED: ATOM      2  N   UNL d   1      23.200 163.335 170.243 -0.10 +0.01    -0.299 N 
DOCKED: ATOM      3  N   UNL d   1      22.937 160.070 168.622 -0.11 +0.01    -0.298 N 
DOCKED: ATOM      4  C   UNL d   1      23.900 162.068 170.562 -0.27 -0.00    +0.066 C 
DOCKED: ATOM      5  C   UNL d   1      24.783 161.581 169.382 -0.18 -0.00    +0.027 C 
DOCKED: ATOM      6  C   UNL d   1      22.908 160.950 170.946 -0.33 -0.00    +0.024 C 
DOCKED: ATOM      7  C   UNL d   1      23.939 161.066 168.176 -0.10 -0.00    +0.081 C 
DOCKED: ATOM      8  C   UNL d   1      22.088 160.482 169.739 -0.28 -0.02    +0.113 C 
DOCKED: ATOM      9  C   UNL d   1      25.777 162.695 169.014 -0.18 -0.00    +0.008 C 
DOCKED: ATOM     10  C   UNL d   1      21.999 161.404 172.095 -0.24 -0.00    +0.008 C 
DOCKED: ATOM     11  C   UNL d   1      24.152 164.400 169.883 -0.23 +0.00    +0.085 C 
DOCKED: ATOM     12  C   UNL d   1      22.375 163.787 171.377 -0.29 +0.01    +0.085 C 
DOCKED: ATOM     13  C   UNL d   1      24.847 160.547 167.053 -0.04 +0.00    +0.023 C 
DOCKED: ATOM     14  C   UNL d   1      25.056 164.003 168.719 -0.17 +0.00    +0.016 C 
DOCKED: ATOM     15  C   UNL d   1      21.341 162.745 171.795 -0.39 +0.00    +0.016 C 
DOCKED: ATOM     16  C   UNL d   1      24.041 159.783 166.024 -0.04 +0.00    +0.011 C 
DOCKED: ATOM     17  C   UNL d   1      22.545 158.956 167.875 -0.19 +0.02    +0.216 C 
DOCKED: ATOM     18  C   UNL d   1      23.414 158.583 166.697 -0.07 +0.01    +0.096 C 
DOCKED: ENDROOT
DOCKED: TORSDOF 0
DOCKED: TER
DOCKED: ENDMDL
________________________________________________________________________________


	BEGINNING GENETIC ALGORITHM DOCKING 36 of 50
Run: 36 Seed: 286208606 803748753 [ Run 36 of 50 GA/GALS ]
Beginning GENETIC ALGORITHM (GA), with a maximum of 2500000 energy evaluations.

Final-Value: -3.971


	FINAL GENETIC ALGORITHM DOCKED STATE
	_______________________________________________


Detailed state:  trans 39.052 160.466 142.462 quatxyzw -0.222857 -0.618622 -0.623662 -0.422716 center 0.000 0.000 0.000 ntor 0
State:	 39.052 160.466 142.462  -0.246 -0.683 -0.688 -129.988  

DOCKED: MODEL       36
DOCKED: USER    Run = 36
DOCKED: USER    DPF = D:/autoduck_test/CID91466_5i6z/CID91466_5i6z.dpf
DOCKED: USER  
DOCKED: USER    Estimated Free Energy of Binding    =   -3.97 kcal/mol  [=(1)+(2)+(3)-(4)]
DOCKED: USER    Estimated Inhibition Constant, Ki   =    1.23 mM (millimolar)  [Temperature = 298.15 K]
DOCKED: USER    
DOCKED: USER    (1) Final Intermolecular Energy     =   -3.97 kcal/mol
DOCKED: USER        vdW + Hbond + desolv Energy     =   -3.98 kcal/mol
DOCKED: USER        Electrostatic Energy            =   +0.01 kcal/mol
DOCKED: USER    (2) Final Total Internal Energy     =   +0.00 kcal/mol
DOCKED: USER    (3) Torsional Free Energy           =   +0.00 kcal/mol
DOCKED: USER    (4) Unbound System's Energy  [=(2)] =   +0.00 kcal/mol
DOCKED: USER    
DOCKED: USER    
DOCKED: USER    NEWDPF move CID_91466.pdbqt
DOCKED: USER    NEWDPF about 0.000000 0.000000 0.000000
DOCKED: USER    NEWDPF tran0 39.051897 160.466159 142.461998
DOCKED: USER    NEWDPF quaternion0 -0.222857 -0.618622 -0.623662 -0.422716
DOCKED: USER    NEWDPF axisangle0 -0.245908 -0.682608 -0.688169 -129.987704
DOCKED: USER    NEWDPF quat0 -0.245908 -0.682608 -0.688169 -129.987704
DOCKED: USER  keepresnum = 1 
DOCKED: USER  
DOCKED: REMARK  0 active torsions:
DOCKED: REMARK  status: ('A' for Active; 'I' for Inactive)
DOCKED: USER                              x       y       z     vdW  Elec       q    Type
DOCKED: USER                           _______ _______ _______ _____ _____    ______ ____
DOCKED: ROOT
DOCKED: ATOM      1  O   UNL d   1      38.792 161.205 138.769 -0.15 +0.01    -0.276 OA
DOCKED: ATOM      2  N   UNL d   1      38.003 160.462 144.408 -0.22 -0.02    -0.299 N 
DOCKED: ATOM      3  N   UNL d   1      39.282 160.743 140.997 -0.11 +0.01    -0.298 N 
DOCKED: ATOM      4  C   UNL d   1      38.541 159.408 143.517 -0.17 +0.00    +0.066 C 
DOCKED: ATOM      5  C   UNL d   1      40.022 159.672 143.135 -0.17 +0.00    +0.027 C 
DOCKED: ATOM      6  C   UNL d   1      37.704 159.269 142.228 -0.14 +0.00    +0.024 C 
DOCKED: ATOM      7  C   UNL d   1      40.182 160.882 142.164 -0.22 +0.00    +0.081 C 
DOCKED: ATOM      8  C   UNL d   1      37.877 160.482 141.308 -0.20 -0.00    +0.113 C 
DOCKED: ATOM      9  C   UNL d   1      40.852 159.796 144.424 -0.22 +0.00    +0.008 C 
DOCKED: ATOM     10  C   UNL d   1      36.227 159.031 142.564 -0.11 +0.00    +0.008 C 
DOCKED: ATOM     11  C   UNL d   1      38.802 160.586 145.640 -0.50 +0.01    +0.085 C 
DOCKED: ATOM     12  C   UNL d   1      36.600 160.189 144.768 -0.34 +0.01    +0.085 C 
DOCKED: ATOM     13  C   UNL d   1      41.653 161.078 141.772 -0.29 +0.00    +0.023 C 
DOCKED: ATOM     14  C   UNL d   1      40.276 160.858 145.351 -0.19 +0.00    +0.016 C 
DOCKED: ATOM     15  C   UNL d   1      35.698 160.073 143.542 -0.24 +0.00    +0.016 C 
DOCKED: ATOM     16  C   UNL d   1      41.772 162.047 140.613 -0.28 -0.00    +0.011 C 
DOCKED: ATOM     17  C   UNL d   1      39.602 161.151 139.699 -0.17 -0.02    +0.216 C 
DOCKED: ATOM     18  C   UNL d   1      41.054 161.461 139.419 -0.25 -0.01    +0.096 C 
DOCKED: ENDROOT
DOCKED: TORSDOF 0
DOCKED: TER
DOCKED: ENDMDL
________________________________________________________________________________


	BEGINNING GENETIC ALGORITHM DOCKING 37 of 50
Run: 37 Seed: 359891644 1009803571 [ Run 37 of 50 GA/GALS ]
Beginning GENETIC ALGORITHM (GA), with a maximum of 2500000 energy evaluations.

Final-Value: -4.811


	FINAL GENETIC ALGORITHM DOCKED STATE
	_______________________________________________


Detailed state:  trans 46.496 176.345 123.837 quatxyzw -0.187787 0.980515 -0.049096 0.030262 center 0.000 0.000 0.000 ntor 0
State:	 46.496 176.345 123.837  -0.188  0.981 -0.049 176.532  

DOCKED: MODEL       37
DOCKED: USER    Run = 37
DOCKED: USER    DPF = D:/autoduck_test/CID91466_5i6z/CID91466_5i6z.dpf
DOCKED: USER  
DOCKED: USER    Estimated Free Energy of Binding    =   -4.81 kcal/mol  [=(1)+(2)+(3)-(4)]
DOCKED: USER    Estimated Inhibition Constant, Ki   =  297.54 uM (micromolar)  [Temperature = 298.15 K]
DOCKED: USER    
DOCKED: USER    (1) Final Intermolecular Energy     =   -4.81 kcal/mol
DOCKED: USER        vdW + Hbond + desolv Energy     =   -4.82 kcal/mol
DOCKED: USER        Electrostatic Energy            =   +0.01 kcal/mol
DOCKED: USER    (2) Final Total Internal Energy     =   +0.00 kcal/mol
DOCKED: USER    (3) Torsional Free Energy           =   +0.00 kcal/mol
DOCKED: USER    (4) Unbound System's Energy  [=(2)] =   +0.00 kcal/mol
DOCKED: USER    
DOCKED: USER    
DOCKED: USER    NEWDPF move CID_91466.pdbqt
DOCKED: USER    NEWDPF about 0.000000 0.000000 0.000000
DOCKED: USER    NEWDPF tran0 46.495792 176.345260 123.836922
DOCKED: USER    NEWDPF quaternion0 -0.187787 0.980515 -0.049096 0.030262
DOCKED: USER    NEWDPF axisangle0 -0.187873 0.980964 -0.049119 176.531735
DOCKED: USER    NEWDPF quat0 -0.187873 0.980964 -0.049119 176.531735
DOCKED: USER  keepresnum = 1 
DOCKED: USER  
DOCKED: REMARK  0 active torsions:
DOCKED: REMARK  status: ('A' for Active; 'I' for Inactive)
DOCKED: USER                              x       y       z     vdW  Elec       q    Type
DOCKED: USER                           _______ _______ _______ _____ _____    ______ ____
DOCKED: ROOT
DOCKED: ATOM      1  O   UNL d   1      50.114 175.312 123.525 -0.06 -0.01    -0.276 OA
DOCKED: ATOM      2  N   UNL d   1      44.390 175.782 123.465 -0.19 -0.03    -0.299 N 
DOCKED: ATOM      3  N   UNL d   1      48.000 176.256 123.774 -0.07 -0.03    -0.298 N 
DOCKED: ATOM      4  C   UNL d   1      45.210 175.988 124.682 -0.40 +0.01    +0.066 C 
DOCKED: ATOM      5  C   UNL d   1      45.938 177.359 124.665 -0.28 +0.00    +0.027 C 
DOCKED: ATOM      6  C   UNL d   1      46.253 174.865 124.864 -0.32 +0.00    +0.024 C 
DOCKED: ATOM      7  C   UNL d   1      47.089 177.412 123.614 -0.26 +0.01    +0.081 C 
DOCKED: ATOM      8  C   UNL d   1      47.358 174.942 123.805 -0.15 +0.01    +0.113 C 
DOCKED: ATOM      9  C   UNL d   1      44.892 178.473 124.497 -0.50 +0.00    +0.008 C 
DOCKED: ATOM     10  C   UNL d   1      45.574 173.490 124.861 -0.36 +0.00    +0.008 C 
DOCKED: ATOM     11  C   UNL d   1      43.393 176.853 123.300 -0.40 +0.01    +0.085 C 
DOCKED: ATOM     12  C   UNL d   1      43.700 174.480 123.503 -0.17 +0.01    +0.085 C 
DOCKED: ATOM     13  C   UNL d   1      47.815 178.763 123.665 -0.43 +0.00    +0.023 C 
DOCKED: ATOM     14  C   UNL d   1      44.030 178.240 123.263 -0.29 +0.00    +0.016 C 
DOCKED: ATOM     15  C   UNL d   1      44.671 173.311 123.646 -0.37 +0.00    +0.016 C 
DOCKED: ATOM     16  C   UNL d   1      49.102 178.709 122.868 -0.33 +0.00    +0.011 C 
DOCKED: ATOM     17  C   UNL d   1      49.383 176.305 123.572 -0.13 +0.01    +0.216 C 
DOCKED: ATOM     18  C   UNL d   1      50.012 177.677 123.494 -0.11 +0.01    +0.096 C 
DOCKED: ENDROOT
DOCKED: TORSDOF 0
DOCKED: TER
DOCKED: ENDMDL
________________________________________________________________________________


	BEGINNING GENETIC ALGORITHM DOCKING 38 of 50
Run: 38 Seed: 670266863 1913626839 [ Run 38 of 50 GA/GALS ]
Beginning GENETIC ALGORITHM (GA), with a maximum of 2500000 energy evaluations.

Final-Value: -3.492


	FINAL GENETIC ALGORITHM DOCKED STATE
	_______________________________________________


Detailed state:  trans 34.241 146.046 203.078 quatxyzw -0.102099 0.000724 0.953889 -0.282259 center 0.000 0.000 0.000 ntor 0
State:	 34.241 146.046 203.078  -0.106  0.001  0.994 -147.210  

DOCKED: MODEL       38
DOCKED: USER    Run = 38
DOCKED: USER    DPF = D:/autoduck_test/CID91466_5i6z/CID91466_5i6z.dpf
DOCKED: USER  
DOCKED: USER    Estimated Free Energy of Binding    =   -3.49 kcal/mol  [=(1)+(2)+(3)-(4)]
DOCKED: USER    Estimated Inhibition Constant, Ki   =    2.76 mM (millimolar)  [Temperature = 298.15 K]
DOCKED: USER    
DOCKED: USER    (1) Final Intermolecular Energy     =   -3.49 kcal/mol
DOCKED: USER        vdW + Hbond + desolv Energy     =   -3.45 kcal/mol
DOCKED: USER        Electrostatic Energy            =   -0.04 kcal/mol
DOCKED: USER    (2) Final Total Internal Energy     =   +0.00 kcal/mol
DOCKED: USER    (3) Torsional Free Energy           =   +0.00 kcal/mol
DOCKED: USER    (4) Unbound System's Energy  [=(2)] =   +0.00 kcal/mol
DOCKED: USER    
DOCKED: USER    
DOCKED: USER    NEWDPF move CID_91466.pdbqt
DOCKED: USER    NEWDPF about 0.000000 0.000000 0.000000
DOCKED: USER    NEWDPF tran0 34.240781 146.046272 203.077607
DOCKED: USER    NEWDPF quaternion0 -0.102099 0.000724 0.953889 -0.282259
DOCKED: USER    NEWDPF axisangle0 -0.106427 0.000754 0.994320 -147.209829
DOCKED: USER    NEWDPF quat0 -0.106427 0.000754 0.994320 -147.209829
DOCKED: USER  keepresnum = 1 
DOCKED: USER  
DOCKED: REMARK  0 active torsions:
DOCKED: REMARK  status: ('A' for Active; 'I' for Inactive)
DOCKED: USER                              x       y       z     vdW  Elec       q    Type
DOCKED: USER                           _______ _______ _______ _____ _____    ______ ____
DOCKED: ROOT
DOCKED: ATOM      1  O   UNL d   1      37.873 146.356 204.059 -0.41 -0.14    -0.276 OA
DOCKED: ATOM      2  N   UNL d   1      32.237 146.978 203.151 -0.04 -0.05    -0.299 N 
DOCKED: ATOM      3  N   UNL d   1      35.703 145.845 203.391 -0.08 -0.14    -0.298 N 
DOCKED: ATOM      4  C   UNL d   1      33.207 146.687 202.070 -0.23 +0.01    +0.066 C 
DOCKED: ATOM      5  C   UNL d   1      33.665 145.204 202.086 -0.16 +0.01    +0.027 C 
DOCKED: ATOM      6  C   UNL d   1      34.448 147.600 202.156 -0.41 +0.01    +0.024 C 
DOCKED: ATOM      7  C   UNL d   1      34.587 144.876 203.301 -0.12 +0.03    +0.081 C 
DOCKED: ATOM      8  C   UNL d   1      35.320 147.256 203.369 -0.20 +0.05    +0.113 C 
DOCKED: ATOM      9  C   UNL d   1      32.425 144.301 201.986 -0.07 +0.00    +0.008 C 
DOCKED: ATOM     10  C   UNL d   1      34.034 149.076 202.168 -0.49 +0.00    +0.008 C 
DOCKED: ATOM     11  C   UNL d   1      31.052 146.108 203.060 -0.07 +0.01    +0.085 C 
DOCKED: ATOM     12  C   UNL d   1      31.806 148.387 203.114 -0.26 +0.00    +0.085 C 
DOCKED: ATOM     13  C   UNL d   1      35.058 143.416 203.252 -0.09 +0.01    +0.023 C 
DOCKED: ATOM     14  C   UNL d   1      31.416 144.626 203.079 -0.02 +0.00    +0.016 C 
DOCKED: ATOM     15  C   UNL d   1      32.980 149.356 203.231 -0.39 +0.00    +0.016 C 
DOCKED: ATOM     16  C   UNL d   1      36.175 143.182 204.248 -0.06 +0.00    +0.011 C 
DOCKED: ATOM     17  C   UNL d   1      36.997 145.523 203.808 -0.19 +0.11    +0.216 C 
DOCKED: ATOM     18  C   UNL d   1      37.350 144.055 203.869 -0.13 +0.04    +0.096 C 
DOCKED: ENDROOT
DOCKED: TORSDOF 0
DOCKED: TER
DOCKED: ENDMDL
________________________________________________________________________________


	BEGINNING GENETIC ALGORITHM DOCKING 39 of 50
Run: 39 Seed: 1551209692 927480014 [ Run 39 of 50 GA/GALS ]
Beginning GENETIC ALGORITHM (GA), with a maximum of 2500000 energy evaluations.

Final-Value: -4.187


	FINAL GENETIC ALGORITHM DOCKED STATE
	_______________________________________________


Detailed state:  trans 14.438 197.745 126.409 quatxyzw -0.399188 0.751653 -0.071305 0.520175 center 0.000 0.000 0.000 ntor 0
State:	 14.438 197.745 126.409  -0.467  0.880 -0.083 117.312  

DOCKED: MODEL       39
DOCKED: USER    Run = 39
DOCKED: USER    DPF = D:/autoduck_test/CID91466_5i6z/CID91466_5i6z.dpf
DOCKED: USER  
DOCKED: USER    Estimated Free Energy of Binding    =   -4.19 kcal/mol  [=(1)+(2)+(3)-(4)]
DOCKED: USER    Estimated Inhibition Constant, Ki   =  852.21 uM (micromolar)  [Temperature = 298.15 K]
DOCKED: USER    
DOCKED: USER    (1) Final Intermolecular Energy     =   -4.19 kcal/mol
DOCKED: USER        vdW + Hbond + desolv Energy     =   -4.10 kcal/mol
DOCKED: USER        Electrostatic Energy            =   -0.09 kcal/mol
DOCKED: USER    (2) Final Total Internal Energy     =   +0.00 kcal/mol
DOCKED: USER    (3) Torsional Free Energy           =   +0.00 kcal/mol
DOCKED: USER    (4) Unbound System's Energy  [=(2)] =   +0.00 kcal/mol
DOCKED: USER    
DOCKED: USER    
DOCKED: USER    NEWDPF move CID_91466.pdbqt
DOCKED: USER    NEWDPF about 0.000000 0.000000 0.000000
DOCKED: USER    NEWDPF tran0 14.437928 197.744540 126.408539
DOCKED: USER    NEWDPF quaternion0 -0.399188 0.751653 -0.071305 0.520175
DOCKED: USER    NEWDPF axisangle0 -0.467400 0.880095 -0.083489 117.312039
DOCKED: USER    NEWDPF quat0 -0.467400 0.880095 -0.083489 117.312039
DOCKED: USER  keepresnum = 1 
DOCKED: USER  
DOCKED: REMARK  0 active torsions:
DOCKED: REMARK  status: ('A' for Active; 'I' for Inactive)
DOCKED: USER                              x       y       z     vdW  Elec       q    Type
DOCKED: USER                           _______ _______ _______ _____ _____    ______ ____
DOCKED: ROOT
DOCKED: ATOM      1  O   UNL d   1      16.193 197.656 123.067 -0.52 -0.19    -0.276 OA
DOCKED: ATOM      2  N   UNL d   1      13.568 196.551 128.054 -0.17 +0.08    -0.299 N 
DOCKED: ATOM      3  N   UNL d   1      15.051 198.031 125.060 -0.08 -0.09    -0.298 N 
DOCKED: ATOM      4  C   UNL d   1      14.735 197.455 127.932 +0.03 +0.01    +0.066 C 
DOCKED: ATOM      5  C   UNL d   1      14.343 198.829 127.325 -0.20 +0.00    +0.027 C 
DOCKED: ATOM      6  C   UNL d   1      15.857 196.827 127.079 -0.43 +0.01    +0.024 C 
DOCKED: ATOM      7  C   UNL d   1      13.983 198.732 125.811 -0.09 +0.00    +0.081 C 
DOCKED: ATOM      8  C   UNL d   1      15.461 196.736 125.602 -0.29 +0.04    +0.113 C 
DOCKED: ATOM      9  C   UNL d   1      13.235 199.454 128.188 -0.17 -0.00    +0.008 C 
DOCKED: ATOM     10  C   UNL d   1      16.256 195.455 127.635 -0.53 +0.00    +0.008 C 
DOCKED: ATOM     11  C   UNL d   1      12.503 197.152 128.874 -0.32 -0.06    +0.085 C 
DOCKED: ATOM     12  C   UNL d   1      13.957 195.256 128.641 -0.26 -0.02    +0.085 C 
DOCKED: ATOM     13  C   UNL d   1      13.651 200.116 125.237 -0.05 +0.00    +0.023 C 
DOCKED: ATOM     14  C   UNL d   1      12.051 198.508 128.337 -0.21 -0.01    +0.016 C 
DOCKED: ATOM     15  C   UNL d   1      15.043 194.553 127.830 -0.45 +0.00    +0.016 C 
DOCKED: ATOM     16  C   UNL d   1      13.596 200.068 123.724 -0.04 +0.00    +0.011 C 
DOCKED: ATOM     17  C   UNL d   1      15.438 198.349 123.755 -0.18 +0.09    +0.216 C 
DOCKED: ATOM     18  C   UNL d   1      14.959 199.672 123.204 -0.12 +0.03    +0.096 C 
DOCKED: ENDROOT
DOCKED: TORSDOF 0
DOCKED: TER
DOCKED: ENDMDL
________________________________________________________________________________


	BEGINNING GENETIC ALGORITHM DOCKING 40 of 50
Run: 40 Seed: 755106382 1004581238 [ Run 40 of 50 GA/GALS ]
Beginning GENETIC ALGORITHM (GA), with a maximum of 2500000 energy evaluations.

Final-Value: -4.988


	FINAL GENETIC ALGORITHM DOCKED STATE
	_______________________________________________


Detailed state:  trans 46.170 177.473 122.140 quatxyzw 0.249373 -0.594816 0.761510 0.064106 center 0.000 0.000 0.000 ntor 0
State:	 46.170 177.473 122.140   0.250 -0.596  0.763 172.649  

DOCKED: MODEL       40
DOCKED: USER    Run = 40
DOCKED: USER    DPF = D:/autoduck_test/CID91466_5i6z/CID91466_5i6z.dpf
DOCKED: USER  
DOCKED: USER    Estimated Free Energy of Binding    =   -4.99 kcal/mol  [=(1)+(2)+(3)-(4)]
DOCKED: USER    Estimated Inhibition Constant, Ki   =  220.73 uM (micromolar)  [Temperature = 298.15 K]
DOCKED: USER    
DOCKED: USER    (1) Final Intermolecular Energy     =   -4.99 kcal/mol
DOCKED: USER        vdW + Hbond + desolv Energy     =   -4.98 kcal/mol
DOCKED: USER        Electrostatic Energy            =   -0.01 kcal/mol
DOCKED: USER    (2) Final Total Internal Energy     =   +0.00 kcal/mol
DOCKED: USER    (3) Torsional Free Energy           =   +0.00 kcal/mol
DOCKED: USER    (4) Unbound System's Energy  [=(2)] =   +0.00 kcal/mol
DOCKED: USER    
DOCKED: USER    
DOCKED: USER    NEWDPF move CID_91466.pdbqt
DOCKED: USER    NEWDPF about 0.000000 0.000000 0.000000
DOCKED: USER    NEWDPF tran0 46.169773 177.473024 122.139504
DOCKED: USER    NEWDPF quaternion0 0.249373 -0.594816 0.761510 0.064106
DOCKED: USER    NEWDPF axisangle0 0.249887 -0.596042 0.763080 172.648976
DOCKED: USER    NEWDPF quat0 0.249887 -0.596042 0.763080 172.648976
DOCKED: USER  keepresnum = 1 
DOCKED: USER  
DOCKED: REMARK  0 active torsions:
DOCKED: REMARK  status: ('A' for Active; 'I' for Inactive)
DOCKED: USER                              x       y       z     vdW  Elec       q    Type
DOCKED: USER                           _______ _______ _______ _____ _____    ______ ____
DOCKED: ROOT
DOCKED: ATOM      1  O   UNL d   1      49.351 179.064 123.405 -0.10 -0.05    -0.276 OA
DOCKED: ATOM      2  N   UNL d   1      44.499 176.099 122.599 -0.15 -0.03    -0.299 N 
DOCKED: ATOM      3  N   UNL d   1      47.488 178.184 122.323 -0.11 -0.04    -0.298 N 
DOCKED: ATOM      4  C   UNL d   1      44.609 177.558 122.365 -0.25 +0.01    +0.066 C 
DOCKED: ATOM      5  C   UNL d   1      45.358 177.879 121.044 -0.32 +0.00    +0.027 C 
DOCKED: ATOM      6  C   UNL d   1      45.320 178.271 123.534 -0.47 +0.00    +0.024 C 
DOCKED: ATOM      7  C   UNL d   1      46.881 177.556 121.127 -0.17 +0.01    +0.081 C 
DOCKED: ATOM      8  C   UNL d   1      46.810 177.918 123.591 -0.30 +0.01    +0.113 C 
DOCKED: ATOM      9  C   UNL d   1      44.636 177.176 119.882 -0.21 +0.00    +0.008 C 
DOCKED: ATOM     10  C   UNL d   1      44.622 177.958 124.864 -0.56 +0.00    +0.008 C 
DOCKED: ATOM     11  C   UNL d   1      43.815 175.424 121.483 -0.39 +0.01    +0.085 C 
DOCKED: ATOM     12  C   UNL d   1      43.778 175.813 123.852 -0.50 +0.01    +0.085 C 
DOCKED: ATOM     13  C   UNL d   1      47.593 177.933 119.820 -0.15 +0.00    +0.023 C 
DOCKED: ATOM     14  C   UNL d   1      44.497 175.682 120.141 -0.28 +0.00    +0.016 C 
DOCKED: ATOM     15  C   UNL d   1      44.443 176.458 125.065 -0.51 +0.00    +0.016 C 
DOCKED: ATOM     16  C   UNL d   1      49.096 177.902 120.003 -0.10 +0.00    +0.011 C 
DOCKED: ATOM     17  C   UNL d   1      48.782 178.710 122.368 -0.22 +0.03    +0.216 C 
DOCKED: ATOM     18  C   UNL d   1      49.477 178.928 121.045 -0.18 +0.01    +0.096 C 
DOCKED: ENDROOT
DOCKED: TORSDOF 0
DOCKED: TER
DOCKED: ENDMDL
________________________________________________________________________________


	BEGINNING GENETIC ALGORITHM DOCKING 41 of 50
Run: 41 Seed: 1184062751 1304756958 [ Run 41 of 50 GA/GALS ]
Beginning GENETIC ALGORITHM (GA), with a maximum of 2500000 energy evaluations.

Final-Value: -3.840


	FINAL GENETIC ALGORITHM DOCKED STATE
	_______________________________________________


Detailed state:  trans 26.285 174.237 161.944 quatxyzw -0.570157 0.381597 -0.133166 0.715242 center 0.000 0.000 0.000 ntor 0
State:	 26.285 174.237 161.944  -0.816  0.546 -0.191 88.674  

DOCKED: MODEL       41
DOCKED: USER    Run = 41
DOCKED: USER    DPF = D:/autoduck_test/CID91466_5i6z/CID91466_5i6z.dpf
DOCKED: USER  
DOCKED: USER    Estimated Free Energy of Binding    =   -3.84 kcal/mol  [=(1)+(2)+(3)-(4)]
DOCKED: USER    Estimated Inhibition Constant, Ki   =    1.53 mM (millimolar)  [Temperature = 298.15 K]
DOCKED: USER    
DOCKED: USER    (1) Final Intermolecular Energy     =   -3.84 kcal/mol
DOCKED: USER        vdW + Hbond + desolv Energy     =   -3.87 kcal/mol
DOCKED: USER        Electrostatic Energy            =   +0.02 kcal/mol
DOCKED: USER    (2) Final Total Internal Energy     =   +0.00 kcal/mol
DOCKED: USER    (3) Torsional Free Energy           =   +0.00 kcal/mol
DOCKED: USER    (4) Unbound System's Energy  [=(2)] =   +0.00 kcal/mol
DOCKED: USER    
DOCKED: USER    
DOCKED: USER    NEWDPF move CID_91466.pdbqt
DOCKED: USER    NEWDPF about 0.000000 0.000000 0.000000
DOCKED: USER    NEWDPF tran0 26.284969 174.236538 161.944468
DOCKED: USER    NEWDPF quaternion0 -0.570157 0.381597 -0.133166 0.715242
DOCKED: USER    NEWDPF axisangle0 -0.815820 0.546014 -0.190543 88.673886
DOCKED: USER    NEWDPF quat0 -0.815820 0.546014 -0.190543 88.673886
DOCKED: USER  keepresnum = 1 
DOCKED: USER  
DOCKED: REMARK  0 active torsions:
DOCKED: REMARK  status: ('A' for Active; 'I' for Inactive)
DOCKED: USER                              x       y       z     vdW  Elec       q    Type
DOCKED: USER                           _______ _______ _______ _____ _____    ______ ____
DOCKED: ROOT
DOCKED: ATOM      1  O   UNL d   1      25.577 174.007 158.243 -0.15 -0.00    -0.276 OA
DOCKED: ATOM      2  N   UNL d   1      27.333 173.334 163.669 -0.04 -0.04    -0.299 N 
DOCKED: ATOM      3  N   UNL d   1      25.757 174.361 160.537 -0.18 -0.03    -0.298 N 
DOCKED: ATOM      4  C   UNL d   1      27.468 174.606 162.923 -0.28 +0.01    +0.066 C 
DOCKED: ATOM      5  C   UNL d   1      26.114 175.356 162.806 -0.26 +0.00    +0.027 C 
DOCKED: ATOM      6  C   UNL d   1      28.045 174.381 161.510 -0.43 +0.00    +0.024 C 
DOCKED: ATOM      7  C   UNL d   1      25.117 174.642 161.842 -0.22 +0.01    +0.081 C 
DOCKED: ATOM      8  C   UNL d   1      27.042 173.665 160.598 -0.24 +0.01    +0.113 C 
DOCKED: ATOM      9  C   UNL d   1      25.552 175.589 164.218 -0.15 +0.00    +0.008 C 
DOCKED: ATOM     10  C   UNL d   1      29.374 173.619 161.582 -0.42 +0.00    +0.008 C 
DOCKED: ATOM     11  C   UNL d   1      26.788 173.556 165.020 -0.08 +0.01    +0.085 C 
DOCKED: ATOM     12  C   UNL d   1      28.629 172.641 163.779 -0.13 +0.01    +0.085 C 
DOCKED: ATOM     13  C   UNL d   1      23.812 175.440 161.714 -0.22 +0.00    +0.023 C 
DOCKED: ATOM     14  C   UNL d   1      25.446 174.283 164.993 -0.08 +0.00    +0.016 C 
DOCKED: ATOM     15  C   UNL d   1      29.249 172.349 162.415 -0.24 +0.00    +0.016 C 
DOCKED: ATOM     16  C   UNL d   1      22.975 174.915 160.566 -0.19 +0.00    +0.011 C 
DOCKED: ATOM     17  C   UNL d   1      25.099 174.415 159.305 -0.26 +0.01    +0.216 C 
DOCKED: ATOM     18  C   UNL d   1      23.751 175.097 159.282 -0.30 +0.01    +0.096 C 
DOCKED: ENDROOT
DOCKED: TORSDOF 0
DOCKED: TER
DOCKED: ENDMDL
________________________________________________________________________________


	BEGINNING GENETIC ALGORITHM DOCKING 42 of 50
Run: 42 Seed: 1318070734 1508027190 [ Run 42 of 50 GA/GALS ]
Beginning GENETIC ALGORITHM (GA), with a maximum of 2500000 energy evaluations.

Final-Value: -4.528


	FINAL GENETIC ALGORITHM DOCKED STATE
	_______________________________________________


Detailed state:  trans 46.633 192.462 128.521 quatxyzw -0.068082 -0.831586 0.374767 0.404202 center 0.000 0.000 0.000 ntor 0
State:	 46.633 192.462 128.521  -0.074 -0.909  0.410 132.318  

DOCKED: MODEL       42
DOCKED: USER    Run = 42
DOCKED: USER    DPF = D:/autoduck_test/CID91466_5i6z/CID91466_5i6z.dpf
DOCKED: USER  
DOCKED: USER    Estimated Free Energy of Binding    =   -4.53 kcal/mol  [=(1)+(2)+(3)-(4)]
DOCKED: USER    Estimated Inhibition Constant, Ki   =  479.66 uM (micromolar)  [Temperature = 298.15 K]
DOCKED: USER    
DOCKED: USER    (1) Final Intermolecular Energy     =   -4.53 kcal/mol
DOCKED: USER        vdW + Hbond + desolv Energy     =   -4.48 kcal/mol
DOCKED: USER        Electrostatic Energy            =   -0.05 kcal/mol
DOCKED: USER    (2) Final Total Internal Energy     =   +0.00 kcal/mol
DOCKED: USER    (3) Torsional Free Energy           =   +0.00 kcal/mol
DOCKED: USER    (4) Unbound System's Energy  [=(2)] =   +0.00 kcal/mol
DOCKED: USER    
DOCKED: USER    
DOCKED: USER    NEWDPF move CID_91466.pdbqt
DOCKED: USER    NEWDPF about 0.000000 0.000000 0.000000
DOCKED: USER    NEWDPF tran0 46.632993 192.461513 128.520744
DOCKED: USER    NEWDPF quaternion0 -0.068082 -0.831586 0.374767 0.404202
DOCKED: USER    NEWDPF axisangle0 -0.074434 -0.909166 0.409729 132.317776
DOCKED: USER    NEWDPF quat0 -0.074434 -0.909166 0.409729 132.317776
DOCKED: USER  keepresnum = 1 
DOCKED: USER  
DOCKED: REMARK  0 active torsions:
DOCKED: REMARK  status: ('A' for Active; 'I' for Inactive)
DOCKED: USER                              x       y       z     vdW  Elec       q    Type
DOCKED: USER                           _______ _______ _______ _____ _____    ______ ____
DOCKED: ROOT
DOCKED: ATOM      1  O   UNL d   1      47.851 191.233 131.877 -0.39 -0.09    -0.276 OA
DOCKED: ATOM      2  N   UNL d   1      45.661 191.915 126.612 -0.08 -0.05    -0.299 N 
DOCKED: ATOM      3  N   UNL d   1      47.283 192.262 129.867 -0.16 -0.07    -0.298 N 
DOCKED: ATOM      4  C   UNL d   1      45.277 192.759 127.767 -0.28 +0.01    +0.066 C 
DOCKED: ATOM      5  C   UNL d   1      46.375 193.800 128.114 -0.24 +0.00    +0.027 C 
DOCKED: ATOM      6  C   UNL d   1      44.974 191.909 129.019 -0.40 +0.01    +0.024 C 
DOCKED: ATOM      7  C   UNL d   1      47.646 193.145 128.735 -0.20 +0.01    +0.081 C 
DOCKED: ATOM      8  C   UNL d   1      46.245 191.270 129.591 -0.22 +0.03    +0.113 C 
DOCKED: ATOM      9  C   UNL d   1      46.662 194.652 126.866 -0.13 +0.00    +0.008 C 
DOCKED: ATOM     10  C   UNL d   1      43.910 190.849 128.709 -0.23 +0.00    +0.008 C 
DOCKED: ATOM     11  C   UNL d   1      45.943 192.731 125.418 -0.12 +0.01    +0.085 C 
DOCKED: ATOM     12  C   UNL d   1      44.604 190.939 126.291 -0.30 +0.01    +0.085 C 
DOCKED: ATOM     13  C   UNL d   1      48.685 194.211 129.110 -0.19 +0.00    +0.023 C 
DOCKED: ATOM     14  C   UNL d   1      47.024 193.778 125.672 -0.07 +0.00    +0.016 C 
DOCKED: ATOM     15  C   UNL d   1      44.271 190.033 127.474 -0.42 +0.00    +0.016 C 
DOCKED: ATOM     16  C   UNL d   1      49.776 193.613 129.974 -0.27 +0.00    +0.011 C 
DOCKED: ATOM     17  C   UNL d   1      48.056 192.099 131.021 -0.35 +0.05    +0.216 C 
DOCKED: ATOM     18  C   UNL d   1      49.154 193.110 131.256 -0.42 +0.01    +0.096 C 
DOCKED: ENDROOT
DOCKED: TORSDOF 0
DOCKED: TER
DOCKED: ENDMDL
________________________________________________________________________________


	BEGINNING GENETIC ALGORITHM DOCKING 43 of 50
Run: 43 Seed: 1309418166 1438103044 [ Run 43 of 50 GA/GALS ]
Beginning GENETIC ALGORITHM (GA), with a maximum of 2500000 energy evaluations.

Final-Value: -4.556


	FINAL GENETIC ALGORITHM DOCKED STATE
	_______________________________________________


Detailed state:  trans 57.483 177.485 175.392 quatxyzw 0.328697 0.800324 0.500734 0.026551 center 0.000 0.000 0.000 ntor 0
State:	 57.483 177.485 175.392   0.329  0.801  0.501 176.957  

DOCKED: MODEL       43
DOCKED: USER    Run = 43
DOCKED: USER    DPF = D:/autoduck_test/CID91466_5i6z/CID91466_5i6z.dpf
DOCKED: USER  
DOCKED: USER    Estimated Free Energy of Binding    =   -4.56 kcal/mol  [=(1)+(2)+(3)-(4)]
DOCKED: USER    Estimated Inhibition Constant, Ki   =  457.55 uM (micromolar)  [Temperature = 298.15 K]
DOCKED: USER    
DOCKED: USER    (1) Final Intermolecular Energy     =   -4.56 kcal/mol
DOCKED: USER        vdW + Hbond + desolv Energy     =   -4.57 kcal/mol
DOCKED: USER        Electrostatic Energy            =   +0.01 kcal/mol
DOCKED: USER    (2) Final Total Internal Energy     =   +0.00 kcal/mol
DOCKED: USER    (3) Torsional Free Energy           =   +0.00 kcal/mol
DOCKED: USER    (4) Unbound System's Energy  [=(2)] =   +0.00 kcal/mol
DOCKED: USER    
DOCKED: USER    
DOCKED: USER    NEWDPF move CID_91466.pdbqt
DOCKED: USER    NEWDPF about 0.000000 0.000000 0.000000
DOCKED: USER    NEWDPF tran0 57.482612 177.484594 175.391733
DOCKED: USER    NEWDPF quaternion0 0.328697 0.800324 0.500734 0.026551
DOCKED: USER    NEWDPF axisangle0 0.328813 0.800607 0.500910 176.957110
DOCKED: USER    NEWDPF quat0 0.328813 0.800607 0.500910 176.957110
DOCKED: USER  keepresnum = 1 
DOCKED: USER  
DOCKED: REMARK  0 active torsions:
DOCKED: REMARK  status: ('A' for Active; 'I' for Inactive)
DOCKED: USER                              x       y       z     vdW  Elec       q    Type
DOCKED: USER                           _______ _______ _______ _____ _____    ______ ____
DOCKED: ROOT
DOCKED: ATOM      1  O   UNL d   1      58.655 175.566 172.359 -0.58 -0.08    -0.276 OA
DOCKED: ATOM      2  N   UNL d   1      56.125 179.054 176.156 -0.08 -0.13    -0.299 N 
DOCKED: ATOM      3  N   UNL d   1      58.205 176.631 174.379 -0.09 -0.06    -0.298 N 
DOCKED: ATOM      4  C   UNL d   1      56.223 177.587 176.339 -0.24 +0.03    +0.066 C 
DOCKED: ATOM      5  C   UNL d   1      57.650 177.149 176.764 -0.34 +0.01    +0.027 C 
DOCKED: ATOM      6  C   UNL d   1      55.822 176.824 175.058 -0.27 +0.01    +0.024 C 
DOCKED: ATOM      7  C   UNL d   1      58.689 177.295 175.611 -0.19 +0.02    +0.081 C 
DOCKED: ATOM      8  C   UNL d   1      56.859 177.004 173.945 -0.21 +0.03    +0.113 C 
DOCKED: ATOM      9  C   UNL d   1      58.037 177.903 178.048 -0.34 +0.01    +0.008 C 
DOCKED: ATOM     10  C   UNL d   1      54.424 177.249 174.591 -0.32 +0.00    +0.008 C 
DOCKED: ATOM     11  C   UNL d   1      56.503 179.776 177.383 -0.21 +0.04    +0.085 C 
DOCKED: ATOM     12  C   UNL d   1      54.762 179.452 175.762 -0.27 +0.05    +0.085 C 
DOCKED: ATOM     13  C   UNL d   1      60.074 176.806 176.056 -0.26 +0.01    +0.023 C 
DOCKED: ATOM     14  C   UNL d   1      57.904 179.409 177.866 -0.21 +0.01    +0.016 C 
DOCKED: ATOM     15  C   UNL d   1      54.305 178.764 174.478 -0.35 +0.01    +0.016 C 
DOCKED: ATOM     16  C   UNL d   1      61.000 176.668 174.865 -0.20 +0.00    +0.011 C 
DOCKED: ATOM     17  C   UNL d   1      59.025 175.959 173.469 -0.19 +0.04    +0.216 C 
DOCKED: ATOM     18  C   UNL d   1      60.427 175.630 173.927 -0.23 +0.02    +0.096 C 
DOCKED: ENDROOT
DOCKED: TORSDOF 0
DOCKED: TER
DOCKED: ENDMDL
________________________________________________________________________________


	BEGINNING GENETIC ALGORITHM DOCKING 44 of 50
Run: 44 Seed: 1468487818 1410547579 [ Run 44 of 50 GA/GALS ]
Beginning GENETIC ALGORITHM (GA), with a maximum of 2500000 energy evaluations.

Final-Value: -5.109


	FINAL GENETIC ALGORITHM DOCKED STATE
	_______________________________________________


Detailed state:  trans 46.074 175.749 123.811 quatxyzw 0.060993 -0.003977 -0.737476 0.672601 center 0.000 0.000 0.000 ntor 0
State:	 46.074 175.749 123.811   0.082 -0.005 -0.997 95.464  

DOCKED: MODEL       44
DOCKED: USER    Run = 44
DOCKED: USER    DPF = D:/autoduck_test/CID91466_5i6z/CID91466_5i6z.dpf
DOCKED: USER  
DOCKED: USER    Estimated Free Energy of Binding    =   -5.11 kcal/mol  [=(1)+(2)+(3)-(4)]
DOCKED: USER    Estimated Inhibition Constant, Ki   =  179.85 uM (micromolar)  [Temperature = 298.15 K]
DOCKED: USER    
DOCKED: USER    (1) Final Intermolecular Energy     =   -5.11 kcal/mol
DOCKED: USER        vdW + Hbond + desolv Energy     =   -5.12 kcal/mol
DOCKED: USER        Electrostatic Energy            =   +0.01 kcal/mol
DOCKED: USER    (2) Final Total Internal Energy     =   +0.00 kcal/mol
DOCKED: USER    (3) Torsional Free Energy           =   +0.00 kcal/mol
DOCKED: USER    (4) Unbound System's Energy  [=(2)] =   +0.00 kcal/mol
DOCKED: USER    
DOCKED: USER    
DOCKED: USER    NEWDPF move CID_91466.pdbqt
DOCKED: USER    NEWDPF about 0.000000 0.000000 0.000000
DOCKED: USER    NEWDPF tran0 46.073610 175.748612 123.811019
DOCKED: USER    NEWDPF quaternion0 0.060993 -0.003977 -0.737476 0.672601
DOCKED: USER    NEWDPF axisangle0 0.082423 -0.005374 -0.996583 95.463685
DOCKED: USER    NEWDPF quat0 0.082423 -0.005374 -0.996583 95.463685
DOCKED: USER  keepresnum = 1 
DOCKED: USER  
DOCKED: REMARK  0 active torsions:
DOCKED: REMARK  status: ('A' for Active; 'I' for Inactive)
DOCKED: USER                              x       y       z     vdW  Elec       q    Type
DOCKED: USER                           _______ _______ _______ _____ _____    ______ ____
DOCKED: ROOT
DOCKED: ATOM      1  O   UNL d   1      48.569 173.011 124.541 -0.11 -0.00    -0.276 OA
DOCKED: ATOM      2  N   UNL d   1      45.553 177.878 124.098 -0.17 -0.03    -0.299 N 
DOCKED: ATOM      3  N   UNL d   1      46.824 174.454 124.001 -0.07 -0.01    -0.298 N 
DOCKED: ATOM      4  C   UNL d   1      45.941 177.053 122.931 -0.25 +0.01    +0.066 C 
DOCKED: ATOM      5  C   UNL d   1      45.066 175.777 122.807 -0.28 +0.00    +0.027 C 
DOCKED: ATOM      6  C   UNL d   1      47.427 176.643 122.990 -0.18 +0.00    +0.024 C 
DOCKED: ATOM      7  C   UNL d   1      45.372 174.732 123.924 -0.28 +0.00    +0.081 C 
DOCKED: ATOM      8  C   UNL d   1      47.690 175.628 124.108 -0.18 +0.01    +0.113 C 
DOCKED: ATOM      9  C   UNL d   1      43.588 176.194 122.735 -0.50 +0.00    +0.008 C 
DOCKED: ATOM     10  C   UNL d   1      48.324 177.878 123.137 -0.29 +0.00    +0.008 C 
DOCKED: ATOM     11  C   UNL d   1      44.135 178.272 124.033 -0.59 +0.01    +0.085 C 
DOCKED: ATOM     12  C   UNL d   1      46.387 179.090 124.194 -0.29 +0.01    +0.085 C 
DOCKED: ATOM     13  C   UNL d   1      44.524 173.466 123.737 -0.40 +0.00    +0.023 C 
DOCKED: ATOM     14  C   UNL d   1      43.202 177.069 123.920 -0.43 +0.00    +0.016 C 
DOCKED: ATOM     15  C   UNL d   1      47.875 178.764 124.293 -0.38 +0.00    +0.016 C 
DOCKED: ATOM     16  C   UNL d   1      45.027 172.350 124.628 -0.38 -0.00    +0.011 C 
DOCKED: ATOM     17  C   UNL d   1      47.374 173.204 124.297 -0.13 +0.00    +0.216 C 
DOCKED: ATOM     18  C   UNL d   1      46.445 172.014 124.227 -0.19 -0.00    +0.096 C 
DOCKED: ENDROOT
DOCKED: TORSDOF 0
DOCKED: TER
DOCKED: ENDMDL
________________________________________________________________________________


	BEGINNING GENETIC ALGORITHM DOCKING 45 of 50
Run: 45 Seed: 679482694 1769321695 [ Run 45 of 50 GA/GALS ]
Beginning GENETIC ALGORITHM (GA), with a maximum of 2500000 energy evaluations.

Final-Value: -4.565


	FINAL GENETIC ALGORITHM DOCKED STATE
	_______________________________________________


Detailed state:  trans 11.465 195.286 143.773 quatxyzw -0.065762 0.755345 -0.094175 -0.645182 center 0.000 0.000 0.000 ntor 0
State:	 11.465 195.286 143.773  -0.086  0.989 -0.123 -99.641  

DOCKED: MODEL       45
DOCKED: USER    Run = 45
DOCKED: USER    DPF = D:/autoduck_test/CID91466_5i6z/CID91466_5i6z.dpf
DOCKED: USER  
DOCKED: USER    Estimated Free Energy of Binding    =   -4.56 kcal/mol  [=(1)+(2)+(3)-(4)]
DOCKED: USER    Estimated Inhibition Constant, Ki   =  450.69 uM (micromolar)  [Temperature = 298.15 K]
DOCKED: USER    
DOCKED: USER    (1) Final Intermolecular Energy     =   -4.56 kcal/mol
DOCKED: USER        vdW + Hbond + desolv Energy     =   -4.51 kcal/mol
DOCKED: USER        Electrostatic Energy            =   -0.05 kcal/mol
DOCKED: USER    (2) Final Total Internal Energy     =   +0.00 kcal/mol
DOCKED: USER    (3) Torsional Free Energy           =   +0.00 kcal/mol
DOCKED: USER    (4) Unbound System's Energy  [=(2)] =   +0.00 kcal/mol
DOCKED: USER    
DOCKED: USER    
DOCKED: USER    NEWDPF move CID_91466.pdbqt
DOCKED: USER    NEWDPF about 0.000000 0.000000 0.000000
DOCKED: USER    NEWDPF tran0 11.464746 195.286466 143.772945
DOCKED: USER    NEWDPF quaternion0 -0.065762 0.755345 -0.094175 -0.645182
DOCKED: USER    NEWDPF axisangle0 -0.086072 0.988635 -0.123261 -99.641302
DOCKED: USER    NEWDPF quat0 -0.086072 0.988635 -0.123261 -99.641302
DOCKED: USER  keepresnum = 1 
DOCKED: USER  
DOCKED: REMARK  0 active torsions:
DOCKED: REMARK  status: ('A' for Active; 'I' for Inactive)
DOCKED: USER                              x       y       z     vdW  Elec       q    Type
DOCKED: USER                           _______ _______ _______ _____ _____    ______ ____
DOCKED: ROOT
DOCKED: ATOM      1  O   UNL d   1      12.161 193.722 147.138 -0.78 -0.30    -0.276 OA
DOCKED: ATOM      2  N   UNL d   1      11.642 195.071 141.580 -0.06 -0.08    -0.299 N 
DOCKED: ATOM      3  N   UNL d   1      11.679 194.969 145.232 -0.24 -0.22    -0.298 N 
DOCKED: ATOM      4  C   UNL d   1      10.507 195.096 142.531 -0.13 +0.02    +0.066 C 
DOCKED: ATOM      5  C   UNL d   1      10.558 196.337 143.461 -0.13 +0.01    +0.027 C 
DOCKED: ATOM      6  C   UNL d   1      10.460 193.819 143.397 -0.32 +0.01    +0.024 C 
DOCKED: ATOM      7  C   UNL d   1      11.715 196.257 144.503 -0.26 +0.05    +0.081 C 
DOCKED: ATOM      8  C   UNL d   1      11.620 193.770 144.397 -0.07 +0.08    +0.113 C 
DOCKED: ATOM      9  C   UNL d   1      10.591 197.606 142.593 -0.09 +0.00    +0.008 C 
DOCKED: ATOM     10  C   UNL d   1      10.434 192.566 142.512 -0.31 +0.00    +0.008 C 
DOCKED: ATOM     11  C   UNL d   1      11.679 196.289 140.753 -0.10 +0.02    +0.085 C 
DOCKED: ATOM     12  C   UNL d   1      11.573 193.891 140.699 -0.15 +0.02    +0.085 C 
DOCKED: ATOM     13  C   UNL d   1      11.699 197.477 145.434 -0.21 +0.02    +0.023 C 
DOCKED: ATOM     14  C   UNL d   1      11.740 197.561 141.594 -0.15 +0.01    +0.016 C 
DOCKED: ATOM     15  C   UNL d   1      11.559 192.581 141.483 -0.27 +0.01    +0.016 C 
DOCKED: ATOM     16  C   UNL d   1      12.620 197.259 146.617 -0.37 +0.01    +0.011 C 
DOCKED: ATOM     17  C   UNL d   1      12.014 194.813 146.580 -0.43 +0.19    +0.216 C 
DOCKED: ATOM     18  C   UNL d   1      12.116 196.073 147.408 -0.45 +0.08    +0.096 C 
DOCKED: ENDROOT
DOCKED: TORSDOF 0
DOCKED: TER
DOCKED: ENDMDL
________________________________________________________________________________


	BEGINNING GENETIC ALGORITHM DOCKING 46 of 50
Run: 46 Seed: 1555182699 1888340480 [ Run 46 of 50 GA/GALS ]
Beginning GENETIC ALGORITHM (GA), with a maximum of 2500000 energy evaluations.

Final-Value: -4.885


	FINAL GENETIC ALGORITHM DOCKED STATE
	_______________________________________________


Detailed state:  trans 47.437 176.591 124.024 quatxyzw -0.329992 0.056532 -0.016789 -0.942140 center 0.000 0.000 0.000 ntor 0
State:	 47.437 176.591 124.024  -0.984  0.169 -0.050 -39.172  

DOCKED: MODEL       46
DOCKED: USER    Run = 46
DOCKED: USER    DPF = D:/autoduck_test/CID91466_5i6z/CID91466_5i6z.dpf
DOCKED: USER  
DOCKED: USER    Estimated Free Energy of Binding    =   -4.88 kcal/mol  [=(1)+(2)+(3)-(4)]
DOCKED: USER    Estimated Inhibition Constant, Ki   =  262.65 uM (micromolar)  [Temperature = 298.15 K]
DOCKED: USER    
DOCKED: USER    (1) Final Intermolecular Energy     =   -4.88 kcal/mol
DOCKED: USER        vdW + Hbond + desolv Energy     =   -4.88 kcal/mol
DOCKED: USER        Electrostatic Energy            =   -0.01 kcal/mol
DOCKED: USER    (2) Final Total Internal Energy     =   +0.00 kcal/mol
DOCKED: USER    (3) Torsional Free Energy           =   +0.00 kcal/mol
DOCKED: USER    (4) Unbound System's Energy  [=(2)] =   +0.00 kcal/mol
DOCKED: USER    
DOCKED: USER    
DOCKED: USER    NEWDPF move CID_91466.pdbqt
DOCKED: USER    NEWDPF about 0.000000 0.000000 0.000000
DOCKED: USER    NEWDPF tran0 47.437471 176.591029 124.024328
DOCKED: USER    NEWDPF quaternion0 -0.329992 0.056532 -0.016789 -0.942140
DOCKED: USER    NEWDPF axisangle0 -0.984404 0.168642 -0.050085 -39.171797
DOCKED: USER    NEWDPF quat0 -0.984404 0.168642 -0.050085 -39.171797
DOCKED: USER  keepresnum = 1 
DOCKED: USER  
DOCKED: REMARK  0 active torsions:
DOCKED: REMARK  status: ('A' for Active; 'I' for Inactive)
DOCKED: USER                              x       y       z     vdW  Elec       q    Type
DOCKED: USER                           _______ _______ _______ _____ _____    ______ ____
DOCKED: ROOT
DOCKED: ATOM      1  O   UNL d   1      44.500 175.191 125.940 -0.27 -0.05    -0.276 OA
DOCKED: ATOM      2  N   UNL d   1      49.612 176.992 124.039 -0.15 -0.02    -0.299 N 
DOCKED: ATOM      3  N   UNL d   1      46.084 176.195 124.560 -0.12 -0.03    -0.298 N 
DOCKED: ATOM      4  C   UNL d   1      48.728 176.090 123.265 -0.13 +0.00    +0.066 C 
DOCKED: ATOM      5  C   UNL d   1      47.535 176.852 122.629 -0.16 +0.00    +0.027 C 
DOCKED: ATOM      6  C   UNL d   1      48.185 174.937 124.135 -0.19 +0.00    +0.024 C 
DOCKED: ATOM      7  C   UNL d   1      46.492 177.321 123.690 -0.27 +0.01    +0.081 C 
DOCKED: ATOM      8  C   UNL d   1      47.176 175.440 125.173 -0.15 +0.01    +0.113 C 
DOCKED: ATOM      9  C   UNL d   1      48.084 177.990 121.753 -0.21 +0.00    +0.008 C 
DOCKED: ATOM     10  C   UNL d   1      49.336 174.174 124.802 -0.21 +0.00    +0.008 C 
DOCKED: ATOM     11  C   UNL d   1      50.132 178.087 123.202 -0.22 +0.01    +0.085 C 
DOCKED: ATOM     12  C   UNL d   1      50.744 176.254 124.627 -0.27 +0.00    +0.085 C 
DOCKED: ATOM     13  C   UNL d   1      45.305 178.025 123.017 -0.41 +0.00    +0.023 C 
DOCKED: ATOM     14  C   UNL d   1      49.017 178.897 122.545 -0.26 +0.00    +0.016 C 
DOCKED: ATOM     15  C   UNL d   1      50.286 175.114 125.534 -0.36 +0.00    +0.016 C 
DOCKED: ATOM     16  C   UNL d   1      44.168 178.211 124.000 -0.64 +0.00    +0.011 C 
DOCKED: ATOM     17  C   UNL d   1      44.796 176.020 125.073 -0.37 +0.03    +0.216 C 
DOCKED: ATOM     18  C   UNL d   1      43.695 176.849 124.454 -0.48 +0.01    +0.096 C 
DOCKED: ENDROOT
DOCKED: TORSDOF 0
DOCKED: TER
DOCKED: ENDMDL
________________________________________________________________________________


	BEGINNING GENETIC ALGORITHM DOCKING 47 of 50
Run: 47 Seed: 1640013769 1337487432 [ Run 47 of 50 GA/GALS ]
Beginning GENETIC ALGORITHM (GA), with a maximum of 2500000 energy evaluations.

Final-Value: -3.988


	FINAL GENETIC ALGORITHM DOCKED STATE
	_______________________________________________


Detailed state:  trans 46.096 169.145 165.271 quatxyzw -0.510746 -0.618369 0.324569 -0.501411 center 0.000 0.000 0.000 ntor 0
State:	 46.096 169.145 165.271  -0.590 -0.715  0.375 -119.813  

DOCKED: MODEL       47
DOCKED: USER    Run = 47
DOCKED: USER    DPF = D:/autoduck_test/CID91466_5i6z/CID91466_5i6z.dpf
DOCKED: USER  
DOCKED: USER    Estimated Free Energy of Binding    =   -3.99 kcal/mol  [=(1)+(2)+(3)-(4)]
DOCKED: USER    Estimated Inhibition Constant, Ki   =    1.19 mM (millimolar)  [Temperature = 298.15 K]
DOCKED: USER    
DOCKED: USER    (1) Final Intermolecular Energy     =   -3.99 kcal/mol
DOCKED: USER        vdW + Hbond + desolv Energy     =   -3.93 kcal/mol
DOCKED: USER        Electrostatic Energy            =   -0.06 kcal/mol
DOCKED: USER    (2) Final Total Internal Energy     =   +0.00 kcal/mol
DOCKED: USER    (3) Torsional Free Energy           =   +0.00 kcal/mol
DOCKED: USER    (4) Unbound System's Energy  [=(2)] =   +0.00 kcal/mol
DOCKED: USER    
DOCKED: USER    
DOCKED: USER    NEWDPF move CID_91466.pdbqt
DOCKED: USER    NEWDPF about 0.000000 0.000000 0.000000
DOCKED: USER    NEWDPF tran0 46.096040 169.145488 165.270573
DOCKED: USER    NEWDPF quaternion0 -0.510746 -0.618369 0.324569 -0.501411
DOCKED: USER    NEWDPF axisangle0 -0.590315 -0.714705 0.375134 -119.813192
DOCKED: USER    NEWDPF quat0 -0.590315 -0.714705 0.375134 -119.813192
DOCKED: USER  keepresnum = 1 
DOCKED: USER  
DOCKED: REMARK  0 active torsions:
DOCKED: REMARK  status: ('A' for Active; 'I' for Inactive)
DOCKED: USER                              x       y       z     vdW  Elec       q    Type
DOCKED: USER                           _______ _______ _______ _____ _____    ______ ____
DOCKED: ROOT
DOCKED: ATOM      1  O   UNL d   1      45.067 165.693 166.401 -0.13 -0.14    -0.276 OA
DOCKED: ATOM      2  N   UNL d   1      45.747 171.320 165.471 -0.17 -0.02    -0.299 N 
DOCKED: ATOM      3  N   UNL d   1      45.857 167.667 165.454 -0.12 -0.07    -0.298 N 
DOCKED: ATOM      4  C   UNL d   1      46.865 170.412 165.817 -0.17 +0.01    +0.066 C 
DOCKED: ATOM      5  C   UNL d   1      47.295 169.535 164.611 -0.20 +0.00    +0.027 C 
DOCKED: ATOM      6  C   UNL d   1      46.508 169.495 167.006 -0.17 +0.01    +0.024 C 
DOCKED: ATOM      7  C   UNL d   1      46.235 168.449 164.254 -0.20 +0.01    +0.081 C 
DOCKED: ATOM      8  C   UNL d   1      45.455 168.452 166.620 -0.14 +0.04    +0.113 C 
DOCKED: ATOM      9  C   UNL d   1      47.662 170.455 163.435 -0.30 +0.00    +0.008 C 
DOCKED: ATOM     10  C   UNL d   1      46.054 170.326 168.213 -0.17 +0.00    +0.008 C 
DOCKED: ATOM     11  C   UNL d   1      46.095 172.196 164.339 -0.37 +0.00    +0.085 C 
DOCKED: ATOM     12  C   UNL d   1      45.359 172.151 166.624 -0.32 +0.00    +0.085 C 
DOCKED: ATOM     13  C   UNL d   1      46.719 167.572 163.091 -0.22 +0.00    +0.023 C 
DOCKED: ATOM     14  C   UNL d   1      46.521 171.409 163.103 -0.46 +0.00    +0.016 C 
DOCKED: ATOM     15  C   UNL d   1      44.955 171.312 167.835 -0.30 +0.00    +0.016 C 
DOCKED: ATOM     16  C   UNL d   1      45.840 166.348 162.942 -0.23 +0.00    +0.011 C 
DOCKED: ATOM     17  C   UNL d   1      45.556 166.302 165.446 -0.14 +0.07    +0.216 C 
DOCKED: ATOM     18  C   UNL d   1      45.939 165.526 164.207 -0.10 +0.02    +0.096 C 
DOCKED: ENDROOT
DOCKED: TORSDOF 0
DOCKED: TER
DOCKED: ENDMDL
________________________________________________________________________________


	BEGINNING GENETIC ALGORITHM DOCKING 48 of 50
Run: 48 Seed: 1294410969 1522168112 [ Run 48 of 50 GA/GALS ]
Beginning GENETIC ALGORITHM (GA), with a maximum of 2500000 energy evaluations.

Final-Value: -4.804


	FINAL GENETIC ALGORITHM DOCKED STATE
	_______________________________________________


Detailed state:  trans 45.737 176.571 122.178 quatxyzw 0.789498 -0.271385 0.506911 -0.214671 center 0.000 0.000 0.000 ntor 0
State:	 45.737 176.571 122.178   0.808 -0.278  0.519 -155.208  

DOCKED: MODEL       48
DOCKED: USER    Run = 48
DOCKED: USER    DPF = D:/autoduck_test/CID91466_5i6z/CID91466_5i6z.dpf
DOCKED: USER  
DOCKED: USER    Estimated Free Energy of Binding    =   -4.80 kcal/mol  [=(1)+(2)+(3)-(4)]
DOCKED: USER    Estimated Inhibition Constant, Ki   =  300.85 uM (micromolar)  [Temperature = 298.15 K]
DOCKED: USER    
DOCKED: USER    (1) Final Intermolecular Energy     =   -4.80 kcal/mol
DOCKED: USER        vdW + Hbond + desolv Energy     =   -4.82 kcal/mol
DOCKED: USER        Electrostatic Energy            =   +0.01 kcal/mol
DOCKED: USER    (2) Final Total Internal Energy     =   +0.00 kcal/mol
DOCKED: USER    (3) Torsional Free Energy           =   +0.00 kcal/mol
DOCKED: USER    (4) Unbound System's Energy  [=(2)] =   +0.00 kcal/mol
DOCKED: USER    
DOCKED: USER    
DOCKED: USER    NEWDPF move CID_91466.pdbqt
DOCKED: USER    NEWDPF about 0.000000 0.000000 0.000000
DOCKED: USER    NEWDPF tran0 45.737005 176.570579 122.178305
DOCKED: USER    NEWDPF quaternion0 0.789498 -0.271385 0.506911 -0.214671
DOCKED: USER    NEWDPF axisangle0 0.808344 -0.277863 0.519011 -155.207548
DOCKED: USER    NEWDPF quat0 0.808344 -0.277863 0.519011 -155.207548
DOCKED: USER  keepresnum = 1 
DOCKED: USER  
DOCKED: REMARK  0 active torsions:
DOCKED: REMARK  status: ('A' for Active; 'I' for Inactive)
DOCKED: USER                              x       y       z     vdW  Elec       q    Type
DOCKED: USER                           _______ _______ _______ _____ _____    ______ ____
DOCKED: ROOT
DOCKED: ATOM      1  O   UNL d   1      46.374 178.764 119.172 -0.18 -0.02    -0.276 OA
DOCKED: ATOM      2  N   UNL d   1      46.623 175.582 123.947 -0.07 -0.02    -0.299 N 
DOCKED: ATOM      3  N   UNL d   1      45.692 177.336 120.879 -0.11 -0.03    -0.298 N 
DOCKED: ATOM      4  C   UNL d   1      45.648 176.680 123.751 -0.29 +0.01    +0.066 C 
DOCKED: ATOM      5  C   UNL d   1      44.493 176.267 122.799 -0.38 +0.00    +0.027 C 
DOCKED: ATOM      6  C   UNL d   1      46.324 177.954 123.202 -0.35 +0.00    +0.024 C 
DOCKED: ATOM      7  C   UNL d   1      44.962 176.125 121.319 -0.23 +0.01    +0.081 C 
DOCKED: ATOM      8  C   UNL d   1      46.783 177.770 121.751 -0.20 +0.01    +0.113 C 
DOCKED: ATOM      9  C   UNL d   1      43.815 175.006 123.360 -0.43 +0.00    +0.008 C 
DOCKED: ATOM     10  C   UNL d   1      47.489 178.380 124.104 -0.40 +0.00    +0.008 C 
DOCKED: ATOM     11  C   UNL d   1      45.972 174.372 124.477 -0.26 +0.00    +0.085 C 
DOCKED: ATOM     12  C   UNL d   1      47.705 175.989 124.861 -0.25 +0.01    +0.085 C 
DOCKED: ATOM     13  C   UNL d   1      43.783 175.766 120.403 -0.27 +0.00    +0.023 C 
DOCKED: ATOM     14  C   UNL d   1      44.827 173.891 123.590 -0.35 +0.00    +0.016 C 
DOCKED: ATOM     15  C   UNL d   1      48.450 177.226 124.365 -0.28 +0.00    +0.016 C 
DOCKED: ATOM     16  C   UNL d   1      44.171 175.921 118.947 -0.28 +0.00    +0.011 C 
DOCKED: ATOM     17  C   UNL d   1      45.631 177.871 119.589 -0.21 +0.02    +0.216 C 
DOCKED: ATOM     18  C   UNL d   1      44.523 177.368 118.693 -0.25 +0.01    +0.096 C 
DOCKED: ENDROOT
DOCKED: TORSDOF 0
DOCKED: TER
DOCKED: ENDMDL
________________________________________________________________________________


	BEGINNING GENETIC ALGORITHM DOCKING 49 of 50
Run: 49 Seed: 1328490692 426674635 [ Run 49 of 50 GA/GALS ]
Beginning GENETIC ALGORITHM (GA), with a maximum of 2500000 energy evaluations.

Final-Value: -3.976


	FINAL GENETIC ALGORITHM DOCKED STATE
	_______________________________________________


Detailed state:  trans 56.984 200.883 164.450 quatxyzw 0.899964 -0.254906 0.012353 -0.353462 center 0.000 0.000 0.000 ntor 0
State:	 56.984 200.883 164.450   0.962 -0.272  0.013 -138.602  

DOCKED: MODEL       49
DOCKED: USER    Run = 49
DOCKED: USER    DPF = D:/autoduck_test/CID91466_5i6z/CID91466_5i6z.dpf
DOCKED: USER  
DOCKED: USER    Estimated Free Energy of Binding    =   -3.98 kcal/mol  [=(1)+(2)+(3)-(4)]
DOCKED: USER    Estimated Inhibition Constant, Ki   =    1.22 mM (millimolar)  [Temperature = 298.15 K]
DOCKED: USER    
DOCKED: USER    (1) Final Intermolecular Energy     =   -3.98 kcal/mol
DOCKED: USER        vdW + Hbond + desolv Energy     =   -3.95 kcal/mol
DOCKED: USER        Electrostatic Energy            =   -0.03 kcal/mol
DOCKED: USER    (2) Final Total Internal Energy     =   +0.00 kcal/mol
DOCKED: USER    (3) Torsional Free Energy           =   +0.00 kcal/mol
DOCKED: USER    (4) Unbound System's Energy  [=(2)] =   +0.00 kcal/mol
DOCKED: USER    
DOCKED: USER    
DOCKED: USER    NEWDPF move CID_91466.pdbqt
DOCKED: USER    NEWDPF about 0.000000 0.000000 0.000000
DOCKED: USER    NEWDPF tran0 56.984428 200.883262 164.449934
DOCKED: USER    NEWDPF quaternion0 0.899964 -0.254906 0.012353 -0.353462
DOCKED: USER    NEWDPF axisangle0 0.962066 -0.272496 0.013206 -138.601585
DOCKED: USER    NEWDPF quat0 0.962066 -0.272496 0.013206 -138.601585
DOCKED: USER  keepresnum = 1 
DOCKED: USER  
DOCKED: REMARK  0 active torsions:
DOCKED: REMARK  status: ('A' for Active; 'I' for Inactive)
DOCKED: USER                              x       y       z     vdW  Elec       q    Type
DOCKED: USER                           _______ _______ _______ _____ _____    ______ ____
DOCKED: ROOT
DOCKED: ATOM      1  O   UNL d   1      55.392 203.468 162.206 -0.30 +0.04    -0.276 OA
DOCKED: ATOM      2  N   UNL d   1      58.619 199.412 164.678 -0.12 -0.03    -0.299 N 
DOCKED: ATOM      3  N   UNL d   1      56.090 201.886 163.764 -0.11 +0.02    -0.298 N 
DOCKED: ATOM      4  C   UNL d   1      58.276 200.692 165.339 -0.20 +0.00    +0.066 C 
DOCKED: ATOM      5  C   UNL d   1      56.810 200.706 165.851 -0.19 -0.00    +0.027 C 
DOCKED: ATOM      6  C   UNL d   1      58.493 201.896 164.399 -0.12 -0.00    +0.024 C 
DOCKED: ATOM      7  C   UNL d   1      55.772 200.774 164.689 -0.21 -0.01    +0.081 C 
DOCKED: ATOM      8  C   UNL d   1      57.464 201.921 163.264 -0.20 -0.00    +0.113 C 
DOCKED: ATOM      9  C   UNL d   1      56.604 199.512 166.797 -0.28 -0.00    +0.008 C 
DOCKED: ATOM     10  C   UNL d   1      59.926 201.904 163.852 -0.09 -0.00    +0.008 C 
DOCKED: ATOM     11  C   UNL d   1      58.415 198.267 165.582 -0.36 +0.01    +0.085 C 
DOCKED: ATOM     12  C   UNL d   1      60.016 199.413 164.208 -0.25 +0.01    +0.085 C 
DOCKED: ATOM     13  C   UNL d   1      54.340 200.837 165.237 -0.24 -0.00    +0.023 C 
DOCKED: ATOM     14  C   UNL d   1      56.990 198.201 166.125 -0.42 +0.00    +0.016 C 
DOCKED: ATOM     15  C   UNL d   1      60.302 200.559 163.240 -0.18 +0.00    +0.016 C 
DOCKED: ATOM     16  C   UNL d   1      53.363 201.201 164.139 -0.15 -0.00    +0.011 C 
DOCKED: ATOM     17  C   UNL d   1      55.134 202.669 163.111 -0.26 -0.03    +0.216 C 
DOCKED: ATOM     18  C   UNL d   1      53.714 202.576 163.618 -0.29 -0.02    +0.096 C 
DOCKED: ENDROOT
DOCKED: TORSDOF 0
DOCKED: TER
DOCKED: ENDMDL
________________________________________________________________________________


	BEGINNING GENETIC ALGORITHM DOCKING 50 of 50
Run: 50 Seed: 194129384 1546943477 [ Run 50 of 50 GA/GALS ]
Beginning GENETIC ALGORITHM (GA), with a maximum of 2500000 energy evaluations.

Final-Value: -5.036


	FINAL GENETIC ALGORITHM DOCKED STATE
	_______________________________________________


Detailed state:  trans 19.021 187.717 158.200 quatxyzw 0.240261 -0.213282 -0.250839 0.913162 center 0.000 0.000 0.000 ntor 0
State:	 19.021 187.717 158.200   0.589 -0.523 -0.615 48.108  

DOCKED: MODEL       50
DOCKED: USER    Run = 50
DOCKED: USER    DPF = D:/autoduck_test/CID91466_5i6z/CID91466_5i6z.dpf
DOCKED: USER  
DOCKED: USER    Estimated Free Energy of Binding    =   -5.04 kcal/mol  [=(1)+(2)+(3)-(4)]
DOCKED: USER    Estimated Inhibition Constant, Ki   =  203.44 uM (micromolar)  [Temperature = 298.15 K]
DOCKED: USER    
DOCKED: USER    (1) Final Intermolecular Energy     =   -5.04 kcal/mol
DOCKED: USER        vdW + Hbond + desolv Energy     =   -5.05 kcal/mol
DOCKED: USER        Electrostatic Energy            =   +0.01 kcal/mol
DOCKED: USER    (2) Final Total Internal Energy     =   +0.00 kcal/mol
DOCKED: USER    (3) Torsional Free Energy           =   +0.00 kcal/mol
DOCKED: USER    (4) Unbound System's Energy  [=(2)] =   +0.00 kcal/mol
DOCKED: USER    
DOCKED: USER    
DOCKED: USER    NEWDPF move CID_91466.pdbqt
DOCKED: USER    NEWDPF about 0.000000 0.000000 0.000000
DOCKED: USER    NEWDPF tran0 19.021101 187.716809 158.199816
DOCKED: USER    NEWDPF quaternion0 0.240261 -0.213282 -0.250839 0.913162
DOCKED: USER    NEWDPF axisangle0 0.589458 -0.523269 -0.615409 48.107847
DOCKED: USER    NEWDPF quat0 0.589458 -0.523269 -0.615409 48.107847
DOCKED: USER  keepresnum = 1 
DOCKED: USER  
DOCKED: REMARK  0 active torsions:
DOCKED: REMARK  status: ('A' for Active; 'I' for Inactive)
DOCKED: USER                              x       y       z     vdW  Elec       q    Type
DOCKED: USER                           _______ _______ _______ _____ _____    ______ ____
DOCKED: ROOT
DOCKED: ATOM      1  O   UNL d   1      18.016 185.074 160.702 -0.09 -0.05    -0.276 OA
DOCKED: ATOM      2  N   UNL d   1      20.664 188.977 157.426 -0.17 -0.02    -0.299 N 
DOCKED: ATOM      3  N   UNL d   1      18.309 186.754 159.117 -0.08 -0.05    -0.298 N 
DOCKED: ATOM      4  C   UNL d   1      19.866 187.859 156.873 -0.40 +0.01    +0.066 C 
DOCKED: ATOM      5  C   UNL d   1      18.341 188.111 157.014 -0.36 +0.00    +0.027 C 
DOCKED: ATOM      6  C   UNL d   1      20.221 186.517 157.546 -0.42 +0.01    +0.024 C 
DOCKED: ATOM      7  C   UNL d   1      17.854 188.017 158.493 -0.17 +0.01    +0.081 C 
DOCKED: ATOM      8  C   UNL d   1      19.739 186.469 159.000 -0.28 +0.02    +0.113 C 
DOCKED: ATOM      9  C   UNL d   1      17.992 189.443 156.329 -0.37 +0.00    +0.008 C 
DOCKED: ATOM     10  C   UNL d   1      21.727 186.244 157.449 -0.74 +0.00    +0.008 C 
DOCKED: ATOM     11  C   UNL d   1      20.326 190.255 156.775 -0.46 +0.00    +0.085 C 
DOCKED: ATOM     12  C   UNL d   1      22.109 188.726 157.274 -0.56 +0.00    +0.085 C 
DOCKED: ATOM     13  C   UNL d   1      16.335 188.221 158.583 -0.16 +0.00    +0.023 C 
DOCKED: ATOM     14  C   UNL d   1      18.839 190.584 156.878 -0.24 +0.00    +0.016 C 
DOCKED: ATOM     15  C   UNL d   1      22.546 187.428 157.949 -0.44 +0.00    +0.016 C 
DOCKED: ATOM     16  C   UNL d   1      15.826 187.838 159.957 -0.07 +0.00    +0.011 C 
DOCKED: ATOM     17  C   UNL d   1      17.568 186.020 160.047 +0.06 +0.04    +0.216 C 
DOCKED: ATOM     18  C   UNL d   1      16.104 186.369 160.182 -0.09 +0.01    +0.096 C 
DOCKED: ENDROOT
DOCKED: TORSDOF 0
DOCKED: TER
DOCKED: ENDMDL
________________________________________________________________________________

DPF> analysis                             # perform a ranked cluster analysis


		CLUSTER ANALYSIS OF CONFORMATIONS
		_________________________________

Number of conformations = 50

RMSD cluster analysis will be performed using the ligand atoms only (18 / 18 total atoms).

Outputting structurally similar clusters, ranked in order of increasing energy.


________________________________________________________________________________

Number of distinct conformational clusters found = 43,  out of 50 runs,
Using an rmsd-tolerance of 2.0 A


	CLUSTERING HISTOGRAM
	____________________

________________________________________________________________________________
     |           |     |           |     |                                    
Clus | Lowest    | Run | Mean      | Num | Histogram                          
-ter | Binding   |     | Binding   | in  |                                    
Rank | Energy    |     | Energy    | Clus|    5    10   15   20   25   30   35
_____|___________|_____|___________|_____|____:____|____:____|____:____|____:___
   1 |     -5.36 |   7 |     -5.36 |   1 |#
   2 |     -5.22 |  21 |     -5.22 |   1 |#
   3 |     -5.21 |  33 |     -5.21 |   1 |#
   4 |     -5.12 |  28 |     -5.08 |   2 |##
   5 |     -5.11 |  44 |     -4.92 |   5 |#####
   6 |     -5.10 |   9 |     -5.10 |   1 |#
   7 |     -5.04 |  50 |     -5.04 |   1 |#
   8 |     -4.99 |  40 |     -4.99 |   1 |#
   9 |     -4.92 |  19 |     -4.92 |   1 |#
  10 |     -4.88 |  46 |     -4.88 |   1 |#
  11 |     -4.84 |  16 |     -4.84 |   1 |#
  12 |     -4.80 |  48 |     -4.80 |   1 |#
  13 |     -4.75 |  27 |     -4.75 |   1 |#
  14 |     -4.64 |  24 |     -4.64 |   1 |#
  15 |     -4.57 |  30 |     -4.57 |   1 |#
  16 |     -4.56 |  45 |     -4.56 |   1 |#
  17 |     -4.56 |  43 |     -4.56 |   1 |#
  18 |     -4.53 |  42 |     -4.53 |   1 |#
  19 |     -4.48 |  29 |     -4.17 |   2 |##
  20 |     -4.43 |   5 |     -4.43 |   1 |#
  21 |     -4.38 |  13 |     -4.38 |   1 |#
  22 |     -4.38 |  32 |     -4.38 |   1 |#
  23 |     -4.32 |  31 |     -4.32 |   1 |#
  24 |     -4.29 |  23 |     -4.29 |   1 |#
  25 |     -4.28 |  26 |     -4.28 |   1 |#
  26 |     -4.19 |  39 |     -4.19 |   1 |#
  27 |     -4.18 |  11 |     -4.18 |   1 |#
  28 |     -4.15 |  22 |     -4.06 |   2 |##
  29 |     -4.15 |  34 |     -4.15 |   1 |#
  30 |     -4.10 |  17 |     -4.10 |   1 |#
  31 |     -4.07 |  15 |     -4.07 |   1 |#
  32 |     -4.06 |  12 |     -4.06 |   1 |#
  33 |     -4.06 |   8 |     -4.06 |   1 |#
  34 |     -4.02 |  18 |     -4.02 |   1 |#
  35 |     -3.99 |   2 |     -3.99 |   1 |#
  36 |     -3.99 |  47 |     -3.99 |   1 |#
  37 |     -3.97 |  36 |     -3.97 |   1 |#
  38 |     -3.97 |   6 |     -3.97 |   1 |#
  39 |     -3.95 |  10 |     -3.95 |   1 |#
  40 |     -3.88 |  35 |     -3.88 |   1 |#
  41 |     -3.84 |  41 |     -3.84 |   1 |#
  42 |     -3.49 |  38 |     -3.49 |   1 |#
  43 |     -3.36 |   4 |     -3.36 |   1 |#
_____|___________|_____|___________|_____|______________________________________


Number of multi-member conformational clusters found = 4, out of 50 runs.

	RMSD TABLE
	__________

_____________________________________________________________________
     |      |      |           |         |                 |
Rank | Sub- | Run  | Binding   | Cluster | Reference       | Grep
     | Rank |      | Energy    | RMSD    | RMSD            | Pattern
_____|______|______|___________|_________|_________________|___________
   1      1      7       -5.36      0.00    236.99           RANKING
   2      1     21       -5.22      0.00    252.94           RANKING
   3      1     33       -5.21      0.00    261.87           RANKING
   4      1     28       -5.12      0.00    229.50           RANKING
   4      2      1       -5.04      0.20    229.50           RANKING
   5      1     44       -5.11      0.00    217.61           RANKING
   5      2     14       -5.09      0.24    217.74           RANKING
   5      3     25       -4.82      1.96    218.42           RANKING
   5      4     37       -4.81      1.53    218.19           RANKING
   5      5     20       -4.79      0.38    217.58           RANKING
   6      1      9       -5.10      0.00    227.76           RANKING
   7      1     50       -5.04      0.00    244.19           RANKING
   8      1     40       -4.99      0.00    218.08           RANKING
   9      1     19       -4.92      0.00    224.77           RANKING
  10      1     46       -4.88      0.00    218.68           RANKING
  11      1     16       -4.84      0.00    225.98           RANKING
  12      1     48       -4.80      0.00    217.28           RANKING
  13      1     27       -4.75      0.00    228.88           RANKING
  14      1     24       -4.64      0.00    254.30           RANKING
  15      1     30       -4.57      0.00    217.29           RANKING
  16      1     45       -4.56      0.00    240.72           RANKING
  17      1     43       -4.56      0.00    253.96           RANKING
  18      1     42       -4.53      0.00    233.82           RANKING
  19      1     29       -4.48      0.00    264.78           RANKING
  19      2      3       -3.87      1.94    264.31           RANKING
  20      1      5       -4.43      0.00    251.32           RANKING
  21      1     13       -4.38      0.00    230.15           RANKING
  22      1     32       -4.38      0.00    216.48           RANKING
  23      1     31       -4.32      0.00    215.48           RANKING
  24      1     23       -4.29      0.00    254.31           RANKING
  25      1     26       -4.28      0.00    249.57           RANKING
  26      1     39       -4.19      0.00    233.01           RANKING
  27      1     11       -4.18      0.00    225.08           RANKING
  28      1     22       -4.15      0.00    263.24           RANKING
  28      2     49       -3.98      0.65    263.60           RANKING
  29      1     34       -4.15      0.00    250.96           RANKING
  30      1     17       -4.10      0.00    213.95           RANKING
  31      1     15       -4.07      0.00    246.85           RANKING
  32      1     12       -4.06      0.00    237.20           RANKING
  33      1      8       -4.06      0.00    236.41           RANKING
  34      1     18       -4.02      0.00    264.59           RANKING
  35      1      2       -3.99      0.00    251.94           RANKING
  36      1     47       -3.99      0.00    238.86           RANKING
  37      1     36       -3.97      0.00    215.99           RANKING
  38      1      6       -3.97      0.00    262.07           RANKING
  39      1     10       -3.95      0.00    262.49           RANKING
  40      1     35       -3.88      0.00    233.08           RANKING
  41      1     41       -3.84      0.00    237.31           RANKING
  42      1     38       -3.49      0.00    250.69           RANKING
  43      1      4       -3.36      0.00    232.44           RANKING
_______________________________________________________________________


	INFORMATION ENTROPY ANALYSIS FOR THIS CLUSTERING
	________________________________________________


Information entropy for this clustering = 0.94  (rmstol = 2.00 Angstrom)

_______________________________________________________________________


	STATISTICAL MECHANICAL ANALYSIS
	_______________________________


Partition function, Q =    50.38            at Temperature, T = 298.15 K
Free energy,        A ~ -2322.25 kcal/mol   at Temperature, T = 298.15 K
Internal energy,    U =    -4.45 kcal/mol   at Temperature, T = 298.15 K
Entropy,            S =     7.77 kcal/mol/K at Temperature, T = 298.15 K

_______________________________________________________________________


	LOWEST ENERGY DOCKED CONFORMATION from EACH CLUSTER
	___________________________________________________


Keeping original residue number (specified in the input PDBQ file) for outputting.

MODEL        7
USER    Run = 7
USER    Cluster Rank = 1
USER    Number of conformations in this cluster = 1
USER  
USER    RMSD from reference structure       = 236.994 A
USER  
USER    Estimated Free Energy of Binding    =   -5.36 kcal/mol  [=(1)+(2)+(3)-(4)]
USER    Estimated Inhibition Constant, Ki   =  117.33 uM (micromolar)  [Temperature = 298.15 K]
USER    
USER    (1) Final Intermolecular Energy     =   -5.36 kcal/mol
USER        vdW + Hbond + desolv Energy     =   -5.32 kcal/mol
USER        Electrostatic Energy            =   -0.04 kcal/mol
USER    (2) Final Total Internal Energy     =   +0.00 kcal/mol
USER    (3) Torsional Free Energy           =   +0.00 kcal/mol
USER    (4) Unbound System's Energy  [=(2)] =   +0.00 kcal/mol
USER    
USER    
USER  
USER    DPF = D:/autoduck_test/CID91466_5i6z/CID91466_5i6z.dpf
USER    NEWDPF move	CID_91466.pdbqt
USER    NEWDPF about	0.000000 0.000000 0.000000
USER    NEWDPF tran0	11.239645 151.573461 184.129685
USER    NEWDPF axisangle0	0.119847 -0.393268 0.911579 166.912493
USER    NEWDPF quaternion0	0.119066 -0.390706 0.905640 0.113962
USER  
USER                              x       y       z    vdW   Elec        q     RMS 
ATOM      1  O   UNL d   1      13.905 153.806 185.601 -0.70 +0.00    -0.276    236.994
ATOM      2  N   UNL d   1       9.416 150.389 184.529 -0.03 +0.13    -0.299    236.994
ATOM      3  N   UNL d   1      12.465 152.401 184.431 -0.18 +0.04    -0.298    236.994
ATOM      4  C   UNL d   1       9.707 151.616 183.752 -0.19 -0.03    +0.066    236.994
ATOM      5  C   UNL d   1      10.884 151.410 182.762 -0.20 -0.01    +0.027    236.994
ATOM      6  C   UNL d   1      10.025 152.813 184.673 -0.35 -0.01    +0.024    236.994
ATOM      7  C   UNL d   1      12.259 151.279 183.486 -0.28 -0.01    +0.081    236.994
ATOM      8  C   UNL d   1      11.376 152.640 185.378 -0.37 -0.02    +0.113    236.994
ATOM      9  C   UNL d   1      10.554 150.226 181.838 -0.18 -0.00    +0.008    236.994
ATOM     10  C   UNL d   1       8.894 153.033 185.685 -0.37 -0.00    +0.008    236.994
ATOM     11  C   UNL d   1       9.106 149.252 183.644 -0.11 -0.05    +0.085    236.994
ATOM     12  C   UNL d   1       8.290 150.600 185.456 -0.20 -0.05    +0.085    236.994
ATOM     13  C   UNL d   1      13.401 151.128 182.472 -0.35 -0.00    +0.023    236.994
ATOM     14  C   UNL d   1      10.223 148.975 182.641 -0.11 -0.00    +0.016    236.994
ATOM     15  C   UNL d   1       8.546 151.749 186.428 -0.34 -0.01    +0.016    236.994
ATOM     16  C   UNL d   1      14.744 151.300 183.150 -0.47 -0.00    +0.011    236.994
ATOM     17  C   UNL d   1      13.700 153.002 184.687 -0.40 -0.00    +0.216    236.994
ATOM     18  C   UNL d   1      14.821 152.698 183.720 -0.50 -0.00    +0.096    236.994
TER
ENDMDL
MODEL       21
USER    Run = 21
USER    Cluster Rank = 2
USER    Number of conformations in this cluster = 1
USER  
USER    RMSD from reference structure       = 252.935 A
USER  
USER    Estimated Free Energy of Binding    =   -5.22 kcal/mol  [=(1)+(2)+(3)-(4)]
USER    Estimated Inhibition Constant, Ki   =  149.19 uM (micromolar)  [Temperature = 298.15 K]
USER    
USER    (1) Final Intermolecular Energy     =   -5.22 kcal/mol
USER        vdW + Hbond + desolv Energy     =   -5.21 kcal/mol
USER        Electrostatic Energy            =   -0.01 kcal/mol
USER    (2) Final Total Internal Energy     =   +0.00 kcal/mol
USER    (3) Torsional Free Energy           =   +0.00 kcal/mol
USER    (4) Unbound System's Energy  [=(2)] =   +0.00 kcal/mol
USER    
USER    
USER  
USER    DPF = D:/autoduck_test/CID91466_5i6z/CID91466_5i6z.dpf
USER    NEWDPF move	CID_91466.pdbqt
USER    NEWDPF about	0.000000 0.000000 0.000000
USER    NEWDPF tran0	46.069839 171.932125 182.531616
USER    NEWDPF axisangle0	-0.291759 0.615837 -0.731862 -38.470845
USER    NEWDPF quaternion0	-0.096120 0.202888 -0.241112 -0.944173
USER  
USER                              x       y       z    vdW   Elec        q     RMS 
ATOM      1  O   UNL d   1      42.835 171.474 184.423 -0.69 -0.08    -0.276    252.935
ATOM      2  N   UNL d   1      48.120 171.175 182.197 -0.17 -0.03    -0.299    252.935
ATOM      3  N   UNL d   1      44.713 172.059 183.180 -0.06 -0.05    -0.298    252.935
ATOM      4  C   UNL d   1      46.893 171.248 181.370 -0.18 +0.01    +0.066    252.935
ATOM      5  C   UNL d   1      46.296 172.681 181.343 -0.11 +0.01    +0.027    252.935
ATOM      6  C   UNL d   1      45.814 170.261 181.863 -0.18 +0.00    +0.024    252.935
ATOM      7  C   UNL d   1      45.665 173.091 182.708 -0.16 +0.02    +0.081    252.935
ATOM      8  C   UNL d   1      45.228 170.690 183.213 -0.25 +0.02    +0.113    252.935
ATOM      9  C   UNL d   1      47.372 173.656 180.838 -0.20 +0.00    +0.008    252.935
ATOM     10  C   UNL d   1      46.374 168.835 181.927 -0.32 +0.00    +0.008    252.935
ATOM     11  C   UNL d   1      49.149 172.115 181.718 -0.48 +0.02    +0.085    252.935
ATOM     12  C   UNL d   1      48.678 169.811 182.203 -0.46 +0.01    +0.085    252.935
ATOM     13  C   UNL d   1      45.043 174.492 182.625 -0.17 +0.01    +0.023    252.935
ATOM     14  C   UNL d   1      48.644 173.555 181.671 -0.38 +0.01    +0.016    252.935
ATOM     15  C   UNL d   1      47.677 168.777 182.715 -0.51 +0.00    +0.016    252.935
ATOM     16  C   UNL d   1      44.180 174.766 183.839 -0.37 +0.00    +0.011    252.935
ATOM     17  C   UNL d   1      43.531 172.332 183.873 -0.22 +0.03    +0.216    252.935
ATOM     18  C   UNL d   1      43.049 173.764 183.863 -0.33 +0.02    +0.096    252.935
TER
ENDMDL
MODEL       33
USER    Run = 33
USER    Cluster Rank = 3
USER    Number of conformations in this cluster = 1
USER  
USER    RMSD from reference structure       = 261.873 A
USER  
USER    Estimated Free Energy of Binding    =   -5.21 kcal/mol  [=(1)+(2)+(3)-(4)]
USER    Estimated Inhibition Constant, Ki   =  152.45 uM (micromolar)  [Temperature = 298.15 K]
USER    
USER    (1) Final Intermolecular Energy     =   -5.21 kcal/mol
USER        vdW + Hbond + desolv Energy     =   -5.20 kcal/mol
USER        Electrostatic Energy            =   -0.00 kcal/mol
USER    (2) Final Total Internal Energy     =   +0.00 kcal/mol
USER    (3) Torsional Free Energy           =   +0.00 kcal/mol
USER    (4) Unbound System's Energy  [=(2)] =   +0.00 kcal/mol
USER    
USER    
USER  
USER    DPF = D:/autoduck_test/CID91466_5i6z/CID91466_5i6z.dpf
USER    NEWDPF move	CID_91466.pdbqt
USER    NEWDPF about	0.000000 0.000000 0.000000
USER    NEWDPF tran0	38.771470 172.482251 195.811256
USER    NEWDPF axisangle0	0.225964 0.655689 -0.720425 125.030790
USER    NEWDPF quaternion0	0.200460 0.581684 -0.639114 0.461510
USER  
USER                              x       y       z    vdW   Elec        q     RMS 
ATOM      1  O   UNL d   1      40.848 169.625 197.144 -0.43 -0.03    -0.276    261.873
ATOM      2  N   UNL d   1      37.207 173.977 196.263 -0.04 -0.05    -0.299    261.873
ATOM      3  N   UNL d   1      39.665 171.285 196.021 -0.08 +0.01    -0.298    261.873
ATOM      4  C   UNL d   1      38.652 174.051 195.950 -0.32 +0.00    +0.066    261.873
ATOM      5  C   UNL d   1      39.005 173.275 194.653 -0.36 -0.00    +0.027    261.873
ATOM      6  C   UNL d   1      39.516 173.514 197.110 -0.40 -0.00    +0.024    261.873
ATOM      7  C   UNL d   1      38.899 171.729 194.834 -0.23 -0.00    +0.081    261.873
ATOM      8  C   UNL d   1      39.374 171.996 197.265 -0.34 +0.00    +0.113    261.873
ATOM      9  C   UNL d   1      38.151 173.824 193.498 -0.49 +0.00    +0.008    261.873
ATOM     10  C   UNL d   1      39.179 174.241 198.418 -0.38 +0.00    +0.008    261.873
ATOM     11  C   UNL d   1      36.388 174.497 195.155 -0.23 +0.02    +0.085    261.873
ATOM     12  C   UNL d   1      36.889 174.728 197.491 -0.18 +0.02    +0.085    261.873
ATOM     13  C   UNL d   1      39.303 170.998 193.546 -0.35 +0.00    +0.023    261.873
ATOM     14  C   UNL d   1      36.667 173.777 193.838 -0.38 +0.00    +0.016    261.873
ATOM     15  C   UNL d   1      37.681 174.229 198.698 -0.27 +0.00    +0.016    261.873
ATOM     16  C   UNL d   1      39.488 169.518 193.808 -0.25 +0.00    +0.011    261.873
ATOM     17  C   UNL d   1      40.366 170.078 196.103 -0.23 +0.01    +0.216    261.873
ATOM     18  C   UNL d   1      40.609 169.341 194.806 -0.25 +0.01    +0.096    261.873
TER
ENDMDL
MODEL       28
USER    Run = 28
USER    Cluster Rank = 4
USER    Number of conformations in this cluster = 2
USER  
USER    RMSD from reference structure       = 229.502 A
USER  
USER    Estimated Free Energy of Binding    =   -5.12 kcal/mol  [=(1)+(2)+(3)-(4)]
USER    Estimated Inhibition Constant, Ki   =  177.06 uM (micromolar)  [Temperature = 298.15 K]
USER    
USER    (1) Final Intermolecular Energy     =   -5.12 kcal/mol
USER        vdW + Hbond + desolv Energy     =   -5.07 kcal/mol
USER        Electrostatic Energy            =   -0.04 kcal/mol
USER    (2) Final Total Internal Energy     =   +0.00 kcal/mol
USER    (3) Torsional Free Energy           =   +0.00 kcal/mol
USER    (4) Unbound System's Energy  [=(2)] =   +0.00 kcal/mol
USER    
USER    
USER  
USER    DPF = D:/autoduck_test/CID91466_5i6z/CID91466_5i6z.dpf
USER    NEWDPF move	CID_91466.pdbqt
USER    NEWDPF about	0.000000 0.000000 0.000000
USER    NEWDPF tran0	29.886536 171.296937 152.913772
USER    NEWDPF axisangle0	-0.360173 0.374029 0.854621 108.980708
USER    NEWDPF quaternion0	-0.293187 0.304467 0.695677 0.580840
USER  
USER                              x       y       z    vdW   Elec        q     RMS 
ATOM      1  O   UNL d   1      28.709 174.600 151.516 -1.00 -0.10    -0.276    229.502
ATOM      2  N   UNL d   1      29.351 169.197 153.353 -0.04 -0.03    -0.299    229.502
ATOM      3  N   UNL d   1      29.687 172.737 152.509 -0.16 -0.05    -0.298    229.502
ATOM      4  C   UNL d   1      30.290 169.854 152.415 -0.27 +0.01    +0.066    229.502
ATOM      5  C   UNL d   1      31.223 170.862 153.139 -0.33 +0.00    +0.027    229.502
ATOM      6  C   UNL d   1      29.545 170.583 151.277 -0.33 +0.00    +0.024    229.502
ATOM      7  C   UNL d   1      30.465 172.138 153.618 -0.29 +0.01    +0.081    229.502
ATOM      8  C   UNL d   1      28.802 171.821 151.790 -0.12 +0.02    +0.113    229.502
ATOM      9  C   UNL d   1      31.972 170.126 154.262 -0.33 +0.00    +0.008    229.502
ATOM     10  C   UNL d   1      28.593 169.623 150.552 -0.32 +0.00    +0.008    229.502
ATOM     11  C   UNL d   1      30.068 168.498 154.433 -0.11 +0.01    +0.085    229.502
ATOM     12  C   UNL d   1      28.481 168.237 152.651 -0.10 +0.01    +0.085    229.502
ATOM     13  C   UNL d   1      31.429 173.131 154.283 -0.17 +0.00    +0.023    229.502
ATOM     14  C   UNL d   1      31.003 169.426 155.205 -0.17 +0.00    +0.016    229.502
ATOM     15  C   UNL d   1      27.679 168.892 151.528 -0.19 +0.00    +0.016    229.502
ATOM     16  C   UNL d   1      30.762 174.476 154.476 -0.43 +0.00    +0.011    229.502
ATOM     17  C   UNL d   1      29.501 174.109 152.325 -0.35 +0.05    +0.216    229.502
ATOM     18  C   UNL d   1      30.397 175.032 153.118 -0.36 +0.02    +0.096    229.502
TER
ENDMDL
MODEL       44
USER    Run = 44
USER    Cluster Rank = 5
USER    Number of conformations in this cluster = 5
USER  
USER    RMSD from reference structure       = 217.611 A
USER  
USER    Estimated Free Energy of Binding    =   -5.11 kcal/mol  [=(1)+(2)+(3)-(4)]
USER    Estimated Inhibition Constant, Ki   =  179.85 uM (micromolar)  [Temperature = 298.15 K]
USER    
USER    (1) Final Intermolecular Energy     =   -5.11 kcal/mol
USER        vdW + Hbond + desolv Energy     =   -5.12 kcal/mol
USER        Electrostatic Energy            =   +0.01 kcal/mol
USER    (2) Final Total Internal Energy     =   +0.00 kcal/mol
USER    (3) Torsional Free Energy           =   +0.00 kcal/mol
USER    (4) Unbound System's Energy  [=(2)] =   +0.00 kcal/mol
USER    
USER    
USER  
USER    DPF = D:/autoduck_test/CID91466_5i6z/CID91466_5i6z.dpf
USER    NEWDPF move	CID_91466.pdbqt
USER    NEWDPF about	0.000000 0.000000 0.000000
USER    NEWDPF tran0	46.073610 175.748612 123.811019
USER    NEWDPF axisangle0	0.082423 -0.005374 -0.996583 95.463685
USER    NEWDPF quaternion0	0.060993 -0.003977 -0.737476 0.672601
USER  
USER                              x       y       z    vdW   Elec        q     RMS 
ATOM      1  O   UNL d   1      48.569 173.011 124.541 -0.11 -0.00    -0.276    217.611
ATOM      2  N   UNL d   1      45.553 177.878 124.098 -0.17 -0.03    -0.299    217.611
ATOM      3  N   UNL d   1      46.824 174.454 124.001 -0.07 -0.01    -0.298    217.611
ATOM      4  C   UNL d   1      45.941 177.053 122.931 -0.25 +0.01    +0.066    217.611
ATOM      5  C   UNL d   1      45.066 175.777 122.807 -0.28 +0.00    +0.027    217.611
ATOM      6  C   UNL d   1      47.427 176.643 122.990 -0.18 +0.00    +0.024    217.611
ATOM      7  C   UNL d   1      45.372 174.732 123.924 -0.28 +0.00    +0.081    217.611
ATOM      8  C   UNL d   1      47.690 175.628 124.108 -0.18 +0.01    +0.113    217.611
ATOM      9  C   UNL d   1      43.588 176.194 122.735 -0.50 +0.00    +0.008    217.611
ATOM     10  C   UNL d   1      48.324 177.878 123.137 -0.29 +0.00    +0.008    217.611
ATOM     11  C   UNL d   1      44.135 178.272 124.033 -0.59 +0.01    +0.085    217.611
ATOM     12  C   UNL d   1      46.387 179.090 124.194 -0.29 +0.01    +0.085    217.611
ATOM     13  C   UNL d   1      44.524 173.466 123.737 -0.40 +0.00    +0.023    217.611
ATOM     14  C   UNL d   1      43.202 177.069 123.920 -0.43 +0.00    +0.016    217.611
ATOM     15  C   UNL d   1      47.875 178.764 124.293 -0.38 +0.00    +0.016    217.611
ATOM     16  C   UNL d   1      45.027 172.350 124.628 -0.38 -0.00    +0.011    217.611
ATOM     17  C   UNL d   1      47.374 173.204 124.297 -0.13 +0.00    +0.216    217.611
ATOM     18  C   UNL d   1      46.445 172.014 124.227 -0.19 -0.00    +0.096    217.611
TER
ENDMDL
MODEL        9
USER    Run = 9
USER    Cluster Rank = 6
USER    Number of conformations in this cluster = 1
USER  
USER    RMSD from reference structure       = 227.762 A
USER  
USER    Estimated Free Energy of Binding    =   -5.10 kcal/mol  [=(1)+(2)+(3)-(4)]
USER    Estimated Inhibition Constant, Ki   =  183.41 uM (micromolar)  [Temperature = 298.15 K]
USER    
USER    (1) Final Intermolecular Energy     =   -5.10 kcal/mol
USER        vdW + Hbond + desolv Energy     =   -5.10 kcal/mol
USER        Electrostatic Energy            =   -0.00 kcal/mol
USER    (2) Final Total Internal Energy     =   +0.00 kcal/mol
USER    (3) Torsional Free Energy           =   +0.00 kcal/mol
USER    (4) Unbound System's Energy  [=(2)] =   +0.00 kcal/mol
USER    
USER    
USER  
USER    DPF = D:/autoduck_test/CID91466_5i6z/CID91466_5i6z.dpf
USER    NEWDPF move	CID_91466.pdbqt
USER    NEWDPF about	0.000000 0.000000 0.000000
USER    NEWDPF tran0	19.364113 177.150515 145.114534
USER    NEWDPF axisangle0	-0.273823 0.820915 -0.501118 68.794259
USER    NEWDPF quaternion0	-0.154690 0.463756 -0.283094 0.825142
USER  
USER                              x       y       z    vdW   Elec        q     RMS 
ATOM      1  O   UNL d   1      19.337 174.238 142.712 -0.30 -0.05    -0.276    227.762
ATOM      2  N   UNL d   1      19.708 177.804 147.198 -0.07 -0.03    -0.299    227.762
ATOM      3  N   UNL d   1      19.185 176.198 143.958 -0.10 -0.06    -0.298    227.762
ATOM      4  C   UNL d   1      20.394 178.047 145.908 -0.31 +0.01    +0.066    227.762
ATOM      5  C   UNL d   1      19.411 178.540 144.813 -0.36 +0.00    +0.027    227.762
ATOM      6  C   UNL d   1      21.122 176.783 145.402 -0.29 +0.00    +0.024    227.762
ATOM      7  C   UNL d   1      18.437 177.420 144.335 -0.23 +0.01    +0.081    227.762
ATOM      8  C   UNL d   1      20.132 175.702 144.956 -0.28 +0.02    +0.113    227.762
ATOM      9  C   UNL d   1      18.700 179.806 145.319 -0.40 +0.00    +0.008    227.762
ATOM     10  C   UNL d   1      22.086 176.250 146.468 -0.42 +0.00    +0.008    227.762
ATOM     11  C   UNL d   1      19.021 179.015 147.680 -0.26 +0.01    +0.085    227.762
ATOM     12  C   UNL d   1      20.658 177.346 148.228 -0.24 +0.01    +0.085    227.762
ATOM     13  C   UNL d   1      17.517 177.933 143.219 -0.31 +0.00    +0.023    227.762
ATOM     14  C   UNL d   1      18.024 179.561 146.661 -0.34 +0.00    +0.016    227.762
ATOM     15  C   UNL d   1      21.394 176.074 147.815 -0.30 +0.00    +0.016    227.762
ATOM     16  C   UNL d   1      16.788 176.782 142.556 -0.33 +0.00    +0.011    227.762
ATOM     17  C   UNL d   1      18.827 175.345 142.911 -0.22 +0.04    +0.216    227.762
ATOM     18  C   UNL d   1      17.810 175.865 141.923 -0.34 +0.02    +0.096    227.762
TER
ENDMDL
MODEL       50
USER    Run = 50
USER    Cluster Rank = 7
USER    Number of conformations in this cluster = 1
USER  
USER    RMSD from reference structure       = 244.192 A
USER  
USER    Estimated Free Energy of Binding    =   -5.04 kcal/mol  [=(1)+(2)+(3)-(4)]
USER    Estimated Inhibition Constant, Ki   =  203.44 uM (micromolar)  [Temperature = 298.15 K]
USER    
USER    (1) Final Intermolecular Energy     =   -5.04 kcal/mol
USER        vdW + Hbond + desolv Energy     =   -5.05 kcal/mol
USER        Electrostatic Energy            =   +0.01 kcal/mol
USER    (2) Final Total Internal Energy     =   +0.00 kcal/mol
USER    (3) Torsional Free Energy           =   +0.00 kcal/mol
USER    (4) Unbound System's Energy  [=(2)] =   +0.00 kcal/mol
USER    
USER    
USER  
USER    DPF = D:/autoduck_test/CID91466_5i6z/CID91466_5i6z.dpf
USER    NEWDPF move	CID_91466.pdbqt
USER    NEWDPF about	0.000000 0.000000 0.000000
USER    NEWDPF tran0	19.021101 187.716809 158.199816
USER    NEWDPF axisangle0	0.589458 -0.523269 -0.615409 48.107847
USER    NEWDPF quaternion0	0.240261 -0.213282 -0.250839 0.913162
USER  
USER                              x       y       z    vdW   Elec        q     RMS 
ATOM      1  O   UNL d   1      18.016 185.074 160.702 -0.09 -0.05    -0.276    244.192
ATOM      2  N   UNL d   1      20.664 188.977 157.426 -0.17 -0.02    -0.299    244.192
ATOM      3  N   UNL d   1      18.309 186.754 159.117 -0.08 -0.05    -0.298    244.192
ATOM      4  C   UNL d   1      19.866 187.859 156.873 -0.40 +0.01    +0.066    244.192
ATOM      5  C   UNL d   1      18.341 188.111 157.014 -0.36 +0.00    +0.027    244.192
ATOM      6  C   UNL d   1      20.221 186.517 157.546 -0.42 +0.01    +0.024    244.192
ATOM      7  C   UNL d   1      17.854 188.017 158.493 -0.17 +0.01    +0.081    244.192
ATOM      8  C   UNL d   1      19.739 186.469 159.000 -0.28 +0.02    +0.113    244.192
ATOM      9  C   UNL d   1      17.992 189.443 156.329 -0.37 +0.00    +0.008    244.192
ATOM     10  C   UNL d   1      21.727 186.244 157.449 -0.74 +0.00    +0.008    244.192
ATOM     11  C   UNL d   1      20.326 190.255 156.775 -0.46 +0.00    +0.085    244.192
ATOM     12  C   UNL d   1      22.109 188.726 157.274 -0.56 +0.00    +0.085    244.192
ATOM     13  C   UNL d   1      16.335 188.221 158.583 -0.16 +0.00    +0.023    244.192
ATOM     14  C   UNL d   1      18.839 190.584 156.878 -0.24 +0.00    +0.016    244.192
ATOM     15  C   UNL d   1      22.546 187.428 157.949 -0.44 +0.00    +0.016    244.192
ATOM     16  C   UNL d   1      15.826 187.838 159.957 -0.07 +0.00    +0.011    244.192
ATOM     17  C   UNL d   1      17.568 186.020 160.047 +0.06 +0.04    +0.216    244.192
ATOM     18  C   UNL d   1      16.104 186.369 160.182 -0.09 +0.01    +0.096    244.192
TER
ENDMDL
MODEL       40
USER    Run = 40
USER    Cluster Rank = 8
USER    Number of conformations in this cluster = 1
USER  
USER    RMSD from reference structure       = 218.077 A
USER  
USER    Estimated Free Energy of Binding    =   -4.99 kcal/mol  [=(1)+(2)+(3)-(4)]
USER    Estimated Inhibition Constant, Ki   =  220.73 uM (micromolar)  [Temperature = 298.15 K]
USER    
USER    (1) Final Intermolecular Energy     =   -4.99 kcal/mol
USER        vdW + Hbond + desolv Energy     =   -4.98 kcal/mol
USER        Electrostatic Energy            =   -0.01 kcal/mol
USER    (2) Final Total Internal Energy     =   +0.00 kcal/mol
USER    (3) Torsional Free Energy           =   +0.00 kcal/mol
USER    (4) Unbound System's Energy  [=(2)] =   +0.00 kcal/mol
USER    
USER    
USER  
USER    DPF = D:/autoduck_test/CID91466_5i6z/CID91466_5i6z.dpf
USER    NEWDPF move	CID_91466.pdbqt
USER    NEWDPF about	0.000000 0.000000 0.000000
USER    NEWDPF tran0	46.169773 177.473024 122.139504
USER    NEWDPF axisangle0	0.249887 -0.596042 0.763080 172.648976
USER    NEWDPF quaternion0	0.249373 -0.594816 0.761510 0.064106
USER  
USER                              x       y       z    vdW   Elec        q     RMS 
ATOM      1  O   UNL d   1      49.351 179.064 123.405 -0.10 -0.05    -0.276    218.077
ATOM      2  N   UNL d   1      44.499 176.099 122.599 -0.15 -0.03    -0.299    218.077
ATOM      3  N   UNL d   1      47.488 178.184 122.323 -0.11 -0.04    -0.298    218.077
ATOM      4  C   UNL d   1      44.609 177.558 122.365 -0.25 +0.01    +0.066    218.077
ATOM      5  C   UNL d   1      45.358 177.879 121.044 -0.32 +0.00    +0.027    218.077
ATOM      6  C   UNL d   1      45.320 178.271 123.534 -0.47 +0.00    +0.024    218.077
ATOM      7  C   UNL d   1      46.881 177.556 121.127 -0.17 +0.01    +0.081    218.077
ATOM      8  C   UNL d   1      46.810 177.918 123.591 -0.30 +0.01    +0.113    218.077
ATOM      9  C   UNL d   1      44.636 177.176 119.882 -0.21 +0.00    +0.008    218.077
ATOM     10  C   UNL d   1      44.622 177.958 124.864 -0.56 +0.00    +0.008    218.077
ATOM     11  C   UNL d   1      43.815 175.424 121.483 -0.39 +0.01    +0.085    218.077
ATOM     12  C   UNL d   1      43.778 175.813 123.852 -0.50 +0.01    +0.085    218.077
ATOM     13  C   UNL d   1      47.593 177.933 119.820 -0.15 +0.00    +0.023    218.077
ATOM     14  C   UNL d   1      44.497 175.682 120.141 -0.28 +0.00    +0.016    218.077
ATOM     15  C   UNL d   1      44.443 176.458 125.065 -0.51 +0.00    +0.016    218.077
ATOM     16  C   UNL d   1      49.096 177.902 120.003 -0.10 +0.00    +0.011    218.077
ATOM     17  C   UNL d   1      48.782 178.710 122.368 -0.22 +0.03    +0.216    218.077
ATOM     18  C   UNL d   1      49.477 178.928 121.045 -0.18 +0.01    +0.096    218.077
TER
ENDMDL
MODEL       19
USER    Run = 19
USER    Cluster Rank = 9
USER    Number of conformations in this cluster = 1
USER  
USER    RMSD from reference structure       = 224.771 A
USER  
USER    Estimated Free Energy of Binding    =   -4.92 kcal/mol  [=(1)+(2)+(3)-(4)]
USER    Estimated Inhibition Constant, Ki   =  246.38 uM (micromolar)  [Temperature = 298.15 K]
USER    
USER    (1) Final Intermolecular Energy     =   -4.92 kcal/mol
USER        vdW + Hbond + desolv Energy     =   -4.91 kcal/mol
USER        Electrostatic Energy            =   -0.01 kcal/mol
USER    (2) Final Total Internal Energy     =   +0.00 kcal/mol
USER    (3) Torsional Free Energy           =   +0.00 kcal/mol
USER    (4) Unbound System's Energy  [=(2)] =   +0.00 kcal/mol
USER    
USER    
USER  
USER    DPF = D:/autoduck_test/CID91466_5i6z/CID91466_5i6z.dpf
USER    NEWDPF move	CID_91466.pdbqt
USER    NEWDPF about	0.000000 0.000000 0.000000
USER    NEWDPF tran0	47.211085 163.938233 149.586254
USER    NEWDPF axisangle0	0.548646 -0.825167 -0.134489 133.599463
USER    NEWDPF quaternion0	0.504279 -0.758438 -0.123613 0.393946
USER  
USER                              x       y       z    vdW   Elec        q     RMS 
ATOM      1  O   UNL d   1      49.843 165.055 152.052 -0.12 -0.02    -0.276    224.771
ATOM      2  N   UNL d   1      46.818 162.953 147.647 -0.04 -0.02    -0.299    224.771
ATOM      3  N   UNL d   1      48.012 164.565 150.700 -0.10 -0.03    -0.298    224.771
ATOM      4  C   UNL d   1      46.541 162.608 149.060 -0.21 +0.01    +0.066    224.771
ATOM      5  C   UNL d   1      45.817 163.760 149.807 -0.40 +0.00    +0.027    224.771
ATOM      6  C   UNL d   1      47.833 162.246 149.823 -0.13 +0.00    +0.024    224.771
ATOM      7  C   UNL d   1      46.746 164.987 150.059 -0.37 +0.01    +0.081    224.771
ATOM      8  C   UNL d   1      48.726 163.474 150.038 -0.10 +0.01    +0.113    224.771
ATOM      9  C   UNL d   1      44.524 164.106 149.050 -0.59 -0.00    +0.008    224.771
ATOM     10  C   UNL d   1      48.592 161.126 149.101 -0.05 +0.00    +0.008    224.771
ATOM     11  C   UNL d   1      45.580 163.291 146.922 -0.29 +0.00    +0.085    224.771
ATOM     12  C   UNL d   1      47.496 161.845 146.951 -0.06 +0.00    +0.085    224.771
ATOM     13  C   UNL d   1      46.009 166.081 150.842 -0.68 +0.00    +0.023    224.771
ATOM     14  C   UNL d   1      44.809 164.428 147.588 -0.50 +0.00    +0.016    224.771
ATOM     15  C   UNL d   1      48.807 161.451 147.628 -0.03 +0.00    +0.016    224.771
ATOM     16  C   UNL d   1      46.982 167.129 151.341 -0.52 +0.00    +0.011    224.771
ATOM     17  C   UNL d   1      48.704 165.317 151.654 -0.22 +0.02    +0.216    224.771
ATOM     18  C   UNL d   1      47.958 166.468 152.287 -0.47 -0.00    +0.096    224.771
TER
ENDMDL
MODEL       46
USER    Run = 46
USER    Cluster Rank = 10
USER    Number of conformations in this cluster = 1
USER  
USER    RMSD from reference structure       = 218.682 A
USER  
USER    Estimated Free Energy of Binding    =   -4.88 kcal/mol  [=(1)+(2)+(3)-(4)]
USER    Estimated Inhibition Constant, Ki   =  262.65 uM (micromolar)  [Temperature = 298.15 K]
USER    
USER    (1) Final Intermolecular Energy     =   -4.88 kcal/mol
USER        vdW + Hbond + desolv Energy     =   -4.88 kcal/mol
USER        Electrostatic Energy            =   -0.01 kcal/mol
USER    (2) Final Total Internal Energy     =   +0.00 kcal/mol
USER    (3) Torsional Free Energy           =   +0.00 kcal/mol
USER    (4) Unbound System's Energy  [=(2)] =   +0.00 kcal/mol
USER    
USER    
USER  
USER    DPF = D:/autoduck_test/CID91466_5i6z/CID91466_5i6z.dpf
USER    NEWDPF move	CID_91466.pdbqt
USER    NEWDPF about	0.000000 0.000000 0.000000
USER    NEWDPF tran0	47.437471 176.591029 124.024328
USER    NEWDPF axisangle0	-0.984404 0.168642 -0.050085 -39.171797
USER    NEWDPF quaternion0	-0.329992 0.056532 -0.016789 -0.942140
USER  
USER                              x       y       z    vdW   Elec        q     RMS 
ATOM      1  O   UNL d   1      44.500 175.191 125.940 -0.27 -0.05    -0.276    218.682
ATOM      2  N   UNL d   1      49.612 176.992 124.039 -0.15 -0.02    -0.299    218.682
ATOM      3  N   UNL d   1      46.084 176.195 124.560 -0.12 -0.03    -0.298    218.682
ATOM      4  C   UNL d   1      48.728 176.090 123.265 -0.13 +0.00    +0.066    218.682
ATOM      5  C   UNL d   1      47.535 176.852 122.629 -0.16 +0.00    +0.027    218.682
ATOM      6  C   UNL d   1      48.185 174.937 124.135 -0.19 +0.00    +0.024    218.682
ATOM      7  C   UNL d   1      46.492 177.321 123.690 -0.27 +0.01    +0.081    218.682
ATOM      8  C   UNL d   1      47.176 175.440 125.173 -0.15 +0.01    +0.113    218.682
ATOM      9  C   UNL d   1      48.084 177.990 121.753 -0.21 +0.00    +0.008    218.682
ATOM     10  C   UNL d   1      49.336 174.174 124.802 -0.21 +0.00    +0.008    218.682
ATOM     11  C   UNL d   1      50.132 178.087 123.202 -0.22 +0.01    +0.085    218.682
ATOM     12  C   UNL d   1      50.744 176.254 124.627 -0.27 +0.00    +0.085    218.682
ATOM     13  C   UNL d   1      45.305 178.025 123.017 -0.41 +0.00    +0.023    218.682
ATOM     14  C   UNL d   1      49.017 178.897 122.545 -0.26 +0.00    +0.016    218.682
ATOM     15  C   UNL d   1      50.286 175.114 125.534 -0.36 +0.00    +0.016    218.682
ATOM     16  C   UNL d   1      44.168 178.211 124.000 -0.64 +0.00    +0.011    218.682
ATOM     17  C   UNL d   1      44.796 176.020 125.073 -0.37 +0.03    +0.216    218.682
ATOM     18  C   UNL d   1      43.695 176.849 124.454 -0.48 +0.01    +0.096    218.682
TER
ENDMDL
MODEL       16
USER    Run = 16
USER    Cluster Rank = 11
USER    Number of conformations in this cluster = 1
USER  
USER    RMSD from reference structure       = 225.984 A
USER  
USER    Estimated Free Energy of Binding    =   -4.84 kcal/mol  [=(1)+(2)+(3)-(4)]
USER    Estimated Inhibition Constant, Ki   =  282.84 uM (micromolar)  [Temperature = 298.15 K]
USER    
USER    (1) Final Intermolecular Energy     =   -4.84 kcal/mol
USER        vdW + Hbond + desolv Energy     =   -4.83 kcal/mol
USER        Electrostatic Energy            =   -0.01 kcal/mol
USER    (2) Final Total Internal Energy     =   +0.00 kcal/mol
USER    (3) Torsional Free Energy           =   +0.00 kcal/mol
USER    (4) Unbound System's Energy  [=(2)] =   +0.00 kcal/mol
USER    
USER    
USER  
USER    DPF = D:/autoduck_test/CID91466_5i6z/CID91466_5i6z.dpf
USER    NEWDPF move	CID_91466.pdbqt
USER    NEWDPF about	0.000000 0.000000 0.000000
USER    NEWDPF tran0	18.425204 176.225530 143.532897
USER    NEWDPF axisangle0	0.369192 -0.101793 -0.923762 -147.770470
USER    NEWDPF quaternion0	0.354685 -0.097793 -0.887465 -0.277562
USER  
USER                              x       y       z    vdW   Elec        q     RMS 
ATOM      1  O   UNL d   1      19.062 179.785 144.618 -0.23 -0.05    -0.276    225.984
ATOM      2  N   UNL d   1      16.930 174.775 142.792 -0.08 -0.04    -0.299    225.984
ATOM      3  N   UNL d   1      18.961 177.520 144.092 -0.10 -0.06    -0.298    225.984
ATOM      4  C   UNL d   1      18.143 175.400 142.216 -0.35 +0.01    +0.066    225.984
ATOM      5  C   UNL d   1      19.375 175.240 143.146 -0.30 +0.01    +0.027    225.984
ATOM      6  C   UNL d   1      17.926 176.899 141.920 -0.37 +0.00    +0.024    225.984
ATOM      7  C   UNL d   1      19.270 176.112 144.434 -0.21 +0.01    +0.081    225.984
ATOM      8  C   UNL d   1      17.813 177.720 143.209 -0.27 +0.02    +0.113    225.984
ATOM      9  C   UNL d   1      19.594 173.744 143.426 -0.36 +0.00    +0.008    225.984
ATOM     10  C   UNL d   1      16.700 177.101 141.021 -0.44 +0.00    +0.008    225.984
ATOM     11  C   UNL d   1      17.141 173.343 143.067 -0.14 +0.01    +0.085    225.984
ATOM     12  C   UNL d   1      15.773 174.928 141.892 -0.21 +0.01    +0.085    225.984
ATOM     13  C   UNL d   1      20.528 175.964 145.301 -0.34 +0.00    +0.023    225.984
ATOM     14  C   UNL d   1      18.334 173.097 143.987 -0.15 +0.00    +0.016    225.984
ATOM     15  C   UNL d   1      15.471 176.392 141.579 -0.39 +0.00    +0.016    225.984
ATOM     16  C   UNL d   1      20.559 177.023 146.383 -0.30 +0.00    +0.011    225.984
ATOM     17  C   UNL d   1      19.459 178.628 144.783 -0.25 +0.04    +0.216    225.984
ATOM     18  C   UNL d   1      20.613 178.383 145.726 -0.33 +0.01    +0.096    225.984
TER
ENDMDL
MODEL       48
USER    Run = 48
USER    Cluster Rank = 12
USER    Number of conformations in this cluster = 1
USER  
USER    RMSD from reference structure       = 217.283 A
USER  
USER    Estimated Free Energy of Binding    =   -4.80 kcal/mol  [=(1)+(2)+(3)-(4)]
USER    Estimated Inhibition Constant, Ki   =  300.85 uM (micromolar)  [Temperature = 298.15 K]
USER    
USER    (1) Final Intermolecular Energy     =   -4.80 kcal/mol
USER        vdW + Hbond + desolv Energy     =   -4.82 kcal/mol
USER        Electrostatic Energy            =   +0.01 kcal/mol
USER    (2) Final Total Internal Energy     =   +0.00 kcal/mol
USER    (3) Torsional Free Energy           =   +0.00 kcal/mol
USER    (4) Unbound System's Energy  [=(2)] =   +0.00 kcal/mol
USER    
USER    
USER  
USER    DPF = D:/autoduck_test/CID91466_5i6z/CID91466_5i6z.dpf
USER    NEWDPF move	CID_91466.pdbqt
USER    NEWDPF about	0.000000 0.000000 0.000000
USER    NEWDPF tran0	45.737005 176.570579 122.178305
USER    NEWDPF axisangle0	0.808344 -0.277863 0.519011 -155.207548
USER    NEWDPF quaternion0	0.789498 -0.271385 0.506911 -0.214671
USER  
USER                              x       y       z    vdW   Elec        q     RMS 
ATOM      1  O   UNL d   1      46.374 178.764 119.172 -0.18 -0.02    -0.276    217.283
ATOM      2  N   UNL d   1      46.623 175.582 123.947 -0.07 -0.02    -0.299    217.283
ATOM      3  N   UNL d   1      45.692 177.336 120.879 -0.11 -0.03    -0.298    217.283
ATOM      4  C   UNL d   1      45.648 176.680 123.751 -0.29 +0.01    +0.066    217.283
ATOM      5  C   UNL d   1      44.493 176.267 122.799 -0.38 +0.00    +0.027    217.283
ATOM      6  C   UNL d   1      46.324 177.954 123.202 -0.35 +0.00    +0.024    217.283
ATOM      7  C   UNL d   1      44.962 176.125 121.319 -0.23 +0.01    +0.081    217.283
ATOM      8  C   UNL d   1      46.783 177.770 121.751 -0.20 +0.01    +0.113    217.283
ATOM      9  C   UNL d   1      43.815 175.006 123.360 -0.43 +0.00    +0.008    217.283
ATOM     10  C   UNL d   1      47.489 178.380 124.104 -0.40 +0.00    +0.008    217.283
ATOM     11  C   UNL d   1      45.972 174.372 124.477 -0.26 +0.00    +0.085    217.283
ATOM     12  C   UNL d   1      47.705 175.989 124.861 -0.25 +0.01    +0.085    217.283
ATOM     13  C   UNL d   1      43.783 175.766 120.403 -0.27 +0.00    +0.023    217.283
ATOM     14  C   UNL d   1      44.827 173.891 123.590 -0.35 +0.00    +0.016    217.283
ATOM     15  C   UNL d   1      48.450 177.226 124.365 -0.28 +0.00    +0.016    217.283
ATOM     16  C   UNL d   1      44.171 175.921 118.947 -0.28 +0.00    +0.011    217.283
ATOM     17  C   UNL d   1      45.631 177.871 119.589 -0.21 +0.02    +0.216    217.283
ATOM     18  C   UNL d   1      44.523 177.368 118.693 -0.25 +0.01    +0.096    217.283
TER
ENDMDL
MODEL       27
USER    Run = 27
USER    Cluster Rank = 13
USER    Number of conformations in this cluster = 1
USER  
USER    RMSD from reference structure       = 228.880 A
USER  
USER    Estimated Free Energy of Binding    =   -4.75 kcal/mol  [=(1)+(2)+(3)-(4)]
USER    Estimated Inhibition Constant, Ki   =  329.13 uM (micromolar)  [Temperature = 298.15 K]
USER    
USER    (1) Final Intermolecular Energy     =   -4.75 kcal/mol
USER        vdW + Hbond + desolv Energy     =   -4.73 kcal/mol
USER        Electrostatic Energy            =   -0.02 kcal/mol
USER    (2) Final Total Internal Energy     =   +0.00 kcal/mol
USER    (3) Torsional Free Energy           =   +0.00 kcal/mol
USER    (4) Unbound System's Energy  [=(2)] =   +0.00 kcal/mol
USER    
USER    
USER  
USER    DPF = D:/autoduck_test/CID91466_5i6z/CID91466_5i6z.dpf
USER    NEWDPF move	CID_91466.pdbqt
USER    NEWDPF about	0.000000 0.000000 0.000000
USER    NEWDPF tran0	18.356332 177.989969 145.978727
USER    NEWDPF axisangle0	-0.710484 -0.203390 0.673681 81.024171
USER    NEWDPF quaternion0	-0.461536 -0.132124 0.437629 0.760269
USER  
USER                              x       y       z    vdW   Elec        q     RMS 
ATOM      1  O   UNL d   1      14.764 178.965 146.611 -0.12 -0.06    -0.276    228.880
ATOM      2  N   UNL d   1      19.721 176.466 145.140 -0.10 -0.04    -0.299    228.880
ATOM      3  N   UNL d   1      17.057 178.603 146.439 -0.07 -0.04    -0.298    228.880
ATOM      4  C   UNL d   1      19.376 177.861 144.779 -0.27 +0.01    +0.066    228.880
ATOM      5  C   UNL d   1      19.510 178.823 145.990 -0.30 +0.00    +0.027    228.880
ATOM      6  C   UNL d   1      17.946 177.965 144.208 -0.29 +0.00    +0.024    228.880
ATOM      7  C   UNL d   1      18.401 178.593 147.062 -0.21 +0.01    +0.081    228.880
ATOM      8  C   UNL d   1      16.886 177.719 145.287 -0.14 +0.02    +0.113    228.880
ATOM      9  C   UNL d   1      20.940 178.724 146.546 -0.40 +0.00    +0.008    228.880
ATOM     10  C   UNL d   1      17.766 177.009 143.022 -0.32 +0.00    +0.008    228.880
ATOM     11  C   UNL d   1      21.089 176.372 145.679 -0.36 +0.01    +0.085    228.880
ATOM     12  C   UNL d   1      19.598 175.570 143.977 -0.28 +0.02    +0.085    228.880
ATOM     13  C   UNL d   1      18.538 179.595 148.216 -0.40 +0.00    +0.023    228.880
ATOM     14  C   UNL d   1      21.303 177.284 146.884 -0.36 +0.00    +0.016    228.880
ATOM     15  C   UNL d   1      18.195 175.590 143.374 -0.25 +0.00    +0.016    228.880
ATOM     16  C   UNL d   1      17.305 179.571 149.095 -0.39 +0.00    +0.011    228.880
ATOM     17  C   UNL d   1      15.909 179.119 147.046 -0.13 +0.04    +0.216    228.880
ATOM     18  C   UNL d   1      16.113 179.990 148.264 -0.34 +0.01    +0.096    228.880
TER
ENDMDL
MODEL       24
USER    Run = 24
USER    Cluster Rank = 14
USER    Number of conformations in this cluster = 1
USER  
USER    RMSD from reference structure       = 254.296 A
USER  
USER    Estimated Free Energy of Binding    =   -4.64 kcal/mol  [=(1)+(2)+(3)-(4)]
USER    Estimated Inhibition Constant, Ki   =  396.15 uM (micromolar)  [Temperature = 298.15 K]
USER    
USER    (1) Final Intermolecular Energy     =   -4.64 kcal/mol
USER        vdW + Hbond + desolv Energy     =   -4.68 kcal/mol
USER        Electrostatic Energy            =   +0.04 kcal/mol
USER    (2) Final Total Internal Energy     =   +0.00 kcal/mol
USER    (3) Torsional Free Energy           =   +0.00 kcal/mol
USER    (4) Unbound System's Energy  [=(2)] =   +0.00 kcal/mol
USER    
USER    
USER  
USER    DPF = D:/autoduck_test/CID91466_5i6z/CID91466_5i6z.dpf
USER    NEWDPF move	CID_91466.pdbqt
USER    NEWDPF about	0.000000 0.000000 0.000000
USER    NEWDPF tran0	29.089138 172.733798 186.992584
USER    NEWDPF axisangle0	0.043178 -0.783526 0.619857 156.303686
USER    NEWDPF quaternion0	0.042258 -0.766833 0.606651 0.205319
USER  
USER                              x       y       z    vdW   Elec        q     RMS 
ATOM      1  O   UNL d   1      31.509 172.836 189.888 -0.22 +0.05    -0.276    254.296
ATOM      2  N   UNL d   1      27.389 171.670 186.062 -0.08 +0.08    -0.299    254.296
ATOM      3  N   UNL d   1      30.224 172.988 187.954 -0.07 +0.03    -0.298    254.296
ATOM      4  C   UNL d   1      27.562 173.000 186.690 -0.25 -0.03    +0.066    254.296
ATOM      5  C   UNL d   1      28.761 173.777 186.082 -0.36 -0.01    +0.027    254.296
ATOM      6  C   UNL d   1      27.754 172.890 188.217 -0.40 -0.01    +0.024    254.296
ATOM      7  C   UNL d   1      30.137 173.164 186.486 -0.17 -0.01    +0.081    254.296
ATOM      8  C   UNL d   1      29.110 172.270 188.573 -0.24 -0.01    +0.113    254.296
ATOM      9  C   UNL d   1      28.556 173.895 184.563 -0.30 -0.00    +0.008    254.296
ATOM     10  C   UNL d   1      26.599 172.105 188.852 -0.51 -0.00    +0.008    254.296
ATOM     11  C   UNL d   1      27.200 171.782 184.605 -0.20 -0.02    +0.085    254.296
ATOM     12  C   UNL d   1      26.241 170.952 186.643 -0.22 -0.02    +0.085    254.296
ATOM     13  C   UNL d   1      31.295 173.988 185.908 -0.18 +0.00    +0.023    254.296
ATOM     14  C   UNL d   1      28.346 172.528 183.926 -0.24 -0.00    +0.016    254.296
ATOM     15  C   UNL d   1      26.375 170.770 188.154 -0.51 -0.00    +0.016    254.296
ATOM     16  C   UNL d   1      32.610 173.577 186.537 -0.25 +0.00    +0.011    254.296
ATOM     17  C   UNL d   1      31.392 173.158 188.703 -0.21 -0.02    +0.216    254.296
ATOM     18  C   UNL d   1      32.543 173.859 188.021 -0.28 +0.00    +0.096    254.296
TER
ENDMDL
MODEL       30
USER    Run = 30
USER    Cluster Rank = 15
USER    Number of conformations in this cluster = 1
USER  
USER    RMSD from reference structure       = 217.293 A
USER  
USER    Estimated Free Energy of Binding    =   -4.57 kcal/mol  [=(1)+(2)+(3)-(4)]
USER    Estimated Inhibition Constant, Ki   =  444.59 uM (micromolar)  [Temperature = 298.15 K]
USER    
USER    (1) Final Intermolecular Energy     =   -4.57 kcal/mol
USER        vdW + Hbond + desolv Energy     =   -4.52 kcal/mol
USER        Electrostatic Energy            =   -0.05 kcal/mol
USER    (2) Final Total Internal Energy     =   +0.00 kcal/mol
USER    (3) Torsional Free Energy           =   +0.00 kcal/mol
USER    (4) Unbound System's Energy  [=(2)] =   +0.00 kcal/mol
USER    
USER    
USER  
USER    DPF = D:/autoduck_test/CID91466_5i6z/CID91466_5i6z.dpf
USER    NEWDPF move	CID_91466.pdbqt
USER    NEWDPF about	0.000000 0.000000 0.000000
USER    NEWDPF tran0	15.017350 182.695535 120.579908
USER    NEWDPF axisangle0	0.363764 0.044765 0.930415 -124.304686
USER    NEWDPF quaternion0	0.321637 0.039581 0.822666 -0.467122
USER  
USER                              x       y       z    vdW   Elec        q     RMS 
ATOM      1  O   UNL d   1      17.931 181.520 118.487 -0.45 -0.03    -0.276    217.293
ATOM      2  N   UNL d   1      14.333 184.102 122.143 -0.12 -0.18    -0.299    217.293
ATOM      3  N   UNL d   1      15.984 181.963 119.683 -0.10 +0.00    -0.298    217.293
ATOM      4  C   UNL d   1      14.043 183.932 120.700 -0.11 +0.01    +0.066    217.293
ATOM      5  C   UNL d   1      13.629 182.476 120.359 -0.17 +0.00    +0.027    217.293
ATOM      6  C   UNL d   1      15.249 184.333 119.825 -0.19 +0.00    +0.024    217.293
ATOM      7  C   UNL d   1      14.822 181.476 120.461 -0.27 +0.00    +0.081    217.293
ATOM      8  C   UNL d   1      16.404 183.336 119.963 -0.25 -0.00    +0.113    217.293
ATOM      9  C   UNL d   1      12.419 182.088 121.225 -0.21 +0.00    +0.008    217.293
ATOM     10  C   UNL d   1      15.704 185.761 120.151 -0.23 -0.00    +0.008    217.293
ATOM     11  C   UNL d   1      13.176 183.724 122.973 -0.15 +0.08    +0.085    217.293
ATOM     12  C   UNL d   1      14.714 185.492 122.450 -0.29 +0.05    +0.085    217.293
ATOM     13  C   UNL d   1      14.384 180.059 120.067 -0.40 -0.00    +0.023    217.293
ATOM     14  C   UNL d   1      12.710 182.295 122.705 -0.27 +0.01    +0.016    217.293
ATOM     15  C   UNL d   1      15.928 185.952 121.646 -0.42 +0.00    +0.016    217.293
ATOM     16  C   UNL d   1      15.589 179.161 119.878 -0.35 -0.00    +0.011    217.293
ATOM     17  C   UNL d   1      16.866 181.138 118.979 -0.23 -0.00    +0.216    217.293
ATOM     18  C   UNL d   1      16.427 179.711 118.747 -0.30 -0.00    +0.096    217.293
TER
ENDMDL
MODEL       45
USER    Run = 45
USER    Cluster Rank = 16
USER    Number of conformations in this cluster = 1
USER  
USER    RMSD from reference structure       = 240.716 A
USER  
USER    Estimated Free Energy of Binding    =   -4.56 kcal/mol  [=(1)+(2)+(3)-(4)]
USER    Estimated Inhibition Constant, Ki   =  450.69 uM (micromolar)  [Temperature = 298.15 K]
USER    
USER    (1) Final Intermolecular Energy     =   -4.56 kcal/mol
USER        vdW + Hbond + desolv Energy     =   -4.51 kcal/mol
USER        Electrostatic Energy            =   -0.05 kcal/mol
USER    (2) Final Total Internal Energy     =   +0.00 kcal/mol
USER    (3) Torsional Free Energy           =   +0.00 kcal/mol
USER    (4) Unbound System's Energy  [=(2)] =   +0.00 kcal/mol
USER    
USER    
USER  
USER    DPF = D:/autoduck_test/CID91466_5i6z/CID91466_5i6z.dpf
USER    NEWDPF move	CID_91466.pdbqt
USER    NEWDPF about	0.000000 0.000000 0.000000
USER    NEWDPF tran0	11.464746 195.286466 143.772945
USER    NEWDPF axisangle0	-0.086072 0.988635 -0.123261 -99.641302
USER    NEWDPF quaternion0	-0.065762 0.755345 -0.094175 -0.645182
USER  
USER                              x       y       z    vdW   Elec        q     RMS 
ATOM      1  O   UNL d   1      12.161 193.722 147.138 -0.78 -0.30    -0.276    240.716
ATOM      2  N   UNL d   1      11.642 195.071 141.580 -0.06 -0.08    -0.299    240.716
ATOM      3  N   UNL d   1      11.679 194.969 145.232 -0.24 -0.22    -0.298    240.716
ATOM      4  C   UNL d   1      10.507 195.096 142.531 -0.13 +0.02    +0.066    240.716
ATOM      5  C   UNL d   1      10.558 196.337 143.461 -0.13 +0.01    +0.027    240.716
ATOM      6  C   UNL d   1      10.460 193.819 143.397 -0.32 +0.01    +0.024    240.716
ATOM      7  C   UNL d   1      11.715 196.257 144.503 -0.26 +0.05    +0.081    240.716
ATOM      8  C   UNL d   1      11.620 193.770 144.397 -0.07 +0.08    +0.113    240.716
ATOM      9  C   UNL d   1      10.591 197.606 142.593 -0.09 +0.00    +0.008    240.716
ATOM     10  C   UNL d   1      10.434 192.566 142.512 -0.31 +0.00    +0.008    240.716
ATOM     11  C   UNL d   1      11.679 196.289 140.753 -0.10 +0.02    +0.085    240.716
ATOM     12  C   UNL d   1      11.573 193.891 140.699 -0.15 +0.02    +0.085    240.716
ATOM     13  C   UNL d   1      11.699 197.477 145.434 -0.21 +0.02    +0.023    240.716
ATOM     14  C   UNL d   1      11.740 197.561 141.594 -0.15 +0.01    +0.016    240.716
ATOM     15  C   UNL d   1      11.559 192.581 141.483 -0.27 +0.01    +0.016    240.716
ATOM     16  C   UNL d   1      12.620 197.259 146.617 -0.37 +0.01    +0.011    240.716
ATOM     17  C   UNL d   1      12.014 194.813 146.580 -0.43 +0.19    +0.216    240.716
ATOM     18  C   UNL d   1      12.116 196.073 147.408 -0.45 +0.08    +0.096    240.716
TER
ENDMDL
MODEL       43
USER    Run = 43
USER    Cluster Rank = 17
USER    Number of conformations in this cluster = 1
USER  
USER    RMSD from reference structure       = 253.960 A
USER  
USER    Estimated Free Energy of Binding    =   -4.56 kcal/mol  [=(1)+(2)+(3)-(4)]
USER    Estimated Inhibition Constant, Ki   =  457.55 uM (micromolar)  [Temperature = 298.15 K]
USER    
USER    (1) Final Intermolecular Energy     =   -4.56 kcal/mol
USER        vdW + Hbond + desolv Energy     =   -4.57 kcal/mol
USER        Electrostatic Energy            =   +0.01 kcal/mol
USER    (2) Final Total Internal Energy     =   +0.00 kcal/mol
USER    (3) Torsional Free Energy           =   +0.00 kcal/mol
USER    (4) Unbound System's Energy  [=(2)] =   +0.00 kcal/mol
USER    
USER    
USER  
USER    DPF = D:/autoduck_test/CID91466_5i6z/CID91466_5i6z.dpf
USER    NEWDPF move	CID_91466.pdbqt
USER    NEWDPF about	0.000000 0.000000 0.000000
USER    NEWDPF tran0	57.482612 177.484594 175.391733
USER    NEWDPF axisangle0	0.328813 0.800607 0.500910 176.957110
USER    NEWDPF quaternion0	0.328697 0.800324 0.500734 0.026551
USER  
USER                              x       y       z    vdW   Elec        q     RMS 
ATOM      1  O   UNL d   1      58.655 175.566 172.359 -0.58 -0.08    -0.276    253.960
ATOM      2  N   UNL d   1      56.125 179.054 176.156 -0.08 -0.13    -0.299    253.960
ATOM      3  N   UNL d   1      58.205 176.631 174.379 -0.09 -0.06    -0.298    253.960
ATOM      4  C   UNL d   1      56.223 177.587 176.339 -0.24 +0.03    +0.066    253.960
ATOM      5  C   UNL d   1      57.650 177.149 176.764 -0.34 +0.01    +0.027    253.960
ATOM      6  C   UNL d   1      55.822 176.824 175.058 -0.27 +0.01    +0.024    253.960
ATOM      7  C   UNL d   1      58.689 177.295 175.611 -0.19 +0.02    +0.081    253.960
ATOM      8  C   UNL d   1      56.859 177.004 173.945 -0.21 +0.03    +0.113    253.960
ATOM      9  C   UNL d   1      58.037 177.903 178.048 -0.34 +0.01    +0.008    253.960
ATOM     10  C   UNL d   1      54.424 177.249 174.591 -0.32 +0.00    +0.008    253.960
ATOM     11  C   UNL d   1      56.503 179.776 177.383 -0.21 +0.04    +0.085    253.960
ATOM     12  C   UNL d   1      54.762 179.452 175.762 -0.27 +0.05    +0.085    253.960
ATOM     13  C   UNL d   1      60.074 176.806 176.056 -0.26 +0.01    +0.023    253.960
ATOM     14  C   UNL d   1      57.904 179.409 177.866 -0.21 +0.01    +0.016    253.960
ATOM     15  C   UNL d   1      54.305 178.764 174.478 -0.35 +0.01    +0.016    253.960
ATOM     16  C   UNL d   1      61.000 176.668 174.865 -0.20 +0.00    +0.011    253.960
ATOM     17  C   UNL d   1      59.025 175.959 173.469 -0.19 +0.04    +0.216    253.960
ATOM     18  C   UNL d   1      60.427 175.630 173.927 -0.23 +0.02    +0.096    253.960
TER
ENDMDL
MODEL       42
USER    Run = 42
USER    Cluster Rank = 18
USER    Number of conformations in this cluster = 1
USER  
USER    RMSD from reference structure       = 233.816 A
USER  
USER    Estimated Free Energy of Binding    =   -4.53 kcal/mol  [=(1)+(2)+(3)-(4)]
USER    Estimated Inhibition Constant, Ki   =  479.66 uM (micromolar)  [Temperature = 298.15 K]
USER    
USER    (1) Final Intermolecular Energy     =   -4.53 kcal/mol
USER        vdW + Hbond + desolv Energy     =   -4.48 kcal/mol
USER        Electrostatic Energy            =   -0.05 kcal/mol
USER    (2) Final Total Internal Energy     =   +0.00 kcal/mol
USER    (3) Torsional Free Energy           =   +0.00 kcal/mol
USER    (4) Unbound System's Energy  [=(2)] =   +0.00 kcal/mol
USER    
USER    
USER  
USER    DPF = D:/autoduck_test/CID91466_5i6z/CID91466_5i6z.dpf
USER    NEWDPF move	CID_91466.pdbqt
USER    NEWDPF about	0.000000 0.000000 0.000000
USER    NEWDPF tran0	46.632993 192.461513 128.520744
USER    NEWDPF axisangle0	-0.074434 -0.909166 0.409729 132.317776
USER    NEWDPF quaternion0	-0.068082 -0.831586 0.374767 0.404202
USER  
USER                              x       y       z    vdW   Elec        q     RMS 
ATOM      1  O   UNL d   1      47.851 191.233 131.877 -0.39 -0.09    -0.276    233.816
ATOM      2  N   UNL d   1      45.661 191.915 126.612 -0.08 -0.05    -0.299    233.816
ATOM      3  N   UNL d   1      47.283 192.262 129.867 -0.16 -0.07    -0.298    233.816
ATOM      4  C   UNL d   1      45.277 192.759 127.767 -0.28 +0.01    +0.066    233.816
ATOM      5  C   UNL d   1      46.375 193.800 128.114 -0.24 +0.00    +0.027    233.816
ATOM      6  C   UNL d   1      44.974 191.909 129.019 -0.40 +0.01    +0.024    233.816
ATOM      7  C   UNL d   1      47.646 193.145 128.735 -0.20 +0.01    +0.081    233.816
ATOM      8  C   UNL d   1      46.245 191.270 129.591 -0.22 +0.03    +0.113    233.816
ATOM      9  C   UNL d   1      46.662 194.652 126.866 -0.13 +0.00    +0.008    233.816
ATOM     10  C   UNL d   1      43.910 190.849 128.709 -0.23 +0.00    +0.008    233.816
ATOM     11  C   UNL d   1      45.943 192.731 125.418 -0.12 +0.01    +0.085    233.816
ATOM     12  C   UNL d   1      44.604 190.939 126.291 -0.30 +0.01    +0.085    233.816
ATOM     13  C   UNL d   1      48.685 194.211 129.110 -0.19 +0.00    +0.023    233.816
ATOM     14  C   UNL d   1      47.024 193.778 125.672 -0.07 +0.00    +0.016    233.816
ATOM     15  C   UNL d   1      44.271 190.033 127.474 -0.42 +0.00    +0.016    233.816
ATOM     16  C   UNL d   1      49.776 193.613 129.974 -0.27 +0.00    +0.011    233.816
ATOM     17  C   UNL d   1      48.056 192.099 131.021 -0.35 +0.05    +0.216    233.816
ATOM     18  C   UNL d   1      49.154 193.110 131.256 -0.42 +0.01    +0.096    233.816
TER
ENDMDL
MODEL       29
USER    Run = 29
USER    Cluster Rank = 19
USER    Number of conformations in this cluster = 2
USER  
USER    RMSD from reference structure       = 264.782 A
USER  
USER    Estimated Free Energy of Binding    =   -4.48 kcal/mol  [=(1)+(2)+(3)-(4)]
USER    Estimated Inhibition Constant, Ki   =  523.19 uM (micromolar)  [Temperature = 298.15 K]
USER    
USER    (1) Final Intermolecular Energy     =   -4.48 kcal/mol
USER        vdW + Hbond + desolv Energy     =   -4.41 kcal/mol
USER        Electrostatic Energy            =   -0.06 kcal/mol
USER    (2) Final Total Internal Energy     =   +0.00 kcal/mol
USER    (3) Torsional Free Energy           =   +0.00 kcal/mol
USER    (4) Unbound System's Energy  [=(2)] =   +0.00 kcal/mol
USER    
USER    
USER  
USER    DPF = D:/autoduck_test/CID91466_5i6z/CID91466_5i6z.dpf
USER    NEWDPF move	CID_91466.pdbqt
USER    NEWDPF about	0.000000 0.000000 0.000000
USER    NEWDPF tran0	52.930540 203.468078 164.526395
USER    NEWDPF axisangle0	-0.906515 0.417961 0.059493 155.176741
USER    NEWDPF quaternion0	-0.885328 0.408193 0.058103 0.214934
USER  
USER                              x       y       z    vdW   Elec        q     RMS 
ATOM      1  O   UNL d   1      52.458 206.928 163.090 -0.68 -0.08    -0.276    264.782
ATOM      2  N   UNL d   1      53.989 201.536 164.341 -0.10 +0.07    -0.299    264.782
ATOM      3  N   UNL d   1      52.468 204.853 164.145 -0.10 +0.02    -0.298    264.782
ATOM      4  C   UNL d   1      54.003 202.636 165.333 -0.13 -0.01    +0.066    264.782
ATOM      5  C   UNL d   1      52.574 202.996 165.820 -0.19 -0.01    +0.027    264.782
ATOM      6  C   UNL d   1      54.679 203.904 164.770 -0.09 -0.00    +0.024    264.782
ATOM      7  C   UNL d   1      51.728 203.705 164.719 -0.23 -0.02    +0.081    264.782
ATOM      8  C   UNL d   1      53.825 204.564 163.682 -0.21 -0.00    +0.113    264.782
ATOM      9  C   UNL d   1      51.912 201.731 166.393 -0.26 -0.00    +0.008    264.782
ATOM     10  C   UNL d   1      56.087 203.583 164.255 -0.11 -0.00    +0.008    264.782
ATOM     11  C   UNL d   1      53.348 200.326 164.886 -0.25 -0.02    +0.085    264.782
ATOM     12  C   UNL d   1      55.354 201.201 163.898 -0.25 -0.01    +0.085    264.782
ATOM     13  C   UNL d   1      50.342 204.089 165.255 -0.33 -0.01    +0.023    264.782
ATOM     14  C   UNL d   1      51.929 200.593 165.381 -0.44 -0.00    +0.016    264.782
ATOM     15  C   UNL d   1      56.079 202.401 163.292 -0.28 -0.00    +0.016    264.782
ATOM     16  C   UNL d   1      49.641 205.031 164.298 -0.39 -0.00    +0.011    264.782
ATOM     17  C   UNL d   1      51.875 206.049 163.733 -0.15 +0.02    +0.216    264.782
ATOM     18  C   UNL d   1      50.456 206.299 164.185 -0.20 -0.00    +0.096    264.782
TER
ENDMDL
MODEL        5
USER    Run = 5
USER    Cluster Rank = 20
USER    Number of conformations in this cluster = 1
USER  
USER    RMSD from reference structure       = 251.321 A
USER  
USER    Estimated Free Energy of Binding    =   -4.43 kcal/mol  [=(1)+(2)+(3)-(4)]
USER    Estimated Inhibition Constant, Ki   =  566.09 uM (micromolar)  [Temperature = 298.15 K]
USER    
USER    (1) Final Intermolecular Energy     =   -4.43 kcal/mol
USER        vdW + Hbond + desolv Energy     =   -4.41 kcal/mol
USER        Electrostatic Energy            =   -0.02 kcal/mol
USER    (2) Final Total Internal Energy     =   +0.00 kcal/mol
USER    (3) Torsional Free Energy           =   +0.00 kcal/mol
USER    (4) Unbound System's Energy  [=(2)] =   +0.00 kcal/mol
USER    
USER    
USER  
USER    DPF = D:/autoduck_test/CID91466_5i6z/CID91466_5i6z.dpf
USER    NEWDPF move	CID_91466.pdbqt
USER    NEWDPF about	0.000000 0.000000 0.000000
USER    NEWDPF tran0	61.760029 186.301217 160.467593
USER    NEWDPF axisangle0	0.591779 0.009812 -0.806040 -33.110431
USER    NEWDPF quaternion0	0.168621 0.002796 -0.229673 -0.958546
USER  
USER                              x       y       z    vdW   Elec        q     RMS 
ATOM      1  O   UNL d   1      58.052 185.629 160.242 -0.19 +0.05    -0.276    251.321
ATOM      2  N   UNL d   1      63.757 185.443 160.872 -0.10 -0.04    -0.299    251.321
ATOM      3  N   UNL d   1      60.255 186.366 160.386 -0.18 -0.04    -0.298    251.321
ATOM      4  C   UNL d   1      63.089 185.997 159.671 -0.22 +0.02    +0.066    251.321
ATOM      5  C   UNL d   1      62.489 187.403 159.939 -0.29 +0.01    +0.027    251.321
ATOM      6  C   UNL d   1      61.975 185.061 159.155 -0.18 +0.01    +0.024    251.321
ATOM      7  C   UNL d   1      61.244 187.353 160.877 -0.33 +0.00    +0.081    251.321
ATOM      8  C   UNL d   1      60.777 185.028 160.110 -0.26 +0.02    +0.113    251.321
ATOM      9  C   UNL d   1      63.607 188.332 160.439 -0.25 +0.00    +0.008    251.321
ATOM     10  C   UNL d   1      62.525 183.652 158.902 -0.15 +0.00    +0.008    251.321
ATOM     11  C   UNL d   1      64.823 186.336 161.356 -0.21 +0.01    +0.085    251.321
ATOM     12  C   UNL d   1      64.329 184.113 160.597 -0.17 +0.01    +0.085    251.321
ATOM     13  C   UNL d   1      60.651 188.754 161.075 -0.40 -0.00    +0.023    251.321
ATOM     14  C   UNL d   1      64.312 187.743 161.654 -0.28 -0.00    +0.016    251.321
ATOM     15  C   UNL d   1      63.278 183.116 160.114 -0.18 +0.00    +0.016    251.321
ATOM     16  C   UNL d   1      59.288 188.670 161.731 -0.40 -0.00    +0.011    251.321
ATOM     17  C   UNL d   1      58.869 186.522 160.481 -0.24 -0.02    +0.216    251.321
ATOM     18  C   UNL d   1      58.360 187.905 160.816 -0.36 -0.04    +0.096    251.321
TER
ENDMDL
MODEL       13
USER    Run = 13
USER    Cluster Rank = 21
USER    Number of conformations in this cluster = 1
USER  
USER    RMSD from reference structure       = 230.148 A
USER  
USER    Estimated Free Energy of Binding    =   -4.38 kcal/mol  [=(1)+(2)+(3)-(4)]
USER    Estimated Inhibition Constant, Ki   =  614.63 uM (micromolar)  [Temperature = 298.15 K]
USER    
USER    (1) Final Intermolecular Energy     =   -4.38 kcal/mol
USER        vdW + Hbond + desolv Energy     =   -4.41 kcal/mol
USER        Electrostatic Energy            =   +0.03 kcal/mol
USER    (2) Final Total Internal Energy     =   +0.00 kcal/mol
USER    (3) Torsional Free Energy           =   +0.00 kcal/mol
USER    (4) Unbound System's Energy  [=(2)] =   +0.00 kcal/mol
USER    
USER    
USER  
USER    DPF = D:/autoduck_test/CID91466_5i6z/CID91466_5i6z.dpf
USER    NEWDPF move	CID_91466.pdbqt
USER    NEWDPF about	0.000000 0.000000 0.000000
USER    NEWDPF tran0	6.365081 188.168987 135.874425
USER    NEWDPF axisangle0	0.900588 -0.383524 -0.204574 98.421166
USER    NEWDPF quaternion0	0.681849 -0.290372 -0.154886 0.653281
USER  
USER                              x       y       z    vdW   Elec        q     RMS 
ATOM      1  O   UNL d   1       5.418 188.968 139.441 -0.29 -0.06    -0.276    230.148
ATOM      2  N   UNL d   1       7.946 188.269 134.332 -0.09 -0.03    -0.299    230.148
ATOM      3  N   UNL d   1       5.676 188.431 137.191 -0.18 -0.09    -0.298    230.148
ATOM      4  C   UNL d   1       7.283 187.168 135.068 -0.06 +0.02    +0.066    230.148
ATOM      5  C   UNL d   1       5.736 187.260 134.979 -0.31 +0.01    +0.027    230.148
ATOM      6  C   UNL d   1       7.702 187.140 136.553 -0.26 +0.01    +0.024    230.148
ATOM      7  C   UNL d   1       5.159 188.452 135.803 -0.27 +0.02    +0.081    230.148
ATOM      8  C   UNL d   1       7.129 188.333 137.325 -0.29 +0.03    +0.113    230.148
ATOM      9  C   UNL d   1       5.324 187.274 133.497 -0.24 +0.00    +0.008    230.148
ATOM     10  C   UNL d   1       9.229 187.074 136.683 -0.43 +0.00    +0.008    230.148
ATOM     11  C   UNL d   1       7.546 188.287 132.914 -0.19 +0.00    +0.085    230.148
ATOM     12  C   UNL d   1       9.413 188.160 134.419 -0.20 -0.00    +0.085    230.148
ATOM     13  C   UNL d   1       3.627 188.478 135.730 -0.31 +0.01    +0.023    230.148
ATOM     14  C   UNL d   1       6.034 188.387 132.737 -0.27 +0.00    +0.016    230.148
ATOM     15  C   UNL d   1       9.911 188.162 135.862 -0.29 -0.00    +0.016    230.148
ATOM     16  C   UNL d   1       3.059 189.437 136.756 -0.27 +0.00    +0.011    230.148
ATOM     17  C   UNL d   1       4.937 188.811 138.315 -0.26 +0.06    +0.216    230.148
ATOM     18  C   UNL d   1       3.444 188.951 138.135 -0.21 +0.03    +0.096    230.148
TER
ENDMDL
MODEL       32
USER    Run = 32
USER    Cluster Rank = 22
USER    Number of conformations in this cluster = 1
USER  
USER    RMSD from reference structure       = 216.476 A
USER  
USER    Estimated Free Energy of Binding    =   -4.38 kcal/mol  [=(1)+(2)+(3)-(4)]
USER    Estimated Inhibition Constant, Ki   =  619.61 uM (micromolar)  [Temperature = 298.15 K]
USER    
USER    (1) Final Intermolecular Energy     =   -4.38 kcal/mol
USER        vdW + Hbond + desolv Energy     =   -4.42 kcal/mol
USER        Electrostatic Energy            =   +0.04 kcal/mol
USER    (2) Final Total Internal Energy     =   +0.00 kcal/mol
USER    (3) Torsional Free Energy           =   +0.00 kcal/mol
USER    (4) Unbound System's Energy  [=(2)] =   +0.00 kcal/mol
USER    
USER    
USER  
USER    DPF = D:/autoduck_test/CID91466_5i6z/CID91466_5i6z.dpf
USER    NEWDPF move	CID_91466.pdbqt
USER    NEWDPF about	0.000000 0.000000 0.000000
USER    NEWDPF tran0	14.185372 181.533605 120.951229
USER    NEWDPF axisangle0	-0.094506 -0.908513 0.407030 38.610600
USER    NEWDPF quaternion0	-0.031244 -0.300356 0.134565 0.943770
USER  
USER                              x       y       z    vdW   Elec        q     RMS 
ATOM      1  O   UNL d   1      11.366 180.017 122.952 -0.24 -0.02    -0.276    216.476
ATOM      2  N   UNL d   1      16.222 181.241 120.141 -0.17 -0.00    -0.299    216.476
ATOM      3  N   UNL d   1      12.946 181.242 121.761 -0.18 -0.04    -0.298    216.476
ATOM      4  C   UNL d   1      14.876 181.384 119.539 -0.20 -0.00    +0.066    216.476
ATOM      5  C   UNL d   1      14.137 182.644 120.063 -0.15 +0.00    +0.027    216.476
ATOM      6  C   UNL d   1      14.000 180.140 119.799 -0.36 -0.01    +0.024    216.476
ATOM      7  C   UNL d   1      13.696 182.502 121.552 -0.23 +0.02    +0.081    216.476
ATOM      8  C   UNL d   1      13.600 180.028 121.274 -0.38 -0.01    +0.113    216.476
ATOM      9  C   UNL d   1      15.009 183.880 119.788 -0.17 +0.00    +0.008    216.476
ATOM     10  C   UNL d   1      14.709 178.868 119.316 -0.41 -0.00    +0.008    216.476
ATOM     11  C   UNL d   1      17.055 182.429 119.885 -0.38 -0.00    +0.085    216.476
ATOM     12  C   UNL d   1      16.912 180.046 119.625 -0.39 +0.00    +0.085    216.476
ATOM     13  C   UNL d   1      12.925 183.746 122.016 -0.16 +0.01    +0.023    216.476
ATOM     14  C   UNL d   1      16.402 183.716 120.381 -0.30 +0.00    +0.016    216.476
ATOM     15  C   UNL d   1      16.122 178.764 119.878 -0.16 -0.00    +0.016    216.476
ATOM     16  C   UNL d   1      12.247 183.489 123.345 -0.13 +0.01    +0.011    216.476
ATOM     17  C   UNL d   1      11.870 181.100 122.641 -0.23 +0.04    +0.216    216.476
ATOM     18  C   UNL d   1      11.246 182.371 123.167 -0.19 +0.04    +0.096    216.476
TER
ENDMDL
MODEL       31
USER    Run = 31
USER    Cluster Rank = 23
USER    Number of conformations in this cluster = 1
USER  
USER    RMSD from reference structure       = 215.478 A
USER  
USER    Estimated Free Energy of Binding    =   -4.32 kcal/mol  [=(1)+(2)+(3)-(4)]
USER    Estimated Inhibition Constant, Ki   =  684.60 uM (micromolar)  [Temperature = 298.15 K]
USER    
USER    (1) Final Intermolecular Energy     =   -4.32 kcal/mol
USER        vdW + Hbond + desolv Energy     =   -4.36 kcal/mol
USER        Electrostatic Energy            =   +0.04 kcal/mol
USER    (2) Final Total Internal Energy     =   +0.00 kcal/mol
USER    (3) Torsional Free Energy           =   +0.00 kcal/mol
USER    (4) Unbound System's Energy  [=(2)] =   +0.00 kcal/mol
USER    
USER    
USER  
USER    DPF = D:/autoduck_test/CID91466_5i6z/CID91466_5i6z.dpf
USER    NEWDPF move	CID_91466.pdbqt
USER    NEWDPF about	0.000000 0.000000 0.000000
USER    NEWDPF tran0	16.713141 166.336047 139.147990
USER    NEWDPF axisangle0	0.361485 0.278885 -0.889692 113.849193
USER    NEWDPF quaternion0	0.302908 0.233693 -0.745520 0.545742
USER  
USER                              x       y       z    vdW   Elec        q     RMS 
ATOM      1  O   UNL d   1      18.710 164.133 141.474 -0.11 -0.02    -0.276    215.478
ATOM      2  N   UNL d   1      15.682 168.275 138.896 -0.08 -0.07    -0.299    215.478
ATOM      3  N   UNL d   1      17.435 165.217 139.857 -0.12 -0.04    -0.298    215.478
ATOM      4  C   UNL d   1      16.885 167.654 138.295 -0.41 +0.02    +0.066    215.478
ATOM      5  C   UNL d   1      16.587 166.238 137.734 -0.51 +0.01    +0.027    215.478
ATOM      6  C   UNL d   1      18.046 167.563 139.307 -0.36 +0.01    +0.024    215.478
ATOM      7  C   UNL d   1      16.339 165.189 138.861 -0.29 +0.02    +0.081    215.478
ATOM      8  C   UNL d   1      17.759 166.533 140.406 -0.20 +0.02    +0.113    215.478
ATOM      9  C   UNL d   1      15.439 166.339 136.717 -0.37 +0.00    +0.008    215.478
ATOM     10  C   UNL d   1      18.354 168.941 139.903 -0.13 +0.00    +0.008    215.478
ATOM     11  C   UNL d   1      14.579 168.366 137.923 -0.27 +0.02    +0.085    215.478
ATOM     12  C   UNL d   1      15.981 169.622 139.414 -0.15 +0.02    +0.085    215.478
ATOM     13  C   UNL d   1      16.099 163.794 138.268 -0.38 +0.00    +0.023    215.478
ATOM     14  C   UNL d   1      14.215 167.008 137.329 -0.35 +0.00    +0.016    215.478
ATOM     15  C   UNL d   1      17.100 169.610 140.453 -0.23 +0.00    +0.016    215.478
ATOM     16  C   UNL d   1      16.156 162.736 139.350 -0.21 +0.00    +0.011    215.478
ATOM     17  C   UNL d   1      17.930 164.090 140.518 -0.12 +0.02    +0.216    215.478
ATOM     18  C   UNL d   1      17.540 162.742 139.958 -0.08 +0.02    +0.096    215.478
TER
ENDMDL
MODEL       23
USER    Run = 23
USER    Cluster Rank = 24
USER    Number of conformations in this cluster = 1
USER  
USER    RMSD from reference structure       = 254.313 A
USER  
USER    Estimated Free Energy of Binding    =   -4.29 kcal/mol  [=(1)+(2)+(3)-(4)]
USER    Estimated Inhibition Constant, Ki   =  715.64 uM (micromolar)  [Temperature = 298.15 K]
USER    
USER    (1) Final Intermolecular Energy     =   -4.29 kcal/mol
USER        vdW + Hbond + desolv Energy     =   -4.28 kcal/mol
USER        Electrostatic Energy            =   -0.02 kcal/mol
USER    (2) Final Total Internal Energy     =   +0.00 kcal/mol
USER    (3) Torsional Free Energy           =   +0.00 kcal/mol
USER    (4) Unbound System's Energy  [=(2)] =   +0.00 kcal/mol
USER    
USER    
USER  
USER    DPF = D:/autoduck_test/CID91466_5i6z/CID91466_5i6z.dpf
USER    NEWDPF move	CID_91466.pdbqt
USER    NEWDPF about	0.000000 0.000000 0.000000
USER    NEWDPF tran0	31.581846 166.377743 192.263002
USER    NEWDPF axisangle0	-0.471302 -0.469777 0.746448 -115.355111
USER    NEWDPF quaternion0	-0.398275 -0.396986 0.630787 -0.534683
USER  
USER                              x       y       z    vdW   Elec        q     RMS 
ATOM      1  O   UNL d   1      32.476 163.639 194.703 -0.55 -0.02    -0.276    254.313
ATOM      2  N   UNL d   1      30.763 168.416 192.016 -0.13 +0.02    -0.299    254.313
ATOM      3  N   UNL d   1      31.951 165.093 192.963 -0.12 -0.04    -0.298    254.313
ATOM      4  C   UNL d   1      32.094 167.801 191.810 -0.13 -0.00    +0.066    254.313
ATOM      5  C   UNL d   1      32.016 166.534 190.917 -0.14 +0.00    +0.027    254.313
ATOM      6  C   UNL d   1      32.766 167.434 193.150 -0.13 -0.00    +0.024    254.313
ATOM      7  C   UNL d   1      31.331 165.335 191.640 -0.26 +0.01    +0.081    254.313
ATOM      8  C   UNL d   1      32.056 166.262 193.836 -0.16 +0.01    +0.113    254.313
ATOM      9  C   UNL d   1      31.358 166.911 189.579 -0.18 +0.00    +0.008    254.313
ATOM     10  C   UNL d   1      32.840 168.657 194.072 -0.14 -0.00    +0.008    254.313
ATOM     11  C   UNL d   1      30.129 168.770 190.734 -0.28 -0.00    +0.085    254.313
ATOM     12  C   UNL d   1      30.857 169.623 192.857 -0.30 -0.03    +0.085    254.313
ATOM     13  C   UNL d   1      31.319 164.089 190.744 -0.31 +0.00    +0.023    254.313
ATOM     14  C   UNL d   1      30.004 167.572 189.797 -0.24 +0.00    +0.016    254.313
ATOM     15  C   UNL d   1      31.482 169.332 194.220 -0.24 -0.01    +0.016    254.313
ATOM     16  C   UNL d   1      30.931 162.861 191.541 -0.46 +0.00    +0.011    254.313
ATOM     17  C   UNL d   1      32.131 163.830 193.533 -0.15 +0.04    +0.216    254.313
ATOM     18  C   UNL d   1      31.968 162.639 192.618 -0.35 +0.01    +0.096    254.313
TER
ENDMDL
MODEL       26
USER    Run = 26
USER    Cluster Rank = 25
USER    Number of conformations in this cluster = 1
USER  
USER    RMSD from reference structure       = 249.571 A
USER  
USER    Estimated Free Energy of Binding    =   -4.28 kcal/mol  [=(1)+(2)+(3)-(4)]
USER    Estimated Inhibition Constant, Ki   =  723.25 uM (micromolar)  [Temperature = 298.15 K]
USER    
USER    (1) Final Intermolecular Energy     =   -4.28 kcal/mol
USER        vdW + Hbond + desolv Energy     =   -4.24 kcal/mol
USER        Electrostatic Energy            =   -0.04 kcal/mol
USER    (2) Final Total Internal Energy     =   +0.00 kcal/mol
USER    (3) Torsional Free Energy           =   +0.00 kcal/mol
USER    (4) Unbound System's Energy  [=(2)] =   +0.00 kcal/mol
USER    
USER    
USER  
USER    DPF = D:/autoduck_test/CID91466_5i6z/CID91466_5i6z.dpf
USER    NEWDPF move	CID_91466.pdbqt
USER    NEWDPF about	0.000000 0.000000 0.000000
USER    NEWDPF tran0	44.970274 146.831784 199.065129
USER    NEWDPF axisangle0	0.048126 -0.126467 -0.990803 -177.109779
USER    NEWDPF quaternion0	0.048110 -0.126427 -0.990488 -0.025219
USER  
USER                              x       y       z    vdW   Elec        q     RMS 
ATOM      1  O   UNL d   1      47.842 149.283 199.021 -0.55 -0.14    -0.276    249.571
ATOM      2  N   UNL d   1      42.811 146.545 199.447 -0.14 -0.28    -0.299    249.571
ATOM      3  N   UNL d   1      46.305 147.534 199.037 -0.14 -0.15    -0.298    249.571
ATOM      4  C   UNL d   1      43.668 146.487 198.240 -0.17 +0.05    +0.066    249.571
ATOM      5  C   UNL d   1      44.893 145.555 198.442 -0.10 +0.02    +0.027    249.571
ATOM      6  C   UNL d   1      44.164 147.889 197.825 -0.28 +0.01    +0.024    249.571
ATOM      7  C   UNL d   1      45.943 146.153 199.428 -0.15 +0.06    +0.081    249.571
ATOM      8  C   UNL d   1      45.183 148.448 198.824 -0.36 +0.05    +0.113    249.571
ATOM      9  C   UNL d   1      44.391 144.158 198.842 -0.08 +0.01    +0.008    249.571
ATOM     10  C   UNL d   1      42.982 148.848 197.639 -0.42 +0.00    +0.008    249.571
ATOM     11  C   UNL d   1      42.336 145.206 199.835 -0.22 +0.10    +0.085    249.571
ATOM     12  C   UNL d   1      41.650 147.427 199.233 -0.42 +0.06    +0.085    249.571
ATOM     13  C   UNL d   1      47.159 145.226 199.561 -0.10 +0.01    +0.023    249.571
ATOM     14  C   UNL d   1      43.484 144.226 200.064 -0.06 +0.02    +0.016    249.571
ATOM     15  C   UNL d   1      42.061 148.847 198.853 -0.55 +0.01    +0.016    249.571
ATOM     16  C   UNL d   1      48.294 145.933 200.271 -0.14 +0.01    +0.011    249.571
ATOM     17  C   UNL d   1      47.582 148.085 199.173 -0.23 +0.09    +0.216    249.571
ATOM     18  C   UNL d   1      48.716 147.123 199.441 -0.14 +0.04    +0.096    249.571
TER
ENDMDL
MODEL       39
USER    Run = 39
USER    Cluster Rank = 26
USER    Number of conformations in this cluster = 1
USER  
USER    RMSD from reference structure       = 233.011 A
USER  
USER    Estimated Free Energy of Binding    =   -4.19 kcal/mol  [=(1)+(2)+(3)-(4)]
USER    Estimated Inhibition Constant, Ki   =  852.21 uM (micromolar)  [Temperature = 298.15 K]
USER    
USER    (1) Final Intermolecular Energy     =   -4.19 kcal/mol
USER        vdW + Hbond + desolv Energy     =   -4.10 kcal/mol
USER        Electrostatic Energy            =   -0.09 kcal/mol
USER    (2) Final Total Internal Energy     =   +0.00 kcal/mol
USER    (3) Torsional Free Energy           =   +0.00 kcal/mol
USER    (4) Unbound System's Energy  [=(2)] =   +0.00 kcal/mol
USER    
USER    
USER  
USER    DPF = D:/autoduck_test/CID91466_5i6z/CID91466_5i6z.dpf
USER    NEWDPF move	CID_91466.pdbqt
USER    NEWDPF about	0.000000 0.000000 0.000000
USER    NEWDPF tran0	14.437928 197.744540 126.408539
USER    NEWDPF axisangle0	-0.467400 0.880095 -0.083489 117.312039
USER    NEWDPF quaternion0	-0.399188 0.751653 -0.071305 0.520175
USER  
USER                              x       y       z    vdW   Elec        q     RMS 
ATOM      1  O   UNL d   1      16.193 197.656 123.067 -0.52 -0.19    -0.276    233.011
ATOM      2  N   UNL d   1      13.568 196.551 128.054 -0.17 +0.08    -0.299    233.011
ATOM      3  N   UNL d   1      15.051 198.031 125.060 -0.08 -0.09    -0.298    233.011
ATOM      4  C   UNL d   1      14.735 197.455 127.932 +0.03 +0.01    +0.066    233.011
ATOM      5  C   UNL d   1      14.343 198.829 127.325 -0.20 +0.00    +0.027    233.011
ATOM      6  C   UNL d   1      15.857 196.827 127.079 -0.43 +0.01    +0.024    233.011
ATOM      7  C   UNL d   1      13.983 198.732 125.811 -0.09 +0.00    +0.081    233.011
ATOM      8  C   UNL d   1      15.461 196.736 125.602 -0.29 +0.04    +0.113    233.011
ATOM      9  C   UNL d   1      13.235 199.454 128.188 -0.17 -0.00    +0.008    233.011
ATOM     10  C   UNL d   1      16.256 195.455 127.635 -0.53 +0.00    +0.008    233.011
ATOM     11  C   UNL d   1      12.503 197.152 128.874 -0.32 -0.06    +0.085    233.011
ATOM     12  C   UNL d   1      13.957 195.256 128.641 -0.26 -0.02    +0.085    233.011
ATOM     13  C   UNL d   1      13.651 200.116 125.237 -0.05 +0.00    +0.023    233.011
ATOM     14  C   UNL d   1      12.051 198.508 128.337 -0.21 -0.01    +0.016    233.011
ATOM     15  C   UNL d   1      15.043 194.553 127.830 -0.45 +0.00    +0.016    233.011
ATOM     16  C   UNL d   1      13.596 200.068 123.724 -0.04 +0.00    +0.011    233.011
ATOM     17  C   UNL d   1      15.438 198.349 123.755 -0.18 +0.09    +0.216    233.011
ATOM     18  C   UNL d   1      14.959 199.672 123.204 -0.12 +0.03    +0.096    233.011
TER
ENDMDL
MODEL       11
USER    Run = 11
USER    Cluster Rank = 27
USER    Number of conformations in this cluster = 1
USER  
USER    RMSD from reference structure       = 225.083 A
USER  
USER    Estimated Free Energy of Binding    =   -4.18 kcal/mol  [=(1)+(2)+(3)-(4)]
USER    Estimated Inhibition Constant, Ki   =  862.14 uM (micromolar)  [Temperature = 298.15 K]
USER    
USER    (1) Final Intermolecular Energy     =   -4.18 kcal/mol
USER        vdW + Hbond + desolv Energy     =   -4.18 kcal/mol
USER        Electrostatic Energy            =   -0.00 kcal/mol
USER    (2) Final Total Internal Energy     =   +0.00 kcal/mol
USER    (3) Torsional Free Energy           =   +0.00 kcal/mol
USER    (4) Unbound System's Energy  [=(2)] =   +0.00 kcal/mol
USER    
USER    
USER  
USER    DPF = D:/autoduck_test/CID91466_5i6z/CID91466_5i6z.dpf
USER    NEWDPF move	CID_91466.pdbqt
USER    NEWDPF about	0.000000 0.000000 0.000000
USER    NEWDPF tran0	35.458294 161.095751 156.126759
USER    NEWDPF axisangle0	0.757584 0.223308 0.613351 152.920448
USER    NEWDPF quaternion0	0.736529 0.217101 0.596305 0.234120
USER  
USER                              x       y       z    vdW   Elec        q     RMS 
ATOM      1  O   UNL d   1      33.725 162.947 153.330 -0.29 -0.07    -0.276    225.083
ATOM      2  N   UNL d   1      36.448 161.261 158.097 -0.14 -0.02    -0.299    225.083
ATOM      3  N   UNL d   1      34.820 161.553 154.839 -0.12 -0.04    -0.298    225.083
ATOM      4  C   UNL d   1      35.192 160.641 157.616 -0.16 +0.01    +0.066    225.083
ATOM      5  C   UNL d   1      35.437 159.700 156.405 -0.17 +0.00    +0.027    225.083
ATOM      6  C   UNL d   1      34.144 161.704 157.226 -0.15 +0.00    +0.024    225.083
ATOM      7  C   UNL d   1      35.806 160.481 155.107 -0.27 +0.01    +0.081    225.083
ATOM      8  C   UNL d   1      34.549 162.458 155.955 -0.18 +0.01    +0.113    225.083
ATOM      9  C   UNL d   1      36.472 158.636 156.805 -0.16 +0.00    +0.008    225.083
ATOM     10  C   UNL d   1      33.893 162.669 158.391 -0.13 +0.00    +0.008    225.083
ATOM     11  C   UNL d   1      37.443 160.242 158.473 -0.20 +0.01    +0.085    225.083
ATOM     12  C   UNL d   1      36.199 162.142 159.252 -0.23 +0.01    +0.085    225.083
ATOM     13  C   UNL d   1      35.990 159.521 153.923 -0.33 +0.00    +0.023    225.083
ATOM     14  C   UNL d   1      37.750 159.278 157.330 -0.25 +0.00    +0.016    225.083
ATOM     15  C   UNL d   1      35.194 163.247 158.933 -0.24 +0.00    +0.016    225.083
ATOM     16  C   UNL d   1      36.051 160.287 152.618 -0.43 +0.00    +0.011    225.083
ATOM     17  C   UNL d   1      34.401 161.941 153.563 -0.31 +0.04    +0.216    225.083
ATOM     18  C   UNL d   1      34.738 161.010 152.421 -0.41 +0.02    +0.096    225.083
TER
ENDMDL
MODEL       22
USER    Run = 22
USER    Cluster Rank = 28
USER    Number of conformations in this cluster = 2
USER  
USER    RMSD from reference structure       = 263.241 A
USER  
USER    Estimated Free Energy of Binding    =   -4.15 kcal/mol  [=(1)+(2)+(3)-(4)]
USER    Estimated Inhibition Constant, Ki   =  910.10 uM (micromolar)  [Temperature = 298.15 K]
USER    
USER    (1) Final Intermolecular Energy     =   -4.15 kcal/mol
USER        vdW + Hbond + desolv Energy     =   -4.15 kcal/mol
USER        Electrostatic Energy            =   -0.00 kcal/mol
USER    (2) Final Total Internal Energy     =   +0.00 kcal/mol
USER    (3) Torsional Free Energy           =   +0.00 kcal/mol
USER    (4) Unbound System's Energy  [=(2)] =   +0.00 kcal/mol
USER    
USER    
USER  
USER    DPF = D:/autoduck_test/CID91466_5i6z/CID91466_5i6z.dpf
USER    NEWDPF move	CID_91466.pdbqt
USER    NEWDPF about	0.000000 0.000000 0.000000
USER    NEWDPF tran0	56.771137 200.394978 164.540040
USER    NEWDPF axisangle0	0.963361 -0.262991 -0.052640 -129.661449
USER    NEWDPF quaternion0	0.871895 -0.238021 -0.047642 -0.425294
USER  
USER                              x       y       z    vdW   Elec        q     RMS 
ATOM      1  O   UNL d   1      54.895 202.759 162.272 -0.35 +0.07    -0.276    263.241
ATOM      2  N   UNL d   1      58.393 198.900 164.691 -0.02 -0.04    -0.299    263.241
ATOM      3  N   UNL d   1      55.799 201.344 163.884 -0.13 +0.03    -0.298    263.241
ATOM      4  C   UNL d   1      58.182 200.261 165.237 -0.22 +0.00    +0.066    263.241
ATOM      5  C   UNL d   1      56.815 200.388 165.962 -0.21 -0.00    +0.027    263.241
ATOM      6  C   UNL d   1      58.272 201.338 164.136 -0.18 +0.00    +0.024    263.241
ATOM      7  C   UNL d   1      55.609 200.360 164.974 -0.23 -0.01    +0.081    263.241
ATOM      8  C   UNL d   1      57.078 201.269 163.178 -0.25 +0.00    +0.113    263.241
ATOM      9  C   UNL d   1      56.738 199.321 167.066 -0.28 -0.00    +0.008    263.241
ATOM     10  C   UNL d   1      59.601 201.229 163.379 -0.17 +0.00    +0.008    263.241
ATOM     11  C   UNL d   1      58.312 197.876 165.747 -0.10 +0.01    +0.085    263.241
ATOM     12  C   UNL d   1      59.699 198.795 164.015 -0.26 +0.01    +0.085    263.241
ATOM     13  C   UNL d   1      54.282 200.539 165.724 -0.20 -0.00    +0.023    263.241
ATOM     14  C   UNL d   1      56.989 197.927 166.505 -0.44 +0.00    +0.016    263.241
ATOM     15  C   UNL d   1      59.851 199.810 162.884 -0.25 +0.00    +0.016    263.241
ATOM     16  C   UNL d   1      53.152 200.809 164.752 -0.34 -0.00    +0.011    263.241
ATOM     17  C   UNL d   1      54.768 202.081 163.295 -0.25 -0.04    +0.216    263.241
ATOM     18  C   UNL d   1      53.443 202.100 164.021 -0.27 -0.02    +0.096    263.241
TER
ENDMDL
MODEL       34
USER    Run = 34
USER    Cluster Rank = 29
USER    Number of conformations in this cluster = 1
USER  
USER    RMSD from reference structure       = 250.957 A
USER  
USER    Estimated Free Energy of Binding    =   -4.15 kcal/mol  [=(1)+(2)+(3)-(4)]
USER    Estimated Inhibition Constant, Ki   =  913.51 uM (micromolar)  [Temperature = 298.15 K]
USER    
USER    (1) Final Intermolecular Energy     =   -4.15 kcal/mol
USER        vdW + Hbond + desolv Energy     =   -4.12 kcal/mol
USER        Electrostatic Energy            =   -0.03 kcal/mol
USER    (2) Final Total Internal Energy     =   +0.00 kcal/mol
USER    (3) Torsional Free Energy           =   +0.00 kcal/mol
USER    (4) Unbound System's Energy  [=(2)] =   +0.00 kcal/mol
USER    
USER    
USER  
USER    DPF = D:/autoduck_test/CID91466_5i6z/CID91466_5i6z.dpf
USER    NEWDPF move	CID_91466.pdbqt
USER    NEWDPF about	0.000000 0.000000 0.000000
USER    NEWDPF tran0	34.067230 162.559774 190.656659
USER    NEWDPF axisangle0	0.495600 0.540477 0.679901 128.121327
USER    NEWDPF quaternion0	0.445672 0.486028 0.611407 0.437419
USER  
USER                              x       y       z    vdW   Elec        q     RMS 
ATOM      1  O   UNL d   1      32.561 163.463 187.314 -0.14 -0.04    -0.276    250.957
ATOM      2  N   UNL d   1      33.943 162.809 192.850 -0.10 +0.05    -0.299    250.957
ATOM      3  N   UNL d   1      33.754 162.802 189.201 -0.06 +0.02    -0.298    250.957
ATOM      4  C   UNL d   1      33.745 161.672 191.922 -0.30 -0.01    +0.066    250.957
ATOM      5  C   UNL d   1      34.951 161.488 190.963 -0.22 -0.00    +0.027    250.957
ATOM      6  C   UNL d   1      32.457 161.834 191.087 -0.29 +0.00    +0.024    250.957
ATOM      7  C   UNL d   1      35.048 162.624 189.899 -0.13 -0.01    +0.081    250.957
ATOM      8  C   UNL d   1      32.585 162.968 190.064 -0.21 +0.00    +0.113    250.957
ATOM      9  C   UNL d   1      36.228 161.313 191.802 -0.33 -0.00    +0.008    250.957
ATOM     10  C   UNL d   1      31.242 162.043 192.001 -0.56 +0.00    +0.008    250.957
ATOM     11  C   UNL d   1      35.170 162.645 193.648 -0.26 -0.04    +0.085    250.957
ATOM     12  C   UNL d   1      32.793 162.962 193.759 -0.30 -0.00    +0.085    250.957
ATOM     13  C   UNL d   1      36.221 162.379 188.941 -0.18 -0.00    +0.023    250.957
ATOM     14  C   UNL d   1      36.411 162.468 192.777 -0.31 -0.01    +0.016    250.957
ATOM     15  C   UNL d   1      31.480 163.164 193.005 -0.25 +0.00    +0.016    250.957
ATOM     16  C   UNL d   1      36.136 163.304 187.745 -0.13 -0.00    +0.011    250.957
ATOM     17  C   UNL d   1      33.624 163.137 187.850 -0.16 +0.01    +0.216    250.957
ATOM     18  C   UNL d   1      34.861 163.002 186.992 -0.20 -0.00    +0.096    250.957
TER
ENDMDL
MODEL       17
USER    Run = 17
USER    Cluster Rank = 30
USER    Number of conformations in this cluster = 1
USER  
USER    RMSD from reference structure       = 213.946 A
USER  
USER    Estimated Free Energy of Binding    =   -4.10 kcal/mol  [=(1)+(2)+(3)-(4)]
USER    Estimated Inhibition Constant, Ki   =  991.47 uM (micromolar)  [Temperature = 298.15 K]
USER    
USER    (1) Final Intermolecular Energy     =   -4.10 kcal/mol
USER        vdW + Hbond + desolv Energy     =   -4.13 kcal/mol
USER        Electrostatic Energy            =   +0.04 kcal/mol
USER    (2) Final Total Internal Energy     =   +0.00 kcal/mol
USER    (3) Torsional Free Energy           =   +0.00 kcal/mol
USER    (4) Unbound System's Energy  [=(2)] =   +0.00 kcal/mol
USER    
USER    
USER  
USER    DPF = D:/autoduck_test/CID91466_5i6z/CID91466_5i6z.dpf
USER    NEWDPF move	CID_91466.pdbqt
USER    NEWDPF about	0.000000 0.000000 0.000000
USER    NEWDPF tran0	15.175685 180.310845 118.097161
USER    NEWDPF axisangle0	0.286778 0.671265 -0.683492 -88.366146
USER    NEWDPF quaternion0	0.199871 0.467840 -0.476362 -0.717117
USER  
USER                              x       y       z    vdW   Elec        q     RMS 
ATOM      1  O   UNL d   1      13.004 180.542 121.177 -0.28 +0.03    -0.276    213.946
ATOM      2  N   UNL d   1      15.909 179.012 116.465 -0.06 +0.01    -0.299    213.946
ATOM      3  N   UNL d   1      14.479 180.685 119.382 -0.09 +0.03    -0.298    213.946
ATOM      4  C   UNL d   1      15.032 180.204 116.528 -0.10 -0.00    +0.066    213.946
ATOM      5  C   UNL d   1      15.696 181.372 117.305 -0.14 -0.00    +0.027    213.946
ATOM      6  C   UNL d   1      13.670 179.877 117.175 -0.23 -0.00    +0.024    213.946
ATOM      7  C   UNL d   1      15.794 181.092 118.836 -0.22 -0.00    +0.081    213.946
ATOM      8  C   UNL d   1      13.809 179.594 118.675 -0.28 -0.03    +0.113    213.946
ATOM      9  C   UNL d   1      17.046 181.701 116.647 -0.28 -0.00    +0.008    213.946
ATOM     10  C   UNL d   1      12.992 178.709 116.449 -0.27 -0.00    +0.008    213.946
ATOM     11  C   UNL d   1      17.205 179.329 115.841 -0.23 -0.00    +0.085    213.946
ATOM     12  C   UNL d   1      15.266 177.918 115.715 -0.15 -0.00    +0.085    213.946
ATOM     13  C   UNL d   1      16.410 182.289 119.574 -0.32 -0.00    +0.023    213.946
ATOM     14  C   UNL d   1      17.932 180.466 116.554 -0.30 -0.00    +0.016    213.946
ATOM     15  C   UNL d   1      13.924 177.511 116.318 -0.31 -0.00    +0.016    213.946
ATOM     16  C   UNL d   1      16.232 182.142 121.071 -0.34 +0.00    +0.011    213.946
ATOM     17  C   UNL d   1      14.011 181.027 120.654 -0.24 -0.00    +0.216    213.946
ATOM     18  C   UNL d   1      14.753 182.124 121.382 -0.29 +0.03    +0.096    213.946
TER
ENDMDL
MODEL       15
USER    Run = 15
USER    Cluster Rank = 31
USER    Number of conformations in this cluster = 1
USER  
USER    RMSD from reference structure       = 246.847 A
USER  
USER    Estimated Free Energy of Binding    =   -4.07 kcal/mol  [=(1)+(2)+(3)-(4)]
USER    Estimated Inhibition Constant, Ki   =    1.05 mM (millimolar)  [Temperature = 298.15 K]
USER    
USER    (1) Final Intermolecular Energy     =   -4.07 kcal/mol
USER        vdW + Hbond + desolv Energy     =   -4.07 kcal/mol
USER        Electrostatic Energy            =   +0.01 kcal/mol
USER    (2) Final Total Internal Energy     =   +0.00 kcal/mol
USER    (3) Torsional Free Energy           =   +0.00 kcal/mol
USER    (4) Unbound System's Energy  [=(2)] =   +0.00 kcal/mol
USER    
USER    
USER  
USER    DPF = D:/autoduck_test/CID91466_5i6z/CID91466_5i6z.dpf
USER    NEWDPF move	CID_91466.pdbqt
USER    NEWDPF about	0.000000 0.000000 0.000000
USER    NEWDPF tran0	26.283716 182.448675 167.195088
USER    NEWDPF axisangle0	-0.420806 -0.328516 0.845577 -167.604108
USER    NEWDPF quaternion0	-0.418346 -0.326596 0.840634 -0.107964
USER  
USER                              x       y       z    vdW   Elec        q     RMS 
ATOM      1  O   UNL d   1      27.746 182.692 170.667 -0.15 -0.05    -0.276    246.847
ATOM      2  N   UNL d   1      24.576 182.958 165.886 -0.05 -0.05    -0.299    246.847
ATOM      3  N   UNL d   1      27.074 182.307 168.472 -0.09 -0.07    -0.298    246.847
ATOM      4  C   UNL d   1      25.999 183.366 165.942 -0.30 +0.01    +0.066    246.847
ATOM      5  C   UNL d   1      26.953 182.142 165.977 -0.39 +0.01    +0.027    246.847
ATOM      6  C   UNL d   1      26.287 184.267 167.162 -0.30 +0.01    +0.024    246.847
ATOM      7  C   UNL d   1      26.892 181.377 167.335 -0.24 +0.02    +0.081    246.847
ATOM      8  C   UNL d   1      26.204 183.482 168.475 -0.17 +0.02    +0.113    246.847
ATOM      9  C   UNL d   1      26.670 181.257 164.752 -0.44 +0.00    +0.008    246.847
ATOM     10  C   UNL d   1      25.345 185.477 167.175 -0.21 +0.00    +0.008    246.847
ATOM     11  C   UNL d   1      24.306 182.104 164.716 -0.24 +0.02    +0.085    246.847
ATOM     12  C   UNL d   1      23.687 184.132 165.842 -0.15 +0.01    +0.085    246.847
ATOM     13  C   UNL d   1      27.884 180.206 167.348 -0.31 +0.00    +0.023    246.847
ATOM     14  C   UNL d   1      25.200 180.867 164.681 -0.28 +0.00    +0.016    246.847
ATOM     15  C   UNL d   1      23.887 185.057 167.041 -0.13 +0.00    +0.016    246.847
ATOM     16  C   UNL d   1      28.041 179.654 168.750 -0.25 +0.00    +0.011    246.847
ATOM     17  C   UNL d   1      27.751 181.989 169.653 -0.13 +0.05    +0.216    246.847
ATOM     18  C   UNL d   1      28.604 180.742 169.636 -0.24 +0.02    +0.096    246.847
TER
ENDMDL
MODEL       12
USER    Run = 12
USER    Cluster Rank = 32
USER    Number of conformations in this cluster = 1
USER  
USER    RMSD from reference structure       = 237.196 A
USER  
USER    Estimated Free Energy of Binding    =   -4.06 kcal/mol  [=(1)+(2)+(3)-(4)]
USER    Estimated Inhibition Constant, Ki   =    1.06 mM (millimolar)  [Temperature = 298.15 K]
USER    
USER    (1) Final Intermolecular Energy     =   -4.06 kcal/mol
USER        vdW + Hbond + desolv Energy     =   -4.05 kcal/mol
USER        Electrostatic Energy            =   -0.01 kcal/mol
USER    (2) Final Total Internal Energy     =   +0.00 kcal/mol
USER    (3) Torsional Free Energy           =   +0.00 kcal/mol
USER    (4) Unbound System's Energy  [=(2)] =   +0.00 kcal/mol
USER    
USER    
USER  
USER    DPF = D:/autoduck_test/CID91466_5i6z/CID91466_5i6z.dpf
USER    NEWDPF move	CID_91466.pdbqt
USER    NEWDPF about	0.000000 0.000000 0.000000
USER    NEWDPF tran0	60.327437 191.475333 130.603186
USER    NEWDPF axisangle0	-0.017767 0.933583 0.357921 168.449177
USER    NEWDPF quaternion0	-0.017677 0.928844 0.356104 0.100629
USER  
USER                              x       y       z    vdW   Elec        q     RMS 
ATOM      1  O   UNL d   1      63.125 190.274 128.370 -0.14 -0.05    -0.276    237.196
ATOM      2  N   UNL d   1      58.150 191.810 130.794 -0.10 -0.02    -0.299    237.196
ATOM      3  N   UNL d   1      61.640 191.151 129.934 -0.10 -0.04    -0.298    237.196
ATOM      4  C   UNL d   1      59.120 190.894 131.438 -0.35 +0.01    +0.066    237.196
ATOM      5  C   UNL d   1      60.343 191.656 132.015 -0.36 +0.00    +0.027    237.196
ATOM      6  C   UNL d   1      59.616 189.808 130.460 -0.45 +0.00    +0.024    237.196
ATOM      7  C   UNL d   1      61.279 192.215 130.899 -0.16 +0.01    +0.081    237.196
ATOM      8  C   UNL d   1      60.519 190.398 129.372 -0.23 +0.02    +0.113    237.196
ATOM      9  C   UNL d   1      59.842 192.726 132.998 -0.34 +0.00    +0.008    237.196
ATOM     10  C   UNL d   1      58.432 189.048 129.850 -0.33 +0.00    +0.008    237.196
ATOM     11  C   UNL d   1      57.676 192.840 131.734 -0.25 +0.01    +0.085    237.196
ATOM     12  C   UNL d   1      56.992 191.071 130.262 -0.20 +0.00    +0.085    237.196
ATOM     13  C   UNL d   1      62.500 192.916 131.509 -0.14 +0.00    +0.023    237.196
ATOM     14  C   UNL d   1      58.821 193.646 132.341 -0.24 +0.00    +0.016    237.196
ATOM     15  C   UNL d   1      57.400 189.998 129.255 -0.36 +0.00    +0.016    237.196
ATOM     16  C   UNL d   1      63.544 193.191 130.446 -0.06 +0.00    +0.011    237.196
ATOM     17  C   UNL d   1      62.884 191.044 129.305 -0.13 +0.03    +0.216    237.196
ATOM     18  C   UNL d   1      64.011 191.871 129.877 -0.10 +0.01    +0.096    237.196
TER
ENDMDL
MODEL        8
USER    Run = 8
USER    Cluster Rank = 33
USER    Number of conformations in this cluster = 1
USER  
USER    RMSD from reference structure       = 236.414 A
USER  
USER    Estimated Free Energy of Binding    =   -4.06 kcal/mol  [=(1)+(2)+(3)-(4)]
USER    Estimated Inhibition Constant, Ki   =    1.06 mM (millimolar)  [Temperature = 298.15 K]
USER    
USER    (1) Final Intermolecular Energy     =   -4.06 kcal/mol
USER        vdW + Hbond + desolv Energy     =   -4.04 kcal/mol
USER        Electrostatic Energy            =   -0.02 kcal/mol
USER    (2) Final Total Internal Energy     =   +0.00 kcal/mol
USER    (3) Torsional Free Energy           =   +0.00 kcal/mol
USER    (4) Unbound System's Energy  [=(2)] =   +0.00 kcal/mol
USER    
USER    
USER  
USER    DPF = D:/autoduck_test/CID91466_5i6z/CID91466_5i6z.dpf
USER    NEWDPF move	CID_91466.pdbqt
USER    NEWDPF about	0.000000 0.000000 0.000000
USER    NEWDPF tran0	63.231392 182.295855 140.494918
USER    NEWDPF axisangle0	-0.117743 0.743650 0.658120 58.031660
USER    NEWDPF quaternion0	-0.057111 0.360708 0.319222 0.874486
USER  
USER                              x       y       z    vdW   Elec        q     RMS 
ATOM      1  O   UNL d   1      60.265 182.338 138.160 -0.54 -0.04    -0.276    236.414
ATOM      2  N   UNL d   1      64.180 181.317 142.236 +0.00 +0.01    -0.299    236.414
ATOM      3  N   UNL d   1      62.162 182.615 139.480 -0.13 -0.05    -0.298    236.414
ATOM      4  C   UNL d   1      64.514 181.425 140.797 -0.06 +0.01    +0.066    236.414
ATOM      5  C   UNL d   1      64.507 182.898 140.309 -0.16 +0.01    +0.027    236.414
ATOM      6  C   UNL d   1      63.546 180.599 139.923 -0.12 +0.00    +0.024    236.414
ATOM      7  C   UNL d   1      63.070 183.500 140.245 -0.25 +0.02    +0.081    236.414
ATOM      8  C   UNL d   1      62.143 181.214 139.897 -0.22 +0.02    +0.113    236.414
ATOM      9  C   UNL d   1      65.483 183.712 141.175 -0.15 +0.00    +0.008    236.414
ATOM     10  C   UNL d   1      63.507 179.139 140.390 -0.07 +0.00    +0.008    236.414
ATOM     11  C   UNL d   1      65.110 182.102 143.065 -0.06 -0.01    +0.085    236.414
ATOM     12  C   UNL d   1      64.201 179.913 142.683 -0.01 -0.01    +0.085    236.414
ATOM     13  C   UNL d   1      63.101 184.939 139.711 -0.42 +0.01    +0.023    236.414
ATOM     14  C   UNL d   1      65.156 183.572 142.656 -0.14 +0.00    +0.016    236.414
ATOM     15  C   UNL d   1      63.238 179.035 141.887 -0.03 +0.00    +0.016    236.414
ATOM     16  C   UNL d   1      61.704 185.413 139.370 -0.71 -0.00    +0.011    236.414
ATOM     17  C   UNL d   1      61.132 183.067 138.650 -0.44 +0.02    +0.216    236.414
ATOM     18  C   UNL d   1      61.149 184.530 138.275 -0.54 -0.01    +0.096    236.414
TER
ENDMDL
MODEL       18
USER    Run = 18
USER    Cluster Rank = 34
USER    Number of conformations in this cluster = 1
USER  
USER    RMSD from reference structure       = 264.588 A
USER  
USER    Estimated Free Energy of Binding    =   -4.02 kcal/mol  [=(1)+(2)+(3)-(4)]
USER    Estimated Inhibition Constant, Ki   =    1.13 mM (millimolar)  [Temperature = 298.15 K]
USER    
USER    (1) Final Intermolecular Energy     =   -4.02 kcal/mol
USER        vdW + Hbond + desolv Energy     =   -4.04 kcal/mol
USER        Electrostatic Energy            =   +0.02 kcal/mol
USER    (2) Final Total Internal Energy     =   +0.00 kcal/mol
USER    (3) Torsional Free Energy           =   +0.00 kcal/mol
USER    (4) Unbound System's Energy  [=(2)] =   +0.00 kcal/mol
USER    
USER    
USER  
USER    DPF = D:/autoduck_test/CID91466_5i6z/CID91466_5i6z.dpf
USER    NEWDPF move	CID_91466.pdbqt
USER    NEWDPF about	0.000000 0.000000 0.000000
USER    NEWDPF tran0	64.342022 198.111635 166.702606
USER    NEWDPF axisangle0	0.457937 -0.840770 0.288790 100.596659
USER    NEWDPF quaternion0	0.352328 -0.646872 0.222189 0.638790
USER  
USER                              x       y       z    vdW   Elec        q     RMS 
ATOM      1  O   UNL d   1      64.808 198.894 170.367 -0.20 +0.07    -0.276    264.588
ATOM      2  N   UNL d   1      64.936 196.811 165.016 -0.08 +0.07    -0.299    264.588
ATOM      3  N   UNL d   1      64.374 198.710 168.087 -0.16 +0.03    -0.298    264.588
ATOM      4  C   UNL d   1      63.683 197.012 165.781 -0.30 +0.00    +0.066    264.588
ATOM      5  C   UNL d   1      63.277 198.508 165.846 -0.25 +0.00    +0.027    264.588
ATOM      6  C   UNL d   1      63.795 196.455 167.216 -0.44 -0.00    +0.024    264.588
ATOM      7  C   UNL d   1      64.226 199.345 166.758 -0.18 -0.00    +0.081    264.588
ATOM      8  C   UNL d   1      64.746 197.295 168.076 -0.18 -0.04    +0.113    264.588
ATOM      9  C   UNL d   1      63.155 199.052 164.413 -0.16 -0.00    +0.008    264.588
ATOM     10  C   UNL d   1      64.219 194.982 167.194 -0.63 -0.00    +0.008    264.588
ATOM     11  C   UNL d   1      64.822 197.338 163.646 -0.13 -0.02    +0.085    264.588
ATOM     12  C   UNL d   1      65.300 195.384 164.956 -0.25 -0.04    +0.085    264.588
ATOM     13  C   UNL d   1      63.762 200.806 166.836 -0.16 +0.00    +0.023    264.588
ATOM     14  C   UNL d   1      64.434 198.814 163.621 -0.08 -0.00    +0.016    264.588
ATOM     15  C   UNL d   1      65.466 194.768 166.344 -0.43 -0.01    +0.016    264.588
ATOM     16  C   UNL d   1      64.493 201.541 167.941 -0.13 -0.00    +0.011    264.588
ATOM     17  C   UNL d   1      64.502 199.412 169.289 -0.22 -0.03    +0.216    264.588
ATOM     18  C   UNL d   1      64.159 200.883 169.260 -0.07 -0.01    +0.096    264.588
TER
ENDMDL
MODEL        2
USER    Run = 2
USER    Cluster Rank = 35
USER    Number of conformations in this cluster = 1
USER  
USER    RMSD from reference structure       = 251.944 A
USER  
USER    Estimated Free Energy of Binding    =   -3.99 kcal/mol  [=(1)+(2)+(3)-(4)]
USER    Estimated Inhibition Constant, Ki   =    1.18 mM (millimolar)  [Temperature = 298.15 K]
USER    
USER    (1) Final Intermolecular Energy     =   -3.99 kcal/mol
USER        vdW + Hbond + desolv Energy     =   -3.98 kcal/mol
USER        Electrostatic Energy            =   -0.01 kcal/mol
USER    (2) Final Total Internal Energy     =   +0.00 kcal/mol
USER    (3) Torsional Free Energy           =   +0.00 kcal/mol
USER    (4) Unbound System's Energy  [=(2)] =   +0.00 kcal/mol
USER    
USER    
USER  
USER    DPF = D:/autoduck_test/CID91466_5i6z/CID91466_5i6z.dpf
USER    NEWDPF move	CID_91466.pdbqt
USER    NEWDPF about	0.000000 0.000000 0.000000
USER    NEWDPF tran0	32.376493 201.116234 151.859655
USER    NEWDPF axisangle0	-0.294901 0.023722 -0.955233 -133.730536
USER    NEWDPF quaternion0	-0.271186 0.021814 -0.878417 -0.392895
USER  
USER                              x       y       z    vdW   Elec        q     RMS 
ATOM      1  O   UNL d   1      32.604 204.841 151.284 -0.06 -0.02    -0.276    251.944
ATOM      2  N   UNL d   1      31.670 199.509 153.204 -0.07 -0.02    -0.299    251.944
ATOM      3  N   UNL d   1      32.695 202.518 151.401 -0.08 -0.02    -0.298    251.944
ATOM      4  C   UNL d   1      31.302 199.959 151.841 -0.21 +0.00    +0.066    251.944
ATOM      5  C   UNL d   1      32.541 200.067 150.913 -0.40 +0.00    +0.027    251.944
ATOM      6  C   UNL d   1      30.569 201.317 151.867 -0.13 +0.00    +0.024    251.944
ATOM      7  C   UNL d   1      33.470 201.261 151.293 -0.35 +0.00    +0.081    251.944
ATOM      8  C   UNL d   1      31.511 202.460 152.258 -0.09 +0.01    +0.113    251.944
ATOM      9  C   UNL d   1      33.258 198.707 150.882 -0.47 -0.00    +0.008    251.944
ATOM     10  C   UNL d   1      29.350 201.256 152.795 -0.07 +0.00    +0.008    251.944
ATOM     11  C   UNL d   1      32.364 198.210 153.174 -0.32 +0.00    +0.085    251.944
ATOM     12  C   UNL d   1      30.481 199.402 154.069 -0.13 +0.01    +0.085    251.944
ATOM     13  C   UNL d   1      34.654 201.364 150.321 -0.52 +0.00    +0.023    251.944
ATOM     14  C   UNL d   1      33.606 198.234 152.287 -0.38 -0.00    +0.016    251.944
ATOM     15  C   UNL d   1      29.719 200.721 154.174 -0.06 +0.00    +0.016    251.944
ATOM     16  C   UNL d   1      35.381 202.680 150.503 -0.32 -0.00    +0.011    251.944
ATOM     17  C   UNL d   1      33.174 203.776 151.027 -0.07 +0.01    +0.216    251.944
ATOM     18  C   UNL d   1      34.426 203.807 150.182 -0.25 +0.01    +0.096    251.944
TER
ENDMDL
MODEL       47
USER    Run = 47
USER    Cluster Rank = 36
USER    Number of conformations in this cluster = 1
USER  
USER    RMSD from reference structure       = 238.857 A
USER  
USER    Estimated Free Energy of Binding    =   -3.99 kcal/mol  [=(1)+(2)+(3)-(4)]
USER    Estimated Inhibition Constant, Ki   =    1.19 mM (millimolar)  [Temperature = 298.15 K]
USER    
USER    (1) Final Intermolecular Energy     =   -3.99 kcal/mol
USER        vdW + Hbond + desolv Energy     =   -3.93 kcal/mol
USER        Electrostatic Energy            =   -0.06 kcal/mol
USER    (2) Final Total Internal Energy     =   +0.00 kcal/mol
USER    (3) Torsional Free Energy           =   +0.00 kcal/mol
USER    (4) Unbound System's Energy  [=(2)] =   +0.00 kcal/mol
USER    
USER    
USER  
USER    DPF = D:/autoduck_test/CID91466_5i6z/CID91466_5i6z.dpf
USER    NEWDPF move	CID_91466.pdbqt
USER    NEWDPF about	0.000000 0.000000 0.000000
USER    NEWDPF tran0	46.096040 169.145488 165.270573
USER    NEWDPF axisangle0	-0.590315 -0.714705 0.375134 -119.813192
USER    NEWDPF quaternion0	-0.510746 -0.618369 0.324569 -0.501411
USER  
USER                              x       y       z    vdW   Elec        q     RMS 
ATOM      1  O   UNL d   1      45.067 165.693 166.401 -0.13 -0.14    -0.276    238.857
ATOM      2  N   UNL d   1      45.747 171.320 165.471 -0.17 -0.02    -0.299    238.857
ATOM      3  N   UNL d   1      45.857 167.667 165.454 -0.12 -0.07    -0.298    238.857
ATOM      4  C   UNL d   1      46.865 170.412 165.817 -0.17 +0.01    +0.066    238.857
ATOM      5  C   UNL d   1      47.295 169.535 164.611 -0.20 +0.00    +0.027    238.857
ATOM      6  C   UNL d   1      46.508 169.495 167.006 -0.17 +0.01    +0.024    238.857
ATOM      7  C   UNL d   1      46.235 168.449 164.254 -0.20 +0.01    +0.081    238.857
ATOM      8  C   UNL d   1      45.455 168.452 166.620 -0.14 +0.04    +0.113    238.857
ATOM      9  C   UNL d   1      47.662 170.455 163.435 -0.30 +0.00    +0.008    238.857
ATOM     10  C   UNL d   1      46.054 170.326 168.213 -0.17 +0.00    +0.008    238.857
ATOM     11  C   UNL d   1      46.095 172.196 164.339 -0.37 +0.00    +0.085    238.857
ATOM     12  C   UNL d   1      45.359 172.151 166.624 -0.32 +0.00    +0.085    238.857
ATOM     13  C   UNL d   1      46.719 167.572 163.091 -0.22 +0.00    +0.023    238.857
ATOM     14  C   UNL d   1      46.521 171.409 163.103 -0.46 +0.00    +0.016    238.857
ATOM     15  C   UNL d   1      44.955 171.312 167.835 -0.30 +0.00    +0.016    238.857
ATOM     16  C   UNL d   1      45.840 166.348 162.942 -0.23 +0.00    +0.011    238.857
ATOM     17  C   UNL d   1      45.556 166.302 165.446 -0.14 +0.07    +0.216    238.857
ATOM     18  C   UNL d   1      45.939 165.526 164.207 -0.10 +0.02    +0.096    238.857
TER
ENDMDL
MODEL       36
USER    Run = 36
USER    Cluster Rank = 37
USER    Number of conformations in this cluster = 1
USER  
USER    RMSD from reference structure       = 215.994 A
USER  
USER    Estimated Free Energy of Binding    =   -3.97 kcal/mol  [=(1)+(2)+(3)-(4)]
USER    Estimated Inhibition Constant, Ki   =    1.23 mM (millimolar)  [Temperature = 298.15 K]
USER    
USER    (1) Final Intermolecular Energy     =   -3.97 kcal/mol
USER        vdW + Hbond + desolv Energy     =   -3.98 kcal/mol
USER        Electrostatic Energy            =   +0.01 kcal/mol
USER    (2) Final Total Internal Energy     =   +0.00 kcal/mol
USER    (3) Torsional Free Energy           =   +0.00 kcal/mol
USER    (4) Unbound System's Energy  [=(2)] =   +0.00 kcal/mol
USER    
USER    
USER  
USER    DPF = D:/autoduck_test/CID91466_5i6z/CID91466_5i6z.dpf
USER    NEWDPF move	CID_91466.pdbqt
USER    NEWDPF about	0.000000 0.000000 0.000000
USER    NEWDPF tran0	39.051897 160.466159 142.461998
USER    NEWDPF axisangle0	-0.245908 -0.682608 -0.688169 -129.987704
USER    NEWDPF quaternion0	-0.222857 -0.618622 -0.623662 -0.422716
USER  
USER                              x       y       z    vdW   Elec        q     RMS 
ATOM      1  O   UNL d   1      38.792 161.205 138.769 -0.15 +0.01    -0.276    215.994
ATOM      2  N   UNL d   1      38.003 160.462 144.408 -0.22 -0.02    -0.299    215.994
ATOM      3  N   UNL d   1      39.282 160.743 140.997 -0.11 +0.01    -0.298    215.994
ATOM      4  C   UNL d   1      38.541 159.408 143.517 -0.17 +0.00    +0.066    215.994
ATOM      5  C   UNL d   1      40.022 159.672 143.135 -0.17 +0.00    +0.027    215.994
ATOM      6  C   UNL d   1      37.704 159.269 142.228 -0.14 +0.00    +0.024    215.994
ATOM      7  C   UNL d   1      40.182 160.882 142.164 -0.22 +0.00    +0.081    215.994
ATOM      8  C   UNL d   1      37.877 160.482 141.308 -0.20 -0.00    +0.113    215.994
ATOM      9  C   UNL d   1      40.852 159.796 144.424 -0.22 +0.00    +0.008    215.994
ATOM     10  C   UNL d   1      36.227 159.031 142.564 -0.11 +0.00    +0.008    215.994
ATOM     11  C   UNL d   1      38.802 160.586 145.640 -0.50 +0.01    +0.085    215.994
ATOM     12  C   UNL d   1      36.600 160.189 144.768 -0.34 +0.01    +0.085    215.994
ATOM     13  C   UNL d   1      41.653 161.078 141.772 -0.29 +0.00    +0.023    215.994
ATOM     14  C   UNL d   1      40.276 160.858 145.351 -0.19 +0.00    +0.016    215.994
ATOM     15  C   UNL d   1      35.698 160.073 143.542 -0.24 +0.00    +0.016    215.994
ATOM     16  C   UNL d   1      41.772 162.047 140.613 -0.28 -0.00    +0.011    215.994
ATOM     17  C   UNL d   1      39.602 161.151 139.699 -0.17 -0.02    +0.216    215.994
ATOM     18  C   UNL d   1      41.054 161.461 139.419 -0.25 -0.01    +0.096    215.994
TER
ENDMDL
MODEL        6
USER    Run = 6
USER    Cluster Rank = 38
USER    Number of conformations in this cluster = 1
USER  
USER    RMSD from reference structure       = 262.073 A
USER  
USER    Estimated Free Energy of Binding    =   -3.97 kcal/mol  [=(1)+(2)+(3)-(4)]
USER    Estimated Inhibition Constant, Ki   =    1.23 mM (millimolar)  [Temperature = 298.15 K]
USER    
USER    (1) Final Intermolecular Energy     =   -3.97 kcal/mol
USER        vdW + Hbond + desolv Energy     =   -4.00 kcal/mol
USER        Electrostatic Energy            =   +0.03 kcal/mol
USER    (2) Final Total Internal Energy     =   +0.00 kcal/mol
USER    (3) Torsional Free Energy           =   +0.00 kcal/mol
USER    (4) Unbound System's Energy  [=(2)] =   +0.00 kcal/mol
USER    
USER    
USER  
USER    DPF = D:/autoduck_test/CID91466_5i6z/CID91466_5i6z.dpf
USER    NEWDPF move	CID_91466.pdbqt
USER    NEWDPF about	0.000000 0.000000 0.000000
USER    NEWDPF tran0	57.257295 189.826448 174.631935
USER    NEWDPF axisangle0	0.707577 0.392665 0.587493 -44.270229
USER    NEWDPF quaternion0	0.266610 0.147953 0.221363 -0.926298
USER  
USER                              x       y       z    vdW   Elec        q     RMS 
ATOM      1  O   UNL d   1      55.540 186.515 174.052 -0.36 +0.06    -0.276    262.073
ATOM      2  N   UNL d   1      59.191 190.869 174.883 -0.02 +0.05    -0.299    262.073
ATOM      3  N   UNL d   1      56.298 188.670 174.499 -0.15 +0.02    -0.298    262.073
ATOM      4  C   UNL d   1      58.131 190.883 173.848 -0.24 -0.01    +0.066    262.073
ATOM      5  C   UNL d   1      56.727 191.136 174.460 -0.21 +0.00    +0.027    262.073
ATOM      6  C   UNL d   1      58.102 189.567 173.043 -0.41 -0.00    +0.024    262.073
ATOM      7  C   UNL d   1      56.208 189.920 175.287 -0.21 +0.00    +0.081    262.073
ATOM      8  C   UNL d   1      57.601 188.395 173.893 -0.15 -0.03    +0.113    262.073
ATOM      9  C   UNL d   1      56.760 192.455 175.249 -0.16 +0.00    +0.008    262.073
ATOM     10  C   UNL d   1      59.481 189.269 172.442 -0.35 -0.00    +0.008    262.073
ATOM     11  C   UNL d   1      59.218 192.130 175.644 -0.05 -0.01    +0.085    262.073
ATOM     12  C   UNL d   1      60.517 190.638 174.283 -0.13 -0.02    +0.085    262.073
ATOM     13  C   UNL d   1      54.799 190.189 175.832 -0.28 +0.00    +0.023    262.073
ATOM     14  C   UNL d   1      57.872 192.449 176.289 -0.03 -0.00    +0.016    262.073
ATOM     15  C   UNL d   1      60.580 189.331 173.497 -0.25 -0.00    +0.016    262.073
ATOM     16  C   UNL d   1      54.182 188.916 176.372 -0.30 +0.00    +0.011    262.073
ATOM     17  C   UNL d   1      55.372 187.625 174.565 -0.33 -0.01    +0.216    262.073
ATOM     18  C   UNL d   1      54.053 187.924 175.239 -0.36 -0.00    +0.096    262.073
TER
ENDMDL
MODEL       10
USER    Run = 10
USER    Cluster Rank = 39
USER    Number of conformations in this cluster = 1
USER  
USER    RMSD from reference structure       = 262.490 A
USER  
USER    Estimated Free Energy of Binding    =   -3.95 kcal/mol  [=(1)+(2)+(3)-(4)]
USER    Estimated Inhibition Constant, Ki   =    1.28 mM (millimolar)  [Temperature = 298.15 K]
USER    
USER    (1) Final Intermolecular Energy     =   -3.95 kcal/mol
USER        vdW + Hbond + desolv Energy     =   -3.92 kcal/mol
USER        Electrostatic Energy            =   -0.03 kcal/mol
USER    (2) Final Total Internal Energy     =   +0.00 kcal/mol
USER    (3) Torsional Free Energy           =   +0.00 kcal/mol
USER    (4) Unbound System's Energy  [=(2)] =   +0.00 kcal/mol
USER    
USER    
USER  
USER    DPF = D:/autoduck_test/CID91466_5i6z/CID91466_5i6z.dpf
USER    NEWDPF move	CID_91466.pdbqt
USER    NEWDPF about	0.000000 0.000000 0.000000
USER    NEWDPF tran0	54.884304 188.049076 177.872180
USER    NEWDPF axisangle0	0.185097 -0.785286 0.590818 -117.915336
USER    NEWDPF quaternion0	0.158588 -0.672822 0.506205 -0.515671
USER  
USER                              x       y       z    vdW   Elec        q     RMS 
ATOM      1  O   UNL d   1      57.665 185.898 176.494 -0.10 +0.01    -0.276    262.490
ATOM      2  N   UNL d   1      53.504 188.398 179.564 -0.09 -0.03    -0.299    262.490
ATOM      3  N   UNL d   1      55.918 187.339 177.033 -0.05 -0.01    -0.298    262.490
ATOM      4  C   UNL d   1      54.648 189.142 178.987 -0.13 +0.00    +0.066    262.490
ATOM      5  C   UNL d   1      54.491 189.352 177.457 -0.19 +0.00    +0.027    262.490
ATOM      6  C   UNL d   1      55.989 188.432 179.264 -0.10 +0.00    +0.024    262.490
ATOM      7  C   UNL d   1      54.663 188.028 176.652 -0.21 +0.01    +0.081    262.490
ATOM      8  C   UNL d   1      56.115 187.129 178.467 -0.09 +0.01    +0.113    262.490
ATOM      9  C   UNL d   1      53.159 190.072 177.189 -0.11 +0.00    +0.008    262.490
ATOM     10  C   UNL d   1      56.170 188.185 180.767 -0.12 -0.00    +0.008    262.490
ATOM     11  C   UNL d   1      52.227 189.084 179.301 -0.32 +0.01    +0.085    262.490
ATOM     12  C   UNL d   1      53.666 188.218 181.018 -0.32 -0.00    +0.085    262.490
ATOM     13  C   UNL d   1      54.551 188.285 175.143 -0.39 -0.00    +0.023    262.490
ATOM     14  C   UNL d   1      51.990 189.321 177.812 -0.35 +0.00    +0.016    262.490
ATOM     15  C   UNL d   1      54.958 187.486 181.372 -0.34 -0.00    +0.016    262.490
ATOM     16  C   UNL d   1      55.010 187.074 174.358 -0.48 -0.00    +0.011    262.490
ATOM     17  C   UNL d   1      56.725 186.620 176.148 -0.16 -0.00    +0.216    262.490
ATOM     18  C   UNL d   1      56.467 186.819 174.672 -0.34 -0.02    +0.096    262.490
TER
ENDMDL
MODEL       35
USER    Run = 35
USER    Cluster Rank = 40
USER    Number of conformations in this cluster = 1
USER  
USER    RMSD from reference structure       = 233.078 A
USER  
USER    Estimated Free Energy of Binding    =   -3.88 kcal/mol  [=(1)+(2)+(3)-(4)]
USER    Estimated Inhibition Constant, Ki   =    1.42 mM (millimolar)  [Temperature = 298.15 K]
USER    
USER    (1) Final Intermolecular Energy     =   -3.88 kcal/mol
USER        vdW + Hbond + desolv Energy     =   -3.83 kcal/mol
USER        Electrostatic Energy            =   -0.06 kcal/mol
USER    (2) Final Total Internal Energy     =   +0.00 kcal/mol
USER    (3) Torsional Free Energy           =   +0.00 kcal/mol
USER    (4) Unbound System's Energy  [=(2)] =   +0.00 kcal/mol
USER    
USER    
USER  
USER    DPF = D:/autoduck_test/CID91466_5i6z/CID91466_5i6z.dpf
USER    NEWDPF move	CID_91466.pdbqt
USER    NEWDPF about	0.000000 0.000000 0.000000
USER    NEWDPF tran0	23.382632 161.371405 169.242558
USER    NEWDPF axisangle0	-0.586244 -0.810127 -0.003462 -124.331541
USER    NEWDPF quaternion0	-0.518417 -0.716397 -0.003061 -0.466915
USER  
USER                              x       y       z    vdW   Elec        q     RMS 
ATOM      1  O   UNL d   1      21.586 158.232 168.160 -0.63 -0.08    -0.276    233.078
ATOM      2  N   UNL d   1      23.200 163.335 170.243 -0.10 +0.01    -0.299    233.078
ATOM      3  N   UNL d   1      22.937 160.070 168.622 -0.11 +0.01    -0.298    233.078
ATOM      4  C   UNL d   1      23.900 162.068 170.562 -0.27 -0.00    +0.066    233.078
ATOM      5  C   UNL d   1      24.783 161.581 169.382 -0.18 -0.00    +0.027    233.078
ATOM      6  C   UNL d   1      22.908 160.950 170.946 -0.33 -0.00    +0.024    233.078
ATOM      7  C   UNL d   1      23.939 161.066 168.176 -0.10 -0.00    +0.081    233.078
ATOM      8  C   UNL d   1      22.088 160.482 169.739 -0.28 -0.02    +0.113    233.078
ATOM      9  C   UNL d   1      25.777 162.695 169.014 -0.18 -0.00    +0.008    233.078
ATOM     10  C   UNL d   1      21.999 161.404 172.095 -0.24 -0.00    +0.008    233.078
ATOM     11  C   UNL d   1      24.152 164.400 169.883 -0.23 +0.00    +0.085    233.078
ATOM     12  C   UNL d   1      22.375 163.787 171.377 -0.29 +0.01    +0.085    233.078
ATOM     13  C   UNL d   1      24.847 160.547 167.053 -0.04 +0.00    +0.023    233.078
ATOM     14  C   UNL d   1      25.056 164.003 168.719 -0.17 +0.00    +0.016    233.078
ATOM     15  C   UNL d   1      21.341 162.745 171.795 -0.39 +0.00    +0.016    233.078
ATOM     16  C   UNL d   1      24.041 159.783 166.024 -0.04 +0.00    +0.011    233.078
ATOM     17  C   UNL d   1      22.545 158.956 167.875 -0.19 +0.02    +0.216    233.078
ATOM     18  C   UNL d   1      23.414 158.583 166.697 -0.07 +0.01    +0.096    233.078
TER
ENDMDL
MODEL       41
USER    Run = 41
USER    Cluster Rank = 41
USER    Number of conformations in this cluster = 1
USER  
USER    RMSD from reference structure       = 237.307 A
USER  
USER    Estimated Free Energy of Binding    =   -3.84 kcal/mol  [=(1)+(2)+(3)-(4)]
USER    Estimated Inhibition Constant, Ki   =    1.53 mM (millimolar)  [Temperature = 298.15 K]
USER    
USER    (1) Final Intermolecular Energy     =   -3.84 kcal/mol
USER        vdW + Hbond + desolv Energy     =   -3.87 kcal/mol
USER        Electrostatic Energy            =   +0.02 kcal/mol
USER    (2) Final Total Internal Energy     =   +0.00 kcal/mol
USER    (3) Torsional Free Energy           =   +0.00 kcal/mol
USER    (4) Unbound System's Energy  [=(2)] =   +0.00 kcal/mol
USER    
USER    
USER  
USER    DPF = D:/autoduck_test/CID91466_5i6z/CID91466_5i6z.dpf
USER    NEWDPF move	CID_91466.pdbqt
USER    NEWDPF about	0.000000 0.000000 0.000000
USER    NEWDPF tran0	26.284969 174.236538 161.944468
USER    NEWDPF axisangle0	-0.815820 0.546014 -0.190543 88.673886
USER    NEWDPF quaternion0	-0.570157 0.381597 -0.133166 0.715242
USER  
USER                              x       y       z    vdW   Elec        q     RMS 
ATOM      1  O   UNL d   1      25.577 174.007 158.243 -0.15 -0.00    -0.276    237.307
ATOM      2  N   UNL d   1      27.333 173.334 163.669 -0.04 -0.04    -0.299    237.307
ATOM      3  N   UNL d   1      25.757 174.361 160.537 -0.18 -0.03    -0.298    237.307
ATOM      4  C   UNL d   1      27.468 174.606 162.923 -0.28 +0.01    +0.066    237.307
ATOM      5  C   UNL d   1      26.114 175.356 162.806 -0.26 +0.00    +0.027    237.307
ATOM      6  C   UNL d   1      28.045 174.381 161.510 -0.43 +0.00    +0.024    237.307
ATOM      7  C   UNL d   1      25.117 174.642 161.842 -0.22 +0.01    +0.081    237.307
ATOM      8  C   UNL d   1      27.042 173.665 160.598 -0.24 +0.01    +0.113    237.307
ATOM      9  C   UNL d   1      25.552 175.589 164.218 -0.15 +0.00    +0.008    237.307
ATOM     10  C   UNL d   1      29.374 173.619 161.582 -0.42 +0.00    +0.008    237.307
ATOM     11  C   UNL d   1      26.788 173.556 165.020 -0.08 +0.01    +0.085    237.307
ATOM     12  C   UNL d   1      28.629 172.641 163.779 -0.13 +0.01    +0.085    237.307
ATOM     13  C   UNL d   1      23.812 175.440 161.714 -0.22 +0.00    +0.023    237.307
ATOM     14  C   UNL d   1      25.446 174.283 164.993 -0.08 +0.00    +0.016    237.307
ATOM     15  C   UNL d   1      29.249 172.349 162.415 -0.24 +0.00    +0.016    237.307
ATOM     16  C   UNL d   1      22.975 174.915 160.566 -0.19 +0.00    +0.011    237.307
ATOM     17  C   UNL d   1      25.099 174.415 159.305 -0.26 +0.01    +0.216    237.307
ATOM     18  C   UNL d   1      23.751 175.097 159.282 -0.30 +0.01    +0.096    237.307
TER
ENDMDL
MODEL       38
USER    Run = 38
USER    Cluster Rank = 42
USER    Number of conformations in this cluster = 1
USER  
USER    RMSD from reference structure       = 250.694 A
USER  
USER    Estimated Free Energy of Binding    =   -3.49 kcal/mol  [=(1)+(2)+(3)-(4)]
USER    Estimated Inhibition Constant, Ki   =    2.76 mM (millimolar)  [Temperature = 298.15 K]
USER    
USER    (1) Final Intermolecular Energy     =   -3.49 kcal/mol
USER        vdW + Hbond + desolv Energy     =   -3.45 kcal/mol
USER        Electrostatic Energy            =   -0.04 kcal/mol
USER    (2) Final Total Internal Energy     =   +0.00 kcal/mol
USER    (3) Torsional Free Energy           =   +0.00 kcal/mol
USER    (4) Unbound System's Energy  [=(2)] =   +0.00 kcal/mol
USER    
USER    
USER  
USER    DPF = D:/autoduck_test/CID91466_5i6z/CID91466_5i6z.dpf
USER    NEWDPF move	CID_91466.pdbqt
USER    NEWDPF about	0.000000 0.000000 0.000000
USER    NEWDPF tran0	34.240781 146.046272 203.077607
USER    NEWDPF axisangle0	-0.106427 0.000754 0.994320 -147.209829
USER    NEWDPF quaternion0	-0.102099 0.000724 0.953889 -0.282259
USER  
USER                              x       y       z    vdW   Elec        q     RMS 
ATOM      1  O   UNL d   1      37.873 146.356 204.059 -0.41 -0.14    -0.276    250.694
ATOM      2  N   UNL d   1      32.237 146.978 203.151 -0.04 -0.05    -0.299    250.694
ATOM      3  N   UNL d   1      35.703 145.845 203.391 -0.08 -0.14    -0.298    250.694
ATOM      4  C   UNL d   1      33.207 146.687 202.070 -0.23 +0.01    +0.066    250.694
ATOM      5  C   UNL d   1      33.665 145.204 202.086 -0.16 +0.01    +0.027    250.694
ATOM      6  C   UNL d   1      34.448 147.600 202.156 -0.41 +0.01    +0.024    250.694
ATOM      7  C   UNL d   1      34.587 144.876 203.301 -0.12 +0.03    +0.081    250.694
ATOM      8  C   UNL d   1      35.320 147.256 203.369 -0.20 +0.05    +0.113    250.694
ATOM      9  C   UNL d   1      32.425 144.301 201.986 -0.07 +0.00    +0.008    250.694
ATOM     10  C   UNL d   1      34.034 149.076 202.168 -0.49 +0.00    +0.008    250.694
ATOM     11  C   UNL d   1      31.052 146.108 203.060 -0.07 +0.01    +0.085    250.694
ATOM     12  C   UNL d   1      31.806 148.387 203.114 -0.26 +0.00    +0.085    250.694
ATOM     13  C   UNL d   1      35.058 143.416 203.252 -0.09 +0.01    +0.023    250.694
ATOM     14  C   UNL d   1      31.416 144.626 203.079 -0.02 +0.00    +0.016    250.694
ATOM     15  C   UNL d   1      32.980 149.356 203.231 -0.39 +0.00    +0.016    250.694
ATOM     16  C   UNL d   1      36.175 143.182 204.248 -0.06 +0.00    +0.011    250.694
ATOM     17  C   UNL d   1      36.997 145.523 203.808 -0.19 +0.11    +0.216    250.694
ATOM     18  C   UNL d   1      37.350 144.055 203.869 -0.13 +0.04    +0.096    250.694
TER
ENDMDL
MODEL        4
USER    Run = 4
USER    Cluster Rank = 43
USER    Number of conformations in this cluster = 1
USER  
USER    RMSD from reference structure       = 232.440 A
USER  
USER    Estimated Free Energy of Binding    =   -3.36 kcal/mol  [=(1)+(2)+(3)-(4)]
USER    Estimated Inhibition Constant, Ki   =    3.44 mM (millimolar)  [Temperature = 298.15 K]
USER    
USER    (1) Final Intermolecular Energy     =   -3.36 kcal/mol
USER        vdW + Hbond + desolv Energy     =   -3.34 kcal/mol
USER        Electrostatic Energy            =   -0.02 kcal/mol
USER    (2) Final Total Internal Energy     =   +0.00 kcal/mol
USER    (3) Torsional Free Energy           =   +0.00 kcal/mol
USER    (4) Unbound System's Energy  [=(2)] =   +0.00 kcal/mol
USER    
USER    
USER  
USER    DPF = D:/autoduck_test/CID91466_5i6z/CID91466_5i6z.dpf
USER    NEWDPF move	CID_91466.pdbqt
USER    NEWDPF about	0.000000 0.000000 0.000000
USER    NEWDPF tran0	26.165978 158.572796 170.579051
USER    NEWDPF axisangle0	-0.278321 0.293345 0.914596 -99.836926
USER    NEWDPF quaternion0	-0.212951 0.224447 0.699784 -0.643877
USER  
USER                              x       y       z    vdW   Elec        q     RMS 
ATOM      1  O   UNL d   1      28.669 156.474 172.472 -0.14 -0.05    -0.276    232.440
ATOM      2  N   UNL d   1      25.700 160.572 169.757 -0.09 +0.02    -0.299    232.440
ATOM      3  N   UNL d   1      26.909 157.522 171.366 -0.11 -0.05    -0.298    232.440
ATOM      4  C   UNL d   1      25.987 159.246 169.162 -0.10 +0.00    +0.066    232.440
ATOM      5  C   UNL d   1      25.087 158.133 169.762 -0.17 +0.00    +0.027    232.440
ATOM      6  C   UNL d   1      27.467 158.849 169.340 -0.11 +0.00    +0.024    232.440
ATOM      7  C   UNL d   1      25.459 157.795 171.239 -0.28 +0.01    +0.081    232.440
ATOM      8  C   UNL d   1      27.798 158.539 170.804 -0.21 +0.01    +0.113    232.440
ATOM      9  C   UNL d   1      23.613 158.529 169.570 -0.24 +0.00    +0.008    232.440
ATOM     10  C   UNL d   1      28.391 159.938 168.779 -0.12 +0.00    +0.008    232.440
ATOM     11  C   UNL d   1      24.286 160.948 169.579 -0.18 -0.00    +0.085    232.440
ATOM     12  C   UNL d   1      26.556 161.617 169.169 -0.16 -0.01    +0.085    232.440
ATOM     13  C   UNL d   1      24.582 156.657 171.778 -0.39 +0.00    +0.023    232.440
ATOM     14  C   UNL d   1      23.330 159.907 170.154 -0.19 -0.00    +0.016    232.440
ATOM     15  C   UNL d   1      28.042 161.313 169.337 -0.00 -0.00    +0.016    232.440
ATOM     16  C   UNL d   1      25.134 156.132 173.087 -0.46 +0.00    +0.011    232.440
ATOM     17  C   UNL d   1      27.462 156.574 172.232 -0.16 +0.04    +0.216    232.440
ATOM     18  C   UNL d   1      26.513 155.566 172.836 -0.22 +0.01    +0.096    232.440
TER
ENDMDL


AVSFLD: # AVS field file
AVSFLD: #
AVSFLD: # Created by AutoDock
AVSFLD: #
AVSFLD: ndim=2           # number of dimensions in the field
AVSFLD: nspace=1         # number of physical coordinates
AVSFLD: veclen=7         # vector size
AVSFLD: dim1=18          # atoms
AVSFLD: dim2=43          # conformations
AVSFLD: data=Real       # data type (byte,integer,Real,double)
AVSFLD: field=uniform    # field coordinate layout
AVSFLD: label= x y z vdW Elec q RMS
AVSFLD: variable 1 file = D:/autoduck_test/CID91466_5i6z/CID91466_5i6z.dlg.pdb filetype = ascii offset = 5 stride = 12
AVSFLD: variable 2 file = D:/autoduck_test/CID91466_5i6z/CID91466_5i6z.dlg.pdb filetype = ascii offset = 6 stride = 12
AVSFLD: variable 3 file = D:/autoduck_test/CID91466_5i6z/CID91466_5i6z.dlg.pdb filetype = ascii offset = 7 stride = 12
AVSFLD: variable 4 file = D:/autoduck_test/CID91466_5i6z/CID91466_5i6z.dlg.pdb filetype = ascii offset = 8 stride = 12
AVSFLD: variable 5 file = D:/autoduck_test/CID91466_5i6z/CID91466_5i6z.dlg.pdb filetype = ascii offset = 9 stride = 12
AVSFLD: variable 6 file = D:/autoduck_test/CID91466_5i6z/CID91466_5i6z.dlg.pdb filetype = ascii offset = 10 stride = 12
AVSFLD: variable 7 file = D:/autoduck_test/CID91466_5i6z/CID91466_5i6z.dlg.pdb filetype = ascii offset = 11 stride = 12
AVSFLD: # end of file

>>> Closing the docking parameter file (DPF)...
This docking finished at:			11:02 12" p.m., 09/30/2023


________________________________________________________________________________

autodock4: Successful Completion on "LAPTOP-F2B0E7TD"

Real= 23m 23.99s,  CPU= 48.63s,  System= 1.03s
________________________________________________________________________________
