# Supplementary material for: Unveiling the Mechanism of Compound Ku-Shen Injection in Liver Cancer Treatment through an Ingredient–Target Network Analysis
Source: Genes (Basel). 2024 Sep 29;15(10):1278. doi: 10.3390/genes15101278 (PMC11507192; doi:10.3390/genes15101278)
Supplement: Supplementary file 1 [file genes-15-01278-s001.zip › S3/Docking/Oxymatrin-EGFR CID91466_5I6Z/CID_91466.mol2]

@<TRIPOS>MOLECULE
91466
 42 45 0 0 0
SMALL
GASTEIGER

@<TRIPOS>ATOM
      1 O          -3.0029   -2.2721    0.2733 O.2     1  UNL1       -0.2756
      2 N           2.1304    0.2918    0.5156 N.3     1  UNL1       -0.2987
      3 N          -1.3679   -0.6363    0.0105 N.am    1  UNL1       -0.2978
      4 C           1.3888    0.0748   -0.7475 C.3     1  UNL1        0.0192
      5 C           0.2118    1.0736   -0.9091 C.3     1  UNL1       -0.0064
      6 C           0.8459   -1.3663   -0.8509 C.3     1  UNL1       -0.0092
      7 C          -0.9574    0.7849    0.0820 C.3     1  UNL1        0.0303
      8 C          -0.2897   -1.6151    0.1470 C.3     1  UNL1        0.0192
      9 C           0.7621    2.5072   -0.8192 C.3     1  UNL1       -0.0459
     10 C           1.9775   -2.3855   -0.6722 C.3     1  UNL1       -0.0462
     11 C           2.6507    1.6666    0.6061 C.3     1  UNL1       -0.0008
     12 C           3.2491   -0.6578    0.6467 C.3     1  UNL1       -0.0008
     13 C          -2.1202    1.7607   -0.1432 C.3     1  UNL1       -0.0335
     14 C           1.5507    2.7164    0.4667 C.3     1  UNL1       -0.0398
     15 C           2.7856   -2.1116    0.5907 C.3     1  UNL1       -0.0398
     16 C          -3.3562    1.2998    0.6013 C.3     1  UNL1       -0.0431
     17 C          -2.6837   -1.0862    0.1495 C.2     1  UNL1        0.2158
     18 C          -3.7745   -0.0448    0.0529 C.3     1  UNL1        0.0242
     19 H           2.0802    0.2324   -1.5894 H       1  UNL1        0.0469
     20 H          -0.1866    0.9434   -1.9262 H       1  UNL1        0.0334
     21 H           0.4336   -1.5019   -1.8609 H       1  UNL1        0.0331
     22 H          -0.6094    0.9205    1.1144 H       1  UNL1        0.0504
     23 H          -0.6804   -2.6288    0.0047 H       1  UNL1        0.0468
     24 H           0.0541   -1.5548    1.1859 H       1  UNL1        0.0468
     25 H          -0.0304    3.2563   -0.9044 H       1  UNL1        0.0269
     26 H           1.4291    2.6823   -1.6741 H       1  UNL1        0.0269
     27 H           2.6467   -2.3294   -1.5405 H       1  UNL1        0.0269
     28 H           1.5797   -3.4066   -0.6485 H       1  UNL1        0.0269
     29 H           3.4119    1.8418   -0.1661 H       1  UNL1        0.0427
     30 H           3.1380    1.8121    1.5780 H       1  UNL1        0.0427
     31 H           3.7547   -0.5008    1.6075 H       1  UNL1        0.0427
     32 H           3.9944   -0.4876   -0.1418 H       1  UNL1        0.0427
     33 H          -2.3484    1.8433   -1.2135 H       1  UNL1        0.0283
     34 H          -1.8512    2.7624    0.2089 H       1  UNL1        0.0283
     35 H           1.9999    3.7164    0.4616 H       1  UNL1        0.0278
     36 H           0.8818    2.6772    1.3342 H       1  UNL1        0.0278
     37 H           2.1885   -2.3457    1.4799 H       1  UNL1        0.0278
     38 H           3.6575   -2.7754    0.6176 H       1  UNL1        0.0278
     39 H          -4.1666    2.0250    0.4697 H       1  UNL1        0.0270
     40 H          -3.1473    1.2298    1.6755 H       1  UNL1        0.0270
     41 H          -4.0641    0.0380   -1.0013 H       1  UNL1        0.0358
     42 H          -4.6462   -0.4062    0.6104 H       1  UNL1        0.0358
@<TRIPOS>BOND
     1     1    17    2
     2     2     4    1
     3     2    11    1
     4     2    12    1
     5     3     7    1
     6     3     8    1
     7     3    17   am
     8     4     5    1
     9     4     6    1
    10     4    19    1
    11     5     7    1
    12     5     9    1
    13     5    20    1
    14     6     8    1
    15     6    10    1
    16     6    21    1
    17     7    13    1
    18     7    22    1
    19     8    23    1
    20     8    24    1
    21     9    14    1
    22     9    25    1
    23     9    26    1
    24    10    15    1
    25    10    27    1
    26    10    28    1
    27    11    14    1
    28    11    29    1
    29    11    30    1
    30    12    15    1
    31    12    31    1
    32    12    32    1
    33    13    16    1
    34    13    33    1
    35    13    34    1
    36    14    35    1
    37    14    36    1
    38    15    37    1
    39    15    38    1
    40    16    18    1
    41    16    39    1
    42    16    40    1
    43    17    18    1
    44    18    41    1
    45    18    42    1
