# Supplementary material for: Unveiling the Mechanism of Compound Ku-Shen Injection in Liver Cancer Treatment through an Ingredient–Target Network Analysis
Source: Genes (Basel). 2024 Sep 29;15(10):1278. doi: 10.3390/genes15101278 (PMC11507192; doi:10.3390/genes15101278)
Supplement: Supplementary file 1 [file genes-15-01278-s001.zip › S3/Docking/Oxymatrin-EGFR CID91466_5I6Z/CID_91466.pdbqt]

REMARK  0 active torsions:
REMARK  status: ('A' for Active; 'I' for Inactive)
ROOT
ATOM      1  O   UNL d   1      -3.003  -2.272   0.273  0.00  0.00    -0.276 OA
ATOM      2  N   UNL d   1       2.130   0.292   0.516  0.00  0.00    -0.299 N 
ATOM      3  N   UNL d   1      -1.368  -0.636   0.011  0.00  0.00    -0.298 N 
ATOM      4  C   UNL d   1       1.389   0.075  -0.748  0.00  0.00     0.066 C 
ATOM      5  C   UNL d   1       0.212   1.074  -0.909  0.00  0.00     0.027 C 
ATOM      6  C   UNL d   1       0.846  -1.366  -0.851  0.00  0.00     0.024 C 
ATOM      7  C   UNL d   1      -0.957   0.785   0.082  0.00  0.00     0.081 C 
ATOM      8  C   UNL d   1      -0.290  -1.615   0.147  0.00  0.00     0.113 C 
ATOM      9  C   UNL d   1       0.762   2.507  -0.819  0.00  0.00     0.008 C 
ATOM     10  C   UNL d   1       1.978  -2.385  -0.672  0.00  0.00     0.008 C 
ATOM     11  C   UNL d   1       2.651   1.667   0.606  0.00  0.00     0.085 C 
ATOM     12  C   UNL d   1       3.249  -0.658   0.647  0.00  0.00     0.085 C 
ATOM     13  C   UNL d   1      -2.120   1.761  -0.143  0.00  0.00     0.023 C 
ATOM     14  C   UNL d   1       1.551   2.716   0.467  0.00  0.00     0.016 C 
ATOM     15  C   UNL d   1       2.786  -2.112   0.591  0.00  0.00     0.016 C 
ATOM     16  C   UNL d   1      -3.356   1.300   0.601  0.00  0.00     0.011 C 
ATOM     17  C   UNL d   1      -2.684  -1.086   0.149  0.00  0.00     0.216 C 
ATOM     18  C   UNL d   1      -3.775  -0.045   0.053  0.00  0.00     0.096 C 
ENDROOT
TORSDOF 0
