# Supplementary material for: Unveiling the Mechanism of Compound Ku-Shen Injection in Liver Cancer Treatment through an Ingredient–Target Network Analysis
Source: Genes (Basel). 2024 Sep 29;15(10):1278. doi: 10.3390/genes15101278 (PMC11507192; doi:10.3390/genes15101278)
Supplement: Supplementary file 1 [file genes-15-01278-s001.zip › S3/Docking/Oxymatrin-ESR1 CID91466_3DT3/3dt3-Q.pdb]

ATOM      1  N   SER A  18       7.663   6.368  -4.030  1.00119.94           N  
ANISOU    1  N   SER A  18    17104  11937  16529  -1263  -2785     20       N  
ATOM      2  CA  SER A  18       8.869   6.817  -4.718  1.00120.10           C  
ANISOU    2  CA  SER A  18    17444  11996  16190   -967  -2686   -144       C  
ATOM      3  C   SER A  18       9.813   7.545  -3.755  1.00119.20           C  
ANISOU    3  C   SER A  18    17249  12054  15987   -969  -2254   -118       C  
ATOM      4  O   SER A  18       9.358   8.275  -2.875  1.00117.33           O  
ANISOU    4  O   SER A  18    16705  11930  15945  -1164  -2029    -18       O  
ATOM      5  CB  SER A  18       8.502   7.724  -5.895  1.00119.59           C  
ANISOU    5  CB  SER A  18    17458  11919  16064   -818  -2823   -242       C  
ATOM      6  OG  SER A  18       9.599   7.891  -6.775  1.00119.90           O  
ANISOU    6  OG  SER A  18    17861  11968  15726   -488  -2788   -385       O  
ATOM      7  N   PRO A  19      11.124   7.338  -3.918  1.00116.24           N  
ANISOU    7  N   PRO A  19    17146  11698  15321   -740  -2141   -197       N  
ATOM      8  CA  PRO A  19      12.081   7.955  -2.980  1.00104.20           C  
ANISOU    8  CA  PRO A  19    15553  10317  13720   -739  -1769   -154       C  
ATOM      9  C   PRO A  19      12.073   9.478  -3.000  1.00 93.57           C  
ANISOU    9  C   PRO A  19    14064   9098  12390   -714  -1543   -167       C  
ATOM     10  O   PRO A  19      12.257  10.096  -1.944  1.00 89.81           O  
ANISOU   10  O   PRO A  19    13333   8826  11963   -826  -1236    -87       O  
ATOM     11  CB  PRO A  19      13.434   7.383  -3.432  1.00105.24           C  
ANISOU   11  CB  PRO A  19    16004  10427  13555   -449  -1743   -229       C  
ATOM     12  CG  PRO A  19      13.095   6.136  -4.198  1.00110.30           C  
ANISOU   12  CG  PRO A  19    16850  10904  14155   -383  -2097   -288       C  
ATOM     13  CD  PRO A  19      11.783   6.420  -4.864  1.00116.00           C  
ANISOU   13  CD  PRO A  19    17481  11558  15036   -480  -2349   -307       C  
ATOM     14  N   ASN A  20      11.863  10.102  -4.164  1.00 88.15           N  
ANISOU   14  N   ASN A  20    13466   8399  11629   -535  -1646   -255       N  
ATOM     15  CA  ASN A  20      11.760  11.558  -4.233  1.00 78.26           C  
ANISOU   15  CA  ASN A  20    11972   7363  10402   -490  -1405   -242       C  
ATOM     16  C   ASN A  20      10.546  12.102  -3.483  1.00 67.00           C  
ANISOU   16  C   ASN A  20    10156   6010   9293   -770  -1349   -160       C  
ATOM     17  O   ASN A  20      10.593  13.245  -3.017  1.00 56.03           O  
ANISOU   17  O   ASN A  20     8522   4820   7947   -776  -1066   -136       O  
ATOM     18  CB  ASN A  20      11.725  12.009  -5.700  1.00 83.56           C  
ANISOU   18  CB  ASN A  20    12845   7983  10922   -240  -1564   -331       C  
ATOM     19  CG  ASN A  20      10.591  11.365  -6.480  1.00 90.04           C  
ANISOU   19  CG  ASN A  20    13792   8559  11860   -315  -2009   -382       C  
ATOM     20  ND2 ASN A  20       9.546  12.140  -6.761  1.00 92.62           N  
ANISOU   20  ND2 ASN A  20    13891   8908  12393   -416  -2096   -356       N  
ATOM     21  OD1 ASN A  20      10.652  10.186  -6.825  1.00 82.79           O  
ANISOU   21  OD1 ASN A  20    13107   7506  10845   -269  -2252   -425       O  
ATOM     22  N   MET A  21       9.472  11.311  -3.355  1.00 72.75           N  
ANISOU   22  N   MET A  21    10815   6568  10259   -990  -1610   -105       N  
ATOM     23  CA  MET A  21       8.310  11.680  -2.550  1.00 66.29           C  
ANISOU   23  CA  MET A  21     9599   5818   9769  -1252  -1522     16       C  
ATOM     24  C   MET A  21       8.579  11.631  -1.051  1.00 60.85           C  
ANISOU   24  C   MET A  21     8727   5294   9099  -1401  -1189    120       C  
ATOM     25  O   MET A  21       7.901  12.335  -0.297  1.00 66.22           O  
ANISOU   25  O   MET A  21     9081   6124   9954  -1528   -964    198       O  
ATOM     26  CB  MET A  21       7.133  10.750  -2.870  1.00 72.50           C  
ANISOU   26  CB  MET A  21    10330   6405  10813  -1422  -1887     87       C  
ATOM     27  CG  MET A  21       5.751  11.334  -2.553  1.00 82.58           C  
ANISOU   27  CG  MET A  21    11181   7739  12457  -1617  -1853    213       C  
ATOM     28  SD  MET A  21       5.380  12.741  -3.618  1.00 90.20           S  
ANISOU   28  SD  MET A  21    12081   8712  13479  -1479  -1922    120       S  
ATOM     29  CE  MET A  21       5.615  12.012  -5.237  1.00 92.39           C  
ANISOU   29  CE  MET A  21    12810   8777  13515  -1260  -2398    -20       C  
ATOM     30  N   LEU A  22       9.548  10.824  -0.607  1.00 60.12           N  
ANISOU   30  N   LEU A  22     8849   5175   8818  -1371  -1154    122       N  
ATOM     31  CA  LEU A  22       9.774  10.645   0.824  1.00 54.71           C  
ANISOU   31  CA  LEU A  22     8030   4625   8132  -1522   -889    235       C  
ATOM     32  C   LEU A  22      10.328  11.911   1.462  1.00 58.09           C  
ANISOU   32  C   LEU A  22     8323   5313   8435  -1435   -521    194       C  
ATOM     33  O   LEU A  22       9.997  12.228   2.609  1.00 59.40           O  
ANISOU   33  O   LEU A  22     8283   5628   8657  -1569   -278    275       O  
ATOM     34  CB  LEU A  22      10.720   9.467   1.060  1.00 53.10           C  
ANISOU   34  CB  LEU A  22     8105   4306   7765  -1496   -984    249       C  
ATOM     35  CG  LEU A  22      10.984   9.022   2.498  1.00 52.16           C  
ANISOU   35  CG  LEU A  22     7910   4284   7625  -1658   -783    387       C  
ATOM     36  CD1 LEU A  22       9.673   8.760   3.219  1.00 59.31           C  
ANISOU   36  CD1 LEU A  22     8535   5193   8809  -1932   -761    567       C  
ATOM     37  CD2 LEU A  22      11.853   7.773   2.511  1.00 47.29           C  
ANISOU   37  CD2 LEU A  22     7581   3502   6886  -1617   -951    401       C  
ATOM     38  N   VAL A  23      11.187  12.638   0.745  1.00 51.28           N  
ANISOU   38  N   VAL A  23     7585   4500   7400  -1204   -478     77       N  
ATOM     39  CA  VAL A  23      11.721  13.881   1.287  1.00 43.28           C  
ANISOU   39  CA  VAL A  23     6442   3693   6311  -1128   -182     39       C  
ATOM     40  C   VAL A  23      10.719  15.021   1.172  1.00 45.31           C  
ANISOU   40  C   VAL A  23     6430   4032   6755  -1157    -92     19       C  
ATOM     41  O   VAL A  23      10.814  15.999   1.924  1.00 47.41           O  
ANISOU   41  O   VAL A  23     6540   4454   7020  -1155    157     -3       O  
ATOM     42  CB  VAL A  23      13.044  14.268   0.601  1.00 50.73           C  
ANISOU   42  CB  VAL A  23     7573   4653   7051   -879   -157    -30       C  
ATOM     43  CG1 VAL A  23      14.054  13.135   0.718  1.00 56.23           C  
ANISOU   43  CG1 VAL A  23     8519   5263   7584   -825   -231     -3       C  
ATOM     44  CG2 VAL A  23      12.807  14.636  -0.857  1.00 57.65           C  
ANISOU   44  CG2 VAL A  23     8525   5452   7929   -711   -316    -89       C  
ATOM     45  N   TYR A  24       9.759  14.924   0.249  1.00 46.32           N  
ANISOU   45  N   TYR A  24     6508   4041   7050  -1177   -312     22       N  
ATOM     46  CA  TYR A  24       8.702  15.926   0.173  1.00 46.02           C  
ANISOU   46  CA  TYR A  24     6182   4065   7237  -1217   -243     27       C  
ATOM     47  C   TYR A  24       7.790  15.843   1.390  1.00 47.57           C  
ANISOU   47  C   TYR A  24     6107   4346   7620  -1421    -59    134       C  
ATOM     48  O   TYR A  24       7.455  16.866   1.999  1.00 60.33           O  
ANISOU   48  O   TYR A  24     7507   6109   9307  -1411    196    118       O  
ATOM     49  CB  TYR A  24       7.897  15.747  -1.116  1.00 46.80           C  
ANISOU   49  CB  TYR A  24     6303   3997   7481  -1197   -573     21       C  
ATOM     50  CG  TYR A  24       8.629  16.170  -2.369  1.00 44.58           C  
ANISOU   50  CG  TYR A  24     6256   3677   7005   -953   -693    -76       C  
ATOM     51  CD1 TYR A  24       9.529  17.225  -2.348  1.00 42.75           C  
ANISOU   51  CD1 TYR A  24     6024   3588   6632   -789   -459   -123       C  
ATOM     52  CD2 TYR A  24       8.418  15.513  -3.574  1.00 47.23           C  
ANISOU   52  CD2 TYR A  24     6822   3825   7297   -879  -1047   -107       C  
ATOM     53  CE1 TYR A  24      10.199  17.616  -3.492  1.00 49.13           C  
ANISOU   53  CE1 TYR A  24     7023   4375   7270   -559   -534   -164       C  
ATOM     54  CE2 TYR A  24       9.084  15.896  -4.724  1.00 48.94           C  
ANISOU   54  CE2 TYR A  24     7276   4027   7293   -626  -1123   -178       C  
ATOM     55  CZ  TYR A  24       9.973  16.948  -4.677  1.00 56.59           C  
ANISOU   55  CZ  TYR A  24     8207   5161   8133   -467   -845   -188       C  
ATOM     56  OH  TYR A  24      10.639  17.334  -5.817  1.00 69.52           O  
ANISOU   56  OH  TYR A  24    10058   6798   9560   -209   -886   -213       O  
ATOM     57  N   ARG A  25       7.383  14.626   1.760  1.00 43.58           N  
ANISOU   57  N   ARG A  25     5617   3744   7198  -1594   -177    253       N  
ATOM     58  CA  ARG A  25       6.534  14.446   2.932  1.00 42.14           C  
ANISOU   58  CA  ARG A  25     5176   3652   7183  -1782     28    405       C  
ATOM     59  C   ARG A  25       7.223  14.949   4.194  1.00 46.57           C  
ANISOU   59  C   ARG A  25     5751   4423   7521  -1744    388    377       C  
ATOM     60  O   ARG A  25       6.576  15.528   5.075  1.00 55.08           O  
ANISOU   60  O   ARG A  25     6601   5650   8679  -1786    666    429       O  
ATOM     61  CB  ARG A  25       6.157  12.971   3.078  1.00 42.07           C  
ANISOU   61  CB  ARG A  25     5210   3480   7293  -1975   -185    566       C  
ATOM     62  CG  ARG A  25       5.481  12.374   1.852  1.00 54.57           C  
ANISOU   62  CG  ARG A  25     6822   4811   9102  -2023   -615    582       C  
ATOM     63  CD  ARG A  25       3.975  12.589   1.873  1.00 75.54           C  
ANISOU   63  CD  ARG A  25     9090   7445  12165  -2177   -640    737       C  
ATOM     64  NE  ARG A  25       3.494  13.259   0.667  1.00 89.61           N  
ANISOU   64  NE  ARG A  25    10831   9144  14075  -2077   -868    641       N  
ATOM     65  CZ  ARG A  25       2.216  13.316   0.303  1.00100.50           C  
ANISOU   65  CZ  ARG A  25    11945  10495  15745  -2134  -1007    738       C  
ATOM     66  NH1 ARG A  25       1.285  12.733   1.046  1.00103.16           N1+
ANISOU   66  NH1 ARG A  25    12026  10881  16289  -2283   -927    940       N1+
ATOM     67  NH2 ARG A  25       1.870  13.950  -0.809  1.00101.70           N  
ANISOU   67  NH2 ARG A  25    12089  10564  15987  -2035  -1234    652       N  
ATOM     68  N   LYS A  26       8.539  14.744   4.295  1.00 44.99           N  
ANISOU   68  N   LYS A  26     5824   4230   7039  -1649    381    296       N  
ATOM     69  CA  LYS A  26       9.276  15.227   5.458  1.00 39.48           C  
ANISOU   69  CA  LYS A  26     5173   3705   6124  -1611    656    259       C  
ATOM     70  C   LYS A  26       9.350  16.749   5.470  1.00 38.26           C  
ANISOU   70  C   LYS A  26     4910   3667   5960  -1470    834    121       C  
ATOM     71  O   LYS A  26       9.200  17.373   6.527  1.00 47.55           O  
ANISOU   71  O   LYS A  26     6002   4989   7076  -1471   1092    100       O  
ATOM     72  CB  LYS A  26      10.675  14.613   5.486  1.00 34.74           C  
ANISOU   72  CB  LYS A  26     4864   3056   5278  -1548    560    228       C  
ATOM     73  CG  LYS A  26      10.670  13.102   5.659  1.00 39.44           C  
ANISOU   73  CG  LYS A  26     5583   3527   5875  -1684    397    364       C  
ATOM     74  CD  LYS A  26      12.070  12.556   5.873  1.00 42.32           C  
ANISOU   74  CD  LYS A  26     6211   3863   6006  -1609    344    344       C  
ATOM     75  CE  LYS A  26      12.052  11.044   6.030  1.00 46.39           C  
ANISOU   75  CE  LYS A  26     6855   4228   6543  -1737    165    478       C  
ATOM     76  NZ  LYS A  26      13.398  10.504   6.364  1.00 56.94           N1+
ANISOU   76  NZ  LYS A  26     8425   5540   7670  -1664    131    477       N1+
ATOM     77  N   MET A  27       9.576  17.364   4.307  1.00 37.62           N  
ANISOU   77  N   MET A  27     4849   3517   5930  -1337    696     27       N  
ATOM     78  CA  MET A  27       9.530  18.821   4.225  1.00 37.10           C  
ANISOU   78  CA  MET A  27     4653   3528   5913  -1214    833    -83       C  
ATOM     79  C   MET A  27       8.123  19.342   4.490  1.00 44.21           C  
ANISOU   79  C   MET A  27     5261   4481   7056  -1273    965    -50       C  
ATOM     80  O   MET A  27       7.952  20.380   5.140  1.00 52.94           O  
ANISOU   80  O   MET A  27     6252   5692   8171  -1208   1189   -127       O  
ATOM     81  CB  MET A  27      10.030  19.289   2.858  1.00 36.54           C  
ANISOU   81  CB  MET A  27     4662   3369   5854  -1062    653   -144       C  
ATOM     82  CG  MET A  27      11.542  19.379   2.748  1.00 43.92           C  
ANISOU   82  CG  MET A  27     5807   4305   6575   -939    641   -184       C  
ATOM     83  SD  MET A  27      12.098  19.992   1.146  1.00 54.15           S  
ANISOU   83  SD  MET A  27     7174   5525   7874   -734    494   -205       S  
ATOM     84  CE  MET A  27      11.722  18.589   0.100  1.00 62.12           C  
ANISOU   84  CE  MET A  27     8363   6387   8852   -745    216   -154       C  
ATOM     85  N   GLU A  28       7.104  18.630   4.003  1.00 41.01           N  
ANISOU   85  N   GLU A  28     4728   3986   6866  -1388    818     68       N  
ATOM     86  CA  GLU A  28       5.728  19.064   4.217  1.00 38.92           C  
ANISOU   86  CA  GLU A  28     4137   3762   6888  -1445    940    141       C  
ATOM     87  C   GLU A  28       5.304  18.897   5.668  1.00 40.75           C  
ANISOU   87  C   GLU A  28     4252   4143   7086  -1526   1260    231       C  
ATOM     88  O   GLU A  28       4.461  19.659   6.154  1.00 49.21           O  
ANISOU   88  O   GLU A  28     5079   5314   8306  -1489   1499    242       O  
ATOM     89  CB  GLU A  28       4.787  18.299   3.288  1.00 40.48           C  
ANISOU   89  CB  GLU A  28     4220   3798   7361  -1562    646    268       C  
ATOM     90  CG  GLU A  28       4.906  18.736   1.844  1.00 53.28           C  
ANISOU   90  CG  GLU A  28     5918   5294   9030  -1447    363    178       C  
ATOM     91  CD  GLU A  28       4.328  17.739   0.868  1.00 56.90           C  
ANISOU   91  CD  GLU A  28     6416   5551   9654  -1548    -25    266       C  
ATOM     92  OE1 GLU A  28       3.622  16.805   1.307  1.00 60.61           O  
ANISOU   92  OE1 GLU A  28     6765   5963  10300  -1734    -80    421       O  
ATOM     93  OE2 GLU A  28       4.587  17.895  -0.343  1.00 52.93           O1-
ANISOU   93  OE2 GLU A  28     6074   4937   9098  -1435   -286    186       O1-
ATOM     94  N   ASP A  29       5.866  17.910   6.370  1.00 45.89           N  
ANISOU   94  N   ASP A  29     5084   4816   7538  -1619   1279    305       N  
ATOM     95  CA  ASP A  29       5.625  17.806   7.805  1.00 49.30           C  
ANISOU   95  CA  ASP A  29     5465   5412   7855  -1665   1604    389       C  
ATOM     96  C   ASP A  29       6.170  19.026   8.535  1.00 53.39           C  
ANISOU   96  C   ASP A  29     6064   6070   8152  -1494   1851    199       C  
ATOM     97  O   ASP A  29       5.518  19.561   9.438  1.00 67.99           O  
ANISOU   97  O   ASP A  29     7776   8059   9998  -1447   2160    211       O  
ATOM     98  CB  ASP A  29       6.248  16.524   8.361  1.00 61.45           C  
ANISOU   98  CB  ASP A  29     7215   6929   9203  -1791   1538    507       C  
ATOM     99  CG  ASP A  29       5.510  15.273   7.920  1.00 81.01           C  
ANISOU   99  CG  ASP A  29     9584   9261  11935  -1983   1325    725       C  
ATOM    100  OD1 ASP A  29       4.332  15.382   7.517  1.00 85.00           O  
ANISOU  100  OD1 ASP A  29     9796   9725  12775  -2045   1304    831       O  
ATOM    101  OD2 ASP A  29       6.110  14.178   7.984  1.00 84.04           O1-
ANISOU  101  OD2 ASP A  29    10170   9553  12207  -2073   1158    796       O1-
ATOM    102  N   VAL A  30       7.361  19.490   8.144  1.00 46.19           N  
ANISOU  102  N   VAL A  30     5375   5110   7066  -1388   1713     30       N  
ATOM    103  CA  VAL A  30       7.951  20.672   8.770  1.00 38.82           C  
ANISOU  103  CA  VAL A  30     4530   4260   5960  -1237   1873   -156       C  
ATOM    104  C   VAL A  30       7.085  21.899   8.508  1.00 56.99           C  
ANISOU  104  C   VAL A  30     6594   6579   8480  -1123   1998   -245       C  
ATOM    105  O   VAL A  30       6.816  22.696   9.416  1.00 61.78           O  
ANISOU  105  O   VAL A  30     7172   7289   9012  -1024   2251   -338       O  
ATOM    106  CB  VAL A  30       9.392  20.880   8.269  1.00 36.13           C  
ANISOU  106  CB  VAL A  30     4421   3836   5471  -1164   1665   -268       C  
ATOM    107  CG1 VAL A  30       9.994  22.133   8.884  1.00 35.94           C  
ANISOU  107  CG1 VAL A  30     4474   3857   5325  -1028   1770   -451       C  
ATOM    108  CG2 VAL A  30      10.246  19.663   8.587  1.00 35.53           C  
ANISOU  108  CG2 VAL A  30     4567   3740   5195  -1259   1554   -176       C  
ATOM    109  N   ILE A  31       6.638  22.070   7.261  1.00 54.97           N  
ANISOU  109  N   ILE A  31     6186   6213   8487  -1120   1811   -221       N  
ATOM    110  CA  ILE A  31       5.761  23.191   6.929  1.00 46.83           C  
ANISOU  110  CA  ILE A  31     4907   5180   7706  -1017   1901   -280       C  
ATOM    111  C   ILE A  31       4.479  23.120   7.751  1.00 48.50           C  
ANISOU  111  C   ILE A  31     4866   5501   8059  -1047   2188   -171       C  
ATOM    112  O   ILE A  31       3.929  24.148   8.165  1.00 60.05           O  
ANISOU  112  O   ILE A  31     6184   7025   9606   -913   2412   -259       O  
ATOM    113  CB  ILE A  31       5.469  23.213   5.416  1.00 46.79           C  
ANISOU  113  CB  ILE A  31     4800   5032   7946  -1026   1612   -238       C  
ATOM    114  CG1 ILE A  31       6.763  23.403   4.619  1.00 40.05           C  
ANISOU  114  CG1 ILE A  31     4189   4094   6933   -951   1394   -327       C  
ATOM    115  CG2 ILE A  31       4.480  24.319   5.071  1.00 49.76           C  
ANISOU  115  CG2 ILE A  31     4894   5396   8616   -931   1686   -270       C  
ATOM    116  CD1 ILE A  31       7.365  24.789   4.751  1.00 47.10           C  
ANISOU  116  CD1 ILE A  31     5109   4995   7791   -794   1475   -487       C  
ATOM    117  N   ALA A  32       3.995  21.904   8.016  1.00 50.49           N  
ANISOU  117  N   ALA A  32     5057   5776   8352  -1212   2196     36       N  
ATOM    118  CA  ALA A  32       2.801  21.745   8.840  1.00 48.06           C  
ANISOU  118  CA  ALA A  32     4483   5587   8191  -1245   2502    200       C  
ATOM    119  C   ALA A  32       3.046  22.220  10.268  1.00 55.34           C  
ANISOU  119  C   ALA A  32     5538   6688   8800  -1119   2872    107       C  
ATOM    120  O   ALA A  32       2.164  22.825  10.889  1.00 63.22           O  
ANISOU  120  O   ALA A  32     6336   7799   9887  -1007   3198    125       O  
ATOM    121  CB  ALA A  32       2.346  20.286   8.826  1.00 49.36           C  
ANISOU  121  CB  ALA A  32     4566   5714   8476  -1469   2400    473       C  
ATOM    122  N   ARG A  33       4.241  21.958  10.805  1.00 53.19           N  
ANISOU  122  N   ARG A  33     5615   6440   8156  -1118   2823      8       N  
ATOM    123  CA  ARG A  33       4.585  22.444  12.137  1.00 52.67           C  
ANISOU  123  CA  ARG A  33     5745   6522   7747   -986   3109   -112       C  
ATOM    124  C   ARG A  33       4.854  23.943  12.145  1.00 52.17           C  
ANISOU  124  C   ARG A  33     5740   6434   7650   -769   3153   -394       C  
ATOM    125  O   ARG A  33       4.548  24.615  13.137  1.00 57.65           O  
ANISOU  125  O   ARG A  33     6477   7241   8185   -607   3451   -498       O  
ATOM    126  CB  ARG A  33       5.806  21.695  12.677  1.00 48.04           C  
ANISOU  126  CB  ARG A  33     5511   5943   6800  -1063   2984   -121       C  
ATOM    127  CG  ARG A  33       5.777  20.193  12.433  1.00 55.19           C  
ANISOU  127  CG  ARG A  33     6401   6806   7764  -1283   2835    132       C  
ATOM    128  CD  ARG A  33       6.161  19.398  13.669  1.00 57.72           C  
ANISOU  128  CD  ARG A  33     6937   7246   7748  -1342   2980    243       C  
ATOM    129  NE  ARG A  33       7.458  19.792  14.210  1.00 52.29           N  
ANISOU  129  NE  ARG A  33     6602   6565   6702  -1252   2897     41       N  
ATOM    130  CZ  ARG A  33       8.617  19.249  13.851  1.00 49.85           C  
ANISOU  130  CZ  ARG A  33     6501   6145   6295  -1324   2599     19       C  
ATOM    131  NH1 ARG A  33       9.744  19.672  14.406  1.00 52.18           N1+
ANISOU  131  NH1 ARG A  33     7077   6442   6307  -1244   2523   -143       N1+
ATOM    132  NH2 ARG A  33       8.653  18.287  12.937  1.00 46.75           N  
ANISOU  132  NH2 ARG A  33     6038   5626   6098  -1466   2366    161       N  
ATOM    133  N   MET A  34       5.410  24.485  11.057  1.00 49.96           N  
ANISOU  133  N   MET A  34     5470   5999   7513   -751   2862   -511       N  
ATOM    134  CA  MET A  34       5.658  25.920  10.975  1.00 45.97           C  
ANISOU  134  CA  MET A  34     4995   5435   7037   -562   2865   -752       C  
ATOM    135  C   MET A  34       4.370  26.727  10.921  1.00 48.43           C  
ANISOU  135  C   MET A  34     5000   5774   7627   -436   3089   -762       C  
ATOM    136  O   MET A  34       4.387  27.920  11.244  1.00 51.28           O  
ANISOU  136  O   MET A  34     5398   6112   7973   -246   3188   -969       O  
ATOM    137  CB  MET A  34       6.512  26.243   9.748  1.00 42.71           C  
ANISOU  137  CB  MET A  34     4629   4856   6744   -582   2515   -811       C  
ATOM    138  CG  MET A  34       7.968  25.825   9.863  1.00 42.29           C  
ANISOU  138  CG  MET A  34     4879   4761   6429   -637   2314   -848       C  
ATOM    139  SD  MET A  34       8.905  26.219   8.374  1.00 49.47           S  
ANISOU  139  SD  MET A  34     5801   5497   7497   -627   1971   -864       S  
ATOM    140  CE  MET A  34      10.578  26.202   9.010  1.00 50.37           C  
ANISOU  140  CE  MET A  34     6236   5582   7321   -623   1843   -947       C  
ATOM    141  N   GLN A  35       3.261  26.109  10.515  1.00 49.71           N  
ANISOU  141  N   GLN A  35     4855   5965   8070   -534   3150   -537       N  
ATOM    142  CA  GLN A  35       1.981  26.791  10.397  1.00 54.30           C  
ANISOU  142  CA  GLN A  35     5089   6566   8978   -424   3353   -500       C  
ATOM    143  C   GLN A  35       1.084  26.561  11.609  1.00 63.05           C  
ANISOU  143  C   GLN A  35     6077   7863  10016   -354   3796   -386       C  
ATOM    144  O   GLN A  35      -0.121  26.826  11.541  1.00 73.83           O  
ANISOU  144  O   GLN A  35     7144   9265  11644   -285   3901   -259       O  
ATOM    145  CB  GLN A  35       1.271  26.353   9.115  1.00 51.67           C  
ANISOU  145  CB  GLN A  35     4455   6122   9056   -567   3109   -307       C  
ATOM    146  CG  GLN A  35       1.958  26.815   7.838  1.00 48.46           C  
ANISOU  146  CG  GLN A  35     4134   5542   8737   -570   2727   -415       C  
ATOM    147  CD  GLN A  35       1.289  26.276   6.588  1.00 59.26           C  
ANISOU  147  CD  GLN A  35     5273   6796  10445   -706   2448   -230       C  
ATOM    148  NE2 GLN A  35       1.818  26.639   5.425  1.00 50.14           N  
ANISOU  148  NE2 GLN A  35     4204   5504   9343   -691   2132   -298       N  
ATOM    149  OE1 GLN A  35       0.308  25.538   6.668  1.00 68.66           O  
ANISOU  149  OE1 GLN A  35     6219   8017  11851   -822   2506    -17       O  
ATOM    150  N   ASP A  36       1.645  26.072  12.712  1.00 58.96           N  
ANISOU  150  N   ASP A  36     5843   7470   9091   -355   3955   -401       N  
ATOM    151  CA  ASP A  36       0.864  25.882  13.924  1.00 67.66           C  
ANISOU  151  CA  ASP A  36     6911   8773  10023   -251   4314   -277       C  
ATOM    152  C   ASP A  36       0.480  27.229  14.524  1.00 75.75           C  
ANISOU  152  C   ASP A  36     7975   9846  10961     57   4515   -496       C  
ATOM    153  O   ASP A  36       1.162  28.240  14.333  1.00 82.99           O  
ANISOU  153  O   ASP A  36     9067  10642  11822    184   4410   -790       O  
ATOM    154  CB  ASP A  36       1.646  25.053  14.944  1.00 72.75           C  
ANISOU  154  CB  ASP A  36     7890   9533  10219   -318   4415   -245       C  
ATOM    155  CG  ASP A  36       0.831  24.736  16.184  1.00 84.37           C  
ANISOU  155  CG  ASP A  36     9337  11235  11485   -214   4737    -68       C  
ATOM    156  OD1 ASP A  36      -0.158  23.982  16.072  1.00 85.57           O  
ANISOU  156  OD1 ASP A  36     9177  11453  11883   -330   4785    246       O  
ATOM    157  OD2 ASP A  36       1.174  25.246  17.271  1.00 88.00           O1-
ANISOU  157  OD2 ASP A  36    10094  11806  11536    -14   4921   -243       O1-
ATOM    158  N   GLU A  37      -0.635  27.236  15.256  1.00 78.72           N  
ANISOU  158  N   GLU A  37     8183  10392  11337    180   4791   -342       N  
ATOM    159  CA  GLU A  37      -1.138  28.476  15.834  1.00 87.72           C  
ANISOU  159  CA  GLU A  37     9341  11584  12405    487   4991   -530       C  
ATOM    160  C   GLU A  37      -0.328  28.889  17.057  1.00 89.79           C  
ANISOU  160  C   GLU A  37    10057  11931  12128    677   5124   -785       C  
ATOM    161  O   GLU A  37       0.054  30.055  17.193  1.00 93.09           O  
ANISOU  161  O   GLU A  37    10666  12256  12447    884   5073  -1095       O  
ATOM    162  CB  GLU A  37      -2.618  28.326  16.199  1.00 99.77           C  
ANISOU  162  CB  GLU A  37    10522  13272  14114    561   5254   -273       C  
ATOM    163  CG  GLU A  37      -3.490  27.767  15.086  1.00105.34           C  
ANISOU  163  CG  GLU A  37    10791  13889  15343    351   5082     13       C  
ATOM    164  CD  GLU A  37      -3.489  26.250  15.047  1.00111.82           C  
ANISOU  164  CD  GLU A  37    11541  14756  16189     66   5006    319       C  
ATOM    165  OE1 GLU A  37      -3.861  25.627  16.064  1.00116.88           O  
ANISOU  165  OE1 GLU A  37    12194  15593  16622     76   5264    497       O  
ATOM    166  OE2 GLU A  37      -3.104  25.681  14.004  1.00109.32           O1-
ANISOU  166  OE2 GLU A  37    11169  14275  16092   -164   4677    381       O1-
ATOM    167  N   LYS A  38      -0.054  27.943  17.956  1.00 91.52           N  
ANISOU  167  N   LYS A  38    10466  12312  11996    607   5254   -654       N  
ATOM    168  CA  LYS A  38       0.605  28.287  19.212  1.00 97.14           C  
ANISOU  168  CA  LYS A  38    11622  13123  12165    799   5364   -875       C  
ATOM    169  C   LYS A  38       2.118  28.399  19.057  1.00 95.20           C  
ANISOU  169  C   LYS A  38    11766  12707  11701    719   5070  -1125       C  
ATOM    170  O   LYS A  38       2.726  29.345  19.570  1.00 99.24           O  
ANISOU  170  O   LYS A  38    12601  13151  11954    916   4994  -1445       O  
ATOM    171  CB  LYS A  38       0.254  27.257  20.286  1.00103.23           C  
ANISOU  171  CB  LYS A  38    12442  14145  12634    765   5614   -618       C  
ATOM    172  CG  LYS A  38      -1.163  27.383  20.815  1.00110.81           C  
ANISOU  172  CG  LYS A  38    13107  15305  13692    922   5958   -439       C  
ATOM    173  CD  LYS A  38      -1.382  28.743  21.458  1.00113.31           C  
ANISOU  173  CD  LYS A  38    13586  15654  13814   1282   6106   -756       C  
ATOM    174  CE  LYS A  38      -2.807  28.895  21.964  1.00113.56           C  
ANISOU  174  CE  LYS A  38    13312  15881  13955   1449   6474   -582       C  
ATOM    175  NZ  LYS A  38      -3.036  30.232  22.576  1.00113.01           N1+
ANISOU  175  NZ  LYS A  38    13406  15833  13700   1814   6616   -910       N1+
ATOM    176  N   ASN A  39       2.744  27.453  18.361  1.00 87.36           N  
ANISOU  176  N   ASN A  39    10747  11629  10816    433   4877   -987       N  
ATOM    177  CA  ASN A  39       4.199  27.392  18.251  1.00 81.53           C  
ANISOU  177  CA  ASN A  39    10365  10749   9864    329   4611  -1183       C  
ATOM    178  C   ASN A  39       4.624  27.363  16.788  1.00 70.60           C  
ANISOU  178  C   ASN A  39     8788   9161   8877    138   4269  -1174       C  
ATOM    179  O   ASN A  39       5.427  26.531  16.361  1.00 70.77           O  
ANISOU  179  O   ASN A  39     8892   9122   8874    -78   3978  -1067       O  
ATOM    180  CB  ASN A  39       4.740  26.179  19.005  1.00 88.57           C  
ANISOU  180  CB  ASN A  39    11497  11762  10393    180   4634  -1012       C  
ATOM    181  CG  ASN A  39       6.170  26.371  19.474  1.00 96.34           C  
ANISOU  181  CG  ASN A  39    12952  12652  10999    183   4375  -1253       C  
ATOM    182  ND2 ASN A  39       6.332  27.009  20.629  1.00 98.24           N  
ANISOU  182  ND2 ASN A  39    13522  12962  10843    415   4456  -1455       N  
ATOM    183  OD1 ASN A  39       7.117  25.949  18.811  1.00 97.61           O  
ANISOU  183  OD1 ASN A  39    13159  12679  11251    -12   3991  -1226       O  
ATOM    184  N   GLY A  40       4.089  28.294  15.997  1.00 67.67           N  
ANISOU  184  N   GLY A  40     8163   8680   8869    235   4243  -1267       N  
ATOM    185  CA  GLY A  40       4.401  28.396  14.591  1.00 63.79           C  
ANISOU  185  CA  GLY A  40     7493   8007   8738     94   3879  -1241       C  
ATOM    186  C   GLY A  40       5.066  29.719  14.245  1.00 67.63           C  
ANISOU  186  C   GLY A  40     8103   8308   9285    233   3659  -1530       C  
ATOM    187  O   GLY A  40       5.330  30.560  15.108  1.00 75.95           O  
ANISOU  187  O   GLY A  40     9402   9347  10109    430   3746  -1778       O  
ATOM    188  N   ILE A  41       5.330  29.883  12.956  1.00 59.78           N  
ANISOU  188  N   ILE A  41     6947   7162   8606    130   3359  -1487       N  
ATOM    189  CA  ILE A  41       5.985  31.097  12.464  1.00 56.52           C  
ANISOU  189  CA  ILE A  41     6603   6555   8316    230   3122  -1699       C  
ATOM    190  C   ILE A  41       4.949  32.215  12.375  1.00 65.55           C  
ANISOU  190  C   ILE A  41     7526   7656   9724    436   3306  -1808       C  
ATOM    191  O   ILE A  41       3.897  32.024  11.745  1.00 73.78           O  
ANISOU  191  O   ILE A  41     8225   8736  11072    409   3409  -1639       O  
ATOM    192  CB  ILE A  41       6.639  30.843  11.110  1.00 52.01           C  
ANISOU  192  CB  ILE A  41     5945   5856   7959     66   2770  -1577       C  
ATOM    193  CG1 ILE A  41       7.782  29.835  11.254  1.00 44.87           C  
ANISOU  193  CG1 ILE A  41     5282   4974   6793    -97   2591  -1495       C  
ATOM    194  CG2 ILE A  41       7.142  32.147  10.506  1.00 52.58           C  
ANISOU  194  CG2 ILE A  41     6014   5731   8231    169   2559  -1734       C  
ATOM    195  CD1 ILE A  41       8.552  29.589   9.974  1.00 60.63           C  
ANISOU  195  CD1 ILE A  41     7235   6852   8948   -213   2276  -1383       C  
ATOM    196  N   PRO A  42       5.200  33.377  12.982  1.00 66.21           N  
ANISOU  196  N   PRO A  42     7793   7644   9721    646   3327  -2085       N  
ATOM    197  CA  PRO A  42       4.220  34.475  12.928  1.00 69.64           C  
ANISOU  197  CA  PRO A  42     8041   8033  10386    857   3446  -2167       C  
ATOM    198  C   PRO A  42       4.164  35.085  11.535  1.00 69.53           C  
ANISOU  198  C   PRO A  42     7767   7839  10813    807   3195  -2113       C  
ATOM    199  O   PRO A  42       5.177  35.541  10.999  1.00 75.58           O  
ANISOU  199  O   PRO A  42     8641   8424  11650    762   2907  -2204       O  
ATOM    200  CB  PRO A  42       4.749  35.473  13.965  1.00 72.29           C  
ANISOU  200  CB  PRO A  42     8735   8294  10437   1068   3398  -2460       C  
ATOM    201  CG  PRO A  42       6.222  35.212  14.012  1.00 69.82           C  
ANISOU  201  CG  PRO A  42     8715   7865   9949    932   3134  -2565       C  
ATOM    202  CD  PRO A  42       6.390  33.732  13.775  1.00 64.99           C  
ANISOU  202  CD  PRO A  42     8047   7409   9238    691   3161  -2306       C  
ATOM    203  N   ILE A  43       2.970  35.093  10.952  1.00 56.34           N  
ANISOU  203  N   ILE A  43     5753   6216   9439    815   3286  -1936       N  
ATOM    204  CA  ILE A  43       2.745  35.608   9.607  1.00 54.70           C  
ANISOU  204  CA  ILE A  43     5292   5858   9633    768   3049  -1846       C  
ATOM    205  C   ILE A  43       2.111  36.988   9.727  1.00 63.18           C  
ANISOU  205  C   ILE A  43     6306   6843  10855    980   3056  -1959       C  
ATOM    206  O   ILE A  43       1.006  37.128  10.266  1.00 77.12           O  
ANISOU  206  O   ILE A  43     7944   8721  12637   1112   3301  -1922       O  
ATOM    207  CB  ILE A  43       1.865  34.650   8.789  1.00 59.50           C  
ANISOU  207  CB  ILE A  43     5576   6548  10485    612   3069  -1561       C  
ATOM    208  CG1 ILE A  43       2.558  33.291   8.658  1.00 63.51           C  
ANISOU  208  CG1 ILE A  43     6178   7130  10825    398   3017  -1447       C  
ATOM    209  CG2 ILE A  43       1.567  35.229   7.422  1.00 54.75           C  
ANISOU  209  CG2 ILE A  43     4750   5794  10260    585   2805  -1469       C  
ATOM    210  CD1 ILE A  43       1.679  32.202   8.080  1.00 68.34           C  
ANISOU  210  CD1 ILE A  43     6517   7824  11627    231   3020  -1165       C  
ATOM    211  N   ARG A  44       2.805  38.008   9.225  1.00 57.08           N  
ANISOU  211  N   ARG A  44     5618   5869  10201   1017   2786  -2077       N  
ATOM    212  CA  ARG A  44       2.422  39.397   9.425  1.00 64.29           C  
ANISOU  212  CA  ARG A  44     6538   6667  11222   1221   2756  -2219       C  
ATOM    213  C   ARG A  44       2.108  40.078   8.099  1.00 66.91           C  
ANISOU  213  C   ARG A  44     6619   6851  11953   1174   2526  -2090       C  
ATOM    214  O   ARG A  44       2.480  39.603   7.023  1.00 70.16           O  
ANISOU  214  O   ARG A  44     6925   7222  12511    998   2333  -1927       O  
ATOM    215  CB  ARG A  44       3.535  40.172  10.140  1.00 70.60           C  
ANISOU  215  CB  ARG A  44     7693   7327  11803   1317   2605  -2474       C  
ATOM    216  CG  ARG A  44       4.066  39.493  11.389  1.00 77.27           C  
ANISOU  216  CG  ARG A  44     8852   8292  12214   1343   2756  -2609       C  
ATOM    217  CD  ARG A  44       5.365  40.140  11.838  1.00 84.13           C  
ANISOU  217  CD  ARG A  44    10068   8977  12922   1369   2482  -2821       C  
ATOM    218  NE  ARG A  44       6.465  39.854  10.920  1.00 83.45           N  
ANISOU  218  NE  ARG A  44     9956   8774  12979   1147   2187  -2710       N  
ATOM    219  CZ  ARG A  44       7.528  39.123  11.236  1.00 91.15           C  
ANISOU  219  CZ  ARG A  44    11142   9757  13735   1018   2093  -2730       C  
ATOM    220  NH1 ARG A  44       7.645  38.613  12.455  1.00 96.24           N1+
ANISOU  220  NH1 ARG A  44    12058  10518  13990   1073   2253  -2864       N1+
ATOM    221  NH2 ARG A  44       8.482  38.911  10.339  1.00 92.88           N  
ANISOU  221  NH2 ARG A  44    11308   9872  14110    843   1838  -2598       N  
ATOM    222  N   THR A  45       1.417  41.214   8.195  1.00 66.77           N  
ANISOU  222  N   THR A  45     6527   6753  12088   1352   2547  -2164       N  
ATOM    223  CA  THR A  45       1.157  42.100   7.061  1.00 61.71           C  
ANISOU  223  CA  THR A  45     5695   5952  11802   1334   2317  -2069       C  
ATOM    224  C   THR A  45       1.910  43.400   7.326  1.00 66.30           C  
ANISOU  224  C   THR A  45     6481   6336  12373   1450   2131  -2266       C  
ATOM    225  O   THR A  45       1.419  44.279   8.040  1.00 75.08           O  
ANISOU  225  O   THR A  45     7660   7403  13465   1669   2235  -2429       O  
ATOM    226  CB  THR A  45      -0.338  42.348   6.873  1.00 70.11           C  
ANISOU  226  CB  THR A  45     6470   7065  13101   1431   2472  -1963       C  
ATOM    227  CG2 THR A  45      -0.582  43.287   5.697  1.00 64.20           C  
ANISOU  227  CG2 THR A  45     5550   6142  12703   1407   2216  -1865       C  
ATOM    228  OG1 THR A  45      -1.004  41.104   6.624  1.00 82.89           O  
ANISOU  228  OG1 THR A  45     7894   8845  14755   1299   2599  -1754       O  
ATOM    229  N   VAL A  46       3.109  43.510   6.762  1.00 67.95           N  
ANISOU  229  N   VAL A  46     6794   6424  12600   1313   1852  -2237       N  
ATOM    230  CA  VAL A  46       3.946  44.683   6.957  1.00 64.61           C  
ANISOU  230  CA  VAL A  46     6553   5796  12201   1380   1625  -2379       C  
ATOM    231  C   VAL A  46       3.622  45.715   5.885  1.00 65.31           C  
ANISOU  231  C   VAL A  46     6433   5736  12647   1372   1431  -2256       C  
ATOM    232  O   VAL A  46       2.995  45.419   4.864  1.00 69.98           O  
ANISOU  232  O   VAL A  46     6775   6375  13437   1282   1419  -2047       O  
ATOM    233  CB  VAL A  46       5.444  44.319   6.942  1.00 62.54           C  
ANISOU  233  CB  VAL A  46     6487   5478  11799   1231   1416  -2373       C  
ATOM    234  CG1 VAL A  46       5.765  43.342   8.062  1.00 59.45           C  
ANISOU  234  CG1 VAL A  46     6327   5221  11039   1240   1595  -2507       C  
ATOM    235  CG2 VAL A  46       5.836  43.741   5.590  1.00 54.94           C  
ANISOU  235  CG2 VAL A  46     5341   4538  10996   1030   1269  -2100       C  
ATOM    236  N   LYS A  47       4.050  46.951   6.127  1.00 62.03           N  
ANISOU  236  N   LYS A  47     6136   5124  12310   1468   1259  -2386       N  
ATOM    237  CA  LYS A  47       3.884  48.037   5.174  1.00 64.88           C  
ANISOU  237  CA  LYS A  47     6325   5324  13005   1457   1055  -2274       C  
ATOM    238  C   LYS A  47       5.237  48.675   4.902  1.00 65.59           C  
ANISOU  238  C   LYS A  47     6527   5238  13157   1358    742  -2245       C  
ATOM    239  O   LYS A  47       6.068  48.807   5.806  1.00 65.96           O  
ANISOU  239  O   LYS A  47     6830   5209  13022   1393    674  -2417       O  
ATOM    240  CB  LYS A  47       2.892  49.096   5.683  1.00 69.48           C  
ANISOU  240  CB  LYS A  47     6887   5813  13699   1691   1154  -2434       C  
ATOM    241  CG  LYS A  47       3.277  49.745   7.004  1.00 75.91           C  
ANISOU  241  CG  LYS A  47     8026   6510  14305   1889   1168  -2736       C  
ATOM    242  CD  LYS A  47       2.288  50.834   7.402  1.00 78.57           C  
ANISOU  242  CD  LYS A  47     8349   6740  14762   2150   1265  -2883       C  
ATOM    243  CE  LYS A  47       2.444  52.078   6.539  1.00 78.79           C  
ANISOU  243  CE  LYS A  47     8251   6535  15150   2110    978  -2803       C  
ATOM    244  NZ  LYS A  47       3.743  52.770   6.776  1.00 81.11           N1+
ANISOU  244  NZ  LYS A  47     8774   6612  15433   2054    673  -2894       N1+
ATOM    245  N   SER A  48       5.456  49.053   3.650  1.00 66.17           N  
ANISOU  245  N   SER A  48     6409   5248  13484   1232    548  -2008       N  
ATOM    246  CA  SER A  48       6.659  49.747   3.230  1.00 59.86           C  
ANISOU  246  CA  SER A  48     5642   4293  12809   1134    260  -1912       C  
ATOM    247  C   SER A  48       6.299  51.171   2.812  1.00 73.52           C  
ANISOU  247  C   SER A  48     7256   5832  14847   1200    106  -1897       C  
ATOM    248  O   SER A  48       5.164  51.629   2.990  1.00 74.50           O  
ANISOU  248  O   SER A  48     7312   5933  15062   1343    226  -1999       O  
ATOM    249  CB  SER A  48       7.349  48.969   2.107  1.00 56.32           C  
ANISOU  249  CB  SER A  48     5087   3945  12367    943    180  -1615       C  
ATOM    250  OG  SER A  48       6.482  48.776   1.004  1.00 56.98           O  
ANISOU  250  OG  SER A  48     4963   4103  12583    906    224  -1422       O  
ATOM    251  N   PHE A  49       7.280  51.879   2.248  1.00 70.85           N  
ANISOU  251  N   PHE A  49     6879   5354  14686   1098   -158  -1752       N  
ATOM    252  CA  PHE A  49       7.054  53.263   1.846  1.00 71.21           C  
ANISOU  252  CA  PHE A  49     6815   5201  15043   1143   -331  -1724       C  
ATOM    253  C   PHE A  49       6.101  53.363   0.660  1.00 64.74           C  
ANISOU  253  C   PHE A  49     5749   4434  14417   1113   -290  -1516       C  
ATOM    254  O   PHE A  49       5.408  54.375   0.508  1.00 67.45           O  
ANISOU  254  O   PHE A  49     5999   4641  14989   1203   -342  -1553       O  
ATOM    255  CB  PHE A  49       8.388  53.933   1.514  1.00 65.22           C  
ANISOU  255  CB  PHE A  49     6046   4293  14443   1022   -623  -1579       C  
ATOM    256  CG  PHE A  49       8.264  55.377   1.120  1.00 68.22           C  
ANISOU  256  CG  PHE A  49     6307   4451  15162   1052   -827  -1539       C  
ATOM    257  CD1 PHE A  49       8.170  56.364   2.085  1.00 71.92           C  
ANISOU  257  CD1 PHE A  49     6924   4705  15697   1197   -927  -1810       C  
ATOM    258  CD2 PHE A  49       8.251  55.748  -0.216  1.00 67.63           C  
ANISOU  258  CD2 PHE A  49     5998   4374  15326    941   -922  -1231       C  
ATOM    259  CE1 PHE A  49       8.058  57.692   1.727  1.00 74.90           C  
ANISOU  259  CE1 PHE A  49     7192   4861  16403   1225  -1129  -1775       C  
ATOM    260  CE2 PHE A  49       8.140  57.075  -0.580  1.00 70.56           C  
ANISOU  260  CE2 PHE A  49     6253   4536  16020    960  -1113  -1183       C  
ATOM    261  CZ  PHE A  49       8.043  58.049   0.392  1.00 77.44           C  
ANISOU  261  CZ  PHE A  49     7250   5188  16987   1099  -1222  -1457       C  
ATOM    262  N   LEU A  50       6.049  52.333  -0.183  1.00 75.87           N  
ANISOU  262  N   LEU A  50     7071   6023  15733    994   -214  -1300       N  
ATOM    263  CA  LEU A  50       5.243  52.355  -1.399  1.00 65.34           C  
ANISOU  263  CA  LEU A  50     5545   4729  14553    949   -220  -1079       C  
ATOM    264  C   LEU A  50       3.932  51.593  -1.270  1.00 66.08           C  
ANISOU  264  C   LEU A  50     5580   4957  14571   1017     -5  -1143       C  
ATOM    265  O   LEU A  50       2.905  52.058  -1.773  1.00 76.68           O  
ANISOU  265  O   LEU A  50     6772   6255  16108   1064     -6  -1088       O  
ATOM    266  CB  LEU A  50       6.039  51.776  -2.575  1.00 62.71           C  
ANISOU  266  CB  LEU A  50     5178   4484  14164    788   -310   -766       C  
ATOM    267  CG  LEU A  50       7.254  52.549  -3.090  1.00 65.32           C  
ANISOU  267  CG  LEU A  50     5486   4702  14632    699   -519   -582       C  
ATOM    268  CD1 LEU A  50       8.057  51.680  -4.043  1.00 62.98           C  
ANISOU  268  CD1 LEU A  50     5203   4545  14181    580   -520   -297       C  
ATOM    269  CD2 LEU A  50       6.836  53.838  -3.777  1.00 61.44           C  
ANISOU  269  CD2 LEU A  50     4847   4048  14452    711   -667   -475       C  
ATOM    270  N   SER A  51       3.934  50.434  -0.614  1.00 63.09           N  
ANISOU  270  N   SER A  51     5301   4736  13936   1018    174  -1242       N  
ATOM    271  CA  SER A  51       2.769  49.561  -0.631  1.00 68.47           C  
ANISOU  271  CA  SER A  51     5890   5559  14567   1046    365  -1237       C  
ATOM    272  C   SER A  51       2.683  48.779   0.673  1.00 71.37           C  
ANISOU  272  C   SER A  51     6387   6043  14686   1123    600  -1459       C  
ATOM    273  O   SER A  51       3.568  48.852   1.530  1.00 75.35           O  
ANISOU  273  O   SER A  51     7082   6518  15029   1150    597  -1616       O  
ATOM    274  CB  SER A  51       2.817  48.601  -1.826  1.00 66.17           C  
ANISOU  274  CB  SER A  51     5540   5376  14227    902    300   -975       C  
ATOM    275  OG  SER A  51       4.020  47.849  -1.826  1.00 60.81           O  
ANISOU  275  OG  SER A  51     5005   4771  13330    808    272   -924       O  
ATOM    276  N   LYS A  52       1.595  48.022   0.808  1.00 72.28           N  
ANISOU  276  N   LYS A  52     6397   6288  14777   1156    795  -1453       N  
ATOM    277  CA  LYS A  52       1.401  47.096   1.916  1.00 75.65           C  
ANISOU  277  CA  LYS A  52     6916   6866  14962   1211   1050  -1603       C  
ATOM    278  C   LYS A  52       1.561  45.671   1.406  1.00 75.12           C  
ANISOU  278  C   LYS A  52     6827   6948  14766   1054   1070  -1443       C  
ATOM    279  O   LYS A  52       1.022  45.316   0.354  1.00 75.48           O  
ANISOU  279  O   LYS A  52     6719   7012  14950    970    981  -1240       O  
ATOM    280  CB  LYS A  52       0.021  47.272   2.559  1.00 82.46           C  
ANISOU  280  CB  LYS A  52     7653   7778  15900   1380   1290  -1695       C  
ATOM    281  CG  LYS A  52      -0.073  46.683   3.959  1.00 90.27           C  
ANISOU  281  CG  LYS A  52     8787   8904  16608   1498   1578  -1889       C  
ATOM    282  CD  LYS A  52      -1.331  47.126   4.694  1.00 99.48           C  
ANISOU  282  CD  LYS A  52     9852  10109  17838   1724   1832  -1987       C  
ATOM    283  CE  LYS A  52      -2.490  46.172   4.454  1.00 99.04           C  
ANISOU  283  CE  LYS A  52     9540  10219  17871   1675   2013  -1803       C  
ATOM    284  NZ  LYS A  52      -3.246  45.909   5.713  1.00 93.75           N1+
ANISOU  284  NZ  LYS A  52     8877   9706  17036   1873   2378  -1916       N1+
ATOM    285  N   ILE A  53       2.305  44.861   2.152  1.00 71.47           N  
ANISOU  285  N   ILE A  53     6540   6580  14036   1022   1168  -1539       N  
ATOM    286  CA  ILE A  53       2.656  43.510   1.722  1.00 62.86           C  
ANISOU  286  CA  ILE A  53     5465   5612  12807    879   1170  -1404       C  
ATOM    287  C   ILE A  53       2.015  42.499   2.665  1.00 70.66           C  
ANISOU  287  C   ILE A  53     6448   6766  13635    907   1449  -1485       C  
ATOM    288  O   ILE A  53       2.402  42.417   3.840  1.00 81.40           O  
ANISOU  288  O   ILE A  53     7983   8172  14775    977   1603  -1673       O  
ATOM    289  CB  ILE A  53       4.181  43.333   1.665  1.00 60.09           C  
ANISOU  289  CB  ILE A  53     5308   5230  12294    796   1032  -1398       C  
ATOM    290  CG1 ILE A  53       4.820  44.511   0.926  1.00 61.02           C  
ANISOU  290  CG1 ILE A  53     5414   5186  12583    785    787  -1311       C  
ATOM    291  CG2 ILE A  53       4.532  42.025   0.986  1.00 57.84           C  
ANISOU  291  CG2 ILE A  53     5031   5049  11898    670   1005  -1233       C  
ATOM    292  CD1 ILE A  53       6.091  45.024   1.569  1.00 61.38           C  
ANISOU  292  CD1 ILE A  53     5644   5140  12537    789    689  -1421       C  
ATOM    293  N   PRO A  54       1.042  41.715   2.206  1.00 68.36           N  
ANISOU  293  N   PRO A  54     5969   6564  13442    853   1511  -1335       N  
ATOM    294  CA  PRO A  54       0.321  40.809   3.103  1.00 63.23           C  
ANISOU  294  CA  PRO A  54     5267   6077  12678    872   1789  -1364       C  
ATOM    295  C   PRO A  54       0.973  39.443   3.256  1.00 64.89           C  
ANISOU  295  C   PRO A  54     5583   6405  12665    742   1832  -1326       C  
ATOM    296  O   PRO A  54       1.666  38.940   2.369  1.00 61.88           O  
ANISOU  296  O   PRO A  54     5244   5994  12275    626   1635  -1216       O  
ATOM    297  CB  PRO A  54      -1.043  40.673   2.412  1.00 57.09           C  
ANISOU  297  CB  PRO A  54     4206   5310  12178    855   1774  -1179       C  
ATOM    298  CG  PRO A  54      -0.709  40.770   0.961  1.00 56.51           C  
ANISOU  298  CG  PRO A  54     4103   5122  12248    751   1451  -1019       C  
ATOM    299  CD  PRO A  54       0.454  41.734   0.854  1.00 63.44           C  
ANISOU  299  CD  PRO A  54     5163   5882  13060    783   1312  -1118       C  
ATOM    300  N   SER A  55       0.731  38.854   4.427  1.00 68.94           N  
ANISOU  300  N   SER A  55     6150   7062  12983    779   2110  -1412       N  
ATOM    301  CA  SER A  55       1.010  37.446   4.709  1.00 59.91           C  
ANISOU  301  CA  SER A  55     5056   6058  11650    651   2210  -1349       C  
ATOM    302  C   SER A  55       2.467  37.083   4.421  1.00 57.24           C  
ANISOU  302  C   SER A  55     4935   5671  11142    561   2046  -1390       C  
ATOM    303  O   SER A  55       2.771  36.223   3.593  1.00 59.99           O  
ANISOU  303  O   SER A  55     5248   6033  11515    434   1910  -1247       O  
ATOM    304  CB  SER A  55       0.056  36.546   3.920  1.00 53.59           C  
ANISOU  304  CB  SER A  55     4001   5310  11049    527   2156  -1107       C  
ATOM    305  OG  SER A  55      -1.295  36.884   4.186  1.00 58.25           O  
ANISOU  305  OG  SER A  55     4372   5936  11826    611   2300  -1041       O  
ATOM    306  N   VAL A  56       3.377  37.747   5.135  1.00 57.87           N  
ANISOU  306  N   VAL A  56     5251   5690  11048    640   2046  -1583       N  
ATOM    307  CA  VAL A  56       4.805  37.533   4.943  1.00 49.96           C  
ANISOU  307  CA  VAL A  56     4458   4620   9906    567   1879  -1612       C  
ATOM    308  C   VAL A  56       5.481  37.268   6.281  1.00 48.93           C  
ANISOU  308  C   VAL A  56     4597   4543   9452    594   2022  -1804       C  
ATOM    309  O   VAL A  56       4.926  37.519   7.353  1.00 55.53           O  
ANISOU  309  O   VAL A  56     5493   5450  10156    707   2231  -1939       O  
ATOM    310  CB  VAL A  56       5.488  38.724   4.235  1.00 45.53           C  
ANISOU  310  CB  VAL A  56     3926   3874   9498    597   1608  -1602       C  
ATOM    311  CG1 VAL A  56       5.082  38.771   2.770  1.00 50.97           C  
ANISOU  311  CG1 VAL A  56     4413   4520  10433    546   1433  -1380       C  
ATOM    312  CG2 VAL A  56       5.147  40.029   4.938  1.00 48.37           C  
ANISOU  312  CG2 VAL A  56     4318   4151   9909    745   1637  -1773       C  
ATOM    313  N   PHE A  57       6.701  36.744   6.194  1.00 44.73           N  
ANISOU  313  N   PHE A  57     4267   4002   8728    476   1863  -1765       N  
ATOM    314  CA  PHE A  57       7.544  36.500   7.353  1.00 45.42           C  
ANISOU  314  CA  PHE A  57     4651   4122   8486    466   1896  -1911       C  
ATOM    315  C   PHE A  57       8.996  36.561   6.903  1.00 44.14           C  
ANISOU  315  C   PHE A  57     4634   3848   8290    370   1608  -1846       C  
ATOM    316  O   PHE A  57       9.309  36.352   5.728  1.00 49.15           O  
ANISOU  316  O   PHE A  57     5161   4457   9057    290   1453  -1645       O  
ATOM    317  CB  PHE A  57       7.222  35.154   8.015  1.00 48.63           C  
ANISOU  317  CB  PHE A  57     5126   4750   8603    372   2095  -1842       C  
ATOM    318  CG  PHE A  57       7.162  34.003   7.054  1.00 46.18           C  
ANISOU  318  CG  PHE A  57     4706   4524   8316    198   2009  -1587       C  
ATOM    319  CD1 PHE A  57       5.991  33.710   6.373  1.00 48.32           C  
ANISOU  319  CD1 PHE A  57     4705   4844   8811    179   2075  -1447       C  
ATOM    320  CD2 PHE A  57       8.273  33.206   6.839  1.00 48.56           C  
ANISOU  320  CD2 PHE A  57     5185   4841   8425     66   1842  -1491       C  
ATOM    321  CE1 PHE A  57       5.935  32.651   5.489  1.00 45.66           C  
ANISOU  321  CE1 PHE A  57     4310   4552   8485     28   1947  -1238       C  
ATOM    322  CE2 PHE A  57       8.220  32.143   5.958  1.00 38.16           C  
ANISOU  322  CE2 PHE A  57     3808   3582   7110    -63   1753  -1284       C  
ATOM    323  CZ  PHE A  57       7.051  31.865   5.283  1.00 42.03           C  
ANISOU  323  CZ  PHE A  57     4063   4105   7803    -83   1791  -1169       C  
ATOM    324  N   SER A  58       9.881  36.858   7.848  1.00 45.36           N  
ANISOU  324  N   SER A  58     5037   3933   8266    391   1536  -2008       N  
ATOM    325  CA  SER A  58      11.277  37.111   7.525  1.00 46.60           C  
ANISOU  325  CA  SER A  58     5294   3949   8462    316   1254  -1943       C  
ATOM    326  C   SER A  58      12.082  35.815   7.487  1.00 51.12           C  
ANISOU  326  C   SER A  58     5980   4653   8790    160   1212  -1780       C  
ATOM    327  O   SER A  58      11.680  34.783   8.030  1.00 61.76           O  
ANISOU  327  O   SER A  58     7403   6178   9885    111   1380  -1774       O  
ATOM    328  CB  SER A  58      11.898  38.080   8.532  1.00 54.78           C  
ANISOU  328  CB  SER A  58     6540   4804   9470    401   1125  -2188       C  
ATOM    329  OG  SER A  58      11.994  37.494   9.818  1.00 65.80           O  
ANISOU  329  OG  SER A  58     8198   6310  10494    406   1231  -2341       O  
ATOM    330  N   GLY A  59      13.239  35.886   6.826  1.00 42.55           N  
ANISOU  330  N   GLY A  59     4894   3471   7803     92    991  -1627       N  
ATOM    331  CA  GLY A  59      14.102  34.720   6.737  1.00 40.01           C  
ANISOU  331  CA  GLY A  59     4672   3249   7280    -29    941  -1466       C  
ATOM    332  C   GLY A  59      14.690  34.324   8.077  1.00 50.18           C  
ANISOU  332  C   GLY A  59     6214   4564   8287    -68    922  -1601       C  
ATOM    333  O   GLY A  59      14.854  33.135   8.366  1.00 60.47           O  
ANISOU  333  O   GLY A  59     7620   6012   9346   -153    987  -1526       O  
ATOM    334  N   SER A  60      15.016  35.312   8.915  1.00 51.65           N  
ANISOU  334  N   SER A  60     6524   4596   8502     -3    808  -1804       N  
ATOM    335  CA  SER A  60      15.522  35.009  10.250  1.00 54.99           C  
ANISOU  335  CA  SER A  60     7232   5035   8627    -22    762  -1957       C  
ATOM    336  C   SER A  60      14.471  34.305  11.099  1.00 66.90           C  
ANISOU  336  C   SER A  60     8851   6750   9819     18   1056  -2068       C  
ATOM    337  O   SER A  60      14.819  33.553  12.016  1.00 74.09           O  
ANISOU  337  O   SER A  60     9982   7755  10413    -31   1073  -2097       O  
ATOM    338  CB  SER A  60      15.996  36.291  10.937  1.00 53.11           C  
ANISOU  338  CB  SER A  60     7132   4557   8490     59    542  -2180       C  
ATOM    339  OG  SER A  60      14.940  37.226  11.065  1.00 63.75           O  
ANISOU  339  OG  SER A  60     8435   5847   9940    217    672  -2379       O  
ATOM    340  N   ASP A  61      13.186  34.537  10.814  1.00 68.37           N  
ANISOU  340  N   ASP A  61     8870   7008  10101    107   1289  -2105       N  
ATOM    341  CA  ASP A  61      12.132  33.799  11.503  1.00 67.67           C  
ANISOU  341  CA  ASP A  61     8815   7129   9767    137   1602  -2137       C  
ATOM    342  C   ASP A  61      12.193  32.315  11.165  1.00 61.61           C  
ANISOU  342  C   ASP A  61     8009   6529   8871    -26   1657  -1899       C  
ATOM    343  O   ASP A  61      12.022  31.462  12.044  1.00 65.79           O  
ANISOU  343  O   ASP A  61     8686   7207   9105    -62   1803  -1892       O  
ATOM    344  CB  ASP A  61      10.760  34.372  11.142  1.00 73.33           C  
ANISOU  344  CB  ASP A  61     9295   7869  10696    261   1823  -2180       C  
ATOM    345  CG  ASP A  61      10.485  35.706  11.810  1.00 79.05           C  
ANISOU  345  CG  ASP A  61    10113   8454  11467    465   1847  -2460       C  
ATOM    346  OD1 ASP A  61      11.288  36.121  12.672  1.00 81.26           O  
ANISOU  346  OD1 ASP A  61    10680   8629  11566    508   1694  -2643       O  
ATOM    347  OD2 ASP A  61       9.461  36.338  11.470  1.00 79.46           O1-
ANISOU  347  OD2 ASP A  61     9959   8486  11745    588   1998  -2502       O1-
ATOM    348  N   ILE A  62      12.439  31.990   9.895  1.00 52.67           N  
ANISOU  348  N   ILE A  62     6697   5367   7949   -112   1536  -1699       N  
ATOM    349  CA  ILE A  62      12.532  30.593   9.484  1.00 51.39           C  
ANISOU  349  CA  ILE A  62     6521   5325   7681   -249   1549  -1491       C  
ATOM    350  C   ILE A  62      13.766  29.939  10.091  1.00 58.82           C  
ANISOU  350  C   ILE A  62     7695   6267   8387   -332   1410  -1459       C  
ATOM    351  O   ILE A  62      13.710  28.801  10.573  1.00 70.32           O  
ANISOU  351  O   ILE A  62     9251   7847   9620   -417   1491  -1380       O  
ATOM    352  CB  ILE A  62      12.539  30.492   7.948  1.00 49.94           C  
ANISOU  352  CB  ILE A  62     6139   5090   7746   -278   1436  -1313       C  
ATOM    353  CG1 ILE A  62      11.375  31.288   7.353  1.00 52.60           C  
ANISOU  353  CG1 ILE A  62     6245   5398   8344   -191   1524  -1347       C  
ATOM    354  CG2 ILE A  62      12.474  29.036   7.506  1.00 46.63           C  
ANISOU  354  CG2 ILE A  62     5728   4773   7217   -394   1442  -1131       C  
ATOM    355  CD1 ILE A  62      11.599  31.702   5.912  1.00 55.76           C  
ANISOU  355  CD1 ILE A  62     6495   5697   8993   -173   1360  -1216       C  
ATOM    356  N   VAL A  63      14.898  30.646  10.079  1.00 53.30           N  
ANISOU  356  N   VAL A  63     7069   5418   7766   -314   1185  -1499       N  
ATOM    357  CA  VAL A  63      16.140  30.076  10.594  1.00 45.73           C  
ANISOU  357  CA  VAL A  63     6296   4437   6640   -394   1015  -1444       C  
ATOM    358  C   VAL A  63      16.035  29.820  12.092  1.00 47.88           C  
ANISOU  358  C   VAL A  63     6829   4786   6577   -390   1087  -1595       C  
ATOM    359  O   VAL A  63      16.472  28.774  12.586  1.00 50.01           O  
ANISOU  359  O   VAL A  63     7241   5140   6620   -479   1072  -1505       O  
ATOM    360  CB  VAL A  63      17.326  30.995  10.248  1.00 42.27           C  
ANISOU  360  CB  VAL A  63     5831   3801   6429   -379    745  -1427       C  
ATOM    361  CG1 VAL A  63      18.618  30.445  10.830  1.00 39.34           C  
ANISOU  361  CG1 VAL A  63     5626   3394   5928   -461    548  -1357       C  
ATOM    362  CG2 VAL A  63      17.446  31.157   8.741  1.00 47.73           C  
ANISOU  362  CG2 VAL A  63     6280   4448   7408   -368    712  -1234       C  
ATOM    363  N   GLN A  64      15.440  30.754  12.838  1.00 48.27           N  
ANISOU  363  N   GLN A  64     6960   4807   6572   -270   1172  -1824       N  
ATOM    364  CA  GLN A  64      15.327  30.570  14.282  1.00 48.24           C  
ANISOU  364  CA  GLN A  64     7248   4884   6197   -228   1257  -1977       C  
ATOM    365  C   GLN A  64      14.272  29.533  14.643  1.00 49.58           C  
ANISOU  365  C   GLN A  64     7399   5286   6151   -250   1585  -1885       C  
ATOM    366  O   GLN A  64      14.374  28.895  15.697  1.00 58.47           O  
ANISOU  366  O   GLN A  64     8761   6522   6935   -268   1653  -1893       O  
ATOM    367  CB  GLN A  64      15.020  31.903  14.962  1.00 59.73           C  
ANISOU  367  CB  GLN A  64     8833   6227   7637    -53   1253  -2268       C  
ATOM    368  CG  GLN A  64      16.241  32.794  15.123  1.00 71.21           C  
ANISOU  368  CG  GLN A  64    10421   7431   9204    -52    867  -2380       C  
ATOM    369  CD  GLN A  64      17.328  32.136  15.952  1.00 84.44           C  
ANISOU  369  CD  GLN A  64    12366   9101  10615   -149    650  -2350       C  
ATOM    370  NE2 GLN A  64      16.932  31.516  17.058  1.00 89.00           N  
ANISOU  370  NE2 GLN A  64    13202   9844  10771   -112    821  -2423       N  
ATOM    371  OE1 GLN A  64      18.508  32.184  15.604  1.00 88.51           O  
ANISOU  371  OE1 GLN A  64    12848   9469  11313   -250    336  -2239       O  
ATOM    372  N   TRP A  65      13.259  29.348  13.794  1.00 42.86           N  
ANISOU  372  N   TRP A  65     6269   4505   5511   -255   1772  -1776       N  
ATOM    373  CA  TRP A  65      12.279  28.296  14.043  1.00 43.52           C  
ANISOU  373  CA  TRP A  65     6283   4784   5467   -308   2048  -1634       C  
ATOM    374  C   TRP A  65      12.910  26.917  13.897  1.00 56.46           C  
ANISOU  374  C   TRP A  65     7981   6473   6998   -483   1942  -1420       C  
ATOM    375  O   TRP A  65      12.648  26.019  14.706  1.00 61.30           O  
ANISOU  375  O   TRP A  65     8709   7223   7358   -537   2088  -1336       O  
ATOM    376  CB  TRP A  65      11.088  28.445  13.095  1.00 43.08           C  
ANISOU  376  CB  TRP A  65     5894   4753   5722   -289   2205  -1554       C  
ATOM    377  CG  TRP A  65       9.913  27.585  13.467  1.00 47.66           C  
ANISOU  377  CG  TRP A  65     6359   5513   6235   -325   2504  -1414       C  
ATOM    378  CD1 TRP A  65       8.810  27.969  14.173  1.00 54.90           C  
ANISOU  378  CD1 TRP A  65     7212   6541   7106   -194   2827  -1476       C  
ATOM    379  CD2 TRP A  65       9.729  26.196  13.159  1.00 51.41           C  
ANISOU  379  CD2 TRP A  65     6758   6066   6708   -499   2509  -1166       C  
ATOM    380  CE2 TRP A  65       8.491  25.807  13.709  1.00 52.92           C  
ANISOU  380  CE2 TRP A  65     6816   6410   6882   -488   2830  -1065       C  
ATOM    381  CE3 TRP A  65      10.489  25.244  12.472  1.00 47.16           C  
ANISOU  381  CE3 TRP A  65     6253   5471   6194   -651   2275  -1016       C  
ATOM    382  NE1 TRP A  65       7.950  26.907  14.322  1.00 59.44           N  
ANISOU  382  NE1 TRP A  65     7642   7267   7674   -290   3042  -1250       N  
ATOM    383  CZ2 TRP A  65       7.997  24.509  13.593  1.00 46.45           C  
ANISOU  383  CZ2 TRP A  65     5883   5668   6097   -652   2887   -809       C  
ATOM    384  CZ3 TRP A  65       9.998  23.957  12.359  1.00 47.34           C  
ANISOU  384  CZ3 TRP A  65     6199   5564   6222   -794   2327   -799       C  
ATOM    385  CH2 TRP A  65       8.764  23.601  12.916  1.00 47.61           C  
ANISOU  385  CH2 TRP A  65     6091   5732   6268   -807   2614   -692       C  
ATOM    386  N   LEU A  66      13.745  26.733  12.870  1.00 51.65           N  
ANISOU  386  N   LEU A  66     7296   5751   6577   -558   1699  -1318       N  
ATOM    387  CA  LEU A  66      14.397  25.444  12.660  1.00 42.88           C  
ANISOU  387  CA  LEU A  66     6247   4664   5383   -693   1588  -1127       C  
ATOM    388  C   LEU A  66      15.391  25.136  13.772  1.00 48.59           C  
ANISOU  388  C   LEU A  66     7255   5390   5818   -724   1473  -1158       C  
ATOM    389  O   LEU A  66      15.497  23.987  14.216  1.00 61.63           O  
ANISOU  389  O   LEU A  66     9011   7124   7283   -821   1499  -1025       O  
ATOM    390  CB  LEU A  66      15.092  25.427  11.299  1.00 35.86           C  
ANISOU  390  CB  LEU A  66     5228   3655   4743   -713   1384  -1023       C  
ATOM    391  CG  LEU A  66      14.184  25.550  10.075  1.00 36.46           C  
ANISOU  391  CG  LEU A  66     5056   3720   5077   -692   1444   -962       C  
ATOM    392  CD1 LEU A  66      14.979  25.992   8.858  1.00 31.83           C  
ANISOU  392  CD1 LEU A  66     4385   3010   4700   -648   1255   -904       C  
ATOM    393  CD2 LEU A  66      13.488  24.228   9.808  1.00 36.61           C  
ANISOU  393  CD2 LEU A  66     5027   3819   5066   -797   1517   -803       C  
ATOM    394  N   ILE A  67      16.131  26.149  14.230  1.00 49.31           N  
ANISOU  394  N   ILE A  67     7476   5372   5886   -649   1313  -1325       N  
ATOM    395  CA  ILE A  67      17.103  25.945  15.302  1.00 46.33           C  
ANISOU  395  CA  ILE A  67     7384   4974   5246   -677   1146  -1364       C  
ATOM    396  C   ILE A  67      16.410  25.442  16.561  1.00 53.57           C  
ANISOU  396  C   ILE A  67     8508   6059   5786   -662   1368  -1401       C  
ATOM    397  O   ILE A  67      16.887  24.513  17.224  1.00 60.56           O  
ANISOU  397  O   ILE A  67     9575   7003   6431   -745   1314  -1295       O  
ATOM    398  CB  ILE A  67      17.882  27.248  15.569  1.00 43.84           C  
ANISOU  398  CB  ILE A  67     7165   4479   5013   -597    902  -1555       C  
ATOM    399  CG1 ILE A  67      18.814  27.570  14.399  1.00 41.59           C  
ANISOU  399  CG1 ILE A  67     6676   4033   5093   -633    669  -1438       C  
ATOM    400  CG2 ILE A  67      18.666  27.153  16.869  1.00 46.42           C  
ANISOU  400  CG2 ILE A  67     7829   4781   5028   -607    721  -1642       C  
ATOM    401  CD1 ILE A  67      19.547  28.890  14.543  1.00 40.41           C  
ANISOU  401  CD1 ILE A  67     6561   3675   5116   -576    408  -1582       C  
ATOM    402  N   LYS A  68      15.264  26.033  16.900  1.00 53.08           N  
ANISOU  402  N   LYS A  68     8414   6082   5672   -544   1638  -1529       N  
ATOM    403  CA  LYS A  68      14.586  25.696  18.146  1.00 54.29           C  
ANISOU  403  CA  LYS A  68     8769   6410   5447   -485   1898  -1558       C  
ATOM    404  C   LYS A  68      13.815  24.384  18.035  1.00 55.41           C  
ANISOU  404  C   LYS A  68     8771   6719   5565   -604   2133  -1293       C  
ATOM    405  O   LYS A  68      13.991  23.482  18.861  1.00 55.32           O  
ANISOU  405  O   LYS A  68     8949   6810   5261   -670   2175  -1173       O  
ATOM    406  CB  LYS A  68      13.648  26.834  18.552  1.00 56.29           C  
ANISOU  406  CB  LYS A  68     9029   6691   5666   -281   2130  -1783       C  
ATOM    407  CG  LYS A  68      12.804  26.541  19.783  1.00 57.37           C  
ANISOU  407  CG  LYS A  68     9351   7038   5410   -173   2483  -1794       C  
ATOM    408  CD  LYS A  68      11.799  27.653  20.035  1.00 57.57           C  
ANISOU  408  CD  LYS A  68     9335   7089   5449     62   2754  -2003       C  
ATOM    409  CE  LYS A  68      10.901  27.324  21.214  1.00 71.52           C  
ANISOU  409  CE  LYS A  68    11258   9093   6825    200   3172  -1974       C  
ATOM    410  NZ  LYS A  68       9.843  28.353  21.399  1.00 81.84           N1+
ANISOU  410  NZ  LYS A  68    12486  10436   8174    457   3487  -2155       N1+
ATOM    411  N   ASN A  69      12.960  24.260  17.018  1.00 54.07           N  
ANISOU  411  N   ASN A  69     8270   6559   5713   -638   2260  -1187       N  
ATOM    412  CA  ASN A  69      12.031  23.139  16.943  1.00 51.57           C  
ANISOU  412  CA  ASN A  69     7792   6377   5426   -745   2481   -943       C  
ATOM    413  C   ASN A  69      12.662  21.862  16.398  1.00 53.34           C  
ANISOU  413  C   ASN A  69     8003   6548   5714   -933   2275   -726       C  
ATOM    414  O   ASN A  69      12.137  20.774  16.657  1.00 57.96           O  
ANISOU  414  O   ASN A  69     8551   7228   6245  -1042   2403   -514       O  
ATOM    415  CB  ASN A  69      10.818  23.529  16.096  1.00 46.99           C  
ANISOU  415  CB  ASN A  69     6865   5806   5184   -709   2658   -916       C  
ATOM    416  CG  ASN A  69       9.995  24.634  16.735  1.00 51.42           C  
ANISOU  416  CG  ASN A  69     7415   6441   5683   -505   2934  -1096       C  
ATOM    417  ND2 ASN A  69       8.980  24.248  17.499  1.00 56.59           N  
ANISOU  417  ND2 ASN A  69     8021   7276   6206   -467   3290   -980       N  
ATOM    418  OD1 ASN A  69      10.274  25.820  16.551  1.00 55.09           O  
ANISOU  418  OD1 ASN A  69     7912   6794   6225   -373   2835  -1325       O  
ATOM    419  N   LEU A  70      13.761  21.958  15.652  1.00 51.80           N  
ANISOU  419  N   LEU A  70     7833   6201   5647   -962   1968   -759       N  
ATOM    420  CA  LEU A  70      14.484  20.779  15.191  1.00 47.12           C  
ANISOU  420  CA  LEU A  70     7268   5547   5088  -1096   1773   -577       C  
ATOM    421  C   LEU A  70      15.775  20.546  15.962  1.00 51.71           C  
ANISOU  421  C   LEU A  70     8125   6092   5433  -1116   1571   -589       C  
ATOM    422  O   LEU A  70      16.478  19.568  15.684  1.00 54.45           O  
ANISOU  422  O   LEU A  70     8511   6382   5795  -1208   1407   -439       O  
ATOM    423  CB  LEU A  70      14.789  20.887  13.694  1.00 40.14           C  
ANISOU  423  CB  LEU A  70     6199   4526   4525  -1096   1596   -557       C  
ATOM    424  CG  LEU A  70      13.585  20.869  12.750  1.00 45.37           C  
ANISOU  424  CG  LEU A  70     6596   5195   5446  -1106   1712   -505       C  
ATOM    425  CD1 LEU A  70      14.047  20.918  11.309  1.00 47.25           C  
ANISOU  425  CD1 LEU A  70     6730   5301   5924  -1085   1510   -483       C  
ATOM    426  CD2 LEU A  70      12.726  19.641  12.990  1.00 53.95           C  
ANISOU  426  CD2 LEU A  70     7629   6356   6513  -1235   1833   -309       C  
ATOM    427  N   THR A  71      16.095  21.419  16.919  1.00 57.85           N  
ANISOU  427  N   THR A  71     9099   6885   5998  -1022   1560   -767       N  
ATOM    428  CA  THR A  71      17.276  21.299  17.774  1.00 57.93           C  
ANISOU  428  CA  THR A  71     9388   6849   5773  -1038   1332   -790       C  
ATOM    429  C   THR A  71      18.557  21.237  16.937  1.00 52.22           C  
ANISOU  429  C   THR A  71     8600   5955   5285  -1078   1014   -736       C  
ATOM    430  O   THR A  71      19.335  20.283  16.996  1.00 55.14           O  
ANISOU  430  O   THR A  71     9044   6293   5615  -1163    861   -579       O  
ATOM    431  CB  THR A  71      17.156  20.088  18.706  1.00 58.10           C  
ANISOU  431  CB  THR A  71     9587   6993   5494  -1130   1419   -615       C  
ATOM    432  CG2 THR A  71      18.042  20.272  19.929  1.00 56.65           C  
ANISOU  432  CG2 THR A  71     9750   6802   4973  -1100   1242   -698       C  
ATOM    433  OG1 THR A  71      15.795  19.952  19.137  1.00 62.63           O  
ANISOU  433  OG1 THR A  71    10105   7738   5955  -1105   1779   -574       O  
ATOM    434  N   ILE A  72      18.759  22.286  16.144  1.00 47.07           N  
ANISOU  434  N   ILE A  72     7796   5193   4897  -1003    930   -849       N  
ATOM    435  CA  ILE A  72      19.946  22.434  15.309  1.00 46.73           C  
ANISOU  435  CA  ILE A  72     7654   4994   5106  -1009    670   -781       C  
ATOM    436  C   ILE A  72      20.856  23.458  15.970  1.00 55.53           C  
ANISOU  436  C   ILE A  72     8907   5988   6203   -965    428   -924       C  
ATOM    437  O   ILE A  72      20.488  24.631  16.105  1.00 66.44           O  
ANISOU  437  O   ILE A  72    10286   7326   7632   -879    448  -1116       O  
ATOM    438  CB  ILE A  72      19.580  22.864  13.880  1.00 46.61           C  
ANISOU  438  CB  ILE A  72     7362   4930   5418   -960    731   -759       C  
ATOM    439  CG1 ILE A  72      18.601  21.868  13.254  1.00 43.45           C  
ANISOU  439  CG1 ILE A  72     6849   4622   5037  -1008    920   -637       C  
ATOM    440  CG2 ILE A  72      20.833  22.990  13.026  1.00 49.98           C  
ANISOU  440  CG2 ILE A  72     7685   5218   6087   -942    509   -650       C  
ATOM    441  CD1 ILE A  72      18.050  22.310  11.913  1.00 44.77           C  
ANISOU  441  CD1 ILE A  72     6780   4752   5480   -951    976   -634       C  
ATOM    442  N   GLU A  73      22.045  23.021  16.386  1.00 59.59           N  
ANISOU  442  N   GLU A  73     9541   6428   6674  -1022    174   -829       N  
ATOM    443  CA  GLU A  73      22.963  23.930  17.065  1.00 68.36           C  
ANISOU  443  CA  GLU A  73    10790   7393   7791  -1002   -124   -949       C  
ATOM    444  C   GLU A  73      23.620  24.895  16.084  1.00 69.76           C  
ANISOU  444  C   GLU A  73    10724   7398   8384   -966   -287   -931       C  
ATOM    445  O   GLU A  73      23.604  26.112  16.296  1.00 74.95           O  
ANISOU  445  O   GLU A  73    11405   7943   9129   -910   -395  -1110       O  
ATOM    446  CB  GLU A  73      24.024  23.137  17.830  1.00 79.37           C  
ANISOU  446  CB  GLU A  73    12367   8751   9038  -1084   -373   -825       C  
ATOM    447  CG  GLU A  73      23.454  22.117  18.799  1.00 91.99           C  
ANISOU  447  CG  GLU A  73    14209  10518  10227  -1127   -222   -794       C  
ATOM    448  CD  GLU A  73      24.306  21.959  20.041  1.00106.53           C  
ANISOU  448  CD  GLU A  73    16357  12308  11810  -1165   -511   -806       C  
ATOM    449  OE1 GLU A  73      23.894  22.454  21.111  1.00113.21           O  
ANISOU  449  OE1 GLU A  73    17490  13202  12321  -1108   -500   -998       O  
ATOM    450  OE2 GLU A  73      25.394  21.352  19.944  1.00108.83           O1-
ANISOU  450  OE2 GLU A  73    16614  12508  12228  -1237   -756   -625       O1-
ATOM    451  N   ASP A  74      24.200  24.373  15.011  1.00 67.56           N  
ANISOU  451  N   ASP A  74    10220   7089   8362   -984   -302   -709       N  
ATOM    452  CA  ASP A  74      24.893  25.212  14.037  1.00 61.97           C  
ANISOU  452  CA  ASP A  74     9262   6233   8049   -943   -427   -629       C  
ATOM    453  C   ASP A  74      23.880  25.978  13.196  1.00 60.14           C  
ANISOU  453  C   ASP A  74     8868   6029   7952   -866   -217   -723       C  
ATOM    454  O   ASP A  74      23.084  25.352  12.485  1.00 67.94           O  
ANISOU  454  O   ASP A  74     9771   7139   8904   -847     23   -667       O  
ATOM    455  CB  ASP A  74      25.788  24.350  13.147  1.00 63.05           C  
ANISOU  455  CB  ASP A  74     9228   6355   8373   -945   -454   -349       C  
ATOM    456  CG  ASP A  74      26.708  25.173  12.261  1.00 71.43           C  
ANISOU  456  CG  ASP A  74    10029   7268   9843   -897   -586   -204       C  
ATOM    457  OD1 ASP A  74      26.690  26.418  12.358  1.00 76.66           O  
ANISOU  457  OD1 ASP A  74    10641   7816  10669   -886   -699   -317       O  
ATOM    458  OD2 ASP A  74      27.459  24.568  11.465  1.00 72.56           O1-
ANISOU  458  OD2 ASP A  74    10016   7404  10149   -859   -571     37       O1-
ATOM    459  N   PRO A  75      23.865  27.313  13.245  1.00 55.59           N  
ANISOU  459  N   PRO A  75     8248   5325   7548   -822   -323   -863       N  
ATOM    460  CA  PRO A  75      22.912  28.060  12.407  1.00 48.49           C  
ANISOU  460  CA  PRO A  75     7180   4440   6805   -744   -136   -935       C  
ATOM    461  C   PRO A  75      23.146  27.874  10.920  1.00 50.63           C  
ANISOU  461  C   PRO A  75     7181   4713   7341   -711    -59   -705       C  
ATOM    462  O   PRO A  75      22.205  28.025  10.130  1.00 59.25           O  
ANISOU  462  O   PRO A  75     8157   5872   8484   -656    136   -724       O  
ATOM    463  CB  PRO A  75      23.136  29.519  12.835  1.00 42.46           C  
ANISOU  463  CB  PRO A  75     6440   3486   6205   -708   -344  -1109       C  
ATOM    464  CG  PRO A  75      23.792  29.433  14.178  1.00 51.87           C  
ANISOU  464  CG  PRO A  75     7911   4612   7187   -759   -588  -1215       C  
ATOM    465  CD  PRO A  75      24.638  28.201  14.129  1.00 54.47           C  
ANISOU  465  CD  PRO A  75     8234   5002   7461   -842   -645   -978       C  
ATOM    466  N   VAL A  76      24.376  27.553  10.511  1.00 47.42           N  
ANISOU  466  N   VAL A  76     6678   4236   7103   -727   -205   -480       N  
ATOM    467  CA  VAL A  76      24.645  27.295   9.099  1.00 45.16           C  
ANISOU  467  CA  VAL A  76     6173   3971   7014   -657    -98   -249       C  
ATOM    468  C   VAL A  76      23.888  26.059   8.633  1.00 44.69           C  
ANISOU  468  C   VAL A  76     6175   4075   6730   -639    122   -220       C  
ATOM    469  O   VAL A  76      23.399  26.003   7.498  1.00 47.10           O  
ANISOU  469  O   VAL A  76     6366   4425   7105   -562    264   -152       O  
ATOM    470  CB  VAL A  76      26.161  27.163   8.858  1.00 44.55           C  
ANISOU  470  CB  VAL A  76     5973   3793   7160   -655   -271      7       C  
ATOM    471  CG1 VAL A  76      26.451  26.863   7.395  1.00 52.19           C  
ANISOU  471  CG1 VAL A  76     6744   4803   8283   -538   -115    255       C  
ATOM    472  CG2 VAL A  76      26.879  28.433   9.295  1.00 36.70           C  
ANISOU  472  CG2 VAL A  76     4895   2601   6450   -694   -537     -4       C  
ATOM    473  N   GLU A  77      23.767  25.052   9.504  1.00 42.58           N  
ANISOU  473  N   GLU A  77     6099   3884   6195   -713    129   -266       N  
ATOM    474  CA  GLU A  77      23.025  23.849   9.139  1.00 47.63           C  
ANISOU  474  CA  GLU A  77     6800   4645   6653   -718    298   -233       C  
ATOM    475  C   GLU A  77      21.529  24.127   9.043  1.00 54.11           C  
ANISOU  475  C   GLU A  77     7607   5546   7405   -720    475   -388       C  
ATOM    476  O   GLU A  77      20.856  23.623   8.136  1.00 58.72           O  
ANISOU  476  O   GLU A  77     8130   6180   8002   -689    588   -337       O  
ATOM    477  CB  GLU A  77      23.297  22.734  10.148  1.00 47.27           C  
ANISOU  477  CB  GLU A  77     6950   4644   6367   -808    247   -213       C  
ATOM    478  CG  GLU A  77      22.630  21.413   9.794  1.00 49.01           C  
ANISOU  478  CG  GLU A  77     7231   4951   6440   -829    379   -152       C  
ATOM    479  CD  GLU A  77      22.737  20.387  10.902  1.00 57.75           C  
ANISOU  479  CD  GLU A  77     8533   6101   7308   -932    339   -130       C  
ATOM    480  OE1 GLU A  77      23.344  20.702  11.947  1.00 61.15           O  
ANISOU  480  OE1 GLU A  77     9070   6505   7658   -977    206   -169       O  
ATOM    481  OE2 GLU A  77      22.210  19.266  10.729  1.00 54.56           O1-
ANISOU  481  OE2 GLU A  77     8185   5744   6803   -970    417    -68       O1-
ATOM    482  N   ALA A  78      20.991  24.925   9.969  1.00 50.83           N  
ANISOU  482  N   ALA A  78     7253   5136   6924   -743    489   -575       N  
ATOM    483  CA  ALA A  78      19.575  25.270   9.907  1.00 42.40           C  
ANISOU  483  CA  ALA A  78     6136   4143   5832   -725    677   -706       C  
ATOM    484  C   ALA A  78      19.276  26.155   8.704  1.00 45.59           C  
ANISOU  484  C   ALA A  78     6331   4487   6503   -638    698   -690       C  
ATOM    485  O   ALA A  78      18.256  25.972   8.030  1.00 46.98           O  
ANISOU  485  O   ALA A  78     6413   4721   6716   -620    827   -685       O  
ATOM    486  CB  ALA A  78      19.143  25.958  11.202  1.00 37.27           C  
ANISOU  486  CB  ALA A  78     5620   3509   5031   -725    709   -915       C  
ATOM    487  N   LEU A  79      20.155  27.120   8.421  1.00 43.18           N  
ANISOU  487  N   LEU A  79     5944   4055   6406   -591    553   -661       N  
ATOM    488  CA  LEU A  79      19.983  27.951   7.233  1.00 34.22           C  
ANISOU  488  CA  LEU A  79     4612   2861   5530   -507    566   -600       C  
ATOM    489  C   LEU A  79      20.074  27.114   5.965  1.00 36.63           C  
ANISOU  489  C   LEU A  79     4852   3217   5850   -461    621   -406       C  
ATOM    490  O   LEU A  79      19.369  27.378   4.984  1.00 50.48           O  
ANISOU  490  O   LEU A  79     6498   4984   7698   -398    690   -381       O  
ATOM    491  CB  LEU A  79      21.025  29.069   7.218  1.00 34.56           C  
ANISOU  491  CB  LEU A  79     4569   2743   5820   -480    383   -556       C  
ATOM    492  CG  LEU A  79      21.052  29.974   5.984  1.00 32.12           C  
ANISOU  492  CG  LEU A  79     4044   2357   5801   -394    382   -435       C  
ATOM    493  CD1 LEU A  79      19.732  30.708   5.830  1.00 35.28           C  
ANISOU  493  CD1 LEU A  79     4385   2766   6254   -354    485   -599       C  
ATOM    494  CD2 LEU A  79      22.210  30.955   6.062  1.00 30.88           C  
ANISOU  494  CD2 LEU A  79     3787   2025   5921   -396    179   -341       C  
ATOM    495  N   HIS A  80      20.929  26.088   5.971  1.00 33.08           N  
ANISOU  495  N   HIS A  80     4487   2787   5295   -476    578   -273       N  
ATOM    496  CA  HIS A  80      21.067  25.236   4.795  1.00 36.40           C  
ANISOU  496  CA  HIS A  80     4897   3242   5691   -398    626   -111       C  
ATOM    497  C   HIS A  80      19.839  24.356   4.603  1.00 43.18           C  
ANISOU  497  C   HIS A  80     5830   4181   6395   -434    715   -182       C  
ATOM    498  O   HIS A  80      19.411  24.117   3.468  1.00 47.02           O  
ANISOU  498  O   HIS A  80     6288   4675   6902   -356    742   -123       O  
ATOM    499  CB  HIS A  80      22.325  24.378   4.912  1.00 39.17           C  
ANISOU  499  CB  HIS A  80     5317   3576   5988   -383    560     43       C  
ATOM    500  CG  HIS A  80      22.636  23.599   3.674  1.00 47.58           C  
ANISOU  500  CG  HIS A  80     6394   4660   7026   -251    614    206       C  
ATOM    501  CD2 HIS A  80      22.375  22.313   3.341  1.00 48.51           C  
ANISOU  501  CD2 HIS A  80     6654   4813   6965   -228    643    222       C  
ATOM    502  ND1 HIS A  80      23.285  24.151   2.591  1.00 48.76           N  
ANISOU  502  ND1 HIS A  80     6416   4779   7332   -102    644    377       N  
ATOM    503  CE1 HIS A  80      23.418  23.237   1.647  1.00 48.00           C  
ANISOU  503  CE1 HIS A  80     6407   4713   7118     30    706    478       C  
ATOM    504  NE2 HIS A  80      22.874  22.113   2.076  1.00 47.49           N  
ANISOU  504  NE2 HIS A  80     6513   4673   6857    -47    686    373       N  
ATOM    505  N   LEU A  81      19.263  23.856   5.699  1.00 40.01           N  
ANISOU  505  N   LEU A  81     5527   3834   5840   -551    750   -292       N  
ATOM    506  CA  LEU A  81      18.042  23.065   5.588  1.00 34.41           C  
ANISOU  506  CA  LEU A  81     4843   3186   5043   -608    827   -327       C  
ATOM    507  C   LEU A  81      16.885  23.914   5.079  1.00 41.26           C  
ANISOU  507  C   LEU A  81     5559   4060   6056   -579    895   -405       C  
ATOM    508  O   LEU A  81      16.107  23.471   4.226  1.00 47.29           O  
ANISOU  508  O   LEU A  81     6286   4826   6855   -568    892   -369       O  
ATOM    509  CB  LEU A  81      17.695  22.439   6.938  1.00 31.86           C  
ANISOU  509  CB  LEU A  81     4633   2930   4541   -735    880   -387       C  
ATOM    510  CG  LEU A  81      16.375  21.666   6.993  1.00 33.59           C  
ANISOU  510  CG  LEU A  81     4835   3209   4717   -820    972   -387       C  
ATOM    511  CD1 LEU A  81      16.358  20.557   5.952  1.00 30.94           C  
ANISOU  511  CD1 LEU A  81     4543   2823   4390   -812    880   -273       C  
ATOM    512  CD2 LEU A  81      16.138  21.101   8.382  1.00 38.04           C  
ANISOU  512  CD2 LEU A  81     5507   3853   5093   -932   1055   -403       C  
ATOM    513  N   GLY A  82      16.757  25.141   5.591  1.00 44.18           N  
ANISOU  513  N   GLY A  82     5849   4415   6523   -559    930   -517       N  
ATOM    514  CA  GLY A  82      15.701  26.022   5.127  1.00 39.38           C  
ANISOU  514  CA  GLY A  82     5082   3799   6083   -515    991   -587       C  
ATOM    515  C   GLY A  82      15.892  26.484   3.698  1.00 41.84           C  
ANISOU  515  C   GLY A  82     5293   4048   6557   -411    917   -484       C  
ATOM    516  O   GLY A  82      14.912  26.735   2.989  1.00 48.02           O  
ANISOU  516  O   GLY A  82     5966   4829   7450   -383    934   -489       O  
ATOM    517  N   THR A  83      17.145  26.597   3.249  1.00 41.52           N  
ANISOU  517  N   THR A  83     5282   3957   6538   -346    838   -366       N  
ATOM    518  CA  THR A  83      17.400  26.995   1.869  1.00 32.54           C  
ANISOU  518  CA  THR A  83     4066   2779   5519   -224    800   -229       C  
ATOM    519  C   THR A  83      17.042  25.894   0.876  1.00 40.65           C  
ANISOU  519  C   THR A  83     5188   3841   6417   -180    781   -150       C  
ATOM    520  O   THR A  83      16.764  26.199  -0.288  1.00 42.72           O  
ANISOU  520  O   THR A  83     5409   4084   6737    -77    753    -76       O  
ATOM    521  CB  THR A  83      18.867  27.415   1.696  1.00 29.33           C  
ANISOU  521  CB  THR A  83     3635   2316   5193   -156    751    -84       C  
ATOM    522  CG2 THR A  83      19.722  26.264   1.178  1.00 34.10           C  
ANISOU  522  CG2 THR A  83     4358   2951   5646    -93    749     70       C  
ATOM    523  OG1 THR A  83      18.951  28.498   0.763  1.00 43.99           O  
ANISOU  523  OG1 THR A  83     5346   4116   7254    -55    739     17       O  
ATOM    524  N   LEU A  84      17.019  24.629   1.309  1.00 46.68           N  
ANISOU  524  N   LEU A  84     6094   4639   7004   -252    774   -164       N  
ATOM    525  CA  LEU A  84      16.582  23.552   0.430  1.00 37.13           C  
ANISOU  525  CA  LEU A  84     5001   3424   5683   -218    711   -119       C  
ATOM    526  C   LEU A  84      15.066  23.444   0.376  1.00 39.87           C  
ANISOU  526  C   LEU A  84     5277   3775   6096   -307    689   -202       C  
ATOM    527  O   LEU A  84      14.519  23.025  -0.649  1.00 52.99           O  
ANISOU  527  O   LEU A  84     6989   5398   7747   -257    586   -170       O  
ATOM    528  CB  LEU A  84      17.181  22.220   0.880  1.00 36.50           C  
ANISOU  528  CB  LEU A  84     5096   3346   5425   -260    685    -88       C  
ATOM    529  CG  LEU A  84      18.676  22.046   0.619  1.00 31.04           C  
ANISOU  529  CG  LEU A  84     4479   2639   4676   -134    690     38       C  
ATOM    530  CD1 LEU A  84      19.231  20.916   1.458  1.00 36.72           C  
ANISOU  530  CD1 LEU A  84     5333   3357   5263   -210    667     49       C  
ATOM    531  CD2 LEU A  84      18.931  21.792  -0.858  1.00 33.92           C  
ANISOU  531  CD2 LEU A  84     4932   2977   4978     65    663    139       C  
ATOM    532  N   MET A  85      14.377  23.796   1.464  1.00 37.02           N  
ANISOU  532  N   MET A  85     4808   3455   5805   -427    778   -300       N  
ATOM    533  CA  MET A  85      12.920  23.853   1.424  1.00 39.10           C  
ANISOU  533  CA  MET A  85     4937   3724   6193   -498    788   -346       C  
ATOM    534  C   MET A  85      12.445  24.972   0.506  1.00 39.48           C  
ANISOU  534  C   MET A  85     4839   3734   6427   -399    753   -346       C  
ATOM    535  O   MET A  85      11.456  24.814  -0.219  1.00 52.88           O  
ANISOU  535  O   MET A  85     6470   5400   8224   -407    662   -324       O  
ATOM    536  CB  MET A  85      12.360  24.041   2.834  1.00 44.54           C  
ANISOU  536  CB  MET A  85     5542   4484   6895   -606    946   -434       C  
ATOM    537  CG  MET A  85      12.809  22.985   3.832  1.00 47.75           C  
ANISOU  537  CG  MET A  85     6099   4936   7107   -707    984   -415       C  
ATOM    538  SD  MET A  85      12.053  23.200   5.454  1.00 46.44           S  
ANISOU  538  SD  MET A  85     5864   4877   6902   -800   1204   -497       S  
ATOM    539  CE  MET A  85      10.354  22.773   5.096  1.00 40.38           C  
ANISOU  539  CE  MET A  85     4890   4120   6332   -883   1238   -429       C  
ATOM    540  N   ALA A  86      13.143  26.109   0.523  1.00 39.99           N  
ANISOU  540  N   ALA A  86     4848   3784   6562   -313    797   -357       N  
ATOM    541  CA  ALA A  86      12.805  27.203  -0.381  1.00 35.40           C  
ANISOU  541  CA  ALA A  86     4132   3153   6164   -213    755   -329       C  
ATOM    542  C   ALA A  86      13.087  26.822  -1.828  1.00 43.75           C  
ANISOU  542  C   ALA A  86     5296   4180   7147   -101    627   -198       C  
ATOM    543  O   ALA A  86      12.270  27.081  -2.720  1.00 57.02           O  
ANISOU  543  O   ALA A  86     6916   5827   8921    -58    533   -170       O  
ATOM    544  CB  ALA A  86      13.580  28.463   0.007  1.00 32.65           C  
ANISOU  544  CB  ALA A  86     3707   2768   5930   -157    807   -350       C  
ATOM    545  N   ALA A  87      14.242  26.198  -2.078  1.00 39.67           N  
ANISOU  545  N   ALA A  87     4948   3673   6451    -35    619   -112       N  
ATOM    546  CA  ALA A  87      14.597  25.801  -3.437  1.00 31.81           C  
ANISOU  546  CA  ALA A  87     4099   2660   5328    118    531      9       C  
ATOM    547  C   ALA A  87      13.609  24.792  -4.005  1.00 35.92           C  
ANISOU  547  C   ALA A  87     4739   3149   5761     88    379    -30       C  
ATOM    548  O   ALA A  87      13.346  24.796  -5.213  1.00 45.09           O  
ANISOU  548  O   ALA A  87     5989   4275   6869    210    258     27       O  
ATOM    549  CB  ALA A  87      16.015  25.230  -3.466  1.00 33.44           C  
ANISOU  549  CB  ALA A  87     4454   2887   5365    209    586    108       C  
ATOM    550  N   HIS A  88      13.053  23.925  -3.159  1.00 37.73           N  
ANISOU  550  N   HIS A  88     4979   3378   5979    -73    363   -114       N  
ATOM    551  CA  HIS A  88      12.051  22.968  -3.609  1.00 34.78           C  
ANISOU  551  CA  HIS A  88     4683   2941   5590   -137    181   -137       C  
ATOM    552  C   HIS A  88      10.660  23.576  -3.722  1.00 42.14           C  
ANISOU  552  C   HIS A  88     5395   3848   6769   -217    117   -164       C  
ATOM    553  O   HIS A  88       9.768  22.934  -4.285  1.00 51.24           O  
ANISOU  553  O   HIS A  88     6582   4923   7964   -264    -86   -159       O  
ATOM    554  CB  HIS A  88      12.016  21.758  -2.671  1.00 31.82           C  
ANISOU  554  CB  HIS A  88     4384   2562   5142   -288    185   -170       C  
ATOM    555  CG  HIS A  88      13.163  20.815  -2.866  1.00 34.36           C  
ANISOU  555  CG  HIS A  88     4965   2863   5226   -196    161   -136       C  
ATOM    556  CD2 HIS A  88      13.223  19.591  -3.442  1.00 38.43           C  
ANISOU  556  CD2 HIS A  88     5722   3288   5593   -156    -11   -133       C  
ATOM    557  ND1 HIS A  88      14.445  21.109  -2.456  1.00 33.89           N  
ANISOU  557  ND1 HIS A  88     4933   2864   5081   -119    312    -98       N  
ATOM    558  CE1 HIS A  88      15.245  20.103  -2.764  1.00 34.10           C  
ANISOU  558  CE1 HIS A  88     5185   2852   4920    -27    263    -60       C  
ATOM    559  NE2 HIS A  88      14.528  19.170  -3.364  1.00 38.18           N  
ANISOU  559  NE2 HIS A  88     5852   3274   5381    -39     71    -94       N  
ATOM    560  N   GLY A  89      10.453  24.783  -3.202  1.00 47.72           N  
ANISOU  560  N   GLY A  89     5875   4600   7658   -228    265   -192       N  
ATOM    561  CA  GLY A  89       9.213  25.499  -3.425  1.00 52.05           C  
ANISOU  561  CA  GLY A  89     6196   5119   8463   -260    216   -203       C  
ATOM    562  C   GLY A  89       8.171  25.370  -2.333  1.00 56.93           C  
ANISOU  562  C   GLY A  89     6602   5768   9262   -419    322   -254       C  
ATOM    563  O   GLY A  89       6.982  25.210  -2.625  1.00 76.07           O  
ANISOU  563  O   GLY A  89     8878   8145  11880   -487    209   -223       O  
ATOM    564  N   TYR A  90       8.594  25.447  -1.074  1.00 41.39           N  
ANISOU  564  N   TYR A  90     4613   3878   7235   -471    538   -317       N  
ATOM    565  CA  TYR A  90       7.654  25.421   0.040  1.00 37.59           C  
ANISOU  565  CA  TYR A  90     3941   3454   6889   -584    703   -352       C  
ATOM    566  C   TYR A  90       7.455  26.786   0.677  1.00 41.20           C  
ANISOU  566  C   TYR A  90     4222   3946   7487   -512    895   -446       C  
ATOM    567  O   TYR A  90       6.347  27.093   1.130  1.00 49.55           O  
ANISOU  567  O   TYR A  90     5055   5027   8744   -541   1009   -458       O  
ATOM    568  CB  TYR A  90       8.110  24.403   1.088  1.00 34.30           C  
ANISOU  568  CB  TYR A  90     3659   3101   6272   -690    805   -354       C  
ATOM    569  CG  TYR A  90       7.897  22.983   0.617  1.00 34.65           C  
ANISOU  569  CG  TYR A  90     3820   3085   6262   -790    613   -262       C  
ATOM    570  CD1 TYR A  90       6.615  22.469   0.479  1.00 36.77           C  
ANISOU  570  CD1 TYR A  90     3917   3309   6744   -907    525   -183       C  
ATOM    571  CD2 TYR A  90       8.969  22.166   0.286  1.00 31.61           C  
ANISOU  571  CD2 TYR A  90     3706   2665   5640   -760    503   -246       C  
ATOM    572  CE1 TYR A  90       6.405  21.182   0.036  1.00 35.41           C  
ANISOU  572  CE1 TYR A  90     3860   3039   6553  -1006    299   -103       C  
ATOM    573  CE2 TYR A  90       8.768  20.872  -0.156  1.00 32.25           C  
ANISOU  573  CE2 TYR A  90     3920   2657   5675   -835    302   -183       C  
ATOM    574  CZ  TYR A  90       7.483  20.386  -0.278  1.00 43.20           C  
ANISOU  574  CZ  TYR A  90     5153   3982   7280   -965    183   -118       C  
ATOM    575  OH  TYR A  90       7.269  19.099  -0.716  1.00 49.03           O  
ANISOU  575  OH  TYR A  90     6033   4594   8004  -1050    -65    -58       O  
ATOM    576  N   PHE A  91       8.502  27.604   0.724  1.00 37.49           N  
ANISOU  576  N   PHE A  91     3842   3466   6938   -412    929   -504       N  
ATOM    577  CA  PHE A  91       8.377  29.042   0.899  1.00 37.15           C  
ANISOU  577  CA  PHE A  91     3655   3389   7071   -313   1012   -587       C  
ATOM    578  C   PHE A  91       9.314  29.717  -0.091  1.00 31.42           C  
ANISOU  578  C   PHE A  91     2998   2588   6352   -207    879   -527       C  
ATOM    579  O   PHE A  91      10.230  29.092  -0.632  1.00 35.01           O  
ANISOU  579  O   PHE A  91     3629   3044   6628   -195    787   -441       O  
ATOM    580  CB  PHE A  91       8.675  29.495   2.338  1.00 42.06           C  
ANISOU  580  CB  PHE A  91     4305   4059   7617   -308   1214   -730       C  
ATOM    581  CG  PHE A  91       9.916  28.891   2.932  1.00 38.33           C  
ANISOU  581  CG  PHE A  91     4066   3620   6877   -351   1212   -740       C  
ATOM    582  CD1 PHE A  91      11.158  29.462   2.711  1.00 39.45           C  
ANISOU  582  CD1 PHE A  91     4306   3697   6985   -288   1124   -737       C  
ATOM    583  CD2 PHE A  91       9.834  27.768   3.736  1.00 32.66           C  
ANISOU  583  CD2 PHE A  91     3446   2991   5972   -457   1292   -729       C  
ATOM    584  CE1 PHE A  91      12.296  28.911   3.268  1.00 38.71           C  
ANISOU  584  CE1 PHE A  91     4398   3625   6685   -328   1106   -727       C  
ATOM    585  CE2 PHE A  91      10.967  27.213   4.295  1.00 38.31           C  
ANISOU  585  CE2 PHE A  91     4370   3728   6456   -494   1273   -729       C  
ATOM    586  CZ  PHE A  91      12.199  27.785   4.061  1.00 37.38           C  
ANISOU  586  CZ  PHE A  91     4342   3544   6316   -428   1175   -732       C  
ATOM    587  N   PHE A  92       9.072  30.999  -0.339  1.00 32.08           N  
ANISOU  587  N   PHE A  92     2933   2602   6654   -117    879   -555       N  
ATOM    588  CA  PHE A  92       9.761  31.674  -1.427  1.00 35.60           C  
ANISOU  588  CA  PHE A  92     3400   2973   7154    -17    751   -444       C  
ATOM    589  C   PHE A  92       9.959  33.140  -1.083  1.00 42.61           C  
ANISOU  589  C   PHE A  92     4168   3770   8254     58    793   -513       C  
ATOM    590  O   PHE A  92       9.128  33.729  -0.382  1.00 46.60           O  
ANISOU  590  O   PHE A  92     4535   4254   8916     67    889   -647       O  
ATOM    591  CB  PHE A  92       8.979  31.543  -2.742  1.00 37.67           C  
ANISOU  591  CB  PHE A  92     3605   3205   7501     20    591   -326       C  
ATOM    592  CG  PHE A  92       7.544  31.979  -2.641  1.00 36.31           C  
ANISOU  592  CG  PHE A  92     3198   3005   7594      3    599   -376       C  
ATOM    593  CD1 PHE A  92       6.558  31.081  -2.265  1.00 34.56           C  
ANISOU  593  CD1 PHE A  92     2908   2832   7390   -101    619   -396       C  
ATOM    594  CD2 PHE A  92       7.178  33.284  -2.934  1.00 34.96           C  
ANISOU  594  CD2 PHE A  92     2849   2748   7686     95    584   -377       C  
ATOM    595  CE1 PHE A  92       5.237  31.478  -2.178  1.00 44.36           C  
ANISOU  595  CE1 PHE A  92     3889   4049   8916   -109    640   -407       C  
ATOM    596  CE2 PHE A  92       5.858  33.688  -2.848  1.00 39.31           C  
ANISOU  596  CE2 PHE A  92     3161   3269   8508     98    599   -411       C  
ATOM    597  CZ  PHE A  92       4.887  32.784  -2.470  1.00 40.86           C  
ANISOU  597  CZ  PHE A  92     3271   3526   8728     -1    635   -420       C  
ATOM    598  N   PRO A  93      11.043  33.753  -1.557  1.00 39.94           N  
ANISOU  598  N   PRO A  93     3872   3365   7938    121    725   -414       N  
ATOM    599  CA  PRO A  93      11.213  35.199  -1.374  1.00 40.05           C  
ANISOU  599  CA  PRO A  93     3761   3247   8207    186    710   -454       C  
ATOM    600  C   PRO A  93      10.275  35.967  -2.295  1.00 51.20           C  
ANISOU  600  C   PRO A  93     4998   4590   9865    260    637   -387       C  
ATOM    601  O   PRO A  93      10.196  35.691  -3.494  1.00 56.38           O  
ANISOU  601  O   PRO A  93     5670   5267  10485    297    536   -212       O  
ATOM    602  CB  PRO A  93      12.683  35.431  -1.737  1.00 36.34           C  
ANISOU  602  CB  PRO A  93     3369   2731   7709    211    643   -297       C  
ATOM    603  CG  PRO A  93      13.001  34.328  -2.698  1.00 30.72           C  
ANISOU  603  CG  PRO A  93     2780   2124   6768    225    618   -123       C  
ATOM    604  CD  PRO A  93      12.188  33.140  -2.255  1.00 35.54           C  
ANISOU  604  CD  PRO A  93     3469   2840   7194    143    666   -244       C  
ATOM    605  N   ILE A  94       9.558  36.937  -1.721  1.00 47.81           N  
ANISOU  605  N   ILE A  94     4419   4072   9675    300    682   -532       N  
ATOM    606  CA  ILE A  94       8.604  37.724  -2.494  1.00 46.15           C  
ANISOU  606  CA  ILE A  94     4016   3780   9738    374    608   -475       C  
ATOM    607  C   ILE A  94       9.272  38.692  -3.457  1.00 52.07           C  
ANISOU  607  C   ILE A  94     4752   4455  10577    412    461   -283       C  
ATOM    608  O   ILE A  94       8.582  39.297  -4.285  1.00 64.76           O  
ANISOU  608  O   ILE A  94     6249   6031  12325    442    364   -185       O  
ATOM    609  CB  ILE A  94       7.670  38.526  -1.566  1.00 44.32           C  
ANISOU  609  CB  ILE A  94     3652   3507   9680    402    708   -674       C  
ATOM    610  CG1 ILE A  94       8.467  39.590  -0.809  1.00 42.45           C  
ANISOU  610  CG1 ILE A  94     3486   3185   9459    413    690   -779       C  
ATOM    611  CG2 ILE A  94       6.947  37.597  -0.600  1.00 51.55           C  
ANISOU  611  CG2 ILE A  94     4560   4532  10496    370    898   -826       C  
ATOM    612  CD1 ILE A  94       7.655  40.809  -0.432  1.00 43.21           C  
ANISOU  612  CD1 ILE A  94     3469   3204   9747    472    695   -897       C  
ATOM    613  N   SER A  95      10.592  38.857  -3.375  1.00 49.76           N  
ANISOU  613  N   SER A  95     4560   4147  10199    395    439   -203       N  
ATOM    614  CA  SER A  95      11.297  39.853  -4.172  1.00 48.35           C  
ANISOU  614  CA  SER A  95     4341   3919  10112    409    326      2       C  
ATOM    615  C   SER A  95      12.361  39.254  -5.084  1.00 55.26           C  
ANISOU  615  C   SER A  95     5321   4863  10812    437    313    258       C  
ATOM    616  O   SER A  95      13.200  39.999  -5.603  1.00 66.12           O  
ANISOU  616  O   SER A  95     6661   6216  12246    440    261    452       O  
ATOM    617  CB  SER A  95      11.940  40.903  -3.260  1.00 50.17           C  
ANISOU  617  CB  SER A  95     4537   4045  10478    372    291    -99       C  
ATOM    618  OG  SER A  95      10.964  41.586  -2.493  1.00 70.41           O  
ANISOU  618  OG  SER A  95     7027   6544  13183    387    310   -328       O  
ATOM    619  N   ASP A  96      12.354  37.940  -5.303  1.00 49.28           N  
ANISOU  619  N   ASP A  96     4691   4186   9848    466    366    275       N  
ATOM    620  CA  ASP A  96      13.406  37.315  -6.091  1.00 43.48           C  
ANISOU  620  CA  ASP A  96     4086   3523   8911    524    382    506       C  
ATOM    621  C   ASP A  96      12.882  36.048  -6.752  1.00 47.77           C  
ANISOU  621  C   ASP A  96     4789   4174   9188    565    371    519       C  
ATOM    622  O   ASP A  96      12.160  35.264  -6.130  1.00 58.74           O  
ANISOU  622  O   ASP A  96     6224   5617  10479    480    385    325       O  
ATOM    623  CB  ASP A  96      14.627  36.989  -5.221  1.00 51.43           C  
ANISOU  623  CB  ASP A  96     5155   4532   9853    470    451    489       C  
ATOM    624  CG  ASP A  96      15.905  36.860  -6.028  1.00 67.42           C  
ANISOU  624  CG  ASP A  96     7231   6631  11754    531    480    779       C  
ATOM    625  OD1 ASP A  96      15.828  36.523  -7.228  1.00 74.85           O  
ANISOU  625  OD1 ASP A  96     8251   7650  12538    645    488    960       O  
ATOM    626  OD2 ASP A  96      16.992  37.098  -5.458  1.00 72.83           O1-
ANISOU  626  OD2 ASP A  96     7879   7296  12497    476    491    830       O1-
ATOM    627  N   HIS A  97      13.256  35.858  -8.020  1.00 45.53           N  
ANISOU  627  N   HIS A  97     4608   3938   8754    688    338    755       N  
ATOM    628  CA  HIS A  97      12.969  34.614  -8.724  1.00 39.16           C  
ANISOU  628  CA  HIS A  97     4026   3237   7617    738    292    765       C  
ATOM    629  C   HIS A  97      13.879  33.474  -8.285  1.00 40.96           C  
ANISOU  629  C   HIS A  97     4432   3554   7579    722    390    737       C  
ATOM    630  O   HIS A  97      13.549  32.307  -8.526  1.00 47.59           O  
ANISOU  630  O   HIS A  97     5464   4454   8166    726    340    668       O  
ATOM    631  CB  HIS A  97      13.098  34.818 -10.237  1.00 45.99           C  
ANISOU  631  CB  HIS A  97     4993   4124   8359    915    226   1017       C  
ATOM    632  CG  HIS A  97      11.893  35.434 -10.877  1.00 47.34           C  
ANISOU  632  CG  HIS A  97     5074   4228   8687    933     59   1023       C  
ATOM    633  CD2 HIS A  97      11.556  36.729 -11.088  1.00 45.20           C  
ANISOU  633  CD2 HIS A  97     4593   3853   8726    951     11   1112       C  
ATOM    634  ND1 HIS A  97      10.866  34.682 -11.406  1.00 47.19           N  
ANISOU  634  ND1 HIS A  97     5182   4224   8524    933   -112    941       N  
ATOM    635  CE1 HIS A  97       9.946  35.486 -11.908  1.00 42.90           C  
ANISOU  635  CE1 HIS A  97     4501   3601   8197    949   -257    985       C  
ATOM    636  NE2 HIS A  97      10.340  36.734 -11.728  1.00 44.63           N  
ANISOU  636  NE2 HIS A  97     4517   3751   8689    966   -175   1087       N  
ATOM    637  N   VAL A  98      15.009  33.781  -7.655  1.00 43.02           N  
ANISOU  637  N   VAL A  98     4630   3801   7914    702    501    795       N  
ATOM    638  CA  VAL A  98      15.942  32.768  -7.175  1.00 39.78           C  
ANISOU  638  CA  VAL A  98     4360   3462   7293    687    588    786       C  
ATOM    639  C   VAL A  98      15.491  32.316  -5.792  1.00 43.90           C  
ANISOU  639  C   VAL A  98     4869   3978   7831    511    591    517       C  
ATOM    640  O   VAL A  98      15.429  33.119  -4.855  1.00 54.51           O  
ANISOU  640  O   VAL A  98     6065   5250   9396    420    600    408       O  
ATOM    641  CB  VAL A  98      17.379  33.308  -7.140  1.00 30.77           C  
ANISOU  641  CB  VAL A  98     3130   2299   6261    742    682   1006       C  
ATOM    642  CG1 VAL A  98      18.318  32.280  -6.533  1.00 29.91           C  
ANISOU  642  CG1 VAL A  98     3137   2250   5976    719    758    991       C  
ATOM    643  CG2 VAL A  98      17.831  33.688  -8.541  1.00 34.97           C  
ANISOU  643  CG2 VAL A  98     3676   2865   6746    935    725   1315       C  
ATOM    644  N   LEU A  99      15.180  31.028  -5.666  1.00 40.20           N  
ANISOU  644  N   LEU A  99     4574   3579   7121    474    578    417       N  
ATOM    645  CA  LEU A  99      14.623  30.472  -4.435  1.00 33.79           C  
ANISOU  645  CA  LEU A  99     3761   2781   6295    313    595    197       C  
ATOM    646  C   LEU A  99      15.768  30.071  -3.514  1.00 36.70           C  
ANISOU  646  C   LEU A  99     4190   3170   6582    264    671    190       C  
ATOM    647  O   LEU A  99      16.428  29.052  -3.730  1.00 36.97           O  
ANISOU  647  O   LEU A  99     4387   3254   6405    305    686    258       O  
ATOM    648  CB  LEU A  99      13.717  29.288  -4.746  1.00 28.39           C  
ANISOU  648  CB  LEU A  99     3213   2136   5439    278    515    125       C  
ATOM    649  CG  LEU A  99      12.563  29.595  -5.701  1.00 29.47           C  
ANISOU  649  CG  LEU A  99     3297   2236   5664    319    385    143       C  
ATOM    650  CD1 LEU A  99      11.722  28.359  -5.919  1.00 29.87           C  
ANISOU  650  CD1 LEU A  99     3479   2291   5580    258    257     77       C  
ATOM    651  CD2 LEU A  99      11.710  30.736  -5.171  1.00 36.04           C  
ANISOU  651  CD2 LEU A  99     3875   3018   6801    256    408     57       C  
ATOM    652  N   THR A 100      16.002  30.880  -2.484  1.00 45.32           N  
ANISOU  652  N   THR A 100     5164   4209   7845    186    699    102       N  
ATOM    653  CA  THR A 100      16.985  30.572  -1.457  1.00 42.33           C  
ANISOU  653  CA  THR A 100     4842   3832   7410    118    726     72       C  
ATOM    654  C   THR A 100      16.537  31.226  -0.158  1.00 41.55           C  
ANISOU  654  C   THR A 100     4679   3685   7423     15    731   -141       C  
ATOM    655  O   THR A 100      15.584  32.008  -0.129  1.00 38.41           O  
ANISOU  655  O   THR A 100     4171   3247   7178     20    736   -244       O  
ATOM    656  CB  THR A 100      18.390  31.045  -1.850  1.00 45.31           C  
ANISOU  656  CB  THR A 100     5166   4163   7889    198    717    292       C  
ATOM    657  CG2 THR A 100      18.456  32.563  -1.865  1.00 36.87           C  
ANISOU  657  CG2 THR A 100     3906   2970   7134    207    666    327       C  
ATOM    658  OG1 THR A 100      19.346  30.546  -0.906  1.00 61.89           O  
ANISOU  658  OG1 THR A 100     7329   6262   9923    128    711    279       O  
ATOM    659  N   LEU A 101      17.237  30.897   0.923  1.00 42.63           N  
ANISOU  659  N   LEU A 101     4902   3824   7473    -60    729   -208       N  
ATOM    660  CA  LEU A 101      16.932  31.423   2.245  1.00 40.34           C  
ANISOU  660  CA  LEU A 101     4621   3492   7212   -133    732   -424       C  
ATOM    661  C   LEU A 101      18.124  32.200   2.783  1.00 37.43           C  
ANISOU  661  C   LEU A 101     4239   3000   6983   -143    616   -399       C  
ATOM    662  O   LEU A 101      19.271  31.757   2.666  1.00 41.15           O  
ANISOU  662  O   LEU A 101     4742   3467   7426   -150    562   -239       O  
ATOM    663  CB  LEU A 101      16.564  30.301   3.221  1.00 43.73           C  
ANISOU  663  CB  LEU A 101     5203   4030   7383   -224    806   -545       C  
ATOM    664  CG  LEU A 101      16.216  30.764   4.637  1.00 40.38           C  
ANISOU  664  CG  LEU A 101     4837   3591   6916   -267    844   -769       C  
ATOM    665  CD1 LEU A 101      14.972  31.635   4.619  1.00 36.80           C  
ANISOU  665  CD1 LEU A 101     4256   3116   6611   -213    927   -902       C  
ATOM    666  CD2 LEU A 101      16.036  29.582   5.573  1.00 43.90           C  
ANISOU  666  CD2 LEU A 101     5443   4155   7082   -355    924   -826       C  
ATOM    667  N   LYS A 102      17.845  33.357   3.373  1.00 39.30           N  
ANISOU  667  N   LYS A 102     4424   3118   7390   -138    561   -553       N  
ATOM    668  CA  LYS A 102      18.858  34.193   3.999  1.00 41.43           C  
ANISOU  668  CA  LYS A 102     4694   3224   7825   -162    392   -567       C  
ATOM    669  C   LYS A 102      18.493  34.418   5.458  1.00 45.42           C  
ANISOU  669  C   LYS A 102     5359   3696   8203   -196    370   -863       C  
ATOM    670  O   LYS A 102      17.314  34.553   5.800  1.00 51.04           O  
ANISOU  670  O   LYS A 102     6093   4461   8839   -158    502  -1051       O  
ATOM    671  CB  LYS A 102      18.993  35.534   3.274  1.00 41.70           C  
ANISOU  671  CB  LYS A 102     4537   3089   8217   -103    293   -467       C  
ATOM    672  CG  LYS A 102      19.323  35.400   1.799  1.00 48.14           C  
ANISOU  672  CG  LYS A 102     5210   3949   9130    -39    338   -155       C  
ATOM    673  CD  LYS A 102      19.113  36.714   1.071  1.00 59.97           C  
ANISOU  673  CD  LYS A 102     6522   5319  10944     23    272    -64       C  
ATOM    674  CE  LYS A 102      18.911  36.487  -0.417  1.00 67.94           C  
ANISOU  674  CE  LYS A 102     7443   6421  11951    115    370    187       C  
ATOM    675  NZ  LYS A 102      17.720  37.224  -0.922  1.00 74.68           N1+
ANISOU  675  NZ  LYS A 102     8206   7262  12908    167    382    114       N1+
ATOM    676  N   ASP A 103      19.511  34.457   6.315  1.00 44.60           N  
ANISOU  676  N   ASP A 103     5370   3504   8073   -254    203   -892       N  
ATOM    677  CA  ASP A 103      19.314  34.632   7.753  1.00 44.25           C  
ANISOU  677  CA  ASP A 103     5542   3424   7848   -268    155  -1173       C  
ATOM    678  C   ASP A 103      19.267  36.120   8.106  1.00 48.39           C  
ANISOU  678  C   ASP A 103     6054   3716   8617   -210    -11  -1345       C  
ATOM    679  O   ASP A 103      20.084  36.643   8.864  1.00 56.85           O  
ANISOU  679  O   ASP A 103     7238   4611   9750   -242   -259  -1428       O  
ATOM    680  CB  ASP A 103      20.414  33.908   8.523  1.00 50.89           C  
ANISOU  680  CB  ASP A 103     6543   4268   8524   -358     12  -1127       C  
ATOM    681  CG  ASP A 103      20.133  33.820  10.011  1.00 64.69           C  
ANISOU  681  CG  ASP A 103     8572   6031   9975   -363     -7  -1404       C  
ATOM    682  OD1 ASP A 103      19.067  34.300  10.452  1.00 70.02           O  
ANISOU  682  OD1 ASP A 103     9315   6729  10562   -279    128  -1632       O  
ATOM    683  OD2 ASP A 103      20.981  33.266  10.741  1.00 71.48           O1-
ANISOU  683  OD2 ASP A 103     9591   6886  10682   -435   -151  -1383       O1-
ATOM    684  N   ASP A 104      18.282  36.805   7.537  1.00 40.49           N  
ANISOU  684  N   ASP A 104     4918   2696   7771   -123    103  -1400       N  
ATOM    685  CA  ASP A 104      18.141  38.240   7.753  1.00 40.52           C  
ANISOU  685  CA  ASP A 104     4896   2502   7998    -48    -47  -1537       C  
ATOM    686  C   ASP A 104      16.671  38.611   7.564  1.00 42.03           C  
ANISOU  686  C   ASP A 104     5015   2755   8200     68    173  -1683       C  
ATOM    687  O   ASP A 104      15.792  37.743   7.587  1.00 54.06           O  
ANISOU  687  O   ASP A 104     6549   4459   9534     80    426  -1729       O  
ATOM    688  CB  ASP A 104      19.109  39.009   6.832  1.00 54.51           C  
ANISOU  688  CB  ASP A 104     6455   4174  10080    -80   -260  -1242       C  
ATOM    689  CG  ASP A 104      18.928  38.671   5.357  1.00 65.05           C  
ANISOU  689  CG  ASP A 104     7556   5615  11544    -70   -117   -959       C  
ATOM    690  OD1 ASP A 104      17.844  38.189   4.971  1.00 63.31           O  
ANISOU  690  OD1 ASP A 104     7311   5504  11241    -25    102  -1016       O  
ATOM    691  OD2 ASP A 104      19.882  38.894   4.578  1.00 70.64           O1-
ANISOU  691  OD2 ASP A 104     8105   6301  12432    -98   -226   -668       O1-
ATOM    692  N   GLY A 105      16.402  39.905   7.377  1.00 43.20           N  
ANISOU  692  N   GLY A 105     5072   2788   8553    147     67  -1715       N  
ATOM    693  CA  GLY A 105      15.067  40.458   7.272  1.00 43.69           C  
ANISOU  693  CA  GLY A 105     5053   2881   8667    270    234  -1847       C  
ATOM    694  C   GLY A 105      14.378  40.335   5.931  1.00 49.64           C  
ANISOU  694  C   GLY A 105     5540   3720   9600    276    357  -1640       C  
ATOM    695  O   GLY A 105      13.337  40.967   5.732  1.00 63.61           O  
ANISOU  695  O   GLY A 105     7200   5490  11481    370    442  -1709       O  
ATOM    696  N   THR A 106      14.917  39.549   4.999  1.00 44.80           N  
ANISOU  696  N   THR A 106     4835   3176   9010    190    358  -1385       N  
ATOM    697  CA  THR A 106      14.239  39.330   3.727  1.00 43.21           C  
ANISOU  697  CA  THR A 106     4437   3057   8924    209    458  -1198       C  
ATOM    698  C   THR A 106      12.886  38.666   3.962  1.00 46.35           C  
ANISOU  698  C   THR A 106     4826   3575   9211    252    699  -1344       C  
ATOM    699  O   THR A 106      12.757  37.756   4.784  1.00 59.63           O  
ANISOU  699  O   THR A 106     6652   5379  10627    214    828  -1455       O  
ATOM    700  CB  THR A 106      15.103  38.463   2.807  1.00 46.32           C  
ANISOU  700  CB  THR A 106     4805   3508   9285    140    435   -920       C  
ATOM    701  CG2 THR A 106      14.469  38.343   1.425  1.00 51.43           C  
ANISOU  701  CG2 THR A 106     5295   4221  10025    183    490   -723       C  
ATOM    702  OG1 THR A 106      16.403  39.052   2.675  1.00 48.55           O  
ANISOU  702  OG1 THR A 106     5061   3698   9688    103    238   -757       O  
ATOM    703  N   PHE A 107      11.870  39.131   3.238  1.00 43.82           N  
ANISOU  703  N   PHE A 107     4321   3268   9059    314    743  -1295       N  
ATOM    704  CA  PHE A 107      10.501  38.682   3.455  1.00 40.12           C  
ANISOU  704  CA  PHE A 107     3780   2904   8559    361    956  -1404       C  
ATOM    705  C   PHE A 107      10.173  37.477   2.584  1.00 45.13           C  
ANISOU  705  C   PHE A 107     4357   3694   9096    284   1003  -1210       C  
ATOM    706  O   PHE A 107      10.515  37.436   1.399  1.00 46.48           O  
ANISOU  706  O   PHE A 107     4466   3845   9350    268    879   -997       O  
ATOM    707  CB  PHE A 107       9.514  39.818   3.184  1.00 42.46           C  
ANISOU  707  CB  PHE A 107     3906   3149   9078    453    944  -1432       C  
ATOM    708  CG  PHE A 107       9.574  40.918   4.203  1.00 45.80           C  
ANISOU  708  CG  PHE A 107     4426   3469   9508    540    912  -1647       C  
ATOM    709  CD1 PHE A 107       9.249  40.666   5.526  1.00 48.16           C  
ANISOU  709  CD1 PHE A 107     4884   3822   9591    606   1085  -1887       C  
ATOM    710  CD2 PHE A 107       9.956  42.200   3.844  1.00 46.11           C  
ANISOU  710  CD2 PHE A 107     4414   3352   9752    567    706  -1605       C  
ATOM    711  CE1 PHE A 107       9.305  41.668   6.475  1.00 47.94           C  
ANISOU  711  CE1 PHE A 107     5001   3687   9527    720   1039  -2101       C  
ATOM    712  CE2 PHE A 107      10.013  43.210   4.788  1.00 56.00           C  
ANISOU  712  CE2 PHE A 107     5786   4481  11010    661    646  -1818       C  
ATOM    713  CZ  PHE A 107       9.686  42.943   6.106  1.00 57.96           C  
ANISOU  713  CZ  PHE A 107     6229   4775  11016    749    806  -2075       C  
ATOM    714  N   TYR A 108       9.502  36.497   3.187  1.00 43.95           N  
ANISOU  714  N   TYR A 108     5506   4965   6228   -130     28   -277       N  
ATOM    715  CA  TYR A 108       9.162  35.245   2.534  1.00 32.69           C  
ANISOU  715  CA  TYR A 108     3949   3602   4869   -148    100   -133       C  
ATOM    716  C   TYR A 108       7.672  34.979   2.690  1.00 32.78           C  
ANISOU  716  C   TYR A 108     3868   3718   4871    -60    228   -179       C  
ATOM    717  O   TYR A 108       6.976  35.632   3.470  1.00 44.84           O  
ANISOU  717  O   TYR A 108     5417   5311   6308     38    282   -307       O  
ATOM    718  CB  TYR A 108       9.976  34.076   3.107  1.00 36.37           C  
ANISOU  718  CB  TYR A 108     4398   4175   5245   -240    111      8       C  
ATOM    719  CG  TYR A 108      11.451  34.160   2.795  1.00 36.81           C  
ANISOU  719  CG  TYR A 108     4485   4186   5315   -316     -8     97       C  
ATOM    720  CD1 TYR A 108      12.302  34.930   3.575  1.00 33.91           C  
ANISOU  720  CD1 TYR A 108     4190   3846   4847   -377   -105     39       C  
ATOM    721  CD2 TYR A 108      11.992  33.471   1.718  1.00 39.41           C  
ANISOU  721  CD2 TYR A 108     4765   4467   5743   -330    -25    237       C  
ATOM    722  CE1 TYR A 108      13.651  35.014   3.290  1.00 36.44           C  
ANISOU  722  CE1 TYR A 108     4498   4175   5174   -468   -218    141       C  
ATOM    723  CE2 TYR A 108      13.339  33.548   1.427  1.00 40.05           C  
ANISOU  723  CE2 TYR A 108     4838   4557   5823   -381   -119    337       C  
ATOM    724  CZ  TYR A 108      14.165  34.320   2.216  1.00 43.41           C  
ANISOU  724  CZ  TYR A 108     5300   5038   6155   -459   -217    299       C  
ATOM    725  OH  TYR A 108      15.508  34.400   1.931  1.00 58.35           O  
ANISOU  725  OH  TYR A 108     7144   6986   8039   -530   -315    419       O  
ATOM    726  N   ARG A 109       7.190  33.995   1.938  1.00 34.85           N  
ANISOU  726  N   ARG A 109     4024   4007   5211    -99    275    -72       N  
ATOM    727  CA  ARG A 109       5.770  33.690   1.884  1.00 38.56           C  
ANISOU  727  CA  ARG A 109     4364   4600   5686    -58    380    -87       C  
ATOM    728  C   ARG A 109       5.621  32.192   1.665  1.00 41.81           C  
ANISOU  728  C   ARG A 109     4714   5061   6109   -192    430     58       C  
ATOM    729  O   ARG A 109       6.359  31.600   0.873  1.00 38.54           O  
ANISOU  729  O   ARG A 109     4347   4527   5768   -258    371    146       O  
ATOM    730  CB  ARG A 109       5.088  34.491   0.765  1.00 38.70           C  
ANISOU  730  CB  ARG A 109     4325   4552   5828     45    345   -146       C  
ATOM    731  CG  ARG A 109       3.580  34.634   0.884  1.00 41.73           C  
ANISOU  731  CG  ARG A 109     4554   5111   6190    144    444   -194       C  
ATOM    732  CD  ARG A 109       3.051  35.577  -0.192  1.00 42.60           C  
ANISOU  732  CD  ARG A 109     4624   5152   6409    284    392   -244       C  
ATOM    733  NE  ARG A 109       2.976  36.964   0.264  1.00 43.86           N  
ANISOU  733  NE  ARG A 109     4891   5240   6535    480    386   -383       N  
ATOM    734  CZ  ARG A 109       3.006  38.021  -0.543  1.00 40.99           C  
ANISOU  734  CZ  ARG A 109     4597   4713   6263    607    310   -425       C  
ATOM    735  NH1 ARG A 109       3.131  37.857  -1.854  1.00 42.53           N1+
ANISOU  735  NH1 ARG A 109     4745   4834   6579    559    236   -334       N1+
ATOM    736  NH2 ARG A 109       2.924  39.244  -0.038  1.00 39.49           N  
ANISOU  736  NH2 ARG A 109     4551   4422   6033    785    310   -558       N  
ATOM    737  N   PHE A 110       4.687  31.581   2.388  1.00 42.58           N  
ANISOU  737  N   PHE A 110     4721   5330   6126   -232    543     87       N  
ATOM    738  CA  PHE A 110       4.459  30.150   2.243  1.00 36.15           C  
ANISOU  738  CA  PHE A 110     3880   4534   5321   -390    591    228       C  
ATOM    739  C   PHE A 110       3.799  29.840   0.905  1.00 34.08           C  
ANISOU  739  C   PHE A 110     3537   4223   5190   -447    559    242       C  
ATOM    740  O   PHE A 110       3.008  30.626   0.377  1.00 37.32           O  
ANISOU  740  O   PHE A 110     3832   4697   5650   -363    547    161       O  
ATOM    741  CB  PHE A 110       3.585  29.619   3.382  1.00 36.32           C  
ANISOU  741  CB  PHE A 110     3815   4769   5215   -448    724    275       C  
ATOM    742  CG  PHE A 110       4.323  29.409   4.673  1.00 38.72           C  
ANISOU  742  CG  PHE A 110     4221   5124   5366   -444    758    318       C  
ATOM    743  CD1 PHE A 110       5.438  28.587   4.725  1.00 45.37           C  
ANISOU  743  CD1 PHE A 110     5197   5840   6200   -510    713    438       C  
ATOM    744  CD2 PHE A 110       3.886  30.011   5.842  1.00 42.34           C  
ANISOU  744  CD2 PHE A 110     4638   5778   5669   -356    838    243       C  
ATOM    745  CE1 PHE A 110       6.116  28.385   5.914  1.00 45.40           C  
ANISOU  745  CE1 PHE A 110     5279   5923   6049   -498    734    494       C  
ATOM    746  CE2 PHE A 110       4.558  29.814   7.035  1.00 43.94           C  
ANISOU  746  CE2 PHE A 110     4935   6054   5707   -356    860    283       C  
ATOM    747  CZ  PHE A 110       5.675  29.000   7.071  1.00 44.54           C  
ANISOU  747  CZ  PHE A 110     5129   6015   5780   -434    802    415       C  
ATOM    748  N   GLN A 111       4.130  28.673   0.359  1.00 34.94           N  
ANISOU  748  N   GLN A 111     3719   4217   5340   -580    540    346       N  
ATOM    749  CA  GLN A 111       3.505  28.181  -0.860  1.00 36.37           C  
ANISOU  749  CA  GLN A 111     3850   4354   5617   -674    502    357       C  
ATOM    750  C   GLN A 111       2.242  27.403  -0.516  1.00 49.97           C  
ANISOU  750  C   GLN A 111     5447   6235   7304   -844    584    412       C  
ATOM    751  O   GLN A 111       2.218  26.631   0.448  1.00 63.85           O  
ANISOU  751  O   GLN A 111     7245   8034   8982   -946    665    503       O  
ATOM    752  CB  GLN A 111       4.475  27.292  -1.642  1.00 41.52           C  
ANISOU  752  CB  GLN A 111     4676   4788   6313   -726    443    423       C  
ATOM    753  CG  GLN A 111       3.897  26.676  -2.912  1.00 39.45           C  
ANISOU  753  CG  GLN A 111     4408   4461   6122   -837    394    418       C  
ATOM    754  CD  GLN A 111       3.604  27.707  -3.986  1.00 37.83           C  
ANISOU  754  CD  GLN A 111     4098   4290   5986   -734    315    327       C  
ATOM    755  NE2 GLN A 111       4.534  27.870  -4.922  1.00 45.62           N  
ANISOU  755  NE2 GLN A 111     5189   5131   7012   -651    240    321       N  
ATOM    756  OE1 GLN A 111       2.553  28.346  -3.978  1.00 40.66           O  
ANISOU  756  OE1 GLN A 111     4276   4820   6352   -715    326    278       O  
ATOM    757  N   THR A 112       1.191  27.616  -1.305  1.00 51.92           N  
ANISOU  757  N   THR A 112     5530   6594   7605   -882    559    372       N  
ATOM    758  CA  THR A 112      -0.058  26.905  -1.077  1.00 47.21           C  
ANISOU  758  CA  THR A 112     4772   6188   6976  -1079    623    436       C  
ATOM    759  C   THR A 112       0.093  25.441  -1.491  1.00 46.14           C  
ANISOU  759  C   THR A 112     4789   5878   6866  -1333    597    529       C  
ATOM    760  O   THR A 112       0.788  25.140  -2.467  1.00 51.57           O  
ANISOU  760  O   THR A 112     5640   6339   7614  -1329    506    504       O  
ATOM    761  CB  THR A 112      -1.206  27.568  -1.846  1.00 44.74           C  
ANISOU  761  CB  THR A 112     4215   6081   6703  -1042    589    377       C  
ATOM    762  CG2 THR A 112      -0.878  27.688  -3.330  1.00 36.74           C  
ANISOU  762  CG2 THR A 112     3269   4906   5785  -1023    454    325       C  
ATOM    763  OG1 THR A 112      -2.409  26.806  -1.680  1.00 59.61           O  
ANISOU  763  OG1 THR A 112     5912   8185   8553  -1275    639    458       O  
ATOM    764  N   PRO A 113      -0.530  24.511  -0.761  1.00 42.65           N  
ANISOU  764  N   PRO A 113     4316   5523   6366  -1551    679    640       N  
ATOM    765  CA  PRO A 113      -0.320  23.080  -1.047  1.00 41.82           C  
ANISOU  765  CA  PRO A 113     4422   5188   6279  -1796    657    732       C  
ATOM    766  C   PRO A 113      -0.705  22.658  -2.456  1.00 41.40           C  
ANISOU  766  C   PRO A 113     4395   5033   6303  -1946    541    677       C  
ATOM    767  O   PRO A 113      -0.306  21.568  -2.887  1.00 43.60           O  
ANISOU  767  O   PRO A 113     4923   5045   6600  -2094    501    712       O  
ATOM    768  CB  PRO A 113      -1.196  22.383   0.004  1.00 42.95           C  
ANISOU  768  CB  PRO A 113     4465   5510   6345  -2024    771    870       C  
ATOM    769  CG  PRO A 113      -1.298  23.369   1.116  1.00 42.80           C  
ANISOU  769  CG  PRO A 113     4277   5750   6236  -1818    871    856       C  
ATOM    770  CD  PRO A 113      -1.328  24.718   0.459  1.00 50.71           C  
ANISOU  770  CD  PRO A 113     5145   6837   7287  -1568    807    696       C  
ATOM    771  N   TYR A 114      -1.463  23.477  -3.188  1.00 43.07           N  
ANISOU  771  N   TYR A 114     4373   5444   6546  -1898    482    589       N  
ATOM    772  CA  TYR A 114      -1.817  23.123  -4.558  1.00 49.61           C  
ANISOU  772  CA  TYR A 114     5220   6206   7424  -2036    356    530       C  
ATOM    773  C   TYR A 114      -0.601  23.137  -5.477  1.00 48.98           C  
ANISOU  773  C   TYR A 114     5398   5828   7382  -1873    274    457       C  
ATOM    774  O   TYR A 114      -0.528  22.336  -6.416  1.00 57.75           O  
ANISOU  774  O   TYR A 114     6678   6760   8504  -2016    191    425       O  
ATOM    775  CB  TYR A 114      -2.900  24.071  -5.077  1.00 53.68           C  
ANISOU  775  CB  TYR A 114     5402   7048   7948  -1983    313    475       C  
ATOM    776  CG  TYR A 114      -3.225  23.905  -6.545  1.00 56.48           C  
ANISOU  776  CG  TYR A 114     5751   7375   8332  -2083    166    404       C  
ATOM    777  CD1 TYR A 114      -3.803  22.735  -7.023  1.00 59.70           C  
ANISOU  777  CD1 TYR A 114     6218   7737   8727  -2440     99    426       C  
ATOM    778  CD2 TYR A 114      -2.966  24.925  -7.452  1.00 62.64           C  
ANISOU  778  CD2 TYR A 114     6481   8178   9144  -1835     87    317       C  
ATOM    779  CE1 TYR A 114      -4.104  22.583  -8.364  1.00 67.91           C  
ANISOU  779  CE1 TYR A 114     7266   8769   9770  -2540    -49    345       C  
ATOM    780  CE2 TYR A 114      -3.264  24.782  -8.794  1.00 68.10           C  
ANISOU  780  CE2 TYR A 114     7165   8872   9837  -1917    -49    258       C  
ATOM    781  CZ  TYR A 114      -3.833  23.609  -9.244  1.00 70.07           C  
ANISOU  781  CZ  TYR A 114     7471   9093  10059  -2267   -120    263       C  
ATOM    782  OH  TYR A 114      -4.131  23.462 -10.580  1.00 72.70           O  
ANISOU  782  OH  TYR A 114     7809   9442  10370  -2357   -268    188       O  
ATOM    783  N   PHE A 115       0.361  24.023  -5.221  1.00 43.58           N  
ANISOU  783  N   PHE A 115     4754   5098   6707  -1586    296    429       N  
ATOM    784  CA  PHE A 115       1.575  24.128  -6.019  1.00 47.31           C  
ANISOU  784  CA  PHE A 115     5429   5342   7204  -1418    233    385       C  
ATOM    785  C   PHE A 115       2.743  23.342  -5.429  1.00 46.60           C  
ANISOU  785  C   PHE A 115     5600   5020   7086  -1378    286    459       C  
ATOM    786  O   PHE A 115       3.896  23.588  -5.803  1.00 48.84           O  
ANISOU  786  O   PHE A 115     6008   5174   7375  -1189    261    448       O  
ATOM    787  CB  PHE A 115       1.970  25.597  -6.187  1.00 43.80           C  
ANISOU  787  CB  PHE A 115     4866   4989   6787  -1153    210    328       C  
ATOM    788  CG  PHE A 115       1.099  26.354  -7.147  1.00 40.11           C  
ANISOU  788  CG  PHE A 115     4205   4685   6351  -1124    134    262       C  
ATOM    789  CD1 PHE A 115       0.672  25.769  -8.326  1.00 46.29           C  
ANISOU  789  CD1 PHE A 115     5011   5442   7135  -1262     43    229       C  
ATOM    790  CD2 PHE A 115       0.706  27.652  -6.867  1.00 35.74           C  
ANISOU  790  CD2 PHE A 115     3461   4307   5812   -948    149    230       C  
ATOM    791  CE1 PHE A 115      -0.128  26.466  -9.212  1.00 45.30           C  
ANISOU  791  CE1 PHE A 115     4693   5498   7021  -1226    -37    184       C  
ATOM    792  CE2 PHE A 115      -0.095  28.353  -7.748  1.00 40.69           C  
ANISOU  792  CE2 PHE A 115     3911   5088   6460   -887     80    190       C  
ATOM    793  CZ  PHE A 115      -0.512  27.759  -8.922  1.00 40.81           C  
ANISOU  793  CZ  PHE A 115     3921   5111   6473  -1028    -16    175       C  
ATOM    794  N   TRP A 116       2.473  22.410  -4.519  1.00 36.25           N  
ANISOU  794  N   TRP A 116     4362   3674   5738  -1545    360    553       N  
ATOM    795  CA  TRP A 116       3.539  21.632  -3.910  1.00 41.42           C  
ANISOU  795  CA  TRP A 116     5264   4121   6355  -1485    412    647       C  
ATOM    796  C   TRP A 116       4.136  20.650  -4.916  1.00 54.03           C  
ANISOU  796  C   TRP A 116     7144   5425   7961  -1496    359    631       C  
ATOM    797  O   TRP A 116       3.428  20.122  -5.778  1.00 59.65           O  
ANISOU  797  O   TRP A 116     7903   6070   8690  -1681    297    572       O  
ATOM    798  CB  TRP A 116       3.020  20.872  -2.694  1.00 43.46           C  
ANISOU  798  CB  TRP A 116     5537   4415   6561  -1667    508    772       C  
ATOM    799  CG  TRP A 116       3.033  21.678  -1.436  1.00 47.73           C  
ANISOU  799  CG  TRP A 116     5906   5184   7045  -1556    587    810       C  
ATOM    800  CD1 TRP A 116       3.516  22.944  -1.281  1.00 35.76           C  
ANISOU  800  CD1 TRP A 116     4267   3793   5525  -1326    572    733       C  
ATOM    801  CD2 TRP A 116       2.546  21.273  -0.151  1.00 39.18           C  
ANISOU  801  CD2 TRP A 116     4777   4225   5884  -1677    693    929       C  
ATOM    802  CE2 TRP A 116       2.765  22.347   0.735  1.00 53.49           C  
ANISOU  802  CE2 TRP A 116     6440   6249   7635  -1491    737    900       C  
ATOM    803  CE3 TRP A 116       1.945  20.109   0.336  1.00 41.60           C  
ANISOU  803  CE3 TRP A 116     5165   4481   6158  -1937    754   1064       C  
ATOM    804  NE1 TRP A 116       3.358  23.354   0.021  1.00 54.18           N  
ANISOU  804  NE1 TRP A 116     6497   6314   7776  -1289    656    774       N  
ATOM    805  CZ2 TRP A 116       2.405  22.290   2.080  1.00 39.58           C  
ANISOU  805  CZ2 TRP A 116     4601   4673   5763  -1531    846    991       C  
ATOM    806  CZ3 TRP A 116       1.588  20.055   1.672  1.00 42.88           C  
ANISOU  806  CZ3 TRP A 116     5236   4836   6223  -1989    867   1182       C  
ATOM    807  CH2 TRP A 116       1.820  21.139   2.528  1.00 41.84           C  
ANISOU  807  CH2 TRP A 116     4945   4937   6014  -1774    915   1140       C  
ATOM    808  N   PRO A 117       5.442  20.384  -4.821  1.00 58.45           N  
ANISOU  808  N   PRO A 117     7894   5821   8493  -1292    379    682       N  
ATOM    809  CA  PRO A 117       6.073  19.445  -5.764  1.00 53.84           C  
ANISOU  809  CA  PRO A 117     7599   4959   7898  -1243    347    663       C  
ATOM    810  C   PRO A 117       5.569  18.017  -5.638  1.00 53.99           C  
ANISOU  810  C   PRO A 117     7872   4741   7900  -1475    368    713       C  
ATOM    811  O   PRO A 117       5.700  17.244  -6.595  1.00 63.44           O  
ANISOU  811  O   PRO A 117     9316   5701   9086  -1500    322    648       O  
ATOM    812  CB  PRO A 117       7.564  19.547  -5.412  1.00 51.42           C  
ANISOU  812  CB  PRO A 117     7382   4604   7552   -950    387    744       C  
ATOM    813  CG  PRO A 117       7.584  20.037  -3.998  1.00 55.85           C  
ANISOU  813  CG  PRO A 117     7787   5346   8088   -942    447    836       C  
ATOM    814  CD  PRO A 117       6.412  20.959  -3.876  1.00 58.11           C  
ANISOU  814  CD  PRO A 117     7802   5863   8414  -1085    428    755       C  
ATOM    815  N   SER A 118       4.996  17.643  -4.494  1.00 49.90           N  
ANISOU  815  N   SER A 118     7319   4272   7369  -1651    436    826       N  
ATOM    816  CA  SER A 118       4.448  16.306  -4.304  1.00 51.79           C  
ANISOU  816  CA  SER A 118     7803   4278   7598  -1919    456    898       C  
ATOM    817  C   SER A 118       3.084  16.123  -4.956  1.00 66.58           C  
ANISOU  817  C   SER A 118     9585   6207   9504  -2267    382    812       C  
ATOM    818  O   SER A 118       2.547  15.010  -4.924  1.00 76.56           O  
ANISOU  818  O   SER A 118    11051   7274  10764  -2541    376    857       O  
ATOM    819  CB  SER A 118       4.344  15.986  -2.810  1.00 52.55           C  
ANISOU  819  CB  SER A 118     7880   4434   7653  -1990    563   1081       C  
ATOM    820  OG  SER A 118       3.410  16.834  -2.162  1.00 55.02           O  
ANISOU  820  OG  SER A 118     7837   5103   7966  -2110    591   1085       O  
ATOM    821  N   ASN A 119       2.516  17.172  -5.547  1.00 70.02           N  
ANISOU  821  N   ASN A 119     9719   6917   9970  -2259    318    697       N  
ATOM    822  CA  ASN A 119       1.160  17.130  -6.095  1.00 72.99           C  
ANISOU  822  CA  ASN A 119     9928   7441  10364  -2579    241    633       C  
ATOM    823  C   ASN A 119       1.138  16.773  -7.577  1.00 84.27           C  
ANISOU  823  C   ASN A 119    11529   8702  11789  -2636    114    482       C  
ATOM    824  O   ASN A 119       0.369  17.357  -8.348  1.00 96.43           O  
ANISOU  824  O   ASN A 119    12842  10461  13337  -2721     22    385       O  
ATOM    825  CB  ASN A 119       0.471  18.468  -5.842  1.00 71.75           C  
ANISOU  825  CB  ASN A 119     9335   7701  10224  -2514    249    609       C  
ATOM    826  CG  ASN A 119      -1.040  18.379  -5.947  1.00 87.37           C  
ANISOU  826  CG  ASN A 119    11066   9927  12204  -2852    209    613       C  
ATOM    827  ND2 ASN A 119      -1.619  19.156  -6.855  1.00 84.77           N  
ANISOU  827  ND2 ASN A 119    10504   9817  11889  -2827    115    506       N  
ATOM    828  OD1 ASN A 119      -1.679  17.626  -5.212  1.00102.80           O  
ANISOU  828  OD1 ASN A 119    13024  11897  14141  -3135    262    730       O  
ATOM    829  N   CYS A 120       1.969  15.818  -7.996  1.00 85.87           N  
ANISOU  829  N   CYS A 120    12136   8526  11963  -2568    107    460       N  
ATOM    830  CA  CYS A 120       2.013  15.316  -9.372  1.00 93.96           C  
ANISOU  830  CA  CYS A 120    13398   9349  12953  -2615     -6    304       C  
ATOM    831  C   CYS A 120       2.156  16.463 -10.376  1.00 92.35           C  
ANISOU  831  C   CYS A 120    12967   9377  12743  -2400    -78    182       C  
ATOM    832  O   CYS A 120       1.234  16.809 -11.115  1.00 97.64           O  
ANISOU  832  O   CYS A 120    13452  10240  13408  -2575   -184     92       O  
ATOM    833  CB  CYS A 120       0.773  14.467  -9.676  1.00102.33           C  
ANISOU  833  CB  CYS A 120    14447  10431  14004  -2967    -87    256       C  
ATOM    834  SG  CYS A 120       0.694  12.897  -8.779  1.00108.18           S  
ANISOU  834  SG  CYS A 120    15456  10905  14743  -3091    -17    375       S  
ATOM    835  N   TRP A 121       3.353  17.045 -10.386  1.00 84.14           N  
ANISOU  835  N   TRP A 121    11943   8328  11699  -2020    -22    199       N  
ATOM    836  CA  TRP A 121       3.643  18.214 -11.210  1.00 80.24           C  
ANISOU  836  CA  TRP A 121    11240   8044  11203  -1794    -71    123       C  
ATOM    837  C   TRP A 121       4.851  17.942 -12.096  1.00 81.11           C  
ANISOU  837  C   TRP A 121    11615   7955  11248  -1518    -71     67       C  
ATOM    838  O   TRP A 121       5.985  17.864 -11.610  1.00 84.10           O  
ANISOU  838  O   TRP A 121    12101   8235  11618  -1266     18    153       O  
ATOM    839  CB  TRP A 121       3.873  19.454 -10.346  1.00 76.60           C  
ANISOU  839  CB  TRP A 121    10468   7841  10797  -1614     -6    210       C  
ATOM    840  CG  TRP A 121       2.603  20.062  -9.840  1.00 81.61           C  
ANISOU  840  CG  TRP A 121    10776   8759  11473  -1808    -18    226       C  
ATOM    841  CD1 TRP A 121       2.168  20.096  -8.548  1.00 84.20           C  
ANISOU  841  CD1 TRP A 121    10971   9197  11823  -1903     66    327       C  
ATOM    842  CD2 TRP A 121       1.592  20.714 -10.621  1.00 85.02           C  
ANISOU  842  CD2 TRP A 121    10962   9429  11911  -1905   -114    148       C  
ATOM    843  CE2 TRP A 121       0.578  21.123  -9.732  1.00 84.73           C  
ANISOU  843  CE2 TRP A 121    10640   9649  11905  -2039    -75    208       C  
ATOM    844  CE3 TRP A 121       1.447  20.994 -11.984  1.00 86.89           C  
ANISOU  844  CE3 TRP A 121    11187   9712  12116  -1873   -228     41       C  
ATOM    845  NE1 TRP A 121       0.954  20.735  -8.473  1.00 85.36           N  
ANISOU  845  NE1 TRP A 121    10799   9644  11989  -2039     39    313       N  
ATOM    846  CZ2 TRP A 121      -0.565  21.797 -10.162  1.00 86.60           C  
ANISOU  846  CZ2 TRP A 121    10569  10187  12146  -2125   -144    172       C  
ATOM    847  CZ3 TRP A 121       0.312  21.663 -12.408  1.00 86.42           C  
ANISOU  847  CZ3 TRP A 121    10829   9946  12062  -1975   -308      9       C  
ATOM    848  CH2 TRP A 121      -0.679  22.057 -11.500  1.00 87.99           C  
ANISOU  848  CH2 TRP A 121    10737  10399  12298  -2091   -265     77       C  
ATOM    849  N   GLU A 122       4.597  17.792 -13.394  1.00 76.51           N  
ANISOU  849  N   GLU A 122    11123   7343  10602  -1560   -171    -71       N  
ATOM    850  CA  GLU A 122       5.623  17.864 -14.432  1.00 75.13           C  
ANISOU  850  CA  GLU A 122    11106   7094  10345  -1268   -175   -135       C  
ATOM    851  C   GLU A 122       5.031  18.729 -15.536  1.00 70.76           C  
ANISOU  851  C   GLU A 122    10335   6787   9763  -1297   -288   -230       C  
ATOM    852  O   GLU A 122       4.614  18.222 -16.587  1.00 80.03           O  
ANISOU  852  O   GLU A 122    11665   7897  10847  -1414   -385   -365       O  
ATOM    853  CB  GLU A 122       6.026  16.478 -14.936  1.00 88.50           C  
ANISOU  853  CB  GLU A 122    13258   8424  11943  -1262   -172   -217       C  
ATOM    854  CG  GLU A 122       7.241  16.494 -15.852  1.00 96.73           C  
ANISOU  854  CG  GLU A 122    14467   9406  12880   -894   -137   -260       C  
ATOM    855  CD  GLU A 122       7.699  15.105 -16.251  1.00108.62           C  
ANISOU  855  CD  GLU A 122    16462  10529  14280   -828   -112   -344       C  
ATOM    856  OE1 GLU A 122       7.159  14.117 -15.710  1.00113.58           O  
ANISOU  856  OE1 GLU A 122    17325  10897  14933  -1073   -119   -349       O  
ATOM    857  OE2 GLU A 122       8.603  15.004 -17.108  1.00111.38           O1-
ANISOU  857  OE2 GLU A 122    16972  10834  14514   -523    -80   -399       O1-
ATOM    858  N   PRO A 123       4.964  20.042 -15.323  1.00 55.78           N  
ANISOU  858  N   PRO A 123     8093   5168   7931  -1193   -283   -163       N  
ATOM    859  CA  PRO A 123       4.233  20.907 -16.254  1.00 52.22           C  
ANISOU  859  CA  PRO A 123     7412   4966   7462  -1231   -391   -224       C  
ATOM    860  C   PRO A 123       4.888  20.961 -17.625  1.00 59.15           C  
ANISOU  860  C   PRO A 123     8426   5825   8223  -1043   -436   -300       C  
ATOM    861  O   PRO A 123       6.109  20.861 -17.766  1.00 58.45           O  
ANISOU  861  O   PRO A 123     8489   5628   8093   -787   -357   -265       O  
ATOM    862  CB  PRO A 123       4.270  22.277 -15.567  1.00 50.78           C  
ANISOU  862  CB  PRO A 123     6903   5011   7379  -1098   -348   -117       C  
ATOM    863  CG  PRO A 123       5.470  22.219 -14.680  1.00 49.34           C  
ANISOU  863  CG  PRO A 123     6818   4700   7228   -909   -229    -20       C  
ATOM    864  CD  PRO A 123       5.559  20.800 -14.209  1.00 50.67           C  
ANISOU  864  CD  PRO A 123     7272   4611   7369  -1033   -185    -29       C  
ATOM    865  N   GLU A 124       4.048  21.123 -18.641  1.00 65.95           N  
ANISOU  865  N   GLU A 124     9212   6828   9016  -1168   -562   -395       N  
ATOM    866  CA  GLU A 124       4.487  21.161 -20.026  1.00 69.17           C  
ANISOU  866  CA  GLU A 124     9743   7258   9283  -1018   -619   -477       C  
ATOM    867  C   GLU A 124       4.825  22.585 -20.457  1.00 63.67           C  
ANISOU  867  C   GLU A 124     8779   6809   8603   -789   -618   -383       C  
ATOM    868  O   GLU A 124       4.432  23.567 -19.822  1.00 67.38           O  
ANISOU  868  O   GLU A 124     8966   7443   9191   -790   -609   -288       O  
ATOM    869  CB  GLU A 124       3.410  20.585 -20.946  1.00 80.02           C  
ANISOU  869  CB  GLU A 124    11186   8671  10546  -1284   -774   -630       C  
ATOM    870  CG  GLU A 124       3.402  19.070 -21.022  1.00 88.88           C  
ANISOU  870  CG  GLU A 124    12711   9472  11588  -1463   -791   -761       C  
ATOM    871  CD  GLU A 124       2.203  18.535 -21.778  1.00100.90           C  
ANISOU  871  CD  GLU A 124    14274  11052  13013  -1809   -968   -910       C  
ATOM    872  OE1 GLU A 124       1.586  17.561 -21.299  1.00106.85           O  
ANISOU  872  OE1 GLU A 124    15184  11625  13788  -2129  -1003   -960       O  
ATOM    873  OE2 GLU A 124       1.871  19.094 -22.845  1.00103.67           O1-
ANISOU  873  OE2 GLU A 124    14496  11638  13258  -1778  -1078   -966       O1-
ATOM    874  N   ASN A 125       5.569  22.679 -21.563  1.00 59.62           N  
ANISOU  874  N   ASN A 125     8379   6314   7960   -587   -623   -409       N  
ATOM    875  CA  ASN A 125       5.905  23.983 -22.124  1.00 56.97           C  
ANISOU  875  CA  ASN A 125     7823   6201   7622   -390   -629   -305       C  
ATOM    876  C   ASN A 125       4.663  24.728 -22.594  1.00 57.96           C  
ANISOU  876  C   ASN A 125     7699   6568   7753   -519   -760   -315       C  
ATOM    877  O   ASN A 125       4.641  25.964 -22.583  1.00 62.81           O  
ANISOU  877  O   ASN A 125     8080   7348   8437   -401   -761   -198       O  
ATOM    878  CB  ASN A 125       6.893  23.819 -23.280  1.00 61.17           C  
ANISOU  878  CB  ASN A 125     8529   6730   7983   -164   -604   -324       C  
ATOM    879  CG  ASN A 125       8.289  23.457 -22.810  1.00 63.37           C  
ANISOU  879  CG  ASN A 125     8955   6860   8263     53   -455   -251       C  
ATOM    880  ND2 ASN A 125       8.947  22.565 -23.542  1.00 65.87           N  
ANISOU  880  ND2 ASN A 125     9549   7067   8411    191   -417   -336       N  
ATOM    881  OD1 ASN A 125       8.771  23.975 -21.802  1.00 60.95           O  
ANISOU  881  OD1 ASN A 125     8514   6551   8093    106   -378   -122       O  
ATOM    882  N   THR A 126       3.623  23.999 -23.010  1.00 55.34           N  
ANISOU  882  N   THR A 126     7419   6263   7346   -761   -877   -447       N  
ATOM    883  CA  THR A 126       2.385  24.655 -23.417  1.00 54.01           C  
ANISOU  883  CA  THR A 126     6979   6371   7173   -884  -1009   -443       C  
ATOM    884  C   THR A 126       1.701  25.333 -22.236  1.00 57.12           C  
ANISOU  884  C   THR A 126     7090   6868   7746   -946   -974   -344       C  
ATOM    885  O   THR A 126       0.988  26.325 -22.422  1.00 60.51           O  
ANISOU  885  O   THR A 126     7246   7542   8204   -900  -1034   -276       O  
ATOM    886  CB  THR A 126       1.444  23.647 -24.085  1.00 57.44           C  
ANISOU  886  CB  THR A 126     7522   6829   7472  -1171  -1155   -607       C  
ATOM    887  CG2 THR A 126       1.025  22.558 -23.105  1.00 65.27           C  
ANISOU  887  CG2 THR A 126     8639   7624   8538  -1452  -1132   -669       C  
ATOM    888  OG1 THR A 126       0.278  24.324 -24.572  1.00 60.39           O  
ANISOU  888  OG1 THR A 126     7595   7531   7818  -1265  -1293   -585       O  
ATOM    889  N   ASP A 127       1.911  24.824 -21.019  1.00 57.99           N  
ANISOU  889  N   ASP A 127     7270   6800   7963  -1025   -873   -329       N  
ATOM    890  CA  ASP A 127       1.392  25.494 -19.832  1.00 51.98           C  
ANISOU  890  CA  ASP A 127     6262   6138   7352  -1044   -816   -237       C  
ATOM    891  C   ASP A 127       2.252  26.695 -19.460  1.00 47.19           C  
ANISOU  891  C   ASP A 127     5570   5529   6830   -763   -727   -118       C  
ATOM    892  O   ASP A 127       1.732  27.722 -19.009  1.00 53.23           O  
ANISOU  892  O   ASP A 127     6100   6445   7679   -694   -722    -49       O  
ATOM    893  CB  ASP A 127       1.315  24.510 -18.664  1.00 58.74           C  
ANISOU  893  CB  ASP A 127     7231   6820   8270  -1235   -740   -252       C  
ATOM    894  CG  ASP A 127       0.546  23.250 -19.011  1.00 70.04           C  
ANISOU  894  CG  ASP A 127     8797   8196   9619  -1555   -830   -364       C  
ATOM    895  OD1 ASP A 127      -0.491  23.353 -19.701  1.00 76.47           O  
ANISOU  895  OD1 ASP A 127     9449   9234  10372  -1709   -961   -409       O  
ATOM    896  OD2 ASP A 127       0.983  22.156 -18.597  1.00 75.20           O1-
ANISOU  896  OD2 ASP A 127     9728   8580  10265  -1657   -777   -402       O1-
ATOM    897  N   TYR A 128       3.569  26.579 -19.645  1.00 41.96           N  
ANISOU  897  N   TYR A 128     5102   4701   6141   -599   -658    -93       N  
ATOM    898  CA  TYR A 128       4.462  27.701 -19.378  1.00 32.60           C  
ANISOU  898  CA  TYR A 128     3845   3518   5026   -376   -591     26       C  
ATOM    899  C   TYR A 128       4.224  28.837 -20.365  1.00 35.82           C  
ANISOU  899  C   TYR A 128     4105   4101   5404   -247   -666     85       C  
ATOM    900  O   TYR A 128       4.300  30.014 -19.995  1.00 40.37           O  
ANISOU  900  O   TYR A 128     4544   4722   6071   -129   -646    180       O  
ATOM    901  CB  TYR A 128       5.915  27.227 -19.431  1.00 31.87           C  
ANISOU  901  CB  TYR A 128     3962   3259   4888   -247   -505     56       C  
ATOM    902  CG  TYR A 128       6.918  28.207 -18.869  1.00 34.72           C  
ANISOU  902  CG  TYR A 128     4252   3610   5331    -85   -432    186       C  
ATOM    903  CD1 TYR A 128       6.646  28.922 -17.710  1.00 39.48           C  
ANISOU  903  CD1 TYR A 128     4719   4223   6060   -109   -402    230       C  
ATOM    904  CD2 TYR A 128       8.146  28.402 -19.484  1.00 34.28           C  
ANISOU  904  CD2 TYR A 128     4268   3547   5211     81   -393    265       C  
ATOM    905  CE1 TYR A 128       7.563  29.813 -17.188  1.00 36.46           C  
ANISOU  905  CE1 TYR A 128     4296   3818   5741      2   -355    332       C  
ATOM    906  CE2 TYR A 128       9.069  29.289 -18.969  1.00 38.07           C  
ANISOU  906  CE2 TYR A 128     4673   4031   5762    181   -341    392       C  
ATOM    907  CZ  TYR A 128       8.773  29.993 -17.821  1.00 38.25           C  
ANISOU  907  CZ  TYR A 128     4583   4038   5913    127   -331    418       C  
ATOM    908  OH  TYR A 128       9.690  30.880 -17.304  1.00 36.00           O  
ANISOU  908  OH  TYR A 128     4246   3744   5688    192   -299    529       O  
ATOM    909  N   ALA A 129       3.920  28.501 -21.622  1.00 43.29           N  
ANISOU  909  N   ALA A 129     5098   5139   6213   -269   -758     28       N  
ATOM    910  CA  ALA A 129       3.646  29.527 -22.622  1.00 35.55           C  
ANISOU  910  CA  ALA A 129     3982   4343   5183   -143   -837    100       C  
ATOM    911  C   ALA A 129       2.383  30.308 -22.282  1.00 40.93           C  
ANISOU  911  C   ALA A 129     4406   5201   5943   -172   -898    131       C  
ATOM    912  O   ALA A 129       2.333  31.527 -22.476  1.00 47.27           O  
ANISOU  912  O   ALA A 129     5084   6086   6791     -6   -910    243       O  
ATOM    913  CB  ALA A 129       3.531  28.894 -24.009  1.00 39.79           C  
ANISOU  913  CB  ALA A 129     4629   4965   5525   -172   -930     18       C  
ATOM    914  N   VAL A 130       1.355  29.624 -21.771  1.00 40.56           N  
ANISOU  914  N   VAL A 130     4280   5220   5911   -375   -932     44       N  
ATOM    915  CA  VAL A 130       0.146  30.319 -21.333  1.00 37.09           C  
ANISOU  915  CA  VAL A 130     3566   4987   5539   -381   -968     83       C  
ATOM    916  C   VAL A 130       0.459  31.238 -20.160  1.00 39.52           C  
ANISOU  916  C   VAL A 130     3813   5204   5998   -235   -856    162       C  
ATOM    917  O   VAL A 130      -0.030  32.372 -20.091  1.00 43.70           O  
ANISOU  917  O   VAL A 130     4176   5850   6579    -73   -867    238       O  
ATOM    918  CB  VAL A 130      -0.959  29.305 -20.980  1.00 38.83           C  
ANISOU  918  CB  VAL A 130     3700   5319   5734   -665  -1018    -10       C  
ATOM    919  CG1 VAL A 130      -2.161  30.010 -20.362  1.00 41.63           C  
ANISOU  919  CG1 VAL A 130     3737   5922   6156   -645  -1025     47       C  
ATOM    920  CG2 VAL A 130      -1.379  28.524 -22.215  1.00 42.37           C  
ANISOU  920  CG2 VAL A 130     4207   5874   6017   -827  -1161   -101       C  
ATOM    921  N   TYR A 131       1.288  30.768 -19.224  1.00 38.48           N  
ANISOU  921  N   TYR A 131     3832   4861   5927   -277   -750    142       N  
ATOM    922  CA  TYR A 131       1.649  31.590 -18.073  1.00 36.80           C  
ANISOU  922  CA  TYR A 131     3588   4560   5835   -161   -653    198       C  
ATOM    923  C   TYR A 131       2.420  32.831 -18.504  1.00 42.61           C  
ANISOU  923  C   TYR A 131     4354   5233   6602     56   -654    298       C  
ATOM    924  O   TYR A 131       2.056  33.957 -18.145  1.00 44.08           O  
ANISOU  924  O   TYR A 131     4438   5451   6859    193   -647    348       O  
ATOM    925  CB  TYR A 131       2.464  30.769 -17.074  1.00 37.64           C  
ANISOU  925  CB  TYR A 131     3855   4474   5972   -254   -555    168       C  
ATOM    926  CG  TYR A 131       3.074  31.606 -15.973  1.00 39.07           C  
ANISOU  926  CG  TYR A 131     4040   4557   6248   -139   -470    219       C  
ATOM    927  CD1 TYR A 131       2.284  32.145 -14.966  1.00 39.55           C  
ANISOU  927  CD1 TYR A 131     3960   4699   6370   -118   -431    208       C  
ATOM    928  CD2 TYR A 131       4.439  31.862 -15.943  1.00 33.97           C  
ANISOU  928  CD2 TYR A 131     3534   3757   5615    -53   -432    275       C  
ATOM    929  CE1 TYR A 131       2.835  32.915 -13.960  1.00 39.54           C  
ANISOU  929  CE1 TYR A 131     3992   4598   6432    -19   -364    230       C  
ATOM    930  CE2 TYR A 131       4.999  32.629 -14.940  1.00 31.77           C  
ANISOU  930  CE2 TYR A 131     3266   3396   5410     15   -377    311       C  
ATOM    931  CZ  TYR A 131       4.192  33.153 -13.952  1.00 38.49           C  
ANISOU  931  CZ  TYR A 131     4011   4299   6313     30   -346    277       C  
ATOM    932  OH  TYR A 131       4.745  33.919 -12.951  1.00 46.08           O  
ANISOU  932  OH  TYR A 131     5013   5168   7327     93   -301    290       O  
ATOM    933  N   LEU A 132       3.493  32.643 -19.279  1.00 48.50           N  
ANISOU  933  N   LEU A 132     5252   5887   7289     92   -657    333       N  
ATOM    934  CA  LEU A 132       4.280  33.781 -19.745  1.00 41.02           C  
ANISOU  934  CA  LEU A 132     4333   4889   6365    257   -658    454       C  
ATOM    935  C   LEU A 132       3.436  34.734 -20.584  1.00 42.33           C  
ANISOU  935  C   LEU A 132     4369   5203   6512    377   -744    519       C  
ATOM    936  O   LEU A 132       3.614  35.956 -20.514  1.00 49.56           O  
ANISOU  936  O   LEU A 132     5271   6060   7497    518   -741    619       O  
ATOM    937  CB  LEU A 132       5.490  33.295 -20.544  1.00 34.58           C  
ANISOU  937  CB  LEU A 132     3667   4016   5458    272   -640    493       C  
ATOM    938  CG  LEU A 132       6.606  32.603 -19.761  1.00 30.35           C  
ANISOU  938  CG  LEU A 132     3259   3334   4940    227   -546    481       C  
ATOM    939  CD1 LEU A 132       7.710  32.144 -20.702  1.00 29.41           C  
ANISOU  939  CD1 LEU A 132     3258   3214   4704    291   -524    529       C  
ATOM    940  CD2 LEU A 132       7.162  33.528 -18.690  1.00 28.35           C  
ANISOU  940  CD2 LEU A 132     2983   2980   4809    262   -496    551       C  
ATOM    941  N   CYS A 133       2.513  34.196 -21.385  1.00 43.32           N  
ANISOU  941  N   CYS A 133     4408   5515   6537    321   -830    468       N  
ATOM    942  CA  CYS A 133       1.634  35.057 -22.171  1.00 44.63           C  
ANISOU  942  CA  CYS A 133     4424   5865   6669    450   -921    542       C  
ATOM    943  C   CYS A 133       0.679  35.832 -21.272  1.00 49.18           C  
ANISOU  943  C   CYS A 133     4837   6498   7352    541   -903    553       C  
ATOM    944  O   CYS A 133       0.414  37.016 -21.514  1.00 59.67           O  
ANISOU  944  O   CYS A 133     6110   7847   8715    742   -926    658       O  
ATOM    945  CB  CYS A 133       0.860  34.225 -23.194  1.00 39.60           C  
ANISOU  945  CB  CYS A 133     3719   5449   5877    341  -1033    474       C  
ATOM    946  SG  CYS A 133      -0.053  35.192 -24.414  1.00 56.48           S  
ANISOU  946  SG  CYS A 133     5679   7858   7924    515  -1165    592       S  
ATOM    947  N   LYS A 134       0.157  35.184 -20.226  1.00 48.68           N  
ANISOU  947  N   LYS A 134     4707   6458   7331    411   -853    453       N  
ATOM    948  CA  LYS A 134      -0.713  35.876 -19.280  1.00 40.58           C  
ANISOU  948  CA  LYS A 134     3525   5507   6388    519   -811    456       C  
ATOM    949  C   LYS A 134       0.037  36.968 -18.530  1.00 39.80           C  
ANISOU  949  C   LYS A 134     3552   5171   6398    684   -732    503       C  
ATOM    950  O   LYS A 134      -0.544  38.008 -18.201  1.00 47.45           O  
ANISOU  950  O   LYS A 134     4447   6164   7417    884   -719    541       O  
ATOM    951  CB  LYS A 134      -1.321  34.876 -18.293  1.00 36.91           C  
ANISOU  951  CB  LYS A 134     2970   5125   5929    322   -760    354       C  
ATOM    952  CG  LYS A 134      -2.211  35.515 -17.235  1.00 42.17           C  
ANISOU  952  CG  LYS A 134     3463   5904   6656    443   -693    354       C  
ATOM    953  CD  LYS A 134      -2.908  34.480 -16.364  1.00 48.88           C  
ANISOU  953  CD  LYS A 134     4189   6893   7489    224   -644    282       C  
ATOM    954  CE  LYS A 134      -1.936  33.757 -15.445  1.00 52.62           C  
ANISOU  954  CE  LYS A 134     4869   7124   8001     74   -552    228       C  
ATOM    955  NZ  LYS A 134      -2.650  32.831 -14.518  1.00 63.03           N1+
ANISOU  955  NZ  LYS A 134     6074   8571   9304   -132   -493    186       N1+
ATOM    956  N   ARG A 135       1.327  36.757 -18.266  1.00 43.18           N  
ANISOU  956  N   ARG A 135     4177   5373   6854    608   -683    502       N  
ATOM    957  CA  ARG A 135       2.101  37.730 -17.503  1.00 40.98           C  
ANISOU  957  CA  ARG A 135     4029   4872   6671    706   -624    537       C  
ATOM    958  C   ARG A 135       2.279  39.032 -18.274  1.00 47.76           C  
ANISOU  958  C   ARG A 135     4938   5655   7554    892   -675    664       C  
ATOM    959  O   ARG A 135       2.210  40.119 -17.688  1.00 54.19           O  
ANISOU  959  O   ARG A 135     5809   6337   8446   1034   -652    684       O  
ATOM    960  CB  ARG A 135       3.458  37.134 -17.128  1.00 37.36           C  
ANISOU  960  CB  ARG A 135     3731   4246   6218    565   -575    527       C  
ATOM    961  CG  ARG A 135       3.375  36.039 -16.077  1.00 39.48           C  
ANISOU  961  CG  ARG A 135     3992   4527   6483    412   -508    422       C  
ATOM    962  CD  ARG A 135       3.125  36.628 -14.700  1.00 48.98           C  
ANISOU  962  CD  ARG A 135     5185   5672   7752    464   -442    372       C  
ATOM    963  NE  ARG A 135       4.368  37.054 -14.065  1.00 61.51           N  
ANISOU  963  NE  ARG A 135     6929   7060   9381    450   -410    395       N  
ATOM    964  CZ  ARG A 135       4.439  37.924 -13.063  1.00 82.14           C  
ANISOU  964  CZ  ARG A 135     9597   9568  12043    518   -377    362       C  
ATOM    965  NH1 ARG A 135       5.618  38.245 -12.548  1.00 87.66           N1+
ANISOU  965  NH1 ARG A 135    10433  10108  12765    462   -370    384       N1+
ATOM    966  NH2 ARG A 135       3.335  38.482 -12.584  1.00 88.30           N  
ANISOU  966  NH2 ARG A 135    10294  10418  12837    648   -354    305       N  
ATOM    967  N   THR A 136       2.506  38.947 -19.587  1.00 51.41           N  
ANISOU  967  N   THR A 136     5404   6190   7940    898   -744    753       N  
ATOM    968  CA  THR A 136       2.682  40.147 -20.396  1.00 44.71           C  
ANISOU  968  CA  THR A 136     4610   5275   7102   1066   -793    905       C  
ATOM    969  C   THR A 136       1.400  40.956 -20.541  1.00 47.64           C  
ANISOU  969  C   THR A 136     4853   5764   7483   1283   -835    940       C  
ATOM    970  O   THR A 136       1.463  42.101 -20.999  1.00 57.13           O  
ANISOU  970  O   THR A 136     6129   6862   8715   1458   -865   1072       O  
ATOM    971  CB  THR A 136       3.216  39.780 -21.783  1.00 47.31           C  
ANISOU  971  CB  THR A 136     4962   5696   7316   1024   -848    998       C  
ATOM    972  CG2 THR A 136       4.524  39.017 -21.663  1.00 38.33           C  
ANISOU  972  CG2 THR A 136     3944   4461   6157    861   -793    978       C  
ATOM    973  OG1 THR A 136       2.256  38.965 -22.468  1.00 63.55           O  
ANISOU  973  OG1 THR A 136     6870   8018   9258    995   -915    936       O  
ATOM    974  N   MET A 137       0.247  40.395 -20.168  1.00 48.12           N  
ANISOU  974  N   MET A 137     4722   6047   7515   1280   -836    841       N  
ATOM    975  CA  MET A 137      -1.007  41.137 -20.187  1.00 43.85           C  
ANISOU  975  CA  MET A 137     4020   5666   6976   1515   -862    879       C  
ATOM    976  C   MET A 137      -1.267  41.894 -18.894  1.00 50.21           C  
ANISOU  976  C   MET A 137     4869   6328   7880   1666   -772    821       C  
ATOM    977  O   MET A 137      -2.014  42.879 -18.908  1.00 56.36           O  
ANISOU  977  O   MET A 137     5602   7136   8677   1943   -777    881       O  
ATOM    978  CB  MET A 137      -2.184  40.193 -20.450  1.00 41.31           C  
ANISOU  978  CB  MET A 137     3426   5712   6556   1430   -913    818       C  
ATOM    979  CG  MET A 137      -2.020  39.294 -21.663  1.00 46.22           C  
ANISOU  979  CG  MET A 137     4022   6485   7053   1254  -1010    829       C  
ATOM    980  SD  MET A 137      -3.432  38.187 -21.859  1.00 54.08           S  
ANISOU  980  SD  MET A 137     4714   7899   7936   1089  -1089    743       S  
ATOM    981  CE  MET A 137      -2.838  37.105 -23.154  1.00 51.65           C  
ANISOU  981  CE  MET A 137     4515   7631   7480    856  -1191    708       C  
ATOM    982  N   GLN A 138      -0.673  41.460 -17.785  1.00 59.77           N  
ANISOU  982  N   GLN A 138     6177   7392   9141   1512   -689    708       N  
ATOM    983  CA  GLN A 138      -0.901  42.093 -16.496  1.00 66.52           C  
ANISOU  983  CA  GLN A 138     7087   8126  10060   1642   -601    628       C  
ATOM    984  C   GLN A 138      -0.353  43.516 -16.483  1.00 74.17           C  
ANISOU  984  C   GLN A 138     8299   8779  11105   1831   -607    697       C  
ATOM    985  O   GLN A 138       0.480  43.901 -17.310  1.00 74.89           O  
ANISOU  985  O   GLN A 138     8533   8710  11213   1790   -665    813       O  
ATOM    986  CB  GLN A 138      -0.255  41.277 -15.376  1.00 68.33           C  
ANISOU  986  CB  GLN A 138     7385   8271  10305   1415   -524    507       C  
ATOM    987  CG  GLN A 138      -0.803  39.867 -15.239  1.00 75.51           C  
ANISOU  987  CG  GLN A 138     8100   9442  11150   1211   -509    441       C  
ATOM    988  CD  GLN A 138      -0.075  39.056 -14.184  1.00 79.27           C  
ANISOU  988  CD  GLN A 138     8671   9812  11636   1001   -434    351       C  
ATOM    989  NE2 GLN A 138      -0.452  37.789 -14.050  1.00 81.88           N  
ANISOU  989  NE2 GLN A 138     8880  10315  11915    801   -420    306       N  
ATOM    990  OE1 GLN A 138       0.816  39.560 -13.499  1.00 73.21           O  
ANISOU  990  OE1 GLN A 138     8091   8811  10916   1009   -398    329       O  
ATOM    991  N   ASN A 139      -0.838  44.300 -15.517  1.00 81.24           N  
ANISOU  991  N   ASN A 139     9249   9581  12035   2037   -541    626       N  
ATOM    992  CA  ASN A 139      -0.432  45.695 -15.337  1.00 81.91           C  
ANISOU  992  CA  ASN A 139     9609   9321  12192   2224   -544    661       C  
ATOM    993  C   ASN A 139      -0.711  46.511 -16.599  1.00 75.82           C  
ANISOU  993  C   ASN A 139     8859   8527  11424   2429   -625    842       C  
ATOM    994  O   ASN A 139       0.134  47.275 -17.072  1.00 70.63           O  
ANISOU  994  O   ASN A 139     8437   7581  10819   2409   -672    951       O  
ATOM    995  CB  ASN A 139       1.041  45.793 -14.931  1.00 85.36           C  
ANISOU  995  CB  ASN A 139    10306   9443  12684   1981   -550    641       C  
ATOM    996  CG  ASN A 139       1.429  44.761 -13.891  1.00 85.98           C  
ANISOU  996  CG  ASN A 139    10334   9597  12738   1747   -487    500       C  
ATOM    997  ND2 ASN A 139       2.727  44.509 -13.763  1.00 83.84           N  
ANISOU  997  ND2 ASN A 139    10201   9165  12489   1500   -506    513       N  
ATOM    998  OD1 ASN A 139       0.573  44.197 -13.209  1.00 89.44           O  
ANISOU  998  OD1 ASN A 139    10601  10252  13130   1791   -421    397       O  
ATOM    999  N   LYS A 140      -1.918  46.339 -17.143  1.00 72.25           N  
ANISOU  999  N   LYS A 140     8144   8404  10906   2615   -645    890       N  
ATOM   1000  CA  LYS A 140      -2.332  47.009 -18.377  1.00 67.42           C  
ANISOU 1000  CA  LYS A 140     7501   7847  10268   2832   -729   1076       C  
ATOM   1001  C   LYS A 140      -1.345  46.731 -19.508  1.00 64.72           C  
ANISOU 1001  C   LYS A 140     7238   7446   9909   2607   -812   1206       C  
ATOM   1002  O   LYS A 140      -0.963  47.625 -20.268  1.00 67.31           O  
ANISOU 1002  O   LYS A 140     7734   7583  10258   2715   -863   1371       O  
ATOM   1003  CB  LYS A 140      -2.514  48.511 -18.153  1.00 62.15           C  
ANISOU 1003  CB  LYS A 140     7084   6880   9650   3133   -718   1105       C  
ATOM   1004  CG  LYS A 140      -3.724  48.846 -17.298  1.00 56.56           C  
ANISOU 1004  CG  LYS A 140     6256   6312   8922   3382   -640    984       C  
ATOM   1005  CD  LYS A 140      -3.606  50.218 -16.664  1.00 58.10           C  
ANISOU 1005  CD  LYS A 140     6775   6109   9192   3558   -596    936       C  
ATOM   1006  CE  LYS A 140      -4.788  50.482 -15.748  1.00 73.55           C  
ANISOU 1006  CE  LYS A 140     8607   8234  11106   3813   -487    814       C  
ATOM   1007  NZ  LYS A 140      -4.980  49.373 -14.771  1.00 83.75           N1+
ANISOU 1007  NZ  LYS A 140     9690   9780  12351   3718   -401    672       N1+
ATOM   1008  N   ALA A 141      -0.924  45.468 -19.605  1.00 60.39           N  
ANISOU 1008  N   ALA A 141     6576   7059   9311   2301   -816   1135       N  
ATOM   1009  CA  ALA A 141       0.010  44.977 -20.618  1.00 56.31           C  
ANISOU 1009  CA  ALA A 141     6106   6543   8746   2087   -875   1228       C  
ATOM   1010  C   ALA A 141       1.365  45.676 -20.559  1.00 62.80           C  
ANISOU 1010  C   ALA A 141     7216   6999   9647   1993   -863   1309       C  
ATOM   1011  O   ALA A 141       2.112  45.668 -21.541  1.00 63.52           O  
ANISOU 1011  O   ALA A 141     7363   7076   9697   1899   -907   1448       O  
ATOM   1012  CB  ALA A 141      -0.583  45.092 -22.028  1.00 52.44           C  
ANISOU 1012  CB  ALA A 141     5482   6291   8153   2218   -972   1384       C  
ATOM   1013  N   ARG A 142       1.711  46.272 -19.419  1.00 67.92           N  
ANISOU 1013  N   ARG A 142     8042   7369  10394   2001   -806   1225       N  
ATOM   1014  CA  ARG A 142       2.981  46.965 -19.258  1.00 71.17           C  
ANISOU 1014  CA  ARG A 142     8721   7439  10881   1868   -809   1296       C  
ATOM   1015  C   ARG A 142       3.988  46.181 -18.429  1.00 73.72           C  
ANISOU 1015  C   ARG A 142     9075   7717  11218   1579   -764   1180       C  
ATOM   1016  O   ARG A 142       5.108  46.660 -18.224  1.00 78.57           O  
ANISOU 1016  O   ARG A 142     9875   8093  11884   1426   -773   1235       O  
ATOM   1017  CB  ARG A 142       2.753  48.348 -18.637  1.00 71.54           C  
ANISOU 1017  CB  ARG A 142     9004   7159  11019   2075   -800   1294       C  
ATOM   1018  CG  ARG A 142       2.545  49.445 -19.669  1.00 70.97           C  
ANISOU 1018  CG  ARG A 142     9069   7000  10898   2254   -846   1474       C  
ATOM   1019  CD  ARG A 142       1.478  50.445 -19.251  1.00 68.97           C  
ANISOU 1019  CD  ARG A 142     8925   6651  10630   2599   -826   1414       C  
ATOM   1020  NE  ARG A 142       1.805  51.133 -18.007  1.00 65.48           N  
ANISOU 1020  NE  ARG A 142     8752   5875  10252   2601   -763   1281       N  
ATOM   1021  CZ  ARG A 142       1.337  52.332 -17.676  1.00 74.39           C  
ANISOU 1021  CZ  ARG A 142    10120   6780  11363   2849   -713   1268       C  
ATOM   1022  NH1 ARG A 142       1.683  52.887 -16.523  1.00 84.10           N1+
ANISOU 1022  NH1 ARG A 142    11521   7701  12730   2784   -612   1168       N1+
ATOM   1023  NH2 ARG A 142       0.532  52.984 -18.505  1.00 82.14           N  
ANISOU 1023  NH2 ARG A 142    10969   7773  12467   2999   -866   1354       N  
ATOM   1024  N   LEU A 143       3.621  44.992 -17.953  1.00 68.85           N  
ANISOU 1024  N   LEU A 143     8279   7329  10551   1493   -722   1036       N  
ATOM   1025  CA  LEU A 143       4.568  44.153 -17.233  1.00 64.84           C  
ANISOU 1025  CA  LEU A 143     7794   6802  10042   1242   -680    948       C  
ATOM   1026  C   LEU A 143       5.675  43.694 -18.172  1.00 68.52           C  
ANISOU 1026  C   LEU A 143     8266   7305  10462   1072   -707   1077       C  
ATOM   1027  O   LEU A 143       5.421  43.282 -19.307  1.00 72.18           O  
ANISOU 1027  O   LEU A 143     8626   7952  10848   1105   -741   1156       O  
ATOM   1028  CB  LEU A 143       3.852  42.944 -16.621  1.00 63.45           C  
ANISOU 1028  CB  LEU A 143     7435   6858   9816   1195   -629    793       C  
ATOM   1029  CG  LEU A 143       4.603  42.035 -15.635  1.00 58.77           C  
ANISOU 1029  CG  LEU A 143     6863   6251   9217    984   -572    689       C  
ATOM   1030  CD1 LEU A 143       3.620  41.345 -14.701  1.00 62.72           C  
ANISOU 1030  CD1 LEU A 143     7231   6908   9692   1000   -511    542       C  
ATOM   1031  CD2 LEU A 143       5.464  40.990 -16.339  1.00 55.21           C  
ANISOU 1031  CD2 LEU A 143     6379   5892   8705    809   -582    746       C  
ATOM   1032  N   GLU A 144       6.909  43.768 -17.688  1.00 70.24           N  
ANISOU 1032  N   GLU A 144     8599   7375  10712    895   -693   1099       N  
ATOM   1033  CA  GLU A 144       8.081  43.319 -18.427  1.00 63.78           C  
ANISOU 1033  CA  GLU A 144     7771   6619   9842    741   -699   1225       C  
ATOM   1034  C   GLU A 144       8.637  42.078 -17.746  1.00 57.08           C  
ANISOU 1034  C   GLU A 144     6858   5875   8952    594   -644   1118       C  
ATOM   1035  O   GLU A 144       8.995  42.121 -16.564  1.00 62.55           O  
ANISOU 1035  O   GLU A 144     7609   6466   9690    509   -619   1031       O  
ATOM   1036  CB  GLU A 144       9.138  44.421 -18.498  1.00 68.25           C  
ANISOU 1036  CB  GLU A 144     8496   6969  10469    644   -731   1380       C  
ATOM   1037  CG  GLU A 144       9.316  45.020 -19.882  1.00 78.04           C  
ANISOU 1037  CG  GLU A 144     9753   8225  11676    697   -773   1599       C  
ATOM   1038  CD  GLU A 144       9.222  46.532 -19.877  1.00 94.52           C  
ANISOU 1038  CD  GLU A 144    12032  10024  13858    756   -823   1706       C  
ATOM   1039  OE1 GLU A 144       8.158  47.064 -20.258  1.00101.76           O  
ANISOU 1039  OE1 GLU A 144    12968  10912  14785    979   -848   1719       O  
ATOM   1040  OE2 GLU A 144      10.208  47.189 -19.482  1.00 97.93           O1-
ANISOU 1040  OE2 GLU A 144    12602  10257  14349    577   -843   1781       O1-
ATOM   1041  N   LEU A 145       8.697  40.977 -18.487  1.00 50.43           N  
ANISOU 1041  N   LEU A 145     5917   5232   8014    575   -628   1123       N  
ATOM   1042  CA  LEU A 145       9.270  39.749 -17.965  1.00 44.78           C  
ANISOU 1042  CA  LEU A 145     5169   4595   7251    463   -573   1044       C  
ATOM   1043  C   LEU A 145      10.761  39.926 -17.696  1.00 46.60           C  
ANISOU 1043  C   LEU A 145     5449   4768   7487    341   -556   1149       C  
ATOM   1044  O   LEU A 145      11.414  40.836 -18.215  1.00 49.94           O  
ANISOU 1044  O   LEU A 145     5915   5130   7930    313   -588   1305       O  
ATOM   1045  CB  LEU A 145       9.065  38.599 -18.951  1.00 42.00           C  
ANISOU 1045  CB  LEU A 145     4748   4428   6781    484   -565   1028       C  
ATOM   1046  CG  LEU A 145       7.641  38.268 -19.394  1.00 37.92           C  
ANISOU 1046  CG  LEU A 145     4150   4029   6229    560   -602    938       C  
ATOM   1047  CD1 LEU A 145       7.676  37.464 -20.683  1.00 39.93           C  
ANISOU 1047  CD1 LEU A 145     4383   4443   6347    571   -624    960       C  
ATOM   1048  CD2 LEU A 145       6.913  37.498 -18.307  1.00 42.48           C  
ANISOU 1048  CD2 LEU A 145     4685   4623   6834    503   -566    774       C  
ATOM   1049  N   ALA A 146      11.300  39.034 -16.870  1.00 39.58           N  
ANISOU 1049  N   ALA A 146     4547   3916   6577    260   -507   1079       N  
ATOM   1050  CA  ALA A 146      12.743  38.954 -16.719  1.00 35.54           C  
ANISOU 1050  CA  ALA A 146     4032   3432   6038    157   -489   1191       C  
ATOM   1051  C   ALA A 146      13.380  38.553 -18.047  1.00 48.87           C  
ANISOU 1051  C   ALA A 146     5671   5273   7625    201   -468   1330       C  
ATOM   1052  O   ALA A 146      12.728  37.995 -18.935  1.00 64.06           O  
ANISOU 1052  O   ALA A 146     7579   7282   9479    300   -463   1293       O  
ATOM   1053  CB  ALA A 146      13.113  37.953 -15.626  1.00 34.01           C  
ANISOU 1053  CB  ALA A 146     3825   3277   5820    104   -438   1098       C  
ATOM   1054  N   ASP A 147      14.675  38.852 -18.181  1.00 48.51           N  
ANISOU 1054  N   ASP A 147     5592   5283   7556    121   -459   1492       N  
ATOM   1055  CA  ASP A 147      15.370  38.565 -19.432  1.00 49.92           C  
ANISOU 1055  CA  ASP A 147     5711   5638   7620    178   -424   1645       C  
ATOM   1056  C   ASP A 147      15.297  37.084 -19.783  1.00 43.08           C  
ANISOU 1056  C   ASP A 147     4834   4903   6632    298   -356   1549       C  
ATOM   1057  O   ASP A 147      15.084  36.726 -20.946  1.00 50.37           O  
ANISOU 1057  O   ASP A 147     5760   5932   7448    404   -341   1569       O  
ATOM   1058  CB  ASP A 147      16.825  39.025 -19.347  1.00 68.48           C  
ANISOU 1058  CB  ASP A 147     7990   8074   9957     57   -414   1843       C  
ATOM   1059  CG  ASP A 147      16.957  40.531 -19.270  1.00 80.50           C  
ANISOU 1059  CG  ASP A 147     9558   9444  11583    -88   -492   1964       C  
ATOM   1060  OD1 ASP A 147      15.999  41.233 -19.659  1.00 84.73           O  
ANISOU 1060  OD1 ASP A 147    10182   9837  12176    -35   -539   1939       O  
ATOM   1061  OD2 ASP A 147      18.021  41.013 -18.829  1.00 86.74           O1-
ANISOU 1061  OD2 ASP A 147    10303  10260  12394   -258   -512   2091       O1-
ATOM   1062  N   TYR A 148      15.460  36.207 -18.790  1.00 38.51           N  
ANISOU 1062  N   TYR A 148     4266   4309   6057    284   -316   1442       N  
ATOM   1063  CA  TYR A 148      15.372  34.778 -19.068  1.00 40.11           C  
ANISOU 1063  CA  TYR A 148     4509   4580   6151    395   -253   1345       C  
ATOM   1064  C   TYR A 148      13.937  34.354 -19.356  1.00 48.33           C  
ANISOU 1064  C   TYR A 148     5617   5551   7194    424   -286   1175       C  
ATOM   1065  O   TYR A 148      13.715  33.405 -20.117  1.00 56.80           O  
ANISOU 1065  O   TYR A 148     6748   6680   8155    506   -263   1108       O  
ATOM   1066  CB  TYR A 148      15.954  33.972 -17.903  1.00 41.33           C  
ANISOU 1066  CB  TYR A 148     4670   4725   6308    378   -203   1305       C  
ATOM   1067  CG  TYR A 148      15.031  33.802 -16.713  1.00 43.33           C  
ANISOU 1067  CG  TYR A 148     4974   4834   6655    302   -225   1148       C  
ATOM   1068  CD1 TYR A 148      14.950  34.775 -15.726  1.00 39.76           C  
ANISOU 1068  CD1 TYR A 148     4497   4300   6310    187   -273   1145       C  
ATOM   1069  CD2 TYR A 148      14.256  32.656 -16.568  1.00 42.99           C  
ANISOU 1069  CD2 TYR A 148     5014   4739   6581    336   -196   1003       C  
ATOM   1070  CE1 TYR A 148      14.113  34.619 -14.636  1.00 35.41           C  
ANISOU 1070  CE1 TYR A 148     3985   3651   5819    139   -278   1005       C  
ATOM   1071  CE2 TYR A 148      13.416  32.492 -15.482  1.00 37.73           C  
ANISOU 1071  CE2 TYR A 148     4372   3976   5987    257   -204    884       C  
ATOM   1072  CZ  TYR A 148      13.349  33.476 -14.520  1.00 34.80           C  
ANISOU 1072  CZ  TYR A 148     3956   3557   5708    174   -238    887       C  
ATOM   1073  OH  TYR A 148      12.516  33.317 -13.437  1.00 37.23           O  
ANISOU 1073  OH  TYR A 148     4282   3801   6065    117   -232    772       O  
ATOM   1074  N   GLU A 149      12.956  35.038 -18.763  1.00 47.38           N  
ANISOU 1074  N   GLU A 149     5490   5322   7188    359   -343   1100       N  
ATOM   1075  CA  GLU A 149      11.561  34.750 -19.080  1.00 36.83           C  
ANISOU 1075  CA  GLU A 149     4167   3976   5850    377   -382    967       C  
ATOM   1076  C   GLU A 149      11.214  35.210 -20.490  1.00 38.12           C  
ANISOU 1076  C   GLU A 149     4310   4231   5944    452   -432   1034       C  
ATOM   1077  O   GLU A 149      10.507  34.508 -21.223  1.00 47.82           O  
ANISOU 1077  O   GLU A 149     5556   5531   7081    483   -456    947       O  
ATOM   1078  CB  GLU A 149      10.637  35.417 -18.060  1.00 34.69           C  
ANISOU 1078  CB  GLU A 149     3869   3607   5704    327   -414    889       C  
ATOM   1079  CG  GLU A 149      10.661  34.792 -16.675  1.00 34.66           C  
ANISOU 1079  CG  GLU A 149     3886   3542   5740    255   -367    795       C  
ATOM   1080  CD  GLU A 149       9.685  35.456 -15.723  1.00 50.93           C  
ANISOU 1080  CD  GLU A 149     5917   5539   7894    233   -385    711       C  
ATOM   1081  OE1 GLU A 149       9.564  36.700 -15.764  1.00 57.71           O  
ANISOU 1081  OE1 GLU A 149     6771   6339   8816    269   -426    758       O  
ATOM   1082  OE2 GLU A 149       9.033  34.734 -14.939  1.00 58.72           O1-
ANISOU 1082  OE2 GLU A 149     6894   6533   8883    188   -353    603       O1-
ATOM   1083  N   ALA A 150      11.700  36.390 -20.885  1.00 30.73           N  
ANISOU 1083  N   ALA A 150     3345   3292   5040    467   -456   1195       N  
ATOM   1084  CA  ALA A 150      11.428  36.895 -22.226  1.00 31.42           C  
ANISOU 1084  CA  ALA A 150     3415   3474   5049    547   -501   1293       C  
ATOM   1085  C   ALA A 150      12.095  36.030 -23.287  1.00 39.16           C  
ANISOU 1085  C   ALA A 150     4414   4614   5851    615   -456   1328       C  
ATOM   1086  O   ALA A 150      11.533  35.821 -24.368  1.00 46.53           O  
ANISOU 1086  O   ALA A 150     5355   5658   6667    686   -494   1308       O  
ATOM   1087  CB  ALA A 150      11.891  38.347 -22.346  1.00 39.78           C  
ANISOU 1087  CB  ALA A 150     4465   4463   6185    529   -529   1482       C  
ATOM   1088  N   GLU A 151      13.294  35.519 -22.997  1.00 38.64           N  
ANISOU 1088  N   GLU A 151     4355   4580   5746    611   -375   1378       N  
ATOM   1089  CA  GLU A 151      13.949  34.609 -23.928  1.00 36.54           C  
ANISOU 1089  CA  GLU A 151     4123   4468   5294    721   -312   1394       C  
ATOM   1090  C   GLU A 151      13.245  33.259 -23.978  1.00 41.62           C  
ANISOU 1090  C   GLU A 151     4876   5082   5857    753   -311   1174       C  
ATOM   1091  O   GLU A 151      13.244  32.602 -25.025  1.00 47.20           O  
ANISOU 1091  O   GLU A 151     5652   5891   6389    850   -300   1131       O  
ATOM   1092  CB  GLU A 151      15.420  34.444 -23.549  1.00 35.62           C  
ANISOU 1092  CB  GLU A 151     3960   4420   5153    736   -221   1523       C  
ATOM   1093  CG  GLU A 151      16.264  35.663 -23.885  1.00 53.77           C  
ANISOU 1093  CG  GLU A 151     6150   6806   7473    687   -221   1772       C  
ATOM   1094  CD  GLU A 151      17.443  35.843 -22.952  1.00 74.10           C  
ANISOU 1094  CD  GLU A 151     8640   9403  10110    601   -179   1887       C  
ATOM   1095  OE1 GLU A 151      17.720  34.924 -22.153  1.00 81.05           O  
ANISOU 1095  OE1 GLU A 151     9541  10266  10989    629   -133   1787       O  
ATOM   1096  OE2 GLU A 151      18.089  36.910 -23.015  1.00 77.25           O1-
ANISOU 1096  OE2 GLU A 151     8954   9840  10557    493   -199   2085       O1-
ATOM   1097  N   SER A 152      12.637  32.831 -22.868  1.00 43.34           N  
ANISOU 1097  N   SER A 152     5123   5158   6188    662   -324   1036       N  
ATOM   1098  CA  SER A 152      11.835  31.613 -22.898  1.00 39.27           C  
ANISOU 1098  CA  SER A 152     4718   4592   5611    640   -338    838       C  
ATOM   1099  C   SER A 152      10.581  31.806 -23.740  1.00 42.07           C  
ANISOU 1099  C   SER A 152     5053   5013   5919    611   -441    763       C  
ATOM   1100  O   SER A 152      10.184  30.905 -24.490  1.00 52.97           O  
ANISOU 1100  O   SER A 152     6535   6432   7159    619   -468    642       O  
ATOM   1101  CB  SER A 152      11.465  31.186 -21.477  1.00 41.95           C  
ANISOU 1101  CB  SER A 152     5074   4786   6081    530   -323    742       C  
ATOM   1102  OG  SER A 152      12.604  30.748 -20.757  1.00 52.67           O  
ANISOU 1102  OG  SER A 152     6465   6103   7443    571   -234    798       O  
ATOM   1103  N   LEU A 153       9.948  32.977 -23.633  1.00 41.77           N  
ANISOU 1103  N   LEU A 153     4893   4991   5986    584   -505    833       N  
ATOM   1104  CA  LEU A 153       8.744  33.245 -24.413  1.00 41.98           C  
ANISOU 1104  CA  LEU A 153     4865   5121   5965    581   -609    790       C  
ATOM   1105  C   LEU A 153       9.048  33.271 -25.905  1.00 44.24           C  
ANISOU 1105  C   LEU A 153     5182   5565   6062    685   -633    857       C  
ATOM   1106  O   LEU A 153       8.236  32.816 -26.719  1.00 50.22           O  
ANISOU 1106  O   LEU A 153     5957   6432   6692    674   -713    760       O  
ATOM   1107  CB  LEU A 153       8.116  34.567 -23.971  1.00 35.68           C  
ANISOU 1107  CB  LEU A 153     3943   4298   5314    588   -656    875       C  
ATOM   1108  CG  LEU A 153       6.847  34.996 -24.709  1.00 32.99           C  
ANISOU 1108  CG  LEU A 153     3508   4095   4932    623   -764    866       C  
ATOM   1109  CD1 LEU A 153       5.715  34.018 -24.438  1.00 33.52           C  
ANISOU 1109  CD1 LEU A 153     3543   4217   4975    509   -814    680       C  
ATOM   1110  CD2 LEU A 153       6.446  36.411 -24.320  1.00 33.14           C  
ANISOU 1110  CD2 LEU A 153     3441   4062   5090    696   -790    982       C  
ATOM   1111  N   ALA A 154      10.215  33.799 -26.284  1.00 40.66           N  
ANISOU 1111  N   ALA A 154     4728   5149   5573    774   -567   1030       N  
ATOM   1112  CA  ALA A 154      10.580  33.842 -27.696  1.00 37.12           C  
ANISOU 1112  CA  ALA A 154     4303   4879   4922    885   -571   1115       C  
ATOM   1113  C   ALA A 154      10.763  32.440 -28.265  1.00 43.50           C  
ANISOU 1113  C   ALA A 154     5259   5735   5532    930   -541    951       C  
ATOM   1114  O   ALA A 154      10.393  32.180 -29.416  1.00 52.68           O  
ANISOU 1114  O   ALA A 154     6470   7044   6503    984   -596    905       O  
ATOM   1115  CB  ALA A 154      11.849  34.671 -27.887  1.00 41.14           C  
ANISOU 1115  CB  ALA A 154     4761   5435   5435    947   -493   1356       C  
ATOM   1116  N   ARG A 155      11.329  31.521 -27.477  1.00 42.38           N  
ANISOU 1116  N   ARG A 155     5211   5467   5423    916   -458    859       N  
ATOM   1117  CA  ARG A 155      11.460  30.143 -27.938  1.00 36.04           C  
ANISOU 1117  CA  ARG A 155     4602   4650   4441    971   -428    686       C  
ATOM   1118  C   ARG A 155      10.102  29.459 -28.018  1.00 44.12           C  
ANISOU 1118  C   ARG A 155     5703   5618   5441    827   -546    469       C  
ATOM   1119  O   ARG A 155       9.836  28.702 -28.960  1.00 51.85           O  
ANISOU 1119  O   ARG A 155     6828   6653   6218    850   -590    333       O  
ATOM   1120  CB  ARG A 155      12.393  29.357 -27.016  1.00 36.54           C  
ANISOU 1120  CB  ARG A 155     4754   4576   4553   1014   -309    665       C  
ATOM   1121  CG  ARG A 155      13.787  29.939 -26.875  1.00 38.38           C  
ANISOU 1121  CG  ARG A 155     4880   4904   4798   1135   -197    885       C  
ATOM   1122  CD  ARG A 155      14.707  28.974 -26.139  1.00 42.54           C  
ANISOU 1122  CD  ARG A 155     5503   5344   5318   1224    -83    857       C  
ATOM   1123  NE  ARG A 155      15.676  29.675 -25.302  1.00 51.38           N  
ANISOU 1123  NE  ARG A 155     6454   6504   6562   1217    -22   1052       N  
ATOM   1124  CZ  ARG A 155      15.526  29.872 -23.996  1.00 57.88           C  
ANISOU 1124  CZ  ARG A 155     7224   7192   7577   1084    -40   1049       C  
ATOM   1125  NH1 ARG A 155      16.454  30.524 -23.308  1.00 66.26           N1+
ANISOU 1125  NH1 ARG A 155     8139   8311   8724   1063      0   1221       N1+
ATOM   1126  NH2 ARG A 155      14.448  29.413 -23.374  1.00 54.20           N  
ANISOU 1126  NH2 ARG A 155     6844   6550   7200    958   -101    876       N  
ATOM   1127  N   LEU A 156       9.231  29.709 -27.037  1.00 42.87           N  
ANISOU 1127  N   LEU A 156     5448   5367   5475    669   -601    432       N  
ATOM   1128  CA  LEU A 156       7.907  29.097 -27.045  1.00 40.83           C  
ANISOU 1128  CA  LEU A 156     5215   5096   5201    498   -714    253       C  
ATOM   1129  C   LEU A 156       7.056  29.631 -28.190  1.00 45.25           C  
ANISOU 1129  C   LEU A 156     5680   5872   5640    500   -844    263       C  
ATOM   1130  O   LEU A 156       6.288  28.880 -28.803  1.00 56.90           O  
ANISOU 1130  O   LEU A 156     7237   7406   6976    396   -945    103       O  
ATOM   1131  CB  LEU A 156       7.214  29.331 -25.703  1.00 39.23           C  
ANISOU 1131  CB  LEU A 156     4891   4795   5220    353   -722    244       C  
ATOM   1132  CG  LEU A 156       7.871  28.677 -24.484  1.00 34.00           C  
ANISOU 1132  CG  LEU A 156     4326   3929   4664    323   -612    220       C  
ATOM   1133  CD1 LEU A 156       7.308  29.251 -23.192  1.00 44.80           C  
ANISOU 1133  CD1 LEU A 156     5539   5249   6236    223   -608    254       C  
ATOM   1134  CD2 LEU A 156       7.693  27.169 -24.523  1.00 35.25           C  
ANISOU 1134  CD2 LEU A 156     4714   3955   4725    227   -614     39       C  
ATOM   1135  N   GLN A 157       7.174  30.927 -28.492  1.00 43.51           N  
ANISOU 1135  N   GLN A 157     5298   5772   5463    607   -853    455       N  
ATOM   1136  CA  GLN A 157       6.456  31.486 -29.632  1.00 39.22           C  
ANISOU 1136  CA  GLN A 157     4665   5450   4787    647   -972    501       C  
ATOM   1137  C   GLN A 157       6.933  30.878 -30.944  1.00 51.32           C  
ANISOU 1137  C   GLN A 157     6352   7107   6041    736   -979    449       C  
ATOM   1138  O   GLN A 157       6.142  30.719 -31.880  1.00 62.65           O  
ANISOU 1138  O   GLN A 157     7783   8718   7305    705  -1105    376       O  
ATOM   1139  CB  GLN A 157       6.616  33.006 -29.662  1.00 38.69           C  
ANISOU 1139  CB  GLN A 157     4437   5438   4826    763   -964    743       C  
ATOM   1140  CG  GLN A 157       5.780  33.740 -28.628  1.00 37.79           C  
ANISOU 1140  CG  GLN A 157     4169   5253   4936    707   -996    772       C  
ATOM   1141  CD  GLN A 157       5.938  35.244 -28.714  1.00 40.43           C  
ANISOU 1141  CD  GLN A 157     4405   5593   5365    835   -993   1001       C  
ATOM   1142  NE2 GLN A 157       4.926  35.971 -28.256  1.00 47.42           N  
ANISOU 1142  NE2 GLN A 157     5156   6489   6373    850  -1055   1026       N  
ATOM   1143  OE1 GLN A 157       6.956  35.748 -29.190  1.00 39.25           O  
ANISOU 1143  OE1 GLN A 157     4302   5439   5173    923   -934   1162       O  
ATOM   1144  N   ARG A 158       8.218  30.531 -31.030  1.00 42.76           N  
ANISOU 1144  N   ARG A 158     5397   5959   4890    859   -844    486       N  
ATOM   1145  CA  ARG A 158       8.727  29.869 -32.225  1.00 42.65           C  
ANISOU 1145  CA  ARG A 158     5553   6063   4589    979   -826    419       C  
ATOM   1146  C   ARG A 158       8.287  28.410 -32.274  1.00 50.66           C  
ANISOU 1146  C   ARG A 158     6800   6962   5486    872   -872    131       C  
ATOM   1147  O   ARG A 158       7.982  27.883 -33.350  1.00 59.42           O  
ANISOU 1147  O   ARG A 158     8043   8189   6345    885   -951     -1       O  
ATOM   1148  CB  ARG A 158      10.252  29.983 -32.266  1.00 42.23           C  
ANISOU 1148  CB  ARG A 158     5535   6013   4497   1168   -653    569       C  
ATOM   1149  CG  ARG A 158      10.916  29.330 -33.466  1.00 50.53           C  
ANISOU 1149  CG  ARG A 158     6756   7209   5233   1348   -598    515       C  
ATOM   1150  CD  ARG A 158      12.403  29.648 -33.489  1.00 65.24           C  
ANISOU 1150  CD  ARG A 158     8573   9149   7068   1540   -421    723       C  
ATOM   1151  NE  ARG A 158      13.201  28.548 -34.023  1.00 86.31           N  
ANISOU 1151  NE  ARG A 158    11456  11843   9494   1732   -311    602       N  
ATOM   1152  CZ  ARG A 158      13.613  28.461 -35.284  1.00 88.27           C  
ANISOU 1152  CZ  ARG A 158    11772  12325   9443   1916   -271    625       C  
ATOM   1153  NH1 ARG A 158      14.337  27.420 -35.675  1.00 87.16           N1+
ANISOU 1153  NH1 ARG A 158    11848  12187   9082   2122   -157    497       N1+
ATOM   1154  NH2 ARG A 158      13.304  29.413 -36.154  1.00 85.16           N  
ANISOU 1154  NH2 ARG A 158    11238  12161   8957   1917   -339    781       N  
ATOM   1155  N   ALA A 159       8.233  27.748 -31.116  1.00 48.02           N  
ANISOU 1155  N   ALA A 159     6535   6388   5322    753   -831     31       N  
ATOM   1156  CA  ALA A 159       7.857  26.338 -31.084  1.00 44.26           C  
ANISOU 1156  CA  ALA A 159     6318   5748   4752    629   -870   -227       C  
ATOM   1157  C   ALA A 159       6.369  26.155 -31.357  1.00 54.38           C  
ANISOU 1157  C   ALA A 159     7549   7111   6002    380  -1063   -367       C  
ATOM   1158  O   ALA A 159       5.977  25.334 -32.195  1.00 58.55           O  
ANISOU 1158  O   ALA A 159     8272   7662   6311    305  -1159   -558       O  
ATOM   1159  CB  ALA A 159       8.239  25.724 -29.737  1.00 49.00           C  
ANISOU 1159  CB  ALA A 159     7000   6074   5544    574   -767   -256       C  
ATOM   1160  N   PHE A 160       5.522  26.905 -30.654  1.00 51.14           N  
ANISOU 1160  N   PHE A 160     6877   6759   5795    248  -1125   -276       N  
ATOM   1161  CA  PHE A 160       4.071  26.822 -30.813  1.00 51.80           C  
ANISOU 1161  CA  PHE A 160     6840   6979   5863     15  -1304   -371       C  
ATOM   1162  C   PHE A 160       3.541  27.895 -31.756  1.00 57.90           C  
ANISOU 1162  C   PHE A 160     7391   8067   6541    103  -1414   -244       C  
ATOM   1163  O   PHE A 160       2.486  28.487 -31.507  1.00 58.17           O  
ANISOU 1163  O   PHE A 160     7177   8254   6672      7  -1514   -187       O  
ATOM   1164  CB  PHE A 160       3.381  26.918 -29.456  1.00 49.57           C  
ANISOU 1164  CB  PHE A 160     6393   6604   5837   -161  -1297   -350       C  
ATOM   1165  CG  PHE A 160       3.890  25.932 -28.443  1.00 53.53           C  
ANISOU 1165  CG  PHE A 160     7098   6800   6439   -242  -1187   -439       C  
ATOM   1166  CD1 PHE A 160       3.590  24.585 -28.554  1.00 60.31           C  
ANISOU 1166  CD1 PHE A 160     8215   7505   7195   -439  -1239   -647       C  
ATOM   1167  CD2 PHE A 160       4.660  26.355 -27.372  1.00 54.58           C  
ANISOU 1167  CD2 PHE A 160     7180   6795   6765   -129  -1039   -309       C  
ATOM   1168  CE1 PHE A 160       4.056  23.677 -27.620  1.00 62.79           C  
ANISOU 1168  CE1 PHE A 160     8736   7520   7600   -496  -1135   -707       C  
ATOM   1169  CE2 PHE A 160       5.128  25.453 -26.435  1.00 58.49           C  
ANISOU 1169  CE2 PHE A 160     7855   7031   7339   -186   -941   -371       C  
ATOM   1170  CZ  PHE A 160       4.825  24.112 -26.559  1.00 62.19           C  
ANISOU 1170  CZ  PHE A 160     8584   7337   7709   -357   -984   -560       C  
ATOM   1171  N   ALA A 161       4.254  28.154 -32.855  1.00 61.17           N  
ANISOU 1171  N   ALA A 161     7887   8600   6753    303  -1391   -184       N  
ATOM   1172  CA  ALA A 161       3.875  29.242 -33.750  1.00 50.40           C  
ANISOU 1172  CA  ALA A 161     6326   7528   5296    418  -1479    -20       C  
ATOM   1173  C   ALA A 161       2.555  28.969 -34.460  1.00 53.61           C  
ANISOU 1173  C   ALA A 161     6656   8173   5542    246  -1694   -142       C  
ATOM   1174  O   ALA A 161       1.831  29.914 -34.795  1.00 59.26           O  
ANISOU 1174  O   ALA A 161     7126   9130   6261    293  -1793      4       O  
ATOM   1175  CB  ALA A 161       4.985  29.491 -34.771  1.00 52.19           C  
ANISOU 1175  CB  ALA A 161     6668   7845   5318    659  -1394     80       C  
ATOM   1176  N   ARG A 162       2.220  27.699 -34.696  1.00 66.24           N  
ANISOU 1176  N   ARG A 162     8465   9710   6993     46  -1776   -401       N  
ATOM   1177  CA  ARG A 162       0.970  27.384 -35.381  1.00 80.93           C  
ANISOU 1177  CA  ARG A 162    10249  11818   8683   -164  -2002   -526       C  
ATOM   1178  C   ARG A 162      -0.235  27.551 -34.463  1.00 82.26           C  
ANISOU 1178  C   ARG A 162    10143  12050   9061   -388  -2090   -506       C  
ATOM   1179  O   ARG A 162      -1.292  28.019 -34.903  1.00 92.44           O  
ANISOU 1179  O   ARG A 162    11180  13659  10284   -453  -2255   -453       O  
ATOM   1180  CB  ARG A 162       1.012  25.959 -35.938  1.00 93.56           C  
ANISOU 1180  CB  ARG A 162    12200  13302  10046   -337  -2073   -824       C  
ATOM   1181  CG  ARG A 162       1.725  25.826 -37.277  1.00100.59           C  
ANISOU 1181  CG  ARG A 162    13308  14304  10607   -134  -2071   -875       C  
ATOM   1182  CD  ARG A 162       1.658  24.399 -37.799  1.00108.10           C  
ANISOU 1182  CD  ARG A 162    14643  15116  11314   -311  -2155  -1204       C  
ATOM   1183  NE  ARG A 162       2.269  24.261 -39.118  1.00116.62           N  
ANISOU 1183  NE  ARG A 162    15937  16334  12039   -101  -2157  -1274       N  
ATOM   1184  CZ  ARG A 162       1.588  24.231 -40.259  1.00123.74           C  
ANISOU 1184  CZ  ARG A 162    16837  17538  12641   -181  -2357  -1369       C  
ATOM   1185  NH1 ARG A 162       2.230  24.101 -41.412  1.00126.07           N1+
ANISOU 1185  NH1 ARG A 162    17343  17957  12600     37  -2334  -1430       N1+
ATOM   1186  NH2 ARG A 162       0.265  24.324 -40.249  1.00126.58           N  
ANISOU 1186  NH2 ARG A 162    16969  18105  13019   -475  -2581  -1396       N  
ATOM   1187  N   LYS A 163      -0.099  27.176 -33.190  1.00 77.63           N  
ANISOU 1187  N   LYS A 163     9587  11193   8714   -494  -1978   -535       N  
ATOM   1188  CA  LYS A 163      -1.205  27.190 -32.241  1.00 73.63           C  
ANISOU 1188  CA  LYS A 163     8838  10746   8392   -717  -2037   -527       C  
ATOM   1189  C   LYS A 163      -1.114  28.352 -31.256  1.00 67.73           C  
ANISOU 1189  C   LYS A 163     7844   9980   7909   -533  -1912   -308       C  
ATOM   1190  O   LYS A 163      -1.658  28.271 -30.148  1.00 72.90           O  
ANISOU 1190  O   LYS A 163     8364  10582   8752   -669  -1880   -304       O  
ATOM   1191  CB  LYS A 163      -1.267  25.860 -31.488  1.00 71.73           C  
ANISOU 1191  CB  LYS A 163     8817  10228   8208  -1007  -2016   -722       C  
ATOM   1192  CG  LYS A 163       0.003  25.533 -30.709  1.00 64.35           C  
ANISOU 1192  CG  LYS A 163     8130   8917   7405   -869  -1802   -718       C  
ATOM   1193  CD  LYS A 163       0.009  24.089 -30.226  1.00 71.84           C  
ANISOU 1193  CD  LYS A 163     9375   9571   8349  -1130  -1795   -920       C  
ATOM   1194  CE  LYS A 163      -0.040  24.003 -28.708  1.00 79.01           C  
ANISOU 1194  CE  LYS A 163    10203  10294   9522  -1221  -1676   -851       C  
ATOM   1195  NZ  LYS A 163       0.025  22.588 -28.243  1.00 83.62           N1+
ANISOU 1195  NZ  LYS A 163    11109  10562  10102  -1464  -1661  -1020       N1+
ATOM   1196  N   TRP A 164      -0.444  29.442 -31.640  1.00 55.78           N  
ANISOU 1196  N   TRP A 164     6282   8508   6403   -232  -1842   -123       N  
ATOM   1197  CA  TRP A 164      -0.243  30.536 -30.695  1.00 53.92           C  
ANISOU 1197  CA  TRP A 164     5881   8194   6414    -63  -1722     65       C  
ATOM   1198  C   TRP A 164      -1.524  31.321 -30.448  1.00 64.06           C  
ANISOU 1198  C   TRP A 164     6829   9734   7776    -59  -1817    164       C  
ATOM   1199  O   TRP A 164      -1.703  31.875 -29.358  1.00 74.27           O  
ANISOU 1199  O   TRP A 164     7991  10946   9282     -9  -1731    241       O  
ATOM   1200  CB  TRP A 164       0.859  31.478 -31.176  1.00 50.09           C  
ANISOU 1200  CB  TRP A 164     5459   7656   5916    221  -1625    246       C  
ATOM   1201  CG  TRP A 164       1.204  32.488 -30.129  1.00 49.02           C  
ANISOU 1201  CG  TRP A 164     5225   7368   6032    354  -1502    406       C  
ATOM   1202  CD1 TRP A 164       0.862  33.809 -30.116  1.00 46.86           C  
ANISOU 1202  CD1 TRP A 164     4771   7186   5848    531  -1516    598       C  
ATOM   1203  CD2 TRP A 164       1.920  32.246 -28.913  1.00 44.81           C  
ANISOU 1203  CD2 TRP A 164     4788   6555   5684    317  -1356    378       C  
ATOM   1204  CE2 TRP A 164       1.992  33.469 -28.220  1.00 42.74           C  
ANISOU 1204  CE2 TRP A 164     4402   6230   5608    459  -1293    542       C  
ATOM   1205  CE3 TRP A 164       2.516  31.114 -28.349  1.00 47.36           C  
ANISOU 1205  CE3 TRP A 164     5305   6669   6021    189  -1275    235       C  
ATOM   1206  NE1 TRP A 164       1.340  34.408 -28.975  1.00 47.92           N  
ANISOU 1206  NE1 TRP A 164     4905   7095   6208    594  -1389    672       N  
ATOM   1207  CZ2 TRP A 164       2.636  33.593 -26.991  1.00 44.91           C  
ANISOU 1207  CZ2 TRP A 164     4728   6266   6070    455  -1164    554       C  
ATOM   1208  CZ3 TRP A 164       3.155  31.239 -27.129  1.00 45.65           C  
ANISOU 1208  CZ3 TRP A 164     5119   6231   5994    204  -1142    271       C  
ATOM   1209  CH2 TRP A 164       3.210  32.469 -26.464  1.00 43.90           C  
ANISOU 1209  CH2 TRP A 164     4758   5977   5944    325  -1093    423       C  
ATOM   1210  N   GLU A 165      -2.420  31.384 -31.437  1.00 61.50           N  
ANISOU 1210  N   GLU A 165     6360   9738   7268    -94  -1993    164       N  
ATOM   1211  CA  GLU A 165      -3.679  32.094 -31.237  1.00 54.88           C  
ANISOU 1211  CA  GLU A 165     5174   9192   6485    -63  -2087    269       C  
ATOM   1212  C   GLU A 165      -4.488  31.482 -30.101  1.00 57.35           C  
ANISOU 1212  C   GLU A 165     5348   9506   6935   -308  -2078    171       C  
ATOM   1213  O   GLU A 165      -5.208  32.197 -29.396  1.00 58.84           O  
ANISOU 1213  O   GLU A 165     5272   9823   7261   -214  -2054    280       O  
ATOM   1214  CB  GLU A 165      -4.496  32.097 -32.528  1.00 60.75           C  
ANISOU 1214  CB  GLU A 165     5781  10326   6975    -90  -2297    276       C  
ATOM   1215  CG  GLU A 165      -5.753  32.952 -32.457  1.00 70.16           C  
ANISOU 1215  CG  GLU A 165     6585  11874   8198     14  -2395    427       C  
ATOM   1216  CD  GLU A 165      -6.713  32.679 -33.595  1.00 91.59           C  
ANISOU 1216  CD  GLU A 165     9130  15023  10649   -101  -2631    400       C  
ATOM   1217  OE1 GLU A 165      -6.578  31.623 -34.249  1.00 98.84           O  
ANISOU 1217  OE1 GLU A 165    10235  15947  11374   -351  -2731    209       O  
ATOM   1218  OE2 GLU A 165      -7.605  33.520 -33.834  1.00101.23           O1-
ANISOU 1218  OE2 GLU A 165    10038  16582  11845     68  -2721    567       O1-
ATOM   1219  N   PHE A 166      -4.371  30.169 -29.897  1.00 65.38           N  
ANISOU 1219  N   PHE A 166     6554  10376   7911   -610  -2089    -25       N  
ATOM   1220  CA  PHE A 166      -5.119  29.484 -28.853  1.00 70.57           C  
ANISOU 1220  CA  PHE A 166     7100  11032   8683   -886  -2081   -106       C  
ATOM   1221  C   PHE A 166      -4.392  29.461 -27.516  1.00 67.35           C  
ANISOU 1221  C   PHE A 166     6811  10281   8498   -840  -1876    -93       C  
ATOM   1222  O   PHE A 166      -5.035  29.246 -26.482  1.00 70.57           O  
ANISOU 1222  O   PHE A 166     7064  10720   9028   -987  -1836    -97       O  
ATOM   1223  CB  PHE A 166      -5.446  28.058 -29.306  1.00 81.80           C  
ANISOU 1223  CB  PHE A 166     8686  12451   9943  -1270  -2213   -316       C  
ATOM   1224  CG  PHE A 166      -6.084  27.997 -30.665  1.00100.63           C  
ANISOU 1224  CG  PHE A 166    10990  15173  12073  -1342  -2432   -356       C  
ATOM   1225  CD1 PHE A 166      -7.400  28.396 -30.844  1.00105.28           C  
ANISOU 1225  CD1 PHE A 166    11183  16204  12614  -1417  -2584   -274       C  
ATOM   1226  CD2 PHE A 166      -5.365  27.563 -31.766  1.00106.39           C  
ANISOU 1226  CD2 PHE A 166    12025  15808  12593  -1314  -2485   -467       C  
ATOM   1227  CE1 PHE A 166      -7.990  28.354 -32.092  1.00107.57           C  
ANISOU 1227  CE1 PHE A 166    11382  16837  12653  -1485  -2801   -302       C  
ATOM   1228  CE2 PHE A 166      -5.949  27.517 -33.018  1.00110.76           C  
ANISOU 1228  CE2 PHE A 166    12510  16688  12885  -1379  -2694   -510       C  
ATOM   1229  CZ  PHE A 166      -7.265  27.914 -33.181  1.00111.50           C  
ANISOU 1229  CZ  PHE A 166    12206  17225  12936  -1475  -2860   -425       C  
ATOM   1230  N   ILE A 167      -3.073  29.669 -27.510  1.00 60.91           N  
ANISOU 1230  N   ILE A 167     6248   9172   7722   -647  -1748    -69       N  
ATOM   1231  CA  ILE A 167      -2.373  29.930 -26.256  1.00 50.40           C  
ANISOU 1231  CA  ILE A 167     4981   7571   6598   -554  -1565    -19       C  
ATOM   1232  C   ILE A 167      -2.710  31.328 -25.753  1.00 52.92           C  
ANISOU 1232  C   ILE A 167     5056   7998   7053   -307  -1516    149       C  
ATOM   1233  O   ILE A 167      -2.907  31.543 -24.550  1.00 57.17           O  
ANISOU 1233  O   ILE A 167     5503   8470   7749   -304  -1418    171       O  
ATOM   1234  CB  ILE A 167      -0.855  29.738 -26.438  1.00 43.66           C  
ANISOU 1234  CB  ILE A 167     4440   6418   5729   -428  -1454    -30       C  
ATOM   1235  CG1 ILE A 167      -0.525  28.267 -26.706  1.00 45.83           C  
ANISOU 1235  CG1 ILE A 167     4995   6531   5886   -644  -1473   -213       C  
ATOM   1236  CG2 ILE A 167      -0.091  30.248 -25.221  1.00 40.87           C  
ANISOU 1236  CG2 ILE A 167     4115   5838   5577   -302  -1286     53       C  
ATOM   1237  CD1 ILE A 167       0.957  27.991 -26.858  1.00 44.74           C  
ANISOU 1237  CD1 ILE A 167     5147   6133   5717   -490  -1352   -220       C  
ATOM   1238  N   PHE A 168      -2.797  32.296 -26.669  1.00 53.48           N  
ANISOU 1238  N   PHE A 168     5035   8233   7052    -87  -1583    270       N  
ATOM   1239  CA  PHE A 168      -3.182  33.652 -26.294  1.00 54.96           C  
ANISOU 1239  CA  PHE A 168     5025   8503   7355    172  -1549    431       C  
ATOM   1240  C   PHE A 168      -4.608  33.692 -25.758  1.00 64.14           C  
ANISOU 1240  C   PHE A 168     5870   9952   8548    108  -1601    431       C  
ATOM   1241  O   PHE A 168      -4.877  34.336 -24.737  1.00 71.17           O  
ANISOU 1241  O   PHE A 168     6646  10810   9585    237  -1504    486       O  
ATOM   1242  CB  PHE A 168      -3.027  34.583 -27.499  1.00 55.37           C  
ANISOU 1242  CB  PHE A 168     5063   8673   7300    409  -1624    576       C  
ATOM   1243  CG  PHE A 168      -3.423  36.008 -27.228  1.00 58.05           C  
ANISOU 1243  CG  PHE A 168     5246   9062   7747    702  -1598    752       C  
ATOM   1244  CD1 PHE A 168      -2.499  36.916 -26.738  1.00 55.70           C  
ANISOU 1244  CD1 PHE A 168     5101   8472   7592    888  -1475    851       C  
ATOM   1245  CD2 PHE A 168      -4.716  36.443 -27.476  1.00 61.21           C  
ANISOU 1245  CD2 PHE A 168     5356   9803   8099    796  -1701    820       C  
ATOM   1246  CE1 PHE A 168      -2.859  38.228 -26.493  1.00 60.41           C  
ANISOU 1246  CE1 PHE A 168     5608   9063   8284   1161  -1453   1000       C  
ATOM   1247  CE2 PHE A 168      -5.083  37.752 -27.232  1.00 63.85           C  
ANISOU 1247  CE2 PHE A 168     5576  10160   8525   1111  -1669    981       C  
ATOM   1248  CZ  PHE A 168      -4.154  38.646 -26.740  1.00 63.02           C  
ANISOU 1248  CZ  PHE A 168     5671   9709   8565   1294  -1544   1064       C  
ATOM   1249  N   MET A 169      -5.538  33.013 -26.437  1.00 62.71           N  
ANISOU 1249  N   MET A 169     5539  10073   8216    -92  -1756    370       N  
ATOM   1250  CA  MET A 169      -6.918  32.966 -25.960  1.00 61.57           C  
ANISOU 1250  CA  MET A 169     5048  10262   8082   -187  -1811    384       C  
ATOM   1251  C   MET A 169      -7.007  32.286 -24.600  1.00 60.35           C  
ANISOU 1251  C   MET A 169     4897   9972   8060   -392  -1691    302       C  
ATOM   1252  O   MET A 169      -7.804  32.690 -23.745  1.00 68.40           O  
ANISOU 1252  O   MET A 169     5659  11166   9162   -328  -1635    361       O  
ATOM   1253  CB  MET A 169      -7.802  32.240 -26.975  1.00 67.07           C  
ANISOU 1253  CB  MET A 169     5599  11308   8575   -433  -2019    324       C  
ATOM   1254  CG  MET A 169      -8.053  33.010 -28.261  1.00 77.54           C  
ANISOU 1254  CG  MET A 169     6820  12895   9747   -212  -2157    438       C  
ATOM   1255  SD  MET A 169      -9.002  32.044 -29.456  1.00 85.84           S  
ANISOU 1255  SD  MET A 169     7733  14357  10525   -551  -2423    337       S  
ATOM   1256  CE  MET A 169      -9.134  33.211 -30.809  1.00 89.13           C  
ANISOU 1256  CE  MET A 169     8034  15053  10777   -186  -2545    521       C  
ATOM   1257  N   GLN A 170      -6.196  31.251 -24.384  1.00 55.55           N  
ANISOU 1257  N   GLN A 170     4583   9064   7459   -618  -1644    173       N  
ATOM   1258  CA  GLN A 170      -6.202  30.554 -23.103  1.00 54.80           C  
ANISOU 1258  CA  GLN A 170     4524   8819   7479   -815  -1529    112       C  
ATOM   1259  C   GLN A 170      -5.692  31.459 -21.988  1.00 59.43           C  
ANISOU 1259  C   GLN A 170     5123   9224   8234   -551  -1352    189       C  
ATOM   1260  O   GLN A 170      -6.281  31.517 -20.902  1.00 63.73           O  
ANISOU 1260  O   GLN A 170     5497   9856   8861   -579  -1269    209       O  
ATOM   1261  CB  GLN A 170      -5.360  29.283 -23.208  1.00 58.50           C  
ANISOU 1261  CB  GLN A 170     5345   8978   7907  -1064  -1520    -28       C  
ATOM   1262  CG  GLN A 170      -5.638  28.248 -22.136  1.00 68.71           C  
ANISOU 1262  CG  GLN A 170     6669  10173   9265  -1368  -1456    -94       C  
ATOM   1263  CD  GLN A 170      -5.044  26.896 -22.479  1.00 83.32           C  
ANISOU 1263  CD  GLN A 170     8870  11749  11037  -1630  -1489   -237       C  
ATOM   1264  NE2 GLN A 170      -4.747  26.103 -21.456  1.00 93.11           N  
ANISOU 1264  NE2 GLN A 170    10265  12751  12363  -1795  -1382   -270       N  
ATOM   1265  OE1 GLN A 170      -4.852  26.569 -23.650  1.00 82.68           O  
ANISOU 1265  OE1 GLN A 170     8936  11668  10810  -1667  -1607   -316       O  
ATOM   1266  N   ALA A 171      -4.596  32.181 -22.242  1.00 58.48           N  
ANISOU 1266  N   ALA A 171     5205   8862   8153   -304  -1295    236       N  
ATOM   1267  CA  ALA A 171      -4.070  33.108 -21.245  1.00 48.91           C  
ANISOU 1267  CA  ALA A 171     4032   7463   7088    -72  -1151    300       C  
ATOM   1268  C   ALA A 171      -5.002  34.295 -21.049  1.00 53.11           C  
ANISOU 1268  C   ALA A 171     4295   8227   7657    185  -1151    404       C  
ATOM   1269  O   ALA A 171      -5.166  34.784 -19.925  1.00 62.97           O  
ANISOU 1269  O   ALA A 171     5484   9435   9007    298  -1037    417       O  
ATOM   1270  CB  ALA A 171      -2.676  33.583 -21.650  1.00 45.81           C  
ANISOU 1270  CB  ALA A 171     3908   6781   6718     86  -1109    339       C  
ATOM   1271  N   GLU A 172      -5.619  34.776 -22.132  1.00 56.20           N  
ANISOU 1271  N   GLU A 172     4532   8868   7952    303  -1277    479       N  
ATOM   1272  CA  GLU A 172      -6.578  35.869 -22.010  1.00 57.15           C  
ANISOU 1272  CA  GLU A 172     4388   9233   8092    584  -1282    591       C  
ATOM   1273  C   GLU A 172      -7.799  35.444 -21.206  1.00 61.23           C  
ANISOU 1273  C   GLU A 172     4596  10061   8608    465  -1261    565       C  
ATOM   1274  O   GLU A 172      -8.425  36.276 -20.540  1.00 71.61           O  
ANISOU 1274  O   GLU A 172     5730  11503   9975    716  -1186    630       O  
ATOM   1275  CB  GLU A 172      -6.998  36.359 -23.397  1.00 64.57           C  
ANISOU 1275  CB  GLU A 172     5218  10409   8906    725  -1434    693       C  
ATOM   1276  CG  GLU A 172      -7.619  37.746 -23.407  1.00 77.71           C  
ANISOU 1276  CG  GLU A 172     6714  12211  10603   1124  -1424    845       C  
ATOM   1277  CD  GLU A 172      -8.143  38.140 -24.774  1.00 92.78           C  
ANISOU 1277  CD  GLU A 172     8481  14405  12365   1256  -1586    965       C  
ATOM   1278  OE1 GLU A 172      -8.848  37.321 -25.402  1.00 97.78           O  
ANISOU 1278  OE1 GLU A 172     8924  15372  12857   1029  -1723    926       O  
ATOM   1279  OE2 GLU A 172      -7.844  39.267 -25.224  1.00 96.18           O1-
ANISOU 1279  OE2 GLU A 172     9005  14725  12816   1575  -1583   1104       O1-
ATOM   1280  N   ALA A 173      -8.150  34.156 -21.255  1.00 60.27           N  
ANISOU 1280  N   ALA A 173     4419  10063   8418     85  -1322    475       N  
ATOM   1281  CA  ALA A 173      -9.267  33.665 -20.457  1.00 63.82           C  
ANISOU 1281  CA  ALA A 173     4568  10817   8863    -87  -1297    469       C  
ATOM   1282  C   ALA A 173      -8.888  33.561 -18.985  1.00 70.48           C  
ANISOU 1282  C   ALA A 173     5510  11441   9827    -97  -1110    429       C  
ATOM   1283  O   ALA A 173      -9.722  33.804 -18.105  1.00 80.45           O  
ANISOU 1283  O   ALA A 173     6516  12939  11111    -27  -1025    470       O  
ATOM   1284  CB  ALA A 173      -9.741  32.313 -20.990  1.00 60.99           C  
ANISOU 1284  CB  ALA A 173     4152  10628   8392   -535  -1434    392       C  
ATOM   1285  N   GLN A 174      -7.634  33.202 -18.697  1.00 67.80           N  
ANISOU 1285  N   GLN A 174     5527  10681   9551   -169  -1041    356       N  
ATOM   1286  CA  GLN A 174      -7.179  33.157 -17.311  1.00 63.62           C  
ANISOU 1286  CA  GLN A 174     5108   9943   9121   -161   -872    324       C  
ATOM   1287  C   GLN A 174      -7.078  34.557 -16.718  1.00 60.42           C  
ANISOU 1287  C   GLN A 174     4688   9478   8791    238   -770    376       C  
ATOM   1288  O   GLN A 174      -7.350  34.754 -15.528  1.00 55.70           O  
ANISOU 1288  O   GLN A 174     4017   8912   8234    307   -642    367       O  
ATOM   1289  CB  GLN A 174      -5.831  32.443 -17.217  1.00 58.64           C  
ANISOU 1289  CB  GLN A 174     4849   8907   8526   -314   -837    248       C  
ATOM   1290  CG  GLN A 174      -5.883  30.945 -17.463  1.00 64.66           C  
ANISOU 1290  CG  GLN A 174     5694   9648   9225   -709   -899    175       C  
ATOM   1291  CD  GLN A 174      -4.574  30.259 -17.121  1.00 67.63           C  
ANISOU 1291  CD  GLN A 174     6428   9629   9640   -798   -829    115       C  
ATOM   1292  NE2 GLN A 174      -4.406  29.031 -17.597  1.00 65.73           N  
ANISOU 1292  NE2 GLN A 174     6352   9289   9335  -1079   -894     43       N  
ATOM   1293  OE1 GLN A 174      -3.723  30.828 -16.437  1.00 68.17           O  
ANISOU 1293  OE1 GLN A 174     6629   9486   9786   -613   -721    133       O  
ATOM   1294  N   ALA A 175      -6.686  35.541 -17.534  1.00 60.17           N  
ANISOU 1294  N   ALA A 175     4746   9348   8767    502   -825    432       N  
ATOM   1295  CA  ALA A 175      -6.526  36.903 -17.036  1.00 56.98           C  
ANISOU 1295  CA  ALA A 175     4394   8818   8436    873   -741    477       C  
ATOM   1296  C   ALA A 175      -7.861  37.528 -16.656  1.00 71.72           C  
ANISOU 1296  C   ALA A 175     5935  11040  10276   1106   -707    532       C  
ATOM   1297  O   ALA A 175      -7.913  38.377 -15.759  1.00 81.81           O  
ANISOU 1297  O   ALA A 175     7244  12235  11604   1369   -591    526       O  
ATOM   1298  CB  ALA A 175      -5.815  37.765 -18.079  1.00 46.74           C  
ANISOU 1298  CB  ALA A 175     3280   7328   7150   1069   -815    550       C  
ATOM   1299  N   LYS A 176      -8.945  37.128 -17.326  1.00 72.76           N  
ANISOU 1299  N   LYS A 176     5752  11581  10312   1020   -809    585       N  
ATOM   1300  CA  LYS A 176     -10.263  37.636 -16.964  1.00 74.85           C  
ANISOU 1300  CA  LYS A 176     5650  12255  10533   1242   -773    656       C  
ATOM   1301  C   LYS A 176     -10.711  37.108 -15.608  1.00 75.37           C  
ANISOU 1301  C   LYS A 176     5579  12452  10607   1115   -630    604       C  
ATOM   1302  O   LYS A 176     -11.440  37.798 -14.886  1.00 86.90           O  
ANISOU 1302  O   LYS A 176     6863  14100  12055   1398   -521    635       O  
ATOM   1303  CB  LYS A 176     -11.278  37.274 -18.048  1.00 83.32           C  
ANISOU 1303  CB  LYS A 176     6428  13743  11487   1130   -932    727       C  
ATOM   1304  CG  LYS A 176     -11.045  38.004 -19.361  1.00 93.32           C  
ANISOU 1304  CG  LYS A 176     7802  14938  12716   1334  -1058    802       C  
ATOM   1305  CD  LYS A 176     -11.667  37.270 -20.535  1.00 96.88           C  
ANISOU 1305  CD  LYS A 176     8105  15673  13032   1071  -1234    817       C  
ATOM   1306  CE  LYS A 176     -11.344  37.973 -21.845  1.00 92.04           C  
ANISOU 1306  CE  LYS A 176     7615  14991  12364   1272  -1353    899       C  
ATOM   1307  NZ  LYS A 176     -11.742  37.160 -23.027  1.00 91.33           N1+
ANISOU 1307  NZ  LYS A 176     7427  15150  12124    991  -1536    888       N1+
ATOM   1308  N   VAL A 177     -10.284  35.897 -15.243  1.00 66.87           N  
ANISOU 1308  N   VAL A 177     4609  11260   9538    707   -619    529       N  
ATOM   1309  CA  VAL A 177     -10.593  35.370 -13.918  1.00 66.63           C  
ANISOU 1309  CA  VAL A 177     4486  11321   9511    571   -475    497       C  
ATOM   1310  C   VAL A 177      -9.779  36.097 -12.853  1.00 76.19           C  
ANISOU 1310  C   VAL A 177     5962  12192  10795    815   -321    435       C  
ATOM   1311  O   VAL A 177     -10.286  36.408 -11.769  1.00 72.80           O  
ANISOU 1311  O   VAL A 177     5403  11913  10345    966   -179    431       O  
ATOM   1312  CB  VAL A 177     -10.352  33.849 -13.879  1.00 60.41           C  
ANISOU 1312  CB  VAL A 177     3771  10472   8708     63   -515    451       C  
ATOM   1313  CG1 VAL A 177     -10.722  33.282 -12.515  1.00 59.63           C  
ANISOU 1313  CG1 VAL A 177     3565  10489   8602    -92   -365    450       C  
ATOM   1314  CG2 VAL A 177     -11.140  33.155 -14.982  1.00 54.48           C  
ANISOU 1314  CG2 VAL A 177     2794  10034   7871   -206   -691    490       C  
ATOM   1315  N   ASP A 178      -8.506  36.384 -13.146  1.00 87.91           N  
ANISOU 1315  N   ASP A 178     7816  13237  12350    852   -349    386       N  
ATOM   1316  CA  ASP A 178      -7.670  37.112 -12.196  1.00 90.01           C  
ANISOU 1316  CA  ASP A 178     8347  13174  12677   1050   -231    324       C  
ATOM   1317  C   ASP A 178      -8.138  38.552 -12.020  1.00 91.01           C  
ANISOU 1317  C   ASP A 178     8429  13343  12809   1508   -180    346       C  
ATOM   1318  O   ASP A 178      -7.953  39.134 -10.945  1.00 92.38           O  
ANISOU 1318  O   ASP A 178     8719  13389  12993   1692    -56    282       O  
ATOM   1319  CB  ASP A 178      -6.208  37.085 -12.650  1.00 97.49           C  
ANISOU 1319  CB  ASP A 178     9660  13689  13691    959   -288    291       C  
ATOM   1320  CG  ASP A 178      -5.663  35.674 -12.800  1.00103.94           C  
ANISOU 1320  CG  ASP A 178    10569  14426  14498    563   -325    262       C  
ATOM   1321  OD1 ASP A 178      -6.463  34.715 -12.751  1.00107.60           O  
ANISOU 1321  OD1 ASP A 178    10828  15149  14908    325   -337    272       O  
ATOM   1322  OD2 ASP A 178      -4.432  35.525 -12.965  1.00101.82           O1-
ANISOU 1322  OD2 ASP A 178    10582  13835  14270    490   -342    236       O1-
ATOM   1323  N   LYS A 179      -8.740  39.141 -13.058  1.00 86.08           N  
ANISOU 1323  N   LYS A 179     7656  12888  12164   1708   -276    435       N  
ATOM   1324  CA  LYS A 179      -9.221  40.516 -12.958  1.00 90.05           C  
ANISOU 1324  CA  LYS A 179     8136  13412  12667   2182   -229    471       C  
ATOM   1325  C   LYS A 179     -10.417  40.617 -12.019  1.00103.22           C  
ANISOU 1325  C   LYS A 179     9491  15469  14259   2366    -98    472       C  
ATOM   1326  O   LYS A 179     -10.509  41.558 -11.221  1.00110.24           O  
ANISOU 1326  O   LYS A 179    10494  16247  15147   2702     20    421       O  
ATOM   1327  CB  LYS A 179      -9.582  41.045 -14.346  1.00 92.63           C  
ANISOU 1327  CB  LYS A 179     8369  13849  12976   2352   -369    594       C  
ATOM   1328  CG  LYS A 179      -9.931  42.527 -14.391  1.00 99.21           C  
ANISOU 1328  CG  LYS A 179     9312  14563  13819   2810   -334    632       C  
ATOM   1329  CD  LYS A 179      -8.685  43.397 -14.469  1.00100.60           C  
ANISOU 1329  CD  LYS A 179     9893  14234  14097   2968   -342    621       C  
ATOM   1330  CE  LYS A 179      -9.047  44.834 -14.811  1.00104.71           C  
ANISOU 1330  CE  LYS A 179    10586  14576  14624   3320   -346    669       C  
ATOM   1331  NZ  LYS A 179      -7.848  45.688 -15.035  1.00105.69           N1+
ANISOU 1331  NZ  LYS A 179    11118  14193  14846   3404   -378    681       N1+
ATOM   1332  N   LYS A 180     -11.347  39.667 -12.103  1.00106.93           N  
ANISOU 1332  N   LYS A 180     9619  16357  14652   2112   -117    519       N  
ATOM   1333  CA  LYS A 180     -12.479  39.608 -11.179  1.00103.88           C  
ANISOU 1333  CA  LYS A 180     9008  16286  14173   2160     14    518       C  
ATOM   1334  C   LYS A 180     -12.149  38.640 -10.045  1.00 95.91           C  
ANISOU 1334  C   LYS A 180     7965  15317  13160   1883    126    460       C  
ATOM   1335  O   LYS A 180     -12.736  37.568  -9.891  1.00 97.07           O  
ANISOU 1335  O   LYS A 180     7892  15739  13252   1532    124    500       O  
ATOM   1336  CB  LYS A 180     -13.752  39.208 -11.920  1.00108.54           C  
ANISOU 1336  CB  LYS A 180     9285  17285  14670   2024    -72    617       C  
ATOM   1337  CG  LYS A 180     -14.850  40.261 -11.873  1.00114.54           C  
ANISOU 1337  CG  LYS A 180     9932  18237  15351   2414    -14    671       C  
ATOM   1338  CD  LYS A 180     -16.080  39.824 -12.655  1.00115.70           C  
ANISOU 1338  CD  LYS A 180     9751  18815  15393   2266   -112    782       C  
ATOM   1339  CE  LYS A 180     -16.758  38.628 -12.007  1.00111.76           C  
ANISOU 1339  CE  LYS A 180     8991  18651  14822   1890    -63    800       C  
ATOM   1340  NZ  LYS A 180     -17.948  38.184 -12.784  1.00109.13           N1+
ANISOU 1340  NZ  LYS A 180     8349  18735  14380   1719   -171    907       N1+
ATOM   1341  N   ARG A 181     -11.172  39.052  -9.243  1.00 88.44           N  
ANISOU 1341  N   ARG A 181     7322  14017  12264   2007    217    361       N  
ATOM   1342  CA  ARG A 181     -10.645  38.234  -8.163  1.00 80.57           C  
ANISOU 1342  CA  ARG A 181     6449  12907  11259   1724    314    290       C  
ATOM   1343  C   ARG A 181     -10.212  39.152  -7.030  1.00 76.95           C  
ANISOU 1343  C   ARG A 181     6233  12219  10785   2037    455    179       C  
ATOM   1344  O   ARG A 181      -9.767  40.278  -7.269  1.00 85.47           O  
ANISOU 1344  O   ARG A 181     7554  13010  11912   2349    430    131       O  
ATOM   1345  CB  ARG A 181      -9.478  37.371  -8.660  1.00 79.21           C  
ANISOU 1345  CB  ARG A 181     6553  12378  11165   1335    202    263       C  
ATOM   1346  CG  ARG A 181      -8.756  36.564  -7.598  1.00 82.01           C  
ANISOU 1346  CG  ARG A 181     7089  12555  11515   1071    290    203       C  
ATOM   1347  CD  ARG A 181      -7.751  35.622  -8.244  1.00 80.58           C  
ANISOU 1347  CD  ARG A 181     7131  12086  11398    717    176    199       C  
ATOM   1348  NE  ARG A 181      -8.206  34.235  -8.213  1.00 86.11           N  
ANISOU 1348  NE  ARG A 181     7673  12985  12062    320    164    251       N  
ATOM   1349  CZ  ARG A 181      -7.877  33.320  -9.118  1.00 86.12           C  
ANISOU 1349  CZ  ARG A 181     7751  12881  12089     18     39    267       C  
ATOM   1350  NH1 ARG A 181      -8.336  32.080  -9.009  1.00 85.98           N1+
ANISOU 1350  NH1 ARG A 181     7621  13013  12034   -352     30    308       N1+
ATOM   1351  NH2 ARG A 181      -7.101  33.649 -10.142  1.00 85.40           N  
ANISOU 1351  NH2 ARG A 181     7862  12534  12050     84    -76    242       N  
ATOM   1352  N   ASP A 182     -10.360  38.662  -5.798  1.00 67.28           N  
ANISOU 1352  N   ASP A 182     4954  11127   9483   1940    599    143       N  
ATOM   1353  CA  ASP A 182     -10.062  39.452  -4.608  1.00 71.64           C  
ANISOU 1353  CA  ASP A 182     5716  11525   9980   2224    740     22       C  
ATOM   1354  C   ASP A 182      -8.646  40.011  -4.668  1.00 68.96           C  
ANISOU 1354  C   ASP A 182     5847  10622   9733   2236    666    -84       C  
ATOM   1355  O   ASP A 182      -7.686  39.276  -4.914  1.00 74.83           O  
ANISOU 1355  O   ASP A 182     6761  11126  10543   1895    582    -80       O  
ATOM   1356  CB  ASP A 182     -10.248  38.587  -3.357  1.00 86.42           C  
ANISOU 1356  CB  ASP A 182     7482  13607  11748   2015    884     16       C  
ATOM   1357  CG  ASP A 182     -10.194  39.390  -2.074  1.00 95.05           C  
ANISOU 1357  CG  ASP A 182     8727  14657  12733   2340   1046   -110       C  
ATOM   1358  OD1 ASP A 182      -9.080  39.774  -1.654  1.00 94.55           O  
ANISOU 1358  OD1 ASP A 182     9055  14173  12698   2349   1026   -232       O  
ATOM   1359  OD2 ASP A 182     -11.270  39.644  -1.490  1.00 98.93           O1-
ANISOU 1359  OD2 ASP A 182     8940  15553  13095   2588   1193    -87       O1-
ATOM   1360  N   LYS A 183      -8.528  41.325  -4.442  1.00 66.49           N  
ANISOU 1360  N   LYS A 183     5745  10102   9415   2634    699   -175       N  
ATOM   1361  CA  LYS A 183      -7.260  42.023  -4.649  1.00 68.33           C  
ANISOU 1361  CA  LYS A 183     6410   9812   9742   2648    607   -255       C  
ATOM   1362  C   LYS A 183      -6.141  41.440  -3.793  1.00 71.00           C  
ANISOU 1362  C   LYS A 183     6984   9921  10071   2351    621   -336       C  
ATOM   1363  O   LYS A 183      -4.996  41.332  -4.247  1.00 73.55           O  
ANISOU 1363  O   LYS A 183     7543   9917  10486   2144    508   -334       O  
ATOM   1364  CB  LYS A 183      -7.431  43.515  -4.357  1.00 74.45           C  
ANISOU 1364  CB  LYS A 183     7392  10401  10494   3118    656   -351       C  
ATOM   1365  CG  LYS A 183      -7.954  44.336  -5.529  1.00 86.73           C  
ANISOU 1365  CG  LYS A 183     8891  11951  12112   3408    576   -256       C  
ATOM   1366  CD  LYS A 183      -8.344  45.738  -5.080  1.00 94.98           C  
ANISOU 1366  CD  LYS A 183    10126  12854  13110   3922    658   -348       C  
ATOM   1367  CE  LYS A 183      -8.623  46.656  -6.261  1.00 93.63           C  
ANISOU 1367  CE  LYS A 183    10033  12525  13016   4084    548   -241       C  
ATOM   1368  NZ  LYS A 183      -7.369  47.076  -6.948  1.00 93.62           N1+
ANISOU 1368  NZ  LYS A 183    10381  12042  13147   3991    411   -231       N1+
ATOM   1369  N   ILE A 184      -6.446  41.065  -2.550  1.00 70.04           N  
ANISOU 1369  N   ILE A 184     6791   9995   9827   2338    761   -394       N  
ATOM   1370  CA  ILE A 184      -5.408  40.536  -1.671  1.00 60.10           C  
ANISOU 1370  CA  ILE A 184     5749   8548   8537   2084    773   -460       C  
ATOM   1371  C   ILE A 184      -5.089  39.088  -2.022  1.00 57.23           C  
ANISOU 1371  C   ILE A 184     5266   8261   8218   1658    721   -344       C  
ATOM   1372  O   ILE A 184      -3.925  38.672  -1.984  1.00 65.50           O  
ANISOU 1372  O   ILE A 184     6530   9045   9310   1427    652   -351       O  
ATOM   1373  CB  ILE A 184      -5.828  40.690  -0.198  1.00 62.05           C  
ANISOU 1373  CB  ILE A 184     5985   8978   8612   2242    943   -561       C  
ATOM   1374  CG1 ILE A 184      -6.295  42.123   0.076  1.00 69.05           C  
ANISOU 1374  CG1 ILE A 184     6997   9799   9442   2714   1005   -687       C  
ATOM   1375  CG2 ILE A 184      -4.673  40.335   0.727  1.00 49.65           C  
ANISOU 1375  CG2 ILE A 184     4678   7192   6995   2022    938   -636       C  
ATOM   1376  CD1 ILE A 184      -5.250  43.179  -0.226  1.00 68.79           C  
ANISOU 1376  CD1 ILE A 184     7382   9257   9498   2800    884   -792       C  
ATOM   1377  N   GLU A 185      -6.108  38.298  -2.371  1.00 57.29           N  
ANISOU 1377  N   GLU A 185     4932   8629   8207   1547    750   -232       N  
ATOM   1378  CA  GLU A 185      -5.864  36.928  -2.811  1.00 62.15           C  
ANISOU 1378  CA  GLU A 185     5472   9276   8867   1141    687   -129       C  
ATOM   1379  C   GLU A 185      -5.148  36.902  -4.155  1.00 57.02           C  
ANISOU 1379  C   GLU A 185     4956   8364   8347   1037    520    -97       C  
ATOM   1380  O   GLU A 185      -4.310  36.027  -4.406  1.00 54.32           O  
ANISOU 1380  O   GLU A 185     4743   7848   8047    755    457    -66       O  
ATOM   1381  CB  GLU A 185      -7.183  36.160  -2.892  1.00 78.40           C  
ANISOU 1381  CB  GLU A 185     7139  11783  10868   1022    743    -20       C  
ATOM   1382  CG  GLU A 185      -8.004  36.233  -1.621  1.00 95.85           C  
ANISOU 1382  CG  GLU A 185     9166  14323  12932   1152    926    -27       C  
ATOM   1383  CD  GLU A 185      -9.100  35.187  -1.561  1.00105.07           C  
ANISOU 1383  CD  GLU A 185     9957  15927  14040    903    981    113       C  
ATOM   1384  OE1 GLU A 185     -10.064  35.282  -2.351  1.00108.54           O  
ANISOU 1384  OE1 GLU A 185    10100  16651  14490    950    939    186       O  
ATOM   1385  OE2 GLU A 185      -8.991  34.266  -0.724  1.00106.14           O1-
ANISOU 1385  OE2 GLU A 185    10091  16126  14111    646   1061    162       O1-
ATOM   1386  N   ARG A 186      -5.475  37.852  -5.033  1.00 55.26           N  
ANISOU 1386  N   ARG A 186     4704   8120   8172   1282    454    -94       N  
ATOM   1387  CA  ARG A 186      -4.796  37.953  -6.320  1.00 45.83           C  
ANISOU 1387  CA  ARG A 186     3639   6693   7080   1216    303    -55       C  
ATOM   1388  C   ARG A 186      -3.321  38.284  -6.137  1.00 50.78           C  
ANISOU 1388  C   ARG A 186     4620   6913   7760   1171    261   -111       C  
ATOM   1389  O   ARG A 186      -2.466  37.766  -6.864  1.00 64.51           O  
ANISOU 1389  O   ARG A 186     6472   8482   9558    972    168    -68       O  
ATOM   1390  CB  ARG A 186      -5.489  39.011  -7.178  1.00 53.22           C  
ANISOU 1390  CB  ARG A 186     4478   7702   8040   1526    254    -23       C  
ATOM   1391  CG  ARG A 186      -4.823  39.331  -8.499  1.00 64.17           C  
ANISOU 1391  CG  ARG A 186     6007   8859   9515   1512    108     29       C  
ATOM   1392  CD  ARG A 186      -5.404  40.624  -9.042  1.00 80.27           C  
ANISOU 1392  CD  ARG A 186     8021  10908  11568   1890     84     58       C  
ATOM   1393  NE  ARG A 186      -5.008  40.902 -10.418  1.00 89.68           N  
ANISOU 1393  NE  ARG A 186     9287  11966  12822   1888    -54    145       N  
ATOM   1394  CZ  ARG A 186      -5.338  42.012 -11.070  1.00 99.76           C  
ANISOU 1394  CZ  ARG A 186    10588  13195  14120   2198    -97    201       C  
ATOM   1395  NH1 ARG A 186      -4.943  42.192 -12.323  1.00100.50           N1+
ANISOU 1395  NH1 ARG A 186    10747  13185  14254   2172   -219    298       N1+
ATOM   1396  NH2 ARG A 186      -6.062  42.946 -10.467  1.00103.96           N  
ANISOU 1396  NH2 ARG A 186    11094  13784  14623   2554    -12    168       N  
ATOM   1397  N   LYS A 187      -3.004  39.139  -5.162  1.00 48.18           N  
ANISOU 1397  N   LYS A 187     4464   6443   7398   1353    326   -209       N  
ATOM   1398  CA  LYS A 187      -1.611  39.487  -4.901  1.00 43.47           C  
ANISOU 1398  CA  LYS A 187     4183   5494   6838   1281    275   -260       C  
ATOM   1399  C   LYS A 187      -0.829  38.284  -4.388  1.00 44.45           C  
ANISOU 1399  C   LYS A 187     4350   5601   6936    974    286   -238       C  
ATOM   1400  O   LYS A 187       0.314  38.057  -4.799  1.00 51.56           O  
ANISOU 1400  O   LYS A 187     5410   6290   7891    822    205   -205       O  
ATOM   1401  CB  LYS A 187      -1.542  40.640  -3.899  1.00 49.32           C  
ANISOU 1401  CB  LYS A 187     5110   6103   7526   1523    334   -389       C  
ATOM   1402  CG  LYS A 187      -0.709  41.824  -4.359  1.00 57.93           C  
ANISOU 1402  CG  LYS A 187     6485   6829   8695   1627    236   -420       C  
ATOM   1403  CD  LYS A 187      -0.716  42.931  -3.318  1.00 71.67           C  
ANISOU 1403  CD  LYS A 187     8446   8418  10367   1855    290   -574       C  
ATOM   1404  CE  LYS A 187       0.181  44.085  -3.733  1.00 82.61           C  
ANISOU 1404  CE  LYS A 187    10152   9402  11835   1898    179   -598       C  
ATOM   1405  NZ  LYS A 187       1.597  43.652  -3.899  1.00 83.36           N1+
ANISOU 1405  NZ  LYS A 187    10371   9321  11980   1567     79   -547       N1+
ATOM   1406  N   ILE A 188      -1.434  37.498  -3.494  1.00 46.11           N  
ANISOU 1406  N   ILE A 188     4414   6048   7057    892    392   -239       N  
ATOM   1407  CA  ILE A 188      -0.750  36.339  -2.930  1.00 45.33           C  
ANISOU 1407  CA  ILE A 188     4371   5928   6924    624    413   -202       C  
ATOM   1408  C   ILE A 188      -0.613  35.234  -3.970  1.00 52.37           C  
ANISOU 1408  C   ILE A 188     5202   6817   7880    392    340    -99       C  
ATOM   1409  O   ILE A 188       0.453  34.622  -4.109  1.00 55.81           O  
ANISOU 1409  O   ILE A 188     5790   7076   8340    234    293    -64       O  
ATOM   1410  CB  ILE A 188      -1.490  35.845  -1.672  1.00 40.70           C  
ANISOU 1410  CB  ILE A 188     3652   5599   6212    604    554   -212       C  
ATOM   1411  CG1 ILE A 188      -1.485  36.925  -0.585  1.00 40.27           C  
ANISOU 1411  CG1 ILE A 188     3709   5527   6065    847    627   -340       C  
ATOM   1412  CG2 ILE A 188      -0.870  34.556  -1.153  1.00 37.68           C  
ANISOU 1412  CG2 ILE A 188     3325   5197   5795    328    575   -140       C  
ATOM   1413  CD1 ILE A 188      -2.223  36.527   0.678  1.00 42.13           C  
ANISOU 1413  CD1 ILE A 188     3811   6049   6148    862    782   -349       C  
ATOM   1414  N   LEU A 189      -1.685  34.963  -4.723  1.00 54.96           N  
ANISOU 1414  N   LEU A 189     5309   7349   8222    377    326    -53       N  
ATOM   1415  CA  LEU A 189      -1.652  33.864  -5.684  1.00 48.56           C  
ANISOU 1415  CA  LEU A 189     4462   6540   7450    139    253     20       C  
ATOM   1416  C   LEU A 189      -0.733  34.164  -6.862  1.00 44.29           C  
ANISOU 1416  C   LEU A 189     4079   5766   6984    162    133     31       C  
ATOM   1417  O   LEU A 189      -0.122  33.243  -7.416  1.00 55.84           O  
ANISOU 1417  O   LEU A 189     5634   7120   8461    -20     83     69       O  
ATOM   1418  CB  LEU A 189      -3.064  33.553  -6.181  1.00 48.02           C  
ANISOU 1418  CB  LEU A 189     4103   6782   7360     93    250     63       C  
ATOM   1419  CG  LEU A 189      -3.213  32.246  -6.964  1.00 52.54           C  
ANISOU 1419  CG  LEU A 189     4640   7382   7941   -212    180    120       C  
ATOM   1420  CD1 LEU A 189      -3.002  31.045  -6.052  1.00 48.07           C  
ANISOU 1420  CD1 LEU A 189     4143   6788   7333   -463    255    155       C  
ATOM   1421  CD2 LEU A 189      -4.568  32.177  -7.651  1.00 59.71           C  
ANISOU 1421  CD2 LEU A 189     5249   8610   8826   -250    136    158       C  
ATOM   1422  N   ASP A 190      -0.621  35.435  -7.260  1.00 40.13           N  
ANISOU 1422  N   ASP A 190     3596   5154   6497    391     92      5       N  
ATOM   1423  CA  ASP A 190       0.284  35.784  -8.352  1.00 41.62           C  
ANISOU 1423  CA  ASP A 190     3929   5138   6748    407    -13     39       C  
ATOM   1424  C   ASP A 190       1.730  35.457  -7.995  1.00 42.53           C  
ANISOU 1424  C   ASP A 190     4259   5031   6871    295    -18     46       C  
ATOM   1425  O   ASP A 190       2.489  34.962  -8.837  1.00 46.40           O  
ANISOU 1425  O   ASP A 190     4828   5422   7379    200    -78     98       O  
ATOM   1426  CB  ASP A 190       0.138  37.265  -8.708  1.00 46.00           C  
ANISOU 1426  CB  ASP A 190     4517   5618   7343    669    -47     29       C  
ATOM   1427  CG  ASP A 190      -1.041  37.535  -9.630  1.00 64.83           C  
ANISOU 1427  CG  ASP A 190     6696   8210   9726    791    -88     70       C  
ATOM   1428  OD1 ASP A 190      -1.417  36.628 -10.402  1.00 73.32           O  
ANISOU 1428  OD1 ASP A 190     7646   9430  10782    634   -137    113       O  
ATOM   1429  OD2 ASP A 190      -1.584  38.660  -9.589  1.00 72.95           O1-
ANISOU 1429  OD2 ASP A 190     7699   9253  10765   1052    -78     58       O1-
ATOM   1430  N   SER A 191       2.128  35.722  -6.747  1.00 35.50           N  
ANISOU 1430  N   SER A 191     3455   4085   5948    316     45     -3       N  
ATOM   1431  CA  SER A 191       3.481  35.383  -6.319  1.00 33.32           C  
ANISOU 1431  CA  SER A 191     3348   3650   5663    208     35     17       C  
ATOM   1432  C   SER A 191       3.641  33.883  -6.114  1.00 39.94           C  
ANISOU 1432  C   SER A 191     4175   4540   6461     20     72     65       C  
ATOM   1433  O   SER A 191       4.729  33.341  -6.340  1.00 52.86           O  
ANISOU 1433  O   SER A 191     5925   6061   8098    -59     44    119       O  
ATOM   1434  CB  SER A 191       3.835  36.134  -5.035  1.00 34.23           C  
ANISOU 1434  CB  SER A 191     3563   3710   5734    278     74    -58       C  
ATOM   1435  OG  SER A 191       3.023  35.710  -3.954  1.00 42.30           O  
ANISOU 1435  OG  SER A 191     4493   4905   6675    274    177   -101       O  
ATOM   1436  N   GLN A 192       2.574  33.200  -5.691  1.00 35.36           N  
ANISOU 1436  N   GLN A 192     3462   4134   5841    -50    139     59       N  
ATOM   1437  CA  GLN A 192       2.641  31.753  -5.518  1.00 30.57           C  
ANISOU 1437  CA  GLN A 192     2875   3540   5199   -247    172    115       C  
ATOM   1438  C   GLN A 192       2.735  31.040  -6.860  1.00 39.28           C  
ANISOU 1438  C   GLN A 192     4007   4581   6338   -340     96    150       C  
ATOM   1439  O   GLN A 192       3.461  30.048  -6.992  1.00 42.59           O  
ANISOU 1439  O   GLN A 192     4559   4881   6742   -445     94    193       O  
ATOM   1440  CB  GLN A 192       1.427  31.264  -4.730  1.00 32.58           C  
ANISOU 1440  CB  GLN A 192     2972   4009   5399   -330    261    117       C  
ATOM   1441  CG  GLN A 192       1.463  31.636  -3.258  1.00 37.85           C  
ANISOU 1441  CG  GLN A 192     3647   4744   5990   -261    356     89       C  
ATOM   1442  CD  GLN A 192       0.170  31.309  -2.543  1.00 43.23           C  
ANISOU 1442  CD  GLN A 192     4132   5690   6604   -313    458    104       C  
ATOM   1443  NE2 GLN A 192       0.214  31.295  -1.216  1.00 43.66           N  
ANISOU 1443  NE2 GLN A 192     4204   5824   6562   -295    556    100       N  
ATOM   1444  OE1 GLN A 192      -0.859  31.070  -3.175  1.00 48.33           O  
ANISOU 1444  OE1 GLN A 192     4599   6494   7271   -375    447    126       O  
ATOM   1445  N   GLU A 193       2.008  31.528  -7.868  1.00 34.13           N  
ANISOU 1445  N   GLU A 193     3239   4012   5717   -285     35    132       N  
ATOM   1446  CA  GLU A 193       2.146  30.968  -9.209  1.00 31.11           C  
ANISOU 1446  CA  GLU A 193     2900   3579   5344   -356    -49    149       C  
ATOM   1447  C   GLU A 193       3.527  31.263  -9.781  1.00 37.56           C  
ANISOU 1447  C   GLU A 193     3883   4210   6179   -270    -91    178       C  
ATOM   1448  O   GLU A 193       4.087  30.447 -10.522  1.00 44.82           O  
ANISOU 1448  O   GLU A 193     4913   5041   7075   -335   -121    199       O  
ATOM   1449  CB  GLU A 193       1.053  31.522 -10.124  1.00 32.43           C  
ANISOU 1449  CB  GLU A 193     2887   3915   5521   -300   -114    135       C  
ATOM   1450  CG  GLU A 193       0.905  30.778 -11.443  1.00 42.41           C  
ANISOU 1450  CG  GLU A 193     4170   5185   6758   -417   -206    136       C  
ATOM   1451  CD  GLU A 193      -0.176  31.372 -12.328  1.00 48.31           C  
ANISOU 1451  CD  GLU A 193     4718   6141   7498   -354   -283    135       C  
ATOM   1452  OE1 GLU A 193      -0.518  32.557 -12.131  1.00 47.49           O  
ANISOU 1452  OE1 GLU A 193     4506   6114   7425   -151   -271    146       O  
ATOM   1453  OE2 GLU A 193      -0.685  30.654 -13.215  1.00 51.54           O1-
ANISOU 1453  OE2 GLU A 193     5088   6636   7860   -500   -362    122       O1-
ATOM   1454  N   ARG A 194       4.088  32.429  -9.448  1.00 39.49           N  
ANISOU 1454  N   ARG A 194     4153   4397   6455   -127    -92    181       N  
ATOM   1455  CA  ARG A 194       5.447  32.749  -9.871  1.00 33.93           C  
ANISOU 1455  CA  ARG A 194     3578   3550   5763    -76   -128    232       C  
ATOM   1456  C   ARG A 194       6.456  31.830  -9.197  1.00 40.83           C  
ANISOU 1456  C   ARG A 194     4567   4349   6598   -152    -81    269       C  
ATOM   1457  O   ARG A 194       7.416  31.374  -9.829  1.00 50.74           O  
ANISOU 1457  O   ARG A 194     5911   5535   7833   -147    -99    325       O  
ATOM   1458  CB  ARG A 194       5.758  34.213  -9.557  1.00 32.46           C  
ANISOU 1458  CB  ARG A 194     3405   3307   5619     48   -148    228       C  
ATOM   1459  CG  ARG A 194       7.120  34.691 -10.037  1.00 36.99           C  
ANISOU 1459  CG  ARG A 194     4082   3763   6209     67   -195    303       C  
ATOM   1460  CD  ARG A 194       7.820  35.481  -8.946  1.00 42.65           C  
ANISOU 1460  CD  ARG A 194     4869   4402   6933     71   -190    289       C  
ATOM   1461  NE  ARG A 194       8.496  34.610  -7.988  1.00 60.66           N  
ANISOU 1461  NE  ARG A 194     7189   6701   9158    -16   -144    300       N  
ATOM   1462  CZ  ARG A 194       8.689  34.913  -6.708  1.00 59.52           C  
ANISOU 1462  CZ  ARG A 194     7080   6554   8980    -35   -121    253       C  
ATOM   1463  NH1 ARG A 194       8.243  36.063  -6.222  1.00 57.60           N1+
ANISOU 1463  NH1 ARG A 194     6860   6271   8755     30   -135    172       N1+
ATOM   1464  NH2 ARG A 194       9.319  34.060  -5.911  1.00 59.42           N  
ANISOU 1464  NH2 ARG A 194     7096   6579   8904   -104    -85    286       N  
ATOM   1465  N   ALA A 195       6.246  31.541  -7.910  1.00 38.18           N  
ANISOU 1465  N   ALA A 195     4226   4046   6235   -201    -16    248       N  
ATOM   1466  CA  ALA A 195       7.140  30.644  -7.187  1.00 27.37           C  
ANISOU 1466  CA  ALA A 195     2961   2621   4816   -257     29    300       C  
ATOM   1467  C   ALA A 195       7.046  29.216  -7.703  1.00 37.58           C  
ANISOU 1467  C   ALA A 195     4330   3866   6082   -348     46    329       C  
ATOM   1468  O   ALA A 195       8.037  28.478  -7.661  1.00 55.89           O  
ANISOU 1468  O   ALA A 195     6771   6100   8364   -334     63    392       O  
ATOM   1469  CB  ALA A 195       6.827  30.686  -5.693  1.00 28.77           C  
ANISOU 1469  CB  ALA A 195     3113   2865   4951   -286     96    278       C  
ATOM   1470  N   PHE A 196       5.868  28.806  -8.180  1.00 36.30           N  
ANISOU 1470  N   PHE A 196     4106   3759   5929   -439     37    285       N  
ATOM   1471  CA  PHE A 196       5.736  27.484  -8.784  1.00 35.09           C  
ANISOU 1471  CA  PHE A 196     4063   3525   5746   -553     32    291       C  
ATOM   1472  C   PHE A 196       6.635  27.355 -10.007  1.00 43.47           C  
ANISOU 1472  C   PHE A 196     5237   4489   6792   -460    -17    302       C  
ATOM   1473  O   PHE A 196       7.362  26.367 -10.157  1.00 49.34           O  
ANISOU 1473  O   PHE A 196     6150   5106   7490   -452      7    334       O  
ATOM   1474  CB  PHE A 196       4.276  27.219  -9.154  1.00 33.99           C  
ANISOU 1474  CB  PHE A 196     3806   3496   5612   -699      6    238       C  
ATOM   1475  CG  PHE A 196       4.078  25.994 -10.001  1.00 32.62           C  
ANISOU 1475  CG  PHE A 196     3768   3222   5404   -843    -32    217       C  
ATOM   1476  CD1 PHE A 196       4.005  24.739  -9.422  1.00 31.82           C  
ANISOU 1476  CD1 PHE A 196     3809   3008   5275  -1002     16    246       C  
ATOM   1477  CD2 PHE A 196       3.959  26.099 -11.380  1.00 41.87           C  
ANISOU 1477  CD2 PHE A 196     4948   4401   6561   -821   -121    167       C  
ATOM   1478  CE1 PHE A 196       3.823  23.612 -10.202  1.00 46.00           C  
ANISOU 1478  CE1 PHE A 196     5779   4666   7034  -1144    -27    210       C  
ATOM   1479  CE2 PHE A 196       3.778  24.976 -12.164  1.00 32.20           C  
ANISOU 1479  CE2 PHE A 196     3880   3071   5283   -957   -166    121       C  
ATOM   1480  CZ  PHE A 196       3.710  23.731 -11.575  1.00 34.74           C  
ANISOU 1480  CZ  PHE A 196     4369   3248   5584  -1123   -121    134       C  
ATOM   1481  N   TRP A 197       6.603  28.355 -10.890  1.00 44.21           N  
ANISOU 1481  N   TRP A 197     5243   4645   6910   -368    -80    286       N  
ATOM   1482  CA  TRP A 197       7.447  28.340 -12.078  1.00 37.37           C  
ANISOU 1482  CA  TRP A 197     4460   3727   6011   -270   -118    311       C  
ATOM   1483  C   TRP A 197       8.905  28.653 -11.769  1.00 42.07           C  
ANISOU 1483  C   TRP A 197     5105   4283   6598   -150    -87    399       C  
ATOM   1484  O   TRP A 197       9.775  28.351 -12.593  1.00 50.18           O  
ANISOU 1484  O   TRP A 197     6212   5280   7573    -61    -89    442       O  
ATOM   1485  CB  TRP A 197       6.904  29.322 -13.117  1.00 35.77           C  
ANISOU 1485  CB  TRP A 197     4142   3621   5827   -218   -195    291       C  
ATOM   1486  CG  TRP A 197       5.634  28.844 -13.744  1.00 37.84           C  
ANISOU 1486  CG  TRP A 197     4354   3958   6066   -331   -246    217       C  
ATOM   1487  CD1 TRP A 197       4.386  29.371 -13.582  1.00 40.41           C  
ANISOU 1487  CD1 TRP A 197     4502   4426   6425   -377   -276    184       C  
ATOM   1488  CD2 TRP A 197       5.484  27.716 -14.613  1.00 40.00           C  
ANISOU 1488  CD2 TRP A 197     4753   4182   6262   -419   -281    165       C  
ATOM   1489  CE2 TRP A 197       4.120  27.626 -14.949  1.00 36.99           C  
ANISOU 1489  CE2 TRP A 197     4250   3931   5874   -556   -346    104       C  
ATOM   1490  CE3 TRP A 197       6.374  26.776 -15.143  1.00 29.56           C  
ANISOU 1490  CE3 TRP A 197     3643   2723   4864   -385   -262    159       C  
ATOM   1491  NE1 TRP A 197       3.470  28.648 -14.308  1.00 39.21           N  
ANISOU 1491  NE1 TRP A 197     4327   4348   6225   -513   -337    128       N  
ATOM   1492  CZ2 TRP A 197       3.624  26.635 -15.793  1.00 41.83           C  
ANISOU 1492  CZ2 TRP A 197     4957   4530   6408   -701   -412     29       C  
ATOM   1493  CZ3 TRP A 197       5.880  25.794 -15.981  1.00 31.06           C  
ANISOU 1493  CZ3 TRP A 197     3959   2869   4974   -496   -314     71       C  
ATOM   1494  CH2 TRP A 197       4.518  25.730 -16.298  1.00 38.69           C  
ANISOU 1494  CH2 TRP A 197     4810   3955   5936   -673   -397      2       C  
ATOM   1495  N   ASP A 198       9.192  29.242 -10.605  1.00 40.11           N  
ANISOU 1495  N   ASP A 198     4803   4056   6382   -147    -61    428       N  
ATOM   1496  CA  ASP A 198      10.576  29.374 -10.167  1.00 35.15           C  
ANISOU 1496  CA  ASP A 198     4208   3418   5728    -74    -41    520       C  
ATOM   1497  C   ASP A 198      11.188  28.026  -9.812  1.00 41.42           C  
ANISOU 1497  C   ASP A 198     5131   4151   6456    -56     20    567       C  
ATOM   1498  O   ASP A 198      12.417  27.910  -9.766  1.00 53.21           O  
ANISOU 1498  O   ASP A 198     6647   5663   7906     41     37    662       O  
ATOM   1499  CB  ASP A 198      10.671  30.325  -8.970  1.00 41.83           C  
ANISOU 1499  CB  ASP A 198     4983   4305   6605    -98    -44    518       C  
ATOM   1500  CG  ASP A 198      10.429  31.772  -9.352  1.00 55.61           C  
ANISOU 1500  CG  ASP A 198     6652   6066   8412    -73   -106    494       C  
ATOM   1501  OD1 ASP A 198      10.254  32.049 -10.558  1.00 56.00           O  
ANISOU 1501  OD1 ASP A 198     6684   6115   8479    -32   -144    504       O  
ATOM   1502  OD2 ASP A 198      10.411  32.631  -8.444  1.00 63.44           O1-
ANISOU 1502  OD2 ASP A 198     7621   7060   9423    -87   -116    465       O1-
ATOM   1503  N   VAL A 199      10.362  27.013  -9.562  1.00 41.65           N  
ANISOU 1503  N   VAL A 199     5241   4110   6472   -146     53    518       N  
ATOM   1504  CA  VAL A 199      10.848  25.659  -9.309  1.00 38.60           C  
ANISOU 1504  CA  VAL A 199     5027   3613   6025   -122    111    566       C  
ATOM   1505  C   VAL A 199      11.037  24.888 -10.608  1.00 40.69           C  
ANISOU 1505  C   VAL A 199     5438   3780   6241    -56    103    537       C  
ATOM   1506  O   VAL A 199      12.100  24.313 -10.856  1.00 45.53           O  
ANISOU 1506  O   VAL A 199     6164   4347   6789     98    141    604       O  
ATOM   1507  CB  VAL A 199       9.882  24.916  -8.360  1.00 28.02           C  
ANISOU 1507  CB  VAL A 199     3734   2222   4691   -280    151    543       C  
ATOM   1508  CG1 VAL A 199      10.296  23.460  -8.215  1.00 29.25           C  
ANISOU 1508  CG1 VAL A 199     4116   2209   4787   -260    206    598       C  
ATOM   1509  CG2 VAL A 199       9.835  25.594  -7.005  1.00 27.60           C  
ANISOU 1509  CG2 VAL A 199     3558   2280   4647   -308    175    573       C  
ATOM   1510  N   HIS A 200      10.010  24.872 -11.458  1.00 37.65           N  
ANISOU 1510  N   HIS A 200     5051   3385   5871   -158     51    436       N  
ATOM   1511  CA  HIS A 200      10.006  24.031 -12.647  1.00 38.20           C  
ANISOU 1511  CA  HIS A 200     5294   3350   5870   -130     33    375       C  
ATOM   1512  C   HIS A 200      10.691  24.673 -13.847  1.00 34.43           C  
ANISOU 1512  C   HIS A 200     4773   2961   5349     31      4    389       C  
ATOM   1513  O   HIS A 200      11.131  23.951 -14.748  1.00 45.93           O  
ANISOU 1513  O   HIS A 200     6396   4343   6711    134     16    361       O  
ATOM   1514  CB  HIS A 200       8.565  23.654 -13.004  1.00 42.16           C  
ANISOU 1514  CB  HIS A 200     5806   3827   6385   -348    -25    262       C  
ATOM   1515  CG  HIS A 200       7.855  22.917 -11.910  1.00 40.22           C  
ANISOU 1515  CG  HIS A 200     5607   3505   6170   -535     11    267       C  
ATOM   1516  CD2 HIS A 200       7.186  23.364 -10.822  1.00 36.91           C  
ANISOU 1516  CD2 HIS A 200     5020   3193   5811   -647     32    297       C  
ATOM   1517  ND1 HIS A 200       7.805  21.541 -11.852  1.00 41.59           N  
ANISOU 1517  ND1 HIS A 200     6038   3466   6298   -620     37    252       N  
ATOM   1518  CE1 HIS A 200       7.126  21.172 -10.781  1.00 43.56           C  
ANISOU 1518  CE1 HIS A 200     6264   3701   6585   -801     71    289       C  
ATOM   1519  NE2 HIS A 200       6.740  22.259 -10.138  1.00 39.97           N  
ANISOU 1519  NE2 HIS A 200     5541   3458   6187   -812     73    315       N  
ATOM   1520  N   ARG A 201      10.792  26.001 -13.882  1.00 38.80           N  
ANISOU 1520  N   ARG A 201     3693   4901   6148    614    794   1153       N  
ATOM   1521  CA  ARG A 201      11.575  26.720 -14.886  1.00 33.99           C  
ANISOU 1521  CA  ARG A 201     3090   4272   5554    744    859   1160       C  
ATOM   1522  C   ARG A 201      12.477  27.688 -14.133  1.00 39.91           C  
ANISOU 1522  C   ARG A 201     3907   4855   6402    792   1044   1081       C  
ATOM   1523  O   ARG A 201      12.222  28.900 -14.107  1.00 33.91           O  
ANISOU 1523  O   ARG A 201     3080   4073   5733    898   1243   1166       O  
ATOM   1524  CB  ARG A 201      10.676  27.449 -15.888  1.00 35.14           C  
ANISOU 1524  CB  ARG A 201     3083   4556   5714    864    927   1345       C  
ATOM   1525  CG  ARG A 201       9.686  26.548 -16.617  1.00 36.00           C  
ANISOU 1525  CG  ARG A 201     3112   4840   5728    806    733   1434       C  
ATOM   1526  CD  ARG A 201      10.402  25.486 -17.440  1.00 35.57           C  
ANISOU 1526  CD  ARG A 201     3168   4798   5550    757    525   1331       C  
ATOM   1527  NE  ARG A 201       9.822  24.156 -17.260  1.00 43.69           N  
ANISOU 1527  NE  ARG A 201     4215   5890   6495    600    312   1299       N  
ATOM   1528  CZ  ARG A 201       8.926  23.611 -18.076  1.00 40.15           C  
ANISOU 1528  CZ  ARG A 201     3689   5596   5969    565    158   1390       C  
ATOM   1529  NH1 ARG A 201       8.457  22.394 -17.831  1.00 42.21           N1+
ANISOU 1529  NH1 ARG A 201     3977   5894   6169    409    -31   1350       N1+
ATOM   1530  NH2 ARG A 201       8.500  24.279 -19.139  1.00 37.87           N  
ANISOU 1530  NH2 ARG A 201     3297   5425   5667    683    189   1525       N  
ATOM   1531  N   PRO A 202      13.541  27.188 -13.504  1.00 44.38           N  
ANISOU 1531  N   PRO A 202     4607   5300   6955    714    983    920       N  
ATOM   1532  CA  PRO A 202      14.335  28.030 -12.601  1.00 34.74           C  
ANISOU 1532  CA  PRO A 202     3455   3919   5825    728   1136    834       C  
ATOM   1533  C   PRO A 202      15.139  29.079 -13.356  1.00 36.11           C  
ANISOU 1533  C   PRO A 202     3614   4031   6074    858   1267    852       C  
ATOM   1534  O   PRO A 202      15.274  29.056 -14.581  1.00 39.99           O  
ANISOU 1534  O   PRO A 202     4064   4595   6537    940   1229    914       O  
ATOM   1535  CB  PRO A 202      15.261  27.031 -11.893  1.00 32.60           C  
ANISOU 1535  CB  PRO A 202     3318   3563   5504    605    994    671       C  
ATOM   1536  CG  PRO A 202      14.707  25.673 -12.202  1.00 31.08           C  
ANISOU 1536  CG  PRO A 202     3126   3481   5202    518    792    679       C  
ATOM   1537  CD  PRO A 202      14.034  25.802 -13.531  1.00 42.97           C  
ANISOU 1537  CD  PRO A 202     4525   5123   6677    603    770    811       C  
ATOM   1538  N   VAL A 203      15.676  30.020 -12.584  1.00 40.13           N  
ANISOU 1538  N   VAL A 203     4166   4400   6683    874   1425    797       N  
ATOM   1539  CA  VAL A 203      16.578  31.031 -13.145  1.00 31.98           C  
ANISOU 1539  CA  VAL A 203     3130   3277   5743    980   1556    798       C  
ATOM   1540  C   VAL A 203      17.832  30.338 -13.657  1.00 40.72           C  
ANISOU 1540  C   VAL A 203     4307   4347   6817    959   1420    703       C  
ATOM   1541  O   VAL A 203      18.351  29.427 -12.980  1.00 56.46           O  
ANISOU 1541  O   VAL A 203     6392   6299   8761    842   1283    584       O  
ATOM   1542  CB  VAL A 203      16.927  32.088 -12.084  1.00 32.18           C  
ANISOU 1542  CB  VAL A 203     3205   3143   5879    973   1734    737       C  
ATOM   1543  CG1 VAL A 203      17.839  33.159 -12.659  1.00 34.55           C  
ANISOU 1543  CG1 VAL A 203     3494   3340   6292   1075   1875    743       C  
ATOM   1544  CG2 VAL A 203      15.664  32.707 -11.519  1.00 33.04           C  
ANISOU 1544  CG2 VAL A 203     3260   3282   6012   1000   1880    833       C  
ATOM   1545  N   PRO A 204      18.345  30.691 -14.834  1.00 35.33           N  
ANISOU 1545  N   PRO A 204     3587   3679   6157   1073   1455    760       N  
ATOM   1546  CA  PRO A 204      19.577  30.062 -15.326  1.00 37.43           C  
ANISOU 1546  CA  PRO A 204     3922   3900   6399   1067   1347    681       C  
ATOM   1547  C   PRO A 204      20.711  30.183 -14.320  1.00 46.79           C  
ANISOU 1547  C   PRO A 204     5191   4925   7662    986   1358    544       C  
ATOM   1548  O   PRO A 204      20.997  31.266 -13.803  1.00 49.48           O  
ANISOU 1548  O   PRO A 204     5523   5155   8121   1004   1513    531       O  
ATOM   1549  CB  PRO A 204      19.873  30.838 -16.612  1.00 33.35           C  
ANISOU 1549  CB  PRO A 204     3341   3401   5929   1229   1458    785       C  
ATOM   1550  CG  PRO A 204      18.532  31.299 -17.076  1.00 32.66           C  
ANISOU 1550  CG  PRO A 204     3150   3441   5818   1304   1528    931       C  
ATOM   1551  CD  PRO A 204      17.746  31.595 -15.831  1.00 34.17           C  
ANISOU 1551  CD  PRO A 204     3332   3605   6046   1223   1591    915       C  
ATOM   1552  N   GLY A 205      21.358  29.053 -14.040  1.00 48.23           N  
ANISOU 1552  N   GLY A 205     5455   5093   7776    892   1189    445       N  
ATOM   1553  CA  GLY A 205      22.383  28.973 -13.024  1.00 46.68           C  
ANISOU 1553  CA  GLY A 205     5336   4768   7634    799   1161    318       C  
ATOM   1554  C   GLY A 205      21.927  28.362 -11.717  1.00 54.70           C  
ANISOU 1554  C   GLY A 205     6415   5778   8590    660   1077    236       C  
ATOM   1555  O   GLY A 205      22.775  28.006 -10.889  1.00 62.82           O  
ANISOU 1555  O   GLY A 205     7518   6722   9629    571   1008    127       O  
ATOM   1556  N   CYS A 206      20.620  28.236 -11.506  1.00 52.12           N  
ANISOU 1556  N   CYS A 206     6056   5544   8205    644   1084    295       N  
ATOM   1557  CA  CYS A 206      20.080  27.647 -10.292  1.00 38.72           C  
ANISOU 1557  CA  CYS A 206     4415   3849   6449    523   1019    235       C  
ATOM   1558  C   CYS A 206      19.835  26.158 -10.494  1.00 41.71           C  
ANISOU 1558  C   CYS A 206     4825   4317   6704    453    823    220       C  
ATOM   1559  O   CYS A 206      19.489  25.709 -11.590  1.00 47.57           O  
ANISOU 1559  O   CYS A 206     5525   5158   7391    502    759    290       O  
ATOM   1560  CB  CYS A 206      18.778  28.341  -9.885  1.00 46.47           C  
ANISOU 1560  CB  CYS A 206     5338   4870   7447    546   1151    319       C  
ATOM   1561  SG  CYS A 206      18.985  30.050  -9.335  1.00 64.27           S  
ANISOU 1561  SG  CYS A 206     7591   6989   9840    607   1394    315       S  
ATOM   1562  N   VAL A 207      20.030  25.393  -9.420  1.00 40.43           N  
ANISOU 1562  N   VAL A 207     4748   4118   6496    337    727    127       N  
ATOM   1563  CA  VAL A 207      19.813  23.953  -9.471  1.00 35.25           C  
ANISOU 1563  CA  VAL A 207     4134   3528   5730    259    548    105       C  
ATOM   1564  C   VAL A 207      18.336  23.671  -9.711  1.00 38.81           C  
ANISOU 1564  C   VAL A 207     4516   4103   6129    250    534    205       C  
ATOM   1565  O   VAL A 207      17.462  24.215  -9.024  1.00 39.10           O  
ANISOU 1565  O   VAL A 207     4513   4150   6192    240    634    248       O  
ATOM   1566  CB  VAL A 207      20.306  23.289  -8.177  1.00 29.36           C  
ANISOU 1566  CB  VAL A 207     3490   2712   4954    143    469     -5       C  
ATOM   1567  CG1 VAL A 207      19.944  21.812  -8.164  1.00 34.79           C  
ANISOU 1567  CG1 VAL A 207     4220   3464   5534     62    302    -17       C  
ATOM   1568  CG2 VAL A 207      21.808  23.473  -8.025  1.00 29.83           C  
ANISOU 1568  CG2 VAL A 207     3605   2664   5068    147    457    -92       C  
ATOM   1569  N   ASN A 208      18.052  22.821 -10.695  1.00 42.62           N  
ANISOU 1569  N   ASN A 208     4982   4676   6535    253    412    244       N  
ATOM   1570  CA  ASN A 208      16.685  22.396 -10.992  1.00 40.13           C  
ANISOU 1570  CA  ASN A 208     4595   4486   6167    225    361    339       C  
ATOM   1571  C   ASN A 208      16.352  21.234 -10.063  1.00 43.30           C  
ANISOU 1571  C   ASN A 208     5059   4887   6506     90    241    285       C  
ATOM   1572  O   ASN A 208      16.752  20.093 -10.306  1.00 51.86           O  
ANISOU 1572  O   ASN A 208     6216   5970   7517     31     90    227       O  
ATOM   1573  CB  ASN A 208      16.549  22.006 -12.460  1.00 36.51           C  
ANISOU 1573  CB  ASN A 208     4105   4122   5647    280    272    397       C  
ATOM   1574  CG  ASN A 208      15.104  21.924 -12.914  1.00 36.62           C  
ANISOU 1574  CG  ASN A 208     4011   4275   5628    273    243    520       C  
ATOM   1575  ND2 ASN A 208      14.836  22.412 -14.120  1.00 44.06           N  
ANISOU 1575  ND2 ASN A 208     4879   5300   6561    374    266    613       N  
ATOM   1576  OD1 ASN A 208      14.238  21.431 -12.191  1.00 35.95           O  
ANISOU 1576  OD1 ASN A 208     3903   4227   5530    178    201    540       O  
ATOM   1577  N   THR A 209      15.615  21.529  -8.988  1.00 38.77           N  
ANISOU 1577  N   THR A 209     4462   4307   5962     47    319    307       N  
ATOM   1578  CA  THR A 209      15.285  20.527  -7.979  1.00 32.34           C  
ANISOU 1578  CA  THR A 209     3705   3483   5097    -74    232    265       C  
ATOM   1579  C   THR A 209      14.396  19.410  -8.512  1.00 30.25           C  
ANISOU 1579  C   THR A 209     3404   3323   4767   -143     86    322       C  
ATOM   1580  O   THR A 209      14.280  18.372  -7.852  1.00 33.65           O  
ANISOU 1580  O   THR A 209     3895   3738   5151   -247    -13    279       O  
ATOM   1581  CB  THR A 209      14.604  21.190  -6.776  1.00 40.31           C  
ANISOU 1581  CB  THR A 209     4696   4467   6152    -85    372    295       C  
ATOM   1582  CG2 THR A 209      15.491  22.278  -6.185  1.00 29.45           C  
ANISOU 1582  CG2 THR A 209     3378   2976   4837    -32    507    223       C  
ATOM   1583  OG1 THR A 209      13.357  21.768  -7.183  1.00 53.60           O  
ANISOU 1583  OG1 THR A 209     6246   6247   7872    -34    459    437       O  
ATOM   1584  N   THR A 210      13.775  19.589  -9.677  1.00 31.83           N  
ANISOU 1584  N   THR A 210     3508   3625   4960    -93     65    418       N  
ATOM   1585  CA  THR A 210      12.909  18.570 -10.255  1.00 32.85           C  
ANISOU 1585  CA  THR A 210     3599   3855   5026   -168    -88    471       C  
ATOM   1586  C   THR A 210      13.666  17.540 -11.086  1.00 42.94           C  
ANISOU 1586  C   THR A 210     4978   5119   6217   -197   -253    390       C  
ATOM   1587  O   THR A 210      13.061  16.555 -11.522  1.00 53.46           O  
ANISOU 1587  O   THR A 210     6311   6515   7487   -278   -398    410       O  
ATOM   1588  CB  THR A 210      11.822  19.225 -11.117  1.00 43.06           C  
ANISOU 1588  CB  THR A 210     4739   5278   6344   -106    -47    621       C  
ATOM   1589  CG2 THR A 210      10.998  20.195 -10.284  1.00 42.14           C  
ANISOU 1589  CG2 THR A 210     4522   5173   6315    -71    129    715       C  
ATOM   1590  OG1 THR A 210      12.428  19.933 -12.206  1.00 49.28           O  
ANISOU 1590  OG1 THR A 210     5517   6075   7131     16     -6    631       O  
ATOM   1591  N   GLU A 211      14.962  17.740 -11.321  1.00 53.78           N  
ANISOU 1591  N   GLU A 211     6440   6406   7589   -133   -230    305       N  
ATOM   1592  CA  GLU A 211      15.755  16.738 -12.020  1.00 56.72           C  
ANISOU 1592  CA  GLU A 211     6923   6748   7880   -149   -366    228       C  
ATOM   1593  C   GLU A 211      15.978  15.533 -11.115  1.00 55.99           C  
ANISOU 1593  C   GLU A 211     6934   6592   7749   -271   -467    145       C  
ATOM   1594  O   GLU A 211      16.311  15.682  -9.935  1.00 58.05           O  
ANISOU 1594  O   GLU A 211     7222   6782   8051   -301   -406    100       O  
ATOM   1595  CB  GLU A 211      17.090  17.332 -12.469  1.00 61.42           C  
ANISOU 1595  CB  GLU A 211     7570   7266   8501    -38   -296    178       C  
ATOM   1596  CG  GLU A 211      16.979  18.251 -13.679  1.00 71.51           C  
ANISOU 1596  CG  GLU A 211     8771   8608   9792     90   -226    259       C  
ATOM   1597  CD  GLU A 211      18.303  18.891 -14.049  1.00 81.51           C  
ANISOU 1597  CD  GLU A 211    10077   9788  11104    201   -138    220       C  
ATOM   1598  OE1 GLU A 211      18.302  19.830 -14.874  1.00 84.46           O  
ANISOU 1598  OE1 GLU A 211    10384  10197  11511    318    -43    290       O  
ATOM   1599  OE2 GLU A 211      19.345  18.457 -13.512  1.00 83.42           O1-
ANISOU 1599  OE2 GLU A 211    10411   9929  11354    173   -160    128       O1-
ATOM   1600  N   VAL A 212      15.790  14.337 -11.665  1.00 63.62           N  
ANISOU 1600  N   VAL A 212     7962   7579   8630   -341   -620    124       N  
ATOM   1601  CA  VAL A 212      15.828  13.111 -10.880  1.00 61.35           C  
ANISOU 1601  CA  VAL A 212     7765   7239   8306   -462   -718     62       C  
ATOM   1602  C   VAL A 212      16.902  12.185 -11.433  1.00 59.97           C  
ANISOU 1602  C   VAL A 212     7735   6990   8060   -454   -812    -27       C  
ATOM   1603  O   VAL A 212      17.282  12.265 -12.607  1.00 55.36           O  
ANISOU 1603  O   VAL A 212     7180   6421   7433   -378   -835    -27       O  
ATOM   1604  CB  VAL A 212      14.454  12.406 -10.862  1.00 59.42           C  
ANISOU 1604  CB  VAL A 212     7462   7075   8038   -577   -814    126       C  
ATOM   1605  CG1 VAL A 212      13.445  13.233 -10.082  1.00 64.51           C  
ANISOU 1605  CG1 VAL A 212     7970   7777   8763   -584   -703    220       C  
ATOM   1606  CG2 VAL A 212      13.965  12.158 -12.278  1.00 55.72           C  
ANISOU 1606  CG2 VAL A 212     6973   6693   7504   -569   -919    167       C  
ATOM   1607  N   ASP A 213      17.392  11.300 -10.566  1.00 60.88           N  
ANISOU 1607  N   ASP A 213     7946   7023   8161   -526   -856    -96       N  
ATOM   1608  CA  ASP A 213      18.402  10.328 -10.962  1.00 54.86           C  
ANISOU 1608  CA  ASP A 213     7327   6180   7336   -521   -935   -173       C  
ATOM   1609  C   ASP A 213      17.834   9.377 -12.010  1.00 55.62           C  
ANISOU 1609  C   ASP A 213     7479   6313   7341   -571  -1068   -170       C  
ATOM   1610  O   ASP A 213      16.669   8.976 -11.941  1.00 66.75           O  
ANISOU 1610  O   ASP A 213     8839   7786   8738   -672  -1138   -128       O  
ATOM   1611  CB  ASP A 213      18.884   9.553  -9.731  1.00 55.47           C  
ANISOU 1611  CB  ASP A 213     7484   6174   7420   -593   -955   -230       C  
ATOM   1612  CG  ASP A 213      20.190   8.820  -9.971  1.00 67.00           C  
ANISOU 1612  CG  ASP A 213     9077   7538   8841   -554   -992   -300       C  
ATOM   1613  OD1 ASP A 213      20.226   7.922 -10.838  1.00 71.53           O  
ANISOU 1613  OD1 ASP A 213     9742   8096   9340   -566  -1081   -320       O  
ATOM   1614  OD2 ASP A 213      21.184   9.147  -9.289  1.00 72.96           O1-
ANISOU 1614  OD2 ASP A 213     9848   8232   9642   -512   -932   -331       O1-
ATOM   1615  N   ILE A 214      18.665   9.025 -12.995  1.00 47.59           N  
ANISOU 1615  N   ILE A 214     6567   5255   6261   -501  -1102   -211       N  
ATOM   1616  CA  ILE A 214      18.203   8.148 -14.068  1.00 41.13           C  
ANISOU 1616  CA  ILE A 214     5828   4460   5338   -542  -1229   -221       C  
ATOM   1617  C   ILE A 214      17.905   6.752 -13.531  1.00 42.92           C  
ANISOU 1617  C   ILE A 214     6151   4631   5525   -683  -1340   -267       C  
ATOM   1618  O   ILE A 214      17.103   6.013 -14.116  1.00 50.98           O  
ANISOU 1618  O   ILE A 214     7207   5684   6478   -771  -1460   -266       O  
ATOM   1619  CB  ILE A 214      19.233   8.113 -15.216  1.00 43.76           C  
ANISOU 1619  CB  ILE A 214     6272   4749   5605   -418  -1220   -254       C  
ATOM   1620  CG1 ILE A 214      18.568   7.687 -16.527  1.00 38.63           C  
ANISOU 1620  CG1 ILE A 214     5674   4161   4842   -432  -1331   -245       C  
ATOM   1621  CG2 ILE A 214      20.380   7.176 -14.894  1.00 48.43           C  
ANISOU 1621  CG2 ILE A 214     7015   5211   6174   -411  -1229   -330       C  
ATOM   1622  CD1 ILE A 214      17.714   8.766 -17.155  1.00 42.45           C  
ANISOU 1622  CD1 ILE A 214     6012   4778   5339   -386  -1305   -156       C  
ATOM   1623  N   LYS A 215      18.528   6.370 -12.413  1.00 46.09           N  
ANISOU 1623  N   LYS A 215     6597   4948   5968   -709  -1304   -307       N  
ATOM   1624  CA  LYS A 215      18.215   5.087 -11.791  1.00 49.24           C  
ANISOU 1624  CA  LYS A 215     7078   5291   6342   -838  -1392   -339       C  
ATOM   1625  C   LYS A 215      16.794   5.078 -11.246  1.00 61.50           C  
ANISOU 1625  C   LYS A 215     8514   6922   7933   -961  -1427   -278       C  
ATOM   1626  O   LYS A 215      16.058   4.098 -11.416  1.00 71.06           O  
ANISOU 1626  O   LYS A 215     9765   8130   9105  -1080  -1539   -281       O  
ATOM   1627  CB  LYS A 215      19.218   4.784 -10.675  1.00 46.62           C  
ANISOU 1627  CB  LYS A 215     6806   4861   6045   -824  -1336   -381       C  
ATOM   1628  CG  LYS A 215      20.646   4.581 -11.153  1.00 47.59           C  
ANISOU 1628  CG  LYS A 215     7045   4897   6139   -714  -1310   -430       C  
ATOM   1629  CD  LYS A 215      21.609   4.322  -9.999  1.00 40.40           C  
ANISOU 1629  CD  LYS A 215     6173   3906   5271   -704  -1264   -457       C  
ATOM   1630  CE  LYS A 215      21.992   5.609  -9.281  1.00 57.19           C  
ANISOU 1630  CE  LYS A 215     8183   6064   7484   -642  -1159   -434       C  
ATOM   1631  NZ  LYS A 215      21.281   5.777  -7.983  1.00 70.46           N1+
ANISOU 1631  NZ  LYS A 215     9792   7773   9206   -729  -1140   -415       N1+
ATOM   1632  N   LYS A 216      16.388   6.170 -10.599  1.00 63.16           N  
ANISOU 1632  N   LYS A 216     8580   7196   8223   -933  -1328   -218       N  
ATOM   1633  CA  LYS A 216      15.093   6.269  -9.939  1.00 60.87           C  
ANISOU 1633  CA  LYS A 216     8167   6976   7984  -1029  -1329   -143       C  
ATOM   1634  C   LYS A 216      13.974   6.708 -10.875  1.00 63.38           C  
ANISOU 1634  C   LYS A 216     8367   7415   8298  -1045  -1375    -63       C  
ATOM   1635  O   LYS A 216      12.802   6.600 -10.502  1.00 74.58           O  
ANISOU 1635  O   LYS A 216     9682   8897   9758  -1140  -1400     11       O  
ATOM   1636  CB  LYS A 216      15.177   7.245  -8.756  1.00 63.02           C  
ANISOU 1636  CB  LYS A 216     8354   7253   8338   -984  -1187   -113       C  
ATOM   1637  CG  LYS A 216      15.776   6.672  -7.464  1.00 73.11           C  
ANISOU 1637  CG  LYS A 216     9714   8438   9625  -1020  -1161   -162       C  
ATOM   1638  CD  LYS A 216      17.237   6.264  -7.624  1.00 74.81           C  
ANISOU 1638  CD  LYS A 216    10067   8557   9800   -957  -1175   -250       C  
ATOM   1639  CE  LYS A 216      17.981   6.302  -6.298  1.00 68.42           C  
ANISOU 1639  CE  LYS A 216     9296   7681   9017   -947  -1110   -283       C  
ATOM   1640  NZ  LYS A 216      17.323   5.461  -5.263  1.00 65.56           N1+
ANISOU 1640  NZ  LYS A 216     8952   7302   8655  -1056  -1137   -265       N1+
ATOM   1641  N   SER A 217      14.301   7.192 -12.076  1.00 65.42           N  
ANISOU 1641  N   SER A 217     8636   7711   8511   -953  -1385    -67       N  
ATOM   1642  CA  SER A 217      13.291   7.635 -13.040  1.00 73.89           C  
ANISOU 1642  CA  SER A 217     9599   8908   9568   -956  -1436     15       C  
ATOM   1643  C   SER A 217      12.715   6.419 -13.770  1.00 88.90           C  
ANISOU 1643  C   SER A 217    11576  10817  11385  -1080  -1619     -9       C  
ATOM   1644  O   SER A 217      12.972   6.171 -14.950  1.00 90.07           O  
ANISOU 1644  O   SER A 217    11812  10972  11438  -1049  -1700    -45       O  
ATOM   1645  CB  SER A 217      13.883   8.644 -14.015  1.00 78.41           C  
ANISOU 1645  CB  SER A 217    10158   9517  10118   -801  -1368     24       C  
ATOM   1646  OG  SER A 217      14.895   8.057 -14.815  1.00 87.93           O  
ANISOU 1646  OG  SER A 217    11530  10646  11231   -750  -1420    -63       O  
ATOM   1647  N   SER A 218      11.912   5.656 -13.033  1.00105.37           N  
ANISOU 1647  N   SER A 218    13631  12896  13508  -1226  -1680     14       N  
ATOM   1648  CA  SER A 218      11.254   4.470 -13.575  1.00111.77           C  
ANISOU 1648  CA  SER A 218    14504  13705  14259  -1372  -1857     -5       C  
ATOM   1649  C   SER A 218      10.083   4.050 -12.691  1.00115.30           C  
ANISOU 1649  C   SER A 218    14834  14184  14792  -1520  -1888     72       C  
ATOM   1650  O   SER A 218       9.335   3.131 -13.027  1.00118.06           O  
ANISOU 1650  O   SER A 218    15196  14541  15119  -1665  -2035     77       O  
ATOM   1651  CB  SER A 218      12.249   3.315 -13.715  1.00113.75           C  
ANISOU 1651  CB  SER A 218    14980  13811  14427  -1391  -1915   -132       C  
ATOM   1652  OG  SER A 218      11.630   2.172 -14.281  1.00115.81           O  
ANISOU 1652  OG  SER A 218    15319  14056  14626  -1536  -2086   -160       O  
ATOM   1653  N   PRO A 252      -1.802 -24.572  -5.469  1.00113.55           N  
ANISOU 1653  N   PRO A 252    15369  11944  15829  -4398  -2593     54       N  
ATOM   1654  CA  PRO A 252      -1.030 -25.506  -4.642  1.00113.29           C  
ANISOU 1654  CA  PRO A 252    15485  11743  15817  -4350  -2452     25       C  
ATOM   1655  C   PRO A 252      -1.695 -25.812  -3.298  1.00116.25           C  
ANISOU 1655  C   PRO A 252    15722  12078  16370  -4410  -2339    170       C  
ATOM   1656  O   PRO A 252      -2.341 -24.932  -2.727  1.00119.43           O  
ANISOU 1656  O   PRO A 252    15925  12603  16848  -4407  -2315    304       O  
ATOM   1657  CB  PRO A 252       0.294 -24.768  -4.438  1.00107.50           C  
ANISOU 1657  CB  PRO A 252    14857  11040  14947  -4142  -2359    -16       C  
ATOM   1658  CG  PRO A 252      -0.087 -23.329  -4.480  1.00104.61           C  
ANISOU 1658  CG  PRO A 252    14313  10862  14570  -4096  -2393     64       C  
ATOM   1659  CD  PRO A 252      -1.190 -23.231  -5.502  1.00108.08           C  
ANISOU 1659  CD  PRO A 252    14645  11385  15036  -4239  -2563     68       C  
ATOM   1660  N   PRO A 253      -1.542 -27.040  -2.807  1.00111.77           N  
ANISOU 1660  N   PRO A 253    15260  11338  15871  -4459  -2264    151       N  
ATOM   1661  CA  PRO A 253      -2.133 -27.397  -1.514  1.00107.44           C  
ANISOU 1661  CA  PRO A 253    14593  10737  15490  -4510  -2141    293       C  
ATOM   1662  C   PRO A 253      -1.410 -26.701  -0.373  1.00114.20           C  
ANISOU 1662  C   PRO A 253    15442  11625  16322  -4345  -1984    371       C  
ATOM   1663  O   PRO A 253      -0.280 -26.230  -0.500  1.00114.00           O  
ANISOU 1663  O   PRO A 253    15540  11618  16155  -4192  -1954    297       O  
ATOM   1664  CB  PRO A 253      -1.956 -28.921  -1.440  1.00 99.35           C  
ANISOU 1664  CB  PRO A 253    13724   9504  14520  -4588  -2102    227       C  
ATOM   1665  CG  PRO A 253      -1.614 -29.351  -2.832  1.00102.13           C  
ANISOU 1665  CG  PRO A 253    14235   9816  14752  -4623  -2238     59       C  
ATOM   1666  CD  PRO A 253      -0.910 -28.195  -3.462  1.00107.49           C  
ANISOU 1666  CD  PRO A 253    14945  10635  15262  -4480  -2287      4       C  
ATOM   1667  N   THR A 254      -2.091 -26.620   0.763  1.00126.65           N  
ANISOU 1667  N   THR A 254    16869  13212  18041  -4377  -1881    529       N  
ATOM   1668  CA  THR A 254      -1.472 -25.974   1.913  1.00125.39           C  
ANISOU 1668  CA  THR A 254    16704  13079  17860  -4229  -1730    612       C  
ATOM   1669  C   THR A 254      -0.734 -26.998   2.759  1.00122.74           C  
ANISOU 1669  C   THR A 254    16527  12569  17541  -4181  -1590    605       C  
ATOM   1670  O   THR A 254      -0.627 -26.861   3.984  1.00128.53           O  
ANISOU 1670  O   THR A 254    17228  13285  18324  -4116  -1445    721       O  
ATOM   1671  CB  THR A 254      -2.514 -25.228   2.748  1.00127.49           C  
ANISOU 1671  CB  THR A 254    16734  13455  18254  -4261  -1673    799       C  
ATOM   1672  CG2 THR A 254      -3.661 -26.138   3.102  1.00129.98           C  
ANISOU 1672  CG2 THR A 254    16940  13695  18750  -4423  -1654    896       C  
ATOM   1673  OG1 THR A 254      -1.911 -24.738   3.951  1.00125.53           O  
ANISOU 1673  OG1 THR A 254    16502  13208  17985  -4125  -1514    881       O  
ATOM   1674  N   GLU A 255      -0.259 -28.043   2.098  1.00114.75           N  
ANISOU 1674  N   GLU A 255    15687  11424  16490  -4213  -1631    477       N  
ATOM   1675  CA  GLU A 255       0.624 -29.008   2.713  1.00105.52           C  
ANISOU 1675  CA  GLU A 255    14693  10087  15314  -4147  -1508    452       C  
ATOM   1676  C   GLU A 255       2.073 -28.788   2.313  1.00103.54           C  
ANISOU 1676  C   GLU A 255    14629   9828  14884  -3983  -1506    332       C  
ATOM   1677  O   GLU A 255       2.963 -28.913   3.159  1.00111.71           O  
ANISOU 1677  O   GLU A 255    15757  10802  15884  -3859  -1382    362       O  
ATOM   1678  CB  GLU A 255       0.203 -30.435   2.350  1.00105.58           C  
ANISOU 1678  CB  GLU A 255    14773   9927  15415  -4291  -1530    402       C  
ATOM   1679  CG  GLU A 255       0.970 -31.494   3.119  1.00104.63           C  
ANISOU 1679  CG  GLU A 255    14811   9622  15321  -4230  -1383    408       C  
ATOM   1680  CD  GLU A 255       0.877 -32.875   2.495  1.00108.81           C  
ANISOU 1680  CD  GLU A 255    15466   9974  15901  -4343  -1415    313       C  
ATOM   1681  OE1 GLU A 255       1.155 -33.017   1.282  1.00111.04           O  
ANISOU 1681  OE1 GLU A 255    15852  10253  16086  -4364  -1539    169       O  
ATOM   1682  OE2 GLU A 255       0.528 -33.824   3.229  1.00109.20           O1-
ANISOU 1682  OE2 GLU A 255    15518   9883  16091  -4409  -1310    386       O1-
ATOM   1683  N   ASP A 256       2.336 -28.444   1.047  1.00 93.22           N  
ANISOU 1683  N   ASP A 256    13377   8584  13460  -3974  -1637    207       N  
ATOM   1684  CA  ASP A 256       3.691 -28.081   0.639  1.00 93.05           C  
ANISOU 1684  CA  ASP A 256    13512   8575  13268  -3809  -1630    107       C  
ATOM   1685  C   ASP A 256       4.090 -26.693   1.131  1.00100.85           C  
ANISOU 1685  C   ASP A 256    14417   9714  14189  -3678  -1596    163       C  
ATOM   1686  O   ASP A 256       5.287 -26.423   1.286  1.00105.50           O  
ANISOU 1686  O   ASP A 256    15121  10297  14665  -3526  -1541    122       O  
ATOM   1687  CB  ASP A 256       3.835 -28.167  -0.888  1.00 95.58           C  
ANISOU 1687  CB  ASP A 256    13924   8910  13483  -3837  -1771    -37       C  
ATOM   1688  CG  ASP A 256       2.915 -27.202  -1.640  1.00 99.85           C  
ANISOU 1688  CG  ASP A 256    14303   9616  14019  -3912  -1908    -28       C  
ATOM   1689  OD1 ASP A 256       2.371 -26.253  -1.037  1.00 98.78           O  
ANISOU 1689  OD1 ASP A 256    13990   9605  13937  -3907  -1890     82       O  
ATOM   1690  OD2 ASP A 256       2.736 -27.399  -2.861  1.00102.64           O1-
ANISOU 1690  OD2 ASP A 256    14711   9974  14312  -3976  -2033   -127       O1-
ATOM   1691  N   GLU A 257       3.113 -25.816   1.379  1.00101.52           N  
ANISOU 1691  N   GLU A 257    14301   9928  14343  -3736  -1626    260       N  
ATOM   1692  CA  GLU A 257       3.415 -24.478   1.879  1.00 93.77           C  
ANISOU 1692  CA  GLU A 257    13237   9082  13309  -3622  -1588    319       C  
ATOM   1693  C   GLU A 257       3.998 -24.536   3.285  1.00 78.17           C  
ANISOU 1693  C   GLU A 257    11300   7051  11352  -3527  -1433    406       C  
ATOM   1694  O   GLU A 257       4.950 -23.812   3.599  1.00 76.33           O  
ANISOU 1694  O   GLU A 257    11122   6864  11016  -3385  -1390    392       O  
ATOM   1695  CB  GLU A 257       2.157 -23.608   1.852  1.00 95.12           C  
ANISOU 1695  CB  GLU A 257    13181   9394  13568  -3712  -1644    418       C  
ATOM   1696  CG  GLU A 257       1.529 -23.476   0.471  1.00 97.43           C  
ANISOU 1696  CG  GLU A 257    13424   9757  13838  -3807  -1808    347       C  
ATOM   1697  CD  GLU A 257       0.172 -22.801   0.495  1.00 98.22           C  
ANISOU 1697  CD  GLU A 257    13286   9983  14050  -3911  -1861    467       C  
ATOM   1698  OE1 GLU A 257      -0.129 -22.100   1.484  1.00 95.72           O  
ANISOU 1698  OE1 GLU A 257    12841   9730  13797  -3874  -1768    597       O  
ATOM   1699  OE2 GLU A 257      -0.595 -22.975  -0.476  1.00100.64           O1-
ANISOU 1699  OE2 GLU A 257    13534  10326  14380  -4028  -1995    437       O1-
ATOM   1700  N   LEU A 258       3.439 -25.389   4.146  1.00 71.14           N  
ANISOU 1700  N   LEU A 258    10383   6059  10589  -3602  -1347    501       N  
ATOM   1701  CA  LEU A 258       4.015 -25.580   5.471  1.00 76.37           C  
ANISOU 1701  CA  LEU A 258    11104   6652  11261  -3511  -1197    588       C  
ATOM   1702  C   LEU A 258       5.378 -26.254   5.392  1.00 89.21           C  
ANISOU 1702  C   LEU A 258    12946   8168  12783  -3399  -1160    494       C  
ATOM   1703  O   LEU A 258       6.260 -25.964   6.210  1.00 99.82           O  
ANISOU 1703  O   LEU A 258    14359   9507  14060  -3270  -1073    530       O  
ATOM   1704  CB  LEU A 258       3.060 -26.396   6.344  1.00 76.59           C  
ANISOU 1704  CB  LEU A 258    11055   6591  11455  -3618  -1106    719       C  
ATOM   1705  CG  LEU A 258       1.748 -25.709   6.733  1.00 73.70           C  
ANISOU 1705  CG  LEU A 258    10464   6333  11206  -3706  -1100    856       C  
ATOM   1706  CD1 LEU A 258       0.749 -26.718   7.273  1.00 67.93           C  
ANISOU 1706  CD1 LEU A 258     9663   5500  10647  -3835  -1031    962       C  
ATOM   1707  CD2 LEU A 258       1.997 -24.604   7.752  1.00 68.25           C  
ANISOU 1707  CD2 LEU A 258     9719   5736  10477  -3590  -1004    963       C  
ATOM   1708  N   GLN A 259       5.573 -27.145   4.416  1.00 88.33           N  
ANISOU 1708  N   GLN A 259    12943   7966  12651  -3444  -1225    379       N  
ATOM   1709  CA  GLN A 259       6.879 -27.768   4.234  1.00 85.27           C  
ANISOU 1709  CA  GLN A 259    12759   7478  12164  -3331  -1188    293       C  
ATOM   1710  C   GLN A 259       7.920 -26.761   3.764  1.00 75.97           C  
ANISOU 1710  C   GLN A 259    11633   6405  10828  -3187  -1227    218       C  
ATOM   1711  O   GLN A 259       9.102 -26.892   4.103  1.00 79.49           O  
ANISOU 1711  O   GLN A 259    12207   6805  11191  -3054  -1161    201       O  
ATOM   1712  CB  GLN A 259       6.773 -28.930   3.246  1.00 98.93           C  
ANISOU 1712  CB  GLN A 259    14593   9084  13911  -3419  -1246    190       C  
ATOM   1713  CG  GLN A 259       5.963 -30.105   3.769  1.00105.87           C  
ANISOU 1713  CG  GLN A 259    15454   9822  14950  -3549  -1187    257       C  
ATOM   1714  CD  GLN A 259       6.514 -30.650   5.072  1.00110.82           C  
ANISOU 1714  CD  GLN A 259    16146  10344  15616  -3465  -1029    358       C  
ATOM   1715  NE2 GLN A 259       7.771 -31.081   5.049  1.00114.62           N  
ANISOU 1715  NE2 GLN A 259    16802  10747  16002  -3337   -979    305       N  
ATOM   1716  OE1 GLN A 259       5.820 -30.684   6.087  1.00110.61           O  
ANISOU 1716  OE1 GLN A 259    16014  10310  15703  -3511   -947    491       O  
ATOM   1717  N   GLN A 260       7.506 -25.757   2.987  1.00 71.26           N  
ANISOU 1717  N   GLN A 260    10935   5949  10192  -3210  -1331    179       N  
ATOM   1718  CA  GLN A 260       8.429 -24.698   2.594  1.00 81.28           C  
ANISOU 1718  CA  GLN A 260    12234   7324  11325  -3074  -1358    120       C  
ATOM   1719  C   GLN A 260       8.811 -23.822   3.781  1.00 80.52           C  
ANISOU 1719  C   GLN A 260    12087   7293  11214  -2976  -1274    212       C  
ATOM   1720  O   GLN A 260       9.927 -23.291   3.825  1.00 72.57           O  
ANISOU 1720  O   GLN A 260    11157   6318  10100  -2839  -1254    174       O  
ATOM   1721  CB  GLN A 260       7.811 -23.851   1.481  1.00 89.85           C  
ANISOU 1721  CB  GLN A 260    13217   8539  12382  -3126  -1484     68       C  
ATOM   1722  CG  GLN A 260       7.564 -24.615   0.188  1.00 96.48           C  
ANISOU 1722  CG  GLN A 260    14132   9324  13203  -3209  -1582    -36       C  
ATOM   1723  CD  GLN A 260       6.417 -24.042  -0.624  1.00 97.79           C  
ANISOU 1723  CD  GLN A 260    14153   9601  13401  -3325  -1706    -37       C  
ATOM   1724  NE2 GLN A 260       5.920 -24.823  -1.576  1.00 90.31           N  
ANISOU 1724  NE2 GLN A 260    13252   8597  12465  -3437  -1796   -106       N  
ATOM   1725  OE1 GLN A 260       5.978 -22.915  -0.393  1.00103.54           O  
ANISOU 1725  OE1 GLN A 260    14733  10464  14145  -3315  -1721     27       O  
ATOM   1726  N   GLN A 261       7.903 -23.664   4.748  1.00 84.70           N  
ANISOU 1726  N   GLN A 261    12491   7840  11851  -3046  -1222    337       N  
ATOM   1727  CA  GLN A 261       8.198 -22.864   5.933  1.00 79.87           C  
ANISOU 1727  CA  GLN A 261    11843   7281  11222  -2962  -1137    433       C  
ATOM   1728  C   GLN A 261       9.202 -23.565   6.841  1.00 75.40           C  
ANISOU 1728  C   GLN A 261    11427   6604  10620  -2865  -1033    461       C  
ATOM   1729  O   GLN A 261      10.177 -22.953   7.292  1.00 71.06           O  
ANISOU 1729  O   GLN A 261    10937   6088   9972  -2739  -1001    459       O  
ATOM   1730  CB  GLN A 261       6.910 -22.571   6.706  1.00 81.92           C  
ANISOU 1730  CB  GLN A 261    11933   7583  11609  -3062  -1095    573       C  
ATOM   1731  CG  GLN A 261       6.120 -21.369   6.224  1.00 82.95           C  
ANISOU 1731  CG  GLN A 261    11896   7866  11757  -3104  -1167    589       C  
ATOM   1732  CD  GLN A 261       4.964 -21.041   7.151  1.00 81.52           C  
ANISOU 1732  CD  GLN A 261    11551   7724  11701  -3178  -1097    752       C  
ATOM   1733  NE2 GLN A 261       5.242 -20.262   8.191  1.00 83.27           N  
ANISOU 1733  NE2 GLN A 261    11760   7987  11893  -3095  -1005    839       N  
ATOM   1734  OE1 GLN A 261       3.837 -21.490   6.940  1.00 72.28           O  
ANISOU 1734  OE1 GLN A 261    10268   6546  10650  -3306  -1120    805       O  
ATOM   1735  N   ILE A 262       8.972 -24.851   7.123  1.00 74.91           N  
ANISOU 1735  N   ILE A 262    11423   6403  10637  -2924   -979    494       N  
ATOM   1736  CA  ILE A 262       9.759 -25.559   8.131  1.00 69.50           C  
ANISOU 1736  CA  ILE A 262    10862   5609   9936  -2839   -867    554       C  
ATOM   1737  C   ILE A 262      11.233 -25.593   7.744  1.00 77.89           C  
ANISOU 1737  C   ILE A 262    12080   6651  10863  -2698   -877    461       C  
ATOM   1738  O   ILE A 262      12.115 -25.371   8.583  1.00 83.81           O  
ANISOU 1738  O   ILE A 262    12901   7399  11544  -2582   -813    509       O  
ATOM   1739  CB  ILE A 262       9.187 -26.973   8.352  1.00 63.95           C  
ANISOU 1739  CB  ILE A 262    10189   4753   9355  -2935   -809    600       C  
ATOM   1740  CG1 ILE A 262       7.786 -26.890   8.966  1.00 64.91           C  
ANISOU 1740  CG1 ILE A 262    10147   4896   9619  -3058   -773    725       C  
ATOM   1741  CG2 ILE A 262      10.105 -27.794   9.241  1.00 66.19           C  
ANISOU 1741  CG2 ILE A 262    10619   4917   9615  -2834   -695    656       C  
ATOM   1742  CD1 ILE A 262       7.108 -28.232   9.144  1.00 62.23           C  
ANISOU 1742  CD1 ILE A 262     9816   4410   9420  -3167   -717    772       C  
ATOM   1743  N   LYS A 263      11.528 -25.858   6.469  1.00 80.30           N  
ANISOU 1743  N   LYS A 263    12442   6943  11126  -2704   -956    334       N  
ATOM   1744  CA  LYS A 263      12.917 -25.833   6.022  1.00 80.97           C  
ANISOU 1744  CA  LYS A 263    12662   7015  11088  -2566   -960    254       C  
ATOM   1745  C   LYS A 263      13.490 -24.421   6.059  1.00 76.53           C  
ANISOU 1745  C   LYS A 263    12052   6595  10429  -2467   -993    238       C  
ATOM   1746  O   LYS A 263      14.693 -24.246   6.287  1.00 85.24           O  
ANISOU 1746  O   LYS A 263    13249   7695  11445  -2335   -962    227       O  
ATOM   1747  CB  LYS A 263      13.024 -26.424   4.614  1.00 91.52           C  
ANISOU 1747  CB  LYS A 263    14072   8302  12398  -2597  -1029    131       C  
ATOM   1748  CG  LYS A 263      14.431 -26.431   4.033  1.00 95.39           C  
ANISOU 1748  CG  LYS A 263    14701   8775  12769  -2454  -1024     54       C  
ATOM   1749  CD  LYS A 263      15.409 -27.153   4.943  1.00 94.26           C  
ANISOU 1749  CD  LYS A 263    14678   8524  12611  -2350   -915    117       C  
ATOM   1750  CE  LYS A 263      16.815 -27.113   4.369  1.00 95.74           C  
ANISOU 1750  CE  LYS A 263    14989   8700  12688  -2204   -906     54       C  
ATOM   1751  NZ  LYS A 263      17.809 -27.726   5.291  1.00 97.36           N1+
ANISOU 1751  NZ  LYS A 263    15300   8814  12876  -2091   -802    130       N1+
ATOM   1752  N   TYR A 264      12.645 -23.407   5.857  1.00 68.97           N  
ANISOU 1752  N   TYR A 264    10949   5761   9495  -2530  -1052    243       N  
ATOM   1753  CA  TYR A 264      13.110 -22.023   5.888  1.00 70.06           C  
ANISOU 1753  CA  TYR A 264    11036   6030   9555  -2444  -1080    228       C  
ATOM   1754  C   TYR A 264      13.583 -21.628   7.284  1.00 69.93           C  
ANISOU 1754  C   TYR A 264    11038   6019   9514  -2369   -999    323       C  
ATOM   1755  O   TYR A 264      14.691 -21.103   7.450  1.00 64.84           O  
ANISOU 1755  O   TYR A 264    10457   5404   8775  -2248   -994    298       O  
ATOM   1756  CB  TYR A 264      11.995 -21.093   5.403  1.00 73.22           C  
ANISOU 1756  CB  TYR A 264    11272   6551   9999  -2534  -1150    228       C  
ATOM   1757  CG  TYR A 264      12.219 -19.624   5.693  1.00 70.40           C  
ANISOU 1757  CG  TYR A 264    10838   6322   9589  -2466  -1158    242       C  
ATOM   1758  CD1 TYR A 264      12.990 -18.836   4.848  1.00 68.18           C  
ANISOU 1758  CD1 TYR A 264    10573   6114   9217  -2377  -1211    150       C  
ATOM   1759  CD2 TYR A 264      11.643 -19.021   6.805  1.00 70.25           C  
ANISOU 1759  CD2 TYR A 264    10732   6343   9615  -2493  -1104    351       C  
ATOM   1760  CE1 TYR A 264      13.191 -17.492   5.109  1.00 70.30           C  
ANISOU 1760  CE1 TYR A 264    10772   6491   9447  -2318  -1214    159       C  
ATOM   1761  CE2 TYR A 264      11.839 -17.680   7.073  1.00 71.30           C  
ANISOU 1761  CE2 TYR A 264    10807   6582   9702  -2435  -1107    359       C  
ATOM   1762  CZ  TYR A 264      12.613 -16.920   6.223  1.00 72.34           C  
ANISOU 1762  CZ  TYR A 264    10953   6783   9749  -2350  -1164    259       C  
ATOM   1763  OH  TYR A 264      12.810 -15.583   6.487  1.00 68.85           O  
ANISOU 1763  OH  TYR A 264    10455   6438   9269  -2296  -1163    264       O  
ATOM   1764  N   TRP A 265      12.756 -21.877   8.304  1.00 73.17           N  
ANISOU 1764  N   TRP A 265    11396   6399  10006  -2439   -935    439       N  
ATOM   1765  CA  TRP A 265      13.113 -21.471   9.660  1.00 67.72           C  
ANISOU 1765  CA  TRP A 265    10733   5717   9281  -2372   -857    540       C  
ATOM   1766  C   TRP A 265      14.253 -22.308  10.229  1.00 62.73           C  
ANISOU 1766  C   TRP A 265    10262   4982   8591  -2270   -795    560       C  
ATOM   1767  O   TRP A 265      15.055 -21.797  11.019  1.00 62.26           O  
ANISOU 1767  O   TRP A 265    10262   4947   8448  -2170   -766    598       O  
ATOM   1768  CB  TRP A 265      11.892 -21.554  10.579  1.00 74.69           C  
ANISOU 1768  CB  TRP A 265    11521   6592  10267  -2469   -790    675       C  
ATOM   1769  CG  TRP A 265      10.830 -20.543  10.264  1.00 78.99           C  
ANISOU 1769  CG  TRP A 265    11898   7252  10865  -2550   -833    689       C  
ATOM   1770  CD1 TRP A 265       9.535 -20.795   9.915  1.00 79.73           C  
ANISOU 1770  CD1 TRP A 265    11860   7351  11081  -2682   -850    727       C  
ATOM   1771  CD2 TRP A 265      10.976 -19.117  10.260  1.00 72.20           C  
ANISOU 1771  CD2 TRP A 265    10978   6514   9942  -2504   -863    673       C  
ATOM   1772  CE2 TRP A 265       9.727 -18.570   9.905  1.00 71.10           C  
ANISOU 1772  CE2 TRP A 265    10670   6452   9893  -2607   -891    710       C  
ATOM   1773  CE3 TRP A 265      12.041 -18.250  10.526  1.00 64.21           C  
ANISOU 1773  CE3 TRP A 265    10035   5550   8811  -2387   -869    633       C  
ATOM   1774  NE1 TRP A 265       8.864 -19.615   9.700  1.00 76.86           N  
ANISOU 1774  NE1 TRP A 265    11355   7112  10734  -2715   -886    745       N  
ATOM   1775  CZ2 TRP A 265       9.515 -17.197   9.807  1.00 69.01           C  
ANISOU 1775  CZ2 TRP A 265    10309   6306   9603  -2591   -914    711       C  
ATOM   1776  CZ3 TRP A 265      11.828 -16.888  10.429  1.00 64.64           C  
ANISOU 1776  CZ3 TRP A 265     9999   5718   8841  -2378   -895    623       C  
ATOM   1777  CH2 TRP A 265      10.575 -16.375  10.073  1.00 68.38           C  
ANISOU 1777  CH2 TRP A 265    10310   6263   9407  -2478   -913    664       C  
ATOM   1778  N   GLN A 266      14.342 -23.586   9.850  1.00 63.26           N  
ANISOU 1778  N   GLN A 266    10404   4931   8700  -2292   -775    540       N  
ATOM   1779  CA  GLN A 266      15.420 -24.429  10.361  1.00 62.83           C  
ANISOU 1779  CA  GLN A 266    10500   4774   8598  -2189   -707    570       C  
ATOM   1780  C   GLN A 266      16.778 -23.955   9.859  1.00 69.37           C  
ANISOU 1780  C   GLN A 266    11406   5640   9311  -2058   -749    488       C  
ATOM   1781  O   GLN A 266      17.775 -24.028  10.586  1.00 80.85           O  
ANISOU 1781  O   GLN A 266    12953   7068  10698  -1945   -704    539       O  
ATOM   1782  CB  GLN A 266      15.180 -25.887   9.970  1.00 59.05           C  
ANISOU 1782  CB  GLN A 266    10084   4154   8198  -2245   -672    561       C  
ATOM   1783  CG  GLN A 266      16.214 -26.856  10.528  1.00 64.73           C  
ANISOU 1783  CG  GLN A 266    10953   4757   8884  -2138   -586    610       C  
ATOM   1784  CD  GLN A 266      16.284 -26.826  12.043  1.00 68.76           C  
ANISOU 1784  CD  GLN A 266    11483   5260   9382  -2087   -495    758       C  
ATOM   1785  NE2 GLN A 266      17.395 -26.326  12.574  1.00 61.59           N  
ANISOU 1785  NE2 GLN A 266    10647   4394   8361  -1952   -487    783       N  
ATOM   1786  OE1 GLN A 266      15.351 -27.245  12.729  1.00 75.44           O  
ANISOU 1786  OE1 GLN A 266    12282   6064  10316  -2164   -431    855       O  
ATOM   1787  N   ILE A 267      16.835 -23.467   8.618  1.00 66.72           N  
ANISOU 1787  N   ILE A 267    11031   5366   8953  -2067   -834    372       N  
ATOM   1788  CA  ILE A 267      18.081 -22.919   8.088  1.00 71.67           C  
ANISOU 1788  CA  ILE A 267    11713   6037   9481  -1943   -869    301       C  
ATOM   1789  C   ILE A 267      18.509 -21.698   8.892  1.00 70.76           C  
ANISOU 1789  C   ILE A 267    11561   6021   9304  -1875   -878    340       C  
ATOM   1790  O   ILE A 267      19.701 -21.498   9.162  1.00 67.68           O  
ANISOU 1790  O   ILE A 267    11246   5629   8841  -1756   -870    344       O  
ATOM   1791  CB  ILE A 267      17.921 -22.596   6.589  1.00 74.39           C  
ANISOU 1791  CB  ILE A 267    12017   6433   9815  -1970   -950    181       C  
ATOM   1792  CG1 ILE A 267      18.107 -23.862   5.748  1.00 71.79           C  
ANISOU 1792  CG1 ILE A 267    11792   5983   9501  -1982   -936    129       C  
ATOM   1793  CG2 ILE A 267      18.895 -21.511   6.150  1.00 75.12           C  
ANISOU 1793  CG2 ILE A 267    12102   6619   9820  -1859   -992    124       C  
ATOM   1794  CD1 ILE A 267      19.477 -24.493   5.897  1.00 71.26           C  
ANISOU 1794  CD1 ILE A 267    11868   5828   9378  -1849   -875    141       C  
ATOM   1795  N   GLN A 268      17.543 -20.874   9.306  1.00 69.23           N  
ANISOU 1795  N   GLN A 268    11253   5908   9142  -1951   -892    373       N  
ATOM   1796  CA  GLN A 268      17.860 -19.688  10.094  1.00 57.16           C  
ANISOU 1796  CA  GLN A 268     9699   4466   7553  -1898   -897    407       C  
ATOM   1797  C   GLN A 268      18.414 -20.051  11.466  1.00 56.18           C  
ANISOU 1797  C   GLN A 268     9678   4282   7386  -1834   -827    516       C  
ATOM   1798  O   GLN A 268      19.281 -19.342  11.988  1.00 60.73           O  
ANISOU 1798  O   GLN A 268    10264   4936   7876  -1722   -831    519       O  
ATOM   1799  CB  GLN A 268      16.617 -18.808  10.239  1.00 58.87           C  
ANISOU 1799  CB  GLN A 268     9777   4769   7820  -1997   -910    432       C  
ATOM   1800  CG  GLN A 268      16.021 -18.331   8.918  1.00 68.88           C  
ANISOU 1800  CG  GLN A 268    10935   6112   9124  -2055   -985    339       C  
ATOM   1801  CD  GLN A 268      16.769 -17.152   8.321  1.00 83.26           C  
ANISOU 1801  CD  GLN A 268    12730   8031  10874  -1972  -1042    255       C  
ATOM   1802  NE2 GLN A 268      16.027 -16.117   7.941  1.00 92.48           N  
ANISOU 1802  NE2 GLN A 268    13772   9300  12065  -2019  -1078    236       N  
ATOM   1803  OE1 GLN A 268      17.995 -17.167   8.206  1.00 85.00           O  
ANISOU 1803  OE1 GLN A 268    13036   8234  11026  -1864  -1049    215       O  
ATOM   1804  N   LEU A 269      17.932 -21.145  12.062  1.00 52.83           N  
ANISOU 1804  N   LEU A 269     9295   3763   7015  -1876   -753    604       N  
ATOM   1805  CA  LEU A 269      18.430 -21.555  13.372  1.00 54.23           C  
ANISOU 1805  CA  LEU A 269     9557   3907   7142  -1791   -672    718       C  
ATOM   1806  C   LEU A 269      19.841 -22.121  13.287  1.00 60.50           C  
ANISOU 1806  C   LEU A 269    10476   4640   7871  -1667   -670    708       C  
ATOM   1807  O   LEU A 269      20.592 -22.055  14.268  1.00 66.83           O  
ANISOU 1807  O   LEU A 269    11298   5502   8592  -1538   -629    774       O  
ATOM   1808  CB  LEU A 269      17.488 -22.583  13.997  1.00 54.93           C  
ANISOU 1808  CB  LEU A 269     9664   3890   7316  -1878   -585    828       C  
ATOM   1809  CG  LEU A 269      16.158 -22.053  14.528  1.00 48.68           C  
ANISOU 1809  CG  LEU A 269     8738   3175   6582  -1963   -547    892       C  
ATOM   1810  CD1 LEU A 269      15.230 -23.204  14.854  1.00 50.42           C  
ANISOU 1810  CD1 LEU A 269     8967   3273   6919  -2064   -470    989       C  
ATOM   1811  CD2 LEU A 269      16.391 -21.187  15.753  1.00 48.11           C  
ANISOU 1811  CD2 LEU A 269     8619   3255   6407  -1835   -490    951       C  
ATOM   1812  N   ASP A 270      20.219 -22.674  12.132  1.00 59.08           N  
ANISOU 1812  N   ASP A 270    10330   4400   7720  -1667   -701    621       N  
ATOM   1813  CA  ASP A 270      21.546 -23.256  11.972  1.00 60.00           C  
ANISOU 1813  CA  ASP A 270    10556   4454   7786  -1542   -684    620       C  
ATOM   1814  C   ASP A 270      22.648 -22.205  11.941  1.00 61.36           C  
ANISOU 1814  C   ASP A 270    10734   4708   7871  -1437   -748    590       C  
ATOM   1815  O   ASP A 270      23.821 -22.553  12.116  1.00 75.00           O  
ANISOU 1815  O   ASP A 270    12538   6407   9551  -1313   -729    626       O  
ATOM   1816  CB  ASP A 270      21.601 -24.098  10.695  1.00 69.77           C  
ANISOU 1816  CB  ASP A 270    11818   5620   9071  -1561   -685    531       C  
ATOM   1817  CG  ASP A 270      20.632 -25.266  10.720  1.00 80.27           C  
ANISOU 1817  CG  ASP A 270    13156   6848  10494  -1663   -626    560       C  
ATOM   1818  OD1 ASP A 270      20.388 -25.816  11.816  1.00 83.29           O  
ANISOU 1818  OD1 ASP A 270    13571   7177  10899  -1664   -549    676       O  
ATOM   1819  OD2 ASP A 270      20.116 -25.633   9.643  1.00 83.80           O1-
ANISOU 1819  OD2 ASP A 270    13581   7269  10992  -1740   -656    472       O1-
ATOM   1820  N  AARG A 271      22.308 -20.937  11.724  0.46 51.86           N  
ANISOU 1820  N  AARG A 271     9418   3635   6651  -1466   -812    526       N  
ATOM   1821  N  BARG A 271      22.298 -20.938  11.728  0.54 51.78           N  
ANISOU 1821  N  BARG A 271     9408   3625   6642  -1467   -812    527       N  
ATOM   1822  CA AARG A 271      23.328 -19.900  11.658  0.46 49.40           C  
ANISOU 1822  CA AARG A 271     9055   3447   6267  -1352   -862    483       C  
ATOM   1823  CA BARG A 271      23.291 -19.874  11.690  0.54 49.24           C  
ANISOU 1823  CA BARG A 271     9031   3432   6247  -1354   -862    484       C  
ATOM   1824  C  AARG A 271      23.891 -19.610  13.044  0.46 55.38           C  
ANISOU 1824  C  AARG A 271     9788   4310   6945  -1243   -831    568       C  
ATOM   1825  C  BARG A 271      23.892 -19.648  13.071  0.54 55.41           C  
ANISOU 1825  C  BARG A 271     9795   4311   6950  -1242   -828    572       C  
ATOM   1826  O  AARG A 271      23.150 -19.490  14.024  0.46 61.33           O  
ANISOU 1826  O  AARG A 271    10502   5114   7686  -1271   -788    629       O  
ATOM   1827  O  BARG A 271      23.178 -19.610  14.078  0.54 61.58           O  
ANISOU 1827  O  BARG A 271    10544   5136   7718  -1268   -781    638       O  
ATOM   1828  CB AARG A 271      22.758 -18.622  11.039  0.46 45.33           C  
ANISOU 1828  CB AARG A 271     8421   3041   5760  -1412   -929    392       C  
ATOM   1829  CB BARG A 271      22.658 -18.581  11.170  0.54 45.07           C  
ANISOU 1829  CB BARG A 271     8379   3017   5726  -1416   -924    400       C  
ATOM   1830  CG AARG A 271      23.732 -17.452  11.054  0.46 46.89           C  
ANISOU 1830  CG AARG A 271     8555   3369   5893  -1304   -976    350       C  
ATOM   1831  CG BARG A 271      23.497 -17.334  11.402  0.54 47.28           C  
ANISOU 1831  CG BARG A 271     8583   3443   5936  -1313   -965    367       C  
ATOM   1832  CD AARG A 271      23.280 -16.306  10.160  0.46 46.13           C  
ANISOU 1832  CD AARG A 271     8361   3349   5817  -1357  -1035    253       C  
ATOM   1833  CD BARG A 271      22.982 -16.140  10.607  0.54 46.34           C  
ANISOU 1833  CD BARG A 271     8360   3409   5837  -1368  -1021    275       C  
ATOM   1834  NE AARG A 271      23.701 -16.489   8.774  0.46 45.08           N  
ANISOU 1834  NE AARG A 271     8278   3142   5709  -1358  -1078    177       N  
ATOM   1835  NE BARG A 271      23.049 -16.370   9.167  0.54 44.39           N  
ANISOU 1835  NE BARG A 271     8152   3082   5632  -1407  -1066    197       N  
ATOM   1836  CZ AARG A 271      24.923 -16.222   8.324  0.46 41.64           C  
ANISOU 1836  CZ AARG A 271     7863   2716   5243  -1249  -1100    149       C  
ATOM   1837  CZ BARG A 271      22.006 -16.300   8.345  0.54 43.17           C  
ANISOU 1837  CZ BARG A 271     7936   2937   5528  -1507  -1084    148       C  
ATOM   1838  NH1AARG A 271      25.220 -16.415   7.045  0.46 38.78           N1+
ANISOU 1838  NH1AARG A 271     7515   2326   4894  -1226  -1111     84       N1+
ATOM   1839  NH1BARG A 271      20.806 -15.988   8.816  0.54 42.90           N1+
ANISOU 1839  NH1BARG A 271     7830   2939   5531  -1607  -1074    180       N1+
ATOM   1840  NH2AARG A 271      25.854 -15.768   9.153  0.46 38.51           N  
ANISOU 1840  NH2AARG A 271     7432   2403   4796  -1141  -1097    190       N  
ATOM   1841  NH2BARG A 271      22.166 -16.529   7.049  0.54 43.85           N  
ANISOU 1841  NH2BARG A 271     8012   3023   5624  -1491  -1103     75       N  
ATOM   1842  N   HIS A 272      25.215 -19.505  13.116  1.00 57.02           N  
ANISOU 1842  N   HIS A 272    10018   4548   7097  -1115   -852    577       N  
ATOM   1843  CA  HIS A 272      25.921 -19.227  14.360  1.00 54.31           C  
ANISOU 1843  CA  HIS A 272     9656   4310   6667  -1006   -845    654       C  
ATOM   1844  C   HIS A 272      25.946 -17.723  14.601  1.00 50.23           C  
ANISOU 1844  C   HIS A 272     9029   3957   6099   -997   -908    592       C  
ATOM   1845  O   HIS A 272      26.501 -16.968  13.795  1.00 59.36           O  
ANISOU 1845  O   HIS A 272    10138   5153   7262   -977   -970    512       O  
ATOM   1846  CB  HIS A 272      27.343 -19.785  14.311  1.00 63.81           C  
ANISOU 1846  CB  HIS A 272    10921   5479   7845   -878   -848    702       C  
ATOM   1847  CG  HIS A 272      27.404 -21.267  14.118  1.00 82.33           C  
ANISOU 1847  CG  HIS A 272    13389   7655  10238   -870   -773    768       C  
ATOM   1848  CD2 HIS A 272      27.749 -22.014  13.042  1.00 87.49           C  
ANISOU 1848  CD2 HIS A 272    14131   8166  10947   -867   -754    740       C  
ATOM   1849  ND1 HIS A 272      27.087 -22.161  15.118  1.00 90.20           N  
ANISOU 1849  ND1 HIS A 272    14443   8604  11223   -860   -695    880       N  
ATOM   1850  CE1 HIS A 272      27.231 -23.394  14.666  1.00 91.82           C  
ANISOU 1850  CE1 HIS A 272    14761   8642  11484   -856   -631    917       C  
ATOM   1851  NE2 HIS A 272      27.633 -23.332  13.409  1.00 89.99           N  
ANISOU 1851  NE2 HIS A 272    14556   8348  11290   -861   -666    829       N  
ATOM   1852  N   ARG A 273      25.353 -17.294  15.708  1.00 43.78           N  
ANISOU 1852  N   ARG A 273     8179   3227   5230  -1008   -882    633       N  
ATOM   1853  CA  ARG A 273      25.290 -15.892  16.087  1.00 42.79           C  
ANISOU 1853  CA  ARG A 273     7967   3245   5047  -1001   -924    579       C  
ATOM   1854  C   ARG A 273      26.083 -15.662  17.368  1.00 50.54           C  
ANISOU 1854  C   ARG A 273     8967   4323   5913   -900   -938    639       C  
ATOM   1855  O   ARG A 273      26.497 -16.602  18.051  1.00 61.56           O  
ANISOU 1855  O   ARG A 273    10433   5684   7274   -840   -904    737       O  
ATOM   1856  CB  ARG A 273      23.834 -15.448  16.262  1.00 45.39           C  
ANISOU 1856  CB  ARG A 273     8245   3597   5405  -1100   -878    568       C  
ATOM   1857  CG  ARG A 273      22.999 -15.573  14.999  1.00 47.93           C  
ANISOU 1857  CG  ARG A 273     8533   3842   5836  -1211   -884    508       C  
ATOM   1858  CD  ARG A 273      21.520 -15.366  15.284  1.00 50.72           C  
ANISOU 1858  CD  ARG A 273     8830   4208   6232  -1308   -828    534       C  
ATOM   1859  NE  ARG A 273      20.715 -15.420  14.066  1.00 48.43           N  
ANISOU 1859  NE  ARG A 273     8495   3861   6045  -1421   -853    479       N  
ATOM   1860  CZ  ARG A 273      20.248 -16.542  13.527  1.00 43.47           C  
ANISOU 1860  CZ  ARG A 273     7916   3105   5496  -1502   -840    501       C  
ATOM   1861  NH1 ARG A 273      20.505 -17.712  14.095  1.00 46.28           N1+
ANISOU 1861  NH1 ARG A 273     8367   3369   5850  -1478   -788    581       N1+
ATOM   1862  NH2 ARG A 273      19.524 -16.496  12.417  1.00 43.77           N  
ANISOU 1862  NH2 ARG A 273     7911   3105   5615  -1610   -881    444       N  
ATOM   1863  N   LEU A 274      26.295 -14.387  17.687  1.00 46.76           N  
ANISOU 1863  N   LEU A 274     8427   3967   5372   -883   -990    580       N  
ATOM   1864  CA  LEU A 274      27.048 -13.992  18.867  1.00 48.92           C  
ANISOU 1864  CA  LEU A 274     8718   4345   5525   -800  -1026    618       C  
ATOM   1865  C   LEU A 274      26.225 -13.038  19.720  1.00 55.43           C  
ANISOU 1865  C   LEU A 274     9527   5258   6276   -829   -999    594       C  
ATOM   1866  O   LEU A 274      25.330 -12.348  19.224  1.00 62.34           O  
ANISOU 1866  O   LEU A 274    10348   6137   7203   -901   -974    530       O  
ATOM   1867  CB  LEU A 274      28.377 -13.319  18.496  1.00 46.83           C  
ANISOU 1867  CB  LEU A 274     8406   4142   5244   -741  -1131    567       C  
ATOM   1868  CG  LEU A 274      29.647 -14.170  18.545  1.00 50.33           C  
ANISOU 1868  CG  LEU A 274     8882   4560   5680   -647  -1165    645       C  
ATOM   1869  CD1 LEU A 274      29.700 -15.148  17.380  1.00 57.32           C  
ANISOU 1869  CD1 LEU A 274     9795   5309   6677   -655  -1125    655       C  
ATOM   1870  CD2 LEU A 274      30.884 -13.284  18.571  1.00 45.34           C  
ANISOU 1870  CD2 LEU A 274     8187   4027   5014   -591  -1273    612       C  
ATOM   1871  N   LYS A 275      26.542 -13.010  21.013  1.00 52.40           N  
ANISOU 1871  N   LYS A 275     9197   4946   5767   -765  -1000    653       N  
ATOM   1872  CA  LYS A 275      25.952 -12.025  21.907  1.00 42.51           C  
ANISOU 1872  CA  LYS A 275     7952   3781   4418   -773   -977    626       C  
ATOM   1873  C   LYS A 275      26.326 -10.620  21.456  1.00 41.51           C  
ANISOU 1873  C   LYS A 275     7758   3726   4287   -790  -1055    504       C  
ATOM   1874  O   LYS A 275      27.409 -10.387  20.913  1.00 54.17           O  
ANISOU 1874  O   LYS A 275     9324   5347   5913   -765  -1150    462       O  
ATOM   1875  CB  LYS A 275      26.426 -12.251  23.346  1.00 45.08           C  
ANISOU 1875  CB  LYS A 275     8364   4174   4589   -691   -984    704       C  
ATOM   1876  CG  LYS A 275      25.943 -13.545  23.978  1.00 50.90           C  
ANISOU 1876  CG  LYS A 275     9174   4848   5317   -665   -885    837       C  
ATOM   1877  CD  LYS A 275      26.375 -13.655  25.437  1.00 62.05           C  
ANISOU 1877  CD  LYS A 275    10677   6343   6558   -576   -892    915       C  
ATOM   1878  CE  LYS A 275      27.876 -13.873  25.568  1.00 72.89           C  
ANISOU 1878  CE  LYS A 275    12053   7765   7875   -501  -1013    937       C  
ATOM   1879  NZ  LYS A 275      28.290 -14.040  26.991  1.00 78.83           N1+
ANISOU 1879  NZ  LYS A 275    12895   8604   8451   -414  -1030   1022       N1+
ATOM   1880  N   MET A 276      25.410  -9.673  21.679  1.00 47.14           N  
ANISOU 1880  N   MET A 276     8455   4476   4980   -831  -1005    454       N  
ATOM   1881  CA  MET A 276      25.719  -8.280  21.378  1.00 47.24           C  
ANISOU 1881  CA  MET A 276     8415   4552   4981   -844  -1065    341       C  
ATOM   1882  C   MET A 276      26.862  -7.764  22.242  1.00 50.91           C  
ANISOU 1882  C   MET A 276     8924   5103   5317   -786  -1163    320       C  
ATOM   1883  O   MET A 276      27.614  -6.884  21.813  1.00 62.99           O  
ANISOU 1883  O   MET A 276    10402   6671   6861   -790  -1251    236       O  
ATOM   1884  CB  MET A 276      24.477  -7.405  21.556  1.00 46.42           C  
ANISOU 1884  CB  MET A 276     8298   4466   4875   -887   -973    306       C  
ATOM   1885  CG  MET A 276      23.656  -7.226  20.286  1.00 55.11           C  
ANISOU 1885  CG  MET A 276     9301   5515   6122   -959   -934    271       C  
ATOM   1886  SD  MET A 276      24.634  -6.581  18.912  1.00 58.43           S  
ANISOU 1886  SD  MET A 276     9633   5937   6631   -969  -1044    166       S  
ATOM   1887  CE  MET A 276      25.294  -5.078  19.629  1.00 47.71           C  
ANISOU 1887  CE  MET A 276     8289   4673   5166   -936  -1097     79       C  
ATOM   1888  N   SER A 277      27.013  -8.306  23.454  1.00 45.65           N  
ANISOU 1888  N   SER A 277     8351   4469   4526   -733  -1154    399       N  
ATOM   1889  CA  SER A 277      28.120  -7.904  24.318  1.00 45.98           C  
ANISOU 1889  CA  SER A 277     8438   4599   4434   -682  -1265    387       C  
ATOM   1890  C   SER A 277      29.458  -8.306  23.710  1.00 49.14           C  
ANISOU 1890  C   SER A 277     8778   4999   4893   -653  -1380    402       C  
ATOM   1891  O   SER A 277      30.399  -7.505  23.666  1.00 53.41           O  
ANISOU 1891  O   SER A 277     9280   5601   5413   -650  -1494    339       O  
ATOM   1892  CB  SER A 277      27.951  -8.518  25.709  1.00 50.14           C  
ANISOU 1892  CB  SER A 277     9082   5160   4808   -624  -1226    484       C  
ATOM   1893  OG  SER A 277      28.092  -9.928  25.669  1.00 57.94           O  
ANISOU 1893  OG  SER A 277    10084   6093   5838   -586  -1193    603       O  
ATOM   1894  N   LYS A 278      29.559  -9.550  23.234  1.00 45.32           N  
ANISOU 1894  N   LYS A 278     8286   4442   4490   -630  -1346    489       N  
ATOM   1895  CA  LYS A 278      30.782 -10.001  22.578  1.00 45.78           C  
ANISOU 1895  CA  LYS A 278     8290   4487   4617   -590  -1431    516       C  
ATOM   1896  C   LYS A 278      31.020  -9.249  21.276  1.00 55.05           C  
ANISOU 1896  C   LYS A 278     9363   5637   5915   -633  -1467    416       C  
ATOM   1897  O   LYS A 278      32.158  -8.876  20.967  1.00 59.45           O  
ANISOU 1897  O   LYS A 278     9861   6232   6496   -606  -1567    399       O  
ATOM   1898  CB  LYS A 278      30.712 -11.505  22.321  1.00 45.85           C  
ANISOU 1898  CB  LYS A 278     8331   4403   4686   -556  -1361    627       C  
ATOM   1899  CG  LYS A 278      30.636 -12.348  23.581  1.00 57.53           C  
ANISOU 1899  CG  LYS A 278     9906   5904   6050   -498  -1324    745       C  
ATOM   1900  CD  LYS A 278      31.996 -12.905  23.959  1.00 68.47           C  
ANISOU 1900  CD  LYS A 278    11291   7333   7391   -408  -1412    835       C  
ATOM   1901  CE  LYS A 278      31.896 -13.796  25.187  1.00 75.36           C  
ANISOU 1901  CE  LYS A 278    12261   8227   8148   -342  -1368    964       C  
ATOM   1902  NZ  LYS A 278      32.899 -14.898  25.160  1.00 78.84           N1+
ANISOU 1902  NZ  LYS A 278    12701   8643   8612   -254  -1388   1090       N1+
ATOM   1903  N   VAL A 279      29.958  -9.014  20.502  1.00 54.09           N  
ANISOU 1903  N   VAL A 279     9218   5457   5877   -697  -1387    360       N  
ATOM   1904  CA  VAL A 279      30.096  -8.290  19.240  1.00 43.06           C  
ANISOU 1904  CA  VAL A 279     7730   4038   4592   -732  -1412    270       C  
ATOM   1905  C   VAL A 279      30.545  -6.857  19.498  1.00 42.31           C  
ANISOU 1905  C   VAL A 279     7594   4029   4454   -744  -1486    179       C  
ATOM   1906  O   VAL A 279      31.456  -6.344  18.837  1.00 49.58           O  
ANISOU 1906  O   VAL A 279     8441   4964   5435   -733  -1561    139       O  
ATOM   1907  CB  VAL A 279      28.777  -8.339  18.448  1.00 43.90           C  
ANISOU 1907  CB  VAL A 279     7821   4076   4784   -800  -1315    238       C  
ATOM   1908  CG1 VAL A 279      28.780  -7.300  17.339  1.00 50.74           C  
ANISOU 1908  CG1 VAL A 279     8598   4946   5736   -836  -1338    137       C  
ATOM   1909  CG2 VAL A 279      28.558  -9.729  17.872  1.00 38.74           C  
ANISOU 1909  CG2 VAL A 279     7198   3319   4203   -800  -1264    308       C  
ATOM   1910  N   ALA A 280      29.916  -6.191  20.470  1.00 45.70           N  
ANISOU 1910  N   ALA A 280     8076   4511   4779   -765  -1461    149       N  
ATOM   1911  CA  ALA A 280      30.290  -4.816  20.786  1.00 41.84           C  
ANISOU 1911  CA  ALA A 280     7568   4090   4238   -783  -1526     56       C  
ATOM   1912  C   ALA A 280      31.708  -4.741  21.337  1.00 40.15           C  
ANISOU 1912  C   ALA A 280     7351   3943   3964   -744  -1662     73       C  
ATOM   1913  O   ALA A 280      32.438  -3.783  21.057  1.00 54.78           O  
ANISOU 1913  O   ALA A 280     9141   5829   5845   -761  -1746      2       O  
ATOM   1914  CB  ALA A 280      29.297  -4.212  21.778  1.00 46.85           C  
ANISOU 1914  CB  ALA A 280     8285   4757   4761   -804  -1455     27       C  
ATOM   1915  N   ASP A 281      32.120  -5.745  22.117  1.00 47.09           N  
ANISOU 1915  N   ASP A 281     8287   4840   4763   -692  -1687    174       N  
ATOM   1916  CA  ASP A 281      33.474  -5.750  22.663  1.00 48.44           C  
ANISOU 1916  CA  ASP A 281     8443   5084   4876   -652  -1826    210       C  
ATOM   1917  C   ASP A 281      34.516  -5.869  21.557  1.00 51.67           C  
ANISOU 1917  C   ASP A 281     8735   5469   5428   -632  -1888    225       C  
ATOM   1918  O   ASP A 281      35.554  -5.199  21.600  1.00 55.66           O  
ANISOU 1918  O   ASP A 281     9177   6031   5940   -634  -2006    200       O  
ATOM   1919  CB  ASP A 281      33.634  -6.889  23.673  1.00 51.38           C  
ANISOU 1919  CB  ASP A 281     8900   5482   5141   -589  -1826    334       C  
ATOM   1920  CG  ASP A 281      33.093  -6.535  25.048  1.00 66.15           C  
ANISOU 1920  CG  ASP A 281    10891   7416   6829   -592  -1817    322       C  
ATOM   1921  OD1 ASP A 281      32.692  -5.370  25.252  1.00 71.50           O  
ANISOU 1921  OD1 ASP A 281    11589   8117   7460   -643  -1819    212       O  
ATOM   1922  OD2 ASP A 281      33.073  -7.423  25.929  1.00 74.13           O1-
ANISOU 1922  OD2 ASP A 281    11981   8448   7739   -538  -1800    425       O1-
ATOM   1923  N   SER A 282      34.258  -6.718  20.557  1.00 54.56           N  
ANISOU 1923  N   SER A 282     9075   5745   5909   -613  -1807    268       N  
ATOM   1924  CA  SER A 282      35.227  -6.911  19.482  1.00 54.66           C  
ANISOU 1924  CA  SER A 282     8993   5724   6051   -578  -1845    291       C  
ATOM   1925  C   SER A 282      35.299  -5.703  18.555  1.00 55.67           C  
ANISOU 1925  C   SER A 282     9031   5848   6272   -624  -1863    182       C  
ATOM   1926  O   SER A 282      36.376  -5.390  18.037  1.00 61.44           O  
ANISOU 1926  O   SER A 282     9672   6593   7079   -599  -1935    189       O  
ATOM   1927  CB  SER A 282      34.891  -8.172  18.686  1.00 57.33           C  
ANISOU 1927  CB  SER A 282     9355   5956   6470   -545  -1747    360       C  
ATOM   1928  OG  SER A 282      33.588  -8.101  18.136  1.00 68.19           O  
ANISOU 1928  OG  SER A 282    10758   7268   7883   -605  -1645    298       O  
ATOM   1929  N   LEU A 283      34.174  -5.016  18.333  1.00 49.86           N  
ANISOU 1929  N   LEU A 283     8313   5092   5539   -686  -1791     91       N  
ATOM   1930  CA  LEU A 283      34.205  -3.801  17.523  1.00 47.00           C  
ANISOU 1930  CA  LEU A 283     7870   4730   5259   -725  -1801    -10       C  
ATOM   1931  C   LEU A 283      34.943  -2.681  18.245  1.00 46.72           C  
ANISOU 1931  C   LEU A 283     7810   4775   5168   -748  -1909    -64       C  
ATOM   1932  O   LEU A 283      35.718  -1.941  17.628  1.00 57.01           O  
ANISOU 1932  O   LEU A 283     9019   6085   6559   -753  -1965   -101       O  
ATOM   1933  CB  LEU A 283      32.784  -3.360  17.168  1.00 42.26           C  
ANISOU 1933  CB  LEU A 283     7293   4094   4672   -779  -1694    -79       C  
ATOM   1934  CG  LEU A 283      31.960  -4.248  16.232  1.00 41.14           C  
ANISOU 1934  CG  LEU A 283     7158   3868   4605   -782  -1598    -48       C  
ATOM   1935  CD1 LEU A 283      30.586  -3.638  15.991  1.00 36.65           C  
ANISOU 1935  CD1 LEU A 283     6592   3286   4048   -842  -1510   -110       C  
ATOM   1936  CD2 LEU A 283      32.689  -4.468  14.916  1.00 47.42           C  
ANISOU 1936  CD2 LEU A 283     7882   4613   5521   -748  -1614    -41       C  
ATOM   1937  N   LEU A 284      34.715  -2.543  19.554  1.00 39.12           N  
ANISOU 1937  N   LEU A 284     6935   3868   4059   -763  -1938    -69       N  
ATOM   1938  CA  LEU A 284      35.367  -1.483  20.316  1.00 39.93           C  
ANISOU 1938  CA  LEU A 284     7037   4043   4091   -797  -2049   -132       C  
ATOM   1939  C   LEU A 284      36.874  -1.692  20.376  1.00 45.22           C  
ANISOU 1939  C   LEU A 284     7629   4760   4792   -765  -2189    -68       C  
ATOM   1940  O   LEU A 284      37.647  -0.732  20.262  1.00 58.56           O  
ANISOU 1940  O   LEU A 284     9245   6480   6525   -799  -2282   -122       O  
ATOM   1941  CB  LEU A 284      34.779  -1.413  21.726  1.00 41.03           C  
ANISOU 1941  CB  LEU A 284     7312   4230   4047   -810  -2045   -144       C  
ATOM   1942  CG  LEU A 284      33.697  -0.360  21.991  1.00 49.62           C  
ANISOU 1942  CG  LEU A 284     8466   5306   5082   -862  -1962   -252       C  
ATOM   1943  CD1 LEU A 284      32.473  -0.581  21.115  1.00 45.25           C  
ANISOU 1943  CD1 LEU A 284     7894   4679   4619   -866  -1808   -253       C  
ATOM   1944  CD2 LEU A 284      33.311  -0.347  23.464  1.00 56.53           C  
ANISOU 1944  CD2 LEU A 284     9488   6230   5760   -859  -1965   -252       C  
ATOM   1945  N   SER A 285      37.313  -2.941  20.551  1.00 42.30           N  
ANISOU 1945  N   SER A 285     7267   4394   4410   -699  -2201     55       N  
ATOM   1946  CA  SER A 285      38.739  -3.222  20.662  1.00 44.99           C  
ANISOU 1946  CA  SER A 285     7526   4787   4782   -658  -2328    141       C  
ATOM   1947  C   SER A 285      39.439  -3.190  19.309  1.00 48.41           C  
ANISOU 1947  C   SER A 285     7826   5168   5398   -629  -2318    163       C  
ATOM   1948  O   SER A 285      40.601  -2.775  19.232  1.00 56.63           O  
ANISOU 1948  O   SER A 285     8763   6254   6500   -625  -2428    189       O  
ATOM   1949  CB  SER A 285      38.958  -4.577  21.337  1.00 43.10           C  
ANISOU 1949  CB  SER A 285     7343   4567   4464   -585  -2330    278       C  
ATOM   1950  OG  SER A 285      38.347  -5.620  20.600  1.00 76.50           O  
ANISOU 1950  OG  SER A 285    11599   8704   8762   -540  -2195    332       O  
ATOM   1951  N   TYR A 286      38.759  -3.616  18.240  1.00 48.00           N  
ANISOU 1951  N   TYR A 286     7777   5025   5437   -609  -2189    157       N  
ATOM   1952  CA  TYR A 286      39.361  -3.556  16.910  1.00 48.79           C  
ANISOU 1952  CA  TYR A 286     7769   5071   5699   -574  -2165    173       C  
ATOM   1953  C   TYR A 286      39.590  -2.115  16.472  1.00 51.48           C  
ANISOU 1953  C   TYR A 286     8023   5426   6111   -631  -2205     70       C  
ATOM   1954  O   TYR A 286      40.629  -1.797  15.882  1.00 54.50           O  
ANISOU 1954  O   TYR A 286     8290   5812   6605   -605  -2257    102       O  
ATOM   1955  CB  TYR A 286      38.478  -4.291  15.898  1.00 48.29           C  
ANISOU 1955  CB  TYR A 286     7750   4906   5693   -550  -2025    174       C  
ATOM   1956  CG  TYR A 286      39.040  -4.331  14.491  1.00 47.40           C  
ANISOU 1956  CG  TYR A 286     7553   4730   5729   -501  -1987    193       C  
ATOM   1957  CD1 TYR A 286      38.772  -3.312  13.582  1.00 43.99           C  
ANISOU 1957  CD1 TYR A 286     7062   4274   5378   -536  -1956    100       C  
ATOM   1958  CD2 TYR A 286      39.833  -5.391  14.069  1.00 44.83           C  
ANISOU 1958  CD2 TYR A 286     7212   4363   5457   -410  -1970    310       C  
ATOM   1959  CE1 TYR A 286      39.285  -3.345  12.298  1.00 38.00           C  
ANISOU 1959  CE1 TYR A 286     6234   3458   4745   -482  -1914    121       C  
ATOM   1960  CE2 TYR A 286      40.349  -5.433  12.784  1.00 39.34           C  
ANISOU 1960  CE2 TYR A 286     6454   3604   4889   -354  -1923    330       C  
ATOM   1961  CZ  TYR A 286      40.072  -4.407  11.904  1.00 38.13           C  
ANISOU 1961  CZ  TYR A 286     6246   3433   4808   -390  -1897    235       C  
ATOM   1962  OH  TYR A 286      40.581  -4.442  10.626  1.00 44.36           O  
ANISOU 1962  OH  TYR A 286     6982   4160   5714   -326  -1843    259       O  
ATOM   1963  N   THR A 287      38.630  -1.230  16.750  1.00 50.25           N  
ANISOU 1963  N   THR A 287     7920   5274   5898   -703  -2173    -45       N  
ATOM   1964  CA  THR A 287      38.763   0.168  16.350  1.00 43.83           C  
ANISOU 1964  CA  THR A 287     7036   4464   5153   -757  -2195   -146       C  
ATOM   1965  C   THR A 287      39.821   0.883  17.182  1.00 46.99           C  
ANISOU 1965  C   THR A 287     7390   4939   5524   -795  -2348   -155       C  
ATOM   1966  O   THR A 287      40.661   1.614  16.641  1.00 47.13           O  
ANISOU 1966  O   THR A 287     7293   4957   5658   -807  -2401   -168       O  
ATOM   1967  CB  THR A 287      37.409   0.872  16.469  1.00 37.28           C  
ANISOU 1967  CB  THR A 287     6283   3614   4267   -816  -2105   -255       C  
ATOM   1968  CG2 THR A 287      37.558   2.365  16.241  1.00 49.93           C  
ANISOU 1968  CG2 THR A 287     7829   5218   5924   -872  -2127   -358       C  
ATOM   1969  OG1 THR A 287      36.507   0.336  15.493  1.00 49.26           O  
ANISOU 1969  OG1 THR A 287     7812   5063   5841   -791  -1978   -246       O  
ATOM   1970  N   GLU A 288      39.792   0.685  18.506  1.00 50.20           N  
ANISOU 1970  N   GLU A 288     7888   5411   5777   -817  -2422   -148       N  
ATOM   1971  CA  GLU A 288      40.803   1.271  19.384  1.00 47.74           C  
ANISOU 1971  CA  GLU A 288     7545   5178   5417   -860  -2588   -154       C  
ATOM   1972  C   GLU A 288      42.211   0.847  18.982  1.00 45.62           C  
ANISOU 1972  C   GLU A 288     7134   4936   5265   -811  -2683    -37       C  
ATOM   1973  O   GLU A 288      43.172   1.599  19.186  1.00 56.59           O  
ANISOU 1973  O   GLU A 288     8433   6370   6698   -857  -2813    -48       O  
ATOM   1974  CB  GLU A 288      40.510   0.881  20.837  1.00 52.80           C  
ANISOU 1974  CB  GLU A 288     8322   5885   5854   -871  -2644   -144       C  
ATOM   1975  CG  GLU A 288      41.639   1.136  21.832  1.00 68.33           C  
ANISOU 1975  CG  GLU A 288    10267   7948   7747   -902  -2838   -118       C  
ATOM   1976  CD  GLU A 288      41.864   2.610  22.116  1.00 86.78           C  
ANISOU 1976  CD  GLU A 288    12598  10299  10077  -1006  -2928   -252       C  
ATOM   1977  OE1 GLU A 288      42.893   2.943  22.743  1.00 92.84           O  
ANISOU 1977  OE1 GLU A 288    13321  11139  10816  -1049  -3103   -239       O  
ATOM   1978  OE2 GLU A 288      41.015   3.437  21.722  1.00 89.98           O1-
ANISOU 1978  OE2 GLU A 288    13043  10641  10504  -1046  -2824   -367       O1-
ATOM   1979  N   GLN A 289      42.345  -0.337  18.384  1.00 43.70           N  
ANISOU 1979  N   GLN A 289     6866   4657   5079   -719  -2613     80       N  
ATOM   1980  CA  GLN A 289      43.654  -0.832  17.971  1.00 43.90           C  
ANISOU 1980  CA  GLN A 289     6760   4701   5220   -653  -2677    211       C  
ATOM   1981  C   GLN A 289      44.260   0.035  16.873  1.00 43.15           C  
ANISOU 1981  C   GLN A 289     6523   4568   5306   -662  -2672    186       C  
ATOM   1982  O   GLN A 289      45.479   0.241  16.843  1.00 48.25           O  
ANISOU 1982  O   GLN A 289     7036   5256   6042   -653  -2778    260       O  
ATOM   1983  CB  GLN A 289      43.525  -2.280  17.503  1.00 49.87           C  
ANISOU 1983  CB  GLN A 289     7548   5405   5995   -547  -2571    330       C  
ATOM   1984  CG  GLN A 289      44.834  -3.037  17.394  1.00 58.31           C  
ANISOU 1984  CG  GLN A 289     8511   6502   7142   -459  -2630    495       C  
ATOM   1985  CD  GLN A 289      44.629  -4.472  16.953  1.00 66.97           C  
ANISOU 1985  CD  GLN A 289     9667   7531   8249   -353  -2508    603       C  
ATOM   1986  NE2 GLN A 289      45.416  -5.383  17.513  1.00 75.33           N  
ANISOU 1986  NE2 GLN A 289    10705   8634   9281   -280  -2560    752       N  
ATOM   1987  OE1 GLN A 289      43.766  -4.760  16.124  1.00 66.07           O  
ANISOU 1987  OE1 GLN A 289     9617   7321   8164   -340  -2371    554       O  
ATOM   1988  N   TYR A 290      43.432   0.554  15.967  1.00 40.58           N  
ANISOU 1988  N   TYR A 290     6214   4166   5038   -678  -2551     91       N  
ATOM   1989  CA  TYR A 290      43.907   1.293  14.805  1.00 40.91           C  
ANISOU 1989  CA  TYR A 290     6130   4161   5252   -670  -2517     76       C  
ATOM   1990  C   TYR A 290      43.698   2.797  14.922  1.00 49.92           C  
ANISOU 1990  C   TYR A 290     7251   5307   6410   -771  -2552    -60       C  
ATOM   1991  O   TYR A 290      43.938   3.516  13.948  1.00 59.16           O  
ANISOU 1991  O   TYR A 290     8325   6431   7721   -768  -2507    -84       O  
ATOM   1992  CB  TYR A 290      43.225   0.781  13.533  1.00 39.19           C  
ANISOU 1992  CB  TYR A 290     5938   3852   5102   -602  -2352     80       C  
ATOM   1993  CG  TYR A 290      43.606  -0.629  13.148  1.00 38.60           C  
ANISOU 1993  CG  TYR A 290     5872   3746   5049   -494  -2304    216       C  
ATOM   1994  CD1 TYR A 290      44.750  -0.883  12.403  1.00 43.89           C  
ANISOU 1994  CD1 TYR A 290     6422   4398   5856   -411  -2304    327       C  
ATOM   1995  CD2 TYR A 290      42.816  -1.707  13.524  1.00 38.48           C  
ANISOU 1995  CD2 TYR A 290     5986   3712   4922   -471  -2246    237       C  
ATOM   1996  CE1 TYR A 290      45.100  -2.172  12.049  1.00 45.70           C  
ANISOU 1996  CE1 TYR A 290     6673   4588   6103   -304  -2245    453       C  
ATOM   1997  CE2 TYR A 290      43.157  -2.998  13.175  1.00 46.56           C  
ANISOU 1997  CE2 TYR A 290     7030   4693   5967   -373  -2193    357       C  
ATOM   1998  CZ  TYR A 290      44.298  -3.225  12.437  1.00 50.28           C  
ANISOU 1998  CZ  TYR A 290     7393   5144   6568   -287  -2190    463       C  
ATOM   1999  OH  TYR A 290      44.636  -4.513  12.091  1.00 62.27           O  
ANISOU 1999  OH  TYR A 290     8945   6610   8105   -182  -2123    584       O  
ATOM   2000  N   VAL A 291      43.252   3.289  16.080  1.00 53.80           N  
ANISOU 2000  N   VAL A 291     7838   5845   6759   -855  -2621   -147       N  
ATOM   2001  CA  VAL A 291      43.054   4.728  16.244  1.00 53.23           C  
ANISOU 2001  CA  VAL A 291     7765   5765   6696   -951  -2647   -280       C  
ATOM   2002  C   VAL A 291      44.369   5.474  16.043  1.00 51.95           C  
ANISOU 2002  C   VAL A 291     7445   5620   6672   -985  -2764   -255       C  
ATOM   2003  O   VAL A 291      44.409   6.531  15.401  1.00 55.44           O  
ANISOU 2003  O   VAL A 291     7822   6016   7229  -1024  -2729   -324       O  
ATOM   2004  CB  VAL A 291      42.425   5.028  17.619  1.00 53.11           C  
ANISOU 2004  CB  VAL A 291     7900   5795   6485  -1025  -2702   -369       C  
ATOM   2005  CG1 VAL A 291      42.610   6.489  17.986  1.00 52.58           C  
ANISOU 2005  CG1 VAL A 291     7829   5726   6424  -1130  -2772   -492       C  
ATOM   2006  CG2 VAL A 291      40.945   4.674  17.605  1.00 55.88           C  
ANISOU 2006  CG2 VAL A 291     8385   6106   6739  -1004  -2550   -415       C  
ATOM   2007  N   GLU A 292      45.468   4.921  16.561  1.00 51.03           N  
ANISOU 2007  N   GLU A 292     7258   5572   6559   -970  -2900   -145       N  
ATOM   2008  CA  GLU A 292      46.778   5.537  16.377  1.00 50.24           C  
ANISOU 2008  CA  GLU A 292     6987   5494   6606  -1002  -3020    -97       C  
ATOM   2009  C   GLU A 292      47.229   5.523  14.922  1.00 49.52           C  
ANISOU 2009  C   GLU A 292     6754   5337   6725   -922  -2914    -22       C  
ATOM   2010  O   GLU A 292      48.157   6.258  14.568  1.00 48.70           O  
ANISOU 2010  O   GLU A 292     6501   5230   6773   -953  -2976      3       O  
ATOM   2011  CB  GLU A 292      47.810   4.827  17.254  1.00 57.08           C  
ANISOU 2011  CB  GLU A 292     7803   6459   7427   -992  -3186     28       C  
ATOM   2012  CG  GLU A 292      47.696   3.309  17.228  1.00 70.83           C  
ANISOU 2012  CG  GLU A 292     9587   8213   9112   -872  -3122    159       C  
ATOM   2013  CD  GLU A 292      48.608   2.632  18.232  1.00 83.88           C  
ANISOU 2013  CD  GLU A 292    11205   9972  10695   -860  -3285    282       C  
ATOM   2014  OE1 GLU A 292      49.602   3.258  18.659  1.00 85.41           O  
ANISOU 2014  OE1 GLU A 292    11285  10227  10938   -930  -3453    302       O  
ATOM   2015  OE2 GLU A 292      48.326   1.471  18.599  1.00 88.48           O1-
ANISOU 2015  OE2 GLU A 292    11871  10575  11174   -783  -3247    362       O1-
ATOM   2016  N   TYR A 293      46.600   4.706  14.079  1.00 48.74           N  
ANISOU 2016  N   TYR A 293     6701   5183   6635   -821  -2757     17       N  
ATOM   2017  CA  TYR A 293      46.926   4.622  12.662  1.00 49.51           C  
ANISOU 2017  CA  TYR A 293     6694   5212   6905   -732  -2641     83       C  
ATOM   2018  C   TYR A 293      45.943   5.386  11.785  1.00 50.68           C  
ANISOU 2018  C   TYR A 293     6883   5285   7088   -745  -2501    -33       C  
ATOM   2019  O   TYR A 293      46.163   5.483  10.574  1.00 48.23           O  
ANISOU 2019  O   TYR A 293     6494   4917   6915   -675  -2402      8       O  
ATOM   2020  CB  TYR A 293      46.975   3.158  12.214  1.00 40.35           C  
ANISOU 2020  CB  TYR A 293     5562   4032   5735   -605  -2560    211       C  
ATOM   2021  CG  TYR A 293      48.064   2.336  12.864  1.00 41.83           C  
ANISOU 2021  CG  TYR A 293     5684   4289   5922   -562  -2673    360       C  
ATOM   2022  CD1 TYR A 293      47.843   1.681  14.069  1.00 42.61           C  
ANISOU 2022  CD1 TYR A 293     5882   4453   5855   -585  -2756    373       C  
ATOM   2023  CD2 TYR A 293      49.311   2.206  12.268  1.00 49.80           C  
ANISOU 2023  CD2 TYR A 293     6528   5297   7097   -490  -2690    501       C  
ATOM   2024  CE1 TYR A 293      48.838   0.924  14.666  1.00 44.06           C  
ANISOU 2024  CE1 TYR A 293     6000   4707   6035   -538  -2859    521       C  
ATOM   2025  CE2 TYR A 293      50.310   1.453  12.856  1.00 52.87           C  
ANISOU 2025  CE2 TYR A 293     6844   5754   7492   -444  -2790    654       C  
ATOM   2026  CZ  TYR A 293      50.067   0.814  14.055  1.00 44.77           C  
ANISOU 2026  CZ  TYR A 293     5916   4797   6295   -469  -2878    663       C  
ATOM   2027  OH  TYR A 293      51.055   0.064  14.646  1.00 68.16           O  
ANISOU 2027  OH  TYR A 293     8802   7834   9260   -417  -2978    825       O  
ATOM   2028  N   ASP A 294      44.866   5.922  12.361  1.00 45.99           N  
ANISOU 2028  N   ASP A 294     6412   4691   6371   -824  -2485   -167       N  
ATOM   2029  CA  ASP A 294      43.839   6.607  11.588  1.00 41.21           C  
ANISOU 2029  CA  ASP A 294     5848   4022   5789   -831  -2349   -267       C  
ATOM   2030  C   ASP A 294      44.233   8.068  11.418  1.00 48.23           C  
ANISOU 2030  C   ASP A 294     6648   4890   6787   -903  -2375   -339       C  
ATOM   2031  O   ASP A 294      44.242   8.813  12.410  1.00 55.73           O  
ANISOU 2031  O   ASP A 294     7637   5868   7670  -1004  -2470   -423       O  
ATOM   2032  CB  ASP A 294      42.488   6.493  12.279  1.00 39.03           C  
ANISOU 2032  CB  ASP A 294     5737   3753   5341   -874  -2304   -360       C  
ATOM   2033  CG  ASP A 294      41.326   6.726  11.336  1.00 44.43           C  
ANISOU 2033  CG  ASP A 294     6462   4378   6043   -848  -2145   -418       C  
ATOM   2034  OD1 ASP A 294      41.422   7.628  10.477  1.00 49.17           O  
ANISOU 2034  OD1 ASP A 294     6982   4936   6763   -846  -2089   -449       O  
ATOM   2035  OD2 ASP A 294      40.315   6.001  11.450  1.00 48.44           O1-
ANISOU 2035  OD2 ASP A 294     7076   4881   6447   -831  -2078   -425       O1-
ATOM   2036  N   PRO A 295      44.562   8.521  10.206  1.00 41.92           N  
ANISOU 2036  N   PRO A 295     5738   4036   6151   -853  -2292   -310       N  
ATOM   2037  CA  PRO A 295      44.997   9.918  10.039  1.00 37.65           C  
ANISOU 2037  CA  PRO A 295     5105   3467   5732   -921  -2313   -370       C  
ATOM   2038  C   PRO A 295      43.936  10.935  10.417  1.00 43.29           C  
ANISOU 2038  C   PRO A 295     5922   4156   6369  -1003  -2265   -521       C  
ATOM   2039  O   PRO A 295      44.283  12.059  10.801  1.00 56.75           O  
ANISOU 2039  O   PRO A 295     7594   5847   8123  -1093  -2323   -591       O  
ATOM   2040  CB  PRO A 295      45.348   9.998   8.546  1.00 36.87           C  
ANISOU 2040  CB  PRO A 295     4892   3311   5805   -821  -2194   -295       C  
ATOM   2041  CG  PRO A 295      45.597   8.580   8.132  1.00 42.51           C  
ANISOU 2041  CG  PRO A 295     5612   4037   6503   -709  -2167   -172       C  
ATOM   2042  CD  PRO A 295      44.649   7.760   8.950  1.00 44.62           C  
ANISOU 2042  CD  PRO A 295     6039   4338   6577   -729  -2179   -215       C  
ATOM   2043  N   PHE A 296      42.651  10.584  10.316  1.00 40.49           N  
ANISOU 2043  N   PHE A 296     5691   3792   5903   -977  -2158   -568       N  
ATOM   2044  CA  PHE A 296      41.601  11.494  10.756  1.00 35.99           C  
ANISOU 2044  CA  PHE A 296     5222   3201   5251  -1045  -2102   -697       C  
ATOM   2045  C   PHE A 296      41.565  11.643  12.271  1.00 39.03           C  
ANISOU 2045  C   PHE A 296     5714   3629   5487  -1139  -2220   -766       C  
ATOM   2046  O   PHE A 296      40.976  12.606  12.772  1.00 49.59           O  
ANISOU 2046  O   PHE A 296     7113   4968   6760  -1185  -2151   -860       O  
ATOM   2047  CB  PHE A 296      40.234  11.019  10.259  1.00 35.12           C  
ANISOU 2047  CB  PHE A 296     5200   3076   5067   -990  -1960   -710       C  
ATOM   2048  CG  PHE A 296      40.007  11.240   8.791  1.00 35.10           C  
ANISOU 2048  CG  PHE A 296     5121   3026   5190   -915  -1832   -681       C  
ATOM   2049  CD1 PHE A 296      39.864  12.521   8.287  1.00 42.22           C  
ANISOU 2049  CD1 PHE A 296     5972   3882   6188   -935  -1760   -740       C  
ATOM   2050  CD2 PHE A 296      39.919  10.169   7.918  1.00 33.99           C  
ANISOU 2050  CD2 PHE A 296     4968   2882   5065   -823  -1779   -596       C  
ATOM   2051  CE1 PHE A 296      39.650  12.730   6.939  1.00 38.26           C  
ANISOU 2051  CE1 PHE A 296     5403   3343   5792   -858  -1642   -707       C  
ATOM   2052  CE2 PHE A 296      39.705  10.372   6.569  1.00 36.30           C  
ANISOU 2052  CE2 PHE A 296     5204   3134   5455   -751  -1667   -573       C  
ATOM   2053  CZ  PHE A 296      39.570  11.654   6.079  1.00 37.18           C  
ANISOU 2053  CZ  PHE A 296     5258   3210   5657   -766  -1599   -625       C  
ATOM   2054  N   LEU A 297      42.180  10.717  13.007  1.00 42.16           N  
ANISOU 2054  N   LEU A 297     6122   4088   5810  -1137  -2342   -699       N  
ATOM   2055  CA  LEU A 297      42.155  10.732  14.463  1.00 42.81           C  
ANISOU 2055  CA  LEU A 297     6315   4223   5727  -1213  -2456   -752       C  
ATOM   2056  C   LEU A 297      43.509  11.007  15.096  1.00 47.93           C  
ANISOU 2056  C   LEU A 297     6878   4921   6413  -1271  -2626   -722       C  
ATOM   2057  O   LEU A 297      43.558  11.551  16.201  1.00 55.30           O  
ANISOU 2057  O   LEU A 297     7879   5903   7231  -1333  -2669   -787       O  
ATOM   2058  CB  LEU A 297      41.621   9.397  14.997  1.00 47.69           C  
ANISOU 2058  CB  LEU A 297     7038   4887   6195  -1163  -2455   -695       C  
ATOM   2059  CG  LEU A 297      40.299   8.912  14.392  1.00 37.59           C  
ANISOU 2059  CG  LEU A 297     5830   3574   4880  -1101  -2285   -699       C  
ATOM   2060  CD1 LEU A 297      39.910   7.556  14.963  1.00 37.63           C  
ANISOU 2060  CD1 LEU A 297     5925   3619   4752  -1057  -2290   -631       C  
ATOM   2061  CD2 LEU A 297      39.192   9.931  14.615  1.00 40.72           C  
ANISOU 2061  CD2 LEU A 297     6318   3934   5218  -1150  -2188   -820       C  
ATOM   2062  N   ALA A 298      44.608  10.647  14.428  1.00 48.49           N  
ANISOU 2062  N   ALA A 298     6793   4993   6640  -1237  -2696   -612       N  
ATOM   2063  CA  ALA A 298      45.948  10.867  14.949  1.00 44.75           C  
ANISOU 2063  CA  ALA A 298     6211   4565   6227  -1299  -2880   -566       C  
ATOM   2064  C   ALA A 298      46.809  11.403  13.810  1.00 48.63           C  
ANISOU 2064  C   ALA A 298     6511   5008   6959  -1275  -2851   -503       C  
ATOM   2065  O   ALA A 298      46.816  10.814  12.713  1.00 57.61           O  
ANISOU 2065  O   ALA A 298     7578   6117   8195  -1161  -2733   -410       O  
ATOM   2066  CB  ALA A 298      46.553   9.584  15.525  1.00 43.65           C  
ANISOU 2066  CB  ALA A 298     6059   4511   6014  -1250  -2988   -438       C  
ATOM   2067  N   PRO A 299      47.539  12.493  14.028  1.00 56.28           N  
ANISOU 2067  N   PRO A 299     7396   5968   8019  -1367  -2929   -544       N  
ATOM   2068  CA  PRO A 299      48.305  13.111  12.939  1.00 56.72           C  
ANISOU 2068  CA  PRO A 299     7269   5961   8322  -1359  -2906   -491       C  
ATOM   2069  C   PRO A 299      49.406  12.190  12.446  1.00 52.90           C  
ANISOU 2069  C   PRO A 299     6622   5518   7960  -1267  -2947   -304       C  
ATOM   2070  O   PRO A 299      50.160  11.620  13.250  1.00 55.03           O  
ANISOU 2070  O   PRO A 299     6856   5868   8185  -1292  -3108   -229       O  
ATOM   2071  CB  PRO A 299      48.885  14.377  13.589  1.00 55.88           C  
ANISOU 2071  CB  PRO A 299     7129   5872   8233  -1464  -2950   -562       C  
ATOM   2072  CG  PRO A 299      48.898  14.077  15.050  1.00 57.60           C  
ANISOU 2072  CG  PRO A 299     7463   6184   8239  -1521  -3066   -599       C  
ATOM   2073  CD  PRO A 299      47.698  13.216  15.300  1.00 60.11           C  
ANISOU 2073  CD  PRO A 299     7952   6513   8374  -1461  -2993   -631       C  
ATOM   2074  N   PRO A 300      49.524  12.013  11.132  1.00 45.75           N  
ANISOU 2074  N   PRO A 300     5619   4560   7204  -1153  -2801   -218       N  
ATOM   2075  CA  PRO A 300      50.554  11.117  10.595  1.00 52.00           C  
ANISOU 2075  CA  PRO A 300     6265   5378   8114  -1046  -2812    -31       C  
ATOM   2076  C   PRO A 300      51.955  11.678  10.787  1.00 59.47           C  
ANISOU 2076  C   PRO A 300     7014   6347   9234  -1114  -2958     51       C  
ATOM   2077  O   PRO A 300      52.163  12.880  10.963  1.00 67.89           O  
ANISOU 2077  O   PRO A 300     8033   7381  10380  -1231  -3014    -34       O  
ATOM   2078  CB  PRO A 300      50.201  11.017   9.105  1.00 46.18           C  
ANISOU 2078  CB  PRO A 300     5500   4564   7483   -916  -2602     11       C  
ATOM   2079  CG  PRO A 300      48.773  11.466   9.009  1.00 46.66           C  
ANISOU 2079  CG  PRO A 300     5723   4581   7424   -940  -2490   -144       C  
ATOM   2080  CD  PRO A 300      48.609  12.494  10.084  1.00 43.82           C  
ANISOU 2080  CD  PRO A 300     5416   4233   7001  -1098  -2605   -282       C  
ATOM   2081  N   ASP A 301      52.927  10.767  10.747  1.00 60.97           N  
ANISOU 2081  N   ASP A 301     7086   6591   9489  -1037  -3016    227       N  
ATOM   2082  CA  ASP A 301      54.335  11.109  10.887  1.00 63.97           C  
ANISOU 2082  CA  ASP A 301     7252   7005  10049  -1084  -3157    346       C  
ATOM   2083  C   ASP A 301      54.973  11.149   9.509  1.00 61.11           C  
ANISOU 2083  C   ASP A 301     6721   6578   9920   -962  -3012    484       C  
ATOM   2084  O   ASP A 301      54.963  10.122   8.810  1.00 68.26           O  
ANISOU 2084  O   ASP A 301     7634   7474  10827   -803  -2887    600       O  
ATOM   2085  CB  ASP A 301      55.040  10.082  11.770  1.00 72.59           C  
ANISOU 2085  CB  ASP A 301     8308   8206  11067  -1070  -3314    473       C  
ATOM   2086  CG  ASP A 301      56.496  10.426  12.037  1.00 85.94           C  
ANISOU 2086  CG  ASP A 301     9766   9949  12938  -1133  -3486    603       C  
ATOM   2087  OD1 ASP A 301      56.866  11.614  11.943  1.00 92.49           O  
ANISOU 2087  OD1 ASP A 301    10498  10739  13905  -1246  -3539    546       O  
ATOM   2088  OD2 ASP A 301      57.274   9.497  12.344  1.00 87.68           O1-
ANISOU 2088  OD2 ASP A 301     9897  10249  13169  -1069  -3568    772       O1-
ATOM   2089  N   PRO A 302      55.540  12.284   9.065  1.00 53.40           N  
ANISOU 2089  N   PRO A 302     5598   5550   9142  -1024  -3014    482       N  
ATOM   2090  CA  PRO A 302      55.664  13.547   9.802  1.00 55.33           C  
ANISOU 2090  CA  PRO A 302     5824   5787   9413  -1216  -3156    352       C  
ATOM   2091  C   PRO A 302      54.458  14.477   9.679  1.00 62.23           C  
ANISOU 2091  C   PRO A 302     6860   6582  10203  -1276  -3050    146       C  
ATOM   2092  O   PRO A 302      54.250  15.308  10.562  1.00 66.37           O  
ANISOU 2092  O   PRO A 302     7455   7105  10658  -1434  -3168      2       O  
ATOM   2093  CB  PRO A 302      56.895  14.188   9.162  1.00 50.85           C  
ANISOU 2093  CB  PRO A 302     5001   5186   9134  -1224  -3170    483       C  
ATOM   2094  CG  PRO A 302      56.830  13.735   7.746  1.00 51.97           C  
ANISOU 2094  CG  PRO A 302     5099   5266   9383  -1030  -2937    597       C  
ATOM   2095  CD  PRO A 302      56.240  12.342   7.769  1.00 56.28           C  
ANISOU 2095  CD  PRO A 302     5791   5855   9739   -900  -2873    632       C  
ATOM   2096  N   SER A 303      53.681  14.347   8.606  1.00 56.95           N  
ANISOU 2096  N   SER A 303     6253   5847   9537  -1151  -2832    135       N  
ATOM   2097  CA  SER A 303      52.541  15.230   8.397  1.00 51.16           C  
ANISOU 2097  CA  SER A 303     5655   5042   8742  -1193  -2717    -37       C  
ATOM   2098  C   SER A 303      51.599  14.606   7.379  1.00 49.45           C  
ANISOU 2098  C   SER A 303     5532   4792   8464  -1037  -2508    -25       C  
ATOM   2099  O   SER A 303      52.000  13.774   6.562  1.00 47.95           O  
ANISOU 2099  O   SER A 303     5273   4604   8341   -896  -2426    118       O  
ATOM   2100  CB  SER A 303      52.985  16.618   7.926  1.00 61.89           C  
ANISOU 2100  CB  SER A 303     6889   6318  10308  -1265  -2689    -67       C  
ATOM   2101  OG  SER A 303      53.627  16.544   6.663  1.00 64.80           O  
ANISOU 2101  OG  SER A 303     7093   6644  10884  -1137  -2561     85       O  
ATOM   2102  N   ASN A 304      50.343  15.028   7.439  1.00 52.25           N  
ANISOU 2102  N   ASN A 304     6049   5114   8690  -1064  -2421   -175       N  
ATOM   2103  CA  ASN A 304      49.353  14.623   6.447  1.00 44.35           C  
ANISOU 2103  CA  ASN A 304     5136   4080   7637   -937  -2229   -180       C  
ATOM   2104  C   ASN A 304      49.646  15.338   5.134  1.00 47.87           C  
ANISOU 2104  C   ASN A 304     5458   4448   8281   -863  -2084   -127       C  
ATOM   2105  O   ASN A 304      49.593  16.575   5.091  1.00 53.21           O  
ANISOU 2105  O   ASN A 304     6101   5070   9046   -940  -2062   -204       O  
ATOM   2106  CB  ASN A 304      47.948  14.952   6.945  1.00 40.68           C  
ANISOU 2106  CB  ASN A 304     4859   3608   6991   -996  -2185   -344       C  
ATOM   2107  CG  ASN A 304      46.862  14.261   6.144  1.00 41.22           C  
ANISOU 2107  CG  ASN A 304     5030   3666   6967   -879  -2027   -343       C  
ATOM   2108  ND2 ASN A 304      45.761  13.934   6.810  1.00 42.33           N  
ANISOU 2108  ND2 ASN A 304     5334   3834   6917   -912  -2026   -435       N  
ATOM   2109  OD1 ASN A 304      47.006  14.026   4.945  1.00 47.27           O  
ANISOU 2109  OD1 ASN A 304     5732   4400   7830   -761  -1909   -258       O  
ATOM   2110  N   PRO A 305      49.960  14.618   4.053  1.00 43.66           N  
ANISOU 2110  N   PRO A 305     4866   3903   7820   -710  -1976      5       N  
ATOM   2111  CA  PRO A 305      50.344  15.299   2.803  1.00 39.87           C  
ANISOU 2111  CA  PRO A 305     4264   3353   7533   -628  -1836     72       C  
ATOM   2112  C   PRO A 305      49.278  16.234   2.256  1.00 42.07           C  
ANISOU 2112  C   PRO A 305     4618   3575   7793   -633  -1700    -44       C  
ATOM   2113  O   PRO A 305      49.617  17.198   1.557  1.00 55.38           O  
ANISOU 2113  O   PRO A 305     6197   5197   9646   -618  -1616    -21       O  
ATOM   2114  CB  PRO A 305      50.619  14.132   1.842  1.00 39.50           C  
ANISOU 2114  CB  PRO A 305     4204   3308   7497   -452  -1737    215       C  
ATOM   2115  CG  PRO A 305      50.932  12.970   2.730  1.00 42.10           C  
ANISOU 2115  CG  PRO A 305     4572   3708   7715   -463  -1868    263       C  
ATOM   2116  CD  PRO A 305      50.074  13.154   3.946  1.00 42.96           C  
ANISOU 2116  CD  PRO A 305     4818   3858   7646   -602  -1975    106       C  
ATOM   2117  N   TRP A 306      48.001  15.990   2.554  1.00 40.97           N  
ANISOU 2117  N   TRP A 306     4650   3454   7461   -649  -1670   -156       N  
ATOM   2118  CA  TRP A 306      46.937  16.869   2.084  1.00 36.63           C  
ANISOU 2118  CA  TRP A 306     4168   2860   6890   -651  -1541   -256       C  
ATOM   2119  C   TRP A 306      46.855  18.170   2.874  1.00 44.50           C  
ANISOU 2119  C   TRP A 306     5165   3822   7921   -797  -1592   -374       C  
ATOM   2120  O   TRP A 306      46.258  19.137   2.387  1.00 50.70           O  
ANISOU 2120  O   TRP A 306     5962   4553   8750   -794  -1473   -432       O  
ATOM   2121  CB  TRP A 306      45.593  16.136   2.139  1.00 34.55           C  
ANISOU 2121  CB  TRP A 306     4076   2631   6419   -619  -1492   -322       C  
ATOM   2122  CG  TRP A 306      45.581  14.888   1.308  1.00 34.45           C  
ANISOU 2122  CG  TRP A 306     4086   2636   6365   -482  -1433   -222       C  
ATOM   2123  CD1 TRP A 306      45.727  13.606   1.749  1.00 38.30           C  
ANISOU 2123  CD1 TRP A 306     4631   3172   6750   -460  -1509   -176       C  
ATOM   2124  CD2 TRP A 306      45.442  14.809  -0.115  1.00 39.72           C  
ANISOU 2124  CD2 TRP A 306     4731   3269   7092   -345  -1283   -156       C  
ATOM   2125  CE2 TRP A 306      45.503  13.446  -0.466  1.00 40.61           C  
ANISOU 2125  CE2 TRP A 306     4899   3402   7127   -251  -1278    -81       C  
ATOM   2126  CE3 TRP A 306      45.266  15.758  -1.127  1.00 39.15           C  
ANISOU 2126  CE3 TRP A 306     4603   3146   7125   -290  -1150   -153       C  
ATOM   2127  NE1 TRP A 306      45.677  12.731   0.690  1.00 39.58           N  
ANISOU 2127  NE1 TRP A 306     4814   3320   6905   -323  -1413    -93       N  
ATOM   2128  CZ2 TRP A 306      45.395  13.009  -1.784  1.00 44.96           C  
ANISOU 2128  CZ2 TRP A 306     5464   3924   7693   -109  -1150    -12       C  
ATOM   2129  CZ3 TRP A 306      45.160  15.322  -2.436  1.00 36.38           C  
ANISOU 2129  CZ3 TRP A 306     4259   2777   6788   -143  -1024    -76       C  
ATOM   2130  CH2 TRP A 306      45.225  13.960  -2.753  1.00 42.20           C  
ANISOU 2130  CH2 TRP A 306     5063   3534   7436    -56  -1029    -12       C  
ATOM   2131  N   LEU A 307      47.445  18.220   4.069  1.00 49.65           N  
ANISOU 2131  N   LEU A 307     5810   4503   8552   -922  -1765   -408       N  
ATOM   2132  CA  LEU A 307      47.460  19.431   4.882  1.00 48.60           C  
ANISOU 2132  CA  LEU A 307     5692   4329   8444  -1072  -1830   -526       C  
ATOM   2133  C   LEU A 307      48.758  20.216   4.767  1.00 45.42           C  
ANISOU 2133  C   LEU A 307     5109   3880   8268  -1132  -1893   -468       C  
ATOM   2134  O   LEU A 307      48.735  21.445   4.884  1.00 48.84           O  
ANISOU 2134  O   LEU A 307     5535   4257   8765  -1208  -1856   -544       O  
ATOM   2135  CB  LEU A 307      47.226  19.090   6.359  1.00 39.69           C  
ANISOU 2135  CB  LEU A 307     4693   3259   7130  -1189  -1991   -619       C  
ATOM   2136  CG  LEU A 307      46.040  18.190   6.704  1.00 38.50           C  
ANISOU 2136  CG  LEU A 307     4715   3162   6752  -1146  -1957   -665       C  
ATOM   2137  CD1 LEU A 307      45.987  17.928   8.201  1.00 40.37           C  
ANISOU 2137  CD1 LEU A 307     5066   3478   6795  -1240  -2090   -731       C  
ATOM   2138  CD2 LEU A 307      44.739  18.799   6.219  1.00 42.08           C  
ANISOU 2138  CD2 LEU A 307     5264   3574   7152  -1111  -1782   -748       C  
ATOM   2139  N   SER A 308      49.884  19.537   4.541  1.00 45.03           N  
ANISOU 2139  N   SER A 308     4919   3867   8325  -1085  -1964   -322       N  
ATOM   2140  CA  SER A 308      51.190  20.177   4.511  1.00 47.10           C  
ANISOU 2140  CA  SER A 308     4989   4095   8811  -1148  -2043   -246       C  
ATOM   2141  C   SER A 308      51.818  20.225   3.126  1.00 52.65           C  
ANISOU 2141  C   SER A 308     5528   4752   9723  -1008  -1898    -92       C  
ATOM   2142  O   SER A 308      52.855  20.878   2.962  1.00 61.39           O  
ANISOU 2142  O   SER A 308     6462   5817  11046  -1053  -1933    -19       O  
ATOM   2143  CB  SER A 308      52.154  19.458   5.468  1.00 48.73           C  
ANISOU 2143  CB  SER A 308     5134   4383   8997  -1217  -2259   -180       C  
ATOM   2144  OG  SER A 308      52.439  18.144   5.016  1.00 51.85           O  
ANISOU 2144  OG  SER A 308     5496   4838   9366  -1074  -2234    -36       O  
ATOM   2145  N   ASP A 309      51.228  19.554   2.134  1.00 54.50           N  
ANISOU 2145  N   ASP A 309     5816   4991   9900   -842  -1738    -38       N  
ATOM   2146  CA  ASP A 309      51.806  19.441   0.793  1.00 53.96           C  
ANISOU 2146  CA  ASP A 309     5617   4885  10000   -685  -1592    117       C  
ATOM   2147  C   ASP A 309      53.195  18.807   0.833  1.00 52.11           C  
ANISOU 2147  C   ASP A 309     5216   4684   9901   -653  -1684    289       C  
ATOM   2148  O   ASP A 309      54.029  19.048  -0.044  1.00 57.71           O  
ANISOU 2148  O   ASP A 309     5764   5348  10815   -567  -1596    427       O  
ATOM   2149  CB  ASP A 309      51.847  20.799   0.084  1.00 56.88           C  
ANISOU 2149  CB  ASP A 309     5902   5159  10549   -692  -1466    103       C  
ATOM   2150  CG  ASP A 309      50.463  21.393  -0.119  1.00 70.78           C  
ANISOU 2150  CG  ASP A 309     7817   6888  12187   -691  -1346    -38       C  
ATOM   2151  OD1 ASP A 309      49.494  20.618  -0.268  1.00 77.21           O  
ANISOU 2151  OD1 ASP A 309     8775   7748  12812   -619  -1297    -75       O  
ATOM   2152  OD2 ASP A 309      50.344  22.636  -0.131  1.00 76.64           O1-
ANISOU 2152  OD2 ASP A 309     8532   7557  13030   -764  -1297   -106       O1-
ATOM   2153  N   ASP A 310      53.447  17.988   1.854  1.00 52.10           N  
ANISOU 2153  N   ASP A 310     5247   4761   9787   -715  -1854    290       N  
ATOM   2154  CA  ASP A 310      54.702  17.267   2.027  1.00 59.78           C  
ANISOU 2154  CA  ASP A 310     6069   5781  10864   -684  -1954    459       C  
ATOM   2155  C   ASP A 310      54.418  15.779   1.867  1.00 66.03           C  
ANISOU 2155  C   ASP A 310     6963   6628  11497   -549  -1920    526       C  
ATOM   2156  O   ASP A 310      53.695  15.192   2.679  1.00 69.06           O  
ANISOU 2156  O   ASP A 310     7504   7066  11670   -598  -1999    429       O  
ATOM   2157  CB  ASP A 310      55.320  17.568   3.394  1.00 68.06           C  
ANISOU 2157  CB  ASP A 310     7062   6880  11919   -873  -2195    418       C  
ATOM   2158  CG  ASP A 310      56.652  16.872   3.605  1.00 77.05           C  
ANISOU 2158  CG  ASP A 310     8021   8077  13177   -847  -2310    608       C  
ATOM   2159  OD1 ASP A 310      57.199  16.305   2.636  1.00 80.67           O  
ANISOU 2159  OD1 ASP A 310     8380   8521  13750   -681  -2186    779       O  
ATOM   2160  OD2 ASP A 310      57.153  16.893   4.750  1.00 78.32           O1-
ANISOU 2160  OD2 ASP A 310     8144   8301  13314   -988  -2524    590       O1-
ATOM   2161  N   THR A 311      54.992  15.175   0.828  1.00 63.84           N  
ANISOU 2161  N   THR A 311     6603   6329  11323   -378  -1795    692       N  
ATOM   2162  CA  THR A 311      54.713  13.791   0.471  1.00 53.25           C  
ANISOU 2162  CA  THR A 311     5372   5015   9846   -232  -1727    758       C  
ATOM   2163  C   THR A 311      55.664  12.796   1.123  1.00 57.70           C  
ANISOU 2163  C   THR A 311     5857   5645  10419   -216  -1853    895       C  
ATOM   2164  O   THR A 311      55.686  11.629   0.718  1.00 66.09           O  
ANISOU 2164  O   THR A 311     6982   6715  11414    -75  -1779    988       O  
ATOM   2165  CB  THR A 311      54.763  13.615  -1.050  1.00 52.29           C  
ANISOU 2165  CB  THR A 311     5235   4826   9806    -39  -1507    860       C  
ATOM   2166  CG2 THR A 311      53.715  14.485  -1.722  1.00 49.47           C  
ANISOU 2166  CG2 THR A 311     4970   4415   9413    -39  -1379    730       C  
ATOM   2167  OG1 THR A 311      56.063  13.978  -1.534  1.00 62.81           O  
ANISOU 2167  OG1 THR A 311     6347   6129  11389     16  -1477   1033       O  
ATOM   2168  N   THR A 312      56.446  13.221   2.120  1.00 67.81           N  
ANISOU 2168  N   THR A 312     7009   6973  11781   -357  -2041    913       N  
ATOM   2169  CA  THR A 312      57.375  12.299   2.767  1.00 74.74           C  
ANISOU 2169  CA  THR A 312     7799   7928  12673   -341  -2170   1058       C  
ATOM   2170  C   THR A 312      56.644  11.167   3.478  1.00 74.04           C  
ANISOU 2170  C   THR A 312     7902   7899  12332   -331  -2223    998       C  
ATOM   2171  O   THR A 312      57.192  10.068   3.619  1.00 77.61           O  
ANISOU 2171  O   THR A 312     8329   8394  12766   -241  -2245   1138       O  
ATOM   2172  CB  THR A 312      58.276  13.052   3.750  1.00 81.10           C  
ANISOU 2172  CB  THR A 312     8435   8780  13598   -515  -2384   1072       C  
ATOM   2173  CG2 THR A 312      59.349  13.834   3.003  1.00 82.06           C  
ANISOU 2173  CG2 THR A 312     8316   8849  14016   -492  -2332   1212       C  
ATOM   2174  OG1 THR A 312      57.487  13.957   4.533  1.00 90.54           O  
ANISOU 2174  OG1 THR A 312     9744   9974  14685   -694  -2481    856       O  
ATOM   2175  N   PHE A 313      55.407  11.407   3.919  1.00 65.69           N  
ANISOU 2175  N   PHE A 313     7034   6841  11084   -417  -2234    801       N  
ATOM   2176  CA  PHE A 313      54.631  10.349   4.559  1.00 58.60           C  
ANISOU 2176  CA  PHE A 313     6321   5992   9952   -407  -2269    744       C  
ATOM   2177  C   PHE A 313      54.329   9.217   3.585  1.00 57.94           C  
ANISOU 2177  C   PHE A 313     6326   5871   9819   -220  -2096    826       C  
ATOM   2178  O   PHE A 313      54.340   8.040   3.966  1.00 64.61           O  
ANISOU 2178  O   PHE A 313     7242   6752  10553   -164  -2122    887       O  
ATOM   2179  CB  PHE A 313      53.336  10.925   5.134  1.00 56.39           C  
ANISOU 2179  CB  PHE A 313     6216   5710   9498   -528  -2291    526       C  
ATOM   2180  CG  PHE A 313      52.336   9.882   5.540  1.00 54.08           C  
ANISOU 2180  CG  PHE A 313     6125   5447   8976   -498  -2275    465       C  
ATOM   2181  CD1 PHE A 313      52.485   9.185   6.727  1.00 57.98           C  
ANISOU 2181  CD1 PHE A 313     6664   6021   9344   -552  -2426    478       C  
ATOM   2182  CD2 PHE A 313      51.242   9.601   4.736  1.00 50.87           C  
ANISOU 2182  CD2 PHE A 313     5858   4989   8480   -419  -2113    400       C  
ATOM   2183  CE1 PHE A 313      51.565   8.223   7.102  1.00 60.80           C  
ANISOU 2183  CE1 PHE A 313     7201   6399   9500   -524  -2402    430       C  
ATOM   2184  CE2 PHE A 313      50.321   8.641   5.105  1.00 52.19           C  
ANISOU 2184  CE2 PHE A 313     6200   5179   8451   -402  -2101    350       C  
ATOM   2185  CZ  PHE A 313      50.482   7.952   6.290  1.00 54.92           C  
ANISOU 2185  CZ  PHE A 313     6588   5596   8682   -453  -2239    366       C  
ATOM   2186  N   TRP A 314      54.054   9.552   2.321  1.00 50.02           N  
ANISOU 2186  N   TRP A 314     5328   4789   8889   -122  -1917    827       N  
ATOM   2187  CA  TRP A 314      53.786   8.523   1.321  1.00 47.50           C  
ANISOU 2187  CA  TRP A 314     5105   4423   8519     53  -1752    897       C  
ATOM   2188  C   TRP A 314      55.043   7.740   0.963  1.00 61.07           C  
ANISOU 2188  C   TRP A 314     6698   6139  10366    190  -1721   1117       C  
ATOM   2189  O   TRP A 314      54.967   6.533   0.705  1.00 70.79           O  
ANISOU 2189  O   TRP A 314     8029   7357  11510    308  -1652   1185       O  
ATOM   2190  CB  TRP A 314      53.181   9.154   0.067  1.00 47.08           C  
ANISOU 2190  CB  TRP A 314     5093   4293   8503    121  -1578    842       C  
ATOM   2191  CG  TRP A 314      51.770   9.605   0.245  1.00 38.11           C  
ANISOU 2191  CG  TRP A 314     4114   3156   7212     31  -1569    647       C  
ATOM   2192  CD1 TRP A 314      50.882   9.165   1.180  1.00 45.31           C  
ANISOU 2192  CD1 TRP A 314     5171   4113   7932    -59  -1655    533       C  
ATOM   2193  CD2 TRP A 314      51.080  10.593  -0.531  1.00 48.86           C  
ANISOU 2193  CD2 TRP A 314     5495   4468   8602     29  -1459    557       C  
ATOM   2194  CE2 TRP A 314      49.776  10.697  -0.009  1.00 43.25           C  
ANISOU 2194  CE2 TRP A 314     4940   3779   7714    -64  -1487    393       C  
ATOM   2195  CE3 TRP A 314      51.439  11.400  -1.616  1.00 47.30           C  
ANISOU 2195  CE3 TRP A 314     5196   4211   8563    103  -1334    609       C  
ATOM   2196  NE1 TRP A 314      49.680   9.814   1.034  1.00 41.55           N  
ANISOU 2196  NE1 TRP A 314     4800   3619   7369   -116  -1605    381       N  
ATOM   2197  CZ2 TRP A 314      48.829  11.574  -0.535  1.00 43.05           C  
ANISOU 2197  CZ2 TRP A 314     4966   3722   7669    -85  -1396    283       C  
ATOM   2198  CZ3 TRP A 314      50.498  12.270  -2.136  1.00 41.31           C  
ANISOU 2198  CZ3 TRP A 314     4496   3421   7780     83  -1245    495       C  
ATOM   2199  CH2 TRP A 314      49.208  12.350  -1.596  1.00 41.47           C  
ANISOU 2199  CH2 TRP A 314     4665   3467   7623    -10  -1279    336       C  
ATOM   2200  N   GLU A 315      56.203   8.402   0.940  1.00 66.29           N  
ANISOU 2200  N   GLU A 315     7140   6808  11240    175  -1765   1234       N  
ATOM   2201  CA  GLU A 315      57.446   7.704   0.628  1.00 76.23           C  
ANISOU 2201  CA  GLU A 315     8256   8067  12639    309  -1732   1463       C  
ATOM   2202  C   GLU A 315      57.879   6.790   1.767  1.00 75.39           C  
ANISOU 2202  C   GLU A 315     8139   8047  12457    275  -1887   1535       C  
ATOM   2203  O   GLU A 315      58.456   5.725   1.519  1.00 79.12           O  
ANISOU 2203  O   GLU A 315     8599   8515  12947    419  -1824   1698       O  
ATOM   2204  CB  GLU A 315      58.541   8.719   0.301  1.00 85.77           C  
ANISOU 2204  CB  GLU A 315     9216   9261  14111    293  -1739   1576       C  
ATOM   2205  CG  GLU A 315      58.186   9.645  -0.857  1.00 92.28           C  
ANISOU 2205  CG  GLU A 315    10040   9999  15024    340  -1573   1524       C  
ATOM   2206  CD  GLU A 315      59.058  10.882  -0.910  1.00 96.93           C  
ANISOU 2206  CD  GLU A 315    10396  10574  15858    263  -1614   1584       C  
ATOM   2207  OE1 GLU A 315      60.240  10.766  -1.296  1.00100.18           O  
ANISOU 2207  OE1 GLU A 315    10617  10977  16471    355  -1576   1791       O  
ATOM   2208  OE2 GLU A 315      58.557  11.971  -0.562  1.00 94.75           O1-
ANISOU 2208  OE2 GLU A 315    10128  10293  15582    110  -1680   1428       O1-
ATOM   2209  N   LEU A 316      57.605   7.179   3.015  1.00 70.14           N  
ANISOU 2209  N   LEU A 316     7489   7458  11702     95  -2083   1418       N  
ATOM   2210  CA  LEU A 316      57.903   6.302   4.143  1.00 62.12           C  
ANISOU 2210  CA  LEU A 316     6485   6531  10585     63  -2233   1476       C  
ATOM   2211  C   LEU A 316      56.979   5.092   4.154  1.00 60.70           C  
ANISOU 2211  C   LEU A 316     6535   6337  10192    144  -2153   1428       C  
ATOM   2212  O   LEU A 316      57.417   3.975   4.450  1.00 68.64           O  
ANISOU 2212  O   LEU A 316     7547   7372  11160    231  -2164   1559       O  
ATOM   2213  CB  LEU A 316      57.786   7.071   5.458  1.00 58.44           C  
ANISOU 2213  CB  LEU A 316     6000   6146  10058   -149  -2459   1350       C  
ATOM   2214  CG  LEU A 316      58.760   8.227   5.688  1.00 55.48           C  
ANISOU 2214  CG  LEU A 316     5399   5794   9887   -264  -2584   1393       C  
ATOM   2215  CD1 LEU A 316      58.285   9.106   6.834  1.00 50.16           C  
ANISOU 2215  CD1 LEU A 316     4782   5168   9108   -480  -2771   1203       C  
ATOM   2216  CD2 LEU A 316      60.162   7.706   5.958  1.00 61.01           C  
ANISOU 2216  CD2 LEU A 316     5887   6560  10734   -214  -2677   1628       C  
ATOM   2217  N   GLU A 317      55.696   5.298   3.838  1.00 62.53           N  
ANISOU 2217  N   GLU A 317     6951   6521  10287    115  -2072   1247       N  
ATOM   2218  CA  GLU A 317      54.755   4.184   3.774  1.00 69.61           C  
ANISOU 2218  CA  GLU A 317     8063   7393  10992    180  -1992   1197       C  
ATOM   2219  C   GLU A 317      55.130   3.189   2.684  1.00 66.60           C  
ANISOU 2219  C   GLU A 317     7707   6938  10659    381  -1815   1342       C  
ATOM   2220  O   GLU A 317      54.808   2.000   2.792  1.00 68.56           O  
ANISOU 2220  O   GLU A 317     8093   7173  10784    452  -1773   1369       O  
ATOM   2221  CB  GLU A 317      53.335   4.704   3.535  1.00 83.80           C  
ANISOU 2221  CB  GLU A 317    10025   9153  12662    110  -1935    989       C  
ATOM   2222  CG  GLU A 317      52.439   4.707   4.763  1.00 89.66           C  
ANISOU 2222  CG  GLU A 317    10892   9957  13219    -33  -2061    843       C  
ATOM   2223  CD  GLU A 317      50.981   4.954   4.413  1.00 89.20           C  
ANISOU 2223  CD  GLU A 317    11005   9856  13032    -69  -1973    670       C  
ATOM   2224  OE1 GLU A 317      50.104   4.275   4.987  1.00 85.19           O  
ANISOU 2224  OE1 GLU A 317    10652   9365  12352    -99  -1990    599       O  
ATOM   2225  OE2 GLU A 317      50.713   5.821   3.554  1.00 87.03           O1-
ANISOU 2225  OE2 GLU A 317    10703   9531  12834    -63  -1883    614       O1-
ATOM   2226  N   ALA A 318      55.802   3.651   1.631  1.00 78.01           N  
ANISOU 2226  N   ALA A 318    12626   5479  11535   -535   -949     85       N  
ATOM   2227  CA  ALA A 318      56.186   2.805   0.510  1.00 76.69           C  
ANISOU 2227  CA  ALA A 318    12356   5310  11474   -656   -720    130       C  
ATOM   2228  C   ALA A 318      57.630   2.326   0.587  1.00 79.11           C  
ANISOU 2228  C   ALA A 318    12381   5552  12124   -993   -539     15       C  
ATOM   2229  O   ALA A 318      58.077   1.604  -0.310  1.00 81.70           O  
ANISOU 2229  O   ALA A 318    12606   5872  12564  -1123   -329     21       O  
ATOM   2230  CB  ALA A 318      55.959   3.549  -0.811  1.00 75.00           C  
ANISOU 2230  CB  ALA A 318    12482   4932  11084   -662   -537    211       C  
ATOM   2231  N   SER A 319      58.365   2.704   1.630  1.00 75.18           N  
ANISOU 2231  N   SER A 319    11760   5028  11776  -1139   -627   -109       N  
ATOM   2232  CA  SER A 319      59.759   2.307   1.751  1.00 71.58           C  
ANISOU 2232  CA  SER A 319    11045   4565  11587  -1466   -505   -251       C  
ATOM   2233  C   SER A 319      59.877   0.813   2.031  1.00 73.12           C  
ANISOU 2233  C   SER A 319    10821   5028  11933  -1388   -686   -243       C  
ATOM   2234  O   SER A 319      58.969   0.186   2.583  1.00 78.25           O  
ANISOU 2234  O   SER A 319    11361   5857  12512  -1113   -944   -158       O  
ATOM   2235  CB  SER A 319      60.445   3.096   2.866  1.00 81.42           C  
ANISOU 2235  CB  SER A 319    12227   5759  12951  -1609   -622   -390       C  
ATOM   2236  OG  SER A 319      61.770   2.637   3.071  1.00 90.64           O  
ANISOU 2236  OG  SER A 319    13061   7002  14374  -1887   -597   -533       O  
ATOM   2237  N   LYS A 320      61.016   0.243   1.639  1.00 72.46           N  
ANISOU 2237  N   LYS A 320    10478   4981  12073  -1630   -552   -339       N  
ATOM   2238  CA  LYS A 320      61.301  -1.156   1.930  1.00 69.17           C  
ANISOU 2238  CA  LYS A 320     9587   4804  11891  -1543   -699   -361       C  
ATOM   2239  C   LYS A 320      61.860  -1.365   3.331  1.00 69.86           C  
ANISOU 2239  C   LYS A 320     9307   5025  12213  -1514   -979   -471       C  
ATOM   2240  O   LYS A 320      61.922  -2.510   3.790  1.00 71.93           O  
ANISOU 2240  O   LYS A 320     9222   5469  12640  -1379  -1167   -471       O  
ATOM   2241  CB  LYS A 320      62.266  -1.726   0.887  1.00 72.54           C  
ANISOU 2241  CB  LYS A 320     9839   5242  12482  -1760   -443   -434       C  
ATOM   2242  CG  LYS A 320      61.598  -2.074  -0.435  1.00 75.08           C  
ANISOU 2242  CG  LYS A 320    10416   5510  12600  -1710   -254   -305       C  
ATOM   2243  CD  LYS A 320      62.584  -2.687  -1.415  1.00 78.91           C  
ANISOU 2243  CD  LYS A 320    10679   6035  13270  -1914    -18   -391       C  
ATOM   2244  CE  LYS A 320      61.873  -3.255  -2.633  1.00 82.47           C  
ANISOU 2244  CE  LYS A 320    11320   6471  13544  -1823    117   -264       C  
ATOM   2245  NZ  LYS A 320      60.963  -4.377  -2.269  1.00 84.73           N1+
ANISOU 2245  NZ  LYS A 320    11441   6924  13828  -1522    -83   -180       N1+
ATOM   2246  N   GLU A 321      62.270  -0.296   4.015  1.00 73.05           N  
ANISOU 2246  N   GLU A 321     9803   5328  12626  -1637  -1019   -566       N  
ATOM   2247  CA  GLU A 321      62.610  -0.376   5.427  1.00 72.84           C  
ANISOU 2247  CA  GLU A 321     9499   5416  12762  -1570  -1327   -657       C  
ATOM   2248  C   GLU A 321      61.407   0.075   6.238  1.00 67.70           C  
ANISOU 2248  C   GLU A 321     9089   4761  11875  -1331  -1573   -551       C  
ATOM   2249  O   GLU A 321      61.069   1.269   6.212  1.00 68.16           O  
ANISOU 2249  O   GLU A 321     9498   4650  11750  -1367  -1501   -548       O  
ATOM   2250  CB  GLU A 321      63.828   0.486   5.751  1.00 78.29           C  
ANISOU 2250  CB  GLU A 321    10110   6025  13613  -1853  -1242   -851       C  
ATOM   2251  CG  GLU A 321      65.156  -0.192   5.459  1.00 93.99           C  
ANISOU 2251  CG  GLU A 321    11676   8125  15911  -2028  -1136  -1010       C  
ATOM   2252  CD  GLU A 321      66.336   0.563   6.038  1.00113.67           C  
ANISOU 2252  CD  GLU A 321    14012  10601  18576  -2271  -1130  -1222       C  
ATOM   2253  OE1 GLU A 321      66.256   1.805   6.148  1.00119.69           O  
ANISOU 2253  OE1 GLU A 321    15106  11187  19184  -2426  -1055  -1239       O  
ATOM   2254  OE2 GLU A 321      67.342  -0.089   6.391  1.00119.11           O1-
ANISOU 2254  OE2 GLU A 321    14255  11450  19552  -2295  -1209  -1381       O1-
ATOM   2255  N   PRO A 322      60.733  -0.816   6.958  1.00 57.04           N  
ANISOU 2255  N   PRO A 322     7581   3585  10507  -1091  -1861   -470       N  
ATOM   2256  CA  PRO A 322      59.486  -0.436   7.626  1.00 57.69           C  
ANISOU 2256  CA  PRO A 322     7904   3689  10327   -865  -2078   -375       C  
ATOM   2257  C   PRO A 322      59.727   0.300   8.933  1.00 60.31           C  
ANISOU 2257  C   PRO A 322     8228   4004  10685   -871  -2313   -479       C  
ATOM   2258  O   PRO A 322      60.743   0.118   9.607  1.00 72.19           O  
ANISOU 2258  O   PRO A 322     9448   5554  12427   -981  -2416   -603       O  
ATOM   2259  CB  PRO A 322      58.805  -1.785   7.876  1.00 61.15           C  
ANISOU 2259  CB  PRO A 322     8160   4326  10749   -667  -2272   -268       C  
ATOM   2260  CG  PRO A 322      59.947  -2.729   8.059  1.00 60.13           C  
ANISOU 2260  CG  PRO A 322     7631   4276  10941   -764  -2310   -350       C  
ATOM   2261  CD  PRO A 322      61.050  -2.243   7.148  1.00 58.00           C  
ANISOU 2261  CD  PRO A 322     7324   3884  10829  -1015  -1992   -464       C  
ATOM   2262  N   SER A 323      58.760   1.143   9.285  1.00 55.17           N  
ANISOU 2262  N   SER A 323     7893   3296   9773   -730  -2406   -439       N  
ATOM   2263  CA  SER A 323      58.789   1.846  10.555  1.00 57.00           C  
ANISOU 2263  CA  SER A 323     8161   3516   9981   -700  -2650   -534       C  
ATOM   2264  C   SER A 323      58.361   0.912  11.684  1.00 58.02           C  
ANISOU 2264  C   SER A 323     8091   3842  10112   -527  -2998   -509       C  
ATOM   2265  O   SER A 323      57.855  -0.191  11.459  1.00 59.03           O  
ANISOU 2265  O   SER A 323     8110   4099  10219   -417  -3044   -402       O  
ATOM   2266  CB  SER A 323      57.886   3.078  10.507  1.00 65.20           C  
ANISOU 2266  CB  SER A 323     9621   4423  10728   -586  -2627   -517       C  
ATOM   2267  OG  SER A 323      56.544   2.717  10.232  1.00 71.16           O  
ANISOU 2267  OG  SER A 323    10528   5280  11228   -329  -2687   -394       O  
ATOM   2268  N   GLN A 324      58.573   1.368  12.921  1.00 62.91           N  
ANISOU 2268  N   GLN A 324     8687   4473  10742   -516  -3239   -613       N  
ATOM   2269  CA  GLN A 324      58.237   0.543  14.077  1.00 60.56           C  
ANISOU 2269  CA  GLN A 324     8245   4344  10422   -377  -3573   -599       C  
ATOM   2270  C   GLN A 324      56.731   0.353  14.204  1.00 68.47           C  
ANISOU 2270  C   GLN A 324     9473   5413  11128   -155  -3684   -501       C  
ATOM   2271  O   GLN A 324      56.268  -0.725  14.594  1.00 76.75           O  
ANISOU 2271  O   GLN A 324    10407   6624  12130    -60  -3835   -425       O  
ATOM   2272  CB  GLN A 324      58.818   1.155  15.353  1.00 66.70           C  
ANISOU 2272  CB  GLN A 324     8975   5127  11242   -415  -3789   -742       C  
ATOM   2273  CG  GLN A 324      59.960   0.348  15.952  1.00 79.55           C  
ANISOU 2273  CG  GLN A 324    10239   6867  13120   -479  -3915   -801       C  
ATOM   2274  CD  GLN A 324      60.649   1.065  17.096  1.00 94.84           C  
ANISOU 2274  CD  GLN A 324    12131   8806  15096   -525  -4081   -956       C  
ATOM   2275  NE2 GLN A 324      60.467   0.558  18.310  1.00 95.21           N  
ANISOU 2275  NE2 GLN A 324    12132   9001  15043   -384  -4357   -942       N  
ATOM   2276  OE1 GLN A 324      61.337   2.065  16.891  1.00104.53           O  
ANISOU 2276  OE1 GLN A 324    13388   9905  16422   -695  -3940  -1084       O  
ATOM   2277  N   GLN A 325      55.950   1.388  13.880  1.00 69.88           N  
ANISOU 2277  N   GLN A 325     9974   5498  11080    -60  -3592   -507       N  
ATOM   2278  CA  GLN A 325      54.498   1.242  13.870  1.00 66.09           C  
ANISOU 2278  CA  GLN A 325     9684   5125  10304    187  -3652   -435       C  
ATOM   2279  C   GLN A 325      54.043   0.286  12.775  1.00 62.67           C  
ANISOU 2279  C   GLN A 325     9183   4778   9850    232  -3480   -289       C  
ATOM   2280  O   GLN A 325      53.053  -0.434  12.952  1.00 61.03           O  
ANISOU 2280  O   GLN A 325     8932   4820   9437    392  -3530   -212       O  
ATOM   2281  CB  GLN A 325      53.833   2.607  13.696  1.00 67.67           C  
ANISOU 2281  CB  GLN A 325    10236   5208  10270    312  -3594   -493       C  
ATOM   2282  CG  GLN A 325      53.953   3.519  14.906  1.00 70.33           C  
ANISOU 2282  CG  GLN A 325    10682   5485  10556    332  -3804   -646       C  
ATOM   2283  CD  GLN A 325      53.134   3.031  16.085  1.00 70.42           C  
ANISOU 2283  CD  GLN A 325    10604   5809  10345    508  -4019   -660       C  
ATOM   2284  NE2 GLN A 325      51.880   3.462  16.152  1.00 72.03           N  
ANISOU 2284  NE2 GLN A 325    11001   6129  10238    756  -4032   -680       N  
ATOM   2285  OE1 GLN A 325      53.623   2.277  16.925  1.00 69.35           O  
ANISOU 2285  OE1 GLN A 325    10231   5822  10299    425  -4168   -659       O  
ATOM   2286  N   ARG A 326      54.753   0.263  11.646  1.00 61.58           N  
ANISOU 2286  N   ARG A 326     8990   4546   9861     76  -3216   -255       N  
ATOM   2287  CA  ARG A 326      54.422  -0.662  10.567  1.00 54.18           C  
ANISOU 2287  CA  ARG A 326     7979   3697   8910    100  -3041   -135       C  
ATOM   2288  C   ARG A 326      54.705  -2.105  10.971  1.00 58.88           C  
ANISOU 2288  C   ARG A 326     8267   4430   9674     71  -3171    -83       C  
ATOM   2289  O   ARG A 326      53.904  -3.004  10.688  1.00 65.05           O  
ANISOU 2289  O   ARG A 326     9012   5370  10335    179  -3162     18       O  
ATOM   2290  CB  ARG A 326      55.206  -0.278   9.313  1.00 53.32           C  
ANISOU 2290  CB  ARG A 326     7912   3432   8915    -73  -2723   -132       C  
ATOM   2291  CG  ARG A 326      54.831  -1.021   8.046  1.00 49.33           C  
ANISOU 2291  CG  ARG A 326     7401   2985   8358    -44  -2513    -26       C  
ATOM   2292  CD  ARG A 326      55.564  -0.401   6.867  1.00 54.90           C  
ANISOU 2292  CD  ARG A 326     8235   3495   9128   -219  -2194    -40       C  
ATOM   2293  NE  ARG A 326      55.413  -1.159   5.630  1.00 53.54           N  
ANISOU 2293  NE  ARG A 326     8044   3357   8943   -224  -1986     44       N  
ATOM   2294  CZ  ARG A 326      56.031  -0.847   4.495  1.00 62.75           C  
ANISOU 2294  CZ  ARG A 326     9318   4363  10161   -386  -1689     39       C  
ATOM   2295  NH1 ARG A 326      56.838   0.204   4.447  1.00 58.46           N1+
ANISOU 2295  NH1 ARG A 326     8908   3617   9687   -573  -1551    -44       N1+
ATOM   2296  NH2 ARG A 326      55.843  -1.585   3.410  1.00 74.03           N  
ANISOU 2296  NH2 ARG A 326    10736   5828  11565   -377  -1520    109       N  
ATOM   2297  N   VAL A 327      55.836  -2.344  11.639  1.00 62.71           N  
ANISOU 2297  N   VAL A 327     8529   4878  10422    -70  -3291   -158       N  
ATOM   2298  CA  VAL A 327      56.151  -3.688  12.114  1.00 57.16           C  
ANISOU 2298  CA  VAL A 327     7563   4283   9872    -77  -3455   -116       C  
ATOM   2299  C   VAL A 327      55.215  -4.085  13.248  1.00 50.06           C  
ANISOU 2299  C   VAL A 327     6702   3619   8698     79  -3674    -61       C  
ATOM   2300  O   VAL A 327      54.754  -5.231  13.320  1.00 56.31           O  
ANISOU 2300  O   VAL A 327     7405   4573   9415    136  -3714     45       O  
ATOM   2301  CB  VAL A 327      57.629  -3.767  12.542  1.00 53.14           C  
ANISOU 2301  CB  VAL A 327     6785   3739   9666   -223  -3517   -230       C  
ATOM   2302  CG1 VAL A 327      57.980  -5.177  12.992  1.00 50.35           C  
ANISOU 2302  CG1 VAL A 327     6184   3500   9448   -187  -3693   -183       C  
ATOM   2303  CG2 VAL A 327      58.536  -3.327  11.406  1.00 47.92           C  
ANISOU 2303  CG2 VAL A 327     6056   2973   9177   -381  -3197   -289       C  
ATOM   2304  N   LYS A 328      54.921  -3.146  14.153  1.00 46.85           N  
ANISOU 2304  N   LYS A 328     6442   3229   8131    133  -3806   -141       N  
ATOM   2305  CA  LYS A 328      53.963  -3.405  15.223  1.00 50.44           C  
ANISOU 2305  CA  LYS A 328     6955   3921   8287    268  -3980   -109       C  
ATOM   2306  C   LYS A 328      52.602  -3.803  14.668  1.00 55.91           C  
ANISOU 2306  C   LYS A 328     7744   4804   8693    379  -3785    -29       C  
ATOM   2307  O   LYS A 328      51.891  -4.609  15.280  1.00 58.64           O  
ANISOU 2307  O   LYS A 328     8061   5397   8821    385  -3691      2       O  
ATOM   2308  CB  LYS A 328      53.836  -2.167  16.112  1.00 51.70           C  
ANISOU 2308  CB  LYS A 328     7281   4051   8312    314  -4102   -239       C  
ATOM   2309  CG  LYS A 328      52.786  -2.260  17.207  1.00 59.88           C  
ANISOU 2309  CG  LYS A 328     8409   5349   8995    424  -4099   -250       C  
ATOM   2310  CD  LYS A 328      52.603  -0.910  17.884  1.00 74.04           C  
ANISOU 2310  CD  LYS A 328    10383   7085  10663    506  -4246   -391       C  
ATOM   2311  CE  LYS A 328      51.643  -0.993  19.058  1.00 84.42           C  
ANISOU 2311  CE  LYS A 328    11754   8673  11647    596  -4176   -421       C  
ATOM   2312  NZ  LYS A 328      51.502   0.325  19.738  1.00 95.92           N1+
ANISOU 2312  NZ  LYS A 328    13386  10069  12990    687  -4316   -575       N1+
ATOM   2313  N   ARG A 329      52.230  -3.259  13.507  1.00 56.60           N  
ANISOU 2313  N   ARG A 329     7961   4773   8770    451  -3649     -6       N  
ATOM   2314  CA  ARG A 329      50.941  -3.585  12.909  1.00 46.19           C  
ANISOU 2314  CA  ARG A 329     6704   3665   7179    559  -3470     33       C  
ATOM   2315  C   ARG A 329      50.893  -5.030  12.428  1.00 50.21           C  
ANISOU 2315  C   ARG A 329     7033   4306   7737    471  -3340    130       C  
ATOM   2316  O   ARG A 329      49.817  -5.638  12.410  1.00 58.37           O  
ANISOU 2316  O   ARG A 329     8057   5581   8541    522  -3225    153       O  
ATOM   2317  CB  ARG A 329      50.653  -2.621  11.759  1.00 47.50           C  
ANISOU 2317  CB  ARG A 329     7085   3656   7307    654  -3336     19       C  
ATOM   2318  CG  ARG A 329      49.256  -2.723  11.176  1.00 53.49           C  
ANISOU 2318  CG  ARG A 329     7918   4639   7766    813  -3200     18       C  
ATOM   2319  CD  ARG A 329      48.981  -1.557  10.242  1.00 56.96           C  
ANISOU 2319  CD  ARG A 329     8624   4904   8113    931  -3100    -22       C  
ATOM   2320  NE  ARG A 329      47.701  -1.689   9.554  1.00 59.13           N  
ANISOU 2320  NE  ARG A 329     8949   5386   8133   1100  -2991    -36       N  
ATOM   2321  CZ  ARG A 329      47.213  -0.784   8.713  1.00 56.50           C  
ANISOU 2321  CZ  ARG A 329     8852   4966   7651   1242  -2908    -76       C  
ATOM   2322  NH1 ARG A 329      47.900   0.321   8.458  1.00 50.02           N1+
ANISOU 2322  NH1 ARG A 329     8258   3856   6890   1205  -2884    -93       N1+
ATOM   2323  NH2 ARG A 329      46.040  -0.982   8.126  1.00 60.98           N  
ANISOU 2323  NH2 ARG A 329     9427   5741   8002   1405  -2839   -107       N  
ATOM   2324  N   TRP A 330      52.042  -5.600  12.045  1.00 52.35           N  
ANISOU 2324  N   TRP A 330     7156   4416   8319    345  -3356    174       N  
ATOM   2325  CA  TRP A 330      52.070  -6.994  11.608  1.00 47.91           C  
ANISOU 2325  CA  TRP A 330     6440   3951   7814    272  -3251    253       C  
ATOM   2326  C   TRP A 330      51.634  -7.937  12.724  1.00 48.66           C  
ANISOU 2326  C   TRP A 330     6496   4256   7738    242  -3274    273       C  
ATOM   2327  O   TRP A 330      51.055  -8.995  12.453  1.00 51.52           O  
ANISOU 2327  O   TRP A 330     6820   4754   8002    224  -3160    341       O  
ATOM   2328  CB  TRP A 330      53.473  -7.377  11.133  1.00 48.83           C  
ANISOU 2328  CB  TRP A 330     6382   3856   8315    160  -3280    260       C  
ATOM   2329  CG  TRP A 330      53.998  -6.549   9.997  1.00 45.34           C  
ANISOU 2329  CG  TRP A 330     6000   3192   8035    124  -3112    229       C  
ATOM   2330  CD1 TRP A 330      53.286  -5.707   9.192  1.00 47.89           C  
ANISOU 2330  CD1 TRP A 330     6539   3492   8165    192  -2939    228       C  
ATOM   2331  CD2 TRP A 330      55.355  -6.483   9.547  1.00 47.87           C  
ANISOU 2331  CD2 TRP A 330     6168   3339   8683    -22  -3028    161       C  
ATOM   2332  CE2 TRP A 330      55.394  -5.582   8.465  1.00 51.80           C  
ANISOU 2332  CE2 TRP A 330     6819   3729   9132    -68  -2763    135       C  
ATOM   2333  CE3 TRP A 330      56.541  -7.099   9.956  1.00 52.42           C  
ANISOU 2333  CE3 TRP A 330     6485   3869   9563   -112  -3140    105       C  
ATOM   2334  NE1 TRP A 330      54.119  -5.122   8.267  1.00 50.29           N  
ANISOU 2334  NE1 TRP A 330     6872   3608   8626     77  -2736    186       N  
ATOM   2335  CZ2 TRP A 330      56.574  -5.283   7.787  1.00 55.28           C  
ANISOU 2335  CZ2 TRP A 330     7165   4037   9803   -233  -2569     58       C  
ATOM   2336  CZ3 TRP A 330      57.710  -6.802   9.281  1.00 52.72           C  
ANISOU 2336  CZ3 TRP A 330     6382   3806   9843   -245  -2955      7       C  
ATOM   2337  CH2 TRP A 330      57.718  -5.902   8.208  1.00 53.39           C  
ANISOU 2337  CH2 TRP A 330     6628   3797   9862   -323  -2657    -15       C  
ATOM   2338  N   GLY A 331      51.912  -7.575  13.979  1.00 50.86           N  
ANISOU 2338  N   GLY A 331     6805   4546   7974    236  -3410    222       N  
ATOM   2339  CA  GLY A 331      51.531  -8.306  15.165  1.00 47.11           C  
ANISOU 2339  CA  GLY A 331     6345   4244   7310    217  -3420    252       C  
ATOM   2340  C   GLY A 331      50.058  -8.279  15.506  1.00 46.88           C  
ANISOU 2340  C   GLY A 331     6400   4476   6936    290  -3320    258       C  
ATOM   2341  O   GLY A 331      49.627  -9.042  16.373  1.00 46.12           O  
ANISOU 2341  O   GLY A 331     6311   4538   6673    254  -3314    304       O  
ATOM   2342  N   PHE A 332      49.268  -7.429  14.846  1.00 47.17           N  
ANISOU 2342  N   PHE A 332     6503   4562   6860    398  -3253    205       N  
ATOM   2343  CA  PHE A 332      47.832  -7.383  15.116  1.00 45.47           C  
ANISOU 2343  CA  PHE A 332     6324   4623   6332    486  -3164    179       C  
ATOM   2344  C   PHE A 332      47.114  -8.639  14.639  1.00 45.27           C  
ANISOU 2344  C   PHE A 332     6217   4762   6221    437  -3040    264       C  
ATOM   2345  O   PHE A 332      46.016  -8.935  15.122  1.00 50.52           O  
ANISOU 2345  O   PHE A 332     6867   5690   6637    453  -2993    252       O  
ATOM   2346  CB  PHE A 332      47.206  -6.161  14.450  1.00 40.35           C  
ANISOU 2346  CB  PHE A 332     5773   3965   5594    649  -3140     83       C  
ATOM   2347  CG  PHE A 332      47.659  -4.848  15.025  1.00 44.35           C  
ANISOU 2347  CG  PHE A 332     6401   4326   6124    716  -3281    -19       C  
ATOM   2348  CD1 PHE A 332      48.281  -4.787  16.256  1.00 44.74           C  
ANISOU 2348  CD1 PHE A 332     6444   4353   6201    643  -3403    -38       C  
ATOM   2349  CD2 PHE A 332      47.453  -3.668  14.325  1.00 47.75           C  
ANISOU 2349  CD2 PHE A 332     6980   4628   6535    861  -3302    -99       C  
ATOM   2350  CE1 PHE A 332      48.694  -3.577  16.783  1.00 45.49           C  
ANISOU 2350  CE1 PHE A 332     6654   4311   6320    700  -3550   -145       C  
ATOM   2351  CE2 PHE A 332      47.863  -2.458  14.845  1.00 45.54           C  
ANISOU 2351  CE2 PHE A 332     6844   4187   6274    923  -3453   -197       C  
ATOM   2352  CZ  PHE A 332      48.484  -2.411  16.075  1.00 46.67           C  
ANISOU 2352  CZ  PHE A 332     6954   4318   6459    836  -3583   -226       C  
ATOM   2353  N   GLY A 333      47.705  -9.374  13.711  1.00 43.43           N  
ANISOU 2353  N   GLY A 333     5925   4387   6190    368  -2998    337       N  
ATOM   2354  CA  GLY A 333      47.081 -10.539  13.120  1.00 42.76           C  
ANISOU 2354  CA  GLY A 333     5777   4419   6049    322  -2896    410       C  
ATOM   2355  C   GLY A 333      47.745 -10.886  11.812  1.00 46.62           C  
ANISOU 2355  C   GLY A 333     6219   4720   6775    296  -2843    452       C  
ATOM   2356  O   GLY A 333      48.474 -10.088  11.217  1.00 51.38           O  
ANISOU 2356  O   GLY A 333     6839   5134   7547    328  -2862    418       O  
ATOM   2357  N   MET A 334      47.483 -12.109  11.350  1.00 46.93           N  
ANISOU 2357  N   MET A 334     6201   4807   6823    227  -2781    526       N  
ATOM   2358  CA  MET A 334      48.147 -12.584  10.141  1.00 47.15           C  
ANISOU 2358  CA  MET A 334     6170   4665   7079    194  -2727    563       C  
ATOM   2359  C   MET A 334      47.683 -11.824   8.903  1.00 52.09           C  
ANISOU 2359  C   MET A 334     6832   5289   7671    306  -2631    525       C  
ATOM   2360  O   MET A 334      48.448 -11.688   7.940  1.00 50.61           O  
ANISOU 2360  O   MET A 334     6627   4919   7684    298  -2588    535       O  
ATOM   2361  CB  MET A 334      47.917 -14.086   9.967  1.00 43.06           C  
ANISOU 2361  CB  MET A 334     5605   4187   6567    101  -2701    645       C  
ATOM   2362  CG  MET A 334      48.830 -14.729   8.934  1.00 48.10           C  
ANISOU 2362  CG  MET A 334     6165   4636   7477     55  -2666    674       C  
ATOM   2363  SD  MET A 334      48.714 -16.525   8.902  1.00 56.91           S  
ANISOU 2363  SD  MET A 334     7255   5746   8623    -54  -2681    767       S  
ATOM   2364  CE  MET A 334      47.003 -16.747   8.430  1.00 48.85           C  
ANISOU 2364  CE  MET A 334     6267   4976   7318    -31  -2599    786       C  
ATOM   2365  N   ASP A 335      46.447 -11.316   8.911  1.00 55.06           N  
ANISOU 2365  N   ASP A 335     7262   5870   7789    420  -2596    472       N  
ATOM   2366  CA  ASP A 335      45.956 -10.542   7.775  1.00 54.32           C  
ANISOU 2366  CA  ASP A 335     7243   5768   7628    562  -2524    425       C  
ATOM   2367  C   ASP A 335      46.777  -9.274   7.576  1.00 56.03           C  
ANISOU 2367  C   ASP A 335     7576   5753   7961    616  -2555    392       C  
ATOM   2368  O   ASP A 335      47.017  -8.851   6.439  1.00 63.64           O  
ANISOU 2368  O   ASP A 335     8624   6569   8986    666  -2477    400       O  
ATOM   2369  CB  ASP A 335      44.478 -10.202   7.971  1.00 63.77           C  
ANISOU 2369  CB  ASP A 335     8454   7252   8524    694  -2507    339       C  
ATOM   2370  CG  ASP A 335      43.580 -11.420   7.871  1.00 82.39           C  
ANISOU 2370  CG  ASP A 335    10695   9843  10766    631  -2466    361       C  
ATOM   2371  OD1 ASP A 335      43.481 -12.000   6.769  1.00 88.13           O  
ANISOU 2371  OD1 ASP A 335    11399  10540  11546    630  -2408    392       O  
ATOM   2372  OD2 ASP A 335      42.979 -11.802   8.899  1.00 90.25           O1-
ANISOU 2372  OD2 ASP A 335    11630  11049  11611    570  -2498    343       O1-
ATOM   2373  N   GLU A 336      47.225  -8.658   8.673  1.00 53.23           N  
ANISOU 2373  N   GLU A 336     7244   5353   7627    595  -2665    355       N  
ATOM   2374  CA  GLU A 336      48.047  -7.458   8.562  1.00 42.55           C  
ANISOU 2374  CA  GLU A 336     6006   3761   6398    622  -2717    320       C  
ATOM   2375  C   GLU A 336      49.432  -7.784   8.018  1.00 48.98           C  
ANISOU 2375  C   GLU A 336     6742   4332   7536    484  -2694    375       C  
ATOM   2376  O   GLU A 336      50.005  -7.000   7.254  1.00 58.43           O  
ANISOU 2376  O   GLU A 336     8042   5319   8841    483  -2619    365       O  
ATOM   2377  CB  GLU A 336      48.149  -6.769   9.922  1.00 40.15           C  
ANISOU 2377  CB  GLU A 336     5737   3480   6037    634  -2863    253       C  
ATOM   2378  CG  GLU A 336      46.820  -6.263  10.452  1.00 53.01           C  
ANISOU 2378  CG  GLU A 336     7436   5348   7358    785  -2862    167       C  
ATOM   2379  CD  GLU A 336      46.245  -5.147   9.602  1.00 73.50           C  
ANISOU 2379  CD  GLU A 336    10212   7885   9829    971  -2823     97       C  
ATOM   2380  OE1 GLU A 336      47.033  -4.330   9.081  1.00 78.54           O  
ANISOU 2380  OE1 GLU A 336    10994   8249  10599    972  -2837    103       O  
ATOM   2381  OE2 GLU A 336      45.005  -5.089   9.453  1.00 81.55           O1-
ANISOU 2381  OE2 GLU A 336    11236   9130  10618   1112  -2770     30       O1-
ATOM   2382  N   ALA A 337      49.987  -8.937   8.400  1.00 48.55           N  
ANISOU 2382  N   ALA A 337     6515   4301   7631    359  -2731    420       N  
ATOM   2383  CA  ALA A 337      51.293  -9.329   7.882  1.00 47.02           C  
ANISOU 2383  CA  ALA A 337     6196   3909   7759    247  -2706    441       C  
ATOM   2384  C   ALA A 337      51.217  -9.672   6.399  1.00 54.78           C  
ANISOU 2384  C   ALA A 337     7189   4845   8781    249  -2503    476       C  
ATOM   2385  O   ALA A 337      52.146  -9.373   5.638  1.00 59.87           O  
ANISOU 2385  O   ALA A 337     7815   5308   9626    183  -2386    458       O  
ATOM   2386  CB  ALA A 337      51.843 -10.509   8.683  1.00 37.41           C  
ANISOU 2386  CB  ALA A 337     4815   2734   6666    148  -2815    463       C  
ATOM   2387  N   LEU A 338      50.115 -10.291   5.968  1.00 50.82           N  
ANISOU 2387  N   LEU A 338     6718   4513   8079    313  -2439    511       N  
ATOM   2388  CA  LEU A 338      49.959 -10.657   4.564  1.00 47.93           C  
ANISOU 2388  CA  LEU A 338     6378   4109   7726    328  -2264    540       C  
ATOM   2389  C   LEU A 338      49.553  -9.469   3.700  1.00 56.25           C  
ANISOU 2389  C   LEU A 338     7653   5085   8633    436  -2155    514       C  
ATOM   2390  O   LEU A 338      49.903  -9.427   2.515  1.00 60.99           O  
ANISOU 2390  O   LEU A 338     8319   5559   9295    412  -1984    527       O  
ATOM   2391  CB  LEU A 338      48.933 -11.784   4.427  1.00 44.48           C  
ANISOU 2391  CB  LEU A 338     5890   3870   7141    352  -2261    577       C  
ATOM   2392  CG  LEU A 338      49.307 -13.105   5.103  1.00 40.46           C  
ANISOU 2392  CG  LEU A 338     5222   3399   6751    232  -2337    615       C  
ATOM   2393  CD1 LEU A 338      48.110 -14.041   5.178  1.00 44.85           C  
ANISOU 2393  CD1 LEU A 338     5774   4157   7110    240  -2342    649       C  
ATOM   2394  CD2 LEU A 338      50.465 -13.772   4.376  1.00 40.26           C  
ANISOU 2394  CD2 LEU A 338     5077   3208   7012    148  -2261    624       C  
ATOM   2395  N   LYS A 339      48.818  -8.506   4.264  1.00 57.55           N  
ANISOU 2395  N   LYS A 339     7955   5324   8588    559  -2243    470       N  
ATOM   2396  CA  LYS A 339      48.489  -7.292   3.520  1.00 49.49           C  
ANISOU 2396  CA  LYS A 339     7185   4203   7415    677  -2160    437       C  
ATOM   2397  C   LYS A 339      49.749  -6.511   3.169  1.00 56.87           C  
ANISOU 2397  C   LYS A 339     8211   4856   8541    553  -2053    434       C  
ATOM   2398  O   LYS A 339      49.928  -6.076   2.025  1.00 68.22           O  
ANISOU 2398  O   LYS A 339     9819   6152   9948    546  -1873    448       O  
ATOM   2399  CB  LYS A 339      47.528  -6.417   4.326  1.00 49.22           C  
ANISOU 2399  CB  LYS A 339     7260   4306   7137    842  -2291    362       C  
ATOM   2400  CG  LYS A 339      46.057  -6.693   4.070  1.00 64.13           C  
ANISOU 2400  CG  LYS A 339     9148   6463   8756   1011  -2299    318       C  
ATOM   2401  CD  LYS A 339      45.181  -5.600   4.667  1.00 69.42           C  
ANISOU 2401  CD  LYS A 339     9942   7242   9193   1193  -2387    205       C  
ATOM   2402  CE  LYS A 339      45.281  -5.568   6.184  1.00 67.81           C  
ANISOU 2402  CE  LYS A 339     9627   7130   9007   1140  -2515    167       C  
ATOM   2403  NZ  LYS A 339      44.440  -4.486   6.769  1.00 66.80           N1+
ANISOU 2403  NZ  LYS A 339     9616   7103   8663   1325  -2589     36       N1+
ATOM   2404  N   ASP A 340      50.630  -6.325   4.140  1.00 53.58           N  
ANISOU 2404  N   ASP A 340     7686   4360   8311    442  -2151    406       N  
ATOM   2405  CA  ASP A 340      51.852  -5.560   3.927  1.00 51.98           C  
ANISOU 2405  CA  ASP A 340     7535   3915   8301    294  -2044    371       C  
ATOM   2406  C   ASP A 340      52.813  -6.355   3.052  1.00 54.53           C  
ANISOU 2406  C   ASP A 340     7704   4157   8860    135  -1860    385       C  
ATOM   2407  O   ASP A 340      53.191  -7.475   3.421  1.00 57.75           O  
ANISOU 2407  O   ASP A 340     7850   4652   9441     81  -1936    394       O  
ATOM   2408  CB  ASP A 340      52.496  -5.225   5.271  1.00 56.07           C  
ANISOU 2408  CB  ASP A 340     7944   4397   8963    229  -2235    315       C  
ATOM   2409  CG  ASP A 340      53.437  -4.038   5.193  1.00 65.20           C  
ANISOU 2409  CG  ASP A 340     9223   5322  10227    104  -2141    246       C  
ATOM   2410  OD1 ASP A 340      54.279  -3.994   4.271  1.00 72.67           O  
ANISOU 2410  OD1 ASP A 340    10164   6131  11315    -48  -1914    235       O  
ATOM   2411  OD2 ASP A 340      53.332  -3.143   6.058  1.00 70.13           O1-
ANISOU 2411  OD2 ASP A 340     9957   5906  10785    145  -2281    193       O1-
ATOM   2412  N   PRO A 341      53.225  -5.832   1.895  1.00 50.22           N  
ANISOU 2412  N   PRO A 341     7324   3443   8314     58  -1616    381       N  
ATOM   2413  CA  PRO A 341      54.165  -6.585   1.050  1.00 47.58           C  
ANISOU 2413  CA  PRO A 341     6835   3042   8202   -101  -1422    367       C  
ATOM   2414  C   PRO A 341      55.509  -6.821   1.713  1.00 55.25           C  
ANISOU 2414  C   PRO A 341     7523   3968   9501   -270  -1459    281       C  
ATOM   2415  O   PRO A 341      56.129  -7.864   1.474  1.00 64.10           O  
ANISOU 2415  O   PRO A 341     8392   5132  10831   -334  -1421    256       O  
ATOM   2416  CB  PRO A 341      54.292  -5.703  -0.201  1.00 44.84           C  
ANISOU 2416  CB  PRO A 341     6798   2498   7742   -163  -1153    372       C  
ATOM   2417  CG  PRO A 341      53.933  -4.330   0.267  1.00 48.56           C  
ANISOU 2417  CG  PRO A 341     7532   2881   8038    -98  -1215    363       C  
ATOM   2418  CD  PRO A 341      52.876  -4.525   1.313  1.00 48.51           C  
ANISOU 2418  CD  PRO A 341     7461   3083   7887    109  -1501    382       C  
ATOM   2419  N   VAL A 342      55.980  -5.884   2.539  1.00 52.35           N  
ANISOU 2419  N   VAL A 342     7183   3520   9188   -329  -1544    218       N  
ATOM   2420  CA  VAL A 342      57.201  -6.118   3.304  1.00 51.48           C  
ANISOU 2420  CA  VAL A 342     6774   3398   9389   -460  -1632    117       C  
ATOM   2421  C   VAL A 342      56.944  -7.132   4.411  1.00 59.00           C  
ANISOU 2421  C   VAL A 342     7496   4515  10408   -343  -1932    148       C  
ATOM   2422  O   VAL A 342      57.782  -8.000   4.686  1.00 65.85           O  
ANISOU 2422  O   VAL A 342     8073   5415  11533   -388  -2003     97       O  
ATOM   2423  CB  VAL A 342      57.748  -4.790   3.858  1.00 45.08           C  
ANISOU 2423  CB  VAL A 342     6076   2450   8603   -567  -1638     29       C  
ATOM   2424  CG1 VAL A 342      58.923  -5.042   4.792  1.00 46.36           C  
ANISOU 2424  CG1 VAL A 342     5906   2635   9073   -670  -1782    -93       C  
ATOM   2425  CG2 VAL A 342      58.163  -3.875   2.716  1.00 46.92           C  
ANISOU 2425  CG2 VAL A 342     6556   2488   8783   -734  -1311     -4       C  
ATOM   2426  N   GLY A 343      55.780  -7.047   5.058  1.00 56.77           N  
ANISOU 2426  N   GLY A 343     7352   4335   9884   -190  -2113    223       N  
ATOM   2427  CA  GLY A 343      55.425  -8.049   6.049  1.00 50.04           C  
ANISOU 2427  CA  GLY A 343     6342   3631   9039   -106  -2370    267       C  
ATOM   2428  C   GLY A 343      55.286  -9.433   5.447  1.00 51.41           C  
ANISOU 2428  C   GLY A 343     6377   3900   9256    -90  -2311    325       C  
ATOM   2429  O   GLY A 343      55.607 -10.436   6.090  1.00 60.14           O  
ANISOU 2429  O   GLY A 343     7294   5063  10492    -87  -2478    334       O  
ATOM   2430  N   ARG A 344      54.811  -9.507   4.201  1.00 49.17           N  
ANISOU 2430  N   ARG A 344     6210   3617   8855    -76  -2084    361       N  
ATOM   2431  CA  ARG A 344      54.705 -10.795   3.525  1.00 42.73           C  
ANISOU 2431  CA  ARG A 344     5277   2874   8086    -70  -2010    399       C  
ATOM   2432  C   ARG A 344      56.082 -11.358   3.197  1.00 43.14           C  
ANISOU 2432  C   ARG A 344     5085   2831   8473   -174  -1937    320       C  
ATOM   2433  O   ARG A 344      56.302 -12.571   3.298  1.00 58.11           O  
ANISOU 2433  O   ARG A 344     6804   4781  10495   -155  -2015    328       O  
ATOM   2434  CB  ARG A 344      53.865 -10.655   2.254  1.00 47.22           C  
ANISOU 2434  CB  ARG A 344     6046   3450   8444    -21  -1802    443       C  
ATOM   2435  CG  ARG A 344      53.658 -11.964   1.508  1.00 40.30           C  
ANISOU 2435  CG  ARG A 344     5071   2644   7597    -15  -1726    475       C  
ATOM   2436  CD  ARG A 344      52.761 -11.796   0.288  1.00 42.21           C  
ANISOU 2436  CD  ARG A 344     5525   2891   7622     49  -1557    512       C  
ATOM   2437  NE  ARG A 344      51.379 -11.495   0.652  1.00 52.85           N  
ANISOU 2437  NE  ARG A 344     7023   4379   8680    190  -1680    558       N  
ATOM   2438  CZ  ARG A 344      50.347 -11.594  -0.182  1.00 62.30           C  
ANISOU 2438  CZ  ARG A 344     8361   5642   9668    294  -1623    586       C  
ATOM   2439  NH1 ARG A 344      50.538 -11.992  -1.432  1.00 67.33           N1+
ANISOU 2439  NH1 ARG A 344     9039   6197  10348    264  -1446    590       N1+
ATOM   2440  NH2 ARG A 344      49.123 -11.301   0.237  1.00 55.97           N  
ANISOU 2440  NH2 ARG A 344     7650   5000   8614    435  -1751    593       N  
ATOM   2441  N   GLU A 345      57.020 -10.493   2.802  1.00 48.82           N  
ANISOU 2441  N   GLU A 345     5798   3411   9338   -289  -1781    226       N  
ATOM   2442  CA  GLU A 345      58.373 -10.951   2.505  1.00 57.88           C  
ANISOU 2442  CA  GLU A 345     6680   4491  10821   -392  -1697    108       C  
ATOM   2443  C   GLU A 345      59.070 -11.453   3.763  1.00 58.83           C  
ANISOU 2443  C   GLU A 345     6545   4636  11171   -353  -1989     53       C  
ATOM   2444  O   GLU A 345      59.700 -12.517   3.754  1.00 66.43           O  
ANISOU 2444  O   GLU A 345     7273   5605  12363   -322  -2054      4       O  
ATOM   2445  CB  GLU A 345      59.186  -9.828   1.858  1.00 75.54           C  
ANISOU 2445  CB  GLU A 345     8982   6589  13129   -564  -1445      2       C  
ATOM   2446  CG  GLU A 345      58.737  -9.441   0.460  1.00 94.44           C  
ANISOU 2446  CG  GLU A 345    11642   8911  15331   -620  -1143     45       C  
ATOM   2447  CD  GLU A 345      59.678  -8.449  -0.197  1.00113.14           C  
ANISOU 2447  CD  GLU A 345    14086  11126  17777   -839   -874    -64       C  
ATOM   2448  OE1 GLU A 345      60.907  -8.659  -0.123  1.00119.92           O  
ANISOU 2448  OE1 GLU A 345    14658  11977  18929   -967   -819   -212       O  
ATOM   2449  OE2 GLU A 345      59.191  -7.455  -0.779  1.00116.56           O1-
ANISOU 2449  OE2 GLU A 345    14875  11444  17969   -882   -723     -9       O1-
ATOM   2450  N   GLN A 346      58.971 -10.694   4.859  1.00 56.54           N  
ANISOU 2450  N   GLN A 346     6316   4344  10824   -339  -2183     52       N  
ATOM   2451  CA  GLN A 346      59.642 -11.084   6.095  1.00 50.91           C  
ANISOU 2451  CA  GLN A 346     5397   3637  10310   -294  -2486     -4       C  
ATOM   2452  C   GLN A 346      59.003 -12.326   6.707  1.00 50.31           C  
ANISOU 2452  C   GLN A 346     5307   3644  10162   -169  -2731    110       C  
ATOM   2453  O   GLN A 346      59.702 -13.171   7.279  1.00 59.35           O  
ANISOU 2453  O   GLN A 346     6263   4761  11527   -110  -2940     70       O  
ATOM   2454  CB  GLN A 346      59.626  -9.920   7.086  1.00 56.12           C  
ANISOU 2454  CB  GLN A 346     6160   4270  10893   -317  -2627    -36       C  
ATOM   2455  CG  GLN A 346      60.397  -8.697   6.610  1.00 60.72           C  
ANISOU 2455  CG  GLN A 346     6760   4755  11556   -477  -2399   -165       C  
ATOM   2456  CD  GLN A 346      61.869  -8.988   6.383  1.00 71.97           C  
ANISOU 2456  CD  GLN A 346     7869   6149  13325   -570  -2321   -341       C  
ATOM   2457  NE2 GLN A 346      62.365  -8.636   5.202  1.00 75.37           N  
ANISOU 2457  NE2 GLN A 346     8298   6521  13818   -726  -1984   -418       N  
ATOM   2458  OE1 GLN A 346      62.550  -9.528   7.255  1.00 76.79           O  
ANISOU 2458  OE1 GLN A 346     8255   6791  14130   -496  -2560   -416       O  
ATOM   2459  N   PHE A 347      57.678 -12.451   6.602  1.00 52.60           N  
ANISOU 2459  N   PHE A 347     5814   4040  10130   -129  -2703    239       N  
ATOM   2460  CA  PHE A 347      57.008 -13.668   7.048  1.00 47.22           C  
ANISOU 2460  CA  PHE A 347     5157   3476   9308    -87  -2841    325       C  
ATOM   2461  C   PHE A 347      57.520 -14.879   6.276  1.00 48.79           C  
ANISOU 2461  C   PHE A 347     5195   3651   9692    -83  -2764    305       C  
ATOM   2462  O   PHE A 347      57.873 -15.906   6.867  1.00 57.97           O  
ANISOU 2462  O   PHE A 347     6287   4803  10938    -85  -2933    288       O  
ATOM   2463  CB  PHE A 347      55.493 -13.514   6.880  1.00 46.25           C  
ANISOU 2463  CB  PHE A 347     5276   3498   8798    -62  -2738    423       C  
ATOM   2464  CG  PHE A 347      54.686 -14.623   7.502  1.00 48.43           C  
ANISOU 2464  CG  PHE A 347     5634   3906   8862    -67  -2811    489       C  
ATOM   2465  CD1 PHE A 347      55.242 -15.469   8.447  1.00 46.79           C  
ANISOU 2465  CD1 PHE A 347     5386   3662   8729    -96  -2972    474       C  
ATOM   2466  CD2 PHE A 347      53.363 -14.816   7.135  1.00 44.96           C  
ANISOU 2466  CD2 PHE A 347     5340   3605   8139    -42  -2694    558       C  
ATOM   2467  CE1 PHE A 347      54.498 -16.486   9.014  1.00 53.57           C  
ANISOU 2467  CE1 PHE A 347     6371   4612   9371   -109  -2995    548       C  
ATOM   2468  CE2 PHE A 347      52.612 -15.830   7.698  1.00 44.16           C  
ANISOU 2468  CE2 PHE A 347     5314   3610   7856    -64  -2732    618       C  
ATOM   2469  CZ  PHE A 347      53.181 -16.667   8.639  1.00 52.25           C  
ANISOU 2469  CZ  PHE A 347     6321   4586   8946   -105  -2874    622       C
[truncated: 1,552,317 more chars]
