# Supplementary material for: Unveiling the Mechanism of Compound Ku-Shen Injection in Liver Cancer Treatment through an Ingredient–Target Network Analysis
Source: Genes (Basel). 2024 Sep 29;15(10):1278. doi: 10.3390/genes15101278 (PMC11507192; doi:10.3390/genes15101278)
Supplement: Supplementary file 1 [file genes-15-01278-s001.zip › S3/Docking/Oxymatrin-ESR1 CID91466_3DT3/3dt3_Q.e.map]

GRID_PARAMETER_FILE D:/autoduck_test/CID91466_6n9g/CID91466_6n9g.gpf
GRID_DATA_FILE 6n9g_Q.maps.fld
MACROMOLECULE 6n9g_Q.pdbqt
SPACING 1.000
NELEMENTS 108 148 134
CENTER 19.201 28.534 -31.058
-0.117
-0.118
-0.118
-0.118
-0.119
-0.119
-0.119
-0.120
-0.120
-0.120
-0.121
-0.121
-0.121
-0.121
-0.122
-0.122
-0.122
-0.122
-0.123
-0.123
-0.123
-0.123
-0.123
-0.124
-0.124
-0.124
-0.124
-0.124
-0.124
-0.125
-0.125
-0.125
-0.125
-0.125
-0.125
-0.125
-0.125
-0.125
-0.125
-0.126
-0.126
-0.126
-0.126
-0.126
-0.126
-0.126
-0.126
-0.126
-0.126
-0.126
-0.126
-0.125
-0.125
-0.125
-0.125
-0.125
-0.125
-0.125
-0.125
-0.125
-0.125
-0.124
-0.124
-0.124
-0.124
-0.124
-0.124
-0.123
-0.123
-0.123
-0.123
-0.123
-0.122
-0.122
-0.122
-0.122
-0.122
-0.121
-0.121
-0.121
-0.121
-0.120
-0.120
-0.120
-0.119
-0.119
-0.119
-0.119
-0.118
-0.118
-0.118
-0.117
-0.117
-0.117
-0.117
-0.116
-0.116
-0.116
-0.115
-0.115
-0.115
-0.114
-0.114
-0.114
-0.113
-0.113
-0.113
-0.112
-0.112
-0.118
-0.118
-0.119
-0.119
-0.119
-0.120
-0.120
-0.120
-0.121
-0.121
-0.121
-0.121
-0.122
-0.122
-0.122
-0.122
-0.123
-0.123
-0.123
-0.123
-0.124
-0.124
-0.124
-0.124
-0.124
-0.125
-0.125
-0.125
-0.125
-0.125
-0.125
-0.125
-0.126
-0.126
-0.126
-0.126
-0.126
-0.126
-0.126
-0.126
-0.126
-0.126
-0.126
-0.126
-0.126
-0.126
-0.126
-0.126
-0.126
-0.126
-0.126
-0.126
-0.126
-0.126
-0.126
-0.126
-0.126
-0.126
-0.125
-0.125
-0.125
-0.125
-0.125
-0.125
-0.125
-0.124
-0.124
-0.124
-0.124
-0.124
-0.123
-0.123
-0.123
-0.123
-0.123
-0.122
-0.122
-0.122
-0.122
-0.121
-0.121
-0.121
-0.121
-0.120
-0.120
-0.120
-0.119
-0.119
-0.119
-0.118
-0.118
-0.118
-0.118
-0.117
-0.117
-0.117
-0.116
-0.116
-0.116
-0.115
-0.115
-0.115
-0.114
-0.114
-0.114
-0.113
-0.113
-0.113
-0.112
-0.118
-0.119
-0.119
-0.120
-0.120
-0.120
-0.120
-0.121
-0.121
-0.121
-0.122
-0.122
-0.122
-0.123
-0.123
-0.123
-0.123
-0.124
-0.124
-0.124
-0.124
-0.124
-0.125
-0.125
-0.125
-0.125
-0.125
-0.126
-0.126
-0.126
-0.126
-0.126
-0.126
-0.126
-0.126
-0.127
-0.127
-0.127
-0.127
-0.127
-0.127
-0.127
-0.127
-0.127
-0.127
-0.127
-0.127
-0.127
-0.127
-0.127
-0.127
-0.127
-0.127
-0.127
-0.126
-0.126
-0.126
-0.126
-0.126
-0.126
-0.126
-0.126
-0.125
-0.125
-0.125
-0.125
-0.125
-0.125
-0.124
-0.124
-0.124
-0.124
-0.124
-0.123
-0.123
-0.123
-0.123
-0.122
-0.122
-0.122
-0.122
-0.121
-0.121
-0.121
-0.120
-0.120
-0.120
-0.120
-0.119
-0.119
-0.119
-0.118
-0.118
-0.118
-0.117
-0.117
-0.117
-0.116
-0.116
-0.116
-0.115
-0.115
-0.115
-0.114
-0.114
-0.114
-0.113
-0.113
-0.113
-0.119
-0.119
-0.120
-0.120
-0.120
-0.121
-0.121
-0.121
-0.122
-0.122
-0.122
-0.123
-0.123
-0.123
-0.123
-0.124
-0.124
-0.124
-0.124
-0.125
-0.125
-0.125
-0.125
-0.125
-0.126
-0.126
-0.126
-0.126
-0.126
-0.126
-0.127
-0.127
-0.127
-0.127
-0.127
-0.127
-0.127
-0.127
-0.127
-0.127
-0.127
-0.127
-0.128
-0.128
-0.128
-0.128
-0.128
-0.127
-0.127
-0.127
-0.127
-0.127
-0.127
-0.127
-0.127
-0.127
-0.127
-0.127
-0.127
-0.126
-0.126
-0.126
-0.126
-0.126
-0.126
-0.125
-0.125
-0.125
-0.125
-0.125
-0.124
-0.124
-0.124
-0.124
-0.124
-0.123
-0.123
-0.123
-0.123
-0.122
-0.122
-0.122
-0.121
-0.121
-0.121
-0.121
-0.120
-0.120
-0.120
-0.119
-0.119
-0.119
-0.118
-0.118
-0.118
-0.117
-0.117
-0.117
-0.116
-0.116
-0.116
-0.115
-0.115
-0.115
-0.114
-0.114
-0.114
-0.113
-0.113
-0.120
-0.120
-0.120
-0.121
-0.121
-0.121
-0.122
-0.122
-0.122
-0.123
-0.123
-0.123
-0.123
-0.124
-0.124
-0.124
-0.125
-0.125
-0.125
-0.125
-0.126
-0.126
-0.126
-0.126
-0.126
-0.127
-0.127
-0.127
-0.127
-0.127
-0.127
-0.127
-0.128
-0.128
-0.128
-0.128
-0.128
-0.128
-0.128
-0.128
-0.128
-0.128
-0.128
-0.128
-0.128
-0.128
-0.128
-0.128
-0.128
-0.128
-0.128
-0.128
-0.128
-0.128
-0.128
-0.128
-0.127
-0.127
-0.127
-0.127
-0.127
-0.127
-0.127
-0.126
-0.126
-0.126
-0.126
-0.126
-0.125
-0.125
-0.125
-0.125
-0.125
-0.124
-0.124
-0.124
-0.124
-0.123
-0.123
-0.123
-0.123
-0.122
-0.122
-0.122
-0.121
-0.121
-0.121
-0.120
-0.120
-0.120
-0.119
-0.119
-0.119
-0.119
-0.118
-0.118
-0.117
-0.117
-0.117
-0.116
-0.116
-0.116
-0.115
-0.115
-0.115
-0.114
-0.114
-0.114
-0.113
-0.120
-0.120
-0.121
-0.121
-0.122
-0.122
-0.122
-0.123
-0.123
-0.123
-0.123
-0.124
-0.124
-0.124
-0.125
-0.125
-0.125
-0.125
-0.126
-0.126
-0.126
-0.126
-0.127
-0.127
-0.127
-0.127
-0.127
-0.127
-0.128
-0.128
-0.128
-0.128
-0.128
-0.128
-0.128
-0.128
-0.129
-0.129
-0.129
-0.129
-0.129
-0.129
-0.129
-0.129
-0.129
-0.129
-0.129
-0.129
-0.129
-0.129
-0.129
-0.129
-0.128
-0.128
-0.128
-0.128
-0.128
-0.128
-0.128
-0.128
-0.127
-0.127
-0.127
-0.127
-0.127
-0.127
-0.126
-0.126
-0.126
-0.126
-0.126
-0.125
-0.125
-0.125
-0.125
-0.124
-0.124
-0.124
-0.124
-0.123
-0.123
-0.123
-0.122
-0.122
-0.122
-0.122
-0.121
-0.121
-0.121
-0.120
-0.120
-0.120
-0.119
-0.119
-0.119
-0.118
-0.118
-0.118
-0.117
-0.117
-0.116
-0.116
-0.116
-0.115
-0.115
-0.115
-0.114
-0.114
-0.114
-0.121
-0.121
-0.121
-0.122
-0.122
-0.122
-0.123
-0.123
-0.123
-0.124
-0.124
-0.124
-0.125
-0.125
-0.125
-0.126
-0.126
-0.126
-0.126
-0.127
-0.127
-0.127
-0.127
-0.127
-0.128
-0.128
-0.128
-0.128
-0.128
-0.128
-0.129
-0.129
-0.129
-0.129
-0.129
-0.129
-0.129
-0.129
-0.129
-0.129
-0.129
-0.129
-0.129
-0.129
-0.129
-0.129
-0.129
-0.129
-0.129
-0.129
-0.129
-0.129
-0.129
-0.129
-0.129
-0.129
-0.129
-0.128
-0.128
-0.128
-0.128
-0.128
-0.128
-0.128
-0.127
-0.127
-0.127
-0.127
-0.127
-0.126
-0.126
-0.126
-0.126
-0.125
-0.125
-0.125
-0.125
-0.124
-0.124
-0.124
-0.123
-0.123
-0.123
-0.123
-0.122
-0.122
-0.122
-0.121
-0.121
-0.121
-0.120
-0.120
-0.120
-0.119
-0.119
-0.119
-0.118
-0.118
-0.118
-0.117
-0.117
-0.117
-0.116
-0.116
-0.115
-0.115
-0.115
-0.114
-0.114
-0.121
-0.122
-0.122
-0.122
-0.123
-0.123
-0.123
-0.124
-0.124
-0.124
-0.125
-0.125
-0.125
-0.126
-0.126
-0.126
-0.126
-0.127
-0.127
-0.127
-0.127
-0.128
-0.128
-0.128
-0.128
-0.128
-0.129
-0.129
-0.129
-0.129
-0.129
-0.129
-0.129
-0.130
-0.130
-0.130
-0.130
-0.130
-0.130
-0.130
-0.130
-0.130
-0.130
-0.130
-0.130
-0.130
-0.130
-0.130
-0.130
-0.130
-0.130
-0.130
-0.130
-0.130
-0.129
-0.129
-0.129
-0.129
-0.129
-0.129
-0.129
-0.128
-0.128
-0.128
-0.128
-0.128
-0.128
-0.127
-0.127
-0.127
-0.127
-0.126
-0.126
-0.126
-0.126
-0.125
-0.125
-0.125
-0.125
-0.124
-0.124
-0.124
-0.123
-0.123
-0.123
-0.122
-0.122
-0.122
-0.121
-0.121
-0.121
-0.120
-0.120
-0.120
-0.119
-0.119
-0.119
-0.118
-0.118
-0.118
-0.117
-0.117
-0.117
-0.116
-0.116
-0.115
-0.115
-0.115
-0.114
-0.122
-0.122
-0.123
-0.123
-0.123
-0.124
-0.124
-0.124
-0.125
-0.125
-0.125
-0.126
-0.126
-0.126
-0.127
-0.127
-0.127
-0.127
-0.128
-0.128
-0.128
-0.128
-0.129
-0.129
-0.129
-0.129
-0.129
-0.129
-0.130
-0.130
-0.130
-0.130
-0.130
-0.130
-0.130
-0.130
-0.131
-0.131
-0.131
-0.131
-0.131
-0.131
-0.131
-0.131
-0.131
-0.131
-0.131
-0.131
-0.131
-0.131
-0.130
-0.130
-0.130
-0.130
-0.130
-0.130
-0.130
-0.130
-0.130
-0.129
-0.129
-0.129
-0.129
-0.129
-0.129
-0.128
-0.128
-0.128
-0.128
-0.127
-0.127
-0.127
-0.127
-0.126
-0.126
-0.126
-0.126
-0.125
-0.125
-0.125
-0.124
-0.124
-0.124
-0.124
-0.123
-0.123
-0.123
-0.122
-0.122
-0.122
-0.121
-0.121
-0.121
-0.120
-0.120
-0.119
-0.119
-0.119
-0.118
-0.118
-0.118
-0.117
-0.117
-0.117
-0.116
-0.116
-0.115
-0.115
-0.115
-0.122
-0.123
-0.123
-0.124
-0.124
-0.124
-0.125
-0.125
-0.125
-0.126
-0.126
-0.126
-0.127
-0.127
-0.127
-0.127
-0.128
-0.128
-0.128
-0.128
-0.129
-0.129
-0.129
-0.129
-0.130
-0.130
-0.130
-0.130
-0.130
-0.130
-0.131
-0.131
-0.131
-0.131
-0.131
-0.131
-0.131
-0.131
-0.131
-0.131
-0.131
-0.131
-0.131
-0.131
-0.131
-0.131
-0.131
-0.131
-0.131
-0.131
-0.131
-0.131
-0.131
-0.131
-0.131
-0.131
-0.130
-0.130
-0.130
-0.130
-0.130
-0.130
-0.129
-0.129
-0.129
-0.129
-0.129
-0.128
-0.128
-0.128
-0.128
-0.127
-0.127
-0.127
-0.127
-0.126
-0.126
-0.126
-0.126
-0.125
-0.125
-0.125
-0.124
-0.124
-0.124
-0.123
-0.123
-0.123
-0.122
-0.122
-0.122
-0.121
-0.121
-0.121
-0.120
-0.120
-0.120
-0.119
-0.119
-0.118
-0.118
-0.118
-0.117
-0.117
-0.117
-0.116
-0.116
-0.115
-0.115
-0.123
-0.123
-0.124
-0.124
-0.124
-0.125
-0.125
-0.126
-0.126
-0.126
-0.127
-0.127
-0.127
-0.128
-0.128
-0.128
-0.128
-0.129
-0.129
-0.129
-0.129
-0.130
-0.130
-0.130
-0.130
-0.130
-0.131
-0.131
-0.131
-0.131
-0.131
-0.131
-0.132
-0.132
-0.132
-0.132
-0.132
-0.132
-0.132
-0.132
-0.132
-0.132
-0.132
-0.132
-0.132
-0.132
-0.132
-0.132
-0.132
-0.132
-0.132
-0.132
-0.132
-0.131
-0.131
-0.131
-0.131
-0.131
-0.131
-0.131
-0.130
-0.130
-0.130
-0.130
-0.130
-0.129
-0.129
-0.129
-0.129
-0.129
-0.128
-0.128
-0.128
-0.127
-0.127
-0.127
-0.127
-0.126
-0.126
-0.126
-0.125
-0.125
-0.125
-0.124
-0.124
-0.124
-0.123
-0.123
-0.123
-0.122
-0.122
-0.122
-0.121
-0.121
-0.121
-0.120
-0.120
-0.120
-0.119
-0.119
-0.118
-0.118
-0.118
-0.117
-0.117
-0.116
-0.116
-0.116
-0.115
-0.124
-0.124
-0.124
-0.125
-0.125
-0.125
-0.126
-0.126
-0.127
-0.127
-0.127
-0.128
-0.128
-0.128
-0.128
-0.129
-0.129
-0.129
-0.130
-0.130
-0.130
-0.130
-0.131
-0.131
-0.131
-0.131
-0.131
-0.131
-0.132
-0.132
-0.132
-0.132
-0.132
-0.132
-0.132
-0.132
-0.133
-0.133
-0.133
-0.133
-0.133
-0.133
-0.133
-0.133
-0.133
-0.133
-0.133
-0.133
-0.133
-0.132
-0.132
-0.132
-0.132
-0.132
-0.132
-0.132
-0.132
-0.132
-0.131
-0.131
-0.131
-0.131
-0.131
-0.130
-0.130
-0.130
-0.130
-0.130
-0.129
-0.129
-0.129
-0.129
-0.128
-0.128
-0.128
-0.127
-0.127
-0.127
-0.127
-0.126
-0.126
-0.126
-0.125
-0.125
-0.125
-0.124
-0.124
-0.124
-0.123
-0.123
-0.123
-0.122
-0.122
-0.121
-0.121
-0.121
-0.120
-0.120
-0.120
-0.119
-0.119
-0.118
-0.118
-0.118
-0.117
-0.117
-0.116
-0.116
-0.116
-0.124
-0.125
-0.125
-0.125
-0.126
-0.126
-0.126
-0.127
-0.127
-0.128
-0.128
-0.128
-0.128
-0.129
-0.129
-0.129
-0.130
-0.130
-0.130
-0.130
-0.131
-0.131
-0.131
-0.131
-0.132
-0.132
-0.132
-0.132
-0.132
-0.133
-0.133
-0.133
-0.133
-0.133
-0.133
-0.133
-0.133
-0.133
-0.133
-0.133
-0.133
-0.133
-0.133
-0.133
-0.133
-0.133
-0.133
-0.133
-0.133
-0.133
-0.133
-0.133
-0.133
-0.133
-0.133
-0.132
-0.132
-0.132
-0.132
-0.132
-0.132
-0.131
-0.131
-0.131
-0.131
-0.131
-0.130
-0.130
-0.130
-0.130
-0.129
-0.129
-0.129
-0.129
-0.128
-0.128
-0.128
-0.127
-0.127
-0.127
-0.126
-0.126
-0.126
-0.125
-0.125
-0.125
-0.124
-0.124
-0.124
-0.123
-0.123
-0.123
-0.122
-0.122
-0.121
-0.121
-0.121
-0.120
-0.120
-0.120
-0.119
-0.119
-0.118
-0.118
-0.118
-0.117
-0.117
-0.116
-0.116
-0.125
-0.125
-0.126
-0.126
-0.126
-0.127
-0.127
-0.127
-0.128
-0.128
-0.128
-0.129
-0.129
-0.129
-0.130
-0.130
-0.130
-0.131
-0.131
-0.131
-0.131
-0.132
-0.132
-0.132
-0.132
-0.133
-0.133
-0.133
-0.133
-0.133
-0.133
-0.133
-0.134
-0.134
-0.134
-0.134
-0.134
-0.134
-0.134
-0.134
-0.134
-0.134
-0.134
-0.134
-0.134
-0.134
-0.134
-0.134
-0.134
-0.134
-0.134
-0.134
-0.134
-0.133
-0.133
-0.133
-0.133
-0.133
-0.133
-0.132
-0.132
-0.132
-0.132
-0.132
-0.131
-0.131
-0.131
-0.131
-0.130
-0.130
-0.130
-0.130
-0.129
-0.129
-0.129
-0.128
-0.128
-0.128
-0.128
-0.127
-0.127
-0.127
-0.126
-0.126
-0.126
-0.125
-0.125
-0.124
-0.124
-0.124
-0.123
-0.123
-0.123
-0.122
-0.122
-0.121
-0.121
-0.121
-0.120
-0.120
-0.120
-0.119
-0.119
-0.118
-0.118
-0.118
-0.117
-0.117
-0.116
-0.125
-0.126
-0.126
-0.127
-0.127
-0.127
-0.128
-0.128
-0.128
-0.129
-0.129
-0.129
-0.130
-0.130
-0.130
-0.131
-0.131
-0.131
-0.132
-0.132
-0.132
-0.132
-0.133
-0.133
-0.133
-0.133
-0.133
-0.134
-0.134
-0.134
-0.134
-0.134
-0.134
-0.134
-0.135
-0.135
-0.135
-0.135
-0.135
-0.135
-0.135
-0.135
-0.135
-0.135
-0.135
-0.135
-0.135
-0.135
-0.135
-0.134
-0.134
-0.134
-0.134
-0.134
-0.134
-0.134
-0.134
-0.133
-0.133
-0.133
-0.133
-0.133
-0.132
-0.132
-0.132
-0.132
-0.132
-0.131
-0.131
-0.131
-0.130
-0.130
-0.130
-0.130
-0.129
-0.129
-0.129
-0.128
-0.128
-0.128
-0.127
-0.127
-0.127
-0.126
-0.126
-0.126
-0.125
-0.125
-0.125
-0.124
-0.124
-0.123
-0.123
-0.123
-0.122
-0.122
-0.122
-0.121
-0.121
-0.120
-0.120
-0.120
-0.119
-0.119
-0.118
-0.118
-0.118
-0.117
-0.117
-0.126
-0.126
-0.127
-0.127
-0.128
-0.128
-0.128
-0.129
-0.129
-0.129
-0.130
-0.130
-0.130
-0.131
-0.131
-0.131
-0.132
-0.132
-0.132
-0.133
-0.133
-0.133
-0.133
-0.134
-0.134
-0.134
-0.134
-0.134
-0.134
-0.135
-0.135
-0.135
-0.135
-0.135
-0.135
-0.135
-0.135
-0.135
-0.135
-0.136
-0.136
-0.136
-0.136
-0.136
-0.135
-0.135
-0.135
-0.135
-0.135
-0.135
-0.135
-0.135
-0.135
-0.135
-0.135
-0.134
-0.134
-0.134
-0.134
-0.134
-0.134
-0.133
-0.133
-0.133
-0.133
-0.132
-0.132
-0.132
-0.132
-0.131
-0.131
-0.131
-0.130
-0.130
-0.130
-0.130
-0.129
-0.129
-0.129
-0.128
-0.128
-0.128
-0.127
-0.127
-0.126
-0.126
-0.126
-0.125
-0.125
-0.125
-0.124
-0.124
-0.123
-0.123
-0.123
-0.122
-0.122
-0.122
-0.121
-0.121
-0.120
-0.120
-0.119
-0.119
-0.119
-0.118
-0.118
-0.117
-0.117
-0.127
-0.127
-0.127
-0.128
-0.128
-0.129
-0.129
-0.129
-0.130
-0.130
-0.130
-0.131
-0.131
-0.131
-0.132
-0.132
-0.132
-0.133
-0.133
-0.133
-0.134
-0.134
-0.134
-0.134
-0.134
-0.135
-0.135
-0.135
-0.135
-0.135
-0.136
-0.136
-0.136
-0.136
-0.136
-0.136
-0.136
-0.136
-0.136
-0.136
-0.136
-0.136
-0.136
-0.136
-0.136
-0.136
-0.136
-0.136
-0.136
-0.136
-0.136
-0.136
-0.136
-0.135
-0.135
-0.135
-0.135
-0.135
-0.135
-0.134
-0.134
-0.134
-0.134
-0.133
-0.133
-0.133
-0.133
-0.132
-0.132
-0.132
-0.132
-0.131
-0.131
-0.131
-0.130
-0.130
-0.130
-0.129
-0.129
-0.129
-0.128
-0.128
-0.128
-0.127
-0.127
-0.127
-0.126
-0.126
-0.125
-0.125
-0.125
-0.124
-0.124
-0.123
-0.123
-0.123
-0.122
-0.122
-0.121
-0.121
-0.121
-0.120
-0.120
-0.119
-0.119
-0.119
-0.118
-0.118
-0.117
-0.127
-0.128
-0.128
-0.128
-0.129
-0.129
-0.130
-0.130
-0.130
-0.131
-0.131
-0.132
-0.132
-0.132
-0.133
-0.133
-0.133
-0.133
-0.134
-0.134
-0.134
-0.135
-0.135
-0.135
-0.135
-0.135
-0.136
-0.136
-0.136
-0.136
-0.136
-0.136
-0.137
-0.137
-0.137
-0.137
-0.137
-0.137
-0.137
-0.137
-0.137
-0.137
-0.137
-0.137
-0.137
-0.137
-0.137
-0.137
-0.137
-0.137
-0.136
-0.136
-0.136
-0.136
-0.136
-0.136
-0.136
-0.135
-0.135
-0.135
-0.135
-0.135
-0.134
-0.134
-0.134
-0.134
-0.133
-0.133
-0.133
-0.132
-0.132
-0.132
-0.132
-0.131
-0.131
-0.131
-0.130
-0.130
-0.130
-0.129
-0.129
-0.129
-0.128
-0.128
-0.127
-0.127
-0.127
-0.126
-0.126
-0.125
-0.125
-0.125
-0.124
-0.124
-0.124
-0.123
-0.123
-0.122
-0.122
-0.121
-0.121
-0.121
-0.120
-0.120
-0.119
-0.119
-0.119
-0.118
-0.118
-0.128
-0.128
-0.129
-0.129
-0.129
-0.130
-0.130
-0.131
-0.131
-0.131
-0.132
-0.132
-0.133
-0.133
-0.133
-0.134
-0.134
-0.134
-0.134
-0.135
-0.135
-0.135
-0.135
-0.136
-0.136
-0.136
-0.136
-0.137
-0.137
-0.137
-0.137
-0.137
-0.137
-0.137
-0.137
-0.138
-0.138
-0.138
-0.138
-0.138
-0.138
-0.138
-0.138
-0.138
-0.138
-0.138
-0.138
-0.137
-0.137
-0.137
-0.137
-0.137
-0.137
-0.137
-0.137
-0.136
-0.136
-0.136
-0.136
-0.136
-0.135
-0.135
-0.135
-0.135
-0.134
-0.134
-0.134
-0.134
-0.133
-0.133
-0.133
-0.132
-0.132
-0.132
-0.131
-0.131
-0.131
-0.130
-0.130
-0.130
-0.129
-0.129
-0.129
-0.128
-0.128
-0.127
-0.127
-0.127
-0.126
-0.126
-0.126
-0.125
-0.125
-0.124
-0.124
-0.124
-0.123
-0.123
-0.122
-0.122
-0.121
-0.121
-0.121
-0.120
-0.120
-0.119
-0.119
-0.118
-0.118
-0.128
-0.129
-0.129
-0.130
-0.130
-0.131
-0.131
-0.131
-0.132
-0.132
-0.133
-0.133
-0.133
-0.134
-0.134
-0.134
-0.135
-0.135
-0.135
-0.135
-0.136
-0.136
-0.136
-0.136
-0.137
-0.137
-0.137
-0.137
-0.137
-0.138
-0.138
-0.138
-0.138
-0.138
-0.138
-0.138
-0.138
-0.138
-0.138
-0.138
-0.138
-0.138
-0.138
-0.138
-0.138
-0.138
-0.138
-0.138
-0.138
-0.138
-0.138
-0.138
-0.138
-0.137
-0.137
-0.137
-0.137
-0.137
-0.137
-0.136
-0.136
-0.136
-0.136
-0.135
-0.135
-0.135
-0.135
-0.134
-0.134
-0.134
-0.133
-0.133
-0.133
-0.132
-0.132
-0.132
-0.131
-0.131
-0.131
-0.130
-0.130
-0.129
-0.129
-0.129
-0.128
-0.128
-0.128
-0.127
-0.127
-0.126
-0.126
-0.126
-0.125
-0.125
-0.124
-0.124
-0.123
-0.123
-0.123
-0.122
-0.122
-0.121
-0.121
-0.121
-0.120
-0.120
-0.119
-0.119
-0.118
-0.129
-0.129
-0.130
-0.130
-0.131
-0.131
-0.132
-0.132
-0.132
-0.133
-0.133
-0.134
-0.134
-0.134
-0.135
-0.135
-0.135
-0.136
-0.136
-0.136
-0.136
-0.137
-0.137
-0.137
-0.137
-0.138
-0.138
-0.138
-0.138
-0.138
-0.139
-0.139
-0.139
-0.139
-0.139
-0.139
-0.139
-0.139
-0.139
-0.139
-0.139
-0.139
-0.139
-0.139
-0.139
-0.139
-0.139
-0.139
-0.139
-0.139
-0.139
-0.138
-0.138
-0.138
-0.138
-0.138
-0.138
-0.137
-0.137
-0.137
-0.137
-0.136
-0.136
-0.136
-0.136
-0.135
-0.135
-0.135
-0.135
-0.134
-0.134
-0.134
-0.133
-0.133
-0.133
-0.132
-0.132
-0.131
-0.131
-0.131
-0.130
-0.130
-0.130
-0.129
-0.129
-0.128
-0.128
-0.128
-0.127
-0.127
-0.126
-0.126
-0.126
-0.125
-0.125
-0.124
-0.124
-0.123
-0.123
-0.123
-0.122
-0.122
-0.121
-0.121
-0.120
-0.120
-0.120
-0.119
-0.119
-0.130
-0.130
-0.131
-0.131
-0.131
-0.132
-0.132
-0.133
-0.133
-0.134
-0.134
-0.134
-0.135
-0.135
-0.135
-0.136
-0.136
-0.136
-0.137
-0.137
-0.137
-0.138
-0.138
-0.138
-0.138
-0.138
-0.139
-0.139
-0.139
-0.139
-0.139
-0.139
-0.140
-0.140
-0.140
-0.140
-0.140
-0.140
-0.140
-0.140
-0.140
-0.140
-0.140
-0.140
-0.140
-0.140
-0.140
-0.140
-0.140
-0.139
-0.139
-0.139
-0.139
-0.139
-0.139
-0.138
-0.138
-0.138
-0.138
-0.138
-0.137
-0.137
-0.137
-0.137
-0.136
-0.136
-0.136
-0.135
-0.135
-0.135
-0.134
-0.134
-0.134
-0.133
-0.133
-0.133
-0.132
-0.132
-0.132
-0.131
-0.131
-0.130
-0.130
-0.130
-0.129
-0.129
-0.128
-0.128
-0.128
-0.127
-0.127
-0.126
-0.126
-0.126
-0.125
-0.125
-0.124
-0.124
-0.123
-0.123
-0.123
-0.122
-0.122
-0.121
-0.121
-0.120
-0.120
-0.119
-0.119
-0.130
-0.131
-0.131
-0.132
-0.132
-0.133
-0.133
-0.133
-0.134
-0.134
-0.135
-0.135
-0.135
-0.136
-0.136
-0.136
-0.137
-0.137
-0.137
-0.138
-0.138
-0.138
-0.139
-0.139
-0.139
-0.139
-0.139
-0.140
-0.140
-0.140
-0.140
-0.140
-0.140
-0.140
-0.141
-0.141
-0.141
-0.141
-0.141
-0.141
-0.141
-0.141
-0.141
-0.141
-0.141
-0.141
-0.141
-0.140
-0.140
-0.140
-0.140
-0.140
-0.140
-0.140
-0.139
-0.139
-0.139
-0.139
-0.139
-0.138
-0.138
-0.138
-0.138
-0.137
-0.137
-0.137
-0.136
-0.136
-0.136
-0.135
-0.135
-0.135
-0.134
-0.134
-0.134
-0.133
-0.133
-0.133
-0.132
-0.132
-0.131
-0.131
-0.131
-0.130
-0.130
-0.129
-0.129
-0.129
-0.128
-0.128
-0.127
-0.127
-0.126
-0.126
-0.126
-0.125
-0.125
-0.124
-0.124
-0.123
-0.123
-0.122
-0.122
-0.122
-0.121
-0.121
-0.120
-0.120
-0.119
-0.131
-0.131
-0.132
-0.132
-0.133
-0.133
-0.134
-0.134
-0.135
-0.135
-0.135
-0.136
-0.136
-0.137
-0.137
-0.137
-0.138
-0.138
-0.138
-0.139
-0.139
-0.139
-0.139
-0.140
-0.140
-0.140
-0.140
-0.140
-0.141
-0.141
-0.141
-0.141
-0.141
-0.141
-0.141
-0.141
-0.142
-0.142
-0.142
-0.142
-0.142
-0.142
-0.142
-0.142
-0.141
-0.141
-0.141
-0.141
-0.141
-0.141
-0.141
-0.141
-0.140
-0.140
-0.140
-0.140
-0.140
-0.139
-0.139
-0.139
-0.139
-0.138
-0.138
-0.138
-0.138
-0.137
-0.137
-0.137
-0.136
-0.136
-0.136
-0.135
-0.135
-0.135
-0.134
-0.134
-0.133
-0.133
-0.133
-0.132
-0.132
-0.132
-0.131
-0.131
-0.130
-0.130
-0.129
-0.129
-0.129
-0.128
-0.128
-0.127
-0.127
-0.126
-0.126
-0.126
-0.125
-0.125
-0.124
-0.124
-0.123
-0.123
-0.122
-0.122
-0.121
-0.121
-0.121
-0.120
-0.120
-0.132
-0.132
-0.133
-0.133
-0.134
-0.134
-0.134
-0.135
-0.135
-0.136
-0.136
-0.137
-0.137
-0.137
-0.138
-0.138
-0.138
-0.139
-0.139
-0.139
-0.140
-0.140
-0.140
-0.140
-0.141
-0.141
-0.141
-0.141
-0.141
-0.142
-0.142
-0.142
-0.142
-0.142
-0.142
-0.142
-0.142
-0.142
-0.142
-0.142
-0.142
-0.142
-0.142
-0.142
-0.142
-0.142
-0.142
-0.142
-0.142
-0.142
-0.142
-0.141
-0.141
-0.141
-0.141
-0.141
-0.140
-0.140
-0.140
-0.140
-0.139
-0.139
-0.139
-0.139
-0.138
-0.138
-0.138
-0.137
-0.137
-0.137
-0.136
-0.136
-0.136
-0.135
-0.135
-0.134
-0.134
-0.134
-0.133
-0.133
-0.132
-0.132
-0.132
-0.131
-0.131
-0.130
-0.130
-0.129
-0.129
-0.129
-0.128
-0.128
-0.127
-0.127
-0.126
-0.126
-0.125
-0.125
-0.125
-0.124
-0.124
-0.123
-0.123
-0.122
-0.122
-0.121
-0.121
-0.120
-0.120
-0.132
-0.133
-0.133
-0.134
-0.134
-0.135
-0.135
-0.136
-0.136
-0.136
-0.137
-0.137
-0.138
-0.138
-0.138
-0.139
-0.139
-0.139
-0.140
-0.140
-0.140
-0.141
-0.141
-0.141
-0.141
-0.142
-0.142
-0.142
-0.142
-0.142
-0.143
-0.143
-0.143
-0.143
-0.143
-0.143
-0.143
-0.143
-0.143
-0.143
-0.143
-0.143
-0.143
-0.143
-0.143
-0.143
-0.143
-0.143
-0.143
-0.142
-0.142
-0.142
-0.142
-0.142
-0.142
-0.141
-0.141
-0.141
-0.141
-0.140
-0.140
-0.140
-0.140
-0.139
-0.139
-0.139
-0.138
-0.138
-0.138
-0.137
-0.137
-0.137
-0.136
-0.136
-0.135
-0.135
-0.135
-0.134
-0.134
-0.133
-0.133
-0.133
-0.132
-0.132
-0.131
-0.131
-0.130
-0.130
-0.130
-0.129
-0.129
-0.128
-0.128
-0.127
-0.127
-0.126
-0.126
-0.125
-0.125
-0.125
-0.124
-0.124
-0.123
-0.123
-0.122
-0.122
-0.121
-0.121
-0.120
-0.133
-0.133
-0.134
-0.134
-0.135
-0.135
-0.136
-0.136
-0.137
-0.137
-0.138
-0.138
-0.138
-0.139
-0.139
-0.140
-0.140
-0.140
-0.141
-0.141
-0.141
-0.142
-0.142
-0.142
-0.142
-0.143
-0.143
-0.143
-0.143
-0.143
-0.143
-0.144
-0.144
-0.144
-0.144
-0.144
-0.144
-0.144
-0.144
-0.144
-0.144
-0.144
-0.144
-0.144
-0.144
-0.144
-0.144
-0.144
-0.143
-0.143
-0.143
-0.143
-0.143
-0.143
-0.142
-0.142
-0.142
-0.142
-0.141
-0.141
-0.141
-0.141
-0.140
-0.140
-0.140
-0.139
-0.139
-0.139
-0.138
-0.138
-0.138
-0.137
-0.137
-0.136
-0.136
-0.136
-0.135
-0.135
-0.134
-0.134
-0.133
-0.133
-0.133
-0.132
-0.132
-0.131
-0.131
-0.130
-0.130
-0.130
-0.129
-0.129
-0.128
-0.128
-0.127
-0.127
-0.126
-0.126
-0.125
-0.125
-0.124
-0.124
-0.123
-0.123
-0.123
-0.122
-0.122
-0.121
-0.121
-0.134
-0.134
-0.135
-0.135
-0.136
-0.136
-0.137
-0.137
-0.138
-0.138
-0.138
-0.139
-0.139
-0.140
-0.140
-0.140
-0.141
-0.141
-0.141
-0.142
-0.142
-0.142
-0.143
-0.143
-0.143
-0.143
-0.144
-0.144
-0.144
-0.144
-0.144
-0.144
-0.145
-0.145
-0.145
-0.145
-0.145
-0.145
-0.145
-0.145
-0.145
-0.145
-0.145
-0.145
-0.145
-0.145
-0.145
-0.144
-0.144
-0.144
-0.144
-0.144
-0.144
-0.143
-0.143
-0.143
-0.143
-0.142
-0.142
-0.142
-0.142
-0.141
-0.141
-0.141
-0.140
-0.140
-0.140
-0.139
-0.139
-0.139
-0.138
-0.138
-0.137
-0.137
-0.137
-0.136
-0.136
-0.135
-0.135
-0.134
-0.134
-0.134
-0.133
-0.133
-0.132
-0.132
-0.131
-0.131
-0.130
-0.130
-0.130
-0.129
-0.129
-0.128
-0.128
-0.127
-0.127
-0.126
-0.126
-0.125
-0.125
-0.124
-0.124
-0.123
-0.123
-0.122
-0.122
-0.121
-0.121
-0.134
-0.135
-0.135
-0.136
-0.136
-0.137
-0.137
-0.138
-0.138
-0.139
-0.139
-0.140
-0.140
-0.140
-0.141
-0.141
-0.142
-0.142
-0.142
-0.143
-0.143
-0.143
-0.144
-0.144
-0.144
-0.144
-0.145
-0.145
-0.145
-0.145
-0.145
-0.145
-0.145
-0.146
-0.146
-0.146
-0.146
-0.146
-0.146
-0.146
-0.146
-0.146
-0.146
-0.146
-0.146
-0.145
-0.145
-0.145
-0.145
-0.145
-0.145
-0.145
-0.144
-0.144
-0.144
-0.144
-0.143
-0.143
-0.143
-0.143
-0.142
-0.142
-0.142
-0.141
-0.141
-0.141
-0.140
-0.140
-0.140
-0.139
-0.139
-0.138
-0.138
-0.138
-0.137
-0.137
-0.136
-0.136
-0.135
-0.135
-0.135
-0.134
-0.134
-0.133
-0.133
-0.132
-0.132
-0.131
-0.131
-0.130
-0.130
-0.129
-0.129
-0.129
-0.128
-0.128
-0.127
-0.127
-0.126
-0.126
-0.125
-0.125
-0.124
-0.124
-0.123
-0.123
-0.122
-0.122
-0.121
-0.135
-0.136
-0.136
-0.137
-0.137
-0.138
-0.138
-0.139
-0.139
-0.140
-0.140
-0.140
-0.141
-0.141
-0.142
-0.142
-0.142
-0.143
-0.143
-0.144
-0.144
-0.144
-0.144
-0.145
-0.145
-0.145
-0.145
-0.146
-0.146
-0.146
-0.146
-0.146
-0.146
-0.146
-0.147
-0.147
-0.147
-0.147
-0.147
-0.147
-0.147
-0.147
-0.147
-0.147
-0.146
-0.146
-0.146
-0.146
-0.146
-0.146
-0.146
-0.145
-0.145
-0.145
-0.145
-0.144
-0.144
-0.144
-0.144
-0.143
-0.143
-0.143
-0.142
-0.142
-0.142
-0.141
-0.141
-0.141
-0.140
-0.140
-0.139
-0.139
-0.139
-0.138
-0.138
-0.137
-0.137
-0.136
-0.136
-0.136
-0.135
-0.135
-0.134
-0.134
-0.133
-0.133
-0.132
-0.132
-0.131
-0.131
-0.130
-0.130
-0.129
-0.129
-0.128
-0.128
-0.128
-0.127
-0.127
-0.126
-0.126
-0.125
-0.125
-0.124
-0.124
-0.123
-0.123
-0.122
-0.122
-0.136
-0.136
-0.137
-0.137
-0.138
-0.138
-0.139
-0.139
-0.140
-0.140
-0.141
-0.141
-0.142
-0.142
-0.143
-0.143
-0.143
-0.144
-0.144
-0.144
-0.145
-0.145
-0.145
-0.146
-0.146
-0.146
-0.146
-0.147
-0.147
-0.147
-0.147
-0.147
-0.147
-0.147
-0.147
-0.148
-0.148
-0.148
-0.148
-0.148
-0.148
-0.148
-0.147
-0.147
-0.147
-0.147
-0.147
-0.147
-0.147
-0.147
-0.146
-0.146
-0.146
-0.146
-0.146
-0.145
-0.145
-0.145
-0.144
-0.144
-0.144
-0.143
-0.143
-0.143
-0.142
-0.142
-0.142
-0.141
-0.141
-0.140
-0.140
-0.140
-0.139
-0.139
-0.138
-0.138
-0.138
-0.137
-0.137
-0.136
-0.136
-0.135
-0.135
-0.134
-0.134
-0.133
-0.133
-0.132
-0.132
-0.131
-0.131
-0.130
-0.130
-0.129
-0.129
-0.128
-0.128
-0.127
-0.127
-0.126
-0.126
-0.125
-0.125
-0.124
-0.124
-0.123
-0.123
-0.122
-0.122
-0.136
-0.137
-0.138
-0.138
-0.139
-0.139
-0.140
-0.140
-0.141
-0.141
-0.142
-0.142
-0.143
-0.143
-0.143
-0.144
-0.144
-0.145
-0.145
-0.145
-0.146
-0.146
-0.146
-0.147
-0.147
-0.147
-0.147
-0.147
-0.148
-0.148
-0.148
-0.148
-0.148
-0.148
-0.148
-0.148
-0.149
-0.149
-0.149
-0.149
-0.149
-0.148
-0.148
-0.148
-0.148
-0.148
-0.148
-0.148
-0.148
-0.147
-0.147
-0.147
-0.147
-0.147
-0.146
-0.146
-0.146
-0.145
-0.145
-0.145
-0.145
-0.144
-0.144
-0.144
-0.143
-0.143
-0.142
-0.142
-0.142
-0.141
-0.141
-0.140
-0.140
-0.139
-0.139
-0.139
-0.138
-0.138
-0.137
-0.137
-0.136
-0.136
-0.135
-0.135
-0.134
-0.134
-0.133
-0.133
-0.132
-0.132
-0.131
-0.131
-0.130
-0.130
-0.129
-0.129
-0.128
-0.128
-0.127
-0.127
-0.126
-0.126
-0.125
-0.125
-0.124
-0.124
-0.123
-0.123
-0.122
-0.137
-0.138
-0.138
-0.139
-0.139
-0.140
-0.140
-0.141
-0.141
-0.142
-0.142
-0.143
-0.143
-0.144
-0.144
-0.145
-0.145
-0.145
-0.146
-0.146
-0.147
-0.147
-0.147
-0.147
-0.148
-0.148
-0.148
-0.148
-0.149
-0.149
-0.149
-0.149
-0.149
-0.149
-0.149
-0.149
-0.149
-0.150
-0.150
-0.150
-0.149
-0.149
-0.149
-0.149
-0.149
-0.149
-0.149
-0.149
-0.149
-0.148
-0.148
-0.148
-0.148
-0.147
-0.147
-0.147
-0.147
-0.146
-0.146
-0.146
-0.145
-0.145
-0.145
-0.144
-0.144
-0.143
-0.143
-0.143
-0.142
-0.142
-0.141
-0.141
-0.141
-0.140
-0.140
-0.139
-0.139
-0.138
-0.138
-0.137
-0.137
-0.136
-0.136
-0.135
-0.135
-0.134
-0.134
-0.133
-0.133
-0.132
-0.132
-0.131
-0.131
-0.130
-0.130
-0.129
-0.129
-0.128
-0.128
-0.127
-0.127
-0.126
-0.126
-0.125
-0.125
-0.124
-0.124
-0.123
-0.123
-0.138
-0.138
-0.139
-0.140
-0.140
-0.141
-0.141
-0.142
-0.142
-0.143
-0.143
-0.144
-0.144
-0.145
-0.145
-0.146
-0.146
-0.146
-0.147
-0.147
-0.147
-0.148
-0.148
-0.148
-0.149
-0.149
-0.149
-0.149
-0.150
-0.150
-0.150
-0.150
-0.150
-0.150
-0.150
-0.150
-0.150
-0.150
-0.150
-0.150
-0.150
-0.150
-0.150
-0.150
-0.150
-0.150
-0.150
-0.150
-0.149
-0.149
-0.149
-0.149
-0.149
-0.148
-0.148
-0.148
-0.147
-0.147
-0.147
-0.146
-0.146
-0.146
-0.145
-0.145
-0.145
-0.144
-0.144
-0.143
-0.143
-0.143
-0.142
-0.142
-0.141
-0.141
-0.140
-0.140
-0.139
-0.139
-0.138
-0.138
-0.137
-0.137
-0.136
-0.136
-0.135
-0.135
-0.134
-0.134
-0.133
-0.133
-0.132
-0.132
-0.131
-0.131
-0.130
-0.130
-0.129
-0.129
-0.128
-0.128
-0.127
-0.127
-0.126
-0.126
-0.125
-0.125
-0.124
-0.123
-0.123
-0.139
-0.139
-0.140
-0.140
-0.141
-0.142
-0.142
-0.143
-0.143
-0.144
-0.144
-0.145
-0.145
-0.146
-0.146
-0.147
-0.147
-0.147
-0.148
-0.148
-0.148
-0.149
-0.149
-0.149
-0.150
-0.150
-0.150
-0.150
-0.151
-0.151
-0.151
-0.151
-0.151
-0.151
-0.151
-0.151
-0.151
-0.151
-0.151
-0.151
-0.151
-0.151
-0.151
-0.151
-0.151
-0.151
-0.151
-0.151
-0.150
-0.150
-0.150
-0.150
-0.149
-0.149
-0.149
-0.149
-0.148
-0.148
-0.148
-0.147
-0.147
-0.147
-0.146
-0.146
-0.145
-0.145
-0.145
-0.144
-0.144
-0.143
-0.143
-0.142
-0.142
-0.141
-0.141
-0.140
-0.140
-0.139
-0.139
-0.138
-0.138
-0.137
-0.137
-0.136
-0.136
-0.135
-0.135
-0.134
-0.134
-0.133
-0.133
-0.132
-0.132
-0.131
-0.131
-0.130
-0.130
-0.129
-0.129
-0.128
-0.127
-0.127
-0.126
-0.126
-0.125
-0.125
-0.124
-0.124
-0.123
-0.139
-0.140
-0.141
-0.141
-0.142
-0.142
-0.143
-0.143
-0.144
-0.145
-0.145
-0.146
-0.146
-0.147
-0.147
-0.147
-0.148
-0.148
-0.149
-0.149
-0.149
-0.150
-0.150
-0.150
-0.151
-0.151
-0.151
-0.151
-0.152
-0.152
-0.152
-0.152
-0.152
-0.152
-0.152
-0.152
-0.153
-0.153
-0.153
-0.152
-0.152
-0.152
-0.152
-0.152
-0.152
-0.152
-0.152
-0.152
-0.151
-0.151
-0.151
-0.151
-0.150
-0.150
-0.150
-0.149
-0.149
-0.149
-0.148
-0.148
-0.148
-0.147
-0.147
-0.147
-0.146
-0.146
-0.145
-0.145
-0.144
-0.144
-0.144
-0.143
-0.143
-0.142
-0.142
-0.141
-0.141
-0.140
-0.140
-0.139
-0.139
-0.138
-0.138
-0.137
-0.136
-0.136
-0.135
-0.135
-0.134
-0.134
-0.133
-0.133
-0.132
-0.132
-0.131
-0.131
-0.130
-0.130
-0.129
-0.128
-0.128
-0.127
-0.127
-0.126
-0.126
-0.125
-0.125
-0.124
-0.124
-0.140
-0.141
-0.141
-0.142
-0.143
-0.143
-0.144
-0.144
-0.145
-0.145
-0.146
-0.146
-0.147
-0.147
-0.148
-0.148
-0.149
-0.149
-0.150
-0.150
-0.150
-0.151
-0.151
-0.151
-0.152
-0.152
-0.152
-0.153
-0.153
-0.153
-0.153
-0.153
-0.153
-0.153
-0.153
-0.154
-0.154
-0.154
-0.154
-0.154
-0.153
-0.153
-0.153
-0.153
-0.153
-0.153
-0.153
-0.152
-0.152
-0.152
-0.152
-0.152
-0.151
-0.151
-0.151
-0.150
-0.150
-0.150
-0.149
-0.149
-0.149
-0.148
-0.148
-0.147
-0.147
-0.147
-0.146
-0.146
-0.145
-0.145
-0.144
-0.144
-0.143
-0.143
-0.142
-0.142
-0.141
-0.141
-0.140
-0.140
-0.139
-0.139
-0.138
-0.138
-0.137
-0.137
-0.136
-0.135
-0.135
-0.134
-0.134
-0.133
-0.133
-0.132
-0.132
-0.131
-0.130
-0.130
-0.129
-0.129
-0.128
-0.128
-0.127
-0.127
-0.126
-0.126
-0.125
-0.125
-0.124
-0.141
-0.142
-0.142
-0.143
-0.143
-0.144
-0.145
-0.145
-0.146
-0.146
-0.147
-0.147
-0.148
-0.148
-0.149
-0.149
-0.150
-0.150
-0.151
-0.151
-0.151
-0.152
-0.152
-0.153
-0.153
-0.153
-0.153
-0.154
-0.154
-0.154
-0.154
-0.154
-0.154
-0.154
-0.155
-0.155
-0.155
-0.155
-0.155
-0.155
-0.155
-0.154
-0.154
-0.154
-0.154
-0.154
-0.154
-0.153
-0.153
-0.153
-0.153
-0.152
-0.152
-0.152
-0.152
-0.151
-0.151
-0.151
-0.150
-0.150
-0.149
-0.149
-0.149
-0.148
-0.148
-0.147
-0.147
-0.146
-0.146
-0.145
-0.145
-0.144
-0.144
-0.143
-0.143
-0.142
-0.142
-0.141
-0.141
-0.140
-0.140
-0.139
-0.139
-0.138
-0.138
-0.137
-0.137
-0.136
-0.135
-0.135
-0.134
-0.134
-0.133
-0.133
-0.132
-0.131
-0.131
-0.130
-0.130
-0.129
-0.129
-0.128
-0.128
-0.127
-0.126
-0.126
-0.125
-0.125
-0.124
-0.142
-0.142
-0.143
-0.144
-0.144
-0.145
-0.145
-0.146
-0.147
-0.147
-0.148
-0.148
-0.149
-0.149
-0.150
-0.150
-0.151
-0.151
-0.152
-0.152
-0.153
-0.153
-0.153
-0.154
-0.154
-0.154
-0.154
-0.155
-0.155
-0.155
-0.155
-0.155
-0.156
-0.156
-0.156
-0.156
-0.156
-0.156
-0.156
-0.156
-0.156
-0.156
-0.155
-0.155
-0.155
-0.155
-0.155
-0.155
-0.154
-0.154
-0.154
-0.153
-0.153
-0.153
-0.153
-0.152
-0.152
-0.151
-0.151
-0.151
-0.150
-0.150
-0.149
-0.149
-0.149
-0.148
-0.148
-0.147
-0.147
-0.146
-0.146
-0.145
-0.145
-0.144
-0.144
-0.143
-0.143
-0.142
-0.142
-0.141
-0.140
-0.140
-0.139
-0.139
-0.138
-0.138
-0.137
-0.136
-0.136
-0.135
-0.135
-0.134
-0.134
-0.133
-0.133
-0.132
-0.131
-0.131
-0.130
-0.130
-0.129
-0.129
-0.128
-0.127
-0.127
-0.126
-0.126
-0.125
-0.125
-0.143
-0.143
-0.144
-0.144
-0.145
-0.146
-0.146
-0.147
-0.148
-0.148
-0.149
-0.149
-0.150
-0.150
-0.151
-0.151
-0.152
-0.152
-0.153
-0.153
-0.154
-0.154
-0.154
-0.155
-0.155
-0.155
-0.156
-0.156
-0.156
-0.156
-0.156
-0.157
-0.157
-0.157
-0.157
-0.157
-0.157
-0.157
-0.157
-0.157
-0.157
-0.157
-0.156
-0.156
-0.156
-0.156
-0.156
-0.156
-0.155
-0.155
-0.155
-0.154
-0.154
-0.154
-0.153
-0.153
-0.153
-0.152
-0.152
-0.152
-0.151
-0.151
-0.150
-0.150
-0.149
-0.149
-0.148
-0.148
-0.147
-0.147
-0.146
-0.146
-0.145
-0.145
-0.144
-0.144
-0.143
-0.143
-0.142
-0.142
-0.141
-0.140
-0.140
-0.139
-0.139
-0.138
-0.138
-0.137
-0.136
-0.136
-0.135
-0.135
-0.134
-0.134
-0.133
-0.132
-0.132
-0.131
-0.131
-0.130
-0.130
-0.129
-0.128
-0.128
-0.127
-0.127
-0.126
-0.126
-0.125
-0.143
-0.144
-0.145
-0.145
-0.146
-0.147
-0.147
-0.148
-0.149
-0.149
-0.150
-0.150
-0.151
-0.151
-0.152
-0.152
-0.153
-0.153
-0.154
-0.154
-0.155
-0.155
-0.155
-0.156
-0.156
-0.156
-0.157
-0.157
-0.157
-0.157
-0.158
-0.158
-0.158
-0.158
-0.158
-0.158
-0.158
-0.158
-0.158
-0.158
-0.158
-0.158
-0.158
-0.157
-0.157
-0.157
-0.157
-0.157
-0.156
-0.156
-0.156
-0.155
-0.155
-0.155
-0.154
-0.154
-0.154
-0.153
-0.153
-0.152
-0.152
-0.152
-0.151
-0.151
-0.150
-0.150
-0.149
-0.149
-0.148
-0.148
-0.147
-0.147
-0.146
-0.146
-0.145
-0.145
-0.144
-0.143
-0.143
-0.142
-0.142
-0.141
-0.141
-0.140
-0.139
-0.139
-0.138
-0.138
-0.137
-0.136
-0.136
-0.135
-0.135
-0.134
-0.133
-0.133
-0.132
-0.132
-0.131
-0.131
-0.130
-0.129
-0.129
-0.128
-0.128
-0.127
-0.126
-0.126
-0.125
-0.144
-0.145
-0.146
-0.146
-0.147
-0.148
-0.148
-0.149
-0.149
-0.150
-0.151
-0.151
-0.152
-0.152
-0.153
-0.154
-0.154
-0.155
-0.155
-0.155
-0.156
-0.156
-0.157
-0.157
-0.157
-0.158
-0.158
-0.158
-0.158
-0.159
-0.159
-0.159
-0.159
-0.159
-0.159
-0.159
-0.159
-0.159
-0.159
-0.159
-0.159
-0.159
-0.159
-0.159
-0.158
-0.158
-0.158
-0.158
-0.157
-0.157
-0.157
-0.157
-0.156
-0.156
-0.155
-0.155
-0.155
-0.154
-0.154
-0.153
-0.153
-0.153
-0.152
-0.152
-0.151
-0.151
-0.150
-0.150
-0.149
-0.149
-0.148
-0.147
-0.147
-0.146
-0.146
-0.145
-0.145
-0.144
-0.144
-0.143
-0.142
-0.142
-0.141
-0.141
-0.140
-0.139
-0.139
-0.138
-0.138
-0.137
-0.136
-0.136
-0.135
-0.135
-0.134
-0.133
-0.133
-0.132
-0.132
-0.131
-0.130
-0.130
-0.129
-0.129
-0.128
-0.127
-0.127
-0.126
-0.126
-0.145
-0.146
-0.146
-0.147
-0.148
-0.148
-0.149
-0.150
-0.150
-0.151
-0.152
-0.152
-0.153
-0.153
-0.154
-0.155
-0.155
-0.156
-0.156
-0.157
-0.157
-0.157
-0.158
-0.158
-0.159
-0.159
-0.159
-0.159
-0.160
-0.160
-0.160
-0.160
-0.160
-0.160
-0.160
-0.160
-0.160
-0.160
-0.160
-0.160
-0.160
-0.160
-0.160
-0.160
-0.160
-0.159
-0.159
-0.159
-0.159
-0.158
-0.158
-0.158
-0.157
-0.157
-0.156
-0.156
-0.156
-0.155
-0.155
-0.154
-0.154
-0.153
-0.153
-0.152
-0.152
-0.151
-0.151
-0.150
-0.150
-0.149
-0.149
-0.148
-0.148
-0.147
-0.147
-0.146
-0.145
-0.145
-0.144
-0.144
-0.143
-0.142
-0.142
-0.141
-0.141
-0.140
-0.139
-0.139
-0.138
-0.138
-0.137
-0.136
-0.136
-0.135
-0.134
-0.134
-0.133
-0.133
-0.132
-0.131
-0.131
-0.130
-0.130
-0.129
-0.128
-0.128
-0.127
-0.127
-0.126
-0.146
-0.147
-0.147
-0.148
-0.149
-0.149
-0.150
-0.151
-0.151
-0.152
-0.153
-0.153
-0.154
-0.155
-0.155
-0.156
-0.156
-0.157
-0.157
-0.158
-0.158
-0.159
-0.159
-0.159
-0.160
-0.160
-0.160
-0.161
-0.161
-0.161
-0.161
-0.161
-0.162
-0.162
-0.162
-0.162
-0.162
-0.162
-0.162
-0.162
-0.161
-0.161
-0.161
-0.161
-0.161
-0.161
-0.160
-0.160
-0.160
-0.159
-0.159
-0.159
-0.158
-0.158
-0.158
-0.157
-0.157
-0.156
-0.156
-0.155
-0.155
-0.154
-0.154
-0.153
-0.153
-0.152
-0.152
-0.151
-0.151
-0.150
-0.150
-0.149
-0.148
-0.148
-0.147
-0.147
-0.146
-0.146
-0.145
-0.144
-0.144
-0.143
-0.142
-0.142
-0.141
-0.141
-0.140
-0.139
-0.139
-0.138
-0.137
-0.137
-0.136
-0.136
-0.135
-0.134
-0.134
-0.133
-0.132
-0.132
-0.131
-0.131
-0.130
-0.129
-0.129
-0.128
-0.128
-0.127
-0.126
-0.147
-0.147
-0.148
-0.149
-0.150
-0.150
-0.151
-0.152
-0.152
-0.153
-0.154
-0.154
-0.155
-0.156
-0.156
-0.157
-0.157
-0.158
-0.158
-0.159
-0.159
-0.160
-0.160
-0.161
-0.161
-0.161
-0.162
-0.162
-0.162
-0.162
-0.163
-0.163
-0.163
-0.163
-0.163
-0.163
-0.163
-0.163
-0.163
-0.163
-0.163
-0.163
-0.162
-0.162
-0.162
-0.162
-0.161
-0.161
-0.161
-0.161
-0.160
-0.160
-0.159
-0.159
-0.159
-0.158
-0.158
-0.157
-0.157
-0.156
-0.156
-0.155
-0.155
-0.154
-0.154
-0.153
-0.153
-0.152
-0.152
-0.151
-0.150
-0.150
-0.149
-0.149
-0.148
-0.147
-0.147
-0.146
-0.146
-0.145
-0.144
-0.144
-0.143
-0.142
-0.142
-0.141
-0.141
-0.140
-0.139
-0.139
-0.138
-0.137
-0.137
-0.136
-0.135
-0.135
-0.134
-0.134
-0.133
-0.132
-0.132
-0.131
-0.130
-0.130
-0.129
-0.129
-0.128
-0.127
-0.127
-0.147
-0.148
-0.149
-0.150
-0.151
-0.151
-0.152
-0.153
-0.153
-0.154
-0.155
-0.155
-0.156
-0.157
-0.157
-0.158
-0.159
-0.159
-0.160
-0.160
-0.161
-0.161
-0.162
-0.162
-0.162
-0.163
-0.163
-0.163
-0.164
-0.164
-0.164
-0.164
-0.164
-0.164
-0.164
-0.164
-0.164
-0.164
-0.164
-0.164
-0.164
-0.164
-0.164
-0.163
-0.163
-0.163
-0.163
-0.162
-0.162
-0.162
-0.161
-0.161
-0.161
-0.160
-0.160
-0.159
-0.159
-0.158
-0.158
-0.157
-0.157
-0.156
-0.156
-0.155
-0.155
-0.154
-0.154
-0.153
-0.152
-0.152
-0.151
-0.151
-0.150
-0.150
-0.149
-0.148
-0.148
-0.147
-0.146
-0.146
-0.145
-0.144
-0.144
-0.143
-0.143
-0.142
-0.141
-0.141
-0.140
-0.139
-0.139
-0.138
-0.137
-0.137
-0.136
-0.135
-0.135
-0.134
-0.133
-0.133
-0.132
-0.131
-0.131
-0.130
-0.130
-0.129
-0.128
-0.128
-0.127
-0.148
-0.149
-0.150
-0.151
-0.151
-0.152
-0.153
-0.154
-0.154
-0.155
-0.156
-0.157
-0.157
-0.158
-0.159
-0.159
-0.160
-0.160
-0.161
-0.162
-0.162
-0.162
-0.163
-0.163
-0.164
-0.164
-0.164
-0.165
-0.165
-0.165
-0.165
-0.166
-0.166
-0.166
-0.166
-0.166
-0.166
-0.166
-0.166
-0.166
-0.165
-0.165
-0.165
-0.165
-0.165
-0.164
-0.164
-0.164
-0.163
-0.163
-0.163
-0.162
-0.162
-0.161
-0.161
-0.160
-0.160
-0.159
-0.159
-0.158
-0.158
-0.157
-0.157
-0.156
-0.156
-0.155
-0.155
-0.154
-0.153
-0.153
-0.152
-0.152
-0.151
-0.150
-0.150
-0.149
-0.148
-0.148
-0.147
-0.146
-0.146
-0.145
-0.145
-0.144
-0.143
-0.143
-0.142
-0.141
-0.140
-0.140
-0.139
-0.138
-0.138
-0.137
-0.136
-0.136
-0.135
-0.134
-0.134
-0.133
-0.133
-0.132
-0.131
-0.131
-0.130
-0.129
-0.129
-0.128
-0.127
-0.149
-0.150
-0.151
-0.152
-0.152
-0.153
-0.154
-0.155
-0.156
-0.156
-0.157
-0.158
-0.158
-0.159
-0.160
-0.160
-0.161
-0.162
-0.162
-0.163
-0.163
-0.164
-0.164
-0.165
-0.165
-0.166
-0.166
-0.166
-0.166
-0.167
-0.167
-0.167
-0.167
-0.167
-0.167
-0.167
-0.167
-0.167
-0.167
-0.167
-0.167
-0.167
-0.166
-0.166
-0.166
-0.166
-0.165
-0.165
-0.165
-0.164
-0.164
-0.163
-0.163
-0.162
-0.162
-0.161
-0.161
-0.160
-0.160
-0.159
-0.159
-0.158
-0.158
-0.157
-0.157
-0.156
-0.155
-0.155
-0.154
-0.154
-0.153
-0.152
-0.152
-0.151
-0.151
-0.150
-0.149
-0.149
-0.148
-0.147
-0.147
-0.146
-0.145
-0.145
-0.144
-0.143
-0.142
-0.142
-0.141
-0.140
-0.140
-0.139
-0.138
-0.138
-0.137
-0.136
-0.136
-0.135
-0.134
-0.134
-0.133
-0.132
-0.132
-0.131
-0.130
-0.130
-0.129
-0.128
-0.128
-0.150
-0.151
-0.152
-0.153
-0.153
-0.154
-0.155
-0.156
-0.157
-0.157
-0.158
-0.159
-0.160
-0.160
-0.161
-0.162
-0.162
-0.163
-0.164
-0.164
-0.165
-0.165
-0.166
-0.166
-0.167
-0.167
-0.167
-0.168
-0.168
-0.168
-0.168
-0.169
-0.169
-0.169
-0.169
-0.169
-0.169
-0.169
-0.169
-0.168
-0.168
-0.168
-0.168
-0.168
-0.167
-0.167
-0.167
-0.166
-0.166
-0.165
-0.165
-0.165
-0.164
-0.164
-0.163
-0.163
-0.162
-0.162
-0.161
-0.161
-0.160
-0.159
-0.159
-0.158
-0.158
-0.157
-0.156
-0.156
-0.155
-0.155
-0.154
-0.153
-0.153
-0.152
-0.151
-0.151
-0.150
-0.149
-0.149
-0.148
-0.147
-0.147
-0.146
-0.145
-0.145
-0.144
-0.143
-0.142
-0.142
-0.141
-0.140
-0.140
-0.139
-0.138
-0.138
-0.137
-0.136
-0.135
-0.135
-0.134
-0.133
-0.133
-0.132
-0.131
-0.131
-0.130
-0.129
-0.129
-0.128
-0.151
-0.152
-0.153
-0.154
-0.154
-0.155
-0.156
-0.157
-0.158
-0.159
-0.159
-0.160
-0.161
-0.162
-0.162
-0.163
-0.164
-0.164
-0.165
-0.166
-0.166
-0.167
-0.167
-0.168
-0.168
-0.169
-0.169
-0.169
-0.170
-0.170
-0.170
-0.170
-0.170
-0.170
-0.170
-0.170
-0.170
-0.170
-0.170
-0.170
-0.170
-0.170
-0.169
-0.169
-0.169
-0.168
-0.168
-0.168
-0.167
-0.167
-0.166
-0.166
-0.165
-0.165
-0.164
-0.164
-0.163
-0.163
-0.162
-0.162
-0.161
-0.160
-0.160
-0.159
-0.159
-0.158
-0.157
-0.157
-0.156
-0.156
-0.155
-0.154
-0.154
-0.153
-0.152
-0.152
-0.151
-0.150
-0.149
-0.149
-0.148
-0.147
-0.147
-0.146
-0.145
-0.145
-0.144
-0.143
-0.142
-0.142
-0.141
-0.140
-0.140
-0.139
-0.138
-0.137
-0.137
-0.136
-0.135
-0.135
-0.134
-0.133
-0.133
-0.132
-0.131
-0.131
-0.130
-0.129
-0.129
-0.152
-0.153
-0.154
-0.155
-0.155
-0.156
-0.157
-0.158
-0.159
-0.160
-0.160
-0.161
-0.162
-0.163
-0.164
-0.164
-0.165
-0.166
-0.166
-0.167
-0.168
-0.168
-0.169
-0.169
-0.170
-0.170
-0.170
-0.171
-0.171
-0.171
-0.172
-0.172
-0.172
-0.172
-0.172
-0.172
-0.172
-0.172
-0.172
-0.172
-0.171
-0.171
-0.171
-0.170
-0.170
-0.170
-0.169
-0.169
-0.169
-0.168
-0.168
-0.167
-0.167
-0.166
-0.166
-0.165
-0.164
-0.164
-0.163
-0.163
-0.162
-0.162
-0.161
-0.160
-0.160
-0.159
-0.158
-0.158
-0.157
-0.156
-0.156
-0.155
-0.154
-0.154
-0.153
-0.152
-0.152
-0.151
-0.150
-0.150
-0.149
-0.148
-0.147
-0.147
-0.146
-0.145
-0.144
-0.144
-0.143
-0.142
-0.142
-0.141
-0.140
-0.139
-0.139
-0.138
-0.137
-0.136
-0.136
-0.135
-0.134
-0.134
-0.133
-0.132
-0.132
-0.131
-0.130
-0.130
-0.129
-0.153
-0.154
-0.155
-0.156
-0.156
-0.157
-0.158
-0.159
-0.160
-0.161
-0.162
-0.163
-0.163
-0.164
-0.165
-0.166
-0.166
-0.167
-0.168
-0.168
-0.169
-0.170
-0.170
-0.171
-0.171
-0.172
-0.172
-0.172
-0.173
-0.173
-0.173
-0.173
-0.174
-0.174
-0.174
-0.174
-0.174
-0.174
-0.173
-0.173
-0.173
-0.173
-0.172
-0.172
-0.172
-0.171
-0.171
-0.170
-0.170
-0.169
-0.169
-0.168
-0.168
-0.167
-0.167
-0.166
-0.166
-0.165
-0.165
-0.164
-0.163
-0.163
-0.162
-0.161
-0.161
-0.160
-0.159
-0.159
-0.158
-0.157
-0.157
-0.156
-0.155
-0.155
-0.154
-0.153
-0.153
-0.152
-0.151
-0.150
-0.150
-0.149
-0.148
-0.147
-0.147
-0.146
-0.145
-0.144
-0.144
-0.143
-0.142
-0.141
-0.141
-0.140
-0.139
-0.138
-0.138
-0.137
-0.136
-0.136
-0.135
-0.134
-0.133
-0.133
-0.132
-0.131
-0.131
-0.130
-0.129
-0.154
-0.155
-0.156
-0.157
-0.157
-0.158
-0.159
-0.160
-0.161
-0.162
-0.163
-0.164
-0.165
-0.165
-0.166
-0.167
-0.168
-0.169
-0.169
-0.170
-0.171
-0.171
-0.172
-0.172
-0.173
-0.173
-0.174
-0.174
-0.175
-0.175
-0.175
-0.175
-0.175
-0.175
-0.175
-0.175
-0.175
-0.175
-0.175
-0.175
-0.175
-0.174
-0.174
-0.174
-0.173
-0.173
-0.172
-0.172
-0.171
-0.171
-0.170
-0.170
-0.169
-0.169
-0.168
-0.168
-0.167
-0.166
-0.166
-0.165
-0.164
-0.164
-0.163
-0.163
-0.162
-0.161
-0.161
-0.160
-0.159
-0.158
-0.158
-0.157
-0.156
-0.156
-0.155
-0.154
-0.153
-0.153
-0.152
-0.151
-0.150
-0.150
-0.149
-0.148
-0.147
-0.147
-0.146
-0.145
-0.144
-0.144
-0.143
-0.142
-0.141
-0.141
-0.140
-0.139
-0.138
-0.138
-0.137
-0.136
-0.135
-0.135
-0.134
-0.133
-0.132
-0.132
-0.131
-0.130
-0.130
-0.155
-0.156
-0.157
-0.158
-0.159
-0.160
-0.160
-0.161
-0.162
-0.163
-0.164
-0.165
-0.166
-0.167
-0.168
-0.169
-0.169
-0.170
-0.171
-0.172
-0.172
-0.173
-0.174
-0.174
-0.175
-0.175
-0.176
-0.176
-0.176
-0.177
-0.177
-0.177
-0.177
-0.177
-0.177
-0.177
-0.177
-0.177
-0.177
-0.177
-0.176
-0.176
-0.176
-0.175
-0.175
-0.174
-0.174
-0.173
-0.173
-0.172
-0.172
-0.171
-0.171
-0.170
-0.169
-0.169
-0.168
-0.168
-0.167
-0.166
-0.166
-0.165
-0.164
-0.164
-0.163
-0.162
-0.162
-0.161
-0.160
-0.159
-0.159
-0.158
-0.157
-0.157
-0.156
-0.155
-0.154
-0.154
-0.153
-0.152
-0.151
-0.151
-0.150
-0.149
-0.148
-0.147
-0.147
-0.146
-0.145
-0.144
-0.143
-0.143
-0.142
-0.141
-0.140
-0.140
-0.139
-0.138
-0.137
-0.137
-0.136
-0.135
-0.134
-0.134
-0.133
-0.132
-0.131
-0.131
-0.130
-0.156
-0.157
-0.158
-0.159
-0.160
-0.161
-0.162
-0.163
-0.164
-0.165
-0.165
-0.166
-0.167
-0.168
-0.169
-0.170
-0.171
-0.172
-0.172
-0.173
-0.174
-0.175
-0.175
-0.176
-0.176
-0.177
-0.177
-0.178
-0.178
-0.179
-0.179
-0.179
-0.179
-0.179
-0.179
-0.179
-0.179
-0.179
-0.179
-0.178
-0.178
-0.178
-0.177
-0.177
-0.177
-0.176
-0.176
-0.175
-0.174
-0.174
-0.173
-0.173
-0.172
-0.171
-0.171
-0.170
-0.170
-0.169
-0.168
-0.168
-0.167
-0.166
-0.166
-0.165
-0.164
-0.163
-0.163
-0.162
-0.161
-0.161
-0.160
-0.159
-0.158
-0.158
-0.157
-0.156
-0.155
-0.154
-0.154
-0.153
-0.152
-0.151
-0.151
-0.150
-0.149
-0.148
-0.147
-0.147
-0.146
-0.145
-0.144
-0.143
-0.143
-0.142
-0.141
-0.140
-0.139
-0.139
-0.138
-0.137
-0.136
-0.136
-0.135
-0.134
-0.133
-0.133
-0.132
-0.131
-0.130
-0.157
-0.158
-0.159
-0.160
-0.161
-0.162
-0.163
-0.164
-0.165
-0.166
-0.167
-0.168
-0.169
-0.170
-0.171
-0.172
-0.172
-0.173
-0.174
-0.175
-0.176
-0.176
-0.177
-0.178
-0.178
-0.179
-0.179
-0.180
-0.180
-0.181
-0.181
-0.181
-0.181
-0.181
-0.181
-0.181
-0.181
-0.181
-0.181
-0.180
-0.180
-0.180
-0.179
-0.179
-0.178
-0.178
-0.177
-0.177
-0.176
-0.176
-0.175
-0.174
-0.174
-0.173
-0.172
-0.172
-0.171
-0.170
-0.170
-0.169
-0.168
-0.167
-0.167
-0.166
-0.165
-0.165
-0.164
-0.163
-0.162
-0.162
-0.161
-0.160
-0.159
-0.159
-0.158
-0.157
-0.156
-0.155
-0.155
-0.154
-0.153
-0.152
-0.151
-0.151
-0.150
-0.149
-0.148
-0.147
-0.146
-0.146
-0.145
-0.144
-0.143
-0.142
-0.142
-0.141
-0.140
-0.139
-0.138
-0.138
-0.137
-0.136
-0.135
-0.135
-0.134
-0.133
-0.132
-0.132
-0.131
-0.158
-0.159
-0.160
-0.161
-0.162
-0.163
-0.164
-0.165
-0.166
-0.167
-0.168
-0.169
-0.170
-0.171
-0.172
-0.173
-0.174
-0.175
-0.176
-0.177
-0.177
-0.178
-0.179
-0.180
-0.180
-0.181
-0.181
-0.182
-0.182
-0.183
-0.183
-0.183
-0.183
-0.183
-0.183
-0.183
-0.183
-0.183
-0.183
-0.182
-0.182
-0.182
-0.181
-0.181
-0.180
-0.180
-0.179
-0.178
-0.178
-0.177
-0.176
-0.176
-0.175
-0.174
-0.174
-0.173
-0.172
-0.172
-0.171
-0.170
-0.169
-0.169
-0.168
-0.167
-0.166
-0.166
-0.165
-0.164
-0.163
-0.163
-0.162
-0.161
-0.160
-0.160
-0.159
-0.158
-0.157
-0.156
-0.155
-0.155
-0.154
-0.153
-0.152
-0.151
-0.150
-0.150
-0.149
-0.148
-0.147
-0.146
-0.145
-0.145
-0.144
-0.143
-0.142
-0.141
-0.141
-0.140
-0.139
-0.138
-0.137
-0.137
-0.136
-0.135
-0.134
-0.133
-0.133
-0.132
-0.131
-0.159
-0.160
-0.161
-0.162
-0.163
-0.164
-0.165
-0.166
-0.167
-0.168
-0.169
-0.171
-0.172
-0.173
-0.174
-0.175
-0.176
-0.177
-0.178
-0.178
-0.179
-0.180
-0.181
-0.182
-0.182
-0.183
-0.183
-0.184
-0.184
-0.185
-0.185
-0.185
-0.185
-0.185
-0.185
-0.185
-0.185
-0.185
-0.185
-0.185
-0.184
-0.184
-0.183
-0.183
-0.182
-0.182
-0.181
-0.180
-0.180
-0.179
-0.178
-0.177
-0.177
-0.176
-0.175
-0.174
-0.174
-0.173
-0.172
-0.171
-0.171
-0.170
-0.169
-0.168
-0.168
-0.167
-0.166
-0.165
-0.165
-0.164
-0.163
-0.162
-0.161
-0.161
-0.160
-0.159
-0.158
-0.157
-0.156
-0.156
-0.155
-0.154
-0.153
-0.152
-0.151
-0.150
-0.150
-0.149
-0.148
-0.147
-0.146
-0.145
-0.144
-0.144
-0.143
-0.142
-0.141
-0.140
-0.139
-0.139
-0.138
-0.137
-0.136
-0.135
-0.135
-0.134
-0.133
-0.132
-0.132
-0.160
-0.161
-0.162
-0.163
-0.164
-0.165
-0.166
-0.167
-0.169
-0.170
-0.171
-0.172
-0.173
-0.174
-0.175
-0.176
-0.177
-0.178
-0.179
-0.180
-0.181
-0.182
-0.183
-0.184
-0.184
-0.185
-0.186
-0.186
-0.187
-0.187
-0.187
-0.188
-0.188
-0.188
-0.188
-0.188
-0.188
-0.187
-0.187
-0.187
-0.186
-0.186
-0.185
-0.185
-0.184
-0.183
-0.183
-0.182
-0.181
-0.181
-0.180
-0.179
-0.178
-0.178
-0.177
-0.176
-0.175
-0.174
-0.174
-0.173
-0.172
-0.171
-0.171
-0.170
-0.169
-0.168
-0.167
-0.167
-0.166
-0.165
-0.164
-0.163
-0.162
-0.162
-0.161
-0.160
-0.159
-0.158
-0.157
-0.156
-0.156
-0.155
-0.154
-0.153
-0.152
-0.151
-0.150
-0.149
-0.149
-0.148
-0.147
-0.146
-0.145
-0.144
-0.143
-0.143
-0.142
-0.141
-0.140
-0.139
-0.138
-0.138
-0.137
-0.136
-0.135
-0.134
-0.134
-0.133
-0.132
-0.160
-0.162
-0.163
-0.164
-0.165
-0.166
-0.168
-0.169
-0.170
-0.171
-0.172
-0.173
-0.175
-0.176
-0.177
-0.178
-0.179
-0.180
-0.181
-0.182
-0.183
-0.184
-0.185
-0.186
-0.187
-0.187
-0.188
-0.188
-0.189
-0.189
-0.190
-0.190
-0.190
-0.190
-0.190
-0.190
-0.190
-0.190
-0.189
-0.189
-0.189
-0.188
-0.188
-0.187
-0.186
-0.186
-0.185
-0.184
-0.183
-0.183
-0.182
-0.181
-0.180
-0.179
-0.178
-0.178
-0.177
-0.176
-0.175
-0.174
-0.174
-0.173
-0.172
-0.171
-0.170
-0.169
-0.169
-0.168
-0.167
-0.166
-0.165
-0.164
-0.164
-0.163
-0.162
-0.161
-0.160
-0.159
-0.158
-0.157
-0.157
-0.156
-0.155
-0.154
-0.153
-0.152
-0.151
-0.150
-0.149
-0.148
-0.148
-0.147
-0.146
-0.145
-0.144
-0.143
-0.142
-0.141
-0.141
-0.140
-0.139
-0.138
-0.137
-0.136
-0.136
-0.135
-0.134
-0.133
-0.132
-0.161
-0.163
-0.164
-0.165
-0.166
-0.168
-0.169
-0.170
-0.171
-0.172
-0.174
-0.175
-0.176
-0.177
-0.178
-0.180
-0.181
-0.182
-0.183
-0.184
-0.185
-0.186
-0.187
-0.188
-0.189
-0.190
-0.190
-0.191
-0.191
-0.192
-0.192
-0.193
-0.193
-0.193
-0.193
-0.193
-0.193
-0.192
-0.192
-0.192
-0.191
-0.190
-0.190
-0.189
-0.188
-0.188
-0.187
-0.186
-0.185
-0.184
-0.184
-0.183
-0.182
-0.181
-0.180
-0.179
-0.178
-0.178
-0.177
-0.176
-0.175
-0.174
-0.173
-0.172
-0.172
-0.171
-0.170
-0.169
-0.168
-0.167
-0.166
-0.166
-0.165
-0.164
-0.163
-0.162
-0.161
-0.160
-0.159
-0.158
-0.157
-0.157
-0.156
-0.155
-0.154
-0.153
-0.152
-0.151
-0.150
-0.149
-0.148
-0.147
-0.146
-0.146
-0.145
-0.144
-0.143
-0.142
-0.141
-0.140
-0.139
-0.139
-0.138
-0.137
-0.136
-0.135
-0.134
-0.134
-0.133
-0.162
-0.164
-0.165
-0.166
-0.167
-0.169
-0.170
-0.171
-0.173
-0.174
-0.175
-0.176
-0.178
-0.179
-0.180
-0.181
-0.183
-0.184
-0.185
-0.186
-0.187
-0.188
-0.189
-0.190
-0.191
-0.192
-0.193
-0.193
-0.194
-0.195
-0.195
-0.195
-0.195
-0.196
-0.196
-0.195
-0.195
-0.195
-0.195
-0.194
-0.194
-0.193
-0.192
-0.192
-0.191
-0.190
-0.189
-0.188
-0.187
-0.186
-0.186
-0.185
-0.184
-0.183
-0.182
-0.181
-0.180
-0.179
-0.178
-0.177
-0.176
-0.176
-0.175
-0.174
-0.173
-0.172
-0.171
-0.170
-0.169
-0.168
-0.168
-0.167
-0.166
-0.165
-0.164
-0.163
-0.162
-0.161
-0.160
-0.159
-0.158
-0.157
-0.157
-0.156
-0.155
-0.154
-0.153
-0.152
-0.151
-0.150
-0.149
-0.148
-0.147
-0.146
-0.145
-0.144
-0.143
-0.143
-0.142
-0.141
-0.140
-0.139
-0.138
-0.137
-0.136
-0.136
-0.135
-0.134
-0.133
-0.163
-0.165
-0.166
-0.167
-0.169
-0.170
-0.171
-0.173
-0.174
-0.175
-0.177
-0.178
-0.179
-0.181
-0.182
-0.183
-0.184
-0.186
-0.187
-0.188
-0.189
-0.191
-0.192
-0.193
-0.194
-0.195
-0.195
-0.196
-0.197
-0.197
-0.198
-0.198
-0.198
-0.198
-0.198
-0.198
-0.198
-0.198
-0.197
-0.197
-0.196
-0.196
-0.195
-0.194
-0.193
-0.192
-0.192
-0.191
-0.190
-0.189
-0.188
-0.187
-0.186
-0.185
-0.184
-0.183
-0.182
-0.181
-0.180
-0.179
-0.178
-0.177
-0.176
-0.175
-0.174
-0.173
-0.172
-0.172
-0.171
-0.170
-0.169
-0.168
-0.167
-0.166
-0.165
-0.164
-0.163
-0.162
-0.161
-0.160
-0.159
-0.158
-0.157
-0.156
-0.155
-0.155
-0.154
-0.153
-0.152
-0.151
-0.150
-0.149
-0.148
-0.147
-0.146
-0.145
-0.144
-0.143
-0.142
-0.141
-0.140
-0.140
-0.139
-0.138
-0.137
-0.136
-0.135
-0.134
-0.134
-0.164
-0.166
-0.167
-0.168
-0.170
-0.171
-0.172
-0.174
-0.175
-0.177
-0.178
-0.179
-0.181
-0.182
-0.184
-0.185
-0.186
-0.188
-0.189
-0.190
-0.192
-0.193
-0.194
-0.195
-0.196
-0.197
-0.198
-0.199
-0.200
-0.200
-0.201
-0.201
-0.201
-0.201
-0.201
-0.201
-0.201
-0.201
-0.200
-0.200
-0.199
-0.198
-0.198
-0.197
-0.196
-0.195
-0.194
-0.193
-0.192
-0.191
-0.190
-0.189
-0.188
-0.187
-0.186
-0.185
-0.184
-0.183
-0.182
-0.181
-0.180
-0.179
-0.178
-0.177
-0.176
-0.175
-0.174
-0.173
-0.172
-0.171
-0.170
-0.169
-0.168
-0.167
-0.166
-0.165
-0.164
-0.163
-0.162
-0.161
-0.160
-0.159
-0.158
-0.157
-0.156
-0.155
-0.154
-0.153
-0.152
-0.151
-0.150
-0.149
-0.148
-0.147
-0.147
-0.146
-0.145
-0.144
-0.143
-0.142
-0.141
-0.140
-0.139
-0.138
-0.137
-0.137
-0.136
-0.135
-0.134
-0.165
-0.167
-0.168
-0.170
-0.171
-0.172
-0.174
-0.175
-0.177
-0.178
-0.180
-0.181
-0.182
-0.184
-0.185
-0.187
-0.188
-0.190
-0.191
-0.193
-0.194
-0.195
-0.197
-0.198
-0.199
-0.200
-0.201
-0.202
-0.203
-0.203
-0.204
-0.204
-0.205
-0.205
-0.205
-0.205
-0.204
-0.204
-0.204
-0.203
-0.202
-0.202
-0.201
-0.200
-0.199
-0.198
-0.197
-0.196
-0.194
-0.193
-0.192
-0.191
-0.190
-0.189
-0.188
-0.187
-0.185
-0.184
-0.183
-0.182
-0.181
-0.180
-0.179
-0.178
-0.177
-0.176
-0.175
-0.174
-0.173
-0.172
-0.171
-0.170
-0.169
-0.168
-0.167
-0.166
-0.165
-0.164
-0.163
-0.162
-0.161
-0.160
-0.159
-0.158
-0.157
-0.156
-0.155
-0.154
-0.153
-0.152
-0.151
-0.150
-0.149
-0.148
-0.147
-0.146
-0.145
-0.144
-0.143
-0.142
-0.141
-0.141
-0.140
-0.139
-0.138
-0.137
-0.136
-0.135
-0.134
-0.166
-0.168
-0.169
-0.171
-0.172
-0.174
-0.175
-0.177
-0.178
-0.180
-0.181
-0.183
-0.184
-0.186
-0.187
-0.189
-0.190
-0.192
-0.193
-0.195
-0.196
-0.198
-0.199
-0.200
-0.202
-0.203
-0.204
-0.205
-0.206
-0.207
-0.207
-0.208
-0.208
-0.208
-0.208
-0.208
-0.208
-0.207
-0.207
-0.206
-0.206
-0.205
-0.204
-0.203
-0.202
-0.201
-0.200
-0.198
-0.197
-0.196
-0.195
-0.193
-0.192
-0.191
-0.190
-0.189
-0.187
-0.186
-0.185
-0.184
-0.183
-0.182
-0.181
-0.180
-0.179
-0.178
-0.177
-0.176
-0.175
-0.174
-0.173
-0.172
-0.171
-0.170
-0.169
-0.168
-0.166
-0.165
-0.164
-0.163
-0.162
-0.161
-0.160
-0.159
-0.158
-0.157
-0.156
-0.155
-0.154
-0.153
-0.152
-0.151
-0.150
-0.149
-0.148
-0.147
-0.146
-0.145
-0.144
-0.143
-0.142
-0.141
-0.140
-0.139
-0.138
-0.137
-0.137
-0.136
-0.135
-0.167
-0.169
-0.170
-0.172
-0.173
-0.175
-0.176
-0.178
-0.179
-0.181
-0.183
-0.184
-0.186
-0.187
-0.189
-0.191
-0.192
-0.194
-0.196
-0.197
-0.199
-0.200
-0.202
-0.203
-0.205
-0.206
-0.207
-0.208
-0.209
-0.210
-0.211
-0.211
-0.212
-0.212
-0.212
-0.212
-0.211
-0.211
-0.210
-0.210
-0.209
-0.208
-0.207
-0.206
-0.205
-0.204
-0.203
-0.201
-0.200
-0.199
-0.197
-0.196
-0.195
-0.193
-0.192
-0.191
-0.190
-0.188
-0.187
-0.186
-0.185
-0.184
-0.183
-0.181
-0.180
-0.179
-0.178
-0.177
-0.176
-0.175
-0.174
-0.173
-0.172
-0.171
-0.170
-0.169
-0.168
-0.167
-0.165
-0.164
-0.163
-0.162
-0.161
-0.160
-0.159
-0.158
-0.157
-0.156
-0.155
-0.154
-0.153
-0.152
-0.151
-0.150
-0.148
-0.147
-0.146
-0.145
-0.144
-0.143
-0.143
-0.142
-0.141
-0.140
-0.139
-0.138
-0.137
-0.136
-0.135
-0.168
-0.170
-0.171
-0.173
-0.174
-0.176
-0.178
-0.179
-0.181
-0.182
-0.184
-0.186
-0.188
-0.189
-0.191
-0.193
-0.194
-0.196
-0.198
-0.200
-0.201
-0.203
-0.205
-0.206
-0.208
-0.209
-0.210
-0.212
-0.213
-0.214
-0.214
-0.215
-0.216
-0.216
-0.216
-0.216
-0.215
-0.215
-0.214
-0.214
-0.213
-0.212
-0.211
-0.210
-0.209
-0.207
-0.206
-0.205
-0.203
-0.202
-0.200
-0.199
-0.197
-0.196
-0.195
-0.193
-0.192
-0.190
-0.189
-0.188
-0.187
-0.185
-0.184
-0.183
-0.182
-0.181
-0.180
-0.179
-0.177
-0.176
-0.175
-0.174
-0.173
-0.172
-0.171
-0.170
-0.169
-0.168
-0.167
-0.165
-0.164
-0.163
-0.162
-0.161
-0.160
-0.159
-0.158
-0.157
-0.156
-0.154
-0.153
-0.152
-0.151
-0.150
-0.149
-0.148
-0.147
-0.146
-0.145
-0.144
-0.143
-0.142
-0.141
-0.140
-0.139
-0.138
-0.137
-0.137
-0.136
-0.169
-0.171
-0.172
-0.174
-0.176
-0.177
-0.179
-0.180
-0.182
-0.184
-0.186
-0.187
-0.189
-0.191
-0.193
-0.195
-0.197
-0.198
-0.200
-0.202
-0.204
-0.206
-0.208
-0.209
-0.211
-0.213
-0.214
-0.215
-0.217
-0.218
-0.218
-0.219
-0.220
-0.220
-0.220
-0.220
-0.219
-0.219
-0.218
-0.217
-0.217
-0.216
-0.215
-0.214
-0.212
-0.211
-0.210
-0.208
-0.207
-0.205
-0.204
-0.202
-0.200
-0.199
-0.197
-0.196
-0.194
-0.193
-0.191
-0.190
-0.189
-0.187
-0.186
-0.185
-0.184
-0.182
-0.181
-0.180
-0.179
-0.178
-0.177
-0.176
-0.174
-0.173
-0.172
-0.171
-0.170
-0.169
-0.168
-0.166
-0.165
-0.164
-0.163
-0.162
-0.161
-0.160
-0.159
-0.157
-0.156
-0.155
-0.154
-0.153
-0.152
-0.151
-0.150
-0.149
-0.148
-0.147
-0.146
-0.145
-0.144
-0.143
-0.142
-0.141
-0.140
-0.139
-0.138
-0.137
-0.136
-0.170
-0.172
-0.173
-0.175
-0.177
-0.178
-0.180
-0.182
-0.184
-0.185
-0.187
-0.189
-0.191
-0.193
-0.195
-0.197
-0.199
-0.201
-0.203
-0.205
-0.207
-0.209
-0.211
-0.212
-0.214
-0.216
-0.218
-0.219
-0.221
-0.222
-0.223
-0.224
-0.224
-0.224
-0.224
-0.224
-0.224
-0.223
-0.222
-0.221
-0.220
-0.220
-0.219
-0.218
-0.217
-0.215
-0.214
-0.212
-0.211
-0.209
-0.207
-0.205
-0.204
-0.202
-0.200
-0.198
-0.197
-0.195
-0.194
-0.192
-0.191
-0.189
-0.188
-0.187
-0.185
-0.184
-0.183
-0.182
-0.180
-0.179
-0.178
-0.177
-0.176
-0.175
-0.173
-0.172
-0.171
-0.170
-0.169
-0.168
-0.166
-0.165
-0.164
-0.163
-0.162
-0.161
-0.159
-0.158
-0.157
-0.156
-0.155
-0.154
-0.153
-0.152
-0.150
-0.149
-0.148
-0.147
-0.146
-0.145
-0.144
-0.143
-0.142
-0.141
-0.140
-0.139
-0.138
-0.137
-0.136
-0.171
-0.173
-0.174
-0.176
-0.178
-0.180
-0.181
-0.183
-0.185
-0.187
-0.189
-0.191
-0.193
-0.195
-0.197
-0.199
-0.201
-0.203
-0.205
-0.207
-0.209
-0.212
-0.214
-0.216
-0.218
-0.220
-0.222
-0.223
-0.225
-0.226
-0.227
-0.228
-0.229
-0.229
-0.229
-0.229
-0.228
-0.227
-0.226
-0.225
-0.224
-0.224
-0.223
-0.222
-0.221
-0.220
-0.219
-0.217
-0.215
-0.213
-0.211
-0.209
-0.207
-0.205
-0.203
-0.201
-0.199
-0.198
-0.196
-0.194
-0.193
-0.191
-0.190
-0.189
-0.187
-0.186
-0.185
-0.183
-0.182
-0.181
-0.180
-0.178
-0.177
-0.176
-0.175
-0.173
-0.172
-0.171
-0.170
-0.169
-0.167
-0.166
-0.165
-0.164
-0.163
-0.161
-0.160
-0.159
-0.158
-0.157
-0.156
-0.154
-0.153
-0.152
-0.151
-0.150
-0.149
-0.148
-0.147
-0.146
-0.145
-0.144
-0.143
-0.142
-0.141
-0.140
-0.139
-0.138
-0.137
-0.172
-0.174
-0.175
-0.177
-0.179
-0.181
-0.183
-0.184
-0.186
-0.188
-0.190
-0.192
-0.194
-0.196
-0.199
-0.201
-0.203
-0.205
-0.208
-0.210
-0.212
-0.215
-0.217
-0.219
-0.221
-0.224
-0.226
-0.228
-0.229
-0.231
-0.232
-0.233
-0.234
-0.234
-0.234
-0.233
-0.232
-0.231
-0.229
-0.228
-0.228
-0.227
-0.227
-0.227
-0.227
-0.225
-0.224
-0.222
-0.220
-0.218
-0.215
-0.213
-0.211
-0.209
-0.206
-0.204
-0.202
-0.200
-0.199
-0.197
-0.195
-0.194
-0.192
-0.191
-0.189
-0.188
-0.186
-0.185
-0.184
-0.182
-0.181
-0.180
-0.178
-0.177
-0.176
-0.175
-0.173
-0.172
-0.171
-0.170
-0.168
-0.167
-0.166
-0.165
-0.164
-0.162
-0.161
-0.160
-0.159
-0.158
-0.156
-0.155
-0.154
-0.153
-0.152
-0.151
-0.149
-0.148
-0.147
-0.146
-0.145
-0.144
-0.143
-0.142
-0.141
-0.140
-0.139
-0.138
-0.137
-0.173
-0.175
-0.176
-0.178
-0.180
-0.182
-0.184
-0.186
-0.188
-0.190
-0.192
-0.194
-0.196
-0.198
-0.201
-0.203
-0.205
-0.208
-0.210
-0.213
-0.215
-0.218
-0.220
-0.223
-0.225
-0.228
-0.230
-0.232
-0.234
-0.236
-0.237
-0.239
-0.239
-0.240
-0.239
-0.238
-0.236
-0.233
-0.231
-0.230
-0.230
-0.231
-0.232
-0.233
-0.233
-0.232
-0.230
-0.228
-0.226
-0.223
-0.220
-0.218
-0.215
-0.213
-0.210
-0.208
-0.205
-0.203
-0.201
-0.199
-0.198
-0.196
-0.194
-0.193
-0.191
-0.189
-0.188
-0.187
-0.185
-0.184
-0.182
-0.181
-0.180
-0.179
-0.177
-0.176
-0.175
-0.173
-0.172
-0.171
-0.170
-0.168
-0.167
-0.166
-0.164
-0.163
-0.162
-0.161
-0.160
-0.158
-0.157
-0.156
-0.155
-0.154
-0.152
-0.151
-0.150
-0.149
-0.148
-0.147
-0.146
-0.145
-0.144
-0.143
-0.142
-0.141
-0.140
-0.139
-0.138
-0.174
-0.176
-0.177
-0.179
-0.181
-0.183
-0.185
-0.187
-0.189
-0.191
-0.193
-0.195
-0.198
-0.200
-0.202
-0.205
-0.207
-0.210
-0.213
-0.215
-0.218
-0.221
-0.224
-0.226
-0.229
-0.232
-0.235
-0.237
-0.239
-0.241
-0.243
-0.244
-0.245
-0.245
-0.245
-0.243
-0.239
-0.235
-0.231
-0.230
-0.231
-0.234
-0.237
-0.239
-0.240
-0.239
-0.238
-0.235
-0.232
-0.229
-0.226
-0.223
-0.220
-0.217
-0.214
-0.211
-0.209
-0.206
-0.204
-0.202
-0.200
-0.198
-0.196
-0.195
-0.193
-0.191
-0.190
-0.188
-0.187
-0.185
-0.184
-0.183
-0.181
-0.180
-0.179
-0.177
-0.176
-0.175
-0.173
-0.172
-0.171
-0.169
-0.168
-0.167
-0.165
-0.164
-0.163
-0.162
-0.160
-0.159
-0.158
-0.157
-0.155
-0.154
-0.153
-0.152
-0.151
-0.150
-0.148
-0.147
-0.146
-0.145
-0.144
-0.143
-0.142
-0.141
-0.140
-0.139
-0.138
-0.175
-0.177
-0.178
-0.180
-0.182
-0.184
-0.186
-0.188
-0.190
-0.192
-0.195
-0.197
-0.199
-0.202
-0.204
-0.207
-0.210
-0.212
-0.215
-0.218
-0.221
-0.224
-0.227
-0.230
-0.233
-0.236
-0.239
-0.242
-0.245
-0.247
-0.249
-0.251
-0.252
-0.252
-0.251
-0.248
-0.243
-0.237
-0.231
-0.228
-0.231
-0.238
-0.243
-0.247
-0.249
-0.248
-0.246
-0.243
-0.240
-0.236
-0.232
-0.229
-0.225
-0.222
-0.218
-0.215
-0.212
-0.210
-0.207
-0.205
-0.203
-0.201
-0.199
-0.197
-0.195
-0.193
-0.192
-0.190
-0.189
-0.187
-0.186
-0.184
-0.183
-0.181
-0.180
-0.178
-0.177
-0.176
-0.174
-0.173
-0.172
-0.170
-0.169
-0.168
-0.166
-0.165
-0.164
-0.162
-0.161
-0.160
-0.159
-0.157
-0.156
-0.155
-0.154
-0.152
-0.151
-0.150
-0.149
-0.148
-0.147
-0.146
-0.145
-0.143
-0.142
-0.141
-0.140
-0.139
-0.138
-0.176
-0.177
-0.179
-0.181
-0.183
-0.185
-0.187
-0.189
-0.191
-0.194
-0.196
-0.198
-0.201
-0.204
-0.206
-0.209
-0.212
-0.215
-0.218
-0.221
-0.224
-0.227
-0.231
-0.234
-0.238
-0.241
-0.244
-0.248
-0.251
-0.254
-0.256
-0.258
-0.259
-0.259
-0.258
-0.254
-0.249
-0.240
-0.233
-0.230
-0.235
-0.245
-0.253
-0.258
-0.259
-0.259
-0.256
-0.253
-0.248
-0.244
-0.239
-0.235
-0.231
-0.227
-0.223
-0.219
-0.216
-0.213
-0.210
-0.208
-0.205
-0.203
-0.201
-0.199
-0.197
-0.195
-0.193
-0.192
-0.190
-0.189
-0.187
-0.186
-0.184
-0.183
-0.181
-0.180
-0.178
-0.177
-0.175
-0.174
-0.173
-0.171
-0.170
-0.169
-0.167
-0.166
-0.165
-0.163
-0.162
-0.161
-0.159
-0.158
-0.157
-0.156
-0.154
-0.153
-0.152
-0.151
-0.150
-0.148
-0.147
-0.146
-0.145
-0.144
-0.143
-0.142
-0.141
-0.140
-0.139
-0.176
-0.178
-0.180
-0.182
-0.184
-0.186
-0.188
-0.190
-0.193
-0.195
-0.197
-0.200
-0.203
-0.205
-0.208
-0.211
-0.214
-0.217
-0.220
-0.224
-0.227
-0.231
-0.234
-0.238
-0.242
-0.246
-0.250
-0.253
-0.257
-0.261
-0.263
-0.266
-0.267
-0.267
-0.266
-0.263
-0.258
-0.251
-0.243
-0.242
-0.248
-0.258
-0.267
-0.271
-0.272
-0.271
-0.268
-0.263
-0.258
-0.252
-0.247
-0.242
-0.237
-0.232
-0.228
-0.224
-0.220
-0.217
-0.214
-0.211
-0.208
-0.206
-0.203
-0.201
-0.199
-0.197
-0.195
-0.194
-0.192
-0.190
-0.189
-0.187
-0.185
-0.184
-0.182
-0.181
-0.179
-0.178
-0.177
-0.175
-0.174
-0.172
-0.171
-0.169
-0.168
-0.167
-0.165
-0.164
-0.163
-0.161
-0.160
-0.159
-0.157
-0.156
-0.155
-0.154
-0.152
-0.151
-0.150
-0.149
-0.148
-0.147
-0.145
-0.144
-0.143
-0.142
-0.141
-0.140
-0.139
-0.177
-0.179
-0.181
-0.183
-0.185
-0.187
-0.189
-0.192
-0.194
-0.196
-0.199
-0.201
-0.204
-0.207
-0.210
-0.213
-0.216
-0.219
-0.223
-0.226
-0.230
-0.234
-0.238
-0.242
-0.246
-0.251
-0.255
-0.260
-0.264
-0.268
-0.272
-0.275
-0.277
-0.278
-0.277
-0.275
-0.272
-0.268
-0.265
-0.266
-0.271
-0.280
-0.285
-0.288
-0.287
-0.284
-0.280
-0.274
-0.267
-0.261
-0.255
-0.249
-0.243
-0.238
-0.233
-0.228
-0.224
-0.221
-0.217
-0.214
-0.211
-0.208
-0.206
-0.204
-0.201
-0.199
-0.197
-0.195
-0.194
-0.192
-0.190
-0.189
-0.187
-0.185
-0.184
-0.182
-0.181
-0.179
-0.178
-0.176
-0.175
-0.173
-0.172
-0.170
-0.169
-0.168
-0.166
-0.165
-0.163
-0.162
-0.161
-0.159
-0.158
-0.157
-0.156
-0.154
-0.153
-0.152
-0.151
-0.149
-0.148
-0.147
-0.146
-0.145
-0.144
-0.143
-0.142
-0.141
-0.139
-0.178
-0.180
-0.182
-0.184
-0.186
-0.188
-0.190
-0.193
-0.195
-0.197
-0.200
-0.203
-0.205
-0.208
-0.211
-0.215
-0.218
-0.221
-0.225
-0.229
-0.233
-0.237
-0.241
-0.246
-0.251
-0.256
-0.261
-0.266
-0.271
-0.276
-0.281
-0.285
-0.288
-0.290
-0.291
-0.291
-0.290
-0.290
-0.291
-0.294
-0.299
-0.304
-0.306
-0.306
-0.303
-0.298
-0.292
-0.285
-0.278
-0.270
-0.263
-0.256
-0.250
-0.244
-0.238
-0.233
-0.229
-0.224
-0.221
-0.217
-0.214
-0.211
-0.208
-0.206
-0.203
-0.201
-0.199
-0.197
-0.195
-0.193
-0.192
-0.190
-0.188
-0.187
-0.185
-0.183
-0.182
-0.180
-0.179
-0.177
-0.176
-0.174
-0.173
-0.171
-0.170
-0.168
-0.167
-0.166
-0.164
-0.163
-0.161
-0.160
-0.159
-0.157
-0.156
-0.155
-0.154
-0.152
-0.151
-0.150
-0.149
-0.148
-0.146
-0.145
-0.144
-0.143
-0.142
-0.141
-0.140
-0.179
-0.181
-0.183
-0.185
-0.187
-0.189
-0.191
-0.194
-0.196
-0.199
-0.201
-0.204
-0.207
-0.210
-0.213
-0.216
-0.220
-0.223
-0.227
-0.231
-0.236
-0.240
-0.245
-0.250
-0.255
-0.261
-0.267
-0.273
-0.279
-0.285
-0.290
-0.296
-0.300
-0.304
-0.306
-0.308
-0.310
-0.313
-0.317
-0.322
-0.327
-0.329
-0.329
-0.325
-0.319
-0.312
-0.305
-0.297
-0.288
-0.280
-0.272
-0.264
-0.257
-0.250
-0.244
-0.238
-0.233
-0.228
-0.224
-0.220
-0.217
-0.214
-0.211
-0.208
-0.206
-0.203
-0.201
-0.199
-0.197
-0.195
-0.193
-0.191
-0.190
-0.188
-0.186
-0.185
-0.183
-0.181
-0.180
-0.178
-0.177
-0.175
-0.174
-0.172
-0.171
-0.169
-0.168
-0.166
-0.165
-0.164
-0.162
-0.161
-0.159
-0.158
-0.157
-0.155
-0.154
-0.153
-0.152
-0.150
-0.149
-0.148
-0.147
-0.146
-0.145
-0.143
-0.142
-0.141
-0.140
-0.179
-0.181
-0.183
-0.185
-0.188
-0.190
-0.192
-0.194
-0.197
-0.200
-0.202
-0.205
-0.208
-0.211
-0.214
-0.218
-0.221
-0.225
-0.229
-0.234
-0.238
-0.243
-0.248
-0.254
-0.260
-0.266
-0.272
-0.279
-0.287
-0.294
-0.301
-0.308
-0.314
-0.319
-0.324
-0.327
-0.331
-0.335
-0.340
-0.346
-0.351
-0.353
-0.350
-0.344
-0.336
-0.327
-0.317
-0.308
-0.299
-0.289
-0.280
-0.272
-0.264
-0.256
-0.249
-0.243
-0.237
-0.232
-0.228
-0.223
-0.220
-0.216
-0.213
-0.210
-0.208
-0.205
-0.203
-0.201
-0.199
-0.197
-0.195
-0.193
-0.191
-0.189
-0.188
-0.186
-0.184
-0.183
-0.181
-0.179
-0.178
-0.176
-0.175
-0.173
-0.172
-0.170
-0.169
-0.167
-0.166
-0.164
-0.163
-0.161
-0.160
-0.159
-0.157
-0.156
-0.155
-0.153
-0.152
-0.151
-0.150
-0.148
-0.147
-0.146
-0.145
-0.144
-0.143
-0.142
-0.141
-0.180
-0.182
-0.184
-0.186
-0.188
-0.191
-0.193
-0.195
-0.198
-0.201
-0.203
-0.206
-0.209
-0.212
-0.216
-0.219
-0.223
-0.227
-0.231
-0.236
-0.241
-0.246
-0.251
-0.257
-0.264
-0.271
-0.278
-0.286
-0.295
-0.304
-0.313
-0.322
-0.331
-0.338
-0.345
-0.350
-0.355
-0.360
-0.365
-0.370
-0.375
-0.376
-0.371
-0.363
-0.352
-0.341
-0.330
-0.319
-0.309
-0.299
-0.289
-0.279
-0.270
-0.262
-0.254
-0.248
-0.241
-0.236
-0.231
-0.227
-0.223
-0.219
-0.216
-0.213
-0.210
-0.207
-0.205
-0.203
-0.200
-0.198
-0.196
-0.194
-0.192
-0.191
-0.189
-0.187
-0.185
-0.184
-0.182
-0.180
-0.179
-0.177
-0.175
-0.174
-0.172
-0.171
-0.169
-0.168
-0.166
-0.165
-0.163
-0.162
-0.161
-0.159
-0.158
-0.156
-0.155
-0.154
-0.153
-0.151
-0.150
-0.149
-0.148
-0.146
-0.145
-0.144
-0.143
-0.142
-0.141
-0.180
-0.182
-0.185
-0.187
-0.189
-0.191
-0.194
-0.196
-0.199
-0.201
-0.204
-0.207
-0.210
-0.214
-0.217
-0.221
-0.225
-0.229
-0.233
-0.238
-0.243
-0.248
-0.254
-0.261
-0.268
-0.275
-0.284
-0.293
-0.303
-0.314
-0.325
-0.337
-0.350
-0.362
-0.373
-0.382
-0.390
-0.395
-0.399
-0.402
-0.403
-0.400
-0.393
-0.381
-0.368
-0.355
-0.342
-0.330
-0.319
-0.307
-0.297
-0.286
-0.276
-0.267
-0.259
-0.252
-0.245
-0.240
-0.234
-0.230
-0.225
-0.222
-0.218
-0.215
-0.212
-0.209
-0.207
-0.204
-0.202
-0.200
-0.198
-0.196
-0.194
-0.192
-0.190
-0.188
-0.186
-0.185
-0.183
-0.181
-0.180
-0.178
-0.176
-0.175
-0.173
-0.172
-0.170
-0.169
-0.167
-0.166
-0.164
-0.163
-0.161
-0.160
-0.158
-0.157
-0.156
-0.154
-0.153
-0.152
-0.150
-0.149
-0.148
-0.147
-0.146
-0.145
-0.143
-0.142
-0.141
-0.181
-0.183
-0.185
-0.187
-0.190
-0.192
-0.194
-0.197
-0.199
-0.202
-0.205
-0.208
-0.211
-0.215
-0.218
-0.222
-0.226
-0.230
-0.235
-0.240
-0.245
-0.251
-0.257
-0.264
-0.271
-0.280
-0.289
-0.299
-0.311
-0.324
-0.339
-0.355
-0.373
-0.392
-0.411
-0.430
-0.446
-0.457
-0.461
-0.456
-0.446
-0.434
-0.419
-0.402
-0.385
-0.369
-0.354
-0.341
-0.328
-0.315
-0.303
-0.292
-0.282
-0.272
-0.264
-0.256
-0.249
-0.243
-0.237
-0.233
-0.228
-0.224
-0.221
-0.217
-0.214
-0.211
-0.209
-0.206
-0.204
-0.201
-0.199
-0.197
-0.195
-0.193
-0.191
-0.189
-0.188
-0.186
-0.184
-0.182
-0.181
-0.179
-0.177
-0.176
-0.174
-0.172
-0.171
-0.169
-0.168
-0.166
-0.165
-0.163
-0.162
-0.160
-0.159
-0.158
-0.156
-0.155
-0.153
-0.152
-0.151
-0.150
-0.148
-0.147
-0.146
-0.145
-0.144
-0.143
-0.141
-0.181
-0.183
-0.186
-0.188
-0.190
-0.192
-0.195
-0.197
-0.200
-0.203
-0.206
-0.209
-0.212
-0.215
-0.219
-0.223
-0.227
-0.231
-0.236
-0.241
-0.247
-0.253
-0.259
-0.266
-0.274
-0.283
-0.294
-0.305
-0.319
-0.334
-0.353
-0.374
-0.400
-0.431
-0.466
-0.507
-0.548
-0.579
-0.587
-0.565
-0.527
-0.488
-0.454
-0.426
-0.403
-0.383
-0.365
-0.350
-0.335
-0.322
-0.309
-0.298
-0.287
-0.277
-0.268
-0.260
-0.252
-0.246
-0.240
-0.235
-0.231
-0.227
-0.223
-0.219
-0.216
-0.213
-0.210
-0.208
-0.205
-0.203
-0.201
-0.199
-0.196
-0.194
-0.192
-0.190
-0.189
-0.187
-0.185
-0.183
-0.181
-0.180
-0.178
-0.176
-0.175
-0.173
-0.171
-0.170
-0.168
-0.167
-0.165
-0.164
-0.162
-0.161
-0.159
-0.158
-0.157
-0.155
-0.154
-0.153
-0.151
-0.150
-0.149
-0.148
-0.146
-0.145
-0.144
-0.143
-0.142
-0.182
-0.184
-0.186
-0.188
-0.191
-0.193
-0.195
-0.198
-0.201
-0.203
-0.206
-0.210
-0.213
-0.216
-0.220
-0.224
-0.228
-0.232
-0.237
-0.242
-0.248
-0.254
-0.261
-0.269
-0.277
-0.287
-0.298
-0.311
-0.326
-0.344
-0.367
-0.396
-0.432
-0.481
-0.545
-0.631
-0.737
-0.835
-0.869
-0.799
-0.681
-0.580
-0.506
-0.457
-0.422
-0.396
-0.375
-0.357
-0.342
-0.327
-0.314
-0.302
-0.291
-0.280
-0.271
-0.263
-0.256
-0.249
-0.243
-0.238
-0.233
-0.229
-0.225
-0.221
-0.218
-0.215
-0.212
-0.209
-0.207
-0.204
-0.202
-0.200
-0.198
-0.196
-0.194
-0.192
-0.190
-0.188
-0.186
-0.184
-0.182
-0.181
-0.179
-0.177
-0.175
-0.174
-0.172
-0.171
-0.169
-0.167
-0.166
-0.164
-0.163
-0.161
-0.160
-0.158
-0.157
-0.156
-0.154
-0.153
-0.152
-0.150
-0.149
-0.148
-0.147
-0.146
-0.144
-0.143
-0.142
-0.182
-0.184
-0.186
-0.189
-0.191
-0.193
-0.196
-0.198
-0.201
-0.204
-0.207
-0.210
-0.213
-0.217
-0.220
-0.224
-0.229
-0.233
-0.238
-0.243
-0.249
-0.255
-0.262
-0.270
-0.279
-0.289
-0.301
-0.315
-0.332
-0.353
-0.381
-0.417
-0.468
-0.541
-0.652
-0.825
-1.090
-1.435
-1.616
-1.364
-0.976
-0.718
-0.575
-0.493
-0.442
-0.408
-0.383
-0.363
-0.346
-0.331
-0.317
-0.305
-0.293
-0.283
-0.274
-0.266
-0.258
-0.251
-0.245
-0.240
-0.235
-0.231
-0.227
-0.223
-0.220
-0.217
-0.214
-0.211
-0.208
-0.206
-0.203
-0.201
-0.199
-0.197
-0.195
-0.193
-0.191
-0.189
-0.187
-0.185
-0.183
-0.181
-0.180
-0.178
-0.176
-0.174
-0.173
-0.171
-0.170
-0.168
-0.166
-0.165
-0.163
-0.162
-0.160
-0.159
-0.158
-0.156
-0.155
-0.153
-0.152
-0.151
-0.150
-0.148
-0.147
-0.146
-0.145
-0.144
-0.142
-0.183
-0.185
-0.187
-0.189
-0.191
-0.194
-0.196
-0.199
-0.202
-0.204
-0.207
-0.210
-0.214
-0.217
-0.221
-0.225
-0.229
-0.234
-0.239
-0.244
-0.250
-0.256
-0.263
-0.271
-0.280
-0.291
-0.303
-0.318
-0.337
-0.361
-0.392
-0.437
-0.503
-0.607
-0.781
-1.093
-1.712
-3.053
-4.540
-2.993
-1.498
-0.900
-0.649
-0.527
-0.459
-0.417
-0.388
-0.366
-0.348
-0.333
-0.319
-0.307
-0.295
-0.285
-0.276
-0.268
-0.260
-0.254
-0.248
-0.242
-0.237
-0.233
-0.229
-0.225
-0.221
-0.218
-0.215
-0.212
-0.210
-0.207
-0.205
-0.202
-0.200
-0.198
-0.196
-0.194
-0.192
-0.190
-0.188
-0.186
-0.184
-0.182
-0.180
-0.178
-0.177
-0.175
-0.173
-0.172
-0.170
-0.168
-0.167
-0.165
-0.164
-0.162
-0.161
-0.159
-0.158
-0.157
-0.155
-0.154
-0.152
-0.151
-0.150
-0.149
-0.147
-0.146
-0.145
-0.144
-0.143
-0.183
-0.185
-0.187
-0.189
-0.192
-0.194
-0.197
-0.199
-0.202
-0.205
-0.208
-0.211
-0.214
-0.218
-0.221
-0.225
-0.229
-0.234
-0.239
-0.244
-0.250
-0.256
-0.264
-0.272
-0.281
-0.292
-0.304
-0.320
-0.340
-0.365
-0.401
-0.452
-0.532
-0.665
-0.907
-1.392
-2.510
-6.511
-27.239
-6.983
-2.090
-1.060
-0.708
-0.553
-0.471
-0.423
-0.391
-0.367
-0.349
-0.333
-0.320
-0.307
-0.296
-0.287
-0.278
-0.269
-0.262
-0.255
-0.249
-0.244
-0.239
-0.235
-0.230
-0.227
-0.223
-0.220
-0.217
-0.214
-0.211
-0.208
-0.206
-0.203
-0.201
-0.199
-0.197
-0.194
-0.192
-0.190
-0.188
-0.186
-0.185
-0.183
-0.181
-0.179
-0.177
-0.176
-0.174
-0.172
-0.171
-0.169
-0.167
-0.166
-0.164
-0.163
-0.161
-0.160
-0.158
-0.157
-0.156
-0.154
-0.153
-0.151
-0.150
-0.149
-0.148
-0.146
-0.145
-0.144
-0.143
-0.183
-0.185
-0.187
-0.190
-0.192
-0.194
-0.197
-0.199
-0.202
-0.205
-0.208
-0.211
-0.214
-0.218
-0.221
-0.225
-0.230
-0.234
-0.239
-0.244
-0.250
-0.256
-0.264
-0.272
-0.281
-0.292
-0.304
-0.320
-0.340
-0.367
-0.404
-0.459
-0.548
-0.699
-0.990
-1.607
-3.072
-6.585
-12.332
-5.386
-2.083
-1.099
-0.728
-0.562
-0.475
-0.423
-0.390
-0.366
-0.348
-0.332
-0.319
-0.307
-0.297
-0.287
-0.279
-0.271
-0.263
-0.257
-0.251
-0.246
-0.241
-0.236
-0.232
-0.228
-0.224
-0.221
-0.218
-0.215
-0.212
-0.209
-0.207
-0.204
-0.202
-0.200
-0.197
-0.195
-0.193
-0.191
-0.189
-0.187
-0.185
-0.183
-0.182
-0.180
-0.178
-0.176
-0.174
-0.173
-0.171
-0.169
-0.168
-0.166
-0.165
-0.163
-0.162
-0.160
-0.159
-0.157
-0.156
-0.154
-0.153
-0.152
-0.150
-0.149
-0.148
-0.147
-0.146
-0.144
-0.143
-0.183
-0.185
-0.187
-0.190
-0.192
-0.194
-0.197
-0.199
-0.202
-0.205
-0.208
-0.211
-0.214
-0.218
-0.221
-0.225
-0.229
-0.234
-0.239
-0.244
-0.250
-0.256
-0.263
-0.271
-0.280
-0.291
-0.303
-0.319
-0.339
-0.365
-0.402
-0.456
-0.544
-0.695
-0.986
-1.612
-3.151
-6.316
-6.002
-3.217
-1.702
-1.018
-0.706
-0.552
-0.469
-0.419
-0.386
-0.363
-0.345
-0.330
-0.318
-0.307
-0.297
-0.288
-0.279
-0.271
-0.264
-0.258
-0.252
-0.247
-0.242
-0.237
-0.233
-0.229
-0.226
-0.222
-0.219
-0.216
-0.213
-0.210
-0.208
-0.205
-0.203
-0.201
-0.198
-0.196
-0.194
-0.192
-0.190
-0.188
-0.186
-0.184
-0.182
-0.180
-0.179
-0.177
-0.175
-0.173
-0.172
-0.170
-0.168
-0.167
-0.165
-0.164
-0.162
-0.161
-0.159
-0.158
-0.156
-0.155
-0.153
-0.152
-0.151
-0.149
-0.148
-0.147
-0.146
-0.145
-0.143
-0.183
-0.185
-0.188
-0.190
-0.192
-0.194
-0.197
-0.199
-0.202
-0.205
-0.208
-0.211
-0.214
-0.218
-0.221
-0.225
-0.229
-0.234
-0.238
-0.243
-0.249
-0.255
-0.262
-0.270
-0.279
-0.289
-0.301
-0.316
-0.335
-0.360
-0.394
-0.444
-0.523
-0.654
-0.891
-1.353
-2.279
-3.576
-3.399
-2.140
-1.318
-0.883
-0.653
-0.527
-0.455
-0.410
-0.379
-0.358
-0.341
-0.327
-0.316
-0.305
-0.296
-0.287
-0.279
-0.272
-0.265
-0.259
-0.253
-0.248
-0.243
-0.239
-0.234
-0.230
-0.227
-0.223
-0.220
-0.217
-0.214
-0.211
-0.209
-0.206
-0.204
-0.201
-0.199
-0.197
-0.195
-0.193
-0.191
-0.189
-0.187
-0.185
-0.183
-0.181
-0.179
-0.177
-0.175
-0.174
-0.172
-0.170
-0.169
-0.167
-0.165
-0.164
-0.162
-0.161
-0.159
-0.158
-0.156
-0.155
-0.154
-0.152
-0.151
-0.150
-0.148
-0.147
-0.146
-0.145
-0.144
-0.183
-0.186
-0.188
-0.190
-0.192
-0.194
-0.197
-0.199
-0.202
-0.205
-0.208
-0.211
-0.214
-0.217
-0.221
-0.225
-0.229
-0.233
-0.238
-0.243
-0.248
-0.254
-0.261
-0.268
-0.277
-0.286
-0.298
-0.312
-0.329
-0.352
-0.382
-0.425
-0.489
-0.589
-0.751
-1.015
-1.401
-1.760
-1.720
-1.347
-0.983
-0.739
-0.586
-0.493
-0.435
-0.397
-0.371
-0.351
-0.336
-0.324
-0.313
-0.303
-0.295
-0.287
-0.279
-0.272
-0.266
-0.259
-0.254
-0.249
-0.244
-0.239
-0.235
-0.231
-0.228
-0.224
-0.221
-0.218
-0.215
-0.212
-0.210
-0.207
-0.205
-0.202
-0.200
-0.198
-0.195
-0.193
-0.191
-0.189
-0.187
-0.185
-0.183
-0.181
-0.179
-0.178
-0.176
-0.174
-0.172
-0.171
-0.169
-0.167
-0.166
-0.164
-0.163
-0.161
-0.160
-0.158
-0.157
-0.155
-0.154
-0.153
-0.151
-0.150
-0.149
-0.147
-0.146
-0.145
-0.144
-0.184
-0.186
-0.188
-0.190
-0.192
-0.194
-0.197
-0.199
-0.202
-0.205
-0.208
-0.210
-0.214
-0.217
-0.220
-0.224
-0.228
-0.232
-0.237
-0.242
-0.247
-0.253
-0.259
-0.266
-0.274
-0.283
-0.294
-0.307
-0.323
-0.342
-0.368
-0.403
-0.452
-0.522
-0.622
-0.758
-0.916
-1.030
-1.020
-0.896
-0.743
-0.614
-0.521
-0.457
-0.413
-0.382
-0.361
-0.344
-0.331
-0.320
-0.310
-0.301
-0.293
-0.285
-0.278
-0.272
-0.266
-0.260
-0.254
-0.249
-0.245
-0.240
-0.236
-0.232
-0.229
-0.225
-0.222
-0.219
-0.216
-0.213
-0.210
-0.208
-0.205
-0.203
-0.200
-0.198
-0.196
-0.194
-0.192
-0.190
-0.188
-0.186
-0.184
-0.182
-0.180
-0.178
-0.176
-0.175
-0.173
-0.171
-0.169
-0.168
-0.166
-0.165
-0.163
-0.161
-0.160
-0.158
-0.157
-0.156
-0.154
-0.153
-0.152
-0.150
-0.149
-0.148
-0.146
-0.145
-0.144
-0.184
-0.186
-0.188
-0.190
-0.192
-0.194
-0.197
-0.199
-0.202
-0.204
-0.207
-0.210
-0.213
-0.216
-0.220
-0.223
-0.227
-0.231
-0.236
-0.240
-0.246
-0.251
-0.257
-0.264
-0.271
-0.280
-0.290
-0.301
-0.315
-0.332
-0.353
-0.381
-0.416
-0.463
-0.522
-0.593
-0.662
-0.707
-0.704
-0.657
-0.588
-0.521
-0.465
-0.423
-0.391
-0.368
-0.350
-0.336
-0.325
-0.315
-0.306
-0.299
-0.291
-0.284
-0.277
-0.271
-0.265
-0.260
-0.255
-0.250
-0.245
-0.241
-0.237
-0.233
-0.229
-0.226
-0.223
-0.219
-0.216
-0.214
-0.211
-0.208
-0.206
-0.203
-0.201
-0.199
-0.196
-0.194
-0.192
-0.190
-0.188
-0.186
-0.184
-0.182
-0.180
-0.178
-0.177
-0.175
-0.173
-0.171
-0.170
-0.168
-0.166
-0.165
-0.163
-0.162
-0.160
-0.159
-0.157
-0.156
-0.154
-0.153
-0.152
-0.150
-0.149
-0.148
-0.147
-0.145
-0.144
-0.183
-0.185
-0.188
-0.190
-0.192
-0.194
-0.196
-0.199
-0.201
-0.204
-0.207
-0.210
-0.213
-0.216
-0.219
-0.223
-0.226
-0.230
-0.235
-0.239
-0.244
-0.249
-0.255
-0.261
-0.268
-0.276
-0.285
-0.296
-0.308
-0.322
-0.339
-0.360
-0.386
-0.417
-0.453
-0.491
-0.524
-0.545
-0.544
-0.523
-0.490
-0.454
-0.421
-0.393
-0.371
-0.353
-0.340
-0.328
-0.319
-0.310
-0.303
-0.296
-0.289
-0.282
-0.276
-0.270
-0.265
-0.260
-0.255
-0.250
-0.245
-0.241
-0.237
-0.233
-0.230
-0.226
-0.223
-0.220
-0.217
-0.214
-0.211
-0.209
-0.206
-0.204
-0.201
-0.199
-0.197
-0.195
-0.193
-0.190
-0.188
-0.186
-0.184
-0.182
-0.181
-0.179
-0.177
-0.175
-0.173
-0.172
-0.170
-0.168
-0.167
-0.165
-0.164
-0.162
-0.160
-0.159
-0.157
-0.156
-0.155
-0.153
-0.152
-0.151
-0.149
-0.148
-0.147
-0.146
-0.144
-0.183
-0.185
-0.187
-0.189
-0.192
-0.194
-0.196
-0.199
-0.201
-0.204
-0.206
-0.209
-0.212
-0.215
-0.218
-0.222
-0.225
-0.229
-0.233
-0.238
-0.242
-0.247
-0.253
-0.259
-0.265
-0.272
-0.280
-0.290
-0.300
-0.312
-0.326
-0.342
-0.360
-0.381
-0.404
-0.426
-0.444
-0.454
-0.454
-0.444
-0.427
-0.407
-0.387
-0.369
-0.353
-0.340
-0.330
-0.321
-0.313
-0.306
-0.299
-0.293
-0.286
-0.281
-0.275
-0.269
-0.264
-0.259
-0.254
-0.250
-0.245
-0.241
-0.237
-0.234
-0.230
-0.227
-0.223
-0.220
-0.217
-0.215
-0.212
-0.209
-0.207
-0.204
-0.202
-0.199
-0.197
-0.195
-0.193
-0.191
-0.189
-0.187
-0.185
-0.183
-0.181
-0.179
-0.177
-0.175
-0.174
-0.172
-0.170
-0.169
-0.167
-0.165
-0.164
-0.162
-0.161
-0.159
-0.158
-0.156
-0.155
-0.153
-0.152
-0.151
-0.149
-0.148
-0.147
-0.146
-0.144
-0.183
-0.185
-0.187
-0.189
-0.191
-0.194
-0.196
-0.198
-0.201
-0.203
-0.206
-0.208
-0.211
-0.214
-0.217
-0.221
-0.224
-0.228
-0.232
-0.236
-0.240
-0.245
-0.250
-0.256
-0.262
-0.268
-0.276
-0.284
-0.293
-0.303
-0.314
-0.327
-0.340
-0.355
-0.369
-0.383
-0.394
-0.400
-0.400
-0.395
-0.385
-0.373
-0.361
-0.349
-0.338
-0.329
-0.320
-0.313
-0.307
-0.301
-0.295
-0.289
-0.284
-0.278
-0.273
-0.268
-0.263
-0.258
-0.254
-0.249
-0.245
-0.241
-0.237
-0.234
-0.230
-0.227
-0.224
-0.221
-0.218
-0.215
-0.212
-0.209
-0.207
-0.204
-0.202
-0.200
-0.197
-0.195
-0.193
-0.191
-0.189
-0.187
-0.185
-0.183
-0.181
-0.179
-0.177
-0.176
-0.174
-0.172
-0.170
-0.169
-0.167
-0.165
-0.164
-0.162
-0.161
-0.159
-0.158
-0.156
-0.155
-0.154
-0.152
-0.151
-0.150
-0.148
-0.147
-0.146
-0.145
-0.183
-0.185
-0.187
-0.189
-0.191
-0.193
-0.195
-0.198
-0.200
-0.203
-0.205
-0.208
-0.211
-0.213
-0.216
-0.220
-0.223
-0.226
-0.230
-0.234
-0.238
-0.243
-0.248
-0.253
-0.258
-0.264
-0.271
-0.278
-0.286
-0.294
-0.303
-0.313
-0.324
-0.334
-0.344
-0.353
-0.360
-0.364
-0.364
-0.362
-0.356
-0.349
-0.341
-0.333
-0.325
-0.318
-0.312
-0.306
-0.301
-0.296
-0.291
-0.286
-0.281
-0.276
-0.271
-0.267
-0.262
-0.257
-0.253
-0.249
-0.245
-0.241
-0.237
-0.234
-0.230
-0.227
-0.224
-0.221
-0.218
-0.215
-0.212
-0.210
-0.207
-0.205
-0.202
-0.200
-0.198
-0.195
-0.193
-0.191
-0.189
-0.187
-0.185
-0.183
-0.181
-0.179
-0.178
-0.176
-0.174
-0.172
-0.171
-0.169
-0.167
-0.166
-0.164
-0.162
-0.161
-0.159
-0.158
-0.157
-0.155
-0.154
-0.152
-0.151
-0.150
-0.148
-0.147
-0.146
-0.145
-0.183
-0.185
-0.187
-0.189
-0.191
-0.193
-0.195
-0.197
-0.200
-0.202
-0.204
-0.207
-0.210
-0.213
-0.215
-0.218
-0.222
-0.225
-0.229
-0.232
-0.236
-0.240
-0.245
-0.250
-0.255
-0.260
-0.266
-0.272
-0.279
-0.286
-0.294
-0.302
-0.310
-0.318
-0.325
-0.331
-0.336
-0.339
-0.340
-0.338
-0.335
-0.330
-0.325
-0.319
-0.314
-0.309
-0.304
-0.300
-0.296
-0.291
-0.287
-0.283
-0.278
-0.274
-0.269
-0.265
-0.261
-0.256
-0.252
-0.248
-0.244
-0.240
-0.237
-0.233
-0.230
-0.227
-0.224
-0.221
-0.218
-0.215
-0.212
-0.210
-0.207
-0.205
-0.202
-0.200
-0.198
-0.196
-0.193
-0.191
-0.189
-0.187
-0.185
-0.183
-0.181
-0.180
-0.178
-0.176
-0.174
-0.172
-0.171
-0.169
-0.167
-0.166
-0.164
-0.163
-0.161
-0.160
-0.158
-0.157
-0.155
-0.154
-0.152
-0.151
-0.150
-0.149
-0.147
-0.146
-0.145
-0.183
-0.184
-0.186
-0.188
-0.190
-0.192
-0.195
-0.197
-0.199
-0.201
-0.204
-0.206
-0.209
-0.211
-0.214
-0.217
-0.220
-0.223
-0.227
-0.230
-0.234
-0.238
-0.242
-0.247
-0.251
-0.256
-0.262
-0.267
-0.273
-0.279
-0.286
-0.292
-0.298
-0.304
-0.310
-0.315
-0.318
-0.320
-0.321
-0.320
-0.318
-0.315
-0.312
-0.308
-0.305
-0.301
-0.297
-0.294
-0.290
-0.287
-0.283
-0.279
-0.275
-0.271
-0.267
-0.263
-0.259
-0.255
-0.251
-0.247
-0.243
-0.240
-0.236
-0.233
-0.230
-0.226
-0.223
-0.220
-0.218
-0.215
-0.212
-0.210
-0.207
-0.205
-0.202
-0.200
-0.198
-0.196
-0.194
-0.191
-0.189
-0.187
-0.185
-0.183
-0.182
-0.180
-0.178
-0.176
-0.174
-0.173
-0.171
-0.169
-0.167
-0.166
-0.164
-0.163
-0.161
-0.160
-0.158
-0.157
-0.155
-0.154
-0.153
-0.151
-0.150
-0.149
-0.147
-0.146
-0.145
-0.182
-0.184
-0.186
-0.188
-0.190
-0.192
-0.194
-0.196
-0.198
-0.201
-0.203
-0.205
-0.208
-0.210
-0.213
-0.216
-0.219
-0.222
-0.225
-0.228
-0.232
-0.236
-0.239
-0.244
-0.248
-0.252
-0.257
-0.262
-0.267
-0.272
-0.278
-0.283
-0.288
-0.293
-0.298
-0.301
-0.304
-0.306
-0.307
-0.306
-0.305
-0.303
-0.301
-0.299
-0.296
-0.293
-0.291
-0.288
-0.285
-0.282
-0.279
-0.276
-0.272
-0.269
-0.265
-0.261
-0.257
-0.254
-0.250
-0.246
-0.243
-0.239
-0.236
-0.232
-0.229
-0.226
-0.223
-0.220
-0.217
-0.215
-0.212
-0.210
-0.207
-0.205
-0.202
-0.200
-0.198
-0.196
-0.194
-0.191
-0.189
-0.187
-0.185
-0.183
-0.182
-0.180
-0.178
-0.176
-0.174
-0.173
-0.171
-0.169
-0.168
-0.166
-0.164
-0.163
-0.161
-0.160
-0.158
-0.157
-0.155
-0.154
-0.153
-0.151
-0.150
-0.149
-0.147
-0.146
-0.145
-0.182
-0.184
-0.186
-0.188
-0.189
-0.191
-0.193
-0.196
-0.198
-0.200
-0.202
-0.204
-0.207
-0.209
-0.212
-0.215
-0.217
-0.220
-0.223
-0.226
-0.230
-0.233
-0.237
-0.241
-0.244
-0.249
-0.253
-0.257
-0.262
-0.266
-0.271
-0.275
-0.280
-0.284
-0.287
-0.290
-0.292
-0.294
-0.295
-0.295
-0.294
-0.293
-0.292
-0.290
-0.289
-0.287
-0.285
-0.283
-0.280
-0.278
-0.275
-0.272
-0.269
-0.266
-0.262
-0.259
-0.255
-0.252
-0.248
-0.245
-0.241
-0.238
-0.235
-0.232
-0.228
-0.226
-0.223
-0.220
-0.217
-0.214
-0.212
-0.209
-0.207
-0.205
-0.202
-0.200
-0.198
-0.196
-0.193
-0.191
-0.189
-0.187
-0.185
-0.183
-0.182
-0.180
-0.178
-0.176
-0.174
-0.173
-0.171
-0.169
-0.168
-0.166
-0.164
-0.163
-0.161
-0.160
-0.158
-0.157
-0.155
-0.154
-0.153
-0.151
-0.150
-0.149
-0.147
-0.146
-0.145
-0.182
-0.183
-0.185
-0.187
-0.189
-0.191
-0.193
-0.195
-0.197
-0.199
-0.201
-0.204
-0.206
-0.208
-0.211
-0.213
-0.216
-0.219
-0.222
-0.224
-0.228
-0.231
-0.234
-0.238
-0.241
-0.245
-0.249
-0.253
-0.257
-0.261
-0.265
-0.268
-0.272
-0.275
-0.278
-0.281
-0.283
-0.284
-0.285
-0.285
-0.285
-0.285
-0.284
-0.283
-0.282
-0.280
-0.279
-0.277
-0.276
-0.274
-0.271
-0.269
-0.266
-0.263
-0.260
-0.257
-0.253
-0.250
-0.247
-0.243
-0.240
-0.237
-0.234
-0.231
-0.228
-0.225
-0.222
-0.219
-0.217
-0.214
-0.211
-0.209
-0.207
-0.204
-0.202
-0.200
-0.198
-0.195
-0.193
-0.191
-0.189
-0.187
-0.185
-0.183
-0.181
-0.180
-0.178
-0.176
-0.174
-0.173
-0.171
-0.169
-0.168
-0.166
-0.164
-0.163
-0.161
-0.160
-0.158
-0.157
-0.155
-0.154
-0.153
-0.151
-0.150
-0.149
-0.147
-0.146
-0.145
-0.181
-0.183
-0.185
-0.187
-0.188
-0.190
-0.192
-0.194
-0.196
-0.198
-0.200
-0.203
-0.205
-0.207
-0.209
-0.212
-0.214
-0.217
-0.220
-0.222
-0.225
-0.228
-0.231
-0.235
-0.238
-0.241
-0.245
-0.248
-0.252
-0.255
-0.259
-0.262
-0.265
-0.268
-0.270
-0.273
-0.274
-0.276
-0.276
-0.277
-0.277
-0.277
-0.277
-0.276
-0.275
-0.275
-0.274
-0.272
-0.271
-0.269
-0.267
-0.265
-0.263
-0.260
-0.257
-0.254
-0.251
-0.248
-0.245
-0.242
-0.239
-0.236
-0.233
-0.230
-0.227
-0.224
-0.221
-0.219
-0.216
-0.213
-0.211
-0.209
-0.206
-0.204
-0.202
-0.199
-0.197
-0.195
-0.193
-0.191
-0.189
-0.187
-0.185
-0.183
-0.181
-0.180
-0.178
-0.176
-0.174
-0.172
-0.171
-0.169
-0.168
-0.166
-0.164
-0.163
-0.161
-0.160
-0.158
-0.157
-0.155
-0.154
-0.153
-0.151
-0.150
-0.149
-0.147
-0.146
-0.145
-0.181
-0.183
-0.184
-0.186
-0.188
-0.190
-0.192
-0.193
-0.195
-0.197
-0.199
-0.202
-0.204
-0.206
-0.208
-0.210
-0.213
-0.215
-0.218
-0.221
-0.223
-0.226
-0.229
-0.232
-0.235
-0.238
-0.241
-0.244
-0.247
-0.250
-0.253
-0.256
-0.259
-0.261
-0.263
-0.265
-0.267
-0.268
-0.269
-0.269
-0.270
-0.270
-0.270
-0.270
-0.270
-0.269
-0.268
-0.268
-0.266
-0.265
-0.263
-0.262
-0.259
-0.257
-0.254
-0.252
-0.249
-0.246
-0.243
-0.240
-0.237
-0.234
-0.231
-0.229
-0.226
-0.223
-0.220
-0.218
-0.215
-0.213
-0.210
-0.208
-0.206
-0.203
-0.201
-0.199
-0.197
-0.195
-0.193
-0.191
-0.189
-0.187
-0.185
-0.183
-0.181
-0.179
-0.178
-0.176
-0.174
-0.172
-0.171
-0.169
-0.167
-0.166
-0.164
-0.163
-0.161
-0.160
-0.158
-0.157
-0.155
-0.154
-0.153
-0.151
-0.150
-0.149
-0.147
-0.146
-0.145
-0.180
-0.182
-0.184
-0.186
-0.187
-0.189
-0.191
-0.193
-0.195
-0.197
-0.198
-0.201
-0.203
-0.205
-0.207
-0.209
-0.211
-0.214
-0.216
-0.219
-0.221
-0.224
-0.226
-0.229
-0.232
-0.235
-0.237
-0.240
-0.243
-0.246
-0.248
-0.251
-0.253
-0.255
-0.257
-0.259
-0.260
-0.261
-0.262
-0.263
-0.263
-0.264
-0.264
-0.264
-0.264
-0.264
-0.264
-0.263
-0.262
-0.261
-0.260
-0.258
-0.256
-0.254
-0.252
-0.249
-0.246
-0.244
-0.241
-0.238
-0.235
-0.233
-0.230
-0.227
-0.225
-0.222
-0.219
-0.217
-0.214
-0.212
-0.210
-0.207
-0.205
-0.203
-0.201
-0.199
-0.197
-0.195
-0.192
-0.191
-0.189
-0.187
-0.185
-0.183
-0.181
-0.179
-0.177
-0.176
-0.174
-0.172
-0.171
-0.169
-0.167
-0.166
-0.164
-0.163
-0.161
-0.160
-0.158
-0.157
-0.155
-0.154
-0.153
-0.151
-0.150
-0.149
-0.147
-0.146
-0.145
-0.180
-0.182
-0.183
-0.185
-0.187
-0.188
-0.190
-0.192
-0.194
-0.196
-0.198
-0.199
-0.201
-0.203
-0.206
-0.208
-0.210
-0.212
-0.214
-0.217
-0.219
-0.221
-0.224
-0.226
-0.229
-0.231
-0.234
-0.236
-0.239
-0.241
-0.244
-0.246
-0.248
-0.250
-0.251
-0.253
-0.254
-0.255
-0.256
-0.257
-0.258
-0.258
-0.259
-0.259
-0.259
-0.259
-0.259
-0.258
-0.258
-0.257
-0.256
-0.254
-0.253
-0.251
-0.249
-0.246
-0.244
-0.241
-0.239
-0.236
-0.234
-0.231
-0.228
-0.226
-0.223
-0.221
-0.218
-0.216
-0.214
-0.211
-0.209
-0.207
-0.205
-0.202
-0.200
-0.198
-0.196
-0.194
-0.192
-0.190
-0.188
-0.186
-0.184
-0.183
-0.181
-0.179
-0.177
-0.175
-0.174
-0.172
-0.170
-0.169
-0.167
-0.166
-0.164
-0.163
-0.161
-0.160
-0.158
-0.157
-0.155
-0.154
-0.153
-0.151
-0.150
-0.149
-0.147
-0.146
-0.145
-0.179
-0.181
-0.183
-0.184
-0.186
-0.188
-0.189
-0.191
-0.193
-0.195
-0.197
-0.198
-0.200
-0.202
-0.204
-0.206
-0.208
-0.210
-0.212
-0.215
-0.217
-0.219
-0.221
-0.224
-0.226
-0.228
-0.231
-0.233
-0.235
-0.237
-0.239
-0.241
-0.243
-0.245
-0.246
-0.248
-0.249
-0.250
-0.251
-0.252
-0.252
-0.253
-0.253
-0.254
-0.254
-0.254
-0.254
-0.254
-0.253
-0.253
-0.252
-0.251
-0.249
-0.247
-0.245
-0.243
-0.241
-0.239
-0.237
-0.234
-0.232
-0.229
-0.227
-0.224
-0.222
-0.220
-0.217
-0.215
-0.213
-0.210
-0.208
-0.206
-0.204
-0.202
-0.200
-0.198
-0.196
-0.194
-0.192
-0.190
-0.188
-0.186
-0.184
-0.182
-0.180
-0.179
-0.177
-0.175
-0.174
-0.172
-0.170
-0.169
-0.167
-0.165
-0.164
-0.162
-0.161
-0.159
-0.158
-0.157
-0.155
-0.154
-0.152
-0.151
-0.150
-0.149
-0.147
-0.146
-0.145
-0.179
-0.181
-0.182
-0.184
-0.185
-0.187
-0.189
-0.190
-0.192
-0.194
-0.196
-0.197
-0.199
-0.201
-0.203
-0.205
-0.207
-0.209
-0.211
-0.213
-0.215
-0.217
-0.219
-0.221
-0.223
-0.225
-0.228
-0.230
-0.232
-0.234
-0.235
-0.237
-0.239
-0.240
-0.242
-0.243
-0.244
-0.245
-0.246
-0.247
-0.247
-0.248
-0.249
-0.249
-0.250
-0.250
-0.250
-0.250
-0.249
-0.249
-0.248
-0.247
-0.246
-0.244
-0.242
-0.240
-0.238
-0.236
-0.234
-0.232
-0.230
-0.227
-0.225
-0.223
-0.220
-0.218
-0.216
-0.214
-0.212
-0.209
-0.207
-0.205
-0.203
-0.201
-0.199
-0.197
-0.195
-0.193
-0.191
-0.189
-0.187
-0.186
-0.184
-0.182
-0.180
-0.178
-0.177
-0.175
-0.173
-0.172
-0.170
-0.168
-0.167
-0.165
-0.164
-0.162
-0.161
-0.159
-0.158
-0.156
-0.155
-0.154
-0.152
-0.151
-0.150
-0.148
-0.147
-0.146
-0.145
-0.178
-0.180
-0.182
-0.183
-0.185
-0.186
-0.188
-0.190
-0.191
-0.193
-0.195
-0.196
-0.198
-0.200
-0.202
-0.203
-0.205
-0.207
-0.209
-0.211
-0.213
-0.215
-0.217
-0.219
-0.221
-0.223
-0.225
-0.227
-0.228
-0.230
-0.232
-0.233
-0.235
-0.236
-0.237
-0.239
-0.240
-0.241
-0.241
-0.242
-0.243
-0.244
-0.244
-0.245
-0.245
-0.245
-0.246
-0.246
-0.245
-0.245
-0.244
-0.243
-0.242
-0.241
-0.239
-0.238
-0.236
-0.234
-0.232
-0.230
-0.228
-0.225
-0.223
-0.221
-0.219
-0.217
-0.215
-0.213
-0.210
-0.208
-0.206
-0.204
-0.202
-0.200
-0.198
-0.196
-0.194
-0.192
-0.191
-0.189
-0.187
-0.185
-0.183
-0.182
-0.180
-0.178
-0.176
-0.175
-0.173
-0.171
-0.170
-0.168
-0.167
-0.165
-0.164
-0.162
-0.161
-0.159
-0.158
-0.156
-0.155
-0.154
-0.152
-0.151
-0.150
-0.148
-0.147
-0.146
-0.145
-0.178
-0.179
-0.181
-0.182
-0.184
-0.186
-0.187
-0.189
-0.190
-0.192
-0.194
-0.195
-0.197
-0.199
-0.200
-0.202
-0.204
-0.206
-0.207
-0.209
-0.211
-0.213
-0.215
-0.216
-0.218
-0.220
-0.222
-0.224
-0.225
-0.227
-0.228
-0.230
-0.231
-0.232
-0.233
-0.235
-0.236
-0.236
-0.237
-0.238
-0.239
-0.239
-0.240
-0.241
-0.241
-0.241
-0.241
-0.241
-0.241
-0.241
-0.240
-0.240
-0.239
-0.237
-0.236
-0.235
-0.233
-0.231
-0.229
-0.227
-0.225
-0.223
-0.221
-0.219
-0.217
-0.215
-0.213
-0.211
-0.209
-0.207
-0.205
-0.203
-0.201
-0.199
-0.197
-0.196
-0.194
-0.192
-0.190
-0.188
-0.186
-0.185
-0.183
-0.181
-0.179
-0.178
-0.176
-0.174
-0.173
-0.171
-0.169
-0.168
-0.166
-0.165
-0.163
-0.162
-0.160
-0.159
-0.157
-0.156
-0.155
-0.153
-0.152
-0.151
-0.149
-0.148
-0.147
-0.146
-0.144
-0.177
-0.179
-0.180
-0.182
-0.183
-0.185
-0.186
-0.188
-0.189
-0.191
-0.193
-0.194
-0.196
-0.197
-0.199
-0.201
-0.202
-0.204
-0.206
-0.207
-0.209
-0.211
-0.212
-0.214
-0.216
-0.218
-0.219
-0.221
-0.222
-0.224
-0.225
-0.226
-0.228
-0.229
-0.230
-0.231
-0.232
-0.233
-0.233
-0.234
-0.235
-0.235
-0.236
-0.237
-0.237
-0.237
-0.237
-0.238
-0.237
-0.237
-0.237
-0.236
-0.235
-0.234
-0.233
-0.232
-0.230
-0.228
-0.227
-0.225
-0.223
-0.221
-0.219
-0.218
-0.216
-0.214
-0.212
-0.210
-0.208
-0.206
-0.204
-0.202
-0.200
-0.198
-0.197
-0.195
-0.193
-0.191
-0.189
-0.188
-0.186
-0.184
-0.182
-0.181
-0.179
-0.177
-0.176
-0.174
-0.172
-0.171
-0.169
-0.168
-0.166
-0.164
-0.163
-0.162
-0.160
-0.159
-0.157
-0.156
-0.154
-0.153
-0.152
-0.151
-0.149
-0.148
-0.147
-0.146
-0.144
-0.177
-0.178
-0.180
-0.181
-0.183
-0.184
-0.186
-0.187
-0.189
-0.190
-0.192
-0.193
-0.195
-0.196
-0.198
-0.199
-0.201
-0.202
-0.204
-0.206
-0.207
-0.209
-0.210
-0.212
-0.214
-0.215
-0.217
-0.218
-0.219
-0.221
-0.222
-0.223
-0.224
-0.225
-0.226
-0.227
-0.228
-0.229
-0.230
-0.230
-0.231
-0.232
-0.232
-0.233
-0.233
-0.233
-0.234
-0.234
-0.234
-0.233
-0.233
-0.232
-0.232
-0.231
-0.230
-0.229
-0.227
-0.226
-0.224
-0.223
-0.221
-0.219
-0.217
-0.216
-0.214
-0.212
-0.210
-0.208
-0.207
-0.205
-0.203
-0.201
-0.199
-0.198
-0.196
-0.194
-0.192
-0.190
-0.189
-0.187
-0.185
-0.183
-0.182
-0.180
-0.178
-0.177
-0.175
-0.173
-0.172
-0.170
-0.169
-0.167
-0.166
-0.164
-0.163
-0.161
-0.160
-0.158
-0.157
-0.156
-0.154
-0.153
-0.152
-0.150
-0.149
-0.148
-0.147
-0.145
-0.144
-0.176
-0.178
-0.179
-0.180
-0.182
-0.183
-0.185
-0.186
-0.188
-0.189
-0.191
-0.192
-0.193
-0.195
-0.196
-0.198
-0.199
-0.201
-0.202
-0.204
-0.205
-0.207
-0.208
-0.210
-0.211
-0.213
-0.214
-0.215
-0.217
-0.218
-0.219
-0.220
-0.221
-0.222
-0.223
-0.224
-0.225
-0.226
-0.226
-0.227
-0.228
-0.228
-0.229
-0.229
-0.230
-0.230
-0.230
-0.230
-0.230
-0.230
-0.230
-0.229
-0.228
-0.228
-0.227
-0.226
-0.224
-0.223
-0.222
-0.220
-0.219
-0.217
-0.216
-0.214
-0.212
-0.210
-0.209
-0.207
-0.205
-0.204
-0.202
-0.200
-0.198
-0.197
-0.195
-0.193
-0.191
-0.190
-0.188
-0.186
-0.184
-0.183
-0.181
-0.179
-0.178
-0.176
-0.175
-0.173
-0.171
-0.170
-0.168
-0.167
-0.165
-0.164
-0.162
-0.161
-0.160
-0.158
-0.157
-0.155
-0.154
-0.153
-0.151
-0.150
-0.149
-0.148
-0.146
-0.145
-0.144
-0.176
-0.177
-0.178
-0.180
-0.181
-0.183
-0.184
-0.185
-0.187
-0.188
-0.190
-0.191
-0.192
-0.194
-0.195
-0.197
-0.198
-0.199
-0.201
-0.202
-0.204
-0.205
-0.206
-0.208
-0.209
-0.211
-0.212
-0.213
-0.214
-0.215
-0.216
-0.217
-0.218
-0.219
-0.220
-0.221
-0.222
-0.222
-0.223
-0.224
-0.224
-0.225
-0.225
-0.226
-0.226
-0.226
-0.227
-0.227
-0.227
-0.226
-0.226
-0.226
-0.225
-0.224
-0.224
-0.223
-0.222
-0.220
-0.219
-0.218
-0.216
-0.215
-0.213
-0.212
-0.210
-0.209
-0.207
-0.206
-0.204
-0.202
-0.201
-0.199
-0.197
-0.195
-0.194
-0.192
-0.190
-0.189
-0.187
-0.185
-0.184
-0.182
-0.180
-0.179
-0.177
-0.176
-0.174
-0.173
-0.171
-0.169
-0.168
-0.166
-0.165
-0.163
-0.162
-0.161
-0.159
-0.158
-0.156
-0.155
-0.154
-0.152
-0.151
-0.150
-0.149
-0.147
-0.146
-0.145
-0.144
-0.175
-0.176
-0.178
-0.179
-0.180
-0.182
-0.183
-0.184
-0.186
-0.187
-0.188
-0.190
-0.191
-0.193
-0.194
-0.195
-0.197
-0.198
-0.199
-0.201
-0.202
-0.203
-0.205
-0.206
-0.207
-0.208
-0.210
-0.211
-0.212
-0.213
-0.214
-0.215
-0.216
-0.217
-0.217
-0.218
-0.219
-0.219
-0.220
-0.221
-0.221
-0.222
-0.222
-0.222
-0.223
-0.223
-0.223
-0.223
-0.223
-0.223
-0.223
-0.223
-0.222
-0.221
-0.221
-0.220
-0.219
-0.218
-0.217
-0.215
-0.214
-0.213
-0.211
-0.210
-0.209
-0.207
-0.206
-0.204
-0.202
-0.201
-0.199
-0.198
-0.196
-0.194
-0.193
-0.191
-0.189
-0.188
-0.186
-0.185
-0.183
-0.181
-0.180
-0.178
-0.177
-0.175
-0.174
-0.172
-0.170
-0.169
-0.167
-0.166
-0.165
-0.163
-0.162
-0.160
-0.159
-0.157
-0.156
-0.155
-0.153
-0.152
-0.151
-0.150
-0.148
-0.147
-0.146
-0.145
-0.144
-0.174
-0.176
-0.177
-0.178
-0.180
-0.181
-0.182
-0.184
-0.185
-0.186
-0.187
-0.189
-0.190
-0.191
-0.193
-0.194
-0.195
-0.197
-0.198
-0.199
-0.200
-0.202
-0.203
-0.204
-0.205
-0.206
-0.207
-0.208
-0.210
-0.211
-0.211
-0.212
-0.213
-0.214
-0.215
-0.215
-0.216
-0.217
-0.217
-0.218
-0.218
-0.219
-0.219
-0.219
-0.220
-0.220
-0.220
-0.220
-0.220
-0.220
-0.220
-0.219
-0.219
-0.218
-0.218
-0.217
-0.216
-0.215
-0.214
-0.213
-0.212
-0.211
-0.209
-0.208
-0.207
-0.205
-0.204
-0.202
-0.201
-0.199
-0.198
-0.196
-0.195
-0.193
-0.192
-0.190
-0.189
-0.187
-0.185
-0.184
-0.182
-0.181
-0.179
-0.178
-0.176
-0.174
-0.173
-0.171
-0.170
-0.168
-0.167
-0.166
-0.164
-0.163
-0.161
-0.160
-0.158
-0.157
-0.156
-0.154
-0.153
-0.152
-0.151
-0.149
-0.148
-0.147
-0.146
-0.145
-0.143
-0.174
-0.175
-0.176
-0.178
-0.179
-0.180
-0.181
-0.183
-0.184
-0.185
-0.186
-0.188
-0.189
-0.190
-0.191
-0.193
-0.194
-0.195
-0.196
-0.198
-0.199
-0.200
-0.201
-0.202
-0.203
-0.204
-0.205
-0.206
-0.207
-0.208
-0.209
-0.210
-0.211
-0.211
-0.212
-0.213
-0.213
-0.214
-0.214
-0.215
-0.215
-0.216
-0.216
-0.216
-0.217
-0.217
-0.217
-0.217
-0.217
-0.217
-0.217
-0.217
-0.216
-0.216
-0.215
-0.214
-0.214
-0.213
-0.212
-0.211
-0.210
-0.209
-0.207
-0.206
-0.205
-0.204
-0.202
-0.201
-0.200
-0.198
-0.197
-0.195
-0.194
-0.192
-0.191
-0.189
-0.188
-0.186
-0.184
-0.183
-0.181
-0.180
-0.178
-0.177
-0.175
-0.174
-0.172
-0.171
-0.169
-0.168
-0.166
-0.165
-0.164
-0.162
-0.161
-0.159
-0.158
-0.157
-0.155
-0.154
-0.153
-0.152
-0.150
-0.149
-0.148
-0.147
-0.145
-0.144
-0.143
-0.173
-0.174
-0.176
-0.177
-0.178
-0.179
-0.181
-0.182
-0.183
-0.184
-0.186
-0.187
-0.188
-0.189
-0.190
-0.191
-0.193
-0.194
-0.195
-0.196
-0.197
-0.198
-0.199
-0.200
-0.201
-0.202
-0.203
-0.204
-0.205
-0.206
-0.207
-0.208
-0.208
-0.209
-0.210
-0.210
-0.211
-0.211
-0.212
-0.212
-0.213
-0.213
-0.213
-0.214
-0.214
-0.214
-0.214
-0.214
-0.214
-0.214
-0.214
-0.214
-0.213
-0.213
-0.212
-0.212
-0.211
-0.210
-0.210
-0.209
-0.208
-0.207
-0.206
-0.204
-0.203
-0.202
-0.201
-0.199
-0.198
-0.197
-0.195
-0.194
-0.192
-0.191
-0.190
-0.188
-0.187
-0.185
-0.184
-0.182
-0.181
-0.179
-0.178
-0.176
-0.175
-0.173
-0.172
-0.170
-0.169
-0.167
-0.166
-0.165
-0.163
-0.162
-0.160
-0.159
-0.158
-0.156
-0.155
-0.154
-0.152
-0.151
-0.150
-0.149
-0.148
-0.146
-0.145
-0.144
-0.143
-0.172
-0.174
-0.175
-0.176
-0.177
-0.179
-0.180
-0.181
-0.182
-0.183
-0.185
-0.186
-0.187
-0.188
-0.189
-0.190
-0.191
-0.192
-0.194
-0.195
-0.196
-0.197
-0.198
-0.199
-0.200
-0.201
-0.201
-0.202
-0.203
-0.204
-0.205
-0.205
-0.206
-0.207
-0.207
-0.208
-0.208
-0.209
-0.209
-0.210
-0.210
-0.210
-0.211
-0.211
-0.211
-0.211
-0.211
-0.211
-0.211
-0.211
-0.211
-0.211
-0.211
-0.210
-0.210
-0.209
-0.209
-0.208
-0.207
-0.206
-0.206
-0.205
-0.204
-0.203
-0.201
-0.200
-0.199
-0.198
-0.197
-0.195
-0.194
-0.193
-0.191
-0.190
-0.188
-0.187
-0.186
-0.184
-0.183
-0.181
-0.180
-0.178
-0.177
-0.175
-0.174
-0.172
-0.171
-0.170
-0.168
-0.167
-0.165
-0.164
-0.163
-0.161
-0.160
-0.159
-0.157
-0.156
-0.155
-0.153
-0.152
-0.151
-0.150
-0.148
-0.147
-0.146
-0.145
-0.144
-0.143
-0.172
-0.173
-0.174
-0.175
-0.177
-0.178
-0.179
-0.180
-0.181
-0.182
-0.184
-0.185
-0.186
-0.187
-0.188
-0.189
-0.190
-0.191
-0.192
-0.193
-0.194
-0.195
-0.196
-0.197
-0.198
-0.199
-0.200
-0.200
-0.201
-0.202
-0.203
-0.203
-0.204
-0.205
-0.205
-0.206
-0.206
-0.206
-0.207
-0.207
-0.208
-0.208
-0.208
-0.208
-0.209
-0.209
-0.209
-0.209
-0.209
-0.209
-0.209
-0.208
-0.208
-0.208
-0.207
-0.207
-0.206
-0.206
-0.205
-0.204
-0.204
-0.203
-0.202
-0.201
-0.200
-0.199
-0.197
-0.196
-0.195
-0.194
-0.193
-0.191
-0.190
-0.189
-0.187
-0.186
-0.184
-0.183
-0.182
-0.180
-0.179
-0.177
-0.176
-0.175
-0.173
-0.172
-0.170
-0.169
-0.168
-0.166
-0.165
-0.163
-0.162
-0.161
-0.159
-0.158
-0.157
-0.155
-0.154
-0.153
-0.152
-0.150
-0.149
-0.148
-0.147
-0.146
-0.145
-0.143
-0.142
-0.171
-0.172
-0.174
-0.175
-0.176
-0.177
-0.178
-0.179
-0.180
-0.181
-0.183
-0.184
-0.185
-0.186
-0.187
-0.188
-0.189
-0.190
-0.191
-0.192
-0.193
-0.194
-0.195
-0.195
-0.196
-0.197
-0.198
-0.199
-0.199
-0.200
-0.201
-0.201
-0.202
-0.202
-0.203
-0.203
-0.204
-0.204
-0.205
-0.205
-0.205
-0.205
-0.206
-0.206
-0.206
-0.206
-0.206
-0.206
-0.206
-0.206
-0.206
-0.206
-0.206
-0.205
-0.205
-0.205
-0.204
-0.204
-0.203
-0.202
-0.201
-0.201
-0.200
-0.199
-0.198
-0.197
-0.196
-0.195
-0.194
-0.192
-0.191
-0.190
-0.189
-0.187
-0.186
-0.185
-0.183
-0.182
-0.181
-0.179
-0.178
-0.177
-0.175
-0.174
-0.172
-0.171
-0.170
-0.168
-0.167
-0.166
-0.164
-0.163
-0.162
-0.160
-0.159
-0.158
-0.156
-0.155
-0.154
-0.153
-0.151
-0.150
-0.149
-0.148
-0.146
-0.145
-0.144
-0.143
-0.142
-0.170
-0.172
-0.173
-0.174
-0.175
-0.176
-0.177
-0.178
-0.179
-0.181
-0.182
-0.183
-0.184
-0.185
-0.186
-0.187
-0.188
-0.189
-0.190
-0.190
-0.191
-0.192
-0.193
-0.194
-0.195
-0.195
-0.196
-0.197
-0.198
-0.198
-0.199
-0.199
-0.200
-0.200
-0.201
-0.201
-0.202
-0.202
-0.202
-0.203
-0.203
-0.203
-0.203
-0.204
-0.204
-0.204
-0.204
-0.204
-0.204
-0.204
-0.204
-0.204
-0.203
-0.203
-0.203
-0.202
-0.202
-0.201
-0.201
-0.200
-0.200
-0.199
-0.198
-0.197
-0.196
-0.195
-0.194
-0.193
-0.192
-0.191
-0.190
-0.189
-0.187
-0.186
-0.185
-0.184
-0.182
-0.181
-0.180
-0.178
-0.177
-0.176
-0.174
-0.173
-0.172
-0.170
-0.169
-0.168
-0.166
-0.165
-0.164
-0.162
-0.161
-0.160
-0.158
-0.157
-0.156
-0.155
-0.153
-0.152
-0.151
-0.150
-0.148
-0.147
-0.146
-0.145
-0.144
-0.143
-0.142
-0.170
-0.171
-0.172
-0.173
-0.174
-0.175
-0.176
-0.177
-0.179
-0.180
-0.181
-0.182
-0.183
-0.184
-0.185
-0.185
-0.186
-0.187
-0.188
-0.189
-0.190
-0.191
-0.192
-0.192
-0.193
-0.194
-0.195
-0.195
-0.196
-0.196
-0.197
-0.198
-0.198
-0.198
-0.199
-0.199
-0.200
-0.200
-0.200
-0.201
-0.201
-0.201
-0.201
-0.201
-0.202
-0.202
-0.202
-0.202
-0.202
-0.202
-0.202
-0.201
-0.201
-0.201
-0.201
-0.200
-0.200
-0.199
-0.199
-0.198
-0.198
-0.197
-0.196
-0.195
-0.194
-0.194
-0.193
-0.192
-0.191
-0.190
-0.188
-0.187
-0.186
-0.185
-0.184
-0.182
-0.181
-0.180
-0.179
-0.177
-0.176
-0.175
-0.173
-0.172
-0.171
-0.169
-0.168
-0.167
-0.166
-0.164
-0.163
-0.162
-0.160
-0.159
-0.158
-0.157
-0.155
-0.154
-0.153
-0.152
-0.150
-0.149
-0.148
-0.147
-0.146
-0.145
-0.143
-0.142
-0.141
-0.169
-0.170
-0.171
-0.172
-0.173
-0.175
-0.176
-0.177
-0.178
-0.179
-0.180
-0.181
-0.182
-0.183
-0.183
-0.184
-0.185
-0.186
-0.187
-0.188
-0.189
-0.189
-0.190
-0.191
-0.192
-0.192
-0.193
-0.194
-0.194
-0.195
-0.195
-0.196
-0.196
-0.197
-0.197
-0.197
-0.198
-0.198
-0.198
-0.199
-0.199
-0.199
-0.199
-0.199
-0.199
-0.199
-0.200
-0.200
-0.200
-0.199
-0.199
-0.199
-0.199
-0.199
-0.199
-0.198
-0.198
-0.197
-0.197
-0.196
-0.196
-0.195
-0.194
-0.194
-0.193
-0.192
-0.191
-0.190
-0.189
-0.188
-0.187
-0.186
-0.185
-0.184
-0.183
-0.181
-0.180
-0.179
-0.178
-0.176
-0.175
-0.174
-0.173
-0.171
-0.170
-0.169
-0.167
-0.166
-0.165
-0.164
-0.162
-0.161
-0.160
-0.158
-0.157
-0.156
-0.155
-0.154
-0.152
-0.151
-0.150
-0.149
-0.148
-0.146
-0.145
-0.144
-0.143
-0.142
-0.141
-0.168
-0.169
-0.170
-0.172
-0.173
-0.174
-0.175
-0.176
-0.177
-0.178
-0.179
-0.180
-0.181
-0.181
-0.182
-0.183
-0.184
-0.185
-0.186
-0.187
-0.187
-0.188
-0.189
-0.189
-0.190
-0.191
-0.191
-0.192
-0.193
-0.193
-0.194
-0.194
-0.194
-0.195
-0.195
-0.196
-0.196
-0.196
-0.196
-0.197
-0.197
-0.197
-0.197
-0.197
-0.197
-0.197
-0.197
-0.198
-0.197
-0.197
-0.197
-0.197
-0.197
-0.197
-0.197
-0.196
-0.196
-0.195
-0.195
-0.195
-0.194
-0.193
-0.193
-0.192
-0.191
-0.190
-0.189
-0.189
-0.188
-0.187
-0.186
-0.185
-0.184
-0.182
-0.181
-0.180
-0.179
-0.178
-0.177
-0.175
-0.174
-0.173
-0.172
-0.170
-0.169
-0.168
-0.167
-0.165
-0.164
-0.163
-0.162
-0.160
-0.159
-0.158
-0.157
-0.155
-0.154
-0.153
-0.152
-0.151
-0.149
-0.148
-0.147
-0.146
-0.145
-0.144
-0.143
-0.142
-0.141
-0.168
-0.169
-0.170
-0.171
-0.172
-0.173
-0.174
-0.175
-0.176
-0.177
-0.178
-0.179
-0.180
-0.180
-0.181
-0.182
-0.183
-0.184
-0.185
-0.185
-0.186
-0.187
-0.187
-0.188
-0.189
-0.189
-0.190
-0.190
-0.191
-0.191
-0.192
-0.192
-0.193
-0.193
-0.193
-0.194
-0.194
-0.194
-0.195
-0.195
-0.195
-0.195
-0.195
-0.195
-0.195
-0.195
-0.196
-0.196
-0.196
-0.195
-0.195
-0.195
-0.195
-0.195
-0.195
-0.194
-0.194
-0.194
-0.193
-0.193
-0.192
-0.192
-0.191
-0.190
-0.190
-0.189
-0.188
-0.187
-0.186
-0.185
-0.184
-0.183
-0.182
-0.181
-0.180
-0.179
-0.178
-0.177
-0.176
-0.174
-0.173
-0.172
-0.171
-0.170
-0.168
-0.167
-0.166
-0.165
-0.163
-0.162
-0.161
-0.160
-0.158
-0.157
-0.156
-0.155
-0.154
-0.152
-0.151
-0.150
-0.149
-0.148
-0.147
-0.146
-0.144
-0.143
-0.142
-0.141
-0.140
-0.167
-0.168
-0.169
-0.170
-0.171
-0.172
-0.173
-0.174
-0.175
-0.176
-0.177
-0.178
-0.179
-0.179
-0.180
-0.181
-0.182
-0.183
-0.183
-0.184
-0.185
-0.185
-0.186
-0.187
-0.187
-0.188
-0.188
-0.189
-0.189
-0.190
-0.190
-0.191
-0.191
-0.191
-0.192
-0.192
-0.192
-0.193
-0.193
-0.193
-0.193
-0.193
-0.193
-0.193
-0.194
-0.194
-0.194
-0.194
-0.194
-0.194
-0.193
-0.193
-0.193
-0.193
-0.193
-0.193
-0.192
-0.192
-0.191
-0.191
-0.190
-0.190
-0.189
-0.189
-0.188
-0.187
-0.186
-0.186
-0.185
-0.184
-0.183
-0.182
-0.181
-0.180
-0.179
-0.178
-0.177
-0.176
-0.174
-0.173
-0.172
-0.171
-0.170
-0.169
-0.167
-0.166
-0.165
-0.164
-0.163
-0.161
-0.160
-0.159
-0.158
-0.157
-0.155
-0.154
-0.153
-0.152
-0.151
-0.150
-0.148
-0.147
-0.146
-0.145
-0.144
-0.143
-0.142
-0.141
-0.140
-0.166
-0.167
-0.168
-0.169
-0.170
-0.171
-0.172
-0.173
-0.174
-0.175
-0.176
-0.177
-0.177
-0.178
-0.179
-0.180
-0.181
-0.181
-0.182
-0.183
-0.184
-0.184
-0.185
-0.185
-0.186
-0.187
-0.187
-0.188
-0.188
-0.188
-0.189
-0.189
-0.190
-0.190
-0.190
-0.190
-0.191
-0.191
-0.191
-0.191
-0.191
-0.192
-0.192
-0.192
-0.192
-0.192
-0.192
-0.192
-0.192
-0.192
-0.192
-0.192
-0.191
-0.191
-0.191
-0.191
-0.190
-0.190
-0.190
-0.189
-0.189
-0.188
-0.188
-0.187
-0.186
-0.186
-0.185
-0.184
-0.183
-0.182
-0.182
-0.181
-0.180
-0.179
-0.178
-0.177
-0.176
-0.175
-0.173
-0.172
-0.171
-0.170
-0.169
-0.168
-0.167
-0.165
-0.164
-0.163
-0.162
-0.161
-0.159
-0.158
-0.157
-0.156
-0.155
-0.154
-0.152
-0.151
-0.150
-0.149
-0.148
-0.147
-0.146
-0.145
-0.144
-0.142
-0.141
-0.140
-0.139
-0.165
-0.166
-0.167
-0.168
-0.169
-0.170
-0.171
-0.172
-0.173
-0.174
-0.175
-0.176
-0.176
-0.177
-0.178
-0.179
-0.180
-0.180
-0.181
-0.182
-0.182
-0.183
-0.184
-0.184
-0.185
-0.185
-0.186
-0.186
-0.187
-0.187
-0.187
-0.188
-0.188
-0.188
-0.189
-0.189
-0.189
-0.189
-0.189
-0.190
-0.190
-0.190
-0.190
-0.190
-0.190
-0.190
-0.190
-0.190
-0.190
-0.190
-0.190
-0.190
-0.190
-0.189
-0.189
-0.189
-0.189
-0.188
-0.188
-0.188
-0.187
-0.187
-0.186
-0.186
-0.185
-0.184
-0.183
-0.183
-0.182
-0.181
-0.180
-0.179
-0.178
-0.177
-0.176
-0.175
-0.174
-0.173
-0.172
-0.171
-0.170
-0.169
-0.168
-0.167
-0.166
-0.164
-0.163
-0.162
-0.161
-0.160
-0.159
-0.158
-0.156
-0.155
-0.154
-0.153
-0.152
-0.151
-0.150
-0.148
-0.147
-0.146
-0.145
-0.144
-0.143
-0.142
-0.141
-0.140
-0.139
-0.165
-0.166
-0.167
-0.167
-0.168
-0.169
-0.170
-0.171
-0.172
-0.173
-0.174
-0.175
-0.175
-0.176
-0.177
-0.178
-0.178
-0.179
-0.180
-0.180
-0.181
-0.182
-0.182
-0.183
-0.183
-0.184
-0.184
-0.185
-0.185
-0.186
-0.186
-0.186
-0.187
-0.187
-0.187
-0.187
-0.187
-0.188
-0.188
-0.188
-0.188
-0.188
-0.188
-0.188
-0.188
-0.188
-0.188
-0.188
-0.188
-0.188
-0.188
-0.188
-0.188
-0.188
-0.188
-0.187
-0.187
-0.187
-0.186
-0.186
-0.186
-0.185
-0.185
-0.184
-0.183
-0.183
-0.182
-0.181
-0.181
-0.180
-0.179
-0.178
-0.177
-0.176
-0.175
-0.174
-0.173
-0.172
-0.171
-0.170
-0.169
-0.168
-0.167
-0.166
-0.165
-0.164
-0.162
-0.161
-0.160
-0.159
-0.158
-0.157
-0.156
-0.155
-0.153
-0.152
-0.151
-0.150
-0.149
-0.148
-0.147
-0.146
-0.145
-0.144
-0.143
-0.142
-0.141
-0.140
-0.139
-0.164
-0.165
-0.166
-0.167
-0.168
-0.169
-0.169
-0.170
-0.171
-0.172
-0.173
-0.174
-0.174
-0.175
-0.176
-0.177
-0.177
-0.178
-0.179
-0.179
-0.180
-0.180
-0.181
-0.182
-0.182
-0.182
-0.183
-0.183
-0.184
-0.184
-0.184
-0.185
-0.185
-0.185
-0.186
-0.186
-0.186
-0.186
-0.186
-0.186
-0.187
-0.187
-0.187
-0.187
-0.187
-0.187
-0.187
-0.187
-0.187
-0.187
-0.187
-0.186
-0.186
-0.186
-0.186
-0.186
-0.185
-0.185
-0.185
-0.184
-0.184
-0.184
-0.183
-0.182
-0.182
-0.181
-0.181
-0.180
-0.179
-0.178
-0.178
-0.177
-0.176
-0.175
-0.174
-0.173
-0.172
-0.171
-0.170
-0.169
-0.168
-0.167
-0.166
-0.165
-0.164
-0.163
-0.162
-0.161
-0.159
-0.158
-0.157
-0.156
-0.155
-0.154
-0.153
-0.152
-0.151
-0.150
-0.148
-0.147
-0.146
-0.145
-0.144
-0.143
-0.142
-0.141
-0.140
-0.139
-0.138
-0.163
-0.164
-0.165
-0.166
-0.167
-0.168
-0.169
-0.169
-0.170
-0.171
-0.172
-0.173
-0.173
-0.174
-0.175
-0.176
-0.176
-0.177
-0.178
-0.178
-0.179
-0.179
-0.180
-0.180
-0.181
-0.181
-0.182
-0.182
-0.182
-0.183
-0.183
-0.183
-0.184
-0.184
-0.184
-0.184
-0.184
-0.185
-0.185
-0.185
-0.185
-0.185
-0.185
-0.185
-0.185
-0.185
-0.185
-0.185
-0.185
-0.185
-0.185
-0.185
-0.185
-0.185
-0.184
-0.184
-0.184
-0.184
-0.183
-0.183
-0.182
-0.182
-0.182
-0.181
-0.180
-0.180
-0.179
-0.179
-0.178
-0.177
-0.176
-0.175
-0.175
-0.174
-0.173
-0.172
-0.171
-0.170
-0.169
-0.168
-0.167
-0.166
-0.165
-0.164
-0.163
-0.162
-0.161
-0.160
-0.159
-0.158
-0.156
-0.155
-0.154
-0.153
-0.152
-0.151
-0.150
-0.149
-0.148
-0.147
-0.146
-0.145
-0.144
-0.143
-0.142
-0.141
-0.140
-0.139
-0.138
-0.162
-0.163
-0.164
-0.165
-0.166
-0.167
-0.168
-0.168
-0.169
-0.170
-0.171
-0.172
-0.172
-0.173
-0.174
-0.175
-0.175
-0.176
-0.176
-0.177
-0.178
-0.178
-0.179
-0.179
-0.180
-0.180
-0.180
-0.181
-0.181
-0.181
-0.182
-0.182
-0.182
-0.182
-0.183
-0.183
-0.183
-0.183
-0.183
-0.183
-0.184
-0.184
-0.184
-0.184
-0.184
-0.184
-0.184
-0.184
-0.184
-0.184
-0.183
-0.183
-0.183
-0.183
-0.183
-0.183
-0.182
-0.182
-0.182
-0.181
-0.181
-0.181
-0.180
-0.180
-0.179
-0.178
-0.178
-0.177
-0.176
-0.176
-0.175
-0.174
-0.173
-0.173
-0.172
-0.171
-0.170
-0.169
-0.168
-0.167
-0.166
-0.165
-0.164
-0.163
-0.162
-0.161
-0.160
-0.159
-0.158
-0.157
-0.156
-0.155
-0.154
-0.152
-0.151
-0.150
-0.149
-0.148
-0.147
-0.146
-0.145
-0.144
-0.143
-0.142
-0.141
-0.140
-0.139
-0.138
-0.137
-0.161
-0.162
-0.163
-0.164
-0.165
-0.166
-0.167
-0.168
-0.168
-0.169
-0.170
-0.171
-0.171
-0.172
-0.173
-0.173
-0.174
-0.175
-0.175
-0.176
-0.176
-0.177
-0.177
-0.178
-0.178
-0.179
-0.179
-0.179
-0.180
-0.180
-0.180
-0.181
-0.181
-0.181
-0.181
-0.181
-0.182
-0.182
-0.182
-0.182
-0.182
-0.182
-0.182
-0.182
-0.182
-0.182
-0.182
-0.182
-0.182
-0.182
-0.182
-0.182
-0.182
-0.182
-0.181
-0.181
-0.181
-0.181
-0.180
-0.180
-0.180
-0.179
-0.179
-0.178
-0.178
-0.177
-0.176
-0.176
-0.175
-0.174
-0.174
-0.173
-0.172
-0.171
-0.171
-0.170
-0.169
-0.168
-0.167
-0.166
-0.165
-0.164
-0.163
-0.162
-0.161
-0.160
-0.159
-0.158
-0.157
-0.156
-0.155
-0.154
-0.153
-0.152
-0.151
-0.150
-0.149
-0.148
-0.147
-0.146
-0.145
-0.144
-0.143
-0.142
-0.141
-0.140
-0.139
-0.138
-0.137
-0.160
-0.161
-0.162
-0.163
-0.164
-0.165
-0.166
-0.167
-0.167
-0.168
-0.169
-0.170
-0.170
-0.171
-0.172
-0.172
-0.173
-0.174
-0.174
-0.175
-0.175
-0.176
-0.176
-0.177
-0.177
-0.177
-0.178
-0.178
-0.178
-0.179
-0.179
-0.179
-0.180
-0.180
-0.180
-0.180
-0.180
-0.180
-0.180
-0.181
-0.181
-0.181
-0.181
-0.181
-0.181
-0.181
-0.181
-0.181
-0.181
-0.181
-0.180
-0.180
-0.180
-0.180
-0.180
-0.180
-0.179
-0.179
-0.179
-0.178
-0.178
-0.178
-0.177
-0.177
-0.176
-0.176
-0.175
-0.174
-0.174
-0.173
-0.172
-0.172
-0.171
-0.170
-0.169
-0.169
-0.168
-0.167
-0.166
-0.165
-0.164
-0.163
-0.162
-0.161
-0.160
-0.159
-0.158
-0.157
-0.156
-0.155
-0.154
-0.153
-0.152
-0.151
-0.150
-0.149
-0.148
-0.147
-0.146
-0.145
-0.144
-0.143
-0.142
-0.141
-0.140
-0.139
-0.138
-0.137
-0.136
-0.160
-0.161
-0.161
-0.162
-0.163
-0.164
-0.165
-0.166
-0.166
-0.167
-0.168
-0.169
-0.169
-0.170
-0.171
-0.171
-0.172
-0.172
-0.173
-0.174
-0.174
-0.175
-0.175
-0.175
-0.176
-0.176
-0.177
-0.177
-0.177
-0.178
-0.178
-0.178
-0.178
-0.178
-0.179
-0.179
-0.179
-0.179
-0.179
-0.179
-0.179
-0.179
-0.179
-0.179
-0.179
-0.179
-0.179
-0.179
-0.179
-0.179
-0.179
-0.179
-0.179
-0.179
-0.178
-0.178
-0.178
-0.178
-0.177
-0.177
-0.177
-0.176
-0.176
-0.175
-0.175
-0.174
-0.174
-0.173
-0.173
-0.172
-0.171
-0.170
-0.170
-0.169
-0.168
-0.167
-0.167
-0.166
-0.165
-0.164
-0.163
-0.162
-0.161
-0.160
-0.159
-0.158
-0.157
-0.156
-0.155
-0.154
-0.153
-0.152
-0.151
-0.150
-0.149
-0.148
-0.147
-0.146
-0.145
-0.144
-0.143
-0.142
-0.141
-0.140
-0.139
-0.138
-0.138
-0.137
-0.136
-0.159
-0.160
-0.161
-0.161
-0.162
-0.163
-0.164
-0.165
-0.165
-0.166
-0.167
-0.168
-0.168
-0.169
-0.170
-0.170
-0.171
-0.171
-0.172
-0.172
-0.173
-0.173
-0.174
-0.174
-0.175
-0.175
-0.175
-0.176
-0.176
-0.176
-0.176
-0.177
-0.177
-0.177
-0.177
-0.177
-0.178
-0.178
-0.178
-0.178
-0.178
-0.178
-0.178
-0.178
-0.178
-0.178
-0.178
-0.178
-0.178
-0.178
-0.178
-0.178
-0.177
-0.177
-0.177
-0.177
-0.177
-0.176
-0.176
-0.176
-0.175
-0.175
-0.174
-0.174
-0.174
-0.173
-0.172
-0.172
-0.171
-0.171
-0.170
-0.169
-0.169
-0.168
-0.167
-0.166
-0.165
-0.165
-0.164
-0.163
-0.162
-0.161
-0.160
-0.159
-0.158
-0.157
-0.156
-0.155
-0.154
-0.153
-0.152
-0.151
-0.151
-0.150
-0.149
-0.148
-0.147
-0.146
-0.145
-0.144
-0.143
-0.142
-0.141
-0.140
-0.139
-0.138
-0.137
-0.136
-0.135
-0.158
-0.159
-0.160
-0.161
-0.161
-0.162
-0.163
-0.164
-0.164
-0.165
-0.166
-0.167
-0.167
-0.168
-0.169
-0.169
-0.170
-0.170
-0.171
-0.171
-0.172
-0.172
-0.173
-0.173
-0.173
-0.174
-0.174
-0.174
-0.175
-0.175
-0.175
-0.175
-0.176
-0.176
-0.176
-0.176
-0.176
-0.176
-0.176
-0.177
-0.177
-0.177
-0.177
-0.177
-0.177
-0.177
-0.177
-0.177
-0.176
-0.176
-0.176
-0.176
-0.176
-0.176
-0.176
-0.175
-0.175
-0.175
-0.175
-0.174
-0.174
-0.174
-0.173
-0.173
-0.172
-0.172
-0.171
-0.171
-0.170
-0.169
-0.169
-0.168
-0.167
-0.167
-0.166
-0.165
-0.164
-0.163
-0.163
-0.162
-0.161
-0.160
-0.159
-0.158
-0.157
-0.156
-0.155
-0.155
-0.154
-0.153
-0.152
-0.151
-0.150
-0.149
-0.148
-0.147
-0.146
-0.145
-0.144
-0.143
-0.142
-0.141
-0.140
-0.139
-0.138
-0.137
-0.136
-0.136
-0.135
-0.157
-0.158
-0.159
-0.160
-0.160
-0.161
-0.162
-0.163
-0.164
-0.164
-0.165
-0.166
-0.166
-0.167
-0.167
-0.168
-0.169
-0.169
-0.170
-0.170
-0.171
-0.171
-0.172
-0.172
-0.172
-0.173
-0.173
-0.173
-0.174
-0.174
-0.174
-0.174
-0.174
-0.175
-0.175
-0.175
-0.175
-0.175
-0.175
-0.175
-0.175
-0.175
-0.175
-0.175
-0.175
-0.175
-0.175
-0.175
-0.175
-0.175
-0.175
-0.175
-0.175
-0.174
-0.174
-0.174
-0.174
-0.174
-0.173
-0.173
-0.173
-0.172
-0.172
-0.171
-0.171
-0.170
-0.170
-0.169
-0.169
-0.168
-0.168
-0.167
-0.166
-0.165
-0.165
-0.164
-0.163
-0.162
-0.162
-0.161
-0.160
-0.159
-0.158
-0.157
-0.156
-0.155
-0.155
-0.154
-0.153
-0.152
-0.151
-0.150
-0.149
-0.148
-0.147
-0.146
-0.145
-0.144
-0.143
-0.142
-0.141
-0.141
-0.140
-0.139
-0.138
-0.137
-0.136
-0.135
-0.134
-0.156
-0.157
-0.158
-0.159
-0.160
-0.160
-0.161
-0.162
-0.163
-0.163
-0.164
-0.165
-0.165
-0.166
-0.166
-0.167
-0.168
-0.168
-0.169
-0.169
-0.170
-0.170
-0.170
-0.171
-0.171
-0.171
-0.172
-0.172
-0.172
-0.173
-0.173
-0.173
-0.173
-0.173
-0.173
-0.174
-0.174
-0.174
-0.174
-0.174
-0.174
-0.174
-0.174
-0.174
-0.174
-0.174
-0.174
-0.174
-0.174
-0.174
-0.174
-0.173
-0.173
-0.173
-0.173
-0.173
-0.172
-0.172
-0.172
-0.172
-0.171
-0.171
-0.170
-0.170
-0.170
-0.169
-0.169
-0.168
-0.168
-0.167
-0.166
-0.166
-0.165
-0.164
-0.164
-0.163
-0.162
-0.161
-0.161
-0.160
-0.159
-0.158
-0.157
-0.156
-0.155
-0.155
-0.154
-0.153
-0.152
-0.151
-0.150
-0.149
-0.148
-0.147
-0.146
-0.145
-0.144
-0.144
-0.143
-0.142
-0.141
-0.140
-0.139
-0.138
-0.137
-0.136
-0.135
-0.134
-0.134
-0.155
-0.156
-0.157
-0.158
-0.159
-0.159
-0.160
-0.161
-0.162
-0.162
-0.163
-0.164
-0.164
-0.165
-0.165
-0.166
-0.166
-0.167
-0.167
-0.168
-0.168
-0.169
-0.169
-0.170
-0.170
-0.170
-0.171
-0.171
-0.171
-0.171
-0.172
-0.172
-0.172
-0.172
-0.172
-0.172
-0.172
-0.173
-0.173
-0.173
-0.173
-0.173
-0.173
-0.173
-0.173
-0.173
-0.173
-0.173
-0.173
-0.172
-0.172
-0.172
-0.172
-0.172
-0.172
-0.171
-0.171
-0.171
-0.171
-0.170
-0.170
-0.170
-0.169
-0.169
-0.168
-0.168
-0.167
-0.167
-0.166
-0.166
-0.165
-0.164
-0.164
-0.163
-0.162
-0.162
-0.161
-0.160
-0.159
-0.159
-0.158
-0.157
-0.156
-0.155
-0.155
-0.154
-0.153
-0.152
-0.151
-0.150
-0.149
-0.148
-0.147
-0.146
-0.146
-0.145
-0.144
-0.143
-0.142
-0.141
-0.140
-0.139
-0.138
-0.137
-0.137
-0.136
-0.135
-0.134
-0.133
-0.155
-0.155
-0.156
-0.157
-0.158
-0.158
-0.159
-0.160
-0.161
-0.161
-0.162
-0.163
-0.163
-0.164
-0.164
-0.165
-0.165
-0.166
-0.166
-0.167
-0.167
-0.168
-0.168
-0.168
-0.169
-0.169
-0.169
-0.170
-0.170
-0.170
-0.170
-0.171
-0.171
-0.171
-0.171
-0.171
-0.171
-0.171
-0.171
-0.171
-0.171
-0.172
-0.172
-0.172
-0.171
-0.171
-0.171
-0.171
-0.171
-0.171
-0.171
-0.171
-0.171
-0.171
-0.170
-0.170
-0.170
-0.170
-0.169
-0.169
-0.169
-0.168
-0.168
-0.168
-0.167
-0.167
-0.166
-0.166
-0.165
-0.164
-0.164
-0.163
-0.163
-0.162
-0.161
-0.161
-0.160
-0.159
-0.158
-0.158
-0.157
-0.156
-0.155
-0.154
-0.154
-0.153
-0.152
-0.151
-0.150
-0.149
-0.148
-0.147
-0.147
-0.146
-0.145
-0.144
-0.143
-0.142
-0.141
-0.140
-0.139
-0.139
-0.138
-0.137
-0.136
-0.135
-0.134
-0.133
-0.133
-0.154
-0.154
-0.155
-0.156
-0.157
-0.157
-0.158
-0.159
-0.160
-0.160
-0.161
-0.162
-0.162
-0.163
-0.163
-0.164
-0.164
-0.165
-0.165
-0.166
-0.166
-0.167
-0.167
-0.167
-0.168
-0.168
-0.168
-0.168
-0.169
-0.169
-0.169
-0.169
-0.170
-0.170
-0.170
-0.170
-0.170
-0.170
-0.170
-0.170
-0.170
-0.170
-0.170
-0.170
-0.170
-0.170
-0.170
-0.170
-0.170
-0.170
-0.170
-0.170
-0.169
-0.169
-0.169
-0.169
-0.169
-0.168
-0.168
-0.168
-0.167
-0.167
-0.167
-0.166
-0.166
-0.165
-0.165
-0.164
-0.164
-0.163
-0.163
-0.162
-0.162
-0.161
-0.160
-0.160
-0.159
-0.158
-0.157
-0.157
-0.156
-0.155
-0.154
-0.153
-0.153
-0.152
-0.151
-0.150
-0.149
-0.148
-0.148
-0.147
-0.146
-0.145
-0.144
-0.143
-0.142
-0.141
-0.141
-0.140
-0.139
-0.138
-0.137
-0.136
-0.135
-0.135
-0.134
-0.133
-0.132
-0.153
-0.154
-0.154
-0.155
-0.156
-0.157
-0.157
-0.158
-0.159
-0.159
-0.160
-0.160
-0.161
-0.162
-0.162
-0.163
-0.163
-0.164
-0.164
-0.165
-0.165
-0.165
-0.166
-0.166
-0.166
-0.167
-0.167
-0.167
-0.168
-0.168
-0.168
-0.168
-0.168
-0.168
-0.169
-0.169
-0.169
-0.169
-0.169
-0.169
-0.169
-0.169
-0.169
-0.169
-0.169
-0.169
-0.169
-0.169
-0.169
-0.169
-0.168
-0.168
-0.168
-0.168
-0.168
-0.168
-0.167
-0.167
-0.167
-0.166
-0.166
-0.166
-0.165
-0.165
-0.165
-0.164
-0.164
-0.163
-0.163
-0.162
-0.162
-0.161
-0.160
-0.160
-0.159
-0.158
-0.158
-0.157
-0.156
-0.156
-0.155
-0.154
-0.153
-0.152
-0.152
-0.151
-0.150
-0.149
-0.148
-0.148
-0.147
-0.146
-0.145
-0.144
-0.143
-0.142
-0.142
-0.141
-0.140
-0.139
-0.138
-0.137
-0.136
-0.136
-0.135
-0.134
-0.133
-0.132
-0.131
-0.152
-0.153
-0.153
-0.154
-0.155
-0.156
-0.156
-0.157
-0.158
-0.158
-0.159
-0.159
-0.160
-0.161
-0.161
-0.162
-0.162
-0.163
-0.163
-0.163
-0.164
-0.164
-0.165
-0.165
-0.165
-0.166
-0.166
-0.166
-0.166
-0.167
-0.167
-0.167
-0.167
-0.167
-0.167
-0.168
-0.168
-0.168
-0.168
-0.168
-0.168
-0.168
-0.168
-0.168
-0.168
-0.168
-0.168
-0.168
-0.167
-0.167
-0.167
-0.167
-0.167
-0.167
-0.167
-0.166
-0.166
-0.166
-0.166
-0.165
-0.165
-0.165
-0.164
-0.164
-0.163
-0.163
-0.162
-0.162
-0.161
-0.161
-0.160
-0.160
-0.159
-0.159
-0.158
-0.157
-0.157
-0.156
-0.155
-0.155
-0.154
-0.153
-0.152
-0.152
-0.151
-0.150
-0.149
-0.148
-0.148
-0.147
-0.146
-0.145
-0.144
-0.143
-0.143
-0.142
-0.141
-0.140
-0.139
-0.138
-0.137
-0.137
-0.136
-0.135
-0.134
-0.133
-0.133
-0.132
-0.131
-0.151
-0.152
-0.152
-0.153
-0.154
-0.155
-0.155
-0.156
-0.157
-0.157
-0.158
-0.158
-0.159
-0.160
-0.160
-0.161
-0.161
-0.162
-0.162
-0.162
-0.163
-0.163
-0.164
-0.164
-0.164
-0.164
-0.165
-0.165
-0.165
-0.165
-0.166
-0.166
-0.166
-0.166
-0.166
-0.166
-0.166
-0.166
-0.167
-0.167
-0.167
-0.167
-0.167
-0.167
-0.167
-0.167
-0.166
-0.166
-0.166
-0.166
-0.166
-0.166
-0.166
-0.166
-0.165
-0.165
-0.165
-0.165
-0.164
-0.164
-0.164
-0.163
-0.163
-0.163
-0.162
-0.162
-0.161
-0.161
-0.160
-0.160
-0.159
-0.159
-0.158
-0.158
-0.157
-0.156
-0.156
-0.155
-0.154
-0.154
-0.153
-0.152
-0.151
-0.151
-0.150
-0.149
-0.148
-0.147
-0.147
-0.146
-0.145
-0.144
-0.143
-0.143
-0.142
-0.141
-0.140
-0.139
-0.138
-0.138
-0.137
-0.136
-0.135
-0.134
-0.134
-0.133
-0.132
-0.131
-0.130
-0.150
-0.151
-0.152
-0.152
-0.153
-0.154
-0.154
-0.155
-0.156
-0.156
-0.157
-0.157
-0.158
-0.158
-0.159
-0.159
-0.160
-0.160
-0.161
-0.161
-0.162
-0.162
-0.162
-0.163
-0.163
-0.163
-0.164
-0.164
-0.164
-0.164
-0.164
-0.165
-0.165
-0.165
-0.165
-0.165
-0.165
-0.165
-0.165
-0.165
-0.165
-0.165
-0.165
-0.165
-0.165
-0.165
-0.165
-0.165
-0.165
-0.165
-0.165
-0.165
-0.164
-0.164
-0.164
-0.164
-0.164
-0.163
-0.163
-0.163
-0.162
-0.162
-0.162
-0.161
-0.161
-0.161
-0.160
-0.160
-0.159
-0.159
-0.158
-0.158
-0.157
-0.156
-0.156
-0.155
-0.155
-0.154
-0.153
-0.153
-0.152
-0.151
-0.150
-0.150
-0.149
-0.148
-0.147
-0.147
-0.146
-0.145
-0.144
-0.143
-0.143
-0.142
-0.141
-0.140
-0.139
-0.139
-0.138
-0.137
-0.136
-0.135
-0.135
-0.134
-0.133
-0.132
-0.131
-0.131
-0.130
-0.118
-0.118
-0.119
-0.119
-0.119
-0.120
-0.120
-0.120
-0.120
-0.121
-0.121
-0.121
-0.122
-0.122
-0.122
-0.122
-0.123
-0.123
-0.123
-0.123
-0.124
-0.124
-0.124
-0.124
-0.124
-0.125
-0.125
-0.125
-0.125
-0.125
-0.125
-0.125
-0.126
-0.126
-0.126
-0.126
-0.126
-0.126
-0.126
-0.126
-0.126
-0.126
-0.126
-0.126
-0.126
-0.126
-0.126
-0.126
-0.126
-0.126
-0.126
-0.126
-0.126
-0.126
-0.126
-0.126
-0.126
-0.126
-0.125
-0.125
-0.125
-0.125
-0.125
-0.125
-0.125
-0.124
-0.124
-0.124
-0.124
-0.124
-0.124
-0.123
-0.123
-0.123
-0.123
-0.122
-0.122
-0.122
-0.122
-0.121
-0.121
-0.121
-0.121
-0.120
-0.120
-0.120
-0.119
-0.119
-0.119
-0.119
-0.118
-0.118
-0.118
-0.117
-0.117
-0.117
-0.116
-0.116
-0.116
-0.115
-0.115
-0.115
-0.114
-0.114
-0.114
-0.113
-0.113
-0.113
-0.112
-0.118
-0.119
-0.119
-0.119
-0.120
-0.120
-0.120
-0.121
-0.121
-0.121
-0.122
-0.122
-0.122
-0.123
-0.123
-0.123
-0.123
-0.124
-0.124
-0.124
-0.124
-0.124
-0.125
-0.125
-0.125
-0.125
-0.125
-0.126
-0.126
-0.126
-0.126
-0.126
-0.126
-0.126
-0.126
-0.127
-0.127
-0.127
-0.127
-0.127
-0.127
-0.127
-0.127
-0.127
-0.127
-0.127
-0.127
-0.127
-0.127
-0.127
-0.127
-0.127
-0.127
-0.127
-0.126
-0.126
-0.126
-0.126
-0.126
-0.126
-0.126
-0.126
-0.126
-0.125
-0.125
-0.125
-0.125
-0.125
-0.124
-0.124
-0.124
-0.124
-0.124
-0.123
-0.123
-0.123
-0.123
-0.122
-0.122
-0.122
-0.122
-0.121
-0.121
-0.121
-0.121
-0.120
-0.120
-0.120
-0.119
-0.119
-0.119
-0.118
-0.118
-0.118
-0.117
-0.117
-0.117
-0.116
-0.116
-0.116
-0.115
-0.115
-0.115
-0.114
-0.114
-0.114
-0.113
-0.113
-0.113
-0.119
-0.119
-0.120
-0.120
-0.120
-0.121
-0.121
-0.121
-0.122
-0.122
-0.122
-0.123
-0.123
-0.123
-0.123
-0.124
-0.124
-0.124
-0.124
-0.125
-0.125
-0.125
-0.125
-0.125
-0.126
-0.126
-0.126
-0.126
-0.126
-0.126
-0.127
-0.127
-0.127
-0.127
-0.127
-0.127
-0.127
-0.127
-0.127
-0.127
-0.127
-0.128
-0.128
-0.128
-0.128
-0.128
-0.128
-0.128
-0.127
-0.127
-0.127
-0.127
-0.127
-0.127
-0.127
-0.127
-0.127
-0.127
-0.127
-0.127
-0.126
-0.126
-0.126
-0.126
-0.126
-0.126
-0.125
-0.125
-0.125
-0.125
-0.125
-0.124
-0.124
-0.124
-0.124
-0.123
-0.123
-0.123
-0.123
-0.122
-0.122
-0.122
-0.122
-0.121
-0.121
-0.121
-0.120
-0.120
-0.120
-0.119
-0.119
-0.119
-0.119
-0.118
-0.118
-0.118
-0.117
-0.117
-0.117
-0.116
-0.116
-0.116
-0.115
-0.115
-0.114
-0.114
-0.114
-0.113
-0.113
-0.120
-0.120
-0.120
-0.121
-0.121
-0.121
-0.122
-0.122
-0.122
-0.123
-0.123
-0.123
-0.123
-0.124
-0.124
-0.124
-0.125
-0.125
-0.125
-0.125
-0.125
-0.126
-0.126
-0.126
-0.126
-0.126
-0.127
-0.127
-0.127
-0.127
-0.127
-0.127
-0.128
-0.128
-0.128
-0.128
-0.128
-0.128
-0.128
-0.128
-0.128
-0.128
-0.128
-0.128
-0.128
-0.128
-0.128
-0.128
-0.128
-0.128
-0.128
-0.128
-0.128
-0.128
-0.128
-0.128
-0.127
-0.127
-0.127
-0.127
-0.127
-0.127
-0.127
-0.126
-0.126
-0.126
-0.126
-0.126
-0.126
-0.125
-0.125
-0.125
-0.125
-0.124
-0.124
-0.124
-0.124
-0.123
-0.123
-0.123
-0.123
-0.122
-0.122
-0.122
-0.121
-0.121
-0.121
-0.121
-0.120
-0.120
-0.120
-0.119
-0.119
-0.119
-0.118
-0.118
-0.118
-0.117
-0.117
-0.117
-0.116
-0.116
-0.116
-0.115
-0.115
-0.114
-0.114
-0.114
-0.113
-0.120
-0.120
-0.121
-0.121
-0.122
-0.122
-0.122
-0.123
-0.123
-0.123
-0.123
-0.124
-0.124
-0.124
-0.125
-0.125
-0.125
-0.125
-0.126
-0.126
-0.126
-0.126
-0.127
-0.127
-0.127
-0.127
-0.127
-0.127
-0.128
-0.128
-0.128
-0.128
-0.128
-0.128
-0.128
-0.128
-0.129
-0.129
-0.129
-0.129
-0.129
-0.129
-0.129
-0.129
-0.129
-0.129
-0.129
-0.129
-0.129
-0.129
-0.129
-0.129
-0.128
-0.128
-0.128
-0.128
-0.128
-0.128
-0.128
-0.128
-0.128
-0.127
-0.127
-0.127
-0.127
-0.127
-0.126
-0.126
-0.126
-0.126
-0.126
-0.125
-0.125
-0.125
-0.125
-0.124
-0.124
-0.124
-0.124
-0.123
-0.123
-0.123
-0.123
-0.122
-0.122
-0.122
-0.121
-0.121
-0.121
-0.120
-0.120
-0.120
-0.119
-0.119
-0.119
-0.118
-0.118
-0.118
-0.117
-0.117
-0.117
-0.116
-0.116
-0.116
-0.115
-0.115
-0.114
-0.114
-0.114
-0.121
-0.121
-0.121
-0.122
-0.122
-0.122
-0.123
-0.123
-0.123
-0.124
-0.124
-0.124
-0.125
-0.125
-0.125
-0.126
-0.126
-0.126
-0.126
-0.127
-0.127
-0.127
-0.127
-0.127
-0.128
-0.128
-0.128
-0.128
-0.128
-0.128
-0.129
-0.129
-0.129
-0.129
-0.129
-0.129
-0.129
-0.129
-0.129
-0.129
-0.129
-0.129
-0.129
-0.129
-0.129
-0.129
-0.129
-0.129
-0.129
-0.129
-0.129
-0.129
-0.129
-0.129
-0.129
-0.129
-0.129
-0.129
-0.128
-0.128
-0.128
-0.128
-0.128
-0.128
-0.127
-0.127
-0.127
-0.127
-0.127
-0.126
-0.126
-0.126
-0.126
-0.125
-0.125
-0.125
-0.125
-0.124
-0.124
-0.124
-0.124
-0.123
-0.123
-0.123
-0.122
-0.122
-0.122
-0.121
-0.121
-0.121
-0.120
-0.120
-0.120
-0.119
-0.119
-0.119
-0.118
-0.118
-0.118
-0.117
-0.117
-0.117
-0.116
-0.116
-0.116
-0.115
-0.115
-0.114
-0.114
-0.121
-0.122
-0.122
-0.122
-0.123
-0.123
-0.123
-0.124
-0.124
-0.124
-0.125
-0.125
-0.125
-0.126
-0.126
-0.126
-0.126
-0.127
-0.127
-0.127
-0.127
-0.128
-0.128
-0.128
-0.128
-0.128
-0.129
-0.129
-0.129
-0.129
-0.129
-0.129
-0.129
-0.130
-0.130
-0.130
-0.130
-0.130
-0.130
-0.130
-0.130
-0.130
-0.130
-0.130
-0.130
-0.130
-0.130
-0.130
-0.130
-0.130
-0.130
-0.130
-0.130
-0.130
-0.130
-0.129
-0.129
-0.129
-0.129
-0.129
-0.129
-0.129
-0.128
-0.128
-0.128
-0.128
-0.128
-0.127
-0.127
-0.127
-0.127
-0.126
-0.126
-0.126
-0.126
-0.125
-0.125
-0.125
-0.125
-0.124
-0.124
-0.124
-0.123
-0.123
-0.123
-0.123
-0.122
-0.122
-0.122
-0.121
-0.121
-0.121
-0.120
-0.120
-0.120
-0.119
-0.119
-0.118
-0.118
-0.118
-0.117
-0.117
-0.117
-0.116
-0.116
-0.116
-0.115
-0.115
-0.114
-0.122
-0.122
-0.123
-0.123
-0.123
-0.124
-0.124
-0.124
-0.125
-0.125
-0.125
-0.126
-0.126
-0.126
-0.126
-0.127
-0.127
-0.127
-0.128
-0.128
-0.128
-0.128
-0.128
-0.129
-0.129
-0.129
-0.129
-0.129
-0.130
-0.130
-0.130
-0.130
-0.130
-0.130
-0.130
-0.130
-0.131
-0.131
-0.131
-0.131
-0.131
-0.131
-0.131
-0.131
-0.131
-0.131
-0.131
-0.131
-0.131
-0.131
-0.131
-0.130
-0.130
-0.130
-0.130
-0.130
-0.130
-0.130
-0.130
-0.129
-0.129
-0.129
-0.129
-0.129
-0.129
-0.128
-0.128
-0.128
-0.128
-0.128
-0.127
-0.127
-0.127
-0.127
-0.126
-0.126
-0.126
-0.125
-0.125
-0.125
-0.125
-0.124
-0.124
-0.124
-0.123
-0.123
-0.123
-0.122
-0.122
-0.122
-0.121
-0.121
-0.121
-0.120
-0.120
-0.120
-0.119
-0.119
-0.119
-0.118
-0.118
-0.117
-0.117
-0.117
-0.116
-0.116
-0.116
-0.115
-0.115
-0.122
-0.123
-0.123
-0.123
-0.124
-0.124
-0.125
-0.125
-0.125
-0.126
-0.126
-0.126
-0.127
-0.127
-0.127
-0.127
-0.128
-0.128
-0.128
-0.128
-0.129
-0.129
-0.129
-0.129
-0.130
-0.130
-0.130
-0.130
-0.130
-0.130
-0.131
-0.131
-0.131
-0.131
-0.131
-0.131
-0.131
-0.131
-0.131
-0.131
-0.131
-0.131
-0.131
-0.131
-0.131
-0.131
-0.131
-0.131
-0.131
-0.131
-0.131
-0.131
-0.131
-0.131
-0.131
-0.131
-0.131
-0.130
-0.130
-0.130
-0.130
-0.130
-0.130
-0.129
-0.129
-0.129
-0.129
-0.129
-0.128
-0.128
-0.128
-0.128
-0.127
-0.127
-0.127
-0.127
-0.126
-0.126
-0.126
-0.125
-0.125
-0.125
-0.124
-0.124
-0.124
-0.123
-0.123
-0.123
-0.122
-0.122
-0.122
-0.121
-0.121
-0.121
-0.120
-0.120
-0.120
-0.119
-0.119
-0.119
-0.118
-0.118
-0.117
-0.117
-0.117
-0.116
-0.116
-0.116
-0.115
-0.123
-0.123
-0.124
-0.124
-0.124
-0.125
-0.125
-0.126
-0.126
-0.126
-0.127
-0.127
-0.127
-0.127
-0.128
-0.128
-0.128
-0.129
-0.129
-0.129
-0.129
-0.130
-0.130
-0.130
-0.130
-0.130
-0.131
-0.131
-0.131
-0.131
-0.131
-0.131
-0.131
-0.132
-0.132
-0.132
-0.132
-0.132
-0.132
-0.132
-0.132
-0.132
-0.132
-0.132
-0.132
-0.132
-0.132
-0.132
-0.132
-0.132
-0.132
-0.132
-0.132
-0.132
-0.131
-0.131
-0.131
-0.131
-0.131
-0.131
-0.131
-0.130
-0.130
-0.130
-0.130
-0.130
-0.129
-0.129
-0.129
-0.129
-0.128
-0.128
-0.128
-0.128
-0.127
-0.127
-0.127
-0.126
-0.126
-0.126
-0.126
-0.125
-0.125
-0.125
-0.124
-0.124
-0.124
-0.123
-0.123
-0.123
-0.122
-0.122
-0.122
-0.121
-0.121
-0.120
-0.120
-0.120
-0.119
-0.119
-0.119
-0.118
-0.118
-0.117
-0.117
-0.117
-0.116
-0.116
-0.115
-0.124
-0.124
-0.124
-0.125
-0.125
-0.125
-0.126
-0.126
-0.126
-0.127
-0.127
-0.127
-0.128
-0.128
-0.128
-0.129
-0.129
-0.129
-0.130
-0.130
-0.130
-0.130
-0.130
-0.131
-0.131
-0.131
-0.131
-0.131
-0.132
-0.132
-0.132
-0.132
-0.132
-0.132
-0.132
-0.132
-0.133
-0.133
-0.133
-0.133
-0.133
-0.133
-0.133
-0.133
-0.133
-0.133
-0.133
-0.133
-0.133
-0.133
-0.132
-0.132
-0.132
-0.132
-0.132
-0.132
-0.132
-0.132
-0.131
-0.131
-0.131
-0.131
-0.131
-0.131
-0.130
-0.130
-0.130
-0.130
-0.129
-0.129
-0.129
-0.129
-0.128
-0.128
-0.128
-0.128
-0.127
-0.127
-0.127
-0.126
-0.126
-0.126
-0.125
-0.125
-0.125
-0.124
-0.124
-0.124
-0.123
-0.123
-0.123
-0.122
-0.122
-0.122
-0.121
-0.121
-0.120
-0.120
-0.120
-0.119
-0.119
-0.119
-0.118
-0.118
-0.117
-0.117
-0.117
-0.116
-0.116
-0.124
-0.125
-0.125
-0.125
-0.126
-0.126
-0.126
-0.127
-0.127
-0.127
-0.128
-0.128
-0.128
-0.129
-0.129
-0.129
-0.130
-0.130
-0.130
-0.130
-0.131
-0.131
-0.131
-0.131
-0.132
-0.132
-0.132
-0.132
-0.132
-0.132
-0.133
-0.133
-0.133
-0.133
-0.133
-0.133
-0.133
-0.133
-0.133
-0.133
-0.133
-0.133
-0.133
-0.133
-0.133
-0.133
-0.133
-0.133
-0.133
-0.133
-0.133
-0.133
-0.133
-0.133
-0.133
-0.133
-0.132
-0.132
-0.132
-0.132
-0.132
-0.132
-0.131
-0.131
-0.131
-0.131
-0.130
-0.130
-0.130
-0.130
-0.129
-0.129
-0.129
-0.129
-0.128
-0.128
-0.128
-0.127
-0.127
-0.127
-0.127
-0.126
-0.126
-0.126
-0.125
-0.125
-0.125
-0.124
-0.124
-0.123
-0.123
-0.123
-0.122
-0.122
-0.122
-0.121
-0.121
-0.120
-0.120
-0.120
-0.119
-0.119
-0.119
-0.118
-0.118
-0.117
-0.117
-0.117
-0.116
-0.125
-0.125
-0.126
-0.126
-0.126
-0.127
-0.127
-0.127
-0.128
-0.128
-0.128
-0.129
-0.129
-0.129
-0.130
-0.130
-0.130
-0.131
-0.131
-0.131
-0.131
-0.132
-0.132
-0.132
-0.132
-0.132
-0.133
-0.133
-0.133
-0.133
-0.133
-0.133
-0.134
-0.134
-0.134
-0.134
-0.134
-0.134
-0.134
-0.134
-0.134
-0.134
-0.134
-0.134
-0.134
-0.134
-0.134
-0.134
-0.134
-0.134
-0.134
-0.134
-0.134
-0.133
-0.133
-0.133
-0.133
-0.133
-0.133
-0.133
-0.132
-0.132
-0.132
-0.132
-0.132
-0.131
-0.131
-0.131
-0.131
-0.130
-0.130
-0.130
-0.129
-0.129
-0.129
-0.129
-0.128
-0.128
-0.128
-0.127
-0.127
-0.127
-0.126
-0.126
-0.126
-0.125
-0.125
-0.125
-0.124
-0.124
-0.124
-0.123
-0.123
-0.122
-0.122
-0.122
-0.121
-0.121
-0.120
-0.120
-0.120
-0.119
-0.119
-0.119
-0.118
-0.118
-0.117
-0.117
-0.117
-0.125
-0.126
-0.126
-0.127
-0.127
-0.127
-0.128
-0.128
-0.128
-0.129
-0.129
-0.129
-0.130
-0.130
-0.130
-0.131
-0.131
-0.131
-0.132
-0.132
-0.132
-0.132
-0.133
-0.133
-0.133
-0.133
-0.133
-0.134
-0.134
-0.134
-0.134
-0.134
-0.134
-0.134
-0.134
-0.135
-0.135
-0.135
-0.135
-0.135
-0.135
-0.135
-0.135
-0.135
-0.135
-0.135
-0.135
-0.135
-0.135
-0.135
-0.134
-0.134
-0.134
-0.134
-0.134
-0.134
-0.134
-0.133
-0.133
-0.133
-0.133
-0.133
-0.133
-0.132
-0.132
-0.132
-0.132
-0.131
-0.131
-0.131
-0.131
-0.130
-0.130
-0.130
-0.129
-0.129
-0.129
-0.128
-0.128
-0.128
-0.127
-0.127
-0.127
-0.126
-0.126
-0.126
-0.125
-0.125
-0.125
-0.124
-0.124
-0.124
-0.123
-0.123
-0.122
-0.122
-0.122
-0.121
-0.121
-0.120
-0.120
-0.120
-0.119
-0.119
-0.118
-0.118
-0.118
-0.117
-0.117
-0.126
-0.126
-0.127
-0.127
-0.128
-0.128
-0.128
-0.129
-0.129
-0.129
-0.130
-0.130
-0.130
-0.131
-0.131
-0.131
-0.132
-0.132
-0.132
-0.133
-0.133
-0.133
-0.133
-0.133
-0.134
-0.134
-0.134
-0.134
-0.134
-0.135
-0.135
-0.135
-0.135
-0.135
-0.135
-0.135
-0.135
-0.135
-0.135
-0.136
-0.136
-0.136
-0.136
-0.136
-0.135
-0.135
-0.135
-0.135
-0.135
-0.135
-0.135
-0.135
-0.135
-0.135
-0.135
-0.134
-0.134
-0.134
-0.134
-0.134
-0.134
-0.133
-0.133
-0.133
-0.133
-0.132
-0.132
-0.132
-0.132
-0.131
-0.131
-0.131
-0.131
-0.130
-0.130
-0.130
-0.129
-0.129
-0.129
-0.128
-0.128
-0.128
-0.127
-0.127
-0.127
-0.126
-0.126
-0.125
-0.125
-0.125
-0.124
-0.124
-0.124
-0.123
-0.123
-0.122
-0.122
-0.122
-0.121
-0.121
-0.120
-0.120
-0.120
-0.119
-0.119
-0.118
-0.118
-0.118
-0.117
-0.127
-0.127
-0.127
-0.128
-0.128
-0.129
-0.129
-0.129
-0.130
-0.130
-0.130
-0.131
-0.131
-0.131
-0.132
-0.132
-0.132
-0.133
-0.133
-0.133
-0.133
-0.134
-0.134
-0.134
-0.134
-0.135
-0.135
-0.135
-0.135
-0.135
-0.135
-0.136
-0.136
-0.136
-0.136
-0.136
-0.136
-0.136
-0.136
-0.136
-0.136
-0.136
-0.136
-0.136
-0.136
-0.136
-0.136
-0.136
-0.136
-0.136
-0.136
-0.136
-0.136
-0.135
-0.135
-0.135
-0.135
-0.135
-0.135
-0.134
-0.134
-0.134
-0.134
-0.134
-0.133
-0.133
-0.133
-0.133
-0.132
-0.132
-0.132
-0.131
-0.131
-0.131
-0.130
-0.130
-0.130
-0.130
-0.129
-0.129
-0.128
-0.128
-0.128
-0.127
-0.127
-0.127
-0.126
-0.126
-0.126
-0.125
-0.125
-0.124
-0.124
-0.124
-0.123
-0.123
-0.122
-0.122
-0.122
-0.121
-0.121
-0.120
-0.120
-0.120
-0.119
-0.119
-0.118
-0.118
-0.118
-0.127
-0.128
-0.128
-0.128
-0.129
-0.129
-0.130
-0.130
-0.130
-0.131
-0.131
-0.131
-0.132
-0.132
-0.132
-0.133
-0.133
-0.133
-0.134
-0.134
-0.134
-0.134
-0.135
-0.135
-0.135
-0.135
-0.136
-0.136
-0.136
-0.136
-0.136
-0.136
-0.136
-0.137
-0.137
-0.137
-0.137
-0.137
-0.137
-0.137
-0.137
-0.137
-0.137
-0.137
-0.137
-0.137
-0.137
-0.137
-0.137
-0.137
-0.136
-0.136
-0.136
-0.136
-0.136
-0.136
-0.136
-0.135
-0.135
-0.135
-0.135
-0.135
-0.134
-0.134
-0.134
-0.134
-0.133
-0.133
-0.133
-0.133
-0.132
-0.132
-0.132
-0.131
-0.131
-0.131
-0.130
-0.130
-0.130
-0.129
-0.129
-0.129
-0.128
-0.128
-0.128
-0.127
-0.127
-0.126
-0.126
-0.126
-0.125
-0.125
-0.124
-0.124
-0.124
-0.123
-0.123
-0.122
-0.122
-0.122
-0.121
-0.121
-0.120
-0.120
-0.120
-0.119
-0.119
-0.118
-0.118
-0.128
-0.128
-0.129
-0.129
-0.129
-0.130
-0.130
-0.131
-0.131
-0.131
-0.132
-0.132
-0.132
-0.133
-0.133
-0.133
-0.134
-0.134
-0.134
-0.135
-0.135
-0.135
-0.135
-0.136
-0.136
-0.136
-0.136
-0.136
-0.137
-0.137
-0.137
-0.137
-0.137
-0.137
-0.137
-0.138
-0.138
-0.138
-0.138
-0.138
-0.138
-0.138
-0.138
-0.138
-0.138
-0.138
-0.138
-0.137
-0.137
-0.137
-0.137
-0.137
-0.137
-0.137
-0.137
-0.136
-0.136
-0.136
-0.136
-0.136
-0.135
-0.135
-0.135
-0.135
-0.135
-0.134
-0.134
-0.134
-0.133
-0.133
-0.133
-0.133
-0.132
-0.132
-0.132
-0.131
-0.131
-0.131
-0.130
-0.130
-0.129
-0.129
-0.129
-0.128
-0.128
-0.128
-0.127
-0.127
-0.126
-0.126
-0.126
-0.125
-0.125
-0.124
-0.124
-0.124
-0.123
-0.123
-0.122
-0.122
-0.122
-0.121
-0.121
-0.120
-0.120
-0.119
-0.119
-0.119
-0.118
-0.128
-0.129
-0.129
-0.130
-0.130
-0.131
-0.131
-0.131
-0.132
-0.132
-0.132
-0.133
-0.133
-0.134
-0.134
-0.134
-0.135
-0.135
-0.135
-0.135
-0.136
-0.136
-0.136
-0.136
-0.137
-0.137
-0.137
-0.137
-0.137
-0.138
-0.138
-0.138
-0.138
-0.138
-0.138
-0.138
-0.138
-0.138
-0.138
-0.138
-0.138
-0.138
-0.138
-0.138
-0.138
-0.138
-0.138
-0.138
-0.138
-0.138
-0.138
-0.138
-0.138
-0.137
-0.137
-0.137
-0.137
-0.137
-0.137
-0.136
-0.136
-0.136
-0.136
-0.135
-0.135
-0.135
-0.135
-0.134
-0.134
-0.134
-0.133
-0.133
-0.133
-0.132
-0.132
-0.132
-0.131
-0.131
-0.131
-0.130
-0.130
-0.130
-0.129
-0.129
-0.128
-0.128
-0.128
-0.127
-0.127
-0.127
-0.126
-0.126
-0.125
-0.125
-0.124
-0.124
-0.124
-0.123
-0.123
-0.122
-0.122
-0.122
-0.121
-0.121
-0.120
-0.120
-0.119
-0.119
-0.119
-0.129
-0.129
-0.130
-0.130
-0.131
-0.131
-0.132
-0.132
-0.132
-0.133
-0.133
-0.134
-0.134
-0.134
-0.135
-0.135
-0.135
-0.136
-0.136
-0.136
-0.136
-0.137
-0.137
-0.137
-0.137
-0.138
-0.138
-0.138
-0.138
-0.138
-0.138
-0.139
-0.139
-0.139
-0.139
-0.139
-0.139
-0.139
-0.139
-0.139
-0.139
-0.139
-0.139
-0.139
-0.139
-0.139
-0.139
-0.139
-0.139
-0.139
-0.139
-0.138
-0.138
-0.138
-0.138
-0.138
-0.138
-0.137
-0.137
-0.137
-0.137
-0.137
-0.136
-0.136
-0.136
-0.135
-0.135
-0.135
-0.135
-0.134
-0.134
-0.134
-0.133
-0.133
-0.133
-0.132
-0.132
-0.132
-0.131
-0.131
-0.130
-0.130
-0.130
-0.129
-0.129
-0.129
-0.128
-0.128
-0.127
-0.127
-0.127
-0.126
-0.126
-0.125
-0.125
-0.124
-0.124
-0.124
-0.123
-0.123
-0.122
-0.122
-0.121
-0.121
-0.121
-0.120
-0.120
-0.119
-0.119
-0.130
-0.130
-0.131
-0.131
-0.131
-0.132
-0.132
-0.133
-0.133
-0.133
-0.134
-0.134
-0.135
-0.135
-0.135
-0.136
-0.136
-0.136
-0.137
-0.137
-0.137
-0.137
-0.138
-0.138
-0.138
-0.138
-0.139
-0.139
-0.139
-0.139
-0.139
-0.139
-0.140
-0.140
-0.140
-0.140
-0.140
-0.140
-0.140
-0.140
-0.140
-0.140
-0.140
-0.140
-0.140
-0.140
-0.140
-0.140
-0.140
-0.139
-0.139
-0.139
-0.139
-0.139
-0.139
-0.139
-0.138
-0.138
-0.138
-0.138
-0.137
-0.137
-0.137
-0.137
-0.136
-0.136
-0.136
-0.136
-0.135
-0.135
-0.135
-0.134
-0.134
-0.134
-0.133
-0.133
-0.132
-0.132
-0.132
-0.131
-0.131
-0.131
-0.130
-0.130
-0.129
-0.129
-0.129
-0.128
-0.128
-0.127
-0.127
-0.127
-0.126
-0.126
-0.125
-0.125
-0.124
-0.124
-0.124
-0.123
-0.123
-0.122
-0.122
-0.121
-0.121
-0.121
-0.120
-0.120
-0.119
-0.130
-0.131
-0.131
-0.132
-0.132
-0.133
-0.133
-0.133
-0.134
-0.134
-0.135
-0.135
-0.135
-0.136
-0.136
-0.136
-0.137
-0.137
-0.137
-0.138
-0.138
-0.138
-0.138
-0.139
-0.139
-0.139
-0.139
-0.140
-0.140
-0.140
-0.140
-0.140
-0.140
-0.140
-0.141
-0.141
-0.141
-0.141
-0.141
-0.141
-0.141
-0.141
-0.141
-0.141
-0.141
-0.141
-0.140
-0.140
-0.140
-0.140
-0.140
-0.140
-0.140
-0.140
-0.139
-0.139
-0.139
-0.139
-0.139
-0.138
-0.138
-0.138
-0.138
-0.137
-0.137
-0.137
-0.136
-0.136
-0.136
-0.135
-0.135
-0.135
-0.134
-0.134
-0.134
-0.133
-0.133
-0.133
-0.132
-0.132
-0.131
-0.131
-0.131
-0.130
-0.130
-0.129
-0.129
-0.129
-0.128
-0.128
-0.127
-0.127
-0.127
-0.126
-0.126
-0.125
-0.125
-0.124
-0.124
-0.124
-0.123
-0.123
-0.122
-0.122
-0.121
-0.121
-0.120
-0.120
-0.120
-0.131
-0.131
-0.132
-0.132
-0.133
-0.133
-0.134
-0.134
-0.135
-0.135
-0.135
-0.136
-0.136
-0.136
-0.137
-0.137
-0.138
-0.138
-0.138
-0.138
-0.139
-0.139
-0.139
-0.140
-0.140
-0.140
-0.140
-0.140
-0.141
-0.141
-0.141
-0.141
-0.141
-0.141
-0.141
-0.141
-0.141
-0.141
-0.142
-0.142
-0.142
-0.142
-0.142
-0.141
-0.141
-0.141
-0.141
-0.141
-0.141
-0.141
-0.141
-0.141
-0.140
-0.140
-0.140
-0.140
-0.140
-0.139
-0.139
-0.139
-0.139
-0.139
-0.138
-0.138
-0.138
-0.137
-0.137
-0.137
-0.136
-0.136
-0.136
-0.135
-0.135
-0.135
-0.134
-0.134
-0.134
-0.133
-0.133
-0.132
-0.132
-0.132
-0.131
-0.131
-0.130
-0.130
-0.130
-0.129
-0.129
-0.128
-0.128
-0.127
-0.127
-0.127
-0.126
-0.126
-0.125
-0.125
-0.124
-0.124
-0.123
-0.123
-0.123
-0.122
-0.122
-0.121
-0.121
-0.120
-0.120
-0.132
-0.132
-0.133
-0.133
-0.133
-0.134
-0.134
-0.135
-0.135
-0.136
-0.136
-0.136
-0.137
-0.137
-0.138
-0.138
-0.138
-0.139
-0.139
-0.139
-0.140
-0.140
-0.140
-0.140
-0.141
-0.141
-0.141
-0.141
-0.141
-0.142
-0.142
-0.142
-0.142
-0.142
-0.142
-0.142
-0.142
-0.142
-0.142
-0.142
-0.142
-0.142
-0.142
-0.142
-0.142
-0.142
-0.142
-0.142
-0.142
-0.142
-0.142
-0.141
-0.141
-0.141
-0.141
-0.141
-0.140
-0.140
-0.140
-0.140
-0.139
-0.139
-0.139
-0.139
-0.138
-0.138
-0.138
-0.137
-0.137
-0.137
-0.136
-0.136
-0.136
-0.135
-0.135
-0.135
-0.134
-0.134
-0.133
-0.133
-0.133
-0.132
-0.132
-0.131
-0.131
-0.130
-0.130
-0.130
-0.129
-0.129
-0.128
-0.128
-0.127
-0.127
-0.127
-0.126
-0.126
-0.125
-0.125
-0.124
-0.124
-0.123
-0.123
-0.122
-0.122
-0.122
-0.121
-0.121
-0.120
-0.132
-0.133
-0.133
-0.134
-0.134
-0.135
-0.135
-0.136
-0.136
-0.136
-0.137
-0.137
-0.138
-0.138
-0.138
-0.139
-0.139
-0.139
-0.140
-0.140
-0.140
-0.141
-0.141
-0.141
-0.141
-0.142
-0.142
-0.142
-0.142
-0.142
-0.143
-0.143
-0.143
-0.143
-0.143
-0.143
-0.143
-0.143
-0.143
-0.143
-0.143
-0.143
-0.143
-0.143
-0.143
-0.143
-0.143
-0.143
-0.143
-0.142
-0.142
-0.142
-0.142
-0.142
-0.142
-0.141
-0.141
-0.141
-0.141
-0.140
-0.140
-0.140
-0.140
-0.139
-0.139
-0.139
-0.138
-0.138
-0.138
-0.137
-0.137
-0.137
-0.136
-0.136
-0.135
-0.135
-0.135
-0.134
-0.134
-0.133
-0.133
-0.133
-0.132
-0.132
-0.131
-0.131
-0.130
-0.130
-0.130
-0.129
-0.129
-0.128
-0.128
-0.127
-0.127
-0.126
-0.126
-0.126
-0.125
-0.125
-0.124
-0.124
-0.123
-0.123
-0.122
-0.122
-0.121
-0.121
-0.121
-0.133
-0.133
-0.134
-0.134
-0.135
-0.135
-0.136
-0.136
-0.137
-0.137
-0.138
-0.138
-0.138
-0.139
-0.139
-0.140
-0.140
-0.140
-0.141
-0.141
-0.141
-0.141
-0.142
-0.142
-0.142
-0.142
-0.143
-0.143
-0.143
-0.143
-0.143
-0.143
-0.144
-0.144
-0.144
-0.144
-0.144
-0.144
-0.144
-0.144
-0.144
-0.144
-0.144
-0.144
-0.144
-0.144
-0.144
-0.144
-0.143
-0.143
-0.143
-0.143
-0.143
-0.143
-0.142
-0.142
-0.142
-0.142
-0.141
-0.141
-0.141
-0.141
-0.140
-0.140
-0.140
-0.139
-0.139
-0.139
-0.138
-0.138
-0.138
-0.137
-0.137
-0.136
-0.136
-0.136
-0.135
-0.135
-0.134
-0.134
-0.134
-0.133
-0.133
-0.132
-0.132
-0.131
-0.131
-0.131
-0.130
-0.130
-0.129
-0.129
-0.128
-0.128
-0.127
-0.127
-0.126
-0.126
-0.125
-0.125
-0.125
-0.124
-0.124
-0.123
-0.123
-0.122
-0.122
-0.121
-0.121
-0.134
-0.134
-0.135
-0.135
-0.136
-0.136
-0.137
-0.137
-0.137
-0.138
-0.138
-0.139
-0.139
-0.140
-0.140
-0.140
-0.141
-0.141
-0.141
-0.142
-0.142
-0.142
-0.143
-0.143
-0.143
-0.143
-0.144
-0.144
-0.144
-0.144
-0.144
-0.144
-0.144
-0.145
-0.145
-0.145
-0.145
-0.145
-0.145
-0.145
-0.145
-0.145
-0.145
-0.145
-0.145
-0.145
-0.144
-0.144
-0.144
-0.144
-0.144
-0.144
-0.144
-0.143
-0.143
-0.143
-0.143
-0.142
-0.142
-0.142
-0.142
-0.141
-0.141
-0.141
-0.140
-0.140
-0.140
-0.139
-0.139
-0.139
-0.138
-0.138
-0.137
-0.137
-0.137
-0.136
-0.136
-0.135
-0.135
-0.135
-0.134
-0.134
-0.133
-0.133
-0.132
-0.132
-0.131
-0.131
-0.131
-0.130
-0.130
-0.129
-0.129
-0.128
-0.128
-0.127
-0.127
-0.126
-0.126
-0.125
-0.125
-0.124
-0.124
-0.124
-0.123
-0.123
-0.122
-0.122
-0.121
-0.134
-0.135
-0.135
-0.136
-0.136
-0.137
-0.137
-0.138
-0.138
-0.139
-0.139
-0.140
-0.140
-0.140
-0.141
-0.141
-0.141
-0.142
-0.142
-0.143
-0.143
-0.143
-0.143
-0.144
-0.144
-0.144
-0.144
-0.145
-0.145
-0.145
-0.145
-0.145
-0.145
-0.145
-0.146
-0.146
-0.146
-0.146
-0.146
-0.146
-0.146
-0.146
-0.146
-0.146
-0.145
-0.145
-0.145
-0.145
-0.145
-0.145
-0.145
-0.144
-0.144
-0.144
-0.144
-0.144
-0.143
-0.143
-0.143
-0.143
-0.142
-0.142
-0.142
-0.141
-0.141
-0.141
-0.140
-0.140
-0.140
-0.139
-0.139
-0.138
-0.138
-0.138
-0.137
-0.137
-0.136
-0.136
-0.136
-0.135
-0.135
-0.134
-0.134
-0.133
-0.133
-0.132
-0.132
-0.131
-0.131
-0.131
-0.130
-0.130
-0.129
-0.129
-0.128
-0.128
-0.127
-0.127
-0.126
-0.126
-0.125
-0.125
-0.124
-0.124
-0.123
-0.123
-0.122
-0.122
-0.121
-0.135
-0.136
-0.136
-0.137
-0.137
-0.138
-0.138
-0.139
-0.139
-0.139
-0.140
-0.140
-0.141
-0.141
-0.142
-0.142
-0.142
-0.143
-0.143
-0.143
-0.144
-0.144
-0.144
-0.145
-0.145
-0.145
-0.145
-0.145
-0.146
-0.146
-0.146
-0.146
-0.146
-0.146
-0.146
-0.147
-0.147
-0.147
-0.147
-0.147
-0.147
-0.147
-0.146
-0.146
-0.146
-0.146
-0.146
-0.146
-0.146
-0.146
-0.145
-0.145
-0.145
-0.145
-0.145
-0.144
-0.144
-0.144
-0.144
-0.143
-0.143
-0.143
-0.142
-0.142
-0.142
-0.141
-0.141
-0.141
-0.140
-0.140
-0.139
-0.139
-0.139
-0.138
-0.138
-0.137
-0.137
-0.137
-0.136
-0.136
-0.135
-0.135
-0.134
-0.134
-0.133
-0.133
-0.132
-0.132
-0.131
-0.131
-0.131
-0.130
-0.130
-0.129
-0.129
-0.128
-0.128
-0.127
-0.127
-0.126
-0.126
-0.125
-0.125
-0.124
-0.124
-0.123
-0.123
-0.122
-0.122
-0.136
-0.136
-0.137
-0.137
-0.138
-0.138
-0.139
-0.139
-0.140
-0.140
-0.141
-0.141
-0.142
-0.142
-0.142
-0.143
-0.143
-0.144
-0.144
-0.144
-0.145
-0.145
-0.145
-0.145
-0.146
-0.146
-0.146
-0.146
-0.147
-0.147
-0.147
-0.147
-0.147
-0.147
-0.147
-0.147
-0.147
-0.147
-0.148
-0.147
-0.147
-0.147
-0.147
-0.147
-0.147
-0.147
-0.147
-0.147
-0.147
-0.147
-0.146
-0.146
-0.146
-0.146
-0.145
-0.145
-0.145
-0.145
-0.144
-0.144
-0.144
-0.143
-0.143
-0.143
-0.142
-0.142
-0.142
-0.141
-0.141
-0.141
-0.140
-0.140
-0.139
-0.139
-0.138
-0.138
-0.138
-0.137
-0.137
-0.136
-0.136
-0.135
-0.135
-0.134
-0.134
-0.133
-0.133
-0.132
-0.132
-0.131
-0.131
-0.130
-0.130
-0.130
-0.129
-0.129
-0.128
-0.128
-0.127
-0.127
-0.126
-0.126
-0.125
-0.125
-0.124
-0.124
-0.123
-0.123
-0.122
-0.136
-0.137
-0.137
-0.138
-0.139
-0.139
-0.140
-0.140
-0.141
-0.141
-0.142
-0.142
-0.142
-0.143
-0.143
-0.144
-0.144
-0.144
-0.145
-0.145
-0.145
-0.146
-0.146
-0.146
-0.147
-0.147
-0.147
-0.147
-0.148
-0.148
-0.148
-0.148
-0.148
-0.148
-0.148
-0.148
-0.148
-0.148
-0.148
-0.148
-0.148
-0.148
-0.148
-0.148
-0.148
-0.148
-0.148
-0.148
-0.148
-0.147
-0.147
-0.147
-0.147
-0.147
-0.146
-0.146
-0.146
-0.145
-0.145
-0.145
-0.145
-0.144
-0.144
-0.143
-0.143
-0.143
-0.142
-0.142
-0.142
-0.141
-0.141
-0.140
-0.140
-0.139
-0.139
-0.139
-0.138
-0.138
-0.137
-0.137
-0.136
-0.136
-0.135
-0.135
-0.134
-0.134
-0.133
-0.133
-0.132
-0.132
-0.131
-0.131
-0.130
-0.130
-0.129
-0.129
-0.128
-0.128
-0.127
-0.127
-0.126
-0.126
-0.125
-0.125
-0.124
-0.124
-0.123
-0.123
-0.122
-0.137
-0.138
-0.138
-0.139
-0.139
-0.140
-0.140
-0.141
-0.141
-0.142
-0.142
-0.143
-0.143
-0.144
-0.144
-0.145
-0.145
-0.145
-0.146
-0.146
-0.146
-0.147
-0.147
-0.147
-0.148
-0.148
-0.148
-0.148
-0.148
-0.149
-0.149
-0.149
-0.149
-0.149
-0.149
-0.149
-0.149
-0.149
-0.149
-0.149
-0.149
-0.149
-0.149
-0.149
-0.149
-0.149
-0.149
-0.149
-0.148
-0.148
-0.148
-0.148
-0.148
-0.147
-0.147
-0.147
-0.147
-0.146
-0.146
-0.146
-0.145
-0.145
-0.145
-0.144
-0.144
-0.143
-0.143
-0.143
-0.142
-0.142
-0.141
-0.141
-0.141
-0.140
-0.140
-0.139
-0.139
-0.138
-0.138
-0.137
-0.137
-0.136
-0.136
-0.135
-0.135
-0.134
-0.134
-0.133
-0.133
-0.132
-0.132
-0.131
-0.131
-0.130
-0.130
-0.129
-0.129
-0.128
-0.128
-0.127
-0.127
-0.126
-0.126
-0.125
-0.125
-0.124
-0.124
-0.123
-0.123
-0.138
-0.138
-0.139
-0.140
-0.140
-0.141
-0.141
-0.142
-0.142
-0.143
-0.143
-0.144
-0.144
-0.145
-0.145
-0.145
-0.146
-0.146
-0.147
-0.147
-0.147
-0.148
-0.148
-0.148
-0.149
-0.149
-0.149
-0.149
-0.149
-0.150
-0.150
-0.150
-0.150
-0.150
-0.150
-0.150
-0.150
-0.150
-0.150
-0.150
-0.150
-0.150
-0.150
-0.150
-0.150
-0.150
-0.150
-0.149
-0.149
-0.149
-0.149
-0.149
-0.148
-0.148
-0.148
-0.148
-0.147
-0.147
-0.147
-0.146
-0.146
-0.146
-0.145
-0.145
-0.145
-0.144
-0.144
-0.143
-0.143
-0.143
-0.142
-0.142
-0.141
-0.141
-0.140
-0.140
-0.139
-0.139
-0.138
-0.138
-0.137
-0.137
-0.136
-0.136
-0.135
-0.135
-0.134
-0.134
-0.133
-0.133
-0.132
-0.132
-0.131
-0.131
-0.130
-0.130
-0.129
-0.129
-0.128
-0.128
-0.127
-0.127
-0.126
-0.126
-0.125
-0.125
-0.124
-0.124
-0.123
-0.139
-0.139
-0.140
-0.140
-0.141
-0.141
-0.142
-0.143
-0.143
-0.144
-0.144
-0.145
-0.145
-0.145
-0.146
-0.146
-0.147
-0.147
-0.148
-0.148
-0.148
-0.149
-0.149
-0.149
-0.150
-0.150
-0.150
-0.150
-0.150
-0.151
-0.151
-0.151
-0.151
-0.151
-0.151
-0.151
-0.151
-0.151
-0.151
-0.151
-0.151
-0.151
-0.151
-0.151
-0.151
-0.151
-0.151
-0.150
-0.150
-0.150
-0.150
-0.150
-0.149
-0.149
-0.149
-0.148
-0.148
-0.148
-0.148
-0.147
-0.147
-0.146
-0.146
-0.146
-0.145
-0.145
-0.145
-0.144
-0.144
-0.143
-0.143
-0.142
-0.142
-0.141
-0.141
-0.140
-0.140
-0.139
-0.139
-0.138
-0.138
-0.137
-0.137
-0.136
-0.136
-0.135
-0.135
-0.134
-0.134
-0.133
-0.133
-0.132
-0.132
-0.131
-0.131
-0.130
-0.130
-0.129
-0.129
-0.128
-0.128
-0.127
-0.127
-0.126
-0.126
-0.125
-0.124
-0.124
-0.123
-0.139
-0.140
-0.141
-0.141
-0.142
-0.142
-0.143
-0.143
-0.144
-0.144
-0.145
-0.145
-0.146
-0.146
-0.147
-0.147
-0.148
-0.148
-0.149
-0.149
-0.149
-0.150
-0.150
-0.150
-0.151
-0.151
-0.151
-0.151
-0.151
-0.152
-0.152
-0.152
-0.152
-0.152
-0.152
-0.152
-0.152
-0.152
-0.152
-0.152
-0.152
-0.152
-0.152
-0.152
-0.152
-0.152
-0.152
-0.151
-0.151
-0.151
-0.151
-0.150
-0.150
-0.150
-0.150
-0.149
-0.149
-0.149
-0.148
-0.148
-0.148
-0.147
-0.147
-0.146
-0.146
-0.146
-0.145
-0.145
-0.144
-0.144
-0.143
-0.143
-0.143
-0.142
-0.142
-0.141
-0.141
-0.140
-0.140
-0.139
-0.139
-0.138
-0.138
-0.137
-0.137
-0.136
-0.135
-0.135
-0.134
-0.134
-0.133
-0.133
-0.132
-0.132
-0.131
-0.131
-0.130
-0.130
-0.129
-0.129
-0.128
-0.127
-0.127
-0.126
-0.126
-0.125
-0.125
-0.124
-0.124
-0.140
-0.141
-0.141
-0.142
-0.142
-0.143
-0.144
-0.144
-0.145
-0.145
-0.146
-0.146
-0.147
-0.147
-0.148
-0.148
-0.149
-0.149
-0.149
-0.150
-0.150
-0.151
-0.151
-0.151
-0.152
-0.152
-0.152
-0.152
-0.152
-0.153
-0.153
-0.153
-0.153
-0.153
-0.153
-0.153
-0.153
-0.153
-0.153
-0.153
-0.153
-0.153
-0.153
-0.153
-0.153
-0.153
-0.152
-0.152
-0.152
-0.152
-0.152
-0.151
-0.151
-0.151
-0.151
-0.150
-0.150
-0.150
-0.149
-0.149
-0.148
-0.148
-0.148
-0.147
-0.147
-0.146
-0.146
-0.146
-0.145
-0.145
-0.144
-0.144
-0.143
-0.143
-0.142
-0.142
-0.141
-0.141
-0.140
-0.140
-0.139
-0.139
-0.138
-0.138
-0.137
-0.137
-0.136
-0.135
-0.135
-0.134
-0.134
-0.133
-0.133
-0.132
-0.132
-0.131
-0.131
-0.130
-0.129
-0.129
-0.128
-0.128
-0.127
-0.127
-0.126
-0.126
-0.125
-0.125
-0.124
-0.141
-0.141
-0.142
-0.143
-0.143
-0.144
-0.144
-0.145
-0.146
-0.146
-0.147
-0.147
-0.148
-0.148
-0.149
-0.149
-0.150
-0.150
-0.150
-0.151
-0.151
-0.152
-0.152
-0.152
-0.153
-0.153
-0.153
-0.153
-0.154
-0.154
-0.154
-0.154
-0.154
-0.154
-0.154
-0.154
-0.154
-0.154
-0.154
-0.154
-0.154
-0.154
-0.154
-0.154
-0.154
-0.154
-0.153
-0.153
-0.153
-0.153
-0.153
-0.152
-0.152
-0.152
-0.151
-0.151
-0.151
-0.150
-0.150
-0.150
-0.149
-0.149
-0.148
-0.148
-0.148
-0.147
-0.147
-0.146
-0.146
-0.145
-0.145
-0.144
-0.144
-0.143
-0.143
-0.142
-0.142
-0.141
-0.141
-0.140
-0.140
-0.139
-0.139
-0.138
-0.138
-0.137
-0.137
-0.136
-0.135
-0.135
-0.134
-0.134
-0.133
-0.133
-0.132
-0.132
-0.131
-0.130
-0.130
-0.129
-0.129
-0.128
-0.128
-0.127
-0.127
-0.126
-0.126
-0.125
-0.124
-0.142
-0.142
-0.143
-0.144
-0.144
-0.145
-0.145
-0.146
-0.147
-0.147
-0.148
-0.148
-0.149
-0.149
-0.150
-0.150
-0.151
-0.151
-0.152
-0.152
-0.152
-0.153
-0.153
-0.153
-0.154
-0.154
-0.154
-0.154
-0.155
-0.155
-0.155
-0.155
-0.155
-0.155
-0.155
-0.155
-0.155
-0.155
-0.155
-0.155
-0.155
-0.155
-0.155
-0.155
-0.155
-0.155
-0.154
-0.154
-0.154
-0.154
-0.154
-0.153
-0.153
-0.153
-0.152
-0.152
-0.152
-0.151
-0.151
-0.151
-0.150
-0.150
-0.149
-0.149
-0.148
-0.148
-0.148
-0.147
-0.147
-0.146
-0.146
-0.145
-0.145
-0.144
-0.144
-0.143
-0.143
-0.142
-0.141
-0.141
-0.140
-0.140
-0.139
-0.139
-0.138
-0.138
-0.137
-0.137
-0.136
-0.135
-0.135
-0.134
-0.134
-0.133
-0.133
-0.132
-0.131
-0.131
-0.130
-0.130
-0.129
-0.129
-0.128
-0.128
-0.127
-0.126
-0.126
-0.125
-0.125
-0.142
-0.143
-0.144
-0.144
-0.145
-0.146
-0.146
-0.147
-0.147
-0.148
-0.149
-0.149
-0.150
-0.150
-0.151
-0.151
-0.152
-0.152
-0.153
-0.153
-0.153
-0.154
-0.154
-0.154
-0.155
-0.155
-0.155
-0.156
-0.156
-0.156
-0.156
-0.156
-0.156
-0.156
-0.157
-0.157
-0.157
-0.157
-0.157
-0.157
-0.156
-0.156
-0.156
-0.156
-0.156
-0.156
-0.156
-0.155
-0.155
-0.155
-0.155
-0.154
-0.154
-0.154
-0.153
-0.153
-0.153
-0.152
-0.152
-0.151
-0.151
-0.151
-0.150
-0.150
-0.149
-0.149
-0.148
-0.148
-0.147
-0.147
-0.146
-0.146
-0.145
-0.145
-0.144
-0.144
-0.143
-0.143
-0.142
-0.142
-0.141
-0.140
-0.140
-0.139
-0.139
-0.138
-0.138
-0.137
-0.136
-0.136
-0.135
-0.135
-0.134
-0.134
-0.133
-0.132
-0.132
-0.131
-0.131
-0.130
-0.130
-0.129
-0.128
-0.128
-0.127
-0.127
-0.126
-0.126
-0.125
-0.143
-0.144
-0.145
-0.145
-0.146
-0.146
-0.147
-0.148
-0.148
-0.149
-0.150
-0.150
-0.151
-0.151
-0.152
-0.152
-0.153
-0.153
-0.154
-0.154
-0.154
-0.155
-0.155
-0.156
-0.156
-0.156
-0.156
-0.157
-0.157
-0.157
-0.157
-0.157
-0.158
-0.158
-0.158
-0.158
-0.158
-0.158
-0.158
-0.158
-0.158
-0.157
-0.157
-0.157
-0.157
-0.157
-0.157
-0.156
-0.156
-0.156
-0.156
-0.155
-0.155
-0.155
-0.154
-0.154
-0.154
-0.153
-0.153
-0.152
-0.152
-0.151
-0.151
-0.151
-0.150
-0.150
-0.149
-0.149
-0.148
-0.148
-0.147
-0.147
-0.146
-0.146
-0.145
-0.144
-0.144
-0.143
-0.143
-0.142
-0.142
-0.141
-0.141
-0.140
-0.139
-0.139
-0.138
-0.138
-0.137
-0.136
-0.136
-0.135
-0.135
-0.134
-0.134
-0.133
-0.132
-0.132
-0.131
-0.131
-0.130
-0.129
-0.129
-0.128
-0.128
-0.127
-0.127
-0.126
-0.125
-0.144
-0.145
-0.145
-0.146
-0.147
-0.147
-0.148
-0.149
-0.149
-0.150
-0.151
-0.151
-0.152
-0.152
-0.153
-0.153
-0.154
-0.154
-0.155
-0.155
-0.156
-0.156
-0.156
-0.157
-0.157
-0.157
-0.158
-0.158
-0.158
-0.158
-0.158
-0.159
-0.159
-0.159
-0.159
-0.159
-0.159
-0.159
-0.159
-0.159
-0.159
-0.159
-0.158
-0.158
-0.158
-0.158
-0.158
-0.157
-0.157
-0.157
-0.157
-0.156
-0.156
-0.156
-0.155
-0.155
-0.154
-0.154
-0.154
-0.153
-0.153
-0.152
-0.152
-0.151
-0.151
-0.150
-0.150
-0.149
-0.149
-0.148
-0.148
-0.147
-0.147
-0.146
-0.146
-0.145
-0.145
-0.144
-0.143
-0.143
-0.142
-0.142
-0.141
-0.141
-0.140
-0.139
-0.139
-0.138
-0.138
-0.137
-0.136
-0.136
-0.135
-0.135
-0.134
-0.133
-0.133
-0.132
-0.132
-0.131
-0.130
-0.130
-0.129
-0.129
-0.128
-0.128
-0.127
-0.126
-0.126
-0.145
-0.146
-0.146
-0.147
-0.148
-0.148
-0.149
-0.150
-0.150
-0.151
-0.151
-0.152
-0.153
-0.153
-0.154
-0.154
-0.155
-0.155
-0.156
-0.156
-0.157
-0.157
-0.158
-0.158
-0.158
-0.159
-0.159
-0.159
-0.159
-0.160
-0.160
-0.160
-0.160
-0.160
-0.160
-0.160
-0.160
-0.160
-0.160
-0.160
-0.160
-0.160
-0.160
-0.159
-0.159
-0.159
-0.159
-0.159
-0.158
-0.158
-0.158
-0.157
-0.157
-0.157
-0.156
-0.156
-0.155
-0.155
-0.155
-0.154
-0.154
-0.153
-0.153
-0.152
-0.152
-0.151
-0.151
-0.150
-0.150
-0.149
-0.149
-0.148
-0.148
-0.147
-0.146
-0.146
-0.145
-0.145
-0.144
-0.144
-0.143
-0.142
-0.142
-0.141
-0.141
-0.140
-0.139
-0.139
-0.138
-0.138
-0.137
-0.136
-0.136
-0.135
-0.134
-0.134
-0.133
-0.133
-0.132
-0.131
-0.131
-0.130
-0.130
-0.129
-0.128
-0.128
-0.127
-0.127
-0.126
-0.146
-0.146
-0.147
-0.148
-0.149
-0.149
-0.150
-0.151
-0.151
-0.152
-0.153
-0.153
-0.154
-0.154
-0.155
-0.155
-0.156
-0.157
-0.157
-0.157
-0.158
-0.158
-0.159
-0.159
-0.159
-0.160
-0.160
-0.160
-0.161
-0.161
-0.161
-0.161
-0.161
-0.161
-0.161
-0.161
-0.161
-0.161
-0.161
-0.161
-0.161
-0.161
-0.161
-0.161
-0.160
-0.160
-0.160
-0.160
-0.159
-0.159
-0.159
-0.158
-0.158
-0.158
-0.157
-0.157
-0.156
-0.156
-0.156
-0.155
-0.155
-0.154
-0.154
-0.153
-0.153
-0.152
-0.152
-0.151
-0.151
-0.150
-0.150
-0.149
-0.148
-0.148
-0.147
-0.147
-0.146
-0.145
-0.145
-0.144
-0.144
-0.143
-0.142
-0.142
-0.141
-0.141
-0.140
-0.139
-0.139
-0.138
-0.137
-0.137
-0.136
-0.136
-0.135
-0.134
-0.134
-0.133
-0.132
-0.132
-0.131
-0.131
-0.130
-0.129
-0.129
-0.128
-0.128
-0.127
-0.127
-0.147
-0.147
-0.148
-0.149
-0.149
-0.150
-0.151
-0.152
-0.152
-0.153
-0.154
-0.154
-0.155
-0.155
-0.156
-0.157
-0.157
-0.158
-0.158
-0.159
-0.159
-0.160
-0.160
-0.160
-0.161
-0.161
-0.161
-0.162
-0.162
-0.162
-0.162
-0.162
-0.163
-0.163
-0.163
-0.163
-0.163
-0.163
-0.163
-0.162
-0.162
-0.162
-0.162
-0.162
-0.162
-0.161
-0.161
-0.161
-0.161
-0.160
-0.160
-0.159
-0.159
-0.159
-0.158
-0.158
-0.157
-0.157
-0.157
-0.156
-0.156
-0.155
-0.155
-0.154
-0.154
-0.153
-0.153
-0.152
-0.151
-0.151
-0.150
-0.150
-0.149
-0.149
-0.148
-0.147
-0.147
-0.146
-0.146
-0.145
-0.144
-0.144
-0.143
-0.142
-0.142
-0.141
-0.141
-0.140
-0.139
-0.139
-0.138
-0.137
-0.137
-0.136
-0.135
-0.135
-0.134
-0.134
-0.133
-0.132
-0.132
-0.131
-0.130
-0.130
-0.129
-0.129
-0.128
-0.127
-0.127
-0.147
-0.148
-0.149
-0.150
-0.150
-0.151
-0.152
-0.153
-0.153
-0.154
-0.155
-0.155
-0.156
-0.157
-0.157
-0.158
-0.158
-0.159
-0.159
-0.160
-0.160
-0.161
-0.161
-0.162
-0.162
-0.162
-0.163
-0.163
-0.163
-0.163
-0.164
-0.164
-0.164
-0.164
-0.164
-0.164
-0.164
-0.164
-0.164
-0.164
-0.164
-0.163
-0.163
-0.163
-0.163
-0.163
-0.162
-0.162
-0.162
-0.161
-0.161
-0.161
-0.160
-0.160
-0.159
-0.159
-0.159
-0.158
-0.158
-0.157
-0.157
-0.156
-0.156
-0.155
-0.155
-0.154
-0.153
-0.153
-0.152
-0.152
-0.151
-0.151
-0.150
-0.149
-0.149
-0.148
-0.148
-0.147
-0.146
-0.146
-0.145
-0.144
-0.144
-0.143
-0.142
-0.142
-0.141
-0.141
-0.140
-0.139
-0.139
-0.138
-0.137
-0.137
-0.136
-0.135
-0.135
-0.134
-0.133
-0.133
-0.132
-0.132
-0.131
-0.130
-0.130
-0.129
-0.128
-0.128
-0.127
-0.148
-0.149
-0.150
-0.151
-0.151
-0.152
-0.153
-0.154
-0.154
-0.155
-0.156
-0.156
-0.157
-0.158
-0.158
-0.159
-0.160
-0.160
-0.161
-0.161
-0.162
-0.162
-0.163
-0.163
-0.163
-0.164
-0.164
-0.164
-0.165
-0.165
-0.165
-0.165
-0.165
-0.165
-0.165
-0.165
-0.165
-0.165
-0.165
-0.165
-0.165
-0.165
-0.165
-0.164
-0.164
-0.164
-0.164
-0.163
-0.163
-0.163
-0.162
-0.162
-0.161
-0.161
-0.160
-0.160
-0.160
-0.159
-0.159
-0.158
-0.158
-0.157
-0.157
-0.156
-0.155
-0.155
-0.154
-0.154
-0.153
-0.153
-0.152
-0.151
-0.151
-0.150
-0.150
-0.149
-0.148
-0.148
-0.147
-0.146
-0.146
-0.145
-0.144
-0.144
-0.143
-0.142
-0.142
-0.141
-0.140
-0.140
-0.139
-0.138
-0.138
-0.137
-0.136
-0.136
-0.135
-0.135
-0.134
-0.133
-0.133
-0.132
-0.131
-0.131
-0.130
-0.129
-0.129
-0.128
-0.128
-0.149
-0.150
-0.151
-0.152
-0.152
-0.153
-0.154
-0.155
-0.155
-0.156
-0.157
-0.157
-0.158
-0.159
-0.160
-0.160
-0.161
-0.161
-0.162
-0.162
-0.163
-0.163
-0.164
-0.164
-0.165
-0.165
-0.165
-0.166
-0.166
-0.166
-0.166
-0.167
-0.167
-0.167
-0.167
-0.167
-0.167
-0.167
-0.167
-0.166
-0.166
-0.166
-0.166
-0.166
-0.165
-0.165
-0.165
-0.164
-0.164
-0.164
-0.163
-0.163
-0.162
-0.162
-0.162
-0.161
-0.161
-0.160
-0.160
-0.159
-0.159
-0.158
-0.158
-0.157
-0.156
-0.156
-0.155
-0.155
-0.154
-0.153
-0.153
-0.152
-0.152
-0.151
-0.150
-0.150
-0.149
-0.148
-0.148
-0.147
-0.146
-0.146
-0.145
-0.144
-0.144
-0.143
-0.142
-0.142
-0.141
-0.140
-0.140
-0.139
-0.138
-0.138
-0.137
-0.136
-0.136
-0.135
-0.134
-0.134
-0.133
-0.132
-0.132
-0.131
-0.130
-0.130
-0.129
-0.129
-0.128
-0.150
-0.151
-0.152
-0.152
-0.153
-0.154
-0.155
-0.156
-0.156
-0.157
-0.158
-0.159
-0.159
-0.160
-0.161
-0.161
-0.162
-0.163
-0.163
-0.164
-0.164
-0.165
-0.165
-0.166
-0.166
-0.167
-0.167
-0.167
-0.167
-0.168
-0.168
-0.168
-0.168
-0.168
-0.168
-0.168
-0.168
-0.168
-0.168
-0.168
-0.168
-0.168
-0.167
-0.167
-0.167
-0.166
-0.166
-0.166
-0.165
-0.165
-0.165
-0.164
-0.164
-0.163
-0.163
-0.162
-0.162
-0.161
-0.161
-0.160
-0.160
-0.159
-0.159
-0.158
-0.157
-0.157
-0.156
-0.156
-0.155
-0.154
-0.154
-0.153
-0.153
-0.152
-0.151
-0.151
-0.150
-0.149
-0.149
-0.148
-0.147
-0.147
-0.146
-0.145
-0.144
-0.144
-0.143
-0.142
-0.142
-0.141
-0.140
-0.140
-0.139
-0.138
-0.138
-0.137
-0.136
-0.135
-0.135
-0.134
-0.133
-0.133
-0.132
-0.132
-0.131
-0.130
-0.130
-0.129
-0.128
-0.151
-0.152
-0.153
-0.153
-0.154
-0.155
-0.156
-0.157
-0.158
-0.158
-0.159
-0.160
-0.161
-0.161
-0.162
-0.163
-0.163
-0.164
-0.165
-0.165
-0.166
-0.166
-0.167
-0.167
-0.168
-0.168
-0.168
-0.169
-0.169
-0.169
-0.169
-0.170
-0.170
-0.170
-0.170
-0.170
-0.170
-0.170
-0.170
-0.169
-0.169
-0.169
-0.169
-0.168
-0.168
-0.168
-0.167
-0.167
-0.167
-0.166
-0.166
-0.165
-0.165
-0.164
-0.164
-0.163
-0.163
-0.162
-0.162
-0.161
-0.161
-0.160
-0.160
-0.159
-0.158
-0.158
-0.157
-0.157
-0.156
-0.155
-0.155
-0.154
-0.153
-0.153
-0.152
-0.151
-0.151
-0.150
-0.149
-0.149
-0.148
-0.147
-0.147
-0.146
-0.145
-0.144
-0.144
-0.143
-0.142
-0.142
-0.141
-0.140
-0.139
-0.139
-0.138
-0.137
-0.137
-0.136
-0.135
-0.135
-0.134
-0.133
-0.133
-0.132
-0.131
-0.131
-0.130
-0.129
-0.129
-0.152
-0.153
-0.154
-0.154
-0.155
-0.156
-0.157
-0.158
-0.159
-0.159
-0.160
-0.161
-0.162
-0.163
-0.163
-0.164
-0.165
-0.165
-0.166
-0.167
-0.167
-0.168
-0.168
-0.169
-0.169
-0.170
-0.170
-0.170
-0.171
-0.171
-0.171
-0.171
-0.171
-0.171
-0.171
-0.171
-0.171
-0.171
-0.171
-0.171
-0.171
-0.170
-0.170
-0.170
-0.170
-0.169
-0.169
-0.168
-0.168
-0.168
-0.167
-0.167
-0.166
-0.166
-0.165
-0.165
-0.164
-0.164
-0.163
-0.162
-0.162
-0.161
-0.161
-0.160
-0.159
-0.159
-0.158
-0.158
-0.157
-0.156
-0.156
-0.155
-0.154
-0.154
-0.153
-0.152
-0.152
-0.151
-0.150
-0.149
-0.149
-0.148
-0.147
-0.147
-0.146
-0.145
-0.144
-0.144
-0.143
-0.142
-0.142
-0.141
-0.140
-0.139
-0.139
-0.138
-0.137
-0.137
-0.136
-0.135
-0.134
-0.134
-0.133
-0.132
-0.132
-0.131
-0.130
-0.130
-0.129
-0.153
-0.154
-0.155
-0.155
-0.156
-0.157
-0.158
-0.159
-0.160
-0.161
-0.161
-0.162
-0.163
-0.164
-0.165
-0.165
-0.166
-0.167
-0.167
-0.168
-0.169
-0.169
-0.170
-0.170
-0.171
-0.171
-0.172
-0.172
-0.172
-0.172
-0.173
-0.173
-0.173
-0.173
-0.173
-0.173
-0.173
-0.173
-0.173
-0.172
-0.172
-0.172
-0.172
-0.171
-0.171
-0.171
-0.170
-0.170
-0.169
-0.169
-0.168
-0.168
-0.167
-0.167
-0.166
-0.166
-0.165
-0.165
-0.164
-0.164
-0.163
-0.162
-0.162
-0.161
-0.160
-0.160
-0.159
-0.159
-0.158
-0.157
-0.157
-0.156
-0.155
-0.155
-0.154
-0.153
-0.152
-0.152
-0.151
-0.150
-0.150
-0.149
-0.148
-0.147
-0.147
-0.146
-0.145
-0.144
-0.144
-0.143
-0.142
-0.141
-0.141
-0.140
-0.139
-0.138
-0.138
-0.137
-0.136
-0.136
-0.135
-0.134
-0.133
-0.133
-0.132
-0.131
-0.131
-0.130
-0.129
-0.154
-0.155
-0.156
-0.156
-0.157
-0.158
-0.159
-0.160
-0.161
-0.162
-0.163
-0.164
-0.164
-0.165
-0.166
-0.167
-0.167
-0.168
-0.169
-0.170
-0.170
-0.171
-0.171
-0.172
-0.172
-0.173
-0.173
-0.174
-0.174
-0.174
-0.174
-0.175
-0.175
-0.175
-0.175
-0.175
-0.175
-0.174
-0.174
-0.174
-0.174
-0.174
-0.173
-0.173
-0.173
-0.172
-0.172
-0.171
-0.171
-0.170
-0.170
-0.169
-0.169
-0.168
-0.168
-0.167
-0.166
-0.166
-0.165
-0.165
-0.164
-0.163
-0.163
-0.162
-0.162
-0.161
-0.160
-0.160
-0.159
-0.158
-0.158
-0.157
-0.156
-0.155
-0.155
-0.154
-0.153
-0.153
-0.152
-0.151
-0.150
-0.150
-0.149
-0.148
-0.147
-0.147
-0.146
-0.145
-0.144
-0.144
-0.143
-0.142
-0.141
-0.141
-0.140
-0.139
-0.138
-0.138
-0.137
-0.136
-0.135
-0.135
-0.134
-0.133
-0.133
-0.132
-0.131
-0.130
-0.130
-0.155
-0.156
-0.157
-0.157
-0.158
-0.159
-0.160
-0.161
-0.162
-0.163
-0.164
-0.165
-0.166
-0.166
-0.167
-0.168
-0.169
-0.170
-0.170
-0.171
-0.172
-0.172
-0.173
-0.174
-0.174
-0.175
-0.175
-0.175
-0.176
-0.176
-0.176
-0.176
-0.176
-0.176
-0.176
-0.176
-0.176
-0.176
-0.176
-0.176
-0.176
-0.175
-0.175
-0.175
-0.174
-0.174
-0.173
-0.173
-0.172
-0.172
-0.171
-0.171
-0.170
-0.169
-0.169
-0.168
-0.168
-0.167
-0.166
-0.166
-0.165
-0.165
-0.164
-0.163
-0.163
-0.162
-0.161
-0.161
-0.160
-0.159
-0.159
-0.158
-0.157
-0.156
-0.156
-0.155
-0.154
-0.153
-0.153
-0.152
-0.151
-0.150
-0.150
-0.149
-0.148
-0.147
-0.147
-0.146
-0.145
-0.144
-0.143
-0.143
-0.142
-0.141
-0.140
-0.140
-0.139
-0.138
-0.137
-0.137
-0.136
-0.135
-0.134
-0.134
-0.133
-0.132
-0.132
-0.131
-0.130
-0.156
-0.157
-0.158
-0.158
-0.159
-0.160
-0.161
-0.162
-0.163
-0.164
-0.165
-0.166
-0.167
-0.168
-0.169
-0.170
-0.170
-0.171
-0.172
-0.173
-0.173
-0.174
-0.175
-0.175
-0.176
-0.176
-0.177
-0.177
-0.177
-0.178
-0.178
-0.178
-0.178
-0.178
-0.178
-0.178
-0.178
-0.178
-0.178
-0.178
-0.177
-0.177
-0.177
-0.176
-0.176
-0.175
-0.175
-0.174
-0.174
-0.173
-0.173
-0.172
-0.171
-0.171
-0.170
-0.170
-0.169
-0.168
-0.168
-0.167
-0.166
-0.166
-0.165
-0.164
-0.164
-0.163
-0.162
-0.162
-0.161
-0.160
-0.160
-0.159
-0.158
-0.157
-0.157
-0.156
-0.155
-0.154
-0.154
-0.153
-0.152
-0.151
-0.150
-0.150
-0.149
-0.148
-0.147
-0.146
-0.146
-0.145
-0.144
-0.143
-0.142
-0.142
-0.141
-0.140
-0.139
-0.139
-0.138
-0.137
-0.136
-0.136
-0.135
-0.134
-0.133
-0.133
-0.132
-0.131
-0.131
-0.157
-0.158
-0.159
-0.160
-0.161
-0.162
-0.163
-0.164
-0.165
-0.166
-0.166
-0.167
-0.168
-0.169
-0.170
-0.171
-0.172
-0.173
-0.174
-0.174
-0.175
-0.176
-0.176
-0.177
-0.178
-0.178
-0.179
-0.179
-0.179
-0.180
-0.180
-0.180
-0.180
-0.180
-0.180
-0.180
-0.180
-0.180
-0.180
-0.179
-0.179
-0.179
-0.178
-0.178
-0.177
-0.177
-0.176
-0.176
-0.175
-0.175
-0.174
-0.174
-0.173
-0.172
-0.172
-0.171
-0.170
-0.170
-0.169
-0.168
-0.168
-0.167
-0.166
-0.166
-0.165
-0.164
-0.163
-0.163
-0.162
-0.161
-0.161
-0.160
-0.159
-0.158
-0.158
-0.157
-0.156
-0.155
-0.154
-0.154
-0.153
-0.152
-0.151
-0.150
-0.150
-0.149
-0.148
-0.147
-0.146
-0.146
-0.145
-0.144
-0.143
-0.142
-0.142
-0.141
-0.140
-0.139
-0.138
-0.138
-0.137
-0.136
-0.135
-0.135
-0.134
-0.133
-0.132
-0.132
-0.131
-0.157
-0.159
-0.160
-0.161
-0.162
-0.163
-0.164
-0.165
-0.166
-0.167
-0.168
-0.169
-0.170
-0.171
-0.172
-0.173
-0.174
-0.174
-0.175
-0.176
-0.177
-0.178
-0.178
-0.179
-0.180
-0.180
-0.181
-0.181
-0.181
-0.182
-0.182
-0.182
-0.182
-0.182
-0.182
-0.182
-0.182
-0.182
-0.182
-0.181
-0.181
-0.181
-0.180
-0.180
-0.179
-0.179
-0.178
-0.178
-0.177
-0.176
-0.176
-0.175
-0.174
-0.174
-0.173
-0.172
-0.172
-0.171
-0.170
-0.170
-0.169
-0.168
-0.167
-0.167
-0.166
-0.165
-0.165
-0.164
-0.163
-0.162
-0.162
-0.161
-0.160
-0.159
-0.159
-0.158
-0.157
-0.156
-0.155
-0.154
-0.154
-0.153
-0.152
-0.151
-0.150
-0.150
-0.149
-0.148
-0.147
-0.146
-0.145
-0.145
-0.144
-0.143
-0.142
-0.141
-0.140
-0.140
-0.139
-0.138
-0.137
-0.137
-0.136
-0.135
-0.134
-0.134
-0.133
-0.132
-0.131
-0.158
-0.160
-0.161
-0.162
-0.163
-0.164
-0.165
-0.166
-0.167
-0.168
-0.169
-0.170
-0.171
-0.172
-0.173
-0.174
-0.175
-0.176
-0.177
-0.178
-0.179
-0.179
-0.180
-0.181
-0.181
-0.182
-0.183
-0.183
-0.183
-0.184
-0.184
-0.184
-0.184
-0.184
-0.184
-0.184
-0.184
-0.184
-0.184
-0.183
-0.183
-0.183
-0.182
-0.182
-0.181
-0.181
-0.180
-0.179
-0.179
-0.178
-0.177
-0.177
-0.176
-0.175
-0.174
-0.174
-0.173
-0.172
-0.172
-0.171
-0.170
-0.169
-0.169
-0.168
-0.167
-0.166
-0.166
-0.165
-0.164
-0.163
-0.163
-0.162
-0.161
-0.160
-0.160
-0.159
-0.158
-0.157
-0.156
-0.155
-0.155
-0.154
-0.153
-0.152
-0.151
-0.150
-0.149
-0.149
-0.148
-0.147
-0.146
-0.145
-0.144
-0.144
-0.143
-0.142
-0.141
-0.140
-0.139
-0.139
-0.138
-0.137
-0.136
-0.135
-0.135
-0.134
-0.133
-0.132
-0.132
-0.159
-0.161
-0.162
-0.163
-0.164
-0.165
-0.166
-0.167
-0.168
-0.169
-0.171
-0.172
-0.173
-0.174
-0.175
-0.176
-0.177
-0.178
-0.179
-0.180
-0.181
-0.181
-0.182
-0.183
-0.184
-0.184
-0.185
-0.185
-0.186
-0.186
-0.186
-0.187
-0.187
-0.187
-0.187
-0.187
-0.186
-0.186
-0.186
-0.186
-0.185
-0.185
-0.184
-0.184
-0.183
-0.182
-0.182
-0.181
-0.180
-0.180
-0.179
-0.178
-0.177
-0.177
-0.176
-0.175
-0.174
-0.174
-0.173
-0.172
-0.171
-0.171
-0.170
-0.169
-0.168
-0.168
-0.167
-0.166
-0.165
-0.165
-0.164
-0.163
-0.162
-0.161
-0.161
-0.160
-0.159
-0.158
-0.157
-0.156
-0.155
-0.155
-0.154
-0.153
-0.152
-0.151
-0.150
-0.149
-0.149
-0.148
-0.147
-0.146
-0.145
-0.144
-0.143
-0.142
-0.142
-0.141
-0.140
-0.139
-0.138
-0.138
-0.137
-0.136
-0.135
-0.134
-0.134
-0.133
-0.132
-0.160
-0.162
-0.163
-0.164
-0.165
-0.166
-0.167
-0.168
-0.170
-0.171
-0.172
-0.173
-0.174
-0.175
-0.176
-0.177
-0.179
-0.180
-0.181
-0.182
-0.182
-0.183
-0.184
-0.185
-0.186
-0.186
-0.187
-0.187
-0.188
-0.188
-0.189
-0.189
-0.189
-0.189
-0.189
-0.189
-0.189
-0.189
-0.188
-0.188
-0.187
-0.187
-0.186
-0.186
-0.185
-0.184
-0.184
-0.183
-0.182
-0.181
-0.181
-0.180
-0.179
-0.178
-0.178
-0.177
-0.176
-0.175
-0.174
-0.174
-0.173
-0.172
-0.171
-0.170
-0.170
-0.169
-0.168
-0.167
-0.167
-0.166
-0.165
-0.164
-0.163
-0.162
-0.162
-0.161
-0.160
-0.159
-0.158
-0.157
-0.156
-0.155
-0.155
-0.154
-0.153
-0.152
-0.151
-0.150
-0.149
-0.148
-0.147
-0.147
-0.146
-0.145
-0.144
-0.143
-0.142
-0.141
-0.141
-0.140
-0.139
-0.138
-0.137
-0.136
-0.136
-0.135
-0.134
-0.133
-0.133
-0.161
-0.163
-0.164
-0.165
-0.166
-0.167
-0.169
-0.170
-0.171
-0.172
-0.173
-0.175
-0.176
-0.177
-0.178
-0.179
-0.180
-0.181
-0.182
-0.183
-0.184
-0.185
-0.186
-0.187
-0.188
-0.189
-0.189
-0.190
-0.190
-0.191
-0.191
-0.191
-0.191
-0.192
-0.192
-0.191
-0.191
-0.191
-0.191
-0.190
-0.190
-0.189
-0.188
-0.188
-0.187
-0.186
-0.186
-0.185
-0.184
-0.183
-0.182
-0.182
-0.181
-0.180
-0.179
-0.178
-0.177
-0.177
-0.176
-0.175
-0.174
-0.173
-0.173
-0.172
-0.171
-0.170
-0.169
-0.169
-0.168
-0.167
-0.166
-0.165
-0.164
-0.163
-0.163
-0.162
-0.161
-0.160
-0.159
-0.158
-0.157
-0.156
-0.155
-0.155
-0.154
-0.153
-0.152
-0.151
-0.150
-0.149
-0.148
-0.147
-0.146
-0.145
-0.145
-0.144
-0.143
-0.142
-0.141
-0.140
-0.139
-0.139
-0.138
-0.137
-0.136
-0.135
-0.134
-0.134
-0.133
-0.162
-0.164
-0.165
-0.166
-0.167
-0.169
-0.170
-0.171
-0.172
-0.174
-0.175
-0.176
-0.177
-0.179
-0.180
-0.181
-0.182
-0.183
-0.184
-0.185
-0.187
-0.188
-0.189
-0.189
-0.190
-0.191
-0.192
-0.192
-0.193
-0.193
-0.194
-0.194
-0.194
-0.194
-0.194
-0.194
-0.194
-0.194
-0.193
-0.193
-0.192
-0.191
-0.191
-0.190
-0.189
-0.189
-0.188
-0.187
-0.186
-0.185
-0.184
-0.183
-0.183
-0.182
-0.181
-0.180
-0.179
-0.178
-0.177
-0.177
-0.176
-0.175
-0.174
-0.173
-0.172
-0.171
-0.171
-0.170
-0.169
-0.168
-0.167
-0.166
-0.165
-0.165
-0.164
-0.163
-0.162
-0.161
-0.160
-0.159
-0.158
-0.157
-0.156
-0.155
-0.155
-0.154
-0.153
-0.152
-0.151
-0.150
-0.149
-0.148
-0.147
-0.146
-0.145
-0.144
-0.143
-0.143
-0.142
-0.141
-0.140
-0.139
-0.138
-0.137
-0.137
-0.136
-0.135
-0.134
-0.133
-0.163
-0.165
-0.166
-0.167
-0.169
-0.170
-0.171
-0.172
-0.174
-0.175
-0.176
-0.178
-0.179
-0.180
-0.181
-0.183
-0.184
-0.185
-0.186
-0.188
-0.189
-0.190
-0.191
-0.192
-0.193
-0.194
-0.194
-0.195
-0.196
-0.196
-0.196
-0.197
-0.197
-0.197
-0.197
-0.197
-0.197
-0.196
-0.196
-0.195
-0.195
-0.194
-0.193
-0.193
-0.192
-0.191
-0.190
-0.189
-0.188
-0.187
-0.186
-0.185
-0.184
-0.183
-0.183
-0.182
-0.181
-0.180
-0.179
-0.178
-0.177
-0.176
-0.175
-0.175
-0.174
-0.173
-0.172
-0.171
-0.170
-0.169
-0.168
-0.168
-0.167
-0.166
-0.165
-0.164
-0.163
-0.162
-0.161
-0.160
-0.159
-0.158
-0.157
-0.156
-0.155
-0.154
-0.153
-0.153
-0.152
-0.151
-0.150
-0.149
-0.148
-0.147
-0.146
-0.145
-0.144
-0.143
-0.142
-0.141
-0.140
-0.140
-0.139
-0.138
-0.137
-0.136
-0.135
-0.135
-0.134
-0.164
-0.166
-0.167
-0.168
-0.170
-0.171
-0.172
-0.174
-0.175
-0.176
-0.178
-0.179
-0.181
-0.182
-0.183
-0.185
-0.186
-0.187
-0.188
-0.190
-0.191
-0.192
-0.193
-0.194
-0.195
-0.196
-0.197
-0.198
-0.198
-0.199
-0.199
-0.200
-0.200
-0.200
-0.200
-0.200
-0.199
-0.199
-0.199
-0.198
-0.197
-0.197
-0.196
-0.195
-0.194
-0.193
-0.192
-0.191
-0.190
-0.189
-0.188
-0.187
-0.186
-0.185
-0.184
-0.183
-0.182
-0.181
-0.181
-0.180
-0.179
-0.178
-0.177
-0.176
-0.175
-0.174
-0.173
-0.172
-0.171
-0.171
-0.170
-0.169
-0.168
-0.167
-0.166
-0.165
-0.164
-0.163
-0.162
-0.161
-0.160
-0.159
-0.158
-0.157
-0.156
-0.155
-0.154
-0.153
-0.152
-0.151
-0.150
-0.149
-0.148
-0.147
-0.147
-0.146
-0.145
-0.144
-0.143
-0.142
-0.141
-0.140
-0.139
-0.138
-0.137
-0.137
-0.136
-0.135
-0.134
-0.165
-0.167
-0.168
-0.169
-0.171
-0.172
-0.174
-0.175
-0.176
-0.178
-0.179
-0.181
-0.182
-0.184
-0.185
-0.186
-0.188
-0.189
-0.191
-0.192
-0.193
-0.194
-0.196
-0.197
-0.198
-0.199
-0.200
-0.201
-0.201
-0.202
-0.202
-0.203
-0.203
-0.203
-0.203
-0.203
-0.203
-0.202
-0.202
-0.201
-0.200
-0.200
-0.199
-0.198
-0.197
-0.196
-0.195
-0.194
-0.193
-0.192
-0.190
-0.189
-0.188
-0.187
-0.186
-0.185
-0.184
-0.183
-0.182
-0.181
-0.180
-0.179
-0.178
-0.177
-0.177
-0.176
-0.175
-0.174
-0.173
-0.172
-0.171
-0.170
-0.169
-0.168
-0.167
-0.166
-0.165
-0.164
-0.163
-0.162
-0.161
-0.160
-0.159
-0.158
-0.157
-0.156
-0.155
-0.154
-0.153
-0.152
-0.151
-0.150
-0.149
-0.148
-0.147
-0.146
-0.145
-0.144
-0.143
-0.142
-0.142
-0.141
-0.140
-0.139
-0.138
-0.137
-0.136
-0.135
-0.135
-0.166
-0.168
-0.169
-0.171
-0.172
-0.173
-0.175
-0.176
-0.178
-0.179
-0.181
-0.182
-0.184
-0.185
-0.187
-0.188
-0.190
-0.191
-0.193
-0.194
-0.196
-0.197
-0.198
-0.200
-0.201
-0.202
-0.203
-0.204
-0.204
-0.205
-0.206
-0.206
-0.206
-0.206
-0.206
-0.206
-0.206
-0.205
-0.205
-0.204
-0.203
-0.203
-0.202
-0.201
-0.200
-0.199
-0.197
-0.196
-0.195
-0.194
-0.193
-0.192
-0.191
-0.189
-0.188
-0.187
-0.186
-0.185
-0.184
-0.183
-0.182
-0.181
-0.180
-0.179
-0.178
-0.177
-0.176
-0.175
-0.174
-0.173
-0.172
-0.171
-0.170
-0.169
-0.168
-0.167
-0.166
-0.165
-0.164
-0.163
-0.162
-0.161
-0.160
-0.159
-0.158
-0.157
-0.156
-0.155
-0.154
-0.153
-0.152
-0.151
-0.150
-0.149
-0.148
-0.147
-0.146
-0.145
-0.144
-0.143
-0.142
-0.141
-0.140
-0.139
-0.138
-0.138
-0.137
-0.136
-0.135
-0.167
-0.169
-0.170
-0.172
-0.173
-0.175
-0.176
-0.178
-0.179
-0.181
-0.182
-0.184
-0.186
-0.187
-0.189
-0.190
-0.192
-0.194
-0.195
-0.197
-0.198
-0.200
-0.201
-0.202
-0.204
-0.205
-0.206
-0.207
-0.208
-0.208
-0.209
-0.210
-0.210
-0.210
-0.210
-0.210
-0.209
-0.209
-0.208
-0.208
-0.207
-0.206
-0.205
-0.204
-0.203
-0.201
-0.200
-0.199
-0.198
-0.197
-0.195
-0.194
-0.193
-0.192
-0.190
-0.189
-0.188
-0.187
-0.186
-0.185
-0.184
-0.183
-0.182
-0.181
-0.180
-0.179
-0.178
-0.177
-0.176
-0.175
-0.174
-0.173
-0.171
-0.170
-0.169
-0.168
-0.167
-0.166
-0.165
-0.164
-0.163
-0.162
-0.161
-0.160
-0.159
-0.158
-0.157
-0.156
-0.155
-0.154
-0.153
-0.152
-0.151
-0.150
-0.149
-0.148
-0.147
-0.146
-0.145
-0.144
-0.143
-0.142
-0.141
-0.140
-0.139
-0.138
-0.137
-0.136
-0.135
-0.168
-0.170
-0.171
-0.173
-0.174
-0.176
-0.178
-0.179
-0.181
-0.182
-0.184
-0.186
-0.187
-0.189
-0.191
-0.192
-0.194
-0.196
-0.197
-0.199
-0.201
-0.202
-0.204
-0.205
-0.207
-0.208
-0.209
-0.210
-0.211
-0.212
-0.213
-0.213
-0.214
-0.214
-0.214
-0.214
-0.213
-0.213
-0.212
-0.211
-0.210
-0.209
-0.208
-0.207
-0.206
-0.205
-0.203
-0.202
-0.201
-0.199
-0.198
-0.197
-0.195
-0.194
-0.193
-0.191
-0.190
-0.189
-0.188
-0.187
-0.185
-0.184
-0.183
-0.182
-0.181
-0.180
-0.179
-0.178
-0.177
-0.176
-0.175
-0.174
-0.173
-0.172
-0.171
-0.170
-0.169
-0.167
-0.166
-0.165
-0.164
-0.163
-0.162
-0.161
-0.160
-0.159
-0.158
-0.157
-0.156
-0.154
-0.153
-0.152
-0.151
-0.150
-0.149
-0.148
-0.147
-0.146
-0.145
-0.144
-0.143
-0.142
-0.141
-0.140
-0.139
-0.138
-0.138
-0.137
-0.136
-0.169
-0.171
-0.172
-0.174
-0.176
-0.177
-0.179
-0.180
-0.182
-0.184
-0.186
-0.187
-0.189
-0.191
-0.193
-0.194
-0.196
-0.198
-0.200
-0.202
-0.203
-0.205
-0.207
-0.208
-0.210
-0.211
-0.213
-0.214
-0.215
-0.216
-0.217
-0.217
-0.218
-0.218
-0.218
-0.218
-0.217
-0.217
-0.216
-0.215
-0.214
-0.213
-0.212
-0.211
-0.209
-0.208
-0.207
-0.205
-0.204
-0.202
-0.201
-0.199
-0.198
-0.196
-0.195
-0.194
-0.192
-0.191
-0.190
-0.189
-0.187
-0.186
-0.185
-0.184
-0.183
-0.182
-0.181
-0.179
-0.178
-0.177
-0.176
-0.175
-0.174
-0.173
-0.172
-0.171
-0.170
-0.169
-0.167
-0.166
-0.165
-0.164
-0.163
-0.162
-0.161
-0.160
-0.159
-0.157
-0.156
-0.155
-0.154
-0.153
-0.152
-0.151
-0.150
-0.149
-0.148
-0.147
-0.146
-0.145
-0.144
-0.143
-0.142
-0.141
-0.140
-0.139
-0.138
-0.137
-0.136
-0.170
-0.172
-0.174
-0.175
-0.177
-0.178
-0.180
-0.182
-0.184
-0.185
-0.187
-0.189
-0.191
-0.193
-0.195
-0.196
-0.198
-0.200
-0.202
-0.204
-0.206
-0.208
-0.210
-0.211
-0.213
-0.215
-0.216
-0.218
-0.219
-0.220
-0.221
-0.222
-0.222
-0.222
-0.222
-0.222
-0.222
-0.221
-0.220
-0.219
-0.218
-0.217
-0.216
-0.215
-0.213
-0.212
-0.210
-0.209
-0.207
-0.206
-0.204
-0.202
-0.201
-0.199
-0.198
-0.196
-0.195
-0.193
-0.192
-0.191
-0.189
-0.188
-0.187
-0.186
-0.184
-0.183
-0.182
-0.181
-0.180
-0.179
-0.178
-0.177
-0.175
-0.174
-0.173
-0.172
-0.171
-0.170
-0.169
-0.167
-0.166
-0.165
-0.164
-0.163
-0.162
-0.161
-0.159
-0.158
-0.157
-0.156
-0.155
-0.154
-0.153
-0.152
-0.151
-0.149
-0.148
-0.147
-0.146
-0.145
-0.144
-0.143
-0.142
-0.141
-0.140
-0.139
-0.138
-0.137
-0.137
-0.171
-0.173
-0.175
-0.176
-0.178
-0.180
-0.181
-0.183
-0.185
-0.187
-0.189
-0.191
-0.193
-0.195
-0.197
-0.199
-0.201
-0.203
-0.205
-0.207
-0.209
-0.211
-0.213
-0.215
-0.217
-0.219
-0.220
-0.222
-0.223
-0.224
-0.225
-0.226
-0.227
-0.227
-0.227
-0.227
-0.226
-0.225
-0.224
-0.223
-0.222
-0.221
-0.220
-0.219
-0.218
-0.216
-0.215
-0.213
-0.211
-0.209
-0.208
-0.206
-0.204
-0.202
-0.201
-0.199
-0.197
-0.196
-0.194
-0.193
-0.191
-0.190
-0.189
-0.187
-0.186
-0.185
-0.184
-0.183
-0.181
-0.180
-0.179
-0.178
-0.177
-0.176
-0.174
-0.173
-0.172
-0.171
-0.170
-0.169
-0.167
-0.166
-0.165
-0.164
-0.163
-0.162
-0.160
-0.159
-0.158
-0.157
-0.156
-0.155
-0.153
-0.152
-0.151
-0.150
-0.149
-0.148
-0.147
-0.146
-0.145
-0.144
-0.143
-0.142
-0.141
-0.140
-0.139
-0.138
-0.137
-0.172
-0.174
-0.176
-0.177
-0.179
-0.181
-0.183
-0.185
-0.186
-0.188
-0.190
-0.192
-0.194
-0.196
-0.199
-0.201
-0.203
-0.205
-0.207
-0.209
-0.212
-0.214
-0.216
-0.218
-0.220
-0.222
-0.224
-0.226
-0.228
-0.229
-0.230
-0.231
-0.232
-0.232
-0.232
-0.231
-0.230
-0.229
-0.228
-0.226
-0.225
-0.225
-0.224
-0.223
-0.222
-0.221
-0.220
-0.218
-0.216
-0.214
-0.212
-0.210
-0.208
-0.206
-0.204
-0.202
-0.200
-0.198
-0.197
-0.195
-0.194
-0.192
-0.191
-0.189
-0.188
-0.187
-0.185
-0.184
-0.183
-0.182
-0.181
-0.179
-0.178
-0.177
-0.176
-0.174
-0.173
-0.172
-0.171
-0.170
-0.168
-0.167
-0.166
-0.165
-0.164
-0.162
-0.161
-0.160
-0.159
-0.158
-0.156
-0.155
-0.154
-0.153
-0.152
-0.151
-0.150
-0.149
-0.147
-0.146
-0.145
-0.144
-0.143
-0.142
-0.141
-0.140
-0.139
-0.138
-0.137
-0.173
-0.175
-0.177
-0.178
-0.180
-0.182
-0.184
-0.186
-0.188
-0.190
-0.192
-0.194
-0.196
-0.198
-0.201
-0.203
-0.205
-0.207
-0.210
-0.212
-0.215
-0.217
-0.220
-0.222
-0.224
-0.227
-0.229
-0.231
-0.233
-0.234
-0.236
-0.237
-0.237
-0.237
-0.237
-0.236
-0.234
-0.232
-0.230
-0.229
-0.228
-0.228
-0.228
-0.228
-0.228
-0.227
-0.225
-0.223
-0.221
-0.219
-0.216
-0.214
-0.212
-0.209
-0.207
-0.205
-0.203
-0.201
-0.199
-0.198
-0.196
-0.194
-0.193
-0.191
-0.190
-0.189
-0.187
-0.186
-0.185
-0.183
-0.182
-0.181
-0.180
-0.178
-0.177
-0.176
-0.175
-0.173
-0.172
-0.171
-0.170
-0.168
-0.167
-0.166
-0.165
-0.163
-0.162
-0.161
-0.160
-0.158
-0.157
-0.156
-0.155
-0.154
-0.153
-0.151
-0.150
-0.149
-0.148
-0.147
-0.146
-0.145
-0.144
-0.143
-0.142
-0.141
-0.140
-0.139
-0.138
-0.174
-0.176
-0.178
-0.179
-0.181
-0.183
-0.185
-0.187
-0.189
-0.191
-0.193
-0.196
-0.198
-0.200
-0.202
-0.205
-0.207
-0.210
-0.212
-0.215
-0.218
-0.220
-0.223
-0.226
-0.228
-0.231
-0.233
-0.236
-0.238
-0.240
-0.241
-0.242
-0.243
-0.243
-0.242
-0.240
-0.238
-0.234
-0.230
-0.227
-0.228
-0.230
-0.232
-0.234
-0.234
-0.234
-0.232
-0.230
-0.227
-0.224
-0.222
-0.219
-0.216
-0.213
-0.211
-0.209
-0.206
-0.204
-0.202
-0.200
-0.198
-0.197
-0.195
-0.193
-0.192
-0.190
-0.189
-0.188
-0.186
-0.185
-0.184
-0.182
-0.181
-0.180
-0.178
-0.177
-0.176
-0.174
-0.173
-0.172
-0.171
-0.169
-0.168
-0.167
-0.166
-0.164
-0.163
-0.162
-0.160
-0.159
-0.158
-0.157
-0.156
-0.154
-0.153
-0.152
-0.151
-0.150
-0.149
-0.147
-0.146
-0.145
-0.144
-0.143
-0.142
-0.141
-0.140
-0.139
-0.138
-0.175
-0.177
-0.179
-0.181
-0.182
-0.184
-0.186
-0.188
-0.191
-0.193
-0.195
-0.197
-0.200
-0.202
-0.204
-0.207
-0.210
-0.212
-0.215
-0.218
-0.221
-0.224
-0.227
-0.230
-0.232
-0.235
-0.238
-0.241
-0.243
-0.245
-0.247
-0.249
-0.249
-0.249
-0.248
-0.245
-0.239
-0.231
-0.224
-0.220
-0.223
-0.229
-0.236
-0.240
-0.242
-0.242
-0.241
-0.238
-0.235
-0.231
-0.228
-0.224
-0.221
-0.218
-0.215
-0.212
-0.210
-0.207
-0.205
-0.203
-0.201
-0.199
-0.197
-0.196
-0.194
-0.192
-0.191
-0.189
-0.188
-0.186
-0.185
-0.184
-0.182
-0.181
-0.180
-0.178
-0.177
-0.176
-0.174
-0.173
-0.172
-0.170
-0.169
-0.168
-0.166
-0.165
-0.164
-0.163
-0.161
-0.160
-0.159
-0.158
-0.156
-0.155
-0.154
-0.153
-0.151
-0.150
-0.149
-0.148
-0.147
-0.146
-0.145
-0.144
-0.143
-0.142
-0.141
-0.140
-0.139
-0.176
-0.178
-0.180
-0.182
-0.183
-0.185
-0.188
-0.190
-0.192
-0.194
-0.196
-0.199
-0.201
-0.204
-0.206
-0.209
-0.212
-0.215
-0.218
-0.221
-0.224
-0.227
-0.230
-0.234
-0.237
-0.240
-0.243
-0.246
-0.249
-0.252
-0.254
-0.255
-0.256
-0.256
-0.253
-0.249
-0.240
-0.225
-0.209
-0.202
-0.211
-0.227
-0.241
-0.249
-0.253
-0.253
-0.251
-0.248
-0.243
-0.239
-0.235
-0.231
-0.227
-0.223
-0.220
-0.216
-0.214
-0.211
-0.208
-0.206
-0.204
-0.202
-0.200
-0.198
-0.196
-0.194
-0.193
-0.191
-0.190
-0.188
-0.187
-0.185
-0.184
-0.182
-0.181
-0.180
-0.178
-0.177
-0.175
-0.174
-0.173
-0.171
-0.170
-0.169
-0.167
-0.166
-0.165
-0.163
-0.162
-0.161
-0.160
-0.158
-0.157
-0.156
-0.154
-0.153
-0.152
-0.151
-0.150
-0.149
-0.147
-0.146
-0.145
-0.144
-0.143
-0.142
-0.141
-0.140
-0.139
-0.177
-0.179
-0.181
-0.183
-0.185
-0.187
-0.189
-0.191
-0.193
-0.195
-0.198
-0.200
-0.203
-0.206
-0.208
-0.211
-0.214
-0.217
-0.220
-0.224
-0.227
-0.230
-0.234
-0.238
-0.241
-0.245
-0.249
-0.252
-0.256
-0.259
-0.261
-0.263
-0.264
-0.263
-0.260
-0.254
-0.241
-0.220
-0.193
-0.183
-0.202
-0.230
-0.250
-0.261
-0.266
-0.266
-0.264
-0.259
-0.254
-0.248
-0.243
-0.238
-0.233
-0.229
-0.225
-0.221
-0.218
-0.214
-0.212
-0.209
-0.206
-0.204
-0.202
-0.200
-0.198
-0.196
-0.195
-0.193
-0.191
-0.190
-0.188
-0.187
-0.185
-0.184
-0.182
-0.181
-0.179
-0.178
-0.177
-0.175
-0.174
-0.172
-0.171
-0.170
-0.168
-0.167
-0.166
-0.164
-0.163
-0.162
-0.160
-0.159
-0.158
-0.156
-0.155
-0.154
-0.153
-0.151
-0.150
-0.149
-0.148
-0.147
-0.146
-0.145
-0.143
-0.142
-0.141
-0.140
-0.139
-0.178
-0.180
-0.181
-0.183
-0.186
-0.188
-0.190
-0.192
-0.194
-0.197
-0.199
-0.202
-0.205
-0.207
-0.210
-0.213
-0.216
-0.220
-0.223
-0.226
-0.230
-0.234
-0.238
-0.242
-0.246
-0.250
-0.255
-0.259
-0.263
-0.266
-0.269
-0.272
-0.273
-0.272
-0.269
-0.262
-0.249
-0.228
-0.201
-0.190
-0.214
-0.246
-0.267
-0.278
-0.282
-0.282
-0.278
-0.272
-0.265
-0.258
-0.251
-0.245
-0.240
-0.235
-0.230
-0.226
-0.222
-0.218
-0.215
-0.212
-0.209
-0.207
-0.205
-0.202
-0.200
-0.198
-0.197
-0.195
-0.193
-0.191
-0.190
-0.188
-0.187
-0.185
-0.184
-0.182
-0.181
-0.179
-0.178
-0.176
-0.175
-0.173
-0.172
-0.171
-0.169
-0.168
-0.166
-0.165
-0.164
-0.162
-0.161
-0.160
-0.158
-0.157
-0.156
-0.155
-0.153
-0.152
-0.151
-0.150
-0.148
-0.147
-0.146
-0.145
-0.144
-0.143
-0.142
-0.141
-0.140
-0.178
-0.180
-0.182
-0.184
-0.186
-0.189
-0.191
-0.193
-0.196
-0.198
-0.201
-0.203
-0.206
-0.209
-0.212
-0.215
-0.218
-0.222
-0.226
-0.229
-0.233
-0.237
-0.242
-0.246
-0.251
-0.256
-0.261
-0.265
-0.270
-0.275
-0.278
-0.281
-0.283
-0.283
-0.280
-0.275
-0.266
-0.255
-0.242
-0.240
-0.257
-0.279
-0.293
-0.300
-0.301
-0.299
-0.293
-0.285
-0.277
-0.269
-0.261
-0.254
-0.247
-0.241
-0.236
-0.231
-0.226
-0.222
-0.219
-0.215
-0.212
-0.210
-0.207
-0.205
-0.203
-0.201
-0.199
-0.197
-0.195
-0.193
-0.191
-0.190
-0.188
-0.187
-0.185
-0.183
-0.182
-0.180
-0.179
-0.177
-0.176
-0.174
-0.173
-0.172
-0.170
-0.169
-0.167
-0.166
-0.164
-0.163
-0.162
-0.160
-0.159
-0.158
-0.156
-0.155
-0.154
-0.153
-0.151
-0.150
-0.149
-0.148
-0.147
-0.145
-0.144
-0.143
-0.142
-0.141
-0.140
-0.179
-0.181
-0.183
-0.185
-0.187
-0.190
-0.192
-0.194
-0.197
-0.199
-0.202
-0.205
-0.208
-0.211
-0.214
-0.217
-0.220
-0.224
-0.228
-0.232
-0.236
-0.241
-0.246
-0.251
-0.256
-0.261
-0.267
-0.273
-0.278
-0.284
-0.289
-0.293
-0.295
-0.296
-0.295
-0.292
-0.290
-0.289
-0.291
-0.298
-0.309
-0.319
-0.324
-0.324
-0.321
-0.315
-0.308
-0.299
-0.289
-0.280
-0.271
-0.263
-0.255
-0.248
-0.242
-0.236
-0.231
-0.227
-0.222
-0.219
-0.215
-0.212
-0.210
-0.207
-0.205
-0.203
-0.201
-0.199
-0.197
-0.195
-0.193
-0.191
-0.190
-0.188
-0.186
-0.185
-0.183
-0.182
-0.180
-0.179
-0.177
-0.176
-0.174
-0.173
-0.171
-0.170
-0.168
-0.167
-0.165
-0.164
-0.162
-0.161
-0.160
-0.158
-0.157
-0.156
-0.154
-0.153
-0.152
-0.151
-0.149
-0.148
-0.147
-0.146
-0.145
-0.144
-0.143
-0.141
-0.140
-0.180
-0.182
-0.184
-0.186
-0.188
-0.190
-0.193
-0.195
-0.198
-0.200
-0.203
-0.206
-0.209
-0.212
-0.215
-0.219
-0.222
-0.226
-0.230
-0.235
-0.239
-0.244
-0.249
-0.255
-0.261
-0.267
-0.273
-0.280
-0.287
-0.293
-0.300
-0.305
-0.309
-0.311
-0.312
-0.312
-0.314
-0.318
-0.328
-0.339
-0.349
-0.355
-0.354
-0.348
-0.341
-0.332
-0.322
-0.312
-0.302
-0.291
-0.281
-0.272
-0.263
-0.255
-0.248
-0.242
-0.236
-0.231
-0.226
-0.222
-0.219
-0.215
-0.212
-0.210
-0.207
-0.205
-0.203
-0.200
-0.198
-0.197
-0.195
-0.193
-0.191
-0.189
-0.188
-0.186
-0.184
-0.183
-0.181
-0.180
-0.178
-0.176
-0.175
-0.173
-0.172
-0.170
-0.169
-0.167
-0.166
-0.165
-0.163
-0.162
-0.160
-0.159
-0.158
-0.156
-0.155
-0.154
-0.152
-0.151
-0.150
-0.149
-0.148
-0.146
-0.145
-0.144
-0.143
-0.142
-0.141
-0.181
-0.183
-0.185
-0.187
-0.189
-0.191
-0.194
-0.196
-0.199
-0.201
-0.204
-0.207
-0.210
-0.213
-0.217
-0.220
-0.224
-0.228
-0.233
-0.237
-0.242
-0.247
-0.253
-0.259
-0.265
-0.272
-0.280
-0.288
-0.296
-0.304
-0.312
-0.319
-0.325
-0.329
-0.331
-0.332
-0.334
-0.340
-0.351
-0.365
-0.379
-0.386
-0.382
-0.372
-0.360
-0.348
-0.337
-0.326
-0.314
-0.303
-0.292
-0.281
-0.271
-0.262
-0.254
-0.247
-0.241
-0.235
-0.230
-0.226
-0.222
-0.218
-0.215
-0.212
-0.209
-0.207
-0.205
-0.202
-0.200
-0.198
-0.196
-0.194
-0.193
-0.191
-0.189
-0.187
-0.186
-0.184
-0.182
-0.181
-0.179
-0.177
-0.176
-0.174
-0.173
-0.171
-0.170
-0.168
-0.167
-0.165
-0.164
-0.162
-0.161
-0.160
-0.158
-0.157
-0.156
-0.154
-0.153
-0.152
-0.150
-0.149
-0.148
-0.147
-0.146
-0.144
-0.143
-0.142
-0.141
-0.181
-0.183
-0.185
-0.188
-0.190
-0.192
-0.195
-0.197
-0.200
-0.202
-0.205
-0.208
-0.211
-0.215
-0.218
-0.222
-0.226
-0.230
-0.235
-0.239
-0.245
-0.250
-0.256
-0.263
-0.270
-0.278
-0.286
-0.295
-0.305
-0.315
-0.325
-0.334
-0.342
-0.349
-0.352
-0.353
-0.354
-0.356
-0.366
-0.382
-0.399
-0.409
-0.406
-0.394
-0.379
-0.364
-0.352
-0.339
-0.327
-0.314
-0.302
-0.290
-0.279
-0.269
-0.260
-0.252
-0.245
-0.239
-0.234
-0.229
-0.225
-0.221
-0.218
-0.215
-0.212
-0.209
-0.207
-0.204
-0.202
-0.200
-0.198
-0.196
-0.194
-0.192
-0.190
-0.189
-0.187
-0.185
-0.183
-0.182
-0.180
-0.178
-0.177
-0.175
-0.174
-0.172
-0.171
-0.169
-0.167
-0.166
-0.165
-0.163
-0.162
-0.160
-0.159
-0.157
-0.156
-0.155
-0.153
-0.152
-0.151
-0.150
-0.148
-0.147
-0.146
-0.145
-0.144
-0.143
-0.141
-0.182
-0.184
-0.186
-0.188
-0.190
-0.193
-0.195
-0.198
-0.201
-0.203
-0.206
-0.209
-0.213
-0.216
-0.220
-0.223
-0.227
-0.232
-0.236
-0.242
-0.247
-0.253
-0.259
-0.266
-0.274
-0.283
-0.292
-0.303
-0.314
-0.326
-0.338
-0.351
-0.363
-0.372
-0.379
-0.380
-0.379
-0.377
-0.381
-0.394
-0.411
-0.424
-0.423
-0.411
-0.395
-0.380
-0.366
-0.352
-0.338
-0.325
-0.311
-0.299
-0.287
-0.276
-0.266
-0.257
-0.250
-0.243
-0.237
-0.232
-0.228
-0.224
-0.220
-0.217
-0.214
-0.211
-0.209
-0.206
-0.204
-0.202
-0.199
-0.197
-0.195
-0.194
-0.192
-0.190
-0.188
-0.186
-0.184
-0.183
-0.181
-0.179
-0.178
-0.176
-0.174
-0.173
-0.171
-0.170
-0.168
-0.167
-0.165
-0.164
-0.162
-0.161
-0.159
-0.158
-0.157
-0.155
-0.154
-0.153
-0.151
-0.150
-0.149
-0.148
-0.146
-0.145
-0.144
-0.143
-0.142
-0.182
-0.184
-0.187
-0.189
-0.191
-0.193
-0.196
-0.199
-0.201
-0.204
-0.207
-0.210
-0.214
-0.217
-0.221
-0.225
-0.229
-0.233
-0.238
-0.243
-0.249
-0.255
-0.262
-0.270
-0.278
-0.287
-0.298
-0.310
-0.323
-0.337
-0.353
-0.370
-0.386
-0.402
-0.415
-0.422
-0.422
-0.418
-0.415
-0.418
-0.428
-0.438
-0.437
-0.426
-0.411
-0.395
-0.379
-0.364
-0.349
-0.334
-0.320
-0.306
-0.293
-0.281
-0.271
-0.262
-0.254
-0.247
-0.241
-0.235
-0.231
-0.226
-0.223
-0.219
-0.216
-0.213
-0.210
-0.208
-0.205
-0.203
-0.201
-0.199
-0.197
-0.195
-0.193
-0.191
-0.189
-0.187
-0.185
-0.184
-0.182
-0.180
-0.179
-0.177
-0.175
-0.174
-0.172
-0.170
-0.169
-0.167
-0.166
-0.164
-0.163
-0.161
-0.160
-0.158
-0.157
-0.156
-0.154
-0.153
-0.152
-0.150
-0.149
-0.148
-0.147
-0.146
-0.144
-0.143
-0.142
-0.183
-0.185
-0.187
-0.189
-0.192
-0.194
-0.197
-0.199
-0.202
-0.205
-0.208
-0.211
-0.214
-0.218
-0.222
-0.226
-0.230
-0.235
-0.240
-0.245
-0.251
-0.257
-0.264
-0.272
-0.281
-0.292
-0.303
-0.316
-0.331
-0.348
-0.368
-0.390
-0.415
-0.441
-0.467
-0.490
-0.506
-0.509
-0.502
-0.489
-0.478
-0.471
-0.459
-0.444
-0.426
-0.408
-0.391
-0.374
-0.358
-0.342
-0.326
-0.312
-0.298
-0.286
-0.275
-0.266
-0.258
-0.250
-0.244
-0.238
-0.233
-0.229
-0.225
-0.221
-0.218
-0.215
-0.212
-0.210
-0.207
-0.205
-0.202
-0.200
-0.198
-0.196
-0.194
-0.192
-0.190
-0.188
-0.187
-0.185
-0.183
-0.181
-0.179
-0.178
-0.176
-0.174
-0.173
-0.171
-0.170
-0.168
-0.166
-0.165
-0.163
-0.162
-0.160
-0.159
-0.158
-0.156
-0.155
-0.153
-0.152
-0.151
-0.150
-0.148
-0.147
-0.146
-0.145
-0.144
-0.142
-0.183
-0.185
-0.188
-0.190
-0.192
-0.195
-0.197
-0.200
-0.203
-0.205
-0.208
-0.212
-0.215
-0.219
-0.222
-0.227
-0.231
-0.236
-0.241
-0.246
-0.252
-0.259
-0.266
-0.275
-0.284
-0.295
-0.307
-0.322
-0.338
-0.358
-0.382
-0.412
-0.448
-0.491
-0.543
-0.603
-0.664
-0.711
-0.708
-0.653
-0.585
-0.535
-0.498
-0.468
-0.443
-0.420
-0.400
-0.381
-0.364
-0.347
-0.331
-0.316
-0.302
-0.290
-0.279
-0.269
-0.261
-0.253
-0.247
-0.241
-0.236
-0.231
-0.227
-0.224
-0.220
-0.217
-0.214
-0.211
-0.209
-0.206
-0.204
-0.202
-0.199
-0.197
-0.195
-0.193
-0.191
-0.189
-0.187
-0.186
-0.184
-0.182
-0.180
-0.178
-0.177
-0.175
-0.173
-0.172
-0.170
-0.169
-0.167
-0.165
-0.164
-0.162
-0.161
-0.159
-0.158
-0.157
-0.155
-0.154
-0.153
-0.151
-0.150
-0.149
-0.147
-0.146
-0.145
-0.144
-0.143
-0.184
-0.186
-0.188
-0.190
-0.193
-0.195
-0.198
-0.200
-0.203
-0.206
-0.209
-0.212
-0.216
-0.219
-0.223
-0.227
-0.232
-0.236
-0.242
-0.247
-0.253
-0.260
-0.268
-0.276
-0.286
-0.297
-0.310
-0.326
-0.344
-0.367
-0.396
-0.434
-0.484
-0.553
-0.647
-0.781
-0.961
-1.156
-1.191
-0.957
-0.747
-0.629
-0.550
-0.496
-0.459
-0.430
-0.407
-0.386
-0.367
-0.350
-0.334
-0.319
-0.305
-0.293
-0.282
-0.272
-0.264
-0.256
-0.250
-0.244
-0.238
-0.234
-0.230
-0.226
-0.222
-0.219
-0.216
-0.213
-0.210
-0.208
-0.205
-0.203
-0.201
-0.198
-0.196
-0.194
-0.192
-0.190
-0.188
-0.187
-0.185
-0.183
-0.181
-0.179
-0.177
-0.176
-0.174
-0.172
-0.171
-0.169
-0.168
-0.166
-0.164
-0.163
-0.161
-0.160
-0.158
-0.157
-0.156
-0.154
-0.153
-0.152
-0.150
-0.149
-0.148
-0.147
-0.145
-0.144
-0.143
-0.184
-0.186
-0.188
-0.191
-0.193
-0.195
-0.198
-0.201
-0.203
-0.206
-0.209
-0.213
-0.216
-0.220
-0.224
-0.228
-0.232
-0.237
-0.242
-0.248
-0.254
-0.261
-0.269
-0.277
-0.287
-0.299
-0.312
-0.329
-0.349
-0.374
-0.408
-0.454
-0.520
-0.620
-0.775
-1.034
-1.468
-2.117
-2.445
-1.476
-0.946
-0.734
-0.602
-0.523
-0.472
-0.437
-0.410
-0.388
-0.369
-0.351
-0.335
-0.320
-0.307
-0.295
-0.284
-0.275
-0.266
-0.259
-0.252
-0.246
-0.241
-0.236
-0.231
-0.228
-0.224
-0.221
-0.217
-0.215
-0.212
-0.209
-0.207
-0.204
-0.202
-0.200
-0.197
-0.195
-0.193
-0.191
-0.189
-0.187
-0.185
-0.184
-0.182
-0.180
-0.178
-0.176
-0.175
-0.173
-0.171
-0.170
-0.168
-0.166
-0.165
-0.163
-0.162
-0.160
-0.159
-0.157
-0.156
-0.155
-0.153
-0.152
-0.151
-0.149
-0.148
-0.147
-0.146
-0.144
-0.143
-0.184
-0.186
-0.189
-0.191
-0.193
-0.196
-0.198
-0.201
-0.204
-0.207
-0.210
-0.213
-0.216
-0.220
-0.224
-0.228
-0.232
-0.237
-0.242
-0.248
-0.254
-0.261
-0.269
-0.278
-0.288
-0.299
-0.313
-0.330
-0.351
-0.379
-0.416
-0.469
-0.550
-0.681
-0.910
-1.352
-2.225
-3.622
-4.194
-2.643
-1.291
-0.839
-0.646
-0.542
-0.480
-0.439
-0.410
-0.387
-0.367
-0.350
-0.335
-0.321
-0.308
-0.296
-0.286
-0.276
-0.268
-0.261
-0.254
-0.248
-0.243
-0.238
-0.233
-0.229
-0.226
-0.222
-0.219
-0.216
-0.213
-0.210
-0.208
-0.205
-0.203
-0.201
-0.198
-0.196
-0.194
-0.192
-0.190
-0.188
-0.186
-0.184
-0.182
-0.181
-0.179
-0.177
-0.175
-0.174
-0.172
-0.170
-0.169
-0.167
-0.165
-0.164
-0.162
-0.161
-0.159
-0.158
-0.156
-0.155
-0.154
-0.152
-0.151
-0.150
-0.148
-0.147
-0.146
-0.145
-0.144
-0.185
-0.187
-0.189
-0.191
-0.193
-0.196
-0.198
-0.201
-0.204
-0.207
-0.210
-0.213
-0.216
-0.220
-0.224
-0.228
-0.232
-0.237
-0.242
-0.248
-0.254
-0.261
-0.269
-0.277
-0.287
-0.299
-0.313
-0.330
-0.351
-0.379
-0.418
-0.476
-0.566
-0.719
-1.014
-1.669
-3.396
-7.227
0.038
-2.629
-1.451
-0.903
-0.672
-0.551
-0.481
-0.437
-0.407
-0.383
-0.365
-0.348
-0.333
-0.320
-0.308
-0.297
-0.287
-0.278
-0.269
-0.262
-0.256
-0.250
-0.244
-0.239
-0.235
-0.231
-0.227
-0.224
-0.220
-0.217
-0.214
-0.212
-0.209
-0.206
-0.204
-0.202
-0.199
-0.197
-0.195
-0.193
-0.191
-0.189
-0.187
-0.185
-0.183
-0.181
-0.179
-0.178
-0.176
-0.174
-0.172
-0.171
-0.169
-0.167
-0.166
-0.164
-0.163
-0.161
-0.160
-0.158
-0.157
-0.155
-0.154
-0.153
-0.151
-0.150
-0.149
-0.147
-0.146
-0.145
-0.144
-0.185
-0.187
-0.189
-0.191
-0.194
-0.196
-0.199
-0.201
-0.204
-0.207
-0.210
-0.213
-0.217
-0.220
-0.224
-0.228
-0.232
-0.237
-0.242
-0.248
-0.254
-0.260
-0.268
-0.277
-0.286
-0.298
-0.311
-0.328
-0.349
-0.377
-0.415
-0.472
-0.562
-0.719
-1.028
-1.770
-4.306
-24.700
-15.294
-3.242
-1.512
-0.923
-0.674
-0.547
-0.476
-0.431
-0.401
-0.378
-0.360
-0.345
-0.331
-0.319
-0.307
-0.297
-0.287
-0.278
-0.271
-0.263
-0.257
-0.251
-0.246
-0.241
-0.236
-0.232
-0.229
-0.225
-0.222
-0.219
-0.216
-0.213
-0.210
-0.207
-0.205
-0.203
-0.200
-0.198
-0.196
-0.194
-0.192
-0.190
-0.188
-0.186
-0.184
-0.182
-0.180
-0.178
-0.176
-0.175
-0.173
-0.171
-0.170
-0.168
-0.166
-0.165
-0.163
-0.162
-0.160
-0.159
-0.157
-0.156
-0.154
-0.153
-0.152
-0.150
-0.149
-0.148
-0.146
-0.145
-0.144
-0.185
-0.187
-0.189
-0.191
-0.194
-0.196
-0.199
-0.201
-0.204
-0.207
-0.210
-0.213
-0.216
-0.220
-0.224
-0.228
-0.232
-0.237
-0.242
-0.247
-0.253
-0.260
-0.267
-0.275
-0.285
-0.296
-0.309
-0.325
-0.345
-0.371
-0.406
-0.459
-0.540
-0.676
-0.932
-1.479
-2.866
-5.923
-5.136
-2.413
-1.311
-0.858
-0.642
-0.529
-0.463
-0.421
-0.393
-0.372
-0.355
-0.341
-0.328
-0.316
-0.306
-0.296
-0.287
-0.279
-0.271
-0.264
-0.258
-0.252
-0.247
-0.242
-0.238
-0.234
-0.230
-0.226
-0.223
-0.220
-0.217
-0.214
-0.211
-0.208
-0.206
-0.203
-0.201
-0.199
-0.197
-0.194
-0.192
-0.190
-0.188
-0.186
-0.184
-0.182
-0.181
-0.179
-0.177
-0.175
-0.173
-0.172
-0.170
-0.168
-0.167
-0.165
-0.163
-0.162
-0.160
-0.159
-0.157
-0.156
-0.155
-0.153
-0.152
-0.151
-0.149
-0.148
-0.147
-0.146
-0.144
-0.185
-0.187
-0.189
-0.191
-0.194
-0.196
-0.199
-0.201
-0.204
-0.207
-0.210
-0.213
-0.216
-0.220
-0.223
-0.227
-0.231
-0.236
-0.241
-0.246
-0.252
-0.258
-0.265
-0.273
-0.282
-0.293
-0.305
-0.320
-0.338
-0.362
-0.394
-0.438
-0.504
-0.608
-0.781
-1.081
-1.568
-2.073
-1.985
-1.444
-1.004
-0.740
-0.589
-0.499
-0.444
-0.408
-0.383
-0.364
-0.349
-0.336
-0.325
-0.314
-0.304
-0.295
-0.287
-0.279
-0.272
-0.265
-0.259
-0.253
-0.248
-0.243
-0.239
-0.235
-0.231
-0.227
-0.224
-0.221
-0.218
-0.215
-0.212
-0.209
-0.207
-0.204
-0.202
-0.200
-0.197
-0.195
-0.193
-0.191
-0.189
-0.187
-0.185
-0.183
-0.181
-0.179
-0.177
-0.176
-0.174
-0.172
-0.170
-0.169
-0.167
-0.165
-0.164
-0.162
-0.161
-0.159
-0.158
-0.156
-0.155
-0.154
-0.152
-0.151
-0.149
-0.148
-0.147
-0.146
-0.145
-0.185
-0.187
-0.189
-0.191
-0.194
-0.196
-0.199
-0.201
-0.204
-0.207
-0.210
-0.213
-0.216
-0.219
-0.223
-0.227
-0.231
-0.235
-0.240
-0.245
-0.251
-0.257
-0.264
-0.271
-0.280
-0.289
-0.301
-0.314
-0.331
-0.352
-0.379
-0.415
-0.465
-0.537
-0.642
-0.790
-0.968
-1.101
-1.083
-0.933
-0.760
-0.623
-0.528
-0.465
-0.422
-0.393
-0.372
-0.356
-0.343
-0.331
-0.321
-0.311
-0.302
-0.294
-0.286
-0.279
-0.272
-0.265
-0.259
-0.254
-0.249
-0.244
-0.240
-0.236
-0.232
-0.228
-0.225
-0.221
-0.218
-0.215
-0.213
-0.210
-0.207
-0.205
-0.203
-0.200
-0.198
-0.196
-0.194
-0.191
-0.189
-0.187
-0.185
-0.183
-0.181
-0.180
-0.178
-0.176
-0.174
-0.172
-0.171
-0.169
-0.167
-0.166
-0.164
-0.163
-0.161
-0.160
-0.158
-0.157
-0.155
-0.154
-0.152
-0.151
-0.150
-0.148
-0.147
-0.146
-0.145
-0.185
-0.187
-0.189
-0.191
-0.194
-0.196
-0.198
-0.201
-0.204
-0.206
-0.209
-0.212
-0.215
-0.219
-0.222
-0.226
-0.230
-0.234
-0.239
-0.244
-0.249
-0.255
-0.261
-0.269
-0.277
-0.286
-0.296
-0.308
-0.323
-0.341
-0.363
-0.391
-0.428
-0.476
-0.538
-0.612
-0.686
-0.734
-0.729
-0.675
-0.601
-0.531
-0.474
-0.431
-0.401
-0.378
-0.361
-0.347
-0.336
-0.326
-0.317
-0.308
-0.300
-0.292
-0.285
-0.278
-0.272
-0.265
-0.260
-0.254
-0.249
-0.245
-0.240
-0.236
-0.232
-0.229
-0.225
-0.222
-0.219
-0.216
-0.213
-0.211
-0.208
-0.206
-0.203
-0.201
-0.198
-0.196
-0.194
-0.192
-0.190
-0.188
-0.186
-0.184
-0.182
-0.180
-0.178
-0.176
-0.174
-0.173
-0.171
-0.169
-0.168
-0.166
-0.164
-0.163
-0.161
-0.160
-0.158
-0.157
-0.155
-0.154
-0.153
-0.151
-0.150
-0.149
-0.147
-0.146
-0.145
-0.185
-0.187
-0.189
-0.191
-0.193
-0.196
-0.198
-0.201
-0.203
-0.206
-0.209
-0.212
-0.215
-0.218
-0.221
-0.225
-0.229
-0.233
-0.237
-0.242
-0.247
-0.253
-0.259
-0.266
-0.273
-0.282
-0.291
-0.302
-0.315
-0.330
-0.348
-0.370
-0.396
-0.428
-0.465
-0.505
-0.540
-0.561
-0.559
-0.537
-0.502
-0.464
-0.430
-0.402
-0.380
-0.363
-0.350
-0.339
-0.329
-0.321
-0.313
-0.305
-0.298
-0.291
-0.284
-0.277
-0.271
-0.265
-0.260
-0.255
-0.250
-0.245
-0.241
-0.237
-0.233
-0.229
-0.226
-0.223
-0.220
-0.217
-0.214
-0.211
-0.209
-0.206
-0.204
-0.201
-0.199
-0.197
-0.194
-0.192
-0.190
-0.188
-0.186
-0.184
-0.182
-0.180
-0.178
-0.177
-0.175
-0.173
-0.171
-0.170
-0.168
-0.166
-0.165
-0.163
-0.162
-0.160
-0.159
-0.157
-0.156
-0.154
-0.153
-0.151
-0.150
-0.149
-0.148
-0.146
-0.145
-0.185
-0.187
-0.189
-0.191
-0.193
-0.196
-0.198
-0.200
-0.203
-0.206
-0.208
-0.211
-0.214
-0.217
-0.221
-0.224
-0.228
-0.232
-0.236
-0.241
-0.245
-0.251
-0.256
-0.263
-0.270
-0.277
-0.286
-0.296
-0.307
-0.320
-0.334
-0.351
-0.371
-0.392
-0.415
-0.438
-0.457
-0.467
-0.467
-0.456
-0.438
-0.417
-0.396
-0.378
-0.362
-0.350
-0.339
-0.330
-0.323
-0.315
-0.308
-0.302
-0.295
-0.288
-0.282
-0.276
-0.270
-0.265
-0.259
-0.254
-0.250
-0.245
-0.241
-0.237
-0.233
-0.230
-0.226
-0.223
-0.220
-0.217
-0.214
-0.212
-0.209
-0.206
-0.204
-0.202
-0.199
-0.197
-0.195
-0.193
-0.191
-0.188
-0.186
-0.184
-0.183
-0.181
-0.179
-0.177
-0.175
-0.173
-0.172
-0.170
-0.168
-0.167
-0.165
-0.163
-0.162
-0.160
-0.159
-0.157
-0.156
-0.154
-0.153
-0.152
-0.150
-0.149
-0.148
-0.146
-0.145
-0.185
-0.187
-0.189
-0.191
-0.193
-0.195
-0.198
-0.200
-0.202
-0.205
-0.208
-0.210
-0.213
-0.216
-0.220
-0.223
-0.227
-0.230
-0.234
-0.239
-0.243
-0.248
-0.254
-0.260
-0.266
-0.273
-0.281
-0.290
-0.299
-0.310
-0.322
-0.335
-0.350
-0.365
-0.380
-0.394
-0.405
-0.411
-0.412
-0.406
-0.395
-0.383
-0.370
-0.357
-0.347
-0.337
-0.330
-0.323
-0.316
-0.310
-0.304
-0.298
-0.292
-0.286
-0.280
-0.275
-0.269
-0.264
-0.259
-0.254
-0.250
-0.245
-0.241
-0.237
-0.234
-0.230
-0.227
-0.224
-0.220
-0.218
-0.215
-0.212
-0.209
-0.207
-0.204
-0.202
-0.200
-0.197
-0.195
-0.193
-0.191
-0.189
-0.187
-0.185
-0.183
-0.181
-0.179
-0.177
-0.175
-0.174
-0.172
-0.170
-0.168
-0.167
-0.165
-0.163
-0.162
-0.160
-0.159
-0.157
-0.156
-0.155
-0.153
-0.152
-0.150
-0.149
-0.148
-0.147
-0.145
-0.185
-0.186
-0.188
-0.191
-0.193
-0.195
-0.197
-0.200
-0.202
-0.204
-0.207
-0.210
-0.213
-0.216
-0.219
-0.222
-0.225
-0.229
-0.233
-0.237
-0.241
-0.246
-0.251
-0.256
-0.262
-0.269
-0.276
-0.284
-0.292
-0.301
-0.311
-0.321
-0.332
-0.344
-0.354
-0.364
-0.371
-0.375
-0.375
-0.372
-0.366
-0.358
-0.349
-0.341
-0.333
-0.327
-0.321
-0.315
-0.310
-0.305
-0.300
-0.294
-0.289
-0.284
-0.278
-0.273
-0.268
-0.263
-0.258
-0.254
-0.249
-0.245
-0.241
-0.237
-0.234
-0.230
-0.227
-0.224
-0.221
-0.218
-0.215
-0.212
-0.210
-0.207
-0.205
-0.202
-0.200
-0.198
-0.195
-0.193
-0.191
-0.189
-0.187
-0.185
-0.183
-0.181
-0.179
-0.177
-0.175
-0.174
-0.172
-0.170
-0.169
-0.167
-0.165
-0.164
-0.162
-0.161
-0.159
-0.158
-0.156
-0.155
-0.153
-0.152
-0.151
-0.149
-0.148
-0.147
-0.145
-0.184
-0.186
-0.188
-0.190
-0.192
-0.194
-0.197
-0.199
-0.201
-0.204
-0.206
-0.209
-0.212
-0.215
-0.218
-0.221
-0.224
-0.227
-0.231
-0.235
-0.239
-0.243
-0.248
-0.253
-0.259
-0.265
-0.271
-0.278
-0.285
-0.293
-0.301
-0.309
-0.318
-0.327
-0.334
-0.341
-0.346
-0.349
-0.349
-0.347
-0.343
-0.338
-0.333
-0.327
-0.322
-0.317
-0.313
-0.308
-0.304
-0.300
-0.295
-0.291
-0.286
-0.281
-0.276
-0.271
-0.267
-0.262
-0.257
-0.253
-0.249
-0.245
-0.241
-0.237
-0.233
-0.230
-0.227
-0.224
-0.221
-0.218
-0.215
-0.212
-0.210
-0.207
-0.205
-0.202
-0.200
-0.198
-0.195
-0.193
-0.191
-0.189
-0.187
-0.185
-0.183
-0.181
-0.179
-0.177
-0.176
-0.174
-0.172
-0.170
-0.169
-0.167
-0.165
-0.164
-0.162
-0.161
-0.159
-0.158
-0.156
-0.155
-0.153
-0.152
-0.151
-0.149
-0.148
-0.147
-0.146
-0.184
-0.186
-0.188
-0.190
-0.192
-0.194
-0.196
-0.198
-0.201
-0.203
-0.206
-0.208
-0.211
-0.214
-0.216
-0.219
-0.223
-0.226
-0.229
-0.233
-0.237
-0.241
-0.245
-0.250
-0.255
-0.260
-0.266
-0.272
-0.278
-0.285
-0.292
-0.299
-0.306
-0.312
-0.318
-0.323
-0.327
-0.329
-0.330
-0.329
-0.326
-0.323
-0.319
-0.316
-0.312
-0.308
-0.305
-0.302
-0.298
-0.295
-0.291
-0.287
-0.283
-0.278
-0.274
-0.270
-0.265
-0.261
-0.256
-0.252
-0.248
-0.244
-0.240
-0.237
-0.233
-0.230
-0.227
-0.224
-0.221
-0.218
-0.215
-0.212
-0.210
-0.207
-0.205
-0.202
-0.200
-0.198
-0.196
-0.193
-0.191
-0.189
-0.187
-0.185
-0.183
-0.181
-0.179
-0.178
-0.176
-0.174
-0.172
-0.170
-0.169
-0.167
-0.165
-0.164
-0.162
-0.161
-0.159
-0.158
-0.156
-0.155
-0.153
-0.152
-0.151
-0.149
-0.148
-0.147
-0.146
-0.184
-0.186
-0.188
-0.190
-0.192
-0.194
-0.196
-0.198
-0.200
-0.202
-0.205
-0.207
-0.210
-0.212
-0.215
-0.218
-0.221
-0.224
-0.227
-0.231
-0.235
-0.238
-0.242
-0.247
-0.251
-0.256
-0.261
-0.267
-0.272
-0.278
-0.284
-0.289
-0.295
-0.300
-0.305
-0.309
-0.312
-0.314
-0.314
-0.314
-0.312
-0.310
-0.308
-0.306
-0.303
-0.301
-0.298
-0.296
-0.293
-0.290
-0.287
-0.283
-0.280
-0.276
-0.272
-0.267
-0.263
-0.259
-0.255
-0.251
-0.247
-0.243
-0.240
-0.236
-0.233
-0.229
-0.226
-0.223
-0.220
-0.218
-0.215
-0.212
-0.210
-0.207
-0.205
-0.202
-0.200
-0.198
-0.196
-0.193
-0.191
-0.189
-0.187
-0.185
-0.183
-0.181
-0.179
-0.178
-0.176
-0.174
-0.172
-0.171
-0.169
-0.167
-0.166
-0.164
-0.162
-0.161
-0.159
-0.158
-0.156
-0.155
-0.154
-0.152
-0.151
-0.150
-0.148
-0.147
-0.146
-0.183
-0.185
-0.187
-0.189
-0.191
-0.193
-0.195
-0.197
-0.199
-0.202
-0.204
-0.206
-0.209
-0.211
-0.214
-0.217
-0.220
-0.223
-0.226
-0.229
-0.232
-0.236
-0.240
-0.244
-0.248
-0.252
-0.257
-0.261
-0.266
-0.271
-0.276
-0.281
-0.286
-0.290
-0.294
-0.297
-0.299
-0.301
-0.301
-0.301
-0.301
-0.300
-0.298
-0.297
-0.295
-0.293
-0.292
-0.290
-0.288
-0.285
-0.283
-0.280
-0.276
-0.273
-0.269
-0.265
-0.261
-0.257
-0.253
-0.250
-0.246
-0.242
-0.239
-0.235
-0.232
-0.229
-0.226
-0.223
-0.220
-0.217
-0.215
-0.212
-0.209
-0.207
-0.205
-0.202
-0.200
-0.198
-0.195
-0.193
-0.191
-0.189
-0.187
-0.185
-0.183
-0.181
-0.179
-0.178
-0.176
-0.174
-0.172
-0.171
-0.169
-0.167
-0.166
-0.164
-0.162
-0.161
-0.159
-0.158
-0.156
-0.155
-0.154
-0.152
-0.151
-0.150
-0.148
-0.147
-0.146
-0.183
-0.185
-0.187
-0.189
-0.191
-0.192
-0.194
-0.197
-0.199
-0.201
-0.203
-0.205
-0.208
-0.210
-0.213
-0.215
-0.218
-0.221
-0.224
-0.227
-0.230
-0.233
-0.237
-0.240
-0.244
-0.248
-0.252
-0.256
-0.261
-0.265
-0.269
-0.273
-0.277
-0.281
-0.284
-0.287
-0.289
-0.290
-0.291
-0.291
-0.291
-0.290
-0.290
-0.289
-0.288
-0.287
-0.286
-0.284
-0.283
-0.281
-0.278
-0.276
-0.273
-0.270
-0.266
-0.263
-0.259
-0.255
-0.252
-0.248
-0.245
-0.241
-0.238
-0.234
-0.231
-0.228
-0.225
-0.222
-0.220
-0.217
-0.214
-0.212
-0.209
-0.207
-0.204
-0.202
-0.200
-0.198
-0.195
-0.193
-0.191
-0.189
-0.187
-0.185
-0.183
-0.181
-0.179
-0.178
-0.176
-0.174
-0.172
-0.171
-0.169
-0.167
-0.166
-0.164
-0.162
-0.161
-0.159
-0.158
-0.156
-0.155
-0.154
-0.152
-0.151
-0.150
-0.148
-0.147
-0.146
-0.183
-0.184
-0.186
-0.188
-0.190
-0.192
-0.194
-0.196
-0.198
-0.200
-0.202
-0.204
-0.207
-0.209
-0.211
-0.214
-0.216
-0.219
-0.222
-0.225
-0.228
-0.231
-0.234
-0.237
-0.241
-0.244
-0.248
-0.252
-0.256
-0.259
-0.263
-0.266
-0.270
-0.273
-0.275
-0.278
-0.279
-0.281
-0.281
-0.282
-0.282
-0.282
-0.282
-0.281
-0.281
-0.281
-0.280
-0.279
-0.278
-0.276
-0.274
-0.272
-0.269
-0.267
-0.263
-0.260
-0.257
-0.253
-0.250
-0.247
-0.243
-0.240
-0.237
-0.233
-0.230
-0.227
-0.224
-0.222
-0.219
-0.216
-0.214
-0.211
-0.209
-0.206
-0.204
-0.202
-0.200
-0.197
-0.195
-0.193
-0.191
-0.189
-0.187
-0.185
-0.183
-0.181
-0.179
-0.178
-0.176
-0.174
-0.172
-0.171
-0.169
-0.167
-0.166
-0.164
-0.162
-0.161
-0.159
-0.158
-0.156
-0.155
-0.154
-0.152
-0.151
-0.150
-0.148
-0.147
-0.146
-0.182
-0.184
-0.186
-0.188
-0.189
-0.191
-0.193
-0.195
-0.197
-0.199
-0.201
-0.203
-0.205
-0.208
-0.210
-0.212
-0.215
-0.217
-0.220
-0.223
-0.226
-0.228
-0.231
-0.234
-0.238
-0.241
-0.244
-0.247
-0.251
-0.254
-0.257
-0.260
-0.263
-0.265
-0.268
-0.270
-0.271
-0.272
-0.273
-0.274
-0.274
-0.275
-0.275
-0.275
-0.275
-0.275
-0.274
-0.274
-0.273
-0.272
-0.270
-0.268
-0.266
-0.263
-0.260
-0.257
-0.254
-0.251
-0.248
-0.245
-0.241
-0.238
-0.235
-0.232
-0.229
-0.226
-0.224
-0.221
-0.218
-0.216
-0.213
-0.211
-0.208
-0.206
-0.204
-0.201
-0.199
-0.197
-0.195
-0.193
-0.191
-0.189
-0.187
-0.185
-0.183
-0.181
-0.179
-0.177
-0.176
-0.174
-0.172
-0.170
-0.169
-0.167
-0.166
-0.164
-0.162
-0.161
-0.159
-0.158
-0.156
-0.155
-0.154
-0.152
-0.151
-0.150
-0.148
-0.147
-0.146
-0.182
-0.184
-0.185
-0.187
-0.189
-0.191
-0.192
-0.194
-0.196
-0.198
-0.200
-0.202
-0.204
-0.206
-0.209
-0.211
-0.213
-0.216
-0.218
-0.221
-0.223
-0.226
-0.229
-0.232
-0.234
-0.237
-0.240
-0.243
-0.246
-0.249
-0.252
-0.254
-0.257
-0.259
-0.261
-0.263
-0.264
-0.265
-0.266
-0.267
-0.267
-0.268
-0.268
-0.269
-0.269
-0.269
-0.269
-0.269
-0.268
-0.267
-0.266
-0.264
-0.262
-0.260
-0.257
-0.255
-0.252
-0.249
-0.246
-0.243
-0.240
-0.237
-0.234
-0.231
-0.228
-0.225
-0.223
-0.220
-0.217
-0.215
-0.212
-0.210
-0.208
-0.205
-0.203
-0.201
-0.199
-0.197
-0.195
-0.193
-0.190
-0.189
-0.187
-0.185
-0.183
-0.181
-0.179
-0.177
-0.175
-0.174
-0.172
-0.170
-0.169
-0.167
-0.165
-0.164
-0.162
-0.161
-0.159
-0.158
-0.156
-0.155
-0.154
-0.152
-0.151
-0.150
-0.148
-0.147
-0.146
-0.181
-0.183
-0.185
-0.186
-0.188
-0.190
-0.192
-0.194
-0.195
-0.197
-0.199
-0.201
-0.203
-0.205
-0.207
-0.210
-0.212
-0.214
-0.216
-0.219
-0.221
-0.224
-0.226
-0.229
-0.231
-0.234
-0.237
-0.239
-0.242
-0.244
-0.247
-0.249
-0.251
-0.253
-0.255
-0.256
-0.258
-0.259
-0.260
-0.261
-0.261
-0.262
-0.263
-0.263
-0.264
-0.264
-0.264
-0.264
-0.263
-0.263
-0.262
-0.260
-0.258
-0.256
-0.254
-0.252
-0.249
-0.246
-0.243
-0.241
-0.238
-0.235
-0.232
-0.229
-0.227
-0.224
-0.222
-0.219
-0.216
-0.214
-0.212
-0.209
-0.207
-0.205
-0.203
-0.200
-0.198
-0.196
-0.194
-0.192
-0.190
-0.188
-0.186
-0.184
-0.182
-0.181
-0.179
-0.177
-0.175
-0.174
-0.172
-0.170
-0.169
-0.167
-0.165
-0.164
-0.162
-0.161
-0.159
-0.158
-0.156
-0.155
-0.153
-0.152
-0.151
-0.149
-0.148
-0.147
-0.146
-0.181
-0.183
-0.184
-0.186
-0.188
-0.189
-0.191
-0.193
-0.195
-0.196
-0.198
-0.200
-0.202
-0.204
-0.206
-0.208
-0.210
-0.212
-0.214
-0.217
-0.219
-0.221
-0.224
-0.226
-0.228
-0.231
-0.233
-0.236
-0.238
-0.240
-0.242
-0.244
-0.246
-0.248
-0.249
-0.251
-0.252
-0.253
-0.254
-0.255
-0.256
-0.256
-0.257
-0.258
-0.258
-0.259
-0.259
-0.259
-0.259
-0.258
-0.257
-0.256
-0.255
-0.253
-0.251
-0.248
-0.246
-0.244
-0.241
-0.238
-0.236
-0.233
-0.230
-0.228
-0.225
-0.223
-0.220
-0.218
-0.215
-0.213
-0.211
-0.209
-0.206
-0.204
-0.202
-0.200
-0.198
-0.196
-0.194
-0.192
-0.190
-0.188
-0.186
-0.184
-0.182
-0.180
-0.179
-0.177
-0.175
-0.173
-0.172
-0.170
-0.168
-0.167
-0.165
-0.164
-0.162
-0.161
-0.159
-0.158
-0.156
-0.155
-0.153
-0.152
-0.151
-0.149
-0.148
-0.147
-0.146
-0.180
-0.182
-0.184
-0.185
-0.187
-0.189
-0.190
-0.192
-0.194
-0.195
-0.197
-0.199
-0.201
-0.203
-0.205
-0.207
-0.209
-0.211
-0.213
-0.215
-0.217
-0.219
-0.221
-0.223
-0.226
-0.228
-0.230
-0.232
-0.234
-0.236
-0.238
-0.240
-0.242
-0.243
-0.244
-0.246
-0.247
-0.248
-0.249
-0.250
-0.250
-0.251
-0.252
-0.253
-0.253
-0.254
-0.254
-0.254
-0.254
-0.254
-0.253
-0.252
-0.251
-0.249
-0.247
-0.245
-0.243
-0.241
-0.238
-0.236
-0.234
-0.231
-0.229
-0.226
-0.224
-0.221
-0.219
-0.217
-0.214
-0.212
-0.210
-0.208
-0.206
-0.203
-0.201
-0.199
-0.197
-0.195
-0.193
-0.191
-0.189
-0.187
-0.186
-0.184
-0.182
-0.180
-0.178
-0.177
-0.175
-0.173
-0.171
-0.170
-0.168
-0.167
-0.165
-0.163
-0.162
-0.160
-0.159
-0.157
-0.156
-0.155
-0.153
-0.152
-0.151
-0.149
-0.148
-0.147
-0.146
-0.180
-0.181
-0.183
-0.185
-0.186
-0.188
-0.189
-0.191
-0.193
-0.195
-0.196
-0.198
-0.200
-0.201
-0.203
-0.205
-0.207
-0.209
-0.211
-0.213
-0.215
-0.217
-0.219
-0.221
-0.223
-0.225
-0.227
-0.229
-0.231
-0.233
-0.234
-0.236
-0.237
-0.239
-0.240
-0.241
-0.242
-0.243
-0.244
-0.245
-0.246
-0.247
-0.247
-0.248
-0.249
-0.249
-0.250
-0.250
-0.250
-0.249
-0.249
-0.248
-0.247
-0.245
-0.244
-0.242
-0.240
-0.238
-0.236
-0.234
-0.231
-0.229
-0.227
-0.224
-0.222
-0.220
-0.218
-0.215
-0.213
-0.211
-0.209
-0.207
-0.205
-0.203
-0.201
-0.199
-0.197
-0.195
-0.193
-0.191
-0.189
-0.187
-0.185
-0.183
-0.181
-0.180
-0.178
-0.176
-0.174
-0.173
-0.171
-0.170
-0.168
-0.166
-0.165
-0.163
-0.162
-0.160
-0.159
-0.157
-0.156
-0.155
-0.153
-0.152
-0.150
-0.149
-0.148
-0.147
-0.145
-0.179
-0.181
-0.182
-0.184
-0.186
-0.187
-0.189
-0.190
-0.192
-0.194
-0.195
-0.197
-0.199
-0.200
-0.202
-0.204
-0.206
-0.207
-0.209
-0.211
-0.213
-0.215
-0.217
-0.218
-0.220
-0.222
-0.224
-0.226
-0.227
-0.229
-0.231
-0.232
-0.233
-0.235
-0.236
-0.237
-0.238
-0.239
-0.240
-0.240
-0.241
-0.242
-0.243
-0.244
-0.244
-0.245
-0.245
-0.245
-0.245
-0.245
-0.245
-0.244
-0.243
-0.242
-0.240
-0.239
-0.237
-0.235
-0.233
-0.231
-0.229
-0.227
-0.225
-0.223
-0.220
-0.218
-0.216
-0.214
-0.212
-0.210
-0.208
-0.206
-0.204
-0.202
-0.200
-0.198
-0.196
-0.194
-0.192
-0.190
-0.188
-0.186
-0.185
-0.183
-0.181
-0.179
-0.178
-0.176
-0.174
-0.172
-0.171
-0.169
-0.168
-0.166
-0.165
-0.163
-0.161
-0.160
-0.159
-0.157
-0.156
-0.154
-0.153
-0.152
-0.150
-0.149
-0.148
-0.147
-0.145
-0.179
-0.180
-0.182
-0.183
-0.185
-0.186
-0.188
-0.189
-0.191
-0.193
-0.194
-0.196
-0.197
-0.199
-0.201
-0.202
-0.204
-0.206
-0.207
-0.209
-0.211
-0.213
-0.214
-0.216
-0.218
-0.220
-0.221
-0.223
-0.224
-0.226
-0.227
-0.229
-0.230
-0.231
-0.232
-0.233
-0.234
-0.235
-0.236
-0.236
-0.237
-0.238
-0.239
-0.239
-0.240
-0.241
-0.241
-0.241
-0.241
-0.241
-0.241
-0.240
-0.239
-0.238
-0.237
-0.235
-0.234
-0.232
-0.230
-0.229
-0.227
-0.225
-0.223
-0.221
-0.219
-0.217
-0.215
-0.213
-0.211
-0.209
-0.207
-0.205
-0.203
-0.201
-0.199
-0.197
-0.195
-0.193
-0.191
-0.189
-0.188
-0.186
-0.184
-0.182
-0.181
-0.179
-0.177
-0.175
-0.174
-0.172
-0.170
-0.169
-0.167
-0.166
-0.164
-0.163
-0.161
-0.160
-0.158
-0.157
-0.156
-0.154
-0.153
-0.151
-0.150
-0.149
-0.148
-0.146
-0.145
-0.178
-0.180
-0.181
-0.183
-0.184
-0.186
-0.187
-0.189
-0.190
-0.192
-0.193
-0.195
-0.196
-0.198
-0.199
-0.201
-0.203
-0.204
-0.206
-0.207
-0.209
-0.211
-0.212
-0.214
-0.215
-0.217
-0.219
-0.220
-0.221
-0.223
-0.224
-0.225
-0.226
-0.227
-0.228
-0.229
-0.230
-0.231
-0.232
-0.233
-0.233
-0.234
-0.235
-0.235
-0.236
-0.237
-0.237
-0.237
-0.237
-0.237
-0.237
-0.236
-0.236
-0.235
-0.233
-0.232
-0.231
-0.229
-0.228
-0.226
-0.224
-0.222
-0.221
-0.219
-0.217
-0.215
-0.213
-0.211
-0.209
-0.207
-0.205
-0.204
-0.202
-0.200
-0.198
-0.196
-0.194
-0.192
-0.191
-0.189
-0.187
-0.185
-0.183
-0.182
-0.180
-0.178
-0.177
-0.175
-0.173
-0.172
-0.170
-0.169
-0.167
-0.165
-0.164
-0.162
-0.161
-0.160
-0.158
-0.157
-0.155
-0.154
-0.153
-0.151
-0.150
-0.149
-0.147
-0.146
-0.145
-0.178
-0.179
-0.181
-0.182
-0.183
-0.185
-0.186
-0.188
-0.189
-0.191
-0.192
-0.194
-0.195
-0.197
-0.198
-0.200
-0.201
-0.203
-0.204
-0.206
-0.207
-0.209
-0.210
-0.212
-0.213
-0.215
-0.216
-0.217
-0.219
-0.220
-0.221
-0.222
-0.223
-0.224
-0.225
-0.226
-0.227
-0.228
-0.228
-0.229
-0.230
-0.230
-0.231
-0.232
-0.232
-0.233
-0.233
-0.233
-0.233
-0.233
-0.233
-0.233
-0.232
-0.231
-0.230
-0.229
-0.228
-0.226
-0.225
-0.223
-0.222
-0.220
-0.218
-0.217
-0.215
-0.213
-0.211
-0.210
-0.208
-0.206
-0.204
-0.202
-0.201
-0.199
-0.197
-0.195
-0.193
-0.192
-0.190
-0.188
-0.186
-0.185
-0.183
-0.181
-0.179
-0.178
-0.176
-0.175
-0.173
-0.171
-0.170
-0.168
-0.167
-0.165
-0.164
-0.162
-0.161
-0.159
-0.158
-0.156
-0.155
-0.154
-0.152
-0.151
-0.150
-0.149
-0.147
-0.146
-0.145
-0.177
-0.178
-0.180
-0.181
-0.183
-0.184
-0.185
-0.187
-0.188
-0.190
-0.191
-0.193
-0.194
-0.195
-0.197
-0.198
-0.200
-0.201
-0.203
-0.204
-0.205
-0.207
-0.208
-0.210
-0.211
-0.212
-0.214
-0.215
-0.216
-0.217
-0.218
-0.219
-0.220
-0.221
-0.222
-0.223
-0.224
-0.224
-0.225
-0.226
-0.226
-0.227
-0.228
-0.228
-0.229
-0.229
-0.229
-0.229
-0.230
-0.230
-0.229
-0.229
-0.228
-0.228
-0.227
-0.226
-0.225
-0.224
-0.222
-0.221
-0.219
-0.218
-0.216
-0.215
-0.213
-0.211
-0.210
-0.208
-0.206
-0.205
-0.203
-0.201
-0.199
-0.198
-0.196
-0.194
-0.192
-0.191
-0.189
-0.187
-0.186
-0.184
-0.182
-0.181
-0.179
-0.177
-0.176
-0.174
-0.172
-0.171
-0.169
-0.168
-0.166
-0.165
-0.163
-0.162
-0.160
-0.159
-0.158
-0.156
-0.155
-0.153
-0.152
-0.151
-0.150
-0.148
-0.147
-0.146
-0.145
-0.176
-0.178
-0.179
-0.181
-0.182
-0.183
-0.185
-0.186
-0.187
-0.189
-0.190
-0.191
-0.193
-0.194
-0.196
-0.197
-0.198
-0.200
-0.201
-0.202
-0.204
-0.205
-0.206
-0.208
-0.209
-0.210
-0.211
-0.213
-0.214
-0.215
-0.216
-0.217
-0.218
-0.218
-0.219
-0.220
-0.221
-0.221
-0.222
-0.222
-0.223
-0.224
-0.224
-0.225
-0.225
-0.225
-0.226
-0.226
-0.226
-0.226
-0.226
-0.225
-0.225
-0.224
-0.224
-0.223
-0.222
-0.221
-0.220
-0.218
-0.217
-0.216
-0.214
-0.213
-0.211
-0.210
-0.208
-0.206
-0.205
-0.203
-0.202
-0.200
-0.198
-0.197
-0.195
-0.193
-0.192
-0.190
-0.188
-0.187
-0.185
-0.183
-0.182
-0.180
-0.178
-0.177
-0.175
-0.173
-0.172
-0.170
-0.169
-0.167
-0.166
-0.164
-0.163
-0.161
-0.160
-0.159
-0.157
-0.156
-0.154
-0.153
-0.152
-0.151
-0.149
-0.148
-0.147
-0.146
-0.144
-0.176
-0.177
-0.179
-0.180
-0.181
-0.183
-0.184
-0.185
-0.186
-0.188
-0.189
-0.190
-0.192
-0.193
-0.194
-0.196
-0.197
-0.198
-0.199
-0.201
-0.202
-0.203
-0.204
-0.206
-0.207
-0.208
-0.209
-0.210
-0.211
-0.212
-0.213
-0.214
-0.215
-0.216
-0.216
-0.217
-0.218
-0.218
-0.219
-0.219
-0.220
-0.220
-0.221
-0.221
-0.222
-0.222
-0.222
-0.223
-0.223
-0.223
-0.222
-0.222
-0.222
-0.221
-0.221
-0.220
-0.219
-0.218
-0.217
-0.216
-0.215
-0.213
-0.212
-0.211
-0.209
-0.208
-0.206
-0.205
-0.203
-0.202
-0.200
-0.199
-0.197
-0.195
-0.194
-0.192
-0.191
-0.189
-0.187
-0.186
-0.184
-0.182
-0.181
-0.179
-0.178
-0.176
-0.174
-0.173
-0.171
-0.170
-0.168
-0.167
-0.165
-0.164
-0.162
-0.161
-0.160
-0.158
-0.157
-0.156
-0.154
-0.153
-0.152
-0.150
-0.149
-0.148
-0.147
-0.145
-0.144
-0.175
-0.177
-0.178
-0.179
-0.180
-0.182
-0.183
-0.184
-0.186
-0.187
-0.188
-0.189
-0.191
-0.192
-0.193
-0.194
-0.196
-0.197
-0.198
-0.199
-0.200
-0.202
-0.203
-0.204
-0.205
-0.206
-0.207
-0.208
-0.209
-0.210
-0.211
-0.212
-0.212
-0.213
-0.214
-0.214
-0.215
-0.216
-0.216
-0.217
-0.217
-0.218
-0.218
-0.218
-0.219
-0.219
-0.219
-0.219
-0.219
-0.219
-0.219
-0.219
-0.219
-0.218
-0.218
-0.217
-0.216
-0.215
-0.215
-0.213
-0.212
-0.211
-0.210
-0.209
-0.207
-0.206
-0.205
-0.203
-0.202
-0.200
-0.199
-0.197
-0.196
-0.194
-0.193
-0.191
-0.190
-0.188
-0.186
-0.185
-0.183
-0.182
-0.180
-0.179
-0.177
-0.175
-0.174
-0.172
-0.171
-0.169
-0.168
-0.166
-0.165
-0.163
-0.162
-0.161
-0.159
-0.158
-0.156
-0.155
-0.154
-0.153
-0.151
-0.150
-0.149
-0.148
-0.146
-0.145
-0.144
-0.175
-0.176
-0.177
-0.178
-0.180
-0.181
-0.182
-0.183
-0.185
-0.186
-0.187
-0.188
-0.189
-0.191
-0.192
-0.193
-0.194
-0.195
-0.197
-0.198
-0.199
-0.200
-0.201
-0.202
-0.203
-0.204
-0.205
-0.206
-0.207
-0.208
-0.209
-0.209
-0.210
-0.211
-0.211
-0.212
-0.212
-0.213
-0.213
-0.214
-0.214
-0.215
-0.215
-0.215
-0.216
-0.216
-0.216
-0.216
-0.216
-0.216
-0.216
-0.216
-0.216
-0.215
-0.215
-0.214
-0.214
-0.213
-0.212
-0.211
-0.210
-0.209
-0.208
-0.207
-0.206
-0.204
-0.203
-0.202
-0.200
-0.199
-0.197
-0.196
-0.195
-0.193
-0.192
-0.190
-0.189
-0.187
-0.185
-0.184
-0.182
-0.181
-0.179
-0.178
-0.176
-0.175
-0.173
-0.172
-0.170
-0.169
-0.167
-0.166
-0.164
-0.163
-0.162
-0.160
-0.159
-0.157
-0.156
-0.155
-0.153
-0.152
-0.151
-0.150
-0.148
-0.147
-0.146
-0.145
-0.144
-0.174
-0.175
-0.176
-0.178
-0.179
-0.180
-0.181
-0.183
-0.184
-0.185
-0.186
-0.187
-0.188
-0.190
-0.191
-0.192
-0.193
-0.194
-0.195
-0.196
-0.197
-0.198
-0.199
-0.200
-0.201
-0.202
-0.203
-0.204
-0.205
-0.206
-0.206
-0.207
-0.208
-0.208
-0.209
-0.209
-0.210
-0.210
-0.211
-0.211
-0.212
-0.212
-0.212
-0.213
-0.213
-0.213
-0.213
-0.213
-0.213
-0.213
-0.213
-0.213
-0.213
-0.213
-0.212
-0.212
-0.211
-0.210
-0.210
-0.209
-0.208
-0.207
-0.206
-0.205
-0.204
-0.203
-0.201
-0.200
-0.199
-0.197
-0.196
-0.195
-0.193
-0.192
-0.190
-0.189
-0.187
-0.186
-0.184
-0.183
-0.181
-0.180
-0.178
-0.177
-0.175
-0.174
-0.173
-0.171
-0.170
-0.168
-0.167
-0.165
-0.164
-0.162
-0.161
-0.160
-0.158
-0.157
-0.156
-0.154
-0.153
-0.152
-0.151
-0.149
-0.148
-0.147
-0.146
-0.145
-0.143
-0.173
-0.174
-0.176
-0.177
-0.178
-0.179
-0.181
-0.182
-0.183
-0.184
-0.185
-0.186
-0.187
-0.188
-0.190
-0.191
-0.192
-0.193
-0.194
-0.195
-0.196
-0.197
-0.198
-0.199
-0.200
-0.200
-0.201
-0.202
-0.203
-0.204
-0.204
-0.205
-0.206
-0.206
-0.207
-0.207
-0.208
-0.208
-0.208
-0.209
-0.209
-0.209
-0.210
-0.210
-0.210
-0.210
-0.211
-0.211
-0.211
-0.211
-0.211
-0.210
-0.210
-0.210
-0.210
-0.209
-0.209
-0.208
-0.207
-0.207
-0.206
-0.205
-0.204
-0.203
-0.202
-0.201
-0.200
-0.198
-0.197
-0.196
-0.195
-0.193
-0.192
-0.191
-0.189
-0.188
-0.186
-0.185
-0.183
-0.182
-0.181
-0.179
-0.178
-0.176
-0.175
-0.173
-0.172
-0.170
-0.169
-0.168
-0.166
-0.165
-0.163
-0.162
-0.161
-0.159
-0.158
-0.157
-0.155
-0.154
-0.153
-0.151
-0.150
-0.149
-0.148
-0.147
-0.145
-0.144
-0.143
-0.173
-0.174
-0.175
-0.176
-0.177
-0.179
-0.180
-0.181
-0.182
-0.183
-0.184
-0.185
-0.186
-0.187
-0.188
-0.189
-0.190
-0.191
-0.192
-0.193
-0.194
-0.195
-0.196
-0.197
-0.198
-0.199
-0.200
-0.200
-0.201
-0.202
-0.202
-0.203
-0.203
-0.204
-0.205
-0.205
-0.205
-0.206
-0.206
-0.206
-0.207
-0.207
-0.207
-0.208
-0.208
-0.208
-0.208
-0.208
-0.208
-0.208
-0.208
-0.208
-0.208
-0.207
-0.207
-0.207
-0.206
-0.206
-0.205
-0.204
-0.204
-0.203
-0.202
-0.201
-0.200
-0.199
-0.198
-0.197
-0.196
-0.194
-0.193
-0.192
-0.191
-0.189
-0.188
-0.187
-0.185
-0.184
-0.182
-0.181
-0.180
-0.178
-0.177
-0.175
-0.174
-0.173
-0.171
-0.170
-0.168
-0.167
-0.166
-0.164
-0.163
-0.161
-0.160
-0.159
-0.157
-0.156
-0.155
-0.154
-0.152
-0.151
-0.150
-0.149
-0.147
-0.146
-0.145
-0.144
-0.143
-0.172
-0.173
-0.174
-0.175
-0.177
-0.178
-0.179
-0.180
-0.181
-0.182
-0.183
-0.184
-0.185
-0.186
-0.187
-0.188
-0.189
-0.190
-0.191
-0.192
-0.193
-0.194
-0.195
-0.195
-0.196
-0.197
-0.198
-0.199
-0.199
-0.200
-0.200
-0.201
-0.201
-0.202
-0.202
-0.203
-0.203
-0.204
-0.204
-0.204
-0.204
-0.205
-0.205
-0.205
-0.205
-0.205
-0.206
-0.206
-0.206
-0.206
-0.206
-0.205
-0.205
-0.205
-0.205
-0.204
-0.204
-0.204
-0.203
-0.202
-0.202
-0.201
-0.200
-0.199
-0.198
-0.197
-0.196
-0.195
-0.194
-0.193
-0.192
-0.191
-0.189
-0.188
-0.187
-0.185
-0.184
-0.183
-0.181
-0.180
-0.179
-0.177
-0.176
-0.175
-0.173
-0.172
-0.170
-0.169
-0.168
-0.166
-0.165
-0.164
-0.162
-0.161
-0.160
-0.158
-0.157
-0.156
-0.154
-0.153
-0.152
-0.151
-0.149
-0.148
-0.147
-0.146
-0.145
-0.144
-0.142
-0.171
-0.172
-0.173
-0.175
-0.176
-0.177
-0.178
-0.179
-0.180
-0.181
-0.182
-0.183
-0.184
-0.185
-0.186
-0.187
-0.188
-0.189
-0.190
-0.191
-0.192
-0.192
-0.193
-0.194
-0.195
-0.195
-0.196
-0.197
-0.197
-0.198
-0.199
-0.199
-0.200
-0.200
-0.200
-0.201
-0.201
-0.201
-0.202
-0.202
-0.202
-0.203
-0.203
-0.203
-0.203
-0.203
-0.203
-0.203
-0.203
-0.203
-0.203
-0.203
-0.203
-0.203
-0.203
-0.202
-0.202
-0.201
-0.201
-0.200
-0.200
-0.199
-0.198
-0.197
-0.197
-0.196
-0.195
-0.194
-0.193
-0.191
-0.190
-0.189
-0.188
-0.187
-0.186
-0.184
-0.183
-0.182
-0.180
-0.179
-0.178
-0.176
-0.175
-0.174
-0.172
-0.171
-0.170
-0.168
-0.167
-0.166
-0.164
-0.163
-0.162
-0.160
-0.159
-0.158
-0.156
-0.155
-0.154
-0.153
-0.151
-0.150
-0.149
-0.148
-0.147
-0.145
-0.144
-0.143
-0.142
-0.170
-0.172
-0.173
-0.174
-0.175
-0.176
-0.177
-0.178
-0.179
-0.180
-0.181
-0.182
-0.183
-0.184
-0.185
-0.186
-0.187
-0.188
-0.189
-0.189
-0.190
-0.191
-0.192
-0.192
-0.193
-0.194
-0.195
-0.195
-0.196
-0.196
-0.197
-0.197
-0.198
-0.198
-0.199
-0.199
-0.199
-0.200
-0.200
-0.200
-0.200
-0.200
-0.201
-0.201
-0.201
-0.201
-0.201
-0.201
-0.201
-0.201
-0.201
-0.201
-0.201
-0.201
-0.200
-0.200
-0.200
-0.199
-0.199
-0.198
-0.198
-0.197
-0.196
-0.196
-0.195
-0.194
-0.193
-0.192
-0.191
-0.190
-0.189
-0.188
-0.187
-0.186
-0.184
-0.183
-0.182
-0.181
-0.179
-0.178
-0.177
-0.175
-0.174
-0.173
-0.171
-0.170
-0.169
-0.167
-0.166
-0.165
-0.164
-0.162
-0.161
-0.160
-0.158
-0.157
-0.156
-0.155
-0.153
-0.152
-0.151
-0.150
-0.149
-0.147
-0.146
-0.145
-0.144
-0.143
-0.142
-0.170
-0.171
-0.172
-0.173
-0.174
-0.175
-0.176
-0.177
-0.178
-0.179
-0.180
-0.181
-0.182
-0.183
-0.184
-0.185
-0.186
-0.186
-0.187
-0.188
-0.189
-0.190
-0.190
-0.191
-0.192
-0.192
-0.193
-0.194
-0.194
-0.195
-0.195
-0.196
-0.196
-0.196
-0.197
-0.197
-0.197
-0.198
-0.198
-0.198
-0.198
-0.198
-0.199
-0.199
-0.199
-0.199
-0.199
-0.199
-0.199
-0.199
-0.199
-0.199
-0.199
-0.199
-0.198
-0.198
-0.198
-0.197
-0.197
-0.196
-0.196
-0.195
-0.195
-0.194
-0.193
-0.192
-0.191
-0.190
-0.190
-0.189
-0.188
-0.186
-0.185
-0.184
-0.183
-0.182
-0.181
-0.179
-0.178
-0.177
-0.176
-0.174
-0.173
-0.172
-0.171
-0.169
-0.168
-0.167
-0.165
-0.164
-0.163
-0.162
-0.160
-0.159
-0.158
-0.157
-0.155
-0.154
-0.153
-0.152
-0.150
-0.149
-0.148
-0.147
-0.146
-0.145
-0.144
-0.142
-0.141
-0.169
-0.170
-0.171
-0.172
-0.173
-0.174
-0.175
-0.176
-0.177
-0.178
-0.179
-0.180
-0.181
-0.182
-0.183
-0.184
-0.184
-0.185
-0.186
-0.187
-0.188
-0.188
-0.189
-0.190
-0.190
-0.191
-0.191
-0.192
-0.193
-0.193
-0.193
-0.194
-0.194
-0.195
-0.195
-0.195
-0.196
-0.196
-0.196
-0.196
-0.196
-0.197
-0.197
-0.197
-0.197
-0.197
-0.197
-0.197
-0.197
-0.197
-0.197
-0.197
-0.197
-0.197
-0.196
-0.196
-0.196
-0.195
-0.195
-0.195
-0.194
-0.193
-0.193
-0.192
-0.191
-0.191
-0.190
-0.189
-0.188
-0.187
-0.186
-0.185
-0.184
-0.183
-0.182
-0.181
-0.180
-0.178
-0.177
-0.176
-0.175
-0.173
-0.172
-0.171
-0.170
-0.168
-0.167
-0.166
-0.165
-0.163
-0.162
-0.161
-0.160
-0.158
-0.157
-0.156
-0.155
-0.154
-0.152
-0.151
-0.150
-0.149
-0.148
-0.146
-0.145
-0.144
-0.143
-0.142
-0.141
-0.168
-0.169
-0.170
-0.171
-0.172
-0.173
-0.174
-0.175
-0.176
-0.177
-0.178
-0.179
-0.180
-0.181
-0.182
-0.183
-0.183
-0.184
-0.185
-0.186
-0.186
-0.187
-0.188
-0.188
-0.189
-0.189
-0.190
-0.190
-0.191
-0.191
-0.192
-0.192
-0.193
-0.193
-0.193
-0.194
-0.194
-0.194
-0.194
-0.194
-0.195
-0.195
-0.195
-0.195
-0.195
-0.195
-0.195
-0.195
-0.195
-0.195
-0.195
-0.195
-0.195
-0.195
-0.194
-0.194
-0.194
-0.194
-0.193
-0.193
-0.192
-0.192
-0.191
-0.190
-0.190
-0.189
-0.188
-0.187
-0.187
-0.186
-0.185
-0.184
-0.183
-0.182
-0.181
-0.180
-0.178
-0.177
-0.176
-0.175
-0.174
-0.173
-0.171
-0.170
-0.169
-0.168
-0.166
-0.165
-0.164
-0.163
-0.161
-0.160
-0.159
-0.158
-0.157
-0.155
-0.154
-0.153
-0.152
-0.151
-0.149
-0.148
-0.147
-0.146
-0.145
-0.144
-0.143
-0.142
-0.141
-0.167
-0.169
-0.170
-0.171
-0.172
-0.173
-0.174
-0.175
-0.175
-0.176
-0.177
-0.178
-0.179
-0.180
-0.181
-0.181
-0.182
-0.183
-0.184
-0.184
-0.185
-0.186
-0.186
-0.187
-0.187
-0.188
-0.189
-0.189
-0.189
-0.190
-0.190
-0.191
-0.191
-0.191
-0.192
-0.192
-0.192
-0.192
-0.192
-0.193
-0.193
-0.193
-0.193
-0.193
-0.193
-0.193
-0.193
-0.193
-0.193
-0.193
-0.193
-0.193
-0.193
-0.193
-0.193
-0.192
-0.192
-0.192
-0.191
-0.191
-0.191
-0.190
-0.189
-0.189
-0.188
-0.187
-0.187
-0.186
-0.185
-0.184
-0.183
-0.182
-0.181
-0.180
-0.179
-0.178
-0.177
-0.176
-0.175
-0.174
-0.173
-0.172
-0.170
-0.169
-0.168
-0.167
-0.166
-0.164
-0.163
-0.162
-0.161
-0.159
-0.158
-0.157
-0.156
-0.155
-0.154
-0.152
-0.151
-0.150
-0.149
-0.148
-0.147
-0.146
-0.144
-0.143
-0.142
-0.141
-0.140
-0.167
-0.168
-0.169
-0.170
-0.171
-0.172
-0.173
-0.174
-0.175
-0.175
-0.176
-0.177
-0.178
-0.179
-0.180
-0.180
-0.181
-0.182
-0.183
-0.183
-0.184
-0.184
-0.185
-0.186
-0.186
-0.187
-0.187
-0.188
-0.188
-0.188
-0.189
-0.189
-0.189
-0.190
-0.190
-0.190
-0.190
-0.191
-0.191
-0.191
-0.191
-0.191
-0.191
-0.191
-0.191
-0.191
-0.192
-0.192
-0.191
-0.191
-0.191
-0.191
-0.191
-0.191
-0.191
-0.191
-0.190
-0.190
-0.190
-0.189
-0.189
-0.188
-0.188
-0.187
-0.187
-0.186
-0.185
-0.184
-0.184
-0.183
-0.182
-0.181
-0.180
-0.179
-0.178
-0.177
-0.176
-0.175
-0.174
-0.173
-0.172
-0.171
-0.169
-0.168
-0.167
-0.166
-0.165
-0.163
-0.162
-0.161
-0.160
-0.159
-0.158
-0.156
-0.155
-0.154
-0.153
-0.152
-0.151
-0.149
-0.148
-0.147
-0.146
-0.145
-0.144
-0.143
-0.142
-0.141
-0.140
-0.166
-0.167
-0.168
-0.169
-0.170
-0.171
-0.172
-0.173
-0.174
-0.174
-0.175
-0.176
-0.177
-0.178
-0.179
-0.179
-0.180
-0.181
-0.181
-0.182
-0.183
-0.183
-0.184
-0.184
-0.185
-0.185
-0.186
-0.186
-0.187
-0.187
-0.187
-0.188
-0.188
-0.188
-0.188
-0.189
-0.189
-0.189
-0.189
-0.189
-0.189
-0.190
-0.190
-0.190
-0.190
-0.190
-0.190
-0.190
-0.190
-0.190
-0.190
-0.190
-0.189
-0.189
-0.189
-0.189
-0.189
-0.188
-0.188
-0.188
-0.187
-0.187
-0.186
-0.186
-0.185
-0.184
-0.184
-0.183
-0.182
-0.181
-0.181
-0.180
-0.179
-0.178
-0.177
-0.176
-0.175
-0.174
-0.173
-0.172
-0.171
-0.170
-0.168
-0.167
-0.166
-0.165
-0.164
-0.163
-0.161
-0.160
-0.159
-0.158
-0.157
-0.156
-0.155
-0.153
-0.152
-0.151
-0.150
-0.149
-0.148
-0.147
-0.146
-0.145
-0.143
-0.142
-0.141
-0.140
-0.139
-0.165
-0.166
-0.167
-0.168
-0.169
-0.170
-0.171
-0.172
-0.173
-0.174
-0.174
-0.175
-0.176
-0.177
-0.177
-0.178
-0.179
-0.180
-0.180
-0.181
-0.181
-0.182
-0.183
-0.183
-0.184
-0.184
-0.184
-0.185
-0.185
-0.186
-0.186
-0.186
-0.186
-0.187
-0.187
-0.187
-0.187
-0.188
-0.188
-0.188
-0.188
-0.188
-0.188
-0.188
-0.188
-0.188
-0.188
-0.188
-0.188
-0.188
-0.188
-0.188
-0.188
-0.188
-0.187
-0.187
-0.187
-0.187
-0.186
-0.186
-0.186
-0.185
-0.185
-0.184
-0.184
-0.183
-0.182
-0.182
-0.181
-0.180
-0.179
-0.178
-0.178
-0.177
-0.176
-0.175
-0.174
-0.173
-0.172
-0.171
-0.170
-0.168
-0.167
-0.166
-0.165
-0.164
-0.163
-0.162
-0.161
-0.160
-0.158
-0.157
-0.156
-0.155
-0.154
-0.153
-0.152
-0.151
-0.149
-0.148
-0.147
-0.146
-0.145
-0.144
-0.143
-0.142
-0.141
-0.140
-0.139
-0.164
-0.165
-0.166
-0.167
-0.168
-0.169
-0.170
-0.171
-0.172
-0.173
-0.173
-0.174
-0.175
-0.176
-0.176
-0.177
-0.178
-0.178
-0.179
-0.180
-0.180
-0.181
-0.181
-0.182
-0.182
-0.183
-0.183
-0.183
-0.184
-0.184
-0.185
-0.185
-0.185
-0.185
-0.185
-0.186
-0.186
-0.186
-0.186
-0.186
-0.186
-0.186
-0.187
-0.187
-0.187
-0.187
-0.187
-0.187
-0.187
-0.186
-0.186
-0.186
-0.186
-0.186
-0.186
-0.186
-0.185
-0.185
-0.185
-0.184
-0.184
-0.184
-0.183
-0.183
-0.182
-0.181
-0.181
-0.180
-0.179
-0.179
-0.178
-0.177
-0.176
-0.175
-0.174
-0.174
-0.173
-0.172
-0.171
-0.170
-0.169
-0.167
-0.166
-0.165
-0.164
-0.163
-0.162
-0.161
-0.160
-0.159
-0.158
-0.156
-0.155
-0.154
-0.153
-0.152
-0.151
-0.150
-0.149
-0.148
-0.147
-0.146
-0.145
-0.143
-0.142
-0.141
-0.140
-0.139
-0.138
-0.163
-0.164
-0.165
-0.166
-0.167
-0.168
-0.169
-0.170
-0.171
-0.172
-0.172
-0.173
-0.174
-0.175
-0.175
-0.176
-0.177
-0.177
-0.178
-0.178
-0.179
-0.180
-0.180
-0.181
-0.181
-0.181
-0.182
-0.182
-0.183
-0.183
-0.183
-0.183
-0.184
-0.184
-0.184
-0.184
-0.184
-0.185
-0.185
-0.185
-0.185
-0.185
-0.185
-0.185
-0.185
-0.185
-0.185
-0.185
-0.185
-0.185
-0.185
-0.185
-0.185
-0.184
-0.184
-0.184
-0.184
-0.184
-0.183
-0.183
-0.183
-0.182
-0.182
-0.181
-0.181
-0.180
-0.179
-0.179
-0.178
-0.177
-0.177
-0.176
-0.175
-0.174
-0.173
-0.172
-0.171
-0.170
-0.169
-0.168
-0.167
-0.166
-0.165
-0.164
-0.163
-0.162
-0.161
-0.160
-0.159
-0.158
-0.157
-0.156
-0.155
-0.154
-0.152
-0.151
-0.150
-0.149
-0.148
-0.147
-0.146
-0.145
-0.144
-0.143
-0.142
-0.141
-0.140
-0.139
-0.138
-0.163
-0.164
-0.165
-0.165
-0.166
-0.167
-0.168
-0.169
-0.170
-0.171
-0.171
-0.172
-0.173
-0.174
-0.174
-0.175
-0.176
-0.176
-0.177
-0.177
-0.178
-0.178
-0.179
-0.179
-0.180
-0.180
-0.181
-0.181
-0.181
-0.182
-0.182
-0.182
-0.182
-0.182
-0.183
-0.183
-0.183
-0.183
-0.183
-0.183
-0.183
-0.183
-0.184
-0.184
-0.184
-0.184
-0.184
-0.184
-0.184
-0.183
-0.183
-0.183
-0.183
-0.183
-0.183
-0.183
-0.182
-0.182
-0.182
-0.181
-0.181
-0.181
-0.180
-0.180
-0.179
-0.179
-0.178
-0.177
-0.177
-0.176
-0.175
-0.174
-0.174
-0.173
-0.172
-0.171
-0.170
-0.169
-0.168
-0.167
-0.166
-0.165
-0.164
-0.163
-0.162
-0.161
-0.160
-0.159
-0.158
-0.157
-0.156
-0.155
-0.154
-0.153
-0.152
-0.151
-0.150
-0.149
-0.148
-0.146
-0.145
-0.144
-0.143
-0.142
-0.141
-0.140
-0.139
-0.138
-0.137
-0.162
-0.163
-0.164
-0.165
-0.165
-0.166
-0.167
-0.168
-0.169
-0.170
-0.170
-0.171
-0.172
-0.173
-0.173
-0.174
-0.174
-0.175
-0.176
-0.176
-0.177
-0.177
-0.178
-0.178
-0.179
-0.179
-0.179
-0.180
-0.180
-0.180
-0.180
-0.181
-0.181
-0.181
-0.181
-0.181
-0.182
-0.182
-0.182
-0.182
-0.182
-0.182
-0.182
-0.182
-0.182
-0.182
-0.182
-0.182
-0.182
-0.182
-0.182
-0.182
-0.182
-0.181
-0.181
-0.181
-0.181
-0.181
-0.180
-0.180
-0.180
-0.179
-0.179
-0.178
-0.178
-0.177
-0.177
-0.176
-0.175
-0.175
-0.174
-0.173
-0.172
-0.172
-0.171
-0.170
-0.169
-0.168
-0.167
-0.166
-0.165
-0.164
-0.163
-0.162
-0.161
-0.160
-0.159
-0.158
-0.157
-0.156
-0.155
-0.154
-0.153
-0.152
-0.151
-0.150
-0.149
-0.148
-0.147
-0.146
-0.145
-0.144
-0.143
-0.142
-0.141
-0.140
-0.139
-0.138
-0.137
-0.161
-0.162
-0.163
-0.164
-0.165
-0.165
-0.166
-0.167
-0.168
-0.169
-0.169
-0.170
-0.171
-0.171
-0.172
-0.173
-0.173
-0.174
-0.175
-0.175
-0.176
-0.176
-0.176
-0.177
-0.177
-0.178
-0.178
-0.178
-0.179
-0.179
-0.179
-0.179
-0.180
-0.180
-0.180
-0.180
-0.180
-0.180
-0.180
-0.181
-0.181
-0.181
-0.181
-0.181
-0.181
-0.181
-0.181
-0.181
-0.181
-0.181
-0.180
-0.180
-0.180
-0.180
-0.180
-0.180
-0.179
-0.179
-0.179
-0.179
-0.178
-0.178
-0.177
-0.177
-0.176
-0.176
-0.175
-0.175
-0.174
-0.173
-0.173
-0.172
-0.171
-0.170
-0.170
-0.169
-0.168
-0.167
-0.166
-0.165
-0.164
-0.163
-0.162
-0.161
-0.160
-0.159
-0.158
-0.157
-0.156
-0.155
-0.154
-0.153
-0.152
-0.151
-0.150
-0.149
-0.148
-0.147
-0.146
-0.145
-0.144
-0.143
-0.142
-0.141
-0.140
-0.139
-0.138
-0.137
-0.136
-0.160
-0.161
-0.162
-0.163
-0.164
-0.164
-0.165
-0.166
-0.167
-0.168
-0.168
-0.169
-0.170
-0.170
-0.171
-0.172
-0.172
-0.173
-0.173
-0.174
-0.174
-0.175
-0.175
-0.176
-0.176
-0.176
-0.177
-0.177
-0.177
-0.178
-0.178
-0.178
-0.178
-0.179
-0.179
-0.179
-0.179
-0.179
-0.179
-0.179
-0.179
-0.179
-0.179
-0.179
-0.179
-0.179
-0.179
-0.179
-0.179
-0.179
-0.179
-0.179
-0.179
-0.179
-0.178
-0.178
-0.178
-0.178
-0.177
-0.177
-0.177
-0.176
-0.176
-0.175
-0.175
-0.174
-0.174
-0.173
-0.173
-0.172
-0.171
-0.171
-0.170
-0.169
-0.168
-0.168
-0.167
-0.166
-0.165
-0.164
-0.163
-0.162
-0.161
-0.160
-0.159
-0.159
-0.158
-0.157
-0.156
-0.155
-0.154
-0.153
-0.152
-0.151
-0.150
-0.149
-0.148
-0.147
-0.146
-0.145
-0.144
-0.143
-0.142
-0.141
-0.140
-0.139
-0.138
-0.137
-0.136
-0.159
-0.160
-0.161
-0.162
-0.163
-0.164
-0.164
-0.165
-0.166
-0.167
-0.167
-0.168
-0.169
-0.169
-0.170
-0.171
-0.171
-0.172
-0.172
-0.173
-0.173
-0.174
-0.174
-0.175
-0.175
-0.175
-0.176
-0.176
-0.176
-0.176
-0.177
-0.177
-0.177
-0.177
-0.177
-0.178
-0.178
-0.178
-0.178
-0.178
-0.178
-0.178
-0.178
-0.178
-0.178
-0.178
-0.178
-0.178
-0.178
-0.178
-0.178
-0.178
-0.177
-0.177
-0.177
-0.177
-0.177
-0.176
-0.176
-0.176
-0.175
-0.175
-0.175
-0.174
-0.174
-0.173
-0.173
-0.172
-0.171
-0.171
-0.170
-0.169
-0.169
-0.168
-0.167
-0.166
-0.166
-0.165
-0.164
-0.163
-0.162
-0.161
-0.160
-0.159
-0.159
-0.158
-0.157
-0.156
-0.155
-0.154
-0.153
-0.152
-0.151
-0.150
-0.149
-0.148
-0.147
-0.146
-0.145
-0.144
-0.143
-0.142
-0.141
-0.140
-0.139
-0.138
-0.137
-0.136
-0.135
-0.158
-0.159
-0.160
-0.161
-0.162
-0.163
-0.163
-0.164
-0.165
-0.166
-0.166
-0.167
-0.168
-0.168
-0.169
-0.170
-0.170
-0.171
-0.171
-0.172
-0.172
-0.173
-0.173
-0.173
-0.174
-0.174
-0.174
-0.175
-0.175
-0.175
-0.175
-0.176
-0.176
-0.176
-0.176
-0.176
-0.176
-0.176
-0.177
-0.177
-0.177
-0.177
-0.177
-0.177
-0.177
-0.177
-0.177
-0.177
-0.176
-0.176
-0.176
-0.176
-0.176
-0.176
-0.176
-0.175
-0.175
-0.175
-0.175
-0.174
-0.174
-0.174
-0.173
-0.173
-0.172
-0.172
-0.171
-0.171
-0.170
-0.170
-0.169
-0.168
-0.168
-0.167
-0.166
-0.165
-0.165
-0.164
-0.163
-0.162
-0.161
-0.160
-0.159
-0.158
-0.158
-0.157
-0.156
-0.155
-0.154
-0.153
-0.152
-0.151
-0.150
-0.149
-0.148
-0.147
-0.146
-0.145
-0.144
-0.143
-0.142
-0.141
-0.140
-0.139
-0.139
-0.138
-0.137
-0.136
-0.135
-0.158
-0.158
-0.159
-0.160
-0.161
-0.162
-0.162
-0.163
-0.164
-0.165
-0.165
-0.166
-0.167
-0.167
-0.168
-0.168
-0.169
-0.170
-0.170
-0.170
-0.171
-0.171
-0.172
-0.172
-0.173
-0.173
-0.173
-0.173
-0.174
-0.174
-0.174
-0.174
-0.175
-0.175
-0.175
-0.175
-0.175
-0.175
-0.175
-0.175
-0.175
-0.175
-0.175
-0.175
-0.175
-0.175
-0.175
-0.175
-0.175
-0.175
-0.175
-0.175
-0.175
-0.174
-0.174
-0.174
-0.174
-0.174
-0.173
-0.173
-0.173
-0.172
-0.172
-0.171
-0.171
-0.171
-0.170
-0.169
-0.169
-0.168
-0.168
-0.167
-0.166
-0.166
-0.165
-0.164
-0.163
-0.163
-0.162
-0.161
-0.160
-0.159
-0.158
-0.157
-0.157
-0.156
-0.155
-0.154
-0.153
-0.152
-0.151
-0.150
-0.149
-0.148
-0.147
-0.146
-0.145
-0.144
-0.144
-0.143
-0.142
-0.141
-0.140
-0.139
-0.138
-0.137
-0.136
-0.135
-0.134
-0.157
-0.157
-0.158
-0.159
-0.160
-0.161
-0.161
-0.162
-0.163
-0.164
-0.164
-0.165
-0.166
-0.166
-0.167
-0.167
-0.168
-0.168
-0.169
-0.169
-0.170
-0.170
-0.171
-0.171
-0.171
-0.172
-0.172
-0.172
-0.172
-0.173
-0.173
-0.173
-0.173
-0.173
-0.174
-0.174
-0.174
-0.174
-0.174
-0.174
-0.174
-0.174
-0.174
-0.174
-0.174
-0.174
-0.174
-0.174
-0.174
-0.174
-0.174
-0.173
-0.173
-0.173
-0.173
-0.173
-0.173
-0.172
-0.172
-0.172
-0.171
-0.171
-0.171
-0.170
-0.170
-0.169
-0.169
-0.168
-0.168
-0.167
-0.166
-0.166
-0.165
-0.164
-0.164
-0.163
-0.162
-0.161
-0.161
-0.160
-0.159
-0.158
-0.157
-0.157
-0.156
-0.155
-0.154
-0.153
-0.152
-0.151
-0.150
-0.149
-0.148
-0.147
-0.147
-0.146
-0.145
-0.144
-0.143
-0.142
-0.141
-0.140
-0.139
-0.138
-0.137
-0.136
-0.136
-0.135
-0.134
-0.156
-0.157
-0.157
-0.158
-0.159
-0.160
-0.160
-0.161
-0.162
-0.163
-0.163
-0.164
-0.165
-0.165
-0.166
-0.166
-0.167
-0.167
-0.168
-0.168
-0.169
-0.169
-0.169
-0.170
-0.170
-0.170
-0.171
-0.171
-0.171
-0.171
-0.172
-0.172
-0.172
-0.172
-0.172
-0.172
-0.173
-0.173
-0.173
-0.173
-0.173
-0.173
-0.173
-0.173
-0.173
-0.173
-0.173
-0.173
-0.173
-0.172
-0.172
-0.172
-0.172
-0.172
-0.172
-0.171
-0.171
-0.171
-0.171
-0.170
-0.170
-0.170
-0.169
-0.169
-0.168
-0.168
-0.167
-0.167
-0.166
-0.166
-0.165
-0.165
-0.164
-0.163
-0.163
-0.162
-0.161
-0.160
-0.160
-0.159
-0.158
-0.157
-0.156
-0.156
-0.155
-0.154
-0.153
-0.152
-0.151
-0.150
-0.149
-0.148
-0.148
-0.147
-0.146
-0.145
-0.144
-0.143
-0.142
-0.141
-0.140
-0.139
-0.139
-0.138
-0.137
-0.136
-0.135
-0.134
-0.133
-0.155
-0.156
-0.156
-0.157
-0.158
-0.159
-0.159
-0.160
-0.161
-0.162
-0.162
-0.163
-0.163
-0.164
-0.165
-0.165
-0.166
-0.166
-0.167
-0.167
-0.168
-0.168
-0.168
-0.169
-0.169
-0.169
-0.170
-0.170
-0.170
-0.170
-0.170
-0.171
-0.171
-0.171
-0.171
-0.171
-0.171
-0.171
-0.171
-0.172
-0.172
-0.172
-0.172
-0.172
-0.172
-0.171
-0.171
-0.171
-0.171
-0.171
-0.171
-0.171
-0.171
-0.171
-0.170
-0.170
-0.170
-0.170
-0.169
-0.169
-0.169
-0.168
-0.168
-0.168
-0.167
-0.167
-0.166
-0.166
-0.165
-0.165
-0.164
-0.163
-0.163
-0.162
-0.161
-0.161
-0.160
-0.159
-0.159
-0.158
-0.157
-0.156
-0.155
-0.155
-0.154
-0.153
-0.152
-0.151
-0.150
-0.149
-0.149
-0.148
-0.147
-0.146
-0.145
-0.144
-0.143
-0.142
-0.141
-0.141
-0.140
-0.139
-0.138
-0.137
-0.136
-0.135
-0.134
-0.134
-0.133
-0.154
-0.155
-0.156
-0.156
-0.157
-0.158
-0.159
-0.159
-0.160
-0.161
-0.161
-0.162
-0.162
-0.163
-0.164
-0.164
-0.165
-0.165
-0.166
-0.166
-0.166
-0.167
-0.167
-0.167
-0.168
-0.168
-0.168
-0.169
-0.169
-0.169
-0.169
-0.169
-0.170
-0.170
-0.170
-0.170
-0.170
-0.170
-0.170
-0.170
-0.170
-0.170
-0.170
-0.170
-0.170
-0.170
-0.170
-0.170
-0.170
-0.170
-0.170
-0.170
-0.169
-0.169
-0.169
-0.169
-0.169
-0.168
-0.168
-0.168
-0.167
-0.167
-0.167
-0.166
-0.166
-0.165
-0.165
-0.164
-0.164
-0.163
-0.163
-0.162
-0.162
-0.161
-0.160
-0.160
-0.159
-0.158
-0.157
-0.157
-0.156
-0.155
-0.154
-0.154
-0.153
-0.152
-0.151
-0.150
-0.149
-0.149
-0.148
-0.147
-0.146
-0.145
-0.144
-0.143
-0.142
-0.142
-0.141
-0.140
-0.139
-0.138
-0.137
-0.136
-0.136
-0.135
-0.134
-0.133
-0.132
-0.153
-0.154
-0.155
-0.155
-0.156
-0.157
-0.158
-0.158
-0.159
-0.160
-0.160
-0.161
-0.161
-0.162
-0.162
-0.163
-0.163
-0.164
-0.164
-0.165
-0.165
-0.166
-0.166
-0.166
-0.167
-0.167
-0.167
-0.167
-0.168
-0.168
-0.168
-0.168
-0.168
-0.169
-0.169
-0.169
-0.169
-0.169
-0.169
-0.169
-0.169
-0.169
-0.169
-0.169
-0.169
-0.169
-0.169
-0.169
-0.169
-0.169
-0.169
-0.168
-0.168
-0.168
-0.168
-0.168
-0.167
-0.167
-0.167
-0.167
-0.166
-0.166
-0.165
-0.165
-0.165
-0.164
-0.164
-0.163
-0.163
-0.162
-0.162
-0.161
-0.160
-0.160
-0.159
-0.159
-0.158
-0.157
-0.156
-0.156
-0.155
-0.154
-0.153
-0.153
-0.152
-0.151
-0.150
-0.149
-0.149
-0.148
-0.147
-0.146
-0.145
-0.144
-0.143
-0.143
-0.142
-0.141
-0.140
-0.139
-0.138
-0.137
-0.137
-0.136
-0.135
-0.134
-0.133
-0.132
-0.132
-0.152
-0.153
-0.154
-0.154
-0.155
-0.156
-0.157
-0.157
-0.158
-0.158
-0.159
-0.160
-0.160
-0.161
-0.161
-0.162
-0.162
-0.163
-0.163
-0.164
-0.164
-0.164
-0.165
-0.165
-0.165
-0.166
-0.166
-0.166
-0.167
-0.167
-0.167
-0.167
-0.167
-0.167
-0.167
-0.168
-0.168
-0.168
-0.168
-0.168
-0.168
-0.168
-0.168
-0.168
-0.168
-0.168
-0.168
-0.168
-0.168
-0.167
-0.167
-0.167
-0.167
-0.167
-0.167
-0.166
-0.166
-0.166
-0.166
-0.165
-0.165
-0.165
-0.164
-0.164
-0.163
-0.163
-0.163
-0.162
-0.162
-0.161
-0.160
-0.160
-0.159
-0.159
-0.158
-0.157
-0.157
-0.156
-0.155
-0.155
-0.154
-0.153
-0.152
-0.152
-0.151
-0.150
-0.149
-0.148
-0.148
-0.147
-0.146
-0.145
-0.144
-0.143
-0.143
-0.142
-0.141
-0.140
-0.139
-0.138
-0.138
-0.137
-0.136
-0.135
-0.134
-0.133
-0.133
-0.132
-0.131
-0.151
-0.152
-0.153
-0.153
-0.154
-0.155
-0.156
-0.156
-0.157
-0.157
-0.158
-0.159
-0.159
-0.160
-0.160
-0.161
-0.161
-0.162
-0.162
-0.163
-0.163
-0.163
-0.164
-0.164
-0.164
-0.165
-0.165
-0.165
-0.165
-0.166
-0.166
-0.166
-0.166
-0.166
-0.166
-0.166
-0.166
-0.167
-0.167
-0.167
-0.167
-0.167
-0.167
-0.167
-0.167
-0.167
-0.166
-0.166
-0.166
-0.166
-0.166
-0.166
-0.166
-0.166
-0.165
-0.165
-0.165
-0.165
-0.164
-0.164
-0.164
-0.163
-0.163
-0.163
-0.162
-0.162
-0.161
-0.161
-0.160
-0.160
-0.159
-0.159
-0.158
-0.158
-0.157
-0.156
-0.156
-0.155
-0.154
-0.154
-0.153
-0.152
-0.151
-0.151
-0.150
-0.149
-0.148
-0.148
-0.147
-0.146
-0.145
-0.144
-0.144
-0.143
-0.142
-0.141
-0.140
-0.139
-0.139
-0.138
-0.137
-0.136
-0.135
-0.134
-0.134
-0.133
-0.132
-0.131
-0.130
-0.118
-0.119
-0.119
-0.119
-0.120
-0.120
-0.120
-0.121
-0.121
-0.121
-0.122
-0.122
-0.122
-0.122
-0.123
-0.123
-0.123
-0.124
-0.124
-0.124
-0.124
-0.124
-0.125
-0.125
-0.125
-0.125
-0.125
-0.126
-0.126
-0.126
-0.126
-0.126
-0.126
-0.126
-0.126
-0.127
-0.127
-0.127
-0.127
-0.127
-0.127
-0.127
-0.127
-0.127
-0.127
-0.127
-0.127
-0.127
-0.127
-0.127
-0.127
-0.127
-0.127
-0.127
-0.127
-0.126
-0.126
-0.126
-0.126
-0.126
-0.126
-0.126
-0.126
-0.125
-0.125
-0.125
-0.125
-0.125
-0.125
-0.124
-0.124
-0.124
-0.124
-0.123
-0.123
-0.123
-0.123
-0.123
-0.122
-0.122
-0.122
-0.121
-0.121
-0.121
-0.121
-0.120
-0.120
-0.120
-0.119
-0.119
-0.119
-0.119
-0.118
-0.118
-0.118
-0.117
-0.117
-0.117
-0.116
-0.116
-0.116
-0.115
-0.115
-0.115
-0.114
-0.114
-0.114
-0.113
-0.113
-0.119
-0.119
-0.120
-0.120
-0.120
-0.121
-0.121
-0.121
-0.122
-0.122
-0.122
-0.123
-0.123
-0.123
-0.123
-0.124
-0.124
-0.124
-0.124
-0.125
-0.125
-0.125
-0.125
-0.125
-0.126
-0.126
-0.126
-0.126
-0.126
-0.126
-0.127
-0.127
-0.127
-0.127
-0.127
-0.127
-0.127
-0.127
-0.127
-0.127
-0.127
-0.128
-0.128
-0.128
-0.128
-0.128
-0.128
-0.128
-0.128
-0.127
-0.127
-0.127
-0.127
-0.127
-0.127
-0.127
-0.127
-0.127
-0.127
-0.127
-0.126
-0.126
-0.126
-0.126
-0.126
-0.126
-0.125
-0.125
-0.125
-0.125
-0.125
-0.124
-0.124
-0.124
-0.124
-0.124
-0.123
-0.123
-0.123
-0.123
-0.122
-0.122
-0.122
-0.121
-0.121
-0.121
-0.121
-0.120
-0.120
-0.120
-0.119
-0.119
-0.119
-0.118
-0.118
-0.118
-0.117
-0.117
-0.117
-0.116
-0.116
-0.116
-0.115
-0.115
-0.115
-0.114
-0.114
-0.114
-0.113
-0.120
-0.120
-0.120
-0.121
-0.121
-0.121
-0.122
-0.122
-0.122
-0.123
-0.123
-0.123
-0.123
-0.124
-0.124
-0.124
-0.124
-0.125
-0.125
-0.125
-0.125
-0.126
-0.126
-0.126
-0.126
-0.126
-0.127
-0.127
-0.127
-0.127
-0.127
-0.127
-0.128
-0.128
-0.128
-0.128
-0.128
-0.128
-0.128
-0.128
-0.128
-0.128
-0.128
-0.128
-0.128
-0.128
-0.128
-0.128
-0.128
-0.128
-0.128
-0.128
-0.128
-0.128
-0.128
-0.128
-0.128
-0.127
-0.127
-0.127
-0.127
-0.127
-0.127
-0.127
-0.126
-0.126
-0.126
-0.126
-0.126
-0.125
-0.125
-0.125
-0.125
-0.125
-0.124
-0.124
-0.124
-0.124
-0.123
-0.123
-0.123
-0.122
-0.122
-0.122
-0.122
-0.121
-0.121
-0.121
-0.120
-0.120
-0.120
-0.119
-0.119
-0.119
-0.118
-0.118
-0.118
-0.117
-0.117
-0.117
-0.116
-0.116
-0.116
-0.115
-0.115
-0.115
-0.114
-0.114
-0.114
-0.120
-0.120
-0.121
-0.121
-0.121
-0.122
-0.122
-0.122
-0.123
-0.123
-0.123
-0.124
-0.124
-0.124
-0.125
-0.125
-0.125
-0.125
-0.126
-0.126
-0.126
-0.126
-0.127
-0.127
-0.127
-0.127
-0.127
-0.127
-0.128
-0.128
-0.128
-0.128
-0.128
-0.128
-0.128
-0.128
-0.129
-0.129
-0.129
-0.129
-0.129
-0.129
-0.129
-0.129
-0.129
-0.129
-0.129
-0.129
-0.129
-0.129
-0.129
-0.129
-0.129
-0.128
-0.128
-0.128
-0.128
-0.128
-0.128
-0.128
-0.128
-0.127
-0.127
-0.127
-0.127
-0.127
-0.127
-0.126
-0.126
-0.126
-0.126
-0.126
-0.125
-0.125
-0.125
-0.125
-0.124
-0.124
-0.124
-0.123
-0.123
-0.123
-0.123
-0.122
-0.122
-0.122
-0.121
-0.121
-0.121
-0.121
-0.120
-0.120
-0.120
-0.119
-0.119
-0.119
-0.118
-0.118
-0.117
-0.117
-0.117
-0.116
-0.116
-0.116
-0.115
-0.115
-0.115
-0.114
-0.114
-0.121
-0.121
-0.121
-0.122
-0.122
-0.122
-0.123
-0.123
-0.123
-0.124
-0.124
-0.124
-0.125
-0.125
-0.125
-0.125
-0.126
-0.126
-0.126
-0.126
-0.127
-0.127
-0.127
-0.127
-0.128
-0.128
-0.128
-0.128
-0.128
-0.128
-0.129
-0.129
-0.129
-0.129
-0.129
-0.129
-0.129
-0.129
-0.129
-0.129
-0.129
-0.129
-0.129
-0.129
-0.129
-0.129
-0.129
-0.129
-0.129
-0.129
-0.129
-0.129
-0.129
-0.129
-0.129
-0.129
-0.129
-0.129
-0.128
-0.128
-0.128
-0.128
-0.128
-0.128
-0.128
-0.127
-0.127
-0.127
-0.127
-0.127
-0.126
-0.126
-0.126
-0.126
-0.125
-0.125
-0.125
-0.125
-0.124
-0.124
-0.124
-0.123
-0.123
-0.123
-0.123
-0.122
-0.122
-0.122
-0.121
-0.121
-0.121
-0.120
-0.120
-0.120
-0.119
-0.119
-0.119
-0.118
-0.118
-0.118
-0.117
-0.117
-0.116
-0.116
-0.116
-0.115
-0.115
-0.115
-0.114
-0.121
-0.122
-0.122
-0.122
-0.123
-0.123
-0.123
-0.124
-0.124
-0.124
-0.125
-0.125
-0.125
-0.126
-0.126
-0.126
-0.126
-0.127
-0.127
-0.127
-0.127
-0.128
-0.128
-0.128
-0.128
-0.128
-0.129
-0.129
-0.129
-0.129
-0.129
-0.129
-0.129
-0.130
-0.130
-0.130
-0.130
-0.130
-0.130
-0.130
-0.130
-0.130
-0.130
-0.130
-0.130
-0.130
-0.130
-0.130
-0.130
-0.130
-0.130
-0.130
-0.130
-0.130
-0.130
-0.129
-0.129
-0.129
-0.129
-0.129
-0.129
-0.129
-0.128
-0.128
-0.128
-0.128
-0.128
-0.127
-0.127
-0.127
-0.127
-0.127
-0.126
-0.126
-0.126
-0.126
-0.125
-0.125
-0.125
-0.124
-0.124
-0.124
-0.124
-0.123
-0.123
-0.123
-0.122
-0.122
-0.122
-0.121
-0.121
-0.121
-0.120
-0.120
-0.120
-0.119
-0.119
-0.119
-0.118
-0.118
-0.118
-0.117
-0.117
-0.116
-0.116
-0.116
-0.115
-0.115
-0.115
-0.122
-0.122
-0.123
-0.123
-0.123
-0.124
-0.124
-0.124
-0.125
-0.125
-0.125
-0.126
-0.126
-0.126
-0.126
-0.127
-0.127
-0.127
-0.128
-0.128
-0.128
-0.128
-0.128
-0.129
-0.129
-0.129
-0.129
-0.129
-0.130
-0.130
-0.130
-0.130
-0.130
-0.130
-0.130
-0.130
-0.131
-0.131
-0.131
-0.131
-0.131
-0.131
-0.131
-0.131
-0.131
-0.131
-0.131
-0.131
-0.131
-0.131
-0.131
-0.130
-0.130
-0.130
-0.130
-0.130
-0.130
-0.130
-0.130
-0.130
-0.129
-0.129
-0.129
-0.129
-0.129
-0.128
-0.128
-0.128
-0.128
-0.128
-0.127
-0.127
-0.127
-0.127
-0.126
-0.126
-0.126
-0.126
-0.125
-0.125
-0.125
-0.124
-0.124
-0.124
-0.123
-0.123
-0.123
-0.122
-0.122
-0.122
-0.121
-0.121
-0.121
-0.120
-0.120
-0.120
-0.119
-0.119
-0.119
-0.118
-0.118
-0.118
-0.117
-0.117
-0.116
-0.116
-0.116
-0.115
-0.115
-0.122
-0.123
-0.123
-0.123
-0.124
-0.124
-0.125
-0.125
-0.125
-0.126
-0.126
-0.126
-0.127
-0.127
-0.127
-0.127
-0.128
-0.128
-0.128
-0.128
-0.129
-0.129
-0.129
-0.129
-0.130
-0.130
-0.130
-0.130
-0.130
-0.130
-0.131
-0.131
-0.131
-0.131
-0.131
-0.131
-0.131
-0.131
-0.131
-0.131
-0.131
-0.131
-0.131
-0.131
-0.131
-0.131
-0.131
-0.131
-0.131
-0.131
-0.131
-0.131
-0.131
-0.131
-0.131
-0.131
-0.131
-0.130
-0.130
-0.130
-0.130
-0.130
-0.130
-0.129
-0.129
-0.129
-0.129
-0.129
-0.128
-0.128
-0.128
-0.128
-0.127
-0.127
-0.127
-0.127
-0.126
-0.126
-0.126
-0.125
-0.125
-0.125
-0.125
-0.124
-0.124
-0.124
-0.123
-0.123
-0.123
-0.122
-0.122
-0.122
-0.121
-0.121
-0.121
-0.120
-0.120
-0.119
-0.119
-0.119
-0.118
-0.118
-0.118
-0.117
-0.117
-0.116
-0.116
-0.116
-0.115
-0.123
-0.123
-0.124
-0.124
-0.124
-0.125
-0.125
-0.125
-0.126
-0.126
-0.127
-0.127
-0.127
-0.127
-0.128
-0.128
-0.128
-0.129
-0.129
-0.129
-0.129
-0.130
-0.130
-0.130
-0.130
-0.130
-0.131
-0.131
-0.131
-0.131
-0.131
-0.131
-0.131
-0.132
-0.132
-0.132
-0.132
-0.132
-0.132
-0.132
-0.132
-0.132
-0.132
-0.132
-0.132
-0.132
-0.132
-0.132
-0.132
-0.132
-0.132
-0.132
-0.132
-0.132
-0.131
-0.131
-0.131
-0.131
-0.131
-0.131
-0.131
-0.130
-0.130
-0.130
-0.130
-0.130
-0.129
-0.129
-0.129
-0.129
-0.128
-0.128
-0.128
-0.128
-0.127
-0.127
-0.127
-0.127
-0.126
-0.126
-0.126
-0.125
-0.125
-0.125
-0.124
-0.124
-0.124
-0.123
-0.123
-0.123
-0.122
-0.122
-0.122
-0.121
-0.121
-0.121
-0.120
-0.120
-0.119
-0.119
-0.119
-0.118
-0.118
-0.118
-0.117
-0.117
-0.116
-0.116
-0.116
-0.123
-0.124
-0.124
-0.125
-0.125
-0.125
-0.126
-0.126
-0.126
-0.127
-0.127
-0.127
-0.128
-0.128
-0.128
-0.129
-0.129
-0.129
-0.130
-0.130
-0.130
-0.130
-0.130
-0.131
-0.131
-0.131
-0.131
-0.131
-0.132
-0.132
-0.132
-0.132
-0.132
-0.132
-0.132
-0.132
-0.133
-0.133
-0.133
-0.133
-0.133
-0.133
-0.133
-0.133
-0.133
-0.133
-0.133
-0.133
-0.133
-0.133
-0.132
-0.132
-0.132
-0.132
-0.132
-0.132
-0.132
-0.132
-0.132
-0.131
-0.131
-0.131
-0.131
-0.131
-0.130
-0.130
-0.130
-0.130
-0.130
-0.129
-0.129
-0.129
-0.128
-0.128
-0.128
-0.128
-0.127
-0.127
-0.127
-0.126
-0.126
-0.126
-0.126
-0.125
-0.125
-0.125
-0.124
-0.124
-0.123
-0.123
-0.123
-0.122
-0.122
-0.122
-0.121
-0.121
-0.121
-0.120
-0.120
-0.119
-0.119
-0.119
-0.118
-0.118
-0.118
-0.117
-0.117
-0.116
-0.116
-0.124
-0.124
-0.125
-0.125
-0.126
-0.126
-0.126
-0.127
-0.127
-0.127
-0.128
-0.128
-0.128
-0.129
-0.129
-0.129
-0.130
-0.130
-0.130
-0.130
-0.131
-0.131
-0.131
-0.131
-0.132
-0.132
-0.132
-0.132
-0.132
-0.132
-0.133
-0.133
-0.133
-0.133
-0.133
-0.133
-0.133
-0.133
-0.133
-0.133
-0.133
-0.133
-0.133
-0.133
-0.133
-0.133
-0.133
-0.133
-0.133
-0.133
-0.133
-0.133
-0.133
-0.133
-0.133
-0.133
-0.132
-0.132
-0.132
-0.132
-0.132
-0.132
-0.131
-0.131
-0.131
-0.131
-0.131
-0.130
-0.130
-0.130
-0.130
-0.129
-0.129
-0.129
-0.128
-0.128
-0.128
-0.128
-0.127
-0.127
-0.127
-0.126
-0.126
-0.126
-0.125
-0.125
-0.125
-0.124
-0.124
-0.124
-0.123
-0.123
-0.122
-0.122
-0.122
-0.121
-0.121
-0.121
-0.120
-0.120
-0.119
-0.119
-0.119
-0.118
-0.118
-0.118
-0.117
-0.117
-0.116
-0.125
-0.125
-0.125
-0.126
-0.126
-0.127
-0.127
-0.127
-0.128
-0.128
-0.128
-0.129
-0.129
-0.129
-0.130
-0.130
-0.130
-0.131
-0.131
-0.131
-0.131
-0.132
-0.132
-0.132
-0.132
-0.132
-0.133
-0.133
-0.133
-0.133
-0.133
-0.133
-0.134
-0.134
-0.134
-0.134
-0.134
-0.134
-0.134
-0.134
-0.134
-0.134
-0.134
-0.134
-0.134
-0.134
-0.134
-0.134
-0.134
-0.134
-0.134
-0.134
-0.134
-0.133
-0.133
-0.133
-0.133
-0.133
-0.133
-0.133
-0.132
-0.132
-0.132
-0.132
-0.132
-0.131
-0.131
-0.131
-0.131
-0.130
-0.130
-0.130
-0.130
-0.129
-0.129
-0.129
-0.128
-0.128
-0.128
-0.127
-0.127
-0.127
-0.126
-0.126
-0.126
-0.125
-0.125
-0.125
-0.124
-0.124
-0.124
-0.123
-0.123
-0.123
-0.122
-0.122
-0.121
-0.121
-0.121
-0.120
-0.120
-0.119
-0.119
-0.119
-0.118
-0.118
-0.117
-0.117
-0.117
-0.125
-0.126
-0.126
-0.126
-0.127
-0.127
-0.128
-0.128
-0.128
-0.129
-0.129
-0.129
-0.130
-0.130
-0.130
-0.131
-0.131
-0.131
-0.132
-0.132
-0.132
-0.132
-0.133
-0.133
-0.133
-0.133
-0.133
-0.134
-0.134
-0.134
-0.134
-0.134
-0.134
-0.134
-0.134
-0.135
-0.135
-0.135
-0.135
-0.135
-0.135
-0.135
-0.135
-0.135
-0.135
-0.135
-0.135
-0.135
-0.135
-0.135
-0.134
-0.134
-0.134
-0.134
-0.134
-0.134
-0.134
-0.134
-0.133
-0.133
-0.133
-0.133
-0.133
-0.132
-0.132
-0.132
-0.132
-0.131
-0.131
-0.131
-0.131
-0.130
-0.130
-0.130
-0.130
-0.129
-0.129
-0.129
-0.128
-0.128
-0.128
-0.127
-0.127
-0.127
-0.126
-0.126
-0.126
-0.125
-0.125
-0.124
-0.124
-0.124
-0.123
-0.123
-0.123
-0.122
-0.122
-0.121
-0.121
-0.121
-0.120
-0.120
-0.119
-0.119
-0.119
-0.118
-0.118
-0.117
-0.117
-0.126
-0.126
-0.127
-0.127
-0.127
-0.128
-0.128
-0.129
-0.129
-0.129
-0.130
-0.130
-0.130
-0.131
-0.131
-0.131
-0.132
-0.132
-0.132
-0.132
-0.133
-0.133
-0.133
-0.133
-0.134
-0.134
-0.134
-0.134
-0.134
-0.135
-0.135
-0.135
-0.135
-0.135
-0.135
-0.135
-0.135
-0.135
-0.135
-0.135
-0.136
-0.136
-0.136
-0.136
-0.136
-0.135
-0.135
-0.135
-0.135
-0.135
-0.135
-0.135
-0.135
-0.135
-0.135
-0.135
-0.134
-0.134
-0.134
-0.134
-0.134
-0.133
-0.133
-0.133
-0.133
-0.133
-0.132
-0.132
-0.132
-0.131
-0.131
-0.131
-0.131
-0.130
-0.130
-0.130
-0.129
-0.129
-0.129
-0.128
-0.128
-0.128
-0.127
-0.127
-0.127
-0.126
-0.126
-0.126
-0.125
-0.125
-0.125
-0.124
-0.124
-0.123
-0.123
-0.123
-0.122
-0.122
-0.121
-0.121
-0.121
-0.120
-0.120
-0.119
-0.119
-0.119
-0.118
-0.118
-0.117
-0.126
-0.127
-0.127
-0.128
-0.128
-0.129
-0.129
-0.129
-0.130
-0.130
-0.130
-0.131
-0.131
-0.131
-0.132
-0.132
-0.132
-0.133
-0.133
-0.133
-0.133
-0.134
-0.134
-0.134
-0.134
-0.135
-0.135
-0.135
-0.135
-0.135
-0.135
-0.136
-0.136
-0.136
-0.136
-0.136
-0.136
-0.136
-0.136
-0.136
-0.136
-0.136
-0.136
-0.136
-0.136
-0.136
-0.136
-0.136
-0.136
-0.136
-0.136
-0.136
-0.136
-0.135
-0.135
-0.135
-0.135
-0.135
-0.135
-0.134
-0.134
-0.134
-0.134
-0.134
-0.133
-0.133
-0.133
-0.133
-0.132
-0.132
-0.132
-0.131
-0.131
-0.131
-0.131
-0.130
-0.130
-0.130
-0.129
-0.129
-0.129
-0.128
-0.128
-0.128
-0.127
-0.127
-0.126
-0.126
-0.126
-0.125
-0.125
-0.125
-0.124
-0.124
-0.123
-0.123
-0.123
-0.122
-0.122
-0.121
-0.121
-0.121
-0.120
-0.120
-0.119
-0.119
-0.119
-0.118
-0.118
-0.127
-0.128
-0.128
-0.128
-0.129
-0.129
-0.130
-0.130
-0.130
-0.131
-0.131
-0.131
-0.132
-0.132
-0.132
-0.133
-0.133
-0.133
-0.134
-0.134
-0.134
-0.134
-0.135
-0.135
-0.135
-0.135
-0.136
-0.136
-0.136
-0.136
-0.136
-0.136
-0.136
-0.137
-0.137
-0.137
-0.137
-0.137
-0.137
-0.137
-0.137
-0.137
-0.137
-0.137
-0.137
-0.137
-0.137
-0.137
-0.137
-0.137
-0.136
-0.136
-0.136
-0.136
-0.136
-0.136
-0.136
-0.135
-0.135
-0.135
-0.135
-0.135
-0.134
-0.134
-0.134
-0.134
-0.133
-0.133
-0.133
-0.133
-0.132
-0.132
-0.132
-0.131
-0.131
-0.131
-0.130
-0.130
-0.130
-0.129
-0.129
-0.129
-0.128
-0.128
-0.128
-0.127
-0.127
-0.127
-0.126
-0.126
-0.125
-0.125
-0.125
-0.124
-0.124
-0.123
-0.123
-0.123
-0.122
-0.122
-0.121
-0.121
-0.121
-0.120
-0.120
-0.119
-0.119
-0.118
-0.118
-0.128
-0.128
-0.129
-0.129
-0.129
-0.130
-0.130
-0.131
-0.131
-0.131
-0.132
-0.132
-0.132
-0.133
-0.133
-0.133
-0.134
-0.134
-0.134
-0.135
-0.135
-0.135
-0.135
-0.136
-0.136
-0.136
-0.136
-0.136
-0.137
-0.137
-0.137
-0.137
-0.137
-0.137
-0.137
-0.137
-0.138
-0.138
-0.138
-0.138
-0.138
-0.138
-0.138
-0.138
-0.138
-0.138
-0.138
-0.137
-0.137
-0.137
-0.137
-0.137
-0.137
-0.137
-0.137
-0.136
-0.136
-0.136
-0.136
-0.136
-0.136
-0.135
-0.135
-0.135
-0.135
-0.134
-0.134
-0.134
-0.133
-0.133
-0.133
-0.133
-0.132
-0.132
-0.132
-0.131
-0.131
-0.131
-0.130
-0.130
-0.130
-0.129
-0.129
-0.128
-0.128
-0.128
-0.127
-0.127
-0.127
-0.126
-0.126
-0.125
-0.125
-0.125
-0.124
-0.124
-0.123
-0.123
-0.123
-0.122
-0.122
-0.121
-0.121
-0.120
-0.120
-0.120
-0.119
-0.119
-0.118
-0.128
-0.129
-0.129
-0.130
-0.130
-0.130
-0.131
-0.131
-0.132
-0.132
-0.132
-0.133
-0.133
-0.133
-0.134
-0.134
-0.134
-0.135
-0.135
-0.135
-0.136
-0.136
-0.136
-0.136
-0.137
-0.137
-0.137
-0.137
-0.137
-0.138
-0.138
-0.138
-0.138
-0.138
-0.138
-0.138
-0.138
-0.138
-0.138
-0.138
-0.138
-0.138
-0.138
-0.138
-0.138
-0.138
-0.138
-0.138
-0.138
-0.138
-0.138
-0.138
-0.138
-0.137
-0.137
-0.137
-0.137
-0.137
-0.137
-0.136
-0.136
-0.136
-0.136
-0.135
-0.135
-0.135
-0.135
-0.134
-0.134
-0.134
-0.133
-0.133
-0.133
-0.133
-0.132
-0.132
-0.132
-0.131
-0.131
-0.130
-0.130
-0.130
-0.129
-0.129
-0.129
-0.128
-0.128
-0.127
-0.127
-0.127
-0.126
-0.126
-0.125
-0.125
-0.125
-0.124
-0.124
-0.123
-0.123
-0.123
-0.122
-0.122
-0.121
-0.121
-0.120
-0.120
-0.120
-0.119
-0.119
-0.129
-0.129
-0.130
-0.130
-0.131
-0.131
-0.132
-0.132
-0.132
-0.133
-0.133
-0.133
-0.134
-0.134
-0.135
-0.135
-0.135
-0.136
-0.136
-0.136
-0.136
-0.137
-0.137
-0.137
-0.137
-0.138
-0.138
-0.138
-0.138
-0.138
-0.138
-0.139
-0.139
-0.139
-0.139
-0.139
-0.139
-0.139
-0.139
-0.139
-0.139
-0.139
-0.139
-0.139
-0.139
-0.139
-0.139
-0.139
-0.139
-0.139
-0.139
-0.138
-0.138
-0.138
-0.138
-0.138
-0.138
-0.137
-0.137
-0.137
-0.137
-0.137
-0.136
-0.136
-0.136
-0.136
-0.135
-0.135
-0.135
-0.134
-0.134
-0.134
-0.133
-0.133
-0.133
-0.132
-0.132
-0.132
-0.131
-0.131
-0.131
-0.130
-0.130
-0.129
-0.129
-0.129
-0.128
-0.128
-0.127
-0.127
-0.127
-0.126
-0.126
-0.125
-0.125
-0.125
-0.124
-0.124
-0.123
-0.123
-0.122
-0.122
-0.122
-0.121
-0.121
-0.120
-0.120
-0.119
-0.119
-0.130
-0.130
-0.130
-0.131
-0.131
-0.132
-0.132
-0.133
-0.133
-0.133
-0.134
-0.134
-0.135
-0.135
-0.135
-0.136
-0.136
-0.136
-0.137
-0.137
-0.137
-0.137
-0.138
-0.138
-0.138
-0.138
-0.139
-0.139
-0.139
-0.139
-0.139
-0.139
-0.139
-0.140
-0.140
-0.140
-0.140
-0.140
-0.140
-0.140
-0.140
-0.140
-0.140
-0.140
-0.140
-0.140
-0.140
-0.140
-0.140
-0.139
-0.139
-0.139
-0.139
-0.139
-0.139
-0.139
-0.138
-0.138
-0.138
-0.138
-0.137
-0.137
-0.137
-0.137
-0.136
-0.136
-0.136
-0.136
-0.135
-0.135
-0.135
-0.134
-0.134
-0.134
-0.133
-0.133
-0.133
-0.132
-0.132
-0.131
-0.131
-0.131
-0.130
-0.130
-0.130
-0.129
-0.129
-0.128
-0.128
-0.128
-0.127
-0.127
-0.126
-0.126
-0.125
-0.125
-0.125
-0.124
-0.124
-0.123
-0.123
-0.122
-0.122
-0.122
-0.121
-0.121
-0.120
-0.120
-0.119
-0.130
-0.131
-0.131
-0.132
-0.132
-0.132
-0.133
-0.133
-0.134
-0.134
-0.135
-0.135
-0.135
-0.136
-0.136
-0.136
-0.137
-0.137
-0.137
-0.138
-0.138
-0.138
-0.138
-0.139
-0.139
-0.139
-0.139
-0.140
-0.140
-0.140
-0.140
-0.140
-0.140
-0.140
-0.140
-0.141
-0.141
-0.141
-0.141
-0.141
-0.141
-0.141
-0.141
-0.141
-0.141
-0.141
-0.140
-0.140
-0.140
-0.140
-0.140
-0.140
-0.140
-0.140
-0.139
-0.139
-0.139
-0.139
-0.139
-0.138
-0.138
-0.138
-0.138
-0.137
-0.137
-0.137
-0.136
-0.136
-0.136
-0.136
-0.135
-0.135
-0.135
-0.134
-0.134
-0.133
-0.133
-0.133
-0.132
-0.132
-0.132
-0.131
-0.131
-0.130
-0.130
-0.130
-0.129
-0.129
-0.128
-0.128
-0.128
-0.127
-0.127
-0.126
-0.126
-0.125
-0.125
-0.125
-0.124
-0.124
-0.123
-0.123
-0.122
-0.122
-0.121
-0.121
-0.121
-0.120
-0.120
-0.131
-0.131
-0.132
-0.132
-0.133
-0.133
-0.134
-0.134
-0.134
-0.135
-0.135
-0.136
-0.136
-0.136
-0.137
-0.137
-0.137
-0.138
-0.138
-0.138
-0.139
-0.139
-0.139
-0.139
-0.140
-0.140
-0.140
-0.140
-0.140
-0.141
-0.141
-0.141
-0.141
-0.141
-0.141
-0.141
-0.141
-0.141
-0.141
-0.141
-0.142
-0.141
-0.141
-0.141
-0.141
-0.141
-0.141
-0.141
-0.141
-0.141
-0.141
-0.141
-0.140
-0.140
-0.140
-0.140
-0.140
-0.140
-0.139
-0.139
-0.139
-0.139
-0.138
-0.138
-0.138
-0.137
-0.137
-0.137
-0.136
-0.136
-0.136
-0.135
-0.135
-0.135
-0.134
-0.134
-0.134
-0.133
-0.133
-0.133
-0.132
-0.132
-0.131
-0.131
-0.130
-0.130
-0.130
-0.129
-0.129
-0.128
-0.128
-0.128
-0.127
-0.127
-0.126
-0.126
-0.125
-0.125
-0.124
-0.124
-0.124
-0.123
-0.123
-0.122
-0.122
-0.121
-0.121
-0.120
-0.120
-0.132
-0.132
-0.132
-0.133
-0.133
-0.134
-0.134
-0.135
-0.135
-0.136
-0.136
-0.136
-0.137
-0.137
-0.138
-0.138
-0.138
-0.139
-0.139
-0.139
-0.139
-0.140
-0.140
-0.140
-0.140
-0.141
-0.141
-0.141
-0.141
-0.141
-0.142
-0.142
-0.142
-0.142
-0.142
-0.142
-0.142
-0.142
-0.142
-0.142
-0.142
-0.142
-0.142
-0.142
-0.142
-0.142
-0.142
-0.142
-0.142
-0.142
-0.142
-0.141
-0.141
-0.141
-0.141
-0.141
-0.140
-0.140
-0.140
-0.140
-0.139
-0.139
-0.139
-0.139
-0.138
-0.138
-0.138
-0.137
-0.137
-0.137
-0.136
-0.136
-0.136
-0.135
-0.135
-0.135
-0.134
-0.134
-0.133
-0.133
-0.133
-0.132
-0.132
-0.131
-0.131
-0.131
-0.130
-0.130
-0.129
-0.129
-0.128
-0.128
-0.128
-0.127
-0.127
-0.126
-0.126
-0.125
-0.125
-0.124
-0.124
-0.124
-0.123
-0.123
-0.122
-0.122
-0.121
-0.121
-0.120
-0.132
-0.133
-0.133
-0.134
-0.134
-0.135
-0.135
-0.135
-0.136
-0.136
-0.137
-0.137
-0.138
-0.138
-0.138
-0.139
-0.139
-0.139
-0.140
-0.140
-0.140
-0.141
-0.141
-0.141
-0.141
-0.142
-0.142
-0.142
-0.142
-0.142
-0.142
-0.143
-0.143
-0.143
-0.143
-0.143
-0.143
-0.143
-0.143
-0.143
-0.143
-0.143
-0.143
-0.143
-0.143
-0.143
-0.143
-0.143
-0.143
-0.142
-0.142
-0.142
-0.142
-0.142
-0.142
-0.141
-0.141
-0.141
-0.141
-0.140
-0.140
-0.140
-0.140
-0.139
-0.139
-0.139
-0.138
-0.138
-0.138
-0.137
-0.137
-0.137
-0.136
-0.136
-0.136
-0.135
-0.135
-0.134
-0.134
-0.134
-0.133
-0.133
-0.132
-0.132
-0.131
-0.131
-0.131
-0.130
-0.130
-0.129
-0.129
-0.128
-0.128
-0.128
-0.127
-0.127
-0.126
-0.126
-0.125
-0.125
-0.124
-0.124
-0.123
-0.123
-0.123
-0.122
-0.122
-0.121
-0.121
-0.133
-0.133
-0.134
-0.134
-0.135
-0.135
-0.136
-0.136
-0.137
-0.137
-0.137
-0.138
-0.138
-0.139
-0.139
-0.139
-0.140
-0.140
-0.140
-0.141
-0.141
-0.141
-0.142
-0.142
-0.142
-0.142
-0.143
-0.143
-0.143
-0.143
-0.143
-0.143
-0.144
-0.144
-0.144
-0.144
-0.144
-0.144
-0.144
-0.144
-0.144
-0.144
-0.144
-0.144
-0.144
-0.144
-0.144
-0.143
-0.143
-0.143
-0.143
-0.143
-0.143
-0.143
-0.142
-0.142
-0.142
-0.142
-0.141
-0.141
-0.141
-0.141
-0.140
-0.140
-0.140
-0.139
-0.139
-0.139
-0.138
-0.138
-0.138
-0.137
-0.137
-0.136
-0.136
-0.136
-0.135
-0.135
-0.134
-0.134
-0.134
-0.133
-0.133
-0.132
-0.132
-0.132
-0.131
-0.131
-0.130
-0.130
-0.129
-0.129
-0.128
-0.128
-0.127
-0.127
-0.127
-0.126
-0.126
-0.125
-0.125
-0.124
-0.124
-0.123
-0.123
-0.122
-0.122
-0.121
-0.121
-0.134
-0.134
-0.135
-0.135
-0.136
-0.136
-0.136
-0.137
-0.137
-0.138
-0.138
-0.139
-0.139
-0.139
-0.140
-0.140
-0.141
-0.141
-0.141
-0.142
-0.142
-0.142
-0.142
-0.143
-0.143
-0.143
-0.143
-0.144
-0.144
-0.144
-0.144
-0.144
-0.144
-0.144
-0.145
-0.145
-0.145
-0.145
-0.145
-0.145
-0.145
-0.145
-0.145
-0.145
-0.145
-0.144
-0.144
-0.144
-0.144
-0.144
-0.144
-0.144
-0.143
-0.143
-0.143
-0.143
-0.143
-0.142
-0.142
-0.142
-0.142
-0.141
-0.141
-0.141
-0.140
-0.140
-0.140
-0.139
-0.139
-0.139
-0.138
-0.138
-0.137
-0.137
-0.137
-0.136
-0.136
-0.135
-0.135
-0.135
-0.134
-0.134
-0.133
-0.133
-0.132
-0.132
-0.132
-0.131
-0.131
-0.130
-0.130
-0.129
-0.129
-0.128
-0.128
-0.127
-0.127
-0.126
-0.126
-0.126
-0.125
-0.125
-0.124
-0.124
-0.123
-0.123
-0.122
-0.122
-0.121
-0.134
-0.135
-0.135
-0.136
-0.136
-0.137
-0.137
-0.138
-0.138
-0.139
-0.139
-0.139
-0.140
-0.140
-0.141
-0.141
-0.141
-0.142
-0.142
-0.142
-0.143
-0.143
-0.143
-0.144
-0.144
-0.144
-0.144
-0.144
-0.145
-0.145
-0.145
-0.145
-0.145
-0.145
-0.145
-0.146
-0.146
-0.146
-0.146
-0.146
-0.146
-0.146
-0.146
-0.145
-0.145
-0.145
-0.145
-0.145
-0.145
-0.145
-0.145
-0.144
-0.144
-0.144
-0.144
-0.144
-0.143
-0.143
-0.143
-0.143
-0.142
-0.142
-0.142
-0.141
-0.141
-0.141
-0.140
-0.140
-0.140
-0.139
-0.139
-0.138
-0.138
-0.138
-0.137
-0.137
-0.136
-0.136
-0.136
-0.135
-0.135
-0.134
-0.134
-0.133
-0.133
-0.132
-0.132
-0.132
-0.131
-0.131
-0.130
-0.130
-0.129
-0.129
-0.128
-0.128
-0.127
-0.127
-0.126
-0.126
-0.125
-0.125
-0.124
-0.124
-0.124
-0.123
-0.123
-0.122
-0.122
-0.135
-0.135
-0.136
-0.136
-0.137
-0.137
-0.138
-0.138
-0.139
-0.139
-0.140
-0.140
-0.141
-0.141
-0.141
-0.142
-0.142
-0.143
-0.143
-0.143
-0.144
-0.144
-0.144
-0.144
-0.145
-0.145
-0.145
-0.145
-0.146
-0.146
-0.146
-0.146
-0.146
-0.146
-0.146
-0.146
-0.146
-0.146
-0.146
-0.146
-0.146
-0.146
-0.146
-0.146
-0.146
-0.146
-0.146
-0.146
-0.146
-0.146
-0.145
-0.145
-0.145
-0.145
-0.145
-0.144
-0.144
-0.144
-0.144
-0.143
-0.143
-0.143
-0.142
-0.142
-0.142
-0.141
-0.141
-0.141
-0.140
-0.140
-0.139
-0.139
-0.139
-0.138
-0.138
-0.137
-0.137
-0.137
-0.136
-0.136
-0.135
-0.135
-0.134
-0.134
-0.133
-0.133
-0.133
-0.132
-0.132
-0.131
-0.131
-0.130
-0.130
-0.129
-0.129
-0.128
-0.128
-0.127
-0.127
-0.126
-0.126
-0.125
-0.125
-0.124
-0.124
-0.123
-0.123
-0.122
-0.122
-0.136
-0.136
-0.137
-0.137
-0.138
-0.138
-0.139
-0.139
-0.140
-0.140
-0.141
-0.141
-0.141
-0.142
-0.142
-0.143
-0.143
-0.143
-0.144
-0.144
-0.144
-0.145
-0.145
-0.145
-0.146
-0.146
-0.146
-0.146
-0.146
-0.147
-0.147
-0.147
-0.147
-0.147
-0.147
-0.147
-0.147
-0.147
-0.147
-0.147
-0.147
-0.147
-0.147
-0.147
-0.147
-0.147
-0.147
-0.147
-0.147
-0.146
-0.146
-0.146
-0.146
-0.146
-0.145
-0.145
-0.145
-0.145
-0.144
-0.144
-0.144
-0.143
-0.143
-0.143
-0.142
-0.142
-0.142
-0.141
-0.141
-0.141
-0.140
-0.140
-0.139
-0.139
-0.138
-0.138
-0.138
-0.137
-0.137
-0.136
-0.136
-0.135
-0.135
-0.134
-0.134
-0.133
-0.133
-0.133
-0.132
-0.132
-0.131
-0.131
-0.130
-0.130
-0.129
-0.129
-0.128
-0.128
-0.127
-0.127
-0.126
-0.126
-0.125
-0.125
-0.124
-0.124
-0.123
-0.123
-0.122
-0.136
-0.137
-0.137
-0.138
-0.138
-0.139
-0.139
-0.140
-0.140
-0.141
-0.141
-0.142
-0.142
-0.143
-0.143
-0.144
-0.144
-0.144
-0.145
-0.145
-0.145
-0.146
-0.146
-0.146
-0.146
-0.147
-0.147
-0.147
-0.147
-0.148
-0.148
-0.148
-0.148
-0.148
-0.148
-0.148
-0.148
-0.148
-0.148
-0.148
-0.148
-0.148
-0.148
-0.148
-0.148
-0.148
-0.148
-0.148
-0.147
-0.147
-0.147
-0.147
-0.147
-0.146
-0.146
-0.146
-0.146
-0.145
-0.145
-0.145
-0.144
-0.144
-0.144
-0.143
-0.143
-0.143
-0.142
-0.142
-0.142
-0.141
-0.141
-0.140
-0.140
-0.139
-0.139
-0.139
-0.138
-0.138
-0.137
-0.137
-0.136
-0.136
-0.135
-0.135
-0.134
-0.134
-0.133
-0.133
-0.133
-0.132
-0.132
-0.131
-0.131
-0.130
-0.130
-0.129
-0.129
-0.128
-0.128
-0.127
-0.127
-0.126
-0.126
-0.125
-0.125
-0.124
-0.124
-0.123
-0.123
-0.137
-0.138
-0.138
-0.139
-0.139
-0.140
-0.140
-0.141
-0.141
-0.142
-0.142
-0.143
-0.143
-0.144
-0.144
-0.144
-0.145
-0.145
-0.146
-0.146
-0.146
-0.147
-0.147
-0.147
-0.147
-0.148
-0.148
-0.148
-0.148
-0.148
-0.149
-0.149
-0.149
-0.149
-0.149
-0.149
-0.149
-0.149
-0.149
-0.149
-0.149
-0.149
-0.149
-0.149
-0.149
-0.149
-0.149
-0.148
-0.148
-0.148
-0.148
-0.148
-0.147
-0.147
-0.147
-0.147
-0.146
-0.146
-0.146
-0.146
-0.145
-0.145
-0.145
-0.144
-0.144
-0.143
-0.143
-0.143
-0.142
-0.142
-0.141
-0.141
-0.141
-0.140
-0.140
-0.139
-0.139
-0.138
-0.138
-0.137
-0.137
-0.136
-0.136
-0.135
-0.135
-0.134
-0.134
-0.133
-0.133
-0.132
-0.132
-0.131
-0.131
-0.130
-0.130
-0.129
-0.129
-0.128
-0.128
-0.127
-0.127
-0.126
-0.126
-0.125
-0.125
-0.124
-0.124
-0.123
-0.123
-0.138
-0.138
-0.139
-0.139
-0.140
-0.141
-0.141
-0.142
-0.142
-0.143
-0.143
-0.144
-0.144
-0.144
-0.145
-0.145
-0.146
-0.146
-0.146
-0.147
-0.147
-0.147
-0.148
-0.148
-0.148
-0.149
-0.149
-0.149
-0.149
-0.149
-0.150
-0.150
-0.150
-0.150
-0.150
-0.150
-0.150
-0.150
-0.150
-0.150
-0.150
-0.150
-0.150
-0.150
-0.150
-0.150
-0.150
-0.149
-0.149
-0.149
-0.149
-0.149
-0.148
-0.148
-0.148
-0.148
-0.147
-0.147
-0.147
-0.146
-0.146
-0.146
-0.145
-0.145
-0.145
-0.144
-0.144
-0.143
-0.143
-0.143
-0.142
-0.142
-0.141
-0.141
-0.140
-0.140
-0.139
-0.139
-0.138
-0.138
-0.137
-0.137
-0.136
-0.136
-0.135
-0.135
-0.134
-0.134
-0.133
-0.133
-0.132
-0.132
-0.131
-0.131
-0.130
-0.130
-0.129
-0.129
-0.128
-0.128
-0.127
-0.127
-0.126
-0.126
-0.125
-0.125
-0.124
-0.124
-0.123
-0.139
-0.139
-0.140
-0.140
-0.141
-0.141
-0.142
-0.142
-0.143
-0.143
-0.144
-0.144
-0.145
-0.145
-0.146
-0.146
-0.147
-0.147
-0.147
-0.148
-0.148
-0.148
-0.149
-0.149
-0.149
-0.150
-0.150
-0.150
-0.150
-0.150
-0.151
-0.151
-0.151
-0.151
-0.151
-0.151
-0.151
-0.151
-0.151
-0.151
-0.151
-0.151
-0.151
-0.151
-0.151
-0.151
-0.150
-0.150
-0.150
-0.150
-0.150
-0.149
-0.149
-0.149
-0.149
-0.148
-0.148
-0.148
-0.147
-0.147
-0.147
-0.146
-0.146
-0.146
-0.145
-0.145
-0.144
-0.144
-0.144
-0.143
-0.143
-0.142
-0.142
-0.141
-0.141
-0.140
-0.140
-0.139
-0.139
-0.139
-0.138
-0.138
-0.137
-0.137
-0.136
-0.135
-0.135
-0.134
-0.134
-0.133
-0.133
-0.132
-0.132
-0.131
-0.131
-0.130
-0.130
-0.129
-0.129
-0.128
-0.128
-0.127
-0.127
-0.126
-0.126
-0.125
-0.125
-0.124
-0.124
-0.139
-0.140
-0.140
-0.141
-0.142
-0.142
-0.143
-0.143
-0.144
-0.144
-0.145
-0.145
-0.146
-0.146
-0.147
-0.147
-0.148
-0.148
-0.148
-0.149
-0.149
-0.149
-0.150
-0.150
-0.150
-0.151
-0.151
-0.151
-0.151
-0.151
-0.152
-0.152
-0.152
-0.152
-0.152
-0.152
-0.152
-0.152
-0.152
-0.152
-0.152
-0.152
-0.152
-0.152
-0.152
-0.152
-0.151
-0.151
-0.151
-0.151
-0.151
-0.150
-0.150
-0.150
-0.150
-0.149
-0.149
-0.149
-0.148
-0.148
-0.148
-0.147
-0.147
-0.146
-0.146
-0.146
-0.145
-0.145
-0.144
-0.144
-0.143
-0.143
-0.143
-0.142
-0.142
-0.141
-0.141
-0.140
-0.140
-0.139
-0.139
-0.138
-0.138
-0.137
-0.137
-0.136
-0.136
-0.135
-0.134
-0.134
-0.133
-0.133
-0.132
-0.132
-0.131
-0.131
-0.130
-0.130
-0.129
-0.129
-0.128
-0.128
-0.127
-0.127
-0.126
-0.125
-0.125
-0.124
-0.124
-0.140
-0.141
-0.141
-0.142
-0.142
-0.143
-0.144
-0.144
-0.145
-0.145
-0.146
-0.146
-0.147
-0.147
-0.148
-0.148
-0.148
-0.149
-0.149
-0.150
-0.150
-0.150
-0.151
-0.151
-0.151
-0.152
-0.152
-0.152
-0.152
-0.152
-0.153
-0.153
-0.153
-0.153
-0.153
-0.153
-0.153
-0.153
-0.153
-0.153
-0.153
-0.153
-0.153
-0.153
-0.153
-0.152
-0.152
-0.152
-0.152
-0.152
-0.151
-0.151
-0.151
-0.151
-0.150
-0.150
-0.150
-0.149
-0.149
-0.149
-0.148
-0.148
-0.148
-0.147
-0.147
-0.146
-0.146
-0.145
-0.145
-0.145
-0.144
-0.144
-0.143
-0.143
-0.142
-0.142
-0.141
-0.141
-0.140
-0.140
-0.139
-0.139
-0.138
-0.138
-0.137
-0.137
-0.136
-0.135
-0.135
-0.134
-0.134
-0.133
-0.133
-0.132
-0.132
-0.131
-0.131
-0.130
-0.130
-0.129
-0.128
-0.128
-0.127
-0.127
-0.126
-0.126
-0.125
-0.125
-0.124
-0.141
-0.141
-0.142
-0.143
-0.143
-0.144
-0.144
-0.145
-0.145
-0.146
-0.147
-0.147
-0.148
-0.148
-0.149
-0.149
-0.149
-0.150
-0.150
-0.151
-0.151
-0.151
-0.152
-0.152
-0.152
-0.153
-0.153
-0.153
-0.153
-0.153
-0.154
-0.154
-0.154
-0.154
-0.154
-0.154
-0.154
-0.154
-0.154
-0.154
-0.154
-0.154
-0.154
-0.154
-0.154
-0.153
-0.153
-0.153
-0.153
-0.153
-0.152
-0.152
-0.152
-0.152
-0.151
-0.151
-0.151
-0.150
-0.150
-0.150
-0.149
-0.149
-0.148
-0.148
-0.148
-0.147
-0.147
-0.146
-0.146
-0.145
-0.145
-0.144
-0.144
-0.143
-0.143
-0.142
-0.142
-0.141
-0.141
-0.140
-0.140
-0.139
-0.139
-0.138
-0.138
-0.137
-0.137
-0.136
-0.135
-0.135
-0.134
-0.134
-0.133
-0.133
-0.132
-0.132
-0.131
-0.131
-0.130
-0.129
-0.129
-0.128
-0.128
-0.127
-0.127
-0.126
-0.126
-0.125
-0.125
-0.142
-0.142
-0.143
-0.143
-0.144
-0.145
-0.145
-0.146
-0.146
-0.147
-0.147
-0.148
-0.149
-0.149
-0.150
-0.150
-0.150
-0.151
-0.151
-0.152
-0.152
-0.152
-0.153
-0.153
-0.153
-0.154
-0.154
-0.154
-0.154
-0.155
-0.155
-0.155
-0.155
-0.155
-0.155
-0.155
-0.155
-0.155
-0.155
-0.155
-0.155
-0.155
-0.155
-0.155
-0.155
-0.154
-0.154
-0.154
-0.154
-0.154
-0.153
-0.153
-0.153
-0.153
-0.152
-0.152
-0.152
-0.151
-0.151
-0.150
-0.150
-0.150
-0.149
-0.149
-0.148
-0.148
-0.147
-0.147
-0.147
-0.146
-0.146
-0.145
-0.145
-0.144
-0.144
-0.143
-0.143
-0.142
-0.141
-0.141
-0.140
-0.140
-0.139
-0.139
-0.138
-0.138
-0.137
-0.137
-0.136
-0.135
-0.135
-0.134
-0.134
-0.133
-0.133
-0.132
-0.132
-0.131
-0.130
-0.130
-0.129
-0.129
-0.128
-0.128
-0.127
-0.127
-0.126
-0.125
-0.125
-0.142
-0.143
-0.144
-0.144
-0.145
-0.145
-0.146
-0.147
-0.147
-0.148
-0.148
-0.149
-0.149
-0.150
-0.150
-0.151
-0.151
-0.152
-0.152
-0.153
-0.153
-0.153
-0.154
-0.154
-0.154
-0.155
-0.155
-0.155
-0.155
-0.156
-0.156
-0.156
-0.156
-0.156
-0.156
-0.156
-0.156
-0.156
-0.156
-0.156
-0.156
-0.156
-0.156
-0.156
-0.156
-0.155
-0.155
-0.155
-0.155
-0.155
-0.154
-0.154
-0.154
-0.153
-0.153
-0.153
-0.152
-0.152
-0.152
-0.151
-0.151
-0.150
-0.150
-0.150
-0.149
-0.149
-0.148
-0.148
-0.147
-0.147
-0.146
-0.146
-0.145
-0.145
-0.144
-0.144
-0.143
-0.143
-0.142
-0.142
-0.141
-0.140
-0.140
-0.139
-0.139
-0.138
-0.138
-0.137
-0.137
-0.136
-0.135
-0.135
-0.134
-0.134
-0.133
-0.133
-0.132
-0.131
-0.131
-0.130
-0.130
-0.129
-0.129
-0.128
-0.127
-0.127
-0.126
-0.126
-0.125
-0.143
-0.144
-0.144
-0.145
-0.146
-0.146
-0.147
-0.148
-0.148
-0.149
-0.149
-0.150
-0.150
-0.151
-0.151
-0.152
-0.152
-0.153
-0.153
-0.154
-0.154
-0.155
-0.155
-0.155
-0.156
-0.156
-0.156
-0.156
-0.157
-0.157
-0.157
-0.157
-0.157
-0.157
-0.157
-0.157
-0.157
-0.157
-0.157
-0.157
-0.157
-0.157
-0.157
-0.157
-0.157
-0.157
-0.156
-0.156
-0.156
-0.156
-0.155
-0.155
-0.155
-0.154
-0.154
-0.154
-0.153
-0.153
-0.153
-0.152
-0.152
-0.151
-0.151
-0.150
-0.150
-0.150
-0.149
-0.149
-0.148
-0.148
-0.147
-0.147
-0.146
-0.145
-0.145
-0.144
-0.144
-0.143
-0.143
-0.142
-0.142
-0.141
-0.140
-0.140
-0.139
-0.139
-0.138
-0.138
-0.137
-0.136
-0.136
-0.135
-0.135
-0.134
-0.134
-0.133
-0.132
-0.132
-0.131
-0.131
-0.130
-0.130
-0.129
-0.128
-0.128
-0.127
-0.127
-0.126
-0.126
-0.144
-0.145
-0.145
-0.146
-0.147
-0.147
-0.148
-0.149
-0.149
-0.150
-0.150
-0.151
-0.151
-0.152
-0.153
-0.153
-0.154
-0.154
-0.154
-0.155
-0.155
-0.156
-0.156
-0.156
-0.157
-0.157
-0.157
-0.158
-0.158
-0.158
-0.158
-0.158
-0.158
-0.158
-0.159
-0.159
-0.159
-0.159
-0.159
-0.158
-0.158
-0.158
-0.158
-0.158
-0.158
-0.158
-0.157
-0.157
-0.157
-0.157
-0.156
-0.156
-0.156
-0.155
-0.155
-0.155
-0.154
-0.154
-0.153
-0.153
-0.153
-0.152
-0.152
-0.151
-0.151
-0.150
-0.150
-0.149
-0.149
-0.148
-0.148
-0.147
-0.147
-0.146
-0.146
-0.145
-0.145
-0.144
-0.143
-0.143
-0.142
-0.142
-0.141
-0.141
-0.140
-0.139
-0.139
-0.138
-0.138
-0.137
-0.136
-0.136
-0.135
-0.135
-0.134
-0.133
-0.133
-0.132
-0.132
-0.131
-0.130
-0.130
-0.129
-0.129
-0.128
-0.128
-0.127
-0.126
-0.126
-0.145
-0.145
-0.146
-0.147
-0.147
-0.148
-0.149
-0.149
-0.150
-0.151
-0.151
-0.152
-0.152
-0.153
-0.154
-0.154
-0.155
-0.155
-0.156
-0.156
-0.156
-0.157
-0.157
-0.158
-0.158
-0.158
-0.158
-0.159
-0.159
-0.159
-0.159
-0.159
-0.160
-0.160
-0.160
-0.160
-0.160
-0.160
-0.160
-0.160
-0.160
-0.159
-0.159
-0.159
-0.159
-0.159
-0.158
-0.158
-0.158
-0.158
-0.157
-0.157
-0.157
-0.156
-0.156
-0.156
-0.155
-0.155
-0.154
-0.154
-0.154
-0.153
-0.153
-0.152
-0.152
-0.151
-0.151
-0.150
-0.150
-0.149
-0.149
-0.148
-0.147
-0.147
-0.146
-0.146
-0.145
-0.145
-0.144
-0.144
-0.143
-0.142
-0.142
-0.141
-0.141
-0.140
-0.139
-0.139
-0.138
-0.138
-0.137
-0.136
-0.136
-0.135
-0.134
-0.134
-0.133
-0.133
-0.132
-0.132
-0.131
-0.130
-0.130
-0.129
-0.129
-0.128
-0.127
-0.127
-0.126
-0.146
-0.146
-0.147
-0.148
-0.148
-0.149
-0.150
-0.150
-0.151
-0.152
-0.152
-0.153
-0.154
-0.154
-0.155
-0.155
-0.156
-0.156
-0.157
-0.157
-0.158
-0.158
-0.158
-0.159
-0.159
-0.159
-0.160
-0.160
-0.160
-0.160
-0.161
-0.161
-0.161
-0.161
-0.161
-0.161
-0.161
-0.161
-0.161
-0.161
-0.161
-0.161
-0.160
-0.160
-0.160
-0.160
-0.160
-0.159
-0.159
-0.159
-0.158
-0.158
-0.158
-0.157
-0.157
-0.157
-0.156
-0.156
-0.155
-0.155
-0.154
-0.154
-0.154
-0.153
-0.153
-0.152
-0.152
-0.151
-0.150
-0.150
-0.149
-0.149
-0.148
-0.148
-0.147
-0.147
-0.146
-0.145
-0.145
-0.144
-0.144
-0.143
-0.142
-0.142
-0.141
-0.141
-0.140
-0.139
-0.139
-0.138
-0.137
-0.137
-0.136
-0.136
-0.135
-0.134
-0.134
-0.133
-0.133
-0.132
-0.131
-0.131
-0.130
-0.130
-0.129
-0.128
-0.128
-0.127
-0.127
-0.146
-0.147
-0.148
-0.149
-0.149
-0.150
-0.151
-0.151
-0.152
-0.153
-0.153
-0.154
-0.155
-0.155
-0.156
-0.156
-0.157
-0.157
-0.158
-0.158
-0.159
-0.159
-0.160
-0.160
-0.160
-0.161
-0.161
-0.161
-0.161
-0.162
-0.162
-0.162
-0.162
-0.162
-0.162
-0.162
-0.162
-0.162
-0.162
-0.162
-0.162
-0.162
-0.162
-0.161
-0.161
-0.161
-0.161
-0.160
-0.160
-0.160
-0.160
-0.159
-0.159
-0.158
-0.158
-0.158
-0.157
-0.157
-0.156
-0.156
-0.155
-0.155
-0.154
-0.154
-0.153
-0.153
-0.152
-0.152
-0.151
-0.151
-0.150
-0.150
-0.149
-0.148
-0.148
-0.147
-0.147
-0.146
-0.145
-0.145
-0.144
-0.144
-0.143
-0.142
-0.142
-0.141
-0.141
-0.140
-0.139
-0.139
-0.138
-0.137
-0.137
-0.136
-0.135
-0.135
-0.134
-0.134
-0.133
-0.132
-0.132
-0.131
-0.131
-0.130
-0.129
-0.129
-0.128
-0.128
-0.127
-0.147
-0.148
-0.149
-0.149
-0.150
-0.151
-0.152
-0.152
-0.153
-0.154
-0.154
-0.155
-0.156
-0.156
-0.157
-0.157
-0.158
-0.159
-0.159
-0.160
-0.160
-0.160
-0.161
-0.161
-0.162
-0.162
-0.162
-0.163
-0.163
-0.163
-0.163
-0.163
-0.163
-0.163
-0.164
-0.164
-0.164
-0.164
-0.163
-0.163
-0.163
-0.163
-0.163
-0.163
-0.162
-0.162
-0.162
-0.162
-0.161
-0.161
-0.161
-0.160
-0.160
-0.159
-0.159
-0.159
-0.158
-0.158
-0.157
-0.157
-0.156
-0.156
-0.155
-0.155
-0.154
-0.154
-0.153
-0.153
-0.152
-0.152
-0.151
-0.150
-0.150
-0.149
-0.149
-0.148
-0.147
-0.147
-0.146
-0.146
-0.145
-0.144
-0.144
-0.143
-0.142
-0.142
-0.141
-0.140
-0.140
-0.139
-0.139
-0.138
-0.137
-0.137
-0.136
-0.135
-0.135
-0.134
-0.133
-0.133
-0.132
-0.132
-0.131
-0.130
-0.130
-0.129
-0.129
-0.128
-0.127
-0.148
-0.149
-0.150
-0.150
-0.151
-0.152
-0.153
-0.153
-0.154
-0.155
-0.155
-0.156
-0.157
-0.157
-0.158
-0.159
-0.159
-0.160
-0.160
-0.161
-0.161
-0.162
-0.162
-0.163
-0.163
-0.163
-0.164
-0.164
-0.164
-0.164
-0.165
-0.165
-0.165
-0.165
-0.165
-0.165
-0.165
-0.165
-0.165
-0.165
-0.165
-0.164
-0.164
-0.164
-0.164
-0.163
-0.163
-0.163
-0.162
-0.162
-0.162
-0.161
-0.161
-0.161
-0.160
-0.160
-0.159
-0.159
-0.158
-0.158
-0.157
-0.157
-0.156
-0.156
-0.155
-0.155
-0.154
-0.154
-0.153
-0.152
-0.152
-0.151
-0.151
-0.150
-0.149
-0.149
-0.148
-0.148
-0.147
-0.146
-0.146
-0.145
-0.144
-0.144
-0.143
-0.142
-0.142
-0.141
-0.140
-0.140
-0.139
-0.138
-0.138
-0.137
-0.136
-0.136
-0.135
-0.135
-0.134
-0.133
-0.133
-0.132
-0.131
-0.131
-0.130
-0.129
-0.129
-0.128
-0.128
-0.149
-0.150
-0.151
-0.151
-0.152
-0.153
-0.154
-0.154
-0.155
-0.156
-0.157
-0.157
-0.158
-0.159
-0.159
-0.160
-0.160
-0.161
-0.162
-0.162
-0.163
-0.163
-0.163
-0.164
-0.164
-0.165
-0.165
-0.165
-0.165
-0.166
-0.166
-0.166
-0.166
-0.166
-0.166
-0.166
-0.166
-0.166
-0.166
-0.166
-0.166
-0.166
-0.165
-0.165
-0.165
-0.165
-0.164
-0.164
-0.164
-0.163
-0.163
-0.163
-0.162
-0.162
-0.161
-0.161
-0.160
-0.160
-0.159
-0.159
-0.158
-0.158
-0.157
-0.157
-0.156
-0.156
-0.155
-0.154
-0.154
-0.153
-0.153
-0.152
-0.151
-0.151
-0.150
-0.150
-0.149
-0.148
-0.148
-0.147
-0.146
-0.146
-0.145
-0.144
-0.144
-0.143
-0.142
-0.142
-0.141
-0.140
-0.140
-0.139
-0.138
-0.138
-0.137
-0.136
-0.136
-0.135
-0.134
-0.134
-0.133
-0.132
-0.132
-0.131
-0.131
-0.130
-0.129
-0.129
-0.128
-0.150
-0.151
-0.152
-0.152
-0.153
-0.154
-0.155
-0.155
-0.156
-0.157
-0.158
-0.158
-0.159
-0.160
-0.160
-0.161
-0.162
-0.162
-0.163
-0.163
-0.164
-0.164
-0.165
-0.165
-0.166
-0.166
-0.166
-0.167
-0.167
-0.167
-0.167
-0.167
-0.168
-0.168
-0.168
-0.168
-0.168
-0.168
-0.168
-0.167
-0.167
-0.167
-0.167
-0.167
-0.166
-0.166
-0.166
-0.165
-0.165
-0.165
-0.164
-0.164
-0.163
-0.163
-0.162
-0.162
-0.161
-0.161
-0.160
-0.160
-0.159
-0.159
-0.158
-0.158
-0.157
-0.157
-0.156
-0.155
-0.155
-0.154
-0.154
-0.153
-0.152
-0.152
-0.151
-0.150
-0.150
-0.149
-0.148
-0.148
-0.147
-0.146
-0.146
-0.145
-0.144
-0.144
-0.143
-0.142
-0.142
-0.141
-0.140
-0.140
-0.139
-0.138
-0.138
-0.137
-0.136
-0.136
-0.135
-0.134
-0.134
-0.133
-0.132
-0.132
-0.131
-0.130
-0.130
-0.129
-0.128
-0.151
-0.152
-0.152
-0.153
-0.154
-0.155
-0.156
-0.156
-0.157
-0.158
-0.159
-0.160
-0.160
-0.161
-0.162
-0.162
-0.163
-0.164
-0.164
-0.165
-0.165
-0.166
-0.166
-0.167
-0.167
-0.168
-0.168
-0.168
-0.168
-0.169
-0.169
-0.169
-0.169
-0.169
-0.169
-0.169
-0.169
-0.169
-0.169
-0.169
-0.169
-0.168
-0.168
-0.168
-0.168
-0.167
-0.167
-0.167
-0.166
-0.166
-0.165
-0.165
-0.164
-0.164
-0.164
-0.163
-0.163
-0.162
-0.161
-0.161
-0.160
-0.160
-0.159
-0.159
-0.158
-0.158
-0.157
-0.156
-0.156
-0.155
-0.154
-0.154
-0.153
-0.153
-0.152
-0.151
-0.151
-0.150
-0.149
-0.149
-0.148
-0.147
-0.146
-0.146
-0.145
-0.144
-0.144
-0.143
-0.142
-0.142
-0.141
-0.140
-0.139
-0.139
-0.138
-0.137
-0.137
-0.136
-0.135
-0.135
-0.134
-0.133
-0.133
-0.132
-0.131
-0.131
-0.130
-0.129
-0.129
-0.152
-0.153
-0.153
-0.154
-0.155
-0.156
-0.157
-0.158
-0.158
-0.159
-0.160
-0.161
-0.161
-0.162
-0.163
-0.164
-0.164
-0.165
-0.166
-0.166
-0.167
-0.167
-0.168
-0.168
-0.169
-0.169
-0.169
-0.170
-0.170
-0.170
-0.170
-0.171
-0.171
-0.171
-0.171
-0.171
-0.171
-0.171
-0.170
-0.170
-0.170
-0.170
-0.170
-0.169
-0.169
-0.169
-0.168
-0.168
-0.167
-0.167
-0.167
-0.166
-0.166
-0.165
-0.165
-0.164
-0.164
-0.163
-0.163
-0.162
-0.161
-0.161
-0.160
-0.160
-0.159
-0.159
-0.158
-0.157
-0.157
-0.156
-0.155
-0.155
-0.154
-0.153
-0.153
-0.152
-0.151
-0.151
-0.150
-0.149
-0.149
-0.148
-0.147
-0.146
-0.146
-0.145
-0.144
-0.144
-0.143
-0.142
-0.141
-0.141
-0.140
-0.139
-0.139
-0.138
-0.137
-0.137
-0.136
-0.135
-0.134
-0.134
-0.133
-0.132
-0.132
-0.131
-0.130
-0.130
-0.129
-0.153
-0.154
-0.154
-0.155
-0.156
-0.157
-0.158
-0.159
-0.160
-0.160
-0.161
-0.162
-0.163
-0.163
-0.164
-0.165
-0.166
-0.166
-0.167
-0.168
-0.168
-0.169
-0.169
-0.170
-0.170
-0.171
-0.171
-0.171
-0.172
-0.172
-0.172
-0.172
-0.172
-0.172
-0.172
-0.172
-0.172
-0.172
-0.172
-0.172
-0.172
-0.171
-0.171
-0.171
-0.170
-0.170
-0.170
-0.169
-0.169
-0.168
-0.168
-0.167
-0.167
-0.166
-0.166
-0.165
-0.165
-0.164
-0.164
-0.163
-0.163
-0.162
-0.161
-0.161
-0.160
-0.160
-0.159
-0.158
-0.158
-0.157
-0.156
-0.156
-0.155
-0.154
-0.154
-0.153
-0.152
-0.152
-0.151
-0.150
-0.149
-0.149
-0.148
-0.147
-0.146
-0.146
-0.145
-0.144
-0.144
-0.143
-0.142
-0.141
-0.141
-0.140
-0.139
-0.138
-0.138
-0.137
-0.136
-0.136
-0.135
-0.134
-0.134
-0.133
-0.132
-0.131
-0.131
-0.130
-0.129
-0.154
-0.154
-0.155
-0.156
-0.157
-0.158
-0.159
-0.160
-0.161
-0.162
-0.162
-0.163
-0.164
-0.165
-0.166
-0.166
-0.167
-0.168
-0.168
-0.169
-0.170
-0.170
-0.171
-0.171
-0.172
-0.172
-0.173
-0.173
-0.173
-0.173
-0.174
-0.174
-0.174
-0.174
-0.174
-0.174
-0.174
-0.174
-0.174
-0.173
-0.173
-0.173
-0.173
-0.172
-0.172
-0.172
-0.171
-0.171
-0.170
-0.170
-0.169
-0.169
-0.168
-0.168
-0.167
-0.167
-0.166
-0.165
-0.165
-0.164
-0.164
-0.163
-0.162
-0.162
-0.161
-0.161
-0.160
-0.159
-0.159
-0.158
-0.157
-0.157
-0.156
-0.155
-0.154
-0.154
-0.153
-0.152
-0.152
-0.151
-0.150
-0.149
-0.149
-0.148
-0.147
-0.146
-0.146
-0.145
-0.144
-0.143
-0.143
-0.142
-0.141
-0.140
-0.140
-0.139
-0.138
-0.138
-0.137
-0.136
-0.135
-0.135
-0.134
-0.133
-0.133
-0.132
-0.131
-0.131
-0.130
-0.154
-0.155
-0.156
-0.157
-0.158
-0.159
-0.160
-0.161
-0.162
-0.163
-0.164
-0.164
-0.165
-0.166
-0.167
-0.168
-0.168
-0.169
-0.170
-0.171
-0.171
-0.172
-0.172
-0.173
-0.173
-0.174
-0.174
-0.175
-0.175
-0.175
-0.175
-0.176
-0.176
-0.176
-0.176
-0.176
-0.176
-0.175
-0.175
-0.175
-0.175
-0.175
-0.174
-0.174
-0.173
-0.173
-0.173
-0.172
-0.172
-0.171
-0.171
-0.170
-0.169
-0.169
-0.168
-0.168
-0.167
-0.167
-0.166
-0.165
-0.165
-0.164
-0.164
-0.163
-0.162
-0.162
-0.161
-0.160
-0.160
-0.159
-0.158
-0.158
-0.157
-0.156
-0.155
-0.155
-0.154
-0.153
-0.152
-0.152
-0.151
-0.150
-0.149
-0.149
-0.148
-0.147
-0.146
-0.146
-0.145
-0.144
-0.143
-0.143
-0.142
-0.141
-0.140
-0.140
-0.139
-0.138
-0.137
-0.137
-0.136
-0.135
-0.134
-0.134
-0.133
-0.132
-0.132
-0.131
-0.130
-0.155
-0.156
-0.157
-0.158
-0.159
-0.160
-0.161
-0.162
-0.163
-0.164
-0.165
-0.166
-0.167
-0.167
-0.168
-0.169
-0.170
-0.171
-0.171
-0.172
-0.173
-0.173
-0.174
-0.175
-0.175
-0.176
-0.176
-0.176
-0.177
-0.177
-0.177
-0.177
-0.177
-0.178
-0.178
-0.177
-0.177
-0.177
-0.177
-0.177
-0.176
-0.176
-0.176
-0.175
-0.175
-0.175
-0.174
-0.174
-0.173
-0.173
-0.172
-0.171
-0.171
-0.170
-0.170
-0.169
-0.168
-0.168
-0.167
-0.167
-0.166
-0.165
-0.165
-0.164
-0.163
-0.163
-0.162
-0.161
-0.161
-0.160
-0.159
-0.159
-0.158
-0.157
-0.156
-0.156
-0.155
-0.154
-0.153
-0.153
-0.152
-0.151
-0.150
-0.149
-0.149
-0.148
-0.147
-0.146
-0.146
-0.145
-0.144
-0.143
-0.142
-0.142
-0.141
-0.140
-0.139
-0.139
-0.138
-0.137
-0.136
-0.136
-0.135
-0.134
-0.133
-0.133
-0.132
-0.131
-0.131
-0.156
-0.157
-0.158
-0.159
-0.160
-0.161
-0.162
-0.163
-0.164
-0.165
-0.166
-0.167
-0.168
-0.169
-0.170
-0.171
-0.171
-0.172
-0.173
-0.174
-0.174
-0.175
-0.176
-0.176
-0.177
-0.177
-0.178
-0.178
-0.179
-0.179
-0.179
-0.179
-0.179
-0.179
-0.179
-0.179
-0.179
-0.179
-0.179
-0.179
-0.178
-0.178
-0.178
-0.177
-0.177
-0.176
-0.176
-0.175
-0.175
-0.174
-0.173
-0.173
-0.172
-0.172
-0.171
-0.170
-0.170
-0.169
-0.168
-0.168
-0.167
-0.166
-0.166
-0.165
-0.164
-0.164
-0.163
-0.162
-0.162
-0.161
-0.160
-0.160
-0.159
-0.158
-0.157
-0.157
-0.156
-0.155
-0.154
-0.153
-0.153
-0.152
-0.151
-0.150
-0.149
-0.149
-0.148
-0.147
-0.146
-0.145
-0.145
-0.144
-0.143
-0.142
-0.141
-0.141
-0.140
-0.139
-0.138
-0.138
-0.137
-0.136
-0.135
-0.135
-0.134
-0.133
-0.132
-0.132
-0.131
-0.157
-0.158
-0.159
-0.160
-0.161
-0.162
-0.164
-0.165
-0.166
-0.167
-0.167
-0.168
-0.169
-0.170
-0.171
-0.172
-0.173
-0.174
-0.175
-0.175
-0.176
-0.177
-0.178
-0.178
-0.179
-0.179
-0.180
-0.180
-0.181
-0.181
-0.181
-0.181
-0.181
-0.181
-0.181
-0.181
-0.181
-0.181
-0.181
-0.180
-0.180
-0.180
-0.179
-0.179
-0.178
-0.178
-0.177
-0.177
-0.176
-0.176
-0.175
-0.174
-0.174
-0.173
-0.172
-0.172
-0.171
-0.170
-0.170
-0.169
-0.168
-0.168
-0.167
-0.166
-0.166
-0.165
-0.164
-0.163
-0.163
-0.162
-0.161
-0.161
-0.160
-0.159
-0.158
-0.157
-0.157
-0.156
-0.155
-0.154
-0.154
-0.153
-0.152
-0.151
-0.150
-0.149
-0.149
-0.148
-0.147
-0.146
-0.145
-0.145
-0.144
-0.143
-0.142
-0.141
-0.140
-0.140
-0.139
-0.138
-0.137
-0.137
-0.136
-0.135
-0.134
-0.134
-0.133
-0.132
-0.131
-0.158
-0.159
-0.160
-0.162
-0.163
-0.164
-0.165
-0.166
-0.167
-0.168
-0.169
-0.170
-0.171
-0.172
-0.173
-0.174
-0.175
-0.176
-0.176
-0.177
-0.178
-0.179
-0.179
-0.180
-0.181
-0.181
-0.182
-0.182
-0.183
-0.183
-0.183
-0.183
-0.183
-0.183
-0.183
-0.183
-0.183
-0.183
-0.183
-0.182
-0.182
-0.182
-0.181
-0.181
-0.180
-0.180
-0.179
-0.178
-0.178
-0.177
-0.176
-0.176
-0.175
-0.174
-0.174
-0.173
-0.172
-0.172
-0.171
-0.170
-0.170
-0.169
-0.168
-0.167
-0.167
-0.166
-0.165
-0.165
-0.164
-0.163
-0.162
-0.162
-0.161
-0.160
-0.159
-0.158
-0.158
-0.157
-0.156
-0.155
-0.154
-0.154
-0.153
-0.152
-0.151
-0.150
-0.149
-0.149
-0.148
-0.147
-0.146
-0.145
-0.144
-0.144
-0.143
-0.142
-0.141
-0.140
-0.139
-0.139
-0.138
-0.137
-0.136
-0.136
-0.135
-0.134
-0.133
-0.133
-0.132
-0.159
-0.160
-0.162
-0.163
-0.164
-0.165
-0.166
-0.167
-0.168
-0.169
-0.170
-0.171
-0.172
-0.173
-0.174
-0.175
-0.176
-0.177
-0.178
-0.179
-0.180
-0.181
-0.181
-0.182
-0.183
-0.183
-0.184
-0.184
-0.185
-0.185
-0.185
-0.185
-0.186
-0.186
-0.186
-0.185
-0.185
-0.185
-0.185
-0.184
-0.184
-0.184
-0.183
-0.183
-0.182
-0.181
-0.181
-0.180
-0.179
-0.179
-0.178
-0.177
-0.177
-0.176
-0.175
-0.174
-0.174
-0.173
-0.172
-0.172
-0.171
-0.170
-0.169
-0.169
-0.168
-0.167
-0.166
-0.166
-0.165
-0.164
-0.163
-0.163
-0.162
-0.161
-0.160
-0.159
-0.159
-0.158
-0.157
-0.156
-0.155
-0.154
-0.154
-0.153
-0.152
-0.151
-0.150
-0.149
-0.148
-0.148
-0.147
-0.146
-0.145
-0.144
-0.143
-0.142
-0.142
-0.141
-0.140
-0.139
-0.138
-0.138
-0.137
-0.136
-0.135
-0.134
-0.134
-0.133
-0.132
-0.160
-0.161
-0.163
-0.164
-0.165
-0.166
-0.167
-0.168
-0.169
-0.171
-0.172
-0.173
-0.174
-0.175
-0.176
-0.177
-0.178
-0.179
-0.180
-0.181
-0.182
-0.183
-0.183
-0.184
-0.185
-0.185
-0.186
-0.186
-0.187
-0.187
-0.188
-0.188
-0.188
-0.188
-0.188
-0.188
-0.188
-0.187
-0.187
-0.187
-0.186
-0.186
-0.185
-0.184
-0.184
-0.183
-0.183
-0.182
-0.181
-0.180
-0.180
-0.179
-0.178
-0.177
-0.177
-0.176
-0.175
-0.174
-0.174
-0.173
-0.172
-0.171
-0.171
-0.170
-0.169
-0.168
-0.168
-0.167
-0.166
-0.165
-0.165
-0.164
-0.163
-0.162
-0.161
-0.160
-0.160
-0.159
-0.158
-0.157
-0.156
-0.155
-0.154
-0.154
-0.153
-0.152
-0.151
-0.150
-0.149
-0.148
-0.147
-0.147
-0.146
-0.145
-0.144
-0.143
-0.142
-0.141
-0.141
-0.140
-0.139
-0.138
-0.137
-0.136
-0.136
-0.135
-0.134
-0.133
-0.133
-0.161
-0.163
-0.164
-0.165
-0.166
-0.167
-0.168
-0.170
-0.171
-0.172
-0.173
-0.174
-0.175
-0.176
-0.178
-0.179
-0.180
-0.181
-0.182
-0.183
-0.184
-0.185
-0.185
-0.186
-0.187
-0.188
-0.188
-0.189
-0.189
-0.190
-0.190
-0.190
-0.190
-0.190
-0.190
-0.190
-0.190
-0.190
-0.189
-0.189
-0.188
-0.188
-0.187
-0.187
-0.186
-0.185
-0.184
-0.184
-0.183
-0.182
-0.181
-0.181
-0.180
-0.179
-0.178
-0.177
-0.177
-0.176
-0.175
-0.174
-0.174
-0.173
-0.172
-0.171
-0.170
-0.170
-0.169
-0.168
-0.167
-0.166
-0.166
-0.165
-0.164
-0.163
-0.162
-0.161
-0.161
-0.160
-0.159
-0.158
-0.157
-0.156
-0.155
-0.154
-0.154
-0.153
-0.152
-0.151
-0.150
-0.149
-0.148
-0.147
-0.146
-0.145
-0.145
-0.144
-0.143
-0.142
-0.141
-0.140
-0.139
-0.139
-0.138
-0.137
-0.136
-0.135
-0.135
-0.134
-0.133
-0.162
-0.164
-0.165
-0.166
-0.167
-0.168
-0.170
-0.171
-0.172
-0.173
-0.175
-0.176
-0.177
-0.178
-0.179
-0.180
-0.182
-0.183
-0.184
-0.185
-0.186
-0.187
-0.188
-0.188
-0.189
-0.190
-0.191
-0.191
-0.192
-0.192
-0.192
-0.193
-0.193
-0.193
-0.193
-0.193
-0.192
-0.192
-0.192
-0.191
-0.191
-0.190
-0.189
-0.189
-0.188
-0.187
-0.186
-0.186
-0.185
-0.184
-0.183
-0.182
-0.181
-0.181
-0.180
-0.179
-0.178
-0.177
-0.177
-0.176
-0.175
-0.174
-0.173
-0.173
-0.172
-0.171
-0.170
-0.169
-0.168
-0.168
-0.167
-0.166
-0.165
-0.164
-0.163
-0.163
-0.162
-0.161
-0.160
-0.159
-0.158
-0.157
-0.156
-0.155
-0.154
-0.153
-0.153
-0.152
-0.151
-0.150
-0.149
-0.148
-0.147
-0.146
-0.145
-0.144
-0.143
-0.143
-0.142
-0.141
-0.140
-0.139
-0.138
-0.137
-0.137
-0.136
-0.135
-0.134
-0.133
-0.163
-0.165
-0.166
-0.167
-0.168
-0.170
-0.171
-0.172
-0.173
-0.175
-0.176
-0.177
-0.179
-0.180
-0.181
-0.182
-0.183
-0.185
-0.186
-0.187
-0.188
-0.189
-0.190
-0.191
-0.192
-0.192
-0.193
-0.194
-0.194
-0.195
-0.195
-0.195
-0.195
-0.195
-0.195
-0.195
-0.195
-0.195
-0.194
-0.194
-0.193
-0.192
-0.192
-0.191
-0.190
-0.189
-0.188
-0.188
-0.187
-0.186
-0.185
-0.184
-0.183
-0.182
-0.181
-0.181
-0.180
-0.179
-0.178
-0.177
-0.176
-0.176
-0.175
-0.174
-0.173
-0.172
-0.171
-0.171
-0.170
-0.169
-0.168
-0.167
-0.166
-0.165
-0.165
-0.164
-0.163
-0.162
-0.161
-0.160
-0.159
-0.158
-0.157
-0.156
-0.155
-0.154
-0.153
-0.152
-0.151
-0.151
-0.150
-0.149
-0.148
-0.147
-0.146
-0.145
-0.144
-0.143
-0.142
-0.141
-0.140
-0.140
-0.139
-0.138
-0.137
-0.136
-0.135
-0.135
-0.134
-0.164
-0.166
-0.167
-0.168
-0.170
-0.171
-0.172
-0.174
-0.175
-0.176
-0.177
-0.179
-0.180
-0.181
-0.183
-0.184
-0.185
-0.187
-0.188
-0.189
-0.190
-0.191
-0.192
-0.193
-0.194
-0.195
-0.196
-0.196
-0.197
-0.197
-0.198
-0.198
-0.198
-0.198
-0.198
-0.198
-0.198
-0.197
-0.197
-0.196
-0.196
-0.195
-0.194
-0.193
-0.192
-0.192
-0.191
-0.190
-0.189
-0.188
-0.187
-0.186
-0.185
-0.184
-0.183
-0.182
-0.181
-0.180
-0.180
-0.179
-0.178
-0.177
-0.176
-0.175
-0.174
-0.174
-0.173
-0.172
-0.171
-0.170
-0.169
-0.168
-0.167
-0.167
-0.166
-0.165
-0.164
-0.163
-0.162
-0.161
-0.160
-0.159
-0.158
-0.157
-0.156
-0.155
-0.154
-0.153
-0.152
-0.151
-0.150
-0.149
-0.148
-0.147
-0.147
-0.146
-0.145
-0.144
-0.143
-0.142
-0.141
-0.140
-0.139
-0.138
-0.138
-0.137
-0.136
-0.135
-0.134
-0.165
-0.167
-0.168
-0.169
-0.171
-0.172
-0.173
-0.175
-0.176
-0.178
-0.179
-0.180
-0.182
-0.183
-0.185
-0.186
-0.187
-0.189
-0.190
-0.191
-0.192
-0.194
-0.195
-0.196
-0.197
-0.198
-0.199
-0.199
-0.200
-0.200
-0.201
-0.201
-0.201
-0.201
-0.201
-0.201
-0.201
-0.200
-0.200
-0.199
-0.198
-0.198
-0.197
-0.196
-0.195
-0.194
-0.193
-0.192
-0.191
-0.190
-0.189
-0.188
-0.187
-0.186
-0.185
-0.184
-0.183
-0.182
-0.181
-0.180
-0.179
-0.178
-0.178
-0.177
-0.176
-0.175
-0.174
-0.173
-0.172
-0.171
-0.170
-0.170
-0.169
-0.168
-0.167
-0.166
-0.165
-0.164
-0.163
-0.162
-0.161
-0.160
-0.159
-0.158
-0.157
-0.156
-0.155
-0.154
-0.153
-0.152
-0.151
-0.150
-0.149
-0.148
-0.147
-0.146
-0.145
-0.144
-0.143
-0.142
-0.142
-0.141
-0.140
-0.139
-0.138
-0.137
-0.136
-0.135
-0.135
-0.166
-0.168
-0.169
-0.171
-0.172
-0.173
-0.175
-0.176
-0.178
-0.179
-0.181
-0.182
-0.184
-0.185
-0.186
-0.188
-0.189
-0.191
-0.192
-0.193
-0.195
-0.196
-0.197
-0.198
-0.200
-0.201
-0.201
-0.202
-0.203
-0.204
-0.204
-0.204
-0.205
-0.205
-0.204
-0.204
-0.204
-0.203
-0.203
-0.202
-0.201
-0.200
-0.200
-0.199
-0.198
-0.196
-0.195
-0.194
-0.193
-0.192
-0.191
-0.190
-0.189
-0.188
-0.187
-0.186
-0.185
-0.184
-0.183
-0.182
-0.181
-0.180
-0.179
-0.178
-0.177
-0.176
-0.175
-0.175
-0.174
-0.173
-0.172
-0.171
-0.170
-0.169
-0.168
-0.167
-0.166
-0.165
-0.164
-0.163
-0.162
-0.161
-0.160
-0.159
-0.158
-0.157
-0.156
-0.155
-0.154
-0.153
-0.152
-0.151
-0.150
-0.149
-0.148
-0.147
-0.146
-0.145
-0.144
-0.143
-0.142
-0.141
-0.140
-0.139
-0.138
-0.138
-0.137
-0.136
-0.135
-0.167
-0.169
-0.170
-0.172
-0.173
-0.175
-0.176
-0.178
-0.179
-0.181
-0.182
-0.184
-0.185
-0.187
-0.188
-0.190
-0.191
-0.193
-0.194
-0.196
-0.197
-0.199
-0.200
-0.201
-0.202
-0.203
-0.204
-0.205
-0.206
-0.207
-0.207
-0.208
-0.208
-0.208
-0.208
-0.208
-0.207
-0.207
-0.206
-0.205
-0.205
-0.204
-0.203
-0.201
-0.200
-0.199
-0.198
-0.197
-0.196
-0.194
-0.193
-0.192
-0.191
-0.190
-0.189
-0.188
-0.187
-0.186
-0.185
-0.184
-0.183
-0.182
-0.181
-0.180
-0.179
-0.178
-0.177
-0.176
-0.175
-0.174
-0.173
-0.172
-0.171
-0.170
-0.169
-0.168
-0.167
-0.166
-0.165
-0.164
-0.163
-0.162
-0.161
-0.160
-0.159
-0.158
-0.157
-0.156
-0.155
-0.154
-0.153
-0.152
-0.151
-0.150
-0.149
-0.148
-0.147
-0.146
-0.145
-0.144
-0.143
-0.142
-0.141
-0.140
-0.139
-0.138
-0.137
-0.136
-0.135
-0.169
-0.170
-0.171
-0.173
-0.174
-0.176
-0.177
-0.179
-0.181
-0.182
-0.184
-0.185
-0.187
-0.189
-0.190
-0.192
-0.193
-0.195
-0.197
-0.198
-0.200
-0.201
-0.203
-0.204
-0.205
-0.207
-0.208
-0.209
-0.210
-0.210
-0.211
-0.211
-0.212
-0.212
-0.212
-0.211
-0.211
-0.210
-0.210
-0.209
-0.208
-0.207
-0.206
-0.204
-0.203
-0.202
-0.201
-0.199
-0.198
-0.197
-0.196
-0.194
-0.193
-0.192
-0.191
-0.190
-0.188
-0.187
-0.186
-0.185
-0.184
-0.183
-0.182
-0.181
-0.180
-0.179
-0.178
-0.177
-0.176
-0.175
-0.174
-0.173
-0.172
-0.171
-0.170
-0.169
-0.168
-0.167
-0.166
-0.165
-0.164
-0.163
-0.162
-0.161
-0.160
-0.159
-0.158
-0.157
-0.156
-0.154
-0.153
-0.152
-0.151
-0.150
-0.149
-0.148
-0.147
-0.146
-0.145
-0.144
-0.143
-0.142
-0.141
-0.140
-0.139
-0.138
-0.138
-0.137
-0.136
-0.170
-0.171
-0.173
-0.174
-0.176
-0.177
-0.179
-0.180
-0.182
-0.184
-0.185
-0.187
-0.189
-0.190
-0.192
-0.194
-0.196
-0.197
-0.199
-0.201
-0.202
-0.204
-0.206
-0.207
-0.209
-0.210
-0.211
-0.212
-0.213
-0.214
-0.215
-0.215
-0.216
-0.216
-0.216
-0.215
-0.215
-0.214
-0.213
-0.213
-0.211
-0.210
-0.209
-0.208
-0.206
-0.205
-0.204
-0.202
-0.201
-0.200
-0.198
-0.197
-0.196
-0.194
-0.193
-0.192
-0.191
-0.189
-0.188
-0.187
-0.186
-0.185
-0.184
-0.183
-0.182
-0.181
-0.180
-0.179
-0.178
-0.177
-0.176
-0.175
-0.174
-0.173
-0.172
-0.171
-0.169
-0.168
-0.167
-0.166
-0.165
-0.164
-0.163
-0.162
-0.161
-0.160
-0.159
-0.157
-0.156
-0.155
-0.154
-0.153
-0.152
-0.151
-0.150
-0.149
-0.148
-0.147
-0.146
-0.145
-0.144
-0.143
-0.142
-0.141
-0.140
-0.139
-0.138
-0.137
-0.136
-0.171
-0.172
-0.174
-0.175
-0.177
-0.178
-0.180
-0.182
-0.183
-0.185
-0.187
-0.189
-0.191
-0.192
-0.194
-0.196
-0.198
-0.200
-0.202
-0.203
-0.205
-0.207
-0.209
-0.210
-0.212
-0.213
-0.215
-0.216
-0.217
-0.218
-0.219
-0.219
-0.220
-0.220
-0.220
-0.220
-0.219
-0.218
-0.218
-0.216
-0.215
-0.214
-0.213
-0.211
-0.210
-0.209
-0.207
-0.206
-0.204
-0.203
-0.201
-0.200
-0.198
-0.197
-0.195
-0.194
-0.193
-0.191
-0.190
-0.189
-0.188
-0.187
-0.186
-0.185
-0.183
-0.182
-0.181
-0.180
-0.179
-0.178
-0.177
-0.176
-0.175
-0.174
-0.173
-0.172
-0.171
-0.170
-0.168
-0.167
-0.166
-0.165
-0.164
-0.163
-0.162
-0.161
-0.159
-0.158
-0.157
-0.156
-0.155
-0.154
-0.153
-0.152
-0.151
-0.149
-0.148
-0.147
-0.146
-0.145
-0.144
-0.143
-0.142
-0.141
-0.140
-0.139
-0.138
-0.138
-0.137
-0.172
-0.173
-0.175
-0.176
-0.178
-0.180
-0.181
-0.183
-0.185
-0.187
-0.189
-0.190
-0.192
-0.194
-0.196
-0.198
-0.200
-0.202
-0.204
-0.206
-0.208
-0.210
-0.212
-0.214
-0.215
-0.217
-0.219
-0.220
-0.221
-0.222
-0.223
-0.224
-0.224
-0.225
-0.225
-0.224
-0.224
-0.223
-0.222
-0.221
-0.219
-0.218
-0.217
-0.215
-0.214
-0.212
-0.211
-0.209
-0.207
-0.206
-0.204
-0.203
-0.201
-0.199
-0.198
-0.196
-0.195
-0.194
-0.192
-0.191
-0.190
-0.189
-0.187
-0.186
-0.185
-0.184
-0.183
-0.182
-0.181
-0.180
-0.179
-0.177
-0.176
-0.175
-0.174
-0.173
-0.172
-0.171
-0.170
-0.168
-0.167
-0.166
-0.165
-0.164
-0.163
-0.161
-0.160
-0.159
-0.158
-0.157
-0.156
-0.155
-0.153
-0.152
-0.151
-0.150
-0.149
-0.148
-0.147
-0.146
-0.145
-0.144
-0.143
-0.142
-0.141
-0.140
-0.139
-0.138
-0.137
-0.173
-0.174
-0.176
-0.177
-0.179
-0.181
-0.183
-0.185
-0.186
-0.188
-0.190
-0.192
-0.194
-0.196
-0.198
-0.200
-0.202
-0.205
-0.207
-0.209
-0.211
-0.213
-0.215
-0.217
-0.219
-0.221
-0.223
-0.224
-0.226
-0.227
-0.228
-0.229
-0.229
-0.230
-0.230
-0.229
-0.228
-0.227
-0.226
-0.225
-0.223
-0.222
-0.221
-0.219
-0.218
-0.217
-0.215
-0.213
-0.211
-0.210
-0.208
-0.206
-0.204
-0.202
-0.201
-0.199
-0.198
-0.196
-0.195
-0.193
-0.192
-0.191
-0.189
-0.188
-0.187
-0.186
-0.185
-0.183
-0.182
-0.181
-0.180
-0.179
-0.178
-0.177
-0.175
-0.174
-0.173
-0.172
-0.171
-0.170
-0.168
-0.167
-0.166
-0.165
-0.164
-0.162
-0.161
-0.160
-0.159
-0.158
-0.157
-0.155
-0.154
-0.153
-0.152
-0.151
-0.150
-0.149
-0.148
-0.146
-0.145
-0.144
-0.143
-0.142
-0.141
-0.140
-0.139
-0.138
-0.137
-0.174
-0.175
-0.177
-0.179
-0.180
-0.182
-0.184
-0.186
-0.188
-0.190
-0.192
-0.194
-0.196
-0.198
-0.200
-0.202
-0.205
-0.207
-0.209
-0.212
-0.214
-0.216
-0.219
-0.221
-0.223
-0.225
-0.227
-0.229
-0.231
-0.232
-0.233
-0.234
-0.235
-0.235
-0.235
-0.234
-0.233
-0.232
-0.230
-0.228
-0.227
-0.226
-0.225
-0.224
-0.223
-0.222
-0.220
-0.218
-0.216
-0.214
-0.212
-0.210
-0.208
-0.206
-0.204
-0.202
-0.200
-0.199
-0.197
-0.196
-0.194
-0.193
-0.191
-0.190
-0.189
-0.188
-0.186
-0.185
-0.184
-0.183
-0.182
-0.180
-0.179
-0.178
-0.177
-0.176
-0.174
-0.173
-0.172
-0.171
-0.169
-0.168
-0.167
-0.166
-0.165
-0.163
-0.162
-0.161
-0.160
-0.159
-0.157
-0.156
-0.155
-0.154
-0.153
-0.151
-0.150
-0.149
-0.148
-0.147
-0.146
-0.145
-0.144
-0.143
-0.142
-0.141
-0.140
-0.139
-0.138
-0.174
-0.176
-0.178
-0.180
-0.182
-0.183
-0.185
-0.187
-0.189
-0.191
-0.193
-0.196
-0.198
-0.200
-0.202
-0.205
-0.207
-0.210
-0.212
-0.214
-0.217
-0.220
-0.222
-0.225
-0.227
-0.229
-0.232
-0.234
-0.236
-0.237
-0.239
-0.240
-0.241
-0.241
-0.240
-0.239
-0.237
-0.235
-0.232
-0.230
-0.229
-0.229
-0.229
-0.229
-0.229
-0.228
-0.226
-0.224
-0.221
-0.219
-0.216
-0.214
-0.212
-0.210
-0.207
-0.205
-0.203
-0.202
-0.200
-0.198
-0.196
-0.195
-0.193
-0.192
-0.191
-0.189
-0.188
-0.187
-0.186
-0.184
-0.183
-0.182
-0.181
-0.179
-0.178
-0.177
-0.176
-0.174
-0.173
-0.172
-0.171
-0.169
-0.168
-0.167
-0.166
-0.164
-0.163
-0.162
-0.161
-0.159
-0.158
-0.157
-0.156
-0.154
-0.153
-0.152
-0.151
-0.150
-0.149
-0.148
-0.146
-0.145
-0.144
-0.143
-0.142
-0.141
-0.140
-0.139
-0.138
-0.175
-0.177
-0.179
-0.181
-0.183
-0.185
-0.187
-0.189
-0.191
-0.193
-0.195
-0.197
-0.200
-0.202
-0.204
-0.207
-0.209
-0.212
-0.215
-0.217
-0.220
-0.223
-0.226
-0.229
-0.231
-0.234
-0.237
-0.239
-0.241
-0.243
-0.245
-0.246
-0.247
-0.247
-0.246
-0.244
-0.240
-0.235
-0.229
-0.225
-0.226
-0.229
-0.232
-0.235
-0.236
-0.235
-0.234
-0.231
-0.228
-0.225
-0.222
-0.219
-0.216
-0.214
-0.211
-0.209
-0.207
-0.205
-0.203
-0.201
-0.199
-0.197
-0.196
-0.194
-0.193
-0.191
-0.190
-0.189
-0.187
-0.186
-0.185
-0.183
-0.182
-0.181
-0.179
-0.178
-0.177
-0.176
-0.174
-0.173
-0.172
-0.170
-0.169
-0.168
-0.167
-0.165
-0.164
-0.163
-0.161
-0.160
-0.159
-0.158
-0.156
-0.155
-0.154
-0.153
-0.152
-0.150
-0.149
-0.148
-0.147
-0.146
-0.145
-0.144
-0.143
-0.142
-0.141
-0.140
-0.139
-0.176
-0.178
-0.180
-0.182
-0.184
-0.186
-0.188
-0.190
-0.192
-0.194
-0.197
-0.199
-0.201
-0.204
-0.206
-0.209
-0.212
-0.215
-0.217
-0.220
-0.223
-0.226
-0.230
-0.233
-0.236
-0.239
-0.242
-0.245
-0.247
-0.250
-0.251
-0.253
-0.253
-0.253
-0.252
-0.248
-0.240
-0.228
-0.213
-0.205
-0.211
-0.223
-0.234
-0.241
-0.245
-0.245
-0.244
-0.240
-0.236
-0.232
-0.229
-0.225
-0.222
-0.219
-0.216
-0.213
-0.210
-0.208
-0.206
-0.204
-0.202
-0.200
-0.198
-0.196
-0.195
-0.193
-0.192
-0.190
-0.189
-0.188
-0.186
-0.185
-0.183
-0.182
-0.181
-0.179
-0.178
-0.177
-0.175
-0.174
-0.173
-0.171
-0.170
-0.169
-0.167
-0.166
-0.165
-0.164
-0.162
-0.161
-0.160
-0.158
-0.157
-0.156
-0.155
-0.153
-0.152
-0.151
-0.150
-0.149
-0.148
-0.146
-0.145
-0.144
-0.143
-0.142
-0.141
-0.140
-0.139
-0.177
-0.179
-0.181
-0.183
-0.185
-0.187
-0.189
-0.191
-0.193
-0.196
-0.198
-0.201
-0.203
-0.206
-0.208
-0.211
-0.214
-0.217
-0.220
-0.223
-0.227
-0.230
-0.234
-0.237
-0.241
-0.244
-0.247
-0.251
-0.254
-0.257
-0.259
-0.260
-0.261
-0.260
-0.257
-0.250
-0.236
-0.208
-0.165
-0.144
-0.171
-0.210
-0.235
-0.250
-0.257
-0.259
-0.257
-0.252
-0.247
-0.241
-0.237
-0.232
-0.228
-0.224
-0.221
-0.217
-0.214
-0.211
-0.209
-0.207
-0.204
-0.202
-0.200
-0.199
-0.197
-0.195
-0.194
-0.192
-0.191
-0.189
-0.188
-0.186
-0.185
-0.184
-0.182
-0.181
-0.179
-0.178
-0.177
-0.175
-0.174
-0.173
-0.171
-0.170
-0.168
-0.167
-0.166
-0.164
-0.163
-0.162
-0.160
-0.159
-0.158
-0.157
-0.155
-0.154
-0.153
-0.152
-0.150
-0.149
-0.148
-0.147
-0.146
-0.145
-0.144
-0.143
-0.142
-0.141
-0.139
-0.178
-0.180
-0.182
-0.184
-0.186
-0.188
-0.190
-0.192
-0.195
-0.197
-0.200
-0.202
-0.205
-0.208
-0.210
-0.213
-0.216
-0.220
-0.223
-0.226
-0.230
-0.234
-0.238
-0.241
-0.245
-0.249
-0.253
-0.257
-0.261
-0.264
-0.267
-0.269
-0.269
-0.267
-0.262
-0.252
-0.230
-0.179
-0.078
-0.021
-0.107
-0.197
-0.243
-0.264
-0.275
-0.277
-0.273
-0.266
-0.259
-0.252
-0.246
-0.240
-0.235
-0.230
-0.226
-0.222
-0.219
-0.215
-0.212
-0.210
-0.207
-0.205
-0.203
-0.201
-0.199
-0.197
-0.196
-0.194
-0.192
-0.191
-0.189
-0.188
-0.186
-0.185
-0.184
-0.182
-0.181
-0.179
-0.178
-0.176
-0.175
-0.174
-0.172
-0.171
-0.169
-0.168
-0.167
-0.165
-0.164
-0.163
-0.161
-0.160
-0.159
-0.157
-0.156
-0.155
-0.153
-0.152
-0.151
-0.150
-0.149
-0.147
-0.146
-0.145
-0.144
-0.143
-0.142
-0.141
-0.140
-0.179
-0.181
-0.183
-0.185
-0.187
-0.189
-0.191
-0.194
-0.196
-0.198
-0.201
-0.204
-0.206
-0.209
-0.212
-0.215
-0.219
-0.222
-0.226
-0.229
-0.233
-0.237
-0.242
-0.246
-0.250
-0.255
-0.260
-0.264
-0.269
-0.273
-0.276
-0.278
-0.278
-0.276
-0.270
-0.255
-0.230
-0.177
-0.053
0.027
-0.102
-0.217
-0.265
-0.287
-0.297
-0.298
-0.292
-0.283
-0.273
-0.264
-0.256
-0.249
-0.243
-0.237
-0.232
-0.227
-0.223
-0.219
-0.216
-0.213
-0.210
-0.208
-0.205
-0.203
-0.201
-0.199
-0.198
-0.196
-0.194
-0.193
-0.191
-0.190
-0.188
-0.186
-0.185
-0.183
-0.182
-0.180
-0.179
-0.178
-0.176
-0.175
-0.173
-0.172
-0.170
-0.169
-0.168
-0.166
-0.165
-0.163
-0.162
-0.161
-0.159
-0.158
-0.157
-0.155
-0.154
-0.153
-0.152
-0.150
-0.149
-0.148
-0.147
-0.146
-0.145
-0.143
-0.142
-0.141
-0.140
-0.180
-0.182
-0.184
-0.186
-0.188
-0.190
-0.192
-0.195
-0.197
-0.200
-0.202
-0.205
-0.208
-0.211
-0.214
-0.218
-0.221
-0.225
-0.228
-0.232
-0.237
-0.241
-0.246
-0.251
-0.256
-0.261
-0.266
-0.272
-0.277
-0.282
-0.286
-0.289
-0.290
-0.288
-0.281
-0.267
-0.248
-0.224
-0.180
-0.154
-0.217
-0.279
-0.305
-0.317
-0.322
-0.320
-0.311
-0.300
-0.288
-0.277
-0.268
-0.259
-0.251
-0.245
-0.238
-0.233
-0.228
-0.224
-0.220
-0.217
-0.213
-0.211
-0.208
-0.206
-0.204
-0.202
-0.200
-0.198
-0.196
-0.194
-0.193
-0.191
-0.189
-0.188
-0.186
-0.185
-0.183
-0.182
-0.180
-0.179
-0.177
-0.176
-0.174
-0.173
-0.171
-0.170
-0.168
-0.167
-0.166
-0.164
-0.163
-0.161
-0.160
-0.159
-0.157
-0.156
-0.155
-0.153
-0.152
-0.151
-0.150
-0.148
-0.147
-0.146
-0.145
-0.144
-0.143
-0.142
-0.141
-0.180
-0.182
-0.185
-0.187
-0.189
-0.191
-0.193
-0.196
-0.198
-0.201
-0.204
-0.207
-0.210
-0.213
-0.216
-0.219
-0.223
-0.227
-0.231
-0.235
-0.240
-0.245
-0.250
-0.255
-0.261
-0.267
-0.273
-0.280
-0.286
-0.292
-0.298
-0.302
-0.304
-0.303
-0.298
-0.289
-0.282
-0.287
-0.298
-0.309
-0.330
-0.346
-0.350
-0.349
-0.346
-0.340
-0.329
-0.316
-0.303
-0.291
-0.280
-0.270
-0.261
-0.253
-0.245
-0.239
-0.233
-0.228
-0.224
-0.220
-0.217
-0.214
-0.211
-0.208
-0.206
-0.204
-0.202
-0.200
-0.198
-0.196
-0.194
-0.193
-0.191
-0.189
-0.188
-0.186
-0.185
-0.183
-0.181
-0.180
-0.178
-0.177
-0.175
-0.174
-0.172
-0.171
-0.169
-0.168
-0.166
-0.165
-0.163
-0.162
-0.161
-0.159
-0.158
-0.157
-0.155
-0.154
-0.153
-0.151
-0.150
-0.149
-0.148
-0.147
-0.145
-0.144
-0.143
-0.142
-0.141
-0.181
-0.183
-0.185
-0.187
-0.190
-0.192
-0.194
-0.197
-0.199
-0.202
-0.205
-0.208
-0.211
-0.214
-0.218
-0.221
-0.225
-0.229
-0.233
-0.238
-0.243
-0.248
-0.254
-0.260
-0.266
-0.273
-0.281
-0.288
-0.296
-0.303
-0.310
-0.316
-0.320
-0.321
-0.318
-0.315
-0.316
-0.329
-0.352
-0.377
-0.395
-0.401
-0.394
-0.381
-0.369
-0.358
-0.345
-0.332
-0.318
-0.305
-0.293
-0.281
-0.271
-0.261
-0.253
-0.245
-0.239
-0.233
-0.228
-0.224
-0.220
-0.217
-0.214
-0.211
-0.208
-0.206
-0.204
-0.202
-0.200
-0.198
-0.196
-0.194
-0.193
-0.191
-0.189
-0.187
-0.186
-0.184
-0.183
-0.181
-0.179
-0.178
-0.176
-0.175
-0.173
-0.172
-0.170
-0.169
-0.167
-0.166
-0.164
-0.163
-0.161
-0.160
-0.159
-0.157
-0.156
-0.155
-0.153
-0.152
-0.151
-0.149
-0.148
-0.147
-0.146
-0.145
-0.144
-0.142
-0.141
-0.182
-0.184
-0.186
-0.188
-0.191
-0.193
-0.195
-0.198
-0.201
-0.203
-0.206
-0.209
-0.212
-0.216
-0.219
-0.223
-0.227
-0.231
-0.236
-0.241
-0.246
-0.252
-0.258
-0.264
-0.272
-0.279
-0.288
-0.297
-0.306
-0.315
-0.324
-0.332
-0.338
-0.340
-0.339
-0.336
-0.336
-0.346
-0.369
-0.403
-0.436
-0.449
-0.438
-0.415
-0.393
-0.376
-0.362
-0.348
-0.334
-0.320
-0.306
-0.293
-0.280
-0.269
-0.260
-0.251
-0.244
-0.238
-0.232
-0.228
-0.223
-0.220
-0.216
-0.214
-0.211
-0.208
-0.206
-0.204
-0.202
-0.200
-0.198
-0.196
-0.194
-0.192
-0.190
-0.189
-0.187
-0.185
-0.184
-0.182
-0.180
-0.179
-0.177
-0.176
-0.174
-0.172
-0.171
-0.169
-0.168
-0.166
-0.165
-0.163
-0.162
-0.161
-0.159
-0.158
-0.156
-0.155
-0.154
-0.152
-0.151
-0.150
-0.149
-0.147
-0.146
-0.145
-0.144
-0.143
-0.142
-0.183
-0.185
-0.187
-0.189
-0.191
-0.194
-0.196
-0.199
-0.201
-0.204
-0.207
-0.210
-0.214
-0.217
-0.221
-0.225
-0.229
-0.233
-0.238
-0.243
-0.249
-0.255
-0.261
-0.269
-0.277
-0.285
-0.295
-0.305
-0.316
-0.328
-0.339
-0.349
-0.357
-0.361
-0.360
-0.354
-0.346
-0.345
-0.363
-0.404
-0.455
-0.484
-0.473
-0.443
-0.415
-0.395
-0.379
-0.364
-0.349
-0.334
-0.319
-0.304
-0.290
-0.278
-0.267
-0.257
-0.249
-0.242
-0.236
-0.231
-0.227
-0.223
-0.219
-0.216
-0.213
-0.211
-0.208
-0.206
-0.204
-0.201
-0.199
-0.197
-0.196
-0.194
-0.192
-0.190
-0.188
-0.187
-0.185
-0.183
-0.181
-0.180
-0.178
-0.177
-0.175
-0.173
-0.172
-0.170
-0.169
-0.167
-0.166
-0.164
-0.163
-0.161
-0.160
-0.158
-0.157
-0.156
-0.154
-0.153
-0.152
-0.150
-0.149
-0.148
-0.147
-0.146
-0.144
-0.143
-0.142
-0.183
-0.185
-0.187
-0.190
-0.192
-0.194
-0.197
-0.200
-0.202
-0.205
-0.208
-0.211
-0.215
-0.218
-0.222
-0.226
-0.230
-0.235
-0.240
-0.245
-0.251
-0.258
-0.265
-0.273
-0.281
-0.291
-0.302
-0.314
-0.327
-0.340
-0.355
-0.368
-0.379
-0.386
-0.384
-0.372
-0.352
-0.333
-0.336
-0.373
-0.434
-0.481
-0.484
-0.459
-0.433
-0.413
-0.396
-0.381
-0.364
-0.347
-0.330
-0.314
-0.299
-0.285
-0.273
-0.263
-0.254
-0.247
-0.240
-0.235
-0.230
-0.226
-0.222
-0.219
-0.216
-0.213
-0.210
-0.208
-0.205
-0.203
-0.201
-0.199
-0.197
-0.195
-0.193
-0.191
-0.189
-0.188
-0.186
-0.184
-0.182
-0.181
-0.179
-0.177
-0.176
-0.174
-0.173
-0.171
-0.169
-0.168
-0.166
-0.165
-0.163
-0.162
-0.160
-0.159
-0.157
-0.156
-0.155
-0.153
-0.152
-0.151
-0.150
-0.148
-0.147
-0.146
-0.145
-0.144
-0.142
-0.184
-0.186
-0.188
-0.190
-0.193
-0.195
-0.198
-0.200
-0.203
-0.206
-0.209
-0.212
-0.216
-0.219
-0.223
-0.227
-0.232
-0.236
-0.242
-0.247
-0.253
-0.260
-0.268
-0.276
-0.285
-0.296
-0.308
-0.321
-0.336
-0.353
-0.370
-0.388
-0.404
-0.415
-0.416
-0.401
-0.368
-0.328
-0.308
-0.324
-0.379
-0.444
-0.471
-0.464
-0.447
-0.429
-0.412
-0.395
-0.377
-0.359
-0.340
-0.323
-0.306
-0.292
-0.279
-0.268
-0.259
-0.251
-0.244
-0.238
-0.233
-0.229
-0.225
-0.221
-0.218
-0.215
-0.212
-0.210
-0.207
-0.205
-0.203
-0.201
-0.198
-0.196
-0.194
-0.193
-0.191
-0.189
-0.187
-0.185
-0.183
-0.182
-0.180
-0.178
-0.177
-0.175
-0.173
-0.172
-0.170
-0.168
-0.167
-0.165
-0.164
-0.162
-0.161
-0.159
-0.158
-0.157
-0.155
-0.154
-0.153
-0.151
-0.150
-0.149
-0.147
-0.146
-0.145
-0.144
-0.143
-0.184
-0.186
-0.189
-0.191
-0.193
-0.196
-0.198
-0.201
-0.204
-0.207
-0.210
-0.213
-0.217
-0.220
-0.224
-0.228
-0.233
-0.238
-0.243
-0.249
-0.255
-0.262
-0.270
-0.279
-0.289
-0.300
-0.313
-0.328
-0.345
-0.364
-0.386
-0.408
-0.432
-0.452
-0.463
-0.454
-0.416
-0.356
-0.314
-0.318
-0.364
-0.430
-0.467
-0.471
-0.460
-0.443
-0.426
-0.407
-0.387
-0.368
-0.348
-0.329
-0.313
-0.297
-0.284
-0.273
-0.263
-0.255
-0.248
-0.241
-0.236
-0.231
-0.227
-0.224
-0.220
-0.217
-0.214
-0.211
-0.209
-0.207
-0.204
-0.202
-0.200
-0.198
-0.196
-0.194
-0.192
-0.190
-0.188
-0.186
-0.184
-0.183
-0.181
-0.179
-0.177
-0.176
-0.174
-0.172
-0.171
-0.169
-0.168
-0.166
-0.164
-0.163
-0.161
-0.160
-0.158
-0.157
-0.156
-0.154
-0.153
-0.152
-0.150
-0.149
-0.148
-0.147
-0.145
-0.144
-0.143
-0.185
-0.187
-0.189
-0.191
-0.194
-0.196
-0.199
-0.202
-0.204
-0.207
-0.211
-0.214
-0.217
-0.221
-0.225
-0.229
-0.234
-0.239
-0.244
-0.250
-0.257
-0.264
-0.272
-0.281
-0.292
-0.304
-0.318
-0.334
-0.353
-0.374
-0.400
-0.430
-0.464
-0.499
-0.530
-0.544
-0.522
-0.455
-0.388
-0.393
-0.431
-0.467
-0.486
-0.485
-0.472
-0.455
-0.435
-0.415
-0.394
-0.373
-0.353
-0.334
-0.317
-0.302
-0.288
-0.277
-0.267
-0.258
-0.251
-0.244
-0.239
-0.234
-0.230
-0.226
-0.222
-0.219
-0.216
-0.213
-0.211
-0.208
-0.206
-0.203
-0.201
-0.199
-0.197
-0.195
-0.193
-0.191
-0.189
-0.187
-0.185
-0.184
-0.182
-0.180
-0.178
-0.176
-0.175
-0.173
-0.171
-0.170
-0.168
-0.167
-0.165
-0.163
-0.162
-0.160
-0.159
-0.158
-0.156
-0.155
-0.153
-0.152
-0.151
-0.149
-0.148
-0.147
-0.146
-0.145
-0.143
-0.185
-0.187
-0.189
-0.192
-0.194
-0.197
-0.199
-0.202
-0.205
-0.208
-0.211
-0.214
-0.218
-0.222
-0.226
-0.230
-0.235
-0.240
-0.245
-0.251
-0.258
-0.265
-0.273
-0.283
-0.294
-0.306
-0.321
-0.338
-0.358
-0.383
-0.413
-0.451
-0.499
-0.557
-0.623
-0.684
-0.717
-0.691
-0.592
-0.446
-0.473
-0.516
-0.517
-0.502
-0.483
-0.461
-0.440
-0.418
-0.396
-0.375
-0.355
-0.337
-0.320
-0.304
-0.291
-0.280
-0.270
-0.261
-0.254
-0.247
-0.242
-0.237
-0.232
-0.228
-0.224
-0.221
-0.218
-0.215
-0.212
-0.210
-0.207
-0.205
-0.203
-0.200
-0.198
-0.196
-0.194
-0.192
-0.190
-0.188
-0.186
-0.184
-0.183
-0.181
-0.179
-0.177
-0.175
-0.174
-0.172
-0.170
-0.169
-0.167
-0.166
-0.164
-0.162
-0.161
-0.159
-0.158
-0.157
-0.155
-0.154
-0.152
-0.151
-0.150
-0.149
-0.147
-0.146
-0.145
-0.144
-0.185
-0.188
-0.190
-0.192
-0.195
-0.197
-0.200
-0.202
-0.205
-0.208
-0.211
-0.215
-0.218
-0.222
-0.226
-0.230
-0.235
-0.240
-0.246
-0.252
-0.258
-0.266
-0.274
-0.284
-0.295
-0.307
-0.322
-0.340
-0.362
-0.389
-0.423
-0.470
-0.534
-0.621
-0.737
-0.880
-1.018
-1.094
-0.890
0.970
-0.219
-0.532
-0.540
-0.516
-0.489
-0.463
-0.439
-0.417
-0.395
-0.374
-0.355
-0.337
-0.321
-0.306
-0.293
-0.282
-0.272
-0.264
-0.256
-0.250
-0.244
-0.239
-0.234
-0.230
-0.226
-0.223
-0.220
-0.217
-0.214
-0.211
-0.209
-0.206
-0.204
-0.201
-0.199
-0.197
-0.195
-0.193
-0.191
-0.189
-0.187
-0.185
-0.183
-0.181
-0.180
-0.178
-0.176
-0.174
-0.173
-0.171
-0.169
-0.168
-0.166
-0.164
-0.163
-0.161
-0.160
-0.158
-0.157
-0.156
-0.154
-0.153
-0.151
-0.150
-0.149
-0.148
-0.146
-0.145
-0.144
-0.186
-0.188
-0.190
-0.192
-0.195
-0.197
-0.200
-0.203
-0.206
-0.209
-0.212
-0.215
-0.219
-0.222
-0.226
-0.231
-0.235
-0.240
-0.246
-0.252
-0.259
-0.266
-0.274
-0.284
-0.295
-0.308
-0.323
-0.341
-0.363
-0.392
-0.430
-0.484
-0.561
-0.677
-0.857
-1.139
-1.535
-1.840
-1.337
0.197
-0.141
-0.522
-0.556
-0.524
-0.489
-0.460
-0.435
-0.412
-0.391
-0.371
-0.353
-0.336
-0.321
-0.307
-0.295
-0.284
-0.274
-0.266
-0.258
-0.252
-0.246
-0.241
-0.236
-0.232
-0.228
-0.225
-0.221
-0.218
-0.215
-0.213
-0.210
-0.207
-0.205
-0.203
-0.200
-0.198
-0.196
-0.194
-0.192
-0.190
-0.188
-0.186
-0.184
-0.182
-0.180
-0.178
-0.177
-0.175
-0.173
-0.171
-0.170
-0.168
-0.167
-0.165
-0.163
-0.162
-0.160
-0.159
-0.157
-0.156
-0.155
-0.153
-0.152
-0.150
-0.149
-0.148
-0.147
-0.145
-0.144
-0.186
-0.188
-0.190
-0.193
-0.195
-0.198
-0.200
-0.203
-0.206
-0.209
-0.212
-0.215
-0.219
-0.222
-0.226
-0.231
-0.235
-0.240
-0.246
-0.252
-0.258
-0.266
-0.274
-0.283
-0.294
-0.307
-0.322
-0.340
-0.362
-0.392
-0.431
-0.488
-0.574
-0.710
-0.948
-1.414
-2.436
-4.051
-2.890
-0.880
0.481
-0.563
-0.579
-0.529
-0.486
-0.453
-0.427
-0.405
-0.385
-0.367
-0.350
-0.335
-0.320
-0.307
-0.296
-0.285
-0.276
-0.268
-0.260
-0.254
-0.248
-0.243
-0.238
-0.234
-0.230
-0.226
-0.223
-0.220
-0.217
-0.214
-0.211
-0.209
-0.206
-0.204
-0.201
-0.199
-0.197
-0.195
-0.193
-0.191
-0.189
-0.187
-0.185
-0.183
-0.181
-0.179
-0.177
-0.175
-0.174
-0.172
-0.170
-0.169
-0.167
-0.165
-0.164
-0.162
-0.161
-0.159
-0.158
-0.156
-0.155
-0.153
-0.152
-0.151
-0.149
-0.148
-0.147
-0.146
-0.145
-0.186
-0.188
-0.191
-0.193
-0.195
-0.198
-0.200
-0.203
-0.206
-0.209
-0.212
-0.215
-0.219
-0.222
-0.226
-0.231
-0.235
-0.240
-0.245
-0.251
-0.258
-0.265
-0.273
-0.282
-0.293
-0.305
-0.320
-0.337
-0.359
-0.388
-0.427
-0.482
-0.567
-0.707
-0.964
-1.524
-3.072
-7.462
-5.962
-2.158
-0.999
-0.723
-0.605
-0.529
-0.479
-0.444
-0.418
-0.397
-0.378
-0.362
-0.346
-0.332
-0.319
-0.307
-0.296
-0.286
-0.277
-0.269
-0.262
-0.255
-0.250
-0.244
-0.240
-0.235
-0.231
-0.228
-0.224
-0.221
-0.218
-0.215
-0.212
-0.210
-0.207
-0.205
-0.202
-0.200
-0.198
-0.196
-0.193
-0.191
-0.189
-0.187
-0.185
-0.183
-0.182
-0.180
-0.178
-0.176
-0.174
-0.172
-0.171
-0.169
-0.167
-0.166
-0.164
-0.163
-0.161
-0.160
-0.158
-0.157
-0.155
-0.154
-0.152
-0.151
-0.150
-0.148
-0.147
-0.146
-0.145
-0.186
-0.188
-0.191
-0.193
-0.195
-0.198
-0.200
-0.203
-0.206
-0.209
-0.212
-0.215
-0.219
-0.222
-0.226
-0.230
-0.235
-0.240
-0.245
-0.251
-0.257
-0.264
-0.272
-0.281
-0.291
-0.302
-0.316
-0.333
-0.354
-0.381
-0.416
-0.467
-0.543
-0.666
-0.884
-1.321
-2.282
-3.837
-3.449
-1.893
-1.095
-0.758
-0.603
-0.518
-0.467
-0.432
-0.408
-0.388
-0.371
-0.356
-0.342
-0.329
-0.317
-0.306
-0.296
-0.286
-0.278
-0.270
-0.263
-0.257
-0.251
-0.246
-0.241
-0.237
-0.233
-0.229
-0.225
-0.222
-0.219
-0.216
-0.213
-0.211
-0.208
-0.206
-0.203
-0.201
-0.199
-0.196
-0.194
-0.192
-0.190
-0.188
-0.186
-0.184
-0.182
-0.180
-0.178
-0.177
-0.175
-0.173
-0.171
-0.170
-0.168
-0.166
-0.165
-0.163
-0.161
-0.160
-0.158
-0.157
-0.156
-0.154
-0.153
-0.151
-0.150
-0.149
-0.147
-0.146
-0.145
-0.186
-0.189
-0.191
-0.193
-0.195
-0.198
-0.200
-0.203
-0.206
-0.209
-0.212
-0.215
-0.218
-0.222
-0.226
-0.230
-0.234
-0.239
-0.244
-0.250
-0.256
-0.262
-0.270
-0.278
-0.288
-0.299
-0.312
-0.328
-0.347
-0.371
-0.403
-0.446
-0.508
-0.602
-0.754
-1.004
-1.388
-1.752
-1.680
-1.266
-0.909
-0.693
-0.569
-0.496
-0.449
-0.418
-0.396
-0.379
-0.364
-0.350
-0.338
-0.326
-0.315
-0.305
-0.295
-0.286
-0.278
-0.271
-0.264
-0.258
-0.252
-0.247
-0.242
-0.238
-0.234
-0.230
-0.227
-0.223
-0.220
-0.217
-0.214
-0.212
-0.209
-0.206
-0.204
-0.202
-0.199
-0.197
-0.195
-0.193
-0.191
-0.189
-0.187
-0.185
-0.183
-0.181
-0.179
-0.177
-0.175
-0.173
-0.172
-0.170
-0.168
-0.167
-0.165
-0.163
-0.162
-0.160
-0.159
-0.157
-0.156
-0.154
-0.153
-0.152
-0.150
-0.149
-0.148
-0.146
-0.145
-0.186
-0.189
-0.191
-0.193
-0.195
-0.198
-0.200
-0.203
-0.206
-0.208
-0.211
-0.215
-0.218
-0.221
-0.225
-0.229
-0.233
-0.238
-0.243
-0.248
-0.254
-0.261
-0.268
-0.276
-0.285
-0.295
-0.307
-0.322
-0.339
-0.360
-0.387
-0.422
-0.470
-0.536
-0.630
-0.759
-0.908
-1.018
-0.999
-0.871
-0.721
-0.603
-0.521
-0.466
-0.429
-0.403
-0.384
-0.369
-0.356
-0.344
-0.333
-0.323
-0.313
-0.303
-0.294
-0.286
-0.278
-0.271
-0.265
-0.259
-0.253
-0.248
-0.243
-0.239
-0.235
-0.231
-0.228
-0.224
-0.221
-0.218
-0.215
-0.212
-0.210
-0.207
-0.205
-0.202
-0.200
-0.198
-0.195
-0.193
-0.191
-0.189
-0.187
-0.185
-0.183
-0.181
-0.179
-0.177
-0.176
-0.174
-0.172
-0.170
-0.169
-0.167
-0.165
-0.164
-0.162
-0.161
-0.159
-0.158
-0.156
-0.155
-0.153
-0.152
-0.151
-0.149
-0.148
-0.147
-0.145
-0.186
-0.189
-0.191
-0.193
-0.195
-0.198
-0.200
-0.203
-0.205
-0.208
-0.211
-0.214
-0.217
-0.221
-0.224
-0.228
-0.232
-0.237
-0.242
-0.247
-0.252
-0.259
-0.265
-0.273
-0.282
-0.291
-0.302
-0.315
-0.331
-0.349
-0.371
-0.399
-0.434
-0.479
-0.536
-0.601
-0.667
-0.708
-0.703
-0.656
-0.588
-0.526
-0.474
-0.435
-0.407
-0.387
-0.372
-0.359
-0.348
-0.338
-0.329
-0.319
-0.310
-0.302
-0.293
-0.285
-0.278
-0.271
-0.265
-0.259
-0.254
-0.249
-0.244
-0.240
-0.236
-0.232
-0.228
-0.225
-0.222
-0.219
-0.216
-0.213
-0.210
-0.208
-0.205
-0.203
-0.200
-0.198
-0.196
-0.194
-0.192
-0.190
-0.187
-0.185
-0.183
-0.182
-0.180
-0.178
-0.176
-0.174
-0.172
-0.171
-0.169
-0.167
-0.166
-0.164
-0.162
-0.161
-0.159
-0.158
-0.156
-0.155
-0.153
-0.152
-0.151
-0.149
-0.148
-0.147
-0.146
-0.186
-0.188
-0.191
-0.193
-0.195
-0.197
-0.200
-0.202
-0.205
-0.208
-0.211
-0.214
-0.217
-0.220
-0.224
-0.227
-0.231
-0.236
-0.240
-0.245
-0.251
-0.256
-0.263
-0.270
-0.278
-0.287
-0.297
-0.309
-0.322
-0.338
-0.356
-0.378
-0.404
-0.434
-0.469
-0.505
-0.538
-0.557
-0.555
-0.534
-0.501
-0.466
-0.434
-0.408
-0.388
-0.372
-0.360
-0.350
-0.341
-0.332
-0.324
-0.316
-0.307
-0.300
-0.292
-0.285
-0.278
-0.271
-0.265
-0.259
-0.254
-0.249
-0.245
-0.240
-0.236
-0.233
-0.229
-0.226
-0.222
-0.219
-0.216
-0.214
-0.211
-0.208
-0.206
-0.203
-0.201
-0.199
-0.196
-0.194
-0.192
-0.190
-0.188
-0.186
-0.184
-0.182
-0.180
-0.178
-0.176
-0.174
-0.173
-0.171
-0.169
-0.167
-0.166
-0.164
-0.163
-0.161
-0.160
-0.158
-0.157
-0.155
-0.154
-0.152
-0.151
-0.150
-0.148
-0.147
-0.146
-0.186
-0.188
-0.190
-0.193
-0.195
-0.197
-0.200
-0.202
-0.205
-0.207
-0.210
-0.213
-0.216
-0.219
-0.223
-0.226
-0.230
-0.234
-0.239
-0.243
-0.249
-0.254
-0.260
-0.267
-0.274
-0.282
-0.292
-0.302
-0.314
-0.327
-0.342
-0.360
-0.379
-0.401
-0.423
-0.444
-0.463
-0.473
-0.472
-0.461
-0.443
-0.422
-0.402
-0.384
-0.370
-0.358
-0.349
-0.341
-0.333
-0.326
-0.319
-0.312
-0.304
-0.297
-0.290
-0.283
-0.277
-0.271
-0.265
-0.259
-0.254
-0.250
-0.245
-0.241
-0.237
-0.233
-0.230
-0.226
-0.223
-0.220
-0.217
-0.214
-0.211
-0.209
-0.206
-0.204
-0.201
-0.199
-0.197
-0.195
-0.192
-0.190
-0.188
-0.186
-0.184
-0.182
-0.180
-0.178
-0.176
-0.175
-0.173
-0.171
-0.169
-0.168
-0.166
-0.164
-0.163
-0.161
-0.160
-0.158
-0.157
-0.155
-0.154
-0.152
-0.151
-0.150
-0.148
-0.147
-0.146
-0.186
-0.188
-0.190
-0.192
-0.195
-0.197
-0.199
-0.202
-0.204
-0.207
-0.210
-0.212
-0.215
-0.219
-0.222
-0.225
-0.229
-0.233
-0.237
-0.242
-0.246
-0.252
-0.257
-0.264
-0.270
-0.278
-0.286
-0.296
-0.306
-0.317
-0.330
-0.344
-0.359
-0.374
-0.390
-0.404
-0.414
-0.420
-0.420
-0.414
-0.403
-0.390
-0.377
-0.365
-0.355
-0.346
-0.339
-0.332
-0.326
-0.320
-0.314
-0.308
-0.301
-0.295
-0.288
-0.282
-0.276
-0.270
-0.264
-0.259
-0.254
-0.250
-0.245
-0.241
-0.237
-0.233
-0.230
-0.227
-0.223
-0.220
-0.217
-0.214
-0.212
-0.209
-0.207
-0.204
-0.202
-0.199
-0.197
-0.195
-0.193
-0.191
-0.188
-0.186
-0.184
-0.182
-0.180
-0.179
-0.177
-0.175
-0.173
-0.171
-0.170
-0.168
-0.166
-0.165
-0.163
-0.161
-0.160
-0.158
-0.157
-0.155
-0.154
-0.153
-0.151
-0.150
-0.149
-0.147
-0.146
-0.186
-0.188
-0.190
-0.192
-0.194
-0.197
-0.199
-0.201
-0.204
-0.206
-0.209
-0.212
-0.215
-0.218
-0.221
-0.224
-0.228
-0.231
-0.235
-0.240
-0.244
-0.249
-0.254
-0.260
-0.266
-0.273
-0.281
-0.289
-0.298
-0.308
-0.319
-0.330
-0.342
-0.353
-0.364
-0.374
-0.381
-0.385
-0.385
-0.381
-0.374
-0.366
-0.357
-0.349
-0.341
-0.335
-0.330
-0.325
-0.320
-0.315
-0.309
-0.304
-0.298
-0.292
-0.286
-0.280
-0.275
-0.269
-0.264
-0.259
-0.254
-0.249
-0.245
-0.241
-0.237
-0.234
-0.230
-0.227
-0.224
-0.220
-0.218
-0.215
-0.212
-0.209
-0.207
-0.204
-0.202
-0.200
-0.197
-0.195
-0.193
-0.191
-0.189
-0.187
-0.185
-0.183
-0.181
-0.179
-0.177
-0.175
-0.173
-0.172
-0.170
-0.168
-0.166
-0.165
-0.163
-0.162
-0.160
-0.159
-0.157
-0.156
-0.154
-0.153
-0.151
-0.150
-0.149
-0.147
-0.146
-0.186
-0.188
-0.190
-0.192
-0.194
-0.196
-0.198
-0.201
-0.203
-0.206
-0.208
-0.211
-0.214
-0.217
-0.220
-0.223
-0.226
-0.230
-0.234
-0.238
-0.242
-0.246
-0.251
-0.257
-0.262
-0.269
-0.276
-0.283
-0.291
-0.299
-0.308
-0.317
-0.327
-0.336
-0.344
-0.351
-0.356
-0.359
-0.359
-0.356
-0.352
-0.346
-0.340
-0.335
-0.330
-0.325
-0.321
-0.317
-0.313
-0.309
-0.305
-0.300
-0.295
-0.289
-0.284
-0.279
-0.273
-0.268
-0.263
-0.258
-0.253
-0.249
-0.245
-0.241
-0.237
-0.233
-0.230
-0.227
-0.224
-0.221
-0.218
-0.215
-0.212
-0.210
-0.207
-0.205
-0.202
-0.200
-0.198
-0.195
-0.193
-0.191
-0.189
-0.187
-0.185
-0.183
-0.181
-0.179
-0.177
-0.175
-0.173
-0.172
-0.170
-0.168
-0.167
-0.165
-0.163
-0.162
-0.160
-0.159
-0.157
-0.156
-0.154
-0.153
-0.152
-0.150
-0.149
-0.148
-0.146
-0.185
-0.187
-0.189
-0.191
-0.194
-0.196
-0.198
-0.200
-0.202
-0.205
-0.207
-0.210
-0.213
-0.215
-0.218
-0.221
-0.225
-0.228
-0.232
-0.235
-0.239
-0.244
-0.248
-0.253
-0.259
-0.264
-0.270
-0.277
-0.284
-0.291
-0.299
-0.306
-0.314
-0.321
-0.327
-0.333
-0.336
-0.338
-0.338
-0.337
-0.334
-0.331
-0.327
-0.323
-0.319
-0.316
-0.313
-0.310
-0.307
-0.304
-0.300
-0.296
-0.291
-0.286
-0.281
-0.276
-0.272
-0.267
-0.262
-0.257
-0.253
-0.248
-0.244
-0.241
-0.237
-0.233
-0.230
-0.227
-0.224
-0.221
-0.218
-0.215
-0.212
-0.210
-0.207
-0.205
-0.202
-0.200
-0.198
-0.195
-0.193
-0.191
-0.189
-0.187
-0.185
-0.183
-0.181
-0.179
-0.177
-0.175
-0.174
-0.172
-0.170
-0.168
-0.167
-0.165
-0.163
-0.162
-0.160
-0.159
-0.157
-0.156
-0.154
-0.153
-0.152
-0.150
-0.149
-0.148
-0.146
-0.185
-0.187
-0.189
-0.191
-0.193
-0.195
-0.197
-0.200
-0.202
-0.204
-0.207
-0.209
-0.212
-0.214
-0.217
-0.220
-0.223
-0.226
-0.230
-0.233
-0.237
-0.241
-0.245
-0.250
-0.255
-0.260
-0.265
-0.271
-0.277
-0.283
-0.290
-0.296
-0.302
-0.308
-0.313
-0.317
-0.320
-0.322
-0.322
-0.321
-0.319
-0.317
-0.315
-0.312
-0.310
-0.308
-0.306
-0.304
-0.301
-0.299
-0.295
-0.292
-0.288
-0.283
-0.279
-0.274
-0.270
-0.265
-0.260
-0.256
-0.252
-0.248
-0.244
-0.240
-0.236
-0.233
-0.230
-0.226
-0.223
-0.220
-0.218
-0.215
-0.212
-0.210
-0.207
-0.205
-0.202
-0.200
-0.198
-0.195
-0.193
-0.191
-0.189
-0.187
-0.185
-0.183
-0.181
-0.179
-0.177
-0.175
-0.174
-0.172
-0.170
-0.168
-0.167
-0.165
-0.164
-0.162
-0.160
-0.159
-0.157
-0.156
-0.154
-0.153
-0.152
-0.150
-0.149
-0.148
-0.146
-0.185
-0.187
-0.189
-0.191
-0.193
-0.195
-0.197
-0.199
-0.201
-0.203
-0.206
-0.208
-0.211
-0.213
-0.216
-0.219
-0.222
-0.225
-0.228
-0.231
-0.235
-0.238
-0.242
-0.247
-0.251
-0.256
-0.260
-0.265
-0.271
-0.276
-0.282
-0.287
-0.292
-0.297
-0.301
-0.304
-0.306
-0.308
-0.308
-0.308
-0.307
-0.306
-0.304
-0.303
-0.302
-0.301
-0.299
-0.298
-0.296
-0.294
-0.291
-0.288
-0.284
-0.280
-0.276
-0.272
-0.268
-0.263
-0.259
-0.255
-0.251
-0.247
-0.243
-0.239
-0.236
-0.232
-0.229
-0.226
-0.223
-0.220
-0.217
-0.215
-0.212
-0.209
-0.207
-0.205
-0.202
-0.200
-0.198
-0.195
-0.193
-0.191
-0.189
-0.187
-0.185
-0.183
-0.181
-0.179
-0.177
-0.175
-0.174
-0.172
-0.170
-0.168
-0.167
-0.165
-0.164
-0.162
-0.160
-0.159
-0.157
-0.156
-0.155
-0.153
-0.152
-0.150
-0.149
-0.148
-0.147
-0.185
-0.186
-0.188
-0.190
-0.192
-0.194
-0.196
-0.198
-0.200
-0.203
-0.205
-0.207
-0.210
-0.212
-0.215
-0.217
-0.220
-0.223
-0.226
-0.229
-0.232
-0.236
-0.239
-0.243
-0.247
-0.251
-0.256
-0.260
-0.265
-0.269
-0.274
-0.279
-0.283
-0.287
-0.290
-0.293
-0.295
-0.296
-0.296
-0.297
-0.296
-0.296
-0.295
-0.295
-0.294
-0.293
-0.293
-0.292
-0.290
-0.289
-0.286
-0.284
-0.281
-0.277
-0.273
-0.269
-0.265
-0.261
-0.257
-0.253
-0.249
-0.246
-0.242
-0.238
-0.235
-0.232
-0.229
-0.225
-0.223
-0.220
-0.217
-0.214
-0.212
-0.209
-0.207
-0.204
-0.202
-0.200
-0.197
-0.195
-0.193
-0.191
-0.189
-0.187
-0.185
-0.183
-0.181
-0.179
-0.177
-0.175
-0.174
-0.172
-0.170
-0.168
-0.167
-0.165
-0.164
-0.162
-0.160
-0.159
-0.157
-0.156
-0.155
-0.153
-0.152
-0.150
-0.149
-0.148
-0.147
-0.184
-0.186
-0.188
-0.190
-0.192
-0.193
-0.195
-0.197
-0.200
-0.202
-0.204
-0.206
-0.208
-0.211
-0.213
-0.216
-0.218
-0.221
-0.224
-0.227
-0.230
-0.233
-0.237
-0.240
-0.244
-0.247
-0.251
-0.255
-0.259
-0.263
-0.267
-0.271
-0.274
-0.278
-0.280
-0.283
-0.284
-0.285
-0.286
-0.287
-0.287
-0.287
-0.287
-0.287
-0.287
-0.287
-0.287
-0.286
-0.285
-0.284
-0.282
-0.280
-0.277
-0.274
-0.270
-0.267
-0.263
-0.259
-0.255
-0.251
-0.248
-0.244
-0.241
-0.237
-0.234
-0.231
-0.228
-0.225
-0.222
-0.219
-0.216
-0.214
-0.211
-0.209
-0.206
-0.204
-0.202
-0.199
-0.197
-0.195
-0.193
-0.191
-0.189
-0.187
-0.185
-0.183
-0.181
-0.179
-0.177
-0.175
-0.174
-0.172
-0.170
-0.168
-0.167
-0.165
-0.164
-0.162
-0.160
-0.159
-0.157
-0.156
-0.155
-0.153
-0.152
-0.150
-0.149
-0.148
-0.147
-0.184
-0.186
-0.187
-0.189
-0.191
-0.193
-0.195
-0.197
-0.199
-0.201
-0.203
-0.205
-0.207
-0.210
-0.212
-0.214
-0.217
-0.219
-0.222
-0.225
-0.228
-0.231
-0.234
-0.237
-0.240
-0.244
-0.247
-0.251
-0.254
-0.258
-0.261
-0.264
-0.267
-0.270
-0.272
-0.274
-0.275
-0.277
-0.277
-0.278
-0.279
-0.279
-0.279
-0.280
-0.280
-0.281
-0.281
-0.280
-0.280
-0.279
-0.277
-0.275
-0.273
-0.270
-0.267
-0.264
-0.260
-0.257
-0.253
-0.250
-0.246
-0.243
-0.239
-0.236
-0.233
-0.230
-0.227
-0.224
-0.221
-0.219
-0.216
-0.213
-0.211
-0.208
-0.206
-0.204
-0.201
-0.199
-0.197
-0.195
-0.193
-0.191
-0.189
-0.187
-0.185
-0.183
-0.181
-0.179
-0.177
-0.175
-0.174
-0.172
-0.170
-0.168
-0.167
-0.165
-0.164
-0.162
-0.160
-0.159
-0.157
-0.156
-0.155
-0.153
-0.152
-0.150
-0.149
-0.148
-0.147
-0.183
-0.185
-0.187
-0.189
-0.190
-0.192
-0.194
-0.196
-0.198
-0.200
-0.202
-0.204
-0.206
-0.208
-0.211
-0.213
-0.215
-0.218
-0.220
-0.223
-0.225
-0.228
-0.231
-0.234
-0.237
-0.240
-0.243
-0.246
-0.249
-0.252
-0.255
-0.258
-0.260
-0.263
-0.265
-0.266
-0.268
-0.269
-0.270
-0.270
-0.271
-0.272
-0.273
-0.273
-0.274
-0.275
-0.275
-0.275
-0.275
-0.274
-0.273
-0.271
-0.269
-0.267
-0.264
-0.261
-0.257
-0.254
-0.251
-0.247
-0.244
-0.241
-0.238
-0.235
-0.232
-0.229
-0.226
-0.223
-0.220
-0.218
-0.215
-0.213
-0.210
-0.208
-0.206
-0.203
-0.201
-0.199
-0.197
-0.195
-0.192
-0.190
-0.188
-0.186
-0.184
-0.183
-0.181
-0.179
-0.177
-0.175
-0.173
-0.172
-0.170
-0.168
-0.167
-0.165
-0.163
-0.162
-0.160
-0.159
-0.157
-0.156
-0.155
-0.153
-0.152
-0.150
-0.149
-0.148
-0.147
-0.183
-0.185
-0.186
-0.188
-0.190
-0.192
-0.193
-0.195
-0.197
-0.199
-0.201
-0.203
-0.205
-0.207
-0.209
-0.211
-0.214
-0.216
-0.218
-0.221
-0.223
-0.226
-0.228
-0.231
-0.234
-0.236
-0.239
-0.242
-0.245
-0.247
-0.250
-0.252
-0.254
-0.256
-0.258
-0.259
-0.261
-0.262
-0.263
-0.264
-0.265
-0.265
-0.266
-0.267
-0.268
-0.269
-0.269
-0.270
-0.270
-0.269
-0.268
-0.267
-0.265
-0.263
-0.260
-0.257
-0.254
-0.251
-0.248
-0.245
-0.242
-0.239
-0.236
-0.233
-0.230
-0.227
-0.225
-0.222
-0.219
-0.217
-0.214
-0.212
-0.210
-0.207
-0.205
-0.203
-0.201
-0.198
-0.196
-0.194
-0.192
-0.190
-0.188
-0.186
-0.184
-0.182
-0.180
-0.179
-0.177
-0.175
-0.173
-0.172
-0.170
-0.168
-0.167
-0.165
-0.163
-0.162
-0.160
-0.159
-0.157
-0.156
-0.154
-0.153
-0.152
-0.150
-0.149
-0.148
-0.146
-0.182
-0.184
-0.186
-0.187
-0.189
-0.191
-0.193
-0.194
-0.196
-0.198
-0.200
-0.202
-0.204
-0.206
-0.208
-0.210
-0.212
-0.214
-0.216
-0.219
-0.221
-0.223
-0.226
-0.228
-0.231
-0.233
-0.236
-0.238
-0.240
-0.243
-0.245
-0.247
-0.249
-0.251
-0.252
-0.253
-0.255
-0.256
-0.257
-0.258
-0.259
-0.260
-0.261
-0.262
-0.263
-0.263
-0.264
-0.265
-0.265
-0.264
-0.263
-0.262
-0.261
-0.259
-0.256
-0.254
-0.251
-0.249
-0.246
-0.243
-0.240
-0.237
-0.234
-0.231
-0.229
-0.226
-0.223
-0.221
-0.218
-0.216
-0.214
-0.211
-0.209
-0.207
-0.204
-0.202
-0.200
-0.198
-0.196
-0.194
-0.192
-0.190
-0.188
-0.186
-0.184
-0.182
-0.180
-0.178
-0.177
-0.175
-0.173
-0.171
-0.170
-0.168
-0.166
-0.165
-0.163
-0.162
-0.160
-0.159
-0.157
-0.156
-0.154
-0.153
-0.152
-0.150
-0.149
-0.148
-0.146
-0.182
-0.184
-0.185
-0.187
-0.188
-0.190
-0.192
-0.194
-0.195
-0.197
-0.199
-0.201
-0.203
-0.204
-0.206
-0.208
-0.210
-0.212
-0.215
-0.217
-0.219
-0.221
-0.223
-0.226
-0.228
-0.230
-0.232
-0.234
-0.237
-0.239
-0.241
-0.242
-0.244
-0.246
-0.247
-0.248
-0.249
-0.250
-0.251
-0.252
-0.253
-0.254
-0.255
-0.256
-0.257
-0.258
-0.259
-0.259
-0.260
-0.259
-0.259
-0.258
-0.256
-0.255
-0.253
-0.250
-0.248
-0.246
-0.243
-0.240
-0.238
-0.235
-0.232
-0.230
-0.227
-0.225
-0.222
-0.220
-0.217
-0.215
-0.213
-0.210
-0.208
-0.206
-0.204
-0.202
-0.199
-0.197
-0.195
-0.193
-0.191
-0.189
-0.187
-0.185
-0.184
-0.182
-0.180
-0.178
-0.176
-0.175
-0.173
-0.171
-0.169
-0.168
-0.166
-0.165
-0.163
-0.162
-0.160
-0.159
-0.157
-0.156
-0.154
-0.153
-0.152
-0.150
-0.149
-0.148
-0.146
-0.181
-0.183
-0.185
-0.186
-0.188
-0.189
-0.191
-0.193
-0.194
-0.196
-0.198
-0.200
-0.201
-0.203
-0.205
-0.207
-0.209
-0.211
-0.213
-0.215
-0.217
-0.219
-0.221
-0.223
-0.225
-0.227
-0.229
-0.231
-0.233
-0.235
-0.237
-0.238
-0.240
-0.241
-0.242
-0.243
-0.244
-0.245
-0.246
-0.247
-0.248
-0.249
-0.250
-0.251
-0.252
-0.253
-0.254
-0.255
-0.255
-0.255
-0.254
-0.253
-0.252
-0.251
-0.249
-0.247
-0.245
-0.242
-0.240
-0.238
-0.235
-0.233
-0.230
-0.228
-0.225
-0.223
-0.221
-0.218
-0.216
-0.214
-0.212
-0.209
-0.207
-0.205
-0.203
-0.201
-0.199
-0.197
-0.195
-0.193
-0.191
-0.189
-0.187
-0.185
-0.183
-0.181
-0.180
-0.178
-0.176
-0.174
-0.173
-0.171
-0.169
-0.168
-0.166
-0.164
-0.163
-0.161
-0.160
-0.158
-0.157
-0.156
-0.154
-0.153
-0.151
-0.150
-0.149
-0.147
-0.146
-0.181
-0.182
-0.184
-0.186
-0.187
-0.189
-0.190
-0.192
-0.194
-0.195
-0.197
-0.198
-0.200
-0.202
-0.204
-0.205
-0.207
-0.209
-0.211
-0.213
-0.215
-0.217
-0.219
-0.220
-0.222
-0.224
-0.226
-0.228
-0.230
-0.231
-0.233
-0.234
-0.236
-0.237
-0.238
-0.239
-0.240
-0.241
-0.242
-0.243
-0.244
-0.245
-0.246
-0.247
-0.248
-0.248
-0.249
-0.250
-0.250
-0.250
-0.250
-0.249
-0.248
-0.247
-0.245
-0.243
-0.241
-0.239
-0.237
-0.235
-0.233
-0.230
-0.228
-0.226
-0.224
-0.221
-0.219
-0.217
-0.215
-0.213
-0.210
-0.208
-0.206
-0.204
-0.202
-0.200
-0.198
-0.196
-0.194
-0.192
-0.190
-0.188
-0.186
-0.185
-0.183
-0.181
-0.179
-0.177
-0.176
-0.174
-0.172
-0.171
-0.169
-0.167
-0.166
-0.164
-0.163
-0.161
-0.160
-0.158
-0.157
-0.155
-0.154
-0.153
-0.151
-0.150
-0.149
-0.147
-0.146
-0.180
-0.182
-0.183
-0.185
-0.186
-0.188
-0.189
-0.191
-0.193
-0.194
-0.196
-0.197
-0.199
-0.201
-0.202
-0.204
-0.206
-0.207
-0.209
-0.211
-0.213
-0.214
-0.216
-0.218
-0.220
-0.222
-0.223
-0.225
-0.226
-0.228
-0.229
-0.231
-0.232
-0.233
-0.234
-0.235
-0.236
-0.237
-0.238
-0.238
-0.239
-0.240
-0.241
-0.242
-0.243
-0.244
-0.245
-0.245
-0.245
-0.245
-0.245
-0.244
-0.244
-0.243
-0.241
-0.240
-0.238
-0.236
-0.234
-0.232
-0.230
-0.228
-0.226
-0.224
-0.222
-0.220
-0.218
-0.215
-0.213
-0.211
-0.209
-0.207
-0.205
-0.203
-0.201
-0.199
-0.197
-0.195
-0.193
-0.191
-0.190
-0.188
-0.186
-0.184
-0.182
-0.180
-0.179
-0.177
-0.175
-0.174
-0.172
-0.170
-0.169
-0.167
-0.165
-0.164
-0.162
-0.161
-0.159
-0.158
-0.157
-0.155
-0.154
-0.152
-0.151
-0.150
-0.148
-0.147
-0.146
-0.180
-0.181
-0.183
-0.184
-0.186
-0.187
-0.189
-0.190
-0.192
-0.193
-0.195
-0.196
-0.198
-0.199
-0.201
-0.203
-0.204
-0.206
-0.207
-0.209
-0.211
-0.212
-0.214
-0.216
-0.217
-0.219
-0.220
-0.222
-0.223
-0.225
-0.226
-0.227
-0.228
-0.229
-0.230
-0.231
-0.232
-0.233
-0.234
-0.235
-0.235
-0.236
-0.237
-0.238
-0.239
-0.240
-0.240
-0.241
-0.241
-0.241
-0.241
-0.240
-0.240
-0.239
-0.237
-0.236
-0.235
-0.233
-0.231
-0.229
-0.228
-0.226
-0.224
-0.222
-0.220
-0.218
-0.216
-0.214
-0.212
-0.210
-0.208
-0.206
-0.204
-0.202
-0.200
-0.198
-0.196
-0.194
-0.193
-0.191
-0.189
-0.187
-0.185
-0.184
-0.182
-0.180
-0.178
-0.177
-0.175
-0.173
-0.172
-0.170
-0.168
-0.167
-0.165
-0.164
-0.162
-0.161
-0.159
-0.158
-0.156
-0.155
-0.154
-0.152
-0.151
-0.150
-0.148
-0.147
-0.146
-0.179
-0.181
-0.182
-0.184
-0.185
-0.186
-0.188
-0.189
-0.191
-0.192
-0.194
-0.195
-0.197
-0.198
-0.200
-0.201
-0.203
-0.204
-0.206
-0.207
-0.209
-0.210
-0.212
-0.214
-0.215
-0.216
-0.218
-0.219
-0.221
-0.222
-0.223
-0.224
-0.225
-0.226
-0.227
-0.228
-0.229
-0.229
-0.230
-0.231
-0.232
-0.232
-0.233
-0.234
-0.235
-0.235
-0.236
-0.236
-0.237
-0.237
-0.236
-0.236
-0.236
-0.235
-0.234
-0.233
-0.231
-0.230
-0.228
-0.227
-0.225
-0.223
-0.222
-0.220
-0.218
-0.216
-0.214
-0.212
-0.210
-0.209
-0.207
-0.205
-0.203
-0.201
-0.199
-0.197
-0.195
-0.194
-0.192
-0.190
-0.188
-0.186
-0.185
-0.183
-0.181
-0.179
-0.178
-0.176
-0.174
-0.173
-0.171
-0.170
-0.168
-0.166
-0.165
-0.163
-0.162
-0.160
-0.159
-0.157
-0.156
-0.155
-0.153
-0.152
-0.151
-0.149
-0.148
-0.147
-0.146
-0.179
-0.180
-0.181
-0.183
-0.184
-0.186
-0.187
-0.188
-0.190
-0.191
-0.193
-0.194
-0.196
-0.197
-0.198
-0.200
-0.201
-0.203
-0.204
-0.206
-0.207
-0.209
-0.210
-0.211
-0.213
-0.214
-0.215
-0.217
-0.218
-0.219
-0.220
-0.221
-0.222
-0.223
-0.224
-0.225
-0.225
-0.226
-0.227
-0.227
-0.228
-0.229
-0.230
-0.230
-0.231
-0.231
-0.232
-0.232
-0.233
-0.233
-0.232
-0.232
-0.232
-0.231
-0.230
-0.229
-0.228
-0.227
-0.225
-0.224
-0.222
-0.221
-0.219
-0.218
-0.216
-0.214
-0.212
-0.211
-0.209
-0.207
-0.205
-0.204
-0.202
-0.200
-0.198
-0.196
-0.195
-0.193
-0.191
-0.189
-0.187
-0.186
-0.184
-0.182
-0.181
-0.179
-0.177
-0.176
-0.174
-0.172
-0.171
-0.169
-0.168
-0.166
-0.164
-0.163
-0.162
-0.160
-0.159
-0.157
-0.156
-0.154
-0.153
-0.152
-0.150
-0.149
-0.148
-0.147
-0.145
-0.178
-0.179
-0.181
-0.182
-0.183
-0.185
-0.186
-0.188
-0.189
-0.190
-0.192
-0.193
-0.194
-0.196
-0.197
-0.198
-0.200
-0.201
-0.203
-0.204
-0.205
-0.207
-0.208
-0.209
-0.211
-0.212
-0.213
-0.214
-0.215
-0.216
-0.217
-0.218
-0.219
-0.220
-0.221
-0.222
-0.222
-0.223
-0.224
-0.224
-0.225
-0.225
-0.226
-0.227
-0.227
-0.228
-0.228
-0.228
-0.229
-0.229
-0.229
-0.228
-0.228
-0.227
-0.227
-0.226
-0.225
-0.224
-0.223
-0.221
-0.220
-0.219
-0.217
-0.216
-0.214
-0.212
-0.211
-0.209
-0.207
-0.206
-0.204
-0.202
-0.201
-0.199
-0.197
-0.195
-0.194
-0.192
-0.190
-0.188
-0.187
-0.185
-0.183
-0.182
-0.180
-0.178
-0.177
-0.175
-0.173
-0.172
-0.170
-0.169
-0.167
-0.166
-0.164
-0.163
-0.161
-0.160
-0.158
-0.157
-0.156
-0.154
-0.153
-0.152
-0.150
-0.149
-0.148
-0.146
-0.145
-0.177
-0.179
-0.180
-0.181
-0.183
-0.184
-0.185
-0.187
-0.188
-0.189
-0.191
-0.192
-0.193
-0.195
-0.196
-0.197
-0.198
-0.200
-0.201
-0.202
-0.204
-0.205
-0.206
-0.207
-0.209
-0.210
-0.211
-0.212
-0.213
-0.214
-0.215
-0.216
-0.217
-0.217
-0.218
-0.219
-0.219
-0.220
-0.221
-0.221
-0.222
-0.222
-0.223
-0.223
-0.224
-0.224
-0.225
-0.225
-0.225
-0.225
-0.225
-0.225
-0.225
-0.224
-0.223
-0.223
-0.222
-0.221
-0.220
-0.219
-0.217
-0.216
-0.215
-0.213
-0.212
-0.210
-0.209
-0.207
-0.206
-0.204
-0.203
-0.201
-0.199
-0.198
-0.196
-0.194
-0.193
-0.191
-0.189
-0.188
-0.186
-0.184
-0.183
-0.181
-0.179
-0.178
-0.176
-0.174
-0.173
-0.171
-0.170
-0.168
-0.167
-0.165
-0.164
-0.162
-0.161
-0.159
-0.158
-0.157
-0.155
-0.154
-0.153
-0.151
-0.150
-0.149
-0.147
-0.146
-0.145
-0.177
-0.178
-0.179
-0.181
-0.182
-0.183
-0.185
-0.186
-0.187
-0.188
-0.190
-0.191
-0.192
-0.193
-0.195
-0.196
-0.197
-0.198
-0.200
-0.201
-0.202
-0.203
-0.204
-0.206
-0.207
-0.208
-0.209
-0.210
-0.211
-0.212
-0.213
-0.213
-0.214
-0.215
-0.215
-0.216
-0.217
-0.217
-0.218
-0.218
-0.219
-0.219
-0.220
-0.220
-0.221
-0.221
-0.221
-0.221
-0.222
-0.222
-0.222
-0.221
-0.221
-0.221
-0.220
-0.220
-0.219
-0.218
-0.217
-0.216
-0.215
-0.214
-0.213
-0.211
-0.210
-0.209
-0.207
-0.206
-0.204
-0.203
-0.201
-0.200
-0.198
-0.196
-0.195
-0.193
-0.192
-0.190
-0.188
-0.187
-0.185
-0.183
-0.182
-0.180
-0.179
-0.177
-0.175
-0.174
-0.172
-0.171
-0.169
-0.168
-0.166
-0.165
-0.163
-0.162
-0.160
-0.159
-0.158
-0.156
-0.155
-0.154
-0.152
-0.151
-0.150
-0.148
-0.147
-0.146
-0.145
-0.176
-0.177
-0.179
-0.180
-0.181
-0.182
-0.184
-0.185
-0.186
-0.187
-0.189
-0.190
-0.191
-0.192
-0.193
-0.195
-0.196
-0.197
-0.198
-0.199
-0.200
-0.202
-0.203
-0.204
-0.205
-0.206
-0.207
-0.208
-0.209
-0.209
-0.210
-0.211
-0.212
-0.212
-0.213
-0.213
-0.214
-0.214
-0.215
-0.215
-0.216
-0.216
-0.217
-0.217
-0.217
-0.218
-0.218
-0.218
-0.218
-0.218
-0.218
-0.218
-0.218
-0.218
-0.217
-0.217
-0.216
-0.215
-0.215
-0.214
-0.213
-0.212
-0.210
-0.209
-0.208
-0.207
-0.205
-0.204
-0.203
-0.201
-0.200
-0.198
-0.197
-0.195
-0.194
-0.192
-0.190
-0.189
-0.187
-0.186
-0.184
-0.183
-0.181
-0.179
-0.178
-0.176
-0.175
-0.173
-0.172
-0.170
-0.169
-0.167
-0.166
-0.164
-0.163
-0.161
-0.160
-0.159
-0.157
-0.156
-0.155
-0.153
-0.152
-0.151
-0.149
-0.148
-0.147
-0.146
-0.144
-0.175
-0.177
-0.178
-0.179
-0.180
-0.182
-0.183
-0.184
-0.185
-0.186
-0.188
-0.189
-0.190
-0.191
-0.192
-0.193
-0.194
-0.196
-0.197
-0.198
-0.199
-0.200
-0.201
-0.202
-0.203
-0.204
-0.205
-0.206
-0.206
-0.207
-0.208
-0.209
-0.209
-0.210
-0.210
-0.211
-0.211
-0.212
-0.212
-0.213
-0.213
-0.214
-0.214
-0.214
-0.215
-0.215
-0.215
-0.215
-0.215
-0.215
-0.215
-0.215
-0.215
-0.215
-0.214
-0.214
-0.213
-0.213
-0.212
-0.211
-0.210
-0.209
-0.208
-0.207
-0.206
-0.205
-0.204
-0.202
-0.201
-0.200
-0.198
-0.197
-0.195
-0.194
-0.192
-0.191
-0.189
-0.188
-0.186
-0.185
-0.183
-0.182
-0.180
-0.179
-0.177
-0.176
-0.174
-0.173
-0.171
-0.170
-0.168
-0.167
-0.165
-0.164
-0.162
-0.161
-0.160
-0.158
-0.157
-0.155
-0.154
-0.153
-0.152
-0.150
-0.149
-0.148
-0.147
-0.145
-0.144
-0.175
-0.176
-0.177
-0.178
-0.180
-0.181
-0.182
-0.183
-0.184
-0.186
-0.187
-0.188
-0.189
-0.190
-0.191
-0.192
-0.193
-0.194
-0.195
-0.196
-0.197
-0.198
-0.199
-0.200
-0.201
-0.202
-0.203
-0.204
-0.204
-0.205
-0.206
-0.207
-0.207
-0.208
-0.208
-0.209
-0.209
-0.210
-0.210
-0.210
-0.211
-0.211
-0.211
-0.212
-0.212
-0.212
-0.212
-0.212
-0.213
-0.213
-0.213
-0.212
-0.212
-0.212
-0.212
-0.211
-0.211
-0.210
-0.210
-0.209
-0.208
-0.207
-0.206
-0.205
-0.204
-0.203
-0.202
-0.201
-0.199
-0.198
-0.197
-0.195
-0.194
-0.193
-0.191
-0.190
-0.188
-0.187
-0.185
-0.184
-0.182
-0.181
-0.179
-0.178
-0.176
-0.175
-0.173
-0.172
-0.170
-0.169
-0.167
-0.166
-0.165
-0.163
-0.162
-0.160
-0.159
-0.158
-0.156
-0.155
-0.154
-0.152
-0.151
-0.150
-0.149
-0.147
-0.146
-0.145
-0.144
-0.174
-0.175
-0.176
-0.178
-0.179
-0.180
-0.181
-0.182
-0.183
-0.185
-0.186
-0.187
-0.188
-0.189
-0.190
-0.191
-0.192
-0.193
-0.194
-0.195
-0.196
-0.197
-0.198
-0.199
-0.199
-0.200
-0.201
-0.202
-0.203
-0.203
-0.204
-0.204
-0.205
-0.206
-0.206
-0.206
-0.207
-0.207
-0.208
-0.208
-0.208
-0.209
-0.209
-0.209
-0.209
-0.209
-0.210
-0.210
-0.210
-0.210
-0.210
-0.210
-0.210
-0.209
-0.209
-0.209
-0.208
-0.208
-0.207
-0.207
-0.206
-0.205
-0.204
-0.203
-0.202
-0.201
-0.200
-0.199
-0.198
-0.197
-0.195
-0.194
-0.193
-0.191
-0.190
-0.189
-0.187
-0.186
-0.184
-0.183
-0.181
-0.180
-0.178
-0.177
-0.176
-0.174
-0.173
-0.171
-0.170
-0.168
-0.167
-0.165
-0.164
-0.163
-0.161
-0.160
-0.159
-0.157
-0.156
-0.155
-0.153
-0.152
-0.151
-0.150
-0.148
-0.147
-0.146
-0.145
-0.144
-0.173
-0.175
-0.176
-0.177
-0.178
-0.179
-0.180
-0.181
-0.183
-0.184
-0.185
-0.186
-0.187
-0.188
-0.189
-0.190
-0.191
-0.192
-0.193
-0.194
-0.194
-0.195
-0.196
-0.197
-0.198
-0.199
-0.199
-0.200
-0.201
-0.201
-0.202
-0.202
-0.203
-0.203
-0.204
-0.204
-0.205
-0.205
-0.205
-0.206
-0.206
-0.206
-0.206
-0.207
-0.207
-0.207
-0.207
-0.207
-0.207
-0.207
-0.207
-0.207
-0.207
-0.207
-0.207
-0.206
-0.206
-0.206
-0.205
-0.204
-0.204
-0.203
-0.202
-0.201
-0.200
-0.199
-0.198
-0.197
-0.196
-0.195
-0.194
-0.193
-0.191
-0.190
-0.189
-0.187
-0.186
-0.185
-0.183
-0.182
-0.180
-0.179
-0.178
-0.176
-0.175
-0.173
-0.172
-0.170
-0.169
-0.168
-0.166
-0.165
-0.163
-0.162
-0.161
-0.159
-0.158
-0.157
-0.155
-0.154
-0.153
-0.152
-0.150
-0.149
-0.148
-0.147
-0.146
-0.144
-0.143
-0.173
-0.174
-0.175
-0.176
-0.177
-0.178
-0.179
-0.181
-0.182
-0.183
-0.184
-0.185
-0.186
-0.187
-0.188
-0.189
-0.190
-0.190
-0.191
-0.192
-0.193
-0.194
-0.195
-0.196
-0.196
-0.197
-0.198
-0.198
-0.199
-0.200
-0.200
-0.201
-0.201
-0.202
-0.202
-0.202
-0.203
-0.203
-0.203
-0.203
-0.204
-0.204
-0.204
-0.204
-0.204
-0.205
-0.205
-0.205
-0.205
-0.205
-0.205
-0.205
-0.205
-0.205
-0.204
-0.204
-0.204
-0.203
-0.203
-0.202
-0.202
-0.201
-0.200
-0.199
-0.199
-0.198
-0.197
-0.196
-0.195
-0.193
-0.192
-0.191
-0.190
-0.189
-0.187
-0.186
-0.185
-0.183
-0.182
-0.181
-0.179
-0.178
-0.177
-0.175
-0.174
-0.172
-0.171
-0.170
-0.168
-0.167
-0.166
-0.164
-0.163
-0.161
-0.160
-0.159
-0.158
-0.156
-0.155
-0.154
-0.152
-0.151
-0.150
-0.149
-0.148
-0.146
-0.145
-0.144
-0.143
-0.172
-0.173
-0.174
-0.175
-0.176
-0.178
-0.179
-0.180
-0.181
-0.182
-0.183
-0.184
-0.185
-0.186
-0.187
-0.187
-0.188
-0.189
-0.190
-0.191
-0.192
-0.193
-0.193
-0.194
-0.195
-0.195
-0.196
-0.197
-0.197
-0.198
-0.198
-0.199
-0.199
-0.200
-0.200
-0.200
-0.201
-0.201
-0.201
-0.201
-0.202
-0.202
-0.202
-0.202
-0.202
-0.202
-0.203
-0.203
-0.203
-0.203
-0.203
-0.203
-0.203
-0.202
-0.202
-0.202
-0.202
-0.201
-0.201
-0.200
-0.200
-0.199
-0.198
-0.198
-0.197
-0.196
-0.195
-0.194
-0.193
-0.192
-0.191
-0.190
-0.189
-0.187
-0.186
-0.185
-0.184
-0.182
-0.181
-0.180
-0.178
-0.177
-0.176
-0.174
-0.173
-0.172
-0.170
-0.169
-0.168
-0.166
-0.165
-0.164
-0.162
-0.161
-0.160
-0.158
-0.157
-0.156
-0.154
-0.153
-0.152
-0.151
-0.149
-0.148
-0.147
-0.146
-0.145
-0.144
-0.143
-0.171
-0.172
-0.173
-0.175
-0.176
-0.177
-0.178
-0.179
-0.180
-0.181
-0.182
-0.183
-0.184
-0.185
-0.185
-0.186
-0.187
-0.188
-0.189
-0.190
-0.190
-0.191
-0.192
-0.193
-0.193
-0.194
-0.194
-0.195
-0.196
-0.196
-0.197
-0.197
-0.197
-0.198
-0.198
-0.198
-0.199
-0.199
-0.199
-0.199
-0.200
-0.200
-0.200
-0.200
-0.200
-0.200
-0.200
-0.200
-0.201
-0.201
-0.201
-0.200
-0.200
-0.200
-0.200
-0.200
-0.199
-0.199
-0.199
-0.198
-0.198
-0.197
-0.196
-0.196
-0.195
-0.194
-0.193
-0.192
-0.191
-0.190
-0.189
-0.188
-0.187
-0.186
-0.185
-0.184
-0.182
-0.181
-0.180
-0.179
-0.177
-0.176
-0.175
-0.173
-0.172
-0.171
-0.169
-0.168
-0.167
-0.165
-0.164
-0.163
-0.162
-0.160
-0.159
-0.158
-0.156
-0.155
-0.154
-0.153
-0.151
-0.150
-0.149
-0.148
-0.147
-0.146
-0.144
-0.143
-0.142
-0.170
-0.172
-0.173
-0.174
-0.175
-0.176
-0.177
-0.178
-0.179
-0.180
-0.181
-0.182
-0.183
-0.184
-0.184
-0.185
-0.186
-0.187
-0.188
-0.188
-0.189
-0.190
-0.191
-0.191
-0.192
-0.192
-0.193
-0.194
-0.194
-0.194
-0.195
-0.195
-0.196
-0.196
-0.196
-0.197
-0.197
-0.197
-0.197
-0.198
-0.198
-0.198
-0.198
-0.198
-0.198
-0.198
-0.198
-0.198
-0.198
-0.198
-0.198
-0.198
-0.198
-0.198
-0.198
-0.198
-0.198
-0.197
-0.197
-0.196
-0.196
-0.195
-0.195
-0.194
-0.193
-0.193
-0.192
-0.191
-0.190
-0.189
-0.188
-0.187
-0.186
-0.185
-0.184
-0.182
-0.181
-0.180
-0.179
-0.178
-0.176
-0.175
-0.174
-0.172
-0.171
-0.170
-0.169
-0.167
-0.166
-0.165
-0.163
-0.162
-0.161
-0.160
-0.158
-0.157
-0.156
-0.155
-0.153
-0.152
-0.151
-0.150
-0.149
-0.147
-0.146
-0.145
-0.144
-0.143
-0.142
-0.170
-0.171
-0.172
-0.173
-0.174
-0.175
-0.176
-0.177
-0.178
-0.179
-0.180
-0.181
-0.182
-0.182
-0.183
-0.184
-0.185
-0.186
-0.186
-0.187
-0.188
-0.189
-0.189
-0.190
-0.190
-0.191
-0.191
-0.192
-0.192
-0.193
-0.193
-0.194
-0.194
-0.194
-0.195
-0.195
-0.195
-0.195
-0.196
-0.196
-0.196
-0.196
-0.196
-0.196
-0.196
-0.196
-0.196
-0.197
-0.197
-0.197
-0.197
-0.196
-0.196
-0.196
-0.196
-0.196
-0.196
-0.195
-0.195
-0.195
-0.194
-0.194
-0.193
-0.192
-0.192
-0.191
-0.190
-0.189
-0.188
-0.187
-0.187
-0.186
-0.185
-0.183
-0.182
-0.181
-0.180
-0.179
-0.178
-0.177
-0.175
-0.174
-0.173
-0.172
-0.170
-0.169
-0.168
-0.166
-0.165
-0.164
-0.163
-0.161
-0.160
-0.159
-0.158
-0.156
-0.155
-0.154
-0.153
-0.152
-0.150
-0.149
-0.148
-0.147
-0.146
-0.145
-0.144
-0.142
-0.141
-0.169
-0.170
-0.171
-0.172
-0.173
-0.174
-0.175
-0.176
-0.177
-0.178
-0.179
-0.180
-0.181
-0.181
-0.182
-0.183
-0.184
-0.185
-0.185
-0.186
-0.187
-0.187
-0.188
-0.188
-0.189
-0.190
-0.190
-0.191
-0.191
-0.191
-0.192
-0.192
-0.192
-0.193
-0.193
-0.193
-0.193
-0.194
-0.194
-0.194
-0.194
-0.194
-0.194
-0.194
-0.195
-0.195
-0.195
-0.195
-0.195
-0.195
-0.195
-0.195
-0.194
-0.194
-0.194
-0.194
-0.194
-0.193
-0.193
-0.193
-0.192
-0.192
-0.191
-0.191
-0.190
-0.189
-0.189
-0.188
-0.187
-0.186
-0.185
-0.184
-0.183
-0.182
-0.181
-0.180
-0.179
-0.178
-0.177
-0.175
-0.174
-0.173
-0.172
-0.171
-0.169
-0.168
-0.167
-0.166
-0.164
-0.163
-0.162
-0.161
-0.159
-0.158
-0.157
-0.156
-0.155
-0.153
-0.152
-0.151
-0.150
-0.149
-0.148
-0.146
-0.145
-0.144
-0.143
-0.142
-0.141
-0.168
-0.169
-0.170
-0.171
-0.172
-0.173
-0.174
-0.175
-0.176
-0.177
-0.178
-0.179
-0.180
-0.180
-0.181
-0.182
-0.183
-0.183
-0.184
-0.185
-0.185
-0.186
-0.187
-0.187
-0.188
-0.188
-0.189
-0.189
-0.190
-0.190
-0.190
-0.191
-0.191
-0.191
-0.191
-0.192
-0.192
-0.192
-0.192
-0.192
-0.192
-0.193
-0.193
-0.193
-0.193
-0.193
-0.193
-0.193
-0.193
-0.193
-0.193
-0.193
-0.193
-0.193
-0.192
-0.192
-0.192
-0.192
-0.191
-0.191
-0.191
-0.190
-0.190
-0.189
-0.188
-0.188
-0.187
-0.186
-0.185
-0.185
-0.184
-0.183
-0.182
-0.181
-0.180
-0.179
-0.178
-0.177
-0.175
-0.174
-0.173
-0.172
-0.171
-0.170
-0.168
-0.167
-0.166
-0.165
-0.164
-0.162
-0.161
-0.160
-0.159
-0.158
-0.156
-0.155
-0.154
-0.153
-0.152
-0.150
-0.149
-0.148
-0.147
-0.146
-0.145
-0.144
-0.143
-0.142
-0.141
-0.167
-0.168
-0.169
-0.170
-0.171
-0.172
-0.173
-0.174
-0.175
-0.176
-0.177
-0.178
-0.179
-0.179
-0.180
-0.181
-0.182
-0.182
-0.183
-0.184
-0.184
-0.185
-0.185
-0.186
-0.186
-0.187
-0.187
-0.188
-0.188
-0.188
-0.189
-0.189
-0.189
-0.190
-0.190
-0.190
-0.190
-0.190
-0.191
-0.191
-0.191
-0.191
-0.191
-0.191
-0.191
-0.191
-0.191
-0.191
-0.191
-0.191
-0.191
-0.191
-0.191
-0.191
-0.191
-0.190
-0.190
-0.190
-0.190
-0.189
-0.189
-0.188
-0.188
-0.187
-0.187
-0.186
-0.185
-0.185
-0.184
-0.183
-0.182
-0.181
-0.180
-0.180
-0.179
-0.178
-0.176
-0.175
-0.174
-0.173
-0.172
-0.171
-0.170
-0.169
-0.167
-0.166
-0.165
-0.164
-0.163
-0.162
-0.160
-0.159
-0.158
-0.157
-0.156
-0.154
-0.153
-0.152
-0.151
-0.150
-0.149
-0.148
-0.147
-0.145
-0.144
-0.143
-0.142
-0.141
-0.140
-0.167
-0.168
-0.169
-0.170
-0.171
-0.171
-0.172
-0.173
-0.174
-0.175
-0.176
-0.177
-0.178
-0.178
-0.179
-0.180
-0.180
-0.181
-0.182
-0.182
-0.183
-0.184
-0.184
-0.185
-0.185
-0.185
-0.186
-0.186
-0.187
-0.187
-0.187
-0.188
-0.188
-0.188
-0.188
-0.189
-0.189
-0.189
-0.189
-0.189
-0.189
-0.189
-0.189
-0.189
-0.189
-0.190
-0.190
-0.190
-0.190
-0.189
-0.189
-0.189
-0.189
-0.189
-0.189
-0.189
-0.189
-0.188
-0.188
-0.188
-0.187
-0.187
-0.186
-0.186
-0.185
-0.185
-0.184
-0.183
-0.183
-0.182
-0.181
-0.180
-0.179
-0.178
-0.177
-0.176
-0.175
-0.174
-0.173
-0.172
-0.171
-0.170
-0.169
-0.168
-0.167
-0.165
-0.164
-0.163
-0.162
-0.161
-0.160
-0.158
-0.157
-0.156
-0.155
-0.154
-0.153
-0.152
-0.150
-0.149
-0.148
-0.147
-0.146
-0.145
-0.144
-0.143
-0.142
-0.141
-0.140
-0.166
-0.167
-0.168
-0.169
-0.170
-0.171
-0.171
-0.172
-0.173
-0.174
-0.175
-0.176
-0.176
-0.177
-0.178
-0.179
-0.179
-0.180
-0.181
-0.181
-0.182
-0.182
-0.183
-0.183
-0.184
-0.184
-0.185
-0.185
-0.185
-0.186
-0.186
-0.186
-0.186
-0.187
-0.187
-0.187
-0.187
-0.187
-0.187
-0.188
-0.188
-0.188
-0.188
-0.188
-0.188
-0.188
-0.188
-0.188
-0.188
-0.188
-0.188
-0.188
-0.188
-0.188
-0.187
-0.187
-0.187
-0.187
-0.186
-0.186
-0.186
-0.185
-0.185
-0.184
-0.184
-0.183
-0.182
-0.182
-0.181
-0.180
-0.180
-0.179
-0.178
-0.177
-0.176
-0.175
-0.174
-0.173
-0.172
-0.171
-0.170
-0.169
-0.168
-0.167
-0.166
-0.164
-0.163
-0.162
-0.161
-0.160
-0.159
-0.158
-0.157
-0.155
-0.154
-0.153
-0.152
-0.151
-0.150
-0.149
-0.148
-0.146
-0.145
-0.144
-0.143
-0.142
-0.141
-0.140
-0.139
-0.165
-0.166
-0.167
-0.168
-0.169
-0.170
-0.171
-0.171
-0.172
-0.173
-0.174
-0.175
-0.175
-0.176
-0.177
-0.178
-0.178
-0.179
-0.179
-0.180
-0.181
-0.181
-0.182
-0.182
-0.182
-0.183
-0.183
-0.184
-0.184
-0.184
-0.185
-0.185
-0.185
-0.185
-0.185
-0.186
-0.186
-0.186
-0.186
-0.186
-0.186
-0.186
-0.186
-0.186
-0.186
-0.186
-0.186
-0.186
-0.186
-0.186
-0.186
-0.186
-0.186
-0.186
-0.186
-0.186
-0.185
-0.185
-0.185
-0.184
-0.184
-0.184
-0.183
-0.183
-0.182
-0.182
-0.181
-0.180
-0.180
-0.179
-0.178
-0.177
-0.177
-0.176
-0.175
-0.174
-0.173
-0.172
-0.171
-0.170
-0.169
-0.168
-0.167
-0.166
-0.165
-0.164
-0.162
-0.161
-0.160
-0.159
-0.158
-0.157
-0.156
-0.155
-0.154
-0.152
-0.151
-0.150
-0.149
-0.148
-0.147
-0.146
-0.145
-0.144
-0.143
-0.142
-0.141
-0.140
-0.139
-0.164
-0.165
-0.166
-0.167
-0.168
-0.169
-0.170
-0.170
-0.171
-0.172
-0.173
-0.174
-0.174
-0.175
-0.176
-0.176
-0.177
-0.178
-0.178
-0.179
-0.179
-0.180
-0.180
-0.181
-0.181
-0.182
-0.182
-0.182
-0.183
-0.183
-0.183
-0.183
-0.184
-0.184
-0.184
-0.184
-0.184
-0.184
-0.185
-0.185
-0.185
-0.185
-0.185
-0.185
-0.185
-0.185
-0.185
-0.185
-0.185
-0.185
-0.185
-0.185
-0.185
-0.184
-0.184
-0.184
-0.184
-0.184
-0.183
-0.183
-0.183
-0.182
-0.182
-0.181
-0.181
-0.180
-0.180
-0.179
-0.178
-0.178
-0.177
-0.176
-0.175
-0.174
-0.174
-0.173
-0.172
-0.171
-0.170
-0.169
-0.168
-0.167
-0.166
-0.165
-0.164
-0.163
-0.162
-0.160
-0.159
-0.158
-0.157
-0.156
-0.155
-0.154
-0.153
-0.152
-0.151
-0.150
-0.148
-0.147
-0.146
-0.145
-0.144
-0.143
-0.142
-0.141
-0.140
-0.139
-0.138
-0.163
-0.164
-0.165
-0.166
-0.167
-0.168
-0.169
-0.169
-0.170
-0.171
-0.172
-0.173
-0.173
-0.174
-0.175
-0.175
-0.176
-0.177
-0.177
-0.178
-0.178
-0.179
-0.179
-0.180
-0.180
-0.180
-0.181
-0.181
-0.181
-0.182
-0.182
-0.182
-0.182
-0.183
-0.183
-0.183
-0.183
-0.183
-0.183
-0.183
-0.183
-0.183
-0.183
-0.183
-0.183
-0.183
-0.183
-0.183
-0.183
-0.183
-0.183
-0.183
-0.183
-0.183
-0.183
-0.183
-0.182
-0.182
-0.182
-0.181
-0.181
-0.181
-0.180
-0.180
-0.179
-0.179
-0.178
-0.178
-0.177
-0.176
-0.175
-0.175
-0.174
-0.173
-0.172
-0.171
-0.171
-0.170
-0.169
-0.168
-0.167
-0.166
-0.165
-0.164
-0.163
-0.162
-0.161
-0.160
-0.158
-0.157
-0.156
-0.155
-0.154
-0.153
-0.152
-0.151
-0.150
-0.149
-0.148
-0.147
-0.146
-0.145
-0.144
-0.143
-0.142
-0.141
-0.140
-0.139
-0.138
-0.162
-0.163
-0.164
-0.165
-0.166
-0.167
-0.168
-0.169
-0.169
-0.170
-0.171
-0.172
-0.172
-0.173
-0.174
-0.174
-0.175
-0.175
-0.176
-0.177
-0.177
-0.178
-0.178
-0.178
-0.179
-0.179
-0.179
-0.180
-0.180
-0.180
-0.181
-0.181
-0.181
-0.181
-0.181
-0.181
-0.182
-0.182
-0.182
-0.182
-0.182
-0.182
-0.182
-0.182
-0.182
-0.182
-0.182
-0.182
-0.182
-0.182
-0.182
-0.182
-0.182
-0.181
-0.181
-0.181
-0.181
-0.181
-0.180
-0.180
-0.180
-0.179
-0.179
-0.178
-0.178
-0.177
-0.177
-0.176
-0.176
-0.175
-0.174
-0.173
-0.173
-0.172
-0.171
-0.170
-0.169
-0.168
-0.168
-0.167
-0.166
-0.165
-0.164
-0.163
-0.162
-0.161
-0.160
-0.159
-0.158
-0.157
-0.155
-0.154
-0.153
-0.152
-0.151
-0.150
-0.149
-0.148
-0.147
-0.146
-0.145
-0.144
-0.143
-0.142
-0.141
-0.140
-0.139
-0.138
-0.137
-0.161
-0.162
-0.163
-0.164
-0.165
-0.166
-0.167
-0.168
-0.168
-0.169
-0.170
-0.171
-0.171
-0.172
-0.173
-0.173
-0.174
-0.174
-0.175
-0.175
-0.176
-0.176
-0.177
-0.177
-0.178
-0.178
-0.178
-0.179
-0.179
-0.179
-0.179
-0.180
-0.180
-0.180
-0.180
-0.180
-0.180
-0.180
-0.180
-0.181
-0.181
-0.181
-0.181
-0.181
-0.181
-0.181
-0.181
-0.181
-0.181
-0.180
-0.180
-0.180
-0.180
-0.180
-0.180
-0.180
-0.179
-0.179
-0.179
-0.179
-0.178
-0.178
-0.177
-0.177
-0.176
-0.176
-0.175
-0.175
-0.174
-0.174
-0.173
-0.172
-0.171
-0.171
-0.170
-0.169
-0.168
-0.167
-0.166
-0.165
-0.165
-0.164
-0.163
-0.162
-0.161
-0.160
-0.159
-0.158
-0.157
-0.156
-0.155
-0.154
-0.153
-0.152
-0.151
-0.150
-0.149
-0.147
-0.146
-0.145
-0.144
-0.143
-0.142
-0.141
-0.140
-0.140
-0.139
-0.138
-0.137
-0.161
-0.161
-0.162
-0.163
-0.164
-0.165
-0.166
-0.167
-0.167
-0.168
-0.169
-0.170
-0.170
-0.171
-0.171
-0.172
-0.173
-0.173
-0.174
-0.174
-0.175
-0.175
-0.176
-0.176
-0.176
-0.177
-0.177
-0.177
-0.178
-0.178
-0.178
-0.178
-0.178
-0.179
-0.179
-0.179
-0.179
-0.179
-0.179
-0.179
-0.179
-0.179
-0.179
-0.179
-0.179
-0.179
-0.179
-0.179
-0.179
-0.179
-0.179
-0.179
-0.179
-0.179
-0.178
-0.178
-0.178
-0.178
-0.177
-0.177
-0.177
-0.176
-0.176
-0.176
-0.175
-0.175
-0.174
-0.173
-0.173
-0.172
-0.172
-0.171
-0.170
-0.169
-0.169
-0.168
-0.167
-0.166
-0.165
-0.164
-0.163
-0.163
-0.162
-0.161
-0.160
-0.159
-0.158
-0.157
-0.156
-0.155
-0.154
-0.153
-0.152
-0.151
-0.150
-0.149
-0.148
-0.147
-0.146
-0.145
-0.144
-0.143
-0.142
-0.141
-0.140
-0.139
-0.138
-0.137
-0.136
-0.160
-0.161
-0.161
-0.162
-0.163
-0.164
-0.165
-0.166
-0.166
-0.167
-0.168
-0.168
-0.169
-0.170
-0.170
-0.171
-0.172
-0.172
-0.173
-0.173
-0.174
-0.174
-0.174
-0.175
-0.175
-0.175
-0.176
-0.176
-0.176
-0.177
-0.177
-0.177
-0.177
-0.177
-0.177
-0.178
-0.178
-0.178
-0.178
-0.178
-0.178
-0.178
-0.178
-0.178
-0.178
-0.178
-0.178
-0.178
-0.178
-0.178
-0.178
-0.177
-0.177
-0.177
-0.177
-0.177
-0.177
-0.176
-0.176
-0.176
-0.175
-0.175
-0.175
-0.174
-0.174
-0.173
-0.173
-0.172
-0.172
-0.171
-0.170
-0.170
-0.169
-0.168
-0.167
-0.167
-0.166
-0.165
-0.164
-0.163
-0.162
-0.162
-0.161
-0.160
-0.159
-0.158
-0.157
-0.156
-0.155
-0.154
-0.153
-0.152
-0.151
-0.150
-0.149
-0.148
-0.147
-0.146
-0.145
-0.144
-0.143
-0.142
-0.141
-0.140
-0.139
-0.138
-0.137
-0.137
-0.136
-0.159
-0.160
-0.161
-0.161
-0.162
-0.163
-0.164
-0.165
-0.165
-0.166
-0.167
-0.167
-0.168
-0.169
-0.169
-0.170
-0.170
-0.171
-0.171
-0.172
-0.172
-0.173
-0.173
-0.174
-0.174
-0.174
-0.175
-0.175
-0.175
-0.175
-0.176
-0.176
-0.176
-0.176
-0.176
-0.176
-0.176
-0.176
-0.177
-0.177
-0.177
-0.177
-0.177
-0.177
-0.177
-0.177
-0.177
-0.177
-0.176
-0.176
-0.176
-0.176
-0.176
-0.176
-0.176
-0.175
-0.175
-0.175
-0.175
-0.174
-0.174
-0.174
-0.173
-0.173
-0.172
-0.172
-0.171
-0.171
-0.170
-0.170
-0.169
-0.168
-0.168
-0.167
-0.166
-0.165
-0.165
-0.164
-0.163
-0.162
-0.161
-0.160
-0.160
-0.159
-0.158
-0.157
-0.156
-0.155
-0.154
-0.153
-0.152
-0.151
-0.150
-0.149
-0.148
-0.147
-0.146
-0.145
-0.144
-0.143
-0.142
-0.142
-0.141
-0.140
-0.139
-0.138
-0.137
-0.136
-0.135
-0.158
-0.159
-0.160
-0.160
-0.161
-0.162
-0.163
-0.164
-0.164
-0.165
-0.166
-0.166
-0.167
-0.168
-0.168
-0.169
-0.169
-0.170
-0.170
-0.171
-0.171
-0.172
-0.172
-0.172
-0.173
-0.173
-0.173
-0.174
-0.174
-0.174
-0.174
-0.174
-0.175
-0.175
-0.175
-0.175
-0.175
-0.175
-0.175
-0.175
-0.175
-0.175
-0.175
-0.175
-0.175
-0.175
-0.175
-0.175
-0.175
-0.175
-0.175
-0.175
-0.175
-0.174
-0.174
-0.174
-0.174
-0.174
-0.173
-0.173
-0.173
-0.172
-0.172
-0.172
-0.171
-0.171
-0.170
-0.170
-0.169
-0.168
-0.168
-0.167
-0.166
-0.166
-0.165
-0.164
-0.164
-0.163
-0.162
-0.161
-0.160
-0.159
-0.159
-0.158
-0.157
-0.156
-0.155
-0.154
-0.153
-0.152
-0.151
-0.150
-0.149
-0.148
-0.147
-0.147
-0.146
-0.145
-0.144
-0.143
-0.142
-0.141
-0.140
-0.139
-0.138
-0.137
-0.136
-0.135
-0.134
-0.157
-0.158
-0.159
-0.159
-0.160
-0.161
-0.162
-0.163
-0.163
-0.164
-0.165
-0.165
-0.166
-0.167
-0.167
-0.168
-0.168
-0.169
-0.169
-0.170
-0.170
-0.170
-0.171
-0.171
-0.172
-0.172
-0.172
-0.172
-0.173
-0.173
-0.173
-0.173
-0.173
-0.174
-0.174
-0.174
-0.174
-0.174
-0.174
-0.174
-0.174
-0.174
-0.174
-0.174
-0.174
-0.174
-0.174
-0.174
-0.174
-0.174
-0.174
-0.173
-0.173
-0.173
-0.173
-0.173
-0.173
-0.172
-0.172
-0.172
-0.171
-0.171
-0.171
-0.170
-0.170
-0.169
-0.169
-0.168
-0.168
-0.167
-0.167
-0.166
-0.165
-0.165
-0.164
-0.163
-0.162
-0.162
-0.161
-0.160
-0.159
-0.158
-0.158
-0.157
-0.156
-0.155
-0.154
-0.153
-0.152
-0.151
-0.150
-0.149
-0.149
-0.148
-0.147
-0.146
-0.145
-0.144
-0.143
-0.142
-0.141
-0.140
-0.139
-0.138
-0.137
-0.137
-0.136
-0.135
-0.134
-0.156
-0.157
-0.158
-0.159
-0.159
-0.160
-0.161
-0.162
-0.162
-0.163
-0.164
-0.164
-0.165
-0.165
-0.166
-0.167
-0.167
-0.168
-0.168
-0.168
-0.169
-0.169
-0.170
-0.170
-0.170
-0.171
-0.171
-0.171
-0.171
-0.172
-0.172
-0.172
-0.172
-0.172
-0.172
-0.173
-0.173
-0.173
-0.173
-0.173
-0.173
-0.173
-0.173
-0.173
-0.173
-0.173
-0.173
-0.173
-0.173
-0.172
-0.172
-0.172
-0.172
-0.172
-0.172
-0.171
-0.171
-0.171
-0.171
-0.170
-0.170
-0.170
-0.169
-0.169
-0.168
-0.168
-0.168
-0.167
-0.166
-0.166
-0.165
-0.165
-0.164
-0.163
-0.163
-0.162
-0.161
-0.161
-0.160
-0.159
-0.158
-0.157
-0.157
-0.156
-0.155
-0.154
-0.153
-0.152
-0.151
-0.150
-0.150
-0.149
-0.148
-0.147
-0.146
-0.145
-0.144
-0.143
-0.142
-0.141
-0.140
-0.140
-0.139
-0.138
-0.137
-0.136
-0.135
-0.134
-0.133
-0.155
-0.156
-0.157
-0.158
-0.158
-0.159
-0.160
-0.161
-0.161
-0.162
-0.163
-0.163
-0.164
-0.164
-0.165
-0.165
-0.166
-0.166
-0.167
-0.167
-0.168
-0.168
-0.169
-0.169
-0.169
-0.169
-0.170
-0.170
-0.170
-0.170
-0.171
-0.171
-0.171
-0.171
-0.171
-0.171
-0.171
-0.171
-0.172
-0.172
-0.172
-0.172
-0.172
-0.172
-0.172
-0.171
-0.171
-0.171
-0.171
-0.171
-0.171
-0.171
-0.171
-0.171
-0.170
-0.170
-0.170
-0.170
-0.169
-0.169
-0.169
-0.168
-0.168
-0.168
-0.167
-0.167
-0.166
-0.166
-0.165
-0.165
-0.164
-0.163
-0.163
-0.162
-0.162
-0.161
-0.160
-0.159
-0.159
-0.158
-0.157
-0.156
-0.155
-0.155
-0.154
-0.153
-0.152
-0.151
-0.150
-0.150
-0.149
-0.148
-0.147
-0.146
-0.145
-0.144
-0.143
-0.142
-0.142
-0.141
-0.140
-0.139
-0.138
-0.137
-0.136
-0.135
-0.135
-0.134
-0.133
-0.154
-0.155
-0.156
-0.157
-0.157
-0.158
-0.159
-0.159
-0.160
-0.161
-0.161
-0.162
-0.163
-0.163
-0.164
-0.164
-0.165
-0.165
-0.166
-0.166
-0.167
-0.167
-0.167
-0.168
-0.168
-0.168
-0.169
-0.169
-0.169
-0.169
-0.169
-0.170
-0.170
-0.170
-0.170
-0.170
-0.170
-0.170
-0.170
-0.170
-0.170
-0.170
-0.170
-0.170
-0.170
-0.170
-0.170
-0.170
-0.170
-0.170
-0.170
-0.170
-0.169
-0.169
-0.169
-0.169
-0.169
-0.168
-0.168
-0.168
-0.167
-0.167
-0.167
-0.166
-0.166
-0.165
-0.165
-0.165
-0.164
-0.163
-0.163
-0.162
-0.162
-0.161
-0.160
-0.160
-0.159
-0.158
-0.158
-0.157
-0.156
-0.155
-0.154
-0.154
-0.153
-0.152
-0.151
-0.150
-0.150
-0.149
-0.148
-0.147
-0.146
-0.145
-0.144
-0.143
-0.143
-0.142
-0.141
-0.140
-0.139
-0.138
-0.137
-0.136
-0.136
-0.135
-0.134
-0.133
-0.132
-0.153
-0.154
-0.155
-0.156
-0.156
-0.157
-0.158
-0.158
-0.159
-0.160
-0.160
-0.161
-0.162
-0.162
-0.163
-0.163
-0.164
-0.164
-0.165
-0.165
-0.165
-0.166
-0.166
-0.167
-0.167
-0.167
-0.167
-0.168
-0.168
-0.168
-0.168
-0.168
-0.169
-0.169
-0.169
-0.169
-0.169
-0.169
-0.169
-0.169
-0.169
-0.169
-0.169
-0.169
-0.169
-0.169
-0.169
-0.169
-0.169
-0.169
-0.169
-0.168
-0.168
-0.168
-0.168
-0.168
-0.167
-0.167
-0.167
-0.167
-0.166
-0.166
-0.166
-0.165
-0.165
-0.164
-0.164
-0.163
-0.163
-0.162
-0.162
-0.161
-0.161
-0.160
-0.159
-0.159
-0.158
-0.157
-0.156
-0.156
-0.155
-0.154
-0.153
-0.153
-0.152
-0.151
-0.150
-0.149
-0.149
-0.148
-0.147
-0.146
-0.145
-0.144
-0.144
-0.143
-0.142
-0.141
-0.140
-0.139
-0.138
-0.138
-0.137
-0.136
-0.135
-0.134
-0.133
-0.132
-0.132
-0.152
-0.153
-0.154
-0.155
-0.155
-0.156
-0.157
-0.157
-0.158
-0.159
-0.159
-0.160
-0.161
-0.161
-0.162
-0.162
-0.163
-0.163
-0.163
-0.164
-0.164
-0.165
-0.165
-0.165
-0.166
-0.166
-0.166
-0.166
-0.167
-0.167
-0.167
-0.167
-0.167
-0.167
-0.168
-0.168
-0.168
-0.168
-0.168
-0.168
-0.168
-0.168
-0.168
-0.168
-0.168
-0.168
-0.168
-0.168
-0.168
-0.167
-0.167
-0.167
-0.167
-0.167
-0.167
-0.166
-0.166
-0.166
-0.166
-0.165
-0.165
-0.165
-0.164
-0.164
-0.163
-0.163
-0.163
-0.162
-0.162
-0.161
-0.161
-0.160
-0.159
-0.159
-0.158
-0.157
-0.157
-0.156
-0.155
-0.155
-0.154
-0.153
-0.152
-0.152
-0.151
-0.150
-0.149
-0.149
-0.148
-0.147
-0.146
-0.145
-0.144
-0.144
-0.143
-0.142
-0.141
-0.140
-0.139
-0.139
-0.138
-0.137
-0.136
-0.135
-0.134
-0.134
-0.133
-0.132
-0.131
-0.119
-0.119
-0.120
-0.120
-0.120
-0.121
-0.121
-0.121
-0.122
-0.122
-0.122
-0.122
-0.123
-0.123
-0.123
-0.124
-0.124
-0.124
-0.124
-0.125
-0.125
-0.125
-0.125
-0.125
-0.126
-0.126
-0.126
-0.126
-0.126
-0.126
-0.127
-0.127
-0.127
-0.127
-0.127
-0.127
-0.127
-0.127
-0.127
-0.127
-0.128
-0.128
-0.128
-0.128
-0.128
-0.128
-0.128
-0.128
-0.128
-0.128
-0.127
-0.127
-0.127
-0.127
-0.127
-0.127
-0.127
-0.127
-0.127
-0.127
-0.127
-0.126
-0.126
-0.126
-0.126
-0.126
-0.126
-0.125
-0.125
-0.125
-0.125
-0.125
-0.124
-0.124
-0.124
-0.124
-0.123
-0.123
-0.123
-0.123
-0.122
-0.122
-0.122
-0.122
-0.121
-0.121
-0.121
-0.120
-0.120
-0.120
-0.119
-0.119
-0.119
-0.118
-0.118
-0.118
-0.117
-0.117
-0.117
-0.116
-0.116
-0.116
-0.115
-0.115
-0.115
-0.114
-0.114
-0.114
-0.113
-0.119
-0.120
-0.120
-0.121
-0.121
-0.121
-0.122
-0.122
-0.122
-0.122
-0.123
-0.123
-0.123
-0.124
-0.124
-0.124
-0.124
-0.125
-0.125
-0.125
-0.125
-0.126
-0.126
-0.126
-0.126
-0.126
-0.127
-0.127
-0.127
-0.127
-0.127
-0.127
-0.128
-0.128
-0.128
-0.128
-0.128
-0.128
-0.128
-0.128
-0.128
-0.128
-0.128
-0.128
-0.128
-0.128
-0.128
-0.128
-0.128
-0.128
-0.128
-0.128
-0.128
-0.128
-0.128
-0.128
-0.128
-0.127
-0.127
-0.127
-0.127
-0.127
-0.127
-0.127
-0.126
-0.126
-0.126
-0.126
-0.126
-0.126
-0.125
-0.125
-0.125
-0.125
-0.124
-0.124
-0.124
-0.124
-0.123
-0.123
-0.123
-0.123
-0.122
-0.122
-0.122
-0.121
-0.121
-0.121
-0.121
-0.120
-0.120
-0.120
-0.119
-0.119
-0.119
-0.118
-0.118
-0.118
-0.117
-0.117
-0.117
-0.116
-0.116
-0.115
-0.115
-0.115
-0.114
-0.114
-0.114
-0.120
-0.120
-0.121
-0.121
-0.121
-0.122
-0.122
-0.122
-0.123
-0.123
-0.123
-0.124
-0.124
-0.124
-0.125
-0.125
-0.125
-0.125
-0.126
-0.126
-0.126
-0.126
-0.127
-0.127
-0.127
-0.127
-0.127
-0.127
-0.128
-0.128
-0.128
-0.128
-0.128
-0.128
-0.128
-0.128
-0.129
-0.129
-0.129
-0.129
-0.129
-0.129
-0.129
-0.129
-0.129
-0.129
-0.129
-0.129
-0.129
-0.129
-0.129
-0.129
-0.129
-0.128
-0.128
-0.128
-0.128
-0.128
-0.128
-0.128
-0.128
-0.128
-0.127
-0.127
-0.127
-0.127
-0.127
-0.126
-0.126
-0.126
-0.126
-0.126
-0.125
-0.125
-0.125
-0.125
-0.124
-0.124
-0.124
-0.124
-0.123
-0.123
-0.123
-0.122
-0.122
-0.122
-0.122
-0.121
-0.121
-0.121
-0.120
-0.120
-0.120
-0.119
-0.119
-0.119
-0.118
-0.118
-0.118
-0.117
-0.117
-0.117
-0.116
-0.116
-0.115
-0.115
-0.115
-0.114
-0.114
-0.121
-0.121
-0.121
-0.122
-0.122
-0.122
-0.123
-0.123
-0.123
-0.124
-0.124
-0.124
-0.125
-0.125
-0.125
-0.125
-0.126
-0.126
-0.126
-0.126
-0.127
-0.127
-0.127
-0.127
-0.128
-0.128
-0.128
-0.128
-0.128
-0.128
-0.129
-0.129
-0.129
-0.129
-0.129
-0.129
-0.129
-0.129
-0.129
-0.129
-0.129
-0.129
-0.129
-0.130
-0.130
-0.130
-0.129
-0.129
-0.129
-0.129
-0.129
-0.129
-0.129
-0.129
-0.129
-0.129
-0.129
-0.129
-0.129
-0.128
-0.128
-0.128
-0.128
-0.128
-0.128
-0.127
-0.127
-0.127
-0.127
-0.127
-0.126
-0.126
-0.126
-0.126
-0.125
-0.125
-0.125
-0.125
-0.124
-0.124
-0.124
-0.124
-0.123
-0.123
-0.123
-0.122
-0.122
-0.122
-0.121
-0.121
-0.121
-0.120
-0.120
-0.120
-0.119
-0.119
-0.119
-0.118
-0.118
-0.118
-0.117
-0.117
-0.117
-0.116
-0.116
-0.115
-0.115
-0.115
-0.114
-0.121
-0.122
-0.122
-0.122
-0.123
-0.123
-0.123
-0.124
-0.124
-0.124
-0.125
-0.125
-0.125
-0.126
-0.126
-0.126
-0.126
-0.127
-0.127
-0.127
-0.127
-0.128
-0.128
-0.128
-0.128
-0.128
-0.129
-0.129
-0.129
-0.129
-0.129
-0.129
-0.129
-0.130
-0.130
-0.130
-0.130
-0.130
-0.130
-0.130
-0.130
-0.130
-0.130
-0.130
-0.130
-0.130
-0.130
-0.130
-0.130
-0.130
-0.130
-0.130
-0.130
-0.130
-0.130
-0.130
-0.129
-0.129
-0.129
-0.129
-0.129
-0.129
-0.129
-0.128
-0.128
-0.128
-0.128
-0.128
-0.127
-0.127
-0.127
-0.127
-0.126
-0.126
-0.126
-0.126
-0.125
-0.125
-0.125
-0.125
-0.124
-0.124
-0.124
-0.123
-0.123
-0.123
-0.122
-0.122
-0.122
-0.122
-0.121
-0.121
-0.121
-0.120
-0.120
-0.119
-0.119
-0.119
-0.118
-0.118
-0.118
-0.117
-0.117
-0.117
-0.116
-0.116
-0.115
-0.115
-0.115
-0.122
-0.122
-0.122
-0.123
-0.123
-0.124
-0.124
-0.124
-0.125
-0.125
-0.125
-0.126
-0.126
-0.126
-0.126
-0.127
-0.127
-0.127
-0.128
-0.128
-0.128
-0.128
-0.128
-0.129
-0.129
-0.129
-0.129
-0.129
-0.130
-0.130
-0.130
-0.130
-0.130
-0.130
-0.130
-0.130
-0.131
-0.131
-0.131
-0.131
-0.131
-0.131
-0.131
-0.131
-0.131
-0.131
-0.131
-0.131
-0.131
-0.131
-0.131
-0.131
-0.130
-0.130
-0.130
-0.130
-0.130
-0.130
-0.130
-0.130
-0.129
-0.129
-0.129
-0.129
-0.129
-0.129
-0.128
-0.128
-0.128
-0.128
-0.127
-0.127
-0.127
-0.127
-0.126
-0.126
-0.126
-0.126
-0.125
-0.125
-0.125
-0.125
-0.124
-0.124
-0.124
-0.123
-0.123
-0.123
-0.122
-0.122
-0.122
-0.121
-0.121
-0.121
-0.120
-0.120
-0.120
-0.119
-0.119
-0.118
-0.118
-0.118
-0.117
-0.117
-0.117
-0.116
-0.116
-0.115
-0.115
-0.122
-0.123
-0.123
-0.123
-0.124
-0.124
-0.125
-0.125
-0.125
-0.126
-0.126
-0.126
-0.126
-0.127
-0.127
-0.127
-0.128
-0.128
-0.128
-0.128
-0.129
-0.129
-0.129
-0.129
-0.130
-0.130
-0.130
-0.130
-0.130
-0.130
-0.131
-0.131
-0.131
-0.131
-0.131
-0.131
-0.131
-0.131
-0.131
-0.131
-0.131
-0.131
-0.131
-0.131
-0.131
-0.131
-0.131
-0.131
-0.131
-0.131
-0.131
-0.131
-0.131
-0.131
-0.131
-0.131
-0.131
-0.131
-0.130
-0.130
-0.130
-0.130
-0.130
-0.130
-0.129
-0.129
-0.129
-0.129
-0.128
-0.128
-0.128
-0.128
-0.128
-0.127
-0.127
-0.127
-0.126
-0.126
-0.126
-0.126
-0.125
-0.125
-0.125
-0.124
-0.124
-0.124
-0.123
-0.123
-0.123
-0.122
-0.122
-0.122
-0.121
-0.121
-0.121
-0.120
-0.120
-0.120
-0.119
-0.119
-0.118
-0.118
-0.118
-0.117
-0.117
-0.117
-0.116
-0.116
-0.115
-0.123
-0.123
-0.124
-0.124
-0.124
-0.125
-0.125
-0.125
-0.126
-0.126
-0.126
-0.127
-0.127
-0.127
-0.128
-0.128
-0.128
-0.129
-0.129
-0.129
-0.129
-0.130
-0.130
-0.130
-0.130
-0.130
-0.131
-0.131
-0.131
-0.131
-0.131
-0.131
-0.131
-0.132
-0.132
-0.132
-0.132
-0.132
-0.132
-0.132
-0.132
-0.132
-0.132
-0.132
-0.132
-0.132
-0.132
-0.132
-0.132
-0.132
-0.132
-0.132
-0.132
-0.132
-0.131
-0.131
-0.131
-0.131
-0.131
-0.131
-0.131
-0.130
-0.130
-0.130
-0.130
-0.130
-0.129
-0.129
-0.129
-0.129
-0.129
-0.128
-0.128
-0.128
-0.128
-0.127
-0.127
-0.127
-0.126
-0.126
-0.126
-0.125
-0.125
-0.125
-0.125
-0.124
-0.124
-0.124
-0.123
-0.123
-0.123
-0.122
-0.122
-0.121
-0.121
-0.121
-0.120
-0.120
-0.120
-0.119
-0.119
-0.118
-0.118
-0.118
-0.117
-0.117
-0.117
-0.116
-0.116
-0.123
-0.124
-0.124
-0.125
-0.125
-0.125
-0.126
-0.126
-0.126
-0.127
-0.127
-0.127
-0.128
-0.128
-0.128
-0.129
-0.129
-0.129
-0.129
-0.130
-0.130
-0.130
-0.130
-0.131
-0.131
-0.131
-0.131
-0.131
-0.132
-0.132
-0.132
-0.132
-0.132
-0.132
-0.132
-0.132
-0.133
-0.133
-0.133
-0.133
-0.133
-0.133
-0.133
-0.133
-0.133
-0.133
-0.133
-0.133
-0.133
-0.133
-0.133
-0.132
-0.132
-0.132
-0.132
-0.132
-0.132
-0.132
-0.132
-0.131
-0.131
-0.131
-0.131
-0.131
-0.130
-0.130
-0.130
-0.130
-0.130
-0.129
-0.129
-0.129
-0.129
-0.128
-0.128
-0.128
-0.127
-0.127
-0.127
-0.127
-0.126
-0.126
-0.126
-0.125
-0.125
-0.125
-0.124
-0.124
-0.124
-0.123
-0.123
-0.123
-0.122
-0.122
-0.121
-0.121
-0.121
-0.120
-0.120
-0.120
-0.119
-0.119
-0.118
-0.118
-0.118
-0.117
-0.117
-0.117
-0.116
-0.124
-0.124
-0.125
-0.125
-0.126
-0.126
-0.126
-0.127
-0.127
-0.127
-0.128
-0.128
-0.128
-0.129
-0.129
-0.129
-0.130
-0.130
-0.130
-0.130
-0.131
-0.131
-0.131
-0.131
-0.132
-0.132
-0.132
-0.132
-0.132
-0.132
-0.133
-0.133
-0.133
-0.133
-0.133
-0.133
-0.133
-0.133
-0.133
-0.133
-0.133
-0.133
-0.133
-0.133
-0.133
-0.133
-0.133
-0.133
-0.133
-0.133
-0.133
-0.133
-0.133
-0.133
-0.133
-0.133
-0.132
-0.132
-0.132
-0.132
-0.132
-0.132
-0.131
-0.131
-0.131
-0.131
-0.131
-0.130
-0.130
-0.130
-0.130
-0.129
-0.129
-0.129
-0.129
-0.128
-0.128
-0.128
-0.127
-0.127
-0.127
-0.126
-0.126
-0.126
-0.125
-0.125
-0.125
-0.124
-0.124
-0.124
-0.123
-0.123
-0.123
-0.122
-0.122
-0.122
-0.121
-0.121
-0.120
-0.120
-0.120
-0.119
-0.119
-0.118
-0.118
-0.118
-0.117
-0.117
-0.117
-0.125
-0.125
-0.125
-0.126
-0.126
-0.127
-0.127
-0.127
-0.128
-0.128
-0.128
-0.129
-0.129
-0.129
-0.130
-0.130
-0.130
-0.131
-0.131
-0.131
-0.131
-0.132
-0.132
-0.132
-0.132
-0.132
-0.133
-0.133
-0.133
-0.133
-0.133
-0.133
-0.134
-0.134
-0.134
-0.134
-0.134
-0.134
-0.134
-0.134
-0.134
-0.134
-0.134
-0.134
-0.134
-0.134
-0.134
-0.134
-0.134
-0.134
-0.134
-0.134
-0.134
-0.134
-0.133
-0.133
-0.133
-0.133
-0.133
-0.133
-0.132
-0.132
-0.132
-0.132
-0.132
-0.131
-0.131
-0.131
-0.131
-0.130
-0.130
-0.130
-0.130
-0.129
-0.129
-0.129
-0.129
-0.128
-0.128
-0.128
-0.127
-0.127
-0.127
-0.126
-0.126
-0.126
-0.125
-0.125
-0.125
-0.124
-0.124
-0.123
-0.123
-0.123
-0.122
-0.122
-0.122
-0.121
-0.121
-0.120
-0.120
-0.120
-0.119
-0.119
-0.118
-0.118
-0.118
-0.117
-0.117
-0.125
-0.126
-0.126
-0.126
-0.127
-0.127
-0.128
-0.128
-0.128
-0.129
-0.129
-0.129
-0.130
-0.130
-0.130
-0.131
-0.131
-0.131
-0.131
-0.132
-0.132
-0.132
-0.132
-0.133
-0.133
-0.133
-0.133
-0.134
-0.134
-0.134
-0.134
-0.134
-0.134
-0.134
-0.134
-0.135
-0.135
-0.135
-0.135
-0.135
-0.135
-0.135
-0.135
-0.135
-0.135
-0.135
-0.135
-0.135
-0.135
-0.135
-0.134
-0.134
-0.134
-0.134
-0.134
-0.134
-0.134
-0.134
-0.133
-0.133
-0.133
-0.133
-0.133
-0.132
-0.132
-0.132
-0.132
-0.132
-0.131
-0.131
-0.131
-0.130
-0.130
-0.130
-0.130
-0.129
-0.129
-0.129
-0.128
-0.128
-0.128
-0.127
-0.127
-0.127
-0.126
-0.126
-0.126
-0.125
-0.125
-0.125
-0.124
-0.124
-0.123
-0.123
-0.123
-0.122
-0.122
-0.122
-0.121
-0.121
-0.120
-0.120
-0.120
-0.119
-0.119
-0.118
-0.118
-0.118
-0.117
-0.126
-0.126
-0.127
-0.127
-0.127
-0.128
-0.128
-0.129
-0.129
-0.129
-0.130
-0.130
-0.130
-0.131
-0.131
-0.131
-0.132
-0.132
-0.132
-0.132
-0.133
-0.133
-0.133
-0.133
-0.134
-0.134
-0.134
-0.134
-0.134
-0.135
-0.135
-0.135
-0.135
-0.135
-0.135
-0.135
-0.135
-0.135
-0.135
-0.135
-0.136
-0.136
-0.136
-0.136
-0.136
-0.135
-0.135
-0.135
-0.135
-0.135
-0.135
-0.135
-0.135
-0.135
-0.135
-0.135
-0.134
-0.134
-0.134
-0.134
-0.134
-0.134
-0.133
-0.133
-0.133
-0.133
-0.132
-0.132
-0.132
-0.132
-0.131
-0.131
-0.131
-0.130
-0.130
-0.130
-0.130
-0.129
-0.129
-0.129
-0.128
-0.128
-0.128
-0.127
-0.127
-0.127
-0.126
-0.126
-0.125
-0.125
-0.125
-0.124
-0.124
-0.124
-0.123
-0.123
-0.122
-0.122
-0.122
-0.121
-0.121
-0.120
-0.120
-0.120
-0.119
-0.119
-0.118
-0.118
-0.118
-0.126
-0.127
-0.127
-0.128
-0.128
-0.128
-0.129
-0.129
-0.130
-0.130
-0.130
-0.131
-0.131
-0.131
-0.132
-0.132
-0.132
-0.133
-0.133
-0.133
-0.133
-0.134
-0.134
-0.134
-0.134
-0.135
-0.135
-0.135
-0.135
-0.135
-0.135
-0.136
-0.136
-0.136
-0.136
-0.136
-0.136
-0.136
-0.136
-0.136
-0.136
-0.136
-0.136
-0.136
-0.136
-0.136
-0.136
-0.136
-0.136
-0.136
-0.136
-0.136
-0.136
-0.135
-0.135
-0.135
-0.135
-0.135
-0.135
-0.135
-0.134
-0.134
-0.134
-0.134
-0.133
-0.133
-0.133
-0.133
-0.132
-0.132
-0.132
-0.132
-0.131
-0.131
-0.131
-0.130
-0.130
-0.130
-0.129
-0.129
-0.129
-0.128
-0.128
-0.128
-0.127
-0.127
-0.127
-0.126
-0.126
-0.125
-0.125
-0.125
-0.124
-0.124
-0.124
-0.123
-0.123
-0.122
-0.122
-0.122
-0.121
-0.121
-0.120
-0.120
-0.120
-0.119
-0.119
-0.118
-0.118
-0.127
-0.127
-0.128
-0.128
-0.129
-0.129
-0.130
-0.130
-0.130
-0.131
-0.131
-0.131
-0.132
-0.132
-0.132
-0.133
-0.133
-0.133
-0.134
-0.134
-0.134
-0.134
-0.135
-0.135
-0.135
-0.135
-0.135
-0.136
-0.136
-0.136
-0.136
-0.136
-0.136
-0.137
-0.137
-0.137
-0.137
-0.137
-0.137
-0.137
-0.137
-0.137
-0.137
-0.137
-0.137
-0.137
-0.137
-0.137
-0.137
-0.137
-0.137
-0.136
-0.136
-0.136
-0.136
-0.136
-0.136
-0.136
-0.135
-0.135
-0.135
-0.135
-0.135
-0.134
-0.134
-0.134
-0.134
-0.133
-0.133
-0.133
-0.132
-0.132
-0.132
-0.132
-0.131
-0.131
-0.131
-0.130
-0.130
-0.130
-0.129
-0.129
-0.129
-0.128
-0.128
-0.127
-0.127
-0.127
-0.126
-0.126
-0.126
-0.125
-0.125
-0.124
-0.124
-0.124
-0.123
-0.123
-0.122
-0.122
-0.122
-0.121
-0.121
-0.120
-0.120
-0.119
-0.119
-0.119
-0.118
-0.128
-0.128
-0.129
-0.129
-0.129
-0.130
-0.130
-0.131
-0.131
-0.131
-0.132
-0.132
-0.132
-0.133
-0.133
-0.133
-0.134
-0.134
-0.134
-0.135
-0.135
-0.135
-0.135
-0.136
-0.136
-0.136
-0.136
-0.136
-0.137
-0.137
-0.137
-0.137
-0.137
-0.137
-0.137
-0.137
-0.138
-0.138
-0.138
-0.138
-0.138
-0.138
-0.138
-0.138
-0.138
-0.138
-0.138
-0.137
-0.137
-0.137
-0.137
-0.137
-0.137
-0.137
-0.137
-0.137
-0.136
-0.136
-0.136
-0.136
-0.136
-0.135
-0.135
-0.135
-0.135
-0.134
-0.134
-0.134
-0.134
-0.133
-0.133
-0.133
-0.132
-0.132
-0.132
-0.131
-0.131
-0.131
-0.130
-0.130
-0.130
-0.129
-0.129
-0.129
-0.128
-0.128
-0.128
-0.127
-0.127
-0.126
-0.126
-0.126
-0.125
-0.125
-0.124
-0.124
-0.124
-0.123
-0.123
-0.122
-0.122
-0.121
-0.121
-0.121
-0.120
-0.120
-0.119
-0.119
-0.119
-0.128
-0.129
-0.129
-0.130
-0.130
-0.130
-0.131
-0.131
-0.132
-0.132
-0.132
-0.133
-0.133
-0.133
-0.134
-0.134
-0.134
-0.135
-0.135
-0.135
-0.136
-0.136
-0.136
-0.136
-0.137
-0.137
-0.137
-0.137
-0.137
-0.137
-0.138
-0.138
-0.138
-0.138
-0.138
-0.138
-0.138
-0.138
-0.138
-0.138
-0.138
-0.138
-0.138
-0.138
-0.138
-0.138
-0.138
-0.138
-0.138
-0.138
-0.138
-0.138
-0.138
-0.138
-0.137
-0.137
-0.137
-0.137
-0.137
-0.136
-0.136
-0.136
-0.136
-0.136
-0.135
-0.135
-0.135
-0.134
-0.134
-0.134
-0.134
-0.133
-0.133
-0.133
-0.132
-0.132
-0.132
-0.131
-0.131
-0.131
-0.130
-0.130
-0.129
-0.129
-0.129
-0.128
-0.128
-0.128
-0.127
-0.127
-0.126
-0.126
-0.126
-0.125
-0.125
-0.124
-0.124
-0.124
-0.123
-0.123
-0.122
-0.122
-0.121
-0.121
-0.121
-0.120
-0.120
-0.119
-0.119
-0.129
-0.129
-0.130
-0.130
-0.131
-0.131
-0.131
-0.132
-0.132
-0.133
-0.133
-0.133
-0.134
-0.134
-0.134
-0.135
-0.135
-0.135
-0.136
-0.136
-0.136
-0.137
-0.137
-0.137
-0.137
-0.138
-0.138
-0.138
-0.138
-0.138
-0.138
-0.139
-0.139
-0.139
-0.139
-0.139
-0.139
-0.139
-0.139
-0.139
-0.139
-0.139
-0.139
-0.139
-0.139
-0.139
-0.139
-0.139
-0.139
-0.139
-0.139
-0.138
-0.138
-0.138
-0.138
-0.138
-0.138
-0.137
-0.137
-0.137
-0.137
-0.137
-0.136
-0.136
-0.136
-0.136
-0.135
-0.135
-0.135
-0.134
-0.134
-0.134
-0.134
-0.133
-0.133
-0.132
-0.132
-0.132
-0.131
-0.131
-0.131
-0.130
-0.130
-0.130
-0.129
-0.129
-0.128
-0.128
-0.128
-0.127
-0.127
-0.126
-0.126
-0.126
-0.125
-0.125
-0.124
-0.124
-0.123
-0.123
-0.123
-0.122
-0.122
-0.121
-0.121
-0.121
-0.120
-0.120
-0.119
-0.130
-0.130
-0.130
-0.131
-0.131
-0.132
-0.132
-0.133
-0.133
-0.133
-0.134
-0.134
-0.135
-0.135
-0.135
-0.136
-0.136
-0.136
-0.136
-0.137
-0.137
-0.137
-0.138
-0.138
-0.138
-0.138
-0.138
-0.139
-0.139
-0.139
-0.139
-0.139
-0.139
-0.140
-0.140
-0.140
-0.140
-0.140
-0.140
-0.140
-0.140
-0.140
-0.140
-0.140
-0.140
-0.140
-0.140
-0.140
-0.140
-0.139
-0.139
-0.139
-0.139
-0.139
-0.139
-0.139
-0.138
-0.138
-0.138
-0.138
-0.138
-0.137
-0.137
-0.137
-0.136
-0.136
-0.136
-0.136
-0.135
-0.135
-0.135
-0.134
-0.134
-0.134
-0.133
-0.133
-0.133
-0.132
-0.132
-0.132
-0.131
-0.131
-0.130
-0.130
-0.130
-0.129
-0.129
-0.128
-0.128
-0.128
-0.127
-0.127
-0.126
-0.126
-0.126
-0.125
-0.125
-0.124
-0.124
-0.123
-0.123
-0.123
-0.122
-0.122
-0.121
-0.121
-0.120
-0.120
-0.120
-0.130
-0.131
-0.131
-0.132
-0.132
-0.132
-0.133
-0.133
-0.134
-0.134
-0.134
-0.135
-0.135
-0.136
-0.136
-0.136
-0.137
-0.137
-0.137
-0.138
-0.138
-0.138
-0.138
-0.139
-0.139
-0.139
-0.139
-0.139
-0.140
-0.140
-0.140
-0.140
-0.140
-0.140
-0.140
-0.140
-0.141
-0.141
-0.141
-0.141
-0.141
-0.141
-0.141
-0.141
-0.141
-0.141
-0.140
-0.140
-0.140
-0.140
-0.140
-0.140
-0.140
-0.140
-0.139
-0.139
-0.139
-0.139
-0.139
-0.138
-0.138
-0.138
-0.138
-0.137
-0.137
-0.137
-0.137
-0.136
-0.136
-0.136
-0.135
-0.135
-0.135
-0.134
-0.134
-0.134
-0.133
-0.133
-0.132
-0.132
-0.132
-0.131
-0.131
-0.131
-0.130
-0.130
-0.129
-0.129
-0.129
-0.128
-0.128
-0.127
-0.127
-0.126
-0.126
-0.126
-0.125
-0.125
-0.124
-0.124
-0.123
-0.123
-0.123
-0.122
-0.122
-0.121
-0.121
-0.120
-0.120
-0.131
-0.131
-0.132
-0.132
-0.133
-0.133
-0.134
-0.134
-0.134
-0.135
-0.135
-0.136
-0.136
-0.136
-0.137
-0.137
-0.137
-0.138
-0.138
-0.138
-0.139
-0.139
-0.139
-0.139
-0.140
-0.140
-0.140
-0.140
-0.140
-0.141
-0.141
-0.141
-0.141
-0.141
-0.141
-0.141
-0.141
-0.141
-0.141
-0.141
-0.141
-0.141
-0.141
-0.141
-0.141
-0.141
-0.141
-0.141
-0.141
-0.141
-0.141
-0.141
-0.140
-0.140
-0.140
-0.140
-0.140
-0.140
-0.139
-0.139
-0.139
-0.139
-0.138
-0.138
-0.138
-0.137
-0.137
-0.137
-0.137
-0.136
-0.136
-0.136
-0.135
-0.135
-0.134
-0.134
-0.134
-0.133
-0.133
-0.133
-0.132
-0.132
-0.131
-0.131
-0.131
-0.130
-0.130
-0.129
-0.129
-0.129
-0.128
-0.128
-0.127
-0.127
-0.126
-0.126
-0.126
-0.125
-0.125
-0.124
-0.124
-0.123
-0.123
-0.122
-0.122
-0.122
-0.121
-0.121
-0.120
-0.131
-0.132
-0.132
-0.133
-0.133
-0.134
-0.134
-0.135
-0.135
-0.136
-0.136
-0.136
-0.137
-0.137
-0.137
-0.138
-0.138
-0.138
-0.139
-0.139
-0.139
-0.140
-0.140
-0.140
-0.140
-0.141
-0.141
-0.141
-0.141
-0.141
-0.142
-0.142
-0.142
-0.142
-0.142
-0.142
-0.142
-0.142
-0.142
-0.142
-0.142
-0.142
-0.142
-0.142
-0.142
-0.142
-0.142
-0.142
-0.142
-0.142
-0.142
-0.141
-0.141
-0.141
-0.141
-0.141
-0.140
-0.140
-0.140
-0.140
-0.140
-0.139
-0.139
-0.139
-0.138
-0.138
-0.138
-0.137
-0.137
-0.137
-0.136
-0.136
-0.136
-0.135
-0.135
-0.135
-0.134
-0.134
-0.134
-0.133
-0.133
-0.132
-0.132
-0.132
-0.131
-0.131
-0.130
-0.130
-0.129
-0.129
-0.129
-0.128
-0.128
-0.127
-0.127
-0.126
-0.126
-0.125
-0.125
-0.125
-0.124
-0.124
-0.123
-0.123
-0.122
-0.122
-0.121
-0.121
-0.121
-0.132
-0.133
-0.133
-0.134
-0.134
-0.134
-0.135
-0.135
-0.136
-0.136
-0.137
-0.137
-0.137
-0.138
-0.138
-0.139
-0.139
-0.139
-0.140
-0.140
-0.140
-0.140
-0.141
-0.141
-0.141
-0.141
-0.142
-0.142
-0.142
-0.142
-0.142
-0.142
-0.143
-0.143
-0.143
-0.143
-0.143
-0.143
-0.143
-0.143
-0.143
-0.143
-0.143
-0.143
-0.143
-0.143
-0.143
-0.143
-0.143
-0.142
-0.142
-0.142
-0.142
-0.142
-0.142
-0.141
-0.141
-0.141
-0.141
-0.140
-0.140
-0.140
-0.140
-0.139
-0.139
-0.139
-0.138
-0.138
-0.138
-0.137
-0.137
-0.137
-0.136
-0.136
-0.136
-0.135
-0.135
-0.134
-0.134
-0.134
-0.133
-0.133
-0.132
-0.132
-0.132
-0.131
-0.131
-0.130
-0.130
-0.129
-0.129
-0.129
-0.128
-0.128
-0.127
-0.127
-0.126
-0.126
-0.125
-0.125
-0.124
-0.124
-0.124
-0.123
-0.123
-0.122
-0.122
-0.121
-0.121
-0.133
-0.133
-0.134
-0.134
-0.135
-0.135
-0.136
-0.136
-0.137
-0.137
-0.137
-0.138
-0.138
-0.139
-0.139
-0.139
-0.140
-0.140
-0.140
-0.141
-0.141
-0.141
-0.142
-0.142
-0.142
-0.142
-0.142
-0.143
-0.143
-0.143
-0.143
-0.143
-0.143
-0.144
-0.144
-0.144
-0.144
-0.144
-0.144
-0.144
-0.144
-0.144
-0.144
-0.144
-0.144
-0.144
-0.144
-0.143
-0.143
-0.143
-0.143
-0.143
-0.143
-0.143
-0.142
-0.142
-0.142
-0.142
-0.141
-0.141
-0.141
-0.141
-0.140
-0.140
-0.140
-0.139
-0.139
-0.139
-0.138
-0.138
-0.138
-0.137
-0.137
-0.137
-0.136
-0.136
-0.135
-0.135
-0.135
-0.134
-0.134
-0.133
-0.133
-0.132
-0.132
-0.132
-0.131
-0.131
-0.130
-0.130
-0.129
-0.129
-0.129
-0.128
-0.128
-0.127
-0.127
-0.126
-0.126
-0.125
-0.125
-0.124
-0.124
-0.123
-0.123
-0.123
-0.122
-0.122
-0.121
-0.133
-0.134
-0.134
-0.135
-0.135
-0.136
-0.136
-0.137
-0.137
-0.138
-0.138
-0.139
-0.139
-0.139
-0.140
-0.140
-0.140
-0.141
-0.141
-0.141
-0.142
-0.142
-0.142
-0.143
-0.143
-0.143
-0.143
-0.144
-0.144
-0.144
-0.144
-0.144
-0.144
-0.144
-0.144
-0.145
-0.145
-0.145
-0.145
-0.145
-0.145
-0.145
-0.145
-0.145
-0.145
-0.144
-0.144
-0.144
-0.144
-0.144
-0.144
-0.144
-0.143
-0.143
-0.143
-0.143
-0.143
-0.142
-0.142
-0.142
-0.142
-0.141
-0.141
-0.141
-0.140
-0.140
-0.140
-0.139
-0.139
-0.139
-0.138
-0.138
-0.138
-0.137
-0.137
-0.136
-0.136
-0.136
-0.135
-0.135
-0.134
-0.134
-0.133
-0.133
-0.133
-0.132
-0.132
-0.131
-0.131
-0.130
-0.130
-0.129
-0.129
-0.128
-0.128
-0.128
-0.127
-0.127
-0.126
-0.126
-0.125
-0.125
-0.124
-0.124
-0.123
-0.123
-0.122
-0.122
-0.121
-0.134
-0.135
-0.135
-0.136
-0.136
-0.137
-0.137
-0.138
-0.138
-0.138
-0.139
-0.139
-0.140
-0.140
-0.141
-0.141
-0.141
-0.142
-0.142
-0.142
-0.143
-0.143
-0.143
-0.143
-0.144
-0.144
-0.144
-0.144
-0.145
-0.145
-0.145
-0.145
-0.145
-0.145
-0.145
-0.145
-0.145
-0.146
-0.146
-0.146
-0.146
-0.145
-0.145
-0.145
-0.145
-0.145
-0.145
-0.145
-0.145
-0.145
-0.145
-0.144
-0.144
-0.144
-0.144
-0.144
-0.143
-0.143
-0.143
-0.143
-0.142
-0.142
-0.142
-0.141
-0.141
-0.141
-0.140
-0.140
-0.140
-0.139
-0.139
-0.139
-0.138
-0.138
-0.137
-0.137
-0.136
-0.136
-0.136
-0.135
-0.135
-0.134
-0.134
-0.133
-0.133
-0.133
-0.132
-0.132
-0.131
-0.131
-0.130
-0.130
-0.129
-0.129
-0.128
-0.128
-0.127
-0.127
-0.127
-0.126
-0.126
-0.125
-0.125
-0.124
-0.124
-0.123
-0.123
-0.122
-0.122
-0.135
-0.135
-0.136
-0.136
-0.137
-0.137
-0.138
-0.138
-0.139
-0.139
-0.140
-0.140
-0.141
-0.141
-0.141
-0.142
-0.142
-0.142
-0.143
-0.143
-0.143
-0.144
-0.144
-0.144
-0.145
-0.145
-0.145
-0.145
-0.145
-0.146
-0.146
-0.146
-0.146
-0.146
-0.146
-0.146
-0.146
-0.146
-0.146
-0.146
-0.146
-0.146
-0.146
-0.146
-0.146
-0.146
-0.146
-0.146
-0.146
-0.146
-0.145
-0.145
-0.145
-0.145
-0.145
-0.144
-0.144
-0.144
-0.144
-0.143
-0.143
-0.143
-0.142
-0.142
-0.142
-0.141
-0.141
-0.141
-0.140
-0.140
-0.140
-0.139
-0.139
-0.138
-0.138
-0.137
-0.137
-0.137
-0.136
-0.136
-0.135
-0.135
-0.134
-0.134
-0.134
-0.133
-0.133
-0.132
-0.132
-0.131
-0.131
-0.130
-0.130
-0.129
-0.129
-0.128
-0.128
-0.127
-0.127
-0.126
-0.126
-0.125
-0.125
-0.125
-0.124
-0.124
-0.123
-0.123
-0.122
-0.136
-0.136
-0.137
-0.137
-0.138
-0.138
-0.139
-0.139
-0.140
-0.140
-0.140
-0.141
-0.141
-0.142
-0.142
-0.143
-0.143
-0.143
-0.144
-0.144
-0.144
-0.145
-0.145
-0.145
-0.145
-0.146
-0.146
-0.146
-0.146
-0.146
-0.147
-0.147
-0.147
-0.147
-0.147
-0.147
-0.147
-0.147
-0.147
-0.147
-0.147
-0.147
-0.147
-0.147
-0.147
-0.147
-0.147
-0.147
-0.147
-0.146
-0.146
-0.146
-0.146
-0.146
-0.145
-0.145
-0.145
-0.145
-0.144
-0.144
-0.144
-0.143
-0.143
-0.143
-0.142
-0.142
-0.142
-0.141
-0.141
-0.141
-0.140
-0.140
-0.139
-0.139
-0.138
-0.138
-0.138
-0.137
-0.137
-0.136
-0.136
-0.135
-0.135
-0.134
-0.134
-0.134
-0.133
-0.133
-0.132
-0.132
-0.131
-0.131
-0.130
-0.130
-0.129
-0.129
-0.128
-0.128
-0.127
-0.127
-0.126
-0.126
-0.125
-0.125
-0.124
-0.124
-0.123
-0.123
-0.122
-0.136
-0.137
-0.137
-0.138
-0.138
-0.139
-0.139
-0.140
-0.140
-0.141
-0.141
-0.142
-0.142
-0.143
-0.143
-0.143
-0.144
-0.144
-0.145
-0.145
-0.145
-0.146
-0.146
-0.146
-0.146
-0.147
-0.147
-0.147
-0.147
-0.147
-0.148
-0.148
-0.148
-0.148
-0.148
-0.148
-0.148
-0.148
-0.148
-0.148
-0.148
-0.148
-0.148
-0.148
-0.148
-0.148
-0.148
-0.148
-0.147
-0.147
-0.147
-0.147
-0.147
-0.146
-0.146
-0.146
-0.146
-0.145
-0.145
-0.145
-0.144
-0.144
-0.144
-0.143
-0.143
-0.143
-0.142
-0.142
-0.142
-0.141
-0.141
-0.140
-0.140
-0.140
-0.139
-0.139
-0.138
-0.138
-0.137
-0.137
-0.136
-0.136
-0.135
-0.135
-0.135
-0.134
-0.134
-0.133
-0.133
-0.132
-0.132
-0.131
-0.131
-0.130
-0.130
-0.129
-0.129
-0.128
-0.128
-0.127
-0.127
-0.126
-0.126
-0.125
-0.125
-0.124
-0.124
-0.123
-0.123
-0.137
-0.138
-0.138
-0.139
-0.139
-0.140
-0.140
-0.141
-0.141
-0.142
-0.142
-0.143
-0.143
-0.143
-0.144
-0.144
-0.145
-0.145
-0.145
-0.146
-0.146
-0.146
-0.147
-0.147
-0.147
-0.148
-0.148
-0.148
-0.148
-0.148
-0.148
-0.149
-0.149
-0.149
-0.149
-0.149
-0.149
-0.149
-0.149
-0.149
-0.149
-0.149
-0.149
-0.149
-0.149
-0.149
-0.149
-0.148
-0.148
-0.148
-0.148
-0.148
-0.147
-0.147
-0.147
-0.147
-0.146
-0.146
-0.146
-0.145
-0.145
-0.145
-0.145
-0.144
-0.144
-0.143
-0.143
-0.143
-0.142
-0.142
-0.141
-0.141
-0.141
-0.140
-0.140
-0.139
-0.139
-0.138
-0.138
-0.137
-0.137
-0.136
-0.136
-0.136
-0.135
-0.135
-0.134
-0.134
-0.133
-0.133
-0.132
-0.132
-0.131
-0.131
-0.130
-0.130
-0.129
-0.129
-0.128
-0.128
-0.127
-0.127
-0.126
-0.126
-0.125
-0.125
-0.124
-0.124
-0.123
-0.138
-0.138
-0.139
-0.139
-0.140
-0.140
-0.141
-0.141
-0.142
-0.142
-0.143
-0.143
-0.144
-0.144
-0.145
-0.145
-0.146
-0.146
-0.146
-0.147
-0.147
-0.147
-0.148
-0.148
-0.148
-0.148
-0.149
-0.149
-0.149
-0.149
-0.149
-0.150
-0.150
-0.150
-0.150
-0.150
-0.150
-0.150
-0.150
-0.150
-0.150
-0.150
-0.150
-0.150
-0.150
-0.150
-0.149
-0.149
-0.149
-0.149
-0.149
-0.148
-0.148
-0.148
-0.148
-0.147
-0.147
-0.147
-0.147
-0.146
-0.146
-0.146
-0.145
-0.145
-0.145
-0.144
-0.144
-0.143
-0.143
-0.142
-0.142
-0.142
-0.141
-0.141
-0.140
-0.140
-0.139
-0.139
-0.138
-0.138
-0.137
-0.137
-0.137
-0.136
-0.136
-0.135
-0.135
-0.134
-0.134
-0.133
-0.133
-0.132
-0.132
-0.131
-0.131
-0.130
-0.129
-0.129
-0.128
-0.128
-0.127
-0.127
-0.126
-0.126
-0.125
-0.125
-0.124
-0.124
-0.123
-0.138
-0.139
-0.140
-0.140
-0.141
-0.141
-0.142
-0.142
-0.143
-0.143
-0.144
-0.144
-0.145
-0.145
-0.146
-0.146
-0.146
-0.147
-0.147
-0.148
-0.148
-0.148
-0.149
-0.149
-0.149
-0.149
-0.150
-0.150
-0.150
-0.150
-0.150
-0.151
-0.151
-0.151
-0.151
-0.151
-0.151
-0.151
-0.151
-0.151
-0.151
-0.151
-0.151
-0.151
-0.151
-0.150
-0.150
-0.150
-0.150
-0.150
-0.150
-0.149
-0.149
-0.149
-0.149
-0.148
-0.148
-0.148
-0.147
-0.147
-0.147
-0.146
-0.146
-0.146
-0.145
-0.145
-0.144
-0.144
-0.144
-0.143
-0.143
-0.142
-0.142
-0.141
-0.141
-0.140
-0.140
-0.140
-0.139
-0.139
-0.138
-0.138
-0.137
-0.137
-0.136
-0.136
-0.135
-0.135
-0.134
-0.134
-0.133
-0.132
-0.132
-0.131
-0.131
-0.130
-0.130
-0.129
-0.129
-0.128
-0.128
-0.127
-0.127
-0.126
-0.126
-0.125
-0.125
-0.124
-0.124
-0.139
-0.140
-0.140
-0.141
-0.141
-0.142
-0.143
-0.143
-0.144
-0.144
-0.145
-0.145
-0.146
-0.146
-0.147
-0.147
-0.147
-0.148
-0.148
-0.149
-0.149
-0.149
-0.150
-0.150
-0.150
-0.150
-0.151
-0.151
-0.151
-0.151
-0.151
-0.152
-0.152
-0.152
-0.152
-0.152
-0.152
-0.152
-0.152
-0.152
-0.152
-0.152
-0.152
-0.152
-0.152
-0.151
-0.151
-0.151
-0.151
-0.151
-0.150
-0.150
-0.150
-0.150
-0.149
-0.149
-0.149
-0.149
-0.148
-0.148
-0.147
-0.147
-0.147
-0.146
-0.146
-0.146
-0.145
-0.145
-0.144
-0.144
-0.143
-0.143
-0.142
-0.142
-0.142
-0.141
-0.141
-0.140
-0.140
-0.139
-0.139
-0.138
-0.138
-0.137
-0.137
-0.136
-0.136
-0.135
-0.135
-0.134
-0.133
-0.133
-0.132
-0.132
-0.131
-0.131
-0.130
-0.130
-0.129
-0.129
-0.128
-0.128
-0.127
-0.127
-0.126
-0.126
-0.125
-0.125
-0.124
-0.140
-0.141
-0.141
-0.142
-0.142
-0.143
-0.143
-0.144
-0.144
-0.145
-0.146
-0.146
-0.146
-0.147
-0.147
-0.148
-0.148
-0.149
-0.149
-0.149
-0.150
-0.150
-0.151
-0.151
-0.151
-0.151
-0.152
-0.152
-0.152
-0.152
-0.152
-0.153
-0.153
-0.153
-0.153
-0.153
-0.153
-0.153
-0.153
-0.153
-0.153
-0.153
-0.153
-0.153
-0.152
-0.152
-0.152
-0.152
-0.152
-0.152
-0.151
-0.151
-0.151
-0.151
-0.150
-0.150
-0.150
-0.149
-0.149
-0.149
-0.148
-0.148
-0.148
-0.147
-0.147
-0.146
-0.146
-0.145
-0.145
-0.145
-0.144
-0.144
-0.143
-0.143
-0.142
-0.142
-0.141
-0.141
-0.140
-0.140
-0.139
-0.139
-0.138
-0.138
-0.137
-0.137
-0.136
-0.136
-0.135
-0.134
-0.134
-0.133
-0.133
-0.132
-0.132
-0.131
-0.131
-0.130
-0.130
-0.129
-0.129
-0.128
-0.128
-0.127
-0.126
-0.126
-0.125
-0.125
-0.124
-0.141
-0.141
-0.142
-0.142
-0.143
-0.144
-0.144
-0.145
-0.145
-0.146
-0.146
-0.147
-0.147
-0.148
-0.148
-0.149
-0.149
-0.150
-0.150
-0.150
-0.151
-0.151
-0.152
-0.152
-0.152
-0.152
-0.153
-0.153
-0.153
-0.153
-0.153
-0.154
-0.154
-0.154
-0.154
-0.154
-0.154
-0.154
-0.154
-0.154
-0.154
-0.154
-0.154
-0.154
-0.153
-0.153
-0.153
-0.153
-0.153
-0.152
-0.152
-0.152
-0.152
-0.151
-0.151
-0.151
-0.151
-0.150
-0.150
-0.149
-0.149
-0.149
-0.148
-0.148
-0.147
-0.147
-0.147
-0.146
-0.146
-0.145
-0.145
-0.144
-0.144
-0.143
-0.143
-0.142
-0.142
-0.141
-0.141
-0.140
-0.140
-0.139
-0.139
-0.138
-0.138
-0.137
-0.137
-0.136
-0.136
-0.135
-0.134
-0.134
-0.133
-0.133
-0.132
-0.132
-0.131
-0.131
-0.130
-0.130
-0.129
-0.128
-0.128
-0.127
-0.127
-0.126
-0.126
-0.125
-0.125
-0.141
-0.142
-0.143
-0.143
-0.144
-0.144
-0.145
-0.146
-0.146
-0.147
-0.147
-0.148
-0.148
-0.149
-0.149
-0.150
-0.150
-0.151
-0.151
-0.151
-0.152
-0.152
-0.153
-0.153
-0.153
-0.153
-0.154
-0.154
-0.154
-0.154
-0.154
-0.155
-0.155
-0.155
-0.155
-0.155
-0.155
-0.155
-0.155
-0.155
-0.155
-0.155
-0.155
-0.155
-0.154
-0.154
-0.154
-0.154
-0.154
-0.153
-0.153
-0.153
-0.153
-0.152
-0.152
-0.152
-0.151
-0.151
-0.151
-0.150
-0.150
-0.150
-0.149
-0.149
-0.148
-0.148
-0.147
-0.147
-0.146
-0.146
-0.146
-0.145
-0.145
-0.144
-0.144
-0.143
-0.142
-0.142
-0.141
-0.141
-0.140
-0.140
-0.139
-0.139
-0.138
-0.138
-0.137
-0.137
-0.136
-0.135
-0.135
-0.134
-0.134
-0.133
-0.133
-0.132
-0.132
-0.131
-0.130
-0.130
-0.129
-0.129
-0.128
-0.128
-0.127
-0.127
-0.126
-0.126
-0.125
-0.142
-0.143
-0.143
-0.144
-0.145
-0.145
-0.146
-0.147
-0.147
-0.148
-0.148
-0.149
-0.149
-0.150
-0.150
-0.151
-0.151
-0.152
-0.152
-0.152
-0.153
-0.153
-0.154
-0.154
-0.154
-0.155
-0.155
-0.155
-0.155
-0.155
-0.156
-0.156
-0.156
-0.156
-0.156
-0.156
-0.156
-0.156
-0.156
-0.156
-0.156
-0.156
-0.156
-0.156
-0.155
-0.155
-0.155
-0.155
-0.155
-0.154
-0.154
-0.154
-0.154
-0.153
-0.153
-0.153
-0.152
-0.152
-0.152
-0.151
-0.151
-0.150
-0.150
-0.149
-0.149
-0.149
-0.148
-0.148
-0.147
-0.147
-0.146
-0.146
-0.145
-0.145
-0.144
-0.144
-0.143
-0.143
-0.142
-0.142
-0.141
-0.140
-0.140
-0.139
-0.139
-0.138
-0.138
-0.137
-0.137
-0.136
-0.135
-0.135
-0.134
-0.134
-0.133
-0.133
-0.132
-0.131
-0.131
-0.130
-0.130
-0.129
-0.129
-0.128
-0.128
-0.127
-0.126
-0.126
-0.125
-0.143
-0.144
-0.144
-0.145
-0.146
-0.146
-0.147
-0.147
-0.148
-0.149
-0.149
-0.150
-0.150
-0.151
-0.151
-0.152
-0.152
-0.153
-0.153
-0.154
-0.154
-0.154
-0.155
-0.155
-0.155
-0.156
-0.156
-0.156
-0.156
-0.157
-0.157
-0.157
-0.157
-0.157
-0.157
-0.157
-0.157
-0.157
-0.157
-0.157
-0.157
-0.157
-0.157
-0.157
-0.156
-0.156
-0.156
-0.156
-0.156
-0.155
-0.155
-0.155
-0.155
-0.154
-0.154
-0.154
-0.153
-0.153
-0.152
-0.152
-0.152
-0.151
-0.151
-0.150
-0.150
-0.149
-0.149
-0.148
-0.148
-0.147
-0.147
-0.146
-0.146
-0.145
-0.145
-0.144
-0.144
-0.143
-0.143
-0.142
-0.142
-0.141
-0.140
-0.140
-0.139
-0.139
-0.138
-0.138
-0.137
-0.136
-0.136
-0.135
-0.135
-0.134
-0.134
-0.133
-0.132
-0.132
-0.131
-0.131
-0.130
-0.130
-0.129
-0.128
-0.128
-0.127
-0.127
-0.126
-0.126
-0.144
-0.144
-0.145
-0.146
-0.146
-0.147
-0.148
-0.148
-0.149
-0.150
-0.150
-0.151
-0.151
-0.152
-0.152
-0.153
-0.153
-0.154
-0.154
-0.155
-0.155
-0.155
-0.156
-0.156
-0.156
-0.157
-0.157
-0.157
-0.157
-0.158
-0.158
-0.158
-0.158
-0.158
-0.158
-0.158
-0.158
-0.158
-0.158
-0.158
-0.158
-0.158
-0.158
-0.158
-0.158
-0.157
-0.157
-0.157
-0.157
-0.156
-0.156
-0.156
-0.156
-0.155
-0.155
-0.154
-0.154
-0.154
-0.153
-0.153
-0.152
-0.152
-0.152
-0.151
-0.151
-0.150
-0.150
-0.149
-0.149
-0.148
-0.148
-0.147
-0.147
-0.146
-0.146
-0.145
-0.144
-0.144
-0.143
-0.143
-0.142
-0.142
-0.141
-0.140
-0.140
-0.139
-0.139
-0.138
-0.138
-0.137
-0.136
-0.136
-0.135
-0.135
-0.134
-0.133
-0.133
-0.132
-0.132
-0.131
-0.131
-0.130
-0.129
-0.129
-0.128
-0.128
-0.127
-0.127
-0.126
-0.145
-0.145
-0.146
-0.147
-0.147
-0.148
-0.149
-0.149
-0.150
-0.150
-0.151
-0.152
-0.152
-0.153
-0.153
-0.154
-0.154
-0.155
-0.155
-0.156
-0.156
-0.157
-0.157
-0.157
-0.158
-0.158
-0.158
-0.158
-0.159
-0.159
-0.159
-0.159
-0.159
-0.159
-0.159
-0.159
-0.159
-0.159
-0.159
-0.159
-0.159
-0.159
-0.159
-0.159
-0.159
-0.158
-0.158
-0.158
-0.158
-0.157
-0.157
-0.157
-0.156
-0.156
-0.156
-0.155
-0.155
-0.155
-0.154
-0.154
-0.153
-0.153
-0.152
-0.152
-0.152
-0.151
-0.151
-0.150
-0.150
-0.149
-0.148
-0.148
-0.147
-0.147
-0.146
-0.146
-0.145
-0.145
-0.144
-0.143
-0.143
-0.142
-0.142
-0.141
-0.140
-0.140
-0.139
-0.139
-0.138
-0.138
-0.137
-0.136
-0.136
-0.135
-0.135
-0.134
-0.133
-0.133
-0.132
-0.132
-0.131
-0.130
-0.130
-0.129
-0.129
-0.128
-0.128
-0.127
-0.126
-0.145
-0.146
-0.147
-0.148
-0.148
-0.149
-0.150
-0.150
-0.151
-0.151
-0.152
-0.153
-0.153
-0.154
-0.154
-0.155
-0.155
-0.156
-0.156
-0.157
-0.157
-0.158
-0.158
-0.158
-0.159
-0.159
-0.159
-0.160
-0.160
-0.160
-0.160
-0.160
-0.160
-0.161
-0.161
-0.161
-0.161
-0.161
-0.161
-0.160
-0.160
-0.160
-0.160
-0.160
-0.160
-0.160
-0.159
-0.159
-0.159
-0.158
-0.158
-0.158
-0.158
-0.157
-0.157
-0.156
-0.156
-0.156
-0.155
-0.155
-0.154
-0.154
-0.153
-0.153
-0.152
-0.152
-0.151
-0.151
-0.150
-0.150
-0.149
-0.149
-0.148
-0.148
-0.147
-0.146
-0.146
-0.145
-0.145
-0.144
-0.144
-0.143
-0.142
-0.142
-0.141
-0.140
-0.140
-0.139
-0.139
-0.138
-0.137
-0.137
-0.136
-0.136
-0.135
-0.134
-0.134
-0.133
-0.133
-0.132
-0.131
-0.131
-0.130
-0.130
-0.129
-0.128
-0.128
-0.127
-0.127
-0.146
-0.147
-0.148
-0.148
-0.149
-0.150
-0.151
-0.151
-0.152
-0.152
-0.153
-0.154
-0.154
-0.155
-0.155
-0.156
-0.157
-0.157
-0.158
-0.158
-0.158
-0.159
-0.159
-0.160
-0.160
-0.160
-0.161
-0.161
-0.161
-0.161
-0.161
-0.162
-0.162
-0.162
-0.162
-0.162
-0.162
-0.162
-0.162
-0.162
-0.162
-0.161
-0.161
-0.161
-0.161
-0.161
-0.160
-0.160
-0.160
-0.160
-0.159
-0.159
-0.159
-0.158
-0.158
-0.157
-0.157
-0.157
-0.156
-0.156
-0.155
-0.155
-0.154
-0.154
-0.153
-0.153
-0.152
-0.152
-0.151
-0.151
-0.150
-0.149
-0.149
-0.148
-0.148
-0.147
-0.147
-0.146
-0.145
-0.145
-0.144
-0.144
-0.143
-0.142
-0.142
-0.141
-0.140
-0.140
-0.139
-0.139
-0.138
-0.137
-0.137
-0.136
-0.135
-0.135
-0.134
-0.134
-0.133
-0.132
-0.132
-0.131
-0.131
-0.130
-0.129
-0.129
-0.128
-0.128
-0.127
-0.147
-0.148
-0.149
-0.149
-0.150
-0.151
-0.151
-0.152
-0.153
-0.153
-0.154
-0.155
-0.155
-0.156
-0.157
-0.157
-0.158
-0.158
-0.159
-0.159
-0.160
-0.160
-0.161
-0.161
-0.161
-0.162
-0.162
-0.162
-0.162
-0.163
-0.163
-0.163
-0.163
-0.163
-0.163
-0.163
-0.163
-0.163
-0.163
-0.163
-0.163
-0.163
-0.162
-0.162
-0.162
-0.162
-0.162
-0.161
-0.161
-0.161
-0.160
-0.160
-0.160
-0.159
-0.159
-0.158
-0.158
-0.158
-0.157
-0.157
-0.156
-0.156
-0.155
-0.155
-0.154
-0.154
-0.153
-0.153
-0.152
-0.151
-0.151
-0.150
-0.150
-0.149
-0.149
-0.148
-0.147
-0.147
-0.146
-0.145
-0.145
-0.144
-0.144
-0.143
-0.142
-0.142
-0.141
-0.140
-0.140
-0.139
-0.139
-0.138
-0.137
-0.137
-0.136
-0.135
-0.135
-0.134
-0.133
-0.133
-0.132
-0.132
-0.131
-0.130
-0.130
-0.129
-0.129
-0.128
-0.127
-0.148
-0.149
-0.150
-0.150
-0.151
-0.152
-0.152
-0.153
-0.154
-0.155
-0.155
-0.156
-0.156
-0.157
-0.158
-0.158
-0.159
-0.159
-0.160
-0.160
-0.161
-0.161
-0.162
-0.162
-0.163
-0.163
-0.163
-0.163
-0.164
-0.164
-0.164
-0.164
-0.164
-0.164
-0.164
-0.164
-0.164
-0.164
-0.164
-0.164
-0.164
-0.164
-0.164
-0.164
-0.163
-0.163
-0.163
-0.162
-0.162
-0.162
-0.161
-0.161
-0.161
-0.160
-0.160
-0.159
-0.159
-0.159
-0.158
-0.158
-0.157
-0.157
-0.156
-0.156
-0.155
-0.154
-0.154
-0.153
-0.153
-0.152
-0.152
-0.151
-0.150
-0.150
-0.149
-0.149
-0.148
-0.147
-0.147
-0.146
-0.146
-0.145
-0.144
-0.144
-0.143
-0.142
-0.142
-0.141
-0.140
-0.140
-0.139
-0.138
-0.138
-0.137
-0.136
-0.136
-0.135
-0.135
-0.134
-0.133
-0.133
-0.132
-0.131
-0.131
-0.130
-0.130
-0.129
-0.128
-0.128
-0.149
-0.150
-0.150
-0.151
-0.152
-0.153
-0.153
-0.154
-0.155
-0.156
-0.156
-0.157
-0.158
-0.158
-0.159
-0.159
-0.160
-0.161
-0.161
-0.162
-0.162
-0.163
-0.163
-0.163
-0.164
-0.164
-0.164
-0.165
-0.165
-0.165
-0.165
-0.166
-0.166
-0.166
-0.166
-0.166
-0.166
-0.166
-0.166
-0.166
-0.165
-0.165
-0.165
-0.165
-0.165
-0.164
-0.164
-0.164
-0.163
-0.163
-0.163
-0.162
-0.162
-0.161
-0.161
-0.160
-0.160
-0.160
-0.159
-0.159
-0.158
-0.158
-0.157
-0.156
-0.156
-0.155
-0.155
-0.154
-0.154
-0.153
-0.153
-0.152
-0.151
-0.151
-0.150
-0.149
-0.149
-0.148
-0.148
-0.147
-0.146
-0.146
-0.145
-0.144
-0.144
-0.143
-0.142
-0.142
-0.141
-0.140
-0.140
-0.139
-0.138
-0.138
-0.137
-0.136
-0.136
-0.135
-0.134
-0.134
-0.133
-0.132
-0.132
-0.131
-0.131
-0.130
-0.129
-0.129
-0.128
-0.150
-0.151
-0.151
-0.152
-0.153
-0.154
-0.154
-0.155
-0.156
-0.157
-0.157
-0.158
-0.159
-0.159
-0.160
-0.161
-0.161
-0.162
-0.162
-0.163
-0.163
-0.164
-0.164
-0.165
-0.165
-0.166
-0.166
-0.166
-0.166
-0.167
-0.167
-0.167
-0.167
-0.167
-0.167
-0.167
-0.167
-0.167
-0.167
-0.167
-0.167
-0.167
-0.166
-0.166
-0.166
-0.165
-0.165
-0.165
-0.164
-0.164
-0.164
-0.163
-0.163
-0.162
-0.162
-0.162
-0.161
-0.161
-0.160
-0.160
-0.159
-0.159
-0.158
-0.157
-0.157
-0.156
-0.156
-0.155
-0.155
-0.154
-0.153
-0.153
-0.152
-0.152
-0.151
-0.150
-0.150
-0.149
-0.148
-0.148
-0.147
-0.146
-0.146
-0.145
-0.144
-0.144
-0.143
-0.142
-0.142
-0.141
-0.140
-0.140
-0.139
-0.138
-0.138
-0.137
-0.136
-0.136
-0.135
-0.134
-0.134
-0.133
-0.132
-0.132
-0.131
-0.130
-0.130
-0.129
-0.128
-0.151
-0.151
-0.152
-0.153
-0.154
-0.155
-0.155
-0.156
-0.157
-0.158
-0.159
-0.159
-0.160
-0.161
-0.161
-0.162
-0.163
-0.163
-0.164
-0.164
-0.165
-0.165
-0.166
-0.166
-0.167
-0.167
-0.167
-0.168
-0.168
-0.168
-0.168
-0.168
-0.169
-0.169
-0.169
-0.169
-0.169
-0.169
-0.168
-0.168
-0.168
-0.168
-0.168
-0.167
-0.167
-0.167
-0.166
-0.166
-0.166
-0.165
-0.165
-0.164
-0.164
-0.164
-0.163
-0.163
-0.162
-0.162
-0.161
-0.161
-0.160
-0.160
-0.159
-0.158
-0.158
-0.157
-0.157
-0.156
-0.155
-0.155
-0.154
-0.154
-0.153
-0.152
-0.152
-0.151
-0.150
-0.150
-0.149
-0.148
-0.148
-0.147
-0.146
-0.146
-0.145
-0.144
-0.144
-0.143
-0.142
-0.141
-0.141
-0.140
-0.139
-0.139
-0.138
-0.137
-0.137
-0.136
-0.135
-0.135
-0.134
-0.133
-0.133
-0.132
-0.131
-0.131
-0.130
-0.129
-0.129
-0.152
-0.152
-0.153
-0.154
-0.155
-0.156
-0.157
-0.157
-0.158
-0.159
-0.160
-0.160
-0.161
-0.162
-0.163
-0.163
-0.164
-0.165
-0.165
-0.166
-0.166
-0.167
-0.167
-0.168
-0.168
-0.168
-0.169
-0.169
-0.169
-0.170
-0.170
-0.170
-0.170
-0.170
-0.170
-0.170
-0.170
-0.170
-0.170
-0.170
-0.170
-0.169
-0.169
-0.169
-0.168
-0.168
-0.168
-0.167
-0.167
-0.167
-0.166
-0.166
-0.165
-0.165
-0.164
-0.164
-0.163
-0.163
-0.162
-0.162
-0.161
-0.161
-0.160
-0.159
-0.159
-0.158
-0.158
-0.157
-0.156
-0.156
-0.155
-0.155
-0.154
-0.153
-0.153
-0.152
-0.151
-0.151
-0.150
-0.149
-0.148
-0.148
-0.147
-0.146
-0.146
-0.145
-0.144
-0.144
-0.143
-0.142
-0.141
-0.141
-0.140
-0.139
-0.139
-0.138
-0.137
-0.136
-0.136
-0.135
-0.134
-0.134
-0.133
-0.132
-0.132
-0.131
-0.130
-0.130
-0.129
-0.152
-0.153
-0.154
-0.155
-0.156
-0.157
-0.158
-0.158
-0.159
-0.160
-0.161
-0.162
-0.162
-0.163
-0.164
-0.165
-0.165
-0.166
-0.166
-0.167
-0.168
-0.168
-0.169
-0.169
-0.170
-0.170
-0.170
-0.171
-0.171
-0.171
-0.171
-0.171
-0.172
-0.172
-0.172
-0.172
-0.172
-0.171
-0.171
-0.171
-0.171
-0.171
-0.170
-0.170
-0.170
-0.169
-0.169
-0.169
-0.168
-0.168
-0.167
-0.167
-0.166
-0.166
-0.165
-0.165
-0.164
-0.164
-0.163
-0.163
-0.162
-0.162
-0.161
-0.160
-0.160
-0.159
-0.159
-0.158
-0.157
-0.157
-0.156
-0.155
-0.155
-0.154
-0.153
-0.153
-0.152
-0.151
-0.151
-0.150
-0.149
-0.148
-0.148
-0.147
-0.146
-0.146
-0.145
-0.144
-0.143
-0.143
-0.142
-0.141
-0.141
-0.140
-0.139
-0.138
-0.138
-0.137
-0.136
-0.136
-0.135
-0.134
-0.134
-0.133
-0.132
-0.132
-0.131
-0.130
-0.130
-0.153
-0.154
-0.155
-0.156
-0.157
-0.158
-0.159
-0.160
-0.160
-0.161
-0.162
-0.163
-0.164
-0.164
-0.165
-0.166
-0.167
-0.167
-0.168
-0.169
-0.169
-0.170
-0.170
-0.171
-0.171
-0.172
-0.172
-0.172
-0.173
-0.173
-0.173
-0.173
-0.173
-0.173
-0.173
-0.173
-0.173
-0.173
-0.173
-0.173
-0.172
-0.172
-0.172
-0.172
-0.171
-0.171
-0.170
-0.170
-0.170
-0.169
-0.169
-0.168
-0.168
-0.167
-0.167
-0.166
-0.166
-0.165
-0.164
-0.164
-0.163
-0.163
-0.162
-0.161
-0.161
-0.160
-0.160
-0.159
-0.158
-0.158
-0.157
-0.156
-0.156
-0.155
-0.154
-0.154
-0.153
-0.152
-0.151
-0.151
-0.150
-0.149
-0.149
-0.148
-0.147
-0.146
-0.146
-0.145
-0.144
-0.143
-0.143
-0.142
-0.141
-0.140
-0.140
-0.139
-0.138
-0.138
-0.137
-0.136
-0.135
-0.135
-0.134
-0.133
-0.133
-0.132
-0.131
-0.131
-0.130
-0.154
-0.155
-0.156
-0.157
-0.158
-0.159
-0.160
-0.161
-0.162
-0.162
-0.163
-0.164
-0.165
-0.166
-0.167
-0.167
-0.168
-0.169
-0.169
-0.170
-0.171
-0.171
-0.172
-0.172
-0.173
-0.173
-0.174
-0.174
-0.174
-0.174
-0.175
-0.175
-0.175
-0.175
-0.175
-0.175
-0.175
-0.175
-0.175
-0.174
-0.174
-0.174
-0.173
-0.173
-0.173
-0.172
-0.172
-0.171
-0.171
-0.170
-0.170
-0.169
-0.169
-0.168
-0.168
-0.167
-0.167
-0.166
-0.166
-0.165
-0.164
-0.164
-0.163
-0.163
-0.162
-0.161
-0.161
-0.160
-0.159
-0.159
-0.158
-0.157
-0.157
-0.156
-0.155
-0.154
-0.154
-0.153
-0.152
-0.152
-0.151
-0.150
-0.149
-0.149
-0.148
-0.147
-0.146
-0.146
-0.145
-0.144
-0.143
-0.142
-0.142
-0.141
-0.140
-0.140
-0.139
-0.138
-0.137
-0.137
-0.136
-0.135
-0.134
-0.134
-0.133
-0.132
-0.132
-0.131
-0.130
-0.155
-0.156
-0.157
-0.158
-0.159
-0.160
-0.161
-0.162
-0.163
-0.164
-0.165
-0.165
-0.166
-0.167
-0.168
-0.169
-0.169
-0.170
-0.171
-0.172
-0.172
-0.173
-0.173
-0.174
-0.174
-0.175
-0.175
-0.176
-0.176
-0.176
-0.176
-0.177
-0.177
-0.177
-0.177
-0.177
-0.177
-0.176
-0.176
-0.176
-0.176
-0.175
-0.175
-0.175
-0.174
-0.174
-0.173
-0.173
-0.172
-0.172
-0.171
-0.171
-0.170
-0.170
-0.169
-0.169
-0.168
-0.167
-0.167
-0.166
-0.166
-0.165
-0.164
-0.164
-0.163
-0.162
-0.162
-0.161
-0.160
-0.160
-0.159
-0.158
-0.158
-0.157
-0.156
-0.155
-0.155
-0.154
-0.153
-0.152
-0.152
-0.151
-0.150
-0.149
-0.149
-0.148
-0.147
-0.146
-0.145
-0.145
-0.144
-0.143
-0.142
-0.142
-0.141
-0.140
-0.139
-0.139
-0.138
-0.137
-0.136
-0.136
-0.135
-0.134
-0.133
-0.133
-0.132
-0.131
-0.131
-0.156
-0.157
-0.158
-0.159
-0.160
-0.161
-0.162
-0.163
-0.164
-0.165
-0.166
-0.167
-0.168
-0.168
-0.169
-0.170
-0.171
-0.172
-0.172
-0.173
-0.174
-0.175
-0.175
-0.176
-0.176
-0.177
-0.177
-0.177
-0.178
-0.178
-0.178
-0.178
-0.178
-0.179
-0.179
-0.178
-0.178
-0.178
-0.178
-0.178
-0.177
-0.177
-0.177
-0.176
-0.176
-0.175
-0.175
-0.174
-0.174
-0.173
-0.173
-0.172
-0.172
-0.171
-0.170
-0.170
-0.169
-0.169
-0.168
-0.167
-0.167
-0.166
-0.165
-0.165
-0.164
-0.163
-0.163
-0.162
-0.161
-0.161
-0.160
-0.159
-0.158
-0.158
-0.157
-0.156
-0.156
-0.155
-0.154
-0.153
-0.152
-0.152
-0.151
-0.150
-0.149
-0.149
-0.148
-0.147
-0.146
-0.145
-0.145
-0.144
-0.143
-0.142
-0.141
-0.141
-0.140
-0.139
-0.138
-0.138
-0.137
-0.136
-0.135
-0.135
-0.134
-0.133
-0.132
-0.132
-0.131
-0.157
-0.158
-0.159
-0.160
-0.161
-0.162
-0.163
-0.164
-0.165
-0.166
-0.167
-0.168
-0.169
-0.170
-0.171
-0.172
-0.173
-0.173
-0.174
-0.175
-0.176
-0.176
-0.177
-0.177
-0.178
-0.178
-0.179
-0.179
-0.180
-0.180
-0.180
-0.180
-0.180
-0.180
-0.180
-0.180
-0.180
-0.180
-0.180
-0.179
-0.179
-0.179
-0.178
-0.178
-0.177
-0.177
-0.176
-0.176
-0.175
-0.175
-0.174
-0.174
-0.173
-0.172
-0.172
-0.171
-0.170
-0.170
-0.169
-0.169
-0.168
-0.167
-0.167
-0.166
-0.165
-0.164
-0.164
-0.163
-0.162
-0.162
-0.161
-0.160
-0.159
-0.159
-0.158
-0.157
-0.156
-0.156
-0.155
-0.154
-0.153
-0.153
-0.152
-0.151
-0.150
-0.149
-0.148
-0.148
-0.147
-0.146
-0.145
-0.144
-0.144
-0.143
-0.142
-0.141
-0.140
-0.140
-0.139
-0.138
-0.137
-0.137
-0.136
-0.135
-0.134
-0.134
-0.133
-0.132
-0.131
-0.158
-0.159
-0.160
-0.161
-0.162
-0.163
-0.164
-0.165
-0.166
-0.167
-0.168
-0.169
-0.170
-0.171
-0.172
-0.173
-0.174
-0.175
-0.176
-0.177
-0.177
-0.178
-0.179
-0.179
-0.180
-0.180
-0.181
-0.181
-0.182
-0.182
-0.182
-0.182
-0.182
-0.182
-0.182
-0.182
-0.182
-0.182
-0.182
-0.181
-0.181
-0.181
-0.180
-0.180
-0.179
-0.179
-0.178
-0.177
-0.177
-0.176
-0.176
-0.175
-0.174
-0.174
-0.173
-0.172
-0.172
-0.171
-0.170
-0.170
-0.169
-0.168
-0.168
-0.167
-0.166
-0.166
-0.165
-0.164
-0.163
-0.163
-0.162
-0.161
-0.160
-0.160
-0.159
-0.158
-0.157
-0.157
-0.156
-0.155
-0.154
-0.153
-0.153
-0.152
-0.151
-0.150
-0.149
-0.148
-0.148
-0.147
-0.146
-0.145
-0.144
-0.143
-0.143
-0.142
-0.141
-0.140
-0.139
-0.139
-0.138
-0.137
-0.136
-0.136
-0.135
-0.134
-0.133
-0.133
-0.132
-0.159
-0.160
-0.161
-0.162
-0.164
-0.165
-0.166
-0.167
-0.168
-0.169
-0.170
-0.171
-0.172
-0.173
-0.174
-0.175
-0.176
-0.177
-0.178
-0.178
-0.179
-0.180
-0.181
-0.181
-0.182
-0.182
-0.183
-0.183
-0.184
-0.184
-0.184
-0.184
-0.184
-0.185
-0.184
-0.184
-0.184
-0.184
-0.184
-0.183
-0.183
-0.182
-0.182
-0.181
-0.181
-0.180
-0.180
-0.179
-0.178
-0.178
-0.177
-0.176
-0.176
-0.175
-0.174
-0.174
-0.173
-0.172
-0.172
-0.171
-0.170
-0.170
-0.169
-0.168
-0.167
-0.167
-0.166
-0.165
-0.165
-0.164
-0.163
-0.162
-0.162
-0.161
-0.160
-0.159
-0.158
-0.158
-0.157
-0.156
-0.155
-0.154
-0.153
-0.153
-0.152
-0.151
-0.150
-0.149
-0.148
-0.147
-0.147
-0.146
-0.145
-0.144
-0.143
-0.142
-0.142
-0.141
-0.140
-0.139
-0.138
-0.138
-0.137
-0.136
-0.135
-0.134
-0.134
-0.133
-0.132
-0.160
-0.161
-0.162
-0.164
-0.165
-0.166
-0.167
-0.168
-0.169
-0.170
-0.171
-0.172
-0.173
-0.174
-0.175
-0.176
-0.177
-0.178
-0.179
-0.180
-0.181
-0.182
-0.183
-0.183
-0.184
-0.184
-0.185
-0.185
-0.186
-0.186
-0.186
-0.187
-0.187
-0.187
-0.187
-0.187
-0.186
-0.186
-0.186
-0.185
-0.185
-0.184
-0.184
-0.183
-0.183
-0.182
-0.181
-0.181
-0.180
-0.179
-0.179
-0.178
-0.177
-0.177
-0.176
-0.175
-0.174
-0.174
-0.173
-0.172
-0.172
-0.171
-0.170
-0.169
-0.169
-0.168
-0.167
-0.166
-0.166
-0.165
-0.164
-0.163
-0.163
-0.162
-0.161
-0.160
-0.159
-0.159
-0.158
-0.157
-0.156
-0.155
-0.154
-0.153
-0.153
-0.152
-0.151
-0.150
-0.149
-0.148
-0.147
-0.146
-0.146
-0.145
-0.144
-0.143
-0.142
-0.141
-0.140
-0.140
-0.139
-0.138
-0.137
-0.136
-0.136
-0.135
-0.134
-0.133
-0.133
-0.161
-0.162
-0.164
-0.165
-0.166
-0.167
-0.168
-0.169
-0.170
-0.172
-0.173
-0.174
-0.175
-0.176
-0.177
-0.178
-0.179
-0.180
-0.181
-0.182
-0.183
-0.184
-0.185
-0.185
-0.186
-0.187
-0.187
-0.188
-0.188
-0.188
-0.189
-0.189
-0.189
-0.189
-0.189
-0.189
-0.189
-0.188
-0.188
-0.187
-0.187
-0.186
-0.186
-0.185
-0.185
-0.184
-0.183
-0.182
-0.182
-0.181
-0.180
-0.180
-0.179
-0.178
-0.177
-0.177
-0.176
-0.175
-0.174
-0.174
-0.173
-0.172
-0.171
-0.171
-0.170
-0.169
-0.168
-0.168
-0.167
-0.166
-0.165
-0.164
-0.164
-0.163
-0.162
-0.161
-0.160
-0.159
-0.159
-0.158
-0.157
-0.156
-0.155
-0.154
-0.153
-0.152
-0.152
-0.151
-0.150
-0.149
-0.148
-0.147
-0.146
-0.145
-0.144
-0.144
-0.143
-0.142
-0.141
-0.140
-0.139
-0.139
-0.138
-0.137
-0.136
-0.135
-0.135
-0.134
-0.133
-0.162
-0.163
-0.165
-0.166
-0.167
-0.168
-0.169
-0.171
-0.172
-0.173
-0.174
-0.175
-0.176
-0.178
-0.179
-0.180
-0.181
-0.182
-0.183
-0.184
-0.185
-0.186
-0.187
-0.188
-0.188
-0.189
-0.190
-0.190
-0.190
-0.191
-0.191
-0.191
-0.191
-0.191
-0.191
-0.191
-0.191
-0.191
-0.190
-0.190
-0.189
-0.189
-0.188
-0.187
-0.187
-0.186
-0.185
-0.184
-0.184
-0.183
-0.182
-0.181
-0.180
-0.180
-0.179
-0.178
-0.177
-0.176
-0.176
-0.175
-0.174
-0.173
-0.173
-0.172
-0.171
-0.170
-0.170
-0.169
-0.168
-0.167
-0.166
-0.166
-0.165
-0.164
-0.163
-0.162
-0.161
-0.161
-0.160
-0.159
-0.158
-0.157
-0.156
-0.155
-0.154
-0.153
-0.152
-0.151
-0.151
-0.150
-0.149
-0.148
-0.147
-0.146
-0.145
-0.144
-0.143
-0.142
-0.142
-0.141
-0.140
-0.139
-0.138
-0.137
-0.137
-0.136
-0.135
-0.134
-0.133
-0.163
-0.165
-0.166
-0.167
-0.168
-0.169
-0.171
-0.172
-0.173
-0.174
-0.176
-0.177
-0.178
-0.179
-0.180
-0.182
-0.183
-0.184
-0.185
-0.186
-0.187
-0.188
-0.189
-0.190
-0.191
-0.191
-0.192
-0.193
-0.193
-0.193
-0.194
-0.194
-0.194
-0.194
-0.194
-0.194
-0.193
-0.193
-0.193
-0.192
-0.192
-0.191
-0.190
-0.189
-0.189
-0.188
-0.187
-0.186
-0.185
-0.184
-0.184
-0.183
-0.182
-0.181
-0.180
-0.179
-0.179
-0.178
-0.177
-0.176
-0.176
-0.175
-0.174
-0.173
-0.172
-0.172
-0.171
-0.170
-0.169
-0.168
-0.168
-0.167
-0.166
-0.165
-0.164
-0.163
-0.162
-0.162
-0.161
-0.160
-0.159
-0.158
-0.157
-0.156
-0.155
-0.154
-0.153
-0.152
-0.151
-0.150
-0.149
-0.149
-0.148
-0.147
-0.146
-0.145
-0.144
-0.143
-0.142
-0.141
-0.140
-0.140
-0.139
-0.138
-0.137
-0.136
-0.135
-0.135
-0.134
-0.164
-0.166
-0.167
-0.168
-0.169
-0.171
-0.172
-0.173
-0.175
-0.176
-0.177
-0.178
-0.180
-0.181
-0.182
-0.183
-0.185
-0.186
-0.187
-0.188
-0.189
-0.190
-0.191
-0.192
-0.193
-0.194
-0.195
-0.195
-0.196
-0.196
-0.196
-0.197
-0.197
-0.197
-0.197
-0.196
-0.196
-0.196
-0.195
-0.195
-0.194
-0.193
-0.192
-0.192
-0.191
-0.190
-0.189
-0.188
-0.187
-0.186
-0.185
-0.185
-0.184
-0.183
-0.182
-0.181
-0.180
-0.179
-0.179
-0.178
-0.177
-0.176
-0.175
-0.175
-0.174
-0.173
-0.172
-0.171
-0.170
-0.170
-0.169
-0.168
-0.167
-0.166
-0.165
-0.164
-0.164
-0.163
-0.162
-0.161
-0.160
-0.159
-0.158
-0.157
-0.156
-0.155
-0.154
-0.153
-0.152
-0.151
-0.150
-0.149
-0.148
-0.147
-0.146
-0.146
-0.145
-0.144
-0.143
-0.142
-0.141
-0.140
-0.139
-0.138
-0.138
-0.137
-0.136
-0.135
-0.134
-0.165
-0.167
-0.168
-0.169
-0.171
-0.172
-0.173
-0.175
-0.176
-0.177
-0.179
-0.180
-0.181
-0.183
-0.184
-0.185
-0.187
-0.188
-0.189
-0.190
-0.192
-0.193
-0.194
-0.195
-0.196
-0.196
-0.197
-0.198
-0.198
-0.199
-0.199
-0.199
-0.200
-0.200
-0.200
-0.199
-0.199
-0.198
-0.198
-0.197
-0.197
-0.196
-0.195
-0.194
-0.193
-0.192
-0.191
-0.190
-0.189
-0.188
-0.187
-0.186
-0.185
-0.184
-0.184
-0.183
-0.182
-0.181
-0.180
-0.179
-0.178
-0.178
-0.177
-0.176
-0.175
-0.174
-0.173
-0.173
-0.172
-0.171
-0.170
-0.169
-0.168
-0.167
-0.166
-0.166
-0.165
-0.164
-0.163
-0.162
-0.161
-0.160
-0.159
-0.158
-0.157
-0.156
-0.155
-0.154
-0.153
-0.152
-0.151
-0.150
-0.149
-0.148
-0.147
-0.146
-0.145
-0.144
-0.143
-0.142
-0.142
-0.141
-0.140
-0.139
-0.138
-0.137
-0.136
-0.135
-0.135
-0.166
-0.168
-0.169
-0.170
-0.172
-0.173
-0.175
-0.176
-0.177
-0.179
-0.180
-0.182
-0.183
-0.184
-0.186
-0.187
-0.189
-0.190
-0.191
-0.193
-0.194
-0.195
-0.196
-0.197
-0.198
-0.199
-0.200
-0.201
-0.201
-0.202
-0.202
-0.203
-0.203
-0.203
-0.203
-0.202
-0.202
-0.201
-0.201
-0.200
-0.199
-0.198
-0.198
-0.197
-0.195
-0.194
-0.193
-0.192
-0.191
-0.190
-0.189
-0.188
-0.187
-0.186
-0.185
-0.184
-0.183
-0.183
-0.182
-0.181
-0.180
-0.179
-0.178
-0.177
-0.176
-0.176
-0.175
-0.174
-0.173
-0.172
-0.171
-0.170
-0.169
-0.169
-0.168
-0.167
-0.166
-0.165
-0.164
-0.163
-0.162
-0.161
-0.160
-0.159
-0.158
-0.157
-0.156
-0.155
-0.154
-0.153
-0.152
-0.151
-0.150
-0.149
-0.148
-0.147
-0.146
-0.145
-0.144
-0.143
-0.142
-0.141
-0.140
-0.139
-0.138
-0.138
-0.137
-0.136
-0.135
-0.167
-0.169
-0.170
-0.172
-0.173
-0.174
-0.176
-0.177
-0.179
-0.180
-0.182
-0.183
-0.185
-0.186
-0.188
-0.189
-0.191
-0.192
-0.194
-0.195
-0.196
-0.198
-0.199
-0.200
-0.201
-0.202
-0.203
-0.204
-0.205
-0.205
-0.206
-0.206
-0.206
-0.206
-0.206
-0.206
-0.205
-0.205
-0.204
-0.203
-0.202
-0.201
-0.200
-0.199
-0.198
-0.197
-0.196
-0.195
-0.193
-0.192
-0.191
-0.190
-0.189
-0.188
-0.187
-0.186
-0.185
-0.184
-0.183
-0.182
-0.181
-0.181
-0.180
-0.179
-0.178
-0.177
-0.176
-0.175
-0.174
-0.173
-0.173
-0.172
-0.171
-0.170
-0.169
-0.168
-0.167
-0.166
-0.165
-0.164
-0.163
-0.162
-0.161
-0.160
-0.159
-0.158
-0.157
-0.156
-0.155
-0.154
-0.153
-0.152
-0.151
-0.149
-0.148
-0.147
-0.146
-0.146
-0.145
-0.144
-0.143
-0.142
-0.141
-0.140
-0.139
-0.138
-0.137
-0.136
-0.135
-0.169
-0.170
-0.171
-0.173
-0.174
-0.176
-0.177
-0.179
-0.180
-0.182
-0.183
-0.185
-0.187
-0.188
-0.190
-0.191
-0.193
-0.194
-0.196
-0.197
-0.199
-0.200
-0.202
-0.203
-0.204
-0.205
-0.206
-0.207
-0.208
-0.208
-0.209
-0.209
-0.210
-0.210
-0.209
-0.209
-0.209
-0.208
-0.207
-0.206
-0.205
-0.204
-0.203
-0.202
-0.201
-0.199
-0.198
-0.197
-0.196
-0.195
-0.193
-0.192
-0.191
-0.190
-0.189
-0.188
-0.187
-0.186
-0.185
-0.184
-0.183
-0.182
-0.181
-0.180
-0.179
-0.178
-0.178
-0.177
-0.176
-0.175
-0.174
-0.173
-0.172
-0.171
-0.170
-0.169
-0.168
-0.167
-0.166
-0.165
-0.164
-0.163
-0.162
-0.161
-0.160
-0.159
-0.158
-0.157
-0.155
-0.154
-0.153
-0.152
-0.151
-0.150
-0.149
-0.148
-0.147
-0.146
-0.145
-0.144
-0.143
-0.142
-0.141
-0.140
-0.139
-0.139
-0.138
-0.137
-0.136
-0.170
-0.171
-0.172
-0.174
-0.176
-0.177
-0.179
-0.180
-0.182
-0.183
-0.185
-0.187
-0.188
-0.190
-0.192
-0.193
-0.195
-0.197
-0.198
-0.200
-0.201
-0.203
-0.204
-0.206
-0.207
-0.208
-0.210
-0.211
-0.211
-0.212
-0.213
-0.213
-0.213
-0.213
-0.213
-0.213
-0.212
-0.212
-0.211
-0.210
-0.209
-0.208
-0.206
-0.205
-0.204
-0.202
-0.201
-0.200
-0.198
-0.197
-0.196
-0.194
-0.193
-0.192
-0.191
-0.190
-0.189
-0.188
-0.187
-0.186
-0.185
-0.184
-0.183
-0.182
-0.181
-0.180
-0.179
-0.178
-0.177
-0.176
-0.175
-0.174
-0.173
-0.172
-0.171
-0.170
-0.169
-0.168
-0.167
-0.166
-0.165
-0.164
-0.163
-0.162
-0.161
-0.160
-0.158
-0.157
-0.156
-0.155
-0.154
-0.153
-0.152
-0.151
-0.150
-0.149
-0.148
-0.147
-0.146
-0.145
-0.144
-0.143
-0.142
-0.141
-0.140
-0.139
-0.138
-0.137
-0.136
-0.171
-0.172
-0.174
-0.175
-0.177
-0.178
-0.180
-0.182
-0.183
-0.185
-0.187
-0.188
-0.190
-0.192
-0.194
-0.195
-0.197
-0.199
-0.201
-0.202
-0.204
-0.206
-0.207
-0.209
-0.210
-0.212
-0.213
-0.214
-0.215
-0.216
-0.217
-0.217
-0.217
-0.218
-0.217
-0.217
-0.216
-0.216
-0.215
-0.214
-0.212
-0.211
-0.210
-0.208
-0.207
-0.205
-0.204
-0.202
-0.201
-0.199
-0.198
-0.197
-0.196
-0.194
-0.193
-0.192
-0.191
-0.190
-0.189
-0.187
-0.186
-0.185
-0.184
-0.183
-0.182
-0.182
-0.181
-0.180
-0.179
-0.178
-0.177
-0.176
-0.175
-0.174
-0.172
-0.171
-0.170
-0.169
-0.168
-0.167
-0.166
-0.165
-0.164
-0.163
-0.162
-0.160
-0.159
-0.158
-0.157
-0.156
-0.155
-0.154
-0.153
-0.152
-0.151
-0.149
-0.148
-0.147
-0.146
-0.145
-0.144
-0.143
-0.142
-0.141
-0.140
-0.139
-0.139
-0.138
-0.137
-0.172
-0.173
-0.175
-0.176
-0.178
-0.180
-0.181
-0.183
-0.185
-0.187
-0.188
-0.190
-0.192
-0.194
-0.196
-0.198
-0.199
-0.201
-0.203
-0.205
-0.207
-0.209
-0.211
-0.212
-0.214
-0.215
-0.217
-0.218
-0.219
-0.220
-0.221
-0.222
-0.222
-0.222
-0.222
-0.222
-0.221
-0.220
-0.219
-0.218
-0.216
-0.215
-0.213
-0.212
-0.210
-0.209
-0.207
-0.205
-0.204
-0.202
-0.201
-0.199
-0.198
-0.197
-0.195
-0.194
-0.193
-0.192
-0.191
-0.189
-0.188
-0.187
-0.186
-0.185
-0.184
-0.183
-0.182
-0.181
-0.180
-0.179
-0.178
-0.177
-0.176
-0.175
-0.174
-0.173
-0.172
-0.170
-0.169
-0.168
-0.167
-0.166
-0.165
-0.164
-0.163
-0.161
-0.160
-0.159
-0.158
-0.157
-0.156
-0.155
-0.153
-0.152
-0.151
-0.150
-0.149
-0.148
-0.147
-0.146
-0.145
-0.144
-0.143
-0.142
-0.141
-0.140
-0.139
-0.138
-0.137
-0.173
-0.174
-0.176
-0.178
-0.179
-0.181
-0.183
-0.184
-0.186
-0.188
-0.190
-0.192
-0.194
-0.196
-0.198
-0.200
-0.202
-0.204
-0.206
-0.208
-0.210
-0.212
-0.214
-0.216
-0.218
-0.219
-0.221
-0.222
-0.224
-0.225
-0.226
-0.226
-0.227
-0.227
-0.227
-0.226
-0.226
-0.225
-0.223
-0.222
-0.220
-0.219
-0.217
-0.215
-0.214
-0.212
-0.210
-0.209
-0.207
-0.205
-0.204
-0.202
-0.201
-0.199
-0.198
-0.196
-0.195
-0.194
-0.193
-0.191
-0.190
-0.189
-0.188
-0.187
-0.186
-0.185
-0.184
-0.183
-0.182
-0.181
-0.179
-0.178
-0.177
-0.176
-0.175
-0.174
-0.173
-0.172
-0.171
-0.169
-0.168
-0.167
-0.166
-0.165
-0.164
-0.162
-0.161
-0.160
-0.159
-0.158
-0.157
-0.155
-0.154
-0.153
-0.152
-0.151
-0.150
-0.149
-0.148
-0.146
-0.145
-0.144
-0.143
-0.142
-0.141
-0.140
-0.139
-0.138
-0.138
-0.174
-0.175
-0.177
-0.179
-0.180
-0.182
-0.184
-0.186
-0.188
-0.190
-0.192
-0.194
-0.196
-0.198
-0.200
-0.202
-0.204
-0.206
-0.209
-0.211
-0.213
-0.215
-0.217
-0.219
-0.221
-0.223
-0.225
-0.227
-0.228
-0.230
-0.231
-0.231
-0.232
-0.232
-0.232
-0.232
-0.231
-0.230
-0.228
-0.226
-0.225
-0.223
-0.221
-0.220
-0.218
-0.216
-0.214
-0.213
-0.211
-0.209
-0.207
-0.206
-0.204
-0.202
-0.201
-0.199
-0.198
-0.196
-0.195
-0.194
-0.192
-0.191
-0.190
-0.189
-0.188
-0.186
-0.185
-0.184
-0.183
-0.182
-0.181
-0.180
-0.179
-0.178
-0.176
-0.175
-0.174
-0.173
-0.172
-0.171
-0.169
-0.168
-0.167
-0.166
-0.165
-0.163
-0.162
-0.161
-0.160
-0.159
-0.157
-0.156
-0.155
-0.154
-0.153
-0.152
-0.150
-0.149
-0.148
-0.147
-0.146
-0.145
-0.144
-0.143
-0.142
-0.141
-0.140
-0.139
-0.138
-0.175
-0.176
-0.178
-0.180
-0.182
-0.183
-0.185
-0.187
-0.189
-0.191
-0.193
-0.195
-0.198
-0.200
-0.202
-0.204
-0.207
-0.209
-0.211
-0.214
-0.216
-0.219
-0.221
-0.223
-0.226
-0.228
-0.230
-0.232
-0.233
-0.235
-0.236
-0.237
-0.238
-0.238
-0.238
-0.237
-0.236
-0.235
-0.233
-0.231
-0.229
-0.227
-0.226
-0.224
-0.223
-0.221
-0.219
-0.217
-0.215
-0.213
-0.211
-0.209
-0.207
-0.205
-0.204
-0.202
-0.200
-0.199
-0.197
-0.196
-0.194
-0.193
-0.192
-0.191
-0.189
-0.188
-0.187
-0.186
-0.185
-0.184
-0.182
-0.181
-0.180
-0.179
-0.178
-0.177
-0.175
-0.174
-0.173
-0.172
-0.170
-0.169
-0.168
-0.167
-0.166
-0.164
-0.163
-0.162
-0.161
-0.159
-0.158
-0.157
-0.156
-0.155
-0.153
-0.152
-0.151
-0.150
-0.149
-0.148
-0.147
-0.145
-0.144
-0.143
-0.142
-0.141
-0.140
-0.139
-0.138
-0.176
-0.177
-0.179
-0.181
-0.183
-0.185
-0.187
-0.189
-0.191
-0.193
-0.195
-0.197
-0.199
-0.202
-0.204
-0.207
-0.209
-0.212
-0.214
-0.217
-0.219
-0.222
-0.225
-0.227
-0.230
-0.232
-0.235
-0.237
-0.239
-0.241
-0.242
-0.243
-0.244
-0.244
-0.244
-0.243
-0.242
-0.239
-0.236
-0.233
-0.231
-0.230
-0.230
-0.229
-0.229
-0.227
-0.225
-0.223
-0.221
-0.218
-0.216
-0.214
-0.211
-0.209
-0.207
-0.205
-0.203
-0.202
-0.200
-0.198
-0.197
-0.195
-0.194
-0.193
-0.191
-0.190
-0.189
-0.188
-0.186
-0.185
-0.184
-0.183
-0.182
-0.180
-0.179
-0.178
-0.177
-0.175
-0.174
-0.173
-0.172
-0.170
-0.169
-0.168
-0.167
-0.165
-0.164
-0.163
-0.161
-0.160
-0.159
-0.158
-0.156
-0.155
-0.154
-0.153
-0.152
-0.151
-0.149
-0.148
-0.147
-0.146
-0.145
-0.144
-0.143
-0.142
-0.141
-0.140
-0.139
-0.177
-0.178
-0.180
-0.182
-0.184
-0.186
-0.188
-0.190
-0.192
-0.194
-0.197
-0.199
-0.201
-0.204
-0.206
-0.209
-0.211
-0.214
-0.217
-0.220
-0.223
-0.226
-0.229
-0.231
-0.234
-0.237
-0.240
-0.243
-0.245
-0.247
-0.249
-0.250
-0.251
-0.251
-0.251
-0.249
-0.246
-0.241
-0.234
-0.229
-0.228
-0.229
-0.232
-0.234
-0.236
-0.236
-0.234
-0.231
-0.228
-0.224
-0.222
-0.219
-0.216
-0.214
-0.211
-0.209
-0.207
-0.205
-0.203
-0.201
-0.199
-0.198
-0.196
-0.195
-0.193
-0.192
-0.191
-0.189
-0.188
-0.187
-0.186
-0.184
-0.183
-0.182
-0.181
-0.179
-0.178
-0.177
-0.175
-0.174
-0.173
-0.171
-0.170
-0.169
-0.168
-0.166
-0.165
-0.164
-0.162
-0.161
-0.160
-0.158
-0.157
-0.156
-0.155
-0.154
-0.152
-0.151
-0.150
-0.149
-0.148
-0.147
-0.145
-0.144
-0.143
-0.142
-0.141
-0.140
-0.139
-0.178
-0.179
-0.181
-0.183
-0.185
-0.187
-0.189
-0.191
-0.194
-0.196
-0.198
-0.201
-0.203
-0.206
-0.208
-0.211
-0.214
-0.217
-0.220
-0.223
-0.226
-0.229
-0.233
-0.236
-0.239
-0.242
-0.246
-0.249
-0.251
-0.254
-0.256
-0.257
-0.258
-0.258
-0.257
-0.254
-0.247
-0.233
-0.212
-0.199
-0.205
-0.219
-0.231
-0.241
-0.247
-0.248
-0.245
-0.241
-0.237
-0.232
-0.229
-0.225
-0.222
-0.219
-0.216
-0.213
-0.210
-0.208
-0.206
-0.204
-0.202
-0.200
-0.199
-0.197
-0.195
-0.194
-0.193
-0.191
-0.190
-0.189
-0.187
-0.186
-0.185
-0.183
-0.182
-0.181
-0.179
-0.178
-0.177
-0.175
-0.174
-0.173
-0.171
-0.170
-0.169
-0.167
-0.166
-0.165
-0.163
-0.162
-0.161
-0.159
-0.158
-0.157
-0.155
-0.154
-0.153
-0.152
-0.151
-0.149
-0.148
-0.147
-0.146
-0.145
-0.144
-0.143
-0.142
-0.141
-0.140
-0.178
-0.180
-0.182
-0.184
-0.186
-0.188
-0.190
-0.193
-0.195
-0.197
-0.200
-0.202
-0.205
-0.208
-0.210
-0.213
-0.216
-0.219
-0.223
-0.226
-0.230
-0.233
-0.237
-0.240
-0.244
-0.248
-0.252
-0.255
-0.259
-0.261
-0.264
-0.265
-0.266
-0.265
-0.262
-0.256
-0.242
-0.202
-0.116
-0.063
-0.125
-0.190
-0.226
-0.249
-0.263
-0.266
-0.263
-0.256
-0.249
-0.242
-0.237
-0.232
-0.228
-0.224
-0.221
-0.218
-0.214
-0.212
-0.209
-0.207
-0.205
-0.203
-0.201
-0.199
-0.198
-0.196
-0.195
-0.193
-0.192
-0.190
-0.189
-0.187
-0.186
-0.185
-0.183
-0.182
-0.181
-0.179
-0.178
-0.176
-0.175
-0.174
-0.172
-0.171
-0.170
-0.168
-0.167
-0.165
-0.164
-0.163
-0.161
-0.160
-0.159
-0.157
-0.156
-0.155
-0.154
-0.152
-0.151
-0.150
-0.149
-0.148
-0.146
-0.145
-0.144
-0.143
-0.142
-0.141
-0.140
-0.179
-0.181
-0.183
-0.185
-0.187
-0.189
-0.192
-0.194
-0.196
-0.199
-0.201
-0.204
-0.207
-0.210
-0.212
-0.216
-0.219
-0.222
-0.226
-0.229
-0.233
-0.237
-0.241
-0.245
-0.249
-0.254
-0.258
-0.262
-0.266
-0.270
-0.273
-0.275
-0.275
-0.273
-0.266
-0.253
-0.225
-0.137
0.212
0.592
0.096
-0.152
-0.224
-0.266
-0.288
-0.293
-0.286
-0.275
-0.264
-0.255
-0.248
-0.242
-0.236
-0.231
-0.227
-0.223
-0.219
-0.216
-0.213
-0.210
-0.208
-0.206
-0.204
-0.202
-0.200
-0.198
-0.197
-0.195
-0.194
-0.192
-0.191
-0.189
-0.188
-0.186
-0.185
-0.183
-0.182
-0.180
-0.179
-0.178
-0.176
-0.175
-0.173
-0.172
-0.170
-0.169
-0.168
-0.166
-0.165
-0.164
-0.162
-0.161
-0.159
-0.158
-0.157
-0.156
-0.154
-0.153
-0.152
-0.151
-0.149
-0.148
-0.147
-0.146
-0.145
-0.144
-0.143
-0.141
-0.140
-0.180
-0.182
-0.184
-0.186
-0.188
-0.191
-0.193
-0.195
-0.198
-0.200
-0.203
-0.206
-0.208
-0.211
-0.214
-0.218
-0.221
-0.225
-0.228
-0.232
-0.237
-0.241
-0.245
-0.250
-0.255
-0.260
-0.265
-0.270
-0.275
-0.279
-0.283
-0.285
-0.285
-0.281
-0.269
-0.242
-0.193
-0.101
0.486
1.643
0.209
-0.180
-0.256
-0.299
-0.323
-0.326
-0.314
-0.297
-0.282
-0.270
-0.260
-0.252
-0.245
-0.239
-0.233
-0.228
-0.224
-0.220
-0.217
-0.214
-0.211
-0.208
-0.206
-0.204
-0.202
-0.200
-0.199
-0.197
-0.195
-0.194
-0.192
-0.191
-0.189
-0.188
-0.186
-0.185
-0.183
-0.182
-0.180
-0.179
-0.177
-0.176
-0.174
-0.173
-0.171
-0.170
-0.169
-0.167
-0.166
-0.164
-0.163
-0.162
-0.160
-0.159
-0.157
-0.156
-0.155
-0.154
-0.152
-0.151
-0.150
-0.149
-0.147
-0.146
-0.145
-0.144
-0.143
-0.142
-0.141
[truncated: 14,814,289 more chars]
