# Supplementary material for: Unveiling the Mechanism of Compound Ku-Shen Injection in Liver Cancer Treatment through an Ingredient–Target Network Analysis
Source: Genes (Basel). 2024 Sep 29;15(10):1278. doi: 10.3390/genes15101278 (PMC11507192; doi:10.3390/genes15101278)
Supplement: Supplementary file 1 [file genes-15-01278-s001.zip › S3/Docking/Oxymatrin-ESR1 CID91466_3DT3/CID91466_3dt3.dlg]

          AutoDock 4.2 Release 4.2.6   
         (C) 1989-2012 The Scripps Research Institute
        AutoDock comes with ABSOLUTELY NO WARRANTY.
        AutoDock is free software, and you are welcome
        to redistribute it under certain conditions;
        for details type 'autodock4 -C'

                     main.cc  $Revision: 1.213 $

                   Compiled on Jul 18 2014 at 15:34:58


This file was created at:			11:13 31" a.m., 10/01/2023
                   on host:		"LAPTOP-F2B0E7TD"
Current Working Directory = "D:\autoduck_test\CID91466_6n9g"

      ________________________________________________________________

                   SETTING UP DEFAULT PARAMETER LIBRARY
      ________________________________________________________________


Random number generator was seeded with values 12648, 1696130011.
Docking parameter file (DPF) used for this docking:		D:/autoduck_test/CID91466_6n9g/CID91466_6n9g.dpf
DPF> autodock_parameter_version 4.2       # used by autodock to validate parameter set

	Autodock parameter version 4.2.
DPF> outlev 1                             # diagnostic output level

Output Level = 1  ADT-COMPATIBLE OUTPUT DURING DOCKING.
DPF> intelec                              # calculate internal electrostatics

Electrostatic energies will be calculated for all non-bonds between moving atoms.
DPF> seed pid time                        # seeds for random generator

Random number generator was seeded with values 12648, 1696130011.
DPF> ligand_types C OA N                  # atoms types in ligand

DPF> fld 6n9g_Q.maps.fld                  # grid_data_file

Opening Grid Map Dimensions file:		6n9g_Q.maps.fld
Grid Point Spacing =				1.000 Angstroms

Even Number of User-specified Grid Points =	108 x-points
						148 y-points
						134 z-points

Coordinates of Central Grid Point of Maps =	(19.201, 28.534, -31.058)
Macromolecule file used to create Grid Maps =	6n9g_Q.pdbqt
Grid Parameter file used to create Grid Maps =	D:/autoduck_test/CID91466_6n9g/CID91466_6n9g.gpf
Minimum coordinates in grid = (-34.799, -45.466, -98.058)
Maximum coordinates in grid = (73.201, 102.534, 35.942)

DPF> map 6n9g_Q.C.map                     # atom-specific affinity map

DPF> map 6n9g_Q.OA.map                    # atom-specific affinity map

DPF> map 6n9g_Q.N.map                     # atom-specific affinity map

DPF> elecmap 6n9g_Q.e.map                 # electrostatics map

DPF> desolvmap 6n9g_Q.d.map               # desolvation map

DPF> move CID_91466.pdbqt                 # small molecule

1,4-interactions will be _ignored_ in the non-bonded internal energy calculation.

Ligand PDBQT file = "CID_91466.pdbqt"

INPUT LIGAND PDBQT FILE:
________________________

INPUT-LIGAND-PDBQT: REMARK  0 active torsions:
INPUT-LIGAND-PDBQT: REMARK  status: ('A' for Active; 'I' for Inactive)
INPUT-LIGAND-PDBQT: ROOT
INPUT-LIGAND-PDBQT: ATOM      1  O   UNL d   1      -3.003  -2.272   0.273  0.00  0.00    -0.276 OA
INPUT-LIGAND-PDBQT: ATOM      2  N   UNL d   1       2.130   0.292   0.516  0.00  0.00    -0.299 N 
INPUT-LIGAND-PDBQT: ATOM      3  N   UNL d   1      -1.368  -0.636   0.011  0.00  0.00    -0.298 N 
INPUT-LIGAND-PDBQT: ATOM      4  C   UNL d   1       1.389   0.075  -0.748  0.00  0.00     0.066 C 
INPUT-LIGAND-PDBQT: ATOM      5  C   UNL d   1       0.212   1.074  -0.909  0.00  0.00     0.027 C 
INPUT-LIGAND-PDBQT: ATOM      6  C   UNL d   1       0.846  -1.366  -0.851  0.00  0.00     0.024 C 
INPUT-LIGAND-PDBQT: ATOM      7  C   UNL d   1      -0.957   0.785   0.082  0.00  0.00     0.081 C 
INPUT-LIGAND-PDBQT: ATOM      8  C   UNL d   1      -0.290  -1.615   0.147  0.00  0.00     0.113 C 
INPUT-LIGAND-PDBQT: ATOM      9  C   UNL d   1       0.762   2.507  -0.819  0.00  0.00     0.008 C 
INPUT-LIGAND-PDBQT: ATOM     10  C   UNL d   1       1.978  -2.385  -0.672  0.00  0.00     0.008 C 
INPUT-LIGAND-PDBQT: ATOM     11  C   UNL d   1       2.651   1.667   0.606  0.00  0.00     0.085 C 
INPUT-LIGAND-PDBQT: ATOM     12  C   UNL d   1       3.249  -0.658   0.647  0.00  0.00     0.085 C 
INPUT-LIGAND-PDBQT: ATOM     13  C   UNL d   1      -2.120   1.761  -0.143  0.00  0.00     0.023 C 
INPUT-LIGAND-PDBQT: ATOM     14  C   UNL d   1       1.551   2.716   0.467  0.00  0.00     0.016 C 
INPUT-LIGAND-PDBQT: ATOM     15  C   UNL d   1       2.786  -2.112   0.591  0.00  0.00     0.016 C 
INPUT-LIGAND-PDBQT: ATOM     16  C   UNL d   1      -3.356   1.300   0.601  0.00  0.00     0.011 C 
INPUT-LIGAND-PDBQT: ATOM     17  C   UNL d   1      -2.684  -1.086   0.149  0.00  0.00     0.216 C 
INPUT-LIGAND-PDBQT: ATOM     18  C   UNL d   1      -3.775  -0.045   0.053  0.00  0.00     0.096 C 
INPUT-LIGAND-PDBQT: ENDROOT
INPUT-LIGAND-PDBQT: TORSDOF 0
________________________________________________________________________________

Total charge on ligand                               =	+0.002 e
REMARK  0 active torsions:
REMARK  status: ('A' for Active; 'I' for Inactive)

*** No Rotatable Bonds detected in Small Molecule. ***

Number of atoms in ligand:  18

Number of non-hydrogen atoms in ligand:  18

Number of vibrational degrees of freedom of ligand:  48


Number of torsional degrees of freedom = 0
Estimated loss of torsional free energy upon binding = +0.0000 kcal/mol


DPF> about 0.000 0.000 0.000            # small molecule center

Small molecule center of rotation =	(+0.000, +0.000, +0.000)

DPF> tran0 random                         # initial coordinates/A or random

Initial translation =			(50.703, 30.987, 32.578) Angstroms
DPF> quaternion0 random                   # initial orientation

Each run will begin with a new, random initial orientation.
Initial quaternion,  (x,y,z,w) =	( 0.208, 0.892, 0.072, 0.395 ),
DPF> dihe0 random                         # initial dihedrals (relative) or random

DPF> torsdof 0                            # torsional degrees of freedom

Number of torsional degrees of freedom = 0
Free energy coefficient for torsional degrees of freedom = 0.2983, the factory default value.

Estimated loss of torsional free energy upon binding = +0.0000 kcal/mol

DPF> rmstol 2.0                           # cluster_tolerance/A

Maximum RMS tolerance for conformational cluster analysis = 2.00 Angstroms
DPF> extnrg 1000.0                        # external grid energy

External grid energy (beyond grid map walls) = 1000.00

DPF> e0max 0.0 10000                      # max initial energy; max number of retries

Using user-specified maximum number of retries for simanneal initialization, 10000 retries.
If the simanneal initial energy is greater than e0max, 0.000,
then a new, random initial state will be created.

DPF> ga_pop_size 150                      # number of individuals in population

A population of 150 individuals will be used
DPF> ga_num_evals 2500000                 # maximum number of energy evaluations

There will be at most 2500000 function evaluations used.
DPF> ga_num_generations 27000             # maximum number of generations

The GA will run for at most 27000 generations.
DPF> ga_elitism 1                         # number of top individuals to survive to next generation

The 1 best will be preserved each GA generation.
DPF> ga_mutation_rate 0.02                # rate of gene mutation

The mutation rate is 0.020000.
DPF> ga_crossover_rate 0.8                # rate of crossover

The crossover rate is 0.800000.
DPF> ga_window_size 10                    # 

The GA's selection window is 10 generations.
DPF> ga_cauchy_alpha 0.0                  # Alpha parameter of Cauchy distribution

The alpha parameter (for the Cauchy distribution) is being set to 0.000000.
DPF> ga_cauchy_beta 1.0                   # Beta parameter Cauchy distribution

The beta parameter (for the Cauchy distribution) is being set to 1.000000.
DPF> set_ga                               # set the above parameters for GA or LGA

DPF> unbound_model bound                  # state of unbound ligand

DPF> do_global_only 50                    # do this many GA runs

centering ligand on specified point: 0.000 0.000 0.000
Furthest true ligand atom from "about" center is 3.776 Angstroms (maxrad).
Number of requested GA dockings = 50 runs
Unbound model to be used is 'same as bound' [AutoDock 4.2 default].

	BEGINNING GENETIC ALGORITHM DOCKING 1 of 50
Run: 1 Seed: 1511057554 1449037373 [ Run 1 of 50 GA/GALS ]
Beginning GENETIC ALGORITHM (GA), with a maximum of 2500000 energy evaluations.

Final-Value: -3.232


	FINAL GENETIC ALGORITHM DOCKED STATE
	_______________________________________________


Detailed state:  trans 41.829 -34.195 -15.536 quatxyzw -0.867488 -0.340629 -0.086703 0.352022 center 0.000 0.000 0.000 ntor 0
State:	 41.829 -34.195 -15.536  -0.927 -0.364 -0.093 138.778  

DOCKED: MODEL        1
DOCKED: USER    Run = 1
DOCKED: USER    DPF = D:/autoduck_test/CID91466_6n9g/CID91466_6n9g.dpf
DOCKED: USER  
DOCKED: USER    Estimated Free Energy of Binding    =   -3.23 kcal/mol  [=(1)+(2)+(3)-(4)]
DOCKED: USER    Estimated Inhibition Constant, Ki   =    4.28 mM (millimolar)  [Temperature = 298.15 K]
DOCKED: USER    
DOCKED: USER    (1) Final Intermolecular Energy     =   -3.23 kcal/mol
DOCKED: USER        vdW + Hbond + desolv Energy     =   -3.27 kcal/mol
DOCKED: USER        Electrostatic Energy            =   +0.04 kcal/mol
DOCKED: USER    (2) Final Total Internal Energy     =   +0.00 kcal/mol
DOCKED: USER    (3) Torsional Free Energy           =   +0.00 kcal/mol
DOCKED: USER    (4) Unbound System's Energy  [=(2)] =   +0.00 kcal/mol
DOCKED: USER    
DOCKED: USER    
DOCKED: USER    NEWDPF move CID_91466.pdbqt
DOCKED: USER    NEWDPF about 0.000000 0.000000 0.000000
DOCKED: USER    NEWDPF tran0 41.829360 -34.195228 -15.536191
DOCKED: USER    NEWDPF quaternion0 -0.867488 -0.340629 -0.086703 0.352022
DOCKED: USER    NEWDPF axisangle0 -0.926811 -0.363923 -0.092632 138.777916
DOCKED: USER    NEWDPF quat0 -0.926811 -0.363923 -0.092632 138.777916
DOCKED: USER  keepresnum = 1 
DOCKED: USER  
DOCKED: REMARK  0 active torsions:
DOCKED: REMARK  status: ('A' for Active; 'I' for Inactive)
DOCKED: USER                              x       y       z     vdW  Elec       q    Type
DOCKED: USER                           _______ _______ _______ _____ _____    ______ ____
DOCKED: ROOT
DOCKED: ATOM      1  O   UNL d   1      38.471 -35.122 -16.991 -0.06 +0.12    -0.276 OA
DOCKED: ATOM      2  N   UNL d   1      43.789 -33.243 -15.911 -0.08 +0.10    -0.299 N 
DOCKED: ATOM      3  N   UNL d   1      40.467 -34.762 -15.848 -0.05 +0.12    -0.298 N 
DOCKED: ATOM      4  C   UNL d   1      42.623 -32.916 -15.059 -0.33 -0.03    +0.066 C 
DOCKED: ATOM      5  C   UNL d   1      42.203 -34.114 -14.166 -0.35 -0.01    +0.027 C 
DOCKED: ATOM      6  C   UNL d   1      41.410 -32.464 -15.899 -0.30 -0.01    +0.024 C 
DOCKED: ATOM      7  C   UNL d   1      41.557 -35.273 -14.985 -0.18 -0.02    +0.081 C 
DOCKED: ATOM      8  C   UNL d   1      40.813 -33.625 -16.700 -0.09 -0.05    +0.113 C 
DOCKED: ATOM      9  C   UNL d   1      43.412 -34.550 -13.321 -0.36 -0.00    +0.008 C 
DOCKED: ATOM     10  C   UNL d   1      41.792 -31.294 -16.815 -0.21 -0.00    +0.008 C 
DOCKED: ATOM     11  C   UNL d   1      44.945 -33.668 -15.103 -0.07 -0.03    +0.085 C 
DOCKED: ATOM     12  C   UNL d   1      44.179 -32.092 -16.744 -0.16 -0.03    +0.085 C 
DOCKED: ATOM     13  C   UNL d   1      41.111 -36.415 -14.062 -0.24 -0.00    +0.023 C 
DOCKED: ATOM     14  C   UNL d   1      44.619 -34.854 -14.200 -0.17 -0.00    +0.016 C 
DOCKED: ATOM     15  C   UNL d   1      43.038 -31.606 -17.636 -0.14 -0.00    +0.016 C 
DOCKED: ATOM     16  C   UNL d   1      40.226 -37.391 -14.808 -0.16 -0.00    +0.011 C 
DOCKED: ATOM     17  C   UNL d   1      39.291 -35.463 -16.134 -0.12 -0.09    +0.216 C 
DOCKED: ATOM     18  C   UNL d   1      38.984 -36.662 -15.268 -0.18 -0.03    +0.096 C 
DOCKED: ENDROOT
DOCKED: TORSDOF 0
DOCKED: TER
DOCKED: ENDMDL
________________________________________________________________________________


	BEGINNING GENETIC ALGORITHM DOCKING 2 of 50
Run: 2 Seed: 1700133483 1109341322 [ Run 2 of 50 GA/GALS ]
Beginning GENETIC ALGORITHM (GA), with a maximum of 2500000 energy evaluations.

Final-Value: -4.348


	FINAL GENETIC ALGORITHM DOCKED STATE
	_______________________________________________


Detailed state:  trans 7.140 -18.760 3.811 quatxyzw -0.855194 -0.273490 -0.003776 -0.440263 center 0.000 0.000 0.000 ntor 0
State:	  7.140 -18.760   3.811  -0.952 -0.305 -0.004 -127.759  

DOCKED: MODEL        2
DOCKED: USER    Run = 2
DOCKED: USER    DPF = D:/autoduck_test/CID91466_6n9g/CID91466_6n9g.dpf
DOCKED: USER  
DOCKED: USER    Estimated Free Energy of Binding    =   -4.35 kcal/mol  [=(1)+(2)+(3)-(4)]
DOCKED: USER    Estimated Inhibition Constant, Ki   =  649.69 uM (micromolar)  [Temperature = 298.15 K]
DOCKED: USER    
DOCKED: USER    (1) Final Intermolecular Energy     =   -4.35 kcal/mol
DOCKED: USER        vdW + Hbond + desolv Energy     =   -4.34 kcal/mol
DOCKED: USER        Electrostatic Energy            =   -0.01 kcal/mol
DOCKED: USER    (2) Final Total Internal Energy     =   +0.00 kcal/mol
DOCKED: USER    (3) Torsional Free Energy           =   +0.00 kcal/mol
DOCKED: USER    (4) Unbound System's Energy  [=(2)] =   +0.00 kcal/mol
DOCKED: USER    
DOCKED: USER    
DOCKED: USER    NEWDPF move CID_91466.pdbqt
DOCKED: USER    NEWDPF about 0.000000 0.000000 0.000000
DOCKED: USER    NEWDPF tran0 7.140270 -18.759545 3.810535
DOCKED: USER    NEWDPF quaternion0 -0.855194 -0.273490 -0.003776 -0.440263
DOCKED: USER    NEWDPF axisangle0 -0.952471 -0.304599 -0.004206 -127.758657
DOCKED: USER    NEWDPF quat0 -0.952471 -0.304599 -0.004206 -127.758657
DOCKED: USER  keepresnum = 1 
DOCKED: USER  
DOCKED: REMARK  0 active torsions:
DOCKED: REMARK  status: ('A' for Active; 'I' for Inactive)
DOCKED: USER                              x       y       z     vdW  Elec       q    Type
DOCKED: USER                           _______ _______ _______ _____ _____    ______ ____
DOCKED: ROOT
DOCKED: ATOM      1  O   UNL d   1       3.452 -18.897   4.607 -0.11 +0.14    -0.276 OA
DOCKED: ATOM      2  N   UNL d   1       8.968 -17.516   3.802 -0.12 +0.08    -0.299 N 
DOCKED: ATOM      3  N   UNL d   1       5.675 -19.092   3.943 -0.09 +0.09    -0.298 N 
DOCKED: ATOM      4  C   UNL d   1       8.532 -18.714   4.556 -0.34 -0.01    +0.066 C 
DOCKED: ATOM      5  C   UNL d   1       8.040 -19.844   3.613 -0.36 -0.01    +0.027 C 
DOCKED: ATOM      6  C   UNL d   1       7.416 -18.377   5.567 -0.28 -0.00    +0.024 C 
DOCKED: ATOM      7  C   UNL d   1       6.677 -19.505   2.934 -0.26 -0.03    +0.081 C 
DOCKED: ATOM      8  C   UNL d   1       6.098 -18.036   4.862 -0.13 -0.02    +0.113 C 
DOCKED: ATOM      9  C   UNL d   1       9.161 -20.184   2.618 -0.41 -0.00    +0.008 C 
DOCKED: ATOM     10  C   UNL d   1       7.856 -17.245   6.502 -0.37 -0.00    +0.008 C 
DOCKED: ATOM     11  C   UNL d   1      10.038 -17.842   2.843 -0.21 -0.02    +0.085 C 
DOCKED: ATOM     12  C   UNL d   1       9.442 -16.458   4.712 -0.09 -0.02    +0.085 C 
DOCKED: ATOM     13  C   UNL d   1       6.201 -20.667   2.051 -0.31 -0.01    +0.023 C 
DOCKED: ATOM     14  C   UNL d   1       9.629 -18.943   1.869 -0.21 -0.00    +0.016 C 
DOCKED: ATOM     15  C   UNL d   1       8.376 -16.042   5.724 -0.23 -0.00    +0.016 C 
DOCKED: ATOM     16  C   UNL d   1       4.758 -20.466   1.636 -0.35 -0.01    +0.011 C 
DOCKED: ATOM     17  C   UNL d   1       4.311 -19.391   3.871 -0.15 -0.10    +0.216 C 
DOCKED: ATOM     18  C   UNL d   1       3.896 -20.452   2.878 -0.33 -0.07    +0.096 C 
DOCKED: ENDROOT
DOCKED: TORSDOF 0
DOCKED: TER
DOCKED: ENDMDL
________________________________________________________________________________


	BEGINNING GENETIC ALGORITHM DOCKING 3 of 50
Run: 3 Seed: 2093579292 78446503 [ Run 3 of 50 GA/GALS ]
Beginning GENETIC ALGORITHM (GA), with a maximum of 2500000 energy evaluations.

Final-Value: -4.341


	FINAL GENETIC ALGORITHM DOCKED STATE
	_______________________________________________


Detailed state:  trans 1.958 64.035 -61.604 quatxyzw 0.608358 0.403002 -0.381986 0.567077 center 0.000 0.000 0.000 ntor 0
State:	  1.958  64.035 -61.604   0.739  0.489 -0.464 110.907  

DOCKED: MODEL        3
DOCKED: USER    Run = 3
DOCKED: USER    DPF = D:/autoduck_test/CID91466_6n9g/CID91466_6n9g.dpf
DOCKED: USER  
DOCKED: USER    Estimated Free Energy of Binding    =   -4.34 kcal/mol  [=(1)+(2)+(3)-(4)]
DOCKED: USER    Estimated Inhibition Constant, Ki   =  657.20 uM (micromolar)  [Temperature = 298.15 K]
DOCKED: USER    
DOCKED: USER    (1) Final Intermolecular Energy     =   -4.34 kcal/mol
DOCKED: USER        vdW + Hbond + desolv Energy     =   -4.34 kcal/mol
DOCKED: USER        Electrostatic Energy            =   +0.00 kcal/mol
DOCKED: USER    (2) Final Total Internal Energy     =   +0.00 kcal/mol
DOCKED: USER    (3) Torsional Free Energy           =   +0.00 kcal/mol
DOCKED: USER    (4) Unbound System's Energy  [=(2)] =   +0.00 kcal/mol
DOCKED: USER    
DOCKED: USER    
DOCKED: USER    NEWDPF move CID_91466.pdbqt
DOCKED: USER    NEWDPF about 0.000000 0.000000 0.000000
DOCKED: USER    NEWDPF tran0 1.958339 64.034642 -61.603729
DOCKED: USER    NEWDPF quaternion0 0.608358 0.403002 -0.381986 0.567077
DOCKED: USER    NEWDPF axisangle0 0.738599 0.489279 -0.463764 110.906663
DOCKED: USER    NEWDPF quat0 0.738599 0.489279 -0.463764 110.906663
DOCKED: USER  keepresnum = 1 
DOCKED: USER  
DOCKED: REMARK  0 active torsions:
DOCKED: REMARK  status: ('A' for Active; 'I' for Inactive)
DOCKED: USER                              x       y       z     vdW  Elec       q    Type
DOCKED: USER                           _______ _______ _______ _____ _____    ______ ____
DOCKED: ROOT
DOCKED: ATOM      1  O   UNL d   1       0.426  61.438 -59.331 -0.20 +0.12    -0.276 OA
DOCKED: ATOM      2  N   UNL d   1       2.316  66.190 -61.945 -0.07 +0.12    -0.299 N 
DOCKED: ATOM      3  N   UNL d   1       1.387  62.796 -60.959 -0.10 +0.13    -0.298 N 
DOCKED: ATOM      4  C   UNL d   1       3.185  65.029 -61.641 -0.34 -0.03    +0.066 C 
DOCKED: ATOM      5  C   UNL d   1       2.939  63.849 -62.618 -0.34 -0.01    +0.027 C 
DOCKED: ATOM      6  C   UNL d   1       2.989  64.535 -60.192 -0.21 -0.01    +0.024 C 
DOCKED: ATOM      7  C   UNL d   1       1.561  63.157 -62.385 -0.21 -0.03    +0.081 C 
DOCKED: ATOM      8  C   UNL d   1       1.619  63.875 -60.000 -0.19 -0.06    +0.113 C 
DOCKED: ATOM      9  C   UNL d   1       3.149  64.345 -64.058 -0.45 -0.00    +0.008 C 
DOCKED: ATOM     10  C   UNL d   1       3.200  65.681 -59.195 -0.42 -0.01    +0.008 C 
DOCKED: ATOM     11  C   UNL d   1       2.511  66.661 -63.327 -0.21 -0.03    +0.085 C 
DOCKED: ATOM     12  C   UNL d   1       2.570  67.304 -61.014 -0.05 -0.04    +0.085 C 
DOCKED: ATOM     13  C   UNL d   1       1.378  61.966 -63.335 -0.29 -0.00    +0.023 C 
DOCKED: ATOM     14  C   UNL d   1       2.278  65.559 -64.356 -0.27 -0.01    +0.016 C 
DOCKED: ATOM     15  C   UNL d   1       2.361  66.901 -59.556 -0.11 -0.01    +0.016 C 
DOCKED: ATOM     16  C   UNL d   1       0.192  61.123 -62.914 -0.32 -0.00    +0.011 C 
DOCKED: ATOM     17  C   UNL d   1       0.730  61.647 -60.509 -0.22 -0.09    +0.216 C 
DOCKED: ATOM     18  C   UNL d   1       0.460  60.570 -61.533 -0.32 -0.03    +0.096 C 
DOCKED: ENDROOT
DOCKED: TORSDOF 0
DOCKED: TER
DOCKED: ENDMDL
________________________________________________________________________________


	BEGINNING GENETIC ALGORITHM DOCKING 4 of 50
Run: 4 Seed: 346064680 62020181 [ Run 4 of 50 GA/GALS ]
Beginning GENETIC ALGORITHM (GA), with a maximum of 2500000 energy evaluations.

Final-Value: -4.319


	FINAL GENETIC ALGORITHM DOCKED STATE
	_______________________________________________


Detailed state:  trans 18.273 26.659 -17.342 quatxyzw 0.800843 -0.416846 0.052618 -0.426757 center 0.000 0.000 0.000 ntor 0
State:	 18.273  26.659 -17.342   0.886 -0.461  0.058 -129.476  

DOCKED: MODEL        4
DOCKED: USER    Run = 4
DOCKED: USER    DPF = D:/autoduck_test/CID91466_6n9g/CID91466_6n9g.dpf
DOCKED: USER  
DOCKED: USER    Estimated Free Energy of Binding    =   -4.32 kcal/mol  [=(1)+(2)+(3)-(4)]
DOCKED: USER    Estimated Inhibition Constant, Ki   =  682.72 uM (micromolar)  [Temperature = 298.15 K]
DOCKED: USER    
DOCKED: USER    (1) Final Intermolecular Energy     =   -4.32 kcal/mol
DOCKED: USER        vdW + Hbond + desolv Energy     =   -4.25 kcal/mol
DOCKED: USER        Electrostatic Energy            =   -0.07 kcal/mol
DOCKED: USER    (2) Final Total Internal Energy     =   +0.00 kcal/mol
DOCKED: USER    (3) Torsional Free Energy           =   +0.00 kcal/mol
DOCKED: USER    (4) Unbound System's Energy  [=(2)] =   +0.00 kcal/mol
DOCKED: USER    
DOCKED: USER    
DOCKED: USER    NEWDPF move CID_91466.pdbqt
DOCKED: USER    NEWDPF about 0.000000 0.000000 0.000000
DOCKED: USER    NEWDPF tran0 18.272957 26.658735 -17.341719
DOCKED: USER    NEWDPF quaternion0 0.800843 -0.416846 0.052618 -0.426757
DOCKED: USER    NEWDPF axisangle0 0.885529 -0.460926 0.058183 -129.476113
DOCKED: USER    NEWDPF quat0 0.885529 -0.460926 0.058183 -129.476113
DOCKED: USER  keepresnum = 1 
DOCKED: USER  
DOCKED: REMARK  0 active torsions:
DOCKED: REMARK  status: ('A' for Active; 'I' for Inactive)
DOCKED: USER                              x       y       z     vdW  Elec       q    Type
DOCKED: USER                           _______ _______ _______ _____ _____    ______ ____
DOCKED: ROOT
DOCKED: ATOM      1  O   UNL d   1      17.875  28.985 -20.289 -0.13 -0.05    -0.276 OA
DOCKED: ATOM      2  N   UNL d   1      19.303  24.873 -16.543 -0.01 +0.08    -0.299 N 
DOCKED: ATOM      3  N   UNL d   1      17.838  27.686 -18.357 -0.08 +0.03    -0.298 N 
DOCKED: ATOM      4  C   UNL d   1      19.321  26.316 -16.211 -0.28 -0.02    +0.066 C 
DOCKED: ATOM      5  C   UNL d   1      17.892  26.878 -15.989 -0.33 -0.01    +0.027 C 
DOCKED: ATOM      6  C   UNL d   1      20.025  27.145 -17.307 -0.19 -0.00    +0.024 C 
DOCKED: ATOM      7  C   UNL d   1      17.072  26.969 -17.312 -0.27 -0.02    +0.081 C 
DOCKED: ATOM      8  C   UNL d   1      19.196  27.198 -18.595 -0.15 -0.01    +0.113 C 
DOCKED: ATOM      9  C   UNL d   1      17.202  26.057 -14.887 -0.53 -0.00    +0.008 C 
DOCKED: ATOM     10  C   UNL d   1      21.435  26.603 -17.573 -0.23 -0.00    +0.008 C 
DOCKED: ATOM     11  C   UNL d   1      18.636  24.087 -15.491 -0.23 -0.03    +0.085 C 
DOCKED: ATOM     12  C   UNL d   1      20.668  24.354 -16.741 -0.08 -0.03    +0.085 C 
DOCKED: ATOM     13  C   UNL d   1      15.685  27.575 -17.058 -0.41 -0.01    +0.023 C 
DOCKED: ATOM     14  C   UNL d   1      17.214  24.570 -15.216 -0.39 -0.00    +0.016 C 
DOCKED: ATOM     15  C   UNL d   1      21.420  25.103 -17.839 -0.16 -0.00    +0.016 C 
DOCKED: ATOM     16  C   UNL d   1      15.012  27.937 -18.366 -0.34 -0.00    +0.011 C 
DOCKED: ATOM     17  C   UNL d   1      17.270  28.535 -19.311 -0.14 +0.01    +0.216 C 
DOCKED: ATOM     18  C   UNL d   1      15.848  28.984 -19.065 -0.31 -0.00    +0.096 C 
DOCKED: ENDROOT
DOCKED: TORSDOF 0
DOCKED: TER
DOCKED: ENDMDL
________________________________________________________________________________


	BEGINNING GENETIC ALGORITHM DOCKING 5 of 50
Run: 5 Seed: 280153718 1614280859 [ Run 5 of 50 GA/GALS ]
Beginning GENETIC ALGORITHM (GA), with a maximum of 2500000 energy evaluations.

Final-Value: -4.327


	FINAL GENETIC ALGORITHM DOCKED STATE
	_______________________________________________


Detailed state:  trans 32.668 23.198 8.914 quatxyzw 0.046545 -0.458691 -0.523953 0.716177 center 0.000 0.000 0.000 ntor 0
State:	 32.668  23.198   8.914   0.067 -0.657 -0.751 88.520  

DOCKED: MODEL        5
DOCKED: USER    Run = 5
DOCKED: USER    DPF = D:/autoduck_test/CID91466_6n9g/CID91466_6n9g.dpf
DOCKED: USER  
DOCKED: USER    Estimated Free Energy of Binding    =   -4.33 kcal/mol  [=(1)+(2)+(3)-(4)]
DOCKED: USER    Estimated Inhibition Constant, Ki   =  672.98 uM (micromolar)  [Temperature = 298.15 K]
DOCKED: USER    
DOCKED: USER    (1) Final Intermolecular Energy     =   -4.33 kcal/mol
DOCKED: USER        vdW + Hbond + desolv Energy     =   -4.27 kcal/mol
DOCKED: USER        Electrostatic Energy            =   -0.06 kcal/mol
DOCKED: USER    (2) Final Total Internal Energy     =   +0.00 kcal/mol
DOCKED: USER    (3) Torsional Free Energy           =   +0.00 kcal/mol
DOCKED: USER    (4) Unbound System's Energy  [=(2)] =   +0.00 kcal/mol
DOCKED: USER    
DOCKED: USER    
DOCKED: USER    NEWDPF move CID_91466.pdbqt
DOCKED: USER    NEWDPF about 0.000000 0.000000 0.000000
DOCKED: USER    NEWDPF tran0 32.667678 23.197968 8.913651
DOCKED: USER    NEWDPF quaternion0 0.046545 -0.458691 -0.523953 0.716177
DOCKED: USER    NEWDPF axisangle0 0.066691 -0.657227 -0.750736 88.520484
DOCKED: USER    NEWDPF quat0 0.066691 -0.657227 -0.750736 88.520484
DOCKED: USER  keepresnum = 1 
DOCKED: USER  
DOCKED: REMARK  0 active torsions:
DOCKED: REMARK  status: ('A' for Active; 'I' for Inactive)
DOCKED: USER                              x       y       z     vdW  Elec       q    Type
DOCKED: USER                           _______ _______ _______ _____ _____    ______ ____
DOCKED: ROOT
DOCKED: ATOM      1  O   UNL d   1      34.545  20.207  10.249 -0.44 +0.10    -0.276 OA
DOCKED: ATOM      2  N   UNL d   1      32.814  25.118   7.828 -0.01 +0.08    -0.299 N 
DOCKED: ATOM      3  N   UNL d   1      33.138  21.952   9.622 -0.12 +0.14    -0.298 N 
DOCKED: ATOM      4  C   UNL d   1      32.195  23.805   7.534 -0.28 -0.02    +0.066 C 
DOCKED: ATOM      5  C   UNL d   1      31.269  23.330   8.686 -0.27 -0.02    +0.027 C 
DOCKED: ATOM      6  C   UNL d   1      33.259  22.721   7.262 -0.39 -0.01    +0.024 C 
DOCKED: ATOM      7  C   UNL d   1      32.066  22.916   9.961 -0.19 -0.05    +0.081 C 
DOCKED: ATOM      8  C   UNL d   1      34.029  22.352   8.534 -0.16 -0.03    +0.113 C 
DOCKED: ATOM      9  C   UNL d   1      30.204  24.409   8.943 -0.30 -0.01    +0.008 C 
DOCKED: ATOM     10  C   UNL d   1      34.210  23.165   6.144 -0.39 -0.00    +0.008 C 
DOCKED: ATOM     11  C   UNL d   1      31.794  26.150   8.081 -0.10 -0.03    +0.085 C 
DOCKED: ATOM     12  C   UNL d   1      33.681  25.558   6.720 -0.07 -0.01    +0.085 C 
DOCKED: ATOM     13  C   UNL d   1      31.120  22.406  11.057 -0.25 -0.02    +0.023 C 
DOCKED: ATOM     14  C   UNL d   1      30.844  25.764   9.212 -0.20 -0.01    +0.016 C 
DOCKED: ATOM     15  C   UNL d   1      34.786  24.550   6.413 -0.22 +0.00    +0.016 C 
DOCKED: ATOM     16  C   UNL d   1      31.901  21.732  12.166 -0.22 -0.01    +0.011 C 
DOCKED: ATOM     17  C   UNL d   1      33.539  20.895  10.444 -0.29 -0.11    +0.216 C 
DOCKED: ATOM     18  C   UNL d   1      32.622  20.535  11.590 -0.34 -0.05    +0.096 C 
DOCKED: ENDROOT
DOCKED: TORSDOF 0
DOCKED: TER
DOCKED: ENDMDL
________________________________________________________________________________


	BEGINNING GENETIC ALGORITHM DOCKING 6 of 50
Run: 6 Seed: 346034644 517645569 [ Run 6 of 50 GA/GALS ]
Beginning GENETIC ALGORITHM (GA), with a maximum of 2500000 energy evaluations.

Final-Value: -3.069


	FINAL GENETIC ALGORITHM DOCKED STATE
	_______________________________________________


Detailed state:  trans -6.127 26.814 -7.034 quatxyzw 0.632761 -0.381358 0.662814 -0.121892 center 0.000 0.000 0.000 ntor 0
State:	 -6.127  26.814  -7.034   0.638 -0.384  0.668 -165.997  

DOCKED: MODEL        6
DOCKED: USER    Run = 6
DOCKED: USER    DPF = D:/autoduck_test/CID91466_6n9g/CID91466_6n9g.dpf
DOCKED: USER  
DOCKED: USER    Estimated Free Energy of Binding    =   -3.07 kcal/mol  [=(1)+(2)+(3)-(4)]
DOCKED: USER    Estimated Inhibition Constant, Ki   =    5.63 mM (millimolar)  [Temperature = 298.15 K]
DOCKED: USER    
DOCKED: USER    (1) Final Intermolecular Energy     =   -3.07 kcal/mol
DOCKED: USER        vdW + Hbond + desolv Energy     =   -3.07 kcal/mol
DOCKED: USER        Electrostatic Energy            =   +0.00 kcal/mol
DOCKED: USER    (2) Final Total Internal Energy     =   +0.00 kcal/mol
DOCKED: USER    (3) Torsional Free Energy           =   +0.00 kcal/mol
DOCKED: USER    (4) Unbound System's Energy  [=(2)] =   +0.00 kcal/mol
DOCKED: USER    
DOCKED: USER    
DOCKED: USER    NEWDPF move CID_91466.pdbqt
DOCKED: USER    NEWDPF about 0.000000 0.000000 0.000000
DOCKED: USER    NEWDPF tran0 -6.126566 26.814325 -7.033852
DOCKED: USER    NEWDPF quaternion0 0.632761 -0.381358 0.662814 -0.121892
DOCKED: USER    NEWDPF axisangle0 0.637515 -0.384223 0.667793 -165.997369
DOCKED: USER    NEWDPF quat0 0.637515 -0.384223 0.667793 -165.997369
DOCKED: USER  keepresnum = 1 
DOCKED: USER  
DOCKED: REMARK  0 active torsions:
DOCKED: REMARK  status: ('A' for Active; 'I' for Inactive)
DOCKED: USER                              x       y       z     vdW  Elec       q    Type
DOCKED: USER                           _______ _______ _______ _____ _____    ______ ____
DOCKED: ROOT
DOCKED: ATOM      1  O   UNL d   1      -3.950  29.142  -9.059 -0.24 +0.05    -0.276 OA
DOCKED: ATOM      2  N   UNL d   1      -6.291  25.592  -5.199 -0.11 +0.07    -0.299 N 
DOCKED: ATOM      3  N   UNL d   1      -5.477  27.678  -8.086 -0.13 +0.04    -0.298 N 
DOCKED: ATOM      4  C   UNL d   1      -6.968  26.811  -5.697 -0.12 -0.01    +0.066 C 
DOCKED: ATOM      5  C   UNL d   1      -7.532  26.616  -7.130 -0.11 -0.01    +0.027 C 
DOCKED: ATOM      6  C   UNL d   1      -6.025  28.032  -5.688 -0.20 -0.00    +0.024 C 
DOCKED: ATOM      7  C   UNL d   1      -6.409  26.534  -8.209 -0.16 -0.02    +0.081 C 
DOCKED: ATOM      8  C   UNL d   1      -4.927  27.908  -6.750 -0.26 -0.02    +0.113 C 
DOCKED: ATOM      9  C   UNL d   1      -8.482  25.407  -7.129 -0.07 -0.00    +0.008 C 
DOCKED: ATOM     10  C   UNL d   1      -5.427  28.243  -4.291 -0.24 -0.00    +0.008 C 
DOCKED: ATOM     11  C   UNL d   1      -7.198  24.431  -5.205 -0.15 -0.02    +0.085 C 
DOCKED: ATOM     12  C   UNL d   1      -5.771  25.791  -3.835 -0.19 -0.02    +0.085 C 
DOCKED: ATOM     13  C   UNL d   1      -7.008  26.393  -9.615 -0.14 -0.00    +0.023 C 
DOCKED: ATOM     14  C   UNL d   1      -7.791  24.163  -6.586 -0.14 -0.00    +0.016 C 
DOCKED: ATOM     15  C   UNL d   1      -4.797  26.965  -3.750 -0.31 -0.01    +0.016 C 
DOCKED: ATOM     16  C   UNL d   1      -5.947  26.612 -10.673 -0.16 -0.00    +0.011 C 
DOCKED: ATOM     17  C   UNL d   1      -4.861  28.316  -9.167 -0.19 -0.03    +0.216 C 
DOCKED: ATOM     18  C   UNL d   1      -5.418  28.022 -10.540 -0.15 -0.01    +0.096 C 
DOCKED: ENDROOT
DOCKED: TORSDOF 0
DOCKED: TER
DOCKED: ENDMDL
________________________________________________________________________________


	BEGINNING GENETIC ALGORITHM DOCKING 7 of 50
Run: 7 Seed: 59210586 1655539661 [ Run 7 of 50 GA/GALS ]
Beginning GENETIC ALGORITHM (GA), with a maximum of 2500000 energy evaluations.

Final-Value: -4.636


	FINAL GENETIC ALGORITHM DOCKED STATE
	_______________________________________________


Detailed state:  trans 39.265 -3.223 -3.991 quatxyzw -0.092962 0.516922 0.703131 -0.479330 center 0.000 0.000 0.000 ntor 0
State:	 39.265  -3.223  -3.991  -0.106  0.589  0.801 -122.717  

DOCKED: MODEL        7
DOCKED: USER    Run = 7
DOCKED: USER    DPF = D:/autoduck_test/CID91466_6n9g/CID91466_6n9g.dpf
DOCKED: USER  
DOCKED: USER    Estimated Free Energy of Binding    =   -4.64 kcal/mol  [=(1)+(2)+(3)-(4)]
DOCKED: USER    Estimated Inhibition Constant, Ki   =  399.82 uM (micromolar)  [Temperature = 298.15 K]
DOCKED: USER    
DOCKED: USER    (1) Final Intermolecular Energy     =   -4.64 kcal/mol
DOCKED: USER        vdW + Hbond + desolv Energy     =   -4.49 kcal/mol
DOCKED: USER        Electrostatic Energy            =   -0.15 kcal/mol
DOCKED: USER    (2) Final Total Internal Energy     =   +0.00 kcal/mol
DOCKED: USER    (3) Torsional Free Energy           =   +0.00 kcal/mol
DOCKED: USER    (4) Unbound System's Energy  [=(2)] =   +0.00 kcal/mol
DOCKED: USER    
DOCKED: USER    
DOCKED: USER    NEWDPF move CID_91466.pdbqt
DOCKED: USER    NEWDPF about 0.000000 0.000000 0.000000
DOCKED: USER    NEWDPF tran0 39.265032 -3.222988 -3.991342
DOCKED: USER    NEWDPF quaternion0 -0.092962 0.516922 0.703131 -0.479330
DOCKED: USER    NEWDPF axisangle0 -0.105923 0.588994 0.801166 -122.716696
DOCKED: USER    NEWDPF quat0 -0.105923 0.588994 0.801166 -122.716696
DOCKED: USER  keepresnum = 1 
DOCKED: USER  
DOCKED: REMARK  0 active torsions:
DOCKED: REMARK  status: ('A' for Active; 'I' for Inactive)
DOCKED: USER                              x       y       z     vdW  Elec       q    Type
DOCKED: USER                           _______ _______ _______ _____ _____    ______ ____
DOCKED: ROOT
DOCKED: ATOM      1  O   UNL d   1      42.686  -4.722  -3.437 -0.21 +0.03    -0.276 OA
DOCKED: ATOM      2  N   UNL d   1      38.114  -1.573  -4.908 -0.05 +0.22    -0.299 N 
DOCKED: ATOM      3  N   UNL d   1      40.475  -4.001  -3.535 -0.05 +0.15    -0.298 N 
DOCKED: ATOM      4  C   UNL d   1      38.208  -3.031  -5.149 -0.27 -0.05    +0.066 C 
DOCKED: ATOM      5  C   UNL d   1      37.995  -3.849  -3.847 -0.29 -0.02    +0.027 C 
DOCKED: ATOM      6  C   UNL d   1      39.564  -3.420  -5.774 -0.42 -0.02    +0.024 C 
DOCKED: ATOM      7  C   UNL d   1      39.191  -3.714  -2.855 -0.14 -0.05    +0.081 C 
DOCKED: ATOM      8  C   UNL d   1      40.714  -3.261  -4.774 -0.24 -0.05    +0.113 C 
DOCKED: ATOM      9  C   UNL d   1      36.637  -3.466  -3.237 -0.33 -0.00    +0.008 C 
DOCKED: ATOM     10  C   UNL d   1      39.822  -2.614  -7.053 -0.59 -0.01    +0.008 C 
DOCKED: ATOM     11  C   UNL d   1      36.815  -1.206  -4.317 -0.18 -0.04    +0.085 C 
DOCKED: ATOM     12  C   UNL d   1      38.308  -0.813  -6.156 -0.31 -0.10    +0.085 C 
DOCKED: ATOM     13  C   UNL d   1      38.966  -4.576  -1.605 -0.26 -0.01    +0.023 C 
DOCKED: ATOM     14  C   UNL d   1      36.532  -1.962  -3.021 -0.27 -0.01    +0.016 C 
DOCKED: ATOM     15  C   UNL d   1      39.650  -1.118  -6.818 -0.32 -0.02    +0.016 C 
DOCKED: ATOM     16  C   UNL d   1      40.239  -4.680  -0.791 -0.20 -0.01    +0.011 C 
DOCKED: ATOM     17  C   UNL d   1      41.560  -4.646  -2.936 -0.14 -0.09    +0.216 C 
DOCKED: ATOM     18  C   UNL d   1      41.294  -5.361  -1.632 -0.20 -0.06    +0.096 C 
DOCKED: ENDROOT
DOCKED: TORSDOF 0
DOCKED: TER
DOCKED: ENDMDL
________________________________________________________________________________


	BEGINNING GENETIC ALGORITHM DOCKING 8 of 50
Run: 8 Seed: 346215128 1351569731 [ Run 8 of 50 GA/GALS ]
Beginning GENETIC ALGORITHM (GA), with a maximum of 2500000 energy evaluations.

Final-Value: -3.745


	FINAL GENETIC ALGORITHM DOCKED STATE
	_______________________________________________


Detailed state:  trans 50.110 12.131 -18.662 quatxyzw 0.858453 0.251145 0.447173 -0.004596 center 0.000 0.000 0.000 ntor 0
State:	 50.110  12.131 -18.662   0.858  0.251  0.447 -179.473  

DOCKED: MODEL        8
DOCKED: USER    Run = 8
DOCKED: USER    DPF = D:/autoduck_test/CID91466_6n9g/CID91466_6n9g.dpf
DOCKED: USER  
DOCKED: USER    Estimated Free Energy of Binding    =   -3.75 kcal/mol  [=(1)+(2)+(3)-(4)]
DOCKED: USER    Estimated Inhibition Constant, Ki   =    1.80 mM (millimolar)  [Temperature = 298.15 K]
DOCKED: USER    
DOCKED: USER    (1) Final Intermolecular Energy     =   -3.75 kcal/mol
DOCKED: USER        vdW + Hbond + desolv Energy     =   -3.67 kcal/mol
DOCKED: USER        Electrostatic Energy            =   -0.08 kcal/mol
DOCKED: USER    (2) Final Total Internal Energy     =   +0.00 kcal/mol
DOCKED: USER    (3) Torsional Free Energy           =   +0.00 kcal/mol
DOCKED: USER    (4) Unbound System's Energy  [=(2)] =   +0.00 kcal/mol
DOCKED: USER    
DOCKED: USER    
DOCKED: USER    NEWDPF move CID_91466.pdbqt
DOCKED: USER    NEWDPF about 0.000000 0.000000 0.000000
DOCKED: USER    NEWDPF tran0 50.110327 12.130779 -18.661671
DOCKED: USER    NEWDPF quaternion0 0.858453 0.251145 0.447173 -0.004596
DOCKED: USER    NEWDPF axisangle0 0.858462 0.251148 0.447178 -179.473284
DOCKED: USER    NEWDPF quat0 0.858462 0.251148 0.447178 -179.473284
DOCKED: USER  keepresnum = 1 
DOCKED: USER  
DOCKED: REMARK  0 active torsions:
DOCKED: REMARK  status: ('A' for Active; 'I' for Inactive)
DOCKED: USER                              x       y       z     vdW  Elec       q    Type
DOCKED: USER                           _______ _______ _______ _____ _____    ______ ____
DOCKED: ROOT
DOCKED: ATOM      1  O   UNL d   1      47.927  12.868 -21.652 -0.09 +0.11    -0.276 OA
DOCKED: ATOM      2  N   UNL d   1      51.642  12.915 -17.273 -0.03 +0.14    -0.299 N 
DOCKED: ATOM      3  N   UNL d   1      49.199  12.093 -19.863 -0.10 +0.17    -0.298 N 
DOCKED: ATOM      4  C   UNL d   1      50.225  12.508 -17.132 -0.23 -0.04    +0.066 C 
DOCKED: ATOM      5  C   UNL d   1      49.969  11.088 -17.704 -0.25 -0.02    +0.027 C 
DOCKED: ATOM      6  C   UNL d   1      49.273  13.508 -17.821 -0.15 -0.01    +0.024 C 
DOCKED: ATOM      7  C   UNL d   1      50.055  11.046 -19.261 -0.29 -0.05    +0.081 C 
DOCKED: ATOM      8  C   UNL d   1      49.396  13.448 -19.347 -0.17 -0.05    +0.113 C 
DOCKED: ATOM      9  C   UNL d   1      50.911  10.094 -17.004 -0.35 -0.01    +0.008 C 
DOCKED: ATOM     10  C   UNL d   1      49.512  14.930 -17.299 -0.27 -0.00    +0.008 C 
DOCKED: ATOM     11  C   UNL d   1      52.545  11.959 -16.609 -0.10 -0.04    +0.085 C 
DOCKED: ATOM     12  C   UNL d   1      51.867  14.260 -16.716 -0.07 -0.04    +0.085 C 
DOCKED: ATOM     13  C   UNL d   1      49.748   9.638 -19.789 -0.43 -0.02    +0.023 C 
DOCKED: ATOM     14  C   UNL d   1      52.365  10.534 -17.123 -0.21 -0.01    +0.016 C 
DOCKED: ATOM     15  C   UNL d   1      50.984  15.317 -17.375 -0.10 -0.01    +0.016 C 
DOCKED: ATOM     16  C   UNL d   1      49.538   9.664 -21.289 -0.28 -0.01    +0.011 C 
DOCKED: ATOM     17  C   UNL d   1      48.489  11.944 -21.058 -0.13 -0.13    +0.216 C 
DOCKED: ATOM     18  C   UNL d   1      48.343  10.538 -21.593 -0.43 -0.08    +0.096 C 
DOCKED: ENDROOT
DOCKED: TORSDOF 0
DOCKED: TER
DOCKED: ENDMDL
________________________________________________________________________________


	BEGINNING GENETIC ALGORITHM DOCKING 9 of 50
Run: 9 Seed: 70610192 206458356 [ Run 9 of 50 GA/GALS ]
Beginning GENETIC ALGORITHM (GA), with a maximum of 2500000 energy evaluations.

Final-Value: -3.833


	FINAL GENETIC ALGORITHM DOCKED STATE
	_______________________________________________


Detailed state:  trans -1.517 32.005 11.836 quatxyzw -0.626847 0.739910 0.169849 -0.175351 center 0.000 0.000 0.000 ntor 0
State:	 -1.517  32.005  11.836  -0.637  0.752  0.173 -159.802  

DOCKED: MODEL        9
DOCKED: USER    Run = 9
DOCKED: USER    DPF = D:/autoduck_test/CID91466_6n9g/CID91466_6n9g.dpf
DOCKED: USER  
DOCKED: USER    Estimated Free Energy of Binding    =   -3.83 kcal/mol  [=(1)+(2)+(3)-(4)]
DOCKED: USER    Estimated Inhibition Constant, Ki   =    1.55 mM (millimolar)  [Temperature = 298.15 K]
DOCKED: USER    
DOCKED: USER    (1) Final Intermolecular Energy     =   -3.83 kcal/mol
DOCKED: USER        vdW + Hbond + desolv Energy     =   -3.74 kcal/mol
DOCKED: USER        Electrostatic Energy            =   -0.10 kcal/mol
DOCKED: USER    (2) Final Total Internal Energy     =   +0.00 kcal/mol
DOCKED: USER    (3) Torsional Free Energy           =   +0.00 kcal/mol
DOCKED: USER    (4) Unbound System's Energy  [=(2)] =   +0.00 kcal/mol
DOCKED: USER    
DOCKED: USER    
DOCKED: USER    NEWDPF move CID_91466.pdbqt
DOCKED: USER    NEWDPF about 0.000000 0.000000 0.000000
DOCKED: USER    NEWDPF tran0 -1.517138 32.004569 11.835697
DOCKED: USER    NEWDPF quaternion0 -0.626847 0.739910 0.169849 -0.175351
DOCKED: USER    NEWDPF axisangle0 -0.636712 0.751554 0.172522 -159.801846
DOCKED: USER    NEWDPF quat0 -0.636712 0.751554 0.172522 -159.801846
DOCKED: USER  keepresnum = 1 
DOCKED: USER  
DOCKED: REMARK  0 active torsions:
DOCKED: REMARK  status: ('A' for Active; 'I' for Inactive)
DOCKED: USER                              x       y       z     vdW  Elec       q    Type
DOCKED: USER                           _______ _______ _______ _____ _____    ______ ____
DOCKED: ROOT
DOCKED: ATOM      1  O   UNL d   1       1.197  34.385  12.942 -0.76 -0.02    -0.276 OA
DOCKED: ATOM      2  N   UNL d   1      -2.106  30.444  10.384 -0.05 +0.13    -0.299 N 
DOCKED: ATOM      3  N   UNL d   1      -0.680  33.098  12.452 -0.09 +0.09    -0.298 N 
DOCKED: ATOM      4  C   UNL d   1      -1.838  30.458  11.841 -0.25 -0.03    +0.066 C 
DOCKED: ATOM      5  C   UNL d   1      -2.652  31.560  12.570 -0.15 -0.01    +0.027 C 
DOCKED: ATOM      6  C   UNL d   1      -0.337  30.656  12.143 -0.41 -0.01    +0.024 C 
DOCKED: ATOM      7  C   UNL d   1      -2.142  32.997  12.240 -0.09 -0.02    +0.081 C 
DOCKED: ATOM      8  C   UNL d   1       0.128  32.073  11.792 -0.33 -0.04    +0.113 C 
DOCKED: ATOM      9  C   UNL d   1      -4.146  31.349  12.276 -0.09 -0.00    +0.008 C 
DOCKED: ATOM     10  C   UNL d   1       0.504  29.598  11.418 -0.31 -0.01    +0.008 C 
DOCKED: ATOM     11  C   UNL d   1      -3.539  30.250  10.102 -0.07 -0.04    +0.085 C 
DOCKED: ATOM     12  C   UNL d   1      -1.333  29.386   9.710 -0.21 -0.04    +0.085 C 
DOCKED: ATOM     13  C   UNL d   1      -2.939  34.053  13.019 -0.05 -0.01    +0.023 C 
DOCKED: ATOM     14  C   UNL d   1      -4.413  31.303  10.777 -0.04 -0.01    +0.016 C 
DOCKED: ATOM     15  C   UNL d   1       0.170  29.534   9.932 -0.43 -0.01    +0.016 C 
DOCKED: ATOM     16  C   UNL d   1      -2.260  35.404  12.933 -0.07 -0.00    +0.011 C 
DOCKED: ATOM     17  C   UNL d   1      -0.028  34.235  12.938 -0.22 -0.04    +0.216 C 
DOCKED: ATOM     18  C   UNL d   1      -0.894  35.299  13.571 -0.13 -0.02    +0.096 C 
DOCKED: ENDROOT
DOCKED: TORSDOF 0
DOCKED: TER
DOCKED: ENDMDL
________________________________________________________________________________


	BEGINNING GENETIC ALGORITHM DOCKING 10 of 50
Run: 10 Seed: 1932742644 1739621307 [ Run 10 of 50 GA/GALS ]
Beginning GENETIC ALGORITHM (GA), with a maximum of 2500000 energy evaluations.

Final-Value: -3.474


	FINAL GENETIC ALGORITHM DOCKED STATE
	_______________________________________________


Detailed state:  trans -11.648 40.999 -30.102 quatxyzw -0.117758 -0.838402 -0.457020 0.272667 center 0.000 0.000 0.000 ntor 0
State:	-11.648  40.999 -30.102  -0.122 -0.871 -0.475 148.354  

DOCKED: MODEL       10
DOCKED: USER    Run = 10
DOCKED: USER    DPF = D:/autoduck_test/CID91466_6n9g/CID91466_6n9g.dpf
DOCKED: USER  
DOCKED: USER    Estimated Free Energy of Binding    =   -3.47 kcal/mol  [=(1)+(2)+(3)-(4)]
DOCKED: USER    Estimated Inhibition Constant, Ki   =    2.84 mM (millimolar)  [Temperature = 298.15 K]
DOCKED: USER    
DOCKED: USER    (1) Final Intermolecular Energy     =   -3.47 kcal/mol
DOCKED: USER        vdW + Hbond + desolv Energy     =   -3.35 kcal/mol
DOCKED: USER        Electrostatic Energy            =   -0.12 kcal/mol
DOCKED: USER    (2) Final Total Internal Energy     =   +0.00 kcal/mol
DOCKED: USER    (3) Torsional Free Energy           =   +0.00 kcal/mol
DOCKED: USER    (4) Unbound System's Energy  [=(2)] =   +0.00 kcal/mol
DOCKED: USER    
DOCKED: USER    
DOCKED: USER    NEWDPF move CID_91466.pdbqt
DOCKED: USER    NEWDPF about 0.000000 0.000000 0.000000
DOCKED: USER    NEWDPF tran0 -11.648397 40.998839 -30.101742
DOCKED: USER    NEWDPF quaternion0 -0.117758 -0.838402 -0.457020 0.272667
DOCKED: USER    NEWDPF axisangle0 -0.122396 -0.871422 -0.475019 148.353972
DOCKED: USER    NEWDPF quat0 -0.122396 -0.871422 -0.475019 148.353972
DOCKED: USER  keepresnum = 1 
DOCKED: USER  
DOCKED: REMARK  0 active torsions:
DOCKED: REMARK  status: ('A' for Active; 'I' for Inactive)
DOCKED: USER                              x       y       z     vdW  Elec       q    Type
DOCKED: USER                           _______ _______ _______ _____ _____    ______ ____
DOCKED: ROOT
DOCKED: ATOM      1  O   UNL d   1      -8.903  38.589 -31.057 -0.25 -0.11    -0.276 OA
DOCKED: ATOM      2  N   UNL d   1     -13.126  42.474 -30.828 -0.13 +0.04    -0.299 N 
DOCKED: ATOM      3  N   UNL d   1     -10.483  40.043 -30.157 -0.06 -0.04    -0.298 N 
DOCKED: ATOM      4  C   UNL d   1     -13.219  41.136 -30.201 -0.11 -0.00    +0.066 C 
DOCKED: ATOM      5  C   UNL d   1     -12.392  41.051 -28.890 -0.16 -0.00    +0.027 C 
DOCKED: ATOM      6  C   UNL d   1     -12.755  40.022 -31.163 -0.06 +0.00    +0.024 C 
DOCKED: ATOM      7  C   UNL d   1     -10.855  41.064 -29.151 -0.23 -0.00    +0.081 C 
DOCKED: ATOM      8  C   UNL d   1     -11.243  40.077 -31.405 -0.13 +0.02    +0.113 C 
DOCKED: ATOM      9  C   UNL d   1     -12.868  42.154 -27.931 -0.27 -0.00    +0.008 C 
DOCKED: ATOM     10  C   UNL d   1     -13.534  40.088 -32.483 -0.06 +0.00    +0.008 C 
DOCKED: ATOM     11  C   UNL d   1     -13.576  43.533 -29.907 -0.12 -0.02    +0.085 C 
DOCKED: ATOM     12  C   UNL d   1     -13.925  42.540 -32.065 -0.19 -0.01    +0.085 C 
DOCKED: ATOM     13  C   UNL d   1     -10.074  40.928 -27.836 -0.21 -0.01    +0.023 C 
DOCKED: ATOM     14  C   UNL d   1     -12.803  43.526 -28.591 -0.35 -0.00    +0.016 C 
DOCKED: ATOM     15  C   UNL d   1     -13.500  41.487 -33.086 -0.17 +0.00    +0.016 C 
DOCKED: ATOM     16  C   UNL d   1      -8.612  40.643 -28.109 -0.41 -0.00    +0.011 C 
DOCKED: ATOM     17  C   UNL d   1      -9.298  39.302 -30.130 -0.15 +0.05    +0.216 C 
DOCKED: ATOM     18  C   UNL d   1      -8.507  39.325 -28.842 -0.30 -0.03    +0.096 C 
DOCKED: ENDROOT
DOCKED: TORSDOF 0
DOCKED: TER
DOCKED: ENDMDL
________________________________________________________________________________


	BEGINNING GENETIC ALGORITHM DOCKING 11 of 50
Run: 11 Seed: 1609955438 1066136404 [ Run 11 of 50 GA/GALS ]
Beginning GENETIC ALGORITHM (GA), with a maximum of 2500000 energy evaluations.

Final-Value: -2.890


	FINAL GENETIC ALGORITHM DOCKED STATE
	_______________________________________________


Detailed state:  trans 66.315 -18.477 12.201 quatxyzw -0.694033 -0.629352 0.333600 -0.104616 center 0.000 0.000 0.000 ntor 0
State:	 66.315 -18.477  12.201  -0.698 -0.633  0.335 -167.990  

DOCKED: MODEL       11
DOCKED: USER    Run = 11
DOCKED: USER    DPF = D:/autoduck_test/CID91466_6n9g/CID91466_6n9g.dpf
DOCKED: USER  
DOCKED: USER    Estimated Free Energy of Binding    =   -2.89 kcal/mol  [=(1)+(2)+(3)-(4)]
DOCKED: USER    Estimated Inhibition Constant, Ki   =    7.62 mM (millimolar)  [Temperature = 298.15 K]
DOCKED: USER    
DOCKED: USER    (1) Final Intermolecular Energy     =   -2.89 kcal/mol
DOCKED: USER        vdW + Hbond + desolv Energy     =   -2.99 kcal/mol
DOCKED: USER        Electrostatic Energy            =   +0.10 kcal/mol
DOCKED: USER    (2) Final Total Internal Energy     =   +0.00 kcal/mol
DOCKED: USER    (3) Torsional Free Energy           =   +0.00 kcal/mol
DOCKED: USER    (4) Unbound System's Energy  [=(2)] =   +0.00 kcal/mol
DOCKED: USER    
DOCKED: USER    
DOCKED: USER    NEWDPF move CID_91466.pdbqt
DOCKED: USER    NEWDPF about 0.000000 0.000000 0.000000
DOCKED: USER    NEWDPF tran0 66.315125 -18.477401 12.200605
DOCKED: USER    NEWDPF quaternion0 -0.694033 -0.629352 0.333600 -0.104616
DOCKED: USER    NEWDPF axisangle0 -0.697863 -0.632825 0.335440 -167.989870
DOCKED: USER    NEWDPF quat0 -0.697863 -0.632825 0.335440 -167.989870
DOCKED: USER  keepresnum = 1 
DOCKED: USER  
DOCKED: REMARK  0 active torsions:
DOCKED: REMARK  status: ('A' for Active; 'I' for Inactive)
DOCKED: USER                              x       y       z     vdW  Elec       q    Type
DOCKED: USER                           _______ _______ _______ _____ _____    ______ ____
DOCKED: ROOT
DOCKED: ATOM      1  O   UNL d   1      64.371 -20.963  14.273 -0.05 +0.26    -0.276 OA
DOCKED: ATOM      2  N   UNL d   1      66.212 -16.664  10.940 -0.08 +0.06    -0.299 N 
DOCKED: ATOM      3  N   UNL d   1      65.818 -19.653  13.005 -0.09 +0.16    -0.298 N 
DOCKED: ATOM      4  C   UNL d   1      66.800 -16.976  12.263 -0.14 -0.02    +0.066 C 
DOCKED: ATOM      5  C   UNL d   1      67.716 -18.227  12.210 -0.09 -0.01    +0.027 C 
DOCKED: ATOM      6  C   UNL d   1      65.711 -17.192  13.335 -0.24 -0.01    +0.024 C 
DOCKED: ATOM      7  C   UNL d   1      66.911 -19.549  12.012 -0.19 -0.04    +0.081 C 
DOCKED: ATOM      8  C   UNL d   1      64.934 -18.491  13.098 -0.26 -0.06    +0.113 C 
DOCKED: ATOM      9  C   UNL d   1      68.806 -18.000  11.150 -0.06 -0.00    +0.008 C 
DOCKED: ATOM     10  C   UNL d   1      64.769 -15.983  13.401 -0.33 -0.00    +0.008 C 
DOCKED: ATOM     11  C   UNL d   1      67.256 -16.453   9.922 -0.13 -0.01    +0.085 C 
DOCKED: ATOM     12  C   UNL d   1      65.354 -15.468  11.007 -0.29 -0.01    +0.085 C 
DOCKED: ATOM     13  C   UNL d   1      67.847 -20.766  12.016 -0.14 -0.01    +0.023 C 
DOCKED: ATOM     14  C   UNL d   1      68.198 -17.648   9.799 -0.10 -0.00    +0.016 C 
DOCKED: ATOM     15  C   UNL d   1      64.225 -15.619  12.024 -0.29 -0.00    +0.016 C 
DOCKED: ATOM     16  C   UNL d   1      67.052 -22.050  12.124 -0.23 -0.01    +0.011 C 
DOCKED: ATOM     17  C   UNL d   1      65.393 -20.848  13.591 -0.12 -0.13    +0.216 C 
DOCKED: ATOM     18  C   UNL d   1      66.303 -22.045  13.437 -0.15 -0.05    +0.096 C 
DOCKED: ENDROOT
DOCKED: TORSDOF 0
DOCKED: TER
DOCKED: ENDMDL
________________________________________________________________________________


	BEGINNING GENETIC ALGORITHM DOCKING 12 of 50
Run: 12 Seed: 867606875 501255200 [ Run 12 of 50 GA/GALS ]
Beginning GENETIC ALGORITHM (GA), with a maximum of 2500000 energy evaluations.

Final-Value: -3.760


	FINAL GENETIC ALGORITHM DOCKED STATE
	_______________________________________________


Detailed state:  trans 19.110 -17.622 1.268 quatxyzw 0.261121 -0.715035 0.205799 0.614970 center 0.000 0.000 0.000 ntor 0
State:	 19.110 -17.622   1.268   0.331 -0.907  0.261 104.101  

DOCKED: MODEL       12
DOCKED: USER    Run = 12
DOCKED: USER    DPF = D:/autoduck_test/CID91466_6n9g/CID91466_6n9g.dpf
DOCKED: USER  
DOCKED: USER    Estimated Free Energy of Binding    =   -3.76 kcal/mol  [=(1)+(2)+(3)-(4)]
DOCKED: USER    Estimated Inhibition Constant, Ki   =    1.75 mM (millimolar)  [Temperature = 298.15 K]
DOCKED: USER    
DOCKED: USER    (1) Final Intermolecular Energy     =   -3.76 kcal/mol
DOCKED: USER        vdW + Hbond + desolv Energy     =   -3.68 kcal/mol
DOCKED: USER        Electrostatic Energy            =   -0.08 kcal/mol
DOCKED: USER    (2) Final Total Internal Energy     =   +0.00 kcal/mol
DOCKED: USER    (3) Torsional Free Energy           =   +0.00 kcal/mol
DOCKED: USER    (4) Unbound System's Energy  [=(2)] =   +0.00 kcal/mol
DOCKED: USER    
DOCKED: USER    
DOCKED: USER    NEWDPF move CID_91466.pdbqt
DOCKED: USER    NEWDPF about 0.000000 0.000000 0.000000
DOCKED: USER    NEWDPF tran0 19.110475 -17.622177 1.268333
DOCKED: USER    NEWDPF quaternion0 0.261121 -0.715035 0.205799 0.614970
DOCKED: USER    NEWDPF axisangle0 0.331140 -0.906771 0.260983 104.100583
DOCKED: USER    NEWDPF quat0 0.331140 -0.906771 0.260983 104.100583
DOCKED: USER  keepresnum = 1 
DOCKED: USER  
DOCKED: REMARK  0 active torsions:
DOCKED: REMARK  status: ('A' for Active; 'I' for Inactive)
DOCKED: USER                              x       y       z     vdW  Elec       q    Type
DOCKED: USER                           _______ _______ _______ _____ _____    ______ ____
DOCKED: ROOT
DOCKED: ATOM      1  O   UNL d   1      19.975 -17.503   4.942 -0.55 -0.12    -0.276 OA
DOCKED: ATOM      2  N   UNL d   1      19.356 -18.715  -0.638 -0.10 +0.10    -0.299 N 
DOCKED: ATOM      3  N   UNL d   1      19.345 -17.260   2.714 -0.07 +0.05    -0.298 N 
DOCKED: ATOM      4  C   UNL d   1      18.214 -18.454   0.269 -0.08 -0.02    +0.066 C 
DOCKED: ATOM      5  C   UNL d   1      18.061 -16.943   0.588 -0.14 -0.01    +0.027 C 
DOCKED: ATOM      6  C   UNL d   1      18.344 -19.239   1.591 -0.10 -0.00    +0.024 C 
DOCKED: ATOM      7  C   UNL d   1      19.200 -16.409   1.511 -0.21 -0.02    +0.081 C 
DOCKED: ATOM      8  C   UNL d   1      19.481 -18.694   2.463 -0.14 -0.02    +0.113 C 
DOCKED: ATOM      9  C   UNL d   1      17.919 -16.169  -0.733 -0.18 -0.00    +0.008 C 
DOCKED: ATOM     10  C   UNL d   1      18.522 -20.737   1.316 -0.10 -0.00    +0.008 C 
DOCKED: ATOM     11  C   UNL d   1      19.224 -17.968  -1.900 -0.24 -0.03    +0.085 C 
DOCKED: ATOM     12  C   UNL d   1      19.480 -20.153  -0.938 -0.13 -0.03    +0.085 C 
DOCKED: ATOM     13  C   UNL d   1      18.985 -14.926   1.844 -0.30 -0.01    +0.023 C 
DOCKED: ATOM     14  C   UNL d   1      19.078 -16.466  -1.675 -0.29 -0.00    +0.016 C 
DOCKED: ATOM     15  C   UNL d   1      19.649 -20.997   0.324 -0.10 -0.00    +0.016 C 
DOCKED: ATOM     16  C   UNL d   1      19.907 -14.491   2.963 -0.39 -0.00    +0.011 C 
DOCKED: ATOM     17  C   UNL d   1      19.676 -16.782   3.985 -0.23 +0.02    +0.216 C 
DOCKED: ATOM     18  C   UNL d   1      19.573 -15.291   4.202 -0.33 +0.02    +0.096 C 
DOCKED: ENDROOT
DOCKED: TORSDOF 0
DOCKED: TER
DOCKED: ENDMDL
________________________________________________________________________________


	BEGINNING GENETIC ALGORITHM DOCKING 13 of 50
Run: 13 Seed: 1261503191 749366872 [ Run 13 of 50 GA/GALS ]
Beginning GENETIC ALGORITHM (GA), with a maximum of 2500000 energy evaluations.

Final-Value: -4.037


	FINAL GENETIC ALGORITHM DOCKED STATE
	_______________________________________________


Detailed state:  trans -12.751 42.519 -6.778 quatxyzw -0.568952 0.295615 0.656124 -0.398004 center 0.000 0.000 0.000 ntor 0
State:	-12.751  42.519  -6.778  -0.620  0.322  0.715 -133.093  

DOCKED: MODEL       13
DOCKED: USER    Run = 13
DOCKED: USER    DPF = D:/autoduck_test/CID91466_6n9g/CID91466_6n9g.dpf
DOCKED: USER  
DOCKED: USER    Estimated Free Energy of Binding    =   -4.04 kcal/mol  [=(1)+(2)+(3)-(4)]
DOCKED: USER    Estimated Inhibition Constant, Ki   =    1.10 mM (millimolar)  [Temperature = 298.15 K]
DOCKED: USER    
DOCKED: USER    (1) Final Intermolecular Energy     =   -4.04 kcal/mol
DOCKED: USER        vdW + Hbond + desolv Energy     =   -3.96 kcal/mol
DOCKED: USER        Electrostatic Energy            =   -0.08 kcal/mol
DOCKED: USER    (2) Final Total Internal Energy     =   +0.00 kcal/mol
DOCKED: USER    (3) Torsional Free Energy           =   +0.00 kcal/mol
DOCKED: USER    (4) Unbound System's Energy  [=(2)] =   +0.00 kcal/mol
DOCKED: USER    
DOCKED: USER    
DOCKED: USER    NEWDPF move CID_91466.pdbqt
DOCKED: USER    NEWDPF about 0.000000 0.000000 0.000000
DOCKED: USER    NEWDPF tran0 -12.751403 42.519296 -6.777588
DOCKED: USER    NEWDPF quaternion0 -0.568952 0.295615 0.656124 -0.398004
DOCKED: USER    NEWDPF axisangle0 -0.620190 0.322237 0.715212 -133.093106
DOCKED: USER    NEWDPF quat0 -0.620190 0.322237 0.715212 -133.093106
DOCKED: USER  keepresnum = 1 
DOCKED: USER  
DOCKED: REMARK  0 active torsions:
DOCKED: REMARK  status: ('A' for Active; 'I' for Inactive)
DOCKED: USER                              x       y       z     vdW  Elec       q    Type
DOCKED: USER                           _______ _______ _______ _____ _____    ______ ____
DOCKED: ROOT
DOCKED: ATOM      1  O   UNL d   1     -10.833  43.346  -3.633 -0.69 -0.01    -0.276 OA
DOCKED: ATOM      2  N   UNL d   1     -13.342  43.201  -8.796 -0.10 -0.04    -0.299 N 
DOCKED: ATOM      3  N   UNL d   1     -12.162  42.598  -5.391 -0.18 +0.01    -0.298 N 
DOCKED: ATOM      4  C   UNL d   1     -12.483  42.110  -8.279 -0.18 +0.00    +0.066 C 
DOCKED: ATOM      5  C   UNL d   1     -13.216  41.248  -7.217 -0.27 -0.00    +0.027 C 
DOCKED: ATOM      6  C   UNL d   1     -11.174  42.656  -7.671 -0.23 +0.00    +0.024 C 
DOCKED: ATOM      7  C   UNL d   1     -13.433  42.011  -5.874 -0.19 -0.01    +0.081 C 
DOCKED: ATOM      8  C   UNL d   1     -11.429  43.410  -6.362 -0.20 +0.02    +0.113 C 
DOCKED: ATOM      9  C   UNL d   1     -14.513  40.698  -7.834 -0.29 +0.00    +0.008 C 
DOCKED: ATOM     10  C   UNL d   1     -10.431  43.535  -8.684 -0.37 +0.00    +0.008 C 
DOCKED: ATOM     11  C   UNL d   1     -14.587  42.674  -9.381 -0.13 +0.01    +0.085 C 
DOCKED: ATOM     12  C   UNL d   1     -12.633  44.002  -9.810 -0.18 +0.01    +0.085 C 
DOCKED: ATOM     13  C   UNL d   1     -14.115  41.110  -4.836 -0.16 -0.01    +0.023 C 
DOCKED: ATOM     14  C   UNL d   1     -15.378  41.819  -8.394 -0.15 +0.00    +0.016 C 
DOCKED: ATOM     15  C   UNL d   1     -11.340  44.608  -9.271 -0.21 +0.01    +0.016 C 
DOCKED: ATOM     16  C   UNL d   1     -14.055  41.740  -3.460 -0.12 -0.00    +0.011 C 
DOCKED: ATOM     17  C   UNL d   1     -11.799  42.698  -4.045 -0.26 -0.03    +0.216 C 
DOCKED: ATOM     18  C   UNL d   1     -12.605  41.885  -3.059 -0.07 -0.07    +0.096 C 
DOCKED: ENDROOT
DOCKED: TORSDOF 0
DOCKED: TER
DOCKED: ENDMDL
________________________________________________________________________________


	BEGINNING GENETIC ALGORITHM DOCKING 14 of 50
Run: 14 Seed: 735982080 1852703501 [ Run 14 of 50 GA/GALS ]
Beginning GENETIC ALGORITHM (GA), with a maximum of 2500000 energy evaluations.

Final-Value: -3.934


	FINAL GENETIC ALGORITHM DOCKED STATE
	_______________________________________________


Detailed state:  trans 41.156 12.999 19.560 quatxyzw -0.779789 0.127664 -0.559352 -0.250513 center 0.000 0.000 0.000 ntor 0
State:	 41.156  12.999  19.560  -0.805  0.132 -0.578 -150.984  

DOCKED: MODEL       14
DOCKED: USER    Run = 14
DOCKED: USER    DPF = D:/autoduck_test/CID91466_6n9g/CID91466_6n9g.dpf
DOCKED: USER  
DOCKED: USER    Estimated Free Energy of Binding    =   -3.93 kcal/mol  [=(1)+(2)+(3)-(4)]
DOCKED: USER    Estimated Inhibition Constant, Ki   =    1.31 mM (millimolar)  [Temperature = 298.15 K]
DOCKED: USER    
DOCKED: USER    (1) Final Intermolecular Energy     =   -3.93 kcal/mol
DOCKED: USER        vdW + Hbond + desolv Energy     =   -3.87 kcal/mol
DOCKED: USER        Electrostatic Energy            =   -0.06 kcal/mol
DOCKED: USER    (2) Final Total Internal Energy     =   +0.00 kcal/mol
DOCKED: USER    (3) Torsional Free Energy           =   +0.00 kcal/mol
DOCKED: USER    (4) Unbound System's Energy  [=(2)] =   +0.00 kcal/mol
DOCKED: USER    
DOCKED: USER    
DOCKED: USER    NEWDPF move CID_91466.pdbqt
DOCKED: USER    NEWDPF about 0.000000 0.000000 0.000000
DOCKED: USER    NEWDPF tran0 41.155677 12.998568 19.559758
DOCKED: USER    NEWDPF quaternion0 -0.779789 0.127664 -0.559352 -0.250513
DOCKED: USER    NEWDPF axisangle0 -0.805473 0.131869 -0.577775 -150.984262
DOCKED: USER    NEWDPF quat0 -0.805473 0.131869 -0.577775 -150.984262
DOCKED: USER  keepresnum = 1 
DOCKED: USER  
DOCKED: REMARK  0 active torsions:
DOCKED: REMARK  status: ('A' for Active; 'I' for Inactive)
DOCKED: USER                              x       y       z     vdW  Elec       q    Type
DOCKED: USER                           _______ _______ _______ _____ _____    ______ ____
DOCKED: ROOT
DOCKED: ATOM      1  O   UNL d   1      40.201  16.419  18.276 -0.17 +0.11    -0.276 OA
DOCKED: ATOM      2  N   UNL d   1      42.390  11.860  20.997 -0.00 +0.19    -0.299 N 
DOCKED: ATOM      3  N   UNL d   1      40.647  14.192  18.790 -0.11 +0.11    -0.298 N 
DOCKED: ATOM      4  C   UNL d   1      40.936  12.084  20.829 -0.18 -0.04    +0.066 C 
DOCKED: ATOM      5  C   UNL d   1      40.464  11.767  19.384 -0.33 -0.01    +0.027 C 
DOCKED: ATOM      6  C   UNL d   1      40.537  13.532  21.184 -0.21 -0.01    +0.024 C 
DOCKED: ATOM      7  C   UNL d   1      40.969  12.817  18.347 -0.31 -0.04    +0.081 C 
DOCKED: ATOM      8  C   UNL d   1      41.063  14.534  20.150 -0.09 -0.05    +0.113 C 
DOCKED: ATOM      9  C   UNL d   1      40.853  10.320  19.042 -0.31 -0.00    +0.008 C 
DOCKED: ATOM     10  C   UNL d   1      41.009  13.892  22.598 -0.12 -0.01    +0.008 C 
DOCKED: ATOM     11  C   UNL d   1      42.764  10.475  20.663 -0.10 -0.06    +0.085 C 
DOCKED: ATOM     12  C   UNL d   1      42.818  12.155  22.376 -0.03 -0.06    +0.085 C 
DOCKED: ATOM     13  C   UNL d   1      40.440  12.497  16.942 -0.46 -0.01    +0.023 C 
DOCKED: ATOM     14  C   UNL d   1      42.343  10.084  19.248 -0.27 -0.01    +0.016 C 
DOCKED: ATOM     15  C   UNL d   1      42.490  13.588  22.792 -0.04 -0.01    +0.016 C 
DOCKED: ATOM     16  C   UNL d   1      40.677  13.662  16.004 -0.51 -0.01    +0.011 C 
DOCKED: ATOM     17  C   UNL d   1      40.290  15.236  17.932 -0.21 -0.10    +0.216 C 
DOCKED: ATOM     18  C   UNL d   1      39.912  14.859  16.519 -0.44 -0.06    +0.096 C 
DOCKED: ENDROOT
DOCKED: TORSDOF 0
DOCKED: TER
DOCKED: ENDMDL
________________________________________________________________________________


	BEGINNING GENETIC ALGORITHM DOCKING 15 of 50
Run: 15 Seed: 73232306 149202124 [ Run 15 of 50 GA/GALS ]
Beginning GENETIC ALGORITHM (GA), with a maximum of 2500000 energy evaluations.

Final-Value: -4.458


	FINAL GENETIC ALGORITHM DOCKED STATE
	_______________________________________________


Detailed state:  trans 1.827 73.420 -39.081 quatxyzw -0.482645 -0.188883 -0.675371 0.524644 center 0.000 0.000 0.000 ntor 0
State:	  1.827  73.420 -39.081  -0.567 -0.222 -0.793 116.711  

DOCKED: MODEL       15
DOCKED: USER    Run = 15
DOCKED: USER    DPF = D:/autoduck_test/CID91466_6n9g/CID91466_6n9g.dpf
DOCKED: USER  
DOCKED: USER    Estimated Free Energy of Binding    =   -4.46 kcal/mol  [=(1)+(2)+(3)-(4)]
DOCKED: USER    Estimated Inhibition Constant, Ki   =  539.43 uM (micromolar)  [Temperature = 298.15 K]
DOCKED: USER    
DOCKED: USER    (1) Final Intermolecular Energy     =   -4.46 kcal/mol
DOCKED: USER        vdW + Hbond + desolv Energy     =   -4.25 kcal/mol
DOCKED: USER        Electrostatic Energy            =   -0.21 kcal/mol
DOCKED: USER    (2) Final Total Internal Energy     =   +0.00 kcal/mol
DOCKED: USER    (3) Torsional Free Energy           =   +0.00 kcal/mol
DOCKED: USER    (4) Unbound System's Energy  [=(2)] =   +0.00 kcal/mol
DOCKED: USER    
DOCKED: USER    
DOCKED: USER    NEWDPF move CID_91466.pdbqt
DOCKED: USER    NEWDPF about 0.000000 0.000000 0.000000
DOCKED: USER    NEWDPF tran0 1.827469 73.419719 -39.080968
DOCKED: USER    NEWDPF quaternion0 -0.482645 -0.188883 -0.675371 0.524644
DOCKED: USER    NEWDPF axisangle0 -0.566936 -0.221870 -0.793320 116.711458
DOCKED: USER    NEWDPF quat0 -0.566936 -0.221870 -0.793320 116.711458
DOCKED: USER  keepresnum = 1 
DOCKED: USER  
DOCKED: REMARK  0 active torsions:
DOCKED: REMARK  status: ('A' for Active; 'I' for Inactive)
DOCKED: USER                              x       y       z     vdW  Elec       q    Type
DOCKED: USER                           _______ _______ _______ _____ _____    ______ ____
DOCKED: ROOT
DOCKED: ATOM      1  O   UNL d   1       3.206  71.535 -42.047 -0.71 -0.26    -0.276 OA
DOCKED: ATOM      2  N   UNL d   1       2.147  75.077 -37.653 -0.09 +0.18    -0.299 N 
DOCKED: ATOM      3  N   UNL d   1       2.149  72.439 -40.181 -0.07 +0.00    -0.298 N 
DOCKED: ATOM      4  C   UNL d   1       1.175  74.817 -38.740 -0.20 -0.05    +0.066 C 
DOCKED: ATOM      5  C   UNL d   1       0.493  73.431 -38.587 -0.28 -0.01    +0.027 C 
DOCKED: ATOM      6  C   UNL d   1       1.837  74.904 -40.131 -0.40 -0.01    +0.024 C 
DOCKED: ATOM      7  C   UNL d   1       1.468  72.250 -38.879 -0.10 -0.01    +0.081 C 
DOCKED: ATOM      8  C   UNL d   1       2.798  73.735 -40.374 -0.18 -0.00    +0.113 C 
DOCKED: ATOM      9  C   UNL d   1      -0.176  73.356 -37.205 -0.24 -0.00    +0.008 C 
DOCKED: ATOM     10  C   UNL d   1       2.544  76.253 -40.311 -0.39 -0.01    +0.008 C 
DOCKED: ATOM     11  C   UNL d   1       1.509  74.999 -36.328 -0.32 -0.04    +0.085 C 
DOCKED: ATOM     12  C   UNL d   1       2.777  76.401 -37.808 -0.18 -0.07    +0.085 C 
DOCKED: ATOM     13  C   UNL d   1       0.744  70.901 -38.768 -0.11 -0.00    +0.023 C 
DOCKED: ATOM     14  C   UNL d   1       0.820  73.657 -36.093 -0.23 -0.00    +0.016 C 
DOCKED: ATOM     15  C   UNL d   1       3.487  76.552 -39.152 -0.36 -0.01    +0.016 C 
DOCKED: ATOM     16  C   UNL d   1       1.599  69.787 -39.336 -0.12 +0.00    +0.011 C 
DOCKED: ATOM     17  C   UNL d   1       2.482  71.402 -41.057 -0.15 +0.06    +0.216 C 
DOCKED: ATOM     18  C   UNL d   1       1.834  70.060 -40.804 -0.12 +0.02    +0.096 C 
DOCKED: ENDROOT
DOCKED: TORSDOF 0
DOCKED: TER
DOCKED: ENDMDL
________________________________________________________________________________


	BEGINNING GENETIC ALGORITHM DOCKING 16 of 50
Run: 16 Seed: 1780970601 435005505 [ Run 16 of 50 GA/GALS ]
Beginning GENETIC ALGORITHM (GA), with a maximum of 2500000 energy evaluations.

Final-Value: -3.138


	FINAL GENETIC ALGORITHM DOCKED STATE
	_______________________________________________


Detailed state:  trans -17.601 66.787 -66.902 quatxyzw 0.850995 0.298995 0.099802 0.420058 center 0.000 0.000 0.000 ntor 0
State:	-17.601  66.787 -66.902   0.938  0.329  0.110 130.323  

DOCKED: MODEL       16
DOCKED: USER    Run = 16
DOCKED: USER    DPF = D:/autoduck_test/CID91466_6n9g/CID91466_6n9g.dpf
DOCKED: USER  
DOCKED: USER    Estimated Free Energy of Binding    =   -3.14 kcal/mol  [=(1)+(2)+(3)-(4)]
DOCKED: USER    Estimated Inhibition Constant, Ki   =    5.01 mM (millimolar)  [Temperature = 298.15 K]
DOCKED: USER    
DOCKED: USER    (1) Final Intermolecular Energy     =   -3.14 kcal/mol
DOCKED: USER        vdW + Hbond + desolv Energy     =   -3.12 kcal/mol
DOCKED: USER        Electrostatic Energy            =   -0.02 kcal/mol
DOCKED: USER    (2) Final Total Internal Energy     =   +0.00 kcal/mol
DOCKED: USER    (3) Torsional Free Energy           =   +0.00 kcal/mol
DOCKED: USER    (4) Unbound System's Energy  [=(2)] =   +0.00 kcal/mol
DOCKED: USER    
DOCKED: USER    
DOCKED: USER    NEWDPF move CID_91466.pdbqt
DOCKED: USER    NEWDPF about 0.000000 0.000000 0.000000
DOCKED: USER    NEWDPF tran0 -17.600504 66.786936 -66.902355
DOCKED: USER    NEWDPF quaternion0 0.850995 0.298995 0.099802 0.420058
DOCKED: USER    NEWDPF axisangle0 0.937739 0.329472 0.109975 130.323481
DOCKED: USER    NEWDPF quat0 0.937739 0.329472 0.109975 130.323481
DOCKED: USER  keepresnum = 1 
DOCKED: USER  
DOCKED: REMARK  0 active torsions:
DOCKED: REMARK  status: ('A' for Active; 'I' for Inactive)
DOCKED: USER                              x       y       z     vdW  Elec       q    Type
DOCKED: USER                           _______ _______ _______ _____ _____    ______ ____
DOCKED: ROOT
DOCKED: ATOM      1  O   UNL d   1     -21.376  66.786 -66.849 -0.27 +0.05    -0.276 OA
DOCKED: ATOM      2  N   UNL d   1     -15.763  67.955 -66.520 -0.07 +0.10    -0.299 N 
DOCKED: ATOM      3  N   UNL d   1     -19.075  66.512 -67.069 -0.15 +0.03    -0.298 N 
DOCKED: ATOM      4  C   UNL d   1     -16.382  66.763 -65.898 -0.19 -0.03    +0.066 C 
DOCKED: ATOM      5  C   UNL d   1     -16.720  65.670 -66.947 -0.12 -0.00    +0.027 C 
DOCKED: ATOM      6  C   UNL d   1     -17.663  67.127 -65.117 -0.36 -0.01    +0.024 C 
DOCKED: ATOM      7  C   UNL d   1     -17.909  66.076 -67.871 -0.14 -0.01    +0.081 C 
DOCKED: ATOM      8  C   UNL d   1     -18.802  67.534 -66.058 -0.28 -0.04    +0.113 C 
DOCKED: ATOM      9  C   UNL d   1     -15.437  65.302 -67.711 -0.04 -0.00    +0.008 C 
DOCKED: ATOM     10  C   UNL d   1     -17.375  68.224 -64.085 -0.37 -0.01    +0.008 C 
DOCKED: ATOM     11  C   UNL d   1     -14.538  67.602 -67.259 -0.06 -0.02    +0.085 C 
DOCKED: ATOM     12  C   UNL d   1     -15.440  68.977 -65.509 -0.22 -0.05    +0.085 C 
DOCKED: ATOM     13  C   UNL d   1     -18.244  64.950 -68.859 -0.06 -0.00    +0.023 C 
DOCKED: ATOM     14  C   UNL d   1     -14.786  66.536 -68.322 -0.05 -0.00    +0.016 C 
DOCKED: ATOM     15  C   UNL d   1     -16.668  69.418 -64.716 -0.40 -0.01    +0.016 C 
DOCKED: ATOM     16  C   UNL d   1     -19.568  65.217 -69.544 -0.05 -0.00    +0.011 C 
DOCKED: ATOM     17  C   UNL d   1     -20.407  66.270 -67.414 -0.20 -0.02    +0.216 C 
DOCKED: ATOM     18  C   UNL d   1     -20.656  65.245 -68.496 -0.09 -0.01    +0.096 C 
DOCKED: ENDROOT
DOCKED: TORSDOF 0
DOCKED: TER
DOCKED: ENDMDL
________________________________________________________________________________


	BEGINNING GENETIC ALGORITHM DOCKING 17 of 50
Run: 17 Seed: 165354119 245579182 [ Run 17 of 50 GA/GALS ]
Beginning GENETIC ALGORITHM (GA), with a maximum of 2500000 energy evaluations.

Final-Value: -4.295


	FINAL GENETIC ALGORITHM DOCKED STATE
	_______________________________________________


Detailed state:  trans 52.479 7.278 14.054 quatxyzw 0.396332 -0.453558 0.415917 -0.681336 center 0.000 0.000 0.000 ntor 0
State:	 52.479   7.278  14.054   0.541 -0.620  0.568 -94.104  

DOCKED: MODEL       17
DOCKED: USER    Run = 17
DOCKED: USER    DPF = D:/autoduck_test/CID91466_6n9g/CID91466_6n9g.dpf
DOCKED: USER  
DOCKED: USER    Estimated Free Energy of Binding    =   -4.30 kcal/mol  [=(1)+(2)+(3)-(4)]
DOCKED: USER    Estimated Inhibition Constant, Ki   =  710.62 uM (micromolar)  [Temperature = 298.15 K]
DOCKED: USER    
DOCKED: USER    (1) Final Intermolecular Energy     =   -4.30 kcal/mol
DOCKED: USER        vdW + Hbond + desolv Energy     =   -4.25 kcal/mol
DOCKED: USER        Electrostatic Energy            =   -0.05 kcal/mol
DOCKED: USER    (2) Final Total Internal Energy     =   +0.00 kcal/mol
DOCKED: USER    (3) Torsional Free Energy           =   +0.00 kcal/mol
DOCKED: USER    (4) Unbound System's Energy  [=(2)] =   +0.00 kcal/mol
DOCKED: USER    
DOCKED: USER    
DOCKED: USER    NEWDPF move CID_91466.pdbqt
DOCKED: USER    NEWDPF about 0.000000 0.000000 0.000000
DOCKED: USER    NEWDPF tran0 52.479240 7.278447 14.054413
DOCKED: USER    NEWDPF quaternion0 0.396332 -0.453558 0.415917 -0.681336
DOCKED: USER    NEWDPF axisangle0 0.541459 -0.619639 0.568216 -94.103673
DOCKED: USER    NEWDPF quat0 0.541459 -0.619639 0.568216 -94.103673
DOCKED: USER  keepresnum = 1 
DOCKED: USER  
DOCKED: REMARK  0 active torsions:
DOCKED: REMARK  status: ('A' for Active; 'I' for Inactive)
DOCKED: USER                              x       y       z     vdW  Elec       q    Type
DOCKED: USER                           _______ _______ _______ _____ _____    ______ ____
DOCKED: ROOT
DOCKED: ATOM      1  O   UNL d   1      53.777   5.633  10.913 -0.21 +0.10    -0.276 OA
DOCKED: ATOM      2  N   UNL d   1      52.577   7.346  16.262 -0.07 +0.17    -0.299 N 
DOCKED: ATOM      3  N   UNL d   1      52.733   6.769  12.657 -0.13 +0.14    -0.298 N 
DOCKED: ATOM      4  C   UNL d   1      52.962   8.278  15.178 -0.19 -0.04    +0.066 C 
DOCKED: ATOM      5  C   UNL d   1      51.798   8.521  14.181 -0.35 -0.02    +0.027 C 
DOCKED: ATOM      6  C   UNL d   1      54.195   7.770  14.400 -0.11 -0.02    +0.024 C 
DOCKED: ATOM      7  C   UNL d   1      51.496   7.272  13.298 -0.34 -0.05    +0.081 C 
DOCKED: ATOM      8  C   UNL d   1      53.862   6.535  13.557 -0.16 -0.05    +0.113 C 
DOCKED: ATOM      9  C   UNL d   1      50.578   9.040  14.960 -0.35 -0.01    +0.008 C 
DOCKED: ATOM     10  C   UNL d   1      55.362   7.494  15.356 -0.16 -0.01    +0.008 C 
DOCKED: ATOM     11  C   UNL d   1      51.404   7.838  17.005 -0.17 -0.05    +0.085 C 
DOCKED: ATOM     12  C   UNL d   1      53.690   7.135  17.204 -0.10 -0.05    +0.085 C 
DOCKED: ATOM     13  C   UNL d   1      50.375   7.569  12.293 -0.47 -0.01    +0.023 C 
DOCKED: ATOM     14  C   UNL d   1      50.205   8.095  16.095 -0.31 -0.01    +0.016 C 
DOCKED: ATOM     15  C   UNL d   1      54.941   6.596  16.513 -0.14 -0.01    +0.016 C 
DOCKED: ATOM     16  C   UNL d   1      50.288   6.473  11.250 -0.47 -0.01    +0.011 C 
DOCKED: ATOM     17  C   UNL d   1      52.791   6.216  11.375 -0.21 -0.09    +0.216 C 
DOCKED: ATOM     18  C   UNL d   1      51.590   6.432  10.484 -0.30 -0.04    +0.096 C 
DOCKED: ENDROOT
DOCKED: TORSDOF 0
DOCKED: TER
DOCKED: ENDMDL
________________________________________________________________________________


	BEGINNING GENETIC ALGORITHM DOCKING 18 of 50
Run: 18 Seed: 757056033 1078617150 [ Run 18 of 50 GA/GALS ]
Beginning GENETIC ALGORITHM (GA), with a maximum of 2500000 energy evaluations.

Final-Value: -3.761


	FINAL GENETIC ALGORITHM DOCKED STATE
	_______________________________________________


Detailed state:  trans 52.729 4.521 -4.755 quatxyzw 0.650209 0.433464 -0.387939 0.488713 center 0.000 0.000 0.000 ntor 0
State:	 52.729   4.521  -4.755   0.745  0.497 -0.445 121.488  

DOCKED: MODEL       18
DOCKED: USER    Run = 18
DOCKED: USER    DPF = D:/autoduck_test/CID91466_6n9g/CID91466_6n9g.dpf
DOCKED: USER  
DOCKED: USER    Estimated Free Energy of Binding    =   -3.76 kcal/mol  [=(1)+(2)+(3)-(4)]
DOCKED: USER    Estimated Inhibition Constant, Ki   =    1.75 mM (millimolar)  [Temperature = 298.15 K]
DOCKED: USER    
DOCKED: USER    (1) Final Intermolecular Energy     =   -3.76 kcal/mol
DOCKED: USER        vdW + Hbond + desolv Energy     =   -3.73 kcal/mol
DOCKED: USER        Electrostatic Energy            =   -0.03 kcal/mol
DOCKED: USER    (2) Final Total Internal Energy     =   +0.00 kcal/mol
DOCKED: USER    (3) Torsional Free Energy           =   +0.00 kcal/mol
DOCKED: USER    (4) Unbound System's Energy  [=(2)] =   +0.00 kcal/mol
DOCKED: USER    
DOCKED: USER    
DOCKED: USER    NEWDPF move CID_91466.pdbqt
DOCKED: USER    NEWDPF about 0.000000 0.000000 0.000000
DOCKED: USER    NEWDPF tran0 52.729368 4.520562 -4.754803
DOCKED: USER    NEWDPF quaternion0 0.650209 0.433464 -0.387939 0.488713
DOCKED: USER    NEWDPF axisangle0 0.745273 0.496838 -0.444657 121.487948
DOCKED: USER    NEWDPF quat0 0.745273 0.496838 -0.444657 121.487948
DOCKED: USER  keepresnum = 1 
DOCKED: USER  
DOCKED: REMARK  0 active torsions:
DOCKED: REMARK  status: ('A' for Active; 'I' for Inactive)
DOCKED: USER                              x       y       z     vdW  Elec       q    Type
DOCKED: USER                           _______ _______ _______ _____ _____    ______ ____
DOCKED: ROOT
DOCKED: ATOM      1  O   UNL d   1      51.086   2.104  -2.365 -0.18 +0.00    -0.276 OA
DOCKED: ATOM      2  N   UNL d   1      52.993   6.640  -5.325 -0.03 +0.07    -0.299 N 
DOCKED: ATOM      3  N   UNL d   1      52.160   3.327  -4.029 -0.12 +0.03    -0.298 N 
DOCKED: ATOM      4  C   UNL d   1      53.886   5.595  -4.774 -0.16 -0.01    +0.066 C 
DOCKED: ATOM      5  C   UNL d   1      53.840   4.291  -5.615 -0.11 -0.01    +0.027 C 
DOCKED: ATOM      6  C   UNL d   1      53.541   5.264  -3.307 -0.31 -0.00    +0.024 C 
DOCKED: ATOM      7  C   UNL d   1      52.489   3.528  -5.459 -0.16 -0.02    +0.081 C 
DOCKED: ATOM      8  C   UNL d   1      52.201   4.528  -3.194 -0.35 +0.01    +0.113 C 
DOCKED: ATOM      9  C   UNL d   1      54.198   4.627  -7.072 -0.05 -0.00    +0.008 C 
DOCKED: ATOM     10  C   UNL d   1      53.552   6.534  -2.448 -0.46 +0.00    +0.008 C 
DOCKED: ATOM     11  C   UNL d   1      53.331   6.957  -6.723 -0.17 -0.02    +0.085 C 
DOCKED: ATOM     12  C   UNL d   1      53.058   7.874  -4.521 -0.30 -0.01    +0.085 C 
DOCKED: ATOM     13  C   UNL d   1      52.502   2.221  -6.263 -0.13 -0.01    +0.023 C 
DOCKED: ATOM     14  C   UNL d   1      53.298   5.725  -7.623 -0.13 -0.01    +0.016 C 
DOCKED: ATOM     15  C   UNL d   1      52.692   7.634  -3.058 -0.50 -0.00    +0.016 C 
DOCKED: ATOM     16  C   UNL d   1      51.327   1.346  -5.880 -0.22 -0.00    +0.011 C 
DOCKED: ATOM     17  C   UNL d   1      51.523   2.194  -3.515 -0.19 -0.03    +0.216 C 
DOCKED: ATOM     18  C   UNL d   1      51.452   0.984  -4.418 -0.16 -0.02    +0.096 C 
DOCKED: ENDROOT
DOCKED: TORSDOF 0
DOCKED: TER
DOCKED: ENDMDL
________________________________________________________________________________


	BEGINNING GENETIC ALGORITHM DOCKING 19 of 50
Run: 19 Seed: 1048043820 342969859 [ Run 19 of 50 GA/GALS ]
Beginning GENETIC ALGORITHM (GA), with a maximum of 2500000 energy evaluations.

Final-Value: -4.890


	FINAL GENETIC ALGORITHM DOCKED STATE
	_______________________________________________


Detailed state:  trans 48.438 12.089 -22.573 quatxyzw -0.274091 -0.322558 -0.167307 -0.890415 center 0.000 0.000 0.000 ntor 0
State:	 48.438  12.089 -22.573  -0.602 -0.709 -0.368 -54.149  

DOCKED: MODEL       19
DOCKED: USER    Run = 19
DOCKED: USER    DPF = D:/autoduck_test/CID91466_6n9g/CID91466_6n9g.dpf
DOCKED: USER  
DOCKED: USER    Estimated Free Energy of Binding    =   -4.89 kcal/mol  [=(1)+(2)+(3)-(4)]
DOCKED: USER    Estimated Inhibition Constant, Ki   =  260.58 uM (micromolar)  [Temperature = 298.15 K]
DOCKED: USER    
DOCKED: USER    (1) Final Intermolecular Energy     =   -4.89 kcal/mol
DOCKED: USER        vdW + Hbond + desolv Energy     =   -4.99 kcal/mol
DOCKED: USER        Electrostatic Energy            =   +0.10 kcal/mol
DOCKED: USER    (2) Final Total Internal Energy     =   +0.00 kcal/mol
DOCKED: USER    (3) Torsional Free Energy           =   +0.00 kcal/mol
DOCKED: USER    (4) Unbound System's Energy  [=(2)] =   +0.00 kcal/mol
DOCKED: USER    
DOCKED: USER    
DOCKED: USER    NEWDPF move CID_91466.pdbqt
DOCKED: USER    NEWDPF about 0.000000 0.000000 0.000000
DOCKED: USER    NEWDPF tran0 48.438480 12.088650 -22.573304
DOCKED: USER    NEWDPF quaternion0 -0.274091 -0.322558 -0.167307 -0.890415
DOCKED: USER    NEWDPF axisangle0 -0.602199 -0.708686 -0.367588 -54.149069
DOCKED: USER    NEWDPF quat0 -0.602199 -0.708686 -0.367588 -54.149069
DOCKED: USER  keepresnum = 1 
DOCKED: USER  
DOCKED: REMARK  0 active torsions:
DOCKED: REMARK  status: ('A' for Active; 'I' for Inactive)
DOCKED: USER                              x       y       z     vdW  Elec       q    Type
DOCKED: USER                           _______ _______ _______ _____ _____    ______ ____
DOCKED: ROOT
DOCKED: ATOM      1  O   UNL d   1      45.018  10.812 -23.535 -0.44 +0.16    -0.276 OA
DOCKED: ATOM      2  N   UNL d   1      49.896  12.370 -20.934 -0.04 +0.12    -0.299 N 
DOCKED: ATOM      3  N   UNL d   1      47.124  11.756 -23.236 -0.17 +0.10    -0.298 N 
DOCKED: ATOM      4  C   UNL d   1      49.857  11.534 -22.157 -0.28 -0.03    +0.066 C 
DOCKED: ATOM      5  C   UNL d   1      49.543  12.374 -23.424 -0.24 -0.00    +0.027 C 
DOCKED: ATOM      6  C   UNL d   1      48.823  10.395 -22.036 -0.40 -0.02    +0.024 C 
DOCKED: ATOM      7  C   UNL d   1      48.067  12.877 -23.457 -0.25 -0.01    +0.081 C 
DOCKED: ATOM      8  C   UNL d   1      47.387  10.929 -22.058 -0.39 -0.09    +0.113 C 
DOCKED: ATOM      9  C   UNL d   1      50.585  13.498 -23.544 -0.22 +0.00    +0.008 C 
DOCKED: ATOM     10  C   UNL d   1      49.086   9.555 -20.780 -0.54 -0.01    +0.008 C 
DOCKED: ATOM     11  C   UNL d   1      50.888  13.452 -21.052 -0.06 -0.02    +0.085 C 
DOCKED: ATOM     12  C   UNL d   1      50.205  11.558 -19.744 -0.21 -0.04    +0.085 C 
DOCKED: ATOM     13  C   UNL d   1      47.783  13.658 -24.747 -0.25 +0.01    +0.023 C 
DOCKED: ATOM     14  C   UNL d   1      50.644  14.335 -22.273 -0.07 -0.00    +0.016 C 
DOCKED: ATOM     15  C   UNL d   1      49.201  10.427 -19.535 -0.42 -0.01    +0.016 C 
DOCKED: ATOM     16  C   UNL d   1      46.296  13.885 -24.917 -0.33 +0.00    +0.011 C 
DOCKED: ATOM     17  C   UNL d   1      45.876  11.641 -23.853 -0.31 -0.06    +0.216 C 
DOCKED: ATOM     18  C   UNL d   1      45.613  12.542 -25.037 -0.39 +0.01    +0.096 C 
DOCKED: ENDROOT
DOCKED: TORSDOF 0
DOCKED: TER
DOCKED: ENDMDL
________________________________________________________________________________


	BEGINNING GENETIC ALGORITHM DOCKING 20 of 50
Run: 20 Seed: 760275849 1221787144 [ Run 20 of 50 GA/GALS ]
Beginning GENETIC ALGORITHM (GA), with a maximum of 2500000 energy evaluations.

Final-Value: -3.306


	FINAL GENETIC ALGORITHM DOCKED STATE
	_______________________________________________


Detailed state:  trans 32.887 -0.921 -28.613 quatxyzw -0.107216 0.139829 0.013068 -0.984267 center 0.000 0.000 0.000 ntor 0
State:	 32.887  -0.921 -28.613  -0.607  0.791  0.074 -20.354  

DOCKED: MODEL       20
DOCKED: USER    Run = 20
DOCKED: USER    DPF = D:/autoduck_test/CID91466_6n9g/CID91466_6n9g.dpf
DOCKED: USER  
DOCKED: USER    Estimated Free Energy of Binding    =   -3.31 kcal/mol  [=(1)+(2)+(3)-(4)]
DOCKED: USER    Estimated Inhibition Constant, Ki   =    3.77 mM (millimolar)  [Temperature = 298.15 K]
DOCKED: USER    
DOCKED: USER    (1) Final Intermolecular Energy     =   -3.31 kcal/mol
DOCKED: USER        vdW + Hbond + desolv Energy     =   -3.23 kcal/mol
DOCKED: USER        Electrostatic Energy            =   -0.07 kcal/mol
DOCKED: USER    (2) Final Total Internal Energy     =   +0.00 kcal/mol
DOCKED: USER    (3) Torsional Free Energy           =   +0.00 kcal/mol
DOCKED: USER    (4) Unbound System's Energy  [=(2)] =   +0.00 kcal/mol
DOCKED: USER    
DOCKED: USER    
DOCKED: USER    NEWDPF move CID_91466.pdbqt
DOCKED: USER    NEWDPF about 0.000000 0.000000 0.000000
DOCKED: USER    NEWDPF tran0 32.886540 -0.920593 -28.612667
DOCKED: USER    NEWDPF quaternion0 -0.107216 0.139829 0.013068 -0.984267
DOCKED: USER    NEWDPF axisangle0 -0.606813 0.791396 0.073964 -20.353700
DOCKED: USER    NEWDPF quat0 -0.606813 0.791396 0.073964 -20.353700
DOCKED: USER  keepresnum = 1 
DOCKED: USER  
DOCKED: REMARK  0 active torsions:
DOCKED: REMARK  status: ('A' for Active; 'I' for Inactive)
DOCKED: USER                              x       y       z     vdW  Elec       q    Type
DOCKED: USER                           _______ _______ _______ _____ _____    ______ ____
DOCKED: ROOT
DOCKED: ATOM      1  O   UNL d   1      30.203  -3.068 -27.050 -0.31 -0.13    -0.276 OA
DOCKED: ATOM      2  N   UNL d   1      35.057  -0.534 -28.782 -0.10 +0.01    -0.299 N 
DOCKED: ATOM      3  N   UNL d   1      31.611  -1.534 -28.090 -0.08 -0.09    -0.298 N 
DOCKED: ATOM      4  C   UNL d   1      34.013  -1.014 -29.716 -0.09 -0.00    +0.066 C 
DOCKED: ATOM      5  C   UNL d   1      32.783  -0.068 -29.747 -0.11 -0.00    +0.027 C 
DOCKED: ATOM      6  C   UNL d   1      33.543  -2.441 -29.363 -0.10 -0.00    +0.024 C 
DOCKED: ATOM      7  C   UNL d   1      31.946  -0.132 -28.432 -0.17 +0.03    +0.081 C 
DOCKED: ATOM      8  C   UNL d   1      32.738  -2.465 -28.059 -0.15 +0.02    +0.113 C 
DOCKED: ATOM      9  C   UNL d   1      33.256   1.349 -30.113 -0.18 -0.00    +0.008 C 
DOCKED: ATOM     10  C   UNL d   1      34.736  -3.403 -29.298 -0.12 -0.00    +0.008 C 
DOCKED: ATOM     11  C   UNL d   1      35.505   0.826 -29.127 -0.25 -0.02    +0.085 C 
DOCKED: ATOM     12  C   UNL d   1      36.220  -1.438 -28.773 -0.22 -0.02    +0.085 C 
DOCKED: ATOM     13  C   UNL d   1      30.713   0.778 -28.523 -0.23 +0.01    +0.023 C 
DOCKED: ATOM     14  C   UNL d   1      34.352   1.826 -29.169 -0.30 -0.01    +0.016 C 
DOCKED: ATOM     15  C   UNL d   1      35.841  -2.868 -28.395 -0.17 -0.00    +0.016 C 
DOCKED: ATOM     16  C   UNL d   1      29.754   0.492 -27.385 -0.30 +0.01    +0.011 C 
DOCKED: ATOM     17  C   UNL d   1      30.410  -1.938 -27.501 -0.13 +0.09    +0.216 C 
DOCKED: ATOM     18  C   UNL d   1      29.277  -0.937 -27.504 -0.20 +0.04    +0.096 C 
DOCKED: ENDROOT
DOCKED: TORSDOF 0
DOCKED: TER
DOCKED: ENDMDL
________________________________________________________________________________


	BEGINNING GENETIC ALGORITHM DOCKING 21 of 50
Run: 21 Seed: 775226994 617021841 [ Run 21 of 50 GA/GALS ]
Beginning GENETIC ALGORITHM (GA), with a maximum of 2500000 energy evaluations.

Final-Value: -5.263


	FINAL GENETIC ALGORITHM DOCKED STATE
	_______________________________________________


Detailed state:  trans 39.508 1.071 4.117 quatxyzw -0.205418 -0.872972 0.392939 0.203279 center 0.000 0.000 0.000 ntor 0
State:	 39.508   1.071   4.117  -0.210 -0.892  0.401 156.542  

DOCKED: MODEL       21
DOCKED: USER    Run = 21
DOCKED: USER    DPF = D:/autoduck_test/CID91466_6n9g/CID91466_6n9g.dpf
DOCKED: USER  
DOCKED: USER    Estimated Free Energy of Binding    =   -5.26 kcal/mol  [=(1)+(2)+(3)-(4)]
DOCKED: USER    Estimated Inhibition Constant, Ki   =  138.80 uM (micromolar)  [Temperature = 298.15 K]
DOCKED: USER    
DOCKED: USER    (1) Final Intermolecular Energy     =   -5.26 kcal/mol
DOCKED: USER        vdW + Hbond + desolv Energy     =   -5.21 kcal/mol
DOCKED: USER        Electrostatic Energy            =   -0.05 kcal/mol
DOCKED: USER    (2) Final Total Internal Energy     =   +0.00 kcal/mol
DOCKED: USER    (3) Torsional Free Energy           =   +0.00 kcal/mol
DOCKED: USER    (4) Unbound System's Energy  [=(2)] =   +0.00 kcal/mol
DOCKED: USER    
DOCKED: USER    
DOCKED: USER    NEWDPF move CID_91466.pdbqt
DOCKED: USER    NEWDPF about 0.000000 0.000000 0.000000
DOCKED: USER    NEWDPF tran0 39.507923 1.071365 4.117375
DOCKED: USER    NEWDPF quaternion0 -0.205418 -0.872972 0.392939 0.203279
DOCKED: USER    NEWDPF axisangle0 -0.209798 -0.891588 0.401318 156.542422
DOCKED: USER    NEWDPF quat0 -0.209798 -0.891588 0.401318 156.542422
DOCKED: USER  keepresnum = 1 
DOCKED: USER  
DOCKED: REMARK  0 active torsions:
DOCKED: REMARK  status: ('A' for Active; 'I' for Inactive)
DOCKED: USER                              x       y       z     vdW  Elec       q    Type
DOCKED: USER                           _______ _______ _______ _____ _____    ______ ____
DOCKED: ROOT
DOCKED: ATOM      1  O   UNL d   1      40.884  -1.115   6.871 -0.06 +0.06    -0.276 OA
DOCKED: ATOM      2  N   UNL d   1      37.985   1.275   2.528 -0.06 +0.29    -0.299 N 
DOCKED: ATOM      3  N   UNL d   1      40.320   0.405   5.200 -0.09 +0.15    -0.298 N 
DOCKED: ATOM      4  C   UNL d   1      38.245   1.969   3.810 -0.35 -0.07    +0.066 C 
DOCKED: ATOM      5  C   UNL d   1      39.712   2.465   3.914 -0.39 -0.02    +0.027 C 
DOCKED: ATOM      6  C   UNL d   1      37.930   1.066   5.021 -0.47 -0.02    +0.024 C 
DOCKED: ATOM      7  C   UNL d   1      40.728   1.294   4.089 -0.21 -0.05    +0.081 C 
DOCKED: ATOM      8  C   UNL d   1      38.941  -0.079   5.151 -0.24 -0.07    +0.113 C 
DOCKED: ATOM      9  C   UNL d   1      40.014   3.374   2.712 -0.45 -0.01    +0.008 C 
DOCKED: ATOM     10  C   UNL d   1      36.494   0.535   4.942 -0.63 -0.01    +0.008 C 
DOCKED: ATOM     11  C   UNL d   1      38.281   2.144   1.375 -0.30 -0.08    +0.085 C 
DOCKED: ATOM     12  C   UNL d   1      36.586   0.820   2.442 -0.18 -0.10    +0.085 C 
DOCKED: ATOM     13  C   UNL d   1      42.159   1.828   4.238 -0.31 -0.01    +0.023 C 
DOCKED: ATOM     14  C   UNL d   1      39.714   2.669   1.396 -0.36 -0.01    +0.016 C 
DOCKED: ATOM     15  C   UNL d   1      36.207  -0.111   3.592 -0.48 -0.02    +0.016 C 
DOCKED: ATOM     16  C   UNL d   1      43.094   0.730   4.701 -0.23 -0.00    +0.011 C 
DOCKED: ATOM     17  C   UNL d   1      41.209  -0.236   6.067 -0.20 -0.07    +0.216 C 
DOCKED: ATOM     18  C   UNL d   1      42.639   0.252   6.061 -0.21 -0.01    +0.096 C 
DOCKED: ENDROOT
DOCKED: TORSDOF 0
DOCKED: TER
DOCKED: ENDMDL
________________________________________________________________________________


	BEGINNING GENETIC ALGORITHM DOCKING 22 of 50
Run: 22 Seed: 1306154067 1523326587 [ Run 22 of 50 GA/GALS ]
Beginning GENETIC ALGORITHM (GA), with a maximum of 2500000 energy evaluations.

Final-Value: -3.705


	FINAL GENETIC ALGORITHM DOCKED STATE
	_______________________________________________


Detailed state:  trans 13.578 26.069 -20.000 quatxyzw -0.386229 0.759755 -0.017855 -0.522763 center 0.000 0.000 0.000 ntor 0
State:	 13.578  26.069 -20.000  -0.453  0.891 -0.021 -116.964  

DOCKED: MODEL       22
DOCKED: USER    Run = 22
DOCKED: USER    DPF = D:/autoduck_test/CID91466_6n9g/CID91466_6n9g.dpf
DOCKED: USER  
DOCKED: USER    Estimated Free Energy of Binding    =   -3.70 kcal/mol  [=(1)+(2)+(3)-(4)]
DOCKED: USER    Estimated Inhibition Constant, Ki   =    1.92 mM (millimolar)  [Temperature = 298.15 K]
DOCKED: USER    
DOCKED: USER    (1) Final Intermolecular Energy     =   -3.70 kcal/mol
DOCKED: USER        vdW + Hbond + desolv Energy     =   -3.72 kcal/mol
DOCKED: USER        Electrostatic Energy            =   +0.02 kcal/mol
DOCKED: USER    (2) Final Total Internal Energy     =   +0.00 kcal/mol
DOCKED: USER    (3) Torsional Free Energy           =   +0.00 kcal/mol
DOCKED: USER    (4) Unbound System's Energy  [=(2)] =   +0.00 kcal/mol
DOCKED: USER    
DOCKED: USER    
DOCKED: USER    NEWDPF move CID_91466.pdbqt
DOCKED: USER    NEWDPF about 0.000000 0.000000 0.000000
DOCKED: USER    NEWDPF tran0 13.578153 26.068942 -20.000160
DOCKED: USER    NEWDPF quaternion0 -0.386229 0.759755 -0.017855 -0.522763
DOCKED: USER    NEWDPF axisangle0 -0.453066 0.891231 -0.020944 -116.964423
DOCKED: USER    NEWDPF quat0 -0.453066 0.891231 -0.020944 -116.964423
DOCKED: USER  keepresnum = 1 
DOCKED: USER  
DOCKED: REMARK  0 active torsions:
DOCKED: REMARK  status: ('A' for Active; 'I' for Inactive)
DOCKED: USER                              x       y       z     vdW  Elec       q    Type
DOCKED: USER                           _______ _______ _______ _____ _____    ______ ____
DOCKED: ROOT
DOCKED: ATOM      1  O   UNL d   1      15.555  26.398 -16.801 -0.23 +0.06    -0.276 OA
DOCKED: ATOM      2  N   UNL d   1      13.499  25.178 -22.022 -0.01 -0.08    -0.299 N 
DOCKED: ATOM      3  N   UNL d   1      14.161  26.456 -18.663 -0.09 -0.03    -0.298 N 
DOCKED: ATOM      4  C   UNL d   1      12.716  24.999 -20.778 -0.17 +0.02    +0.066 C 
DOCKED: ATOM      5  C   UNL d   1      12.200  26.351 -20.217 -0.31 +0.01    +0.027 C 
DOCKED: ATOM      6  C   UNL d   1      13.535  24.279 -19.687 -0.14 +0.01    +0.024 C 
DOCKED: ATOM      7  C   UNL d   1      13.347  27.230 -19.629 -0.28 +0.02    +0.081 C 
DOCKED: ATOM      8  C   UNL d   1      14.660  25.168 -19.144 -0.08 +0.01    +0.113 C 
DOCKED: ATOM      9  C   UNL d   1      11.374  27.056 -21.304 -0.47 +0.00    +0.008 C 
DOCKED: ATOM     10  C   UNL d   1      14.083  22.946 -20.212 -0.07 +0.00    +0.008 C 
DOCKED: ATOM     11  C   UNL d   1      12.710  25.861 -23.062 -0.19 +0.03    +0.085 C 
DOCKED: ATOM     12  C   UNL d   1      13.971  23.884 -22.546 -0.04 +0.02    +0.085 C 
DOCKED: ATOM     13  C   UNL d   1      12.791  28.533 -19.040 -0.34 +0.00    +0.023 C 
DOCKED: ATOM     14  C   UNL d   1      12.172  27.210 -22.593 -0.36 +0.01    +0.016 C 
DOCKED: ATOM     15  C   UNL d   1      14.824  23.124 -21.532 -0.08 +0.01    +0.016 C 
DOCKED: ATOM     16  C   UNL d   1      13.846  29.239 -18.213 -0.21 -0.00    +0.011 C 
DOCKED: ATOM     17  C   UNL d   1      14.732  26.989 -17.505 -0.26 -0.03    +0.216 C 
DOCKED: ATOM     18  C   UNL d   1      14.232  28.343 -17.058 -0.40 -0.04    +0.096 C 
DOCKED: ENDROOT
DOCKED: TORSDOF 0
DOCKED: TER
DOCKED: ENDMDL
________________________________________________________________________________


	BEGINNING GENETIC ALGORITHM DOCKING 23 of 50
Run: 23 Seed: 1025488933 297931807 [ Run 23 of 50 GA/GALS ]
Beginning GENETIC ALGORITHM (GA), with a maximum of 2500000 energy evaluations.

Final-Value: -5.771


	FINAL GENETIC ALGORITHM DOCKED STATE
	_______________________________________________


Detailed state:  trans 39.149 -0.312 5.052 quatxyzw 0.215174 0.925036 0.065754 -0.306079 center 0.000 0.000 0.000 ntor 0
State:	 39.149  -0.312   5.052   0.226  0.972  0.069 -144.354  

DOCKED: MODEL       23
DOCKED: USER    Run = 23
DOCKED: USER    DPF = D:/autoduck_test/CID91466_6n9g/CID91466_6n9g.dpf
DOCKED: USER  
DOCKED: USER    Estimated Free Energy of Binding    =   -5.77 kcal/mol  [=(1)+(2)+(3)-(4)]
DOCKED: USER    Estimated Inhibition Constant, Ki   =   58.88 uM (micromolar)  [Temperature = 298.15 K]
DOCKED: USER    
DOCKED: USER    (1) Final Intermolecular Energy     =   -5.77 kcal/mol
DOCKED: USER        vdW + Hbond + desolv Energy     =   -5.75 kcal/mol
DOCKED: USER        Electrostatic Energy            =   -0.02 kcal/mol
DOCKED: USER    (2) Final Total Internal Energy     =   +0.00 kcal/mol
DOCKED: USER    (3) Torsional Free Energy           =   +0.00 kcal/mol
DOCKED: USER    (4) Unbound System's Energy  [=(2)] =   +0.00 kcal/mol
DOCKED: USER    
DOCKED: USER    
DOCKED: USER    NEWDPF move CID_91466.pdbqt
DOCKED: USER    NEWDPF about 0.000000 0.000000 0.000000
DOCKED: USER    NEWDPF tran0 39.149032 -0.311894 5.051500
DOCKED: USER    NEWDPF quaternion0 0.215174 0.925036 0.065754 -0.306079
DOCKED: USER    NEWDPF axisangle0 0.226021 0.971671 0.069069 -144.353830
DOCKED: USER    NEWDPF quat0 0.226021 0.971671 0.069069 -144.353830
DOCKED: USER  keepresnum = 1 
DOCKED: USER  
DOCKED: REMARK  0 active torsions:
DOCKED: REMARK  status: ('A' for Active; 'I' for Inactive)
DOCKED: USER                              x       y       z     vdW  Elec       q    Type
DOCKED: USER                           _______ _______ _______ _____ _____    ______ ____
DOCKED: ROOT
DOCKED: ATOM      1  O   UNL d   1      40.661  -3.673   5.872 -0.33 +0.03    -0.276 OA
DOCKED: ATOM      2  N   UNL d   1      38.027   0.879   3.565 -0.06 +0.27    -0.299 N 
DOCKED: ATOM      3  N   UNL d   1      39.913  -1.483   5.617 -0.08 +0.09    -0.298 N 
DOCKED: ATOM      4  C   UNL d   1      37.731   0.372   4.925 -0.42 -0.05    +0.066 C 
DOCKED: ATOM      5  C   UNL d   1      38.840   0.755   5.940 -0.49 -0.02    +0.027 C 
DOCKED: ATOM      6  C   UNL d   1      37.545  -1.160   4.934 -0.45 -0.01    +0.024 C 
DOCKED: ATOM      7  C   UNL d   1      40.168  -0.027   5.699 -0.28 -0.04    +0.081 C 
DOCKED: ATOM      8  C   UNL d   1      38.867  -1.892   4.680 -0.26 -0.05    +0.113 C 
DOCKED: ATOM      9  C   UNL d   1      39.011   2.284   5.935 -0.34 -0.01    +0.008 C 
DOCKED: ATOM     10  C   UNL d   1      36.472  -1.582   3.923 -0.45 -0.01    +0.008 C 
DOCKED: ATOM     11  C   UNL d   1      38.197   2.342   3.560 -0.38 -0.10    +0.085 C 
DOCKED: ATOM     12  C   UNL d   1      36.959   0.514   2.617 -0.28 -0.08    +0.085 C 
DOCKED: ATOM     13  C   UNL d   1      41.221   0.343   6.753 -0.32 -0.01    +0.023 C 
DOCKED: ATOM     14  C   UNL d   1      39.282   2.804   4.530 -0.48 -0.01    +0.016 C 
DOCKED: ATOM     15  C   UNL d   1      36.739  -0.995   2.542 -0.36 -0.01    +0.016 C 
DOCKED: ATOM     16  C   UNL d   1      42.388  -0.621   6.703 -0.36 -0.00    +0.011 C 
DOCKED: ATOM     17  C   UNL d   1      40.782  -2.466   6.100 -0.13 -0.02    +0.216 C 
DOCKED: ATOM     18  C   UNL d   1      41.883  -2.008   7.028 -0.31 +0.02    +0.096 C 
DOCKED: ENDROOT
DOCKED: TORSDOF 0
DOCKED: TER
DOCKED: ENDMDL
________________________________________________________________________________


	BEGINNING GENETIC ALGORITHM DOCKING 24 of 50
Run: 24 Seed: 1042422322 1289965041 [ Run 24 of 50 GA/GALS ]
Beginning GENETIC ALGORITHM (GA), with a maximum of 2500000 energy evaluations.

Final-Value: -3.871


	FINAL GENETIC ALGORITHM DOCKED STATE
	_______________________________________________


Detailed state:  trans 11.371 1.573 -6.476 quatxyzw 0.574648 -0.198545 0.788345 0.094193 center 0.000 0.000 0.000 ntor 0
State:	 11.371   1.573  -6.476   0.577 -0.199  0.792 169.190  

DOCKED: MODEL       24
DOCKED: USER    Run = 24
DOCKED: USER    DPF = D:/autoduck_test/CID91466_6n9g/CID91466_6n9g.dpf
DOCKED: USER  
DOCKED: USER    Estimated Free Energy of Binding    =   -3.87 kcal/mol  [=(1)+(2)+(3)-(4)]
DOCKED: USER    Estimated Inhibition Constant, Ki   =    1.45 mM (millimolar)  [Temperature = 298.15 K]
DOCKED: USER    
DOCKED: USER    (1) Final Intermolecular Energy     =   -3.87 kcal/mol
DOCKED: USER        vdW + Hbond + desolv Energy     =   -3.86 kcal/mol
DOCKED: USER        Electrostatic Energy            =   -0.01 kcal/mol
DOCKED: USER    (2) Final Total Internal Energy     =   +0.00 kcal/mol
DOCKED: USER    (3) Torsional Free Energy           =   +0.00 kcal/mol
DOCKED: USER    (4) Unbound System's Energy  [=(2)] =   +0.00 kcal/mol
DOCKED: USER    
DOCKED: USER    
DOCKED: USER    NEWDPF move CID_91466.pdbqt
DOCKED: USER    NEWDPF about 0.000000 0.000000 0.000000
DOCKED: USER    NEWDPF tran0 11.370618 1.573028 -6.476242
DOCKED: USER    NEWDPF quaternion0 0.574648 -0.198545 0.788345 0.094193
DOCKED: USER    NEWDPF axisangle0 0.577214 -0.199432 0.791865 169.190257
DOCKED: USER    NEWDPF quat0 0.577214 -0.199432 0.791865 169.190257
DOCKED: USER  keepresnum = 1 
DOCKED: USER  
DOCKED: REMARK  0 active torsions:
DOCKED: REMARK  status: ('A' for Active; 'I' for Inactive)
DOCKED: USER                              x       y       z     vdW  Elec       q    Type
DOCKED: USER                           _______ _______ _______ _____ _____    ______ ____
DOCKED: ROOT
DOCKED: ATOM      1  O   UNL d   1      12.776   4.701  -8.056 -0.30 +0.11    -0.276 OA
DOCKED: ATOM      2  N   UNL d   1      11.149   0.401  -4.615 -0.11 +0.20    -0.299 N 
DOCKED: ATOM      3  N   UNL d   1      11.872   2.661  -7.394 -0.09 +0.18    -0.298 N 
DOCKED: ATOM      4  C   UNL d   1      10.212   1.135  -5.496 -0.11 -0.03    +0.066 C 
DOCKED: ATOM      5  C   UNL d   1      10.359   0.709  -6.982 -0.09 -0.01    +0.027 C 
DOCKED: ATOM      6  C   UNL d   1      10.404   2.663  -5.388 -0.21 -0.01    +0.024 C 
DOCKED: ATOM      7  C   UNL d   1      11.693   1.208  -7.617 -0.17 -0.05    +0.081 C 
DOCKED: ATOM      8  C   UNL d   1      11.731   3.111  -6.009 -0.21 -0.07    +0.113 C 
DOCKED: ATOM      9  C   UNL d   1      10.153  -0.811  -7.084 -0.10 -0.00    +0.008 C 
DOCKED: ATOM     10  C   UNL d   1      10.290   3.120  -3.928 -0.28 -0.00    +0.008 C 
DOCKED: ATOM     11  C   UNL d   1      10.956  -1.056  -4.718 -0.15 -0.05    +0.085 C 
DOCKED: ATOM     12  C   UNL d   1      10.988   0.811  -3.208 -0.24 -0.05    +0.085 C 
DOCKED: ATOM     13  C   UNL d   1      11.778   0.810  -9.097 -0.20 -0.02    +0.023 C 
DOCKED: ATOM     14  C   UNL d   1      11.096  -1.561  -6.151 -0.24 -0.01    +0.016 C 
DOCKED: ATOM     15  C   UNL d   1      11.200   2.311  -3.012 -0.37 -0.01    +0.016 C 
DOCKED: ATOM     16  C   UNL d   1      12.914   1.540  -9.782 -0.35 -0.01    +0.011 C 
DOCKED: ATOM     17  C   UNL d   1      12.461   3.535  -8.311 -0.27 -0.12    +0.216 C 
DOCKED: ATOM     18  C   UNL d   1      12.639   3.025  -9.723 -0.36 -0.06    +0.096 C 
DOCKED: ENDROOT
DOCKED: TORSDOF 0
DOCKED: TER
DOCKED: ENDMDL
________________________________________________________________________________


	BEGINNING GENETIC ALGORITHM DOCKING 25 of 50
Run: 25 Seed: 460460866 1407210592 [ Run 25 of 50 GA/GALS ]
Beginning GENETIC ALGORITHM (GA), with a maximum of 2500000 energy evaluations.

Final-Value: -3.604


	FINAL GENETIC ALGORITHM DOCKED STATE
	_______________________________________________


Detailed state:  trans -2.438 49.542 -70.710 quatxyzw 0.184256 0.613512 -0.621744 0.450653 center 0.000 0.000 0.000 ntor 0
State:	 -2.438  49.542 -70.710   0.206  0.687 -0.696 126.429  

DOCKED: MODEL       25
DOCKED: USER    Run = 25
DOCKED: USER    DPF = D:/autoduck_test/CID91466_6n9g/CID91466_6n9g.dpf
DOCKED: USER  
DOCKED: USER    Estimated Free Energy of Binding    =   -3.60 kcal/mol  [=(1)+(2)+(3)-(4)]
DOCKED: USER    Estimated Inhibition Constant, Ki   =    2.28 mM (millimolar)  [Temperature = 298.15 K]
DOCKED: USER    
DOCKED: USER    (1) Final Intermolecular Energy     =   -3.60 kcal/mol
DOCKED: USER        vdW + Hbond + desolv Energy     =   -3.60 kcal/mol
DOCKED: USER        Electrostatic Energy            =   +0.00 kcal/mol
DOCKED: USER    (2) Final Total Internal Energy     =   +0.00 kcal/mol
DOCKED: USER    (3) Torsional Free Energy           =   +0.00 kcal/mol
DOCKED: USER    (4) Unbound System's Energy  [=(2)] =   +0.00 kcal/mol
DOCKED: USER    
DOCKED: USER    
DOCKED: USER    NEWDPF move CID_91466.pdbqt
DOCKED: USER    NEWDPF about 0.000000 0.000000 0.000000
DOCKED: USER    NEWDPF tran0 -2.437700 49.541932 -70.709835
DOCKED: USER    NEWDPF quaternion0 0.184256 0.613512 -0.621744 0.450653
DOCKED: USER    NEWDPF axisangle0 0.206403 0.687254 -0.696476 126.428818
DOCKED: USER    NEWDPF quat0 0.206403 0.687254 -0.696476 126.428818
DOCKED: USER  keepresnum = 1 
DOCKED: USER  
DOCKED: REMARK  0 active torsions:
DOCKED: REMARK  status: ('A' for Active; 'I' for Inactive)
DOCKED: USER                              x       y       z     vdW  Elec       q    Type
DOCKED: USER                           _______ _______ _______ _____ _____    ______ ____
DOCKED: ROOT
DOCKED: ATOM      1  O   UNL d   1      -0.312  46.656 -69.523 -0.08 +0.07    -0.276 OA
DOCKED: ATOM      2  N   UNL d   1      -4.059  50.956 -70.199 -0.04 +0.06    -0.299 N 
DOCKED: ATOM      3  N   UNL d   1      -1.514  48.358 -70.560 -0.10 +0.06    -0.298 N 
DOCKED: ATOM      4  C   UNL d   1      -2.608  51.093 -70.464 -0.22 -0.01    +0.066 C 
DOCKED: ATOM      5  C   UNL d   1      -2.197  50.422 -71.802 -0.40 -0.00    +0.027 C 
DOCKED: ATOM      6  C   UNL d   1      -1.760  50.498 -69.319 -0.20 -0.00    +0.024 C 
DOCKED: ATOM      7  C   UNL d   1      -2.261  48.865 -71.734 -0.30 -0.02    +0.081 C 
DOCKED: ATOM      8  C   UNL d   1      -1.860  48.969 -69.277 -0.11 -0.03    +0.113 C 
DOCKED: ATOM      9  C   UNL d   1      -3.036  51.029 -72.939 -0.30 -0.00    +0.008 C 
DOCKED: ATOM     10  C   UNL d   1      -2.155  51.119 -67.974 -0.12 -0.00    +0.008 C 
DOCKED: ATOM     11  C   UNL d   1      -4.863  51.530 -71.291 -0.12 -0.01    +0.085 C 
DOCKED: ATOM     12  C   UNL d   1      -4.432  51.606 -68.930 -0.07 -0.02    +0.085 C 
DOCKED: ATOM     13  C   UNL d   1      -1.800  48.240 -73.058 -0.53 -0.01    +0.023 C 
DOCKED: ATOM     14  C   UNL d   1      -4.527  50.915 -72.647 -0.25 +0.00    +0.016 C 
DOCKED: ATOM     15  C   UNL d   1      -3.659  51.045 -67.740 -0.07 -0.00    +0.016 C 
DOCKED: ATOM     16  C   UNL d   1      -1.577  46.751 -72.897 -0.20 -0.00    +0.011 C 
DOCKED: ATOM     17  C   UNL d   1      -0.780  47.169 -70.543 -0.16 -0.05    +0.216 C 
DOCKED: ATOM     18  C   UNL d   1      -0.479  46.534 -71.881 -0.32 -0.03    +0.096 C 
DOCKED: ENDROOT
DOCKED: TORSDOF 0
DOCKED: TER
DOCKED: ENDMDL
________________________________________________________________________________


	BEGINNING GENETIC ALGORITHM DOCKING 26 of 50
Run: 26 Seed: 1042577669 617891423 [ Run 26 of 50 GA/GALS ]
Beginning GENETIC ALGORITHM (GA), with a maximum of 2500000 energy evaluations.

Final-Value: -3.763


	FINAL GENETIC ALGORITHM DOCKED STATE
	_______________________________________________


Detailed state:  trans 21.676 7.684 18.006 quatxyzw 0.310907 0.323661 -0.159308 0.879319 center 0.000 0.000 0.000 ntor 0
State:	 21.676   7.684  18.006   0.653  0.680 -0.335 56.879  

DOCKED: MODEL       26
DOCKED: USER    Run = 26
DOCKED: USER    DPF = D:/autoduck_test/CID91466_6n9g/CID91466_6n9g.dpf
DOCKED: USER  
DOCKED: USER    Estimated Free Energy of Binding    =   -3.76 kcal/mol  [=(1)+(2)+(3)-(4)]
DOCKED: USER    Estimated Inhibition Constant, Ki   =    1.74 mM (millimolar)  [Temperature = 298.15 K]
DOCKED: USER    
DOCKED: USER    (1) Final Intermolecular Energy     =   -3.76 kcal/mol
DOCKED: USER        vdW + Hbond + desolv Energy     =   -3.78 kcal/mol
DOCKED: USER        Electrostatic Energy            =   +0.01 kcal/mol
DOCKED: USER    (2) Final Total Internal Energy     =   +0.00 kcal/mol
DOCKED: USER    (3) Torsional Free Energy           =   +0.00 kcal/mol
DOCKED: USER    (4) Unbound System's Energy  [=(2)] =   +0.00 kcal/mol
DOCKED: USER    
DOCKED: USER    
DOCKED: USER    NEWDPF move CID_91466.pdbqt
DOCKED: USER    NEWDPF about 0.000000 0.000000 0.000000
DOCKED: USER    NEWDPF tran0 21.676008 7.683525 18.005977
DOCKED: USER    NEWDPF quaternion0 0.310907 0.323661 -0.159308 0.879319
DOCKED: USER    NEWDPF axisangle0 0.652846 0.679626 -0.334516 56.879445
DOCKED: USER    NEWDPF quat0 0.652846 0.679626 -0.334516 56.879445
DOCKED: USER  keepresnum = 1 
DOCKED: USER  
DOCKED: REMARK  0 active torsions:
DOCKED: REMARK  status: ('A' for Active; 'I' for Inactive)
DOCKED: USER                              x       y       z     vdW  Elec       q    Type
DOCKED: USER                           _______ _______ _______ _____ _____    ______ ____
DOCKED: ROOT
DOCKED: ATOM      1  O   UNL d   1      19.451   4.641  18.234 -0.09 +0.18    -0.276 OA
DOCKED: ATOM      2  N   UNL d   1      22.884   9.159  19.126 -0.09 +0.12    -0.299 N 
DOCKED: ATOM      3  N   UNL d   1      20.707   6.549  17.783 -0.05 +0.18    -0.298 N 
DOCKED: ATOM      4  C   UNL d   1      23.197   8.077  18.164 -0.28 -0.03    +0.066 C 
DOCKED: ATOM      5  C   UNL d   1      22.356   8.194  16.865 -0.31 -0.02    +0.027 C 
DOCKED: ATOM      6  C   UNL d   1      22.978   6.681  18.783 -0.34 -0.01    +0.024 C 
DOCKED: ATOM      7  C   UNL d   1      20.851   7.853  17.095 -0.21 -0.05    +0.081 C 
DOCKED: ATOM      8  C   UNL d   1      21.491   6.388  19.007 -0.17 -0.06    +0.113 C 
DOCKED: ATOM      9  C   UNL d   1      22.589   9.582  16.246 -0.26 -0.00    +0.008 C 
DOCKED: ATOM     10  C   UNL d   1      23.776   6.535  20.085 -0.14 -0.00    +0.008 C 
DOCKED: ATOM     11  C   UNL d   1      23.101  10.489  18.531 -0.22 -0.02    +0.085 C 
DOCKED: ATOM     12  C   UNL d   1      23.699   9.037  20.347 -0.20 -0.04    +0.085 C 
DOCKED: ATOM     13  C   UNL d   1      20.064   7.931  15.779 -0.26 -0.02    +0.023 C 
DOCKED: ATOM     14  C   UNL d   1      22.297  10.690  17.249 -0.31 -0.01    +0.016 C 
DOCKED: ATOM     15  C   UNL d   1      23.509   7.690  21.041 -0.24 -0.01    +0.016 C 
DOCKED: ATOM     16  C   UNL d   1      18.689   7.317  15.942 -0.28 -0.01    +0.011 C 
DOCKED: ATOM     17  C   UNL d   1      19.677   5.637  17.539 -0.13 -0.13    +0.216 C 
DOCKED: ATOM     18  C   UNL d   1      18.852   5.856  16.292 -0.20 -0.06    +0.096 C 
DOCKED: ENDROOT
DOCKED: TORSDOF 0
DOCKED: TER
DOCKED: ENDMDL
________________________________________________________________________________


	BEGINNING GENETIC ALGORITHM DOCKING 27 of 50
Run: 27 Seed: 1728536550 1554514310 [ Run 27 of 50 GA/GALS ]
Beginning GENETIC ALGORITHM (GA), with a maximum of 2500000 energy evaluations.

Final-Value: -5.534


	FINAL GENETIC ALGORITHM DOCKED STATE
	_______________________________________________


Detailed state:  trans 6.026 64.992 -45.029 quatxyzw 0.214621 -0.199558 -0.658990 -0.692709 center 0.000 0.000 0.000 ntor 0
State:	  6.026  64.992 -45.029   0.298 -0.277 -0.914 -92.310  

DOCKED: MODEL       27
DOCKED: USER    Run = 27
DOCKED: USER    DPF = D:/autoduck_test/CID91466_6n9g/CID91466_6n9g.dpf
DOCKED: USER  
DOCKED: USER    Estimated Free Energy of Binding    =   -5.53 kcal/mol  [=(1)+(2)+(3)-(4)]
DOCKED: USER    Estimated Inhibition Constant, Ki   =   87.78 uM (micromolar)  [Temperature = 298.15 K]
DOCKED: USER    
DOCKED: USER    (1) Final Intermolecular Energy     =   -5.53 kcal/mol
DOCKED: USER        vdW + Hbond + desolv Energy     =   -5.42 kcal/mol
DOCKED: USER        Electrostatic Energy            =   -0.11 kcal/mol
DOCKED: USER    (2) Final Total Internal Energy     =   +0.00 kcal/mol
DOCKED: USER    (3) Torsional Free Energy           =   +0.00 kcal/mol
DOCKED: USER    (4) Unbound System's Energy  [=(2)] =   +0.00 kcal/mol
DOCKED: USER    
DOCKED: USER    
DOCKED: USER    NEWDPF move CID_91466.pdbqt
DOCKED: USER    NEWDPF about 0.000000 0.000000 0.000000
DOCKED: USER    NEWDPF tran0 6.025994 64.992397 -45.029325
DOCKED: USER    NEWDPF quaternion0 0.214621 -0.199558 -0.658990 -0.692709
DOCKED: USER    NEWDPF axisangle0 0.297582 -0.276696 -0.913720 -92.310088
DOCKED: USER    NEWDPF quat0 0.297582 -0.276696 -0.913720 -92.310088
DOCKED: USER  keepresnum = 1 
DOCKED: USER  
DOCKED: REMARK  0 active torsions:
DOCKED: REMARK  status: ('A' for Active; 'I' for Inactive)
DOCKED: USER                              x       y       z     vdW  Elec       q    Type
DOCKED: USER                           _______ _______ _______ _____ _____    ______ ____
DOCKED: ROOT
DOCKED: ATOM      1  O   UNL d   1       3.838  67.893 -46.057 -0.25 +0.03    -0.276 OA
DOCKED: ATOM      2  N   UNL d   1       6.089  62.859 -44.452 -0.07 +0.26    -0.299 N 
DOCKED: ATOM      3  N   UNL d   1       5.423  66.333 -45.368 -0.11 +0.12    -0.298 N 
DOCKED: ATOM      4  C   UNL d   1       6.578  63.634 -45.616 -0.38 -0.06    +0.066 C 
DOCKED: ATOM      5  C   UNL d   1       7.434  64.854 -45.182 -0.42 -0.02    +0.027 C 
DOCKED: ATOM      6  C   UNL d   1       5.416  64.123 -46.505 -0.42 -0.02    +0.024 C 
DOCKED: ATOM      7  C   UNL d   1       6.580  65.976 -44.515 -0.23 -0.04    +0.081 C 
DOCKED: ATOM      8  C   UNL d   1       4.593  65.213 -45.811 -0.20 -0.05    +0.113 C 
DOCKED: ATOM      9  C   UNL d   1       8.598  64.358 -44.308 -0.47 -0.01    +0.008 C 
DOCKED: ATOM     10  C   UNL d   1       4.531  62.946 -46.935 -0.44 -0.01    +0.008 C 
DOCKED: ATOM     11  C   UNL d   1       7.204  62.390 -43.610 -0.27 -0.10    +0.085 C 
DOCKED: ATOM     12  C   UNL d   1       5.288  61.700 -44.883 -0.32 -0.09    +0.085 C 
DOCKED: ATOM     13  C   UNL d   1       7.453  67.184 -44.147 -0.29 -0.01    +0.023 C 
DOCKED: ATOM     14  C   UNL d   1       8.092  63.534 -43.131 -0.40 -0.02    +0.016 C 
DOCKED: ATOM     15  C   UNL d   1       4.092  62.107 -45.741 -0.42 -0.02    +0.016 C 
DOCKED: ATOM     16  C   UNL d   1       6.591  68.374 -43.782 -0.29 -0.00    +0.011 C 
DOCKED: ATOM     17  C   UNL d   1       4.905  67.625 -45.497 -0.19 -0.05    +0.216 C 
DOCKED: ATOM     18  C   UNL d   1       5.764  68.759 -44.987 -0.26 -0.01    +0.096 C 
DOCKED: ENDROOT
DOCKED: TORSDOF 0
DOCKED: TER
DOCKED: ENDMDL
________________________________________________________________________________


	BEGINNING GENETIC ALGORITHM DOCKING 28 of 50
Run: 28 Seed: 917904317 1573892247 [ Run 28 of 50 GA/GALS ]
Beginning GENETIC ALGORITHM (GA), with a maximum of 2500000 energy evaluations.

Final-Value: -2.708


	FINAL GENETIC ALGORITHM DOCKED STATE
	_______________________________________________


Detailed state:  trans 58.648 35.473 -34.670 quatxyzw -0.535940 -0.293422 0.790876 0.034447 center 0.000 0.000 0.000 ntor 0
State:	 58.648  35.473 -34.670  -0.536 -0.294  0.791 176.052  

DOCKED: MODEL       28
DOCKED: USER    Run = 28
DOCKED: USER    DPF = D:/autoduck_test/CID91466_6n9g/CID91466_6n9g.dpf
DOCKED: USER  
DOCKED: USER    Estimated Free Energy of Binding    =   -2.71 kcal/mol  [=(1)+(2)+(3)-(4)]
DOCKED: USER    Estimated Inhibition Constant, Ki   =   10.35 mM (millimolar)  [Temperature = 298.15 K]
DOCKED: USER    
DOCKED: USER    (1) Final Intermolecular Energy     =   -2.71 kcal/mol
DOCKED: USER        vdW + Hbond + desolv Energy     =   -2.74 kcal/mol
DOCKED: USER        Electrostatic Energy            =   +0.04 kcal/mol
DOCKED: USER    (2) Final Total Internal Energy     =   +0.00 kcal/mol
DOCKED: USER    (3) Torsional Free Energy           =   +0.00 kcal/mol
DOCKED: USER    (4) Unbound System's Energy  [=(2)] =   +0.00 kcal/mol
DOCKED: USER    
DOCKED: USER    
DOCKED: USER    NEWDPF move CID_91466.pdbqt
DOCKED: USER    NEWDPF about 0.000000 0.000000 0.000000
DOCKED: USER    NEWDPF tran0 58.647869 35.472754 -34.669924
DOCKED: USER    NEWDPF quaternion0 -0.535940 -0.293422 0.790876 0.034447
DOCKED: USER    NEWDPF axisangle0 -0.536258 -0.293597 0.791346 176.051845
DOCKED: USER    NEWDPF quat0 -0.536258 -0.293597 0.791346 176.051845
DOCKED: USER  keepresnum = 1 
DOCKED: USER  
DOCKED: REMARK  0 active torsions:
DOCKED: REMARK  status: ('A' for Active; 'I' for Inactive)
DOCKED: USER                              x       y       z     vdW  Elec       q    Type
DOCKED: USER                           _______ _______ _______ _____ _____    ______ ____
DOCKED: ROOT
DOCKED: ATOM      1  O   UNL d   1      58.854  36.430 -31.024 -0.07 +0.01    -0.276 OA
DOCKED: ATOM      2  N   UNL d   1      57.427  35.527 -36.513 -0.18 -0.05    -0.299 N 
DOCKED: ATOM      3  N   UNL d   1      58.983  35.637 -33.208 -0.10 -0.00    -0.298 N 
DOCKED: ATOM      4  C   UNL d   1      58.707  36.147 -36.097 -0.12 +0.01    +0.066 C 
DOCKED: ATOM      5  C   UNL d   1      59.707  35.097 -35.543 -0.14 +0.00    +0.027 C 
DOCKED: ATOM      6  C   UNL d   1      58.490  37.247 -35.036 -0.09 +0.00    +0.024 C 
DOCKED: ATOM      7  C   UNL d   1      59.275  34.535 -34.154 -0.16 +0.01    +0.081 C 
DOCKED: ATOM      8  C   UNL d   1      58.053  36.657 -33.691 -0.17 +0.00    +0.113 C 
DOCKED: ATOM      9  C   UNL d   1      59.928  34.012 -36.610 -0.15 +0.00    +0.008 C 
DOCKED: ATOM     10  C   UNL d   1      57.487  38.292 -35.538 -0.09 +0.00    +0.008 C 
DOCKED: ATOM     11  C   UNL d   1      57.640  34.482 -37.529 -0.09 +0.01    +0.085 C 
DOCKED: ATOM     12  C   UNL d   1      56.495  36.537 -37.045 -0.27 +0.02    +0.085 C 
DOCKED: ATOM     13  C   UNL d   1      60.313  33.540 -33.618 -0.21 +0.01    +0.023 C 
DOCKED: ATOM     14  C   UNL d   1      58.607  33.400 -37.058 -0.25 +0.00    +0.016 C 
DOCKED: ATOM     15  C   UNL d   1      56.201  37.644 -36.036 -0.22 +0.00    +0.016 C 
DOCKED: ATOM     16  C   UNL d   1      60.050  33.226 -32.160 -0.19 +0.00    +0.011 C 
DOCKED: ATOM     17  C   UNL d   1      59.260  35.597 -31.839 -0.12 -0.01    +0.216 C 
DOCKED: ATOM     18  C   UNL d   1      60.185  34.502 -31.361 -0.15 +0.01    +0.096 C 
DOCKED: ENDROOT
DOCKED: TORSDOF 0
DOCKED: TER
DOCKED: ENDMDL
________________________________________________________________________________


	BEGINNING GENETIC ALGORITHM DOCKING 29 of 50
Run: 29 Seed: 792283576 953427212 [ Run 29 of 50 GA/GALS ]
Beginning GENETIC ALGORITHM (GA), with a maximum of 2500000 energy evaluations.

Final-Value: -4.516


	FINAL GENETIC ALGORITHM DOCKED STATE
	_______________________________________________


Detailed state:  trans 49.272 -0.415 4.183 quatxyzw 0.111199 0.375003 0.309313 0.866795 center 0.000 0.000 0.000 ntor 0
State:	 49.272  -0.415   4.183   0.223  0.752  0.620 59.823  

DOCKED: MODEL       29
DOCKED: USER    Run = 29
DOCKED: USER    DPF = D:/autoduck_test/CID91466_6n9g/CID91466_6n9g.dpf
DOCKED: USER  
DOCKED: USER    Estimated Free Energy of Binding    =   -4.52 kcal/mol  [=(1)+(2)+(3)-(4)]
DOCKED: USER    Estimated Inhibition Constant, Ki   =  489.53 uM (micromolar)  [Temperature = 298.15 K]
DOCKED: USER    
DOCKED: USER    (1) Final Intermolecular Energy     =   -4.52 kcal/mol
DOCKED: USER        vdW + Hbond + desolv Energy     =   -4.46 kcal/mol
DOCKED: USER        Electrostatic Energy            =   -0.06 kcal/mol
DOCKED: USER    (2) Final Total Internal Energy     =   +0.00 kcal/mol
DOCKED: USER    (3) Torsional Free Energy           =   +0.00 kcal/mol
DOCKED: USER    (4) Unbound System's Energy  [=(2)] =   +0.00 kcal/mol
DOCKED: USER    
DOCKED: USER    
DOCKED: USER    NEWDPF move CID_91466.pdbqt
DOCKED: USER    NEWDPF about 0.000000 0.000000 0.000000
DOCKED: USER    NEWDPF tran0 49.272364 -0.415263 4.182778
DOCKED: USER    NEWDPF quaternion0 0.111199 0.375003 0.309313 0.866795
DOCKED: USER    NEWDPF axisangle0 0.222993 0.752014 0.620282 59.823420
DOCKED: USER    NEWDPF quat0 0.222993 0.752014 0.620282 59.823420
DOCKED: USER  keepresnum = 1 
DOCKED: USER  
DOCKED: REMARK  0 active torsions:
DOCKED: REMARK  status: ('A' for Active; 'I' for Inactive)
DOCKED: USER                              x       y       z     vdW  Elec       q    Type
DOCKED: USER                           _______ _______ _______ _____ _____    ______ ____
DOCKED: ROOT
DOCKED: ATOM      1  O   UNL d   1      46.122  -0.721   2.124 -0.05 +0.08    -0.276 OA
DOCKED: ATOM      2  N   UNL d   1      50.277  -0.932   6.084 -0.12 +0.11    -0.299 N 
DOCKED: ATOM      3  N   UNL d   1      48.150  -0.290   3.182 +0.01 +0.10    -0.298 N 
DOCKED: ATOM      4  C   UNL d   1      50.486  -1.303   4.665 -0.25 -0.04    +0.066 C 
DOCKED: ATOM      5  C   UNL d   1      50.578  -0.055   3.746 -0.20 -0.01    +0.027 C 
DOCKED: ATOM      6  C   UNL d   1      49.367  -2.231   4.147 -0.31 -0.01    +0.024 C 
DOCKED: ATOM      7  C   UNL d   1      49.206   0.668   3.582 -0.13 -0.04    +0.081 C 
DOCKED: ATOM      8  C   UNL d   1      48.033  -1.488   4.013 -0.13 -0.02    +0.113 C 
DOCKED: ATOM      9  C   UNL d   1      51.704   0.857   4.260 -0.32 -0.00    +0.008 C 
DOCKED: ATOM     10  C   UNL d   1      49.228  -3.466   5.045 -0.49 -0.00    +0.008 C 
DOCKED: ATOM     11  C   UNL d   1      51.351  -0.051   6.575 -0.29 -0.04    +0.085 C 
DOCKED: ATOM     12  C   UNL d   1      50.202  -2.127   6.942 -0.43 -0.03    +0.085 C 
DOCKED: ATOM     13  C   UNL d   1      49.329   1.864   2.629 -0.23 -0.01    +0.023 C 
DOCKED: ATOM     14  C   UNL d   1      51.502   1.210   5.728 -0.31 -0.01    +0.016 C 
DOCKED: ATOM     15  C   UNL d   1      49.089  -3.081   6.513 -0.52 -0.01    +0.016 C 
DOCKED: ATOM     16  C   UNL d   1      47.959   2.379   2.238 -0.38 -0.01    +0.011 C 
DOCKED: ATOM     17  C   UNL d   1      47.097   0.012   2.314 -0.07 -0.08    +0.216 C 
DOCKED: ATOM     18  C   UNL d   1      47.223   1.281   1.504 -0.25 -0.04    +0.096 C 
DOCKED: ENDROOT
DOCKED: TORSDOF 0
DOCKED: TER
DOCKED: ENDMDL
________________________________________________________________________________


	BEGINNING GENETIC ALGORITHM DOCKING 30 of 50
Run: 30 Seed: 1243476658 1804145011 [ Run 30 of 50 GA/GALS ]
Beginning GENETIC ALGORITHM (GA), with a maximum of 2500000 energy evaluations.

Final-Value: -4.728


	FINAL GENETIC ALGORITHM DOCKED STATE
	_______________________________________________


Detailed state:  trans 22.488 72.548 -36.203 quatxyzw -0.860135 -0.250780 0.374536 -0.238748 center 0.000 0.000 0.000 ntor 0
State:	 22.488  72.548 -36.203  -0.886 -0.258  0.386 -152.375  

DOCKED: MODEL       30
DOCKED: USER    Run = 30
DOCKED: USER    DPF = D:/autoduck_test/CID91466_6n9g/CID91466_6n9g.dpf
DOCKED: USER  
DOCKED: USER    Estimated Free Energy of Binding    =   -4.73 kcal/mol  [=(1)+(2)+(3)-(4)]
DOCKED: USER    Estimated Inhibition Constant, Ki   =  342.35 uM (micromolar)  [Temperature = 298.15 K]
DOCKED: USER    
DOCKED: USER    (1) Final Intermolecular Energy     =   -4.73 kcal/mol
DOCKED: USER        vdW + Hbond + desolv Energy     =   -4.68 kcal/mol
DOCKED: USER        Electrostatic Energy            =   -0.05 kcal/mol
DOCKED: USER    (2) Final Total Internal Energy     =   +0.00 kcal/mol
DOCKED: USER    (3) Torsional Free Energy           =   +0.00 kcal/mol
DOCKED: USER    (4) Unbound System's Energy  [=(2)] =   +0.00 kcal/mol
DOCKED: USER    
DOCKED: USER    
DOCKED: USER    NEWDPF move CID_91466.pdbqt
DOCKED: USER    NEWDPF about 0.000000 0.000000 0.000000
DOCKED: USER    NEWDPF tran0 22.488012 72.547618 -36.202582
DOCKED: USER    NEWDPF quaternion0 -0.860135 -0.250780 0.374536 -0.238748
DOCKED: USER    NEWDPF axisangle0 -0.885749 -0.258248 0.385689 -152.374706
DOCKED: USER    NEWDPF quat0 -0.885749 -0.258248 0.385689 -152.374706
DOCKED: USER  keepresnum = 1 
DOCKED: USER  
DOCKED: REMARK  0 active torsions:
DOCKED: REMARK  status: ('A' for Active; 'I' for Inactive)
DOCKED: USER                              x       y       z     vdW  Elec       q    Type
DOCKED: USER                           _______ _______ _______ _____ _____    ______ ____
DOCKED: ROOT
DOCKED: ATOM      1  O   UNL d   1      19.923  72.503 -33.433 -0.25 +0.13    -0.276 OA
DOCKED: ATOM      2  N   UNL d   1      23.432  73.740 -37.807 -0.09 +0.20    -0.299 N 
DOCKED: ATOM      3  N   UNL d   1      21.507  72.199 -35.111 -0.09 +0.19    -0.298 N 
DOCKED: ATOM      4  C   UNL d   1      23.903  73.172 -36.523 -0.15 -0.04    +0.066 C 
DOCKED: ATOM      5  C   UNL d   1      23.580  71.658 -36.406 -0.28 -0.02    +0.027 C 
DOCKED: ATOM      6  C   UNL d   1      23.295  73.913 -35.313 -0.14 -0.01    +0.024 C 
DOCKED: ATOM      7  C   UNL d   1      22.055  71.385 -36.220 -0.25 -0.06    +0.081 C 
DOCKED: ATOM      8  C   UNL d   1      21.796  73.631 -35.173 -0.25 -0.06    +0.113 C 
DOCKED: ATOM      9  C   UNL d   1      24.199  70.924 -37.607 -0.43 -0.01    +0.008 C 
DOCKED: ATOM     10  C   UNL d   1      23.573  75.418 -35.406 -0.14 -0.00    +0.008 C 
DOCKED: ATOM     11  C   UNL d   1      24.020  73.033 -38.958 -0.31 -0.06    +0.085 C 
DOCKED: ATOM     12  C   UNL d   1      23.756  75.175 -37.905 -0.14 -0.05    +0.085 C 
DOCKED: ATOM     13  C   UNL d   1      21.783  69.883 -36.058 -0.45 -0.01    +0.023 C 
DOCKED: ATOM     14  C   UNL d   1      23.738  71.533 -38.925 -0.53 -0.01    +0.016 C 
DOCKED: ATOM     15  C   UNL d   1      23.157  75.985 -36.758 -0.16 -0.01    +0.016 C 
DOCKED: ATOM     16  C   UNL d   1      20.365  69.645 -35.584 -0.45 -0.01    +0.011 C 
DOCKED: ATOM     17  C   UNL d   1      20.506  71.769 -34.235 -0.23 -0.14    +0.216 C 
DOCKED: ATOM     18  C   UNL d   1      20.195  70.290 -34.228 -0.35 -0.08    +0.096 C 
DOCKED: ENDROOT
DOCKED: TORSDOF 0
DOCKED: TER
DOCKED: ENDMDL
________________________________________________________________________________


	BEGINNING GENETIC ALGORITHM DOCKING 31 of 50
Run: 31 Seed: 784414557 1516308124 [ Run 31 of 50 GA/GALS ]
Beginning GENETIC ALGORITHM (GA), with a maximum of 2500000 energy evaluations.

Final-Value: -4.807


	FINAL GENETIC ALGORITHM DOCKED STATE
	_______________________________________________


Detailed state:  trans 36.642 -18.830 2.038 quatxyzw -0.059668 0.876248 0.418159 -0.231889 center 0.000 0.000 0.000 ntor 0
State:	 36.642 -18.830   2.038  -0.061  0.901  0.430 -153.183  

DOCKED: MODEL       31
DOCKED: USER    Run = 31
DOCKED: USER    DPF = D:/autoduck_test/CID91466_6n9g/CID91466_6n9g.dpf
DOCKED: USER  
DOCKED: USER    Estimated Free Energy of Binding    =   -4.81 kcal/mol  [=(1)+(2)+(3)-(4)]
DOCKED: USER    Estimated Inhibition Constant, Ki   =  299.45 uM (micromolar)  [Temperature = 298.15 K]
DOCKED: USER    
DOCKED: USER    (1) Final Intermolecular Energy     =   -4.81 kcal/mol
DOCKED: USER        vdW + Hbond + desolv Energy     =   -4.89 kcal/mol
DOCKED: USER        Electrostatic Energy            =   +0.08 kcal/mol
DOCKED: USER    (2) Final Total Internal Energy     =   +0.00 kcal/mol
DOCKED: USER    (3) Torsional Free Energy           =   +0.00 kcal/mol
DOCKED: USER    (4) Unbound System's Energy  [=(2)] =   +0.00 kcal/mol
DOCKED: USER    
DOCKED: USER    
DOCKED: USER    NEWDPF move CID_91466.pdbqt
DOCKED: USER    NEWDPF about 0.000000 0.000000 0.000000
DOCKED: USER    NEWDPF tran0 36.642329 -18.830080 2.037950
DOCKED: USER    NEWDPF quaternion0 -0.059668 0.876248 0.418159 -0.231889
DOCKED: USER    NEWDPF axisangle0 -0.061340 0.900802 0.429876 -153.183383
DOCKED: USER    NEWDPF quat0 -0.061340 0.900802 0.429876 -153.183383
DOCKED: USER  keepresnum = 1 
DOCKED: USER  
DOCKED: REMARK  0 active torsions:
DOCKED: REMARK  status: ('A' for Active; 'I' for Inactive)
DOCKED: USER                              x       y       z     vdW  Elec       q    Type
DOCKED: USER                           _______ _______ _______ _____ _____    ______ ____
DOCKED: ROOT
DOCKED: ATOM      1  O   UNL d   1      40.077 -20.352   1.658 -0.49 +0.32    -0.276 OA
DOCKED: ATOM      2  N   UNL d   1      34.853 -18.060   0.992 -0.16 +0.20    -0.299 N 
DOCKED: ATOM      3  N   UNL d   1      38.047 -19.353   2.208 -0.17 +0.34    -0.298 N 
DOCKED: ATOM      4  C   UNL d   1      35.124 -19.227   1.863 -0.17 -0.06    +0.066 C 
DOCKED: ATOM      5  C   UNL d   1      35.810 -18.812   3.192 -0.16 -0.02    +0.027 C 
DOCKED: ATOM      6  C   UNL d   1      35.998 -20.280   1.151 -0.27 -0.03    +0.024 C 
DOCKED: ATOM      7  C   UNL d   1      37.285 -18.348   2.984 -0.24 -0.07    +0.081 C 
DOCKED: ATOM      8  C   UNL d   1      37.434 -19.783   0.952 -0.23 -0.16    +0.113 C 
DOCKED: ATOM      9  C   UNL d   1      34.927 -17.772   3.903 -0.11 -0.00    +0.008 C 
DOCKED: ATOM     10  C   UNL d   1      35.364 -20.698  -0.182 -0.34 -0.01    +0.008 C 
DOCKED: ATOM     11  C   UNL d   1      34.014 -17.060   1.675 -0.17 -0.05    +0.085 C 
DOCKED: ATOM     12  C   UNL d   1      34.193 -18.471  -0.260 -0.27 -0.07    +0.085 C 
DOCKED: ATOM     13  C   UNL d   1      37.943 -17.996   4.325 -0.26 -0.01    +0.023 C 
DOCKED: ATOM     14  C   UNL d   1      34.625 -16.589   2.992 -0.25 -0.01    +0.016 C 
DOCKED: ATOM     15  C   UNL d   1      35.017 -19.490  -1.043 -0.53 -0.01    +0.016 C 
DOCKED: ATOM     16  C   UNL d   1      39.440 -17.837   4.160 -0.37 -0.01    +0.011 C 
DOCKED: ATOM     17  C   UNL d   1      39.396 -19.655   2.416 -0.28 -0.21    +0.216 C 
DOCKED: ATOM     18  C   UNL d   1      40.017 -19.156   3.700 -0.42 -0.05    +0.096 C 
DOCKED: ENDROOT
DOCKED: TORSDOF 0
DOCKED: TER
DOCKED: ENDMDL
________________________________________________________________________________


	BEGINNING GENETIC ALGORITHM DOCKING 32 of 50
Run: 32 Seed: 236119030 543299417 [ Run 32 of 50 GA/GALS ]
Beginning GENETIC ALGORITHM (GA), with a maximum of 2500000 energy evaluations.

Final-Value: -4.024


	FINAL GENETIC ALGORITHM DOCKED STATE
	_______________________________________________


Detailed state:  trans 19.118 4.384 -22.939 quatxyzw -0.025646 -0.186829 -0.422820 0.886375 center 0.000 0.000 0.000 ntor 0
State:	 19.118   4.384 -22.939  -0.055 -0.404 -0.913 55.158  

DOCKED: MODEL       32
DOCKED: USER    Run = 32
DOCKED: USER    DPF = D:/autoduck_test/CID91466_6n9g/CID91466_6n9g.dpf
DOCKED: USER  
DOCKED: USER    Estimated Free Energy of Binding    =   -4.02 kcal/mol  [=(1)+(2)+(3)-(4)]
DOCKED: USER    Estimated Inhibition Constant, Ki   =    1.12 mM (millimolar)  [Temperature = 298.15 K]
DOCKED: USER    
DOCKED: USER    (1) Final Intermolecular Energy     =   -4.02 kcal/mol
DOCKED: USER        vdW + Hbond + desolv Energy     =   -4.03 kcal/mol
DOCKED: USER        Electrostatic Energy            =   +0.01 kcal/mol
DOCKED: USER    (2) Final Total Internal Energy     =   +0.00 kcal/mol
DOCKED: USER    (3) Torsional Free Energy           =   +0.00 kcal/mol
DOCKED: USER    (4) Unbound System's Energy  [=(2)] =   +0.00 kcal/mol
DOCKED: USER    
DOCKED: USER    
DOCKED: USER    NEWDPF move CID_91466.pdbqt
DOCKED: USER    NEWDPF about 0.000000 0.000000 0.000000
DOCKED: USER    NEWDPF tran0 19.117527 4.384430 -22.939269
DOCKED: USER    NEWDPF quaternion0 -0.025646 -0.186829 -0.422820 0.886375
DOCKED: USER    NEWDPF axisangle0 -0.055395 -0.403546 -0.913281 55.157679
DOCKED: USER    NEWDPF quat0 -0.055395 -0.403546 -0.913281 55.157679
DOCKED: USER  keepresnum = 1 
DOCKED: USER  
DOCKED: REMARK  0 active torsions:
DOCKED: REMARK  status: ('A' for Active; 'I' for Inactive)
DOCKED: USER                              x       y       z     vdW  Elec       q    Type
DOCKED: USER                           _______ _______ _______ _____ _____    ______ ____
DOCKED: ROOT
DOCKED: ATOM      1  O   UNL d   1      19.175   0.679 -22.218 -0.43 +0.10    -0.276 OA
DOCKED: ATOM      2  N   UNL d   1      20.303   6.247 -23.060 -0.19 +0.10    -0.299 N 
DOCKED: ATOM      3  N   UNL d   1      18.809   2.939 -22.635 -0.06 +0.11    -0.298 N 
DOCKED: ATOM      4  C   UNL d   1      19.593   5.403 -24.049 -0.27 -0.02    +0.066 C 
DOCKED: ATOM      5  C   UNL d   1      18.123   5.132 -23.631 -0.22 -0.01    +0.027 C 
DOCKED: ATOM      6  C   UNL d   1      20.312   4.055 -24.270 -0.25 -0.01    +0.024 C 
DOCKED: ATOM      7  C   UNL d   1      18.018   4.170 -22.407 -0.13 -0.02    +0.081 C 
DOCKED: ATOM      8  C   UNL d   1      20.198   3.145 -23.042 -0.21 -0.05    +0.113 C 
DOCKED: ATOM      9  C   UNL d   1      17.410   6.478 -23.426 -0.26 -0.00    +0.008 C 
DOCKED: ATOM     10  C   UNL d   1      21.778   4.281 -24.661 -0.37 -0.00    +0.008 C 
DOCKED: ATOM     11  C   UNL d   1      19.616   7.534 -22.858 -0.17 -0.03    +0.085 C 
DOCKED: ATOM     12  C   UNL d   1      21.693   6.502 -23.478 -0.48 -0.02    +0.085 C 
DOCKED: ATOM     13  C   UNL d   1      16.550   3.888 -22.058 -0.07 -0.01    +0.023 C 
DOCKED: ATOM     14  C   UNL d   1      18.161   7.356 -22.433 -0.24 -0.00    +0.016 C 
DOCKED: ATOM     15  C   UNL d   1      22.484   5.212 -23.682 -0.43 -0.00    +0.016 C 
DOCKED: ATOM     16  C   UNL d   1      16.446   2.738 -21.078 -0.07 -0.00    +0.011 C 
DOCKED: ATOM     17  C   UNL d   1      18.437   1.667 -22.191 -0.12 -0.08    +0.216 C 
DOCKED: ATOM     18  C   UNL d   1      17.008   1.496 -21.731 -0.07 -0.03    +0.096 C 
DOCKED: ENDROOT
DOCKED: TORSDOF 0
DOCKED: TER
DOCKED: ENDMDL
________________________________________________________________________________


	BEGINNING GENETIC ALGORITHM DOCKING 33 of 50
Run: 33 Seed: 1175529174 356865052 [ Run 33 of 50 GA/GALS ]
Beginning GENETIC ALGORITHM (GA), with a maximum of 2500000 energy evaluations.

Final-Value: -3.999


	FINAL GENETIC ALGORITHM DOCKED STATE
	_______________________________________________


Detailed state:  trans 23.412 27.778 0.581 quatxyzw -0.088860 0.560295 -0.422499 0.706872 center 0.000 0.000 0.000 ntor 0
State:	 23.412  27.778   0.581  -0.126  0.792 -0.597 90.038  

DOCKED: MODEL       33
DOCKED: USER    Run = 33
DOCKED: USER    DPF = D:/autoduck_test/CID91466_6n9g/CID91466_6n9g.dpf
DOCKED: USER  
DOCKED: USER    Estimated Free Energy of Binding    =   -4.00 kcal/mol  [=(1)+(2)+(3)-(4)]
DOCKED: USER    Estimated Inhibition Constant, Ki   =    1.17 mM (millimolar)  [Temperature = 298.15 K]
DOCKED: USER    
DOCKED: USER    (1) Final Intermolecular Energy     =   -4.00 kcal/mol
DOCKED: USER        vdW + Hbond + desolv Energy     =   -3.97 kcal/mol
DOCKED: USER        Electrostatic Energy            =   -0.03 kcal/mol
DOCKED: USER    (2) Final Total Internal Energy     =   +0.00 kcal/mol
DOCKED: USER    (3) Torsional Free Energy           =   +0.00 kcal/mol
DOCKED: USER    (4) Unbound System's Energy  [=(2)] =   +0.00 kcal/mol
DOCKED: USER    
DOCKED: USER    
DOCKED: USER    NEWDPF move CID_91466.pdbqt
DOCKED: USER    NEWDPF about 0.000000 0.000000 0.000000
DOCKED: USER    NEWDPF tran0 23.411765 27.778159 0.580639
DOCKED: USER    NEWDPF quaternion0 -0.088860 0.560295 -0.422499 0.706872
DOCKED: USER    NEWDPF axisangle0 -0.125625 0.792114 -0.597306 90.038104
DOCKED: USER    NEWDPF quat0 -0.125625 0.792114 -0.597306 90.038104
DOCKED: USER  keepresnum = 1 
DOCKED: USER  
DOCKED: REMARK  0 active torsions:
DOCKED: REMARK  status: ('A' for Active; 'I' for Inactive)
DOCKED: USER                              x       y       z     vdW  Elec       q    Type
DOCKED: USER                           _______ _______ _______ _____ _____    ______ ____
DOCKED: ROOT
DOCKED: ATOM      1  O   UNL d   1      24.754  24.695  -1.136 -0.32 +0.09    -0.276 OA
DOCKED: ATOM      2  N   UNL d   1      22.871  28.712   2.510 -0.20 +0.14    -0.299 N 
DOCKED: ATOM      3  N   UNL d   1      23.826  26.692  -0.381 -0.08 +0.13    -0.298 N 
DOCKED: ATOM      4  C   UNL d   1      23.917  28.965   1.493 -0.15 -0.03    +0.066 C 
DOCKED: ATOM      5  C   UNL d   1      23.318  29.102   0.067 -0.15 -0.01    +0.027 C 
DOCKED: ATOM      6  C   UNL d   1      24.987  27.852   1.486 -0.16 -0.01    +0.024 C 
DOCKED: ATOM      7  C   UNL d   1      22.791  27.745  -0.493 -0.15 -0.04    +0.081 C 
DOCKED: ATOM      8  C   UNL d   1      24.427  26.533   0.943 -0.14 -0.04    +0.113 C 
DOCKED: ATOM      9  C   UNL d   1      22.263  30.220   0.078 -0.24 -0.00    +0.008 C 
DOCKED: ATOM     10  C   UNL d   1      25.586  27.669   2.886 -0.25 -0.00    +0.008 C 
DOCKED: ATOM     11  C   UNL d   1      21.856  29.780   2.516 -0.28 -0.05    +0.085 C 
DOCKED: ATOM     12  C   UNL d   1      23.456  28.595   3.858 -0.37 -0.04    +0.085 C 
DOCKED: ATOM     13  C   UNL d   1      22.255  27.913  -1.921 -0.20 -0.01    +0.023 C 
DOCKED: ATOM     14  C   UNL d   1      21.208  29.974   1.147 +0.00 -0.01    +0.016 C 
DOCKED: ATOM     15  C   UNL d   1      24.502  27.486   3.942 -0.47 -0.01    +0.016 C 
DOCKED: ATOM     16  C   UNL d   1      22.024  26.563  -2.568 -0.26 -0.01    +0.011 C 
DOCKED: ATOM     17  C   UNL d   1      24.021  25.672  -1.316 -0.25 -0.09    +0.216 C 
DOCKED: ATOM     18  C   UNL d   1      23.348  25.839  -2.659 -0.30 -0.04    +0.096 C 
DOCKED: ENDROOT
DOCKED: TORSDOF 0
DOCKED: TER
DOCKED: ENDMDL
________________________________________________________________________________


	BEGINNING GENETIC ALGORITHM DOCKING 34 of 50
Run: 34 Seed: 665153158 1632889027 [ Run 34 of 50 GA/GALS ]
Beginning GENETIC ALGORITHM (GA), with a maximum of 2500000 energy evaluations.

Final-Value: -4.642


	FINAL GENETIC ALGORITHM DOCKED STATE
	_______________________________________________


Detailed state:  trans 29.293 48.437 -32.743 quatxyzw -0.147378 0.984296 -0.057467 0.078355 center 0.000 0.000 0.000 ntor 0
State:	 29.293  48.437 -32.743  -0.148  0.987 -0.058 171.012  

DOCKED: MODEL       34
DOCKED: USER    Run = 34
DOCKED: USER    DPF = D:/autoduck_test/CID91466_6n9g/CID91466_6n9g.dpf
DOCKED: USER  
DOCKED: USER    Estimated Free Energy of Binding    =   -4.64 kcal/mol  [=(1)+(2)+(3)-(4)]
DOCKED: USER    Estimated Inhibition Constant, Ki   =  395.49 uM (micromolar)  [Temperature = 298.15 K]
DOCKED: USER    
DOCKED: USER    (1) Final Intermolecular Energy     =   -4.64 kcal/mol
DOCKED: USER        vdW + Hbond + desolv Energy     =   -4.62 kcal/mol
DOCKED: USER        Electrostatic Energy            =   -0.02 kcal/mol
DOCKED: USER    (2) Final Total Internal Energy     =   +0.00 kcal/mol
DOCKED: USER    (3) Torsional Free Energy           =   +0.00 kcal/mol
DOCKED: USER    (4) Unbound System's Energy  [=(2)] =   +0.00 kcal/mol
DOCKED: USER    
DOCKED: USER    
DOCKED: USER    NEWDPF move CID_91466.pdbqt
DOCKED: USER    NEWDPF about 0.000000 0.000000 0.000000
DOCKED: USER    NEWDPF tran0 29.292641 48.437030 -32.743408
DOCKED: USER    NEWDPF quaternion0 -0.147378 0.984296 -0.057467 0.078355
DOCKED: USER    NEWDPF axisangle0 -0.147833 0.987331 -0.057644 171.011910
DOCKED: USER    NEWDPF quat0 -0.147833 0.987331 -0.057644 171.011910
DOCKED: USER  keepresnum = 1 
DOCKED: USER  
DOCKED: REMARK  0 active torsions:
DOCKED: REMARK  status: ('A' for Active; 'I' for Inactive)
DOCKED: USER                              x       y       z     vdW  Elec       q    Type
DOCKED: USER                           _______ _______ _______ _____ _____    ______ ____
DOCKED: ROOT
DOCKED: ATOM      1  O   UNL d   1      32.770  47.086 -33.321 -0.21 +0.12    -0.276 OA
DOCKED: ATOM      2  N   UNL d   1      27.123  48.045 -32.911 -0.19 +0.13    -0.299 N 
DOCKED: ATOM      3  N   UNL d   1      30.773  48.216 -32.931 -0.08 +0.11    -0.298 N 
DOCKED: ATOM      4  C   UNL d   1      28.061  48.220 -31.779 -0.19 -0.03    +0.066 C 
DOCKED: ATOM      5  C   UNL d   1      28.896  49.522 -31.912 -0.17 -0.01    +0.027 C 
DOCKED: ATOM      6  C   UNL d   1      29.019  47.017 -31.641 -0.12 -0.01    +0.024 C 
DOCKED: ATOM      7  C   UNL d   1      29.950  49.441 -33.058 -0.22 -0.03    +0.081 C 
DOCKED: ATOM      8  C   UNL d   1      30.029  46.964 -32.792 -0.17 -0.05    +0.113 C 
DOCKED: ATOM      9  C   UNL d   1      27.936  50.716 -32.035 -0.31 -0.00    +0.008 C 
DOCKED: ATOM     10  C   UNL d   1      28.231  45.707 -31.531 -0.16 -0.00    +0.008 C 
DOCKED: ATOM     11  C   UNL d   1      26.207  49.193 -33.034 -0.35 -0.05    +0.085 C 
DOCKED: ATOM     12  C   UNL d   1      26.333  46.810 -32.763 -0.35 -0.03    +0.085 C 
DOCKED: ATOM     13  C   UNL d   1      30.787  50.725 -33.125 -0.29 -0.01    +0.023 C 
DOCKED: ATOM     14  C   UNL d   1      26.951  50.517 -33.181 -0.49 -0.01    +0.016 C 
DOCKED: ATOM     15  C   UNL d   1      27.212  45.567 -32.656 -0.34 -0.01    +0.016 C 
DOCKED: ATOM     16  C   UNL d   1      31.990  50.534 -34.025 -0.46 -0.00    +0.011 C 
DOCKED: ATOM     17  C   UNL d   1      32.131  48.140 -33.251 -0.20 -0.09    +0.216 C 
DOCKED: ATOM     18  C   UNL d   1      32.863  49.448 -33.438 -0.32 -0.04    +0.096 C 
DOCKED: ENDROOT
DOCKED: TORSDOF 0
DOCKED: TER
DOCKED: ENDMDL
________________________________________________________________________________


	BEGINNING GENETIC ALGORITHM DOCKING 35 of 50
Run: 35 Seed: 1599222318 810737058 [ Run 35 of 50 GA/GALS ]
Beginning GENETIC ALGORITHM (GA), with a maximum of 2500000 energy evaluations.

Final-Value: -5.043


	FINAL GENETIC ALGORITHM DOCKED STATE
	_______________________________________________


Detailed state:  trans 33.749 -23.714 -9.262 quatxyzw -0.661385 0.719364 0.010073 0.212093 center 0.000 0.000 0.000 ntor 0
State:	 33.749 -23.714  -9.262  -0.677  0.736  0.010 155.510  

DOCKED: MODEL       35
DOCKED: USER    Run = 35
DOCKED: USER    DPF = D:/autoduck_test/CID91466_6n9g/CID91466_6n9g.dpf
DOCKED: USER  
DOCKED: USER    Estimated Free Energy of Binding    =   -5.04 kcal/mol  [=(1)+(2)+(3)-(4)]
DOCKED: USER    Estimated Inhibition Constant, Ki   =  201.27 uM (micromolar)  [Temperature = 298.15 K]
DOCKED: USER    
DOCKED: USER    (1) Final Intermolecular Energy     =   -5.04 kcal/mol
DOCKED: USER        vdW + Hbond + desolv Energy     =   -4.94 kcal/mol
DOCKED: USER        Electrostatic Energy            =   -0.10 kcal/mol
DOCKED: USER    (2) Final Total Internal Energy     =   +0.00 kcal/mol
DOCKED: USER    (3) Torsional Free Energy           =   +0.00 kcal/mol
DOCKED: USER    (4) Unbound System's Energy  [=(2)] =   +0.00 kcal/mol
DOCKED: USER    
DOCKED: USER    
DOCKED: USER    NEWDPF move CID_91466.pdbqt
DOCKED: USER    NEWDPF about 0.000000 0.000000 0.000000
DOCKED: USER    NEWDPF tran0 33.749226 -23.714029 -9.262060
DOCKED: USER    NEWDPF quaternion0 -0.661385 0.719364 0.010073 0.212093
DOCKED: USER    NEWDPF axisangle0 -0.676783 0.736111 0.010308 155.509892
DOCKED: USER    NEWDPF quat0 -0.676783 0.736111 0.010308 155.509892
DOCKED: USER  keepresnum = 1 
DOCKED: USER  
DOCKED: REMARK  0 active torsions:
DOCKED: REMARK  status: ('A' for Active; 'I' for Inactive)
DOCKED: USER                              x       y       z     vdW  Elec       q    Type
DOCKED: USER                           _______ _______ _______ _____ _____    ______ ____
DOCKED: ROOT
DOCKED: ATOM      1  O   UNL d   1      35.920 -21.200 -11.057 -0.63 -0.10    -0.276 OA
DOCKED: ATOM      2  N   UNL d   1      33.233 -25.851  -9.024 +0.01 +0.05    -0.299 N 
DOCKED: ATOM      3  N   UNL d   1      34.396 -22.489  -9.859 -0.14 -0.01    -0.298 N 
DOCKED: ATOM      4  C   UNL d   1      33.868 -24.833  -8.154 -0.26 +0.00    +0.066 C 
DOCKED: ATOM      5  C   UNL d   1      33.014 -23.541  -8.056 -0.35 +0.00    +0.027 C 
DOCKED: ATOM      6  C   UNL d   1      35.284 -24.467  -8.644 -0.43 +0.00    +0.024 C 
DOCKED: ATOM      7  C   UNL d   1      33.013 -22.723  -9.384 -0.24 -0.01    +0.081 C 
DOCKED: ATOM      8  C   UNL d   1      35.242 -23.678  -9.957 -0.30 +0.01    +0.113 C 
DOCKED: ATOM      9  C   UNL d   1      31.608 -23.911  -7.555 -0.24 -0.00    +0.008 C 
DOCKED: ATOM     10  C   UNL d   1      36.153 -25.724  -8.777 -0.55 -0.00    +0.008 C 
DOCKED: ATOM     11  C   UNL d   1      31.884 -26.201  -8.548 -0.04 -0.01    +0.085 C 
DOCKED: ATOM     12  C   UNL d   1      34.052 -27.074  -9.097 -0.13 -0.02    +0.085 C 
DOCKED: ATOM     13  C   UNL d   1      32.201 -21.430  -9.231 -0.33 -0.01    +0.023 C 
DOCKED: ATOM     14  C   UNL d   1      30.973 -24.981  -8.433 -0.09 -0.00    +0.016 C 
DOCKED: ATOM     15  C   UNL d   1      35.464 -26.798  -9.610 -0.32 -0.01    +0.016 C 
DOCKED: ATOM     16  C   UNL d   1      32.444 -20.504 -10.405 -0.39 -0.00    +0.011 C 
DOCKED: ATOM     17  C   UNL d   1      34.825 -21.324 -10.501 -0.23 +0.02    +0.216 C 
DOCKED: ATOM     18  C   UNL d   1      33.908 -20.126 -10.425 -0.28 +0.00    +0.096 C 
DOCKED: ENDROOT
DOCKED: TORSDOF 0
DOCKED: TER
DOCKED: ENDMDL
________________________________________________________________________________


	BEGINNING GENETIC ALGORITHM DOCKING 36 of 50
Run: 36 Seed: 1553190373 2065638203 [ Run 36 of 50 GA/GALS ]
Beginning GENETIC ALGORITHM (GA), with a maximum of 2500000 energy evaluations.

Final-Value: -3.807


	FINAL GENETIC ALGORITHM DOCKED STATE
	_______________________________________________


Detailed state:  trans 49.994 0.576 1.968 quatxyzw 0.728250 -0.145329 0.055598 -0.667413 center 0.000 0.000 0.000 ntor 0
State:	 49.994   0.576   1.968   0.978 -0.195  0.075 -96.265  

DOCKED: MODEL       36
DOCKED: USER    Run = 36
DOCKED: USER    DPF = D:/autoduck_test/CID91466_6n9g/CID91466_6n9g.dpf
DOCKED: USER  
DOCKED: USER    Estimated Free Energy of Binding    =   -3.81 kcal/mol  [=(1)+(2)+(3)-(4)]
DOCKED: USER    Estimated Inhibition Constant, Ki   =    1.62 mM (millimolar)  [Temperature = 298.15 K]
DOCKED: USER    
DOCKED: USER    (1) Final Intermolecular Energy     =   -3.81 kcal/mol
DOCKED: USER        vdW + Hbond + desolv Energy     =   -3.78 kcal/mol
DOCKED: USER        Electrostatic Energy            =   -0.03 kcal/mol
DOCKED: USER    (2) Final Total Internal Energy     =   +0.00 kcal/mol
DOCKED: USER    (3) Torsional Free Energy           =   +0.00 kcal/mol
DOCKED: USER    (4) Unbound System's Energy  [=(2)] =   +0.00 kcal/mol
DOCKED: USER    
DOCKED: USER    
DOCKED: USER    NEWDPF move CID_91466.pdbqt
DOCKED: USER    NEWDPF about 0.000000 0.000000 0.000000
DOCKED: USER    NEWDPF tran0 49.993868 0.575730 1.967662
DOCKED: USER    NEWDPF quaternion0 0.728250 -0.145329 0.055598 -0.667413
DOCKED: USER    NEWDPF axisangle0 0.977927 -0.195154 0.074659 -96.264632
DOCKED: USER    NEWDPF quat0 0.977927 -0.195154 0.074659 -96.264632
DOCKED: USER  keepresnum = 1 
DOCKED: USER  
DOCKED: REMARK  0 active torsions:
DOCKED: REMARK  status: ('A' for Active; 'I' for Inactive)
DOCKED: USER                              x       y       z     vdW  Elec       q    Type
DOCKED: USER                           _______ _______ _______ _____ _____    ______ ____
DOCKED: ROOT
DOCKED: ATOM      1  O   UNL d   1      47.755   0.871  -1.058 -0.22 +0.07    -0.276 OA
DOCKED: ATOM      2  N   UNL d   1      51.879  -0.247   2.779 -0.13 +0.11    -0.299 N 
DOCKED: ATOM      3  N   UNL d   1      48.873   0.795   0.982 -0.04 +0.08    -0.298 N 
DOCKED: ATOM      4  C   UNL d   1      51.379   1.119   2.498 -0.26 -0.02    +0.066 C 
DOCKED: ATOM      5  C   UNL d   1      49.991   1.373   3.146 -0.23 -0.02    +0.027 C 
DOCKED: ATOM      6  C   UNL d   1      51.286   1.392   0.982 -0.28 +0.00    +0.024 C 
DOCKED: ATOM      7  C   UNL d   1      48.850   0.574   2.446 -0.11 -0.03    +0.081 C 
DOCKED: ATOM      8  C   UNL d   1      50.163   0.578   0.329 -0.13 -0.02    +0.113 C 
DOCKED: ATOM      9  C   UNL d   1      50.095   1.113   4.658 -0.17 -0.01    +0.008 C 
DOCKED: ATOM     10  C   UNL d   1      52.634   1.127   0.301 -0.25 +0.00    +0.008 C 
DOCKED: ATOM     11  C   UNL d   1      51.971  -0.499   4.228 -0.31 -0.05    +0.085 C 
DOCKED: ATOM     12  C   UNL d   1      53.201  -0.466   2.165 -0.33 -0.02    +0.085 C 
DOCKED: ATOM     13  C   UNL d   1      47.489   0.891   3.083 -0.19 -0.01    +0.023 C 
DOCKED: ATOM     14  C   UNL d   1      50.641  -0.281   4.942 -0.25 -0.01    +0.016 C 
DOCKED: ATOM     15  C   UNL d   1      53.182  -0.250   0.654 -0.32 -0.00    +0.016 C 
DOCKED: ATOM     16  C   UNL d   1      46.361   0.356   2.226 -0.18 -0.00    +0.011 C 
DOCKED: ATOM     17  C   UNL d   1      47.733   0.870   0.176 -0.18 -0.06    +0.216 C 
DOCKED: ATOM     18  C   UNL d   1      46.409   1.045   0.881 -0.19 -0.04    +0.096 C 
DOCKED: ENDROOT
DOCKED: TORSDOF 0
DOCKED: TER
DOCKED: ENDMDL
________________________________________________________________________________


	BEGINNING GENETIC ALGORITHM DOCKING 37 of 50
Run: 37 Seed: 1626428902 280951053 [ Run 37 of 50 GA/GALS ]
Beginning GENETIC ALGORITHM (GA), with a maximum of 2500000 energy evaluations.

Final-Value: -4.088


	FINAL GENETIC ALGORITHM DOCKED STATE
	_______________________________________________


Detailed state:  trans 25.343 74.770 -62.381 quatxyzw -0.479841 -0.799164 -0.361947 -0.009100 center 0.000 0.000 0.000 ntor 0
State:	 25.343  74.770 -62.381  -0.480 -0.799 -0.362 -178.957  

DOCKED: MODEL       37
DOCKED: USER    Run = 37
DOCKED: USER    DPF = D:/autoduck_test/CID91466_6n9g/CID91466_6n9g.dpf
DOCKED: USER  
DOCKED: USER    Estimated Free Energy of Binding    =   -4.09 kcal/mol  [=(1)+(2)+(3)-(4)]
DOCKED: USER    Estimated Inhibition Constant, Ki   =    1.01 mM (millimolar)  [Temperature = 298.15 K]
DOCKED: USER    
DOCKED: USER    (1) Final Intermolecular Energy     =   -4.09 kcal/mol
DOCKED: USER        vdW + Hbond + desolv Energy     =   -4.05 kcal/mol
DOCKED: USER        Electrostatic Energy            =   -0.04 kcal/mol
DOCKED: USER    (2) Final Total Internal Energy     =   +0.00 kcal/mol
DOCKED: USER    (3) Torsional Free Energy           =   +0.00 kcal/mol
DOCKED: USER    (4) Unbound System's Energy  [=(2)] =   +0.00 kcal/mol
DOCKED: USER    
DOCKED: USER    
DOCKED: USER    NEWDPF move CID_91466.pdbqt
DOCKED: USER    NEWDPF about 0.000000 0.000000 0.000000
DOCKED: USER    NEWDPF tran0 25.343454 74.769922 -62.381047
DOCKED: USER    NEWDPF quaternion0 -0.479841 -0.799164 -0.361947 -0.009100
DOCKED: USER    NEWDPF axisangle0 -0.479861 -0.799197 -0.361962 -178.957214
DOCKED: USER    NEWDPF quat0 -0.479861 -0.799197 -0.361962 -178.957214
DOCKED: USER  keepresnum = 1 
DOCKED: USER  
DOCKED: REMARK  0 active torsions:
DOCKED: REMARK  status: ('A' for Active; 'I' for Inactive)
DOCKED: USER                              x       y       z     vdW  Elec       q    Type
DOCKED: USER                           _______ _______ _______ _____ _____    ______ ____
DOCKED: ROOT
DOCKED: ATOM      1  O   UNL d   1      25.296  72.016 -64.964 -0.15 +0.15    -0.276 OA
DOCKED: ATOM      2  N   UNL d   1      24.592  76.774 -61.825 -0.08 +0.06    -0.299 N 
DOCKED: ATOM      3  N   UNL d   1      25.593  73.560 -63.247 -0.10 +0.19    -0.298 N 
DOCKED: ATOM      4  C   UNL d   1      24.403  75.408 -61.284 -0.37 -0.02    +0.066 C 
DOCKED: ATOM      5  C   UNL d   1      25.757  74.695 -61.022 -0.42 -0.02    +0.027 C 
DOCKED: ATOM      6  C   UNL d   1      23.547  74.534 -62.225 -0.36 -0.01    +0.024 C 
DOCKED: ATOM      7  C   UNL d   1      26.494  74.308 -62.341 -0.20 -0.06    +0.081 C 
DOCKED: ATOM      8  C   UNL d   1      24.300  74.188 -63.515 -0.20 -0.05    +0.113 C 
DOCKED: ATOM      9  C   UNL d   1      26.599  75.564 -60.073 -0.38 -0.00    +0.008 C 
DOCKED: ATOM     10  C   UNL d   1      22.208  75.217 -62.528 -0.28 -0.00    +0.008 C 
DOCKED: ATOM     11  C   UNL d   1      25.405  77.604 -60.919 -0.17 -0.02    +0.085 C 
DOCKED: ATOM     12  C   UNL d   1      23.297  77.438 -62.058 -0.19 +0.00    +0.085 C 
DOCKED: ATOM     13  C   UNL d   1      27.801  73.563 -62.039 -0.25 -0.03    +0.023 C 
DOCKED: ATOM     14  C   UNL d   1      26.763  76.977 -60.617 -0.19 -0.01    +0.016 C 
DOCKED: ATOM     15  C   UNL d   1      22.404  76.649 -63.012 -0.17 -0.00    +0.016 C 
DOCKED: ATOM     16  C   UNL d   1      28.359  72.932 -63.298 -0.16 -0.01    +0.011 C 
DOCKED: ATOM     17  C   UNL d   1      26.001  72.515 -64.081 -0.16 -0.14    +0.216 C 
DOCKED: ATOM     18  C   UNL d   1      27.362  71.918 -63.812 -0.21 -0.08    +0.096 C 
DOCKED: ENDROOT
DOCKED: TORSDOF 0
DOCKED: TER
DOCKED: ENDMDL
________________________________________________________________________________


	BEGINNING GENETIC ALGORITHM DOCKING 38 of 50
Run: 38 Seed: 1182876038 397630274 [ Run 38 of 50 GA/GALS ]
Beginning GENETIC ALGORITHM (GA), with a maximum of 2500000 energy evaluations.

Final-Value: -2.838


	FINAL GENETIC ALGORITHM DOCKED STATE
	_______________________________________________


Detailed state:  trans 9.383 77.658 -57.096 quatxyzw -0.548122 0.240446 -0.798868 0.059643 center 0.000 0.000 0.000 ntor 0
State:	  9.383  77.658 -57.096  -0.549  0.241 -0.800 173.161  

DOCKED: MODEL       38
DOCKED: USER    Run = 38
DOCKED: USER    DPF = D:/autoduck_test/CID91466_6n9g/CID91466_6n9g.dpf
DOCKED: USER  
DOCKED: USER    Estimated Free Energy of Binding    =   -2.84 kcal/mol  [=(1)+(2)+(3)-(4)]
DOCKED: USER    Estimated Inhibition Constant, Ki   =    8.31 mM (millimolar)  [Temperature = 298.15 K]
DOCKED: USER    
DOCKED: USER    (1) Final Intermolecular Energy     =   -2.84 kcal/mol
DOCKED: USER        vdW + Hbond + desolv Energy     =   -2.87 kcal/mol
DOCKED: USER        Electrostatic Energy            =   +0.03 kcal/mol
DOCKED: USER    (2) Final Total Internal Energy     =   +0.00 kcal/mol
DOCKED: USER    (3) Torsional Free Energy           =   +0.00 kcal/mol
DOCKED: USER    (4) Unbound System's Energy  [=(2)] =   +0.00 kcal/mol
DOCKED: USER    
DOCKED: USER    
DOCKED: USER    NEWDPF move CID_91466.pdbqt
DOCKED: USER    NEWDPF about 0.000000 0.000000 0.000000
DOCKED: USER    NEWDPF tran0 9.382959 77.657718 -57.096039
DOCKED: USER    NEWDPF quaternion0 -0.548122 0.240446 -0.798868 0.059643
DOCKED: USER    NEWDPF axisangle0 -0.549100 0.240875 -0.800293 173.161357
DOCKED: USER    NEWDPF quat0 -0.549100 0.240875 -0.800293 173.161357
DOCKED: USER  keepresnum = 1 
DOCKED: USER  
DOCKED: REMARK  0 active torsions:
DOCKED: REMARK  status: ('A' for Active; 'I' for Inactive)
DOCKED: USER                              x       y       z     vdW  Elec       q    Type
DOCKED: USER                           _______ _______ _______ _____ _____    ______ ____
DOCKED: ROOT
DOCKED: ATOM      1  O   UNL d   1      11.607  80.034 -59.010 -0.03 +0.05    -0.276 OA
DOCKED: ATOM      2  N   UNL d   1       8.880  76.811 -55.116 -0.17 +0.11    -0.299 N 
DOCKED: ATOM      3  N   UNL d   1      10.157  78.441 -58.127 -0.06 +0.02    -0.298 N 
DOCKED: ATOM      4  C   UNL d   1       8.178  77.694 -56.076 -0.12 -0.02    +0.066 C 
DOCKED: ATOM      5  C   UNL d   1       8.144  77.089 -57.504 -0.12 -0.00    +0.027 C 
DOCKED: ATOM      6  C   UNL d   1       8.821  79.096 -56.137 -0.10 -0.01    +0.024 C 
DOCKED: ATOM      7  C   UNL d   1       9.546  77.093 -58.189 -0.08 -0.00    +0.081 C 
DOCKED: ATOM      8  C   UNL d   1      10.201  79.057 -56.802 +0.07 -0.01    +0.113 C 
DOCKED: ATOM      9  C   UNL d   1       7.491  75.698 -57.438 -0.14 -0.00    +0.008 C 
DOCKED: ATOM     10  C   UNL d   1       8.894  79.719 -54.737 -0.16 -0.00    +0.008 C 
DOCKED: ATOM     11  C   UNL d   1       8.259  75.477 -55.058 -0.33 -0.03    +0.085 C 
DOCKED: ATOM     12  C   UNL d   1       8.894  77.397 -53.764 -0.33 -0.04    +0.085 C 
DOCKED: ATOM     13  C   UNL d   1       9.461  76.534 -59.615 -0.20 +0.00    +0.023 C 
DOCKED: ATOM     14  C   UNL d   1       8.196  74.804 -56.427 -0.30 -0.00    +0.016 C 
DOCKED: ATOM     15  C   UNL d   1       9.549  78.776 -53.735 -0.29 -0.01    +0.016 C 
DOCKED: ATOM     16  C   UNL d   1      10.741  76.812 -60.375 -0.29 -0.00    +0.011 C 
DOCKED: ATOM     17  C   UNL d   1      10.951  78.995 -59.135 -0.07 -0.03    +0.216 C 
DOCKED: ATOM     18  C   UNL d   1      10.924  78.309 -60.481 -0.11 -0.01    +0.096 C 
DOCKED: ENDROOT
DOCKED: TORSDOF 0
DOCKED: TER
DOCKED: ENDMDL
________________________________________________________________________________


	BEGINNING GENETIC ALGORITHM DOCKING 39 of 50
Run: 39 Seed: 156600022 955104441 [ Run 39 of 50 GA/GALS ]
Beginning GENETIC ALGORITHM (GA), with a maximum of 2500000 energy evaluations.

Final-Value: -3.944


	FINAL GENETIC ALGORITHM DOCKED STATE
	_______________________________________________


Detailed state:  trans 48.184 -36.756 3.180 quatxyzw 0.269910 0.177526 0.872437 0.366724 center 0.000 0.000 0.000 ntor 0
State:	 48.184 -36.756   3.180   0.290  0.191  0.938 136.973  

DOCKED: MODEL       39
DOCKED: USER    Run = 39
DOCKED: USER    DPF = D:/autoduck_test/CID91466_6n9g/CID91466_6n9g.dpf
DOCKED: USER  
DOCKED: USER    Estimated Free Energy of Binding    =   -3.94 kcal/mol  [=(1)+(2)+(3)-(4)]
DOCKED: USER    Estimated Inhibition Constant, Ki   =    1.29 mM (millimolar)  [Temperature = 298.15 K]
DOCKED: USER    
DOCKED: USER    (1) Final Intermolecular Energy     =   -3.94 kcal/mol
DOCKED: USER        vdW + Hbond + desolv Energy     =   -3.91 kcal/mol
DOCKED: USER        Electrostatic Energy            =   -0.04 kcal/mol
DOCKED: USER    (2) Final Total Internal Energy     =   +0.00 kcal/mol
DOCKED: USER    (3) Torsional Free Energy           =   +0.00 kcal/mol
DOCKED: USER    (4) Unbound System's Energy  [=(2)] =   +0.00 kcal/mol
DOCKED: USER    
DOCKED: USER    
DOCKED: USER    NEWDPF move CID_91466.pdbqt
DOCKED: USER    NEWDPF about 0.000000 0.000000 0.000000
DOCKED: USER    NEWDPF tran0 48.183816 -36.756224 3.180470
DOCKED: USER    NEWDPF quaternion0 0.269910 0.177526 0.872437 0.366724
DOCKED: USER    NEWDPF axisangle0 0.290123 0.190821 0.937772 136.972582
DOCKED: USER    NEWDPF quat0 0.290123 0.190821 0.937772 136.972582
DOCKED: USER  keepresnum = 1 
DOCKED: USER  
DOCKED: REMARK  0 active torsions:
DOCKED: REMARK  status: ('A' for Active; 'I' for Inactive)
DOCKED: USER                              x       y       z     vdW  Elec       q    Type
DOCKED: USER                           _______ _______ _______ _____ _____    ______ ____
DOCKED: ROOT
DOCKED: ATOM      1  O   UNL d   1      48.363 -33.466   1.337 -0.54 +0.11    -0.276 OA
DOCKED: ATOM      2  N   UNL d   1      47.328 -37.848   4.902 -0.03 +0.13    -0.299 N 
DOCKED: ATOM      3  N   UNL d   1      48.520 -35.582   2.296 -0.20 +0.13    -0.298 N 
DOCKED: ATOM      4  C   UNL d   1      47.171 -37.942   3.432 -0.15 -0.03    +0.066 C 
DOCKED: ATOM      5  C   UNL d   1      48.540 -38.051   2.709 -0.12 -0.01    +0.027 C 
DOCKED: ATOM      6  C   UNL d   1      46.394 -36.736   2.863 -0.34 -0.01    +0.024 C 
DOCKED: ATOM      7  C   UNL d   1      49.349 -36.718   2.758 -0.19 -0.04    +0.081 C 
DOCKED: ATOM      8  C   UNL d   1      47.215 -35.445   2.942 -0.44 -0.05    +0.113 C 
DOCKED: ATOM      9  C   UNL d   1      49.303 -39.261   3.271 -0.04 -0.00    +0.008 C 
DOCKED: ATOM     10  C   UNL d   1      45.042 -36.580   3.571 -0.24 -0.00    +0.008 C 
DOCKED: ATOM     11  C   UNL d   1      48.065 -39.004   5.440 -0.04 -0.03    +0.085 C 
DOCKED: ATOM     12  C   UNL d   1      46.018 -37.756   5.572 -0.18 -0.04    +0.085 C 
DOCKED: ATOM     13  C   UNL d   1      50.672 -36.852   1.990 -0.17 -0.01    +0.023 C 
DOCKED: ATOM     14  C   UNL d   1      49.433 -39.177   4.786 -0.03 -0.01    +0.016 C 
DOCKED: ATOM     15  C   UNL d   1      45.201 -36.561   5.087 -0.21 -0.01    +0.016 C 
DOCKED: ATOM     16  C   UNL d   1      51.309 -35.494   1.784 -0.34 -0.01    +0.011 C 
DOCKED: ATOM     17  C   UNL d   1      49.007 -34.495   1.563 -0.27 -0.11    +0.216 C 
DOCKED: ATOM     18  C   UNL d   1      50.378 -34.645   0.948 -0.37 -0.06    +0.096 C 
DOCKED: ENDROOT
DOCKED: TORSDOF 0
DOCKED: TER
DOCKED: ENDMDL
________________________________________________________________________________


	BEGINNING GENETIC ALGORITHM DOCKING 40 of 50
Run: 40 Seed: 587762746 1489799561 [ Run 40 of 50 GA/GALS ]
Beginning GENETIC ALGORITHM (GA), with a maximum of 2500000 energy evaluations.

Final-Value: -4.447


	FINAL GENETIC ALGORITHM DOCKED STATE
	_______________________________________________


Detailed state:  trans 13.604 44.366 -20.628 quatxyzw -0.020012 0.633489 -0.234264 -0.737165 center 0.000 0.000 0.000 ntor 0
State:	 13.604  44.366 -20.628  -0.030  0.938 -0.347 -85.019  

DOCKED: MODEL       40
DOCKED: USER    Run = 40
DOCKED: USER    DPF = D:/autoduck_test/CID91466_6n9g/CID91466_6n9g.dpf
DOCKED: USER  
DOCKED: USER    Estimated Free Energy of Binding    =   -4.45 kcal/mol  [=(1)+(2)+(3)-(4)]
DOCKED: USER    Estimated Inhibition Constant, Ki   =  550.25 uM (micromolar)  [Temperature = 298.15 K]
DOCKED: USER    
DOCKED: USER    (1) Final Intermolecular Energy     =   -4.45 kcal/mol
DOCKED: USER        vdW + Hbond + desolv Energy     =   -4.51 kcal/mol
DOCKED: USER        Electrostatic Energy            =   +0.06 kcal/mol
DOCKED: USER    (2) Final Total Internal Energy     =   +0.00 kcal/mol
DOCKED: USER    (3) Torsional Free Energy           =   +0.00 kcal/mol
DOCKED: USER    (4) Unbound System's Energy  [=(2)] =   +0.00 kcal/mol
DOCKED: USER    
DOCKED: USER    
DOCKED: USER    NEWDPF move CID_91466.pdbqt
DOCKED: USER    NEWDPF about 0.000000 0.000000 0.000000
DOCKED: USER    NEWDPF tran0 13.604106 44.365983 -20.627941
DOCKED: USER    NEWDPF quaternion0 -0.020012 0.633489 -0.234264 -0.737165
DOCKED: USER    NEWDPF axisangle0 -0.029617 0.937512 -0.346691 -85.019108
DOCKED: USER    NEWDPF quat0 -0.029617 0.937512 -0.346691 -85.019108
DOCKED: USER  keepresnum = 1 
DOCKED: USER  
DOCKED: REMARK  0 active torsions:
DOCKED: REMARK  status: ('A' for Active; 'I' for Inactive)
DOCKED: USER                              x       y       z     vdW  Elec       q    Type
DOCKED: USER                           _______ _______ _______ _____ _____    ______ ____
DOCKED: ROOT
DOCKED: ATOM      1  O   UNL d   1      12.871  43.386 -17.056 -0.19 +0.25    -0.276 OA
DOCKED: ATOM      2  N   UNL d   1      14.371  43.698 -22.591 -0.10 +0.25    -0.299 N 
DOCKED: ATOM      3  N   UNL d   1      13.291  44.305 -19.153 -0.12 +0.29    -0.298 N 
DOCKED: ATOM      4  C   UNL d   1      13.044  44.118 -22.084 -0.36 -0.05    +0.066 C 
DOCKED: ATOM      5  C   UNL d   1      13.109  45.486 -21.353 -0.37 -0.02    +0.027 C 
DOCKED: ATOM      6  C   UNL d   1      12.438  43.065 -21.132 -0.41 -0.02    +0.024 C 
DOCKED: ATOM      7  C   UNL d   1      13.849  45.397 -19.983 -0.19 -0.07    +0.081 C 
DOCKED: ATOM      8  C   UNL d   1      13.201  42.998 -19.804 -0.27 -0.14    +0.113 C 
DOCKED: ATOM      9  C   UNL d   1      13.701  46.532 -22.312 -0.20 -0.00    +0.008 C 
DOCKED: ATOM     10  C   UNL d   1      12.380  41.691 -21.811 -0.47 -0.01    +0.008 C 
DOCKED: ATOM     11  C   UNL d   1      14.942  44.704 -23.504 -0.30 -0.05    +0.085 C 
DOCKED: ATOM     12  C   UNL d   1      14.289  42.403 -23.290 -0.30 -0.07    +0.085 C 
DOCKED: ATOM     13  C   UNL d   1      13.847  46.756 -19.271 -0.20 -0.02    +0.023 C 
DOCKED: ATOM     14  C   UNL d   1      15.050  46.082 -22.856 -0.38 -0.01    +0.016 C 
DOCKED: ATOM     15  C   UNL d   1      13.730  41.297 -22.399 -0.29 -0.02    +0.016 C 
DOCKED: ATOM     16  C   UNL d   1      14.293  46.606 -17.831 -0.09 -0.01    +0.011 C 
DOCKED: ATOM     17  C   UNL d   1      13.162  44.355 -17.763 -0.16 -0.19    +0.216 C 
DOCKED: ATOM     18  C   UNL d   1      13.309  45.711 -17.112 -0.11 -0.07    +0.096 C 
DOCKED: ENDROOT
DOCKED: TORSDOF 0
DOCKED: TER
DOCKED: ENDMDL
________________________________________________________________________________


	BEGINNING GENETIC ALGORITHM DOCKING 41 of 50
Run: 41 Seed: 855629300 139798325 [ Run 41 of 50 GA/GALS ]
Beginning GENETIC ALGORITHM (GA), with a maximum of 2500000 energy evaluations.

Final-Value: -3.063


	FINAL GENETIC ALGORITHM DOCKED STATE
	_______________________________________________


Detailed state:  trans 13.762 -5.064 -14.295 quatxyzw 0.018535 -0.782437 0.313284 -0.537869 center 0.000 0.000 0.000 ntor 0
State:	 13.762  -5.064 -14.295   0.022 -0.928  0.372 -114.923  

DOCKED: MODEL       41
DOCKED: USER    Run = 41
DOCKED: USER    DPF = D:/autoduck_test/CID91466_6n9g/CID91466_6n9g.dpf
DOCKED: USER  
DOCKED: USER    Estimated Free Energy of Binding    =   -3.06 kcal/mol  [=(1)+(2)+(3)-(4)]
DOCKED: USER    Estimated Inhibition Constant, Ki   =    5.68 mM (millimolar)  [Temperature = 298.15 K]
DOCKED: USER    
DOCKED: USER    (1) Final Intermolecular Energy     =   -3.06 kcal/mol
DOCKED: USER        vdW + Hbond + desolv Energy     =   -3.06 kcal/mol
DOCKED: USER        Electrostatic Energy            =   +0.00 kcal/mol
DOCKED: USER    (2) Final Total Internal Energy     =   +0.00 kcal/mol
DOCKED: USER    (3) Torsional Free Energy           =   +0.00 kcal/mol
DOCKED: USER    (4) Unbound System's Energy  [=(2)] =   +0.00 kcal/mol
DOCKED: USER    
DOCKED: USER    
DOCKED: USER    NEWDPF move CID_91466.pdbqt
DOCKED: USER    NEWDPF about 0.000000 0.000000 0.000000
DOCKED: USER    NEWDPF tran0 13.762279 -5.063628 -14.295472
DOCKED: USER    NEWDPF quaternion0 0.018535 -0.782437 0.313284 -0.537869
DOCKED: USER    NEWDPF axisangle0 0.021986 -0.928126 0.371617 -114.922685
DOCKED: USER    NEWDPF quat0 0.021986 -0.928126 0.371617 -114.922685
DOCKED: USER  keepresnum = 1 
DOCKED: USER  
DOCKED: REMARK  0 active torsions:
DOCKED: REMARK  status: ('A' for Active; 'I' for Inactive)
DOCKED: USER                              x       y       z     vdW  Elec       q    Type
DOCKED: USER                           _______ _______ _______ _____ _____    ______ ____
DOCKED: ROOT
DOCKED: ATOM      1  O   UNL d   1      15.631  -7.952 -15.851 -0.13 +0.17    -0.276 OA
DOCKED: ATOM      2  N   UNL d   1      12.331  -4.436 -12.731 -0.02 +0.23    -0.299 N 
DOCKED: ATOM      3  N   UNL d   1      14.561  -6.001 -15.166 -0.10 +0.15    -0.298 N 
DOCKED: ATOM      4  C   UNL d   1      13.771  -4.194 -12.977 -0.23 -0.07    +0.066 C 
DOCKED: ATOM      5  C   UNL d   1      14.035  -3.672 -14.415 -0.23 -0.02    +0.027 C 
DOCKED: ATOM      6  C   UNL d   1      14.613  -5.466 -12.740 -0.30 -0.02    +0.024 C 
DOCKED: ATOM      7  C   UNL d   1      13.810  -4.770 -15.500 -0.15 -0.04    +0.081 C 
DOCKED: ATOM      8  C   UNL d   1      14.353  -6.525 -13.816 -0.14 -0.07    +0.113 C 
DOCKED: ATOM      9  C   UNL d   1      13.204  -2.398 -14.640 -0.16 -0.01    +0.008 C 
DOCKED: ATOM     10  C   UNL d   1      14.361  -6.027 -11.335 -0.40 -0.01    +0.008 C 
DOCKED: ATOM     11  C   UNL d   1      11.534  -3.218 -12.954 -0.05 -0.06    +0.085 C 
DOCKED: ATOM     12  C   UNL d   1      12.099  -4.921 -11.359 -0.16 -0.06    +0.085 C 
DOCKED: ATOM     13  C   UNL d   1      14.128  -4.230 -16.901 -0.16 -0.01    +0.023 C 
DOCKED: ATOM     14  C   UNL d   1      11.728  -2.643 -14.354 -0.06 -0.01    +0.016 C 
DOCKED: ATOM     15  C   UNL d   1      12.873  -6.203 -11.058 -0.26 -0.01    +0.016 C 
DOCKED: ATOM     16  C   UNL d   1      14.199  -5.360 -17.906 -0.14 -0.00    +0.011 C 
DOCKED: ATOM     17  C   UNL d   1      15.165  -6.838 -16.109 -0.19 -0.11    +0.216 C 
DOCKED: ATOM     18  C   UNL d   1      15.323  -6.290 -17.507 -0.18 -0.04    +0.096 C 
DOCKED: ENDROOT
DOCKED: TORSDOF 0
DOCKED: TER
DOCKED: ENDMDL
________________________________________________________________________________


	BEGINNING GENETIC ALGORITHM DOCKING 42 of 50
Run: 42 Seed: 688221578 1268530183 [ Run 42 of 50 GA/GALS ]
Beginning GENETIC ALGORITHM (GA), with a maximum of 2500000 energy evaluations.

Final-Value: -4.978


	FINAL GENETIC ALGORITHM DOCKED STATE
	_______________________________________________


Detailed state:  trans 5.011 64.813 -45.036 quatxyzw 0.055632 0.002672 -0.606267 -0.793308 center 0.000 0.000 0.000 ntor 0
State:	  5.011  64.813 -45.036   0.091  0.004 -0.996 -75.008  

DOCKED: MODEL       42
DOCKED: USER    Run = 42
DOCKED: USER    DPF = D:/autoduck_test/CID91466_6n9g/CID91466_6n9g.dpf
DOCKED: USER  
DOCKED: USER    Estimated Free Energy of Binding    =   -4.98 kcal/mol  [=(1)+(2)+(3)-(4)]
DOCKED: USER    Estimated Inhibition Constant, Ki   =  224.51 uM (micromolar)  [Temperature = 298.15 K]
DOCKED: USER    
DOCKED: USER    (1) Final Intermolecular Energy     =   -4.98 kcal/mol
DOCKED: USER        vdW + Hbond + desolv Energy     =   -4.95 kcal/mol
DOCKED: USER        Electrostatic Energy            =   -0.03 kcal/mol
DOCKED: USER    (2) Final Total Internal Energy     =   +0.00 kcal/mol
DOCKED: USER    (3) Torsional Free Energy           =   +0.00 kcal/mol
DOCKED: USER    (4) Unbound System's Energy  [=(2)] =   +0.00 kcal/mol
DOCKED: USER    
DOCKED: USER    
DOCKED: USER    NEWDPF move CID_91466.pdbqt
DOCKED: USER    NEWDPF about 0.000000 0.000000 0.000000
DOCKED: USER    NEWDPF tran0 5.010512 64.813448 -45.036432
DOCKED: USER    NEWDPF quaternion0 0.055632 0.002672 -0.606267 -0.793308
DOCKED: USER    NEWDPF axisangle0 0.091377 0.004388 -0.995807 -75.008443
DOCKED: USER    NEWDPF quat0 0.091377 0.004388 -0.995807 -75.008443
DOCKED: USER  keepresnum = 1 
DOCKED: USER  
DOCKED: REMARK  0 active torsions:
DOCKED: REMARK  status: ('A' for Active; 'I' for Inactive)
DOCKED: USER                              x       y       z     vdW  Elec       q    Type
DOCKED: USER                           _______ _______ _______ _____ _____    ______ ____
DOCKED: ROOT
DOCKED: ATOM      1  O   UNL d   1       2.012  67.088 -44.743 -0.15 +0.05    -0.276 OA
DOCKED: ATOM      2  N   UNL d   1       5.823  62.794 -44.652 -0.07 +0.26    -0.299 N 
DOCKED: ATOM      3  N   UNL d   1       4.036  65.963 -44.981 -0.08 +0.11    -0.298 N 
DOCKED: ATOM      4  C   UNL d   1       5.498  63.566 -45.873 -0.38 -0.05    +0.066 C 
DOCKED: ATOM      5  C   UNL d   1       6.158  64.971 -45.864 -0.39 -0.02    +0.027 C 
DOCKED: ATOM      6  C   UNL d   1       3.974  63.724 -46.059 -0.36 -0.02    +0.024 C 
DOCKED: ATOM      7  C   UNL d   1       5.507  65.929 -44.820 -0.20 -0.04    +0.081 C 
DOCKED: ATOM      8  C   UNL d   1       3.370  64.661 -45.007 -0.20 -0.05    +0.113 C 
DOCKED: ATOM      9  C   UNL d   1       7.676  64.804 -45.692 -0.50 -0.01    +0.008 C 
DOCKED: ATOM     10  C   UNL d   1       3.282  62.356 -46.049 -0.50 -0.01    +0.008 C 
DOCKED: ATOM     11  C   UNL d   1       7.278  62.640 -44.483 -0.29 -0.10    +0.085 C 
DOCKED: ATOM     12  C   UNL d   1       5.197  61.460 -44.682 -0.28 -0.09    +0.085 C 
DOCKED: ATOM     13  C   UNL d   1       6.152  67.321 -44.877 -0.27 -0.01    +0.023 C 
DOCKED: ATOM     14  C   UNL d   1       8.005  63.982 -44.453 -0.45 -0.02    +0.016 C 
DOCKED: ATOM     15  C   UNL d   1       3.679  61.534 -44.828 -0.31 -0.02    +0.016 C 
DOCKED: ATOM     16  C   UNL d   1       5.335  68.322 -44.088 -0.19 -0.00    +0.011 C 
DOCKED: ATOM     17  C   UNL d   1       3.245  67.100 -44.788 -0.14 -0.04    +0.216 C 
DOCKED: ATOM     18  C   UNL d   1       3.964  68.427 -44.717 -0.18 +0.01    +0.096 C 
DOCKED: ENDROOT
DOCKED: TORSDOF 0
DOCKED: TER
DOCKED: ENDMDL
________________________________________________________________________________


	BEGINNING GENETIC ALGORITHM DOCKING 43 of 50
Run: 43 Seed: 1350193391 1113769582 [ Run 43 of 50 GA/GALS ]
Beginning GENETIC ALGORITHM (GA), with a maximum of 2500000 energy evaluations.

Final-Value: -3.361


	FINAL GENETIC ALGORITHM DOCKED STATE
	_______________________________________________


Detailed state:  trans 63.339 4.120 0.977 quatxyzw 0.032082 0.501626 -0.489990 0.712216 center 0.000 0.000 0.000 ntor 0
State:	 63.339   4.120   0.977   0.046  0.715 -0.698 89.169  

DOCKED: MODEL       43
DOCKED: USER    Run = 43
DOCKED: USER    DPF = D:/autoduck_test/CID91466_6n9g/CID91466_6n9g.dpf
DOCKED: USER  
DOCKED: USER    Estimated Free Energy of Binding    =   -3.36 kcal/mol  [=(1)+(2)+(3)-(4)]
DOCKED: USER    Estimated Inhibition Constant, Ki   =    3.44 mM (millimolar)  [Temperature = 298.15 K]
DOCKED: USER    
DOCKED: USER    (1) Final Intermolecular Energy     =   -3.36 kcal/mol
DOCKED: USER        vdW + Hbond + desolv Energy     =   -3.34 kcal/mol
DOCKED: USER        Electrostatic Energy            =   -0.02 kcal/mol
DOCKED: USER    (2) Final Total Internal Energy     =   +0.00 kcal/mol
DOCKED: USER    (3) Torsional Free Energy           =   +0.00 kcal/mol
DOCKED: USER    (4) Unbound System's Energy  [=(2)] =   +0.00 kcal/mol
DOCKED: USER    
DOCKED: USER    
DOCKED: USER    NEWDPF move CID_91466.pdbqt
DOCKED: USER    NEWDPF about 0.000000 0.000000 0.000000
DOCKED: USER    NEWDPF tran0 63.339188 4.120308 0.977106
DOCKED: USER    NEWDPF quaternion0 0.032082 0.501626 -0.489990 0.712216
DOCKED: USER    NEWDPF axisangle0 0.045703 0.714607 -0.698031 89.169033
DOCKED: USER    NEWDPF quat0 0.045703 0.714607 -0.698031 89.169033
DOCKED: USER  keepresnum = 1 
DOCKED: USER  
DOCKED: REMARK  0 active torsions:
DOCKED: REMARK  status: ('A' for Active; 'I' for Inactive)
DOCKED: USER                              x       y       z     vdW  Elec       q    Type
DOCKED: USER                           _______ _______ _______ _____ _____    ______ ____
DOCKED: ROOT
DOCKED: ATOM      1  O   UNL d   1      64.598   0.630   0.282 -0.24 +0.06    -0.276 OA
DOCKED: ATOM      2  N   UNL d   1      62.795   5.597   2.530 -0.10 +0.14    -0.299 N 
DOCKED: ATOM      3  N   UNL d   1      63.732   2.787   0.390 -0.12 +0.11    -0.298 N 
DOCKED: ATOM      4  C   UNL d   1      63.870   5.507   1.516 -0.12 -0.03    +0.066 C 
DOCKED: ATOM      5  C   UNL d   1      63.306   5.236   0.095 -0.13 -0.01    +0.027 C 
DOCKED: ATOM      6  C   UNL d   1      64.897   4.410   1.868 -0.11 -0.01    +0.024 C 
DOCKED: ATOM      7  C   UNL d   1      62.740   3.791  -0.058 -0.21 -0.03    +0.081 C 
DOCKED: ATOM      8  C   UNL d   1      64.300   3.007   1.719 -0.16 -0.07    +0.113 C 
DOCKED: ATOM      9  C   UNL d   1      62.294   6.340  -0.254 -0.19 -0.00    +0.008 C 
DOCKED: ATOM     10  C   UNL d   1      65.461   4.629   3.277 -0.13 -0.01    +0.008 C 
DOCKED: ATOM     11  C   UNL d   1      61.821   6.649   2.192 -0.31 -0.04    +0.085 C 
DOCKED: ATOM     12  C   UNL d   1      63.348   5.863   3.870 -0.18 -0.04    +0.085 C 
DOCKED: ATOM     13  C   UNL d   1      62.238   3.548  -1.488 -0.19 -0.01    +0.023 C 
DOCKED: ATOM     14  C   UNL d   1      61.208   6.451   0.808 -0.32 -0.01    +0.016 C 
DOCKED: ATOM     15  C   UNL d   1      64.351   4.797   4.307 -0.20 -0.01    +0.016 C 
DOCKED: ATOM     16  C   UNL d   1      61.970   2.075  -1.717 -0.26 -0.00    +0.011 C 
DOCKED: ATOM     17  C   UNL d   1      63.907   1.532  -0.199 -0.17 -0.05    +0.216 C 
DOCKED: ATOM     18  C   UNL d   1      63.267   1.317  -1.551 -0.20 -0.01    +0.096 C 
DOCKED: ENDROOT
DOCKED: TORSDOF 0
DOCKED: TER
DOCKED: ENDMDL
________________________________________________________________________________


	BEGINNING GENETIC ALGORITHM DOCKING 44 of 50
Run: 44 Seed: 934355603 1972906398 [ Run 44 of 50 GA/GALS ]
Beginning GENETIC ALGORITHM (GA), with a maximum of 2500000 energy evaluations.

Final-Value: -3.939


	FINAL GENETIC ALGORITHM DOCKED STATE
	_______________________________________________


Detailed state:  trans 48.339 -15.625 17.934 quatxyzw 0.256448 0.115549 -0.589466 0.757240 center 0.000 0.000 0.000 ntor 0
State:	 48.339 -15.625  17.934   0.393  0.177 -0.903 81.557  

DOCKED: MODEL       44
DOCKED: USER    Run = 44
DOCKED: USER    DPF = D:/autoduck_test/CID91466_6n9g/CID91466_6n9g.dpf
DOCKED: USER  
DOCKED: USER    Estimated Free Energy of Binding    =   -3.94 kcal/mol  [=(1)+(2)+(3)-(4)]
DOCKED: USER    Estimated Inhibition Constant, Ki   =    1.30 mM (millimolar)  [Temperature = 298.15 K]
DOCKED: USER    
DOCKED: USER    (1) Final Intermolecular Energy     =   -3.94 kcal/mol
DOCKED: USER        vdW + Hbond + desolv Energy     =   -3.86 kcal/mol
DOCKED: USER        Electrostatic Energy            =   -0.08 kcal/mol
DOCKED: USER    (2) Final Total Internal Energy     =   +0.00 kcal/mol
DOCKED: USER    (3) Torsional Free Energy           =   +0.00 kcal/mol
DOCKED: USER    (4) Unbound System's Energy  [=(2)] =   +0.00 kcal/mol
DOCKED: USER    
DOCKED: USER    
DOCKED: USER    NEWDPF move CID_91466.pdbqt
DOCKED: USER    NEWDPF about 0.000000 0.000000 0.000000
DOCKED: USER    NEWDPF tran0 48.339470 -15.625381 17.933877
DOCKED: USER    NEWDPF quaternion0 0.256448 0.115549 -0.589466 0.757240
DOCKED: USER    NEWDPF axisangle0 0.392640 0.176914 -0.902516 81.557020
DOCKED: USER    NEWDPF quat0 0.392640 0.176914 -0.902516 81.557020
DOCKED: USER  keepresnum = 1 
DOCKED: USER  
DOCKED: REMARK  0 active torsions:
DOCKED: REMARK  status: ('A' for Active; 'I' for Inactive)
DOCKED: USER                              x       y       z     vdW  Elec       q    Type
DOCKED: USER                           _______ _______ _______ _____ _____    ______ ____
DOCKED: ROOT
DOCKED: ATOM      1  O   UNL d   1      49.267 -18.810  19.738 -0.20 -0.08    -0.276 OA
DOCKED: ATOM      2  N   UNL d   1      48.443 -13.417  17.944 -0.06 +0.04    -0.299 N 
DOCKED: ATOM      3  N   UNL d   1      48.484 -17.035  18.451 +0.05 -0.01    -0.298 N 
DOCKED: ATOM      4  C   UNL d   1      49.021 -14.479  17.088 -0.24 -0.00    +0.066 C 
DOCKED: ATOM      5  C   UNL d   1      47.937 -15.466  16.578 -0.29 -0.00    +0.027 C 
DOCKED: ATOM      6  C   UNL d   1      50.120 -15.272  17.826 -0.35 +0.00    +0.024 C 
DOCKED: ATOM      7  C   UNL d   1      47.380 -16.380  17.713 -0.19 -0.01    +0.081 C 
DOCKED: ATOM      8  C   UNL d   1      49.535 -16.145  18.942 -0.20 +0.02    +0.113 C 
DOCKED: ATOM      9  C   UNL d   1      46.853 -14.671  15.832 -0.32 -0.00    +0.008 C 
DOCKED: ATOM     10  C   UNL d   1      51.199 -14.326  18.368 -0.46 +0.00    +0.008 C 
DOCKED: ATOM     11  C   UNL d   1      47.399 -12.660  17.232 -0.22 -0.02    +0.085 C 
DOCKED: ATOM     12  C   UNL d   1      49.483 -12.483  18.410 -0.20 -0.01    +0.085 C 
DOCKED: ATOM     13  C   UNL d   1      46.350 -17.374  17.160 -0.24 -0.00    +0.023 C 
DOCKED: ATOM     14  C   UNL d   1      46.285 -13.560  16.705 -0.19 -0.00    +0.016 C 
DOCKED: ATOM     15  C   UNL d   1      50.593 -13.191  19.185 -0.21 -0.00    +0.016 C 
DOCKED: ATOM     16  C   UNL d   1      46.035 -18.443  18.185 -0.18 -0.00    +0.011 C 
DOCKED: ATOM     17  C   UNL d   1      48.426 -18.331  18.971 -0.16 +0.01    +0.216 C 
DOCKED: ATOM     18  C   UNL d   1      47.301 -19.214  18.483 -0.22 -0.01    +0.096 C 
DOCKED: ENDROOT
DOCKED: TORSDOF 0
DOCKED: TER
DOCKED: ENDMDL
________________________________________________________________________________


	BEGINNING GENETIC ALGORITHM DOCKING 45 of 50
Run: 45 Seed: 1363488519 1975457484 [ Run 45 of 50 GA/GALS ]
Beginning GENETIC ALGORITHM (GA), with a maximum of 2500000 energy evaluations.

Final-Value: -4.990


	FINAL GENETIC ALGORITHM DOCKED STATE
	_______________________________________________


Detailed state:  trans 41.289 -1.742 -4.487 quatxyzw -0.401453 -0.247984 0.781878 -0.407440 center 0.000 0.000 0.000 ntor 0
State:	 41.289  -1.742  -4.487  -0.440 -0.272  0.856 -131.912  

DOCKED: MODEL       45
DOCKED: USER    Run = 45
DOCKED: USER    DPF = D:/autoduck_test/CID91466_6n9g/CID91466_6n9g.dpf
DOCKED: USER  
DOCKED: USER    Estimated Free Energy of Binding    =   -4.99 kcal/mol  [=(1)+(2)+(3)-(4)]
DOCKED: USER    Estimated Inhibition Constant, Ki   =  219.95 uM (micromolar)  [Temperature = 298.15 K]
DOCKED: USER    
DOCKED: USER    (1) Final Intermolecular Energy     =   -4.99 kcal/mol
DOCKED: USER        vdW + Hbond + desolv Energy     =   -4.92 kcal/mol
DOCKED: USER        Electrostatic Energy            =   -0.07 kcal/mol
DOCKED: USER    (2) Final Total Internal Energy     =   +0.00 kcal/mol
DOCKED: USER    (3) Torsional Free Energy           =   +0.00 kcal/mol
DOCKED: USER    (4) Unbound System's Energy  [=(2)] =   +0.00 kcal/mol
DOCKED: USER    
DOCKED: USER    
DOCKED: USER    NEWDPF move CID_91466.pdbqt
DOCKED: USER    NEWDPF about 0.000000 0.000000 0.000000
DOCKED: USER    NEWDPF tran0 41.288766 -1.742210 -4.486791
DOCKED: USER    NEWDPF quaternion0 -0.401453 -0.247984 0.781878 -0.407440
DOCKED: USER    NEWDPF axisangle0 -0.439596 -0.271545 0.856165 -131.911802
DOCKED: USER    NEWDPF quat0 -0.439596 -0.271545 0.856165 -131.911802
DOCKED: USER  keepresnum = 1 
DOCKED: USER  
DOCKED: REMARK  0 active torsions:
DOCKED: REMARK  status: ('A' for Active; 'I' for Inactive)
DOCKED: USER                              x       y       z     vdW  Elec       q    Type
DOCKED: USER                           _______ _______ _______ _____ _____    ______ ____
DOCKED: ROOT
DOCKED: ATOM      1  O   UNL d   1      43.095  -3.032  -1.433 -0.06 +0.06    -0.276 OA
DOCKED: ATOM      2  N   UNL d   1      39.996  -0.151  -5.316 -0.09 +0.29    -0.299 N 
DOCKED: ATOM      3  N   UNL d   1      42.031  -2.540  -3.444 -0.07 +0.05    -0.298 N 
DOCKED: ATOM      4  C   UNL d   1      41.397  -0.576  -5.547 -0.35 -0.04    +0.066 C 
DOCKED: ATOM      5  C   UNL d   1      41.499  -2.095  -5.849 -0.42 -0.01    +0.027 C 
DOCKED: ATOM      6  C   UNL d   1      42.301  -0.239  -4.342 -0.22 -0.01    +0.024 C 
DOCKED: ATOM      7  C   UNL d   1      41.208  -2.975  -4.595 -0.24 -0.03    +0.081 C 
DOCKED: ATOM      8  C   UNL d   1      41.974  -1.113  -3.127 -0.15 -0.03    +0.113 C 
DOCKED: ATOM      9  C   UNL d   1      40.607  -2.422  -7.058 -0.57 -0.01    +0.008 C 
DOCKED: ATOM     10  C   UNL d   1      42.207   1.252  -3.996 -0.48 -0.00    +0.008 C 
DOCKED: ATOM     11  C   UNL d   1      39.139  -0.471  -6.471 -0.30 -0.11    +0.085 C 
DOCKED: ATOM     12  C   UNL d   1      39.917   1.294  -5.041 -0.07 -0.12    +0.085 C 
DOCKED: ATOM     13  C   UNL d   1      41.369  -4.466  -4.923 -0.37 -0.01    +0.023 C 
DOCKED: ATOM     14  C   UNL d   1      39.175  -1.954  -6.830 -0.52 -0.01    +0.016 C 
DOCKED: ATOM     15  C   UNL d   1      40.760   1.703  -3.835 -0.40 -0.01    +0.016 C 
DOCKED: ATOM     16  C   UNL d   1      41.381  -5.294  -3.654 -0.35 -0.00    +0.011 C 
DOCKED: ATOM     17  C   UNL d   1      42.569  -3.404  -2.485 -0.02 -0.03    +0.216 C 
DOCKED: ATOM     18  C   UNL d   1      42.569  -4.878  -2.818 -0.22 -0.03    +0.096 C 
DOCKED: ENDROOT
DOCKED: TORSDOF 0
DOCKED: TER
DOCKED: ENDMDL
________________________________________________________________________________


	BEGINNING GENETIC ALGORITHM DOCKING 46 of 50
Run: 46 Seed: 1952827807 809496231 [ Run 46 of 50 GA/GALS ]
Beginning GENETIC ALGORITHM (GA), with a maximum of 2500000 energy evaluations.

Final-Value: -3.392


	FINAL GENETIC ALGORITHM DOCKED STATE
	_______________________________________________


Detailed state:  trans 41.268 -9.713 12.649 quatxyzw 0.434949 0.493869 0.152990 0.737229 center 0.000 0.000 0.000 ntor 0
State:	 41.268  -9.713  12.649   0.644  0.731  0.226 85.008  

DOCKED: MODEL       46
DOCKED: USER    Run = 46
DOCKED: USER    DPF = D:/autoduck_test/CID91466_6n9g/CID91466_6n9g.dpf
DOCKED: USER  
DOCKED: USER    Estimated Free Energy of Binding    =   -3.39 kcal/mol  [=(1)+(2)+(3)-(4)]
DOCKED: USER    Estimated Inhibition Constant, Ki   =    3.26 mM (millimolar)  [Temperature = 298.15 K]
DOCKED: USER    
DOCKED: USER    (1) Final Intermolecular Energy     =   -3.39 kcal/mol
DOCKED: USER        vdW + Hbond + desolv Energy     =   -3.40 kcal/mol
DOCKED: USER        Electrostatic Energy            =   +0.01 kcal/mol
DOCKED: USER    (2) Final Total Internal Energy     =   +0.00 kcal/mol
DOCKED: USER    (3) Torsional Free Energy           =   +0.00 kcal/mol
DOCKED: USER    (4) Unbound System's Energy  [=(2)] =   +0.00 kcal/mol
DOCKED: USER    
DOCKED: USER    
DOCKED: USER    NEWDPF move CID_91466.pdbqt
DOCKED: USER    NEWDPF about 0.000000 0.000000 0.000000
DOCKED: USER    NEWDPF tran0 41.267938 -9.713024 12.649018
DOCKED: USER    NEWDPF quaternion0 0.434949 0.493869 0.152990 0.737229
DOCKED: USER    NEWDPF axisangle0 0.643756 0.730961 0.226436 85.008142
DOCKED: USER    NEWDPF quat0 0.643756 0.730961 0.226436 85.008142
DOCKED: USER  keepresnum = 1 
DOCKED: USER  
DOCKED: REMARK  0 active torsions:
DOCKED: REMARK  status: ('A' for Active; 'I' for Inactive)
DOCKED: USER                              x       y       z     vdW  Elec       q    Type
DOCKED: USER                           _______ _______ _______ _____ _____    ______ ____
DOCKED: ROOT
DOCKED: ATOM      1  O   UNL d   1      38.219 -11.415  11.213 -0.09 +0.25    -0.276 OA
DOCKED: ATOM      2  N   UNL d   1      42.143  -8.702  14.409 -0.09 +0.14    -0.299 N 
DOCKED: ATOM      3  N   UNL d   1      40.208 -10.349  11.784 -0.02 +0.18    -0.298 N 
DOCKED: ATOM      4  C   UNL d   1      42.409  -9.979  13.708 -0.16 -0.03    +0.066 C 
DOCKED: ATOM      5  C   UNL d   1      42.611  -9.773  12.183 -0.27 -0.02    +0.027 C 
DOCKED: ATOM      6  C   UNL d   1      41.273 -11.000  13.933 -0.07 -0.01    +0.024 C 
DOCKED: ATOM      7  C   UNL d   1      41.288  -9.392  11.451 -0.19 -0.06    +0.081 C 
DOCKED: ATOM      8  C   UNL d   1      39.987 -10.584  13.211 -0.06 -0.05    +0.113 C 
DOCKED: ATOM      9  C   UNL d   1      43.753  -8.765  11.967 -0.49 -0.00    +0.008 C 
DOCKED: ATOM     10  C   UNL d   1      41.026 -11.213  15.432 -0.03 -0.00    +0.008 C 
DOCKED: ATOM     11  C   UNL d   1      43.233  -7.734  14.196 -0.35 -0.06    +0.085 C 
DOCKED: ATOM     12  C   UNL d   1      41.964  -8.916  15.856 -0.17 -0.04    +0.085 C 
DOCKED: ATOM     13  C   UNL d   1      41.520  -9.247   9.941 -0.18 -0.02    +0.023 C 
DOCKED: ATOM     14  C   UNL d   1      43.491  -7.465  12.716 -0.54 -0.01    +0.016 C 
DOCKED: ATOM     15  C   UNL d   1      40.829  -9.890  16.163 -0.08 -0.01    +0.016 C 
DOCKED: ATOM     16  C   UNL d   1      40.200  -9.174   9.202 -0.32 -0.01    +0.011 C 
DOCKED: ATOM     17  C   UNL d   1      39.219 -10.767  10.890 -0.10 -0.17    +0.216 C 
DOCKED: ATOM     18  C   UNL d   1      39.450 -10.467   9.427 -0.19 -0.09    +0.096 C 
DOCKED: ENDROOT
DOCKED: TORSDOF 0
DOCKED: TER
DOCKED: ENDMDL
________________________________________________________________________________


	BEGINNING GENETIC ALGORITHM DOCKING 47 of 50
Run: 47 Seed: 835828680 1999168704 [ Run 47 of 50 GA/GALS ]
Beginning GENETIC ALGORITHM (GA), with a maximum of 2500000 energy evaluations.

Final-Value: -5.082


	FINAL GENETIC ALGORITHM DOCKED STATE
	_______________________________________________


Detailed state:  trans 47.461 47.288 -46.836 quatxyzw 0.718944 0.269488 0.411665 0.490946 center 0.000 0.000 0.000 ntor 0
State:	 47.461  47.288 -46.836   0.825  0.309  0.473 121.194  

DOCKED: MODEL       47
DOCKED: USER    Run = 47
DOCKED: USER    DPF = D:/autoduck_test/CID91466_6n9g/CID91466_6n9g.dpf
DOCKED: USER  
DOCKED: USER    Estimated Free Energy of Binding    =   -5.08 kcal/mol  [=(1)+(2)+(3)-(4)]
DOCKED: USER    Estimated Inhibition Constant, Ki   =  188.31 uM (micromolar)  [Temperature = 298.15 K]
DOCKED: USER    
DOCKED: USER    (1) Final Intermolecular Energy     =   -5.08 kcal/mol
DOCKED: USER        vdW + Hbond + desolv Energy     =   -5.04 kcal/mol
DOCKED: USER        Electrostatic Energy            =   -0.04 kcal/mol
DOCKED: USER    (2) Final Total Internal Energy     =   +0.00 kcal/mol
DOCKED: USER    (3) Torsional Free Energy           =   +0.00 kcal/mol
DOCKED: USER    (4) Unbound System's Energy  [=(2)] =   +0.00 kcal/mol
DOCKED: USER    
DOCKED: USER    
DOCKED: USER    NEWDPF move CID_91466.pdbqt
DOCKED: USER    NEWDPF about 0.000000 0.000000 0.000000
DOCKED: USER    NEWDPF tran0 47.461233 47.287574 -46.835898
DOCKED: USER    NEWDPF quaternion0 0.718944 0.269488 0.411665 0.490946
DOCKED: USER    NEWDPF axisangle0 0.825243 0.309333 0.472532 121.194404
DOCKED: USER    NEWDPF quat0 0.825243 0.309333 0.472532 121.194404
DOCKED: USER  keepresnum = 1 
DOCKED: USER  
DOCKED: REMARK  0 active torsions:
DOCKED: REMARK  status: ('A' for Active; 'I' for Inactive)
DOCKED: USER                              x       y       z     vdW  Elec       q    Type
DOCKED: USER                           _______ _______ _______ _____ _____    ______ ____
DOCKED: ROOT
DOCKED: ATOM      1  O   UNL d   1      44.203  48.438 -48.357 -0.62 -0.09    -0.276 OA
DOCKED: ATOM      2  N   UNL d   1      48.960  47.622 -45.245 -0.02 +0.07    -0.299 N 
DOCKED: ATOM      3  N   UNL d   1      46.256  47.558 -47.702 -0.21 -0.04    -0.298 N 
DOCKED: ATOM      4  C   UNL d   1      47.992  46.542 -45.549 -0.30 -0.02    +0.066 C 
DOCKED: ATOM      5  C   UNL d   1      48.123  46.040 -47.011 -0.31 -0.00    +0.027 C 
DOCKED: ATOM      6  C   UNL d   1      46.538  46.993 -45.298 -0.49 -0.01    +0.024 C 
DOCKED: ATOM      7  C   UNL d   1      47.616  47.087 -48.050 -0.25 +0.01    +0.081 C 
DOCKED: ATOM      8  C   UNL d   1      46.081  48.031 -46.329 -0.33 -0.00    +0.113 C 
DOCKED: ATOM      9  C   UNL d   1      49.571  45.581 -47.250 -0.24 -0.00    +0.008 C 
DOCKED: ATOM     10  C   UNL d   1      46.373  47.520 -43.867 -0.53 -0.00    +0.008 C 
DOCKED: ATOM     11  C   UNL d   1      50.347  47.184 -45.481 -0.07 -0.02    +0.085 C 
DOCKED: ATOM     12  C   UNL d   1      48.828  48.079 -43.850 -0.13 -0.04    +0.085 C 
DOCKED: ATOM     13  C   UNL d   1      47.715  46.534 -49.479 -0.31 +0.00    +0.023 C 
DOCKED: ATOM     14  C   UNL d   1      50.564  46.683 -46.906 -0.09 -0.00    +0.016 C 
DOCKED: ATOM     15  C   UNL d   1      47.420  48.576 -43.533 -0.30 -0.01    +0.016 C 
DOCKED: ATOM     16  C   UNL d   1      46.956  47.417 -50.447 -0.33 +0.01    +0.011 C 
DOCKED: ATOM     17  C   UNL d   1      45.266  47.875 -48.636 -0.04 +0.07    +0.216 C 
DOCKED: ATOM     18  C   UNL d   1      45.496  47.417 -50.057 -0.48 +0.03    +0.096 C 
DOCKED: ENDROOT
DOCKED: TORSDOF 0
DOCKED: TER
DOCKED: ENDMDL
________________________________________________________________________________


	BEGINNING GENETIC ALGORITHM DOCKING 48 of 50
Run: 48 Seed: 591836720 722119575 [ Run 48 of 50 GA/GALS ]
Beginning GENETIC ALGORITHM (GA), with a maximum of 2500000 energy evaluations.

Final-Value: -4.311


	FINAL GENETIC ALGORITHM DOCKED STATE
	_______________________________________________


Detailed state:  trans 33.412 -24.766 -8.445 quatxyzw 0.369427 0.880006 -0.294722 0.047467 center 0.000 0.000 0.000 ntor 0
State:	 33.412 -24.766  -8.445   0.370  0.881 -0.295 174.559  

DOCKED: MODEL       48
DOCKED: USER    Run = 48
DOCKED: USER    DPF = D:/autoduck_test/CID91466_6n9g/CID91466_6n9g.dpf
DOCKED: USER  
DOCKED: USER    Estimated Free Energy of Binding    =   -4.31 kcal/mol  [=(1)+(2)+(3)-(4)]
DOCKED: USER    Estimated Inhibition Constant, Ki   =  692.32 uM (micromolar)  [Temperature = 298.15 K]
DOCKED: USER    
DOCKED: USER    (1) Final Intermolecular Energy     =   -4.31 kcal/mol
DOCKED: USER        vdW + Hbond + desolv Energy     =   -4.30 kcal/mol
DOCKED: USER        Electrostatic Energy            =   -0.01 kcal/mol
DOCKED: USER    (2) Final Total Internal Energy     =   +0.00 kcal/mol
DOCKED: USER    (3) Torsional Free Energy           =   +0.00 kcal/mol
DOCKED: USER    (4) Unbound System's Energy  [=(2)] =   +0.00 kcal/mol
DOCKED: USER    
DOCKED: USER    
DOCKED: USER    NEWDPF move CID_91466.pdbqt
DOCKED: USER    NEWDPF about 0.000000 0.000000 0.000000
DOCKED: USER    NEWDPF tran0 33.412139 -24.766263 -8.444741
DOCKED: USER    NEWDPF quaternion0 0.369427 0.880006 -0.294722 0.047467
DOCKED: USER    NEWDPF axisangle0 0.369843 0.880999 -0.295054 174.558586
DOCKED: USER    NEWDPF quat0 0.369843 0.880999 -0.295054 174.558586
DOCKED: USER  keepresnum = 1 
DOCKED: USER  
DOCKED: REMARK  0 active torsions:
DOCKED: REMARK  status: ('A' for Active; 'I' for Inactive)
DOCKED: USER                              x       y       z     vdW  Elec       q    Type
DOCKED: USER                           _______ _______ _______ _____ _____    ______ ____
DOCKED: ROOT
DOCKED: ATOM      1  O   UNL d   1      34.086 -28.192  -7.008 -0.19 +0.01    -0.276 OA
DOCKED: ATOM      2  N   UNL d   1      31.899 -23.410  -9.316 -0.05 +0.07    -0.299 N 
DOCKED: ATOM      3  N   UNL d   1      34.002 -26.051  -7.918 -0.06 -0.01    -0.298 N 
DOCKED: ATOM      4  C   UNL d   1      32.681 -23.421  -8.058 -0.31 -0.00    +0.066 C 
DOCKED: ATOM      5  C   UNL d   1      34.201 -23.589  -8.321 -0.38 +0.00    +0.027 C 
DOCKED: ATOM      6  C   UNL d   1      32.207 -24.537  -7.102 -0.26 +0.00    +0.024 C 
DOCKED: ATOM      7  C   UNL d   1      34.567 -25.021  -8.818 -0.27 -0.00    +0.081 C 
DOCKED: ATOM      8  C   UNL d   1      32.573 -25.928  -7.632 -0.11 +0.00    +0.113 C 
DOCKED: ATOM      9  C   UNL d   1      34.668 -22.466  -9.262 -0.13 +0.00    +0.008 C 
DOCKED: ATOM     10  C   UNL d   1      30.701 -24.420  -6.837 -0.23 -0.00    +0.008 C 
DOCKED: ATOM     11  C   UNL d   1      32.351 -22.339 -10.222 -0.17 -0.02    +0.085 C 
DOCKED: ATOM     12  C   UNL d   1      30.460 -23.240  -9.048 -0.14 -0.03    +0.085 C 
DOCKED: ATOM     13  C   UNL d   1      36.083 -25.160  -9.018 -0.53 -0.00    +0.023 C 
DOCKED: ATOM     14  C   UNL d   1      33.841 -22.437 -10.541 -0.25 -0.00    +0.016 C 
DOCKED: ATOM     15  C   UNL d   1      29.907 -24.331  -8.135 -0.14 -0.00    +0.016 C 
DOCKED: ATOM     16  C   UNL d   1      36.465 -26.614  -9.208 -0.48 -0.00    +0.011 C 
DOCKED: ATOM     17  C   UNL d   1      34.631 -27.259  -7.606 -0.18 -0.01    +0.216 C 
DOCKED: ATOM     18  C   UNL d   1      36.096 -27.377  -7.957 -0.42 -0.02    +0.096 C 
DOCKED: ENDROOT
DOCKED: TORSDOF 0
DOCKED: TER
DOCKED: ENDMDL
________________________________________________________________________________


	BEGINNING GENETIC ALGORITHM DOCKING 49 of 50
Run: 49 Seed: 1128837099 386373673 [ Run 49 of 50 GA/GALS ]
Beginning GENETIC ALGORITHM (GA), with a maximum of 2500000 energy evaluations.

Final-Value: -4.637


	FINAL GENETIC ALGORITHM DOCKED STATE
	_______________________________________________


Detailed state:  trans 29.297 48.339 -32.751 quatxyzw -0.152710 0.980299 -0.013119 0.124584 center 0.000 0.000 0.000 ntor 0
State:	 29.297  48.339 -32.751  -0.154  0.988 -0.013 165.687  

DOCKED: MODEL       49
DOCKED: USER    Run = 49
DOCKED: USER    DPF = D:/autoduck_test/CID91466_6n9g/CID91466_6n9g.dpf
DOCKED: USER  
DOCKED: USER    Estimated Free Energy of Binding    =   -4.64 kcal/mol  [=(1)+(2)+(3)-(4)]
DOCKED: USER    Estimated Inhibition Constant, Ki   =  398.81 uM (micromolar)  [Temperature = 298.15 K]
DOCKED: USER    
DOCKED: USER    (1) Final Intermolecular Energy     =   -4.64 kcal/mol
DOCKED: USER        vdW + Hbond + desolv Energy     =   -4.61 kcal/mol
DOCKED: USER        Electrostatic Energy            =   -0.02 kcal/mol
DOCKED: USER    (2) Final Total Internal Energy     =   +0.00 kcal/mol
DOCKED: USER    (3) Torsional Free Energy           =   +0.00 kcal/mol
DOCKED: USER    (4) Unbound System's Energy  [=(2)] =   +0.00 kcal/mol
DOCKED: USER    
DOCKED: USER    
DOCKED: USER    NEWDPF move CID_91466.pdbqt
DOCKED: USER    NEWDPF about 0.000000 0.000000 0.000000
DOCKED: USER    NEWDPF tran0 29.297366 48.339265 -32.751290
DOCKED: USER    NEWDPF quaternion0 -0.152710 0.980299 -0.013119 0.124584
DOCKED: USER    NEWDPF axisangle0 -0.153909 0.987996 -0.013222 165.686515
DOCKED: USER    NEWDPF quat0 -0.153909 0.987996 -0.013222 165.686515
DOCKED: USER  keepresnum = 1 
DOCKED: USER  
DOCKED: REMARK  0 active torsions:
DOCKED: REMARK  status: ('A' for Active; 'I' for Inactive)
DOCKED: USER                              x       y       z     vdW  Elec       q    Type
DOCKED: USER                           _______ _______ _______ _____ _____    ______ ____
DOCKED: ROOT
DOCKED: ATOM      1  O   UNL d   1      32.689  47.046 -33.789 -0.26 +0.11    -0.276 OA
DOCKED: ATOM      2  N   UNL d   1      27.120  47.954 -32.719 -0.18 +0.13    -0.299 N 
DOCKED: ATOM      3  N   UNL d   1      30.749  48.138 -33.109 -0.07 +0.11    -0.298 N 
DOCKED: ATOM      4  C   UNL d   1      28.173  48.047 -31.681 -0.17 -0.03    +0.066 C 
DOCKED: ATOM      5  C   UNL d   1      28.995  49.358 -31.805 -0.15 -0.01    +0.027 C 
DOCKED: ATOM      6  C   UNL d   1      29.135  46.841 -31.734 -0.12 -0.01    +0.024 C 
DOCKED: ATOM      7  C   UNL d   1      29.923  49.366 -33.059 -0.22 -0.03    +0.081 C 
DOCKED: ATOM      8  C   UNL d   1      30.018  46.877 -32.986 -0.19 -0.05    +0.113 C 
DOCKED: ATOM      9  C   UNL d   1      28.033  50.555 -31.738 -0.27 -0.00    +0.008 C 
DOCKED: ATOM     10  C   UNL d   1      28.356  45.523 -31.639 -0.15 -0.00    +0.008 C 
DOCKED: ATOM     11  C   UNL d   1      26.202  49.104 -32.660 -0.37 -0.05    +0.085 C 
DOCKED: ATOM     12  C   UNL d   1      26.344  46.709 -32.579 -0.31 -0.03    +0.085 C 
DOCKED: ATOM     13  C   UNL d   1      30.754  50.654 -33.117 -0.29 -0.01    +0.023 C 
DOCKED: ATOM     14  C   UNL d   1      26.933  50.439 -32.785 -0.45 -0.01    +0.016 C 
DOCKED: ATOM     15  C   UNL d   1      27.225  45.464 -32.658 -0.34 -0.01    +0.016 C 
DOCKED: ATOM     16  C   UNL d   1      31.855  50.534 -34.151 -0.46 -0.01    +0.011 C 
DOCKED: ATOM     17  C   UNL d   1      32.066  48.090 -33.575 -0.25 -0.08    +0.216 C 
DOCKED: ATOM     18  C   UNL d   1      32.780  49.411 -33.740 -0.37 -0.04    +0.096 C 
DOCKED: ENDROOT
DOCKED: TORSDOF 0
DOCKED: TER
DOCKED: ENDMDL
________________________________________________________________________________


	BEGINNING GENETIC ALGORITHM DOCKING 50 of 50
Run: 50 Seed: 819580007 1253252140 [ Run 50 of 50 GA/GALS ]
Beginning GENETIC ALGORITHM (GA), with a maximum of 2500000 energy evaluations.

Final-Value: -3.920


	FINAL GENETIC ALGORITHM DOCKED STATE
	_______________________________________________


Detailed state:  trans 18.435 36.648 -29.403 quatxyzw 0.688305 -0.609021 0.202991 -0.337824 center 0.000 0.000 0.000 ntor 0
State:	 18.435  36.648 -29.403   0.731 -0.647  0.216 -140.511  

DOCKED: MODEL       50
DOCKED: USER    Run = 50
DOCKED: USER    DPF = D:/autoduck_test/CID91466_6n9g/CID91466_6n9g.dpf
DOCKED: USER  
DOCKED: USER    Estimated Free Energy of Binding    =   -3.92 kcal/mol  [=(1)+(2)+(3)-(4)]
DOCKED: USER    Estimated Inhibition Constant, Ki   =    1.34 mM (millimolar)  [Temperature = 298.15 K]
DOCKED: USER    
DOCKED: USER    (1) Final Intermolecular Energy     =   -3.92 kcal/mol
DOCKED: USER        vdW + Hbond + desolv Energy     =   -3.89 kcal/mol
DOCKED: USER        Electrostatic Energy            =   -0.03 kcal/mol
DOCKED: USER    (2) Final Total Internal Energy     =   +0.00 kcal/mol
DOCKED: USER    (3) Torsional Free Energy           =   +0.00 kcal/mol
DOCKED: USER    (4) Unbound System's Energy  [=(2)] =   +0.00 kcal/mol
DOCKED: USER    
DOCKED: USER    
DOCKED: USER    NEWDPF move CID_91466.pdbqt
DOCKED: USER    NEWDPF about 0.000000 0.000000 0.000000
DOCKED: USER    NEWDPF tran0 18.435034 36.647802 -29.403095
DOCKED: USER    NEWDPF quaternion0 0.688305 -0.609021 0.202991 -0.337824
DOCKED: USER    NEWDPF axisangle0 0.731298 -0.647062 0.215670 -140.511311
DOCKED: USER    NEWDPF quat0 0.731298 -0.647062 0.215670 -140.511311
DOCKED: USER  keepresnum = 1 
DOCKED: USER  
DOCKED: REMARK  0 active torsions:
DOCKED: REMARK  status: ('A' for Active; 'I' for Inactive)
DOCKED: USER                              x       y       z     vdW  Elec       q    Type
DOCKED: USER                           _______ _______ _______ _____ _____    ______ ____
DOCKED: ROOT
DOCKED: ATOM      1  O   UNL d   1      20.088  38.627 -32.161 -0.52 +0.07    -0.276 OA
DOCKED: ATOM      2  N   UNL d   1      18.456  34.778 -28.224 +0.01 +0.14    -0.299 N 
DOCKED: ATOM      3  N   UNL d   1      18.814  37.618 -30.494 -0.06 +0.17    -0.298 N 
DOCKED: ATOM      4  C   UNL d   1      18.705  36.204 -27.911 -0.09 -0.04    +0.066 C 
DOCKED: ATOM      5  C   UNL d   1      17.545  37.114 -28.396 -0.13 -0.01    +0.027 C 
DOCKED: ATOM      6  C   UNL d   1      20.029  36.702 -28.529 -0.19 -0.01    +0.024 C 
DOCKED: ATOM      7  C   UNL d   1      17.490  37.237 -29.950 -0.13 -0.05    +0.081 C 
DOCKED: ATOM      8  C   UNL d   1      19.940  36.795 -30.057 -0.22 -0.07    +0.113 C 
DOCKED: ATOM      9  C   UNL d   1      16.231  36.622 -27.766 -0.21 -0.00    +0.008 C 
DOCKED: ATOM     10  C   UNL d   1      21.198  35.811 -28.093 -0.33 -0.00    +0.008 C 
DOCKED: ATOM     11  C   UNL d   1      17.195  34.307 -27.626 -0.14 -0.03    +0.085 C 
DOCKED: ATOM     12  C   UNL d   1      19.563  33.928 -27.748 -0.10 -0.03    +0.085 C 
DOCKED: ATOM     13  C   UNL d   1      16.363  38.184 -30.386 -0.29 -0.01    +0.023 C 
DOCKED: ATOM     14  C   UNL d   1      15.996  35.146 -28.062 -0.22 -0.01    +0.016 C 
DOCKED: ATOM     15  C   UNL d   1      20.907  34.336 -28.346 -0.26 -0.01    +0.016 C 
DOCKED: ATOM     16  C   UNL d   1      16.498  38.534 -31.853 -0.37 -0.00    +0.011 C 
DOCKED: ATOM     17  C   UNL d   1      19.003  38.456 -31.597 -0.26 -0.10    +0.216 C 
DOCKED: ATOM     18  C   UNL d   1      17.808  39.259 -32.058 -0.37 -0.03    +0.096 C 
DOCKED: ENDROOT
DOCKED: TORSDOF 0
DOCKED: TER
DOCKED: ENDMDL
________________________________________________________________________________

DPF> analysis                             # perform a ranked cluster analysis


		CLUSTER ANALYSIS OF CONFORMATIONS
		_________________________________

Number of conformations = 50

RMSD cluster analysis will be performed using the ligand atoms only (18 / 18 total atoms).

Outputting structurally similar clusters, ranked in order of increasing energy.


________________________________________________________________________________

Number of distinct conformational clusters found = 47,  out of 50 runs,
Using an rmsd-tolerance of 2.0 A


	CLUSTERING HISTOGRAM
	____________________

________________________________________________________________________________
     |           |     |           |     |                                    
Clus | Lowest    | Run | Mean      | Num | Histogram                          
-ter | Binding   |     | Binding   | in  |                                    
Rank | Energy    |     | Energy    | Clus|    5    10   15   20   25   30   35
_____|___________|_____|___________|_____|____:____|____:____|____:____|____:___
   1 |     -5.77 |  23 |     -5.52 |   2 |##
   2 |     -5.53 |  27 |     -5.26 |   2 |##
   3 |     -5.08 |  47 |     -5.08 |   1 |#
   4 |     -5.04 |  35 |     -5.04 |   1 |#
   5 |     -4.99 |  45 |     -4.99 |   1 |#
   6 |     -4.89 |  19 |     -4.89 |   1 |#
   7 |     -4.81 |  31 |     -4.81 |   1 |#
   8 |     -4.73 |  30 |     -4.73 |   1 |#
   9 |     -4.64 |  34 |     -4.64 |   2 |##
  10 |     -4.64 |   7 |     -4.64 |   1 |#
  11 |     -4.52 |  29 |     -4.52 |   1 |#
  12 |     -4.46 |  15 |     -4.46 |   1 |#
  13 |     -4.45 |  40 |     -4.45 |   1 |#
  14 |     -4.35 |   2 |     -4.35 |   1 |#
  15 |     -4.34 |   3 |     -4.34 |   1 |#
  16 |     -4.33 |   5 |     -4.33 |   1 |#
  17 |     -4.32 |   4 |     -4.32 |   1 |#
  18 |     -4.31 |  48 |     -4.31 |   1 |#
  19 |     -4.30 |  17 |     -4.30 |   1 |#
  20 |     -4.09 |  37 |     -4.09 |   1 |#
  21 |     -4.04 |  13 |     -4.04 |   1 |#
  22 |     -4.02 |  32 |     -4.02 |   1 |#
  23 |     -4.00 |  33 |     -4.00 |   1 |#
  24 |     -3.94 |  39 |     -3.94 |   1 |#
  25 |     -3.94 |  44 |     -3.94 |   1 |#
  26 |     -3.93 |  14 |     -3.93 |   1 |#
  27 |     -3.92 |  50 |     -3.92 |   1 |#
  28 |     -3.87 |  24 |     -3.87 |   1 |#
  29 |     -3.83 |   9 |     -3.83 |   1 |#
  30 |     -3.81 |  36 |     -3.81 |   1 |#
  31 |     -3.76 |  26 |     -3.76 |   1 |#
  32 |     -3.76 |  18 |     -3.76 |   1 |#
  33 |     -3.76 |  12 |     -3.76 |   1 |#
  34 |     -3.75 |   8 |     -3.75 |   1 |#
  35 |     -3.70 |  22 |     -3.70 |   1 |#
  36 |     -3.60 |  25 |     -3.60 |   1 |#
  37 |     -3.47 |  10 |     -3.47 |   1 |#
  38 |     -3.39 |  46 |     -3.39 |   1 |#
  39 |     -3.36 |  43 |     -3.36 |   1 |#
  40 |     -3.31 |  20 |     -3.31 |   1 |#
  41 |     -3.23 |   1 |     -3.23 |   1 |#
  42 |     -3.14 |  16 |     -3.14 |   1 |#
  43 |     -3.07 |   6 |     -3.07 |   1 |#
  44 |     -3.06 |  41 |     -3.06 |   1 |#
  45 |     -2.89 |  11 |     -2.89 |   1 |#
  46 |     -2.84 |  38 |     -2.84 |   1 |#
  47 |     -2.71 |  28 |     -2.71 |   1 |#
_____|___________|_____|___________|_____|______________________________________


Number of multi-member conformational clusters found = 3, out of 50 runs.

	RMSD TABLE
	__________

_____________________________________________________________________
     |      |      |           |         |                 |
Rank | Sub- | Run  | Binding   | Cluster | Reference       | Grep
     | Rank |      | Energy    | RMSD    | RMSD            | Pattern
_____|______|______|___________|_________|_________________|___________
   1      1     23       -5.77      0.00     36.79           RANKING
   1      2     21       -5.26      1.79     37.08           RANKING
   2      1     27       -5.53      0.00     77.34           RANKING
   2      2     42       -4.98      1.26     77.13           RANKING
   3      1     47       -5.08      0.00     79.90           RANKING
   4      1     35       -5.04      0.00     39.62           RANKING
   5      1     45       -4.99      0.00     39.00           RANKING
   6      1     19       -4.89      0.00     52.81           RANKING
   7      1     31       -4.81      0.00     38.41           RANKING
   8      1     30       -4.73      0.00     82.03           RANKING
   9      1     34       -4.64      0.00     63.39           RANKING
   9      2     49       -4.64      0.27     63.32           RANKING
  10      1      7       -4.64      0.00     37.03           RANKING
  11      1     29       -4.52      0.00     46.72           RANKING
  12      1     15       -4.46      0.00     81.20           RANKING
  13      1     40       -4.45      0.00     48.70           RANKING
  14      1      2       -4.35      0.00     18.06           RANKING
  15      1      3       -4.34      0.00     87.06           RANKING
  16      1      5       -4.33      0.00     38.51           RANKING
  17      1      4       -4.32      0.00     34.76           RANKING
  18      1     48       -4.31      0.00     39.73           RANKING
  19      1     17       -4.30      0.00     52.20           RANKING
  20      1     37       -4.09      0.00     98.63           RANKING
  21      1     13       -4.04      0.00     43.20           RANKING
  22      1     32       -4.02      0.00     29.10           RANKING
  23      1     33       -4.00      0.00     33.93           RANKING
  24      1     39       -3.94      0.00     57.72           RANKING
  25      1     44       -3.94      0.00     51.08           RANKING
  26      1     14       -3.93      0.00     44.94           RANKING
  27      1     50       -3.92      0.00     48.54           RANKING
  28      1     24       -3.87      0.00     11.83           RANKING
  29      1      9       -3.83      0.00     32.26           RANKING
  30      1     36       -3.81      0.00     47.34           RANKING
  31      1     26       -3.76      0.00     26.99           RANKING
  32      1     18       -3.76      0.00     50.59           RANKING
  33      1     12       -3.76      0.00     23.23           RANKING
  34      1      8       -3.75      0.00     52.73           RANKING
  35      1     22       -3.70      0.00     33.65           RANKING
  36      1     25       -3.60      0.00     84.82           RANKING
  37      1     10       -3.47      0.00     50.50           RANKING
  38      1     46       -3.39      0.00     41.43           RANKING
  39      1     43       -3.36      0.00     60.83           RANKING
  40      1     20       -3.31      0.00     42.05           RANKING
  41      1      1       -3.23      0.00     53.56           RANKING
  42      1     16       -3.14      0.00     94.49           RANKING
  43      1      6       -3.07      0.00     26.76           RANKING
  44      1     41       -3.06      0.00     18.86           RANKING
  45      1     11       -2.89      0.00     67.06           RANKING
  46      1     38       -2.84      0.00     94.89           RANKING
  47      1     28       -2.71      0.00     74.83           RANKING
_______________________________________________________________________


	INFORMATION ENTROPY ANALYSIS FOR THIS CLUSTERING
	________________________________________________


Information entropy for this clustering = 0.98  (rmstol = 2.00 Angstrom)

_______________________________________________________________________


	STATISTICAL MECHANICAL ANALYSIS
	_______________________________


Partition function, Q =    50.35            at Temperature, T = 298.15 K
Free energy,        A ~ -2321.89 kcal/mol   at Temperature, T = 298.15 K
Internal energy,    U =    -4.09 kcal/mol   at Temperature, T = 298.15 K
Entropy,            S =     7.77 kcal/mol/K at Temperature, T = 298.15 K

_______________________________________________________________________


	LOWEST ENERGY DOCKED CONFORMATION from EACH CLUSTER
	___________________________________________________


Keeping original residue number (specified in the input PDBQ file) for outputting.

MODEL       23
USER    Run = 23
USER    Cluster Rank = 1
USER    Number of conformations in this cluster = 2
USER  
USER    RMSD from reference structure       = 36.786 A
USER  
USER    Estimated Free Energy of Binding    =   -5.77 kcal/mol  [=(1)+(2)+(3)-(4)]
USER    Estimated Inhibition Constant, Ki   =   58.88 uM (micromolar)  [Temperature = 298.15 K]
USER    
USER    (1) Final Intermolecular Energy     =   -5.77 kcal/mol
USER        vdW + Hbond + desolv Energy     =   -5.75 kcal/mol
USER        Electrostatic Energy            =   -0.02 kcal/mol
USER    (2) Final Total Internal Energy     =   +0.00 kcal/mol
USER    (3) Torsional Free Energy           =   +0.00 kcal/mol
USER    (4) Unbound System's Energy  [=(2)] =   +0.00 kcal/mol
USER    
USER    
USER  
USER    DPF = D:/autoduck_test/CID91466_6n9g/CID91466_6n9g.dpf
USER    NEWDPF move	CID_91466.pdbqt
USER    NEWDPF about	0.000000 0.000000 0.000000
USER    NEWDPF tran0	39.149032 -0.311894 5.051500
USER    NEWDPF axisangle0	0.226021 0.971671 0.069069 -144.353830
USER    NEWDPF quaternion0	0.215174 0.925036 0.065754 -0.306079
USER  
USER                              x       y       z    vdW   Elec        q     RMS 
ATOM      1  O   UNL d   1      40.661  -3.673   5.872 -0.33 +0.03    -0.276    36.786
ATOM      2  N   UNL d   1      38.027   0.879   3.565 -0.06 +0.27    -0.299    36.786
ATOM      3  N   UNL d   1      39.913  -1.483   5.617 -0.08 +0.09    -0.298    36.786
ATOM      4  C   UNL d   1      37.731   0.372   4.925 -0.42 -0.05    +0.066    36.786
ATOM      5  C   UNL d   1      38.840   0.755   5.940 -0.49 -0.02    +0.027    36.786
ATOM      6  C   UNL d   1      37.545  -1.160   4.934 -0.45 -0.01    +0.024    36.786
ATOM      7  C   UNL d   1      40.168  -0.027   5.699 -0.28 -0.04    +0.081    36.786
ATOM      8  C   UNL d   1      38.867  -1.892   4.680 -0.26 -0.05    +0.113    36.786
ATOM      9  C   UNL d   1      39.011   2.284   5.935 -0.34 -0.01    +0.008    36.786
ATOM     10  C   UNL d   1      36.472  -1.582   3.923 -0.45 -0.01    +0.008    36.786
ATOM     11  C   UNL d   1      38.197   2.342   3.560 -0.38 -0.10    +0.085    36.786
ATOM     12  C   UNL d   1      36.959   0.514   2.617 -0.28 -0.08    +0.085    36.786
ATOM     13  C   UNL d   1      41.221   0.343   6.753 -0.32 -0.01    +0.023    36.786
ATOM     14  C   UNL d   1      39.282   2.804   4.530 -0.48 -0.01    +0.016    36.786
ATOM     15  C   UNL d   1      36.739  -0.995   2.542 -0.36 -0.01    +0.016    36.786
ATOM     16  C   UNL d   1      42.388  -0.621   6.703 -0.36 -0.00    +0.011    36.786
ATOM     17  C   UNL d   1      40.782  -2.466   6.100 -0.13 -0.02    +0.216    36.786
ATOM     18  C   UNL d   1      41.883  -2.008   7.028 -0.31 +0.02    +0.096    36.786
TER
ENDMDL
MODEL       27
USER    Run = 27
USER    Cluster Rank = 2
USER    Number of conformations in this cluster = 2
USER  
USER    RMSD from reference structure       = 77.337 A
USER  
USER    Estimated Free Energy of Binding    =   -5.53 kcal/mol  [=(1)+(2)+(3)-(4)]
USER    Estimated Inhibition Constant, Ki   =   87.78 uM (micromolar)  [Temperature = 298.15 K]
USER    
USER    (1) Final Intermolecular Energy     =   -5.53 kcal/mol
USER        vdW + Hbond + desolv Energy     =   -5.42 kcal/mol
USER        Electrostatic Energy            =   -0.11 kcal/mol
USER    (2) Final Total Internal Energy     =   +0.00 kcal/mol
USER    (3) Torsional Free Energy           =   +0.00 kcal/mol
USER    (4) Unbound System's Energy  [=(2)] =   +0.00 kcal/mol
USER    
USER    
USER  
USER    DPF = D:/autoduck_test/CID91466_6n9g/CID91466_6n9g.dpf
USER    NEWDPF move	CID_91466.pdbqt
USER    NEWDPF about	0.000000 0.000000 0.000000
USER    NEWDPF tran0	6.025994 64.992397 -45.029325
USER    NEWDPF axisangle0	0.297582 -0.276696 -0.913720 -92.310088
USER    NEWDPF quaternion0	0.214621 -0.199558 -0.658990 -0.692709
USER  
USER                              x       y       z    vdW   Elec        q     RMS 
ATOM      1  O   UNL d   1       3.838  67.893 -46.057 -0.25 +0.03    -0.276    77.337
ATOM      2  N   UNL d   1       6.089  62.859 -44.452 -0.07 +0.26    -0.299    77.337
ATOM      3  N   UNL d   1       5.423  66.333 -45.368 -0.11 +0.12    -0.298    77.337
ATOM      4  C   UNL d   1       6.578  63.634 -45.616 -0.38 -0.06    +0.066    77.337
ATOM      5  C   UNL d   1       7.434  64.854 -45.182 -0.42 -0.02    +0.027    77.337
ATOM      6  C   UNL d   1       5.416  64.123 -46.505 -0.42 -0.02    +0.024    77.337
ATOM      7  C   UNL d   1       6.580  65.976 -44.515 -0.23 -0.04    +0.081    77.337
ATOM      8  C   UNL d   1       4.593  65.213 -45.811 -0.20 -0.05    +0.113    77.337
ATOM      9  C   UNL d   1       8.598  64.358 -44.308 -0.47 -0.01    +0.008    77.337
ATOM     10  C   UNL d   1       4.531  62.946 -46.935 -0.44 -0.01    +0.008    77.337
ATOM     11  C   UNL d   1       7.204  62.390 -43.610 -0.27 -0.10    +0.085    77.337
ATOM     12  C   UNL d   1       5.288  61.700 -44.883 -0.32 -0.09    +0.085    77.337
ATOM     13  C   UNL d   1       7.453  67.184 -44.147 -0.29 -0.01    +0.023    77.337
ATOM     14  C   UNL d   1       8.092  63.534 -43.131 -0.40 -0.02    +0.016    77.337
ATOM     15  C   UNL d   1       4.092  62.107 -45.741 -0.42 -0.02    +0.016    77.337
ATOM     16  C   UNL d   1       6.591  68.374 -43.782 -0.29 -0.00    +0.011    77.337
ATOM     17  C   UNL d   1       4.905  67.625 -45.497 -0.19 -0.05    +0.216    77.337
ATOM     18  C   UNL d   1       5.764  68.759 -44.987 -0.26 -0.01    +0.096    77.337
TER
ENDMDL
MODEL       47
USER    Run = 47
USER    Cluster Rank = 3
USER    Number of conformations in this cluster = 1
USER  
USER    RMSD from reference structure       = 79.902 A
USER  
USER    Estimated Free Energy of Binding    =   -5.08 kcal/mol  [=(1)+(2)+(3)-(4)]
USER    Estimated Inhibition Constant, Ki   =  188.31 uM (micromolar)  [Temperature = 298.15 K]
USER    
USER    (1) Final Intermolecular Energy     =   -5.08 kcal/mol
USER        vdW + Hbond + desolv Energy     =   -5.04 kcal/mol
USER        Electrostatic Energy            =   -0.04 kcal/mol
USER    (2) Final Total Internal Energy     =   +0.00 kcal/mol
USER    (3) Torsional Free Energy           =   +0.00 kcal/mol
USER    (4) Unbound System's Energy  [=(2)] =   +0.00 kcal/mol
USER    
USER    
USER  
USER    DPF = D:/autoduck_test/CID91466_6n9g/CID91466_6n9g.dpf
USER    NEWDPF move	CID_91466.pdbqt
USER    NEWDPF about	0.000000 0.000000 0.000000
USER    NEWDPF tran0	47.461233 47.287574 -46.835898
USER    NEWDPF axisangle0	0.825243 0.309333 0.472532 121.194404
USER    NEWDPF quaternion0	0.718944 0.269488 0.411665 0.490946
USER  
USER                              x       y       z    vdW   Elec        q     RMS 
ATOM      1  O   UNL d   1      44.203  48.438 -48.357 -0.62 -0.09    -0.276    79.902
ATOM      2  N   UNL d   1      48.960  47.622 -45.245 -0.02 +0.07    -0.299    79.902
ATOM      3  N   UNL d   1      46.256  47.558 -47.702 -0.21 -0.04    -0.298    79.902
ATOM      4  C   UNL d   1      47.992  46.542 -45.549 -0.30 -0.02    +0.066    79.902
ATOM      5  C   UNL d   1      48.123  46.040 -47.011 -0.31 -0.00    +0.027    79.902
ATOM      6  C   UNL d   1      46.538  46.993 -45.298 -0.49 -0.01    +0.024    79.902
ATOM      7  C   UNL d   1      47.616  47.087 -48.050 -0.25 +0.01    +0.081    79.902
ATOM      8  C   UNL d   1      46.081  48.031 -46.329 -0.33 -0.00    +0.113    79.902
ATOM      9  C   UNL d   1      49.571  45.581 -47.250 -0.24 -0.00    +0.008    79.902
ATOM     10  C   UNL d   1      46.373  47.520 -43.867 -0.53 -0.00    +0.008    79.902
ATOM     11  C   UNL d   1      50.347  47.184 -45.481 -0.07 -0.02    +0.085    79.902
ATOM     12  C   UNL d   1      48.828  48.079 -43.850 -0.13 -0.04    +0.085    79.902
ATOM     13  C   UNL d   1      47.715  46.534 -49.479 -0.31 +0.00    +0.023    79.902
ATOM     14  C   UNL d   1      50.564  46.683 -46.906 -0.09 -0.00    +0.016    79.902
ATOM     15  C   UNL d   1      47.420  48.576 -43.533 -0.30 -0.01    +0.016    79.902
ATOM     16  C   UNL d   1      46.956  47.417 -50.447 -0.33 +0.01    +0.011    79.902
ATOM     17  C   UNL d   1      45.266  47.875 -48.636 -0.04 +0.07    +0.216    79.902
ATOM     18  C   UNL d   1      45.496  47.417 -50.057 -0.48 +0.03    +0.096    79.902
TER
ENDMDL
MODEL       35
USER    Run = 35
USER    Cluster Rank = 4
USER    Number of conformations in this cluster = 1
USER  
USER    RMSD from reference structure       = 39.616 A
USER  
USER    Estimated Free Energy of Binding    =   -5.04 kcal/mol  [=(1)+(2)+(3)-(4)]
USER    Estimated Inhibition Constant, Ki   =  201.27 uM (micromolar)  [Temperature = 298.15 K]
USER    
USER    (1) Final Intermolecular Energy     =   -5.04 kcal/mol
USER        vdW + Hbond + desolv Energy     =   -4.94 kcal/mol
USER        Electrostatic Energy            =   -0.10 kcal/mol
USER    (2) Final Total Internal Energy     =   +0.00 kcal/mol
USER    (3) Torsional Free Energy           =   +0.00 kcal/mol
USER    (4) Unbound System's Energy  [=(2)] =   +0.00 kcal/mol
USER    
USER    
USER  
USER    DPF = D:/autoduck_test/CID91466_6n9g/CID91466_6n9g.dpf
USER    NEWDPF move	CID_91466.pdbqt
USER    NEWDPF about	0.000000 0.000000 0.000000
USER    NEWDPF tran0	33.749226 -23.714029 -9.262060
USER    NEWDPF axisangle0	-0.676783 0.736111 0.010308 155.509892
USER    NEWDPF quaternion0	-0.661385 0.719364 0.010073 0.212093
USER  
USER                              x       y       z    vdW   Elec        q     RMS 
ATOM      1  O   UNL d   1      35.920 -21.200 -11.057 -0.63 -0.10    -0.276    39.616
ATOM      2  N   UNL d   1      33.233 -25.851  -9.024 +0.01 +0.05    -0.299    39.616
ATOM      3  N   UNL d   1      34.396 -22.489  -9.859 -0.14 -0.01    -0.298    39.616
ATOM      4  C   UNL d   1      33.868 -24.833  -8.154 -0.26 +0.00    +0.066    39.616
ATOM      5  C   UNL d   1      33.014 -23.541  -8.056 -0.35 +0.00    +0.027    39.616
ATOM      6  C   UNL d   1      35.284 -24.467  -8.644 -0.43 +0.00    +0.024    39.616
ATOM      7  C   UNL d   1      33.013 -22.723  -9.384 -0.24 -0.01    +0.081    39.616
ATOM      8  C   UNL d   1      35.242 -23.678  -9.957 -0.30 +0.01    +0.113    39.616
ATOM      9  C   UNL d   1      31.608 -23.911  -7.555 -0.24 -0.00    +0.008    39.616
ATOM     10  C   UNL d   1      36.153 -25.724  -8.777 -0.55 -0.00    +0.008    39.616
ATOM     11  C   UNL d   1      31.884 -26.201  -8.548 -0.04 -0.01    +0.085    39.616
ATOM     12  C   UNL d   1      34.052 -27.074  -9.097 -0.13 -0.02    +0.085    39.616
ATOM     13  C   UNL d   1      32.201 -21.430  -9.231 -0.33 -0.01    +0.023    39.616
ATOM     14  C   UNL d   1      30.973 -24.981  -8.433 -0.09 -0.00    +0.016    39.616
ATOM     15  C   UNL d   1      35.464 -26.798  -9.610 -0.32 -0.01    +0.016    39.616
ATOM     16  C   UNL d   1      32.444 -20.504 -10.405 -0.39 -0.00    +0.011    39.616
ATOM     17  C   UNL d   1      34.825 -21.324 -10.501 -0.23 +0.02    +0.216    39.616
ATOM     18  C   UNL d   1      33.908 -20.126 -10.425 -0.28 +0.00    +0.096    39.616
TER
ENDMDL
MODEL       45
USER    Run = 45
USER    Cluster Rank = 5
USER    Number of conformations in this cluster = 1
USER  
USER    RMSD from reference structure       = 39.005 A
USER  
USER    Estimated Free Energy of Binding    =   -4.99 kcal/mol  [=(1)+(2)+(3)-(4)]
USER    Estimated Inhibition Constant, Ki   =  219.95 uM (micromolar)  [Temperature = 298.15 K]
USER    
USER    (1) Final Intermolecular Energy     =   -4.99 kcal/mol
USER        vdW + Hbond + desolv Energy     =   -4.92 kcal/mol
USER        Electrostatic Energy            =   -0.07 kcal/mol
USER    (2) Final Total Internal Energy     =   +0.00 kcal/mol
USER    (3) Torsional Free Energy           =   +0.00 kcal/mol
USER    (4) Unbound System's Energy  [=(2)] =   +0.00 kcal/mol
USER    
USER    
USER  
USER    DPF = D:/autoduck_test/CID91466_6n9g/CID91466_6n9g.dpf
USER    NEWDPF move	CID_91466.pdbqt
USER    NEWDPF about	0.000000 0.000000 0.000000
USER    NEWDPF tran0	41.288766 -1.742210 -4.486791
USER    NEWDPF axisangle0	-0.439596 -0.271545 0.856165 -131.911802
USER    NEWDPF quaternion0	-0.401453 -0.247984 0.781878 -0.407440
USER  
USER                              x       y       z    vdW   Elec        q     RMS 
ATOM      1  O   UNL d   1      43.095  -3.032  -1.433 -0.06 +0.06    -0.276    39.005
ATOM      2  N   UNL d   1      39.996  -0.151  -5.316 -0.09 +0.29    -0.299    39.005
ATOM      3  N   UNL d   1      42.031  -2.540  -3.444 -0.07 +0.05    -0.298    39.005
ATOM      4  C   UNL d   1      41.397  -0.576  -5.547 -0.35 -0.04    +0.066    39.005
ATOM      5  C   UNL d   1      41.499  -2.095  -5.849 -0.42 -0.01    +0.027    39.005
ATOM      6  C   UNL d   1      42.301  -0.239  -4.342 -0.22 -0.01    +0.024    39.005
ATOM      7  C   UNL d   1      41.208  -2.975  -4.595 -0.24 -0.03    +0.081    39.005
ATOM      8  C   UNL d   1      41.974  -1.113  -3.127 -0.15 -0.03    +0.113    39.005
ATOM      9  C   UNL d   1      40.607  -2.422  -7.058 -0.57 -0.01    +0.008    39.005
ATOM     10  C   UNL d   1      42.207   1.252  -3.996 -0.48 -0.00    +0.008    39.005
ATOM     11  C   UNL d   1      39.139  -0.471  -6.471 -0.30 -0.11    +0.085    39.005
ATOM     12  C   UNL d   1      39.917   1.294  -5.041 -0.07 -0.12    +0.085    39.005
ATOM     13  C   UNL d   1      41.369  -4.466  -4.923 -0.37 -0.01    +0.023    39.005
ATOM     14  C   UNL d   1      39.175  -1.954  -6.830 -0.52 -0.01    +0.016    39.005
ATOM     15  C   UNL d   1      40.760   1.703  -3.835 -0.40 -0.01    +0.016    39.005
ATOM     16  C   UNL d   1      41.381  -5.294  -3.654 -0.35 -0.00    +0.011    39.005
ATOM     17  C   UNL d   1      42.569  -3.404  -2.485 -0.02 -0.03    +0.216    39.005
ATOM     18  C   UNL d   1      42.569  -4.878  -2.818 -0.22 -0.03    +0.096    39.005
TER
ENDMDL
MODEL       19
USER    Run = 19
USER    Cluster Rank = 6
USER    Number of conformations in this cluster = 1
USER  
USER    RMSD from reference structure       = 52.809 A
USER  
USER    Estimated Free Energy of Binding    =   -4.89 kcal/mol  [=(1)+(2)+(3)-(4)]
USER    Estimated Inhibition Constant, Ki   =  260.58 uM (micromolar)  [Temperature = 298.15 K]
USER    
USER    (1) Final Intermolecular Energy     =   -4.89 kcal/mol
USER        vdW + Hbond + desolv Energy     =   -4.99 kcal/mol
USER        Electrostatic Energy            =   +0.10 kcal/mol
USER    (2) Final Total Internal Energy     =   +0.00 kcal/mol
USER    (3) Torsional Free Energy           =   +0.00 kcal/mol
USER    (4) Unbound System's Energy  [=(2)] =   +0.00 kcal/mol
USER    
USER    
USER  
USER    DPF = D:/autoduck_test/CID91466_6n9g/CID91466_6n9g.dpf
USER    NEWDPF move	CID_91466.pdbqt
USER    NEWDPF about	0.000000 0.000000 0.000000
USER    NEWDPF tran0	48.438480 12.088650 -22.573304
USER    NEWDPF axisangle0	-0.602199 -0.708686 -0.367588 -54.149069
USER    NEWDPF quaternion0	-0.274091 -0.322558 -0.167307 -0.890415
USER  
USER                              x       y       z    vdW   Elec        q     RMS 
ATOM      1  O   UNL d   1      45.018  10.812 -23.535 -0.44 +0.16    -0.276    52.809
ATOM      2  N   UNL d   1      49.896  12.370 -20.934 -0.04 +0.12    -0.299    52.809
ATOM      3  N   UNL d   1      47.124  11.756 -23.236 -0.17 +0.10    -0.298    52.809
ATOM      4  C   UNL d   1      49.857  11.534 -22.157 -0.28 -0.03    +0.066    52.809
ATOM      5  C   UNL d   1      49.543  12.374 -23.424 -0.24 -0.00    +0.027    52.809
ATOM      6  C   UNL d   1      48.823  10.395 -22.036 -0.40 -0.02    +0.024    52.809
ATOM      7  C   UNL d   1      48.067  12.877 -23.457 -0.25 -0.01    +0.081    52.809
ATOM      8  C   UNL d   1      47.387  10.929 -22.058 -0.39 -0.09    +0.113    52.809
ATOM      9  C   UNL d   1      50.585  13.498 -23.544 -0.22 +0.00    +0.008    52.809
ATOM     10  C   UNL d   1      49.086   9.555 -20.780 -0.54 -0.01    +0.008    52.809
ATOM     11  C   UNL d   1      50.888  13.452 -21.052 -0.06 -0.02    +0.085    52.809
ATOM     12  C   UNL d   1      50.205  11.558 -19.744 -0.21 -0.04    +0.085    52.809
ATOM     13  C   UNL d   1      47.783  13.658 -24.747 -0.25 +0.01    +0.023    52.809
ATOM     14  C   UNL d   1      50.644  14.335 -22.273 -0.07 -0.00    +0.016    52.809
ATOM     15  C   UNL d   1      49.201  10.427 -19.535 -0.42 -0.01    +0.016    52.809
ATOM     16  C   UNL d   1      46.296  13.885 -24.917 -0.33 +0.00    +0.011    52.809
ATOM     17  C   UNL d   1      45.876  11.641 -23.853 -0.31 -0.06    +0.216    52.809
ATOM     18  C   UNL d   1      45.613  12.542 -25.037 -0.39 +0.01    +0.096    52.809
TER
ENDMDL
MODEL       31
USER    Run = 31
USER    Cluster Rank = 7
USER    Number of conformations in this cluster = 1
USER  
USER    RMSD from reference structure       = 38.413 A
USER  
USER    Estimated Free Energy of Binding    =   -4.81 kcal/mol  [=(1)+(2)+(3)-(4)]
USER    Estimated Inhibition Constant, Ki   =  299.45 uM (micromolar)  [Temperature = 298.15 K]
USER    
USER    (1) Final Intermolecular Energy     =   -4.81 kcal/mol
USER        vdW + Hbond + desolv Energy     =   -4.89 kcal/mol
USER        Electrostatic Energy            =   +0.08 kcal/mol
USER    (2) Final Total Internal Energy     =   +0.00 kcal/mol
USER    (3) Torsional Free Energy           =   +0.00 kcal/mol
USER    (4) Unbound System's Energy  [=(2)] =   +0.00 kcal/mol
USER    
USER    
USER  
USER    DPF = D:/autoduck_test/CID91466_6n9g/CID91466_6n9g.dpf
USER    NEWDPF move	CID_91466.pdbqt
USER    NEWDPF about	0.000000 0.000000 0.000000
USER    NEWDPF tran0	36.642329 -18.830080 2.037950
USER    NEWDPF axisangle0	-0.061340 0.900802 0.429876 -153.183383
USER    NEWDPF quaternion0	-0.059668 0.876248 0.418159 -0.231889
USER  
USER                              x       y       z    vdW   Elec        q     RMS 
ATOM      1  O   UNL d   1      40.077 -20.352   1.658 -0.49 +0.32    -0.276    38.413
ATOM      2  N   UNL d   1      34.853 -18.060   0.992 -0.16 +0.20    -0.299    38.413
ATOM      3  N   UNL d   1      38.047 -19.353   2.208 -0.17 +0.34    -0.298    38.413
ATOM      4  C   UNL d   1      35.124 -19.227   1.863 -0.17 -0.06    +0.066    38.413
ATOM      5  C   UNL d   1      35.810 -18.812   3.192 -0.16 -0.02    +0.027    38.413
ATOM      6  C   UNL d   1      35.998 -20.280   1.151 -0.27 -0.03    +0.024    38.413
ATOM      7  C   UNL d   1      37.285 -18.348   2.984 -0.24 -0.07    +0.081    38.413
ATOM      8  C   UNL d   1      37.434 -19.783   0.952 -0.23 -0.16    +0.113    38.413
ATOM      9  C   UNL d   1      34.927 -17.772   3.903 -0.11 -0.00    +0.008    38.413
ATOM     10  C   UNL d   1      35.364 -20.698  -0.182 -0.34 -0.01    +0.008    38.413
ATOM     11  C   UNL d   1      34.014 -17.060   1.675 -0.17 -0.05    +0.085    38.413
ATOM     12  C   UNL d   1      34.193 -18.471  -0.260 -0.27 -0.07    +0.085    38.413
ATOM     13  C   UNL d   1      37.943 -17.996   4.325 -0.26 -0.01    +0.023    38.413
ATOM     14  C   UNL d   1      34.625 -16.589   2.992 -0.25 -0.01    +0.016    38.413
ATOM     15  C   UNL d   1      35.017 -19.490  -1.043 -0.53 -0.01    +0.016    38.413
ATOM     16  C   UNL d   1      39.440 -17.837   4.160 -0.37 -0.01    +0.011    38.413
ATOM     17  C   UNL d   1      39.396 -19.655   2.416 -0.28 -0.21    +0.216    38.413
ATOM     18  C   UNL d   1      40.017 -19.156   3.700 -0.42 -0.05    +0.096    38.413
TER
ENDMDL
MODEL       30
USER    Run = 30
USER    Cluster Rank = 8
USER    Number of conformations in this cluster = 1
USER  
USER    RMSD from reference structure       = 82.026 A
USER  
USER    Estimated Free Energy of Binding    =   -4.73 kcal/mol  [=(1)+(2)+(3)-(4)]
USER    Estimated Inhibition Constant, Ki   =  342.35 uM (micromolar)  [Temperature = 298.15 K]
USER    
USER    (1) Final Intermolecular Energy     =   -4.73 kcal/mol
USER        vdW + Hbond + desolv Energy     =   -4.68 kcal/mol
USER        Electrostatic Energy            =   -0.05 kcal/mol
USER    (2) Final Total Internal Energy     =   +0.00 kcal/mol
USER    (3) Torsional Free Energy           =   +0.00 kcal/mol
USER    (4) Unbound System's Energy  [=(2)] =   +0.00 kcal/mol
USER    
USER    
USER  
USER    DPF = D:/autoduck_test/CID91466_6n9g/CID91466_6n9g.dpf
USER    NEWDPF move	CID_91466.pdbqt
USER    NEWDPF about	0.000000 0.000000 0.000000
USER    NEWDPF tran0	22.488012 72.547618 -36.202582
USER    NEWDPF axisangle0	-0.885749 -0.258248 0.385689 -152.374706
USER    NEWDPF quaternion0	-0.860135 -0.250780 0.374536 -0.238748
USER  
USER                              x       y       z    vdW   Elec        q     RMS 
ATOM      1  O   UNL d   1      19.923  72.503 -33.433 -0.25 +0.13    -0.276    82.026
ATOM      2  N   UNL d   1      23.432  73.740 -37.807 -0.09 +0.20    -0.299    82.026
ATOM      3  N   UNL d   1      21.507  72.199 -35.111 -0.09 +0.19    -0.298    82.026
ATOM      4  C   UNL d   1      23.903  73.172 -36.523 -0.15 -0.04    +0.066    82.026
ATOM      5  C   UNL d   1      23.580  71.658 -36.406 -0.28 -0.02    +0.027    82.026
ATOM      6  C   UNL d   1      23.295  73.913 -35.313 -0.14 -0.01    +0.024    82.026
ATOM      7  C   UNL d   1      22.055  71.385 -36.220 -0.25 -0.06    +0.081    82.026
ATOM      8  C   UNL d   1      21.796  73.631 -35.173 -0.25 -0.06    +0.113    82.026
ATOM      9  C   UNL d   1      24.199  70.924 -37.607 -0.43 -0.01    +0.008    82.026
ATOM     10  C   UNL d   1      23.573  75.418 -35.406 -0.14 -0.00    +0.008    82.026
ATOM     11  C   UNL d   1      24.020  73.033 -38.958 -0.31 -0.06    +0.085    82.026
ATOM     12  C   UNL d   1      23.756  75.175 -37.905 -0.14 -0.05    +0.085    82.026
ATOM     13  C   UNL d   1      21.783  69.883 -36.058 -0.45 -0.01    +0.023    82.026
ATOM     14  C   UNL d   1      23.738  71.533 -38.925 -0.53 -0.01    +0.016    82.026
ATOM     15  C   UNL d   1      23.157  75.985 -36.758 -0.16 -0.01    +0.016    82.026
ATOM     16  C   UNL d   1      20.365  69.645 -35.584 -0.45 -0.01    +0.011    82.026
ATOM     17  C   UNL d   1      20.506  71.769 -34.235 -0.23 -0.14    +0.216    82.026
ATOM     18  C   UNL d   1      20.195  70.290 -34.228 -0.35 -0.08    +0.096    82.026
TER
ENDMDL
MODEL       34
USER    Run = 34
USER    Cluster Rank = 9
USER    Number of conformations in this cluster = 2
USER  
USER    RMSD from reference structure       = 63.387 A
USER  
USER    Estimated Free Energy of Binding    =   -4.64 kcal/mol  [=(1)+(2)+(3)-(4)]
USER    Estimated Inhibition Constant, Ki   =  395.49 uM (micromolar)  [Temperature = 298.15 K]
USER    
USER    (1) Final Intermolecular Energy     =   -4.64 kcal/mol
USER        vdW + Hbond + desolv Energy     =   -4.62 kcal/mol
USER        Electrostatic Energy            =   -0.02 kcal/mol
USER    (2) Final Total Internal Energy     =   +0.00 kcal/mol
USER    (3) Torsional Free Energy           =   +0.00 kcal/mol
USER    (4) Unbound System's Energy  [=(2)] =   +0.00 kcal/mol
USER    
USER    
USER  
USER    DPF = D:/autoduck_test/CID91466_6n9g/CID91466_6n9g.dpf
USER    NEWDPF move	CID_91466.pdbqt
USER    NEWDPF about	0.000000 0.000000 0.000000
USER    NEWDPF tran0	29.292641 48.437030 -32.743408
USER    NEWDPF axisangle0	-0.147833 0.987331 -0.057644 171.011910
USER    NEWDPF quaternion0	-0.147378 0.984296 -0.057467 0.078355
USER  
USER                              x       y       z    vdW   Elec        q     RMS 
ATOM      1  O   UNL d   1      32.770  47.086 -33.321 -0.21 +0.12    -0.276    63.387
ATOM      2  N   UNL d   1      27.123  48.045 -32.911 -0.19 +0.13    -0.299    63.387
ATOM      3  N   UNL d   1      30.773  48.216 -32.931 -0.08 +0.11    -0.298    63.387
ATOM      4  C   UNL d   1      28.061  48.220 -31.779 -0.19 -0.03    +0.066    63.387
ATOM      5  C   UNL d   1      28.896  49.522 -31.912 -0.17 -0.01    +0.027    63.387
ATOM      6  C   UNL d   1      29.019  47.017 -31.641 -0.12 -0.01    +0.024    63.387
ATOM      7  C   UNL d   1      29.950  49.441 -33.058 -0.22 -0.03    +0.081    63.387
ATOM      8  C   UNL d   1      30.029  46.964 -32.792 -0.17 -0.05    +0.113    63.387
ATOM      9  C   UNL d   1      27.936  50.716 -32.035 -0.31 -0.00    +0.008    63.387
ATOM     10  C   UNL d   1      28.231  45.707 -31.531 -0.16 -0.00    +0.008    63.387
ATOM     11  C   UNL d   1      26.207  49.193 -33.034 -0.35 -0.05    +0.085    63.387
ATOM     12  C   UNL d   1      26.333  46.810 -32.763 -0.35 -0.03    +0.085    63.387
ATOM     13  C   UNL d   1      30.787  50.725 -33.125 -0.29 -0.01    +0.023    63.387
ATOM     14  C   UNL d   1      26.951  50.517 -33.181 -0.49 -0.01    +0.016    63.387
ATOM     15  C   UNL d   1      27.212  45.567 -32.656 -0.34 -0.01    +0.016    63.387
ATOM     16  C   UNL d   1      31.990  50.534 -34.025 -0.46 -0.00    +0.011    63.387
ATOM     17  C   UNL d   1      32.131  48.140 -33.251 -0.20 -0.09    +0.216    63.387
ATOM     18  C   UNL d   1      32.863  49.448 -33.438 -0.32 -0.04    +0.096    63.387
TER
ENDMDL
MODEL        7
USER    Run = 7
USER    Cluster Rank = 10
USER    Number of conformations in this cluster = 1
USER  
USER    RMSD from reference structure       = 37.031 A
USER  
USER    Estimated Free Energy of Binding    =   -4.64 kcal/mol  [=(1)+(2)+(3)-(4)]
USER    Estimated Inhibition Constant, Ki   =  399.82 uM (micromolar)  [Temperature = 298.15 K]
USER    
USER    (1) Final Intermolecular Energy     =   -4.64 kcal/mol
USER        vdW + Hbond + desolv Energy     =   -4.49 kcal/mol
USER        Electrostatic Energy            =   -0.15 kcal/mol
USER    (2) Final Total Internal Energy     =   +0.00 kcal/mol
USER    (3) Torsional Free Energy           =   +0.00 kcal/mol
USER    (4) Unbound System's Energy  [=(2)] =   +0.00 kcal/mol
USER    
USER    
USER  
USER    DPF = D:/autoduck_test/CID91466_6n9g/CID91466_6n9g.dpf
USER    NEWDPF move	CID_91466.pdbqt
USER    NEWDPF about	0.000000 0.000000 0.000000
USER    NEWDPF tran0	39.265032 -3.222988 -3.991342
USER    NEWDPF axisangle0	-0.105923 0.588994 0.801166 -122.716696
USER    NEWDPF quaternion0	-0.092962 0.516922 0.703131 -0.479330
USER  
USER                              x       y       z    vdW   Elec        q     RMS 
ATOM      1  O   UNL d   1      42.686  -4.722  -3.437 -0.21 +0.03    -0.276    37.031
ATOM      2  N   UNL d   1      38.114  -1.573  -4.908 -0.05 +0.22    -0.299    37.031
ATOM      3  N   UNL d   1      40.475  -4.001  -3.535 -0.05 +0.15    -0.298    37.031
ATOM      4  C   UNL d   1      38.208  -3.031  -5.149 -0.27 -0.05    +0.066    37.031
ATOM      5  C   UNL d   1      37.995  -3.849  -3.847 -0.29 -0.02    +0.027    37.031
ATOM      6  C   UNL d   1      39.564  -3.420  -5.774 -0.42 -0.02    +0.024    37.031
ATOM      7  C   UNL d   1      39.191  -3.714  -2.855 -0.14 -0.05    +0.081    37.031
ATOM      8  C   UNL d   1      40.714  -3.261  -4.774 -0.24 -0.05    +0.113    37.031
ATOM      9  C   UNL d   1      36.637  -3.466  -3.237 -0.33 -0.00    +0.008    37.031
ATOM     10  C   UNL d   1      39.822  -2.614  -7.053 -0.59 -0.01    +0.008    37.031
ATOM     11  C   UNL d   1      36.815  -1.206  -4.317 -0.18 -0.04    +0.085    37.031
ATOM     12  C   UNL d   1      38.308  -0.813  -6.156 -0.31 -0.10    +0.085    37.031
ATOM     13  C   UNL d   1      38.966  -4.576  -1.605 -0.26 -0.01    +0.023    37.031
ATOM     14  C   UNL d   1      36.532  -1.962  -3.021 -0.27 -0.01    +0.016    37.031
ATOM     15  C   UNL d   1      39.650  -1.118  -6.818 -0.32 -0.02    +0.016    37.031
ATOM     16  C   UNL d   1      40.239  -4.680  -0.791 -0.20 -0.01    +0.011    37.031
ATOM     17  C   UNL d   1      41.560  -4.646  -2.936 -0.14 -0.09    +0.216    37.031
ATOM     18  C   UNL d   1      41.294  -5.361  -1.632 -0.20 -0.06    +0.096    37.031
TER
ENDMDL
MODEL       29
USER    Run = 29
USER    Cluster Rank = 11
USER    Number of conformations in this cluster = 1
USER  
USER    RMSD from reference structure       = 46.716 A
USER  
USER    Estimated Free Energy of Binding    =   -4.52 kcal/mol  [=(1)+(2)+(3)-(4)]
USER    Estimated Inhibition Constant, Ki   =  489.53 uM (micromolar)  [Temperature = 298.15 K]
USER    
USER    (1) Final Intermolecular Energy     =   -4.52 kcal/mol
USER        vdW + Hbond + desolv Energy     =   -4.46 kcal/mol
USER        Electrostatic Energy            =   -0.06 kcal/mol
USER    (2) Final Total Internal Energy     =   +0.00 kcal/mol
USER    (3) Torsional Free Energy           =   +0.00 kcal/mol
USER    (4) Unbound System's Energy  [=(2)] =   +0.00 kcal/mol
USER    
USER    
USER  
USER    DPF = D:/autoduck_test/CID91466_6n9g/CID91466_6n9g.dpf
USER    NEWDPF move	CID_91466.pdbqt
USER    NEWDPF about	0.000000 0.000000 0.000000
USER    NEWDPF tran0	49.272364 -0.415263 4.182778
USER    NEWDPF axisangle0	0.222993 0.752014 0.620282 59.823420
USER    NEWDPF quaternion0	0.111199 0.375003 0.309313 0.866795
USER  
USER                              x       y       z    vdW   Elec        q     RMS 
ATOM      1  O   UNL d   1      46.122  -0.721   2.124 -0.05 +0.08    -0.276    46.716
ATOM      2  N   UNL d   1      50.277  -0.932   6.084 -0.12 +0.11    -0.299    46.716
ATOM      3  N   UNL d   1      48.150  -0.290   3.182 +0.01 +0.10    -0.298    46.716
ATOM      4  C   UNL d   1      50.486  -1.303   4.665 -0.25 -0.04    +0.066    46.716
ATOM      5  C   UNL d   1      50.578  -0.055   3.746 -0.20 -0.01    +0.027    46.716
ATOM      6  C   UNL d   1      49.367  -2.231   4.147 -0.31 -0.01    +0.024    46.716
ATOM      7  C   UNL d   1      49.206   0.668   3.582 -0.13 -0.04    +0.081    46.716
ATOM      8  C   UNL d   1      48.033  -1.488   4.013 -0.13 -0.02    +0.113    46.716
ATOM      9  C   UNL d   1      51.704   0.857   4.260 -0.32 -0.00    +0.008    46.716
ATOM     10  C   UNL d   1      49.228  -3.466   5.045 -0.49 -0.00    +0.008    46.716
ATOM     11  C   UNL d   1      51.351  -0.051   6.575 -0.29 -0.04    +0.085    46.716
ATOM     12  C   UNL d   1      50.202  -2.127   6.942 -0.43 -0.03    +0.085    46.716
ATOM     13  C   UNL d   1      49.329   1.864   2.629 -0.23 -0.01    +0.023    46.716
ATOM     14  C   UNL d   1      51.502   1.210   5.728 -0.31 -0.01    +0.016    46.716
ATOM     15  C   UNL d   1      49.089  -3.081   6.513 -0.52 -0.01    +0.016    46.716
ATOM     16  C   UNL d   1      47.959   2.379   2.238 -0.38 -0.01    +0.011    46.716
ATOM     17  C   UNL d   1      47.097   0.012   2.314 -0.07 -0.08    +0.216    46.716
ATOM     18  C   UNL d   1      47.223   1.281   1.504 -0.25 -0.04    +0.096    46.716
TER
ENDMDL
MODEL       15
USER    Run = 15
USER    Cluster Rank = 12
USER    Number of conformations in this cluster = 1
USER  
USER    RMSD from reference structure       = 81.198 A
USER  
USER    Estimated Free Energy of Binding    =   -4.46 kcal/mol  [=(1)+(2)+(3)-(4)]
USER    Estimated Inhibition Constant, Ki   =  539.43 uM (micromolar)  [Temperature = 298.15 K]
USER    
USER    (1) Final Intermolecular Energy     =   -4.46 kcal/mol
USER        vdW + Hbond + desolv Energy     =   -4.25 kcal/mol
USER        Electrostatic Energy            =   -0.21 kcal/mol
USER    (2) Final Total Internal Energy     =   +0.00 kcal/mol
USER    (3) Torsional Free Energy           =   +0.00 kcal/mol
USER    (4) Unbound System's Energy  [=(2)] =   +0.00 kcal/mol
USER    
USER    
USER  
USER    DPF = D:/autoduck_test/CID91466_6n9g/CID91466_6n9g.dpf
USER    NEWDPF move	CID_91466.pdbqt
USER    NEWDPF about	0.000000 0.000000 0.000000
USER    NEWDPF tran0	1.827469 73.419719 -39.080968
USER    NEWDPF axisangle0	-0.566936 -0.221870 -0.793320 116.711458
USER    NEWDPF quaternion0	-0.482645 -0.188883 -0.675371 0.524644
USER  
USER                              x       y       z    vdW   Elec        q     RMS 
ATOM      1  O   UNL d   1       3.206  71.535 -42.047 -0.71 -0.26    -0.276    81.198
ATOM      2  N   UNL d   1       2.147  75.077 -37.653 -0.09 +0.18    -0.299    81.198
ATOM      3  N   UNL d   1       2.149  72.439 -40.181 -0.07 +0.00    -0.298    81.198
ATOM      4  C   UNL d   1       1.175  74.817 -38.740 -0.20 -0.05    +0.066    81.198
ATOM      5  C   UNL d   1       0.493  73.431 -38.587 -0.28 -0.01    +0.027    81.198
ATOM      6  C   UNL d   1       1.837  74.904 -40.131 -0.40 -0.01    +0.024    81.198
ATOM      7  C   UNL d   1       1.468  72.250 -38.879 -0.10 -0.01    +0.081    81.198
ATOM      8  C   UNL d   1       2.798  73.735 -40.374 -0.18 -0.00    +0.113    81.198
ATOM      9  C   UNL d   1      -0.176  73.356 -37.205 -0.24 -0.00    +0.008    81.198
ATOM     10  C   UNL d   1       2.544  76.253 -40.311 -0.39 -0.01    +0.008    81.198
ATOM     11  C   UNL d   1       1.509  74.999 -36.328 -0.32 -0.04    +0.085    81.198
ATOM     12  C   UNL d   1       2.777  76.401 -37.808 -0.18 -0.07    +0.085    81.198
ATOM     13  C   UNL d   1       0.744  70.901 -38.768 -0.11 -0.00    +0.023    81.198
ATOM     14  C   UNL d   1       0.820  73.657 -36.093 -0.23 -0.00    +0.016    81.198
ATOM     15  C   UNL d   1       3.487  76.552 -39.152 -0.36 -0.01    +0.016    81.198
ATOM     16  C   UNL d   1       1.599  69.787 -39.336 -0.12 +0.00    +0.011    81.198
ATOM     17  C   UNL d   1       2.482  71.402 -41.057 -0.15 +0.06    +0.216    81.198
ATOM     18  C   UNL d   1       1.834  70.060 -40.804 -0.12 +0.02    +0.096    81.198
TER
ENDMDL
MODEL       40
USER    Run = 40
USER    Cluster Rank = 13
USER    Number of conformations in this cluster = 1
USER  
USER    RMSD from reference structure       = 48.697 A
USER  
USER    Estimated Free Energy of Binding    =   -4.45 kcal/mol  [=(1)+(2)+(3)-(4)]
USER    Estimated Inhibition Constant, Ki   =  550.25 uM (micromolar)  [Temperature = 298.15 K]
USER    
USER    (1) Final Intermolecular Energy     =   -4.45 kcal/mol
USER        vdW + Hbond + desolv Energy     =   -4.51 kcal/mol
USER        Electrostatic Energy            =   +0.06 kcal/mol
USER    (2) Final Total Internal Energy     =   +0.00 kcal/mol
USER    (3) Torsional Free Energy           =   +0.00 kcal/mol
USER    (4) Unbound System's Energy  [=(2)] =   +0.00 kcal/mol
USER    
USER    
USER  
USER    DPF = D:/autoduck_test/CID91466_6n9g/CID91466_6n9g.dpf
USER    NEWDPF move	CID_91466.pdbqt
USER    NEWDPF about	0.000000 0.000000 0.000000
USER    NEWDPF tran0	13.604106 44.365983 -20.627941
USER    NEWDPF axisangle0	-0.029617 0.937512 -0.346691 -85.019108
USER    NEWDPF quaternion0	-0.020012 0.633489 -0.234264 -0.737165
USER  
USER                              x       y       z    vdW   Elec        q     RMS 
ATOM      1  O   UNL d   1      12.871  43.386 -17.056 -0.19 +0.25    -0.276    48.697
ATOM      2  N   UNL d   1      14.371  43.698 -22.591 -0.10 +0.25    -0.299    48.697
ATOM      3  N   UNL d   1      13.291  44.305 -19.153 -0.12 +0.29    -0.298    48.697
ATOM      4  C   UNL d   1      13.044  44.118 -22.084 -0.36 -0.05    +0.066    48.697
ATOM      5  C   UNL d   1      13.109  45.486 -21.353 -0.37 -0.02    +0.027    48.697
ATOM      6  C   UNL d   1      12.438  43.065 -21.132 -0.41 -0.02    +0.024    48.697
ATOM      7  C   UNL d   1      13.849  45.397 -19.983 -0.19 -0.07    +0.081    48.697
ATOM      8  C   UNL d   1      13.201  42.998 -19.804 -0.27 -0.14    +0.113    48.697
ATOM      9  C   UNL d   1      13.701  46.532 -22.312 -0.20 -0.00    +0.008    48.697
ATOM     10  C   UNL d   1      12.380  41.691 -21.811 -0.47 -0.01    +0.008    48.697
ATOM     11  C   UNL d   1      14.942  44.704 -23.504 -0.30 -0.05    +0.085    48.697
ATOM     12  C   UNL d   1      14.289  42.403 -23.290 -0.30 -0.07    +0.085    48.697
ATOM     13  C   UNL d   1      13.847  46.756 -19.271 -0.20 -0.02    +0.023    48.697
ATOM     14  C   UNL d   1      15.050  46.082 -22.856 -0.38 -0.01    +0.016    48.697
ATOM     15  C   UNL d   1      13.730  41.297 -22.399 -0.29 -0.02    +0.016    48.697
ATOM     16  C   UNL d   1      14.293  46.606 -17.831 -0.09 -0.01    +0.011    48.697
ATOM     17  C   UNL d   1      13.162  44.355 -17.763 -0.16 -0.19    +0.216    48.697
ATOM     18  C   UNL d   1      13.309  45.711 -17.112 -0.11 -0.07    +0.096    48.697
TER
ENDMDL
MODEL        2
USER    Run = 2
USER    Cluster Rank = 14
USER    Number of conformations in this cluster = 1
USER  
USER    RMSD from reference structure       = 18.063 A
USER  
USER    Estimated Free Energy of Binding    =   -4.35 kcal/mol  [=(1)+(2)+(3)-(4)]
USER    Estimated Inhibition Constant, Ki   =  649.69 uM (micromolar)  [Temperature = 298.15 K]
USER    
USER    (1) Final Intermolecular Energy     =   -4.35 kcal/mol
USER        vdW + Hbond + desolv Energy     =   -4.34 kcal/mol
USER        Electrostatic Energy            =   -0.01 kcal/mol
USER    (2) Final Total Internal Energy     =   +0.00 kcal/mol
USER    (3) Torsional Free Energy           =   +0.00 kcal/mol
USER    (4) Unbound System's Energy  [=(2)] =   +0.00 kcal/mol
USER    
USER    
USER  
USER    DPF = D:/autoduck_test/CID91466_6n9g/CID91466_6n9g.dpf
USER    NEWDPF move	CID_91466.pdbqt
USER    NEWDPF about	0.000000 0.000000 0.000000
USER    NEWDPF tran0	7.140270 -18.759545 3.810535
USER    NEWDPF axisangle0	-0.952471 -0.304599 -0.004206 -127.758657
USER    NEWDPF quaternion0	-0.855194 -0.273490 -0.003776 -0.440263
USER  
USER                              x       y       z    vdW   Elec        q     RMS 
ATOM      1  O   UNL d   1       3.452 -18.897   4.607 -0.11 +0.14    -0.276    18.063
ATOM      2  N   UNL d   1       8.968 -17.516   3.802 -0.12 +0.08    -0.299    18.063
ATOM      3  N   UNL d   1       5.675 -19.092   3.943 -0.09 +0.09    -0.298    18.063
ATOM      4  C   UNL d   1       8.532 -18.714   4.556 -0.34 -0.01    +0.066    18.063
ATOM      5  C   UNL d   1       8.040 -19.844   3.613 -0.36 -0.01    +0.027    18.063
ATOM      6  C   UNL d   1       7.416 -18.377   5.567 -0.28 -0.00    +0.024    18.063
ATOM      7  C   UNL d   1       6.677 -19.505   2.934 -0.26 -0.03    +0.081    18.063
ATOM      8  C   UNL d   1       6.098 -18.036   4.862 -0.13 -0.02    +0.113    18.063
ATOM      9  C   UNL d   1       9.161 -20.184   2.618 -0.41 -0.00    +0.008    18.063
ATOM     10  C   UNL d   1       7.856 -17.245   6.502 -0.37 -0.00    +0.008    18.063
ATOM     11  C   UNL d   1      10.038 -17.842   2.843 -0.21 -0.02    +0.085    18.063
ATOM     12  C   UNL d   1       9.442 -16.458   4.712 -0.09 -0.02    +0.085    18.063
ATOM     13  C   UNL d   1       6.201 -20.667   2.051 -0.31 -0.01    +0.023    18.063
ATOM     14  C   UNL d   1       9.629 -18.943   1.869 -0.21 -0.00    +0.016    18.063
ATOM     15  C   UNL d   1       8.376 -16.042   5.724 -0.23 -0.00    +0.016    18.063
ATOM     16  C   UNL d   1       4.758 -20.466   1.636 -0.35 -0.01    +0.011    18.063
ATOM     17  C   UNL d   1       4.311 -19.391   3.871 -0.15 -0.10    +0.216    18.063
ATOM     18  C   UNL d   1       3.896 -20.452   2.878 -0.33 -0.07    +0.096    18.063
TER
ENDMDL
MODEL        3
USER    Run = 3
USER    Cluster Rank = 15
USER    Number of conformations in this cluster = 1
USER  
USER    RMSD from reference structure       = 87.058 A
USER  
USER    Estimated Free Energy of Binding    =   -4.34 kcal/mol  [=(1)+(2)+(3)-(4)]
USER    Estimated Inhibition Constant, Ki   =  657.20 uM (micromolar)  [Temperature = 298.15 K]
USER    
USER    (1) Final Intermolecular Energy     =   -4.34 kcal/mol
USER        vdW + Hbond + desolv Energy     =   -4.34 kcal/mol
USER        Electrostatic Energy            =   +0.00 kcal/mol
USER    (2) Final Total Internal Energy     =   +0.00 kcal/mol
USER    (3) Torsional Free Energy           =   +0.00 kcal/mol
USER    (4) Unbound System's Energy  [=(2)] =   +0.00 kcal/mol
USER    
USER    
USER  
USER    DPF = D:/autoduck_test/CID91466_6n9g/CID91466_6n9g.dpf
USER    NEWDPF move	CID_91466.pdbqt
USER    NEWDPF about	0.000000 0.000000 0.000000
USER    NEWDPF tran0	1.958339 64.034642 -61.603729
USER    NEWDPF axisangle0	0.738599 0.489279 -0.463764 110.906663
USER    NEWDPF quaternion0	0.608358 0.403002 -0.381986 0.567077
USER  
USER                              x       y       z    vdW   Elec        q     RMS 
ATOM      1  O   UNL d   1       0.426  61.438 -59.331 -0.20 +0.12    -0.276    87.058
ATOM      2  N   UNL d   1       2.316  66.190 -61.945 -0.07 +0.12    -0.299    87.058
ATOM      3  N   UNL d   1       1.387  62.796 -60.959 -0.10 +0.13    -0.298    87.058
ATOM      4  C   UNL d   1       3.185  65.029 -61.641 -0.34 -0.03    +0.066    87.058
ATOM      5  C   UNL d   1       2.939  63.849 -62.618 -0.34 -0.01    +0.027    87.058
ATOM      6  C   UNL d   1       2.989  64.535 -60.192 -0.21 -0.01    +0.024    87.058
ATOM      7  C   UNL d   1       1.561  63.157 -62.385 -0.21 -0.03    +0.081    87.058
ATOM      8  C   UNL d   1       1.619  63.875 -60.000 -0.19 -0.06    +0.113    87.058
ATOM      9  C   UNL d   1       3.149  64.345 -64.058 -0.45 -0.00    +0.008    87.058
ATOM     10  C   UNL d   1       3.200  65.681 -59.195 -0.42 -0.01    +0.008    87.058
ATOM     11  C   UNL d   1       2.511  66.661 -63.327 -0.21 -0.03    +0.085    87.058
ATOM     12  C   UNL d   1       2.570  67.304 -61.014 -0.05 -0.04    +0.085    87.058
ATOM     13  C   UNL d   1       1.378  61.966 -63.335 -0.29 -0.00    +0.023    87.058
ATOM     14  C   UNL d   1       2.278  65.559 -64.356 -0.27 -0.01    +0.016    87.058
ATOM     15  C   UNL d   1       2.361  66.901 -59.556 -0.11 -0.01    +0.016    87.058
ATOM     16  C   UNL d   1       0.192  61.123 -62.914 -0.32 -0.00    +0.011    87.058
ATOM     17  C   UNL d   1       0.730  61.647 -60.509 -0.22 -0.09    +0.216    87.058
ATOM     18  C   UNL d   1       0.460  60.570 -61.533 -0.32 -0.03    +0.096    87.058
TER
ENDMDL
MODEL        5
USER    Run = 5
USER    Cluster Rank = 16
USER    Number of conformations in this cluster = 1
USER  
USER    RMSD from reference structure       = 38.511 A
USER  
USER    Estimated Free Energy of Binding    =   -4.33 kcal/mol  [=(1)+(2)+(3)-(4)]
USER    Estimated Inhibition Constant, Ki   =  672.98 uM (micromolar)  [Temperature = 298.15 K]
USER    
USER    (1) Final Intermolecular Energy     =   -4.33 kcal/mol
USER        vdW + Hbond + desolv Energy     =   -4.27 kcal/mol
USER        Electrostatic Energy            =   -0.06 kcal/mol
USER    (2) Final Total Internal Energy     =   +0.00 kcal/mol
USER    (3) Torsional Free Energy           =   +0.00 kcal/mol
USER    (4) Unbound System's Energy  [=(2)] =   +0.00 kcal/mol
USER    
USER    
USER  
USER    DPF = D:/autoduck_test/CID91466_6n9g/CID91466_6n9g.dpf
USER    NEWDPF move	CID_91466.pdbqt
USER    NEWDPF about	0.000000 0.000000 0.000000
USER    NEWDPF tran0	32.667678 23.197968 8.913651
USER    NEWDPF axisangle0	0.066691 -0.657227 -0.750736 88.520484
USER    NEWDPF quaternion0	0.046545 -0.458691 -0.523953 0.716177
USER  
USER                              x       y       z    vdW   Elec        q     RMS 
ATOM      1  O   UNL d   1      34.545  20.207  10.249 -0.44 +0.10    -0.276    38.511
ATOM      2  N   UNL d   1      32.814  25.118   7.828 -0.01 +0.08    -0.299    38.511
ATOM      3  N   UNL d   1      33.138  21.952   9.622 -0.12 +0.14    -0.298    38.511
ATOM      4  C   UNL d   1      32.195  23.805   7.534 -0.28 -0.02    +0.066    38.511
ATOM      5  C   UNL d   1      31.269  23.330   8.686 -0.27 -0.02    +0.027    38.511
ATOM      6  C   UNL d   1      33.259  22.721   7.262 -0.39 -0.01    +0.024    38.511
ATOM      7  C   UNL d   1      32.066  22.916   9.961 -0.19 -0.05    +0.081    38.511
ATOM      8  C   UNL d   1      34.029  22.352   8.534 -0.16 -0.03    +0.113    38.511
ATOM      9  C   UNL d   1      30.204  24.409   8.943 -0.30 -0.01    +0.008    38.511
ATOM     10  C   UNL d   1      34.210  23.165   6.144 -0.39 -0.00    +0.008    38.511
ATOM     11  C   UNL d   1      31.794  26.150   8.081 -0.10 -0.03    +0.085    38.511
ATOM     12  C   UNL d   1      33.681  25.558   6.720 -0.07 -0.01    +0.085    38.511
ATOM     13  C   UNL d   1      31.120  22.406  11.057 -0.25 -0.02    +0.023    38.511
ATOM     14  C   UNL d   1      30.844  25.764   9.212 -0.20 -0.01    +0.016    38.511
ATOM     15  C   UNL d   1      34.786  24.550   6.413 -0.22 +0.00    +0.016    38.511
ATOM     16  C   UNL d   1      31.901  21.732  12.166 -0.22 -0.01    +0.011    38.511
ATOM     17  C   UNL d   1      33.539  20.895  10.444 -0.29 -0.11    +0.216    38.511
ATOM     18  C   UNL d   1      32.622  20.535  11.590 -0.34 -0.05    +0.096    38.511
TER
ENDMDL
MODEL        4
USER    Run = 4
USER    Cluster Rank = 17
USER    Number of conformations in this cluster = 1
USER  
USER    RMSD from reference structure       = 34.764 A
USER  
USER    Estimated Free Energy of Binding    =   -4.32 kcal/mol  [=(1)+(2)+(3)-(4)]
USER    Estimated Inhibition Constant, Ki   =  682.72 uM (micromolar)  [Temperature = 298.15 K]
USER    
USER    (1) Final Intermolecular Energy     =   -4.32 kcal/mol
USER        vdW + Hbond + desolv Energy     =   -4.25 kcal/mol
USER        Electrostatic Energy            =   -0.07 kcal/mol
USER    (2) Final Total Internal Energy     =   +0.00 kcal/mol
USER    (3) Torsional Free Energy           =   +0.00 kcal/mol
USER    (4) Unbound System's Energy  [=(2)] =   +0.00 kcal/mol
USER    
USER    
USER  
USER    DPF = D:/autoduck_test/CID91466_6n9g/CID91466_6n9g.dpf
USER    NEWDPF move	CID_91466.pdbqt
USER    NEWDPF about	0.000000 0.000000 0.000000
USER    NEWDPF tran0	18.272957 26.658735 -17.341719
USER    NEWDPF axisangle0	0.885529 -0.460926 0.058183 -129.476113
USER    NEWDPF quaternion0	0.800843 -0.416846 0.052618 -0.426757
USER  
USER                              x       y       z    vdW   Elec        q     RMS 
ATOM      1  O   UNL d   1      17.875  28.985 -20.289 -0.13 -0.05    -0.276    34.764
ATOM      2  N   UNL d   1      19.303  24.873 -16.543 -0.01 +0.08    -0.299    34.764
ATOM      3  N   UNL d   1      17.838  27.686 -18.357 -0.08 +0.03    -0.298    34.764
ATOM      4  C   UNL d   1      19.321  26.316 -16.211 -0.28 -0.02    +0.066    34.764
ATOM      5  C   UNL d   1      17.892  26.878 -15.989 -0.33 -0.01    +0.027    34.764
ATOM      6  C   UNL d   1      20.025  27.145 -17.307 -0.19 -0.00    +0.024    34.764
ATOM      7  C   UNL d   1      17.072  26.969 -17.312 -0.27 -0.02    +0.081    34.764
ATOM      8  C   UNL d   1      19.196  27.198 -18.595 -0.15 -0.01    +0.113    34.764
ATOM      9  C   UNL d   1      17.202  26.057 -14.887 -0.53 -0.00    +0.008    34.764
ATOM     10  C   UNL d   1      21.435  26.603 -17.573 -0.23 -0.00    +0.008    34.764
ATOM     11  C   UNL d   1      18.636  24.087 -15.491 -0.23 -0.03    +0.085    34.764
ATOM     12  C   UNL d   1      20.668  24.354 -16.741 -0.08 -0.03    +0.085    34.764
ATOM     13  C   UNL d   1      15.685  27.575 -17.058 -0.41 -0.01    +0.023    34.764
ATOM     14  C   UNL d   1      17.214  24.570 -15.216 -0.39 -0.00    +0.016    34.764
ATOM     15  C   UNL d   1      21.420  25.103 -17.839 -0.16 -0.00    +0.016    34.764
ATOM     16  C   UNL d   1      15.012  27.937 -18.366 -0.34 -0.00    +0.011    34.764
ATOM     17  C   UNL d   1      17.270  28.535 -19.311 -0.14 +0.01    +0.216    34.764
ATOM     18  C   UNL d   1      15.848  28.984 -19.065 -0.31 -0.00    +0.096    34.764
TER
ENDMDL
MODEL       48
USER    Run = 48
USER    Cluster Rank = 18
USER    Number of conformations in this cluster = 1
USER  
USER    RMSD from reference structure       = 39.734 A
USER  
USER    Estimated Free Energy of Binding    =   -4.31 kcal/mol  [=(1)+(2)+(3)-(4)]
USER    Estimated Inhibition Constant, Ki   =  692.32 uM (micromolar)  [Temperature = 298.15 K]
USER    
USER    (1) Final Intermolecular Energy     =   -4.31 kcal/mol
USER        vdW + Hbond + desolv Energy     =   -4.30 kcal/mol
USER        Electrostatic Energy            =   -0.01 kcal/mol
USER    (2) Final Total Internal Energy     =   +0.00 kcal/mol
USER    (3) Torsional Free Energy           =   +0.00 kcal/mol
USER    (4) Unbound System's Energy  [=(2)] =   +0.00 kcal/mol
USER    
USER    
USER  
USER    DPF = D:/autoduck_test/CID91466_6n9g/CID91466_6n9g.dpf
USER    NEWDPF move	CID_91466.pdbqt
USER    NEWDPF about	0.000000 0.000000 0.000000
USER    NEWDPF tran0	33.412139 -24.766263 -8.444741
USER    NEWDPF axisangle0	0.369843 0.880999 -0.295054 174.558586
USER    NEWDPF quaternion0	0.369427 0.880006 -0.294722 0.047467
USER  
USER                              x       y       z    vdW   Elec        q     RMS 
ATOM      1  O   UNL d   1      34.086 -28.192  -7.008 -0.19 +0.01    -0.276    39.734
ATOM      2  N   UNL d   1      31.899 -23.410  -9.316 -0.05 +0.07    -0.299    39.734
ATOM      3  N   UNL d   1      34.002 -26.051  -7.918 -0.06 -0.01    -0.298    39.734
ATOM      4  C   UNL d   1      32.681 -23.421  -8.058 -0.31 -0.00    +0.066    39.734
ATOM      5  C   UNL d   1      34.201 -23.589  -8.321 -0.38 +0.00    +0.027    39.734
ATOM      6  C   UNL d   1      32.207 -24.537  -7.102 -0.26 +0.00    +0.024    39.734
ATOM      7  C   UNL d   1      34.567 -25.021  -8.818 -0.27 -0.00    +0.081    39.734
ATOM      8  C   UNL d   1      32.573 -25.928  -7.632 -0.11 +0.00    +0.113    39.734
ATOM      9  C   UNL d   1      34.668 -22.466  -9.262 -0.13 +0.00    +0.008    39.734
ATOM     10  C   UNL d   1      30.701 -24.420  -6.837 -0.23 -0.00    +0.008    39.734
ATOM     11  C   UNL d   1      32.351 -22.339 -10.222 -0.17 -0.02    +0.085    39.734
ATOM     12  C   UNL d   1      30.460 -23.240  -9.048 -0.14 -0.03    +0.085    39.734
ATOM     13  C   UNL d   1      36.083 -25.160  -9.018 -0.53 -0.00    +0.023    39.734
ATOM     14  C   UNL d   1      33.841 -22.437 -10.541 -0.25 -0.00    +0.016    39.734
ATOM     15  C   UNL d   1      29.907 -24.331  -8.135 -0.14 -0.00    +0.016    39.734
ATOM     16  C   UNL d   1      36.465 -26.614  -9.208 -0.48 -0.00    +0.011    39.734
ATOM     17  C   UNL d   1      34.631 -27.259  -7.606 -0.18 -0.01    +0.216    39.734
ATOM     18  C   UNL d   1      36.096 -27.377  -7.957 -0.42 -0.02    +0.096    39.734
TER
ENDMDL
MODEL       17
USER    Run = 17
USER    Cluster Rank = 19
USER    Number of conformations in this cluster = 1
USER  
USER    RMSD from reference structure       = 52.195 A
USER  
USER    Estimated Free Energy of Binding    =   -4.30 kcal/mol  [=(1)+(2)+(3)-(4)]
USER    Estimated Inhibition Constant, Ki   =  710.62 uM (micromolar)  [Temperature = 298.15 K]
USER    
USER    (1) Final Intermolecular Energy     =   -4.30 kcal/mol
USER        vdW + Hbond + desolv Energy     =   -4.25 kcal/mol
USER        Electrostatic Energy            =   -0.05 kcal/mol
USER    (2) Final Total Internal Energy     =   +0.00 kcal/mol
USER    (3) Torsional Free Energy           =   +0.00 kcal/mol
USER    (4) Unbound System's Energy  [=(2)] =   +0.00 kcal/mol
USER    
USER    
USER  
USER    DPF = D:/autoduck_test/CID91466_6n9g/CID91466_6n9g.dpf
USER    NEWDPF move	CID_91466.pdbqt
USER    NEWDPF about	0.000000 0.000000 0.000000
USER    NEWDPF tran0	52.479240 7.278447 14.054413
USER    NEWDPF axisangle0	0.541459 -0.619639 0.568216 -94.103673
USER    NEWDPF quaternion0	0.396332 -0.453558 0.415917 -0.681336
USER  
USER                              x       y       z    vdW   Elec        q     RMS 
ATOM      1  O   UNL d   1      53.777   5.633  10.913 -0.21 +0.10    -0.276    52.195
ATOM      2  N   UNL d   1      52.577   7.346  16.262 -0.07 +0.17    -0.299    52.195
ATOM      3  N   UNL d   1      52.733   6.769  12.657 -0.13 +0.14    -0.298    52.195
ATOM      4  C   UNL d   1      52.962   8.278  15.178 -0.19 -0.04    +0.066    52.195
ATOM      5  C   UNL d   1      51.798   8.521  14.181 -0.35 -0.02    +0.027    52.195
ATOM      6  C   UNL d   1      54.195   7.770  14.400 -0.11 -0.02    +0.024    52.195
ATOM      7  C   UNL d   1      51.496   7.272  13.298 -0.34 -0.05    +0.081    52.195
ATOM      8  C   UNL d   1      53.862   6.535  13.557 -0.16 -0.05    +0.113    52.195
ATOM      9  C   UNL d   1      50.578   9.040  14.960 -0.35 -0.01    +0.008    52.195
ATOM     10  C   UNL d   1      55.362   7.494  15.356 -0.16 -0.01    +0.008    52.195
ATOM     11  C   UNL d   1      51.404   7.838  17.005 -0.17 -0.05    +0.085    52.195
ATOM     12  C   UNL d   1      53.690   7.135  17.204 -0.10 -0.05    +0.085    52.195
ATOM     13  C   UNL d   1      50.375   7.569  12.293 -0.47 -0.01    +0.023    52.195
ATOM     14  C   UNL d   1      50.205   8.095  16.095 -0.31 -0.01    +0.016    52.195
ATOM     15  C   UNL d   1      54.941   6.596  16.513 -0.14 -0.01    +0.016    52.195
ATOM     16  C   UNL d   1      50.288   6.473  11.250 -0.47 -0.01    +0.011    52.195
ATOM     17  C   UNL d   1      52.791   6.216  11.375 -0.21 -0.09    +0.216    52.195
ATOM     18  C   UNL d   1      51.590   6.432  10.484 -0.30 -0.04    +0.096    52.195
TER
ENDMDL
MODEL       37
USER    Run = 37
USER    Cluster Rank = 20
USER    Number of conformations in this cluster = 1
USER  
USER    RMSD from reference structure       = 98.633 A
USER  
USER    Estimated Free Energy of Binding    =   -4.09 kcal/mol  [=(1)+(2)+(3)-(4)]
USER    Estimated Inhibition Constant, Ki   =    1.01 mM (millimolar)  [Temperature = 298.15 K]
USER    
USER    (1) Final Intermolecular Energy     =   -4.09 kcal/mol
USER        vdW + Hbond + desolv Energy     =   -4.05 kcal/mol
USER        Electrostatic Energy            =   -0.04 kcal/mol
USER    (2) Final Total Internal Energy     =   +0.00 kcal/mol
USER    (3) Torsional Free Energy           =   +0.00 kcal/mol
USER    (4) Unbound System's Energy  [=(2)] =   +0.00 kcal/mol
USER    
USER    
USER  
USER    DPF = D:/autoduck_test/CID91466_6n9g/CID91466_6n9g.dpf
USER    NEWDPF move	CID_91466.pdbqt
USER    NEWDPF about	0.000000 0.000000 0.000000
USER    NEWDPF tran0	25.343454 74.769922 -62.381047
USER    NEWDPF axisangle0	-0.479861 -0.799197 -0.361962 -178.957214
USER    NEWDPF quaternion0	-0.479841 -0.799164 -0.361947 -0.009100
USER  
USER                              x       y       z    vdW   Elec        q     RMS 
ATOM      1  O   UNL d   1      25.296  72.016 -64.964 -0.15 +0.15    -0.276    98.633
ATOM      2  N   UNL d   1      24.592  76.774 -61.825 -0.08 +0.06    -0.299    98.633
ATOM      3  N   UNL d   1      25.593  73.560 -63.247 -0.10 +0.19    -0.298    98.633
ATOM      4  C   UNL d   1      24.403  75.408 -61.284 -0.37 -0.02    +0.066    98.633
ATOM      5  C   UNL d   1      25.757  74.695 -61.022 -0.42 -0.02    +0.027    98.633
ATOM      6  C   UNL d   1      23.547  74.534 -62.225 -0.36 -0.01    +0.024    98.633
ATOM      7  C   UNL d   1      26.494  74.308 -62.341 -0.20 -0.06    +0.081    98.633
ATOM      8  C   UNL d   1      24.300  74.188 -63.515 -0.20 -0.05    +0.113    98.633
ATOM      9  C   UNL d   1      26.599  75.564 -60.073 -0.38 -0.00    +0.008    98.633
ATOM     10  C   UNL d   1      22.208  75.217 -62.528 -0.28 -0.00    +0.008    98.633
ATOM     11  C   UNL d   1      25.405  77.604 -60.919 -0.17 -0.02    +0.085    98.633
ATOM     12  C   UNL d   1      23.297  77.438 -62.058 -0.19 +0.00    +0.085    98.633
ATOM     13  C   UNL d   1      27.801  73.563 -62.039 -0.25 -0.03    +0.023    98.633
ATOM     14  C   UNL d   1      26.763  76.977 -60.617 -0.19 -0.01    +0.016    98.633
ATOM     15  C   UNL d   1      22.404  76.649 -63.012 -0.17 -0.00    +0.016    98.633
ATOM     16  C   UNL d   1      28.359  72.932 -63.298 -0.16 -0.01    +0.011    98.633
ATOM     17  C   UNL d   1      26.001  72.515 -64.081 -0.16 -0.14    +0.216    98.633
ATOM     18  C   UNL d   1      27.362  71.918 -63.812 -0.21 -0.08    +0.096    98.633
TER
ENDMDL
MODEL       13
USER    Run = 13
USER    Cluster Rank = 21
USER    Number of conformations in this cluster = 1
USER  
USER    RMSD from reference structure       = 43.201 A
USER  
USER    Estimated Free Energy of Binding    =   -4.04 kcal/mol  [=(1)+(2)+(3)-(4)]
USER    Estimated Inhibition Constant, Ki   =    1.10 mM (millimolar)  [Temperature = 298.15 K]
USER    
USER    (1) Final Intermolecular Energy     =   -4.04 kcal/mol
USER        vdW + Hbond + desolv Energy     =   -3.96 kcal/mol
USER        Electrostatic Energy            =   -0.08 kcal/mol
USER    (2) Final Total Internal Energy     =   +0.00 kcal/mol
USER    (3) Torsional Free Energy           =   +0.00 kcal/mol
USER    (4) Unbound System's Energy  [=(2)] =   +0.00 kcal/mol
USER    
USER    
USER  
USER    DPF = D:/autoduck_test/CID91466_6n9g/CID91466_6n9g.dpf
USER    NEWDPF move	CID_91466.pdbqt
USER    NEWDPF about	0.000000 0.000000 0.000000
USER    NEWDPF tran0	-12.751403 42.519296 -6.777588
USER    NEWDPF axisangle0	-0.620190 0.322237 0.715212 -133.093106
USER    NEWDPF quaternion0	-0.568952 0.295615 0.656124 -0.398004
USER  
USER                              x       y       z    vdW   Elec        q     RMS 
ATOM      1  O   UNL d   1     -10.833  43.346  -3.633 -0.69 -0.01    -0.276    43.201
ATOM      2  N   UNL d   1     -13.342  43.201  -8.796 -0.10 -0.04    -0.299    43.201
ATOM      3  N   UNL d   1     -12.162  42.598  -5.391 -0.18 +0.01    -0.298    43.201
ATOM      4  C   UNL d   1     -12.483  42.110  -8.279 -0.18 +0.00    +0.066    43.201
ATOM      5  C   UNL d   1     -13.216  41.248  -7.217 -0.27 -0.00    +0.027    43.201
ATOM      6  C   UNL d   1     -11.174  42.656  -7.671 -0.23 +0.00    +0.024    43.201
ATOM      7  C   UNL d   1     -13.433  42.011  -5.874 -0.19 -0.01    +0.081    43.201
ATOM      8  C   UNL d   1     -11.429  43.410  -6.362 -0.20 +0.02    +0.113    43.201
ATOM      9  C   UNL d   1     -14.513  40.698  -7.834 -0.29 +0.00    +0.008    43.201
ATOM     10  C   UNL d   1     -10.431  43.535  -8.684 -0.37 +0.00    +0.008    43.201
ATOM     11  C   UNL d   1     -14.587  42.674  -9.381 -0.13 +0.01    +0.085    43.201
ATOM     12  C   UNL d   1     -12.633  44.002  -9.810 -0.18 +0.01    +0.085    43.201
ATOM     13  C   UNL d   1     -14.115  41.110  -4.836 -0.16 -0.01    +0.023    43.201
ATOM     14  C   UNL d   1     -15.378  41.819  -8.394 -0.15 +0.00    +0.016    43.201
ATOM     15  C   UNL d   1     -11.340  44.608  -9.271 -0.21 +0.01    +0.016    43.201
ATOM     16  C   UNL d   1     -14.055  41.740  -3.460 -0.12 -0.00    +0.011    43.201
ATOM     17  C   UNL d   1     -11.799  42.698  -4.045 -0.26 -0.03    +0.216    43.201
ATOM     18  C   UNL d   1     -12.605  41.885  -3.059 -0.07 -0.07    +0.096    43.201
TER
ENDMDL
MODEL       32
USER    Run = 32
USER    Cluster Rank = 22
USER    Number of conformations in this cluster = 1
USER  
USER    RMSD from reference structure       = 29.099 A
USER  
USER    Estimated Free Energy of Binding    =   -4.02 kcal/mol  [=(1)+(2)+(3)-(4)]
USER    Estimated Inhibition Constant, Ki   =    1.12 mM (millimolar)  [Temperature = 298.15 K]
USER    
USER    (1) Final Intermolecular Energy     =   -4.02 kcal/mol
USER        vdW + Hbond + desolv Energy     =   -4.03 kcal/mol
USER        Electrostatic Energy            =   +0.01 kcal/mol
USER    (2) Final Total Internal Energy     =   +0.00 kcal/mol
USER    (3) Torsional Free Energy           =   +0.00 kcal/mol
USER    (4) Unbound System's Energy  [=(2)] =   +0.00 kcal/mol
USER    
USER    
USER  
USER    DPF = D:/autoduck_test/CID91466_6n9g/CID91466_6n9g.dpf
USER    NEWDPF move	CID_91466.pdbqt
USER    NEWDPF about	0.000000 0.000000 0.000000
USER    NEWDPF tran0	19.117527 4.384430 -22.939269
USER    NEWDPF axisangle0	-0.055395 -0.403546 -0.913281 55.157679
USER    NEWDPF quaternion0	-0.025646 -0.186829 -0.422820 0.886375
USER  
USER                              x       y       z    vdW   Elec        q     RMS 
ATOM      1  O   UNL d   1      19.175   0.679 -22.218 -0.43 +0.10    -0.276    29.099
ATOM      2  N   UNL d   1      20.303   6.247 -23.060 -0.19 +0.10    -0.299    29.099
ATOM      3  N   UNL d   1      18.809   2.939 -22.635 -0.06 +0.11    -0.298    29.099
ATOM      4  C   UNL d   1      19.593   5.403 -24.049 -0.27 -0.02    +0.066    29.099
ATOM      5  C   UNL d   1      18.123   5.132 -23.631 -0.22 -0.01    +0.027    29.099
ATOM      6  C   UNL d   1      20.312   4.055 -24.270 -0.25 -0.01    +0.024    29.099
ATOM      7  C   UNL d   1      18.018   4.170 -22.407 -0.13 -0.02    +0.081    29.099
ATOM      8  C   UNL d   1      20.198   3.145 -23.042 -0.21 -0.05    +0.113    29.099
ATOM      9  C   UNL d   1      17.410   6.478 -23.426 -0.26 -0.00    +0.008    29.099
ATOM     10  C   UNL d   1      21.778   4.281 -24.661 -0.37 -0.00    +0.008    29.099
ATOM     11  C   UNL d   1      19.616   7.534 -22.858 -0.17 -0.03    +0.085    29.099
ATOM     12  C   UNL d   1      21.693   6.502 -23.478 -0.48 -0.02    +0.085    29.099
ATOM     13  C   UNL d   1      16.550   3.888 -22.058 -0.07 -0.01    +0.023    29.099
ATOM     14  C   UNL d   1      18.161   7.356 -22.433 -0.24 -0.00    +0.016    29.099
ATOM     15  C   UNL d   1      22.484   5.212 -23.682 -0.43 -0.00    +0.016    29.099
ATOM     16  C   UNL d   1      16.446   2.738 -21.078 -0.07 -0.00    +0.011    29.099
ATOM     17  C   UNL d   1      18.437   1.667 -22.191 -0.12 -0.08    +0.216    29.099
ATOM     18  C   UNL d   1      17.008   1.496 -21.731 -0.07 -0.03    +0.096    29.099
TER
ENDMDL
MODEL       33
USER    Run = 33
USER    Cluster Rank = 23
USER    Number of conformations in this cluster = 1
USER  
USER    RMSD from reference structure       = 33.934 A
USER  
USER    Estimated Free Energy of Binding    =   -4.00 kcal/mol  [=(1)+(2)+(3)-(4)]
USER    Estimated Inhibition Constant, Ki   =    1.17 mM (millimolar)  [Temperature = 298.15 K]
USER    
USER    (1) Final Intermolecular Energy     =   -4.00 kcal/mol
USER        vdW + Hbond + desolv Energy     =   -3.97 kcal/mol
USER        Electrostatic Energy            =   -0.03 kcal/mol
USER    (2) Final Total Internal Energy     =   +0.00 kcal/mol
USER    (3) Torsional Free Energy           =   +0.00 kcal/mol
USER    (4) Unbound System's Energy  [=(2)] =   +0.00 kcal/mol
USER    
USER    
USER  
USER    DPF = D:/autoduck_test/CID91466_6n9g/CID91466_6n9g.dpf
USER    NEWDPF move	CID_91466.pdbqt
USER    NEWDPF about	0.000000 0.000000 0.000000
USER    NEWDPF tran0	23.411765 27.778159 0.580639
USER    NEWDPF axisangle0	-0.125625 0.792114 -0.597306 90.038104
USER    NEWDPF quaternion0	-0.088860 0.560295 -0.422499 0.706872
USER  
USER                              x       y       z    vdW   Elec        q     RMS 
ATOM      1  O   UNL d   1      24.754  24.695  -1.136 -0.32 +0.09    -0.276    33.934
ATOM      2  N   UNL d   1      22.871  28.712   2.510 -0.20 +0.14    -0.299    33.934
ATOM      3  N   UNL d   1      23.826  26.692  -0.381 -0.08 +0.13    -0.298    33.934
ATOM      4  C   UNL d   1      23.917  28.965   1.493 -0.15 -0.03    +0.066    33.934
ATOM      5  C   UNL d   1      23.318  29.102   0.067 -0.15 -0.01    +0.027    33.934
ATOM      6  C   UNL d   1      24.987  27.852   1.486 -0.16 -0.01    +0.024    33.934
ATOM      7  C   UNL d   1      22.791  27.745  -0.493 -0.15 -0.04    +0.081    33.934
ATOM      8  C   UNL d   1      24.427  26.533   0.943 -0.14 -0.04    +0.113    33.934
ATOM      9  C   UNL d   1      22.263  30.220   0.078 -0.24 -0.00    +0.008    33.934
ATOM     10  C   UNL d   1      25.586  27.669   2.886 -0.25 -0.00    +0.008    33.934
ATOM     11  C   UNL d   1      21.856  29.780   2.516 -0.28 -0.05    +0.085    33.934
ATOM     12  C   UNL d   1      23.456  28.595   3.858 -0.37 -0.04    +0.085    33.934
ATOM     13  C   UNL d   1      22.255  27.913  -1.921 -0.20 -0.01    +0.023    33.934
ATOM     14  C   UNL d   1      21.208  29.974   1.147 +0.00 -0.01    +0.016    33.934
ATOM     15  C   UNL d   1      24.502  27.486   3.942 -0.47 -0.01    +0.016    33.934
ATOM     16  C   UNL d   1      22.024  26.563  -2.568 -0.26 -0.01    +0.011    33.934
ATOM     17  C   UNL d   1      24.021  25.672  -1.316 -0.25 -0.09    +0.216    33.934
ATOM     18  C   UNL d   1      23.348  25.839  -2.659 -0.30 -0.04    +0.096    33.934
TER
ENDMDL
MODEL       39
USER    Run = 39
USER    Cluster Rank = 24
USER    Number of conformations in this cluster = 1
USER  
USER    RMSD from reference structure       = 57.724 A
USER  
USER    Estimated Free Energy of Binding    =   -3.94 kcal/mol  [=(1)+(2)+(3)-(4)]
USER    Estimated Inhibition Constant, Ki   =    1.29 mM (millimolar)  [Temperature = 298.15 K]
USER    
USER    (1) Final Intermolecular Energy     =   -3.94 kcal/mol
USER        vdW + Hbond + desolv Energy     =   -3.91 kcal/mol
USER        Electrostatic Energy            =   -0.04 kcal/mol
USER    (2) Final Total Internal Energy     =   +0.00 kcal/mol
USER    (3) Torsional Free Energy           =   +0.00 kcal/mol
USER    (4) Unbound System's Energy  [=(2)] =   +0.00 kcal/mol
USER    
USER    
USER  
USER    DPF = D:/autoduck_test/CID91466_6n9g/CID91466_6n9g.dpf
USER    NEWDPF move	CID_91466.pdbqt
USER    NEWDPF about	0.000000 0.000000 0.000000
USER    NEWDPF tran0	48.183816 -36.756224 3.180470
USER    NEWDPF axisangle0	0.290123 0.190821 0.937772 136.972582
USER    NEWDPF quaternion0	0.269910 0.177526 0.872437 0.366724
USER  
USER                              x       y       z    vdW   Elec        q     RMS 
ATOM      1  O   UNL d   1      48.363 -33.466   1.337 -0.54 +0.11    -0.276    57.724
ATOM      2  N   UNL d   1      47.328 -37.848   4.902 -0.03 +0.13    -0.299    57.724
ATOM      3  N   UNL d   1      48.520 -35.582   2.296 -0.20 +0.13    -0.298    57.724
ATOM      4  C   UNL d   1      47.171 -37.942   3.432 -0.15 -0.03    +0.066    57.724
ATOM      5  C   UNL d   1      48.540 -38.051   2.709 -0.12 -0.01    +0.027    57.724
ATOM      6  C   UNL d   1      46.394 -36.736   2.863 -0.34 -0.01    +0.024    57.724
ATOM      7  C   UNL d   1      49.349 -36.718   2.758 -0.19 -0.04    +0.081    57.724
ATOM      8  C   UNL d   1      47.215 -35.445   2.942 -0.44 -0.05    +0.113    57.724
ATOM      9  C   UNL d   1      49.303 -39.261   3.271 -0.04 -0.00    +0.008    57.724
ATOM     10  C   UNL d   1      45.042 -36.580   3.571 -0.24 -0.00    +0.008    57.724
ATOM     11  C   UNL d   1      48.065 -39.004   5.440 -0.04 -0.03    +0.085    57.724
ATOM     12  C   UNL d   1      46.018 -37.756   5.572 -0.18 -0.04    +0.085    57.724
ATOM     13  C   UNL d   1      50.672 -36.852   1.990 -0.17 -0.01    +0.023    57.724
ATOM     14  C   UNL d   1      49.433 -39.177   4.786 -0.03 -0.01    +0.016    57.724
ATOM     15  C   UNL d   1      45.201 -36.561   5.087 -0.21 -0.01    +0.016    57.724
ATOM     16  C   UNL d   1      51.309 -35.494   1.784 -0.34 -0.01    +0.011    57.724
ATOM     17  C   UNL d   1      49.007 -34.495   1.563 -0.27 -0.11    +0.216    57.724
ATOM     18  C   UNL d   1      50.378 -34.645   0.948 -0.37 -0.06    +0.096    57.724
TER
ENDMDL
MODEL       44
USER    Run = 44
USER    Cluster Rank = 25
USER    Number of conformations in this cluster = 1
USER  
USER    RMSD from reference structure       = 51.079 A
USER  
USER    Estimated Free Energy of Binding    =   -3.94 kcal/mol  [=(1)+(2)+(3)-(4)]
USER    Estimated Inhibition Constant, Ki   =    1.30 mM (millimolar)  [Temperature = 298.15 K]
USER    
USER    (1) Final Intermolecular Energy     =   -3.94 kcal/mol
USER        vdW + Hbond + desolv Energy     =   -3.86 kcal/mol
USER        Electrostatic Energy            =   -0.08 kcal/mol
USER    (2) Final Total Internal Energy     =   +0.00 kcal/mol
USER    (3) Torsional Free Energy           =   +0.00 kcal/mol
USER    (4) Unbound System's Energy  [=(2)] =   +0.00 kcal/mol
USER    
USER    
USER  
USER    DPF = D:/autoduck_test/CID91466_6n9g/CID91466_6n9g.dpf
USER    NEWDPF move	CID_91466.pdbqt
USER    NEWDPF about	0.000000 0.000000 0.000000
USER    NEWDPF tran0	48.339470 -15.625381 17.933877
USER    NEWDPF axisangle0	0.392640 0.176914 -0.902516 81.557020
USER    NEWDPF quaternion0	0.256448 0.115549 -0.589466 0.757240
USER  
USER                              x       y       z    vdW   Elec        q     RMS 
ATOM      1  O   UNL d   1      49.267 -18.810  19.738 -0.20 -0.08    -0.276    51.079
ATOM      2  N   UNL d   1      48.443 -13.417  17.944 -0.06 +0.04    -0.299    51.079
ATOM      3  N   UNL d   1      48.484 -17.035  18.451 +0.05 -0.01    -0.298    51.079
ATOM      4  C   UNL d   1      49.021 -14.479  17.088 -0.24 -0.00    +0.066    51.079
ATOM      5  C   UNL d   1      47.937 -15.466  16.578 -0.29 -0.00    +0.027    51.079
ATOM      6  C   UNL d   1      50.120 -15.272  17.826 -0.35 +0.00    +0.024    51.079
ATOM      7  C   UNL d   1      47.380 -16.380  17.713 -0.19 -0.01    +0.081    51.079
ATOM      8  C   UNL d   1      49.535 -16.145  18.942 -0.20 +0.02    +0.113    51.079
ATOM      9  C   UNL d   1      46.853 -14.671  15.832 -0.32 -0.00    +0.008    51.079
ATOM     10  C   UNL d   1      51.199 -14.326  18.368 -0.46 +0.00    +0.008    51.079
ATOM     11  C   UNL d   1      47.399 -12.660  17.232 -0.22 -0.02    +0.085    51.079
ATOM     12  C   UNL d   1      49.483 -12.483  18.410 -0.20 -0.01    +0.085    51.079
ATOM     13  C   UNL d   1      46.350 -17.374  17.160 -0.24 -0.00    +0.023    51.079
ATOM     14  C   UNL d   1      46.285 -13.560  16.705 -0.19 -0.00    +0.016    51.079
ATOM     15  C   UNL d   1      50.593 -13.191  19.185 -0.21 -0.00    +0.016    51.079
ATOM     16  C   UNL d   1      46.035 -18.443  18.185 -0.18 -0.00    +0.011    51.079
ATOM     17  C   UNL d   1      48.426 -18.331  18.971 -0.16 +0.01    +0.216    51.079
ATOM     18  C   UNL d   1      47.301 -19.214  18.483 -0.22 -0.01    +0.096    51.079
TER
ENDMDL
MODEL       14
USER    Run = 14
USER    Cluster Rank = 26
USER    Number of conformations in this cluster = 1
USER  
USER    RMSD from reference structure       = 44.938 A
USER  
USER    Estimated Free Energy of Binding    =   -3.93 kcal/mol  [=(1)+(2)+(3)-(4)]
USER    Estimated Inhibition Constant, Ki   =    1.31 mM (millimolar)  [Temperature = 298.15 K]
USER    
USER    (1) Final Intermolecular Energy     =   -3.93 kcal/mol
USER        vdW + Hbond + desolv Energy     =   -3.87 kcal/mol
USER        Electrostatic Energy            =   -0.06 kcal/mol
USER    (2) Final Total Internal Energy     =   +0.00 kcal/mol
USER    (3) Torsional Free Energy           =   +0.00 kcal/mol
USER    (4) Unbound System's Energy  [=(2)] =   +0.00 kcal/mol
USER    
USER    
USER  
USER    DPF = D:/autoduck_test/CID91466_6n9g/CID91466_6n9g.dpf
USER    NEWDPF move	CID_91466.pdbqt
USER    NEWDPF about	0.000000 0.000000 0.000000
USER    NEWDPF tran0	41.155677 12.998568 19.559758
USER    NEWDPF axisangle0	-0.805473 0.131869 -0.577775 -150.984262
USER    NEWDPF quaternion0	-0.779789 0.127664 -0.559352 -0.250513
USER  
USER                              x       y       z    vdW   Elec        q     RMS 
ATOM      1  O   UNL d   1      40.201  16.419  18.276 -0.17 +0.11    -0.276    44.938
ATOM      2  N   UNL d   1      42.390  11.860  20.997 -0.00 +0.19    -0.299    44.938
ATOM      3  N   UNL d   1      40.647  14.192  18.790 -0.11 +0.11    -0.298    44.938
ATOM      4  C   UNL d   1      40.936  12.084  20.829 -0.18 -0.04    +0.066    44.938
ATOM      5  C   UNL d   1      40.464  11.767  19.384 -0.33 -0.01    +0.027    44.938
ATOM      6  C   UNL d   1      40.537  13.532  21.184 -0.21 -0.01    +0.024    44.938
ATOM      7  C   UNL d   1      40.969  12.817  18.347 -0.31 -0.04    +0.081    44.938
ATOM      8  C   UNL d   1      41.063  14.534  20.150 -0.09 -0.05    +0.113    44.938
ATOM      9  C   UNL d   1      40.853  10.320  19.042 -0.31 -0.00    +0.008    44.938
ATOM     10  C   UNL d   1      41.009  13.892  22.598 -0.12 -0.01    +0.008    44.938
ATOM     11  C   UNL d   1      42.764  10.475  20.663 -0.10 -0.06    +0.085    44.938
ATOM     12  C   UNL d   1      42.818  12.155  22.376 -0.03 -0.06    +0.085    44.938
ATOM     13  C   UNL d   1      40.440  12.497  16.942 -0.46 -0.01    +0.023    44.938
ATOM     14  C   UNL d   1      42.343  10.084  19.248 -0.27 -0.01    +0.016    44.938
ATOM     15  C   UNL d   1      42.490  13.588  22.792 -0.04 -0.01    +0.016    44.938
ATOM     16  C   UNL d   1      40.677  13.662  16.004 -0.51 -0.01    +0.011    44.938
ATOM     17  C   UNL d   1      40.290  15.236  17.932 -0.21 -0.10    +0.216    44.938
ATOM     18  C   UNL d   1      39.912  14.859  16.519 -0.44 -0.06    +0.096    44.938
TER
ENDMDL
MODEL       50
USER    Run = 50
USER    Cluster Rank = 27
USER    Number of conformations in this cluster = 1
USER  
USER    RMSD from reference structure       = 48.543 A
USER  
USER    Estimated Free Energy of Binding    =   -3.92 kcal/mol  [=(1)+(2)+(3)-(4)]
USER    Estimated Inhibition Constant, Ki   =    1.34 mM (millimolar)  [Temperature = 298.15 K]
USER    
USER    (1) Final Intermolecular Energy     =   -3.92 kcal/mol
USER        vdW + Hbond + desolv Energy     =   -3.89 kcal/mol
USER        Electrostatic Energy            =   -0.03 kcal/mol
USER    (2) Final Total Internal Energy     =   +0.00 kcal/mol
USER    (3) Torsional Free Energy           =   +0.00 kcal/mol
USER    (4) Unbound System's Energy  [=(2)] =   +0.00 kcal/mol
USER    
USER    
USER  
USER    DPF = D:/autoduck_test/CID91466_6n9g/CID91466_6n9g.dpf
USER    NEWDPF move	CID_91466.pdbqt
USER    NEWDPF about	0.000000 0.000000 0.000000
USER    NEWDPF tran0	18.435034 36.647802 -29.403095
USER    NEWDPF axisangle0	0.731298 -0.647062 0.215670 -140.511311
USER    NEWDPF quaternion0	0.688305 -0.609021 0.202991 -0.337824
USER  
USER                              x       y       z    vdW   Elec        q     RMS 
ATOM      1  O   UNL d   1      20.088  38.627 -32.161 -0.52 +0.07    -0.276    48.543
ATOM      2  N   UNL d   1      18.456  34.778 -28.224 +0.01 +0.14    -0.299    48.543
ATOM      3  N   UNL d   1      18.814  37.618 -30.494 -0.06 +0.17    -0.298    48.543
ATOM      4  C   UNL d   1      18.705  36.204 -27.911 -0.09 -0.04    +0.066    48.543
ATOM      5  C   UNL d   1      17.545  37.114 -28.396 -0.13 -0.01    +0.027    48.543
ATOM      6  C   UNL d   1      20.029  36.702 -28.529 -0.19 -0.01    +0.024    48.543
ATOM      7  C   UNL d   1      17.490  37.237 -29.950 -0.13 -0.05    +0.081    48.543
ATOM      8  C   UNL d   1      19.940  36.795 -30.057 -0.22 -0.07    +0.113    48.543
ATOM      9  C   UNL d   1      16.231  36.622 -27.766 -0.21 -0.00    +0.008    48.543
ATOM     10  C   UNL d   1      21.198  35.811 -28.093 -0.33 -0.00    +0.008    48.543
ATOM     11  C   UNL d   1      17.195  34.307 -27.626 -0.14 -0.03    +0.085    48.543
ATOM     12  C   UNL d   1      19.563  33.928 -27.748 -0.10 -0.03    +0.085    48.543
ATOM     13  C   UNL d   1      16.363  38.184 -30.386 -0.29 -0.01    +0.023    48.543
ATOM     14  C   UNL d   1      15.996  35.146 -28.062 -0.22 -0.01    +0.016    48.543
ATOM     15  C   UNL d   1      20.907  34.336 -28.346 -0.26 -0.01    +0.016    48.543
ATOM     16  C   UNL d   1      16.498  38.534 -31.853 -0.37 -0.00    +0.011    48.543
ATOM     17  C   UNL d   1      19.003  38.456 -31.597 -0.26 -0.10    +0.216    48.543
ATOM     18  C   UNL d   1      17.808  39.259 -32.058 -0.37 -0.03    +0.096    48.543
TER
ENDMDL
MODEL       24
USER    Run = 24
USER    Cluster Rank = 28
USER    Number of conformations in this cluster = 1
USER  
USER    RMSD from reference structure       = 11.828 A
USER  
USER    Estimated Free Energy of Binding    =   -3.87 kcal/mol  [=(1)+(2)+(3)-(4)]
USER    Estimated Inhibition Constant, Ki   =    1.45 mM (millimolar)  [Temperature = 298.15 K]
USER    
USER    (1) Final Intermolecular Energy     =   -3.87 kcal/mol
USER        vdW + Hbond + desolv Energy     =   -3.86 kcal/mol
USER        Electrostatic Energy            =   -0.01 kcal/mol
USER    (2) Final Total Internal Energy     =   +0.00 kcal/mol
USER    (3) Torsional Free Energy           =   +0.00 kcal/mol
USER    (4) Unbound System's Energy  [=(2)] =   +0.00 kcal/mol
USER    
USER    
USER  
USER    DPF = D:/autoduck_test/CID91466_6n9g/CID91466_6n9g.dpf
USER    NEWDPF move	CID_91466.pdbqt
USER    NEWDPF about	0.000000 0.000000 0.000000
USER    NEWDPF tran0	11.370618 1.573028 -6.476242
USER    NEWDPF axisangle0	0.577214 -0.199432 0.791865 169.190257
USER    NEWDPF quaternion0	0.574648 -0.198545 0.788345 0.094193
USER  
USER                              x       y       z    vdW   Elec        q     RMS 
ATOM      1  O   UNL d   1      12.776   4.701  -8.056 -0.30 +0.11    -0.276    11.828
ATOM      2  N   UNL d   1      11.149   0.401  -4.615 -0.11 +0.20    -0.299    11.828
ATOM      3  N   UNL d   1      11.872   2.661  -7.394 -0.09 +0.18    -0.298    11.828
ATOM      4  C   UNL d   1      10.212   1.135  -5.496 -0.11 -0.03    +0.066    11.828
ATOM      5  C   UNL d   1      10.359   0.709  -6.982 -0.09 -0.01    +0.027    11.828
ATOM      6  C   UNL d   1      10.404   2.663  -5.388 -0.21 -0.01    +0.024    11.828
ATOM      7  C   UNL d   1      11.693   1.208  -7.617 -0.17 -0.05    +0.081    11.828
ATOM      8  C   UNL d   1      11.731   3.111  -6.009 -0.21 -0.07    +0.113    11.828
ATOM      9  C   UNL d   1      10.153  -0.811  -7.084 -0.10 -0.00    +0.008    11.828
ATOM     10  C   UNL d   1      10.290   3.120  -3.928 -0.28 -0.00    +0.008    11.828
ATOM     11  C   UNL d   1      10.956  -1.056  -4.718 -0.15 -0.05    +0.085    11.828
ATOM     12  C   UNL d   1      10.988   0.811  -3.208 -0.24 -0.05    +0.085    11.828
ATOM     13  C   UNL d   1      11.778   0.810  -9.097 -0.20 -0.02    +0.023    11.828
ATOM     14  C   UNL d   1      11.096  -1.561  -6.151 -0.24 -0.01    +0.016    11.828
ATOM     15  C   UNL d   1      11.200   2.311  -3.012 -0.37 -0.01    +0.016    11.828
ATOM     16  C   UNL d   1      12.914   1.540  -9.782 -0.35 -0.01    +0.011    11.828
ATOM     17  C   UNL d   1      12.461   3.535  -8.311 -0.27 -0.12    +0.216    11.828
ATOM     18  C   UNL d   1      12.639   3.025  -9.723 -0.36 -0.06    +0.096    11.828
TER
ENDMDL
MODEL        9
USER    Run = 9
USER    Cluster Rank = 29
USER    Number of conformations in this cluster = 1
USER  
USER    RMSD from reference structure       = 32.264 A
USER  
USER    Estimated Free Energy of Binding    =   -3.83 kcal/mol  [=(1)+(2)+(3)-(4)]
USER    Estimated Inhibition Constant, Ki   =    1.55 mM (millimolar)  [Temperature = 298.15 K]
USER    
USER    (1) Final Intermolecular Energy     =   -3.83 kcal/mol
USER        vdW + Hbond + desolv Energy     =   -3.74 kcal/mol
USER        Electrostatic Energy            =   -0.10 kcal/mol
USER    (2) Final Total Internal Energy     =   +0.00 kcal/mol
USER    (3) Torsional Free Energy           =   +0.00 kcal/mol
USER    (4) Unbound System's Energy  [=(2)] =   +0.00 kcal/mol
USER    
USER    
USER  
USER    DPF = D:/autoduck_test/CID91466_6n9g/CID91466_6n9g.dpf
USER    NEWDPF move	CID_91466.pdbqt
USER    NEWDPF about	0.000000 0.000000 0.000000
USER    NEWDPF tran0	-1.517138 32.004569 11.835697
USER    NEWDPF axisangle0	-0.636712 0.751554 0.172522 -159.801846
USER    NEWDPF quaternion0	-0.626847 0.739910 0.169849 -0.175351
USER  
USER                              x       y       z    vdW   Elec        q     RMS 
ATOM      1  O   UNL d   1       1.197  34.385  12.942 -0.76 -0.02    -0.276    32.264
ATOM      2  N   UNL d   1      -2.106  30.444  10.384 -0.05 +0.13    -0.299    32.264
ATOM      3  N   UNL d   1      -0.680  33.098  12.452 -0.09 +0.09    -0.298    32.264
ATOM      4  C   UNL d   1      -1.838  30.458  11.841 -0.25 -0.03    +0.066    32.264
ATOM      5  C   UNL d   1      -2.652  31.560  12.570 -0.15 -0.01    +0.027    32.264
ATOM      6  C   UNL d   1      -0.337  30.656  12.143 -0.41 -0.01    +0.024    32.264
ATOM      7  C   UNL d   1      -2.142  32.997  12.240 -0.09 -0.02    +0.081    32.264
ATOM      8  C   UNL d   1       0.128  32.073  11.792 -0.33 -0.04    +0.113    32.264
ATOM      9  C   UNL d   1      -4.146  31.349  12.276 -0.09 -0.00    +0.008    32.264
ATOM     10  C   UNL d   1       0.504  29.598  11.418 -0.31 -0.01    +0.008    32.264
ATOM     11  C   UNL d   1      -3.539  30.250  10.102 -0.07 -0.04    +0.085    32.264
ATOM     12  C   UNL d   1      -1.333  29.386   9.710 -0.21 -0.04    +0.085    32.264
ATOM     13  C   UNL d   1      -2.939  34.053  13.019 -0.05 -0.01    +0.023    32.264
ATOM     14  C   UNL d   1      -4.413  31.303  10.777 -0.04 -0.01    +0.016    32.264
ATOM     15  C   UNL d   1       0.170  29.534   9.932 -0.43 -0.01    +0.016    32.264
ATOM     16  C   UNL d   1      -2.260  35.404  12.933 -0.07 -0.00    +0.011    32.264
ATOM     17  C   UNL d   1      -0.028  34.235  12.938 -0.22 -0.04    +0.216    32.264
ATOM     18  C   UNL d   1      -0.894  35.299  13.571 -0.13 -0.02    +0.096    32.264
TER
ENDMDL
MODEL       36
USER    Run = 36
USER    Cluster Rank = 30
USER    Number of conformations in this cluster = 1
USER  
USER    RMSD from reference structure       = 47.342 A
USER  
USER    Estimated Free Energy of Binding    =   -3.81 kcal/mol  [=(1)+(2)+(3)-(4)]
USER    Estimated Inhibition Constant, Ki   =    1.62 mM (millimolar)  [Temperature = 298.15 K]
USER    
USER    (1) Final Intermolecular Energy     =   -3.81 kcal/mol
USER        vdW + Hbond + desolv Energy     =   -3.78 kcal/mol
USER        Electrostatic Energy            =   -0.03 kcal/mol
USER    (2) Final Total Internal Energy     =   +0.00 kcal/mol
USER    (3) Torsional Free Energy           =   +0.00 kcal/mol
USER    (4) Unbound System's Energy  [=(2)] =   +0.00 kcal/mol
USER    
USER    
USER  
USER    DPF = D:/autoduck_test/CID91466_6n9g/CID91466_6n9g.dpf
USER    NEWDPF move	CID_91466.pdbqt
USER    NEWDPF about	0.000000 0.000000 0.000000
USER    NEWDPF tran0	49.993868 0.575730 1.967662
USER    NEWDPF axisangle0	0.977927 -0.195154 0.074659 -96.264632
USER    NEWDPF quaternion0	0.728250 -0.145329 0.055598 -0.667413
USER  
USER                              x       y       z    vdW   Elec        q     RMS 
ATOM      1  O   UNL d   1      47.755   0.871  -1.058 -0.22 +0.07    -0.276    47.342
ATOM      2  N   UNL d   1      51.879  -0.247   2.779 -0.13 +0.11    -0.299    47.342
ATOM      3  N   UNL d   1      48.873   0.795   0.982 -0.04 +0.08    -0.298    47.342
ATOM      4  C   UNL d   1      51.379   1.119   2.498 -0.26 -0.02    +0.066    47.342
ATOM      5  C   UNL d   1      49.991   1.373   3.146 -0.23 -0.02    +0.027    47.342
ATOM      6  C   UNL d   1      51.286   1.392   0.982 -0.28 +0.00    +0.024    47.342
ATOM      7  C   UNL d   1      48.850   0.574   2.446 -0.11 -0.03    +0.081    47.342
ATOM      8  C   UNL d   1      50.163   0.578   0.329 -0.13 -0.02    +0.113    47.342
ATOM      9  C   UNL d   1      50.095   1.113   4.658 -0.17 -0.01    +0.008    47.342
ATOM     10  C   UNL d   1      52.634   1.127   0.301 -0.25 +0.00    +0.008    47.342
ATOM     11  C   UNL d   1      51.971  -0.499   4.228 -0.31 -0.05    +0.085    47.342
ATOM     12  C   UNL d   1      53.201  -0.466   2.165 -0.33 -0.02    +0.085    47.342
ATOM     13  C   UNL d   1      47.489   0.891   3.083 -0.19 -0.01    +0.023    47.342
ATOM     14  C   UNL d   1      50.641  -0.281   4.942 -0.25 -0.01    +0.016    47.342
ATOM     15  C   UNL d   1      53.182  -0.250   0.654 -0.32 -0.00    +0.016    47.342
ATOM     16  C   UNL d   1      46.361   0.356   2.226 -0.18 -0.00    +0.011    47.342
ATOM     17  C   UNL d   1      47.733   0.870   0.176 -0.18 -0.06    +0.216    47.342
ATOM     18  C   UNL d   1      46.409   1.045   0.881 -0.19 -0.04    +0.096    47.342
TER
ENDMDL
MODEL       26
USER    Run = 26
USER    Cluster Rank = 31
USER    Number of conformations in this cluster = 1
USER  
USER    RMSD from reference structure       = 26.990 A
USER  
USER    Estimated Free Energy of Binding    =   -3.76 kcal/mol  [=(1)+(2)+(3)-(4)]
USER    Estimated Inhibition Constant, Ki   =    1.74 mM (millimolar)  [Temperature = 298.15 K]
USER    
USER    (1) Final Intermolecular Energy     =   -3.76 kcal/mol
USER        vdW + Hbond + desolv Energy     =   -3.78 kcal/mol
USER        Electrostatic Energy            =   +0.01 kcal/mol
USER    (2) Final Total Internal Energy     =   +0.00 kcal/mol
USER    (3) Torsional Free Energy           =   +0.00 kcal/mol
USER    (4) Unbound System's Energy  [=(2)] =   +0.00 kcal/mol
USER    
USER    
USER  
USER    DPF = D:/autoduck_test/CID91466_6n9g/CID91466_6n9g.dpf
USER    NEWDPF move	CID_91466.pdbqt
USER    NEWDPF about	0.000000 0.000000 0.000000
USER    NEWDPF tran0	21.676008 7.683525 18.005977
USER    NEWDPF axisangle0	0.652846 0.679626 -0.334516 56.879445
USER    NEWDPF quaternion0	0.310907 0.323661 -0.159308 0.879319
USER  
USER                              x       y       z    vdW   Elec        q     RMS 
ATOM      1  O   UNL d   1      19.451   4.641  18.234 -0.09 +0.18    -0.276    26.990
ATOM      2  N   UNL d   1      22.884   9.159  19.126 -0.09 +0.12    -0.299    26.990
ATOM      3  N   UNL d   1      20.707   6.549  17.783 -0.05 +0.18    -0.298    26.990
ATOM      4  C   UNL d   1      23.197   8.077  18.164 -0.28 -0.03    +0.066    26.990
ATOM      5  C   UNL d   1      22.356   8.194  16.865 -0.31 -0.02    +0.027    26.990
ATOM      6  C   UNL d   1      22.978   6.681  18.783 -0.34 -0.01    +0.024    26.990
ATOM      7  C   UNL d   1      20.851   7.853  17.095 -0.21 -0.05    +0.081    26.990
ATOM      8  C   UNL d   1      21.491   6.388  19.007 -0.17 -0.06    +0.113    26.990
ATOM      9  C   UNL d   1      22.589   9.582  16.246 -0.26 -0.00    +0.008    26.990
ATOM     10  C   UNL d   1      23.776   6.535  20.085 -0.14 -0.00    +0.008    26.990
ATOM     11  C   UNL d   1      23.101  10.489  18.531 -0.22 -0.02    +0.085    26.990
ATOM     12  C   UNL d   1      23.699   9.037  20.347 -0.20 -0.04    +0.085    26.990
ATOM     13  C   UNL d   1      20.064   7.931  15.779 -0.26 -0.02    +0.023    26.990
ATOM     14  C   UNL d   1      22.297  10.690  17.249 -0.31 -0.01    +0.016    26.990
ATOM     15  C   UNL d   1      23.509   7.690  21.041 -0.24 -0.01    +0.016    26.990
ATOM     16  C   UNL d   1      18.689   7.317  15.942 -0.28 -0.01    +0.011    26.990
ATOM     17  C   UNL d   1      19.677   5.637  17.539 -0.13 -0.13    +0.216    26.990
ATOM     18  C   UNL d   1      18.852   5.856  16.292 -0.20 -0.06    +0.096    26.990
TER
ENDMDL
MODEL       18
USER    Run = 18
USER    Cluster Rank = 32
USER    Number of conformations in this cluster = 1
USER  
USER    RMSD from reference structure       = 50.588 A
USER  
USER    Estimated Free Energy of Binding    =   -3.76 kcal/mol  [=(1)+(2)+(3)-(4)]
USER    Estimated Inhibition Constant, Ki   =    1.75 mM (millimolar)  [Temperature = 298.15 K]
USER    
USER    (1) Final Intermolecular Energy     =   -3.76 kcal/mol
USER        vdW + Hbond + desolv Energy     =   -3.73 kcal/mol
USER        Electrostatic Energy            =   -0.03 kcal/mol
USER    (2) Final Total Internal Energy     =   +0.00 kcal/mol
USER    (3) Torsional Free Energy           =   +0.00 kcal/mol
USER    (4) Unbound System's Energy  [=(2)] =   +0.00 kcal/mol
USER    
USER    
USER  
USER    DPF = D:/autoduck_test/CID91466_6n9g/CID91466_6n9g.dpf
USER    NEWDPF move	CID_91466.pdbqt
USER    NEWDPF about	0.000000 0.000000 0.000000
USER    NEWDPF tran0	52.729368 4.520562 -4.754803
USER    NEWDPF axisangle0	0.745273 0.496838 -0.444657 121.487948
USER    NEWDPF quaternion0	0.650209 0.433464 -0.387939 0.488713
USER  
USER                              x       y       z    vdW   Elec        q     RMS 
ATOM      1  O   UNL d   1      51.086   2.104  -2.365 -0.18 +0.00    -0.276    50.588
ATOM      2  N   UNL d   1      52.993   6.640  -5.325 -0.03 +0.07    -0.299    50.588
ATOM      3  N   UNL d   1      52.160   3.327  -4.029 -0.12 +0.03    -0.298    50.588
ATOM      4  C   UNL d   1      53.886   5.595  -4.774 -0.16 -0.01    +0.066    50.588
ATOM      5  C   UNL d   1      53.840   4.291  -5.615 -0.11 -0.01    +0.027    50.588
ATOM      6  C   UNL d   1      53.541   5.264  -3.307 -0.31 -0.00    +0.024    50.588
ATOM      7  C   UNL d   1      52.489   3.528  -5.459 -0.16 -0.02    +0.081    50.588
ATOM      8  C   UNL d   1      52.201   4.528  -3.194 -0.35 +0.01    +0.113    50.588
ATOM      9  C   UNL d   1      54.198   4.627  -7.072 -0.05 -0.00    +0.008    50.588
ATOM     10  C   UNL d   1      53.552   6.534  -2.448 -0.46 +0.00    +0.008    50.588
ATOM     11  C   UNL d   1      53.331   6.957  -6.723 -0.17 -0.02    +0.085    50.588
ATOM     12  C   UNL d   1      53.058   7.874  -4.521 -0.30 -0.01    +0.085    50.588
ATOM     13  C   UNL d   1      52.502   2.221  -6.263 -0.13 -0.01    +0.023    50.588
ATOM     14  C   UNL d   1      53.298   5.725  -7.623 -0.13 -0.01    +0.016    50.588
ATOM     15  C   UNL d   1      52.692   7.634  -3.058 -0.50 -0.00    +0.016    50.588
ATOM     16  C   UNL d   1      51.327   1.346  -5.880 -0.22 -0.00    +0.011    50.588
ATOM     17  C   UNL d   1      51.523   2.194  -3.515 -0.19 -0.03    +0.216    50.588
ATOM     18  C   UNL d   1      51.452   0.984  -4.418 -0.16 -0.02    +0.096    50.588
TER
ENDMDL
MODEL       12
USER    Run = 12
USER    Cluster Rank = 33
USER    Number of conformations in this cluster = 1
USER  
USER    RMSD from reference structure       = 23.230 A
USER  
USER    Estimated Free Energy of Binding    =   -3.76 kcal/mol  [=(1)+(2)+(3)-(4)]
USER    Estimated Inhibition Constant, Ki   =    1.75 mM (millimolar)  [Temperature = 298.15 K]
USER    
USER    (1) Final Intermolecular Energy     =   -3.76 kcal/mol
USER        vdW + Hbond + desolv Energy     =   -3.68 kcal/mol
USER        Electrostatic Energy            =   -0.08 kcal/mol
USER    (2) Final Total Internal Energy     =   +0.00 kcal/mol
USER    (3) Torsional Free Energy           =   +0.00 kcal/mol
USER    (4) Unbound System's Energy  [=(2)] =   +0.00 kcal/mol
USER    
USER    
USER  
USER    DPF = D:/autoduck_test/CID91466_6n9g/CID91466_6n9g.dpf
USER    NEWDPF move	CID_91466.pdbqt
USER    NEWDPF about	0.000000 0.000000 0.000000
USER    NEWDPF tran0	19.110475 -17.622177 1.268333
USER    NEWDPF axisangle0	0.331140 -0.906771 0.260983 104.100583
USER    NEWDPF quaternion0	0.261121 -0.715035 0.205799 0.614970
USER  
USER                              x       y       z    vdW   Elec        q     RMS 
ATOM      1  O   UNL d   1      19.975 -17.503   4.942 -0.55 -0.12    -0.276    23.230
ATOM      2  N   UNL d   1      19.356 -18.715  -0.638 -0.10 +0.10    -0.299    23.230
ATOM      3  N   UNL d   1      19.345 -17.260   2.714 -0.07 +0.05    -0.298    23.230
ATOM      4  C   UNL d   1      18.214 -18.454   0.269 -0.08 -0.02    +0.066    23.230
ATOM      5  C   UNL d   1      18.061 -16.943   0.588 -0.14 -0.01    +0.027    23.230
ATOM      6  C   UNL d   1      18.344 -19.239   1.591 -0.10 -0.00    +0.024    23.230
ATOM      7  C   UNL d   1      19.200 -16.409   1.511 -0.21 -0.02    +0.081    23.230
ATOM      8  C   UNL d   1      19.481 -18.694   2.463 -0.14 -0.02    +0.113    23.230
ATOM      9  C   UNL d   1      17.919 -16.169  -0.733 -0.18 -0.00    +0.008    23.230
ATOM     10  C   UNL d   1      18.522 -20.737   1.316 -0.10 -0.00    +0.008    23.230
ATOM     11  C   UNL d   1      19.224 -17.968  -1.900 -0.24 -0.03    +0.085    23.230
ATOM     12  C   UNL d   1      19.480 -20.153  -0.938 -0.13 -0.03    +0.085    23.230
ATOM     13  C   UNL d   1      18.985 -14.926   1.844 -0.30 -0.01    +0.023    23.230
ATOM     14  C   UNL d   1      19.078 -16.466  -1.675 -0.29 -0.00    +0.016    23.230
ATOM     15  C   UNL d   1      19.649 -20.997   0.324 -0.10 -0.00    +0.016    23.230
ATOM     16  C   UNL d   1      19.907 -14.491   2.963 -0.39 -0.00    +0.011    23.230
ATOM     17  C   UNL d   1      19.676 -16.782   3.985 -0.23 +0.02    +0.216    23.230
ATOM     18  C   UNL d   1      19.573 -15.291   4.202 -0.33 +0.02    +0.096    23.230
TER
ENDMDL
MODEL        8
USER    Run = 8
USER    Cluster Rank = 34
USER    Number of conformations in this cluster = 1
USER  
USER    RMSD from reference structure       = 52.735 A
USER  
USER    Estimated Free Energy of Binding    =   -3.75 kcal/mol  [=(1)+(2)+(3)-(4)]
USER    Estimated Inhibition Constant, Ki   =    1.80 mM (millimolar)  [Temperature = 298.15 K]
USER    
USER    (1) Final Intermolecular Energy     =   -3.75 kcal/mol
USER        vdW + Hbond + desolv Energy     =   -3.67 kcal/mol
USER        Electrostatic Energy            =   -0.08 kcal/mol
USER    (2) Final Total Internal Energy     =   +0.00 kcal/mol
USER    (3) Torsional Free Energy           =   +0.00 kcal/mol
USER    (4) Unbound System's Energy  [=(2)] =   +0.00 kcal/mol
USER    
USER    
USER  
USER    DPF = D:/autoduck_test/CID91466_6n9g/CID91466_6n9g.dpf
USER    NEWDPF move	CID_91466.pdbqt
USER    NEWDPF about	0.000000 0.000000 0.000000
USER    NEWDPF tran0	50.110327 12.130779 -18.661671
USER    NEWDPF axisangle0	0.858462 0.251148 0.447178 -179.473284
USER    NEWDPF quaternion0	0.858453 0.251145 0.447173 -0.004596
USER  
USER                              x       y       z    vdW   Elec        q     RMS 
ATOM      1  O   UNL d   1      47.927  12.868 -21.652 -0.09 +0.11    -0.276    52.735
ATOM      2  N   UNL d   1      51.642  12.915 -17.273 -0.03 +0.14    -0.299    52.735
ATOM      3  N   UNL d   1      49.199  12.093 -19.863 -0.10 +0.17    -0.298    52.735
ATOM      4  C   UNL d   1      50.225  12.508 -17.132 -0.23 -0.04    +0.066    52.735
ATOM      5  C   UNL d   1      49.969  11.088 -17.704 -0.25 -0.02    +0.027    52.735
ATOM      6  C   UNL d   1      49.273  13.508 -17.821 -0.15 -0.01    +0.024    52.735
ATOM      7  C   UNL d   1      50.055  11.046 -19.261 -0.29 -0.05    +0.081    52.735
ATOM      8  C   UNL d   1      49.396  13.448 -19.347 -0.17 -0.05    +0.113    52.735
ATOM      9  C   UNL d   1      50.911  10.094 -17.004 -0.35 -0.01    +0.008    52.735
ATOM     10  C   UNL d   1      49.512  14.930 -17.299 -0.27 -0.00    +0.008    52.735
ATOM     11  C   UNL d   1      52.545  11.959 -16.609 -0.10 -0.04    +0.085    52.735
ATOM     12  C   UNL d   1      51.867  14.260 -16.716 -0.07 -0.04    +0.085    52.735
ATOM     13  C   UNL d   1      49.748   9.638 -19.789 -0.43 -0.02    +0.023    52.735
ATOM     14  C   UNL d   1      52.365  10.534 -17.123 -0.21 -0.01    +0.016    52.735
ATOM     15  C   UNL d   1      50.984  15.317 -17.375 -0.10 -0.01    +0.016    52.735
ATOM     16  C   UNL d   1      49.538   9.664 -21.289 -0.28 -0.01    +0.011    52.735
ATOM     17  C   UNL d   1      48.489  11.944 -21.058 -0.13 -0.13    +0.216    52.735
ATOM     18  C   UNL d   1      48.343  10.538 -21.593 -0.43 -0.08    +0.096    52.735
TER
ENDMDL
MODEL       22
USER    Run = 22
USER    Cluster Rank = 35
USER    Number of conformations in this cluster = 1
USER  
USER    RMSD from reference structure       = 33.649 A
USER  
USER    Estimated Free Energy of Binding    =   -3.70 kcal/mol  [=(1)+(2)+(3)-(4)]
USER    Estimated Inhibition Constant, Ki   =    1.92 mM (millimolar)  [Temperature = 298.15 K]
USER    
USER    (1) Final Intermolecular Energy     =   -3.70 kcal/mol
USER        vdW + Hbond + desolv Energy     =   -3.72 kcal/mol
USER        Electrostatic Energy            =   +0.02 kcal/mol
USER    (2) Final Total Internal Energy     =   +0.00 kcal/mol
USER    (3) Torsional Free Energy           =   +0.00 kcal/mol
USER    (4) Unbound System's Energy  [=(2)] =   +0.00 kcal/mol
USER    
USER    
USER  
USER    DPF = D:/autoduck_test/CID91466_6n9g/CID91466_6n9g.dpf
USER    NEWDPF move	CID_91466.pdbqt
USER    NEWDPF about	0.000000 0.000000 0.000000
USER    NEWDPF tran0	13.578153 26.068942 -20.000160
USER    NEWDPF axisangle0	-0.453066 0.891231 -0.020944 -116.964423
USER    NEWDPF quaternion0	-0.386229 0.759755 -0.017855 -0.522763
USER  
USER                              x       y       z    vdW   Elec        q     RMS 
ATOM      1  O   UNL d   1      15.555  26.398 -16.801 -0.23 +0.06    -0.276    33.649
ATOM      2  N   UNL d   1      13.499  25.178 -22.022 -0.01 -0.08    -0.299    33.649
ATOM      3  N   UNL d   1      14.161  26.456 -18.663 -0.09 -0.03    -0.298    33.649
ATOM      4  C   UNL d   1      12.716  24.999 -20.778 -0.17 +0.02    +0.066    33.649
ATOM      5  C   UNL d   1      12.200  26.351 -20.217 -0.31 +0.01    +0.027    33.649
ATOM      6  C   UNL d   1      13.535  24.279 -19.687 -0.14 +0.01    +0.024    33.649
ATOM      7  C   UNL d   1      13.347  27.230 -19.629 -0.28 +0.02    +0.081    33.649
ATOM      8  C   UNL d   1      14.660  25.168 -19.144 -0.08 +0.01    +0.113    33.649
ATOM      9  C   UNL d   1      11.374  27.056 -21.304 -0.47 +0.00    +0.008    33.649
ATOM     10  C   UNL d   1      14.083  22.946 -20.212 -0.07 +0.00    +0.008    33.649
ATOM     11  C   UNL d   1      12.710  25.861 -23.062 -0.19 +0.03    +0.085    33.649
ATOM     12  C   UNL d   1      13.971  23.884 -22.546 -0.04 +0.02    +0.085    33.649
ATOM     13  C   UNL d   1      12.791  28.533 -19.040 -0.34 +0.00    +0.023    33.649
ATOM     14  C   UNL d   1      12.172  27.210 -22.593 -0.36 +0.01    +0.016    33.649
ATOM     15  C   UNL d   1      14.824  23.124 -21.532 -0.08 +0.01    +0.016    33.649
ATOM     16  C   UNL d   1      13.846  29.239 -18.213 -0.21 -0.00    +0.011    33.649
ATOM     17  C   UNL d   1      14.732  26.989 -17.505 -0.26 -0.03    +0.216    33.649
ATOM     18  C   UNL d   1      14.232  28.343 -17.058 -0.40 -0.04    +0.096    33.649
TER
ENDMDL
MODEL       25
USER    Run = 25
USER    Cluster Rank = 36
USER    Number of conformations in this cluster = 1
USER  
USER    RMSD from reference structure       = 84.817 A
USER  
USER    Estimated Free Energy of Binding    =   -3.60 kcal/mol  [=(1)+(2)+(3)-(4)]
USER    Estimated Inhibition Constant, Ki   =    2.28 mM (millimolar)  [Temperature = 298.15 K]
USER    
USER    (1) Final Intermolecular Energy     =   -3.60 kcal/mol
USER        vdW + Hbond + desolv Energy     =   -3.60 kcal/mol
USER        Electrostatic Energy            =   +0.00 kcal/mol
USER    (2) Final Total Internal Energy     =   +0.00 kcal/mol
USER    (3) Torsional Free Energy           =   +0.00 kcal/mol
USER    (4) Unbound System's Energy  [=(2)] =   +0.00 kcal/mol
USER    
USER    
USER  
USER    DPF = D:/autoduck_test/CID91466_6n9g/CID91466_6n9g.dpf
USER    NEWDPF move	CID_91466.pdbqt
USER    NEWDPF about	0.000000 0.000000 0.000000
USER    NEWDPF tran0	-2.437700 49.541932 -70.709835
USER    NEWDPF axisangle0	0.206403 0.687254 -0.696476 126.428818
USER    NEWDPF quaternion0	0.184256 0.613512 -0.621744 0.450653
USER  
USER                              x       y       z    vdW   Elec        q     RMS 
ATOM      1  O   UNL d   1      -0.312  46.656 -69.523 -0.08 +0.07    -0.276    84.817
ATOM      2  N   UNL d   1      -4.059  50.956 -70.199 -0.04 +0.06    -0.299    84.817
ATOM      3  N   UNL d   1      -1.514  48.358 -70.560 -0.10 +0.06    -0.298    84.817
ATOM      4  C   UNL d   1      -2.608  51.093 -70.464 -0.22 -0.01    +0.066    84.817
ATOM      5  C   UNL d   1      -2.197  50.422 -71.802 -0.40 -0.00    +0.027    84.817
ATOM      6  C   UNL d   1      -1.760  50.498 -69.319 -0.20 -0.00    +0.024    84.817
ATOM      7  C   UNL d   1      -2.261  48.865 -71.734 -0.30 -0.02    +0.081    84.817
ATOM      8  C   UNL d   1      -1.860  48.969 -69.277 -0.11 -0.03    +0.113    84.817
ATOM      9  C   UNL d   1      -3.036  51.029 -72.939 -0.30 -0.00    +0.008    84.817
ATOM     10  C   UNL d   1      -2.155  51.119 -67.974 -0.12 -0.00    +0.008    84.817
ATOM     11  C   UNL d   1      -4.863  51.530 -71.291 -0.12 -0.01    +0.085    84.817
ATOM     12  C   UNL d   1      -4.432  51.606 -68.930 -0.07 -0.02    +0.085    84.817
ATOM     13  C   UNL d   1      -1.800  48.240 -73.058 -0.53 -0.01    +0.023    84.817
ATOM     14  C   UNL d   1      -4.527  50.915 -72.647 -0.25 +0.00    +0.016    84.817
ATOM     15  C   UNL d   1      -3.659  51.045 -67.740 -0.07 -0.00    +0.016    84.817
ATOM     16  C   UNL d   1      -1.577  46.751 -72.897 -0.20 -0.00    +0.011    84.817
ATOM     17  C   UNL d   1      -0.780  47.169 -70.543 -0.16 -0.05    +0.216    84.817
ATOM     18  C   UNL d   1      -0.479  46.534 -71.881 -0.32 -0.03    +0.096    84.817
TER
ENDMDL
MODEL       10
USER    Run = 10
USER    Cluster Rank = 37
USER    Number of conformations in this cluster = 1
USER  
USER    RMSD from reference structure       = 50.498 A
USER  
USER    Estimated Free Energy of Binding    =   -3.47 kcal/mol  [=(1)+(2)+(3)-(4)]
USER    Estimated Inhibition Constant, Ki   =    2.84 mM (millimolar)  [Temperature = 298.15 K]
USER    
USER    (1) Final Intermolecular Energy     =   -3.47 kcal/mol
USER        vdW + Hbond + desolv Energy     =   -3.35 kcal/mol
USER        Electrostatic Energy            =   -0.12 kcal/mol
USER    (2) Final Total Internal Energy     =   +0.00 kcal/mol
USER    (3) Torsional Free Energy           =   +0.00 kcal/mol
USER    (4) Unbound System's Energy  [=(2)] =   +0.00 kcal/mol
USER    
USER    
USER  
USER    DPF = D:/autoduck_test/CID91466_6n9g/CID91466_6n9g.dpf
USER    NEWDPF move	CID_91466.pdbqt
USER    NEWDPF about	0.000000 0.000000 0.000000
USER    NEWDPF tran0	-11.648397 40.998839 -30.101742
USER    NEWDPF axisangle0	-0.122396 -0.871422 -0.475019 148.353972
USER    NEWDPF quaternion0	-0.117758 -0.838402 -0.457020 0.272667
USER  
USER                              x       y       z    vdW   Elec        q     RMS 
ATOM      1  O   UNL d   1      -8.903  38.589 -31.057 -0.25 -0.11    -0.276    50.498
ATOM      2  N   UNL d   1     -13.126  42.474 -30.828 -0.13 +0.04    -0.299    50.498
ATOM      3  N   UNL d   1     -10.483  40.043 -30.157 -0.06 -0.04    -0.298    50.498
ATOM      4  C   UNL d   1     -13.219  41.136 -30.201 -0.11 -0.00    +0.066    50.498
ATOM      5  C   UNL d   1     -12.392  41.051 -28.890 -0.16 -0.00    +0.027    50.498
ATOM      6  C   UNL d   1     -12.755  40.022 -31.163 -0.06 +0.00    +0.024    50.498
ATOM      7  C   UNL d   1     -10.855  41.064 -29.151 -0.23 -0.00    +0.081    50.498
ATOM      8  C   UNL d   1     -11.243  40.077 -31.405 -0.13 +0.02    +0.113    50.498
ATOM      9  C   UNL d   1     -12.868  42.154 -27.931 -0.27 -0.00    +0.008    50.498
ATOM     10  C   UNL d   1     -13.534  40.088 -32.483 -0.06 +0.00    +0.008    50.498
ATOM     11  C   UNL d   1     -13.576  43.533 -29.907 -0.12 -0.02    +0.085    50.498
ATOM     12  C   UNL d   1     -13.925  42.540 -32.065 -0.19 -0.01    +0.085    50.498
ATOM     13  C   UNL d   1     -10.074  40.928 -27.836 -0.21 -0.01    +0.023    50.498
ATOM     14  C   UNL d   1     -12.803  43.526 -28.591 -0.35 -0.00    +0.016    50.498
ATOM     15  C   UNL d   1     -13.500  41.487 -33.086 -0.17 +0.00    +0.016    50.498
ATOM     16  C   UNL d   1      -8.612  40.643 -28.109 -0.41 -0.00    +0.011    50.498
ATOM     17  C   UNL d   1      -9.298  39.302 -30.130 -0.15 +0.05    +0.216    50.498
ATOM     18  C   UNL d   1      -8.507  39.325 -28.842 -0.30 -0.03    +0.096    50.498
TER
ENDMDL
MODEL       46
USER    Run = 46
USER    Cluster Rank = 38
USER    Number of conformations in this cluster = 1
USER  
USER    RMSD from reference structure       = 41.427 A
USER  
USER    Estimated Free Energy of Binding    =   -3.39 kcal/mol  [=(1)+(2)+(3)-(4)]
USER    Estimated Inhibition Constant, Ki   =    3.26 mM (millimolar)  [Temperature = 298.15 K]
USER    
USER    (1) Final Intermolecular Energy     =   -3.39 kcal/mol
USER        vdW + Hbond + desolv Energy     =   -3.40 kcal/mol
USER        Electrostatic Energy            =   +0.01 kcal/mol
USER    (2) Final Total Internal Energy     =   +0.00 kcal/mol
USER    (3) Torsional Free Energy           =   +0.00 kcal/mol
USER    (4) Unbound System's Energy  [=(2)] =   +0.00 kcal/mol
USER    
USER    
USER  
USER    DPF = D:/autoduck_test/CID91466_6n9g/CID91466_6n9g.dpf
USER    NEWDPF move	CID_91466.pdbqt
USER    NEWDPF about	0.000000 0.000000 0.000000
USER    NEWDPF tran0	41.267938 -9.713024 12.649018
USER    NEWDPF axisangle0	0.643756 0.730961 0.226436 85.008142
USER    NEWDPF quaternion0	0.434949 0.493869 0.152990 0.737229
USER  
USER                              x       y       z    vdW   Elec        q     RMS 
ATOM      1  O   UNL d   1      38.219 -11.415  11.213 -0.09 +0.25    -0.276    41.427
ATOM      2  N   UNL d   1      42.143  -8.702  14.409 -0.09 +0.14    -0.299    41.427
ATOM      3  N   UNL d   1      40.208 -10.349  11.784 -0.02 +0.18    -0.298    41.427
ATOM      4  C   UNL d   1      42.409  -9.979  13.708 -0.16 -0.03    +0.066    41.427
ATOM      5  C   UNL d   1      42.611  -9.773  12.183 -0.27 -0.02    +0.027    41.427
ATOM      6  C   UNL d   1      41.273 -11.000  13.933 -0.07 -0.01    +0.024    41.427
ATOM      7  C   UNL d   1      41.288  -9.392  11.451 -0.19 -0.06    +0.081    41.427
ATOM      8  C   UNL d   1      39.987 -10.584  13.211 -0.06 -0.05    +0.113    41.427
ATOM      9  C   UNL d   1      43.753  -8.765  11.967 -0.49 -0.00    +0.008    41.427
ATOM     10  C   UNL d   1      41.026 -11.213  15.432 -0.03 -0.00    +0.008    41.427
ATOM     11  C   UNL d   1      43.233  -7.734  14.196 -0.35 -0.06    +0.085    41.427
ATOM     12  C   UNL d   1      41.964  -8.916  15.856 -0.17 -0.04    +0.085    41.427
ATOM     13  C   UNL d   1      41.520  -9.247   9.941 -0.18 -0.02    +0.023    41.427
ATOM     14  C   UNL d   1      43.491  -7.465  12.716 -0.54 -0.01    +0.016    41.427
ATOM     15  C   UNL d   1      40.829  -9.890  16.163 -0.08 -0.01    +0.016    41.427
ATOM     16  C   UNL d   1      40.200  -9.174   9.202 -0.32 -0.01    +0.011    41.427
ATOM     17  C   UNL d   1      39.219 -10.767  10.890 -0.10 -0.17    +0.216    41.427
ATOM     18  C   UNL d   1      39.450 -10.467   9.427 -0.19 -0.09    +0.096    41.427
TER
ENDMDL
MODEL       43
USER    Run = 43
USER    Cluster Rank = 39
USER    Number of conformations in this cluster = 1
USER  
USER    RMSD from reference structure       = 60.834 A
USER  
USER    Estimated Free Energy of Binding    =   -3.36 kcal/mol  [=(1)+(2)+(3)-(4)]
USER    Estimated Inhibition Constant, Ki   =    3.44 mM (millimolar)  [Temperature = 298.15 K]
USER    
USER    (1) Final Intermolecular Energy     =   -3.36 kcal/mol
USER        vdW + Hbond + desolv Energy     =   -3.34 kcal/mol
USER        Electrostatic Energy            =   -0.02 kcal/mol
USER    (2) Final Total Internal Energy     =   +0.00 kcal/mol
USER    (3) Torsional Free Energy           =   +0.00 kcal/mol
USER    (4) Unbound System's Energy  [=(2)] =   +0.00 kcal/mol
USER    
USER    
USER  
USER    DPF = D:/autoduck_test/CID91466_6n9g/CID91466_6n9g.dpf
USER    NEWDPF move	CID_91466.pdbqt
USER    NEWDPF about	0.000000 0.000000 0.000000
USER    NEWDPF tran0	63.339188 4.120308 0.977106
USER    NEWDPF axisangle0	0.045703 0.714607 -0.698031 89.169033
USER    NEWDPF quaternion0	0.032082 0.501626 -0.489990 0.712216
USER  
USER                              x       y       z    vdW   Elec        q     RMS 
ATOM      1  O   UNL d   1      64.598   0.630   0.282 -0.24 +0.06    -0.276    60.834
ATOM      2  N   UNL d   1      62.795   5.597   2.530 -0.10 +0.14    -0.299    60.834
ATOM      3  N   UNL d   1      63.732   2.787   0.390 -0.12 +0.11    -0.298    60.834
ATOM      4  C   UNL d   1      63.870   5.507   1.516 -0.12 -0.03    +0.066    60.834
ATOM      5  C   UNL d   1      63.306   5.236   0.095 -0.13 -0.01    +0.027    60.834
ATOM      6  C   UNL d   1      64.897   4.410   1.868 -0.11 -0.01    +0.024    60.834
ATOM      7  C   UNL d   1      62.740   3.791  -0.058 -0.21 -0.03    +0.081    60.834
ATOM      8  C   UNL d   1      64.300   3.007   1.719 -0.16 -0.07    +0.113    60.834
ATOM      9  C   UNL d   1      62.294   6.340  -0.254 -0.19 -0.00    +0.008    60.834
ATOM     10  C   UNL d   1      65.461   4.629   3.277 -0.13 -0.01    +0.008    60.834
ATOM     11  C   UNL d   1      61.821   6.649   2.192 -0.31 -0.04    +0.085    60.834
ATOM     12  C   UNL d   1      63.348   5.863   3.870 -0.18 -0.04    +0.085    60.834
ATOM     13  C   UNL d   1      62.238   3.548  -1.488 -0.19 -0.01    +0.023    60.834
ATOM     14  C   UNL d   1      61.208   6.451   0.808 -0.32 -0.01    +0.016    60.834
ATOM     15  C   UNL d   1      64.351   4.797   4.307 -0.20 -0.01    +0.016    60.834
ATOM     16  C   UNL d   1      61.970   2.075  -1.717 -0.26 -0.00    +0.011    60.834
ATOM     17  C   UNL d   1      63.907   1.532  -0.199 -0.17 -0.05    +0.216    60.834
ATOM     18  C   UNL d   1      63.267   1.317  -1.551 -0.20 -0.01    +0.096    60.834
TER
ENDMDL
MODEL       20
USER    Run = 20
USER    Cluster Rank = 40
USER    Number of conformations in this cluster = 1
USER  
USER    RMSD from reference structure       = 42.049 A
USER  
USER    Estimated Free Energy of Binding    =   -3.31 kcal/mol  [=(1)+(2)+(3)-(4)]
USER    Estimated Inhibition Constant, Ki   =    3.77 mM (millimolar)  [Temperature = 298.15 K]
USER    
USER    (1) Final Intermolecular Energy     =   -3.31 kcal/mol
USER        vdW + Hbond + desolv Energy     =   -3.23 kcal/mol
USER        Electrostatic Energy            =   -0.07 kcal/mol
USER    (2) Final Total Internal Energy     =   +0.00 kcal/mol
USER    (3) Torsional Free Energy           =   +0.00 kcal/mol
USER    (4) Unbound System's Energy  [=(2)] =   +0.00 kcal/mol
USER    
USER    
USER  
USER    DPF = D:/autoduck_test/CID91466_6n9g/CID91466_6n9g.dpf
USER    NEWDPF move	CID_91466.pdbqt
USER    NEWDPF about	0.000000 0.000000 0.000000
USER    NEWDPF tran0	32.886540 -0.920593 -28.612667
USER    NEWDPF axisangle0	-0.606813 0.791396 0.073964 -20.353700
USER    NEWDPF quaternion0	-0.107216 0.139829 0.013068 -0.984267
USER  
USER                              x       y       z    vdW   Elec        q     RMS 
ATOM      1  O   UNL d   1      30.203  -3.068 -27.050 -0.31 -0.13    -0.276    42.049
ATOM      2  N   UNL d   1      35.057  -0.534 -28.782 -0.10 +0.01    -0.299    42.049
ATOM      3  N   UNL d   1      31.611  -1.534 -28.090 -0.08 -0.09    -0.298    42.049
ATOM      4  C   UNL d   1      34.013  -1.014 -29.716 -0.09 -0.00    +0.066    42.049
ATOM      5  C   UNL d   1      32.783  -0.068 -29.747 -0.11 -0.00    +0.027    42.049
ATOM      6  C   UNL d   1      33.543  -2.441 -29.363 -0.10 -0.00    +0.024    42.049
ATOM      7  C   UNL d   1      31.946  -0.132 -28.432 -0.17 +0.03    +0.081    42.049
ATOM      8  C   UNL d   1      32.738  -2.465 -28.059 -0.15 +0.02    +0.113    42.049
ATOM      9  C   UNL d   1      33.256   1.349 -30.113 -0.18 -0.00    +0.008    42.049
ATOM     10  C   UNL d   1      34.736  -3.403 -29.298 -0.12 -0.00    +0.008    42.049
ATOM     11  C   UNL d   1      35.505   0.826 -29.127 -0.25 -0.02    +0.085    42.049
ATOM     12  C   UNL d   1      36.220  -1.438 -28.773 -0.22 -0.02    +0.085    42.049
ATOM     13  C   UNL d   1      30.713   0.778 -28.523 -0.23 +0.01    +0.023    42.049
ATOM     14  C   UNL d   1      34.352   1.826 -29.169 -0.30 -0.01    +0.016    42.049
ATOM     15  C   UNL d   1      35.841  -2.868 -28.395 -0.17 -0.00    +0.016    42.049
ATOM     16  C   UNL d   1      29.754   0.492 -27.385 -0.30 +0.01    +0.011    42.049
ATOM     17  C   UNL d   1      30.410  -1.938 -27.501 -0.13 +0.09    +0.216    42.049
ATOM     18  C   UNL d   1      29.277  -0.937 -27.504 -0.20 +0.04    +0.096    42.049
TER
ENDMDL
MODEL        1
USER    Run = 1
USER    Cluster Rank = 41
USER    Number of conformations in this cluster = 1
USER  
USER    RMSD from reference structure       = 53.557 A
USER  
USER    Estimated Free Energy of Binding    =   -3.23 kcal/mol  [=(1)+(2)+(3)-(4)]
USER    Estimated Inhibition Constant, Ki   =    4.28 mM (millimolar)  [Temperature = 298.15 K]
USER    
USER    (1) Final Intermolecular Energy     =   -3.23 kcal/mol
USER        vdW + Hbond + desolv Energy     =   -3.27 kcal/mol
USER        Electrostatic Energy            =   +0.04 kcal/mol
USER    (2) Final Total Internal Energy     =   +0.00 kcal/mol
USER    (3) Torsional Free Energy           =   +0.00 kcal/mol
USER    (4) Unbound System's Energy  [=(2)] =   +0.00 kcal/mol
USER    
USER    
USER  
USER    DPF = D:/autoduck_test/CID91466_6n9g/CID91466_6n9g.dpf
USER    NEWDPF move	CID_91466.pdbqt
USER    NEWDPF about	0.000000 0.000000 0.000000
USER    NEWDPF tran0	41.829360 -34.195228 -15.536191
USER    NEWDPF axisangle0	-0.926811 -0.363923 -0.092632 138.777916
USER    NEWDPF quaternion0	-0.867488 -0.340629 -0.086703 0.352022
USER  
USER                              x       y       z    vdW   Elec        q     RMS 
ATOM      1  O   UNL d   1      38.471 -35.122 -16.991 -0.06 +0.12    -0.276    53.557
ATOM      2  N   UNL d   1      43.789 -33.243 -15.911 -0.08 +0.10    -0.299    53.557
ATOM      3  N   UNL d   1      40.467 -34.762 -15.848 -0.05 +0.12    -0.298    53.557
ATOM      4  C   UNL d   1      42.623 -32.916 -15.059 -0.33 -0.03    +0.066    53.557
ATOM      5  C   UNL d   1      42.203 -34.114 -14.166 -0.35 -0.01    +0.027    53.557
ATOM      6  C   UNL d   1      41.410 -32.464 -15.899 -0.30 -0.01    +0.024    53.557
ATOM      7  C   UNL d   1      41.557 -35.273 -14.985 -0.18 -0.02    +0.081    53.557
ATOM      8  C   UNL d   1      40.813 -33.625 -16.700 -0.09 -0.05    +0.113    53.557
ATOM      9  C   UNL d   1      43.412 -34.550 -13.321 -0.36 -0.00    +0.008    53.557
ATOM     10  C   UNL d   1      41.792 -31.294 -16.815 -0.21 -0.00    +0.008    53.557
ATOM     11  C   UNL d   1      44.945 -33.668 -15.103 -0.07 -0.03    +0.085    53.557
ATOM     12  C   UNL d   1      44.179 -32.092 -16.744 -0.16 -0.03    +0.085    53.557
ATOM     13  C   UNL d   1      41.111 -36.415 -14.062 -0.24 -0.00    +0.023    53.557
ATOM     14  C   UNL d   1      44.619 -34.854 -14.200 -0.17 -0.00    +0.016    53.557
ATOM     15  C   UNL d   1      43.038 -31.606 -17.636 -0.14 -0.00    +0.016    53.557
ATOM     16  C   UNL d   1      40.226 -37.391 -14.808 -0.16 -0.00    +0.011    53.557
ATOM     17  C   UNL d   1      39.291 -35.463 -16.134 -0.12 -0.09    +0.216    53.557
ATOM     18  C   UNL d   1      38.984 -36.662 -15.268 -0.18 -0.03    +0.096    53.557
TER
ENDMDL
MODEL       16
USER    Run = 16
USER    Cluster Rank = 42
USER    Number of conformations in this cluster = 1
USER  
USER    RMSD from reference structure       = 94.495 A
USER  
USER    Estimated Free Energy of Binding    =   -3.14 kcal/mol  [=(1)+(2)+(3)-(4)]
USER    Estimated Inhibition Constant, Ki   =    5.01 mM (millimolar)  [Temperature = 298.15 K]
USER    
USER    (1) Final Intermolecular Energy     =   -3.14 kcal/mol
USER        vdW + Hbond + desolv Energy     =   -3.12 kcal/mol
USER        Electrostatic Energy            =   -0.02 kcal/mol
USER    (2) Final Total Internal Energy     =   +0.00 kcal/mol
USER    (3) Torsional Free Energy           =   +0.00 kcal/mol
USER    (4) Unbound System's Energy  [=(2)] =   +0.00 kcal/mol
USER    
USER    
USER  
USER    DPF = D:/autoduck_test/CID91466_6n9g/CID91466_6n9g.dpf
USER    NEWDPF move	CID_91466.pdbqt
USER    NEWDPF about	0.000000 0.000000 0.000000
USER    NEWDPF tran0	-17.600504 66.786936 -66.902355
USER    NEWDPF axisangle0	0.937739 0.329472 0.109975 130.323481
USER    NEWDPF quaternion0	0.850995 0.298995 0.099802 0.420058
USER  
USER                              x       y       z    vdW   Elec        q     RMS 
ATOM      1  O   UNL d   1     -21.376  66.786 -66.849 -0.27 +0.05    -0.276    94.495
ATOM      2  N   UNL d   1     -15.763  67.955 -66.520 -0.07 +0.10    -0.299    94.495
ATOM      3  N   UNL d   1     -19.075  66.512 -67.069 -0.15 +0.03    -0.298    94.495
ATOM      4  C   UNL d   1     -16.382  66.763 -65.898 -0.19 -0.03    +0.066    94.495
ATOM      5  C   UNL d   1     -16.720  65.670 -66.947 -0.12 -0.00    +0.027    94.495
ATOM      6  C   UNL d   1     -17.663  67.127 -65.117 -0.36 -0.01    +0.024    94.495
ATOM      7  C   UNL d   1     -17.909  66.076 -67.871 -0.14 -0.01    +0.081    94.495
ATOM      8  C   UNL d   1     -18.802  67.534 -66.058 -0.28 -0.04    +0.113    94.495
ATOM      9  C   UNL d   1     -15.437  65.302 -67.711 -0.04 -0.00    +0.008    94.495
ATOM     10  C   UNL d   1     -17.375  68.224 -64.085 -0.37 -0.01    +0.008    94.495
ATOM     11  C   UNL d   1     -14.538  67.602 -67.259 -0.06 -0.02    +0.085    94.495
ATOM     12  C   UNL d   1     -15.440  68.977 -65.509 -0.22 -0.05    +0.085    94.495
ATOM     13  C   UNL d   1     -18.244  64.950 -68.859 -0.06 -0.00    +0.023    94.495
ATOM     14  C   UNL d   1     -14.786  66.536 -68.322 -0.05 -0.00    +0.016    94.495
ATOM     15  C   UNL d   1     -16.668  69.418 -64.716 -0.40 -0.01    +0.016    94.495
ATOM     16  C   UNL d   1     -19.568  65.217 -69.544 -0.05 -0.00    +0.011    94.495
ATOM     17  C   UNL d   1     -20.407  66.270 -67.414 -0.20 -0.02    +0.216    94.495
ATOM     18  C   UNL d   1     -20.656  65.245 -68.496 -0.09 -0.01    +0.096    94.495
TER
ENDMDL
MODEL        6
USER    Run = 6
USER    Cluster Rank = 43
USER    Number of conformations in this cluster = 1
USER  
USER    RMSD from reference structure       = 26.762 A
USER  
USER    Estimated Free Energy of Binding    =   -3.07 kcal/mol  [=(1)+(2)+(3)-(4)]
USER    Estimated Inhibition Constant, Ki   =    5.63 mM (millimolar)  [Temperature = 298.15 K]
USER    
USER    (1) Final Intermolecular Energy     =   -3.07 kcal/mol
USER        vdW + Hbond + desolv Energy     =   -3.07 kcal/mol
USER        Electrostatic Energy            =   +0.00 kcal/mol
USER    (2) Final Total Internal Energy     =   +0.00 kcal/mol
USER    (3) Torsional Free Energy           =   +0.00 kcal/mol
USER    (4) Unbound System's Energy  [=(2)] =   +0.00 kcal/mol
USER    
USER    
USER  
USER    DPF = D:/autoduck_test/CID91466_6n9g/CID91466_6n9g.dpf
USER    NEWDPF move	CID_91466.pdbqt
USER    NEWDPF about	0.000000 0.000000 0.000000
USER    NEWDPF tran0	-6.126566 26.814325 -7.033852
USER    NEWDPF axisangle0	0.637515 -0.384223 0.667793 -165.997369
USER    NEWDPF quaternion0	0.632761 -0.381358 0.662814 -0.121892
USER  
USER                              x       y       z    vdW   Elec        q     RMS 
ATOM      1  O   UNL d   1      -3.950  29.142  -9.059 -0.24 +0.05    -0.276    26.762
ATOM      2  N   UNL d   1      -6.291  25.592  -5.199 -0.11 +0.07    -0.299    26.762
ATOM      3  N   UNL d   1      -5.477  27.678  -8.086 -0.13 +0.04    -0.298    26.762
ATOM      4  C   UNL d   1      -6.968  26.811  -5.697 -0.12 -0.01    +0.066    26.762
ATOM      5  C   UNL d   1      -7.532  26.616  -7.130 -0.11 -0.01    +0.027    26.762
ATOM      6  C   UNL d   1      -6.025  28.032  -5.688 -0.20 -0.00    +0.024    26.762
ATOM      7  C   UNL d   1      -6.409  26.534  -8.209 -0.16 -0.02    +0.081    26.762
ATOM      8  C   UNL d   1      -4.927  27.908  -6.750 -0.26 -0.02    +0.113    26.762
ATOM      9  C   UNL d   1      -8.482  25.407  -7.129 -0.07 -0.00    +0.008    26.762
ATOM     10  C   UNL d   1      -5.427  28.243  -4.291 -0.24 -0.00    +0.008    26.762
ATOM     11  C   UNL d   1      -7.198  24.431  -5.205 -0.15 -0.02    +0.085    26.762
ATOM     12  C   UNL d   1      -5.771  25.791  -3.835 -0.19 -0.02    +0.085    26.762
ATOM     13  C   UNL d   1      -7.008  26.393  -9.615 -0.14 -0.00    +0.023    26.762
ATOM     14  C   UNL d   1      -7.791  24.163  -6.586 -0.14 -0.00    +0.016    26.762
ATOM     15  C   UNL d   1      -4.797  26.965  -3.750 -0.31 -0.01    +0.016    26.762
ATOM     16  C   UNL d   1      -5.947  26.612 -10.673 -0.16 -0.00    +0.011    26.762
ATOM     17  C   UNL d   1      -4.861  28.316  -9.167 -0.19 -0.03    +0.216    26.762
ATOM     18  C   UNL d   1      -5.418  28.022 -10.540 -0.15 -0.01    +0.096    26.762
TER
ENDMDL
MODEL       41
USER    Run = 41
USER    Cluster Rank = 44
USER    Number of conformations in this cluster = 1
USER  
USER    RMSD from reference structure       = 18.862 A
USER  
USER    Estimated Free Energy of Binding    =   -3.06 kcal/mol  [=(1)+(2)+(3)-(4)]
USER    Estimated Inhibition Constant, Ki   =    5.68 mM (millimolar)  [Temperature = 298.15 K]
USER    
USER    (1) Final Intermolecular Energy     =   -3.06 kcal/mol
USER        vdW + Hbond + desolv Energy     =   -3.06 kcal/mol
USER        Electrostatic Energy            =   +0.00 kcal/mol
USER    (2) Final Total Internal Energy     =   +0.00 kcal/mol
USER    (3) Torsional Free Energy           =   +0.00 kcal/mol
USER    (4) Unbound System's Energy  [=(2)] =   +0.00 kcal/mol
USER    
USER    
USER  
USER    DPF = D:/autoduck_test/CID91466_6n9g/CID91466_6n9g.dpf
USER    NEWDPF move	CID_91466.pdbqt
USER    NEWDPF about	0.000000 0.000000 0.000000
USER    NEWDPF tran0	13.762279 -5.063628 -14.295472
USER    NEWDPF axisangle0	0.021986 -0.928126 0.371617 -114.922685
USER    NEWDPF quaternion0	0.018535 -0.782437 0.313284 -0.537869
USER  
USER                              x       y       z    vdW   Elec        q     RMS 
ATOM      1  O   UNL d   1      15.631  -7.952 -15.851 -0.13 +0.17    -0.276    18.862
ATOM      2  N   UNL d   1      12.331  -4.436 -12.731 -0.02 +0.23    -0.299    18.862
ATOM      3  N   UNL d   1      14.561  -6.001 -15.166 -0.10 +0.15    -0.298    18.862
ATOM      4  C   UNL d   1      13.771  -4.194 -12.977 -0.23 -0.07    +0.066    18.862
ATOM      5  C   UNL d   1      14.035  -3.672 -14.415 -0.23 -0.02    +0.027    18.862
ATOM      6  C   UNL d   1      14.613  -5.466 -12.740 -0.30 -0.02    +0.024    18.862
ATOM      7  C   UNL d   1      13.810  -4.770 -15.500 -0.15 -0.04    +0.081    18.862
ATOM      8  C   UNL d   1      14.353  -6.525 -13.816 -0.14 -0.07    +0.113    18.862
ATOM      9  C   UNL d   1      13.204  -2.398 -14.640 -0.16 -0.01    +0.008    18.862
ATOM     10  C   UNL d   1      14.361  -6.027 -11.335 -0.40 -0.01    +0.008    18.862
ATOM     11  C   UNL d   1      11.534  -3.218 -12.954 -0.05 -0.06    +0.085    18.862
ATOM     12  C   UNL d   1      12.099  -4.921 -11.359 -0.16 -0.06    +0.085    18.862
ATOM     13  C   UNL d   1      14.128  -4.230 -16.901 -0.16 -0.01    +0.023    18.862
ATOM     14  C   UNL d   1      11.728  -2.643 -14.354 -0.06 -0.01    +0.016    18.862
ATOM     15  C   UNL d   1      12.873  -6.203 -11.058 -0.26 -0.01    +0.016    18.862
ATOM     16  C   UNL d   1      14.199  -5.360 -17.906 -0.14 -0.00    +0.011    18.862
ATOM     17  C   UNL d   1      15.165  -6.838 -16.109 -0.19 -0.11    +0.216    18.862
ATOM     18  C   UNL d   1      15.323  -6.290 -17.507 -0.18 -0.04    +0.096    18.862
TER
ENDMDL
MODEL       11
USER    Run = 11
USER    Cluster Rank = 45
USER    Number of conformations in this cluster = 1
USER  
USER    RMSD from reference structure       = 67.065 A
USER  
USER    Estimated Free Energy of Binding    =   -2.89 kcal/mol  [=(1)+(2)+(3)-(4)]
USER    Estimated Inhibition Constant, Ki   =    7.62 mM (millimolar)  [Temperature = 298.15 K]
USER    
USER    (1) Final Intermolecular Energy     =   -2.89 kcal/mol
USER        vdW + Hbond + desolv Energy     =   -2.99 kcal/mol
USER        Electrostatic Energy            =   +0.10 kcal/mol
USER    (2) Final Total Internal Energy     =   +0.00 kcal/mol
USER    (3) Torsional Free Energy           =   +0.00 kcal/mol
USER    (4) Unbound System's Energy  [=(2)] =   +0.00 kcal/mol
USER    
USER    
USER  
USER    DPF = D:/autoduck_test/CID91466_6n9g/CID91466_6n9g.dpf
USER    NEWDPF move	CID_91466.pdbqt
USER    NEWDPF about	0.000000 0.000000 0.000000
USER    NEWDPF tran0	66.315125 -18.477401 12.200605
USER    NEWDPF axisangle0	-0.697863 -0.632825 0.335440 -167.989870
USER    NEWDPF quaternion0	-0.694033 -0.629352 0.333600 -0.104616
USER  
USER                              x       y       z    vdW   Elec        q     RMS 
ATOM      1  O   UNL d   1      64.371 -20.963  14.273 -0.05 +0.26    -0.276    67.065
ATOM      2  N   UNL d   1      66.212 -16.664  10.940 -0.08 +0.06    -0.299    67.065
ATOM      3  N   UNL d   1      65.818 -19.653  13.005 -0.09 +0.16    -0.298    67.065
ATOM      4  C   UNL d   1      66.800 -16.976  12.263 -0.14 -0.02    +0.066    67.065
ATOM      5  C   UNL d   1      67.716 -18.227  12.210 -0.09 -0.01    +0.027    67.065
ATOM      6  C   UNL d   1      65.711 -17.192  13.335 -0.24 -0.01    +0.024    67.065
ATOM      7  C   UNL d   1      66.911 -19.549  12.012 -0.19 -0.04    +0.081    67.065
ATOM      8  C   UNL d   1      64.934 -18.491  13.098 -0.26 -0.06    +0.113    67.065
ATOM      9  C   UNL d   1      68.806 -18.000  11.150 -0.06 -0.00    +0.008    67.065
ATOM     10  C   UNL d   1      64.769 -15.983  13.401 -0.33 -0.00    +0.008    67.065
ATOM     11  C   UNL d   1      67.256 -16.453   9.922 -0.13 -0.01    +0.085    67.065
ATOM     12  C   UNL d   1      65.354 -15.468  11.007 -0.29 -0.01    +0.085    67.065
ATOM     13  C   UNL d   1      67.847 -20.766  12.016 -0.14 -0.01    +0.023    67.065
ATOM     14  C   UNL d   1      68.198 -17.648   9.799 -0.10 -0.00    +0.016    67.065
ATOM     15  C   UNL d   1      64.225 -15.619  12.024 -0.29 -0.00    +0.016    67.065
ATOM     16  C   UNL d   1      67.052 -22.050  12.124 -0.23 -0.01    +0.011    67.065
ATOM     17  C   UNL d   1      65.393 -20.848  13.591 -0.12 -0.13    +0.216    67.065
ATOM     18  C   UNL d   1      66.303 -22.045  13.437 -0.15 -0.05    +0.096    67.065
TER
ENDMDL
MODEL       38
USER    Run = 38
USER    Cluster Rank = 46
USER    Number of conformations in this cluster = 1
USER  
USER    RMSD from reference structure       = 94.887 A
USER  
USER    Estimated Free Energy of Binding    =   -2.84 kcal/mol  [=(1)+(2)+(3)-(4)]
USER    Estimated Inhibition Constant, Ki   =    8.31 mM (millimolar)  [Temperature = 298.15 K]
USER    
USER    (1) Final Intermolecular Energy     =   -2.84 kcal/mol
USER        vdW + Hbond + desolv Energy     =   -2.87 kcal/mol
USER        Electrostatic Energy            =   +0.03 kcal/mol
USER    (2) Final Total Internal Energy     =   +0.00 kcal/mol
USER    (3) Torsional Free Energy           =   +0.00 kcal/mol
USER    (4) Unbound System's Energy  [=(2)] =   +0.00 kcal/mol
USER    
USER    
USER  
USER    DPF = D:/autoduck_test/CID91466_6n9g/CID91466_6n9g.dpf
USER    NEWDPF move	CID_91466.pdbqt
USER    NEWDPF about	0.000000 0.000000 0.000000
USER    NEWDPF tran0	9.382959 77.657718 -57.096039
USER    NEWDPF axisangle0	-0.549100 0.240875 -0.800293 173.161357
USER    NEWDPF quaternion0	-0.548122 0.240446 -0.798868 0.059643
USER  
USER                              x       y       z    vdW   Elec        q     RMS 
ATOM      1  O   UNL d   1      11.607  80.034 -59.010 -0.03 +0.05    -0.276    94.887
ATOM      2  N   UNL d   1       8.880  76.811 -55.116 -0.17 +0.11    -0.299    94.887
ATOM      3  N   UNL d   1      10.157  78.441 -58.127 -0.06 +0.02    -0.298    94.887
ATOM      4  C   UNL d   1       8.178  77.694 -56.076 -0.12 -0.02    +0.066    94.887
ATOM      5  C   UNL d   1       8.144  77.089 -57.504 -0.12 -0.00    +0.027    94.887
ATOM      6  C   UNL d   1       8.821  79.096 -56.137 -0.10 -0.01    +0.024    94.887
ATOM      7  C   UNL d   1       9.546  77.093 -58.189 -0.08 -0.00    +0.081    94.887
ATOM      8  C   UNL d   1      10.201  79.057 -56.802 +0.07 -0.01    +0.113    94.887
ATOM      9  C   UNL d   1       7.491  75.698 -57.438 -0.14 -0.00    +0.008    94.887
ATOM     10  C   UNL d   1       8.894  79.719 -54.737 -0.16 -0.00    +0.008    94.887
ATOM     11  C   UNL d   1       8.259  75.477 -55.058 -0.33 -0.03    +0.085    94.887
ATOM     12  C   UNL d   1       8.894  77.397 -53.764 -0.33 -0.04    +0.085    94.887
ATOM     13  C   UNL d   1       9.461  76.534 -59.615 -0.20 +0.00    +0.023    94.887
ATOM     14  C   UNL d   1       8.196  74.804 -56.427 -0.30 -0.00    +0.016    94.887
ATOM     15  C   UNL d   1       9.549  78.776 -53.735 -0.29 -0.01    +0.016    94.887
ATOM     16  C   UNL d   1      10.741  76.812 -60.375 -0.29 -0.00    +0.011    94.887
ATOM     17  C   UNL d   1      10.951  78.995 -59.135 -0.07 -0.03    +0.216    94.887
ATOM     18  C   UNL d   1      10.924  78.309 -60.481 -0.11 -0.01    +0.096    94.887
TER
ENDMDL
MODEL       28
USER    Run = 28
USER    Cluster Rank = 47
USER    Number of conformations in this cluster = 1
USER  
USER    RMSD from reference structure       = 74.826 A
USER  
USER    Estimated Free Energy of Binding    =   -2.71 kcal/mol  [=(1)+(2)+(3)-(4)]
USER    Estimated Inhibition Constant, Ki   =   10.35 mM (millimolar)  [Temperature = 298.15 K]
USER    
USER    (1) Final Intermolecular Energy     =   -2.71 kcal/mol
USER        vdW + Hbond + desolv Energy     =   -2.74 kcal/mol
USER        Electrostatic Energy            =   +0.04 kcal/mol
USER    (2) Final Total Internal Energy     =   +0.00 kcal/mol
USER    (3) Torsional Free Energy           =   +0.00 kcal/mol
USER    (4) Unbound System's Energy  [=(2)] =   +0.00 kcal/mol
USER    
USER    
USER  
USER    DPF = D:/autoduck_test/CID91466_6n9g/CID91466_6n9g.dpf
USER    NEWDPF move	CID_91466.pdbqt
USER    NEWDPF about	0.000000 0.000000 0.000000
USER    NEWDPF tran0	58.647869 35.472754 -34.669924
USER    NEWDPF axisangle0	-0.536258 -0.293597 0.791346 176.051845
USER    NEWDPF quaternion0	-0.535940 -0.293422 0.790876 0.034447
USER  
USER                              x       y       z    vdW   Elec        q     RMS 
ATOM      1  O   UNL d   1      58.854  36.430 -31.024 -0.07 +0.01    -0.276    74.826
ATOM      2  N   UNL d   1      57.427  35.527 -36.513 -0.18 -0.05    -0.299    74.826
ATOM      3  N   UNL d   1      58.983  35.637 -33.208 -0.10 -0.00    -0.298    74.826
ATOM      4  C   UNL d   1      58.707  36.147 -36.097 -0.12 +0.01    +0.066    74.826
ATOM      5  C   UNL d   1      59.707  35.097 -35.543 -0.14 +0.00    +0.027    74.826
ATOM      6  C   UNL d   1      58.490  37.247 -35.036 -0.09 +0.00    +0.024    74.826
ATOM      7  C   UNL d   1      59.275  34.535 -34.154 -0.16 +0.01    +0.081    74.826
ATOM      8  C   UNL d   1      58.053  36.657 -33.691 -0.17 +0.00    +0.113    74.826
ATOM      9  C   UNL d   1      59.928  34.012 -36.610 -0.15 +0.00    +0.008    74.826
ATOM     10  C   UNL d   1      57.487  38.292 -35.538 -0.09 +0.00    +0.008    74.826
ATOM     11  C   UNL d   1      57.640  34.482 -37.529 -0.09 +0.01    +0.085    74.826
ATOM     12  C   UNL d   1      56.495  36.537 -37.045 -0.27 +0.02    +0.085    74.826
ATOM     13  C   UNL d   1      60.313  33.540 -33.618 -0.21 +0.01    +0.023    74.826
ATOM     14  C   UNL d   1      58.607  33.400 -37.058 -0.25 +0.00    +0.016    74.826
ATOM     15  C   UNL d   1      56.201  37.644 -36.036 -0.22 +0.00    +0.016    74.826
ATOM     16  C   UNL d   1      60.050  33.226 -32.160 -0.19 +0.00    +0.011    74.826
ATOM     17  C   UNL d   1      59.260  35.597 -31.839 -0.12 -0.01    +0.216    74.826
ATOM     18  C   UNL d   1      60.185  34.502 -31.361 -0.15 +0.01    +0.096    74.826
TER
ENDMDL


AVSFLD: # AVS field file
AVSFLD: #
AVSFLD: # Created by AutoDock
AVSFLD: #
AVSFLD: ndim=2           # number of dimensions in the field
AVSFLD: nspace=1         # number of physical coordinates
AVSFLD: veclen=7         # vector size
AVSFLD: dim1=18          # atoms
AVSFLD: dim2=47          # conformations
AVSFLD: data=Real       # data type (byte,integer,Real,double)
AVSFLD: field=uniform    # field coordinate layout
AVSFLD: label= x y z vdW Elec q RMS
AVSFLD: variable 1 file = D:/autoduck_test/CID91466_6n9g/CID91466_6n9g.dlg.pdb filetype = ascii offset = 5 stride = 12
AVSFLD: variable 2 file = D:/autoduck_test/CID91466_6n9g/CID91466_6n9g.dlg.pdb filetype = ascii offset = 6 stride = 12
AVSFLD: variable 3 file = D:/autoduck_test/CID91466_6n9g/CID91466_6n9g.dlg.pdb filetype = ascii offset = 7 stride = 12
AVSFLD: variable 4 file = D:/autoduck_test/CID91466_6n9g/CID91466_6n9g.dlg.pdb filetype = ascii offset = 8 stride = 12
AVSFLD: variable 5 file = D:/autoduck_test/CID91466_6n9g/CID91466_6n9g.dlg.pdb filetype = ascii offset = 9 stride = 12
AVSFLD: variable 6 file = D:/autoduck_test/CID91466_6n9g/CID91466_6n9g.dlg.pdb filetype = ascii offset = 10 stride = 12
AVSFLD: variable 7 file = D:/autoduck_test/CID91466_6n9g/CID91466_6n9g.dlg.pdb filetype = ascii offset = 11 stride = 12
AVSFLD: # end of file

>>> Closing the docking parameter file (DPF)...
This docking finished at:			4:31 17" p.m., 10/01/2023


________________________________________________________________________________

autodock4: Successful Completion on "LAPTOP-F2B0E7TD"

Real= 5h 17m 46.28s,  CPU= 5m 45.64s,  System= 0.95s
________________________________________________________________________________
