# Supplementary material for: Unveiling the Mechanism of Compound Ku-Shen Injection in Liver Cancer Treatment through an Ingredient–Target Network Analysis
Source: Genes (Basel). 2024 Sep 29;15(10):1278. doi: 10.3390/genes15101278 (PMC11507192; doi:10.3390/genes15101278)
Supplement: Supplementary file 1 [file genes-15-01278-s001.zip › S3/Docking/Oxymatrin-ESR1 CID91466_3DT3/CID91466_3dt3.glg]

       _______________________________________________________

__________//____________________________/////_________________/________
_________/__/____________/_____________/______________/_______/________
________/____/___________/_____________/______________________/________
________/____/__/_____/_/////___/////__/__////_/_///__/__////_/________
_______/______/_/_____/__/_____/_____/_/_____/_//___/_/_/____//________
_______////////_/_____/__/_____/_____/_/_____/_/______/_/_____/________
_______/______/_/____//__/___/_/_____/_/_____/_/______/_/____//________
_______/______/__////_/___///___/////___/////__/______/__////_/________

       _______________________________________________________

                                ______
                               /      \
                              /        \
                             /          \
                             \    /\    /
                              \  /  \  /
                               \/ /\ \/
                                 /  \
                                /____\


                ______________________________________ 
               |                                      |
               |            AutoGrid 4.2.6            |
               |                                      |
               |        Garrett M. Morris, TSRI       |
               |            Ruth Huey, TSRI           |
               |        David S. Goodsell, TSRI       |
               |         Arthur J. Olson, TSRI        |
               |                                      |
               |        (C) 1989-2009, TSRI           |
               |   The Scripps Research Institute     |
               |______________________________________|

                ______________________________________ 
               |                                      |
               | Calculation of van der Waals, H-Bond,|
               |   Electrostatic Potential Energy, &  |
               |   Desolvation Free Energy Grid Maps  |
               |             for AutoDock             |
               | For help, email autodock@scripps.edu |
               |______________________________________|


                           $Revision: 1.109 $
Compilation parameters:  NUM_RECEPTOR_TYPES=20 NEINT=2048
   MAX_MAPS=16 NDIEL=16384 MAX_ATOM_TYPES=14
 energy_lookup table has   655360 entries of size 8
        e_vdW_Hb table has   401408 entries of size 8
Maximum number of maps that can be computed = 16 (defined by MAX_MAPS in "autocomm.h").
This file was created at:			10:50 56" a.m., 10/01/2023
                   using:			"LAPTOP-F2B0E7TD"


GPF> npts 108 148 134                     # num.grid points in xyz

Number of grid points in x-direction:	109
Number of grid points in y-direction:	149
Number of grid points in z-direction:	135

GPF> gridfld 6n9g_Q.maps.fld              # grid_data_file

Creating (AVS-readable) grid maps file : 6n9g_Q.maps.fld

Creating (AVS-readable) grid-coordinates extrema file : 6n9g_Q.maps.xyz

GPF> spacing 1.0                          # spacing(A)
Grid Spacing :			1.000 Angstrom

GPF> receptor_types A C H HD N NA OA SA   # receptor atom types
GPF> ligand_types C OA N                  # ligand atom types

Atom type names for ligand atom types 1-3 used for ligand-atom affinity grid maps:

			Atom type number 0 corresponds to atom type name "C".
			Atom type number 1 corresponds to atom type name "OA".
			Atom type number 2 corresponds to atom type name "N".


GPF> receptor 6n9g_Q.pdbqt                # macromolecule

Receptor Input File :	6n9g_Q.pdbqt

Receptor Atom Type Assignments:

Atom no.  1, " N  " at (7.663, 6.368, -4.030),  was assigned atom type "N" (rec_index= 4, atom_type= 4).
Atom no.  2, " HN1" at (7.908, 5.764, -3.246),  was assigned atom type "HD" (rec_index= 3, atom_type= 3).
Atom no.  3, " HN2" at (7.007, 5.917, -4.668),  was assigned atom type "HD" (rec_index= 3, atom_type= 3).
Atom no.  4, " HN3" at (7.077, 7.151, -3.739),  was assigned atom type "HD" (rec_index= 3, atom_type= 3).
Atom no.  5, " CA " at (8.869, 6.817, -4.718),  was assigned atom type "C" (rec_index= 1, atom_type= 1).
Atom no.  6, " HA " at (9.399, 5.921, -5.118),  was assigned atom type "H" (rec_index= 2, atom_type= 2).
Atom no.  7, " C  " at (9.813, 7.545, -3.755),  was assigned atom type "C" (rec_index= 1, atom_type= 1).
Atom no.  8, " O  " at (9.358, 8.275, -2.875),  was assigned atom type "OA" (rec_index= 6, atom_type= 6).
Atom no.  9, " CB " at (8.502, 7.724, -5.895),  was assigned atom type "C" (rec_index= 1, atom_type= 1).
Atom no. 10, " HB1" at (8.103, 8.705, -5.547),  was assigned atom type "H" (rec_index= 2, atom_type= 2).
Atom no. 11, " HB2" at (7.598, 7.353, -6.432),  was assigned atom type "H" (rec_index= 2, atom_type= 2).
Atom no. 12, " OG " at (9.599, 7.891, -6.775),  was assigned atom type "OA" (rec_index= 6, atom_type= 6).
Atom no. 13, " HG " at (9.371, 8.454, -7.506),  was assigned atom type "HD" (rec_index= 3, atom_type= 3).
Atom no. 14, " N  " at (11.124, 7.338, -3.918),  was assigned atom type "N" (rec_index= 4, atom_type= 4).
Atom no. 15, " CA " at (12.081, 7.955, -2.980),  was assigned atom type "C" (rec_index= 1, atom_type= 1).
Atom no. 16, " HA " at (11.861, 7.601, -1.946),  was assigned atom type "H" (rec_index= 2, atom_type= 2).
Atom no. 17, " C  " at (12.073, 9.478, -3.000),  was assigned atom type "C" (rec_index= 1, atom_type= 1).
Atom no. 18, " O  " at (12.257, 10.096, -1.944),  was assigned atom type "OA" (rec_index= 6, atom_type= 6).
Atom no. 19, " CB " at (13.434, 7.383, -3.432),  was assigned atom type "C" (rec_index= 1, atom_type= 1).
Atom no. 20, " HB1" at (14.061, 8.107, -4.003),  was assigned atom type "H" (rec_index= 2, atom_type= 2).
Atom no. 21, " HB2" at (14.155, 7.218, -2.598),  was assigned atom type "H" (rec_index= 2, atom_type= 2).
Atom no. 22, " CG " at (13.095, 6.136, -4.198),  was assigned atom type "C" (rec_index= 1, atom_type= 1).
Atom no. 23, " HG1" at (13.895, 5.812, -4.904),  was assigned atom type "H" (rec_index= 2, atom_type= 2).
Atom no. 24, " HG2" at (13.090, 5.213, -3.572),  was assigned atom type "H" (rec_index= 2, atom_type= 2).
Atom no. 25, " CD " at (11.783, 6.420, -4.864),  was assigned atom type "C" (rec_index= 1, atom_type= 1).
Atom no. 26, " HD1" at (11.188, 5.514, -5.125),  was assigned atom type "H" (rec_index= 2, atom_type= 2).
Atom no. 27, " HD2" at (11.864, 6.806, -5.907),  was assigned atom type "H" (rec_index= 2, atom_type= 2).
Atom no. 28, " N  " at (11.863, 10.102, -4.164),  was assigned atom type "N" (rec_index= 4, atom_type= 4).
Atom no. 29, " HN " at (11.773, 9.552, -5.018),  was assigned atom type "HD" (rec_index= 3, atom_type= 3).
Atom no. 30, " CA " at (11.760, 11.558, -4.233),  was assigned atom type "C" (rec_index= 1, atom_type= 1).
Atom no. 31, " HA " at (12.675, 11.989, -3.763),  was assigned atom type "H" (rec_index= 2, atom_type= 2).
Atom no. 32, " C  " at (10.546, 12.102, -3.483),  was assigned atom type "C" (rec_index= 1, atom_type= 1).
Atom no. 33, " O  " at (10.593, 13.245, -3.017),  was assigned atom type "OA" (rec_index= 6, atom_type= 6).
Atom no. 34, " CB " at (11.725, 12.009, -5.700),  was assigned atom type "C" (rec_index= 1, atom_type= 1).
Atom no. 35, " HB1" at (12.706, 11.831, -6.198),  was assigned atom type "H" (rec_index= 2, atom_type= 2).
Atom no. 36, " HB2" at (11.684, 13.121, -5.777),  was assigned atom type "H" (rec_index= 2, atom_type= 2).
Atom no. 37, " CG " at (10.591, 11.365, -6.480),  was assigned atom type "C" (rec_index= 1, atom_type= 1).
Atom no. 38, " ND2" at (9.546, 12.140, -6.761),  was assigned atom type "N" (rec_index= 4, atom_type= 4).
Atom no. 39, "1HD2" at (9.495, 13.118, -6.475),  was assigned atom type "HD" (rec_index= 3, atom_type= 3).
Atom no. 40, "2HD2" at (8.785, 11.708, -7.285),  was assigned atom type "HD" (rec_index= 3, atom_type= 3).
Atom no. 41, " OD1" at (10.652, 10.186, -6.825),  was assigned atom type "OA" (rec_index= 6, atom_type= 6).
Atom no. 42, " N  " at (9.472, 11.311, -3.355),  was assigned atom type "N" (rec_index= 4, atom_type= 4).
Atom no. 43, " HN " at (9.465, 10.414, -3.840),  was assigned atom type "HD" (rec_index= 3, atom_type= 3).
Atom no. 44, " CA " at (8.310, 11.680, -2.550),  was assigned atom type "C" (rec_index= 1, atom_type= 1).
Atom no. 45, " HA " at (8.015, 12.721, -2.818),  was assigned atom type "H" (rec_index= 2, atom_type= 2).
Atom no. 46, " C  " at (8.579, 11.631, -1.051),  was assigned atom type "C" (rec_index= 1, atom_type= 1).
Atom no. 47, " O  " at (7.901, 12.335, -0.297),  was assigned atom type "OA" (rec_index= 6, atom_type= 6).
Atom no. 48, " CB " at (7.133, 10.750, -2.870),  was assigned atom type "C" (rec_index= 1, atom_type= 1).
Atom no. 49, " HB1" at (7.179, 10.420, -3.934),  was assigned atom type "H" (rec_index= 2, atom_type= 2).
Atom no. 50, " HB2" at (7.265, 9.768, -2.358),  was assigned atom type "H" (rec_index= 2, atom_type= 2).
Atom no. 51, " CG " at (5.751, 11.334, -2.553),  was assigned atom type "C" (rec_index= 1, atom_type= 1).
Atom no. 52, " HG1" at (5.655, 11.599, -1.474),  was assigned atom type "H" (rec_index= 2, atom_type= 2).
Atom no. 53, " HG2" at (4.954, 10.556, -2.608),  was assigned atom type "H" (rec_index= 2, atom_type= 2).
Atom no. 54, " SD " at (5.380, 12.741, -3.618),  was assigned atom type "SA" (rec_index= 7, atom_type= 7).
Atom no. 55, " CE " at (5.615, 12.012, -5.237),  was assigned atom type "C" (rec_index= 1, atom_type= 1).
Atom no. 56, " HE1" at (5.386, 12.882, -5.896),  was assigned atom type "H" (rec_index= 2, atom_type= 2).
Atom no. 57, " HE2" at (5.023, 11.089, -5.438),  was assigned atom type "H" (rec_index= 2, atom_type= 2).
Atom no. 58, " HE3" at (6.606, 11.530, -5.407),  was assigned atom type "H" (rec_index= 2, atom_type= 2).
Atom no. 59, " N  " at (9.548, 10.824, -0.607),  was assigned atom type "N" (rec_index= 4, atom_type= 4).
Atom no. 60, " HN " at (10.136, 10.327, -1.276),  was assigned atom type "HD" (rec_index= 3, atom_type= 3).
Atom no. 61, " CA " at (9.774, 10.645, 0.824),  was assigned atom type "C" (rec_index= 1, atom_type= 1).
Atom no. 62, " HA " at (8.796, 10.410, 1.306),  was assigned atom type "H" (rec_index= 2, atom_type= 2).
Atom no. 63, " C  " at (10.328, 11.911, 1.462),  was assigned atom type "C" (rec_index= 1, atom_type= 1).
Atom no. 64, " O  " at (9.997, 12.228, 2.609),  was assigned atom type "OA" (rec_index= 6, atom_type= 6).
Atom no. 65, " CB " at (10.720, 9.467, 1.060),  was assigned atom type "C" (rec_index= 1, atom_type= 1).
Atom no. 66, " HB1" at (10.363, 8.591, 0.469),  was assigned atom type "H" (rec_index= 2, atom_type= 2).
Atom no. 67, " HB2" at (11.695, 9.679, 0.561),  was assigned atom type "H" (rec_index= 2, atom_type= 2).
Atom no. 68, " CG " at (10.984, 9.022, 2.498),  was assigned atom type "C" (rec_index= 1, atom_type= 1).
Atom no. 69, " HG " at (11.526, 9.839, 3.030),  was assigned atom type "H" (rec_index= 2, atom_type= 2).
Atom no. 70, " CD1" at (9.673, 8.760, 3.219),  was assigned atom type "C" (rec_index= 1, atom_type= 1).
Atom no. 71, "1HD1" at (9.866, 8.435, 4.268),  was assigned atom type "H" (rec_index= 2, atom_type= 2).
Atom no. 72, "2HD1" at (9.035, 8.030, 2.669),  was assigned atom type "H" (rec_index= 2, atom_type= 2).
Atom no. 73, "3HD1" at (8.991, 9.641, 3.175),  was assigned atom type "H" (rec_index= 2, atom_type= 2).
Atom no. 74, " CD2" at (11.853, 7.773, 2.511),  was assigned atom type "C" (rec_index= 1, atom_type= 1).
Atom no. 75, "1HD2" at (12.046, 7.448, 3.560),  was assigned atom type "H" (rec_index= 2, atom_type= 2).
Atom no. 76, "2HD2" at (12.799, 7.918, 1.940),  was assigned atom type "H" (rec_index= 2, atom_type= 2).
Atom no. 77, "3HD2" at (11.414, 6.954, 1.896),  was assigned atom type "H" (rec_index= 2, atom_type= 2).
Atom no. 78, " N  " at (11.187, 12.638, 0.745),  was assigned atom type "N" (rec_index= 4, atom_type= 4).
Atom no. 79, " HN " at (11.470, 12.324, -0.183),  was assigned atom type "HD" (rec_index= 3, atom_type= 3).
Atom no. 80, " CA " at (11.721, 13.881, 1.287),  was assigned atom type "C" (rec_index= 1, atom_type= 1).
Atom no. 81, " HA " at (11.932, 13.719, 2.370),  was assigned atom type "H" (rec_index= 2, atom_type= 2).
Atom no. 82, " C  " at (10.719, 15.021, 1.172),  was assigned atom type "C" (rec_index= 1, atom_type= 1).
Atom no. 83, " O  " at (10.814, 15.999, 1.924),  was assigned atom type "OA" (rec_index= 6, atom_type= 6).
Atom no. 84, " CB " at (13.044, 14.268, 0.601),  was assigned atom type "C" (rec_index= 1, atom_type= 1).
Atom no. 85, " HB " at (13.460, 15.161, 1.123),  was assigned atom type "H" (rec_index= 2, atom_type= 2).
Atom no. 86, " CG1" at (14.054, 13.135, 0.718),  was assigned atom type "C" (rec_index= 1, atom_type= 1).
Atom no. 87, "1HG1" at (14.228, 12.865, 1.786),  was assigned atom type "H" (rec_index= 2, atom_type= 2).
Atom no. 88, "2HG1" at (15.008, 13.378, 0.194),  was assigned atom type "H" (rec_index= 2, atom_type= 2).
Atom no. 89, "3HG1" at (13.750, 12.249, 0.114),  was assigned atom type "H" (rec_index= 2, atom_type= 2).
Atom no. 90, " CG2" at (12.807, 14.636, -0.857),  was assigned atom type "C" (rec_index= 1, atom_type= 1).
Atom no. 91, "1HG2" at (12.067, 15.466, -0.943),  was assigned atom type "H" (rec_index= 2, atom_type= 2).
Atom no. 92, "2HG2" at (12.503, 13.750, -1.461),  was assigned atom type "H" (rec_index= 2, atom_type= 2).
Atom no. 93, "3HG2" at (13.761, 14.879, -1.381),  was assigned atom type "H" (rec_index= 2, atom_type= 2).
Atom no. 94, " N  " at (9.759, 14.924, 0.249),  was assigned atom type "N" (rec_index= 4, atom_type= 4).
Atom no. 95, " HN " at (9.765, 14.144, -0.408),  was assigned atom type "HD" (rec_index= 3, atom_type= 3).
Atom no. 96, " CA " at (8.702, 15.926, 0.173),  was assigned atom type "C" (rec_index= 1, atom_type= 1).
Atom no. 97, " HA " at (9.175, 16.936, 0.156),  was assigned atom type "H" (rec_index= 2, atom_type= 2).
Atom no. 98, " C  " at (7.790, 15.843, 1.390),  was assigned atom type "C" (rec_index= 1, atom_type= 1).
Atom no. 99, " O  " at (7.455, 16.866, 1.999),  was assigned atom type "OA" (rec_index= 6, atom_type= 6).
Atom no. 100, " CB " at (7.897, 15.747, -1.116),  was assigned atom type "C" (rec_index= 1, atom_type= 1).
Atom no. 101, " HB1" at (6.917, 16.274, -1.040),  was assigned atom type "H" (rec_index= 2, atom_type= 2).
Atom no. 102, " HB2" at (7.540, 14.695, -1.210),  was assigned atom type "H" (rec_index= 2, atom_type= 2).
Atom no. 103, " CG " at (8.629, 16.170, -2.369),  was assigned atom type "A" (rec_index= 0, atom_type= 0).
Atom no. 104, " CD1" at (9.529, 17.225, -2.348),  was assigned atom type "A" (rec_index= 0, atom_type= 0).
Atom no. 105, " HD1" at (9.713, 17.761, -1.402),  was assigned atom type "H" (rec_index= 2, atom_type= 2).
Atom no. 106, " CD2" at (8.418, 15.513, -3.574),  was assigned atom type "A" (rec_index= 0, atom_type= 0).
Atom no. 107, " HD2" at (7.707, 14.671, -3.615),  was assigned atom type "H" (rec_index= 2, atom_type= 2).
Atom no. 108, " CE1" at (10.199, 17.616, -3.492),  was assigned atom type "A" (rec_index= 0, atom_type= 0).
Atom no. 109, " HE1" at (10.911, 18.458, -3.457),  was assigned atom type "H" (rec_index= 2, atom_type= 2).
Atom no. 110, " CE2" at (9.084, 15.896, -4.724),  was assigned atom type "A" (rec_index= 0, atom_type= 0).
Atom no. 111, " HE2" at (8.905, 15.363, -5.673),  was assigned atom type "H" (rec_index= 2, atom_type= 2).
Atom no. 112, " CZ " at (9.973, 16.948, -4.677),  was assigned atom type "A" (rec_index= 0, atom_type= 0).
Atom no. 113, " OH " at (10.639, 17.334, -5.817),  was assigned atom type "OA" (rec_index= 6, atom_type= 6).
Atom no. 114, " HH " at (11.252, 18.059, -5.785),  was assigned atom type "HD" (rec_index= 3, atom_type= 3).
Atom no. 115, " N  " at (7.383, 14.626, 1.760),  was assigned atom type "N" (rec_index= 4, atom_type= 4).
Atom no. 116, " HN " at (7.670, 13.812, 1.216),  was assigned atom type "HD" (rec_index= 3, atom_type= 3).
Atom no. 117, " CA " at (6.534, 14.446, 2.932),  was assigned atom type "C" (rec_index= 1, atom_type= 1).
Atom no. 118, " HA " at (5.599, 15.035, 2.783),  was assigned atom type "H" (rec_index= 2, atom_type= 2).
Atom no. 119, " C  " at (7.223, 14.949, 4.194),  was assigned atom type "C" (rec_index= 1, atom_type= 1).
Atom no. 120, " O  " at (6.576, 15.528, 5.075),  was assigned atom type "OA" (rec_index= 6, atom_type= 6).
Atom no. 121, " CB " at (6.157, 12.971, 3.078),  was assigned atom type "C" (rec_index= 1, atom_type= 1).
Atom no. 122, " HB1" at (7.050, 12.367, 3.364),  was assigned atom type "H" (rec_index= 2, atom_type= 2).
Atom no. 123, " HB2" at (5.526, 12.818, 3.984),  was assigned atom type "H" (rec_index= 2, atom_type= 2).
Atom no. 124, " CG " at (5.481, 12.374, 1.852),  was assigned atom type "C" (rec_index= 1, atom_type= 1).
Atom no. 125, " HG1" at (5.735, 11.295, 1.735),  was assigned atom type "H" (rec_index= 2, atom_type= 2).
Atom no. 126, " HG2" at (5.933, 12.764, 0.910),  was assigned atom type "H" (rec_index= 2, atom_type= 2).
Atom no. 127, " CD " at (3.975, 12.589, 1.873),  was assigned atom type "C" (rec_index= 1, atom_type= 1).
Atom no. 128, " HD1" at (3.434, 11.629, 2.044),  was assigned atom type "H" (rec_index= 2, atom_type= 2).
Atom no. 129, " HD2" at (3.659, 13.137, 2.791),  was assigned atom type "H" (rec_index= 2, atom_type= 2).
Atom no. 130, " NE " at (3.494, 13.259, 0.667),  was assigned atom type "N" (rec_index= 4, atom_type= 4).
Atom no. 131, " HE " at (4.182, 13.712, 0.066),  was assigned atom type "HD" (rec_index= 3, atom_type= 3).
Atom no. 132, " CZ " at (2.216, 13.316, 0.303),  was assigned atom type "C" (rec_index= 1, atom_type= 1).
Atom no. 133, " NH1" at (1.285, 12.733, 1.046),  was assigned atom type "N" (rec_index= 4, atom_type= 4).
Atom no. 134, "1HH1" at (1.551, 12.245, 1.901),  was assigned atom type "HD" (rec_index= 3, atom_type= 3).
Atom no. 135, "2HH1" at (0.305, 12.777, 0.767),  was assigned atom type "HD" (rec_index= 3, atom_type= 3).
Atom no. 136, " NH2" at (1.870, 13.950, -0.809),  was assigned atom type "N" (rec_index= 4, atom_type= 4).
Atom no. 137, "1HH2" at (2.586, 14.398, -1.380),  was assigned atom type "HD" (rec_index= 3, atom_type= 3).
Atom no. 138, "2HH2" at (0.890, 13.994, -1.088),  was assigned atom type "HD" (rec_index= 3, atom_type= 3).
Atom no. 139, " N  " at (8.539, 14.744, 4.295),  was assigned atom type "N" (rec_index= 4, atom_type= 4).
Atom no. 140, " HN " at (9.032, 14.246, 3.554),  was assigned atom type "HD" (rec_index= 3, atom_type= 3).
Atom no. 141, " CA " at (9.276, 15.227, 5.458),  was assigned atom type "C" (rec_index= 1, atom_type= 1).
Atom no. 142, " HA " at (8.733, 14.898, 6.375),  was assigned atom type "H" (rec_index= 2, atom_type= 2).
Atom no. 143, " C  " at (9.350, 16.749, 5.470),  was assigned atom type "C" (rec_index= 1, atom_type= 1).
Atom no. 144, " O  " at (9.200, 17.373, 6.527),  was assigned atom type "OA" (rec_index= 6, atom_type= 6).
Atom no. 145, " CB " at (10.675, 14.613, 5.486),  was assigned atom type "C" (rec_index= 1, atom_type= 1).
Atom no. 146, " HB1" at (11.304, 15.098, 6.269),  was assigned atom type "H" (rec_index= 2, atom_type= 2).
Atom no. 147, " HB2" at (11.253, 14.905, 4.578),  was assigned atom type "H" (rec_index= 2, atom_type= 2).
Atom no. 148, " CG " at (10.670, 13.102, 5.659),  was assigned atom type "C" (rec_index= 1, atom_type= 1).
Atom no. 149, " HG1" at (10.163, 12.597, 4.804),  was assigned atom type "H" (rec_index= 2, atom_type= 2).
Atom no. 150, " HG2" at (9.982, 12.789, 6.479),  was assigned atom type "H" (rec_index= 2, atom_type= 2).
Atom no. 151, " CD " at (12.070, 12.556, 5.873),  was assigned atom type "C" (rec_index= 1, atom_type= 1).
Atom no. 152, " HD1" at (12.576, 13.052, 6.734),  was assigned atom type "H" (rec_index= 2, atom_type= 2).
Atom no. 153, " HD2" at (12.763, 12.876, 5.060),  was assigned atom type "H" (rec_index= 2, atom_type= 2).
Atom no. 154, " CE " at (12.052, 11.044, 6.030),  was assigned atom type "C" (rec_index= 1, atom_type= 1).
Atom no. 155, " HE1" at (11.290, 10.723, 6.778),  was assigned atom type "H" (rec_index= 2, atom_type= 2).
Atom no. 156, " HE2" at (11.629, 10.548, 5.125),  was assigned atom type "H" (rec_index= 2, atom_type= 2).
Atom no. 157, " NZ " at (13.398, 10.504, 6.364),  was assigned atom type "N" (rec_index= 4, atom_type= 4).
Atom no. 158, " HZ1" at (13.386, 9.490, 6.469),  was assigned atom type "HD" (rec_index= 3, atom_type= 3).
Atom no. 159, " HZ2" at (13.785, 10.958, 7.192),  was assigned atom type "HD" (rec_index= 3, atom_type= 3).
Atom no. 160, " HZ3" at (14.095, 10.797, 5.680),  was assigned atom type "HD" (rec_index= 3, atom_type= 3).
Atom no. 161, " N  " at (9.576, 17.364, 4.307),  was assigned atom type "N" (rec_index= 4, atom_type= 4).
Atom no. 162, " HN " at (9.782, 16.814, 3.473),  was assigned atom type "HD" (rec_index= 3, atom_type= 3).
Atom no. 163, " CA " at (9.530, 18.821, 4.225),  was assigned atom type "C" (rec_index= 1, atom_type= 1).
Atom no. 164, " HA " at (10.209, 19.236, 5.006),  was assigned atom type "H" (rec_index= 2, atom_type= 2).
Atom no. 165, " C  " at (8.123, 19.342, 4.490),  was assigned atom type "C" (rec_index= 1, atom_type= 1).
Atom no. 166, " O  " at (7.952, 20.380, 5.140),  was assigned atom type "OA" (rec_index= 6, atom_type= 6).
Atom no. 167, " CB " at (10.030, 19.289, 2.858),  was assigned atom type "C" (rec_index= 1, atom_type= 1).
Atom no. 168, " HB1" at (9.617, 18.643, 2.049),  was assigned atom type "H" (rec_index= 2, atom_type= 2).
Atom no. 169, " HB2" at (9.560, 20.261, 2.582),  was assigned atom type "H" (rec_index= 2, atom_type= 2).
Atom no. 170, " CG " at (11.542, 19.379, 2.748),  was assigned atom type "C" (rec_index= 1, atom_type= 1).
Atom no. 171, " HG1" at (11.965, 19.992, 3.577),  was assigned atom type "H" (rec_index= 2, atom_type= 2).
Atom no. 172, " HG2" at (12.017, 18.399, 2.985),  was assigned atom type "H" (rec_index= 2, atom_type= 2).
Atom no. 173, " SD " at (12.098, 19.992, 1.146),  was assigned atom type "SA" (rec_index= 7, atom_type= 7).
Atom no. 174, " CE " at (11.722, 18.589, 0.100),  was assigned atom type "C" (rec_index= 1, atom_type= 1).
Atom no. 175, " HE1" at (12.066, 18.968, -0.891),  was assigned atom type "H" (rec_index= 2, atom_type= 2).
Atom no. 176, " HE2" at (10.667, 18.231, 0.137),  was assigned atom type "H" (rec_index= 2, atom_type= 2).
Atom no. 177, " HE3" at (12.164, 17.617, 0.422),  was assigned atom type "H" (rec_index= 2, atom_type= 2).
Atom no. 178, " N  " at (7.104, 18.630, 4.003),  was assigned atom type "N" (rec_index= 4, atom_type= 4).
Atom no. 179, " HN " at (7.289, 17.776, 3.477),  was assigned atom type "HD" (rec_index= 3, atom_type= 3).
Atom no. 180, " CA " at (5.728, 19.064, 4.217),  was assigned atom type "C" (rec_index= 1, atom_type= 1).
Atom no. 181, " HA " at (5.663, 20.147, 3.960),  was assigned atom type "H" (rec_index= 2, atom_type= 2).
Atom no. 182, " C  " at (5.304, 18.897, 5.668),  was assigned atom type "C" (rec_index= 1, atom_type= 1).
Atom no. 183, " O  " at (4.461, 19.659, 6.154),  was assigned atom type "OA" (rec_index= 6, atom_type= 6).
Atom no. 184, " CB " at (4.787, 18.299, 3.288),  was assigned atom type "C" (rec_index= 1, atom_type= 1).
Atom no. 185, " HB1" at (4.937, 17.198, 3.386),  was assigned atom type "H" (rec_index= 2, atom_type= 2).
Atom no. 186, " HB2" at (3.732, 18.370, 3.641),  was assigned atom type "H" (rec_index= 2, atom_type= 2).
Atom no. 187, " CG " at (4.906, 18.736, 1.844),  was assigned atom type "C" (rec_index= 1, atom_type= 1).
Atom no. 188, " HG1" at (4.452, 19.743, 1.697),  was assigned atom type "H" (rec_index= 2, atom_type= 2).
Atom no. 189, " HG2" at (5.965, 18.972, 1.588),  was assigned atom type "H" (rec_index= 2, atom_type= 2).
Atom no. 190, " CD " at (4.328, 17.739, 0.868),  was assigned atom type "C" (rec_index= 1, atom_type= 1).
Atom no. 191, " OE1" at (3.622, 16.805, 1.307),  was assigned atom type "OA" (rec_index= 6, atom_type= 6).
Atom no. 192, " OE2" at (4.587, 17.895, -0.343),  was assigned atom type "OA" (rec_index= 6, atom_type= 6).
Atom no. 193, " N  " at (5.866, 17.910, 6.370),  was assigned atom type "N" (rec_index= 4, atom_type= 4).
Atom no. 194, " HN " at (6.464, 17.228, 5.903),  was assigned atom type "HD" (rec_index= 3, atom_type= 3).
Atom no. 195, " CA " at (5.625, 17.806, 7.805),  was assigned atom type "C" (rec_index= 1, atom_type= 1).
Atom no. 196, " HA " at (4.524, 17.761, 7.973),  was assigned atom type "H" (rec_index= 2, atom_type= 2).
Atom no. 197, " C  " at (6.170, 19.026, 8.535),  was assigned atom type "C" (rec_index= 1, atom_type= 1).
Atom no. 198, " O  " at (5.518, 19.561, 9.438),  was assigned atom type "OA" (rec_index= 6, atom_type= 6).
Atom no. 199, " CB " at (6.248, 16.524, 8.361),  was assigned atom type "C" (rec_index= 1, atom_type= 1).
Atom no. 200, " HB1" at (7.331, 16.461, 8.102),  was assigned atom type "H" (rec_index= 2, atom_type= 2).
Atom no. 201, " HB2" at (6.330, 16.569, 9.472),  was assigned atom type "H" (rec_index= 2, atom_type= 2).
Atom no. 202, " CG " at (5.510, 15.273, 7.920),  was assigned atom type "C" (rec_index= 1, atom_type= 1).
Atom no. 203, " OD1" at (4.332, 15.382, 7.517),  was assigned atom type "OA" (rec_index= 6, atom_type= 6).
Atom no. 204, " OD2" at (6.110, 14.178, 7.984),  was assigned atom type "OA" (rec_index= 6, atom_type= 6).
Atom no. 205, " N  " at (7.361, 19.490, 8.144),  was assigned atom type "N" (rec_index= 4, atom_type= 4).
Atom no. 206, " HN " at (7.866, 19.012, 7.398),  was assigned atom type "HD" (rec_index= 3, atom_type= 3).
Atom no. 207, " CA " at (7.951, 20.672, 8.770),  was assigned atom type "C" (rec_index= 1, atom_type= 1).
Atom no. 208, " HA " at (7.987, 20.501, 9.871),  was assigned atom type "H" (rec_index= 2, atom_type= 2).
Atom no. 209, " C  " at (7.085, 21.899, 8.508),  was assigned atom type "C" (rec_index= 1, atom_type= 1).
Atom no. 210, " O  " at (6.816, 22.696, 9.416),  was assigned atom type "OA" (rec_index= 6, atom_type= 6).
Atom no. 211, " CB " at (9.392, 20.880, 8.269),  was assigned atom type "C" (rec_index= 1, atom_type= 1).
Atom no. 212, " HB " at (9.364, 21.010, 7.162),  was assigned atom type "H" (rec_index= 2, atom_type= 2).
Atom no. 213, " CG1" at (9.994, 22.133, 8.884),  was assigned atom type "C" (rec_index= 1, atom_type= 1).
Atom no. 214, "1HG1" at (9.368, 23.026, 8.651),  was assigned atom type "H" (rec_index= 2, atom_type= 2).
Atom no. 215, "2HG1" at (11.054, 22.279, 8.571),  was assigned atom type "H" (rec_index= 2, atom_type= 2).
Atom no. 216, "3HG1" at (10.158, 22.018, 9.981),  was assigned atom type "H" (rec_index= 2, atom_type= 2).
Atom no. 217, " CG2" at (10.246, 19.663, 8.587),  was assigned atom type "C" (rec_index= 1, atom_type= 1).
Atom no. 218, "1HG2" at (9.804, 18.744, 8.136),  was assigned atom type "H" (rec_index= 2, atom_type= 2).
Atom no. 219, "2HG2" at (10.410, 19.548, 9.684),  was assigned atom type "H" (rec_index= 2, atom_type= 2).
Atom no. 220, "3HG2" at (11.306, 19.809, 8.274),  was assigned atom type "H" (rec_index= 2, atom_type= 2).
Atom no. 221, " N  " at (6.638, 22.070, 7.261),  was assigned atom type "N" (rec_index= 4, atom_type= 4).
Atom no. 222, " HN " at (6.912, 21.411, 6.532),  was assigned atom type "HD" (rec_index= 3, atom_type= 3).
Atom no. 223, " CA " at (5.761, 23.191, 6.929),  was assigned atom type "C" (rec_index= 1, atom_type= 1).
Atom no. 224, " HA " at (6.291, 24.136, 7.194),  was assigned atom type "H" (rec_index= 2, atom_type= 2).
Atom no. 225, " C  " at (4.479, 23.120, 7.751),  was assigned atom type "C" (rec_index= 1, atom_type= 1).
Atom no. 226, " O  " at (3.929, 24.148, 8.165),  was assigned atom type "OA" (rec_index= 6, atom_type= 6).
Atom no. 227, " CB " at (5.469, 23.213, 5.416),  was assigned atom type "C" (rec_index= 1, atom_type= 1).
Atom no. 228, " HB " at (5.018, 22.234, 5.129),  was assigned atom type "H" (rec_index= 2, atom_type= 2).
Atom no. 229, " CG1" at (6.763, 23.403, 4.619),  was assigned atom type "C" (rec_index= 1, atom_type= 1).
Atom no. 230, "1HG1" at (6.605, 23.144, 3.546),  was assigned atom type "H" (rec_index= 2, atom_type= 2).
Atom no. 231, "2HG1" at (7.511, 22.622, 4.892),  was assigned atom type "H" (rec_index= 2, atom_type= 2).
Atom no. 232, " CG2" at (4.480, 24.319, 5.071),  was assigned atom type "C" (rec_index= 1, atom_type= 1).
Atom no. 233, "1HG2" at (4.269, 24.335, 3.976),  was assigned atom type "H" (rec_index= 2, atom_type= 2).
Atom no. 234, "2HG2" at (4.828, 25.313, 5.438),  was assigned atom type "H" (rec_index= 2, atom_type= 2).
Atom no. 235, "3HG2" at (3.544, 24.236, 5.670),  was assigned atom type "H" (rec_index= 2, atom_type= 2).
Atom no. 236, " CD1" at (7.365, 24.789, 4.751),  was assigned atom type "C" (rec_index= 1, atom_type= 1).
Atom no. 237, "1HD1" at (8.307, 24.927, 4.171),  was assigned atom type "H" (rec_index= 2, atom_type= 2).
Atom no. 238, "2HD1" at (7.523, 25.048, 5.824),  was assigned atom type "H" (rec_index= 2, atom_type= 2).
Atom no. 239, "3HD1" at (6.617, 25.570, 4.478),  was assigned atom type "H" (rec_index= 2, atom_type= 2).
Atom no. 240, " N  " at (3.995, 21.904, 8.016),  was assigned atom type "N" (rec_index= 4, atom_type= 4).
Atom no. 241, " HN " at (4.463, 21.080, 7.640),  was assigned atom type "HD" (rec_index= 3, atom_type= 3).
Atom no. 242, " CA " at (2.801, 21.745, 8.840),  was assigned atom type "C" (rec_index= 1, atom_type= 1).
Atom no. 243, " HA " at (1.988, 22.368, 8.400),  was assigned atom type "H" (rec_index= 2, atom_type= 2).
Atom no. 244, " C  " at (3.046, 22.220, 10.268),  was assigned atom type "C" (rec_index= 1, atom_type= 1).
Atom no. 245, " O  " at (2.164, 22.825, 10.889),  was assigned atom type "OA" (rec_index= 6, atom_type= 6).
Atom no. 246, " CB " at (2.346, 20.286, 8.826),  was assigned atom type "C" (rec_index= 1, atom_type= 1).
Atom no. 247, " HB1" at (1.434, 20.165, 9.456),  was assigned atom type "H" (rec_index= 2, atom_type= 2).
Atom no. 248, " HB2" at (3.162, 19.591, 9.134),  was assigned atom type "H" (rec_index= 2, atom_type= 2).
Atom no. 249, " HB3" at (2.191, 19.907, 7.789),  was assigned atom type "H" (rec_index= 2, atom_type= 2).
Atom no. 250, " N  " at (4.241, 21.958, 10.805),  was assigned atom type "N" (rec_index= 4, atom_type= 4).
Atom no. 251, " HN " at (4.921, 21.411, 10.277),  was assigned atom type "HD" (rec_index= 3, atom_type= 3).
Atom no. 252, " CA " at (4.585, 22.444, 12.137),  was assigned atom type "C" (rec_index= 1, atom_type= 1).
Atom no. 253, " HA " at (3.724, 22.241, 12.815),  was assigned atom type "H" (rec_index= 2, atom_type= 2).
Atom no. 254, " C  " at (4.854, 23.943, 12.145),  was assigned atom type "C" (rec_index= 1, atom_type= 1).
Atom no. 255, " O  " at (4.548, 24.615, 13.137),  was assigned atom type "OA" (rec_index= 6, atom_type= 6).
Atom no. 256, " CB " at (5.806, 21.695, 12.677),  was assigned atom type "C" (rec_index= 1, atom_type= 1).
Atom no. 257, " HB1" at (5.947, 21.911, 13.762),  was assigned atom type "H" (rec_index= 2, atom_type= 2).
Atom no. 258, " HB2" at (6.745, 22.138, 12.271),  was assigned atom type "H" (rec_index= 2, atom_type= 2).
Atom no. 259, " CG " at (5.777, 20.193, 12.433),  was assigned atom type "C" (rec_index= 1, atom_type= 1).
Atom no. 260, " HG1" at (4.786, 19.869, 12.039),  was assigned atom type "H" (rec_index= 2, atom_type= 2).
Atom no. 261, " HG2" at (6.415, 19.915, 11.562),  was assigned atom type "H" (rec_index= 2, atom_type= 2).
Atom no. 262, " CD " at (6.161, 19.398, 13.669),  was assigned atom type "C" (rec_index= 1, atom_type= 1).
Atom no. 263, " HD1" at (6.128, 18.302, 13.466),  was assigned atom type "H" (rec_index= 2, atom_type= 2).
Atom no. 264, " HD2" at (5.366, 19.461, 14.448),  was assigned atom type "H" (rec_index= 2, atom_type= 2).
Atom no. 265, " NE " at (7.458, 19.792, 14.210),  was assigned atom type "N" (rec_index= 4, atom_type= 4).
Atom no. 266, " HE " at (7.476, 20.533, 14.910),  was assigned atom type "HD" (rec_index= 3, atom_type= 3).
Atom no. 267, " CZ " at (8.617, 19.249, 13.851),  was assigned atom type "C" (rec_index= 1, atom_type= 1).
Atom no. 268, " NH1" at (9.744, 19.672, 14.406),  was assigned atom type "N" (rec_index= 4, atom_type= 4).
Atom no. 269, "1HH1" at (9.716, 20.411, 15.108),  was assigned atom type "HD" (rec_index= 3, atom_type= 3).
Atom no. 270, "2HH1" at (10.633, 19.255, 14.131),  was assigned atom type "HD" (rec_index= 3, atom_type= 3).
Atom no. 271, " NH2" at (8.653, 18.287, 12.937),  was assigned atom type "N" (rec_index= 4, atom_type= 4).
Atom no. 272, "1HH2" at (7.786, 17.962, 12.510),  was assigned atom type "HD" (rec_index= 3, atom_type= 3).
Atom no. 273, "2HH2" at (9.542, 17.870, 12.662),  was assigned atom type "HD" (rec_index= 3, atom_type= 3).
Atom no. 274, " N  " at (5.410, 24.485, 11.057),  was assigned atom type "N" (rec_index= 4, atom_type= 4).
Atom no. 275, " HN " at (5.665, 23.886, 10.272),  was assigned atom type "HD" (rec_index= 3, atom_type= 3).
Atom no. 276, " CA " at (5.658, 25.920, 10.975),  was assigned atom type "C" (rec_index= 1, atom_type= 1).
Atom no. 277, " HA " at (6.224, 26.228, 11.885),  was assigned atom type "H" (rec_index= 2, atom_type= 2).
Atom no. 278, " C  " at (4.370, 26.727, 10.921),  was assigned atom type "C" (rec_index= 1, atom_type= 1).
Atom no. 279, " O  " at (4.387, 27.920, 11.244),  was assigned atom type "OA" (rec_index= 6, atom_type= 6).
Atom no. 280, " CB " at (6.512, 26.243, 9.748),  was assigned atom type "C" (rec_index= 1, atom_type= 1).
Atom no. 281, " HB1" at (6.439, 27.327, 9.499),  was assigned atom type "H" (rec_index= 2, atom_type= 2).
Atom no. 282, " HB2" at (6.054, 25.804, 8.831),  was assigned atom type "H" (rec_index= 2, atom_type= 2).
Atom no. 283, " CG " at (7.968, 25.825, 9.863),  was assigned atom type "C" (rec_index= 1, atom_type= 1).
Atom no. 284, " HG1" at (8.445, 26.266, 10.769),  was assigned atom type "H" (rec_index= 2, atom_type= 2).
Atom no. 285, " HG2" at (8.059, 24.745, 10.124),  was assigned atom type "H" (rec_index= 2, atom_type= 2).
Atom no. 286, " SD " at (8.905, 26.219, 8.374),  was assigned atom type "SA" (rec_index= 7, atom_type= 7).
Atom no. 287, " CE " at (10.578, 26.202, 9.010),  was assigned atom type "C" (rec_index= 1, atom_type= 1).
Atom no. 288, " HE1" at (11.157, 26.446, 8.089),  was assigned atom type "H" (rec_index= 2, atom_type= 2).
Atom no. 289, " HE2" at (10.882, 25.266, 9.534),  was assigned atom type "H" (rec_index= 2, atom_type= 2).
Atom no. 290, " HE3" at (10.765, 26.868, 9.884),  was assigned atom type "H" (rec_index= 2, atom_type= 2).
Atom no. 291, " N  " at (3.261, 26.109, 10.515),  was assigned atom type "N" (rec_index= 4, atom_type= 4).
Atom no. 292, " HN " at (3.312, 25.118, 10.278),  was assigned atom type "HD" (rec_index= 3, atom_type= 3).
Atom no. 293, " CA " at (1.981, 26.791, 10.397),  was assigned atom type "C" (rec_index= 1, atom_type= 1).
Atom no. 294, " HA " at (2.181, 27.885, 10.321),  was assigned atom type "H" (rec_index= 2, atom_type= 2).
Atom no. 295, " C  " at (1.084, 26.561, 11.609),  was assigned atom type "C" (rec_index= 1, atom_type= 1).
Atom no. 296, " O  " at (-0.121, 26.826, 11.541),  was assigned atom type "OA" (rec_index= 6, atom_type= 6).
Atom no. 297, " CB " at (1.271, 26.353, 9.115),  was assigned atom type "C" (rec_index= 1, atom_type= 1).
Atom no. 298, " HB1" at (1.128, 25.247, 9.105),  was assigned atom type "H" (rec_index= 2, atom_type= 2).
Atom no. 299, " HB2" at (0.205, 26.680, 9.126),  was assigned atom type "H" (rec_index= 2, atom_type= 2).
Atom no. 300, " CG " at (1.958, 26.815, 7.838),  was assigned atom type "C" (rec_index= 1, atom_type= 1).
Atom no. 301, " HG1" at (3.044, 26.561, 7.853),  was assigned atom type "H" (rec_index= 2, atom_type= 2).
Atom no. 302, " HG2" at (2.034, 27.927, 7.804),  was assigned atom type "H" (rec_index= 2, atom_type= 2).
Atom no. 303, " CD " at (1.289, 26.276, 6.588),  was assigned atom type "C" (rec_index= 1, atom_type= 1).
Atom no. 304, " NE2" at (1.818, 26.639, 5.425),  was assigned atom type "N" (rec_index= 4, atom_type= 4).
Atom no. 305, "1HE2" at (2.631, 27.251, 5.359),  was assigned atom type "HD" (rec_index= 3, atom_type= 3).
Atom no. 306, "2HE2" at (1.368, 26.277, 4.584),  was assigned atom type "HD" (rec_index= 3, atom_type= 3).
Atom no. 307, " OE1" at (0.308, 25.538, 6.668),  was assigned atom type "OA" (rec_index= 6, atom_type= 6).
Atom no. 308, " N  " at (1.645, 26.072, 12.712),  was assigned atom type "N" (rec_index= 4, atom_type= 4).
Atom no. 309, " HN " at (2.635, 25.827, 12.707),  was assigned atom type "HD" (rec_index= 3, atom_type= 3).
Atom no. 310, " CA " at (0.864, 25.882, 13.924),  was assigned atom type "C" (rec_index= 1, atom_type= 1).
Atom no. 311, " HA " at (-0.070, 25.332, 13.661),  was assigned atom type "H" (rec_index= 2, atom_type= 2).
Atom no. 312, " C  " at (0.480, 27.229, 14.524),  was assigned atom type "C" (rec_index= 1, atom_type= 1).
Atom no. 313, " O  " at (1.162, 28.240, 14.333),  was assigned atom type "OA" (rec_index= 6, atom_type= 6).
Atom no. 314, " CB " at (1.646, 25.053, 14.944),  was assigned atom type "C" (rec_index= 1, atom_type= 1).
Atom no. 315, " HB1" at (2.607, 25.550, 15.212),  was assigned atom type "H" (rec_index= 2, atom_type= 2).
Atom no. 316, " HB2" at (2.049, 24.122, 14.480),  was assigned atom type "H" (rec_index= 2, atom_type= 2).
Atom no. 317, " CG " at (0.831, 24.736, 16.184),  was assigned atom type "C" (rec_index= 1, atom_type= 1).
Atom no. 318, " OD1" at (-0.158, 23.982, 16.072),  was assigned atom type "OA" (rec_index= 6, atom_type= 6).
Atom no. 319, " OD2" at (1.174, 25.246, 17.271),  was assigned atom type "OA" (rec_index= 6, atom_type= 6).
Atom no. 320, " N  " at (-0.635, 27.236, 15.256),  was assigned atom type "N" (rec_index= 4, atom_type= 4).
Atom no. 321, " HN " at (-1.141, 26.364, 15.413),  was assigned atom type "HD" (rec_index= 3, atom_type= 3).
Atom no. 322, " CA " at (-1.138, 28.476, 15.834),  was assigned atom type "C" (rec_index= 1, atom_type= 1).
Atom no. 323, " HA " at (-1.047, 29.280, 15.067),  was assigned atom type "H" (rec_index= 2, atom_type= 2).
Atom no. 324, " C  " at (-0.328, 28.889, 17.057),  was assigned atom type "C" (rec_index= 1, atom_type= 1).
Atom no. 325, " O  " at (0.054, 30.055, 17.193),  was assigned atom type "OA" (rec_index= 6, atom_type= 6).
Atom no. 326, " CB " at (-2.618, 28.326, 16.199),  was assigned atom type "C" (rec_index= 1, atom_type= 1).
Atom no. 327, " HB1" at (-2.729, 27.713, 17.124),  was assigned atom type "H" (rec_index= 2, atom_type= 2).
Atom no. 328, " HB2" at (-3.028, 29.297, 16.562),  was assigned atom type "H" (rec_index= 2, atom_type= 2).
Atom no. 329, " CG " at (-3.490, 27.767, 15.086),  was assigned atom type "C" (rec_index= 1, atom_type= 1).
Atom no. 330, " HG1" at (-4.529, 28.165, 15.154),  was assigned atom type "H" (rec_index= 2, atom_type= 2).
Atom no. 331, " HG2" at (-3.199, 28.193, 14.098),  was assigned atom type "H" (rec_index= 2, atom_type= 2).
Atom no. 332, " CD " at (-3.489, 26.250, 15.047),  was assigned atom type "C" (rec_index= 1, atom_type= 1).
Atom no. 333, " OE1" at (-3.861, 25.627, 16.064),  was assigned atom type "OA" (rec_index= 6, atom_type= 6).
Atom no. 334, " OE2" at (-3.104, 25.681, 14.004),  was assigned atom type "OA" (rec_index= 6, atom_type= 6).
Atom no. 335, " N  " at (-0.054, 27.943, 17.956),  was assigned atom type "N" (rec_index= 4, atom_type= 4).
Atom no. 336, " HN " at (-0.306, 26.973, 17.765),  was assigned atom type "HD" (rec_index= 3, atom_type= 3).
Atom no. 337, " CA " at (0.605, 28.287, 19.212),  was assigned atom type "C" (rec_index= 1, atom_type= 1).
Atom no. 338, " HA " at (0.218, 29.278, 19.545),  was assigned atom type "H" (rec_index= 2, atom_type= 2).
Atom no. 339, " C  " at (2.118, 28.399, 19.057),  was assigned atom type "C" (rec_index= 1, atom_type= 1).
Atom no. 340, " O  " at (2.726, 29.345, 19.570),  was assigned atom type "OA" (rec_index= 6, atom_type= 6).
Atom no. 341, " CB " at (0.254, 27.257, 20.286),  was assigned atom type "C" (rec_index= 1, atom_type= 1).
Atom no. 342, " HB1" at (0.445, 26.223, 19.916),  was assigned atom type "H" (rec_index= 2, atom_type= 2).
Atom no. 343, " HB2" at (0.990, 27.295, 21.122),  was assigned atom type "H" (rec_index= 2, atom_type= 2).
Atom no. 344, " CG " at (-1.163, 27.383, 20.815),  was assigned atom type "C" (rec_index= 1, atom_type= 1).
Atom no. 345, " HG1" at (-1.418, 26.551, 21.513),  was assigned atom type "H" (rec_index= 2, atom_type= 2).
Atom no. 346, " HG2" at (-1.919, 27.175, 20.022),  was assigned atom type "H" (rec_index= 2, atom_type= 2).
Atom no. 347, " CD " at (-1.382, 28.743, 21.458),  was assigned atom type "C" (rec_index= 1, atom_type= 1).
Atom no. 348, " HD1" at (-0.639, 28.937, 22.266),  was assigned atom type "H" (rec_index= 2, atom_type= 2).
Atom no. 349, " HD2" at (-1.104, 29.572, 20.766),  was assigned atom type "H" (rec_index= 2, atom_type= 2).
Atom no. 350, " CE " at (-2.807, 28.895, 21.964),  was assigned atom type "C" (rec_index= 1, atom_type= 1).
Atom no. 351, " HE1" at (-3.549, 28.685, 21.158),  was assigned atom type "H" (rec_index= 2, atom_type= 2).
Atom no. 352, " HE2" at (-3.077, 28.074, 22.669),  was assigned atom type "H" (rec_index= 2, atom_type= 2).
Atom no. 353, " NZ " at (-3.036, 30.232, 22.576),  was assigned atom type "N" (rec_index= 4, atom_type= 4).
Atom no. 354, " HZ1" at (-3.992, 30.334, 22.916),  was assigned atom type "HD" (rec_index= 3, atom_type= 3).
Atom no. 355, " HZ2" at (-2.789, 30.983, 21.931),  was assigned atom type "HD" (rec_index= 3, atom_type= 3).
Atom no. 356, " HZ3" at (-2.358, 30.424, 23.313),  was assigned atom type "HD" (rec_index= 3, atom_type= 3).
Atom no. 357, " N  " at (2.744, 27.453, 18.361),  was assigned atom type "N" (rec_index= 4, atom_type= 4).
Atom no. 358, " HN " at (2.186, 26.743, 17.886),  was assigned atom type "HD" (rec_index= 3, atom_type= 3).
Atom no. 359, " CA " at (4.199, 27.392, 18.251),  was assigned atom type "C" (rec_index= 1, atom_type= 1).
Atom no. 360, " HA " at (4.623, 28.311, 18.719),  was assigned atom type "H" (rec_index= 2, atom_type= 2).
Atom no. 361, " C  " at (4.624, 27.363, 16.788),  was assigned atom type "C" (rec_index= 1, atom_type= 1).
Atom no. 362, " O  " at (5.427, 26.531, 16.361),  was assigned atom type "OA" (rec_index= 6, atom_type= 6).
Atom no. 363, " CB " at (4.740, 26.179, 19.005),  was assigned atom type "C" (rec_index= 1, atom_type= 1).
Atom no. 364, " HB1" at (4.073, 25.907, 19.856),  was assigned atom type "H" (rec_index= 2, atom_type= 2).
Atom no. 365, " HB2" at (4.640, 25.251, 18.394),  was assigned atom type "H" (rec_index= 2, atom_type= 2).
Atom no. 366, " CG " at (6.170, 26.371, 19.474),  was assigned atom type "C" (rec_index= 1, atom_type= 1).
Atom no. 367, " ND2" at (6.332, 27.009, 20.629),  was assigned atom type "N" (rec_index= 4, atom_type= 4).
Atom no. 368, "1HD2" at (5.547, 27.359, 21.179),  was assigned atom type "HD" (rec_index= 3, atom_type= 3).
Atom no. 369, "2HD2" at (7.293, 27.138, 20.944),  was assigned atom type "HD" (rec_index= 3, atom_type= 3).
Atom no. 370, " OD1" at (7.117, 25.949, 18.811),  was assigned atom type "OA" (rec_index= 6, atom_type= 6).
Atom no. 371, " N  " at (4.089, 28.294, 15.997),  was assigned atom type "N" (rec_index= 4, atom_type= 4).
Atom no. 372, " HN " at (3.432, 28.961, 16.402),  was assigned atom type "HD" (rec_index= 3, atom_type= 3).
Atom no. 373, " CA " at (4.401, 28.396, 14.591),  was assigned atom type "C" (rec_index= 1, atom_type= 1).
Atom no. 374, " HA1" at (5.019, 27.533, 14.251),  was assigned atom type "H" (rec_index= 2, atom_type= 2).
Atom no. 375, " HA2" at (3.496, 28.223, 13.963),  was assigned atom type "H" (rec_index= 2, atom_type= 2).
Atom no. 376, " C  " at (5.066, 29.719, 14.245),  was assigned atom type "C" (rec_index= 1, atom_type= 1).
Atom no. 377, " O  " at (5.330, 30.560, 15.108),  was assigned atom type "OA" (rec_index= 6, atom_type= 6).
Atom no. 378, " N  " at (5.330, 29.883, 12.956),  was assigned atom type "N" (rec_index= 4, atom_type= 4).
Atom no. 379, " HN " at (5.072, 29.150, 12.295),  was assigned atom type "HD" (rec_index= 3, atom_type= 3).
Atom no. 380, " CA " at (5.985, 31.097, 12.464),  was assigned atom type "C" (rec_index= 1, atom_type= 1).
Atom no. 381, " HA " at (6.774, 31.398, 13.192),  was assigned atom type "H" (rec_index= 2, atom_type= 2).
Atom no. 382, " C  " at (4.949, 32.215, 12.375),  was assigned atom type "C" (rec_index= 1, atom_type= 1).
Atom no. 383, " O  " at (3.897, 32.024, 11.745),  was assigned atom type "OA" (rec_index= 6, atom_type= 6).
Atom no. 384, " CB " at (6.639, 30.843, 11.110),  was assigned atom type "C" (rec_index= 1, atom_type= 1).
Atom no. 385, " HB " at (5.873, 30.411, 10.425),  was assigned atom type "H" (rec_index= 2, atom_type= 2).
Atom no. 386, " CG1" at (7.782, 29.835, 11.254),  was assigned atom type "C" (rec_index= 1, atom_type= 1).
Atom no. 387, "1HG1" at (8.473, 30.142, 12.074),  was assigned atom type "H" (rec_index= 2, atom_type= 2).
Atom no. 388, "2HG1" at (7.405, 28.874, 11.675),  was assigned atom type "H" (rec_index= 2, atom_type= 2).
Atom no. 389, " CG2" at (7.142, 32.147, 10.506),  was assigned atom type "C" (rec_index= 1, atom_type= 1).
Atom no. 390, "1HG2" at (7.620, 31.961, 9.516),  was assigned atom type "H" (rec_index= 2, atom_type= 2).
Atom no. 391, "2HG2" at (7.825, 32.689, 11.201),  was assigned atom type "H" (rec_index= 2, atom_type= 2).
Atom no. 392, "3HG2" at (6.333, 32.911, 10.438),  was assigned atom type "H" (rec_index= 2, atom_type= 2).
Atom no. 393, " CD1" at (8.552, 29.589, 9.974),  was assigned atom type "C" (rec_index= 1, atom_type= 1).
Atom no. 394, "1HD1" at (9.385, 28.855, 10.079),  was assigned atom type "H" (rec_index= 2, atom_type= 2).
Atom no. 395, "2HD1" at (8.929, 30.550, 9.553),  was assigned atom type "H" (rec_index= 2, atom_type= 2).
Atom no. 396, "3HD1" at (7.861, 29.282, 9.154),  was assigned atom type "H" (rec_index= 2, atom_type= 2).
Atom no. 397, " N  " at (5.200, 33.377, 12.982),  was assigned atom type "N" (rec_index= 4, atom_type= 4).
Atom no. 398, " CA " at (4.220, 34.475, 12.928),  was assigned atom type "C" (rec_index= 1, atom_type= 1).
Atom no. 399, " HA " at (3.211, 34.106, 13.228),  was assigned atom type "H" (rec_index= 2, atom_type= 2).
Atom no. 400, " C  " at (4.164, 35.085, 11.535),  was assigned atom type "C" (rec_index= 1, atom_type= 1).
Atom no. 401, " O  " at (5.177, 35.541, 10.999),  was assigned atom type "OA" (rec_index= 6, atom_type= 6).
Atom no. 402, " CB " at (4.749, 35.473, 13.965),  was assigned atom type "C" (rec_index= 1, atom_type= 1).
Atom no. 403, " HB1" at (4.243, 35.412, 14.957),  was assigned atom type "H" (rec_index= 2, atom_type= 2).
Atom no. 404, " HB2" at (4.480, 36.535, 13.755),  was assigned atom type "H" (rec_index= 2, atom_type= 2).
Atom no. 405, " CG " at (6.222, 35.212, 14.012),  was assigned atom type "C" (rec_index= 1, atom_type= 1).
Atom no. 406, " HG1" at (6.707, 35.570, 14.950),  was assigned atom type "H" (rec_index= 2, atom_type= 2).
Atom no. 407, " HG2" at (6.809, 35.845, 13.306),  was assigned atom type "H" (rec_index= 2, atom_type= 2).
Atom no. 408, " CD " at (6.390, 33.732, 13.775),  was assigned atom type "C" (rec_index= 1, atom_type= 1).
Atom no. 409, " HD1" at (7.361, 33.445, 13.307),  was assigned atom type "H" (rec_index= 2, atom_type= 2).
Atom no. 410, " HD2" at (6.526, 33.127, 14.702),  was assigned atom type "H" (rec_index= 2, atom_type= 2).
Atom no. 411, " N  " at (2.970, 35.093, 10.952),  was assigned atom type "N" (rec_index= 4, atom_type= 4).
Atom no. 412, " HN " at (2.174, 34.721, 11.470),  was assigned atom type "HD" (rec_index= 3, atom_type= 3).
Atom no. 413, " CA " at (2.745, 35.608, 9.607),  was assigned atom type "C" (rec_index= 1, atom_type= 1).
Atom no. 414, " HA " at (3.730, 35.712, 9.095),  was assigned atom type "H" (rec_index= 2, atom_type= 2).
Atom no. 415, " C  " at (2.111, 36.988, 9.727),  was assigned atom type "C" (rec_index= 1, atom_type= 1).
Atom no. 416, " O  " at (1.006, 37.128, 10.266),  was assigned atom type "OA" (rec_index= 6, atom_type= 6).
Atom no. 417, " CB " at (1.865, 34.650, 8.789),  was assigned atom type "C" (rec_index= 1, atom_type= 1).
Atom no. 418, " HB " at (0.901, 34.505, 9.330),  was assigned atom type "H" (rec_index= 2, atom_type= 2).
Atom no. 419, " CG1" at (2.558, 33.291, 8.658),  was assigned atom type "C" (rec_index= 1, atom_type= 1).
Atom no. 420, "1HG1" at (3.499, 33.388, 8.068),  was assigned atom type "H" (rec_index= 2, atom_type= 2).
Atom no. 421, "2HG1" at (2.981, 32.972, 9.639),  was assigned atom type "H" (rec_index= 2, atom_type= 2).
Atom no. 422, " CG2" at (1.567, 35.229, 7.422),  was assigned atom type "C" (rec_index= 1, atom_type= 1).
Atom no. 423, "1HG2" at (1.062, 36.219, 7.517),  was assigned atom type "H" (rec_index= 2, atom_type= 2).
Atom no. 424, "2HG2" at (0.977, 34.522, 6.793),  was assigned atom type "H" (rec_index= 2, atom_type= 2).
Atom no. 425, "3HG2" at (2.483, 35.291, 6.790),  was assigned atom type "H" (rec_index= 2, atom_type= 2).
Atom no. 426, " CD1" at (1.679, 32.202, 8.080),  was assigned atom type "C" (rec_index= 1, atom_type= 1).
Atom no. 427, "1HD1" at (2.184, 31.212, 7.985),  was assigned atom type "H" (rec_index= 2, atom_type= 2).
Atom no. 428, "2HD1" at (1.256, 32.521, 7.099),  was assigned atom type "H" (rec_index= 2, atom_type= 2).
Atom no. 429, "3HD1" at (0.738, 32.105, 8.670),  was assigned atom type "H" (rec_index= 2, atom_type= 2).
Atom no. 430, " N  " at (2.805, 38.008, 9.225),  was assigned atom type "N" (rec_index= 4, atom_type= 4).
Atom no. 431, " HN " at (3.641, 37.806, 8.677),  was assigned atom type "HD" (rec_index= 3, atom_type= 3).
Atom no. 432, " CA " at (2.422, 39.397, 9.425),  was assigned atom type "C" (rec_index= 1, atom_type= 1).
Atom no. 433, " HA " at (1.507, 39.424, 10.062),  was assigned atom type "H" (rec_index= 2, atom_type= 2).
Atom no. 434, " C  " at (2.108, 40.078, 8.099),  was assigned atom type "C" (rec_index= 1, atom_type= 1).
Atom no. 435, " O  " at (2.480, 39.603, 7.023),  was assigned atom type "OA" (rec_index= 6, atom_type= 6).
Atom no. 436, " CB " at (3.535, 40.172, 10.140),  was assigned atom type "C" (rec_index= 1, atom_type= 1).
Atom no. 437, " HB1" at (3.199, 41.209, 10.374),  was assigned atom type "H" (rec_index= 2, atom_type= 2).
Atom no. 438, " HB2" at (4.369, 40.396, 9.434),  was assigned atom type "H" (rec_index= 2, atom_type= 2).
Atom no. 439, " CG " at (4.066, 39.493, 11.389),  was assigned atom type "C" (rec_index= 1, atom_type= 1).
Atom no. 440, " HG1" at (3.307, 39.477, 12.206),  was assigned atom type "H" (rec_index= 2, atom_type= 2).
Atom no. 441, " HG2" at (4.179, 38.393, 11.246),  was assigned atom type "H" (rec_index= 2, atom_type= 2).
Atom no. 442, " CD " at (5.365, 40.140, 11.838),  was assigned atom type "C" (rec_index= 1, atom_type= 1).
Atom no. 443, " HD1" at (5.623, 39.847, 12.882),  was assigned atom type "H" (rec_index= 2, atom_type= 2).
Atom no. 444, " HD2" at (5.239, 41.238, 11.989),  was assigned atom type "H" (rec_index= 2, atom_type= 2).
Atom no. 445, " NE " at (6.465, 39.854, 10.920),  was assigned atom type "N" (rec_index= 4, atom_type= 4).
Atom no. 446, " HE " at (6.413, 40.240, 9.977),  was assigned atom type "HD" (rec_index= 3, atom_type= 3).
Atom no. 447, " CZ " at (7.528, 39.123, 11.236),  was assigned atom type "C" (rec_index= 1, atom_type= 1).
Atom no. 448, " NH1" at (7.645, 38.613, 12.455),  was assigned atom type "N" (rec_index= 4, atom_type= 4).
Atom no. 449, "1HH1" at (6.911, 38.776, 13.145),  was assigned atom type "HD" (rec_index= 3, atom_type= 3).
Atom no. 450, "2HH1" at (8.461, 38.052, 12.698),  was assigned atom type "HD" (rec_index= 3, atom_type= 3).
Atom no. 451, " NH2" at (8.482, 38.911, 10.339),  was assigned atom type "N" (rec_index= 4, atom_type= 4).
Atom no. 452, "1HH2" at (8.392, 39.303, 9.402),  was assigned atom type "HD" (rec_index= 3, atom_type= 3).
Atom no. 453, "2HH2" at (9.298, 38.350, 10.582),  was assigned atom type "HD" (rec_index= 3, atom_type= 3).
Atom no. 454, " N  " at (1.417, 41.214, 8.195),  was assigned atom type "N" (rec_index= 4, atom_type= 4).
Atom no. 455, " HN " at (1.050, 41.480, 9.109),  was assigned atom type "HD" (rec_index= 3, atom_type= 3).
Atom no. 456, " CA " at (1.157, 42.100, 7.061),  was assigned atom type "C" (rec_index= 1, atom_type= 1).
Atom no. 457, " HA " at (1.564, 41.630, 6.135),  was assigned atom type "H" (rec_index= 2, atom_type= 2).
Atom no. 458, " C  " at (1.910, 43.400, 7.326),  was assigned atom type "C" (rec_index= 1, atom_type= 1).
Atom no. 459, " O  " at (1.419, 44.279, 8.040),  was assigned atom type "OA" (rec_index= 6, atom_type= 6).
Atom no. 460, " CB " at (-0.338, 42.348, 6.873),  was assigned atom type "C" (rec_index= 1, atom_type= 1).
Atom no. 461, " HB " at (-0.753, 42.807, 7.801),  was assigned atom type "H" (rec_index= 2, atom_type= 2).
Atom no. 462, " CG2" at (-0.582, 43.287, 5.697),  was assigned atom type "C" (rec_index= 1, atom_type= 1).
Atom no. 463, "1HG2" at (-1.674, 43.468, 5.560),  was assigned atom type "H" (rec_index= 2, atom_type= 2).
Atom no. 464, "2HG2" at (-0.104, 42.912, 4.762),  was assigned atom type "H" (rec_index= 2, atom_type= 2).
Atom no. 465, "3HG2" at (-0.014, 44.241, 5.804),  was assigned atom type "H" (rec_index= 2, atom_type= 2).
Atom no. 466, " OG1" at (-1.004, 41.104, 6.624),  was assigned atom type "OA" (rec_index= 6, atom_type= 6).
Atom no. 467, " HG1" at (-1.934, 41.258, 6.507),  was assigned atom type "HD" (rec_index= 3, atom_type= 3).
Atom no. 468, " N  " at (3.109, 43.510, 6.762),  was assigned atom type "N" (rec_index= 4, atom_type= 4).
Atom no. 469, " HN " at (3.452, 42.749, 6.175),  was assigned atom type "HD" (rec_index= 3, atom_type= 3).
Atom no. 470, " CA " at (3.946, 44.683, 6.957),  was assigned atom type "C" (rec_index= 1, atom_type= 1).
Atom no. 471, " HA " at (3.703, 45.124, 7.952),  was assigned atom type "H" (rec_index= 2, atom_type= 2).
Atom no. 472, " C  " at (3.622, 45.715, 5.885),  was assigned atom type "C" (rec_index= 1, atom_type= 1).
Atom no. 473, " O  " at (2.995, 45.419, 4.864),  was assigned atom type "OA" (rec_index= 6, atom_type= 6).
Atom no. 474, " CB " at (5.444, 44.319, 6.942),  was assigned atom type "C" (rec_index= 1, atom_type= 1).
Atom no. 475, " HB " at (6.033, 45.251, 7.109),  was assigned atom type "H" (rec_index= 2, atom_type= 2).
Atom no. 476, " CG1" at (5.765, 43.342, 8.062),  was assigned atom type "C" (rec_index= 1, atom_type= 1).
Atom no. 477, "1HG1" at (5.478, 43.766, 9.053),  was assigned atom type "H" (rec_index= 2, atom_type= 2).
Atom no. 478, "2HG1" at (6.835, 43.029, 8.042),  was assigned atom type "H" (rec_index= 2, atom_type= 2).
Atom no. 479, "3HG1" at (5.295, 42.346, 7.888),  was assigned atom type "H" (rec_index= 2, atom_type= 2).
Atom no. 480, " CG2" at (5.836, 43.741, 5.590),  was assigned atom type "C" (rec_index= 1, atom_type= 1).
Atom no. 481, "1HG2" at (5.601, 44.457, 4.769),  was assigned atom type "H" (rec_index= 2, atom_type= 2).
Atom no. 482, "2HG2" at (5.366, 42.745, 5.416),  was assigned atom type "H" (rec_index= 2, atom_type= 2).
Atom no. 483, "3HG2" at (6.906, 43.428, 5.570),  was assigned atom type "H" (rec_index= 2, atom_type= 2).
Atom no. 484, " N  " at (4.050, 46.951, 6.127),  was assigned atom type "N" (rec_index= 4, atom_type= 4).
Atom no. 485, " HN " at (4.512, 47.145, 7.015),  was assigned atom type "HD" (rec_index= 3, atom_type= 3).
Atom no. 486, " CA " at (3.884, 48.037, 5.174),  was assigned atom type "C" (rec_index= 1, atom_type= 1).
Atom no. 487, " HA " at (3.493, 47.614, 4.219),  was assigned atom type "H" (rec_index= 2, atom_type= 2).
Atom no. 488, " C  " at (5.237, 48.675, 4.902),  was assigned atom type "C" (rec_index= 1, atom_type= 1).
Atom no. 489, " O  " at (6.068, 48.807, 5.806),  was assigned atom type "OA" (rec_index= 6, atom_type= 6).
Atom no. 490, " CB " at (2.892, 49.096, 5.683),  was assigned atom type "C" (rec_index= 1, atom_type= 1).
Atom no. 491, " HB1" at (2.724, 49.875, 4.903),  was assigned atom type "H" (rec_index= 2, atom_type= 2).
Atom no. 492, " HB2" at (1.866, 48.665, 5.748),  was assigned atom type "H" (rec_index= 2, atom_type= 2).
Atom no. 493, " CG " at (3.277, 49.745, 7.004),  was assigned atom type "C" (rec_index= 1, atom_type= 1).
Atom no. 494, " HG1" at (4.322, 50.133, 6.978),  was assigned atom type "H" (rec_index= 2, atom_type= 2).
Atom no. 495, " HG2" at (3.394, 48.986, 7.812),  was assigned atom type "H" (rec_index= 2, atom_type= 2).
Atom no. 496, " CD " at (2.288, 50.834, 7.402),  was assigned atom type "C" (rec_index= 1, atom_type= 1).
Atom no. 497, " HD1" at (1.239, 50.456, 7.386),  was assigned atom type "H" (rec_index= 2, atom_type= 2).
Atom no. 498, " HD2" at (2.368, 51.079, 8.487),  was assigned atom type "H" (rec_index= 2, atom_type= 2).
Atom no. 499, " CE " at (2.444, 52.078, 6.539),  was assigned atom type "C" (rec_index= 1, atom_type= 1).
Atom no. 500, " HE1" at (2.306, 51.839, 5.459),  was assigned atom type "H" (rec_index= 2, atom_type= 2).
Atom no. 501, " HE2" at (1.585, 52.775, 6.678),  was assigned atom type "H" (rec_index= 2, atom_type= 2).
Atom no. 502, " NZ " at (3.743, 52.770, 6.776),  was assigned atom type "N" (rec_index= 4, atom_type= 4).
Atom no. 503, " HZ1" at (3.848, 53.604, 6.198),  was assigned atom type "HD" (rec_index= 3, atom_type= 3).
Atom no. 504, " HZ2" at (4.529, 52.132, 6.649),  was assigned atom type "HD" (rec_index= 3, atom_type= 3).
Atom no. 505, " HZ3" at (3.869, 52.989, 7.764),  was assigned atom type "HD" (rec_index= 3, atom_type= 3).
Atom no. 506, " N  " at (5.456, 49.053, 3.650),  was assigned atom type "N" (rec_index= 4, atom_type= 4).
Atom no. 507, " HN " at (4.745, 48.846, 2.949),  was assigned atom type "HD" (rec_index= 3, atom_type= 3).
Atom no. 508, " CA " at (6.659, 49.747, 3.230),  was assigned atom type "C" (rec_index= 1, atom_type= 1).
Atom no. 509, " HA " at (7.355, 49.801, 4.099),  was assigned atom type "H" (rec_index= 2, atom_type= 2).
Atom no. 510, " C  " at (6.299, 51.171, 2.812),  was assigned atom type "C" (rec_index= 1, atom_type= 1).
Atom no. 511, " O  " at (5.164, 51.629, 2.990),  was assigned atom type "OA" (rec_index= 6, atom_type= 6).
Atom no. 512, " CB " at (7.349, 48.969, 2.107),  was assigned atom type "C" (rec_index= 1, atom_type= 1).
Atom no. 513, " HB1" at (8.302, 49.458, 1.797),  was assigned atom type "H" (rec_index= 2, atom_type= 2).
Atom no. 514, " HB2" at (7.764, 48.002, 2.475),  was assigned atom type "H" (rec_index= 2, atom_type= 2).
Atom no. 515, " OG " at (6.482, 48.776, 1.004),  was assigned atom type "OA" (rec_index= 6, atom_type= 6).
Atom no. 516, " HG " at (6.910, 48.293, 0.307),  was assigned atom type "HD" (rec_index= 3, atom_type= 3).
Atom no. 517, " N  " at (7.280, 51.879, 2.248),  was assigned atom type "N" (rec_index= 4, atom_type= 4).
Atom no. 518, " HN " at (8.193, 51.450, 2.097),  was assigned atom type "HD" (rec_index= 3, atom_type= 3).
Atom no. 519, " CA " at (7.054, 53.263, 1.846),  was assigned atom type "C" (rec_index= 1, atom_type= 1).
Atom no. 520, " HA " at (6.597, 53.805, 2.706),  was assigned atom type "H" (rec_index= 2, atom_type= 2).
Atom no. 521, " C  " at (6.101, 53.363, 0.660),  was assigned atom type "C" (rec_index= 1, atom_type= 1).
Atom no. 522, " O  " at (5.408, 54.375, 0.508),  was assigned atom type "OA" (rec_index= 6, atom_type= 6).
Atom no. 523, " CB " at (8.388, 53.933, 1.514),  was assigned atom type "C" (rec_index= 1, atom_type= 1).
Atom no. 524, " HB1" at (8.930, 53.358, 0.728),  was assigned atom type "H" (rec_index= 2, atom_type= 2).
Atom no. 525, " HB2" at (9.105, 53.818, 2.360),  was assigned atom type "H" (rec_index= 2, atom_type= 2).
Atom no. 526, " CG " at (8.264, 55.377, 1.120),  was assigned atom type "A" (rec_index= 0, atom_type= 0).
Atom no. 527, " CD1" at (8.170, 56.364, 2.085),  was assigned atom type "A" (rec_index= 0, atom_type= 0).
Atom no. 528, " HD1" at (8.185, 56.086, 3.152),  was assigned atom type "H" (rec_index= 2, atom_type= 2).
Atom no. 529, " CD2" at (8.251, 55.748, -0.216),  was assigned atom type "A" (rec_index= 0, atom_type= 0).
Atom no. 530, " HD2" at (8.330, 54.974, -0.997),  was assigned atom type "H" (rec_index= 2, atom_type= 2).
Atom no. 531, " CE1" at (8.058, 57.692, 1.727),  was assigned atom type "A" (rec_index= 0, atom_type= 0).
Atom no. 532, " HE1" at (7.980, 58.469, 2.506),  was assigned atom type "H" (rec_index= 2, atom_type= 2).
Atom no. 533, " CE2" at (8.140, 57.075, -0.580),  was assigned atom type "A" (rec_index= 0, atom_type= 0).
Atom no. 534, " HE2" at (8.129, 57.356, -1.647),  was assigned atom type "H" (rec_index= 2, atom_type= 2).
Atom no. 535, " CZ " at (8.043, 58.049, 0.392),  was assigned atom type "A" (rec_index= 0, atom_type= 0).
Atom no. 536, " HZ " at (7.954, 59.110, 0.104),  was assigned atom type "H" (rec_index= 2, atom_type= 2).
Atom no. 537, " N  " at (6.049, 52.333, -0.183),  was assigned atom type "N" (rec_index= 4, atom_type= 4).
Atom no. 538, " HN " at (6.593, 51.497, 0.030),  was assigned atom type "HD" (rec_index= 3, atom_type= 3).
Atom no. 539, " CA " at (5.243, 52.355, -1.399),  was assigned atom type "C" (rec_index= 1, atom_type= 1).
Atom no. 540, " HA " at (5.003, 53.418, -1.635),  was assigned atom type "H" (rec_index= 2, atom_type= 2).
Atom no. 541, " C  " at (3.932, 51.593, -1.270),  was assigned atom type "C" (rec_index= 1, atom_type= 1).
Atom no. 542, " O  " at (2.905, 52.058, -1.773),  was assigned atom type "OA" (rec_index= 6, atom_type= 6).
Atom no. 543, " CB " at (6.039, 51.776, -2.575),  was assigned atom type "C" (rec_index= 1, atom_type= 1).
Atom no. 544, " HB1" at (6.353, 50.737, -2.322),  was assigned atom type "H" (rec_index= 2, atom_type= 2).
Atom no. 545, " HB2" at (5.343, 51.590, -3.426),  was assigned atom type "H" (rec_index= 2, atom_type= 2).
Atom no. 546, " CG " at (7.254, 52.549, -3.090),  was assigned atom type "C" (rec_index= 1, atom_type= 1).
Atom no. 547, " HG " at (7.901, 52.808, -2.220),  was assigned atom type "H" (rec_index= 2, atom_type= 2).
Atom no. 548, " CD1" at (8.057, 51.680, -4.043),  was assigned atom type "C" (rec_index= 1, atom_type= 1).
Atom no. 549, "1HD1" at (8.943, 52.244, -4.418),  was assigned atom type "H" (rec_index= 2, atom_type= 2).
Atom no. 550, "2HD1" at (7.430, 51.283, -4.876),  was assigned atom type "H" (rec_index= 2, atom_type= 2).
Atom no. 551, "3HD1" at (8.346, 50.708, -3.579),  was assigned atom type "H" (rec_index= 2, atom_type= 2).
Atom no. 552, " CD2" at (6.836, 53.838, -3.777),  was assigned atom type "C" (rec_index= 1, atom_type= 1).
Atom no. 553, "1HD2" at (7.722, 54.402, -4.152),  was assigned atom type "H" (rec_index= 2, atom_type= 2).
Atom no. 554, "2HD2" at (6.201, 54.469, -3.112),  was assigned atom type "H" (rec_index= 2, atom_type= 2).
Atom no. 555, "3HD2" at (6.097, 53.648, -4.590),  was assigned atom type "H" (rec_index= 2, atom_type= 2).
Atom no. 556, " N  " at (3.934, 50.434, -0.614),  was assigned atom type "N" (rec_index= 4, atom_type= 4).
Atom no. 557, " HN " at (4.764, 50.154, -0.092),  was assigned atom type "HD" (rec_index= 3, atom_type= 3).
Atom no. 558, " CA " at (2.769, 49.561, -0.631),  was assigned atom type "C" (rec_index= 1, atom_type= 1).
Atom no. 559, " HA " at (1.856, 50.194, -0.724),  was assigned atom type "H" (rec_index= 2, atom_type= 2).
Atom no. 560, " C  " at (2.683, 48.779, 0.673),  was assigned atom type "C" (rec_index= 1, atom_type= 1).
Atom no. 561, " O  " at (3.568, 48.852, 1.530),  was assigned atom type "OA" (rec_index= 6, atom_type= 6).
Atom no. 562, " CB " at (2.817, 48.601, -1.826),  was assigned atom type "C" (rec_index= 1, atom_type= 1).
Atom no. 563, " HB1" at (2.668, 49.138, -2.791),  was assigned atom type "H" (rec_index= 2, atom_type= 2).
Atom no. 564, " HB2" at (1.919, 47.941, -1.859),  was assigned atom type "H" (rec_index= 2, atom_type= 2).
Atom no. 565, " OG " at (4.020, 47.849, -1.826),  was assigned atom type "OA" (rec_index= 6, atom_type= 6).
Atom no. 566, " HG " at (4.050, 47.254, -2.566),  was assigned atom type "HD" (rec_index= 3, atom_type= 3).
Atom no. 567, " N  " at (1.595, 48.022, 0.808),  was assigned atom type "N" (rec_index= 4, atom_type= 4).
Atom no. 568, " HN " at (0.863, 48.094, 0.102),  was assigned atom type "HD" (rec_index= 3, atom_type= 3).
Atom no. 569, " CA " at (1.401, 47.096, 1.916),  was assigned atom type "C" (rec_index= 1, atom_type= 1).
Atom no. 570, " HA " at (2.183, 47.291, 2.687),  was assigned atom type "H" (rec_index= 2, atom_type= 2).
Atom no. 571, " C  " at (1.561, 45.671, 1.406),  was assigned atom type "C" (rec_index= 1, atom_type= 1).
Atom no. 572, " O  " at (1.022, 45.316, 0.354),  was assigned atom type "OA" (rec_index= 6, atom_type= 6).
Atom no. 573, " CB " at (0.021, 47.272, 2.559),  was assigned atom type "C" (rec_index= 1, atom_type= 1).
Atom no. 574, " HB1" at (-0.280, 48.345, 2.561),  was assigned atom type "H" (rec_index= 2, atom_type= 2).
Atom no. 575, " HB2" at (-0.778, 46.857, 1.901),  was assigned atom type "H" (rec_index= 2, atom_type= 2).
Atom no. 576, " CG " at (-0.073, 46.683, 3.959),  was assigned atom type "C" (rec_index= 1, atom_type= 1).
Atom no. 577, " HG1" at (0.006, 45.571, 3.933),  was assigned atom type "H" (rec_index= 2, atom_type= 2).
Atom no. 578, " HG2" at (0.842, 46.914, 4.554),  was assigned atom type "H" (rec_index= 2, atom_type= 2).
Atom no. 579, " CD " at (-1.331, 47.126, 4.694),  was assigned atom type "C" (rec_index= 1, atom_type= 1).
Atom no. 580, " HD1" at (-1.137, 47.264, 5.783),  was assigned atom type "H" (rec_index= 2, atom_type= 2).
Atom no. 581, " HD2" at (-1.607, 48.174, 4.432),  was assigned atom type "H" (rec_index= 2, atom_type= 2).
Atom no. 582, " CE " at (-2.490, 46.172, 4.454),  was assigned atom type "C" (rec_index= 1, atom_type= 1).
Atom no. 583, " HE1" at (-3.161, 46.540, 3.643),  was assigned atom type "H" (rec_index= 2, atom_type= 2).
Atom no. 584, " HE2" at (-2.148, 45.224, 3.977),  was assigned atom type "H" (rec_index= 2, atom_type= 2).
Atom no. 585, " NZ " at (-3.246, 45.909, 5.713),  was assigned atom type "N" (rec_index= 4, atom_type= 4).
Atom no. 586, " HZ1" at (-4.024, 45.269, 5.552),  was assigned atom type "HD" (rec_index= 3, atom_type= 3).
Atom no. 587, " HZ2" at (-3.559, 46.776, 6.149),  was assigned atom type "HD" (rec_index= 3, atom_type= 3).
Atom no. 588, " HZ3" at (-2.632, 45.573, 6.455),  was assigned atom type "HD" (rec_index= 3, atom_type= 3).
Atom no. 589, " N  " at (2.305, 44.861, 2.152),  was assigned atom type "N" (rec_index= 4, atom_type= 4).
Atom no. 590, " HN " at (2.642, 45.194, 3.055),  was assigned atom type "HD" (rec_index= 3, atom_type= 3).
Atom no. 591, " CA " at (2.656, 43.510, 1.722),  was assigned atom type "C" (rec_index= 1, atom_type= 1).
Atom no. 592, " HA " at (2.244, 43.348, 0.699),  was assigned atom type "H" (rec_index= 2, atom_type= 2).
Atom no. 593, " C  " at (2.015, 42.499, 2.665),  was assigned atom type "C" (rec_index= 1, atom_type= 1).
Atom no. 594, " O  " at (2.402, 42.417, 3.840),  was assigned atom type "OA" (rec_index= 6, atom_type= 6).
Atom no. 595, " CB " at (4.181, 43.333, 1.665),  was assigned atom type "C" (rec_index= 1, atom_type= 1).
Atom no. 596, " HB " at (4.576, 43.310, 2.707),  was assigned atom type "H" (rec_index= 2, atom_type= 2).
Atom no. 597, " CG1" at (4.820, 44.511, 0.926),  was assigned atom type "C" (rec_index= 1, atom_type= 1).
Atom no. 598, "1HG1" at (4.084, 45.339, 0.798),  was assigned atom type "H" (rec_index= 2, atom_type= 2).
Atom no. 599, "2HG1" at (4.999, 44.252, -0.143),  was assigned atom type "H" (rec_index= 2, atom_type= 2).
Atom no. 600, " CG2" at (4.532, 42.025, 0.986),  was assigned atom type "C" (rec_index= 1, atom_type= 1).
Atom no. 601, "1HG2" at (5.639, 41.897, 0.945),  was assigned atom type "H" (rec_index= 2, atom_type= 2).
Atom no. 602, "2HG2" at (4.065, 41.942, -0.023),  was assigned atom type "H" (rec_index= 2, atom_type= 2).
Atom no. 603, "3HG2" at (4.030, 41.156, 1.472),  was assigned atom type "H" (rec_index= 2, atom_type= 2).
Atom no. 604, " CD1" at (6.091, 45.024, 1.569),  was assigned atom type "C" (rec_index= 1, atom_type= 1).
Atom no. 605, "1HD1" at (6.557, 45.882, 1.031),  was assigned atom type "H" (rec_index= 2, atom_type= 2).
Atom no. 606, "2HD1" at (6.827, 44.196, 1.697),  was assigned atom type "H" (rec_index= 2, atom_type= 2).
Atom no. 607, "3HD1" at (5.912, 45.283, 2.638),  was assigned atom type "H" (rec_index= 2, atom_type= 2).
Atom no. 608, " N  " at (1.042, 41.715, 2.206),  was assigned atom type "N" (rec_index= 4, atom_type= 4).
Atom no. 609, " CA " at (0.321, 40.809, 3.103),  was assigned atom type "C" (rec_index= 1, atom_type= 1).
Atom no. 610, " HA " at (0.195, 41.285, 4.104),  was assigned atom type "H" (rec_index= 2, atom_type= 2).
Atom no. 611, " C  " at (0.973, 39.443, 3.256),  was assigned atom type "C" (rec_index= 1, atom_type= 1).
Atom no. 612, " O  " at (1.666, 38.940, 2.369),  was assigned atom type "OA" (rec_index= 6, atom_type= 6).
Atom no. 613, " CB " at (-1.043, 40.673, 2.412),  was assigned atom type "C" (rec_index= 1, atom_type= 1).
Atom no. 614, " HB1" at (-1.615, 39.758, 2.694),  was assigned atom type "H" (rec_index= 2, atom_type= 2).
Atom no. 615, " HB2" at (-1.812, 41.403, 2.759),  was assigned atom type "H" (rec_index= 2, atom_type= 2).
Atom no. 616, " CG " at (-0.709, 40.770, 0.961),  was assigned atom type "C" (rec_index= 1, atom_type= 1).
Atom no. 617, " HG1" at (-0.509, 39.781, 0.486),  was assigned atom type "H" (rec_index= 2, atom_type= 2).
Atom no. 618, " HG2" at (-1.579, 41.055, 0.325),  was assigned atom type "H" (rec_index= 2, atom_type= 2).
Atom no. 619, " CD " at (0.454, 41.734, 0.854),  was assigned atom type "C" (rec_index= 1, atom_type= 1).
Atom no. 620, " HD1" at (0.180, 42.749, 0.484),  was assigned atom type "H" (rec_index= 2, atom_type= 2).
Atom no. 621, " HD2" at (1.173, 41.501, 0.034),  was assigned atom type "H" (rec_index= 2, atom_type= 2).
Atom no. 622, " N  " at (0.731, 38.854, 4.427),  was assigned atom type "N" (rec_index= 4, atom_type= 4).
Atom no. 623, " HN " at (0.326, 39.420, 5.173),  was assigned atom type "HD" (rec_index= 3, atom_type= 3).
Atom no. 624, " CA " at (1.010, 37.446, 4.709),  was assigned atom type "C" (rec_index= 1, atom_type= 1).
Atom no. 625, " HA " at (0.823, 37.272, 5.794),  was assigned atom type "H" (rec_index= 2, atom_type= 2).
Atom no. 626, " C  " at (2.467, 37.083, 4.421),  was assigned atom type "C" (rec_index= 1, atom_type= 1).
Atom no. 627, " O  " at (2.771, 36.223, 3.593),  was assigned atom type "OA" (rec_index= 6, atom_type= 6).
Atom no. 628, " CB " at (0.056, 36.546, 3.920),  was assigned atom type "C" (rec_index= 1, atom_type= 1).
Atom no. 629, " HB1" at (0.278, 36.568, 2.828),  was assigned atom type "H" (rec_index= 2, atom_type= 2).
Atom no. 630, " HB2" at (0.256, 35.466, 4.112),  was assigned atom type "H" (rec_index= 2, atom_type= 2).
Atom no. 631, " OG " at (-1.295, 36.884, 4.186),  was assigned atom type "OA" (rec_index= 6, atom_type= 6).
Atom no. 632, " HG " at (-1.887, 36.325, 3.696),  was assigned atom type "HD" (rec_index= 3, atom_type= 3).
Atom no. 633, " N  " at (3.377, 37.747, 5.135),  was assigned atom type "N" (rec_index= 4, atom_type= 4).
Atom no. 634, " HN " at (3.065, 38.422, 5.833),  was assigned atom type "HD" (rec_index= 3, atom_type= 3).
Atom no. 635, " CA " at (4.805, 37.533, 4.943),  was assigned atom type "C" (rec_index= 1, atom_type= 1).
Atom no. 636, " HA " at (4.937, 36.629, 4.304),  was assigned atom type "H" (rec_index= 2, atom_type= 2).
Atom no. 637, " C  " at (5.481, 37.268, 6.281),  was assigned atom type "C" (rec_index= 1, atom_type= 1).
Atom no. 638, " O  " at (4.926, 37.519, 7.353),  was assigned atom type "OA" (rec_index= 6, atom_type= 6).
Atom no. 639, " CB " at (5.488, 38.724, 4.235),  was assigned atom type "C" (rec_index= 1, atom_type= 1).
Atom no. 640, " HB " at (6.592, 38.576, 4.288),  was assigned atom type "H" (rec_index= 2, atom_type= 2).
Atom no. 641, " CG1" at (5.082, 38.771, 2.770),  was assigned atom type "C" (rec_index= 1, atom_type= 1).
Atom no. 642, "1HG1" at (5.332, 37.814, 2.255),  was assigned atom type "H" (rec_index= 2, atom_type= 2).
Atom no. 643, "2HG1" at (5.529, 39.649, 2.247),  was assigned atom type "H" (rec_index= 2, atom_type= 2).
Atom no. 644, "3HG1" at (4.005, 39.033, 2.650),  was assigned atom type "H" (rec_index= 2, atom_type= 2).
Atom no. 645, " CG2" at (5.147, 40.029, 4.938),  was assigned atom type "C" (rec_index= 1, atom_type= 1).
Atom no. 646, "1HG2" at (5.445, 39.995, 6.012),  was assigned atom type "H" (rec_index= 2, atom_type= 2).
Atom no. 647, "2HG2" at (4.070, 40.291, 4.818),  was assigned atom type "H" (rec_index= 2, atom_type= 2).
Atom no. 648, "3HG2" at (5.594, 40.907, 4.415),  was assigned atom type "H" (rec_index= 2, atom_type= 2).
Atom no. 649, " N  " at (6.701, 36.744, 6.194),  was assigned atom type "N" (rec_index= 4, atom_type= 4).
Atom no. 650, " HN " at (7.062, 36.502, 5.271),  was assigned atom type "HD" (rec_index= 3, atom_type= 3).
Atom no. 651, " CA " at (7.544, 36.500, 7.353),  was assigned atom type "C" (rec_index= 1, atom_type= 1).
Atom no. 652, " HA " at (7.369, 37.312, 8.097),  was assigned atom type "H" (rec_index= 2, atom_type= 2).
Atom no. 653, " C  " at (8.996, 36.561, 6.903),  was assigned atom type "C" (rec_index= 1, atom_type= 1).
Atom no. 654, " O  " at (9.309, 36.352, 5.728),  was assigned atom type "OA" (rec_index= 6, atom_type= 6).
Atom no. 655, " CB " at (7.222, 35.154, 8.015),  was assigned atom type "C" (rec_index= 1, atom_type= 1).
Atom no. 656, " HB1" at (6.278, 35.223, 8.604),  was assigned atom type "H" (rec_index= 2, atom_type= 2).
Atom no. 657, " HB2" at (7.942, 34.940, 8.839),  was assigned atom type "H" (rec_index= 2, atom_type= 2).
Atom no. 658, " CG " at (7.162, 34.003, 7.054),  was assigned atom type "A" (rec_index= 0, atom_type= 0).
Atom no. 659, " CD1" at (5.991, 33.710, 6.373),  was assigned atom type "A" (rec_index= 0, atom_type= 0).
Atom no. 660, " HD1" at (5.094, 34.330, 6.539),  was assigned atom type "H" (rec_index= 2, atom_type= 2).
Atom no. 661, " CD2" at (8.273, 33.206, 6.839),  was assigned atom type "A" (rec_index= 0, atom_type= 0).
Atom no. 662, " HD2" at (9.211, 33.422, 7.377),  was assigned atom type "H" (rec_index= 2, atom_type= 2).
Atom no. 663, " CE1" at (5.935, 32.651, 5.489),  was assigned atom type "A" (rec_index= 0, atom_type= 0).
Atom no. 664, " HE1" at (4.999, 32.433, 4.948),  was assigned atom type "H" (rec_index= 2, atom_type= 2).
Atom no. 665, " CE2" at (8.220, 32.143, 5.958),  was assigned atom type "A" (rec_index= 0, atom_type= 0).
Atom no. 666, " HE2" at (9.113, 31.517, 5.795),  was assigned atom type "H" (rec_index= 2, atom_type= 2).
Atom no. 667, " CZ " at (7.051, 31.865, 5.283),  was assigned atom type "A" (rec_index= 0, atom_type= 0).
Atom no. 668, " HZ " at (7.007, 31.016, 4.580),  was assigned atom type "H" (rec_index= 2, atom_type= 2).
Atom no. 669, " N  " at (9.881, 36.858, 7.848),  was assigned atom type "N" (rec_index= 4, atom_type= 4).
Atom no. 670, " HN " at (9.576, 36.910, 8.820),  was assigned atom type "HD" (rec_index= 3, atom_type= 3).
Atom no. 671, " CA " at (11.277, 37.111, 7.525),  was assigned atom type "C" (rec_index= 1, atom_type= 1).
Atom no. 672, " HA " at (11.322, 37.580, 6.515),  was assigned atom type "H" (rec_index= 2, atom_type= 2).
Atom no. 673, " C  " at (12.082, 35.815, 7.487),  was assigned atom type "C" (rec_index= 1, atom_type= 1).
Atom no. 674, " O  " at (11.680, 34.783, 8.030),  was assigned atom type "OA" (rec_index= 6, atom_type= 6).
Atom no. 675, " CB " at (11.898, 38.080, 8.532),  was assigned atom type "C" (rec_index= 1, atom_type= 1).
Atom no. 676, " HB1" at (11.345, 39.048, 8.563),  was assigned atom type "H" (rec_index= 2, atom_type= 2).
Atom no. 677, " HB2" at (12.886, 38.459, 8.180),  was assigned atom type "H" (rec_index= 2, atom_type= 2).
Atom no. 678, " OG " at (11.994, 37.494, 9.818),  was assigned atom type "OA" (rec_index= 6, atom_type= 6).
Atom no. 679, " HG " at (12.380, 38.096, 10.444),  was assigned atom type "HD" (rec_index= 3, atom_type= 3).
Atom no. 680, " N  " at (13.239, 35.886, 6.826),  was assigned atom type "N" (rec_index= 4, atom_type= 4).
Atom no. 681, " HN " at (13.518, 36.761, 6.382),  was assigned atom type "HD" (rec_index= 3, atom_type= 3).
Atom no. 682, " CA " at (14.102, 34.720, 6.737),  was assigned atom type "C" (rec_index= 1, atom_type= 1).
Atom no. 683, " HA1" at (13.568, 33.862, 6.265),  was assigned atom type "H" (rec_index= 2, atom_type= 2).
Atom no. 684, " HA2" at (14.904, 34.873, 5.978),  was assigned atom type "H" (rec_index= 2, atom_type= 2).
Atom no. 685, " C  " at (14.690, 34.324, 8.077),  was assigned atom type "C" (rec_index= 1, atom_type= 1).
Atom no. 686, " O  " at (14.854, 33.135, 8.366),  was assigned atom type "OA" (rec_index= 6, atom_type= 6).
Atom no. 687, " N  " at (15.016, 35.312, 8.915),  was assigned atom type "N" (rec_index= 4, atom_type= 4).
Atom no. 688, " HN " at (14.911, 36.283, 8.620),  was assigned atom type "HD" (rec_index= 3, atom_type= 3).
Atom no. 689, " CA " at (15.522, 35.009, 10.250),  was assigned atom type "C" (rec_index= 1, atom_type= 1).
Atom no. 690, " HA " at (16.398, 34.327, 10.144),  was assigned atom type "H" (rec_index= 2, atom_type= 2).
Atom no. 691, " C  " at (14.471, 34.305, 11.099),  was assigned atom type "C" (rec_index= 1, atom_type= 1).
Atom no. 692, " O  " at (14.819, 33.553, 12.016),  was assigned atom type "OA" (rec_index= 6, atom_type= 6).
Atom no. 693, " CB " at (15.996, 36.291, 10.937),  was assigned atom type "C" (rec_index= 1, atom_type= 1).
Atom no. 694, " HB1" at (16.875, 36.735, 10.414),  was assigned atom type "H" (rec_index= 2, atom_type= 2).
Atom no. 695, " HB2" at (16.474, 36.076, 11.921),  was assigned atom type "H" (rec_index= 2, atom_type= 2).
Atom no. 696, " OG " at (14.940, 37.226, 11.065),  was assigned atom type "OA" (rec_index= 6, atom_type= 6).
Atom no. 697, " HG " at (15.234, 38.022, 11.492),  was assigned atom type "HD" (rec_index= 3, atom_type= 3).
Atom no. 698, " N  " at (13.186, 34.537, 10.814),  was assigned atom type "N" (rec_index= 4, atom_type= 4).
Atom no. 699, " HN " at (12.940, 35.234, 10.111),  was assigned atom type "HD" (rec_index= 3, atom_type= 3).
Atom no. 700, " CA " at (12.132, 33.799, 11.503),  was assigned atom type "C" (rec_index= 1, atom_type= 1).
Atom no. 701, " HA " at (12.283, 33.915, 12.602),  was assigned atom type "H" (rec_index= 2, atom_type= 2).
Atom no. 702, " C  " at (12.193, 32.315, 11.165),  was assigned atom type "C" (rec_index= 1, atom_type= 1).
Atom no. 703, " O  " at (12.022, 31.462, 12.044),  was assigned atom type "OA" (rec_index= 6, atom_type= 6).
Atom no. 704, " CB " at (10.760, 34.372, 11.142),  was assigned atom type "C" (rec_index= 1, atom_type= 1).
Atom no. 705, " HB1" at (10.637, 34.446, 10.036),  was assigned atom type "H" (rec_index= 2, atom_type= 2).
Atom no. 706, " HB2" at (9.950, 33.639, 11.366),  was assigned atom type "H" (rec_index= 2, atom_type= 2).
Atom no. 707, " CG " at (10.485, 35.706, 11.810),  was assigned atom type "C" (rec_index= 1, atom_type= 1).
Atom no. 708, " OD1" at (11.288, 36.121, 12.672),  was assigned atom type "OA" (rec_index= 6, atom_type= 6).
Atom no. 709, " OD2" at (9.461, 36.338, 11.470),  was assigned atom type "OA" (rec_index= 6, atom_type= 6).
Atom no. 710, " N  " at (12.439, 31.990, 9.895),  was assigned atom type "N" (rec_index= 4, atom_type= 4).
Atom no. 711, " HN " at (12.564, 32.728, 9.202),  was assigned atom type "HD" (rec_index= 3, atom_type= 3).
Atom no. 712, " CA " at (12.532, 30.593, 9.484),  was assigned atom type "C" (rec_index= 1, atom_type= 1).
Atom no. 713, " HA " at (11.631, 30.057, 9.864),  was assigned atom type "H" (rec_index= 2, atom_type= 2).
Atom no. 714, " C  " at (13.766, 29.939, 10.091),  was assigned atom type "C" (rec_index= 1, atom_type= 1).
Atom no. 715, " O  " at (13.710, 28.801, 10.573),  was assigned atom type "OA" (rec_index= 6, atom_type= 6).
Atom no. 716, " CB " at (12.539, 30.492, 7.948),  was assigned atom type "C" (rec_index= 1, atom_type= 1).
Atom no. 717, " HB " at (13.493, 30.931, 7.572),  was assigned atom type "H" (rec_index= 2, atom_type= 2).
Atom no. 718, " CG1" at (11.375, 31.288, 7.353),  was assigned atom type "C" (rec_index= 1, atom_type= 1).
Atom no. 719, "1HG1" at (10.418, 30.725, 7.458),  was assigned atom type "H" (rec_index= 2, atom_type= 2).
Atom no. 720, "2HG1" at (11.139, 32.175, 7.986),  was assigned atom type "H" (rec_index= 2, atom_type= 2).
Atom no. 721, " CG2" at (12.474, 29.036, 7.506),  was assigned atom type "C" (rec_index= 1, atom_type= 1).
Atom no. 722, "1HG2" at (13.322, 28.456, 7.939),  was assigned atom type "H" (rec_index= 2, atom_type= 2).
Atom no. 723, "2HG2" at (12.433, 28.942, 6.396),  was assigned atom type "H" (rec_index= 2, atom_type= 2).
Atom no. 724, "3HG2" at (11.489, 28.573, 7.749),  was assigned atom type "H" (rec_index= 2, atom_type= 2).
Atom no. 725, " CD1" at (11.599, 31.702, 5.912),  was assigned atom type "C" (rec_index= 1, atom_type= 1).
Atom no. 726, "1HD1" at (10.751, 32.282, 5.479),  was assigned atom type "H" (rec_index= 2, atom_type= 2).
Atom no. 727, "2HD1" at (11.835, 30.815, 5.279),  was assigned atom type "H" (rec_index= 2, atom_type= 2).
Atom no. 728, "3HD1" at (12.556, 32.265, 5.807),  was assigned atom type "H" (rec_index= 2, atom_type= 2).
Atom no. 729, " N  " at (14.898, 30.646, 10.079),  was assigned atom type "N" (rec_index= 4, atom_type= 4).
Atom no. 730, " HN " at (14.896, 31.595, 9.706),  was assigned atom type "HD" (rec_index= 3, atom_type= 3).
Atom no. 731, " CA " at (16.140, 30.076, 10.594),  was assigned atom type "C" (rec_index= 1, atom_type= 1).
Atom no. 732, " HA " at (16.305, 29.096, 10.088),  was assigned atom type "H" (rec_index= 2, atom_type= 2).
Atom no. 733, " C  " at (16.035, 29.820, 12.092),  was assigned atom type "C" (rec_index= 1, atom_type= 1).
Atom no. 734, " O  " at (16.472, 28.774, 12.586),  was assigned atom type "OA" (rec_index= 6, atom_type= 6).
Atom no. 735, " CB " at (17.326, 30.995, 10.248),  was assigned atom type "C" (rec_index= 1, atom_type= 1).
Atom no. 736, " HB " at (17.137, 31.998, 10.696),  was assigned atom type "H" (rec_index= 2, atom_type= 2).
Atom no. 737, " CG1" at (18.618, 30.445, 10.830),  was assigned atom type "C" (rec_index= 1, atom_type= 1).
Atom no. 738, "1HG1" at (19.477, 31.110, 10.579),  was assigned atom type "H" (rec_index= 2, atom_type= 2).
Atom no. 739, "2HG1" at (18.802, 29.393, 10.508),  was assigned atom type "H" (rec_index= 2, atom_type= 2).
Atom no. 740, "3HG1" at (18.536, 30.272, 11.928),  was assigned atom type "H" (rec_index= 2, atom_type= 2).
Atom no. 741, " CG2" at (17.446, 31.157, 8.741),  was assigned atom type "C" (rec_index= 1, atom_type= 1).
Atom no. 742, "1HG2" at (18.305, 31.822, 8.490),  was assigned atom type "H" (rec_index= 2, atom_type= 2).
Atom no. 743, "2HG2" at (16.494, 31.516, 8.284),  was assigned atom type "H" (rec_index= 2, atom_type= 2).
Atom no. 744, "3HG2" at (17.517, 30.173, 8.221),  was assigned atom type "H" (rec_index= 2, atom_type= 2).
Atom no. 745, " N  " at (15.440, 30.754, 12.838),  was assigned atom type "N" (rec_index= 4, atom_type= 4).
Atom no. 746, " HN " at (15.065, 31.595, 12.400),  was assigned atom type "HD" (rec_index= 3, atom_type= 3).
Atom no. 747, " CA " at (15.327, 30.570, 14.282),  was assigned atom type "C" (rec_index= 1, atom_type= 1).
Atom no. 748, " HA " at (16.311, 30.208, 14.662),  was assigned atom type "H" (rec_index= 2, atom_type= 2).
Atom no. 749, " C  " at (14.272, 29.533, 14.643),  was assigned atom type "C" (rec_index= 1, atom_type= 1).
Atom no. 750, " O  " at (14.374, 28.895, 15.697),  was assigned atom type "OA" (rec_index= 6, atom_type= 6).
Atom no. 751, " CB " at (15.020, 31.903, 14.962),  was assigned atom type "C" (rec_index= 1, atom_type= 1).
Atom no. 752, " HB1" at (14.518, 31.739, 15.944),  was assigned atom type "H" (rec_index= 2, atom_type= 2).
Atom no. 753, " HB2" at (14.205, 32.442, 14.425),  was assigned atom type "H" (rec_index= 2, atom_type= 2).
Atom no. 754, " CG " at (16.241, 32.794, 15.123),  was assigned atom type "C" (rec_index= 1, atom_type= 1).
Atom no. 755, " HG1" at (15.961, 33.789, 15.542),  was assigned atom type "H" (rec_index= 2, atom_type= 2).
Atom no. 756, " HG2" at (16.633, 33.123, 14.132),  was assigned atom type "H" (rec_index= 2, atom_type= 2).
Atom no. 757, " CD " at (17.328, 32.136, 15.952),  was assigned atom type "C" (rec_index= 1, atom_type= 1).
Atom no. 758, " NE2" at (16.932, 31.516, 17.058),  was assigned atom type "N" (rec_index= 4, atom_type= 4).
Atom no. 759, "1HE2" at (15.954, 31.476, 17.346),  was assigned atom type "HD" (rec_index= 3, atom_type= 3).
Atom no. 760, "2HE2" at (17.663, 31.074, 17.615),  was assigned atom type "HD" (rec_index= 3, atom_type= 3).
Atom no. 761, " OE1" at (18.508, 32.184, 15.604),  was assigned atom type "OA" (rec_index= 6, atom_type= 6).
Atom no. 762, " N  " at (13.259, 29.348, 13.794),  was assigned atom type "N" (rec_index= 4, atom_type= 4).
Atom no. 763, " HN " at (13.170, 29.943, 12.970),  was assigned atom type "HD" (rec_index= 3, atom_type= 3).
Atom no. 764, " CA " at (12.279, 28.296, 14.043),  was assigned atom type "C" (rec_index= 1, atom_type= 1).
Atom no. 765, " HA " at (11.909, 28.403, 15.089),  was assigned atom type "H" (rec_index= 2, atom_type= 2).
Atom no. 766, " C  " at (12.910, 26.917, 13.897),  was assigned atom type "C" (rec_index= 1, atom_type= 1).
Atom no. 767, " O  " at (12.648, 26.019, 14.706),  was assigned atom type "OA" (rec_index= 6, atom_type= 6).
Atom no. 768, " CB " at (11.088, 28.445, 13.095),  was assigned atom type "C" (rec_index= 1, atom_type= 1).
Atom no. 769, " HB1" at (10.783, 29.514, 13.010),  was assigned atom type "H" (rec_index= 2, atom_type= 2).
Atom no. 770, " HB2" at (11.397, 28.256, 12.041),  was assigned atom type "H" (rec_index= 2, atom_type= 2).
Atom no. 771, " CG " at (9.913, 27.585, 13.467),  was assigned atom type "A" (rec_index= 0, atom_type= 0).
Atom no. 772, " CD1" at (8.810, 27.969, 14.173),  was assigned atom type "A" (rec_index= 0, atom_type= 0).
Atom no. 773, " HD1" at (8.634, 28.984, 14.567),  was assigned atom type "H" (rec_index= 2, atom_type= 2).
Atom no. 774, " CD2" at (9.729, 26.196, 13.159),  was assigned atom type "A" (rec_index= 0, atom_type= 0).
Atom no. 775, " CE2" at (8.491, 25.807, 13.709),  was assigned atom type "A" (rec_index= 0, atom_type= 0).
Atom no. 776, " CE3" at (10.489, 25.244, 12.472),  was assigned atom type "A" (rec_index= 0, atom_type= 0).
Atom no. 777, " HE3" at (11.462, 25.515, 12.029),  was assigned atom type "H" (rec_index= 2, atom_type= 2).
Atom no. 778, " NE1" at (7.950, 26.907, 14.322),  was assigned atom type "N" (rec_index= 4, atom_type= 4).
Atom no. 779, " HE1" at (7.055, 26.933, 14.810),  was assigned atom type "HD" (rec_index= 3, atom_type= 3).
Atom no. 780, " CZ2" at (7.997, 24.509, 13.593),  was assigned atom type "A" (rec_index= 0, atom_type= 0).
Atom no. 781, " HZ2" at (7.025, 24.225, 14.030),  was assigned atom type "H" (rec_index= 2, atom_type= 2).
Atom no. 782, " CZ3" at (9.998, 23.957, 12.359),  was assigned atom type "A" (rec_index= 0, atom_type= 0).
Atom no. 783, " HZ3" at (10.589, 23.197, 11.820),  was assigned atom type "H" (rec_index= 2, atom_type= 2).
Atom no. 784, " CH2" at (8.764, 23.601, 12.916),  was assigned atom type "A" (rec_index= 0, atom_type= 0).
Atom no. 785, " HH2" at (8.402, 22.565, 12.806),  was assigned atom type "H" (rec_index= 2, atom_type= 2).
Atom no. 786, " N  " at (13.745, 26.733, 12.870),  was assigned atom type "N" (rec_index= 4, atom_type= 4).
Atom no. 787, " HN " at (13.929, 27.502, 12.226),  was assigned atom type "HD" (rec_index= 3, atom_type= 3).
Atom no. 788, " CA " at (14.397, 25.444, 12.660),  was assigned atom type "C" (rec_index= 1, atom_type= 1).
Atom no. 789, " HA " at (13.613, 24.651, 12.662),  was assigned atom type "H" (rec_index= 2, atom_type= 2).
Atom no. 790, " C  " at (15.391, 25.136, 13.772),  was assigned atom type "C" (rec_index= 1, atom_type= 1).
Atom no. 791, " O  " at (15.497, 23.987, 14.216),  was assigned atom type "OA" (rec_index= 6, atom_type= 6).
Atom no. 792, " CB " at (15.092, 25.427, 11.299),  was assigned atom type "C" (rec_index= 1, atom_type= 1).
Atom no. 793, " HB1" at (15.723, 24.512, 11.210),  was assigned atom type "H" (rec_index= 2, atom_type= 2).
Atom no. 794, " HB2" at (15.877, 26.218, 11.267),  was assigned atom type "H" (rec_index= 2, atom_type= 2).
Atom no. 795, " CG " at (14.184, 25.550, 10.075),  was assigned atom type "C" (rec_index= 1, atom_type= 1).
Atom no. 796, " HG " at (13.407, 26.321, 10.288),  was assigned atom type "H" (rec_index= 2, atom_type= 2).
Atom no. 797, " CD1" at (14.979, 25.992, 8.858),  was assigned atom type "C" (rec_index= 1, atom_type= 1).
Atom no. 798, "1HD1" at (14.317, 26.082, 7.965),  was assigned atom type "H" (rec_index= 2, atom_type= 2).
Atom no. 799, "2HD1" at (15.845, 25.318, 8.663),  was assigned atom type "H" (rec_index= 2, atom_type= 2).
Atom no. 800, "3HD1" at (15.541, 26.935, 9.052),  was assigned atom type "H" (rec_index= 2, atom_type= 2).
Atom no. 801, " CD2" at (13.488, 24.228, 9.808),  was assigned atom type "C" (rec_index= 1, atom_type= 1).
Atom no. 802, "1HD2" at (12.826, 24.318, 8.915),  was assigned atom type "H" (rec_index= 2, atom_type= 2).
Atom no. 803, "2HD2" at (12.935, 23.859, 10.703),  was assigned atom type "H" (rec_index= 2, atom_type= 2).
Atom no. 804, "3HD2" at (14.213, 23.387, 9.707),  was assigned atom type "H" (rec_index= 2, atom_type= 2).
Atom no. 805, " N  " at (16.131, 26.149, 14.230),  was assigned atom type "N" (rec_index= 4, atom_type= 4).
Atom no. 806, " HN " at (16.016, 27.078, 13.826),  was assigned atom type "HD" (rec_index= 3, atom_type= 3).
Atom no. 807, " CA " at (17.103, 25.945, 15.302),  was assigned atom type "C" (rec_index= 1, atom_type= 1).
Atom no. 808, " HA " at (17.829, 25.167, 14.970),  was assigned atom type "H" (rec_index= 2, atom_type= 2).
Atom no. 809, " C  " at (16.410, 25.442, 16.561),  was assigned atom type "C" (rec_index= 1, atom_type= 1).
Atom no. 810, " O  " at (16.887, 24.513, 17.224),  was assigned atom type "OA" (rec_index= 6, atom_type= 6).
Atom no. 811, " CB " at (17.882, 27.248, 15.569),  was assigned atom type "C" (rec_index= 1, atom_type= 1).
Atom no. 812, " HB " at (17.146, 28.080, 15.667),  was assigned atom type "H" (rec_index= 2, atom_type= 2).
Atom no. 813, " CG1" at (18.814, 27.570, 14.399),  was assigned atom type "C" (rec_index= 1, atom_type= 1).
Atom no. 814, "1HG1" at (18.258, 27.533, 13.433),  was assigned atom type "H" (rec_index= 2, atom_type= 2).
Atom no. 815, "2HG1" at (19.536, 26.737, 14.232),  was assigned atom type "H" (rec_index= 2, atom_type= 2).
Atom no. 816, " CG2" at (18.666, 27.153, 16.869),  was assigned atom type "C" (rec_index= 1, atom_type= 1).
Atom no. 817, "1HG2" at (19.230, 28.096, 17.062),  was assigned atom type "H" (rec_index= 2, atom_type= 2).
Atom no. 818, "2HG2" at (19.336, 26.262, 16.882),  was assigned atom type "H" (rec_index= 2, atom_type= 2).
Atom no. 819, "3HG2" at (18.009, 26.882, 17.728),  was assigned atom type "H" (rec_index= 2, atom_type= 2).
Atom no. 820, " CD1" at (19.547, 28.890, 14.543),  was assigned atom type "C" (rec_index= 1, atom_type= 1).
Atom no. 821, "1HD1" at (20.226, 29.125, 13.690),  was assigned atom type "H" (rec_index= 2, atom_type= 2).
Atom no. 822, "2HD1" at (20.103, 28.927, 15.509),  was assigned atom type "H" (rec_index= 2, atom_type= 2).
Atom no. 823, "3HD1" at (18.825, 29.723, 14.710),  was assigned atom type "H" (rec_index= 2, atom_type= 2).
Atom no. 824, " N  " at (15.264, 26.033, 16.900),  was assigned atom type "N" (rec_index= 4, atom_type= 4).
Atom no. 825, " HN " at (14.856, 26.731, 16.279),  was assigned atom type "HD" (rec_index= 3, atom_type= 3).
Atom no. 826, " CA " at (14.586, 25.696, 18.146),  was assigned atom type "C" (rec_index= 1, atom_type= 1).
Atom no. 827, " HA " at (15.358, 25.580, 18.942),  was assigned atom type "H" (rec_index= 2, atom_type= 2).
Atom no. 828, " C  " at (13.815, 24.384, 18.035),  was assigned atom type "C" (rec_index= 1, atom_type= 1).
Atom no. 829, " O  " at (13.991, 23.482, 18.861),  was assigned atom type "OA" (rec_index= 6, atom_type= 6).
Atom no. 830, " CB " at (13.648, 26.834, 18.552),  was assigned atom type "C" (rec_index= 1, atom_type= 1).
Atom no. 831, " HB1" at (14.221, 27.781, 18.689),  was assigned atom type "H" (rec_index= 2, atom_type= 2).
Atom no. 832, " HB2" at (12.998, 27.127, 17.695),  was assigned atom type "H" (rec_index= 2, atom_type= 2).
Atom no. 833, " CG " at (12.804, 26.541, 19.783),  was assigned atom type "C" (rec_index= 1, atom_type= 1).
Atom no. 834, " HG1" at (13.438, 26.350, 20.680),  was assigned atom type "H" (rec_index= 2, atom_type= 2).
Atom no. 835, " HG2" at (12.306, 25.546, 19.712),  was assigned atom type "H" (rec_index= 2, atom_type= 2).
Atom no. 836, " CD " at (11.799, 27.653, 20.035),  was assigned atom type "C" (rec_index= 1, atom_type= 1).
Atom no. 837, " HD1" at (12.303, 28.639, 20.166),  was assigned atom type "H" (rec_index= 2, atom_type= 2).
Atom no. 838, " HD2" at (11.206, 27.885, 19.120),  was assigned atom type "H" (rec_index= 2, atom_type= 2).
Atom no. 839, " CE " at (10.901, 27.324, 21.214),  was assigned atom type "C" (rec_index= 1, atom_type= 1).
Atom no. 840, " HE1" at (10.464, 26.302, 21.121),  was assigned atom type "H" (rec_index= 2, atom_type= 2).
Atom no. 841, " HE2" at (11.492, 27.175, 22.148),  was assigned atom type "H" (rec_index= 2, atom_type= 2).
Atom no. 842, " NZ " at (9.843, 28.353, 21.399),  was assigned atom type "N" (rec_index= 4, atom_type= 4).
Atom no. 843, " HZ1" at (9.240, 28.132, 22.191),  was assigned atom type "HD" (rec_index= 3, atom_type= 3).
Atom no. 844, " HZ2" at (9.302, 28.489, 20.545),  was assigned atom type "HD" (rec_index= 3, atom_type= 3).
Atom no. 845, " HZ3" at (10.243, 29.288, 21.484),  was assigned atom type "HD" (rec_index= 3, atom_type= 3).
Atom no. 846, " N  " at (12.960, 24.260, 17.018),  was assigned atom type "N" (rec_index= 4, atom_type= 4).
Atom no. 847, " HN " at (12.956, 24.963, 16.279),  was assigned atom type "HD" (rec_index= 3, atom_type= 3).
Atom no. 848, " CA " at (12.031, 23.139, 16.943),  was assigned atom type "C" (rec_index= 1, atom_type= 1).
Atom no. 849, " HA " at (11.670, 22.926, 17.976),  was assigned atom type "H" (rec_index= 2, atom_type= 2).
Atom no. 850, " C  " at (12.662, 21.862, 16.398),  was assigned atom type "C" (rec_index= 1, atom_type= 1).
Atom no. 851, " O  " at (12.137, 20.774, 16.657),  was assigned atom type "OA" (rec_index= 6, atom_type= 6).
Atom no. 852, " CB " at (10.818, 23.529, 16.096),  was assigned atom type "C" (rec_index= 1, atom_type= 1).
Atom no. 853, " HB1" at (11.124, 23.804, 15.060),  was assigned atom type "H" (rec_index= 2, atom_type= 2).
Atom no. 854, " HB2" at (10.186, 22.640, 15.866),  was assigned atom type "H" (rec_index= 2, atom_type= 2).
Atom no. 855, " CG " at (9.995, 24.634, 16.735),  was assigned atom type "C" (rec_index= 1, atom_type= 1).
Atom no. 856, " ND2" at (8.980, 24.248, 17.499),  was assigned atom type "N" (rec_index= 4, atom_type= 4).
Atom no. 857, "1HD2" at (8.427, 24.990, 17.928),  was assigned atom type "HD" (rec_index= 3, atom_type= 3).
Atom no. 858, "2HD2" at (8.749, 23.266, 17.651),  was assigned atom type "HD" (rec_index= 3, atom_type= 3).
Atom no. 859, " OD1" at (10.274, 25.820, 16.551),  was assigned atom type "OA" (rec_index= 6, atom_type= 6).
Atom no. 860, " N  " at (13.761, 21.958, 15.652),  was assigned atom type "N" (rec_index= 4, atom_type= 4).
Atom no. 861, " HN " at (14.107, 22.883, 15.396),  was assigned atom type "HD" (rec_index= 3, atom_type= 3).
Atom no. 862, " CA " at (14.484, 20.779, 15.191),  was assigned atom type "C" (rec_index= 1, atom_type= 1).
Atom no. 863, " HA " at (13.827, 19.891, 15.345),  was assigned atom type "H" (rec_index= 2, atom_type= 2).
Atom no. 864, " C  " at (15.775, 20.546, 15.962),  was assigned atom type "C" (rec_index= 1, atom_type= 1).
Atom no. 865, " O  " at (16.478, 19.568, 15.684),  was assigned atom type "OA" (rec_index= 6, atom_type= 6).
Atom no. 866, " CB " at (14.789, 20.887, 13.694),  was assigned atom type "C" (rec_index= 1, atom_type= 1).
Atom no. 867, " HB1" at (15.404, 21.797, 13.501),  was assigned atom type "H" (rec_index= 2, atom_type= 2).
Atom no. 868, " HB2" at (15.509, 20.089, 13.399),  was assigned atom type "H" (rec_index= 2, atom_type= 2).
Atom no. 869, " CG " at (13.585, 20.869, 12.750),  was assigned atom type "C" (rec_index= 1, atom_type= 1).
Atom no. 870, " HG " at (12.967, 21.775, 12.952),  was assigned atom type "H" (rec_index= 2, atom_type= 2).
Atom no. 871, " CD1" at (14.047, 20.918, 11.309),  was assigned atom type "C" (rec_index= 1, atom_type= 1).
Atom no. 872, "1HD1" at (14.678, 21.820, 11.133),  was assigned atom type "H" (rec_index= 2, atom_type= 2).
Atom no. 873, "2HD1" at (13.191, 20.865, 10.597),  was assigned atom type "H" (rec_index= 2, atom_type= 2).
Atom no. 874, "3HD1" at (14.571, 19.980, 11.009),  was assigned atom type "H" (rec_index= 2, atom_type= 2).
Atom no. 875, " CD2" at (12.726, 19.641, 12.990),  was assigned atom type "C" (rec_index= 1, atom_type= 1).
Atom no. 876, "1HD2" at (12.386, 19.605, 14.051),  was assigned atom type "H" (rec_index= 2, atom_type= 2).
Atom no. 877, "2HD2" at (13.250, 18.703, 12.690),  was assigned atom type "H" (rec_index= 2, atom_type= 2).
Atom no. 878, "3HD2" at (11.870, 19.588, 12.278),  was assigned atom type "H" (rec_index= 2, atom_type= 2).
Atom no. 879, " N  " at (16.095, 21.419, 16.919),  was assigned atom type "N" (rec_index= 4, atom_type= 4).
Atom no. 880, " HN " at (15.479, 22.219, 17.063),  was assigned atom type "HD" (rec_index= 3, atom_type= 3).
Atom no. 881, " CA " at (17.276, 21.299, 17.774),  was assigned atom type "C" (rec_index= 1, atom_type= 1).
Atom no. 882, " HA " at (17.329, 22.213, 18.410),  was assigned atom type "H" (rec_index= 2, atom_type= 2).
Atom no. 883, " C  " at (18.557, 21.237, 16.937),  was assigned atom type "C" (rec_index= 1, atom_type= 1).
Atom no. 884, " O  " at (19.335, 20.283, 16.996),  was assigned atom type "OA" (rec_index= 6, atom_type= 6).
Atom no. 885, " CB " at (17.156, 20.088, 18.706),  was assigned atom type "C" (rec_index= 1, atom_type= 1).
Atom no. 886, " HB " at (17.466, 19.167, 18.159),  was assigned atom type "H" (rec_index= 2, atom_type= 2).
Atom no. 887, " CG2" at (18.042, 20.272, 19.929),  was assigned atom type "C" (rec_index= 1, atom_type= 1).
Atom no. 888, "1HG2" at (17.955, 19.391, 20.607),  was assigned atom type "H" (rec_index= 2, atom_type= 2).
Atom no. 889, "2HG2" at (17.824, 21.228, 20.460),  was assigned atom type "H" (rec_index= 2, atom_type= 2).
Atom no. 890, "3HG2" at (19.101, 20.477, 19.648),  was assigned atom type "H" (rec_index= 2, atom_type= 2).
Atom no. 891, " OG1" at (15.795, 19.952, 19.137),  was assigned atom type "OA" (rec_index= 6, atom_type= 6).
Atom no. 892, " HG1" at (15.721, 19.201, 19.715),  was assigned atom type "HD" (rec_index= 3, atom_type= 3).
Atom no. 893, " N  " at (18.759, 22.286, 16.144),  was assigned atom type "N" (rec_index= 4, atom_type= 4).
Atom no. 894, " HN " at (18.052, 23.020, 16.119),  was assigned atom type "HD" (rec_index= 3, atom_type= 3).
Atom no. 895, " CA " at (19.946, 22.434, 15.309),  was assigned atom type "C" (rec_index= 1, atom_type= 1).
Atom no. 896, " HA " at (20.479, 21.455, 15.265),  was assigned atom type "H" (rec_index= 2, atom_type= 2).
Atom no. 897, " C  " at (20.856, 23.458, 15.970),  was assigned atom type "C" (rec_index= 1, atom_type= 1).
Atom no. 898, " O  " at (20.488, 24.631, 16.105),  was assigned atom type "OA" (rec_index= 6, atom_type= 6).
Atom no. 899, " CB " at (19.580, 22.864, 13.880),  was assigned atom type "C" (rec_index= 1, atom_type= 1).
Atom no. 900, " HB " at (19.085, 23.862, 13.928),  was assigned atom type "H" (rec_index= 2, atom_type= 2).
Atom no. 901, " CG1" at (18.601, 21.868, 13.254),  was assigned atom type "C" (rec_index= 1, atom_type= 1).
Atom no. 902, "1HG1" at (19.067, 20.858, 13.173),  was assigned atom type "H" (rec_index= 2, atom_type= 2).
Atom no. 903, "2HG1" at (17.771, 21.636, 13.962),  was assigned atom type "H" (rec_index= 2, atom_type= 2).
Atom no. 904, " CG2" at (20.833, 22.990, 13.026),  was assigned atom type "C" (rec_index= 1, atom_type= 1).
Atom no. 905, "1HG2" at (20.567, 23.302, 11.989),  was assigned atom type "H" (rec_index= 2, atom_type= 2).
Atom no. 906, "2HG2" at (21.438, 22.053, 13.036),  was assigned atom type "H" (rec_index= 2, atom_type= 2).
Atom no. 907, "3HG2" at (21.582, 23.675, 13.487),  was assigned atom type "H" (rec_index= 2, atom_type= 2).
Atom no. 908, " CD1" at (18.050, 22.310, 11.913),  was assigned atom type "C" (rec_index= 1, atom_type= 1).
Atom no. 909, "1HD1" at (17.337, 21.584, 11.457),  was assigned atom type "H" (rec_index= 2, atom_type= 2).
Atom no. 910, "2HD1" at (18.880, 22.542, 11.205),  was assigned atom type "H" (rec_index= 2, atom_type= 2).
Atom no. 911, "3HD1" at (17.584, 23.320, 11.994),  was assigned atom type "H" (rec_index= 2, atom_type= 2).
Atom no. 912, " N  " at (22.045, 23.021, 16.386),  was assigned atom type "N" (rec_index= 4, atom_type= 4).
Atom no. 913, " HN " at (22.314, 22.050, 16.229),  was assigned atom type "HD" (rec_index= 3, atom_type= 3).
Atom no. 914, " CA " at (22.963, 23.930, 17.065),  was assigned atom type "C" (rec_index= 1, atom_type= 1).
Atom no. 915, " HA " at (22.378, 24.528, 17.802),  was assigned atom type "H" (rec_index= 2, atom_type= 2).
Atom no. 916, " C  " at (23.620, 24.895, 16.084),  was assigned atom type "C" (rec_index= 1, atom_type= 1).
Atom no. 917, " O  " at (23.604, 26.112, 16.296),  was assigned atom type "OA" (rec_index= 6, atom_type= 6).
Atom no. 918, " CB " at (24.024, 23.137, 17.830),  was assigned atom type "C" (rec_index= 1, atom_type= 1).
Atom no. 919, " HB1" at (24.725, 23.827, 18.355),  was assigned atom type "H" (rec_index= 2, atom_type= 2).
Atom no. 920, " HB2" at (24.734, 22.650, 17.122),  was assigned atom type "H" (rec_index= 2, atom_type= 2).
Atom no. 921, " CG " at (23.454, 22.117, 18.799),  was assigned atom type "C" (rec_index= 1, atom_type= 1).
Atom no. 922, " HG1" at (23.290, 21.135, 18.297),  was assigned atom type "H" (rec_index= 2, atom_type= 2).
Atom no. 923, " HG2" at (22.399, 22.361, 19.064),  was assigned atom type "H" (rec_index= 2, atom_type= 2).
Atom no. 924, " CD " at (24.306, 21.959, 20.041),  was assigned atom type "C" (rec_index= 1, atom_type= 1).
Atom no. 925, " OE1" at (23.894, 22.454, 21.111),  was assigned atom type "OA" (rec_index= 6, atom_type= 6).
Atom no. 926, " OE2" at (25.394, 21.352, 19.944),  was assigned atom type "OA" (rec_index= 6, atom_type= 6).
Atom no. 927, " N  " at (24.200, 24.373, 15.011),  was assigned atom type "N" (rec_index= 4, atom_type= 4).
Atom no. 928, " HN " at (24.161, 23.365, 14.863),  was assigned atom type "HD" (rec_index= 3, atom_type= 3).
Atom no. 929, " CA " at (24.893, 25.212, 14.037),  was assigned atom type "C" (rec_index= 1, atom_type= 1).
Atom no. 930, " HA " at (25.531, 25.944, 14.585),  was assigned atom type "H" (rec_index= 2, atom_type= 2).
Atom no. 931, " C  " at (23.880, 25.978, 13.196),  was assigned atom type "C" (rec_index= 1, atom_type= 1).
Atom no. 932, " O  " at (23.084, 25.352, 12.485),  was assigned atom type "OA" (rec_index= 6, atom_type= 6).
Atom no. 933, " CB " at (25.788, 24.350, 13.147),  was assigned atom type "C" (rec_index= 1, atom_type= 1).
Atom no. 934, " HB1" at (26.369, 23.618, 13.755),  was assigned atom type "H" (rec_index= 2, atom_type= 2).
Atom no. 935, " HB2" at (25.181, 23.639, 12.540),  was assigned atom type "H" (rec_index= 2, atom_type= 2).
Atom no. 936, " CG " at (26.708, 25.173, 12.261),  was assigned atom type "C" (rec_index= 1, atom_type= 1).
Atom no. 937, " OD1" at (26.690, 26.418, 12.358),  was assigned atom type "OA" (rec_index= 6, atom_type= 6).
Atom no. 938, " OD2" at (27.459, 24.568, 11.465),  was assigned atom type "OA" (rec_index= 6, atom_type= 6).
Atom no. 939, " N  " at (23.865, 27.313, 13.245),  was assigned atom type "N" (rec_index= 4, atom_type= 4).
Atom no. 940, " CA " at (22.912, 28.060, 12.407),  was assigned atom type "C" (rec_index= 1, atom_type= 1).
Atom no. 941, " HA " at (21.871, 27.752, 12.662),  was assigned atom type "H" (rec_index= 2, atom_type= 2).
Atom no. 942, " C  " at (23.146, 27.874, 10.920),  was assigned atom type "C" (rec_index= 1, atom_type= 1).
Atom no. 943, " O  " at (22.205, 28.025, 10.130),  was assigned atom type "OA" (rec_index= 6, atom_type= 6).
Atom no. 944, " CB " at (23.136, 29.519, 12.835),  was assigned atom type "C" (rec_index= 1, atom_type= 1).
Atom no. 945, " HB1" at (22.210, 30.140, 12.824),  was assigned atom type "H" (rec_index= 2, atom_type= 2).
Atom no. 946, " HB2" at (23.706, 30.125, 12.092),  was assigned atom type "H" (rec_index= 2, atom_type= 2).
Atom no. 947, " CG " at (23.792, 29.433, 14.178),  was assigned atom type "C" (rec_index= 1, atom_type= 1).
Atom no. 948, " HG1" at (24.355, 30.353, 14.462),  was assigned atom type "H" (rec_index= 2, atom_type= 2).
Atom no. 949, " HG2" at (23.073, 29.450, 15.030),  was assigned atom type "H" (rec_index= 2, atom_type= 2).
Atom no. 950, " CD " at (24.638, 28.201, 14.129),  was assigned atom type "C" (rec_index= 1, atom_type= 1).
Atom no. 951, " HD1" at (24.889, 27.766, 15.125),  was assigned atom type "H" (rec_index= 2, atom_type= 2).
Atom no. 952, " HD2" at (25.694, 28.371, 13.813),  was assigned atom type "H" (rec_index= 2, atom_type= 2).
Atom no. 953, " N  " at (24.376, 27.553, 10.511),  was assigned atom type "N" (rec_index= 4, atom_type= 4).
Atom no. 954, " HN " at (25.134, 27.487, 11.190),  was assigned atom type "HD" (rec_index= 3, atom_type= 3).
Atom no. 955, " CA " at (24.645, 27.295, 9.099),  was assigned atom type "C" (rec_index= 1, atom_type= 1).
Atom no. 956, " HA " at (24.276, 28.168, 8.512),  was assigned atom type "H" (rec_index= 2, atom_type= 2).
Atom no. 957, " C  " at (23.888, 26.059, 8.633),  was assigned atom type "C" (rec_index= 1, atom_type= 1).
Atom no. 958, " O  " at (23.399, 26.003, 7.498),  was assigned atom type "OA" (rec_index= 6, atom_type= 6).
Atom no. 959, " CB " at (26.161, 27.163, 8.858),  was assigned atom type "C" (rec_index= 1, atom_type= 1).
Atom no. 960, " HB " at (26.542, 26.315, 9.473),  was assigned atom type "H" (rec_index= 2, atom_type= 2).
Atom no. 961, " CG1" at (26.451, 26.863, 7.395),  was assigned atom type "C" (rec_index= 1, atom_type= 1).
Atom no. 962, "1HG1" at (25.925, 25.933, 7.075),  was assigned atom type "H" (rec_index= 2, atom_type= 2).
Atom no. 963, "2HG1" at (27.546, 26.811, 7.192),  was assigned atom type "H" (rec_index= 2, atom_type= 2).
Atom no. 964, "3HG1" at (26.201, 27.728, 6.737),  was assigned atom type "H" (rec_index= 2, atom_type= 2).
Atom no. 965, " CG2" at (26.879, 28.433, 9.295),  was assigned atom type "C" (rec_index= 1, atom_type= 1).
Atom no. 966, "1HG2" at (26.666, 28.653, 10.367),  was assigned atom type "H" (rec_index= 2, atom_type= 2).
Atom no. 967, "2HG2" at (26.629, 29.298, 8.637),  was assigned atom type "H" (rec_index= 2, atom_type= 2).
Atom no. 968, "3HG2" at (27.974, 28.381, 9.092),  was assigned atom type "H" (rec_index= 2, atom_type= 2).
Atom no. 969, " N  " at (23.767, 25.052, 9.504),  was assigned atom type "N" (rec_index= 4, atom_type= 4).
Atom no. 970, " HN " at (24.195, 25.125, 10.427),  was assigned atom type "HD" (rec_index= 3, atom_type= 3).
Atom no. 971, " CA " at (23.025, 23.849, 9.139),  was assigned atom type "C" (rec_index= 1, atom_type= 1).
Atom no. 972, " HA " at (23.382, 23.509, 8.139),  was assigned atom type "H" (rec_index= 2, atom_type= 2).
Atom no. 973, " C  " at (21.529, 24.127, 9.043),  was assigned atom type "C" (rec_index= 1, atom_type= 1).
Atom no. 974, " O  " at (20.856, 23.623, 8.136),  was assigned atom type "OA" (rec_index= 6, atom_type= 6).
Atom no. 975, " CB " at (23.297, 22.734, 10.148),  was assigned atom type "C" (rec_index= 1, atom_type= 1).
Atom no. 976, " HB1" at (24.394, 22.594, 10.294),  was assigned atom type "H" (rec_index= 2, atom_type= 2).
Atom no. 977, " HB2" at (23.011, 23.056, 11.177),  was assigned atom type "H" (rec_index= 2, atom_type= 2).
Atom no. 978, " CG " at (22.630, 21.413, 9.794),  was assigned atom type "C" (rec_index= 1, atom_type= 1).
Atom no. 979, " HG1" at (21.567, 21.569, 9.496),  was assigned atom type "H" (rec_index= 2, atom_type= 2).
Atom no. 980, " HG2" at (23.029, 21.008, 8.835),  was assigned atom type "H" (rec_index= 2, atom_type= 2).
Atom no. 981, " CD " at (22.737, 20.387, 10.902),  was assigned atom type "C" (rec_index= 1, atom_type= 1).
Atom no. 982, " OE1" at (23.344, 20.702, 11.947),  was assigned atom type "OA" (rec_index= 6, atom_type= 6).
Atom no. 983, " OE2" at (22.210, 19.266, 10.729),  was assigned atom type "OA" (rec_index= 6, atom_type= 6).
Atom no. 984, " N  " at (20.991, 24.925, 9.969),  was assigned atom type "N" (rec_index= 4, atom_type= 4).
Atom no. 985, " HN " at (21.572, 25.294, 10.722),  was assigned atom type "HD" (rec_index= 3, atom_type= 3).
Atom no. 986, " CA " at (19.575, 25.270, 9.907),  was assigned atom type "C" (rec_index= 1, atom_type= 1).
Atom no. 987, " HA " at (18.990, 24.327, 9.801),  was assigned atom type "H" (rec_index= 2, atom_type= 2).
Atom no. 988, " C  " at (19.276, 26.155, 8.704),  was assigned atom type "C" (rec_index= 1, atom_type= 1).
Atom no. 989, " O  " at (18.256, 25.972, 8.030),  was assigned atom type "OA" (rec_index= 6, atom_type= 6).
Atom no. 990, " CB " at (19.143, 25.958, 11.202),  was assigned atom type "C" (rec_index= 1, atom_type= 1).
Atom no. 991, " HB1" at (18.061, 26.222, 11.155),  was assigned atom type "H" (rec_index= 2, atom_type= 2).
Atom no. 992, " HB2" at (19.778, 26.844, 11.435),  was assigned atom type "H" (rec_index= 2, atom_type= 2).
Atom no. 993, " HB3" at (19.383, 25.343, 12.101),  was assigned atom type "H" (rec_index= 2, atom_type= 2).
Atom no. 994, " N  " at (20.155, 27.120, 8.421),  was assigned atom type "N" (rec_index= 4, atom_type= 4).
Atom no. 995, " HN " at (20.951, 27.277, 9.039),  was assigned atom type "HD" (rec_index= 3, atom_type= 3).
Atom no. 996, " CA " at (19.983, 27.951, 7.233),  was assigned atom type "C" (rec_index= 1, atom_type= 1).
Atom no. 997, " HA " at (18.970, 28.416, 7.274),  was assigned atom type "H" (rec_index= 2, atom_type= 2).
Atom no. 998, " C  " at (20.074, 27.114, 5.965),  was assigned atom type "C" (rec_index= 1, atom_type= 1).
Atom no. 999, " O  " at (19.369, 27.378, 4.984),  was assigned atom type "OA" (rec_index= 6, atom_type= 6).
Atom no. 1000, " CB " at (21.025, 29.069, 7.218),  was assigned atom type "C" (rec_index= 1, atom_type= 1).
Atom no. 1001, " HB1" at (20.915, 29.693, 8.135),  was assigned atom type "H" (rec_index= 2, atom_type= 2).
Atom no. 1002, " HB2" at (22.039, 28.636, 7.384),  was assigned atom type "H" (rec_index= 2, atom_type= 2).
Atom no. 1003, " CG " at (21.052, 29.974, 5.984),  was assigned atom type "C" (rec_index= 1, atom_type= 1).
Atom no. 1004, " HG " at (21.200, 29.332, 5.085),  was assigned atom type "H" (rec_index= 2, atom_type= 2).
Atom no. 1005, " CD1" at (19.732, 30.708, 5.830),  was assigned atom type "C" (rec_index= 1, atom_type= 1).
Atom no. 1006, "1HD1" at (18.882, 29.988, 5.773),  was assigned atom type "H" (rec_index= 2, atom_type= 2).
Atom no. 1007, "2HD1" at (19.745, 31.401, 4.957),  was assigned atom type "H" (rec_index= 2, atom_type= 2).
Atom no. 1008, "3HD1" at (19.582, 31.460, 6.639),  was assigned atom type "H" (rec_index= 2, atom_type= 2).
Atom no. 1009, " CD2" at (22.210, 30.955, 6.062),  was assigned atom type "C" (rec_index= 1, atom_type= 1).
Atom no. 1010, "1HD2" at (23.179, 30.416, 6.175),  was assigned atom type "H" (rec_index= 2, atom_type= 2).
Atom no. 1011, "2HD2" at (22.060, 31.707, 6.871),  was assigned atom type "H" (rec_index= 2, atom_type= 2).
Atom no. 1012, "3HD2" at (22.223, 31.648, 5.189),  was assigned atom type "H" (rec_index= 2, atom_type= 2).
Atom no. 1013, " N  " at (20.929, 26.088, 5.971),  was assigned atom type "N" (rec_index= 4, atom_type= 4).
Atom no. 1014, " HN " at (21.489, 25.899, 6.803),  was assigned atom type "HD" (rec_index= 3, atom_type= 3).
Atom no. 1015, " CA " at (21.067, 25.236, 4.795),  was assigned atom type "C" (rec_index= 1, atom_type= 1).
Atom no. 1016, " HA " at (21.172, 25.891, 3.899),  was assigned atom type "H" (rec_index= 2, atom_type= 2).
Atom no. 1017, " C  " at (19.839, 24.356, 4.603),  was assigned atom type "C" (rec_index= 1, atom_type= 1).
Atom no. 1018, " O  " at (19.411, 24.117, 3.468),  was assigned atom type "OA" (rec_index= 6, atom_type= 6).
Atom no. 1019, " CB " at (22.325, 24.378, 4.912),  was assigned atom type "C" (rec_index= 1, atom_type= 1).
Atom no. 1020, " HB1" at (22.260, 23.702, 5.797),  was assigned atom type "H" (rec_index= 2, atom_type= 2).
Atom no. 1021, " HB2" at (23.199, 25.000, 5.216),  was assigned atom type "H" (rec_index= 2, atom_type= 2).
Atom no. 1022, " CG " at (22.636, 23.599, 3.674),  was assigned atom type "A" (rec_index= 0, atom_type= 0).
Atom no. 1023, " CD2" at (22.375, 22.313, 3.341),  was assigned atom type "A" (rec_index= 0, atom_type= 0).
Atom no. 1024, " HD2" at (21.859, 21.566, 3.967),  was assigned atom type "H" (rec_index= 2, atom_type= 2).
Atom no. 1025, " ND1" at (23.285, 24.151, 2.591),  was assigned atom type "N" (rec_index= 4, atom_type= 4).
Atom no. 1026, " HD1" at (23.612, 25.115, 2.528),  was assigned atom type "HD" (rec_index= 3, atom_type= 3).
Atom no. 1027, " CE1" at (23.418, 23.237, 1.647),  was assigned atom type "A" (rec_index= 0, atom_type= 0).
Atom no. 1028, " HE1" at (23.901, 23.387, 0.667),  was assigned atom type "H" (rec_index= 2, atom_type= 2).
Atom no. 1029, " NE2" at (22.874, 22.113, 2.076),  was assigned atom type "N" (rec_index= 4, atom_type= 4).
Atom no. 1030, " HE2" at (22.831, 21.238, 1.553),  was assigned atom type "HD" (rec_index= 3, atom_type= 3).
Atom no. 1031, " N  " at (19.263, 23.856, 5.699),  was assigned atom type "N" (rec_index= 4, atom_type= 4).
Atom no. 1032, " HN " at (19.677, 24.027, 6.615),  was assigned atom type "HD" (rec_index= 3, atom_type= 3).
Atom no. 1033, " CA " at (18.042, 23.065, 5.588),  was assigned atom type "C" (rec_index= 1, atom_type= 1).
Atom no. 1034, " HA " at (18.222, 22.243, 4.856),  was assigned atom type "H" (rec_index= 2, atom_type= 2).
Atom no. 1035, " C  " at (16.885, 23.914, 5.079),  was assigned atom type "C" (rec_index= 1, atom_type= 1).
Atom no. 1036, " O  " at (16.107, 23.471, 4.226),  was assigned atom type "OA" (rec_index= 6, atom_type= 6).
Atom no. 1037, " CB " at (17.695, 22.439, 6.938),  was assigned atom type "C" (rec_index= 1, atom_type= 1).
Atom no. 1038, " HB1" at (18.532, 21.787, 7.281),  was assigned atom type "H" (rec_index= 2, atom_type= 2).
Atom no. 1039, " HB2" at (17.712, 23.219, 7.734),  was assigned atom type "H" (rec_index= 2, atom_type= 2).
Atom no. 1040, " CG " at (16.375, 21.666, 6.993),  was assigned atom type "C" (rec_index= 1, atom_type= 1).
Atom no. 1041, " HG " at (15.547, 22.375, 6.760),  was assigned atom type "H" (rec_index= 2, atom_type= 2).
Atom no. 1042, " CD1" at (16.358, 20.557, 5.952),  was assigned atom type "C" (rec_index= 1, atom_type= 1).
Atom no. 1043, "1HD1" at (16.532, 20.972, 4.932),  was assigned atom type "H" (rec_index= 2, atom_type= 2).
Atom no. 1044, "2HD1" at (15.418, 19.959, 6.000),  was assigned atom type "H" (rec_index= 2, atom_type= 2).
Atom no. 1045, "3HD1" at (17.084, 19.748, 6.198),  was assigned atom type "H" (rec_index= 2, atom_type= 2).
Atom no. 1046, " CD2" at (16.138, 21.101, 8.382),  was assigned atom type "C" (rec_index= 1, atom_type= 1).
Atom no. 1047, "1HD2" at (16.150, 21.914, 9.145),  was assigned atom type "H" (rec_index= 2, atom_type= 2).
Atom no. 1048, "2HD2" at (16.864, 20.292, 8.628),  was assigned atom type "H" (rec_index= 2, atom_type= 2).
Atom no. 1049, "3HD2" at (15.198, 20.503, 8.430),  was assigned atom type "H" (rec_index= 2, atom_type= 2).
Atom no. 1050, " N  " at (16.757, 25.141, 5.591),  was assigned atom type "N" (rec_index= 4, atom_type= 4).
Atom no. 1051, " HN " at (17.404, 25.460, 6.312),  was assigned atom type "HD" (rec_index= 3, atom_type= 3).
Atom no. 1052, " CA " at (15.701, 26.022, 5.127),  was assigned atom type "C" (rec_index= 1, atom_type= 1).
Atom no. 1053, " HA1" at (14.701, 25.546, 5.259),  was assigned atom type "H" (rec_index= 2, atom_type= 2).
Atom no. 1054, " HA2" at (15.582, 26.893, 5.813),  was assigned atom type "H" (rec_index= 2, atom_type= 2).
Atom no. 1055, " C  " at (15.892, 26.484, 3.698),  was assigned atom type "C" (rec_index= 1, atom_type= 1).
Atom no. 1056, " O  " at (14.912, 26.735, 2.989),  was assigned atom type "OA" (rec_index= 6, atom_type= 6).
Atom no. 1057, " N  " at (17.145, 26.597, 3.249),  was assigned atom type "N" (rec_index= 4, atom_type= 4).
Atom no. 1058, " HN " at (17.927, 26.404, 3.874),  was assigned atom type "HD" (rec_index= 3, atom_type= 3).
Atom no. 1059, " CA " at (17.400, 26.995, 1.869),  was assigned atom type "C" (rec_index= 1, atom_type= 1).
Atom no. 1060, " HA " at (16.761, 27.881, 1.644),  was assigned atom type "H" (rec_index= 2, atom_type= 2).
Atom no. 1061, " C  " at (17.042, 25.894, 0.876),  was assigned atom type "C" (rec_index= 1, atom_type= 1).
Atom no. 1062, " O  " at (16.764, 26.199, -0.288),  was assigned atom type "OA" (rec_index= 6, atom_type= 6).
Atom no. 1063, " CB " at (18.867, 27.415, 1.696),  was assigned atom type "C" (rec_index= 1, atom_type= 1).
Atom no. 1064, " HB " at (19.268, 27.751, 2.681),  was assigned atom type "H" (rec_index= 2, atom_type= 2).
Atom no. 1065, " CG2" at (19.722, 26.264, 1.178),  was assigned atom type "C" (rec_index= 1, atom_type= 1).
Atom no. 1066, "1HG2" at (19.657, 25.421, 1.904),  was assigned atom type "H" (rec_index= 2, atom_type= 2).
Atom no. 1067, "2HG2" at (20.774, 26.571, 0.972),  was assigned atom type "H" (rec_index= 2, atom_type= 2).
Atom no. 1068, "3HG2" at (19.447, 25.959, 0.142),  was assigned atom type "H" (rec_index= 2, atom_type= 2).
Atom no. 1069, " OG1" at (18.951, 28.498, 0.763),  was assigned atom type "OA" (rec_index= 6, atom_type= 6).
Atom no. 1070, " HG1" at (18.418, 29.215, 1.086),  was assigned atom type "HD" (rec_index= 3, atom_type= 3).
Atom no. 1071, " N  " at (17.019, 24.629, 1.309),  was assigned atom type "N" (rec_index= 4, atom_type= 4).
Atom no. 1072, " HN " at (17.310, 24.416, 2.263),  was assigned atom type "HD" (rec_index= 3, atom_type= 3).
Atom no. 1073, " CA " at (16.582, 23.552, 0.430),  was assigned atom type "C" (rec_index= 1, atom_type= 1).
Atom no. 1074, " HA " at (16.952, 23.770, -0.599),  was assigned atom type "H" (rec_index= 2, atom_type= 2).
Atom no. 1075, " C  " at (15.066, 23.444, 0.376),  was assigned atom type "C" (rec_index= 1, atom_type= 1).
Atom no. 1076, " O  " at (14.519, 23.025, -0.649),  was assigned atom type "OA" (rec_index= 6, atom_type= 6).
Atom no. 1077, " CB " at (17.181, 22.220, 0.880),  was assigned atom type "C" (rec_index= 1, atom_type= 1).
Atom no. 1078, " HB1" at (16.614, 21.374, 0.425),  was assigned atom type "H" (rec_index= 2, atom_type= 2).
Atom no. 1079, " HB2" at (16.960, 22.049, 1.959),  was assigned atom type "H" (rec_index= 2, atom_type= 2).
Atom no. 1080, " CG " at (18.676, 22.046, 0.619),  was assigned atom type "C" (rec_index= 1, atom_type= 1).
Atom no. 1081, " HG " at (19.196, 22.989, 0.909),  was assigned atom type "H" (rec_index= 2, atom_type= 2).
Atom no. 1082, " CD1" at (19.231, 20.916, 1.458),  was assigned atom type "C" (rec_index= 1, atom_type= 1).
Atom no. 1083, "1HD1" at (19.044, 21.102, 2.541),  was assigned atom type "H" (rec_index= 2, atom_type= 2).
Atom no. 1084, "2HD1" at (20.312, 20.738, 1.249),  was assigned atom type "H" (rec_index= 2, atom_type= 2).
Atom no. 1085, "3HD1" at (18.833, 19.926, 1.134),  was assigned atom type "H" (rec_index= 2, atom_type= 2).
Atom no. 1086, " CD2" at (18.931, 21.792, -0.858),  was assigned atom type "C" (rec_index= 1, atom_type= 1).
Atom no. 1087, "1HD2" at (18.522, 22.625, -1.476),  was assigned atom type "H" (rec_index= 2, atom_type= 2).
Atom no. 1088, "2HD2" at (18.533, 20.802, -1.182),  was assigned atom type "H" (rec_index= 2, atom_type= 2).
Atom no. 1089, "3HD2" at (20.012, 21.614, -1.067),  was assigned atom type "H" (rec_index= 2, atom_type= 2).
Atom no. 1090, " N  " at (14.377, 23.796, 1.464),  was assigned atom type "N" (rec_index= 4, atom_type= 4).
Atom no. 1091, " HN " at (14.871, 24.026, 2.326),  was assigned atom type "HD" (rec_index= 3, atom_type= 3).
Atom no. 1092, " CA " at (12.920, 23.853, 1.424),  was assigned atom type "C" (rec_index= 1, atom_type= 1).
Atom no. 1093, " HA " at (12.541, 22.884, 1.022),  was assigned atom type "H" (rec_index= 2, atom_type= 2).
Atom no. 1094, " C  " at (12.445, 24.972, 0.506),  was assigned atom type "C" (rec_index= 1, atom_type= 1).
Atom no. 1095, " O  " at (11.456, 24.814, -0.219),  was assigned atom type "OA" (rec_index= 6, atom_type= 6).
Atom no. 1096, " CB " at (12.360, 24.041, 2.834),  was assigned atom type "C" (rec_index= 1, atom_type= 1).
Atom no. 1097, " HB1" at (11.247, 24.102, 2.806),  was assigned atom type "H" (rec_index= 2, atom_type= 2).
Atom no. 1098, " HB2" at (12.597, 25.062, 3.214),  was assigned atom type "H" (rec_index= 2, atom_type= 2).
Atom no. 1099, " CG " at (12.809, 22.985, 3.832),  was assigned atom type "C" (rec_index= 1, atom_type= 1).
Atom no. 1100, " HG1" at (12.627, 21.958, 3.438),  was assigned atom type "H" (rec_index= 2, atom_type= 2).
Atom no. 1101, " HG2" at (13.921, 22.953, 3.909),  was assigned atom type "H" (rec_index= 2, atom_type= 2).
Atom no. 1102, " SD " at (12.053, 23.200, 5.454),  was assigned atom type "SA" (rec_index= 7, atom_type= 7).
Atom no. 1103, " CE " at (10.354, 22.773, 5.096),  was assigned atom type "C" (rec_index= 1, atom_type= 1).
Atom no. 1104, " HE1" at (9.886, 22.906, 6.099),  was assigned atom type "H" (rec_index= 2, atom_type= 2).
Atom no. 1105, " HE2" at (10.200, 21.775, 4.624),  was assigned atom type "H" (rec_index= 2, atom_type= 2).
Atom no. 1106, " HE3" at (9.880, 23.347, 4.266),  was assigned atom type "H" (rec_index= 2, atom_type= 2).
Atom no. 1107, " N  " at (13.143, 26.109, 0.523),  was assigned atom type "N" (rec_index= 4, atom_type= 4).
Atom no. 1108, " HN " at (13.921, 26.214, 1.175),  was assigned atom type "HD" (rec_index= 3, atom_type= 3).
Atom no. 1109, " CA " at (12.805, 27.203, -0.381),  was assigned atom type "C" (rec_index= 1, atom_type= 1).
Atom no. 1110, " HA " at (11.715, 27.417, -0.281),  was assigned atom type "H" (rec_index= 2, atom_type= 2).
Atom no. 1111, " C  " at (13.087, 26.822, -1.828),  was assigned atom type "C" (rec_index= 1, atom_type= 1).
Atom no. 1112, " O  " at (12.270, 27.081, -2.720),  was assigned atom type "OA" (rec_index= 6, atom_type= 6).
Atom no. 1113, " CB " at (13.580, 28.463, 0.007),  was assigned atom type "C" (rec_index= 1, atom_type= 1).
Atom no. 1114, " HB1" at (13.373, 28.742, 1.067),  was assigned atom type "H" (rec_index= 2, atom_type= 2).
Atom no. 1115, " HB2" at (13.372, 29.307, -0.691),  was assigned atom type "H" (rec_index= 2, atom_type= 2).
Atom no. 1116, " HB3" at (14.673, 28.352, -0.186),  was assigned atom type "H" (rec_index= 2, atom_type= 2).
Atom no. 1117, " N  " at (14.242, 26.198, -2.078),  was assigned atom type "N" (rec_index= 4, atom_type= 4).
Atom no. 1118, " HN " at (14.883, 25.997, -1.310),  was assigned atom type "HD" (rec_index= 3, atom_type= 3).
Atom no. 1119, " CA " at (14.597, 25.801, -3.437),  was assigned atom type "C" (rec_index= 1, atom_type= 1).
Atom no. 1120, " HA " at (14.575, 26.710, -4.082),  was assigned atom type "H" (rec_index= 2, atom_type= 2).
Atom no. 1121, " C  " at (13.609, 24.792, -4.005),  was assigned atom type "C" (rec_index= 1, atom_type= 1).
Atom no. 1122, " O  " at (13.346, 24.796, -5.213),  was assigned atom type "OA" (rec_index= 6, atom_type= 6).
Atom no. 1123, " CB " at (16.015, 25.230, -3.466),  was assigned atom type "C" (rec_index= 1, atom_type= 1).
Atom no. 1124, " HB1" at (16.739, 25.969, -3.050),  was assigned atom type "H" (rec_index= 2, atom_type= 2).
Atom no. 1125, " HB2" at (16.307, 24.893, -4.488),  was assigned atom type "H" (rec_index= 2, atom_type= 2).
Atom no. 1126, " HB3" at (16.078, 24.247, -2.944),  was assigned atom type "H" (rec_index= 2, atom_type= 2).
Atom no. 1127, " N  " at (13.053, 23.925, -3.159),  was assigned atom type "N" (rec_index= 4, atom_type= 4).
Atom no. 1128, " HN " at (13.334, 23.932, -2.179),  was assigned atom type "HD" (rec_index= 3, atom_type= 3).
Atom no. 1129, " CA " at (12.051, 22.968, -3.609),  was assigned atom type "C" (rec_index= 1, atom_type= 1).
Atom no. 1130, " HA " at (12.351, 22.608, -4.621),  was assigned atom type "H" (rec_index= 2, atom_type= 2).
Atom no. 1131, " C  " at (10.660, 23.576, -3.722),  was assigned atom type "C" (rec_index= 1, atom_type= 1).
Atom no. 1132, " O  " at (9.768, 22.934, -4.285),  was assigned atom type "OA" (rec_index= 6, atom_type= 6).
Atom no. 1133, " CB " at (12.016, 21.758, -2.671),  was assigned atom type "C" (rec_index= 1, atom_type= 1).
Atom no. 1134, " HB1" at (11.952, 22.086, -1.607),  was assigned atom type "H" (rec_index= 2, atom_type= 2).
Atom no. 1135, " HB2" at (11.044, 21.219, -2.759),  was assigned atom type "H" (rec_index= 2, atom_type= 2).
Atom no. 1136, " CG " at (13.163, 20.815, -2.866),  was assigned atom type "A" (rec_index= 0, atom_type= 0).
Atom no. 1137, " CD2" at (13.223, 19.591, -3.442),  was assigned atom type "A" (rec_index= 0, atom_type= 0).
Atom no. 1138, " HD2" at (12.382, 19.036, -3.890),  was assigned atom type "H" (rec_index= 2, atom_type= 2).
Atom no. 1139, " ND1" at (14.445, 21.109, -2.456),  was assigned atom type "N" (rec_index= 4, atom_type= 4).
Atom no. 1140, " HD1" at (14.732, 21.969, -1.988),  was assigned atom type "HD" (rec_index= 3, atom_type= 3).
Atom no. 1141, " CE1" at (15.245, 20.103, -2.764),  was assigned atom type "A" (rec_index= 0, atom_type= 0).
Atom no. 1142, " HE1" at (16.327, 20.051, -2.556),  was assigned atom type "H" (rec_index= 2, atom_type= 2).
Atom no. 1143, " NE2" at (14.528, 19.170, -3.364),  was assigned atom type "N" (rec_index= 4, atom_type= 4).
Atom no. 1144, " HE2" at (14.886, 18.281, -3.713),  was assigned atom type "HD" (rec_index= 3, atom_type= 3).
Atom no. 1145, " N  " at (10.453, 24.783, -3.202),  was assigned atom type "N" (rec_index= 4, atom_type= 4).
Atom no. 1146, " HN " at (11.183, 25.214, -2.634),  was assigned atom type "HD" (rec_index= 3, atom_type= 3).
Atom no. 1147, " CA " at (9.213, 25.499, -3.425),  was assigned atom type "C" (rec_index= 1, atom_type= 1).
Atom no. 1148, " HA1" at (8.774, 25.201, -4.406),  was assigned atom type "H" (rec_index= 2, atom_type= 2).
Atom no. 1149, " HA2" at (9.426, 26.576, -3.621),  was assigned atom type "H" (rec_index= 2, atom_type= 2).
Atom no. 1150, " C  " at (8.171, 25.370, -2.333),  was assigned atom type "C" (rec_index= 1, atom_type= 1).
Atom no. 1151, " O  " at (6.982, 25.210, -2.625),  was assigned atom type "OA" (rec_index= 6, atom_type= 6).
Atom no. 1152, " N  " at (8.594, 25.447, -1.074),  was assigned atom type "N" (rec_index= 4, atom_type= 4).
Atom no. 1153, " HN " at (9.593, 25.526, -0.885),  was assigned atom type "HD" (rec_index= 3, atom_type= 3).
Atom no. 1154, " CA " at (7.654, 25.421, 0.040),  was assigned atom type "C" (rec_index= 1, atom_type= 1).
Atom no. 1155, " HA " at (6.668, 25.083, -0.355),  was assigned atom type "H" (rec_index= 2, atom_type= 2).
Atom no. 1156, " C  " at (7.455, 26.786, 0.677),  was assigned atom type "C" (rec_index= 1, atom_type= 1).
Atom no. 1157, " O  " at (6.347, 27.093, 1.130),  was assigned atom type "OA" (rec_index= 6, atom_type= 6).
Atom no. 1158, " CB " at (8.110, 24.403, 1.088),  was assigned atom type "C" (rec_index= 1, atom_type= 1).
Atom no. 1159, " HB1" at (7.617, 24.583, 2.072),  was assigned atom type "H" (rec_index= 2, atom_type= 2).
Atom no. 1160, " HB2" at (9.169, 24.577, 1.390),  was assigned atom type "H" (rec_index= 2, atom_type= 2).
Atom no. 1161, " CG " at (7.897, 22.983, 0.617),  was assigned atom type "A" (rec_index= 0, atom_type= 0).
Atom no. 1162, " CD1" at (6.615, 22.469, 0.479),  was assigned atom type "A" (rec_index= 0, atom_type= 0).
Atom no. 1163, " HD1" at (5.748, 23.103, 0.729),  was assigned atom type "H" (rec_index= 2, atom_type= 2).
Atom no. 1164, " CD2" at (8.969, 22.166, 0.286),  was assigned atom type "A" (rec_index= 0, atom_type= 0).
Atom no. 1165, " HD2" at (9.997, 22.555, 0.377),  was assigned atom type "H" (rec_index= 2, atom_type= 2).
Atom no. 1166, " CE1" at (6.405, 21.182, 0.036),  was assigned atom type "A" (rec_index= 0, atom_type= 0).
Atom no. 1167, " HE1" at (5.379, 20.791, -0.067),  was assigned atom type "H" (rec_index= 2, atom_type= 2).
Atom no. 1168, " CE2" at (8.768, 20.872, -0.156),  was assigned atom type "A" (rec_index= 0, atom_type= 0).
Atom no. 1169, " HE2" at (9.630, 20.232, -0.410),  was assigned atom type "H" (rec_index= 2, atom_type= 2).
Atom no. 1170, " CZ " at (7.483, 20.386, -0.278),  was assigned atom type "A" (rec_index= 0, atom_type= 0).
Atom no. 1171, " OH " at (7.269, 19.099, -0.716),  was assigned atom type "OA" (rec_index= 6, atom_type= 6).
Atom no. 1172, " HH " at (6.384, 18.764, -0.800),  was assigned atom type "HD" (rec_index= 3, atom_type= 3).
Atom no. 1173, " N  " at (8.502, 27.604, 0.724),  was assigned atom type "N" (rec_index= 4, atom_type= 4).
Atom no. 1174, " HN " at (9.436, 27.204, 0.633),  was assigned atom type "HD" (rec_index= 3, atom_type= 3).
Atom no. 1175, " CA " at (8.377, 29.042, 0.899),  was assigned atom type "C" (rec_index= 1, atom_type= 1).
Atom no. 1176, " HA " at (7.331, 29.336, 0.648),  was assigned atom type "H" (rec_index= 2, atom_type= 2).
Atom no. 1177, " C  " at (9.314, 29.717, -0.091),  was assigned atom type "C" (rec_index= 1, atom_type= 1).
Atom no. 1178, " O  " at (10.230, 29.092, -0.632),  was assigned atom type "OA" (rec_index= 6, atom_type= 6).
Atom no. 1179, " CB " at (8.675, 29.495, 2.338),  was assigned atom type "C" (rec_index= 1, atom_type= 1).
Atom no. 1180, " HB1" at (7.796, 29.304, 2.996),  was assigned atom type "H" (rec_index= 2, atom_type= 2).
Atom no. 1181, " HB2" at (8.718, 30.608, 2.395),  was assigned atom type "H" (rec_index= 2, atom_type= 2).
Atom no. 1182, " CG " at (9.916, 28.891, 2.932),  was assigned atom type "A" (rec_index= 0, atom_type= 0).
Atom no. 1183, " CD1" at (11.158, 29.462, 2.711),  was assigned atom type "A" (rec_index= 0, atom_type= 0).
Atom no. 1184, " HD1" at (11.240, 30.366, 2.084),  was assigned atom type "H" (rec_index= 2, atom_type= 2).
Atom no. 1185, " CD2" at (9.834, 27.768, 3.736),  was assigned atom type "A" (rec_index= 0, atom_type= 0).
Atom no. 1186, " HD2" at (8.850, 27.310, 3.933),  was assigned atom type "H" (rec_index= 2, atom_type= 2).
Atom no. 1187, " CE1" at (12.296, 28.911, 3.268),  was assigned atom type "A" (rec_index= 0, atom_type= 0).
Atom no. 1188, " HE1" at (13.281, 29.370, 3.079),  was assigned atom type "H" (rec_index= 2, atom_type= 2).
Atom no. 1189, " CE2" at (10.967, 27.213, 4.295),  was assigned atom type "A" (rec_index= 0, atom_type= 0).
Atom no. 1190, " HE2" at (10.887, 26.313, 4.928),  was assigned atom type "H" (rec_index= 2, atom_type= 2).
Atom no. 1191, " CZ " at (12.199, 27.785, 4.061),  was assigned atom type "A" (rec_index= 0, atom_type= 0).
Atom no. 1192, " HZ " at (13.106, 27.344, 4.507),  was assigned atom type "H" (rec_index= 2, atom_type= 2).
Atom no. 1193, " N  " at (9.072, 30.999, -0.339),  was assigned atom type "N" (rec_index= 4, atom_type= 4).
Atom no. 1194, " HN " at (8.402, 31.511, 0.235),  was assigned atom type "HD" (rec_index= 3, atom_type= 3).
Atom no. 1195, " CA " at (9.761, 31.674, -1.427),  was assigned atom type "C" (rec_index= 1, atom_type= 1).
Atom no. 1196, " HA " at (10.762, 31.202, -1.561),  was assigned atom type "H" (rec_index= 2, atom_type= 2).
Atom no. 1197, " C  " at (9.959, 33.140, -1.083),  was assigned atom type "C" (rec_index= 1, atom_type= 1).
Atom no. 1198, " O  " at (9.128, 33.729, -0.382),  was assigned atom type "OA" (rec_index= 6, atom_type= 6).
Atom no. 1199, " CB " at (8.979, 31.543, -2.742),  was assigned atom type "C" (rec_index= 1, atom_type= 1).
Atom no. 1200, " HB1" at (9.498, 32.089, -3.564),  was assigned atom type "H" (rec_index= 2, atom_type= 2).
Atom no. 1201, " HB2" at (9.046, 30.502, -3.137),  was assigned atom type "H" (rec_index= 2, atom_type= 2).
Atom no. 1202, " CG " at (7.544, 31.979, -2.641),  was assigned atom type "A" (rec_index= 0, atom_type= 0).
Atom no. 1203, " CD1" at (6.558, 31.081, -2.265),  was assigned atom type "A" (rec_index= 0, atom_type= 0).
Atom no. 1204, " HD1" at (6.830, 30.038, -2.033),  was assigned atom type "H" (rec_index= 2, atom_type= 2).
Atom no. 1205, " CD2" at (7.178, 33.284, -2.934),  was assigned atom type "A" (rec_index= 0, atom_type= 0).
Atom no. 1206, " HD2" at (7.950, 34.010, -3.240),  was assigned atom type "H" (rec_index= 2, atom_type= 2).
Atom no. 1207, " CE1" at (5.237, 31.478, -2.178),  was assigned atom type "A" (rec_index= 0, atom_type= 0).
Atom no. 1208, " HE1" at (4.462, 30.754, -1.876),  was assigned atom type "H" (rec_index= 2, atom_type= 2).
Atom no. 1209, " CE2" at (5.858, 33.688, -2.848),  was assigned atom type "A" (rec_index= 0, atom_type= 0).
Atom no. 1210, " HE2" at (5.582, 34.730, -3.081),  was assigned atom type "H" (rec_index= 2, atom_type= 2).
Atom no. 1211, " CZ " at (4.887, 32.784, -2.470),  was assigned atom type "A" (rec_index= 0, atom_type= 0).
Atom no. 1212, " HZ " at (3.833, 33.102, -2.401),  was assigned atom type "H" (rec_index= 2, atom_type= 2).
Atom no. 1213, " N  " at (11.043, 33.753, -1.557),  was assigned atom type "N" (rec_index= 4, atom_type= 4).
Atom no. 1214, " CA " at (11.213, 35.199, -1.374),  was assigned atom type "C" (rec_index= 1, atom_type= 1).
Atom no. 1215, " HA " at (11.028, 35.479, -0.311),  was assigned atom type "H" (rec_index= 2, atom_type= 2).
Atom no. 1216, " C  " at (10.275, 35.967, -2.295),  was assigned atom type "C" (rec_index= 1, atom_type= 1).
Atom no. 1217, " O  " at (10.196, 35.691, -3.494),  was assigned atom type "OA" (rec_index= 6, atom_type= 6).
Atom no. 1218, " CB " at (12.683, 35.431, -1.737),  was assigned atom type "C" (rec_index= 1, atom_type= 1).
Atom no. 1219, " HB1" at (13.368, 35.484, -0.859),  was assigned atom type "H" (rec_index= 2, atom_type= 2).
Atom no. 1220, " HB2" at (12.903, 36.453, -2.125),  was assigned atom type "H" (rec_index= 2, atom_type= 2).
Atom no. 1221, " CG " at (13.001, 34.328, -2.698),  was assigned atom type "C" (rec_index= 1, atom_type= 1).
Atom no. 1222, " HG1" at (12.835, 34.607, -3.765),  was assigned atom type "H" (rec_index= 2, atom_type= 2).
Atom no. 1223, " HG2" at (14.092, 34.113, -2.782),  was assigned atom type "H" (rec_index= 2, atom_type= 2).
Atom no. 1224, " CD " at (12.188, 33.140, -2.255),  was assigned atom type "C" (rec_index= 1, atom_type= 1).
Atom no. 1225, " HD1" at (11.909, 32.438, -3.075),  was assigned atom type "H" (rec_index= 2, atom_type= 2).
Atom no. 1226, " HD2" at (12.752, 32.392, -1.651),  was assigned atom type "H" (rec_index= 2, atom_type= 2).
Atom no. 1227, " N  " at (9.558, 36.937, -1.721),  was assigned atom type "N" (rec_index= 4, atom_type= 4).
Atom no. 1228, " HN " at (9.680, 37.130, -0.727),  was assigned atom type "HD" (rec_index= 3, atom_type= 3).
Atom no. 1229, " CA " at (8.604, 37.724, -2.494),  was assigned atom type "C" (rec_index= 1, atom_type= 1).
Atom no. 1230, " HA " at (7.978, 37.020, -3.090),  was assigned atom type "H" (rec_index= 2, atom_type= 2).
Atom no. 1231, " C  " at (9.272, 38.692, -3.457),  was assigned atom type "C" (rec_index= 1, atom_type= 1).
Atom no. 1232, " O  " at (8.582, 39.297, -4.285),  was assigned atom type "OA" (rec_index= 6, atom_type= 6).
Atom no. 1233, " CB " at (7.670, 38.526, -1.566),  was assigned atom type "C" (rec_index= 1, atom_type= 1).
Atom no. 1234, " HB " at (6.907, 39.041, -2.195),  was assigned atom type "H" (rec_index= 2, atom_type= 2).
Atom no. 1235, " CG1" at (8.467, 39.590, -0.809),  was assigned atom type "C" (rec_index= 1, atom_type= 1).
Atom no. 1236, "1HG1" at (9.374, 39.886, -1.386),  was assigned atom type "H" (rec_index= 2, atom_type= 2).
Atom no. 1237, "2HG1" at (8.954, 39.149, 0.092),  was assigned atom type "H" (rec_index= 2, atom_type= 2).
Atom no. 1238, " CG2" at (6.947, 37.597, -0.600),  was assigned atom type "C" (rec_index= 1, atom_type= 1).
Atom no. 1239, "1HG2" at (6.366, 36.822, -1.152),  was assigned atom type "H" (rec_index= 2, atom_type= 2).
Atom no. 1240, "2HG2" at (6.303, 38.164, 0.112),  was assigned atom type "H" (rec_index= 2, atom_type= 2).
Atom no. 1241, "3HG2" at (7.650, 37.139, 0.135),  was assigned atom type "H" (rec_index= 2, atom_type= 2).
Atom no. 1242, " CD1" at (7.655, 40.809, -0.432),  was assigned atom type "C" (rec_index= 1, atom_type= 1).
Atom no. 1243, "1HD1" at (8.236, 41.584, 0.120),  was assigned atom type "H" (rec_index= 2, atom_type= 2).
Atom no. 1244, "2HD1" at (6.748, 40.513, 0.145),  was assigned atom type "H" (rec_index= 2, atom_type= 2).
Atom no. 1245, "3HD1" at (7.168, 41.250, -1.333),  was assigned atom type "H" (rec_index= 2, atom_type= 2).
Atom no. 1246, " N  " at (10.592, 38.857, -3.375),  was assigned atom type "N" (rec_index= 4, atom_type= 4).
Atom no. 1247, " HN " at (11.125, 38.268, -2.735),  was assigned atom type "HD" (rec_index= 3, atom_type= 3).
Atom no. 1248, " CA " at (11.297, 39.853, -4.172),  was assigned atom type "C" (rec_index= 1, atom_type= 1).
Atom no. 1249, " HA " at (10.547, 40.371, -4.815),  was assigned atom type "H" (rec_index= 2, atom_type= 2).
Atom no. 1250, " C  " at (12.361, 39.254, -5.084),  was assigned atom type "C" (rec_index= 1, atom_type= 1).
Atom no. 1251, " O  " at (13.200, 39.999, -5.603),  was assigned atom type "OA" (rec_index= 6, atom_type= 6).
Atom no. 1252, " CB " at (11.940, 40.903, -3.260),  was assigned atom type "C" (rec_index= 1, atom_type= 1).
Atom no. 1253, " HB1" at (12.576, 41.613, -3.838),  was assigned atom type "H" (rec_index= 2, atom_type= 2).
Atom no. 1254, " HB2" at (12.729, 40.454, -2.612),  was assigned atom type "H" (rec_index= 2, atom_type= 2).
Atom no. 1255, " OG " at (10.964, 41.586, -2.493),  was assigned atom type "OA" (rec_index= 6, atom_type= 6).
Atom no. 1256, " HG " at (11.363, 42.237, -1.928),  was assigned atom type "HD" (rec_index= 3, atom_type= 3).
Atom no. 1257, " N  " at (12.354, 37.940, -5.303),  was assigned atom type "N" (rec_index= 4, atom_type= 4).
Atom no. 1258, " HN " at (11.605, 37.367, -4.915),  was assigned atom type "HD" (rec_index= 3, atom_type= 3).
Atom no. 1259, " CA " at (13.406, 37.315, -6.091),  was assigned atom type "C" (rec_index= 1, atom_type= 1).
Atom no. 1260, " HA " at (13.720, 38.027, -6.890),  was assigned atom type "H" (rec_index= 2, atom_type= 2).
Atom no. 1261, " C  " at (12.882, 36.048, -6.752),  was assigned atom type "C" (rec_index= 1, atom_type= 1).
Atom no. 1262, " O  " at (12.160, 35.264, -6.130),  was assigned atom type "OA" (rec_index= 6, atom_type= 6).
Atom no. 1263, " CB " at (14.627, 36.989, -5.221),  was assigned atom type "C" (rec_index= 1, atom_type= 1).
Atom no. 1264, " HB1" at (14.745, 37.736, -4.402),  was assigned atom type "H" (rec_index= 2, atom_type= 2).
Atom no. 1265, " HB2" at (14.448, 36.075, -4.607),  was assigned atom type "H" (rec_index= 2, atom_type= 2).
Atom no. 1266, " CG " at (15.905, 36.860, -6.028),  was assigned atom type "C" (rec_index= 1, atom_type= 1).
Atom no. 1267, " OD1" at (15.828, 36.523, -7.228),  was assigned atom type "OA" (rec_index= 6, atom_type= 6).
Atom no. 1268, " OD2" at (16.992, 37.098, -5.458),  was assigned atom type "OA" (rec_index= 6, atom_type= 6).
Atom no. 1269, " N  " at (13.256, 35.858, -8.020),  was assigned atom type "N" (rec_index= 4, atom_type= 4).
Atom no. 1270, " HN " at (13.755, 36.602, -8.508),  was assigned atom type "HD" (rec_index= 3, atom_type= 3).
Atom no. 1271, " CA " at (12.969, 34.614, -8.724),  was assigned atom type "C" (rec_index= 1, atom_type= 1).
Atom no. 1272, " HA " at (11.916, 34.324, -8.501),  was assigned atom type "H" (rec_index= 2, atom_type= 2).
Atom no. 1273, " C  " at (13.879, 33.474, -8.285),  was assigned atom type "C" (rec_index= 1, atom_type= 1).
Atom no. 1274, " O  " at (13.549, 32.307, -8.526),  was assigned atom type "OA" (rec_index= 6, atom_type= 6).
Atom no. 1275, " CB " at (13.098, 34.818, -10.237),  was assigned atom type "C" (rec_index= 1, atom_type= 1).
Atom no. 1276, " HB1" at (13.359, 33.858, -10.740),  was assigned atom type "H" (rec_index= 2, atom_type= 2).
Atom no. 1277, " HB2" at (14.012, 35.411, -10.475),  was assigned atom type "H" (rec_index= 2, atom_type= 2).
Atom no. 1278, " CG " at (11.893, 35.434, -10.877),  was assigned atom type "A" (rec_index= 0, atom_type= 0).
Atom no. 1279, " CD2" at (11.556, 36.729, -11.088),  was assigned atom type "A" (rec_index= 0, atom_type= 0).
Atom no. 1280, " HD2" at (12.147, 37.614, -10.800),  was assigned atom type "H" (rec_index= 2, atom_type= 2).
Atom no. 1281, " ND1" at (10.866, 34.682, -11.406),  was assigned atom type "N" (rec_index= 4, atom_type= 4).
Atom no. 1282, " HD1" at (10.823, 33.663, -11.409),  was assigned atom type "HD" (rec_index= 3, atom_type= 3).
Atom no. 1283, " CE1" at (9.946, 35.486, -11.908),  was assigned atom type "A" (rec_index= 0, atom_type= 0).
Atom no. 1284, " HE1" at (9.008, 35.169, -12.395),  was assigned atom type "H" (rec_index= 2, atom_type= 2).
Atom no. 1285, " NE2" at (10.340, 36.734, -11.728),  was assigned atom type "N" (rec_index= 4, atom_type= 4).
Atom no. 1286, " HE2" at (9.825, 37.566, -12.017),  was assigned atom type "HD" (rec_index= 3, atom_type= 3).
Atom no. 1287, " N  " at (15.009, 33.781, -7.655),  was assigned atom type "N" (rec_index= 4, atom_type= 4).
Atom no. 1288, " HN " at (15.232, 34.764, -7.501),  was assigned atom type "HD" (rec_index= 3, atom_type= 3).
Atom no. 1289, " CA " at (15.942, 32.768, -7.175),  was assigned atom type "C" (rec_index= 1, atom_type= 1).
Atom no. 1290, " HA " at (15.906, 31.894, -7.866),  was assigned atom type "H" (rec_index= 2, atom_type= 2).
Atom no. 1291, " C  " at (15.491, 32.316, -5.792),  was assigned atom type "C" (rec_index= 1, atom_type= 1).
Atom no. 1292, " O  " at (15.429, 33.119, -4.855),  was assigned atom type "OA" (rec_index= 6, atom_type= 6).
Atom no. 1293, " CB " at (17.379, 33.308, -7.140),  was assigned atom type "C" (rec_index= 1, atom_type= 1).
Atom no. 1294, " HB " at (17.397, 34.223, -6.503),  was assigned atom type "H" (rec_index= 2, atom_type= 2).
Atom no. 1295, " CG1" at (18.318, 32.280, -6.533),  was assigned atom type "C" (rec_index= 1, atom_type= 1).
Atom no. 1296, "1HG1" at (19.361, 32.672, -6.508),  was assigned atom type "H" (rec_index= 2, atom_type= 2).
Atom no. 1297, "2HG1" at (18.256, 31.299, -7.060),  was assigned atom type "H" (rec_index= 2, atom_type= 2).
Atom no. 1298, "3HG1" at (17.975, 31.949, -5.525),  was assigned atom type "H" (rec_index= 2, atom_type= 2).
Atom no. 1299, " CG2" at (17.831, 33.688, -8.541),  was assigned atom type "C" (rec_index= 1, atom_type= 1).
Atom no. 1300, "1HG2" at (18.874, 34.080, -8.516),  was assigned atom type "H" (rec_index= 2, atom_type= 2).
Atom no. 1301, "2HG2" at (17.128, 34.405, -9.025),  was assigned atom type "H" (rec_index= 2, atom_type= 2).
Atom no. 1302, "3HG2" at (17.721, 32.841, -9.258),  was assigned atom type "H" (rec_index= 2, atom_type= 2).
Atom no. 1303, " N  " at (15.180, 31.028, -5.666),  was assigned atom type "N" (rec_index= 4, atom_type= 4).
Atom no. 1304, " HN " at (15.336, 30.406, -6.459),  was assigned atom type "HD" (rec_index= 3, atom_type= 3).
Atom no. 1305, " CA " at (14.623, 30.472, -4.435),  was assigned atom type "C" (rec_index= 1, atom_type= 1).
Atom no. 1306, " HA " at (14.018, 31.261, -3.929),  was assigned atom type "H" (rec_index= 2, atom_type= 2).
Atom no. 1307, " C  " at (15.768, 30.071, -3.514),  was assigned atom type "C" (rec_index= 1, atom_type= 1).
Atom no. 1308, " O  " at (16.428, 29.052, -3.730),  was assigned atom type "OA" (rec_index= 6, atom_type= 6).
Atom no. 1309, " CB " at (13.717, 29.288, -4.746),  was assigned atom type "C" (rec_index= 1, atom_type= 1).
Atom no. 1310, " HB1" at (14.319, 28.432, -5.131),  was assigned atom type "H" (rec_index= 2, atom_type= 2).
Atom no. 1311, " HB2" at (13.328, 28.842, -3.801),  was assigned atom type "H" (rec_index= 2, atom_type= 2).
Atom no. 1312, " CG " at (12.563, 29.595, -5.701),  was assigned atom type "C" (rec_index= 1, atom_type= 1).
Atom no. 1313, " HG " at (12.993, 29.905, -6.682),  was assigned atom type "H" (rec_index= 2, atom_type= 2).
Atom no. 1314, " CD1" at (11.722, 28.359, -5.919),  was assigned atom type "C" (rec_index= 1, atom_type= 1).
Atom no. 1315, "1HD1" at (12.348, 27.522, -6.308),  was assigned atom type "H" (rec_index= 2, atom_type= 2).
Atom no. 1316, "2HD1" at (10.848, 28.564, -6.581),  was assigned atom type "H" (rec_index= 2, atom_type= 2).
Atom no. 1317, "3HD1" at (11.168, 28.067, -4.996),  was assigned atom type "H" (rec_index= 2, atom_type= 2).
Atom no. 1318, " CD2" at (11.710, 30.736, -5.171),  was assigned atom type "C" (rec_index= 1, atom_type= 1).
Atom no. 1319, "1HD2" at (12.331, 31.648, -5.010),  was assigned atom type "H" (rec_index= 2, atom_type= 2).
Atom no. 1320, "2HD2" at (11.156, 30.444, -4.248),  was assigned atom type "H" (rec_index= 2, atom_type= 2).
Atom no. 1321, "3HD2" at (10.836, 30.941, -5.833),  was assigned atom type "H" (rec_index= 2, atom_type= 2).
Atom no. 1322, " N  " at (16.002, 30.880, -2.484),  was assigned atom type "N" (rec_index= 4, atom_type= 4).
Atom no. 1323, " HN " at (15.472, 31.749, -2.412),  was assigned atom type "HD" (rec_index= 3, atom_type= 3).
Atom no. 1324, " CA " at (16.985, 30.572, -1.457),  was assigned atom type "C" (rec_index= 1, atom_type= 1).
Atom no. 1325, " HA " at (17.010, 29.467, -1.309),  was assigned atom type "H" (rec_index= 2, atom_type= 2).
Atom no. 1326, " C  " at (16.537, 31.226, -0.158),  was assigned atom type "C" (rec_index= 1, atom_type= 1).
Atom no. 1327, " O  " at (15.584, 32.008, -0.129),  was assigned atom type "OA" (rec_index= 6, atom_type= 6).
Atom no. 1328, " CB " at (18.390, 31.045, -1.850),  was assigned atom type "C" (rec_index= 1, atom_type= 1).
Atom no. 1329, " HB " at (18.638, 30.656, -2.865),  was assigned atom type "H" (rec_index= 2, atom_type= 2).
Atom no. 1330, " CG2" at (18.456, 32.563, -1.865),  was assigned atom type "C" (rec_index= 1, atom_type= 1).
Atom no. 1331, "1HG2" at (19.477, 32.907, -2.151),  was assigned atom type "H" (rec_index= 2, atom_type= 2).
Atom no. 1332, "2HG2" at (18.127, 33.002, -0.894),  was assigned atom type "H" (rec_index= 2, atom_type= 2).
Atom no. 1333, "3HG2" at (17.671, 33.006, -2.522),  was assigned atom type "H" (rec_index= 2, atom_type= 2).
Atom no. 1334, " OG1" at (19.346, 30.546, -0.906),  was assigned atom type "OA" (rec_index= 6, atom_type= 6).
Atom no. 1335, " HG1" at (20.216, 30.839, -1.149),  was assigned atom type "HD" (rec_index= 3, atom_type= 3).
Atom no. 1336, " N  " at (17.237, 30.897, 0.923),  was assigned atom type "N" (rec_index= 4, atom_type= 4).
Atom no. 1337, " HN " at (18.019, 30.250, 0.822),  was assigned atom type "HD" (rec_index= 3, atom_type= 3).
Atom no. 1338, " CA " at (16.932, 31.423, 2.245),  was assigned atom type "C" (rec_index= 1, atom_type= 1).
Atom no. 1339, " HA " at (16.064, 32.118, 2.159),  was assigned atom type "H" (rec_index= 2, atom_type= 2).
Atom no. 1340, " C  " at (18.124, 32.200, 2.783),  was assigned atom type "C" (rec_index= 1, atom_type= 1).
Atom no. 1341, " O  " at (19.271, 31.757, 2.666),  was assigned atom type "OA" (rec_index= 6, atom_type= 6).
Atom no. 1342, " CB " at (16.564, 30.301, 3.221),  was assigned atom type "C" (rec_index= 1, atom_type= 1).
Atom no. 1343, " HB1" at (17.376, 29.538, 3.254),  was assigned atom type "H" (rec_index= 2, atom_type= 2).
Atom no. 1344, " HB2" at (15.735, 29.684, 2.803),  was assigned atom type "H" (rec_index= 2, atom_type= 2).
Atom no. 1345, " CG " at (16.216, 30.764, 4.637),  was assigned atom type "C" (rec_index= 1, atom_type= 1).
Atom no. 1346, " HG " at (17.064, 31.380, 5.017),  was assigned atom type "H" (rec_index= 2, atom_type= 2).
Atom no. 1347, " CD1" at (14.972, 31.635, 4.619),  was assigned atom type "C" (rec_index= 1, atom_type= 1).
Atom no. 1348, "1HD1" at (14.718, 31.972, 5.651),  was assigned atom type "H" (rec_index= 2, atom_type= 2).
Atom no. 1349, "2HD1" at (14.113, 31.122, 4.127),  was assigned atom type "H" (rec_index= 2, atom_type= 2).
Atom no. 1350, "3HD1" at (15.077, 32.494, 3.915),  was assigned atom type "H" (rec_index= 2, atom_type= 2).
Atom no. 1351, " CD2" at (16.036, 29.582, 5.573),  was assigned atom type "C" (rec_index= 1, atom_type= 1).
Atom no. 1352, "1HD2" at (15.782, 29.919, 6.605),  was assigned atom type "H" (rec_index= 2, atom_type= 2).
Atom no. 1353, "2HD2" at (16.930, 28.915, 5.568),  was assigned atom type "H" (rec_index= 2, atom_type= 2).
Atom no. 1354, "3HD2" at (15.282, 28.860, 5.181),  was assigned atom type "H" (rec_index= 2, atom_type= 2).
Atom no. 1355, " N  " at (17.845, 33.357, 3.373),  was assigned atom type "N" (rec_index= 4, atom_type= 4).
Atom no. 1356, " HN " at (16.876, 33.674, 3.388),  was assigned atom type "HD" (rec_index= 3, atom_type= 3).
Atom no. 1357, " CA " at (18.858, 34.193, 3.999),  was assigned atom type "C" (rec_index= 1, atom_type= 1).
Atom no. 1358, " HA " at (19.837, 33.662, 3.954),  was assigned atom type "H" (rec_index= 2, atom_type= 2).
Atom no. 1359, " C  " at (18.493, 34.418, 5.458),  was assigned atom type "C" (rec_index= 1, atom_type= 1).
Atom no. 1360, " O  " at (17.314, 34.553, 5.800),  was assigned atom type "OA" (rec_index= 6, atom_type= 6).
Atom no. 1361, " CB " at (18.993, 35.534, 3.274),  was assigned atom type "C" (rec_index= 1, atom_type= 1).
Atom no. 1362, " HB1" at (19.739, 36.185, 3.786),  was assigned atom type "H" (rec_index= 2, atom_type= 2).
Atom no. 1363, " HB2" at (18.076, 36.153, 3.417),  was assigned atom type "H" (rec_index= 2, atom_type= 2).
Atom no. 1364, " CG " at (19.323, 35.400, 1.799),  was assigned atom type "C" (rec_index= 1, atom_type= 1).
Atom no. 1365, " HG1" at (20.354, 35.004, 1.643),  was assigned atom type "H" (rec_index= 2, atom_type= 2).
Atom no. 1366, " HG2" at (18.749, 34.571, 1.323),  was assigned atom type "H" (rec_index= 2, atom_type= 2).
Atom no. 1367, " CD " at (19.113, 36.714, 1.071),  was assigned atom type "C" (rec_index= 1, atom_type= 1).
Atom no. 1368, " HD1" at (18.275, 37.300, 1.515),  was assigned atom type "H" (rec_index= 2, atom_type= 2).
Atom no. 1369, " HD2" at (19.944, 37.430, 1.268),  was assigned atom type "H" (rec_index= 2, atom_type= 2).
Atom no. 1370, " CE " at (18.911, 36.487, -0.417),  was assigned atom type "C" (rec_index= 1, atom_type= 1).
Atom no. 1371, " HE1" at (19.827, 36.744, -0.998),  was assigned atom type "H" (rec_index= 2, atom_type= 2).
Atom no. 1372, " HE2" at (18.853, 35.400, -0.660),  was assigned atom type "H" (rec_index= 2, atom_type= 2).
Atom no. 1373, " NZ " at (17.720, 37.224, -0.922),  was assigned atom type "N" (rec_index= 4, atom_type= 4).
Atom no. 1374, " HZ1" at (17.584, 37.072, -1.921),  was assigned atom type "HD" (rec_index= 3, atom_type= 3).
Atom no. 1375, " HZ2" at (17.773, 38.218, -0.699),  was assigned atom type "HD" (rec_index= 3, atom_type= 3).
Atom no. 1376, " HZ3" at (16.882, 36.989, -0.391),  was assigned atom type "HD" (rec_index= 3, atom_type= 3).
Atom no. 1377, " N  " at (19.511, 34.457, 6.315),  was assigned atom type "N" (rec_index= 4, atom_type= 4).
Atom no. 1378, " HN " at (20.461, 34.362, 5.956),  was assigned atom type "HD" (rec_index= 3, atom_type= 3).
Atom no. 1379, " CA " at (19.314, 34.632, 7.753),  was assigned atom type "C" (rec_index= 1, atom_type= 1).
Atom no. 1380, " HA " at (18.335, 34.176, 8.030),  was assigned atom type "H" (rec_index= 2, atom_type= 2).
Atom no. 1381, " C  " at (19.267, 36.120, 8.106),  was assigned atom type "C" (rec_index= 1, atom_type= 1).
Atom no. 1382, " O  " at (20.084, 36.643, 8.864),  was assigned atom type "OA" (rec_index= 6, atom_type= 6).
Atom no. 1383, " CB " at (20.414, 33.908, 8.523),  was assigned atom type "C" (rec_index= 1, atom_type= 1).
Atom no. 1384, " HB1" at (20.603, 32.897, 8.092),  was assigned atom type "H" (rec_index= 2, atom_type= 2).
Atom no. 1385, " HB2" at (21.408, 34.375, 8.332),  was assigned atom type "H" (rec_index= 2, atom_type= 2).
Atom no. 1386, " CG " at (20.133, 33.820, 10.011),  was assigned atom type "C" (rec_index= 1, atom_type= 1).
Atom no. 1387, " OD1" at (19.067, 34.300, 10.452),  was assigned atom type "OA" (rec_index= 6, atom_type= 6).
Atom no. 1388, " OD2" at (20.981, 33.266, 10.741),  was assigned atom type "OA" (rec_index= 6, atom_type= 6).
Atom no. 1389, " N  " at (18.282, 36.805, 7.537),  was assigned atom type "N" (rec_index= 4, atom_type= 4).
Atom no. 1390, " HN " at (17.613, 36.319, 6.939),  was assigned atom type "HD" (rec_index= 3, atom_type= 3).
Atom no. 1391, " CA " at (18.141, 38.240, 7.753),  was assigned atom type "C" (rec_index= 1, atom_type= 1).
Atom no. 1392, " HA " at (18.420, 38.460, 8.810),  was assigned atom type "H" (rec_index= 2, atom_type= 2).
Atom no. 1393, " C  " at (16.671, 38.611, 7.564),  was assigned atom type "C" (rec_index= 1, atom_type= 1).
Atom no. 1394, " O  " at (15.792, 37.743, 7.587),  was assigned atom type "OA" (rec_index= 6, atom_type= 6).
Atom no. 1395, " CB " at (19.109, 39.009, 6.832),  was assigned atom type "C" (rec_index= 1, atom_type= 1).
Atom no. 1396, " HB1" at (19.028, 40.108, 7.000),  was assigned atom type "H" (rec_index= 2, atom_type= 2).
Atom no. 1397, " HB2" at (20.167, 38.853, 7.148),  was assigned atom type "H" (rec_index= 2, atom_type= 2).
Atom no. 1398, " CG " at (18.928, 38.671, 5.357),  was assigned atom type "C" (rec_index= 1, atom_type= 1).
Atom no. 1399, " OD1" at (17.844, 38.189, 4.971),  was assigned atom type "OA" (rec_index= 6, atom_type= 6).
Atom no. 1400, " OD2" at (19.882, 38.894, 4.578),  was assigned atom type "OA" (rec_index= 6, atom_type= 6).
Atom no. 1401, " N  " at (16.402, 39.905, 7.377),  was assigned atom type "N" (rec_index= 4, atom_type= 4).
Atom no. 1402, " HN " at (17.190, 40.548, 7.303),  was assigned atom type "HD" (rec_index= 3, atom_type= 3).
Atom no. 1403, " CA " at (15.067, 40.458, 7.272),  was assigned atom type "C" (rec_index= 1, atom_type= 1).
Atom no. 1404, " HA1" at (14.419, 40.019, 8.065),  was assigned atom type "H" (rec_index= 2, atom_type= 2).
Atom no. 1405, " HA2" at (15.081, 41.528, 7.587),  was assigned atom type "H" (rec_index= 2, atom_type= 2).
Atom no. 1406, " C  " at (14.378, 40.335, 5.931),  was assigned atom type "C" (rec_index= 1, atom_type= 1).
Atom no. 1407, " O  " at (13.337, 40.967, 5.732),  was assigned atom type "OA" (rec_index= 6, atom_type= 6).
Atom no. 1408, " N  " at (14.917, 39.549, 4.999),  was assigned atom type "N" (rec_index= 4, atom_type= 4).
Atom no. 1409, " HN " at (15.813, 39.096, 5.178),  was assigned atom type "HD" (rec_index= 3, atom_type= 3).
Atom no. 1410, " CA " at (14.239, 39.330, 3.727),  was assigned atom type "C" (rec_index= 1, atom_type= 1).
Atom no. 1411, " HA " at (14.073, 40.317, 3.236),  was assigned atom type "H" (rec_index= 2, atom_type= 2).
Atom no. 1412, " C  " at (12.886, 38.666, 3.962),  was assigned atom type "C" (rec_index= 1, atom_type= 1).
Atom no. 1413, " O  " at (12.757, 37.756, 4.784),  was assigned atom type "OA" (rec_index= 6, atom_type= 6).
Atom no. 1414, " CB " at (15.103, 38.463, 2.807),  was assigned atom type "C" (rec_index= 1, atom_type= 1).
Atom no. 1415, " HB " at (15.205, 37.446, 3.252),  was assigned atom type "H" (rec_index= 2, atom_type= 2).
Atom no. 1416, " CG2" at (14.469, 38.343, 1.425),  was assigned atom type "C" (rec_index= 1, atom_type= 1).
Atom no. 1417, "1HG2" at (15.098, 37.712, 0.755),  was assigned atom type "H" (rec_index= 2, atom_type= 2).
Atom no. 1418, "2HG2" at (14.264, 39.343, 0.977),  was assigned atom type "H" (rec_index= 2, atom_type= 2).
Atom no. 1419, "3HG2" at (13.421, 37.967, 1.483),  was assigned atom type "H" (rec_index= 2, atom_type= 2).
Atom no. 1420, " OG1" at (16.403, 39.052, 2.675),  was assigned atom type "OA" (rec_index= 6, atom_type= 6).
Atom no. 1421, " HG1" at (16.939, 38.514, 2.104),  was assigned atom type "HD" (rec_index= 3, atom_type= 3).
Atom no. 1422, " N  " at (11.870, 39.131, 3.238),  was assigned atom type "N" (rec_index= 4, atom_type= 4).
Atom no. 1423, " HN " at (12.055, 39.821, 2.510),  was assigned atom type "HD" (rec_index= 3, atom_type= 3).
Atom no. 1424, " CA " at (10.501, 38.682, 3.455),  was assigned atom type "C" (rec_index= 1, atom_type= 1).
Atom no. 1425, " HA " at (10.399, 38.378, 4.523),  was assigned atom type "H" (rec_index= 2, atom_type= 2).
Atom no. 1426, " C  " at (10.173, 37.477, 2.584),  was assigned atom type "C" (rec_index= 1, atom_type= 1).
Atom no. 1427, " O  " at (10.515, 37.436, 1.399),  was assigned atom type "OA" (rec_index= 6, atom_type= 6).
Atom no. 1428, " CB " at (9.514, 39.818, 3.184),  was assigned atom type "C" (rec_index= 1, atom_type= 1).
Atom no. 1429, " HB1" at (8.475, 39.424, 3.089),  was assigned atom type "H" (rec_index= 2, atom_type= 2).
Atom no. 1430, " HB2" at (9.653, 40.225, 2.155),  was assigned atom type "H" (rec_index= 2, atom_type= 2).
Atom no. 1431, " CG " at (9.574, 40.918, 4.203),  was assigned atom type "A" (rec_index= 0, atom_type= 0).
Atom no. 1432, " CD1" at (9.249, 40.666, 5.526),  was assigned atom type "A" (rec_index= 0, atom_type= 0).
Atom no. 1433, " HD1" at (8.941, 39.650, 5.826),  was assigned atom type "H" (rec_index= 2, atom_type= 2).
Atom no. 1434, " CD2" at (9.956, 42.200, 3.844),  was assigned atom type "A" (rec_index= 0, atom_type= 0).
Atom no. 1435, " HD2" at (10.217, 42.418, 2.795),  was assigned atom type "H" (rec_index= 2, atom_type= 2).
Atom no. 1436, " CE1" at (9.305, 41.668, 6.475),  was assigned atom type "A" (rec_index= 0, atom_type= 0).
Atom no. 1437, " HE1" at (9.046, 41.450, 7.525),  was assigned atom type "H" (rec_index= 2, atom_type= 2).
Atom no. 1438, " CE2" at (10.013, 43.210, 4.788),  was assigned atom type "A" (rec_index= 0, atom_type= 0).
Atom no. 1439, " HE2" at (10.319, 44.227, 4.490),  was assigned atom type "H" (rec_index= 2, atom_type= 2).
Atom no. 1440, " CZ " at (9.686, 42.943, 6.106),  was assigned atom type "A" (rec_index= 0, atom_type= 0).
Atom no. 1441, " HZ " at (9.730, 43.747, 6.860),  was assigned atom type "H" (rec_index= 2, atom_type= 2).
Atom no. 1442, " N  " at (9.502, 36.497, 3.187),  was assigned atom type "N" (rec_index= 4, atom_type= 4).
Atom no. 1443, " HN " at (9.213, 36.633, 4.156),  was assigned atom type "HD" (rec_index= 3, atom_type= 3).
Atom no. 1444, " CA " at (9.162, 35.245, 2.534),  was assigned atom type "C" (rec_index= 1, atom_type= 1).
Atom no. 1445, " HA " at (9.393, 35.338, 1.447),  was assigned atom type "H" (rec_index= 2, atom_type= 2).
Atom no. 1446, " C  " at (7.672, 34.979, 2.690),  was assigned atom type "C" (rec_index= 1, atom_type= 1).
Atom no. 1447, " O  " at (6.976, 35.632, 3.470),  was assigned atom type "OA" (rec_index= 6, atom_type= 6).
Atom no. 1448, " CB " at (9.976, 34.076, 3.107),  was assigned atom type "C" (rec_index= 1, atom_type= 1).
Atom no. 1449, " HB1" at (9.810, 33.980, 4.205),  was assigned atom type "H" (rec_index= 2, atom_type= 2).
Atom no. 1450, " HB2" at (9.556, 33.100, 2.770),  was assigned atom type "H" (rec_index= 2, atom_type= 2).
Atom no. 1451, " CG " at (11.451, 34.160, 2.795),  was assigned atom type "A" (rec_index= 0, atom_type= 0).
Atom no. 1452, " CD1" at (12.302, 34.930, 3.575),  was assigned atom type "A" (rec_index= 0, atom_type= 0).
Atom no. 1453, " HD1" at (11.894, 35.484, 4.437),  was assigned atom type "H" (rec_index= 2, atom_type= 2).
Atom no. 1454, " CD2" at (11.992, 33.471, 1.718),  was assigned atom type "A" (rec_index= 0, atom_type= 0).
Atom no. 1455, " HD2" at (11.335, 32.852, 1.085),  was assigned atom type "H" (rec_index= 2, atom_type= 2).
Atom no. 1456, " CE1" at (13.651, 35.014, 3.290),  was assigned atom type "A" (rec_index= 0, atom_type= 0).
Atom no. 1457, " HE1" at (14.313, 35.633, 3.918),  was assigned atom type "H" (rec_index= 2, atom_type= 2).
Atom no. 1458, " CE2" at (13.339, 33.548, 1.427),  was assigned atom type "A" (rec_index= 0, atom_type= 0).
Atom no. 1459, " HE2" at (13.753, 32.995, 0.567),  was assigned atom type "H" (rec_index= 2, atom_type= 2).
Atom no. 1460, " CZ " at (14.165, 34.320, 2.216),  was assigned atom type "A" (rec_index= 0, atom_type= 0).
Atom no. 1461, " OH " at (15.508, 34.400, 1.931),  was assigned atom type "OA" (rec_index= 6, atom_type= 6).
Atom no. 1462, " HH " at (16.077, 34.932, 2.475),  was assigned atom type "HD" (rec_index= 3, atom_type= 3).
Atom no. 1463, " N  " at (7.190, 33.995, 1.938),  was assigned atom type "N" (rec_index= 4, atom_type= 4).
Atom no. 1464, " HN " at (7.837, 33.436, 1.381),  was assigned atom type "HD" (rec_index= 3, atom_type= 3).
Atom no. 1465, " CA " at (5.770, 33.690, 1.884),  was assigned atom type "C" (rec_index= 1, atom_type= 1).
Atom no. 1466, " HA " at (5.304, 33.962, 2.860),  was assigned atom type "H" (rec_index= 2, atom_type= 2).
Atom no. 1467, " C  " at (5.621, 32.192, 1.665),  was assigned atom type "C" (rec_index= 1, atom_type= 1).
Atom no. 1468, " O  " at (6.359, 31.600, 0.873),  was assigned atom type "OA" (rec_index= 6, atom_type= 6).
Atom no. 1469, " CB " at (5.088, 34.491, 0.765),  was assigned atom type "C" (rec_index= 1, atom_type= 1).
Atom no. 1470, " HB1" at (5.352, 34.059, -0.228),  was assigned atom type "H" (rec_index= 2, atom_type= 2).
Atom no. 1471, " HB2" at (5.560, 35.497, 0.675),  was assigned atom type "H" (rec_index= 2, atom_type= 2).
Atom no. 1472, " CG " at (3.580, 34.634, 0.884),  was assigned atom type "C" (rec_index= 1, atom_type= 1).
Atom no. 1473, " HG1" at (3.065, 33.645, 0.860),  was assigned atom type "H" (rec_index= 2, atom_type= 2).
Atom no. 1474, " HG2" at (3.272, 34.955, 1.906),  was assigned atom type "H" (rec_index= 2, atom_type= 2).
Atom no. 1475, " CD " at (3.051, 35.577, -0.192),  was assigned atom type "C" (rec_index= 1, atom_type= 1).
Atom no. 1476, " HD1" at (3.652, 35.495, -1.128),  was assigned atom type "H" (rec_index= 2, atom_type= 2).
Atom no. 1477, " HD2" at (2.065, 35.229, -0.580),  was assigned atom type "H" (rec_index= 2, atom_type= 2).
Atom no. 1478, " NE " at (2.976, 36.964, 0.264),  was assigned atom type "N" (rec_index= 4, atom_type= 4).
Atom no. 1479, " HE " at (2.895, 37.132, 1.267),  was assigned atom type "HD" (rec_index= 3, atom_type= 3).
Atom no. 1480, " CZ " at (3.006, 38.021, -0.543),  was assigned atom type "C" (rec_index= 1, atom_type= 1).
Atom no. 1481, " NH1" at (3.131, 37.857, -1.854),  was assigned atom type "N" (rec_index= 4, atom_type= 4).
Atom no. 1482, "1HH1" at (3.194, 36.916, -2.243),  was assigned atom type "HD" (rec_index= 3, atom_type= 3).
Atom no. 1483, "2HH1" at (3.154, 38.668, -2.473),  was assigned atom type "HD" (rec_index= 3, atom_type= 3).
Atom no. 1484, " NH2" at (2.924, 39.244, -0.038),  was assigned atom type "N" (rec_index= 4, atom_type= 4).
Atom no. 1485, "1HH2" at (2.828, 39.370, 0.970),  was assigned atom type "HD" (rec_index= 3, atom_type= 3).
Atom no. 1486, "2HH2" at (2.947, 40.055, -0.657),  was assigned atom type "HD" (rec_index= 3, atom_type= 3).
Atom no. 1487, " N  " at (4.687, 31.581, 2.388),  was assigned atom type "N" (rec_index= 4, atom_type= 4).
Atom no. 1488, " HN " at (4.126, 32.119, 3.049),  was assigned atom type "HD" (rec_index= 3, atom_type= 3).
Atom no. 1489, " CA " at (4.459, 30.150, 2.243),  was assigned atom type "C" (rec_index= 1, atom_type= 1).
Atom no. 1490, " HA " at (5.444, 29.629, 2.281),  was assigned atom type "H" (rec_index= 2, atom_type= 2).
Atom no. 1491, " C  " at (3.799, 29.840, 0.905),  was assigned atom type "C" (rec_index= 1, atom_type= 1).
Atom no. 1492, " O  " at (3.008, 30.626, 0.377),  was assigned atom type "OA" (rec_index= 6, atom_type= 6).
Atom no. 1493, " CB " at (3.585, 29.619, 3.382),  was assigned atom type "C" (rec_index= 1, atom_type= 1).
Atom no. 1494, " HB1" at (2.702, 30.282, 3.539),  was assigned atom type "H" (rec_index= 2, atom_type= 2).
Atom no. 1495, " HB2" at (3.065, 28.683, 3.072),  was assigned atom type "H" (rec_index= 2, atom_type= 2).
Atom no. 1496, " CG " at (4.323, 29.409, 4.673),  was assigned atom type "A" (rec_index= 0, atom_type= 0).
Atom no. 1497, " CD1" at (5.438, 28.587, 4.725),  was assigned atom type "A" (rec_index= 0, atom_type= 0).
Atom no. 1498, " HD1" at (5.789, 28.087, 3.806),  was assigned atom type "H" (rec_index= 2, atom_type= 2).
Atom no. 1499, " CD2" at (3.886, 30.011, 5.842),  was assigned atom type "A" (rec_index= 0, atom_type= 0).
Atom no. 1500, " HD2" at (2.991, 30.655, 5.821),  was assigned atom type "H" (rec_index= 2, atom_type= 2).
Atom no. 1501, " CE1" at (6.116, 28.385, 5.914),  was assigned atom type "A" (rec_index= 0, atom_type= 0).
Atom no. 1502, " HE1" at (7.007, 27.735, 5.939),  was assigned atom type "H" (rec_index= 2, atom_type= 2).
Atom no. 1503, " CE2" at (4.558, 29.814, 7.035),  was assigned atom type "A" (rec_index= 0, atom_type= 0).
Atom no. 1504, " HE2" at (4.203, 30.306, 7.956),  was assigned atom type "H" (rec_index= 2, atom_type= 2).
Atom no. 1505, " CZ " at (5.675, 29.000, 7.071),  was assigned atom type "A" (rec_index= 0, atom_type= 0).
Atom no. 1506, " HZ " at (6.213, 28.842, 8.021),  was assigned atom type "H" (rec_index= 2, atom_type= 2).
Atom no. 1507, " N  " at (4.130, 28.673, 0.359),  was assigned atom type "N" (rec_index= 4, atom_type= 4).
Atom no. 1508, " HN " at (4.846, 28.104, 0.810),  was assigned atom type "HD" (rec_index= 3, atom_type= 3).
Atom no. 1509, " CA " at (3.505, 28.181, -0.860),  was assigned atom type "C" (rec_index= 1, atom_type= 1).
Atom no. 1510, " HA " at (3.226, 29.053, -1.496),  was assigned atom type "H" (rec_index= 2, atom_type= 2).
Atom no. 1511, " C  " at (2.242, 27.403, -0.516),  was assigned atom type "C" (rec_index= 1, atom_type= 1).
Atom no. 1512, " O  " at (2.218, 26.631, 0.448),  was assigned atom type "OA" (rec_index= 6, atom_type= 6).
Atom no. 1513, " CB " at (4.475, 27.292, -1.642),  was assigned atom type "C" (rec_index= 1, atom_type= 1).
Atom no. 1514, " HB1" at (5.410, 27.853, -1.876),  was assigned atom type "H" (rec_index= 2, atom_type= 2).
Atom no. 1515, " HB2" at (4.888, 26.496, -0.980),  was assigned atom type "H" (rec_index= 2, atom_type= 2).
Atom no. 1516, " CG " at (3.897, 26.676, -2.912),  was assigned atom type "C" (rec_index= 1, atom_type= 1).
Atom no. 1517, " HG1" at (4.561, 25.870, -3.303),  was assigned atom type "H" (rec_index= 2, atom_type= 2).
Atom no. 1518, " HG2" at (2.990, 26.069, -2.684),  was assigned atom type "H" (rec_index= 2, atom_type= 2).
Atom no. 1519, " CD " at (3.604, 27.707, -3.986),  was assigned atom type "C" (rec_index= 1, atom_type= 1).
Atom no. 1520, " NE2" at (4.534, 27.870, -4.922),  was assigned atom type "N" (rec_index= 4, atom_type= 4).
Atom no. 1521, "1HE2" at (4.337, 28.563, -5.644),  was assigned atom type "HD" (rec_index= 3, atom_type= 3).
Atom no. 1522, "2HE2" at (5.406, 27.340, -4.929),  was assigned atom type "HD" (rec_index= 3, atom_type= 3).
Atom no. 1523, " OE1" at (2.553, 28.346, -3.978),  was assigned atom type "OA" (rec_index= 6, atom_type= 6).
Atom no. 1524, " N  " at (1.191, 27.616, -1.305),  was assigned atom type "N" (rec_index= 4, atom_type= 4).
Atom no. 1525, " HN " at (1.262, 28.282, -2.074),  was assigned atom type "HD" (rec_index= 3, atom_type= 3).
Atom no. 1526, " CA " at (-0.058, 26.905, -1.077),  was assigned atom type "C" (rec_index= 1, atom_type= 1).
Atom no. 1527, " HA " at (-0.293, 26.943, 0.012),  was assigned atom type "H" (rec_index= 2, atom_type= 2).
Atom no. 1528, " C  " at (0.093, 25.441, -1.491),  was assigned atom type "C" (rec_index= 1, atom_type= 1).
Atom no. 1529, " O  " at (0.788, 25.140, -2.467),  was assigned atom type "OA" (rec_index= 6, atom_type= 6).
Atom no. 1530, " CB " at (-1.206, 27.568, -1.846),  was assigned atom type "C" (rec_index= 1, atom_type= 1).
Atom no. 1531, " HB " at (-1.370, 28.590, -1.432),  was assigned atom type "H" (rec_index= 2, atom_type= 2).
Atom no. 1532, " CG2" at (-0.878, 27.688, -3.330),  was assigned atom type "C" (rec_index= 1, atom_type= 1).
Atom no. 1533, "1HG2" at (0.058, 28.281, -3.459),  was assigned atom type "H" (rec_index= 2, atom_type= 2).
Atom no. 1534, "2HG2" at (-1.728, 28.110, -3.916),  was assigned atom type "H" (rec_index= 2, atom_type= 2).
Atom no. 1535, "3HG2" at (-0.818, 26.693, -3.829),  was assigned atom type "H" (rec_index= 2, atom_type= 2).
Atom no. 1536, " OG1" at (-2.409, 26.806, -1.680),  was assigned atom type "OA" (rec_index= 6, atom_type= 6).
Atom no. 1537, " HG1" at (-2.613, 26.731, -0.755),  was assigned atom type "HD" (rec_index= 3, atom_type= 3).
Atom no. 1538, " N  " at (-0.530, 24.511, -0.761),  was assigned atom type "N" (rec_index= 4, atom_type= 4).
Atom no. 1539, " CA " at (-0.320, 23.080, -1.047),  was assigned atom type "C" (rec_index= 1, atom_type= 1).
Atom no. 1540, " HA " at (0.749, 22.821, -0.865),  was assigned atom type "H" (rec_index= 2, atom_type= 2).
Atom no. 1541, " C  " at (-0.705, 22.658, -2.456),  was assigned atom type "C" (rec_index= 1, atom_type= 1).
Atom no. 1542, " O  " at (-0.306, 21.568, -2.887),  was assigned atom type "OA" (rec_index= 6, atom_type= 6).
Atom no. 1543, " CB " at (-1.196, 22.383, 0.004),  was assigned atom type "C" (rec_index= 1, atom_type= 1).
Atom no. 1544, " HB1" at (-2.180, 22.031, -0.384),  was assigned atom type "H" (rec_index= 2, atom_type= 2).
Atom no. 1545, " HB2" at (-0.821, 21.381, 0.317),  was assigned atom type "H" (rec_index= 2, atom_type= 2).
Atom no. 1546, " CG " at (-1.298, 23.369, 1.116),  was assigned atom type "C" (rec_index= 1, atom_type= 1).
Atom no. 1547, " HG1" at (-0.496, 23.263, 1.883),  was assigned atom type "H" (rec_index= 2, atom_type= 2).
Atom no. 1548, " HG2" at (-2.160, 23.185, 1.799),  was assigned atom type "H" (rec_index= 2, atom_type= 2).
Atom no. 1549, " CD " at (-1.328, 24.718, 0.459),  was assigned atom type "C" (rec_index= 1, atom_type= 1).
Atom no. 1550, " HD1" at (-2.350, 25.127, 0.282),  was assigned atom type "H" (rec_index= 2, atom_type= 2).
Atom no. 1551, " HD2" at (-0.981, 25.558, 1.105),  was assigned atom type "H" (rec_index= 2, atom_type= 2).
Atom no. 1552, " N  " at (-1.463, 23.477, -3.188),  was assigned atom type "N" (rec_index= 4, atom_type= 4).
Atom no. 1553, " HN " at (-1.796, 24.354, -2.788),  was assigned atom type "HD" (rec_index= 3, atom_type= 3).
Atom no. 1554, " CA " at (-1.817, 23.123, -4.558),  was assigned atom type "C" (rec_index= 1, atom_type= 1).
Atom no. 1555, " HA " at (-2.235, 22.089, -4.552),  was assigned atom type "H" (rec_index= 2, atom_type= 2).
Atom no. 1556, " C  " at (-0.601, 23.137, -5.477),  was assigned atom type "C" (rec_index= 1, atom_type= 1).
Atom no. 1557, " O  " at (-0.528, 22.336, -6.416),  was assigned atom type "OA" (rec_index= 6, atom_type= 6).
Atom no. 1558, " CB " at (-2.900, 24.071, -5.077),  was assigned atom type "C" (rec_index= 1, atom_type= 1).
Atom no. 1559, " HB1" at (-2.628, 25.130, -4.856),  was assigned atom type "H" (rec_index= 2, atom_type= 2).
Atom no. 1560, " HB2" at (-3.825, 23.979, -4.461),  was assigned atom type "H" (rec_index= 2, atom_type= 2).
Atom no. 1561, " CG " at (-3.225, 23.905, -6.545),  was assigned atom type "A" (rec_index= 0, atom_type= 0).
Atom no. 1562, " CD1" at (-3.803, 22.735, -7.023),  was assigned atom type "A" (rec_index= 0, atom_type= 0).
Atom no. 1563, " HD1" at (-4.025, 21.914, -6.321),  was assigned atom type "H" (rec_index= 2, atom_type= 2).
Atom no. 1564, " CD2" at (-2.966, 24.925, -7.452),  was assigned atom type "A" (rec_index= 0, atom_type= 0).
Atom no. 1565, " HD2" at (-2.514, 25.866, -7.095),  was assigned atom type "H" (rec_index= 2, atom_type= 2).
Atom no. 1566, " CE1" at (-4.104, 22.583, -8.364),  was assigned atom type "A" (rec_index= 0, atom_type= 0).
Atom no. 1567, " HE1" at (-4.558, 21.646, -8.728),  was assigned atom type "H" (rec_index= 2, atom_type= 2).
Atom no. 1568, " CE2" at (-3.264, 24.782, -8.794),  was assigned atom type "A" (rec_index= 0, atom_type= 0).
Atom no. 1569, " HE2" at (-3.048, 25.601, -9.501),  was assigned atom type "H" (rec_index= 2, atom_type= 2).
Atom no. 1570, " CZ " at (-3.833, 23.609, -9.244),  was assigned atom type "A" (rec_index= 0, atom_type= 0).
Atom no. 1571, " OH " at (-4.131, 23.462, -10.580),  was assigned atom type "OA" (rec_index= 6, atom_type= 6).
Atom no. 1572, " HH " at (-3.944, 24.169, -11.186),  was assigned atom type "HD" (rec_index= 3, atom_type= 3).
Atom no. 1573, " N  " at (0.361, 24.023, -5.221),  was assigned atom type "N" (rec_index= 4, atom_type= 4).
Atom no. 1574, " HN " at (0.242, 24.656, -4.430),  was assigned atom type "HD" (rec_index= 3, atom_type= 3).
Atom no. 1575, " CA " at (1.575, 24.128, -6.019),  was assigned atom type "C" (rec_index= 1, atom_type= 1).
Atom no. 1576, " HA " at (1.358, 23.713, -7.031),  was assigned atom type "H" (rec_index= 2, atom_type= 2).
Atom no. 1577, " C  " at (2.743, 23.342, -5.429),  was assigned atom type "C" (rec_index= 1, atom_type= 1).
Atom no. 1578, " O  " at (3.896, 23.588, -5.803),  was assigned atom type "OA" (rec_index= 6, atom_type= 6).
Atom no. 1579, " CB " at (1.970, 25.597, -6.187),  was assigned atom type "C" (rec_index= 1, atom_type= 1).
Atom no. 1580, " HB1" at (3.043, 25.684, -6.478),  was assigned atom type "H" (rec_index= 2, atom_type= 2).
Atom no. 1581, " HB2" at (2.002, 26.110, -5.198),  was assigned atom type "H" (rec_index= 2, atom_type= 2).
Atom no. 1582, " CG " at (1.099, 26.354, -7.147),  was assigned atom type "A" (rec_index= 0, atom_type= 0).
Atom no. 1583, " CD1" at (0.672, 25.769, -8.326),  was assigned atom type "A" (rec_index= 0, atom_type= 0).
Atom no. 1584, " HD1" at (0.973, 24.734, -8.562),  was assigned atom type "H" (rec_index= 2, atom_type= 2).
Atom no. 1585, " CD2" at (0.706, 27.652, -6.867),  was assigned atom type "A" (rec_index= 0, atom_type= 0).
Atom no. 1586, " HD2" at (1.036, 28.132, -5.930),  was assigned atom type "H" (rec_index= 2, atom_type= 2).
Atom no. 1587, " CE1" at (-0.128, 26.466, -9.212),  was assigned atom type "A" (rec_index= 0, atom_type= 0).
Atom no. 1588, " HE1" at (-0.459, 25.989, -10.150),  was assigned atom type "H" (rec_index= 2, atom_type= 2).
Atom no. 1589, " CE2" at (-0.095, 28.353, -7.748),  was assigned atom type "A" (rec_index= 0, atom_type= 0).
Atom no. 1590, " HE2" at (-0.401, 29.386, -7.513),  was assigned atom type "H" (rec_index= 2, atom_type= 2).
Atom no. 1591, " CZ " at (-0.512, 27.759, -8.922),  was assigned atom type "A" (rec_index= 0, atom_type= 0).
Atom no. 1592, " HZ " at (-1.151, 28.317, -9.627),  was assigned atom type "H" (rec_index= 2, atom_type= 2).
Atom no. 1593, " N  " at (2.473, 22.410, -4.519),  was assigned atom type "N" (rec_index= 4, atom_type= 4).
Atom no. 1594, " HN " at (1.505, 22.239, -4.245),  was assigned atom type "HD" (rec_index= 3, atom_type= 3).
Atom no. 1595, " CA " at (3.539, 21.632, -3.910),  was assigned atom type "C" (rec_index= 1, atom_type= 1).
Atom no. 1596, " HA " at (4.342, 22.330, -3.576),  was assigned atom type "H" (rec_index= 2, atom_type= 2).
Atom no. 1597, " C  " at (4.136, 20.650, -4.916),  was assigned atom type "C" (rec_index= 1, atom_type= 1).
Atom no. 1598, " O  " at (3.428, 20.122, -5.778),  was assigned atom type "OA" (rec_index= 6, atom_type= 6).
Atom no. 1599, " CB " at (3.020, 20.872, -2.694),  was assigned atom type "C" (rec_index= 1, atom_type= 1).
Atom no. 1600, " HB1" at (3.580, 19.918, -2.557),  was assigned atom type "H" (rec_index= 2, atom_type= 2).
Atom no. 1601, " HB2" at (2.001, 20.463, -2.890),  was assigned atom type "H" (rec_index= 2, atom_type= 2).
Atom no. 1602, " CG " at (3.033, 21.678, -1.436),  was assigned atom type "A" (rec_index= 0, atom_type= 0).
Atom no. 1603, " CD1" at (3.516, 22.944, -1.281),  was assigned atom type "A" (rec_index= 0, atom_type= 0).
Atom no. 1604, " HD1" at (3.968, 23.551, -2.084),  was assigned atom type "H" (rec_index= 2, atom_type= 2).
Atom no. 1605, " CD2" at (2.546, 21.273, -0.151),  was assigned atom type "A" (rec_index= 0, atom_type= 0).
Atom no. 1606, " CE2" at (2.765, 22.347, 0.735),  was assigned atom type "A" (rec_index= 0, atom_type= 0).
Atom no. 1607, " CE3" at (1.945, 20.109, 0.336),  was assigned atom type "A" (rec_index= 0, atom_type= 0).
Atom no. 1608, " HE3" at (1.759, 19.251, -0.331),  was assigned atom type "H" (rec_index= 2, atom_type= 2).
Atom no. 1609, " NE1" at (3.358, 23.354, 0.021),  was assigned atom type "N" (rec_index= 4, atom_type= 4).
Atom no. 1610, " HE1" at (3.637, 24.261, 0.395),  was assigned atom type "HD" (rec_index= 3, atom_type= 3).
Atom no. 1611, " CZ2" at (2.405, 22.290, 2.080),  was assigned atom type "A" (rec_index= 0, atom_type= 0).
Atom no. 1612, " HZ2" at (2.585, 23.142, 2.757),  was assigned atom type "H" (rec_index= 2, atom_type= 2).
Atom no. 1613, " CZ3" at (1.588, 20.055, 1.672),  was assigned atom type "A" (rec_index= 0, atom_type= 0).
Atom no. 1614, " HZ3" at (1.113, 19.143, 2.070),  was assigned atom type "H" (rec_index= 2, atom_type= 2).
Atom no. 1615, " CH2" at (1.820, 21.139, 2.528),  was assigned atom type "A" (rec_index= 0, atom_type= 0).
Atom no. 1616, " HH2" at (1.524, 21.062, 3.588),  was assigned atom type "H" (rec_index= 2, atom_type= 2).
Atom no. 1617, " N  " at (5.442, 20.384, -4.821),  was assigned atom type "N" (rec_index= 4, atom_type= 4).
Atom no. 1618, " CA " at (6.073, 19.445, -5.764),  was assigned atom type "C" (rec_index= 1, atom_type= 1).
Atom no. 1619, " HA " at (5.913, 19.804, -6.807),  was assigned atom type "H" (rec_index= 2, atom_type= 2).
Atom no. 1620, " C  " at (5.569, 18.017, -5.638),  was assigned atom type "C" (rec_index= 1, atom_type= 1).
Atom no. 1621, " O  " at (5.700, 17.244, -6.595),  was assigned atom type "OA" (rec_index= 6, atom_type= 6).
Atom no. 1622, " CB " at (7.564, 19.547, -5.412),  was assigned atom type "C" (rec_index= 1, atom_type= 1).
Atom no. 1623, " HB1" at (8.156, 20.174, -6.119),  was assigned atom type "H" (rec_index= 2, atom_type= 2).
Atom no. 1624, " HB2" at (8.135, 18.603, -5.574),  was assigned atom type "H" (rec_index= 2, atom_type= 2).
Atom no. 1625, " CG " at (7.584, 20.037, -3.998),  was assigned atom type "C" (rec_index= 1, atom_type= 1).
Atom no. 1626, " HG1" at (8.552, 20.502, -3.699),  was assigned atom type "H" (rec_index= 2, atom_type= 2).
Atom no. 1627, " HG2" at (7.591, 19.219, -3.241),  was assigned atom type "H" (rec_index= 2, atom_type= 2).
Atom no. 1628, " CD " at (6.412, 20.959, -3.876),  was assigned atom type "C" (rec_index= 1, atom_type= 1).
Atom no. 1629, " HD1" at (6.029, 21.091, -2.837),  was assigned atom type "H" (rec_index= 2, atom_type= 2).
Atom no. 1630, " HD2" at (6.646, 22.036, -4.046),  was assigned atom type "H" (rec_index= 2, atom_type= 2).
Atom no. 1631, " N  " at (4.996, 17.643, -4.494),  was assigned atom type "N" (rec_index= 4, atom_type= 4).
Atom no. 1632, " HN " at (4.939, 18.314, -3.728),  was assigned atom type "HD" (rec_index= 3, atom_type= 3).
Atom no. 1633, " CA " at (4.448, 16.306, -4.304),  was assigned atom type "C" (rec_index= 1, atom_type= 1).
Atom no. 1634, " HA " at (5.152, 15.575, -4.766),  was assigned atom type "H" (rec_index= 2, atom_type= 2).
Atom no. 1635, " C  " at (3.084, 16.123, -4.956),  was assigned atom type "C" (rec_index= 1, atom_type= 1).
Atom no. 1636, " O  " at (2.547, 15.010, -4.924),  was assigned atom type "OA" (rec_index= 6, atom_type= 6).
Atom no. 1637, " CB " at (4.344, 15.986, -2.810),  was assigned atom type "C" (rec_index= 1, atom_type= 1).
Atom no. 1638, " HB1" at (5.342, 16.023, -2.314),  was assigned atom type "H" (rec_index= 2, atom_type= 2).
Atom no. 1639, " HB2" at (4.106, 14.910, -2.638),  was assigned atom type "H" (rec_index= 2, atom_type= 2).
Atom no. 1640, " OG " at (3.410, 16.834, -2.162),  was assigned atom type "OA" (rec_index= 6, atom_type= 6).
Atom no. 1641, " HG " at (3.345, 16.635, -1.235),  was assigned atom type "HD" (rec_index= 3, atom_type= 3).
Atom no. 1642, " N  " at (2.516, 17.172, -5.547),  was assigned atom type "N" (rec_index= 4, atom_type= 4).
Atom no. 1643, " HN " at (3.047, 18.040, -5.621),  was assigned atom type "HD" (rec_index= 3, atom_type= 3).
Atom no. 1644, " CA " at (1.160, 17.130, -6.095),  was assigned atom type "C" (rec_index= 1, atom_type= 1).
Atom no. 1645, " HA " at (0.593, 16.343, -5.545),  was assigned atom type "H" (rec_index= 2, atom_type= 2).
Atom no. 1646, " C  " at (1.138, 16.773, -7.577),  was assigned atom type "C" (rec_index= 1, atom_type= 1).
Atom no. 1647, " O  " at (0.369, 17.357, -8.348),  was assigned atom type "OA" (rec_index= 6, atom_type= 6).
Atom no. 1648, " CB " at (0.471, 18.468, -5.842),  was assigned atom type "C" (rec_index= 1, atom_type= 1).
Atom no. 1649, " HB1" at (0.873, 19.259, -6.518),  was assigned atom type "H" (rec_index= 2, atom_type= 2).
Atom no. 1650, " HB2" at (0.779, 18.897, -4.860),  was assigned atom type "H" (rec_index= 2, atom_type= 2).
Atom no. 1651, " CG " at (-1.040, 18.379, -5.947),  was assigned atom type "C" (rec_index= 1, atom_type= 1).
Atom no. 1652, " ND2" at (-1.619, 19.156, -6.855),  was assigned atom type "N" (rec_index= 4, atom_type= 4).
Atom no. 1653, "1HD2" at (-1.090, 19.780, -7.464),  was assigned atom type "HD" (rec_index= 3, atom_type= 3).
Atom no. 1654, "2HD2" at (-2.635, 19.096, -6.926),  was assigned atom type "HD" (rec_index= 3, atom_type= 3).
Atom no. 1655, " OD1" at (-1.679, 17.626, -5.212),  was assigned atom type "OA" (rec_index= 6, atom_type= 6).
Atom no. 1656, " N  " at (1.969, 15.818, -7.996),  was assigned atom type "N" (rec_index= 4, atom_type= 4).
Atom no. 1657, " HN " at (2.613, 15.412, -7.317),  was assigned atom type "HD" (rec_index= 3, atom_type= 3).
Atom no. 1658, " CA " at (2.013, 15.316, -9.372),  was assigned atom type "C" (rec_index= 1, atom_type= 1).
Atom no. 1659, " HA " at (2.910, 14.661, -9.470),  was assigned atom type "H" (rec_index= 2, atom_type= 2).
Atom no. 1660, " C  " at (2.156, 16.463, -10.376),  was assigned atom type "C" (rec_index= 1, atom_type= 1).
Atom no. 1661, " O  " at (1.234, 16.809, -11.115),  was assigned atom type "OA" (rec_index= 6, atom_type= 6).
Atom no. 1662, " CB " at (0.773, 14.467, -9.676),  was assigned atom type "C" (rec_index= 1, atom_type= 1).
Atom no. 1663, " HB1" at (-0.155, 15.060, -9.501),  was assigned atom type "H" (rec_index= 2, atom_type= 2).
Atom no. 1664, " HB2" at (0.684, 14.291, -10.773),  was assigned atom type "H" (rec_index= 2, atom_type= 2).
Atom no. 1665, " SG " at (0.694, 12.897, -8.779),  was assigned atom type "SA" (rec_index= 7, atom_type= 7).
Atom no. 1666, " N  " at (3.353, 17.045, -10.386),  was assigned atom type "N" (rec_index= 4, atom_type= 4).
Atom no. 1667, " HN " at (4.093, 16.661, -9.798),  was assigned atom type "HD" (rec_index= 3, atom_type= 3).
Atom no. 1668, " CA " at (3.643, 18.214, -11.210),  was assigned atom type "C" (rec_index= 1, atom_type= 1).
Atom no. 1669, " HA " at (2.763, 18.405, -11.868),  was assigned atom type "H" (rec_index= 2, atom_type= 2).
Atom no. 1670, " C  " at (4.851, 17.942, -12.096),  was assigned atom type "C" (rec_index= 1, atom_type= 1).
Atom no. 1671, " O  " at (5.985, 17.864, -11.610),  was assigned atom type "OA" (rec_index= 6, atom_type= 6).
Atom no. 1672, " CB " at (3.873, 19.454, -10.346),  was assigned atom type "C" (rec_index= 1, atom_type= 1).
Atom no. 1673, " HB1" at (4.485, 20.210, -10.891),  was assigned atom type "H" (rec_index= 2, atom_type= 2).
Atom no. 1674, " HB2" at (4.568, 19.228, -9.504),  was assigned atom type "H" (rec_index= 2, atom_type= 2).
Atom no. 1675, " CG " at (2.603, 20.062, -9.840),  was assigned atom type "A" (rec_index= 0, atom_type= 0).
Atom no. 1676, " CD1" at (2.168, 20.096, -8.548),  was assigned atom type "A" (rec_index= 0, atom_type= 0).
Atom no. 1677, " HD1" at (2.712, 19.672, -7.687),  was assigned atom type "H" (rec_index= 2, atom_type= 2).
Atom no. 1678, " CD2" at (1.592, 20.714, -10.621),  was assigned atom type "A" (rec_index= 0, atom_type= 0).
Atom no. 1679, " CE2" at (0.578, 21.123, -9.732),  was assigned atom type "A" (rec_index= 0, atom_type= 0).
Atom no. 1680, " CE3" at (1.447, 20.994, -11.984),  was assigned atom type "A" (rec_index= 0, atom_type= 0).
Atom no. 1681, " HE3" at (2.222, 20.688, -12.707),  was assigned atom type "H" (rec_index= 2, atom_type= 2).
Atom no. 1682, " NE1" at (0.954, 20.735, -8.473),  was assigned atom type "N" (rec_index= 4, atom_type= 4).
Atom no. 1683, " HE1" at (0.420, 20.895, -7.619),  was assigned atom type "HD" (rec_index= 3, atom_type= 3).
Atom no. 1684, " CZ2" at (-0.565, 21.797, -10.162),  was assigned atom type "A" (rec_index= 0, atom_type= 0).
Atom no. 1685, " HZ2" at (-1.348, 22.109, -9.450),  was assigned atom type "H" (rec_index= 2, atom_type= 2).
Atom no. 1686, " CZ3" at (0.312, 21.663, -12.408),  was assigned atom type "A" (rec_index= 0, atom_type= 0).
Atom no. 1687, " HZ3" at (0.186, 21.890, -13.480),  was assigned atom type "H" (rec_index= 2, atom_type= 2).
Atom no. 1688, " CH2" at (-0.679, 22.057, -11.500),  was assigned atom type "A" (rec_index= 0, atom_type= 0).
Atom no. 1689, " HH2" at (-1.571, 22.589, -11.872),  was assigned atom type "H" (rec_index= 2, atom_type= 2).
Atom no. 1690, " N  " at (4.597, 17.792, -13.394),  was assigned atom type "N" (rec_index= 4, atom_type= 4).
Atom no. 1691, " HN " at (3.634, 17.617, -13.680),  was assigned atom type "HD" (rec_index= 3, atom_type= 3).
Atom no. 1692, " CA " at (5.623, 17.864, -14.432),  was assigned atom type "C" (rec_index= 1, atom_type= 1).
Atom no. 1693, " HA " at (6.523, 18.374, -14.016),  was assigned atom type "H" (rec_index= 2, atom_type= 2).
Atom no. 1694, " C  " at (5.031, 18.729, -15.536),  was assigned atom type "C" (rec_index= 1, atom_type= 1).
Atom no. 1695, " O  " at (4.614, 18.222, -16.587),  was assigned atom type "OA" (rec_index= 6, atom_type= 6).
Atom no. 1696, " CB " at (6.026, 16.478, -14.936),  was assigned atom type "C" (rec_index= 1, atom_type= 1).
Atom no. 1697, " HB1" at (6.185, 15.779, -14.082),  was assigned atom type "H" (rec_index= 2, atom_type= 2).
Atom no. 1698, " HB2" at (5.165, 15.973, -15.432),  was assigned atom type "H" (rec_index= 2, atom_type= 2).
Atom no. 1699, " CG " at (7.241, 16.494, -15.852),  was assigned atom type "C" (rec_index= 1, atom_type= 1).
Atom no. 1700, " HG1" at (8.077, 17.073, -15.395),  was assigned atom type "H" (rec_index= 2, atom_type= 2).
Atom no. 1701, " HG2" at (7.053, 17.125, -16.752),  was assigned atom type "H" (rec_index= 2, atom_type= 2).
Atom no. 1702, " CD " at (7.699, 15.105, -16.251),  was assigned atom type "C" (rec_index= 1, atom_type= 1).
Atom no. 1703, " OE1" at (7.159, 14.117, -15.710),  was assigned atom type "OA" (rec_index= 6, atom_type= 6).
Atom no. 1704, " OE2" at (8.603, 15.004, -17.108),  was assigned atom type "OA" (rec_index= 6, atom_type= 6).
Atom no. 1705, " N  " at (4.964, 20.042, -15.323),  was assigned atom type "N" (rec_index= 4, atom_type= 4).
Atom no. 1706, " CA " at (4.233, 20.907, -16.254),  was assigned atom type "C" (rec_index= 1, atom_type= 1).
Atom no. 1707, " HA " at (3.178, 20.558, -16.350),  was assigned atom type "H" (rec_index= 2, atom_type= 2).
Atom no. 1708, " C  " at (4.888, 20.961, -17.625),  was assigned atom type "C" (rec_index= 1, atom_type= 1).
Atom no. 1709, " O  " at (6.109, 20.861, -17.766),  was assigned atom type "OA" (rec_index= 6, atom_type= 6).
Atom no. 1710, " CB " at (4.270, 22.277, -15.567),  was assigned atom type "C" (rec_index= 1, atom_type= 1).
Atom no. 1711, " HB1" at (3.326, 22.546, -15.038),  was assigned atom type "H" (rec_index= 2, atom_type= 2).
Atom no. 1712, " HB2" at (4.267, 23.140, -16.273),  was assigned atom type "H" (rec_index= 2, atom_type= 2).
Atom no. 1713, " CG " at (5.470, 22.219, -14.680),  was assigned atom type "C" (rec_index= 1, atom_type= 1).
Atom no. 1714, " HG1" at (6.403, 22.587, -15.167),  was assigned atom type "H" (rec_index= 2, atom_type= 2).
Atom no. 1715, " HG2" at (5.449, 22.964, -13.851),  was assigned atom type "H" (rec_index= 2, atom_type= 2).
Atom no. 1716, " CD " at (5.559, 20.800, -14.209),  was assigned atom type "C" (rec_index= 1, atom_type= 1).
Atom no. 1717, " HD1" at (5.091, 20.610, -13.215),  was assigned atom type "H" (rec_index= 2, atom_type= 2).
Atom no. 1718, " HD2" at (6.583, 20.470, -13.917),  was assigned atom type "H" (rec_index= 2, atom_type= 2).
Atom no. 1719, " N  " at (4.048, 21.123, -18.641),  was assigned atom type "N" (rec_index= 4, atom_type= 4).
Atom no. 1720, " HN " at (3.053, 21.225, -18.441),  was assigned atom type "HD" (rec_index= 3, atom_type= 3).
Atom no. 1721, " CA " at (4.487, 21.161, -20.026),  was assigned atom type "C" (rec_index= 1, atom_type= 1).
Atom no. 1722, " HA " at (5.405, 20.536, -20.123),  was assigned atom type "H" (rec_index= 2, atom_type= 2).
Atom no. 1723, " C  " at (4.825, 22.585, -20.457),  was assigned atom type "C" (rec_index= 1, atom_type= 1).
Atom no. 1724, " O  " at (4.432, 23.567, -19.822),  was assigned atom type "OA" (rec_index= 6, atom_type= 6).
Atom no. 1725, " CB " at (3.410, 20.585, -20.946),  was assigned atom type "C" (rec_index= 1, atom_type= 1).
Atom no. 1726, " HB1" at (2.404, 20.966, -20.655),  was assigned atom type "H" (rec_index= 2, atom_type= 2).
Atom no. 1727, " HB2" at (3.492, 21.026, -21.967),  was assigned atom type "H" (rec_index= 2, atom_type= 2).
Atom no. 1728, " CG " at (3.402, 19.070, -21.022),  was assigned atom type "C" (rec_index= 1, atom_type= 1).
Atom no. 1729, " HG1" at (4.354, 18.685, -21.455),  was assigned atom type "H" (rec_index= 2, atom_type= 2).
Atom no. 1730, " HG2" at (3.471, 18.616, -20.006),  was assigned atom type "H" (rec_index= 2, atom_type= 2).
Atom no. 1731, " CD " at (2.203, 18.535, -21.778),  was assigned atom type "C" (rec_index= 1, atom_type= 1).
Atom no. 1732, " OE1" at (1.586, 17.561, -21.299),  was assigned atom type "OA" (rec_index= 6, atom_type= 6).
Atom no. 1733, " OE2" at (1.871, 19.094, -22.845),  was assigned atom type "OA" (rec_index= 6, atom_type= 6).
Atom no. 1734, " N  " at (5.569, 22.679, -21.563),  was assigned atom type "N" (rec_index= 4, atom_type= 4).
Atom no. 1735, " HN " at (5.905, 21.831, -22.019),  was assigned atom type "HD" (rec_index= 3, atom_type= 3).
Atom no. 1736, " CA " at (5.905, 23.983, -22.124),  was assigned atom type "C" (rec_index= 1, atom_type= 1).
Atom no. 1737, " HA " at (6.396, 24.590, -21.328),  was assigned atom type "H" (rec_index= 2, atom_type= 2).
Atom no. 1738, " C  " at (4.663, 24.728, -22.594),  was assigned atom type "C" (rec_index= 1, atom_type= 1).
Atom no. 1739, " O  " at (4.641, 25.964, -22.583),  was assigned atom type "OA" (rec_index= 6, atom_type= 6).
Atom no. 1740, " CB " at (6.893, 23.819, -23.280),  was assigned atom type "C" (rec_index= 1, atom_type= 1).
Atom no. 1741, " HB1" at (6.911, 24.730, -23.923),  was assigned atom type "H" (rec_index= 2, atom_type= 2).
Atom no. 1742, " HB2" at (6.518, 23.079, -24.025),  was assigned atom type "H" (rec_index= 2, atom_type= 2).
Atom no. 1743, " CG " at (8.289, 23.457, -22.810),  was assigned atom type "C" (rec_index= 1, atom_type= 1).
Atom no. 1744, " ND2" at (8.947, 22.565, -23.542),  was assigned atom type "N" (rec_index= 4, atom_type= 4).
Atom no. 1745, "1HD2" at (9.886, 22.322, -23.226),  was assigned atom type "HD" (rec_index= 3, atom_type= 3).
Atom no. 1746, "2HD2" at (8.548, 22.136, -24.377),  was assigned atom type "HD" (rec_index= 3, atom_type= 3).
Atom no. 1747, " OD1" at (8.771, 23.975, -21.802),  was assigned atom type "OA" (rec_index= 6, atom_type= 6).
Atom no. 1748, " N  " at (3.623, 23.999, -23.010),  was assigned atom type "N" (rec_index= 4, atom_type= 4).
Atom no. 1749, " HN " at (3.695, 22.982, -23.043),  was assigned atom type "HD" (rec_index= 3, atom_type= 3).
Atom no. 1750, " CA " at (2.385, 24.655, -23.417),  was assigned atom type "C" (rec_index= 1, atom_type= 1).
Atom no. 1751, " HA " at (2.640, 25.440, -24.167),  was assigned atom type "H" (rec_index= 2, atom_type= 2).
Atom no. 1752, " C  " at (1.701, 25.333, -22.236),  was assigned atom type "C" (rec_index= 1, atom_type= 1).
Atom no. 1753, " O  " at (0.988, 26.325, -22.422),  was assigned atom type "OA" (rec_index= 6, atom_type= 6).
Atom no. 1754, " CB " at (1.444, 23.647, -24.085),  was assigned atom type "C" (rec_index= 1, atom_type= 1).
Atom no. 1755, " HB " at (1.973, 23.174, -24.945),  was assigned atom type "H" (rec_index= 2, atom_type= 2).
Atom no. 1756, " CG2" at (1.025, 22.558, -23.105),  was assigned atom type "C" (rec_index= 1, atom_type= 1).
Atom no. 1757, "1HG2" at (1.932, 22.031, -22.726),  was assigned atom type "H" (rec_index= 2, atom_type= 2).
Atom no. 1758, "2HG2" at (0.283, 21.854, -23.549),  was assigned atom type "H" (rec_index= 2, atom_type= 2).
Atom no. 1759, "3HG2" at (0.392, 22.956, -22.278),  was assigned atom type "H" (rec_index= 2, atom_type= 2).
Atom no. 1760, " OG1" at (0.278, 24.324, -24.572),  was assigned atom type "OA" (rec_index= 6, atom_type= 6).
Atom no. 1761, " HG1" at (0.539, 25.003, -25.183),  was assigned atom type "HD" (rec_index= 3, atom_type= 3).
Atom no. 1762, " N  " at (1.911, 24.824, -21.019),  was assigned atom type "N" (rec_index= 4, atom_type= 4).
Atom no. 1763, " HN " at (2.440, 23.958, -20.919),  was assigned atom type "HD" (rec_index= 3, atom_type= 3).
Atom no. 1764, " CA " at (1.392, 25.494, -19.832),  was assigned atom type "C" (rec_index= 1, atom_type= 1).
Atom no. 1765, " HA " at (0.361, 25.856, -20.055),  was assigned atom type "H" (rec_index= 2, atom_type= 2).
Atom no. 1766, " C  " at (2.252, 26.695, -19.460),  was assigned atom type "C" (rec_index= 1, atom_type= 1).
Atom no. 1767, " O  " at (1.732, 27.722, -19.009),  was assigned atom type "OA" (rec_index= 6, atom_type= 6).
Atom no. 1768, " CB " at (1.315, 24.510, -18.664),  was assigned atom type "C" (rec_index= 1, atom_type= 1).
Atom no. 1769, " HB1" at (0.892, 24.999, -17.756),  was assigned atom type "H" (rec_index= 2, atom_type= 2).
Atom no. 1770, " HB2" at (2.333, 24.265, -18.280),  was assigned atom type "H" (rec_index= 2, atom_type= 2).
Atom no. 1771, " CG " at (0.546, 23.250, -19.011),  was assigned atom type "C" (rec_index= 1, atom_type= 1).
Atom no. 1772, " OD1" at (-0.491, 23.353, -19.701),  was assigned atom type "OA" (rec_index= 6, atom_type= 6).
Atom no. 1773, " OD2" at (0.983, 22.156, -18.597),  was assigned atom type "OA" (rec_index= 6, atom_type= 6).
Atom no. 1774, " N  " at (3.569, 26.579, -19.645),  was assigned atom type "N" (rec_index= 4, atom_type= 4).
Atom no. 1775, " HN " at (3.955, 25.695, -19.977),  was assigned atom type "HD" (rec_index= 3, atom_type= 3).
Atom no. 1776, " CA " at (4.462, 27.701, -19.378),  was assigned atom type "C" (rec_index= 1, atom_type= 1).
Atom no. 1777, " HA " at (4.253, 28.079, -18.350),  was assigned atom type "H" (rec_index= 2, atom_type= 2).
Atom no. 1778, " C  " at (4.224, 28.837, -20.365),  was assigned atom type "C" (rec_index= 1, atom_type= 1).
Atom no. 1779, " O  " at (4.300, 30.014, -19.995),  was assigned atom type "OA" (rec_index= 6, atom_type= 6).
Atom no. 1780, " CB " at (5.915, 27.227, -19.431),  was assigned atom type "C" (rec_index= 1, atom_type= 1).
Atom no. 1781, " HB1" at (6.018, 26.237, -18.929),  was assigned atom type "H" (rec_index= 2, atom_type= 2).
Atom no. 1782, " HB2" at (6.192, 26.944, -20.473),  was assigned atom type "H" (rec_index= 2, atom_type= 2).
Atom no. 1783, " CG " at (6.918, 28.207, -18.869),  was assigned atom type "A" (rec_index= 0, atom_type= 0).
Atom no. 1784, " CD1" at (6.646, 28.922, -17.710),  was assigned atom type "A" (rec_index= 0, atom_type= 0).
Atom no. 1785, " HD1" at (5.680, 28.776, -17.197),  was assigned atom type "H" (rec_index= 2, atom_type= 2).
Atom no. 1786, " CD2" at (8.146, 28.402, -19.484),  was assigned atom type "A" (rec_index= 0, atom_type= 0).
Atom no. 1787, " HD2" at (8.389, 27.838, -20.400),  was assigned atom type "H" (rec_index= 2, atom_type= 2).
Atom no. 1788, " CE1" at (7.563, 29.813, -17.188),  was assigned atom type "A" (rec_index= 0, atom_type= 0).
Atom no. 1789, " HE1" at (7.328, 30.377, -16.270),  was assigned atom type "H" (rec_index= 2, atom_type= 2).
Atom no. 1790, " CE2" at (9.069, 29.289, -18.969),  was assigned atom type "A" (rec_index= 0, atom_type= 0).
Atom no. 1791, " HE2" at (10.039, 29.434, -19.473),  was assigned atom type "H" (rec_index= 2, atom_type= 2).
Atom no. 1792, " CZ " at (8.773, 29.993, -17.821),  was assigned atom type "A" (rec_index= 0, atom_type= 0).
Atom no. 1793, " OH " at (9.690, 30.880, -17.304),  was assigned atom type "OA" (rec_index= 6, atom_type= 6).
Atom no. 1794, " HH " at (9.486, 31.365, -16.513),  was assigned atom type "HD" (rec_index= 3, atom_type= 3).
Atom no. 1795, " N  " at (3.920, 28.501, -21.622),  was assigned atom type "N" (rec_index= 4, atom_type= 4).
Atom no. 1796, " HN " at (3.879, 27.516, -21.885),  was assigned atom type "HD" (rec_index= 3, atom_type= 3).
Atom no. 1797, " CA " at (3.646, 29.527, -22.622),  was assigned atom type "C" (rec_index= 1, atom_type= 1).
Atom no. 1798, " HA " at (4.504, 30.239, -22.634),  was assigned atom type "H" (rec_index= 2, atom_type= 2).
Atom no. 1799, " C  " at (2.383, 30.308, -22.282),  was assigned atom type "C" (rec_index= 1, atom_type= 1).
Atom no. 1800, " O  " at (2.333, 31.527, -22.476),  was assigned atom type "OA" (rec_index= 6, atom_type= 6).
Atom no. 1801, " CB " at (3.531, 28.894, -24.009),  was assigned atom type "C" (rec_index= 1, atom_type= 1).
Atom no. 1802, " HB1" at (4.455, 28.322, -24.258),  was assigned atom type "H" (rec_index= 2, atom_type= 2).
Atom no. 1803, " HB2" at (3.290, 29.652, -24.791),  was assigned atom type "H" (rec_index= 2, atom_type= 2).
Atom no. 1804, " HB3" at (2.617, 28.262, -24.101),  was assigned atom type "H" (rec_index= 2, atom_type= 2).
Atom no. 1805, " N  " at (1.355, 29.624, -21.771),  was assigned atom type "N" (rec_index= 4, atom_type= 4).
Atom no. 1806, " HN " at (1.414, 28.609, -21.686),  was assigned atom type "HD" (rec_index= 3, atom_type= 3).
Atom no. 1807, " CA " at (0.146, 30.319, -21.333),  was assigned atom type "C" (rec_index= 1, atom_type= 1).
Atom no. 1808, " HA " at (-0.218, 30.948, -22.179),  was assigned atom type "H" (rec_index= 2, atom_type= 2).
Atom no. 1809, " C  " at (0.459, 31.238, -20.160),  was assigned atom type "C" (rec_index= 1, atom_type= 1).
Atom no. 1810, " O  " at (-0.030, 32.372, -20.091),  was assigned atom type "OA" (rec_index= 6, atom_type= 6).
Atom no. 1811, " CB " at (-0.959, 29.305, -20.980),  was assigned atom type "C" (rec_index= 1, atom_type= 1).
Atom no. 1812, " HB " at (-0.550, 28.586, -20.232),  was assigned atom type "H" (rec_index= 2, atom_type= 2).
Atom no. 1813, " CG1" at (-2.161, 30.010, -20.362),  was assigned atom type "C" (rec_index= 1, atom_type= 1).
Atom no. 1814, "1HG1" at (-1.853, 30.583, -19.456),  was assigned atom type "H" (rec_index= 2, atom_type= 2).
Atom no. 1815, "2HG1" at (-2.991, 29.299, -20.141),  was assigned atom type "H" (rec_index= 2, atom_type= 2).
Atom no. 1816, "3HG1" at (-2.689, 30.656, -21.102),  was assigned atom type "H" (rec_index= 2, atom_type= 2).
Atom no. 1817, " CG2" at (-1.379, 28.524, -22.215),  was assigned atom type "C" (rec_index= 1, atom_type= 1).
Atom no. 1818, "1HG2" at (-0.500, 28.008, -22.667),  was assigned atom type "H" (rec_index= 2, atom_type= 2).
Atom no. 1819, "2HG2" at (-1.907, 29.170, -22.955),  was assigned atom type "H" (rec_index= 2, atom_type= 2).
Atom no. 1820, "3HG2" at (-2.209, 27.813, -21.994),  was assigned atom type "H" (rec_index= 2, atom_type= 2).
Atom no. 1821, " N  " at (1.288, 30.768, -19.224),  was assigned atom type "N" (rec_index= 4, atom_type= 4).
Atom no. 1822, " HN " at (1.672, 29.827, -19.314),  was assigned atom type "HD" (rec_index= 3, atom_type= 3).
Atom no. 1823, " CA " at (1.649, 31.590, -18.073),  was assigned atom type "C" (rec_index= 1, atom_type= 1).
Atom no. 1824, " HA " at (0.710, 31.919, -17.571),  was assigned atom type "H" (rec_index= 2, atom_type= 2).
Atom no. 1825, " C  " at (2.420, 32.831, -18.504),  was assigned atom type "C" (rec_index= 1, atom_type= 1).
Atom no. 1826, " O  " at (2.056, 33.957, -18.145),  was assigned atom type "OA" (rec_index= 6, atom_type= 6).
Atom no. 1827, " CB " at (2.464, 30.769, -17.074),  was assigned atom type "C" (rec_index= 1, atom_type= 1).
Atom no. 1828, " HB1" at (3.246, 30.170, -17.597),  was assigned atom type "H" (rec_index= 2, atom_type= 2).
Atom no. 1829, " HB2" at (1.852, 29.940, -16.649),  was assigned atom type "H" (rec_index= 2, atom_type= 2).
Atom no. 1830, " CG " at (3.074, 31.606, -15.973),  was assigned atom type "A" (rec_index= 0, atom_type= 0).
Atom no. 1831, " CD1" at (2.284, 32.145, -14.966),  was assigned atom type "A" (rec_index= 0, atom_type= 0).
Atom no. 1832, " HD1" at (1.197, 31.955, -14.969),  was assigned atom type "H" (rec_index= 2, atom_type= 2).
Atom no. 1833, " CD2" at (4.439, 31.862, -15.943),  was assigned atom type "A" (rec_index= 0, atom_type= 0).
Atom no. 1834, " HD2" at (5.086, 31.446, -16.733),  was assigned atom type "H" (rec_index= 2, atom_type= 2).
Atom no. 1835, " CE1" at (2.835, 32.915, -13.960),  was assigned atom type "A" (rec_index= 0, atom_type= 0).
Atom no. 1836, " HE1" at (2.193, 33.336, -13.168),  was assigned atom type "H" (rec_index= 2, atom_type= 2).
Atom no. 1837, " CE2" at (4.999, 32.629, -14.940),  was assigned atom type "A" (rec_index= 0, atom_type= 0).
Atom no. 1838, " HE2" at (6.085, 32.821, -14.929),  was assigned atom type "H" (rec_index= 2, atom_type= 2).
Atom no. 1839, " CZ " at (4.192, 33.153, -13.952),  was assigned atom type "A" (rec_index= 0, atom_type= 0).
Atom no. 1840, " OH " at (4.745, 33.919, -12.951),  was assigned atom type "OA" (rec_index= 6, atom_type= 6).
Atom no. 1841, " HH " at (4.189, 34.280, -12.270),  was assigned atom type "HD" (rec_index= 3, atom_type= 3).
Atom no. 1842, " N  " at (3.493, 32.643, -19.279),  was assigned atom type "N" (rec_index= 4, atom_type= 4).
Atom no. 1843, " HN " at (3.764, 31.697, -19.547),  was assigned atom type "HD" (rec_index= 3, atom_type= 3).
Atom no. 1844, " CA " at (4.280, 33.781, -19.745),  was assigned atom type "C" (rec_index= 1, atom_type= 1).
Atom no. 1845, " HA " at (4.651, 34.337, -18.853),  was assigned atom type "H" (rec_index= 2, atom_type= 2).
Atom no. 1846, " C  " at (3.436, 34.734, -20.584),  was assigned atom type "C" (rec_index= 1, atom_type= 1).
Atom no. 1847, " O  " at (3.614, 35.956, -20.514),  was assigned atom type "OA" (rec_index= 6, atom_type= 6).
Atom no. 1848, " CB " at (5.490, 33.295, -20.544),  was assigned atom type "C" (rec_index= 1, atom_type= 1).
Atom no. 1849, " HB1" at (5.147, 32.629, -21.370),  was assigned atom type "H" (rec_index= 2, atom_type= 2).
Atom no. 1850, " HB2" at (5.916, 34.144, -21.127),  was assigned atom type "H" (rec_index= 2, atom_type= 2).
Atom no. 1851, " CG " at (6.606, 32.603, -19.761),  was assigned atom type "C" (rec_index= 1, atom_type= 1).
Atom no. 1852, " HG " at (6.177, 31.704, -19.260),  was assigned atom type "H" (rec_index= 2, atom_type= 2).
Atom no. 1853, " CD1" at (7.710, 32.144, -20.702),  was assigned atom type "C" (rec_index= 1, atom_type= 1).
Atom no. 1854, "1HD1" at (8.524, 31.639, -20.131),  was assigned atom type "H" (rec_index= 2, atom_type= 2).
Atom no. 1855, "2HD1" at (8.099, 32.983, -21.325),  was assigned atom type "H" (rec_index= 2, atom_type= 2).
Atom no. 1856, "3HD1" at (7.315, 31.498, -21.521),  was assigned atom type "H" (rec_index= 2, atom_type= 2).
Atom no. 1857, " CD2" at (7.162, 33.528, -18.690),  was assigned atom type "C" (rec_index= 1, atom_type= 1).
Atom no. 1858, "1HD2" at (7.976, 33.023, -18.119),  was assigned atom type "H" (rec_index= 2, atom_type= 2).
Atom no. 1859, "2HD2" at (6.360, 33.910, -18.017),  was assigned atom type "H" (rec_index= 2, atom_type= 2).
Atom no. 1860, "3HD2" at (7.499, 34.501, -19.118),  was assigned atom type "H" (rec_index= 2, atom_type= 2).
Atom no. 1861, " N  " at (2.513, 34.196, -21.385),  was assigned atom type "N" (rec_index= 4, atom_type= 4).
Atom no. 1862, " HN " at (2.422, 33.182, -21.448),  was assigned atom type "HD" (rec_index= 3, atom_type= 3).
Atom no. 1863, " CA " at (1.634, 35.057, -22.171),  was assigned atom type "C" (rec_index= 1, atom_type= 1).
Atom no. 1864, " HA " at (2.266, 35.790, -22.724),  was assigned atom type "H" (rec_index= 2, atom_type= 2).
Atom no. 1865, " C  " at (0.679, 35.832, -21.272),  was assigned atom type "C" (rec_index= 1, atom_type= 1).
Atom no. 1866, " O  " at (0.414, 37.016, -21.514),  was assigned atom type "OA" (rec_index= 6, atom_type= 6).
Atom no. 1867, " CB " at (0.860, 34.225, -23.194),  was assigned atom type "C" (rec_index= 1, atom_type= 1).
Atom no. 1868, " HB1" at (1.542, 33.504, -23.703),  was assigned atom type "H" (rec_index= 2, atom_type= 2).
Atom no. 1869, " HB2" at (0.178, 33.511, -22.676),  was assigned atom type "H" (rec_index= 2, atom_type= 2).
Atom no. 1870, " SG " at (-0.053, 35.192, -24.414),  was assigned atom type "SA" (rec_index= 7, atom_type= 7).
Atom no. 1871, " N  " at (0.157, 35.184, -20.226),  was assigned atom type "N" (rec_index= 4, atom_type= 4).
Atom no. 1872, " HN " at (0.369, 34.196, -20.087),  was assigned atom type "HD" (rec_index= 3, atom_type= 3).
Atom no. 1873, " CA " at (-0.713, 35.876, -19.280),  was assigned atom type "C" (rec_index= 1, atom_type= 1).
Atom no. 1874, " HA " at (-1.543, 36.352, -19.852),  was assigned atom type "H" (rec_index= 2, atom_type= 2).
Atom no. 1875, " C  " at (0.037, 36.968, -18.530),  was assigned atom type "C" (rec_index= 1, atom_type= 1).
Atom no. 1876, " O  " at (-0.544, 38.008, -18.201),  was assigned atom type "OA" (rec_index= 6, atom_type= 6).
Atom no. 1877, " CB " at (-1.321, 34.876, -18.293),  was assigned atom type "C" (rec_index= 1, atom_type= 1).
Atom no. 1878, " HB1" at (-0.522, 34.263, -17.815),  was assigned atom type "H" (rec_index= 2, atom_type= 2).
Atom no. 1879, " HB2" at (-1.873, 34.075, -18.837),  was assigned atom type "H" (rec_index= 2, atom_type= 2).
Atom no. 1880, " CG " at (-2.211, 35.515, -17.235),  was assigned atom type "C" (rec_index= 1, atom_type= 1).
Atom no. 1881, " HG1" at (-2.947, 36.214, -17.697),  was assigned atom type "H" (rec_index= 2, atom_type= 2).
Atom no. 1882, " HG2" at (-1.639, 36.244, -16.614),  was assigned atom type "H" (rec_index= 2, atom_type= 2).
Atom no. 1883, " CD " at (-2.908, 34.480, -16.364),  was assigned atom type "C" (rec_index= 1, atom_type= 1).
Atom no. 1884, " HD1" at (-3.491, 33.759, -16.982),  was assigned atom type "H" (rec_index= 2, atom_type= 2).
Atom no. 1885, " HD2" at (-3.746, 34.936, -15.787),  was assigned atom type "H" (rec_index= 2, atom_type= 2).
Atom no. 1886, " CE " at (-1.936, 33.757, -15.445),  was assigned atom type "C" (rec_index= 1, atom_type= 1).
Atom no. 1887, " HE1" at (-1.290, 34.475, -14.888),  was assigned atom type "H" (rec_index= 2, atom_type= 2).
Atom no. 1888, " HE2" at (-1.145, 33.226, -16.024),  was assigned atom type "H" (rec_index= 2, atom_type= 2).
Atom no. 1889, " NZ " at (-2.650, 32.831, -14.518),  was assigned atom type "N" (rec_index= 4, atom_type= 4).
Atom no. 1890, " HZ1" at (-1.998, 32.346, -13.902),  was assigned atom type "HD" (rec_index= 3, atom_type= 3).
Atom no. 1891, " HZ2" at (-3.241, 32.174, -15.028),  was assigned atom type "HD" (rec_index= 3, atom_type= 3).
Atom no. 1892, " HZ3" at (-3.374, 33.317, -13.989),  was assigned atom type "HD" (rec_index= 3, atom_type= 3).
Atom no. 1893, " N  " at (1.327, 36.757, -18.266),  was assigned atom type "N" (rec_index= 4, atom_type= 4).
Atom no. 1894, " HN " at (1.778, 35.906, -18.601),  was assigned atom type "HD" (rec_index= 3, atom_type= 3).
Atom no. 1895, " CA " at (2.101, 37.730, -17.503),  was assigned atom type "C" (rec_index= 1, atom_type= 1).
Atom no. 1896, " HA " at (1.547, 37.955, -16.562),  was assigned atom type "H" (rec_index= 2, atom_type= 2).
Atom no. 1897, " C  " at (2.279, 39.032, -18.274),  was assigned atom type "C" (rec_index= 1, atom_type= 1).
Atom no. 1898, " O  " at (2.210, 40.119, -17.688),  was assigned atom type "OA" (rec_index= 6, atom_type= 6).
Atom no. 1899, " CB " at (3.458, 37.134, -17.128),  was assigned atom type "C" (rec_index= 1, atom_type= 1).
Atom no. 1900, " HB1" at (4.164, 37.935, -16.807),  was assigned atom type "H" (rec_index= 2, atom_type= 2).
Atom no. 1901, " HB2" at (3.991, 36.768, -18.036),  was assigned atom type "H" (rec_index= 2, atom_type= 2).
Atom no. 1902, " CG " at (3.375, 36.039, -16.077),  was assigned atom type "C" (rec_index= 1, atom_type= 1).
Atom no. 1903, " HG1" at (2.611, 35.271, -16.342),  was assigned atom type "H" (rec_index= 2, atom_type= 2).
Atom no. 1904, " HG2" at (4.280, 35.388, -16.088),  was assigned atom type "H" (rec_index= 2, atom_type= 2).
Atom no. 1905, " CD " at (3.125, 36.628, -14.700),  was assigned atom type "C" (rec_index= 1, atom_type= 1).
Atom no. 1906, " HD1" at (2.383, 37.459, -14.741),  was assigned atom type "H" (rec_index= 2, atom_type= 2).
Atom no. 1907, " HD2" at (2.558, 35.921, -14.051),  was assigned atom type "H" (rec_index= 2, atom_type= 2).
Atom no. 1908, " NE " at (4.368, 37.054, -14.065),  was assigned atom type "N" (rec_index= 4, atom_type= 4).
Atom no. 1909, " HE " at (5.241, 36.657, -14.414),  was assigned atom type "HD" (rec_index= 3, atom_type= 3).
Atom no. 1910, " CZ " at (4.439, 37.924, -13.063),  was assigned atom type "C" (rec_index= 1, atom_type= 1).
Atom no. 1911, " NH1" at (5.618, 38.245, -12.548),  was assigned atom type "N" (rec_index= 4, atom_type= 4).
Atom no. 1912, "1HH1" at (5.672, 38.913, -11.779),  was assigned atom type "HD" (rec_index= 3, atom_type= 3).
Atom no. 1913, "2HH1" at (6.467, 37.816, -12.916),  was assigned atom type "HD" (rec_index= 3, atom_type= 3).
Atom no. 1914, " NH2" at (3.335, 38.482, -12.584),  was assigned atom type "N" (rec_index= 4, atom_type= 4).
Atom no. 1915, "1HH2" at (3.389, 39.150, -11.815),  was assigned atom type "HD" (rec_index= 3, atom_type= 3).
Atom no. 1916, "2HH2" at (2.428, 38.235, -12.980),  was assigned atom type "HD" (rec_index= 3, atom_type= 3).
Atom no. 1917, " N  " at (2.506, 38.947, -19.587),  was assigned atom type "N" (rec_index= 4, atom_type= 4).
Atom no. 1918, " HN " at (2.557, 38.030, -20.030),  was assigned atom type "HD" (rec_index= 3, atom_type= 3).
Atom no. 1919, " CA " at (2.682, 40.147, -20.396),  was assigned atom type "C" (rec_index= 1, atom_type= 1).
Atom no. 1920, " HA " at (3.441, 40.792, -19.895),  was assigned atom type "H" (rec_index= 2, atom_type= 2).
Atom no. 1921, " C  " at (1.400, 40.956, -20.541),  was assigned atom type "C" (rec_index= 1, atom_type= 1).
Atom no. 1922, " O  " at (1.463, 42.101, -20.999),  was assigned atom type "OA" (rec_index= 6, atom_type= 6).
Atom no. 1923, " CB " at (3.216, 39.780, -21.783),  was assigned atom type "C" (rec_index= 1, atom_type= 1).
Atom no. 1924, " HB " at (3.388, 40.713, -22.368),  was assigned atom type "H" (rec_index= 2, atom_type= 2).
Atom no. 1925, " CG2" at (4.524, 39.017, -21.663),  was assigned atom type "C" (rec_index= 1, atom_type= 1).
Atom no. 1926, "1HG2" at (5.271, 39.651, -21.130),  was assigned atom type "H" (rec_index= 2, atom_type= 2).
Atom no. 1927, "2HG2" at (4.899, 38.661, -22.651),  was assigned atom type "H" (rec_index= 2, atom_type= 2).
Atom no. 1928, "3HG2" at (4.391, 38.022, -21.178),  was assigned atom type "H" (rec_index= 2, atom_type= 2).
Atom no. 1929, " OG1" at (2.256, 38.965, -22.468),  was assigned atom type "OA" (rec_index= 6, atom_type= 6).
Atom no. 1930, " HG1" at (1.438, 39.442, -22.543),  was assigned atom type "HD" (rec_index= 3, atom_type= 3).
Atom no. 1931, " N  " at (0.247, 40.395, -20.168),  was assigned atom type "N" (rec_index= 4, atom_type= 4).
Atom no. 1932, " HN " at (0.244, 39.422, -19.862),  was assigned atom type "HD" (rec_index= 3, atom_type= 3).
Atom no. 1933, " CA " at (-1.007, 41.137, -20.187),  was assigned atom type "C" (rec_index= 1, atom_type= 1).
Atom no. 1934, " HA " at (-0.961, 41.877, -21.020),  was assigned atom type "H" (rec_index= 2, atom_type= 2).
Atom no. 1935, " C  " at (-1.267, 41.894, -18.894),  was assigned atom type "C" (rec_index= 1, atom_type= 1).
Atom no. 1936, " O  " at (-2.014, 42.879, -18.908),  was assigned atom type "OA" (rec_index= 6, atom_type= 6).
Atom no. 1937, " CB " at (-2.184, 40.193, -20.450),  was assigned atom type "C" (rec_index= 1, atom_type= 1).
Atom no. 1938, " HB1" at (-2.400, 39.582, -19.543),  was assigned atom type "H" (rec_index= 2, atom_type= 2).
Atom no. 1939, " HB2" at (-3.134, 40.772, -20.523),  was assigned atom type "H" (rec_index= 2, atom_type= 2).
Atom no. 1940, " CG " at (-2.020, 39.294, -21.663),  was assigned atom type "C" (rec_index= 1, atom_type= 1).
Atom no. 1941, " HG1" at (-1.060, 38.728, -21.625),  was assigned atom type "H" (rec_index= 2, atom_type= 2).
Atom no. 1942, " HG2" at (-1.834, 39.887, -22.589),  was assigned atom type "H" (rec_index= 2, atom_type= 2).
Atom no. 1943, " SD " at (-3.432, 38.187, -21.859),  was assigned atom type "SA" (rec_index= 7, atom_type= 7).
Atom no. 1944, " CE " at (-2.838, 37.105, -23.154),  was assigned atom type "C" (rec_index= 1, atom_type= 1).
Atom no. 1945, " HE1" at (-3.710, 36.421, -23.275),  was assigned atom type "H" (rec_index= 2, atom_type= 2).
Atom no. 1946, " HE2" at (-1.862, 36.606, -22.952),  was assigned atom type "H" (rec_index= 2, atom_type= 2).
Atom no. 1947, " HE3" at (-2.495, 37.614, -24.085),  was assigned atom type "H" (rec_index= 2, atom_type= 2).
Atom no. 1948, " N  " at (-0.673, 41.460, -17.785),  was assigned atom type "N" (rec_index= 4, atom_type= 4).
Atom no. 1949, " HN " at (-0.041, 40.662, -17.841),  was assigned atom type "HD" (rec_index= 3, atom_type= 3).
Atom no. 1950, " CA " at (-0.901, 42.093, -16.496),  was assigned atom type "C" (rec_index= 1, atom_type= 1).
Atom no. 1951, " HA " at (-2.000, 42.136, -16.313),  was assigned atom type "H" (rec_index= 2, atom_type= 2).
Atom no. 1952, " C  " at (-0.353, 43.516, -16.483),  was assigned atom type "C" (rec_index= 1, atom_type= 1).
Atom no. 1953, " O  " at (0.480, 43.901, -17.310),  was assigned atom type "OA" (rec_index= 6, atom_type= 6).
Atom no. 1954, " CB " at (-0.255, 41.277, -15.376),  was assigned atom type "C" (rec_index= 1, atom_type= 1).
Atom no. 1955, " HB1" at (-0.328, 41.820, -14.405),  was assigned atom type "H" (rec_index= 2, atom_type= 2).
Atom no. 1956, " HB2" at (0.853, 41.255, -15.498),  was assigned atom type "H" (rec_index= 2, atom_type= 2).
Atom no. 1957, " CG " at (-0.803, 39.867, -15.239),  was assigned atom type "C" (rec_index= 1, atom_type= 1).
Atom no. 1958, " HG1" at (-0.800, 39.340, -16.221),  was assigned atom type "H" (rec_index= 2, atom_type= 2).
Atom no. 1959, " HG2" at (-1.901, 39.882, -15.045),  was assigned atom type "H" (rec_index= 2, atom_type= 2).
Atom no. 1960, " CD " at (-0.075, 39.056, -14.184),  was assigned atom type "C" (rec_index= 1, atom_type= 1).
Atom no. 1961, " NE2" at (-0.452, 37.789, -14.050),  was assigned atom type "N" (rec_index= 4, atom_type= 4).
Atom no. 1962, "1HE2" at (-1.190, 37.372, -14.617),  was assigned atom type "HD" (rec_index= 3, atom_type= 3).
Atom no. 1963, "2HE2" at (0.038, 37.244, -13.341),  was assigned atom type "HD" (rec_index= 3, atom_type= 3).
Atom no. 1964, " OE1" at (0.816, 39.560, -13.499),  was assigned atom type "OA" (rec_index= 6, atom_type= 6).
Atom no. 1965, " N  " at (-0.838, 44.300, -15.517),  was assigned atom type "N" (rec_index= 4, atom_type= 4).
Atom no. 1966, " HN " at (-1.525, 43.908, -14.873),  was assigned atom type "HD" (rec_index= 3, atom_type= 3).
Atom no. 1967, " CA " at (-0.432, 45.695, -15.337),  was assigned atom type "C" (rec_index= 1, atom_type= 1).
Atom no. 1968, " HA " at (-1.044, 46.125, -14.510),  was assigned atom type "H" (rec_index= 2, atom_type= 2).
Atom no. 1969, " C  " at (-0.711, 46.511, -16.599),  was assigned atom type "C" (rec_index= 1, atom_type= 1).
Atom no. 1970, " O  " at (0.134, 47.275, -17.072),  was assigned atom type "OA" (rec_index= 6, atom_type= 6).
Atom no. 1971, " CB " at (1.041, 45.793, -14.931),  was assigned atom type "C" (rec_index= 1, atom_type= 1).
Atom no. 1972, " HB1" at (1.294, 46.823, -14.587),  was assigned atom type "H" (rec_index= 2, atom_type= 2).
Atom no. 1973, " HB2" at (1.707, 45.733, -15.823),  was assigned atom type "H" (rec_index= 2, atom_type= 2).
Atom no. 1974, " CG " at (1.429, 44.761, -13.891),  was assigned atom type "C" (rec_index= 1, atom_type= 1).
Atom no. 1975, " ND2" at (2.727, 44.509, -13.763),  was assigned atom type "N" (rec_index= 4, atom_type= 4).
Atom no. 1976, "1HD2" at (3.436, 44.976, -14.328),  was assigned atom type "HD" (rec_index= 3, atom_type= 3).
Atom no. 1977, "2HD2" at (2.988, 43.814, -13.063),  was assigned atom type "HD" (rec_index= 3, atom_type= 3).
Atom no. 1978, " OD1" at (0.573, 44.197, -13.209),  was assigned atom type "OA" (rec_index= 6, atom_type= 6).
Atom no. 1979, " N  " at (-1.918, 46.339, -17.143),  was assigned atom type "N" (rec_index= 4, atom_type= 4).
Atom no. 1980, " HN " at (-2.579, 45.715, -16.680),  was assigned atom type "HD" (rec_index= 3, atom_type= 3).
Atom no. 1981, " CA " at (-2.332, 47.009, -18.377),  was assigned atom type "C" (rec_index= 1, atom_type= 1).
Atom no. 1982, " HA " at (-3.320, 46.588, -18.677),  was assigned atom type "H" (rec_index= 2, atom_type= 2).
Atom no. 1983, " C  " at (-1.345, 46.731, -19.508),  was assigned atom type "C" (rec_index= 1, atom_type= 1).
Atom no. 1984, " O  " at (-0.963, 47.625, -20.268),  was assigned atom type "OA" (rec_index= 6, atom_type= 6).
Atom no. 1985, " CB " at (-2.514, 48.511, -18.153),  was assigned atom type "C" (rec_index= 1, atom_type= 1).
Atom no. 1986, " HB1" at (-2.552, 49.055, -19.125),  was assigned atom type "H" (rec_index= 2, atom_type= 2).
Atom no. 1987, " HB2" at (-1.589, 48.963, -17.726),  was assigned atom type "H" (rec_index= 2, atom_type= 2).
Atom no. 1988, " CG " at (-3.724, 48.846, -17.298),  was assigned atom type "C" (rec_index= 1, atom_type= 1).
Atom no. 1989, " HG1" at (-4.671, 48.748, -17.879),  was assigned atom type "H" (rec_index= 2, atom_type= 2).
Atom no. 1990, " HG2" at (-3.908, 48.059, -16.530),  was assigned atom type "H" (rec_index= 2, atom_type= 2).
Atom no. 1991, " CD " at (-3.606, 50.218, -16.664),  was assigned atom type "C" (rec_index= 1, atom_type= 1).
Atom no. 1992, " HD1" at (-2.633, 50.348, -16.135),  was assigned atom type "H" (rec_index= 2, atom_type= 2).
Atom no. 1993, " HD2" at (-3.487, 51.020, -17.429),  was assigned atom type "H" (rec_index= 2, atom_type= 2).
Atom no. 1994, " CE " at (-4.788, 50.482, -15.748),  was assigned atom type "C" (rec_index= 1, atom_type= 1).
Atom no. 1995, " HE1" at (-4.694, 51.467, -15.234),  was assigned atom type "H" (rec_index= 2, atom_type= 2).
Atom no. 1996, " HE2" at (-5.719, 50.679, -16.329),  was assigned atom type "H" (rec_index= 2, atom_type= 2).
Atom no. 1997, " NZ " at (-4.980, 49.373, -14.771),  was assigned atom type "N" (rec_index= 4, atom_type= 4).
Atom no. 1998, " HZ1" at (-5.774, 49.550, -14.156),  was assigned atom type "HD" (rec_index= 3, atom_type= 3).
Atom no. 1999, " HZ2" at (-4.129, 49.193, -14.239),  was assigned atom type "HD" (rec_index= 3, atom_type= 3).
Atom no. 2000, " HZ3" at (-5.066, 48.472, -15.241),  was assigned atom type "HD" (rec_index= 3, atom_type= 3).
Atom no. 2001, " N  " at (-0.924, 45.468, -19.605),  was assigned atom type "N" (rec_index= 4, atom_type= 4).
Atom no. 2002, " HN " at (-1.279, 44.797, -18.924),  was assigned atom type "HD" (rec_index= 3, atom_type= 3).
Atom no. 2003, " CA " at (0.010, 44.977, -20.618),  was assigned atom type "C" (rec_index= 1, atom_type= 1).
Atom no. 2004, " HA " at (0.183, 43.894, -20.416),  was assigned atom type "H" (rec_index= 2, atom_type= 2).
Atom no. 2005, " C  " at (1.365, 45.676, -20.559),  was assigned atom type "C" (rec_index= 1, atom_type= 1).
Atom no. 2006, " O  " at (2.112, 45.668, -21.541),  was assigned atom type "OA" (rec_index= 6, atom_type= 6).
Atom no. 2007, " CB " at (-0.583, 45.092, -22.028),  was assigned atom type "C" (rec_index= 1, atom_type= 1).
Atom no. 2008, " HB1" at (0.129, 44.718, -22.800),  was assigned atom type "H" (rec_index= 2, atom_type= 2).
Atom no. 2009, " HB2" at (-0.914, 46.134, -22.248),  was assigned atom type "H" (rec_index= 2, atom_type= 2).
Atom no. 2010, " HB3" at (-1.570, 44.579, -22.099),  was assigned atom type "H" (rec_index= 2, atom_type= 2).
Atom no. 2011, " N  " at (1.711, 46.272, -19.419),  was assigned atom type "N" (rec_index= 4, atom_type= 4).
Atom no. 2012, " HN " at (1.063, 46.242, -18.631),  was assigned atom type "HD" (rec_index= 3, atom_type= 3).
Atom no. 2013, " CA " at (2.981, 46.965, -19.258),  was assigned atom type "C" (rec_index= 1, atom_type= 1).
Atom no. 2014, " HA " at (3.418, 47.115, -20.273),  was assigned atom type "H" (rec_index= 2, atom_type= 2).
Atom no. 2015, " C  " at (3.988, 46.181, -18.429),  was assigned atom type "C" (rec_index= 1, atom_type= 1).
Atom no. 2016, " O  " at (5.108, 46.660, -18.224),  was assigned atom type "OA" (rec_index= 6, atom_type= 6).
Atom no. 2017, " CB " at (2.753, 48.348, -18.637),  was assigned atom type "C" (rec_index= 1, atom_type= 1).
Atom no. 2018, " HB1" at (1.907, 48.321, -17.912),  was assigned atom type "H" (rec_index= 2, atom_type= 2).
Atom no. 2019, " HB2" at (3.584, 48.611, -17.941),  was assigned atom type "H" (rec_index= 2, atom_type= 2).
Atom no. 2020, " CG " at (2.545, 49.445, -19.669),  was assigned atom type "C" (rec_index= 1, atom_type= 1).
Atom no. 2021, " HG1" at (3.505, 49.959, -19.906),  was assigned atom type "H" (rec_index= 2, atom_type= 2).
Atom no. 2022, " HG2" at (2.319, 49.014, -20.672),  was assigned atom type "H" (rec_index= 2, atom_type= 2).
Atom no. 2023, " CD " at (1.478, 50.445, -19.251),  was assigned atom type "C" (rec_index= 1, atom_type= 1).
Atom no. 2024, " HD1" at (0.477, 49.958, -19.187),  was assigned atom type "H" (rec_index= 2, atom_type= 2).
Atom no. 2025, " HD2" at (1.272, 51.174, -20.069),  was assigned atom type "H" (rec_index= 2, atom_type= 2).
Atom no. 2026, " NE " at (1.805, 51.133, -18.007),  was assigned atom type "N" (rec_index= 4, atom_type= 4).
Atom no. 2027, " HE " at (2.431, 50.665, -17.351),  was assigned atom type "HD" (rec_index= 3, atom_type= 3).
Atom no. 2028, " CZ " at (1.337, 52.332, -17.676),  was assigned atom type "C" (rec_index= 1, atom_type= 1).
Atom no. 2029, " NH1" at (1.683, 52.887, -16.523),  was assigned atom type "N" (rec_index= 4, atom_type= 4).
Atom no. 2030, "1HH1" at (1.324, 53.807, -16.269),  was assigned atom type "HD" (rec_index= 3, atom_type= 3).
Atom no. 2031, "2HH1" at (2.302, 52.386, -15.886),  was assigned atom type "HD" (rec_index= 3, atom_type= 3).
Atom no. 2032, " NH2" at (0.532, 52.984, -18.505),  was assigned atom type "N" (rec_index= 4, atom_type= 4).
Atom no. 2033, "1HH2" at (0.173, 53.904, -18.251),  was assigned atom type "HD" (rec_index= 3, atom_type= 3).
Atom no. 2034, "2HH2" at (0.266, 52.557, -19.392),  was assigned atom type "HD" (rec_index= 3, atom_type= 3).
Atom no. 2035, " N  " at (3.621, 44.992, -17.953),  was assigned atom type "N" (rec_index= 4, atom_type= 4).
Atom no. 2036, " HN " at (2.665, 44.666, -18.095),  was assigned atom type "HD" (rec_index= 3, atom_type= 3).
Atom no. 2037, " CA " at (4.568, 44.153, -17.233),  was assigned atom type "C" (rec_index= 1, atom_type= 1).
Atom no. 2038, " HA " at (5.023, 44.753, -16.410),  was assigned atom type "H" (rec_index= 2, atom_type= 2).
Atom no. 2039, " C  " at (5.675, 43.694, -18.172),  was assigned atom type "C" (rec_index= 1, atom_type= 1).
Atom no. 2040, " O  " at (5.421, 43.282, -19.307),  was assigned atom type "OA" (rec_index= 6, atom_type= 6).
Atom no. 2041, " CB " at (3.852, 42.944, -16.621),  was assigned atom type "C" (rec_index= 1, atom_type= 1).
Atom no. 2042, " HB1" at (2.913, 43.297, -16.134),  was assigned atom type "H" (rec_index= 2, atom_type= 2).
Atom no. 2043, " HB2" at (3.449, 42.314, -17.448),  was assigned atom type "H" (rec_index= 2, atom_type= 2).
Atom no. 2044, " CG " at (4.603, 42.035, -15.635),  was assigned atom type "C" (rec_index= 1, atom_type= 1).
Atom no. 2045, " HG " at (5.274, 42.676, -15.017),  was assigned atom type "H" (rec_index= 2, atom_type= 2).
Atom no. 2046, " CD1" at (3.620, 41.345, -14.701),  was assigned atom type "C" (rec_index= 1, atom_type= 1).
Atom no. 2047, "1HD1" at (4.165, 40.686, -13.986),  was assigned atom type "H" (rec_index= 2, atom_type= 2).
Atom no. 2048, "2HD1" at (2.833, 40.790, -15.262),  was assigned atom type "H" (rec_index= 2, atom_type= 2).
Atom no. 2049, "3HD1" at (2.963, 42.076, -14.175),  was assigned atom type "H" (rec_index= 2, atom_type= 2).
Atom no. 2050, " CD2" at (5.464, 40.990, -16.339),  was assigned atom type "C" (rec_index= 1, atom_type= 1).
Atom no. 2051, "1HD2" at (6.009, 40.331, -15.624),  was assigned atom type "H" (rec_index= 2, atom_type= 2).
Atom no. 2052, "2HD2" at (6.169, 41.470, -17.058),  was assigned atom type "H" (rec_index= 2, atom_type= 2).
Atom no. 2053, "3HD2" at (4.858, 40.389, -17.056),  was assigned atom type "H" (rec_index= 2, atom_type= 2).
Atom no. 2054, " N  " at (6.909, 43.768, -17.688),  was assigned atom type "N" (rec_index= 4, atom_type= 4).
Atom no. 2055, " HN " at (7.043, 44.158, -16.755),  was assigned atom type "HD" (rec_index= 3, atom_type= 3).
Atom no. 2056, " CA " at (8.081, 43.319, -18.427),  was assigned atom type "C" (rec_index= 1, atom_type= 1).
Atom no. 2057, " HA " at (7.771, 43.051, -19.464),  was assigned atom type "H" (rec_index= 2, atom_type= 2).
Atom no. 2058, " C  " at (8.637, 42.078, -17.746),  was assigned atom type "C" (rec_index= 1, atom_type= 1).
Atom no. 2059, " O  " at (8.995, 42.121, -16.564),  was assigned atom type "OA" (rec_index= 6, atom_type= 6).
Atom no. 2060, " CB " at (9.138, 44.421, -18.498),  was assigned atom type "C" (rec_index= 1, atom_type= 1).
Atom no. 2061, " HB1" at (8.921, 45.220, -17.751),  was assigned atom type "H" (rec_index= 2, atom_type= 2).
Atom no. 2062, " HB2" at (10.114, 44.053, -18.103),  was assigned atom type "H" (rec_index= 2, atom_type= 2).
Atom no. 2063, " CG " at (9.316, 45.020, -19.882),  was assigned atom type "C" (rec_index= 1, atom_type= 1).
Atom no. 2064, " HG1" at (10.270, 44.679, -20.347),  was assigned atom type "H" (rec_index= 2, atom_type= 2).
Atom no. 2065, " HG2" at (8.595, 44.576, -20.607),  was assigned atom type "H" (rec_index= 2, atom_type= 2).
Atom no. 2066, " CD " at (9.222, 46.532, -19.877),  was assigned atom type "C" (rec_index= 1, atom_type= 1).
Atom no. 2067, " OE1" at (8.158, 47.064, -20.258),  was assigned atom type "OA" (rec_index= 6, atom_type= 6).
Atom no. 2068, " OE2" at (10.208, 47.189, -19.482),  was assigned atom type "OA" (rec_index= 6, atom_type= 6).
Atom no. 2069, " N  " at (8.697, 40.977, -18.487),  was assigned atom type "N" (rec_index= 4, atom_type= 4).
Atom no. 2070, " HN " at (8.334, 40.995, -19.440),  was assigned atom type "HD" (rec_index= 3, atom_type= 3).
Atom no. 2071, " CA " at (9.270, 39.749, -17.965),  was assigned atom type "C" (rec_index= 1, atom_type= 1).
Atom no. 2072, " HA " at (8.760, 39.495, -17.006),  was assigned atom type "H" (rec_index= 2, atom_type= 2).
Atom no. 2073, " C  " at (10.761, 39.926, -17.696),  was assigned atom type "C" (rec_index= 1, atom_type= 1).
Atom no. 2074, " O  " at (11.414, 40.836, -18.215),  was assigned atom type "OA" (rec_index= 6, atom_type= 6).
Atom no. 2075, " CB " at (9.065, 38.599, -18.951),  was assigned atom type "C" (rec_index= 1, atom_type= 1).
Atom no. 2076, " HB1" at (9.694, 38.779, -19.854),  was assigned atom type "H" (rec_index= 2, atom_type= 2).
Atom no. 2077, " HB2" at (9.540, 37.678, -18.539),  was assigned atom type "H" (rec_index= 2, atom_type= 2).
Atom no. 2078, " CG " at (7.641, 38.268, -19.394),  was assigned atom type "C" (rec_index= 1, atom_type= 1).
Atom no. 2079, " HG " at (7.095, 39.222, -19.583),  was assigned atom type "H" (rec_index= 2, atom_type= 2).
Atom no. 2080, " CD1" at (7.676, 37.464, -20.683),  was assigned atom type "C" (rec_index= 1, atom_type= 1).
Atom no. 2081, "1HD1" at (8.211, 38.030, -21.481),  was assigned atom type "H" (rec_index= 2, atom_type= 2).
Atom no. 2082, "2HD1" at (6.655, 37.155, -21.007),  was assigned atom type "H" (rec_index= 2, atom_type= 2).
Atom no. 2083, "3HD1" at (8.115, 36.451, -20.528),  was assigned atom type "H" (rec_index= 2, atom_type= 2).
Atom no. 2084, " CD2" at (6.913, 37.498, -18.307),  was assigned atom type "C" (rec_index= 1, atom_type= 1).
Atom no. 2085, "1HD2" at (6.887, 38.088, -17.361),  was assigned atom type "H" (rec_index= 2, atom_type= 2).
Atom no. 2086, "2HD2" at (7.352, 36.485, -18.152),  was assigned atom type "H" (rec_index= 2, atom_type= 2).
Atom no. 2087, "3HD2" at (5.892, 37.189, -18.631),  was assigned atom type "H" (rec_index= 2, atom_type= 2).
Atom no. 2088, " N  " at (11.300, 39.034, -16.870),  was assigned atom type "N" (rec_index= 4, atom_type= 4).
Atom no. 2089, " HN " at (10.698, 38.403, -16.340),  was assigned atom type "HD" (rec_index= 3, atom_type= 3).
Atom no. 2090, " CA " at (12.743, 38.954, -16.719),  was assigned atom type "C" (rec_index= 1, atom_type= 1).
Atom no. 2091, " HA " at (13.128, 39.959, -16.428),  was assigned atom type "H" (rec_index= 2, atom_type= 2).
Atom no. 2092, " C  " at (13.380, 38.553, -18.047),  was assigned atom type "C" (rec_index= 1, atom_type= 1).
Atom no. 2093, " O  " at (12.728, 37.995, -18.935),  was assigned atom type "OA" (rec_index= 6, atom_type= 6).
Atom no. 2094, " CB " at (13.113, 37.953, -15.626),  was assigned atom type "C" (rec_index= 1, atom_type= 1).
Atom no. 2095, " HB1" at (14.220, 37.892, -15.510),  was assigned atom type "H" (rec_index= 2, atom_type= 2).
Atom no. 2096, " HB2" at (12.660, 36.951, -15.811),  was assigned atom type "H" (rec_index= 2, atom_type= 2).
Atom no. 2097, " HB3" at (12.608, 38.189, -14.660),  was assigned atom type "H" (rec_index= 2, atom_type= 2).
Atom no. 2098, " N  " at (14.675, 38.852, -18.181),  was assigned atom type "N" (rec_index= 4, atom_type= 4).
Atom no. 2099, " HN " at (15.180, 39.282, -17.406),  was assigned atom type "HD" (rec_index= 3, atom_type= 3).
Atom no. 2100, " CA " at (15.370, 38.565, -19.432),  was assigned atom type "C" (rec_index= 1, atom_type= 1).
Atom no. 2101, " HA " at (14.871, 39.140, -20.247),  was assigned atom type "H" (rec_index= 2, atom_type= 2).
Atom no. 2102, " C  " at (15.297, 37.084, -19.783),  was assigned atom type "C" (rec_index= 1, atom_type= 1).
Atom no. 2103, " O  " at (15.084, 36.726, -20.946),  was assigned atom type "OA" (rec_index= 6, atom_type= 6).
Atom no. 2104, " CB " at (16.825, 39.025, -19.347),  was assigned atom type "C" (rec_index= 1, atom_type= 1).
Atom no. 2105, " HB1" at (17.425, 38.613, -20.192),  was assigned atom type "H" (rec_index= 2, atom_type= 2).
Atom no. 2106, " HB2" at (17.351, 38.533, -18.496),  was assigned atom type "H" (rec_index= 2, atom_type= 2).
Atom no. 2107, " CG " at (16.957, 40.531, -19.270),  was assigned atom type "C" (rec_index= 1, atom_type= 1).
Atom no. 2108, " OD1" at (15.999, 41.233, -19.659),  was assigned atom type "OA" (rec_index= 6, atom_type= 6).
Atom no. 2109, " OD2" at (18.021, 41.013, -18.829),  was assigned atom type "OA" (rec_index= 6, atom_type= 6).
Atom no. 2110, " N  " at (15.460, 36.207, -18.790),  was assigned atom type "N" (rec_index= 4, atom_type= 4).
Atom no. 2111, " HN " at (15.645, 36.534, -17.842),  was assigned atom type "HD" (rec_index= 3, atom_type= 3).
Atom no. 2112, " CA " at (15.372, 34.778, -19.068),  was assigned atom type "C" (rec_index= 1, atom_type= 1).
Atom no. 2113, " HA " at (15.984, 34.564, -19.975),  was assigned atom type "H" (rec_index= 2, atom_type= 2).
Atom no. 2114, " C  " at (13.937, 34.354, -19.356),  was assigned atom type "C" (rec_index= 1, atom_type= 1).
Atom no. 2115, " O  " at (13.715, 33.405, -20.117),  was assigned atom type "OA" (rec_index= 6, atom_type= 6).
Atom no. 2116, " CB " at (15.954, 33.972, -17.903),  was assigned atom type "C" (rec_index= 1, atom_type= 1).
Atom no. 2117, " HB1" at (16.924, 34.415, -17.577),  was assigned atom type "H" (rec_index= 2, atom_type= 2).
Atom no. 2118, " HB2" at (16.305, 32.976, -18.262),  was assigned atom type "H" (rec_index= 2, atom_type= 2).
Atom no. 2119, " CG " at (15.031, 33.802, -16.713),  was assigned atom type "A" (rec_index= 0, atom_type= 0).
Atom no. 2120, " CD1" at (14.950, 34.775, -15.726),  was assigned atom type "A" (rec_index= 0, atom_type= 0).
Atom no. 2121, " HD1" at (15.563, 35.688, -15.813),  was assigned atom type "H" (rec_index= 2, atom_type= 2).
Atom no. 2122, " CD2" at (14.256, 32.656, -16.568),  was assigned atom type "A" (rec_index= 0, atom_type= 0).
Atom no. 2123, " HD2" at (14.313, 31.864, -17.333),  was assigned atom type "H" (rec_index= 2, atom_type= 2).
Atom no. 2124, " CE1" at (14.113, 34.619, -14.636),  was assigned atom type "A" (rec_index= 0, atom_type= 0).
Atom no. 2125, " HE1" at (14.057, 35.404, -13.863),  was assigned atom type "H" (rec_index= 2, atom_type= 2).
Atom no. 2126, " CE2" at (13.416, 32.492, -15.482),  was assigned atom type "A" (rec_index= 0, atom_type= 0).
Atom no. 2127, " HE2" at (12.804, 31.580, -15.386),  was assigned atom type "H" (rec_index= 2, atom_type= 2).
Atom no. 2128, " CZ " at (13.349, 33.476, -14.520),  was assigned atom type "A" (rec_index= 0, atom_type= 0).
Atom no. 2129, " OH " at (12.516, 33.317, -13.437),  was assigned atom type "OA" (rec_index= 6, atom_type= 6).
Atom no. 2130, " HH " at (12.470, 33.995, -12.774),  was assigned atom type "HD" (rec_index= 3, atom_type= 3).
Atom no. 2131, " N  " at (12.956, 35.038, -18.763),  was assigned atom type "N" (rec_index= 4, atom_type= 4).
Atom no. 2132, " HN " at (13.183, 35.766, -18.085),  was assigned atom type "HD" (rec_index= 3, atom_type= 3).
Atom no. 2133, " CA " at (11.561, 34.750, -19.080),  was assigned atom type "C" (rec_index= 1, atom_type= 1).
Atom no. 2134, " HA " at (11.409, 33.647, -19.023),  was assigned atom type "H" (rec_index= 2, atom_type= 2).
Atom no. 2135, " C  " at (11.214, 35.210, -20.490),  was assigned atom type "C" (rec_index= 1, atom_type= 1).
Atom no. 2136, " O  " at (10.507, 34.508, -21.223),  was assigned atom type "OA" (rec_index= 6, atom_type= 6).
Atom no. 2137, " CB " at (10.637, 35.417, -18.060),  was assigned atom type "C" (rec_index= 1, atom_type= 1).
Atom no. 2138, " HB1" at (9.593, 35.453, -18.450),  was assigned atom type "H" (rec_index= 2, atom_type= 2).
Atom no. 2139, " HB2" at (10.856, 36.508, -17.995),  was assigned atom type "H" (rec_index= 2, atom_type= 2).
Atom no. 2140, " CG " at (10.661, 34.792, -16.675),  was assigned atom type "C" (rec_index= 1, atom_type= 1).
Atom no. 2141, " HG1" at (11.693, 34.788, -16.254),  was assigned atom type "H" (rec_index= 2, atom_type= 2).
Atom no. 2142, " HG2" at (10.486, 33.692, -16.728),  was assigned atom type "H" (rec_index= 2, atom_type= 2).
Atom no. 2143, " CD " at (9.685, 35.456, -15.723),  was assigned atom type "C" (rec_index= 1, atom_type= 1).
Atom no. 2144, " OE1" at (9.564, 36.700, -15.764),  was assigned atom type "OA" (rec_index= 6, atom_type= 6).
Atom no. 2145, " OE2" at (9.033, 34.734, -14.939),  was assigned atom type "OA" (rec_index= 6, atom_type= 6).
Atom no. 2146, " N  " at (11.700, 36.390, -20.885),  was assigned atom type "N" (rec_index= 4, atom_type= 4).
Atom no. 2147, " HN " at (12.267, 36.943, -20.242),  was assigned atom type "HD" (rec_index= 3, atom_type= 3).
Atom no. 2148, " CA " at (11.428, 36.895, -22.226),  was assigned atom type "C" (rec_index= 1, atom_type= 1).
Atom no. 2149, " HA " at (10.326, 36.865, -22.393),  was assigned atom type "H" (rec_index= 2, atom_type= 2).
Atom no. 2150, " C  " at (12.095, 36.030, -23.287),  was assigned atom type "C" (rec_index= 1, atom_type= 1).
Atom no. 2151, " O  " at (11.533, 35.821, -24.368),  was assigned atom type "OA" (rec_index= 6, atom_type= 6).
Atom no. 2152, " CB " at (11.891, 38.347, -22.346),  was assigned atom type "C" (rec_index= 1, atom_type= 1).
Atom no. 2153, " HB1" at (11.403, 38.980, -21.569),  was assigned atom type "H" (rec_index= 2, atom_type= 2).
Atom no. 2154, " HB2" at (11.726, 38.750, -23.372),  was assigned atom type "H" (rec_index= 2, atom_type= 2).
Atom no. 2155, " HB3" at (13.002, 38.431, -22.310),  was assigned atom type "H" (rec_index= 2, atom_type= 2).
Atom no. 2156, " N  " at (13.294, 35.519, -22.997),  was assigned atom type "N" (rec_index= 4, atom_type= 4).
Atom no. 2157, " HN " at (13.753, 35.766, -22.121),  was assigned atom type "HD" (rec_index= 3, atom_type= 3).
Atom no. 2158, " CA " at (13.949, 34.609, -23.928),  was assigned atom type "C" (rec_index= 1, atom_type= 1).
Atom no. 2159, " HA " at (13.902, 35.062, -24.946),  was assigned atom type "H" (rec_index= 2, atom_type= 2).
Atom no. 2160, " C  " at (13.245, 33.259, -23.978),  was assigned atom type "C" (rec_index= 1, atom_type= 1).
Atom no. 2161, " O  " at (13.244, 32.602, -25.025),  was assigned atom type "OA" (rec_index= 6, atom_type= 6).
Atom no. 2162, " CB " at (15.420, 34.444, -23.549),  was assigned atom type "C" (rec_index= 1, atom_type= 1).
Atom no. 2163, " HB1" at (15.849, 33.525, -24.012),  was assigned atom type "H" (rec_index= 2, atom_type= 2).
Atom no. 2164, " HB2" at (15.525, 34.173, -22.473),  was assigned atom type "H" (rec_index= 2, atom_type= 2).
Atom no. 2165, " CG " at (16.264, 35.663, -23.885),  was assigned atom type "C" (rec_index= 1, atom_type= 1).
Atom no. 2166, " HG1" at (16.599, 35.634, -24.948),  was assigned atom type "H" (rec_index= 2, atom_type= 2).
Atom no. 2167, " HG2" at (15.637, 36.585, -23.916),  was assigned atom type "H" (rec_index= 2, atom_type= 2).
Atom no. 2168, " CD " at (17.443, 35.843, -22.952),  was assigned atom type "C" (rec_index= 1, atom_type= 1).
Atom no. 2169, " OE1" at (17.720, 34.924, -22.153),  was assigned atom type "OA" (rec_index= 6, atom_type= 6).
Atom no. 2170, " OE2" at (18.089, 36.910, -23.015),  was assigned atom type "OA" (rec_index= 6, atom_type= 6).
Atom no. 2171, " N  " at (12.637, 32.831, -22.868),  was assigned atom type "N" (rec_index= 4, atom_type= 4).
Atom no. 2172, " HN " at (12.734, 33.356, -21.999),  was assigned atom type "HD" (rec_index= 3, atom_type= 3).
Atom no. 2173, " CA " at (11.835, 31.613, -22.898),  was assigned atom type "C" (rec_index= 1, atom_type= 1).
Atom no. 2174, " HA " at (12.446, 30.802, -23.360),  was assigned atom type "H" (rec_index= 2, atom_type= 2).
Atom no. 2175, " C  " at (10.581, 31.806, -23.740),  was assigned atom type "C" (rec_index= 1, atom_type= 1).
Atom no. 2176, " O  " at (10.184, 30.905, -24.490),  was assigned atom type "OA" (rec_index= 6, atom_type= 6).
Atom no. 2177, " CB " at (11.465, 31.186, -21.477),  was assigned atom type "C" (rec_index= 1, atom_type= 1).
Atom no. 2178, " HB1" at (10.925, 31.996, -20.934),  was assigned atom type "H" (rec_index= 2, atom_type= 2).
Atom no. 2179, " HB2" at (10.660, 30.414, -21.478),  was assigned atom type "H" (rec_index= 2, atom_type= 2).
Atom no. 2180, " OG " at (12.604, 30.748, -20.757),  was assigned atom type "OA" (rec_index= 6, atom_type= 6).
Atom no. 2181, " HG " at (12.374, 30.483, -19.874),  was assigned atom type "HD" (rec_index= 3, atom_type= 3).
Atom no. 2182, " N  " at (9.948, 32.977, -23.633),  was assigned atom type "N" (rec_index= 4, atom_type= 4).
Atom no. 2183, " HN " at (10.309, 33.691, -23.000),  was assigned atom type "HD" (rec_index= 3, atom_type= 3).
Atom no. 2184, " CA " at (8.744, 33.245, -24.413),  was assigned atom type "C" (rec_index= 1, atom_type= 1).
Atom no. 2185, " HA " at (8.012, 32.427, -24.219),  was assigned atom type "H" (rec_index= 2, atom_type= 2).
Atom no. 2186, " C  " at (9.048, 33.271, -25.905),  was assigned atom type "C" (rec_index= 1, atom_type= 1).
Atom no. 2187, " O  " at (8.236, 32.816, -26.719),  was assigned atom type "OA" (rec_index= 6, atom_type= 6).
Atom no. 2188, " CB " at (8.116, 34.567, -23.971),  was assigned atom type "C" (rec_index= 1, atom_type= 1).
Atom no. 2189, " HB1" at (8.876, 35.381, -24.025),  was assigned atom type "H" (rec_index= 2, atom_type= 2).
Atom no. 2190, " HB2" at (7.923, 34.543, -22.873),  was assigned atom type "H" (rec_index= 2, atom_type= 2).
Atom no. 2191, " CG " at (6.847, 34.996, -24.709),  was assigned atom type "C" (rec_index= 1, atom_type= 1).
Atom no. 2192, " HG " at (7.061, 34.984, -25.803),  was assigned atom type "H" (rec_index= 2, atom_type= 2).
Atom no. 2193, " CD1" at (5.715, 34.018, -24.438),  was assigned atom type "C" (rec_index= 1, atom_type= 1).
Atom no. 2194, "1HD1" at (4.790, 34.331, -24.976),  was assigned atom type "H" (rec_index= 2, atom_type= 2).
Atom no. 2195, "2HD1" at (5.534, 33.886, -23.346),  was assigned atom type "H" (rec_index= 2, atom_type= 2).
Atom no. 2196, "3HD1" at (6.004, 32.970, -24.687),  was assigned atom type "H" (rec_index= 2, atom_type= 2).
Atom no. 2197, " CD2" at (6.446, 36.411, -24.320),  was assigned atom type "C" (rec_index= 1, atom_type= 1).
Atom no. 2198, "1HD2" at (5.521, 36.724, -24.858),  was assigned atom type "H" (rec_index= 2, atom_type= 2).
Atom no. 2199, "2HD2" at (7.280, 37.134, -24.479),  was assigned atom type "H" (rec_index= 2, atom_type= 2).
Atom no. 2200, "3HD2" at (6.337, 36.520, -23.216),  was assigned atom type "H" (rec_index= 2, atom_type= 2).
Atom no. 2201, " N  " at (10.215, 33.799, -26.284),  was assigned atom type "N" (rec_index= 4, atom_type= 4).
Atom no. 2202, " HN " at (10.854, 34.174, -25.583),  was assigned atom type "HD" (rec_index= 3, atom_type= 3).
Atom no. 2203, " CA " at (10.580, 33.842, -27.696),  was assigned atom type "C" (rec_index= 1, atom_type= 1).
Atom no. 2204, " HA " at (9.753, 34.339, -28.254),  was assigned atom type "H" (rec_index= 2, atom_type= 2).
Atom no. 2205, " C  " at (10.763, 32.440, -28.265),  was assigned atom type "C" (rec_index= 1, atom_type= 1).
Atom no. 2206, " O  " at (10.393, 32.180, -29.416),  was assigned atom type "OA" (rec_index= 6, atom_type= 6).
Atom no. 2207, " CB " at (11.849, 34.671, -27.887),  was assigned atom type "C" (rec_index= 1, atom_type= 1).
Atom no. 2208, " HB1" at (12.128, 34.704, -28.966),  was assigned atom type "H" (rec_index= 2, atom_type= 2).
Atom no. 2209, " HB2" at (12.687, 34.302, -27.251),  was assigned atom type "H" (rec_index= 2, atom_type= 2).
Atom no. 2210, " HB3" at (11.749, 35.692, -27.451),  was assigned atom type "H" (rec_index= 2, atom_type= 2).
Atom no. 2211, " N  " at (11.329, 31.521, -27.477),  was assigned atom type "N" (rec_index= 4, atom_type= 4).
Atom no. 2212, " HN " at (11.670, 31.783, -26.552),  was assigned atom type "HD" (rec_index= 3, atom_type= 3).
Atom no. 2213, " CA " at (11.460, 30.143, -27.938),  was assigned atom type "C" (rec_index= 1, atom_type= 1).
Atom no. 2214, " HA " at (11.906, 30.156, -28.960),  was assigned atom type "H" (rec_index= 2, atom_type= 2).
Atom no. 2215, " C  " at (10.102, 29.459, -28.018),  was assigned atom type "C" (rec_index= 1, atom_type= 1).
Atom no. 2216, " O  " at (9.836, 28.702, -28.960),  was assigned atom type "OA" (rec_index= 6, atom_type= 6).
Atom no. 2217, " CB " at (12.393, 29.357, -27.016),  was assigned atom type "C" (rec_index= 1, atom_type= 1).
Atom no. 2218, " HB1" at (12.450, 28.292, -27.341),  was assigned atom type "H" (rec_index= 2, atom_type= 2).
Atom no. 2219, " HB2" at (11.925, 29.228, -26.012),  was assigned atom type "H" (rec_index= 2, atom_type= 2).
Atom no. 2220, " CG " at (13.787, 29.939, -26.875),  was assigned atom type "C" (rec_index= 1, atom_type= 1).
Atom no. 2221, " HG1" at (13.767, 30.942, -26.388),  was assigned atom type "H" (rec_index= 2, atom_type= 2).
Atom no. 2222, " HG2" at (14.210, 30.239, -27.862),  was assigned atom type "H" (rec_index= 2, atom_type= 2).
Atom no. 2223, " CD " at (14.707, 28.974, -26.139),  was assigned atom type "C" (rec_index= 1, atom_type= 1).
Atom no. 2224, " HD1" at (14.124, 28.230, -25.547),  was assigned atom type "H" (rec_index= 2, atom_type= 2).
Atom no. 2225, " HD2" at (15.213, 28.277, -26.847),  was assigned atom type "H" (rec_index= 2, atom_type= 2).
Atom no. 2226, " NE " at (15.676, 29.675, -25.302),  was assigned atom type "N" (rec_index= 4, atom_type= 4).
Atom no. 2227, " HE " at (16.520, 30.036, -25.747),  was assigned atom type "HD" (rec_index= 3, atom_type= 3).
Atom no. 2228, " CZ " at (15.526, 29.872, -23.996),  was assigned atom type "C" (rec_index= 1, atom_type= 1).
Atom no. 2229, " NH1" at (16.454, 30.524, -23.308),  was assigned atom type "N" (rec_index= 4, atom_type= 4).
Atom no. 2230, "1HH1" at (16.339, 30.675, -22.306),  was assigned atom type "HD" (rec_index= 3, atom_type= 3).
Atom no. 2231, "2HH1" at (17.283, 30.877, -23.786),  was assigned atom type "HD" (rec_index= 3, atom_type= 3).
Atom no. 2232, " NH2" at (14.448, 29.413, -23.374),  was assigned atom type "N" (rec_index= 4, atom_type= 4).
Atom no. 2233, "1HH2" at (14.333, 29.564, -22.372),  was assigned atom type "HD" (rec_index= 3, atom_type= 3).
Atom no. 2234, "2HH2" at (13.734, 28.912, -23.903),  was assigned atom type "HD" (rec_index= 3, atom_type= 3).
Atom no. 2235, " N  " at (9.231, 29.709, -27.037),  was assigned atom type "N" (rec_index= 4, atom_type= 4).
Atom no. 2236, " HN " at (9.494, 30.334, -26.275),  was assigned atom type "HD" (rec_index= 3, atom_type= 3).
Atom no. 2237, " CA " at (7.907, 29.097, -27.045),  was assigned atom type "C" (rec_index= 1, atom_type= 1).
Atom no. 2238, " HA " at (8.032, 27.998, -27.186),  was assigned atom type "H" (rec_index= 2, atom_type= 2).
Atom no. 2239, " C  " at (7.056, 29.631, -28.190),  was assigned atom type "C" (rec_index= 1, atom_type= 1).
Atom no. 2240, " O  " at (6.288, 28.880, -28.803),  was assigned atom type "OA" (rec_index= 6, atom_type= 6).
Atom no. 2241, " CB " at (7.214, 29.331, -25.703),  was assigned atom type "C" (rec_index= 1, atom_type= 1).
Atom no. 2242, " HB1" at (6.146, 29.019, -25.770),  was assigned atom type "H" (rec_index= 2, atom_type= 2).
Atom no. 2243, " HB2" at (7.093, 30.425, -25.526),  was assigned atom type "H" (rec_index= 2, atom_type= 2).
Atom no. 2244, " CG " at (7.871, 28.677, -24.484),  was assigned atom type "C" (rec_index= 1, atom_type= 1).
Atom no. 2245, " HG " at (8.963, 28.899, -24.516),  was assigned atom type "H" (rec_index= 2, atom_type= 2).
Atom no. 2246, " CD1" at (7.308, 29.251, -23.192),  was assigned atom type "C" (rec_index= 1, atom_type= 1).
Atom no. 2247, "1HD1" at (7.786, 28.775, -22.304),  was assigned atom type "H" (rec_index= 2, atom_type= 2).
Atom no. 2248, "2HD1" at (6.197, 29.169, -23.155),  was assigned atom type "H" (rec_index= 2, atom_type= 2).
Atom no. 2249, "3HD1" at (7.397, 30.362, -23.162),  was assigned atom type "H" (rec_index= 2, atom_type= 2).
Atom no. 2250, " CD2" at (7.693, 27.169, -24.523),  was assigned atom type "C" (rec_index= 1, atom_type= 1).
Atom no. 2251, "1HD2" at (8.171, 26.693, -23.635),  was assigned atom type "H" (rec_index= 2, atom_type= 2).
Atom no. 2252, "2HD2" at (8.068, 26.733, -25.478),  was assigned atom type "H" (rec_index= 2, atom_type= 2).
Atom no. 2253, "3HD2" at (6.620, 26.882, -24.618),  was assigned atom type "H" (rec_index= 2, atom_type= 2).
Atom no. 2254, " N  " at (7.174, 30.927, -28.492),  was assigned atom type "N" (rec_index= 4, atom_type= 4).
Atom no. 2255, " HN " at (7.769, 31.529, -27.923),  was assigned atom type "HD" (rec_index= 3, atom_type= 3).
Atom no. 2256, " CA " at (6.456, 31.486, -29.632),  was assigned atom type "C" (rec_index= 1, atom_type= 1).
Atom no. 2257, " HA " at (5.373, 31.251, -29.512),  was assigned atom type "H" (rec_index= 2, atom_type= 2).
Atom no. 2258, " C  " at (6.933, 30.878, -30.944),  was assigned atom type "C" (rec_index= 1, atom_type= 1).
Atom no. 2259, " O  " at (6.142, 30.719, -31.880),  was assigned atom type "OA" (rec_index= 6, atom_type= 6).
Atom no. 2260, " CB " at (6.616, 33.006, -29.662),  was assigned atom type "C" (rec_index= 1, atom_type= 1).
Atom no. 2261, " HB1" at (6.407, 33.400, -30.684),  was assigned atom type "H" (rec_index= 2, atom_type= 2).
Atom no. 2262, " HB2" at (7.691, 33.287, -29.566),  was assigned atom type "H" (rec_index= 2, atom_type= 2).
Atom no. 2263, " CG " at (5.780, 33.740, -28.628),  was assigned atom type "C" (rec_index= 1, atom_type= 1).
Atom no. 2264, " HG1" at (4.707, 33.445, -28.697),  was assigned atom type "H" (rec_index= 2, atom_type= 2).
Atom no. 2265, " HG2" at (6.001, 33.372, -27.599),  was assigned atom type "H" (rec_index= 2, atom_type= 2).
Atom no. 2266, " CD " at (5.938, 35.244, -28.714),  was assigned atom type "C" (rec_index= 1, atom_type= 1).
Atom no. 2267, " NE2" at (4.926, 35.971, -28.256),  was assigned atom type "N" (rec_index= 4, atom_type= 4).
Atom no. 2268, "1HE2" at (5.032, 36.984, -28.314),  was assigned atom type "HD" (rec_index= 3, atom_type= 3).
Atom no. 2269, "2HE2" at (4.083, 35.554, -27.862),  was assigned atom type "HD" (rec_index= 3, atom_type= 3).
Atom no. 2270, " OE1" at (6.956, 35.748, -29.190),  was assigned atom type "OA" (rec_index= 6, atom_type= 6).
Atom no. 2271, " N  " at (8.218, 30.531, -31.030),  was assigned atom type "N" (rec_index= 4, atom_type= 4).
Atom no. 2272, " HN " at (8.849, 30.730, -30.254),  was assigned atom type "HD" (rec_index= 3, atom_type= 3).
Atom no. 2273, " CA " at (8.727, 29.869, -32.225),  was assigned atom type "C" (rec_index= 1, atom_type= 1).
Atom no. 2274, " HA " at (8.312, 30.391, -33.119),  was assigned atom type "H" (rec_index= 2, atom_type= 2).
Atom no. 2275, " C  " at (8.287, 28.410, -32.274),  was assigned atom type "C" (rec_index= 1, atom_type= 1).
Atom no. 2276, " O  " at (7.982, 27.883, -33.350),  was assigned atom type "OA" (rec_index= 6, atom_type= 6).
Atom no. 2277, " CB " at (10.252, 29.983, -32.266),  was assigned atom type "C" (rec_index= 1, atom_type= 1).
Atom no. 2278, " HB1" at (10.559, 31.052, -32.192),  was assigned atom type "H" (rec_index= 2, atom_type= 2).
Atom no. 2279, " HB2" at (10.692, 29.587, -31.321),  was assigned atom type "H" (rec_index= 2, atom_type= 2).
Atom no. 2280, " CG " at (10.916, 29.330, -33.466),  was assigned atom type "C" (rec_index= 1, atom_type= 1).
Atom no. 2281, " HG1" at (10.726, 28.232, -33.499),  was assigned atom type "H" (rec_index= 2, atom_type= 2).
Atom no. 2282, " HG2" at (10.416, 29.613, -34.422),  was assigned atom type "H" (rec_index= 2, atom_type= 2).
Atom no. 2283, " CD " at (12.403, 29.648, -33.489),  was assigned atom type "C" (rec_index= 1, atom_type= 1).
Atom no. 2284, " HD1" at (12.764, 29.952, -32.479),  was assigned atom type "H" (rec_index= 2, atom_type= 2).
Atom no. 2285, " HD2" at (12.603, 30.595, -34.043),  was assigned atom type "H" (rec_index= 2, atom_type= 2).
Atom no. 2286, " NE " at (13.201, 28.548, -34.023),  was assigned atom type "N" (rec_index= 4, atom_type= 4).
Atom no. 2287, " HE " at (13.460, 27.795, -33.385),  was assigned atom type "HD" (rec_index= 3, atom_type= 3).
Atom no. 2288, " CZ " at (13.613, 28.461, -35.284),  was assigned atom type "C" (rec_index= 1, atom_type= 1).
Atom no. 2289, " NH1" at (14.337, 27.420, -35.675),  was assigned atom type "N" (rec_index= 4, atom_type= 4).
Atom no. 2290, "1HH1" at (14.653, 27.353, -36.642),  was assigned atom type "HD" (rec_index= 3, atom_type= 3).
Atom no. 2291, "2HH1" at (14.575, 26.688, -35.006),  was assigned atom type "HD" (rec_index= 3, atom_type= 3).
Atom no. 2292, " NH2" at (13.304, 29.413, -36.154),  was assigned atom type "N" (rec_index= 4, atom_type= 4).
Atom no. 2293, "1HH2" at (13.620, 29.346, -37.121),  was assigned atom type "HD" (rec_index= 3, atom_type= 3).
Atom no. 2294, "2HH2" at (12.747, 30.213, -35.853),  was assigned atom type "HD" (rec_index= 3, atom_type= 3).
Atom no. 2295, " N  " at (8.233, 27.748, -31.116),  was assigned atom type "N" (rec_index= 4, atom_type= 4).
Atom no. 2296, " HN " at (8.456, 28.232, -30.246),  was assigned atom type "HD" (rec_index= 3, atom_type= 3).
Atom no. 2297, " CA " at (7.857, 26.338, -31.084),  was assigned atom type "C" (rec_index= 1, atom_type= 1).
Atom no. 2298, " HA " at (8.426, 25.807, -31.883),  was assigned atom type "H" (rec_index= 2, atom_type= 2).
Atom no. 2299, " C  " at (6.369, 26.155, -31.357),  was assigned atom type "C" (rec_index= 1, atom_type= 1).
Atom no. 2300, " O  " at (5.977, 25.334, -32.195),  was assigned atom type "OA" (rec_index= 6, atom_type= 6).
Atom no. 2301, " CB " at (8.239, 25.724, -29.737),  was assigned atom type "C" (rec_index= 1, atom_type= 1).
Atom no. 2302, " HB1" at (7.952, 24.647, -29.713),  was assigned atom type "H" (rec_index= 2, atom_type= 2).
Atom no. 2303, " HB2" at (7.805, 26.292, -28.881),  was assigned atom type "H" (rec_index= 2, atom_type= 2).
Atom no. 2304, " HB3" at (9.318, 25.874, -29.501),  was assigned atom type "H" (rec_index= 2, atom_type= 2).
Atom no. 2305, " N  " at (5.522, 26.905, -30.654),  was assigned atom type "N" (rec_index= 4, atom_type= 4).
Atom no. 2306, " HN " at (5.902, 27.565, -29.976),  was assigned atom type "HD" (rec_index= 3, atom_type= 3).
Atom no. 2307, " CA " at (4.071, 26.822, -30.813),  was assigned atom type "C" (rec_index= 1, atom_type= 1).
Atom no. 2308, " HA " at (3.829, 25.826, -31.253),  was assigned atom type "H" (rec_index= 2, atom_type= 2).
Atom no. 2309, " C  " at (3.541, 27.895, -31.756),  was assigned atom type "C" (rec_index= 1, atom_type= 1).
Atom no. 2310, " O  " at (2.486, 28.487, -31.507),  was assigned atom type "OA" (rec_index= 6, atom_type= 6).
Atom no. 2311, " CB " at (3.381, 26.918, -29.456),  was assigned atom type "C" (rec_index= 1, atom_type= 1).
Atom no. 2312, " HB1" at (2.276, 26.827, -29.571),  was assigned atom type "H" (rec_index= 2, atom_type= 2).
Atom no. 2313, " HB2" at (3.443, 27.957, -29.057),  was assigned atom type "H" (rec_index= 2, atom_type= 2).
Atom no. 2314, " CG " at (3.890, 25.932, -28.443),  was assigned atom type "A" (rec_index= 0, atom_type= 0).
Atom no. 2315, " CD1" at (3.590, 24.585, -28.554),  was assigned atom type "A" (rec_index= 0, atom_type= 0).
Atom no. 2316, " HD1" at (2.972, 24.232, -29.397),  was assigned atom type "H" (rec_index= 2, atom_type= 2).
Atom no. 2317, " CD2" at (4.660, 26.355, -27.372),  was assigned atom type "A" (rec_index= 0, atom_type= 0).
Atom no. 2318, " HD2" at (4.903, 27.426, -27.266),  was assigned atom type "H" (rec_index= 2, atom_type= 2).
Atom no. 2319, " CE1" at (4.056, 23.677, -27.620),  was assigned atom type "A" (rec_index= 0, atom_type= 0).
Atom no. 2320, " HE1" at (3.813, 22.606, -27.723),  was assigned atom type "H" (rec_index= 2, atom_type= 2).
Atom no. 2321, " CE2" at (5.128, 25.453, -26.435),  was assigned atom type "A" (rec_index= 0, atom_type= 0).
Atom no. 2322, " HE2" at (5.743, 25.804, -25.589),  was assigned atom type "H" (rec_index= 2, atom_type= 2).
Atom no. 2323, " CZ " at (4.825, 24.112, -26.559),  was assigned atom type "A" (rec_index= 0, atom_type= 0).
Atom no. 2324, " HZ " at (5.196, 23.390, -25.812),  was assigned atom type "H" (rec_index= 2, atom_type= 2).
Atom no. 2325, " N  " at (4.254, 28.154, -32.855),  was assigned atom type "N" (rec_index= 4, atom_type= 4).
Atom no. 2326, " HN " at (5.072, 27.585, -33.071),  was assigned atom type "HD" (rec_index= 3, atom_type= 3).
Atom no. 2327, " CA " at (3.875, 29.242, -33.750),  was assigned atom type "C" (rec_index= 1, atom_type= 1).
Atom no. 2328, " HA " at (3.754, 30.166, -33.139),  was assigned atom type "H" (rec_index= 2, atom_type= 2).
Atom no. 2329, " C  " at (2.555, 28.969, -34.460),  was assigned atom type "C" (rec_index= 1, atom_type= 1).
Atom no. 2330, " O  " at (1.831, 29.914, -34.795),  was assigned atom type "OA" (rec_index= 6, atom_type= 6).
Atom no. 2331, " CB " at (4.985, 29.491, -34.771),  was assigned atom type "C" (rec_index= 1, atom_type= 1).
Atom no. 2332, " HB1" at (5.951, 29.691, -34.251),  was assigned atom type "H" (rec_index= 2, atom_type= 2).
Atom no. 2333, " HB2" at (4.719, 30.307, -35.483),  was assigned atom type "H" (rec_index= 2, atom_type= 2).
Atom no. 2334, " HB3" at (5.072, 28.655, -35.503),  was assigned atom type "H" (rec_index= 2, atom_type= 2).
Atom no. 2335, " N  " at (2.220, 27.699, -34.696),  was assigned atom type "N" (rec_index= 4, atom_type= 4).
Atom no. 2336, " HN " at (2.839, 26.946, -34.397),  was assigned atom type "HD" (rec_index= 3, atom_type= 3).
Atom no. 2337, " CA " at (0.970, 27.384, -35.381),  was assigned atom type "C" (rec_index= 1, atom_type= 1).
Atom no. 2338, " HA " at (0.855, 28.089, -36.237),  was assigned atom type "H" (rec_index= 2, atom_type= 2).
Atom no. 2339, " C  " at (-0.235, 27.551, -34.463),  was assigned atom type "C" (rec_index= 1, atom_type= 1).
Atom no. 2340, " O  " at (-1.292, 28.019, -34.903),  was assigned atom type "OA" (rec_index= 6, atom_type= 6).
Atom no. 2341, " CB " at (1.012, 25.959, -35.938),  was assigned atom type "C" (rec_index= 1, atom_type= 1).
Atom no. 2342, " HB1" at (1.458, 25.263, -35.190),  was assigned atom type "H" (rec_index= 2, atom_type= 2).
Atom no. 2343, " HB2" at (-0.018, 25.537, -36.003),  was assigned atom type "H" (rec_index= 2, atom_type= 2).
Atom no. 2344, " CG " at (1.725, 25.826, -37.277),  was assigned atom type "C" (rec_index= 1, atom_type= 1).
Atom no. 2345, " HG1" at (1.332, 26.554, -38.024),  was assigned atom type "H" (rec_index= 2, atom_type= 2).
Atom no. 2346, " HG2" at (2.777, 26.192, -37.219),  was assigned atom type "H" (rec_index= 2, atom_type= 2).
Atom no. 2347, " CD " at (1.658, 24.399, -37.799),  was assigned atom type "C" (rec_index= 1, atom_type= 1).
Atom no. 2348, " HD1" at (2.106, 23.683, -37.071),  was assigned atom type "H" (rec_index= 2, atom_type= 2).
Atom no. 2349, " HD2" at (0.610, 24.020, -37.800),  was assigned atom type "H" (rec_index= 2, atom_type= 2).
Atom no. 2350, " NE " at (2.269, 24.261, -39.118),  was assigned atom type "N" (rec_index= 4, atom_type= 4).
Atom no. 2351, " HE " at (3.285, 24.182, -39.167),  was assigned atom type "HD" (rec_index= 3, atom_type= 3).
Atom no. 2352, " CZ " at (1.588, 24.231, -40.259),  was assigned atom type "C" (rec_index= 1, atom_type= 1).
Atom no. 2353, " NH1" at (2.230, 24.101, -41.412),  was assigned atom type "N" (rec_index= 4, atom_type= 4).
Atom no. 2354, "1HH1" at (3.247, 24.029, -41.420),  was assigned atom type "HD" (rec_index= 3, atom_type= 3).
Atom no. 2355, "2HH1" at (1.707, 24.078, -42.288),  was assigned atom type "HD" (rec_index= 3, atom_type= 3).
Atom no. 2356, " NH2" at (0.265, 24.324, -40.249),  was assigned atom type "N" (rec_index= 4, atom_type= 4).
Atom no. 2357, "1HH2" at (-0.229, 24.424, -39.362),  was assigned atom type "HD" (rec_index= 3, atom_type= 3).
Atom no. 2358, "2HH2" at (-0.258, 24.301, -41.125),  was assigned atom type "HD" (rec_index= 3, atom_type= 3).
Atom no. 2359, " N  " at (-0.099, 27.176, -33.190),  was assigned atom type "N" (rec_index= 4, atom_type= 4).
Atom no. 2360, " HN " at (0.818, 26.866, -32.867),  was assigned atom type "HD" (rec_index= 3, atom_type= 3).
Atom no. 2361, " CA " at (-1.205, 27.190, -32.241),  was assigned atom type "C" (rec_index= 1, atom_type= 1).
Atom no. 2362, " HA " at (-2.152, 27.302, -32.819),  was assigned atom type "H" (rec_index= 2, atom_type= 2).
Atom no. 2363, " C  " at (-1.114, 28.352, -31.256),  was assigned atom type "C" (rec_index= 1, atom_type= 1).
Atom no. 2364, " O  " at (-1.658, 28.271, -30.148),  was assigned atom type "OA" (rec_index= 6, atom_type= 6).
Atom no. 2365, " CB " at (-1.267, 25.860, -31.488),  was assigned atom type "C" (rec_index= 1, atom_type= 1).
Atom no. 2366, " HB1" at (-1.527, 25.027, -32.183),  was assigned atom type "H" (rec_index= 2, atom_type= 2).
Atom no. 2367, " HB2" at (-2.157, 25.830, -30.818),  was assigned atom type "H" (rec_index= 2, atom_type= 2).
Atom no. 2368, " CG " at (0.003, 25.533, -30.709),  was assigned atom type "C" (rec_index= 1, atom_type= 1).
Atom no. 2369, " HG1" at (0.158, 26.245, -29.865),  was assigned atom type "H" (rec_index= 2, atom_type= 2).
Atom no. 2370, " HG2" at (0.917, 25.767, -31.303),  was assigned atom type "H" (rec_index= 2, atom_type= 2).
Atom no. 2371, " CD " at (0.009, 24.089, -30.226),  was assigned atom type "C" (rec_index= 1, atom_type= 1).
Atom no. 2372, " HD1" at (-0.815, 23.501, -30.693),  was assigned atom type "H" (rec_index= 2, atom_type= 2).
Atom no. 2373, " HD2" at (0.880, 23.526, -30.637),  was assigned atom type "H" (rec_index= 2, atom_type= 2).
Atom no. 2374, " CE " at (-0.040, 24.003, -28.708),  was assigned atom type "C" (rec_index= 1, atom_type= 1).
Atom no. 2375, " HE1" at (0.756, 24.625, -28.237),  was assigned atom type "H" (rec_index= 2, atom_type= 2).
Atom no. 2376, " HE2" at (-0.934, 24.528, -28.297),  was assigned atom type "H" (rec_index= 2, atom_type= 2).
Atom no. 2377, " NZ " at (0.025, 22.588, -28.243),  was assigned atom type "N" (rec_index= 4, atom_type= 4).
Atom no. 2378, " HZ1" at (-0.008, 22.530, -27.225),  was assigned atom type "HD" (rec_index= 3, atom_type= 3).
Atom no. 2379, " HZ2" at (0.843, 22.108, -28.619),  was assigned atom type "HD" (rec_index= 3, atom_type= 3).
Atom no. 2380, " HZ3" at (-0.703, 22.019, -28.674),  was assigned atom type "HD" (rec_index= 3, atom_type= 3).
Atom no. 2381, " N  " at (-0.444, 29.442, -31.640),  was assigned atom type "N" (rec_index= 4, atom_type= 4).
Atom no. 2382, " HN " at (-0.075, 29.509, -32.588),  was assigned atom type "HD" (rec_index= 3, atom_type= 3).
Atom no. 2383, " CA " at (-0.243, 30.536, -30.695),  was assigned atom type "C" (rec_index= 1, atom_type= 1).
Atom no. 2384, " HA " at (0.082, 30.095, -29.724),  was assigned atom type "H" (rec_index= 2, atom_type= 2).
Atom no. 2385, " C  " at (-1.524, 31.321, -30.448),  was assigned atom type "C" (rec_index= 1, atom_type= 1).
Atom no. 2386, " O  " at (-1.703, 31.875, -29.358),  was assigned atom type "OA" (rec_index= 6, atom_type= 6).
Atom no. 2387, " CB " at (0.859, 31.478, -31.176),  was assigned atom type "C" (rec_index= 1, atom_type= 1).
Atom no. 2388, " HB1" at (0.589, 31.965, -32.142),  was assigned atom type "H" (rec_index= 2, atom_type= 2).
Atom no. 2389, " HB2" at (1.760, 30.915, -31.515),  was assigned atom type "H" (rec_index= 2, atom_type= 2).
Atom no. 2390, " CG " at (1.204, 32.488, -30.129),  was assigned atom type "A" (rec_index= 0, atom_type= 0).
Atom no. 2391, " CD1" at (0.862, 33.809, -30.116),  was assigned atom type "A" (rec_index= 0, atom_type= 0).
Atom no. 2392, " HD1" at (0.286, 34.321, -30.905),  was assigned atom type "H" (rec_index= 2, atom_type= 2).
Atom no. 2393, " CD2" at (1.920, 32.246, -28.913),  was assigned atom type "A" (rec_index= 0, atom_type= 0).
Atom no. 2394, " CE2" at (1.992, 33.469, -28.220),  was assigned atom type "A" (rec_index= 0, atom_type= 0).
Atom no. 2395, " CE3" at (2.516, 31.114, -28.349),  was assigned atom type "A" (rec_index= 0, atom_type= 0).
Atom no. 2396, " HE3" at (2.477, 30.141, -28.867),  was assigned atom type "H" (rec_index= 2, atom_type= 2).
Atom no. 2397, " NE1" at (1.340, 34.408, -28.975),  was assigned atom type "N" (rec_index= 4, atom_type= 4).
Atom no. 2398, " HE1" at (1.228, 35.392, -28.730),  was assigned atom type "HD" (rec_index= 3, atom_type= 3).
Atom no. 2399, " CZ2" at (2.636, 33.593, -26.991),  was assigned atom type "A" (rec_index= 0, atom_type= 0).
Atom no. 2400, " HZ2" at (2.681, 34.560, -26.463),  was assigned atom type "H" (rec_index= 2, atom_type= 2).
Atom no. 2401, " CZ3" at (3.155, 31.239, -27.129),  was assigned atom type "A" (rec_index= 0, atom_type= 0).
Atom no. 2402, " HZ3" at (3.629, 30.354, -26.672),  was assigned atom type "H" (rec_index= 2, atom_type= 2).
Atom no. 2403, " CH2" at (3.210, 32.469, -26.464),  was assigned atom type "A" (rec_index= 0, atom_type= 0).
Atom no. 2404, " HH2" at (3.728, 32.534, -25.492),  was assigned atom type "H" (rec_index= 2, atom_type= 2).
Atom no. 2405, " N  " at (-2.420, 31.384, -31.437),  was assigned atom type "N" (rec_index= 4, atom_type= 4).
Atom no. 2406, " HN " at (-2.224, 30.936, -32.332),  was assigned atom type "HD" (rec_index= 3, atom_type= 3).
Atom no. 2407, " CA " at (-3.679, 32.094, -31.237),  was assigned atom type "C" (rec_index= 1, atom_type= 1).
Atom no. 2408, " HA " at (-3.445, 33.151, -30.969),  was assigned atom type "H" (rec_index= 2, atom_type= 2).
Atom no. 2409, " C  " at (-4.488, 31.482, -30.101),  was assigned atom type "C" (rec_index= 1, atom_type= 1).
Atom no. 2410, " O  " at (-5.208, 32.197, -29.396),  was assigned atom type "OA" (rec_index= 6, atom_type= 6).
Atom no. 2411, " CB " at (-4.496, 32.097, -32.528),  was assigned atom type "C" (rec_index= 1, atom_type= 1).
Atom no. 2412, " HB1" at (-3.862, 32.401, -33.393),  was assigned atom type "H" (rec_index= 2, atom_type= 2).
Atom no. 2413, " HB2" at (-4.746, 31.055, -32.837),  was assigned atom type "H" (rec_index= 2, atom_type= 2).
Atom no. 2414, " CG " at (-5.753, 32.952, -32.457),  was assigned atom type "C" (rec_index= 1, atom_type= 1).
Atom no. 2415, " HG1" at (-5.496, 34.036, -32.402),  was assigned atom type "H" (rec_index= 2, atom_type= 2).
Atom no. 2416, " HG2" at (-6.260, 32.836, -31.471),  was assigned atom type "H" (rec_index= 2, atom_type= 2).
Atom no. 2417, " CD " at (-6.713, 32.679, -33.595),  was assigned atom type "C" (rec_index= 1, atom_type= 1).
Atom no. 2418, " OE1" at (-6.578, 31.623, -34.249),  was assigned atom type "OA" (rec_index= 6, atom_type= 6).
Atom no. 2419, " OE2" at (-7.605, 33.520, -33.834),  was assigned atom type "OA" (rec_index= 6, atom_type= 6).
Atom no. 2420, " N  " at (-4.371, 30.169, -29.897),  was assigned atom type "N" (rec_index= 4, atom_type= 4).
Atom no. 2421, " HN " at (-3.740, 29.630, -30.489),  was assigned atom type "HD" (rec_index= 3, atom_type= 3).
Atom no. 2422, " CA " at (-5.119, 29.484, -28.853),  was assigned atom type "C" (rec_index= 1, atom_type= 1).
Atom no. 2423, " HA " at (-6.082, 30.027, -28.710),  was assigned atom type "H" (rec_index= 2, atom_type= 2).
Atom no. 2424, " C  " at (-4.392, 29.461, -27.516),  was assigned atom type "C" (rec_index= 1, atom_type= 1).
Atom no. 2425, " O  " at (-5.035, 29.246, -26.482),  was assigned atom type "OA" (rec_index= 6, atom_type= 6).
Atom no. 2426, " CB " at (-5.446, 28.058, -29.306),  was assigned atom type "C" (rec_index= 1, atom_type= 1).
Atom no. 2427, " HB1" at (-4.538, 27.412, -29.265),  was assigned atom type "H" (rec_index= 2, atom_type= 2).
Atom no. 2428, " HB2" at (-6.077, 27.537, -28.549),  was assigned atom type "H" (rec_index= 2, atom_type= 2).
Atom no. 2429, " CG " at (-6.084, 27.997, -30.665),  was assigned atom type "A" (rec_index= 0, atom_type= 0).
Atom no. 2430, " CD1" at (-7.400, 28.396, -30.844),  was assigned atom type "A" (rec_index= 0, atom_type= 0).
Atom no. 2431, " HD1" at (-7.983, 28.752, -29.978),  was assigned atom type "H" (rec_index= 2, atom_type= 2).
Atom no. 2432, " CD2" at (-5.365, 27.563, -31.766),  was assigned atom type "A" (rec_index= 0, atom_type= 0).
Atom no. 2433, " HD2" at (-4.314, 27.250, -31.643),  was assigned atom type "H" (rec_index= 2, atom_type= 2).
Atom no. 2434, " CE1" at (-7.990, 28.354, -32.092),  was assigned atom type "A" (rec_index= 0, atom_type= 0).
Atom no. 2435, " HE1" at (-9.039, 28.672, -32.218),  was assigned atom type "H" (rec_index= 2, atom_type= 2).
Atom no. 2436, " CE2" at (-5.949, 27.517, -33.018),  was assigned atom type "A" (rec_index= 0, atom_type= 0).
Atom no. 2437, " HE2" at (-5.367, 27.164, -33.886),  was assigned atom type "H" (rec_index= 2, atom_type= 2).
Atom no. 2438, " CZ " at (-7.265, 27.914, -33.181),  was assigned atom type "A" (rec_index= 0, atom_type= 0).
Atom no. 2439, " HZ " at (-7.733, 27.879, -34.179),  was assigned atom type "H" (rec_index= 2, atom_type= 2).
Atom no. 2440, " N  " at (-3.073, 29.669, -27.510),  was assigned atom type "N" (rec_index= 4, atom_type= 4).
Atom no. 2441, " HN " at (-2.552, 29.645, -28.386),  was assigned atom type "HD" (rec_index= 3, atom_type= 3).
Atom no. 2442, " CA " at (-2.373, 29.930, -26.256),  was assigned atom type "C" (rec_index= 1, atom_type= 1).
Atom no. 2443, " HA " at (-2.729, 29.193, -25.499),  was assigned atom type "H" (rec_index= 2, atom_type= 2).
Atom no. 2444, " C  " at (-2.710, 31.328, -25.753),  was assigned atom type "C" (rec_index= 1, atom_type= 1).
Atom no. 2445, " O  " at (-2.907, 31.543, -24.550),  was assigned atom type "OA" (rec_index= 6, atom_type= 6).
Atom no. 2446, " CB " at (-0.855, 29.738, -26.438),  was assigned atom type "C" (rec_index= 1, atom_type= 1).
Atom no. 2447, " HB " at (-0.533, 30.333, -27.324),  was assigned atom type "H" (rec_index= 2, atom_type= 2).
Atom no. 2448, " CG1" at (-0.525, 28.267, -26.706),  was assigned atom type "C" (rec_index= 1, atom_type= 1).
Atom no. 2449, "1HG1" at (-0.967, 27.615, -25.917),  was assigned atom type "H" (rec_index= 2, atom_type= 2).
Atom no. 2450, "2HG1" at (-1.087, 27.894, -27.594),  was assigned atom type "H" (rec_index= 2, atom_type= 2).
Atom no. 2451, " CG2" at (-0.091, 30.248, -25.221),  was assigned atom type "C" (rec_index= 1, atom_type= 1).
Atom no. 2452, "1HG2" at (1.007, 30.109, -25.353),  was assigned atom type "H" (rec_index= 2, atom_type= 2).
Atom no. 2453, "2HG2" at (-0.455, 29.776, -24.279),  was assigned atom type "H" (rec_index= 2, atom_type= 2).
Atom no. 2454, "3HG2" at (-0.347, 31.308, -24.989),  was assigned atom type "H" (rec_index= 2, atom_type= 2).
Atom no. 2455, " CD1" at (0.957, 27.991, -26.858),  was assigned atom type "C" (rec_index= 1, atom_type= 1).
Atom no. 2456, "1HD1" at (1.197, 26.920, -27.053),  was assigned atom type "H" (rec_index= 2, atom_type= 2).
Atom no. 2457, "2HD1" at (1.519, 28.364, -25.970),  was assigned atom type "H" (rec_index= 2, atom_type= 2).
Atom no. 2458, "3HD1" at (1.399, 28.643, -27.647),  was assigned atom type "H" (rec_index= 2, atom_type= 2).
Atom no. 2459, " N  " at (-2.797, 32.296, -26.669),  was assigned atom type "N" (rec_index= 4, atom_type= 4).
Atom no. 2460, " HN " at (-2.591, 32.084, -27.645),  was assigned atom type "HD" (rec_index= 3, atom_type= 3).
Atom no. 2461, " CA " at (-3.182, 33.652, -26.294),  was assigned atom type "C" (rec_index= 1, atom_type= 1).
Atom no. 2462, " HA " at (-2.494, 34.002, -25.489),  was assigned atom type "H" (rec_index= 2, atom_type= 2).
Atom no. 2463, " C  " at (-4.608, 33.692, -25.758),  was assigned atom type "C" (rec_index= 1, atom_type= 1).
Atom no. 2464, " O  " at (-4.877, 34.336, -24.737),  was assigned atom type "OA" (rec_index= 6, atom_type= 6).
Atom no. 2465, " CB " at (-3.027, 34.583, -27.499),  was assigned atom type "C" (rec_index= 1, atom_type= 1).
Atom no. 2466, " HB1" at (-1.987, 34.535, -27.899),  was assigned atom type "H" (rec_index= 2, atom_type= 2).
Atom no. 2467, " HB2" at (-3.585, 34.182, -28.377),  was assigned atom type "H" (rec_index= 2, atom_type= 2).
Atom no. 2468, " CG " at (-3.423, 36.008, -27.228),  was assigned atom type "A" (rec_index= 0, atom_type= 0).
Atom no. 2469, " CD1" at (-2.499, 36.916, -26.738),  was assigned atom type "A" (rec_index= 0, atom_type= 0).
Atom no. 2470, " HD1" at (-1.464, 36.589, -26.541),  was assigned atom type "H" (rec_index= 2, atom_type= 2).
Atom no. 2471, " CD2" at (-4.716, 36.443, -27.476),  was assigned atom type "A" (rec_index= 0, atom_type= 0).
Atom no. 2472, " HD2" at (-5.462, 35.734, -27.874),  was assigned atom type "H" (rec_index= 2, atom_type= 2).
Atom no. 2473, " CE1" at (-2.859, 38.228, -26.493),  was assigned atom type "A" (rec_index= 0, atom_type= 0).
Atom no. 2474, " HE1" at (-2.114, 38.941, -26.101),  was assigned atom type "H" (rec_index= 2, atom_type= 2).
Atom no. 2475, " CE2" at (-5.083, 37.752, -27.232),  was assigned atom type "A" (rec_index= 0, atom_type= 0).
Atom no. 2476, " HE2" at (-6.117, 38.082, -27.430),  was assigned atom type "H" (rec_index= 2, atom_type= 2).
Atom no. 2477, " CZ " at (-4.154, 38.646, -26.740),  was assigned atom type "A" (rec_index= 0, atom_type= 0).
Atom no. 2478, " HZ " at (-4.444, 39.692, -26.544),  was assigned atom type "H" (rec_index= 2, atom_type= 2).
Atom no. 2479, " N  " at (-5.538, 33.013, -26.437),  was assigned atom type "N" (rec_index= 4, atom_type= 4).
Atom no. 2480, " HN " at (-5.282, 32.524, -27.295),  was assigned atom type "HD" (rec_index= 3, atom_type= 3).
Atom no. 2481, " CA " at (-6.918, 32.966, -25.960),  was assigned atom type "C" (rec_index= 1, atom_type= 1).
Atom no. 2482, " HA " at (-7.289, 34.012, -25.855),  was assigned atom type "H" (rec_index= 2, atom_type= 2).
Atom no. 2483, " C  " at (-7.007, 32.286, -24.600),  was assigned atom type "C" (rec_index= 1, atom_type= 1).
Atom no. 2484, " O  " at (-7.804, 32.690, -23.745),  was assigned atom type "OA" (rec_index= 6, atom_type= 6).
Atom no. 2485, " CB " at (-7.802, 32.240, -26.975),  was assigned atom type "C" (rec_index= 1, atom_type= 1).
Atom no. 2486, " HB1" at (-7.383, 31.232, -27.202),  was assigned atom type "H" (rec_index= 2, atom_type= 2).
Atom no. 2487, " HB2" at (-8.769, 31.945, -26.505),  was assigned atom type "H" (rec_index= 2, atom_type= 2).
Atom no. 2488, " CG " at (-8.053, 33.010, -28.261),  was assigned atom type "C" (rec_index= 1, atom_type= 1).
Atom no. 2489, " HG1" at (-7.098, 33.377, -28.705),  was assigned atom type "H" (rec_index= 2, atom_type= 2).
Atom no. 2490, " HG2" at (-8.541, 33.991, -28.056),  was assigned atom type "H" (rec_index= 2, atom_type= 2).
Atom no. 2491, " SD " at (-9.002, 32.044, -29.456),  was assigned atom type "SA" (rec_index= 7, atom_type= 7).
Atom no. 2492, " CE " at (-9.134, 33.211, -30.809),  was assigned atom type "C" (rec_index= 1, atom_type= 1).
Atom no. 2493, " HE1" at (-9.720, 32.615, -31.547),  was assigned atom type "H" (rec_index= 2, atom_type= 2).
Atom no. 2494, " HE2" at (-8.168, 33.622, -31.184),  was assigned atom type "H" (rec_index= 2, atom_type= 2).
Atom no. 2495, " HE3" at (-9.566, 34.205, -30.545),  was assigned atom type "H" (rec_index= 2, atom_type= 2).
Atom no. 2496, " N  " at (-6.196, 31.251, -24.384),  was assigned atom type "N" (rec_index= 4, atom_type= 4).
Atom no. 2497, " HN " at (-5.564, 30.943, -25.123),  was assigned atom type "HD" (rec_index= 3, atom_type= 3).
Atom no. 2498, " CA " at (-6.202, 30.554, -23.103),  was assigned atom type "C" (rec_index= 1, atom_type= 1).
Atom no. 2499, " HA " at (-7.252, 30.262, -22.866),  was assigned atom type "H" (rec_index= 2, atom_type= 2).
Atom no. 2500, " C  " at (-5.692, 31.459, -21.988),  was assigned atom type "C" (rec_index= 1, atom_type= 1).
Atom no. 2501, " O  " at (-6.281, 31.517, -20.902),  was assigned atom type "OA" (rec_index= 6, atom_type= 6).
Atom no. 2502, " CB " at (-5.360, 29.283, -23.208),  was assigned atom type "C" (rec_index= 1, atom_type= 1).
Atom no. 2503, " HB1" at (-5.469, 28.830, -24.221),  was assigned atom type "H" (rec_index= 2, atom_type= 2).
Atom no. 2504, " HB2" at (-4.275, 29.538, -23.227),  was assigned atom type "H" (rec_index= 2, atom_type= 2).
Atom no. 2505, " CG " at (-5.638, 28.248, -22.136),  was assigned atom type "C" (rec_index= 1, atom_type= 1).
Atom no. 2506, " HG1" at (-6.730, 28.168, -21.926),  was assigned atom type "H" (rec_index= 2, atom_type= 2).
Atom no. 2507, " HG2" at (-5.291, 28.599, -21.136),  was assigned atom type "H" (rec_index= 2, atom_type= 2).
Atom no. 2508, " CD " at (-5.044, 26.896, -22.479),  was assigned atom type "C" (rec_index= 1, atom_type= 1).
Atom no. 2509, " NE2" at (-4.747, 26.103, -21.456),  was assigned atom type "N" (rec_index= 4, atom_type= 4).
Atom no. 2510, "1HE2" at (-4.906, 26.374, -20.486),  was assigned atom type "HD" (rec_index= 3, atom_type= 3).
Atom no. 2511, "2HE2" at (-4.347, 25.193, -21.687),  was assigned atom type "HD" (rec_index= 3, atom_type= 3).
Atom no. 2512, " OE1" at (-4.852, 26.569, -23.650),  was assigned atom type "OA" (rec_index= 6, atom_type= 6).
Atom no. 2513, " N  " at (-4.596, 32.181, -22.242),  was assigned atom type "N" (rec_index= 4, atom_type= 4).
Atom no. 2514, " HN " at (-4.123, 32.083, -23.140),  was assigned atom type "HD" (rec_index= 3, atom_type= 3).
Atom no. 2515, " CA " at (-4.070, 33.108, -21.245),  was assigned atom type "C" (rec_index= 1, atom_type= 1).
Atom no. 2516, " HA " at (-3.986, 32.566, -20.274),  was assigned atom type "H" (rec_index= 2, atom_type= 2).
Atom no. 2517, " C  " at (-5.002, 34.295, -21.049),  was assigned atom type "C" (rec_index= 1, atom_type= 1).
Atom no. 2518, " O  " at (-5.166, 34.784, -19.925),  was assigned atom type "OA" (rec_index= 6, atom_type= 6).
Atom no. 2519, " CB " at (-2.676, 33.583, -21.650),  was assigned atom type "C" (rec_index= 1, atom_type= 1).
Atom no. 2520, " HB1" at (-2.274, 34.291, -20.888),  was assigned atom type "H" (rec_index= 2, atom_type= 2).
Atom no. 2521, " HB2" at (-2.667, 34.024, -22.674),  was assigned atom type "H" (rec_index= 2, atom_type= 2).
Atom no. 2522, " HB3" at (-1.982, 32.730, -21.833),  was assigned atom type "H" (rec_index= 2, atom_type= 2).
Atom no. 2523, " N  " at (-5.619, 34.776, -22.132),  was assigned atom type "N" (rec_index= 4, atom_type= 4).
Atom no. 2524, " HN " at (-5.419, 34.377, -23.049),  was assigned atom type "HD" (rec_index= 3, atom_type= 3).
Atom no. 2525, " CA " at (-6.578, 35.869, -22.010),  was assigned atom type "C" (rec_index= 1, atom_type= 1).
Atom no. 2526, " HA " at (-6.082, 36.713, -21.475),  was assigned atom type "H" (rec_index= 2, atom_type= 2).
Atom no. 2527, " C  " at (-7.799, 35.444, -21.206),  was assigned atom type "C" (rec_index= 1, atom_type= 1).
Atom no. 2528, " O  " at (-8.425, 36.276, -20.540),  was assigned atom type "OA" (rec_index= 6, atom_type= 6).
Atom no. 2529, " CB " at (-6.998, 36.359, -23.397),  was assigned atom type "C" (rec_index= 1, atom_type= 1).
Atom no. 2530, " HB1" at (-6.137, 36.312, -24.104),  was assigned atom type "H" (rec_index= 2, atom_type= 2).
Atom no. 2531, " HB2" at (-7.681, 35.622, -23.880),  was assigned atom type "H" (rec_index= 2, atom_type= 2).
Atom no. 2532, " CG " at (-7.619, 37.746, -23.407),  was assigned atom type "C" (rec_index= 1, atom_type= 1).
Atom no. 2533, " HG1" at (-6.904, 38.508, -23.017),  was assigned atom type "H" (rec_index= 2, atom_type= 2).
Atom no. 2534, " HG2" at (-8.416, 37.834, -22.632),  was assigned atom type "H" (rec_index= 2, atom_type= 2).
Atom no. 2535, " CD " at (-8.143, 38.140, -24.774),  was assigned atom type "C" (rec_index= 1, atom_type= 1).
Atom no. 2536, " OE1" at (-8.848, 37.321, -25.402),  was assigned atom type "OA" (rec_index= 6, atom_type= 6).
Atom no. 2537, " OE2" at (-7.844, 39.267, -25.224),  was assigned atom type "OA" (rec_index= 6, atom_type= 6).
Atom no. 2538, " N  " at (-8.150, 34.156, -21.255),  was assigned atom type "N" (rec_index= 4, atom_type= 4).
Atom no. 2539, " HN " at (-7.633, 33.512, -21.854),  was assigned atom type "HD" (rec_index= 3, atom_type= 3).
Atom no. 2540, " CA " at (-9.267, 33.665, -20.457),  was assigned atom type "C" (rec_index= 1, atom_type= 1).
Atom no. 2541, " HA " at (-10.108, 34.391, -20.550),  was assigned atom type "H" (rec_index= 2, atom_type= 2).
Atom no. 2542, " C  " at (-8.888, 33.561, -18.985),  was assigned atom type "C" (rec_index= 1, atom_type= 1).
Atom no. 2543, " O  " at (-9.722, 33.804, -18.105),  was assigned atom type "OA" (rec_index= 6, atom_type= 6).
Atom no. 2544, " CB " at (-9.741, 32.313, -20.990),  was assigned atom type "C" (rec_index= 1, atom_type= 1).
Atom no. 2545, " HB1" at (-10.595, 31.937, -20.380),  was assigned atom type "H" (rec_index= 2, atom_type= 2).
Atom no. 2546, " HB2" at (-8.910, 31.572, -21.044),  was assigned atom type "H" (rec_index= 2, atom_type= 2).
Atom no. 2547, " HB3" at (-9.992, 32.358, -22.075),  was assigned atom type "H" (rec_index= 2, atom_type= 2).
Atom no. 2548, " N  " at (-7.634, 33.202, -18.697),  was assigned atom type "N" (rec_index= 4, atom_type= 4).
Atom no. 2549, " HN " at (-6.991, 32.958, -19.450),  was assigned atom type "HD" (rec_index= 3, atom_type= 3).
Atom no. 2550, " CA " at (-7.179, 33.157, -17.311),  was assigned atom type "C" (rec_index= 1, atom_type= 1).
Atom no. 2551, " HA " at (-7.924, 32.578, -16.717),  was assigned atom type "H" (rec_index= 2, atom_type= 2).
Atom no. 2552, " C  " at (-7.078, 34.557, -16.718),  was assigned atom type "C" (rec_index= 1, atom_type= 1).
Atom no. 2553, " O  " at (-7.350, 34.754, -15.528),  was assigned atom type "OA" (rec_index= 6, atom_type= 6).
Atom no. 2554, " CB " at (-5.831, 32.443, -17.217),  was assigned atom type "C" (rec_index= 1, atom_type= 1).
Atom no. 2555, " HB1" at (-5.093, 32.921, -17.902),  was assigned atom type "H" (rec_index= 2, atom_type= 2).
Atom no. 2556, " HB2" at (-5.349, 32.656, -16.234),  was assigned atom type "H" (rec_index= 2, atom_type= 2).
Atom no. 2557, " CG " at (-5.883, 30.945, -17.463),  was assigned atom type "C" (rec_index= 1, atom_type= 1).
Atom no. 2558, " HG1" at (-6.194, 30.720, -18.510),  was assigned atom type "H" (rec_index= 2, atom_type= 2).
Atom no. 2559, " HG2" at (-6.737, 30.477, -16.919),  was assigned atom type "H" (rec_index= 2, atom_type= 2).
Atom no. 2560, " CD " at (-4.574, 30.259, -17.121),  was assigned atom type "C" (rec_index= 1, atom_type= 1).
Atom no. 2561, " NE2" at (-4.406, 29.031, -17.597),  was assigned atom type "N" (rec_index= 4, atom_type= 4).
Atom no. 2562, "1HE2" at (-3.526, 28.570, -17.367),  was assigned atom type "HD" (rec_index= 3, atom_type= 3).
Atom no. 2563, "2HE2" at (-5.111, 28.560, -18.164),  was assigned atom type "HD" (rec_index= 3, atom_type= 3).
Atom no. 2564, " OE1" at (-3.723, 30.828, -16.437),  was assigned atom type "OA" (rec_index= 6, atom_type= 6).
Atom no. 2565, " N  " at (-6.686, 35.541, -17.534),  was assigned atom type "N" (rec_index= 4, atom_type= 4).
Atom no. 2566, " HN " at (-6.497, 35.337, -18.515),  was assigned atom type "HD" (rec_index= 3, atom_type= 3).
Atom no. 2567, " CA " at (-6.526, 36.903, -17.036),  was assigned atom type "C" (rec_index= 1, atom_type= 1).
Atom no. 2568, " HA " at (-5.888, 36.866, -16.123),  was assigned atom type "H" (rec_index= 2, atom_type= 2).
Atom no. 2569, " C  " at (-7.861, 37.528, -16.656),  was assigned atom type "C" (rec_index= 1, atom_type= 1).
Atom no. 2570, " O  " at (-7.913, 38.377, -15.759),  was assigned atom type "OA" (rec_index= 6, atom_type= 6).
Atom no. 2571, " CB " at (-5.815, 37.765, -18.079),  was assigned atom type "C" (rec_index= 1, atom_type= 1).
Atom no. 2572, " HB1" at (-5.693, 38.806, -17.698),  was assigned atom type "H" (rec_index= 2, atom_type= 2).
Atom no. 2573, " HB2" at (-6.335, 37.740, -19.065),  was assigned atom type "H" (rec_index= 2, atom_type= 2).
Atom no. 2574, " HB3" at (-4.843, 37.320, -18.395),  was assigned atom type "H" (rec_index= 2, atom_type= 2).
Atom no. 2575, " N  " at (-8.945, 37.128, -17.326),  was assigned atom type "N" (rec_index= 4, atom_type= 4).
Atom no. 2576, " HN " at (-8.850, 36.464, -18.095),  was assigned atom type "HD" (rec_index= 3, atom_type= 3).
Atom no. 2577, " CA " at (-10.263, 37.636, -16.964),  was assigned atom type "C" (rec_index= 1, atom_type= 1).
Atom no. 2578, " HA " at (-10.202, 38.748, -16.902),  was assigned atom type "H" (rec_index= 2, atom_type= 2).
Atom no. 2579, " C  " at (-10.711, 37.108, -15.608),  was assigned atom type "C" (rec_index= 1, atom_type= 1).
Atom no. 2580, " O  " at (-11.440, 37.798, -14.886),  was assigned atom type "OA" (rec_index= 6, atom_type= 6).
Atom no. 2581, " CB " at (-11.278, 37.274, -18.048),  was assigned atom type "C" (rec_index= 1, atom_type= 1).
Atom no. 2582, " HB1" at (-11.308, 36.171, -18.209),  was assigned atom type "H" (rec_index= 2, atom_type= 2).
Atom no. 2583, " HB2" at (-12.320, 37.436, -17.685),  was assigned atom type "H" (rec_index= 2, atom_type= 2).
Atom no. 2584, " CG " at (-11.045, 38.004, -19.361),  was assigned atom type "C" (rec_index= 1, atom_type= 1).
Atom no. 2585, " HG1" at (-11.402, 39.059, -19.307),  was assigned atom type "H" (rec_index= 2, atom_type= 2).
Atom no. 2586, " HG2" at (-9.960, 38.195, -19.531),  was assigned atom type "H" (rec_index= 2, atom_type= 2).
Atom no. 2587, " CD " at (-11.667, 37.270, -20.535),  was assigned atom type "C" (rec_index= 1, atom_type= 1).
Atom no. 2588, " HD1" at (-11.365, 36.197, -20.557),  was assigned atom type "H" (rec_index= 2, atom_type= 2).
Atom no. 2589, " HD2" at (-12.765, 37.133, -20.400),  was assigned atom type "H" (rec_index= 2, atom_type= 2).
Atom no. 2590, " CE " at (-11.344, 37.973, -21.845),  was assigned atom type "C" (rec_index= 1, atom_type= 1).
Atom no. 2591, " HE1" at (-10.268, 38.260, -21.895),  was assigned atom type "H" (rec_index= 2, atom_type= 2).
Atom no. 2592, " HE2" at (-11.800, 38.990, -21.881),  was assigned atom type "H" (rec_index= 2, atom_type= 2).
Atom no. 2593, " NZ " at (-11.742, 37.160, -23.027),  was assigned atom type "N" (rec_index= 4, atom_type= 4).
Atom no. 2594, " HZ1" at (-11.525, 37.631, -23.905),  was assigned atom type "HD" (rec_index= 3, atom_type= 3).
Atom no. 2595, " HZ2" at (-12.726, 36.897, -22.981),  was assigned atom type "HD" (rec_index= 3, atom_type= 3).
Atom no. 2596, " HZ3" at (-11.325, 36.230, -22.994),  was assigned atom type "HD" (rec_index= 3, atom_type= 3).
Atom no. 2597, " N  " at (-10.284, 35.897, -15.243),  was assigned atom type "N" (rec_index= 4, atom_type= 4).
Atom no. 2598, " HN " at (-9.737, 35.335, -15.896),  was assigned atom type "HD" (rec_index= 3, atom_type= 3).
Atom no. 2599, " CA " at (-10.593, 35.370, -13.918),  was assigned atom type "C" (rec_index= 1, atom_type= 1).
Atom no. 2600, " HA " at (-11.674, 35.555, -13.715),  was assigned atom type "H" (rec_index= 2, atom_type= 2).
Atom no. 2601, " C  " at (-9.779, 36.097, -12.853),  was assigned atom type "C" (rec_index= 1, atom_type= 1).
Atom no. 2602, " O  " at (-10.286, 36.408, -11.769),  was assigned atom type "OA" (rec_index= 6, atom_type= 6).
Atom no. 2603, " CB " at (-10.352, 33.849, -13.879),  was assigned atom type "C" (rec_index= 1, atom_type= 1).
Atom no. 2604, " HB " at (-9.267, 33.662, -14.053),  was assigned atom type "H" (rec_index= 2, atom_type= 2).
Atom no. 2605, " CG1" at (-10.722, 33.282, -12.515),  was assigned atom type "C" (rec_index= 1, atom_type= 1).
Atom no. 2606, "1HG1" at (-10.145, 33.790, -11.707),  was assigned atom type "H" (rec_index= 2, atom_type= 2).
Atom no. 2607, "2HG1" at (-10.595, 32.175, -12.479),  was assigned atom type "H" (rec_index= 2, atom_type= 2).
Atom no. 2608, "3HG1" at (-11.821, 33.331, -12.331),  was assigned atom type "H" (rec_index= 2, atom_type= 2).
Atom no. 2609, " CG2" at (-11.140, 33.155, -14.982),  was assigned atom type "C" (rec_index= 1, atom_type= 1).
Atom no. 2610, "1HG2" at (-10.869, 33.570, -15.981),  was assigned atom type "H" (rec_index= 2, atom_type= 2).
Atom no. 2611, "2HG2" at (-12.239, 33.204, -14.798),  was assigned atom type "H" (rec_index= 2, atom_type= 2).
Atom no. 2612, "3HG2" at (-11.013, 32.048, -14.946),  was assigned atom type "H" (rec_index= 2, atom_type= 2).
Atom no. 2613, " N  " at (-8.506, 36.384, -13.146),  was assigned atom type "N" (rec_index= 4, atom_type= 4).
Atom no. 2614, " HN " at (-8.116, 36.091, -14.042),  was assigned atom type "HD" (rec_index= 3, atom_type= 3).
Atom no. 2615, " CA " at (-7.670, 37.112, -12.196),  was assigned atom type "C" (rec_index= 1, atom_type= 1).
Atom no. 2616, " HA " at (-7.738, 36.600, -11.208),  was assigned atom type "H" (rec_index= 2, atom_type= 2).
Atom no. 2617, " C  " at (-8.138, 38.552, -12.020),  was assigned atom type "C" (rec_index= 1, atom_type= 1).
Atom no. 2618, " O  " at (-7.953, 39.134, -10.945),  was assigned atom type "OA" (rec_index= 6, atom_type= 6).
Atom no. 2619, " CB " at (-6.208, 37.085, -12.650),  was assigned atom type "C" (rec_index= 1, atom_type= 1).
Atom no. 2620, " HB1" at (-5.567, 37.690, -11.967),  was assigned atom type "H" (rec_index= 2, atom_type= 2).
Atom no. 2621, " HB2" at (-6.071, 37.668, -13.591),  was assigned atom type "H" (rec_index= 2, atom_type= 2).
Atom no. 2622, " CG " at (-5.663, 35.674, -12.800),  was assigned atom type "C" (rec_index= 1, atom_type= 1).
Atom no. 2623, " OD1" at (-6.463, 34.715, -12.751),  was assigned atom type "OA" (rec_index= 6, atom_type= 6).
Atom no. 2624, " OD2" at (-4.432, 35.525, -12.965),  was assigned atom type "OA" (rec_index= 6, atom_type= 6).
Atom no. 2625, " N  " at (-8.740, 39.141, -13.058),  was assigned atom type "N" (rec_index= 4, atom_type= 4).
Atom no. 2626, " HN " at (-8.865, 38.625, -13.929),  was assigned atom type "HD" (rec_index= 3, atom_type= 3).
Atom no. 2627, " CA " at (-9.221, 40.516, -12.958),  was assigned atom type "C" (rec_index= 1, atom_type= 1).
Atom no. 2628, " HA " at (-8.398, 41.146, -12.546),  was assigned atom type "H" (rec_index= 2, atom_type= 2).
Atom no. 2629, " C  " at (-10.417, 40.617, -12.019),  was assigned atom type "C" (rec_index= 1, atom_type= 1).
Atom no. 2630, " O  " at (-10.509, 41.558, -11.221),  was assigned atom type "OA" (rec_index= 6, atom_type= 6).
Atom no. 2631, " CB " at (-9.582, 41.045, -14.346),  was assigned atom type "C" (rec_index= 1, atom_type= 1).
Atom no. 2632, " HB1" at (-8.766, 40.817, -15.071),  was assigned atom type "H" (rec_index= 2, atom_type= 2).
Atom no. 2633, " HB2" at (-10.407, 40.440, -14.788),  was assigned atom type "H" (rec_index= 2, atom_type= 2).
Atom no. 2634, " CG " at (-9.931, 42.527, -14.391),  was assigned atom type "C" (rec_index= 1, atom_type= 1).
Atom no. 2635, " HG1" at (-10.577, 42.819, -13.530),  was assigned atom type "H" (rec_index= 2, atom_type= 2).
Atom no. 2636, " HG2" at (-10.637, 42.753, -15.224),  was assigned atom type "H" (rec_index= 2, atom_type= 2).
Atom no. 2637, " CD " at (-8.685, 43.397, -14.469),  was assigned atom type "C" (rec_index= 1, atom_type= 1).
Atom no. 2638, " HD1" at (-7.936, 42.980, -15.182),  was assigned atom type "H" (rec_index= 2, atom_type= 2).
Atom no. 2639, " HD2" at (-8.081, 43.336, -13.534),  was assigned atom type "H" (rec_index= 2, atom_type= 2).
Atom no. 2640, " CE " at (-9.047, 44.834, -14.811),  was assigned atom type "C" (rec_index= 1, atom_type= 1).
Atom no. 2641, " HE1" at (-9.738, 44.876, -15.685),  was assigned atom type "H" (rec_index= 2, atom_type= 2).
Atom no. 2642, " HE2" at (-9.714, 45.275, -14.034),  was assigned atom type "H" (rec_index= 2, atom_type= 2).
Atom no. 2643, " NZ " at (-7.848, 45.688, -15.035),  was assigned atom type "N" (rec_index= 4, atom_type= 4).
Atom no. 2644, " HZ1" at (-8.091, 46.652, -15.264),  was assigned atom type "HD" (rec_index= 3, atom_type= 3).
Atom no. 2645, " HZ2" at (-7.238, 45.284, -15.746),  was assigned atom type "HD" (rec_index= 3, atom_type= 3).
Atom no. 2646, " HZ3" at (-7.216, 45.650, -14.235),  was assigned atom type "HD" (rec_index= 3, atom_type= 3).
Atom no. 2647, " N  " at (-11.347, 39.667, -12.103),  was assigned atom type "N" (rec_index= 4, atom_type= 4).
Atom no. 2648, " HN " at (-11.267, 38.960, -12.834),  was assigned atom type "HD" (rec_index= 3, atom_type= 3).
Atom no. 2649, " CA " at (-12.479, 39.608, -11.179),  was assigned atom type "C" (rec_index= 1, atom_type= 1).
Atom no. 2650, " HA " at (-12.630, 40.623, -10.743),  was assigned atom type "H" (rec_index= 2, atom_type= 2).
Atom no. 2651, " C  " at (-12.149, 38.640, -10.045),  was assigned atom type "C" (rec_index= 1, atom_type= 1).
Atom no. 2652, " O  " at (-12.736, 37.568, -9.891),  was assigned atom type "OA" (rec_index= 6, atom_type= 6).
Atom no. 2653, " CB " at (-13.752, 39.208, -11.920),  was assigned atom type "C" (rec_index= 1, atom_type= 1).
Atom no. 2654, " HB1" at (-14.132, 38.229, -11.546),  was assigned atom type "H" (rec_index= 2, atom_type= 2).
Atom no. 2655, " HB2" at (-13.521, 38.930, -12.975),  was assigned atom type "H" (rec_index= 2, atom_type= 2).
Atom no. 2656, " CG " at (-14.850, 40.261, -11.873),  was assigned atom type "C" (rec_index= 1, atom_type= 1).
Atom no. 2657, " HG1" at (-14.478, 41.253, -12.221),  was assigned atom type "H" (rec_index= 2, atom_type= 2).
Atom no. 2658, " HG2" at (-15.110, 40.531, -10.823),  was assigned atom type "H" (rec_index= 2, atom_type= 2).
Atom no. 2659, " CD " at (-16.080, 39.824, -12.655),  was assigned atom type "C" (rec_index= 1, atom_type= 1).
Atom no. 2660, " HD1" at (-15.833, 39.623, -13.724),  was assigned atom type "H" (rec_index= 2, atom_type= 2).
Atom no. 2661, " HD2" at (-16.793, 40.669, -12.798),  was assigned atom type "H" (rec_index= 2, atom_type= 2).
Atom no. 2662, " CE " at (-16.758, 38.628, -12.007),  was assigned atom type "C" (rec_index= 1, atom_type= 1).
Atom no. 2663, " HE1" at (-16.040, 37.790, -11.848),  was assigned atom type "H" (rec_index= 2, atom_type= 2).
Atom no. 2664, " HE2" at (-17.021, 38.836, -10.944),  was assigned atom type "H" (rec_index= 2, atom_type= 2).
Atom no. 2665, " NZ " at (-17.948, 38.184, -12.784),  was assigned atom type "N" (rec_index= 4, atom_type= 4).
Atom no. 2666, " HZ1" at (-18.403, 37.381, -12.349),  was assigned atom type "HD" (rec_index= 3, atom_type= 3).
Atom no. 2667, " HZ2" at (-17.708, 37.994, -13.757),  was assigned atom type "HD" (rec_index= 3, atom_type= 3).
Atom no. 2668, " HZ3" at (-18.605, 38.951, -12.930),  was assigned atom type "HD" (rec_index= 3, atom_type= 3).
Atom no. 2669, " N  " at (-11.172, 39.052, -9.243),  was assigned atom type "N" (rec_index= 4, atom_type= 4).
Atom no. 2670, " HN " at (-10.776, 39.980, -9.392),  was assigned atom type "HD" (rec_index= 3, atom_type= 3).
Atom no. 2671, " CA " at (-10.645, 38.234, -8.163),  was assigned atom type "C" (rec_index= 1, atom_type= 1).
Atom no. 2672, " HA " at (-11.455, 37.563, -7.792),  was assigned atom type "H" (rec_index= 2, atom_type= 2).
Atom no. 2673, " C  " at (-10.212, 39.152, -7.030),  was assigned atom type "C" (rec_index= 1, atom_type= 1).
Atom no. 2674, " O  " at (-9.767, 40.278, -7.269),  was assigned atom type "OA" (rec_index= 6, atom_type= 6).
Atom no. 2675, " CB " at (-9.478, 37.371, -8.660),  was assigned atom type "C" (rec_index= 1, atom_type= 1).
Atom no. 2676, " HB1" at (-9.825, 36.698, -9.478),  was assigned atom type "H" (rec_index= 2, atom_type= 2).
Atom no. 2677, " HB2" at (-8.749, 38.003, -9.218),  was assigned atom type "H" (rec_index= 2, atom_type= 2).
Atom no. 2678, " CG " at (-8.756, 36.564, -7.598),  was assigned atom type "C" (rec_index= 1, atom_type= 1).
Atom no. 2679, " HG1" at (-8.280, 37.218, -6.831),  was assigned atom type "H" (rec_index= 2, atom_type= 2).
Atom no. 2680, " HG2" at (-9.467, 36.021, -6.933),  was assigned atom type "H" (rec_index= 2, atom_type= 2).
Atom no. 2681, " CD " at (-7.751, 35.622, -8.244),  was assigned atom type "C" (rec_index= 1, atom_type= 1).
Atom no. 2682, " HD1" at (-6.742, 35.728, -7.782),  was assigned atom type "H" (rec_index= 2, atom_type= 2).
Atom no. 2683, " HD2" at (-7.503, 35.944, -9.282),  was assigned atom type "H" (rec_index= 2, atom_type= 2).
Atom no. 2684, " NE " at (-8.206, 34.235, -8.213),  was assigned atom type "N" (rec_index= 4, atom_type= 4).
Atom no. 2685, " HE " at (-8.816, 33.950, -7.447),  was assigned atom type "HD" (rec_index= 3, atom_type= 3).
Atom no. 2686, " CZ " at (-7.877, 33.320, -9.118),  was assigned atom type "C" (rec_index= 1, atom_type= 1).
Atom no. 2687, " NH1" at (-8.336, 32.080, -9.009),  was assigned atom type "N" (rec_index= 4, atom_type= 4).
Atom no. 2688, "1HH1" at (-8.933, 31.827, -8.221),  was assigned atom type "HD" (rec_index= 3, atom_type= 3).
Atom no. 2689, "2HH1" at (-8.083, 31.377, -9.704),  was assigned atom type "HD" (rec_index= 3, atom_type= 3).
Atom no. 2690, " NH2" at (-7.101, 33.649, -10.142),  was assigned atom type "N" (rec_index= 4, atom_type= 4).
Atom no. 2691, "1HH2" at (-6.748, 34.602, -10.226),  was assigned atom type "HD" (rec_index= 3, atom_type= 3).
Atom no. 2692, "2HH2" at (-6.848, 32.946, -10.837),  was assigned atom type "HD" (rec_index= 3, atom_type= 3).
Atom no. 2693, " N  " at (-10.360, 38.662, -5.798),  was assigned atom type "N" (rec_index= 4, atom_type= 4).
Atom no. 2694, " HN " at (-10.692, 37.704, -5.684),  was assigned atom type "HD" (rec_index= 3, atom_type= 3).
Atom no. 2695, " CA " at (-10.062, 39.452, -4.608),  was assigned atom type "C" (rec_index= 1, atom_type= 1).
Atom no. 2696, " HA " at (-10.779, 40.305, -4.560),  was assigned atom type "H" (rec_index= 2, atom_type= 2).
Atom no. 2697, " C  " at (-8.646, 40.011, -4.668),  was assigned atom type "C" (rec_index= 1, atom_type= 1).
Atom no. 2698, " O  " at (-7.686, 39.276, -4.914),  was assigned atom type "OA" (rec_index= 6, atom_type= 6).
Atom no. 2699, " CB " at (-10.248, 38.587, -3.357),  was assigned atom type "C" (rec_index= 1, atom_type= 1).
Atom no. 2700, " HB1" at (-11.191, 37.995, -3.418),  was assigned atom type "H" (rec_index= 2, atom_type= 2).
Atom no. 2701, " HB2" at (-9.510, 37.751, -3.336),  was assigned atom type "H" (rec_index= 2, atom_type= 2).
Atom no. 2702, " CG " at (-10.194, 39.390, -2.074),  was assigned atom type "C" (rec_index= 1, atom_type= 1).
Atom no. 2703, " OD1" at (-9.080, 39.774, -1.654),  was assigned atom type "OA" (rec_index= 6, atom_type= 6).
Atom no. 2704, " OD2" at (-11.270, 39.644, -1.490),  was assigned atom type "OA" (rec_index= 6, atom_type= 6).
Atom no. 2705, " N  " at (-8.528, 41.325, -4.442),  was assigned atom type "N" (rec_index= 4, atom_type= 4).
Atom no. 2706, " HN " at (-9.340, 41.851, -4.118),  was assigned atom type "HD" (rec_index= 3, atom_type= 3).
Atom no. 2707, " CA " at (-7.260, 42.023, -4.649),  was assigned atom type "C" (rec_index= 1, atom_type= 1).
Atom no. 2708, " HA " at (-6.972, 41.910, -5.720),  was assigned atom type "H" (rec_index= 2, atom_type= 2).
Atom no. 2709, " C  " at (-6.141, 41.440, -3.793),  was assigned atom type "C" (rec_index= 1, atom_type= 1).
Atom no. 2710, " O  " at (-4.996, 41.332, -4.247),  was assigned atom type "OA" (rec_index= 6, atom_type= 6).
Atom no. 2711, " CB " at (-7.431, 43.515, -4.357),  was assigned atom type "C" (rec_index= 1, atom_type= 1).
Atom no. 2712, " HB1" at (-6.476, 43.947, -3.977),  was assigned atom type "H" (rec_index= 2, atom_type= 2).
Atom no. 2713, " HB2" at (-8.079, 43.663, -3.461),  was assigned atom type "H" (rec_index= 2, atom_type= 2).
Atom no. 2714, " CG " at (-7.954, 44.336, -5.529),  was assigned atom type "C" (rec_index= 1, atom_type= 1).
Atom no. 2715, " HG1" at (-7.224, 44.362, -6.372),  was assigned atom type "H" (rec_index= 2, atom_type= 2).
Atom no. 2716, " HG2" at (-8.795, 43.821, -6.049),  was assigned atom type "H" (rec_index= 2, atom_type= 2).
Atom no. 2717, " CD " at (-8.344, 45.738, -5.080),  was assigned atom type "C" (rec_index= 1, atom_type= 1).
Atom no. 2718, " HD1" at (-7.575, 46.174, -4.401),  was assigned atom type "H" (rec_index= 2, atom_type= 2).
Atom no. 2719, " HD2" at (-9.207, 45.712, -4.374),  was assigned atom type "H" (rec_index= 2, atom_type= 2).
Atom no. 2720, " CE " at (-8.623, 46.656, -6.261),  was assigned atom type "C" (rec_index= 1, atom_type= 1).
Atom no. 2721, " HE1" at (-9.231, 47.538, -5.953),  was assigned atom type "H" (rec_index= 2, atom_type= 2).
Atom no. 2722, " HE2" at (-9.340, 46.189, -6.976),  was assigned atom type "H" (rec_index= 2, atom_type= 2).
Atom no. 2723, " NZ " at (-7.369, 47.076, -6.948),  was assigned atom type "N" (rec_index= 4, atom_type= 4).
Atom no. 2724, " HZ1" at (-7.556, 47.691, -7.740),  was assigned atom type "HD" (rec_index= 3, atom_type= 3).
Atom no. 2725, " HZ2" at (-6.813, 46.269, -7.229),  was assigned atom type "HD" (rec_index= 3, atom_type= 3).
Atom no. 2726, " HZ3" at (-6.713, 47.503, -6.294),  was assigned atom type "HD" (rec_index= 3, atom_type= 3).
Atom no. 2727, " N  " at (-6.446, 41.065, -2.550),  was assigned atom type "N" (rec_index= 4, atom_type= 4).
Atom no. 2728, " HN " at (-7.405, 41.148, -2.213),  was assigned atom type "HD" (rec_index= 3, atom_type= 3).
Atom no. 2729, " CA " at (-5.408, 40.536, -1.671),  was assigned atom type "C" (rec_index= 1, atom_type= 1).
Atom no. 2730, " HA " at (-4.484, 41.139, -1.829),  was assigned atom type "H" (rec_index= 2, atom_type= 2).
Atom no. 2731, " C  " at (-5.089, 39.088, -2.022),  was assigned atom type "C" (rec_index= 1, atom_type= 1).
Atom no. 2732, " O  " at (-3.925, 38.672, -1.984),  was assigned atom type "OA" (rec_index= 6, atom_type= 6).
Atom no. 2733, " CB " at (-5.828, 40.690, -0.198),  was assigned atom type "C" (rec_index= 1, atom_type= 1).
Atom no. 2734, " HB " at (-6.675, 39.994, 0.006),  was assigned atom type "H" (rec_index= 2, atom_type= 2).
Atom no. 2735, " CG1" at (-6.295, 42.123, 0.076),  was assigned atom type "C" (rec_index= 1, atom_type= 1).
Atom no. 2736, "1HG1" at (-6.661, 42.222, 1.125),  was assigned atom type "H" (rec_index= 2, atom_type= 2).
Atom no. 2737, "2HG1" at (-7.241, 42.339, -0.474),  was assigned atom type "H" (rec_index= 2, atom_type= 2).
Atom no. 2738, " CG2" at (-4.673, 40.335, 0.727),  was assigned atom type "C" (rec_index= 1, atom_type= 1).
Atom no. 2739, "1HG2" at (-4.977, 40.447, 1.794),  was assigned atom type "H" (rec_index= 2, atom_type= 2).
Atom no. 2740, "2HG2" at (-3.758, 40.928, 0.493),  was assigned atom type "H" (rec_index= 2, atom_type= 2).
Atom no. 2741, "3HG2" at (-4.271, 39.317, 0.515),  was assigned atom type "H" (rec_index= 2, atom_type= 2).
Atom no. 2742, " CD1" at (-5.250, 43.179, -0.226),  was assigned atom type "C" (rec_index= 1, atom_type= 1).
Atom no. 2743, "1HD1" at (-5.590, 44.222, -0.027),  was assigned atom type "H" (rec_index= 2, atom_type= 2).
Atom no. 2744, "2HD1" at (-4.884, 43.080, -1.275),  was assigned atom type "H" (rec_index= 2, atom_type= 2).
Atom no. 2745, "3HD1" at (-4.304, 42.963, 0.324),  was assigned atom type "H" (rec_index= 2, atom_type= 2).
Atom no. 2746, " N  " at (-6.108, 38.298, -2.371),  was assigned atom type "N" (rec_index= 4, atom_type= 4).
Atom no. 2747, " HN " at (-7.063, 38.655, -2.330),  was assigned atom type "HD" (rec_index= 3, atom_type= 3).
Atom no. 2748, " CA " at (-5.864, 36.928, -2.811),  was assigned atom type "C" (rec_index= 1, atom_type= 1).
Atom no. 2749, " HA " at (-5.213, 36.428, -2.057),  was assigned atom type "H" (rec_index= 2, atom_type= 2).
Atom no. 2750, " C  " at (-5.148, 36.902, -4.155),  was assigned atom type "C" (rec_index= 1, atom_type= 1).
Atom no. 2751, " O  " at (-4.310, 36.027, -4.406),  was assigned atom type "OA" (rec_index= 6, atom_type= 6).
Atom no. 2752, " CB " at (-7.183, 36.160, -2.892),  was assigned atom type "C" (rec_index= 1, atom_type= 1).
Atom no. 2753, " HB1" at (-7.005, 35.099, -3.186),  was assigned atom type "H" (rec_index= 2, atom_type= 2).
Atom no. 2754, " HB2" at (-7.783, 36.497, -3.769),  was assigned atom type "H" (rec_index= 2, atom_type= 2).
Atom no. 2755, " CG " at (-8.004, 36.233, -1.621),  was assigned atom type "C" (rec_index= 1, atom_type= 1).
Atom no. 2756, " HG1" at (-8.423, 37.256, -1.476),  was assigned atom type "H" (rec_index= 2, atom_type= 2).
Atom no. 2757, " HG2" at (-7.349, 36.175, -0.721),  was assigned atom type "H" (rec_index= 2, atom_type= 2).
Atom no. 2758, " CD " at (-9.100, 35.187, -1.561),  was assigned atom type "C" (rec_index= 1, atom_type= 1).
Atom no. 2759, " OE1" at (-10.064, 35.282, -2.351),  was assigned atom type "OA" (rec_index= 6, atom_type= 6).
Atom no. 2760, " OE2" at (-8.991, 34.266, -0.724),  was assigned atom type "OA" (rec_index= 6, atom_type= 6).
Atom no. 2761, " N  " at (-5.475, 37.852, -5.033),  was assigned atom type "N" (rec_index= 4, atom_type= 4).
Atom no. 2762, " HN " at (-6.212, 38.518, -4.801),  was assigned atom type "HD" (rec_index= 3, atom_type= 3).
Atom no. 2763, " CA " at (-4.796, 37.953, -6.320),  was assigned atom type "C" (rec_index= 1, atom_type= 1).
Atom no. 2764, " HA " at (-4.875, 36.970, -6.839),  was assigned atom type "H" (rec_index= 2, atom_type= 2).
Atom no. 2765, " C  " at (-3.321, 38.284, -6.137),  was assigned atom type "C" (rec_index= 1, atom_type= 1).
Atom no. 2766, " O  " at (-2.466, 37.766, -6.864),  was assigned atom type "OA" (rec_index= 6, atom_type= 6).
Atom no. 2767, " CB " at (-5.489, 39.011, -7.178),  was assigned atom type "C" (rec_index= 1, atom_type= 1).
Atom no. 2768, " HB1" at (-6.552, 38.723, -7.350),  was assigned atom type "H" (rec_index= 2, atom_type= 2).
Atom no. 2769, " HB2" at (-5.628, 39.946, -6.587),  was assigned atom type "H" (rec_index= 2, atom_type= 2).
Atom no. 2770, " CG " at (-4.823, 39.331, -8.499),  was assigned atom type "C" (rec_index= 1, atom_type= 1).
Atom no. 2771, " HG1" at (-4.899, 38.491, -9.228),  was assigned atom type "H" (rec_index= 2, atom_type= 2).
Atom no. 2772, " HG2" at (-3.712, 39.365, -8.418),  was assigned atom type "H" (rec_index= 2, atom_type= 2).
Atom no. 2773, " CD " at (-5.404, 40.624, -9.042),  was assigned atom type "C" (rec_index= 1, atom_type= 1).
Atom no. 2774, " HD1" at (-6.514, 40.633, -8.940),  was assigned atom type "H" (rec_index= 2, atom_type= 2).
Atom no. 2775, " HD2" at (-5.151, 41.482, -8.376),  was assigned atom type "H" (rec_index= 2, atom_type= 2).
Atom no. 2776, " NE " at (-5.008, 40.902, -10.418),  was assigned atom type "N" (rec_index= 4, atom_type= 4).
Atom no. 2777, " HE " at (-4.446, 40.205, -10.907),  was assigned atom type "HD" (rec_index= 3, atom_type= 3).
Atom no. 2778, " CZ " at (-5.338, 42.012, -11.070),  was assigned atom type "C" (rec_index= 1, atom_type= 1).
Atom no. 2779, " NH1" at (-4.943, 42.192, -12.323),  was assigned atom type "N" (rec_index= 4, atom_type= 4).
Atom no. 2780, "1HH1" at (-5.196, 43.044, -12.823),  was assigned atom type "HD" (rec_index= 3, atom_type= 3).
Atom no. 2781, "2HH1" at (-4.386, 41.474, -12.787),  was assigned atom type "HD" (rec_index= 3, atom_type= 3).
Atom no. 2782, " NH2" at (-6.062, 42.946, -10.467),  was assigned atom type "N" (rec_index= 4, atom_type= 4).
Atom no. 2783, "1HH2" at (-6.315, 43.798, -10.967),  was assigned atom type "HD" (rec_index= 3, atom_type= 3).
Atom no. 2784, "2HH2" at (-6.366, 42.808, -9.503),  was assigned atom type "HD" (rec_index= 3, atom_type= 3).
Atom no. 2785, " N  " at (-3.004, 39.139, -5.162),  was assigned atom type "N" (rec_index= 4, atom_type= 4).
Atom no. 2786, " HN " at (-3.743, 39.553, -4.594),  was assigned atom type "HD" (rec_index= 3, atom_type= 3).
Atom no. 2787, " CA " at (-1.611, 39.487, -4.901),  was assigned atom type "C" (rec_index= 1, atom_type= 1).
Atom no. 2788, " HA " at (-1.148, 39.825, -5.858),  was assigned atom type "H" (rec_index= 2, atom_type= 2).
Atom no. 2789, " C  " at (-0.829, 38.284, -4.388),  was assigned atom type "C" (rec_index= 1, atom_type= 1).
Atom no. 2790, " O  " at (0.314, 38.057, -4.799),  was assigned atom type "OA" (rec_index= 6, atom_type= 6).
Atom no. 2791, " CB " at (-1.542, 40.640, -3.899),  was assigned atom type "C" (rec_index= 1, atom_type= 1).
Atom no. 2792, " HB1" at (-1.183, 40.273, -2.909),  was assigned atom type "H" (rec_index= 2, atom_type= 2).
Atom no. 2793, " HB2" at (-2.569, 40.973, -3.619),  was assigned atom type "H" (rec_index= 2, atom_type= 2).
Atom no. 2794, " CG " at (-0.709, 41.824, -4.359),  was assigned atom type "C" (rec_index= 1, atom_type= 1).
Atom no. 2795, " HG1" at (-1.038, 42.196, -5.357),  was assigned atom type "H" (rec_index= 2, atom_type= 2).
Atom no. 2796, " HG2" at (0.329, 41.518, -4.627),  was assigned atom type "H" (rec_index= 2, atom_type= 2).
Atom no. 2797, " CD " at (-0.716, 42.931, -3.318),  was assigned atom type "C" (rec_index= 1, atom_type= 1).
Atom no. 2798, " HD1" at (-1.752, 43.278, -3.096),  was assigned atom type "H" (rec_index= 2, atom_type= 2).
Atom no. 2799, " HD2" at (-0.445, 42.545, -2.308),  was assigned atom type "H" (rec_index= 2, atom_type= 2).
Atom no. 2800, " CE " at (0.181, 44.085, -3.733),  was assigned atom type "C" (rec_index= 1, atom_type= 1).
Atom no. 2801, " HE1" at (-0.201, 44.586, -4.653),  was assigned atom type "H" (rec_index= 2, atom_type= 2).
Atom no. 2802, " HE2" at (0.098, 44.940, -3.022),  was assigned atom type "H" (rec_index= 2, atom_type= 2).
Atom no. 2803, " NZ " at (1.597, 43.652, -3.899),  was assigned atom type "N" (rec_index= 4, atom_type= 4).
Atom no. 2804, " HZ1" at (2.199, 44.427, -4.178),  was assigned atom type "HD" (rec_index= 3, atom_type= 3).
Atom no. 2805, " HZ2" at (1.673, 42.870, -4.550),  was assigned atom type "HD" (rec_index= 3, atom_type= 3).
Atom no. 2806, " HZ3" at (1.947, 43.194, -3.057),  was assigned atom type "HD" (rec_index= 3, atom_type= 3).
Atom no. 2807, " N  " at (-1.434, 37.498, -3.494),  was assigned atom type "N" (rec_index= 4, atom_type= 4).
Atom no. 2808, " HN " at (-2.388, 37.711, -3.201),  was assigned atom type "HD" (rec_index= 3, atom_type= 3).
Atom no. 2809, " CA " at (-0.750, 36.339, -2.930),  was assigned atom type "C" (rec_index= 1, atom_type= 1).
Atom no. 2810, " HA " at (0.275, 36.656, -2.626),  was assigned atom type "H" (rec_index= 2, atom_type= 2).
Atom no. 2811, " C  " at (-0.613, 35.234, -3.970),  was assigned atom type "C" (rec_index= 1, atom_type= 1).
Atom no. 2812, " O  " at (0.453, 34.622, -4.109),  was assigned atom type "OA" (rec_index= 6, atom_type= 6).
Atom no. 2813, " CB " at (-1.490, 35.845, -1.672),  was assigned atom type "C" (rec_index= 1, atom_type= 1).
Atom no. 2814, " HB " at (-2.549, 35.635, -1.950),  was assigned atom type "H" (rec_index= 2, atom_type= 2).
Atom no. 2815, " CG1" at (-1.485, 36.925, -0.585),  was assigned atom type "C" (rec_index= 1, atom_type= 1).
Atom no. 2816, "1HG1" at (-0.441, 37.238, -0.348),  was assigned atom type "H" (rec_index= 2, atom_type= 2).
Atom no. 2817, "2HG1" at (-1.883, 37.887, -0.985),  was assigned atom type "H" (rec_index= 2, atom_type= 2).
Atom no. 2818, " CG2" at (-0.870, 34.556, -1.153),  was assigned atom type "C" (rec_index= 1, atom_type= 1).
Atom no. 2819, "1HG2" at (-0.874, 33.770, -1.944),  was assigned atom type "H" (rec_index= 2, atom_type= 2).
Atom no. 2820, "2HG2" at (-1.368, 34.205, -0.219),  was assigned atom type "H" (rec_index= 2, atom_type= 2).
Atom no. 2821, "3HG2" at (0.153, 34.725, -0.744),  was assigned atom type "H" (rec_index= 2, atom_type= 2).
Atom no. 2822, " CD1" at (-2.223, 36.527, 0.678),  was assigned atom type "C" (rec_index= 1, atom_type= 1).
Atom no. 2823, "1HD1" at (-2.219, 37.313, 1.469),  was assigned atom type "H" (rec_index= 2, atom_type= 2).
Atom no. 2824, "2HD1" at (-1.825, 35.565, 1.078),  was assigned atom type "H" (rec_index= 2, atom_type= 2).
Atom no. 2825, "3HD1" at (-3.267, 36.214, 0.441),  was assigned atom type "H" (rec_index= 2, atom_type= 2).
Atom no. 2826, " N  " at (-1.685, 34.963, -4.723),  was assigned atom type "N" (rec_index= 4, atom_type= 4).
Atom no. 2827, " HN " at (-2.529, 35.527, -4.625),  was assigned atom type "HD" (rec_index= 3, atom_type= 3).
Atom no. 2828, " CA " at (-1.652, 33.864, -5.684),  was assigned atom type "C" (rec_index= 1, atom_type= 1).
Atom no. 2829, " HA " at (-1.262, 32.959, -5.162),  was assigned atom type "H" (rec_index= 2, atom_type= 2).
Atom no. 2830, " C  " at (-0.733, 34.164, -6.862),  was assigned atom type "C" (rec_index= 1, atom_type= 1).
Atom no. 2831, " O  " at (-0.122, 33.243, -7.416),  was assigned atom type "OA" (rec_index= 6, atom_type= 6).
Atom no. 2832, " CB " at (-3.064, 33.553, -6.181),  was assigned atom type "C" (rec_index= 1, atom_type= 1).
Atom no. 2833, " HB1" at (-3.453, 34.406, -6.784),  was assigned atom type "H" (rec_index= 2, atom_type= 2).
Atom no. 2834, " HB2" at (-3.782, 33.571, -5.328),  was assigned atom type "H" (rec_index= 2, atom_type= 2).
Atom no. 2835, " CG " at (-3.213, 32.246, -6.964),  was assigned atom type "C" (rec_index= 1, atom_type= 1).
Atom no. 2836, " HG " at (-2.425, 32.224, -7.752),  was assigned atom type "H" (rec_index= 2, atom_type= 2).
Atom no. 2837, " CD1" at (-3.002, 31.045, -6.052),  was assigned atom type "C" (rec_index= 1, atom_type= 1).
Atom no. 2838, "1HD1" at (-2.009, 31.096, -5.548),  was assigned atom type "H" (rec_index= 2, atom_type= 2).
Atom no. 2839, "2HD1" at (-3.137, 30.084, -6.600),  was assigned atom type "H" (rec_index= 2, atom_type= 2).
Atom no. 2840, "3HD1" at (-3.832, 30.937, -5.315),  was assigned atom type "H" (rec_index= 2, atom_type= 2).
Atom no. 2841, " CD2" at (-4.568, 32.177, -7.651),  was assigned atom type "C" (rec_index= 1, atom_type= 1).
Atom no. 2842, "1HD2" at (-4.723, 33.056, -8.319),  was assigned atom type "H" (rec_index= 2, atom_type= 2).
Atom no. 2843, "2HD2" at (-5.398, 32.069, -6.914),  was assigned atom type "H" (rec_index= 2, atom_type= 2).
Atom no. 2844, "3HD2" at (-4.703, 31.216, -8.199),  was assigned atom type "H" (rec_index= 2, atom_type= 2).
Atom no. 2845, " N  " at (-0.621, 35.435, -7.260),  was assigned atom type "N" (rec_index= 4, atom_type= 4).
Atom no. 2846, " HN " at (-1.169, 36.163, -6.800),  was assigned atom type "HD" (rec_index= 3, atom_type= 3).
Atom no. 2847, " CA " at (0.284, 35.784, -8.352),  was assigned atom type "C" (rec_index= 1, atom_type= 1).
Atom no. 2848, " HA " at (0.001, 35.181, -9.246),  was assigned atom type "H" (rec_index= 2, atom_type= 2).
Atom no. 2849, " C  " at (1.730, 35.457, -7.995),  was assigned atom type "C" (rec_index= 1, atom_type= 1).
Atom no. 2850, " O  " at (2.489, 34.962, -8.837),  was assigned atom type "OA" (rec_index= 6, atom_type= 6).
Atom no. 2851, " CB " at (0.138, 37.265, -8.708),  was assigned atom type "C" (rec_index= 1, atom_type= 1).
Atom no. 2852, " HB1" at (0.078, 37.893, -7.789),  was assigned atom type "H" (rec_index= 2, atom_type= 2).
Atom no. 2853, " HB2" at (1.084, 37.667, -9.140),  was assigned atom type "H" (rec_index= 2, atom_type= 2).
Atom no. 2854, " CG " at (-1.041, 37.535, -9.630),  was assigned atom type "C" (rec_index= 1, atom_type= 1).
Atom no. 2855, " OD1" at (-1.417, 36.628, -10.402),  was assigned atom type "OA" (rec_index= 6, atom_type= 6).
Atom no. 2856, " OD2" at (-1.584, 38.660, -9.589),  was assigned atom type "OA" (rec_index= 6, atom_type= 6).
Atom no. 2857, " N  " at (2.128, 35.722, -6.747),  was assigned atom type "N" (rec_index= 4, atom_type= 4).
Atom no. 2858, " HN " at (1.483, 36.163, -6.091),  was assigned atom type "HD" (rec_index= 3, atom_type= 3).
Atom no. 2859, " CA " at (3.481, 35.383, -6.319),  was assigned atom type "C" (rec_index= 1, atom_type= 1).
Atom no. 2860, " HA " at (4.190, 35.704, -7.117),  was assigned atom type "H" (rec_index= 2, atom_type= 2).
Atom no. 2861, " C  " at (3.641, 33.883, -6.114),  was assigned atom type "C" (rec_index= 1, atom_type= 1).
Atom no. 2862, " O  " at (4.729, 33.341, -6.340),  was assigned atom type "OA" (rec_index= 6, atom_type= 6).
Atom no. 2863, " CB " at (3.835, 36.134, -5.035),  was assigned atom type "C" (rec_index= 1, atom_type= 1).
Atom no. 2864, " HB1" at (4.920, 36.044, -4.793),  was assigned atom type "H" (rec_index= 2, atom_type= 2).
Atom no. 2865, " HB2" at (3.783, 37.239, -5.178),  was assigned atom type "H" (rec_index= 2, atom_type= 2).
Atom no. 2866, " OG " at (3.023, 35.710, -3.954),  was assigned atom type "OA" (rec_index= 6, atom_type= 6).
Atom no. 2867, " HG " at (3.243, 36.177, -3.156),  was assigned atom type "HD" (rec_index= 3, atom_type= 3).
Atom no. 2868, " N  " at (2.574, 33.200, -5.691),  was assigned atom type "N" (rec_index= 4, atom_type= 4).
Atom no. 2869, " HN " at (1.705, 33.694, -5.487),  was assigned atom type "HD" (rec_index= 3, atom_type= 3).
Atom no. 2870, " CA " at (2.641, 31.753, -5.518),  was assigned atom type "C" (rec_index= 1, atom_type= 1).
Atom no. 2871, " HA " at (3.558, 31.514, -4.931),  was assigned atom type "H" (rec_index= 2, atom_type= 2).
Atom no. 2872, " C  " at (2.735, 31.040, -6.860),  was assigned atom type "C" (rec_index= 1, atom_type= 1).
Atom no. 2873, " O  " at (3.461, 30.048, -6.992),  was assigned atom type "OA" (rec_index= 6, atom_type= 6).
Atom no. 2874, " CB " at (1.427, 31.264, -4.730),  was assigned atom type "C" (rec_index= 1, atom_type= 1).
Atom no. 2875, " HB1" at (0.482, 31.620, -5.203),  was assigned atom type "H" (rec_index= 2, atom_type= 2).
Atom no. 2876, " HB2" at (1.295, 30.164, -4.854),  was assigned atom type "H" (rec_index= 2, atom_type= 2).
Atom no. 2877, " CG " at (1.463, 31.636, -3.258),  was assigned atom type "C" (rec_index= 1, atom_type= 1).
Atom no. 2878, " HG1" at (1.735, 32.709, -3.123),  was assigned atom type "H" (rec_index= 2, atom_type= 2).
Atom no. 2879, " HG2" at (2.334, 31.163, -2.747),  was assigned atom type "H" (rec_index= 2, atom_type= 2).
Atom no. 2880, " CD " at (0.170, 31.309, -2.543),  was assigned atom type "C" (rec_index= 1, atom_type= 1).
Atom no. 2881, " NE2" at (0.214, 31.295, -1.216),  was assigned atom type "N" (rec_index= 4, atom_type= 4).
Atom no. 2882, "1HE2" at (1.067, 31.493, -0.692),  was assigned atom type "HD" (rec_index= 3, atom_type= 3).
Atom no. 2883, "2HE2" at (-0.658, 31.075, -0.734),  was assigned atom type "HD" (rec_index= 3, atom_type= 3).
Atom no. 2884, " OE1" at (-0.859, 31.070, -3.175),  was assigned atom type "OA" (rec_index= 6, atom_type= 6).
Atom no. 2885, " N  " at (2.008, 31.528, -7.868),  was assigned atom type "N" (rec_index= 4, atom_type= 4).
Atom no. 2886, " HN " at (1.355, 32.294, -7.701),  was assigned atom type "HD" (rec_index= 3, atom_type= 3).
Atom no. 2887, " CA " at (2.146, 30.968, -9.209),  was assigned atom type "C" (rec_index= 1, atom_type= 1).
Atom no. 2888, " HA " at (2.022, 29.862, -9.143),  was assigned atom type "H" (rec_index= 2, atom_type= 2).
Atom no. 2889, " C  " at (3.527, 31.263, -9.781),  was assigned atom type "C" (rec_index= 1, atom_type= 1).
Atom no. 2890, " O  " at (4.087, 30.447, -10.522),  was assigned atom type "OA" (rec_index= 6, atom_type= 6).
Atom no. 2891, " CB " at (1.053, 31.522, -10.124),  was assigned atom type "C" (rec_index= 1, atom_type= 1).
Atom no. 2892, " HB1" at (0.077, 31.560, -9.586),  was assigned atom type "H" (rec_index= 2, atom_type= 2).
Atom no. 2893, " HB2" at (1.212, 32.610, -10.306),  was assigned atom type "H" (rec_index= 2, atom_type= 2).
Atom no. 2894, " CG " at (0.905, 30.778, -11.443),  was assigned atom type "C" (rec_index= 1, atom_type= 1).
Atom no. 2895, " HG1" at (1.879, 30.721, -11.983),  was assigned atom type "H" (rec_index= 2, atom_type= 2).
Atom no. 2896, " HG2" at (0.731, 29.690, -11.272),  was assigned atom type "H" (rec_index= 2, atom_type= 2).
Atom no. 2897, " CD " at (-0.176, 31.372, -12.328),  was assigned atom type "C" (rec_index= 1, atom_type= 1).
Atom no. 2898, " OE1" at (-0.518, 32.557, -12.131),  was assigned atom type "OA" (rec_index= 6, atom_type= 6).
Atom no. 2899, " OE2" at (-0.685, 30.654, -13.215),  was assigned atom type "OA" (rec_index= 6, atom_type= 6).
Atom no. 2900, " N  " at (4.088, 32.429, -9.448),  was assigned atom type "N" (rec_index= 4, atom_type= 4).
Atom no. 2901, " HN " at (3.561, 33.102, -8.892),  was assigned atom type "HD" (rec_index= 3, atom_type= 3).
Atom no. 2902, " CA " at (5.447, 32.749, -9.871),  was assigned atom type "C" (rec_index= 1, atom_type= 1).
Atom no. 2903, " HA " at (5.517, 32.602, -10.974),  was assigned atom type "H" (rec_index= 2, atom_type= 2).
Atom no. 2904, " C  " at (6.456, 31.830, -9.197),  was assigned atom type "C" (rec_index= 1, atom_type= 1).
Atom no. 2905, " O  " at (7.416, 31.374, -9.829),  was assigned atom type "OA" (rec_index= 6, atom_type= 6).
Atom no. 2906, " CB " at (5.758, 34.213, -9.557),  was assigned atom type "C" (rec_index= 1, atom_type= 1).
Atom no. 2907, " HB1" at (4.953, 34.874, -9.956),  was assigned atom type "H" (rec_index= 2, atom_type= 2).
Atom no. 2908, " HB2" at (5.643, 34.407, -8.465),  was assigned atom type "H" (rec_index= 2, atom_type= 2).
Atom no. 2909, " CG " at (7.120, 34.691, -10.037),  was assigned atom type "C" (rec_index= 1, atom_type= 1).
Atom no. 2910, " HG1" at (7.045, 35.271, -10.986),  was assigned atom type "H" (rec_index= 2, atom_type= 2).
Atom no. 2911, " HG2" at (7.749, 33.848, -10.407),  was assigned atom type "H" (rec_index= 2, atom_type= 2).
Atom no. 2912, " CD " at (7.820, 35.481, -8.946),  was assigned atom type "C" (rec_index= 1, atom_type= 1).
Atom no. 2913, " HD1" at (7.115, 36.176, -8.433),  was assigned atom type "H" (rec_index= 2, atom_type= 2).
Atom no. 2914, " HD2" at (8.523, 36.231, -9.377),  was assigned atom type "H" (rec_index= 2, atom_type= 2).
Atom no. 2915, " NE " at (8.496, 34.610, -7.988),  was assigned atom type "N" (rec_index= 4, atom_type= 4).
Atom no. 2916, " HE " at (8.842, 33.711, -8.323),  was assigned atom type "HD" (rec_index= 3, atom_type= 3).
Atom no. 2917, " CZ " at (8.689, 34.913, -6.708),  was assigned atom type "C" (rec_index= 1, atom_type= 1).
Atom no. 2918, " NH1" at (8.243, 36.063, -6.222),  was assigned atom type "N" (rec_index= 4, atom_type= 4).
Atom no. 2919, "1HH1" at (8.391, 36.295, -5.240),  was assigned atom type "HD" (rec_index= 3, atom_type= 3).
Atom no. 2920, "2HH1" at (7.759, 36.719, -6.835),  was assigned atom type "HD" (rec_index= 3, atom_type= 3).
Atom no. 2921, " NH2" at (9.319, 34.060, -5.911),  was assigned atom type "N" (rec_index= 4, atom_type= 4).
Atom no. 2922, "1HH2" at (9.467, 34.292, -4.929),  was assigned atom type "HD" (rec_index= 3, atom_type= 3).
Atom no. 2923, "2HH2" at (9.662, 33.175, -6.285),  was assigned atom type "HD" (rec_index= 3, atom_type= 3).
Atom no. 2924, " N  " at (6.246, 31.541, -7.910),  was assigned atom type "N" (rec_index= 4, atom_type= 4).
Atom no. 2925, " HN " at (5.449, 31.954, -7.426),  was assigned atom type "HD" (rec_index= 3, atom_type= 3).
Atom no. 2926, " CA " at (7.140, 30.644, -7.187),  was assigned atom type "C" (rec_index= 1, atom_type= 1).
Atom no. 2927, " HA " at (8.186, 31.000, -7.335),  was assigned atom type "H" (rec_index= 2, atom_type= 2).
Atom no. 2928, " C  " at (7.046, 29.216, -7.703),  was assigned atom type "C" (rec_index= 1, atom_type= 1).
Atom no. 2929, " O  " at (8.037, 28.478, -7.661),  was assigned atom type "OA" (rec_index= 6, atom_type= 6).
Atom no. 2930, " CB " at (6.827, 30.686, -5.693),  was assigned atom type "C" (rec_index= 1, atom_type= 1).
Atom no. 2931, " HB1" at (7.511, 30.000, -5.140),  was assigned atom type "H" (rec_index= 2, atom_type= 2).
Atom no. 2932, " HB2" at (5.754, 30.464, -5.485),  was assigned atom type "H" (rec_index= 2, atom_type= 2).
Atom no. 2933, " HB3" at (6.860, 31.724, -5.288),  was assigned atom type "H" (rec_index= 2, atom_type= 2).
Atom no. 2934, " N  " at (5.868, 28.806, -8.180),  was assigned atom type "N" (rec_index= 4, atom_type= 4).
Atom no. 2935, " HN " at (5.056, 29.420, -8.122),  was assigned atom type "HD" (rec_index= 3, atom_type= 3).
Atom no. 2936, " CA " at (5.736, 27.484, -8.784),  was assigned atom type "C" (rec_index= 1, atom_type= 1).
Atom no. 2937, " HA " at (6.052, 26.722, -8.034),  was assigned atom type "H" (rec_index= 2, atom_type= 2).
Atom no. 2938, " C  " at (6.635, 27.355, -10.007),  was assigned atom type "C" (rec_index= 1, atom_type= 1).
Atom no. 2939, " O  " at (7.362, 26.367, -10.157),  was assigned atom type "OA" (rec_index= 6, atom_type= 6).
Atom no. 2940, " CB " at (4.276, 27.219, -9.154),  was assigned atom type "C" (rec_index= 1, atom_type= 1).
Atom no. 2941, " HB1" at (3.641, 27.170, -8.238),  was assigned atom type "H" (rec_index= 2, atom_type= 2).
Atom no. 2942, " HB2" at (3.827, 28.113, -9.646),  was assigned atom type "H" (rec_index= 2, atom_type= 2).
Atom no. 2943, " CG " at (4.078, 25.994, -10.001),  was assigned atom type "A" (rec_index= 0, atom_type= 0).
Atom no. 2944, " CD1" at (4.005, 24.739, -9.422),  was assigned atom type "A" (rec_index= 0, atom_type= 0).
Atom no. 2945, " HD1" at (4.093, 24.637, -8.327),  was assigned atom type "H" (rec_index= 2, atom_type= 2).
Atom no. 2946, " CD2" at (3.959, 26.099, -11.380),  was assigned atom type "A" (rec_index= 0, atom_type= 0).
Atom no. 2947, " HD2" at (4.010, 27.093, -11.856),  was assigned atom type "H" (rec_index= 2, atom_type= 2).
Atom no. 2948, " CE1" at (3.823, 23.612, -10.202),  was assigned atom type "A" (rec_index= 0, atom_type= 0).
Atom no. 2949, " HE1" at (3.768, 22.617, -9.729),  was assigned atom type "H" (rec_index= 2, atom_type= 2).
Atom no. 2950, " CE2" at (3.778, 24.976, -12.164),  was assigned atom type "A" (rec_index= 0, atom_type= 0).
Atom no. 2951, " HE2" at (3.688, 25.075, -13.259),  was assigned atom type "H" (rec_index= 2, atom_type= 2).
Atom no. 2952, " CZ " at (3.710, 23.731, -11.575),  was assigned atom type "A" (rec_index= 0, atom_type= 0).
Atom no. 2953, " HZ " at (3.566, 22.832, -12.198),  was assigned atom type "H" (rec_index= 2, atom_type= 2).
Atom no. 2954, " N  " at (6.603, 28.355, -10.890),  was assigned atom type "N" (rec_index= 4, atom_type= 4).
Atom no. 2955, " HN " at (5.977, 29.144, -10.731),  was assigned atom type "HD" (rec_index= 3, atom_type= 3).
Atom no. 2956, " CA " at (7.447, 28.340, -12.078),  was assigned atom type "C" (rec_index= 1, atom_type= 1).
Atom no. 2957, " HA " at (7.402, 27.316, -12.518),  was assigned atom type "H" (rec_index= 2, atom_type= 2).
Atom no. 2958, " C  " at (8.905, 28.653, -11.769),  was assigned atom type "C" (rec_index= 1, atom_type= 1).
Atom no. 2959, " O  " at (9.775, 28.351, -12.593),  was assigned atom type "OA" (rec_index= 6, atom_type= 6).
Atom no. 2960, " CB " at (6.904, 29.322, -13.117),  was assigned atom type "C" (rec_index= 1, atom_type= 1).
Atom no. 2961, " HB1" at (6.778, 30.340, -12.680),  was assigned atom type "H" (rec_index= 2, atom_type= 2).
Atom no. 2962, " HB2" at (7.672, 29.553, -13.891),  was assigned atom type "H" (rec_index= 2, atom_type= 2).
Atom no. 2963, " CG " at (5.634, 28.844, -13.744),  was assigned atom type "A" (rec_index= 0, atom_type= 0).
Atom no. 2964, " CD1" at (4.386, 29.371, -13.582),  was assigned atom type "A" (rec_index= 0, atom_type= 0).
Atom no. 2965, " HD1" at (4.147, 30.249, -12.959),  was assigned atom type "H" (rec_index= 2, atom_type= 2).
Atom no. 2966, " CD2" at (5.484, 27.716, -14.613),  was assigned atom type "A" (rec_index= 0, atom_type= 0).
Atom no. 2967, " CE2" at (4.120, 27.626, -14.949),  was assigned atom type "A" (rec_index= 0, atom_type= 0).
Atom no. 2968, " CE3" at (6.374, 26.776, -15.143),  was assigned atom type "A" (rec_index= 0, atom_type= 0).
Atom no. 2969, " HE3" at (7.448, 26.818, -14.897),  was assigned atom type "H" (rec_index= 2, atom_type= 2).
Atom no. 2970, " NE1" at (3.470, 28.648, -14.308),  was assigned atom type "N" (rec_index= 4, atom_type= 4).
Atom no. 2971, " HE1" at (2.470, 28.841, -14.361),  was assigned atom type "HD" (rec_index= 3, atom_type= 3).
Atom no. 2972, " CZ2" at (3.624, 26.635, -15.793),  was assigned atom type "A" (rec_index= 0, atom_type= 0).
Atom no. 2973, " HZ2" at (2.551, 26.582, -16.045),  was assigned atom type "H" (rec_index= 2, atom_type= 2).
Atom no. 2974, " CZ3" at (5.880, 25.794, -15.981),  was assigned atom type "A" (rec_index= 0, atom_type= 0).
Atom no. 2975, " HZ3" at (6.571, 25.048, -16.407),  was assigned atom type "H" (rec_index= 2, atom_type= 2).
Atom no. 2976, " CH2" at (4.518, 25.730, -16.298),  was assigned atom type "A" (rec_index= 0, atom_type= 0).
Atom no. 2977, " HH2" at (4.157, 24.933, -16.970),  was assigned atom type "H" (rec_index= 2, atom_type= 2).
Atom no. 2978, " N  " at (9.192, 29.242, -10.605),  was assigned atom type "N" (rec_index= 4, atom_type= 4).
Atom no. 2979, " HN " at (8.438, 29.601, -10.019),  was assigned atom type "HD" (rec_index= 3, atom_type= 3).
Atom no. 2980, " CA " at (10.576, 29.374, -10.167),  was assigned atom type "C" (rec_index= 1, atom_type= 1).
Atom no. 2981, " HA " at (11.165, 29.812, -11.006),  was assigned atom type "H" (rec_index= 2, atom_type= 2).
Atom no. 2982, " C  " at (11.188, 28.026, -9.812),  was assigned atom type "C" (rec_index= 1, atom_type= 1).
Atom no. 2983, " O  " at (12.417, 27.910, -9.766),  was assigned atom type "OA" (rec_index= 6, atom_type= 6).
Atom no. 2984, " CB " at (10.671, 30.325, -8.970),  was assigned atom type "C" (rec_index= 1, atom_type= 1).
Atom no. 2985, " HB1" at (11.646, 30.208, -8.443),  was assigned atom type "H" (rec_index= 2, atom_type= 2).
Atom no. 2986, " HB2" at (9.984, 30.007, -8.151),  was assigned atom type "H" (rec_index= 2, atom_type= 2).
Atom no. 2987, " CG " at (10.429, 31.772, -9.352),  was assigned atom type "C" (rec_index= 1, atom_type= 1).
Atom no. 2988, " OD1" at (10.254, 32.049, -10.558),  was assigned atom type "OA" (rec_index= 6, atom_type= 6).
Atom no. 2989, " OD2" at (10.411, 32.631, -8.444),  was assigned atom type "OA" (rec_index= 6, atom_type= 6).
Atom no. 2990, " N  " at (10.362, 27.013, -9.562),  was assigned atom type "N" (rec_index= 4, atom_type= 4).
Atom no. 2991, " HN " at (9.357, 27.188, -9.547),  was assigned atom type "HD" (rec_index= 3, atom_type= 3).
Atom no. 2992, " CA " at (10.848, 25.659, -9.309),  was assigned atom type "C" (rec_index= 1, atom_type= 1).
Atom no. 2993, " HA " at (11.839, 25.735, -8.804),  was assigned atom type "H" (rec_index= 2, atom_type= 2).
Atom no. 2994, " C  " at (11.037, 24.888, -10.608),  was assigned atom type "C" (rec_index= 1, atom_type= 1).
Atom no. 2995, " O  " at (12.100, 24.313, -10.856),  was assigned atom type "OA" (rec_index= 6, atom_type= 6).
Atom no. 2996, " CB " at (9.882, 24.916, -8.360),  was assigned atom type "C" (rec_index= 1, atom_type= 1).
Atom no. 2997, " HB " at (8.860, 24.948, -8.804),  was assigned atom type "H" (rec_index= 2, atom_type= 2).
Atom no. 2998, " CG1" at (10.296, 23.460, -8.215),  was assigned atom type "C" (rec_index= 1, atom_type= 1).
Atom no. 2999, "1HG1" at (9.599, 22.924, -7.530),  was assigned atom type "H" (rec_index= 2, atom_type= 2).
Atom no. 3000, "2HG1" at (11.357, 23.361, -7.888),  was assigned atom type "H" (rec_index= 2, atom_type= 2).
Atom no. 3001, "3HG1" at (10.379, 22.952, -9.204),  was assigned atom type "H" (rec_index= 2, atom_type= 2).
Atom no. 3002, " CG2" at (9.835, 25.594, -7.005),  was assigned atom type "C" (rec_index= 1, atom_type= 1).
Atom no. 3003, "1HG2" at (9.138, 25.058, -6.320),  was assigned atom type "H" (rec_index= 2, atom_type= 2).
Atom no. 3004, "2HG2" at (9.578, 26.675, -7.093),  was assigned atom type "H" (rec_index= 2, atom_type= 2).
Atom no. 3005, "3HG2" at (10.852, 25.699, -6.560),  was assigned atom type "H" (rec_index= 2, atom_type= 2).
Atom no. 3006, " N  " at (10.010, 24.872, -11.458),  was assigned atom type "N" (rec_index= 4, atom_type= 4).
Atom no. 3007, " HN " at (9.203, 25.467, -11.270),  was assigned atom type "HD" (rec_index= 3, atom_type= 3).
Atom no. 3008, " CA " at (10.006, 24.031, -12.647),  was assigned atom type "C" (rec_index= 1, atom_type= 1).
Atom no. 3009, " HA " at (10.554, 23.091, -12.403),  was assigned atom type "H" (rec_index= 2, atom_type= 2).
Atom no. 3010, " C  " at (10.691, 24.673, -13.847),  was assigned atom type "C" (rec_index= 1, atom_type= 1).
Atom no. 3011, " O  " at (11.131, 23.951, -14.748),  was assigned atom type "OA" (rec_index= 6, atom_type= 6).
Atom no. 3012, " CB " at (8.565, 23.654, -13.004),  was assigned atom type "C" (rec_index= 1, atom_type= 1).
Atom no. 3013, " HB1" at (7.986, 24.555, -13.315),  was assigned atom type "H" (rec_index= 2, atom_type= 2).
Atom no. 3014, " HB2" at (8.532, 23.076, -13.957),  was assigned atom type "H" (rec_index= 2, atom_type= 2).
Atom no. 3015, " CG " at (7.855, 22.917, -11.910),  was assigned atom type "A" (rec_index= 0, atom_type= 0).
Atom no. 3016, " CD2" at (7.186, 23.364, -10.822),  was assigned atom type "A" (rec_index= 0, atom_type= 0).
Atom no. 3017, " HD2" at (7.028, 24.418, -10.538),  was assigned atom type "H" (rec_index= 2, atom_type= 2).
Atom no. 3018, " ND1" at (7.805, 21.541, -11.852),  was assigned atom type "N" (rec_index= 4, atom_type= 4).
Atom no. 3019, " HD1" at (8.227, 20.907, -12.530),  was assigned atom type "HD" (rec_index= 3, atom_type= 3).
Atom no. 3020, " CE1" at (7.126, 21.172, -10.781),  was assigned atom type "A" (rec_index= 0, atom_type= 0).
Atom no. 3021, " HE1" at (6.917, 20.133, -10.476),  was assigned atom type "H" (rec_index= 2, atom_type= 2).
Atom no. 3022, " NE2" at (6.740, 22.259, -10.138),  was assigned atom type "N" (rec_index= 4, atom_type= 4).
Atom no. 3023, " HE2" at (6.199, 22.276, -9.274),  was assigned atom type "HD" (rec_index= 3, atom_type= 3).
Atom no. 3024, " N  " at (10.792, 26.001, -13.882),  was assigned atom type "N" (rec_index= 4, atom_type= 4).
Atom no. 3025, " HN " at (10.298, 26.543, -13.173),  was assigned atom type "HD" (rec_index= 3, atom_type= 3).
Atom no. 3026, " CA " at (11.575, 26.720, -14.886),  was assigned atom type "C" (rec_index= 1, atom_type= 1).
Atom no. 3027, " HA " at (12.211, 25.989, -15.438),  was assigned atom type "H" (rec_index= 2, atom_type= 2).
Atom no. 3028, " C  " at (12.477, 27.688, -14.133),  was assigned atom type "C" (rec_index= 1, atom_type= 1).
Atom no. 3029, " O  " at (12.222, 28.900, -14.107),  was assigned atom type "OA" (rec_index= 6, atom_type= 6).
Atom no. 3030, " CB " at (10.676, 27.449, -15.888),  was assigned atom type "C" (rec_index= 1, atom_type= 1).
Atom no. 3031, " HB1" at (11.293, 28.021, -16.620),  was assigned atom type "H" (rec_index= 2, atom_type= 2).
Atom no. 3032, " HB2" at (10.141, 28.291, -15.390),  was assigned atom type "H" (rec_index= 2, atom_type= 2).
Atom no. 3033, " CG " at (9.686, 26.548, -16.617),  was assigned atom type "C" (rec_index= 1, atom_type= 1).
Atom no. 3034, " HG1" at (8.978, 27.141, -17.242),  was assigned atom type "H" (rec_index= 2, atom_type= 2).
Atom no. 3035, " HG2" at (8.953, 26.092, -15.912),  was assigned atom type "H" (rec_index= 2, atom_type= 2).
Atom no. 3036, " CD " at (10.402, 25.486, -17.440),  was assigned atom type "C" (rec_index= 1, atom_type= 1).
Atom no. 3037, " HD1" at (10.435, 25.768, -18.518),  was assigned atom type "H" (rec_index= 2, atom_type= 2).
Atom no. 3038, " HD2" at (11.496, 25.480, -17.224),  was assigned atom type "H" (rec_index= 2, atom_type= 2).
Atom no. 3039, " NE " at (9.822, 24.156, -17.260),  was assigned atom type "N" (rec_index= 4, atom_type= 4).
Atom no. 3040, " HE " at (10.126, 23.610, -16.454),  was assigned atom type "HD" (rec_index= 3, atom_type= 3).
Atom no. 3041, " CZ " at (8.926, 23.611, -18.076),  was assigned atom type "C" (rec_index= 1, atom_type= 1).
Atom no. 3042, " NH1" at (8.457, 22.394, -17.831),  was assigned atom type "N" (rec_index= 4, atom_type= 4).
Atom no. 3043, "1HH1" at (8.785, 21.880, -17.013),  was assigned atom type "HD" (rec_index= 3, atom_type= 3).
Atom no. 3044, "2HH1" at (7.769, 21.976, -18.457),  was assigned atom type "HD" (rec_index= 3, atom_type= 3).
Atom no. 3045, " NH2" at (8.500, 24.279, -19.139),  was assigned atom type "N" (rec_index= 4, atom_type= 4).
Atom no. 3046, "1HH2" at (8.860, 25.214, -19.327),  was assigned atom type "HD" (rec_index= 3, atom_type= 3).
Atom no. 3047, "2HH2" at (7.812, 23.861, -19.765),  was assigned atom type "HD" (rec_index= 3, atom_type= 3).
Atom no. 3048, " N  " at (13.541, 27.188, -13.504),  was assigned atom type "N" (rec_index= 4, atom_type= 4).
Atom no. 3049, " CA " at (14.335, 28.030, -12.601),  was assigned atom type "C" (rec_index= 1, atom_type= 1).
Atom no. 3050, " HA " at (13.668, 28.524, -11.857),  was assigned atom type "H" (rec_index= 2, atom_type= 2).
Atom no. 3051, " C  " at (15.139, 29.079, -13.356),  was assigned atom type "C" (rec_index= 1, atom_type= 1).
Atom no. 3052, " O  " at (15.274, 29.056, -14.581),  was assigned atom type "OA" (rec_index= 6, atom_type= 6).
Atom no. 3053, " CB " at (15.261, 27.031, -11.893),  was assigned atom type "C" (rec_index= 1, atom_type= 1).
Atom no. 3054, " HB1" at (15.379, 27.227, -10.802),  was assigned atom type "H" (rec_index= 2, atom_type= 2).
Atom no. 3055, " HB2" at (16.336, 27.147, -12.166),  was assigned atom type "H" (rec_index= 2, atom_type= 2).
Atom no. 3056, " CG " at (14.707, 25.673, -12.202),  was assigned atom type "C" (rec_index= 1, atom_type= 1).
Atom no. 3057, " HG1" at (15.470, 24.861, -12.165),  was assigned atom type "H" (rec_index= 2, atom_type= 2).
Atom no. 3058, " HG2" at (14.043, 25.269, -11.403),  was assigned atom type "H" (rec_index= 2, atom_type= 2).
Atom no. 3059, " CD " at (14.034, 25.802, -13.531),  was assigned atom type "C" (rec_index= 1, atom_type= 1).
Atom no. 3060, " HD1" at (14.675, 25.549, -14.408),  was assigned atom type "H" (rec_index= 2, atom_type= 2).
Atom no. 3061, " HD2" at (13.256, 25.031, -13.739),  was assigned atom type "H" (rec_index= 2, atom_type= 2).
Atom no. 3062, " N  " at (15.676, 30.020, -12.584),  was assigned atom type "N" (rec_index= 4, atom_type= 4).
Atom no. 3063, " HN " at (15.457, 30.039, -11.588),  was assigned atom type "HD" (rec_index= 3, atom_type= 3).
Atom no. 3064, " CA " at (16.578, 31.031, -13.145),  was assigned atom type "C" (rec_index= 1, atom_type= 1).
Atom no. 3065, " HA " at (16.069, 31.533, -14.000),  was assigned atom type "H" (rec_index= 2, atom_type= 2).
Atom no. 3066, " C  " at (17.832, 30.338, -13.657),  was assigned atom type "C" (rec_index= 1, atom_type= 1).
Atom no. 3067, " O  " at (18.351, 29.427, -12.980),  was assigned atom type "OA" (rec_index= 6, atom_type= 6).
Atom no. 3068, " CB " at (16.927, 32.088, -12.084),  was assigned atom type "C" (rec_index= 1, atom_type= 1).
Atom no. 3069, " HB " at (17.468, 31.580, -11.252),  was assigned atom type "H" (rec_index= 2, atom_type= 2).
Atom no. 3070, " CG1" at (17.839, 33.159, -12.659),  was assigned atom type "C" (rec_index= 1, atom_type= 1).
Atom no. 3071, "1HG1" at (18.092, 33.925, -11.890),  was assigned atom type "H" (rec_index= 2, atom_type= 2).
Atom no. 3072, "2HG1" at (17.401, 33.624, -13.573),  was assigned atom type "H" (rec_index= 2, atom_type= 2).
Atom no. 3073, "3HG1" at (18.755, 32.717, -13.115),  was assigned atom type "H" (rec_index= 2, atom_type= 2).
Atom no. 3074, " CG2" at (15.664, 32.707, -11.519),  was assigned atom type "C" (rec_index= 1, atom_type= 1).
Atom no. 3075, "1HG2" at (15.917, 33.473, -10.750),  was assigned atom type "H" (rec_index= 2, atom_type= 2).
Atom no. 3076, "2HG2" at (14.965, 31.935, -11.121),  was assigned atom type "H" (rec_index= 2, atom_type= 2).
Atom no. 3077, "3HG2" at (15.011, 33.124, -12.321),  was assigned atom type "H" (rec_index= 2, atom_type= 2).
Atom no. 3078, " N  " at (18.345, 30.691, -14.834),  was assigned atom type "N" (rec_index= 4, atom_type= 4).
Atom no. 3079, " CA " at (19.577, 30.062, -15.326),  was assigned atom type "C" (rec_index= 1, atom_type= 1).
Atom no. 3080, " HA " at (19.389, 28.989, -15.562),  was assigned atom type "H" (rec_index= 2, atom_type= 2).
Atom no. 3081, " C  " at (20.711, 30.183, -14.320),  was assigned atom type "C" (rec_index= 1, atom_type= 1).
Atom no. 3082, " O  " at (20.997, 31.266, -13.803),  was assigned atom type "OA" (rec_index= 6, atom_type= 6).
Atom no. 3083, " CB " at (19.873, 30.838, -16.612),  was assigned atom type "C" (rec_index= 1, atom_type= 1).
Atom no. 3084, " HB1" at (20.447, 30.260, -17.373),  was assigned atom type "H" (rec_index= 2, atom_type= 2).
Atom no. 3085, " HB2" at (20.621, 31.656, -16.491),  was assigned atom type "H" (rec_index= 2, atom_type= 2).
Atom no. 3086, " CG " at (18.532, 31.299, -17.076),  was assigned atom type "C" (rec_index= 1, atom_type= 1).
Atom no. 3087, " HG1" at (18.577, 32.155, -17.789),  was assigned atom type "H" (rec_index= 2, atom_type= 2).
Atom no. 3088, " HG2" at (18.026, 30.580, -17.762),  was assigned atom type "H" (rec_index= 2, atom_type= 2).
Atom no. 3089, " CD " at (17.746, 31.595, -15.831),  was assigned atom type "C" (rec_index= 1, atom_type= 1).
Atom no. 3090, " HD1" at (17.733, 32.670, -15.535),  was assigned atom type "H" (rec_index= 2, atom_type= 2).
Atom no. 3091, " HD2" at (16.641, 31.495, -15.944),  was assigned atom type "H" (rec_index= 2, atom_type= 2).
Atom no. 3092, " N  " at (21.358, 29.053, -14.040),  was assigned atom type "N" (rec_index= 4, atom_type= 4).
Atom no. 3093, " HN " at (21.121, 28.210, -14.563),  was assigned atom type "HD" (rec_index= 3, atom_type= 3).
Atom no. 3094, " CA " at (22.383, 28.973, -13.024),  was assigned atom type "C" (rec_index= 1, atom_type= 1).
Atom no. 3095, " HA1" at (22.832, 29.978, -12.846),  was assigned atom type "H" (rec_index= 2, atom_type= 2).
Atom no. 3096, " HA2" at (23.275, 28.431, -13.415),  was assigned atom type "H" (rec_index= 2, atom_type= 2).
Atom no. 3097, " C  " at (21.927, 28.362, -11.717),  was assigned atom type "C" (rec_index= 1, atom_type= 1).
Atom no. 3098, " O  " at (22.775, 28.006, -10.889),  was assigned atom type "OA" (rec_index= 6, atom_type= 6).
Atom no. 3099, " N  " at (20.620, 28.236, -11.506),  was assigned atom type "N" (rec_index= 4, atom_type= 4).
Atom no. 3100, " HN " at (19.973, 28.565, -12.222),  was assigned atom type "HD" (rec_index= 3, atom_type= 3).
Atom no. 3101, " CA " at (20.080, 27.647, -10.292),  was assigned atom type "C" (rec_index= 1, atom_type= 1).
Atom no. 3102, " HA " at (20.824, 27.777, -9.472),  was assigned atom type "H" (rec_index= 2, atom_type= 2).
Atom no. 3103, " C  " at (19.835, 26.158, -10.494),  was assigned atom type "C" (rec_index= 1, atom_type= 1).
Atom no. 3104, " O  " at (19.489, 25.709, -11.590),  was assigned atom type "OA" (rec_index= 6, atom_type= 6).
Atom no. 3105, " CB " at (18.778, 28.341, -9.885),  was assigned atom type "C" (rec_index= 1, atom_type= 1).
Atom no. 3106, " HB1" at (18.033, 28.286, -10.712),  was assigned atom type "H" (rec_index= 2, atom_type= 2).
Atom no. 3107, " HB2" at (18.245, 27.744, -9.108),  was assigned atom type "H" (rec_index= 2, atom_type= 2).
Atom no. 3108, " SG " at (18.985, 30.050, -9.335),  was assigned atom type "SA" (rec_index= 7, atom_type= 7).
Atom no. 3109, " N  " at (20.030, 25.393, -9.420),  was assigned atom type "N" (rec_index= 4, atom_type= 4).
Atom no. 3110, " HN " at (20.336, 25.823, -8.547),  was assigned atom type "HD" (rec_index= 3, atom_type= 3).
Atom no. 3111, " CA " at (19.813, 23.953, -9.471),  was assigned atom type "C" (rec_index= 1, atom_type= 1).
Atom no. 3112, " HA " at (20.396, 23.538, -10.326),  was assigned atom type "H" (rec_index= 2, atom_type= 2).
Atom no. 3113, " C  " at (18.336, 23.671, -9.711),  was assigned atom type "C" (rec_index= 1, atom_type= 1).
Atom no. 3114, " O  " at (17.462, 24.215, -9.024),  was assigned atom type "OA" (rec_index= 6, atom_type= 6).
Atom no. 3115, " CB " at (20.306, 23.289, -8.177),  was assigned atom type "C" (rec_index= 1, atom_type= 1).
Atom no. 3116, " HB " at (19.802, 23.783, -7.314),  was assigned atom type "H" (rec_index= 2, atom_type= 2).
Atom no. 3117, " CG1" at (19.944, 21.812, -8.164),  was assigned atom type "C" (rec_index= 1, atom_type= 1).
Atom no. 3118, "1HG1" at (18.843, 21.677, -8.275),  was assigned atom type "H" (rec_index= 2, atom_type= 2).
Atom no. 3119, "2HG1" at (20.334, 21.298, -7.255),  was assigned atom type "H" (rec_index= 2, atom_type= 2).
Atom no. 3120, "3HG1" at (20.511, 21.240, -8.935),  was assigned atom type "H" (rec_index= 2, atom_type= 2).
Atom no. 3121, " CG2" at (21.808, 23.473, -8.025),  was assigned atom type "C" (rec_index= 1, atom_type= 1).
Atom no. 3122, "1HG2" at (22.073, 24.556, -8.035),  was assigned atom type "H" (rec_index= 2, atom_type= 2).
Atom no. 3123, "2HG2" at (22.375, 22.901, -8.796),  was assigned atom type "H" (rec_index= 2, atom_type= 2).
Atom no. 3124, "3HG2" at (22.198, 22.959, -7.116),  was assigned atom type "H" (rec_index= 2, atom_type= 2).
Atom no. 3125, " N  " at (18.052, 22.821, -10.695),  was assigned atom type "N" (rec_index= 4, atom_type= 4).
Atom no. 3126, " HN " at (18.816, 22.453, -11.262),  was assigned atom type "HD" (rec_index= 3, atom_type= 3).
Atom no. 3127, " CA " at (16.685, 22.396, -10.992),  was assigned atom type "C" (rec_index= 1, atom_type= 1).
Atom no. 3128, " HA " at (15.990, 23.241, -10.777),  was assigned atom type "H" (rec_index= 2, atom_type= 2).
Atom no. 3129, " C  " at (16.352, 21.234, -10.063),  was assigned atom type "C" (rec_index= 1, atom_type= 1).
Atom no. 3130, " O  " at (16.752, 20.093, -10.306),  was assigned atom type "OA" (rec_index= 6, atom_type= 6).
Atom no. 3131, " CB " at (16.549, 22.006, -12.460),  was assigned atom type "C" (rec_index= 1, atom_type= 1).
Atom no. 3132, " HB1" at (17.134, 22.695, -13.112),  was assigned atom type "H" (rec_index= 2, atom_type= 2).
Atom no. 3133, " HB2" at (17.089, 21.054, -12.672),  was assigned atom type "H" (rec_index= 2, atom_type= 2).
Atom no. 3134, " CG " at (15.104, 21.924, -12.914),  was assigned atom type "C" (rec_index= 1, atom_type= 1).
Atom no. 3135, " ND2" at (14.836, 22.412, -14.120),  was assigned atom type "N" (rec_index= 4, atom_type= 4).
Atom no. 3136, "1HD2" at (15.553, 22.820, -14.719),  was assigned atom type "HD" (rec_index= 3, atom_type= 3).
Atom no. 3137, "2HD2" at (13.864, 22.357, -14.425),  was assigned atom type "HD" (rec_index= 3, atom_type= 3).
Atom no. 3138, " OD1" at (14.238, 21.431, -12.191),  was assigned atom type "OA" (rec_index= 6, atom_type= 6).
Atom no. 3139, " N  " at (15.615, 21.529, -8.988),  was assigned atom type "N" (rec_index= 4, atom_type= 4).
Atom no. 3140, " HN " at (15.273, 22.483, -8.869),  was assigned atom type "HD" (rec_index= 3, atom_type= 3).
Atom no. 3141, " CA " at (15.285, 20.527, -7.979),  was assigned atom type "C" (rec_index= 1, atom_type= 1).
Atom no. 3142, " HA " at (16.238, 20.069, -7.625),  was assigned atom type "H" (rec_index= 2, atom_type= 2).
Atom no. 3143, " C  " at (14.396, 19.410, -8.512),  was assigned atom type "C" (rec_index= 1, atom_type= 1).
Atom no. 3144, " O  " at (14.280, 18.372, -7.852),  was assigned atom type "OA" (rec_index= 6, atom_type= 6).
Atom no. 3145, " CB " at (14.604, 21.190, -6.776),  was assigned atom type "C" (rec_index= 1, atom_type= 1).
Atom no. 3146, " HB " at (14.409, 20.417, -5.997),  was assigned atom type "H" (rec_index= 2, atom_type= 2).
Atom no. 3147, " CG2" at (15.491, 22.278, -6.185),  was assigned atom type "C" (rec_index= 1, atom_type= 1).
Atom no. 3148, "1HG2" at (16.461, 21.828, -5.868),  was assigned atom type "H" (rec_index= 2, atom_type= 2).
Atom no. 3149, "2HG2" at (14.989, 22.829, -5.356),  was assigned atom type "H" (rec_index= 2, atom_type= 2).
Atom no. 3150, "3HG2" at (15.630, 23.136, -6.883),  was assigned atom type "H" (rec_index= 2, atom_type= 2).
Atom no. 3151, " OG1" at (13.357, 21.768, -7.183),  was assigned atom type "OA" (rec_index= 6, atom_type= 6).
Atom no. 3152, " HG1" at (12.804, 21.089, -7.552),  was assigned atom type "HD" (rec_index= 3, atom_type= 3).
Atom no. 3153, " N  " at (13.775, 19.589, -9.677),  was assigned atom type "N" (rec_index= 4, atom_type= 4).
Atom no. 3154, " HN " at (13.910, 20.466, -10.180),  was assigned atom type "HD" (rec_index= 3, atom_type= 3).
Atom no. 3155, " CA " at (12.909, 18.570, -10.255),  was assigned atom type "C" (rec_index= 1, atom_type= 1).
Atom no. 3156, " HA " at (12.406, 18.032, -9.418),  was assigned atom type "H" (rec_index= 2, atom_type= 2).
Atom no. 3157, " C  " at (13.666, 17.540, -11.086),  was assigned atom type "C" (rec_index= 1, atom_type= 1).
Atom no. 3158, " O  " at (13.061, 16.555, -11.522),  was assigned atom type "OA" (rec_index= 6, atom_type= 6).
Atom no. 3159, " CB " at (11.822, 19.225, -11.117),  was assigned atom type "C" (rec_index= 1, atom_type= 1).
Atom no. 3160, " HB " at (11.152, 18.432, -11.524),  was assigned atom type "H" (rec_index= 2, atom_type= 2).
Atom no. 3161, " CG2" at (10.998, 20.195, -10.284),  was assigned atom type "C" (rec_index= 1, atom_type= 1).
Atom no. 3162, "1HG2" at (10.208, 20.671, -10.910),  was assigned atom type "H" (rec_index= 2, atom_type= 2).
Atom no. 3163, "2HG2" at (11.638, 20.953, -9.776),  was assigned atom type "H" (rec_index= 2, atom_type= 2).
Atom no. 3164, "3HG2" at (10.571, 19.705, -9.378),  was assigned atom type "H" (rec_index= 2, atom_type= 2).
Atom no. 3165, " OG1" at (12.428, 19.933, -12.206),  was assigned atom type "OA" (rec_index= 6, atom_type= 6).
Atom no. 3166, " HG1" at (11.755, 20.339, -12.740),  was assigned atom type "HD" (rec_index= 3, atom_type= 3).
Atom no. 3167, " N  " at (14.962, 17.740, -11.321),  was assigned atom type "N" (rec_index= 4, atom_type= 4).
Atom no. 3168, " HN " at (15.404, 18.604, -11.008),  was assigned atom type "HD" (rec_index= 3, atom_type= 3).
Atom no. 3169, " CA " at (15.755, 16.738, -12.020),  was assigned atom type "C" (rec_index= 1, atom_type= 1).
Atom no. 3170, " HA " at (15.192, 16.405, -12.923),  was assigned atom type "H" (rec_index= 2, atom_type= 2).
Atom no. 3171, " C  " at (15.978, 15.533, -11.115),  was assigned atom type "C" (rec_index= 1, atom_type= 1).
Atom no. 3172, " O  " at (16.311, 15.682, -9.935),  was assigned atom type "OA" (rec_index= 6, atom_type= 6).
Atom no. 3173, " CB " at (17.090, 17.332, -12.469),  was assigned atom type "C" (rec_index= 1, atom_type= 1).
Atom no. 3174, " HB1" at (17.591, 17.857, -11.622),  was assigned atom type "H" (rec_index= 2, atom_type= 2).
Atom no. 3175, " HB2" at (17.836, 16.525, -12.656),  was assigned atom type "H" (rec_index= 2, atom_type= 2).
Atom no. 3176, " CG " at (16.979, 18.251, -13.679),  was assigned atom type "C" (rec_index= 1, atom_type= 1).
Atom no. 3177, " HG1" at (16.536, 17.714, -14.550),  was assigned atom type "H" (rec_index= 2, atom_type= 2).
Atom no. 3178, " HG2" at (16.190, 19.024, -13.524),  was assigned atom type "H" (rec_index= 2, atom_type= 2).
Atom no. 3179, " CD " at (18.303, 18.891, -14.049),  was assigned atom type "C" (rec_index= 1, atom_type= 1).
Atom no. 3180, " OE1" at (18.302, 19.830, -14.874),  was assigned atom type "OA" (rec_index= 6, atom_type= 6).
Atom no. 3181, " OE2" at (19.345, 18.457, -13.512),  was assigned atom type "OA" (rec_index= 6, atom_type= 6).
Atom no. 3182, " N  " at (15.790, 14.337, -11.665),  was assigned atom type "N" (rec_index= 4, atom_type= 4).
Atom no. 3183, " HN " at (15.614, 14.276, -12.668),  was assigned atom type "HD" (rec_index= 3, atom_type= 3).
Atom no. 3184, " CA " at (15.828, 13.111, -10.880),  was assigned atom type "C" (rec_index= 1, atom_type= 1).
Atom no. 3185, " HA " at (16.100, 13.375, -9.831),  was assigned atom type "H" (rec_index= 2, atom_type= 2).
Atom no. 3186, " C  " at (16.902, 12.185, -11.433),  was assigned atom type "C" (rec_index= 1, atom_type= 1).
Atom no. 3187, " O  " at (17.282, 12.265, -12.607),  was assigned atom type "OA" (rec_index= 6, atom_type= 6).
Atom no. 3188, " CB " at (14.454, 12.406, -10.862),  was assigned atom type "C" (rec_index= 1, atom_type= 1).
Atom no. 3189, " HB " at (14.571, 11.421, -10.353),  was assigned atom type "H" (rec_index= 2, atom_type= 2).
Atom no. 3190, " CG1" at (13.445, 13.233, -10.082),  was assigned atom type "C" (rec_index= 1, atom_type= 1).
Atom no. 3191, "1HG1" at (13.804, 13.415, -9.042),  was assigned atom type "H" (rec_index= 2, atom_type= 2).
Atom no. 3192, "2HG1" at (12.432, 12.767, -10.094),  was assigned atom type "H" (rec_index= 2, atom_type= 2).
Atom no. 3193, "3HG1" at (13.198, 14.185, -10.606),  was assigned atom type "H" (rec_index= 2, atom_type= 2).
Atom no. 3194, " CG2" at (13.965, 12.158, -12.278),  was assigned atom type "C" (rec_index= 1, atom_type= 1).
Atom no. 3195, "1HG2" at (14.705, 11.551, -12.850),  was assigned atom type "H" (rec_index= 2, atom_type= 2).
Atom no. 3196, "2HG2" at (13.718, 13.110, -12.802),  was assigned atom type "H" (rec_index= 2, atom_type= 2).
Atom no. 3197, "3HG2" at (12.952, 11.692, -12.290),  was assigned atom type "H" (rec_index= 2, atom_type= 2).
Atom no. 3198, " N  " at (17.392, 11.300, -10.566),  was assigned atom type "N" (rec_index= 4, atom_type= 4).
Atom no. 3199, " HN " at (17.053, 11.303, -9.604),  was assigned atom type "HD" (rec_index= 3, atom_type= 3).
Atom no. 3200, " CA " at (18.402, 10.328, -10.962),  was assigned atom type "C" (rec_index= 1, atom_type= 1).
Atom no. 3201, " HA " at (19.269, 10.872, -11.405),  was assigned atom type "H" (rec_index= 2, atom_type= 2).
Atom no. 3202, " C  " at (17.834, 9.377, -12.010),  was assigned atom type "C" (rec_index= 1, atom_type= 1).
Atom no. 3203, " O  " at (16.669, 8.976, -11.941),  was assigned atom type "OA" (rec_index= 6, atom_type= 6).
Atom no. 3204, " CB " at (18.884, 9.553, -9.731),  was assigned atom type "C" (rec_index= 1, atom_type= 1).
Atom no. 3205, " HB1" at (18.096, 8.854, -9.365),  was assigned atom type "H" (rec_index= 2, atom_type= 2).
Atom no. 3206, " HB2" at (18.959, 10.222, -8.842),  was assigned atom type "H" (rec_index= 2, atom_type= 2).
Atom no. 3207, " CG " at (20.190, 8.820, -9.971),  was assigned atom type "C" (rec_index= 1, atom_type= 1).
Atom no. 3208, " OD1" at (20.226, 7.922, -10.838),  was assigned atom type "OA" (rec_index= 6, atom_type= 6).
Atom no. 3209, " OD2" at (21.184, 9.147, -9.289),  was assigned atom type "OA" (rec_index= 6, atom_type= 6).
Atom no. 3210, " N  " at (18.665, 9.025, -12.995),  was assigned atom type "N" (rec_index= 4, atom_type= 4).
Atom no. 3211, " HN " at (19.625, 9.370, -12.998),  was assigned atom type "HD" (rec_index= 3, atom_type= 3).
Atom no. 3212, " CA " at (18.203, 8.148, -14.068),  was assigned atom type "C" (rec_index= 1, atom_type= 1).
Atom no. 3213, " HA " at (17.253, 8.570, -14.472),  was assigned atom type "H" (rec_index= 2, atom_type= 2).
Atom no. 3214, " C  " at (17.905, 6.752, -13.531),  was assigned atom type "C" (rec_index= 1, atom_type= 1).
Atom no. 3215, " O  " at (17.103, 6.013, -14.116),  was assigned atom type "OA" (rec_index= 6, atom_type= 6).
Atom no. 3216, " CB " at (19.233, 8.113, -15.216),  was assigned atom type "C" (rec_index= 1, atom_type= 1).
Atom no. 3217, " HB " at (19.646, 9.140, -15.349),  was assigned atom type "H" (rec_index= 2, atom_type= 2).
Atom no. 3218, " CG1" at (18.568, 7.687, -16.527),  was assigned atom type "C" (rec_index= 1, atom_type= 1).
Atom no. 3219, "1HG1" at (19.330, 7.317, -17.252),  was assigned atom type "H" (rec_index= 2, atom_type= 2).
Atom no. 3220, "2HG1" at (17.977, 6.752, -16.383),  was assigned atom type "H" (rec_index= 2, atom_type= 2).
Atom no. 3221, " CG2" at (20.380, 7.176, -14.894),  was assigned atom type "C" (rec_index= 1, atom_type= 1).
Atom no. 3222, "1HG2" at (20.864, 7.486, -13.939),  was assigned atom type "H" (rec_index= 2, atom_type= 2).
Atom no. 3223, "2HG2" at (21.112, 7.106, -15.732),  was assigned atom type "H" (rec_index= 2, atom_type= 2).
Atom no. 3224, "3HG2" at (20.057, 6.109, -14.873),  was assigned atom type "H" (rec_index= 2, atom_type= 2).
Atom no. 3225, " CD1" at (17.714, 8.766, -17.155),  was assigned atom type "C" (rec_index= 1, atom_type= 1).
Atom no. 3226, "1HD1" at (17.230, 8.456, -18.110),  was assigned atom type "H" (rec_index= 2, atom_type= 2).
Atom no. 3227, "2HD1" at (18.305, 9.701, -17.299),  was assigned atom type "H" (rec_index= 2, atom_type= 2).
Atom no. 3228, "3HD1" at (16.952, 9.136, -16.430),  was assigned atom type "H" (rec_index= 2, atom_type= 2).
Atom no. 3229, " N  " at (18.528, 6.370, -12.413),  was assigned atom type "N" (rec_index= 4, atom_type= 4).
Atom no. 3230, " HN " at (19.228, 6.980, -11.990),  was assigned atom type "HD" (rec_index= 3, atom_type= 3).
Atom no. 3231, " CA " at (18.215, 5.087, -11.791),  was assigned atom type "C" (rec_index= 1, atom_type= 1).
Atom no. 3232, " HA " at (18.300, 4.290, -12.566),  was assigned atom type "H" (rec_index= 2, atom_type= 2).
Atom no. 3233, " C  " at (16.794, 5.078, -11.246),  was assigned atom type "C" (rec_index= 1, atom_type= 1).
Atom no. 3234, " O  " at (16.058, 4.098, -11.416),  was assigned atom type "OA" (rec_index= 6, atom_type= 6).
Atom no. 3235, " CB " at (19.218, 4.784, -10.675),  was assigned atom type "C" (rec_index= 1, atom_type= 1).
Atom no. 3236, " HB1" at (18.880, 3.906, -10.076),  was assigned atom type "H" (rec_index= 2, atom_type= 2).
Atom no. 3237, " HB2" at (19.179, 5.576, -9.891),  was assigned atom type "H" (rec_index= 2, atom_type= 2).
Atom no. 3238, " CG " at (20.646, 4.581, -11.153),  was assigned atom type "C" (rec_index= 1, atom_type= 1).
Atom no. 3239, " HG1" at (20.704, 3.770, -11.916),  was assigned atom type "H" (rec_index= 2, atom_type= 2).
Atom no. 3240, " HG2" at (20.988, 5.439, -11.778),  was assigned atom type "H" (rec_index= 2, atom_type= 2).
Atom no. 3241, " CD " at (21.609, 4.322, -9.999),  was assigned atom type "C" (rec_index= 1, atom_type= 1).
Atom no. 3242, " HD1" at (22.512, 3.764, -10.341),  was assigned atom type "H" (rec_index= 2, atom_type= 2).
Atom no. 3243, " HD2" at (21.197, 3.568, -9.288),  was assigned atom type "H" (rec_index= 2, atom_type= 2).
Atom no. 3244, " CE " at (21.992, 5.609, -9.281),  was assigned atom type "C" (rec_index= 1, atom_type= 1).
Atom no. 3245, " HE1" at (21.837, 6.495, -9.939),  was assigned atom type "H" (rec_index= 2, atom_type= 2).
Atom no. 3246, " HE2" at (23.096, 5.677, -9.144),  was assigned atom type "H" (rec_index= 2, atom_type= 2).
Atom no. 3247, " NZ " at (21.281, 5.777, -7.983),  was assigned atom type "N" (rec_index= 4, atom_type= 4).
Atom no. 3248, " HZ1" at (21.538, 6.639, -7.502),  was assigned atom type "HD" (rec_index= 3, atom_type= 3).
Atom no. 3249, " HZ2" at (21.423, 4.966, -7.381),  was assigned atom type "HD" (rec_index= 3, atom_type= 3).
Atom no. 3250, " HZ3" at (20.271, 5.715, -8.109),  was assigned atom type "HD" (rec_index= 3, atom_type= 3).
Atom no. 3251, " N  " at (16.388, 6.170, -10.599),  was assigned atom type "N" (rec_index= 4, atom_type= 4).
Atom no. 3252, " HN " at (17.014, 6.975, -10.564),  was assigned atom type "HD" (rec_index= 3, atom_type= 3).
Atom no. 3253, " CA " at (15.093, 6.269, -9.939),  was assigned atom type "C" (rec_index= 1, atom_type= 1).
Atom no. 3254, " HA " at (14.832, 5.262, -9.538),  was assigned atom type "H" (rec_index= 2, atom_type= 2).
Atom no. 3255, " C  " at (13.974, 6.708, -10.875),  was assigned atom type "C" (rec_index= 1, atom_type= 1).
Atom no. 3256, " O  " at (12.802, 6.600, -10.502),  was assigned atom type "OA" (rec_index= 6, atom_type= 6).
Atom no. 3257, " CB " at (15.177, 7.245, -8.756),  was assigned atom type "C" (rec_index= 1, atom_type= 1).
Atom no. 3258, " HB1" at (15.732, 8.163, -9.059),  was assigned atom type "H" (rec_index= 2, atom_type= 2).
Atom no. 3259, " HB2" at (14.172, 7.680, -8.549),  was assigned atom type "H" (rec_index= 2, atom_type= 2).
Atom no. 3260, " CG " at (15.776, 6.672, -7.464),  was assigned atom type "C" (rec_index= 1, atom_type= 1).
Atom no. 3261, " HG1" at (15.650, 7.383, -6.615),  was assigned atom type "H" (rec_index= 2, atom_type= 2).
Atom no. 3262, " HG2" at (15.163, 5.823, -7.081),  was assigned atom type "H" (rec_index= 2, atom_type= 2).
Atom no. 3263, " CD " at (17.237, 6.264, -7.624),  was assigned atom type "C" (rec_index= 1, atom_type= 1).
Atom no. 3264, " HD1" at (17.329, 5.266, -8.113),  was assigned atom type "H" (rec_index= 2, atom_type= 2).
Atom no. 3265, " HD2" at (17.750, 6.884, -8.396),  was assigned atom type "H" (rec_index= 2, atom_type= 2).
Atom no. 3266, " CE " at (17.981, 6.302, -6.298),  was assigned atom type "C" (rec_index= 1, atom_type= 1).
Atom no. 3267, " HE1" at (18.117, 7.349, -5.941),  was assigned atom type "H" (rec_index= 2, atom_type= 2).
Atom no. 3268, " HE2" at (19.052, 6.019, -6.427),  was assigned atom type "H" (rec_index= 2, atom_type= 2).
Atom no. 3269, " NZ " at (17.323, 5.461, -5.263),  was assigned atom type "N" (rec_index= 4, atom_type= 4).
Atom no. 3270, " HZ1" at (17.822, 5.486, -4.374),  was assigned atom type "HD" (rec_index= 3, atom_type= 3).
Atom no. 3271, " HZ2" at (17.199, 4.503, -5.590),  was assigned atom type "HD" (rec_index= 3, atom_type= 3).
Atom no. 3272, " HZ3" at (16.343, 5.720, -5.145),  was assigned atom type "HD" (rec_index= 3, atom_type= 3).
Atom no. 3273, " N  " at (14.301, 7.192, -12.076),  was assigned atom type "N" (rec_index= 4, atom_type= 4).
Atom no. 3274, " HN " at (15.287, 7.255, -12.330),  was assigned atom type "HD" (rec_index= 3, atom_type= 3).
Atom no. 3275, " CA " at (13.291, 7.635, -13.040),  was assigned atom type "C" (rec_index= 1, atom_type= 1).
Atom no. 3276, " HA " at (12.465, 8.132, -12.480),  was assigned atom type "H" (rec_index= 2, atom_type= 2).
Atom no. 3277, " C  " at (12.715, 6.419, -13.770),  was assigned atom type "C" (rec_index= 1, atom_type= 1).
Atom no. 3278, " O  " at (12.972, 6.171, -14.950),  was assigned atom type "OA" (rec_index= 6, atom_type= 6).
Atom no. 3279, " CB " at (13.883, 8.644, -14.015),  was assigned atom type "C" (rec_index= 1, atom_type= 1).
Atom no. 3280, " HB1" at (14.255, 9.553, -13.487),  was assigned atom type "H" (rec_index= 2, atom_type= 2).
Atom no. 3281, " HB2" at (13.092, 9.120, -14.641),  was assigned atom type "H" (rec_index= 2, atom_type= 2).
Atom no. 3282, " OG " at (14.895, 8.057, -14.815),  was assigned atom type "OA" (rec_index= 6, atom_type= 6).
Atom no. 3283, " HG " at (15.264, 8.686, -15.423),  was assigned atom type "HD" (rec_index= 3, atom_type= 3).
Atom no. 3284, " N  " at (11.912, 5.656, -13.033),  was assigned atom type "N" (rec_index= 4, atom_type= 4).
Atom no. 3285, " HN " at (11.751, 5.907, -12.058),  was assigned atom type "HD" (rec_index= 3, atom_type= 3).
Atom no. 3286, " CA " at (11.254, 4.470, -13.575),  was assigned atom type "C" (rec_index= 1, atom_type= 1).
Atom no. 3287, " HA " at (10.859, 4.719, -14.588),  was assigned atom type "H" (rec_index= 2, atom_type= 2).
Atom no. 3288, " C  " at (10.083, 4.050, -12.691),  was assigned atom type "C" (rec_index= 1, atom_type= 1).
Atom no. 3289, " HC " at (9.904, 4.577, -11.738),  was assigned atom type "H" (rec_index= 2, atom_type= 2).
Atom no. 3290, " O  " at (9.335, 3.131, -13.027),  was assigned atom type "OA" (rec_index= 6, atom_type= 6).
Atom no. 3291, " CB " at (12.249, 3.315, -13.715),  was assigned atom type "C" (rec_index= 1, atom_type= 1).
Atom no. 3292, " HB1" at (12.740, 3.076, -12.743),  was assigned atom type "H" (rec_index= 2, atom_type= 2).
Atom no. 3293, " HB2" at (13.153, 3.620, -14.292),  was assigned atom type "H" (rec_index= 2, atom_type= 2).
Atom no. 3294, " OG " at (11.630, 2.172, -14.281),  was assigned atom type "OA" (rec_index= 6, atom_type= 6).
Atom no. 3295, " HG " at (12.247, 1.455, -14.368),  was assigned atom type "HD" (rec_index= 3, atom_type= 3).
Atom no. 3296, " N  " at (-1.802, -24.572, -5.469),  was assigned atom type "N" (rec_index= 4, atom_type= 4).
Atom no. 3297, " HN1" at (-2.776, -24.528, -5.168),  was assigned atom type "HD" (rec_index= 3, atom_type= 3).
Atom no. 3298, " HN2" at (-1.942, -24.939, -6.410),  was assigned atom type "HD" (rec_index= 3, atom_type= 3).
Atom no. 3299, " CA " at (-1.030, -25.506, -4.642),  was assigned atom type "C" (rec_index= 1, atom_type= 1).
Atom no. 3300, " HA " at (-0.854, -26.453, -5.203),  was assigned atom type "H" (rec_index= 2, atom_type= 2).
Atom no. 3301, " C  " at (-1.695, -25.812, -3.298),  was assigned atom type "C" (rec_index= 1, atom_type= 1).
Atom no. 3302, " O  " at (-2.341, -24.932, -2.727),  was assigned atom type "OA" (rec_index= 6, atom_type= 6).
Atom no. 3303, " CB " at (0.294, -24.768, -4.438),  was assigned atom type "C" (rec_index= 1, atom_type= 1).
Atom no. 3304, " HB1" at (1.094, -25.052, -5.161),  was assigned atom type "H" (rec_index= 2, atom_type= 2).
Atom no. 3305, " HB2" at (0.850, -25.069, -3.520),  was assigned atom type "H" (rec_index= 2, atom_type= 2).
Atom no. 3306, " CG " at (-0.087, -23.329, -4.480),  was assigned atom type "C" (rec_index= 1, atom_type= 1).
Atom no. 3307, " HG1" at (0.770, -22.645, -4.680),  was assigned atom type "H" (rec_index= 2, atom_type= 2).
Atom no. 3308, " HG2" at (-0.361, -22.910, -3.484),  was assigned atom type "H" (rec_index= 2, atom_type= 2).
Atom no. 3309, " CD " at (-1.190, -23.231, -5.502),  was assigned atom type "C" (rec_index= 1, atom_type= 1).
Atom no. 3310, " HD1" at (-1.904, -22.391, -5.334),  was assigned atom type "H" (rec_index= 2, atom_type= 2).
Atom no. 3311, " HD2" at (-0.857, -22.898, -6.513),  was assigned atom type "H" (rec_index= 2, atom_type= 2).
Atom no. 3312, " N  " at (-1.542, -27.040, -2.807),  was assigned atom type "N" (rec_index= 4, atom_type= 4).
Atom no. 3313, " CA " at (-2.133, -27.397, -1.514),  was assigned atom type "C" (rec_index= 1, atom_type= 1).
Atom no. 3314, " HA " at (-3.217, -27.134, -1.500),  was assigned atom type "H" (rec_index= 2, atom_type= 2).
Atom no. 3315, " C  " at (-1.410, -26.701, -0.373),  was assigned atom type "C" (rec_index= 1, atom_type= 1).
Atom no. 3316, " O  " at (-0.280, -26.230, -0.500),  was assigned atom type "OA" (rec_index= 6, atom_type= 6).
Atom no. 3317, " CB " at (-1.956, -28.921, -1.440),  was assigned atom type "C" (rec_index= 1, atom_type= 1).
Atom no. 3318, " HB1" at (-1.215, -29.250, -0.674),  was assigned atom type "H" (rec_index= 2, atom_type= 2).
Atom no. 3319, " HB2" at (-2.835, -29.454, -1.009),  was assigned atom type "H" (rec_index= 2, atom_type= 2).
Atom no. 3320, " CG " at (-1.614, -29.351, -2.832),  was assigned atom type "C" (rec_index= 1, atom_type= 1).
Atom no. 3321, " HG1" at (-1.032, -30.301, -2.873),  was assigned atom type "H" (rec_index= 2, atom_type= 2).
Atom no. 3322, " HG2" at (-2.495, -29.706, -3.416),  was assigned atom type "H" (rec_index= 2, atom_type= 2).
Atom no. 3323, " CD " at (-0.910, -28.195, -3.462),  was assigned atom type "C" (rec_index= 1, atom_type= 1).
Atom no. 3324, " HD1" at (0.202, -28.226, -3.386),  was assigned atom type "H" (rec_index= 2, atom_type= 2).
Atom no. 3325, " HD2" at (-0.943, -28.177, -4.576),  was assigned atom type "H" (rec_index= 2, atom_type= 2).
Atom no. 3326, " N  " at (-2.091, -26.620, 0.763),  was assigned atom type "N" (rec_index= 4, atom_type= 4).
Atom no. 3327, " HN " at (-3.034, -27.004, 0.830),  was assigned atom type "HD" (rec_index= 3, atom_type= 3).
Atom no. 3328, " CA " at (-1.472, -25.974, 1.913),  was assigned atom type "C" (rec_index= 1, atom_type= 1).
Atom no. 3329, " HA " at (-0.729, -25.232, 1.538),  was assigned atom type "H" (rec_index= 2, atom_type= 2).
Atom no. 3330, " C  " at (-0.734, -26.998, 2.759),  was assigned atom type "C" (rec_index= 1, atom_type= 1).
Atom no. 3331, " O  " at (-0.627, -26.861, 3.984),  was assigned atom type "OA" (rec_index= 6, atom_type= 6).
Atom no. 3332, " CB " at (-2.514, -25.228, 2.748),  was assigned atom type "C" (rec_index= 1, atom_type= 1).
Atom no. 3333, " HB " at (-2.903, -24.365, 2.158),  was assigned atom type "H" (rec_index= 2, atom_type= 2).
Atom no. 3334, " CG2" at (-3.661, -26.138, 3.102),  was assigned atom type "C" (rec_index= 1, atom_type= 1).
Atom no. 3335, "1HG2" at (-4.421, -25.594, 3.711),  was assigned atom type "H" (rec_index= 2, atom_type= 2).
Atom no. 3336, "2HG2" at (-3.311, -27.066, 3.611),  was assigned atom type "H" (rec_index= 2, atom_type= 2).
Atom no. 3337, "3HG2" at (-4.114, -26.605, 2.196),  was assigned atom type "H" (rec_index= 2, atom_type= 2).
Atom no. 3338, " OG1" at (-1.911, -24.738, 3.951),  was assigned atom type "OA" (rec_index= 6, atom_type= 6).
Atom no. 3339, " HG1" at (-2.558, -24.275, 4.470),  was assigned atom type "HD" (rec_index= 3, atom_type= 3).
Atom no. 3340, " N  " at (-0.259, -28.043, 2.098),  was assigned atom type "N" (rec_index= 4, atom_type= 4).
Atom no. 3341, " HN " at (-0.525, -28.171, 1.122),  was assigned atom type "HD" (rec_index= 3, atom_type= 3).
Atom no. 3342, " CA " at (0.624, -29.008, 2.713),  was assigned atom type "C" (rec_index= 1, atom_type= 1).
Atom no. 3343, " HA " at (0.547, -28.894, 3.819),  was assigned atom type "H" (rec_index= 2, atom_type= 2).
Atom no. 3344, " C  " at (2.073, -28.788, 2.313),  was assigned atom type "C" (rec_index= 1, atom_type= 1).
Atom no. 3345, " O  " at (2.963, -28.913, 3.159),  was assigned atom type "OA" (rec_index= 6, atom_type= 6).
Atom no. 3346, " CB " at (0.203, -30.435, 2.350),  was assigned atom type "C" (rec_index= 1, atom_type= 1).
Atom no. 3347, " HB1" at (-0.897, -30.570, 2.477),  was assigned atom type "H" (rec_index= 2, atom_type= 2).
Atom no. 3348, " HB2" at (0.282, -30.606, 1.251),  was assigned atom type "H" (rec_index= 2, atom_type= 2).
Atom no. 3349, " CG " at (0.970, -31.494, 3.119),  was assigned atom type "C" (rec_index= 1, atom_type= 1).
Atom no. 3350, " HG1" at (0.648, -31.519, 4.186),  was assigned atom type "H" (rec_index= 2, atom_type= 2).
Atom no. 3351, " HG2" at (2.035, -31.192, 3.255),  was assigned atom type "H" (rec_index= 2, atom_type= 2).
Atom no. 3352, " CD " at (0.877, -32.875, 2.495),  was assigned atom type "C" (rec_index= 1, atom_type= 1).
Atom no. 3353, " OE1" at (1.155, -33.017, 1.282),  was assigned atom type "OA" (rec_index= 6, atom_type= 6).
Atom no. 3354, " OE2" at (0.528, -33.824, 3.229),  was assigned atom type "OA" (rec_index= 6, atom_type= 6).
Atom no. 3355, " N  " at (2.336, -28.444, 1.047),  was assigned atom type "N" (rec_index= 4, atom_type= 4).
Atom no. 3356, " HN " at (1.583, -28.435, 0.360),  was assigned atom type "HD" (rec_index= 3, atom_type= 3).
Atom no. 3357, " CA " at (3.691, -28.081, 0.639),  was assigned atom type "C" (rec_index= 1, atom_type= 1).
Atom no. 3358, " HA " at (4.394, -28.819, 1.091),  was assigned atom type "H" (rec_index= 2, atom_type= 2).
Atom no. 3359, " C  " at (4.090, -26.693, 1.131),  was assigned atom type "C" (rec_index= 1, atom_type= 1).
Atom no. 3360, " O  " at (5.287, -26.423, 1.286),  was assigned atom type "OA" (rec_index= 6, atom_type= 6).
Atom no. 3361, " CB " at (3.835, -28.167, -0.888),  was assigned atom type "C" (rec_index= 1, atom_type= 1).
Atom no. 3362, " HB1" at (3.684, -29.214, -1.241),  was assigned atom type "H" (rec_index= 2, atom_type= 2).
Atom no. 3363, " HB2" at (4.897, -28.020, -1.194),  was assigned atom type "H" (rec_index= 2, atom_type= 2).
Atom no. 3364, " CG " at (2.915, -27.202, -1.640),  was assigned atom type "C" (rec_index= 1, atom_type= 1).
Atom no. 3365, " OD1" at (2.371, -26.253, -1.037),  was assigned atom type "OA" (rec_index= 6, atom_type= 6).
Atom no. 3366, " OD2" at (2.736, -27.399, -2.861),  was assigned atom type "OA" (rec_index= 6, atom_type= 6).
Atom no. 3367, " N  " at (3.113, -25.816, 1.379),  was assigned atom type "N" (rec_index= 4, atom_type= 4).
Atom no. 3368, " HN " at (2.143, -26.085, 1.217),  was assigned atom type "HD" (rec_index= 3, atom_type= 3).
Atom no. 3369, " CA " at (3.415, -24.478, 1.879),  was assigned atom type "C" (rec_index= 1, atom_type= 1).
Atom no. 3370, " HA " at (4.174, -24.016, 1.205),  was assigned atom type "H" (rec_index= 2, atom_type= 2).
Atom no. 3371, " C  " at (3.998, -24.536, 3.285),  was assigned atom type "C" (rec_index= 1, atom_type= 1).
Atom no. 3372, " O  " at (4.950, -23.812, 3.599),  was assigned atom type "OA" (rec_index= 6, atom_type= 6).
Atom no. 3373, " CB " at (2.157, -23.608, 1.852),  was assigned atom type "C" (rec_index= 1, atom_type= 1).
Atom no. 3374, " HB1" at (2.366, -22.602, 2.286),  was assigned atom type "H" (rec_index= 2, atom_type= 2).
Atom no. 3375, " HB2" at (1.408, -23.979, 2.590),  was assigned atom type "H" (rec_index= 2, atom_type= 2).
Atom no. 3376, " CG " at (1.529, -23.476, 0.471),  was assigned atom type "C" (rec_index= 1, atom_type= 1).
Atom no. 3377, " HG1" at (1.470, -24.468, -0.035),  was assigned atom type "H" (rec_index= 2, atom_type= 2).
Atom no. 3378, " HG2" at (2.220, -22.953, -0.231),  was assigned atom type "H" (rec_index= 2, atom_type= 2).
Atom no. 3379, " CD " at (0.172, -22.801, 0.495),  was assigned atom type "C" (rec_index= 1, atom_type= 1).
Atom no. 3380, " OE1" at (-0.129, -22.100, 1.484),  was assigned atom type "OA" (rec_index= 6, atom_type= 6).
Atom no. 3381, " OE2" at (-0.595, -22.975, -0.476),  was assigned atom type "OA" (rec_index= 6, atom_type= 6).
Atom no. 3382, " N  " at (3.439, -25.389, 4.146),  was assigned atom type "N" (rec_index= 4, atom_type= 4).
Atom no. 3383, " HN " at (2.605, -25.910, 3.875),  was assigned atom type "HD" (rec_index= 3, atom_type= 3).
Atom no. 3384, " CA " at (4.015, -25.580, 5.471),  was assigned atom type "C" (rec_index= 1, atom_type= 1).
Atom no. 3385, " HA " at (4.148, -24.578, 5.942),  was assigned atom type "H" (rec_index= 2, atom_type= 2).
Atom no. 3386, " C  " at (5.378, -26.254, 5.392),  was assigned atom type "C" (rec_index= 1, atom_type= 1).
Atom no. 3387, " O  " at (6.260, -25.964, 6.210),  was assigned atom type "OA" (rec_index= 6, atom_type= 6).
Atom no. 3388, " CB " at (3.060, -26.396, 6.344),  was assigned atom type "C" (rec_index= 1, atom_type= 1).
Atom no. 3389, " HB1" at (2.843, -27.374, 5.854),  was assigned atom type "H" (rec_index= 2, atom_type= 2).
Atom no. 3390, " HB2" at (3.591, -26.743, 7.261),  was assigned atom type "H" (rec_index= 2, atom_type= 2).
Atom no. 3391, " CG " at (1.748, -25.709, 6.733),  was assigned atom type "C" (rec_index= 1, atom_type= 1).
Atom no. 3392, " HG " at (1.313, -25.246, 5.817),  was assigned atom type "H" (rec_index= 2, atom_type= 2).
Atom no. 3393, " CD1" at (0.749, -26.718, 7.273),  was assigned atom type "C" (rec_index= 1, atom_type= 1).
Atom no. 3394, "1HD1" at (0.567, -27.527, 6.527),  was assigned atom type "H" (rec_index= 2, atom_type= 2).
Atom no. 3395, "2HD1" at (-0.200, -26.229, 7.594),  was assigned atom type "H" (rec_index= 2, atom_type= 2).
Atom no. 3396, "3HD1" at (1.067, -27.129, 8.260),  was assigned atom type "H" (rec_index= 2, atom_type= 2).
Atom no. 3397, " CD2" at (1.997, -24.604, 7.752),  was assigned atom type "C" (rec_index= 1, atom_type= 1).
Atom no. 3398, "1HD2" at (2.730, -23.863, 7.356),  was assigned atom type "H" (rec_index= 2, atom_type= 2).
Atom no. 3399, "2HD2" at (2.315, -25.015, 8.739),  was assigned atom type "H" (rec_index= 2, atom_type= 2).
Atom no. 3400, "3HD2" at (1.048, -24.115, 8.073),  was assigned atom type "H" (rec_index= 2, atom_type= 2).
Atom no. 3401, " N  " at (5.573, -27.145, 4.416),  was assigned atom type "N" (rec_index= 4, atom_type= 4).
Atom no. 3402, " HN " at (4.803, -27.391, 3.794),  was assigned atom type "HD" (rec_index= 3, atom_type= 3).
Atom no. 3403, " CA " at (6.879, -27.768, 4.234),  was assigned atom type "C" (rec_index= 1, atom_type= 1).
Atom no. 3404, " HA " at (7.210, -28.177, 5.217),  was assigned atom type "H" (rec_index= 2, atom_type= 2).
Atom no. 3405, " C  " at (7.920, -26.761, 3.764),  was assigned atom type "C" (rec_index= 1, atom_type= 1).
Atom no. 3406, " O  " at (9.102, -26.892, 4.103),  was assigned atom type "OA" (rec_index= 6, atom_type= 6).
Atom no. 3407, " CB " at (6.773, -28.930, 3.246),  was assigned atom type "C" (rec_index= 1, atom_type= 1).
Atom no. 3408, " HB1" at (6.370, -28.579, 2.268),  was assigned atom type "H" (rec_index= 2, atom_type= 2).
Atom no. 3409, " HB2" at (7.786, -29.264, 2.921),  was assigned atom type "H" (rec_index= 2, atom_type= 2).
Atom no. 3410, " CG " at (5.963, -30.105, 3.769),  was assigned atom type "C" (rec_index= 1, atom_type= 1).
Atom no. 3411, " HG1" at (5.878, -30.909, 3.001),  was assigned atom type "H" (rec_index= 2, atom_type= 2).
Atom no. 3412, " HG2" at (4.885, -29.838, 3.868),  was assigned atom type "H" (rec_index= 2, atom_type= 2).
Atom no. 3413, " CD " at (6.514, -30.650, 5.072),  was assigned atom type "C" (rec_index= 1, atom_type= 1).
Atom no. 3414, " NE2" at (7.771, -31.081, 5.049),  was assigned atom type "N" (rec_index= 4, atom_type= 4).
Atom no. 3415, "1HE2" at (8.142, -31.448, 5.926),  was assigned atom type "HD" (rec_index= 3, atom_type= 3).
Atom no. 3416, "2HE2" at (8.346, -31.053, 4.207),  was assigned atom type "HD" (rec_index= 3, atom_type= 3).
Atom no. 3417, " OE1" at (5.820, -30.684, 6.087),  was assigned atom type "OA" (rec_index= 6, atom_type= 6).
Atom no. 3418, " N  " at (7.506, -25.757, 2.987),  was assigned atom type "N" (rec_index= 4, atom_type= 4).
Atom no. 3419, " HN " at (6.538, -25.730, 2.666),  was assigned atom type "HD" (rec_index= 3, atom_type= 3).
Atom no. 3420, " CA " at (8.429, -24.698, 2.594),  was assigned atom type "C" (rec_index= 1, atom_type= 1).
Atom no. 3421, " HA " at (9.357, -25.173, 2.197),  was assigned atom type "H" (rec_index= 2, atom_type= 2).
Atom no. 3422, " C  " at (8.811, -23.822, 3.781),  was assigned atom type "C" (rec_index= 1, atom_type= 1).
Atom no. 3423, " O  " at (9.927, -23.291, 3.825),  was assigned atom type "OA" (rec_index= 6, atom_type= 6).
Atom no. 3424, " CB " at (7.811, -23.851, 1.481),  was assigned atom type "C" (rec_index= 1, atom_type= 1).
Atom no. 3425, " HB1" at (8.431, -22.945, 1.288),  was assigned atom type "H" (rec_index= 2, atom_type= 2).
Atom no. 3426, " HB2" at (6.872, -23.365, 1.834),  was assigned atom type "H" (rec_index= 2, atom_type= 2).
Atom no. 3427, " CG " at (7.564, -24.615, 0.188),  was assigned atom type "C" (rec_index= 1, atom_type= 1).
Atom no. 3428, " HG1" at (8.494, -24.677, -0.423),  was assigned atom type "H" (rec_index= 2, atom_type= 2).
Atom no. 3429, " HG2" at (7.408, -25.700, 0.389),  was assigned atom type "H" (rec_index= 2, atom_type= 2).
Atom no. 3430, " CD " at (6.417, -24.042, -0.624),  was assigned atom type "C" (rec_index= 1, atom_type= 1).
Atom no. 3431, " NE2" at (5.920, -24.823, -1.576),  was assigned atom type "N" (rec_index= 4, atom_type= 4).
Atom no. 3432, "1HE2" at (5.149, -24.438, -2.122),  was assigned atom type "HD" (rec_index= 3, atom_type= 3).
Atom no. 3433, "2HE2" at (6.284, -25.757, -1.767),  was assigned atom type "HD" (rec_index= 3, atom_type= 3).
Atom no. 3434, " OE1" at (5.978, -22.915, -0.393),  was assigned atom type "OA" (rec_index= 6, atom_type= 6).
Atom no. 3435, " N  " at (7.903, -23.664, 4.748),  was assigned atom type "N" (rec_index= 4, atom_type= 4).
Atom no. 3436, " HN " at (6.990, -24.109, 4.657),  was assigned atom type "HD" (rec_index= 3, atom_type= 3).
Atom no. 3437, " CA " at (8.198, -22.864, 5.933),  was assigned atom type "C" (rec_index= 1, atom_type= 1).
Atom no. 3438, " HA " at (8.639, -21.895, 5.603),  was assigned atom type "H" (rec_index= 2, atom_type= 2).
Atom no. 3439, " C  " at (9.202, -23.565, 6.841),  was assigned atom type "C" (rec_index= 1, atom_type= 1).
Atom no. 3440, " O  " at (10.177, -22.953, 7.292),  was assigned atom type "OA" (rec_index= 6, atom_type= 6).
Atom no. 3441, " CB " at (6.910, -22.571, 6.706),  was assigned atom type "C" (rec_index= 1, atom_type= 1).
Atom no. 3442, " HB1" at (7.132, -22.471, 7.794),  was assigned atom type "H" (rec_index= 2, atom_type= 2).
Atom no. 3443, " HB2" at (6.259, -23.476, 6.720),  was assigned atom type "H" (rec_index= 2, atom_type= 2).
Atom no. 3444, " CG " at (6.120, -21.369, 6.224),  was assigned atom type "C" (rec_index= 1, atom_type= 1).
Atom no. 3445, " HG1" at (6.781, -20.484, 6.073),  was assigned atom type "H" (rec_index= 2, atom_type= 2).
Atom no. 3446, " HG2" at (5.770, -21.509, 5.174),  was assigned atom type "H" (rec_index= 2, atom_type= 2).
Atom no. 3447, " CD " at (4.964, -21.041, 7.151),  was assigned atom type "C" (rec_index= 1, atom_type= 1).
Atom no. 3448, " NE2" at (5.242, -20.262, 8.191),  was assigned atom type "N" (rec_index= 4, atom_type= 4).
Atom no. 3449, "1HE2" at (6.176, -19.890, 8.366),  was assigned atom type "HD" (rec_index= 3, atom_type= 3).
Atom no. 3450, "2HE2" at (4.465, -20.042, 8.814),  was assigned atom type "HD" (rec_index= 3, atom_type= 3).
Atom no. 3451, " OE1" at (3.837, -21.490, 6.940),  was assigned atom type "OA" (rec_index= 6, atom_type= 6).
Atom no. 3452, " N  " at (8.972, -24.851, 7.123),  was assigned atom type "N" (rec_index= 4, atom_type= 4).
Atom no. 3453, " HN " at (8.233, -25.348, 6.625),  was assigned atom type "HD" (rec_index= 3, atom_type= 3).
Atom no. 3454, " CA " at (9.759, -25.559, 8.131),  was assigned atom type "C" (rec_index= 1, atom_type= 1).
Atom no. 3455, " HA " at (9.670, -24.999, 9.091),  was assigned atom type "H" (rec_index= 2, atom_type= 2).
Atom no. 3456, " C  " at (11.233, -25.593, 7.744),  was assigned atom type "C" (rec_index= 1, atom_type= 1).
Atom no. 3457, " O  " at (12.115, -25.371, 8.583),  was assigned atom type "OA" (rec_index= 6, atom_type= 6).
Atom no. 3458, " CB " at (9.187, -26.973, 8.352),  was assigned atom type "C" (rec_index= 1, atom_type= 1).
Atom no. 3459, " HB " at (9.109, -27.480, 7.362),  was assigned atom type "H" (rec_index= 2, atom_type= 2).
Atom no. 3460, " CG1" at (7.786, -26.890, 8.966),  was assigned atom type "C" (rec_index= 1, atom_type= 1).
Atom no. 3461, "1HG1" at (7.816, -26.336, 9.933),  was assigned atom type "H" (rec_index= 2, atom_type= 2).
Atom no. 3462, "2HG1" at (7.140, -26.201, 8.373),  was assigned atom type "H" (rec_index= 2, atom_type= 2).
Atom no. 3463, " CG2" at (10.105, -27.794, 9.241),  was assigned atom type "C" (rec_index= 1, atom_type= 1).
Atom no. 3464, "1HG2" at (9.691, -28.817, 9.401),  was assigned atom type "H" (rec_index= 2, atom_type= 2).
Atom no. 3465, "2HG2" at (10.313, -27.278, 10.207),  was assigned atom type "H" (rec_index= 2, atom_type= 2).
Atom no. 3466, "3HG2" at (11.145, -27.828, 8.840),  was assigned atom type "H" (rec_index= 2, atom_type= 2).
Atom no. 3467, " CD1" at (7.108, -28.232, 9.144),  was assigned atom type "C" (rec_index= 1, atom_type= 1).
Atom no. 3468, "1HD1" at (6.088, -28.172, 9.591),  was assigned atom type "H" (rec_index= 2, atom_type= 2).
Atom no. 3469, "2HD1" at (7.754, -28.921, 9.737),  was assigned atom type "H" (rec_index= 2, atom_type= 2).
Atom no. 3470, "3HD1" at (7.078, -28.786, 8.177),  was assigned atom type "H" (rec_index= 2, atom_type= 2).
Atom no. 3471, " N  " at (11.528, -25.858, 6.469),  was assigned atom type "N" (rec_index= 4, atom_type= 4).
Atom no. 3472, " HN " at (10.783, -26.078, 5.808),  was assigned atom type "HD" (rec_index= 3, atom_type= 3).
Atom no. 3473, " CA " at (12.917, -25.833, 6.022),  was assigned atom type "C" (rec_index= 1, atom_type= 1).
Atom no. 3474, " HA " at (13.517, -26.470, 6.713),  was assigned atom type "H" (rec_index= 2, atom_type= 2).
Atom no. 3475, " C  " at (13.490, -24.421, 6.059),  was assigned atom type "C" (rec_index= 1, atom_type= 1).
Atom no. 3476, " O  " at (14.693, -24.246, 6.287),  was assigned atom type "OA" (rec_index= 6, atom_type= 6).
Atom no. 3477, " CB " at (13.024, -26.424, 4.614),  was assigned atom type "C" (rec_index= 1, atom_type= 1).
Atom no. 3478, " HB1" at (12.591, -27.451, 4.591),  was assigned atom type "H" (rec_index= 2, atom_type= 2).
Atom no. 3479, " HB2" at (12.322, -25.904, 3.921),  was assigned atom type "H" (rec_index= 2, atom_type= 2).
Atom no. 3480, " CG " at (14.431, -26.431, 4.033),  was assigned atom type "C" (rec_index= 1, atom_type= 1).
Atom no. 3481, " HG1" at (14.780, -25.398, 3.799),  was assigned atom type "H" (rec_index= 2, atom_type= 2).
Atom no. 3482, " HG2" at (14.444, -26.857, 3.003),  was assigned atom type "H" (rec_index= 2, atom_type= 2).
Atom no. 3483, " CD " at (15.409, -27.153, 4.943),  was assigned atom type "C" (rec_index= 1, atom_type= 1).
Atom no. 3484, " HD1" at (15.080, -28.197, 5.155),  was assigned atom type "H" (rec_index= 2, atom_type= 2).
Atom no. 3485, " HD2" at (15.377, -26.752, 5.983),  was assigned atom type "H" (rec_index= 2, atom_type= 2).
Atom no. 3486, " CE " at (16.815, -27.113, 4.369),  was assigned atom type "C" (rec_index= 1, atom_type= 1).
Atom no. 3487, " HE1" at (17.109, -26.075, 4.089),  was assigned atom type "H" (rec_index= 2, atom_type= 2).
Atom no. 3488, " HE2" at (16.854, -27.585, 3.359),  was assigned atom type "H" (rec_index= 2, atom_type= 2).
Atom no. 3489, " NZ " at (17.809, -27.726, 5.291),  was assigned atom type "N" (rec_index= 4, atom_type= 4).
Atom no. 3490, " HZ1" at (18.753, -27.699, 4.906),  was assigned atom type "HD" (rec_index= 3, atom_type= 3).
Atom no. 3491, " HZ2" at (17.540, -28.676, 5.547),  was assigned atom type "HD" (rec_index= 3, atom_type= 3).
Atom no. 3492, " HZ3" at (17.773, -27.294, 6.215),  was assigned atom type "HD" (rec_index= 3, atom_type= 3).
Atom no. 3493, " N  " at (12.645, -23.407, 5.857),  was assigned atom type "N" (rec_index= 4, atom_type= 4).
Atom no. 3494, " HN " at (11.660, -23.602, 5.678),  was assigned atom type "HD" (rec_index= 3, atom_type= 3).
Atom no. 3495, " CA " at (13.110, -22.023, 5.888),  was assigned atom type "C" (rec_index= 1, atom_type= 1).
Atom no. 3496, " HA " at (13.972, -21.929, 5.188),  was assigned atom type "H" (rec_index= 2, atom_type= 2).
Atom no. 3497, " C  " at (13.583, -21.628, 7.284),  was assigned atom type "C" (rec_index= 1, atom_type= 1).
Atom no. 3498, " O  " at (14.691, -21.103, 7.450),  was assigned atom type "OA" (rec_index= 6, atom_type= 6).
Atom no. 3499, " CB " at (11.995, -21.093, 5.403),  was assigned atom type "C" (rec_index= 1, atom_type= 1).
Atom no. 3500, " HB1" at (11.012, -21.422, 5.815),  was assigned atom type "H" (rec_index= 2, atom_type= 2).
Atom no. 3501, " HB2" at (11.811, -21.247, 4.314),  was assigned atom type "H" (rec_index= 2, atom_type= 2).
Atom no. 3502, " CG " at (12.219, -19.624, 5.693),  was assigned atom type "A" (rec_index= 0, atom_type= 0).
Atom no. 3503, " CD1" at (12.990, -18.836, 4.848),  was assigned atom type "A" (rec_index= 0, atom_type= 0).
Atom no. 3504, " HD1" at (13.450, -19.289, 3.954),  was assigned atom type "H" (rec_index= 2, atom_type= 2).
Atom no. 3505, " CD2" at (11.643, -19.021, 6.805),  was assigned atom type "A" (rec_index= 0, atom_type= 0).
Atom no. 3506, " HD2" at (11.018, -19.624, 7.485),  was assigned atom type "H" (rec_index= 2, atom_type= 2).
Atom no. 3507, " CE1" at (13.191, -17.492, 5.109),  was assigned atom type "A" (rec_index= 0, atom_type= 0).
Atom no. 3508, " HE1" at (13.810, -16.882, 4.430),  was assigned atom type "H" (rec_index= 2, atom_type= 2).
Atom no. 3509, " CE2" at (11.839, -17.680, 7.073),  was assigned atom type "A" (rec_index= 0, atom_type= 0).
Atom no. 3510, " HE2" at (11.378, -17.220, 7.963),  was assigned atom type "H" (rec_index= 2, atom_type= 2).
Atom no. 3511, " CZ " at (12.613, -16.920, 6.223),  was assigned atom type "A" (rec_index= 0, atom_type= 0).
Atom no. 3512, " OH " at (12.810, -15.583, 6.487),  was assigned atom type "OA" (rec_index= 6, atom_type= 6).
Atom no. 3513, " HH " at (13.344, -15.059, 5.901),  was assigned atom type "HD" (rec_index= 3, atom_type= 3).
Atom no. 3514, " N  " at (12.756, -21.877, 8.304),  was assigned atom type "N" (rec_index= 4, atom_type= 4).
Atom no. 3515, " HN " at (11.870, -22.353, 8.134),  was assigned atom type "HD" (rec_index= 3, atom_type= 3).
Atom no. 3516, " CA " at (13.113, -21.471, 9.660),  was assigned atom type "C" (rec_index= 1, atom_type= 1).
Atom no. 3517, " HA " at (13.448, -20.408, 9.626),  was assigned atom type "H" (rec_index= 2, atom_type= 2).
Atom no. 3518, " C  " at (14.253, -22.308, 10.229),  was assigned atom type "C" (rec_index= 1, atom_type= 1).
Atom no. 3519, " O  " at (15.055, -21.797, 11.019),  was assigned atom type "OA" (rec_index= 6, atom_type= 6).
Atom no. 3520, " CB " at (11.892, -21.554, 10.579),  was assigned atom type "C" (rec_index= 1, atom_type= 1).
Atom no. 3521, " HB1" at (12.199, -21.482, 11.648),  was assigned atom type "H" (rec_index= 2, atom_type= 2).
Atom no. 3522, " HB2" at (11.467, -22.585, 10.576),  was assigned atom type "H" (rec_index= 2, atom_type= 2).
Atom no. 3523, " CG " at (10.830, -20.543, 10.264),  was assigned atom type "A" (rec_index= 0, atom_type= 0).
Atom no. 3524, " CD1" at (9.535, -20.795, 9.915),  was assigned atom type "A" (rec_index= 0, atom_type= 0).
Atom no. 3525, " HD1" at (9.091, -21.800, 9.819),  was assigned atom type "H" (rec_index= 2, atom_type= 2).
Atom no. 3526, " CD2" at (10.976, -19.117, 10.260),  was assigned atom type "A" (rec_index= 0, atom_type= 0).
Atom no. 3527, " CE2" at (9.727, -18.570, 9.905),  was assigned atom type "A" (rec_index= 0, atom_type= 0).
Atom no. 3528, " CE3" at (12.041, -18.250, 10.526),  was assigned atom type "A" (rec_index= 0, atom_type= 0).
Atom no. 3529, " HE3" at (13.031, -18.646, 10.808),  was assigned atom type "H" (rec_index= 2, atom_type= 2).
Atom no. 3530, " NE1" at (8.864, -19.615, 9.700),  was assigned atom type "N" (rec_index= 4, atom_type= 4).
Atom no. 3531, " HE1" at (7.884, -19.531, 9.432),  was assigned atom type "HD" (rec_index= 3, atom_type= 3).
Atom no. 3532, " CZ2" at (9.515, -17.197, 9.807),  was assigned atom type "A" (rec_index= 0, atom_type= 0).
Atom no. 3533, " HZ2" at (8.530, -16.788, 9.526),  was assigned atom type "H" (rec_index= 2, atom_type= 2).
Atom no. 3534, " CZ3" at (11.828, -16.888, 10.429),  was assigned atom type "A" (rec_index= 0, atom_type= 0).
Atom no. 3535, " HZ3" at (12.659, -16.193, 10.636),  was assigned atom type "H" (rec_index= 2, atom_type= 2).
Atom no. 3536, " CH2" at (10.575, -16.375, 10.073),  was assigned atom type "A" (rec_index= 0, atom_type= 0).
Atom no. 3537, " HH2" at (10.440, -15.282, 10.005),  was assigned atom type "H" (rec_index= 2, atom_type= 2).
Atom no. 3538, " N  " at (14.342, -23.586, 9.850),  was assigned atom type "N" (rec_index= 4, atom_type= 4).
Atom no. 3539, " HN " at (13.656, -23.974, 9.203),  was assigned atom type "HD" (rec_index= 3, atom_type= 3).
Atom no. 3540, " CA " at (15.420, -24.429, 10.361),  was assigned atom type "C" (rec_index= 1, atom_type= 1).
Atom no. 3541, " HA " at (15.417, -24.362, 11.474),  was assigned atom type "H" (rec_index= 2, atom_type= 2).
Atom no. 3542, " C  " at (16.778, -23.955, 9.859),  was assigned atom type "C" (rec_index= 1, atom_type= 1).
Atom no. 3543, " O  " at (17.775, -24.028, 10.586),  was assigned atom type "OA" (rec_index= 6, atom_type= 6).
Atom no. 3544, " CB " at (15.180, -25.887, 9.970),  was assigned atom type "C" (rec_index= 1, atom_type= 1).
Atom no. 3545, " HB1" at (15.106, -25.988, 8.862),  was assigned atom type "H" (rec_index= 2, atom_type= 2).
Atom no. 3546, " HB2" at (14.151, -26.205, 10.257),  was assigned atom type "H" (rec_index= 2, atom_type= 2).
Atom no. 3547, " CG " at (16.214, -26.856, 10.528),  was assigned atom type "C" (rec_index= 1, atom_type= 1).
Atom no. 3548, " HG1" at (16.034, -27.892, 10.156),  was assigned atom type "H" (rec_index= 2, atom_type= 2).
Atom no. 3549, " HG2" at (17.217, -26.674, 10.077),  was assigned atom type "H" (rec_index= 2, atom_type= 2).
Atom no. 3550, " CD " at (16.284, -26.826, 12.043),  was assigned atom type "C" (rec_index= 1, atom_type= 1).
Atom no. 3551, " NE2" at (17.395, -26.326, 12.574),  was assigned atom type "N" (rec_index= 4, atom_type= 4).
Atom no. 3552, "1HE2" at (17.442, -26.306, 13.593),  was assigned atom type "HD" (rec_index= 3, atom_type= 3).
Atom no. 3553, "2HE2" at (18.168, -25.979, 12.006),  was assigned atom type "HD" (rec_index= 3, atom_type= 3).
Atom no. 3554, " OE1" at (15.351, -27.245, 12.729),  was assigned atom type "OA" (rec_index= 6, atom_type= 6).
Atom no. 3555, " N  " at (16.835, -23.467, 8.618),  was assigned atom type "N" (rec_index= 4, atom_type= 4).
Atom no. 3556, " HN " at (15.999, -23.477, 8.033),  was assigned atom type "HD" (rec_index= 3, atom_type= 3).
Atom no. 3557, " CA " at (18.081, -22.919, 8.088),  was assigned atom type "C" (rec_index= 1, atom_type= 1).
Atom no. 3558, " HA " at (18.873, -23.697, 8.192),  was assigned atom type "H" (rec_index= 2, atom_type= 2).
Atom no. 3559, " C  " at (18.509, -21.698, 8.892),  was assigned atom type "C" (rec_index= 1, atom_type= 1).
Atom no. 3560, " O  " at (19.701, -21.498, 9.162),  was assigned atom type "OA" (rec_index= 6, atom_type= 6).
Atom no. 3561, " CB " at (17.921, -22.596, 6.589),  was assigned atom type "C" (rec_index= 1, atom_type= 1).
Atom no. 3562, " HB " at (16.885, -22.219, 6.424),  was assigned atom type "H" (rec_index= 2, atom_type= 2).
Atom no. 3563, " CG1" at (18.107, -23.862, 5.748),  was assigned atom type "C" (rec_index= 1, atom_type= 1).
Atom no. 3564, "1HG1" at (17.881, -23.659, 4.675),  was assigned atom type "H" (rec_index= 2, atom_type= 2).
Atom no. 3565, "2HG1" at (17.305, -24.604, 5.970),  was assigned atom type "H" (rec_index= 2, atom_type= 2).
Atom no. 3566, " CG2" at (18.895, -21.511, 6.150),  was assigned atom type "C" (rec_index= 1, atom_type= 1).
Atom no. 3567, "1HG2" at (18.760, -20.589, 6.762),  was assigned atom type "H" (rec_index= 2, atom_type= 2).
Atom no. 3568, "2HG2" at (18.812, -21.298, 5.059),  was assigned atom type "H" (rec_index= 2, atom_type= 2).
Atom no. 3569, "3HG2" at (19.950, -21.870, 6.171),  was assigned atom type "H" (rec_index= 2, atom_type= 2).
Atom no. 3570, " CD1" at (19.477, -24.493, 5.897),  was assigned atom type "C" (rec_index= 1, atom_type= 1).
Atom no. 3571, "1HD1" at (19.612, -25.415, 5.285),  was assigned atom type "H" (rec_index= 2, atom_type= 2).
Atom no. 3572, "2HD1" at (19.703, -24.696, 6.970),  was assigned atom type "H" (rec_index= 2, atom_type= 2).
Atom no. 3573, "3HD1" at (20.279, -23.751, 5.675),  was assigned atom type "H" (rec_index= 2, atom_type= 2).
Atom no. 3574, " N  " at (17.543, -20.874, 9.306),  was assigned atom type "N" (rec_index= 4, atom_type= 4).
Atom no. 3575, " HN " at (16.572, -21.076, 9.068),  was assigned atom type "HD" (rec_index= 3, atom_type= 3).
Atom no. 3576, " CA " at (17.860, -19.688, 10.094),  was assigned atom type "C" (rec_index= 1, atom_type= 1).
Atom no. 3577, " HA " at (18.638, -19.105, 9.548),  was assigned atom type "H" (rec_index= 2, atom_type= 2).
Atom no. 3578, " C  " at (18.414, -20.051, 11.466),  was assigned atom type "C" (rec_index= 1, atom_type= 1).
Atom no. 3579, " O  " at (19.281, -19.342, 11.988),  was assigned atom type "OA" (rec_index= 6, atom_type= 6).
Atom no. 3580, " CB " at (16.617, -18.808, 10.239),  was assigned atom type "C" (rec_index= 1, atom_type= 1).
Atom no. 3581, " HB1" at (15.842, -19.329, 10.849),  was assigned atom type "H" (rec_index= 2, atom_type= 2).
Atom no. 3582, " HB2" at (16.832, -17.939, 10.904),  was assigned atom type "H" (rec_index= 2, atom_type= 2).
Atom no. 3583, " CG " at (16.021, -18.331, 8.918),  was assigned atom type "C" (rec_index= 1, atom_type= 1).
Atom no. 3584, " HG1" at (15.952, -19.170, 8.187),  was assigned atom type "H" (rec_index= 2, atom_type= 2).
Atom no. 3585, " HG2" at (14.937, -18.098, 9.032),  was assigned atom type "H" (rec_index= 2, atom_type= 2).
Atom no. 3586, " CD " at (16.769, -17.152, 8.321),  was assigned atom type "C" (rec_index= 1, atom_type= 1).
Atom no. 3587, " NE2" at (16.027, -16.117, 7.941),  was assigned atom type "N" (rec_index= 4, atom_type= 4).
Atom no. 3588, "1HE2" at (16.529, -15.325, 7.540),  was assigned atom type "HD" (rec_index= 3, atom_type= 3).
Atom no. 3589, "2HE2" at (15.012, -16.105, 8.036),  was assigned atom type "HD" (rec_index= 3, atom_type= 3).
Atom no. 3590, " OE1" at (17.995, -17.167, 8.206),  was assigned atom type "OA" (rec_index= 6, atom_type= 6).
Atom no. 3591, " N  " at (17.932, -21.145, 12.062),  was assigned atom type "N" (rec_index= 4, atom_type= 4).
Atom no. 3592, " HN " at (17.211, -21.698, 11.599),  was assigned atom type "HD" (rec_index= 3, atom_type= 3).
Atom no. 3593, " CA " at (18.430, -21.555, 13.372),  was assigned atom type "C" (rec_index= 1, atom_type= 1).
Atom no. 3594, " HA " at (18.454, -20.657, 14.033),  was assigned atom type "H" (rec_index= 2, atom_type= 2).
Atom no. 3595, " C  " at (19.841, -22.121, 13.287),  was assigned atom type "C" (rec_index= 1, atom_type= 1).
Atom no. 3596, " O  " at (20.592, -22.055, 14.268),  was assigned atom type "OA" (rec_index= 6, atom_type= 6).
Atom no. 3597, " CB " at (17.488, -22.583, 13.997),  was assigned atom type "C" (rec_index= 1, atom_type= 1).
Atom no. 3598, " HB1" at (17.300, -23.409, 13.272),  was assigned atom type "H" (rec_index= 2, atom_type= 2).
Atom no. 3599, " HB2" at (18.020, -23.138, 14.805),  was assigned atom type "H" (rec_index= 2, atom_type= 2).
Atom no. 3600, " CG " at (16.158, -22.053, 14.528),  was assigned atom type "C" (rec_index= 1, atom_type= 1).
Atom no. 3601, " HG " at (15.683, -21.428, 13.736),  was assigned atom type "H" (rec_index= 2, atom_type= 2).
Atom no. 3602, " CD1" at (15.230, -23.204, 14.854),  was assigned atom type "C" (rec_index= 1, atom_type= 1).
Atom no. 3603, "1HD1" at (14.259, -22.817, 15.242),  was assigned atom type "H" (rec_index= 2, atom_type= 2).
Atom no. 3604, "2HD1" at (15.699, -23.931, 15.557),  was assigned atom type "H" (rec_index= 2, atom_type= 2).
Atom no. 3605, "3HD1" at (15.089, -23.885, 13.983),  was assigned atom type "H" (rec_index= 2, atom_type= 2).
Atom no. 3606, " CD2" at (16.391, -21.187, 15.753),  was assigned atom type "C" (rec_index= 1, atom_type= 1).
Atom no. 3607, "1HD2" at (15.420, -20.800, 16.141),  was assigned atom type "H" (rec_index= 2, atom_type= 2).
Atom no. 3608, "2HD2" at (17.116, -20.365, 15.550),  was assigned atom type "H" (rec_index= 2, atom_type= 2).
Atom no. 3609, "3HD2" at (16.969, -21.725, 16.540),  was assigned atom type "H" (rec_index= 2, atom_type= 2).
Atom no. 3610, " N  " at (20.219, -22.674, 12.132),  was assigned atom type "N" (rec_index= 4, atom_type= 4).
Atom no. 3611, " HN " at (19.567, -22.690, 11.347),  was assigned atom type "HD" (rec_index= 3, atom_type= 3).
Atom no. 3612, " CA " at (21.546, -23.256, 11.972),  was assigned atom type "C" (rec_index= 1, atom_type= 1).
Atom no. 3613, " HA " at (21.735, -23.930, 12.840),  was assigned atom type "H" (rec_index= 2, atom_type= 2).
Atom no. 3614, " C  " at (22.648, -22.205, 11.941),  was assigned atom type "C" (rec_index= 1, atom_type= 1).
Atom no. 3615, " O  " at (23.821, -22.553, 12.116),  was assigned atom type "OA" (rec_index= 6, atom_type= 6).
Atom no. 3616, " CB " at (21.601, -24.098, 10.695),  was assigned atom type "C" (rec_index= 1, atom_type= 1).
Atom no. 3617, " HB1" at (21.440, -23.465, 9.791),  was assigned atom type "H" (rec_index= 2, atom_type= 2).
Atom no. 3618, " HB2" at (22.640, -24.445, 10.490),  was assigned atom type "H" (rec_index= 2, atom_type= 2).
Atom no. 3619, " CG " at (20.632, -25.266, 10.720),  was assigned atom type "C" (rec_index= 1, atom_type= 1).
Atom no. 3620, " OD1" at (20.388, -25.816, 11.816),  was assigned atom type "OA" (rec_index= 6, atom_type= 6).
Atom no. 3621, " OD2" at (20.116, -25.633, 9.643),  was assigned atom type "OA" (rec_index= 6, atom_type= 6).
Atom no. 3622, " N  " at (22.308, -20.937, 11.724),  was assigned atom type "N" (rec_index= 4, atom_type= 4).
Atom no. 3623, " H  " at (21.326, -20.690, 11.603),  was assigned atom type "HD" (rec_index= 3, atom_type= 3).
Atom no. 3624, " N  " at (22.298, -20.938, 11.728),  was assigned atom type "N" (rec_index= 4, atom_type= 4).
Atom no. 3625, " H  " at (21.314, -20.708, 11.589),  was assigned atom type "HD" (rec_index= 3, atom_type= 3).
Atom no. 3626, " CA " at (23.328, -19.900, 11.658),  was assigned atom type "C" (rec_index= 1, atom_type= 1).
Atom no. 3627, " HA " at (24.159, -20.265, 11.010),  was assigned atom type "H" (rec_index= 2, atom_type= 2).
Atom no. 3628, " CA " at (23.291, -19.874, 11.690),  was assigned atom type "C" (rec_index= 1, atom_type= 1).
Atom no. 3629, " HA " at (24.107, -20.175, 10.993),  was assigned atom type "H" (rec_index= 2, atom_type= 2).
Atom no. 3630, " C  " at (23.891, -19.610, 13.044),  was assigned atom type "C" (rec_index= 1, atom_type= 1).
Atom no. 3631, " C  " at (23.892, -19.648, 13.071),  was assigned atom type "C" (rec_index= 1, atom_type= 1).
Atom no. 3632, " O  " at (23.150, -19.490, 14.024),  was assigned atom type "OA" (rec_index= 6, atom_type= 6).
Atom no. 3633, " O  " at (23.178, -19.610, 14.078),  was assigned atom type "OA" (rec_index= 6, atom_type= 6).
Atom no. 3634, " CB " at (22.758, -18.622, 11.039),  was assigned atom type "C" (rec_index= 1, atom_type= 1).
Atom no. 3635, " HB1" at (21.797, -18.341, 11.529),  was assigned atom type "H" (rec_index= 2, atom_type= 2).
Atom no. 3636, " HB2" at (22.390, -18.815, 10.005),  was assigned atom type "H" (rec_index= 2, atom_type= 2).
Atom no. 3637, " CB " at (22.658, -18.581, 11.170),  was assigned atom type "C" (rec_index= 1, atom_type= 1).
Atom no. 3638, " HB1" at (21.637, -18.448, 11.598),  was assigned atom type "H" (rec_index= 2, atom_type= 2).
Atom no. 3639, " HB2" at (22.400, -18.681, 10.090),  was assigned atom type "H" (rec_index= 2, atom_type= 2).
Atom no. 3640, " CG " at (23.732, -17.452, 11.054),  was assigned atom type "C" (rec_index= 1, atom_type= 1).
Atom no. 3641, " HG1" at (23.919, -17.099, 12.095),  was assigned atom type "H" (rec_index= 2, atom_type= 2).
Atom no. 3642, " HG2" at (24.763, -17.785, 10.790),  was assigned atom type "H" (rec_index= 2, atom_type= 2).
Atom no. 3643, " CG " at (23.497, -17.334, 11.402),  was assigned atom type "C" (rec_index= 1, atom_type= 1).
Atom no. 3644, " HG1" at (23.572, -17.094, 12.488),  was assigned atom type "H" (rec_index= 2, atom_type= 2).
Atom no. 3645, " HG2" at (24.574, -17.527, 11.189),  was assigned atom type "H" (rec_index= 2, atom_type= 2).
Atom no. 3646, " CD " at (23.280, -16.306, 10.160),  was assigned atom type "C" (rec_index= 1, atom_type= 1).
Atom no. 3647, " HD1" at (23.623, -15.323, 10.559),  was assigned atom type "H" (rec_index= 2, atom_type= 2).
Atom no. 3648, " HD2" at (22.178, -16.150, 10.230),  was assigned atom type "H" (rec_index= 2, atom_type= 2).
[truncated: 2,268,588 more chars]
